# Supplementary material for: Quantitative analysis of differences in copy numbers using read depth obtained from PCR-enriched samples and controls
Source: BMC Bioinformatics. 2015 Jan 28;16:17. doi: 10.1186/s12859-014-0428-5 (PMC4384318; doi:10.1186/s12859-014-0428-5)
Supplement: Additional file 1 — Sample, panel and sequencing details. This spreadsheet (xlsx) contains details on the samples selected for sequencing, panel details such as cluster coordinates and primers per individual cluster, as well as sequence read counts obtained for the three sequencing runs. [file 12859_2014_428_MOESM1_ESM.xlsx]

## Sheet: Samples Sequenced
Panel	Catalog ID	Cell Type	Description	ISCN (coordinates from hg18)	Gender	Family	Assembly	Chr	Start	End	Copies
CNA902Y	GM01201	B-Lymphocyte	ANEUPLOID CHROMOSOME NUMBER - NON-TRISOMIC	45,XX,-21.arr 21q11.2q22.3(13322592-46921373)x1	Female		hg19	chr21	11039259	48022230	1
CNA902Y	GM01416	B-Lymphocyte	XXXX SYNDROME	48,XXXX.arr(X)x4,(Y)x0	Female	370	hg19	chrX	168464	155182342	4
CNA902Y	GM05067	B-Lymphocyte	ANEUPLOID CHROMOSOME NUMBER - TRISOMY 9	47,XY,+del(9)(q11)mat.arr 9p24.3p11.2(36587-44806024)x3	Male	602	hg19	chr9	46586	39778619	3
	GM05966	B-Lymphocyte	DERIVATIVE CHROMOSOME	46,XY,dup(14)(q22q24).arr 14q22.2q24.3(54038516-75217413)x3	Male		hg19	chr14	54968765	76147660	3
NGHS-991Y	GM06226	B-Lymphocyte	TRANSLOCATED CHROMOSOME	46,XY,der(1)t(1;16)(q44;p12)mat.arr 1q44(245373155-247190999)x1,16p13.3p12.2(25815-21297471)x3,16p12.1(21853546-22612021)x3	Male	932	hg19	chr1	247306531	249224376	1
							hg19	chr16	85814	21389970	3
	GM06870	B-Lymphocyte	ANEUPLOID CHROMOSOME NUMBER - NON-TRISOMIC	47,XX,+i(18)(p10).arr[hg19] 18p11.32p11.1(11542-15401751)x4	Female	966	hg19	chr18	11542	15401751	4
	GM06936	B-Lymphocyte	CHROMOSOME DELETION	46,XX,del(10)(p13).arr 10p15.3p13(94427-12918932)x1	Female	974	hg19	chr10	104426	12878926	1
	GM07945	B-Lymphocyte	ADENOSINE DEAMINASE DEFICIENCY WITH NO IMMUNODEFICIENCY	46,XY,del(20)(q12q13.1).arr 13q12.11(19701062-19932295)x1,20q11.22q13.12(32961915-44293878)x1	Male		hg19	chr20	33498254	44860471	1
	GM08331	B-Lymphocyte	CHROMOSOME DELETION	46,XY,del(13)(q32q33).arr 13q32.1q33.3(96956971-109061570)x1,21q21.3(26237995-28441059)x1	Male		hg19	chr13	98158969	110263569	1
							hg19	chr21	27316123	29519188	1
	GM09102	B-Lymphocyte	CHROMOSOME DELETION	46,XY,del(11)(q23.3).arr 11q23.3q25(119996189-134449982)x1	Male		hg19	chr11	120490978	134944770	1
NGHS-991Y	GM09216	B-Lymphocyte	CHROMOSOME DELETION	46,XY,del(2)(p25.1p23).arr 2p25.1p23.3(10260988-27005382)x1,4q31.22(145061542-145162384)x1	Male	2124	hg19	chr2	10343536	27151878	1
							hg19	chr4	144842091	144942934	1
NGHS-991Y	GM09367	B-Lymphocyte	DUPLICATED CHROMOSOME	46,XX,dup(6)(q21q24).ish dup(6)(q21q24)(wcp6+).arr 6q21q24.2(107861056-143105847)x3	Female		hg19	chr6	107754362	143064154	3
CNA902Y	GM09888	B-Lymphocyte	TRICHORHINOPHALANGEAL SYNDROME, TYPE II; TRPS2 (LANGER-GIEDION SYNDROME; LGS)	46,XX,del(8)(q23q24.1).arr 8q23.1q24.12(107189214-119363784)x1,14q22.1(49891851-50724999)x1,22q11.21(17256416-17420071)x3	Female		hg19	chr14	50822100	51655249	1
							hg19	chr22	18876415	19040071	3
							hg19	chr8	107120037	119294603	1
	GM10608	B-Lymphocyte	CHROMOSOME DELETION	46,XY,del(20)(p12p11.2).arr 20p12.2p11.23(9820603-17979469)x1	Male		hg19	chr20	9872602	18031469	1
	GM10636	B-Lymphocyte	DUPLICATED CHROMOSOME	46,X,dup(X)(p11.3p11.1).ish dup(X)(p11.4p11.1)(STS+,DXZ1++,wcpX+).arr Xp11.4p11.1(39693535-57973515)x3,2q13(109819773-111343893)x3	Female		hg19	chr2	110462483	111627422	3
							hg19	chrX	39808590	57956790	3
	GM10800	B-Lymphocyte	CHROMOSOME DELETION	46,XY,del(4)(q13.2q22).arr 4q13.2q22.2(70096438-95297116)x1	Male		hg19	chr4	70061848	95078093	1
NGHS-991Y	GM10925	B-Lymphocyte	GREIG CEPHALOPOLYSYNDACTYLY SYNDROME; GCPS	46,XY,del(7)(p14p12).arr 7p14.1p11.2(38598541-54681998)x1	Male	1313	hg19	chr7	38632016	54714504	1
							hg19	chrX	333274	614919	3
NGHS-991Y	GM10985	B-Lymphocyte	CHROMOSOME DELETION	46,XX,del(3)(p25).arr 3p26.3p25.3(35333-10305377)x1	Female		hg19	chr3	60332	10330377	1
	GM10989	B-Lymphocyte	GILLES DE LA TOURETTE SYNDROME; GTS	46,XY,del(9)(p23).ish del(9)(p23)(9ptel30-,D9Z+,wcp9+).arr 9p24.3p23(36587-11986831)x1	Male	1316	hg19	chr9	46586	11996831	1
NGHS-991Y	GM11213	B-Lymphocyte	CHROMOSOME DELETION	46,XX,del(2)(q32.1q33).arr 2q32.1q33.2(186818448-204311174)x1	Female		hg19	chr2	187110202	204602929	1
	GM11419	B-Lymphocyte	ANEUPLOID CHROMOSOME NUMBER - NON-TRISOMIC	49,XYYYY.arr Xp22.33(109805-2704240)x4,Xq28(154616633-154887040)x4,Yp11.31q12(2712722-27209311)x4,4q31.22(145040166-145270061)x3	Male	1383	hg19	chr4	144820715	145050611	3
							hg19	chrY	2650425	28799923	4
CNA902Y	GM11672	B-Lymphocyte	CHROMOSOME DELETION	46,XY,del(10)(q11.2q22.1).arr 10q11.22q22.2(48962457-75120713)x1	Male		hg19	chr10	49292450	75450707	1
CNA902Y	GM12606	B-Lymphocyte	CHROMOSOME DELETION	47,XY,+del(13)(q21.2).arr 13q11q21.2(17943628-59139422)x3	Male		hg19	chr13	19045627	60241421	3
	GM12662	B-Lymphocyte	CHROMOSOME DELETION	46,dup(X)(q28),del(Y)(q11.2).ish del(Y)(q11.2)(DXYS129/DXYS153+,SRY+,DYZ3+,DYZ1+,Z43206+).arr Xq28(151659961-154582680)x2,Yq11.223q11.23(22769319-27097245)x0	Male		hg19	chrX	151909304	154929486	2
							hg19	chrY	24359930	28687857	0
CNA902Y	GM13019	B-Lymphocyte	TURNER SYNDROME	46,X,idic(X)(p10)[25]/46,X,del(X)(p10)[16]/45,X[9].arr Xp22.33p11.1(108464-56912309)x1,Xp11.1q28(62260103-153703648)x2˜3	Female		hg19	chrX	168464	56895584	1
							hg19	chrX	62343378	154050454	2.3
	GM13464	B-Lymphocyte	WILLIAMS-BEUREN SYNDROME; WBS	46,XY.ish del(7)(q11.23q11.23)(ELN-).arr 7q11.23(72363697-73780028)x1	Male		hg19	chr7	72725760	74142092	1
	GM13476	B-Lymphocyte	SMITH-MAGENIS SYNDROME; SMS	46,XX.ish del(17)(p11.2p11.2)(D17S29-).arr 17p11.2(16704280-20336467)x1	Female		hg19	chr17	16763554	20395875	1
CNA902Y	GM13783	B-Lymphocyte	TRISOMY 21	47,XX,+21.arr 21q11.2q22.3(13286389-46887579)x3	Female		hg19	chr21	14600069	48096945	3
CNA902Y	GM14164	B-Lymphocyte	TETRALOGY OF FALLOT	46,XX,del(13)(q13q32).ish del(13)(q13q32)(RB1-,D13S102+).arr 13q14.2q32.1(46700085-94512977)x1,22q11.21(17256416-17405213)x3	Female		hg19	chr13	47802083	95714976	1
							hg19	chr22	18876415	19025213	3
NGHS-991Y	GM14485	B-Lymphocyte	INVERTED DUPLICATION DELETION	46,XY,der(8)del(8)(p23.1)dup(8)(p23.1p11.2).ish der(8)del(8)(p23.1)dup(8)(p23.1p11.2)(wcp8+,D8S596-).arr 8p23.3p23.1(160290-7213701)x1,8p23.1p11.1(12572787-43719525)x3	Male		hg19	chr8	170289	7226291	1
							hg19	chr8	12528415	43600368	3
	GM14943	B-Lymphocyte	CHROMOSOME DELETION	46,XY,del(2)(q37.1).ish del(2)(q37.1q37.3)(D2S447-,D2Z4-).arr 2q37.1q37.3(234941780-242738117)x1	Male	1809	hg19	chr2	235277040	243089444	1
	GM15603	B-Lymphocyte	UNIPARENTAL DISOMY CHROMOSOME 8	46,XY.arr 8p23.3q24.3(103564-1457732553)x2 hmz	Male		hg19	chr15	22280464	23487534	3
	GM16362	B-Lymphocyte	ANEUPLOID CHROMOSOME NUMBER - TRISOMY	47,XY,+del(22)(q11.2q13.3).ish del(22)(q11.2q13.3)(D22Z1+,TUPLE1-,EWSR1-,ARSA+,D22S1726+).arr 22q11.1q11.21(15847411-20903975)x3,22q11.22(20645077-20903975)x1,22q13.2q13.33(41609558-49581309)x3	Male	1925	hg19	chr22	17467410	19077927	3
							hg19	chr22	22315076	22573975	1
							hg19	chr22	43279613	51234443	3
NGHS-991Y	GM16595	B-Lymphocyte	CRI-DU-CHAT SYNDROME	46,XX,del(5)(p15.2p14).ish del(5)(p15.2p14)(C84C11T7+,D5S721-,D5S23-,EGR1+).arr 5p15.2p14.2(8686804-24072399)x1	Female		hg19	chr18	65304679	78015057	1
							hg19	chr7	98405	4383696	3
	GM17867	B-Lymphocyte	XXY SYNDROME; KLINEFELTER SYNDROME	47,XXY.arr(X)x2,(Y)x1	Male		hg19	chrX	168464	154929486	2
	GM17942	B-Lymphocyte	DIGEORGE SYNDROME; DGS	46,XY,del(22)(q11.21q11.22).ish del(22)(q11.21q11.22)(TUPLE1-,N85A3+).arr 22q11.21(17030682-19792611)x1	Male		hg19	chr22	18650681	21462611	1
CNA902Y	GM20022	B-Lymphocyte	DUPLICATED CHROMOSOME	46,XY,dup(3)(q21q29).ish dup(3)(q21q29)(wcp3+,D3S4560+).arr 3q22.2q29(136044785-197137370)x3	Male		hg19	chr3	134562094	195652973	3
	GM20027	B-Lymphocyte	TURNER SYNDROME	45,X.arr(X)x1,(Y)x0	Female		hg19	chrX	168464	155233846	1
	GM20556	B-Lymphocyte	ISODICENTRIC CHROMOSOME	47,XY,+idic(15)(q13).ish idic(15)(q13)(D15Z1++,D15S11++,GABRB3++).arr Yq11.223q11.23(23920264-27079691)x2,15q11.1q13.3(18276329-30557740)x4	Male	2515	hg19	chr15	20016315	32770448	4
	GM21698	B-Lymphocyte	CHROMOSOME DELETION	46,XY,del(6)(q26).ish del(6)(q26)(wcp6+,D62522-).arr 6q26q27(162860228-170761408)x1	Male		hg19	chr6	162940237	170919483	1
	GM21699	B-Lymphocyte	CHROMOSOME DELETION	46,XY,der(6)t(3;6)(p26;q26).ish der(6)t(3;6)(p26;q26)(wcp6+,D62522-,D3S4559+).arr 3p26.3(35332-580373)x3,6q26q27(163580511-170824447)x1	Male		hg19	chr3	60332	606054	3
							hg19	chr6	163662052	170982522	1
	GM21887	B-Lymphocyte	ANGELMAN SYNDROME; AS	46,XX,del(15)(q11q13).ish del(15)(q11q13)(D15Z1+,SNRPN-,[D15S10/UBE]-,GABRB3-,PML+).arr 15q11.2q13.1(20224751-26500067)x1	Female		hg19	chr15	22673386	28705380	1
	GM22601	B-Lymphocyte	WOLF-HIRSCHHORN SYNDROME; WHS	46,XY,del(4)(p15.2).arr 4p16.3p15.2(55665-25591051)x1	Male		hg19	chr4	65664	25981953	1
	GM22624	B-Lymphocyte	POTOCKI-SHAFFER SYNDROME	46,XX,del(11)(p12p11.2).arr 11p12p11.2(40433344-46031324)x1	Female		hg19	chr11	40476767	46074748	1
	GM22991	B-Lymphocyte	CHROMOSOME 1P36 DELETION SYNDROME	46,XX.ish del(1)(p36.32)(CEB108/T7-,SKI-,D1S3739+).arr 1p36.32(742429-5215341)x1	Female		hg19	chr1	752565	5310980	1

## Sheet: Panel CNA902Y
Cluster	Chromosome	Start	End	Primers	NA01201	NA01416	NA05067	NA09888	NA11672	NA12606	NA13019	NA13783	NA14164	NA20022
NPHP4	1	5923229	6046382	164	-	-	-	-	-	-	-	-	-	-
ALK	2	29416015	30143143	164	-	-	-	-	-	-	-	-	-	-
EPCAM	2	47600571	47613839	36	-	-	-	-	-	-	-	-	-	-
TFG	3	100432492	100467399	42	-	-	-	-	-	-	-	-	-	-
SLC9A9	3	142985490	143567268	76	-	-	-	-	-	-	-	-	-	3
PIK3CA	3	178916573	178952245	110	-	-	-	-	-	-	-	-	-	3
SLC26A2	5	149357195	149361453	56	-	-	-	-	-	-	-	-	-	-
POLH	6	43550021	43582379	70	-	-	-	-	-	-	-	-	-	-
POU6F2.1	7	39046422	39247335	20	-	-	-	-	-	-	-	-	-	-
POU6F2.2	7	39379202	39504327	48	-	-	-	-	-	-	-	-	-	-
RUNX1T1	8	92972414	93115140	80	-	-	-	-	-	-	-	-	-	-
CSMD3.1	8	113236979	113277840	64	-	-	-	1	-	-	-	-	-	-
CSMD3.2	8	113293312	113421285	154	-	-	-	1	-	-	-	-	-	-
CSMD3.3	8	113484794	113702363	122	-	-	-	1	-	-	-	-	-	-
CSMD3.4	8	113812369	114449175	78	-	-	-	1	-	-	-	-	-	-
RAD21	8	117859670	117878967	70	-	-	-	1	-	-	-	-	-	-
JAK2	9	5021949	5126831	124	-	-	3	-	-	-	-	-	-	-
MTAP	9	21802705	21941113	50	-	-	3	-	-	-	-	-	-	-
ERCC6/PGBD3	10	50666825	50741102	194	-	-	-	-	1	-	-	-	-	-
MYPN	10	69881165	69970329	132	-	-	-	-	1	-	-	-	-	-
PSAP	10	73577133	73594384	62	-	-	-	-	1	-	-	-	-	-
KCNQ1.1	11	2466611	2683409	56	-	-	-	-	-	-	-	-	-	-
KCNQ1.2	11	2789986	2869302	22	-	-	-	-	-	-	-	-	-	-
FLT3	13	28578153	28644814	118	-	-	-	-	-	3	-	-	-	-
RB1+LPAR6	13	48881353	49054296	108	-	-	-	-	-	3	-	-	1	-
ATP7B	13	52508863	52585497	146	-	-	-	-	-	3	-	-	1	-
MEFV	16	3293094	3306638	70	-	-	-	-	-	-	-	-	-	-
CDH1	16	68772146	68867434	86	-	-	-	-	-	-	-	-	-	-
MAP2K2	19	4090533	4117658	50	-	-	-	-	-	-	-	-	-	-
ITCH	20	32981586	33095645	110	-	-	-	-	-	-	-	-	-	-
USP25	21	17135161	17250864	132	1	-	-	-	-	-	-	3	-	-
USP16	21	30396983	30426536	98	1	-	-	-	-	-	-	3	-	-
RUNX1	21	36164631	36421303	46	1	-	-	-	-	-	-	3	-	-
CBS	21	44473904	44492295	54	1	-	-	-	-	-	-	3	-	-
FANCB	X	14861624	14883725	84	-	4	-	-	-	-	1	-	-	-
UBA1	X	47058147	47074426	128	-	4	-	-	-	-	1	-	-	-
GATA1	X	48649478	48652609	42	-	4	-	-	-	-	1	-	-	-
ATP7A	X	77227092	77302117	150	-	4	-	-	-	-	2.3	-	-	-
CHM	X	85119576	85302570	74	-	4	-	-	-	-	2.3	-	-	-
BTK	X	100604852	100630316	76	-	4	-	-	-	-	2.3	-	-	-
40				3566

## Sheet: Panel NGHS-991Y
Cluster	Chromosome	Start	End	Primers	NA06226	NA09216	NA09367	NA10925	NA10985	NA11213	NA14485	NA16595
DNMT3A	2	25457047	25536915	102	-	1	-	-	-	-	-	-
HADHA+HADHB	2	26414029	26512855	148	-	1	-	-	-	-	-	-
NPHP1	2	110881316	110962562	90	-	-	-	-	-	-	-	-
MYO1B	2	192141598	192288780	150	-	-	-	-	-	1	-	-
SF3B1	2	198257001	198299853	144	-	-	-	-	-	1	-	-
CASP8	2	202122930	202151306	58	-	-	-	-	-	1	-	-
ALS2	2	202566487	202633662	178	-	-	-	-	-	1	-	-
FANCD2/VHL	3	10070299	10191717	190	-	-	-	-	1	-	-	-
ZNF595+ZNF718	4	59251	87395	50	-	-	-	-	-	-	-	-
FGFR3	4	1800897	1809072	84	-	-	-	-	-	-	-	-
OTOP1	4	4190500	4228707	42	-	-	-	-	-	-	-	-
ALB	4	74270000	74286115	68	-	-	-	-	-	-	-	-
ANTXR2	4	80828535	80993582	66	-	-	-	-	-	-	-	-
MAPK10	4	86938355	87115641	54	-	-	-	-	-	-	-	-
TRIO.1	5	14270907	14420221	184	-	-	-	-	-	-	-	1
TRIO.2	5	14461074	14508568	118	-	-	-	-	-	-	-	1
LAMA4.1	6	112430601	112486559	144	-	-	3	-	-	-	-	-
LAMA4.2	6	112493788	112575490	62	-	-	3	-	-	-	-	-
ROS1.1	6	117609632	117687481	152	-	-	3	-	-	-	-	-
ROS1.2	6	117700196	117746904	84	-	-	3	-	-	-	-	-
EYA4	6	133595886	133852389	92	-	-	3	-	-	-	-	-
AHI1	6	135606753	135813410	132	-	-	3	-	-	-	-	-
MAP7	6	136665367	136847160	94	-	-	3	-	-	-	-	-
PEX7	6	137146274	137234705	40	-	-	3	-	-	-	-	-
ECT2L	6	139134341	139223830	98	-	-	3	-	-	-	-	-
POU6F2.1	7	39046422	39247335	20	-	-	-	1	-	-	-	-
POU6F2.2	7	39379202	39504327	48	-	-	-	1	-	-	-	-
GLI3	7	42003878	42262916	124	-	-	-	1	-	-	-	-
IKZF1	7	50358630	50468410	48	-	-	-	1	-	-	-	-
MSR1	8	15967571	16043762	58	-	-	-	-	-	-	3	-
ASAH1	8	17915004	17942360	58	-	-	-	-	-	-	3	-
FZD3	8	28360510	28420644	58	-	-	-	-	-	-	3	-
WRN	8	30915930	31030685	170	-	-	-	-	-	-	3	-
FGFR1	8	38271105	38318698	102	-	-	-	-	-	-	3	-
KAT6A	8	41789675	41906599	168	-	-	-	-	-	-	3	-
HGSNAT	8	43002046	43054799	68	-	-	-	-	-	-	3	-
JAK2	9	5021949	5126831	124	-	-	-	-	-	-	-	-
EXT2	11	44129205	44265945	80	-	-	-	-	-	-	-	-
CHEK1	11	125496642	125525286	62	-	-	-	-	-	-	-	-
BIVM-ERCC5	13	103498580	103528288	114	-	-	-	-	-	-	-	-
LIG4	13	108860839	108863719	68	-	-	-	-	-	-	-	-
PSEN1	14	73614680	73686073	52	-	-	-	-	-	-	-	-
MLH3	14	75483756	75516410	126	-	-	-	-	-	-	-	-
AXIN1.1	16	338053	364724	48	3	-	-	-	-	-	-	-
AXIN1.2	16	396098	397132	28	3	-	-	-	-	-	-	-
TSC2.1	16	2097726	2115627	68	3	-	-	-	-	-	-	-
TSC2.2	16	2120415	2138716	138	3	-	-	-	-	-	-	-
SLX4	16	3632290	3659053	164	3	-	-	-	-	-	-	-
GRIN2A	16	9856933	10274485	130	3	-	-	-	-	-	-	-
ERCC4	16	14013974	14042253	90	3	-	-	-	-	-	-	-
FLCN	17	17116902	17131515	62	-	-	-	-	-	-	-	-
ALDH3A2	17	19552405	19578929	50	-	-	-	-	-	-	-	-
SRC	20	36014396	36031805	60	-	-	-	-	-	-	-	-
ADA	20	43248398	43264996	48	-	-	-	-	-	-	-	-
ZBED4	22	50277262	50280886	86	-	-	-	-	-	-	-	-
SCO2	22	50961946	50962969	20	-	-	-	-	-	-	-	-
ARSA	22	51063547	51066242	44	-	-	-	-	-	-	-	-
BCOR	X	39911336	39937205	156	-	-	-	-	-	-	-	-
AR	X	66764935	66943790	70	-	-	-	-	-	-	-	-
FMR1	X	146993694	147030466	78	-	-	-	-	-	-	-	-
60				5512

## Sheet: Sequence Data Summary
Run	Sample	Panel	Reads	On target	Fraction	Mean Amplicon Depth	Median Amplicon Depth
M62	NA01201	CNA902Y	3408238	2498770	0.733156	1401	1349
M62	NA01416	CNA902Y	3756530	2866255	0.763006	1607	1507
M62	NA05067	CNA902Y	3396126	2795587	0.823169	1567	1438
M62	NA09888	CNA902Y	4084872	3340752	0.817835	1873	1819
M62	NA11672	CNA902Y	3350588	2758689	0.823345	1547	1377
M62	NA12606	CNA902Y	3672976	3076861	0.837702	1725	1598
M62	NA12878	CNA902Y	3415600	2684380	0.785918	1505	1317
M62	NA13019	CNA902Y	3925054	3203010	0.816042	1796	1636
M62	NA13783	CNA902Y	4115412	3370363	0.818961	1890	1714
M62	NA14164	CNA902Y	4004254	3272393	0.817229	1835	1646
M62	NA19129	CNA902Y	4682812	3649958	0.779437	2047	1968
M62	NA20022	CNA902Y	3595842	3043100	0.846283	1706	1545
M63	NA01201	CNA902Y	1398300	1206043	0.862507	676	609
M63	NA01416	CNA902Y	1355966	1138966	0.839966	638	544
M63	NA05067	CNA902Y	1369618	1132264	0.826701	635	573
M63	NA09888	CNA902Y	1453334	1241933	0.854541	696	631
M63	NA11672	CNA902Y	1339074	1018584	0.760663	571	515
M63	NA12606	CNA902Y	1366236	1007431	0.737377	565	514
M63	NA12878	CNA902Y	1393466	1120937	0.804424	628	586
M63	NA13019	CNA902Y	1379842	1097410	0.795316	615	587
M63	NA13783	CNA902Y	1320338	1111845	0.842091	623	605
M63	NA14164	CNA902Y	1784626	1467862	0.822504	823	815
M63	NA19129	CNA902Y	1844396	1583625	0.858614	888	854
M63	NA20022	CNA902Y	1722504	1399193	0.812302	784	754
M117	NA06226	NGHS-991Y	2676952	2519711	0.941261	914	826
M117	NA09216	NGHS-991Y	2732224	2594949	0.949757	941	856
M117	NA09367	NGHS-991Y	2695344	2538864	0.941944	921	783
M117	NA10925	NGHS-991Y	2580124	2445221	0.947715	887	790
M117	NA10985	NGHS-991Y	2596718	2416995	0.930788	876	760
M117	NA11213	NGHS-991Y	2478046	2341273	0.944806	849	748
M117	NA12878	NGHS-991Y	1966666	1858355	0.944927	674	597
M117	NA14485	NGHS-991Y	3006374	2846699	0.946888	1032	913
M117	NA16595	NGHS-991Y	2837506	2689292	0.947766	975	919
M117	NA19240	NGHS-991Y	3504472	3265671	0.931858	1184	1009
34			90210430	76603241	0.8502	1114.53	1020.65
