# Supplementary material for: Quantitative analysis of differences in copy numbers using read depth obtained from PCR-enriched samples and controls
Source: BMC Bioinformatics. 2015 Jan 28;16:17. doi: 10.1186/s12859-014-0428-5 (PMC4384318; doi:10.1186/s12859-014-0428-5)
Supplement: Additional file 2 — Primer read depth raw data. This archive (zip) contains one tab-separated text file (tsv) per sequencing run and sample. Each file name is composed of the run id and sample name. The column definitions are: chromosome, position, direction, reference base, cluster name, depth and original gene name. [file 12859_2014_428_MOESM2_ESM.zip]

Archive with 34 entries (34 files):
- M117_NA06226.tsv
- M117_NA09216.tsv
- M117_NA09367.tsv
- M117_NA10925.tsv
- M117_NA10985.tsv
- M117_NA11213.tsv
- M117_NA12878.tsv
- M117_NA14485.tsv
- M117_NA16595.tsv
- M117_NA19240.tsv
- M62_NA01201.tsv
- M62_NA01416.tsv
- M62_NA05067.tsv
- M62_NA09888.tsv
- M62_NA11672.tsv
- M62_NA12606.tsv
- M62_NA12878.tsv
- M62_NA13019.tsv
- M62_NA13783.tsv
- M62_NA14164.tsv
- M62_NA19129.tsv
- M62_NA20022.tsv
- M63_NA01201.tsv
- M63_NA01416.tsv
- M63_NA05067.tsv
- M63_NA09888.tsv
- M63_NA11672.tsv
- M63_NA12606.tsv
- M63_NA12878.tsv
- M63_NA13019.tsv
- M63_NA13783.tsv
- M63_NA14164.tsv
- M63_NA19129.tsv
- M63_NA20022.tsv
