# Supplementary material for: Quantitative analysis of differences in copy numbers using read depth obtained from PCR-enriched samples and controls
Source: BMC Bioinformatics. 2015 Jan 28;16:17. doi: 10.1186/s12859-014-0428-5 (PMC4384318; doi:10.1186/s12859-014-0428-5)
Supplement: Additional file 2 — Primer read depth raw data. This archive (zip) contains one tab-separated text file (tsv) per sequencing run and sample. Each file name is composed of the run id and sample name. The column definitions are: chromosome, position, direction, reference base, cluster name, depth and original gene name. [file 12859_2014_428_MOESM2_ESM.zip › M117_NA06226.tsv]

chr2	25457047	0	T	DNMT3A	38	DNMT3A
chr2	25457156	0	A	DNMT3A	662	DNMT3A
chr2	25457164	1	T	DNMT3A	38	DNMT3A
chr2	25457264	0	T	DNMT3A	166	DNMT3A
chr2	25457275	1	G	DNMT3A	640	DNMT3A
chr2	25457354	1	C	DNMT3A	179	DNMT3A
chr2	25458540	0	C	DNMT3A	1059	DNMT3A
chr2	25458644	0	G	DNMT3A	534	DNMT3A
chr2	25458657	1	G	DNMT3A	1040	DNMT3A
chr2	25458764	1	C	DNMT3A	521	DNMT3A
chr2	25459699	0	C	DNMT3A	82	DNMT3A
chr2	25459793	0	G	DNMT3A	342	DNMT3A
chr2	25459820	1	A	DNMT3A	95	DNMT3A
chr2	25459906	1	A	DNMT3A	344	DNMT3A
chr2	25461946	0	T	DNMT3A	303	DNMT3A
chr2	25462008	0	C	DNMT3A	257	DNMT3A
chr2	25462065	1	T	DNMT3A	340	DNMT3A
chr2	25462066	0	C	DNMT3A	812	DNMT3A
chr2	25462102	1	G	DNMT3A	217	DNMT3A
chr2	25462179	1	C	DNMT3A	813	DNMT3A
chr2	25463106	0	G	DNMT3A	574	DNMT3A
chr2	25463212	0	T	DNMT3A	565	DNMT3A
chr2	25463226	1	T	DNMT3A	574	DNMT3A
chr2	25463297	0	A	DNMT3A	649	DNMT3A
chr2	25463333	1	A	DNMT3A	582	DNMT3A
chr2	25463411	1	T	DNMT3A	652	DNMT3A
chr2	25463445	0	C	DNMT3A	393	DNMT3A
chr2	25463553	0	C	DNMT3A	850	DNMT3A
chr2	25463567	1	A	DNMT3A	402	DNMT3A
chr2	25463674	1	G	DNMT3A	855	DNMT3A
chr2	25464364	0	G	DNMT3A	278	DNMT3A
chr2	25464478	0	C	DNMT3A	372	DNMT3A
chr2	25464504	1	A	DNMT3A	280	DNMT3A
chr2	25464600	1	C	DNMT3A	391	DNMT3A
chr2	25466696	0	A	DNMT3A	533	DNMT3A
chr2	25466778	0	C	DNMT3A	150	DNMT3A
chr2	25466811	1	C	DNMT3A	463	DNMT3A
chr2	25466845	0	G	DNMT3A	361	DNMT3A
chr2	25466865	1	A	DNMT3A	151	DNMT3A
chr2	25466946	0	A	DNMT3A	253	DNMT3A
chr2	25466969	1	A	DNMT3A	355	DNMT3A
chr2	25467030	0	C	DNMT3A	286	DNMT3A
chr2	25467050	1	A	DNMT3A	225	DNMT3A
chr2	25467112	0	T	DNMT3A	84	DNMT3A
chr2	25467140	1	C	DNMT3A	286	DNMT3A
chr2	25467191	0	A	DNMT3A	99	DNMT3A
chr2	25467201	1	A	DNMT3A	86	DNMT3A
chr2	25467283	1	A	DNMT3A	92	DNMT3A
chr2	25467388	0	T	DNMT3A	395	DNMT3A
chr2	25467500	0	A	DNMT3A	169	DNMT3A
chr2	25467506	1	A	DNMT3A	388	DNMT3A
chr2	25467613	1	T	DNMT3A	247	DNMT3A
chr2	25468047	0	A	DNMT3A	554	DNMT3A
chr2	25468124	0	T	DNMT3A	403	DNMT3A
chr2	25468170	1	A	DNMT3A	615	DNMT3A
chr2	25468230	1	A	DNMT3A	403	DNMT3A
chr2	25468881	0	A	DNMT3A	1153	DNMT3A
chr2	25469016	0	G	DNMT3A	390	DNMT3A
chr2	25469023	1	A	DNMT3A	1189	DNMT3A
chr2	25469054	0	C	DNMT3A	658	DNMT3A
chr2	25469129	1	A	DNMT3A	385	DNMT3A
chr2	25469157	0	T	DNMT3A	683	DNMT3A
chr2	25469173	1	T	DNMT3A	643	DNMT3A
chr2	25469280	1	T	DNMT3A	685	DNMT3A
chr2	25469425	0	C	DNMT3A	60	DNMT3A
chr2	25469492	0	C	DNMT3A	150	DNMT3A
chr2	25469547	1	A	DNMT3A	75	DNMT3A
chr2	25469552	0	T	DNMT3A	197	DNMT3A
chr2	25469585	1	T	DNMT3A	152	DNMT3A
chr2	25469674	1	T	DNMT3A	196	DNMT3A
chr2	25469865	0	C	DNMT3A	307	DNMT3A
chr2	25469938	0	G	DNMT3A	271	DNMT3A
chr2	25469985	1	C	DNMT3A	310	DNMT3A
chr2	25470003	0	G	DNMT3A	374	DNMT3A
chr2	25470047	1	C	DNMT3A	280	DNMT3A
chr2	25470118	1	A	DNMT3A	355	DNMT3A
chr2	25470422	0	T	DNMT3A	388	DNMT3A
chr2	25470489	0	T	DNMT3A	750	DNMT3A
chr2	25470530	1	A	DNMT3A	390	DNMT3A
chr2	25470630	1	A	DNMT3A	766	DNMT3A
chr2	25470945	0	C	DNMT3A	13	DNMT3A
chr2	25471058	0	C	DNMT3A	31	DNMT3A
chr2	25471091	1	T	DNMT3A	17	DNMT3A
chr2	25471155	1	C	DNMT3A	33	DNMT3A
chr2	25472505	0	G	DNMT3A	820	DNMT3A
chr2	25472622	1	T	DNMT3A	820	DNMT3A
chr2	25474981	0	C	DNMT3A	226	DNMT3A
chr2	25475119	1	G	DNMT3A	222	DNMT3A
chr2	25497733	0	G	DNMT3A	945	DNMT3A
chr2	25497850	1	T	DNMT3A	959	DNMT3A
chr2	25497859	0	T	DNMT3A	384	DNMT3A
chr2	25497985	1	T	DNMT3A	418	DNMT3A
chr2	25498328	0	A	DNMT3A	474	DNMT3A
chr2	25498446	1	T	DNMT3A	464	DNMT3A
chr2	25505225	0	T	DNMT3A	716	DNMT3A
chr2	25505367	1	C	DNMT3A	484	DNMT3A
chr2	25505370	0	T	DNMT3A	627	DNMT3A
chr2	25505492	1	G	DNMT3A	604	DNMT3A
chr2	25522996	0	T	DNMT3A	955	DNMT3A
chr2	25523122	1	C	DNMT3A	955	DNMT3A
chr2	25536793	0	C	DNMT3A	206	DNMT3A
chr2	25536915	1	G	DNMT3A	193	DNMT3A
chr2	26414029	0	C	HADHA+HADHB	357	HADHA
chr2	26414129	0	A	HADHA+HADHB	308	HADHA
chr2	26414137	1	G	HADHA+HADHB	411	HADHA
chr2	26414202	0	C	HADHA+HADHB	314	HADHA
chr2	26414242	1	C	HADHA+HADHB	299	HADHA
chr2	26414320	1	A	HADHA+HADHB	341	HADHA
chr2	26414329	0	C	HADHA+HADHB	353	HADHA
chr2	26414439	0	T	HADHA+HADHB	537	HADHA
chr2	26414442	1	C	HADHA+HADHB	277	HADHA
chr2	26414561	1	G	HADHA+HADHB	539	HADHA
chr2	26415158	0	T	HADHA+HADHB	704	HADHA
chr2	26415244	0	C	HADHA+HADHB	410	HADHA
chr2	26415276	1	C	HADHA+HADHB	712	HADHA
chr2	26415353	1	T	HADHA+HADHB	414	HADHA
chr2	26416405	0	G	HADHA+HADHB	434	HADHA
chr2	26416491	0	C	HADHA+HADHB	419	HADHA
chr2	26416525	1	A	HADHA+HADHB	438	HADHA
chr2	26416611	0	G	HADHA+HADHB	718	HADHA
chr2	26416614	1	A	HADHA+HADHB	426	HADHA
chr2	26416731	1	T	HADHA+HADHB	733	HADHA
chr2	26417375	0	C	HADHA+HADHB	567	HADHA
chr2	26417462	0	A	HADHA+HADHB	399	HADHA
chr2	26417485	1	G	HADHA+HADHB	563	HADHA
chr2	26417581	1	G	HADHA+HADHB	382	HADHA
chr2	26417919	0	A	HADHA+HADHB	719	HADHA
chr2	26418032	0	T	HADHA+HADHB	825	HADHA
chr2	26418035	1	T	HADHA+HADHB	725	HADHA
chr2	26418152	1	C	HADHA+HADHB	822	HADHA
chr2	26420508	0	G	HADHA+HADHB	442	HADHA
chr2	26420594	0	C	HADHA+HADHB	601	HADHA
chr2	26420609	1	G	HADHA+HADHB	441	HADHA
chr2	26420714	1	C	HADHA+HADHB	623	HADHA
chr2	26423991	0	A	HADHA+HADHB	377	HADHA
chr2	26424105	0	G	HADHA+HADHB	746	HADHA
chr2	26424107	1	A	HADHA+HADHB	371	HADHA
chr2	26424211	1	T	HADHA+HADHB	727	HADHA
chr2	26426908	0	G	HADHA+HADHB	421	HADHA
chr2	26427000	0	C	HADHA+HADHB	878	HADHA
chr2	26427002	1	C	HADHA+HADHB	418	HADHA
chr2	26427114	1	T	HADHA+HADHB	881	HADHA
chr2	26432628	0	C	HADHA+HADHB	794	HADHA
chr2	26432737	0	T	HADHA+HADHB	1187	HADHA
chr2	26432743	1	C	HADHA+HADHB	778	HADHA
chr2	26432855	1	A	HADHA+HADHB	1189	HADHA
chr2	26435408	0	A	HADHA+HADHB	429	HADHA
chr2	26435524	1	C	HADHA+HADHB	423	HADHA
chr2	26437249	0	G	HADHA+HADHB	345	HADHA
chr2	26437309	0	C	HADHA+HADHB	1611	HADHA
chr2	26437344	1	C	HADHA+HADHB	347	HADHA
chr2	26437409	0	G	HADHA+HADHB	150	HADHA
chr2	26437422	1	C	HADHA+HADHB	1602	HADHA
chr2	26437525	1	G	HADHA+HADHB	144	HADHA
chr2	26437895	0	C	HADHA+HADHB	519	HADHA
chr2	26437998	0	T	HADHA+HADHB	364	HADHA
chr2	26438011	1	A	HADHA+HADHB	489	HADHA
chr2	26438112	1	A	HADHA+HADHB	357	HADHA
chr2	26453004	0	C	HADHA+HADHB	605	HADHA
chr2	26453063	0	G	HADHA+HADHB	730	HADHA
chr2	26453123	1	T	HADHA+HADHB	607	HADHA
chr2	26453148	0	A	HADHA+HADHB	970	HADHA
chr2	26453171	1	C	HADHA+HADHB	711	HADHA
chr2	26453265	1	C	HADHA+HADHB	913	HADHA
chr2	26454963	0	C	HADHA+HADHB	462	HADHA
chr2	26455044	0	T	HADHA+HADHB	8	HADHA
chr2	26455078	1	A	HADHA+HADHB	428	HADHA
chr2	26455143	0	G	HADHA+HADHB	398	HADHA
chr2	26455147	1	C	HADHA+HADHB	8	HADHA
chr2	26455263	1	G	HADHA+HADHB	412	HADHA
chr2	26457062	0	C	HADHA+HADHB	707	HADHA
chr2	26457131	0	G	HADHA+HADHB	144	HADHA
chr2	26457176	1	T	HADHA+HADHB	679	HADHA
chr2	26457198	0	G	HADHA+HADHB	98	HADHA
chr2	26457218	1	A	HADHA+HADHB	127	HADHA
chr2	26457309	1	C	HADHA+HADHB	107	HADHA
chr2	26459699	0	G	HADHA+HADHB	1009	HADHA
chr2	26459804	0	T	HADHA+HADHB	385	HADHA
chr2	26459808	1	T	HADHA+HADHB	943	HADHA
chr2	26459918	1	C	HADHA+HADHB	362	HADHA
chr2	26461816	0	A	HADHA+HADHB	204	HADHA
chr2	26461876	0	A	HADHA+HADHB	6	HADHA
chr2	26461929	1	A	HADHA+HADHB	194	HADHA
chr2	26461979	0	C	HADHA+HADHB	0	HADHA
chr2	26461988	1	C	HADHA+HADHB	4	HADHA
chr2	26462039	1	T	HADHA+HADHB	2	HADHA
chr2	26467279	0	G	HADHA+HADHB	62	HADHA
chr2	26467419	0	A	HADHA+HADHB	59	HADHA
chr2	26467422	1	C	HADHA+HADHB	83	HADHA
chr2	26467526	1	T	HADHA+HADHB	60	HADHA
chr2	26477034	0	G	HADHA+HADHB	115	HADHB
chr2	26477146	0	T	HADHA+HADHB	54	HADHB
chr2	26477153	1	C	HADHA+HADHB	115	HADHB
chr2	26477246	1	C	HADHA+HADHB	8	HADHB
chr2	26477257	0	A	HADHA+HADHB	2051	HADHB
chr2	26477388	1	T	HADHA+HADHB	2063	HADHB
chr2	26486254	0	A	HADHA+HADHB	183	HADHB
chr2	26486277	0	G	HADHA+HADHB	182	HADHB
chr2	26486341	1	G	HADHA+HADHB	199	HADHB
chr2	26486378	1	C	HADHA+HADHB	23	HADHB
chr2	26492734	0	G	HADHA+HADHB	578	HADHB
chr2	26492829	0	A	HADHA+HADHB	214	HADHB
chr2	26492838	1	C	HADHA+HADHB	550	HADHB
chr2	26492938	1	G	HADHA+HADHB	218	HADHB
chr2	26496486	0	A	HADHA+HADHB	625	HADHB
chr2	26496548	0	A	HADHA+HADHB	323	HADHB
chr2	26496605	1	A	HADHA+HADHB	601	HADHB
chr2	26496648	1	A	HADHA+HADHB	274	HADHB
chr2	26499912	0	G	HADHA+HADHB	507	HADHB
chr2	26500007	0	G	HADHA+HADHB	121	HADHB
chr2	26500028	1	G	HADHA+HADHB	497	HADHB
chr2	26500125	1	A	HADHA+HADHB	115	HADHB
chr2	26501430	0	G	HADHA+HADHB	353	HADHB
chr2	26501545	0	C	HADHA+HADHB	684	HADHB
chr2	26501549	1	T	HADHA+HADHB	354	HADHB
chr2	26501636	0	C	HADHA+HADHB	382	HADHB
chr2	26501646	1	C	HADHA+HADHB	684	HADHB
chr2	26501750	1	A	HADHA+HADHB	362	HADHB
chr2	26501978	0	G	HADHA+HADHB	737	HADHB
chr2	26502085	0	G	HADHA+HADHB	368	HADHB
chr2	26502098	1	T	HADHA+HADHB	758	HADHB
chr2	26502191	0	G	HADHA+HADHB	6	HADHB
chr2	26502202	1	T	HADHA+HADHB	439	HADHB
chr2	26502306	1	T	HADHA+HADHB	10	HADHB
chr2	26502837	0	T	HADHA+HADHB	988	HADHB
chr2	26502949	0	A	HADHA+HADHB	760	HADHB
chr2	26502958	1	T	HADHA+HADHB	988	HADHB
chr2	26503065	1	T	HADHA+HADHB	733	HADHB
chr2	26505667	0	C	HADHA+HADHB	26	HADHB
chr2	26505776	0	C	HADHA+HADHB	761	HADHB
chr2	26505777	1	C	HADHA+HADHB	26	HADHB
chr2	26505856	0	C	HADHA+HADHB	337	HADHB
chr2	26505891	1	C	HADHA+HADHB	905	HADHB
chr2	26505952	1	C	HADHA+HADHB	351	HADHB
chr2	26506997	0	T	HADHA+HADHB	32	HADHB
chr2	26507048	0	T	HADHA+HADHB	967	HADHB
chr2	26507083	1	T	HADHA+HADHB	29	HADHB
chr2	26507166	1	A	HADHA+HADHB	977	HADHB
chr2	26507710	0	C	HADHA+HADHB	195	HADHB
chr2	26507791	0	G	HADHA+HADHB	892	HADHB
chr2	26507819	1	A	HADHA+HADHB	208	HADHB
chr2	26507910	1	G	HADHA+HADHB	834	HADHB
chr2	26508185	0	C	HADHA+HADHB	660	HADHB
chr2	26508290	0	T	HADHA+HADHB	654	HADHB
chr2	26508304	1	T	HADHA+HADHB	658	HADHB
chr2	26508391	0	A	HADHA+HADHB	119	HADHB
chr2	26508404	1	T	HADHA+HADHB	679	HADHB
chr2	26508508	1	T	HADHA+HADHB	118	HADHB
chr2	26512757	0	G	HADHA+HADHB	380	HADHB
chr2	26512855	1	C	HADHA+HADHB	376	HADHB
chr2	110881316	0	G	NPHP1	714	NPHP1
chr2	110881407	0	G	NPHP1	679	NPHP1
chr2	110881434	1	A	NPHP1	709	NPHP1
chr2	110881522	0	G	NPHP1	304	NPHP1
chr2	110881523	1	C	NPHP1	695	NPHP1
chr2	110881620	0	C	NPHP1	338	NPHP1
chr2	110881626	1	G	NPHP1	291	NPHP1
chr2	110881721	1	C	NPHP1	333	NPHP1
chr2	110883186	0	G	NPHP1	473	NPHP1
chr2	110883305	1	C	NPHP1	472	NPHP1
chr2	110886723	0	C	NPHP1	251	NPHP1
chr2	110886778	0	C	NPHP1	68	NPHP1
chr2	110886826	1	G	NPHP1	282	NPHP1
chr2	110886876	1	C	NPHP1	71	NPHP1
chr2	110889188	0	G	NPHP1	384	NPHP1
chr2	110889255	0	C	NPHP1	64	NPHP1
chr2	110889287	1	G	NPHP1	246	NPHP1
chr2	110889346	0	C	NPHP1	0	NPHP1
chr2	110889357	1	T	NPHP1	60	NPHP1
chr2	110889454	1	A	NPHP1	1	NPHP1
chr2	110901078	0	A	NPHP1	777	NPHP1
chr2	110901198	0	G	NPHP1	1056	NPHP1
chr2	110901199	1	G	NPHP1	781	NPHP1
chr2	110901315	1	G	NPHP1	1055	NPHP1
chr2	110902027	0	G	NPHP1	665	NPHP1
chr2	110902061	0	G	NPHP1	711	NPHP1
chr2	110902123	1	C	NPHP1	656	NPHP1
chr2	110902177	1	T	NPHP1	673	NPHP1
chr2	110904270	0	A	NPHP1	1087	NPHP1
chr2	110904360	0	A	NPHP1	440	NPHP1
chr2	110904386	1	G	NPHP1	1097	NPHP1
chr2	110904476	1	C	NPHP1	426	NPHP1
chr2	110905467	0	A	NPHP1	1614	NPHP1
chr2	110905575	0	T	NPHP1	1749	NPHP1
chr2	110905580	1	C	NPHP1	1630	NPHP1
chr2	110905714	1	A	NPHP1	1754	NPHP1
chr2	110907736	0	C	NPHP1	138	NPHP1
chr2	110907818	0	G	NPHP1	588	NPHP1
chr2	110907841	1	G	NPHP1	136	NPHP1
chr2	110907923	1	C	NPHP1	559	NPHP1
chr2	110917682	0	A	NPHP1	290	NPHP1
chr2	110917777	0	A	NPHP1	3	NPHP1
chr2	110917794	1	T	NPHP1	318	NPHP1
chr2	110917896	1	G	NPHP1	2	NPHP1
chr2	110919244	0	T	NPHP1	817	NPHP1
chr2	110919359	1	T	NPHP1	815	NPHP1
chr2	110920585	0	C	NPHP1	758	NPHP1
chr2	110920629	0	C	NPHP1	877	NPHP1
chr2	110920700	1	C	NPHP1	728	NPHP1
chr2	110920746	1	C	NPHP1	829	NPHP1
chr2	110922050	0	C	NPHP1	589	NPHP1
chr2	110922117	0	C	NPHP1	325	NPHP1
chr2	110922164	1	G	NPHP1	594	NPHP1
chr2	110922216	0	C	NPHP1	799	NPHP1
chr2	110922232	1	C	NPHP1	321	NPHP1
chr2	110922333	1	G	NPHP1	909	NPHP1
chr2	110922558	0	G	NPHP1	308	NPHP1
chr2	110922627	0	A	NPHP1	332	NPHP1
chr2	110922670	1	C	NPHP1	317	NPHP1
chr2	110922680	0	T	NPHP1	505	NPHP1
chr2	110922740	1	A	NPHP1	347	NPHP1
chr2	110922799	1	T	NPHP1	506	NPHP1
chr2	110925965	0	A	NPHP1	645	NPHP1
chr2	110926076	0	T	NPHP1	5	NPHP1
chr2	110926079	1	C	NPHP1	588	NPHP1
chr2	110926195	1	C	NPHP1	5	NPHP1
chr2	110927347	0	G	NPHP1	504	NPHP1
chr2	110927434	0	G	NPHP1	537	NPHP1
chr2	110927458	1	G	NPHP1	506	NPHP1
chr2	110927532	0	C	NPHP1	333	NPHP1
chr2	110927550	1	C	NPHP1	605	NPHP1
chr2	110927624	1	C	NPHP1	324	NPHP1
chr2	110935952	0	G	NPHP1	451	NPHP1
chr2	110936031	0	C	NPHP1	306	NPHP1
chr2	110936060	1	T	NPHP1	498	NPHP1
chr2	110936117	0	T	NPHP1	1	NPHP1
chr2	110936119	1	A	NPHP1	307	NPHP1
chr2	110936235	1	T	NPHP1	1	NPHP1
chr2	110937126	0	G	NPHP1	1	NPHP1
chr2	110937236	1	C	NPHP1	24	NPHP1
chr2	110937248	0	T	NPHP1	0	NPHP1
chr2	110937355	1	G	NPHP1	0	NPHP1
chr2	110958965	0	C	NPHP1	232	NPHP1
chr2	110959038	0	C	NPHP1	2	NPHP1
chr2	110959060	1	C	NPHP1	241	NPHP1
chr2	110959111	1	T	NPHP1	1	NPHP1
chr2	110962392	0	G	NPHP1	602	NPHP1
chr2	110962475	0	A	NPHP1	85	NPHP1
chr2	110962516	1	G	NPHP1	614	NPHP1
chr2	110962562	1	C	NPHP1	85	NPHP1
chr2	192141598	0	C	MYO1B	281	MYO1B
chr2	192141711	0	C	MYO1B	695	MYO1B
chr2	192141718	1	A	MYO1B	294	MYO1B
chr2	192141822	1	T	MYO1B	685	MYO1B
chr2	192160781	0	G	MYO1B	663	MYO1B
chr2	192160889	0	T	MYO1B	100	MYO1B
chr2	192160892	1	A	MYO1B	656	MYO1B
chr2	192161006	1	T	MYO1B	102	MYO1B
chr2	192194601	0	C	MYO1B	254	MYO1B
chr2	192194687	0	G	MYO1B	783	MYO1B
chr2	192194695	1	C	MYO1B	259	MYO1B
chr2	192194805	1	G	MYO1B	826	MYO1B
chr2	192206123	0	C	MYO1B	629	MYO1B
chr2	192206227	0	T	MYO1B	710	MYO1B
chr2	192206237	1	G	MYO1B	550	MYO1B
chr2	192206345	1	A	MYO1B	746	MYO1B
chr2	192210878	0	G	MYO1B	3	MYO1B
chr2	192210983	0	T	MYO1B	0	MYO1B
chr2	192210987	1	G	MYO1B	3	MYO1B
chr2	192211118	1	G	MYO1B	0	MYO1B
chr2	192214857	0	C	MYO1B	939	MYO1B
chr2	192214936	0	G	MYO1B	0	MYO1B
chr2	192214967	1	C	MYO1B	921	MYO1B
chr2	192215024	1	G	MYO1B	1	MYO1B
chr2	192225333	0	C	MYO1B	946	MYO1B
chr2	192225399	0	A	MYO1B	400	MYO1B
chr2	192225448	1	G	MYO1B	930	MYO1B
chr2	192225519	1	C	MYO1B	446	MYO1B
chr2	192226965	0	C	MYO1B	682	MYO1B
chr2	192227049	0	G	MYO1B	434	MYO1B
chr2	192227063	1	G	MYO1B	693	MYO1B
chr2	192227160	1	G	MYO1B	404	MYO1B
chr2	192228354	0	G	MYO1B	1	MYO1B
chr2	192228468	0	T	MYO1B	112	MYO1B
chr2	192228469	1	G	MYO1B	0	MYO1B
chr2	192228504	0	G	MYO1B	867	MYO1B
chr2	192228568	1	G	MYO1B	114	MYO1B
chr2	192228577	0	G	MYO1B	415	MYO1B
chr2	192228610	1	G	MYO1B	878	MYO1B
chr2	192228693	1	G	MYO1B	420	MYO1B
chr2	192228856	0	T	MYO1B	819	MYO1B
chr2	192228967	0	C	MYO1B	539	MYO1B
chr2	192228970	1	G	MYO1B	708	MYO1B
chr2	192229084	1	T	MYO1B	534	MYO1B
chr2	192234234	0	G	MYO1B	134	MYO1B
chr2	192234283	0	G	MYO1B	114	MYO1B
chr2	192234328	1	G	MYO1B	128	MYO1B
chr2	192234335	0	G	MYO1B	0	MYO1B
chr2	192234371	1	A	MYO1B	119	MYO1B
chr2	192234450	1	G	MYO1B	1	MYO1B
chr2	192234900	0	G	MYO1B	12	MYO1B
chr2	192234979	0	C	MYO1B	17	MYO1B
chr2	192234989	1	C	MYO1B	7	MYO1B
chr2	192235064	1	G	MYO1B	25	MYO1B
chr2	192246123	0	G	MYO1B	137	MYO1B
chr2	192246191	0	A	MYO1B	149	MYO1B
chr2	192246232	1	G	MYO1B	148	MYO1B
chr2	192246251	0	G	MYO1B	692	MYO1B
chr2	192246285	1	T	MYO1B	155	MYO1B
chr2	192246362	1	G	MYO1B	638	MYO1B
chr2	192247929	0	G	MYO1B	670	MYO1B
chr2	192248028	0	A	MYO1B	1	MYO1B
chr2	192248041	1	T	MYO1B	614	MYO1B
chr2	192248137	1	G	MYO1B	3	MYO1B
chr2	192250534	0	G	MYO1B	575	MYO1B
chr2	192250614	0	C	MYO1B	459	MYO1B
chr2	192250637	1	G	MYO1B	584	MYO1B
chr2	192250707	0	C	MYO1B	135	MYO1B
chr2	192250733	1	A	MYO1B	473	MYO1B
chr2	192250758	0	A	MYO1B	684	MYO1B
chr2	192250796	1	C	MYO1B	135	MYO1B
chr2	192250870	1	T	MYO1B	686	MYO1B
chr2	192251880	0	T	MYO1B	842	MYO1B
chr2	192251973	0	C	MYO1B	546	MYO1B
chr2	192251998	1	T	MYO1B	800	MYO1B
chr2	192252064	0	G	MYO1B	126	MYO1B
chr2	192252085	1	C	MYO1B	601	MYO1B
chr2	192252168	0	C	MYO1B	216	MYO1B
chr2	192252182	1	T	MYO1B	107	MYO1B
chr2	192252244	1	C	MYO1B	219	MYO1B
chr2	192254986	0	G	MYO1B	125	MYO1B
chr2	192255062	0	A	MYO1B	202	MYO1B
chr2	192255065	1	C	MYO1B	153	MYO1B
chr2	192255172	0	A	MYO1B	492	MYO1B
chr2	192255185	1	A	MYO1B	197	MYO1B
chr2	192255284	1	T	MYO1B	469	MYO1B
chr2	192256779	0	A	MYO1B	2	MYO1B
chr2	192256887	0	C	MYO1B	709	MYO1B
chr2	192256892	1	G	MYO1B	1	MYO1B
chr2	192257007	1	A	MYO1B	708	MYO1B
chr2	192257764	0	G	MYO1B	405	MYO1B
chr2	192257826	0	C	MYO1B	261	MYO1B
chr2	192257884	1	G	MYO1B	399	MYO1B
chr2	192257926	0	C	MYO1B	50	MYO1B
chr2	192257936	1	C	MYO1B	317	MYO1B
chr2	192258044	1	T	MYO1B	50	MYO1B
chr2	192261076	0	G	MYO1B	170	MYO1B
chr2	192261168	0	A	MYO1B	175	MYO1B
chr2	192261183	1	G	MYO1B	173	MYO1B
chr2	192261287	1	T	MYO1B	174	MYO1B
chr2	192265033	0	C	MYO1B	576	MYO1B
chr2	192265141	0	A	MYO1B	139	MYO1B
chr2	192265146	1	C	MYO1B	571	MYO1B
chr2	192265263	1	T	MYO1B	136	MYO1B
chr2	192265434	0	G	MYO1B	540	MYO1B
chr2	192265530	0	C	MYO1B	421	MYO1B
chr2	192265532	1	G	MYO1B	541	MYO1B
chr2	192265640	1	G	MYO1B	418	MYO1B
chr2	192267314	0	C	MYO1B	519	MYO1B
chr2	192267387	0	G	MYO1B	397	MYO1B
chr2	192267425	1	C	MYO1B	493	MYO1B
chr2	192267484	1	C	MYO1B	401	MYO1B
chr2	192272800	0	G	MYO1B	538	MYO1B
chr2	192272877	0	G	MYO1B	5	MYO1B
chr2	192272895	1	G	MYO1B	565	MYO1B
chr2	192272964	1	C	MYO1B	6	MYO1B
chr2	192273747	0	T	MYO1B	376	MYO1B
chr2	192273821	0	A	MYO1B	57	MYO1B
chr2	192273859	1	G	MYO1B	376	MYO1B
chr2	192273928	1	T	MYO1B	44	MYO1B
chr2	192275705	0	C	MYO1B	0	MYO1B
chr2	192275818	0	A	MYO1B	202	MYO1B
chr2	192275819	1	G	MYO1B	0	MYO1B
chr2	192275861	0	G	MYO1B	819	MYO1B
chr2	192275912	1	G	MYO1B	198	MYO1B
chr2	192275973	1	C	MYO1B	764	MYO1B
chr2	192278700	0	C	MYO1B	305	MYO1B
chr2	192278787	0	T	MYO1B	274	MYO1B
chr2	192278797	1	C	MYO1B	303	MYO1B
chr2	192278877	0	G	MYO1B	1078	MYO1B
chr2	192278892	1	C	MYO1B	275	MYO1B
chr2	192278987	1	G	MYO1B	1072	MYO1B
chr2	192279187	0	A	MYO1B	797	MYO1B
chr2	192279289	0	C	MYO1B	46	MYO1B
chr2	192279303	1	G	MYO1B	848	MYO1B
chr2	192279376	0	T	MYO1B	199	MYO1B
chr2	192279393	1	G	MYO1B	53	MYO1B
chr2	192279486	1	A	MYO1B	197	MYO1B
chr2	192280793	0	C	MYO1B	375	MYO1B
chr2	192280862	0	G	MYO1B	405	MYO1B
chr2	192280913	1	T	MYO1B	380	MYO1B
chr2	192280925	0	C	MYO1B	650	MYO1B
chr2	192280955	1	G	MYO1B	395	MYO1B
chr2	192281023	1	G	MYO1B	654	MYO1B
chr2	192288477	0	G	MYO1B	575	MYO1B
chr2	192288581	0	A	MYO1B	1502	MYO1B
chr2	192288582	1	C	MYO1B	573	MYO1B
chr2	192288672	0	G	MYO1B	959	MYO1B
chr2	192288696	1	C	MYO1B	1442	MYO1B
chr2	192288780	1	A	MYO1B	935	MYO1B
chr2	198257001	0	C	SF3B1	348	SF3B1
chr2	198257075	0	G	SF3B1	638	SF3B1
chr2	198257115	1	G	SF3B1	315	SF3B1
chr2	198257153	0	A	SF3B1	0	SF3B1
chr2	198257181	1	A	SF3B1	672	SF3B1
chr2	198257260	1	A	SF3B1	0	SF3B1
chr2	198257630	0	T	SF3B1	75	SF3B1
chr2	198257727	0	C	SF3B1	502	SF3B1
chr2	198257731	1	T	SF3B1	48	SF3B1
chr2	198257817	0	A	SF3B1	811	SF3B1
chr2	198257838	1	T	SF3B1	490	SF3B1
chr2	198257934	1	T	SF3B1	714	SF3B1
chr2	198260736	0	G	SF3B1	17	SF3B1
chr2	198260802	0	G	SF3B1	725	SF3B1
chr2	198260853	1	C	SF3B1	16	SF3B1
chr2	198260912	0	T	SF3B1	858	SF3B1
chr2	198260916	1	C	SF3B1	720	SF3B1
chr2	198260991	0	C	SF3B1	89	SF3B1
chr2	198261027	1	G	SF3B1	804	SF3B1
chr2	198261057	0	A	SF3B1	5	SF3B1
chr2	198261071	1	T	SF3B1	92	SF3B1
chr2	198261194	1	T	SF3B1	5	SF3B1
chr2	198262655	0	A	SF3B1	490	SF3B1
chr2	198262714	0	G	SF3B1	558	SF3B1
chr2	198262757	0	A	SF3B1	344	SF3B1
chr2	198262766	1	T	SF3B1	502	SF3B1
chr2	198262817	1	C	SF3B1	577	SF3B1
chr2	198262870	1	T	SF3B1	341	SF3B1
chr2	198263115	0	T	SF3B1	174	SF3B1
chr2	198263187	0	G	SF3B1	104	SF3B1
chr2	198263201	1	C	SF3B1	168	SF3B1
chr2	198263254	0	G	SF3B1	335	SF3B1
chr2	198263282	1	T	SF3B1	102	SF3B1
chr2	198263354	1	G	SF3B1	362	SF3B1
chr2	198264703	0	G	SF3B1	64	SF3B1
chr2	198264774	0	C	SF3B1	222	SF3B1
chr2	198264798	1	C	SF3B1	63	SF3B1
chr2	198264860	0	A	SF3B1	0	SF3B1
chr2	198264863	1	C	SF3B1	243	SF3B1
chr2	198264972	0	T	SF3B1	71	SF3B1
chr2	198264975	1	C	SF3B1	0	SF3B1
chr2	198265083	0	T	SF3B1	589	SF3B1
chr2	198265086	1	G	SF3B1	65	SF3B1
chr2	198265196	1	G	SF3B1	534	SF3B1
chr2	198265387	0	T	SF3B1	185	SF3B1
chr2	198265495	0	G	SF3B1	608	SF3B1
chr2	198265503	1	T	SF3B1	184	SF3B1
chr2	198265597	0	C	SF3B1	151	SF3B1
chr2	198265602	1	C	SF3B1	613	SF3B1
chr2	198265715	1	A	SF3B1	165	SF3B1
chr2	198266098	0	A	SF3B1	534	SF3B1
chr2	198266199	0	T	SF3B1	434	SF3B1
chr2	198266216	1	C	SF3B1	540	SF3B1
chr2	198266305	1	C	SF3B1	441	SF3B1
chr2	198266439	0	T	SF3B1	172	SF3B1
chr2	198266501	0	A	SF3B1	47	SF3B1
chr2	198266555	1	A	SF3B1	168	SF3B1
chr2	198266595	0	C	SF3B1	11	SF3B1
chr2	198266600	1	A	SF3B1	54	SF3B1
chr2	198266699	0	G	SF3B1	377	SF3B1
chr2	198266702	1	G	SF3B1	6	SF3B1
chr2	198266789	0	C	SF3B1	587	SF3B1
chr2	198266813	1	A	SF3B1	386	SF3B1
chr2	198266905	1	C	SF3B1	590	SF3B1
chr2	198267243	0	G	SF3B1	828	SF3B1
chr2	198267323	0	G	SF3B1	384	SF3B1
chr2	198267355	1	C	SF3B1	855	SF3B1
chr2	198267378	0	G	SF3B1	379	SF3B1
chr2	198267416	1	G	SF3B1	386	SF3B1
chr2	198267477	0	G	SF3B1	317	SF3B1
chr2	198267479	1	G	SF3B1	400	SF3B1
chr2	198267595	1	A	SF3B1	313	SF3B1
chr2	198267635	0	G	SF3B1	22	SF3B1
chr2	198267697	0	T	SF3B1	190	SF3B1
chr2	198267741	1	G	SF3B1	27	SF3B1
chr2	198267810	1	A	SF3B1	188	SF3B1
chr2	198268212	0	C	SF3B1	10	SF3B1
chr2	198268324	0	A	SF3B1	583	SF3B1
chr2	198268325	1	C	SF3B1	10	SF3B1
chr2	198268386	0	C	SF3B1	214	SF3B1
chr2	198268435	0	C	SF3B1	765	SF3B1
chr2	198268441	1	A	SF3B1	572	SF3B1
chr2	198268501	1	G	SF3B1	602	SF3B1
chr2	198268547	1	G	SF3B1	747	SF3B1
chr2	198269777	0	C	SF3B1	309	SF3B1
chr2	198269810	0	G	SF3B1	85	SF3B1
chr2	198269884	1	T	SF3B1	341	SF3B1
chr2	198269926	1	A	SF3B1	84	SF3B1
chr2	198269969	0	T	SF3B1	0	SF3B1
chr2	198270058	0	G	SF3B1	416	SF3B1
chr2	198270081	1	G	SF3B1	0	SF3B1
chr2	198270127	0	G	SF3B1	418	SF3B1
chr2	198270157	1	G	SF3B1	410	SF3B1
chr2	198270245	1	G	SF3B1	423	SF3B1
chr2	198272657	0	T	SF3B1	13	SF3B1
chr2	198272736	0	G	SF3B1	595	SF3B1
chr2	198272772	1	G	SF3B1	6	SF3B1
chr2	198272836	0	T	SF3B1	0	SF3B1
chr2	198272841	1	G	SF3B1	644	SF3B1
chr2	198272953	1	A	SF3B1	0	SF3B1
chr2	198273036	0	A	SF3B1	985	SF3B1
chr2	198273093	0	C	SF3B1	203	SF3B1
chr2	198273151	1	C	SF3B1	1015	SF3B1
chr2	198273211	0	T	SF3B1	637	SF3B1
chr2	198273212	1	T	SF3B1	209	SF3B1
chr2	198273306	0	C	SF3B1	0	SF3B1
chr2	198273323	1	G	SF3B1	644	SF3B1
chr2	198273425	1	T	SF3B1	2	SF3B1
chr2	198274469	0	C	SF3B1	499	SF3B1
chr2	198274547	0	G	SF3B1	340	SF3B1
chr2	198274580	1	G	SF3B1	488	SF3B1
chr2	198274589	0	C	SF3B1	799	SF3B1
chr2	198274666	1	A	SF3B1	347	SF3B1
chr2	198274710	1	A	SF3B1	790	SF3B1
chr2	198281396	0	G	SF3B1	297	SF3B1
chr2	198281517	0	T	SF3B1	704	SF3B1
chr2	198281521	1	C	SF3B1	350	SF3B1
chr2	198281586	0	T	SF3B1	592	SF3B1
chr2	198281620	1	G	SF3B1	698	SF3B1
chr2	198281701	1	T	SF3B1	521	SF3B1
chr2	198283178	0	A	SF3B1	1034	SF3B1
chr2	198283259	0	G	SF3B1	578	SF3B1
chr2	198283292	1	T	SF3B1	1038	SF3B1
chr2	198283363	1	G	SF3B1	588	SF3B1
chr2	198283629	0	C	SF3B1	332	SF3B1
chr2	198283745	1	C	SF3B1	319	SF3B1
chr2	198285152	0	C	SF3B1	392	SF3B1
chr2	198285257	0	A	SF3B1	4	SF3B1
chr2	198285258	1	T	SF3B1	583	SF3B1
chr2	198285371	1	G	SF3B1	4	SF3B1
chr2	198285719	0	C	SF3B1	1206	SF3B1
chr2	198285827	0	A	SF3B1	628	SF3B1
chr2	198285831	1	C	SF3B1	1213	SF3B1
chr2	198285940	1	A	SF3B1	619	SF3B1
chr2	198288486	0	C	SF3B1	760	SF3B1
chr2	198288552	0	C	SF3B1	1039	SF3B1
chr2	198288594	1	C	SF3B1	767	SF3B1
chr2	198288627	0	C	SF3B1	508	SF3B1
chr2	198288664	1	C	SF3B1	936	SF3B1
chr2	198288744	1	A	SF3B1	494	SF3B1
chr2	198299660	0	A	SF3B1	155	SF3B1
chr2	198299730	0	C	SF3B1	625	SF3B1
chr2	198299736	1	A	SF3B1	153	SF3B1
chr2	198299853	1	G	SF3B1	632	SF3B1
chr2	202122930	0	A	CASP8	574	CASP8
chr2	202123020	0	T	CASP8	259	CASP8
chr2	202123051	1	T	CASP8	566	CASP8
chr2	202123132	1	C	CASP8	312	CASP8
chr2	202131162	0	C	CASP8	602	CASP8
chr2	202131228	0	C	CASP8	813	CASP8
chr2	202131276	1	A	CASP8	597	CASP8
chr2	202131300	0	C	CASP8	143	CASP8
chr2	202131335	1	G	CASP8	784	CASP8
chr2	202131349	0	G	CASP8	521	CASP8
chr2	202131375	1	G	CASP8	147	CASP8
chr2	202131443	0	C	CASP8	329	CASP8
chr2	202131468	1	G	CASP8	531	CASP8
chr2	202131553	1	G	CASP8	317	CASP8
chr2	202134159	0	A	CASP8	350	CASP8
chr2	202134244	0	G	CASP8	285	CASP8
chr2	202134259	1	C	CASP8	348	CASP8
chr2	202134362	1	C	CASP8	351	CASP8
chr2	202136168	0	T	CASP8	659	CASP8
chr2	202136261	0	G	CASP8	924	CASP8
chr2	202136286	1	G	CASP8	683	CASP8
chr2	202136373	1	G	CASP8	922	CASP8
chr2	202137336	0	C	CASP8	868	CASP8
chr2	202137453	0	C	CASP8	559	CASP8
chr2	202137454	1	A	CASP8	807	CASP8
chr2	202137562	1	G	CASP8	511	CASP8
chr2	202137565	0	C	CASP8	216	CASP8
chr2	202137646	0	T	CASP8	776	CASP8
chr2	202137660	1	C	CASP8	217	CASP8
chr2	202137754	1	C	CASP8	775	CASP8
chr2	202139585	0	C	CASP8	176	CASP8
chr2	202139650	0	C	CASP8	712	CASP8
chr2	202139677	1	G	CASP8	198	CASP8
chr2	202139755	1	C	CASP8	699	CASP8
chr2	202141517	0	A	CASP8	631	CASP8
chr2	202141586	0	C	CASP8	324	CASP8
chr2	202141636	1	G	CASP8	664	CASP8
chr2	202141694	0	A	CASP8	164	CASP8
chr2	202141698	1	T	CASP8	319	CASP8
chr2	202141815	1	T	CASP8	158	CASP8
chr2	202149517	0	C	CASP8	396	CASP8
chr2	202149619	0	A	CASP8	554	CASP8
chr2	202149633	1	C	CASP8	452	CASP8
chr2	202149659	0	A	CASP8	499	CASP8
chr2	202149732	1	C	CASP8	545	CASP8
chr2	202149769	0	T	CASP8	215	CASP8
chr2	202149779	1	T	CASP8	489	CASP8
chr2	202149880	0	G	CASP8	17	CASP8
chr2	202149886	1	G	CASP8	208	CASP8
chr2	202149935	0	T	CASP8	368	CASP8
chr2	202149954	1	G	CASP8	17	CASP8
chr2	202150018	0	A	CASP8	195	CASP8
chr2	202150043	1	A	CASP8	382	CASP8
chr2	202150134	1	A	CASP8	193	CASP8
chr2	202151139	0	C	CASP8	917	CASP8
chr2	202151189	0	G	CASP8	506	CASP8
chr2	202151257	1	G	CASP8	925	CASP8
chr2	202151306	1	C	CASP8	528	CASP8
chr2	202566487	0	C	ALS2	563	ALS2
chr2	202566583	0	C	ALS2	566	ALS2
chr2	202566598	1	C	ALS2	549	ALS2
chr2	202566698	1	A	ALS2	566	ALS2
chr2	202568812	0	G	ALS2	119	ALS2
chr2	202568925	0	A	ALS2	90	ALS2
chr2	202568926	1	G	ALS2	121	ALS2
chr2	202569045	1	A	ALS2	149	ALS2
chr2	202569113	0	A	ALS2	954	ALS2
chr2	202569216	0	T	ALS2	612	ALS2
chr2	202569234	1	A	ALS2	961	ALS2
chr2	202569294	0	A	ALS2	214	ALS2
chr2	202569324	1	G	ALS2	632	ALS2
chr2	202569416	1	A	ALS2	282	ALS2
chr2	202569833	0	G	ALS2	355	ALS2
chr2	202569916	0	G	ALS2	461	ALS2
chr2	202569936	1	G	ALS2	342	ALS2
chr2	202570013	1	G	ALS2	465	ALS2
chr2	202570114	0	C	ALS2	1	ALS2
chr2	202570220	1	T	ALS2	1	ALS2
chr2	202571543	0	G	ALS2	28	ALS2
chr2	202571621	0	G	ALS2	441	ALS2
chr2	202571656	1	T	ALS2	24	ALS2
chr2	202571689	0	G	ALS2	541	ALS2
chr2	202571717	1	G	ALS2	446	ALS2
chr2	202571807	1	C	ALS2	542	ALS2
chr2	202572559	0	C	ALS2	245	ALS2
chr2	202572661	0	G	ALS2	179	ALS2
chr2	202572676	1	A	ALS2	232	ALS2
chr2	202572781	1	C	ALS2	256	ALS2
chr2	202574536	0	A	ALS2	46	ALS2
chr2	202574589	0	G	ALS2	694	ALS2
chr2	202574647	1	T	ALS2	49	ALS2
chr2	202574669	0	G	ALS2	798	ALS2
chr2	202574694	1	G	ALS2	639	ALS2
chr2	202574790	1	G	ALS2	682	ALS2
chr2	202575685	0	A	ALS2	212	ALS2
chr2	202575794	0	C	ALS2	222	ALS2
chr2	202575800	1	T	ALS2	213	ALS2
chr2	202575910	1	A	ALS2	214	ALS2
chr2	202580325	0	G	ALS2	600	ALS2
chr2	202580404	0	T	ALS2	367	ALS2
chr2	202580441	1	T	ALS2	637	ALS2
chr2	202580513	0	C	ALS2	797	ALS2
chr2	202580524	1	T	ALS2	410	ALS2
chr2	202580629	1	A	ALS2	792	ALS2
chr2	202582765	0	C	ALS2	828	ALS2
chr2	202582830	0	T	ALS2	901	ALS2
chr2	202582879	1	A	ALS2	821	ALS2
chr2	202582942	1	A	ALS2	908	ALS2
chr2	202587697	0	T	ALS2	0	ALS2
chr2	202587808	0	G	ALS2	37	ALS2
chr2	202587812	1	G	ALS2	1	ALS2
chr2	202587920	1	A	ALS2	13	ALS2
chr2	202587984	0	G	ALS2	1026	ALS2
chr2	202588089	0	T	ALS2	644	ALS2
chr2	202588102	1	G	ALS2	1025	ALS2
chr2	202588230	1	A	ALS2	630	ALS2
chr2	202588972	0	C	ALS2	303	ALS2
chr2	202589068	0	C	ALS2	329	ALS2
chr2	202589077	1	G	ALS2	311	ALS2
chr2	202589148	0	G	ALS2	995	ALS2
chr2	202589185	1	G	ALS2	332	ALS2
chr2	202589264	1	C	ALS2	1000	ALS2
chr2	202590041	0	A	ALS2	348	ALS2
chr2	202590153	0	G	ALS2	0	ALS2
chr2	202590154	1	T	ALS2	366	ALS2
chr2	202590262	1	A	ALS2	0	ALS2
chr2	202591170	0	C	ALS2	99	ALS2
chr2	202591274	0	T	ALS2	136	ALS2
chr2	202591286	1	G	ALS2	98	ALS2
chr2	202591374	0	T	ALS2	276	ALS2
chr2	202591377	1	A	ALS2	133	ALS2
chr2	202591439	0	G	ALS2	646	ALS2
chr2	202591494	1	T	ALS2	277	ALS2
chr2	202591510	0	C	ALS2	154	ALS2
chr2	202591551	1	C	ALS2	662	ALS2
chr2	202591616	1	G	ALS2	155	ALS2
chr2	202591851	0	G	ALS2	528	ALS2
chr2	202591924	0	A	ALS2	269	ALS2
chr2	202591959	1	G	ALS2	520	ALS2
chr2	202592037	1	A	ALS2	255	ALS2
chr2	202592380	0	G	ALS2	368	ALS2
chr2	202592453	0	G	ALS2	533	ALS2
chr2	202592496	1	G	ALS2	369	ALS2
chr2	202592574	1	G	ALS2	538	ALS2
chr2	202593159	0	A	ALS2	571	ALS2
chr2	202593263	0	A	ALS2	196	ALS2
chr2	202593268	1	G	ALS2	575	ALS2
chr2	202593331	0	C	ALS2	193	ALS2
chr2	202593358	1	G	ALS2	186	ALS2
chr2	202593446	1	C	ALS2	193	ALS2
chr2	202593741	0	G	ALS2	911	ALS2
chr2	202593845	0	T	ALS2	647	ALS2
chr2	202593857	1	C	ALS2	930	ALS2
chr2	202593968	1	T	ALS2	675	ALS2
chr2	202597970	0	T	ALS2	916	ALS2
chr2	202598041	0	A	ALS2	791	ALS2
chr2	202598090	1	A	ALS2	917	ALS2
chr2	202598130	0	G	ALS2	0	ALS2
chr2	202598154	1	G	ALS2	787	ALS2
chr2	202598246	1	C	ALS2	0	ALS2
chr2	202603346	0	C	ALS2	487	ALS2
chr2	202603456	0	T	ALS2	9	ALS2
chr2	202603459	1	C	ALS2	491	ALS2
chr2	202603569	1	C	ALS2	5	ALS2
chr2	202606375	0	T	ALS2	749	ALS2
chr2	202606482	0	A	ALS2	536	ALS2
chr2	202606496	1	T	ALS2	761	ALS2
chr2	202606604	1	C	ALS2	533	ALS2
chr2	202608942	0	T	ALS2	333	ALS2
chr2	202609050	0	T	ALS2	148	ALS2
chr2	202609058	1	A	ALS2	323	ALS2
chr2	202609133	0	A	ALS2	0	ALS2
chr2	202609149	1	C	ALS2	139	ALS2
chr2	202609216	1	T	ALS2	2	ALS2
chr2	202611269	0	A	ALS2	388	ALS2
chr2	202611346	0	G	ALS2	449	ALS2
chr2	202611375	1	T	ALS2	389	ALS2
chr2	202611385	0	C	ALS2	492	ALS2
chr2	202611462	1	C	ALS2	448	ALS2
chr2	202611500	1	C	ALS2	460	ALS2
chr2	202614414	0	C	ALS2	807	ALS2
chr2	202614460	0	G	ALS2	143	ALS2
chr2	202614527	1	C	ALS2	826	ALS2
chr2	202614561	1	G	ALS2	138	ALS2
chr2	202617835	0	A	ALS2	314	ALS2
chr2	202617898	0	G	ALS2	403	ALS2
chr2	202617951	1	C	ALS2	314	ALS2
chr2	202618013	1	G	ALS2	411	ALS2
chr2	202619200	0	T	ALS2	131	ALS2
chr2	202619290	0	T	ALS2	496	ALS2
chr2	202619315	1	T	ALS2	112	ALS2
chr2	202619362	0	C	ALS2	310	ALS2
chr2	202619395	1	C	ALS2	497	ALS2
chr2	202619482	1	A	ALS2	299	ALS2
chr2	202622104	0	A	ALS2	509	ALS2
chr2	202622196	0	A	ALS2	215	ALS2
chr2	202622222	1	T	ALS2	516	ALS2
chr2	202622249	0	G	ALS2	589	ALS2
chr2	202622307	1	C	ALS2	229	ALS2
chr2	202622349	0	A	ALS2	632	ALS2
chr2	202622362	1	C	ALS2	620	ALS2
chr2	202622402	0	A	ALS2	317	ALS2
chr2	202622451	1	T	ALS2	650	ALS2
chr2	202622524	1	C	ALS2	315	ALS2
chr2	202625464	0	C	ALS2	744	ALS2
chr2	202625561	0	T	ALS2	26	ALS2
chr2	202625601	1	T	ALS2	758	ALS2
chr2	202625678	0	C	ALS2	103	ALS2
chr2	202625679	1	A	ALS2	166	ALS2
chr2	202625747	0	C	ALS2	515	ALS2
chr2	202625779	1	G	ALS2	97	ALS2
chr2	202625846	0	C	ALS2	308	ALS2
chr2	202625863	1	C	ALS2	502	ALS2
chr2	202625877	0	A	ALS2	285	ALS2
chr2	202625939	1	C	ALS2	306	ALS2
chr2	202625983	0	T	ALS2	106	ALS2
chr2	202625998	1	A	ALS2	408	ALS2
chr2	202626088	0	G	ALS2	580	ALS2
chr2	202626099	1	A	ALS2	113	ALS2
chr2	202626180	0	C	ALS2	664	ALS2
chr2	202626209	1	C	ALS2	582	ALS2
chr2	202626281	0	G	ALS2	521	ALS2
chr2	202626299	1	C	ALS2	666	ALS2
chr2	202626394	0	T	ALS2	701	ALS2
chr2	202626398	1	T	ALS2	391	ALS2
chr2	202626492	0	C	ALS2	210	ALS2
chr2	202626513	1	A	ALS2	693	ALS2
chr2	202626628	1	G	ALS2	208	ALS2
chr2	202631912	0	G	ALS2	1603	ALS2
chr2	202632005	0	T	ALS2	638	ALS2
chr2	202632030	1	C	ALS2	1585	ALS2
chr2	202632110	0	A	ALS2	835	ALS2
chr2	202632113	1	C	ALS2	624	ALS2
chr2	202632224	1	T	ALS2	820	ALS2
chr2	202633549	0	T	ALS2	1233	ALS2
chr2	202633662	1	T	ALS2	1185	ALS2
chr3	10070299	0	T	FANCD2/VHL	631	FANCD2
chr3	10070389	0	G	FANCD2/VHL	635	FANCD2
chr3	10070403	1	C	FANCD2/VHL	632	FANCD2
chr3	10070501	1	C	FANCD2/VHL	661	FANCD2
chr3	10074495	0	T	FANCD2/VHL	3	FANCD2
chr3	10074576	0	A	FANCD2/VHL	1	FANCD2
chr3	10074586	1	C	FANCD2/VHL	3	FANCD2
chr3	10074686	1	G	FANCD2/VHL	2	FANCD2
chr3	10076130	0	C	FANCD2/VHL	661	FANCD2
chr3	10076249	1	T	FANCD2/VHL	593	FANCD2
chr3	10076319	0	T	FANCD2/VHL	6	FANCD2
chr3	10076405	0	G	FANCD2/VHL	777	FANCD2
chr3	10076438	1	G	FANCD2/VHL	7	FANCD2
chr3	10076521	1	C	FANCD2/VHL	762	FANCD2
chr3	10076831	0	A	FANCD2/VHL	875	FANCD2
chr3	10076950	1	T	FANCD2/VHL	876	FANCD2
chr3	10077946	0	T	FANCD2/VHL	580	FANCD2
chr3	10078045	1	T	FANCD2/VHL	599	FANCD2
chr3	10080936	0	C	FANCD2/VHL	362	FANCD2
chr3	10081021	0	G	FANCD2/VHL	832	FANCD2
chr3	10081038	1	C	FANCD2/VHL	365	FANCD2
chr3	10081136	1	T	FANCD2/VHL	826	FANCD2
chr3	10081346	0	G	FANCD2/VHL	944	FANCD2
chr3	10081451	0	A	FANCD2/VHL	523	FANCD2
chr3	10081462	1	G	FANCD2/VHL	938	FANCD2
chr3	10081554	1	T	FANCD2/VHL	530	FANCD2
chr3	10083284	0	T	FANCD2/VHL	659	FANCD2
chr3	10083346	0	C	FANCD2/VHL	824	FANCD2
chr3	10083396	1	T	FANCD2/VHL	677	FANCD2
chr3	10083459	1	C	FANCD2/VHL	815	FANCD2
chr3	10084209	0	A	FANCD2/VHL	247	FANCD2
chr3	10084309	0	T	FANCD2/VHL	656	FANCD2
chr3	10084326	1	A	FANCD2/VHL	258	FANCD2
chr3	10084421	1	A	FANCD2/VHL	623	FANCD2
chr3	10084701	0	C	FANCD2/VHL	851	FANCD2
chr3	10084766	0	G	FANCD2/VHL	522	FANCD2
chr3	10084819	1	G	FANCD2/VHL	827	FANCD2
chr3	10084880	1	C	FANCD2/VHL	514	FANCD2
chr3	10085142	0	A	FANCD2/VHL	46	FANCD2
chr3	10085211	0	C	FANCD2/VHL	437	FANCD2
chr3	10085255	1	C	FANCD2/VHL	45	FANCD2
chr3	10085314	1	G	FANCD2/VHL	435	FANCD2
chr3	10085423	0	T	FANCD2/VHL	78	FANCD2
chr3	10085537	1	T	FANCD2/VHL	76	FANCD2
chr3	10088212	0	A	FANCD2/VHL	805	FANCD2
chr3	10088268	0	T	FANCD2/VHL	784	FANCD2
chr3	10088328	1	A	FANCD2/VHL	818	FANCD2
chr3	10088379	1	T	FANCD2/VHL	792	FANCD2
chr3	10089571	0	C	FANCD2/VHL	690	FANCD2
chr3	10089647	0	T	FANCD2/VHL	284	FANCD2
chr3	10089677	1	C	FANCD2/VHL	726	FANCD2
chr3	10089760	1	A	FANCD2/VHL	284	FANCD2
chr3	10091034	0	T	FANCD2/VHL	1117	FANCD2
chr3	10091141	1	G	FANCD2/VHL	1130	FANCD2
chr3	10094047	0	T	FANCD2/VHL	708	FANCD2
chr3	10094140	0	C	FANCD2/VHL	1076	FANCD2
chr3	10094154	1	A	FANCD2/VHL	713	FANCD2
chr3	10094257	1	A	FANCD2/VHL	1096	FANCD2
chr3	10101925	0	T	FANCD2/VHL	1020	FANCD2
chr3	10102000	0	G	FANCD2/VHL	408	FANCD2
chr3	10102035	0	C	FANCD2/VHL	1132	FANCD2
chr3	10102043	1	G	FANCD2/VHL	1025	FANCD2
chr3	10102099	1	G	FANCD2/VHL	361	FANCD2
chr3	10102150	1	C	FANCD2/VHL	943	FANCD2
chr3	10105374	0	C	FANCD2/VHL	850	FANCD2
chr3	10105494	1	T	FANCD2/VHL	882	FANCD2
chr3	10106018	0	T	FANCD2/VHL	952	FANCD2
chr3	10106137	1	T	FANCD2/VHL	965	FANCD2
chr3	10106342	0	G	FANCD2/VHL	602	FANCD2
chr3	10106423	0	T	FANCD2/VHL	288	FANCD2
chr3	10106453	1	G	FANCD2/VHL	605	FANCD2
chr3	10106492	0	C	FANCD2/VHL	803	FANCD2
chr3	10106544	1	A	FANCD2/VHL	292	FANCD2
chr3	10106614	1	A	FANCD2/VHL	787	FANCD2
chr3	10107006	0	G	FANCD2/VHL	687	FANCD2
chr3	10107120	0	G	FANCD2/VHL	289	FANCD2
chr3	10107124	1	C	FANCD2/VHL	696	FANCD2
chr3	10107240	1	A	FANCD2/VHL	510	FANCD2
chr3	10107475	0	C	FANCD2/VHL	134	FANCD2
chr3	10107576	0	G	FANCD2/VHL	397	FANCD2
chr3	10107591	1	G	FANCD2/VHL	113	FANCD2
chr3	10107632	0	T	FANCD2/VHL	779	FANCD2
chr3	10107666	1	G	FANCD2/VHL	395	FANCD2
chr3	10107747	1	A	FANCD2/VHL	778	FANCD2
chr3	10108862	0	G	FANCD2/VHL	437	FANCD2
chr3	10108955	0	A	FANCD2/VHL	0	FANCD2
chr3	10108965	1	G	FANCD2/VHL	449	FANCD2
chr3	10109065	1	C	FANCD2/VHL	0	FANCD2
chr3	10114506	0	G	FANCD2/VHL	308	FANCD2
chr3	10114577	0	T	FANCD2/VHL	806	FANCD2
chr3	10114617	1	C	FANCD2/VHL	298	FANCD2
chr3	10114691	1	T	FANCD2/VHL	799	FANCD2
chr3	10114909	0	A	FANCD2/VHL	267	FANCD2
chr3	10114993	0	G	FANCD2/VHL	306	FANCD2
chr3	10115021	1	C	FANCD2/VHL	267	FANCD2
chr3	10115109	1	G	FANCD2/VHL	275	FANCD2
chr3	10116139	0	C	FANCD2/VHL	0	FANCD2
chr3	10116206	0	C	FANCD2/VHL	315	FANCD2
chr3	10116245	1	T	FANCD2/VHL	0	FANCD2
chr3	10116297	0	C	FANCD2/VHL	497	FANCD2
chr3	10116307	1	C	FANCD2/VHL	245	FANCD2
chr3	10116411	1	G	FANCD2/VHL	488	FANCD2
chr3	10119735	0	C	FANCD2/VHL	118	FANCD2
chr3	10119847	0	C	FANCD2/VHL	870	FANCD2
chr3	10119852	1	C	FANCD2/VHL	306	FANCD2
chr3	10119958	1	C	FANCD2/VHL	869	FANCD2
chr3	10122762	0	C	FANCD2/VHL	669	FANCD2
chr3	10122823	0	C	FANCD2/VHL	561	FANCD2
chr3	10122878	1	G	FANCD2/VHL	659	FANCD2
chr3	10122937	1	G	FANCD2/VHL	538	FANCD2
chr3	10123003	0	C	FANCD2/VHL	468	FANCD2
chr3	10123048	0	C	FANCD2/VHL	587	FANCD2
chr3	10123098	1	G	FANCD2/VHL	472	FANCD2
chr3	10123106	0	G	FANCD2/VHL	614	FANCD2
chr3	10123153	1	G	FANCD2/VHL	559	FANCD2
chr3	10123216	1	C	FANCD2/VHL	604	FANCD2
chr3	10127473	0	C	FANCD2/VHL	907	FANCD2
chr3	10127571	0	G	FANCD2/VHL	766	FANCD2
chr3	10127587	1	C	FANCD2/VHL	857	FANCD2
chr3	10127686	1	C	FANCD2/VHL	752	FANCD2
chr3	10128793	0	G	FANCD2/VHL	842	FANCD2
chr3	10128892	0	T	FANCD2/VHL	1135	FANCD2
chr3	10128908	1	G	FANCD2/VHL	829	FANCD2
chr3	10129009	1	C	FANCD2/VHL	1113	FANCD2
chr3	10130096	0	C	FANCD2/VHL	502	FANCD2
chr3	10130155	0	C	FANCD2/VHL	0	FANCD2
chr3	10130194	1	C	FANCD2/VHL	500	FANCD2
chr3	10130275	1	T	FANCD2/VHL	0	FANCD2
chr3	10130491	0	A	FANCD2/VHL	859	FANCD2
chr3	10130552	0	G	FANCD2/VHL	419	FANCD2
chr3	10130605	1	A	FANCD2/VHL	905	FANCD2
chr3	10130669	1	G	FANCD2/VHL	421	FANCD2
chr3	10131899	0	T	FANCD2/VHL	633	FANCD2
chr3	10131981	0	C	FANCD2/VHL	640	FANCD2
chr3	10132012	1	T	FANCD2/VHL	624	FANCD2
chr3	10132098	1	G	FANCD2/VHL	564	FANCD2
chr3	10133839	0	G	FANCD2/VHL	750	FANCD2
chr3	10133939	0	G	FANCD2/VHL	1165	FANCD2
chr3	10133953	1	C	FANCD2/VHL	762	FANCD2
chr3	10134058	1	G	FANCD2/VHL	1168	FANCD2
chr3	10134925	0	A	FANCD2/VHL	814	FANCD2
chr3	10135042	1	T	FANCD2/VHL	719	FANCD2
chr3	10135912	0	C	FANCD2/VHL	150	FANCD2
chr3	10135960	0	C	FANCD2/VHL	302	FANCD2
chr3	10136006	1	C	FANCD2/VHL	149	FANCD2
chr3	10136029	0	C	FANCD2/VHL	498	FANCD2
chr3	10136066	1	G	FANCD2/VHL	284	FANCD2
chr3	10136132	1	G	FANCD2/VHL	498	FANCD2
chr3	10136860	0	C	FANCD2/VHL	852	FANCD2
chr3	10136967	0	G	FANCD2/VHL	507	FANCD2
chr3	10136976	1	T	FANCD2/VHL	850	FANCD2
chr3	10137082	1	G	FANCD2/VHL	493	FANCD2
chr3	10137969	0	G	FANCD2/VHL	767	FANCD2
chr3	10138083	0	T	FANCD2/VHL	569	FANCD2
chr3	10138084	1	C	FANCD2/VHL	758	FANCD2
chr3	10138202	1	T	FANCD2/VHL	627	FANCD2
chr3	10140332	0	C	FANCD2/VHL	425	FANCD2
chr3	10140436	0	G	FANCD2/VHL	1072	FANCD2
chr3	10140444	1	C	FANCD2/VHL	506	FANCD2
chr3	10140535	0	T	FANCD2/VHL	215	FANCD2
chr3	10140556	1	T	FANCD2/VHL	1071	FANCD2
chr3	10140657	1	T	FANCD2/VHL	209	FANCD2
chr3	10142836	0	C	FANCD2/VHL	1072	FANCD2
chr3	10142890	0	G	FANCD2/VHL	1183	FANCD2
chr3	10142953	1	G	FANCD2/VHL	1042	FANCD2
chr3	10143007	1	G	FANCD2/VHL	1172	FANCD2
chr3	10183416	0	A	FANCD2/VHL	6	VHL
chr3	10183548	1	A	FANCD2/VHL	6	VHL
chr3	10183757	0	T	FANCD2/VHL	150	VHL
chr3	10183802	0	T	FANCD2/VHL	111	VHL
chr3	10183862	1	A	FANCD2/VHL	141	VHL
chr3	10183910	1	A	FANCD2/VHL	113	VHL
chr3	10183924	0	A	FANCD2/VHL	37	VHL
chr3	10184006	1	T	FANCD2/VHL	38	VHL
chr3	10184406	0	C	FANCD2/VHL	400	VHL
chr3	10184511	0	G	FANCD2/VHL	737	VHL
chr3	10184524	1	G	FANCD2/VHL	400	VHL
chr3	10184600	0	A	FANCD2/VHL	557	VHL
chr3	10184629	1	G	FANCD2/VHL	721	VHL
chr3	10184713	1	G	FANCD2/VHL	561	VHL
chr3	10188177	0	A	FANCD2/VHL	386	VHL
chr3	10188248	0	A	FANCD2/VHL	387	VHL
chr3	10188280	1	T	FANCD2/VHL	394	VHL
chr3	10188351	1	G	FANCD2/VHL	379	VHL
chr3	10191427	0	G	FANCD2/VHL	627	VHL
chr3	10191520	0	G	FANCD2/VHL	388	VHL
chr3	10191524	1	G	FANCD2/VHL	662	VHL
chr3	10191598	0	C	FANCD2/VHL	1573	VHL
chr3	10191638	1	A	FANCD2/VHL	395	VHL
chr3	10191717	1	T	FANCD2/VHL	1579	VHL
chr4	59251	0	T	ZNF595+ZNF718	2666	ZNF595
chr4	59323	0	G	ZNF595+ZNF718	3194	ZNF595
chr4	59370	1	G	ZNF595+ZNF718	2714	ZNF595
chr4	59410	0	G	ZNF595+ZNF718	3431	ZNF595
chr4	59428	1	T	ZNF595+ZNF718	3247	ZNF595
chr4	59513	1	G	ZNF595+ZNF718	3425	ZNF595
chr4	59929	0	T	ZNF595+ZNF718	482	ZNF595
chr4	60022	0	C	ZNF595+ZNF718	1789	ZNF595
chr4	60047	1	G	ZNF595+ZNF718	355	ZNF595
chr4	60116	1	C	ZNF595+ZNF718	1797	ZNF595
chr4	85553	0	A	ZNF595+ZNF718	3	ZNF595
chr4	85654	0	C	ZNF595+ZNF718	812	ZNF595
chr4	85663	1	G	ZNF595+ZNF718	7	ZNF595
chr4	85770	1	G	ZNF595+ZNF718	893	ZNF595
chr4	85798	0	C	ZNF595+ZNF718	14	ZNF595
chr4	85818	0	G	ZNF595+ZNF718	528	ZNF595
chr4	85910	1	C	ZNF595+ZNF718	13	ZNF595
chr4	85925	0	A	ZNF595+ZNF718	8	ZNF595
chr4	85949	1	C	ZNF595+ZNF718	521	ZNF595
chr4	86035	1	C	ZNF595+ZNF718	0	ZNF595
chr4	86052	0	G	ZNF595+ZNF718	0	ZNF595
chr4	86132	0	T	ZNF595+ZNF718	556	ZNF595
chr4	86186	1	C	ZNF595+ZNF718	10	ZNF595
chr4	86219	0	G	ZNF595+ZNF718	711	ZNF595
chr4	86274	1	A	ZNF595+ZNF718	580	ZNF595
chr4	86354	1	C	ZNF595+ZNF718	786	ZNF595
chr4	86363	0	G	ZNF595+ZNF718	156	ZNF595
chr4	86450	0	C	ZNF595+ZNF718	26	ZNF595
chr4	86454	1	A	ZNF595+ZNF718	237	ZNF595
chr4	86530	0	G	ZNF595+ZNF718	66	ZNF595
chr4	86533	1	C	ZNF595+ZNF718	24	ZNF595
chr4	86550	0	C	ZNF595+ZNF718	175	ZNF595
chr4	86624	1	C	ZNF595+ZNF718	61	ZNF595
chr4	86631	0	A	ZNF595+ZNF718	59	ZNF595
chr4	86664	1	T	ZNF595+ZNF718	205	ZNF595
chr4	86679	0	T	ZNF595+ZNF718	292	ZNF595
chr4	86722	1	A	ZNF595+ZNF718	57	ZNF595
chr4	86737	0	G	ZNF595+ZNF718	489	ZNF595
chr4	86786	1	C	ZNF595+ZNF718	171	ZNF595
chr4	86834	0	C	ZNF595+ZNF718	497	ZNF595
chr4	86858	1	T	ZNF595+ZNF718	489	ZNF595
chr4	86886	0	C	ZNF595+ZNF718	243	ZNF595
chr4	86951	1	A	ZNF595+ZNF718	488	ZNF595
chr4	87029	1	T	ZNF595+ZNF718	268	ZNF595
chr4	87073	0	G	ZNF595+ZNF718	107	ZNF595
chr4	87173	0	A	ZNF595+ZNF718	200	ZNF595
chr4	87189	1	A	ZNF595+ZNF718	124	ZNF595
chr4	87279	0	T	ZNF595+ZNF718	4	ZNF595
chr4	87292	1	C	ZNF595+ZNF718	199	ZNF595
chr4	87395	1	A	ZNF595+ZNF718	2	ZNF595
chr4	1800897	0	G	FGFR3	289	FGFR3
chr4	1800971	0	T	FGFR3	144	FGFR3
chr4	1801014	1	A	FGFR3	288	FGFR3
chr4	1801094	1	G	FGFR3	152	FGFR3
chr4	1801098	0	A	FGFR3	106	FGFR3
chr4	1801165	0	T	FGFR3	272	FGFR3
chr4	1801221	1	T	FGFR3	107	FGFR3
chr4	1801277	1	A	FGFR3	270	FGFR3
chr4	1801387	0	A	FGFR3	136	FGFR3
chr4	1801493	0	T	FGFR3	101	FGFR3
chr4	1801530	1	G	FGFR3	145	FGFR3
chr4	1801606	1	T	FGFR3	119	FGFR3
chr4	1803067	0	G	FGFR3	51	FGFR3
chr4	1803214	1	T	FGFR3	54	FGFR3
chr4	1803217	0	A	FGFR3	7	FGFR3
chr4	1803263	0	G	FGFR3	4	FGFR3
chr4	1803353	1	C	FGFR3	8	FGFR3
chr4	1803375	0	T	FGFR3	0	FGFR3
chr4	1803405	1	A	FGFR3	4	FGFR3
chr4	1803446	1	C	FGFR3	0	FGFR3
chr4	1803646	0	G	FGFR3	3	FGFR3
chr4	1803703	0	A	FGFR3	120	FGFR3
chr4	1803739	1	T	FGFR3	3	FGFR3
chr4	1803846	1	C	FGFR3	123	FGFR3
chr4	1804653	0	G	FGFR3	14	FGFR3
chr4	1804762	1	T	FGFR3	15	FGFR3
chr4	1805362	0	T	FGFR3	40	FGFR3
chr4	1805418	0	G	FGFR3	49	FGFR3
chr4	1805473	1	G	FGFR3	60	FGFR3
chr4	1805525	0	G	FGFR3	31	FGFR3
chr4	1805529	1	T	FGFR3	50	FGFR3
chr4	1805648	1	A	FGFR3	31	FGFR3
chr4	1805950	0	A	FGFR3	29	FGFR3
chr4	1806052	0	T	FGFR3	16	FGFR3
chr4	1806094	1	T	FGFR3	39	FGFR3
chr4	1806118	0	C	FGFR3	167	FGFR3
chr4	1806136	1	G	FGFR3	13	FGFR3
chr4	1806148	0	G	FGFR3	145	FGFR3
chr4	1806238	1	C	FGFR3	134	FGFR3
chr4	1806250	0	A	FGFR3	27	FGFR3
chr4	1806258	1	G	FGFR3	151	FGFR3
chr4	1806371	1	C	FGFR3	28	FGFR3
chr4	1806455	0	A	FGFR3	63	FGFR3
chr4	1806575	1	A	FGFR3	63	FGFR3
chr4	1806588	0	C	FGFR3	43	FGFR3
chr4	1806648	0	C	FGFR3	56	FGFR3
chr4	1806675	1	A	FGFR3	43	FGFR3
chr4	1806750	1	A	FGFR3	54	FGFR3
chr4	1807048	0	T	FGFR3	21	FGFR3
chr4	1807068	0	G	FGFR3	150	FGFR3
chr4	1807148	1	C	FGFR3	24	FGFR3
chr4	1807159	0	A	FGFR3	62	FGFR3
chr4	1807187	1	C	FGFR3	150	FGFR3
chr4	1807208	0	G	FGFR3	12	FGFR3
chr4	1807283	1	C	FGFR3	67	FGFR3
chr4	1807318	1	G	FGFR3	13	FGFR3
chr4	1807347	0	C	FGFR3	7	FGFR3
chr4	1807483	1	T	FGFR3	5	FGFR3
chr4	1807501	0	A	FGFR3	31	FGFR3
chr4	1807529	0	T	FGFR3	26	FGFR3
chr4	1807603	1	T	FGFR3	31	FGFR3
chr4	1807604	0	C	FGFR3	12	FGFR3
chr4	1807650	1	T	FGFR3	26	FGFR3
chr4	1807713	1	T	FGFR3	10	FGFR3
chr4	1807752	0	A	FGFR3	18	FGFR3
chr4	1807827	0	A	FGFR3	42	FGFR3
chr4	1807869	1	A	FGFR3	19	FGFR3
chr4	1807886	0	A	FGFR3	104	FGFR3
chr4	1807933	1	T	FGFR3	51	FGFR3
chr4	1808024	1	T	FGFR3	111	FGFR3
chr4	1808248	0	A	FGFR3	47	FGFR3
chr4	1808283	0	G	FGFR3	369	FGFR3
chr4	1808353	1	T	FGFR3	50	FGFR3
chr4	1808356	0	A	FGFR3	29	FGFR3
chr4	1808409	1	C	FGFR3	379	FGFR3
chr4	1808493	1	T	FGFR3	31	FGFR3
chr4	1808514	0	G	FGFR3	509	FGFR3
chr4	1808637	1	T	FGFR3	528	FGFR3
chr4	1808850	0	T	FGFR3	36	FGFR3
chr4	1808881	0	C	FGFR3	208	FGFR3
chr4	1808930	1	G	FGFR3	36	FGFR3
chr4	1808936	0	G	FGFR3	820	FGFR3
chr4	1809005	1	C	FGFR3	210	FGFR3
chr4	1809072	1	T	FGFR3	794	FGFR3
chr4	4190500	0	G	OTOP1	1313	OTOP1
chr4	4190611	1	C	OTOP1	970	OTOP1
chr4	4190673	0	G	OTOP1	1215	OTOP1
chr4	4190778	1	C	OTOP1	1240	OTOP1
chr4	4198840	0	A	OTOP1	553	OTOP1
chr4	4198957	1	T	OTOP1	563	OTOP1
chr4	4199041	0	T	OTOP1	390	OTOP1
chr4	4199125	0	G	OTOP1	421	OTOP1
chr4	4199157	1	A	OTOP1	416	OTOP1
chr4	4199231	0	A	OTOP1	188	OTOP1
chr4	4199249	1	T	OTOP1	417	OTOP1
chr4	4199301	0	G	OTOP1	157	OTOP1
chr4	4199345	1	A	OTOP1	238	OTOP1
chr4	4199399	0	T	OTOP1	242	OTOP1
chr4	4199418	1	C	OTOP1	142	OTOP1
chr4	4199443	0	C	OTOP1	144	OTOP1
chr4	4199512	1	A	OTOP1	242	OTOP1
chr4	4199525	0	C	OTOP1	668	OTOP1
chr4	4199560	1	A	OTOP1	136	OTOP1
chr4	4199566	0	T	OTOP1	123	OTOP1
chr4	4199644	1	A	OTOP1	673	OTOP1
chr4	4199680	0	C	OTOP1	382	OTOP1
chr4	4199687	1	T	OTOP1	125	OTOP1
chr4	4199790	0	T	OTOP1	498	OTOP1
chr4	4199801	1	A	OTOP1	446	OTOP1
chr4	4199902	1	C	OTOP1	497	OTOP1
chr4	4204203	0	G	OTOP1	938	OTOP1
chr4	4204311	0	A	OTOP1	455	OTOP1
chr4	4204324	1	C	OTOP1	961	OTOP1
chr4	4204419	1	T	OTOP1	462	OTOP1
chr4	4207778	0	G	OTOP1	930	OTOP1
chr4	4207890	1	G	OTOP1	932	OTOP1
chr4	4214526	0	C	OTOP1	560	OTOP1
chr4	4214618	0	G	OTOP1	803	OTOP1
chr4	4214641	1	G	OTOP1	549	OTOP1
chr4	4214707	0	A	OTOP1	320	OTOP1
chr4	4214728	1	C	OTOP1	807	OTOP1
chr4	4214820	1	A	OTOP1	330	OTOP1
chr4	4228099	0	A	OTOP1	4	OTOP1
chr4	4228218	1	T	OTOP1	3	OTOP1
chr4	4228594	0	T	OTOP1	30	OTOP1
chr4	4228707	1	A	OTOP1	30	OTOP1
chr4	74270000	0	T	ALB	834	ALB
chr4	74270097	0	C	ALB	450	ALB
chr4	74270117	1	G	ALB	823	ALB
chr4	74270227	1	T	ALB	423	ALB
chr4	74270810	0	C	ALB	3	ALB
chr4	74270865	0	T	ALB	17	ALB
chr4	74270882	1	C	ALB	5	ALB
chr4	74270983	1	G	ALB	6	ALB
chr4	74272298	0	C	ALB	149	ALB
chr4	74272383	0	C	ALB	1116	ALB
chr4	74272407	1	G	ALB	143	ALB
chr4	74272474	0	C	ALB	0	ALB
chr4	74272496	1	G	ALB	1104	ALB
chr4	74272576	1	T	ALB	5	ALB
chr4	74274289	0	A	ALB	527	ALB
chr4	74274365	0	G	ALB	512	ALB
chr4	74274409	1	T	ALB	522	ALB
chr4	74274448	0	C	ALB	1180	ALB
chr4	74274462	1	G	ALB	515	ALB
chr4	74274566	1	G	ALB	1189	ALB
chr4	74275051	0	T	ALB	1074	ALB
chr4	74275161	0	A	ALB	895	ALB
chr4	74275162	1	A	ALB	1082	ALB
chr4	74275275	1	T	ALB	896	ALB
chr4	74275959	0	C	ALB	467	ALB
chr4	74276049	0	A	ALB	447	ALB
chr4	74276071	1	C	ALB	488	ALB
chr4	74276168	1	A	ALB	441	ALB
chr4	74277637	0	G	ALB	489	ALB
chr4	74277748	0	C	ALB	307	ALB
chr4	74277750	1	G	ALB	476	ALB
chr4	74277869	1	G	ALB	300	ALB
chr4	74279076	0	C	ALB	363	ALB
chr4	74279181	0	C	ALB	359	ALB
chr4	74279183	1	G	ALB	359	ALB
chr4	74279281	0	G	ALB	463	ALB
chr4	74279294	1	T	ALB	349	ALB
chr4	74279394	1	C	ALB	562	ALB
chr4	74280721	0	A	ALB	102	ALB
chr4	74280795	0	G	ALB	500	ALB
chr4	74280814	1	C	ALB	99	ALB
chr4	74280912	1	G	ALB	482	ALB
chr4	74281882	0	G	ALB	476	ALB
chr4	74281935	0	A	ALB	287	ALB
chr4	74281997	1	G	ALB	427	ALB
chr4	74282036	0	T	ALB	1	ALB
chr4	74282054	1	T	ALB	266	ALB
chr4	74282137	1	C	ALB	1	ALB
chr4	74283224	0	A	ALB	106	ALB
chr4	74283339	0	T	ALB	47	ALB
chr4	74283340	1	G	ALB	104	ALB
chr4	74283448	1	A	ALB	45	ALB
chr4	74283774	0	T	ALB	626	ALB
chr4	74283891	0	G	ALB	576	ALB
chr4	74283895	1	A	ALB	631	ALB
chr4	74283959	0	C	ALB	289	ALB
chr4	74284008	1	G	ALB	495	ALB
chr4	74284071	1	G	ALB	339	ALB
chr4	74285161	0	A	ALB	521	ALB
chr4	74285251	0	G	ALB	199	ALB
chr4	74285279	1	G	ALB	526	ALB
chr4	74285297	0	G	ALB	463	ALB
chr4	74285352	1	A	ALB	205	ALB
chr4	74285405	1	G	ALB	458	ALB
chr4	74285888	0	A	ALB	279	ALB
chr4	74285996	0	A	ALB	31	ALB
chr4	74286002	1	C	ALB	261	ALB
chr4	74286115	1	G	ALB	19	ALB
chr4	80828535	0	T	ANTXR2	18	ANTXR2
chr4	80828614	0	C	ANTXR2	499	ANTXR2
chr4	80828640	1	C	ANTXR2	18	ANTXR2
chr4	80828728	1	T	ANTXR2	479	ANTXR2
chr4	80898676	0	G	ANTXR2	111	ANTXR2
chr4	80898763	0	C	ANTXR2	1039	ANTXR2
chr4	80898770	1	C	ANTXR2	107	ANTXR2
chr4	80898848	0	A	ANTXR2	398	ANTXR2
chr4	80898875	1	G	ANTXR2	965	ANTXR2
chr4	80898952	1	T	ANTXR2	394	ANTXR2
chr4	80899132	0	G	ANTXR2	904	ANTXR2
chr4	80899245	0	T	ANTXR2	235	ANTXR2
chr4	80899250	1	C	ANTXR2	1019	ANTXR2
chr4	80899366	1	A	ANTXR2	275	ANTXR2
chr4	80905009	0	C	ANTXR2	775	ANTXR2
chr4	80905078	0	G	ANTXR2	581	ANTXR2
chr4	80905107	1	C	ANTXR2	782	ANTXR2
chr4	80905175	1	G	ANTXR2	585	ANTXR2
chr4	80905927	0	T	ANTXR2	349	ANTXR2
chr4	80906044	1	T	ANTXR2	342	ANTXR2
chr4	80929618	0	C	ANTXR2	689	ANTXR2
chr4	80929711	0	A	ANTXR2	248	ANTXR2
chr4	80929731	1	G	ANTXR2	687	ANTXR2
chr4	80929810	1	G	ANTXR2	235	ANTXR2
chr4	80940015	0	C	ANTXR2	167	ANTXR2
chr4	80940101	0	C	ANTXR2	0	ANTXR2
chr4	80940112	1	C	ANTXR2	182	ANTXR2
chr4	80940213	1	A	ANTXR2	1	ANTXR2
chr4	80952726	0	A	ANTXR2	0	ANTXR2
chr4	80952816	0	G	ANTXR2	467	ANTXR2
chr4	80952836	1	T	ANTXR2	0	ANTXR2
chr4	80952928	1	C	ANTXR2	463	ANTXR2
chr4	80954587	0	G	ANTXR2	607	ANTXR2
chr4	80954674	0	T	ANTXR2	631	ANTXR2
chr4	80954684	1	C	ANTXR2	613	ANTXR2
chr4	80954784	1	C	ANTXR2	588	ANTXR2
chr4	80957062	0	A	ANTXR2	12	ANTXR2
chr4	80957157	0	T	ANTXR2	4	ANTXR2
chr4	80957159	1	G	ANTXR2	13	ANTXR2
chr4	80957273	1	G	ANTXR2	10	ANTXR2
chr4	80975404	0	C	ANTXR2	94	ANTXR2
chr4	80975501	0	T	ANTXR2	408	ANTXR2
chr4	80975502	1	T	ANTXR2	96	ANTXR2
chr4	80975620	1	T	ANTXR2	450	ANTXR2
chr4	80976212	0	G	ANTXR2	984	ANTXR2
chr4	80976326	0	A	ANTXR2	1013	ANTXR2
chr4	80976327	1	C	ANTXR2	1004	ANTXR2
chr4	80976443	1	C	ANTXR2	999	ANTXR2
chr4	80976464	0	C	ANTXR2	289	ANTXR2
chr4	80976561	0	T	ANTXR2	313	ANTXR2
chr4	80976564	1	G	ANTXR2	344	ANTXR2
chr4	80976681	1	T	ANTXR2	420	ANTXR2
chr4	80977020	0	G	ANTXR2	280	ANTXR2
chr4	80977105	0	A	ANTXR2	466	ANTXR2
chr4	80977113	1	C	ANTXR2	277	ANTXR2
chr4	80977207	1	G	ANTXR2	505	ANTXR2
chr4	80990530	0	A	ANTXR2	419	ANTXR2
chr4	80990624	0	G	ANTXR2	2	ANTXR2
chr4	80990650	1	C	ANTXR2	412	ANTXR2
chr4	80990737	1	A	ANTXR2	6	ANTXR2
chr4	80992707	0	C	ANTXR2	256	ANTXR2
chr4	80992769	0	A	ANTXR2	320	ANTXR2
chr4	80992804	1	C	ANTXR2	255	ANTXR2
chr4	80992886	1	C	ANTXR2	317	ANTXR2
chr4	80993442	0	G	ANTXR2	474	ANTXR2
chr4	80993582	1	G	ANTXR2	486	ANTXR2
chr4	86938355	0	G	MAPK10	830	MAPK10
chr4	86938471	0	G	MAPK10	534	MAPK10
chr4	86938475	1	T	MAPK10	777	MAPK10
chr4	86938591	1	A	MAPK10	526	MAPK10
chr4	86950315	0	T	MAPK10	1177	MAPK10
chr4	86950355	0	G	MAPK10	253	MAPK10
chr4	86950425	1	G	MAPK10	1144	MAPK10
chr4	86950472	1	C	MAPK10	225	MAPK10
chr4	86952426	0	C	MAPK10	13	MAPK10
chr4	86952540	0	G	MAPK10	229	MAPK10
chr4	86952542	1	G	MAPK10	9	MAPK10
chr4	86952659	1	A	MAPK10	224	MAPK10
chr4	86985392	0	G	MAPK10	608	MAPK10
chr4	86985486	0	A	MAPK10	1091	MAPK10
chr4	86985506	1	C	MAPK10	602	MAPK10
chr4	86985599	1	T	MAPK10	1039	MAPK10
chr4	86988903	0	C	MAPK10	642	MAPK10
chr4	86989004	0	T	MAPK10	176	MAPK10
chr4	86989019	1	C	MAPK10	648	MAPK10
chr4	86989088	0	C	MAPK10	453	MAPK10
chr4	86989111	1	G	MAPK10	167	MAPK10
chr4	86989182	1	C	MAPK10	444	MAPK10
chr4	87019653	0	C	MAPK10	533	MAPK10
chr4	87019731	0	C	MAPK10	279	MAPK10
chr4	87019768	1	G	MAPK10	511	MAPK10
chr4	87019853	1	A	MAPK10	284	MAPK10
chr4	87022156	0	C	MAPK10	816	MAPK10
chr4	87022263	0	C	MAPK10	349	MAPK10
chr4	87022275	1	C	MAPK10	836	MAPK10
chr4	87022336	0	T	MAPK10	1008	MAPK10
chr4	87022366	1	A	MAPK10	339	MAPK10
chr4	87022452	1	T	MAPK10	1014	MAPK10
chr4	87023024	0	A	MAPK10	312	MAPK10
chr4	87023121	0	C	MAPK10	999	MAPK10
chr4	87023139	1	G	MAPK10	315	MAPK10
chr4	87023235	1	G	MAPK10	1004	MAPK10
chr4	87024297	0	G	MAPK10	3	MAPK10
chr4	87024355	0	C	MAPK10	1426	MAPK10
chr4	87024362	1	T	MAPK10	3	MAPK10
chr4	87024493	1	T	MAPK10	1431	MAPK10
chr4	87028345	0	C	MAPK10	276	MAPK10
chr4	87028437	0	T	MAPK10	773	MAPK10
chr4	87028439	1	G	MAPK10	252	MAPK10
chr4	87028555	1	A	MAPK10	710	MAPK10
chr4	87080404	0	C	MAPK10	614	MAPK10
chr4	87080498	0	G	MAPK10	610	MAPK10
chr4	87080506	1	G	MAPK10	615	MAPK10
chr4	87080543	0	G	MAPK10	928	MAPK10
chr4	87080599	1	C	MAPK10	644	MAPK10
chr4	87080661	1	C	MAPK10	918	MAPK10
chr4	87115435	0	G	MAPK10	476	MAPK10
chr4	87115524	0	C	MAPK10	0	MAPK10
chr4	87115546	1	G	MAPK10	470	MAPK10
chr4	87115641	1	G	MAPK10	0	MAPK10
chr5	14270907	0	A	TRIO.1	821	TRIO
chr5	14271013	0	A	TRIO.1	22	TRIO
chr5	14271025	1	A	TRIO.1	827	TRIO
chr5	14271106	1	C	TRIO.1	18	TRIO
chr5	14280375	0	C	TRIO.1	476	TRIO
chr5	14280470	0	C	TRIO.1	1007	TRIO
chr5	14280491	1	G	TRIO.1	471	TRIO
chr5	14280589	1	C	TRIO.1	1002	TRIO
chr5	14286943	0	T	TRIO.1	181	TRIO
chr5	14287022	0	G	TRIO.1	310	TRIO
chr5	14287032	1	A	TRIO.1	183	TRIO
chr5	14287117	0	A	TRIO.1	815	TRIO
chr5	14287140	1	A	TRIO.1	218	TRIO
chr5	14287225	1	A	TRIO.1	801	TRIO
chr5	14290766	0	T	TRIO.1	75	TRIO
chr5	14290879	0	A	TRIO.1	518	TRIO
chr5	14290883	1	C	TRIO.1	78	TRIO
chr5	14290959	0	C	TRIO.1	528	TRIO
chr5	14290991	1	A	TRIO.1	474	TRIO
chr5	14291037	0	G	TRIO.1	202	TRIO
chr5	14291072	1	T	TRIO.1	526	TRIO
chr5	14291088	0	T	TRIO.1	508	TRIO
chr5	14291131	1	C	TRIO.1	202	TRIO
chr5	14291156	0	G	TRIO.1	390	TRIO
chr5	14291198	1	A	TRIO.1	506	TRIO
chr5	14291208	0	G	TRIO.1	579	TRIO
chr5	14291273	1	A	TRIO.1	389	TRIO
chr5	14291327	0	A	TRIO.1	136	TRIO
chr5	14291329	1	G	TRIO.1	582	TRIO
chr5	14291448	1	G	TRIO.1	81	TRIO
chr5	14293048	0	G	TRIO.1	1054	TRIO
chr5	14293127	0	G	TRIO.1	243	TRIO
chr5	14293165	1	C	TRIO.1	1026	TRIO
chr5	14293238	0	T	TRIO.1	1129	TRIO
chr5	14293239	1	G	TRIO.1	251	TRIO
chr5	14293357	1	T	TRIO.1	1132	TRIO
chr5	14297100	0	C	TRIO.1	850	TRIO
chr5	14297142	0	T	TRIO.1	962	TRIO
chr5	14297220	1	A	TRIO.1	854	TRIO
chr5	14297246	0	T	TRIO.1	255	TRIO
chr5	14297266	1	A	TRIO.1	952	TRIO
chr5	14297341	0	T	TRIO.1	339	TRIO
chr5	14297342	1	G	TRIO.1	250	TRIO
chr5	14297464	1	C	TRIO.1	334	TRIO
chr5	14304495	0	A	TRIO.1	974	TRIO
chr5	14304605	0	C	TRIO.1	952	TRIO
chr5	14304612	1	G	TRIO.1	1067	TRIO
chr5	14304723	1	C	TRIO.1	957	TRIO
chr5	14316589	0	T	TRIO.1	795	TRIO
chr5	14316654	0	G	TRIO.1	177	TRIO
chr5	14316705	1	C	TRIO.1	793	TRIO
chr5	14316742	0	A	TRIO.1	853	TRIO
chr5	14316778	1	A	TRIO.1	176	TRIO
chr5	14316791	0	A	TRIO.1	733	TRIO
chr5	14316851	1	A	TRIO.1	874	TRIO
chr5	14316903	1	G	TRIO.1	740	TRIO
chr5	14330835	0	G	TRIO.1	51	TRIO
chr5	14330921	0	T	TRIO.1	525	TRIO
chr5	14330923	1	C	TRIO.1	63	TRIO
chr5	14331038	1	C	TRIO.1	519	TRIO
chr5	14336620	0	T	TRIO.1	836	TRIO
chr5	14336735	0	G	TRIO.1	304	TRIO
chr5	14336739	1	A	TRIO.1	1016	TRIO
chr5	14336798	0	C	TRIO.1	292	TRIO
chr5	14336828	1	G	TRIO.1	282	TRIO
chr5	14336914	1	C	TRIO.1	293	TRIO
chr5	14358173	0	T	TRIO.1	68	TRIO
chr5	14358311	1	C	TRIO.1	66	TRIO
chr5	14358336	0	A	TRIO.1	97	TRIO
chr5	14358423	0	T	TRIO.1	730	TRIO
chr5	14358434	1	G	TRIO.1	89	TRIO
chr5	14358529	1	T	TRIO.1	728	TRIO
chr5	14359391	0	T	TRIO.1	671	TRIO
chr5	14359485	0	A	TRIO.1	479	TRIO
chr5	14359511	1	C	TRIO.1	675	TRIO
chr5	14359512	0	A	TRIO.1	774	TRIO
chr5	14359587	1	A	TRIO.1	483	TRIO
chr5	14359633	1	C	TRIO.1	775	TRIO
chr5	14363759	0	C	TRIO.1	519	TRIO
chr5	14363853	0	C	TRIO.1	883	TRIO
chr5	14363873	1	G	TRIO.1	511	TRIO
chr5	14363894	0	C	TRIO.1	484	TRIO
chr5	14363963	1	G	TRIO.1	899	TRIO
chr5	14363966	0	C	TRIO.1	371	TRIO
chr5	14364011	1	G	TRIO.1	494	TRIO
chr5	14364063	1	C	TRIO.1	367	TRIO
chr5	14364721	0	G	TRIO.1	311	TRIO
chr5	14364824	0	C	TRIO.1	200	TRIO
chr5	14364840	1	A	TRIO.1	320	TRIO
chr5	14364855	0	C	TRIO.1	836	TRIO
chr5	14364926	1	G	TRIO.1	243	TRIO
chr5	14364969	1	C	TRIO.1	833	TRIO
chr5	14366899	0	C	TRIO.1	686	TRIO
chr5	14367008	0	G	TRIO.1	1277	TRIO
chr5	14367014	1	C	TRIO.1	694	TRIO
chr5	14367126	1	A	TRIO.1	1283	TRIO
chr5	14368758	0	C	TRIO.1	701	TRIO
chr5	14368869	0	A	TRIO.1	880	TRIO
chr5	14368873	1	C	TRIO.1	714	TRIO
chr5	14368952	0	G	TRIO.1	1150	TRIO
chr5	14368989	1	T	TRIO.1	879	TRIO
chr5	14369070	1	G	TRIO.1	1079	TRIO
chr5	14369391	0	C	TRIO.1	861	TRIO
chr5	14369456	0	T	TRIO.1	488	TRIO
chr5	14369504	1	C	TRIO.1	853	TRIO
chr5	14369517	0	A	TRIO.1	242	TRIO
chr5	14369564	1	A	TRIO.1	488	TRIO
chr5	14369580	0	A	TRIO.1	348	TRIO
chr5	14369623	1	A	TRIO.1	234	TRIO
chr5	14369700	1	G	TRIO.1	377	TRIO
chr5	14374316	0	A	TRIO.1	523	TRIO
chr5	14374429	0	A	TRIO.1	43	TRIO
chr5	14374432	1	C	TRIO.1	517	TRIO
chr5	14374534	1	A	TRIO.1	50	TRIO
chr5	14378100	0	T	TRIO.1	222	TRIO
chr5	14378208	0	A	TRIO.1	427	TRIO
chr5	14378216	1	T	TRIO.1	221	TRIO
chr5	14378325	1	T	TRIO.1	436	TRIO
chr5	14381157	0	C	TRIO.1	571	TRIO
chr5	14381221	0	C	TRIO.1	516	TRIO
chr5	14381266	1	G	TRIO.1	566	TRIO
chr5	14381277	0	T	TRIO.1	497	TRIO
chr5	14381340	1	G	TRIO.1	503	TRIO
chr5	14381396	1	A	TRIO.1	486	TRIO
chr5	14387526	0	C	TRIO.1	716	TRIO
chr5	14387601	0	A	TRIO.1	213	TRIO
chr5	14387635	1	G	TRIO.1	701	TRIO
chr5	14387702	0	G	TRIO.1	889	TRIO
chr5	14387722	1	C	TRIO.1	185	TRIO
chr5	14387805	0	T	TRIO.1	947	TRIO
chr5	14387820	1	A	TRIO.1	864	TRIO
chr5	14387907	0	G	TRIO.1	921	TRIO
chr5	14387927	1	A	TRIO.1	940	TRIO
chr5	14388021	1	G	TRIO.1	934	TRIO
chr5	14388656	0	C	TRIO.1	790	TRIO
chr5	14388760	0	A	TRIO.1	2	TRIO
chr5	14388771	1	C	TRIO.1	779	TRIO
chr5	14388862	1	T	TRIO.1	3	TRIO
chr5	14389361	0	A	TRIO.1	415	TRIO
chr5	14389461	0	C	TRIO.1	274	TRIO
chr5	14389474	1	G	TRIO.1	378	TRIO
chr5	14389579	1	C	TRIO.1	259	TRIO
chr5	14390295	0	T	TRIO.1	751	TRIO
chr5	14390387	0	T	TRIO.1	832	TRIO
chr5	14390408	1	G	TRIO.1	763	TRIO
chr5	14390506	1	C	TRIO.1	825	TRIO
chr5	14390965	0	G	TRIO.1	415	TRIO
chr5	14391026	0	T	TRIO.1	862	TRIO
chr5	14391077	1	A	TRIO.1	326	TRIO
chr5	14391145	1	A	TRIO.1	835	TRIO
chr5	14394052	0	C	TRIO.1	569	TRIO
chr5	14394145	0	A	TRIO.1	522	TRIO
chr5	14394166	1	G	TRIO.1	573	TRIO
chr5	14394254	1	T	TRIO.1	471	TRIO
chr5	14397149	0	C	TRIO.1	870	TRIO
chr5	14397204	0	A	TRIO.1	477	TRIO
chr5	14397261	1	A	TRIO.1	898	TRIO
chr5	14397323	1	A	TRIO.1	482	TRIO
chr5	14398940	0	T	TRIO.1	569	TRIO
chr5	14399021	0	C	TRIO.1	1228	TRIO
chr5	14399059	1	A	TRIO.1	577	TRIO
chr5	14399094	0	T	TRIO.1	840	TRIO
chr5	14399136	1	A	TRIO.1	1273	TRIO
chr5	14399211	1	A	TRIO.1	850	TRIO
chr5	14401026	0	C	TRIO.1	451	TRIO
chr5	14401120	0	T	TRIO.1	444	TRIO
chr5	14401140	1	A	TRIO.1	245	TRIO
chr5	14401234	1	T	TRIO.1	439	TRIO
chr5	14405935	0	G	TRIO.1	648	TRIO
chr5	14406005	0	G	TRIO.1	356	TRIO
chr5	14406057	1	A	TRIO.1	644	TRIO
chr5	14406122	1	A	TRIO.1	205	TRIO
chr5	14406621	0	G	TRIO.1	928	TRIO
chr5	14406697	0	G	TRIO.1	1321	TRIO
chr5	14406722	1	C	TRIO.1	917	TRIO
chr5	14406816	1	A	TRIO.1	1319	TRIO
chr5	14419827	0	A	TRIO.1	296	TRIO
chr5	14419911	0	G	TRIO.1	333	TRIO
chr5	14419917	1	A	TRIO.1	297	TRIO
chr5	14419987	0	A	TRIO.1	1074	TRIO
chr5	14420000	1	C	TRIO.1	328	TRIO
chr5	14420100	0	A	TRIO.1	1001	TRIO
chr5	14420106	1	A	TRIO.1	1069	TRIO
chr5	14420221	1	A	TRIO.1	1000	TRIO
chr5	14461074	0	C	TRIO.2	8	TRIO
chr5	14461148	1	A	TRIO.2	8	TRIO
chr5	14461197	0	T	TRIO.2	1	TRIO
chr5	14461323	1	A	TRIO.2	1	TRIO
chr5	14461329	0	A	TRIO.2	25	TRIO
chr5	14461471	1	T	TRIO.2	24	TRIO
chr5	14462800	0	A	TRIO.2	214	TRIO
chr5	14462833	0	A	TRIO.2	150	TRIO
chr5	14462897	1	C	TRIO.2	216	TRIO
chr5	14462907	0	C	TRIO.2	421	TRIO
chr5	14462925	1	A	TRIO.2	111	TRIO
chr5	14463021	1	C	TRIO.2	420	TRIO
chr5	14463028	0	T	TRIO.2	204	TRIO
chr5	14463140	1	G	TRIO.2	205	TRIO
chr5	14465618	0	T	TRIO.2	599	TRIO
chr5	14465674	0	C	TRIO.2	991	TRIO
chr5	14465735	1	G	TRIO.2	633	TRIO
chr5	14465792	1	G	TRIO.2	982	TRIO
chr5	14471402	0	T	TRIO.2	374	TRIO
chr5	14471491	0	A	TRIO.2	656	TRIO
chr5	14471498	1	G	TRIO.2	372	TRIO
chr5	14471602	1	T	TRIO.2	661	TRIO
chr5	14472678	0	T	TRIO.2	257	TRIO
chr5	14472789	1	G	TRIO.2	262	TRIO
chr5	14474078	0	A	TRIO.2	214	TRIO
chr5	14474180	0	C	TRIO.2	1186	TRIO
chr5	14474189	1	T	TRIO.2	244	TRIO
chr5	14474300	1	C	TRIO.2	1199	TRIO
chr5	14476980	0	A	TRIO.2	1125	TRIO
chr5	14477098	1	C	TRIO.2	1119	TRIO
chr5	14479298	0	G	TRIO.2	422	TRIO
chr5	14479386	0	T	TRIO.2	226	TRIO
chr5	14479413	1	C	TRIO.2	458	TRIO
chr5	14479492	1	T	TRIO.2	221	TRIO
chr5	14479994	0	C	TRIO.2	1048	TRIO
chr5	14480093	0	A	TRIO.2	770	TRIO
chr5	14480111	1	G	TRIO.2	1041	TRIO
chr5	14480204	1	T	TRIO.2	766	TRIO
chr5	14481311	0	C	TRIO.2	664	TRIO
chr5	14481430	1	A	TRIO.2	637	TRIO
chr5	14481600	0	T	TRIO.2	494	TRIO
chr5	14481702	0	A	TRIO.2	706	TRIO
chr5	14481717	1	A	TRIO.2	478	TRIO
chr5	14481817	1	A	TRIO.2	692	TRIO
chr5	14482646	0	T	TRIO.2	366	TRIO
chr5	14482743	0	C	TRIO.2	584	TRIO
chr5	14482751	1	G	TRIO.2	367	TRIO
chr5	14482819	0	C	TRIO.2	741	TRIO
chr5	14482860	1	T	TRIO.2	567	TRIO
chr5	14482933	1	C	TRIO.2	741	TRIO
chr5	14485144	0	T	TRIO.2	231	TRIO
chr5	14485219	0	C	TRIO.2	177	TRIO
chr5	14485263	1	C	TRIO.2	232	TRIO
chr5	14485292	0	G	TRIO.2	285	TRIO
chr5	14485328	1	T	TRIO.2	181	TRIO
chr5	14485389	1	C	TRIO.2	293	TRIO
chr5	14488307	0	G	TRIO.2	42	TRIO
chr5	14488451	1	C	TRIO.2	39	TRIO
chr5	14492637	0	C	TRIO.2	988	TRIO
chr5	14492740	0	A	TRIO.2	153	TRIO
chr5	14492753	1	C	TRIO.2	960	TRIO
chr5	14492806	0	T	TRIO.2	796	TRIO
chr5	14492859	1	A	TRIO.2	148	TRIO
chr5	14492906	0	C	TRIO.2	759	TRIO
chr5	14492926	1	G	TRIO.2	799	TRIO
chr5	14493026	1	A	TRIO.2	663	TRIO
chr5	14496954	0	G	TRIO.2	600	TRIO
chr5	14497006	0	C	TRIO.2	994	TRIO
chr5	14497071	0	T	TRIO.2	89	TRIO
chr5	14497073	1	G	TRIO.2	618	TRIO
chr5	14497111	1	C	TRIO.2	998	TRIO
chr5	14497170	1	G	TRIO.2	92	TRIO
chr5	14497927	0	T	TRIO.2	800	TRIO
chr5	14498044	1	C	TRIO.2	791	TRIO
chr5	14498109	0	T	TRIO.2	361	TRIO
chr5	14498220	0	A	TRIO.2	431	TRIO
chr5	14498221	1	T	TRIO.2	355	TRIO
chr5	14498331	0	C	TRIO.2	563	TRIO
chr5	14498340	1	T	TRIO.2	384	TRIO
chr5	14498436	1	C	TRIO.2	540	TRIO
chr5	14498600	0	G	TRIO.2	494	TRIO
chr5	14498689	0	A	TRIO.2	561	TRIO
chr5	14498707	1	G	TRIO.2	523	TRIO
chr5	14498808	1	T	TRIO.2	568	TRIO
chr5	14502641	0	G	TRIO.2	249	TRIO
chr5	14502725	0	C	TRIO.2	890	TRIO
chr5	14502740	1	C	TRIO.2	255	TRIO
chr5	14502843	1	C	TRIO.2	756	TRIO
chr5	14504453	0	G	TRIO.2	928	TRIO
chr5	14504539	0	G	TRIO.2	67	TRIO
chr5	14504569	1	G	TRIO.2	924	TRIO
chr5	14504590	0	C	TRIO.2	395	TRIO
chr5	14504654	1	T	TRIO.2	60	TRIO
chr5	14504670	0	G	TRIO.2	490	TRIO
chr5	14504689	1	C	TRIO.2	398	TRIO
chr5	14504787	1	G	TRIO.2	495	TRIO
chr5	14507159	0	T	TRIO.2	828	TRIO
chr5	14507240	0	G	TRIO.2	382	TRIO
chr5	14507279	1	C	TRIO.2	826	TRIO
chr5	14507362	0	A	TRIO.2	355	TRIO
chr5	14507363	1	C	TRIO.2	414	TRIO
chr5	14507501	1	G	TRIO.2	361	TRIO
chr5	14507918	0	G	TRIO.2	393	TRIO
chr5	14508001	0	C	TRIO.2	621	TRIO
chr5	14508026	1	C	TRIO.2	398	TRIO
chr5	14508055	0	G	TRIO.2	619	TRIO
chr5	14508121	1	G	TRIO.2	622	TRIO
chr5	14508160	0	A	TRIO.2	231	TRIO
chr5	14508165	1	G	TRIO.2	610	TRIO
chr5	14508187	0	G	TRIO.2	597	TRIO
chr5	14508266	1	G	TRIO.2	218	TRIO
chr5	14508303	0	G	TRIO.2	447	TRIO
chr5	14508307	1	A	TRIO.2	617	TRIO
chr5	14508324	0	C	TRIO.2	529	TRIO
chr5	14508435	1	G	TRIO.2	499	TRIO
chr5	14508451	0	C	TRIO.2	669	TRIO
chr5	14508465	1	G	TRIO.2	519	TRIO
chr5	14508568	1	C	TRIO.2	611	TRIO
chr6	112430601	0	C	LAMA4.1	273	LAMA4
chr6	112430706	0	T	LAMA4.1	471	LAMA4
chr6	112430714	1	C	LAMA4.1	287	LAMA4
chr6	112430825	1	G	LAMA4.1	447	LAMA4
chr6	112435221	0	C	LAMA4.1	1006	LAMA4
chr6	112435302	0	G	LAMA4.1	652	LAMA4
chr6	112435338	1	C	LAMA4.1	1008	LAMA4
chr6	112435378	0	C	LAMA4.1	1025	LAMA4
chr6	112435412	1	C	LAMA4.1	659	LAMA4
chr6	112435496	1	C	LAMA4.1	1019	LAMA4
chr6	112435835	0	G	LAMA4.1	701	LAMA4
chr6	112435947	0	C	LAMA4.1	1	LAMA4
chr6	112435949	1	T	LAMA4.1	731	LAMA4
chr6	112436047	1	A	LAMA4.1	0	LAMA4
chr6	112437036	0	A	LAMA4.1	37	LAMA4
chr6	112437106	0	A	LAMA4.1	8	LAMA4
chr6	112437151	1	A	LAMA4.1	37	LAMA4
chr6	112437222	1	C	LAMA4.1	10	LAMA4
chr6	112438900	0	G	LAMA4.1	314	LAMA4
chr6	112438979	0	T	LAMA4.1	479	LAMA4
chr6	112439014	1	C	LAMA4.1	220	LAMA4
chr6	112439081	0	A	LAMA4.1	456	LAMA4
chr6	112439093	1	G	LAMA4.1	467	LAMA4
chr6	112439196	1	C	LAMA4.1	441	LAMA4
chr6	112440332	0	G	LAMA4.1	637	LAMA4
chr6	112440447	0	C	LAMA4.1	644	LAMA4
chr6	112440451	1	C	LAMA4.1	649	LAMA4
chr6	112440564	1	C	LAMA4.1	634	LAMA4
chr6	112441431	0	C	LAMA4.1	669	LAMA4
chr6	112441531	0	C	LAMA4.1	293	LAMA4
chr6	112441552	1	A	LAMA4.1	670	LAMA4
chr6	112441616	0	G	LAMA4.1	148	LAMA4
chr6	112441647	1	G	LAMA4.1	288	LAMA4
chr6	112441700	1	A	LAMA4.1	150	LAMA4
chr6	112443192	0	C	LAMA4.1	434	LAMA4
chr6	112443281	0	G	LAMA4.1	761	LAMA4
chr6	112443293	1	C	LAMA4.1	435	LAMA4
chr6	112443350	0	C	LAMA4.1	555	LAMA4
chr6	112443396	1	T	LAMA4.1	746	LAMA4
chr6	112443463	1	T	LAMA4.1	485	LAMA4
chr6	112450099	0	A	LAMA4.1	42	LAMA4
chr6	112450192	0	A	LAMA4.1	68	LAMA4
chr6	112450216	1	G	LAMA4.1	36	LAMA4
chr6	112450221	0	G	LAMA4.1	2	LAMA4
chr6	112450271	1	A	LAMA4.1	54	LAMA4
chr6	112450335	1	T	LAMA4.1	2	LAMA4
chr6	112451000	0	C	LAMA4.1	0	LAMA4
chr6	112451101	0	G	LAMA4.1	914	LAMA4
chr6	112451110	1	G	LAMA4.1	0	LAMA4
chr6	112451181	0	C	LAMA4.1	652	LAMA4
chr6	112451206	1	A	LAMA4.1	923	LAMA4
chr6	112451298	1	C	LAMA4.1	660	LAMA4
chr6	112452145	0	A	LAMA4.1	441	LAMA4
chr6	112452201	0	G	LAMA4.1	1171	LAMA4
chr6	112452261	1	T	LAMA4.1	473	LAMA4
chr6	112452293	0	A	LAMA4.1	679	LAMA4
chr6	112452318	1	C	LAMA4.1	1152	LAMA4
chr6	112452405	1	G	LAMA4.1	653	LAMA4
chr6	112453934	0	C	LAMA4.1	931	LAMA4
chr6	112454034	0	G	LAMA4.1	227	LAMA4
chr6	112454049	1	G	LAMA4.1	970	LAMA4
chr6	112454155	1	T	LAMA4.1	253	LAMA4
chr6	112454506	0	T	LAMA4.1	250	LAMA4
chr6	112454614	0	G	LAMA4.1	356	LAMA4
chr6	112454626	1	G	LAMA4.1	250	LAMA4
chr6	112454718	1	C	LAMA4.1	359	LAMA4
chr6	112455648	0	C	LAMA4.1	1235	LAMA4
chr6	112455688	0	G	LAMA4.1	789	LAMA4
chr6	112455763	1	T	LAMA4.1	1213	LAMA4
chr6	112455795	0	T	LAMA4.1	1	LAMA4
chr6	112455802	1	T	LAMA4.1	765	LAMA4
chr6	112455907	1	G	LAMA4.1	0	LAMA4
chr6	112457248	0	T	LAMA4.1	679	LAMA4
chr6	112457342	0	C	LAMA4.1	111	LAMA4
chr6	112457365	1	G	LAMA4.1	814	LAMA4
chr6	112457444	0	T	LAMA4.1	659	LAMA4
chr6	112457453	1	T	LAMA4.1	108	LAMA4
chr6	112457560	1	A	LAMA4.1	645	LAMA4
chr6	112460276	0	G	LAMA4.1	439	LAMA4
chr6	112460352	0	G	LAMA4.1	681	LAMA4
chr6	112460372	1	C	LAMA4.1	442	LAMA4
chr6	112460464	0	G	LAMA4.1	1005	LAMA4
chr6	112460470	1	C	LAMA4.1	699	LAMA4
chr6	112460581	1	C	LAMA4.1	1067	LAMA4
chr6	112460907	0	C	LAMA4.1	747	LAMA4
chr6	112461018	0	T	LAMA4.1	296	LAMA4
chr6	112461019	1	C	LAMA4.1	779	LAMA4
chr6	112461131	1	T	LAMA4.1	309	LAMA4
chr6	112461903	0	A	LAMA4.1	71	LAMA4
chr6	112461965	0	G	LAMA4.1	898	LAMA4
chr6	112461984	1	C	LAMA4.1	72	LAMA4
chr6	112462004	0	C	LAMA4.1	88	LAMA4
chr6	112462076	1	G	LAMA4.1	906	LAMA4
chr6	112462089	0	G	LAMA4.1	0	LAMA4
chr6	112462116	1	T	LAMA4.1	57	LAMA4
chr6	112462206	1	C	LAMA4.1	0	LAMA4
chr6	112462526	0	T	LAMA4.1	320	LAMA4
chr6	112462583	0	G	LAMA4.1	48	LAMA4
chr6	112462638	1	G	LAMA4.1	315	LAMA4
chr6	112462696	0	C	LAMA4.1	2	LAMA4
chr6	112462700	1	T	LAMA4.1	48	LAMA4
chr6	112462813	1	C	LAMA4.1	0	LAMA4
chr6	112463297	0	C	LAMA4.1	636	LAMA4
chr6	112463370	0	T	LAMA4.1	729	LAMA4
chr6	112463397	1	T	LAMA4.1	604	LAMA4
chr6	112463488	0	C	LAMA4.1	684	LAMA4
chr6	112463490	1	T	LAMA4.1	722	LAMA4
chr6	112463604	1	A	LAMA4.1	680	LAMA4
chr6	112465968	0	C	LAMA4.1	358	LAMA4
chr6	112466084	0	A	LAMA4.1	748	LAMA4
chr6	112466088	1	T	LAMA4.1	275	LAMA4
chr6	112466199	1	G	LAMA4.1	624	LAMA4
chr6	112469318	0	T	LAMA4.1	1420	LAMA4
chr6	112469429	0	G	LAMA4.1	708	LAMA4
chr6	112469434	1	T	LAMA4.1	1441	LAMA4
chr6	112469509	0	T	LAMA4.1	945	LAMA4
chr6	112469539	1	C	LAMA4.1	712	LAMA4
chr6	112469626	1	A	LAMA4.1	939	LAMA4
chr6	112471640	0	A	LAMA4.1	521	LAMA4
chr6	112471753	0	T	LAMA4.1	533	LAMA4
chr6	112471755	1	T	LAMA4.1	542	LAMA4
chr6	112471869	1	G	LAMA4.1	537	LAMA4
chr6	112476003	0	A	LAMA4.1	826	LAMA4
chr6	112476079	0	C	LAMA4.1	818	LAMA4
chr6	112476115	1	T	LAMA4.1	835	LAMA4
chr6	112476195	1	A	LAMA4.1	793	LAMA4
chr6	112476691	0	G	LAMA4.1	886	LAMA4
chr6	112476783	0	G	LAMA4.1	568	LAMA4
chr6	112476807	1	G	LAMA4.1	895	LAMA4
chr6	112476895	0	A	LAMA4.1	546	LAMA4
chr6	112476897	1	C	LAMA4.1	240	LAMA4
chr6	112477013	1	T	LAMA4.1	498	LAMA4
chr6	112479836	0	G	LAMA4.1	872	LAMA4
chr6	112479945	0	A	LAMA4.1	1161	LAMA4
chr6	112479953	1	C	LAMA4.1	876	LAMA4
chr6	112480061	0	C	LAMA4.1	2	LAMA4
chr6	112480063	1	G	LAMA4.1	1195	LAMA4
chr6	112480175	1	T	LAMA4.1	3	LAMA4
chr6	112486322	0	G	LAMA4.1	631	LAMA4
chr6	112486399	0	G	LAMA4.1	157	LAMA4
chr6	112486437	1	G	LAMA4.1	686	LAMA4
chr6	112486461	0	C	LAMA4.1	264	LAMA4
chr6	112486489	1	G	LAMA4.1	165	LAMA4
chr6	112486559	1	G	LAMA4.1	258	LAMA4
chr6	112493788	0	C	LAMA4.2	776	LAMA4
chr6	112493899	0	G	LAMA4.2	934	LAMA4
chr6	112493904	1	T	LAMA4.2	753	LAMA4
chr6	112493973	0	T	LAMA4.2	735	LAMA4
chr6	112494020	1	G	LAMA4.2	949	LAMA4
chr6	112494080	1	A	LAMA4.2	735	LAMA4
chr6	112496466	0	C	LAMA4.2	946	LAMA4
chr6	112496523	0	G	LAMA4.2	859	LAMA4
chr6	112496580	1	C	LAMA4.2	925	LAMA4
chr6	112496602	0	G	LAMA4.2	476	LAMA4
chr6	112496635	1	G	LAMA4.2	871	LAMA4
chr6	112496718	1	G	LAMA4.2	495	LAMA4
chr6	112499266	0	G	LAMA4.2	835	LAMA4
chr6	112499369	0	T	LAMA4.2	744	LAMA4
chr6	112499385	1	T	LAMA4.2	836	LAMA4
chr6	112499490	1	A	LAMA4.2	751	LAMA4
chr6	112506393	0	C	LAMA4.2	718	LAMA4
chr6	112506504	0	G	LAMA4.2	165	LAMA4
chr6	112506508	1	C	LAMA4.2	732	LAMA4
chr6	112506617	1	C	LAMA4.2	161	LAMA4
chr6	112508619	0	A	LAMA4.2	206	LAMA4
chr6	112508681	0	C	LAMA4.2	868	LAMA4
chr6	112508709	1	A	LAMA4.2	202	LAMA4
chr6	112508762	0	A	LAMA4.2	439	LAMA4
chr6	112508791	1	C	LAMA4.2	875	LAMA4
chr6	112508870	1	A	LAMA4.2	429	LAMA4
chr6	112510280	0	G	LAMA4.2	191	LAMA4
chr6	112510360	0	A	LAMA4.2	58	LAMA4
chr6	112510371	1	G	LAMA4.2	196	LAMA4
chr6	112510442	1	C	LAMA4.2	56	LAMA4
chr6	112512793	0	G	LAMA4.2	171	LAMA4
chr6	112512903	0	C	LAMA4.2	527	LAMA4
chr6	112512910	1	T	LAMA4.2	286	LAMA4
chr6	112512962	0	G	LAMA4.2	119	LAMA4
chr6	112513013	1	T	LAMA4.2	522	LAMA4
chr6	112513022	0	T	LAMA4.2	794	LAMA4
chr6	112513050	1	C	LAMA4.2	130	LAMA4
chr6	112513136	1	G	LAMA4.2	808	LAMA4
chr6	112522783	0	G	LAMA4.2	75	LAMA4
chr6	112522888	0	A	LAMA4.2	318	LAMA4
chr6	112522903	1	C	LAMA4.2	82	LAMA4
chr6	112522993	1	A	LAMA4.2	325	LAMA4
chr6	112528133	0	A	LAMA4.2	578	LAMA4
chr6	112528203	0	A	LAMA4.2	22	LAMA4
chr6	112528258	1	C	LAMA4.2	583	LAMA4
chr6	112528297	0	C	LAMA4.2	211	LAMA4
chr6	112528311	1	T	LAMA4.2	21	LAMA4
chr6	112528396	1	G	LAMA4.2	291	LAMA4
chr6	112537548	0	G	LAMA4.2	360	LAMA4
chr6	112537606	0	T	LAMA4.2	375	LAMA4
chr6	112537649	1	G	LAMA4.2	357	LAMA4
chr6	112537719	1	G	LAMA4.2	379	LAMA4
chr6	112574927	0	T	LAMA4.2	602	LAMA4
chr6	112575026	0	T	LAMA4.2	210	LAMA4
chr6	112575042	1	A	LAMA4.2	590	LAMA4
chr6	112575139	1	A	LAMA4.2	262	LAMA4
chr6	112575156	0	A	LAMA4.2	419	LAMA4
chr6	112575253	1	A	LAMA4.2	435	LAMA4
chr6	112575266	0	G	LAMA4.2	600	LAMA4
chr6	112575369	0	A	LAMA4.2	297	LAMA4
chr6	112575371	1	T	LAMA4.2	605	LAMA4
chr6	112575490	1	G	LAMA4.2	291	LAMA4
chr6	117609632	0	T	ROS1.1	198	ROS1
chr6	117609682	0	G	ROS1.1	738	ROS1
chr6	117609721	1	A	ROS1.1	195	ROS1
chr6	117609797	0	C	ROS1.1	937	ROS1
chr6	117609800	1	C	ROS1.1	435	ROS1
chr6	117609841	0	T	ROS1.1	224	ROS1
chr6	117609915	1	C	ROS1.1	916	ROS1
chr6	117609930	0	C	ROS1.1	1	ROS1
chr6	117609950	1	A	ROS1.1	423	ROS1
chr6	117610047	1	G	ROS1.1	1	ROS1
chr6	117622100	0	C	ROS1.1	6	ROS1
chr6	117622183	0	G	ROS1.1	686	ROS1
chr6	117622216	1	G	ROS1.1	6	ROS1
chr6	117622298	0	C	ROS1.1	36	ROS1
chr6	117622300	1	C	ROS1.1	744	ROS1
chr6	117622392	1	G	ROS1.1	40	ROS1
chr6	117629910	0	C	ROS1.1	508	ROS1
chr6	117630028	0	G	ROS1.1	98	ROS1
chr6	117630029	1	G	ROS1.1	499	ROS1
chr6	117630139	1	A	ROS1.1	108	ROS1
chr6	117631204	0	A	ROS1.1	0	ROS1
chr6	117631279	0	C	ROS1.1	213	ROS1
chr6	117631282	1	A	ROS1.1	5	ROS1
chr6	117631379	0	A	ROS1.1	539	ROS1
chr6	117631381	1	C	ROS1.1	210	ROS1
chr6	117631495	1	C	ROS1.1	543	ROS1
chr6	117632141	0	G	ROS1.1	333	ROS1
chr6	117632192	0	A	ROS1.1	433	ROS1
chr6	117632257	1	C	ROS1.1	343	ROS1
chr6	117632303	1	T	ROS1.1	431	ROS1
chr6	117638280	0	C	ROS1.1	333	ROS1
chr6	117638377	0	G	ROS1.1	976	ROS1
chr6	117638399	1	T	ROS1.1	337	ROS1
chr6	117638491	1	G	ROS1.1	996	ROS1
chr6	117639330	0	A	ROS1.1	987	ROS1
chr6	117639445	1	A	ROS1.1	1021	ROS1
chr6	117640929	0	C	ROS1.1	112	ROS1
chr6	117641044	0	T	ROS1.1	719	ROS1
chr6	117641046	1	G	ROS1.1	111	ROS1
chr6	117641140	0	T	ROS1.1	560	ROS1
chr6	117641158	1	G	ROS1.1	743	ROS1
chr6	117641257	1	T	ROS1.1	544	ROS1
chr6	117642371	0	G	ROS1.1	854	ROS1
chr6	117642436	0	G	ROS1.1	672	ROS1
chr6	117642477	1	C	ROS1.1	877	ROS1
chr6	117642509	0	G	ROS1.1	14	ROS1
chr6	117642545	1	C	ROS1.1	619	ROS1
chr6	117642623	1	T	ROS1.1	16	ROS1
chr6	117645470	0	A	ROS1.1	0	ROS1
chr6	117645534	0	C	ROS1.1	0	ROS1
chr6	117645548	1	A	ROS1.1	0	ROS1
chr6	117645647	1	G	ROS1.1	2	ROS1
chr6	117647328	0	A	ROS1.1	1	ROS1
chr6	117647428	0	C	ROS1.1	860	ROS1
chr6	117647434	1	C	ROS1.1	0	ROS1
chr6	117647530	0	A	ROS1.1	0	ROS1
chr6	117647536	1	C	ROS1.1	858	ROS1
chr6	117647649	1	C	ROS1.1	0	ROS1
chr6	117650471	0	G	ROS1.1	94	ROS1
chr6	117650548	0	C	ROS1.1	933	ROS1
chr6	117650583	1	G	ROS1.1	93	ROS1
chr6	117650659	1	T	ROS1.1	941	ROS1
chr6	117658312	0	G	ROS1.1	186	ROS1
chr6	117658369	0	A	ROS1.1	227	ROS1
chr6	117658387	1	A	ROS1.1	152	ROS1
chr6	117658473	0	T	ROS1.1	13	ROS1
chr6	117658481	1	T	ROS1.1	363	ROS1
chr6	117658583	1	C	ROS1.1	9	ROS1
[truncated: 3,512 more rows]
