# Supplementary material for: Quantitative analysis of differences in copy numbers using read depth obtained from PCR-enriched samples and controls
Source: BMC Bioinformatics. 2015 Jan 28;16:17. doi: 10.1186/s12859-014-0428-5 (PMC4384318; doi:10.1186/s12859-014-0428-5)
Supplement: Additional file 2 — Primer read depth raw data. This archive (zip) contains one tab-separated text file (tsv) per sequencing run and sample. Each file name is composed of the run id and sample name. The column definitions are: chromosome, position, direction, reference base, cluster name, depth and original gene name. [file 12859_2014_428_MOESM2_ESM.zip › M117_NA09216.tsv]

chr2	25457047	0	T	DNMT3A	13	DNMT3A
chr2	25457156	0	A	DNMT3A	381	DNMT3A
chr2	25457164	1	T	DNMT3A	13	DNMT3A
chr2	25457264	0	T	DNMT3A	133	DNMT3A
chr2	25457275	1	G	DNMT3A	372	DNMT3A
chr2	25457354	1	C	DNMT3A	136	DNMT3A
chr2	25458540	0	C	DNMT3A	440	DNMT3A
chr2	25458644	0	G	DNMT3A	245	DNMT3A
chr2	25458657	1	G	DNMT3A	436	DNMT3A
chr2	25458764	1	C	DNMT3A	247	DNMT3A
chr2	25459699	0	C	DNMT3A	34	DNMT3A
chr2	25459793	0	G	DNMT3A	197	DNMT3A
chr2	25459820	1	A	DNMT3A	36	DNMT3A
chr2	25459906	1	A	DNMT3A	195	DNMT3A
chr2	25461946	0	T	DNMT3A	182	DNMT3A
chr2	25462008	0	C	DNMT3A	162	DNMT3A
chr2	25462065	1	T	DNMT3A	198	DNMT3A
chr2	25462066	0	C	DNMT3A	412	DNMT3A
chr2	25462102	1	G	DNMT3A	140	DNMT3A
chr2	25462179	1	C	DNMT3A	418	DNMT3A
chr2	25463106	0	G	DNMT3A	349	DNMT3A
chr2	25463212	0	T	DNMT3A	383	DNMT3A
chr2	25463226	1	T	DNMT3A	340	DNMT3A
chr2	25463297	0	A	DNMT3A	281	DNMT3A
chr2	25463333	1	A	DNMT3A	395	DNMT3A
chr2	25463411	1	T	DNMT3A	283	DNMT3A
chr2	25463445	0	C	DNMT3A	246	DNMT3A
chr2	25463553	0	C	DNMT3A	432	DNMT3A
chr2	25463567	1	A	DNMT3A	247	DNMT3A
chr2	25463674	1	G	DNMT3A	428	DNMT3A
chr2	25464364	0	G	DNMT3A	156	DNMT3A
chr2	25464478	0	C	DNMT3A	208	DNMT3A
chr2	25464504	1	A	DNMT3A	159	DNMT3A
chr2	25464600	1	C	DNMT3A	213	DNMT3A
chr2	25466696	0	A	DNMT3A	246	DNMT3A
chr2	25466778	0	C	DNMT3A	66	DNMT3A
chr2	25466811	1	C	DNMT3A	240	DNMT3A
chr2	25466845	0	G	DNMT3A	207	DNMT3A
chr2	25466865	1	A	DNMT3A	61	DNMT3A
chr2	25466946	0	A	DNMT3A	125	DNMT3A
chr2	25466969	1	A	DNMT3A	208	DNMT3A
chr2	25467030	0	C	DNMT3A	147	DNMT3A
chr2	25467050	1	A	DNMT3A	113	DNMT3A
chr2	25467112	0	T	DNMT3A	62	DNMT3A
chr2	25467140	1	C	DNMT3A	148	DNMT3A
chr2	25467191	0	A	DNMT3A	55	DNMT3A
chr2	25467201	1	A	DNMT3A	63	DNMT3A
chr2	25467283	1	A	DNMT3A	54	DNMT3A
chr2	25467388	0	T	DNMT3A	192	DNMT3A
chr2	25467500	0	A	DNMT3A	98	DNMT3A
chr2	25467506	1	A	DNMT3A	186	DNMT3A
chr2	25467613	1	T	DNMT3A	118	DNMT3A
chr2	25468047	0	A	DNMT3A	304	DNMT3A
chr2	25468124	0	T	DNMT3A	189	DNMT3A
chr2	25468170	1	A	DNMT3A	343	DNMT3A
chr2	25468230	1	A	DNMT3A	190	DNMT3A
chr2	25468881	0	A	DNMT3A	609	DNMT3A
chr2	25469016	0	G	DNMT3A	185	DNMT3A
chr2	25469023	1	A	DNMT3A	614	DNMT3A
chr2	25469054	0	C	DNMT3A	273	DNMT3A
chr2	25469129	1	A	DNMT3A	185	DNMT3A
chr2	25469157	0	T	DNMT3A	422	DNMT3A
chr2	25469173	1	T	DNMT3A	270	DNMT3A
chr2	25469280	1	T	DNMT3A	421	DNMT3A
chr2	25469425	0	C	DNMT3A	43	DNMT3A
chr2	25469492	0	C	DNMT3A	68	DNMT3A
chr2	25469547	1	A	DNMT3A	54	DNMT3A
chr2	25469552	0	T	DNMT3A	95	DNMT3A
chr2	25469585	1	T	DNMT3A	69	DNMT3A
chr2	25469674	1	T	DNMT3A	94	DNMT3A
chr2	25469865	0	C	DNMT3A	196	DNMT3A
chr2	25469938	0	G	DNMT3A	215	DNMT3A
chr2	25469985	1	C	DNMT3A	201	DNMT3A
chr2	25470003	0	G	DNMT3A	163	DNMT3A
chr2	25470047	1	C	DNMT3A	217	DNMT3A
chr2	25470118	1	A	DNMT3A	163	DNMT3A
chr2	25470422	0	T	DNMT3A	160	DNMT3A
chr2	25470489	0	T	DNMT3A	447	DNMT3A
chr2	25470530	1	A	DNMT3A	162	DNMT3A
chr2	25470630	1	A	DNMT3A	444	DNMT3A
chr2	25470945	0	C	DNMT3A	5	DNMT3A
chr2	25471058	0	C	DNMT3A	4	DNMT3A
chr2	25471091	1	T	DNMT3A	7	DNMT3A
chr2	25471155	1	C	DNMT3A	4	DNMT3A
chr2	25472505	0	G	DNMT3A	314	DNMT3A
chr2	25472622	1	T	DNMT3A	323	DNMT3A
chr2	25474981	0	C	DNMT3A	104	DNMT3A
chr2	25475119	1	G	DNMT3A	108	DNMT3A
chr2	25497733	0	G	DNMT3A	485	DNMT3A
chr2	25497850	1	T	DNMT3A	484	DNMT3A
chr2	25497859	0	T	DNMT3A	251	DNMT3A
chr2	25497985	1	T	DNMT3A	272	DNMT3A
chr2	25498328	0	A	DNMT3A	245	DNMT3A
chr2	25498446	1	T	DNMT3A	233	DNMT3A
chr2	25505225	0	T	DNMT3A	565	DNMT3A
chr2	25505367	1	C	DNMT3A	421	DNMT3A
chr2	25505370	0	T	DNMT3A	308	DNMT3A
chr2	25505492	1	G	DNMT3A	309	DNMT3A
chr2	25522996	0	T	DNMT3A	445	DNMT3A
chr2	25523122	1	C	DNMT3A	447	DNMT3A
chr2	25536793	0	C	DNMT3A	93	DNMT3A
chr2	25536915	1	G	DNMT3A	83	DNMT3A
chr2	26414029	0	C	HADHA+HADHB	254	HADHA
chr2	26414129	0	A	HADHA+HADHB	179	HADHA
chr2	26414137	1	G	HADHA+HADHB	269	HADHA
chr2	26414202	0	C	HADHA+HADHB	166	HADHA
chr2	26414242	1	C	HADHA+HADHB	176	HADHA
chr2	26414320	1	A	HADHA+HADHB	176	HADHA
chr2	26414329	0	C	HADHA+HADHB	303	HADHA
chr2	26414439	0	T	HADHA+HADHB	310	HADHA
chr2	26414442	1	C	HADHA+HADHB	268	HADHA
chr2	26414561	1	G	HADHA+HADHB	311	HADHA
chr2	26415158	0	T	HADHA+HADHB	376	HADHA
chr2	26415244	0	C	HADHA+HADHB	165	HADHA
chr2	26415276	1	C	HADHA+HADHB	382	HADHA
chr2	26415353	1	T	HADHA+HADHB	167	HADHA
chr2	26416405	0	G	HADHA+HADHB	249	HADHA
chr2	26416491	0	C	HADHA+HADHB	230	HADHA
chr2	26416525	1	A	HADHA+HADHB	243	HADHA
chr2	26416611	0	G	HADHA+HADHB	334	HADHA
chr2	26416614	1	A	HADHA+HADHB	235	HADHA
chr2	26416731	1	T	HADHA+HADHB	338	HADHA
chr2	26417375	0	C	HADHA+HADHB	247	HADHA
chr2	26417462	0	A	HADHA+HADHB	251	HADHA
chr2	26417485	1	G	HADHA+HADHB	250	HADHA
chr2	26417581	1	G	HADHA+HADHB	239	HADHA
chr2	26417919	0	A	HADHA+HADHB	358	HADHA
chr2	26418032	0	T	HADHA+HADHB	364	HADHA
chr2	26418035	1	T	HADHA+HADHB	356	HADHA
chr2	26418152	1	C	HADHA+HADHB	365	HADHA
chr2	26420508	0	G	HADHA+HADHB	183	HADHA
chr2	26420594	0	C	HADHA+HADHB	494	HADHA
chr2	26420609	1	G	HADHA+HADHB	183	HADHA
chr2	26420714	1	C	HADHA+HADHB	513	HADHA
chr2	26423991	0	A	HADHA+HADHB	200	HADHA
chr2	26424105	0	G	HADHA+HADHB	391	HADHA
chr2	26424107	1	A	HADHA+HADHB	204	HADHA
chr2	26424211	1	T	HADHA+HADHB	383	HADHA
chr2	26426908	0	G	HADHA+HADHB	194	HADHA
chr2	26427000	0	C	HADHA+HADHB	543	HADHA
chr2	26427002	1	C	HADHA+HADHB	189	HADHA
chr2	26427114	1	T	HADHA+HADHB	544	HADHA
chr2	26432628	0	C	HADHA+HADHB	414	HADHA
chr2	26432737	0	T	HADHA+HADHB	494	HADHA
chr2	26432743	1	C	HADHA+HADHB	414	HADHA
chr2	26432855	1	A	HADHA+HADHB	497	HADHA
chr2	26435408	0	A	HADHA+HADHB	204	HADHA
chr2	26435524	1	C	HADHA+HADHB	199	HADHA
chr2	26437249	0	G	HADHA+HADHB	176	HADHA
chr2	26437309	0	C	HADHA+HADHB	765	HADHA
chr2	26437344	1	C	HADHA+HADHB	176	HADHA
chr2	26437409	0	G	HADHA+HADHB	531	HADHA
chr2	26437422	1	C	HADHA+HADHB	768	HADHA
chr2	26437525	1	G	HADHA+HADHB	533	HADHA
chr2	26437895	0	C	HADHA+HADHB	248	HADHA
chr2	26437998	0	T	HADHA+HADHB	277	HADHA
chr2	26438011	1	A	HADHA+HADHB	242	HADHA
chr2	26438112	1	A	HADHA+HADHB	274	HADHA
chr2	26453004	0	C	HADHA+HADHB	315	HADHA
chr2	26453063	0	G	HADHA+HADHB	373	HADHA
chr2	26453123	1	T	HADHA+HADHB	314	HADHA
chr2	26453148	0	A	HADHA+HADHB	504	HADHA
chr2	26453171	1	C	HADHA+HADHB	368	HADHA
chr2	26453265	1	C	HADHA+HADHB	483	HADHA
chr2	26454963	0	C	HADHA+HADHB	216	HADHA
chr2	26455044	0	T	HADHA+HADHB	5	HADHA
chr2	26455078	1	A	HADHA+HADHB	199	HADHA
chr2	26455143	0	G	HADHA+HADHB	344	HADHA
chr2	26455147	1	C	HADHA+HADHB	6	HADHA
chr2	26455263	1	G	HADHA+HADHB	351	HADHA
chr2	26457062	0	C	HADHA+HADHB	347	HADHA
chr2	26457131	0	G	HADHA+HADHB	69	HADHA
chr2	26457176	1	T	HADHA+HADHB	327	HADHA
chr2	26457198	0	G	HADHA+HADHB	100	HADHA
chr2	26457218	1	A	HADHA+HADHB	62	HADHA
chr2	26457309	1	C	HADHA+HADHB	94	HADHA
chr2	26459699	0	G	HADHA+HADHB	509	HADHA
chr2	26459804	0	T	HADHA+HADHB	203	HADHA
chr2	26459808	1	T	HADHA+HADHB	496	HADHA
chr2	26459918	1	C	HADHA+HADHB	199	HADHA
chr2	26461816	0	A	HADHA+HADHB	130	HADHA
chr2	26461876	0	A	HADHA+HADHB	127	HADHA
chr2	26461929	1	A	HADHA+HADHB	123	HADHA
chr2	26461979	0	C	HADHA+HADHB	0	HADHA
chr2	26461988	1	C	HADHA+HADHB	116	HADHA
chr2	26462039	1	T	HADHA+HADHB	0	HADHA
chr2	26467279	0	G	HADHA+HADHB	31	HADHA
chr2	26467419	0	A	HADHA+HADHB	44	HADHA
chr2	26467422	1	C	HADHA+HADHB	40	HADHA
chr2	26467526	1	T	HADHA+HADHB	44	HADHA
chr2	26477034	0	G	HADHA+HADHB	52	HADHB
chr2	26477146	0	T	HADHA+HADHB	393	HADHB
chr2	26477153	1	C	HADHA+HADHB	51	HADHB
chr2	26477246	1	C	HADHA+HADHB	392	HADHB
chr2	26477257	0	A	HADHA+HADHB	1106	HADHB
chr2	26477388	1	T	HADHA+HADHB	1124	HADHB
chr2	26486254	0	A	HADHA+HADHB	129	HADHB
chr2	26486277	0	G	HADHA+HADHB	117	HADHB
chr2	26486341	1	G	HADHA+HADHB	136	HADHB
chr2	26486378	1	C	HADHA+HADHB	39	HADHB
chr2	26492734	0	G	HADHA+HADHB	314	HADHB
chr2	26492829	0	A	HADHA+HADHB	160	HADHB
chr2	26492838	1	C	HADHA+HADHB	307	HADHB
chr2	26492938	1	G	HADHA+HADHB	160	HADHB
chr2	26496486	0	A	HADHA+HADHB	368	HADHB
chr2	26496548	0	A	HADHA+HADHB	167	HADHB
chr2	26496605	1	A	HADHA+HADHB	362	HADHB
chr2	26496648	1	A	HADHA+HADHB	135	HADHB
chr2	26499912	0	G	HADHA+HADHB	294	HADHB
chr2	26500007	0	G	HADHA+HADHB	77	HADHB
chr2	26500028	1	G	HADHA+HADHB	295	HADHB
chr2	26500125	1	A	HADHA+HADHB	77	HADHB
chr2	26501430	0	G	HADHA+HADHB	179	HADHB
chr2	26501545	0	C	HADHA+HADHB	253	HADHB
chr2	26501549	1	T	HADHA+HADHB	179	HADHB
chr2	26501636	0	C	HADHA+HADHB	300	HADHB
chr2	26501646	1	C	HADHA+HADHB	254	HADHB
chr2	26501750	1	A	HADHA+HADHB	284	HADHB
chr2	26501978	0	G	HADHA+HADHB	453	HADHB
chr2	26502085	0	G	HADHA+HADHB	256	HADHB
chr2	26502098	1	T	HADHA+HADHB	460	HADHB
chr2	26502191	0	G	HADHA+HADHB	14	HADHB
chr2	26502202	1	T	HADHA+HADHB	273	HADHB
chr2	26502306	1	T	HADHA+HADHB	17	HADHB
chr2	26502837	0	T	HADHA+HADHB	658	HADHB
chr2	26502949	0	A	HADHA+HADHB	406	HADHB
chr2	26502958	1	T	HADHA+HADHB	656	HADHB
chr2	26503065	1	T	HADHA+HADHB	380	HADHB
chr2	26505667	0	C	HADHA+HADHB	15	HADHB
chr2	26505776	0	C	HADHA+HADHB	410	HADHB
chr2	26505777	1	C	HADHA+HADHB	15	HADHB
chr2	26505856	0	C	HADHA+HADHB	224	HADHB
chr2	26505891	1	C	HADHA+HADHB	458	HADHB
chr2	26505952	1	C	HADHA+HADHB	236	HADHB
chr2	26506997	0	T	HADHA+HADHB	32	HADHB
chr2	26507048	0	T	HADHA+HADHB	429	HADHB
chr2	26507083	1	T	HADHA+HADHB	30	HADHB
chr2	26507166	1	A	HADHA+HADHB	429	HADHB
chr2	26507710	0	C	HADHA+HADHB	111	HADHB
chr2	26507791	0	G	HADHA+HADHB	627	HADHB
chr2	26507819	1	A	HADHA+HADHB	108	HADHB
chr2	26507910	1	G	HADHA+HADHB	605	HADHB
chr2	26508185	0	C	HADHA+HADHB	320	HADHB
chr2	26508290	0	T	HADHA+HADHB	313	HADHB
chr2	26508304	1	T	HADHA+HADHB	322	HADHB
chr2	26508391	0	A	HADHA+HADHB	53	HADHB
chr2	26508404	1	T	HADHA+HADHB	315	HADHB
chr2	26508508	1	T	HADHA+HADHB	52	HADHB
chr2	26512757	0	G	HADHA+HADHB	247	HADHB
chr2	26512855	1	C	HADHA+HADHB	249	HADHB
chr2	110881316	0	G	NPHP1	790	NPHP1
chr2	110881407	0	G	NPHP1	946	NPHP1
chr2	110881434	1	A	NPHP1	790	NPHP1
chr2	110881522	0	G	NPHP1	347	NPHP1
chr2	110881523	1	C	NPHP1	964	NPHP1
chr2	110881620	0	C	NPHP1	408	NPHP1
chr2	110881626	1	G	NPHP1	344	NPHP1
chr2	110881721	1	C	NPHP1	404	NPHP1
chr2	110883186	0	G	NPHP1	482	NPHP1
chr2	110883305	1	C	NPHP1	466	NPHP1
chr2	110886723	0	C	NPHP1	367	NPHP1
chr2	110886778	0	C	NPHP1	91	NPHP1
chr2	110886826	1	G	NPHP1	431	NPHP1
chr2	110886876	1	C	NPHP1	90	NPHP1
chr2	110889188	0	G	NPHP1	456	NPHP1
chr2	110889255	0	C	NPHP1	64	NPHP1
chr2	110889287	1	G	NPHP1	345	NPHP1
chr2	110889346	0	C	NPHP1	1	NPHP1
chr2	110889357	1	T	NPHP1	55	NPHP1
chr2	110889454	1	A	NPHP1	8	NPHP1
chr2	110901078	0	A	NPHP1	775	NPHP1
chr2	110901198	0	G	NPHP1	1220	NPHP1
chr2	110901199	1	G	NPHP1	780	NPHP1
chr2	110901315	1	G	NPHP1	1223	NPHP1
chr2	110902027	0	G	NPHP1	502	NPHP1
chr2	110902061	0	G	NPHP1	822	NPHP1
chr2	110902123	1	C	NPHP1	496	NPHP1
chr2	110902177	1	T	NPHP1	766	NPHP1
chr2	110904270	0	A	NPHP1	1162	NPHP1
chr2	110904360	0	A	NPHP1	436	NPHP1
chr2	110904386	1	G	NPHP1	1158	NPHP1
chr2	110904476	1	C	NPHP1	425	NPHP1
chr2	110905467	0	A	NPHP1	1376	NPHP1
chr2	110905575	0	T	NPHP1	1578	NPHP1
chr2	110905580	1	C	NPHP1	1385	NPHP1
chr2	110905714	1	A	NPHP1	1582	NPHP1
chr2	110907736	0	C	NPHP1	167	NPHP1
chr2	110907818	0	G	NPHP1	737	NPHP1
chr2	110907841	1	G	NPHP1	164	NPHP1
chr2	110907923	1	C	NPHP1	732	NPHP1
chr2	110917682	0	A	NPHP1	379	NPHP1
chr2	110917777	0	A	NPHP1	104	NPHP1
chr2	110917794	1	T	NPHP1	420	NPHP1
chr2	110917896	1	G	NPHP1	75	NPHP1
chr2	110919244	0	T	NPHP1	961	NPHP1
chr2	110919359	1	T	NPHP1	960	NPHP1
chr2	110920585	0	C	NPHP1	677	NPHP1
chr2	110920629	0	C	NPHP1	978	NPHP1
chr2	110920700	1	C	NPHP1	656	NPHP1
chr2	110920746	1	C	NPHP1	930	NPHP1
chr2	110922050	0	C	NPHP1	556	NPHP1
chr2	110922117	0	C	NPHP1	335	NPHP1
chr2	110922164	1	G	NPHP1	557	NPHP1
chr2	110922216	0	C	NPHP1	852	NPHP1
chr2	110922232	1	C	NPHP1	332	NPHP1
chr2	110922333	1	G	NPHP1	903	NPHP1
chr2	110922558	0	G	NPHP1	417	NPHP1
chr2	110922627	0	A	NPHP1	361	NPHP1
chr2	110922670	1	C	NPHP1	415	NPHP1
chr2	110922680	0	T	NPHP1	449	NPHP1
chr2	110922740	1	A	NPHP1	372	NPHP1
chr2	110922799	1	T	NPHP1	455	NPHP1
chr2	110925965	0	A	NPHP1	741	NPHP1
chr2	110926076	0	T	NPHP1	273	NPHP1
chr2	110926079	1	C	NPHP1	659	NPHP1
chr2	110926195	1	C	NPHP1	274	NPHP1
chr2	110927347	0	G	NPHP1	673	NPHP1
chr2	110927434	0	G	NPHP1	634	NPHP1
chr2	110927458	1	G	NPHP1	679	NPHP1
chr2	110927532	0	C	NPHP1	276	NPHP1
chr2	110927550	1	C	NPHP1	706	NPHP1
chr2	110927624	1	C	NPHP1	276	NPHP1
chr2	110935952	0	G	NPHP1	532	NPHP1
chr2	110936031	0	C	NPHP1	292	NPHP1
chr2	110936060	1	T	NPHP1	579	NPHP1
chr2	110936117	0	T	NPHP1	49	NPHP1
chr2	110936119	1	A	NPHP1	283	NPHP1
chr2	110936235	1	T	NPHP1	47	NPHP1
chr2	110937126	0	G	NPHP1	1	NPHP1
chr2	110937236	1	C	NPHP1	20	NPHP1
chr2	110937248	0	T	NPHP1	68	NPHP1
chr2	110937355	1	G	NPHP1	80	NPHP1
chr2	110958965	0	C	NPHP1	297	NPHP1
chr2	110959038	0	C	NPHP1	85	NPHP1
chr2	110959060	1	C	NPHP1	311	NPHP1
chr2	110959111	1	T	NPHP1	84	NPHP1
chr2	110962392	0	G	NPHP1	785	NPHP1
chr2	110962475	0	A	NPHP1	128	NPHP1
chr2	110962516	1	G	NPHP1	806	NPHP1
chr2	110962562	1	C	NPHP1	128	NPHP1
chr2	192141598	0	C	MYO1B	242	MYO1B
chr2	192141711	0	C	MYO1B	693	MYO1B
chr2	192141718	1	A	MYO1B	251	MYO1B
chr2	192141822	1	T	MYO1B	690	MYO1B
chr2	192160781	0	G	MYO1B	705	MYO1B
chr2	192160889	0	T	MYO1B	955	MYO1B
chr2	192160892	1	A	MYO1B	706	MYO1B
chr2	192161006	1	T	MYO1B	980	MYO1B
chr2	192194601	0	C	MYO1B	279	MYO1B
chr2	192194687	0	G	MYO1B	736	MYO1B
chr2	192194695	1	C	MYO1B	284	MYO1B
chr2	192194805	1	G	MYO1B	814	MYO1B
chr2	192206123	0	C	MYO1B	775	MYO1B
chr2	192206227	0	T	MYO1B	693	MYO1B
chr2	192206237	1	G	MYO1B	698	MYO1B
chr2	192206345	1	A	MYO1B	722	MYO1B
chr2	192210878	0	G	MYO1B	103	MYO1B
chr2	192210983	0	T	MYO1B	1	MYO1B
chr2	192210987	1	G	MYO1B	114	MYO1B
chr2	192211118	1	G	MYO1B	1	MYO1B
chr2	192214857	0	C	MYO1B	1217	MYO1B
chr2	192214936	0	G	MYO1B	0	MYO1B
chr2	192214967	1	C	MYO1B	1198	MYO1B
chr2	192215024	1	G	MYO1B	0	MYO1B
chr2	192225333	0	C	MYO1B	1077	MYO1B
chr2	192225399	0	A	MYO1B	472	MYO1B
chr2	192225448	1	G	MYO1B	1065	MYO1B
chr2	192225519	1	C	MYO1B	512	MYO1B
chr2	192226965	0	C	MYO1B	769	MYO1B
chr2	192227049	0	G	MYO1B	437	MYO1B
chr2	192227063	1	G	MYO1B	779	MYO1B
chr2	192227160	1	G	MYO1B	407	MYO1B
chr2	192228354	0	G	MYO1B	203	MYO1B
chr2	192228468	0	T	MYO1B	141	MYO1B
chr2	192228469	1	G	MYO1B	202	MYO1B
chr2	192228504	0	G	MYO1B	906	MYO1B
chr2	192228568	1	G	MYO1B	145	MYO1B
chr2	192228577	0	G	MYO1B	451	MYO1B
chr2	192228610	1	G	MYO1B	903	MYO1B
chr2	192228693	1	G	MYO1B	458	MYO1B
chr2	192228856	0	T	MYO1B	794	MYO1B
chr2	192228967	0	C	MYO1B	712	MYO1B
chr2	192228970	1	G	MYO1B	673	MYO1B
chr2	192229084	1	T	MYO1B	708	MYO1B
chr2	192234234	0	G	MYO1B	166	MYO1B
chr2	192234283	0	G	MYO1B	113	MYO1B
chr2	192234328	1	G	MYO1B	159	MYO1B
chr2	192234335	0	G	MYO1B	1	MYO1B
chr2	192234371	1	A	MYO1B	110	MYO1B
chr2	192234450	1	G	MYO1B	0	MYO1B
chr2	192234900	0	G	MYO1B	20	MYO1B
chr2	192234979	0	C	MYO1B	255	MYO1B
chr2	192234989	1	C	MYO1B	14	MYO1B
chr2	192235064	1	G	MYO1B	237	MYO1B
chr2	192246123	0	G	MYO1B	135	MYO1B
chr2	192246191	0	A	MYO1B	281	MYO1B
chr2	192246232	1	G	MYO1B	139	MYO1B
chr2	192246251	0	G	MYO1B	995	MYO1B
chr2	192246285	1	T	MYO1B	283	MYO1B
chr2	192246362	1	G	MYO1B	993	MYO1B
chr2	192247929	0	G	MYO1B	793	MYO1B
chr2	192248028	0	A	MYO1B	418	MYO1B
chr2	192248041	1	T	MYO1B	692	MYO1B
chr2	192248137	1	G	MYO1B	422	MYO1B
chr2	192250534	0	G	MYO1B	514	MYO1B
chr2	192250614	0	C	MYO1B	446	MYO1B
chr2	192250637	1	G	MYO1B	516	MYO1B
chr2	192250707	0	C	MYO1B	119	MYO1B
chr2	192250733	1	A	MYO1B	448	MYO1B
chr2	192250758	0	A	MYO1B	658	MYO1B
chr2	192250796	1	C	MYO1B	118	MYO1B
chr2	192250870	1	T	MYO1B	661	MYO1B
chr2	192251880	0	T	MYO1B	947	MYO1B
chr2	192251973	0	C	MYO1B	539	MYO1B
chr2	192251998	1	T	MYO1B	939	MYO1B
chr2	192252064	0	G	MYO1B	111	MYO1B
chr2	192252085	1	C	MYO1B	577	MYO1B
chr2	192252168	0	C	MYO1B	208	MYO1B
chr2	192252182	1	T	MYO1B	101	MYO1B
chr2	192252244	1	C	MYO1B	219	MYO1B
chr2	192254986	0	G	MYO1B	140	MYO1B
chr2	192255062	0	A	MYO1B	149	MYO1B
chr2	192255065	1	C	MYO1B	167	MYO1B
chr2	192255172	0	A	MYO1B	539	MYO1B
chr2	192255185	1	A	MYO1B	149	MYO1B
chr2	192255284	1	T	MYO1B	519	MYO1B
chr2	192256779	0	A	MYO1B	551	MYO1B
chr2	192256887	0	C	MYO1B	668	MYO1B
chr2	192256892	1	G	MYO1B	549	MYO1B
chr2	192257007	1	A	MYO1B	674	MYO1B
chr2	192257764	0	G	MYO1B	473	MYO1B
chr2	192257826	0	C	MYO1B	432	MYO1B
chr2	192257884	1	G	MYO1B	465	MYO1B
chr2	192257926	0	C	MYO1B	58	MYO1B
chr2	192257936	1	C	MYO1B	498	MYO1B
chr2	192258044	1	T	MYO1B	57	MYO1B
chr2	192261076	0	G	MYO1B	188	MYO1B
chr2	192261168	0	A	MYO1B	182	MYO1B
chr2	192261183	1	G	MYO1B	186	MYO1B
chr2	192261287	1	T	MYO1B	179	MYO1B
chr2	192265033	0	C	MYO1B	626	MYO1B
chr2	192265141	0	A	MYO1B	106	MYO1B
chr2	192265146	1	C	MYO1B	624	MYO1B
chr2	192265263	1	T	MYO1B	103	MYO1B
chr2	192265434	0	G	MYO1B	477	MYO1B
chr2	192265530	0	C	MYO1B	438	MYO1B
chr2	192265532	1	G	MYO1B	475	MYO1B
chr2	192265640	1	G	MYO1B	439	MYO1B
chr2	192267314	0	C	MYO1B	590	MYO1B
chr2	192267387	0	G	MYO1B	475	MYO1B
chr2	192267425	1	C	MYO1B	554	MYO1B
chr2	192267484	1	C	MYO1B	474	MYO1B
chr2	192272800	0	G	MYO1B	515	MYO1B
chr2	192272877	0	G	MYO1B	7	MYO1B
chr2	192272895	1	G	MYO1B	512	MYO1B
chr2	192272964	1	C	MYO1B	7	MYO1B
chr2	192273747	0	T	MYO1B	499	MYO1B
chr2	192273821	0	A	MYO1B	64	MYO1B
chr2	192273859	1	G	MYO1B	497	MYO1B
chr2	192273928	1	T	MYO1B	57	MYO1B
chr2	192275705	0	C	MYO1B	1	MYO1B
chr2	192275818	0	A	MYO1B	259	MYO1B
chr2	192275819	1	G	MYO1B	5	MYO1B
chr2	192275861	0	G	MYO1B	911	MYO1B
chr2	192275912	1	G	MYO1B	258	MYO1B
chr2	192275973	1	C	MYO1B	845	MYO1B
chr2	192278700	0	C	MYO1B	417	MYO1B
chr2	192278787	0	T	MYO1B	283	MYO1B
chr2	192278797	1	C	MYO1B	416	MYO1B
chr2	192278877	0	G	MYO1B	916	MYO1B
chr2	192278892	1	C	MYO1B	289	MYO1B
chr2	192278987	1	G	MYO1B	903	MYO1B
chr2	192279187	0	A	MYO1B	905	MYO1B
chr2	192279289	0	C	MYO1B	40	MYO1B
chr2	192279303	1	G	MYO1B	1007	MYO1B
chr2	192279376	0	T	MYO1B	253	MYO1B
chr2	192279393	1	G	MYO1B	42	MYO1B
chr2	192279486	1	A	MYO1B	248	MYO1B
chr2	192280793	0	C	MYO1B	457	MYO1B
chr2	192280862	0	G	MYO1B	487	MYO1B
chr2	192280913	1	T	MYO1B	458	MYO1B
chr2	192280925	0	C	MYO1B	786	MYO1B
chr2	192280955	1	G	MYO1B	482	MYO1B
chr2	192281023	1	G	MYO1B	786	MYO1B
chr2	192288477	0	G	MYO1B	1166	MYO1B
chr2	192288581	0	A	MYO1B	1231	MYO1B
chr2	192288582	1	C	MYO1B	1154	MYO1B
chr2	192288672	0	G	MYO1B	1039	MYO1B
chr2	192288696	1	C	MYO1B	1185	MYO1B
chr2	192288780	1	A	MYO1B	1025	MYO1B
chr2	198257001	0	C	SF3B1	464	SF3B1
chr2	198257075	0	G	SF3B1	682	SF3B1
chr2	198257115	1	G	SF3B1	436	SF3B1
chr2	198257153	0	A	SF3B1	134	SF3B1
chr2	198257181	1	A	SF3B1	700	SF3B1
chr2	198257260	1	A	SF3B1	131	SF3B1
chr2	198257630	0	T	SF3B1	885	SF3B1
chr2	198257727	0	C	SF3B1	441	SF3B1
chr2	198257731	1	T	SF3B1	884	SF3B1
chr2	198257817	0	A	SF3B1	709	SF3B1
chr2	198257838	1	T	SF3B1	434	SF3B1
chr2	198257934	1	T	SF3B1	612	SF3B1
chr2	198260736	0	G	SF3B1	163	SF3B1
chr2	198260802	0	G	SF3B1	904	SF3B1
chr2	198260853	1	C	SF3B1	166	SF3B1
chr2	198260912	0	T	SF3B1	805	SF3B1
chr2	198260916	1	C	SF3B1	908	SF3B1
chr2	198260991	0	C	SF3B1	110	SF3B1
chr2	198261027	1	G	SF3B1	765	SF3B1
chr2	198261057	0	A	SF3B1	519	SF3B1
chr2	198261071	1	T	SF3B1	112	SF3B1
chr2	198261194	1	T	SF3B1	526	SF3B1
chr2	198262655	0	A	SF3B1	567	SF3B1
chr2	198262714	0	G	SF3B1	526	SF3B1
chr2	198262757	0	A	SF3B1	364	SF3B1
chr2	198262766	1	T	SF3B1	582	SF3B1
chr2	198262817	1	C	SF3B1	564	SF3B1
chr2	198262870	1	T	SF3B1	361	SF3B1
chr2	198263115	0	T	SF3B1	237	SF3B1
chr2	198263187	0	G	SF3B1	164	SF3B1
chr2	198263201	1	C	SF3B1	224	SF3B1
chr2	198263254	0	G	SF3B1	318	SF3B1
chr2	198263282	1	T	SF3B1	162	SF3B1
chr2	198263354	1	G	SF3B1	349	SF3B1
chr2	198264703	0	G	SF3B1	380	SF3B1
chr2	198264774	0	C	SF3B1	222	SF3B1
chr2	198264798	1	C	SF3B1	384	SF3B1
chr2	198264860	0	A	SF3B1	31	SF3B1
chr2	198264863	1	C	SF3B1	228	SF3B1
chr2	198264972	0	T	SF3B1	50	SF3B1
chr2	198264975	1	C	SF3B1	30	SF3B1
chr2	198265083	0	T	SF3B1	641	SF3B1
chr2	198265086	1	G	SF3B1	47	SF3B1
chr2	198265196	1	G	SF3B1	588	SF3B1
chr2	198265387	0	T	SF3B1	606	SF3B1
chr2	198265495	0	G	SF3B1	698	SF3B1
chr2	198265503	1	T	SF3B1	613	SF3B1
chr2	198265597	0	C	SF3B1	207	SF3B1
chr2	198265602	1	C	SF3B1	704	SF3B1
chr2	198265715	1	A	SF3B1	214	SF3B1
chr2	198266098	0	A	SF3B1	614	SF3B1
chr2	198266199	0	T	SF3B1	529	SF3B1
chr2	198266216	1	C	SF3B1	612	SF3B1
chr2	198266305	1	C	SF3B1	526	SF3B1
chr2	198266439	0	T	SF3B1	276	SF3B1
chr2	198266501	0	A	SF3B1	52	SF3B1
chr2	198266555	1	A	SF3B1	253	SF3B1
chr2	198266595	0	C	SF3B1	83	SF3B1
chr2	198266600	1	A	SF3B1	55	SF3B1
chr2	198266699	0	G	SF3B1	421	SF3B1
chr2	198266702	1	G	SF3B1	73	SF3B1
chr2	198266789	0	C	SF3B1	717	SF3B1
chr2	198266813	1	A	SF3B1	438	SF3B1
chr2	198266905	1	C	SF3B1	724	SF3B1
chr2	198267243	0	G	SF3B1	850	SF3B1
chr2	198267323	0	G	SF3B1	309	SF3B1
chr2	198267355	1	C	SF3B1	895	SF3B1
chr2	198267378	0	G	SF3B1	377	SF3B1
chr2	198267416	1	G	SF3B1	318	SF3B1
chr2	198267477	0	G	SF3B1	393	SF3B1
chr2	198267479	1	G	SF3B1	400	SF3B1
chr2	198267595	1	A	SF3B1	391	SF3B1
chr2	198267635	0	G	SF3B1	36	SF3B1
chr2	198267697	0	T	SF3B1	211	SF3B1
chr2	198267741	1	G	SF3B1	45	SF3B1
chr2	198267810	1	A	SF3B1	205	SF3B1
chr2	198268212	0	C	SF3B1	810	SF3B1
chr2	198268324	0	A	SF3B1	622	SF3B1
chr2	198268325	1	C	SF3B1	824	SF3B1
chr2	198268386	0	C	SF3B1	245	SF3B1
chr2	198268435	0	C	SF3B1	838	SF3B1
chr2	198268441	1	A	SF3B1	625	SF3B1
chr2	198268501	1	G	SF3B1	641	SF3B1
chr2	198268547	1	G	SF3B1	822	SF3B1
chr2	198269777	0	C	SF3B1	417	SF3B1
chr2	198269810	0	G	SF3B1	855	SF3B1
chr2	198269884	1	T	SF3B1	443	SF3B1
chr2	198269926	1	A	SF3B1	781	SF3B1
chr2	198269969	0	T	SF3B1	63	SF3B1
chr2	198270058	0	G	SF3B1	364	SF3B1
chr2	198270081	1	G	SF3B1	103	SF3B1
chr2	198270127	0	G	SF3B1	334	SF3B1
chr2	198270157	1	G	SF3B1	357	SF3B1
chr2	198270245	1	G	SF3B1	337	SF3B1
chr2	198272657	0	T	SF3B1	282	SF3B1
chr2	198272736	0	G	SF3B1	690	SF3B1
chr2	198272772	1	G	SF3B1	281	SF3B1
chr2	198272836	0	T	SF3B1	0	SF3B1
chr2	198272841	1	G	SF3B1	745	SF3B1
chr2	198272953	1	A	SF3B1	0	SF3B1
chr2	198273036	0	A	SF3B1	897	SF3B1
chr2	198273093	0	C	SF3B1	233	SF3B1
chr2	198273151	1	C	SF3B1	913	SF3B1
chr2	198273211	0	T	SF3B1	713	SF3B1
chr2	198273212	1	T	SF3B1	246	SF3B1
chr2	198273306	0	C	SF3B1	0	SF3B1
chr2	198273323	1	G	SF3B1	725	SF3B1
chr2	198273425	1	T	SF3B1	0	SF3B1
chr2	198274469	0	C	SF3B1	504	SF3B1
chr2	198274547	0	G	SF3B1	398	SF3B1
chr2	198274580	1	G	SF3B1	503	SF3B1
chr2	198274589	0	C	SF3B1	839	SF3B1
chr2	198274666	1	A	SF3B1	404	SF3B1
chr2	198274710	1	A	SF3B1	831	SF3B1
chr2	198281396	0	G	SF3B1	463	SF3B1
chr2	198281517	0	T	SF3B1	603	SF3B1
chr2	198281521	1	C	SF3B1	496	SF3B1
chr2	198281586	0	T	SF3B1	605	SF3B1
chr2	198281620	1	G	SF3B1	601	SF3B1
chr2	198281701	1	T	SF3B1	542	SF3B1
chr2	198283178	0	A	SF3B1	650	SF3B1
chr2	198283259	0	G	SF3B1	584	SF3B1
chr2	198283292	1	T	SF3B1	651	SF3B1
chr2	198283363	1	G	SF3B1	592	SF3B1
chr2	198283629	0	C	SF3B1	286	SF3B1
chr2	198283745	1	C	SF3B1	283	SF3B1
chr2	198285152	0	C	SF3B1	458	SF3B1
chr2	198285257	0	A	SF3B1	746	SF3B1
chr2	198285258	1	T	SF3B1	701	SF3B1
chr2	198285371	1	G	SF3B1	738	SF3B1
chr2	198285719	0	C	SF3B1	1195	SF3B1
chr2	198285827	0	A	SF3B1	625	SF3B1
chr2	198285831	1	C	SF3B1	1209	SF3B1
chr2	198285940	1	A	SF3B1	631	SF3B1
chr2	198288486	0	C	SF3B1	919	SF3B1
chr2	198288552	0	C	SF3B1	1024	SF3B1
chr2	198288594	1	C	SF3B1	926	SF3B1
chr2	198288627	0	C	SF3B1	444	SF3B1
chr2	198288664	1	C	SF3B1	917	SF3B1
chr2	198288744	1	A	SF3B1	434	SF3B1
chr2	198299660	0	A	SF3B1	191	SF3B1
chr2	198299730	0	C	SF3B1	826	SF3B1
chr2	198299736	1	A	SF3B1	192	SF3B1
chr2	198299853	1	G	SF3B1	833	SF3B1
chr2	202122930	0	A	CASP8	653	CASP8
chr2	202123020	0	T	CASP8	353	CASP8
chr2	202123051	1	T	CASP8	638	CASP8
chr2	202123132	1	C	CASP8	373	CASP8
chr2	202131162	0	C	CASP8	491	CASP8
chr2	202131228	0	C	CASP8	900	CASP8
chr2	202131276	1	A	CASP8	480	CASP8
chr2	202131300	0	C	CASP8	134	CASP8
chr2	202131335	1	G	CASP8	882	CASP8
chr2	202131349	0	G	CASP8	518	CASP8
chr2	202131375	1	G	CASP8	134	CASP8
chr2	202131443	0	C	CASP8	416	CASP8
chr2	202131468	1	G	CASP8	525	CASP8
chr2	202131553	1	G	CASP8	408	CASP8
chr2	202134159	0	A	CASP8	400	CASP8
chr2	202134244	0	G	CASP8	370	CASP8
chr2	202134259	1	C	CASP8	399	CASP8
chr2	202134362	1	C	CASP8	474	CASP8
chr2	202136168	0	T	CASP8	631	CASP8
chr2	202136261	0	G	CASP8	716	CASP8
chr2	202136286	1	G	CASP8	655	CASP8
chr2	202136373	1	G	CASP8	715	CASP8
chr2	202137336	0	C	CASP8	1029	CASP8
chr2	202137453	0	C	CASP8	549	CASP8
chr2	202137454	1	A	CASP8	941	CASP8
chr2	202137562	1	G	CASP8	499	CASP8
chr2	202137565	0	C	CASP8	177	CASP8
chr2	202137646	0	T	CASP8	685	CASP8
chr2	202137660	1	C	CASP8	178	CASP8
chr2	202137754	1	C	CASP8	684	CASP8
chr2	202139585	0	C	CASP8	285	CASP8
chr2	202139650	0	C	CASP8	782	CASP8
chr2	202139677	1	G	CASP8	299	CASP8
chr2	202139755	1	C	CASP8	761	CASP8
chr2	202141517	0	A	CASP8	618	CASP8
chr2	202141586	0	C	CASP8	414	CASP8
chr2	202141636	1	G	CASP8	646	CASP8
chr2	202141694	0	A	CASP8	280	CASP8
chr2	202141698	1	T	CASP8	393	CASP8
chr2	202141815	1	T	CASP8	260	CASP8
chr2	202149517	0	C	CASP8	272	CASP8
chr2	202149619	0	A	CASP8	309	CASP8
chr2	202149633	1	C	CASP8	307	CASP8
chr2	202149659	0	A	CASP8	318	CASP8
chr2	202149732	1	C	CASP8	306	CASP8
chr2	202149769	0	T	CASP8	162	CASP8
chr2	202149779	1	T	CASP8	310	CASP8
chr2	202149880	0	G	CASP8	14	CASP8
chr2	202149886	1	G	CASP8	162	CASP8
chr2	202149935	0	T	CASP8	259	CASP8
chr2	202149954	1	G	CASP8	15	CASP8
chr2	202150018	0	A	CASP8	143	CASP8
chr2	202150043	1	A	CASP8	265	CASP8
chr2	202150134	1	A	CASP8	142	CASP8
chr2	202151139	0	C	CASP8	868	CASP8
chr2	202151189	0	G	CASP8	487	CASP8
chr2	202151257	1	G	CASP8	871	CASP8
chr2	202151306	1	C	CASP8	498	CASP8
chr2	202566487	0	C	ALS2	597	ALS2
chr2	202566583	0	C	ALS2	702	ALS2
chr2	202566598	1	C	ALS2	589	ALS2
chr2	202566698	1	A	ALS2	722	ALS2
chr2	202568812	0	G	ALS2	151	ALS2
chr2	202568925	0	A	ALS2	89	ALS2
chr2	202568926	1	G	ALS2	150	ALS2
chr2	202569045	1	A	ALS2	164	ALS2
chr2	202569113	0	A	ALS2	812	ALS2
chr2	202569216	0	T	ALS2	758	ALS2
chr2	202569234	1	A	ALS2	816	ALS2
chr2	202569294	0	A	ALS2	242	ALS2
chr2	202569324	1	G	ALS2	774	ALS2
chr2	202569416	1	A	ALS2	324	ALS2
chr2	202569833	0	G	ALS2	462	ALS2
chr2	202569916	0	G	ALS2	461	ALS2
chr2	202569936	1	G	ALS2	457	ALS2
chr2	202570013	1	G	ALS2	463	ALS2
chr2	202570114	0	C	ALS2	56	ALS2
chr2	202570220	1	T	ALS2	56	ALS2
chr2	202571543	0	G	ALS2	21	ALS2
chr2	202571621	0	G	ALS2	351	ALS2
chr2	202571656	1	T	ALS2	21	ALS2
chr2	202571689	0	G	ALS2	645	ALS2
chr2	202571717	1	G	ALS2	356	ALS2
chr2	202571807	1	C	ALS2	643	ALS2
chr2	202572559	0	C	ALS2	319	ALS2
chr2	202572661	0	G	ALS2	189	ALS2
chr2	202572676	1	A	ALS2	304	ALS2
chr2	202572781	1	C	ALS2	303	ALS2
chr2	202574536	0	A	ALS2	57	ALS2
chr2	202574589	0	G	ALS2	942	ALS2
chr2	202574647	1	T	ALS2	62	ALS2
chr2	202574669	0	G	ALS2	958	ALS2
chr2	202574694	1	G	ALS2	899	ALS2
chr2	202574790	1	G	ALS2	884	ALS2
chr2	202575685	0	A	ALS2	237	ALS2
chr2	202575794	0	C	ALS2	198	ALS2
chr2	202575800	1	T	ALS2	237	ALS2
chr2	202575910	1	A	ALS2	190	ALS2
chr2	202580325	0	G	ALS2	808	ALS2
chr2	202580404	0	T	ALS2	380	ALS2
chr2	202580441	1	T	ALS2	860	ALS2
chr2	202580513	0	C	ALS2	1048	ALS2
chr2	202580524	1	T	ALS2	451	ALS2
chr2	202580629	1	A	ALS2	1045	ALS2
chr2	202582765	0	C	ALS2	903	ALS2
chr2	202582830	0	T	ALS2	1078	ALS2
chr2	202582879	1	A	ALS2	897	ALS2
chr2	202582942	1	A	ALS2	1093	ALS2
chr2	202587697	0	T	ALS2	101	ALS2
chr2	202587808	0	G	ALS2	70	ALS2
chr2	202587812	1	G	ALS2	123	ALS2
chr2	202587920	1	A	ALS2	33	ALS2
chr2	202587984	0	G	ALS2	933	ALS2
chr2	202588089	0	T	ALS2	800	ALS2
chr2	202588102	1	G	ALS2	934	ALS2
chr2	202588230	1	A	ALS2	791	ALS2
chr2	202588972	0	C	ALS2	407	ALS2
chr2	202589068	0	C	ALS2	359	ALS2
chr2	202589077	1	G	ALS2	417	ALS2
chr2	202589148	0	G	ALS2	945	ALS2
chr2	202589185	1	G	ALS2	342	ALS2
chr2	202589264	1	C	ALS2	944	ALS2
chr2	202590041	0	A	ALS2	417	ALS2
chr2	202590153	0	G	ALS2	120	ALS2
chr2	202590154	1	T	ALS2	425	ALS2
chr2	202590262	1	A	ALS2	118	ALS2
chr2	202591170	0	C	ALS2	66	ALS2
chr2	202591274	0	T	ALS2	184	ALS2
chr2	202591286	1	G	ALS2	63	ALS2
chr2	202591374	0	T	ALS2	329	ALS2
chr2	202591377	1	A	ALS2	181	ALS2
chr2	202591439	0	G	ALS2	723	ALS2
chr2	202591494	1	T	ALS2	328	ALS2
chr2	202591510	0	C	ALS2	185	ALS2
chr2	202591551	1	C	ALS2	736	ALS2
chr2	202591616	1	G	ALS2	191	ALS2
chr2	202591851	0	G	ALS2	506	ALS2
chr2	202591924	0	A	ALS2	394	ALS2
chr2	202591959	1	G	ALS2	497	ALS2
chr2	202592037	1	A	ALS2	377	ALS2
chr2	202592380	0	G	ALS2	378	ALS2
chr2	202592453	0	G	ALS2	611	ALS2
chr2	202592496	1	G	ALS2	382	ALS2
chr2	202592574	1	G	ALS2	611	ALS2
chr2	202593159	0	A	ALS2	541	ALS2
chr2	202593263	0	A	ALS2	204	ALS2
chr2	202593268	1	G	ALS2	553	ALS2
chr2	202593331	0	C	ALS2	296	ALS2
chr2	202593358	1	G	ALS2	194	ALS2
chr2	202593446	1	C	ALS2	297	ALS2
chr2	202593741	0	G	ALS2	910	ALS2
chr2	202593845	0	T	ALS2	656	ALS2
chr2	202593857	1	C	ALS2	919	ALS2
chr2	202593968	1	T	ALS2	675	ALS2
chr2	202597970	0	T	ALS2	979	ALS2
chr2	202598041	0	A	ALS2	1100	ALS2
chr2	202598090	1	A	ALS2	980	ALS2
chr2	202598130	0	G	ALS2	191	ALS2
chr2	202598154	1	G	ALS2	1109	ALS2
chr2	202598246	1	C	ALS2	193	ALS2
chr2	202603346	0	C	ALS2	611	ALS2
chr2	202603456	0	T	ALS2	1120	ALS2
chr2	202603459	1	C	ALS2	611	ALS2
chr2	202603569	1	C	ALS2	1115	ALS2
chr2	202606375	0	T	ALS2	811	ALS2
chr2	202606482	0	A	ALS2	581	ALS2
chr2	202606496	1	T	ALS2	827	ALS2
chr2	202606604	1	C	ALS2	583	ALS2
chr2	202608942	0	T	ALS2	438	ALS2
chr2	202609050	0	T	ALS2	253	ALS2
chr2	202609058	1	A	ALS2	433	ALS2
chr2	202609133	0	A	ALS2	0	ALS2
chr2	202609149	1	C	ALS2	255	ALS2
chr2	202609216	1	T	ALS2	2	ALS2
chr2	202611269	0	A	ALS2	382	ALS2
chr2	202611346	0	G	ALS2	471	ALS2
chr2	202611375	1	T	ALS2	386	ALS2
chr2	202611385	0	C	ALS2	539	ALS2
chr2	202611462	1	C	ALS2	468	ALS2
chr2	202611500	1	C	ALS2	509	ALS2
chr2	202614414	0	C	ALS2	1063	ALS2
chr2	202614460	0	G	ALS2	193	ALS2
chr2	202614527	1	C	ALS2	1075	ALS2
chr2	202614561	1	G	ALS2	190	ALS2
chr2	202617835	0	A	ALS2	265	ALS2
chr2	202617898	0	G	ALS2	549	ALS2
chr2	202617951	1	C	ALS2	264	ALS2
chr2	202618013	1	G	ALS2	549	ALS2
chr2	202619200	0	T	ALS2	153	ALS2
chr2	202619290	0	T	ALS2	484	ALS2
chr2	202619315	1	T	ALS2	130	ALS2
chr2	202619362	0	C	ALS2	349	ALS2
chr2	202619395	1	C	ALS2	484	ALS2
chr2	202619482	1	A	ALS2	342	ALS2
chr2	202622104	0	A	ALS2	565	ALS2
chr2	202622196	0	A	ALS2	264	ALS2
chr2	202622222	1	T	ALS2	561	ALS2
chr2	202622249	0	G	ALS2	733	ALS2
chr2	202622307	1	C	ALS2	273	ALS2
chr2	202622349	0	A	ALS2	641	ALS2
chr2	202622362	1	C	ALS2	771	ALS2
chr2	202622402	0	A	ALS2	376	ALS2
chr2	202622451	1	T	ALS2	666	ALS2
chr2	202622524	1	C	ALS2	379	ALS2
chr2	202625464	0	C	ALS2	816	ALS2
chr2	202625561	0	T	ALS2	26	ALS2
chr2	202625601	1	T	ALS2	801	ALS2
chr2	202625678	0	C	ALS2	150	ALS2
chr2	202625679	1	A	ALS2	181	ALS2
chr2	202625747	0	C	ALS2	485	ALS2
chr2	202625779	1	G	ALS2	148	ALS2
chr2	202625846	0	C	ALS2	303	ALS2
chr2	202625863	1	C	ALS2	489	ALS2
chr2	202625877	0	A	ALS2	320	ALS2
chr2	202625939	1	C	ALS2	307	ALS2
chr2	202625983	0	T	ALS2	174	ALS2
chr2	202625998	1	A	ALS2	385	ALS2
chr2	202626088	0	G	ALS2	574	ALS2
chr2	202626099	1	A	ALS2	186	ALS2
chr2	202626180	0	C	ALS2	608	ALS2
chr2	202626209	1	C	ALS2	571	ALS2
chr2	202626281	0	G	ALS2	545	ALS2
chr2	202626299	1	C	ALS2	610	ALS2
chr2	202626394	0	T	ALS2	834	ALS2
chr2	202626398	1	T	ALS2	463	ALS2
chr2	202626492	0	C	ALS2	245	ALS2
chr2	202626513	1	A	ALS2	827	ALS2
chr2	202626628	1	G	ALS2	249	ALS2
chr2	202631912	0	G	ALS2	1289	ALS2
chr2	202632005	0	T	ALS2	715	ALS2
chr2	202632030	1	C	ALS2	1278	ALS2
chr2	202632110	0	A	ALS2	1004	ALS2
chr2	202632113	1	C	ALS2	692	ALS2
chr2	202632224	1	T	ALS2	997	ALS2
chr2	202633549	0	T	ALS2	1187	ALS2
chr2	202633662	1	T	ALS2	1135	ALS2
chr3	10070299	0	T	FANCD2/VHL	794	FANCD2
chr3	10070389	0	G	FANCD2/VHL	668	FANCD2
chr3	10070403	1	C	FANCD2/VHL	807	FANCD2
chr3	10070501	1	C	FANCD2/VHL	690	FANCD2
chr3	10074495	0	T	FANCD2/VHL	135	FANCD2
chr3	10074576	0	A	FANCD2/VHL	100	FANCD2
chr3	10074586	1	C	FANCD2/VHL	135	FANCD2
chr3	10074686	1	G	FANCD2/VHL	104	FANCD2
chr3	10076130	0	C	FANCD2/VHL	575	FANCD2
chr3	10076249	1	T	FANCD2/VHL	519	FANCD2
chr3	10076319	0	T	FANCD2/VHL	156	FANCD2
chr3	10076405	0	G	FANCD2/VHL	986	FANCD2
chr3	10076438	1	G	FANCD2/VHL	156	FANCD2
chr3	10076521	1	C	FANCD2/VHL	950	FANCD2
chr3	10076831	0	A	FANCD2/VHL	827	FANCD2
chr3	10076950	1	T	FANCD2/VHL	827	FANCD2
chr3	10077946	0	T	FANCD2/VHL	558	FANCD2
chr3	10078045	1	T	FANCD2/VHL	558	FANCD2
chr3	10080936	0	C	FANCD2/VHL	378	FANCD2
chr3	10081021	0	G	FANCD2/VHL	1055	FANCD2
chr3	10081038	1	C	FANCD2/VHL	374	FANCD2
chr3	10081136	1	T	FANCD2/VHL	1050	FANCD2
chr3	10081346	0	G	FANCD2/VHL	978	FANCD2
chr3	10081451	0	A	FANCD2/VHL	517	FANCD2
chr3	10081462	1	G	FANCD2/VHL	969	FANCD2
chr3	10081554	1	T	FANCD2/VHL	519	FANCD2
chr3	10083284	0	T	FANCD2/VHL	622	FANCD2
chr3	10083346	0	C	FANCD2/VHL	787	FANCD2
chr3	10083396	1	T	FANCD2/VHL	614	FANCD2
chr3	10083459	1	C	FANCD2/VHL	779	FANCD2
chr3	10084209	0	A	FANCD2/VHL	334	FANCD2
chr3	10084309	0	T	FANCD2/VHL	725	FANCD2
chr3	10084326	1	A	FANCD2/VHL	344	FANCD2
chr3	10084421	1	A	FANCD2/VHL	709	FANCD2
chr3	10084701	0	C	FANCD2/VHL	698	FANCD2
chr3	10084766	0	G	FANCD2/VHL	591	FANCD2
chr3	10084819	1	G	FANCD2/VHL	662	FANCD2
chr3	10084880	1	C	FANCD2/VHL	576	FANCD2
chr3	10085142	0	A	FANCD2/VHL	1	FANCD2
chr3	10085211	0	C	FANCD2/VHL	327	FANCD2
chr3	10085255	1	C	FANCD2/VHL	2	FANCD2
chr3	10085314	1	G	FANCD2/VHL	323	FANCD2
chr3	10085423	0	T	FANCD2/VHL	74	FANCD2
chr3	10085537	1	T	FANCD2/VHL	73	FANCD2
chr3	10088212	0	A	FANCD2/VHL	1597	FANCD2
chr3	10088268	0	T	FANCD2/VHL	790	FANCD2
chr3	10088328	1	A	FANCD2/VHL	1489	FANCD2
chr3	10088379	1	T	FANCD2/VHL	805	FANCD2
chr3	10089571	0	C	FANCD2/VHL	882	FANCD2
chr3	10089647	0	T	FANCD2/VHL	117	FANCD2
chr3	10089677	1	C	FANCD2/VHL	935	FANCD2
chr3	10089760	1	A	FANCD2/VHL	115	FANCD2
chr3	10091034	0	T	FANCD2/VHL	1521	FANCD2
chr3	10091141	1	G	FANCD2/VHL	1528	FANCD2
chr3	10094047	0	T	FANCD2/VHL	666	FANCD2
chr3	10094140	0	C	FANCD2/VHL	1291	FANCD2
chr3	10094154	1	A	FANCD2/VHL	675	FANCD2
chr3	10094257	1	A	FANCD2/VHL	1358	FANCD2
chr3	10101925	0	T	FANCD2/VHL	1012	FANCD2
chr3	10102000	0	G	FANCD2/VHL	395	FANCD2
chr3	10102035	0	C	FANCD2/VHL	1075	FANCD2
chr3	10102043	1	G	FANCD2/VHL	1019	FANCD2
chr3	10102099	1	G	FANCD2/VHL	346	FANCD2
chr3	10102150	1	C	FANCD2/VHL	970	FANCD2
chr3	10105374	0	C	FANCD2/VHL	1003	FANCD2
chr3	10105494	1	T	FANCD2/VHL	1024	FANCD2
chr3	10106018	0	T	FANCD2/VHL	1070	FANCD2
chr3	10106137	1	T	FANCD2/VHL	1100	FANCD2
chr3	10106342	0	G	FANCD2/VHL	769	FANCD2
chr3	10106423	0	T	FANCD2/VHL	543	FANCD2
chr3	10106453	1	G	FANCD2/VHL	775	FANCD2
chr3	10106492	0	C	FANCD2/VHL	1067	FANCD2
chr3	10106544	1	A	FANCD2/VHL	539	FANCD2
chr3	10106614	1	A	FANCD2/VHL	1058	FANCD2
chr3	10107006	0	G	FANCD2/VHL	585	FANCD2
chr3	10107120	0	G	FANCD2/VHL	544	FANCD2
chr3	10107124	1	C	FANCD2/VHL	591	FANCD2
chr3	10107240	1	A	FANCD2/VHL	801	FANCD2
chr3	10107475	0	C	FANCD2/VHL	154	FANCD2
chr3	10107576	0	G	FANCD2/VHL	359	FANCD2
chr3	10107591	1	G	FANCD2/VHL	131	FANCD2
chr3	10107632	0	T	FANCD2/VHL	762	FANCD2
chr3	10107666	1	G	FANCD2/VHL	361	FANCD2
chr3	10107747	1	A	FANCD2/VHL	767	FANCD2
chr3	10108862	0	G	FANCD2/VHL	607	FANCD2
chr3	10108955	0	A	FANCD2/VHL	0	FANCD2
chr3	10108965	1	G	FANCD2/VHL	612	FANCD2
chr3	10109065	1	C	FANCD2/VHL	0	FANCD2
chr3	10114506	0	G	FANCD2/VHL	433	FANCD2
chr3	10114577	0	T	FANCD2/VHL	846	FANCD2
chr3	10114617	1	C	FANCD2/VHL	421	FANCD2
chr3	10114691	1	T	FANCD2/VHL	833	FANCD2
chr3	10114909	0	A	FANCD2/VHL	285	FANCD2
chr3	10114993	0	G	FANCD2/VHL	368	FANCD2
chr3	10115021	1	C	FANCD2/VHL	283	FANCD2
chr3	10115109	1	G	FANCD2/VHL	345	FANCD2
chr3	10116139	0	C	FANCD2/VHL	61	FANCD2
chr3	10116206	0	C	FANCD2/VHL	368	FANCD2
chr3	10116245	1	T	FANCD2/VHL	64	FANCD2
chr3	10116297	0	C	FANCD2/VHL	584	FANCD2
chr3	10116307	1	C	FANCD2/VHL	325	FANCD2
chr3	10116411	1	G	FANCD2/VHL	577	FANCD2
chr3	10119735	0	C	FANCD2/VHL	121	FANCD2
chr3	10119847	0	C	FANCD2/VHL	840	FANCD2
chr3	10119852	1	C	FANCD2/VHL	338	FANCD2
chr3	10119958	1	C	FANCD2/VHL	837	FANCD2
chr3	10122762	0	C	FANCD2/VHL	612	FANCD2
chr3	10122823	0	C	FANCD2/VHL	686	FANCD2
chr3	10122878	1	G	FANCD2/VHL	603	FANCD2
chr3	10122937	1	G	FANCD2/VHL	662	FANCD2
chr3	10123003	0	C	FANCD2/VHL	526	FANCD2
chr3	10123048	0	C	FANCD2/VHL	621	FANCD2
chr3	10123098	1	G	FANCD2/VHL	532	FANCD2
chr3	10123106	0	G	FANCD2/VHL	553	FANCD2
chr3	10123153	1	G	FANCD2/VHL	615	FANCD2
chr3	10123216	1	C	FANCD2/VHL	556	FANCD2
chr3	10127473	0	C	FANCD2/VHL	816	FANCD2
chr3	10127571	0	G	FANCD2/VHL	835	FANCD2
chr3	10127587	1	C	FANCD2/VHL	771	FANCD2
chr3	10127686	1	C	FANCD2/VHL	807	FANCD2
chr3	10128793	0	G	FANCD2/VHL	867	FANCD2
chr3	10128892	0	T	FANCD2/VHL	930	FANCD2
chr3	10128908	1	G	FANCD2/VHL	869	FANCD2
chr3	10129009	1	C	FANCD2/VHL	922	FANCD2
chr3	10130096	0	C	FANCD2/VHL	458	FANCD2
chr3	10130155	0	C	FANCD2/VHL	0	FANCD2
chr3	10130194	1	C	FANCD2/VHL	457	FANCD2
chr3	10130275	1	T	FANCD2/VHL	0	FANCD2
chr3	10130491	0	A	FANCD2/VHL	874	FANCD2
chr3	10130552	0	G	FANCD2/VHL	421	FANCD2
chr3	10130605	1	A	FANCD2/VHL	923	FANCD2
chr3	10130669	1	G	FANCD2/VHL	420	FANCD2
chr3	10131899	0	T	FANCD2/VHL	575	FANCD2
chr3	10131981	0	C	FANCD2/VHL	619	FANCD2
chr3	10132012	1	T	FANCD2/VHL	573	FANCD2
chr3	10132098	1	G	FANCD2/VHL	553	FANCD2
chr3	10133839	0	G	FANCD2/VHL	787	FANCD2
chr3	10133939	0	G	FANCD2/VHL	1020	FANCD2
chr3	10133953	1	C	FANCD2/VHL	804	FANCD2
chr3	10134058	1	G	FANCD2/VHL	1027	FANCD2
chr3	10134925	0	A	FANCD2/VHL	733	FANCD2
chr3	10135042	1	T	FANCD2/VHL	627	FANCD2
chr3	10135912	0	C	FANCD2/VHL	259	FANCD2
chr3	10135960	0	C	FANCD2/VHL	374	FANCD2
chr3	10136006	1	C	FANCD2/VHL	257	FANCD2
chr3	10136029	0	C	FANCD2/VHL	409	FANCD2
chr3	10136066	1	G	FANCD2/VHL	352	FANCD2
chr3	10136132	1	G	FANCD2/VHL	410	FANCD2
chr3	10136860	0	C	FANCD2/VHL	663	FANCD2
chr3	10136967	0	G	FANCD2/VHL	745	FANCD2
chr3	10136976	1	T	FANCD2/VHL	658	FANCD2
chr3	10137082	1	G	FANCD2/VHL	733	FANCD2
chr3	10137969	0	G	FANCD2/VHL	847	FANCD2
chr3	10138083	0	T	FANCD2/VHL	432	FANCD2
chr3	10138084	1	C	FANCD2/VHL	856	FANCD2
chr3	10138202	1	T	FANCD2/VHL	460	FANCD2
chr3	10140332	0	C	FANCD2/VHL	528	FANCD2
chr3	10140436	0	G	FANCD2/VHL	933	FANCD2
chr3	10140444	1	C	FANCD2/VHL	571	FANCD2
chr3	10140535	0	T	FANCD2/VHL	3	FANCD2
chr3	10140556	1	T	FANCD2/VHL	931	FANCD2
chr3	10140657	1	T	FANCD2/VHL	3	FANCD2
chr3	10142836	0	C	FANCD2/VHL	863	FANCD2
chr3	10142890	0	G	FANCD2/VHL	1290	FANCD2
chr3	10142953	1	G	FANCD2/VHL	859	FANCD2
chr3	10143007	1	G	FANCD2/VHL	1279	FANCD2
chr3	10183416	0	A	FANCD2/VHL	27	VHL
chr3	10183548	1	A	FANCD2/VHL	28	VHL
chr3	10183757	0	T	FANCD2/VHL	204	VHL
chr3	10183802	0	T	FANCD2/VHL	190	VHL
chr3	10183862	1	A	FANCD2/VHL	196	VHL
chr3	10183910	1	A	FANCD2/VHL	198	VHL
chr3	10183924	0	A	FANCD2/VHL	42	VHL
chr3	10184006	1	T	FANCD2/VHL	42	VHL
chr3	10184406	0	C	FANCD2/VHL	361	VHL
chr3	10184511	0	G	FANCD2/VHL	872	VHL
chr3	10184524	1	G	FANCD2/VHL	361	VHL
chr3	10184600	0	A	FANCD2/VHL	652	VHL
chr3	10184629	1	G	FANCD2/VHL	856	VHL
chr3	10184713	1	G	FANCD2/VHL	662	VHL
chr3	10188177	0	A	FANCD2/VHL	351	VHL
chr3	10188248	0	A	FANCD2/VHL	396	VHL
chr3	10188280	1	T	FANCD2/VHL	351	VHL
chr3	10188351	1	G	FANCD2/VHL	395	VHL
chr3	10191427	0	G	FANCD2/VHL	607	VHL
chr3	10191520	0	G	FANCD2/VHL	390	VHL
chr3	10191524	1	G	FANCD2/VHL	614	VHL
chr3	10191598	0	C	FANCD2/VHL	1675	VHL
chr3	10191638	1	A	FANCD2/VHL	389	VHL
chr3	10191717	1	T	FANCD2/VHL	1682	VHL
chr4	59251	0	T	ZNF595+ZNF718	3395	ZNF595
chr4	59323	0	G	ZNF595+ZNF718	3452	ZNF595
chr4	59370	1	G	ZNF595+ZNF718	3410	ZNF595
chr4	59410	0	G	ZNF595+ZNF718	3571	ZNF595
chr4	59428	1	T	ZNF595+ZNF718	3591	ZNF595
chr4	59513	1	G	ZNF595+ZNF718	3548	ZNF595
chr4	59929	0	T	ZNF595+ZNF718	772	ZNF595
chr4	60022	0	C	ZNF595+ZNF718	2133	ZNF595
chr4	60047	1	G	ZNF595+ZNF718	642	ZNF595
chr4	60116	1	C	ZNF595+ZNF718	2141	ZNF595
chr4	85553	0	A	ZNF595+ZNF718	432	ZNF595
chr4	85654	0	C	ZNF595+ZNF718	883	ZNF595
chr4	85663	1	G	ZNF595+ZNF718	438	ZNF595
chr4	85770	1	G	ZNF595+ZNF718	952	ZNF595
chr4	85798	0	C	ZNF595+ZNF718	476	ZNF595
chr4	85818	0	G	ZNF595+ZNF718	575	ZNF595
chr4	85910	1	C	ZNF595+ZNF718	472	ZNF595
chr4	85925	0	A	ZNF595+ZNF718	4	ZNF595
chr4	85949	1	C	ZNF595+ZNF718	572	ZNF595
chr4	86035	1	C	ZNF595+ZNF718	0	ZNF595
chr4	86052	0	G	ZNF595+ZNF718	0	ZNF595
chr4	86132	0	T	ZNF595+ZNF718	436	ZNF595
chr4	86186	1	C	ZNF595+ZNF718	5	ZNF595
chr4	86219	0	G	ZNF595+ZNF718	570	ZNF595
chr4	86274	1	A	ZNF595+ZNF718	460	ZNF595
chr4	86354	1	C	ZNF595+ZNF718	608	ZNF595
chr4	86363	0	G	ZNF595+ZNF718	165	ZNF595
chr4	86450	0	C	ZNF595+ZNF718	51	ZNF595
chr4	86454	1	A	ZNF595+ZNF718	242	ZNF595
chr4	86530	0	G	ZNF595+ZNF718	80	ZNF595
chr4	86533	1	C	ZNF595+ZNF718	60	ZNF595
chr4	86550	0	C	ZNF595+ZNF718	179	ZNF595
chr4	86624	1	C	ZNF595+ZNF718	77	ZNF595
chr4	86631	0	A	ZNF595+ZNF718	55	ZNF595
chr4	86664	1	T	ZNF595+ZNF718	213	ZNF595
chr4	86679	0	T	ZNF595+ZNF718	275	ZNF595
chr4	86722	1	A	ZNF595+ZNF718	54	ZNF595
chr4	86737	0	G	ZNF595+ZNF718	496	ZNF595
chr4	86786	1	C	ZNF595+ZNF718	161	ZNF595
chr4	86834	0	C	ZNF595+ZNF718	421	ZNF595
chr4	86858	1	T	ZNF595+ZNF718	494	ZNF595
chr4	86886	0	C	ZNF595+ZNF718	356	ZNF595
chr4	86951	1	A	ZNF595+ZNF718	405	ZNF595
chr4	87029	1	T	ZNF595+ZNF718	380	ZNF595
chr4	87073	0	G	ZNF595+ZNF718	157	ZNF595
chr4	87173	0	A	ZNF595+ZNF718	209	ZNF595
chr4	87189	1	A	ZNF595+ZNF718	179	ZNF595
chr4	87279	0	T	ZNF595+ZNF718	9	ZNF595
chr4	87292	1	C	ZNF595+ZNF718	213	ZNF595
chr4	87395	1	A	ZNF595+ZNF718	10	ZNF595
chr4	1800897	0	G	FGFR3	283	FGFR3
chr4	1800971	0	T	FGFR3	181	FGFR3
chr4	1801014	1	A	FGFR3	279	FGFR3
chr4	1801094	1	G	FGFR3	191	FGFR3
chr4	1801098	0	A	FGFR3	109	FGFR3
chr4	1801165	0	T	FGFR3	285	FGFR3
chr4	1801221	1	T	FGFR3	115	FGFR3
chr4	1801277	1	A	FGFR3	277	FGFR3
chr4	1801387	0	A	FGFR3	143	FGFR3
chr4	1801493	0	T	FGFR3	94	FGFR3
chr4	1801530	1	G	FGFR3	157	FGFR3
chr4	1801606	1	T	FGFR3	103	FGFR3
chr4	1803067	0	G	FGFR3	66	FGFR3
chr4	1803214	1	T	FGFR3	74	FGFR3
chr4	1803217	0	A	FGFR3	13	FGFR3
chr4	1803263	0	G	FGFR3	2	FGFR3
chr4	1803353	1	C	FGFR3	12	FGFR3
chr4	1803375	0	T	FGFR3	1	FGFR3
chr4	1803405	1	A	FGFR3	2	FGFR3
chr4	1803446	1	C	FGFR3	1	FGFR3
chr4	1803646	0	G	FGFR3	0	FGFR3
chr4	1803703	0	A	FGFR3	98	FGFR3
chr4	1803739	1	T	FGFR3	1	FGFR3
chr4	1803846	1	C	FGFR3	100	FGFR3
chr4	1804653	0	G	FGFR3	11	FGFR3
chr4	1804762	1	T	FGFR3	11	FGFR3
chr4	1805362	0	T	FGFR3	54	FGFR3
chr4	1805418	0	G	FGFR3	58	FGFR3
chr4	1805473	1	G	FGFR3	78	FGFR3
chr4	1805525	0	G	FGFR3	24	FGFR3
chr4	1805529	1	T	FGFR3	58	FGFR3
chr4	1805648	1	A	FGFR3	23	FGFR3
chr4	1805950	0	A	FGFR3	20	FGFR3
chr4	1806052	0	T	FGFR3	18	FGFR3
chr4	1806094	1	T	FGFR3	30	FGFR3
chr4	1806118	0	C	FGFR3	194	FGFR3
chr4	1806136	1	G	FGFR3	16	FGFR3
chr4	1806148	0	G	FGFR3	90	FGFR3
chr4	1806238	1	C	FGFR3	158	FGFR3
chr4	1806250	0	A	FGFR3	32	FGFR3
chr4	1806258	1	G	FGFR3	91	FGFR3
chr4	1806371	1	C	FGFR3	32	FGFR3
chr4	1806455	0	A	FGFR3	60	FGFR3
chr4	1806575	1	A	FGFR3	59	FGFR3
chr4	1806588	0	C	FGFR3	56	FGFR3
chr4	1806648	0	C	FGFR3	57	FGFR3
chr4	1806675	1	A	FGFR3	57	FGFR3
chr4	1806750	1	A	FGFR3	57	FGFR3
chr4	1807048	0	T	FGFR3	25	FGFR3
chr4	1807068	0	G	FGFR3	200	FGFR3
chr4	1807148	1	C	FGFR3	29	FGFR3
chr4	1807159	0	A	FGFR3	79	FGFR3
chr4	1807187	1	C	FGFR3	206	FGFR3
chr4	1807208	0	G	FGFR3	15	FGFR3
chr4	1807283	1	C	FGFR3	84	FGFR3
chr4	1807318	1	G	FGFR3	21	FGFR3
chr4	1807347	0	C	FGFR3	16	FGFR3
chr4	1807483	1	T	FGFR3	14	FGFR3
chr4	1807501	0	A	FGFR3	36	FGFR3
chr4	1807529	0	T	FGFR3	42	FGFR3
chr4	1807603	1	T	FGFR3	36	FGFR3
chr4	1807604	0	C	FGFR3	11	FGFR3
chr4	1807650	1	T	FGFR3	43	FGFR3
chr4	1807713	1	T	FGFR3	9	FGFR3
chr4	1807752	0	A	FGFR3	23	FGFR3
chr4	1807827	0	A	FGFR3	62	FGFR3
chr4	1807869	1	A	FGFR3	26	FGFR3
chr4	1807886	0	A	FGFR3	104	FGFR3
chr4	1807933	1	T	FGFR3	71	FGFR3
chr4	1808024	1	T	FGFR3	106	FGFR3
chr4	1808248	0	A	FGFR3	56	FGFR3
chr4	1808283	0	G	FGFR3	340	FGFR3
chr4	1808353	1	T	FGFR3	60	FGFR3
chr4	1808356	0	A	FGFR3	48	FGFR3
chr4	1808409	1	C	FGFR3	344	FGFR3
chr4	1808493	1	T	FGFR3	51	FGFR3
chr4	1808514	0	G	FGFR3	525	FGFR3
chr4	1808637	1	T	FGFR3	532	FGFR3
chr4	1808850	0	T	FGFR3	37	FGFR3
chr4	1808881	0	C	FGFR3	217	FGFR3
chr4	1808930	1	G	FGFR3	38	FGFR3
chr4	1808936	0	G	FGFR3	850	FGFR3
chr4	1809005	1	C	FGFR3	216	FGFR3
chr4	1809072	1	T	FGFR3	832	FGFR3
chr4	4190500	0	G	OTOP1	1345	OTOP1
chr4	4190611	1	C	OTOP1	1018	OTOP1
chr4	4190673	0	G	OTOP1	1502	OTOP1
chr4	4190778	1	C	OTOP1	1519	OTOP1
chr4	4198840	0	A	OTOP1	541	OTOP1
chr4	4198957	1	T	OTOP1	544	OTOP1
chr4	4199041	0	T	OTOP1	448	OTOP1
chr4	4199125	0	G	OTOP1	515	OTOP1
chr4	4199157	1	A	OTOP1	455	OTOP1
chr4	4199231	0	A	OTOP1	268	OTOP1
chr4	4199249	1	T	OTOP1	509	OTOP1
chr4	4199301	0	G	OTOP1	190	OTOP1
chr4	4199345	1	A	OTOP1	302	OTOP1
chr4	4199399	0	T	OTOP1	250	OTOP1
chr4	4199418	1	C	OTOP1	183	OTOP1
chr4	4199443	0	C	OTOP1	185	OTOP1
chr4	4199512	1	A	OTOP1	249	OTOP1
chr4	4199525	0	C	OTOP1	755	OTOP1
chr4	4199560	1	A	OTOP1	178	OTOP1
chr4	4199566	0	T	OTOP1	135	OTOP1
chr4	4199644	1	A	OTOP1	774	OTOP1
chr4	4199680	0	C	OTOP1	449	OTOP1
chr4	4199687	1	T	OTOP1	134	OTOP1
chr4	4199790	0	T	OTOP1	498	OTOP1
chr4	4199801	1	A	OTOP1	501	OTOP1
chr4	4199902	1	C	OTOP1	497	OTOP1
chr4	4204203	0	G	OTOP1	912	OTOP1
chr4	4204311	0	A	OTOP1	383	OTOP1
chr4	4204324	1	C	OTOP1	930	OTOP1
chr4	4204419	1	T	OTOP1	392	OTOP1
chr4	4207778	0	G	OTOP1	1028	OTOP1
chr4	4207890	1	G	OTOP1	1034	OTOP1
chr4	4214526	0	C	OTOP1	686	OTOP1
chr4	4214618	0	G	OTOP1	672	OTOP1
chr4	4214641	1	G	OTOP1	665	OTOP1
chr4	4214707	0	A	OTOP1	480	OTOP1
chr4	4214728	1	C	OTOP1	672	OTOP1
chr4	4214820	1	A	OTOP1	484	OTOP1
chr4	4228099	0	A	OTOP1	6	OTOP1
chr4	4228218	1	T	OTOP1	7	OTOP1
chr4	4228594	0	T	OTOP1	29	OTOP1
chr4	4228707	1	A	OTOP1	29	OTOP1
chr4	74270000	0	T	ALB	745	ALB
chr4	74270097	0	C	ALB	666	ALB
chr4	74270117	1	G	ALB	727	ALB
chr4	74270227	1	T	ALB	623	ALB
chr4	74270810	0	C	ALB	12	ALB
chr4	74270865	0	T	ALB	502	ALB
chr4	74270882	1	C	ALB	12	ALB
chr4	74270983	1	G	ALB	497	ALB
chr4	74272298	0	C	ALB	266	ALB
chr4	74272383	0	C	ALB	1198	ALB
chr4	74272407	1	G	ALB	270	ALB
chr4	74272474	0	C	ALB	73	ALB
chr4	74272496	1	G	ALB	1197	ALB
chr4	74272576	1	T	ALB	77	ALB
chr4	74274289	0	A	ALB	612	ALB
chr4	74274365	0	G	ALB	555	ALB
chr4	74274409	1	T	ALB	613	ALB
chr4	74274448	0	C	ALB	1099	ALB
chr4	74274462	1	G	ALB	555	ALB
chr4	74274566	1	G	ALB	1104	ALB
chr4	74275051	0	T	ALB	949	ALB
chr4	74275161	0	A	ALB	978	ALB
chr4	74275162	1	A	ALB	953	ALB
chr4	74275275	1	T	ALB	990	ALB
chr4	74275959	0	C	ALB	419	ALB
chr4	74276049	0	A	ALB	435	ALB
chr4	74276071	1	C	ALB	436	ALB
chr4	74276168	1	A	ALB	438	ALB
chr4	74277637	0	G	ALB	741	ALB
chr4	74277748	0	C	ALB	439	ALB
chr4	74277750	1	G	ALB	738	ALB
chr4	74277869	1	G	ALB	431	ALB
chr4	74279076	0	C	ALB	425	ALB
chr4	74279181	0	C	ALB	468	ALB
chr4	74279183	1	G	ALB	422	ALB
chr4	74279281	0	G	ALB	587	ALB
chr4	74279294	1	T	ALB	443	ALB
chr4	74279394	1	C	ALB	632	ALB
chr4	74280721	0	A	ALB	141	ALB
chr4	74280795	0	G	ALB	478	ALB
chr4	74280814	1	C	ALB	140	ALB
chr4	74280912	1	G	ALB	452	ALB
chr4	74281882	0	G	ALB	450	ALB
chr4	74281935	0	A	ALB	377	ALB
chr4	74281997	1	G	ALB	409	ALB
chr4	74282036	0	T	ALB	106	ALB
chr4	74282054	1	T	ALB	349	ALB
chr4	74282137	1	C	ALB	105	ALB
chr4	74283224	0	A	ALB	96	ALB
chr4	74283339	0	T	ALB	352	ALB
chr4	74283340	1	G	ALB	95	ALB
chr4	74283448	1	A	ALB	339	ALB
chr4	74283774	0	T	ALB	688	ALB
chr4	74283891	0	G	ALB	646	ALB
chr4	74283895	1	A	ALB	697	ALB
chr4	74283959	0	C	ALB	421	ALB
chr4	74284008	1	G	ALB	580	ALB
chr4	74284071	1	G	ALB	460	ALB
chr4	74285161	0	A	ALB	549	ALB
chr4	74285251	0	G	ALB	631	ALB
chr4	74285279	1	G	ALB	558	ALB
chr4	74285297	0	G	ALB	569	ALB
chr4	74285352	1	A	ALB	633	ALB
chr4	74285405	1	G	ALB	567	ALB
chr4	74285888	0	A	ALB	384	ALB
chr4	74285996	0	A	ALB	818	ALB
chr4	74286002	1	C	ALB	363	ALB
chr4	74286115	1	G	ALB	821	ALB
chr4	80828535	0	T	ANTXR2	20	ANTXR2
chr4	80828614	0	C	ANTXR2	913	ANTXR2
chr4	80828640	1	C	ANTXR2	20	ANTXR2
chr4	80828728	1	T	ANTXR2	868	ANTXR2
chr4	80898676	0	G	ANTXR2	177	ANTXR2
chr4	80898763	0	C	ANTXR2	1076	ANTXR2
chr4	80898770	1	C	ANTXR2	174	ANTXR2
chr4	80898848	0	A	ANTXR2	422	ANTXR2
chr4	80898875	1	G	ANTXR2	993	ANTXR2
chr4	80898952	1	T	ANTXR2	421	ANTXR2
chr4	80899132	0	G	ANTXR2	851	ANTXR2
chr4	80899245	0	T	ANTXR2	212	ANTXR2
chr4	80899250	1	C	ANTXR2	967	ANTXR2
chr4	80899366	1	A	ANTXR2	252	ANTXR2
chr4	80905009	0	C	ANTXR2	793	ANTXR2
chr4	80905078	0	G	ANTXR2	648	ANTXR2
chr4	80905107	1	C	ANTXR2	802	ANTXR2
chr4	80905175	1	G	ANTXR2	652	ANTXR2
chr4	80905927	0	T	ANTXR2	481	ANTXR2
chr4	80906044	1	T	ANTXR2	464	ANTXR2
chr4	80929618	0	C	ANTXR2	720	ANTXR2
chr4	80929711	0	A	ANTXR2	316	ANTXR2
chr4	80929731	1	G	ANTXR2	712	ANTXR2
chr4	80929810	1	G	ANTXR2	312	ANTXR2
chr4	80940015	0	C	ANTXR2	263	ANTXR2
chr4	80940101	0	C	ANTXR2	121	ANTXR2
chr4	80940112	1	C	ANTXR2	277	ANTXR2
chr4	80940213	1	A	ANTXR2	118	ANTXR2
chr4	80952726	0	A	ANTXR2	2	ANTXR2
chr4	80952816	0	G	ANTXR2	554	ANTXR2
chr4	80952836	1	T	ANTXR2	1	ANTXR2
chr4	80952928	1	C	ANTXR2	539	ANTXR2
chr4	80954587	0	G	ANTXR2	606	ANTXR2
chr4	80954674	0	T	ANTXR2	692	ANTXR2
chr4	80954684	1	C	ANTXR2	609	ANTXR2
chr4	80954784	1	C	ANTXR2	656	ANTXR2
chr4	80957062	0	A	ANTXR2	44	ANTXR2
chr4	80957157	0	T	ANTXR2	52	ANTXR2
chr4	80957159	1	G	ANTXR2	45	ANTXR2
chr4	80957273	1	G	ANTXR2	79	ANTXR2
chr4	80975404	0	C	ANTXR2	108	ANTXR2
chr4	80975501	0	T	ANTXR2	474	ANTXR2
chr4	80975502	1	T	ANTXR2	110	ANTXR2
chr4	80975620	1	T	ANTXR2	510	ANTXR2
chr4	80976212	0	G	ANTXR2	1096	ANTXR2
chr4	80976326	0	A	ANTXR2	864	ANTXR2
chr4	80976327	1	C	ANTXR2	1130	ANTXR2
chr4	80976443	1	C	ANTXR2	859	ANTXR2
chr4	80976464	0	C	ANTXR2	336	ANTXR2
chr4	80976561	0	T	ANTXR2	538	ANTXR2
chr4	80976564	1	G	ANTXR2	360	ANTXR2
chr4	80976681	1	T	ANTXR2	687	ANTXR2
chr4	80977020	0	G	ANTXR2	613	ANTXR2
chr4	80977105	0	A	ANTXR2	658	ANTXR2
chr4	80977113	1	C	ANTXR2	609	ANTXR2
chr4	80977207	1	G	ANTXR2	714	ANTXR2
chr4	80990530	0	A	ANTXR2	518	ANTXR2
chr4	80990624	0	G	ANTXR2	981	ANTXR2
chr4	80990650	1	C	ANTXR2	518	ANTXR2
chr4	80990737	1	A	ANTXR2	979	ANTXR2
chr4	80992707	0	C	ANTXR2	293	ANTXR2
chr4	80992769	0	A	ANTXR2	379	ANTXR2
chr4	80992804	1	C	ANTXR2	287	ANTXR2
chr4	80992886	1	C	ANTXR2	377	ANTXR2
chr4	80993442	0	G	ANTXR2	446	ANTXR2
chr4	80993582	1	G	ANTXR2	468	ANTXR2
chr4	86938355	0	G	MAPK10	924	MAPK10
chr4	86938471	0	G	MAPK10	612	MAPK10
chr4	86938475	1	T	MAPK10	915	MAPK10
chr4	86938591	1	A	MAPK10	600	MAPK10
chr4	86950315	0	T	MAPK10	1128	MAPK10
chr4	86950355	0	G	MAPK10	421	MAPK10
chr4	86950425	1	G	MAPK10	1108	MAPK10
chr4	86950472	1	C	MAPK10	354	MAPK10
chr4	86952426	0	C	MAPK10	1038	MAPK10
chr4	86952540	0	G	MAPK10	177	MAPK10
chr4	86952542	1	G	MAPK10	1032	MAPK10
chr4	86952659	1	A	MAPK10	178	MAPK10
chr4	86985392	0	G	MAPK10	791	MAPK10
chr4	86985486	0	A	MAPK10	1260	MAPK10
chr4	86985506	1	C	MAPK10	791	MAPK10
chr4	86985599	1	T	MAPK10	1176	MAPK10
chr4	86988903	0	C	MAPK10	563	MAPK10
chr4	86989004	0	T	MAPK10	231	MAPK10
chr4	86989019	1	C	MAPK10	566	MAPK10
chr4	86989088	0	C	MAPK10	448	MAPK10
chr4	86989111	1	G	MAPK10	228	MAPK10
chr4	86989182	1	C	MAPK10	442	MAPK10
chr4	87019653	0	C	MAPK10	627	MAPK10
chr4	87019731	0	C	MAPK10	276	MAPK10
chr4	87019768	1	G	MAPK10	607	MAPK10
chr4	87019853	1	A	MAPK10	292	MAPK10
chr4	87022156	0	C	MAPK10	743	MAPK10
chr4	87022263	0	C	MAPK10	347	MAPK10
chr4	87022275	1	C	MAPK10	757	MAPK10
chr4	87022336	0	T	MAPK10	1051	MAPK10
chr4	87022366	1	A	MAPK10	338	MAPK10
chr4	87022452	1	T	MAPK10	1040	MAPK10
chr4	87023024	0	A	MAPK10	290	MAPK10
chr4	87023121	0	C	MAPK10	1093	MAPK10
chr4	87023139	1	G	MAPK10	291	MAPK10
chr4	87023235	1	G	MAPK10	1095	MAPK10
chr4	87024297	0	G	MAPK10	4	MAPK10
chr4	87024355	0	C	MAPK10	1552	MAPK10
chr4	87024362	1	T	MAPK10	2	MAPK10
chr4	87024493	1	T	MAPK10	1562	MAPK10
chr4	87028345	0	C	MAPK10	302	MAPK10
chr4	87028437	0	T	MAPK10	818	MAPK10
chr4	87028439	1	G	MAPK10	290	MAPK10
chr4	87028555	1	A	MAPK10	748	MAPK10
chr4	87080404	0	C	MAPK10	561	MAPK10
chr4	87080498	0	G	MAPK10	693	MAPK10
chr4	87080506	1	G	MAPK10	563	MAPK10
chr4	87080543	0	G	MAPK10	855	MAPK10
chr4	87080599	1	C	MAPK10	724	MAPK10
chr4	87080661	1	C	MAPK10	839	MAPK10
chr4	87115435	0	G	MAPK10	594	MAPK10
chr4	87115524	0	C	MAPK10	26	MAPK10
chr4	87115546	1	G	MAPK10	579	MAPK10
chr4	87115641	1	G	MAPK10	26	MAPK10
chr5	14270907	0	A	TRIO.1	1005	TRIO
chr5	14271013	0	A	TRIO.1	27	TRIO
chr5	14271025	1	A	TRIO.1	1017	TRIO
chr5	14271106	1	C	TRIO.1	19	TRIO
chr5	14280375	0	C	TRIO.1	488	TRIO
chr5	14280470	0	C	TRIO.1	952	TRIO
chr5	14280491	1	G	TRIO.1	481	TRIO
chr5	14280589	1	C	TRIO.1	947	TRIO
chr5	14286943	0	T	TRIO.1	216	TRIO
chr5	14287022	0	G	TRIO.1	384	TRIO
chr5	14287032	1	A	TRIO.1	221	TRIO
chr5	14287117	0	A	TRIO.1	793	TRIO
chr5	14287140	1	A	TRIO.1	309	TRIO
chr5	14287225	1	A	TRIO.1	780	TRIO
chr5	14290766	0	T	TRIO.1	98	TRIO
chr5	14290879	0	A	TRIO.1	553	TRIO
chr5	14290883	1	C	TRIO.1	98	TRIO
chr5	14290959	0	C	TRIO.1	547	TRIO
chr5	14290991	1	A	TRIO.1	504	TRIO
chr5	14291037	0	G	TRIO.1	217	TRIO
chr5	14291072	1	T	TRIO.1	536	TRIO
chr5	14291088	0	T	TRIO.1	436	TRIO
chr5	14291131	1	C	TRIO.1	214	TRIO
chr5	14291156	0	G	TRIO.1	483	TRIO
chr5	14291198	1	A	TRIO.1	436	TRIO
chr5	14291208	0	G	TRIO.1	527	TRIO
chr5	14291273	1	A	TRIO.1	490	TRIO
chr5	14291327	0	A	TRIO.1	265	TRIO
chr5	14291329	1	G	TRIO.1	536	TRIO
chr5	14291448	1	G	TRIO.1	181	TRIO
chr5	14293048	0	G	TRIO.1	922	TRIO
chr5	14293127	0	G	TRIO.1	319	TRIO
chr5	14293165	1	C	TRIO.1	923	TRIO
chr5	14293238	0	T	TRIO.1	980	TRIO
chr5	14293239	1	G	TRIO.1	319	TRIO
chr5	14293357	1	T	TRIO.1	987	TRIO
chr5	14297100	0	C	TRIO.1	1063	TRIO
chr5	14297142	0	T	TRIO.1	966	TRIO
chr5	14297220	1	A	TRIO.1	1080	TRIO
chr5	14297246	0	T	TRIO.1	219	TRIO
chr5	14297266	1	A	TRIO.1	966	TRIO
chr5	14297341	0	T	TRIO.1	323	TRIO
chr5	14297342	1	G	TRIO.1	219	TRIO
chr5	14297464	1	C	TRIO.1	320	TRIO
chr5	14304495	0	A	TRIO.1	904	TRIO
chr5	14304605	0	C	TRIO.1	891	TRIO
chr5	14304612	1	G	TRIO.1	992	TRIO
chr5	14304723	1	C	TRIO.1	900	TRIO
chr5	14316589	0	T	TRIO.1	971	TRIO
chr5	14316654	0	G	TRIO.1	173	TRIO
chr5	14316705	1	C	TRIO.1	974	TRIO
chr5	14316742	0	A	TRIO.1	718	TRIO
chr5	14316778	1	A	TRIO.1	171	TRIO
chr5	14316791	0	A	TRIO.1	842	TRIO
chr5	14316851	1	A	TRIO.1	732	TRIO
chr5	14316903	1	G	TRIO.1	837	TRIO
chr5	14330835	0	G	TRIO.1	78	TRIO
chr5	14330921	0	T	TRIO.1	714	TRIO
chr5	14330923	1	C	TRIO.1	100	TRIO
chr5	14331038	1	C	TRIO.1	717	TRIO
chr5	14336620	0	T	TRIO.1	914	TRIO
chr5	14336735	0	G	TRIO.1	301	TRIO
chr5	14336739	1	A	TRIO.1	1055	TRIO
chr5	14336798	0	C	TRIO.1	443	TRIO
chr5	14336828	1	G	TRIO.1	297	TRIO
chr5	14336914	1	C	TRIO.1	441	TRIO
chr5	14358173	0	T	TRIO.1	56	TRIO
chr5	14358311	1	C	TRIO.1	55	TRIO
chr5	14358336	0	A	TRIO.1	130	TRIO
chr5	14358423	0	T	TRIO.1	536	TRIO
chr5	14358434	1	G	TRIO.1	129	TRIO
chr5	14358529	1	T	TRIO.1	541	TRIO
chr5	14359391	0	T	TRIO.1	695	TRIO
chr5	14359485	0	A	TRIO.1	478	TRIO
chr5	14359511	1	C	TRIO.1	715	TRIO
chr5	14359512	0	A	TRIO.1	709	TRIO
chr5	14359587	1	A	TRIO.1	473	TRIO
chr5	14359633	1	C	TRIO.1	709	TRIO
chr5	14363759	0	C	TRIO.1	614	TRIO
chr5	14363853	0	C	TRIO.1	1002	TRIO
chr5	14363873	1	G	TRIO.1	606	TRIO
chr5	14363894	0	C	TRIO.1	635	TRIO
chr5	14363963	1	G	TRIO.1	1041	TRIO
chr5	14363966	0	C	TRIO.1	388	TRIO
chr5	14364011	1	G	TRIO.1	651	TRIO
chr5	14364063	1	C	TRIO.1	389	TRIO
chr5	14364721	0	G	TRIO.1	348	TRIO
chr5	14364824	0	C	TRIO.1	204	TRIO
chr5	14364840	1	A	TRIO.1	355	TRIO
chr5	14364855	0	C	TRIO.1	897	TRIO
chr5	14364926	1	G	TRIO.1	244	TRIO
chr5	14364969	1	C	TRIO.1	893	TRIO
chr5	14366899	0	C	TRIO.1	854	TRIO
chr5	14367008	0	G	TRIO.1	1072	TRIO
chr5	14367014	1	C	TRIO.1	864	TRIO
chr5	14367126	1	A	TRIO.1	1075	TRIO
chr5	14368758	0	C	TRIO.1	764	TRIO
chr5	14368869	0	A	TRIO.1	709	TRIO
chr5	14368873	1	C	TRIO.1	759	TRIO
chr5	14368952	0	G	TRIO.1	1287	TRIO
chr5	14368989	1	T	TRIO.1	702	TRIO
chr5	14369070	1	G	TRIO.1	1220	TRIO
chr5	14369391	0	C	TRIO.1	925	TRIO
chr5	14369456	0	T	TRIO.1	438	TRIO
chr5	14369504	1	C	TRIO.1	924	TRIO
chr5	14369517	0	A	TRIO.1	209	TRIO
chr5	14369564	1	A	TRIO.1	442	TRIO
chr5	14369580	0	A	TRIO.1	513	TRIO
chr5	14369623	1	A	TRIO.1	209	TRIO
chr5	14369700	1	G	TRIO.1	516	TRIO
chr5	14374316	0	A	TRIO.1	577	TRIO
chr5	14374429	0	A	TRIO.1	32	TRIO
chr5	14374432	1	C	TRIO.1	570	TRIO
chr5	14374534	1	A	TRIO.1	32	TRIO
chr5	14378100	0	T	TRIO.1	108	TRIO
chr5	14378208	0	A	TRIO.1	554	TRIO
chr5	14378216	1	T	TRIO.1	107	TRIO
chr5	14378325	1	T	TRIO.1	564	TRIO
chr5	14381157	0	C	TRIO.1	620	TRIO
chr5	14381221	0	C	TRIO.1	741	TRIO
chr5	14381266	1	G	TRIO.1	624	TRIO
chr5	14381277	0	T	TRIO.1	641	TRIO
chr5	14381340	1	G	TRIO.1	730	TRIO
chr5	14381396	1	A	TRIO.1	631	TRIO
chr5	14387526	0	C	TRIO.1	620	TRIO
chr5	14387601	0	A	TRIO.1	339	TRIO
chr5	14387635	1	G	TRIO.1	621	TRIO
chr5	14387702	0	G	TRIO.1	947	TRIO
chr5	14387722	1	C	TRIO.1	284	TRIO
chr5	14387805	0	T	TRIO.1	959	TRIO
chr5	14387820	1	A	TRIO.1	916	TRIO
chr5	14387907	0	G	TRIO.1	796	TRIO
chr5	14387927	1	A	TRIO.1	953	TRIO
chr5	14388021	1	G	TRIO.1	805	TRIO
chr5	14388656	0	C	TRIO.1	601	TRIO
chr5	14388760	0	A	TRIO.1	165	TRIO
chr5	14388771	1	C	TRIO.1	572	TRIO
chr5	14388862	1	T	TRIO.1	162	TRIO
chr5	14389361	0	A	TRIO.1	403	TRIO
chr5	14389461	0	C	TRIO.1	234	TRIO
chr5	14389474	1	G	TRIO.1	378	TRIO
chr5	14389579	1	C	TRIO.1	233	TRIO
chr5	14390295	0	T	TRIO.1	879	TRIO
chr5	14390387	0	T	TRIO.1	985	TRIO
chr5	14390408	1	G	TRIO.1	886	TRIO
chr5	14390506	1	C	TRIO.1	986	TRIO
chr5	14390965	0	G	TRIO.1	474	TRIO
chr5	14391026	0	T	TRIO.1	727	TRIO
chr5	14391077	1	A	TRIO.1	434	TRIO
chr5	14391145	1	A	TRIO.1	710	TRIO
chr5	14394052	0	C	TRIO.1	717	TRIO
chr5	14394145	0	A	TRIO.1	579	TRIO
chr5	14394166	1	G	TRIO.1	720	TRIO
chr5	14394254	1	T	TRIO.1	546	TRIO
chr5	14397149	0	C	TRIO.1	734	TRIO
chr5	14397204	0	A	TRIO.1	583	TRIO
chr5	14397261	1	A	TRIO.1	758	TRIO
chr5	14397323	1	A	TRIO.1	586	TRIO
chr5	14398940	0	T	TRIO.1	716	TRIO
chr5	14399021	0	C	TRIO.1	1051	TRIO
chr5	14399059	1	A	TRIO.1	725	TRIO
chr5	14399094	0	T	TRIO.1	940	TRIO
chr5	14399136	1	A	TRIO.1	1073	TRIO
chr5	14399211	1	A	TRIO.1	944	TRIO
chr5	14401026	0	C	TRIO.1	513	TRIO
chr5	14401120	0	T	TRIO.1	492	TRIO
chr5	14401140	1	A	TRIO.1	301	TRIO
chr5	14401234	1	T	TRIO.1	471	TRIO
chr5	14405935	0	G	TRIO.1	673	TRIO
chr5	14406005	0	G	TRIO.1	445	TRIO
chr5	14406057	1	A	TRIO.1	672	TRIO
chr5	14406122	1	A	TRIO.1	323	TRIO
chr5	14406621	0	G	TRIO.1	792	TRIO
chr5	14406697	0	G	TRIO.1	1329	TRIO
chr5	14406722	1	C	TRIO.1	787	TRIO
chr5	14406816	1	A	TRIO.1	1315	TRIO
chr5	14419827	0	A	TRIO.1	280	TRIO
chr5	14419911	0	G	TRIO.1	319	TRIO
chr5	14419917	1	A	TRIO.1	281	TRIO
chr5	14419987	0	A	TRIO.1	993	TRIO
chr5	14420000	1	C	TRIO.1	318	TRIO
chr5	14420100	0	A	TRIO.1	1089	TRIO
chr5	14420106	1	A	TRIO.1	990	TRIO
chr5	14420221	1	A	TRIO.1	1086	TRIO
chr5	14461074	0	C	TRIO.2	2	TRIO
chr5	14461148	1	A	TRIO.2	2	TRIO
chr5	14461197	0	T	TRIO.2	3	TRIO
chr5	14461323	1	A	TRIO.2	0	TRIO
chr5	14461329	0	A	TRIO.2	30	TRIO
chr5	14461471	1	T	TRIO.2	33	TRIO
chr5	14462800	0	A	TRIO.2	213	TRIO
chr5	14462833	0	A	TRIO.2	177	TRIO
chr5	14462897	1	C	TRIO.2	216	TRIO
chr5	14462907	0	C	TRIO.2	531	TRIO
chr5	14462925	1	A	TRIO.2	137	TRIO
chr5	14463021	1	C	TRIO.2	527	TRIO
chr5	14463028	0	T	TRIO.2	180	TRIO
chr5	14463140	1	G	TRIO.2	179	TRIO
chr5	14465618	0	T	TRIO.2	737	TRIO
chr5	14465674	0	C	TRIO.2	949	TRIO
chr5	14465735	1	G	TRIO.2	740	TRIO
chr5	14465792	1	G	TRIO.2	947	TRIO
chr5	14471402	0	T	TRIO.2	388	TRIO
chr5	14471491	0	A	TRIO.2	789	TRIO
chr5	14471498	1	G	TRIO.2	384	TRIO
chr5	14471602	1	T	TRIO.2	796	TRIO
chr5	14472678	0	T	TRIO.2	260	TRIO
chr5	14472789	1	G	TRIO.2	268	TRIO
chr5	14474078	0	A	TRIO.2	235	TRIO
chr5	14474180	0	C	TRIO.2	1046	TRIO
chr5	14474189	1	T	TRIO.2	266	TRIO
chr5	14474300	1	C	TRIO.2	1051	TRIO
chr5	14476980	0	A	TRIO.2	1208	TRIO
chr5	14477098	1	C	TRIO.2	1182	TRIO
chr5	14479298	0	G	TRIO.2	593	TRIO
chr5	14479386	0	T	TRIO.2	307	TRIO
chr5	14479413	1	C	TRIO.2	649	TRIO
chr5	14479492	1	T	TRIO.2	304	TRIO
chr5	14479994	0	C	TRIO.2	873	TRIO
chr5	14480093	0	A	TRIO.2	701	TRIO
chr5	14480111	1	G	TRIO.2	877	TRIO
chr5	14480204	1	T	TRIO.2	696	TRIO
chr5	14481311	0	C	TRIO.2	764	TRIO
chr5	14481430	1	A	TRIO.2	734	TRIO
chr5	14481600	0	T	TRIO.2	616	TRIO
chr5	14481702	0	A	TRIO.2	629	TRIO
chr5	14481717	1	A	TRIO.2	613	TRIO
chr5	14481817	1	A	TRIO.2	619	TRIO
chr5	14482646	0	T	TRIO.2	448	TRIO
chr5	14482743	0	C	TRIO.2	531	TRIO
chr5	14482751	1	G	TRIO.2	451	TRIO
chr5	14482819	0	C	TRIO.2	639	TRIO
chr5	14482860	1	T	TRIO.2	510	TRIO
chr5	14482933	1	C	TRIO.2	635	TRIO
chr5	14485144	0	T	TRIO.2	278	TRIO
chr5	14485219	0	C	TRIO.2	254	TRIO
chr5	14485263	1	C	TRIO.2	281	TRIO
chr5	14485292	0	G	TRIO.2	323	TRIO
chr5	14485328	1	T	TRIO.2	254	TRIO
chr5	14485389	1	C	TRIO.2	321	TRIO
chr5	14488307	0	G	TRIO.2	50	TRIO
chr5	14488451	1	C	TRIO.2	49	TRIO
chr5	14492637	0	C	TRIO.2	931	TRIO
chr5	14492740	0	A	TRIO.2	136	TRIO
chr5	14492753	1	C	TRIO.2	907	TRIO
chr5	14492806	0	T	TRIO.2	986	TRIO
chr5	14492859	1	A	TRIO.2	137	TRIO
chr5	14492906	0	C	TRIO.2	740	TRIO
chr5	14492926	1	G	TRIO.2	994	TRIO
chr5	14493026	1	A	TRIO.2	645	TRIO
chr5	14496954	0	G	TRIO.2	733	TRIO
chr5	14497006	0	C	TRIO.2	1036	TRIO
chr5	14497071	0	T	TRIO.2	89	TRIO
chr5	14497073	1	G	TRIO.2	763	TRIO
chr5	14497111	1	C	TRIO.2	1048	TRIO
chr5	14497170	1	G	TRIO.2	89	TRIO
chr5	14497927	0	T	TRIO.2	776	TRIO
chr5	14498044	1	C	TRIO.2	783	TRIO
chr5	14498109	0	T	TRIO.2	353	TRIO
chr5	14498220	0	A	TRIO.2	507	TRIO
chr5	14498221	1	T	TRIO.2	341	TRIO
chr5	14498331	0	C	TRIO.2	592	TRIO
chr5	14498340	1	T	TRIO.2	425	TRIO
chr5	14498436	1	C	TRIO.2	576	TRIO
chr5	14498600	0	G	TRIO.2	591	TRIO
chr5	14498689	0	A	TRIO.2	619	TRIO
chr5	14498707	1	G	TRIO.2	607	TRIO
chr5	14498808	1	T	TRIO.2	622	TRIO
chr5	14502641	0	G	TRIO.2	234	TRIO
chr5	14502725	0	C	TRIO.2	805	TRIO
chr5	14502740	1	C	TRIO.2	236	TRIO
chr5	14502843	1	C	TRIO.2	739	TRIO
chr5	14504453	0	G	TRIO.2	882	TRIO
chr5	14504539	0	G	TRIO.2	58	TRIO
chr5	14504569	1	G	TRIO.2	892	TRIO
chr5	14504590	0	C	TRIO.2	434	TRIO
chr5	14504654	1	T	TRIO.2	54	TRIO
chr5	14504670	0	G	TRIO.2	543	TRIO
chr5	14504689	1	C	TRIO.2	437	TRIO
chr5	14504787	1	G	TRIO.2	531	TRIO
chr5	14507159	0	T	TRIO.2	819	TRIO
chr5	14507240	0	G	TRIO.2	397	TRIO
chr5	14507279	1	C	TRIO.2	815	TRIO
chr5	14507362	0	A	TRIO.2	382	TRIO
chr5	14507363	1	C	TRIO.2	450	TRIO
chr5	14507501	1	G	TRIO.2	391	TRIO
chr5	14507918	0	G	TRIO.2	475	TRIO
chr5	14508001	0	C	TRIO.2	607	TRIO
chr5	14508026	1	C	TRIO.2	471	TRIO
chr5	14508055	0	G	TRIO.2	510	TRIO
chr5	14508121	1	G	TRIO.2	615	TRIO
chr5	14508160	0	A	TRIO.2	331	TRIO
chr5	14508165	1	G	TRIO.2	504	TRIO
chr5	14508187	0	G	TRIO.2	612	TRIO
chr5	14508266	1	G	TRIO.2	296	TRIO
chr5	14508303	0	G	TRIO.2	505	TRIO
chr5	14508307	1	A	TRIO.2	618	TRIO
chr5	14508324	0	C	TRIO.2	581	TRIO
chr5	14508435	1	G	TRIO.2	575	TRIO
chr5	14508451	0	C	TRIO.2	857	TRIO
chr5	14508465	1	G	TRIO.2	599	TRIO
chr5	14508568	1	C	TRIO.2	758	TRIO
chr6	112430601	0	C	LAMA4.1	300	LAMA4
chr6	112430706	0	T	LAMA4.1	494	LAMA4
chr6	112430714	1	C	LAMA4.1	309	LAMA4
chr6	112430825	1	G	LAMA4.1	468	LAMA4
chr6	112435221	0	C	LAMA4.1	1104	LAMA4
chr6	112435302	0	G	LAMA4.1	719	LAMA4
chr6	112435338	1	C	LAMA4.1	1103	LAMA4
chr6	112435378	0	C	LAMA4.1	1103	LAMA4
chr6	112435412	1	C	LAMA4.1	724	LAMA4
chr6	112435496	1	C	LAMA4.1	1103	LAMA4
chr6	112435835	0	G	LAMA4.1	645	LAMA4
chr6	112435947	0	C	LAMA4.1	446	LAMA4
chr6	112435949	1	T	LAMA4.1	690	LAMA4
chr6	112436047	1	A	LAMA4.1	443	LAMA4
chr6	112437036	0	A	LAMA4.1	34	LAMA4
chr6	112437106	0	A	LAMA4.1	5	LAMA4
chr6	112437151	1	A	LAMA4.1	34	LAMA4
chr6	112437222	1	C	LAMA4.1	5	LAMA4
chr6	112438900	0	G	LAMA4.1	534	LAMA4
chr6	112438979	0	T	LAMA4.1	495	LAMA4
chr6	112439014	1	C	LAMA4.1	430	LAMA4
chr6	112439081	0	A	LAMA4.1	501	LAMA4
chr6	112439093	1	G	LAMA4.1	479	LAMA4
chr6	112439196	1	C	LAMA4.1	489	LAMA4
chr6	112440332	0	G	LAMA4.1	433	LAMA4
chr6	112440447	0	C	LAMA4.1	766	LAMA4
chr6	112440451	1	C	LAMA4.1	435	LAMA4
chr6	112440564	1	C	LAMA4.1	766	LAMA4
chr6	112441431	0	C	LAMA4.1	744	LAMA4
chr6	112441531	0	C	LAMA4.1	379	LAMA4
chr6	112441552	1	A	LAMA4.1	749	LAMA4
chr6	112441616	0	G	LAMA4.1	202	LAMA4
chr6	112441647	1	G	LAMA4.1	376	LAMA4
chr6	112441700	1	A	LAMA4.1	208	LAMA4
chr6	112443192	0	C	LAMA4.1	426	LAMA4
chr6	112443281	0	G	LAMA4.1	686	LAMA4
chr6	112443293	1	C	LAMA4.1	423	LAMA4
chr6	112443350	0	C	LAMA4.1	731	LAMA4
chr6	112443396	1	T	LAMA4.1	667	LAMA4
chr6	112443463	1	T	LAMA4.1	607	LAMA4
chr6	112450099	0	A	LAMA4.1	47	LAMA4
chr6	112450192	0	A	LAMA4.1	73	LAMA4
chr6	112450216	1	G	LAMA4.1	33	LAMA4
chr6	112450221	0	G	LAMA4.1	338	LAMA4
chr6	112450271	1	A	LAMA4.1	61	LAMA4
chr6	112450335	1	T	LAMA4.1	333	LAMA4
chr6	112451000	0	C	LAMA4.1	11	LAMA4
chr6	112451101	0	G	LAMA4.1	893	LAMA4
chr6	112451110	1	G	LAMA4.1	7	LAMA4
chr6	112451181	0	C	LAMA4.1	667	LAMA4
chr6	112451206	1	A	LAMA4.1	891	LAMA4
chr6	112451298	1	C	LAMA4.1	674	LAMA4
chr6	112452145	0	A	LAMA4.1	643	LAMA4
chr6	112452201	0	G	LAMA4.1	1215	LAMA4
chr6	112452261	1	T	LAMA4.1	701	LAMA4
chr6	112452293	0	A	LAMA4.1	795	LAMA4
chr6	112452318	1	C	LAMA4.1	1205	LAMA4
chr6	112452405	1	G	LAMA4.1	762	LAMA4
chr6	112453934	0	C	LAMA4.1	953	LAMA4
chr6	112454034	0	G	LAMA4.1	221	LAMA4
chr6	112454049	1	G	LAMA4.1	989	LAMA4
chr6	112454155	1	T	LAMA4.1	250	LAMA4
chr6	112454506	0	T	LAMA4.1	243	LAMA4
chr6	112454614	0	G	LAMA4.1	412	LAMA4
chr6	112454626	1	G	LAMA4.1	238	LAMA4
chr6	112454718	1	C	LAMA4.1	409	LAMA4
chr6	112455648	0	C	LAMA4.1	1074	LAMA4
chr6	112455688	0	G	LAMA4.1	919	LAMA4
chr6	112455763	1	T	LAMA4.1	1045	LAMA4
chr6	112455795	0	T	LAMA4.1	1	LAMA4
chr6	112455802	1	T	LAMA4.1	898	LAMA4
chr6	112455907	1	G	LAMA4.1	0	LAMA4
chr6	112457248	0	T	LAMA4.1	758	LAMA4
chr6	112457342	0	C	LAMA4.1	326	LAMA4
chr6	112457365	1	G	LAMA4.1	893	LAMA4
chr6	112457444	0	T	LAMA4.1	823	LAMA4
chr6	112457453	1	T	LAMA4.1	311	LAMA4
chr6	112457560	1	A	LAMA4.1	786	LAMA4
chr6	112460276	0	G	LAMA4.1	469	LAMA4
chr6	112460352	0	G	LAMA4.1	649	LAMA4
chr6	112460372	1	C	LAMA4.1	474	LAMA4
chr6	112460464	0	G	LAMA4.1	841	LAMA4
chr6	112460470	1	C	LAMA4.1	662	LAMA4
chr6	112460581	1	C	LAMA4.1	885	LAMA4
chr6	112460907	0	C	LAMA4.1	798	LAMA4
chr6	112461018	0	T	LAMA4.1	399	LAMA4
chr6	112461019	1	C	LAMA4.1	843	LAMA4
chr6	112461131	1	T	LAMA4.1	400	LAMA4
chr6	112461903	0	A	LAMA4.1	157	LAMA4
chr6	112461965	0	G	LAMA4.1	798	LAMA4
chr6	112461984	1	C	LAMA4.1	160	LAMA4
chr6	112462004	0	C	LAMA4.1	117	LAMA4
chr6	112462076	1	G	LAMA4.1	812	LAMA4
chr6	112462089	0	G	LAMA4.1	116	LAMA4
chr6	112462116	1	T	LAMA4.1	82	LAMA4
chr6	112462206	1	C	LAMA4.1	94	LAMA4
chr6	112462526	0	T	LAMA4.1	357	LAMA4
chr6	112462583	0	G	LAMA4.1	49	LAMA4
chr6	112462638	1	G	LAMA4.1	350	LAMA4
chr6	112462696	0	C	LAMA4.1	174	LAMA4
chr6	112462700	1	T	LAMA4.1	51	LAMA4
chr6	112462813	1	C	LAMA4.1	172	LAMA4
chr6	112463297	0	C	LAMA4.1	674	LAMA4
chr6	112463370	0	T	LAMA4.1	842	LAMA4
chr6	112463397	1	T	LAMA4.1	655	LAMA4
chr6	112463488	0	C	LAMA4.1	612	LAMA4
chr6	112463490	1	T	LAMA4.1	840	LAMA4
chr6	112463604	1	A	LAMA4.1	611	LAMA4
chr6	112465968	0	C	LAMA4.1	506	LAMA4
chr6	112466084	0	A	LAMA4.1	808	LAMA4
chr6	112466088	1	T	LAMA4.1	441	LAMA4
chr6	112466199	1	G	LAMA4.1	672	LAMA4
chr6	112469318	0	T	LAMA4.1	1230	LAMA4
chr6	112469429	0	G	LAMA4.1	889	LAMA4
chr6	112469434	1	T	LAMA4.1	1252	LAMA4
chr6	112469509	0	T	LAMA4.1	1103	LAMA4
chr6	112469539	1	C	LAMA4.1	893	LAMA4
chr6	112469626	1	A	LAMA4.1	1105	LAMA4
chr6	112471640	0	A	LAMA4.1	556	LAMA4
chr6	112471753	0	T	LAMA4.1	561	LAMA4
chr6	112471755	1	T	LAMA4.1	574	LAMA4
chr6	112471869	1	G	LAMA4.1	565	LAMA4
chr6	112476003	0	A	LAMA4.1	744	LAMA4
chr6	112476079	0	C	LAMA4.1	601	LAMA4
chr6	112476115	1	T	LAMA4.1	747	LAMA4
chr6	112476195	1	A	LAMA4.1	586	LAMA4
chr6	112476691	0	G	LAMA4.1	901	LAMA4
chr6	112476783	0	G	LAMA4.1	587	LAMA4
chr6	112476807	1	G	LAMA4.1	909	LAMA4
chr6	112476895	0	A	LAMA4.1	665	LAMA4
chr6	112476897	1	C	LAMA4.1	282	LAMA4
chr6	112477013	1	T	LAMA4.1	641	LAMA4
chr6	112479836	0	G	LAMA4.1	977	LAMA4
chr6	112479945	0	A	LAMA4.1	1057	LAMA4
chr6	112479953	1	C	LAMA4.1	980	LAMA4
chr6	112480061	0	C	LAMA4.1	396	LAMA4
chr6	112480063	1	G	LAMA4.1	1112	LAMA4
chr6	112480175	1	T	LAMA4.1	392	LAMA4
chr6	112486322	0	G	LAMA4.1	904	LAMA4
chr6	112486399	0	G	LAMA4.1	226	LAMA4
chr6	112486437	1	G	LAMA4.1	928	LAMA4
chr6	112486461	0	C	LAMA4.1	325	LAMA4
chr6	112486489	1	G	LAMA4.1	225	LAMA4
chr6	112486559	1	G	LAMA4.1	319	LAMA4
chr6	112493788	0	C	LAMA4.2	770	LAMA4
chr6	112493899	0	G	LAMA4.2	1189	LAMA4
chr6	112493904	1	T	LAMA4.2	751	LAMA4
chr6	112493973	0	T	LAMA4.2	771	LAMA4
chr6	112494020	1	G	LAMA4.2	1193	LAMA4
chr6	112494080	1	A	LAMA4.2	766	LAMA4
chr6	112496466	0	C	LAMA4.2	1098	LAMA4
chr6	112496523	0	G	LAMA4.2	1001	LAMA4
chr6	112496580	1	C	LAMA4.2	1070	LAMA4
chr6	112496602	0	G	LAMA4.2	518	LAMA4
chr6	112496635	1	G	LAMA4.2	1020	LAMA4
chr6	112496718	1	G	LAMA4.2	542	LAMA4
chr6	112499266	0	G	LAMA4.2	959	LAMA4
chr6	112499369	0	T	LAMA4.2	872	LAMA4
chr6	112499385	1	T	LAMA4.2	957	LAMA4
chr6	112499490	1	A	LAMA4.2	891	LAMA4
chr6	112506393	0	C	LAMA4.2	1019	LAMA4
chr6	112506504	0	G	LAMA4.2	209	LAMA4
chr6	112506508	1	C	LAMA4.2	1013	LAMA4
chr6	112506617	1	C	LAMA4.2	205	LAMA4
chr6	112508619	0	A	LAMA4.2	202	LAMA4
chr6	112508681	0	C	LAMA4.2	943	LAMA4
chr6	112508709	1	A	LAMA4.2	200	LAMA4
chr6	112508762	0	A	LAMA4.2	492	LAMA4
chr6	112508791	1	C	LAMA4.2	953	LAMA4
chr6	112508870	1	A	LAMA4.2	479	LAMA4
chr6	112510280	0	G	LAMA4.2	177	LAMA4
chr6	112510360	0	A	LAMA4.2	57	LAMA4
chr6	112510371	1	G	LAMA4.2	181	LAMA4
chr6	112510442	1	C	LAMA4.2	62	LAMA4
chr6	112512793	0	G	LAMA4.2	156	LAMA4
chr6	112512903	0	C	LAMA4.2	570	LAMA4
chr6	112512910	1	T	LAMA4.2	263	LAMA4
chr6	112512962	0	G	LAMA4.2	160	LAMA4
chr6	112513013	1	T	LAMA4.2	560	LAMA4
chr6	112513022	0	T	LAMA4.2	868	LAMA4
chr6	112513050	1	C	LAMA4.2	167	LAMA4
chr6	112513136	1	G	LAMA4.2	871	LAMA4
chr6	112522783	0	G	LAMA4.2	115	LAMA4
chr6	112522888	0	A	LAMA4.2	385	LAMA4
chr6	112522903	1	C	LAMA4.2	116	LAMA4
chr6	112522993	1	A	LAMA4.2	451	LAMA4
chr6	112528133	0	A	LAMA4.2	530	LAMA4
chr6	112528203	0	A	LAMA4.2	7	LAMA4
chr6	112528258	1	C	LAMA4.2	530	LAMA4
chr6	112528297	0	C	LAMA4.2	225	LAMA4
chr6	112528311	1	T	LAMA4.2	6	LAMA4
chr6	112528396	1	G	LAMA4.2	318	LAMA4
chr6	112537548	0	G	LAMA4.2	449	LAMA4
chr6	112537606	0	T	LAMA4.2	429	LAMA4
chr6	112537649	1	G	LAMA4.2	446	LAMA4
chr6	112537719	1	G	LAMA4.2	456	LAMA4
chr6	112574927	0	T	LAMA4.2	715	LAMA4
chr6	112575026	0	T	LAMA4.2	222	LAMA4
chr6	112575042	1	A	LAMA4.2	708	LAMA4
chr6	112575139	1	A	LAMA4.2	258	LAMA4
chr6	112575156	0	A	LAMA4.2	416	LAMA4
chr6	112575253	1	A	LAMA4.2	420	LAMA4
chr6	112575266	0	G	LAMA4.2	729	LAMA4
chr6	112575369	0	A	LAMA4.2	268	LAMA4
chr6	112575371	1	T	LAMA4.2	732	LAMA4
chr6	112575490	1	G	LAMA4.2	269	LAMA4
chr6	117609632	0	T	ROS1.1	188	ROS1
chr6	117609682	0	G	ROS1.1	965	ROS1
chr6	117609721	1	A	ROS1.1	185	ROS1
chr6	117609797	0	C	ROS1.1	962	ROS1
chr6	117609800	1	C	ROS1.1	680	ROS1
chr6	117609841	0	T	ROS1.1	234	ROS1
chr6	117609915	1	C	ROS1.1	953	ROS1
chr6	117609930	0	C	ROS1.1	4	ROS1
chr6	117609950	1	A	ROS1.1	436	ROS1
chr6	117610047	1	G	ROS1.1	2	ROS1
chr6	117622100	0	C	ROS1.1	5	ROS1
chr6	117622183	0	G	ROS1.1	826	ROS1
chr6	117622216	1	G	ROS1.1	8	ROS1
chr6	117622298	0	C	ROS1.1	270	ROS1
chr6	117622300	1	C	ROS1.1	845	ROS1
chr6	117622392	1	G	ROS1.1	262	ROS1
chr6	117629910	0	C	ROS1.1	431	ROS1
chr6	117630028	0	G	ROS1.1	122	ROS1
chr6	117630029	1	G	ROS1.1	423	ROS1
chr6	117630139	1	A	ROS1.1	120	ROS1
chr6	117631204	0	A	ROS1.1	3	ROS1
chr6	117631279	0	C	ROS1.1	182	ROS1
chr6	117631282	1	A	ROS1.1	13	ROS1
chr6	117631379	0	A	ROS1.1	710	ROS1
chr6	117631381	1	C	ROS1.1	180	ROS1
chr6	117631495	1	C	ROS1.1	712	ROS1
chr6	117632141	0	G	ROS1.1	413	ROS1
chr6	117632192	0	A	ROS1.1	426	ROS1
chr6	117632257	1	C	ROS1.1	421	ROS1
chr6	117632303	1	T	ROS1.1	426	ROS1
chr6	117638280	0	C	ROS1.1	263	ROS1
chr6	117638377	0	G	ROS1.1	861	ROS1
chr6	117638399	1	T	ROS1.1	263	ROS1
chr6	117638491	1	G	ROS1.1	892	ROS1
chr6	117639330	0	A	ROS1.1	880	ROS1
chr6	117639445	1	A	ROS1.1	912	ROS1
chr6	117640929	0	C	ROS1.1	122	ROS1
chr6	117641044	0	T	ROS1.1	745	ROS1
chr6	117641046	1	G	ROS1.1	120	ROS1
chr6	117641140	0	T	ROS1.1	917	ROS1
chr6	117641158	1	G	ROS1.1	757	ROS1
chr6	117641257	1	T	ROS1.1	906	ROS1
chr6	117642371	0	G	ROS1.1	860	ROS1
chr6	117642436	0	G	ROS1.1	719	ROS1
chr6	117642477	1	C	ROS1.1	875	ROS1
chr6	117642509	0	G	ROS1.1	485	ROS1
chr6	117642545	1	C	ROS1.1	682	ROS1
chr6	117642623	1	T	ROS1.1	512	ROS1
chr6	117645470	0	A	ROS1.1	1	ROS1
chr6	117645534	0	C	ROS1.1	8	ROS1
chr6	117645548	1	A	ROS1.1	0	ROS1
chr6	117645647	1	G	ROS1.1	9	ROS1
chr6	117647328	0	A	ROS1.1	462	ROS1
chr6	117647428	0	C	ROS1.1	834	ROS1
chr6	117647434	1	C	ROS1.1	462	ROS1
chr6	117647530	0	A	ROS1.1	499	ROS1
chr6	117647536	1	C	ROS1.1	824	ROS1
chr6	117647649	1	C	ROS1.1	492	ROS1
chr6	117650471	0	G	ROS1.1	579	ROS1
chr6	117650548	0	C	ROS1.1	1164	ROS1
chr6	117650583	1	G	ROS1.1	609	ROS1
chr6	117650659	1	T	ROS1.1	1196	ROS1
chr6	117658312	0	G	ROS1.1	205	ROS1
chr6	117658369	0	A	ROS1.1	337	ROS1
chr6	117658387	1	A	ROS1.1	158	ROS1
chr6	117658473	0	T	ROS1.1	29	ROS1
chr6	117658481	1	T	ROS1.1	504	ROS1
chr6	117658583	1	C	ROS1.1	20	ROS1
[truncated: 3,512 more rows]
