# Supplementary material for: Quantitative analysis of differences in copy numbers using read depth obtained from PCR-enriched samples and controls
Source: BMC Bioinformatics. 2015 Jan 28;16:17. doi: 10.1186/s12859-014-0428-5 (PMC4384318; doi:10.1186/s12859-014-0428-5)
Supplement: Additional file 2 — Primer read depth raw data. This archive (zip) contains one tab-separated text file (tsv) per sequencing run and sample. Each file name is composed of the run id and sample name. The column definitions are: chromosome, position, direction, reference base, cluster name, depth and original gene name. [file 12859_2014_428_MOESM2_ESM.zip › M117_NA09367.tsv]

chr2	25457047	0	T	DNMT3A	42	DNMT3A
chr2	25457156	0	A	DNMT3A	600	DNMT3A
chr2	25457164	1	T	DNMT3A	41	DNMT3A
chr2	25457264	0	T	DNMT3A	144	DNMT3A
chr2	25457275	1	G	DNMT3A	567	DNMT3A
chr2	25457354	1	C	DNMT3A	158	DNMT3A
chr2	25458540	0	C	DNMT3A	972	DNMT3A
chr2	25458644	0	G	DNMT3A	455	DNMT3A
chr2	25458657	1	G	DNMT3A	954	DNMT3A
chr2	25458764	1	C	DNMT3A	449	DNMT3A
chr2	25459699	0	C	DNMT3A	68	DNMT3A
chr2	25459793	0	G	DNMT3A	300	DNMT3A
chr2	25459820	1	A	DNMT3A	86	DNMT3A
chr2	25459906	1	A	DNMT3A	306	DNMT3A
chr2	25461946	0	T	DNMT3A	211	DNMT3A
chr2	25462008	0	C	DNMT3A	161	DNMT3A
chr2	25462065	1	T	DNMT3A	271	DNMT3A
chr2	25462066	0	C	DNMT3A	793	DNMT3A
chr2	25462102	1	G	DNMT3A	109	DNMT3A
chr2	25462179	1	C	DNMT3A	793	DNMT3A
chr2	25463106	0	G	DNMT3A	532	DNMT3A
chr2	25463212	0	T	DNMT3A	477	DNMT3A
chr2	25463226	1	T	DNMT3A	527	DNMT3A
chr2	25463297	0	A	DNMT3A	639	DNMT3A
chr2	25463333	1	A	DNMT3A	497	DNMT3A
chr2	25463411	1	T	DNMT3A	645	DNMT3A
chr2	25463445	0	C	DNMT3A	414	DNMT3A
chr2	25463553	0	C	DNMT3A	864	DNMT3A
chr2	25463567	1	A	DNMT3A	408	DNMT3A
chr2	25463674	1	G	DNMT3A	870	DNMT3A
chr2	25464364	0	G	DNMT3A	257	DNMT3A
chr2	25464478	0	C	DNMT3A	378	DNMT3A
chr2	25464504	1	A	DNMT3A	259	DNMT3A
chr2	25464600	1	C	DNMT3A	399	DNMT3A
chr2	25466696	0	A	DNMT3A	440	DNMT3A
chr2	25466778	0	C	DNMT3A	110	DNMT3A
chr2	25466811	1	C	DNMT3A	362	DNMT3A
chr2	25466845	0	G	DNMT3A	307	DNMT3A
chr2	25466865	1	A	DNMT3A	111	DNMT3A
chr2	25466946	0	A	DNMT3A	217	DNMT3A
chr2	25466969	1	A	DNMT3A	304	DNMT3A
chr2	25467030	0	C	DNMT3A	260	DNMT3A
chr2	25467050	1	A	DNMT3A	194	DNMT3A
chr2	25467112	0	T	DNMT3A	74	DNMT3A
chr2	25467140	1	C	DNMT3A	262	DNMT3A
chr2	25467191	0	A	DNMT3A	70	DNMT3A
chr2	25467201	1	A	DNMT3A	75	DNMT3A
chr2	25467283	1	A	DNMT3A	68	DNMT3A
chr2	25467388	0	T	DNMT3A	332	DNMT3A
chr2	25467500	0	A	DNMT3A	135	DNMT3A
chr2	25467506	1	A	DNMT3A	325	DNMT3A
chr2	25467613	1	T	DNMT3A	214	DNMT3A
chr2	25468047	0	A	DNMT3A	534	DNMT3A
chr2	25468124	0	T	DNMT3A	345	DNMT3A
chr2	25468170	1	A	DNMT3A	597	DNMT3A
chr2	25468230	1	A	DNMT3A	347	DNMT3A
chr2	25468881	0	A	DNMT3A	1063	DNMT3A
chr2	25469016	0	G	DNMT3A	288	DNMT3A
chr2	25469023	1	A	DNMT3A	1089	DNMT3A
chr2	25469054	0	C	DNMT3A	596	DNMT3A
chr2	25469129	1	A	DNMT3A	284	DNMT3A
chr2	25469157	0	T	DNMT3A	666	DNMT3A
chr2	25469173	1	T	DNMT3A	577	DNMT3A
chr2	25469280	1	T	DNMT3A	671	DNMT3A
chr2	25469425	0	C	DNMT3A	44	DNMT3A
chr2	25469492	0	C	DNMT3A	135	DNMT3A
chr2	25469547	1	A	DNMT3A	61	DNMT3A
chr2	25469552	0	T	DNMT3A	194	DNMT3A
chr2	25469585	1	T	DNMT3A	137	DNMT3A
chr2	25469674	1	T	DNMT3A	193	DNMT3A
chr2	25469865	0	C	DNMT3A	266	DNMT3A
chr2	25469938	0	G	DNMT3A	302	DNMT3A
chr2	25469985	1	C	DNMT3A	266	DNMT3A
chr2	25470003	0	G	DNMT3A	324	DNMT3A
chr2	25470047	1	C	DNMT3A	308	DNMT3A
chr2	25470118	1	A	DNMT3A	319	DNMT3A
chr2	25470422	0	T	DNMT3A	327	DNMT3A
chr2	25470489	0	T	DNMT3A	843	DNMT3A
chr2	25470530	1	A	DNMT3A	328	DNMT3A
chr2	25470630	1	A	DNMT3A	842	DNMT3A
chr2	25470945	0	C	DNMT3A	8	DNMT3A
chr2	25471058	0	C	DNMT3A	14	DNMT3A
chr2	25471091	1	T	DNMT3A	14	DNMT3A
chr2	25471155	1	C	DNMT3A	17	DNMT3A
chr2	25472505	0	G	DNMT3A	707	DNMT3A
chr2	25472622	1	T	DNMT3A	705	DNMT3A
chr2	25474981	0	C	DNMT3A	197	DNMT3A
chr2	25475119	1	G	DNMT3A	199	DNMT3A
chr2	25497733	0	G	DNMT3A	866	DNMT3A
chr2	25497850	1	T	DNMT3A	876	DNMT3A
chr2	25497859	0	T	DNMT3A	262	DNMT3A
chr2	25497985	1	T	DNMT3A	297	DNMT3A
chr2	25498328	0	A	DNMT3A	444	DNMT3A
chr2	25498446	1	T	DNMT3A	449	DNMT3A
chr2	25505225	0	T	DNMT3A	652	DNMT3A
chr2	25505367	1	C	DNMT3A	427	DNMT3A
chr2	25505370	0	T	DNMT3A	476	DNMT3A
chr2	25505492	1	G	DNMT3A	461	DNMT3A
chr2	25522996	0	T	DNMT3A	849	DNMT3A
chr2	25523122	1	C	DNMT3A	842	DNMT3A
chr2	25536793	0	C	DNMT3A	172	DNMT3A
chr2	25536915	1	G	DNMT3A	159	DNMT3A
chr2	26414029	0	C	HADHA+HADHB	310	HADHA
chr2	26414129	0	A	HADHA+HADHB	279	HADHA
chr2	26414137	1	G	HADHA+HADHB	354	HADHA
chr2	26414202	0	C	HADHA+HADHB	253	HADHA
chr2	26414242	1	C	HADHA+HADHB	265	HADHA
chr2	26414320	1	A	HADHA+HADHB	277	HADHA
chr2	26414329	0	C	HADHA+HADHB	344	HADHA
chr2	26414439	0	T	HADHA+HADHB	494	HADHA
chr2	26414442	1	C	HADHA+HADHB	302	HADHA
chr2	26414561	1	G	HADHA+HADHB	488	HADHA
chr2	26415158	0	T	HADHA+HADHB	706	HADHA
chr2	26415244	0	C	HADHA+HADHB	338	HADHA
chr2	26415276	1	C	HADHA+HADHB	707	HADHA
chr2	26415353	1	T	HADHA+HADHB	341	HADHA
chr2	26416405	0	G	HADHA+HADHB	405	HADHA
chr2	26416491	0	C	HADHA+HADHB	362	HADHA
chr2	26416525	1	A	HADHA+HADHB	405	HADHA
chr2	26416611	0	G	HADHA+HADHB	694	HADHA
chr2	26416614	1	A	HADHA+HADHB	353	HADHA
chr2	26416731	1	T	HADHA+HADHB	709	HADHA
chr2	26417375	0	C	HADHA+HADHB	493	HADHA
chr2	26417462	0	A	HADHA+HADHB	434	HADHA
chr2	26417485	1	G	HADHA+HADHB	492	HADHA
chr2	26417581	1	G	HADHA+HADHB	417	HADHA
chr2	26417919	0	A	HADHA+HADHB	685	HADHA
chr2	26418032	0	T	HADHA+HADHB	792	HADHA
chr2	26418035	1	T	HADHA+HADHB	684	HADHA
chr2	26418152	1	C	HADHA+HADHB	785	HADHA
chr2	26420508	0	G	HADHA+HADHB	353	HADHA
chr2	26420594	0	C	HADHA+HADHB	630	HADHA
chr2	26420609	1	G	HADHA+HADHB	356	HADHA
chr2	26420714	1	C	HADHA+HADHB	688	HADHA
chr2	26423991	0	A	HADHA+HADHB	316	HADHA
chr2	26424105	0	G	HADHA+HADHB	682	HADHA
chr2	26424107	1	A	HADHA+HADHB	314	HADHA
chr2	26424211	1	T	HADHA+HADHB	671	HADHA
chr2	26426908	0	G	HADHA+HADHB	322	HADHA
chr2	26427000	0	C	HADHA+HADHB	800	HADHA
chr2	26427002	1	C	HADHA+HADHB	315	HADHA
chr2	26427114	1	T	HADHA+HADHB	800	HADHA
chr2	26432628	0	C	HADHA+HADHB	686	HADHA
chr2	26432737	0	T	HADHA+HADHB	1132	HADHA
chr2	26432743	1	C	HADHA+HADHB	663	HADHA
chr2	26432855	1	A	HADHA+HADHB	1138	HADHA
chr2	26435408	0	A	HADHA+HADHB	425	HADHA
chr2	26435524	1	C	HADHA+HADHB	413	HADHA
chr2	26437249	0	G	HADHA+HADHB	310	HADHA
chr2	26437309	0	C	HADHA+HADHB	1397	HADHA
chr2	26437344	1	C	HADHA+HADHB	311	HADHA
chr2	26437409	0	G	HADHA+HADHB	1091	HADHA
chr2	26437422	1	C	HADHA+HADHB	1385	HADHA
chr2	26437525	1	G	HADHA+HADHB	1093	HADHA
chr2	26437895	0	C	HADHA+HADHB	490	HADHA
chr2	26437998	0	T	HADHA+HADHB	308	HADHA
chr2	26438011	1	A	HADHA+HADHB	466	HADHA
chr2	26438112	1	A	HADHA+HADHB	292	HADHA
chr2	26453004	0	C	HADHA+HADHB	537	HADHA
chr2	26453063	0	G	HADHA+HADHB	623	HADHA
chr2	26453123	1	T	HADHA+HADHB	536	HADHA
chr2	26453148	0	A	HADHA+HADHB	884	HADHA
chr2	26453171	1	C	HADHA+HADHB	608	HADHA
chr2	26453265	1	C	HADHA+HADHB	842	HADHA
chr2	26454963	0	C	HADHA+HADHB	396	HADHA
chr2	26455044	0	T	HADHA+HADHB	11	HADHA
chr2	26455078	1	A	HADHA+HADHB	352	HADHA
chr2	26455143	0	G	HADHA+HADHB	816	HADHA
chr2	26455147	1	C	HADHA+HADHB	11	HADHA
chr2	26455263	1	G	HADHA+HADHB	825	HADHA
chr2	26457062	0	C	HADHA+HADHB	603	HADHA
chr2	26457131	0	G	HADHA+HADHB	116	HADHA
chr2	26457176	1	T	HADHA+HADHB	591	HADHA
chr2	26457198	0	G	HADHA+HADHB	107	HADHA
chr2	26457218	1	A	HADHA+HADHB	99	HADHA
chr2	26457309	1	C	HADHA+HADHB	119	HADHA
chr2	26459699	0	G	HADHA+HADHB	941	HADHA
chr2	26459804	0	T	HADHA+HADHB	369	HADHA
chr2	26459808	1	T	HADHA+HADHB	888	HADHA
chr2	26459918	1	C	HADHA+HADHB	360	HADHA
chr2	26461816	0	A	HADHA+HADHB	174	HADHA
chr2	26461876	0	A	HADHA+HADHB	77	HADHA
chr2	26461929	1	A	HADHA+HADHB	161	HADHA
chr2	26461979	0	C	HADHA+HADHB	0	HADHA
chr2	26461988	1	C	HADHA+HADHB	79	HADHA
chr2	26462039	1	T	HADHA+HADHB	3	HADHA
chr2	26467279	0	G	HADHA+HADHB	52	HADHA
chr2	26467419	0	A	HADHA+HADHB	54	HADHA
chr2	26467422	1	C	HADHA+HADHB	68	HADHA
chr2	26467526	1	T	HADHA+HADHB	53	HADHA
chr2	26477034	0	G	HADHA+HADHB	83	HADHB
chr2	26477146	0	T	HADHA+HADHB	568	HADHB
chr2	26477153	1	C	HADHA+HADHB	76	HADHB
chr2	26477246	1	C	HADHA+HADHB	540	HADHB
chr2	26477257	0	A	HADHA+HADHB	2175	HADHB
chr2	26477388	1	T	HADHA+HADHB	2200	HADHB
chr2	26486254	0	A	HADHA+HADHB	163	HADHB
chr2	26486277	0	G	HADHA+HADHB	118	HADHB
chr2	26486341	1	G	HADHA+HADHB	177	HADHB
chr2	26486378	1	C	HADHA+HADHB	16	HADHB
chr2	26492734	0	G	HADHA+HADHB	413	HADHB
chr2	26492829	0	A	HADHA+HADHB	193	HADHB
chr2	26492838	1	C	HADHA+HADHB	376	HADHB
chr2	26492938	1	G	HADHA+HADHB	198	HADHB
chr2	26496486	0	A	HADHA+HADHB	585	HADHB
chr2	26496548	0	A	HADHA+HADHB	282	HADHB
chr2	26496605	1	A	HADHA+HADHB	565	HADHB
chr2	26496648	1	A	HADHA+HADHB	242	HADHB
chr2	26499912	0	G	HADHA+HADHB	474	HADHB
chr2	26500007	0	G	HADHA+HADHB	160	HADHB
chr2	26500028	1	G	HADHA+HADHB	466	HADHB
chr2	26500125	1	A	HADHA+HADHB	160	HADHB
chr2	26501430	0	G	HADHA+HADHB	330	HADHB
chr2	26501545	0	C	HADHA+HADHB	604	HADHB
chr2	26501549	1	T	HADHA+HADHB	330	HADHB
chr2	26501636	0	C	HADHA+HADHB	351	HADHB
chr2	26501646	1	C	HADHA+HADHB	596	HADHB
chr2	26501750	1	A	HADHA+HADHB	339	HADHB
chr2	26501978	0	G	HADHA+HADHB	664	HADHB
chr2	26502085	0	G	HADHA+HADHB	320	HADHB
chr2	26502098	1	T	HADHA+HADHB	680	HADHB
chr2	26502191	0	G	HADHA+HADHB	8	HADHB
chr2	26502202	1	T	HADHA+HADHB	381	HADHB
chr2	26502306	1	T	HADHA+HADHB	9	HADHB
chr2	26502837	0	T	HADHA+HADHB	921	HADHB
chr2	26502949	0	A	HADHA+HADHB	704	HADHB
chr2	26502958	1	T	HADHA+HADHB	929	HADHB
chr2	26503065	1	T	HADHA+HADHB	661	HADHB
chr2	26505667	0	C	HADHA+HADHB	28	HADHB
chr2	26505776	0	C	HADHA+HADHB	710	HADHB
chr2	26505777	1	C	HADHA+HADHB	27	HADHB
chr2	26505856	0	C	HADHA+HADHB	307	HADHB
chr2	26505891	1	C	HADHA+HADHB	853	HADHB
chr2	26505952	1	C	HADHA+HADHB	323	HADHB
chr2	26506997	0	T	HADHA+HADHB	40	HADHB
chr2	26507048	0	T	HADHA+HADHB	878	HADHB
chr2	26507083	1	T	HADHA+HADHB	32	HADHB
chr2	26507166	1	A	HADHA+HADHB	883	HADHB
chr2	26507710	0	C	HADHA+HADHB	266	HADHB
chr2	26507791	0	G	HADHA+HADHB	865	HADHB
chr2	26507819	1	A	HADHA+HADHB	267	HADHB
chr2	26507910	1	G	HADHA+HADHB	796	HADHB
chr2	26508185	0	C	HADHA+HADHB	637	HADHB
chr2	26508290	0	T	HADHA+HADHB	626	HADHB
chr2	26508304	1	T	HADHA+HADHB	637	HADHB
chr2	26508391	0	A	HADHA+HADHB	90	HADHB
chr2	26508404	1	T	HADHA+HADHB	651	HADHB
chr2	26508508	1	T	HADHA+HADHB	92	HADHB
chr2	26512757	0	G	HADHA+HADHB	321	HADHB
chr2	26512855	1	C	HADHA+HADHB	325	HADHB
chr2	110881316	0	G	NPHP1	645	NPHP1
chr2	110881407	0	G	NPHP1	627	NPHP1
chr2	110881434	1	A	NPHP1	646	NPHP1
chr2	110881522	0	G	NPHP1	245	NPHP1
chr2	110881523	1	C	NPHP1	642	NPHP1
chr2	110881620	0	C	NPHP1	279	NPHP1
chr2	110881626	1	G	NPHP1	238	NPHP1
chr2	110881721	1	C	NPHP1	280	NPHP1
chr2	110883186	0	G	NPHP1	423	NPHP1
chr2	110883305	1	C	NPHP1	423	NPHP1
chr2	110886723	0	C	NPHP1	192	NPHP1
chr2	110886778	0	C	NPHP1	53	NPHP1
chr2	110886826	1	G	NPHP1	201	NPHP1
chr2	110886876	1	C	NPHP1	53	NPHP1
chr2	110889188	0	G	NPHP1	317	NPHP1
chr2	110889255	0	C	NPHP1	57	NPHP1
chr2	110889287	1	G	NPHP1	237	NPHP1
chr2	110889346	0	C	NPHP1	0	NPHP1
chr2	110889357	1	T	NPHP1	53	NPHP1
chr2	110889454	1	A	NPHP1	2	NPHP1
chr2	110901078	0	A	NPHP1	664	NPHP1
chr2	110901198	0	G	NPHP1	889	NPHP1
chr2	110901199	1	G	NPHP1	664	NPHP1
chr2	110901315	1	G	NPHP1	892	NPHP1
chr2	110902027	0	G	NPHP1	505	NPHP1
chr2	110902061	0	G	NPHP1	599	NPHP1
chr2	110902123	1	C	NPHP1	498	NPHP1
chr2	110902177	1	T	NPHP1	565	NPHP1
chr2	110904270	0	A	NPHP1	1108	NPHP1
chr2	110904360	0	A	NPHP1	398	NPHP1
chr2	110904386	1	G	NPHP1	1110	NPHP1
chr2	110904476	1	C	NPHP1	390	NPHP1
chr2	110905467	0	A	NPHP1	1414	NPHP1
chr2	110905575	0	T	NPHP1	1645	NPHP1
chr2	110905580	1	C	NPHP1	1421	NPHP1
chr2	110905714	1	A	NPHP1	1658	NPHP1
chr2	110907736	0	C	NPHP1	113	NPHP1
chr2	110907818	0	G	NPHP1	464	NPHP1
chr2	110907841	1	G	NPHP1	111	NPHP1
chr2	110907923	1	C	NPHP1	435	NPHP1
chr2	110917682	0	A	NPHP1	226	NPHP1
chr2	110917777	0	A	NPHP1	56	NPHP1
chr2	110917794	1	T	NPHP1	254	NPHP1
chr2	110917896	1	G	NPHP1	45	NPHP1
chr2	110919244	0	T	NPHP1	811	NPHP1
chr2	110919359	1	T	NPHP1	805	NPHP1
chr2	110920585	0	C	NPHP1	714	NPHP1
chr2	110920629	0	C	NPHP1	834	NPHP1
chr2	110920700	1	C	NPHP1	683	NPHP1
chr2	110920746	1	C	NPHP1	789	NPHP1
chr2	110922050	0	C	NPHP1	524	NPHP1
chr2	110922117	0	C	NPHP1	272	NPHP1
chr2	110922164	1	G	NPHP1	525	NPHP1
chr2	110922216	0	C	NPHP1	637	NPHP1
chr2	110922232	1	C	NPHP1	270	NPHP1
chr2	110922333	1	G	NPHP1	741	NPHP1
chr2	110922558	0	G	NPHP1	306	NPHP1
chr2	110922627	0	A	NPHP1	237	NPHP1
chr2	110922670	1	C	NPHP1	317	NPHP1
chr2	110922680	0	T	NPHP1	365	NPHP1
chr2	110922740	1	A	NPHP1	248	NPHP1
chr2	110922799	1	T	NPHP1	369	NPHP1
chr2	110925965	0	A	NPHP1	578	NPHP1
chr2	110926076	0	T	NPHP1	116	NPHP1
chr2	110926079	1	C	NPHP1	513	NPHP1
chr2	110926195	1	C	NPHP1	119	NPHP1
chr2	110927347	0	G	NPHP1	419	NPHP1
chr2	110927434	0	G	NPHP1	513	NPHP1
chr2	110927458	1	G	NPHP1	426	NPHP1
chr2	110927532	0	C	NPHP1	266	NPHP1
chr2	110927550	1	C	NPHP1	569	NPHP1
chr2	110927624	1	C	NPHP1	268	NPHP1
chr2	110935952	0	G	NPHP1	428	NPHP1
chr2	110936031	0	C	NPHP1	223	NPHP1
chr2	110936060	1	T	NPHP1	479	NPHP1
chr2	110936117	0	T	NPHP1	0	NPHP1
chr2	110936119	1	A	NPHP1	219	NPHP1
chr2	110936235	1	T	NPHP1	1	NPHP1
chr2	110937126	0	G	NPHP1	0	NPHP1
chr2	110937236	1	C	NPHP1	31	NPHP1
chr2	110937248	0	T	NPHP1	2	NPHP1
chr2	110937355	1	G	NPHP1	2	NPHP1
chr2	110958965	0	C	NPHP1	242	NPHP1
chr2	110959038	0	C	NPHP1	23	NPHP1
chr2	110959060	1	C	NPHP1	246	NPHP1
chr2	110959111	1	T	NPHP1	26	NPHP1
chr2	110962392	0	G	NPHP1	511	NPHP1
chr2	110962475	0	A	NPHP1	60	NPHP1
chr2	110962516	1	G	NPHP1	524	NPHP1
chr2	110962562	1	C	NPHP1	60	NPHP1
chr2	192141598	0	C	MYO1B	244	MYO1B
chr2	192141711	0	C	MYO1B	663	MYO1B
chr2	192141718	1	A	MYO1B	254	MYO1B
chr2	192141822	1	T	MYO1B	658	MYO1B
chr2	192160781	0	G	MYO1B	613	MYO1B
chr2	192160889	0	T	MYO1B	749	MYO1B
chr2	192160892	1	A	MYO1B	612	MYO1B
chr2	192161006	1	T	MYO1B	767	MYO1B
chr2	192194601	0	C	MYO1B	217	MYO1B
chr2	192194687	0	G	MYO1B	681	MYO1B
chr2	192194695	1	C	MYO1B	218	MYO1B
chr2	192194805	1	G	MYO1B	712	MYO1B
chr2	192206123	0	C	MYO1B	597	MYO1B
chr2	192206227	0	T	MYO1B	738	MYO1B
chr2	192206237	1	G	MYO1B	524	MYO1B
chr2	192206345	1	A	MYO1B	778	MYO1B
chr2	192210878	0	G	MYO1B	1	MYO1B
chr2	192210983	0	T	MYO1B	0	MYO1B
chr2	192210987	1	G	MYO1B	2	MYO1B
chr2	192211118	1	G	MYO1B	0	MYO1B
chr2	192214857	0	C	MYO1B	888	MYO1B
chr2	192214936	0	G	MYO1B	1	MYO1B
chr2	192214967	1	C	MYO1B	875	MYO1B
chr2	192215024	1	G	MYO1B	0	MYO1B
chr2	192225333	0	C	MYO1B	893	MYO1B
chr2	192225399	0	A	MYO1B	463	MYO1B
chr2	192225448	1	G	MYO1B	886	MYO1B
chr2	192225519	1	C	MYO1B	495	MYO1B
chr2	192226965	0	C	MYO1B	565	MYO1B
chr2	192227049	0	G	MYO1B	415	MYO1B
chr2	192227063	1	G	MYO1B	575	MYO1B
chr2	192227160	1	G	MYO1B	402	MYO1B
chr2	192228354	0	G	MYO1B	7	MYO1B
chr2	192228468	0	T	MYO1B	110	MYO1B
chr2	192228469	1	G	MYO1B	8	MYO1B
chr2	192228504	0	G	MYO1B	792	MYO1B
chr2	192228568	1	G	MYO1B	113	MYO1B
chr2	192228577	0	G	MYO1B	394	MYO1B
chr2	192228610	1	G	MYO1B	799	MYO1B
chr2	192228693	1	G	MYO1B	393	MYO1B
chr2	192228856	0	T	MYO1B	863	MYO1B
chr2	192228967	0	C	MYO1B	467	MYO1B
chr2	192228970	1	G	MYO1B	768	MYO1B
chr2	192229084	1	T	MYO1B	465	MYO1B
chr2	192234234	0	G	MYO1B	124	MYO1B
chr2	192234283	0	G	MYO1B	71	MYO1B
chr2	192234328	1	G	MYO1B	116	MYO1B
chr2	192234335	0	G	MYO1B	0	MYO1B
chr2	192234371	1	A	MYO1B	71	MYO1B
chr2	192234450	1	G	MYO1B	1	MYO1B
chr2	192234900	0	G	MYO1B	19	MYO1B
chr2	192234979	0	C	MYO1B	145	MYO1B
chr2	192234989	1	C	MYO1B	7	MYO1B
chr2	192235064	1	G	MYO1B	154	MYO1B
chr2	192246123	0	G	MYO1B	116	MYO1B
chr2	192246191	0	A	MYO1B	175	MYO1B
chr2	192246232	1	G	MYO1B	127	MYO1B
chr2	192246251	0	G	MYO1B	1209	MYO1B
chr2	192246285	1	T	MYO1B	186	MYO1B
chr2	192246362	1	G	MYO1B	1199	MYO1B
chr2	192247929	0	G	MYO1B	617	MYO1B
chr2	192248028	0	A	MYO1B	140	MYO1B
chr2	192248041	1	T	MYO1B	542	MYO1B
chr2	192248137	1	G	MYO1B	136	MYO1B
chr2	192250534	0	G	MYO1B	527	MYO1B
chr2	192250614	0	C	MYO1B	444	MYO1B
chr2	192250637	1	G	MYO1B	531	MYO1B
chr2	192250707	0	C	MYO1B	109	MYO1B
chr2	192250733	1	A	MYO1B	462	MYO1B
chr2	192250758	0	A	MYO1B	641	MYO1B
chr2	192250796	1	C	MYO1B	107	MYO1B
chr2	192250870	1	T	MYO1B	645	MYO1B
chr2	192251880	0	T	MYO1B	740	MYO1B
chr2	192251973	0	C	MYO1B	518	MYO1B
chr2	192251998	1	T	MYO1B	702	MYO1B
chr2	192252064	0	G	MYO1B	124	MYO1B
chr2	192252085	1	C	MYO1B	555	MYO1B
chr2	192252168	0	C	MYO1B	154	MYO1B
chr2	192252182	1	T	MYO1B	105	MYO1B
chr2	192252244	1	C	MYO1B	158	MYO1B
chr2	192254986	0	G	MYO1B	92	MYO1B
chr2	192255062	0	A	MYO1B	189	MYO1B
chr2	192255065	1	C	MYO1B	114	MYO1B
chr2	192255172	0	A	MYO1B	381	MYO1B
chr2	192255185	1	A	MYO1B	185	MYO1B
chr2	192255284	1	T	MYO1B	370	MYO1B
chr2	192256779	0	A	MYO1B	265	MYO1B
chr2	192256887	0	C	MYO1B	703	MYO1B
chr2	192256892	1	G	MYO1B	265	MYO1B
chr2	192257007	1	A	MYO1B	709	MYO1B
chr2	192257764	0	G	MYO1B	388	MYO1B
chr2	192257826	0	C	MYO1B	204	MYO1B
chr2	192257884	1	G	MYO1B	383	MYO1B
chr2	192257926	0	C	MYO1B	35	MYO1B
chr2	192257936	1	C	MYO1B	244	MYO1B
chr2	192258044	1	T	MYO1B	34	MYO1B
chr2	192261076	0	G	MYO1B	101	MYO1B
chr2	192261168	0	A	MYO1B	171	MYO1B
chr2	192261183	1	G	MYO1B	103	MYO1B
chr2	192261287	1	T	MYO1B	167	MYO1B
chr2	192265033	0	C	MYO1B	445	MYO1B
chr2	192265141	0	A	MYO1B	164	MYO1B
chr2	192265146	1	C	MYO1B	441	MYO1B
chr2	192265263	1	T	MYO1B	161	MYO1B
chr2	192265434	0	G	MYO1B	512	MYO1B
chr2	192265530	0	C	MYO1B	343	MYO1B
chr2	192265532	1	G	MYO1B	514	MYO1B
chr2	192265640	1	G	MYO1B	342	MYO1B
chr2	192267314	0	C	MYO1B	426	MYO1B
chr2	192267387	0	G	MYO1B	293	MYO1B
chr2	192267425	1	C	MYO1B	394	MYO1B
chr2	192267484	1	C	MYO1B	292	MYO1B
chr2	192272800	0	G	MYO1B	455	MYO1B
chr2	192272877	0	G	MYO1B	1	MYO1B
chr2	192272895	1	G	MYO1B	469	MYO1B
chr2	192272964	1	C	MYO1B	1	MYO1B
chr2	192273747	0	T	MYO1B	351	MYO1B
chr2	192273821	0	A	MYO1B	40	MYO1B
chr2	192273859	1	G	MYO1B	356	MYO1B
chr2	192273928	1	T	MYO1B	34	MYO1B
chr2	192275705	0	C	MYO1B	0	MYO1B
chr2	192275818	0	A	MYO1B	199	MYO1B
chr2	192275819	1	G	MYO1B	0	MYO1B
chr2	192275861	0	G	MYO1B	797	MYO1B
chr2	192275912	1	G	MYO1B	196	MYO1B
chr2	192275973	1	C	MYO1B	755	MYO1B
chr2	192278700	0	C	MYO1B	241	MYO1B
chr2	192278787	0	T	MYO1B	274	MYO1B
chr2	192278797	1	C	MYO1B	246	MYO1B
chr2	192278877	0	G	MYO1B	1051	MYO1B
chr2	192278892	1	C	MYO1B	275	MYO1B
chr2	192278987	1	G	MYO1B	1042	MYO1B
chr2	192279187	0	A	MYO1B	840	MYO1B
chr2	192279289	0	C	MYO1B	32	MYO1B
chr2	192279303	1	G	MYO1B	898	MYO1B
chr2	192279376	0	T	MYO1B	162	MYO1B
chr2	192279393	1	G	MYO1B	37	MYO1B
chr2	192279486	1	A	MYO1B	169	MYO1B
chr2	192280793	0	C	MYO1B	302	MYO1B
chr2	192280862	0	G	MYO1B	325	MYO1B
chr2	192280913	1	T	MYO1B	302	MYO1B
chr2	192280925	0	C	MYO1B	609	MYO1B
chr2	192280955	1	G	MYO1B	316	MYO1B
chr2	192281023	1	G	MYO1B	618	MYO1B
chr2	192288477	0	G	MYO1B	870	MYO1B
chr2	192288581	0	A	MYO1B	1534	MYO1B
chr2	192288582	1	C	MYO1B	866	MYO1B
chr2	192288672	0	G	MYO1B	830	MYO1B
chr2	192288696	1	C	MYO1B	1468	MYO1B
chr2	192288780	1	A	MYO1B	823	MYO1B
chr2	198257001	0	C	SF3B1	394	SF3B1
chr2	198257075	0	G	SF3B1	596	SF3B1
chr2	198257115	1	G	SF3B1	368	SF3B1
chr2	198257153	0	A	SF3B1	8	SF3B1
chr2	198257181	1	A	SF3B1	620	SF3B1
chr2	198257260	1	A	SF3B1	10	SF3B1
chr2	198257630	0	T	SF3B1	513	SF3B1
chr2	198257727	0	C	SF3B1	439	SF3B1
chr2	198257731	1	T	SF3B1	509	SF3B1
chr2	198257817	0	A	SF3B1	825	SF3B1
chr2	198257838	1	T	SF3B1	438	SF3B1
chr2	198257934	1	T	SF3B1	724	SF3B1
chr2	198260736	0	G	SF3B1	96	SF3B1
chr2	198260802	0	G	SF3B1	773	SF3B1
chr2	198260853	1	C	SF3B1	98	SF3B1
chr2	198260912	0	T	SF3B1	802	SF3B1
chr2	198260916	1	C	SF3B1	773	SF3B1
chr2	198260991	0	C	SF3B1	75	SF3B1
chr2	198261027	1	G	SF3B1	766	SF3B1
chr2	198261057	0	A	SF3B1	182	SF3B1
chr2	198261071	1	T	SF3B1	75	SF3B1
chr2	198261194	1	T	SF3B1	184	SF3B1
chr2	198262655	0	A	SF3B1	444	SF3B1
chr2	198262714	0	G	SF3B1	511	SF3B1
chr2	198262757	0	A	SF3B1	293	SF3B1
chr2	198262766	1	T	SF3B1	451	SF3B1
chr2	198262817	1	C	SF3B1	518	SF3B1
chr2	198262870	1	T	SF3B1	297	SF3B1
chr2	198263115	0	T	SF3B1	201	SF3B1
chr2	198263187	0	G	SF3B1	101	SF3B1
chr2	198263201	1	C	SF3B1	191	SF3B1
chr2	198263254	0	G	SF3B1	305	SF3B1
chr2	198263282	1	T	SF3B1	103	SF3B1
chr2	198263354	1	G	SF3B1	328	SF3B1
chr2	198264703	0	G	SF3B1	283	SF3B1
chr2	198264774	0	C	SF3B1	165	SF3B1
chr2	198264798	1	C	SF3B1	290	SF3B1
chr2	198264860	0	A	SF3B1	5	SF3B1
chr2	198264863	1	C	SF3B1	179	SF3B1
chr2	198264972	0	T	SF3B1	38	SF3B1
chr2	198264975	1	C	SF3B1	2	SF3B1
chr2	198265083	0	T	SF3B1	539	SF3B1
chr2	198265086	1	G	SF3B1	38	SF3B1
chr2	198265196	1	G	SF3B1	496	SF3B1
chr2	198265387	0	T	SF3B1	449	SF3B1
chr2	198265495	0	G	SF3B1	616	SF3B1
chr2	198265503	1	T	SF3B1	459	SF3B1
chr2	198265597	0	C	SF3B1	145	SF3B1
chr2	198265602	1	C	SF3B1	616	SF3B1
chr2	198265715	1	A	SF3B1	155	SF3B1
chr2	198266098	0	A	SF3B1	492	SF3B1
chr2	198266199	0	T	SF3B1	495	SF3B1
chr2	198266216	1	C	SF3B1	494	SF3B1
chr2	198266305	1	C	SF3B1	496	SF3B1
chr2	198266439	0	T	SF3B1	262	SF3B1
chr2	198266501	0	A	SF3B1	27	SF3B1
chr2	198266555	1	A	SF3B1	237	SF3B1
chr2	198266595	0	C	SF3B1	15	SF3B1
chr2	198266600	1	A	SF3B1	41	SF3B1
chr2	198266699	0	G	SF3B1	386	SF3B1
chr2	198266702	1	G	SF3B1	4	SF3B1
chr2	198266789	0	C	SF3B1	719	SF3B1
chr2	198266813	1	A	SF3B1	400	SF3B1
chr2	198266905	1	C	SF3B1	732	SF3B1
chr2	198267243	0	G	SF3B1	712	SF3B1
chr2	198267323	0	G	SF3B1	304	SF3B1
chr2	198267355	1	C	SF3B1	742	SF3B1
chr2	198267378	0	G	SF3B1	357	SF3B1
chr2	198267416	1	G	SF3B1	303	SF3B1
chr2	198267477	0	G	SF3B1	390	SF3B1
chr2	198267479	1	G	SF3B1	400	SF3B1
chr2	198267595	1	A	SF3B1	391	SF3B1
chr2	198267635	0	G	SF3B1	16	SF3B1
chr2	198267697	0	T	SF3B1	156	SF3B1
chr2	198267741	1	G	SF3B1	19	SF3B1
chr2	198267810	1	A	SF3B1	142	SF3B1
chr2	198268212	0	C	SF3B1	589	SF3B1
chr2	198268324	0	A	SF3B1	587	SF3B1
chr2	198268325	1	C	SF3B1	593	SF3B1
chr2	198268386	0	C	SF3B1	134	SF3B1
chr2	198268435	0	C	SF3B1	785	SF3B1
chr2	198268441	1	A	SF3B1	584	SF3B1
chr2	198268501	1	G	SF3B1	509	SF3B1
chr2	198268547	1	G	SF3B1	763	SF3B1
chr2	198269777	0	C	SF3B1	343	SF3B1
chr2	198269810	0	G	SF3B1	805	SF3B1
chr2	198269884	1	T	SF3B1	356	SF3B1
chr2	198269926	1	A	SF3B1	768	SF3B1
chr2	198269969	0	T	SF3B1	8	SF3B1
chr2	198270058	0	G	SF3B1	380	SF3B1
chr2	198270081	1	G	SF3B1	17	SF3B1
chr2	198270127	0	G	SF3B1	391	SF3B1
chr2	198270157	1	G	SF3B1	366	SF3B1
chr2	198270245	1	G	SF3B1	397	SF3B1
chr2	198272657	0	T	SF3B1	163	SF3B1
chr2	198272736	0	G	SF3B1	595	SF3B1
chr2	198272772	1	G	SF3B1	164	SF3B1
chr2	198272836	0	T	SF3B1	0	SF3B1
chr2	198272841	1	G	SF3B1	645	SF3B1
chr2	198272953	1	A	SF3B1	0	SF3B1
chr2	198273036	0	A	SF3B1	976	SF3B1
chr2	198273093	0	C	SF3B1	188	SF3B1
chr2	198273151	1	C	SF3B1	1006	SF3B1
chr2	198273211	0	T	SF3B1	623	SF3B1
chr2	198273212	1	T	SF3B1	195	SF3B1
chr2	198273306	0	C	SF3B1	0	SF3B1
chr2	198273323	1	G	SF3B1	640	SF3B1
chr2	198273425	1	T	SF3B1	1	SF3B1
chr2	198274469	0	C	SF3B1	481	SF3B1
chr2	198274547	0	G	SF3B1	282	SF3B1
chr2	198274580	1	G	SF3B1	462	SF3B1
chr2	198274589	0	C	SF3B1	776	SF3B1
chr2	198274666	1	A	SF3B1	289	SF3B1
chr2	198274710	1	A	SF3B1	770	SF3B1
chr2	198281396	0	G	SF3B1	240	SF3B1
chr2	198281517	0	T	SF3B1	654	SF3B1
chr2	198281521	1	C	SF3B1	297	SF3B1
chr2	198281586	0	T	SF3B1	584	SF3B1
chr2	198281620	1	G	SF3B1	651	SF3B1
chr2	198281701	1	T	SF3B1	508	SF3B1
chr2	198283178	0	A	SF3B1	549	SF3B1
chr2	198283259	0	G	SF3B1	495	SF3B1
chr2	198283292	1	T	SF3B1	553	SF3B1
chr2	198283363	1	G	SF3B1	504	SF3B1
chr2	198283629	0	C	SF3B1	289	SF3B1
chr2	198283745	1	C	SF3B1	274	SF3B1
chr2	198285152	0	C	SF3B1	446	SF3B1
chr2	198285257	0	A	SF3B1	120	SF3B1
chr2	198285258	1	T	SF3B1	645	SF3B1
chr2	198285371	1	G	SF3B1	123	SF3B1
chr2	198285719	0	C	SF3B1	1184	SF3B1
chr2	198285827	0	A	SF3B1	592	SF3B1
chr2	198285831	1	C	SF3B1	1195	SF3B1
chr2	198285940	1	A	SF3B1	585	SF3B1
chr2	198288486	0	C	SF3B1	806	SF3B1
chr2	198288552	0	C	SF3B1	914	SF3B1
chr2	198288594	1	C	SF3B1	819	SF3B1
chr2	198288627	0	C	SF3B1	449	SF3B1
chr2	198288664	1	C	SF3B1	840	SF3B1
chr2	198288744	1	A	SF3B1	439	SF3B1
chr2	198299660	0	A	SF3B1	131	SF3B1
chr2	198299730	0	C	SF3B1	583	SF3B1
chr2	198299736	1	A	SF3B1	130	SF3B1
chr2	198299853	1	G	SF3B1	586	SF3B1
chr2	202122930	0	A	CASP8	627	CASP8
chr2	202123020	0	T	CASP8	193	CASP8
chr2	202123051	1	T	CASP8	622	CASP8
chr2	202123132	1	C	CASP8	239	CASP8
chr2	202131162	0	C	CASP8	602	CASP8
chr2	202131228	0	C	CASP8	741	CASP8
chr2	202131276	1	A	CASP8	596	CASP8
chr2	202131300	0	C	CASP8	108	CASP8
chr2	202131335	1	G	CASP8	728	CASP8
chr2	202131349	0	G	CASP8	473	CASP8
chr2	202131375	1	G	CASP8	109	CASP8
chr2	202131443	0	C	CASP8	272	CASP8
chr2	202131468	1	G	CASP8	478	CASP8
chr2	202131553	1	G	CASP8	261	CASP8
chr2	202134159	0	A	CASP8	304	CASP8
chr2	202134244	0	G	CASP8	294	CASP8
chr2	202134259	1	C	CASP8	301	CASP8
chr2	202134362	1	C	CASP8	359	CASP8
chr2	202136168	0	T	CASP8	572	CASP8
chr2	202136261	0	G	CASP8	888	CASP8
chr2	202136286	1	G	CASP8	607	CASP8
chr2	202136373	1	G	CASP8	884	CASP8
chr2	202137336	0	C	CASP8	834	CASP8
chr2	202137453	0	C	CASP8	544	CASP8
chr2	202137454	1	A	CASP8	766	CASP8
chr2	202137562	1	G	CASP8	510	CASP8
chr2	202137565	0	C	CASP8	183	CASP8
chr2	202137646	0	T	CASP8	728	CASP8
chr2	202137660	1	C	CASP8	191	CASP8
chr2	202137754	1	C	CASP8	725	CASP8
chr2	202139585	0	C	CASP8	98	CASP8
chr2	202139650	0	C	CASP8	690	CASP8
chr2	202139677	1	G	CASP8	114	CASP8
chr2	202139755	1	C	CASP8	675	CASP8
chr2	202141517	0	A	CASP8	624	CASP8
chr2	202141586	0	C	CASP8	289	CASP8
chr2	202141636	1	G	CASP8	632	CASP8
chr2	202141694	0	A	CASP8	217	CASP8
chr2	202141698	1	T	CASP8	285	CASP8
chr2	202141815	1	T	CASP8	202	CASP8
chr2	202149517	0	C	CASP8	278	CASP8
chr2	202149619	0	A	CASP8	447	CASP8
chr2	202149633	1	C	CASP8	324	CASP8
chr2	202149659	0	A	CASP8	406	CASP8
chr2	202149732	1	C	CASP8	434	CASP8
chr2	202149769	0	T	CASP8	185	CASP8
chr2	202149779	1	T	CASP8	399	CASP8
chr2	202149880	0	G	CASP8	9	CASP8
chr2	202149886	1	G	CASP8	174	CASP8
chr2	202149935	0	T	CASP8	285	CASP8
chr2	202149954	1	G	CASP8	8	CASP8
chr2	202150018	0	A	CASP8	178	CASP8
chr2	202150043	1	A	CASP8	294	CASP8
chr2	202150134	1	A	CASP8	180	CASP8
chr2	202151139	0	C	CASP8	866	CASP8
chr2	202151189	0	G	CASP8	451	CASP8
chr2	202151257	1	G	CASP8	869	CASP8
chr2	202151306	1	C	CASP8	459	CASP8
chr2	202566487	0	C	ALS2	495	ALS2
chr2	202566583	0	C	ALS2	409	ALS2
chr2	202566598	1	C	ALS2	490	ALS2
chr2	202566698	1	A	ALS2	413	ALS2
chr2	202568812	0	G	ALS2	198	ALS2
chr2	202568925	0	A	ALS2	85	ALS2
chr2	202568926	1	G	ALS2	199	ALS2
chr2	202569045	1	A	ALS2	142	ALS2
chr2	202569113	0	A	ALS2	1069	ALS2
chr2	202569216	0	T	ALS2	613	ALS2
chr2	202569234	1	A	ALS2	1069	ALS2
chr2	202569294	0	A	ALS2	179	ALS2
chr2	202569324	1	G	ALS2	635	ALS2
chr2	202569416	1	A	ALS2	245	ALS2
chr2	202569833	0	G	ALS2	367	ALS2
chr2	202569916	0	G	ALS2	394	ALS2
chr2	202569936	1	G	ALS2	350	ALS2
chr2	202570013	1	G	ALS2	392	ALS2
chr2	202570114	0	C	ALS2	23	ALS2
chr2	202570220	1	T	ALS2	22	ALS2
chr2	202571543	0	G	ALS2	14	ALS2
chr2	202571621	0	G	ALS2	344	ALS2
chr2	202571656	1	T	ALS2	14	ALS2
chr2	202571689	0	G	ALS2	557	ALS2
chr2	202571717	1	G	ALS2	352	ALS2
chr2	202571807	1	C	ALS2	549	ALS2
chr2	202572559	0	C	ALS2	246	ALS2
chr2	202572661	0	G	ALS2	174	ALS2
chr2	202572676	1	A	ALS2	219	ALS2
chr2	202572781	1	C	ALS2	228	ALS2
chr2	202574536	0	A	ALS2	33	ALS2
chr2	202574589	0	G	ALS2	674	ALS2
chr2	202574647	1	T	ALS2	41	ALS2
chr2	202574669	0	G	ALS2	785	ALS2
chr2	202574694	1	G	ALS2	585	ALS2
chr2	202574790	1	G	ALS2	664	ALS2
chr2	202575685	0	A	ALS2	196	ALS2
chr2	202575794	0	C	ALS2	190	ALS2
chr2	202575800	1	T	ALS2	194	ALS2
chr2	202575910	1	A	ALS2	188	ALS2
chr2	202580325	0	G	ALS2	586	ALS2
chr2	202580404	0	T	ALS2	328	ALS2
chr2	202580441	1	T	ALS2	616	ALS2
chr2	202580513	0	C	ALS2	871	ALS2
chr2	202580524	1	T	ALS2	361	ALS2
chr2	202580629	1	A	ALS2	864	ALS2
chr2	202582765	0	C	ALS2	811	ALS2
chr2	202582830	0	T	ALS2	973	ALS2
chr2	202582879	1	A	ALS2	804	ALS2
chr2	202582942	1	A	ALS2	990	ALS2
chr2	202587697	0	T	ALS2	31	ALS2
chr2	202587808	0	G	ALS2	43	ALS2
chr2	202587812	1	G	ALS2	33	ALS2
chr2	202587920	1	A	ALS2	19	ALS2
chr2	202587984	0	G	ALS2	1064	ALS2
chr2	202588089	0	T	ALS2	672	ALS2
chr2	202588102	1	G	ALS2	1069	ALS2
chr2	202588230	1	A	ALS2	652	ALS2
chr2	202588972	0	C	ALS2	262	ALS2
chr2	202589068	0	C	ALS2	326	ALS2
chr2	202589077	1	G	ALS2	272	ALS2
chr2	202589148	0	G	ALS2	938	ALS2
chr2	202589185	1	G	ALS2	322	ALS2
chr2	202589264	1	C	ALS2	941	ALS2
chr2	202590041	0	A	ALS2	359	ALS2
chr2	202590153	0	G	ALS2	59	ALS2
chr2	202590154	1	T	ALS2	372	ALS2
chr2	202590262	1	A	ALS2	60	ALS2
chr2	202591170	0	C	ALS2	66	ALS2
chr2	202591274	0	T	ALS2	102	ALS2
chr2	202591286	1	G	ALS2	65	ALS2
chr2	202591374	0	T	ALS2	351	ALS2
chr2	202591377	1	A	ALS2	95	ALS2
chr2	202591439	0	G	ALS2	610	ALS2
chr2	202591494	1	T	ALS2	355	ALS2
chr2	202591510	0	C	ALS2	158	ALS2
chr2	202591551	1	C	ALS2	637	ALS2
chr2	202591616	1	G	ALS2	158	ALS2
chr2	202591851	0	G	ALS2	528	ALS2
chr2	202591924	0	A	ALS2	274	ALS2
chr2	202591959	1	G	ALS2	516	ALS2
chr2	202592037	1	A	ALS2	253	ALS2
chr2	202592380	0	G	ALS2	354	ALS2
chr2	202592453	0	G	ALS2	420	ALS2
chr2	202592496	1	G	ALS2	347	ALS2
chr2	202592574	1	G	ALS2	418	ALS2
chr2	202593159	0	A	ALS2	524	ALS2
chr2	202593263	0	A	ALS2	143	ALS2
chr2	202593268	1	G	ALS2	529	ALS2
chr2	202593331	0	C	ALS2	191	ALS2
chr2	202593358	1	G	ALS2	134	ALS2
chr2	202593446	1	C	ALS2	189	ALS2
chr2	202593741	0	G	ALS2	1023	ALS2
chr2	202593845	0	T	ALS2	661	ALS2
chr2	202593857	1	C	ALS2	1040	ALS2
chr2	202593968	1	T	ALS2	690	ALS2
chr2	202597970	0	T	ALS2	1014	ALS2
chr2	202598041	0	A	ALS2	770	ALS2
chr2	202598090	1	A	ALS2	1017	ALS2
chr2	202598130	0	G	ALS2	0	ALS2
chr2	202598154	1	G	ALS2	763	ALS2
chr2	202598246	1	C	ALS2	0	ALS2
chr2	202603346	0	C	ALS2	407	ALS2
chr2	202603456	0	T	ALS2	318	ALS2
chr2	202603459	1	C	ALS2	407	ALS2
chr2	202603569	1	C	ALS2	307	ALS2
chr2	202606375	0	T	ALS2	691	ALS2
chr2	202606482	0	A	ALS2	512	ALS2
chr2	202606496	1	T	ALS2	709	ALS2
chr2	202606604	1	C	ALS2	514	ALS2
chr2	202608942	0	T	ALS2	313	ALS2
chr2	202609050	0	T	ALS2	135	ALS2
chr2	202609058	1	A	ALS2	302	ALS2
chr2	202609133	0	A	ALS2	0	ALS2
chr2	202609149	1	C	ALS2	133	ALS2
chr2	202609216	1	T	ALS2	1	ALS2
chr2	202611269	0	A	ALS2	320	ALS2
chr2	202611346	0	G	ALS2	400	ALS2
chr2	202611375	1	T	ALS2	321	ALS2
chr2	202611385	0	C	ALS2	532	ALS2
chr2	202611462	1	C	ALS2	405	ALS2
chr2	202611500	1	C	ALS2	501	ALS2
chr2	202614414	0	C	ALS2	776	ALS2
chr2	202614460	0	G	ALS2	134	ALS2
chr2	202614527	1	C	ALS2	788	ALS2
chr2	202614561	1	G	ALS2	131	ALS2
chr2	202617835	0	A	ALS2	289	ALS2
chr2	202617898	0	G	ALS2	330	ALS2
chr2	202617951	1	C	ALS2	287	ALS2
chr2	202618013	1	G	ALS2	336	ALS2
chr2	202619200	0	T	ALS2	112	ALS2
chr2	202619290	0	T	ALS2	398	ALS2
chr2	202619315	1	T	ALS2	90	ALS2
chr2	202619362	0	C	ALS2	314	ALS2
chr2	202619395	1	C	ALS2	397	ALS2
chr2	202619482	1	A	ALS2	304	ALS2
chr2	202622104	0	A	ALS2	462	ALS2
chr2	202622196	0	A	ALS2	192	ALS2
chr2	202622222	1	T	ALS2	467	ALS2
chr2	202622249	0	G	ALS2	498	ALS2
chr2	202622307	1	C	ALS2	187	ALS2
chr2	202622349	0	A	ALS2	569	ALS2
chr2	202622362	1	C	ALS2	528	ALS2
chr2	202622402	0	A	ALS2	321	ALS2
chr2	202622451	1	T	ALS2	573	ALS2
chr2	202622524	1	C	ALS2	323	ALS2
chr2	202625464	0	C	ALS2	726	ALS2
chr2	202625561	0	T	ALS2	42	ALS2
chr2	202625601	1	T	ALS2	723	ALS2
chr2	202625678	0	C	ALS2	87	ALS2
chr2	202625679	1	A	ALS2	154	ALS2
chr2	202625747	0	C	ALS2	499	ALS2
chr2	202625779	1	G	ALS2	83	ALS2
chr2	202625846	0	C	ALS2	269	ALS2
chr2	202625863	1	C	ALS2	482	ALS2
chr2	202625877	0	A	ALS2	259	ALS2
chr2	202625939	1	C	ALS2	277	ALS2
chr2	202625983	0	T	ALS2	83	ALS2
chr2	202625998	1	A	ALS2	370	ALS2
chr2	202626088	0	G	ALS2	613	ALS2
chr2	202626099	1	A	ALS2	92	ALS2
chr2	202626180	0	C	ALS2	660	ALS2
chr2	202626209	1	C	ALS2	607	ALS2
chr2	202626281	0	G	ALS2	430	ALS2
chr2	202626299	1	C	ALS2	657	ALS2
chr2	202626394	0	T	ALS2	729	ALS2
chr2	202626398	1	T	ALS2	322	ALS2
chr2	202626492	0	C	ALS2	158	ALS2
chr2	202626513	1	A	ALS2	719	ALS2
chr2	202626628	1	G	ALS2	160	ALS2
chr2	202631912	0	G	ALS2	1510	ALS2
chr2	202632005	0	T	ALS2	639	ALS2
chr2	202632030	1	C	ALS2	1496	ALS2
chr2	202632110	0	A	ALS2	814	ALS2
chr2	202632113	1	C	ALS2	621	ALS2
chr2	202632224	1	T	ALS2	807	ALS2
chr2	202633549	0	T	ALS2	1197	ALS2
chr2	202633662	1	T	ALS2	1141	ALS2
chr3	10070299	0	T	FANCD2/VHL	575	FANCD2
chr3	10070389	0	G	FANCD2/VHL	629	FANCD2
chr3	10070403	1	C	FANCD2/VHL	578	FANCD2
chr3	10070501	1	C	FANCD2/VHL	651	FANCD2
chr3	10074495	0	T	FANCD2/VHL	59	FANCD2
chr3	10074576	0	A	FANCD2/VHL	1	FANCD2
chr3	10074586	1	C	FANCD2/VHL	60	FANCD2
chr3	10074686	1	G	FANCD2/VHL	2	FANCD2
chr3	10076130	0	C	FANCD2/VHL	639	FANCD2
chr3	10076249	1	T	FANCD2/VHL	584	FANCD2
chr3	10076319	0	T	FANCD2/VHL	73	FANCD2
chr3	10076405	0	G	FANCD2/VHL	665	FANCD2
chr3	10076438	1	G	FANCD2/VHL	77	FANCD2
chr3	10076521	1	C	FANCD2/VHL	657	FANCD2
chr3	10076831	0	A	FANCD2/VHL	870	FANCD2
chr3	10076950	1	T	FANCD2/VHL	875	FANCD2
chr3	10077946	0	T	FANCD2/VHL	574	FANCD2
chr3	10078045	1	T	FANCD2/VHL	582	FANCD2
chr3	10080936	0	C	FANCD2/VHL	304	FANCD2
chr3	10081021	0	G	FANCD2/VHL	789	FANCD2
chr3	10081038	1	C	FANCD2/VHL	310	FANCD2
chr3	10081136	1	T	FANCD2/VHL	790	FANCD2
chr3	10081346	0	G	FANCD2/VHL	936	FANCD2
chr3	10081451	0	A	FANCD2/VHL	473	FANCD2
chr3	10081462	1	G	FANCD2/VHL	936	FANCD2
chr3	10081554	1	T	FANCD2/VHL	476	FANCD2
chr3	10083284	0	T	FANCD2/VHL	661	FANCD2
chr3	10083346	0	C	FANCD2/VHL	760	FANCD2
chr3	10083396	1	T	FANCD2/VHL	674	FANCD2
chr3	10083459	1	C	FANCD2/VHL	748	FANCD2
chr3	10084209	0	A	FANCD2/VHL	198	FANCD2
chr3	10084309	0	T	FANCD2/VHL	615	FANCD2
chr3	10084326	1	A	FANCD2/VHL	221	FANCD2
chr3	10084421	1	A	FANCD2/VHL	584	FANCD2
chr3	10084701	0	C	FANCD2/VHL	775	FANCD2
chr3	10084766	0	G	FANCD2/VHL	498	FANCD2
chr3	10084819	1	G	FANCD2/VHL	742	FANCD2
chr3	10084880	1	C	FANCD2/VHL	484	FANCD2
chr3	10085142	0	A	FANCD2/VHL	76	FANCD2
chr3	10085211	0	C	FANCD2/VHL	350	FANCD2
chr3	10085255	1	C	FANCD2/VHL	79	FANCD2
chr3	10085314	1	G	FANCD2/VHL	348	FANCD2
chr3	10085423	0	T	FANCD2/VHL	44	FANCD2
chr3	10085537	1	T	FANCD2/VHL	41	FANCD2
chr3	10088212	0	A	FANCD2/VHL	855	FANCD2
chr3	10088268	0	T	FANCD2/VHL	756	FANCD2
chr3	10088328	1	A	FANCD2/VHL	931	FANCD2
chr3	10088379	1	T	FANCD2/VHL	767	FANCD2
chr3	10089571	0	C	FANCD2/VHL	771	FANCD2
chr3	10089647	0	T	FANCD2/VHL	440	FANCD2
chr3	10089677	1	C	FANCD2/VHL	778	FANCD2
chr3	10089760	1	A	FANCD2/VHL	433	FANCD2
chr3	10091034	0	T	FANCD2/VHL	636	FANCD2
chr3	10091141	1	G	FANCD2/VHL	645	FANCD2
chr3	10094047	0	T	FANCD2/VHL	617	FANCD2
chr3	10094140	0	C	FANCD2/VHL	1128	FANCD2
chr3	10094154	1	A	FANCD2/VHL	627	FANCD2
chr3	10094257	1	A	FANCD2/VHL	1148	FANCD2
chr3	10101925	0	T	FANCD2/VHL	1120	FANCD2
chr3	10102000	0	G	FANCD2/VHL	337	FANCD2
chr3	10102035	0	C	FANCD2/VHL	925	FANCD2
chr3	10102043	1	G	FANCD2/VHL	1131	FANCD2
chr3	10102099	1	G	FANCD2/VHL	310	FANCD2
chr3	10102150	1	C	FANCD2/VHL	755	FANCD2
chr3	10105374	0	C	FANCD2/VHL	759	FANCD2
chr3	10105494	1	T	FANCD2/VHL	797	FANCD2
chr3	10106018	0	T	FANCD2/VHL	929	FANCD2
chr3	10106137	1	T	FANCD2/VHL	925	FANCD2
chr3	10106342	0	G	FANCD2/VHL	554	FANCD2
chr3	10106423	0	T	FANCD2/VHL	320	FANCD2
chr3	10106453	1	G	FANCD2/VHL	555	FANCD2
chr3	10106492	0	C	FANCD2/VHL	862	FANCD2
chr3	10106544	1	A	FANCD2/VHL	339	FANCD2
chr3	10106614	1	A	FANCD2/VHL	849	FANCD2
chr3	10107006	0	G	FANCD2/VHL	678	FANCD2
chr3	10107120	0	G	FANCD2/VHL	296	FANCD2
chr3	10107124	1	C	FANCD2/VHL	685	FANCD2
chr3	10107240	1	A	FANCD2/VHL	568	FANCD2
chr3	10107475	0	C	FANCD2/VHL	118	FANCD2
chr3	10107576	0	G	FANCD2/VHL	341	FANCD2
chr3	10107591	1	G	FANCD2/VHL	100	FANCD2
chr3	10107632	0	T	FANCD2/VHL	727	FANCD2
chr3	10107666	1	G	FANCD2/VHL	330	FANCD2
chr3	10107747	1	A	FANCD2/VHL	730	FANCD2
chr3	10108862	0	G	FANCD2/VHL	430	FANCD2
chr3	10108955	0	A	FANCD2/VHL	0	FANCD2
chr3	10108965	1	G	FANCD2/VHL	447	FANCD2
chr3	10109065	1	C	FANCD2/VHL	0	FANCD2
chr3	10114506	0	G	FANCD2/VHL	289	FANCD2
chr3	10114577	0	T	FANCD2/VHL	733	FANCD2
chr3	10114617	1	C	FANCD2/VHL	285	FANCD2
chr3	10114691	1	T	FANCD2/VHL	734	FANCD2
chr3	10114909	0	A	FANCD2/VHL	177	FANCD2
chr3	10114993	0	G	FANCD2/VHL	320	FANCD2
chr3	10115021	1	C	FANCD2/VHL	172	FANCD2
chr3	10115109	1	G	FANCD2/VHL	303	FANCD2
chr3	10116139	0	C	FANCD2/VHL	7	FANCD2
chr3	10116206	0	C	FANCD2/VHL	246	FANCD2
chr3	10116245	1	T	FANCD2/VHL	5	FANCD2
chr3	10116297	0	C	FANCD2/VHL	529	FANCD2
chr3	10116307	1	C	FANCD2/VHL	180	FANCD2
chr3	10116411	1	G	FANCD2/VHL	519	FANCD2
chr3	10119735	0	C	FANCD2/VHL	124	FANCD2
chr3	10119847	0	C	FANCD2/VHL	699	FANCD2
chr3	10119852	1	C	FANCD2/VHL	339	FANCD2
chr3	10119958	1	C	FANCD2/VHL	699	FANCD2
chr3	10122762	0	C	FANCD2/VHL	621	FANCD2
chr3	10122823	0	C	FANCD2/VHL	548	FANCD2
chr3	10122878	1	G	FANCD2/VHL	606	FANCD2
chr3	10122937	1	G	FANCD2/VHL	539	FANCD2
chr3	10123003	0	C	FANCD2/VHL	435	FANCD2
chr3	10123048	0	C	FANCD2/VHL	495	FANCD2
chr3	10123098	1	G	FANCD2/VHL	437	FANCD2
chr3	10123106	0	G	FANCD2/VHL	520	FANCD2
chr3	10123153	1	G	FANCD2/VHL	457	FANCD2
chr3	10123216	1	C	FANCD2/VHL	495	FANCD2
chr3	10127473	0	C	FANCD2/VHL	882	FANCD2
chr3	10127571	0	G	FANCD2/VHL	726	FANCD2
chr3	10127587	1	C	FANCD2/VHL	846	FANCD2
chr3	10127686	1	C	FANCD2/VHL	678	FANCD2
chr3	10128793	0	G	FANCD2/VHL	698	FANCD2
chr3	10128892	0	T	FANCD2/VHL	1073	FANCD2
chr3	10128908	1	G	FANCD2/VHL	693	FANCD2
chr3	10129009	1	C	FANCD2/VHL	1062	FANCD2
chr3	10130096	0	C	FANCD2/VHL	421	FANCD2
chr3	10130155	0	C	FANCD2/VHL	0	FANCD2
chr3	10130194	1	C	FANCD2/VHL	420	FANCD2
chr3	10130275	1	T	FANCD2/VHL	0	FANCD2
chr3	10130491	0	A	FANCD2/VHL	754	FANCD2
chr3	10130552	0	G	FANCD2/VHL	393	FANCD2
chr3	10130605	1	A	FANCD2/VHL	797	FANCD2
chr3	10130669	1	G	FANCD2/VHL	386	FANCD2
chr3	10131899	0	T	FANCD2/VHL	592	FANCD2
chr3	10131981	0	C	FANCD2/VHL	631	FANCD2
chr3	10132012	1	T	FANCD2/VHL	580	FANCD2
chr3	10132098	1	G	FANCD2/VHL	568	FANCD2
chr3	10133839	0	G	FANCD2/VHL	876	FANCD2
chr3	10133939	0	G	FANCD2/VHL	1142	FANCD2
chr3	10133953	1	C	FANCD2/VHL	898	FANCD2
chr3	10134058	1	G	FANCD2/VHL	1145	FANCD2
chr3	10134925	0	A	FANCD2/VHL	828	FANCD2
chr3	10135042	1	T	FANCD2/VHL	732	FANCD2
chr3	10135912	0	C	FANCD2/VHL	130	FANCD2
chr3	10135960	0	C	FANCD2/VHL	305	FANCD2
chr3	10136006	1	C	FANCD2/VHL	130	FANCD2
chr3	10136029	0	C	FANCD2/VHL	407	FANCD2
chr3	10136066	1	G	FANCD2/VHL	300	FANCD2
chr3	10136132	1	G	FANCD2/VHL	411	FANCD2
chr3	10136860	0	C	FANCD2/VHL	773	FANCD2
chr3	10136967	0	G	FANCD2/VHL	507	FANCD2
chr3	10136976	1	T	FANCD2/VHL	771	FANCD2
chr3	10137082	1	G	FANCD2/VHL	492	FANCD2
chr3	10137969	0	G	FANCD2/VHL	635	FANCD2
chr3	10138083	0	T	FANCD2/VHL	691	FANCD2
chr3	10138084	1	C	FANCD2/VHL	638	FANCD2
chr3	10138202	1	T	FANCD2/VHL	789	FANCD2
chr3	10140332	0	C	FANCD2/VHL	348	FANCD2
chr3	10140436	0	G	FANCD2/VHL	1034	FANCD2
chr3	10140444	1	C	FANCD2/VHL	429	FANCD2
chr3	10140535	0	T	FANCD2/VHL	403	FANCD2
chr3	10140556	1	T	FANCD2/VHL	1036	FANCD2
chr3	10140657	1	T	FANCD2/VHL	396	FANCD2
chr3	10142836	0	C	FANCD2/VHL	955	FANCD2
chr3	10142890	0	G	FANCD2/VHL	1216	FANCD2
chr3	10142953	1	G	FANCD2/VHL	949	FANCD2
chr3	10143007	1	G	FANCD2/VHL	1214	FANCD2
chr3	10183416	0	A	FANCD2/VHL	16	VHL
chr3	10183548	1	A	FANCD2/VHL	17	VHL
chr3	10183757	0	T	FANCD2/VHL	131	VHL
chr3	10183802	0	T	FANCD2/VHL	114	VHL
chr3	10183862	1	A	FANCD2/VHL	124	VHL
chr3	10183910	1	A	FANCD2/VHL	117	VHL
chr3	10183924	0	A	FANCD2/VHL	30	VHL
chr3	10184006	1	T	FANCD2/VHL	29	VHL
chr3	10184406	0	C	FANCD2/VHL	326	VHL
chr3	10184511	0	G	FANCD2/VHL	768	VHL
chr3	10184524	1	G	FANCD2/VHL	323	VHL
chr3	10184600	0	A	FANCD2/VHL	548	VHL
chr3	10184629	1	G	FANCD2/VHL	766	VHL
chr3	10184713	1	G	FANCD2/VHL	557	VHL
chr3	10188177	0	A	FANCD2/VHL	321	VHL
chr3	10188248	0	A	FANCD2/VHL	279	VHL
chr3	10188280	1	T	FANCD2/VHL	323	VHL
chr3	10188351	1	G	FANCD2/VHL	279	VHL
chr3	10191427	0	G	FANCD2/VHL	558	VHL
chr3	10191520	0	G	FANCD2/VHL	375	VHL
chr3	10191524	1	G	FANCD2/VHL	585	VHL
chr3	10191598	0	C	FANCD2/VHL	1612	VHL
chr3	10191638	1	A	FANCD2/VHL	381	VHL
chr3	10191717	1	T	FANCD2/VHL	1620	VHL
chr4	59251	0	T	ZNF595+ZNF718	2524	ZNF595
chr4	59323	0	G	ZNF595+ZNF718	2673	ZNF595
chr4	59370	1	G	ZNF595+ZNF718	2567	ZNF595
chr4	59410	0	G	ZNF595+ZNF718	2817	ZNF595
chr4	59428	1	T	ZNF595+ZNF718	2738	ZNF595
chr4	59513	1	G	ZNF595+ZNF718	2813	ZNF595
chr4	59929	0	T	ZNF595+ZNF718	497	ZNF595
chr4	60022	0	C	ZNF595+ZNF718	1301	ZNF595
chr4	60047	1	G	ZNF595+ZNF718	360	ZNF595
chr4	60116	1	C	ZNF595+ZNF718	1317	ZNF595
chr4	85553	0	A	ZNF595+ZNF718	274	ZNF595
chr4	85654	0	C	ZNF595+ZNF718	722	ZNF595
chr4	85663	1	G	ZNF595+ZNF718	272	ZNF595
chr4	85770	1	G	ZNF595+ZNF718	797	ZNF595
chr4	85798	0	C	ZNF595+ZNF718	206	ZNF595
chr4	85818	0	G	ZNF595+ZNF718	568	ZNF595
chr4	85910	1	C	ZNF595+ZNF718	201	ZNF595
chr4	85925	0	A	ZNF595+ZNF718	5	ZNF595
chr4	85949	1	C	ZNF595+ZNF718	558	ZNF595
chr4	86035	1	C	ZNF595+ZNF718	0	ZNF595
chr4	86052	0	G	ZNF595+ZNF718	0	ZNF595
chr4	86132	0	T	ZNF595+ZNF718	502	ZNF595
chr4	86186	1	C	ZNF595+ZNF718	4	ZNF595
chr4	86219	0	G	ZNF595+ZNF718	703	ZNF595
chr4	86274	1	A	ZNF595+ZNF718	514	ZNF595
chr4	86354	1	C	ZNF595+ZNF718	777	ZNF595
chr4	86363	0	G	ZNF595+ZNF718	113	ZNF595
chr4	86450	0	C	ZNF595+ZNF718	21	ZNF595
chr4	86454	1	A	ZNF595+ZNF718	183	ZNF595
chr4	86530	0	G	ZNF595+ZNF718	58	ZNF595
chr4	86533	1	C	ZNF595+ZNF718	16	ZNF595
chr4	86550	0	C	ZNF595+ZNF718	137	ZNF595
chr4	86624	1	C	ZNF595+ZNF718	53	ZNF595
chr4	86631	0	A	ZNF595+ZNF718	45	ZNF595
chr4	86664	1	T	ZNF595+ZNF718	171	ZNF595
chr4	86679	0	T	ZNF595+ZNF718	257	ZNF595
chr4	86722	1	A	ZNF595+ZNF718	47	ZNF595
chr4	86737	0	G	ZNF595+ZNF718	427	ZNF595
chr4	86786	1	C	ZNF595+ZNF718	184	ZNF595
chr4	86834	0	C	ZNF595+ZNF718	418	ZNF595
chr4	86858	1	T	ZNF595+ZNF718	427	ZNF595
chr4	86886	0	C	ZNF595+ZNF718	244	ZNF595
chr4	86951	1	A	ZNF595+ZNF718	404	ZNF595
chr4	87029	1	T	ZNF595+ZNF718	283	ZNF595
chr4	87073	0	G	ZNF595+ZNF718	108	ZNF595
chr4	87173	0	A	ZNF595+ZNF718	184	ZNF595
chr4	87189	1	A	ZNF595+ZNF718	127	ZNF595
chr4	87279	0	T	ZNF595+ZNF718	11	ZNF595
chr4	87292	1	C	ZNF595+ZNF718	183	ZNF595
chr4	87395	1	A	ZNF595+ZNF718	6	ZNF595
chr4	1800897	0	G	FGFR3	256	FGFR3
chr4	1800971	0	T	FGFR3	146	FGFR3
chr4	1801014	1	A	FGFR3	255	FGFR3
chr4	1801094	1	G	FGFR3	161	FGFR3
chr4	1801098	0	A	FGFR3	97	FGFR3
chr4	1801165	0	T	FGFR3	269	FGFR3
chr4	1801221	1	T	FGFR3	96	FGFR3
chr4	1801277	1	A	FGFR3	256	FGFR3
chr4	1801387	0	A	FGFR3	113	FGFR3
chr4	1801493	0	T	FGFR3	93	FGFR3
chr4	1801530	1	G	FGFR3	114	FGFR3
chr4	1801606	1	T	FGFR3	108	FGFR3
chr4	1803067	0	G	FGFR3	66	FGFR3
chr4	1803214	1	T	FGFR3	70	FGFR3
chr4	1803217	0	A	FGFR3	13	FGFR3
chr4	1803263	0	G	FGFR3	5	FGFR3
chr4	1803353	1	C	FGFR3	14	FGFR3
chr4	1803375	0	T	FGFR3	2	FGFR3
chr4	1803405	1	A	FGFR3	5	FGFR3
chr4	1803446	1	C	FGFR3	2	FGFR3
chr4	1803646	0	G	FGFR3	2	FGFR3
chr4	1803703	0	A	FGFR3	148	FGFR3
chr4	1803739	1	T	FGFR3	2	FGFR3
chr4	1803846	1	C	FGFR3	146	FGFR3
chr4	1804653	0	G	FGFR3	7	FGFR3
chr4	1804762	1	T	FGFR3	7	FGFR3
chr4	1805362	0	T	FGFR3	19	FGFR3
chr4	1805418	0	G	FGFR3	50	FGFR3
chr4	1805473	1	G	FGFR3	39	FGFR3
chr4	1805525	0	G	FGFR3	22	FGFR3
chr4	1805529	1	T	FGFR3	50	FGFR3
chr4	1805648	1	A	FGFR3	22	FGFR3
chr4	1805950	0	A	FGFR3	26	FGFR3
chr4	1806052	0	T	FGFR3	21	FGFR3
chr4	1806094	1	T	FGFR3	29	FGFR3
chr4	1806118	0	C	FGFR3	166	FGFR3
chr4	1806136	1	G	FGFR3	20	FGFR3
chr4	1806148	0	G	FGFR3	84	FGFR3
chr4	1806238	1	C	FGFR3	122	FGFR3
chr4	1806250	0	A	FGFR3	19	FGFR3
chr4	1806258	1	G	FGFR3	87	FGFR3
chr4	1806371	1	C	FGFR3	16	FGFR3
chr4	1806455	0	A	FGFR3	66	FGFR3
chr4	1806575	1	A	FGFR3	70	FGFR3
chr4	1806588	0	C	FGFR3	20	FGFR3
chr4	1806648	0	C	FGFR3	56	FGFR3
chr4	1806675	1	A	FGFR3	20	FGFR3
chr4	1806750	1	A	FGFR3	54	FGFR3
chr4	1807048	0	T	FGFR3	20	FGFR3
chr4	1807068	0	G	FGFR3	190	FGFR3
chr4	1807148	1	C	FGFR3	24	FGFR3
chr4	1807159	0	A	FGFR3	55	FGFR3
chr4	1807187	1	C	FGFR3	187	FGFR3
chr4	1807208	0	G	FGFR3	14	FGFR3
chr4	1807283	1	C	FGFR3	58	FGFR3
chr4	1807318	1	G	FGFR3	16	FGFR3
chr4	1807347	0	C	FGFR3	22	FGFR3
chr4	1807483	1	T	FGFR3	18	FGFR3
chr4	1807501	0	A	FGFR3	33	FGFR3
chr4	1807529	0	T	FGFR3	28	FGFR3
chr4	1807603	1	T	FGFR3	34	FGFR3
chr4	1807604	0	C	FGFR3	9	FGFR3
chr4	1807650	1	T	FGFR3	29	FGFR3
chr4	1807713	1	T	FGFR3	9	FGFR3
chr4	1807752	0	A	FGFR3	22	FGFR3
chr4	1807827	0	A	FGFR3	34	FGFR3
chr4	1807869	1	A	FGFR3	19	FGFR3
chr4	1807886	0	A	FGFR3	89	FGFR3
chr4	1807933	1	T	FGFR3	41	FGFR3
chr4	1808024	1	T	FGFR3	97	FGFR3
chr4	1808248	0	A	FGFR3	33	FGFR3
chr4	1808283	0	G	FGFR3	398	FGFR3
chr4	1808353	1	T	FGFR3	36	FGFR3
chr4	1808356	0	A	FGFR3	37	FGFR3
chr4	1808409	1	C	FGFR3	411	FGFR3
chr4	1808493	1	T	FGFR3	34	FGFR3
chr4	1808514	0	G	FGFR3	481	FGFR3
chr4	1808637	1	T	FGFR3	506	FGFR3
chr4	1808850	0	T	FGFR3	32	FGFR3
chr4	1808881	0	C	FGFR3	208	FGFR3
chr4	1808930	1	G	FGFR3	33	FGFR3
chr4	1808936	0	G	FGFR3	773	FGFR3
chr4	1809005	1	C	FGFR3	207	FGFR3
chr4	1809072	1	T	FGFR3	715	FGFR3
chr4	4190500	0	G	OTOP1	1229	OTOP1
chr4	4190611	1	C	OTOP1	918	OTOP1
chr4	4190673	0	G	OTOP1	1161	OTOP1
chr4	4190778	1	C	OTOP1	1181	OTOP1
chr4	4198840	0	A	OTOP1	410	OTOP1
chr4	4198957	1	T	OTOP1	417	OTOP1
chr4	4199041	0	T	OTOP1	301	OTOP1
chr4	4199125	0	G	OTOP1	221	OTOP1
chr4	4199157	1	A	OTOP1	336	OTOP1
chr4	4199231	0	A	OTOP1	197	OTOP1
chr4	4199249	1	T	OTOP1	219	OTOP1
chr4	4199301	0	G	OTOP1	120	OTOP1
chr4	4199345	1	A	OTOP1	248	OTOP1
chr4	4199399	0	T	OTOP1	213	OTOP1
chr4	4199418	1	C	OTOP1	115	OTOP1
chr4	4199443	0	C	OTOP1	118	OTOP1
chr4	4199512	1	A	OTOP1	213	OTOP1
chr4	4199525	0	C	OTOP1	735	OTOP1
chr4	4199560	1	A	OTOP1	115	OTOP1
chr4	4199566	0	T	OTOP1	146	OTOP1
chr4	4199644	1	A	OTOP1	744	OTOP1
chr4	4199680	0	C	OTOP1	328	OTOP1
chr4	4199687	1	T	OTOP1	140	OTOP1
chr4	4199790	0	T	OTOP1	433	OTOP1
chr4	4199801	1	A	OTOP1	385	OTOP1
chr4	4199902	1	C	OTOP1	426	OTOP1
chr4	4204203	0	G	OTOP1	885	OTOP1
chr4	4204311	0	A	OTOP1	427	OTOP1
chr4	4204324	1	C	OTOP1	889	OTOP1
chr4	4204419	1	T	OTOP1	429	OTOP1
chr4	4207778	0	G	OTOP1	929	OTOP1
chr4	4207890	1	G	OTOP1	930	OTOP1
chr4	4214526	0	C	OTOP1	560	OTOP1
chr4	4214618	0	G	OTOP1	629	OTOP1
chr4	4214641	1	G	OTOP1	541	OTOP1
chr4	4214707	0	A	OTOP1	291	OTOP1
chr4	4214728	1	C	OTOP1	629	OTOP1
chr4	4214820	1	A	OTOP1	296	OTOP1
chr4	4228099	0	A	OTOP1	5	OTOP1
chr4	4228218	1	T	OTOP1	4	OTOP1
chr4	4228594	0	T	OTOP1	17	OTOP1
chr4	4228707	1	A	OTOP1	17	OTOP1
chr4	74270000	0	T	ALB	775	ALB
chr4	74270097	0	C	ALB	454	ALB
chr4	74270117	1	G	ALB	771	ALB
chr4	74270227	1	T	ALB	422	ALB
chr4	74270810	0	C	ALB	7	ALB
chr4	74270865	0	T	ALB	189	ALB
chr4	74270882	1	C	ALB	7	ALB
chr4	74270983	1	G	ALB	176	ALB
chr4	74272298	0	C	ALB	161	ALB
chr4	74272383	0	C	ALB	852	ALB
chr4	74272407	1	G	ALB	164	ALB
chr4	74272474	0	C	ALB	2	ALB
chr4	74272496	1	G	ALB	846	ALB
chr4	74272576	1	T	ALB	15	ALB
chr4	74274289	0	A	ALB	547	ALB
chr4	74274365	0	G	ALB	382	ALB
chr4	74274409	1	T	ALB	553	ALB
chr4	74274448	0	C	ALB	1072	ALB
chr4	74274462	1	G	ALB	382	ALB
chr4	74274566	1	G	ALB	1079	ALB
chr4	74275051	0	T	ALB	1147	ALB
chr4	74275161	0	A	ALB	925	ALB
chr4	74275162	1	A	ALB	1148	ALB
chr4	74275275	1	T	ALB	935	ALB
chr4	74275959	0	C	ALB	312	ALB
chr4	74276049	0	A	ALB	313	ALB
chr4	74276071	1	C	ALB	334	ALB
chr4	74276168	1	A	ALB	305	ALB
chr4	74277637	0	G	ALB	455	ALB
chr4	74277748	0	C	ALB	275	ALB
chr4	74277750	1	G	ALB	445	ALB
chr4	74277869	1	G	ALB	265	ALB
chr4	74279076	0	C	ALB	340	ALB
chr4	74279181	0	C	ALB	346	ALB
chr4	74279183	1	G	ALB	335	ALB
chr4	74279281	0	G	ALB	380	ALB
chr4	74279294	1	T	ALB	331	ALB
chr4	74279394	1	C	ALB	493	ALB
chr4	74280721	0	A	ALB	84	ALB
chr4	74280795	0	G	ALB	473	ALB
chr4	74280814	1	C	ALB	77	ALB
chr4	74280912	1	G	ALB	449	ALB
chr4	74281882	0	G	ALB	458	ALB
chr4	74281935	0	A	ALB	289	ALB
chr4	74281997	1	G	ALB	431	ALB
chr4	74282036	0	T	ALB	5	ALB
chr4	74282054	1	T	ALB	278	ALB
chr4	74282137	1	C	ALB	4	ALB
chr4	74283224	0	A	ALB	94	ALB
chr4	74283339	0	T	ALB	203	ALB
chr4	74283340	1	G	ALB	96	ALB
chr4	74283448	1	A	ALB	199	ALB
chr4	74283774	0	T	ALB	611	ALB
chr4	74283891	0	G	ALB	476	ALB
chr4	74283895	1	A	ALB	622	ALB
chr4	74283959	0	C	ALB	232	ALB
chr4	74284008	1	G	ALB	381	ALB
chr4	74284071	1	G	ALB	281	ALB
chr4	74285161	0	A	ALB	440	ALB
chr4	74285251	0	G	ALB	366	ALB
chr4	74285279	1	G	ALB	448	ALB
chr4	74285297	0	G	ALB	389	ALB
chr4	74285352	1	A	ALB	365	ALB
chr4	74285405	1	G	ALB	387	ALB
chr4	74285888	0	A	ALB	245	ALB
chr4	74285996	0	A	ALB	657	ALB
chr4	74286002	1	C	ALB	236	ALB
chr4	74286115	1	G	ALB	655	ALB
chr4	80828535	0	T	ANTXR2	12	ANTXR2
chr4	80828614	0	C	ANTXR2	782	ANTXR2
chr4	80828640	1	C	ANTXR2	11	ANTXR2
chr4	80828728	1	T	ANTXR2	733	ANTXR2
chr4	80898676	0	G	ANTXR2	138	ANTXR2
chr4	80898763	0	C	ANTXR2	970	ANTXR2
chr4	80898770	1	C	ANTXR2	134	ANTXR2
chr4	80898848	0	A	ANTXR2	345	ANTXR2
chr4	80898875	1	G	ANTXR2	928	ANTXR2
chr4	80898952	1	T	ANTXR2	344	ANTXR2
chr4	80899132	0	G	ANTXR2	924	ANTXR2
chr4	80899245	0	T	ANTXR2	219	ANTXR2
chr4	80899250	1	C	ANTXR2	1043	ANTXR2
chr4	80899366	1	A	ANTXR2	252	ANTXR2
chr4	80905009	0	C	ANTXR2	660	ANTXR2
chr4	80905078	0	G	ANTXR2	533	ANTXR2
chr4	80905107	1	C	ANTXR2	664	ANTXR2
chr4	80905175	1	G	ANTXR2	541	ANTXR2
chr4	80905927	0	T	ANTXR2	430	ANTXR2
chr4	80906044	1	T	ANTXR2	420	ANTXR2
chr4	80929618	0	C	ANTXR2	623	ANTXR2
chr4	80929711	0	A	ANTXR2	184	ANTXR2
chr4	80929731	1	G	ANTXR2	622	ANTXR2
chr4	80929810	1	G	ANTXR2	172	ANTXR2
chr4	80940015	0	C	ANTXR2	155	ANTXR2
chr4	80940101	0	C	ANTXR2	3	ANTXR2
chr4	80940112	1	C	ANTXR2	165	ANTXR2
chr4	80940213	1	A	ANTXR2	2	ANTXR2
chr4	80952726	0	A	ANTXR2	0	ANTXR2
chr4	80952816	0	G	ANTXR2	536	ANTXR2
chr4	80952836	1	T	ANTXR2	0	ANTXR2
chr4	80952928	1	C	ANTXR2	522	ANTXR2
chr4	80954587	0	G	ANTXR2	515	ANTXR2
chr4	80954674	0	T	ANTXR2	565	ANTXR2
chr4	80954684	1	C	ANTXR2	525	ANTXR2
chr4	80954784	1	C	ANTXR2	514	ANTXR2
chr4	80957062	0	A	ANTXR2	21	ANTXR2
chr4	80957157	0	T	ANTXR2	7	ANTXR2
chr4	80957159	1	G	ANTXR2	23	ANTXR2
chr4	80957273	1	G	ANTXR2	34	ANTXR2
chr4	80975404	0	C	ANTXR2	76	ANTXR2
chr4	80975501	0	T	ANTXR2	393	ANTXR2
chr4	80975502	1	T	ANTXR2	74	ANTXR2
chr4	80975620	1	T	ANTXR2	414	ANTXR2
chr4	80976212	0	G	ANTXR2	985	ANTXR2
chr4	80976326	0	A	ANTXR2	920	ANTXR2
chr4	80976327	1	C	ANTXR2	1004	ANTXR2
chr4	80976443	1	C	ANTXR2	913	ANTXR2
chr4	80976464	0	C	ANTXR2	286	ANTXR2
chr4	80976561	0	T	ANTXR2	296	ANTXR2
chr4	80976564	1	G	ANTXR2	322	ANTXR2
chr4	80976681	1	T	ANTXR2	406	ANTXR2
chr4	80977020	0	G	ANTXR2	452	ANTXR2
chr4	80977105	0	A	ANTXR2	469	ANTXR2
chr4	80977113	1	C	ANTXR2	448	ANTXR2
chr4	80977207	1	G	ANTXR2	535	ANTXR2
chr4	80990530	0	A	ANTXR2	459	ANTXR2
chr4	80990624	0	G	ANTXR2	185	ANTXR2
chr4	80990650	1	C	ANTXR2	466	ANTXR2
chr4	80990737	1	A	ANTXR2	185	ANTXR2
chr4	80992707	0	C	ANTXR2	222	ANTXR2
chr4	80992769	0	A	ANTXR2	285	ANTXR2
chr4	80992804	1	C	ANTXR2	216	ANTXR2
chr4	80992886	1	C	ANTXR2	292	ANTXR2
chr4	80993442	0	G	ANTXR2	469	ANTXR2
chr4	80993582	1	G	ANTXR2	485	ANTXR2
chr4	86938355	0	G	MAPK10	788	MAPK10
chr4	86938471	0	G	MAPK10	504	MAPK10
chr4	86938475	1	T	MAPK10	713	MAPK10
chr4	86938591	1	A	MAPK10	501	MAPK10
chr4	86950315	0	T	MAPK10	1186	MAPK10
chr4	86950355	0	G	MAPK10	260	MAPK10
chr4	86950425	1	G	MAPK10	1160	MAPK10
chr4	86950472	1	C	MAPK10	220	MAPK10
chr4	86952426	0	C	MAPK10	161	MAPK10
chr4	86952540	0	G	MAPK10	184	MAPK10
chr4	86952542	1	G	MAPK10	138	MAPK10
chr4	86952659	1	A	MAPK10	181	MAPK10
chr4	86985392	0	G	MAPK10	576	MAPK10
chr4	86985486	0	A	MAPK10	1006	MAPK10
chr4	86985506	1	C	MAPK10	571	MAPK10
chr4	86985599	1	T	MAPK10	952	MAPK10
chr4	86988903	0	C	MAPK10	583	MAPK10
chr4	86989004	0	T	MAPK10	178	MAPK10
chr4	86989019	1	C	MAPK10	585	MAPK10
chr4	86989088	0	C	MAPK10	431	MAPK10
chr4	86989111	1	G	MAPK10	169	MAPK10
chr4	86989182	1	C	MAPK10	425	MAPK10
chr4	87019653	0	C	MAPK10	473	MAPK10
chr4	87019731	0	C	MAPK10	285	MAPK10
chr4	87019768	1	G	MAPK10	459	MAPK10
chr4	87019853	1	A	MAPK10	292	MAPK10
chr4	87022156	0	C	MAPK10	638	MAPK10
chr4	87022263	0	C	MAPK10	312	MAPK10
chr4	87022275	1	C	MAPK10	652	MAPK10
chr4	87022336	0	T	MAPK10	919	MAPK10
chr4	87022366	1	A	MAPK10	306	MAPK10
chr4	87022452	1	T	MAPK10	916	MAPK10
chr4	87023024	0	A	MAPK10	294	MAPK10
chr4	87023121	0	C	MAPK10	857	MAPK10
chr4	87023139	1	G	MAPK10	299	MAPK10
chr4	87023235	1	G	MAPK10	851	MAPK10
chr4	87024297	0	G	MAPK10	1	MAPK10
chr4	87024355	0	C	MAPK10	1488	MAPK10
chr4	87024362	1	T	MAPK10	1	MAPK10
chr4	87024493	1	T	MAPK10	1478	MAPK10
chr4	87028345	0	C	MAPK10	209	MAPK10
chr4	87028437	0	T	MAPK10	694	MAPK10
chr4	87028439	1	G	MAPK10	188	MAPK10
chr4	87028555	1	A	MAPK10	651	MAPK10
chr4	87080404	0	C	MAPK10	559	MAPK10
chr4	87080498	0	G	MAPK10	647	MAPK10
chr4	87080506	1	G	MAPK10	557	MAPK10
chr4	87080543	0	G	MAPK10	937	MAPK10
chr4	87080599	1	C	MAPK10	679	MAPK10
chr4	87080661	1	C	MAPK10	929	MAPK10
chr4	87115435	0	G	MAPK10	405	MAPK10
chr4	87115524	0	C	MAPK10	1	MAPK10
chr4	87115546	1	G	MAPK10	398	MAPK10
chr4	87115641	1	G	MAPK10	1	MAPK10
chr5	14270907	0	A	TRIO.1	719	TRIO
chr5	14271013	0	A	TRIO.1	8	TRIO
chr5	14271025	1	A	TRIO.1	719	TRIO
chr5	14271106	1	C	TRIO.1	6	TRIO
chr5	14280375	0	C	TRIO.1	429	TRIO
chr5	14280470	0	C	TRIO.1	1091	TRIO
chr5	14280491	1	G	TRIO.1	414	TRIO
chr5	14280589	1	C	TRIO.1	1088	TRIO
chr5	14286943	0	T	TRIO.1	126	TRIO
chr5	14287022	0	G	TRIO.1	285	TRIO
chr5	14287032	1	A	TRIO.1	135	TRIO
chr5	14287117	0	A	TRIO.1	841	TRIO
chr5	14287140	1	A	TRIO.1	204	TRIO
chr5	14287225	1	A	TRIO.1	829	TRIO
chr5	14290766	0	T	TRIO.1	83	TRIO
chr5	14290879	0	A	TRIO.1	511	TRIO
chr5	14290883	1	C	TRIO.1	85	TRIO
chr5	14290959	0	C	TRIO.1	450	TRIO
chr5	14290991	1	A	TRIO.1	479	TRIO
chr5	14291037	0	G	TRIO.1	184	TRIO
chr5	14291072	1	T	TRIO.1	445	TRIO
chr5	14291088	0	T	TRIO.1	443	TRIO
chr5	14291131	1	C	TRIO.1	183	TRIO
chr5	14291156	0	G	TRIO.1	312	TRIO
chr5	14291198	1	A	TRIO.1	440	TRIO
chr5	14291208	0	G	TRIO.1	580	TRIO
chr5	14291273	1	A	TRIO.1	319	TRIO
chr5	14291327	0	A	TRIO.1	128	TRIO
chr5	14291329	1	G	TRIO.1	585	TRIO
chr5	14291448	1	G	TRIO.1	80	TRIO
chr5	14293048	0	G	TRIO.1	1040	TRIO
chr5	14293127	0	G	TRIO.1	199	TRIO
chr5	14293165	1	C	TRIO.1	1001	TRIO
chr5	14293238	0	T	TRIO.1	1058	TRIO
chr5	14293239	1	G	TRIO.1	203	TRIO
chr5	14293357	1	T	TRIO.1	1057	TRIO
chr5	14297100	0	C	TRIO.1	747	TRIO
chr5	14297142	0	T	TRIO.1	864	TRIO
chr5	14297220	1	A	TRIO.1	729	TRIO
chr5	14297246	0	T	TRIO.1	216	TRIO
chr5	14297266	1	A	TRIO.1	856	TRIO
chr5	14297341	0	T	TRIO.1	249	TRIO
chr5	14297342	1	G	TRIO.1	210	TRIO
chr5	14297464	1	C	TRIO.1	246	TRIO
chr5	14304495	0	A	TRIO.1	961	TRIO
chr5	14304605	0	C	TRIO.1	889	TRIO
chr5	14304612	1	G	TRIO.1	1049	TRIO
chr5	14304723	1	C	TRIO.1	909	TRIO
chr5	14316589	0	T	TRIO.1	707	TRIO
chr5	14316654	0	G	TRIO.1	145	TRIO
chr5	14316705	1	C	TRIO.1	698	TRIO
chr5	14316742	0	A	TRIO.1	716	TRIO
chr5	14316778	1	A	TRIO.1	142	TRIO
chr5	14316791	0	A	TRIO.1	686	TRIO
chr5	14316851	1	A	TRIO.1	732	TRIO
chr5	14316903	1	G	TRIO.1	699	TRIO
chr5	14330835	0	G	TRIO.1	51	TRIO
chr5	14330921	0	T	TRIO.1	505	TRIO
chr5	14330923	1	C	TRIO.1	62	TRIO
chr5	14331038	1	C	TRIO.1	502	TRIO
chr5	14336620	0	T	TRIO.1	780	TRIO
chr5	14336735	0	G	TRIO.1	182	TRIO
chr5	14336739	1	A	TRIO.1	980	TRIO
chr5	14336798	0	C	TRIO.1	312	TRIO
chr5	14336828	1	G	TRIO.1	172	TRIO
chr5	14336914	1	C	TRIO.1	312	TRIO
chr5	14358173	0	T	TRIO.1	35	TRIO
chr5	14358311	1	C	TRIO.1	34	TRIO
chr5	14358336	0	A	TRIO.1	62	TRIO
chr5	14358423	0	T	TRIO.1	536	TRIO
chr5	14358434	1	G	TRIO.1	72	TRIO
chr5	14358529	1	T	TRIO.1	527	TRIO
chr5	14359391	0	T	TRIO.1	573	TRIO
chr5	14359485	0	A	TRIO.1	453	TRIO
chr5	14359511	1	C	TRIO.1	578	TRIO
chr5	14359512	0	A	TRIO.1	756	TRIO
chr5	14359587	1	A	TRIO.1	454	TRIO
chr5	14359633	1	C	TRIO.1	762	TRIO
chr5	14363759	0	C	TRIO.1	449	TRIO
chr5	14363853	0	C	TRIO.1	799	TRIO
chr5	14363873	1	G	TRIO.1	443	TRIO
chr5	14363894	0	C	TRIO.1	384	TRIO
chr5	14363963	1	G	TRIO.1	819	TRIO
chr5	14363966	0	C	TRIO.1	264	TRIO
chr5	14364011	1	G	TRIO.1	395	TRIO
chr5	14364063	1	C	TRIO.1	265	TRIO
chr5	14364721	0	G	TRIO.1	310	TRIO
chr5	14364824	0	C	TRIO.1	175	TRIO
chr5	14364840	1	A	TRIO.1	321	TRIO
chr5	14364855	0	C	TRIO.1	775	TRIO
chr5	14364926	1	G	TRIO.1	191	TRIO
chr5	14364969	1	C	TRIO.1	770	TRIO
chr5	14366899	0	C	TRIO.1	579	TRIO
chr5	14367008	0	G	TRIO.1	1223	TRIO
chr5	14367014	1	C	TRIO.1	588	TRIO
chr5	14367126	1	A	TRIO.1	1217	TRIO
chr5	14368758	0	C	TRIO.1	729	TRIO
chr5	14368869	0	A	TRIO.1	866	TRIO
chr5	14368873	1	C	TRIO.1	738	TRIO
chr5	14368952	0	G	TRIO.1	1031	TRIO
chr5	14368989	1	T	TRIO.1	858	TRIO
chr5	14369070	1	G	TRIO.1	964	TRIO
chr5	14369391	0	C	TRIO.1	816	TRIO
chr5	14369456	0	T	TRIO.1	437	TRIO
chr5	14369504	1	C	TRIO.1	795	TRIO
chr5	14369517	0	A	TRIO.1	201	TRIO
chr5	14369564	1	A	TRIO.1	437	TRIO
chr5	14369580	0	A	TRIO.1	332	TRIO
chr5	14369623	1	A	TRIO.1	195	TRIO
chr5	14369700	1	G	TRIO.1	349	TRIO
chr5	14374316	0	A	TRIO.1	457	TRIO
chr5	14374429	0	A	TRIO.1	23	TRIO
chr5	14374432	1	C	TRIO.1	456	TRIO
chr5	14374534	1	A	TRIO.1	25	TRIO
chr5	14378100	0	T	TRIO.1	177	TRIO
chr5	14378208	0	A	TRIO.1	423	TRIO
chr5	14378216	1	T	TRIO.1	174	TRIO
chr5	14378325	1	T	TRIO.1	435	TRIO
chr5	14381157	0	C	TRIO.1	547	TRIO
chr5	14381221	0	C	TRIO.1	534	TRIO
chr5	14381266	1	G	TRIO.1	549	TRIO
chr5	14381277	0	T	TRIO.1	426	TRIO
chr5	14381340	1	G	TRIO.1	534	TRIO
chr5	14381396	1	A	TRIO.1	406	TRIO
chr5	14387526	0	C	TRIO.1	651	TRIO
chr5	14387601	0	A	TRIO.1	184	TRIO
chr5	14387635	1	G	TRIO.1	633	TRIO
chr5	14387702	0	G	TRIO.1	867	TRIO
chr5	14387722	1	C	TRIO.1	148	TRIO
chr5	14387805	0	T	TRIO.1	871	TRIO
chr5	14387820	1	A	TRIO.1	839	TRIO
chr5	14387907	0	G	TRIO.1	895	TRIO
chr5	14387927	1	A	TRIO.1	859	TRIO
chr5	14388021	1	G	TRIO.1	917	TRIO
chr5	14388656	0	C	TRIO.1	823	TRIO
chr5	14388760	0	A	TRIO.1	56	TRIO
chr5	14388771	1	C	TRIO.1	809	TRIO
chr5	14388862	1	T	TRIO.1	56	TRIO
chr5	14389361	0	A	TRIO.1	393	TRIO
chr5	14389461	0	C	TRIO.1	289	TRIO
chr5	14389474	1	G	TRIO.1	368	TRIO
chr5	14389579	1	C	TRIO.1	281	TRIO
chr5	14390295	0	T	TRIO.1	754	TRIO
chr5	14390387	0	T	TRIO.1	712	TRIO
chr5	14390408	1	G	TRIO.1	772	TRIO
chr5	14390506	1	C	TRIO.1	708	TRIO
chr5	14390965	0	G	TRIO.1	307	TRIO
chr5	14391026	0	T	TRIO.1	846	TRIO
chr5	14391077	1	A	TRIO.1	262	TRIO
chr5	14391145	1	A	TRIO.1	816	TRIO
chr5	14394052	0	C	TRIO.1	552	TRIO
chr5	14394145	0	A	TRIO.1	452	TRIO
chr5	14394166	1	G	TRIO.1	557	TRIO
chr5	14394254	1	T	TRIO.1	416	TRIO
chr5	14397149	0	C	TRIO.1	798	TRIO
chr5	14397204	0	A	TRIO.1	457	TRIO
chr5	14397261	1	A	TRIO.1	829	TRIO
chr5	14397323	1	A	TRIO.1	452	TRIO
chr5	14398940	0	T	TRIO.1	544	TRIO
chr5	14399021	0	C	TRIO.1	1099	TRIO
chr5	14399059	1	A	TRIO.1	552	TRIO
chr5	14399094	0	T	TRIO.1	863	TRIO
chr5	14399136	1	A	TRIO.1	1138	TRIO
chr5	14399211	1	A	TRIO.1	876	TRIO
chr5	14401026	0	C	TRIO.1	374	TRIO
chr5	14401120	0	T	TRIO.1	429	TRIO
chr5	14401140	1	A	TRIO.1	177	TRIO
chr5	14401234	1	T	TRIO.1	408	TRIO
chr5	14405935	0	G	TRIO.1	595	TRIO
chr5	14406005	0	G	TRIO.1	307	TRIO
chr5	14406057	1	A	TRIO.1	596	TRIO
chr5	14406122	1	A	TRIO.1	199	TRIO
chr5	14406621	0	G	TRIO.1	754	TRIO
chr5	14406697	0	G	TRIO.1	1284	TRIO
chr5	14406722	1	C	TRIO.1	755	TRIO
chr5	14406816	1	A	TRIO.1	1279	TRIO
chr5	14419827	0	A	TRIO.1	237	TRIO
chr5	14419911	0	G	TRIO.1	303	TRIO
chr5	14419917	1	A	TRIO.1	236	TRIO
chr5	14419987	0	A	TRIO.1	975	TRIO
chr5	14420000	1	C	TRIO.1	305	TRIO
chr5	14420100	0	A	TRIO.1	912	TRIO
chr5	14420106	1	A	TRIO.1	973	TRIO
chr5	14420221	1	A	TRIO.1	911	TRIO
chr5	14461074	0	C	TRIO.2	2	TRIO
chr5	14461148	1	A	TRIO.2	2	TRIO
chr5	14461197	0	T	TRIO.2	0	TRIO
chr5	14461323	1	A	TRIO.2	0	TRIO
chr5	14461329	0	A	TRIO.2	28	TRIO
chr5	14461471	1	T	TRIO.2	27	TRIO
chr5	14462800	0	A	TRIO.2	135	TRIO
chr5	14462833	0	A	TRIO.2	98	TRIO
chr5	14462897	1	C	TRIO.2	148	TRIO
chr5	14462907	0	C	TRIO.2	347	TRIO
chr5	14462925	1	A	TRIO.2	71	TRIO
chr5	14463021	1	C	TRIO.2	350	TRIO
chr5	14463028	0	T	TRIO.2	146	TRIO
chr5	14463140	1	G	TRIO.2	153	TRIO
chr5	14465618	0	T	TRIO.2	617	TRIO
chr5	14465674	0	C	TRIO.2	971	TRIO
chr5	14465735	1	G	TRIO.2	642	TRIO
chr5	14465792	1	G	TRIO.2	970	TRIO
chr5	14471402	0	T	TRIO.2	279	TRIO
chr5	14471491	0	A	TRIO.2	566	TRIO
chr5	14471498	1	G	TRIO.2	280	TRIO
chr5	14471602	1	T	TRIO.2	565	TRIO
chr5	14472678	0	T	TRIO.2	201	TRIO
chr5	14472789	1	G	TRIO.2	210	TRIO
chr5	14474078	0	A	TRIO.2	156	TRIO
chr5	14474180	0	C	TRIO.2	1211	TRIO
chr5	14474189	1	T	TRIO.2	176	TRIO
chr5	14474300	1	C	TRIO.2	1218	TRIO
chr5	14476980	0	A	TRIO.2	1204	TRIO
chr5	14477098	1	C	TRIO.2	1196	TRIO
chr5	14479298	0	G	TRIO.2	398	TRIO
chr5	14479386	0	T	TRIO.2	182	TRIO
chr5	14479413	1	C	TRIO.2	441	TRIO
chr5	14479492	1	T	TRIO.2	181	TRIO
chr5	14479994	0	C	TRIO.2	1209	TRIO
chr5	14480093	0	A	TRIO.2	736	TRIO
chr5	14480111	1	G	TRIO.2	1208	TRIO
chr5	14480204	1	T	TRIO.2	731	TRIO
chr5	14481311	0	C	TRIO.2	719	TRIO
chr5	14481430	1	A	TRIO.2	684	TRIO
chr5	14481600	0	T	TRIO.2	435	TRIO
chr5	14481702	0	A	TRIO.2	657	TRIO
chr5	14481717	1	A	TRIO.2	427	TRIO
chr5	14481817	1	A	TRIO.2	647	TRIO
chr5	14482646	0	T	TRIO.2	287	TRIO
chr5	14482743	0	C	TRIO.2	524	TRIO
chr5	14482751	1	G	TRIO.2	288	TRIO
chr5	14482819	0	C	TRIO.2	634	TRIO
chr5	14482860	1	T	TRIO.2	517	TRIO
chr5	14482933	1	C	TRIO.2	632	TRIO
chr5	14485144	0	T	TRIO.2	206	TRIO
chr5	14485219	0	C	TRIO.2	151	TRIO
chr5	14485263	1	C	TRIO.2	207	TRIO
chr5	14485292	0	G	TRIO.2	250	TRIO
chr5	14485328	1	T	TRIO.2	157	TRIO
chr5	14485389	1	C	TRIO.2	255	TRIO
chr5	14488307	0	G	TRIO.2	58	TRIO
chr5	14488451	1	C	TRIO.2	57	TRIO
chr5	14492637	0	C	TRIO.2	921	TRIO
chr5	14492740	0	A	TRIO.2	155	TRIO
chr5	14492753	1	C	TRIO.2	914	TRIO
chr5	14492806	0	T	TRIO.2	675	TRIO
chr5	14492859	1	A	TRIO.2	149	TRIO
chr5	14492906	0	C	TRIO.2	629	TRIO
chr5	14492926	1	G	TRIO.2	681	TRIO
chr5	14493026	1	A	TRIO.2	542	TRIO
chr5	14496954	0	G	TRIO.2	573	TRIO
chr5	14497006	0	C	TRIO.2	956	TRIO
chr5	14497071	0	T	TRIO.2	51	TRIO
chr5	14497073	1	G	TRIO.2	585	TRIO
chr5	14497111	1	C	TRIO.2	968	TRIO
chr5	14497170	1	G	TRIO.2	52	TRIO
chr5	14497927	0	T	TRIO.2	778	TRIO
chr5	14498044	1	C	TRIO.2	770	TRIO
chr5	14498109	0	T	TRIO.2	362	TRIO
chr5	14498220	0	A	TRIO.2	397	TRIO
chr5	14498221	1	T	TRIO.2	347	TRIO
chr5	14498331	0	C	TRIO.2	437	TRIO
chr5	14498340	1	T	TRIO.2	340	TRIO
chr5	14498436	1	C	TRIO.2	414	TRIO
chr5	14498600	0	G	TRIO.2	435	TRIO
chr5	14498689	0	A	TRIO.2	538	TRIO
chr5	14498707	1	G	TRIO.2	470	TRIO
chr5	14498808	1	T	TRIO.2	538	TRIO
chr5	14502641	0	G	TRIO.2	189	TRIO
chr5	14502725	0	C	TRIO.2	786	TRIO
chr5	14502740	1	C	TRIO.2	189	TRIO
chr5	14502843	1	C	TRIO.2	630	TRIO
chr5	14504453	0	G	TRIO.2	867	TRIO
chr5	14504539	0	G	TRIO.2	52	TRIO
chr5	14504569	1	G	TRIO.2	864	TRIO
chr5	14504590	0	C	TRIO.2	292	TRIO
chr5	14504654	1	T	TRIO.2	46	TRIO
chr5	14504670	0	G	TRIO.2	407	TRIO
chr5	14504689	1	C	TRIO.2	294	TRIO
chr5	14504787	1	G	TRIO.2	399	TRIO
chr5	14507159	0	T	TRIO.2	793	TRIO
chr5	14507240	0	G	TRIO.2	250	TRIO
chr5	14507279	1	C	TRIO.2	793	TRIO
chr5	14507362	0	A	TRIO.2	331	TRIO
chr5	14507363	1	C	TRIO.2	285	TRIO
chr5	14507501	1	G	TRIO.2	333	TRIO
chr5	14507918	0	G	TRIO.2	360	TRIO
chr5	14508001	0	C	TRIO.2	668	TRIO
chr5	14508026	1	C	TRIO.2	363	TRIO
chr5	14508055	0	G	TRIO.2	594	TRIO
chr5	14508121	1	G	TRIO.2	669	TRIO
chr5	14508160	0	A	TRIO.2	239	TRIO
chr5	14508165	1	G	TRIO.2	593	TRIO
chr5	14508187	0	G	TRIO.2	546	TRIO
chr5	14508266	1	G	TRIO.2	217	TRIO
chr5	14508303	0	G	TRIO.2	372	TRIO
chr5	14508307	1	A	TRIO.2	551	TRIO
chr5	14508324	0	C	TRIO.2	452	TRIO
chr5	14508435	1	G	TRIO.2	408	TRIO
chr5	14508451	0	C	TRIO.2	667	TRIO
chr5	14508465	1	G	TRIO.2	465	TRIO
chr5	14508568	1	C	TRIO.2	605	TRIO
chr6	112430601	0	C	LAMA4.1	316	LAMA4
chr6	112430706	0	T	LAMA4.1	701	LAMA4
chr6	112430714	1	C	LAMA4.1	342	LAMA4
chr6	112430825	1	G	LAMA4.1	670	LAMA4
chr6	112435221	0	C	LAMA4.1	1477	LAMA4
chr6	112435302	0	G	LAMA4.1	922	LAMA4
chr6	112435338	1	C	LAMA4.1	1472	LAMA4
chr6	112435378	0	C	LAMA4.1	1613	LAMA4
chr6	112435412	1	C	LAMA4.1	938	LAMA4
chr6	112435496	1	C	LAMA4.1	1602	LAMA4
chr6	112435835	0	G	LAMA4.1	1103	LAMA4
chr6	112435947	0	C	LAMA4.1	245	LAMA4
chr6	112435949	1	T	LAMA4.1	1145	LAMA4
chr6	112436047	1	A	LAMA4.1	246	LAMA4
chr6	112437036	0	A	LAMA4.1	48	LAMA4
chr6	112437106	0	A	LAMA4.1	1	LAMA4
chr6	112437151	1	A	LAMA4.1	48	LAMA4
chr6	112437222	1	C	LAMA4.1	2	LAMA4
chr6	112438900	0	G	LAMA4.1	411	LAMA4
chr6	112438979	0	T	LAMA4.1	620	LAMA4
chr6	112439014	1	C	LAMA4.1	302	LAMA4
chr6	112439081	0	A	LAMA4.1	647	LAMA4
chr6	112439093	1	G	LAMA4.1	616	LAMA4
chr6	112439196	1	C	LAMA4.1	629	LAMA4
chr6	112440332	0	G	LAMA4.1	915	LAMA4
chr6	112440447	0	C	LAMA4.1	923	LAMA4
chr6	112440451	1	C	LAMA4.1	930	LAMA4
chr6	112440564	1	C	LAMA4.1	920	LAMA4
chr6	112441431	0	C	LAMA4.1	950	LAMA4
chr6	112441531	0	C	LAMA4.1	459	LAMA4
chr6	112441552	1	A	LAMA4.1	938	LAMA4
chr6	112441616	0	G	LAMA4.1	164	LAMA4
chr6	112441647	1	G	LAMA4.1	446	LAMA4
chr6	112441700	1	A	LAMA4.1	167	LAMA4
chr6	112443192	0	C	LAMA4.1	505	LAMA4
chr6	112443281	0	G	LAMA4.1	1110	LAMA4
chr6	112443293	1	C	LAMA4.1	514	LAMA4
chr6	112443350	0	C	LAMA4.1	664	LAMA4
chr6	112443396	1	T	LAMA4.1	1098	LAMA4
chr6	112443463	1	T	LAMA4.1	594	LAMA4
chr6	112450099	0	A	LAMA4.1	27	LAMA4
chr6	112450192	0	A	LAMA4.1	76	LAMA4
chr6	112450216	1	G	LAMA4.1	25	LAMA4
chr6	112450221	0	G	LAMA4.1	3	LAMA4
chr6	112450271	1	A	LAMA4.1	62	LAMA4
chr6	112450335	1	T	LAMA4.1	3	LAMA4
chr6	112451000	0	C	LAMA4.1	4	LAMA4
chr6	112451101	0	G	LAMA4.1	1329	LAMA4
chr6	112451110	1	G	LAMA4.1	3	LAMA4
chr6	112451181	0	C	LAMA4.1	1003	LAMA4
chr6	112451206	1	A	LAMA4.1	1338	LAMA4
chr6	112451298	1	C	LAMA4.1	1025	LAMA4
chr6	112452145	0	A	LAMA4.1	652	LAMA4
chr6	112452201	0	G	LAMA4.1	1628	LAMA4
chr6	112452261	1	T	LAMA4.1	718	LAMA4
chr6	112452293	0	A	LAMA4.1	1065	LAMA4
chr6	112452318	1	C	LAMA4.1	1598	LAMA4
chr6	112452405	1	G	LAMA4.1	1010	LAMA4
chr6	112453934	0	C	LAMA4.1	1427	LAMA4
chr6	112454034	0	G	LAMA4.1	295	LAMA4
chr6	112454049	1	G	LAMA4.1	1497	LAMA4
chr6	112454155	1	T	LAMA4.1	336	LAMA4
chr6	112454506	0	T	LAMA4.1	326	LAMA4
chr6	112454614	0	G	LAMA4.1	440	LAMA4
chr6	112454626	1	G	LAMA4.1	327	LAMA4
chr6	112454718	1	C	LAMA4.1	444	LAMA4
chr6	112455648	0	C	LAMA4.1	1903	LAMA4
chr6	112455688	0	G	LAMA4.1	1229	LAMA4
chr6	112455763	1	T	LAMA4.1	1854	LAMA4
chr6	112455795	0	T	LAMA4.1	1	LAMA4
chr6	112455802	1	T	LAMA4.1	1200	LAMA4
chr6	112455907	1	G	LAMA4.1	0	LAMA4
chr6	112457248	0	T	LAMA4.1	779	LAMA4
chr6	112457342	0	C	LAMA4.1	142	LAMA4
chr6	112457365	1	G	LAMA4.1	922	LAMA4
chr6	112457444	0	T	LAMA4.1	1087	LAMA4
chr6	112457453	1	T	LAMA4.1	128	LAMA4
chr6	112457560	1	A	LAMA4.1	1057	LAMA4
chr6	112460276	0	G	LAMA4.1	583	LAMA4
chr6	112460352	0	G	LAMA4.1	904	LAMA4
chr6	112460372	1	C	LAMA4.1	587	LAMA4
chr6	112460464	0	G	LAMA4.1	1365	LAMA4
chr6	112460470	1	C	LAMA4.1	921	LAMA4
chr6	112460581	1	C	LAMA4.1	1464	LAMA4
chr6	112460907	0	C	LAMA4.1	984	LAMA4
chr6	112461018	0	T	LAMA4.1	403	LAMA4
chr6	112461019	1	C	LAMA4.1	1011	LAMA4
chr6	112461131	1	T	LAMA4.1	415	LAMA4
chr6	112461903	0	A	LAMA4.1	177	LAMA4
chr6	112461965	0	G	LAMA4.1	1398	LAMA4
chr6	112461984	1	C	LAMA4.1	179	LAMA4
chr6	112462004	0	C	LAMA4.1	158	LAMA4
chr6	112462076	1	G	LAMA4.1	1407	LAMA4
chr6	112462089	0	G	LAMA4.1	37	LAMA4
chr6	112462116	1	T	LAMA4.1	114	LAMA4
chr6	112462206	1	C	LAMA4.1	28	LAMA4
chr6	112462526	0	T	LAMA4.1	519	LAMA4
chr6	112462583	0	G	LAMA4.1	66	LAMA4
chr6	112462638	1	G	LAMA4.1	513	LAMA4
chr6	112462696	0	C	LAMA4.1	17	LAMA4
chr6	112462700	1	T	LAMA4.1	62	LAMA4
chr6	112462813	1	C	LAMA4.1	14	LAMA4
chr6	112463297	0	C	LAMA4.1	695	LAMA4
chr6	112463370	0	T	LAMA4.1	982	LAMA4
chr6	112463397	1	T	LAMA4.1	664	LAMA4
chr6	112463488	0	C	LAMA4.1	915	LAMA4
chr6	112463490	1	T	LAMA4.1	980	LAMA4
chr6	112463604	1	A	LAMA4.1	918	LAMA4
chr6	112465968	0	C	LAMA4.1	497	LAMA4
chr6	112466084	0	A	LAMA4.1	1026	LAMA4
chr6	112466088	1	T	LAMA4.1	339	LAMA4
chr6	112466199	1	G	LAMA4.1	824	LAMA4
chr6	112469318	0	T	LAMA4.1	2144	LAMA4
chr6	112469429	0	G	LAMA4.1	972	LAMA4
chr6	112469434	1	T	LAMA4.1	2147	LAMA4
chr6	112469509	0	T	LAMA4.1	1299	LAMA4
chr6	112469539	1	C	LAMA4.1	965	LAMA4
chr6	112469626	1	A	LAMA4.1	1293	LAMA4
chr6	112471640	0	A	LAMA4.1	245	LAMA4
chr6	112471753	0	T	LAMA4.1	712	LAMA4
chr6	112471755	1	T	LAMA4.1	249	LAMA4
chr6	112471869	1	G	LAMA4.1	713	LAMA4
chr6	112476003	0	A	LAMA4.1	1300	LAMA4
chr6	112476079	0	C	LAMA4.1	498	LAMA4
chr6	112476115	1	T	LAMA4.1	1303	LAMA4
chr6	112476195	1	A	LAMA4.1	475	LAMA4
chr6	112476691	0	G	LAMA4.1	1433	LAMA4
chr6	112476783	0	G	LAMA4.1	670	LAMA4
chr6	112476807	1	G	LAMA4.1	1412	LAMA4
chr6	112476895	0	A	LAMA4.1	696	LAMA4
chr6	112476897	1	C	LAMA4.1	269	LAMA4
chr6	112477013	1	T	LAMA4.1	628	LAMA4
chr6	112479836	0	G	LAMA4.1	1346	LAMA4
chr6	112479945	0	A	LAMA4.1	1816	LAMA4
chr6	112479953	1	C	LAMA4.1	1357	LAMA4
chr6	112480061	0	C	LAMA4.1	21	LAMA4
chr6	112480063	1	G	LAMA4.1	1878	LAMA4
chr6	112480175	1	T	LAMA4.1	22	LAMA4
chr6	112486322	0	G	LAMA4.1	768	LAMA4
chr6	112486399	0	G	LAMA4.1	202	LAMA4
chr6	112486437	1	G	LAMA4.1	846	LAMA4
chr6	112486461	0	C	LAMA4.1	385	LAMA4
chr6	112486489	1	G	LAMA4.1	212	LAMA4
chr6	112486559	1	G	LAMA4.1	379	LAMA4
chr6	112493788	0	C	LAMA4.2	891	LAMA4
chr6	112493899	0	G	LAMA4.2	1372	LAMA4
chr6	112493904	1	T	LAMA4.2	870	LAMA4
chr6	112493973	0	T	LAMA4.2	1025	LAMA4
chr6	112494020	1	G	LAMA4.2	1380	LAMA4
chr6	112494080	1	A	LAMA4.2	1011	LAMA4
chr6	112496466	0	C	LAMA4.2	1204	LAMA4
chr6	112496523	0	G	LAMA4.2	1104	LAMA4
chr6	112496580	1	C	LAMA4.2	1175	LAMA4
chr6	112496602	0	G	LAMA4.2	724	LAMA4
chr6	112496635	1	G	LAMA4.2	1124	LAMA4
chr6	112496718	1	G	LAMA4.2	768	LAMA4
chr6	112499266	0	G	LAMA4.2	1097	LAMA4
chr6	112499369	0	T	LAMA4.2	964	LAMA4
chr6	112499385	1	T	LAMA4.2	1095	LAMA4
chr6	112499490	1	A	LAMA4.2	983	LAMA4
chr6	112506393	0	C	LAMA4.2	972	LAMA4
chr6	112506504	0	G	LAMA4.2	194	LAMA4
chr6	112506508	1	C	LAMA4.2	1030	LAMA4
chr6	112506617	1	C	LAMA4.2	190	LAMA4
chr6	112508619	0	A	LAMA4.2	244	LAMA4
chr6	112508681	0	C	LAMA4.2	1230	LAMA4
chr6	112508709	1	A	LAMA4.2	246	LAMA4
chr6	112508762	0	A	LAMA4.2	701	LAMA4
chr6	112508791	1	C	LAMA4.2	1230	LAMA4
chr6	112508870	1	A	LAMA4.2	688	LAMA4
chr6	112510280	0	G	LAMA4.2	191	LAMA4
chr6	112510360	0	A	LAMA4.2	63	LAMA4
chr6	112510371	1	G	LAMA4.2	197	LAMA4
chr6	112510442	1	C	LAMA4.2	62	LAMA4
chr6	112512793	0	G	LAMA4.2	206	LAMA4
chr6	112512903	0	C	LAMA4.2	671	LAMA4
chr6	112512910	1	T	LAMA4.2	335	LAMA4
chr6	112512962	0	G	LAMA4.2	112	LAMA4
chr6	112513013	1	T	LAMA4.2	661	LAMA4
chr6	112513022	0	T	LAMA4.2	1240	LAMA4
chr6	112513050	1	C	LAMA4.2	124	LAMA4
chr6	112513136	1	G	LAMA4.2	1256	LAMA4
chr6	112522783	0	G	LAMA4.2	86	LAMA4
chr6	112522888	0	A	LAMA4.2	448	LAMA4
chr6	112522903	1	C	LAMA4.2	104	LAMA4
chr6	112522993	1	A	LAMA4.2	500	LAMA4
chr6	112528133	0	A	LAMA4.2	822	LAMA4
chr6	112528203	0	A	LAMA4.2	20	LAMA4
chr6	112528258	1	C	LAMA4.2	820	LAMA4
chr6	112528297	0	C	LAMA4.2	276	LAMA4
chr6	112528311	1	T	LAMA4.2	19	LAMA4
chr6	112528396	1	G	LAMA4.2	347	LAMA4
chr6	112537548	0	G	LAMA4.2	434	LAMA4
chr6	112537606	0	T	LAMA4.2	421	LAMA4
chr6	112537649	1	G	LAMA4.2	444	LAMA4
chr6	112537719	1	G	LAMA4.2	442	LAMA4
chr6	112574927	0	T	LAMA4.2	808	LAMA4
chr6	112575026	0	T	LAMA4.2	275	LAMA4
chr6	112575042	1	A	LAMA4.2	791	LAMA4
chr6	112575139	1	A	LAMA4.2	342	LAMA4
chr6	112575156	0	A	LAMA4.2	430	LAMA4
chr6	112575253	1	A	LAMA4.2	441	LAMA4
chr6	112575266	0	G	LAMA4.2	775	LAMA4
chr6	112575369	0	A	LAMA4.2	460	LAMA4
chr6	112575371	1	T	LAMA4.2	781	LAMA4
chr6	112575490	1	G	LAMA4.2	457	LAMA4
chr6	117609632	0	T	ROS1.1	234	ROS1
chr6	117609682	0	G	ROS1.1	982	ROS1
chr6	117609721	1	A	ROS1.1	230	ROS1
chr6	117609797	0	C	ROS1.1	1447	ROS1
chr6	117609800	1	C	ROS1.1	532	ROS1
chr6	117609841	0	T	ROS1.1	321	ROS1
chr6	117609915	1	C	ROS1.1	1423	ROS1
chr6	117609930	0	C	ROS1.1	1	ROS1
chr6	117609950	1	A	ROS1.1	607	ROS1
chr6	117610047	1	G	ROS1.1	3	ROS1
chr6	117622100	0	C	ROS1.1	2	ROS1
chr6	117622183	0	G	ROS1.1	870	ROS1
chr6	117622216	1	G	ROS1.1	2	ROS1
chr6	117622298	0	C	ROS1.1	281	ROS1
chr6	117622300	1	C	ROS1.1	966	ROS1
chr6	117622392	1	G	ROS1.1	281	ROS1
chr6	117629910	0	C	ROS1.1	644	ROS1
chr6	117630028	0	G	ROS1.1	149	ROS1
chr6	117630029	1	G	ROS1.1	632	ROS1
chr6	117630139	1	A	ROS1.1	154	ROS1
chr6	117631204	0	A	ROS1.1	1	ROS1
chr6	117631279	0	C	ROS1.1	269	ROS1
chr6	117631282	1	A	ROS1.1	7	ROS1
chr6	117631379	0	A	ROS1.1	799	ROS1
chr6	117631381	1	C	ROS1.1	264	ROS1
chr6	117631495	1	C	ROS1.1	799	ROS1
chr6	117632141	0	G	ROS1.1	471	ROS1
chr6	117632192	0	A	ROS1.1	575	ROS1
chr6	117632257	1	C	ROS1.1	479	ROS1
chr6	117632303	1	T	ROS1.1	571	ROS1
chr6	117638280	0	C	ROS1.1	355	ROS1
chr6	117638377	0	G	ROS1.1	1319	ROS1
chr6	117638399	1	T	ROS1.1	355	ROS1
chr6	117638491	1	G	ROS1.1	1354	ROS1
chr6	117639330	0	A	ROS1.1	1252	ROS1
chr6	117639445	1	A	ROS1.1	1298	ROS1
chr6	117640929	0	C	ROS1.1	151	ROS1
chr6	117641044	0	T	ROS1.1	963	ROS1
chr6	117641046	1	G	ROS1.1	145	ROS1
chr6	117641140	0	T	ROS1.1	716	ROS1
chr6	117641158	1	G	ROS1.1	983	ROS1
chr6	117641257	1	T	ROS1.1	695	ROS1
chr6	117642371	0	G	ROS1.1	1165	ROS1
chr6	117642436	0	G	ROS1.1	933	ROS1
chr6	117642477	1	C	ROS1.1	1195	ROS1
chr6	117642509	0	G	ROS1.1	422	ROS1
chr6	117642545	1	C	ROS1.1	869	ROS1
chr6	117642623	1	T	ROS1.1	453	ROS1
chr6	117645470	0	A	ROS1.1	3	ROS1
chr6	117645534	0	C	ROS1.1	0	ROS1
chr6	117645548	1	A	ROS1.1	0	ROS1
chr6	117645647	1	G	ROS1.1	5	ROS1
chr6	117647328	0	A	ROS1.1	65	ROS1
chr6	117647428	0	C	ROS1.1	1166	ROS1
chr6	117647434	1	C	ROS1.1	63	ROS1
chr6	117647530	0	A	ROS1.1	53	ROS1
chr6	117647536	1	C	ROS1.1	1170	ROS1
chr6	117647649	1	C	ROS1.1	47	ROS1
chr6	117650471	0	G	ROS1.1	810	ROS1
chr6	117650548	0	C	ROS1.1	1424	ROS1
chr6	117650583	1	G	ROS1.1	835	ROS1
chr6	117650659	1	T	ROS1.1	1461	ROS1
chr6	117658312	0	G	ROS1.1	236	ROS1
chr6	117658369	0	A	ROS1.1	285	ROS1
chr6	117658387	1	A	ROS1.1	178	ROS1
chr6	117658473	0	T	ROS1.1	11	ROS1
chr6	117658481	1	T	ROS1.1	458	ROS1
chr6	117658583	1	C	ROS1.1	13	ROS1
[truncated: 3,512 more rows]
