# Supplementary material for: Quantitative analysis of differences in copy numbers using read depth obtained from PCR-enriched samples and controls
Source: BMC Bioinformatics. 2015 Jan 28;16:17. doi: 10.1186/s12859-014-0428-5 (PMC4384318; doi:10.1186/s12859-014-0428-5)
Supplement: Additional file 2 — Primer read depth raw data. This archive (zip) contains one tab-separated text file (tsv) per sequencing run and sample. Each file name is composed of the run id and sample name. The column definitions are: chromosome, position, direction, reference base, cluster name, depth and original gene name. [file 12859_2014_428_MOESM2_ESM.zip › M117_NA10925.tsv]

chr2	25457047	0	T	DNMT3A	35	DNMT3A
chr2	25457156	0	A	DNMT3A	647	DNMT3A
chr2	25457164	1	T	DNMT3A	33	DNMT3A
chr2	25457264	0	T	DNMT3A	157	DNMT3A
chr2	25457275	1	G	DNMT3A	631	DNMT3A
chr2	25457354	1	C	DNMT3A	160	DNMT3A
chr2	25458540	0	C	DNMT3A	980	DNMT3A
chr2	25458644	0	G	DNMT3A	504	DNMT3A
chr2	25458657	1	G	DNMT3A	971	DNMT3A
chr2	25458764	1	C	DNMT3A	506	DNMT3A
chr2	25459699	0	C	DNMT3A	80	DNMT3A
chr2	25459793	0	G	DNMT3A	365	DNMT3A
chr2	25459820	1	A	DNMT3A	90	DNMT3A
chr2	25459906	1	A	DNMT3A	363	DNMT3A
chr2	25461946	0	T	DNMT3A	328	DNMT3A
chr2	25462008	0	C	DNMT3A	254	DNMT3A
chr2	25462065	1	T	DNMT3A	352	DNMT3A
chr2	25462066	0	C	DNMT3A	771	DNMT3A
chr2	25462102	1	G	DNMT3A	224	DNMT3A
chr2	25462179	1	C	DNMT3A	772	DNMT3A
chr2	25463106	0	G	DNMT3A	581	DNMT3A
chr2	25463212	0	T	DNMT3A	599	DNMT3A
chr2	25463226	1	T	DNMT3A	571	DNMT3A
chr2	25463297	0	A	DNMT3A	511	DNMT3A
chr2	25463333	1	A	DNMT3A	618	DNMT3A
chr2	25463411	1	T	DNMT3A	519	DNMT3A
chr2	25463445	0	C	DNMT3A	449	DNMT3A
chr2	25463553	0	C	DNMT3A	781	DNMT3A
chr2	25463567	1	A	DNMT3A	453	DNMT3A
chr2	25463674	1	G	DNMT3A	788	DNMT3A
chr2	25464364	0	G	DNMT3A	263	DNMT3A
chr2	25464478	0	C	DNMT3A	427	DNMT3A
chr2	25464504	1	A	DNMT3A	269	DNMT3A
chr2	25464600	1	C	DNMT3A	438	DNMT3A
chr2	25466696	0	A	DNMT3A	455	DNMT3A
chr2	25466778	0	C	DNMT3A	109	DNMT3A
chr2	25466811	1	C	DNMT3A	419	DNMT3A
chr2	25466845	0	G	DNMT3A	287	DNMT3A
chr2	25466865	1	A	DNMT3A	108	DNMT3A
chr2	25466946	0	A	DNMT3A	276	DNMT3A
chr2	25466969	1	A	DNMT3A	291	DNMT3A
chr2	25467030	0	C	DNMT3A	233	DNMT3A
chr2	25467050	1	A	DNMT3A	263	DNMT3A
chr2	25467112	0	T	DNMT3A	90	DNMT3A
chr2	25467140	1	C	DNMT3A	234	DNMT3A
chr2	25467191	0	A	DNMT3A	83	DNMT3A
chr2	25467201	1	A	DNMT3A	89	DNMT3A
chr2	25467283	1	A	DNMT3A	83	DNMT3A
chr2	25467388	0	T	DNMT3A	394	DNMT3A
chr2	25467500	0	A	DNMT3A	162	DNMT3A
chr2	25467506	1	A	DNMT3A	384	DNMT3A
chr2	25467613	1	T	DNMT3A	232	DNMT3A
chr2	25468047	0	A	DNMT3A	476	DNMT3A
chr2	25468124	0	T	DNMT3A	336	DNMT3A
chr2	25468170	1	A	DNMT3A	545	DNMT3A
chr2	25468230	1	A	DNMT3A	335	DNMT3A
chr2	25468881	0	A	DNMT3A	1026	DNMT3A
chr2	25469016	0	G	DNMT3A	386	DNMT3A
chr2	25469023	1	A	DNMT3A	1041	DNMT3A
chr2	25469054	0	C	DNMT3A	633	DNMT3A
chr2	25469129	1	A	DNMT3A	382	DNMT3A
chr2	25469157	0	T	DNMT3A	686	DNMT3A
chr2	25469173	1	T	DNMT3A	617	DNMT3A
chr2	25469280	1	T	DNMT3A	682	DNMT3A
chr2	25469425	0	C	DNMT3A	66	DNMT3A
chr2	25469492	0	C	DNMT3A	139	DNMT3A
chr2	25469547	1	A	DNMT3A	88	DNMT3A
chr2	25469552	0	T	DNMT3A	184	DNMT3A
chr2	25469585	1	T	DNMT3A	142	DNMT3A
chr2	25469674	1	T	DNMT3A	184	DNMT3A
chr2	25469865	0	C	DNMT3A	368	DNMT3A
chr2	25469938	0	G	DNMT3A	253	DNMT3A
chr2	25469985	1	C	DNMT3A	372	DNMT3A
chr2	25470003	0	G	DNMT3A	411	DNMT3A
chr2	25470047	1	C	DNMT3A	255	DNMT3A
chr2	25470118	1	A	DNMT3A	402	DNMT3A
chr2	25470422	0	T	DNMT3A	342	DNMT3A
chr2	25470489	0	T	DNMT3A	851	DNMT3A
chr2	25470530	1	A	DNMT3A	342	DNMT3A
chr2	25470630	1	A	DNMT3A	836	DNMT3A
chr2	25470945	0	C	DNMT3A	10	DNMT3A
chr2	25471058	0	C	DNMT3A	29	DNMT3A
chr2	25471091	1	T	DNMT3A	20	DNMT3A
chr2	25471155	1	C	DNMT3A	28	DNMT3A
chr2	25472505	0	G	DNMT3A	777	DNMT3A
chr2	25472622	1	T	DNMT3A	785	DNMT3A
chr2	25474981	0	C	DNMT3A	191	DNMT3A
chr2	25475119	1	G	DNMT3A	189	DNMT3A
chr2	25497733	0	G	DNMT3A	737	DNMT3A
chr2	25497850	1	T	DNMT3A	749	DNMT3A
chr2	25497859	0	T	DNMT3A	406	DNMT3A
chr2	25497985	1	T	DNMT3A	425	DNMT3A
chr2	25498328	0	A	DNMT3A	464	DNMT3A
chr2	25498446	1	T	DNMT3A	444	DNMT3A
chr2	25505225	0	T	DNMT3A	918	DNMT3A
chr2	25505367	1	C	DNMT3A	695	DNMT3A
chr2	25505370	0	T	DNMT3A	568	DNMT3A
chr2	25505492	1	G	DNMT3A	564	DNMT3A
chr2	25522996	0	T	DNMT3A	909	DNMT3A
chr2	25523122	1	C	DNMT3A	896	DNMT3A
chr2	25536793	0	C	DNMT3A	205	DNMT3A
chr2	25536915	1	G	DNMT3A	187	DNMT3A
chr2	26414029	0	C	HADHA+HADHB	457	HADHA
chr2	26414129	0	A	HADHA+HADHB	288	HADHA
chr2	26414137	1	G	HADHA+HADHB	488	HADHA
chr2	26414202	0	C	HADHA+HADHB	314	HADHA
chr2	26414242	1	C	HADHA+HADHB	283	HADHA
chr2	26414320	1	A	HADHA+HADHB	335	HADHA
chr2	26414329	0	C	HADHA+HADHB	467	HADHA
chr2	26414439	0	T	HADHA+HADHB	506	HADHA
chr2	26414442	1	C	HADHA+HADHB	409	HADHA
chr2	26414561	1	G	HADHA+HADHB	508	HADHA
chr2	26415158	0	T	HADHA+HADHB	649	HADHA
chr2	26415244	0	C	HADHA+HADHB	339	HADHA
chr2	26415276	1	C	HADHA+HADHB	663	HADHA
chr2	26415353	1	T	HADHA+HADHB	336	HADHA
chr2	26416405	0	G	HADHA+HADHB	440	HADHA
chr2	26416491	0	C	HADHA+HADHB	444	HADHA
chr2	26416525	1	A	HADHA+HADHB	441	HADHA
chr2	26416611	0	G	HADHA+HADHB	604	HADHA
chr2	26416614	1	A	HADHA+HADHB	454	HADHA
chr2	26416731	1	T	HADHA+HADHB	616	HADHA
chr2	26417375	0	C	HADHA+HADHB	457	HADHA
chr2	26417462	0	A	HADHA+HADHB	373	HADHA
chr2	26417485	1	G	HADHA+HADHB	457	HADHA
chr2	26417581	1	G	HADHA+HADHB	354	HADHA
chr2	26417919	0	A	HADHA+HADHB	669	HADHA
chr2	26418032	0	T	HADHA+HADHB	733	HADHA
chr2	26418035	1	T	HADHA+HADHB	668	HADHA
chr2	26418152	1	C	HADHA+HADHB	726	HADHA
chr2	26420508	0	G	HADHA+HADHB	401	HADHA
chr2	26420594	0	C	HADHA+HADHB	768	HADHA
chr2	26420609	1	G	HADHA+HADHB	407	HADHA
chr2	26420714	1	C	HADHA+HADHB	786	HADHA
chr2	26423991	0	A	HADHA+HADHB	394	HADHA
chr2	26424105	0	G	HADHA+HADHB	700	HADHA
chr2	26424107	1	A	HADHA+HADHB	403	HADHA
chr2	26424211	1	T	HADHA+HADHB	689	HADHA
chr2	26426908	0	G	HADHA+HADHB	370	HADHA
chr2	26427000	0	C	HADHA+HADHB	868	HADHA
chr2	26427002	1	C	HADHA+HADHB	363	HADHA
chr2	26427114	1	T	HADHA+HADHB	871	HADHA
chr2	26432628	0	C	HADHA+HADHB	745	HADHA
chr2	26432737	0	T	HADHA+HADHB	1026	HADHA
chr2	26432743	1	C	HADHA+HADHB	725	HADHA
chr2	26432855	1	A	HADHA+HADHB	1024	HADHA
chr2	26435408	0	A	HADHA+HADHB	455	HADHA
chr2	26435524	1	C	HADHA+HADHB	450	HADHA
chr2	26437249	0	G	HADHA+HADHB	299	HADHA
chr2	26437309	0	C	HADHA+HADHB	1324	HADHA
chr2	26437344	1	C	HADHA+HADHB	297	HADHA
chr2	26437409	0	G	HADHA+HADHB	1110	HADHA
chr2	26437422	1	C	HADHA+HADHB	1304	HADHA
chr2	26437525	1	G	HADHA+HADHB	1104	HADHA
chr2	26437895	0	C	HADHA+HADHB	535	HADHA
chr2	26437998	0	T	HADHA+HADHB	406	HADHA
chr2	26438011	1	A	HADHA+HADHB	528	HADHA
chr2	26438112	1	A	HADHA+HADHB	399	HADHA
chr2	26453004	0	C	HADHA+HADHB	490	HADHA
chr2	26453063	0	G	HADHA+HADHB	643	HADHA
chr2	26453123	1	T	HADHA+HADHB	491	HADHA
chr2	26453148	0	A	HADHA+HADHB	1027	HADHA
chr2	26453171	1	C	HADHA+HADHB	630	HADHA
chr2	26453265	1	C	HADHA+HADHB	983	HADHA
chr2	26454963	0	C	HADHA+HADHB	388	HADHA
chr2	26455044	0	T	HADHA+HADHB	9	HADHA
chr2	26455078	1	A	HADHA+HADHB	361	HADHA
chr2	26455143	0	G	HADHA+HADHB	719	HADHA
chr2	26455147	1	C	HADHA+HADHB	8	HADHA
chr2	26455263	1	G	HADHA+HADHB	734	HADHA
chr2	26457062	0	C	HADHA+HADHB	783	HADHA
chr2	26457131	0	G	HADHA+HADHB	104	HADHA
chr2	26457176	1	T	HADHA+HADHB	774	HADHA
chr2	26457198	0	G	HADHA+HADHB	210	HADHA
chr2	26457218	1	A	HADHA+HADHB	91	HADHA
chr2	26457309	1	C	HADHA+HADHB	199	HADHA
chr2	26459699	0	G	HADHA+HADHB	1189	HADHA
chr2	26459804	0	T	HADHA+HADHB	414	HADHA
chr2	26459808	1	T	HADHA+HADHB	1166	HADHA
chr2	26459918	1	C	HADHA+HADHB	394	HADHA
chr2	26461816	0	A	HADHA+HADHB	239	HADHA
chr2	26461876	0	A	HADHA+HADHB	391	HADHA
chr2	26461929	1	A	HADHA+HADHB	231	HADHA
chr2	26461979	0	C	HADHA+HADHB	4	HADHA
chr2	26461988	1	C	HADHA+HADHB	517	HADHA
chr2	26462039	1	T	HADHA+HADHB	3	HADHA
chr2	26467279	0	G	HADHA+HADHB	50	HADHA
chr2	26467419	0	A	HADHA+HADHB	56	HADHA
chr2	26467422	1	C	HADHA+HADHB	74	HADHA
chr2	26467526	1	T	HADHA+HADHB	56	HADHA
chr2	26477034	0	G	HADHA+HADHB	99	HADHB
chr2	26477146	0	T	HADHA+HADHB	860	HADHB
chr2	26477153	1	C	HADHA+HADHB	99	HADHB
chr2	26477246	1	C	HADHA+HADHB	884	HADHB
chr2	26477257	0	A	HADHA+HADHB	2084	HADHB
chr2	26477388	1	T	HADHA+HADHB	2120	HADHB
chr2	26486254	0	A	HADHA+HADHB	157	HADHB
chr2	26486277	0	G	HADHA+HADHB	199	HADHB
chr2	26486341	1	G	HADHA+HADHB	171	HADHB
chr2	26486378	1	C	HADHA+HADHB	53	HADHB
chr2	26492734	0	G	HADHA+HADHB	638	HADHB
chr2	26492829	0	A	HADHA+HADHB	261	HADHB
chr2	26492838	1	C	HADHA+HADHB	623	HADHB
chr2	26492938	1	G	HADHA+HADHB	264	HADHB
chr2	26496486	0	A	HADHA+HADHB	612	HADHB
chr2	26496548	0	A	HADHA+HADHB	317	HADHB
chr2	26496605	1	A	HADHA+HADHB	590	HADHB
chr2	26496648	1	A	HADHA+HADHB	271	HADHB
chr2	26499912	0	G	HADHA+HADHB	493	HADHB
chr2	26500007	0	G	HADHA+HADHB	137	HADHB
chr2	26500028	1	G	HADHA+HADHB	488	HADHB
chr2	26500125	1	A	HADHA+HADHB	134	HADHB
chr2	26501430	0	G	HADHA+HADHB	451	HADHB
chr2	26501545	0	C	HADHA+HADHB	485	HADHB
chr2	26501549	1	T	HADHA+HADHB	450	HADHB
chr2	26501636	0	C	HADHA+HADHB	512	HADHB
chr2	26501646	1	C	HADHA+HADHB	488	HADHB
chr2	26501750	1	A	HADHA+HADHB	490	HADHB
chr2	26501978	0	G	HADHA+HADHB	826	HADHB
chr2	26502085	0	G	HADHA+HADHB	441	HADHB
chr2	26502098	1	T	HADHA+HADHB	829	HADHB
chr2	26502191	0	G	HADHA+HADHB	33	HADHB
chr2	26502202	1	T	HADHA+HADHB	458	HADHB
chr2	26502306	1	T	HADHA+HADHB	45	HADHB
chr2	26502837	0	T	HADHA+HADHB	1072	HADHB
chr2	26502949	0	A	HADHA+HADHB	709	HADHB
chr2	26502958	1	T	HADHA+HADHB	1068	HADHB
chr2	26503065	1	T	HADHA+HADHB	659	HADHB
chr2	26505667	0	C	HADHA+HADHB	24	HADHB
chr2	26505776	0	C	HADHA+HADHB	949	HADHB
chr2	26505777	1	C	HADHA+HADHB	24	HADHB
chr2	26505856	0	C	HADHA+HADHB	307	HADHB
chr2	26505891	1	C	HADHA+HADHB	1030	HADHB
chr2	26505952	1	C	HADHA+HADHB	330	HADHB
chr2	26506997	0	T	HADHA+HADHB	40	HADHB
chr2	26507048	0	T	HADHA+HADHB	909	HADHB
chr2	26507083	1	T	HADHA+HADHB	38	HADHB
chr2	26507166	1	A	HADHA+HADHB	910	HADHB
chr2	26507710	0	C	HADHA+HADHB	225	HADHB
chr2	26507791	0	G	HADHA+HADHB	1029	HADHB
chr2	26507819	1	A	HADHA+HADHB	224	HADHB
chr2	26507910	1	G	HADHA+HADHB	993	HADHB
chr2	26508185	0	C	HADHA+HADHB	631	HADHB
chr2	26508290	0	T	HADHA+HADHB	646	HADHB
chr2	26508304	1	T	HADHA+HADHB	632	HADHB
chr2	26508391	0	A	HADHA+HADHB	104	HADHB
chr2	26508404	1	T	HADHA+HADHB	654	HADHB
chr2	26508508	1	T	HADHA+HADHB	104	HADHB
chr2	26512757	0	G	HADHA+HADHB	396	HADHB
chr2	26512855	1	C	HADHA+HADHB	397	HADHB
chr2	110881316	0	G	NPHP1	683	NPHP1
chr2	110881407	0	G	NPHP1	778	NPHP1
chr2	110881434	1	A	NPHP1	674	NPHP1
chr2	110881522	0	G	NPHP1	326	NPHP1
chr2	110881523	1	C	NPHP1	793	NPHP1
chr2	110881620	0	C	NPHP1	343	NPHP1
chr2	110881626	1	G	NPHP1	323	NPHP1
chr2	110881721	1	C	NPHP1	345	NPHP1
chr2	110883186	0	G	NPHP1	438	NPHP1
chr2	110883305	1	C	NPHP1	435	NPHP1
chr2	110886723	0	C	NPHP1	239	NPHP1
chr2	110886778	0	C	NPHP1	66	NPHP1
chr2	110886826	1	G	NPHP1	289	NPHP1
chr2	110886876	1	C	NPHP1	66	NPHP1
chr2	110889188	0	G	NPHP1	417	NPHP1
chr2	110889255	0	C	NPHP1	40	NPHP1
chr2	110889287	1	G	NPHP1	322	NPHP1
chr2	110889346	0	C	NPHP1	1	NPHP1
chr2	110889357	1	T	NPHP1	37	NPHP1
chr2	110889454	1	A	NPHP1	6	NPHP1
chr2	110901078	0	A	NPHP1	625	NPHP1
chr2	110901198	0	G	NPHP1	1137	NPHP1
chr2	110901199	1	G	NPHP1	621	NPHP1
chr2	110901315	1	G	NPHP1	1139	NPHP1
chr2	110902027	0	G	NPHP1	432	NPHP1
chr2	110902061	0	G	NPHP1	718	NPHP1
chr2	110902123	1	C	NPHP1	425	NPHP1
chr2	110902177	1	T	NPHP1	675	NPHP1
chr2	110904270	0	A	NPHP1	919	NPHP1
chr2	110904360	0	A	NPHP1	381	NPHP1
chr2	110904386	1	G	NPHP1	919	NPHP1
chr2	110904476	1	C	NPHP1	371	NPHP1
chr2	110905467	0	A	NPHP1	1537	NPHP1
chr2	110905575	0	T	NPHP1	1666	NPHP1
chr2	110905580	1	C	NPHP1	1540	NPHP1
chr2	110905714	1	A	NPHP1	1667	NPHP1
chr2	110907736	0	C	NPHP1	117	NPHP1
chr2	110907818	0	G	NPHP1	572	NPHP1
chr2	110907841	1	G	NPHP1	115	NPHP1
chr2	110907923	1	C	NPHP1	578	NPHP1
chr2	110917682	0	A	NPHP1	359	NPHP1
chr2	110917777	0	A	NPHP1	133	NPHP1
chr2	110917794	1	T	NPHP1	383	NPHP1
chr2	110917896	1	G	NPHP1	98	NPHP1
chr2	110919244	0	T	NPHP1	996	NPHP1
chr2	110919359	1	T	NPHP1	994	NPHP1
chr2	110920585	0	C	NPHP1	687	NPHP1
chr2	110920629	0	C	NPHP1	724	NPHP1
chr2	110920700	1	C	NPHP1	670	NPHP1
chr2	110920746	1	C	NPHP1	685	NPHP1
chr2	110922050	0	C	NPHP1	475	NPHP1
chr2	110922117	0	C	NPHP1	318	NPHP1
chr2	110922164	1	G	NPHP1	475	NPHP1
chr2	110922216	0	C	NPHP1	853	NPHP1
chr2	110922232	1	C	NPHP1	318	NPHP1
chr2	110922333	1	G	NPHP1	900	NPHP1
chr2	110922558	0	G	NPHP1	404	NPHP1
chr2	110922627	0	A	NPHP1	293	NPHP1
chr2	110922670	1	C	NPHP1	413	NPHP1
chr2	110922680	0	T	NPHP1	436	NPHP1
chr2	110922740	1	A	NPHP1	303	NPHP1
chr2	110922799	1	T	NPHP1	440	NPHP1
chr2	110925965	0	A	NPHP1	686	NPHP1
chr2	110926076	0	T	NPHP1	299	NPHP1
chr2	110926079	1	C	NPHP1	597	NPHP1
chr2	110926195	1	C	NPHP1	304	NPHP1
chr2	110927347	0	G	NPHP1	545	NPHP1
chr2	110927434	0	G	NPHP1	683	NPHP1
chr2	110927458	1	G	NPHP1	546	NPHP1
chr2	110927532	0	C	NPHP1	220	NPHP1
chr2	110927550	1	C	NPHP1	761	NPHP1
chr2	110927624	1	C	NPHP1	220	NPHP1
chr2	110935952	0	G	NPHP1	484	NPHP1
chr2	110936031	0	C	NPHP1	231	NPHP1
chr2	110936060	1	T	NPHP1	526	NPHP1
chr2	110936117	0	T	NPHP1	353	NPHP1
chr2	110936119	1	A	NPHP1	226	NPHP1
chr2	110936235	1	T	NPHP1	325	NPHP1
chr2	110937126	0	G	NPHP1	247	NPHP1
chr2	110937236	1	C	NPHP1	258	NPHP1
chr2	110937248	0	T	NPHP1	203	NPHP1
chr2	110937355	1	G	NPHP1	227	NPHP1
chr2	110958965	0	C	NPHP1	220	NPHP1
chr2	110959038	0	C	NPHP1	84	NPHP1
chr2	110959060	1	C	NPHP1	229	NPHP1
chr2	110959111	1	T	NPHP1	84	NPHP1
chr2	110962392	0	G	NPHP1	810	NPHP1
chr2	110962475	0	A	NPHP1	79	NPHP1
chr2	110962516	1	G	NPHP1	816	NPHP1
chr2	110962562	1	C	NPHP1	80	NPHP1
chr2	192141598	0	C	MYO1B	254	MYO1B
chr2	192141711	0	C	MYO1B	566	MYO1B
chr2	192141718	1	A	MYO1B	258	MYO1B
chr2	192141822	1	T	MYO1B	565	MYO1B
chr2	192160781	0	G	MYO1B	635	MYO1B
chr2	192160889	0	T	MYO1B	475	MYO1B
chr2	192160892	1	A	MYO1B	635	MYO1B
chr2	192161006	1	T	MYO1B	500	MYO1B
chr2	192194601	0	C	MYO1B	285	MYO1B
chr2	192194687	0	G	MYO1B	739	MYO1B
chr2	192194695	1	C	MYO1B	290	MYO1B
chr2	192194805	1	G	MYO1B	802	MYO1B
chr2	192206123	0	C	MYO1B	698	MYO1B
chr2	192206227	0	T	MYO1B	607	MYO1B
chr2	192206237	1	G	MYO1B	627	MYO1B
chr2	192206345	1	A	MYO1B	631	MYO1B
chr2	192210878	0	G	MYO1B	493	MYO1B
chr2	192210983	0	T	MYO1B	54	MYO1B
chr2	192210987	1	G	MYO1B	483	MYO1B
chr2	192211118	1	G	MYO1B	53	MYO1B
chr2	192214857	0	C	MYO1B	1126	MYO1B
chr2	192214936	0	G	MYO1B	22	MYO1B
chr2	192214967	1	C	MYO1B	1113	MYO1B
chr2	192215024	1	G	MYO1B	22	MYO1B
chr2	192225333	0	C	MYO1B	1151	MYO1B
chr2	192225399	0	A	MYO1B	446	MYO1B
chr2	192225448	1	G	MYO1B	1143	MYO1B
chr2	192225519	1	C	MYO1B	477	MYO1B
chr2	192226965	0	C	MYO1B	553	MYO1B
chr2	192227049	0	G	MYO1B	339	MYO1B
chr2	192227063	1	G	MYO1B	565	MYO1B
chr2	192227160	1	G	MYO1B	324	MYO1B
chr2	192228354	0	G	MYO1B	500	MYO1B
chr2	192228468	0	T	MYO1B	132	MYO1B
chr2	192228469	1	G	MYO1B	501	MYO1B
chr2	192228504	0	G	MYO1B	702	MYO1B
chr2	192228568	1	G	MYO1B	132	MYO1B
chr2	192228577	0	G	MYO1B	390	MYO1B
chr2	192228610	1	G	MYO1B	698	MYO1B
chr2	192228693	1	G	MYO1B	392	MYO1B
chr2	192228856	0	T	MYO1B	725	MYO1B
chr2	192228967	0	C	MYO1B	676	MYO1B
chr2	192228970	1	G	MYO1B	615	MYO1B
chr2	192229084	1	T	MYO1B	676	MYO1B
chr2	192234234	0	G	MYO1B	150	MYO1B
chr2	192234283	0	G	MYO1B	87	MYO1B
chr2	192234328	1	G	MYO1B	151	MYO1B
chr2	192234335	0	G	MYO1B	19	MYO1B
chr2	192234371	1	A	MYO1B	86	MYO1B
chr2	192234450	1	G	MYO1B	21	MYO1B
chr2	192234900	0	G	MYO1B	15	MYO1B
chr2	192234979	0	C	MYO1B	213	MYO1B
chr2	192234989	1	C	MYO1B	9	MYO1B
chr2	192235064	1	G	MYO1B	207	MYO1B
chr2	192246123	0	G	MYO1B	124	MYO1B
chr2	192246191	0	A	MYO1B	220	MYO1B
chr2	192246232	1	G	MYO1B	139	MYO1B
chr2	192246251	0	G	MYO1B	1035	MYO1B
chr2	192246285	1	T	MYO1B	233	MYO1B
chr2	192246362	1	G	MYO1B	1030	MYO1B
chr2	192247929	0	G	MYO1B	672	MYO1B
chr2	192248028	0	A	MYO1B	449	MYO1B
chr2	192248041	1	T	MYO1B	590	MYO1B
chr2	192248137	1	G	MYO1B	450	MYO1B
chr2	192250534	0	G	MYO1B	468	MYO1B
chr2	192250614	0	C	MYO1B	423	MYO1B
chr2	192250637	1	G	MYO1B	476	MYO1B
chr2	192250707	0	C	MYO1B	116	MYO1B
chr2	192250733	1	A	MYO1B	429	MYO1B
chr2	192250758	0	A	MYO1B	517	MYO1B
chr2	192250796	1	C	MYO1B	113	MYO1B
chr2	192250870	1	T	MYO1B	519	MYO1B
chr2	192251880	0	T	MYO1B	901	MYO1B
chr2	192251973	0	C	MYO1B	485	MYO1B
chr2	192251998	1	T	MYO1B	903	MYO1B
chr2	192252064	0	G	MYO1B	116	MYO1B
chr2	192252085	1	C	MYO1B	524	MYO1B
chr2	192252168	0	C	MYO1B	158	MYO1B
chr2	192252182	1	T	MYO1B	102	MYO1B
chr2	192252244	1	C	MYO1B	163	MYO1B
chr2	192254986	0	G	MYO1B	135	MYO1B
chr2	192255062	0	A	MYO1B	167	MYO1B
chr2	192255065	1	C	MYO1B	154	MYO1B
chr2	192255172	0	A	MYO1B	475	MYO1B
chr2	192255185	1	A	MYO1B	163	MYO1B
chr2	192255284	1	T	MYO1B	463	MYO1B
chr2	192256779	0	A	MYO1B	541	MYO1B
chr2	192256887	0	C	MYO1B	677	MYO1B
chr2	192256892	1	G	MYO1B	543	MYO1B
chr2	192257007	1	A	MYO1B	679	MYO1B
chr2	192257764	0	G	MYO1B	487	MYO1B
chr2	192257826	0	C	MYO1B	322	MYO1B
chr2	192257884	1	G	MYO1B	474	MYO1B
chr2	192257926	0	C	MYO1B	38	MYO1B
chr2	192257936	1	C	MYO1B	369	MYO1B
chr2	192258044	1	T	MYO1B	38	MYO1B
chr2	192261076	0	G	MYO1B	166	MYO1B
chr2	192261168	0	A	MYO1B	192	MYO1B
chr2	192261183	1	G	MYO1B	161	MYO1B
chr2	192261287	1	T	MYO1B	193	MYO1B
chr2	192265033	0	C	MYO1B	526	MYO1B
chr2	192265141	0	A	MYO1B	97	MYO1B
chr2	192265146	1	C	MYO1B	525	MYO1B
chr2	192265263	1	T	MYO1B	97	MYO1B
chr2	192265434	0	G	MYO1B	435	MYO1B
chr2	192265530	0	C	MYO1B	439	MYO1B
chr2	192265532	1	G	MYO1B	436	MYO1B
chr2	192265640	1	G	MYO1B	435	MYO1B
chr2	192267314	0	C	MYO1B	445	MYO1B
chr2	192267387	0	G	MYO1B	330	MYO1B
chr2	192267425	1	C	MYO1B	424	MYO1B
chr2	192267484	1	C	MYO1B	334	MYO1B
chr2	192272800	0	G	MYO1B	435	MYO1B
chr2	192272877	0	G	MYO1B	0	MYO1B
chr2	192272895	1	G	MYO1B	443	MYO1B
chr2	192272964	1	C	MYO1B	0	MYO1B
chr2	192273747	0	T	MYO1B	441	MYO1B
chr2	192273821	0	A	MYO1B	51	MYO1B
chr2	192273859	1	G	MYO1B	442	MYO1B
chr2	192273928	1	T	MYO1B	41	MYO1B
chr2	192275705	0	C	MYO1B	21	MYO1B
chr2	192275818	0	A	MYO1B	202	MYO1B
chr2	192275819	1	G	MYO1B	50	MYO1B
chr2	192275861	0	G	MYO1B	781	MYO1B
chr2	192275912	1	G	MYO1B	197	MYO1B
chr2	192275973	1	C	MYO1B	715	MYO1B
chr2	192278700	0	C	MYO1B	280	MYO1B
chr2	192278787	0	T	MYO1B	259	MYO1B
chr2	192278797	1	C	MYO1B	282	MYO1B
chr2	192278877	0	G	MYO1B	847	MYO1B
chr2	192278892	1	C	MYO1B	261	MYO1B
chr2	192278987	1	G	MYO1B	843	MYO1B
chr2	192279187	0	A	MYO1B	805	MYO1B
chr2	192279289	0	C	MYO1B	32	MYO1B
chr2	192279303	1	G	MYO1B	883	MYO1B
chr2	192279376	0	T	MYO1B	291	MYO1B
chr2	192279393	1	G	MYO1B	32	MYO1B
chr2	192279486	1	A	MYO1B	285	MYO1B
chr2	192280793	0	C	MYO1B	489	MYO1B
chr2	192280862	0	G	MYO1B	367	MYO1B
chr2	192280913	1	T	MYO1B	493	MYO1B
chr2	192280925	0	C	MYO1B	642	MYO1B
chr2	192280955	1	G	MYO1B	366	MYO1B
chr2	192281023	1	G	MYO1B	643	MYO1B
chr2	192288477	0	G	MYO1B	996	MYO1B
chr2	192288581	0	A	MYO1B	1167	MYO1B
chr2	192288582	1	C	MYO1B	995	MYO1B
chr2	192288672	0	G	MYO1B	828	MYO1B
chr2	192288696	1	C	MYO1B	1126	MYO1B
chr2	192288780	1	A	MYO1B	812	MYO1B
chr2	198257001	0	C	SF3B1	492	SF3B1
chr2	198257075	0	G	SF3B1	655	SF3B1
chr2	198257115	1	G	SF3B1	461	SF3B1
chr2	198257153	0	A	SF3B1	295	SF3B1
chr2	198257181	1	A	SF3B1	676	SF3B1
chr2	198257260	1	A	SF3B1	294	SF3B1
chr2	198257630	0	T	SF3B1	691	SF3B1
chr2	198257727	0	C	SF3B1	379	SF3B1
chr2	198257731	1	T	SF3B1	692	SF3B1
chr2	198257817	0	A	SF3B1	816	SF3B1
chr2	198257838	1	T	SF3B1	378	SF3B1
chr2	198257934	1	T	SF3B1	720	SF3B1
chr2	198260736	0	G	SF3B1	155	SF3B1
chr2	198260802	0	G	SF3B1	838	SF3B1
chr2	198260853	1	C	SF3B1	157	SF3B1
chr2	198260912	0	T	SF3B1	725	SF3B1
chr2	198260916	1	C	SF3B1	839	SF3B1
chr2	198260991	0	C	SF3B1	95	SF3B1
chr2	198261027	1	G	SF3B1	686	SF3B1
chr2	198261057	0	A	SF3B1	745	SF3B1
chr2	198261071	1	T	SF3B1	102	SF3B1
chr2	198261194	1	T	SF3B1	782	SF3B1
chr2	198262655	0	A	SF3B1	438	SF3B1
chr2	198262714	0	G	SF3B1	455	SF3B1
chr2	198262757	0	A	SF3B1	399	SF3B1
chr2	198262766	1	T	SF3B1	446	SF3B1
chr2	198262817	1	C	SF3B1	475	SF3B1
chr2	198262870	1	T	SF3B1	396	SF3B1
chr2	198263115	0	T	SF3B1	205	SF3B1
chr2	198263187	0	G	SF3B1	162	SF3B1
chr2	198263201	1	C	SF3B1	193	SF3B1
chr2	198263254	0	G	SF3B1	297	SF3B1
chr2	198263282	1	T	SF3B1	155	SF3B1
chr2	198263354	1	G	SF3B1	317	SF3B1
chr2	198264703	0	G	SF3B1	374	SF3B1
chr2	198264774	0	C	SF3B1	185	SF3B1
chr2	198264798	1	C	SF3B1	368	SF3B1
chr2	198264860	0	A	SF3B1	432	SF3B1
chr2	198264863	1	C	SF3B1	196	SF3B1
chr2	198264972	0	T	SF3B1	57	SF3B1
chr2	198264975	1	C	SF3B1	422	SF3B1
chr2	198265083	0	T	SF3B1	653	SF3B1
chr2	198265086	1	G	SF3B1	55	SF3B1
chr2	198265196	1	G	SF3B1	607	SF3B1
chr2	198265387	0	T	SF3B1	602	SF3B1
chr2	198265495	0	G	SF3B1	609	SF3B1
chr2	198265503	1	T	SF3B1	608	SF3B1
chr2	198265597	0	C	SF3B1	240	SF3B1
chr2	198265602	1	C	SF3B1	616	SF3B1
chr2	198265715	1	A	SF3B1	246	SF3B1
chr2	198266098	0	A	SF3B1	734	SF3B1
chr2	198266199	0	T	SF3B1	502	SF3B1
chr2	198266216	1	C	SF3B1	738	SF3B1
chr2	198266305	1	C	SF3B1	504	SF3B1
chr2	198266439	0	T	SF3B1	296	SF3B1
chr2	198266501	0	A	SF3B1	37	SF3B1
chr2	198266555	1	A	SF3B1	273	SF3B1
chr2	198266595	0	C	SF3B1	733	SF3B1
chr2	198266600	1	A	SF3B1	46	SF3B1
chr2	198266699	0	G	SF3B1	350	SF3B1
chr2	198266702	1	G	SF3B1	755	SF3B1
chr2	198266789	0	C	SF3B1	655	SF3B1
chr2	198266813	1	A	SF3B1	362	SF3B1
chr2	198266905	1	C	SF3B1	663	SF3B1
chr2	198267243	0	G	SF3B1	834	SF3B1
chr2	198267323	0	G	SF3B1	320	SF3B1
chr2	198267355	1	C	SF3B1	875	SF3B1
chr2	198267378	0	G	SF3B1	359	SF3B1
chr2	198267416	1	G	SF3B1	321	SF3B1
chr2	198267477	0	G	SF3B1	387	SF3B1
chr2	198267479	1	G	SF3B1	376	SF3B1
chr2	198267595	1	A	SF3B1	386	SF3B1
chr2	198267635	0	G	SF3B1	33	SF3B1
chr2	198267697	0	T	SF3B1	286	SF3B1
chr2	198267741	1	G	SF3B1	38	SF3B1
chr2	198267810	1	A	SF3B1	270	SF3B1
chr2	198268212	0	C	SF3B1	839	SF3B1
chr2	198268324	0	A	SF3B1	575	SF3B1
chr2	198268325	1	C	SF3B1	872	SF3B1
chr2	198268386	0	C	SF3B1	209	SF3B1
chr2	198268435	0	C	SF3B1	890	SF3B1
chr2	198268441	1	A	SF3B1	582	SF3B1
chr2	198268501	1	G	SF3B1	511	SF3B1
chr2	198268547	1	G	SF3B1	869	SF3B1
chr2	198269777	0	C	SF3B1	340	SF3B1
chr2	198269810	0	G	SF3B1	893	SF3B1
chr2	198269884	1	T	SF3B1	354	SF3B1
chr2	198269926	1	A	SF3B1	834	SF3B1
chr2	198269969	0	T	SF3B1	63	SF3B1
chr2	198270058	0	G	SF3B1	352	SF3B1
chr2	198270081	1	G	SF3B1	119	SF3B1
chr2	198270127	0	G	SF3B1	333	SF3B1
chr2	198270157	1	G	SF3B1	341	SF3B1
chr2	198270245	1	G	SF3B1	340	SF3B1
chr2	198272657	0	T	SF3B1	292	SF3B1
chr2	198272736	0	G	SF3B1	629	SF3B1
chr2	198272772	1	G	SF3B1	293	SF3B1
chr2	198272836	0	T	SF3B1	1	SF3B1
chr2	198272841	1	G	SF3B1	681	SF3B1
chr2	198272953	1	A	SF3B1	0	SF3B1
chr2	198273036	0	A	SF3B1	968	SF3B1
chr2	198273093	0	C	SF3B1	291	SF3B1
chr2	198273151	1	C	SF3B1	990	SF3B1
chr2	198273211	0	T	SF3B1	565	SF3B1
chr2	198273212	1	T	SF3B1	297	SF3B1
chr2	198273306	0	C	SF3B1	0	SF3B1
chr2	198273323	1	G	SF3B1	568	SF3B1
chr2	198273425	1	T	SF3B1	3	SF3B1
chr2	198274469	0	C	SF3B1	501	SF3B1
chr2	198274547	0	G	SF3B1	394	SF3B1
chr2	198274580	1	G	SF3B1	497	SF3B1
chr2	198274589	0	C	SF3B1	710	SF3B1
chr2	198274666	1	A	SF3B1	398	SF3B1
chr2	198274710	1	A	SF3B1	705	SF3B1
chr2	198281396	0	G	SF3B1	501	SF3B1
chr2	198281517	0	T	SF3B1	559	SF3B1
chr2	198281521	1	C	SF3B1	541	SF3B1
chr2	198281586	0	T	SF3B1	713	SF3B1
chr2	198281620	1	G	SF3B1	558	SF3B1
chr2	198281701	1	T	SF3B1	635	SF3B1
chr2	198283178	0	A	SF3B1	872	SF3B1
chr2	198283259	0	G	SF3B1	578	SF3B1
chr2	198283292	1	T	SF3B1	872	SF3B1
chr2	198283363	1	G	SF3B1	580	SF3B1
chr2	198283629	0	C	SF3B1	278	SF3B1
chr2	198283745	1	C	SF3B1	278	SF3B1
chr2	198285152	0	C	SF3B1	330	SF3B1
chr2	198285257	0	A	SF3B1	864	SF3B1
chr2	198285258	1	T	SF3B1	541	SF3B1
chr2	198285371	1	G	SF3B1	850	SF3B1
chr2	198285719	0	C	SF3B1	1341	SF3B1
chr2	198285827	0	A	SF3B1	659	SF3B1
chr2	198285831	1	C	SF3B1	1358	SF3B1
chr2	198285940	1	A	SF3B1	652	SF3B1
chr2	198288486	0	C	SF3B1	776	SF3B1
chr2	198288552	0	C	SF3B1	960	SF3B1
chr2	198288594	1	C	SF3B1	798	SF3B1
chr2	198288627	0	C	SF3B1	487	SF3B1
chr2	198288664	1	C	SF3B1	864	SF3B1
chr2	198288744	1	A	SF3B1	476	SF3B1
chr2	198299660	0	A	SF3B1	145	SF3B1
chr2	198299730	0	C	SF3B1	683	SF3B1
chr2	198299736	1	A	SF3B1	142	SF3B1
chr2	198299853	1	G	SF3B1	694	SF3B1
chr2	202122930	0	A	CASP8	496	CASP8
chr2	202123020	0	T	CASP8	262	CASP8
chr2	202123051	1	T	CASP8	496	CASP8
chr2	202123132	1	C	CASP8	287	CASP8
chr2	202131162	0	C	CASP8	501	CASP8
chr2	202131228	0	C	CASP8	698	CASP8
chr2	202131276	1	A	CASP8	498	CASP8
chr2	202131300	0	C	CASP8	111	CASP8
chr2	202131335	1	G	CASP8	686	CASP8
chr2	202131349	0	G	CASP8	550	CASP8
chr2	202131375	1	G	CASP8	111	CASP8
chr2	202131443	0	C	CASP8	463	CASP8
chr2	202131468	1	G	CASP8	561	CASP8
chr2	202131553	1	G	CASP8	459	CASP8
chr2	202134159	0	A	CASP8	236	CASP8
chr2	202134244	0	G	CASP8	336	CASP8
chr2	202134259	1	C	CASP8	234	CASP8
chr2	202134362	1	C	CASP8	404	CASP8
chr2	202136168	0	T	CASP8	687	CASP8
chr2	202136261	0	G	CASP8	754	CASP8
chr2	202136286	1	G	CASP8	700	CASP8
chr2	202136373	1	G	CASP8	752	CASP8
chr2	202137336	0	C	CASP8	754	CASP8
chr2	202137453	0	C	CASP8	440	CASP8
chr2	202137454	1	A	CASP8	695	CASP8
chr2	202137562	1	G	CASP8	399	CASP8
chr2	202137565	0	C	CASP8	214	CASP8
chr2	202137646	0	T	CASP8	662	CASP8
chr2	202137660	1	C	CASP8	217	CASP8
chr2	202137754	1	C	CASP8	662	CASP8
chr2	202139585	0	C	CASP8	182	CASP8
chr2	202139650	0	C	CASP8	645	CASP8
chr2	202139677	1	G	CASP8	187	CASP8
chr2	202139755	1	C	CASP8	609	CASP8
chr2	202141517	0	A	CASP8	672	CASP8
chr2	202141586	0	C	CASP8	399	CASP8
chr2	202141636	1	G	CASP8	704	CASP8
chr2	202141694	0	A	CASP8	276	CASP8
chr2	202141698	1	T	CASP8	373	CASP8
chr2	202141815	1	T	CASP8	256	CASP8
chr2	202149517	0	C	CASP8	308	CASP8
chr2	202149619	0	A	CASP8	346	CASP8
chr2	202149633	1	C	CASP8	347	CASP8
chr2	202149659	0	A	CASP8	359	CASP8
chr2	202149732	1	C	CASP8	340	CASP8
chr2	202149769	0	T	CASP8	215	CASP8
chr2	202149779	1	T	CASP8	351	CASP8
chr2	202149880	0	G	CASP8	20	CASP8
chr2	202149886	1	G	CASP8	211	CASP8
chr2	202149935	0	T	CASP8	349	CASP8
chr2	202149954	1	G	CASP8	20	CASP8
chr2	202150018	0	A	CASP8	167	CASP8
chr2	202150043	1	A	CASP8	350	CASP8
chr2	202150134	1	A	CASP8	161	CASP8
chr2	202151139	0	C	CASP8	753	CASP8
chr2	202151189	0	G	CASP8	465	CASP8
chr2	202151257	1	G	CASP8	753	CASP8
chr2	202151306	1	C	CASP8	487	CASP8
chr2	202566487	0	C	ALS2	508	ALS2
chr2	202566583	0	C	ALS2	705	ALS2
chr2	202566598	1	C	ALS2	499	ALS2
chr2	202566698	1	A	ALS2	717	ALS2
chr2	202568812	0	G	ALS2	150	ALS2
chr2	202568925	0	A	ALS2	77	ALS2
chr2	202568926	1	G	ALS2	150	ALS2
chr2	202569045	1	A	ALS2	143	ALS2
chr2	202569113	0	A	ALS2	782	ALS2
chr2	202569216	0	T	ALS2	658	ALS2
chr2	202569234	1	A	ALS2	782	ALS2
chr2	202569294	0	A	ALS2	258	ALS2
chr2	202569324	1	G	ALS2	685	ALS2
chr2	202569416	1	A	ALS2	316	ALS2
chr2	202569833	0	G	ALS2	439	ALS2
chr2	202569916	0	G	ALS2	438	ALS2
chr2	202569936	1	G	ALS2	426	ALS2
chr2	202570013	1	G	ALS2	442	ALS2
chr2	202570114	0	C	ALS2	55	ALS2
chr2	202570220	1	T	ALS2	55	ALS2
chr2	202571543	0	G	ALS2	38	ALS2
chr2	202571621	0	G	ALS2	268	ALS2
chr2	202571656	1	T	ALS2	37	ALS2
chr2	202571689	0	G	ALS2	669	ALS2
chr2	202571717	1	G	ALS2	273	ALS2
chr2	202571807	1	C	ALS2	664	ALS2
chr2	202572559	0	C	ALS2	270	ALS2
chr2	202572661	0	G	ALS2	197	ALS2
chr2	202572676	1	A	ALS2	258	ALS2
chr2	202572781	1	C	ALS2	306	ALS2
chr2	202574536	0	A	ALS2	41	ALS2
chr2	202574589	0	G	ALS2	779	ALS2
chr2	202574647	1	T	ALS2	46	ALS2
chr2	202574669	0	G	ALS2	887	ALS2
chr2	202574694	1	G	ALS2	754	ALS2
chr2	202574790	1	G	ALS2	830	ALS2
chr2	202575685	0	A	ALS2	221	ALS2
chr2	202575794	0	C	ALS2	200	ALS2
chr2	202575800	1	T	ALS2	221	ALS2
chr2	202575910	1	A	ALS2	196	ALS2
chr2	202580325	0	G	ALS2	681	ALS2
chr2	202580404	0	T	ALS2	314	ALS2
chr2	202580441	1	T	ALS2	717	ALS2
chr2	202580513	0	C	ALS2	1124	ALS2
chr2	202580524	1	T	ALS2	372	ALS2
chr2	202580629	1	A	ALS2	1111	ALS2
chr2	202582765	0	C	ALS2	788	ALS2
chr2	202582830	0	T	ALS2	806	ALS2
chr2	202582879	1	A	ALS2	785	ALS2
chr2	202582942	1	A	ALS2	812	ALS2
chr2	202587697	0	T	ALS2	137	ALS2
chr2	202587808	0	G	ALS2	79	ALS2
chr2	202587812	1	G	ALS2	170	ALS2
chr2	202587920	1	A	ALS2	41	ALS2
chr2	202587984	0	G	ALS2	936	ALS2
chr2	202588089	0	T	ALS2	784	ALS2
chr2	202588102	1	G	ALS2	934	ALS2
chr2	202588230	1	A	ALS2	776	ALS2
chr2	202588972	0	C	ALS2	364	ALS2
chr2	202589068	0	C	ALS2	379	ALS2
chr2	202589077	1	G	ALS2	372	ALS2
chr2	202589148	0	G	ALS2	1034	ALS2
chr2	202589185	1	G	ALS2	367	ALS2
chr2	202589264	1	C	ALS2	1033	ALS2
chr2	202590041	0	A	ALS2	365	ALS2
chr2	202590153	0	G	ALS2	112	ALS2
chr2	202590154	1	T	ALS2	374	ALS2
chr2	202590262	1	A	ALS2	101	ALS2
chr2	202591170	0	C	ALS2	54	ALS2
chr2	202591274	0	T	ALS2	141	ALS2
chr2	202591286	1	G	ALS2	54	ALS2
chr2	202591374	0	T	ALS2	320	ALS2
chr2	202591377	1	A	ALS2	139	ALS2
chr2	202591439	0	G	ALS2	604	ALS2
chr2	202591494	1	T	ALS2	326	ALS2
chr2	202591510	0	C	ALS2	235	ALS2
chr2	202591551	1	C	ALS2	624	ALS2
chr2	202591616	1	G	ALS2	230	ALS2
chr2	202591851	0	G	ALS2	484	ALS2
chr2	202591924	0	A	ALS2	340	ALS2
chr2	202591959	1	G	ALS2	472	ALS2
chr2	202592037	1	A	ALS2	323	ALS2
chr2	202592380	0	G	ALS2	370	ALS2
chr2	202592453	0	G	ALS2	593	ALS2
chr2	202592496	1	G	ALS2	366	ALS2
chr2	202592574	1	G	ALS2	591	ALS2
chr2	202593159	0	A	ALS2	273	ALS2
chr2	202593263	0	A	ALS2	180	ALS2
chr2	202593268	1	G	ALS2	273	ALS2
chr2	202593331	0	C	ALS2	273	ALS2
chr2	202593358	1	G	ALS2	176	ALS2
chr2	202593446	1	C	ALS2	271	ALS2
chr2	202593741	0	G	ALS2	876	ALS2
chr2	202593845	0	T	ALS2	717	ALS2
chr2	202593857	1	C	ALS2	888	ALS2
chr2	202593968	1	T	ALS2	737	ALS2
chr2	202597970	0	T	ALS2	920	ALS2
chr2	202598041	0	A	ALS2	1020	ALS2
chr2	202598090	1	A	ALS2	919	ALS2
chr2	202598130	0	G	ALS2	186	ALS2
chr2	202598154	1	G	ALS2	1017	ALS2
chr2	202598246	1	C	ALS2	192	ALS2
chr2	202603346	0	C	ALS2	617	ALS2
chr2	202603456	0	T	ALS2	1133	ALS2
chr2	202603459	1	C	ALS2	620	ALS2
chr2	202603569	1	C	ALS2	1112	ALS2
chr2	202606375	0	T	ALS2	704	ALS2
chr2	202606482	0	A	ALS2	588	ALS2
chr2	202606496	1	T	ALS2	714	ALS2
chr2	202606604	1	C	ALS2	593	ALS2
chr2	202608942	0	T	ALS2	491	ALS2
chr2	202609050	0	T	ALS2	243	ALS2
chr2	202609058	1	A	ALS2	489	ALS2
chr2	202609133	0	A	ALS2	1	ALS2
chr2	202609149	1	C	ALS2	233	ALS2
chr2	202609216	1	T	ALS2	3	ALS2
chr2	202611269	0	A	ALS2	357	ALS2
chr2	202611346	0	G	ALS2	521	ALS2
chr2	202611375	1	T	ALS2	358	ALS2
chr2	202611385	0	C	ALS2	481	ALS2
chr2	202611462	1	C	ALS2	528	ALS2
chr2	202611500	1	C	ALS2	460	ALS2
chr2	202614414	0	C	ALS2	979	ALS2
chr2	202614460	0	G	ALS2	146	ALS2
chr2	202614527	1	C	ALS2	993	ALS2
chr2	202614561	1	G	ALS2	141	ALS2
chr2	202617835	0	A	ALS2	282	ALS2
chr2	202617898	0	G	ALS2	512	ALS2
chr2	202617951	1	C	ALS2	281	ALS2
chr2	202618013	1	G	ALS2	514	ALS2
chr2	202619200	0	T	ALS2	115	ALS2
chr2	202619290	0	T	ALS2	393	ALS2
chr2	202619315	1	T	ALS2	88	ALS2
chr2	202619362	0	C	ALS2	338	ALS2
chr2	202619395	1	C	ALS2	391	ALS2
chr2	202619482	1	A	ALS2	328	ALS2
chr2	202622104	0	A	ALS2	570	ALS2
chr2	202622196	0	A	ALS2	271	ALS2
chr2	202622222	1	T	ALS2	570	ALS2
chr2	202622249	0	G	ALS2	699	ALS2
chr2	202622307	1	C	ALS2	278	ALS2
chr2	202622349	0	A	ALS2	527	ALS2
chr2	202622362	1	C	ALS2	719	ALS2
chr2	202622402	0	A	ALS2	285	ALS2
chr2	202622451	1	T	ALS2	547	ALS2
chr2	202622524	1	C	ALS2	290	ALS2
chr2	202625464	0	C	ALS2	827	ALS2
chr2	202625561	0	T	ALS2	28	ALS2
chr2	202625601	1	T	ALS2	818	ALS2
chr2	202625678	0	C	ALS2	98	ALS2
chr2	202625679	1	A	ALS2	154	ALS2
chr2	202625747	0	C	ALS2	462	ALS2
chr2	202625779	1	G	ALS2	92	ALS2
chr2	202625846	0	C	ALS2	208	ALS2
chr2	202625863	1	C	ALS2	459	ALS2
chr2	202625877	0	A	ALS2	329	ALS2
chr2	202625939	1	C	ALS2	208	ALS2
chr2	202625983	0	T	ALS2	152	ALS2
chr2	202625998	1	A	ALS2	412	ALS2
chr2	202626088	0	G	ALS2	452	ALS2
chr2	202626099	1	A	ALS2	156	ALS2
chr2	202626180	0	C	ALS2	527	ALS2
chr2	202626209	1	C	ALS2	452	ALS2
chr2	202626281	0	G	ALS2	474	ALS2
chr2	202626299	1	C	ALS2	520	ALS2
chr2	202626394	0	T	ALS2	638	ALS2
chr2	202626398	1	T	ALS2	412	ALS2
chr2	202626492	0	C	ALS2	199	ALS2
chr2	202626513	1	A	ALS2	632	ALS2
chr2	202626628	1	G	ALS2	196	ALS2
chr2	202631912	0	G	ALS2	1253	ALS2
chr2	202632005	0	T	ALS2	628	ALS2
chr2	202632030	1	C	ALS2	1238	ALS2
chr2	202632110	0	A	ALS2	816	ALS2
chr2	202632113	1	C	ALS2	605	ALS2
chr2	202632224	1	T	ALS2	805	ALS2
chr2	202633549	0	T	ALS2	1105	ALS2
chr2	202633662	1	T	ALS2	1071	ALS2
chr3	10070299	0	T	FANCD2/VHL	630	FANCD2
chr3	10070389	0	G	FANCD2/VHL	711	FANCD2
chr3	10070403	1	C	FANCD2/VHL	634	FANCD2
chr3	10070501	1	C	FANCD2/VHL	740	FANCD2
chr3	10074495	0	T	FANCD2/VHL	120	FANCD2
chr3	10074576	0	A	FANCD2/VHL	803	FANCD2
chr3	10074586	1	C	FANCD2/VHL	118	FANCD2
chr3	10074686	1	G	FANCD2/VHL	851	FANCD2
chr3	10076130	0	C	FANCD2/VHL	601	FANCD2
chr3	10076249	1	T	FANCD2/VHL	548	FANCD2
chr3	10076319	0	T	FANCD2/VHL	166	FANCD2
chr3	10076405	0	G	FANCD2/VHL	772	FANCD2
chr3	10076438	1	G	FANCD2/VHL	175	FANCD2
chr3	10076521	1	C	FANCD2/VHL	758	FANCD2
chr3	10076831	0	A	FANCD2/VHL	857	FANCD2
chr3	10076950	1	T	FANCD2/VHL	858	FANCD2
chr3	10077946	0	T	FANCD2/VHL	548	FANCD2
chr3	10078045	1	T	FANCD2/VHL	547	FANCD2
chr3	10080936	0	C	FANCD2/VHL	426	FANCD2
chr3	10081021	0	G	FANCD2/VHL	1105	FANCD2
chr3	10081038	1	C	FANCD2/VHL	428	FANCD2
chr3	10081136	1	T	FANCD2/VHL	1100	FANCD2
chr3	10081346	0	G	FANCD2/VHL	763	FANCD2
chr3	10081451	0	A	FANCD2/VHL	482	FANCD2
chr3	10081462	1	G	FANCD2/VHL	755	FANCD2
chr3	10081554	1	T	FANCD2/VHL	482	FANCD2
chr3	10083284	0	T	FANCD2/VHL	677	FANCD2
chr3	10083346	0	C	FANCD2/VHL	703	FANCD2
chr3	10083396	1	T	FANCD2/VHL	676	FANCD2
chr3	10083459	1	C	FANCD2/VHL	695	FANCD2
chr3	10084209	0	A	FANCD2/VHL	351	FANCD2
chr3	10084309	0	T	FANCD2/VHL	744	FANCD2
chr3	10084326	1	A	FANCD2/VHL	368	FANCD2
chr3	10084421	1	A	FANCD2/VHL	722	FANCD2
chr3	10084701	0	C	FANCD2/VHL	748	FANCD2
chr3	10084766	0	G	FANCD2/VHL	573	FANCD2
chr3	10084819	1	G	FANCD2/VHL	713	FANCD2
chr3	10084880	1	C	FANCD2/VHL	550	FANCD2
chr3	10085142	0	A	FANCD2/VHL	71	FANCD2
chr3	10085211	0	C	FANCD2/VHL	357	FANCD2
chr3	10085255	1	C	FANCD2/VHL	68	FANCD2
chr3	10085314	1	G	FANCD2/VHL	355	FANCD2
chr3	10085423	0	T	FANCD2/VHL	48	FANCD2
chr3	10085537	1	T	FANCD2/VHL	47	FANCD2
chr3	10088212	0	A	FANCD2/VHL	1271	FANCD2
chr3	10088268	0	T	FANCD2/VHL	886	FANCD2
chr3	10088328	1	A	FANCD2/VHL	1178	FANCD2
chr3	10088379	1	T	FANCD2/VHL	900	FANCD2
chr3	10089571	0	C	FANCD2/VHL	742	FANCD2
chr3	10089647	0	T	FANCD2/VHL	517	FANCD2
chr3	10089677	1	C	FANCD2/VHL	776	FANCD2
chr3	10089760	1	A	FANCD2/VHL	517	FANCD2
chr3	10091034	0	T	FANCD2/VHL	1231	FANCD2
chr3	10091141	1	G	FANCD2/VHL	1235	FANCD2
chr3	10094047	0	T	FANCD2/VHL	651	FANCD2
chr3	10094140	0	C	FANCD2/VHL	1141	FANCD2
chr3	10094154	1	A	FANCD2/VHL	656	FANCD2
chr3	10094257	1	A	FANCD2/VHL	1189	FANCD2
chr3	10101925	0	T	FANCD2/VHL	918	FANCD2
chr3	10102000	0	G	FANCD2/VHL	377	FANCD2
chr3	10102035	0	C	FANCD2/VHL	1158	FANCD2
chr3	10102043	1	G	FANCD2/VHL	924	FANCD2
chr3	10102099	1	G	FANCD2/VHL	337	FANCD2
chr3	10102150	1	C	FANCD2/VHL	1074	FANCD2
chr3	10105374	0	C	FANCD2/VHL	850	FANCD2
chr3	10105494	1	T	FANCD2/VHL	872	FANCD2
chr3	10106018	0	T	FANCD2/VHL	1156	FANCD2
chr3	10106137	1	T	FANCD2/VHL	1186	FANCD2
chr3	10106342	0	G	FANCD2/VHL	558	FANCD2
chr3	10106423	0	T	FANCD2/VHL	462	FANCD2
chr3	10106453	1	G	FANCD2/VHL	563	FANCD2
chr3	10106492	0	C	FANCD2/VHL	1078	FANCD2
chr3	10106544	1	A	FANCD2/VHL	473	FANCD2
chr3	10106614	1	A	FANCD2/VHL	1072	FANCD2
chr3	10107006	0	G	FANCD2/VHL	617	FANCD2
chr3	10107120	0	G	FANCD2/VHL	462	FANCD2
chr3	10107124	1	C	FANCD2/VHL	620	FANCD2
chr3	10107240	1	A	FANCD2/VHL	680	FANCD2
chr3	10107475	0	C	FANCD2/VHL	122	FANCD2
chr3	10107576	0	G	FANCD2/VHL	327	FANCD2
chr3	10107591	1	G	FANCD2/VHL	107	FANCD2
chr3	10107632	0	T	FANCD2/VHL	786	FANCD2
chr3	10107666	1	G	FANCD2/VHL	322	FANCD2
chr3	10107747	1	A	FANCD2/VHL	788	FANCD2
chr3	10108862	0	G	FANCD2/VHL	532	FANCD2
chr3	10108955	0	A	FANCD2/VHL	0	FANCD2
chr3	10108965	1	G	FANCD2/VHL	535	FANCD2
chr3	10109065	1	C	FANCD2/VHL	0	FANCD2
chr3	10114506	0	G	FANCD2/VHL	349	FANCD2
chr3	10114577	0	T	FANCD2/VHL	757	FANCD2
chr3	10114617	1	C	FANCD2/VHL	338	FANCD2
chr3	10114691	1	T	FANCD2/VHL	745	FANCD2
chr3	10114909	0	A	FANCD2/VHL	312	FANCD2
chr3	10114993	0	G	FANCD2/VHL	405	FANCD2
chr3	10115021	1	C	FANCD2/VHL	313	FANCD2
chr3	10115109	1	G	FANCD2/VHL	381	FANCD2
chr3	10116139	0	C	FANCD2/VHL	195	FANCD2
chr3	10116206	0	C	FANCD2/VHL	320	FANCD2
chr3	10116245	1	T	FANCD2/VHL	204	FANCD2
chr3	10116297	0	C	FANCD2/VHL	671	FANCD2
chr3	10116307	1	C	FANCD2/VHL	277	FANCD2
chr3	10116411	1	G	FANCD2/VHL	670	FANCD2
chr3	10119735	0	C	FANCD2/VHL	110	FANCD2
chr3	10119847	0	C	FANCD2/VHL	635	FANCD2
chr3	10119852	1	C	FANCD2/VHL	295	FANCD2
chr3	10119958	1	C	FANCD2/VHL	630	FANCD2
chr3	10122762	0	C	FANCD2/VHL	662	FANCD2
chr3	10122823	0	C	FANCD2/VHL	594	FANCD2
chr3	10122878	1	G	FANCD2/VHL	659	FANCD2
chr3	10122937	1	G	FANCD2/VHL	562	FANCD2
chr3	10123003	0	C	FANCD2/VHL	419	FANCD2
chr3	10123048	0	C	FANCD2/VHL	622	FANCD2
chr3	10123098	1	G	FANCD2/VHL	420	FANCD2
chr3	10123106	0	G	FANCD2/VHL	544	FANCD2
chr3	10123153	1	G	FANCD2/VHL	608	FANCD2
chr3	10123216	1	C	FANCD2/VHL	543	FANCD2
chr3	10127473	0	C	FANCD2/VHL	811	FANCD2
chr3	10127571	0	G	FANCD2/VHL	726	FANCD2
chr3	10127587	1	C	FANCD2/VHL	775	FANCD2
chr3	10127686	1	C	FANCD2/VHL	700	FANCD2
chr3	10128793	0	G	FANCD2/VHL	942	FANCD2
chr3	10128892	0	T	FANCD2/VHL	974	FANCD2
chr3	10128908	1	G	FANCD2/VHL	930	FANCD2
chr3	10129009	1	C	FANCD2/VHL	960	FANCD2
chr3	10130096	0	C	FANCD2/VHL	420	FANCD2
chr3	10130155	0	C	FANCD2/VHL	0	FANCD2
chr3	10130194	1	C	FANCD2/VHL	417	FANCD2
chr3	10130275	1	T	FANCD2/VHL	0	FANCD2
chr3	10130491	0	A	FANCD2/VHL	785	FANCD2
chr3	10130552	0	G	FANCD2/VHL	396	FANCD2
chr3	10130605	1	A	FANCD2/VHL	832	FANCD2
chr3	10130669	1	G	FANCD2/VHL	392	FANCD2
chr3	10131899	0	T	FANCD2/VHL	564	FANCD2
chr3	10131981	0	C	FANCD2/VHL	605	FANCD2
chr3	10132012	1	T	FANCD2/VHL	556	FANCD2
chr3	10132098	1	G	FANCD2/VHL	539	FANCD2
chr3	10133839	0	G	FANCD2/VHL	691	FANCD2
chr3	10133939	0	G	FANCD2/VHL	1042	FANCD2
chr3	10133953	1	C	FANCD2/VHL	708	FANCD2
chr3	10134058	1	G	FANCD2/VHL	1038	FANCD2
chr3	10134925	0	A	FANCD2/VHL	746	FANCD2
chr3	10135042	1	T	FANCD2/VHL	661	FANCD2
chr3	10135912	0	C	FANCD2/VHL	185	FANCD2
chr3	10135960	0	C	FANCD2/VHL	336	FANCD2
chr3	10136006	1	C	FANCD2/VHL	181	FANCD2
chr3	10136029	0	C	FANCD2/VHL	315	FANCD2
chr3	10136066	1	G	FANCD2/VHL	319	FANCD2
chr3	10136132	1	G	FANCD2/VHL	319	FANCD2
chr3	10136860	0	C	FANCD2/VHL	765	FANCD2
chr3	10136967	0	G	FANCD2/VHL	669	FANCD2
chr3	10136976	1	T	FANCD2/VHL	762	FANCD2
chr3	10137082	1	G	FANCD2/VHL	651	FANCD2
chr3	10137969	0	G	FANCD2/VHL	842	FANCD2
chr3	10138083	0	T	FANCD2/VHL	928	FANCD2
chr3	10138084	1	C	FANCD2/VHL	843	FANCD2
chr3	10138202	1	T	FANCD2/VHL	985	FANCD2
chr3	10140332	0	C	FANCD2/VHL	534	FANCD2
chr3	10140436	0	G	FANCD2/VHL	1070	FANCD2
chr3	10140444	1	C	FANCD2/VHL	583	FANCD2
chr3	10140535	0	T	FANCD2/VHL	557	FANCD2
chr3	10140556	1	T	FANCD2/VHL	1067	FANCD2
chr3	10140657	1	T	FANCD2/VHL	539	FANCD2
chr3	10142836	0	C	FANCD2/VHL	964	FANCD2
chr3	10142890	0	G	FANCD2/VHL	1213	FANCD2
chr3	10142953	1	G	FANCD2/VHL	955	FANCD2
chr3	10143007	1	G	FANCD2/VHL	1207	FANCD2
chr3	10183416	0	A	FANCD2/VHL	39	VHL
chr3	10183548	1	A	FANCD2/VHL	40	VHL
chr3	10183757	0	T	FANCD2/VHL	158	VHL
chr3	10183802	0	T	FANCD2/VHL	165	VHL
chr3	10183862	1	A	FANCD2/VHL	151	VHL
chr3	10183910	1	A	FANCD2/VHL	167	VHL
chr3	10183924	0	A	FANCD2/VHL	31	VHL
chr3	10184006	1	T	FANCD2/VHL	30	VHL
chr3	10184406	0	C	FANCD2/VHL	319	VHL
chr3	10184511	0	G	FANCD2/VHL	743	VHL
chr3	10184524	1	G	FANCD2/VHL	318	VHL
chr3	10184600	0	A	FANCD2/VHL	576	VHL
chr3	10184629	1	G	FANCD2/VHL	726	VHL
chr3	10184713	1	G	FANCD2/VHL	581	VHL
chr3	10188177	0	A	FANCD2/VHL	343	VHL
chr3	10188248	0	A	FANCD2/VHL	428	VHL
chr3	10188280	1	T	FANCD2/VHL	341	VHL
chr3	10188351	1	G	FANCD2/VHL	424	VHL
chr3	10191427	0	G	FANCD2/VHL	568	VHL
chr3	10191520	0	G	FANCD2/VHL	479	VHL
chr3	10191524	1	G	FANCD2/VHL	574	VHL
chr3	10191598	0	C	FANCD2/VHL	1494	VHL
chr3	10191638	1	A	FANCD2/VHL	479	VHL
chr3	10191717	1	T	FANCD2/VHL	1503	VHL
chr4	59251	0	T	ZNF595+ZNF718	2474	ZNF595
chr4	59323	0	G	ZNF595+ZNF718	2477	ZNF595
chr4	59370	1	G	ZNF595+ZNF718	2482	ZNF595
chr4	59410	0	G	ZNF595+ZNF718	2937	ZNF595
chr4	59428	1	T	ZNF595+ZNF718	2555	ZNF595
chr4	59513	1	G	ZNF595+ZNF718	2922	ZNF595
chr4	59929	0	T	ZNF595+ZNF718	742	ZNF595
chr4	60022	0	C	ZNF595+ZNF718	1246	ZNF595
chr4	60047	1	G	ZNF595+ZNF718	641	ZNF595
chr4	60116	1	C	ZNF595+ZNF718	1248	ZNF595
chr4	85553	0	A	ZNF595+ZNF718	513	ZNF595
chr4	85654	0	C	ZNF595+ZNF718	873	ZNF595
chr4	85663	1	G	ZNF595+ZNF718	510	ZNF595
chr4	85770	1	G	ZNF595+ZNF718	936	ZNF595
chr4	85798	0	C	ZNF595+ZNF718	507	ZNF595
chr4	85818	0	G	ZNF595+ZNF718	602	ZNF595
chr4	85910	1	C	ZNF595+ZNF718	504	ZNF595
chr4	85925	0	A	ZNF595+ZNF718	0	ZNF595
chr4	85949	1	C	ZNF595+ZNF718	591	ZNF595
chr4	86035	1	C	ZNF595+ZNF718	0	ZNF595
chr4	86052	0	G	ZNF595+ZNF718	0	ZNF595
chr4	86132	0	T	ZNF595+ZNF718	539	ZNF595
chr4	86186	1	C	ZNF595+ZNF718	5	ZNF595
chr4	86219	0	G	ZNF595+ZNF718	601	ZNF595
chr4	86274	1	A	ZNF595+ZNF718	559	ZNF595
chr4	86354	1	C	ZNF595+ZNF718	674	ZNF595
chr4	86363	0	G	ZNF595+ZNF718	95	ZNF595
chr4	86450	0	C	ZNF595+ZNF718	41	ZNF595
chr4	86454	1	A	ZNF595+ZNF718	199	ZNF595
chr4	86530	0	G	ZNF595+ZNF718	75	ZNF595
chr4	86533	1	C	ZNF595+ZNF718	47	ZNF595
chr4	86550	0	C	ZNF595+ZNF718	157	ZNF595
chr4	86624	1	C	ZNF595+ZNF718	70	ZNF595
chr4	86631	0	A	ZNF595+ZNF718	69	ZNF595
chr4	86664	1	T	ZNF595+ZNF718	191	ZNF595
chr4	86679	0	T	ZNF595+ZNF718	223	ZNF595
chr4	86722	1	A	ZNF595+ZNF718	69	ZNF595
chr4	86737	0	G	ZNF595+ZNF718	397	ZNF595
chr4	86786	1	C	ZNF595+ZNF718	157	ZNF595
chr4	86834	0	C	ZNF595+ZNF718	402	ZNF595
chr4	86858	1	T	ZNF595+ZNF718	398	ZNF595
chr4	86886	0	C	ZNF595+ZNF718	335	ZNF595
chr4	86951	1	A	ZNF595+ZNF718	382	ZNF595
chr4	87029	1	T	ZNF595+ZNF718	367	ZNF595
chr4	87073	0	G	ZNF595+ZNF718	145	ZNF595
chr4	87173	0	A	ZNF595+ZNF718	225	ZNF595
chr4	87189	1	A	ZNF595+ZNF718	161	ZNF595
chr4	87279	0	T	ZNF595+ZNF718	8	ZNF595
chr4	87292	1	C	ZNF595+ZNF718	236	ZNF595
chr4	87395	1	A	ZNF595+ZNF718	9	ZNF595
chr4	1800897	0	G	FGFR3	221	FGFR3
chr4	1800971	0	T	FGFR3	173	FGFR3
chr4	1801014	1	A	FGFR3	220	FGFR3
chr4	1801094	1	G	FGFR3	178	FGFR3
chr4	1801098	0	A	FGFR3	94	FGFR3
chr4	1801165	0	T	FGFR3	243	FGFR3
chr4	1801221	1	T	FGFR3	98	FGFR3
chr4	1801277	1	A	FGFR3	230	FGFR3
chr4	1801387	0	A	FGFR3	120	FGFR3
chr4	1801493	0	T	FGFR3	92	FGFR3
chr4	1801530	1	G	FGFR3	136	FGFR3
chr4	1801606	1	T	FGFR3	94	FGFR3
chr4	1803067	0	G	FGFR3	60	FGFR3
chr4	1803214	1	T	FGFR3	69	FGFR3
chr4	1803217	0	A	FGFR3	12	FGFR3
chr4	1803263	0	G	FGFR3	2	FGFR3
chr4	1803353	1	C	FGFR3	14	FGFR3
chr4	1803375	0	T	FGFR3	0	FGFR3
chr4	1803405	1	A	FGFR3	3	FGFR3
chr4	1803446	1	C	FGFR3	0	FGFR3
chr4	1803646	0	G	FGFR3	0	FGFR3
chr4	1803703	0	A	FGFR3	84	FGFR3
chr4	1803739	1	T	FGFR3	1	FGFR3
chr4	1803846	1	C	FGFR3	85	FGFR3
chr4	1804653	0	G	FGFR3	12	FGFR3
chr4	1804762	1	T	FGFR3	13	FGFR3
chr4	1805362	0	T	FGFR3	49	FGFR3
chr4	1805418	0	G	FGFR3	37	FGFR3
chr4	1805473	1	G	FGFR3	61	FGFR3
chr4	1805525	0	G	FGFR3	28	FGFR3
chr4	1805529	1	T	FGFR3	39	FGFR3
chr4	1805648	1	A	FGFR3	27	FGFR3
chr4	1805950	0	A	FGFR3	24	FGFR3
chr4	1806052	0	T	FGFR3	23	FGFR3
chr4	1806094	1	T	FGFR3	28	FGFR3
chr4	1806118	0	C	FGFR3	148	FGFR3
chr4	1806136	1	G	FGFR3	22	FGFR3
chr4	1806148	0	G	FGFR3	94	FGFR3
chr4	1806238	1	C	FGFR3	126	FGFR3
chr4	1806250	0	A	FGFR3	23	FGFR3
chr4	1806258	1	G	FGFR3	96	FGFR3
chr4	1806371	1	C	FGFR3	24	FGFR3
chr4	1806455	0	A	FGFR3	50	FGFR3
chr4	1806575	1	A	FGFR3	48	FGFR3
chr4	1806588	0	C	FGFR3	47	FGFR3
chr4	1806648	0	C	FGFR3	28	FGFR3
chr4	1806675	1	A	FGFR3	45	FGFR3
chr4	1806750	1	A	FGFR3	29	FGFR3
chr4	1807048	0	T	FGFR3	26	FGFR3
chr4	1807068	0	G	FGFR3	193	FGFR3
chr4	1807148	1	C	FGFR3	27	FGFR3
chr4	1807159	0	A	FGFR3	92	FGFR3
chr4	1807187	1	C	FGFR3	193	FGFR3
chr4	1807208	0	G	FGFR3	12	FGFR3
chr4	1807283	1	C	FGFR3	95	FGFR3
chr4	1807318	1	G	FGFR3	15	FGFR3
chr4	1807347	0	C	FGFR3	42	FGFR3
chr4	1807483	1	T	FGFR3	37	FGFR3
chr4	1807501	0	A	FGFR3	38	FGFR3
chr4	1807529	0	T	FGFR3	39	FGFR3
chr4	1807603	1	T	FGFR3	39	FGFR3
chr4	1807604	0	C	FGFR3	11	FGFR3
chr4	1807650	1	T	FGFR3	39	FGFR3
chr4	1807713	1	T	FGFR3	11	FGFR3
chr4	1807752	0	A	FGFR3	24	FGFR3
chr4	1807827	0	A	FGFR3	37	FGFR3
chr4	1807869	1	A	FGFR3	23	FGFR3
chr4	1807886	0	A	FGFR3	101	FGFR3
chr4	1807933	1	T	FGFR3	41	FGFR3
chr4	1808024	1	T	FGFR3	106	FGFR3
chr4	1808248	0	A	FGFR3	53	FGFR3
chr4	1808283	0	G	FGFR3	338	FGFR3
chr4	1808353	1	T	FGFR3	54	FGFR3
chr4	1808356	0	A	FGFR3	41	FGFR3
chr4	1808409	1	C	FGFR3	336	FGFR3
chr4	1808493	1	T	FGFR3	42	FGFR3
chr4	1808514	0	G	FGFR3	468	FGFR3
chr4	1808637	1	T	FGFR3	490	FGFR3
chr4	1808850	0	T	FGFR3	33	FGFR3
chr4	1808881	0	C	FGFR3	221	FGFR3
chr4	1808930	1	G	FGFR3	33	FGFR3
chr4	1808936	0	G	FGFR3	769	FGFR3
chr4	1809005	1	C	FGFR3	221	FGFR3
chr4	1809072	1	T	FGFR3	757	FGFR3
chr4	4190500	0	G	OTOP1	1312	OTOP1
chr4	4190611	1	C	OTOP1	1022	OTOP1
chr4	4190673	0	G	OTOP1	1081	OTOP1
chr4	4190778	1	C	OTOP1	1106	OTOP1
chr4	4198840	0	A	OTOP1	479	OTOP1
chr4	4198957	1	T	OTOP1	485	OTOP1
chr4	4199041	0	T	OTOP1	355	OTOP1
chr4	4199125	0	G	OTOP1	456	OTOP1
chr4	4199157	1	A	OTOP1	357	OTOP1
chr4	4199231	0	A	OTOP1	262	OTOP1
chr4	4199249	1	T	OTOP1	455	OTOP1
chr4	4199301	0	G	OTOP1	179	OTOP1
chr4	4199345	1	A	OTOP1	287	OTOP1
chr4	4199399	0	T	OTOP1	220	OTOP1
chr4	4199418	1	C	OTOP1	179	OTOP1
chr4	4199443	0	C	OTOP1	142	OTOP1
chr4	4199512	1	A	OTOP1	222	OTOP1
chr4	4199525	0	C	OTOP1	626	OTOP1
chr4	4199560	1	A	OTOP1	137	OTOP1
chr4	4199566	0	T	OTOP1	144	OTOP1
chr4	4199644	1	A	OTOP1	638	OTOP1
chr4	4199680	0	C	OTOP1	414	OTOP1
chr4	4199687	1	T	OTOP1	134	OTOP1
chr4	4199790	0	T	OTOP1	373	OTOP1
chr4	4199801	1	A	OTOP1	451	OTOP1
chr4	4199902	1	C	OTOP1	370	OTOP1
chr4	4204203	0	G	OTOP1	841	OTOP1
chr4	4204311	0	A	OTOP1	372	OTOP1
chr4	4204324	1	C	OTOP1	856	OTOP1
chr4	4204419	1	T	OTOP1	379	OTOP1
chr4	4207778	0	G	OTOP1	803	OTOP1
chr4	4207890	1	G	OTOP1	801	OTOP1
chr4	4214526	0	C	OTOP1	672	OTOP1
chr4	4214618	0	G	OTOP1	629	OTOP1
chr4	4214641	1	G	OTOP1	657	OTOP1
chr4	4214707	0	A	OTOP1	451	OTOP1
chr4	4214728	1	C	OTOP1	628	OTOP1
chr4	4214820	1	A	OTOP1	454	OTOP1
chr4	4228099	0	A	OTOP1	7	OTOP1
chr4	4228218	1	T	OTOP1	6	OTOP1
chr4	4228594	0	T	OTOP1	20	OTOP1
chr4	4228707	1	A	OTOP1	21	OTOP1
chr4	74270000	0	T	ALB	585	ALB
chr4	74270097	0	C	ALB	706	ALB
chr4	74270117	1	G	ALB	580	ALB
chr4	74270227	1	T	ALB	654	ALB
chr4	74270810	0	C	ALB	10	ALB
chr4	74270865	0	T	ALB	596	ALB
chr4	74270882	1	C	ALB	10	ALB
chr4	74270983	1	G	ALB	596	ALB
chr4	74272298	0	C	ALB	201	ALB
chr4	74272383	0	C	ALB	1116	ALB
chr4	74272407	1	G	ALB	207	ALB
chr4	74272474	0	C	ALB	710	ALB
chr4	74272496	1	G	ALB	1110	ALB
chr4	74272576	1	T	ALB	707	ALB
chr4	74274289	0	A	ALB	526	ALB
chr4	74274365	0	G	ALB	420	ALB
chr4	74274409	1	T	ALB	526	ALB
chr4	74274448	0	C	ALB	1053	ALB
chr4	74274462	1	G	ALB	420	ALB
chr4	74274566	1	G	ALB	1066	ALB
chr4	74275051	0	T	ALB	955	ALB
chr4	74275161	0	A	ALB	858	ALB
chr4	74275162	1	A	ALB	956	ALB
chr4	74275275	1	T	ALB	869	ALB
chr4	74275959	0	C	ALB	366	ALB
chr4	74276049	0	A	ALB	451	ALB
chr4	74276071	1	C	ALB	393	ALB
chr4	74276168	1	A	ALB	452	ALB
chr4	74277637	0	G	ALB	712	ALB
chr4	74277748	0	C	ALB	444	ALB
chr4	74277750	1	G	ALB	697	ALB
chr4	74277869	1	G	ALB	439	ALB
chr4	74279076	0	C	ALB	486	ALB
chr4	74279181	0	C	ALB	394	ALB
chr4	74279183	1	G	ALB	489	ALB
chr4	74279281	0	G	ALB	539	ALB
chr4	74279294	1	T	ALB	378	ALB
chr4	74279394	1	C	ALB	586	ALB
chr4	74280721	0	A	ALB	110	ALB
chr4	74280795	0	G	ALB	497	ALB
chr4	74280814	1	C	ALB	102	ALB
chr4	74280912	1	G	ALB	473	ALB
chr4	74281882	0	G	ALB	473	ALB
chr4	74281935	0	A	ALB	397	ALB
chr4	74281997	1	G	ALB	439	ALB
chr4	74282036	0	T	ALB	432	ALB
chr4	74282054	1	T	ALB	387	ALB
chr4	74282137	1	C	ALB	417	ALB
chr4	74283224	0	A	ALB	92	ALB
chr4	74283339	0	T	ALB	399	ALB
chr4	74283340	1	G	ALB	93	ALB
chr4	74283448	1	A	ALB	388	ALB
chr4	74283774	0	T	ALB	589	ALB
chr4	74283891	0	G	ALB	587	ALB
chr4	74283895	1	A	ALB	601	ALB
chr4	74283959	0	C	ALB	376	ALB
chr4	74284008	1	G	ALB	557	ALB
chr4	74284071	1	G	ALB	413	ALB
chr4	74285161	0	A	ALB	667	ALB
chr4	74285251	0	G	ALB	344	ALB
chr4	74285279	1	G	ALB	681	ALB
chr4	74285297	0	G	ALB	481	ALB
chr4	74285352	1	A	ALB	345	ALB
chr4	74285405	1	G	ALB	482	ALB
chr4	74285888	0	A	ALB	323	ALB
chr4	74285996	0	A	ALB	760	ALB
chr4	74286002	1	C	ALB	301	ALB
chr4	74286115	1	G	ALB	763	ALB
chr4	80828535	0	T	ANTXR2	13	ANTXR2
chr4	80828614	0	C	ANTXR2	735	ANTXR2
chr4	80828640	1	C	ANTXR2	13	ANTXR2
chr4	80828728	1	T	ANTXR2	686	ANTXR2
chr4	80898676	0	G	ANTXR2	145	ANTXR2
chr4	80898763	0	C	ANTXR2	838	ANTXR2
chr4	80898770	1	C	ANTXR2	152	ANTXR2
chr4	80898848	0	A	ANTXR2	390	ANTXR2
chr4	80898875	1	G	ANTXR2	788	ANTXR2
chr4	80898952	1	T	ANTXR2	389	ANTXR2
chr4	80899132	0	G	ANTXR2	872	ANTXR2
chr4	80899245	0	T	ANTXR2	180	ANTXR2
chr4	80899250	1	C	ANTXR2	985	ANTXR2
chr4	80899366	1	A	ANTXR2	210	ANTXR2
chr4	80905009	0	C	ANTXR2	626	ANTXR2
chr4	80905078	0	G	ANTXR2	486	ANTXR2
chr4	80905107	1	C	ANTXR2	629	ANTXR2
chr4	80905175	1	G	ANTXR2	483	ANTXR2
chr4	80905927	0	T	ANTXR2	380	ANTXR2
chr4	80906044	1	T	ANTXR2	374	ANTXR2
chr4	80929618	0	C	ANTXR2	778	ANTXR2
chr4	80929711	0	A	ANTXR2	271	ANTXR2
chr4	80929731	1	G	ANTXR2	775	ANTXR2
chr4	80929810	1	G	ANTXR2	269	ANTXR2
chr4	80940015	0	C	ANTXR2	241	ANTXR2
chr4	80940101	0	C	ANTXR2	527	ANTXR2
chr4	80940112	1	C	ANTXR2	256	ANTXR2
chr4	80940213	1	A	ANTXR2	513	ANTXR2
chr4	80952726	0	A	ANTXR2	66	ANTXR2
chr4	80952816	0	G	ANTXR2	506	ANTXR2
chr4	80952836	1	T	ANTXR2	71	ANTXR2
chr4	80952928	1	C	ANTXR2	497	ANTXR2
chr4	80954587	0	G	ANTXR2	446	ANTXR2
chr4	80954674	0	T	ANTXR2	532	ANTXR2
chr4	80954684	1	C	ANTXR2	458	ANTXR2
chr4	80954784	1	C	ANTXR2	498	ANTXR2
chr4	80957062	0	A	ANTXR2	35	ANTXR2
chr4	80957157	0	T	ANTXR2	1315	ANTXR2
chr4	80957159	1	G	ANTXR2	40	ANTXR2
chr4	80957273	1	G	ANTXR2	1300	ANTXR2
chr4	80975404	0	C	ANTXR2	108	ANTXR2
chr4	80975501	0	T	ANTXR2	474	ANTXR2
chr4	80975502	1	T	ANTXR2	109	ANTXR2
chr4	80975620	1	T	ANTXR2	507	ANTXR2
chr4	80976212	0	G	ANTXR2	1038	ANTXR2
chr4	80976326	0	A	ANTXR2	788	ANTXR2
chr4	80976327	1	C	ANTXR2	1062	ANTXR2
chr4	80976443	1	C	ANTXR2	782	ANTXR2
chr4	80976464	0	C	ANTXR2	274	ANTXR2
chr4	80976561	0	T	ANTXR2	449	ANTXR2
chr4	80976564	1	G	ANTXR2	291	ANTXR2
chr4	80976681	1	T	ANTXR2	572	ANTXR2
chr4	80977020	0	G	ANTXR2	518	ANTXR2
chr4	80977105	0	A	ANTXR2	634	ANTXR2
chr4	80977113	1	C	ANTXR2	516	ANTXR2
chr4	80977207	1	G	ANTXR2	680	ANTXR2
chr4	80990530	0	A	ANTXR2	491	ANTXR2
chr4	80990624	0	G	ANTXR2	1003	ANTXR2
chr4	80990650	1	C	ANTXR2	486	ANTXR2
chr4	80990737	1	A	ANTXR2	1010	ANTXR2
chr4	80992707	0	C	ANTXR2	274	ANTXR2
chr4	80992769	0	A	ANTXR2	359	ANTXR2
chr4	80992804	1	C	ANTXR2	265	ANTXR2
chr4	80992886	1	C	ANTXR2	363	ANTXR2
chr4	80993442	0	G	ANTXR2	558	ANTXR2
chr4	80993582	1	G	ANTXR2	569	ANTXR2
chr4	86938355	0	G	MAPK10	842	MAPK10
chr4	86938471	0	G	MAPK10	463	MAPK10
chr4	86938475	1	T	MAPK10	832	MAPK10
chr4	86938591	1	A	MAPK10	457	MAPK10
chr4	86950315	0	T	MAPK10	1033	MAPK10
chr4	86950355	0	G	MAPK10	393	MAPK10
chr4	86950425	1	G	MAPK10	1019	MAPK10
chr4	86950472	1	C	MAPK10	339	MAPK10
chr4	86952426	0	C	MAPK10	1624	MAPK10
chr4	86952540	0	G	MAPK10	248	MAPK10
chr4	86952542	1	G	MAPK10	1632	MAPK10
chr4	86952659	1	A	MAPK10	243	MAPK10
chr4	86985392	0	G	MAPK10	781	MAPK10
chr4	86985486	0	A	MAPK10	1298	MAPK10
chr4	86985506	1	C	MAPK10	773	MAPK10
chr4	86985599	1	T	MAPK10	1230	MAPK10
chr4	86988903	0	C	MAPK10	838	MAPK10
chr4	86989004	0	T	MAPK10	188	MAPK10
chr4	86989019	1	C	MAPK10	844	MAPK10
chr4	86989088	0	C	MAPK10	372	MAPK10
chr4	86989111	1	G	MAPK10	185	MAPK10
chr4	86989182	1	C	MAPK10	360	MAPK10
chr4	87019653	0	C	MAPK10	621	MAPK10
chr4	87019731	0	C	MAPK10	223	MAPK10
chr4	87019768	1	G	MAPK10	606	MAPK10
chr4	87019853	1	A	MAPK10	232	MAPK10
chr4	87022156	0	C	MAPK10	587	MAPK10
chr4	87022263	0	C	MAPK10	355	MAPK10
chr4	87022275	1	C	MAPK10	603	MAPK10
chr4	87022336	0	T	MAPK10	1160	MAPK10
chr4	87022366	1	A	MAPK10	348	MAPK10
chr4	87022452	1	T	MAPK10	1151	MAPK10
chr4	87023024	0	A	MAPK10	317	MAPK10
chr4	87023121	0	C	MAPK10	932	MAPK10
chr4	87023139	1	G	MAPK10	318	MAPK10
chr4	87023235	1	G	MAPK10	931	MAPK10
chr4	87024297	0	G	MAPK10	1	MAPK10
chr4	87024355	0	C	MAPK10	1630	MAPK10
chr4	87024362	1	T	MAPK10	1	MAPK10
chr4	87024493	1	T	MAPK10	1665	MAPK10
chr4	87028345	0	C	MAPK10	281	MAPK10
chr4	87028437	0	T	MAPK10	728	MAPK10
chr4	87028439	1	G	MAPK10	293	MAPK10
chr4	87028555	1	A	MAPK10	661	MAPK10
chr4	87080404	0	C	MAPK10	452	MAPK10
chr4	87080498	0	G	MAPK10	652	MAPK10
chr4	87080506	1	G	MAPK10	454	MAPK10
chr4	87080543	0	G	MAPK10	910	MAPK10
chr4	87080599	1	C	MAPK10	691	MAPK10
chr4	87080661	1	C	MAPK10	898	MAPK10
chr4	87115435	0	G	MAPK10	517	MAPK10
chr4	87115524	0	C	MAPK10	140	MAPK10
chr4	87115546	1	G	MAPK10	509	MAPK10
chr4	87115641	1	G	MAPK10	142	MAPK10
chr5	14270907	0	A	TRIO.1	959	TRIO
chr5	14271013	0	A	TRIO.1	20	TRIO
chr5	14271025	1	A	TRIO.1	965	TRIO
chr5	14271106	1	C	TRIO.1	19	TRIO
chr5	14280375	0	C	TRIO.1	527	TRIO
chr5	14280470	0	C	TRIO.1	845	TRIO
chr5	14280491	1	G	TRIO.1	517	TRIO
chr5	14280589	1	C	TRIO.1	839	TRIO
chr5	14286943	0	T	TRIO.1	160	TRIO
chr5	14287022	0	G	TRIO.1	368	TRIO
chr5	14287032	1	A	TRIO.1	166	TRIO
chr5	14287117	0	A	TRIO.1	731	TRIO
chr5	14287140	1	A	TRIO.1	282	TRIO
chr5	14287225	1	A	TRIO.1	715	TRIO
chr5	14290766	0	T	TRIO.1	80	TRIO
chr5	14290879	0	A	TRIO.1	479	TRIO
chr5	14290883	1	C	TRIO.1	78	TRIO
chr5	14290959	0	C	TRIO.1	514	TRIO
chr5	14290991	1	A	TRIO.1	447	TRIO
chr5	14291037	0	G	TRIO.1	164	TRIO
chr5	14291072	1	T	TRIO.1	502	TRIO
chr5	14291088	0	T	TRIO.1	401	TRIO
chr5	14291131	1	C	TRIO.1	163	TRIO
chr5	14291156	0	G	TRIO.1	421	TRIO
chr5	14291198	1	A	TRIO.1	402	TRIO
chr5	14291208	0	G	TRIO.1	567	TRIO
chr5	14291273	1	A	TRIO.1	432	TRIO
chr5	14291327	0	A	TRIO.1	283	TRIO
chr5	14291329	1	G	TRIO.1	567	TRIO
chr5	14291448	1	G	TRIO.1	197	TRIO
chr5	14293048	0	G	TRIO.1	847	TRIO
chr5	14293127	0	G	TRIO.1	280	TRIO
chr5	14293165	1	C	TRIO.1	848	TRIO
chr5	14293238	0	T	TRIO.1	869	TRIO
chr5	14293239	1	G	TRIO.1	281	TRIO
chr5	14293357	1	T	TRIO.1	865	TRIO
chr5	14297100	0	C	TRIO.1	860	TRIO
chr5	14297142	0	T	TRIO.1	845	TRIO
chr5	14297220	1	A	TRIO.1	870	TRIO
chr5	14297246	0	T	TRIO.1	222	TRIO
chr5	14297266	1	A	TRIO.1	849	TRIO
chr5	14297341	0	T	TRIO.1	323	TRIO
chr5	14297342	1	G	TRIO.1	219	TRIO
chr5	14297464	1	C	TRIO.1	320	TRIO
chr5	14304495	0	A	TRIO.1	935	TRIO
chr5	14304605	0	C	TRIO.1	773	TRIO
chr5	14304612	1	G	TRIO.1	1029	TRIO
chr5	14304723	1	C	TRIO.1	770	TRIO
chr5	14316589	0	T	TRIO.1	750	TRIO
chr5	14316654	0	G	TRIO.1	136	TRIO
chr5	14316705	1	C	TRIO.1	750	TRIO
chr5	14316742	0	A	TRIO.1	653	TRIO
chr5	14316778	1	A	TRIO.1	133	TRIO
chr5	14316791	0	A	TRIO.1	756	TRIO
chr5	14316851	1	A	TRIO.1	666	TRIO
chr5	14316903	1	G	TRIO.1	759	TRIO
chr5	14330835	0	G	TRIO.1	65	TRIO
chr5	14330921	0	T	TRIO.1	677	TRIO
chr5	14330923	1	C	TRIO.1	80	TRIO
chr5	14331038	1	C	TRIO.1	676	TRIO
chr5	14336620	0	T	TRIO.1	888	TRIO
chr5	14336735	0	G	TRIO.1	313	TRIO
chr5	14336739	1	A	TRIO.1	997	TRIO
chr5	14336798	0	C	TRIO.1	378	TRIO
chr5	14336828	1	G	TRIO.1	295	TRIO
chr5	14336914	1	C	TRIO.1	374	TRIO
chr5	14358173	0	T	TRIO.1	36	TRIO
chr5	14358311	1	C	TRIO.1	37	TRIO
chr5	14358336	0	A	TRIO.1	101	TRIO
chr5	14358423	0	T	TRIO.1	534	TRIO
chr5	14358434	1	G	TRIO.1	100	TRIO
chr5	14358529	1	T	TRIO.1	539	TRIO
chr5	14359391	0	T	TRIO.1	572	TRIO
chr5	14359485	0	A	TRIO.1	379	TRIO
chr5	14359511	1	C	TRIO.1	588	TRIO
chr5	14359512	0	A	TRIO.1	669	TRIO
chr5	14359587	1	A	TRIO.1	378	TRIO
chr5	14359633	1	C	TRIO.1	663	TRIO
chr5	14363759	0	C	TRIO.1	559	TRIO
chr5	14363853	0	C	TRIO.1	814	TRIO
chr5	14363873	1	G	TRIO.1	554	TRIO
chr5	14363894	0	C	TRIO.1	536	TRIO
chr5	14363963	1	G	TRIO.1	844	TRIO
chr5	14363966	0	C	TRIO.1	369	TRIO
chr5	14364011	1	G	TRIO.1	544	TRIO
chr5	14364063	1	C	TRIO.1	371	TRIO
chr5	14364721	0	G	TRIO.1	377	TRIO
chr5	14364824	0	C	TRIO.1	196	TRIO
chr5	14364840	1	A	TRIO.1	382	TRIO
chr5	14364855	0	C	TRIO.1	715	TRIO
chr5	14364926	1	G	TRIO.1	219	TRIO
chr5	14364969	1	C	TRIO.1	713	TRIO
chr5	14366899	0	C	TRIO.1	809	TRIO
chr5	14367008	0	G	TRIO.1	974	TRIO
chr5	14367014	1	C	TRIO.1	817	TRIO
chr5	14367126	1	A	TRIO.1	977	TRIO
chr5	14368758	0	C	TRIO.1	728	TRIO
chr5	14368869	0	A	TRIO.1	686	TRIO
chr5	14368873	1	C	TRIO.1	728	TRIO
chr5	14368952	0	G	TRIO.1	1052	TRIO
chr5	14368989	1	T	TRIO.1	686	TRIO
chr5	14369070	1	G	TRIO.1	1004	TRIO
chr5	14369391	0	C	TRIO.1	750	TRIO
chr5	14369456	0	T	TRIO.1	357	TRIO
chr5	14369504	1	C	TRIO.1	754	TRIO
chr5	14369517	0	A	TRIO.1	257	TRIO
chr5	14369564	1	A	TRIO.1	358	TRIO
chr5	14369580	0	A	TRIO.1	406	TRIO
chr5	14369623	1	A	TRIO.1	259	TRIO
chr5	14369700	1	G	TRIO.1	406	TRIO
chr5	14374316	0	A	TRIO.1	469	TRIO
chr5	14374429	0	A	TRIO.1	33	TRIO
chr5	14374432	1	C	TRIO.1	460	TRIO
chr5	14374534	1	A	TRIO.1	31	TRIO
chr5	14378100	0	T	TRIO.1	166	TRIO
chr5	14378208	0	A	TRIO.1	620	TRIO
chr5	14378216	1	T	TRIO.1	166	TRIO
chr5	14378325	1	T	TRIO.1	631	TRIO
chr5	14381157	0	C	TRIO.1	603	TRIO
chr5	14381221	0	C	TRIO.1	599	TRIO
chr5	14381266	1	G	TRIO.1	607	TRIO
chr5	14381277	0	T	TRIO.1	595	TRIO
chr5	14381340	1	G	TRIO.1	586	TRIO
chr5	14381396	1	A	TRIO.1	583	TRIO
chr5	14387526	0	C	TRIO.1	626	TRIO
chr5	14387601	0	A	TRIO.1	288	TRIO
chr5	14387635	1	G	TRIO.1	620	TRIO
chr5	14387702	0	G	TRIO.1	774	TRIO
chr5	14387722	1	C	TRIO.1	247	TRIO
chr5	14387805	0	T	TRIO.1	937	TRIO
chr5	14387820	1	A	TRIO.1	757	TRIO
chr5	14387907	0	G	TRIO.1	836	TRIO
chr5	14387927	1	A	TRIO.1	933	TRIO
chr5	14388021	1	G	TRIO.1	841	TRIO
chr5	14388656	0	C	TRIO.1	804	TRIO
chr5	14388760	0	A	TRIO.1	179	TRIO
chr5	14388771	1	C	TRIO.1	785	TRIO
chr5	14388862	1	T	TRIO.1	180	TRIO
chr5	14389361	0	A	TRIO.1	378	TRIO
chr5	14389461	0	C	TRIO.1	265	TRIO
chr5	14389474	1	G	TRIO.1	346	TRIO
chr5	14389579	1	C	TRIO.1	260	TRIO
chr5	14390295	0	T	TRIO.1	697	TRIO
chr5	14390387	0	T	TRIO.1	836	TRIO
chr5	14390408	1	G	TRIO.1	703	TRIO
chr5	14390506	1	C	TRIO.1	828	TRIO
chr5	14390965	0	G	TRIO.1	526	TRIO
chr5	14391026	0	T	TRIO.1	773	TRIO
chr5	14391077	1	A	TRIO.1	476	TRIO
chr5	14391145	1	A	TRIO.1	753	TRIO
chr5	14394052	0	C	TRIO.1	617	TRIO
chr5	14394145	0	A	TRIO.1	545	TRIO
chr5	14394166	1	G	TRIO.1	625	TRIO
chr5	14394254	1	T	TRIO.1	515	TRIO
chr5	14397149	0	C	TRIO.1	699	TRIO
chr5	14397204	0	A	TRIO.1	441	TRIO
chr5	14397261	1	A	TRIO.1	715	TRIO
chr5	14397323	1	A	TRIO.1	439	TRIO
chr5	14398940	0	T	TRIO.1	578	TRIO
chr5	14399021	0	C	TRIO.1	900	TRIO
chr5	14399059	1	A	TRIO.1	594	TRIO
chr5	14399094	0	T	TRIO.1	964	TRIO
chr5	14399136	1	A	TRIO.1	931	TRIO
chr5	14399211	1	A	TRIO.1	978	TRIO
chr5	14401026	0	C	TRIO.1	397	TRIO
chr5	14401120	0	T	TRIO.1	365	TRIO
chr5	14401140	1	A	TRIO.1	262	TRIO
chr5	14401234	1	T	TRIO.1	344	TRIO
chr5	14405935	0	G	TRIO.1	564	TRIO
chr5	14406005	0	G	TRIO.1	447	TRIO
chr5	14406057	1	A	TRIO.1	564	TRIO
chr5	14406122	1	A	TRIO.1	327	TRIO
chr5	14406621	0	G	TRIO.1	689	TRIO
chr5	14406697	0	G	TRIO.1	1170	TRIO
chr5	14406722	1	C	TRIO.1	685	TRIO
chr5	14406816	1	A	TRIO.1	1161	TRIO
chr5	14419827	0	A	TRIO.1	189	TRIO
chr5	14419911	0	G	TRIO.1	262	TRIO
chr5	14419917	1	A	TRIO.1	191	TRIO
chr5	14419987	0	A	TRIO.1	869	TRIO
chr5	14420000	1	C	TRIO.1	264	TRIO
chr5	14420100	0	A	TRIO.1	751	TRIO
chr5	14420106	1	A	TRIO.1	869	TRIO
chr5	14420221	1	A	TRIO.1	753	TRIO
chr5	14461074	0	C	TRIO.2	3	TRIO
chr5	14461148	1	A	TRIO.2	3	TRIO
chr5	14461197	0	T	TRIO.2	4	TRIO
chr5	14461323	1	A	TRIO.2	2	TRIO
chr5	14461329	0	A	TRIO.2	36	TRIO
chr5	14461471	1	T	TRIO.2	38	TRIO
chr5	14462800	0	A	TRIO.2	169	TRIO
chr5	14462833	0	A	TRIO.2	129	TRIO
chr5	14462897	1	C	TRIO.2	173	TRIO
chr5	14462907	0	C	TRIO.2	391	TRIO
chr5	14462925	1	A	TRIO.2	112	TRIO
chr5	14463021	1	C	TRIO.2	379	TRIO
chr5	14463028	0	T	TRIO.2	139	TRIO
chr5	14463140	1	G	TRIO.2	147	TRIO
chr5	14465618	0	T	TRIO.2	572	TRIO
chr5	14465674	0	C	TRIO.2	872	TRIO
chr5	14465735	1	G	TRIO.2	594	TRIO
chr5	14465792	1	G	TRIO.2	866	TRIO
chr5	14471402	0	T	TRIO.2	299	TRIO
chr5	14471491	0	A	TRIO.2	671	TRIO
chr5	14471498	1	G	TRIO.2	300	TRIO
chr5	14471602	1	T	TRIO.2	680	TRIO
chr5	14472678	0	T	TRIO.2	238	TRIO
chr5	14472789	1	G	TRIO.2	239	TRIO
chr5	14474078	0	A	TRIO.2	224	TRIO
chr5	14474180	0	C	TRIO.2	1046	TRIO
chr5	14474189	1	T	TRIO.2	260	TRIO
chr5	14474300	1	C	TRIO.2	1057	TRIO
chr5	14476980	0	A	TRIO.2	1176	TRIO
chr5	14477098	1	C	TRIO.2	1162	TRIO
chr5	14479298	0	G	TRIO.2	531	TRIO
chr5	14479386	0	T	TRIO.2	237	TRIO
chr5	14479413	1	C	TRIO.2	569	TRIO
chr5	14479492	1	T	TRIO.2	235	TRIO
chr5	14479994	0	C	TRIO.2	711	TRIO
chr5	14480093	0	A	TRIO.2	657	TRIO
chr5	14480111	1	G	TRIO.2	714	TRIO
chr5	14480204	1	T	TRIO.2	647	TRIO
chr5	14481311	0	C	TRIO.2	566	TRIO
chr5	14481430	1	A	TRIO.2	537	TRIO
chr5	14481600	0	T	TRIO.2	460	TRIO
chr5	14481702	0	A	TRIO.2	596	TRIO
chr5	14481717	1	A	TRIO.2	456	TRIO
chr5	14481817	1	A	TRIO.2	594	TRIO
chr5	14482646	0	T	TRIO.2	357	TRIO
chr5	14482743	0	C	TRIO.2	445	TRIO
chr5	14482751	1	G	TRIO.2	353	TRIO
chr5	14482819	0	C	TRIO.2	626	TRIO
chr5	14482860	1	T	TRIO.2	437	TRIO
chr5	14482933	1	C	TRIO.2	625	TRIO
chr5	14485144	0	T	TRIO.2	221	TRIO
chr5	14485219	0	C	TRIO.2	207	TRIO
chr5	14485263	1	C	TRIO.2	216	TRIO
chr5	14485292	0	G	TRIO.2	268	TRIO
chr5	14485328	1	T	TRIO.2	211	TRIO
chr5	14485389	1	C	TRIO.2	274	TRIO
chr5	14488307	0	G	TRIO.2	48	TRIO
chr5	14488451	1	C	TRIO.2	48	TRIO
chr5	14492637	0	C	TRIO.2	805	TRIO
chr5	14492740	0	A	TRIO.2	123	TRIO
chr5	14492753	1	C	TRIO.2	793	TRIO
chr5	14492806	0	T	TRIO.2	669	TRIO
chr5	14492859	1	A	TRIO.2	120	TRIO
chr5	14492906	0	C	TRIO.2	596	TRIO
chr5	14492926	1	G	TRIO.2	675	TRIO
chr5	14493026	1	A	TRIO.2	525	TRIO
chr5	14496954	0	G	TRIO.2	794	TRIO
chr5	14497006	0	C	TRIO.2	823	TRIO
chr5	14497071	0	T	TRIO.2	48	TRIO
chr5	14497073	1	G	TRIO.2	813	TRIO
chr5	14497111	1	C	TRIO.2	832	TRIO
chr5	14497170	1	G	TRIO.2	48	TRIO
chr5	14497927	0	T	TRIO.2	848	TRIO
chr5	14498044	1	C	TRIO.2	861	TRIO
chr5	14498109	0	T	TRIO.2	314	TRIO
chr5	14498220	0	A	TRIO.2	413	TRIO
chr5	14498221	1	T	TRIO.2	300	TRIO
chr5	14498331	0	C	TRIO.2	439	TRIO
chr5	14498340	1	T	TRIO.2	356	TRIO
chr5	14498436	1	C	TRIO.2	432	TRIO
chr5	14498600	0	G	TRIO.2	484	TRIO
chr5	14498689	0	A	TRIO.2	568	TRIO
chr5	14498707	1	G	TRIO.2	500	TRIO
chr5	14498808	1	T	TRIO.2	570	TRIO
chr5	14502641	0	G	TRIO.2	213	TRIO
chr5	14502725	0	C	TRIO.2	776	TRIO
chr5	14502740	1	C	TRIO.2	216	TRIO
chr5	14502843	1	C	TRIO.2	731	TRIO
chr5	14504453	0	G	TRIO.2	888	TRIO
chr5	14504539	0	G	TRIO.2	70	TRIO
chr5	14504569	1	G	TRIO.2	889	TRIO
chr5	14504590	0	C	TRIO.2	296	TRIO
chr5	14504654	1	T	TRIO.2	59	TRIO
chr5	14504670	0	G	TRIO.2	429	TRIO
chr5	14504689	1	C	TRIO.2	300	TRIO
chr5	14504787	1	G	TRIO.2	420	TRIO
chr5	14507159	0	T	TRIO.2	752	TRIO
chr5	14507240	0	G	TRIO.2	333	TRIO
chr5	14507279	1	C	TRIO.2	747	TRIO
chr5	14507362	0	A	TRIO.2	368	TRIO
chr5	14507363	1	C	TRIO.2	369	TRIO
chr5	14507501	1	G	TRIO.2	369	TRIO
chr5	14507918	0	G	TRIO.2	309	TRIO
chr5	14508001	0	C	TRIO.2	563	TRIO
chr5	14508026	1	C	TRIO.2	309	TRIO
chr5	14508055	0	G	TRIO.2	424	TRIO
chr5	14508121	1	G	TRIO.2	565	TRIO
chr5	14508160	0	A	TRIO.2	244	TRIO
chr5	14508165	1	G	TRIO.2	425	TRIO
chr5	14508187	0	G	TRIO.2	534	TRIO
chr5	14508266	1	G	TRIO.2	212	TRIO
chr5	14508303	0	G	TRIO.2	466	TRIO
chr5	14508307	1	A	TRIO.2	546	TRIO
chr5	14508324	0	C	TRIO.2	602	TRIO
chr5	14508435	1	G	TRIO.2	522	TRIO
chr5	14508451	0	C	TRIO.2	740	TRIO
chr5	14508465	1	G	TRIO.2	621	TRIO
chr5	14508568	1	C	TRIO.2	658	TRIO
chr6	112430601	0	C	LAMA4.1	281	LAMA4
chr6	112430706	0	T	LAMA4.1	435	LAMA4
chr6	112430714	1	C	LAMA4.1	292	LAMA4
chr6	112430825	1	G	LAMA4.1	415	LAMA4
chr6	112435221	0	C	LAMA4.1	881	LAMA4
chr6	112435302	0	G	LAMA4.1	689	LAMA4
chr6	112435338	1	C	LAMA4.1	874	LAMA4
chr6	112435378	0	C	LAMA4.1	1170	LAMA4
chr6	112435412	1	C	LAMA4.1	691	LAMA4
chr6	112435496	1	C	LAMA4.1	1169	LAMA4
chr6	112435835	0	G	LAMA4.1	606	LAMA4
chr6	112435947	0	C	LAMA4.1	443	LAMA4
chr6	112435949	1	T	LAMA4.1	640	LAMA4
chr6	112436047	1	A	LAMA4.1	435	LAMA4
chr6	112437036	0	A	LAMA4.1	29	LAMA4
chr6	112437106	0	A	LAMA4.1	3	LAMA4
chr6	112437151	1	A	LAMA4.1	29	LAMA4
chr6	112437222	1	C	LAMA4.1	4	LAMA4
chr6	112438900	0	G	LAMA4.1	441	LAMA4
chr6	112438979	0	T	LAMA4.1	395	LAMA4
chr6	112439014	1	C	LAMA4.1	368	LAMA4
chr6	112439081	0	A	LAMA4.1	440	LAMA4
chr6	112439093	1	G	LAMA4.1	389	LAMA4
chr6	112439196	1	C	LAMA4.1	435	LAMA4
chr6	112440332	0	G	LAMA4.1	573	LAMA4
chr6	112440447	0	C	LAMA4.1	677	LAMA4
chr6	112440451	1	C	LAMA4.1	585	LAMA4
chr6	112440564	1	C	LAMA4.1	677	LAMA4
chr6	112441431	0	C	LAMA4.1	676	LAMA4
chr6	112441531	0	C	LAMA4.1	349	LAMA4
chr6	112441552	1	A	LAMA4.1	679	LAMA4
chr6	112441616	0	G	LAMA4.1	153	LAMA4
chr6	112441647	1	G	LAMA4.1	336	LAMA4
chr6	112441700	1	A	LAMA4.1	162	LAMA4
chr6	112443192	0	C	LAMA4.1	432	LAMA4
chr6	112443281	0	G	LAMA4.1	627	LAMA4
chr6	112443293	1	C	LAMA4.1	428	LAMA4
chr6	112443350	0	C	LAMA4.1	549	LAMA4
chr6	112443396	1	T	LAMA4.1	610	LAMA4
chr6	112443463	1	T	LAMA4.1	473	LAMA4
chr6	112450099	0	A	LAMA4.1	60	LAMA4
chr6	112450192	0	A	LAMA4.1	54	LAMA4
chr6	112450216	1	G	LAMA4.1	49	LAMA4
chr6	112450221	0	G	LAMA4.1	0	LAMA4
chr6	112450271	1	A	LAMA4.1	41	LAMA4
chr6	112450335	1	T	LAMA4.1	0	LAMA4
chr6	112451000	0	C	LAMA4.1	360	LAMA4
chr6	112451101	0	G	LAMA4.1	804	LAMA4
chr6	112451110	1	G	LAMA4.1	363	LAMA4
chr6	112451181	0	C	LAMA4.1	629	LAMA4
chr6	112451206	1	A	LAMA4.1	806	LAMA4
chr6	112451298	1	C	LAMA4.1	636	LAMA4
chr6	112452145	0	A	LAMA4.1	526	LAMA4
chr6	112452201	0	G	LAMA4.1	1027	LAMA4
chr6	112452261	1	T	LAMA4.1	560	LAMA4
chr6	112452293	0	A	LAMA4.1	785	LAMA4
chr6	112452318	1	C	LAMA4.1	1017	LAMA4
chr6	112452405	1	G	LAMA4.1	757	LAMA4
chr6	112453934	0	C	LAMA4.1	826	LAMA4
chr6	112454034	0	G	LAMA4.1	254	LAMA4
chr6	112454049	1	G	LAMA4.1	862	LAMA4
chr6	112454155	1	T	LAMA4.1	273	LAMA4
chr6	112454506	0	T	LAMA4.1	231	LAMA4
chr6	112454614	0	G	LAMA4.1	376	LAMA4
chr6	112454626	1	G	LAMA4.1	225	LAMA4
chr6	112454718	1	C	LAMA4.1	368	LAMA4
chr6	112455648	0	C	LAMA4.1	1103	LAMA4
chr6	112455688	0	G	LAMA4.1	805	LAMA4
chr6	112455763	1	T	LAMA4.1	1076	LAMA4
chr6	112455795	0	T	LAMA4.1	13	LAMA4
chr6	112455802	1	T	LAMA4.1	790	LAMA4
chr6	112455907	1	G	LAMA4.1	12	LAMA4
chr6	112457248	0	T	LAMA4.1	644	LAMA4
chr6	112457342	0	C	LAMA4.1	125	LAMA4
chr6	112457365	1	G	LAMA4.1	764	LAMA4
chr6	112457444	0	T	LAMA4.1	688	LAMA4
chr6	112457453	1	T	LAMA4.1	123	LAMA4
chr6	112457560	1	A	LAMA4.1	663	LAMA4
chr6	112460276	0	G	LAMA4.1	370	LAMA4
chr6	112460352	0	G	LAMA4.1	701	LAMA4
chr6	112460372	1	C	LAMA4.1	371	LAMA4
chr6	112460464	0	G	LAMA4.1	894	LAMA4
chr6	112460470	1	C	LAMA4.1	715	LAMA4
chr6	112460581	1	C	LAMA4.1	941	LAMA4
chr6	112460907	0	C	LAMA4.1	701	LAMA4
chr6	112461018	0	T	LAMA4.1	351	LAMA4
chr6	112461019	1	C	LAMA4.1	738	LAMA4
chr6	112461131	1	T	LAMA4.1	358	LAMA4
chr6	112461903	0	A	LAMA4.1	139	LAMA4
chr6	112461965	0	G	LAMA4.1	700	LAMA4
chr6	112461984	1	C	LAMA4.1	142	LAMA4
chr6	112462004	0	C	LAMA4.1	79	LAMA4
chr6	112462076	1	G	LAMA4.1	709	LAMA4
chr6	112462089	0	G	LAMA4.1	145	LAMA4
chr6	112462116	1	T	LAMA4.1	63	LAMA4
chr6	112462206	1	C	LAMA4.1	120	LAMA4
chr6	112462526	0	T	LAMA4.1	310	LAMA4
chr6	112462583	0	G	LAMA4.1	71	LAMA4
chr6	112462638	1	G	LAMA4.1	300	LAMA4
chr6	112462696	0	C	LAMA4.1	479	LAMA4
chr6	112462700	1	T	LAMA4.1	81	LAMA4
chr6	112462813	1	C	LAMA4.1	458	LAMA4
chr6	112463297	0	C	LAMA4.1	458	LAMA4
chr6	112463370	0	T	LAMA4.1	749	LAMA4
chr6	112463397	1	T	LAMA4.1	433	LAMA4
chr6	112463488	0	C	LAMA4.1	548	LAMA4
chr6	112463490	1	T	LAMA4.1	745	LAMA4
chr6	112463604	1	A	LAMA4.1	548	LAMA4
chr6	112465968	0	C	LAMA4.1	406	LAMA4
chr6	112466084	0	A	LAMA4.1	684	LAMA4
chr6	112466088	1	T	LAMA4.1	355	LAMA4
chr6	112466199	1	G	LAMA4.1	583	LAMA4
chr6	112469318	0	T	LAMA4.1	1128	LAMA4
chr6	112469429	0	G	LAMA4.1	708	LAMA4
chr6	112469434	1	T	LAMA4.1	1135	LAMA4
chr6	112469509	0	T	LAMA4.1	899	LAMA4
chr6	112469539	1	C	LAMA4.1	713	LAMA4
chr6	112469626	1	A	LAMA4.1	900	LAMA4
chr6	112471640	0	A	LAMA4.1	2	LAMA4
chr6	112471753	0	T	LAMA4.1	568	LAMA4
chr6	112471755	1	T	LAMA4.1	2	LAMA4
chr6	112471869	1	G	LAMA4.1	572	LAMA4
chr6	112476003	0	A	LAMA4.1	727	LAMA4
chr6	112476079	0	C	LAMA4.1	137	LAMA4
chr6	112476115	1	T	LAMA4.1	723	LAMA4
chr6	112476195	1	A	LAMA4.1	136	LAMA4
chr6	112476691	0	G	LAMA4.1	863	LAMA4
chr6	112476783	0	G	LAMA4.1	513	LAMA4
chr6	112476807	1	G	LAMA4.1	874	LAMA4
chr6	112476895	0	A	LAMA4.1	660	LAMA4
chr6	112476897	1	C	LAMA4.1	247	LAMA4
chr6	112477013	1	T	LAMA4.1	636	LAMA4
chr6	112479836	0	G	LAMA4.1	958	LAMA4
chr6	112479945	0	A	LAMA4.1	974	LAMA4
chr6	112479953	1	C	LAMA4.1	963	LAMA4
chr6	112480061	0	C	LAMA4.1	1091	LAMA4
chr6	112480063	1	G	LAMA4.1	1025	LAMA4
chr6	112480175	1	T	LAMA4.1	1098	LAMA4
chr6	112486322	0	G	LAMA4.1	720	LAMA4
chr6	112486399	0	G	LAMA4.1	232	LAMA4
chr6	112486437	1	G	LAMA4.1	735	LAMA4
chr6	112486461	0	C	LAMA4.1	297	LAMA4
chr6	112486489	1	G	LAMA4.1	241	LAMA4
chr6	112486559	1	G	LAMA4.1	293	LAMA4
chr6	112493788	0	C	LAMA4.2	637	LAMA4
chr6	112493899	0	G	LAMA4.2	1096	LAMA4
chr6	112493904	1	T	LAMA4.2	625	LAMA4
chr6	112493973	0	T	LAMA4.2	612	LAMA4
chr6	112494020	1	G	LAMA4.2	1104	LAMA4
chr6	112494080	1	A	LAMA4.2	612	LAMA4
chr6	112496466	0	C	LAMA4.2	747	LAMA4
chr6	112496523	0	G	LAMA4.2	987	LAMA4
chr6	112496580	1	C	LAMA4.2	741	LAMA4
chr6	112496602	0	G	LAMA4.2	459	LAMA4
chr6	112496635	1	G	LAMA4.2	1009	LAMA4
chr6	112496718	1	G	LAMA4.2	487	LAMA4
chr6	112499266	0	G	LAMA4.2	827	LAMA4
chr6	112499369	0	T	LAMA4.2	650	LAMA4
chr6	112499385	1	T	LAMA4.2	820	LAMA4
chr6	112499490	1	A	LAMA4.2	662	LAMA4
chr6	112506393	0	C	LAMA4.2	785	LAMA4
chr6	112506504	0	G	LAMA4.2	169	LAMA4
chr6	112506508	1	C	LAMA4.2	782	LAMA4
chr6	112506617	1	C	LAMA4.2	171	LAMA4
chr6	112508619	0	A	LAMA4.2	160	LAMA4
chr6	112508681	0	C	LAMA4.2	715	LAMA4
chr6	112508709	1	A	LAMA4.2	158	LAMA4
chr6	112508762	0	A	LAMA4.2	495	LAMA4
chr6	112508791	1	C	LAMA4.2	724	LAMA4
chr6	112508870	1	A	LAMA4.2	488	LAMA4
chr6	112510280	0	G	LAMA4.2	160	LAMA4
chr6	112510360	0	A	LAMA4.2	45	LAMA4
chr6	112510371	1	G	LAMA4.2	157	LAMA4
chr6	112510442	1	C	LAMA4.2	48	LAMA4
chr6	112512793	0	G	LAMA4.2	103	LAMA4
chr6	112512903	0	C	LAMA4.2	518	LAMA4
chr6	112512910	1	T	LAMA4.2	211	LAMA4
chr6	112512962	0	G	LAMA4.2	141	LAMA4
chr6	112513013	1	T	LAMA4.2	515	LAMA4
chr6	112513022	0	T	LAMA4.2	924	LAMA4
chr6	112513050	1	C	LAMA4.2	144	LAMA4
chr6	112513136	1	G	LAMA4.2	926	LAMA4
chr6	112522783	0	G	LAMA4.2	102	LAMA4
chr6	112522888	0	A	LAMA4.2	303	LAMA4
chr6	112522903	1	C	LAMA4.2	109	LAMA4
chr6	112522993	1	A	LAMA4.2	349	LAMA4
chr6	112528133	0	A	LAMA4.2	518	LAMA4
chr6	112528203	0	A	LAMA4.2	12	LAMA4
chr6	112528258	1	C	LAMA4.2	521	LAMA4
chr6	112528297	0	C	LAMA4.2	187	LAMA4
chr6	112528311	1	T	LAMA4.2	11	LAMA4
chr6	112528396	1	G	LAMA4.2	226	LAMA4
chr6	112537548	0	G	LAMA4.2	259	LAMA4
chr6	112537606	0	T	LAMA4.2	447	LAMA4
chr6	112537649	1	G	LAMA4.2	260	LAMA4
chr6	112537719	1	G	LAMA4.2	444	LAMA4
chr6	112574927	0	T	LAMA4.2	527	LAMA4
chr6	112575026	0	T	LAMA4.2	276	LAMA4
chr6	112575042	1	A	LAMA4.2	519	LAMA4
chr6	112575139	1	A	LAMA4.2	310	LAMA4
chr6	112575156	0	A	LAMA4.2	357	LAMA4
chr6	112575253	1	A	LAMA4.2	363	LAMA4
chr6	112575266	0	G	LAMA4.2	532	LAMA4
chr6	112575369	0	A	LAMA4.2	225	LAMA4
chr6	112575371	1	T	LAMA4.2	533	LAMA4
chr6	112575490	1	G	LAMA4.2	223	LAMA4
chr6	117609632	0	T	ROS1.1	164	ROS1
chr6	117609682	0	G	ROS1.1	857	ROS1
chr6	117609721	1	A	ROS1.1	153	ROS1
chr6	117609797	0	C	ROS1.1	929	ROS1
chr6	117609800	1	C	ROS1.1	610	ROS1
chr6	117609841	0	T	ROS1.1	193	ROS1
chr6	117609915	1	C	ROS1.1	931	ROS1
chr6	117609930	0	C	ROS1.1	275	ROS1
chr6	117609950	1	A	ROS1.1	387	ROS1
chr6	117610047	1	G	ROS1.1	273	ROS1
chr6	117622100	0	C	ROS1.1	4	ROS1
chr6	117622183	0	G	ROS1.1	716	ROS1
chr6	117622216	1	G	ROS1.1	5	ROS1
chr6	117622298	0	C	ROS1.1	197	ROS1
chr6	117622300	1	C	ROS1.1	731	ROS1
chr6	117622392	1	G	ROS1.1	184	ROS1
chr6	117629910	0	C	ROS1.1	462	ROS1
chr6	117630028	0	G	ROS1.1	128	ROS1
chr6	117630029	1	G	ROS1.1	458	ROS1
chr6	117630139	1	A	ROS1.1	133	ROS1
chr6	117631204	0	A	ROS1.1	2	ROS1
chr6	117631279	0	C	ROS1.1	150	ROS1
chr6	117631282	1	A	ROS1.1	10	ROS1
chr6	117631379	0	A	ROS1.1	604	ROS1
chr6	117631381	1	C	ROS1.1	147	ROS1
chr6	117631495	1	C	ROS1.1	600	ROS1
chr6	117632141	0	G	ROS1.1	404	ROS1
chr6	117632192	0	A	ROS1.1	391	ROS1
chr6	117632257	1	C	ROS1.1	400	ROS1
chr6	117632303	1	T	ROS1.1	390	ROS1
chr6	117638280	0	C	ROS1.1	251	ROS1
chr6	117638377	0	G	ROS1.1	809	ROS1
chr6	117638399	1	T	ROS1.1	251	ROS1
chr6	117638491	1	G	ROS1.1	833	ROS1
chr6	117639330	0	A	ROS1.1	828	ROS1
chr6	117639445	1	A	ROS1.1	858	ROS1
chr6	117640929	0	C	ROS1.1	128	ROS1
chr6	117641044	0	T	ROS1.1	632	ROS1
chr6	117641046	1	G	ROS1.1	126	ROS1
chr6	117641140	0	T	ROS1.1	738	ROS1
chr6	117641158	1	G	ROS1.1	669	ROS1
chr6	117641257	1	T	ROS1.1	725	ROS1
chr6	117642371	0	G	ROS1.1	745	ROS1
chr6	117642436	0	G	ROS1.1	691	ROS1
chr6	117642477	1	C	ROS1.1	766	ROS1
chr6	117642509	0	G	ROS1.1	429	ROS1
chr6	117642545	1	C	ROS1.1	657	ROS1
chr6	117642623	1	T	ROS1.1	449	ROS1
chr6	117645470	0	A	ROS1.1	0	ROS1
chr6	117645534	0	C	ROS1.1	664	ROS1
chr6	117645548	1	A	ROS1.1	1	ROS1
chr6	117645647	1	G	ROS1.1	663	ROS1
chr6	117647328	0	A	ROS1.1	566	ROS1
chr6	117647428	0	C	ROS1.1	740	ROS1
chr6	117647434	1	C	ROS1.1	569	ROS1
chr6	117647530	0	A	ROS1.1	773	ROS1
chr6	117647536	1	C	ROS1.1	732	ROS1
chr6	117647649	1	C	ROS1.1	746	ROS1
chr6	117650471	0	G	ROS1.1	647	ROS1
chr6	117650548	0	C	ROS1.1	883	ROS1
chr6	117650583	1	G	ROS1.1	668	ROS1
chr6	117650659	1	T	ROS1.1	922	ROS1
chr6	117658312	0	G	ROS1.1	164	ROS1
chr6	117658369	0	A	ROS1.1	339	ROS1
chr6	117658387	1	A	ROS1.1	119	ROS1
chr6	117658473	0	T	ROS1.1	666	ROS1
chr6	117658481	1	T	ROS1.1	474	ROS1
chr6	117658583	1	C	ROS1.1	660	ROS1
[truncated: 3,512 more rows]
