# Supplementary material for: Quantitative analysis of differences in copy numbers using read depth obtained from PCR-enriched samples and controls
Source: BMC Bioinformatics. 2015 Jan 28;16:17. doi: 10.1186/s12859-014-0428-5 (PMC4384318; doi:10.1186/s12859-014-0428-5)
Supplement: Additional file 2 — Primer read depth raw data. This archive (zip) contains one tab-separated text file (tsv) per sequencing run and sample. Each file name is composed of the run id and sample name. The column definitions are: chromosome, position, direction, reference base, cluster name, depth and original gene name. [file 12859_2014_428_MOESM2_ESM.zip › M117_NA10985.tsv]

chr2	25457047	0	T	DNMT3A	28	DNMT3A
chr2	25457156	0	A	DNMT3A	554	DNMT3A
chr2	25457164	1	T	DNMT3A	29	DNMT3A
chr2	25457264	0	T	DNMT3A	146	DNMT3A
chr2	25457275	1	G	DNMT3A	543	DNMT3A
chr2	25457354	1	C	DNMT3A	158	DNMT3A
chr2	25458540	0	C	DNMT3A	798	DNMT3A
chr2	25458644	0	G	DNMT3A	440	DNMT3A
chr2	25458657	1	G	DNMT3A	784	DNMT3A
chr2	25458764	1	C	DNMT3A	422	DNMT3A
chr2	25459699	0	C	DNMT3A	49	DNMT3A
chr2	25459793	0	G	DNMT3A	312	DNMT3A
chr2	25459820	1	A	DNMT3A	51	DNMT3A
chr2	25459906	1	A	DNMT3A	295	DNMT3A
chr2	25461946	0	T	DNMT3A	237	DNMT3A
chr2	25462008	0	C	DNMT3A	140	DNMT3A
chr2	25462065	1	T	DNMT3A	309	DNMT3A
chr2	25462066	0	C	DNMT3A	763	DNMT3A
chr2	25462102	1	G	DNMT3A	108	DNMT3A
chr2	25462179	1	C	DNMT3A	761	DNMT3A
chr2	25463106	0	G	DNMT3A	521	DNMT3A
chr2	25463212	0	T	DNMT3A	486	DNMT3A
chr2	25463226	1	T	DNMT3A	519	DNMT3A
chr2	25463297	0	A	DNMT3A	606	DNMT3A
chr2	25463333	1	A	DNMT3A	493	DNMT3A
chr2	25463411	1	T	DNMT3A	612	DNMT3A
chr2	25463445	0	C	DNMT3A	407	DNMT3A
chr2	25463553	0	C	DNMT3A	722	DNMT3A
chr2	25463567	1	A	DNMT3A	406	DNMT3A
chr2	25463674	1	G	DNMT3A	722	DNMT3A
chr2	25464364	0	G	DNMT3A	189	DNMT3A
chr2	25464478	0	C	DNMT3A	307	DNMT3A
chr2	25464504	1	A	DNMT3A	199	DNMT3A
chr2	25464600	1	C	DNMT3A	329	DNMT3A
chr2	25466696	0	A	DNMT3A	516	DNMT3A
chr2	25466778	0	C	DNMT3A	138	DNMT3A
chr2	25466811	1	C	DNMT3A	428	DNMT3A
chr2	25466845	0	G	DNMT3A	284	DNMT3A
chr2	25466865	1	A	DNMT3A	139	DNMT3A
chr2	25466946	0	A	DNMT3A	254	DNMT3A
chr2	25466969	1	A	DNMT3A	280	DNMT3A
chr2	25467030	0	C	DNMT3A	220	DNMT3A
chr2	25467050	1	A	DNMT3A	220	DNMT3A
chr2	25467112	0	T	DNMT3A	75	DNMT3A
chr2	25467140	1	C	DNMT3A	221	DNMT3A
chr2	25467191	0	A	DNMT3A	80	DNMT3A
chr2	25467201	1	A	DNMT3A	75	DNMT3A
chr2	25467283	1	A	DNMT3A	74	DNMT3A
chr2	25467388	0	T	DNMT3A	372	DNMT3A
chr2	25467500	0	A	DNMT3A	172	DNMT3A
chr2	25467506	1	A	DNMT3A	360	DNMT3A
chr2	25467613	1	T	DNMT3A	227	DNMT3A
chr2	25468047	0	A	DNMT3A	577	DNMT3A
chr2	25468124	0	T	DNMT3A	496	DNMT3A
chr2	25468170	1	A	DNMT3A	604	DNMT3A
chr2	25468230	1	A	DNMT3A	497	DNMT3A
chr2	25468881	0	A	DNMT3A	1043	DNMT3A
chr2	25469016	0	G	DNMT3A	178	DNMT3A
chr2	25469023	1	A	DNMT3A	1088	DNMT3A
chr2	25469054	0	C	DNMT3A	319	DNMT3A
chr2	25469129	1	A	DNMT3A	169	DNMT3A
chr2	25469157	0	T	DNMT3A	541	DNMT3A
chr2	25469173	1	T	DNMT3A	309	DNMT3A
chr2	25469280	1	T	DNMT3A	539	DNMT3A
chr2	25469425	0	C	DNMT3A	55	DNMT3A
chr2	25469492	0	C	DNMT3A	96	DNMT3A
chr2	25469547	1	A	DNMT3A	69	DNMT3A
chr2	25469552	0	T	DNMT3A	245	DNMT3A
chr2	25469585	1	T	DNMT3A	96	DNMT3A
chr2	25469674	1	T	DNMT3A	236	DNMT3A
chr2	25469865	0	C	DNMT3A	333	DNMT3A
chr2	25469938	0	G	DNMT3A	223	DNMT3A
chr2	25469985	1	C	DNMT3A	339	DNMT3A
chr2	25470003	0	G	DNMT3A	362	DNMT3A
chr2	25470047	1	C	DNMT3A	232	DNMT3A
chr2	25470118	1	A	DNMT3A	338	DNMT3A
chr2	25470422	0	T	DNMT3A	296	DNMT3A
chr2	25470489	0	T	DNMT3A	967	DNMT3A
chr2	25470530	1	A	DNMT3A	298	DNMT3A
chr2	25470630	1	A	DNMT3A	991	DNMT3A
chr2	25470945	0	C	DNMT3A	8	DNMT3A
chr2	25471058	0	C	DNMT3A	10	DNMT3A
chr2	25471091	1	T	DNMT3A	11	DNMT3A
chr2	25471155	1	C	DNMT3A	12	DNMT3A
chr2	25472505	0	G	DNMT3A	610	DNMT3A
chr2	25472622	1	T	DNMT3A	606	DNMT3A
chr2	25474981	0	C	DNMT3A	157	DNMT3A
chr2	25475119	1	G	DNMT3A	159	DNMT3A
chr2	25497733	0	G	DNMT3A	1062	DNMT3A
chr2	25497850	1	T	DNMT3A	1066	DNMT3A
chr2	25497859	0	T	DNMT3A	189	DNMT3A
chr2	25497985	1	T	DNMT3A	216	DNMT3A
chr2	25498328	0	A	DNMT3A	632	DNMT3A
chr2	25498446	1	T	DNMT3A	655	DNMT3A
chr2	25505225	0	T	DNMT3A	654	DNMT3A
chr2	25505367	1	C	DNMT3A	446	DNMT3A
chr2	25505370	0	T	DNMT3A	502	DNMT3A
chr2	25505492	1	G	DNMT3A	490	DNMT3A
chr2	25522996	0	T	DNMT3A	843	DNMT3A
chr2	25523122	1	C	DNMT3A	848	DNMT3A
chr2	25536793	0	C	DNMT3A	160	DNMT3A
chr2	25536915	1	G	DNMT3A	160	DNMT3A
chr2	26414029	0	C	HADHA+HADHB	248	HADHA
chr2	26414129	0	A	HADHA+HADHB	369	HADHA
chr2	26414137	1	G	HADHA+HADHB	289	HADHA
chr2	26414202	0	C	HADHA+HADHB	224	HADHA
chr2	26414242	1	C	HADHA+HADHB	343	HADHA
chr2	26414320	1	A	HADHA+HADHB	256	HADHA
chr2	26414329	0	C	HADHA+HADHB	253	HADHA
chr2	26414439	0	T	HADHA+HADHB	559	HADHA
chr2	26414442	1	C	HADHA+HADHB	219	HADHA
chr2	26414561	1	G	HADHA+HADHB	555	HADHA
chr2	26415158	0	T	HADHA+HADHB	453	HADHA
chr2	26415244	0	C	HADHA+HADHB	322	HADHA
chr2	26415276	1	C	HADHA+HADHB	456	HADHA
chr2	26415353	1	T	HADHA+HADHB	324	HADHA
chr2	26416405	0	G	HADHA+HADHB	338	HADHA
chr2	26416491	0	C	HADHA+HADHB	342	HADHA
chr2	26416525	1	A	HADHA+HADHB	342	HADHA
chr2	26416611	0	G	HADHA+HADHB	837	HADHA
chr2	26416614	1	A	HADHA+HADHB	356	HADHA
chr2	26416731	1	T	HADHA+HADHB	859	HADHA
chr2	26417375	0	C	HADHA+HADHB	351	HADHA
chr2	26417462	0	A	HADHA+HADHB	401	HADHA
chr2	26417485	1	G	HADHA+HADHB	355	HADHA
chr2	26417581	1	G	HADHA+HADHB	379	HADHA
chr2	26417919	0	A	HADHA+HADHB	660	HADHA
chr2	26418032	0	T	HADHA+HADHB	516	HADHA
chr2	26418035	1	T	HADHA+HADHB	650	HADHA
chr2	26418152	1	C	HADHA+HADHB	511	HADHA
chr2	26420508	0	G	HADHA+HADHB	433	HADHA
chr2	26420594	0	C	HADHA+HADHB	407	HADHA
chr2	26420609	1	G	HADHA+HADHB	448	HADHA
chr2	26420714	1	C	HADHA+HADHB	432	HADHA
chr2	26423991	0	A	HADHA+HADHB	259	HADHA
chr2	26424105	0	G	HADHA+HADHB	714	HADHA
chr2	26424107	1	A	HADHA+HADHB	246	HADHA
chr2	26424211	1	T	HADHA+HADHB	710	HADHA
chr2	26426908	0	G	HADHA+HADHB	209	HADHA
chr2	26427000	0	C	HADHA+HADHB	436	HADHA
chr2	26427002	1	C	HADHA+HADHB	209	HADHA
chr2	26427114	1	T	HADHA+HADHB	438	HADHA
chr2	26432628	0	C	HADHA+HADHB	793	HADHA
chr2	26432737	0	T	HADHA+HADHB	1241	HADHA
chr2	26432743	1	C	HADHA+HADHB	756	HADHA
chr2	26432855	1	A	HADHA+HADHB	1249	HADHA
chr2	26435408	0	A	HADHA+HADHB	437	HADHA
chr2	26435524	1	C	HADHA+HADHB	420	HADHA
chr2	26437249	0	G	HADHA+HADHB	390	HADHA
chr2	26437309	0	C	HADHA+HADHB	1324	HADHA
chr2	26437344	1	C	HADHA+HADHB	388	HADHA
chr2	26437409	0	G	HADHA+HADHB	1160	HADHA
chr2	26437422	1	C	HADHA+HADHB	1315	HADHA
chr2	26437525	1	G	HADHA+HADHB	1163	HADHA
chr2	26437895	0	C	HADHA+HADHB	429	HADHA
chr2	26437998	0	T	HADHA+HADHB	211	HADHA
chr2	26438011	1	A	HADHA+HADHB	408	HADHA
chr2	26438112	1	A	HADHA+HADHB	209	HADHA
chr2	26453004	0	C	HADHA+HADHB	497	HADHA
chr2	26453063	0	G	HADHA+HADHB	520	HADHA
chr2	26453123	1	T	HADHA+HADHB	503	HADHA
chr2	26453148	0	A	HADHA+HADHB	832	HADHA
chr2	26453171	1	C	HADHA+HADHB	502	HADHA
chr2	26453265	1	C	HADHA+HADHB	786	HADHA
chr2	26454963	0	C	HADHA+HADHB	497	HADHA
chr2	26455044	0	T	HADHA+HADHB	12	HADHA
chr2	26455078	1	A	HADHA+HADHB	483	HADHA
chr2	26455143	0	G	HADHA+HADHB	950	HADHA
chr2	26455147	1	C	HADHA+HADHB	13	HADHA
chr2	26455263	1	G	HADHA+HADHB	970	HADHA
chr2	26457062	0	C	HADHA+HADHB	578	HADHA
chr2	26457131	0	G	HADHA+HADHB	151	HADHA
chr2	26457176	1	T	HADHA+HADHB	555	HADHA
chr2	26457198	0	G	HADHA+HADHB	167	HADHA
chr2	26457218	1	A	HADHA+HADHB	130	HADHA
chr2	26457309	1	C	HADHA+HADHB	183	HADHA
chr2	26459699	0	G	HADHA+HADHB	1027	HADHA
chr2	26459804	0	T	HADHA+HADHB	366	HADHA
chr2	26459808	1	T	HADHA+HADHB	988	HADHA
chr2	26459918	1	C	HADHA+HADHB	374	HADHA
chr2	26461816	0	A	HADHA+HADHB	172	HADHA
chr2	26461876	0	A	HADHA+HADHB	376	HADHA
chr2	26461929	1	A	HADHA+HADHB	154	HADHA
chr2	26461979	0	C	HADHA+HADHB	6	HADHA
chr2	26461988	1	C	HADHA+HADHB	366	HADHA
chr2	26462039	1	T	HADHA+HADHB	6	HADHA
chr2	26467279	0	G	HADHA+HADHB	44	HADHA
chr2	26467419	0	A	HADHA+HADHB	43	HADHA
chr2	26467422	1	C	HADHA+HADHB	63	HADHA
chr2	26467526	1	T	HADHA+HADHB	42	HADHA
chr2	26477034	0	G	HADHA+HADHB	87	HADHB
chr2	26477146	0	T	HADHA+HADHB	1193	HADHB
chr2	26477153	1	C	HADHA+HADHB	86	HADHB
chr2	26477246	1	C	HADHA+HADHB	1208	HADHB
chr2	26477257	0	A	HADHA+HADHB	2537	HADHB
chr2	26477388	1	T	HADHA+HADHB	2567	HADHB
chr2	26486254	0	A	HADHA+HADHB	161	HADHB
chr2	26486277	0	G	HADHA+HADHB	83	HADHB
chr2	26486341	1	G	HADHA+HADHB	174	HADHB
chr2	26486378	1	C	HADHA+HADHB	20	HADHB
chr2	26492734	0	G	HADHA+HADHB	293	HADHB
chr2	26492829	0	A	HADHA+HADHB	231	HADHB
chr2	26492838	1	C	HADHA+HADHB	281	HADHB
chr2	26492938	1	G	HADHA+HADHB	248	HADHB
chr2	26496486	0	A	HADHA+HADHB	583	HADHB
chr2	26496548	0	A	HADHA+HADHB	295	HADHB
chr2	26496605	1	A	HADHA+HADHB	561	HADHB
chr2	26496648	1	A	HADHA+HADHB	246	HADHB
chr2	26499912	0	G	HADHA+HADHB	606	HADHB
chr2	26500007	0	G	HADHA+HADHB	145	HADHB
chr2	26500028	1	G	HADHA+HADHB	582	HADHB
chr2	26500125	1	A	HADHA+HADHB	145	HADHB
chr2	26501430	0	G	HADHA+HADHB	331	HADHB
chr2	26501545	0	C	HADHA+HADHB	706	HADHB
chr2	26501549	1	T	HADHA+HADHB	325	HADHB
chr2	26501636	0	C	HADHA+HADHB	374	HADHB
chr2	26501646	1	C	HADHA+HADHB	705	HADHB
chr2	26501750	1	A	HADHA+HADHB	350	HADHB
chr2	26501978	0	G	HADHA+HADHB	881	HADHB
chr2	26502085	0	G	HADHA+HADHB	375	HADHB
chr2	26502098	1	T	HADHA+HADHB	922	HADHB
chr2	26502191	0	G	HADHA+HADHB	14	HADHB
chr2	26502202	1	T	HADHA+HADHB	459	HADHB
chr2	26502306	1	T	HADHA+HADHB	22	HADHB
chr2	26502837	0	T	HADHA+HADHB	800	HADHB
chr2	26502949	0	A	HADHA+HADHB	767	HADHB
chr2	26502958	1	T	HADHA+HADHB	809	HADHB
chr2	26503065	1	T	HADHA+HADHB	720	HADHB
chr2	26505667	0	C	HADHA+HADHB	44	HADHB
chr2	26505776	0	C	HADHA+HADHB	533	HADHB
chr2	26505777	1	C	HADHA+HADHB	41	HADHB
chr2	26505856	0	C	HADHA+HADHB	437	HADHB
chr2	26505891	1	C	HADHA+HADHB	646	HADHB
chr2	26505952	1	C	HADHA+HADHB	456	HADHB
chr2	26506997	0	T	HADHA+HADHB	31	HADHB
chr2	26507048	0	T	HADHA+HADHB	773	HADHB
chr2	26507083	1	T	HADHA+HADHB	21	HADHB
chr2	26507166	1	A	HADHA+HADHB	782	HADHB
chr2	26507710	0	C	HADHA+HADHB	215	HADHB
chr2	26507791	0	G	HADHA+HADHB	748	HADHB
chr2	26507819	1	A	HADHA+HADHB	206	HADHB
chr2	26507910	1	G	HADHA+HADHB	692	HADHB
chr2	26508185	0	C	HADHA+HADHB	551	HADHB
chr2	26508290	0	T	HADHA+HADHB	687	HADHB
chr2	26508304	1	T	HADHA+HADHB	548	HADHB
chr2	26508391	0	A	HADHA+HADHB	124	HADHB
chr2	26508404	1	T	HADHA+HADHB	719	HADHB
chr2	26508508	1	T	HADHA+HADHB	134	HADHB
chr2	26512757	0	G	HADHA+HADHB	425	HADHB
chr2	26512855	1	C	HADHA+HADHB	437	HADHB
chr2	110881316	0	G	NPHP1	620	NPHP1
chr2	110881407	0	G	NPHP1	478	NPHP1
chr2	110881434	1	A	NPHP1	617	NPHP1
chr2	110881522	0	G	NPHP1	359	NPHP1
chr2	110881523	1	C	NPHP1	484	NPHP1
chr2	110881620	0	C	NPHP1	409	NPHP1
chr2	110881626	1	G	NPHP1	327	NPHP1
chr2	110881721	1	C	NPHP1	405	NPHP1
chr2	110883186	0	G	NPHP1	441	NPHP1
chr2	110883305	1	C	NPHP1	437	NPHP1
chr2	110886723	0	C	NPHP1	222	NPHP1
chr2	110886778	0	C	NPHP1	92	NPHP1
chr2	110886826	1	G	NPHP1	223	NPHP1
chr2	110886876	1	C	NPHP1	98	NPHP1
chr2	110889188	0	G	NPHP1	350	NPHP1
chr2	110889255	0	C	NPHP1	93	NPHP1
chr2	110889287	1	G	NPHP1	247	NPHP1
chr2	110889346	0	C	NPHP1	77	NPHP1
chr2	110889357	1	T	NPHP1	86	NPHP1
chr2	110889454	1	A	NPHP1	83	NPHP1
chr2	110901078	0	A	NPHP1	758	NPHP1
chr2	110901198	0	G	NPHP1	582	NPHP1
chr2	110901199	1	G	NPHP1	745	NPHP1
chr2	110901315	1	G	NPHP1	583	NPHP1
chr2	110902027	0	G	NPHP1	610	NPHP1
chr2	110902061	0	G	NPHP1	538	NPHP1
chr2	110902123	1	C	NPHP1	604	NPHP1
chr2	110902177	1	T	NPHP1	513	NPHP1
chr2	110904270	0	A	NPHP1	1211	NPHP1
chr2	110904360	0	A	NPHP1	375	NPHP1
chr2	110904386	1	G	NPHP1	1209	NPHP1
chr2	110904476	1	C	NPHP1	355	NPHP1
chr2	110905467	0	A	NPHP1	1714	NPHP1
chr2	110905575	0	T	NPHP1	1603	NPHP1
chr2	110905580	1	C	NPHP1	1733	NPHP1
chr2	110905714	1	A	NPHP1	1610	NPHP1
chr2	110907736	0	C	NPHP1	173	NPHP1
chr2	110907818	0	G	NPHP1	518	NPHP1
chr2	110907841	1	G	NPHP1	169	NPHP1
chr2	110907923	1	C	NPHP1	495	NPHP1
chr2	110917682	0	A	NPHP1	290	NPHP1
chr2	110917777	0	A	NPHP1	106	NPHP1
chr2	110917794	1	T	NPHP1	327	NPHP1
chr2	110917896	1	G	NPHP1	94	NPHP1
chr2	110919244	0	T	NPHP1	583	NPHP1
chr2	110919359	1	T	NPHP1	580	NPHP1
chr2	110920585	0	C	NPHP1	796	NPHP1
chr2	110920629	0	C	NPHP1	927	NPHP1
chr2	110920700	1	C	NPHP1	739	NPHP1
chr2	110920746	1	C	NPHP1	905	NPHP1
chr2	110922050	0	C	NPHP1	630	NPHP1
chr2	110922117	0	C	NPHP1	353	NPHP1
chr2	110922164	1	G	NPHP1	633	NPHP1
chr2	110922216	0	C	NPHP1	847	NPHP1
chr2	110922232	1	C	NPHP1	355	NPHP1
chr2	110922333	1	G	NPHP1	953	NPHP1
chr2	110922558	0	G	NPHP1	383	NPHP1
chr2	110922627	0	A	NPHP1	289	NPHP1
chr2	110922670	1	C	NPHP1	394	NPHP1
chr2	110922680	0	T	NPHP1	428	NPHP1
chr2	110922740	1	A	NPHP1	294	NPHP1
chr2	110922799	1	T	NPHP1	438	NPHP1
chr2	110925965	0	A	NPHP1	620	NPHP1
chr2	110926076	0	T	NPHP1	261	NPHP1
chr2	110926079	1	C	NPHP1	565	NPHP1
chr2	110926195	1	C	NPHP1	270	NPHP1
chr2	110927347	0	G	NPHP1	438	NPHP1
chr2	110927434	0	G	NPHP1	427	NPHP1
chr2	110927458	1	G	NPHP1	452	NPHP1
chr2	110927532	0	C	NPHP1	322	NPHP1
chr2	110927550	1	C	NPHP1	504	NPHP1
chr2	110927624	1	C	NPHP1	326	NPHP1
chr2	110935952	0	G	NPHP1	444	NPHP1
chr2	110936031	0	C	NPHP1	299	NPHP1
chr2	110936060	1	T	NPHP1	488	NPHP1
chr2	110936117	0	T	NPHP1	269	NPHP1
chr2	110936119	1	A	NPHP1	302	NPHP1
chr2	110936235	1	T	NPHP1	250	NPHP1
chr2	110937126	0	G	NPHP1	849	NPHP1
chr2	110937236	1	C	NPHP1	827	NPHP1
chr2	110937248	0	T	NPHP1	226	NPHP1
chr2	110937355	1	G	NPHP1	238	NPHP1
chr2	110958965	0	C	NPHP1	268	NPHP1
chr2	110959038	0	C	NPHP1	93	NPHP1
chr2	110959060	1	C	NPHP1	294	NPHP1
chr2	110959111	1	T	NPHP1	103	NPHP1
chr2	110962392	0	G	NPHP1	401	NPHP1
chr2	110962475	0	A	NPHP1	63	NPHP1
chr2	110962516	1	G	NPHP1	409	NPHP1
chr2	110962562	1	C	NPHP1	62	NPHP1
chr2	192141598	0	C	MYO1B	270	MYO1B
chr2	192141711	0	C	MYO1B	646	MYO1B
chr2	192141718	1	A	MYO1B	285	MYO1B
chr2	192141822	1	T	MYO1B	645	MYO1B
chr2	192160781	0	G	MYO1B	775	MYO1B
chr2	192160889	0	T	MYO1B	84	MYO1B
chr2	192160892	1	A	MYO1B	761	MYO1B
chr2	192161006	1	T	MYO1B	88	MYO1B
chr2	192194601	0	C	MYO1B	290	MYO1B
chr2	192194687	0	G	MYO1B	777	MYO1B
chr2	192194695	1	C	MYO1B	280	MYO1B
chr2	192194805	1	G	MYO1B	785	MYO1B
chr2	192206123	0	C	MYO1B	593	MYO1B
chr2	192206227	0	T	MYO1B	816	MYO1B
chr2	192206237	1	G	MYO1B	529	MYO1B
chr2	192206345	1	A	MYO1B	852	MYO1B
chr2	192210878	0	G	MYO1B	318	MYO1B
chr2	192210983	0	T	MYO1B	109	MYO1B
chr2	192210987	1	G	MYO1B	355	MYO1B
chr2	192211118	1	G	MYO1B	104	MYO1B
chr2	192214857	0	C	MYO1B	954	MYO1B
chr2	192214936	0	G	MYO1B	64	MYO1B
chr2	192214967	1	C	MYO1B	915	MYO1B
chr2	192215024	1	G	MYO1B	65	MYO1B
chr2	192225333	0	C	MYO1B	491	MYO1B
chr2	192225399	0	A	MYO1B	428	MYO1B
chr2	192225448	1	G	MYO1B	487	MYO1B
chr2	192225519	1	C	MYO1B	438	MYO1B
chr2	192226965	0	C	MYO1B	608	MYO1B
chr2	192227049	0	G	MYO1B	464	MYO1B
chr2	192227063	1	G	MYO1B	615	MYO1B
chr2	192227160	1	G	MYO1B	448	MYO1B
chr2	192228354	0	G	MYO1B	548	MYO1B
chr2	192228468	0	T	MYO1B	94	MYO1B
chr2	192228469	1	G	MYO1B	557	MYO1B
chr2	192228504	0	G	MYO1B	657	MYO1B
chr2	192228568	1	G	MYO1B	96	MYO1B
chr2	192228577	0	G	MYO1B	403	MYO1B
chr2	192228610	1	G	MYO1B	656	MYO1B
chr2	192228693	1	G	MYO1B	423	MYO1B
chr2	192228856	0	T	MYO1B	907	MYO1B
chr2	192228967	0	C	MYO1B	452	MYO1B
chr2	192228970	1	G	MYO1B	852	MYO1B
chr2	192229084	1	T	MYO1B	442	MYO1B
chr2	192234234	0	G	MYO1B	126	MYO1B
chr2	192234283	0	G	MYO1B	125	MYO1B
chr2	192234328	1	G	MYO1B	120	MYO1B
chr2	192234335	0	G	MYO1B	187	MYO1B
chr2	192234371	1	A	MYO1B	119	MYO1B
chr2	192234450	1	G	MYO1B	197	MYO1B
chr2	192234900	0	G	MYO1B	13	MYO1B
chr2	192234979	0	C	MYO1B	180	MYO1B
chr2	192234989	1	C	MYO1B	3	MYO1B
chr2	192235064	1	G	MYO1B	181	MYO1B
chr2	192246123	0	G	MYO1B	132	MYO1B
chr2	192246191	0	A	MYO1B	222	MYO1B
chr2	192246232	1	G	MYO1B	145	MYO1B
chr2	192246251	0	G	MYO1B	1388	MYO1B
chr2	192246285	1	T	MYO1B	247	MYO1B
chr2	192246362	1	G	MYO1B	1386	MYO1B
chr2	192247929	0	G	MYO1B	567	MYO1B
chr2	192248028	0	A	MYO1B	489	MYO1B
chr2	192248041	1	T	MYO1B	484	MYO1B
chr2	192248137	1	G	MYO1B	483	MYO1B
chr2	192250534	0	G	MYO1B	618	MYO1B
chr2	192250614	0	C	MYO1B	488	MYO1B
chr2	192250637	1	G	MYO1B	630	MYO1B
chr2	192250707	0	C	MYO1B	117	MYO1B
chr2	192250733	1	A	MYO1B	516	MYO1B
chr2	192250758	0	A	MYO1B	696	MYO1B
chr2	192250796	1	C	MYO1B	114	MYO1B
chr2	192250870	1	T	MYO1B	702	MYO1B
chr2	192251880	0	T	MYO1B	638	MYO1B
chr2	192251973	0	C	MYO1B	418	MYO1B
chr2	192251998	1	T	MYO1B	612	MYO1B
chr2	192252064	0	G	MYO1B	125	MYO1B
chr2	192252085	1	C	MYO1B	444	MYO1B
chr2	192252168	0	C	MYO1B	115	MYO1B
chr2	192252182	1	T	MYO1B	104	MYO1B
chr2	192252244	1	C	MYO1B	125	MYO1B
chr2	192254986	0	G	MYO1B	79	MYO1B
chr2	192255062	0	A	MYO1B	282	MYO1B
chr2	192255065	1	C	MYO1B	92	MYO1B
chr2	192255172	0	A	MYO1B	462	MYO1B
chr2	192255185	1	A	MYO1B	281	MYO1B
chr2	192255284	1	T	MYO1B	453	MYO1B
chr2	192256779	0	A	MYO1B	375	MYO1B
chr2	192256887	0	C	MYO1B	788	MYO1B
chr2	192256892	1	G	MYO1B	378	MYO1B
chr2	192257007	1	A	MYO1B	796	MYO1B
chr2	192257764	0	G	MYO1B	460	MYO1B
chr2	192257826	0	C	MYO1B	151	MYO1B
chr2	192257884	1	G	MYO1B	467	MYO1B
chr2	192257926	0	C	MYO1B	62	MYO1B
chr2	192257936	1	C	MYO1B	176	MYO1B
chr2	192258044	1	T	MYO1B	55	MYO1B
chr2	192261076	0	G	MYO1B	127	MYO1B
chr2	192261168	0	A	MYO1B	210	MYO1B
chr2	192261183	1	G	MYO1B	135	MYO1B
chr2	192261287	1	T	MYO1B	209	MYO1B
chr2	192265033	0	C	MYO1B	370	MYO1B
chr2	192265141	0	A	MYO1B	185	MYO1B
chr2	192265146	1	C	MYO1B	364	MYO1B
chr2	192265263	1	T	MYO1B	183	MYO1B
chr2	192265434	0	G	MYO1B	656	MYO1B
chr2	192265530	0	C	MYO1B	271	MYO1B
chr2	192265532	1	G	MYO1B	657	MYO1B
chr2	192265640	1	G	MYO1B	269	MYO1B
chr2	192267314	0	C	MYO1B	494	MYO1B
chr2	192267387	0	G	MYO1B	220	MYO1B
chr2	192267425	1	C	MYO1B	485	MYO1B
chr2	192267484	1	C	MYO1B	215	MYO1B
chr2	192272800	0	G	MYO1B	545	MYO1B
chr2	192272877	0	G	MYO1B	0	MYO1B
chr2	192272895	1	G	MYO1B	582	MYO1B
chr2	192272964	1	C	MYO1B	1	MYO1B
chr2	192273747	0	T	MYO1B	365	MYO1B
chr2	192273821	0	A	MYO1B	38	MYO1B
chr2	192273859	1	G	MYO1B	374	MYO1B
chr2	192273928	1	T	MYO1B	34	MYO1B
chr2	192275705	0	C	MYO1B	171	MYO1B
chr2	192275818	0	A	MYO1B	256	MYO1B
chr2	192275819	1	G	MYO1B	199	MYO1B
chr2	192275861	0	G	MYO1B	880	MYO1B
chr2	192275912	1	G	MYO1B	254	MYO1B
chr2	192275973	1	C	MYO1B	853	MYO1B
chr2	192278700	0	C	MYO1B	214	MYO1B
chr2	192278787	0	T	MYO1B	305	MYO1B
chr2	192278797	1	C	MYO1B	209	MYO1B
chr2	192278877	0	G	MYO1B	1228	MYO1B
chr2	192278892	1	C	MYO1B	316	MYO1B
chr2	192278987	1	G	MYO1B	1228	MYO1B
chr2	192279187	0	A	MYO1B	915	MYO1B
chr2	192279289	0	C	MYO1B	20	MYO1B
chr2	192279303	1	G	MYO1B	963	MYO1B
chr2	192279376	0	T	MYO1B	131	MYO1B
chr2	192279393	1	G	MYO1B	20	MYO1B
chr2	192279486	1	A	MYO1B	126	MYO1B
chr2	192280793	0	C	MYO1B	161	MYO1B
chr2	192280862	0	G	MYO1B	241	MYO1B
chr2	192280913	1	T	MYO1B	161	MYO1B
chr2	192280925	0	C	MYO1B	492	MYO1B
chr2	192280955	1	G	MYO1B	234	MYO1B
chr2	192281023	1	G	MYO1B	502	MYO1B
chr2	192288477	0	G	MYO1B	697	MYO1B
chr2	192288581	0	A	MYO1B	1682	MYO1B
chr2	192288582	1	C	MYO1B	706	MYO1B
chr2	192288672	0	G	MYO1B	930	MYO1B
chr2	192288696	1	C	MYO1B	1619	MYO1B
chr2	192288780	1	A	MYO1B	918	MYO1B
chr2	198257001	0	C	SF3B1	507	SF3B1
chr2	198257075	0	G	SF3B1	643	SF3B1
chr2	198257115	1	G	SF3B1	473	SF3B1
chr2	198257153	0	A	SF3B1	334	SF3B1
chr2	198257181	1	A	SF3B1	664	SF3B1
chr2	198257260	1	A	SF3B1	329	SF3B1
chr2	198257630	0	T	SF3B1	757	SF3B1
chr2	198257727	0	C	SF3B1	440	SF3B1
chr2	198257731	1	T	SF3B1	755	SF3B1
chr2	198257817	0	A	SF3B1	974	SF3B1
chr2	198257838	1	T	SF3B1	437	SF3B1
chr2	198257934	1	T	SF3B1	847	SF3B1
chr2	198260736	0	G	SF3B1	164	SF3B1
chr2	198260802	0	G	SF3B1	898	SF3B1
chr2	198260853	1	C	SF3B1	169	SF3B1
chr2	198260912	0	T	SF3B1	1039	SF3B1
chr2	198260916	1	C	SF3B1	875	SF3B1
chr2	198260991	0	C	SF3B1	111	SF3B1
chr2	198261027	1	G	SF3B1	959	SF3B1
chr2	198261057	0	A	SF3B1	969	SF3B1
chr2	198261071	1	T	SF3B1	99	SF3B1
chr2	198261194	1	T	SF3B1	990	SF3B1
chr2	198262655	0	A	SF3B1	426	SF3B1
chr2	198262714	0	G	SF3B1	516	SF3B1
chr2	198262757	0	A	SF3B1	362	SF3B1
chr2	198262766	1	T	SF3B1	423	SF3B1
chr2	198262817	1	C	SF3B1	524	SF3B1
chr2	198262870	1	T	SF3B1	358	SF3B1
chr2	198263115	0	T	SF3B1	217	SF3B1
chr2	198263187	0	G	SF3B1	127	SF3B1
chr2	198263201	1	C	SF3B1	203	SF3B1
chr2	198263254	0	G	SF3B1	377	SF3B1
chr2	198263282	1	T	SF3B1	119	SF3B1
chr2	198263354	1	G	SF3B1	415	SF3B1
chr2	198264703	0	G	SF3B1	478	SF3B1
chr2	198264774	0	C	SF3B1	166	SF3B1
chr2	198264798	1	C	SF3B1	476	SF3B1
chr2	198264860	0	A	SF3B1	387	SF3B1
chr2	198264863	1	C	SF3B1	183	SF3B1
chr2	198264972	0	T	SF3B1	62	SF3B1
chr2	198264975	1	C	SF3B1	334	SF3B1
chr2	198265083	0	T	SF3B1	348	SF3B1
chr2	198265086	1	G	SF3B1	59	SF3B1
chr2	198265196	1	G	SF3B1	309	SF3B1
chr2	198265387	0	T	SF3B1	553	SF3B1
chr2	198265495	0	G	SF3B1	461	SF3B1
chr2	198265503	1	T	SF3B1	548	SF3B1
chr2	198265597	0	C	SF3B1	212	SF3B1
chr2	198265602	1	C	SF3B1	465	SF3B1
chr2	198265715	1	A	SF3B1	229	SF3B1
chr2	198266098	0	A	SF3B1	390	SF3B1
chr2	198266199	0	T	SF3B1	650	SF3B1
chr2	198266216	1	C	SF3B1	391	SF3B1
chr2	198266305	1	C	SF3B1	655	SF3B1
chr2	198266439	0	T	SF3B1	360	SF3B1
chr2	198266501	0	A	SF3B1	58	SF3B1
chr2	198266555	1	A	SF3B1	324	SF3B1
chr2	198266595	0	C	SF3B1	647	SF3B1
chr2	198266600	1	A	SF3B1	71	SF3B1
chr2	198266699	0	G	SF3B1	560	SF3B1
chr2	198266702	1	G	SF3B1	667	SF3B1
chr2	198266789	0	C	SF3B1	733	SF3B1
chr2	198266813	1	A	SF3B1	562	SF3B1
chr2	198266905	1	C	SF3B1	736	SF3B1
chr2	198267243	0	G	SF3B1	815	SF3B1
chr2	198267323	0	G	SF3B1	407	SF3B1
chr2	198267355	1	C	SF3B1	827	SF3B1
chr2	198267378	0	G	SF3B1	454	SF3B1
chr2	198267416	1	G	SF3B1	407	SF3B1
chr2	198267477	0	G	SF3B1	330	SF3B1
chr2	198267479	1	G	SF3B1	487	SF3B1
chr2	198267595	1	A	SF3B1	324	SF3B1
chr2	198267635	0	G	SF3B1	55	SF3B1
chr2	198267697	0	T	SF3B1	198	SF3B1
chr2	198267741	1	G	SF3B1	63	SF3B1
chr2	198267810	1	A	SF3B1	189	SF3B1
chr2	198268212	0	C	SF3B1	1075	SF3B1
chr2	198268324	0	A	SF3B1	691	SF3B1
chr2	198268325	1	C	SF3B1	1071	SF3B1
chr2	198268386	0	C	SF3B1	170	SF3B1
chr2	198268435	0	C	SF3B1	741	SF3B1
chr2	198268441	1	A	SF3B1	673	SF3B1
chr2	198268501	1	G	SF3B1	554	SF3B1
chr2	198268547	1	G	SF3B1	720	SF3B1
chr2	198269777	0	C	SF3B1	444	SF3B1
chr2	198269810	0	G	SF3B1	1112	SF3B1
chr2	198269884	1	T	SF3B1	438	SF3B1
chr2	198269926	1	A	SF3B1	1076	SF3B1
chr2	198269969	0	T	SF3B1	34	SF3B1
chr2	198270058	0	G	SF3B1	458	SF3B1
chr2	198270081	1	G	SF3B1	109	SF3B1
chr2	198270127	0	G	SF3B1	411	SF3B1
chr2	198270157	1	G	SF3B1	439	SF3B1
chr2	198270245	1	G	SF3B1	425	SF3B1
chr2	198272657	0	T	SF3B1	109	SF3B1
chr2	198272736	0	G	SF3B1	685	SF3B1
chr2	198272772	1	G	SF3B1	109	SF3B1
chr2	198272836	0	T	SF3B1	3	SF3B1
chr2	198272841	1	G	SF3B1	753	SF3B1
chr2	198272953	1	A	SF3B1	3	SF3B1
chr2	198273036	0	A	SF3B1	879	SF3B1
chr2	198273093	0	C	SF3B1	243	SF3B1
chr2	198273151	1	C	SF3B1	893	SF3B1
chr2	198273211	0	T	SF3B1	778	SF3B1
chr2	198273212	1	T	SF3B1	246	SF3B1
chr2	198273306	0	C	SF3B1	84	SF3B1
chr2	198273323	1	G	SF3B1	795	SF3B1
chr2	198273425	1	T	SF3B1	104	SF3B1
chr2	198274469	0	C	SF3B1	568	SF3B1
chr2	198274547	0	G	SF3B1	253	SF3B1
chr2	198274580	1	G	SF3B1	541	SF3B1
chr2	198274589	0	C	SF3B1	794	SF3B1
chr2	198274666	1	A	SF3B1	269	SF3B1
chr2	198274710	1	A	SF3B1	784	SF3B1
chr2	198281396	0	G	SF3B1	209	SF3B1
chr2	198281517	0	T	SF3B1	699	SF3B1
chr2	198281521	1	C	SF3B1	249	SF3B1
chr2	198281586	0	T	SF3B1	462	SF3B1
chr2	198281620	1	G	SF3B1	697	SF3B1
chr2	198281701	1	T	SF3B1	392	SF3B1
chr2	198283178	0	A	SF3B1	143	SF3B1
chr2	198283259	0	G	SF3B1	598	SF3B1
chr2	198283292	1	T	SF3B1	142	SF3B1
chr2	198283363	1	G	SF3B1	628	SF3B1
chr2	198283629	0	C	SF3B1	306	SF3B1
chr2	198283745	1	C	SF3B1	271	SF3B1
chr2	198285152	0	C	SF3B1	476	SF3B1
chr2	198285257	0	A	SF3B1	722	SF3B1
chr2	198285258	1	T	SF3B1	711	SF3B1
chr2	198285371	1	G	SF3B1	684	SF3B1
chr2	198285719	0	C	SF3B1	905	SF3B1
chr2	198285827	0	A	SF3B1	521	SF3B1
chr2	198285831	1	C	SF3B1	902	SF3B1
chr2	198285940	1	A	SF3B1	515	SF3B1
chr2	198288486	0	C	SF3B1	753	SF3B1
chr2	198288552	0	C	SF3B1	1090	SF3B1
chr2	198288594	1	C	SF3B1	772	SF3B1
chr2	198288627	0	C	SF3B1	537	SF3B1
chr2	198288664	1	C	SF3B1	1018	SF3B1
chr2	198288744	1	A	SF3B1	520	SF3B1
chr2	198299660	0	A	SF3B1	169	SF3B1
chr2	198299730	0	C	SF3B1	354	SF3B1
chr2	198299736	1	A	SF3B1	161	SF3B1
chr2	198299853	1	G	SF3B1	351	SF3B1
chr2	202122930	0	A	CASP8	635	CASP8
chr2	202123020	0	T	CASP8	227	CASP8
chr2	202123051	1	T	CASP8	631	CASP8
chr2	202123132	1	C	CASP8	271	CASP8
chr2	202131162	0	C	CASP8	686	CASP8
chr2	202131228	0	C	CASP8	774	CASP8
chr2	202131276	1	A	CASP8	675	CASP8
chr2	202131300	0	C	CASP8	133	CASP8
chr2	202131335	1	G	CASP8	755	CASP8
chr2	202131349	0	G	CASP8	563	CASP8
chr2	202131375	1	G	CASP8	139	CASP8
chr2	202131443	0	C	CASP8	169	CASP8
chr2	202131468	1	G	CASP8	580	CASP8
chr2	202131553	1	G	CASP8	164	CASP8
chr2	202134159	0	A	CASP8	311	CASP8
chr2	202134244	0	G	CASP8	254	CASP8
chr2	202134259	1	C	CASP8	300	CASP8
chr2	202134362	1	C	CASP8	319	CASP8
chr2	202136168	0	T	CASP8	567	CASP8
chr2	202136261	0	G	CASP8	767	CASP8
chr2	202136286	1	G	CASP8	580	CASP8
chr2	202136373	1	G	CASP8	765	CASP8
chr2	202137336	0	C	CASP8	1007	CASP8
chr2	202137453	0	C	CASP8	581	CASP8
chr2	202137454	1	A	CASP8	957	CASP8
chr2	202137562	1	G	CASP8	542	CASP8
chr2	202137565	0	C	CASP8	206	CASP8
chr2	202137646	0	T	CASP8	712	CASP8
chr2	202137660	1	C	CASP8	215	CASP8
chr2	202137754	1	C	CASP8	711	CASP8
chr2	202139585	0	C	CASP8	106	CASP8
chr2	202139650	0	C	CASP8	573	CASP8
chr2	202139677	1	G	CASP8	112	CASP8
chr2	202139755	1	C	CASP8	551	CASP8
chr2	202141517	0	A	CASP8	607	CASP8
chr2	202141586	0	C	CASP8	300	CASP8
chr2	202141636	1	G	CASP8	628	CASP8
chr2	202141694	0	A	CASP8	459	CASP8
chr2	202141698	1	T	CASP8	306	CASP8
chr2	202141815	1	T	CASP8	432	CASP8
chr2	202149517	0	C	CASP8	304	CASP8
chr2	202149619	0	A	CASP8	505	CASP8
chr2	202149633	1	C	CASP8	384	CASP8
chr2	202149659	0	A	CASP8	583	CASP8
chr2	202149732	1	C	CASP8	501	CASP8
chr2	202149769	0	T	CASP8	246	CASP8
chr2	202149779	1	T	CASP8	572	CASP8
chr2	202149880	0	G	CASP8	26	CASP8
chr2	202149886	1	G	CASP8	228	CASP8
chr2	202149935	0	T	CASP8	381	CASP8
chr2	202149954	1	G	CASP8	20	CASP8
chr2	202150018	0	A	CASP8	258	CASP8
chr2	202150043	1	A	CASP8	408	CASP8
chr2	202150134	1	A	CASP8	245	CASP8
chr2	202151139	0	C	CASP8	1055	CASP8
chr2	202151189	0	G	CASP8	573	CASP8
chr2	202151257	1	G	CASP8	1051	CASP8
chr2	202151306	1	C	CASP8	585	CASP8
chr2	202566487	0	C	ALS2	644	ALS2
chr2	202566583	0	C	ALS2	258	ALS2
chr2	202566598	1	C	ALS2	626	ALS2
chr2	202566698	1	A	ALS2	257	ALS2
chr2	202568812	0	G	ALS2	127	ALS2
chr2	202568925	0	A	ALS2	90	ALS2
chr2	202568926	1	G	ALS2	127	ALS2
chr2	202569045	1	A	ALS2	132	ALS2
chr2	202569113	0	A	ALS2	1241	ALS2
chr2	202569216	0	T	ALS2	648	ALS2
chr2	202569234	1	A	ALS2	1236	ALS2
chr2	202569294	0	A	ALS2	199	ALS2
chr2	202569324	1	G	ALS2	649	ALS2
chr2	202569416	1	A	ALS2	252	ALS2
chr2	202569833	0	G	ALS2	324	ALS2
chr2	202569916	0	G	ALS2	325	ALS2
chr2	202569936	1	G	ALS2	303	ALS2
chr2	202570013	1	G	ALS2	329	ALS2
chr2	202570114	0	C	ALS2	59	ALS2
chr2	202570220	1	T	ALS2	59	ALS2
chr2	202571543	0	G	ALS2	18	ALS2
chr2	202571621	0	G	ALS2	435	ALS2
chr2	202571656	1	T	ALS2	16	ALS2
chr2	202571689	0	G	ALS2	586	ALS2
chr2	202571717	1	G	ALS2	436	ALS2
chr2	202571807	1	C	ALS2	570	ALS2
chr2	202572559	0	C	ALS2	210	ALS2
chr2	202572661	0	G	ALS2	196	ALS2
chr2	202572676	1	A	ALS2	187	ALS2
chr2	202572781	1	C	ALS2	257	ALS2
chr2	202574536	0	A	ALS2	45	ALS2
chr2	202574589	0	G	ALS2	808	ALS2
chr2	202574647	1	T	ALS2	60	ALS2
chr2	202574669	0	G	ALS2	814	ALS2
chr2	202574694	1	G	ALS2	719	ALS2
chr2	202574790	1	G	ALS2	668	ALS2
chr2	202575685	0	A	ALS2	217	ALS2
chr2	202575794	0	C	ALS2	236	ALS2
chr2	202575800	1	T	ALS2	217	ALS2
chr2	202575910	1	A	ALS2	226	ALS2
chr2	202580325	0	G	ALS2	496	ALS2
chr2	202580404	0	T	ALS2	308	ALS2
chr2	202580441	1	T	ALS2	519	ALS2
chr2	202580513	0	C	ALS2	408	ALS2
chr2	202580524	1	T	ALS2	326	ALS2
chr2	202580629	1	A	ALS2	402	ALS2
chr2	202582765	0	C	ALS2	735	ALS2
chr2	202582830	0	T	ALS2	1085	ALS2
chr2	202582879	1	A	ALS2	734	ALS2
chr2	202582942	1	A	ALS2	1095	ALS2
chr2	202587697	0	T	ALS2	154	ALS2
chr2	202587808	0	G	ALS2	58	ALS2
chr2	202587812	1	G	ALS2	191	ALS2
chr2	202587920	1	A	ALS2	30	ALS2
chr2	202587984	0	G	ALS2	944	ALS2
chr2	202588089	0	T	ALS2	720	ALS2
chr2	202588102	1	G	ALS2	945	ALS2
chr2	202588230	1	A	ALS2	701	ALS2
chr2	202588972	0	C	ALS2	329	ALS2
chr2	202589068	0	C	ALS2	426	ALS2
chr2	202589077	1	G	ALS2	342	ALS2
chr2	202589148	0	G	ALS2	619	ALS2
chr2	202589185	1	G	ALS2	439	ALS2
chr2	202589264	1	C	ALS2	625	ALS2
chr2	202590041	0	A	ALS2	419	ALS2
chr2	202590153	0	G	ALS2	101	ALS2
chr2	202590154	1	T	ALS2	453	ALS2
chr2	202590262	1	A	ALS2	92	ALS2
chr2	202591170	0	C	ALS2	77	ALS2
chr2	202591274	0	T	ALS2	106	ALS2
chr2	202591286	1	G	ALS2	77	ALS2
chr2	202591374	0	T	ALS2	443	ALS2
chr2	202591377	1	A	ALS2	95	ALS2
chr2	202591439	0	G	ALS2	748	ALS2
chr2	202591494	1	T	ALS2	458	ALS2
chr2	202591510	0	C	ALS2	175	ALS2
chr2	202591551	1	C	ALS2	774	ALS2
chr2	202591616	1	G	ALS2	170	ALS2
chr2	202591851	0	G	ALS2	576	ALS2
chr2	202591924	0	A	ALS2	215	ALS2
chr2	202591959	1	G	ALS2	567	ALS2
chr2	202592037	1	A	ALS2	199	ALS2
chr2	202592380	0	G	ALS2	346	ALS2
chr2	202592453	0	G	ALS2	411	ALS2
chr2	202592496	1	G	ALS2	333	ALS2
chr2	202592574	1	G	ALS2	433	ALS2
chr2	202593159	0	A	ALS2	496	ALS2
chr2	202593263	0	A	ALS2	146	ALS2
chr2	202593268	1	G	ALS2	496	ALS2
chr2	202593331	0	C	ALS2	167	ALS2
chr2	202593358	1	G	ALS2	137	ALS2
chr2	202593446	1	C	ALS2	162	ALS2
chr2	202593741	0	G	ALS2	894	ALS2
chr2	202593845	0	T	ALS2	831	ALS2
chr2	202593857	1	C	ALS2	902	ALS2
chr2	202593968	1	T	ALS2	895	ALS2
chr2	202597970	0	T	ALS2	933	ALS2
chr2	202598041	0	A	ALS2	632	ALS2
chr2	202598090	1	A	ALS2	936	ALS2
chr2	202598130	0	G	ALS2	172	ALS2
chr2	202598154	1	G	ALS2	627	ALS2
chr2	202598246	1	C	ALS2	176	ALS2
chr2	202603346	0	C	ALS2	408	ALS2
chr2	202603456	0	T	ALS2	1081	ALS2
chr2	202603459	1	C	ALS2	411	ALS2
chr2	202603569	1	C	ALS2	1052	ALS2
chr2	202606375	0	T	ALS2	569	ALS2
chr2	202606482	0	A	ALS2	564	ALS2
chr2	202606496	1	T	ALS2	584	ALS2
chr2	202606604	1	C	ALS2	555	ALS2
chr2	202608942	0	T	ALS2	257	ALS2
chr2	202609050	0	T	ALS2	112	ALS2
chr2	202609058	1	A	ALS2	234	ALS2
chr2	202609133	0	A	ALS2	22	ALS2
chr2	202609149	1	C	ALS2	107	ALS2
chr2	202609216	1	T	ALS2	22	ALS2
chr2	202611269	0	A	ALS2	426	ALS2
chr2	202611346	0	G	ALS2	430	ALS2
chr2	202611375	1	T	ALS2	418	ALS2
chr2	202611385	0	C	ALS2	607	ALS2
chr2	202611462	1	C	ALS2	417	ALS2
chr2	202611500	1	C	ALS2	539	ALS2
chr2	202614414	0	C	ALS2	538	ALS2
chr2	202614460	0	G	ALS2	149	ALS2
chr2	202614527	1	C	ALS2	549	ALS2
chr2	202614561	1	G	ALS2	150	ALS2
chr2	202617835	0	A	ALS2	382	ALS2
chr2	202617898	0	G	ALS2	298	ALS2
chr2	202617951	1	C	ALS2	377	ALS2
chr2	202618013	1	G	ALS2	312	ALS2
chr2	202619200	0	T	ALS2	103	ALS2
chr2	202619290	0	T	ALS2	444	ALS2
chr2	202619315	1	T	ALS2	87	ALS2
chr2	202619362	0	C	ALS2	320	ALS2
chr2	202619395	1	C	ALS2	446	ALS2
chr2	202619482	1	A	ALS2	315	ALS2
chr2	202622104	0	A	ALS2	369	ALS2
chr2	202622196	0	A	ALS2	237	ALS2
chr2	202622222	1	T	ALS2	385	ALS2
chr2	202622249	0	G	ALS2	454	ALS2
chr2	202622307	1	C	ALS2	247	ALS2
chr2	202622349	0	A	ALS2	526	ALS2
chr2	202622362	1	C	ALS2	489	ALS2
chr2	202622402	0	A	ALS2	351	ALS2
chr2	202622451	1	T	ALS2	531	ALS2
chr2	202622524	1	C	ALS2	350	ALS2
chr2	202625464	0	C	ALS2	670	ALS2
chr2	202625561	0	T	ALS2	45	ALS2
chr2	202625601	1	T	ALS2	664	ALS2
chr2	202625678	0	C	ALS2	106	ALS2
chr2	202625679	1	A	ALS2	121	ALS2
chr2	202625747	0	C	ALS2	542	ALS2
chr2	202625779	1	G	ALS2	96	ALS2
chr2	202625846	0	C	ALS2	342	ALS2
chr2	202625863	1	C	ALS2	534	ALS2
chr2	202625877	0	A	ALS2	279	ALS2
chr2	202625939	1	C	ALS2	345	ALS2
chr2	202625983	0	T	ALS2	33	ALS2
chr2	202625998	1	A	ALS2	414	ALS2
chr2	202626088	0	G	ALS2	686	ALS2
chr2	202626099	1	A	ALS2	36	ALS2
chr2	202626180	0	C	ALS2	655	ALS2
chr2	202626209	1	C	ALS2	686	ALS2
chr2	202626281	0	G	ALS2	475	ALS2
chr2	202626299	1	C	ALS2	655	ALS2
chr2	202626394	0	T	ALS2	803	ALS2
chr2	202626398	1	T	ALS2	353	ALS2
chr2	202626492	0	C	ALS2	165	ALS2
chr2	202626513	1	A	ALS2	792	ALS2
chr2	202626628	1	G	ALS2	165	ALS2
chr2	202631912	0	G	ALS2	1551	ALS2
chr2	202632005	0	T	ALS2	558	ALS2
chr2	202632030	1	C	ALS2	1538	ALS2
chr2	202632110	0	A	ALS2	864	ALS2
chr2	202632113	1	C	ALS2	550	ALS2
chr2	202632224	1	T	ALS2	869	ALS2
chr2	202633549	0	T	ALS2	1283	ALS2
chr2	202633662	1	T	ALS2	1230	ALS2
chr3	10070299	0	T	FANCD2/VHL	244	FANCD2
chr3	10070389	0	G	FANCD2/VHL	307	FANCD2
chr3	10070403	1	C	FANCD2/VHL	246	FANCD2
chr3	10070501	1	C	FANCD2/VHL	321	FANCD2
chr3	10074495	0	T	FANCD2/VHL	76	FANCD2
chr3	10074576	0	A	FANCD2/VHL	482	FANCD2
chr3	10074586	1	C	FANCD2/VHL	78	FANCD2
chr3	10074686	1	G	FANCD2/VHL	501	FANCD2
chr3	10076130	0	C	FANCD2/VHL	348	FANCD2
chr3	10076249	1	T	FANCD2/VHL	311	FANCD2
chr3	10076319	0	T	FANCD2/VHL	86	FANCD2
chr3	10076405	0	G	FANCD2/VHL	244	FANCD2
chr3	10076438	1	G	FANCD2/VHL	90	FANCD2
chr3	10076521	1	C	FANCD2/VHL	239	FANCD2
chr3	10076831	0	A	FANCD2/VHL	430	FANCD2
chr3	10076950	1	T	FANCD2/VHL	442	FANCD2
chr3	10077946	0	T	FANCD2/VHL	284	FANCD2
chr3	10078045	1	T	FANCD2/VHL	306	FANCD2
chr3	10080936	0	C	FANCD2/VHL	116	FANCD2
chr3	10081021	0	G	FANCD2/VHL	174	FANCD2
chr3	10081038	1	C	FANCD2/VHL	113	FANCD2
chr3	10081136	1	T	FANCD2/VHL	171	FANCD2
chr3	10081346	0	G	FANCD2/VHL	480	FANCD2
chr3	10081451	0	A	FANCD2/VHL	219	FANCD2
chr3	10081462	1	G	FANCD2/VHL	486	FANCD2
chr3	10081554	1	T	FANCD2/VHL	225	FANCD2
chr3	10083284	0	T	FANCD2/VHL	259	FANCD2
chr3	10083346	0	C	FANCD2/VHL	488	FANCD2
chr3	10083396	1	T	FANCD2/VHL	272	FANCD2
chr3	10083459	1	C	FANCD2/VHL	472	FANCD2
chr3	10084209	0	A	FANCD2/VHL	102	FANCD2
chr3	10084309	0	T	FANCD2/VHL	275	FANCD2
chr3	10084326	1	A	FANCD2/VHL	105	FANCD2
chr3	10084421	1	A	FANCD2/VHL	263	FANCD2
chr3	10084701	0	C	FANCD2/VHL	259	FANCD2
chr3	10084766	0	G	FANCD2/VHL	215	FANCD2
chr3	10084819	1	G	FANCD2/VHL	246	FANCD2
chr3	10084880	1	C	FANCD2/VHL	215	FANCD2
chr3	10085142	0	A	FANCD2/VHL	40	FANCD2
chr3	10085211	0	C	FANCD2/VHL	211	FANCD2
chr3	10085255	1	C	FANCD2/VHL	45	FANCD2
chr3	10085314	1	G	FANCD2/VHL	211	FANCD2
chr3	10085423	0	T	FANCD2/VHL	19	FANCD2
chr3	10085537	1	T	FANCD2/VHL	21	FANCD2
chr3	10088212	0	A	FANCD2/VHL	186	FANCD2
chr3	10088268	0	T	FANCD2/VHL	395	FANCD2
chr3	10088328	1	A	FANCD2/VHL	193	FANCD2
chr3	10088379	1	T	FANCD2/VHL	414	FANCD2
chr3	10089571	0	C	FANCD2/VHL	304	FANCD2
chr3	10089647	0	T	FANCD2/VHL	256	FANCD2
chr3	10089677	1	C	FANCD2/VHL	322	FANCD2
chr3	10089760	1	A	FANCD2/VHL	257	FANCD2
chr3	10091034	0	T	FANCD2/VHL	376	FANCD2
chr3	10091141	1	G	FANCD2/VHL	385	FANCD2
chr3	10094047	0	T	FANCD2/VHL	245	FANCD2
chr3	10094140	0	C	FANCD2/VHL	561	FANCD2
chr3	10094154	1	A	FANCD2/VHL	246	FANCD2
chr3	10094257	1	A	FANCD2/VHL	562	FANCD2
chr3	10101925	0	T	FANCD2/VHL	649	FANCD2
chr3	10102000	0	G	FANCD2/VHL	217	FANCD2
chr3	10102035	0	C	FANCD2/VHL	441	FANCD2
chr3	10102043	1	G	FANCD2/VHL	650	FANCD2
chr3	10102099	1	G	FANCD2/VHL	201	FANCD2
chr3	10102150	1	C	FANCD2/VHL	366	FANCD2
chr3	10105374	0	C	FANCD2/VHL	446	FANCD2
chr3	10105494	1	T	FANCD2/VHL	459	FANCD2
chr3	10106018	0	T	FANCD2/VHL	515	FANCD2
chr3	10106137	1	T	FANCD2/VHL	505	FANCD2
chr3	10106342	0	G	FANCD2/VHL	317	FANCD2
chr3	10106423	0	T	FANCD2/VHL	201	FANCD2
chr3	10106453	1	G	FANCD2/VHL	313	FANCD2
chr3	10106492	0	C	FANCD2/VHL	297	FANCD2
chr3	10106544	1	A	FANCD2/VHL	204	FANCD2
chr3	10106614	1	A	FANCD2/VHL	286	FANCD2
chr3	10107006	0	G	FANCD2/VHL	371	FANCD2
chr3	10107120	0	G	FANCD2/VHL	169	FANCD2
chr3	10107124	1	C	FANCD2/VHL	377	FANCD2
chr3	10107240	1	A	FANCD2/VHL	314	FANCD2
chr3	10107475	0	C	FANCD2/VHL	66	FANCD2
chr3	10107576	0	G	FANCD2/VHL	211	FANCD2
chr3	10107591	1	G	FANCD2/VHL	58	FANCD2
chr3	10107632	0	T	FANCD2/VHL	206	FANCD2
chr3	10107666	1	G	FANCD2/VHL	203	FANCD2
chr3	10107747	1	A	FANCD2/VHL	207	FANCD2
chr3	10108862	0	G	FANCD2/VHL	267	FANCD2
chr3	10108955	0	A	FANCD2/VHL	0	FANCD2
chr3	10108965	1	G	FANCD2/VHL	266	FANCD2
chr3	10109065	1	C	FANCD2/VHL	0	FANCD2
chr3	10114506	0	G	FANCD2/VHL	129	FANCD2
chr3	10114577	0	T	FANCD2/VHL	387	FANCD2
chr3	10114617	1	C	FANCD2/VHL	121	FANCD2
chr3	10114691	1	T	FANCD2/VHL	389	FANCD2
chr3	10114909	0	A	FANCD2/VHL	99	FANCD2
chr3	10114993	0	G	FANCD2/VHL	155	FANCD2
chr3	10115021	1	C	FANCD2/VHL	91	FANCD2
chr3	10115109	1	G	FANCD2/VHL	154	FANCD2
chr3	10116139	0	C	FANCD2/VHL	160	FANCD2
chr3	10116206	0	C	FANCD2/VHL	134	FANCD2
chr3	10116245	1	T	FANCD2/VHL	161	FANCD2
chr3	10116297	0	C	FANCD2/VHL	192	FANCD2
chr3	10116307	1	C	FANCD2/VHL	112	FANCD2
chr3	10116411	1	G	FANCD2/VHL	184	FANCD2
chr3	10119735	0	C	FANCD2/VHL	71	FANCD2
chr3	10119847	0	C	FANCD2/VHL	332	FANCD2
chr3	10119852	1	C	FANCD2/VHL	156	FANCD2
chr3	10119958	1	C	FANCD2/VHL	336	FANCD2
chr3	10122762	0	C	FANCD2/VHL	229	FANCD2
chr3	10122823	0	C	FANCD2/VHL	231	FANCD2
chr3	10122878	1	G	FANCD2/VHL	225	FANCD2
chr3	10122937	1	G	FANCD2/VHL	234	FANCD2
chr3	10123003	0	C	FANCD2/VHL	269	FANCD2
chr3	10123048	0	C	FANCD2/VHL	303	FANCD2
chr3	10123098	1	G	FANCD2/VHL	272	FANCD2
chr3	10123106	0	G	FANCD2/VHL	267	FANCD2
chr3	10123153	1	G	FANCD2/VHL	291	FANCD2
chr3	10123216	1	C	FANCD2/VHL	258	FANCD2
chr3	10127473	0	C	FANCD2/VHL	379	FANCD2
chr3	10127571	0	G	FANCD2/VHL	378	FANCD2
chr3	10127587	1	C	FANCD2/VHL	362	FANCD2
chr3	10127686	1	C	FANCD2/VHL	362	FANCD2
chr3	10128793	0	G	FANCD2/VHL	207	FANCD2
chr3	10128892	0	T	FANCD2/VHL	395	FANCD2
chr3	10128908	1	G	FANCD2/VHL	198	FANCD2
chr3	10129009	1	C	FANCD2/VHL	387	FANCD2
chr3	10130096	0	C	FANCD2/VHL	253	FANCD2
chr3	10130155	0	C	FANCD2/VHL	0	FANCD2
chr3	10130194	1	C	FANCD2/VHL	253	FANCD2
chr3	10130275	1	T	FANCD2/VHL	0	FANCD2
chr3	10130491	0	A	FANCD2/VHL	420	FANCD2
chr3	10130552	0	G	FANCD2/VHL	224	FANCD2
chr3	10130605	1	A	FANCD2/VHL	440	FANCD2
chr3	10130669	1	G	FANCD2/VHL	216	FANCD2
chr3	10131899	0	T	FANCD2/VHL	271	FANCD2
chr3	10131981	0	C	FANCD2/VHL	336	FANCD2
chr3	10132012	1	T	FANCD2/VHL	267	FANCD2
chr3	10132098	1	G	FANCD2/VHL	307	FANCD2
chr3	10133839	0	G	FANCD2/VHL	471	FANCD2
chr3	10133939	0	G	FANCD2/VHL	532	FANCD2
chr3	10133953	1	C	FANCD2/VHL	487	FANCD2
chr3	10134058	1	G	FANCD2/VHL	528	FANCD2
chr3	10134925	0	A	FANCD2/VHL	464	FANCD2
chr3	10135042	1	T	FANCD2/VHL	415	FANCD2
chr3	10135912	0	C	FANCD2/VHL	39	FANCD2
chr3	10135960	0	C	FANCD2/VHL	183	FANCD2
chr3	10136006	1	C	FANCD2/VHL	39	FANCD2
chr3	10136029	0	C	FANCD2/VHL	291	FANCD2
chr3	10136066	1	G	FANCD2/VHL	187	FANCD2
chr3	10136132	1	G	FANCD2/VHL	297	FANCD2
chr3	10136860	0	C	FANCD2/VHL	330	FANCD2
chr3	10136967	0	G	FANCD2/VHL	194	FANCD2
chr3	10136976	1	T	FANCD2/VHL	326	FANCD2
chr3	10137082	1	G	FANCD2/VHL	193	FANCD2
chr3	10137969	0	G	FANCD2/VHL	195	FANCD2
chr3	10138083	0	T	FANCD2/VHL	227	FANCD2
chr3	10138084	1	C	FANCD2/VHL	196	FANCD2
chr3	10138202	1	T	FANCD2/VHL	249	FANCD2
chr3	10140332	0	C	FANCD2/VHL	174	FANCD2
chr3	10140436	0	G	FANCD2/VHL	383	FANCD2
chr3	10140444	1	C	FANCD2/VHL	209	FANCD2
chr3	10140535	0	T	FANCD2/VHL	174	FANCD2
chr3	10140556	1	T	FANCD2/VHL	382	FANCD2
chr3	10140657	1	T	FANCD2/VHL	168	FANCD2
chr3	10142836	0	C	FANCD2/VHL	388	FANCD2
chr3	10142890	0	G	FANCD2/VHL	587	FANCD2
chr3	10142953	1	G	FANCD2/VHL	384	FANCD2
chr3	10143007	1	G	FANCD2/VHL	589	FANCD2
chr3	10183416	0	A	FANCD2/VHL	8	VHL
chr3	10183548	1	A	FANCD2/VHL	8	VHL
chr3	10183757	0	T	FANCD2/VHL	60	VHL
chr3	10183802	0	T	FANCD2/VHL	49	VHL
chr3	10183862	1	A	FANCD2/VHL	58	VHL
chr3	10183910	1	A	FANCD2/VHL	47	VHL
chr3	10183924	0	A	FANCD2/VHL	10	VHL
chr3	10184006	1	T	FANCD2/VHL	10	VHL
chr3	10184406	0	C	FANCD2/VHL	161	VHL
chr3	10184511	0	G	FANCD2/VHL	292	VHL
chr3	10184524	1	G	FANCD2/VHL	158	VHL
chr3	10184600	0	A	FANCD2/VHL	227	VHL
chr3	10184629	1	G	FANCD2/VHL	288	VHL
chr3	10184713	1	G	FANCD2/VHL	231	VHL
chr3	10188177	0	A	FANCD2/VHL	181	VHL
chr3	10188248	0	A	FANCD2/VHL	168	VHL
chr3	10188280	1	T	FANCD2/VHL	184	VHL
chr3	10188351	1	G	FANCD2/VHL	159	VHL
chr3	10191427	0	G	FANCD2/VHL	266	VHL
chr3	10191520	0	G	FANCD2/VHL	217	VHL
chr3	10191524	1	G	FANCD2/VHL	278	VHL
chr3	10191598	0	C	FANCD2/VHL	809	VHL
chr3	10191638	1	A	FANCD2/VHL	223	VHL
chr3	10191717	1	T	FANCD2/VHL	808	VHL
chr4	59251	0	T	ZNF595+ZNF718	3540	ZNF595
chr4	59323	0	G	ZNF595+ZNF718	3667	ZNF595
chr4	59370	1	G	ZNF595+ZNF718	3699	ZNF595
chr4	59410	0	G	ZNF595+ZNF718	3302	ZNF595
chr4	59428	1	T	ZNF595+ZNF718	3770	ZNF595
chr4	59513	1	G	ZNF595+ZNF718	3307	ZNF595
chr4	59929	0	T	ZNF595+ZNF718	781	ZNF595
chr4	60022	0	C	ZNF595+ZNF718	1528	ZNF595
chr4	60047	1	G	ZNF595+ZNF718	580	ZNF595
chr4	60116	1	C	ZNF595+ZNF718	1537	ZNF595
chr4	85553	0	A	ZNF595+ZNF718	667	ZNF595
chr4	85654	0	C	ZNF595+ZNF718	685	ZNF595
chr4	85663	1	G	ZNF595+ZNF718	649	ZNF595
chr4	85770	1	G	ZNF595+ZNF718	750	ZNF595
chr4	85798	0	C	ZNF595+ZNF718	344	ZNF595
chr4	85818	0	G	ZNF595+ZNF718	706	ZNF595
chr4	85910	1	C	ZNF595+ZNF718	339	ZNF595
chr4	85925	0	A	ZNF595+ZNF718	5	ZNF595
chr4	85949	1	C	ZNF595+ZNF718	677	ZNF595
chr4	86035	1	C	ZNF595+ZNF718	1	ZNF595
chr4	86052	0	G	ZNF595+ZNF718	0	ZNF595
chr4	86132	0	T	ZNF595+ZNF718	581	ZNF595
chr4	86186	1	C	ZNF595+ZNF718	5	ZNF595
chr4	86219	0	G	ZNF595+ZNF718	675	ZNF595
chr4	86274	1	A	ZNF595+ZNF718	594	ZNF595
chr4	86354	1	C	ZNF595+ZNF718	774	ZNF595
chr4	86363	0	G	ZNF595+ZNF718	135	ZNF595
chr4	86450	0	C	ZNF595+ZNF718	31	ZNF595
chr4	86454	1	A	ZNF595+ZNF718	207	ZNF595
chr4	86530	0	G	ZNF595+ZNF718	88	ZNF595
chr4	86533	1	C	ZNF595+ZNF718	32	ZNF595
chr4	86550	0	C	ZNF595+ZNF718	151	ZNF595
chr4	86624	1	C	ZNF595+ZNF718	92	ZNF595
chr4	86631	0	A	ZNF595+ZNF718	73	ZNF595
chr4	86664	1	T	ZNF595+ZNF718	183	ZNF595
chr4	86679	0	T	ZNF595+ZNF718	363	ZNF595
chr4	86722	1	A	ZNF595+ZNF718	71	ZNF595
chr4	86737	0	G	ZNF595+ZNF718	375	ZNF595
chr4	86786	1	C	ZNF595+ZNF718	244	ZNF595
chr4	86834	0	C	ZNF595+ZNF718	517	ZNF595
chr4	86858	1	T	ZNF595+ZNF718	384	ZNF595
chr4	86886	0	C	ZNF595+ZNF718	255	ZNF595
chr4	86951	1	A	ZNF595+ZNF718	517	ZNF595
chr4	87029	1	T	ZNF595+ZNF718	292	ZNF595
chr4	87073	0	G	ZNF595+ZNF718	154	ZNF595
chr4	87173	0	A	ZNF595+ZNF718	180	ZNF595
chr4	87189	1	A	ZNF595+ZNF718	164	ZNF595
chr4	87279	0	T	ZNF595+ZNF718	9	ZNF595
chr4	87292	1	C	ZNF595+ZNF718	184	ZNF595
chr4	87395	1	A	ZNF595+ZNF718	11	ZNF595
chr4	1800897	0	G	FGFR3	372	FGFR3
chr4	1800971	0	T	FGFR3	180	FGFR3
chr4	1801014	1	A	FGFR3	370	FGFR3
chr4	1801094	1	G	FGFR3	200	FGFR3
chr4	1801098	0	A	FGFR3	147	FGFR3
chr4	1801165	0	T	FGFR3	165	FGFR3
chr4	1801221	1	T	FGFR3	150	FGFR3
chr4	1801277	1	A	FGFR3	154	FGFR3
chr4	1801387	0	A	FGFR3	171	FGFR3
chr4	1801493	0	T	FGFR3	118	FGFR3
chr4	1801530	1	G	FGFR3	177	FGFR3
chr4	1801606	1	T	FGFR3	134	FGFR3
chr4	1803067	0	G	FGFR3	97	FGFR3
chr4	1803214	1	T	FGFR3	108	FGFR3
chr4	1803217	0	A	FGFR3	18	FGFR3
chr4	1803263	0	G	FGFR3	23	FGFR3
chr4	1803353	1	C	FGFR3	15	FGFR3
chr4	1803375	0	T	FGFR3	2	FGFR3
chr4	1803405	1	A	FGFR3	23	FGFR3
chr4	1803446	1	C	FGFR3	2	FGFR3
chr4	1803646	0	G	FGFR3	3	FGFR3
chr4	1803703	0	A	FGFR3	141	FGFR3
chr4	1803739	1	T	FGFR3	2	FGFR3
chr4	1803846	1	C	FGFR3	143	FGFR3
chr4	1804653	0	G	FGFR3	10	FGFR3
chr4	1804762	1	T	FGFR3	9	FGFR3
chr4	1805362	0	T	FGFR3	23	FGFR3
chr4	1805418	0	G	FGFR3	63	FGFR3
chr4	1805473	1	G	FGFR3	39	FGFR3
chr4	1805525	0	G	FGFR3	15	FGFR3
chr4	1805529	1	T	FGFR3	65	FGFR3
chr4	1805648	1	A	FGFR3	14	FGFR3
chr4	1805950	0	A	FGFR3	21	FGFR3
chr4	1806052	0	T	FGFR3	33	FGFR3
chr4	1806094	1	T	FGFR3	24	FGFR3
chr4	1806118	0	C	FGFR3	133	FGFR3
chr4	1806136	1	G	FGFR3	32	FGFR3
chr4	1806148	0	G	FGFR3	126	FGFR3
chr4	1806238	1	C	FGFR3	105	FGFR3
chr4	1806250	0	A	FGFR3	36	FGFR3
chr4	1806258	1	G	FGFR3	135	FGFR3
chr4	1806371	1	C	FGFR3	40	FGFR3
chr4	1806455	0	A	FGFR3	89	FGFR3
chr4	1806575	1	A	FGFR3	93	FGFR3
chr4	1806588	0	C	FGFR3	34	FGFR3
chr4	1806648	0	C	FGFR3	45	FGFR3
chr4	1806675	1	A	FGFR3	33	FGFR3
chr4	1806750	1	A	FGFR3	41	FGFR3
chr4	1807048	0	T	FGFR3	15	FGFR3
chr4	1807068	0	G	FGFR3	300	FGFR3
chr4	1807148	1	C	FGFR3	16	FGFR3
chr4	1807159	0	A	FGFR3	78	FGFR3
chr4	1807187	1	C	FGFR3	299	FGFR3
chr4	1807208	0	G	FGFR3	19	FGFR3
chr4	1807283	1	C	FGFR3	87	FGFR3
chr4	1807318	1	G	FGFR3	27	FGFR3
chr4	1807347	0	C	FGFR3	267	FGFR3
chr4	1807483	1	T	FGFR3	236	FGFR3
chr4	1807501	0	A	FGFR3	90	FGFR3
chr4	1807529	0	T	FGFR3	60	FGFR3
chr4	1807603	1	T	FGFR3	87	FGFR3
chr4	1807604	0	C	FGFR3	6	FGFR3
chr4	1807650	1	T	FGFR3	57	FGFR3
chr4	1807713	1	T	FGFR3	5	FGFR3
chr4	1807752	0	A	FGFR3	20	FGFR3
chr4	1807827	0	A	FGFR3	40	FGFR3
chr4	1807869	1	A	FGFR3	18	FGFR3
chr4	1807886	0	A	FGFR3	110	FGFR3
chr4	1807933	1	T	FGFR3	54	FGFR3
chr4	1808024	1	T	FGFR3	114	FGFR3
chr4	1808248	0	A	FGFR3	80	FGFR3
chr4	1808283	0	G	FGFR3	393	FGFR3
chr4	1808353	1	T	FGFR3	91	FGFR3
chr4	1808356	0	A	FGFR3	41	FGFR3
chr4	1808409	1	C	FGFR3	410	FGFR3
chr4	1808493	1	T	FGFR3	45	FGFR3
chr4	1808514	0	G	FGFR3	493	FGFR3
chr4	1808637	1	T	FGFR3	516	FGFR3
chr4	1808850	0	T	FGFR3	30	FGFR3
chr4	1808881	0	C	FGFR3	193	FGFR3
chr4	1808930	1	G	FGFR3	30	FGFR3
chr4	1808936	0	G	FGFR3	719	FGFR3
chr4	1809005	1	C	FGFR3	197	FGFR3
chr4	1809072	1	T	FGFR3	670	FGFR3
chr4	4190500	0	G	OTOP1	1199	OTOP1
chr4	4190611	1	C	OTOP1	864	OTOP1
chr4	4190673	0	G	OTOP1	1279	OTOP1
chr4	4190778	1	C	OTOP1	1316	OTOP1
chr4	4198840	0	A	OTOP1	395	OTOP1
chr4	4198957	1	T	OTOP1	393	OTOP1
chr4	4199041	0	T	OTOP1	358	OTOP1
chr4	4199125	0	G	OTOP1	371	OTOP1
chr4	4199157	1	A	OTOP1	382	OTOP1
chr4	4199231	0	A	OTOP1	168	OTOP1
chr4	4199249	1	T	OTOP1	370	OTOP1
chr4	4199301	0	G	OTOP1	72	OTOP1
chr4	4199345	1	A	OTOP1	198	OTOP1
chr4	4199399	0	T	OTOP1	213	OTOP1
chr4	4199418	1	C	OTOP1	67	OTOP1
chr4	4199443	0	C	OTOP1	137	OTOP1
chr4	4199512	1	A	OTOP1	212	OTOP1
chr4	4199525	0	C	OTOP1	861	OTOP1
chr4	4199560	1	A	OTOP1	134	OTOP1
chr4	4199566	0	T	OTOP1	211	OTOP1
chr4	4199644	1	A	OTOP1	864	OTOP1
chr4	4199680	0	C	OTOP1	360	OTOP1
chr4	4199687	1	T	OTOP1	202	OTOP1
chr4	4199790	0	T	OTOP1	409	OTOP1
chr4	4199801	1	A	OTOP1	423	OTOP1
chr4	4199902	1	C	OTOP1	404	OTOP1
chr4	4204203	0	G	OTOP1	867	OTOP1
chr4	4204311	0	A	OTOP1	383	OTOP1
chr4	4204324	1	C	OTOP1	862	OTOP1
chr4	4204419	1	T	OTOP1	384	OTOP1
chr4	4207778	0	G	OTOP1	859	OTOP1
chr4	4207890	1	G	OTOP1	855	OTOP1
chr4	4214526	0	C	OTOP1	582	OTOP1
chr4	4214618	0	G	OTOP1	565	OTOP1
chr4	4214641	1	G	OTOP1	569	OTOP1
chr4	4214707	0	A	OTOP1	378	OTOP1
chr4	4214728	1	C	OTOP1	562	OTOP1
chr4	4214820	1	A	OTOP1	400	OTOP1
chr4	4228099	0	A	OTOP1	13	OTOP1
chr4	4228218	1	T	OTOP1	11	OTOP1
chr4	4228594	0	T	OTOP1	19	OTOP1
chr4	4228707	1	A	OTOP1	19	OTOP1
chr4	74270000	0	T	ALB	930	ALB
chr4	74270097	0	C	ALB	432	ALB
chr4	74270117	1	G	ALB	926	ALB
chr4	74270227	1	T	ALB	423	ALB
chr4	74270810	0	C	ALB	14	ALB
chr4	74270865	0	T	ALB	495	ALB
chr4	74270882	1	C	ALB	17	ALB
chr4	74270983	1	G	ALB	516	ALB
chr4	74272298	0	C	ALB	187	ALB
chr4	74272383	0	C	ALB	624	ALB
chr4	74272407	1	G	ALB	189	ALB
chr4	74272474	0	C	ALB	911	ALB
chr4	74272496	1	G	ALB	616	ALB
chr4	74272576	1	T	ALB	910	ALB
chr4	74274289	0	A	ALB	556	ALB
chr4	74274365	0	G	ALB	443	ALB
chr4	74274409	1	T	ALB	557	ALB
chr4	74274448	0	C	ALB	867	ALB
chr4	74274462	1	G	ALB	442	ALB
chr4	74274566	1	G	ALB	881	ALB
chr4	74275051	0	T	ALB	1327	ALB
chr4	74275161	0	A	ALB	1020	ALB
chr4	74275162	1	A	ALB	1330	ALB
chr4	74275275	1	T	ALB	1031	ALB
chr4	74275959	0	C	ALB	459	ALB
chr4	74276049	0	A	ALB	313	ALB
chr4	74276071	1	C	ALB	491	ALB
chr4	74276168	1	A	ALB	312	ALB
chr4	74277637	0	G	ALB	591	ALB
chr4	74277748	0	C	ALB	300	ALB
chr4	74277750	1	G	ALB	570	ALB
chr4	74277869	1	G	ALB	289	ALB
chr4	74279076	0	C	ALB	384	ALB
chr4	74279181	0	C	ALB	314	ALB
chr4	74279183	1	G	ALB	386	ALB
chr4	74279281	0	G	ALB	316	ALB
chr4	74279294	1	T	ALB	304	ALB
chr4	74279394	1	C	ALB	367	ALB
chr4	74280721	0	A	ALB	110	ALB
chr4	74280795	0	G	ALB	416	ALB
chr4	74280814	1	C	ALB	102	ALB
chr4	74280912	1	G	ALB	400	ALB
chr4	74281882	0	G	ALB	522	ALB
chr4	74281935	0	A	ALB	421	ALB
chr4	74281997	1	G	ALB	475	ALB
chr4	74282036	0	T	ALB	572	ALB
chr4	74282054	1	T	ALB	371	ALB
chr4	74282137	1	C	ALB	559	ALB
chr4	74283224	0	A	ALB	120	ALB
chr4	74283339	0	T	ALB	280	ALB
chr4	74283340	1	G	ALB	120	ALB
chr4	74283448	1	A	ALB	273	ALB
chr4	74283774	0	T	ALB	586	ALB
chr4	74283891	0	G	ALB	636	ALB
chr4	74283895	1	A	ALB	600	ALB
chr4	74283959	0	C	ALB	245	ALB
chr4	74284008	1	G	ALB	512	ALB
chr4	74284071	1	G	ALB	263	ALB
chr4	74285161	0	A	ALB	281	ALB
chr4	74285251	0	G	ALB	344	ALB
chr4	74285279	1	G	ALB	288	ALB
chr4	74285297	0	G	ALB	498	ALB
chr4	74285352	1	A	ALB	346	ALB
chr4	74285405	1	G	ALB	488	ALB
chr4	74285888	0	A	ALB	253	ALB
chr4	74285996	0	A	ALB	1015	ALB
chr4	74286002	1	C	ALB	231	ALB
chr4	74286115	1	G	ALB	1016	ALB
chr4	80828535	0	T	ANTXR2	8	ANTXR2
chr4	80828614	0	C	ANTXR2	574	ANTXR2
chr4	80828640	1	C	ANTXR2	8	ANTXR2
chr4	80828728	1	T	ANTXR2	529	ANTXR2
chr4	80898676	0	G	ANTXR2	100	ANTXR2
chr4	80898763	0	C	ANTXR2	898	ANTXR2
chr4	80898770	1	C	ANTXR2	94	ANTXR2
chr4	80898848	0	A	ANTXR2	442	ANTXR2
chr4	80898875	1	G	ANTXR2	841	ANTXR2
chr4	80898952	1	T	ANTXR2	438	ANTXR2
chr4	80899132	0	G	ANTXR2	1020	ANTXR2
chr4	80899245	0	T	ANTXR2	205	ANTXR2
chr4	80899250	1	C	ANTXR2	1174	ANTXR2
chr4	80899366	1	A	ANTXR2	256	ANTXR2
chr4	80905009	0	C	ANTXR2	790	ANTXR2
chr4	80905078	0	G	ANTXR2	579	ANTXR2
chr4	80905107	1	C	ANTXR2	793	ANTXR2
chr4	80905175	1	G	ANTXR2	591	ANTXR2
chr4	80905927	0	T	ANTXR2	448	ANTXR2
chr4	80906044	1	T	ANTXR2	432	ANTXR2
chr4	80929618	0	C	ANTXR2	578	ANTXR2
chr4	80929711	0	A	ANTXR2	171	ANTXR2
chr4	80929731	1	G	ANTXR2	584	ANTXR2
chr4	80929810	1	G	ANTXR2	179	ANTXR2
chr4	80940015	0	C	ANTXR2	117	ANTXR2
chr4	80940101	0	C	ANTXR2	557	ANTXR2
chr4	80940112	1	C	ANTXR2	143	ANTXR2
chr4	80940213	1	A	ANTXR2	530	ANTXR2
chr4	80952726	0	A	ANTXR2	50	ANTXR2
chr4	80952816	0	G	ANTXR2	604	ANTXR2
chr4	80952836	1	T	ANTXR2	47	ANTXR2
chr4	80952928	1	C	ANTXR2	604	ANTXR2
chr4	80954587	0	G	ANTXR2	580	ANTXR2
chr4	80954674	0	T	ANTXR2	675	ANTXR2
chr4	80954684	1	C	ANTXR2	593	ANTXR2
chr4	80954784	1	C	ANTXR2	628	ANTXR2
chr4	80957062	0	A	ANTXR2	24	ANTXR2
chr4	80957157	0	T	ANTXR2	1776	ANTXR2
chr4	80957159	1	G	ANTXR2	26	ANTXR2
chr4	80957273	1	G	ANTXR2	1766	ANTXR2
chr4	80975404	0	C	ANTXR2	132	ANTXR2
chr4	80975501	0	T	ANTXR2	322	ANTXR2
chr4	80975502	1	T	ANTXR2	140	ANTXR2
chr4	80975620	1	T	ANTXR2	360	ANTXR2
chr4	80976212	0	G	ANTXR2	836	ANTXR2
chr4	80976326	0	A	ANTXR2	592	ANTXR2
chr4	80976327	1	C	ANTXR2	841	ANTXR2
chr4	80976443	1	C	ANTXR2	584	ANTXR2
chr4	80976464	0	C	ANTXR2	270	ANTXR2
chr4	80976561	0	T	ANTXR2	430	ANTXR2
chr4	80976564	1	G	ANTXR2	328	ANTXR2
chr4	80976681	1	T	ANTXR2	511	ANTXR2
chr4	80977020	0	G	ANTXR2	418	ANTXR2
chr4	80977105	0	A	ANTXR2	459	ANTXR2
chr4	80977113	1	C	ANTXR2	417	ANTXR2
chr4	80977207	1	G	ANTXR2	522	ANTXR2
chr4	80990530	0	A	ANTXR2	409	ANTXR2
chr4	80990624	0	G	ANTXR2	1078	ANTXR2
chr4	80990650	1	C	ANTXR2	407	ANTXR2
chr4	80990737	1	A	ANTXR2	1061	ANTXR2
chr4	80992707	0	C	ANTXR2	308	ANTXR2
chr4	80992769	0	A	ANTXR2	273	ANTXR2
chr4	80992804	1	C	ANTXR2	288	ANTXR2
chr4	80992886	1	C	ANTXR2	289	ANTXR2
chr4	80993442	0	G	ANTXR2	385	ANTXR2
chr4	80993582	1	G	ANTXR2	397	ANTXR2
chr4	86938355	0	G	MAPK10	793	MAPK10
chr4	86938471	0	G	MAPK10	502	MAPK10
chr4	86938475	1	T	MAPK10	742	MAPK10
chr4	86938591	1	A	MAPK10	495	MAPK10
chr4	86950315	0	T	MAPK10	1197	MAPK10
chr4	86950355	0	G	MAPK10	281	MAPK10
chr4	86950425	1	G	MAPK10	1184	MAPK10
chr4	86950472	1	C	MAPK10	237	MAPK10
chr4	86952426	0	C	MAPK10	1474	MAPK10
chr4	86952540	0	G	MAPK10	171	MAPK10
chr4	86952542	1	G	MAPK10	1478	MAPK10
chr4	86952659	1	A	MAPK10	166	MAPK10
chr4	86985392	0	G	MAPK10	270	MAPK10
chr4	86985486	0	A	MAPK10	888	MAPK10
chr4	86985506	1	C	MAPK10	264	MAPK10
chr4	86985599	1	T	MAPK10	851	MAPK10
chr4	86988903	0	C	MAPK10	440	MAPK10
chr4	86989004	0	T	MAPK10	269	MAPK10
chr4	86989019	1	C	MAPK10	449	MAPK10
chr4	86989088	0	C	MAPK10	501	MAPK10
chr4	86989111	1	G	MAPK10	263	MAPK10
chr4	86989182	1	C	MAPK10	484	MAPK10
chr4	87019653	0	C	MAPK10	436	MAPK10
chr4	87019731	0	C	MAPK10	297	MAPK10
chr4	87019768	1	G	MAPK10	407	MAPK10
chr4	87019853	1	A	MAPK10	307	MAPK10
chr4	87022156	0	C	MAPK10	832	MAPK10
chr4	87022263	0	C	MAPK10	260	MAPK10
chr4	87022275	1	C	MAPK10	862	MAPK10
chr4	87022336	0	T	MAPK10	952	MAPK10
chr4	87022366	1	A	MAPK10	249	MAPK10
chr4	87022452	1	T	MAPK10	963	MAPK10
chr4	87023024	0	A	MAPK10	271	MAPK10
chr4	87023121	0	C	MAPK10	723	MAPK10
chr4	87023139	1	G	MAPK10	277	MAPK10
chr4	87023235	1	G	MAPK10	721	MAPK10
chr4	87024297	0	G	MAPK10	3	MAPK10
chr4	87024355	0	C	MAPK10	1777	MAPK10
chr4	87024362	1	T	MAPK10	2	MAPK10
chr4	87024493	1	T	MAPK10	1767	MAPK10
chr4	87028345	0	C	MAPK10	243	MAPK10
chr4	87028437	0	T	MAPK10	651	MAPK10
chr4	87028439	1	G	MAPK10	242	MAPK10
chr4	87028555	1	A	MAPK10	628	MAPK10
chr4	87080404	0	C	MAPK10	561	MAPK10
chr4	87080498	0	G	MAPK10	564	MAPK10
chr4	87080506	1	G	MAPK10	563	MAPK10
chr4	87080543	0	G	MAPK10	1064	MAPK10
chr4	87080599	1	C	MAPK10	612	MAPK10
chr4	87080661	1	C	MAPK10	1065	MAPK10
chr4	87115435	0	G	MAPK10	493	MAPK10
chr4	87115524	0	C	MAPK10	105	MAPK10
chr4	87115546	1	G	MAPK10	484	MAPK10
chr4	87115641	1	G	MAPK10	104	MAPK10
chr5	14270907	0	A	TRIO.1	351	TRIO
chr5	14271013	0	A	TRIO.1	13	TRIO
chr5	14271025	1	A	TRIO.1	360	TRIO
chr5	14271106	1	C	TRIO.1	12	TRIO
chr5	14280375	0	C	TRIO.1	522	TRIO
chr5	14280470	0	C	TRIO.1	1172	TRIO
chr5	14280491	1	G	TRIO.1	506	TRIO
chr5	14280589	1	C	TRIO.1	1168	TRIO
chr5	14286943	0	T	TRIO.1	112	TRIO
chr5	14287022	0	G	TRIO.1	242	TRIO
chr5	14287032	1	A	TRIO.1	116	TRIO
chr5	14287117	0	A	TRIO.1	842	TRIO
chr5	14287140	1	A	TRIO.1	183	TRIO
chr5	14287225	1	A	TRIO.1	827	TRIO
chr5	14290766	0	T	TRIO.1	87	TRIO
chr5	14290879	0	A	TRIO.1	623	TRIO
chr5	14290883	1	C	TRIO.1	88	TRIO
chr5	14290959	0	C	TRIO.1	380	TRIO
chr5	14290991	1	A	TRIO.1	585	TRIO
chr5	14291037	0	G	TRIO.1	177	TRIO
chr5	14291072	1	T	TRIO.1	376	TRIO
chr5	14291088	0	T	TRIO.1	497	TRIO
chr5	14291131	1	C	TRIO.1	176	TRIO
chr5	14291156	0	G	TRIO.1	396	TRIO
chr5	14291198	1	A	TRIO.1	497	TRIO
chr5	14291208	0	G	TRIO.1	541	TRIO
chr5	14291273	1	A	TRIO.1	391	TRIO
chr5	14291327	0	A	TRIO.1	101	TRIO
chr5	14291329	1	G	TRIO.1	547	TRIO
chr5	14291448	1	G	TRIO.1	78	TRIO
chr5	14293048	0	G	TRIO.1	1179	TRIO
chr5	14293127	0	G	TRIO.1	243	TRIO
chr5	14293165	1	C	TRIO.1	1130	TRIO
chr5	14293238	0	T	TRIO.1	1099	TRIO
chr5	14293239	1	G	TRIO.1	244	TRIO
chr5	14293357	1	T	TRIO.1	1102	TRIO
chr5	14297100	0	C	TRIO.1	658	TRIO
chr5	14297142	0	T	TRIO.1	1020	TRIO
chr5	14297220	1	A	TRIO.1	657	TRIO
chr5	14297246	0	T	TRIO.1	203	TRIO
chr5	14297266	1	A	TRIO.1	988	TRIO
chr5	14297341	0	T	TRIO.1	210	TRIO
chr5	14297342	1	G	TRIO.1	196	TRIO
chr5	14297464	1	C	TRIO.1	205	TRIO
chr5	14304495	0	A	TRIO.1	1063	TRIO
chr5	14304605	0	C	TRIO.1	742	TRIO
chr5	14304612	1	G	TRIO.1	1145	TRIO
chr5	14304723	1	C	TRIO.1	754	TRIO
chr5	14316589	0	T	TRIO.1	733	TRIO
chr5	14316654	0	G	TRIO.1	183	TRIO
chr5	14316705	1	C	TRIO.1	714	TRIO
chr5	14316742	0	A	TRIO.1	781	TRIO
chr5	14316778	1	A	TRIO.1	172	TRIO
chr5	14316791	0	A	TRIO.1	529	TRIO
chr5	14316851	1	A	TRIO.1	805	TRIO
chr5	14316903	1	G	TRIO.1	528	TRIO
chr5	14330835	0	G	TRIO.1	68	TRIO
chr5	14330921	0	T	TRIO.1	458	TRIO
chr5	14330923	1	C	TRIO.1	74	TRIO
chr5	14331038	1	C	TRIO.1	452	TRIO
chr5	14336620	0	T	TRIO.1	866	TRIO
chr5	14336735	0	G	TRIO.1	214	TRIO
chr5	14336739	1	A	TRIO.1	1070	TRIO
chr5	14336798	0	C	TRIO.1	318	TRIO
chr5	14336828	1	G	TRIO.1	196	TRIO
chr5	14336914	1	C	TRIO.1	323	TRIO
chr5	14358173	0	T	TRIO.1	35	TRIO
chr5	14358311	1	C	TRIO.1	34	TRIO
chr5	14358336	0	A	TRIO.1	90	TRIO
chr5	14358423	0	T	TRIO.1	621	TRIO
chr5	14358434	1	G	TRIO.1	87	TRIO
chr5	14358529	1	T	TRIO.1	624	TRIO
chr5	14359391	0	T	TRIO.1	593	TRIO
chr5	14359485	0	A	TRIO.1	480	TRIO
chr5	14359511	1	C	TRIO.1	585	TRIO
chr5	14359512	0	A	TRIO.1	753	TRIO
chr5	14359587	1	A	TRIO.1	482	TRIO
chr5	14359633	1	C	TRIO.1	753	TRIO
chr5	14363759	0	C	TRIO.1	456	TRIO
chr5	14363853	0	C	TRIO.1	682	TRIO
chr5	14363873	1	G	TRIO.1	442	TRIO
chr5	14363894	0	C	TRIO.1	203	TRIO
chr5	14363963	1	G	TRIO.1	691	TRIO
chr5	14363966	0	C	TRIO.1	196	TRIO
chr5	14364011	1	G	TRIO.1	204	TRIO
chr5	14364063	1	C	TRIO.1	194	TRIO
chr5	14364721	0	G	TRIO.1	235	TRIO
chr5	14364824	0	C	TRIO.1	199	TRIO
chr5	14364840	1	A	TRIO.1	247	TRIO
chr5	14364855	0	C	TRIO.1	681	TRIO
chr5	14364926	1	G	TRIO.1	220	TRIO
chr5	14364969	1	C	TRIO.1	676	TRIO
chr5	14366899	0	C	TRIO.1	526	TRIO
chr5	14367008	0	G	TRIO.1	1478	TRIO
chr5	14367014	1	C	TRIO.1	520	TRIO
chr5	14367126	1	A	TRIO.1	1481	TRIO
chr5	14368758	0	C	TRIO.1	794	TRIO
chr5	14368869	0	A	TRIO.1	1045	TRIO
chr5	14368873	1	C	TRIO.1	813	TRIO
chr5	14368952	0	G	TRIO.1	908	TRIO
chr5	14368989	1	T	TRIO.1	1027	TRIO
chr5	14369070	1	G	TRIO.1	850	TRIO
chr5	14369391	0	C	TRIO.1	850	TRIO
chr5	14369456	0	T	TRIO.1	535	TRIO
chr5	14369504	1	C	TRIO.1	826	TRIO
chr5	14369517	0	A	TRIO.1	239	TRIO
chr5	14369564	1	A	TRIO.1	534	TRIO
chr5	14369580	0	A	TRIO.1	267	TRIO
chr5	14369623	1	A	TRIO.1	224	TRIO
chr5	14369700	1	G	TRIO.1	295	TRIO
chr5	14374316	0	A	TRIO.1	559	TRIO
chr5	14374429	0	A	TRIO.1	21	TRIO
chr5	14374432	1	C	TRIO.1	563	TRIO
chr5	14374534	1	A	TRIO.1	32	TRIO
chr5	14378100	0	T	TRIO.1	152	TRIO
chr5	14378208	0	A	TRIO.1	287	TRIO
chr5	14378216	1	T	TRIO.1	145	TRIO
chr5	14378325	1	T	TRIO.1	292	TRIO
chr5	14381157	0	C	TRIO.1	580	TRIO
chr5	14381221	0	C	TRIO.1	553	TRIO
chr5	14381266	1	G	TRIO.1	573	TRIO
chr5	14381277	0	T	TRIO.1	290	TRIO
chr5	14381340	1	G	TRIO.1	536	TRIO
chr5	14381396	1	A	TRIO.1	281	TRIO
chr5	14387526	0	C	TRIO.1	721	TRIO
chr5	14387601	0	A	TRIO.1	125	TRIO
chr5	14387635	1	G	TRIO.1	695	TRIO
chr5	14387702	0	G	TRIO.1	671	TRIO
chr5	14387722	1	C	TRIO.1	108	TRIO
chr5	14387805	0	T	TRIO.1	834	TRIO
chr5	14387820	1	A	TRIO.1	649	TRIO
chr5	14387907	0	G	TRIO.1	912	TRIO
chr5	14387927	1	A	TRIO.1	832	TRIO
chr5	14388021	1	G	TRIO.1	946	TRIO
chr5	14388656	0	C	TRIO.1	803	TRIO
chr5	14388760	0	A	TRIO.1	166	TRIO
chr5	14388771	1	C	TRIO.1	801	TRIO
chr5	14388862	1	T	TRIO.1	157	TRIO
chr5	14389361	0	A	TRIO.1	308	TRIO
chr5	14389461	0	C	TRIO.1	360	TRIO
chr5	14389474	1	G	TRIO.1	294	TRIO
chr5	14389579	1	C	TRIO.1	340	TRIO
chr5	14390295	0	T	TRIO.1	830	TRIO
chr5	14390387	0	T	TRIO.1	418	TRIO
chr5	14390408	1	G	TRIO.1	855	TRIO
chr5	14390506	1	C	TRIO.1	419	TRIO
chr5	14390965	0	G	TRIO.1	375	TRIO
chr5	14391026	0	T	TRIO.1	709	TRIO
chr5	14391077	1	A	TRIO.1	313	TRIO
chr5	14391145	1	A	TRIO.1	697	TRIO
chr5	14394052	0	C	TRIO.1	385	TRIO
chr5	14394145	0	A	TRIO.1	391	TRIO
chr5	14394166	1	G	TRIO.1	400	TRIO
chr5	14394254	1	T	TRIO.1	365	TRIO
chr5	14397149	0	C	TRIO.1	784	TRIO
chr5	14397204	0	A	TRIO.1	517	TRIO
chr5	14397261	1	A	TRIO.1	795	TRIO
chr5	14397323	1	A	TRIO.1	499	TRIO
chr5	14398940	0	T	TRIO.1	665	TRIO
chr5	14399021	0	C	TRIO.1	1281	TRIO
chr5	14399059	1	A	TRIO.1	653	TRIO
chr5	14399094	0	T	TRIO.1	714	TRIO
chr5	14399136	1	A	TRIO.1	1331	TRIO
chr5	14399211	1	A	TRIO.1	720	TRIO
chr5	14401026	0	C	TRIO.1	435	TRIO
chr5	14401120	0	T	TRIO.1	492	TRIO
chr5	14401140	1	A	TRIO.1	232	TRIO
chr5	14401234	1	T	TRIO.1	475	TRIO
chr5	14405935	0	G	TRIO.1	463	TRIO
chr5	14406005	0	G	TRIO.1	253	TRIO
chr5	14406057	1	A	TRIO.1	462	TRIO
chr5	14406122	1	A	TRIO.1	170	TRIO
chr5	14406621	0	G	TRIO.1	675	TRIO
chr5	14406697	0	G	TRIO.1	1397	TRIO
chr5	14406722	1	C	TRIO.1	673	TRIO
chr5	14406816	1	A	TRIO.1	1399	TRIO
chr5	14419827	0	A	TRIO.1	257	TRIO
chr5	14419911	0	G	TRIO.1	276	TRIO
chr5	14419917	1	A	TRIO.1	257	TRIO
chr5	14419987	0	A	TRIO.1	878	TRIO
chr5	14420000	1	C	TRIO.1	276	TRIO
chr5	14420100	0	A	TRIO.1	823	TRIO
chr5	14420106	1	A	TRIO.1	874	TRIO
chr5	14420221	1	A	TRIO.1	822	TRIO
chr5	14461074	0	C	TRIO.2	8	TRIO
chr5	14461148	1	A	TRIO.2	8	TRIO
chr5	14461197	0	T	TRIO.2	0	TRIO
chr5	14461323	1	A	TRIO.2	0	TRIO
chr5	14461329	0	A	TRIO.2	25	TRIO
chr5	14461471	1	T	TRIO.2	30	TRIO
chr5	14462800	0	A	TRIO.2	170	TRIO
chr5	14462833	0	A	TRIO.2	128	TRIO
chr5	14462897	1	C	TRIO.2	178	TRIO
chr5	14462907	0	C	TRIO.2	407	TRIO
chr5	14462925	1	A	TRIO.2	99	TRIO
chr5	14463021	1	C	TRIO.2	402	TRIO
chr5	14463028	0	T	TRIO.2	225	TRIO
chr5	14463140	1	G	TRIO.2	241	TRIO
chr5	14465618	0	T	TRIO.2	670	TRIO
chr5	14465674	0	C	TRIO.2	786	TRIO
chr5	14465735	1	G	TRIO.2	707	TRIO
chr5	14465792	1	G	TRIO.2	779	TRIO
chr5	14471402	0	T	TRIO.2	155	TRIO
chr5	14471491	0	A	TRIO.2	454	TRIO
chr5	14471498	1	G	TRIO.2	155	TRIO
chr5	14471602	1	T	TRIO.2	459	TRIO
chr5	14472678	0	T	TRIO.2	224	TRIO
chr5	14472789	1	G	TRIO.2	227	TRIO
chr5	14474078	0	A	TRIO.2	230	TRIO
chr5	14474180	0	C	TRIO.2	1158	TRIO
chr5	14474189	1	T	TRIO.2	236	TRIO
chr5	14474300	1	C	TRIO.2	1167	TRIO
chr5	14476980	0	A	TRIO.2	844	TRIO
chr5	14477098	1	C	TRIO.2	841	TRIO
chr5	14479298	0	G	TRIO.2	379	TRIO
chr5	14479386	0	T	TRIO.2	206	TRIO
chr5	14479413	1	C	TRIO.2	410	TRIO
chr5	14479492	1	T	TRIO.2	203	TRIO
chr5	14479994	0	C	TRIO.2	1516	TRIO
chr5	14480093	0	A	TRIO.2	906	TRIO
chr5	14480111	1	G	TRIO.2	1509	TRIO
chr5	14480204	1	T	TRIO.2	896	TRIO
chr5	14481311	0	C	TRIO.2	603	TRIO
chr5	14481430	1	A	TRIO.2	576	TRIO
chr5	14481600	0	T	TRIO.2	460	TRIO
chr5	14481702	0	A	TRIO.2	613	TRIO
chr5	14481717	1	A	TRIO.2	442	TRIO
chr5	14481817	1	A	TRIO.2	600	TRIO
chr5	14482646	0	T	TRIO.2	192	TRIO
chr5	14482743	0	C	TRIO.2	628	TRIO
chr5	14482751	1	G	TRIO.2	191	TRIO
chr5	14482819	0	C	TRIO.2	598	TRIO
chr5	14482860	1	T	TRIO.2	612	TRIO
chr5	14482933	1	C	TRIO.2	596	TRIO
chr5	14485144	0	T	TRIO.2	294	TRIO
chr5	14485219	0	C	TRIO.2	130	TRIO
chr5	14485263	1	C	TRIO.2	288	TRIO
chr5	14485292	0	G	TRIO.2	309	TRIO
chr5	14485328	1	T	TRIO.2	134	TRIO
chr5	14485389	1	C	TRIO.2	350	TRIO
chr5	14488307	0	G	TRIO.2	66	TRIO
chr5	14488451	1	C	TRIO.2	62	TRIO
chr5	14492637	0	C	TRIO.2	745	TRIO
chr5	14492740	0	A	TRIO.2	153	TRIO
chr5	14492753	1	C	TRIO.2	735	TRIO
chr5	14492806	0	T	TRIO.2	522	TRIO
chr5	14492859	1	A	TRIO.2	150	TRIO
chr5	14492906	0	C	TRIO.2	522	TRIO
chr5	14492926	1	G	TRIO.2	541	TRIO
chr5	14493026	1	A	TRIO.2	461	TRIO
chr5	14496954	0	G	TRIO.2	603	TRIO
chr5	14497006	0	C	TRIO.2	1107	TRIO
chr5	14497071	0	T	TRIO.2	87	TRIO
chr5	14497073	1	G	TRIO.2	620	TRIO
chr5	14497111	1	C	TRIO.2	1116	TRIO
chr5	14497170	1	G	TRIO.2	89	TRIO
chr5	14497927	0	T	TRIO.2	647	TRIO
chr5	14498044	1	C	TRIO.2	637	TRIO
chr5	14498109	0	T	TRIO.2	427	TRIO
chr5	14498220	0	A	TRIO.2	353	TRIO
chr5	14498221	1	T	TRIO.2	426	TRIO
chr5	14498331	0	C	TRIO.2	385	TRIO
chr5	14498340	1	T	TRIO.2	332	TRIO
chr5	14498436	1	C	TRIO.2	362	TRIO
chr5	14498600	0	G	TRIO.2	484	TRIO
chr5	14498689	0	A	TRIO.2	277	TRIO
chr5	14498707	1	G	TRIO.2	515	TRIO
chr5	14498808	1	T	TRIO.2	279	TRIO
chr5	14502641	0	G	TRIO.2	186	TRIO
chr5	14502725	0	C	TRIO.2	819	TRIO
chr5	14502740	1	C	TRIO.2	187	TRIO
chr5	14502843	1	C	TRIO.2	661	TRIO
chr5	14504453	0	G	TRIO.2	583	TRIO
chr5	14504539	0	G	TRIO.2	39	TRIO
chr5	14504569	1	G	TRIO.2	574	TRIO
chr5	14504590	0	C	TRIO.2	219	TRIO
chr5	14504654	1	T	TRIO.2	39	TRIO
chr5	14504670	0	G	TRIO.2	496	TRIO
chr5	14504689	1	C	TRIO.2	224	TRIO
chr5	14504787	1	G	TRIO.2	502	TRIO
chr5	14507159	0	T	TRIO.2	750	TRIO
chr5	14507240	0	G	TRIO.2	315	TRIO
chr5	14507279	1	C	TRIO.2	741	TRIO
chr5	14507362	0	A	TRIO.2	165	TRIO
chr5	14507363	1	C	TRIO.2	332	TRIO
chr5	14507501	1	G	TRIO.2	163	TRIO
chr5	14507918	0	G	TRIO.2	503	TRIO
chr5	14508001	0	C	TRIO.2	763	TRIO
chr5	14508026	1	C	TRIO.2	521	TRIO
chr5	14508055	0	G	TRIO.2	672	TRIO
chr5	14508121	1	G	TRIO.2	762	TRIO
chr5	14508160	0	A	TRIO.2	197	TRIO
chr5	14508165	1	G	TRIO.2	668	TRIO
chr5	14508187	0	G	TRIO.2	384	TRIO
chr5	14508266	1	G	TRIO.2	179	TRIO
chr5	14508303	0	G	TRIO.2	502	TRIO
chr5	14508307	1	A	TRIO.2	396	TRIO
chr5	14508324	0	C	TRIO.2	534	TRIO
chr5	14508435	1	G	TRIO.2	536	TRIO
chr5	14508451	0	C	TRIO.2	492	TRIO
chr5	14508465	1	G	TRIO.2	540	TRIO
chr5	14508568	1	C	TRIO.2	466	TRIO
chr6	112430601	0	C	LAMA4.1	195	LAMA4
chr6	112430706	0	T	LAMA4.1	484	LAMA4
chr6	112430714	1	C	LAMA4.1	211	LAMA4
chr6	112430825	1	G	LAMA4.1	470	LAMA4
chr6	112435221	0	C	LAMA4.1	819	LAMA4
chr6	112435302	0	G	LAMA4.1	444	LAMA4
chr6	112435338	1	C	LAMA4.1	820	LAMA4
chr6	112435378	0	C	LAMA4.1	991	LAMA4
chr6	112435412	1	C	LAMA4.1	443	LAMA4
chr6	112435496	1	C	LAMA4.1	974	LAMA4
chr6	112435835	0	G	LAMA4.1	750	LAMA4
chr6	112435947	0	C	LAMA4.1	464	LAMA4
chr6	112435949	1	T	LAMA4.1	783	LAMA4
chr6	112436047	1	A	LAMA4.1	453	LAMA4
chr6	112437036	0	A	LAMA4.1	22	LAMA4
chr6	112437106	0	A	LAMA4.1	4	LAMA4
chr6	112437151	1	A	LAMA4.1	22	LAMA4
chr6	112437222	1	C	LAMA4.1	4	LAMA4
chr6	112438900	0	G	LAMA4.1	245	LAMA4
chr6	112438979	0	T	LAMA4.1	518	LAMA4
chr6	112439014	1	C	LAMA4.1	198	LAMA4
chr6	112439081	0	A	LAMA4.1	338	LAMA4
chr6	112439093	1	G	LAMA4.1	514	LAMA4
chr6	112439196	1	C	LAMA4.1	331	LAMA4
chr6	112440332	0	G	LAMA4.1	699	LAMA4
chr6	112440447	0	C	LAMA4.1	466	LAMA4
chr6	112440451	1	C	LAMA4.1	713	LAMA4
chr6	112440564	1	C	LAMA4.1	465	LAMA4
chr6	112441431	0	C	LAMA4.1	558	LAMA4
chr6	112441531	0	C	LAMA4.1	350	LAMA4
chr6	112441552	1	A	LAMA4.1	552	LAMA4
chr6	112441616	0	G	LAMA4.1	176	LAMA4
chr6	112441647	1	G	LAMA4.1	341	LAMA4
chr6	112441700	1	A	LAMA4.1	178	LAMA4
chr6	112443192	0	C	LAMA4.1	379	LAMA4
chr6	112443281	0	G	LAMA4.1	623	LAMA4
chr6	112443293	1	C	LAMA4.1	391	LAMA4
chr6	112443350	0	C	LAMA4.1	384	LAMA4
chr6	112443396	1	T	LAMA4.1	615	LAMA4
chr6	112443463	1	T	LAMA4.1	347	LAMA4
chr6	112450099	0	A	LAMA4.1	47	LAMA4
chr6	112450192	0	A	LAMA4.1	56	LAMA4
chr6	112450216	1	G	LAMA4.1	36	LAMA4
chr6	112450221	0	G	LAMA4.1	1	LAMA4
chr6	112450271	1	A	LAMA4.1	57	LAMA4
chr6	112450335	1	T	LAMA4.1	1	LAMA4
chr6	112451000	0	C	LAMA4.1	419	LAMA4
chr6	112451101	0	G	LAMA4.1	877	LAMA4
chr6	112451110	1	G	LAMA4.1	437	LAMA4
chr6	112451181	0	C	LAMA4.1	679	LAMA4
chr6	112451206	1	A	LAMA4.1	888	LAMA4
chr6	112451298	1	C	LAMA4.1	705	LAMA4
chr6	112452145	0	A	LAMA4.1	382	LAMA4
chr6	112452201	0	G	LAMA4.1	1063	LAMA4
chr6	112452261	1	T	LAMA4.1	408	LAMA4
chr6	112452293	0	A	LAMA4.1	811	LAMA4
chr6	112452318	1	C	LAMA4.1	1046	LAMA4
chr6	112452405	1	G	LAMA4.1	788	LAMA4
chr6	112453934	0	C	LAMA4.1	852	LAMA4
chr6	112454034	0	G	LAMA4.1	184	LAMA4
chr6	112454049	1	G	LAMA4.1	876	LAMA4
chr6	112454155	1	T	LAMA4.1	202	LAMA4
chr6	112454506	0	T	LAMA4.1	225	LAMA4
chr6	112454614	0	G	LAMA4.1	352	LAMA4
chr6	112454626	1	G	LAMA4.1	233	LAMA4
chr6	112454718	1	C	LAMA4.1	351	LAMA4
chr6	112455648	0	C	LAMA4.1	1290	LAMA4
chr6	112455688	0	G	LAMA4.1	968	LAMA4
chr6	112455763	1	T	LAMA4.1	1260	LAMA4
chr6	112455795	0	T	LAMA4.1	151	LAMA4
chr6	112455802	1	T	LAMA4.1	952	LAMA4
chr6	112455907	1	G	LAMA4.1	149	LAMA4
chr6	112457248	0	T	LAMA4.1	722	LAMA4
chr6	112457342	0	C	LAMA4.1	104	LAMA4
chr6	112457365	1	G	LAMA4.1	875	LAMA4
chr6	112457444	0	T	LAMA4.1	826	LAMA4
chr6	112457453	1	T	LAMA4.1	94	LAMA4
chr6	112457560	1	A	LAMA4.1	800	LAMA4
chr6	112460276	0	G	LAMA4.1	491	LAMA4
chr6	112460352	0	G	LAMA4.1	692	LAMA4
chr6	112460372	1	C	LAMA4.1	499	LAMA4
chr6	112460464	0	G	LAMA4.1	971	LAMA4
chr6	112460470	1	C	LAMA4.1	678	LAMA4
chr6	112460581	1	C	LAMA4.1	1033	LAMA4
chr6	112460907	0	C	LAMA4.1	563	LAMA4
chr6	112461018	0	T	LAMA4.1	329	LAMA4
chr6	112461019	1	C	LAMA4.1	580	LAMA4
chr6	112461131	1	T	LAMA4.1	331	LAMA4
chr6	112461903	0	A	LAMA4.1	143	LAMA4
chr6	112461965	0	G	LAMA4.1	1094	LAMA4
chr6	112461984	1	C	LAMA4.1	148	LAMA4
chr6	112462004	0	C	LAMA4.1	114	LAMA4
chr6	112462076	1	G	LAMA4.1	1092	LAMA4
chr6	112462089	0	G	LAMA4.1	100	LAMA4
chr6	112462116	1	T	LAMA4.1	89	LAMA4
chr6	112462206	1	C	LAMA4.1	77	LAMA4
chr6	112462526	0	T	LAMA4.1	340	LAMA4
chr6	112462583	0	G	LAMA4.1	44	LAMA4
chr6	112462638	1	G	LAMA4.1	345	LAMA4
chr6	112462696	0	C	LAMA4.1	470	LAMA4
chr6	112462700	1	T	LAMA4.1	51	LAMA4
chr6	112462813	1	C	LAMA4.1	462	LAMA4
chr6	112463297	0	C	LAMA4.1	463	LAMA4
chr6	112463370	0	T	LAMA4.1	448	LAMA4
chr6	112463397	1	T	LAMA4.1	437	LAMA4
chr6	112463488	0	C	LAMA4.1	569	LAMA4
chr6	112463490	1	T	LAMA4.1	445	LAMA4
chr6	112463604	1	A	LAMA4.1	568	LAMA4
chr6	112465968	0	C	LAMA4.1	316	LAMA4
chr6	112466084	0	A	LAMA4.1	745	LAMA4
chr6	112466088	1	T	LAMA4.1	236	LAMA4
chr6	112466199	1	G	LAMA4.1	615	LAMA4
chr6	112469318	0	T	LAMA4.1	1388	LAMA4
chr6	112469429	0	G	LAMA4.1	587	LAMA4
chr6	112469434	1	T	LAMA4.1	1395	LAMA4
chr6	112469509	0	T	LAMA4.1	853	LAMA4
chr6	112469539	1	C	LAMA4.1	599	LAMA4
chr6	112469626	1	A	LAMA4.1	849	LAMA4
chr6	112471640	0	A	LAMA4.1	231	LAMA4
chr6	112471753	0	T	LAMA4.1	330	LAMA4
chr6	112471755	1	T	LAMA4.1	235	LAMA4
chr6	112471869	1	G	LAMA4.1	334	LAMA4
chr6	112476003	0	A	LAMA4.1	717	LAMA4
chr6	112476079	0	C	LAMA4.1	371	LAMA4
chr6	112476115	1	T	LAMA4.1	726	LAMA4
chr6	112476195	1	A	LAMA4.1	360	LAMA4
chr6	112476691	0	G	LAMA4.1	1018	LAMA4
chr6	112476783	0	G	LAMA4.1	222	LAMA4
chr6	112476807	1	G	LAMA4.1	1006	LAMA4
chr6	112476895	0	A	LAMA4.1	516	LAMA4
chr6	112476897	1	C	LAMA4.1	133	LAMA4
chr6	112477013	1	T	LAMA4.1	475	LAMA4
chr6	112479836	0	G	LAMA4.1	976	LAMA4
chr6	112479945	0	A	LAMA4.1	1269	LAMA4
chr6	112479953	1	C	LAMA4.1	1017	LAMA4
chr6	112480061	0	C	LAMA4.1	689	LAMA4
chr6	112480063	1	G	LAMA4.1	1308	LAMA4
chr6	112480175	1	T	LAMA4.1	703	LAMA4
chr6	112486322	0	G	LAMA4.1	367	LAMA4
chr6	112486399	0	G	LAMA4.1	153	LAMA4
chr6	112486437	1	G	LAMA4.1	392	LAMA4
chr6	112486461	0	C	LAMA4.1	341	LAMA4
chr6	112486489	1	G	LAMA4.1	159	LAMA4
chr6	112486559	1	G	LAMA4.1	320	LAMA4
chr6	112493788	0	C	LAMA4.2	709	LAMA4
chr6	112493899	0	G	LAMA4.2	723	LAMA4
chr6	112493904	1	T	LAMA4.2	671	LAMA4
chr6	112493973	0	T	LAMA4.2	621	LAMA4
chr6	112494020	1	G	LAMA4.2	727	LAMA4
chr6	112494080	1	A	LAMA4.2	615	LAMA4
chr6	112496466	0	C	LAMA4.2	819	LAMA4
chr6	112496523	0	G	LAMA4.2	371	LAMA4
chr6	112496580	1	C	LAMA4.2	784	LAMA4
chr6	112496602	0	G	LAMA4.2	534	LAMA4
chr6	112496635	1	G	LAMA4.2	377	LAMA4
chr6	112496718	1	G	LAMA4.2	566	LAMA4
chr6	112499266	0	G	LAMA4.2	590	LAMA4
chr6	112499369	0	T	LAMA4.2	603	LAMA4
chr6	112499385	1	T	LAMA4.2	589	LAMA4
chr6	112499490	1	A	LAMA4.2	607	LAMA4
chr6	112506393	0	C	LAMA4.2	790	LAMA4
chr6	112506504	0	G	LAMA4.2	100	LAMA4
chr6	112506508	1	C	LAMA4.2	837	LAMA4
chr6	112506617	1	C	LAMA4.2	106	LAMA4
chr6	112508619	0	A	LAMA4.2	180	LAMA4
chr6	112508681	0	C	LAMA4.2	921	LAMA4
chr6	112508709	1	A	LAMA4.2	180	LAMA4
chr6	112508762	0	A	LAMA4.2	543	LAMA4
chr6	112508791	1	C	LAMA4.2	929	LAMA4
chr6	112508870	1	A	LAMA4.2	535	LAMA4
chr6	112510280	0	G	LAMA4.2	164	LAMA4
chr6	112510360	0	A	LAMA4.2	50	LAMA4
chr6	112510371	1	G	LAMA4.2	184	LAMA4
chr6	112510442	1	C	LAMA4.2	49	LAMA4
chr6	112512793	0	G	LAMA4.2	171	LAMA4
chr6	112512903	0	C	LAMA4.2	249	LAMA4
chr6	112512910	1	T	LAMA4.2	291	LAMA4
chr6	112512962	0	G	LAMA4.2	116	LAMA4
chr6	112513013	1	T	LAMA4.2	244	LAMA4
chr6	112513022	0	T	LAMA4.2	774	LAMA4
chr6	112513050	1	C	LAMA4.2	125	LAMA4
chr6	112513136	1	G	LAMA4.2	791	LAMA4
chr6	112522783	0	G	LAMA4.2	77	LAMA4
chr6	112522888	0	A	LAMA4.2	356	LAMA4
chr6	112522903	1	C	LAMA4.2	92	LAMA4
chr6	112522993	1	A	LAMA4.2	397	LAMA4
chr6	112528133	0	A	LAMA4.2	485	LAMA4
chr6	112528203	0	A	LAMA4.2	11	LAMA4
chr6	112528258	1	C	LAMA4.2	493	LAMA4
chr6	112528297	0	C	LAMA4.2	198	LAMA4
chr6	112528311	1	T	LAMA4.2	9	LAMA4
chr6	112528396	1	G	LAMA4.2	276	LAMA4
chr6	112537548	0	G	LAMA4.2	343	LAMA4
chr6	112537606	0	T	LAMA4.2	260	LAMA4
chr6	112537649	1	G	LAMA4.2	350	LAMA4
chr6	112537719	1	G	LAMA4.2	264	LAMA4
chr6	112574927	0	T	LAMA4.2	677	LAMA4
chr6	112575026	0	T	LAMA4.2	192	LAMA4
chr6	112575042	1	A	LAMA4.2	663	LAMA4
chr6	112575139	1	A	LAMA4.2	227	LAMA4
chr6	112575156	0	A	LAMA4.2	265	LAMA4
chr6	112575253	1	A	LAMA4.2	270	LAMA4
chr6	112575266	0	G	LAMA4.2	557	LAMA4
chr6	112575369	0	A	LAMA4.2	352	LAMA4
chr6	112575371	1	T	LAMA4.2	558	LAMA4
chr6	112575490	1	G	LAMA4.2	342	LAMA4
chr6	117609632	0	T	ROS1.1	210	ROS1
chr6	117609682	0	G	ROS1.1	679	ROS1
chr6	117609721	1	A	ROS1.1	210	ROS1
chr6	117609797	0	C	ROS1.1	925	ROS1
chr6	117609800	1	C	ROS1.1	425	ROS1
chr6	117609841	0	T	ROS1.1	240	ROS1
chr6	117609915	1	C	ROS1.1	903	ROS1
chr6	117609930	0	C	ROS1.1	508	ROS1
chr6	117609950	1	A	ROS1.1	424	ROS1
chr6	117610047	1	G	ROS1.1	519	ROS1
chr6	117622100	0	C	ROS1.1	5	ROS1
chr6	117622183	0	G	ROS1.1	732	ROS1
chr6	117622216	1	G	ROS1.1	5	ROS1
chr6	117622298	0	C	ROS1.1	279	ROS1
chr6	117622300	1	C	ROS1.1	791	ROS1
chr6	117622392	1	G	ROS1.1	262	ROS1
chr6	117629910	0	C	ROS1.1	402	ROS1
chr6	117630028	0	G	ROS1.1	78	ROS1
chr6	117630029	1	G	ROS1.1	390	ROS1
chr6	117630139	1	A	ROS1.1	81	ROS1
chr6	117631204	0	A	ROS1.1	5	ROS1
chr6	117631279	0	C	ROS1.1	153	ROS1
chr6	117631282	1	A	ROS1.1	7	ROS1
chr6	117631379	0	A	ROS1.1	470	ROS1
chr6	117631381	1	C	ROS1.1	145	ROS1
chr6	117631495	1	C	ROS1.1	470	ROS1
chr6	117632141	0	G	ROS1.1	317	ROS1
chr6	117632192	0	A	ROS1.1	359	ROS1
chr6	117632257	1	C	ROS1.1	327	ROS1
chr6	117632303	1	T	ROS1.1	357	ROS1
chr6	117638280	0	C	ROS1.1	242	ROS1
chr6	117638377	0	G	ROS1.1	757	ROS1
chr6	117638399	1	T	ROS1.1	244	ROS1
chr6	117638491	1	G	ROS1.1	780	ROS1
chr6	117639330	0	A	ROS1.1	759	ROS1
chr6	117639445	1	A	ROS1.1	788	ROS1
chr6	117640929	0	C	ROS1.1	129	ROS1
chr6	117641044	0	T	ROS1.1	632	ROS1
chr6	117641046	1	G	ROS1.1	119	ROS1
chr6	117641140	0	T	ROS1.1	266	ROS1
chr6	117641158	1	G	ROS1.1	667	ROS1
chr6	117641257	1	T	ROS1.1	257	ROS1
chr6	117642371	0	G	ROS1.1	847	ROS1
chr6	117642436	0	G	ROS1.1	769	ROS1
chr6	117642477	1	C	ROS1.1	855	ROS1
chr6	117642509	0	G	ROS1.1	368	ROS1
chr6	117642545	1	C	ROS1.1	713	ROS1
chr6	117642623	1	T	ROS1.1	398	ROS1
chr6	117645470	0	A	ROS1.1	2	ROS1
chr6	117645534	0	C	ROS1.1	728	ROS1
chr6	117645548	1	A	ROS1.1	0	ROS1
chr6	117645647	1	G	ROS1.1	723	ROS1
chr6	117647328	0	A	ROS1.1	535	ROS1
chr6	117647428	0	C	ROS1.1	985	ROS1
chr6	117647434	1	C	ROS1.1	459	ROS1
chr6	117647530	0	A	ROS1.1	425	ROS1
chr6	117647536	1	C	ROS1.1	988	ROS1
chr6	117647649	1	C	ROS1.1	404	ROS1
chr6	117650471	0	G	ROS1.1	598	ROS1
chr6	117650548	0	C	ROS1.1	1068	ROS1
chr6	117650583	1	G	ROS1.1	617	ROS1
chr6	117650659	1	T	ROS1.1	1089	ROS1
chr6	117658312	0	G	ROS1.1	201	ROS1
chr6	117658369	0	A	ROS1.1	121	ROS1
chr6	117658387	1	A	ROS1.1	160	ROS1
chr6	117658473	0	T	ROS1.1	722	ROS1
chr6	117658481	1	T	ROS1.1	180	ROS1
chr6	117658583	1	C	ROS1.1	720	ROS1
[truncated: 3,512 more rows]
