# Supplementary material for: Quantitative analysis of differences in copy numbers using read depth obtained from PCR-enriched samples and controls
Source: BMC Bioinformatics. 2015 Jan 28;16:17. doi: 10.1186/s12859-014-0428-5 (PMC4384318; doi:10.1186/s12859-014-0428-5)
Supplement: Additional file 2 — Primer read depth raw data. This archive (zip) contains one tab-separated text file (tsv) per sequencing run and sample. Each file name is composed of the run id and sample name. The column definitions are: chromosome, position, direction, reference base, cluster name, depth and original gene name. [file 12859_2014_428_MOESM2_ESM.zip › M117_NA11213.tsv]

chr2	25457047	0	T	DNMT3A	27	DNMT3A
chr2	25457156	0	A	DNMT3A	648	DNMT3A
chr2	25457164	1	T	DNMT3A	27	DNMT3A
chr2	25457264	0	T	DNMT3A	213	DNMT3A
chr2	25457275	1	G	DNMT3A	633	DNMT3A
chr2	25457354	1	C	DNMT3A	222	DNMT3A
chr2	25458540	0	C	DNMT3A	1120	DNMT3A
chr2	25458644	0	G	DNMT3A	588	DNMT3A
chr2	25458657	1	G	DNMT3A	1102	DNMT3A
chr2	25458764	1	C	DNMT3A	586	DNMT3A
chr2	25459699	0	C	DNMT3A	91	DNMT3A
chr2	25459793	0	G	DNMT3A	331	DNMT3A
chr2	25459820	1	A	DNMT3A	101	DNMT3A
chr2	25459906	1	A	DNMT3A	334	DNMT3A
chr2	25461946	0	T	DNMT3A	313	DNMT3A
chr2	25462008	0	C	DNMT3A	290	DNMT3A
chr2	25462065	1	T	DNMT3A	348	DNMT3A
chr2	25462066	0	C	DNMT3A	908	DNMT3A
chr2	25462102	1	G	DNMT3A	241	DNMT3A
chr2	25462179	1	C	DNMT3A	915	DNMT3A
chr2	25463106	0	G	DNMT3A	567	DNMT3A
chr2	25463212	0	T	DNMT3A	634	DNMT3A
chr2	25463226	1	T	DNMT3A	556	DNMT3A
chr2	25463297	0	A	DNMT3A	664	DNMT3A
chr2	25463333	1	A	DNMT3A	658	DNMT3A
chr2	25463411	1	T	DNMT3A	665	DNMT3A
chr2	25463445	0	C	DNMT3A	441	DNMT3A
chr2	25463553	0	C	DNMT3A	860	DNMT3A
chr2	25463567	1	A	DNMT3A	443	DNMT3A
chr2	25463674	1	G	DNMT3A	867	DNMT3A
chr2	25464364	0	G	DNMT3A	272	DNMT3A
chr2	25464478	0	C	DNMT3A	410	DNMT3A
chr2	25464504	1	A	DNMT3A	277	DNMT3A
chr2	25464600	1	C	DNMT3A	418	DNMT3A
chr2	25466696	0	A	DNMT3A	513	DNMT3A
chr2	25466778	0	C	DNMT3A	127	DNMT3A
chr2	25466811	1	C	DNMT3A	462	DNMT3A
chr2	25466845	0	G	DNMT3A	411	DNMT3A
chr2	25466865	1	A	DNMT3A	125	DNMT3A
chr2	25466946	0	A	DNMT3A	296	DNMT3A
chr2	25466969	1	A	DNMT3A	405	DNMT3A
chr2	25467030	0	C	DNMT3A	294	DNMT3A
chr2	25467050	1	A	DNMT3A	275	DNMT3A
chr2	25467112	0	T	DNMT3A	104	DNMT3A
chr2	25467140	1	C	DNMT3A	293	DNMT3A
chr2	25467191	0	A	DNMT3A	123	DNMT3A
chr2	25467201	1	A	DNMT3A	103	DNMT3A
chr2	25467283	1	A	DNMT3A	114	DNMT3A
chr2	25467388	0	T	DNMT3A	422	DNMT3A
chr2	25467500	0	A	DNMT3A	188	DNMT3A
chr2	25467506	1	A	DNMT3A	410	DNMT3A
chr2	25467613	1	T	DNMT3A	244	DNMT3A
chr2	25468047	0	A	DNMT3A	575	DNMT3A
chr2	25468124	0	T	DNMT3A	414	DNMT3A
chr2	25468170	1	A	DNMT3A	683	DNMT3A
chr2	25468230	1	A	DNMT3A	413	DNMT3A
chr2	25468881	0	A	DNMT3A	1103	DNMT3A
chr2	25469016	0	G	DNMT3A	456	DNMT3A
chr2	25469023	1	A	DNMT3A	1134	DNMT3A
chr2	25469054	0	C	DNMT3A	742	DNMT3A
chr2	25469129	1	A	DNMT3A	448	DNMT3A
chr2	25469157	0	T	DNMT3A	792	DNMT3A
chr2	25469173	1	T	DNMT3A	730	DNMT3A
chr2	25469280	1	T	DNMT3A	801	DNMT3A
chr2	25469425	0	C	DNMT3A	67	DNMT3A
chr2	25469492	0	C	DNMT3A	186	DNMT3A
chr2	25469547	1	A	DNMT3A	85	DNMT3A
chr2	25469552	0	T	DNMT3A	204	DNMT3A
chr2	25469585	1	T	DNMT3A	188	DNMT3A
chr2	25469674	1	T	DNMT3A	203	DNMT3A
chr2	25469865	0	C	DNMT3A	314	DNMT3A
chr2	25469938	0	G	DNMT3A	317	DNMT3A
chr2	25469985	1	C	DNMT3A	315	DNMT3A
chr2	25470003	0	G	DNMT3A	438	DNMT3A
chr2	25470047	1	C	DNMT3A	322	DNMT3A
chr2	25470118	1	A	DNMT3A	421	DNMT3A
chr2	25470422	0	T	DNMT3A	438	DNMT3A
chr2	25470489	0	T	DNMT3A	1000	DNMT3A
chr2	25470530	1	A	DNMT3A	442	DNMT3A
chr2	25470630	1	A	DNMT3A	998	DNMT3A
chr2	25470945	0	C	DNMT3A	14	DNMT3A
chr2	25471058	0	C	DNMT3A	34	DNMT3A
chr2	25471091	1	T	DNMT3A	18	DNMT3A
chr2	25471155	1	C	DNMT3A	34	DNMT3A
chr2	25472505	0	G	DNMT3A	806	DNMT3A
chr2	25472622	1	T	DNMT3A	818	DNMT3A
chr2	25474981	0	C	DNMT3A	298	DNMT3A
chr2	25475119	1	G	DNMT3A	295	DNMT3A
chr2	25497733	0	G	DNMT3A	955	DNMT3A
chr2	25497850	1	T	DNMT3A	975	DNMT3A
chr2	25497859	0	T	DNMT3A	539	DNMT3A
chr2	25497985	1	T	DNMT3A	588	DNMT3A
chr2	25498328	0	A	DNMT3A	555	DNMT3A
chr2	25498446	1	T	DNMT3A	524	DNMT3A
chr2	25505225	0	T	DNMT3A	877	DNMT3A
chr2	25505367	1	C	DNMT3A	633	DNMT3A
chr2	25505370	0	T	DNMT3A	647	DNMT3A
chr2	25505492	1	G	DNMT3A	634	DNMT3A
chr2	25522996	0	T	DNMT3A	987	DNMT3A
chr2	25523122	1	C	DNMT3A	968	DNMT3A
chr2	25536793	0	C	DNMT3A	209	DNMT3A
chr2	25536915	1	G	DNMT3A	190	DNMT3A
chr2	26414029	0	C	HADHA+HADHB	475	HADHA
chr2	26414129	0	A	HADHA+HADHB	286	HADHA
chr2	26414137	1	G	HADHA+HADHB	510	HADHA
chr2	26414202	0	C	HADHA+HADHB	323	HADHA
chr2	26414242	1	C	HADHA+HADHB	278	HADHA
chr2	26414320	1	A	HADHA+HADHB	347	HADHA
chr2	26414329	0	C	HADHA+HADHB	454	HADHA
chr2	26414439	0	T	HADHA+HADHB	514	HADHA
chr2	26414442	1	C	HADHA+HADHB	389	HADHA
chr2	26414561	1	G	HADHA+HADHB	515	HADHA
chr2	26415158	0	T	HADHA+HADHB	710	HADHA
chr2	26415244	0	C	HADHA+HADHB	419	HADHA
chr2	26415276	1	C	HADHA+HADHB	723	HADHA
chr2	26415353	1	T	HADHA+HADHB	415	HADHA
chr2	26416405	0	G	HADHA+HADHB	448	HADHA
chr2	26416491	0	C	HADHA+HADHB	460	HADHA
chr2	26416525	1	A	HADHA+HADHB	456	HADHA
chr2	26416611	0	G	HADHA+HADHB	698	HADHA
chr2	26416614	1	A	HADHA+HADHB	461	HADHA
chr2	26416731	1	T	HADHA+HADHB	708	HADHA
chr2	26417375	0	C	HADHA+HADHB	611	HADHA
chr2	26417462	0	A	HADHA+HADHB	466	HADHA
chr2	26417485	1	G	HADHA+HADHB	607	HADHA
chr2	26417581	1	G	HADHA+HADHB	441	HADHA
chr2	26417919	0	A	HADHA+HADHB	790	HADHA
chr2	26418032	0	T	HADHA+HADHB	819	HADHA
chr2	26418035	1	T	HADHA+HADHB	786	HADHA
chr2	26418152	1	C	HADHA+HADHB	814	HADHA
chr2	26420508	0	G	HADHA+HADHB	407	HADHA
chr2	26420594	0	C	HADHA+HADHB	833	HADHA
chr2	26420609	1	G	HADHA+HADHB	409	HADHA
chr2	26420714	1	C	HADHA+HADHB	861	HADHA
chr2	26423991	0	A	HADHA+HADHB	380	HADHA
chr2	26424105	0	G	HADHA+HADHB	762	HADHA
chr2	26424107	1	A	HADHA+HADHB	375	HADHA
chr2	26424211	1	T	HADHA+HADHB	738	HADHA
chr2	26426908	0	G	HADHA+HADHB	470	HADHA
chr2	26427000	0	C	HADHA+HADHB	1067	HADHA
chr2	26427002	1	C	HADHA+HADHB	459	HADHA
chr2	26427114	1	T	HADHA+HADHB	1069	HADHA
chr2	26432628	0	C	HADHA+HADHB	718	HADHA
chr2	26432737	0	T	HADHA+HADHB	1053	HADHA
chr2	26432743	1	C	HADHA+HADHB	703	HADHA
chr2	26432855	1	A	HADHA+HADHB	1058	HADHA
chr2	26435408	0	A	HADHA+HADHB	400	HADHA
chr2	26435524	1	C	HADHA+HADHB	398	HADHA
chr2	26437249	0	G	HADHA+HADHB	333	HADHA
chr2	26437309	0	C	HADHA+HADHB	1628	HADHA
chr2	26437344	1	C	HADHA+HADHB	334	HADHA
chr2	26437409	0	G	HADHA+HADHB	18	HADHA
chr2	26437422	1	C	HADHA+HADHB	1619	HADHA
chr2	26437525	1	G	HADHA+HADHB	15	HADHA
chr2	26437895	0	C	HADHA+HADHB	528	HADHA
chr2	26437998	0	T	HADHA+HADHB	502	HADHA
chr2	26438011	1	A	HADHA+HADHB	507	HADHA
chr2	26438112	1	A	HADHA+HADHB	481	HADHA
chr2	26453004	0	C	HADHA+HADHB	576	HADHA
chr2	26453063	0	G	HADHA+HADHB	741	HADHA
chr2	26453123	1	T	HADHA+HADHB	569	HADHA
chr2	26453148	0	A	HADHA+HADHB	1061	HADHA
chr2	26453171	1	C	HADHA+HADHB	720	HADHA
chr2	26453265	1	C	HADHA+HADHB	1014	HADHA
chr2	26454963	0	C	HADHA+HADHB	368	HADHA
chr2	26455044	0	T	HADHA+HADHB	9	HADHA
chr2	26455078	1	A	HADHA+HADHB	328	HADHA
chr2	26455143	0	G	HADHA+HADHB	567	HADHA
chr2	26455147	1	C	HADHA+HADHB	11	HADHA
chr2	26455263	1	G	HADHA+HADHB	574	HADHA
chr2	26457062	0	C	HADHA+HADHB	737	HADHA
chr2	26457131	0	G	HADHA+HADHB	174	HADHA
chr2	26457176	1	T	HADHA+HADHB	713	HADHA
chr2	26457198	0	G	HADHA+HADHB	15	HADHA
chr2	26457218	1	A	HADHA+HADHB	147	HADHA
chr2	26457309	1	C	HADHA+HADHB	16	HADHA
chr2	26459699	0	G	HADHA+HADHB	1095	HADHA
chr2	26459804	0	T	HADHA+HADHB	355	HADHA
chr2	26459808	1	T	HADHA+HADHB	1037	HADHA
chr2	26459918	1	C	HADHA+HADHB	345	HADHA
chr2	26461816	0	A	HADHA+HADHB	118	HADHA
chr2	26461876	0	A	HADHA+HADHB	5	HADHA
chr2	26461929	1	A	HADHA+HADHB	113	HADHA
chr2	26461979	0	C	HADHA+HADHB	0	HADHA
chr2	26461988	1	C	HADHA+HADHB	6	HADHA
chr2	26462039	1	T	HADHA+HADHB	1	HADHA
chr2	26467279	0	G	HADHA+HADHB	53	HADHA
chr2	26467419	0	A	HADHA+HADHB	54	HADHA
chr2	26467422	1	C	HADHA+HADHB	72	HADHA
chr2	26467526	1	T	HADHA+HADHB	52	HADHA
chr2	26477034	0	G	HADHA+HADHB	70	HADHB
chr2	26477146	0	T	HADHA+HADHB	22	HADHB
chr2	26477153	1	C	HADHA+HADHB	68	HADHB
chr2	26477246	1	C	HADHA+HADHB	5	HADHB
chr2	26477257	0	A	HADHA+HADHB	2079	HADHB
chr2	26477388	1	T	HADHA+HADHB	2101	HADHB
chr2	26486254	0	A	HADHA+HADHB	182	HADHB
chr2	26486277	0	G	HADHA+HADHB	201	HADHB
chr2	26486341	1	G	HADHA+HADHB	206	HADHB
chr2	26486378	1	C	HADHA+HADHB	59	HADHB
chr2	26492734	0	G	HADHA+HADHB	712	HADHB
chr2	26492829	0	A	HADHA+HADHB	209	HADHB
chr2	26492838	1	C	HADHA+HADHB	685	HADHB
chr2	26492938	1	G	HADHA+HADHB	213	HADHB
chr2	26496486	0	A	HADHA+HADHB	630	HADHB
chr2	26496548	0	A	HADHA+HADHB	286	HADHB
chr2	26496605	1	A	HADHA+HADHB	607	HADHB
chr2	26496648	1	A	HADHA+HADHB	257	HADHB
chr2	26499912	0	G	HADHA+HADHB	514	HADHB
chr2	26500007	0	G	HADHA+HADHB	65	HADHB
chr2	26500028	1	G	HADHA+HADHB	506	HADHB
chr2	26500125	1	A	HADHA+HADHB	64	HADHB
chr2	26501430	0	G	HADHA+HADHB	375	HADHB
chr2	26501545	0	C	HADHA+HADHB	635	HADHB
chr2	26501549	1	T	HADHA+HADHB	374	HADHB
chr2	26501636	0	C	HADHA+HADHB	512	HADHB
chr2	26501646	1	C	HADHA+HADHB	631	HADHB
chr2	26501750	1	A	HADHA+HADHB	483	HADHB
chr2	26501978	0	G	HADHA+HADHB	755	HADHB
chr2	26502085	0	G	HADHA+HADHB	390	HADHB
chr2	26502098	1	T	HADHA+HADHB	756	HADHB
chr2	26502191	0	G	HADHA+HADHB	18	HADHB
chr2	26502202	1	T	HADHA+HADHB	433	HADHB
chr2	26502306	1	T	HADHA+HADHB	24	HADHB
chr2	26502837	0	T	HADHA+HADHB	1090	HADHB
chr2	26502949	0	A	HADHA+HADHB	707	HADHB
chr2	26502958	1	T	HADHA+HADHB	1083	HADHB
chr2	26503065	1	T	HADHA+HADHB	661	HADHB
chr2	26505667	0	C	HADHA+HADHB	23	HADHB
chr2	26505776	0	C	HADHA+HADHB	667	HADHB
chr2	26505777	1	C	HADHA+HADHB	23	HADHB
chr2	26505856	0	C	HADHA+HADHB	251	HADHB
chr2	26505891	1	C	HADHA+HADHB	753	HADHB
chr2	26505952	1	C	HADHA+HADHB	262	HADHB
chr2	26506997	0	T	HADHA+HADHB	38	HADHB
chr2	26507048	0	T	HADHA+HADHB	1051	HADHB
chr2	26507083	1	T	HADHA+HADHB	34	HADHB
chr2	26507166	1	A	HADHA+HADHB	1063	HADHB
chr2	26507710	0	C	HADHA+HADHB	207	HADHB
chr2	26507791	0	G	HADHA+HADHB	994	HADHB
chr2	26507819	1	A	HADHA+HADHB	217	HADHB
chr2	26507910	1	G	HADHA+HADHB	945	HADHB
chr2	26508185	0	C	HADHA+HADHB	619	HADHB
chr2	26508290	0	T	HADHA+HADHB	749	HADHB
chr2	26508304	1	T	HADHA+HADHB	619	HADHB
chr2	26508391	0	A	HADHA+HADHB	90	HADHB
chr2	26508404	1	T	HADHA+HADHB	761	HADHB
chr2	26508508	1	T	HADHA+HADHB	93	HADHB
chr2	26512757	0	G	HADHA+HADHB	429	HADHB
chr2	26512855	1	C	HADHA+HADHB	428	HADHB
chr2	110881316	0	G	NPHP1	703	NPHP1
chr2	110881407	0	G	NPHP1	743	NPHP1
chr2	110881434	1	A	NPHP1	700	NPHP1
chr2	110881522	0	G	NPHP1	301	NPHP1
chr2	110881523	1	C	NPHP1	758	NPHP1
chr2	110881620	0	C	NPHP1	371	NPHP1
chr2	110881626	1	G	NPHP1	297	NPHP1
chr2	110881721	1	C	NPHP1	364	NPHP1
chr2	110883186	0	G	NPHP1	425	NPHP1
chr2	110883305	1	C	NPHP1	421	NPHP1
chr2	110886723	0	C	NPHP1	274	NPHP1
chr2	110886778	0	C	NPHP1	71	NPHP1
chr2	110886826	1	G	NPHP1	319	NPHP1
chr2	110886876	1	C	NPHP1	67	NPHP1
chr2	110889188	0	G	NPHP1	453	NPHP1
chr2	110889255	0	C	NPHP1	56	NPHP1
chr2	110889287	1	G	NPHP1	312	NPHP1
chr2	110889346	0	C	NPHP1	0	NPHP1
chr2	110889357	1	T	NPHP1	52	NPHP1
chr2	110889454	1	A	NPHP1	0	NPHP1
chr2	110901078	0	A	NPHP1	669	NPHP1
chr2	110901198	0	G	NPHP1	1001	NPHP1
chr2	110901199	1	G	NPHP1	674	NPHP1
chr2	110901315	1	G	NPHP1	1000	NPHP1
chr2	110902027	0	G	NPHP1	588	NPHP1
chr2	110902061	0	G	NPHP1	694	NPHP1
chr2	110902123	1	C	NPHP1	578	NPHP1
chr2	110902177	1	T	NPHP1	641	NPHP1
chr2	110904270	0	A	NPHP1	1046	NPHP1
chr2	110904360	0	A	NPHP1	345	NPHP1
chr2	110904386	1	G	NPHP1	1049	NPHP1
chr2	110904476	1	C	NPHP1	331	NPHP1
chr2	110905467	0	A	NPHP1	1455	NPHP1
chr2	110905575	0	T	NPHP1	1854	NPHP1
chr2	110905580	1	C	NPHP1	1459	NPHP1
chr2	110905714	1	A	NPHP1	1857	NPHP1
chr2	110907736	0	C	NPHP1	125	NPHP1
chr2	110907818	0	G	NPHP1	605	NPHP1
chr2	110907841	1	G	NPHP1	121	NPHP1
chr2	110907923	1	C	NPHP1	592	NPHP1
chr2	110917682	0	A	NPHP1	296	NPHP1
chr2	110917777	0	A	NPHP1	1	NPHP1
chr2	110917794	1	T	NPHP1	317	NPHP1
chr2	110917896	1	G	NPHP1	1	NPHP1
chr2	110919244	0	T	NPHP1	691	NPHP1
chr2	110919359	1	T	NPHP1	692	NPHP1
chr2	110920585	0	C	NPHP1	811	NPHP1
chr2	110920629	0	C	NPHP1	852	NPHP1
chr2	110920700	1	C	NPHP1	783	NPHP1
chr2	110920746	1	C	NPHP1	794	NPHP1
chr2	110922050	0	C	NPHP1	571	NPHP1
chr2	110922117	0	C	NPHP1	383	NPHP1
chr2	110922164	1	G	NPHP1	572	NPHP1
chr2	110922216	0	C	NPHP1	820	NPHP1
chr2	110922232	1	C	NPHP1	381	NPHP1
chr2	110922333	1	G	NPHP1	880	NPHP1
chr2	110922558	0	G	NPHP1	333	NPHP1
chr2	110922627	0	A	NPHP1	282	NPHP1
chr2	110922670	1	C	NPHP1	342	NPHP1
chr2	110922680	0	T	NPHP1	412	NPHP1
chr2	110922740	1	A	NPHP1	289	NPHP1
chr2	110922799	1	T	NPHP1	422	NPHP1
chr2	110925965	0	A	NPHP1	676	NPHP1
chr2	110926076	0	T	NPHP1	0	NPHP1
chr2	110926079	1	C	NPHP1	596	NPHP1
chr2	110926195	1	C	NPHP1	0	NPHP1
chr2	110927347	0	G	NPHP1	612	NPHP1
chr2	110927434	0	G	NPHP1	527	NPHP1
chr2	110927458	1	G	NPHP1	619	NPHP1
chr2	110927532	0	C	NPHP1	295	NPHP1
chr2	110927550	1	C	NPHP1	597	NPHP1
chr2	110927624	1	C	NPHP1	296	NPHP1
chr2	110935952	0	G	NPHP1	437	NPHP1
chr2	110936031	0	C	NPHP1	346	NPHP1
chr2	110936060	1	T	NPHP1	476	NPHP1
chr2	110936117	0	T	NPHP1	0	NPHP1
chr2	110936119	1	A	NPHP1	332	NPHP1
chr2	110936235	1	T	NPHP1	0	NPHP1
chr2	110937126	0	G	NPHP1	0	NPHP1
chr2	110937236	1	C	NPHP1	6	NPHP1
chr2	110937248	0	T	NPHP1	0	NPHP1
chr2	110937355	1	G	NPHP1	0	NPHP1
chr2	110958965	0	C	NPHP1	102	NPHP1
chr2	110959038	0	C	NPHP1	0	NPHP1
chr2	110959060	1	C	NPHP1	100	NPHP1
chr2	110959111	1	T	NPHP1	4	NPHP1
chr2	110962392	0	G	NPHP1	797	NPHP1
chr2	110962475	0	A	NPHP1	110	NPHP1
chr2	110962516	1	G	NPHP1	801	NPHP1
chr2	110962562	1	C	NPHP1	110	NPHP1
chr2	192141598	0	C	MYO1B	144	MYO1B
chr2	192141711	0	C	MYO1B	349	MYO1B
chr2	192141718	1	A	MYO1B	148	MYO1B
chr2	192141822	1	T	MYO1B	347	MYO1B
chr2	192160781	0	G	MYO1B	300	MYO1B
chr2	192160889	0	T	MYO1B	458	MYO1B
chr2	192160892	1	A	MYO1B	298	MYO1B
chr2	192161006	1	T	MYO1B	466	MYO1B
chr2	192194601	0	C	MYO1B	152	MYO1B
chr2	192194687	0	G	MYO1B	322	MYO1B
chr2	192194695	1	C	MYO1B	154	MYO1B
chr2	192194805	1	G	MYO1B	350	MYO1B
chr2	192206123	0	C	MYO1B	355	MYO1B
chr2	192206227	0	T	MYO1B	365	MYO1B
chr2	192206237	1	G	MYO1B	315	MYO1B
chr2	192206345	1	A	MYO1B	387	MYO1B
chr2	192210878	0	G	MYO1B	0	MYO1B
chr2	192210983	0	T	MYO1B	0	MYO1B
chr2	192210987	1	G	MYO1B	0	MYO1B
chr2	192211118	1	G	MYO1B	0	MYO1B
chr2	192214857	0	C	MYO1B	441	MYO1B
chr2	192214936	0	G	MYO1B	0	MYO1B
chr2	192214967	1	C	MYO1B	436	MYO1B
chr2	192215024	1	G	MYO1B	2	MYO1B
chr2	192225333	0	C	MYO1B	566	MYO1B
chr2	192225399	0	A	MYO1B	216	MYO1B
chr2	192225448	1	G	MYO1B	564	MYO1B
chr2	192225519	1	C	MYO1B	227	MYO1B
chr2	192226965	0	C	MYO1B	325	MYO1B
chr2	192227049	0	G	MYO1B	177	MYO1B
chr2	192227063	1	G	MYO1B	333	MYO1B
chr2	192227160	1	G	MYO1B	170	MYO1B
chr2	192228354	0	G	MYO1B	0	MYO1B
chr2	192228468	0	T	MYO1B	61	MYO1B
chr2	192228469	1	G	MYO1B	0	MYO1B
chr2	192228504	0	G	MYO1B	354	MYO1B
chr2	192228568	1	G	MYO1B	63	MYO1B
chr2	192228577	0	G	MYO1B	203	MYO1B
chr2	192228610	1	G	MYO1B	359	MYO1B
chr2	192228693	1	G	MYO1B	204	MYO1B
chr2	192228856	0	T	MYO1B	410	MYO1B
chr2	192228967	0	C	MYO1B	329	MYO1B
chr2	192228970	1	G	MYO1B	341	MYO1B
chr2	192229084	1	T	MYO1B	325	MYO1B
chr2	192234234	0	G	MYO1B	64	MYO1B
chr2	192234283	0	G	MYO1B	55	MYO1B
chr2	192234328	1	G	MYO1B	62	MYO1B
chr2	192234335	0	G	MYO1B	0	MYO1B
chr2	192234371	1	A	MYO1B	56	MYO1B
chr2	192234450	1	G	MYO1B	0	MYO1B
chr2	192234900	0	G	MYO1B	3	MYO1B
chr2	192234979	0	C	MYO1B	2	MYO1B
chr2	192234989	1	C	MYO1B	0	MYO1B
chr2	192235064	1	G	MYO1B	5	MYO1B
chr2	192246123	0	G	MYO1B	77	MYO1B
chr2	192246191	0	A	MYO1B	41	MYO1B
chr2	192246232	1	G	MYO1B	87	MYO1B
chr2	192246251	0	G	MYO1B	104	MYO1B
chr2	192246285	1	T	MYO1B	47	MYO1B
chr2	192246362	1	G	MYO1B	84	MYO1B
chr2	192247929	0	G	MYO1B	305	MYO1B
chr2	192248028	0	A	MYO1B	0	MYO1B
chr2	192248041	1	T	MYO1B	259	MYO1B
chr2	192248137	1	G	MYO1B	2	MYO1B
chr2	192250534	0	G	MYO1B	252	MYO1B
chr2	192250614	0	C	MYO1B	196	MYO1B
chr2	192250637	1	G	MYO1B	254	MYO1B
chr2	192250707	0	C	MYO1B	47	MYO1B
chr2	192250733	1	A	MYO1B	198	MYO1B
chr2	192250758	0	A	MYO1B	303	MYO1B
chr2	192250796	1	C	MYO1B	46	MYO1B
chr2	192250870	1	T	MYO1B	303	MYO1B
chr2	192251880	0	T	MYO1B	479	MYO1B
chr2	192251973	0	C	MYO1B	271	MYO1B
chr2	192251998	1	T	MYO1B	474	MYO1B
chr2	192252064	0	G	MYO1B	38	MYO1B
chr2	192252085	1	C	MYO1B	306	MYO1B
chr2	192252168	0	C	MYO1B	91	MYO1B
chr2	192252182	1	T	MYO1B	32	MYO1B
chr2	192252244	1	C	MYO1B	95	MYO1B
chr2	192254986	0	G	MYO1B	84	MYO1B
chr2	192255062	0	A	MYO1B	54	MYO1B
chr2	192255065	1	C	MYO1B	94	MYO1B
chr2	192255172	0	A	MYO1B	183	MYO1B
chr2	192255185	1	A	MYO1B	54	MYO1B
chr2	192255284	1	T	MYO1B	179	MYO1B
chr2	192256779	0	A	MYO1B	0	MYO1B
chr2	192256887	0	C	MYO1B	234	MYO1B
chr2	192256892	1	G	MYO1B	0	MYO1B
chr2	192257007	1	A	MYO1B	233	MYO1B
chr2	192257764	0	G	MYO1B	224	MYO1B
chr2	192257826	0	C	MYO1B	160	MYO1B
chr2	192257884	1	G	MYO1B	221	MYO1B
chr2	192257926	0	C	MYO1B	19	MYO1B
chr2	192257936	1	C	MYO1B	189	MYO1B
chr2	192258044	1	T	MYO1B	19	MYO1B
chr2	192261076	0	G	MYO1B	114	MYO1B
chr2	192261168	0	A	MYO1B	81	MYO1B
chr2	192261183	1	G	MYO1B	109	MYO1B
chr2	192261287	1	T	MYO1B	86	MYO1B
chr2	192265033	0	C	MYO1B	316	MYO1B
chr2	192265141	0	A	MYO1B	52	MYO1B
chr2	192265146	1	C	MYO1B	317	MYO1B
chr2	192265263	1	T	MYO1B	50	MYO1B
chr2	192265434	0	G	MYO1B	261	MYO1B
chr2	192265530	0	C	MYO1B	210	MYO1B
chr2	192265532	1	G	MYO1B	260	MYO1B
chr2	192265640	1	G	MYO1B	210	MYO1B
chr2	192267314	0	C	MYO1B	271	MYO1B
chr2	192267387	0	G	MYO1B	218	MYO1B
chr2	192267425	1	C	MYO1B	248	MYO1B
chr2	192267484	1	C	MYO1B	216	MYO1B
chr2	192272800	0	G	MYO1B	282	MYO1B
chr2	192272877	0	G	MYO1B	1	MYO1B
chr2	192272895	1	G	MYO1B	286	MYO1B
chr2	192272964	1	C	MYO1B	1	MYO1B
chr2	192273747	0	T	MYO1B	195	MYO1B
chr2	192273821	0	A	MYO1B	23	MYO1B
chr2	192273859	1	G	MYO1B	198	MYO1B
chr2	192273928	1	T	MYO1B	22	MYO1B
chr2	192275705	0	C	MYO1B	0	MYO1B
chr2	192275818	0	A	MYO1B	99	MYO1B
chr2	192275819	1	G	MYO1B	0	MYO1B
chr2	192275861	0	G	MYO1B	358	MYO1B
chr2	192275912	1	G	MYO1B	103	MYO1B
chr2	192275973	1	C	MYO1B	337	MYO1B
chr2	192278700	0	C	MYO1B	192	MYO1B
chr2	192278787	0	T	MYO1B	137	MYO1B
chr2	192278797	1	C	MYO1B	190	MYO1B
chr2	192278877	0	G	MYO1B	481	MYO1B
chr2	192278892	1	C	MYO1B	135	MYO1B
chr2	192278987	1	G	MYO1B	473	MYO1B
chr2	192279187	0	A	MYO1B	238	MYO1B
chr2	192279289	0	C	MYO1B	23	MYO1B
chr2	192279303	1	G	MYO1B	251	MYO1B
chr2	192279376	0	T	MYO1B	108	MYO1B
chr2	192279393	1	G	MYO1B	26	MYO1B
chr2	192279486	1	A	MYO1B	112	MYO1B
chr2	192280793	0	C	MYO1B	262	MYO1B
chr2	192280862	0	G	MYO1B	219	MYO1B
chr2	192280913	1	T	MYO1B	266	MYO1B
chr2	192280925	0	C	MYO1B	392	MYO1B
chr2	192280955	1	G	MYO1B	218	MYO1B
chr2	192281023	1	G	MYO1B	394	MYO1B
chr2	192288477	0	G	MYO1B	66	MYO1B
chr2	192288581	0	A	MYO1B	668	MYO1B
chr2	192288582	1	C	MYO1B	65	MYO1B
chr2	192288672	0	G	MYO1B	455	MYO1B
chr2	192288696	1	C	MYO1B	633	MYO1B
chr2	192288780	1	A	MYO1B	452	MYO1B
chr2	198257001	0	C	SF3B1	123	SF3B1
chr2	198257075	0	G	SF3B1	347	SF3B1
chr2	198257115	1	G	SF3B1	118	SF3B1
chr2	198257153	0	A	SF3B1	1	SF3B1
chr2	198257181	1	A	SF3B1	348	SF3B1
chr2	198257260	1	A	SF3B1	1	SF3B1
chr2	198257630	0	T	SF3B1	16	SF3B1
chr2	198257727	0	C	SF3B1	190	SF3B1
chr2	198257731	1	T	SF3B1	5	SF3B1
chr2	198257817	0	A	SF3B1	396	SF3B1
chr2	198257838	1	T	SF3B1	187	SF3B1
chr2	198257934	1	T	SF3B1	344	SF3B1
chr2	198260736	0	G	SF3B1	0	SF3B1
chr2	198260802	0	G	SF3B1	382	SF3B1
chr2	198260853	1	C	SF3B1	0	SF3B1
chr2	198260912	0	T	SF3B1	381	SF3B1
chr2	198260916	1	C	SF3B1	379	SF3B1
chr2	198260991	0	C	SF3B1	51	SF3B1
chr2	198261027	1	G	SF3B1	360	SF3B1
chr2	198261057	0	A	SF3B1	1	SF3B1
chr2	198261071	1	T	SF3B1	51	SF3B1
chr2	198261194	1	T	SF3B1	3	SF3B1
chr2	198262655	0	A	SF3B1	258	SF3B1
chr2	198262714	0	G	SF3B1	209	SF3B1
chr2	198262757	0	A	SF3B1	161	SF3B1
chr2	198262766	1	T	SF3B1	262	SF3B1
chr2	198262817	1	C	SF3B1	220	SF3B1
chr2	198262870	1	T	SF3B1	157	SF3B1
chr2	198263115	0	T	SF3B1	33	SF3B1
chr2	198263187	0	G	SF3B1	58	SF3B1
chr2	198263201	1	C	SF3B1	35	SF3B1
chr2	198263254	0	G	SF3B1	114	SF3B1
chr2	198263282	1	T	SF3B1	57	SF3B1
chr2	198263354	1	G	SF3B1	122	SF3B1
chr2	198264703	0	G	SF3B1	21	SF3B1
chr2	198264774	0	C	SF3B1	130	SF3B1
chr2	198264798	1	C	SF3B1	20	SF3B1
chr2	198264860	0	A	SF3B1	0	SF3B1
chr2	198264863	1	C	SF3B1	138	SF3B1
chr2	198264972	0	T	SF3B1	30	SF3B1
chr2	198264975	1	C	SF3B1	0	SF3B1
chr2	198265083	0	T	SF3B1	325	SF3B1
chr2	198265086	1	G	SF3B1	30	SF3B1
chr2	198265196	1	G	SF3B1	300	SF3B1
chr2	198265387	0	T	SF3B1	25	SF3B1
chr2	198265495	0	G	SF3B1	325	SF3B1
chr2	198265503	1	T	SF3B1	26	SF3B1
chr2	198265597	0	C	SF3B1	72	SF3B1
chr2	198265602	1	C	SF3B1	328	SF3B1
chr2	198265715	1	A	SF3B1	76	SF3B1
chr2	198266098	0	A	SF3B1	329	SF3B1
chr2	198266199	0	T	SF3B1	113	SF3B1
chr2	198266216	1	C	SF3B1	326	SF3B1
chr2	198266305	1	C	SF3B1	119	SF3B1
chr2	198266439	0	T	SF3B1	38	SF3B1
chr2	198266501	0	A	SF3B1	19	SF3B1
chr2	198266555	1	A	SF3B1	30	SF3B1
chr2	198266595	0	C	SF3B1	1	SF3B1
chr2	198266600	1	A	SF3B1	28	SF3B1
chr2	198266699	0	G	SF3B1	194	SF3B1
chr2	198266702	1	G	SF3B1	1	SF3B1
chr2	198266789	0	C	SF3B1	340	SF3B1
chr2	198266813	1	A	SF3B1	200	SF3B1
chr2	198266905	1	C	SF3B1	344	SF3B1
chr2	198267243	0	G	SF3B1	403	SF3B1
chr2	198267323	0	G	SF3B1	196	SF3B1
chr2	198267355	1	C	SF3B1	401	SF3B1
chr2	198267378	0	G	SF3B1	199	SF3B1
chr2	198267416	1	G	SF3B1	197	SF3B1
chr2	198267477	0	G	SF3B1	171	SF3B1
chr2	198267479	1	G	SF3B1	213	SF3B1
chr2	198267595	1	A	SF3B1	169	SF3B1
chr2	198267635	0	G	SF3B1	7	SF3B1
chr2	198267697	0	T	SF3B1	100	SF3B1
chr2	198267741	1	G	SF3B1	10	SF3B1
chr2	198267810	1	A	SF3B1	91	SF3B1
chr2	198268212	0	C	SF3B1	3	SF3B1
chr2	198268324	0	A	SF3B1	309	SF3B1
chr2	198268325	1	C	SF3B1	3	SF3B1
chr2	198268386	0	C	SF3B1	90	SF3B1
chr2	198268435	0	C	SF3B1	459	SF3B1
chr2	198268441	1	A	SF3B1	312	SF3B1
chr2	198268501	1	G	SF3B1	259	SF3B1
chr2	198268547	1	G	SF3B1	449	SF3B1
chr2	198269777	0	C	SF3B1	135	SF3B1
chr2	198269810	0	G	SF3B1	6	SF3B1
chr2	198269884	1	T	SF3B1	150	SF3B1
chr2	198269926	1	A	SF3B1	6	SF3B1
chr2	198269969	0	T	SF3B1	0	SF3B1
chr2	198270058	0	G	SF3B1	196	SF3B1
chr2	198270081	1	G	SF3B1	0	SF3B1
chr2	198270127	0	G	SF3B1	183	SF3B1
chr2	198270157	1	G	SF3B1	188	SF3B1
chr2	198270245	1	G	SF3B1	187	SF3B1
chr2	198272657	0	T	SF3B1	2	SF3B1
chr2	198272736	0	G	SF3B1	335	SF3B1
chr2	198272772	1	G	SF3B1	1	SF3B1
chr2	198272836	0	T	SF3B1	0	SF3B1
chr2	198272841	1	G	SF3B1	361	SF3B1
chr2	198272953	1	A	SF3B1	0	SF3B1
chr2	198273036	0	A	SF3B1	556	SF3B1
chr2	198273093	0	C	SF3B1	101	SF3B1
chr2	198273151	1	C	SF3B1	568	SF3B1
chr2	198273211	0	T	SF3B1	323	SF3B1
chr2	198273212	1	T	SF3B1	102	SF3B1
chr2	198273306	0	C	SF3B1	0	SF3B1
chr2	198273323	1	G	SF3B1	327	SF3B1
chr2	198273425	1	T	SF3B1	2	SF3B1
chr2	198274469	0	C	SF3B1	275	SF3B1
chr2	198274547	0	G	SF3B1	208	SF3B1
chr2	198274580	1	G	SF3B1	275	SF3B1
chr2	198274589	0	C	SF3B1	398	SF3B1
chr2	198274666	1	A	SF3B1	212	SF3B1
chr2	198274710	1	A	SF3B1	396	SF3B1
chr2	198281396	0	G	SF3B1	238	SF3B1
chr2	198281517	0	T	SF3B1	307	SF3B1
chr2	198281521	1	C	SF3B1	270	SF3B1
chr2	198281586	0	T	SF3B1	342	SF3B1
chr2	198281620	1	G	SF3B1	305	SF3B1
chr2	198281701	1	T	SF3B1	314	SF3B1
chr2	198283178	0	A	SF3B1	60	SF3B1
chr2	198283259	0	G	SF3B1	344	SF3B1
chr2	198283292	1	T	SF3B1	60	SF3B1
chr2	198283363	1	G	SF3B1	344	SF3B1
chr2	198283629	0	C	SF3B1	143	SF3B1
chr2	198283745	1	C	SF3B1	136	SF3B1
chr2	198285152	0	C	SF3B1	189	SF3B1
chr2	198285257	0	A	SF3B1	1	SF3B1
chr2	198285258	1	T	SF3B1	284	SF3B1
chr2	198285371	1	G	SF3B1	3	SF3B1
chr2	198285719	0	C	SF3B1	664	SF3B1
chr2	198285827	0	A	SF3B1	285	SF3B1
chr2	198285831	1	C	SF3B1	678	SF3B1
chr2	198285940	1	A	SF3B1	281	SF3B1
chr2	198288486	0	C	SF3B1	369	SF3B1
chr2	198288552	0	C	SF3B1	446	SF3B1
chr2	198288594	1	C	SF3B1	395	SF3B1
chr2	198288627	0	C	SF3B1	243	SF3B1
chr2	198288664	1	C	SF3B1	396	SF3B1
chr2	198288744	1	A	SF3B1	243	SF3B1
chr2	198299660	0	A	SF3B1	71	SF3B1
chr2	198299730	0	C	SF3B1	308	SF3B1
chr2	198299736	1	A	SF3B1	71	SF3B1
chr2	198299853	1	G	SF3B1	313	SF3B1
chr2	202122930	0	A	CASP8	259	CASP8
chr2	202123020	0	T	CASP8	119	CASP8
chr2	202123051	1	T	CASP8	257	CASP8
chr2	202123132	1	C	CASP8	142	CASP8
chr2	202131162	0	C	CASP8	272	CASP8
chr2	202131228	0	C	CASP8	367	CASP8
chr2	202131276	1	A	CASP8	271	CASP8
chr2	202131300	0	C	CASP8	57	CASP8
chr2	202131335	1	G	CASP8	362	CASP8
chr2	202131349	0	G	CASP8	234	CASP8
chr2	202131375	1	G	CASP8	58	CASP8
chr2	202131443	0	C	CASP8	226	CASP8
chr2	202131468	1	G	CASP8	236	CASP8
chr2	202131553	1	G	CASP8	214	CASP8
chr2	202134159	0	A	CASP8	180	CASP8
chr2	202134244	0	G	CASP8	172	CASP8
chr2	202134259	1	C	CASP8	176	CASP8
chr2	202134362	1	C	CASP8	208	CASP8
chr2	202136168	0	T	CASP8	353	CASP8
chr2	202136261	0	G	CASP8	413	CASP8
chr2	202136286	1	G	CASP8	370	CASP8
chr2	202136373	1	G	CASP8	411	CASP8
chr2	202137336	0	C	CASP8	423	CASP8
chr2	202137453	0	C	CASP8	241	CASP8
chr2	202137454	1	A	CASP8	387	CASP8
chr2	202137562	1	G	CASP8	205	CASP8
chr2	202137565	0	C	CASP8	80	CASP8
chr2	202137646	0	T	CASP8	347	CASP8
chr2	202137660	1	C	CASP8	82	CASP8
chr2	202137754	1	C	CASP8	347	CASP8
chr2	202139585	0	C	CASP8	105	CASP8
chr2	202139650	0	C	CASP8	312	CASP8
chr2	202139677	1	G	CASP8	112	CASP8
chr2	202139755	1	C	CASP8	309	CASP8
chr2	202141517	0	A	CASP8	307	CASP8
chr2	202141586	0	C	CASP8	166	CASP8
chr2	202141636	1	G	CASP8	316	CASP8
chr2	202141694	0	A	CASP8	49	CASP8
chr2	202141698	1	T	CASP8	165	CASP8
chr2	202141815	1	T	CASP8	47	CASP8
chr2	202149517	0	C	CASP8	137	CASP8
chr2	202149619	0	A	CASP8	178	CASP8
chr2	202149633	1	C	CASP8	160	CASP8
chr2	202149659	0	A	CASP8	171	CASP8
chr2	202149732	1	C	CASP8	182	CASP8
chr2	202149769	0	T	CASP8	62	CASP8
chr2	202149779	1	T	CASP8	169	CASP8
chr2	202149880	0	G	CASP8	8	CASP8
chr2	202149886	1	G	CASP8	61	CASP8
chr2	202149935	0	T	CASP8	159	CASP8
chr2	202149954	1	G	CASP8	7	CASP8
chr2	202150018	0	A	CASP8	94	CASP8
chr2	202150043	1	A	CASP8	162	CASP8
chr2	202150134	1	A	CASP8	91	CASP8
chr2	202151139	0	C	CASP8	364	CASP8
chr2	202151189	0	G	CASP8	260	CASP8
chr2	202151257	1	G	CASP8	365	CASP8
chr2	202151306	1	C	CASP8	263	CASP8
chr2	202566487	0	C	ALS2	309	ALS2
chr2	202566583	0	C	ALS2	284	ALS2
chr2	202566598	1	C	ALS2	307	ALS2
chr2	202566698	1	A	ALS2	280	ALS2
chr2	202568812	0	G	ALS2	93	ALS2
chr2	202568925	0	A	ALS2	41	ALS2
chr2	202568926	1	G	ALS2	95	ALS2
chr2	202569045	1	A	ALS2	74	ALS2
chr2	202569113	0	A	ALS2	482	ALS2
chr2	202569216	0	T	ALS2	308	ALS2
chr2	202569234	1	A	ALS2	484	ALS2
chr2	202569294	0	A	ALS2	112	ALS2
chr2	202569324	1	G	ALS2	324	ALS2
chr2	202569416	1	A	ALS2	144	ALS2
chr2	202569833	0	G	ALS2	267	ALS2
chr2	202569916	0	G	ALS2	272	ALS2
chr2	202569936	1	G	ALS2	260	ALS2
chr2	202570013	1	G	ALS2	273	ALS2
chr2	202570114	0	C	ALS2	0	ALS2
chr2	202570220	1	T	ALS2	0	ALS2
chr2	202571543	0	G	ALS2	9	ALS2
chr2	202571621	0	G	ALS2	186	ALS2
chr2	202571656	1	T	ALS2	7	ALS2
chr2	202571689	0	G	ALS2	236	ALS2
chr2	202571717	1	G	ALS2	189	ALS2
chr2	202571807	1	C	ALS2	244	ALS2
chr2	202572559	0	C	ALS2	136	ALS2
chr2	202572661	0	G	ALS2	102	ALS2
chr2	202572676	1	A	ALS2	120	ALS2
chr2	202572781	1	C	ALS2	141	ALS2
chr2	202574536	0	A	ALS2	15	ALS2
chr2	202574589	0	G	ALS2	341	ALS2
chr2	202574647	1	T	ALS2	18	ALS2
chr2	202574669	0	G	ALS2	381	ALS2
chr2	202574694	1	G	ALS2	313	ALS2
chr2	202574790	1	G	ALS2	336	ALS2
chr2	202575685	0	A	ALS2	115	ALS2
chr2	202575794	0	C	ALS2	95	ALS2
chr2	202575800	1	T	ALS2	115	ALS2
chr2	202575910	1	A	ALS2	94	ALS2
chr2	202580325	0	G	ALS2	322	ALS2
chr2	202580404	0	T	ALS2	155	ALS2
chr2	202580441	1	T	ALS2	356	ALS2
chr2	202580513	0	C	ALS2	563	ALS2
chr2	202580524	1	T	ALS2	184	ALS2
chr2	202580629	1	A	ALS2	553	ALS2
chr2	202582765	0	C	ALS2	397	ALS2
chr2	202582830	0	T	ALS2	473	ALS2
chr2	202582879	1	A	ALS2	384	ALS2
chr2	202582942	1	A	ALS2	475	ALS2
chr2	202587697	0	T	ALS2	0	ALS2
chr2	202587808	0	G	ALS2	13	ALS2
chr2	202587812	1	G	ALS2	0	ALS2
chr2	202587920	1	A	ALS2	5	ALS2
chr2	202587984	0	G	ALS2	513	ALS2
chr2	202588089	0	T	ALS2	346	ALS2
chr2	202588102	1	G	ALS2	516	ALS2
chr2	202588230	1	A	ALS2	339	ALS2
chr2	202588972	0	C	ALS2	149	ALS2
chr2	202589068	0	C	ALS2	141	ALS2
chr2	202589077	1	G	ALS2	149	ALS2
chr2	202589148	0	G	ALS2	554	ALS2
chr2	202589185	1	G	ALS2	129	ALS2
chr2	202589264	1	C	ALS2	557	ALS2
chr2	202590041	0	A	ALS2	185	ALS2
chr2	202590153	0	G	ALS2	0	ALS2
chr2	202590154	1	T	ALS2	195	ALS2
chr2	202590262	1	A	ALS2	0	ALS2
chr2	202591170	0	C	ALS2	25	ALS2
chr2	202591274	0	T	ALS2	59	ALS2
chr2	202591286	1	G	ALS2	26	ALS2
chr2	202591374	0	T	ALS2	103	ALS2
chr2	202591377	1	A	ALS2	58	ALS2
chr2	202591439	0	G	ALS2	301	ALS2
chr2	202591494	1	T	ALS2	108	ALS2
chr2	202591510	0	C	ALS2	58	ALS2
chr2	202591551	1	C	ALS2	310	ALS2
chr2	202591616	1	G	ALS2	62	ALS2
chr2	202591851	0	G	ALS2	279	ALS2
chr2	202591924	0	A	ALS2	162	ALS2
chr2	202591959	1	G	ALS2	261	ALS2
chr2	202592037	1	A	ALS2	157	ALS2
chr2	202592380	0	G	ALS2	193	ALS2
chr2	202592453	0	G	ALS2	261	ALS2
chr2	202592496	1	G	ALS2	192	ALS2
chr2	202592574	1	G	ALS2	258	ALS2
chr2	202593159	0	A	ALS2	294	ALS2
chr2	202593263	0	A	ALS2	83	ALS2
chr2	202593268	1	G	ALS2	299	ALS2
chr2	202593331	0	C	ALS2	134	ALS2
chr2	202593358	1	G	ALS2	79	ALS2
chr2	202593446	1	C	ALS2	133	ALS2
chr2	202593741	0	G	ALS2	439	ALS2
chr2	202593845	0	T	ALS2	333	ALS2
chr2	202593857	1	C	ALS2	449	ALS2
chr2	202593968	1	T	ALS2	341	ALS2
chr2	202597970	0	T	ALS2	470	ALS2
chr2	202598041	0	A	ALS2	479	ALS2
chr2	202598090	1	A	ALS2	471	ALS2
chr2	202598130	0	G	ALS2	0	ALS2
chr2	202598154	1	G	ALS2	486	ALS2
chr2	202598246	1	C	ALS2	0	ALS2
chr2	202603346	0	C	ALS2	302	ALS2
chr2	202603456	0	T	ALS2	1	ALS2
chr2	202603459	1	C	ALS2	308	ALS2
chr2	202603569	1	C	ALS2	2	ALS2
chr2	202606375	0	T	ALS2	366	ALS2
chr2	202606482	0	A	ALS2	260	ALS2
chr2	202606496	1	T	ALS2	371	ALS2
chr2	202606604	1	C	ALS2	264	ALS2
chr2	202608942	0	T	ALS2	206	ALS2
chr2	202609050	0	T	ALS2	95	ALS2
chr2	202609058	1	A	ALS2	204	ALS2
chr2	202609133	0	A	ALS2	0	ALS2
chr2	202609149	1	C	ALS2	94	ALS2
chr2	202609216	1	T	ALS2	1	ALS2
chr2	202611269	0	A	ALS2	184	ALS2
chr2	202611346	0	G	ALS2	238	ALS2
chr2	202611375	1	T	ALS2	184	ALS2
chr2	202611385	0	C	ALS2	234	ALS2
chr2	202611462	1	C	ALS2	239	ALS2
chr2	202611500	1	C	ALS2	235	ALS2
chr2	202614414	0	C	ALS2	471	ALS2
chr2	202614460	0	G	ALS2	94	ALS2
chr2	202614527	1	C	ALS2	478	ALS2
chr2	202614561	1	G	ALS2	92	ALS2
chr2	202617835	0	A	ALS2	178	ALS2
chr2	202617898	0	G	ALS2	288	ALS2
chr2	202617951	1	C	ALS2	179	ALS2
chr2	202618013	1	G	ALS2	292	ALS2
chr2	202619200	0	T	ALS2	74	ALS2
chr2	202619290	0	T	ALS2	219	ALS2
chr2	202619315	1	T	ALS2	59	ALS2
chr2	202619362	0	C	ALS2	160	ALS2
chr2	202619395	1	C	ALS2	218	ALS2
chr2	202619482	1	A	ALS2	152	ALS2
chr2	202622104	0	A	ALS2	222	ALS2
chr2	202622196	0	A	ALS2	117	ALS2
chr2	202622222	1	T	ALS2	222	ALS2
chr2	202622249	0	G	ALS2	356	ALS2
chr2	202622307	1	C	ALS2	116	ALS2
chr2	202622349	0	A	ALS2	296	ALS2
chr2	202622362	1	C	ALS2	378	ALS2
chr2	202622402	0	A	ALS2	144	ALS2
chr2	202622451	1	T	ALS2	314	ALS2
chr2	202622524	1	C	ALS2	144	ALS2
chr2	202625464	0	C	ALS2	409	ALS2
chr2	202625561	0	T	ALS2	20	ALS2
chr2	202625601	1	T	ALS2	417	ALS2
chr2	202625678	0	C	ALS2	55	ALS2
chr2	202625679	1	A	ALS2	94	ALS2
chr2	202625747	0	C	ALS2	204	ALS2
chr2	202625779	1	G	ALS2	53	ALS2
chr2	202625846	0	C	ALS2	141	ALS2
chr2	202625863	1	C	ALS2	204	ALS2
chr2	202625877	0	A	ALS2	149	ALS2
chr2	202625939	1	C	ALS2	143	ALS2
chr2	202625983	0	T	ALS2	91	ALS2
chr2	202625998	1	A	ALS2	185	ALS2
chr2	202626088	0	G	ALS2	268	ALS2
chr2	202626099	1	A	ALS2	93	ALS2
chr2	202626180	0	C	ALS2	323	ALS2
chr2	202626209	1	C	ALS2	267	ALS2
chr2	202626281	0	G	ALS2	243	ALS2
chr2	202626299	1	C	ALS2	319	ALS2
chr2	202626394	0	T	ALS2	369	ALS2
chr2	202626398	1	T	ALS2	188	ALS2
chr2	202626492	0	C	ALS2	103	ALS2
chr2	202626513	1	A	ALS2	363	ALS2
chr2	202626628	1	G	ALS2	103	ALS2
chr2	202631912	0	G	ALS2	648	ALS2
chr2	202632005	0	T	ALS2	373	ALS2
chr2	202632030	1	C	ALS2	640	ALS2
chr2	202632110	0	A	ALS2	424	ALS2
chr2	202632113	1	C	ALS2	361	ALS2
chr2	202632224	1	T	ALS2	419	ALS2
chr2	202633549	0	T	ALS2	636	ALS2
chr2	202633662	1	T	ALS2	606	ALS2
chr3	10070299	0	T	FANCD2/VHL	757	FANCD2
chr3	10070389	0	G	FANCD2/VHL	676	FANCD2
chr3	10070403	1	C	FANCD2/VHL	767	FANCD2
chr3	10070501	1	C	FANCD2/VHL	704	FANCD2
chr3	10074495	0	T	FANCD2/VHL	0	FANCD2
chr3	10074576	0	A	FANCD2/VHL	0	FANCD2
chr3	10074586	1	C	FANCD2/VHL	0	FANCD2
chr3	10074686	1	G	FANCD2/VHL	0	FANCD2
chr3	10076130	0	C	FANCD2/VHL	674	FANCD2
chr3	10076249	1	T	FANCD2/VHL	597	FANCD2
chr3	10076319	0	T	FANCD2/VHL	2	FANCD2
chr3	10076405	0	G	FANCD2/VHL	918	FANCD2
chr3	10076438	1	G	FANCD2/VHL	7	FANCD2
chr3	10076521	1	C	FANCD2/VHL	889	FANCD2
chr3	10076831	0	A	FANCD2/VHL	744	FANCD2
chr3	10076950	1	T	FANCD2/VHL	749	FANCD2
chr3	10077946	0	T	FANCD2/VHL	529	FANCD2
chr3	10078045	1	T	FANCD2/VHL	530	FANCD2
chr3	10080936	0	C	FANCD2/VHL	359	FANCD2
chr3	10081021	0	G	FANCD2/VHL	1027	FANCD2
chr3	10081038	1	C	FANCD2/VHL	356	FANCD2
chr3	10081136	1	T	FANCD2/VHL	1024	FANCD2
chr3	10081346	0	G	FANCD2/VHL	915	FANCD2
chr3	10081451	0	A	FANCD2/VHL	519	FANCD2
chr3	10081462	1	G	FANCD2/VHL	913	FANCD2
chr3	10081554	1	T	FANCD2/VHL	527	FANCD2
chr3	10083284	0	T	FANCD2/VHL	720	FANCD2
chr3	10083346	0	C	FANCD2/VHL	805	FANCD2
chr3	10083396	1	T	FANCD2/VHL	737	FANCD2
chr3	10083459	1	C	FANCD2/VHL	802	FANCD2
chr3	10084209	0	A	FANCD2/VHL	268	FANCD2
chr3	10084309	0	T	FANCD2/VHL	747	FANCD2
chr3	10084326	1	A	FANCD2/VHL	276	FANCD2
chr3	10084421	1	A	FANCD2/VHL	731	FANCD2
chr3	10084701	0	C	FANCD2/VHL	495	FANCD2
chr3	10084766	0	G	FANCD2/VHL	587	FANCD2
chr3	10084819	1	G	FANCD2/VHL	474	FANCD2
chr3	10084880	1	C	FANCD2/VHL	565	FANCD2
chr3	10085142	0	A	FANCD2/VHL	32	FANCD2
chr3	10085211	0	C	FANCD2/VHL	423	FANCD2
chr3	10085255	1	C	FANCD2/VHL	33	FANCD2
chr3	10085314	1	G	FANCD2/VHL	421	FANCD2
chr3	10085423	0	T	FANCD2/VHL	90	FANCD2
chr3	10085537	1	T	FANCD2/VHL	93	FANCD2
chr3	10088212	0	A	FANCD2/VHL	806	FANCD2
chr3	10088268	0	T	FANCD2/VHL	774	FANCD2
chr3	10088328	1	A	FANCD2/VHL	786	FANCD2
chr3	10088379	1	T	FANCD2/VHL	787	FANCD2
chr3	10089571	0	C	FANCD2/VHL	697	FANCD2
chr3	10089647	0	T	FANCD2/VHL	302	FANCD2
chr3	10089677	1	C	FANCD2/VHL	727	FANCD2
chr3	10089760	1	A	FANCD2/VHL	297	FANCD2
chr3	10091034	0	T	FANCD2/VHL	1360	FANCD2
chr3	10091141	1	G	FANCD2/VHL	1372	FANCD2
chr3	10094047	0	T	FANCD2/VHL	844	FANCD2
chr3	10094140	0	C	FANCD2/VHL	1021	FANCD2
chr3	10094154	1	A	FANCD2/VHL	848	FANCD2
chr3	10094257	1	A	FANCD2/VHL	1056	FANCD2
chr3	10101925	0	T	FANCD2/VHL	975	FANCD2
chr3	10102000	0	G	FANCD2/VHL	407	FANCD2
chr3	10102035	0	C	FANCD2/VHL	1118	FANCD2
chr3	10102043	1	G	FANCD2/VHL	975	FANCD2
chr3	10102099	1	G	FANCD2/VHL	357	FANCD2
chr3	10102150	1	C	FANCD2/VHL	1002	FANCD2
chr3	10105374	0	C	FANCD2/VHL	813	FANCD2
chr3	10105494	1	T	FANCD2/VHL	839	FANCD2
chr3	10106018	0	T	FANCD2/VHL	1144	FANCD2
chr3	10106137	1	T	FANCD2/VHL	1157	FANCD2
chr3	10106342	0	G	FANCD2/VHL	638	FANCD2
chr3	10106423	0	T	FANCD2/VHL	331	FANCD2
chr3	10106453	1	G	FANCD2/VHL	643	FANCD2
chr3	10106492	0	C	FANCD2/VHL	823	FANCD2
chr3	10106544	1	A	FANCD2/VHL	330	FANCD2
chr3	10106614	1	A	FANCD2/VHL	821	FANCD2
chr3	10107006	0	G	FANCD2/VHL	734	FANCD2
chr3	10107120	0	G	FANCD2/VHL	407	FANCD2
chr3	10107124	1	C	FANCD2/VHL	738	FANCD2
chr3	10107240	1	A	FANCD2/VHL	702	FANCD2
chr3	10107475	0	C	FANCD2/VHL	125	FANCD2
chr3	10107576	0	G	FANCD2/VHL	376	FANCD2
chr3	10107591	1	G	FANCD2/VHL	102	FANCD2
chr3	10107632	0	T	FANCD2/VHL	891	FANCD2
chr3	10107666	1	G	FANCD2/VHL	372	FANCD2
chr3	10107747	1	A	FANCD2/VHL	897	FANCD2
chr3	10108862	0	G	FANCD2/VHL	557	FANCD2
chr3	10108955	0	A	FANCD2/VHL	0	FANCD2
chr3	10108965	1	G	FANCD2/VHL	566	FANCD2
chr3	10109065	1	C	FANCD2/VHL	0	FANCD2
chr3	10114506	0	G	FANCD2/VHL	396	FANCD2
chr3	10114577	0	T	FANCD2/VHL	761	FANCD2
chr3	10114617	1	C	FANCD2/VHL	383	FANCD2
chr3	10114691	1	T	FANCD2/VHL	761	FANCD2
chr3	10114909	0	A	FANCD2/VHL	296	FANCD2
chr3	10114993	0	G	FANCD2/VHL	371	FANCD2
chr3	10115021	1	C	FANCD2/VHL	295	FANCD2
chr3	10115109	1	G	FANCD2/VHL	355	FANCD2
chr3	10116139	0	C	FANCD2/VHL	0	FANCD2
chr3	10116206	0	C	FANCD2/VHL	324	FANCD2
chr3	10116245	1	T	FANCD2/VHL	0	FANCD2
chr3	10116297	0	C	FANCD2/VHL	675	FANCD2
chr3	10116307	1	C	FANCD2/VHL	257	FANCD2
chr3	10116411	1	G	FANCD2/VHL	664	FANCD2
chr3	10119735	0	C	FANCD2/VHL	87	FANCD2
chr3	10119847	0	C	FANCD2/VHL	684	FANCD2
chr3	10119852	1	C	FANCD2/VHL	294	FANCD2
chr3	10119958	1	C	FANCD2/VHL	677	FANCD2
chr3	10122762	0	C	FANCD2/VHL	702	FANCD2
chr3	10122823	0	C	FANCD2/VHL	625	FANCD2
chr3	10122878	1	G	FANCD2/VHL	687	FANCD2
chr3	10122937	1	G	FANCD2/VHL	593	FANCD2
chr3	10123003	0	C	FANCD2/VHL	458	FANCD2
chr3	10123048	0	C	FANCD2/VHL	630	FANCD2
chr3	10123098	1	G	FANCD2/VHL	457	FANCD2
chr3	10123106	0	G	FANCD2/VHL	619	FANCD2
chr3	10123153	1	G	FANCD2/VHL	609	FANCD2
chr3	10123216	1	C	FANCD2/VHL	608	FANCD2
chr3	10127473	0	C	FANCD2/VHL	927	FANCD2
chr3	10127571	0	G	FANCD2/VHL	718	FANCD2
chr3	10127587	1	C	FANCD2/VHL	881	FANCD2
chr3	10127686	1	C	FANCD2/VHL	675	FANCD2
chr3	10128793	0	G	FANCD2/VHL	955	FANCD2
chr3	10128892	0	T	FANCD2/VHL	1055	FANCD2
chr3	10128908	1	G	FANCD2/VHL	944	FANCD2
chr3	10129009	1	C	FANCD2/VHL	1048	FANCD2
chr3	10130096	0	C	FANCD2/VHL	483	FANCD2
chr3	10130155	0	C	FANCD2/VHL	0	FANCD2
chr3	10130194	1	C	FANCD2/VHL	483	FANCD2
chr3	10130275	1	T	FANCD2/VHL	0	FANCD2
chr3	10130491	0	A	FANCD2/VHL	768	FANCD2
chr3	10130552	0	G	FANCD2/VHL	361	FANCD2
chr3	10130605	1	A	FANCD2/VHL	814	FANCD2
chr3	10130669	1	G	FANCD2/VHL	359	FANCD2
chr3	10131899	0	T	FANCD2/VHL	648	FANCD2
chr3	10131981	0	C	FANCD2/VHL	641	FANCD2
chr3	10132012	1	T	FANCD2/VHL	642	FANCD2
chr3	10132098	1	G	FANCD2/VHL	571	FANCD2
chr3	10133839	0	G	FANCD2/VHL	795	FANCD2
chr3	10133939	0	G	FANCD2/VHL	1003	FANCD2
chr3	10133953	1	C	FANCD2/VHL	802	FANCD2
chr3	10134058	1	G	FANCD2/VHL	999	FANCD2
chr3	10134925	0	A	FANCD2/VHL	717	FANCD2
chr3	10135042	1	T	FANCD2/VHL	637	FANCD2
chr3	10135912	0	C	FANCD2/VHL	218	FANCD2
chr3	10135960	0	C	FANCD2/VHL	331	FANCD2
chr3	10136006	1	C	FANCD2/VHL	218	FANCD2
chr3	10136029	0	C	FANCD2/VHL	454	FANCD2
chr3	10136066	1	G	FANCD2/VHL	305	FANCD2
chr3	10136132	1	G	FANCD2/VHL	459	FANCD2
chr3	10136860	0	C	FANCD2/VHL	786	FANCD2
chr3	10136967	0	G	FANCD2/VHL	676	FANCD2
chr3	10136976	1	T	FANCD2/VHL	794	FANCD2
chr3	10137082	1	G	FANCD2/VHL	655	FANCD2
chr3	10137969	0	G	FANCD2/VHL	942	FANCD2
chr3	10138083	0	T	FANCD2/VHL	411	FANCD2
chr3	10138084	1	C	FANCD2/VHL	947	FANCD2
chr3	10138202	1	T	FANCD2/VHL	453	FANCD2
chr3	10140332	0	C	FANCD2/VHL	454	FANCD2
chr3	10140436	0	G	FANCD2/VHL	1273	FANCD2
chr3	10140444	1	C	FANCD2/VHL	536	FANCD2
chr3	10140535	0	T	FANCD2/VHL	3	FANCD2
chr3	10140556	1	T	FANCD2/VHL	1273	FANCD2
chr3	10140657	1	T	FANCD2/VHL	4	FANCD2
chr3	10142836	0	C	FANCD2/VHL	1243	FANCD2
chr3	10142890	0	G	FANCD2/VHL	1195	FANCD2
chr3	10142953	1	G	FANCD2/VHL	1228	FANCD2
chr3	10143007	1	G	FANCD2/VHL	1188	FANCD2
chr3	10183416	0	A	FANCD2/VHL	48	VHL
chr3	10183548	1	A	FANCD2/VHL	50	VHL
chr3	10183757	0	T	FANCD2/VHL	118	VHL
chr3	10183802	0	T	FANCD2/VHL	168	VHL
chr3	10183862	1	A	FANCD2/VHL	105	VHL
chr3	10183910	1	A	FANCD2/VHL	163	VHL
chr3	10183924	0	A	FANCD2/VHL	48	VHL
chr3	10184006	1	T	FANCD2/VHL	49	VHL
chr3	10184406	0	C	FANCD2/VHL	453	VHL
chr3	10184511	0	G	FANCD2/VHL	741	VHL
chr3	10184524	1	G	FANCD2/VHL	452	VHL
chr3	10184600	0	A	FANCD2/VHL	609	VHL
chr3	10184629	1	G	FANCD2/VHL	729	VHL
chr3	10184713	1	G	FANCD2/VHL	621	VHL
chr3	10188177	0	A	FANCD2/VHL	396	VHL
chr3	10188248	0	A	FANCD2/VHL	420	VHL
chr3	10188280	1	T	FANCD2/VHL	400	VHL
chr3	10188351	1	G	FANCD2/VHL	416	VHL
chr3	10191427	0	G	FANCD2/VHL	649	VHL
chr3	10191520	0	G	FANCD2/VHL	409	VHL
chr3	10191524	1	G	FANCD2/VHL	655	VHL
chr3	10191598	0	C	FANCD2/VHL	1469	VHL
chr3	10191638	1	A	FANCD2/VHL	407	VHL
chr3	10191717	1	T	FANCD2/VHL	1482	VHL
chr4	59251	0	T	ZNF595+ZNF718	2573	ZNF595
chr4	59323	0	G	ZNF595+ZNF718	2888	ZNF595
chr4	59370	1	G	ZNF595+ZNF718	2602	ZNF595
chr4	59410	0	G	ZNF595+ZNF718	3744	ZNF595
chr4	59428	1	T	ZNF595+ZNF718	2991	ZNF595
chr4	59513	1	G	ZNF595+ZNF718	3733	ZNF595
chr4	59929	0	T	ZNF595+ZNF718	529	ZNF595
chr4	60022	0	C	ZNF595+ZNF718	1868	ZNF595
chr4	60047	1	G	ZNF595+ZNF718	428	ZNF595
chr4	60116	1	C	ZNF595+ZNF718	1877	ZNF595
chr4	85553	0	A	ZNF595+ZNF718	8	ZNF595
chr4	85654	0	C	ZNF595+ZNF718	950	ZNF595
chr4	85663	1	G	ZNF595+ZNF718	5	ZNF595
chr4	85770	1	G	ZNF595+ZNF718	1021	ZNF595
chr4	85798	0	C	ZNF595+ZNF718	14	ZNF595
chr4	85818	0	G	ZNF595+ZNF718	358	ZNF595
chr4	85910	1	C	ZNF595+ZNF718	5	ZNF595
chr4	85925	0	A	ZNF595+ZNF718	2	ZNF595
chr4	85949	1	C	ZNF595+ZNF718	354	ZNF595
chr4	86035	1	C	ZNF595+ZNF718	0	ZNF595
chr4	86052	0	G	ZNF595+ZNF718	0	ZNF595
chr4	86132	0	T	ZNF595+ZNF718	571	ZNF595
chr4	86186	1	C	ZNF595+ZNF718	5	ZNF595
chr4	86219	0	G	ZNF595+ZNF718	697	ZNF595
chr4	86274	1	A	ZNF595+ZNF718	588	ZNF595
chr4	86354	1	C	ZNF595+ZNF718	770	ZNF595
chr4	86363	0	G	ZNF595+ZNF718	154	ZNF595
chr4	86450	0	C	ZNF595+ZNF718	27	ZNF595
chr4	86454	1	A	ZNF595+ZNF718	250	ZNF595
chr4	86530	0	G	ZNF595+ZNF718	62	ZNF595
chr4	86533	1	C	ZNF595+ZNF718	27	ZNF595
chr4	86550	0	C	ZNF595+ZNF718	155	ZNF595
chr4	86624	1	C	ZNF595+ZNF718	52	ZNF595
chr4	86631	0	A	ZNF595+ZNF718	57	ZNF595
chr4	86664	1	T	ZNF595+ZNF718	197	ZNF595
chr4	86679	0	T	ZNF595+ZNF718	269	ZNF595
chr4	86722	1	A	ZNF595+ZNF718	51	ZNF595
chr4	86737	0	G	ZNF595+ZNF718	526	ZNF595
chr4	86786	1	C	ZNF595+ZNF718	193	ZNF595
chr4	86834	0	C	ZNF595+ZNF718	483	ZNF595
chr4	86858	1	T	ZNF595+ZNF718	532	ZNF595
chr4	86886	0	C	ZNF595+ZNF718	291	ZNF595
chr4	86951	1	A	ZNF595+ZNF718	445	ZNF595
chr4	87029	1	T	ZNF595+ZNF718	323	ZNF595
chr4	87073	0	G	ZNF595+ZNF718	137	ZNF595
chr4	87173	0	A	ZNF595+ZNF718	223	ZNF595
chr4	87189	1	A	ZNF595+ZNF718	153	ZNF595
chr4	87279	0	T	ZNF595+ZNF718	7	ZNF595
chr4	87292	1	C	ZNF595+ZNF718	221	ZNF595
chr4	87395	1	A	ZNF595+ZNF718	7	ZNF595
chr4	1800897	0	G	FGFR3	318	FGFR3
chr4	1800971	0	T	FGFR3	192	FGFR3
chr4	1801014	1	A	FGFR3	313	FGFR3
chr4	1801094	1	G	FGFR3	200	FGFR3
chr4	1801098	0	A	FGFR3	126	FGFR3
chr4	1801165	0	T	FGFR3	373	FGFR3
chr4	1801221	1	T	FGFR3	129	FGFR3
chr4	1801277	1	A	FGFR3	359	FGFR3
chr4	1801387	0	A	FGFR3	178	FGFR3
chr4	1801493	0	T	FGFR3	97	FGFR3
chr4	1801530	1	G	FGFR3	193	FGFR3
chr4	1801606	1	T	FGFR3	110	FGFR3
chr4	1803067	0	G	FGFR3	110	FGFR3
chr4	1803214	1	T	FGFR3	118	FGFR3
chr4	1803217	0	A	FGFR3	15	FGFR3
chr4	1803263	0	G	FGFR3	9	FGFR3
chr4	1803353	1	C	FGFR3	15	FGFR3
chr4	1803375	0	T	FGFR3	1	FGFR3
chr4	1803405	1	A	FGFR3	9	FGFR3
chr4	1803446	1	C	FGFR3	1	FGFR3
chr4	1803646	0	G	FGFR3	2	FGFR3
chr4	1803703	0	A	FGFR3	173	FGFR3
chr4	1803739	1	T	FGFR3	2	FGFR3
chr4	1803846	1	C	FGFR3	176	FGFR3
chr4	1804653	0	G	FGFR3	12	FGFR3
chr4	1804762	1	T	FGFR3	11	FGFR3
chr4	1805362	0	T	FGFR3	43	FGFR3
chr4	1805418	0	G	FGFR3	43	FGFR3
chr4	1805473	1	G	FGFR3	64	FGFR3
chr4	1805525	0	G	FGFR3	37	FGFR3
chr4	1805529	1	T	FGFR3	43	FGFR3
chr4	1805648	1	A	FGFR3	37	FGFR3
chr4	1805950	0	A	FGFR3	25	FGFR3
chr4	1806052	0	T	FGFR3	32	FGFR3
chr4	1806094	1	T	FGFR3	31	FGFR3
chr4	1806118	0	C	FGFR3	200	FGFR3
chr4	1806136	1	G	FGFR3	31	FGFR3
chr4	1806148	0	G	FGFR3	115	FGFR3
chr4	1806238	1	C	FGFR3	156	FGFR3
chr4	1806250	0	A	FGFR3	39	FGFR3
chr4	1806258	1	G	FGFR3	117	FGFR3
chr4	1806371	1	C	FGFR3	39	FGFR3
chr4	1806455	0	A	FGFR3	77	FGFR3
chr4	1806575	1	A	FGFR3	76	FGFR3
chr4	1806588	0	C	FGFR3	52	FGFR3
chr4	1806648	0	C	FGFR3	53	FGFR3
chr4	1806675	1	A	FGFR3	52	FGFR3
chr4	1806750	1	A	FGFR3	54	FGFR3
chr4	1807048	0	T	FGFR3	46	FGFR3
chr4	1807068	0	G	FGFR3	247	FGFR3
chr4	1807148	1	C	FGFR3	48	FGFR3
chr4	1807159	0	A	FGFR3	74	FGFR3
chr4	1807187	1	C	FGFR3	251	FGFR3
chr4	1807208	0	G	FGFR3	20	FGFR3
chr4	1807283	1	C	FGFR3	86	FGFR3
chr4	1807318	1	G	FGFR3	24	FGFR3
chr4	1807347	0	C	FGFR3	36	FGFR3
chr4	1807483	1	T	FGFR3	29	FGFR3
chr4	1807501	0	A	FGFR3	48	FGFR3
chr4	1807529	0	T	FGFR3	31	FGFR3
chr4	1807603	1	T	FGFR3	48	FGFR3
chr4	1807604	0	C	FGFR3	12	FGFR3
chr4	1807650	1	T	FGFR3	28	FGFR3
chr4	1807713	1	T	FGFR3	11	FGFR3
chr4	1807752	0	A	FGFR3	29	FGFR3
chr4	1807827	0	A	FGFR3	75	FGFR3
chr4	1807869	1	A	FGFR3	28	FGFR3
chr4	1807886	0	A	FGFR3	147	FGFR3
chr4	1807933	1	T	FGFR3	82	FGFR3
chr4	1808024	1	T	FGFR3	147	FGFR3
chr4	1808248	0	A	FGFR3	74	FGFR3
chr4	1808283	0	G	FGFR3	449	FGFR3
chr4	1808353	1	T	FGFR3	77	FGFR3
chr4	1808356	0	A	FGFR3	54	FGFR3
chr4	1808409	1	C	FGFR3	451	FGFR3
chr4	1808493	1	T	FGFR3	50	FGFR3
chr4	1808514	0	G	FGFR3	508	FGFR3
chr4	1808637	1	T	FGFR3	529	FGFR3
chr4	1808850	0	T	FGFR3	49	FGFR3
chr4	1808881	0	C	FGFR3	257	FGFR3
chr4	1808930	1	G	FGFR3	49	FGFR3
chr4	1808936	0	G	FGFR3	964	FGFR3
chr4	1809005	1	C	FGFR3	259	FGFR3
chr4	1809072	1	T	FGFR3	933	FGFR3
chr4	4190500	0	G	OTOP1	1276	OTOP1
chr4	4190611	1	C	OTOP1	986	OTOP1
chr4	4190673	0	G	OTOP1	1128	OTOP1
chr4	4190778	1	C	OTOP1	1155	OTOP1
chr4	4198840	0	A	OTOP1	471	OTOP1
chr4	4198957	1	T	OTOP1	473	OTOP1
chr4	4199041	0	T	OTOP1	433	OTOP1
chr4	4199125	0	G	OTOP1	402	OTOP1
chr4	4199157	1	A	OTOP1	441	OTOP1
chr4	4199231	0	A	OTOP1	267	OTOP1
chr4	4199249	1	T	OTOP1	401	OTOP1
chr4	4199301	0	G	OTOP1	187	OTOP1
chr4	4199345	1	A	OTOP1	298	OTOP1
chr4	4199399	0	T	OTOP1	244	OTOP1
chr4	4199418	1	C	OTOP1	184	OTOP1
chr4	4199443	0	C	OTOP1	147	OTOP1
chr4	4199512	1	A	OTOP1	245	OTOP1
chr4	4199525	0	C	OTOP1	639	OTOP1
chr4	4199560	1	A	OTOP1	141	OTOP1
chr4	4199566	0	T	OTOP1	135	OTOP1
chr4	4199644	1	A	OTOP1	646	OTOP1
chr4	4199680	0	C	OTOP1	412	OTOP1
chr4	4199687	1	T	OTOP1	123	OTOP1
chr4	4199790	0	T	OTOP1	414	OTOP1
chr4	4199801	1	A	OTOP1	468	OTOP1
chr4	4199902	1	C	OTOP1	411	OTOP1
chr4	4204203	0	G	OTOP1	1003	OTOP1
chr4	4204311	0	A	OTOP1	437	OTOP1
chr4	4204324	1	C	OTOP1	1024	OTOP1
chr4	4204419	1	T	OTOP1	444	OTOP1
chr4	4207778	0	G	OTOP1	641	OTOP1
chr4	4207890	1	G	OTOP1	641	OTOP1
chr4	4214526	0	C	OTOP1	596	OTOP1
chr4	4214618	0	G	OTOP1	755	OTOP1
chr4	4214641	1	G	OTOP1	569	OTOP1
chr4	4214707	0	A	OTOP1	391	OTOP1
chr4	4214728	1	C	OTOP1	757	OTOP1
chr4	4214820	1	A	OTOP1	385	OTOP1
chr4	4228099	0	A	OTOP1	7	OTOP1
chr4	4228218	1	T	OTOP1	6	OTOP1
chr4	4228594	0	T	OTOP1	43	OTOP1
chr4	4228707	1	A	OTOP1	43	OTOP1
chr4	74270000	0	T	ALB	750	ALB
chr4	74270097	0	C	ALB	406	ALB
chr4	74270117	1	G	ALB	737	ALB
chr4	74270227	1	T	ALB	376	ALB
chr4	74270810	0	C	ALB	6	ALB
chr4	74270865	0	T	ALB	9	ALB
chr4	74270882	1	C	ALB	6	ALB
chr4	74270983	1	G	ALB	4	ALB
chr4	74272298	0	C	ALB	146	ALB
chr4	74272383	0	C	ALB	1164	ALB
chr4	74272407	1	G	ALB	144	ALB
chr4	74272474	0	C	ALB	0	ALB
chr4	74272496	1	G	ALB	1150	ALB
chr4	74272576	1	T	ALB	1	ALB
chr4	74274289	0	A	ALB	458	ALB
chr4	74274365	0	G	ALB	524	ALB
chr4	74274409	1	T	ALB	458	ALB
chr4	74274448	0	C	ALB	1178	ALB
chr4	74274462	1	G	ALB	519	ALB
chr4	74274566	1	G	ALB	1182	ALB
chr4	74275051	0	T	ALB	1010	ALB
chr4	74275161	0	A	ALB	917	ALB
chr4	74275162	1	A	ALB	1018	ALB
chr4	74275275	1	T	ALB	936	ALB
chr4	74275959	0	C	ALB	370	ALB
chr4	74276049	0	A	ALB	377	ALB
chr4	74276071	1	C	ALB	395	ALB
chr4	74276168	1	A	ALB	377	ALB
chr4	74277637	0	G	ALB	558	ALB
chr4	74277748	0	C	ALB	367	ALB
chr4	74277750	1	G	ALB	542	ALB
chr4	74277869	1	G	ALB	362	ALB
chr4	74279076	0	C	ALB	390	ALB
chr4	74279181	0	C	ALB	397	ALB
chr4	74279183	1	G	ALB	383	ALB
chr4	74279281	0	G	ALB	575	ALB
chr4	74279294	1	T	ALB	376	ALB
chr4	74279394	1	C	ALB	644	ALB
chr4	74280721	0	A	ALB	125	ALB
chr4	74280795	0	G	ALB	478	ALB
chr4	74280814	1	C	ALB	118	ALB
chr4	74280912	1	G	ALB	469	ALB
chr4	74281882	0	G	ALB	476	ALB
chr4	74281935	0	A	ALB	337	ALB
chr4	74281997	1	G	ALB	423	ALB
chr4	74282036	0	T	ALB	0	ALB
chr4	74282054	1	T	ALB	316	ALB
chr4	74282137	1	C	ALB	0	ALB
chr4	74283224	0	A	ALB	96	ALB
chr4	74283339	0	T	ALB	18	ALB
chr4	74283340	1	G	ALB	96	ALB
chr4	74283448	1	A	ALB	20	ALB
chr4	74283774	0	T	ALB	570	ALB
chr4	74283891	0	G	ALB	533	ALB
chr4	74283895	1	A	ALB	588	ALB
chr4	74283959	0	C	ALB	323	ALB
chr4	74284008	1	G	ALB	484	ALB
chr4	74284071	1	G	ALB	380	ALB
chr4	74285161	0	A	ALB	544	ALB
chr4	74285251	0	G	ALB	632	ALB
chr4	74285279	1	G	ALB	553	ALB
chr4	74285297	0	G	ALB	454	ALB
chr4	74285352	1	A	ALB	626	ALB
chr4	74285405	1	G	ALB	454	ALB
chr4	74285888	0	A	ALB	286	ALB
chr4	74285996	0	A	ALB	5	ALB
chr4	74286002	1	C	ALB	264	ALB
chr4	74286115	1	G	ALB	5	ALB
chr4	80828535	0	T	ANTXR2	8	ANTXR2
chr4	80828614	0	C	ANTXR2	235	ANTXR2
chr4	80828640	1	C	ANTXR2	9	ANTXR2
chr4	80828728	1	T	ANTXR2	228	ANTXR2
chr4	80898676	0	G	ANTXR2	102	ANTXR2
chr4	80898763	0	C	ANTXR2	996	ANTXR2
chr4	80898770	1	C	ANTXR2	100	ANTXR2
chr4	80898848	0	A	ANTXR2	274	ANTXR2
chr4	80898875	1	G	ANTXR2	920	ANTXR2
chr4	80898952	1	T	ANTXR2	276	ANTXR2
chr4	80899132	0	G	ANTXR2	947	ANTXR2
chr4	80899245	0	T	ANTXR2	207	ANTXR2
chr4	80899250	1	C	ANTXR2	1069	ANTXR2
chr4	80899366	1	A	ANTXR2	254	ANTXR2
chr4	80905009	0	C	ANTXR2	653	ANTXR2
chr4	80905078	0	G	ANTXR2	477	ANTXR2
chr4	80905107	1	C	ANTXR2	653	ANTXR2
chr4	80905175	1	G	ANTXR2	475	ANTXR2
chr4	80905927	0	T	ANTXR2	362	ANTXR2
chr4	80906044	1	T	ANTXR2	349	ANTXR2
chr4	80929618	0	C	ANTXR2	750	ANTXR2
chr4	80929711	0	A	ANTXR2	305	ANTXR2
chr4	80929731	1	G	ANTXR2	735	ANTXR2
chr4	80929810	1	G	ANTXR2	301	ANTXR2
chr4	80940015	0	C	ANTXR2	167	ANTXR2
chr4	80940101	0	C	ANTXR2	3	ANTXR2
chr4	80940112	1	C	ANTXR2	178	ANTXR2
chr4	80940213	1	A	ANTXR2	5	ANTXR2
chr4	80952726	0	A	ANTXR2	0	ANTXR2
chr4	80952816	0	G	ANTXR2	501	ANTXR2
chr4	80952836	1	T	ANTXR2	0	ANTXR2
chr4	80952928	1	C	ANTXR2	500	ANTXR2
chr4	80954587	0	G	ANTXR2	503	ANTXR2
chr4	80954674	0	T	ANTXR2	564	ANTXR2
chr4	80954684	1	C	ANTXR2	511	ANTXR2
chr4	80954784	1	C	ANTXR2	537	ANTXR2
chr4	80957062	0	A	ANTXR2	1	ANTXR2
chr4	80957157	0	T	ANTXR2	1	ANTXR2
chr4	80957159	1	G	ANTXR2	1	ANTXR2
chr4	80957273	1	G	ANTXR2	8	ANTXR2
chr4	80975404	0	C	ANTXR2	79	ANTXR2
chr4	80975501	0	T	ANTXR2	320	ANTXR2
chr4	80975502	1	T	ANTXR2	79	ANTXR2
chr4	80975620	1	T	ANTXR2	335	ANTXR2
chr4	80976212	0	G	ANTXR2	1108	ANTXR2
chr4	80976326	0	A	ANTXR2	941	ANTXR2
chr4	80976327	1	C	ANTXR2	1139	ANTXR2
chr4	80976443	1	C	ANTXR2	927	ANTXR2
chr4	80976464	0	C	ANTXR2	315	ANTXR2
chr4	80976561	0	T	ANTXR2	342	ANTXR2
chr4	80976564	1	G	ANTXR2	350	ANTXR2
chr4	80976681	1	T	ANTXR2	447	ANTXR2
chr4	80977020	0	G	ANTXR2	194	ANTXR2
chr4	80977105	0	A	ANTXR2	252	ANTXR2
chr4	80977113	1	C	ANTXR2	196	ANTXR2
chr4	80977207	1	G	ANTXR2	266	ANTXR2
chr4	80990530	0	A	ANTXR2	493	ANTXR2
chr4	80990624	0	G	ANTXR2	2	ANTXR2
chr4	80990650	1	C	ANTXR2	489	ANTXR2
chr4	80990737	1	A	ANTXR2	6	ANTXR2
chr4	80992707	0	C	ANTXR2	238	ANTXR2
chr4	80992769	0	A	ANTXR2	329	ANTXR2
chr4	80992804	1	C	ANTXR2	231	ANTXR2
chr4	80992886	1	C	ANTXR2	329	ANTXR2
chr4	80993442	0	G	ANTXR2	524	ANTXR2
chr4	80993582	1	G	ANTXR2	543	ANTXR2
chr4	86938355	0	G	MAPK10	900	MAPK10
chr4	86938471	0	G	MAPK10	507	MAPK10
chr4	86938475	1	T	MAPK10	862	MAPK10
chr4	86938591	1	A	MAPK10	502	MAPK10
chr4	86950315	0	T	MAPK10	1006	MAPK10
chr4	86950355	0	G	MAPK10	244	MAPK10
chr4	86950425	1	G	MAPK10	984	MAPK10
chr4	86950472	1	C	MAPK10	222	MAPK10
chr4	86952426	0	C	MAPK10	7	MAPK10
chr4	86952540	0	G	MAPK10	143	MAPK10
chr4	86952542	1	G	MAPK10	2	MAPK10
chr4	86952659	1	A	MAPK10	137	MAPK10
chr4	86985392	0	G	MAPK10	789	MAPK10
chr4	86985486	0	A	MAPK10	1297	MAPK10
chr4	86985506	1	C	MAPK10	766	MAPK10
chr4	86985599	1	T	MAPK10	1209	MAPK10
chr4	86988903	0	C	MAPK10	784	MAPK10
chr4	86989004	0	T	MAPK10	170	MAPK10
chr4	86989019	1	C	MAPK10	789	MAPK10
chr4	86989088	0	C	MAPK10	375	MAPK10
chr4	86989111	1	G	MAPK10	162	MAPK10
chr4	86989182	1	C	MAPK10	366	MAPK10
chr4	87019653	0	C	MAPK10	617	MAPK10
chr4	87019731	0	C	MAPK10	222	MAPK10
chr4	87019768	1	G	MAPK10	606	MAPK10
chr4	87019853	1	A	MAPK10	231	MAPK10
chr4	87022156	0	C	MAPK10	650	MAPK10
chr4	87022263	0	C	MAPK10	289	MAPK10
chr4	87022275	1	C	MAPK10	672	MAPK10
chr4	87022336	0	T	MAPK10	1122	MAPK10
chr4	87022366	1	A	MAPK10	281	MAPK10
chr4	87022452	1	T	MAPK10	1129	MAPK10
chr4	87023024	0	A	MAPK10	283	MAPK10
chr4	87023121	0	C	MAPK10	976	MAPK10
chr4	87023139	1	G	MAPK10	288	MAPK10
chr4	87023235	1	G	MAPK10	970	MAPK10
chr4	87024297	0	G	MAPK10	2	MAPK10
chr4	87024355	0	C	MAPK10	1484	MAPK10
chr4	87024362	1	T	MAPK10	2	MAPK10
chr4	87024493	1	T	MAPK10	1514	MAPK10
chr4	87028345	0	C	MAPK10	257	MAPK10
chr4	87028437	0	T	MAPK10	627	MAPK10
chr4	87028439	1	G	MAPK10	252	MAPK10
chr4	87028555	1	A	MAPK10	550	MAPK10
chr4	87080404	0	C	MAPK10	492	MAPK10
chr4	87080498	0	G	MAPK10	574	MAPK10
chr4	87080506	1	G	MAPK10	492	MAPK10
chr4	87080543	0	G	MAPK10	926	MAPK10
chr4	87080599	1	C	MAPK10	609	MAPK10
chr4	87080661	1	C	MAPK10	917	MAPK10
chr4	87115435	0	G	MAPK10	509	MAPK10
chr4	87115524	0	C	MAPK10	0	MAPK10
chr4	87115546	1	G	MAPK10	496	MAPK10
chr4	87115641	1	G	MAPK10	1	MAPK10
chr5	14270907	0	A	TRIO.1	902	TRIO
chr5	14271013	0	A	TRIO.1	14	TRIO
chr5	14271025	1	A	TRIO.1	909	TRIO
chr5	14271106	1	C	TRIO.1	13	TRIO
chr5	14280375	0	C	TRIO.1	495	TRIO
chr5	14280470	0	C	TRIO.1	939	TRIO
chr5	14280491	1	G	TRIO.1	488	TRIO
chr5	14280589	1	C	TRIO.1	927	TRIO
chr5	14286943	0	T	TRIO.1	227	TRIO
chr5	14287022	0	G	TRIO.1	342	TRIO
chr5	14287032	1	A	TRIO.1	239	TRIO
chr5	14287117	0	A	TRIO.1	824	TRIO
chr5	14287140	1	A	TRIO.1	254	TRIO
chr5	14287225	1	A	TRIO.1	809	TRIO
chr5	14290766	0	T	TRIO.1	80	TRIO
chr5	14290879	0	A	TRIO.1	485	TRIO
chr5	14290883	1	C	TRIO.1	80	TRIO
chr5	14290959	0	C	TRIO.1	543	TRIO
chr5	14290991	1	A	TRIO.1	434	TRIO
chr5	14291037	0	G	TRIO.1	217	TRIO
chr5	14291072	1	T	TRIO.1	543	TRIO
chr5	14291088	0	T	TRIO.1	493	TRIO
chr5	14291131	1	C	TRIO.1	211	TRIO
chr5	14291156	0	G	TRIO.1	394	TRIO
chr5	14291198	1	A	TRIO.1	491	TRIO
chr5	14291208	0	G	TRIO.1	552	TRIO
chr5	14291273	1	A	TRIO.1	396	TRIO
chr5	14291327	0	A	TRIO.1	229	TRIO
chr5	14291329	1	G	TRIO.1	562	TRIO
chr5	14291448	1	G	TRIO.1	151	TRIO
chr5	14293048	0	G	TRIO.1	887	TRIO
chr5	14293127	0	G	TRIO.1	228	TRIO
chr5	14293165	1	C	TRIO.1	882	TRIO
chr5	14293238	0	T	TRIO.1	967	TRIO
chr5	14293239	1	G	TRIO.1	233	TRIO
chr5	14293357	1	T	TRIO.1	968	TRIO
chr5	14297100	0	C	TRIO.1	930	TRIO
chr5	14297142	0	T	TRIO.1	875	TRIO
chr5	14297220	1	A	TRIO.1	937	TRIO
chr5	14297246	0	T	TRIO.1	230	TRIO
chr5	14297266	1	A	TRIO.1	874	TRIO
chr5	14297341	0	T	TRIO.1	359	TRIO
chr5	14297342	1	G	TRIO.1	229	TRIO
chr5	14297464	1	C	TRIO.1	353	TRIO
chr5	14304495	0	A	TRIO.1	1001	TRIO
chr5	14304605	0	C	TRIO.1	831	TRIO
chr5	14304612	1	G	TRIO.1	1101	TRIO
chr5	14304723	1	C	TRIO.1	836	TRIO
chr5	14316589	0	T	TRIO.1	818	TRIO
chr5	14316654	0	G	TRIO.1	130	TRIO
chr5	14316705	1	C	TRIO.1	815	TRIO
chr5	14316742	0	A	TRIO.1	748	TRIO
chr5	14316778	1	A	TRIO.1	125	TRIO
chr5	14316791	0	A	TRIO.1	733	TRIO
chr5	14316851	1	A	TRIO.1	765	TRIO
chr5	14316903	1	G	TRIO.1	740	TRIO
chr5	14330835	0	G	TRIO.1	42	TRIO
chr5	14330921	0	T	TRIO.1	563	TRIO
chr5	14330923	1	C	TRIO.1	55	TRIO
chr5	14331038	1	C	TRIO.1	560	TRIO
chr5	14336620	0	T	TRIO.1	900	TRIO
chr5	14336735	0	G	TRIO.1	320	TRIO
chr5	14336739	1	A	TRIO.1	1052	TRIO
chr5	14336798	0	C	TRIO.1	373	TRIO
chr5	14336828	1	G	TRIO.1	299	TRIO
chr5	14336914	1	C	TRIO.1	370	TRIO
chr5	14358173	0	T	TRIO.1	51	TRIO
chr5	14358311	1	C	TRIO.1	51	TRIO
chr5	14358336	0	A	TRIO.1	110	TRIO
chr5	14358423	0	T	TRIO.1	603	TRIO
chr5	14358434	1	G	TRIO.1	97	TRIO
chr5	14358529	1	T	TRIO.1	604	TRIO
chr5	14359391	0	T	TRIO.1	597	TRIO
chr5	14359485	0	A	TRIO.1	403	TRIO
chr5	14359511	1	C	TRIO.1	616	TRIO
chr5	14359512	0	A	TRIO.1	759	TRIO
chr5	14359587	1	A	TRIO.1	402	TRIO
chr5	14359633	1	C	TRIO.1	758	TRIO
chr5	14363759	0	C	TRIO.1	595	TRIO
chr5	14363853	0	C	TRIO.1	845	TRIO
chr5	14363873	1	G	TRIO.1	580	TRIO
chr5	14363894	0	C	TRIO.1	555	TRIO
chr5	14363963	1	G	TRIO.1	868	TRIO
chr5	14363966	0	C	TRIO.1	442	TRIO
chr5	14364011	1	G	TRIO.1	576	TRIO
chr5	14364063	1	C	TRIO.1	442	TRIO
chr5	14364721	0	G	TRIO.1	359	TRIO
chr5	14364824	0	C	TRIO.1	229	TRIO
chr5	14364840	1	A	TRIO.1	363	TRIO
chr5	14364855	0	C	TRIO.1	764	TRIO
chr5	14364926	1	G	TRIO.1	250	TRIO
chr5	14364969	1	C	TRIO.1	761	TRIO
chr5	14366899	0	C	TRIO.1	791	TRIO
chr5	14367008	0	G	TRIO.1	1146	TRIO
chr5	14367014	1	C	TRIO.1	802	TRIO
chr5	14367126	1	A	TRIO.1	1155	TRIO
chr5	14368758	0	C	TRIO.1	729	TRIO
chr5	14368869	0	A	TRIO.1	691	TRIO
chr5	14368873	1	C	TRIO.1	729	TRIO
chr5	14368952	0	G	TRIO.1	1151	TRIO
chr5	14368989	1	T	TRIO.1	684	TRIO
chr5	14369070	1	G	TRIO.1	1103	TRIO
chr5	14369391	0	C	TRIO.1	768	TRIO
chr5	14369456	0	T	TRIO.1	417	TRIO
chr5	14369504	1	C	TRIO.1	757	TRIO
chr5	14369517	0	A	TRIO.1	215	TRIO
chr5	14369564	1	A	TRIO.1	416	TRIO
chr5	14369580	0	A	TRIO.1	416	TRIO
chr5	14369623	1	A	TRIO.1	208	TRIO
chr5	14369700	1	G	TRIO.1	403	TRIO
chr5	14374316	0	A	TRIO.1	473	TRIO
chr5	14374429	0	A	TRIO.1	24	TRIO
chr5	14374432	1	C	TRIO.1	468	TRIO
chr5	14374534	1	A	TRIO.1	24	TRIO
chr5	14378100	0	T	TRIO.1	182	TRIO
chr5	14378208	0	A	TRIO.1	585	TRIO
chr5	14378216	1	T	TRIO.1	179	TRIO
chr5	14378325	1	T	TRIO.1	595	TRIO
chr5	14381157	0	C	TRIO.1	503	TRIO
chr5	14381221	0	C	TRIO.1	526	TRIO
chr5	14381266	1	G	TRIO.1	503	TRIO
chr5	14381277	0	T	TRIO.1	512	TRIO
chr5	14381340	1	G	TRIO.1	520	TRIO
chr5	14381396	1	A	TRIO.1	502	TRIO
chr5	14387526	0	C	TRIO.1	639	TRIO
chr5	14387601	0	A	TRIO.1	281	TRIO
chr5	14387635	1	G	TRIO.1	624	TRIO
chr5	14387702	0	G	TRIO.1	873	TRIO
chr5	14387722	1	C	TRIO.1	226	TRIO
chr5	14387805	0	T	TRIO.1	993	TRIO
chr5	14387820	1	A	TRIO.1	843	TRIO
chr5	14387907	0	G	TRIO.1	827	TRIO
chr5	14387927	1	A	TRIO.1	994	TRIO
chr5	14388021	1	G	TRIO.1	835	TRIO
chr5	14388656	0	C	TRIO.1	754	TRIO
chr5	14388760	0	A	TRIO.1	0	TRIO
chr5	14388771	1	C	TRIO.1	732	TRIO
chr5	14388862	1	T	TRIO.1	1	TRIO
chr5	14389361	0	A	TRIO.1	465	TRIO
chr5	14389461	0	C	TRIO.1	235	TRIO
chr5	14389474	1	G	TRIO.1	437	TRIO
chr5	14389579	1	C	TRIO.1	230	TRIO
chr5	14390295	0	T	TRIO.1	692	TRIO
chr5	14390387	0	T	TRIO.1	887	TRIO
chr5	14390408	1	G	TRIO.1	702	TRIO
chr5	14390506	1	C	TRIO.1	881	TRIO
chr5	14390965	0	G	TRIO.1	388	TRIO
chr5	14391026	0	T	TRIO.1	862	TRIO
chr5	14391077	1	A	TRIO.1	354	TRIO
chr5	14391145	1	A	TRIO.1	839	TRIO
chr5	14394052	0	C	TRIO.1	616	TRIO
chr5	14394145	0	A	TRIO.1	499	TRIO
chr5	14394166	1	G	TRIO.1	622	TRIO
chr5	14394254	1	T	TRIO.1	474	TRIO
chr5	14397149	0	C	TRIO.1	780	TRIO
chr5	14397204	0	A	TRIO.1	532	TRIO
chr5	14397261	1	A	TRIO.1	799	TRIO
chr5	14397323	1	A	TRIO.1	534	TRIO
chr5	14398940	0	T	TRIO.1	541	TRIO
chr5	14399021	0	C	TRIO.1	937	TRIO
chr5	14399059	1	A	TRIO.1	553	TRIO
chr5	14399094	0	T	TRIO.1	899	TRIO
chr5	14399136	1	A	TRIO.1	984	TRIO
chr5	14399211	1	A	TRIO.1	903	TRIO
chr5	14401026	0	C	TRIO.1	450	TRIO
chr5	14401120	0	T	TRIO.1	364	TRIO
chr5	14401140	1	A	TRIO.1	251	TRIO
chr5	14401234	1	T	TRIO.1	343	TRIO
chr5	14405935	0	G	TRIO.1	644	TRIO
chr5	14406005	0	G	TRIO.1	403	TRIO
chr5	14406057	1	A	TRIO.1	643	TRIO
chr5	14406122	1	A	TRIO.1	279	TRIO
chr5	14406621	0	G	TRIO.1	864	TRIO
chr5	14406697	0	G	TRIO.1	1281	TRIO
chr5	14406722	1	C	TRIO.1	862	TRIO
chr5	14406816	1	A	TRIO.1	1280	TRIO
chr5	14419827	0	A	TRIO.1	290	TRIO
chr5	14419911	0	G	TRIO.1	357	TRIO
chr5	14419917	1	A	TRIO.1	285	TRIO
chr5	14419987	0	A	TRIO.1	1008	TRIO
chr5	14420000	1	C	TRIO.1	360	TRIO
chr5	14420100	0	A	TRIO.1	909	TRIO
chr5	14420106	1	A	TRIO.1	1007	TRIO
chr5	14420221	1	A	TRIO.1	911	TRIO
chr5	14461074	0	C	TRIO.2	2	TRIO
chr5	14461148	1	A	TRIO.2	2	TRIO
chr5	14461197	0	T	TRIO.2	1	TRIO
chr5	14461323	1	A	TRIO.2	0	TRIO
chr5	14461329	0	A	TRIO.2	37	TRIO
chr5	14461471	1	T	TRIO.2	40	TRIO
chr5	14462800	0	A	TRIO.2	184	TRIO
chr5	14462833	0	A	TRIO.2	149	TRIO
chr5	14462897	1	C	TRIO.2	187	TRIO
chr5	14462907	0	C	TRIO.2	452	TRIO
chr5	14462925	1	A	TRIO.2	120	TRIO
chr5	14463021	1	C	TRIO.2	453	TRIO
chr5	14463028	0	T	TRIO.2	164	TRIO
chr5	14463140	1	G	TRIO.2	162	TRIO
chr5	14465618	0	T	TRIO.2	608	TRIO
chr5	14465674	0	C	TRIO.2	980	TRIO
chr5	14465735	1	G	TRIO.2	623	TRIO
chr5	14465792	1	G	TRIO.2	975	TRIO
chr5	14471402	0	T	TRIO.2	416	TRIO
chr5	14471491	0	A	TRIO.2	736	TRIO
chr5	14471498	1	G	TRIO.2	416	TRIO
chr5	14471602	1	T	TRIO.2	741	TRIO
chr5	14472678	0	T	TRIO.2	241	TRIO
chr5	14472789	1	G	TRIO.2	248	TRIO
chr5	14474078	0	A	TRIO.2	200	TRIO
chr5	14474180	0	C	TRIO.2	1069	TRIO
chr5	14474189	1	T	TRIO.2	234	TRIO
chr5	14474300	1	C	TRIO.2	1079	TRIO
chr5	14476980	0	A	TRIO.2	1331	TRIO
chr5	14477098	1	C	TRIO.2	1305	TRIO
chr5	14479298	0	G	TRIO.2	519	TRIO
chr5	14479386	0	T	TRIO.2	148	TRIO
chr5	14479413	1	C	TRIO.2	577	TRIO
chr5	14479492	1	T	TRIO.2	144	TRIO
chr5	14479994	0	C	TRIO.2	1246	TRIO
chr5	14480093	0	A	TRIO.2	718	TRIO
chr5	14480111	1	G	TRIO.2	1265	TRIO
chr5	14480204	1	T	TRIO.2	721	TRIO
chr5	14481311	0	C	TRIO.2	706	TRIO
chr5	14481430	1	A	TRIO.2	672	TRIO
chr5	14481600	0	T	TRIO.2	502	TRIO
chr5	14481702	0	A	TRIO.2	678	TRIO
chr5	14481717	1	A	TRIO.2	498	TRIO
chr5	14481817	1	A	TRIO.2	668	TRIO
chr5	14482646	0	T	TRIO.2	460	TRIO
chr5	14482743	0	C	TRIO.2	467	TRIO
chr5	14482751	1	G	TRIO.2	455	TRIO
chr5	14482819	0	C	TRIO.2	775	TRIO
chr5	14482860	1	T	TRIO.2	456	TRIO
chr5	14482933	1	C	TRIO.2	776	TRIO
chr5	14485144	0	T	TRIO.2	228	TRIO
chr5	14485219	0	C	TRIO.2	247	TRIO
chr5	14485263	1	C	TRIO.2	223	TRIO
chr5	14485292	0	G	TRIO.2	262	TRIO
chr5	14485328	1	T	TRIO.2	251	TRIO
chr5	14485389	1	C	TRIO.2	267	TRIO
chr5	14488307	0	G	TRIO.2	70	TRIO
chr5	14488451	1	C	TRIO.2	70	TRIO
chr5	14492637	0	C	TRIO.2	1024	TRIO
chr5	14492740	0	A	TRIO.2	136	TRIO
chr5	14492753	1	C	TRIO.2	991	TRIO
chr5	14492806	0	T	TRIO.2	873	TRIO
chr5	14492859	1	A	TRIO.2	137	TRIO
chr5	14492906	0	C	TRIO.2	640	TRIO
chr5	14492926	1	G	TRIO.2	873	TRIO
chr5	14493026	1	A	TRIO.2	549	TRIO
chr5	14496954	0	G	TRIO.2	615	TRIO
chr5	14497006	0	C	TRIO.2	971	TRIO
chr5	14497071	0	T	TRIO.2	66	TRIO
chr5	14497073	1	G	TRIO.2	637	TRIO
chr5	14497111	1	C	TRIO.2	971	TRIO
chr5	14497170	1	G	TRIO.2	65	TRIO
chr5	14497927	0	T	TRIO.2	904	TRIO
chr5	14498044	1	C	TRIO.2	915	TRIO
chr5	14498109	0	T	TRIO.2	376	TRIO
chr5	14498220	0	A	TRIO.2	492	TRIO
chr5	14498221	1	T	TRIO.2	364	TRIO
chr5	14498331	0	C	TRIO.2	549	TRIO
chr5	14498340	1	T	TRIO.2	425	TRIO
chr5	14498436	1	C	TRIO.2	541	TRIO
chr5	14498600	0	G	TRIO.2	551	TRIO
chr5	14498689	0	A	TRIO.2	650	TRIO
chr5	14498707	1	G	TRIO.2	571	TRIO
chr5	14498808	1	T	TRIO.2	651	TRIO
chr5	14502641	0	G	TRIO.2	262	TRIO
chr5	14502725	0	C	TRIO.2	866	TRIO
chr5	14502740	1	C	TRIO.2	264	TRIO
chr5	14502843	1	C	TRIO.2	759	TRIO
chr5	14504453	0	G	TRIO.2	872	TRIO
chr5	14504539	0	G	TRIO.2	75	TRIO
chr5	14504569	1	G	TRIO.2	879	TRIO
chr5	14504590	0	C	TRIO.2	390	TRIO
chr5	14504654	1	T	TRIO.2	72	TRIO
chr5	14504670	0	G	TRIO.2	446	TRIO
chr5	14504689	1	C	TRIO.2	393	TRIO
chr5	14504787	1	G	TRIO.2	423	TRIO
chr5	14507159	0	T	TRIO.2	897	TRIO
chr5	14507240	0	G	TRIO.2	440	TRIO
chr5	14507279	1	C	TRIO.2	894	TRIO
chr5	14507362	0	A	TRIO.2	403	TRIO
chr5	14507363	1	C	TRIO.2	480	TRIO
chr5	14507501	1	G	TRIO.2	421	TRIO
chr5	14507918	0	G	TRIO.2	382	TRIO
chr5	14508001	0	C	TRIO.2	595	TRIO
chr5	14508026	1	C	TRIO.2	378	TRIO
chr5	14508055	0	G	TRIO.2	612	TRIO
chr5	14508121	1	G	TRIO.2	604	TRIO
chr5	14508160	0	A	TRIO.2	261	TRIO
chr5	14508165	1	G	TRIO.2	608	TRIO
chr5	14508187	0	G	TRIO.2	658	TRIO
chr5	14508266	1	G	TRIO.2	238	TRIO
chr5	14508303	0	G	TRIO.2	478	TRIO
chr5	14508307	1	A	TRIO.2	658	TRIO
chr5	14508324	0	C	TRIO.2	656	TRIO
chr5	14508435	1	G	TRIO.2	540	TRIO
chr5	14508451	0	C	TRIO.2	644	TRIO
chr5	14508465	1	G	TRIO.2	657	TRIO
chr5	14508568	1	C	TRIO.2	574	TRIO
chr6	112430601	0	C	LAMA4.1	283	LAMA4
chr6	112430706	0	T	LAMA4.1	486	LAMA4
chr6	112430714	1	C	LAMA4.1	304	LAMA4
chr6	112430825	1	G	LAMA4.1	454	LAMA4
chr6	112435221	0	C	LAMA4.1	996	LAMA4
chr6	112435302	0	G	LAMA4.1	730	LAMA4
chr6	112435338	1	C	LAMA4.1	993	LAMA4
chr6	112435378	0	C	LAMA4.1	1268	LAMA4
chr6	112435412	1	C	LAMA4.1	731	LAMA4
chr6	112435496	1	C	LAMA4.1	1263	LAMA4
chr6	112435835	0	G	LAMA4.1	653	LAMA4
chr6	112435947	0	C	LAMA4.1	1	LAMA4
chr6	112435949	1	T	LAMA4.1	689	LAMA4
chr6	112436047	1	A	LAMA4.1	0	LAMA4
chr6	112437036	0	A	LAMA4.1	35	LAMA4
chr6	112437106	0	A	LAMA4.1	7	LAMA4
chr6	112437151	1	A	LAMA4.1	35	LAMA4
chr6	112437222	1	C	LAMA4.1	7	LAMA4
chr6	112438900	0	G	LAMA4.1	424	LAMA4
chr6	112438979	0	T	LAMA4.1	256	LAMA4
chr6	112439014	1	C	LAMA4.1	324	LAMA4
chr6	112439081	0	A	LAMA4.1	396	LAMA4
chr6	112439093	1	G	LAMA4.1	253	LAMA4
chr6	112439196	1	C	LAMA4.1	379	LAMA4
chr6	112440332	0	G	LAMA4.1	639	LAMA4
chr6	112440447	0	C	LAMA4.1	776	LAMA4
chr6	112440451	1	C	LAMA4.1	642	LAMA4
chr6	112440564	1	C	LAMA4.1	776	LAMA4
chr6	112441431	0	C	LAMA4.1	762	LAMA4
chr6	112441531	0	C	LAMA4.1	251	LAMA4
chr6	112441552	1	A	LAMA4.1	763	LAMA4
chr6	112441616	0	G	LAMA4.1	160	LAMA4
chr6	112441647	1	G	LAMA4.1	250	LAMA4
chr6	112441700	1	A	LAMA4.1	162	LAMA4
chr6	112443192	0	C	LAMA4.1	473	LAMA4
chr6	112443281	0	G	LAMA4.1	746	LAMA4
chr6	112443293	1	C	LAMA4.1	470	LAMA4
chr6	112443350	0	C	LAMA4.1	619	LAMA4
chr6	112443396	1	T	LAMA4.1	731	LAMA4
chr6	112443463	1	T	LAMA4.1	513	LAMA4
chr6	112450099	0	A	LAMA4.1	27	LAMA4
chr6	112450192	0	A	LAMA4.1	58	LAMA4
chr6	112450216	1	G	LAMA4.1	21	LAMA4
chr6	112450221	0	G	LAMA4.1	3	LAMA4
chr6	112450271	1	A	LAMA4.1	44	LAMA4
chr6	112450335	1	T	LAMA4.1	2	LAMA4
chr6	112451000	0	C	LAMA4.1	2	LAMA4
chr6	112451101	0	G	LAMA4.1	846	LAMA4
chr6	112451110	1	G	LAMA4.1	0	LAMA4
chr6	112451181	0	C	LAMA4.1	623	LAMA4
chr6	112451206	1	A	LAMA4.1	843	LAMA4
chr6	112451298	1	C	LAMA4.1	641	LAMA4
chr6	112452145	0	A	LAMA4.1	537	LAMA4
chr6	112452201	0	G	LAMA4.1	1055	LAMA4
chr6	112452261	1	T	LAMA4.1	572	LAMA4
chr6	112452293	0	A	LAMA4.1	718	LAMA4
chr6	112452318	1	C	LAMA4.1	1046	LAMA4
chr6	112452405	1	G	LAMA4.1	687	LAMA4
chr6	112453934	0	C	LAMA4.1	881	LAMA4
chr6	112454034	0	G	LAMA4.1	207	LAMA4
chr6	112454049	1	G	LAMA4.1	937	LAMA4
chr6	112454155	1	T	LAMA4.1	227	LAMA4
chr6	112454506	0	T	LAMA4.1	198	LAMA4
chr6	112454614	0	G	LAMA4.1	389	LAMA4
chr6	112454626	1	G	LAMA4.1	195	LAMA4
chr6	112454718	1	C	LAMA4.1	384	LAMA4
chr6	112455648	0	C	LAMA4.1	1183	LAMA4
chr6	112455688	0	G	LAMA4.1	720	LAMA4
chr6	112455763	1	T	LAMA4.1	1152	LAMA4
chr6	112455795	0	T	LAMA4.1	0	LAMA4
chr6	112455802	1	T	LAMA4.1	708	LAMA4
chr6	112455907	1	G	LAMA4.1	0	LAMA4
chr6	112457248	0	T	LAMA4.1	575	LAMA4
chr6	112457342	0	C	LAMA4.1	89	LAMA4
chr6	112457365	1	G	LAMA4.1	682	LAMA4
chr6	112457444	0	T	LAMA4.1	330	LAMA4
chr6	112457453	1	T	LAMA4.1	86	LAMA4
chr6	112457560	1	A	LAMA4.1	319	LAMA4
chr6	112460276	0	G	LAMA4.1	388	LAMA4
chr6	112460352	0	G	LAMA4.1	654	LAMA4
chr6	112460372	1	C	LAMA4.1	391	LAMA4
chr6	112460464	0	G	LAMA4.1	934	LAMA4
chr6	112460470	1	C	LAMA4.1	671	LAMA4
chr6	112460581	1	C	LAMA4.1	1000	LAMA4
chr6	112460907	0	C	LAMA4.1	746	LAMA4
chr6	112461018	0	T	LAMA4.1	287	LAMA4
chr6	112461019	1	C	LAMA4.1	793	LAMA4
chr6	112461131	1	T	LAMA4.1	294	LAMA4
chr6	112461903	0	A	LAMA4.1	37	LAMA4
chr6	112461965	0	G	LAMA4.1	881	LAMA4
chr6	112461984	1	C	LAMA4.1	33	LAMA4
chr6	112462004	0	C	LAMA4.1	111	LAMA4
chr6	112462076	1	G	LAMA4.1	896	LAMA4
chr6	112462089	0	G	LAMA4.1	1	LAMA4
chr6	112462116	1	T	LAMA4.1	77	LAMA4
chr6	112462206	1	C	LAMA4.1	3	LAMA4
chr6	112462526	0	T	LAMA4.1	341	LAMA4
chr6	112462583	0	G	LAMA4.1	49	LAMA4
chr6	112462638	1	G	LAMA4.1	328	LAMA4
chr6	112462696	0	C	LAMA4.1	1	LAMA4
chr6	112462700	1	T	LAMA4.1	49	LAMA4
chr6	112462813	1	C	LAMA4.1	0	LAMA4
chr6	112463297	0	C	LAMA4.1	550	LAMA4
chr6	112463370	0	T	LAMA4.1	742	LAMA4
chr6	112463397	1	T	LAMA4.1	523	LAMA4
chr6	112463488	0	C	LAMA4.1	639	LAMA4
chr6	112463490	1	T	LAMA4.1	740	LAMA4
chr6	112463604	1	A	LAMA4.1	642	LAMA4
chr6	112465968	0	C	LAMA4.1	399	LAMA4
chr6	112466084	0	A	LAMA4.1	690	LAMA4
chr6	112466088	1	T	LAMA4.1	325	LAMA4
chr6	112466199	1	G	LAMA4.1	568	LAMA4
chr6	112469318	0	T	LAMA4.1	1281	LAMA4
chr6	112469429	0	G	LAMA4.1	683	LAMA4
chr6	112469434	1	T	LAMA4.1	1292	LAMA4
chr6	112469509	0	T	LAMA4.1	1003	LAMA4
chr6	112469539	1	C	LAMA4.1	690	LAMA4
chr6	112469626	1	A	LAMA4.1	1001	LAMA4
chr6	112471640	0	A	LAMA4.1	281	LAMA4
chr6	112471753	0	T	LAMA4.1	570	LAMA4
chr6	112471755	1	T	LAMA4.1	300	LAMA4
chr6	112471869	1	G	LAMA4.1	576	LAMA4
chr6	112476003	0	A	LAMA4.1	787	LAMA4
chr6	112476079	0	C	LAMA4.1	506	LAMA4
chr6	112476115	1	T	LAMA4.1	790	LAMA4
chr6	112476195	1	A	LAMA4.1	488	LAMA4
chr6	112476691	0	G	LAMA4.1	827	LAMA4
chr6	112476783	0	G	LAMA4.1	639	LAMA4
chr6	112476807	1	G	LAMA4.1	837	LAMA4
chr6	112476895	0	A	LAMA4.1	624	LAMA4
chr6	112476897	1	C	LAMA4.1	290	LAMA4
chr6	112477013	1	T	LAMA4.1	589	LAMA4
chr6	112479836	0	G	LAMA4.1	673	LAMA4
chr6	112479945	0	A	LAMA4.1	1184	LAMA4
chr6	112479953	1	C	LAMA4.1	671	LAMA4
chr6	112480061	0	C	LAMA4.1	1	LAMA4
chr6	112480063	1	G	LAMA4.1	1239	LAMA4
chr6	112480175	1	T	LAMA4.1	1	LAMA4
chr6	112486322	0	G	LAMA4.1	789	LAMA4
chr6	112486399	0	G	LAMA4.1	175	LAMA4
chr6	112486437	1	G	LAMA4.1	823	LAMA4
chr6	112486461	0	C	LAMA4.1	282	LAMA4
chr6	112486489	1	G	LAMA4.1	186	LAMA4
chr6	112486559	1	G	LAMA4.1	281	LAMA4
chr6	112493788	0	C	LAMA4.2	649	LAMA4
chr6	112493899	0	G	LAMA4.2	1202	LAMA4
chr6	112493904	1	T	LAMA4.2	636	LAMA4
chr6	112493973	0	T	LAMA4.2	854	LAMA4
chr6	112494020	1	G	LAMA4.2	1209	LAMA4
chr6	112494080	1	A	LAMA4.2	850	LAMA4
chr6	112496466	0	C	LAMA4.2	902	LAMA4
chr6	112496523	0	G	LAMA4.2	1002	LAMA4
chr6	112496580	1	C	LAMA4.2	886	LAMA4
chr6	112496602	0	G	LAMA4.2	504	LAMA4
chr6	112496635	1	G	LAMA4.2	1029	LAMA4
chr6	112496718	1	G	LAMA4.2	530	LAMA4
chr6	112499266	0	G	LAMA4.2	824	LAMA4
chr6	112499369	0	T	LAMA4.2	710	LAMA4
chr6	112499385	1	T	LAMA4.2	823	LAMA4
chr6	112499490	1	A	LAMA4.2	723	LAMA4
chr6	112506393	0	C	LAMA4.2	789	LAMA4
chr6	112506504	0	G	LAMA4.2	174	LAMA4
chr6	112506508	1	C	LAMA4.2	777	LAMA4
chr6	112506617	1	C	LAMA4.2	168	LAMA4
chr6	112508619	0	A	LAMA4.2	187	LAMA4
chr6	112508681	0	C	LAMA4.2	818	LAMA4
chr6	112508709	1	A	LAMA4.2	185	LAMA4
chr6	112508762	0	A	LAMA4.2	507	LAMA4
chr6	112508791	1	C	LAMA4.2	820	LAMA4
chr6	112508870	1	A	LAMA4.2	498	LAMA4
chr6	112510280	0	G	LAMA4.2	166	LAMA4
chr6	112510360	0	A	LAMA4.2	50	LAMA4
chr6	112510371	1	G	LAMA4.2	169	LAMA4
chr6	112510442	1	C	LAMA4.2	49	LAMA4
chr6	112512793	0	G	LAMA4.2	127	LAMA4
chr6	112512903	0	C	LAMA4.2	532	LAMA4
chr6	112512910	1	T	LAMA4.2	233	LAMA4
chr6	112512962	0	G	LAMA4.2	122	LAMA4
chr6	112513013	1	T	LAMA4.2	528	LAMA4
chr6	112513022	0	T	LAMA4.2	760	LAMA4
chr6	112513050	1	C	LAMA4.2	132	LAMA4
chr6	112513136	1	G	LAMA4.2	760	LAMA4
chr6	112522783	0	G	LAMA4.2	85	LAMA4
chr6	112522888	0	A	LAMA4.2	272	LAMA4
chr6	112522903	1	C	LAMA4.2	88	LAMA4
chr6	112522993	1	A	LAMA4.2	273	LAMA4
chr6	112528133	0	A	LAMA4.2	562	LAMA4
chr6	112528203	0	A	LAMA4.2	6	LAMA4
chr6	112528258	1	C	LAMA4.2	564	LAMA4
chr6	112528297	0	C	LAMA4.2	242	LAMA4
chr6	112528311	1	T	LAMA4.2	6	LAMA4
chr6	112528396	1	G	LAMA4.2	331	LAMA4
chr6	112537548	0	G	LAMA4.2	331	LAMA4
chr6	112537606	0	T	LAMA4.2	375	LAMA4
chr6	112537649	1	G	LAMA4.2	334	LAMA4
chr6	112537719	1	G	LAMA4.2	377	LAMA4
chr6	112574927	0	T	LAMA4.2	583	LAMA4
chr6	112575026	0	T	LAMA4.2	205	LAMA4
chr6	112575042	1	A	LAMA4.2	577	LAMA4
chr6	112575139	1	A	LAMA4.2	240	LAMA4
chr6	112575156	0	A	LAMA4.2	480	LAMA4
chr6	112575253	1	A	LAMA4.2	492	LAMA4
chr6	112575266	0	G	LAMA4.2	615	LAMA4
chr6	112575369	0	A	LAMA4.2	205	LAMA4
chr6	112575371	1	T	LAMA4.2	619	LAMA4
chr6	112575490	1	G	LAMA4.2	205	LAMA4
chr6	117609632	0	T	ROS1.1	201	ROS1
chr6	117609682	0	G	ROS1.1	740	ROS1
chr6	117609721	1	A	ROS1.1	199	ROS1
chr6	117609797	0	C	ROS1.1	909	ROS1
chr6	117609800	1	C	ROS1.1	473	ROS1
chr6	117609841	0	T	ROS1.1	206	ROS1
chr6	117609915	1	C	ROS1.1	903	ROS1
chr6	117609930	0	C	ROS1.1	0	ROS1
chr6	117609950	1	A	ROS1.1	469	ROS1
chr6	117610047	1	G	ROS1.1	2	ROS1
chr6	117622100	0	C	ROS1.1	9	ROS1
chr6	117622183	0	G	ROS1.1	610	ROS1
chr6	117622216	1	G	ROS1.1	11	ROS1
chr6	117622298	0	C	ROS1.1	3	ROS1
chr6	117622300	1	C	ROS1.1	625	ROS1
chr6	117622392	1	G	ROS1.1	8	ROS1
chr6	117629910	0	C	ROS1.1	518	ROS1
chr6	117630028	0	G	ROS1.1	117	ROS1
chr6	117630029	1	G	ROS1.1	508	ROS1
chr6	117630139	1	A	ROS1.1	119	ROS1
chr6	117631204	0	A	ROS1.1	1	ROS1
chr6	117631279	0	C	ROS1.1	182	ROS1
chr6	117631282	1	A	ROS1.1	4	ROS1
chr6	117631379	0	A	ROS1.1	608	ROS1
chr6	117631381	1	C	ROS1.1	179	ROS1
chr6	117631495	1	C	ROS1.1	609	ROS1
chr6	117632141	0	G	ROS1.1	313	ROS1
chr6	117632192	0	A	ROS1.1	411	ROS1
chr6	117632257	1	C	ROS1.1	311	ROS1
chr6	117632303	1	T	ROS1.1	405	ROS1
chr6	117638280	0	C	ROS1.1	218	ROS1
chr6	117638377	0	G	ROS1.1	915	ROS1
chr6	117638399	1	T	ROS1.1	217	ROS1
chr6	117638491	1	G	ROS1.1	947	ROS1
chr6	117639330	0	A	ROS1.1	919	ROS1
chr6	117639445	1	A	ROS1.1	952	ROS1
chr6	117640929	0	C	ROS1.1	115	ROS1
chr6	117641044	0	T	ROS1.1	640	ROS1
chr6	117641046	1	G	ROS1.1	103	ROS1
chr6	117641140	0	T	ROS1.1	754	ROS1
chr6	117641158	1	G	ROS1.1	666	ROS1
chr6	117641257	1	T	ROS1.1	732	ROS1
chr6	117642371	0	G	ROS1.1	822	ROS1
chr6	117642436	0	G	ROS1.1	683	ROS1
chr6	117642477	1	C	ROS1.1	836	ROS1
chr6	117642509	0	G	ROS1.1	8	ROS1
chr6	117642545	1	C	ROS1.1	636	ROS1
chr6	117642623	1	T	ROS1.1	15	ROS1
chr6	117645470	0	A	ROS1.1	0	ROS1
chr6	117645534	0	C	ROS1.1	0	ROS1
chr6	117645548	1	A	ROS1.1	0	ROS1
chr6	117645647	1	G	ROS1.1	0	ROS1
chr6	117647328	0	A	ROS1.1	1	ROS1
chr6	117647428	0	C	ROS1.1	744	ROS1
chr6	117647434	1	C	ROS1.1	1	ROS1
chr6	117647530	0	A	ROS1.1	0	ROS1
chr6	117647536	1	C	ROS1.1	735	ROS1
chr6	117647649	1	C	ROS1.1	1	ROS1
chr6	117650471	0	G	ROS1.1	11	ROS1
chr6	117650548	0	C	ROS1.1	671	ROS1
chr6	117650583	1	G	ROS1.1	9	ROS1
chr6	117650659	1	T	ROS1.1	679	ROS1
chr6	117658312	0	G	ROS1.1	128	ROS1
chr6	117658369	0	A	ROS1.1	317	ROS1
chr6	117658387	1	A	ROS1.1	109	ROS1
chr6	117658473	0	T	ROS1.1	4	ROS1
chr6	117658481	1	T	ROS1.1	489	ROS1
chr6	117658583	1	C	ROS1.1	4	ROS1
[truncated: 3,512 more rows]
