# Supplementary material for: Quantitative analysis of differences in copy numbers using read depth obtained from PCR-enriched samples and controls
Source: BMC Bioinformatics. 2015 Jan 28;16:17. doi: 10.1186/s12859-014-0428-5 (PMC4384318; doi:10.1186/s12859-014-0428-5)
Supplement: Additional file 2 — Primer read depth raw data. This archive (zip) contains one tab-separated text file (tsv) per sequencing run and sample. Each file name is composed of the run id and sample name. The column definitions are: chromosome, position, direction, reference base, cluster name, depth and original gene name. [file 12859_2014_428_MOESM2_ESM.zip › M117_NA12878.tsv]

chr2	25457047	0	T	DNMT3A	16	DNMT3A
chr2	25457156	0	A	DNMT3A	494	DNMT3A
chr2	25457164	1	T	DNMT3A	18	DNMT3A
chr2	25457264	0	T	DNMT3A	103	DNMT3A
chr2	25457275	1	G	DNMT3A	491	DNMT3A
chr2	25457354	1	C	DNMT3A	104	DNMT3A
chr2	25458540	0	C	DNMT3A	822	DNMT3A
chr2	25458644	0	G	DNMT3A	430	DNMT3A
chr2	25458657	1	G	DNMT3A	817	DNMT3A
chr2	25458764	1	C	DNMT3A	428	DNMT3A
chr2	25459699	0	C	DNMT3A	71	DNMT3A
chr2	25459793	0	G	DNMT3A	267	DNMT3A
chr2	25459820	1	A	DNMT3A	82	DNMT3A
chr2	25459906	1	A	DNMT3A	264	DNMT3A
chr2	25461946	0	T	DNMT3A	198	DNMT3A
chr2	25462008	0	C	DNMT3A	158	DNMT3A
chr2	25462065	1	T	DNMT3A	223	DNMT3A
chr2	25462066	0	C	DNMT3A	654	DNMT3A
chr2	25462102	1	G	DNMT3A	131	DNMT3A
chr2	25462179	1	C	DNMT3A	652	DNMT3A
chr2	25463106	0	G	DNMT3A	449	DNMT3A
chr2	25463212	0	T	DNMT3A	482	DNMT3A
chr2	25463226	1	T	DNMT3A	433	DNMT3A
chr2	25463297	0	A	DNMT3A	456	DNMT3A
chr2	25463333	1	A	DNMT3A	498	DNMT3A
chr2	25463411	1	T	DNMT3A	459	DNMT3A
chr2	25463445	0	C	DNMT3A	357	DNMT3A
chr2	25463553	0	C	DNMT3A	656	DNMT3A
chr2	25463567	1	A	DNMT3A	357	DNMT3A
chr2	25463674	1	G	DNMT3A	661	DNMT3A
chr2	25464364	0	G	DNMT3A	235	DNMT3A
chr2	25464478	0	C	DNMT3A	310	DNMT3A
chr2	25464504	1	A	DNMT3A	237	DNMT3A
chr2	25464600	1	C	DNMT3A	319	DNMT3A
chr2	25466696	0	A	DNMT3A	355	DNMT3A
chr2	25466778	0	C	DNMT3A	77	DNMT3A
chr2	25466811	1	C	DNMT3A	321	DNMT3A
chr2	25466845	0	G	DNMT3A	288	DNMT3A
chr2	25466865	1	A	DNMT3A	76	DNMT3A
chr2	25466946	0	A	DNMT3A	195	DNMT3A
chr2	25466969	1	A	DNMT3A	287	DNMT3A
chr2	25467030	0	C	DNMT3A	171	DNMT3A
chr2	25467050	1	A	DNMT3A	182	DNMT3A
chr2	25467112	0	T	DNMT3A	45	DNMT3A
chr2	25467140	1	C	DNMT3A	171	DNMT3A
chr2	25467191	0	A	DNMT3A	53	DNMT3A
chr2	25467201	1	A	DNMT3A	48	DNMT3A
chr2	25467283	1	A	DNMT3A	53	DNMT3A
chr2	25467388	0	T	DNMT3A	304	DNMT3A
chr2	25467500	0	A	DNMT3A	109	DNMT3A
chr2	25467506	1	A	DNMT3A	297	DNMT3A
chr2	25467613	1	T	DNMT3A	154	DNMT3A
chr2	25468047	0	A	DNMT3A	377	DNMT3A
chr2	25468124	0	T	DNMT3A	229	DNMT3A
chr2	25468170	1	A	DNMT3A	428	DNMT3A
chr2	25468230	1	A	DNMT3A	230	DNMT3A
chr2	25468881	0	A	DNMT3A	975	DNMT3A
chr2	25469016	0	G	DNMT3A	309	DNMT3A
chr2	25469023	1	A	DNMT3A	1000	DNMT3A
chr2	25469054	0	C	DNMT3A	515	DNMT3A
chr2	25469129	1	A	DNMT3A	304	DNMT3A
chr2	25469157	0	T	DNMT3A	554	DNMT3A
chr2	25469173	1	T	DNMT3A	507	DNMT3A
chr2	25469280	1	T	DNMT3A	550	DNMT3A
chr2	25469425	0	C	DNMT3A	49	DNMT3A
chr2	25469492	0	C	DNMT3A	102	DNMT3A
chr2	25469547	1	A	DNMT3A	70	DNMT3A
chr2	25469552	0	T	DNMT3A	165	DNMT3A
chr2	25469585	1	T	DNMT3A	103	DNMT3A
chr2	25469674	1	T	DNMT3A	167	DNMT3A
chr2	25469865	0	C	DNMT3A	189	DNMT3A
chr2	25469938	0	G	DNMT3A	177	DNMT3A
chr2	25469985	1	C	DNMT3A	191	DNMT3A
chr2	25470003	0	G	DNMT3A	285	DNMT3A
chr2	25470047	1	C	DNMT3A	182	DNMT3A
chr2	25470118	1	A	DNMT3A	272	DNMT3A
chr2	25470422	0	T	DNMT3A	289	DNMT3A
chr2	25470489	0	T	DNMT3A	701	DNMT3A
chr2	25470530	1	A	DNMT3A	294	DNMT3A
chr2	25470630	1	A	DNMT3A	703	DNMT3A
chr2	25470945	0	C	DNMT3A	8	DNMT3A
chr2	25471058	0	C	DNMT3A	19	DNMT3A
chr2	25471091	1	T	DNMT3A	12	DNMT3A
chr2	25471155	1	C	DNMT3A	20	DNMT3A
chr2	25472505	0	G	DNMT3A	651	DNMT3A
chr2	25472622	1	T	DNMT3A	658	DNMT3A
chr2	25474981	0	C	DNMT3A	232	DNMT3A
chr2	25475119	1	G	DNMT3A	233	DNMT3A
chr2	25497733	0	G	DNMT3A	651	DNMT3A
chr2	25497850	1	T	DNMT3A	654	DNMT3A
chr2	25497859	0	T	DNMT3A	338	DNMT3A
chr2	25497985	1	T	DNMT3A	358	DNMT3A
chr2	25498328	0	A	DNMT3A	333	DNMT3A
chr2	25498446	1	T	DNMT3A	325	DNMT3A
chr2	25505225	0	T	DNMT3A	754	DNMT3A
chr2	25505367	1	C	DNMT3A	552	DNMT3A
chr2	25505370	0	T	DNMT3A	431	DNMT3A
chr2	25505492	1	G	DNMT3A	424	DNMT3A
chr2	25522996	0	T	DNMT3A	770	DNMT3A
chr2	25523122	1	C	DNMT3A	759	DNMT3A
chr2	25536793	0	C	DNMT3A	129	DNMT3A
chr2	25536915	1	G	DNMT3A	119	DNMT3A
chr2	26414029	0	C	HADHA+HADHB	314	HADHA
chr2	26414129	0	A	HADHA+HADHB	218	HADHA
chr2	26414137	1	G	HADHA+HADHB	335	HADHA
chr2	26414202	0	C	HADHA+HADHB	208	HADHA
chr2	26414242	1	C	HADHA+HADHB	218	HADHA
chr2	26414320	1	A	HADHA+HADHB	221	HADHA
chr2	26414329	0	C	HADHA+HADHB	304	HADHA
chr2	26414439	0	T	HADHA+HADHB	384	HADHA
chr2	26414442	1	C	HADHA+HADHB	259	HADHA
chr2	26414561	1	G	HADHA+HADHB	383	HADHA
chr2	26415158	0	T	HADHA+HADHB	531	HADHA
chr2	26415244	0	C	HADHA+HADHB	258	HADHA
chr2	26415276	1	C	HADHA+HADHB	537	HADHA
chr2	26415353	1	T	HADHA+HADHB	257	HADHA
chr2	26416405	0	G	HADHA+HADHB	307	HADHA
chr2	26416491	0	C	HADHA+HADHB	334	HADHA
chr2	26416525	1	A	HADHA+HADHB	308	HADHA
chr2	26416611	0	G	HADHA+HADHB	485	HADHA
chr2	26416614	1	A	HADHA+HADHB	337	HADHA
chr2	26416731	1	T	HADHA+HADHB	506	HADHA
chr2	26417375	0	C	HADHA+HADHB	359	HADHA
chr2	26417462	0	A	HADHA+HADHB	313	HADHA
chr2	26417485	1	G	HADHA+HADHB	358	HADHA
chr2	26417581	1	G	HADHA+HADHB	297	HADHA
chr2	26417919	0	A	HADHA+HADHB	542	HADHA
chr2	26418032	0	T	HADHA+HADHB	665	HADHA
chr2	26418035	1	T	HADHA+HADHB	531	HADHA
chr2	26418152	1	C	HADHA+HADHB	658	HADHA
chr2	26420508	0	G	HADHA+HADHB	313	HADHA
chr2	26420594	0	C	HADHA+HADHB	566	HADHA
chr2	26420609	1	G	HADHA+HADHB	313	HADHA
chr2	26420714	1	C	HADHA+HADHB	587	HADHA
chr2	26423991	0	A	HADHA+HADHB	281	HADHA
chr2	26424105	0	G	HADHA+HADHB	540	HADHA
chr2	26424107	1	A	HADHA+HADHB	288	HADHA
chr2	26424211	1	T	HADHA+HADHB	534	HADHA
chr2	26426908	0	G	HADHA+HADHB	204	HADHA
chr2	26427000	0	C	HADHA+HADHB	849	HADHA
chr2	26427002	1	C	HADHA+HADHB	201	HADHA
chr2	26427114	1	T	HADHA+HADHB	846	HADHA
chr2	26432628	0	C	HADHA+HADHB	543	HADHA
chr2	26432737	0	T	HADHA+HADHB	847	HADHA
chr2	26432743	1	C	HADHA+HADHB	533	HADHA
chr2	26432855	1	A	HADHA+HADHB	846	HADHA
chr2	26435408	0	A	HADHA+HADHB	328	HADHA
chr2	26435524	1	C	HADHA+HADHB	327	HADHA
chr2	26437249	0	G	HADHA+HADHB	168	HADHA
chr2	26437309	0	C	HADHA+HADHB	1142	HADHA
chr2	26437344	1	C	HADHA+HADHB	168	HADHA
chr2	26437409	0	G	HADHA+HADHB	57	HADHA
chr2	26437422	1	C	HADHA+HADHB	1132	HADHA
chr2	26437525	1	G	HADHA+HADHB	49	HADHA
chr2	26437895	0	C	HADHA+HADHB	409	HADHA
chr2	26437998	0	T	HADHA+HADHB	335	HADHA
chr2	26438011	1	A	HADHA+HADHB	402	HADHA
chr2	26438112	1	A	HADHA+HADHB	333	HADHA
chr2	26453004	0	C	HADHA+HADHB	411	HADHA
chr2	26453063	0	G	HADHA+HADHB	528	HADHA
chr2	26453123	1	T	HADHA+HADHB	411	HADHA
chr2	26453148	0	A	HADHA+HADHB	830	HADHA
chr2	26453171	1	C	HADHA+HADHB	519	HADHA
chr2	26453265	1	C	HADHA+HADHB	792	HADHA
chr2	26454963	0	C	HADHA+HADHB	247	HADHA
chr2	26455044	0	T	HADHA+HADHB	5	HADHA
chr2	26455078	1	A	HADHA+HADHB	227	HADHA
chr2	26455143	0	G	HADHA+HADHB	61	HADHA
chr2	26455147	1	C	HADHA+HADHB	5	HADHA
chr2	26455263	1	G	HADHA+HADHB	62	HADHA
chr2	26457062	0	C	HADHA+HADHB	581	HADHA
chr2	26457131	0	G	HADHA+HADHB	89	HADHA
chr2	26457176	1	T	HADHA+HADHB	571	HADHA
chr2	26457198	0	G	HADHA+HADHB	104	HADHA
chr2	26457218	1	A	HADHA+HADHB	79	HADHA
chr2	26457309	1	C	HADHA+HADHB	101	HADHA
chr2	26459699	0	G	HADHA+HADHB	960	HADHA
chr2	26459804	0	T	HADHA+HADHB	278	HADHA
chr2	26459808	1	T	HADHA+HADHB	921	HADHA
chr2	26459918	1	C	HADHA+HADHB	271	HADHA
chr2	26461816	0	A	HADHA+HADHB	107	HADHA
chr2	26461876	0	A	HADHA+HADHB	2	HADHA
chr2	26461929	1	A	HADHA+HADHB	101	HADHA
chr2	26461979	0	C	HADHA+HADHB	0	HADHA
chr2	26461988	1	C	HADHA+HADHB	10	HADHA
chr2	26462039	1	T	HADHA+HADHB	0	HADHA
chr2	26467279	0	G	HADHA+HADHB	59	HADHA
chr2	26467419	0	A	HADHA+HADHB	35	HADHA
chr2	26467422	1	C	HADHA+HADHB	74	HADHA
chr2	26467526	1	T	HADHA+HADHB	35	HADHA
chr2	26477034	0	G	HADHA+HADHB	67	HADHB
chr2	26477146	0	T	HADHA+HADHB	24	HADHB
chr2	26477153	1	C	HADHA+HADHB	64	HADHB
chr2	26477246	1	C	HADHA+HADHB	8	HADHB
chr2	26477257	0	A	HADHA+HADHB	1823	HADHB
chr2	26477388	1	T	HADHA+HADHB	1855	HADHB
chr2	26486254	0	A	HADHA+HADHB	118	HADHB
chr2	26486277	0	G	HADHA+HADHB	112	HADHB
chr2	26486341	1	G	HADHA+HADHB	135	HADHB
chr2	26486378	1	C	HADHA+HADHB	39	HADHB
chr2	26492734	0	G	HADHA+HADHB	497	HADHB
chr2	26492829	0	A	HADHA+HADHB	165	HADHB
chr2	26492838	1	C	HADHA+HADHB	481	HADHB
chr2	26492938	1	G	HADHA+HADHB	169	HADHB
chr2	26496486	0	A	HADHA+HADHB	511	HADHB
chr2	26496548	0	A	HADHA+HADHB	225	HADHB
chr2	26496605	1	A	HADHA+HADHB	498	HADHB
chr2	26496648	1	A	HADHA+HADHB	195	HADHB
chr2	26499912	0	G	HADHA+HADHB	376	HADHB
chr2	26500007	0	G	HADHA+HADHB	71	HADHB
chr2	26500028	1	G	HADHA+HADHB	373	HADHB
chr2	26500125	1	A	HADHA+HADHB	69	HADHB
chr2	26501430	0	G	HADHA+HADHB	262	HADHB
chr2	26501545	0	C	HADHA+HADHB	382	HADHB
chr2	26501549	1	T	HADHA+HADHB	259	HADHB
chr2	26501636	0	C	HADHA+HADHB	443	HADHB
chr2	26501646	1	C	HADHA+HADHB	382	HADHB
chr2	26501750	1	A	HADHA+HADHB	419	HADHB
chr2	26501978	0	G	HADHA+HADHB	597	HADHB
chr2	26502085	0	G	HADHA+HADHB	317	HADHB
chr2	26502098	1	T	HADHA+HADHB	605	HADHB
chr2	26502191	0	G	HADHA+HADHB	24	HADHB
chr2	26502202	1	T	HADHA+HADHB	359	HADHB
chr2	26502306	1	T	HADHA+HADHB	25	HADHB
chr2	26502837	0	T	HADHA+HADHB	960	HADHB
chr2	26502949	0	A	HADHA+HADHB	615	HADHB
chr2	26502958	1	T	HADHA+HADHB	962	HADHB
chr2	26503065	1	T	HADHA+HADHB	588	HADHB
chr2	26505667	0	C	HADHA+HADHB	16	HADHB
chr2	26505776	0	C	HADHA+HADHB	672	HADHB
chr2	26505777	1	C	HADHA+HADHB	15	HADHB
chr2	26505856	0	C	HADHA+HADHB	236	HADHB
chr2	26505891	1	C	HADHA+HADHB	743	HADHB
chr2	26505952	1	C	HADHA+HADHB	247	HADHB
chr2	26506997	0	T	HADHA+HADHB	27	HADHB
chr2	26507048	0	T	HADHA+HADHB	715	HADHB
chr2	26507083	1	T	HADHA+HADHB	23	HADHB
chr2	26507166	1	A	HADHA+HADHB	720	HADHB
chr2	26507710	0	C	HADHA+HADHB	196	HADHB
chr2	26507791	0	G	HADHA+HADHB	789	HADHB
chr2	26507819	1	A	HADHA+HADHB	196	HADHB
chr2	26507910	1	G	HADHA+HADHB	764	HADHB
chr2	26508185	0	C	HADHA+HADHB	510	HADHB
chr2	26508290	0	T	HADHA+HADHB	484	HADHB
chr2	26508304	1	T	HADHA+HADHB	511	HADHB
chr2	26508391	0	A	HADHA+HADHB	69	HADHB
chr2	26508404	1	T	HADHA+HADHB	488	HADHB
chr2	26508508	1	T	HADHA+HADHB	69	HADHB
chr2	26512757	0	G	HADHA+HADHB	210	HADHB
chr2	26512855	1	C	HADHA+HADHB	213	HADHB
chr2	110881316	0	G	NPHP1	557	NPHP1
chr2	110881407	0	G	NPHP1	594	NPHP1
chr2	110881434	1	A	NPHP1	561	NPHP1
chr2	110881522	0	G	NPHP1	190	NPHP1
chr2	110881523	1	C	NPHP1	604	NPHP1
chr2	110881620	0	C	NPHP1	253	NPHP1
chr2	110881626	1	G	NPHP1	188	NPHP1
chr2	110881721	1	C	NPHP1	252	NPHP1
chr2	110883186	0	G	NPHP1	352	NPHP1
chr2	110883305	1	C	NPHP1	353	NPHP1
chr2	110886723	0	C	NPHP1	168	NPHP1
chr2	110886778	0	C	NPHP1	51	NPHP1
chr2	110886826	1	G	NPHP1	182	NPHP1
chr2	110886876	1	C	NPHP1	52	NPHP1
chr2	110889188	0	G	NPHP1	254	NPHP1
chr2	110889255	0	C	NPHP1	37	NPHP1
chr2	110889287	1	G	NPHP1	193	NPHP1
chr2	110889346	0	C	NPHP1	0	NPHP1
chr2	110889357	1	T	NPHP1	34	NPHP1
chr2	110889454	1	A	NPHP1	0	NPHP1
chr2	110901078	0	A	NPHP1	496	NPHP1
chr2	110901198	0	G	NPHP1	892	NPHP1
chr2	110901199	1	G	NPHP1	498	NPHP1
chr2	110901315	1	G	NPHP1	893	NPHP1
chr2	110902027	0	G	NPHP1	388	NPHP1
chr2	110902061	0	G	NPHP1	604	NPHP1
chr2	110902123	1	C	NPHP1	381	NPHP1
chr2	110902177	1	T	NPHP1	577	NPHP1
chr2	110904270	0	A	NPHP1	822	NPHP1
chr2	110904360	0	A	NPHP1	286	NPHP1
chr2	110904386	1	G	NPHP1	827	NPHP1
chr2	110904476	1	C	NPHP1	275	NPHP1
chr2	110905467	0	A	NPHP1	1092	NPHP1
chr2	110905575	0	T	NPHP1	1530	NPHP1
chr2	110905580	1	C	NPHP1	1094	NPHP1
chr2	110905714	1	A	NPHP1	1532	NPHP1
chr2	110907736	0	C	NPHP1	89	NPHP1
chr2	110907818	0	G	NPHP1	421	NPHP1
chr2	110907841	1	G	NPHP1	84	NPHP1
chr2	110907923	1	C	NPHP1	419	NPHP1
chr2	110917682	0	A	NPHP1	227	NPHP1
chr2	110917777	0	A	NPHP1	1	NPHP1
chr2	110917794	1	T	NPHP1	248	NPHP1
chr2	110917896	1	G	NPHP1	0	NPHP1
chr2	110919244	0	T	NPHP1	690	NPHP1
chr2	110919359	1	T	NPHP1	691	NPHP1
chr2	110920585	0	C	NPHP1	560	NPHP1
chr2	110920629	0	C	NPHP1	641	NPHP1
chr2	110920700	1	C	NPHP1	544	NPHP1
chr2	110920746	1	C	NPHP1	621	NPHP1
chr2	110922050	0	C	NPHP1	388	NPHP1
chr2	110922117	0	C	NPHP1	249	NPHP1
chr2	110922164	1	G	NPHP1	393	NPHP1
chr2	110922216	0	C	NPHP1	608	NPHP1
chr2	110922232	1	C	NPHP1	243	NPHP1
chr2	110922333	1	G	NPHP1	664	NPHP1
chr2	110922558	0	G	NPHP1	270	NPHP1
chr2	110922627	0	A	NPHP1	241	NPHP1
chr2	110922670	1	C	NPHP1	276	NPHP1
chr2	110922680	0	T	NPHP1	391	NPHP1
chr2	110922740	1	A	NPHP1	248	NPHP1
chr2	110922799	1	T	NPHP1	395	NPHP1
chr2	110925965	0	A	NPHP1	513	NPHP1
chr2	110926076	0	T	NPHP1	3	NPHP1
chr2	110926079	1	C	NPHP1	456	NPHP1
chr2	110926195	1	C	NPHP1	1	NPHP1
chr2	110927347	0	G	NPHP1	480	NPHP1
chr2	110927434	0	G	NPHP1	430	NPHP1
chr2	110927458	1	G	NPHP1	491	NPHP1
chr2	110927532	0	C	NPHP1	180	NPHP1
chr2	110927550	1	C	NPHP1	481	NPHP1
chr2	110927624	1	C	NPHP1	178	NPHP1
chr2	110935952	0	G	NPHP1	312	NPHP1
chr2	110936031	0	C	NPHP1	181	NPHP1
chr2	110936060	1	T	NPHP1	340	NPHP1
chr2	110936117	0	T	NPHP1	0	NPHP1
chr2	110936119	1	A	NPHP1	170	NPHP1
chr2	110936235	1	T	NPHP1	1	NPHP1
chr2	110937126	0	G	NPHP1	0	NPHP1
chr2	110937236	1	C	NPHP1	8	NPHP1
chr2	110937248	0	T	NPHP1	0	NPHP1
chr2	110937355	1	G	NPHP1	0	NPHP1
chr2	110958965	0	C	NPHP1	107	NPHP1
chr2	110959038	0	C	NPHP1	0	NPHP1
chr2	110959060	1	C	NPHP1	99	NPHP1
chr2	110959111	1	T	NPHP1	8	NPHP1
chr2	110962392	0	G	NPHP1	619	NPHP1
chr2	110962475	0	A	NPHP1	62	NPHP1
chr2	110962516	1	G	NPHP1	633	NPHP1
chr2	110962562	1	C	NPHP1	63	NPHP1
chr2	192141598	0	C	MYO1B	188	MYO1B
chr2	192141711	0	C	MYO1B	560	MYO1B
chr2	192141718	1	A	MYO1B	196	MYO1B
chr2	192141822	1	T	MYO1B	554	MYO1B
chr2	192160781	0	G	MYO1B	456	MYO1B
chr2	192160889	0	T	MYO1B	592	MYO1B
chr2	192160892	1	A	MYO1B	454	MYO1B
chr2	192161006	1	T	MYO1B	610	MYO1B
chr2	192194601	0	C	MYO1B	175	MYO1B
chr2	192194687	0	G	MYO1B	627	MYO1B
chr2	192194695	1	C	MYO1B	181	MYO1B
chr2	192194805	1	G	MYO1B	668	MYO1B
chr2	192206123	0	C	MYO1B	492	MYO1B
chr2	192206227	0	T	MYO1B	500	MYO1B
chr2	192206237	1	G	MYO1B	449	MYO1B
chr2	192206345	1	A	MYO1B	515	MYO1B
chr2	192210878	0	G	MYO1B	0	MYO1B
chr2	192210983	0	T	MYO1B	0	MYO1B
chr2	192210987	1	G	MYO1B	0	MYO1B
chr2	192211118	1	G	MYO1B	0	MYO1B
chr2	192214857	0	C	MYO1B	686	MYO1B
chr2	192214936	0	G	MYO1B	0	MYO1B
chr2	192214967	1	C	MYO1B	675	MYO1B
chr2	192215024	1	G	MYO1B	1	MYO1B
chr2	192225333	0	C	MYO1B	966	MYO1B
chr2	192225399	0	A	MYO1B	278	MYO1B
chr2	192225448	1	G	MYO1B	960	MYO1B
chr2	192225519	1	C	MYO1B	309	MYO1B
chr2	192226965	0	C	MYO1B	492	MYO1B
chr2	192227049	0	G	MYO1B	367	MYO1B
chr2	192227063	1	G	MYO1B	497	MYO1B
chr2	192227160	1	G	MYO1B	359	MYO1B
chr2	192228354	0	G	MYO1B	3	MYO1B
chr2	192228468	0	T	MYO1B	79	MYO1B
chr2	192228469	1	G	MYO1B	1	MYO1B
chr2	192228504	0	G	MYO1B	549	MYO1B
chr2	192228568	1	G	MYO1B	81	MYO1B
chr2	192228577	0	G	MYO1B	309	MYO1B
chr2	192228610	1	G	MYO1B	546	MYO1B
chr2	192228693	1	G	MYO1B	310	MYO1B
chr2	192228856	0	T	MYO1B	681	MYO1B
chr2	192228967	0	C	MYO1B	501	MYO1B
chr2	192228970	1	G	MYO1B	567	MYO1B
chr2	192229084	1	T	MYO1B	496	MYO1B
chr2	192234234	0	G	MYO1B	71	MYO1B
chr2	192234283	0	G	MYO1B	56	MYO1B
chr2	192234328	1	G	MYO1B	69	MYO1B
chr2	192234335	0	G	MYO1B	1	MYO1B
chr2	192234371	1	A	MYO1B	53	MYO1B
chr2	192234450	1	G	MYO1B	3	MYO1B
chr2	192234900	0	G	MYO1B	10	MYO1B
chr2	192234979	0	C	MYO1B	13	MYO1B
chr2	192234989	1	C	MYO1B	6	MYO1B
chr2	192235064	1	G	MYO1B	19	MYO1B
chr2	192246123	0	G	MYO1B	99	MYO1B
chr2	192246191	0	A	MYO1B	90	MYO1B
chr2	192246232	1	G	MYO1B	102	MYO1B
chr2	192246251	0	G	MYO1B	326	MYO1B
chr2	192246285	1	T	MYO1B	95	MYO1B
chr2	192246362	1	G	MYO1B	290	MYO1B
chr2	192247929	0	G	MYO1B	495	MYO1B
chr2	192248028	0	A	MYO1B	0	MYO1B
chr2	192248041	1	T	MYO1B	440	MYO1B
chr2	192248137	1	G	MYO1B	0	MYO1B
chr2	192250534	0	G	MYO1B	355	MYO1B
chr2	192250614	0	C	MYO1B	297	MYO1B
chr2	192250637	1	G	MYO1B	358	MYO1B
chr2	192250707	0	C	MYO1B	44	MYO1B
chr2	192250733	1	A	MYO1B	299	MYO1B
chr2	192250758	0	A	MYO1B	420	MYO1B
chr2	192250796	1	C	MYO1B	44	MYO1B
chr2	192250870	1	T	MYO1B	421	MYO1B
chr2	192251880	0	T	MYO1B	694	MYO1B
chr2	192251973	0	C	MYO1B	381	MYO1B
chr2	192251998	1	T	MYO1B	673	MYO1B
chr2	192252064	0	G	MYO1B	78	MYO1B
chr2	192252085	1	C	MYO1B	418	MYO1B
chr2	192252168	0	C	MYO1B	118	MYO1B
chr2	192252182	1	T	MYO1B	70	MYO1B
chr2	192252244	1	C	MYO1B	123	MYO1B
chr2	192254986	0	G	MYO1B	76	MYO1B
chr2	192255062	0	A	MYO1B	116	MYO1B
chr2	192255065	1	C	MYO1B	92	MYO1B
chr2	192255172	0	A	MYO1B	311	MYO1B
chr2	192255185	1	A	MYO1B	114	MYO1B
chr2	192255284	1	T	MYO1B	309	MYO1B
chr2	192256779	0	A	MYO1B	0	MYO1B
chr2	192256887	0	C	MYO1B	445	MYO1B
chr2	192256892	1	G	MYO1B	1	MYO1B
chr2	192257007	1	A	MYO1B	443	MYO1B
chr2	192257764	0	G	MYO1B	360	MYO1B
chr2	192257826	0	C	MYO1B	225	MYO1B
chr2	192257884	1	G	MYO1B	355	MYO1B
chr2	192257926	0	C	MYO1B	40	MYO1B
chr2	192257936	1	C	MYO1B	264	MYO1B
chr2	192258044	1	T	MYO1B	38	MYO1B
chr2	192261076	0	G	MYO1B	149	MYO1B
chr2	192261168	0	A	MYO1B	165	MYO1B
chr2	192261183	1	G	MYO1B	146	MYO1B
chr2	192261287	1	T	MYO1B	166	MYO1B
chr2	192265033	0	C	MYO1B	499	MYO1B
chr2	192265141	0	A	MYO1B	82	MYO1B
chr2	192265146	1	C	MYO1B	492	MYO1B
chr2	192265263	1	T	MYO1B	79	MYO1B
chr2	192265434	0	G	MYO1B	334	MYO1B
chr2	192265530	0	C	MYO1B	352	MYO1B
chr2	192265532	1	G	MYO1B	334	MYO1B
chr2	192265640	1	G	MYO1B	352	MYO1B
chr2	192267314	0	C	MYO1B	341	MYO1B
chr2	192267387	0	G	MYO1B	280	MYO1B
chr2	192267425	1	C	MYO1B	318	MYO1B
chr2	192267484	1	C	MYO1B	279	MYO1B
chr2	192272800	0	G	MYO1B	347	MYO1B
chr2	192272877	0	G	MYO1B	2	MYO1B
chr2	192272895	1	G	MYO1B	351	MYO1B
chr2	192272964	1	C	MYO1B	2	MYO1B
chr2	192273747	0	T	MYO1B	327	MYO1B
chr2	192273821	0	A	MYO1B	32	MYO1B
chr2	192273859	1	G	MYO1B	326	MYO1B
chr2	192273928	1	T	MYO1B	32	MYO1B
chr2	192275705	0	C	MYO1B	0	MYO1B
chr2	192275818	0	A	MYO1B	119	MYO1B
chr2	192275819	1	G	MYO1B	0	MYO1B
chr2	192275861	0	G	MYO1B	603	MYO1B
chr2	192275912	1	G	MYO1B	117	MYO1B
chr2	192275973	1	C	MYO1B	554	MYO1B
chr2	192278700	0	C	MYO1B	233	MYO1B
chr2	192278787	0	T	MYO1B	162	MYO1B
chr2	192278797	1	C	MYO1B	232	MYO1B
chr2	192278877	0	G	MYO1B	699	MYO1B
chr2	192278892	1	C	MYO1B	164	MYO1B
chr2	192278987	1	G	MYO1B	700	MYO1B
chr2	192279187	0	A	MYO1B	476	MYO1B
chr2	192279289	0	C	MYO1B	36	MYO1B
chr2	192279303	1	G	MYO1B	506	MYO1B
chr2	192279376	0	T	MYO1B	143	MYO1B
chr2	192279393	1	G	MYO1B	37	MYO1B
chr2	192279486	1	A	MYO1B	145	MYO1B
chr2	192280793	0	C	MYO1B	400	MYO1B
chr2	192280862	0	G	MYO1B	264	MYO1B
chr2	192280913	1	T	MYO1B	402	MYO1B
chr2	192280925	0	C	MYO1B	468	MYO1B
chr2	192280955	1	G	MYO1B	264	MYO1B
chr2	192281023	1	G	MYO1B	468	MYO1B
chr2	192288477	0	G	MYO1B	311	MYO1B
chr2	192288581	0	A	MYO1B	994	MYO1B
chr2	192288582	1	C	MYO1B	313	MYO1B
chr2	192288672	0	G	MYO1B	614	MYO1B
chr2	192288696	1	C	MYO1B	957	MYO1B
chr2	192288780	1	A	MYO1B	612	MYO1B
chr2	198257001	0	C	SF3B1	228	SF3B1
chr2	198257075	0	G	SF3B1	476	SF3B1
chr2	198257115	1	G	SF3B1	220	SF3B1
chr2	198257153	0	A	SF3B1	1	SF3B1
chr2	198257181	1	A	SF3B1	489	SF3B1
chr2	198257260	1	A	SF3B1	0	SF3B1
chr2	198257630	0	T	SF3B1	35	SF3B1
chr2	198257727	0	C	SF3B1	281	SF3B1
chr2	198257731	1	T	SF3B1	17	SF3B1
chr2	198257817	0	A	SF3B1	584	SF3B1
chr2	198257838	1	T	SF3B1	279	SF3B1
chr2	198257934	1	T	SF3B1	502	SF3B1
chr2	198260736	0	G	SF3B1	5	SF3B1
chr2	198260802	0	G	SF3B1	530	SF3B1
chr2	198260853	1	C	SF3B1	7	SF3B1
chr2	198260912	0	T	SF3B1	594	SF3B1
chr2	198260916	1	C	SF3B1	525	SF3B1
chr2	198260991	0	C	SF3B1	57	SF3B1
chr2	198261027	1	G	SF3B1	574	SF3B1
chr2	198261057	0	A	SF3B1	1	SF3B1
chr2	198261071	1	T	SF3B1	58	SF3B1
chr2	198261194	1	T	SF3B1	5	SF3B1
chr2	198262655	0	A	SF3B1	356	SF3B1
chr2	198262714	0	G	SF3B1	315	SF3B1
chr2	198262757	0	A	SF3B1	271	SF3B1
chr2	198262766	1	T	SF3B1	365	SF3B1
chr2	198262817	1	C	SF3B1	319	SF3B1
chr2	198262870	1	T	SF3B1	272	SF3B1
chr2	198263115	0	T	SF3B1	51	SF3B1
chr2	198263187	0	G	SF3B1	84	SF3B1
chr2	198263201	1	C	SF3B1	52	SF3B1
chr2	198263254	0	G	SF3B1	171	SF3B1
chr2	198263282	1	T	SF3B1	85	SF3B1
chr2	198263354	1	G	SF3B1	190	SF3B1
chr2	198264703	0	G	SF3B1	44	SF3B1
chr2	198264774	0	C	SF3B1	130	SF3B1
chr2	198264798	1	C	SF3B1	41	SF3B1
chr2	198264860	0	A	SF3B1	0	SF3B1
chr2	198264863	1	C	SF3B1	136	SF3B1
chr2	198264972	0	T	SF3B1	41	SF3B1
chr2	198264975	1	C	SF3B1	0	SF3B1
chr2	198265083	0	T	SF3B1	520	SF3B1
chr2	198265086	1	G	SF3B1	38	SF3B1
chr2	198265196	1	G	SF3B1	473	SF3B1
chr2	198265387	0	T	SF3B1	93	SF3B1
chr2	198265495	0	G	SF3B1	488	SF3B1
chr2	198265503	1	T	SF3B1	91	SF3B1
chr2	198265597	0	C	SF3B1	116	SF3B1
chr2	198265602	1	C	SF3B1	493	SF3B1
chr2	198265715	1	A	SF3B1	122	SF3B1
chr2	198266098	0	A	SF3B1	547	SF3B1
chr2	198266199	0	T	SF3B1	204	SF3B1
chr2	198266216	1	C	SF3B1	545	SF3B1
chr2	198266305	1	C	SF3B1	210	SF3B1
chr2	198266439	0	T	SF3B1	74	SF3B1
chr2	198266501	0	A	SF3B1	22	SF3B1
chr2	198266555	1	A	SF3B1	66	SF3B1
chr2	198266595	0	C	SF3B1	8	SF3B1
chr2	198266600	1	A	SF3B1	31	SF3B1
chr2	198266699	0	G	SF3B1	319	SF3B1
chr2	198266702	1	G	SF3B1	3	SF3B1
chr2	198266789	0	C	SF3B1	518	SF3B1
chr2	198266813	1	A	SF3B1	327	SF3B1
chr2	198266905	1	C	SF3B1	518	SF3B1
chr2	198267243	0	G	SF3B1	605	SF3B1
chr2	198267323	0	G	SF3B1	221	SF3B1
chr2	198267355	1	C	SF3B1	634	SF3B1
chr2	198267378	0	G	SF3B1	261	SF3B1
chr2	198267416	1	G	SF3B1	227	SF3B1
chr2	198267477	0	G	SF3B1	277	SF3B1
chr2	198267479	1	G	SF3B1	267	SF3B1
chr2	198267595	1	A	SF3B1	273	SF3B1
chr2	198267635	0	G	SF3B1	15	SF3B1
chr2	198267697	0	T	SF3B1	184	SF3B1
chr2	198267741	1	G	SF3B1	20	SF3B1
chr2	198267810	1	A	SF3B1	170	SF3B1
chr2	198268212	0	C	SF3B1	5	SF3B1
chr2	198268324	0	A	SF3B1	486	SF3B1
chr2	198268325	1	C	SF3B1	4	SF3B1
chr2	198268386	0	C	SF3B1	144	SF3B1
chr2	198268435	0	C	SF3B1	685	SF3B1
chr2	198268441	1	A	SF3B1	490	SF3B1
chr2	198268501	1	G	SF3B1	359	SF3B1
chr2	198268547	1	G	SF3B1	675	SF3B1
chr2	198269777	0	C	SF3B1	240	SF3B1
chr2	198269810	0	G	SF3B1	23	SF3B1
chr2	198269884	1	T	SF3B1	247	SF3B1
chr2	198269926	1	A	SF3B1	25	SF3B1
chr2	198269969	0	T	SF3B1	0	SF3B1
chr2	198270058	0	G	SF3B1	250	SF3B1
chr2	198270081	1	G	SF3B1	0	SF3B1
chr2	198270127	0	G	SF3B1	262	SF3B1
chr2	198270157	1	G	SF3B1	246	SF3B1
chr2	198270245	1	G	SF3B1	268	SF3B1
chr2	198272657	0	T	SF3B1	8	SF3B1
chr2	198272736	0	G	SF3B1	459	SF3B1
chr2	198272772	1	G	SF3B1	4	SF3B1
chr2	198272836	0	T	SF3B1	0	SF3B1
chr2	198272841	1	G	SF3B1	496	SF3B1
chr2	198272953	1	A	SF3B1	0	SF3B1
chr2	198273036	0	A	SF3B1	777	SF3B1
chr2	198273093	0	C	SF3B1	172	SF3B1
chr2	198273151	1	C	SF3B1	786	SF3B1
chr2	198273211	0	T	SF3B1	465	SF3B1
chr2	198273212	1	T	SF3B1	174	SF3B1
chr2	198273306	0	C	SF3B1	0	SF3B1
chr2	198273323	1	G	SF3B1	470	SF3B1
chr2	198273425	1	T	SF3B1	0	SF3B1
chr2	198274469	0	C	SF3B1	335	SF3B1
chr2	198274547	0	G	SF3B1	343	SF3B1
chr2	198274580	1	G	SF3B1	331	SF3B1
chr2	198274589	0	C	SF3B1	620	SF3B1
chr2	198274666	1	A	SF3B1	350	SF3B1
chr2	198274710	1	A	SF3B1	618	SF3B1
chr2	198281396	0	G	SF3B1	359	SF3B1
chr2	198281517	0	T	SF3B1	410	SF3B1
chr2	198281521	1	C	SF3B1	413	SF3B1
chr2	198281586	0	T	SF3B1	532	SF3B1
chr2	198281620	1	G	SF3B1	412	SF3B1
chr2	198281701	1	T	SF3B1	475	SF3B1
chr2	198283178	0	A	SF3B1	429	SF3B1
chr2	198283259	0	G	SF3B1	460	SF3B1
chr2	198283292	1	T	SF3B1	424	SF3B1
chr2	198283363	1	G	SF3B1	465	SF3B1
chr2	198283629	0	C	SF3B1	205	SF3B1
chr2	198283745	1	C	SF3B1	200	SF3B1
chr2	198285152	0	C	SF3B1	253	SF3B1
chr2	198285257	0	A	SF3B1	2	SF3B1
chr2	198285258	1	T	SF3B1	386	SF3B1
chr2	198285371	1	G	SF3B1	2	SF3B1
chr2	198285719	0	C	SF3B1	1164	SF3B1
chr2	198285827	0	A	SF3B1	518	SF3B1
chr2	198285831	1	C	SF3B1	1174	SF3B1
chr2	198285940	1	A	SF3B1	511	SF3B1
chr2	198288486	0	C	SF3B1	624	SF3B1
chr2	198288552	0	C	SF3B1	692	SF3B1
chr2	198288594	1	C	SF3B1	629	SF3B1
chr2	198288627	0	C	SF3B1	375	SF3B1
chr2	198288664	1	C	SF3B1	642	SF3B1
chr2	198288744	1	A	SF3B1	364	SF3B1
chr2	198299660	0	A	SF3B1	76	SF3B1
chr2	198299730	0	C	SF3B1	617	SF3B1
chr2	198299736	1	A	SF3B1	74	SF3B1
chr2	198299853	1	G	SF3B1	621	SF3B1
chr2	202122930	0	A	CASP8	415	CASP8
chr2	202123020	0	T	CASP8	188	CASP8
chr2	202123051	1	T	CASP8	410	CASP8
chr2	202123132	1	C	CASP8	207	CASP8
chr2	202131162	0	C	CASP8	380	CASP8
chr2	202131228	0	C	CASP8	608	CASP8
chr2	202131276	1	A	CASP8	378	CASP8
chr2	202131300	0	C	CASP8	51	CASP8
chr2	202131335	1	G	CASP8	593	CASP8
chr2	202131349	0	G	CASP8	377	CASP8
chr2	202131375	1	G	CASP8	53	CASP8
chr2	202131443	0	C	CASP8	299	CASP8
chr2	202131468	1	G	CASP8	382	CASP8
chr2	202131553	1	G	CASP8	288	CASP8
chr2	202134159	0	A	CASP8	179	CASP8
chr2	202134244	0	G	CASP8	240	CASP8
chr2	202134259	1	C	CASP8	180	CASP8
chr2	202134362	1	C	CASP8	285	CASP8
chr2	202136168	0	T	CASP8	551	CASP8
chr2	202136261	0	G	CASP8	594	CASP8
chr2	202136286	1	G	CASP8	553	CASP8
chr2	202136373	1	G	CASP8	601	CASP8
chr2	202137336	0	C	CASP8	692	CASP8
chr2	202137453	0	C	CASP8	345	CASP8
chr2	202137454	1	A	CASP8	637	CASP8
chr2	202137562	1	G	CASP8	317	CASP8
chr2	202137565	0	C	CASP8	110	CASP8
chr2	202137646	0	T	CASP8	456	CASP8
chr2	202137660	1	C	CASP8	114	CASP8
chr2	202137754	1	C	CASP8	457	CASP8
chr2	202139585	0	C	CASP8	118	CASP8
chr2	202139650	0	C	CASP8	523	CASP8
chr2	202139677	1	G	CASP8	125	CASP8
chr2	202139755	1	C	CASP8	507	CASP8
chr2	202141517	0	A	CASP8	485	CASP8
chr2	202141586	0	C	CASP8	251	CASP8
chr2	202141636	1	G	CASP8	496	CASP8
chr2	202141694	0	A	CASP8	126	CASP8
chr2	202141698	1	T	CASP8	247	CASP8
chr2	202141815	1	T	CASP8	124	CASP8
chr2	202149517	0	C	CASP8	226	CASP8
chr2	202149619	0	A	CASP8	259	CASP8
chr2	202149633	1	C	CASP8	246	CASP8
chr2	202149659	0	A	CASP8	242	CASP8
chr2	202149732	1	C	CASP8	255	CASP8
chr2	202149769	0	T	CASP8	131	CASP8
chr2	202149779	1	T	CASP8	239	CASP8
chr2	202149880	0	G	CASP8	5	CASP8
chr2	202149886	1	G	CASP8	123	CASP8
chr2	202149935	0	T	CASP8	209	CASP8
chr2	202149954	1	G	CASP8	5	CASP8
chr2	202150018	0	A	CASP8	110	CASP8
chr2	202150043	1	A	CASP8	218	CASP8
chr2	202150134	1	A	CASP8	111	CASP8
chr2	202151139	0	C	CASP8	607	CASP8
chr2	202151189	0	G	CASP8	316	CASP8
chr2	202151257	1	G	CASP8	608	CASP8
chr2	202151306	1	C	CASP8	322	CASP8
chr2	202566487	0	C	ALS2	421	ALS2
chr2	202566583	0	C	ALS2	490	ALS2
chr2	202566598	1	C	ALS2	416	ALS2
chr2	202566698	1	A	ALS2	488	ALS2
chr2	202568812	0	G	ALS2	117	ALS2
chr2	202568925	0	A	ALS2	64	ALS2
chr2	202568926	1	G	ALS2	117	ALS2
chr2	202569045	1	A	ALS2	106	ALS2
chr2	202569113	0	A	ALS2	650	ALS2
chr2	202569216	0	T	ALS2	491	ALS2
chr2	202569234	1	A	ALS2	652	ALS2
chr2	202569294	0	A	ALS2	172	ALS2
chr2	202569324	1	G	ALS2	487	ALS2
chr2	202569416	1	A	ALS2	204	ALS2
chr2	202569833	0	G	ALS2	299	ALS2
chr2	202569916	0	G	ALS2	332	ALS2
chr2	202569936	1	G	ALS2	296	ALS2
chr2	202570013	1	G	ALS2	332	ALS2
chr2	202570114	0	C	ALS2	0	ALS2
chr2	202570220	1	T	ALS2	0	ALS2
chr2	202571543	0	G	ALS2	10	ALS2
chr2	202571621	0	G	ALS2	183	ALS2
chr2	202571656	1	T	ALS2	9	ALS2
chr2	202571689	0	G	ALS2	435	ALS2
chr2	202571717	1	G	ALS2	185	ALS2
chr2	202571807	1	C	ALS2	435	ALS2
chr2	202572559	0	C	ALS2	170	ALS2
chr2	202572661	0	G	ALS2	164	ALS2
chr2	202572676	1	A	ALS2	165	ALS2
chr2	202572781	1	C	ALS2	236	ALS2
chr2	202574536	0	A	ALS2	20	ALS2
chr2	202574589	0	G	ALS2	535	ALS2
chr2	202574647	1	T	ALS2	23	ALS2
chr2	202574669	0	G	ALS2	618	ALS2
chr2	202574694	1	G	ALS2	511	ALS2
chr2	202574790	1	G	ALS2	566	ALS2
chr2	202575685	0	A	ALS2	188	ALS2
chr2	202575794	0	C	ALS2	148	ALS2
chr2	202575800	1	T	ALS2	187	ALS2
chr2	202575910	1	A	ALS2	144	ALS2
chr2	202580325	0	G	ALS2	557	ALS2
chr2	202580404	0	T	ALS2	274	ALS2
chr2	202580441	1	T	ALS2	586	ALS2
chr2	202580513	0	C	ALS2	996	ALS2
chr2	202580524	1	T	ALS2	323	ALS2
chr2	202580629	1	A	ALS2	984	ALS2
chr2	202582765	0	C	ALS2	688	ALS2
chr2	202582830	0	T	ALS2	754	ALS2
chr2	202582879	1	A	ALS2	687	ALS2
chr2	202582942	1	A	ALS2	759	ALS2
chr2	202587697	0	T	ALS2	3	ALS2
chr2	202587808	0	G	ALS2	41	ALS2
chr2	202587812	1	G	ALS2	0	ALS2
chr2	202587920	1	A	ALS2	21	ALS2
chr2	202587984	0	G	ALS2	772	ALS2
chr2	202588089	0	T	ALS2	630	ALS2
chr2	202588102	1	G	ALS2	779	ALS2
chr2	202588230	1	A	ALS2	624	ALS2
chr2	202588972	0	C	ALS2	230	ALS2
chr2	202589068	0	C	ALS2	244	ALS2
chr2	202589077	1	G	ALS2	234	ALS2
chr2	202589148	0	G	ALS2	849	ALS2
chr2	202589185	1	G	ALS2	242	ALS2
chr2	202589264	1	C	ALS2	850	ALS2
chr2	202590041	0	A	ALS2	285	ALS2
chr2	202590153	0	G	ALS2	0	ALS2
chr2	202590154	1	T	ALS2	291	ALS2
chr2	202590262	1	A	ALS2	0	ALS2
chr2	202591170	0	C	ALS2	40	ALS2
chr2	202591274	0	T	ALS2	91	ALS2
chr2	202591286	1	G	ALS2	40	ALS2
chr2	202591374	0	T	ALS2	219	ALS2
chr2	202591377	1	A	ALS2	92	ALS2
chr2	202591439	0	G	ALS2	430	ALS2
chr2	202591494	1	T	ALS2	218	ALS2
chr2	202591510	0	C	ALS2	113	ALS2
chr2	202591551	1	C	ALS2	439	ALS2
chr2	202591616	1	G	ALS2	113	ALS2
chr2	202591851	0	G	ALS2	409	ALS2
chr2	202591924	0	A	ALS2	232	ALS2
chr2	202591959	1	G	ALS2	404	ALS2
chr2	202592037	1	A	ALS2	227	ALS2
chr2	202592380	0	G	ALS2	273	ALS2
chr2	202592453	0	G	ALS2	459	ALS2
chr2	202592496	1	G	ALS2	275	ALS2
chr2	202592574	1	G	ALS2	460	ALS2
chr2	202593159	0	A	ALS2	356	ALS2
chr2	202593263	0	A	ALS2	109	ALS2
chr2	202593268	1	G	ALS2	362	ALS2
chr2	202593331	0	C	ALS2	219	ALS2
chr2	202593358	1	G	ALS2	107	ALS2
chr2	202593446	1	C	ALS2	219	ALS2
chr2	202593741	0	G	ALS2	755	ALS2
chr2	202593845	0	T	ALS2	531	ALS2
chr2	202593857	1	C	ALS2	774	ALS2
chr2	202593968	1	T	ALS2	542	ALS2
chr2	202597970	0	T	ALS2	720	ALS2
chr2	202598041	0	A	ALS2	776	ALS2
chr2	202598090	1	A	ALS2	721	ALS2
chr2	202598130	0	G	ALS2	0	ALS2
chr2	202598154	1	G	ALS2	782	ALS2
chr2	202598246	1	C	ALS2	0	ALS2
chr2	202603346	0	C	ALS2	460	ALS2
chr2	202603456	0	T	ALS2	2	ALS2
chr2	202603459	1	C	ALS2	465	ALS2
chr2	202603569	1	C	ALS2	2	ALS2
chr2	202606375	0	T	ALS2	599	ALS2
chr2	202606482	0	A	ALS2	469	ALS2
chr2	202606496	1	T	ALS2	620	ALS2
chr2	202606604	1	C	ALS2	473	ALS2
chr2	202608942	0	T	ALS2	332	ALS2
chr2	202609050	0	T	ALS2	128	ALS2
chr2	202609058	1	A	ALS2	330	ALS2
chr2	202609133	0	A	ALS2	0	ALS2
chr2	202609149	1	C	ALS2	125	ALS2
chr2	202609216	1	T	ALS2	1	ALS2
chr2	202611269	0	A	ALS2	310	ALS2
chr2	202611346	0	G	ALS2	396	ALS2
chr2	202611375	1	T	ALS2	308	ALS2
chr2	202611385	0	C	ALS2	427	ALS2
chr2	202611462	1	C	ALS2	398	ALS2
chr2	202611500	1	C	ALS2	425	ALS2
chr2	202614414	0	C	ALS2	767	ALS2
chr2	202614460	0	G	ALS2	118	ALS2
chr2	202614527	1	C	ALS2	779	ALS2
chr2	202614561	1	G	ALS2	116	ALS2
chr2	202617835	0	A	ALS2	216	ALS2
chr2	202617898	0	G	ALS2	353	ALS2
chr2	202617951	1	C	ALS2	217	ALS2
chr2	202618013	1	G	ALS2	350	ALS2
chr2	202619200	0	T	ALS2	110	ALS2
chr2	202619290	0	T	ALS2	313	ALS2
chr2	202619315	1	T	ALS2	85	ALS2
chr2	202619362	0	C	ALS2	234	ALS2
chr2	202619395	1	C	ALS2	311	ALS2
chr2	202619482	1	A	ALS2	223	ALS2
chr2	202622104	0	A	ALS2	399	ALS2
chr2	202622196	0	A	ALS2	178	ALS2
chr2	202622222	1	T	ALS2	404	ALS2
chr2	202622249	0	G	ALS2	513	ALS2
chr2	202622307	1	C	ALS2	183	ALS2
chr2	202622349	0	A	ALS2	431	ALS2
chr2	202622362	1	C	ALS2	533	ALS2
chr2	202622402	0	A	ALS2	221	ALS2
chr2	202622451	1	T	ALS2	445	ALS2
chr2	202622524	1	C	ALS2	221	ALS2
chr2	202625464	0	C	ALS2	779	ALS2
chr2	202625561	0	T	ALS2	22	ALS2
chr2	202625601	1	T	ALS2	782	ALS2
chr2	202625678	0	C	ALS2	87	ALS2
chr2	202625679	1	A	ALS2	132	ALS2
chr2	202625747	0	C	ALS2	316	ALS2
chr2	202625779	1	G	ALS2	86	ALS2
chr2	202625846	0	C	ALS2	193	ALS2
chr2	202625863	1	C	ALS2	318	ALS2
chr2	202625877	0	A	ALS2	252	ALS2
chr2	202625939	1	C	ALS2	193	ALS2
chr2	202625983	0	T	ALS2	127	ALS2
chr2	202625998	1	A	ALS2	308	ALS2
chr2	202626088	0	G	ALS2	394	ALS2
chr2	202626099	1	A	ALS2	132	ALS2
chr2	202626180	0	C	ALS2	519	ALS2
chr2	202626209	1	C	ALS2	391	ALS2
chr2	202626281	0	G	ALS2	380	ALS2
chr2	202626299	1	C	ALS2	512	ALS2
chr2	202626394	0	T	ALS2	611	ALS2
chr2	202626398	1	T	ALS2	314	ALS2
chr2	202626492	0	C	ALS2	194	ALS2
chr2	202626513	1	A	ALS2	602	ALS2
chr2	202626628	1	G	ALS2	193	ALS2
chr2	202631912	0	G	ALS2	1151	ALS2
chr2	202632005	0	T	ALS2	493	ALS2
chr2	202632030	1	C	ALS2	1152	ALS2
chr2	202632110	0	A	ALS2	649	ALS2
chr2	202632113	1	C	ALS2	485	ALS2
chr2	202632224	1	T	ALS2	638	ALS2
chr2	202633549	0	T	ALS2	888	ALS2
chr2	202633662	1	T	ALS2	862	ALS2
chr3	10070299	0	T	FANCD2/VHL	472	FANCD2
chr3	10070389	0	G	FANCD2/VHL	489	FANCD2
chr3	10070403	1	C	FANCD2/VHL	476	FANCD2
chr3	10070501	1	C	FANCD2/VHL	506	FANCD2
chr3	10074495	0	T	FANCD2/VHL	2	FANCD2
chr3	10074576	0	A	FANCD2/VHL	1	FANCD2
chr3	10074586	1	C	FANCD2/VHL	1	FANCD2
chr3	10074686	1	G	FANCD2/VHL	2	FANCD2
chr3	10076130	0	C	FANCD2/VHL	464	FANCD2
chr3	10076249	1	T	FANCD2/VHL	422	FANCD2
chr3	10076319	0	T	FANCD2/VHL	4	FANCD2
chr3	10076405	0	G	FANCD2/VHL	590	FANCD2
chr3	10076438	1	G	FANCD2/VHL	4	FANCD2
chr3	10076521	1	C	FANCD2/VHL	574	FANCD2
chr3	10076831	0	A	FANCD2/VHL	563	FANCD2
chr3	10076950	1	T	FANCD2/VHL	561	FANCD2
chr3	10077946	0	T	FANCD2/VHL	379	FANCD2
chr3	10078045	1	T	FANCD2/VHL	378	FANCD2
chr3	10080936	0	C	FANCD2/VHL	253	FANCD2
chr3	10081021	0	G	FANCD2/VHL	823	FANCD2
chr3	10081038	1	C	FANCD2/VHL	249	FANCD2
chr3	10081136	1	T	FANCD2/VHL	818	FANCD2
chr3	10081346	0	G	FANCD2/VHL	630	FANCD2
chr3	10081451	0	A	FANCD2/VHL	320	FANCD2
chr3	10081462	1	G	FANCD2/VHL	633	FANCD2
chr3	10081554	1	T	FANCD2/VHL	319	FANCD2
chr3	10083284	0	T	FANCD2/VHL	577	FANCD2
chr3	10083346	0	C	FANCD2/VHL	582	FANCD2
chr3	10083396	1	T	FANCD2/VHL	581	FANCD2
chr3	10083459	1	C	FANCD2/VHL	576	FANCD2
chr3	10084209	0	A	FANCD2/VHL	201	FANCD2
chr3	10084309	0	T	FANCD2/VHL	554	FANCD2
chr3	10084326	1	A	FANCD2/VHL	192	FANCD2
chr3	10084421	1	A	FANCD2/VHL	543	FANCD2
chr3	10084701	0	C	FANCD2/VHL	657	FANCD2
chr3	10084766	0	G	FANCD2/VHL	431	FANCD2
chr3	10084819	1	G	FANCD2/VHL	628	FANCD2
chr3	10084880	1	C	FANCD2/VHL	420	FANCD2
chr3	10085142	0	A	FANCD2/VHL	32	FANCD2
chr3	10085211	0	C	FANCD2/VHL	296	FANCD2
chr3	10085255	1	C	FANCD2/VHL	28	FANCD2
chr3	10085314	1	G	FANCD2/VHL	293	FANCD2
chr3	10085423	0	T	FANCD2/VHL	37	FANCD2
chr3	10085537	1	T	FANCD2/VHL	39	FANCD2
chr3	10088212	0	A	FANCD2/VHL	646	FANCD2
chr3	10088268	0	T	FANCD2/VHL	608	FANCD2
chr3	10088328	1	A	FANCD2/VHL	650	FANCD2
chr3	10088379	1	T	FANCD2/VHL	616	FANCD2
chr3	10089571	0	C	FANCD2/VHL	507	FANCD2
chr3	10089647	0	T	FANCD2/VHL	215	FANCD2
chr3	10089677	1	C	FANCD2/VHL	527	FANCD2
chr3	10089760	1	A	FANCD2/VHL	215	FANCD2
chr3	10091034	0	T	FANCD2/VHL	489	FANCD2
chr3	10091141	1	G	FANCD2/VHL	489	FANCD2
chr3	10094047	0	T	FANCD2/VHL	448	FANCD2
chr3	10094140	0	C	FANCD2/VHL	912	FANCD2
chr3	10094154	1	A	FANCD2/VHL	452	FANCD2
chr3	10094257	1	A	FANCD2/VHL	937	FANCD2
chr3	10101925	0	T	FANCD2/VHL	731	FANCD2
chr3	10102000	0	G	FANCD2/VHL	241	FANCD2
chr3	10102035	0	C	FANCD2/VHL	947	FANCD2
chr3	10102043	1	G	FANCD2/VHL	733	FANCD2
chr3	10102099	1	G	FANCD2/VHL	216	FANCD2
chr3	10102150	1	C	FANCD2/VHL	840	FANCD2
chr3	10105374	0	C	FANCD2/VHL	682	FANCD2
chr3	10105494	1	T	FANCD2/VHL	698	FANCD2
chr3	10106018	0	T	FANCD2/VHL	711	FANCD2
chr3	10106137	1	T	FANCD2/VHL	731	FANCD2
chr3	10106342	0	G	FANCD2/VHL	450	FANCD2
chr3	10106423	0	T	FANCD2/VHL	317	FANCD2
chr3	10106453	1	G	FANCD2/VHL	448	FANCD2
chr3	10106492	0	C	FANCD2/VHL	758	FANCD2
chr3	10106544	1	A	FANCD2/VHL	319	FANCD2
chr3	10106614	1	A	FANCD2/VHL	753	FANCD2
chr3	10107006	0	G	FANCD2/VHL	485	FANCD2
chr3	10107120	0	G	FANCD2/VHL	321	FANCD2
chr3	10107124	1	C	FANCD2/VHL	484	FANCD2
chr3	10107240	1	A	FANCD2/VHL	505	FANCD2
chr3	10107475	0	C	FANCD2/VHL	100	FANCD2
chr3	10107576	0	G	FANCD2/VHL	209	FANCD2
chr3	10107591	1	G	FANCD2/VHL	91	FANCD2
chr3	10107632	0	T	FANCD2/VHL	714	FANCD2
chr3	10107666	1	G	FANCD2/VHL	205	FANCD2
chr3	10107747	1	A	FANCD2/VHL	711	FANCD2
chr3	10108862	0	G	FANCD2/VHL	357	FANCD2
chr3	10108955	0	A	FANCD2/VHL	0	FANCD2
chr3	10108965	1	G	FANCD2/VHL	360	FANCD2
chr3	10109065	1	C	FANCD2/VHL	0	FANCD2
chr3	10114506	0	G	FANCD2/VHL	278	FANCD2
chr3	10114577	0	T	FANCD2/VHL	609	FANCD2
chr3	10114617	1	C	FANCD2/VHL	260	FANCD2
chr3	10114691	1	T	FANCD2/VHL	604	FANCD2
chr3	10114909	0	A	FANCD2/VHL	245	FANCD2
chr3	10114993	0	G	FANCD2/VHL	295	FANCD2
chr3	10115021	1	C	FANCD2/VHL	243	FANCD2
chr3	10115109	1	G	FANCD2/VHL	284	FANCD2
chr3	10116139	0	C	FANCD2/VHL	0	FANCD2
chr3	10116206	0	C	FANCD2/VHL	189	FANCD2
chr3	10116245	1	T	FANCD2/VHL	0	FANCD2
chr3	10116297	0	C	FANCD2/VHL	540	FANCD2
chr3	10116307	1	C	FANCD2/VHL	168	FANCD2
chr3	10116411	1	G	FANCD2/VHL	534	FANCD2
chr3	10119735	0	C	FANCD2/VHL	77	FANCD2
chr3	10119847	0	C	FANCD2/VHL	518	FANCD2
chr3	10119852	1	C	FANCD2/VHL	181	FANCD2
chr3	10119958	1	C	FANCD2/VHL	515	FANCD2
chr3	10122762	0	C	FANCD2/VHL	553	FANCD2
chr3	10122823	0	C	FANCD2/VHL	443	FANCD2
chr3	10122878	1	G	FANCD2/VHL	545	FANCD2
chr3	10122937	1	G	FANCD2/VHL	428	FANCD2
chr3	10123003	0	C	FANCD2/VHL	264	FANCD2
chr3	10123048	0	C	FANCD2/VHL	450	FANCD2
chr3	10123098	1	G	FANCD2/VHL	263	FANCD2
chr3	10123106	0	G	FANCD2/VHL	483	FANCD2
chr3	10123153	1	G	FANCD2/VHL	437	FANCD2
chr3	10123216	1	C	FANCD2/VHL	481	FANCD2
chr3	10127473	0	C	FANCD2/VHL	652	FANCD2
chr3	10127571	0	G	FANCD2/VHL	602	FANCD2
chr3	10127587	1	C	FANCD2/VHL	613	FANCD2
chr3	10127686	1	C	FANCD2/VHL	563	FANCD2
chr3	10128793	0	G	FANCD2/VHL	744	FANCD2
chr3	10128892	0	T	FANCD2/VHL	807	FANCD2
chr3	10128908	1	G	FANCD2/VHL	733	FANCD2
chr3	10129009	1	C	FANCD2/VHL	795	FANCD2
chr3	10130096	0	C	FANCD2/VHL	285	FANCD2
chr3	10130155	0	C	FANCD2/VHL	0	FANCD2
chr3	10130194	1	C	FANCD2/VHL	285	FANCD2
chr3	10130275	1	T	FANCD2/VHL	0	FANCD2
chr3	10130491	0	A	FANCD2/VHL	617	FANCD2
chr3	10130552	0	G	FANCD2/VHL	299	FANCD2
chr3	10130605	1	A	FANCD2/VHL	651	FANCD2
chr3	10130669	1	G	FANCD2/VHL	299	FANCD2
chr3	10131899	0	T	FANCD2/VHL	485	FANCD2
chr3	10131981	0	C	FANCD2/VHL	507	FANCD2
chr3	10132012	1	T	FANCD2/VHL	479	FANCD2
chr3	10132098	1	G	FANCD2/VHL	463	FANCD2
chr3	10133839	0	G	FANCD2/VHL	556	FANCD2
chr3	10133939	0	G	FANCD2/VHL	778	FANCD2
chr3	10133953	1	C	FANCD2/VHL	564	FANCD2
chr3	10134058	1	G	FANCD2/VHL	776	FANCD2
chr3	10134925	0	A	FANCD2/VHL	612	FANCD2
chr3	10135042	1	T	FANCD2/VHL	542	FANCD2
chr3	10135912	0	C	FANCD2/VHL	140	FANCD2
chr3	10135960	0	C	FANCD2/VHL	208	FANCD2
chr3	10136006	1	C	FANCD2/VHL	139	FANCD2
chr3	10136029	0	C	FANCD2/VHL	262	FANCD2
chr3	10136066	1	G	FANCD2/VHL	194	FANCD2
chr3	10136132	1	G	FANCD2/VHL	265	FANCD2
chr3	10136860	0	C	FANCD2/VHL	593	FANCD2
chr3	10136967	0	G	FANCD2/VHL	437	FANCD2
chr3	10136976	1	T	FANCD2/VHL	588	FANCD2
chr3	10137082	1	G	FANCD2/VHL	420	FANCD2
chr3	10137969	0	G	FANCD2/VHL	634	FANCD2
chr3	10138083	0	T	FANCD2/VHL	527	FANCD2
chr3	10138084	1	C	FANCD2/VHL	635	FANCD2
chr3	10138202	1	T	FANCD2/VHL	567	FANCD2
chr3	10140332	0	C	FANCD2/VHL	330	FANCD2
chr3	10140436	0	G	FANCD2/VHL	866	FANCD2
chr3	10140444	1	C	FANCD2/VHL	373	FANCD2
chr3	10140535	0	T	FANCD2/VHL	208	FANCD2
chr3	10140556	1	T	FANCD2/VHL	871	FANCD2
chr3	10140657	1	T	FANCD2/VHL	195	FANCD2
chr3	10142836	0	C	FANCD2/VHL	787	FANCD2
chr3	10142890	0	G	FANCD2/VHL	946	FANCD2
chr3	10142953	1	G	FANCD2/VHL	787	FANCD2
chr3	10143007	1	G	FANCD2/VHL	943	FANCD2
chr3	10183416	0	A	FANCD2/VHL	10	VHL
chr3	10183548	1	A	FANCD2/VHL	11	VHL
chr3	10183757	0	T	FANCD2/VHL	100	VHL
chr3	10183802	0	T	FANCD2/VHL	113	VHL
chr3	10183862	1	A	FANCD2/VHL	98	VHL
chr3	10183910	1	A	FANCD2/VHL	114	VHL
chr3	10183924	0	A	FANCD2/VHL	25	VHL
chr3	10184006	1	T	FANCD2/VHL	25	VHL
chr3	10184406	0	C	FANCD2/VHL	256	VHL
chr3	10184511	0	G	FANCD2/VHL	552	VHL
chr3	10184524	1	G	FANCD2/VHL	259	VHL
chr3	10184600	0	A	FANCD2/VHL	419	VHL
chr3	10184629	1	G	FANCD2/VHL	546	VHL
chr3	10184713	1	G	FANCD2/VHL	421	VHL
chr3	10188177	0	A	FANCD2/VHL	247	VHL
chr3	10188248	0	A	FANCD2/VHL	238	VHL
chr3	10188280	1	T	FANCD2/VHL	251	VHL
chr3	10188351	1	G	FANCD2/VHL	234	VHL
chr3	10191427	0	G	FANCD2/VHL	398	VHL
chr3	10191520	0	G	FANCD2/VHL	301	VHL
chr3	10191524	1	G	FANCD2/VHL	409	VHL
chr3	10191598	0	C	FANCD2/VHL	1179	VHL
chr3	10191638	1	A	FANCD2/VHL	300	VHL
chr3	10191717	1	T	FANCD2/VHL	1188	VHL
chr4	59251	0	T	ZNF595+ZNF718	2142	ZNF595
chr4	59323	0	G	ZNF595+ZNF718	2543	ZNF595
chr4	59370	1	G	ZNF595+ZNF718	2160	ZNF595
chr4	59410	0	G	ZNF595+ZNF718	2734	ZNF595
chr4	59428	1	T	ZNF595+ZNF718	2608	ZNF595
chr4	59513	1	G	ZNF595+ZNF718	2730	ZNF595
chr4	59929	0	T	ZNF595+ZNF718	361	ZNF595
chr4	60022	0	C	ZNF595+ZNF718	1139	ZNF595
chr4	60047	1	G	ZNF595+ZNF718	286	ZNF595
chr4	60116	1	C	ZNF595+ZNF718	1147	ZNF595
chr4	85553	0	A	ZNF595+ZNF718	6	ZNF595
chr4	85654	0	C	ZNF595+ZNF718	708	ZNF595
chr4	85663	1	G	ZNF595+ZNF718	8	ZNF595
chr4	85770	1	G	ZNF595+ZNF718	756	ZNF595
chr4	85798	0	C	ZNF595+ZNF718	15	ZNF595
chr4	85818	0	G	ZNF595+ZNF718	376	ZNF595
chr4	85910	1	C	ZNF595+ZNF718	8	ZNF595
chr4	85925	0	A	ZNF595+ZNF718	3	ZNF595
chr4	85949	1	C	ZNF595+ZNF718	375	ZNF595
chr4	86035	1	C	ZNF595+ZNF718	0	ZNF595
chr4	86052	0	G	ZNF595+ZNF718	0	ZNF595
chr4	86132	0	T	ZNF595+ZNF718	562	ZNF595
chr4	86186	1	C	ZNF595+ZNF718	4	ZNF595
chr4	86219	0	G	ZNF595+ZNF718	547	ZNF595
chr4	86274	1	A	ZNF595+ZNF718	570	ZNF595
chr4	86354	1	C	ZNF595+ZNF718	601	ZNF595
chr4	86363	0	G	ZNF595+ZNF718	92	ZNF595
chr4	86450	0	C	ZNF595+ZNF718	19	ZNF595
chr4	86454	1	A	ZNF595+ZNF718	183	ZNF595
chr4	86530	0	G	ZNF595+ZNF718	47	ZNF595
chr4	86533	1	C	ZNF595+ZNF718	27	ZNF595
chr4	86550	0	C	ZNF595+ZNF718	123	ZNF595
chr4	86624	1	C	ZNF595+ZNF718	39	ZNF595
chr4	86631	0	A	ZNF595+ZNF718	32	ZNF595
chr4	86664	1	T	ZNF595+ZNF718	156	ZNF595
chr4	86679	0	T	ZNF595+ZNF718	166	ZNF595
chr4	86722	1	A	ZNF595+ZNF718	34	ZNF595
chr4	86737	0	G	ZNF595+ZNF718	354	ZNF595
chr4	86786	1	C	ZNF595+ZNF718	121	ZNF595
chr4	86834	0	C	ZNF595+ZNF718	302	ZNF595
chr4	86858	1	T	ZNF595+ZNF718	360	ZNF595
chr4	86886	0	C	ZNF595+ZNF718	246	ZNF595
chr4	86951	1	A	ZNF595+ZNF718	292	ZNF595
chr4	87029	1	T	ZNF595+ZNF718	267	ZNF595
chr4	87073	0	G	ZNF595+ZNF718	102	ZNF595
chr4	87173	0	A	ZNF595+ZNF718	160	ZNF595
chr4	87189	1	A	ZNF595+ZNF718	116	ZNF595
chr4	87279	0	T	ZNF595+ZNF718	8	ZNF595
chr4	87292	1	C	ZNF595+ZNF718	163	ZNF595
chr4	87395	1	A	ZNF595+ZNF718	9	ZNF595
chr4	1800897	0	G	FGFR3	224	FGFR3
chr4	1800971	0	T	FGFR3	126	FGFR3
chr4	1801014	1	A	FGFR3	228	FGFR3
chr4	1801094	1	G	FGFR3	134	FGFR3
chr4	1801098	0	A	FGFR3	104	FGFR3
chr4	1801165	0	T	FGFR3	210	FGFR3
chr4	1801221	1	T	FGFR3	100	FGFR3
chr4	1801277	1	A	FGFR3	197	FGFR3
chr4	1801387	0	A	FGFR3	112	FGFR3
chr4	1801493	0	T	FGFR3	63	FGFR3
chr4	1801530	1	G	FGFR3	118	FGFR3
chr4	1801606	1	T	FGFR3	65	FGFR3
chr4	1803067	0	G	FGFR3	73	FGFR3
chr4	1803214	1	T	FGFR3	77	FGFR3
chr4	1803217	0	A	FGFR3	16	FGFR3
chr4	1803263	0	G	FGFR3	11	FGFR3
chr4	1803353	1	C	FGFR3	15	FGFR3
chr4	1803375	0	T	FGFR3	1	FGFR3
chr4	1803405	1	A	FGFR3	11	FGFR3
chr4	1803446	1	C	FGFR3	1	FGFR3
chr4	1803646	0	G	FGFR3	1	FGFR3
chr4	1803703	0	A	FGFR3	74	FGFR3
chr4	1803739	1	T	FGFR3	1	FGFR3
chr4	1803846	1	C	FGFR3	73	FGFR3
chr4	1804653	0	G	FGFR3	11	FGFR3
chr4	1804762	1	T	FGFR3	13	FGFR3
chr4	1805362	0	T	FGFR3	41	FGFR3
chr4	1805418	0	G	FGFR3	29	FGFR3
chr4	1805473	1	G	FGFR3	60	FGFR3
chr4	1805525	0	G	FGFR3	16	FGFR3
chr4	1805529	1	T	FGFR3	31	FGFR3
chr4	1805648	1	A	FGFR3	17	FGFR3
chr4	1805950	0	A	FGFR3	41	FGFR3
chr4	1806052	0	T	FGFR3	18	FGFR3
chr4	1806094	1	T	FGFR3	46	FGFR3
chr4	1806118	0	C	FGFR3	119	FGFR3
chr4	1806136	1	G	FGFR3	18	FGFR3
chr4	1806148	0	G	FGFR3	81	FGFR3
chr4	1806238	1	C	FGFR3	95	FGFR3
chr4	1806250	0	A	FGFR3	22	FGFR3
chr4	1806258	1	G	FGFR3	84	FGFR3
chr4	1806371	1	C	FGFR3	23	FGFR3
chr4	1806455	0	A	FGFR3	44	FGFR3
chr4	1806575	1	A	FGFR3	44	FGFR3
chr4	1806588	0	C	FGFR3	16	FGFR3
chr4	1806648	0	C	FGFR3	19	FGFR3
chr4	1806675	1	A	FGFR3	16	FGFR3
chr4	1806750	1	A	FGFR3	19	FGFR3
chr4	1807048	0	T	FGFR3	14	FGFR3
chr4	1807068	0	G	FGFR3	161	FGFR3
chr4	1807148	1	C	FGFR3	17	FGFR3
chr4	1807159	0	A	FGFR3	58	FGFR3
chr4	1807187	1	C	FGFR3	164	FGFR3
chr4	1807208	0	G	FGFR3	19	FGFR3
chr4	1807283	1	C	FGFR3	59	FGFR3
chr4	1807318	1	G	FGFR3	21	FGFR3
chr4	1807347	0	C	FGFR3	24	FGFR3
chr4	1807483	1	T	FGFR3	20	FGFR3
chr4	1807501	0	A	FGFR3	18	FGFR3
chr4	1807529	0	T	FGFR3	22	FGFR3
chr4	1807603	1	T	FGFR3	18	FGFR3
chr4	1807604	0	C	FGFR3	4	FGFR3
chr4	1807650	1	T	FGFR3	21	FGFR3
chr4	1807713	1	T	FGFR3	5	FGFR3
chr4	1807752	0	A	FGFR3	11	FGFR3
chr4	1807827	0	A	FGFR3	32	FGFR3
chr4	1807869	1	A	FGFR3	10	FGFR3
chr4	1807886	0	A	FGFR3	97	FGFR3
chr4	1807933	1	T	FGFR3	39	FGFR3
chr4	1808024	1	T	FGFR3	99	FGFR3
chr4	1808248	0	A	FGFR3	31	FGFR3
chr4	1808283	0	G	FGFR3	297	FGFR3
chr4	1808353	1	T	FGFR3	32	FGFR3
chr4	1808356	0	A	FGFR3	32	FGFR3
chr4	1808409	1	C	FGFR3	296	FGFR3
chr4	1808493	1	T	FGFR3	30	FGFR3
chr4	1808514	0	G	FGFR3	365	FGFR3
chr4	1808637	1	T	FGFR3	383	FGFR3
chr4	1808850	0	T	FGFR3	13	FGFR3
chr4	1808881	0	C	FGFR3	198	FGFR3
chr4	1808930	1	G	FGFR3	13	FGFR3
chr4	1808936	0	G	FGFR3	705	FGFR3
chr4	1809005	1	C	FGFR3	196	FGFR3
chr4	1809072	1	T	FGFR3	691	FGFR3
chr4	4190500	0	G	OTOP1	993	OTOP1
chr4	4190611	1	C	OTOP1	772	OTOP1
chr4	4190673	0	G	OTOP1	785	OTOP1
chr4	4190778	1	C	OTOP1	788	OTOP1
chr4	4198840	0	A	OTOP1	422	OTOP1
chr4	4198957	1	T	OTOP1	425	OTOP1
chr4	4199041	0	T	OTOP1	313	OTOP1
chr4	4199125	0	G	OTOP1	388	OTOP1
chr4	4199157	1	A	OTOP1	315	OTOP1
chr4	4199231	0	A	OTOP1	210	OTOP1
chr4	4199249	1	T	OTOP1	383	OTOP1
chr4	4199301	0	G	OTOP1	153	OTOP1
chr4	4199345	1	A	OTOP1	251	OTOP1
chr4	4199399	0	T	OTOP1	160	OTOP1
chr4	4199418	1	C	OTOP1	146	OTOP1
chr4	4199443	0	C	OTOP1	146	OTOP1
chr4	4199512	1	A	OTOP1	158	OTOP1
chr4	4199525	0	C	OTOP1	596	OTOP1
chr4	4199560	1	A	OTOP1	140	OTOP1
chr4	4199566	0	T	OTOP1	96	OTOP1
chr4	4199644	1	A	OTOP1	604	OTOP1
chr4	4199680	0	C	OTOP1	326	OTOP1
chr4	4199687	1	T	OTOP1	93	OTOP1
chr4	4199790	0	T	OTOP1	316	OTOP1
chr4	4199801	1	A	OTOP1	363	OTOP1
chr4	4199902	1	C	OTOP1	315	OTOP1
chr4	4204203	0	G	OTOP1	720	OTOP1
chr4	4204311	0	A	OTOP1	277	OTOP1
chr4	4204324	1	C	OTOP1	728	OTOP1
chr4	4204419	1	T	OTOP1	282	OTOP1
chr4	4207778	0	G	OTOP1	591	OTOP1
chr4	4207890	1	G	OTOP1	589	OTOP1
chr4	4214526	0	C	OTOP1	547	OTOP1
chr4	4214618	0	G	OTOP1	545	OTOP1
chr4	4214641	1	G	OTOP1	538	OTOP1
chr4	4214707	0	A	OTOP1	297	OTOP1
chr4	4214728	1	C	OTOP1	545	OTOP1
chr4	4214820	1	A	OTOP1	308	OTOP1
chr4	4228099	0	A	OTOP1	4	OTOP1
chr4	4228218	1	T	OTOP1	4	OTOP1
chr4	4228594	0	T	OTOP1	32	OTOP1
chr4	4228707	1	A	OTOP1	31	OTOP1
chr4	74270000	0	T	ALB	465	ALB
chr4	74270097	0	C	ALB	436	ALB
chr4	74270117	1	G	ALB	459	ALB
chr4	74270227	1	T	ALB	403	ALB
chr4	74270810	0	C	ALB	8	ALB
chr4	74270865	0	T	ALB	7	ALB
chr4	74270882	1	C	ALB	9	ALB
chr4	74270983	1	G	ALB	3	ALB
chr4	74272298	0	C	ALB	131	ALB
chr4	74272383	0	C	ALB	936	ALB
chr4	74272407	1	G	ALB	134	ALB
chr4	74272474	0	C	ALB	0	ALB
chr4	74272496	1	G	ALB	927	ALB
chr4	74272576	1	T	ALB	3	ALB
chr4	74274289	0	A	ALB	357	ALB
chr4	74274365	0	G	ALB	305	ALB
chr4	74274409	1	T	ALB	360	ALB
chr4	74274448	0	C	ALB	862	ALB
chr4	74274462	1	G	ALB	306	ALB
chr4	74274566	1	G	ALB	864	ALB
chr4	74275051	0	T	ALB	819	ALB
chr4	74275161	0	A	ALB	633	ALB
chr4	74275162	1	A	ALB	822	ALB
chr4	74275275	1	T	ALB	637	ALB
chr4	74275959	0	C	ALB	266	ALB
chr4	74276049	0	A	ALB	352	ALB
chr4	74276071	1	C	ALB	283	ALB
chr4	74276168	1	A	ALB	351	ALB
chr4	74277637	0	G	ALB	441	ALB
chr4	74277748	0	C	ALB	321	ALB
chr4	74277750	1	G	ALB	421	ALB
chr4	74277869	1	G	ALB	313	ALB
chr4	74279076	0	C	ALB	307	ALB
chr4	74279181	0	C	ALB	342	ALB
chr4	74279183	1	G	ALB	307	ALB
chr4	74279281	0	G	ALB	394	ALB
chr4	74279294	1	T	ALB	324	ALB
chr4	74279394	1	C	ALB	447	ALB
chr4	74280721	0	A	ALB	68	ALB
chr4	74280795	0	G	ALB	361	ALB
chr4	74280814	1	C	ALB	63	ALB
chr4	74280912	1	G	ALB	350	ALB
chr4	74281882	0	G	ALB	322	ALB
chr4	74281935	0	A	ALB	250	ALB
chr4	74281997	1	G	ALB	292	ALB
chr4	74282036	0	T	ALB	0	ALB
chr4	74282054	1	T	ALB	234	ALB
chr4	74282137	1	C	ALB	0	ALB
chr4	74283224	0	A	ALB	74	ALB
chr4	74283339	0	T	ALB	30	ALB
chr4	74283340	1	G	ALB	76	ALB
chr4	74283448	1	A	ALB	30	ALB
chr4	74283774	0	T	ALB	408	ALB
chr4	74283891	0	G	ALB	448	ALB
chr4	74283895	1	A	ALB	412	ALB
chr4	74283959	0	C	ALB	263	ALB
chr4	74284008	1	G	ALB	405	ALB
chr4	74284071	1	G	ALB	290	ALB
chr4	74285161	0	A	ALB	484	ALB
chr4	74285251	0	G	ALB	289	ALB
chr4	74285279	1	G	ALB	490	ALB
chr4	74285297	0	G	ALB	313	ALB
chr4	74285352	1	A	ALB	287	ALB
chr4	74285405	1	G	ALB	312	ALB
chr4	74285888	0	A	ALB	194	ALB
chr4	74285996	0	A	ALB	10	ALB
chr4	74286002	1	C	ALB	180	ALB
chr4	74286115	1	G	ALB	11	ALB
chr4	80828535	0	T	ANTXR2	14	ANTXR2
chr4	80828614	0	C	ANTXR2	419	ANTXR2
chr4	80828640	1	C	ANTXR2	13	ANTXR2
chr4	80828728	1	T	ANTXR2	415	ANTXR2
chr4	80898676	0	G	ANTXR2	85	ANTXR2
chr4	80898763	0	C	ANTXR2	771	ANTXR2
chr4	80898770	1	C	ANTXR2	83	ANTXR2
chr4	80898848	0	A	ANTXR2	263	ANTXR2
chr4	80898875	1	G	ANTXR2	721	ANTXR2
chr4	80898952	1	T	ANTXR2	262	ANTXR2
chr4	80899132	0	G	ANTXR2	689	ANTXR2
chr4	80899245	0	T	ANTXR2	185	ANTXR2
chr4	80899250	1	C	ANTXR2	783	ANTXR2
chr4	80899366	1	A	ANTXR2	211	ANTXR2
chr4	80905009	0	C	ANTXR2	405	ANTXR2
chr4	80905078	0	G	ANTXR2	308	ANTXR2
chr4	80905107	1	C	ANTXR2	408	ANTXR2
chr4	80905175	1	G	ANTXR2	306	ANTXR2
chr4	80905927	0	T	ANTXR2	330	ANTXR2
chr4	80906044	1	T	ANTXR2	320	ANTXR2
chr4	80929618	0	C	ANTXR2	594	ANTXR2
chr4	80929711	0	A	ANTXR2	179	ANTXR2
chr4	80929731	1	G	ANTXR2	591	ANTXR2
chr4	80929810	1	G	ANTXR2	177	ANTXR2
chr4	80940015	0	C	ANTXR2	98	ANTXR2
chr4	80940101	0	C	ANTXR2	1	ANTXR2
chr4	80940112	1	C	ANTXR2	97	ANTXR2
chr4	80940213	1	A	ANTXR2	4	ANTXR2
chr4	80952726	0	A	ANTXR2	1	ANTXR2
chr4	80952816	0	G	ANTXR2	355	ANTXR2
chr4	80952836	1	T	ANTXR2	0	ANTXR2
chr4	80952928	1	C	ANTXR2	355	ANTXR2
chr4	80954587	0	G	ANTXR2	317	ANTXR2
chr4	80954674	0	T	ANTXR2	461	ANTXR2
chr4	80954684	1	C	ANTXR2	321	ANTXR2
chr4	80954784	1	C	ANTXR2	440	ANTXR2
chr4	80957062	0	A	ANTXR2	3	ANTXR2
chr4	80957157	0	T	ANTXR2	0	ANTXR2
chr4	80957159	1	G	ANTXR2	3	ANTXR2
chr4	80957273	1	G	ANTXR2	5	ANTXR2
chr4	80975404	0	C	ANTXR2	67	ANTXR2
chr4	80975501	0	T	ANTXR2	297	ANTXR2
chr4	80975502	1	T	ANTXR2	71	ANTXR2
chr4	80975620	1	T	ANTXR2	332	ANTXR2
chr4	80976212	0	G	ANTXR2	904	ANTXR2
chr4	80976326	0	A	ANTXR2	741	ANTXR2
chr4	80976327	1	C	ANTXR2	926	ANTXR2
chr4	80976443	1	C	ANTXR2	735	ANTXR2
chr4	80976464	0	C	ANTXR2	213	ANTXR2
chr4	80976561	0	T	ANTXR2	319	ANTXR2
chr4	80976564	1	G	ANTXR2	224	ANTXR2
chr4	80976681	1	T	ANTXR2	405	ANTXR2
chr4	80977020	0	G	ANTXR2	117	ANTXR2
chr4	80977105	0	A	ANTXR2	279	ANTXR2
chr4	80977113	1	C	ANTXR2	116	ANTXR2
chr4	80977207	1	G	ANTXR2	295	ANTXR2
chr4	80990530	0	A	ANTXR2	362	ANTXR2
chr4	80990624	0	G	ANTXR2	0	ANTXR2
chr4	80990650	1	C	ANTXR2	367	ANTXR2
chr4	80990737	1	A	ANTXR2	5	ANTXR2
chr4	80992707	0	C	ANTXR2	155	ANTXR2
chr4	80992769	0	A	ANTXR2	217	ANTXR2
chr4	80992804	1	C	ANTXR2	154	ANTXR2
chr4	80992886	1	C	ANTXR2	216	ANTXR2
chr4	80993442	0	G	ANTXR2	391	ANTXR2
chr4	80993582	1	G	ANTXR2	400	ANTXR2
chr4	86938355	0	G	MAPK10	715	MAPK10
chr4	86938471	0	G	MAPK10	386	MAPK10
chr4	86938475	1	T	MAPK10	693	MAPK10
chr4	86938591	1	A	MAPK10	380	MAPK10
chr4	86950315	0	T	MAPK10	817	MAPK10
chr4	86950355	0	G	MAPK10	247	MAPK10
chr4	86950425	1	G	MAPK10	804	MAPK10
chr4	86950472	1	C	MAPK10	216	MAPK10
chr4	86952426	0	C	MAPK10	4	MAPK10
chr4	86952540	0	G	MAPK10	126	MAPK10
chr4	86952542	1	G	MAPK10	2	MAPK10
chr4	86952659	1	A	MAPK10	125	MAPK10
chr4	86985392	0	G	MAPK10	573	MAPK10
chr4	86985486	0	A	MAPK10	1143	MAPK10
chr4	86985506	1	C	MAPK10	563	MAPK10
chr4	86985599	1	T	MAPK10	1086	MAPK10
chr4	86988903	0	C	MAPK10	616	MAPK10
chr4	86989004	0	T	MAPK10	107	MAPK10
chr4	86989019	1	C	MAPK10	621	MAPK10
chr4	86989088	0	C	MAPK10	249	MAPK10
chr4	86989111	1	G	MAPK10	105	MAPK10
chr4	86989182	1	C	MAPK10	251	MAPK10
chr4	87019653	0	C	MAPK10	510	MAPK10
chr4	87019731	0	C	MAPK10	171	MAPK10
chr4	87019768	1	G	MAPK10	499	MAPK10
chr4	87019853	1	A	MAPK10	176	MAPK10
chr4	87022156	0	C	MAPK10	509	MAPK10
chr4	87022263	0	C	MAPK10	201	MAPK10
chr4	87022275	1	C	MAPK10	521	MAPK10
chr4	87022336	0	T	MAPK10	867	MAPK10
chr4	87022366	1	A	MAPK10	200	MAPK10
chr4	87022452	1	T	MAPK10	862	MAPK10
chr4	87023024	0	A	MAPK10	228	MAPK10
chr4	87023121	0	C	MAPK10	769	MAPK10
chr4	87023139	1	G	MAPK10	233	MAPK10
chr4	87023235	1	G	MAPK10	767	MAPK10
chr4	87024297	0	G	MAPK10	1	MAPK10
chr4	87024355	0	C	MAPK10	1330	MAPK10
chr4	87024362	1	T	MAPK10	1	MAPK10
chr4	87024493	1	T	MAPK10	1336	MAPK10
chr4	87028345	0	C	MAPK10	149	MAPK10
chr4	87028437	0	T	MAPK10	522	MAPK10
chr4	87028439	1	G	MAPK10	145	MAPK10
chr4	87028555	1	A	MAPK10	480	MAPK10
chr4	87080404	0	C	MAPK10	363	MAPK10
chr4	87080498	0	G	MAPK10	449	MAPK10
chr4	87080506	1	G	MAPK10	359	MAPK10
chr4	87080543	0	G	MAPK10	765	MAPK10
chr4	87080599	1	C	MAPK10	476	MAPK10
chr4	87080661	1	C	MAPK10	761	MAPK10
chr4	87115435	0	G	MAPK10	365	MAPK10
chr4	87115524	0	C	MAPK10	0	MAPK10
chr4	87115546	1	G	MAPK10	363	MAPK10
chr4	87115641	1	G	MAPK10	1	MAPK10
chr5	14270907	0	A	TRIO.1	730	TRIO
chr5	14271013	0	A	TRIO.1	13	TRIO
chr5	14271025	1	A	TRIO.1	738	TRIO
chr5	14271106	1	C	TRIO.1	12	TRIO
chr5	14280375	0	C	TRIO.1	367	TRIO
chr5	14280470	0	C	TRIO.1	720	TRIO
chr5	14280491	1	G	TRIO.1	362	TRIO
chr5	14280589	1	C	TRIO.1	718	TRIO
chr5	14286943	0	T	TRIO.1	81	TRIO
chr5	14287022	0	G	TRIO.1	237	TRIO
chr5	14287032	1	A	TRIO.1	82	TRIO
chr5	14287117	0	A	TRIO.1	538	TRIO
chr5	14287140	1	A	TRIO.1	180	TRIO
chr5	14287225	1	A	TRIO.1	531	TRIO
chr5	14290766	0	T	TRIO.1	68	TRIO
chr5	14290879	0	A	TRIO.1	395	TRIO
chr5	14290883	1	C	TRIO.1	68	TRIO
chr5	14290959	0	C	TRIO.1	382	TRIO
chr5	14290991	1	A	TRIO.1	366	TRIO
chr5	14291037	0	G	TRIO.1	122	TRIO
chr5	14291072	1	T	TRIO.1	383	TRIO
chr5	14291088	0	T	TRIO.1	292	TRIO
chr5	14291131	1	C	TRIO.1	119	TRIO
chr5	14291156	0	G	TRIO.1	303	TRIO
chr5	14291198	1	A	TRIO.1	289	TRIO
chr5	14291208	0	G	TRIO.1	435	TRIO
chr5	14291273	1	A	TRIO.1	303	TRIO
chr5	14291327	0	A	TRIO.1	168	TRIO
chr5	14291329	1	G	TRIO.1	441	TRIO
chr5	14291448	1	G	TRIO.1	93	TRIO
chr5	14293048	0	G	TRIO.1	765	TRIO
chr5	14293127	0	G	TRIO.1	196	TRIO
chr5	14293165	1	C	TRIO.1	759	TRIO
chr5	14293238	0	T	TRIO.1	672	TRIO
chr5	14293239	1	G	TRIO.1	199	TRIO
chr5	14293357	1	T	TRIO.1	670	TRIO
chr5	14297100	0	C	TRIO.1	660	TRIO
chr5	14297142	0	T	TRIO.1	697	TRIO
chr5	14297220	1	A	TRIO.1	660	TRIO
chr5	14297246	0	T	TRIO.1	136	TRIO
chr5	14297266	1	A	TRIO.1	699	TRIO
chr5	14297341	0	T	TRIO.1	239	TRIO
chr5	14297342	1	G	TRIO.1	131	TRIO
chr5	14297464	1	C	TRIO.1	239	TRIO
chr5	14304495	0	A	TRIO.1	780	TRIO
chr5	14304605	0	C	TRIO.1	626	TRIO
chr5	14304612	1	G	TRIO.1	835	TRIO
chr5	14304723	1	C	TRIO.1	631	TRIO
chr5	14316589	0	T	TRIO.1	577	TRIO
chr5	14316654	0	G	TRIO.1	126	TRIO
chr5	14316705	1	C	TRIO.1	575	TRIO
chr5	14316742	0	A	TRIO.1	519	TRIO
chr5	14316778	1	A	TRIO.1	126	TRIO
chr5	14316791	0	A	TRIO.1	579	TRIO
chr5	14316851	1	A	TRIO.1	533	TRIO
chr5	14316903	1	G	TRIO.1	585	TRIO
chr5	14330835	0	G	TRIO.1	23	TRIO
chr5	14330921	0	T	TRIO.1	528	TRIO
chr5	14330923	1	C	TRIO.1	29	TRIO
chr5	14331038	1	C	TRIO.1	522	TRIO
chr5	14336620	0	T	TRIO.1	674	TRIO
chr5	14336735	0	G	TRIO.1	218	TRIO
chr5	14336739	1	A	TRIO.1	806	TRIO
chr5	14336798	0	C	TRIO.1	262	TRIO
chr5	14336828	1	G	TRIO.1	212	TRIO
chr5	14336914	1	C	TRIO.1	262	TRIO
chr5	14358173	0	T	TRIO.1	48	TRIO
chr5	14358311	1	C	TRIO.1	47	TRIO
chr5	14358336	0	A	TRIO.1	58	TRIO
chr5	14358423	0	T	TRIO.1	353	TRIO
chr5	14358434	1	G	TRIO.1	54	TRIO
chr5	14358529	1	T	TRIO.1	353	TRIO
chr5	14359391	0	T	TRIO.1	396	TRIO
chr5	14359485	0	A	TRIO.1	266	TRIO
chr5	14359511	1	C	TRIO.1	408	TRIO
chr5	14359512	0	A	TRIO.1	563	TRIO
chr5	14359587	1	A	TRIO.1	266	TRIO
chr5	14359633	1	C	TRIO.1	560	TRIO
chr5	14363759	0	C	TRIO.1	425	TRIO
chr5	14363853	0	C	TRIO.1	672	TRIO
chr5	14363873	1	G	TRIO.1	419	TRIO
chr5	14363894	0	C	TRIO.1	468	TRIO
chr5	14363963	1	G	TRIO.1	696	TRIO
chr5	14363966	0	C	TRIO.1	269	TRIO
chr5	14364011	1	G	TRIO.1	476	TRIO
chr5	14364063	1	C	TRIO.1	268	TRIO
chr5	14364721	0	G	TRIO.1	308	TRIO
chr5	14364824	0	C	TRIO.1	121	TRIO
chr5	14364840	1	A	TRIO.1	309	TRIO
chr5	14364855	0	C	TRIO.1	529	TRIO
chr5	14364926	1	G	TRIO.1	146	TRIO
chr5	14364969	1	C	TRIO.1	530	TRIO
chr5	14366899	0	C	TRIO.1	566	TRIO
chr5	14367008	0	G	TRIO.1	881	TRIO
chr5	14367014	1	C	TRIO.1	571	TRIO
chr5	14367126	1	A	TRIO.1	880	TRIO
chr5	14368758	0	C	TRIO.1	527	TRIO
chr5	14368869	0	A	TRIO.1	560	TRIO
chr5	14368873	1	C	TRIO.1	529	TRIO
chr5	14368952	0	G	TRIO.1	871	TRIO
chr5	14368989	1	T	TRIO.1	557	TRIO
chr5	14369070	1	G	TRIO.1	829	TRIO
chr5	14369391	0	C	TRIO.1	582	TRIO
chr5	14369456	0	T	TRIO.1	279	TRIO
chr5	14369504	1	C	TRIO.1	573	TRIO
chr5	14369517	0	A	TRIO.1	181	TRIO
chr5	14369564	1	A	TRIO.1	282	TRIO
chr5	14369580	0	A	TRIO.1	333	TRIO
chr5	14369623	1	A	TRIO.1	181	TRIO
chr5	14369700	1	G	TRIO.1	333	TRIO
chr5	14374316	0	A	TRIO.1	406	TRIO
chr5	14374429	0	A	TRIO.1	30	TRIO
chr5	14374432	1	C	TRIO.1	396	TRIO
chr5	14374534	1	A	TRIO.1	28	TRIO
chr5	14378100	0	T	TRIO.1	124	TRIO
chr5	14378208	0	A	TRIO.1	490	TRIO
chr5	14378216	1	T	TRIO.1	126	TRIO
chr5	14378325	1	T	TRIO.1	494	TRIO
chr5	14381157	0	C	TRIO.1	395	TRIO
chr5	14381221	0	C	TRIO.1	480	TRIO
chr5	14381266	1	G	TRIO.1	394	TRIO
chr5	14381277	0	T	TRIO.1	475	TRIO
chr5	14381340	1	G	TRIO.1	466	TRIO
chr5	14381396	1	A	TRIO.1	463	TRIO
chr5	14387526	0	C	TRIO.1	511	TRIO
chr5	14387601	0	A	TRIO.1	208	TRIO
chr5	14387635	1	G	TRIO.1	504	TRIO
chr5	14387702	0	G	TRIO.1	665	TRIO
chr5	14387722	1	C	TRIO.1	168	TRIO
chr5	14387805	0	T	TRIO.1	842	TRIO
chr5	14387820	1	A	TRIO.1	649	TRIO
chr5	14387907	0	G	TRIO.1	609	TRIO
chr5	14387927	1	A	TRIO.1	836	TRIO
chr5	14388021	1	G	TRIO.1	615	TRIO
chr5	14388656	0	C	TRIO.1	560	TRIO
chr5	14388760	0	A	TRIO.1	1	TRIO
chr5	14388771	1	C	TRIO.1	543	TRIO
chr5	14388862	1	T	TRIO.1	1	TRIO
chr5	14389361	0	A	TRIO.1	321	TRIO
chr5	14389461	0	C	TRIO.1	180	TRIO
chr5	14389474	1	G	TRIO.1	308	TRIO
chr5	14389579	1	C	TRIO.1	178	TRIO
chr5	14390295	0	T	TRIO.1	593	TRIO
chr5	14390387	0	T	TRIO.1	676	TRIO
chr5	14390408	1	G	TRIO.1	596	TRIO
chr5	14390506	1	C	TRIO.1	674	TRIO
chr5	14390965	0	G	TRIO.1	330	TRIO
chr5	14391026	0	T	TRIO.1	618	TRIO
chr5	14391077	1	A	TRIO.1	295	TRIO
chr5	14391145	1	A	TRIO.1	608	TRIO
chr5	14394052	0	C	TRIO.1	473	TRIO
chr5	14394145	0	A	TRIO.1	440	TRIO
chr5	14394166	1	G	TRIO.1	483	TRIO
chr5	14394254	1	T	TRIO.1	423	TRIO
chr5	14397149	0	C	TRIO.1	579	TRIO
chr5	14397204	0	A	TRIO.1	362	TRIO
chr5	14397261	1	A	TRIO.1	590	TRIO
chr5	14397323	1	A	TRIO.1	360	TRIO
chr5	14398940	0	T	TRIO.1	391	TRIO
chr5	14399021	0	C	TRIO.1	697	TRIO
chr5	14399059	1	A	TRIO.1	400	TRIO
chr5	14399094	0	T	TRIO.1	827	TRIO
chr5	14399136	1	A	TRIO.1	715	TRIO
chr5	14399211	1	A	TRIO.1	829	TRIO
chr5	14401026	0	C	TRIO.1	345	TRIO
chr5	14401120	0	T	TRIO.1	277	TRIO
chr5	14401140	1	A	TRIO.1	210	TRIO
chr5	14401234	1	T	TRIO.1	267	TRIO
chr5	14405935	0	G	TRIO.1	446	TRIO
chr5	14406005	0	G	TRIO.1	312	TRIO
chr5	14406057	1	A	TRIO.1	446	TRIO
chr5	14406122	1	A	TRIO.1	229	TRIO
chr5	14406621	0	G	TRIO.1	557	TRIO
chr5	14406697	0	G	TRIO.1	907	TRIO
chr5	14406722	1	C	TRIO.1	559	TRIO
chr5	14406816	1	A	TRIO.1	895	TRIO
chr5	14419827	0	A	TRIO.1	147	TRIO
chr5	14419911	0	G	TRIO.1	160	TRIO
chr5	14419917	1	A	TRIO.1	148	TRIO
chr5	14419987	0	A	TRIO.1	749	TRIO
chr5	14420000	1	C	TRIO.1	162	TRIO
chr5	14420100	0	A	TRIO.1	707	TRIO
chr5	14420106	1	A	TRIO.1	748	TRIO
chr5	14420221	1	A	TRIO.1	709	TRIO
chr5	14461074	0	C	TRIO.2	6	TRIO
chr5	14461148	1	A	TRIO.2	6	TRIO
chr5	14461197	0	T	TRIO.2	2	TRIO
chr5	14461323	1	A	TRIO.2	2	TRIO
chr5	14461329	0	A	TRIO.2	76	TRIO
chr5	14461471	1	T	TRIO.2	84	TRIO
chr5	14462800	0	A	TRIO.2	128	TRIO
chr5	14462833	0	A	TRIO.2	87	TRIO
chr5	14462897	1	C	TRIO.2	127	TRIO
chr5	14462907	0	C	TRIO.2	314	TRIO
chr5	14462925	1	A	TRIO.2	79	TRIO
chr5	14463021	1	C	TRIO.2	314	TRIO
chr5	14463028	0	T	TRIO.2	119	TRIO
chr5	14463140	1	G	TRIO.2	120	TRIO
chr5	14465618	0	T	TRIO.2	425	TRIO
chr5	14465674	0	C	TRIO.2	780	TRIO
chr5	14465735	1	G	TRIO.2	435	TRIO
chr5	14465792	1	G	TRIO.2	774	TRIO
chr5	14471402	0	T	TRIO.2	235	TRIO
chr5	14471491	0	A	TRIO.2	507	TRIO
chr5	14471498	1	G	TRIO.2	235	TRIO
chr5	14471602	1	T	TRIO.2	509	TRIO
chr5	14472678	0	T	TRIO.2	186	TRIO
chr5	14472789	1	G	TRIO.2	191	TRIO
chr5	14474078	0	A	TRIO.2	126	TRIO
chr5	14474180	0	C	TRIO.2	944	TRIO
chr5	14474189	1	T	TRIO.2	139	TRIO
chr5	14474300	1	C	TRIO.2	954	TRIO
chr5	14476980	0	A	TRIO.2	1010	TRIO
chr5	14477098	1	C	TRIO.2	993	TRIO
chr5	14479298	0	G	TRIO.2	341	TRIO
chr5	14479386	0	T	TRIO.2	170	TRIO
chr5	14479413	1	C	TRIO.2	367	TRIO
chr5	14479492	1	T	TRIO.2	168	TRIO
chr5	14479994	0	C	TRIO.2	936	TRIO
chr5	14480093	0	A	TRIO.2	515	TRIO
chr5	14480111	1	G	TRIO.2	944	TRIO
chr5	14480204	1	T	TRIO.2	507	TRIO
chr5	14481311	0	C	TRIO.2	469	TRIO
chr5	14481430	1	A	TRIO.2	452	TRIO
chr5	14481600	0	T	TRIO.2	371	TRIO
chr5	14481702	0	A	TRIO.2	478	TRIO
chr5	14481717	1	A	TRIO.2	359	TRIO
chr5	14481817	1	A	TRIO.2	471	TRIO
chr5	14482646	0	T	TRIO.2	294	TRIO
chr5	14482743	0	C	TRIO.2	367	TRIO
chr5	14482751	1	G	TRIO.2	293	TRIO
chr5	14482819	0	C	TRIO.2	518	TRIO
chr5	14482860	1	T	TRIO.2	355	TRIO
chr5	14482933	1	C	TRIO.2	511	TRIO
chr5	14485144	0	T	TRIO.2	163	TRIO
chr5	14485219	0	C	TRIO.2	181	TRIO
chr5	14485263	1	C	TRIO.2	164	TRIO
chr5	14485292	0	G	TRIO.2	155	TRIO
chr5	14485328	1	T	TRIO.2	182	TRIO
chr5	14485389	1	C	TRIO.2	156	TRIO
chr5	14488307	0	G	TRIO.2	84	TRIO
chr5	14488451	1	C	TRIO.2	80	TRIO
chr5	14492637	0	C	TRIO.2	704	TRIO
chr5	14492740	0	A	TRIO.2	98	TRIO
chr5	14492753	1	C	TRIO.2	690	TRIO
chr5	14492806	0	T	TRIO.2	630	TRIO
chr5	14492859	1	A	TRIO.2	97	TRIO
chr5	14492906	0	C	TRIO.2	510	TRIO
chr5	14492926	1	G	TRIO.2	635	TRIO
chr5	14493026	1	A	TRIO.2	444	TRIO
chr5	14496954	0	G	TRIO.2	581	TRIO
chr5	14497006	0	C	TRIO.2	634	TRIO
chr5	14497071	0	T	TRIO.2	42	TRIO
chr5	14497073	1	G	TRIO.2	593	TRIO
chr5	14497111	1	C	TRIO.2	634	TRIO
chr5	14497170	1	G	TRIO.2	41	TRIO
chr5	14497927	0	T	TRIO.2	688	TRIO
chr5	14498044	1	C	TRIO.2	693	TRIO
chr5	14498109	0	T	TRIO.2	246	TRIO
chr5	14498220	0	A	TRIO.2	360	TRIO
chr5	14498221	1	T	TRIO.2	242	TRIO
chr5	14498331	0	C	TRIO.2	364	TRIO
chr5	14498340	1	T	TRIO.2	316	TRIO
chr5	14498436	1	C	TRIO.2	356	TRIO
chr5	14498600	0	G	TRIO.2	354	TRIO
chr5	14498689	0	A	TRIO.2	475	TRIO
chr5	14498707	1	G	TRIO.2	368	TRIO
chr5	14498808	1	T	TRIO.2	477	TRIO
chr5	14502641	0	G	TRIO.2	152	TRIO
chr5	14502725	0	C	TRIO.2	569	TRIO
chr5	14502740	1	C	TRIO.2	151	TRIO
chr5	14502843	1	C	TRIO.2	525	TRIO
chr5	14504453	0	G	TRIO.2	748	TRIO
chr5	14504539	0	G	TRIO.2	49	TRIO
chr5	14504569	1	G	TRIO.2	742	TRIO
chr5	14504590	0	C	TRIO.2	234	TRIO
chr5	14504654	1	T	TRIO.2	48	TRIO
chr5	14504670	0	G	TRIO.2	314	TRIO
chr5	14504689	1	C	TRIO.2	236	TRIO
chr5	14504787	1	G	TRIO.2	310	TRIO
chr5	14507159	0	T	TRIO.2	656	TRIO
chr5	14507240	0	G	TRIO.2	275	TRIO
chr5	14507279	1	C	TRIO.2	645	TRIO
chr5	14507362	0	A	TRIO.2	331	TRIO
chr5	14507363	1	C	TRIO.2	291	TRIO
chr5	14507501	1	G	TRIO.2	334	TRIO
chr5	14507918	0	G	TRIO.2	244	TRIO
chr5	14508001	0	C	TRIO.2	489	TRIO
chr5	14508026	1	C	TRIO.2	243	TRIO
chr5	14508055	0	G	TRIO.2	381	TRIO
chr5	14508121	1	G	TRIO.2	480	TRIO
chr5	14508160	0	A	TRIO.2	167	TRIO
chr5	14508165	1	G	TRIO.2	379	TRIO
chr5	14508187	0	G	TRIO.2	426	TRIO
chr5	14508266	1	G	TRIO.2	165	TRIO
chr5	14508303	0	G	TRIO.2	386	TRIO
chr5	14508307	1	A	TRIO.2	431	TRIO
chr5	14508324	0	C	TRIO.2	479	TRIO
chr5	14508435	1	G	TRIO.2	431	TRIO
chr5	14508451	0	C	TRIO.2	585	TRIO
chr5	14508465	1	G	TRIO.2	495	TRIO
chr5	14508568	1	C	TRIO.2	543	TRIO
chr6	112430601	0	C	LAMA4.1	232	LAMA4
chr6	112430706	0	T	LAMA4.1	358	LAMA4
chr6	112430714	1	C	LAMA4.1	247	LAMA4
chr6	112430825	1	G	LAMA4.1	343	LAMA4
chr6	112435221	0	C	LAMA4.1	695	LAMA4
chr6	112435302	0	G	LAMA4.1	572	LAMA4
chr6	112435338	1	C	LAMA4.1	692	LAMA4
chr6	112435378	0	C	LAMA4.1	878	LAMA4
chr6	112435412	1	C	LAMA4.1	576	LAMA4
chr6	112435496	1	C	LAMA4.1	877	LAMA4
chr6	112435835	0	G	LAMA4.1	495	LAMA4
chr6	112435947	0	C	LAMA4.1	0	LAMA4
chr6	112435949	1	T	LAMA4.1	520	LAMA4
chr6	112436047	1	A	LAMA4.1	0	LAMA4
chr6	112437036	0	A	LAMA4.1	17	LAMA4
chr6	112437106	0	A	LAMA4.1	5	LAMA4
chr6	112437151	1	A	LAMA4.1	17	LAMA4
chr6	112437222	1	C	LAMA4.1	5	LAMA4
chr6	112438900	0	G	LAMA4.1	276	LAMA4
chr6	112438979	0	T	LAMA4.1	341	LAMA4
chr6	112439014	1	C	LAMA4.1	216	LAMA4
chr6	112439081	0	A	LAMA4.1	345	LAMA4
chr6	112439093	1	G	LAMA4.1	337	LAMA4
chr6	112439196	1	C	LAMA4.1	339	LAMA4
chr6	112440332	0	G	LAMA4.1	448	LAMA4
chr6	112440447	0	C	LAMA4.1	522	LAMA4
chr6	112440451	1	C	LAMA4.1	453	LAMA4
chr6	112440564	1	C	LAMA4.1	522	LAMA4
chr6	112441431	0	C	LAMA4.1	572	LAMA4
chr6	112441531	0	C	LAMA4.1	229	LAMA4
chr6	112441552	1	A	LAMA4.1	568	LAMA4
chr6	112441616	0	G	LAMA4.1	101	LAMA4
chr6	112441647	1	G	LAMA4.1	224	LAMA4
chr6	112441700	1	A	LAMA4.1	101	LAMA4
chr6	112443192	0	C	LAMA4.1	253	LAMA4
chr6	112443281	0	G	LAMA4.1	535	LAMA4
chr6	112443293	1	C	LAMA4.1	250	LAMA4
chr6	112443350	0	C	LAMA4.1	458	LAMA4
chr6	112443396	1	T	LAMA4.1	525	LAMA4
chr6	112443463	1	T	LAMA4.1	421	LAMA4
chr6	112450099	0	A	LAMA4.1	21	LAMA4
chr6	112450192	0	A	LAMA4.1	37	LAMA4
chr6	112450216	1	G	LAMA4.1	16	LAMA4
chr6	112450221	0	G	LAMA4.1	252	LAMA4
chr6	112450271	1	A	LAMA4.1	32	LAMA4
chr6	112450335	1	T	LAMA4.1	250	LAMA4
chr6	112451000	0	C	LAMA4.1	3	LAMA4
chr6	112451101	0	G	LAMA4.1	671	LAMA4
chr6	112451110	1	G	LAMA4.1	2	LAMA4
chr6	112451181	0	C	LAMA4.1	525	LAMA4
chr6	112451206	1	A	LAMA4.1	679	LAMA4
chr6	112451298	1	C	LAMA4.1	531	LAMA4
chr6	112452145	0	A	LAMA4.1	331	LAMA4
chr6	112452201	0	G	LAMA4.1	951	LAMA4
chr6	112452261	1	T	LAMA4.1	362	LAMA4
chr6	112452293	0	A	LAMA4.1	577	LAMA4
chr6	112452318	1	C	LAMA4.1	942	LAMA4
chr6	112452405	1	G	LAMA4.1	557	LAMA4
chr6	112453934	0	C	LAMA4.1	725	LAMA4
chr6	112454034	0	G	LAMA4.1	162	LAMA4
chr6	112454049	1	G	LAMA4.1	755	LAMA4
chr6	112454155	1	T	LAMA4.1	177	LAMA4
chr6	112454506	0	T	LAMA4.1	150	LAMA4
chr6	112454614	0	G	LAMA4.1	283	LAMA4
chr6	112454626	1	G	LAMA4.1	149	LAMA4
chr6	112454718	1	C	LAMA4.1	281	LAMA4
chr6	112455648	0	C	LAMA4.1	904	LAMA4
chr6	112455688	0	G	LAMA4.1	561	LAMA4
chr6	112455763	1	T	LAMA4.1	889	LAMA4
chr6	112455795	0	T	LAMA4.1	0	LAMA4
chr6	112455802	1	T	LAMA4.1	549	LAMA4
chr6	112455907	1	G	LAMA4.1	1	LAMA4
chr6	112457248	0	T	LAMA4.1	543	LAMA4
chr6	112457342	0	C	LAMA4.1	409	LAMA4
chr6	112457365	1	G	LAMA4.1	641	LAMA4
chr6	112457444	0	T	LAMA4.1	465	LAMA4
chr6	112457453	1	T	LAMA4.1	403	LAMA4
chr6	112457560	1	A	LAMA4.1	456	LAMA4
chr6	112460276	0	G	LAMA4.1	243	LAMA4
chr6	112460352	0	G	LAMA4.1	535	LAMA4
chr6	112460372	1	C	LAMA4.1	242	LAMA4
chr6	112460464	0	G	LAMA4.1	752	LAMA4
chr6	112460470	1	C	LAMA4.1	544	LAMA4
chr6	112460581	1	C	LAMA4.1	778	LAMA4
chr6	112460907	0	C	LAMA4.1	510	LAMA4
chr6	112461018	0	T	LAMA4.1	228	LAMA4
chr6	112461019	1	C	LAMA4.1	530	LAMA4
chr6	112461131	1	T	LAMA4.1	224	LAMA4
chr6	112461903	0	A	LAMA4.1	34	LAMA4
chr6	112461965	0	G	LAMA4.1	581	LAMA4
chr6	112461984	1	C	LAMA4.1	32	LAMA4
chr6	112462004	0	C	LAMA4.1	66	LAMA4
chr6	112462076	1	G	LAMA4.1	587	LAMA4
chr6	112462089	0	G	LAMA4.1	1	LAMA4
chr6	112462116	1	T	LAMA4.1	46	LAMA4
chr6	112462206	1	C	LAMA4.1	2	LAMA4
chr6	112462526	0	T	LAMA4.1	273	LAMA4
chr6	112462583	0	G	LAMA4.1	42	LAMA4
chr6	112462638	1	G	LAMA4.1	269	LAMA4
chr6	112462696	0	C	LAMA4.1	2	LAMA4
chr6	112462700	1	T	LAMA4.1	50	LAMA4
chr6	112462813	1	C	LAMA4.1	0	LAMA4
chr6	112463297	0	C	LAMA4.1	322	LAMA4
chr6	112463370	0	T	LAMA4.1	579	LAMA4
chr6	112463397	1	T	LAMA4.1	309	LAMA4
chr6	112463488	0	C	LAMA4.1	497	LAMA4
chr6	112463490	1	T	LAMA4.1	581	LAMA4
chr6	112463604	1	A	LAMA4.1	506	LAMA4
chr6	112465968	0	C	LAMA4.1	326	LAMA4
chr6	112466084	0	A	LAMA4.1	607	LAMA4
chr6	112466088	1	T	LAMA4.1	268	LAMA4
chr6	112466199	1	G	LAMA4.1	508	LAMA4
chr6	112469318	0	T	LAMA4.1	1040	LAMA4
chr6	112469429	0	G	LAMA4.1	520	LAMA4
chr6	112469434	1	T	LAMA4.1	1053	LAMA4
chr6	112469509	0	T	LAMA4.1	742	LAMA4
chr6	112469539	1	C	LAMA4.1	523	LAMA4
chr6	112469626	1	A	LAMA4.1	738	LAMA4
chr6	112471640	0	A	LAMA4.1	493	LAMA4
chr6	112471753	0	T	LAMA4.1	404	LAMA4
chr6	112471755	1	T	LAMA4.1	507	LAMA4
chr6	112471869	1	G	LAMA4.1	406	LAMA4
chr6	112476003	0	A	LAMA4.1	641	LAMA4
chr6	112476079	0	C	LAMA4.1	701	LAMA4
chr6	112476115	1	T	LAMA4.1	642	LAMA4
chr6	112476195	1	A	LAMA4.1	686	LAMA4
chr6	112476691	0	G	LAMA4.1	689	LAMA4
chr6	112476783	0	G	LAMA4.1	450	LAMA4
chr6	112476807	1	G	LAMA4.1	686	LAMA4
chr6	112476895	0	A	LAMA4.1	455	LAMA4
chr6	112476897	1	C	LAMA4.1	219	LAMA4
chr6	112477013	1	T	LAMA4.1	429	LAMA4
chr6	112479836	0	G	LAMA4.1	299	LAMA4
chr6	112479945	0	A	LAMA4.1	838	LAMA4
chr6	112479953	1	C	LAMA4.1	298	LAMA4
chr6	112480061	0	C	LAMA4.1	0	LAMA4
chr6	112480063	1	G	LAMA4.1	873	LAMA4
chr6	112480175	1	T	LAMA4.1	0	LAMA4
chr6	112486322	0	G	LAMA4.1	524	LAMA4
chr6	112486399	0	G	LAMA4.1	142	LAMA4
chr6	112486437	1	G	LAMA4.1	547	LAMA4
chr6	112486461	0	C	LAMA4.1	199	LAMA4
chr6	112486489	1	G	LAMA4.1	143	LAMA4
chr6	112486559	1	G	LAMA4.1	195	LAMA4
chr6	112493788	0	C	LAMA4.2	519	LAMA4
chr6	112493899	0	G	LAMA4.2	894	LAMA4
chr6	112493904	1	T	LAMA4.2	516	LAMA4
chr6	112493973	0	T	LAMA4.2	536	LAMA4
chr6	112494020	1	G	LAMA4.2	901	LAMA4
chr6	112494080	1	A	LAMA4.2	534	LAMA4
chr6	112496466	0	C	LAMA4.2	641	LAMA4
chr6	112496523	0	G	LAMA4.2	907	LAMA4
chr6	112496580	1	C	LAMA4.2	637	LAMA4
chr6	112496602	0	G	LAMA4.2	387	LAMA4
chr6	112496635	1	G	LAMA4.2	918	LAMA4
chr6	112496718	1	G	LAMA4.2	406	LAMA4
chr6	112499266	0	G	LAMA4.2	621	LAMA4
chr6	112499369	0	T	LAMA4.2	533	LAMA4
chr6	112499385	1	T	LAMA4.2	621	LAMA4
chr6	112499490	1	A	LAMA4.2	543	LAMA4
chr6	112506393	0	C	LAMA4.2	599	LAMA4
chr6	112506504	0	G	LAMA4.2	130	LAMA4
chr6	112506508	1	C	LAMA4.2	599	LAMA4
chr6	112506617	1	C	LAMA4.2	133	LAMA4
chr6	112508619	0	A	LAMA4.2	111	LAMA4
chr6	112508681	0	C	LAMA4.2	497	LAMA4
chr6	112508709	1	A	LAMA4.2	109	LAMA4
chr6	112508762	0	A	LAMA4.2	359	LAMA4
chr6	112508791	1	C	LAMA4.2	504	LAMA4
chr6	112508870	1	A	LAMA4.2	347	LAMA4
chr6	112510280	0	G	LAMA4.2	92	LAMA4
chr6	112510360	0	A	LAMA4.2	17	LAMA4
chr6	112510371	1	G	LAMA4.2	94	LAMA4
chr6	112510442	1	C	LAMA4.2	17	LAMA4
chr6	112512793	0	G	LAMA4.2	108	LAMA4
chr6	112512903	0	C	LAMA4.2	380	LAMA4
chr6	112512910	1	T	LAMA4.2	163	LAMA4
chr6	112512962	0	G	LAMA4.2	71	LAMA4
chr6	112513013	1	T	LAMA4.2	378	LAMA4
chr6	112513022	0	T	LAMA4.2	720	LAMA4
chr6	112513050	1	C	LAMA4.2	75	LAMA4
chr6	112513136	1	G	LAMA4.2	724	LAMA4
chr6	112522783	0	G	LAMA4.2	74	LAMA4
chr6	112522888	0	A	LAMA4.2	214	LAMA4
chr6	112522903	1	C	LAMA4.2	78	LAMA4
chr6	112522993	1	A	LAMA4.2	215	LAMA4
chr6	112528133	0	A	LAMA4.2	416	LAMA4
chr6	112528203	0	A	LAMA4.2	11	LAMA4
chr6	112528258	1	C	LAMA4.2	422	LAMA4
chr6	112528297	0	C	LAMA4.2	137	LAMA4
chr6	112528311	1	T	LAMA4.2	10	LAMA4
chr6	112528396	1	G	LAMA4.2	175	LAMA4
chr6	112537548	0	G	LAMA4.2	218	LAMA4
chr6	112537606	0	T	LAMA4.2	361	LAMA4
chr6	112537649	1	G	LAMA4.2	218	LAMA4
chr6	112537719	1	G	LAMA4.2	364	LAMA4
chr6	112574927	0	T	LAMA4.2	429	LAMA4
chr6	112575026	0	T	LAMA4.2	189	LAMA4
chr6	112575042	1	A	LAMA4.2	424	LAMA4
chr6	112575139	1	A	LAMA4.2	214	LAMA4
chr6	112575156	0	A	LAMA4.2	248	LAMA4
chr6	112575253	1	A	LAMA4.2	254	LAMA4
chr6	112575266	0	G	LAMA4.2	451	LAMA4
chr6	112575369	0	A	LAMA4.2	229	LAMA4
chr6	112575371	1	T	LAMA4.2	460	LAMA4
chr6	112575490	1	G	LAMA4.2	224	LAMA4
chr6	117609632	0	T	ROS1.1	97	ROS1
chr6	117609682	0	G	ROS1.1	621	ROS1
chr6	117609721	1	A	ROS1.1	95	ROS1
chr6	117609797	0	C	ROS1.1	763	ROS1
chr6	117609800	1	C	ROS1.1	387	ROS1
chr6	117609841	0	T	ROS1.1	155	ROS1
chr6	117609915	1	C	ROS1.1	756	ROS1
chr6	117609930	0	C	ROS1.1	0	ROS1
chr6	117609950	1	A	ROS1.1	294	ROS1
chr6	117610047	1	G	ROS1.1	2	ROS1
chr6	117622100	0	C	ROS1.1	0	ROS1
chr6	117622183	0	G	ROS1.1	450	ROS1
chr6	117622216	1	G	ROS1.1	1	ROS1
chr6	117622298	0	C	ROS1.1	11	ROS1
chr6	117622300	1	C	ROS1.1	480	ROS1
chr6	117622392	1	G	ROS1.1	12	ROS1
chr6	117629910	0	C	ROS1.1	355	ROS1
chr6	117630028	0	G	ROS1.1	89	ROS1
chr6	117630029	1	G	ROS1.1	352	ROS1
chr6	117630139	1	A	ROS1.1	93	ROS1
chr6	117631204	0	A	ROS1.1	1	ROS1
chr6	117631279	0	C	ROS1.1	97	ROS1
chr6	117631282	1	A	ROS1.1	2	ROS1
chr6	117631379	0	A	ROS1.1	539	ROS1
chr6	117631381	1	C	ROS1.1	96	ROS1
chr6	117631495	1	C	ROS1.1	537	ROS1
chr6	117632141	0	G	ROS1.1	255	ROS1
chr6	117632192	0	A	ROS1.1	329	ROS1
chr6	117632257	1	C	ROS1.1	255	ROS1
chr6	117632303	1	T	ROS1.1	332	ROS1
chr6	117638280	0	C	ROS1.1	173	ROS1
chr6	117638377	0	G	ROS1.1	683	ROS1
chr6	117638399	1	T	ROS1.1	174	ROS1
chr6	117638491	1	G	ROS1.1	703	ROS1
chr6	117639330	0	A	ROS1.1	662	ROS1
chr6	117639445	1	A	ROS1.1	691	ROS1
chr6	117640929	0	C	ROS1.1	92	ROS1
chr6	117641044	0	T	ROS1.1	528	ROS1
chr6	117641046	1	G	ROS1.1	90	ROS1
chr6	117641140	0	T	ROS1.1	601	ROS1
chr6	117641158	1	G	ROS1.1	552	ROS1
chr6	117641257	1	T	ROS1.1	589	ROS1
chr6	117642371	0	G	ROS1.1	543	ROS1
chr6	117642436	0	G	ROS1.1	483	ROS1
chr6	117642477	1	C	ROS1.1	553	ROS1
chr6	117642509	0	G	ROS1.1	15	ROS1
chr6	117642545	1	C	ROS1.1	458	ROS1
chr6	117642623	1	T	ROS1.1	12	ROS1
chr6	117645470	0	A	ROS1.1	1	ROS1
chr6	117645534	0	C	ROS1.1	2	ROS1
chr6	117645548	1	A	ROS1.1	0	ROS1
chr6	117645647	1	G	ROS1.1	3	ROS1
chr6	117647328	0	A	ROS1.1	3	ROS1
chr6	117647428	0	C	ROS1.1	592	ROS1
chr6	117647434	1	C	ROS1.1	1	ROS1
chr6	117647530	0	A	ROS1.1	0	ROS1
chr6	117647536	1	C	ROS1.1	590	ROS1
chr6	117647649	1	C	ROS1.1	3	ROS1
chr6	117650471	0	G	ROS1.1	44	ROS1
chr6	117650548	0	C	ROS1.1	637	ROS1
chr6	117650583	1	G	ROS1.1	43	ROS1
chr6	117650659	1	T	ROS1.1	660	ROS1
chr6	117658312	0	G	ROS1.1	84	ROS1
chr6	117658369	0	A	ROS1.1	237	ROS1
chr6	117658387	1	A	ROS1.1	70	ROS1
chr6	117658473	0	T	ROS1.1	10	ROS1
chr6	117658481	1	T	ROS1.1	329	ROS1
chr6	117658583	1	C	ROS1.1	2	ROS1
[truncated: 3,512 more rows]
