# Supplementary material for: Quantitative analysis of differences in copy numbers using read depth obtained from PCR-enriched samples and controls
Source: BMC Bioinformatics. 2015 Jan 28;16:17. doi: 10.1186/s12859-014-0428-5 (PMC4384318; doi:10.1186/s12859-014-0428-5)
Supplement: Additional file 2 — Primer read depth raw data. This archive (zip) contains one tab-separated text file (tsv) per sequencing run and sample. Each file name is composed of the run id and sample name. The column definitions are: chromosome, position, direction, reference base, cluster name, depth and original gene name. [file 12859_2014_428_MOESM2_ESM.zip › M117_NA14485.tsv]

chr2	25457047	0	T	DNMT3A	40	DNMT3A
chr2	25457156	0	A	DNMT3A	700	DNMT3A
chr2	25457164	1	T	DNMT3A	40	DNMT3A
chr2	25457264	0	T	DNMT3A	202	DNMT3A
chr2	25457275	1	G	DNMT3A	672	DNMT3A
chr2	25457354	1	C	DNMT3A	215	DNMT3A
chr2	25458540	0	C	DNMT3A	1210	DNMT3A
chr2	25458644	0	G	DNMT3A	553	DNMT3A
chr2	25458657	1	G	DNMT3A	1198	DNMT3A
chr2	25458764	1	C	DNMT3A	552	DNMT3A
chr2	25459699	0	C	DNMT3A	103	DNMT3A
chr2	25459793	0	G	DNMT3A	389	DNMT3A
chr2	25459820	1	A	DNMT3A	114	DNMT3A
chr2	25459906	1	A	DNMT3A	391	DNMT3A
chr2	25461946	0	T	DNMT3A	303	DNMT3A
chr2	25462008	0	C	DNMT3A	232	DNMT3A
chr2	25462065	1	T	DNMT3A	354	DNMT3A
chr2	25462066	0	C	DNMT3A	889	DNMT3A
chr2	25462102	1	G	DNMT3A	199	DNMT3A
chr2	25462179	1	C	DNMT3A	890	DNMT3A
chr2	25463106	0	G	DNMT3A	626	DNMT3A
chr2	25463212	0	T	DNMT3A	648	DNMT3A
chr2	25463226	1	T	DNMT3A	619	DNMT3A
chr2	25463297	0	A	DNMT3A	723	DNMT3A
chr2	25463333	1	A	DNMT3A	681	DNMT3A
chr2	25463411	1	T	DNMT3A	726	DNMT3A
chr2	25463445	0	C	DNMT3A	520	DNMT3A
chr2	25463553	0	C	DNMT3A	933	DNMT3A
chr2	25463567	1	A	DNMT3A	520	DNMT3A
chr2	25463674	1	G	DNMT3A	933	DNMT3A
chr2	25464364	0	G	DNMT3A	300	DNMT3A
chr2	25464478	0	C	DNMT3A	461	DNMT3A
chr2	25464504	1	A	DNMT3A	302	DNMT3A
chr2	25464600	1	C	DNMT3A	470	DNMT3A
chr2	25466696	0	A	DNMT3A	570	DNMT3A
chr2	25466778	0	C	DNMT3A	126	DNMT3A
chr2	25466811	1	C	DNMT3A	521	DNMT3A
chr2	25466845	0	G	DNMT3A	403	DNMT3A
chr2	25466865	1	A	DNMT3A	125	DNMT3A
chr2	25466946	0	A	DNMT3A	307	DNMT3A
chr2	25466969	1	A	DNMT3A	405	DNMT3A
chr2	25467030	0	C	DNMT3A	289	DNMT3A
chr2	25467050	1	A	DNMT3A	289	DNMT3A
chr2	25467112	0	T	DNMT3A	91	DNMT3A
chr2	25467140	1	C	DNMT3A	291	DNMT3A
chr2	25467191	0	A	DNMT3A	112	DNMT3A
chr2	25467201	1	A	DNMT3A	91	DNMT3A
chr2	25467283	1	A	DNMT3A	111	DNMT3A
chr2	25467388	0	T	DNMT3A	500	DNMT3A
chr2	25467500	0	A	DNMT3A	182	DNMT3A
chr2	25467506	1	A	DNMT3A	492	DNMT3A
chr2	25467613	1	T	DNMT3A	269	DNMT3A
chr2	25468047	0	A	DNMT3A	648	DNMT3A
chr2	25468124	0	T	DNMT3A	450	DNMT3A
chr2	25468170	1	A	DNMT3A	732	DNMT3A
chr2	25468230	1	A	DNMT3A	450	DNMT3A
chr2	25468881	0	A	DNMT3A	1154	DNMT3A
chr2	25469016	0	G	DNMT3A	451	DNMT3A
chr2	25469023	1	A	DNMT3A	1187	DNMT3A
chr2	25469054	0	C	DNMT3A	763	DNMT3A
chr2	25469129	1	A	DNMT3A	446	DNMT3A
chr2	25469157	0	T	DNMT3A	823	DNMT3A
chr2	25469173	1	T	DNMT3A	743	DNMT3A
chr2	25469280	1	T	DNMT3A	826	DNMT3A
chr2	25469425	0	C	DNMT3A	70	DNMT3A
chr2	25469492	0	C	DNMT3A	204	DNMT3A
chr2	25469547	1	A	DNMT3A	89	DNMT3A
chr2	25469552	0	T	DNMT3A	256	DNMT3A
chr2	25469585	1	T	DNMT3A	210	DNMT3A
chr2	25469674	1	T	DNMT3A	254	DNMT3A
chr2	25469865	0	C	DNMT3A	380	DNMT3A
chr2	25469938	0	G	DNMT3A	389	DNMT3A
chr2	25469985	1	C	DNMT3A	380	DNMT3A
chr2	25470003	0	G	DNMT3A	433	DNMT3A
chr2	25470047	1	C	DNMT3A	393	DNMT3A
chr2	25470118	1	A	DNMT3A	420	DNMT3A
chr2	25470422	0	T	DNMT3A	457	DNMT3A
chr2	25470489	0	T	DNMT3A	758	DNMT3A
chr2	25470530	1	A	DNMT3A	462	DNMT3A
chr2	25470630	1	A	DNMT3A	755	DNMT3A
chr2	25470945	0	C	DNMT3A	7	DNMT3A
chr2	25471058	0	C	DNMT3A	35	DNMT3A
chr2	25471091	1	T	DNMT3A	11	DNMT3A
chr2	25471155	1	C	DNMT3A	35	DNMT3A
chr2	25472505	0	G	DNMT3A	795	DNMT3A
chr2	25472622	1	T	DNMT3A	801	DNMT3A
chr2	25474981	0	C	DNMT3A	219	DNMT3A
chr2	25475119	1	G	DNMT3A	216	DNMT3A
chr2	25497733	0	G	DNMT3A	749	DNMT3A
chr2	25497850	1	T	DNMT3A	757	DNMT3A
chr2	25497859	0	T	DNMT3A	453	DNMT3A
chr2	25497985	1	T	DNMT3A	501	DNMT3A
chr2	25498328	0	A	DNMT3A	281	DNMT3A
chr2	25498446	1	T	DNMT3A	273	DNMT3A
chr2	25505225	0	T	DNMT3A	900	DNMT3A
chr2	25505367	1	C	DNMT3A	618	DNMT3A
chr2	25505370	0	T	DNMT3A	658	DNMT3A
chr2	25505492	1	G	DNMT3A	651	DNMT3A
chr2	25522996	0	T	DNMT3A	1022	DNMT3A
chr2	25523122	1	C	DNMT3A	1017	DNMT3A
chr2	25536793	0	C	DNMT3A	251	DNMT3A
chr2	25536915	1	G	DNMT3A	227	DNMT3A
chr2	26414029	0	C	HADHA+HADHB	532	HADHA
chr2	26414129	0	A	HADHA+HADHB	374	HADHA
chr2	26414137	1	G	HADHA+HADHB	581	HADHA
chr2	26414202	0	C	HADHA+HADHB	294	HADHA
chr2	26414242	1	C	HADHA+HADHB	369	HADHA
chr2	26414320	1	A	HADHA+HADHB	305	HADHA
chr2	26414329	0	C	HADHA+HADHB	491	HADHA
chr2	26414439	0	T	HADHA+HADHB	624	HADHA
chr2	26414442	1	C	HADHA+HADHB	421	HADHA
chr2	26414561	1	G	HADHA+HADHB	625	HADHA
chr2	26415158	0	T	HADHA+HADHB	798	HADHA
chr2	26415244	0	C	HADHA+HADHB	397	HADHA
chr2	26415276	1	C	HADHA+HADHB	811	HADHA
chr2	26415353	1	T	HADHA+HADHB	400	HADHA
chr2	26416405	0	G	HADHA+HADHB	505	HADHA
chr2	26416491	0	C	HADHA+HADHB	492	HADHA
chr2	26416525	1	A	HADHA+HADHB	500	HADHA
chr2	26416611	0	G	HADHA+HADHB	728	HADHA
chr2	26416614	1	A	HADHA+HADHB	499	HADHA
chr2	26416731	1	T	HADHA+HADHB	747	HADHA
chr2	26417375	0	C	HADHA+HADHB	626	HADHA
chr2	26417462	0	A	HADHA+HADHB	504	HADHA
chr2	26417485	1	G	HADHA+HADHB	622	HADHA
chr2	26417581	1	G	HADHA+HADHB	477	HADHA
chr2	26417919	0	A	HADHA+HADHB	776	HADHA
chr2	26418032	0	T	HADHA+HADHB	985	HADHA
chr2	26418035	1	T	HADHA+HADHB	766	HADHA
chr2	26418152	1	C	HADHA+HADHB	978	HADHA
chr2	26420508	0	G	HADHA+HADHB	426	HADHA
chr2	26420594	0	C	HADHA+HADHB	879	HADHA
chr2	26420609	1	G	HADHA+HADHB	427	HADHA
chr2	26420714	1	C	HADHA+HADHB	922	HADHA
chr2	26423991	0	A	HADHA+HADHB	490	HADHA
chr2	26424105	0	G	HADHA+HADHB	822	HADHA
chr2	26424107	1	A	HADHA+HADHB	498	HADHA
chr2	26424211	1	T	HADHA+HADHB	796	HADHA
chr2	26426908	0	G	HADHA+HADHB	451	HADHA
chr2	26427000	0	C	HADHA+HADHB	1206	HADHA
chr2	26427002	1	C	HADHA+HADHB	454	HADHA
chr2	26427114	1	T	HADHA+HADHB	1203	HADHA
chr2	26432628	0	C	HADHA+HADHB	792	HADHA
chr2	26432737	0	T	HADHA+HADHB	1195	HADHA
chr2	26432743	1	C	HADHA+HADHB	780	HADHA
chr2	26432855	1	A	HADHA+HADHB	1195	HADHA
chr2	26435408	0	A	HADHA+HADHB	515	HADHA
chr2	26435524	1	C	HADHA+HADHB	511	HADHA
chr2	26437249	0	G	HADHA+HADHB	343	HADHA
chr2	26437309	0	C	HADHA+HADHB	1684	HADHA
chr2	26437344	1	C	HADHA+HADHB	344	HADHA
chr2	26437409	0	G	HADHA+HADHB	170	HADHA
chr2	26437422	1	C	HADHA+HADHB	1677	HADHA
chr2	26437525	1	G	HADHA+HADHB	165	HADHA
chr2	26437895	0	C	HADHA+HADHB	552	HADHA
chr2	26437998	0	T	HADHA+HADHB	533	HADHA
chr2	26438011	1	A	HADHA+HADHB	525	HADHA
chr2	26438112	1	A	HADHA+HADHB	518	HADHA
chr2	26453004	0	C	HADHA+HADHB	592	HADHA
chr2	26453063	0	G	HADHA+HADHB	791	HADHA
chr2	26453123	1	T	HADHA+HADHB	591	HADHA
chr2	26453148	0	A	HADHA+HADHB	1098	HADHA
chr2	26453171	1	C	HADHA+HADHB	764	HADHA
chr2	26453265	1	C	HADHA+HADHB	1055	HADHA
chr2	26454963	0	C	HADHA+HADHB	446	HADHA
chr2	26455044	0	T	HADHA+HADHB	14	HADHA
chr2	26455078	1	A	HADHA+HADHB	398	HADHA
chr2	26455143	0	G	HADHA+HADHB	738	HADHA
chr2	26455147	1	C	HADHA+HADHB	14	HADHA
chr2	26455263	1	G	HADHA+HADHB	751	HADHA
chr2	26457062	0	C	HADHA+HADHB	814	HADHA
chr2	26457131	0	G	HADHA+HADHB	144	HADHA
chr2	26457176	1	T	HADHA+HADHB	789	HADHA
chr2	26457198	0	G	HADHA+HADHB	71	HADHA
chr2	26457218	1	A	HADHA+HADHB	128	HADHA
chr2	26457309	1	C	HADHA+HADHB	69	HADHA
chr2	26459699	0	G	HADHA+HADHB	1227	HADHA
chr2	26459804	0	T	HADHA+HADHB	450	HADHA
chr2	26459808	1	T	HADHA+HADHB	1187	HADHA
chr2	26459918	1	C	HADHA+HADHB	433	HADHA
chr2	26461816	0	A	HADHA+HADHB	211	HADHA
chr2	26461876	0	A	HADHA+HADHB	4	HADHA
chr2	26461929	1	A	HADHA+HADHB	201	HADHA
chr2	26461979	0	C	HADHA+HADHB	2	HADHA
chr2	26461988	1	C	HADHA+HADHB	6	HADHA
chr2	26462039	1	T	HADHA+HADHB	0	HADHA
chr2	26467279	0	G	HADHA+HADHB	63	HADHA
chr2	26467419	0	A	HADHA+HADHB	61	HADHA
chr2	26467422	1	C	HADHA+HADHB	86	HADHA
chr2	26467526	1	T	HADHA+HADHB	60	HADHA
chr2	26477034	0	G	HADHA+HADHB	112	HADHB
chr2	26477146	0	T	HADHA+HADHB	39	HADHB
chr2	26477153	1	C	HADHA+HADHB	115	HADHB
chr2	26477246	1	C	HADHA+HADHB	18	HADHB
chr2	26477257	0	A	HADHA+HADHB	2023	HADHB
chr2	26477388	1	T	HADHA+HADHB	2057	HADHB
chr2	26486254	0	A	HADHA+HADHB	220	HADHB
chr2	26486277	0	G	HADHA+HADHB	214	HADHB
chr2	26486341	1	G	HADHA+HADHB	246	HADHB
chr2	26486378	1	C	HADHA+HADHB	45	HADHB
chr2	26492734	0	G	HADHA+HADHB	657	HADHB
chr2	26492829	0	A	HADHA+HADHB	269	HADHB
chr2	26492838	1	C	HADHA+HADHB	623	HADHB
chr2	26492938	1	G	HADHA+HADHB	273	HADHB
chr2	26496486	0	A	HADHA+HADHB	774	HADHB
chr2	26496548	0	A	HADHA+HADHB	313	HADHB
chr2	26496605	1	A	HADHA+HADHB	756	HADHB
chr2	26496648	1	A	HADHA+HADHB	274	HADHB
chr2	26499912	0	G	HADHA+HADHB	582	HADHB
chr2	26500007	0	G	HADHA+HADHB	111	HADHB
chr2	26500028	1	G	HADHA+HADHB	579	HADHB
chr2	26500125	1	A	HADHA+HADHB	111	HADHB
chr2	26501430	0	G	HADHA+HADHB	383	HADHB
chr2	26501545	0	C	HADHA+HADHB	574	HADHB
chr2	26501549	1	T	HADHA+HADHB	385	HADHB
chr2	26501636	0	C	HADHA+HADHB	539	HADHB
chr2	26501646	1	C	HADHA+HADHB	569	HADHB
chr2	26501750	1	A	HADHA+HADHB	519	HADHB
chr2	26501978	0	G	HADHA+HADHB	851	HADHB
chr2	26502085	0	G	HADHA+HADHB	462	HADHB
chr2	26502098	1	T	HADHA+HADHB	865	HADHB
chr2	26502191	0	G	HADHA+HADHB	26	HADHB
chr2	26502202	1	T	HADHA+HADHB	530	HADHB
chr2	26502306	1	T	HADHA+HADHB	28	HADHB
chr2	26502837	0	T	HADHA+HADHB	1155	HADHB
chr2	26502949	0	A	HADHA+HADHB	822	HADHB
chr2	26502958	1	T	HADHA+HADHB	1145	HADHB
chr2	26503065	1	T	HADHA+HADHB	774	HADHB
chr2	26505667	0	C	HADHA+HADHB	31	HADHB
chr2	26505776	0	C	HADHA+HADHB	823	HADHB
chr2	26505777	1	C	HADHA+HADHB	30	HADHB
chr2	26505856	0	C	HADHA+HADHB	396	HADHB
chr2	26505891	1	C	HADHA+HADHB	942	HADHB
chr2	26505952	1	C	HADHA+HADHB	411	HADHB
chr2	26506997	0	T	HADHA+HADHB	41	HADHB
chr2	26507048	0	T	HADHA+HADHB	1057	HADHB
chr2	26507083	1	T	HADHA+HADHB	40	HADHB
chr2	26507166	1	A	HADHA+HADHB	1066	HADHB
chr2	26507710	0	C	HADHA+HADHB	265	HADHB
chr2	26507791	0	G	HADHA+HADHB	1034	HADHB
chr2	26507819	1	A	HADHA+HADHB	273	HADHB
chr2	26507910	1	G	HADHA+HADHB	962	HADHB
chr2	26508185	0	C	HADHA+HADHB	635	HADHB
chr2	26508290	0	T	HADHA+HADHB	834	HADHB
chr2	26508304	1	T	HADHA+HADHB	636	HADHB
chr2	26508391	0	A	HADHA+HADHB	121	HADHB
chr2	26508404	1	T	HADHA+HADHB	854	HADHB
chr2	26508508	1	T	HADHA+HADHB	124	HADHB
chr2	26512757	0	G	HADHA+HADHB	448	HADHB
chr2	26512855	1	C	HADHA+HADHB	449	HADHB
chr2	110881316	0	G	NPHP1	776	NPHP1
chr2	110881407	0	G	NPHP1	1025	NPHP1
chr2	110881434	1	A	NPHP1	776	NPHP1
chr2	110881522	0	G	NPHP1	374	NPHP1
chr2	110881523	1	C	NPHP1	1055	NPHP1
chr2	110881620	0	C	NPHP1	418	NPHP1
chr2	110881626	1	G	NPHP1	370	NPHP1
chr2	110881721	1	C	NPHP1	416	NPHP1
chr2	110883186	0	G	NPHP1	513	NPHP1
chr2	110883305	1	C	NPHP1	514	NPHP1
chr2	110886723	0	C	NPHP1	288	NPHP1
chr2	110886778	0	C	NPHP1	68	NPHP1
chr2	110886826	1	G	NPHP1	320	NPHP1
chr2	110886876	1	C	NPHP1	67	NPHP1
chr2	110889188	0	G	NPHP1	408	NPHP1
chr2	110889255	0	C	NPHP1	75	NPHP1
chr2	110889287	1	G	NPHP1	274	NPHP1
chr2	110889346	0	C	NPHP1	0	NPHP1
chr2	110889357	1	T	NPHP1	70	NPHP1
chr2	110889454	1	A	NPHP1	0	NPHP1
chr2	110901078	0	A	NPHP1	730	NPHP1
chr2	110901198	0	G	NPHP1	1201	NPHP1
chr2	110901199	1	G	NPHP1	730	NPHP1
chr2	110901315	1	G	NPHP1	1208	NPHP1
chr2	110902027	0	G	NPHP1	638	NPHP1
chr2	110902061	0	G	NPHP1	771	NPHP1
chr2	110902123	1	C	NPHP1	628	NPHP1
chr2	110902177	1	T	NPHP1	713	NPHP1
chr2	110904270	0	A	NPHP1	1144	NPHP1
chr2	110904360	0	A	NPHP1	423	NPHP1
chr2	110904386	1	G	NPHP1	1150	NPHP1
chr2	110904476	1	C	NPHP1	408	NPHP1
chr2	110905467	0	A	NPHP1	1550	NPHP1
chr2	110905575	0	T	NPHP1	1854	NPHP1
chr2	110905580	1	C	NPHP1	1553	NPHP1
chr2	110905714	1	A	NPHP1	1862	NPHP1
chr2	110907736	0	C	NPHP1	133	NPHP1
chr2	110907818	0	G	NPHP1	644	NPHP1
chr2	110907841	1	G	NPHP1	130	NPHP1
chr2	110907923	1	C	NPHP1	627	NPHP1
chr2	110917682	0	A	NPHP1	401	NPHP1
chr2	110917777	0	A	NPHP1	3	NPHP1
chr2	110917794	1	T	NPHP1	432	NPHP1
chr2	110917896	1	G	NPHP1	3	NPHP1
chr2	110919244	0	T	NPHP1	1037	NPHP1
chr2	110919359	1	T	NPHP1	1030	NPHP1
chr2	110920585	0	C	NPHP1	854	NPHP1
chr2	110920629	0	C	NPHP1	891	NPHP1
chr2	110920700	1	C	NPHP1	824	NPHP1
chr2	110920746	1	C	NPHP1	834	NPHP1
chr2	110922050	0	C	NPHP1	538	NPHP1
chr2	110922117	0	C	NPHP1	404	NPHP1
chr2	110922164	1	G	NPHP1	544	NPHP1
chr2	110922216	0	C	NPHP1	869	NPHP1
chr2	110922232	1	C	NPHP1	395	NPHP1
chr2	110922333	1	G	NPHP1	971	NPHP1
chr2	110922558	0	G	NPHP1	334	NPHP1
chr2	110922627	0	A	NPHP1	301	NPHP1
chr2	110922670	1	C	NPHP1	339	NPHP1
chr2	110922680	0	T	NPHP1	484	NPHP1
chr2	110922740	1	A	NPHP1	314	NPHP1
chr2	110922799	1	T	NPHP1	483	NPHP1
chr2	110925965	0	A	NPHP1	817	NPHP1
chr2	110926076	0	T	NPHP1	1	NPHP1
chr2	110926079	1	C	NPHP1	740	NPHP1
chr2	110926195	1	C	NPHP1	2	NPHP1
chr2	110927347	0	G	NPHP1	609	NPHP1
chr2	110927434	0	G	NPHP1	685	NPHP1
chr2	110927458	1	G	NPHP1	615	NPHP1
chr2	110927532	0	C	NPHP1	325	NPHP1
chr2	110927550	1	C	NPHP1	750	NPHP1
chr2	110927624	1	C	NPHP1	319	NPHP1
chr2	110935952	0	G	NPHP1	508	NPHP1
chr2	110936031	0	C	NPHP1	304	NPHP1
chr2	110936060	1	T	NPHP1	543	NPHP1
chr2	110936117	0	T	NPHP1	0	NPHP1
chr2	110936119	1	A	NPHP1	293	NPHP1
chr2	110936235	1	T	NPHP1	0	NPHP1
chr2	110937126	0	G	NPHP1	0	NPHP1
chr2	110937236	1	C	NPHP1	13	NPHP1
chr2	110937248	0	T	NPHP1	0	NPHP1
chr2	110937355	1	G	NPHP1	0	NPHP1
chr2	110958965	0	C	NPHP1	153	NPHP1
chr2	110959038	0	C	NPHP1	1	NPHP1
chr2	110959060	1	C	NPHP1	161	NPHP1
chr2	110959111	1	T	NPHP1	1	NPHP1
chr2	110962392	0	G	NPHP1	768	NPHP1
chr2	110962475	0	A	NPHP1	91	NPHP1
chr2	110962516	1	G	NPHP1	787	NPHP1
chr2	110962562	1	C	NPHP1	90	NPHP1
chr2	192141598	0	C	MYO1B	307	MYO1B
chr2	192141711	0	C	MYO1B	768	MYO1B
chr2	192141718	1	A	MYO1B	313	MYO1B
chr2	192141822	1	T	MYO1B	760	MYO1B
chr2	192160781	0	G	MYO1B	605	MYO1B
chr2	192160889	0	T	MYO1B	909	MYO1B
chr2	192160892	1	A	MYO1B	602	MYO1B
chr2	192161006	1	T	MYO1B	949	MYO1B
chr2	192194601	0	C	MYO1B	334	MYO1B
chr2	192194687	0	G	MYO1B	794	MYO1B
chr2	192194695	1	C	MYO1B	337	MYO1B
chr2	192194805	1	G	MYO1B	846	MYO1B
chr2	192206123	0	C	MYO1B	702	MYO1B
chr2	192206227	0	T	MYO1B	655	MYO1B
chr2	192206237	1	G	MYO1B	608	MYO1B
chr2	192206345	1	A	MYO1B	704	MYO1B
chr2	192210878	0	G	MYO1B	0	MYO1B
chr2	192210983	0	T	MYO1B	0	MYO1B
chr2	192210987	1	G	MYO1B	0	MYO1B
chr2	192211118	1	G	MYO1B	0	MYO1B
chr2	192214857	0	C	MYO1B	1056	MYO1B
chr2	192214936	0	G	MYO1B	0	MYO1B
chr2	192214967	1	C	MYO1B	1039	MYO1B
chr2	192215024	1	G	MYO1B	1	MYO1B
chr2	192225333	0	C	MYO1B	1288	MYO1B
chr2	192225399	0	A	MYO1B	502	MYO1B
chr2	192225448	1	G	MYO1B	1274	MYO1B
chr2	192225519	1	C	MYO1B	544	MYO1B
chr2	192226965	0	C	MYO1B	682	MYO1B
chr2	192227049	0	G	MYO1B	405	MYO1B
chr2	192227063	1	G	MYO1B	690	MYO1B
chr2	192227160	1	G	MYO1B	384	MYO1B
chr2	192228354	0	G	MYO1B	1	MYO1B
chr2	192228468	0	T	MYO1B	150	MYO1B
chr2	192228469	1	G	MYO1B	1	MYO1B
chr2	192228504	0	G	MYO1B	859	MYO1B
chr2	192228568	1	G	MYO1B	146	MYO1B
chr2	192228577	0	G	MYO1B	443	MYO1B
chr2	192228610	1	G	MYO1B	853	MYO1B
chr2	192228693	1	G	MYO1B	446	MYO1B
chr2	192228856	0	T	MYO1B	942	MYO1B
chr2	192228967	0	C	MYO1B	636	MYO1B
chr2	192228970	1	G	MYO1B	786	MYO1B
chr2	192229084	1	T	MYO1B	642	MYO1B
chr2	192234234	0	G	MYO1B	161	MYO1B
chr2	192234283	0	G	MYO1B	101	MYO1B
chr2	192234328	1	G	MYO1B	152	MYO1B
chr2	192234335	0	G	MYO1B	0	MYO1B
chr2	192234371	1	A	MYO1B	104	MYO1B
chr2	192234450	1	G	MYO1B	1	MYO1B
chr2	192234900	0	G	MYO1B	5	MYO1B
chr2	192234979	0	C	MYO1B	35	MYO1B
chr2	192234989	1	C	MYO1B	3	MYO1B
chr2	192235064	1	G	MYO1B	33	MYO1B
chr2	192246123	0	G	MYO1B	141	MYO1B
chr2	192246191	0	A	MYO1B	168	MYO1B
chr2	192246232	1	G	MYO1B	150	MYO1B
chr2	192246251	0	G	MYO1B	617	MYO1B
chr2	192246285	1	T	MYO1B	177	MYO1B
chr2	192246362	1	G	MYO1B	592	MYO1B
chr2	192247929	0	G	MYO1B	738	MYO1B
chr2	192248028	0	A	MYO1B	0	MYO1B
chr2	192248041	1	T	MYO1B	631	MYO1B
chr2	192248137	1	G	MYO1B	2	MYO1B
chr2	192250534	0	G	MYO1B	629	MYO1B
chr2	192250614	0	C	MYO1B	479	MYO1B
chr2	192250637	1	G	MYO1B	641	MYO1B
chr2	192250707	0	C	MYO1B	126	MYO1B
chr2	192250733	1	A	MYO1B	481	MYO1B
chr2	192250758	0	A	MYO1B	710	MYO1B
chr2	192250796	1	C	MYO1B	125	MYO1B
chr2	192250870	1	T	MYO1B	718	MYO1B
chr2	192251880	0	T	MYO1B	1035	MYO1B
chr2	192251973	0	C	MYO1B	617	MYO1B
chr2	192251998	1	T	MYO1B	1009	MYO1B
chr2	192252064	0	G	MYO1B	101	MYO1B
chr2	192252085	1	C	MYO1B	650	MYO1B
chr2	192252168	0	C	MYO1B	197	MYO1B
chr2	192252182	1	T	MYO1B	88	MYO1B
chr2	192252244	1	C	MYO1B	203	MYO1B
chr2	192254986	0	G	MYO1B	143	MYO1B
chr2	192255062	0	A	MYO1B	161	MYO1B
chr2	192255065	1	C	MYO1B	166	MYO1B
chr2	192255172	0	A	MYO1B	428	MYO1B
chr2	192255185	1	A	MYO1B	159	MYO1B
chr2	192255284	1	T	MYO1B	422	MYO1B
chr2	192256779	0	A	MYO1B	3	MYO1B
chr2	192256887	0	C	MYO1B	714	MYO1B
chr2	192256892	1	G	MYO1B	4	MYO1B
chr2	192257007	1	A	MYO1B	716	MYO1B
chr2	192257764	0	G	MYO1B	486	MYO1B
chr2	192257826	0	C	MYO1B	356	MYO1B
chr2	192257884	1	G	MYO1B	475	MYO1B
chr2	192257926	0	C	MYO1B	50	MYO1B
chr2	192257936	1	C	MYO1B	422	MYO1B
chr2	192258044	1	T	MYO1B	49	MYO1B
chr2	192261076	0	G	MYO1B	193	MYO1B
chr2	192261168	0	A	MYO1B	188	MYO1B
chr2	192261183	1	G	MYO1B	191	MYO1B
chr2	192261287	1	T	MYO1B	193	MYO1B
chr2	192265033	0	C	MYO1B	652	MYO1B
chr2	192265141	0	A	MYO1B	136	MYO1B
chr2	192265146	1	C	MYO1B	649	MYO1B
chr2	192265263	1	T	MYO1B	128	MYO1B
chr2	192265434	0	G	MYO1B	558	MYO1B
chr2	192265530	0	C	MYO1B	509	MYO1B
chr2	192265532	1	G	MYO1B	557	MYO1B
chr2	192265640	1	G	MYO1B	505	MYO1B
chr2	192267314	0	C	MYO1B	591	MYO1B
chr2	192267387	0	G	MYO1B	459	MYO1B
chr2	192267425	1	C	MYO1B	567	MYO1B
chr2	192267484	1	C	MYO1B	458	MYO1B
chr2	192272800	0	G	MYO1B	614	MYO1B
chr2	192272877	0	G	MYO1B	1	MYO1B
chr2	192272895	1	G	MYO1B	626	MYO1B
chr2	192272964	1	C	MYO1B	1	MYO1B
chr2	192273747	0	T	MYO1B	462	MYO1B
chr2	192273821	0	A	MYO1B	54	MYO1B
chr2	192273859	1	G	MYO1B	464	MYO1B
chr2	192273928	1	T	MYO1B	50	MYO1B
chr2	192275705	0	C	MYO1B	0	MYO1B
chr2	192275818	0	A	MYO1B	222	MYO1B
chr2	192275819	1	G	MYO1B	0	MYO1B
chr2	192275861	0	G	MYO1B	923	MYO1B
chr2	192275912	1	G	MYO1B	225	MYO1B
chr2	192275973	1	C	MYO1B	851	MYO1B
chr2	192278700	0	C	MYO1B	380	MYO1B
chr2	192278787	0	T	MYO1B	298	MYO1B
chr2	192278797	1	C	MYO1B	378	MYO1B
chr2	192278877	0	G	MYO1B	1189	MYO1B
chr2	192278892	1	C	MYO1B	302	MYO1B
chr2	192278987	1	G	MYO1B	1180	MYO1B
chr2	192279187	0	A	MYO1B	758	MYO1B
chr2	192279289	0	C	MYO1B	42	MYO1B
chr2	192279303	1	G	MYO1B	837	MYO1B
chr2	192279376	0	T	MYO1B	281	MYO1B
chr2	192279393	1	G	MYO1B	43	MYO1B
chr2	192279486	1	A	MYO1B	270	MYO1B
chr2	192280793	0	C	MYO1B	522	MYO1B
chr2	192280862	0	G	MYO1B	525	MYO1B
chr2	192280913	1	T	MYO1B	525	MYO1B
chr2	192280925	0	C	MYO1B	783	MYO1B
chr2	192280955	1	G	MYO1B	514	MYO1B
chr2	192281023	1	G	MYO1B	787	MYO1B
chr2	192288477	0	G	MYO1B	389	MYO1B
chr2	192288581	0	A	MYO1B	1453	MYO1B
chr2	192288582	1	C	MYO1B	387	MYO1B
chr2	192288672	0	G	MYO1B	1029	MYO1B
chr2	192288696	1	C	MYO1B	1407	MYO1B
chr2	192288780	1	A	MYO1B	1014	MYO1B
chr2	198257001	0	C	SF3B1	483	SF3B1
chr2	198257075	0	G	SF3B1	754	SF3B1
chr2	198257115	1	G	SF3B1	457	SF3B1
chr2	198257153	0	A	SF3B1	1	SF3B1
chr2	198257181	1	A	SF3B1	775	SF3B1
chr2	198257260	1	A	SF3B1	1	SF3B1
chr2	198257630	0	T	SF3B1	77	SF3B1
chr2	198257727	0	C	SF3B1	456	SF3B1
chr2	198257731	1	T	SF3B1	66	SF3B1
chr2	198257817	0	A	SF3B1	871	SF3B1
chr2	198257838	1	T	SF3B1	453	SF3B1
chr2	198257934	1	T	SF3B1	721	SF3B1
chr2	198260736	0	G	SF3B1	8	SF3B1
chr2	198260802	0	G	SF3B1	846	SF3B1
chr2	198260853	1	C	SF3B1	8	SF3B1
chr2	198260912	0	T	SF3B1	988	SF3B1
chr2	198260916	1	C	SF3B1	838	SF3B1
chr2	198260991	0	C	SF3B1	103	SF3B1
chr2	198261027	1	G	SF3B1	931	SF3B1
chr2	198261057	0	A	SF3B1	1	SF3B1
chr2	198261071	1	T	SF3B1	114	SF3B1
chr2	198261194	1	T	SF3B1	1	SF3B1
chr2	198262655	0	A	SF3B1	548	SF3B1
chr2	198262714	0	G	SF3B1	569	SF3B1
chr2	198262757	0	A	SF3B1	393	SF3B1
chr2	198262766	1	T	SF3B1	560	SF3B1
chr2	198262817	1	C	SF3B1	593	SF3B1
chr2	198262870	1	T	SF3B1	390	SF3B1
chr2	198263115	0	T	SF3B1	190	SF3B1
chr2	198263187	0	G	SF3B1	171	SF3B1
chr2	198263201	1	C	SF3B1	189	SF3B1
chr2	198263254	0	G	SF3B1	373	SF3B1
chr2	198263282	1	T	SF3B1	166	SF3B1
chr2	198263354	1	G	SF3B1	393	SF3B1
chr2	198264703	0	G	SF3B1	70	SF3B1
chr2	198264774	0	C	SF3B1	236	SF3B1
chr2	198264798	1	C	SF3B1	78	SF3B1
chr2	198264860	0	A	SF3B1	0	SF3B1
chr2	198264863	1	C	SF3B1	248	SF3B1
chr2	198264972	0	T	SF3B1	60	SF3B1
chr2	198264975	1	C	SF3B1	0	SF3B1
chr2	198265083	0	T	SF3B1	709	SF3B1
chr2	198265086	1	G	SF3B1	59	SF3B1
chr2	198265196	1	G	SF3B1	637	SF3B1
chr2	198265387	0	T	SF3B1	275	SF3B1
chr2	198265495	0	G	SF3B1	781	SF3B1
chr2	198265503	1	T	SF3B1	277	SF3B1
chr2	198265597	0	C	SF3B1	182	SF3B1
chr2	198265602	1	C	SF3B1	792	SF3B1
chr2	198265715	1	A	SF3B1	184	SF3B1
chr2	198266098	0	A	SF3B1	781	SF3B1
chr2	198266199	0	T	SF3B1	472	SF3B1
chr2	198266216	1	C	SF3B1	781	SF3B1
chr2	198266305	1	C	SF3B1	478	SF3B1
chr2	198266439	0	T	SF3B1	168	SF3B1
chr2	198266501	0	A	SF3B1	36	SF3B1
chr2	198266555	1	A	SF3B1	157	SF3B1
chr2	198266595	0	C	SF3B1	9	SF3B1
chr2	198266600	1	A	SF3B1	49	SF3B1
chr2	198266699	0	G	SF3B1	504	SF3B1
chr2	198266702	1	G	SF3B1	10	SF3B1
chr2	198266789	0	C	SF3B1	719	SF3B1
chr2	198266813	1	A	SF3B1	512	SF3B1
chr2	198266905	1	C	SF3B1	730	SF3B1
chr2	198267243	0	G	SF3B1	924	SF3B1
chr2	198267323	0	G	SF3B1	350	SF3B1
chr2	198267355	1	C	SF3B1	969	SF3B1
chr2	198267378	0	G	SF3B1	408	SF3B1
chr2	198267416	1	G	SF3B1	351	SF3B1
chr2	198267477	0	G	SF3B1	338	SF3B1
chr2	198267479	1	G	SF3B1	440	SF3B1
chr2	198267595	1	A	SF3B1	337	SF3B1
chr2	198267635	0	G	SF3B1	23	SF3B1
chr2	198267697	0	T	SF3B1	233	SF3B1
chr2	198267741	1	G	SF3B1	27	SF3B1
chr2	198267810	1	A	SF3B1	221	SF3B1
chr2	198268212	0	C	SF3B1	9	SF3B1
chr2	198268324	0	A	SF3B1	749	SF3B1
chr2	198268325	1	C	SF3B1	12	SF3B1
chr2	198268386	0	C	SF3B1	224	SF3B1
chr2	198268435	0	C	SF3B1	995	SF3B1
chr2	198268441	1	A	SF3B1	750	SF3B1
chr2	198268501	1	G	SF3B1	627	SF3B1
chr2	198268547	1	G	SF3B1	975	SF3B1
chr2	198269777	0	C	SF3B1	421	SF3B1
chr2	198269810	0	G	SF3B1	91	SF3B1
chr2	198269884	1	T	SF3B1	431	SF3B1
chr2	198269926	1	A	SF3B1	91	SF3B1
chr2	198269969	0	T	SF3B1	0	SF3B1
chr2	198270058	0	G	SF3B1	432	SF3B1
chr2	198270081	1	G	SF3B1	1	SF3B1
chr2	198270127	0	G	SF3B1	359	SF3B1
chr2	198270157	1	G	SF3B1	422	SF3B1
chr2	198270245	1	G	SF3B1	362	SF3B1
chr2	198272657	0	T	SF3B1	19	SF3B1
chr2	198272736	0	G	SF3B1	617	SF3B1
chr2	198272772	1	G	SF3B1	18	SF3B1
chr2	198272836	0	T	SF3B1	0	SF3B1
chr2	198272841	1	G	SF3B1	674	SF3B1
chr2	198272953	1	A	SF3B1	0	SF3B1
chr2	198273036	0	A	SF3B1	1082	SF3B1
chr2	198273093	0	C	SF3B1	286	SF3B1
chr2	198273151	1	C	SF3B1	1108	SF3B1
chr2	198273211	0	T	SF3B1	681	SF3B1
chr2	198273212	1	T	SF3B1	290	SF3B1
chr2	198273306	0	C	SF3B1	0	SF3B1
chr2	198273323	1	G	SF3B1	680	SF3B1
chr2	198273425	1	T	SF3B1	1	SF3B1
chr2	198274469	0	C	SF3B1	557	SF3B1
chr2	198274547	0	G	SF3B1	428	SF3B1
chr2	198274580	1	G	SF3B1	552	SF3B1
chr2	198274589	0	C	SF3B1	804	SF3B1
chr2	198274666	1	A	SF3B1	436	SF3B1
chr2	198274710	1	A	SF3B1	797	SF3B1
chr2	198281396	0	G	SF3B1	547	SF3B1
chr2	198281517	0	T	SF3B1	640	SF3B1
chr2	198281521	1	C	SF3B1	628	SF3B1
chr2	198281586	0	T	SF3B1	773	SF3B1
chr2	198281620	1	G	SF3B1	639	SF3B1
chr2	198281701	1	T	SF3B1	693	SF3B1
chr2	198283178	0	A	SF3B1	634	SF3B1
chr2	198283259	0	G	SF3B1	715	SF3B1
chr2	198283292	1	T	SF3B1	642	SF3B1
chr2	198283363	1	G	SF3B1	718	SF3B1
chr2	198283629	0	C	SF3B1	314	SF3B1
chr2	198283745	1	C	SF3B1	308	SF3B1
chr2	198285152	0	C	SF3B1	380	SF3B1
chr2	198285257	0	A	SF3B1	5	SF3B1
chr2	198285258	1	T	SF3B1	604	SF3B1
chr2	198285371	1	G	SF3B1	7	SF3B1
chr2	198285719	0	C	SF3B1	1493	SF3B1
chr2	198285827	0	A	SF3B1	693	SF3B1
chr2	198285831	1	C	SF3B1	1521	SF3B1
chr2	198285940	1	A	SF3B1	688	SF3B1
chr2	198288486	0	C	SF3B1	776	SF3B1
chr2	198288552	0	C	SF3B1	1062	SF3B1
chr2	198288594	1	C	SF3B1	819	SF3B1
chr2	198288627	0	C	SF3B1	522	SF3B1
chr2	198288664	1	C	SF3B1	934	SF3B1
chr2	198288744	1	A	SF3B1	525	SF3B1
chr2	198299660	0	A	SF3B1	166	SF3B1
chr2	198299730	0	C	SF3B1	768	SF3B1
chr2	198299736	1	A	SF3B1	166	SF3B1
chr2	198299853	1	G	SF3B1	776	SF3B1
chr2	202122930	0	A	CASP8	725	CASP8
chr2	202123020	0	T	CASP8	269	CASP8
chr2	202123051	1	T	CASP8	717	CASP8
chr2	202123132	1	C	CASP8	289	CASP8
chr2	202131162	0	C	CASP8	550	CASP8
chr2	202131228	0	C	CASP8	959	CASP8
chr2	202131276	1	A	CASP8	544	CASP8
chr2	202131300	0	C	CASP8	129	CASP8
chr2	202131335	1	G	CASP8	945	CASP8
chr2	202131349	0	G	CASP8	645	CASP8
chr2	202131375	1	G	CASP8	129	CASP8
chr2	202131443	0	C	CASP8	485	CASP8
chr2	202131468	1	G	CASP8	658	CASP8
chr2	202131553	1	G	CASP8	464	CASP8
chr2	202134159	0	A	CASP8	379	CASP8
chr2	202134244	0	G	CASP8	335	CASP8
chr2	202134259	1	C	CASP8	376	CASP8
chr2	202134362	1	C	CASP8	415	CASP8
chr2	202136168	0	T	CASP8	812	CASP8
chr2	202136261	0	G	CASP8	920	CASP8
chr2	202136286	1	G	CASP8	838	CASP8
chr2	202136373	1	G	CASP8	919	CASP8
chr2	202137336	0	C	CASP8	972	CASP8
chr2	202137453	0	C	CASP8	553	CASP8
chr2	202137454	1	A	CASP8	873	CASP8
chr2	202137562	1	G	CASP8	501	CASP8
chr2	202137565	0	C	CASP8	232	CASP8
chr2	202137646	0	T	CASP8	758	CASP8
chr2	202137660	1	C	CASP8	237	CASP8
chr2	202137754	1	C	CASP8	756	CASP8
chr2	202139585	0	C	CASP8	203	CASP8
chr2	202139650	0	C	CASP8	748	CASP8
chr2	202139677	1	G	CASP8	221	CASP8
chr2	202139755	1	C	CASP8	722	CASP8
chr2	202141517	0	A	CASP8	733	CASP8
chr2	202141586	0	C	CASP8	398	CASP8
chr2	202141636	1	G	CASP8	764	CASP8
chr2	202141694	0	A	CASP8	238	CASP8
chr2	202141698	1	T	CASP8	391	CASP8
chr2	202141815	1	T	CASP8	227	CASP8
chr2	202149517	0	C	CASP8	422	CASP8
chr2	202149619	0	A	CASP8	605	CASP8
chr2	202149633	1	C	CASP8	485	CASP8
chr2	202149659	0	A	CASP8	513	CASP8
chr2	202149732	1	C	CASP8	596	CASP8
chr2	202149769	0	T	CASP8	250	CASP8
chr2	202149779	1	T	CASP8	498	CASP8
chr2	202149880	0	G	CASP8	16	CASP8
chr2	202149886	1	G	CASP8	250	CASP8
chr2	202149935	0	T	CASP8	436	CASP8
chr2	202149954	1	G	CASP8	16	CASP8
chr2	202150018	0	A	CASP8	236	CASP8
chr2	202150043	1	A	CASP8	450	CASP8
chr2	202150134	1	A	CASP8	228	CASP8
chr2	202151139	0	C	CASP8	1068	CASP8
chr2	202151189	0	G	CASP8	562	CASP8
chr2	202151257	1	G	CASP8	1076	CASP8
chr2	202151306	1	C	CASP8	571	CASP8
chr2	202566487	0	C	ALS2	673	ALS2
chr2	202566583	0	C	ALS2	666	ALS2
chr2	202566598	1	C	ALS2	669	ALS2
chr2	202566698	1	A	ALS2	673	ALS2
chr2	202568812	0	G	ALS2	209	ALS2
chr2	202568925	0	A	ALS2	76	ALS2
chr2	202568926	1	G	ALS2	209	ALS2
chr2	202569045	1	A	ALS2	136	ALS2
chr2	202569113	0	A	ALS2	1004	ALS2
chr2	202569216	0	T	ALS2	714	ALS2
chr2	202569234	1	A	ALS2	1004	ALS2
chr2	202569294	0	A	ALS2	254	ALS2
chr2	202569324	1	G	ALS2	741	ALS2
chr2	202569416	1	A	ALS2	334	ALS2
chr2	202569833	0	G	ALS2	492	ALS2
chr2	202569916	0	G	ALS2	542	ALS2
chr2	202569936	1	G	ALS2	484	ALS2
chr2	202570013	1	G	ALS2	544	ALS2
chr2	202570114	0	C	ALS2	0	ALS2
chr2	202570220	1	T	ALS2	0	ALS2
chr2	202571543	0	G	ALS2	19	ALS2
chr2	202571621	0	G	ALS2	371	ALS2
chr2	202571656	1	T	ALS2	18	ALS2
chr2	202571689	0	G	ALS2	667	ALS2
chr2	202571717	1	G	ALS2	376	ALS2
chr2	202571807	1	C	ALS2	668	ALS2
chr2	202572559	0	C	ALS2	303	ALS2
chr2	202572661	0	G	ALS2	200	ALS2
chr2	202572676	1	A	ALS2	275	ALS2
chr2	202572781	1	C	ALS2	315	ALS2
chr2	202574536	0	A	ALS2	42	ALS2
chr2	202574589	0	G	ALS2	836	ALS2
chr2	202574647	1	T	ALS2	47	ALS2
chr2	202574669	0	G	ALS2	936	ALS2
chr2	202574694	1	G	ALS2	775	ALS2
chr2	202574790	1	G	ALS2	829	ALS2
chr2	202575685	0	A	ALS2	274	ALS2
chr2	202575794	0	C	ALS2	203	ALS2
chr2	202575800	1	T	ALS2	274	ALS2
chr2	202575910	1	A	ALS2	197	ALS2
chr2	202580325	0	G	ALS2	765	ALS2
chr2	202580404	0	T	ALS2	401	ALS2
chr2	202580441	1	T	ALS2	809	ALS2
chr2	202580513	0	C	ALS2	1125	ALS2
chr2	202580524	1	T	ALS2	499	ALS2
chr2	202580629	1	A	ALS2	1119	ALS2
chr2	202582765	0	C	ALS2	953	ALS2
chr2	202582830	0	T	ALS2	1071	ALS2
chr2	202582879	1	A	ALS2	942	ALS2
chr2	202582942	1	A	ALS2	1075	ALS2
chr2	202587697	0	T	ALS2	0	ALS2
chr2	202587808	0	G	ALS2	53	ALS2
chr2	202587812	1	G	ALS2	0	ALS2
chr2	202587920	1	A	ALS2	24	ALS2
chr2	202587984	0	G	ALS2	1029	ALS2
chr2	202588089	0	T	ALS2	751	ALS2
chr2	202588102	1	G	ALS2	1032	ALS2
chr2	202588230	1	A	ALS2	731	ALS2
chr2	202588972	0	C	ALS2	400	ALS2
chr2	202589068	0	C	ALS2	398	ALS2
chr2	202589077	1	G	ALS2	404	ALS2
chr2	202589148	0	G	ALS2	1078	ALS2
chr2	202589185	1	G	ALS2	391	ALS2
chr2	202589264	1	C	ALS2	1076	ALS2
chr2	202590041	0	A	ALS2	395	ALS2
chr2	202590153	0	G	ALS2	1	ALS2
chr2	202590154	1	T	ALS2	401	ALS2
chr2	202590262	1	A	ALS2	1	ALS2
chr2	202591170	0	C	ALS2	53	ALS2
chr2	202591274	0	T	ALS2	150	ALS2
chr2	202591286	1	G	ALS2	50	ALS2
chr2	202591374	0	T	ALS2	312	ALS2
chr2	202591377	1	A	ALS2	148	ALS2
chr2	202591439	0	G	ALS2	752	ALS2
chr2	202591494	1	T	ALS2	313	ALS2
chr2	202591510	0	C	ALS2	176	ALS2
chr2	202591551	1	C	ALS2	783	ALS2
chr2	202591616	1	G	ALS2	176	ALS2
chr2	202591851	0	G	ALS2	550	ALS2
chr2	202591924	0	A	ALS2	384	ALS2
chr2	202591959	1	G	ALS2	536	ALS2
chr2	202592037	1	A	ALS2	369	ALS2
chr2	202592380	0	G	ALS2	448	ALS2
chr2	202592453	0	G	ALS2	572	ALS2
chr2	202592496	1	G	ALS2	442	ALS2
chr2	202592574	1	G	ALS2	578	ALS2
chr2	202593159	0	A	ALS2	629	ALS2
chr2	202593263	0	A	ALS2	220	ALS2
chr2	202593268	1	G	ALS2	634	ALS2
chr2	202593331	0	C	ALS2	313	ALS2
chr2	202593358	1	G	ALS2	215	ALS2
chr2	202593446	1	C	ALS2	312	ALS2
chr2	202593741	0	G	ALS2	1091	ALS2
chr2	202593845	0	T	ALS2	670	ALS2
chr2	202593857	1	C	ALS2	1115	ALS2
chr2	202593968	1	T	ALS2	688	ALS2
chr2	202597970	0	T	ALS2	969	ALS2
chr2	202598041	0	A	ALS2	1054	ALS2
chr2	202598090	1	A	ALS2	965	ALS2
chr2	202598130	0	G	ALS2	0	ALS2
chr2	202598154	1	G	ALS2	1053	ALS2
chr2	202598246	1	C	ALS2	0	ALS2
chr2	202603346	0	C	ALS2	573	ALS2
chr2	202603456	0	T	ALS2	6	ALS2
chr2	202603459	1	C	ALS2	573	ALS2
chr2	202603569	1	C	ALS2	7	ALS2
chr2	202606375	0	T	ALS2	881	ALS2
chr2	202606482	0	A	ALS2	698	ALS2
chr2	202606496	1	T	ALS2	894	ALS2
chr2	202606604	1	C	ALS2	703	ALS2
chr2	202608942	0	T	ALS2	454	ALS2
chr2	202609050	0	T	ALS2	227	ALS2
chr2	202609058	1	A	ALS2	446	ALS2
chr2	202609133	0	A	ALS2	0	ALS2
chr2	202609149	1	C	ALS2	224	ALS2
chr2	202609216	1	T	ALS2	3	ALS2
chr2	202611269	0	A	ALS2	472	ALS2
chr2	202611346	0	G	ALS2	548	ALS2
chr2	202611375	1	T	ALS2	471	ALS2
chr2	202611385	0	C	ALS2	612	ALS2
chr2	202611462	1	C	ALS2	545	ALS2
chr2	202611500	1	C	ALS2	571	ALS2
chr2	202614414	0	C	ALS2	1028	ALS2
chr2	202614460	0	G	ALS2	191	ALS2
chr2	202614527	1	C	ALS2	1044	ALS2
chr2	202614561	1	G	ALS2	188	ALS2
chr2	202617835	0	A	ALS2	330	ALS2
chr2	202617898	0	G	ALS2	491	ALS2
chr2	202617951	1	C	ALS2	328	ALS2
chr2	202618013	1	G	ALS2	492	ALS2
chr2	202619200	0	T	ALS2	117	ALS2
chr2	202619290	0	T	ALS2	484	ALS2
chr2	202619315	1	T	ALS2	91	ALS2
chr2	202619362	0	C	ALS2	351	ALS2
chr2	202619395	1	C	ALS2	485	ALS2
chr2	202619482	1	A	ALS2	338	ALS2
chr2	202622104	0	A	ALS2	515	ALS2
chr2	202622196	0	A	ALS2	266	ALS2
chr2	202622222	1	T	ALS2	515	ALS2
chr2	202622249	0	G	ALS2	702	ALS2
chr2	202622307	1	C	ALS2	276	ALS2
chr2	202622349	0	A	ALS2	726	ALS2
chr2	202622362	1	C	ALS2	739	ALS2
chr2	202622402	0	A	ALS2	304	ALS2
chr2	202622451	1	T	ALS2	746	ALS2
chr2	202622524	1	C	ALS2	304	ALS2
chr2	202625464	0	C	ALS2	835	ALS2
chr2	202625561	0	T	ALS2	27	ALS2
chr2	202625601	1	T	ALS2	847	ALS2
chr2	202625678	0	C	ALS2	138	ALS2
chr2	202625679	1	A	ALS2	198	ALS2
chr2	202625747	0	C	ALS2	395	ALS2
chr2	202625779	1	G	ALS2	136	ALS2
chr2	202625846	0	C	ALS2	274	ALS2
chr2	202625863	1	C	ALS2	393	ALS2
chr2	202625877	0	A	ALS2	330	ALS2
chr2	202625939	1	C	ALS2	275	ALS2
chr2	202625983	0	T	ALS2	166	ALS2
chr2	202625998	1	A	ALS2	419	ALS2
chr2	202626088	0	G	ALS2	605	ALS2
chr2	202626099	1	A	ALS2	179	ALS2
chr2	202626180	0	C	ALS2	740	ALS2
chr2	202626209	1	C	ALS2	604	ALS2
chr2	202626281	0	G	ALS2	530	ALS2
chr2	202626299	1	C	ALS2	732	ALS2
chr2	202626394	0	T	ALS2	755	ALS2
chr2	202626398	1	T	ALS2	426	ALS2
chr2	202626492	0	C	ALS2	204	ALS2
chr2	202626513	1	A	ALS2	744	ALS2
chr2	202626628	1	G	ALS2	202	ALS2
chr2	202631912	0	G	ALS2	1462	ALS2
chr2	202632005	0	T	ALS2	766	ALS2
chr2	202632030	1	C	ALS2	1453	ALS2
chr2	202632110	0	A	ALS2	950	ALS2
chr2	202632113	1	C	ALS2	749	ALS2
chr2	202632224	1	T	ALS2	943	ALS2
chr2	202633549	0	T	ALS2	1255	ALS2
chr2	202633662	1	T	ALS2	1210	ALS2
chr3	10070299	0	T	FANCD2/VHL	770	FANCD2
chr3	10070389	0	G	FANCD2/VHL	711	FANCD2
chr3	10070403	1	C	FANCD2/VHL	774	FANCD2
chr3	10070501	1	C	FANCD2/VHL	739	FANCD2
chr3	10074495	0	T	FANCD2/VHL	7	FANCD2
chr3	10074576	0	A	FANCD2/VHL	5	FANCD2
chr3	10074586	1	C	FANCD2/VHL	7	FANCD2
chr3	10074686	1	G	FANCD2/VHL	1	FANCD2
chr3	10076130	0	C	FANCD2/VHL	706	FANCD2
chr3	10076249	1	T	FANCD2/VHL	619	FANCD2
chr3	10076319	0	T	FANCD2/VHL	16	FANCD2
chr3	10076405	0	G	FANCD2/VHL	893	FANCD2
chr3	10076438	1	G	FANCD2/VHL	22	FANCD2
chr3	10076521	1	C	FANCD2/VHL	870	FANCD2
chr3	10076831	0	A	FANCD2/VHL	770	FANCD2
chr3	10076950	1	T	FANCD2/VHL	774	FANCD2
chr3	10077946	0	T	FANCD2/VHL	456	FANCD2
chr3	10078045	1	T	FANCD2/VHL	457	FANCD2
chr3	10080936	0	C	FANCD2/VHL	410	FANCD2
chr3	10081021	0	G	FANCD2/VHL	1094	FANCD2
chr3	10081038	1	C	FANCD2/VHL	406	FANCD2
chr3	10081136	1	T	FANCD2/VHL	1089	FANCD2
chr3	10081346	0	G	FANCD2/VHL	925	FANCD2
chr3	10081451	0	A	FANCD2/VHL	487	FANCD2
chr3	10081462	1	G	FANCD2/VHL	922	FANCD2
chr3	10081554	1	T	FANCD2/VHL	494	FANCD2
chr3	10083284	0	T	FANCD2/VHL	717	FANCD2
chr3	10083346	0	C	FANCD2/VHL	778	FANCD2
chr3	10083396	1	T	FANCD2/VHL	740	FANCD2
chr3	10083459	1	C	FANCD2/VHL	770	FANCD2
chr3	10084209	0	A	FANCD2/VHL	285	FANCD2
chr3	10084309	0	T	FANCD2/VHL	761	FANCD2
chr3	10084326	1	A	FANCD2/VHL	286	FANCD2
chr3	10084421	1	A	FANCD2/VHL	747	FANCD2
chr3	10084701	0	C	FANCD2/VHL	791	FANCD2
chr3	10084766	0	G	FANCD2/VHL	679	FANCD2
chr3	10084819	1	G	FANCD2/VHL	772	FANCD2
chr3	10084880	1	C	FANCD2/VHL	653	FANCD2
chr3	10085142	0	A	FANCD2/VHL	73	FANCD2
chr3	10085211	0	C	FANCD2/VHL	506	FANCD2
chr3	10085255	1	C	FANCD2/VHL	75	FANCD2
chr3	10085314	1	G	FANCD2/VHL	496	FANCD2
chr3	10085423	0	T	FANCD2/VHL	40	FANCD2
chr3	10085537	1	T	FANCD2/VHL	41	FANCD2
chr3	10088212	0	A	FANCD2/VHL	1118	FANCD2
chr3	10088268	0	T	FANCD2/VHL	910	FANCD2
chr3	10088328	1	A	FANCD2/VHL	1055	FANCD2
chr3	10088379	1	T	FANCD2/VHL	927	FANCD2
chr3	10089571	0	C	FANCD2/VHL	855	FANCD2
chr3	10089647	0	T	FANCD2/VHL	545	FANCD2
chr3	10089677	1	C	FANCD2/VHL	881	FANCD2
chr3	10089760	1	A	FANCD2/VHL	545	FANCD2
chr3	10091034	0	T	FANCD2/VHL	742	FANCD2
chr3	10091141	1	G	FANCD2/VHL	747	FANCD2
chr3	10094047	0	T	FANCD2/VHL	801	FANCD2
chr3	10094140	0	C	FANCD2/VHL	1197	FANCD2
chr3	10094154	1	A	FANCD2/VHL	807	FANCD2
chr3	10094257	1	A	FANCD2/VHL	1250	FANCD2
chr3	10101925	0	T	FANCD2/VHL	1110	FANCD2
chr3	10102000	0	G	FANCD2/VHL	489	FANCD2
chr3	10102035	0	C	FANCD2/VHL	1082	FANCD2
chr3	10102043	1	G	FANCD2/VHL	1111	FANCD2
chr3	10102099	1	G	FANCD2/VHL	444	FANCD2
chr3	10102150	1	C	FANCD2/VHL	947	FANCD2
chr3	10105374	0	C	FANCD2/VHL	861	FANCD2
chr3	10105494	1	T	FANCD2/VHL	896	FANCD2
chr3	10106018	0	T	FANCD2/VHL	1130	FANCD2
chr3	10106137	1	T	FANCD2/VHL	1156	FANCD2
chr3	10106342	0	G	FANCD2/VHL	725	FANCD2
chr3	10106423	0	T	FANCD2/VHL	487	FANCD2
chr3	10106453	1	G	FANCD2/VHL	738	FANCD2
chr3	10106492	0	C	FANCD2/VHL	1456	FANCD2
chr3	10106544	1	A	FANCD2/VHL	497	FANCD2
chr3	10106614	1	A	FANCD2/VHL	1451	FANCD2
chr3	10107006	0	G	FANCD2/VHL	742	FANCD2
chr3	10107120	0	G	FANCD2/VHL	455	FANCD2
chr3	10107124	1	C	FANCD2/VHL	744	FANCD2
chr3	10107240	1	A	FANCD2/VHL	775	FANCD2
chr3	10107475	0	C	FANCD2/VHL	132	FANCD2
chr3	10107576	0	G	FANCD2/VHL	457	FANCD2
chr3	10107591	1	G	FANCD2/VHL	120	FANCD2
chr3	10107632	0	T	FANCD2/VHL	945	FANCD2
chr3	10107666	1	G	FANCD2/VHL	448	FANCD2
chr3	10107747	1	A	FANCD2/VHL	942	FANCD2
chr3	10108862	0	G	FANCD2/VHL	553	FANCD2
chr3	10108955	0	A	FANCD2/VHL	0	FANCD2
chr3	10108965	1	G	FANCD2/VHL	561	FANCD2
chr3	10109065	1	C	FANCD2/VHL	0	FANCD2
chr3	10114506	0	G	FANCD2/VHL	428	FANCD2
chr3	10114577	0	T	FANCD2/VHL	789	FANCD2
chr3	10114617	1	C	FANCD2/VHL	419	FANCD2
chr3	10114691	1	T	FANCD2/VHL	786	FANCD2
chr3	10114909	0	A	FANCD2/VHL	343	FANCD2
chr3	10114993	0	G	FANCD2/VHL	394	FANCD2
chr3	10115021	1	C	FANCD2/VHL	341	FANCD2
chr3	10115109	1	G	FANCD2/VHL	373	FANCD2
chr3	10116139	0	C	FANCD2/VHL	0	FANCD2
chr3	10116206	0	C	FANCD2/VHL	324	FANCD2
chr3	10116245	1	T	FANCD2/VHL	0	FANCD2
chr3	10116297	0	C	FANCD2/VHL	687	FANCD2
chr3	10116307	1	C	FANCD2/VHL	251	FANCD2
chr3	10116411	1	G	FANCD2/VHL	681	FANCD2
chr3	10119735	0	C	FANCD2/VHL	106	FANCD2
chr3	10119847	0	C	FANCD2/VHL	723	FANCD2
chr3	10119852	1	C	FANCD2/VHL	345	FANCD2
chr3	10119958	1	C	FANCD2/VHL	723	FANCD2
chr3	10122762	0	C	FANCD2/VHL	750	FANCD2
chr3	10122823	0	C	FANCD2/VHL	651	FANCD2
chr3	10122878	1	G	FANCD2/VHL	732	FANCD2
chr3	10122937	1	G	FANCD2/VHL	625	FANCD2
chr3	10123003	0	C	FANCD2/VHL	521	FANCD2
chr3	10123048	0	C	FANCD2/VHL	744	FANCD2
chr3	10123098	1	G	FANCD2/VHL	525	FANCD2
chr3	10123106	0	G	FANCD2/VHL	667	FANCD2
chr3	10123153	1	G	FANCD2/VHL	716	FANCD2
chr3	10123216	1	C	FANCD2/VHL	660	FANCD2
chr3	10127473	0	C	FANCD2/VHL	964	FANCD2
chr3	10127571	0	G	FANCD2/VHL	862	FANCD2
chr3	10127587	1	C	FANCD2/VHL	933	FANCD2
chr3	10127686	1	C	FANCD2/VHL	825	FANCD2
chr3	10128793	0	G	FANCD2/VHL	1107	FANCD2
chr3	10128892	0	T	FANCD2/VHL	1178	FANCD2
chr3	10128908	1	G	FANCD2/VHL	1103	FANCD2
chr3	10129009	1	C	FANCD2/VHL	1166	FANCD2
chr3	10130096	0	C	FANCD2/VHL	595	FANCD2
chr3	10130155	0	C	FANCD2/VHL	0	FANCD2
chr3	10130194	1	C	FANCD2/VHL	594	FANCD2
chr3	10130275	1	T	FANCD2/VHL	0	FANCD2
chr3	10130491	0	A	FANCD2/VHL	872	FANCD2
chr3	10130552	0	G	FANCD2/VHL	421	FANCD2
chr3	10130605	1	A	FANCD2/VHL	921	FANCD2
chr3	10130669	1	G	FANCD2/VHL	421	FANCD2
chr3	10131899	0	T	FANCD2/VHL	732	FANCD2
chr3	10131981	0	C	FANCD2/VHL	751	FANCD2
chr3	10132012	1	T	FANCD2/VHL	720	FANCD2
chr3	10132098	1	G	FANCD2/VHL	674	FANCD2
chr3	10133839	0	G	FANCD2/VHL	895	FANCD2
chr3	10133939	0	G	FANCD2/VHL	1147	FANCD2
chr3	10133953	1	C	FANCD2/VHL	916	FANCD2
chr3	10134058	1	G	FANCD2/VHL	1160	FANCD2
chr3	10134925	0	A	FANCD2/VHL	932	FANCD2
chr3	10135042	1	T	FANCD2/VHL	817	FANCD2
chr3	10135912	0	C	FANCD2/VHL	203	FANCD2
chr3	10135960	0	C	FANCD2/VHL	396	FANCD2
chr3	10136006	1	C	FANCD2/VHL	201	FANCD2
chr3	10136029	0	C	FANCD2/VHL	507	FANCD2
chr3	10136066	1	G	FANCD2/VHL	363	FANCD2
chr3	10136132	1	G	FANCD2/VHL	509	FANCD2
chr3	10136860	0	C	FANCD2/VHL	938	FANCD2
chr3	10136967	0	G	FANCD2/VHL	636	FANCD2
chr3	10136976	1	T	FANCD2/VHL	943	FANCD2
chr3	10137082	1	G	FANCD2/VHL	608	FANCD2
chr3	10137969	0	G	FANCD2/VHL	925	FANCD2
chr3	10138083	0	T	FANCD2/VHL	997	FANCD2
chr3	10138084	1	C	FANCD2/VHL	928	FANCD2
chr3	10138202	1	T	FANCD2/VHL	1089	FANCD2
chr3	10140332	0	C	FANCD2/VHL	506	FANCD2
chr3	10140436	0	G	FANCD2/VHL	1181	FANCD2
chr3	10140444	1	C	FANCD2/VHL	592	FANCD2
chr3	10140535	0	T	FANCD2/VHL	589	FANCD2
chr3	10140556	1	T	FANCD2/VHL	1187	FANCD2
chr3	10140657	1	T	FANCD2/VHL	564	FANCD2
chr3	10142836	0	C	FANCD2/VHL	1089	FANCD2
chr3	10142890	0	G	FANCD2/VHL	1182	FANCD2
chr3	10142953	1	G	FANCD2/VHL	1079	FANCD2
chr3	10143007	1	G	FANCD2/VHL	1177	FANCD2
chr3	10183416	0	A	FANCD2/VHL	18	VHL
chr3	10183548	1	A	FANCD2/VHL	19	VHL
chr3	10183757	0	T	FANCD2/VHL	165	VHL
chr3	10183802	0	T	FANCD2/VHL	169	VHL
chr3	10183862	1	A	FANCD2/VHL	157	VHL
chr3	10183910	1	A	FANCD2/VHL	167	VHL
chr3	10183924	0	A	FANCD2/VHL	45	VHL
chr3	10184006	1	T	FANCD2/VHL	45	VHL
chr3	10184406	0	C	FANCD2/VHL	406	VHL
chr3	10184511	0	G	FANCD2/VHL	838	VHL
chr3	10184524	1	G	FANCD2/VHL	407	VHL
chr3	10184600	0	A	FANCD2/VHL	700	VHL
chr3	10184629	1	G	FANCD2/VHL	813	VHL
chr3	10184713	1	G	FANCD2/VHL	707	VHL
chr3	10188177	0	A	FANCD2/VHL	461	VHL
chr3	10188248	0	A	FANCD2/VHL	425	VHL
chr3	10188280	1	T	FANCD2/VHL	466	VHL
chr3	10188351	1	G	FANCD2/VHL	422	VHL
chr3	10191427	0	G	FANCD2/VHL	663	VHL
chr3	10191520	0	G	FANCD2/VHL	434	VHL
chr3	10191524	1	G	FANCD2/VHL	674	VHL
chr3	10191598	0	C	FANCD2/VHL	1654	VHL
chr3	10191638	1	A	FANCD2/VHL	437	VHL
chr3	10191717	1	T	FANCD2/VHL	1670	VHL
chr4	59251	0	T	ZNF595+ZNF718	3045	ZNF595
chr4	59323	0	G	ZNF595+ZNF718	3013	ZNF595
chr4	59370	1	G	ZNF595+ZNF718	3065	ZNF595
chr4	59410	0	G	ZNF595+ZNF718	3882	ZNF595
chr4	59428	1	T	ZNF595+ZNF718	3124	ZNF595
chr4	59513	1	G	ZNF595+ZNF718	3877	ZNF595
chr4	59929	0	T	ZNF595+ZNF718	513	ZNF595
chr4	60022	0	C	ZNF595+ZNF718	1806	ZNF595
chr4	60047	1	G	ZNF595+ZNF718	400	ZNF595
chr4	60116	1	C	ZNF595+ZNF718	1808	ZNF595
chr4	85553	0	A	ZNF595+ZNF718	15	ZNF595
chr4	85654	0	C	ZNF595+ZNF718	918	ZNF595
chr4	85663	1	G	ZNF595+ZNF718	19	ZNF595
chr4	85770	1	G	ZNF595+ZNF718	1006	ZNF595
chr4	85798	0	C	ZNF595+ZNF718	31	ZNF595
chr4	85818	0	G	ZNF595+ZNF718	567	ZNF595
chr4	85910	1	C	ZNF595+ZNF718	26	ZNF595
chr4	85925	0	A	ZNF595+ZNF718	2	ZNF595
chr4	85949	1	C	ZNF595+ZNF718	555	ZNF595
chr4	86035	1	C	ZNF595+ZNF718	0	ZNF595
chr4	86052	0	G	ZNF595+ZNF718	0	ZNF595
chr4	86132	0	T	ZNF595+ZNF718	629	ZNF595
chr4	86186	1	C	ZNF595+ZNF718	6	ZNF595
chr4	86219	0	G	ZNF595+ZNF718	587	ZNF595
chr4	86274	1	A	ZNF595+ZNF718	648	ZNF595
chr4	86354	1	C	ZNF595+ZNF718	659	ZNF595
chr4	86363	0	G	ZNF595+ZNF718	124	ZNF595
chr4	86450	0	C	ZNF595+ZNF718	38	ZNF595
chr4	86454	1	A	ZNF595+ZNF718	206	ZNF595
chr4	86530	0	G	ZNF595+ZNF718	81	ZNF595
chr4	86533	1	C	ZNF595+ZNF718	44	ZNF595
chr4	86550	0	C	ZNF595+ZNF718	275	ZNF595
chr4	86624	1	C	ZNF595+ZNF718	70	ZNF595
chr4	86631	0	A	ZNF595+ZNF718	62	ZNF595
chr4	86664	1	T	ZNF595+ZNF718	297	ZNF595
chr4	86679	0	T	ZNF595+ZNF718	314	ZNF595
chr4	86722	1	A	ZNF595+ZNF718	60	ZNF595
chr4	86737	0	G	ZNF595+ZNF718	550	ZNF595
chr4	86786	1	C	ZNF595+ZNF718	208	ZNF595
chr4	86834	0	C	ZNF595+ZNF718	439	ZNF595
chr4	86858	1	T	ZNF595+ZNF718	545	ZNF595
chr4	86886	0	C	ZNF595+ZNF718	312	ZNF595
chr4	86951	1	A	ZNF595+ZNF718	426	ZNF595
chr4	87029	1	T	ZNF595+ZNF718	339	ZNF595
chr4	87073	0	G	ZNF595+ZNF718	131	ZNF595
chr4	87173	0	A	ZNF595+ZNF718	234	ZNF595
chr4	87189	1	A	ZNF595+ZNF718	159	ZNF595
chr4	87279	0	T	ZNF595+ZNF718	9	ZNF595
chr4	87292	1	C	ZNF595+ZNF718	236	ZNF595
chr4	87395	1	A	ZNF595+ZNF718	9	ZNF595
chr4	1800897	0	G	FGFR3	289	FGFR3
chr4	1800971	0	T	FGFR3	157	FGFR3
chr4	1801014	1	A	FGFR3	288	FGFR3
chr4	1801094	1	G	FGFR3	160	FGFR3
chr4	1801098	0	A	FGFR3	103	FGFR3
chr4	1801165	0	T	FGFR3	319	FGFR3
chr4	1801221	1	T	FGFR3	101	FGFR3
chr4	1801277	1	A	FGFR3	309	FGFR3
chr4	1801387	0	A	FGFR3	125	FGFR3
chr4	1801493	0	T	FGFR3	94	FGFR3
chr4	1801530	1	G	FGFR3	140	FGFR3
chr4	1801606	1	T	FGFR3	99	FGFR3
chr4	1803067	0	G	FGFR3	62	FGFR3
chr4	1803214	1	T	FGFR3	68	FGFR3
chr4	1803217	0	A	FGFR3	13	FGFR3
chr4	1803263	0	G	FGFR3	4	FGFR3
chr4	1803353	1	C	FGFR3	13	FGFR3
chr4	1803375	0	T	FGFR3	1	FGFR3
chr4	1803405	1	A	FGFR3	4	FGFR3
chr4	1803446	1	C	FGFR3	1	FGFR3
chr4	1803646	0	G	FGFR3	1	FGFR3
chr4	1803703	0	A	FGFR3	87	FGFR3
chr4	1803739	1	T	FGFR3	1	FGFR3
chr4	1803846	1	C	FGFR3	88	FGFR3
chr4	1804653	0	G	FGFR3	7	FGFR3
chr4	1804762	1	T	FGFR3	7	FGFR3
chr4	1805362	0	T	FGFR3	34	FGFR3
chr4	1805418	0	G	FGFR3	51	FGFR3
chr4	1805473	1	G	FGFR3	62	FGFR3
chr4	1805525	0	G	FGFR3	36	FGFR3
chr4	1805529	1	T	FGFR3	50	FGFR3
chr4	1805648	1	A	FGFR3	36	FGFR3
chr4	1805950	0	A	FGFR3	26	FGFR3
chr4	1806052	0	T	FGFR3	33	FGFR3
chr4	1806094	1	T	FGFR3	31	FGFR3
chr4	1806118	0	C	FGFR3	219	FGFR3
chr4	1806136	1	G	FGFR3	31	FGFR3
chr4	1806148	0	G	FGFR3	129	FGFR3
chr4	1806238	1	C	FGFR3	171	FGFR3
chr4	1806250	0	A	FGFR3	28	FGFR3
chr4	1806258	1	G	FGFR3	133	FGFR3
chr4	1806371	1	C	FGFR3	27	FGFR3
chr4	1806455	0	A	FGFR3	74	FGFR3
chr4	1806575	1	A	FGFR3	76	FGFR3
chr4	1806588	0	C	FGFR3	45	FGFR3
chr4	1806648	0	C	FGFR3	39	FGFR3
chr4	1806675	1	A	FGFR3	44	FGFR3
chr4	1806750	1	A	FGFR3	38	FGFR3
chr4	1807048	0	T	FGFR3	26	FGFR3
chr4	1807068	0	G	FGFR3	209	FGFR3
chr4	1807148	1	C	FGFR3	28	FGFR3
chr4	1807159	0	A	FGFR3	66	FGFR3
chr4	1807187	1	C	FGFR3	212	FGFR3
chr4	1807208	0	G	FGFR3	22	FGFR3
chr4	1807283	1	C	FGFR3	69	FGFR3
chr4	1807318	1	G	FGFR3	23	FGFR3
chr4	1807347	0	C	FGFR3	16	FGFR3
chr4	1807483	1	T	FGFR3	11	FGFR3
chr4	1807501	0	A	FGFR3	39	FGFR3
chr4	1807529	0	T	FGFR3	24	FGFR3
chr4	1807603	1	T	FGFR3	39	FGFR3
chr4	1807604	0	C	FGFR3	10	FGFR3
chr4	1807650	1	T	FGFR3	22	FGFR3
chr4	1807713	1	T	FGFR3	10	FGFR3
chr4	1807752	0	A	FGFR3	27	FGFR3
chr4	1807827	0	A	FGFR3	51	FGFR3
chr4	1807869	1	A	FGFR3	26	FGFR3
chr4	1807886	0	A	FGFR3	116	FGFR3
chr4	1807933	1	T	FGFR3	60	FGFR3
chr4	1808024	1	T	FGFR3	124	FGFR3
chr4	1808248	0	A	FGFR3	58	FGFR3
chr4	1808283	0	G	FGFR3	387	FGFR3
chr4	1808353	1	T	FGFR3	61	FGFR3
chr4	1808356	0	A	FGFR3	47	FGFR3
chr4	1808409	1	C	FGFR3	390	FGFR3
chr4	1808493	1	T	FGFR3	48	FGFR3
chr4	1808514	0	G	FGFR3	606	FGFR3
chr4	1808637	1	T	FGFR3	622	FGFR3
chr4	1808850	0	T	FGFR3	37	FGFR3
chr4	1808881	0	C	FGFR3	246	FGFR3
chr4	1808930	1	G	FGFR3	36	FGFR3
chr4	1808936	0	G	FGFR3	808	FGFR3
chr4	1809005	1	C	FGFR3	245	FGFR3
chr4	1809072	1	T	FGFR3	780	FGFR3
chr4	4190500	0	G	OTOP1	1537	OTOP1
chr4	4190611	1	C	OTOP1	1135	OTOP1
chr4	4190673	0	G	OTOP1	1302	OTOP1
chr4	4190778	1	C	OTOP1	1320	OTOP1
chr4	4198840	0	A	OTOP1	491	OTOP1
chr4	4198957	1	T	OTOP1	497	OTOP1
chr4	4199041	0	T	OTOP1	436	OTOP1
chr4	4199125	0	G	OTOP1	505	OTOP1
chr4	4199157	1	A	OTOP1	451	OTOP1
chr4	4199231	0	A	OTOP1	223	OTOP1
chr4	4199249	1	T	OTOP1	500	OTOP1
chr4	4199301	0	G	OTOP1	184	OTOP1
chr4	4199345	1	A	OTOP1	264	OTOP1
chr4	4199399	0	T	OTOP1	330	OTOP1
chr4	4199418	1	C	OTOP1	175	OTOP1
chr4	4199443	0	C	OTOP1	186	OTOP1
chr4	4199512	1	A	OTOP1	325	OTOP1
chr4	4199525	0	C	OTOP1	744	OTOP1
chr4	4199560	1	A	OTOP1	183	OTOP1
chr4	4199566	0	T	OTOP1	181	OTOP1
chr4	4199644	1	A	OTOP1	757	OTOP1
chr4	4199680	0	C	OTOP1	408	OTOP1
chr4	4199687	1	T	OTOP1	173	OTOP1
chr4	4199790	0	T	OTOP1	445	OTOP1
chr4	4199801	1	A	OTOP1	468	OTOP1
chr4	4199902	1	C	OTOP1	439	OTOP1
chr4	4204203	0	G	OTOP1	988	OTOP1
chr4	4204311	0	A	OTOP1	459	OTOP1
chr4	4204324	1	C	OTOP1	1006	OTOP1
chr4	4204419	1	T	OTOP1	463	OTOP1
chr4	4207778	0	G	OTOP1	885	OTOP1
chr4	4207890	1	G	OTOP1	887	OTOP1
chr4	4214526	0	C	OTOP1	668	OTOP1
chr4	4214618	0	G	OTOP1	812	OTOP1
chr4	4214641	1	G	OTOP1	647	OTOP1
chr4	4214707	0	A	OTOP1	436	OTOP1
chr4	4214728	1	C	OTOP1	807	OTOP1
chr4	4214820	1	A	OTOP1	449	OTOP1
chr4	4228099	0	A	OTOP1	4	OTOP1
chr4	4228218	1	T	OTOP1	1	OTOP1
chr4	4228594	0	T	OTOP1	35	OTOP1
chr4	4228707	1	A	OTOP1	34	OTOP1
chr4	74270000	0	T	ALB	728	ALB
chr4	74270097	0	C	ALB	512	ALB
chr4	74270117	1	G	ALB	731	ALB
chr4	74270227	1	T	ALB	467	ALB
chr4	74270810	0	C	ALB	10	ALB
chr4	74270865	0	T	ALB	19	ALB
chr4	74270882	1	C	ALB	10	ALB
chr4	74270983	1	G	ALB	3	ALB
chr4	74272298	0	C	ALB	232	ALB
chr4	74272383	0	C	ALB	1271	ALB
chr4	74272407	1	G	ALB	237	ALB
chr4	74272474	0	C	ALB	0	ALB
chr4	74272496	1	G	ALB	1260	ALB
chr4	74272576	1	T	ALB	4	ALB
chr4	74274289	0	A	ALB	570	ALB
chr4	74274365	0	G	ALB	597	ALB
chr4	74274409	1	T	ALB	571	ALB
chr4	74274448	0	C	ALB	1260	ALB
chr4	74274462	1	G	ALB	597	ALB
chr4	74274566	1	G	ALB	1272	ALB
chr4	74275051	0	T	ALB	1125	ALB
chr4	74275161	0	A	ALB	1052	ALB
chr4	74275162	1	A	ALB	1131	ALB
chr4	74275275	1	T	ALB	1058	ALB
chr4	74275959	0	C	ALB	402	ALB
chr4	74276049	0	A	ALB	516	ALB
chr4	74276071	1	C	ALB	431	ALB
chr4	74276168	1	A	ALB	520	ALB
chr4	74277637	0	G	ALB	642	ALB
chr4	74277748	0	C	ALB	379	ALB
chr4	74277750	1	G	ALB	618	ALB
chr4	74277869	1	G	ALB	374	ALB
chr4	74279076	0	C	ALB	471	ALB
chr4	74279181	0	C	ALB	535	ALB
chr4	74279183	1	G	ALB	461	ALB
chr4	74279281	0	G	ALB	595	ALB
chr4	74279294	1	T	ALB	513	ALB
chr4	74279394	1	C	ALB	670	ALB
chr4	74280721	0	A	ALB	114	ALB
chr4	74280795	0	G	ALB	518	ALB
chr4	74280814	1	C	ALB	105	ALB
chr4	74280912	1	G	ALB	500	ALB
chr4	74281882	0	G	ALB	526	ALB
chr4	74281935	0	A	ALB	369	ALB
chr4	74281997	1	G	ALB	485	ALB
chr4	74282036	0	T	ALB	0	ALB
chr4	74282054	1	T	ALB	356	ALB
chr4	74282137	1	C	ALB	0	ALB
chr4	74283224	0	A	ALB	128	ALB
chr4	74283339	0	T	ALB	64	ALB
chr4	74283340	1	G	ALB	130	ALB
chr4	74283448	1	A	ALB	65	ALB
chr4	74283774	0	T	ALB	694	ALB
chr4	74283891	0	G	ALB	552	ALB
chr4	74283895	1	A	ALB	699	ALB
chr4	74283959	0	C	ALB	392	ALB
chr4	74284008	1	G	ALB	489	ALB
chr4	74284071	1	G	ALB	446	ALB
chr4	74285161	0	A	ALB	797	ALB
chr4	74285251	0	G	ALB	454	ALB
chr4	74285279	1	G	ALB	814	ALB
chr4	74285297	0	G	ALB	504	ALB
chr4	74285352	1	A	ALB	452	ALB
chr4	74285405	1	G	ALB	504	ALB
chr4	74285888	0	A	ALB	318	ALB
chr4	74285996	0	A	ALB	23	ALB
chr4	74286002	1	C	ALB	300	ALB
chr4	74286115	1	G	ALB	23	ALB
chr4	80828535	0	T	ANTXR2	16	ANTXR2
chr4	80828614	0	C	ANTXR2	815	ANTXR2
chr4	80828640	1	C	ANTXR2	17	ANTXR2
chr4	80828728	1	T	ANTXR2	787	ANTXR2
chr4	80898676	0	G	ANTXR2	121	ANTXR2
chr4	80898763	0	C	ANTXR2	1176	ANTXR2
chr4	80898770	1	C	ANTXR2	119	ANTXR2
chr4	80898848	0	A	ANTXR2	437	ANTXR2
chr4	80898875	1	G	ANTXR2	1091	ANTXR2
chr4	80898952	1	T	ANTXR2	428	ANTXR2
chr4	80899132	0	G	ANTXR2	1008	ANTXR2
chr4	80899245	0	T	ANTXR2	229	ANTXR2
chr4	80899250	1	C	ANTXR2	1136	ANTXR2
chr4	80899366	1	A	ANTXR2	274	ANTXR2
chr4	80905009	0	C	ANTXR2	790	ANTXR2
chr4	80905078	0	G	ANTXR2	618	ANTXR2
chr4	80905107	1	C	ANTXR2	793	ANTXR2
chr4	80905175	1	G	ANTXR2	618	ANTXR2
chr4	80905927	0	T	ANTXR2	426	ANTXR2
chr4	80906044	1	T	ANTXR2	412	ANTXR2
chr4	80929618	0	C	ANTXR2	888	ANTXR2
chr4	80929711	0	A	ANTXR2	322	ANTXR2
chr4	80929731	1	G	ANTXR2	876	ANTXR2
chr4	80929810	1	G	ANTXR2	307	ANTXR2
chr4	80940015	0	C	ANTXR2	249	ANTXR2
chr4	80940101	0	C	ANTXR2	2	ANTXR2
chr4	80940112	1	C	ANTXR2	258	ANTXR2
chr4	80940213	1	A	ANTXR2	5	ANTXR2
chr4	80952726	0	A	ANTXR2	0	ANTXR2
chr4	80952816	0	G	ANTXR2	588	ANTXR2
chr4	80952836	1	T	ANTXR2	0	ANTXR2
chr4	80952928	1	C	ANTXR2	577	ANTXR2
chr4	80954587	0	G	ANTXR2	578	ANTXR2
chr4	80954674	0	T	ANTXR2	672	ANTXR2
chr4	80954684	1	C	ANTXR2	592	ANTXR2
chr4	80954784	1	C	ANTXR2	629	ANTXR2
chr4	80957062	0	A	ANTXR2	3	ANTXR2
chr4	80957157	0	T	ANTXR2	2	ANTXR2
chr4	80957159	1	G	ANTXR2	4	ANTXR2
chr4	80957273	1	G	ANTXR2	6	ANTXR2
chr4	80975404	0	C	ANTXR2	113	ANTXR2
chr4	80975501	0	T	ANTXR2	419	ANTXR2
chr4	80975502	1	T	ANTXR2	114	ANTXR2
chr4	80975620	1	T	ANTXR2	456	ANTXR2
chr4	80976212	0	G	ANTXR2	1127	ANTXR2
chr4	80976326	0	A	ANTXR2	1038	ANTXR2
chr4	80976327	1	C	ANTXR2	1156	ANTXR2
chr4	80976443	1	C	ANTXR2	1029	ANTXR2
chr4	80976464	0	C	ANTXR2	320	ANTXR2
chr4	80976561	0	T	ANTXR2	455	ANTXR2
chr4	80976564	1	G	ANTXR2	340	ANTXR2
chr4	80976681	1	T	ANTXR2	608	ANTXR2
chr4	80977020	0	G	ANTXR2	465	ANTXR2
chr4	80977105	0	A	ANTXR2	481	ANTXR2
chr4	80977113	1	C	ANTXR2	468	ANTXR2
chr4	80977207	1	G	ANTXR2	504	ANTXR2
chr4	80990530	0	A	ANTXR2	601	ANTXR2
chr4	80990624	0	G	ANTXR2	2	ANTXR2
chr4	80990650	1	C	ANTXR2	598	ANTXR2
chr4	80990737	1	A	ANTXR2	6	ANTXR2
chr4	80992707	0	C	ANTXR2	258	ANTXR2
chr4	80992769	0	A	ANTXR2	333	ANTXR2
chr4	80992804	1	C	ANTXR2	259	ANTXR2
chr4	80992886	1	C	ANTXR2	333	ANTXR2
chr4	80993442	0	G	ANTXR2	577	ANTXR2
chr4	80993582	1	G	ANTXR2	585	ANTXR2
chr4	86938355	0	G	MAPK10	954	MAPK10
chr4	86938471	0	G	MAPK10	602	MAPK10
chr4	86938475	1	T	MAPK10	915	MAPK10
chr4	86938591	1	A	MAPK10	593	MAPK10
chr4	86950315	0	T	MAPK10	1224	MAPK10
chr4	86950355	0	G	MAPK10	346	MAPK10
chr4	86950425	1	G	MAPK10	1195	MAPK10
chr4	86950472	1	C	MAPK10	302	MAPK10
chr4	86952426	0	C	MAPK10	10	MAPK10
chr4	86952540	0	G	MAPK10	145	MAPK10
chr4	86952542	1	G	MAPK10	4	MAPK10
chr4	86952659	1	A	MAPK10	134	MAPK10
chr4	86985392	0	G	MAPK10	864	MAPK10
chr4	86985486	0	A	MAPK10	1332	MAPK10
chr4	86985506	1	C	MAPK10	853	MAPK10
chr4	86985599	1	T	MAPK10	1249	MAPK10
chr4	86988903	0	C	MAPK10	769	MAPK10
chr4	86989004	0	T	MAPK10	194	MAPK10
chr4	86989019	1	C	MAPK10	772	MAPK10
chr4	86989088	0	C	MAPK10	454	MAPK10
chr4	86989111	1	G	MAPK10	185	MAPK10
chr4	86989182	1	C	MAPK10	445	MAPK10
chr4	87019653	0	C	MAPK10	683	MAPK10
chr4	87019731	0	C	MAPK10	315	MAPK10
chr4	87019768	1	G	MAPK10	669	MAPK10
chr4	87019853	1	A	MAPK10	329	MAPK10
chr4	87022156	0	C	MAPK10	810	MAPK10
chr4	87022263	0	C	MAPK10	320	MAPK10
chr4	87022275	1	C	MAPK10	834	MAPK10
chr4	87022336	0	T	MAPK10	1245	MAPK10
chr4	87022366	1	A	MAPK10	314	MAPK10
chr4	87022452	1	T	MAPK10	1237	MAPK10
chr4	87023024	0	A	MAPK10	339	MAPK10
chr4	87023121	0	C	MAPK10	1128	MAPK10
chr4	87023139	1	G	MAPK10	343	MAPK10
chr4	87023235	1	G	MAPK10	1128	MAPK10
chr4	87024297	0	G	MAPK10	0	MAPK10
chr4	87024355	0	C	MAPK10	1524	MAPK10
chr4	87024362	1	T	MAPK10	0	MAPK10
chr4	87024493	1	T	MAPK10	1534	MAPK10
chr4	87028345	0	C	MAPK10	309	MAPK10
chr4	87028437	0	T	MAPK10	841	MAPK10
chr4	87028439	1	G	MAPK10	300	MAPK10
chr4	87028555	1	A	MAPK10	748	MAPK10
chr4	87080404	0	C	MAPK10	635	MAPK10
chr4	87080498	0	G	MAPK10	795	MAPK10
chr4	87080506	1	G	MAPK10	639	MAPK10
chr4	87080543	0	G	MAPK10	1039	MAPK10
chr4	87080599	1	C	MAPK10	829	MAPK10
chr4	87080661	1	C	MAPK10	1032	MAPK10
chr4	87115435	0	G	MAPK10	536	MAPK10
chr4	87115524	0	C	MAPK10	0	MAPK10
chr4	87115546	1	G	MAPK10	523	MAPK10
chr4	87115641	1	G	MAPK10	1	MAPK10
chr5	14270907	0	A	TRIO.1	1087	TRIO
chr5	14271013	0	A	TRIO.1	17	TRIO
chr5	14271025	1	A	TRIO.1	1094	TRIO
chr5	14271106	1	C	TRIO.1	12	TRIO
chr5	14280375	0	C	TRIO.1	566	TRIO
chr5	14280470	0	C	TRIO.1	1087	TRIO
chr5	14280491	1	G	TRIO.1	555	TRIO
chr5	14280589	1	C	TRIO.1	1084	TRIO
chr5	14286943	0	T	TRIO.1	222	TRIO
chr5	14287022	0	G	TRIO.1	364	TRIO
chr5	14287032	1	A	TRIO.1	230	TRIO
chr5	14287117	0	A	TRIO.1	922	TRIO
chr5	14287140	1	A	TRIO.1	271	TRIO
chr5	14287225	1	A	TRIO.1	913	TRIO
chr5	14290766	0	T	TRIO.1	105	TRIO
chr5	14290879	0	A	TRIO.1	538	TRIO
chr5	14290883	1	C	TRIO.1	103	TRIO
chr5	14290959	0	C	TRIO.1	568	TRIO
chr5	14290991	1	A	TRIO.1	501	TRIO
chr5	14291037	0	G	TRIO.1	216	TRIO
chr5	14291072	1	T	TRIO.1	566	TRIO
chr5	14291088	0	T	TRIO.1	506	TRIO
chr5	14291131	1	C	TRIO.1	208	TRIO
chr5	14291156	0	G	TRIO.1	397	TRIO
chr5	14291198	1	A	TRIO.1	509	TRIO
chr5	14291208	0	G	TRIO.1	604	TRIO
chr5	14291273	1	A	TRIO.1	395	TRIO
chr5	14291327	0	A	TRIO.1	238	TRIO
chr5	14291329	1	G	TRIO.1	603	TRIO
chr5	14291448	1	G	TRIO.1	138	TRIO
chr5	14293048	0	G	TRIO.1	987	TRIO
chr5	14293127	0	G	TRIO.1	251	TRIO
chr5	14293165	1	C	TRIO.1	980	TRIO
chr5	14293238	0	T	TRIO.1	1024	TRIO
chr5	14293239	1	G	TRIO.1	254	TRIO
chr5	14293357	1	T	TRIO.1	1027	TRIO
chr5	14297100	0	C	TRIO.1	1045	TRIO
chr5	14297142	0	T	TRIO.1	998	TRIO
chr5	14297220	1	A	TRIO.1	1057	TRIO
chr5	14297246	0	T	TRIO.1	256	TRIO
chr5	14297266	1	A	TRIO.1	990	TRIO
chr5	14297341	0	T	TRIO.1	447	TRIO
chr5	14297342	1	G	TRIO.1	253	TRIO
chr5	14297464	1	C	TRIO.1	447	TRIO
chr5	14304495	0	A	TRIO.1	1131	TRIO
chr5	14304605	0	C	TRIO.1	1024	TRIO
chr5	14304612	1	G	TRIO.1	1250	TRIO
chr5	14304723	1	C	TRIO.1	1024	TRIO
chr5	14316589	0	T	TRIO.1	968	TRIO
chr5	14316654	0	G	TRIO.1	165	TRIO
chr5	14316705	1	C	TRIO.1	971	TRIO
chr5	14316742	0	A	TRIO.1	902	TRIO
chr5	14316778	1	A	TRIO.1	161	TRIO
chr5	14316791	0	A	TRIO.1	921	TRIO
chr5	14316851	1	A	TRIO.1	924	TRIO
chr5	14316903	1	G	TRIO.1	929	TRIO
chr5	14330835	0	G	TRIO.1	61	TRIO
chr5	14330921	0	T	TRIO.1	701	TRIO
chr5	14330923	1	C	TRIO.1	72	TRIO
chr5	14331038	1	C	TRIO.1	697	TRIO
chr5	14336620	0	T	TRIO.1	953	TRIO
chr5	14336735	0	G	TRIO.1	323	TRIO
chr5	14336739	1	A	TRIO.1	1144	TRIO
chr5	14336798	0	C	TRIO.1	377	TRIO
chr5	14336828	1	G	TRIO.1	301	TRIO
chr5	14336914	1	C	TRIO.1	379	TRIO
chr5	14358173	0	T	TRIO.1	64	TRIO
chr5	14358311	1	C	TRIO.1	62	TRIO
chr5	14358336	0	A	TRIO.1	114	TRIO
chr5	14358423	0	T	TRIO.1	640	TRIO
chr5	14358434	1	G	TRIO.1	112	TRIO
chr5	14358529	1	T	TRIO.1	641	TRIO
chr5	14359391	0	T	TRIO.1	681	TRIO
chr5	14359485	0	A	TRIO.1	467	TRIO
chr5	14359511	1	C	TRIO.1	712	TRIO
chr5	14359512	0	A	TRIO.1	874	TRIO
chr5	14359587	1	A	TRIO.1	468	TRIO
chr5	14359633	1	C	TRIO.1	874	TRIO
chr5	14363759	0	C	TRIO.1	562	TRIO
chr5	14363853	0	C	TRIO.1	1006	TRIO
chr5	14363873	1	G	TRIO.1	549	TRIO
chr5	14363894	0	C	TRIO.1	634	TRIO
chr5	14363963	1	G	TRIO.1	1038	TRIO
chr5	14363966	0	C	TRIO.1	424	TRIO
chr5	14364011	1	G	TRIO.1	649	TRIO
chr5	14364063	1	C	TRIO.1	429	TRIO
chr5	14364721	0	G	TRIO.1	403	TRIO
chr5	14364824	0	C	TRIO.1	219	TRIO
chr5	14364840	1	A	TRIO.1	408	TRIO
chr5	14364855	0	C	TRIO.1	886	TRIO
chr5	14364926	1	G	TRIO.1	242	TRIO
chr5	14364969	1	C	TRIO.1	884	TRIO
chr5	14366899	0	C	TRIO.1	961	TRIO
chr5	14367008	0	G	TRIO.1	1233	TRIO
chr5	14367014	1	C	TRIO.1	978	TRIO
chr5	14367126	1	A	TRIO.1	1229	TRIO
chr5	14368758	0	C	TRIO.1	813	TRIO
chr5	14368869	0	A	TRIO.1	885	TRIO
chr5	14368873	1	C	TRIO.1	806	TRIO
chr5	14368952	0	G	TRIO.1	1258	TRIO
chr5	14368989	1	T	TRIO.1	880	TRIO
chr5	14369070	1	G	TRIO.1	1192	TRIO
chr5	14369391	0	C	TRIO.1	927	TRIO
chr5	14369456	0	T	TRIO.1	535	TRIO
chr5	14369504	1	C	TRIO.1	910	TRIO
chr5	14369517	0	A	TRIO.1	281	TRIO
chr5	14369564	1	A	TRIO.1	534	TRIO
chr5	14369580	0	A	TRIO.1	450	TRIO
chr5	14369623	1	A	TRIO.1	283	TRIO
chr5	14369700	1	G	TRIO.1	451	TRIO
chr5	14374316	0	A	TRIO.1	522	TRIO
chr5	14374429	0	A	TRIO.1	39	TRIO
chr5	14374432	1	C	TRIO.1	514	TRIO
chr5	14374534	1	A	TRIO.1	39	TRIO
chr5	14378100	0	T	TRIO.1	203	TRIO
chr5	14378208	0	A	TRIO.1	668	TRIO
chr5	14378216	1	T	TRIO.1	204	TRIO
chr5	14378325	1	T	TRIO.1	684	TRIO
chr5	14381157	0	C	TRIO.1	567	TRIO
chr5	14381221	0	C	TRIO.1	629	TRIO
chr5	14381266	1	G	TRIO.1	563	TRIO
chr5	14381277	0	T	TRIO.1	655	TRIO
chr5	14381340	1	G	TRIO.1	622	TRIO
chr5	14381396	1	A	TRIO.1	647	TRIO
chr5	14387526	0	C	TRIO.1	704	TRIO
chr5	14387601	0	A	TRIO.1	257	TRIO
chr5	14387635	1	G	TRIO.1	703	TRIO
chr5	14387702	0	G	TRIO.1	952	TRIO
chr5	14387722	1	C	TRIO.1	211	TRIO
chr5	14387805	0	T	TRIO.1	1060	TRIO
chr5	14387820	1	A	TRIO.1	921	TRIO
chr5	14387907	0	G	TRIO.1	912	TRIO
chr5	14387927	1	A	TRIO.1	1056	TRIO
chr5	14388021	1	G	TRIO.1	912	TRIO
chr5	14388656	0	C	TRIO.1	913	TRIO
chr5	14388760	0	A	TRIO.1	2	TRIO
chr5	14388771	1	C	TRIO.1	859	TRIO
chr5	14388862	1	T	TRIO.1	2	TRIO
chr5	14389361	0	A	TRIO.1	518	TRIO
chr5	14389461	0	C	TRIO.1	283	TRIO
chr5	14389474	1	G	TRIO.1	484	TRIO
chr5	14389579	1	C	TRIO.1	279	TRIO
chr5	14390295	0	T	TRIO.1	840	TRIO
chr5	14390387	0	T	TRIO.1	1031	TRIO
chr5	14390408	1	G	TRIO.1	846	TRIO
chr5	14390506	1	C	TRIO.1	1025	TRIO
chr5	14390965	0	G	TRIO.1	496	TRIO
chr5	14391026	0	T	TRIO.1	967	TRIO
chr5	14391077	1	A	TRIO.1	465	TRIO
chr5	14391145	1	A	TRIO.1	948	TRIO
chr5	14394052	0	C	TRIO.1	689	TRIO
chr5	14394145	0	A	TRIO.1	490	TRIO
chr5	14394166	1	G	TRIO.1	694	TRIO
chr5	14394254	1	T	TRIO.1	459	TRIO
chr5	14397149	0	C	TRIO.1	804	TRIO
chr5	14397204	0	A	TRIO.1	610	TRIO
chr5	14397261	1	A	TRIO.1	824	TRIO
chr5	14397323	1	A	TRIO.1	611	TRIO
chr5	14398940	0	T	TRIO.1	621	TRIO
chr5	14399021	0	C	TRIO.1	1056	TRIO
chr5	14399059	1	A	TRIO.1	638	TRIO
chr5	14399094	0	T	TRIO.1	1034	TRIO
chr5	14399136	1	A	TRIO.1	1091	TRIO
chr5	14399211	1	A	TRIO.1	1036	TRIO
chr5	14401026	0	C	TRIO.1	493	TRIO
chr5	14401120	0	T	TRIO.1	472	TRIO
chr5	14401140	1	A	TRIO.1	310	TRIO
chr5	14401234	1	T	TRIO.1	444	TRIO
chr5	14405935	0	G	TRIO.1	704	TRIO
chr5	14406005	0	G	TRIO.1	499	TRIO
chr5	14406057	1	A	TRIO.1	702	TRIO
chr5	14406122	1	A	TRIO.1	338	TRIO
chr5	14406621	0	G	TRIO.1	738	TRIO
chr5	14406697	0	G	TRIO.1	1371	TRIO
chr5	14406722	1	C	TRIO.1	739	TRIO
chr5	14406816	1	A	TRIO.1	1355	TRIO
chr5	14419827	0	A	TRIO.1	311	TRIO
chr5	14419911	0	G	TRIO.1	371	TRIO
chr5	14419917	1	A	TRIO.1	310	TRIO
chr5	14419987	0	A	TRIO.1	1046	TRIO
chr5	14420000	1	C	TRIO.1	373	TRIO
chr5	14420100	0	A	TRIO.1	1070	TRIO
chr5	14420106	1	A	TRIO.1	1043	TRIO
chr5	14420221	1	A	TRIO.1	1069	TRIO
chr5	14461074	0	C	TRIO.2	2	TRIO
chr5	14461148	1	A	TRIO.2	2	TRIO
chr5	14461197	0	T	TRIO.2	0	TRIO
chr5	14461323	1	A	TRIO.2	0	TRIO
chr5	14461329	0	A	TRIO.2	24	TRIO
chr5	14461471	1	T	TRIO.2	23	TRIO
chr5	14462800	0	A	TRIO.2	238	TRIO
chr5	14462833	0	A	TRIO.2	158	TRIO
chr5	14462897	1	C	TRIO.2	238	TRIO
chr5	14462907	0	C	TRIO.2	449	TRIO
chr5	14462925	1	A	TRIO.2	124	TRIO
chr5	14463021	1	C	TRIO.2	448	TRIO
chr5	14463028	0	T	TRIO.2	184	TRIO
chr5	14463140	1	G	TRIO.2	187	TRIO
chr5	14465618	0	T	TRIO.2	676	TRIO
chr5	14465674	0	C	TRIO.2	1165	TRIO
chr5	14465735	1	G	TRIO.2	707	TRIO
chr5	14465792	1	G	TRIO.2	1161	TRIO
chr5	14471402	0	T	TRIO.2	370	TRIO
chr5	14471491	0	A	TRIO.2	779	TRIO
chr5	14471498	1	G	TRIO.2	366	TRIO
chr5	14471602	1	T	TRIO.2	782	TRIO
chr5	14472678	0	T	TRIO.2	270	TRIO
chr5	14472789	1	G	TRIO.2	278	TRIO
chr5	14474078	0	A	TRIO.2	173	TRIO
chr5	14474180	0	C	TRIO.2	1252	TRIO
chr5	14474189	1	T	TRIO.2	208	TRIO
chr5	14474300	1	C	TRIO.2	1255	TRIO
chr5	14476980	0	A	TRIO.2	1420	TRIO
chr5	14477098	1	C	TRIO.2	1392	TRIO
chr5	14479298	0	G	TRIO.2	508	TRIO
chr5	14479386	0	T	TRIO.2	229	TRIO
chr5	14479413	1	C	TRIO.2	557	TRIO
chr5	14479492	1	T	TRIO.2	229	TRIO
chr5	14479994	0	C	TRIO.2	1097	TRIO
chr5	14480093	0	A	TRIO.2	818	TRIO
chr5	14480111	1	G	TRIO.2	1099	TRIO
chr5	14480204	1	T	TRIO.2	813	TRIO
chr5	14481311	0	C	TRIO.2	688	TRIO
chr5	14481430	1	A	TRIO.2	664	TRIO
chr5	14481600	0	T	TRIO.2	589	TRIO
chr5	14481702	0	A	TRIO.2	757	TRIO
chr5	14481717	1	A	TRIO.2	580	TRIO
chr5	14481817	1	A	TRIO.2	749	TRIO
chr5	14482646	0	T	TRIO.2	454	TRIO
chr5	14482743	0	C	TRIO.2	502	TRIO
chr5	14482751	1	G	TRIO.2	456	TRIO
chr5	14482819	0	C	TRIO.2	789	TRIO
chr5	14482860	1	T	TRIO.2	492	TRIO
chr5	14482933	1	C	TRIO.2	784	TRIO
chr5	14485144	0	T	TRIO.2	284	TRIO
chr5	14485219	0	C	TRIO.2	203	TRIO
chr5	14485263	1	C	TRIO.2	277	TRIO
chr5	14485292	0	G	TRIO.2	302	TRIO
chr5	14485328	1	T	TRIO.2	206	TRIO
chr5	14485389	1	C	TRIO.2	301	TRIO
chr5	14488307	0	G	TRIO.2	51	TRIO
chr5	14488451	1	C	TRIO.2	47	TRIO
chr5	14492637	0	C	TRIO.2	1000	TRIO
chr5	14492740	0	A	TRIO.2	152	TRIO
chr5	14492753	1	C	TRIO.2	968	TRIO
chr5	14492806	0	T	TRIO.2	945	TRIO
chr5	14492859	1	A	TRIO.2	148	TRIO
chr5	14492906	0	C	TRIO.2	747	TRIO
chr5	14492926	1	G	TRIO.2	946	TRIO
chr5	14493026	1	A	TRIO.2	641	TRIO
chr5	14496954	0	G	TRIO.2	712	TRIO
chr5	14497006	0	C	TRIO.2	1032	TRIO
chr5	14497071	0	T	TRIO.2	64	TRIO
chr5	14497073	1	G	TRIO.2	727	TRIO
chr5	14497111	1	C	TRIO.2	1035	TRIO
chr5	14497170	1	G	TRIO.2	66	TRIO
chr5	14497927	0	T	TRIO.2	982	TRIO
chr5	14498044	1	C	TRIO.2	996	TRIO
chr5	14498109	0	T	TRIO.2	465	TRIO
chr5	14498220	0	A	TRIO.2	522	TRIO
chr5	14498221	1	T	TRIO.2	445	TRIO
chr5	14498331	0	C	TRIO.2	573	TRIO
chr5	14498340	1	T	TRIO.2	446	TRIO
chr5	14498436	1	C	TRIO.2	556	TRIO
chr5	14498600	0	G	TRIO.2	524	TRIO
chr5	14498689	0	A	TRIO.2	568	TRIO
chr5	14498707	1	G	TRIO.2	551	TRIO
chr5	14498808	1	T	TRIO.2	566	TRIO
chr5	14502641	0	G	TRIO.2	323	TRIO
chr5	14502725	0	C	TRIO.2	953	TRIO
chr5	14502740	1	C	TRIO.2	324	TRIO
chr5	14502843	1	C	TRIO.2	841	TRIO
chr5	14504453	0	G	TRIO.2	979	TRIO
chr5	14504539	0	G	TRIO.2	98	TRIO
chr5	14504569	1	G	TRIO.2	983	TRIO
chr5	14504590	0	C	TRIO.2	417	TRIO
chr5	14504654	1	T	TRIO.2	89	TRIO
chr5	14504670	0	G	TRIO.2	495	TRIO
chr5	14504689	1	C	TRIO.2	417	TRIO
chr5	14504787	1	G	TRIO.2	484	TRIO
chr5	14507159	0	T	TRIO.2	999	TRIO
chr5	14507240	0	G	TRIO.2	511	TRIO
chr5	14507279	1	C	TRIO.2	995	TRIO
chr5	14507362	0	A	TRIO.2	452	TRIO
chr5	14507363	1	C	TRIO.2	559	TRIO
chr5	14507501	1	G	TRIO.2	460	TRIO
chr5	14507918	0	G	TRIO.2	398	TRIO
chr5	14508001	0	C	TRIO.2	709	TRIO
chr5	14508026	1	C	TRIO.2	402	TRIO
chr5	14508055	0	G	TRIO.2	617	TRIO
chr5	14508121	1	G	TRIO.2	709	TRIO
chr5	14508160	0	A	TRIO.2	297	TRIO
chr5	14508165	1	G	TRIO.2	614	TRIO
chr5	14508187	0	G	TRIO.2	656	TRIO
chr5	14508266	1	G	TRIO.2	264	TRIO
chr5	14508303	0	G	TRIO.2	469	TRIO
chr5	14508307	1	A	TRIO.2	664	TRIO
chr5	14508324	0	C	TRIO.2	565	TRIO
chr5	14508435	1	G	TRIO.2	518	TRIO
chr5	14508451	0	C	TRIO.2	723	TRIO
chr5	14508465	1	G	TRIO.2	581	TRIO
chr5	14508568	1	C	TRIO.2	660	TRIO
chr6	112430601	0	C	LAMA4.1	324	LAMA4
chr6	112430706	0	T	LAMA4.1	590	LAMA4
chr6	112430714	1	C	LAMA4.1	350	LAMA4
chr6	112430825	1	G	LAMA4.1	564	LAMA4
chr6	112435221	0	C	LAMA4.1	1079	LAMA4
chr6	112435302	0	G	LAMA4.1	820	LAMA4
chr6	112435338	1	C	LAMA4.1	1083	LAMA4
chr6	112435378	0	C	LAMA4.1	1214	LAMA4
chr6	112435412	1	C	LAMA4.1	837	LAMA4
chr6	112435496	1	C	LAMA4.1	1210	LAMA4
chr6	112435835	0	G	LAMA4.1	691	LAMA4
chr6	112435947	0	C	LAMA4.1	4	LAMA4
chr6	112435949	1	T	LAMA4.1	722	LAMA4
chr6	112436047	1	A	LAMA4.1	1	LAMA4
chr6	112437036	0	A	LAMA4.1	43	LAMA4
chr6	112437106	0	A	LAMA4.1	8	LAMA4
chr6	112437151	1	A	LAMA4.1	43	LAMA4
chr6	112437222	1	C	LAMA4.1	8	LAMA4
chr6	112438900	0	G	LAMA4.1	415	LAMA4
chr6	112438979	0	T	LAMA4.1	519	LAMA4
chr6	112439014	1	C	LAMA4.1	337	LAMA4
chr6	112439081	0	A	LAMA4.1	446	LAMA4
chr6	112439093	1	G	LAMA4.1	505	LAMA4
chr6	112439196	1	C	LAMA4.1	439	LAMA4
chr6	112440332	0	G	LAMA4.1	465	LAMA4
chr6	112440447	0	C	LAMA4.1	765	LAMA4
chr6	112440451	1	C	LAMA4.1	464	LAMA4
chr6	112440564	1	C	LAMA4.1	761	LAMA4
chr6	112441431	0	C	LAMA4.1	773	LAMA4
chr6	112441531	0	C	LAMA4.1	330	LAMA4
chr6	112441552	1	A	LAMA4.1	774	LAMA4
chr6	112441616	0	G	LAMA4.1	146	LAMA4
chr6	112441647	1	G	LAMA4.1	309	LAMA4
chr6	112441700	1	A	LAMA4.1	155	LAMA4
chr6	112443192	0	C	LAMA4.1	528	LAMA4
chr6	112443281	0	G	LAMA4.1	714	LAMA4
chr6	112443293	1	C	LAMA4.1	528	LAMA4
chr6	112443350	0	C	LAMA4.1	589	LAMA4
chr6	112443396	1	T	LAMA4.1	702	LAMA4
chr6	112443463	1	T	LAMA4.1	489	LAMA4
chr6	112450099	0	A	LAMA4.1	26	LAMA4
chr6	112450192	0	A	LAMA4.1	61	LAMA4
chr6	112450216	1	G	LAMA4.1	18	LAMA4
chr6	112450221	0	G	LAMA4.1	0	LAMA4
chr6	112450271	1	A	LAMA4.1	48	LAMA4
chr6	112450335	1	T	LAMA4.1	0	LAMA4
chr6	112451000	0	C	LAMA4.1	2	LAMA4
chr6	112451101	0	G	LAMA4.1	997	LAMA4
chr6	112451110	1	G	LAMA4.1	1	LAMA4
chr6	112451181	0	C	LAMA4.1	686	LAMA4
chr6	112451206	1	A	LAMA4.1	1007	LAMA4
chr6	112451298	1	C	LAMA4.1	698	LAMA4
chr6	112452145	0	A	LAMA4.1	537	LAMA4
chr6	112452201	0	G	LAMA4.1	1239	LAMA4
chr6	112452261	1	T	LAMA4.1	592	LAMA4
chr6	112452293	0	A	LAMA4.1	891	LAMA4
chr6	112452318	1	C	LAMA4.1	1228	LAMA4
chr6	112452405	1	G	LAMA4.1	853	LAMA4
chr6	112453934	0	C	LAMA4.1	1052	LAMA4
chr6	112454034	0	G	LAMA4.1	194	LAMA4
chr6	112454049	1	G	LAMA4.1	1082	LAMA4
chr6	112454155	1	T	LAMA4.1	215	LAMA4
chr6	112454506	0	T	LAMA4.1	232	LAMA4
chr6	112454614	0	G	LAMA4.1	421	LAMA4
chr6	112454626	1	G	LAMA4.1	224	LAMA4
chr6	112454718	1	C	LAMA4.1	424	LAMA4
chr6	112455648	0	C	LAMA4.1	1343	LAMA4
chr6	112455688	0	G	LAMA4.1	874	LAMA4
chr6	112455763	1	T	LAMA4.1	1326	LAMA4
chr6	112455795	0	T	LAMA4.1	1	LAMA4
chr6	112455802	1	T	LAMA4.1	848	LAMA4
chr6	112455907	1	G	LAMA4.1	1	LAMA4
chr6	112457248	0	T	LAMA4.1	829	LAMA4
chr6	112457342	0	C	LAMA4.1	123	LAMA4
chr6	112457365	1	G	LAMA4.1	976	LAMA4
chr6	112457444	0	T	LAMA4.1	700	LAMA4
chr6	112457453	1	T	LAMA4.1	122	LAMA4
chr6	112457560	1	A	LAMA4.1	683	LAMA4
chr6	112460276	0	G	LAMA4.1	448	LAMA4
chr6	112460352	0	G	LAMA4.1	785	LAMA4
chr6	112460372	1	C	LAMA4.1	457	LAMA4
chr6	112460464	0	G	LAMA4.1	1046	LAMA4
chr6	112460470	1	C	LAMA4.1	801	LAMA4
chr6	112460581	1	C	LAMA4.1	1104	LAMA4
chr6	112460907	0	C	LAMA4.1	715	LAMA4
chr6	112461018	0	T	LAMA4.1	382	LAMA4
chr6	112461019	1	C	LAMA4.1	752	LAMA4
chr6	112461131	1	T	LAMA4.1	386	LAMA4
chr6	112461903	0	A	LAMA4.1	80	LAMA4
chr6	112461965	0	G	LAMA4.1	900	LAMA4
chr6	112461984	1	C	LAMA4.1	78	LAMA4
chr6	112462004	0	C	LAMA4.1	123	LAMA4
chr6	112462076	1	G	LAMA4.1	908	LAMA4
chr6	112462089	0	G	LAMA4.1	0	LAMA4
chr6	112462116	1	T	LAMA4.1	92	LAMA4
chr6	112462206	1	C	LAMA4.1	1	LAMA4
chr6	112462526	0	T	LAMA4.1	418	LAMA4
chr6	112462583	0	G	LAMA4.1	51	LAMA4
chr6	112462638	1	G	LAMA4.1	410	LAMA4
chr6	112462696	0	C	LAMA4.1	0	LAMA4
chr6	112462700	1	T	LAMA4.1	55	LAMA4
chr6	112462813	1	C	LAMA4.1	0	LAMA4
chr6	112463297	0	C	LAMA4.1	575	LAMA4
chr6	112463370	0	T	LAMA4.1	909	LAMA4
chr6	112463397	1	T	LAMA4.1	556	LAMA4
chr6	112463488	0	C	LAMA4.1	667	LAMA4
chr6	112463490	1	T	LAMA4.1	895	LAMA4
chr6	112463604	1	A	LAMA4.1	672	LAMA4
chr6	112465968	0	C	LAMA4.1	427	LAMA4
chr6	112466084	0	A	LAMA4.1	822	LAMA4
chr6	112466088	1	T	LAMA4.1	328	LAMA4
chr6	112466199	1	G	LAMA4.1	678	LAMA4
chr6	112469318	0	T	LAMA4.1	1508	LAMA4
chr6	112469429	0	G	LAMA4.1	703	LAMA4
chr6	112469434	1	T	LAMA4.1	1506	LAMA4
chr6	112469509	0	T	LAMA4.1	1148	LAMA4
chr6	112469539	1	C	LAMA4.1	706	LAMA4
chr6	112469626	1	A	LAMA4.1	1144	LAMA4
chr6	112471640	0	A	LAMA4.1	256	LAMA4
chr6	112471753	0	T	LAMA4.1	648	LAMA4
chr6	112471755	1	T	LAMA4.1	262	LAMA4
chr6	112471869	1	G	LAMA4.1	655	LAMA4
chr6	112476003	0	A	LAMA4.1	887	LAMA4
chr6	112476079	0	C	LAMA4.1	535	LAMA4
chr6	112476115	1	T	LAMA4.1	887	LAMA4
chr6	112476195	1	A	LAMA4.1	518	LAMA4
chr6	112476691	0	G	LAMA4.1	937	LAMA4
chr6	112476783	0	G	LAMA4.1	695	LAMA4
chr6	112476807	1	G	LAMA4.1	935	LAMA4
chr6	112476895	0	A	LAMA4.1	563	LAMA4
chr6	112476897	1	C	LAMA4.1	347	LAMA4
chr6	112477013	1	T	LAMA4.1	531	LAMA4
chr6	112479836	0	G	LAMA4.1	987	LAMA4
chr6	112479945	0	A	LAMA4.1	1195	LAMA4
chr6	112479953	1	C	LAMA4.1	984	LAMA4
chr6	112480061	0	C	LAMA4.1	1	LAMA4
chr6	112480063	1	G	LAMA4.1	1244	LAMA4
chr6	112480175	1	T	LAMA4.1	0	LAMA4
chr6	112486322	0	G	LAMA4.1	810	LAMA4
chr6	112486399	0	G	LAMA4.1	233	LAMA4
chr6	112486437	1	G	LAMA4.1	853	LAMA4
chr6	112486461	0	C	LAMA4.1	343	LAMA4
chr6	112486489	1	G	LAMA4.1	242	LAMA4
chr6	112486559	1	G	LAMA4.1	339	LAMA4
chr6	112493788	0	C	LAMA4.2	671	LAMA4
chr6	112493899	0	G	LAMA4.2	1166	LAMA4
chr6	112493904	1	T	LAMA4.2	665	LAMA4
chr6	112493973	0	T	LAMA4.2	851	LAMA4
chr6	112494020	1	G	LAMA4.2	1169	LAMA4
chr6	112494080	1	A	LAMA4.2	850	LAMA4
chr6	112496466	0	C	LAMA4.2	941	LAMA4
chr6	112496523	0	G	LAMA4.2	1167	LAMA4
chr6	112496580	1	C	LAMA4.2	926	LAMA4
chr6	112496602	0	G	LAMA4.2	623	LAMA4
chr6	112496635	1	G	LAMA4.2	1196	LAMA4
chr6	112496718	1	G	LAMA4.2	647	LAMA4
chr6	112499266	0	G	LAMA4.2	961	LAMA4
chr6	112499369	0	T	LAMA4.2	802	LAMA4
chr6	112499385	1	T	LAMA4.2	959	LAMA4
chr6	112499490	1	A	LAMA4.2	811	LAMA4
chr6	112506393	0	C	LAMA4.2	850	LAMA4
chr6	112506504	0	G	LAMA4.2	192	LAMA4
chr6	112506508	1	C	LAMA4.2	854	LAMA4
chr6	112506617	1	C	LAMA4.2	192	LAMA4
chr6	112508619	0	A	LAMA4.2	226	LAMA4
chr6	112508681	0	C	LAMA4.2	845	LAMA4
chr6	112508709	1	A	LAMA4.2	222	LAMA4
chr6	112508762	0	A	LAMA4.2	588	LAMA4
chr6	112508791	1	C	LAMA4.2	850	LAMA4
chr6	112508870	1	A	LAMA4.2	578	LAMA4
chr6	112510280	0	G	LAMA4.2	187	LAMA4
chr6	112510360	0	A	LAMA4.2	52	LAMA4
chr6	112510371	1	G	LAMA4.2	193	LAMA4
chr6	112510442	1	C	LAMA4.2	56	LAMA4
chr6	112512793	0	G	LAMA4.2	144	LAMA4
chr6	112512903	0	C	LAMA4.2	542	LAMA4
chr6	112512910	1	T	LAMA4.2	265	LAMA4
chr6	112512962	0	G	LAMA4.2	148	LAMA4
chr6	112513013	1	T	LAMA4.2	536	LAMA4
chr6	112513022	0	T	LAMA4.2	967	LAMA4
chr6	112513050	1	C	LAMA4.2	151	LAMA4
chr6	112513136	1	G	LAMA4.2	967	LAMA4
chr6	112522783	0	G	LAMA4.2	100	LAMA4
chr6	112522888	0	A	LAMA4.2	386	LAMA4
chr6	112522903	1	C	LAMA4.2	112	LAMA4
chr6	112522993	1	A	LAMA4.2	398	LAMA4
chr6	112528133	0	A	LAMA4.2	599	LAMA4
chr6	112528203	0	A	LAMA4.2	16	LAMA4
chr6	112528258	1	C	LAMA4.2	608	LAMA4
chr6	112528297	0	C	LAMA4.2	191	LAMA4
chr6	112528311	1	T	LAMA4.2	15	LAMA4
chr6	112528396	1	G	LAMA4.2	287	LAMA4
chr6	112537548	0	G	LAMA4.2	382	LAMA4
chr6	112537606	0	T	LAMA4.2	481	LAMA4
chr6	112537649	1	G	LAMA4.2	378	LAMA4
chr6	112537719	1	G	LAMA4.2	498	LAMA4
chr6	112574927	0	T	LAMA4.2	696	LAMA4
chr6	112575026	0	T	LAMA4.2	248	LAMA4
chr6	112575042	1	A	LAMA4.2	687	LAMA4
chr6	112575139	1	A	LAMA4.2	292	LAMA4
chr6	112575156	0	A	LAMA4.2	435	LAMA4
chr6	112575253	1	A	LAMA4.2	440	LAMA4
chr6	112575266	0	G	LAMA4.2	663	LAMA4
chr6	112575369	0	A	LAMA4.2	280	LAMA4
chr6	112575371	1	T	LAMA4.2	670	LAMA4
chr6	112575490	1	G	LAMA4.2	282	LAMA4
chr6	117609632	0	T	ROS1.1	189	ROS1
chr6	117609682	0	G	ROS1.1	856	ROS1
chr6	117609721	1	A	ROS1.1	188	ROS1
chr6	117609797	0	C	ROS1.1	1043	ROS1
chr6	117609800	1	C	ROS1.1	535	ROS1
chr6	117609841	0	T	ROS1.1	317	ROS1
chr6	117609915	1	C	ROS1.1	1024	ROS1
chr6	117609930	0	C	ROS1.1	0	ROS1
chr6	117609950	1	A	ROS1.1	535	ROS1
chr6	117610047	1	G	ROS1.1	3	ROS1
chr6	117622100	0	C	ROS1.1	0	ROS1
chr6	117622183	0	G	ROS1.1	663	ROS1
chr6	117622216	1	G	ROS1.1	0	ROS1
chr6	117622298	0	C	ROS1.1	43	ROS1
chr6	117622300	1	C	ROS1.1	705	ROS1
chr6	117622392	1	G	ROS1.1	46	ROS1
chr6	117629910	0	C	ROS1.1	587	ROS1
chr6	117630028	0	G	ROS1.1	143	ROS1
chr6	117630029	1	G	ROS1.1	579	ROS1
chr6	117630139	1	A	ROS1.1	143	ROS1
chr6	117631204	0	A	ROS1.1	0	ROS1
chr6	117631279	0	C	ROS1.1	199	ROS1
chr6	117631282	1	A	ROS1.1	8	ROS1
chr6	117631379	0	A	ROS1.1	654	ROS1
chr6	117631381	1	C	ROS1.1	189	ROS1
chr6	117631495	1	C	ROS1.1	651	ROS1
chr6	117632141	0	G	ROS1.1	381	ROS1
chr6	117632192	0	A	ROS1.1	499	ROS1
chr6	117632257	1	C	ROS1.1	386	ROS1
chr6	117632303	1	T	ROS1.1	500	ROS1
chr6	117638280	0	C	ROS1.1	257	ROS1
chr6	117638377	0	G	ROS1.1	982	ROS1
chr6	117638399	1	T	ROS1.1	255	ROS1
chr6	117638491	1	G	ROS1.1	1019	ROS1
chr6	117639330	0	A	ROS1.1	1009	ROS1
chr6	117639445	1	A	ROS1.1	1043	ROS1
chr6	117640929	0	C	ROS1.1	141	ROS1
chr6	117641044	0	T	ROS1.1	754	ROS1
chr6	117641046	1	G	ROS1.1	136	ROS1
chr6	117641140	0	T	ROS1.1	748	ROS1
chr6	117641158	1	G	ROS1.1	795	ROS1
chr6	117641257	1	T	ROS1.1	739	ROS1
chr6	117642371	0	G	ROS1.1	892	ROS1
chr6	117642436	0	G	ROS1.1	692	ROS1
chr6	117642477	1	C	ROS1.1	913	ROS1
chr6	117642509	0	G	ROS1.1	18	ROS1
chr6	117642545	1	C	ROS1.1	663	ROS1
chr6	117642623	1	T	ROS1.1	17	ROS1
chr6	117645470	0	A	ROS1.1	1	ROS1
chr6	117645534	0	C	ROS1.1	1	ROS1
chr6	117645548	1	A	ROS1.1	0	ROS1
chr6	117645647	1	G	ROS1.1	2	ROS1
chr6	117647328	0	A	ROS1.1	0	ROS1
chr6	117647428	0	C	ROS1.1	877	ROS1
chr6	117647434	1	C	ROS1.1	1	ROS1
chr6	117647530	0	A	ROS1.1	0	ROS1
chr6	117647536	1	C	ROS1.1	853	ROS1
chr6	117647649	1	C	ROS1.1	1	ROS1
chr6	117650471	0	G	ROS1.1	155	ROS1
chr6	117650548	0	C	ROS1.1	918	ROS1
chr6	117650583	1	G	ROS1.1	154	ROS1
chr6	117650659	1	T	ROS1.1	934	ROS1
chr6	117658312	0	G	ROS1.1	190	ROS1
chr6	117658369	0	A	ROS1.1	323	ROS1
chr6	117658387	1	A	ROS1.1	154	ROS1
chr6	117658473	0	T	ROS1.1	6	ROS1
chr6	117658481	1	T	ROS1.1	517	ROS1
chr6	117658583	1	C	ROS1.1	4	ROS1
[truncated: 3,512 more rows]
