# Supplementary material for: Quantitative analysis of differences in copy numbers using read depth obtained from PCR-enriched samples and controls
Source: BMC Bioinformatics. 2015 Jan 28;16:17. doi: 10.1186/s12859-014-0428-5 (PMC4384318; doi:10.1186/s12859-014-0428-5)
Supplement: Additional file 2 — Primer read depth raw data. This archive (zip) contains one tab-separated text file (tsv) per sequencing run and sample. Each file name is composed of the run id and sample name. The column definitions are: chromosome, position, direction, reference base, cluster name, depth and original gene name. [file 12859_2014_428_MOESM2_ESM.zip › M117_NA16595.tsv]

chr2	25457047	0	T	DNMT3A	36	DNMT3A
chr2	25457156	0	A	DNMT3A	806	DNMT3A
chr2	25457164	1	T	DNMT3A	34	DNMT3A
chr2	25457264	0	T	DNMT3A	312	DNMT3A
chr2	25457275	1	G	DNMT3A	773	DNMT3A
chr2	25457354	1	C	DNMT3A	325	DNMT3A
chr2	25458540	0	C	DNMT3A	1018	DNMT3A
chr2	25458644	0	G	DNMT3A	608	DNMT3A
chr2	25458657	1	G	DNMT3A	1001	DNMT3A
chr2	25458764	1	C	DNMT3A	607	DNMT3A
chr2	25459699	0	C	DNMT3A	98	DNMT3A
chr2	25459793	0	G	DNMT3A	387	DNMT3A
chr2	25459820	1	A	DNMT3A	110	DNMT3A
chr2	25459906	1	A	DNMT3A	389	DNMT3A
chr2	25461946	0	T	DNMT3A	325	DNMT3A
chr2	25462008	0	C	DNMT3A	420	DNMT3A
chr2	25462065	1	T	DNMT3A	382	DNMT3A
chr2	25462066	0	C	DNMT3A	926	DNMT3A
chr2	25462102	1	G	DNMT3A	361	DNMT3A
chr2	25462179	1	C	DNMT3A	925	DNMT3A
chr2	25463106	0	G	DNMT3A	724	DNMT3A
chr2	25463212	0	T	DNMT3A	761	DNMT3A
chr2	25463226	1	T	DNMT3A	707	DNMT3A
chr2	25463297	0	A	DNMT3A	744	DNMT3A
chr2	25463333	1	A	DNMT3A	790	DNMT3A
chr2	25463411	1	T	DNMT3A	753	DNMT3A
chr2	25463445	0	C	DNMT3A	536	DNMT3A
chr2	25463553	0	C	DNMT3A	906	DNMT3A
chr2	25463567	1	A	DNMT3A	532	DNMT3A
chr2	25463674	1	G	DNMT3A	908	DNMT3A
chr2	25464364	0	G	DNMT3A	307	DNMT3A
chr2	25464478	0	C	DNMT3A	506	DNMT3A
chr2	25464504	1	A	DNMT3A	309	DNMT3A
chr2	25464600	1	C	DNMT3A	514	DNMT3A
chr2	25466696	0	A	DNMT3A	559	DNMT3A
chr2	25466778	0	C	DNMT3A	164	DNMT3A
chr2	25466811	1	C	DNMT3A	510	DNMT3A
chr2	25466845	0	G	DNMT3A	473	DNMT3A
chr2	25466865	1	A	DNMT3A	164	DNMT3A
chr2	25466946	0	A	DNMT3A	381	DNMT3A
chr2	25466969	1	A	DNMT3A	472	DNMT3A
chr2	25467030	0	C	DNMT3A	331	DNMT3A
chr2	25467050	1	A	DNMT3A	356	DNMT3A
chr2	25467112	0	T	DNMT3A	141	DNMT3A
chr2	25467140	1	C	DNMT3A	331	DNMT3A
chr2	25467191	0	A	DNMT3A	121	DNMT3A
chr2	25467201	1	A	DNMT3A	140	DNMT3A
chr2	25467283	1	A	DNMT3A	116	DNMT3A
chr2	25467388	0	T	DNMT3A	487	DNMT3A
chr2	25467500	0	A	DNMT3A	197	DNMT3A
chr2	25467506	1	A	DNMT3A	475	DNMT3A
chr2	25467613	1	T	DNMT3A	275	DNMT3A
chr2	25468047	0	A	DNMT3A	609	DNMT3A
chr2	25468124	0	T	DNMT3A	557	DNMT3A
chr2	25468170	1	A	DNMT3A	732	DNMT3A
chr2	25468230	1	A	DNMT3A	556	DNMT3A
chr2	25468881	0	A	DNMT3A	1080	DNMT3A
chr2	25469016	0	G	DNMT3A	466	DNMT3A
chr2	25469023	1	A	DNMT3A	1103	DNMT3A
chr2	25469054	0	C	DNMT3A	722	DNMT3A
chr2	25469129	1	A	DNMT3A	462	DNMT3A
chr2	25469157	0	T	DNMT3A	844	DNMT3A
chr2	25469173	1	T	DNMT3A	704	DNMT3A
chr2	25469280	1	T	DNMT3A	846	DNMT3A
chr2	25469425	0	C	DNMT3A	93	DNMT3A
chr2	25469492	0	C	DNMT3A	221	DNMT3A
chr2	25469547	1	A	DNMT3A	119	DNMT3A
chr2	25469552	0	T	DNMT3A	248	DNMT3A
chr2	25469585	1	T	DNMT3A	219	DNMT3A
chr2	25469674	1	T	DNMT3A	247	DNMT3A
chr2	25469865	0	C	DNMT3A	393	DNMT3A
chr2	25469938	0	G	DNMT3A	435	DNMT3A
chr2	25469985	1	C	DNMT3A	397	DNMT3A
chr2	25470003	0	G	DNMT3A	500	DNMT3A
chr2	25470047	1	C	DNMT3A	438	DNMT3A
chr2	25470118	1	A	DNMT3A	490	DNMT3A
chr2	25470422	0	T	DNMT3A	486	DNMT3A
chr2	25470489	0	T	DNMT3A	742	DNMT3A
chr2	25470530	1	A	DNMT3A	489	DNMT3A
chr2	25470630	1	A	DNMT3A	713	DNMT3A
chr2	25470945	0	C	DNMT3A	11	DNMT3A
chr2	25471058	0	C	DNMT3A	29	DNMT3A
chr2	25471091	1	T	DNMT3A	19	DNMT3A
chr2	25471155	1	C	DNMT3A	27	DNMT3A
chr2	25472505	0	G	DNMT3A	851	DNMT3A
chr2	25472622	1	T	DNMT3A	868	DNMT3A
chr2	25474981	0	C	DNMT3A	440	DNMT3A
chr2	25475119	1	G	DNMT3A	442	DNMT3A
chr2	25497733	0	G	DNMT3A	1082	DNMT3A
chr2	25497850	1	T	DNMT3A	1095	DNMT3A
chr2	25497859	0	T	DNMT3A	596	DNMT3A
chr2	25497985	1	T	DNMT3A	649	DNMT3A
chr2	25498328	0	A	DNMT3A	521	DNMT3A
chr2	25498446	1	T	DNMT3A	494	DNMT3A
chr2	25505225	0	T	DNMT3A	880	DNMT3A
chr2	25505367	1	C	DNMT3A	605	DNMT3A
chr2	25505370	0	T	DNMT3A	794	DNMT3A
chr2	25505492	1	G	DNMT3A	792	DNMT3A
chr2	25522996	0	T	DNMT3A	933	DNMT3A
chr2	25523122	1	C	DNMT3A	921	DNMT3A
chr2	25536793	0	C	DNMT3A	172	DNMT3A
chr2	25536915	1	G	DNMT3A	157	DNMT3A
chr2	26414029	0	C	HADHA+HADHB	609	HADHA
chr2	26414129	0	A	HADHA+HADHB	382	HADHA
chr2	26414137	1	G	HADHA+HADHB	668	HADHA
chr2	26414202	0	C	HADHA+HADHB	335	HADHA
chr2	26414242	1	C	HADHA+HADHB	374	HADHA
chr2	26414320	1	A	HADHA+HADHB	359	HADHA
chr2	26414329	0	C	HADHA+HADHB	567	HADHA
chr2	26414439	0	T	HADHA+HADHB	638	HADHA
chr2	26414442	1	C	HADHA+HADHB	487	HADHA
chr2	26414561	1	G	HADHA+HADHB	637	HADHA
chr2	26415158	0	T	HADHA+HADHB	822	HADHA
chr2	26415244	0	C	HADHA+HADHB	383	HADHA
chr2	26415276	1	C	HADHA+HADHB	837	HADHA
chr2	26415353	1	T	HADHA+HADHB	382	HADHA
chr2	26416405	0	G	HADHA+HADHB	634	HADHA
chr2	26416491	0	C	HADHA+HADHB	566	HADHA
chr2	26416525	1	A	HADHA+HADHB	632	HADHA
chr2	26416611	0	G	HADHA+HADHB	721	HADHA
chr2	26416614	1	A	HADHA+HADHB	572	HADHA
chr2	26416731	1	T	HADHA+HADHB	738	HADHA
chr2	26417375	0	C	HADHA+HADHB	624	HADHA
chr2	26417462	0	A	HADHA+HADHB	580	HADHA
chr2	26417485	1	G	HADHA+HADHB	623	HADHA
chr2	26417581	1	G	HADHA+HADHB	554	HADHA
chr2	26417919	0	A	HADHA+HADHB	800	HADHA
chr2	26418032	0	T	HADHA+HADHB	934	HADHA
chr2	26418035	1	T	HADHA+HADHB	795	HADHA
chr2	26418152	1	C	HADHA+HADHB	931	HADHA
chr2	26420508	0	G	HADHA+HADHB	485	HADHA
chr2	26420594	0	C	HADHA+HADHB	921	HADHA
chr2	26420609	1	G	HADHA+HADHB	490	HADHA
chr2	26420714	1	C	HADHA+HADHB	959	HADHA
chr2	26423991	0	A	HADHA+HADHB	510	HADHA
chr2	26424105	0	G	HADHA+HADHB	971	HADHA
chr2	26424107	1	A	HADHA+HADHB	520	HADHA
chr2	26424211	1	T	HADHA+HADHB	951	HADHA
chr2	26426908	0	G	HADHA+HADHB	497	HADHA
chr2	26427000	0	C	HADHA+HADHB	1202	HADHA
chr2	26427002	1	C	HADHA+HADHB	495	HADHA
chr2	26427114	1	T	HADHA+HADHB	1200	HADHA
chr2	26432628	0	C	HADHA+HADHB	851	HADHA
chr2	26432737	0	T	HADHA+HADHB	1237	HADHA
chr2	26432743	1	C	HADHA+HADHB	835	HADHA
chr2	26432855	1	A	HADHA+HADHB	1243	HADHA
chr2	26435408	0	A	HADHA+HADHB	518	HADHA
chr2	26435524	1	C	HADHA+HADHB	514	HADHA
chr2	26437249	0	G	HADHA+HADHB	431	HADHA
chr2	26437309	0	C	HADHA+HADHB	1784	HADHA
chr2	26437344	1	C	HADHA+HADHB	431	HADHA
chr2	26437409	0	G	HADHA+HADHB	4	HADHA
chr2	26437422	1	C	HADHA+HADHB	1777	HADHA
chr2	26437525	1	G	HADHA+HADHB	2	HADHA
chr2	26437895	0	C	HADHA+HADHB	589	HADHA
chr2	26437998	0	T	HADHA+HADHB	609	HADHA
chr2	26438011	1	A	HADHA+HADHB	570	HADHA
chr2	26438112	1	A	HADHA+HADHB	593	HADHA
chr2	26453004	0	C	HADHA+HADHB	702	HADHA
chr2	26453063	0	G	HADHA+HADHB	815	HADHA
chr2	26453123	1	T	HADHA+HADHB	700	HADHA
chr2	26453148	0	A	HADHA+HADHB	1088	HADHA
chr2	26453171	1	C	HADHA+HADHB	797	HADHA
chr2	26453265	1	C	HADHA+HADHB	1040	HADHA
chr2	26454963	0	C	HADHA+HADHB	467	HADHA
chr2	26455044	0	T	HADHA+HADHB	15	HADHA
chr2	26455078	1	A	HADHA+HADHB	410	HADHA
chr2	26455143	0	G	HADHA+HADHB	242	HADHA
chr2	26455147	1	C	HADHA+HADHB	16	HADHA
chr2	26455263	1	G	HADHA+HADHB	249	HADHA
chr2	26457062	0	C	HADHA+HADHB	765	HADHA
chr2	26457131	0	G	HADHA+HADHB	179	HADHA
chr2	26457176	1	T	HADHA+HADHB	741	HADHA
chr2	26457198	0	G	HADHA+HADHB	30	HADHA
chr2	26457218	1	A	HADHA+HADHB	150	HADHA
chr2	26457309	1	C	HADHA+HADHB	26	HADHA
chr2	26459699	0	G	HADHA+HADHB	1238	HADHA
chr2	26459804	0	T	HADHA+HADHB	460	HADHA
chr2	26459808	1	T	HADHA+HADHB	1208	HADHA
chr2	26459918	1	C	HADHA+HADHB	435	HADHA
chr2	26461816	0	A	HADHA+HADHB	54	HADHA
chr2	26461876	0	A	HADHA+HADHB	2	HADHA
chr2	26461929	1	A	HADHA+HADHB	50	HADHA
chr2	26461979	0	C	HADHA+HADHB	0	HADHA
chr2	26461988	1	C	HADHA+HADHB	1	HADHA
chr2	26462039	1	T	HADHA+HADHB	1	HADHA
chr2	26467279	0	G	HADHA+HADHB	42	HADHA
chr2	26467419	0	A	HADHA+HADHB	61	HADHA
chr2	26467422	1	C	HADHA+HADHB	65	HADHA
chr2	26467526	1	T	HADHA+HADHB	60	HADHA
chr2	26477034	0	G	HADHA+HADHB	59	HADHB
chr2	26477146	0	T	HADHA+HADHB	29	HADHB
chr2	26477153	1	C	HADHA+HADHB	56	HADHB
chr2	26477246	1	C	HADHA+HADHB	6	HADHB
chr2	26477257	0	A	HADHA+HADHB	1711	HADHB
chr2	26477388	1	T	HADHA+HADHB	1754	HADHB
chr2	26486254	0	A	HADHA+HADHB	291	HADHB
chr2	26486277	0	G	HADHA+HADHB	253	HADHB
chr2	26486341	1	G	HADHA+HADHB	302	HADHB
chr2	26486378	1	C	HADHA+HADHB	53	HADHB
chr2	26492734	0	G	HADHA+HADHB	715	HADHB
chr2	26492829	0	A	HADHA+HADHB	261	HADHB
chr2	26492838	1	C	HADHA+HADHB	699	HADHB
chr2	26492938	1	G	HADHA+HADHB	266	HADHB
chr2	26496486	0	A	HADHA+HADHB	751	HADHB
chr2	26496548	0	A	HADHA+HADHB	284	HADHB
chr2	26496605	1	A	HADHA+HADHB	729	HADHB
chr2	26496648	1	A	HADHA+HADHB	265	HADHB
chr2	26499912	0	G	HADHA+HADHB	609	HADHB
chr2	26500007	0	G	HADHA+HADHB	19	HADHB
chr2	26500028	1	G	HADHA+HADHB	599	HADHB
chr2	26500125	1	A	HADHA+HADHB	17	HADHB
chr2	26501430	0	G	HADHA+HADHB	452	HADHB
chr2	26501545	0	C	HADHA+HADHB	649	HADHB
chr2	26501549	1	T	HADHA+HADHB	460	HADHB
chr2	26501636	0	C	HADHA+HADHB	614	HADHB
chr2	26501646	1	C	HADHA+HADHB	650	HADHB
chr2	26501750	1	A	HADHA+HADHB	592	HADHB
chr2	26501978	0	G	HADHA+HADHB	997	HADHB
chr2	26502085	0	G	HADHA+HADHB	506	HADHB
chr2	26502098	1	T	HADHA+HADHB	1002	HADHB
chr2	26502191	0	G	HADHA+HADHB	26	HADHB
chr2	26502202	1	T	HADHA+HADHB	562	HADHB
chr2	26502306	1	T	HADHA+HADHB	31	HADHB
chr2	26502837	0	T	HADHA+HADHB	1275	HADHB
chr2	26502949	0	A	HADHA+HADHB	841	HADHB
chr2	26502958	1	T	HADHA+HADHB	1266	HADHB
chr2	26503065	1	T	HADHA+HADHB	787	HADHB
chr2	26505667	0	C	HADHA+HADHB	28	HADHB
chr2	26505776	0	C	HADHA+HADHB	532	HADHB
chr2	26505777	1	C	HADHA+HADHB	23	HADHB
chr2	26505856	0	C	HADHA+HADHB	318	HADHB
chr2	26505891	1	C	HADHA+HADHB	600	HADHB
chr2	26505952	1	C	HADHA+HADHB	323	HADHB
chr2	26506997	0	T	HADHA+HADHB	52	HADHB
chr2	26507048	0	T	HADHA+HADHB	1082	HADHB
chr2	26507083	1	T	HADHA+HADHB	49	HADHB
chr2	26507166	1	A	HADHA+HADHB	1099	HADHB
chr2	26507710	0	C	HADHA+HADHB	310	HADHB
chr2	26507791	0	G	HADHA+HADHB	1011	HADHB
chr2	26507819	1	A	HADHA+HADHB	307	HADHB
chr2	26507910	1	G	HADHA+HADHB	954	HADHB
chr2	26508185	0	C	HADHA+HADHB	745	HADHB
chr2	26508290	0	T	HADHA+HADHB	960	HADHB
chr2	26508304	1	T	HADHA+HADHB	745	HADHB
chr2	26508391	0	A	HADHA+HADHB	124	HADHB
chr2	26508404	1	T	HADHA+HADHB	976	HADHB
chr2	26508508	1	T	HADHA+HADHB	126	HADHB
chr2	26512757	0	G	HADHA+HADHB	528	HADHB
chr2	26512855	1	C	HADHA+HADHB	531	HADHB
chr2	110881316	0	G	NPHP1	836	NPHP1
chr2	110881407	0	G	NPHP1	844	NPHP1
chr2	110881434	1	A	NPHP1	843	NPHP1
chr2	110881522	0	G	NPHP1	402	NPHP1
chr2	110881523	1	C	NPHP1	862	NPHP1
chr2	110881620	0	C	NPHP1	458	NPHP1
chr2	110881626	1	G	NPHP1	407	NPHP1
chr2	110881721	1	C	NPHP1	459	NPHP1
chr2	110883186	0	G	NPHP1	494	NPHP1
chr2	110883305	1	C	NPHP1	494	NPHP1
chr2	110886723	0	C	NPHP1	321	NPHP1
chr2	110886778	0	C	NPHP1	102	NPHP1
chr2	110886826	1	G	NPHP1	379	NPHP1
chr2	110886876	1	C	NPHP1	99	NPHP1
chr2	110889188	0	G	NPHP1	519	NPHP1
chr2	110889255	0	C	NPHP1	61	NPHP1
chr2	110889287	1	G	NPHP1	359	NPHP1
chr2	110889346	0	C	NPHP1	0	NPHP1
chr2	110889357	1	T	NPHP1	52	NPHP1
chr2	110889454	1	A	NPHP1	0	NPHP1
chr2	110901078	0	A	NPHP1	786	NPHP1
chr2	110901198	0	G	NPHP1	648	NPHP1
chr2	110901199	1	G	NPHP1	788	NPHP1
chr2	110901315	1	G	NPHP1	650	NPHP1
chr2	110902027	0	G	NPHP1	671	NPHP1
chr2	110902061	0	G	NPHP1	854	NPHP1
chr2	110902123	1	C	NPHP1	663	NPHP1
chr2	110902177	1	T	NPHP1	801	NPHP1
chr2	110904270	0	A	NPHP1	1213	NPHP1
chr2	110904360	0	A	NPHP1	448	NPHP1
chr2	110904386	1	G	NPHP1	1220	NPHP1
chr2	110904476	1	C	NPHP1	438	NPHP1
chr2	110905467	0	A	NPHP1	1516	NPHP1
chr2	110905575	0	T	NPHP1	1292	NPHP1
chr2	110905580	1	C	NPHP1	1524	NPHP1
chr2	110905714	1	A	NPHP1	1305	NPHP1
chr2	110907736	0	C	NPHP1	185	NPHP1
chr2	110907818	0	G	NPHP1	819	NPHP1
chr2	110907841	1	G	NPHP1	181	NPHP1
chr2	110907923	1	C	NPHP1	821	NPHP1
chr2	110917682	0	A	NPHP1	336	NPHP1
chr2	110917777	0	A	NPHP1	0	NPHP1
chr2	110917794	1	T	NPHP1	367	NPHP1
chr2	110917896	1	G	NPHP1	0	NPHP1
chr2	110919244	0	T	NPHP1	519	NPHP1
chr2	110919359	1	T	NPHP1	518	NPHP1
chr2	110920585	0	C	NPHP1	776	NPHP1
chr2	110920629	0	C	NPHP1	1028	NPHP1
chr2	110920700	1	C	NPHP1	748	NPHP1
chr2	110920746	1	C	NPHP1	954	NPHP1
chr2	110922050	0	C	NPHP1	594	NPHP1
chr2	110922117	0	C	NPHP1	383	NPHP1
chr2	110922164	1	G	NPHP1	591	NPHP1
chr2	110922216	0	C	NPHP1	819	NPHP1
chr2	110922232	1	C	NPHP1	377	NPHP1
chr2	110922333	1	G	NPHP1	880	NPHP1
chr2	110922558	0	G	NPHP1	416	NPHP1
chr2	110922627	0	A	NPHP1	288	NPHP1
chr2	110922670	1	C	NPHP1	421	NPHP1
chr2	110922680	0	T	NPHP1	446	NPHP1
chr2	110922740	1	A	NPHP1	306	NPHP1
chr2	110922799	1	T	NPHP1	447	NPHP1
chr2	110925965	0	A	NPHP1	721	NPHP1
chr2	110926076	0	T	NPHP1	0	NPHP1
chr2	110926079	1	C	NPHP1	640	NPHP1
chr2	110926195	1	C	NPHP1	0	NPHP1
chr2	110927347	0	G	NPHP1	664	NPHP1
chr2	110927434	0	G	NPHP1	715	NPHP1
chr2	110927458	1	G	NPHP1	676	NPHP1
chr2	110927532	0	C	NPHP1	363	NPHP1
chr2	110927550	1	C	NPHP1	788	NPHP1
chr2	110927624	1	C	NPHP1	352	NPHP1
chr2	110935952	0	G	NPHP1	504	NPHP1
chr2	110936031	0	C	NPHP1	422	NPHP1
chr2	110936060	1	T	NPHP1	563	NPHP1
chr2	110936117	0	T	NPHP1	0	NPHP1
chr2	110936119	1	A	NPHP1	419	NPHP1
chr2	110936235	1	T	NPHP1	0	NPHP1
chr2	110937126	0	G	NPHP1	0	NPHP1
chr2	110937236	1	C	NPHP1	4	NPHP1
chr2	110937248	0	T	NPHP1	0	NPHP1
chr2	110937355	1	G	NPHP1	0	NPHP1
chr2	110958965	0	C	NPHP1	39	NPHP1
chr2	110959038	0	C	NPHP1	1	NPHP1
chr2	110959060	1	C	NPHP1	39	NPHP1
chr2	110959111	1	T	NPHP1	7	NPHP1
chr2	110962392	0	G	NPHP1	747	NPHP1
chr2	110962475	0	A	NPHP1	102	NPHP1
chr2	110962516	1	G	NPHP1	772	NPHP1
chr2	110962562	1	C	NPHP1	101	NPHP1
chr2	192141598	0	C	MYO1B	361	MYO1B
chr2	192141711	0	C	MYO1B	877	MYO1B
chr2	192141718	1	A	MYO1B	373	MYO1B
chr2	192141822	1	T	MYO1B	869	MYO1B
chr2	192160781	0	G	MYO1B	594	MYO1B
chr2	192160889	0	T	MYO1B	511	MYO1B
chr2	192160892	1	A	MYO1B	597	MYO1B
chr2	192161006	1	T	MYO1B	532	MYO1B
chr2	192194601	0	C	MYO1B	382	MYO1B
chr2	192194687	0	G	MYO1B	736	MYO1B
chr2	192194695	1	C	MYO1B	389	MYO1B
chr2	192194805	1	G	MYO1B	796	MYO1B
chr2	192206123	0	C	MYO1B	701	MYO1B
chr2	192206227	0	T	MYO1B	794	MYO1B
chr2	192206237	1	G	MYO1B	604	MYO1B
chr2	192206345	1	A	MYO1B	846	MYO1B
chr2	192210878	0	G	MYO1B	0	MYO1B
chr2	192210983	0	T	MYO1B	0	MYO1B
chr2	192210987	1	G	MYO1B	0	MYO1B
chr2	192211118	1	G	MYO1B	0	MYO1B
chr2	192214857	0	C	MYO1B	836	MYO1B
chr2	192214936	0	G	MYO1B	0	MYO1B
chr2	192214967	1	C	MYO1B	818	MYO1B
chr2	192215024	1	G	MYO1B	3	MYO1B
chr2	192225333	0	C	MYO1B	1289	MYO1B
chr2	192225399	0	A	MYO1B	386	MYO1B
chr2	192225448	1	G	MYO1B	1278	MYO1B
chr2	192225519	1	C	MYO1B	406	MYO1B
chr2	192226965	0	C	MYO1B	825	MYO1B
chr2	192227049	0	G	MYO1B	437	MYO1B
chr2	192227063	1	G	MYO1B	840	MYO1B
chr2	192227160	1	G	MYO1B	411	MYO1B
chr2	192228354	0	G	MYO1B	0	MYO1B
chr2	192228468	0	T	MYO1B	157	MYO1B
chr2	192228469	1	G	MYO1B	0	MYO1B
chr2	192228504	0	G	MYO1B	974	MYO1B
chr2	192228568	1	G	MYO1B	158	MYO1B
chr2	192228577	0	G	MYO1B	448	MYO1B
chr2	192228610	1	G	MYO1B	969	MYO1B
chr2	192228693	1	G	MYO1B	453	MYO1B
chr2	192228856	0	T	MYO1B	912	MYO1B
chr2	192228967	0	C	MYO1B	616	MYO1B
chr2	192228970	1	G	MYO1B	741	MYO1B
chr2	192229084	1	T	MYO1B	615	MYO1B
chr2	192234234	0	G	MYO1B	193	MYO1B
chr2	192234283	0	G	MYO1B	116	MYO1B
chr2	192234328	1	G	MYO1B	189	MYO1B
chr2	192234335	0	G	MYO1B	0	MYO1B
chr2	192234371	1	A	MYO1B	113	MYO1B
chr2	192234450	1	G	MYO1B	0	MYO1B
chr2	192234900	0	G	MYO1B	5	MYO1B
chr2	192234979	0	C	MYO1B	2	MYO1B
chr2	192234989	1	C	MYO1B	1	MYO1B
chr2	192235064	1	G	MYO1B	5	MYO1B
chr2	192246123	0	G	MYO1B	185	MYO1B
chr2	192246191	0	A	MYO1B	20	MYO1B
chr2	192246232	1	G	MYO1B	185	MYO1B
chr2	192246251	0	G	MYO1B	134	MYO1B
chr2	192246285	1	T	MYO1B	22	MYO1B
chr2	192246362	1	G	MYO1B	90	MYO1B
chr2	192247929	0	G	MYO1B	698	MYO1B
chr2	192248028	0	A	MYO1B	0	MYO1B
chr2	192248041	1	T	MYO1B	603	MYO1B
chr2	192248137	1	G	MYO1B	3	MYO1B
chr2	192250534	0	G	MYO1B	638	MYO1B
chr2	192250614	0	C	MYO1B	526	MYO1B
chr2	192250637	1	G	MYO1B	648	MYO1B
chr2	192250707	0	C	MYO1B	148	MYO1B
chr2	192250733	1	A	MYO1B	537	MYO1B
chr2	192250758	0	A	MYO1B	869	MYO1B
chr2	192250796	1	C	MYO1B	148	MYO1B
chr2	192250870	1	T	MYO1B	875	MYO1B
chr2	192251880	0	T	MYO1B	991	MYO1B
chr2	192251973	0	C	MYO1B	645	MYO1B
chr2	192251998	1	T	MYO1B	976	MYO1B
chr2	192252064	0	G	MYO1B	121	MYO1B
chr2	192252085	1	C	MYO1B	709	MYO1B
chr2	192252168	0	C	MYO1B	242	MYO1B
chr2	192252182	1	T	MYO1B	103	MYO1B
chr2	192252244	1	C	MYO1B	257	MYO1B
chr2	192254986	0	G	MYO1B	142	MYO1B
chr2	192255062	0	A	MYO1B	153	MYO1B
chr2	192255065	1	C	MYO1B	170	MYO1B
chr2	192255172	0	A	MYO1B	471	MYO1B
chr2	192255185	1	A	MYO1B	151	MYO1B
chr2	192255284	1	T	MYO1B	454	MYO1B
chr2	192256779	0	A	MYO1B	1	MYO1B
chr2	192256887	0	C	MYO1B	330	MYO1B
chr2	192256892	1	G	MYO1B	2	MYO1B
chr2	192257007	1	A	MYO1B	325	MYO1B
chr2	192257764	0	G	MYO1B	485	MYO1B
chr2	192257826	0	C	MYO1B	401	MYO1B
chr2	192257884	1	G	MYO1B	472	MYO1B
chr2	192257926	0	C	MYO1B	54	MYO1B
chr2	192257936	1	C	MYO1B	498	MYO1B
chr2	192258044	1	T	MYO1B	52	MYO1B
chr2	192261076	0	G	MYO1B	275	MYO1B
chr2	192261168	0	A	MYO1B	221	MYO1B
chr2	192261183	1	G	MYO1B	272	MYO1B
chr2	192261287	1	T	MYO1B	220	MYO1B
chr2	192265033	0	C	MYO1B	678	MYO1B
chr2	192265141	0	A	MYO1B	138	MYO1B
chr2	192265146	1	C	MYO1B	670	MYO1B
chr2	192265263	1	T	MYO1B	133	MYO1B
chr2	192265434	0	G	MYO1B	696	MYO1B
chr2	192265530	0	C	MYO1B	556	MYO1B
chr2	192265532	1	G	MYO1B	696	MYO1B
chr2	192265640	1	G	MYO1B	561	MYO1B
chr2	192267314	0	C	MYO1B	661	MYO1B
chr2	192267387	0	G	MYO1B	577	MYO1B
chr2	192267425	1	C	MYO1B	632	MYO1B
chr2	192267484	1	C	MYO1B	579	MYO1B
chr2	192272800	0	G	MYO1B	625	MYO1B
chr2	192272877	0	G	MYO1B	6	MYO1B
chr2	192272895	1	G	MYO1B	622	MYO1B
chr2	192272964	1	C	MYO1B	6	MYO1B
chr2	192273747	0	T	MYO1B	521	MYO1B
chr2	192273821	0	A	MYO1B	61	MYO1B
chr2	192273859	1	G	MYO1B	526	MYO1B
chr2	192273928	1	T	MYO1B	54	MYO1B
chr2	192275705	0	C	MYO1B	0	MYO1B
chr2	192275818	0	A	MYO1B	298	MYO1B
chr2	192275819	1	G	MYO1B	0	MYO1B
chr2	192275861	0	G	MYO1B	881	MYO1B
chr2	192275912	1	G	MYO1B	295	MYO1B
chr2	192275973	1	C	MYO1B	810	MYO1B
chr2	192278700	0	C	MYO1B	424	MYO1B
chr2	192278787	0	T	MYO1B	360	MYO1B
chr2	192278797	1	C	MYO1B	422	MYO1B
chr2	192278877	0	G	MYO1B	1074	MYO1B
chr2	192278892	1	C	MYO1B	362	MYO1B
chr2	192278987	1	G	MYO1B	1063	MYO1B
chr2	192279187	0	A	MYO1B	255	MYO1B
chr2	192279289	0	C	MYO1B	55	MYO1B
chr2	192279303	1	G	MYO1B	263	MYO1B
chr2	192279376	0	T	MYO1B	318	MYO1B
chr2	192279393	1	G	MYO1B	58	MYO1B
chr2	192279486	1	A	MYO1B	315	MYO1B
chr2	192280793	0	C	MYO1B	489	MYO1B
chr2	192280862	0	G	MYO1B	584	MYO1B
chr2	192280913	1	T	MYO1B	492	MYO1B
chr2	192280925	0	C	MYO1B	962	MYO1B
chr2	192280955	1	G	MYO1B	576	MYO1B
chr2	192281023	1	G	MYO1B	968	MYO1B
chr2	192288477	0	G	MYO1B	18	MYO1B
chr2	192288581	0	A	MYO1B	1209	MYO1B
chr2	192288582	1	C	MYO1B	20	MYO1B
chr2	192288672	0	G	MYO1B	1139	MYO1B
chr2	192288696	1	C	MYO1B	1173	MYO1B
chr2	192288780	1	A	MYO1B	1123	MYO1B
chr2	198257001	0	C	SF3B1	175	SF3B1
chr2	198257075	0	G	SF3B1	816	SF3B1
chr2	198257115	1	G	SF3B1	169	SF3B1
chr2	198257153	0	A	SF3B1	0	SF3B1
chr2	198257181	1	A	SF3B1	833	SF3B1
chr2	198257260	1	A	SF3B1	0	SF3B1
chr2	198257630	0	T	SF3B1	31	SF3B1
chr2	198257727	0	C	SF3B1	486	SF3B1
chr2	198257731	1	T	SF3B1	2	SF3B1
chr2	198257817	0	A	SF3B1	869	SF3B1
chr2	198257838	1	T	SF3B1	482	SF3B1
chr2	198257934	1	T	SF3B1	737	SF3B1
chr2	198260736	0	G	SF3B1	2	SF3B1
chr2	198260802	0	G	SF3B1	929	SF3B1
chr2	198260853	1	C	SF3B1	2	SF3B1
chr2	198260912	0	T	SF3B1	934	SF3B1
chr2	198260916	1	C	SF3B1	928	SF3B1
chr2	198260991	0	C	SF3B1	129	SF3B1
chr2	198261027	1	G	SF3B1	868	SF3B1
chr2	198261057	0	A	SF3B1	0	SF3B1
chr2	198261071	1	T	SF3B1	139	SF3B1
chr2	198261194	1	T	SF3B1	1	SF3B1
chr2	198262655	0	A	SF3B1	586	SF3B1
chr2	198262714	0	G	SF3B1	613	SF3B1
chr2	198262757	0	A	SF3B1	420	SF3B1
chr2	198262766	1	T	SF3B1	596	SF3B1
chr2	198262817	1	C	SF3B1	651	SF3B1
chr2	198262870	1	T	SF3B1	417	SF3B1
chr2	198263115	0	T	SF3B1	26	SF3B1
chr2	198263187	0	G	SF3B1	177	SF3B1
chr2	198263201	1	C	SF3B1	26	SF3B1
chr2	198263254	0	G	SF3B1	223	SF3B1
chr2	198263282	1	T	SF3B1	175	SF3B1
chr2	198263354	1	G	SF3B1	231	SF3B1
chr2	198264703	0	G	SF3B1	51	SF3B1
chr2	198264774	0	C	SF3B1	285	SF3B1
chr2	198264798	1	C	SF3B1	44	SF3B1
chr2	198264860	0	A	SF3B1	0	SF3B1
chr2	198264863	1	C	SF3B1	301	SF3B1
chr2	198264972	0	T	SF3B1	63	SF3B1
chr2	198264975	1	C	SF3B1	0	SF3B1
chr2	198265083	0	T	SF3B1	765	SF3B1
chr2	198265086	1	G	SF3B1	58	SF3B1
chr2	198265196	1	G	SF3B1	673	SF3B1
chr2	198265387	0	T	SF3B1	9	SF3B1
chr2	198265495	0	G	SF3B1	793	SF3B1
chr2	198265503	1	T	SF3B1	6	SF3B1
chr2	198265597	0	C	SF3B1	167	SF3B1
chr2	198265602	1	C	SF3B1	801	SF3B1
chr2	198265715	1	A	SF3B1	173	SF3B1
chr2	198266098	0	A	SF3B1	777	SF3B1
chr2	198266199	0	T	SF3B1	74	SF3B1
chr2	198266216	1	C	SF3B1	772	SF3B1
chr2	198266305	1	C	SF3B1	86	SF3B1
chr2	198266439	0	T	SF3B1	14	SF3B1
chr2	198266501	0	A	SF3B1	52	SF3B1
chr2	198266555	1	A	SF3B1	8	SF3B1
chr2	198266595	0	C	SF3B1	6	SF3B1
chr2	198266600	1	A	SF3B1	63	SF3B1
chr2	198266699	0	G	SF3B1	502	SF3B1
chr2	198266702	1	G	SF3B1	4	SF3B1
chr2	198266789	0	C	SF3B1	751	SF3B1
chr2	198266813	1	A	SF3B1	521	SF3B1
chr2	198266905	1	C	SF3B1	752	SF3B1
chr2	198267243	0	G	SF3B1	906	SF3B1
chr2	198267323	0	G	SF3B1	467	SF3B1
chr2	198267355	1	C	SF3B1	917	SF3B1
chr2	198267378	0	G	SF3B1	450	SF3B1
chr2	198267416	1	G	SF3B1	472	SF3B1
chr2	198267477	0	G	SF3B1	379	SF3B1
chr2	198267479	1	G	SF3B1	468	SF3B1
chr2	198267595	1	A	SF3B1	374	SF3B1
chr2	198267635	0	G	SF3B1	15	SF3B1
chr2	198267697	0	T	SF3B1	270	SF3B1
chr2	198267741	1	G	SF3B1	21	SF3B1
chr2	198267810	1	A	SF3B1	248	SF3B1
chr2	198268212	0	C	SF3B1	3	SF3B1
chr2	198268324	0	A	SF3B1	715	SF3B1
chr2	198268325	1	C	SF3B1	3	SF3B1
chr2	198268386	0	C	SF3B1	264	SF3B1
chr2	198268435	0	C	SF3B1	968	SF3B1
chr2	198268441	1	A	SF3B1	721	SF3B1
chr2	198268501	1	G	SF3B1	745	SF3B1
chr2	198268547	1	G	SF3B1	946	SF3B1
chr2	198269777	0	C	SF3B1	157	SF3B1
chr2	198269810	0	G	SF3B1	6	SF3B1
chr2	198269884	1	T	SF3B1	186	SF3B1
chr2	198269926	1	A	SF3B1	5	SF3B1
chr2	198269969	0	T	SF3B1	0	SF3B1
chr2	198270058	0	G	SF3B1	535	SF3B1
chr2	198270081	1	G	SF3B1	0	SF3B1
chr2	198270127	0	G	SF3B1	368	SF3B1
chr2	198270157	1	G	SF3B1	526	SF3B1
chr2	198270245	1	G	SF3B1	376	SF3B1
chr2	198272657	0	T	SF3B1	1	SF3B1
chr2	198272736	0	G	SF3B1	734	SF3B1
chr2	198272772	1	G	SF3B1	1	SF3B1
chr2	198272836	0	T	SF3B1	0	SF3B1
chr2	198272841	1	G	SF3B1	812	SF3B1
chr2	198272953	1	A	SF3B1	0	SF3B1
chr2	198273036	0	A	SF3B1	1161	SF3B1
chr2	198273093	0	C	SF3B1	236	SF3B1
chr2	198273151	1	C	SF3B1	1191	SF3B1
chr2	198273211	0	T	SF3B1	779	SF3B1
chr2	198273212	1	T	SF3B1	240	SF3B1
chr2	198273306	0	C	SF3B1	0	SF3B1
chr2	198273323	1	G	SF3B1	788	SF3B1
chr2	198273425	1	T	SF3B1	0	SF3B1
chr2	198274469	0	C	SF3B1	680	SF3B1
chr2	198274547	0	G	SF3B1	426	SF3B1
chr2	198274580	1	G	SF3B1	666	SF3B1
chr2	198274589	0	C	SF3B1	954	SF3B1
chr2	198274666	1	A	SF3B1	435	SF3B1
chr2	198274710	1	A	SF3B1	943	SF3B1
chr2	198281396	0	G	SF3B1	562	SF3B1
chr2	198281517	0	T	SF3B1	745	SF3B1
chr2	198281521	1	C	SF3B1	628	SF3B1
chr2	198281586	0	T	SF3B1	823	SF3B1
chr2	198281620	1	G	SF3B1	744	SF3B1
chr2	198281701	1	T	SF3B1	714	SF3B1
chr2	198283178	0	A	SF3B1	1170	SF3B1
chr2	198283259	0	G	SF3B1	793	SF3B1
chr2	198283292	1	T	SF3B1	1184	SF3B1
chr2	198283363	1	G	SF3B1	789	SF3B1
chr2	198283629	0	C	SF3B1	312	SF3B1
chr2	198283745	1	C	SF3B1	307	SF3B1
chr2	198285152	0	C	SF3B1	431	SF3B1
chr2	198285257	0	A	SF3B1	1	SF3B1
chr2	198285258	1	T	SF3B1	689	SF3B1
chr2	198285371	1	G	SF3B1	1	SF3B1
chr2	198285719	0	C	SF3B1	1504	SF3B1
chr2	198285827	0	A	SF3B1	673	SF3B1
chr2	198285831	1	C	SF3B1	1526	SF3B1
chr2	198285940	1	A	SF3B1	669	SF3B1
chr2	198288486	0	C	SF3B1	939	SF3B1
chr2	198288552	0	C	SF3B1	1246	SF3B1
chr2	198288594	1	C	SF3B1	933	SF3B1
chr2	198288627	0	C	SF3B1	557	SF3B1
chr2	198288664	1	C	SF3B1	1089	SF3B1
chr2	198288744	1	A	SF3B1	534	SF3B1
chr2	198299660	0	A	SF3B1	218	SF3B1
chr2	198299730	0	C	SF3B1	806	SF3B1
chr2	198299736	1	A	SF3B1	215	SF3B1
chr2	198299853	1	G	SF3B1	805	SF3B1
chr2	202122930	0	A	CASP8	706	CASP8
chr2	202123020	0	T	CASP8	336	CASP8
chr2	202123051	1	T	CASP8	700	CASP8
chr2	202123132	1	C	CASP8	373	CASP8
chr2	202131162	0	C	CASP8	561	CASP8
chr2	202131228	0	C	CASP8	1095	CASP8
chr2	202131276	1	A	CASP8	563	CASP8
chr2	202131300	0	C	CASP8	159	CASP8
chr2	202131335	1	G	CASP8	1062	CASP8
chr2	202131349	0	G	CASP8	576	CASP8
chr2	202131375	1	G	CASP8	162	CASP8
chr2	202131443	0	C	CASP8	420	CASP8
chr2	202131468	1	G	CASP8	587	CASP8
chr2	202131553	1	G	CASP8	399	CASP8
chr2	202134159	0	A	CASP8	482	CASP8
chr2	202134244	0	G	CASP8	333	CASP8
chr2	202134259	1	C	CASP8	478	CASP8
chr2	202134362	1	C	CASP8	429	CASP8
chr2	202136168	0	T	CASP8	823	CASP8
chr2	202136261	0	G	CASP8	893	CASP8
chr2	202136286	1	G	CASP8	866	CASP8
chr2	202136373	1	G	CASP8	897	CASP8
chr2	202137336	0	C	CASP8	997	CASP8
chr2	202137453	0	C	CASP8	624	CASP8
chr2	202137454	1	A	CASP8	907	CASP8
chr2	202137562	1	G	CASP8	555	CASP8
chr2	202137565	0	C	CASP8	248	CASP8
chr2	202137646	0	T	CASP8	810	CASP8
chr2	202137660	1	C	CASP8	262	CASP8
chr2	202137754	1	C	CASP8	809	CASP8
chr2	202139585	0	C	CASP8	332	CASP8
chr2	202139650	0	C	CASP8	679	CASP8
chr2	202139677	1	G	CASP8	354	CASP8
chr2	202139755	1	C	CASP8	663	CASP8
chr2	202141517	0	A	CASP8	731	CASP8
chr2	202141586	0	C	CASP8	399	CASP8
chr2	202141636	1	G	CASP8	748	CASP8
chr2	202141694	0	A	CASP8	57	CASP8
chr2	202141698	1	T	CASP8	379	CASP8
chr2	202141815	1	T	CASP8	55	CASP8
chr2	202149517	0	C	CASP8	444	CASP8
chr2	202149619	0	A	CASP8	511	CASP8
chr2	202149633	1	C	CASP8	515	CASP8
chr2	202149659	0	A	CASP8	467	CASP8
chr2	202149732	1	C	CASP8	505	CASP8
chr2	202149769	0	T	CASP8	275	CASP8
chr2	202149779	1	T	CASP8	457	CASP8
chr2	202149880	0	G	CASP8	32	CASP8
chr2	202149886	1	G	CASP8	268	CASP8
chr2	202149935	0	T	CASP8	460	CASP8
chr2	202149954	1	G	CASP8	34	CASP8
chr2	202150018	0	A	CASP8	221	CASP8
chr2	202150043	1	A	CASP8	471	CASP8
chr2	202150134	1	A	CASP8	214	CASP8
chr2	202151139	0	C	CASP8	1035	CASP8
chr2	202151189	0	G	CASP8	583	CASP8
chr2	202151257	1	G	CASP8	1039	CASP8
chr2	202151306	1	C	CASP8	607	CASP8
chr2	202566487	0	C	ALS2	647	ALS2
chr2	202566583	0	C	ALS2	671	ALS2
chr2	202566598	1	C	ALS2	640	ALS2
chr2	202566698	1	A	ALS2	669	ALS2
chr2	202568812	0	G	ALS2	204	ALS2
chr2	202568925	0	A	ALS2	92	ALS2
chr2	202568926	1	G	ALS2	205	ALS2
chr2	202569045	1	A	ALS2	192	ALS2
chr2	202569113	0	A	ALS2	879	ALS2
chr2	202569216	0	T	ALS2	756	ALS2
chr2	202569234	1	A	ALS2	879	ALS2
chr2	202569294	0	A	ALS2	254	ALS2
chr2	202569324	1	G	ALS2	791	ALS2
chr2	202569416	1	A	ALS2	335	ALS2
chr2	202569833	0	G	ALS2	575	ALS2
chr2	202569916	0	G	ALS2	579	ALS2
chr2	202569936	1	G	ALS2	568	ALS2
chr2	202570013	1	G	ALS2	582	ALS2
chr2	202570114	0	C	ALS2	0	ALS2
chr2	202570220	1	T	ALS2	0	ALS2
chr2	202571543	0	G	ALS2	15	ALS2
chr2	202571621	0	G	ALS2	483	ALS2
chr2	202571656	1	T	ALS2	12	ALS2
chr2	202571689	0	G	ALS2	710	ALS2
chr2	202571717	1	G	ALS2	490	ALS2
chr2	202571807	1	C	ALS2	713	ALS2
chr2	202572559	0	C	ALS2	320	ALS2
chr2	202572661	0	G	ALS2	266	ALS2
chr2	202572676	1	A	ALS2	290	ALS2
chr2	202572781	1	C	ALS2	375	ALS2
chr2	202574536	0	A	ALS2	50	ALS2
chr2	202574589	0	G	ALS2	940	ALS2
chr2	202574647	1	T	ALS2	59	ALS2
chr2	202574669	0	G	ALS2	1003	ALS2
chr2	202574694	1	G	ALS2	898	ALS2
chr2	202574790	1	G	ALS2	914	ALS2
chr2	202575685	0	A	ALS2	265	ALS2
chr2	202575794	0	C	ALS2	211	ALS2
chr2	202575800	1	T	ALS2	265	ALS2
chr2	202575910	1	A	ALS2	206	ALS2
chr2	202580325	0	G	ALS2	893	ALS2
chr2	202580404	0	T	ALS2	459	ALS2
chr2	202580441	1	T	ALS2	957	ALS2
chr2	202580513	0	C	ALS2	1148	ALS2
chr2	202580524	1	T	ALS2	546	ALS2
chr2	202580629	1	A	ALS2	1142	ALS2
chr2	202582765	0	C	ALS2	694	ALS2
chr2	202582830	0	T	ALS2	1015	ALS2
chr2	202582879	1	A	ALS2	689	ALS2
chr2	202582942	1	A	ALS2	1024	ALS2
chr2	202587697	0	T	ALS2	0	ALS2
chr2	202587808	0	G	ALS2	53	ALS2
chr2	202587812	1	G	ALS2	0	ALS2
chr2	202587920	1	A	ALS2	22	ALS2
chr2	202587984	0	G	ALS2	825	ALS2
chr2	202588089	0	T	ALS2	651	ALS2
chr2	202588102	1	G	ALS2	838	ALS2
chr2	202588230	1	A	ALS2	637	ALS2
chr2	202588972	0	C	ALS2	449	ALS2
chr2	202589068	0	C	ALS2	379	ALS2
chr2	202589077	1	G	ALS2	458	ALS2
chr2	202589148	0	G	ALS2	1006	ALS2
chr2	202589185	1	G	ALS2	373	ALS2
chr2	202589264	1	C	ALS2	1002	ALS2
chr2	202590041	0	A	ALS2	402	ALS2
chr2	202590153	0	G	ALS2	0	ALS2
chr2	202590154	1	T	ALS2	410	ALS2
chr2	202590262	1	A	ALS2	0	ALS2
chr2	202591170	0	C	ALS2	68	ALS2
chr2	202591274	0	T	ALS2	86	ALS2
chr2	202591286	1	G	ALS2	67	ALS2
chr2	202591374	0	T	ALS2	332	ALS2
chr2	202591377	1	A	ALS2	85	ALS2
chr2	202591439	0	G	ALS2	875	ALS2
chr2	202591494	1	T	ALS2	334	ALS2
chr2	202591510	0	C	ALS2	223	ALS2
chr2	202591551	1	C	ALS2	893	ALS2
chr2	202591616	1	G	ALS2	225	ALS2
chr2	202591851	0	G	ALS2	589	ALS2
chr2	202591924	0	A	ALS2	421	ALS2
chr2	202591959	1	G	ALS2	581	ALS2
chr2	202592037	1	A	ALS2	402	ALS2
chr2	202592380	0	G	ALS2	447	ALS2
chr2	202592453	0	G	ALS2	594	ALS2
chr2	202592496	1	G	ALS2	455	ALS2
chr2	202592574	1	G	ALS2	592	ALS2
chr2	202593159	0	A	ALS2	586	ALS2
chr2	202593263	0	A	ALS2	224	ALS2
chr2	202593268	1	G	ALS2	591	ALS2
chr2	202593331	0	C	ALS2	290	ALS2
chr2	202593358	1	G	ALS2	212	ALS2
chr2	202593446	1	C	ALS2	287	ALS2
chr2	202593741	0	G	ALS2	956	ALS2
chr2	202593845	0	T	ALS2	708	ALS2
chr2	202593857	1	C	ALS2	967	ALS2
chr2	202593968	1	T	ALS2	722	ALS2
chr2	202597970	0	T	ALS2	945	ALS2
chr2	202598041	0	A	ALS2	1125	ALS2
chr2	202598090	1	A	ALS2	946	ALS2
chr2	202598130	0	G	ALS2	0	ALS2
chr2	202598154	1	G	ALS2	1133	ALS2
chr2	202598246	1	C	ALS2	0	ALS2
chr2	202603346	0	C	ALS2	576	ALS2
chr2	202603456	0	T	ALS2	2	ALS2
chr2	202603459	1	C	ALS2	586	ALS2
chr2	202603569	1	C	ALS2	2	ALS2
chr2	202606375	0	T	ALS2	924	ALS2
chr2	202606482	0	A	ALS2	696	ALS2
chr2	202606496	1	T	ALS2	943	ALS2
chr2	202606604	1	C	ALS2	705	ALS2
chr2	202608942	0	T	ALS2	465	ALS2
chr2	202609050	0	T	ALS2	279	ALS2
chr2	202609058	1	A	ALS2	462	ALS2
chr2	202609133	0	A	ALS2	0	ALS2
chr2	202609149	1	C	ALS2	282	ALS2
chr2	202609216	1	T	ALS2	0	ALS2
chr2	202611269	0	A	ALS2	443	ALS2
chr2	202611346	0	G	ALS2	496	ALS2
chr2	202611375	1	T	ALS2	447	ALS2
chr2	202611385	0	C	ALS2	580	ALS2
chr2	202611462	1	C	ALS2	503	ALS2
chr2	202611500	1	C	ALS2	536	ALS2
chr2	202614414	0	C	ALS2	1032	ALS2
chr2	202614460	0	G	ALS2	221	ALS2
chr2	202614527	1	C	ALS2	1058	ALS2
chr2	202614561	1	G	ALS2	217	ALS2
chr2	202617835	0	A	ALS2	371	ALS2
chr2	202617898	0	G	ALS2	565	ALS2
chr2	202617951	1	C	ALS2	372	ALS2
chr2	202618013	1	G	ALS2	572	ALS2
chr2	202619200	0	T	ALS2	151	ALS2
chr2	202619290	0	T	ALS2	549	ALS2
chr2	202619315	1	T	ALS2	125	ALS2
chr2	202619362	0	C	ALS2	361	ALS2
chr2	202619395	1	C	ALS2	546	ALS2
chr2	202619482	1	A	ALS2	342	ALS2
chr2	202622104	0	A	ALS2	543	ALS2
chr2	202622196	0	A	ALS2	280	ALS2
chr2	202622222	1	T	ALS2	540	ALS2
chr2	202622249	0	G	ALS2	795	ALS2
chr2	202622307	1	C	ALS2	283	ALS2
chr2	202622349	0	A	ALS2	738	ALS2
chr2	202622362	1	C	ALS2	834	ALS2
chr2	202622402	0	A	ALS2	319	ALS2
chr2	202622451	1	T	ALS2	764	ALS2
chr2	202622524	1	C	ALS2	322	ALS2
chr2	202625464	0	C	ALS2	619	ALS2
chr2	202625561	0	T	ALS2	30	ALS2
chr2	202625601	1	T	ALS2	629	ALS2
chr2	202625678	0	C	ALS2	168	ALS2
chr2	202625679	1	A	ALS2	230	ALS2
chr2	202625747	0	C	ALS2	473	ALS2
chr2	202625779	1	G	ALS2	163	ALS2
chr2	202625846	0	C	ALS2	360	ALS2
chr2	202625863	1	C	ALS2	479	ALS2
chr2	202625877	0	A	ALS2	340	ALS2
chr2	202625939	1	C	ALS2	363	ALS2
chr2	202625983	0	T	ALS2	194	ALS2
chr2	202625998	1	A	ALS2	408	ALS2
chr2	202626088	0	G	ALS2	642	ALS2
chr2	202626099	1	A	ALS2	211	ALS2
chr2	202626180	0	C	ALS2	745	ALS2
chr2	202626209	1	C	ALS2	637	ALS2
chr2	202626281	0	G	ALS2	532	ALS2
chr2	202626299	1	C	ALS2	742	ALS2
chr2	202626394	0	T	ALS2	820	ALS2
chr2	202626398	1	T	ALS2	446	ALS2
chr2	202626492	0	C	ALS2	200	ALS2
chr2	202626513	1	A	ALS2	806	ALS2
chr2	202626628	1	G	ALS2	199	ALS2
chr2	202631912	0	G	ALS2	1502	ALS2
chr2	202632005	0	T	ALS2	836	ALS2
chr2	202632030	1	C	ALS2	1476	ALS2
chr2	202632110	0	A	ALS2	905	ALS2
chr2	202632113	1	C	ALS2	815	ALS2
chr2	202632224	1	T	ALS2	886	ALS2
chr2	202633549	0	T	ALS2	1325	ALS2
chr2	202633662	1	T	ALS2	1264	ALS2
chr3	10070299	0	T	FANCD2/VHL	868	FANCD2
chr3	10070389	0	G	FANCD2/VHL	830	FANCD2
chr3	10070403	1	C	FANCD2/VHL	880	FANCD2
chr3	10070501	1	C	FANCD2/VHL	871	FANCD2
chr3	10074495	0	T	FANCD2/VHL	1	FANCD2
chr3	10074576	0	A	FANCD2/VHL	1	FANCD2
chr3	10074586	1	C	FANCD2/VHL	0	FANCD2
chr3	10074686	1	G	FANCD2/VHL	0	FANCD2
chr3	10076130	0	C	FANCD2/VHL	720	FANCD2
chr3	10076249	1	T	FANCD2/VHL	633	FANCD2
chr3	10076319	0	T	FANCD2/VHL	2	FANCD2
chr3	10076405	0	G	FANCD2/VHL	953	FANCD2
chr3	10076438	1	G	FANCD2/VHL	3	FANCD2
chr3	10076521	1	C	FANCD2/VHL	928	FANCD2
chr3	10076831	0	A	FANCD2/VHL	946	FANCD2
chr3	10076950	1	T	FANCD2/VHL	953	FANCD2
chr3	10077946	0	T	FANCD2/VHL	414	FANCD2
chr3	10078045	1	T	FANCD2/VHL	416	FANCD2
chr3	10080936	0	C	FANCD2/VHL	555	FANCD2
chr3	10081021	0	G	FANCD2/VHL	847	FANCD2
chr3	10081038	1	C	FANCD2/VHL	542	FANCD2
chr3	10081136	1	T	FANCD2/VHL	840	FANCD2
chr3	10081346	0	G	FANCD2/VHL	1062	FANCD2
chr3	10081451	0	A	FANCD2/VHL	750	FANCD2
chr3	10081462	1	G	FANCD2/VHL	1060	FANCD2
chr3	10081554	1	T	FANCD2/VHL	745	FANCD2
chr3	10083284	0	T	FANCD2/VHL	860	FANCD2
chr3	10083346	0	C	FANCD2/VHL	851	FANCD2
chr3	10083396	1	T	FANCD2/VHL	876	FANCD2
chr3	10083459	1	C	FANCD2/VHL	840	FANCD2
chr3	10084209	0	A	FANCD2/VHL	351	FANCD2
chr3	10084309	0	T	FANCD2/VHL	800	FANCD2
chr3	10084326	1	A	FANCD2/VHL	351	FANCD2
chr3	10084421	1	A	FANCD2/VHL	779	FANCD2
chr3	10084701	0	C	FANCD2/VHL	844	FANCD2
chr3	10084766	0	G	FANCD2/VHL	747	FANCD2
chr3	10084819	1	G	FANCD2/VHL	826	FANCD2
chr3	10084880	1	C	FANCD2/VHL	711	FANCD2
chr3	10085142	0	A	FANCD2/VHL	101	FANCD2
chr3	10085211	0	C	FANCD2/VHL	557	FANCD2
chr3	10085255	1	C	FANCD2/VHL	101	FANCD2
chr3	10085314	1	G	FANCD2/VHL	554	FANCD2
chr3	10085423	0	T	FANCD2/VHL	52	FANCD2
chr3	10085537	1	T	FANCD2/VHL	53	FANCD2
chr3	10088212	0	A	FANCD2/VHL	873	FANCD2
chr3	10088268	0	T	FANCD2/VHL	847	FANCD2
chr3	10088328	1	A	FANCD2/VHL	856	FANCD2
chr3	10088379	1	T	FANCD2/VHL	864	FANCD2
chr3	10089571	0	C	FANCD2/VHL	842	FANCD2
chr3	10089647	0	T	FANCD2/VHL	688	FANCD2
chr3	10089677	1	C	FANCD2/VHL	870	FANCD2
chr3	10089760	1	A	FANCD2/VHL	676	FANCD2
chr3	10091034	0	T	FANCD2/VHL	1382	FANCD2
chr3	10091141	1	G	FANCD2/VHL	1387	FANCD2
chr3	10094047	0	T	FANCD2/VHL	897	FANCD2
chr3	10094140	0	C	FANCD2/VHL	1219	FANCD2
chr3	10094154	1	A	FANCD2/VHL	909	FANCD2
chr3	10094257	1	A	FANCD2/VHL	1281	FANCD2
chr3	10101925	0	T	FANCD2/VHL	1118	FANCD2
chr3	10102000	0	G	FANCD2/VHL	498	FANCD2
chr3	10102035	0	C	FANCD2/VHL	1183	FANCD2
chr3	10102043	1	G	FANCD2/VHL	1130	FANCD2
chr3	10102099	1	G	FANCD2/VHL	420	FANCD2
chr3	10102150	1	C	FANCD2/VHL	1058	FANCD2
chr3	10105374	0	C	FANCD2/VHL	1076	FANCD2
chr3	10105494	1	T	FANCD2/VHL	1109	FANCD2
chr3	10106018	0	T	FANCD2/VHL	1227	FANCD2
chr3	10106137	1	T	FANCD2/VHL	1255	FANCD2
chr3	10106342	0	G	FANCD2/VHL	766	FANCD2
chr3	10106423	0	T	FANCD2/VHL	535	FANCD2
chr3	10106453	1	G	FANCD2/VHL	768	FANCD2
chr3	10106492	0	C	FANCD2/VHL	1161	FANCD2
chr3	10106544	1	A	FANCD2/VHL	551	FANCD2
chr3	10106614	1	A	FANCD2/VHL	1162	FANCD2
chr3	10107006	0	G	FANCD2/VHL	715	FANCD2
chr3	10107120	0	G	FANCD2/VHL	526	FANCD2
chr3	10107124	1	C	FANCD2/VHL	720	FANCD2
chr3	10107240	1	A	FANCD2/VHL	843	FANCD2
chr3	10107475	0	C	FANCD2/VHL	170	FANCD2
chr3	10107576	0	G	FANCD2/VHL	509	FANCD2
chr3	10107591	1	G	FANCD2/VHL	148	FANCD2
chr3	10107632	0	T	FANCD2/VHL	886	FANCD2
chr3	10107666	1	G	FANCD2/VHL	505	FANCD2
chr3	10107747	1	A	FANCD2/VHL	887	FANCD2
chr3	10108862	0	G	FANCD2/VHL	650	FANCD2
chr3	10108955	0	A	FANCD2/VHL	0	FANCD2
chr3	10108965	1	G	FANCD2/VHL	657	FANCD2
chr3	10109065	1	C	FANCD2/VHL	0	FANCD2
chr3	10114506	0	G	FANCD2/VHL	494	FANCD2
chr3	10114577	0	T	FANCD2/VHL	620	FANCD2
chr3	10114617	1	C	FANCD2/VHL	480	FANCD2
chr3	10114691	1	T	FANCD2/VHL	617	FANCD2
chr3	10114909	0	A	FANCD2/VHL	405	FANCD2
chr3	10114993	0	G	FANCD2/VHL	464	FANCD2
chr3	10115021	1	C	FANCD2/VHL	402	FANCD2
chr3	10115109	1	G	FANCD2/VHL	408	FANCD2
chr3	10116139	0	C	FANCD2/VHL	0	FANCD2
chr3	10116206	0	C	FANCD2/VHL	488	FANCD2
chr3	10116245	1	T	FANCD2/VHL	0	FANCD2
chr3	10116297	0	C	FANCD2/VHL	669	FANCD2
chr3	10116307	1	C	FANCD2/VHL	385	FANCD2
chr3	10116411	1	G	FANCD2/VHL	661	FANCD2
chr3	10119735	0	C	FANCD2/VHL	113	FANCD2
chr3	10119847	0	C	FANCD2/VHL	893	FANCD2
chr3	10119852	1	C	FANCD2/VHL	359	FANCD2
chr3	10119958	1	C	FANCD2/VHL	889	FANCD2
chr3	10122762	0	C	FANCD2/VHL	672	FANCD2
chr3	10122823	0	C	FANCD2/VHL	710	FANCD2
chr3	10122878	1	G	FANCD2/VHL	661	FANCD2
chr3	10122937	1	G	FANCD2/VHL	686	FANCD2
chr3	10123003	0	C	FANCD2/VHL	581	FANCD2
chr3	10123048	0	C	FANCD2/VHL	780	FANCD2
chr3	10123098	1	G	FANCD2/VHL	584	FANCD2
chr3	10123106	0	G	FANCD2/VHL	694	FANCD2
chr3	10123153	1	G	FANCD2/VHL	760	FANCD2
chr3	10123216	1	C	FANCD2/VHL	684	FANCD2
chr3	10127473	0	C	FANCD2/VHL	966	FANCD2
chr3	10127571	0	G	FANCD2/VHL	908	FANCD2
chr3	10127587	1	C	FANCD2/VHL	925	FANCD2
chr3	10127686	1	C	FANCD2/VHL	872	FANCD2
chr3	10128793	0	G	FANCD2/VHL	1013	FANCD2
chr3	10128892	0	T	FANCD2/VHL	970	FANCD2
chr3	10128908	1	G	FANCD2/VHL	1005	FANCD2
chr3	10129009	1	C	FANCD2/VHL	957	FANCD2
chr3	10130096	0	C	FANCD2/VHL	627	FANCD2
chr3	10130155	0	C	FANCD2/VHL	0	FANCD2
chr3	10130194	1	C	FANCD2/VHL	628	FANCD2
chr3	10130275	1	T	FANCD2/VHL	0	FANCD2
chr3	10130491	0	A	FANCD2/VHL	941	FANCD2
chr3	10130552	0	G	FANCD2/VHL	500	FANCD2
chr3	10130605	1	A	FANCD2/VHL	1009	FANCD2
chr3	10130669	1	G	FANCD2/VHL	499	FANCD2
chr3	10131899	0	T	FANCD2/VHL	828	FANCD2
chr3	10131981	0	C	FANCD2/VHL	719	FANCD2
chr3	10132012	1	T	FANCD2/VHL	821	FANCD2
chr3	10132098	1	G	FANCD2/VHL	639	FANCD2
chr3	10133839	0	G	FANCD2/VHL	992	FANCD2
chr3	10133939	0	G	FANCD2/VHL	1268	FANCD2
chr3	10133953	1	C	FANCD2/VHL	1017	FANCD2
chr3	10134058	1	G	FANCD2/VHL	1262	FANCD2
chr3	10134925	0	A	FANCD2/VHL	820	FANCD2
chr3	10135042	1	T	FANCD2/VHL	705	FANCD2
chr3	10135912	0	C	FANCD2/VHL	298	FANCD2
chr3	10135960	0	C	FANCD2/VHL	467	FANCD2
chr3	10136006	1	C	FANCD2/VHL	296	FANCD2
chr3	10136029	0	C	FANCD2/VHL	548	FANCD2
chr3	10136066	1	G	FANCD2/VHL	431	FANCD2
chr3	10136132	1	G	FANCD2/VHL	549	FANCD2
chr3	10136860	0	C	FANCD2/VHL	863	FANCD2
chr3	10136967	0	G	FANCD2/VHL	761	FANCD2
chr3	10136976	1	T	FANCD2/VHL	859	FANCD2
chr3	10137082	1	G	FANCD2/VHL	736	FANCD2
chr3	10137969	0	G	FANCD2/VHL	1109	FANCD2
chr3	10138083	0	T	FANCD2/VHL	1092	FANCD2
chr3	10138084	1	C	FANCD2/VHL	1103	FANCD2
chr3	10138202	1	T	FANCD2/VHL	1188	FANCD2
chr3	10140332	0	C	FANCD2/VHL	590	FANCD2
chr3	10140436	0	G	FANCD2/VHL	1169	FANCD2
chr3	10140444	1	C	FANCD2/VHL	666	FANCD2
chr3	10140535	0	T	FANCD2/VHL	571	FANCD2
chr3	10140556	1	T	FANCD2/VHL	1170	FANCD2
chr3	10140657	1	T	FANCD2/VHL	548	FANCD2
chr3	10142836	0	C	FANCD2/VHL	1216	FANCD2
chr3	10142890	0	G	FANCD2/VHL	1451	FANCD2
chr3	10142953	1	G	FANCD2/VHL	1208	FANCD2
chr3	10143007	1	G	FANCD2/VHL	1440	FANCD2
chr3	10183416	0	A	FANCD2/VHL	9	VHL
chr3	10183548	1	A	FANCD2/VHL	9	VHL
chr3	10183757	0	T	FANCD2/VHL	218	VHL
chr3	10183802	0	T	FANCD2/VHL	207	VHL
chr3	10183862	1	A	FANCD2/VHL	207	VHL
chr3	10183910	1	A	FANCD2/VHL	207	VHL
chr3	10183924	0	A	FANCD2/VHL	74	VHL
chr3	10184006	1	T	FANCD2/VHL	74	VHL
chr3	10184406	0	C	FANCD2/VHL	442	VHL
chr3	10184511	0	G	FANCD2/VHL	919	VHL
chr3	10184524	1	G	FANCD2/VHL	435	VHL
chr3	10184600	0	A	FANCD2/VHL	813	VHL
chr3	10184629	1	G	FANCD2/VHL	913	VHL
chr3	10184713	1	G	FANCD2/VHL	818	VHL
chr3	10188177	0	A	FANCD2/VHL	485	VHL
chr3	10188248	0	A	FANCD2/VHL	479	VHL
chr3	10188280	1	T	FANCD2/VHL	485	VHL
chr3	10188351	1	G	FANCD2/VHL	476	VHL
chr3	10191427	0	G	FANCD2/VHL	831	VHL
chr3	10191520	0	G	FANCD2/VHL	466	VHL
chr3	10191524	1	G	FANCD2/VHL	862	VHL
chr3	10191598	0	C	FANCD2/VHL	1741	VHL
chr3	10191638	1	A	FANCD2/VHL	466	VHL
chr3	10191717	1	T	FANCD2/VHL	1764	VHL
chr4	59251	0	T	ZNF595+ZNF718	3940	ZNF595
chr4	59323	0	G	ZNF595+ZNF718	4119	ZNF595
chr4	59370	1	G	ZNF595+ZNF718	3975	ZNF595
chr4	59410	0	G	ZNF595+ZNF718	4569	ZNF595
chr4	59428	1	T	ZNF595+ZNF718	4271	ZNF595
chr4	59513	1	G	ZNF595+ZNF718	4551	ZNF595
chr4	59929	0	T	ZNF595+ZNF718	707	ZNF595
chr4	60022	0	C	ZNF595+ZNF718	2801	ZNF595
chr4	60047	1	G	ZNF595+ZNF718	570	ZNF595
chr4	60116	1	C	ZNF595+ZNF718	2797	ZNF595
chr4	85553	0	A	ZNF595+ZNF718	0	ZNF595
chr4	85654	0	C	ZNF595+ZNF718	836	ZNF595
chr4	85663	1	G	ZNF595+ZNF718	2	ZNF595
chr4	85770	1	G	ZNF595+ZNF718	924	ZNF595
chr4	85798	0	C	ZNF595+ZNF718	10	ZNF595
chr4	85818	0	G	ZNF595+ZNF718	128	ZNF595
chr4	85910	1	C	ZNF595+ZNF718	4	ZNF595
chr4	85925	0	A	ZNF595+ZNF718	1	ZNF595
chr4	85949	1	C	ZNF595+ZNF718	131	ZNF595
chr4	86035	1	C	ZNF595+ZNF718	0	ZNF595
chr4	86052	0	G	ZNF595+ZNF718	1	ZNF595
chr4	86132	0	T	ZNF595+ZNF718	511	ZNF595
chr4	86186	1	C	ZNF595+ZNF718	2	ZNF595
chr4	86219	0	G	ZNF595+ZNF718	495	ZNF595
chr4	86274	1	A	ZNF595+ZNF718	528	ZNF595
chr4	86354	1	C	ZNF595+ZNF718	534	ZNF595
chr4	86363	0	G	ZNF595+ZNF718	207	ZNF595
chr4	86450	0	C	ZNF595+ZNF718	18	ZNF595
chr4	86454	1	A	ZNF595+ZNF718	266	ZNF595
chr4	86530	0	G	ZNF595+ZNF718	99	ZNF595
chr4	86533	1	C	ZNF595+ZNF718	23	ZNF595
chr4	86550	0	C	ZNF595+ZNF718	185	ZNF595
chr4	86624	1	C	ZNF595+ZNF718	80	ZNF595
chr4	86631	0	A	ZNF595+ZNF718	79	ZNF595
chr4	86664	1	T	ZNF595+ZNF718	211	ZNF595
chr4	86679	0	T	ZNF595+ZNF718	414	ZNF595
chr4	86722	1	A	ZNF595+ZNF718	81	ZNF595
chr4	86737	0	G	ZNF595+ZNF718	576	ZNF595
chr4	86786	1	C	ZNF595+ZNF718	245	ZNF595
chr4	86834	0	C	ZNF595+ZNF718	392	ZNF595
chr4	86858	1	T	ZNF595+ZNF718	580	ZNF595
chr4	86886	0	C	ZNF595+ZNF718	274	ZNF595
chr4	86951	1	A	ZNF595+ZNF718	381	ZNF595
chr4	87029	1	T	ZNF595+ZNF718	297	ZNF595
chr4	87073	0	G	ZNF595+ZNF718	135	ZNF595
chr4	87173	0	A	ZNF595+ZNF718	215	ZNF595
chr4	87189	1	A	ZNF595+ZNF718	155	ZNF595
chr4	87279	0	T	ZNF595+ZNF718	10	ZNF595
chr4	87292	1	C	ZNF595+ZNF718	215	ZNF595
chr4	87395	1	A	ZNF595+ZNF718	8	ZNF595
chr4	1800897	0	G	FGFR3	385	FGFR3
chr4	1800971	0	T	FGFR3	220	FGFR3
chr4	1801014	1	A	FGFR3	390	FGFR3
chr4	1801094	1	G	FGFR3	228	FGFR3
chr4	1801098	0	A	FGFR3	123	FGFR3
chr4	1801165	0	T	FGFR3	449	FGFR3
chr4	1801221	1	T	FGFR3	125	FGFR3
chr4	1801277	1	A	FGFR3	442	FGFR3
chr4	1801387	0	A	FGFR3	136	FGFR3
chr4	1801493	0	T	FGFR3	121	FGFR3
chr4	1801530	1	G	FGFR3	156	FGFR3
chr4	1801606	1	T	FGFR3	129	FGFR3
chr4	1803067	0	G	FGFR3	64	FGFR3
chr4	1803214	1	T	FGFR3	68	FGFR3
chr4	1803217	0	A	FGFR3	10	FGFR3
chr4	1803263	0	G	FGFR3	1	FGFR3
chr4	1803353	1	C	FGFR3	12	FGFR3
chr4	1803375	0	T	FGFR3	0	FGFR3
chr4	1803405	1	A	FGFR3	1	FGFR3
chr4	1803446	1	C	FGFR3	0	FGFR3
chr4	1803646	0	G	FGFR3	4	FGFR3
chr4	1803703	0	A	FGFR3	135	FGFR3
chr4	1803739	1	T	FGFR3	4	FGFR3
chr4	1803846	1	C	FGFR3	138	FGFR3
chr4	1804653	0	G	FGFR3	12	FGFR3
chr4	1804762	1	T	FGFR3	12	FGFR3
chr4	1805362	0	T	FGFR3	50	FGFR3
chr4	1805418	0	G	FGFR3	50	FGFR3
chr4	1805473	1	G	FGFR3	77	FGFR3
chr4	1805525	0	G	FGFR3	37	FGFR3
chr4	1805529	1	T	FGFR3	54	FGFR3
chr4	1805648	1	A	FGFR3	37	FGFR3
chr4	1805950	0	A	FGFR3	22	FGFR3
chr4	1806052	0	T	FGFR3	46	FGFR3
chr4	1806094	1	T	FGFR3	31	FGFR3
chr4	1806118	0	C	FGFR3	252	FGFR3
chr4	1806136	1	G	FGFR3	44	FGFR3
chr4	1806148	0	G	FGFR3	147	FGFR3
chr4	1806238	1	C	FGFR3	208	FGFR3
chr4	1806250	0	A	FGFR3	36	FGFR3
chr4	1806258	1	G	FGFR3	152	FGFR3
chr4	1806371	1	C	FGFR3	36	FGFR3
chr4	1806455	0	A	FGFR3	70	FGFR3
chr4	1806575	1	A	FGFR3	74	FGFR3
chr4	1806588	0	C	FGFR3	58	FGFR3
chr4	1806648	0	C	FGFR3	68	FGFR3
chr4	1806675	1	A	FGFR3	57	FGFR3
chr4	1806750	1	A	FGFR3	64	FGFR3
chr4	1807048	0	T	FGFR3	27	FGFR3
chr4	1807068	0	G	FGFR3	231	FGFR3
chr4	1807148	1	C	FGFR3	33	FGFR3
chr4	1807159	0	A	FGFR3	83	FGFR3
chr4	1807187	1	C	FGFR3	233	FGFR3
chr4	1807208	0	G	FGFR3	20	FGFR3
chr4	1807283	1	C	FGFR3	87	FGFR3
chr4	1807318	1	G	FGFR3	23	FGFR3
chr4	1807347	0	C	FGFR3	9	FGFR3
chr4	1807483	1	T	FGFR3	7	FGFR3
chr4	1807501	0	A	FGFR3	47	FGFR3
chr4	1807529	0	T	FGFR3	38	FGFR3
chr4	1807603	1	T	FGFR3	48	FGFR3
chr4	1807604	0	C	FGFR3	16	FGFR3
chr4	1807650	1	T	FGFR3	38	FGFR3
chr4	1807713	1	T	FGFR3	17	FGFR3
chr4	1807752	0	A	FGFR3	17	FGFR3
chr4	1807827	0	A	FGFR3	62	FGFR3
chr4	1807869	1	A	FGFR3	19	FGFR3
chr4	1807886	0	A	FGFR3	95	FGFR3
chr4	1807933	1	T	FGFR3	76	FGFR3
chr4	1808024	1	T	FGFR3	102	FGFR3
chr4	1808248	0	A	FGFR3	91	FGFR3
chr4	1808283	0	G	FGFR3	392	FGFR3
chr4	1808353	1	T	FGFR3	95	FGFR3
chr4	1808356	0	A	FGFR3	78	FGFR3
chr4	1808409	1	C	FGFR3	393	FGFR3
chr4	1808493	1	T	FGFR3	78	FGFR3
chr4	1808514	0	G	FGFR3	549	FGFR3
chr4	1808637	1	T	FGFR3	591	FGFR3
chr4	1808850	0	T	FGFR3	30	FGFR3
chr4	1808881	0	C	FGFR3	253	FGFR3
chr4	1808930	1	G	FGFR3	31	FGFR3
chr4	1808936	0	G	FGFR3	832	FGFR3
chr4	1809005	1	C	FGFR3	252	FGFR3
chr4	1809072	1	T	FGFR3	812	FGFR3
chr4	4190500	0	G	OTOP1	1342	OTOP1
chr4	4190611	1	C	OTOP1	1015	OTOP1
chr4	4190673	0	G	OTOP1	1268	OTOP1
chr4	4190778	1	C	OTOP1	1276	OTOP1
chr4	4198840	0	A	OTOP1	576	OTOP1
chr4	4198957	1	T	OTOP1	592	OTOP1
chr4	4199041	0	T	OTOP1	462	OTOP1
chr4	4199125	0	G	OTOP1	555	OTOP1
chr4	4199157	1	A	OTOP1	482	OTOP1
chr4	4199231	0	A	OTOP1	340	OTOP1
chr4	4199249	1	T	OTOP1	548	OTOP1
chr4	4199301	0	G	OTOP1	202	OTOP1
chr4	4199345	1	A	OTOP1	392	OTOP1
chr4	4199399	0	T	OTOP1	294	OTOP1
chr4	4199418	1	C	OTOP1	190	OTOP1
chr4	4199443	0	C	OTOP1	209	OTOP1
chr4	4199512	1	A	OTOP1	295	OTOP1
chr4	4199525	0	C	OTOP1	850	OTOP1
chr4	4199560	1	A	OTOP1	198	OTOP1
chr4	4199566	0	T	OTOP1	166	OTOP1
chr4	4199644	1	A	OTOP1	868	OTOP1
chr4	4199680	0	C	OTOP1	500	OTOP1
chr4	4199687	1	T	OTOP1	162	OTOP1
chr4	4199790	0	T	OTOP1	538	OTOP1
chr4	4199801	1	A	OTOP1	574	OTOP1
chr4	4199902	1	C	OTOP1	530	OTOP1
chr4	4204203	0	G	OTOP1	1035	OTOP1
chr4	4204311	0	A	OTOP1	479	OTOP1
chr4	4204324	1	C	OTOP1	1064	OTOP1
chr4	4204419	1	T	OTOP1	484	OTOP1
chr4	4207778	0	G	OTOP1	439	OTOP1
chr4	4207890	1	G	OTOP1	436	OTOP1
chr4	4214526	0	C	OTOP1	811	OTOP1
chr4	4214618	0	G	OTOP1	830	OTOP1
chr4	4214641	1	G	OTOP1	801	OTOP1
chr4	4214707	0	A	OTOP1	355	OTOP1
chr4	4214728	1	C	OTOP1	832	OTOP1
chr4	4214820	1	A	OTOP1	363	OTOP1
chr4	4228099	0	A	OTOP1	4	OTOP1
chr4	4228218	1	T	OTOP1	4	OTOP1
chr4	4228594	0	T	OTOP1	20	OTOP1
chr4	4228707	1	A	OTOP1	20	OTOP1
chr4	74270000	0	T	ALB	901	ALB
chr4	74270097	0	C	ALB	184	ALB
chr4	74270117	1	G	ALB	891	ALB
chr4	74270227	1	T	ALB	171	ALB
chr4	74270810	0	C	ALB	14	ALB
chr4	74270865	0	T	ALB	10	ALB
chr4	74270882	1	C	ALB	13	ALB
chr4	74270983	1	G	ALB	4	ALB
chr4	74272298	0	C	ALB	76	ALB
chr4	74272383	0	C	ALB	1102	ALB
chr4	74272407	1	G	ALB	76	ALB
chr4	74272474	0	C	ALB	0	ALB
chr4	74272496	1	G	ALB	1102	ALB
chr4	74272576	1	T	ALB	2	ALB
chr4	74274289	0	A	ALB	612	ALB
chr4	74274365	0	G	ALB	719	ALB
chr4	74274409	1	T	ALB	617	ALB
chr4	74274448	0	C	ALB	1231	ALB
chr4	74274462	1	G	ALB	717	ALB
chr4	74274566	1	G	ALB	1233	ALB
chr4	74275051	0	T	ALB	945	ALB
chr4	74275161	0	A	ALB	1051	ALB
chr4	74275162	1	A	ALB	947	ALB
chr4	74275275	1	T	ALB	1061	ALB
chr4	74275959	0	C	ALB	447	ALB
chr4	74276049	0	A	ALB	418	ALB
chr4	74276071	1	C	ALB	476	ALB
chr4	74276168	1	A	ALB	415	ALB
chr4	74277637	0	G	ALB	713	ALB
chr4	74277748	0	C	ALB	503	ALB
chr4	74277750	1	G	ALB	691	ALB
chr4	74277869	1	G	ALB	489	ALB
chr4	74279076	0	C	ALB	471	ALB
chr4	74279181	0	C	ALB	472	ALB
chr4	74279183	1	G	ALB	468	ALB
chr4	74279281	0	G	ALB	699	ALB
chr4	74279294	1	T	ALB	447	ALB
chr4	74279394	1	C	ALB	799	ALB
chr4	74280721	0	A	ALB	148	ALB
chr4	74280795	0	G	ALB	480	ALB
chr4	74280814	1	C	ALB	138	ALB
chr4	74280912	1	G	ALB	458	ALB
chr4	74281882	0	G	ALB	554	ALB
chr4	74281935	0	A	ALB	365	ALB
chr4	74281997	1	G	ALB	504	ALB
chr4	74282036	0	T	ALB	1	ALB
chr4	74282054	1	T	ALB	349	ALB
chr4	74282137	1	C	ALB	1	ALB
chr4	74283224	0	A	ALB	117	ALB
chr4	74283339	0	T	ALB	9	ALB
chr4	74283340	1	G	ALB	117	ALB
chr4	74283448	1	A	ALB	12	ALB
chr4	74283774	0	T	ALB	643	ALB
chr4	74283891	0	G	ALB	698	ALB
chr4	74283895	1	A	ALB	658	ALB
chr4	74283959	0	C	ALB	392	ALB
chr4	74284008	1	G	ALB	616	ALB
chr4	74284071	1	G	ALB	437	ALB
chr4	74285161	0	A	ALB	609	ALB
chr4	74285251	0	G	ALB	670	ALB
chr4	74285279	1	G	ALB	631	ALB
chr4	74285297	0	G	ALB	599	ALB
chr4	74285352	1	A	ALB	669	ALB
chr4	74285405	1	G	ALB	602	ALB
chr4	74285888	0	A	ALB	298	ALB
chr4	74285996	0	A	ALB	3	ALB
chr4	74286002	1	C	ALB	282	ALB
chr4	74286115	1	G	ALB	4	ALB
chr4	80828535	0	T	ANTXR2	22	ANTXR2
chr4	80828614	0	C	ANTXR2	60	ANTXR2
chr4	80828640	1	C	ANTXR2	21	ANTXR2
chr4	80828728	1	T	ANTXR2	57	ANTXR2
chr4	80898676	0	G	ANTXR2	78	ANTXR2
chr4	80898763	0	C	ANTXR2	1122	ANTXR2
chr4	80898770	1	C	ANTXR2	67	ANTXR2
chr4	80898848	0	A	ANTXR2	250	ANTXR2
chr4	80898875	1	G	ANTXR2	1027	ANTXR2
chr4	80898952	1	T	ANTXR2	248	ANTXR2
chr4	80899132	0	G	ANTXR2	1033	ANTXR2
chr4	80899245	0	T	ANTXR2	276	ANTXR2
chr4	80899250	1	C	ANTXR2	1177	ANTXR2
chr4	80899366	1	A	ANTXR2	315	ANTXR2
chr4	80905009	0	C	ANTXR2	809	ANTXR2
chr4	80905078	0	G	ANTXR2	564	ANTXR2
chr4	80905107	1	C	ANTXR2	814	ANTXR2
chr4	80905175	1	G	ANTXR2	566	ANTXR2
chr4	80905927	0	T	ANTXR2	467	ANTXR2
chr4	80906044	1	T	ANTXR2	451	ANTXR2
chr4	80929618	0	C	ANTXR2	920	ANTXR2
chr4	80929711	0	A	ANTXR2	320	ANTXR2
chr4	80929731	1	G	ANTXR2	915	ANTXR2
chr4	80929810	1	G	ANTXR2	308	ANTXR2
chr4	80940015	0	C	ANTXR2	119	ANTXR2
chr4	80940101	0	C	ANTXR2	0	ANTXR2
chr4	80940112	1	C	ANTXR2	124	ANTXR2
chr4	80940213	1	A	ANTXR2	4	ANTXR2
chr4	80952726	0	A	ANTXR2	0	ANTXR2
chr4	80952816	0	G	ANTXR2	442	ANTXR2
chr4	80952836	1	T	ANTXR2	0	ANTXR2
chr4	80952928	1	C	ANTXR2	442	ANTXR2
chr4	80954587	0	G	ANTXR2	702	ANTXR2
chr4	80954674	0	T	ANTXR2	649	ANTXR2
chr4	80954684	1	C	ANTXR2	719	ANTXR2
chr4	80954784	1	C	ANTXR2	606	ANTXR2
chr4	80957062	0	A	ANTXR2	0	ANTXR2
chr4	80957157	0	T	ANTXR2	1	ANTXR2
chr4	80957159	1	G	ANTXR2	0	ANTXR2
chr4	80957273	1	G	ANTXR2	8	ANTXR2
chr4	80975404	0	C	ANTXR2	142	ANTXR2
chr4	80975501	0	T	ANTXR2	376	ANTXR2
chr4	80975502	1	T	ANTXR2	143	ANTXR2
chr4	80975620	1	T	ANTXR2	403	ANTXR2
chr4	80976212	0	G	ANTXR2	1187	ANTXR2
chr4	80976326	0	A	ANTXR2	868	ANTXR2
chr4	80976327	1	C	ANTXR2	1230	ANTXR2
chr4	80976443	1	C	ANTXR2	864	ANTXR2
chr4	80976464	0	C	ANTXR2	350	ANTXR2
chr4	80976561	0	T	ANTXR2	411	ANTXR2
chr4	80976564	1	G	ANTXR2	374	ANTXR2
chr4	80976681	1	T	ANTXR2	544	ANTXR2
chr4	80977020	0	G	ANTXR2	40	ANTXR2
chr4	80977105	0	A	ANTXR2	93	ANTXR2
chr4	80977113	1	C	ANTXR2	38	ANTXR2
chr4	80977207	1	G	ANTXR2	96	ANTXR2
chr4	80990530	0	A	ANTXR2	553	ANTXR2
chr4	80990624	0	G	ANTXR2	1	ANTXR2
chr4	80990650	1	C	ANTXR2	554	ANTXR2
chr4	80990737	1	A	ANTXR2	5	ANTXR2
chr4	80992707	0	C	ANTXR2	355	ANTXR2
chr4	80992769	0	A	ANTXR2	339	ANTXR2
chr4	80992804	1	C	ANTXR2	350	ANTXR2
chr4	80992886	1	C	ANTXR2	338	ANTXR2
chr4	80993442	0	G	ANTXR2	429	ANTXR2
chr4	80993582	1	G	ANTXR2	440	ANTXR2
chr4	86938355	0	G	MAPK10	860	MAPK10
chr4	86938471	0	G	MAPK10	579	MAPK10
chr4	86938475	1	T	MAPK10	845	MAPK10
chr4	86938591	1	A	MAPK10	576	MAPK10
chr4	86950315	0	T	MAPK10	1114	MAPK10
chr4	86950355	0	G	MAPK10	164	MAPK10
chr4	86950425	1	G	MAPK10	1098	MAPK10
chr4	86950472	1	C	MAPK10	158	MAPK10
chr4	86952426	0	C	MAPK10	2	MAPK10
chr4	86952540	0	G	MAPK10	167	MAPK10
chr4	86952542	1	G	MAPK10	2	MAPK10
chr4	86952659	1	A	MAPK10	164	MAPK10
chr4	86985392	0	G	MAPK10	972	MAPK10
chr4	86985486	0	A	MAPK10	1327	MAPK10
chr4	86985506	1	C	MAPK10	949	MAPK10
chr4	86985599	1	T	MAPK10	1248	MAPK10
chr4	86988903	0	C	MAPK10	860	MAPK10
chr4	86989004	0	T	MAPK10	267	MAPK10
chr4	86989019	1	C	MAPK10	862	MAPK10
chr4	86989088	0	C	MAPK10	516	MAPK10
chr4	86989111	1	G	MAPK10	257	MAPK10
chr4	86989182	1	C	MAPK10	507	MAPK10
chr4	87019653	0	C	MAPK10	656	MAPK10
chr4	87019731	0	C	MAPK10	320	MAPK10
chr4	87019768	1	G	MAPK10	652	MAPK10
chr4	87019853	1	A	MAPK10	341	MAPK10
chr4	87022156	0	C	MAPK10	755	MAPK10
chr4	87022263	0	C	MAPK10	415	MAPK10
chr4	87022275	1	C	MAPK10	776	MAPK10
chr4	87022336	0	T	MAPK10	1012	MAPK10
chr4	87022366	1	A	MAPK10	408	MAPK10
chr4	87022452	1	T	MAPK10	1023	MAPK10
chr4	87023024	0	A	MAPK10	334	MAPK10
chr4	87023121	0	C	MAPK10	1149	MAPK10
chr4	87023139	1	G	MAPK10	337	MAPK10
chr4	87023235	1	G	MAPK10	1143	MAPK10
chr4	87024297	0	G	MAPK10	1	MAPK10
chr4	87024355	0	C	MAPK10	1286	MAPK10
chr4	87024362	1	T	MAPK10	1	MAPK10
chr4	87024493	1	T	MAPK10	1289	MAPK10
chr4	87028345	0	C	MAPK10	383	MAPK10
chr4	87028437	0	T	MAPK10	802	MAPK10
chr4	87028439	1	G	MAPK10	363	MAPK10
chr4	87028555	1	A	MAPK10	718	MAPK10
chr4	87080404	0	C	MAPK10	714	MAPK10
chr4	87080498	0	G	MAPK10	782	MAPK10
chr4	87080506	1	G	MAPK10	718	MAPK10
chr4	87080543	0	G	MAPK10	997	MAPK10
chr4	87080599	1	C	MAPK10	828	MAPK10
chr4	87080661	1	C	MAPK10	989	MAPK10
chr4	87115435	0	G	MAPK10	536	MAPK10
chr4	87115524	0	C	MAPK10	0	MAPK10
chr4	87115546	1	G	MAPK10	537	MAPK10
chr4	87115641	1	G	MAPK10	0	MAPK10
chr5	14270907	0	A	TRIO.1	534	TRIO
chr5	14271013	0	A	TRIO.1	15	TRIO
chr5	14271025	1	A	TRIO.1	539	TRIO
chr5	14271106	1	C	TRIO.1	12	TRIO
chr5	14280375	0	C	TRIO.1	282	TRIO
chr5	14280470	0	C	TRIO.1	484	TRIO
chr5	14280491	1	G	TRIO.1	283	TRIO
chr5	14280589	1	C	TRIO.1	484	TRIO
chr5	14286943	0	T	TRIO.1	127	TRIO
chr5	14287022	0	G	TRIO.1	187	TRIO
chr5	14287032	1	A	TRIO.1	125	TRIO
chr5	14287117	0	A	TRIO.1	426	TRIO
chr5	14287140	1	A	TRIO.1	148	TRIO
chr5	14287225	1	A	TRIO.1	422	TRIO
chr5	14290766	0	T	TRIO.1	57	TRIO
chr5	14290879	0	A	TRIO.1	324	TRIO
chr5	14290883	1	C	TRIO.1	58	TRIO
chr5	14290959	0	C	TRIO.1	329	TRIO
chr5	14290991	1	A	TRIO.1	292	TRIO
chr5	14291037	0	G	TRIO.1	137	TRIO
chr5	14291072	1	T	TRIO.1	327	TRIO
chr5	14291088	0	T	TRIO.1	216	TRIO
chr5	14291131	1	C	TRIO.1	137	TRIO
chr5	14291156	0	G	TRIO.1	244	TRIO
chr5	14291198	1	A	TRIO.1	216	TRIO
chr5	14291208	0	G	TRIO.1	297	TRIO
chr5	14291273	1	A	TRIO.1	236	TRIO
chr5	14291327	0	A	TRIO.1	126	TRIO
chr5	14291329	1	G	TRIO.1	298	TRIO
chr5	14291448	1	G	TRIO.1	85	TRIO
chr5	14293048	0	G	TRIO.1	502	TRIO
chr5	14293127	0	G	TRIO.1	163	TRIO
chr5	14293165	1	C	TRIO.1	495	TRIO
chr5	14293238	0	T	TRIO.1	560	TRIO
chr5	14293239	1	G	TRIO.1	164	TRIO
chr5	14293357	1	T	TRIO.1	561	TRIO
chr5	14297100	0	C	TRIO.1	579	TRIO
chr5	14297142	0	T	TRIO.1	488	TRIO
chr5	14297220	1	A	TRIO.1	577	TRIO
chr5	14297246	0	T	TRIO.1	179	TRIO
chr5	14297266	1	A	TRIO.1	486	TRIO
chr5	14297341	0	T	TRIO.1	204	TRIO
chr5	14297342	1	G	TRIO.1	178	TRIO
chr5	14297464	1	C	TRIO.1	200	TRIO
chr5	14304495	0	A	TRIO.1	569	TRIO
chr5	14304605	0	C	TRIO.1	476	TRIO
chr5	14304612	1	G	TRIO.1	621	TRIO
chr5	14304723	1	C	TRIO.1	477	TRIO
chr5	14316589	0	T	TRIO.1	536	TRIO
chr5	14316654	0	G	TRIO.1	81	TRIO
chr5	14316705	1	C	TRIO.1	534	TRIO
chr5	14316742	0	A	TRIO.1	498	TRIO
chr5	14316778	1	A	TRIO.1	83	TRIO
chr5	14316791	0	A	TRIO.1	425	TRIO
chr5	14316851	1	A	TRIO.1	515	TRIO
chr5	14316903	1	G	TRIO.1	430	TRIO
chr5	14330835	0	G	TRIO.1	33	TRIO
chr5	14330921	0	T	TRIO.1	403	TRIO
chr5	14330923	1	C	TRIO.1	38	TRIO
chr5	14331038	1	C	TRIO.1	409	TRIO
chr5	14336620	0	T	TRIO.1	510	TRIO
chr5	14336735	0	G	TRIO.1	177	TRIO
chr5	14336739	1	A	TRIO.1	606	TRIO
chr5	14336798	0	C	TRIO.1	240	TRIO
chr5	14336828	1	G	TRIO.1	171	TRIO
chr5	14336914	1	C	TRIO.1	239	TRIO
chr5	14358173	0	T	TRIO.1	28	TRIO
chr5	14358311	1	C	TRIO.1	26	TRIO
chr5	14358336	0	A	TRIO.1	91	TRIO
chr5	14358423	0	T	TRIO.1	344	TRIO
chr5	14358434	1	G	TRIO.1	89	TRIO
chr5	14358529	1	T	TRIO.1	347	TRIO
chr5	14359391	0	T	TRIO.1	365	TRIO
chr5	14359485	0	A	TRIO.1	251	TRIO
chr5	14359511	1	C	TRIO.1	381	TRIO
chr5	14359512	0	A	TRIO.1	420	TRIO
chr5	14359587	1	A	TRIO.1	251	TRIO
chr5	14359633	1	C	TRIO.1	419	TRIO
chr5	14363759	0	C	TRIO.1	338	TRIO
chr5	14363853	0	C	TRIO.1	547	TRIO
chr5	14363873	1	G	TRIO.1	330	TRIO
chr5	14363894	0	C	TRIO.1	375	TRIO
chr5	14363963	1	G	TRIO.1	567	TRIO
chr5	14363966	0	C	TRIO.1	224	TRIO
chr5	14364011	1	G	TRIO.1	384	TRIO
chr5	14364063	1	C	TRIO.1	224	TRIO
chr5	14364721	0	G	TRIO.1	234	TRIO
chr5	14364824	0	C	TRIO.1	141	TRIO
chr5	14364840	1	A	TRIO.1	237	TRIO
chr5	14364855	0	C	TRIO.1	532	TRIO
chr5	14364926	1	G	TRIO.1	161	TRIO
chr5	14364969	1	C	TRIO.1	532	TRIO
chr5	14366899	0	C	TRIO.1	444	TRIO
chr5	14367008	0	G	TRIO.1	636	TRIO
chr5	14367014	1	C	TRIO.1	457	TRIO
chr5	14367126	1	A	TRIO.1	638	TRIO
chr5	14368758	0	C	TRIO.1	463	TRIO
chr5	14368869	0	A	TRIO.1	392	TRIO
chr5	14368873	1	C	TRIO.1	458	TRIO
chr5	14368952	0	G	TRIO.1	667	TRIO
chr5	14368989	1	T	TRIO.1	387	TRIO
chr5	14369070	1	G	TRIO.1	636	TRIO
chr5	14369391	0	C	TRIO.1	528	TRIO
chr5	14369456	0	T	TRIO.1	301	TRIO
chr5	14369504	1	C	TRIO.1	512	TRIO
chr5	14369517	0	A	TRIO.1	157	TRIO
chr5	14369564	1	A	TRIO.1	303	TRIO
chr5	14369580	0	A	TRIO.1	272	TRIO
chr5	14369623	1	A	TRIO.1	157	TRIO
chr5	14369700	1	G	TRIO.1	276	TRIO
chr5	14374316	0	A	TRIO.1	292	TRIO
chr5	14374429	0	A	TRIO.1	15	TRIO
chr5	14374432	1	C	TRIO.1	290	TRIO
chr5	14374534	1	A	TRIO.1	14	TRIO
chr5	14378100	0	T	TRIO.1	6	TRIO
chr5	14378208	0	A	TRIO.1	283	TRIO
chr5	14378216	1	T	TRIO.1	5	TRIO
chr5	14378325	1	T	TRIO.1	286	TRIO
chr5	14381157	0	C	TRIO.1	350	TRIO
chr5	14381221	0	C	TRIO.1	355	TRIO
chr5	14381266	1	G	TRIO.1	354	TRIO
chr5	14381277	0	T	TRIO.1	328	TRIO
chr5	14381340	1	G	TRIO.1	345	TRIO
chr5	14381396	1	A	TRIO.1	316	TRIO
chr5	14387526	0	C	TRIO.1	379	TRIO
chr5	14387601	0	A	TRIO.1	155	TRIO
chr5	14387635	1	G	TRIO.1	376	TRIO
chr5	14387702	0	G	TRIO.1	501	TRIO
chr5	14387722	1	C	TRIO.1	114	TRIO
chr5	14387805	0	T	TRIO.1	600	TRIO
chr5	14387820	1	A	TRIO.1	487	TRIO
chr5	14387907	0	G	TRIO.1	461	TRIO
chr5	14387927	1	A	TRIO.1	595	TRIO
chr5	14388021	1	G	TRIO.1	466	TRIO
chr5	14388656	0	C	TRIO.1	145	TRIO
chr5	14388760	0	A	TRIO.1	0	TRIO
chr5	14388771	1	C	TRIO.1	142	TRIO
chr5	14388862	1	T	TRIO.1	1	TRIO
chr5	14389361	0	A	TRIO.1	283	TRIO
chr5	14389461	0	C	TRIO.1	141	TRIO
chr5	14389474	1	G	TRIO.1	272	TRIO
chr5	14389579	1	C	TRIO.1	136	TRIO
chr5	14390295	0	T	TRIO.1	372	TRIO
chr5	14390387	0	T	TRIO.1	548	TRIO
chr5	14390408	1	G	TRIO.1	373	TRIO
chr5	14390506	1	C	TRIO.1	549	TRIO
chr5	14390965	0	G	TRIO.1	241	TRIO
chr5	14391026	0	T	TRIO.1	479	TRIO
chr5	14391077	1	A	TRIO.1	226	TRIO
chr5	14391145	1	A	TRIO.1	471	TRIO
chr5	14394052	0	C	TRIO.1	311	TRIO
chr5	14394145	0	A	TRIO.1	329	TRIO
chr5	14394166	1	G	TRIO.1	313	TRIO
chr5	14394254	1	T	TRIO.1	315	TRIO
chr5	14397149	0	C	TRIO.1	436	TRIO
chr5	14397204	0	A	TRIO.1	321	TRIO
chr5	14397261	1	A	TRIO.1	448	TRIO
chr5	14397323	1	A	TRIO.1	323	TRIO
chr5	14398940	0	T	TRIO.1	348	TRIO
chr5	14399021	0	C	TRIO.1	555	TRIO
chr5	14399059	1	A	TRIO.1	352	TRIO
chr5	14399094	0	T	TRIO.1	465	TRIO
chr5	14399136	1	A	TRIO.1	578	TRIO
chr5	14399211	1	A	TRIO.1	463	TRIO
chr5	14401026	0	C	TRIO.1	254	TRIO
chr5	14401120	0	T	TRIO.1	239	TRIO
chr5	14401140	1	A	TRIO.1	142	TRIO
chr5	14401234	1	T	TRIO.1	222	TRIO
chr5	14405935	0	G	TRIO.1	354	TRIO
chr5	14406005	0	G	TRIO.1	254	TRIO
chr5	14406057	1	A	TRIO.1	356	TRIO
chr5	14406122	1	A	TRIO.1	179	TRIO
chr5	14406621	0	G	TRIO.1	537	TRIO
chr5	14406697	0	G	TRIO.1	767	TRIO
chr5	14406722	1	C	TRIO.1	534	TRIO
chr5	14406816	1	A	TRIO.1	763	TRIO
chr5	14419827	0	A	TRIO.1	198	TRIO
chr5	14419911	0	G	TRIO.1	174	TRIO
chr5	14419917	1	A	TRIO.1	199	TRIO
chr5	14419987	0	A	TRIO.1	486	TRIO
chr5	14420000	1	C	TRIO.1	175	TRIO
chr5	14420100	0	A	TRIO.1	551	TRIO
chr5	14420106	1	A	TRIO.1	487	TRIO
chr5	14420221	1	A	TRIO.1	551	TRIO
chr5	14461074	0	C	TRIO.2	1	TRIO
chr5	14461148	1	A	TRIO.2	1	TRIO
chr5	14461197	0	T	TRIO.2	0	TRIO
chr5	14461323	1	A	TRIO.2	0	TRIO
chr5	14461329	0	A	TRIO.2	15	TRIO
chr5	14461471	1	T	TRIO.2	15	TRIO
chr5	14462800	0	A	TRIO.2	155	TRIO
chr5	14462833	0	A	TRIO.2	88	TRIO
chr5	14462897	1	C	TRIO.2	161	TRIO
chr5	14462907	0	C	TRIO.2	262	TRIO
chr5	14462925	1	A	TRIO.2	69	TRIO
chr5	14463021	1	C	TRIO.2	263	TRIO
chr5	14463028	0	T	TRIO.2	104	TRIO
chr5	14463140	1	G	TRIO.2	104	TRIO
chr5	14465618	0	T	TRIO.2	383	TRIO
chr5	14465674	0	C	TRIO.2	531	TRIO
chr5	14465735	1	G	TRIO.2	391	TRIO
chr5	14465792	1	G	TRIO.2	528	TRIO
chr5	14471402	0	T	TRIO.2	236	TRIO
chr5	14471491	0	A	TRIO.2	477	TRIO
chr5	14471498	1	G	TRIO.2	237	TRIO
chr5	14471602	1	T	TRIO.2	480	TRIO
chr5	14472678	0	T	TRIO.2	146	TRIO
chr5	14472789	1	G	TRIO.2	150	TRIO
chr5	14474078	0	A	TRIO.2	123	TRIO
chr5	14474180	0	C	TRIO.2	667	TRIO
chr5	14474189	1	T	TRIO.2	143	TRIO
chr5	14474300	1	C	TRIO.2	681	TRIO
chr5	14476980	0	A	TRIO.2	621	TRIO
chr5	14477098	1	C	TRIO.2	615	TRIO
chr5	14479298	0	G	TRIO.2	260	TRIO
chr5	14479386	0	T	TRIO.2	50	TRIO
chr5	14479413	1	C	TRIO.2	303	TRIO
chr5	14479492	1	T	TRIO.2	50	TRIO
chr5	14479994	0	C	TRIO.2	680	TRIO
chr5	14480093	0	A	TRIO.2	394	TRIO
chr5	14480111	1	G	TRIO.2	692	TRIO
chr5	14480204	1	T	TRIO.2	398	TRIO
chr5	14481311	0	C	TRIO.2	385	TRIO
chr5	14481430	1	A	TRIO.2	367	TRIO
chr5	14481600	0	T	TRIO.2	304	TRIO
chr5	14481702	0	A	TRIO.2	373	TRIO
chr5	14481717	1	A	TRIO.2	300	TRIO
chr5	14481817	1	A	TRIO.2	367	TRIO
chr5	14482646	0	T	TRIO.2	259	TRIO
chr5	14482743	0	C	TRIO.2	310	TRIO
chr5	14482751	1	G	TRIO.2	261	TRIO
chr5	14482819	0	C	TRIO.2	463	TRIO
chr5	14482860	1	T	TRIO.2	297	TRIO
chr5	14482933	1	C	TRIO.2	456	TRIO
chr5	14485144	0	T	TRIO.2	135	TRIO
chr5	14485219	0	C	TRIO.2	153	TRIO
chr5	14485263	1	C	TRIO.2	131	TRIO
chr5	14485292	0	G	TRIO.2	181	TRIO
chr5	14485328	1	T	TRIO.2	162	TRIO
chr5	14485389	1	C	TRIO.2	186	TRIO
chr5	14488307	0	G	TRIO.2	22	TRIO
chr5	14488451	1	C	TRIO.2	22	TRIO
chr5	14492637	0	C	TRIO.2	525	TRIO
chr5	14492740	0	A	TRIO.2	92	TRIO
chr5	14492753	1	C	TRIO.2	517	TRIO
chr5	14492806	0	T	TRIO.2	488	TRIO
chr5	14492859	1	A	TRIO.2	92	TRIO
chr5	14492906	0	C	TRIO.2	480	TRIO
chr5	14492926	1	G	TRIO.2	485	TRIO
chr5	14493026	1	A	TRIO.2	404	TRIO
chr5	14496954	0	G	TRIO.2	433	TRIO
chr5	14497006	0	C	TRIO.2	602	TRIO
chr5	14497071	0	T	TRIO.2	49	TRIO
chr5	14497073	1	G	TRIO.2	453	TRIO
chr5	14497111	1	C	TRIO.2	603	TRIO
chr5	14497170	1	G	TRIO.2	52	TRIO
chr5	14497927	0	T	TRIO.2	482	TRIO
chr5	14498044	1	C	TRIO.2	483	TRIO
chr5	14498109	0	T	TRIO.2	246	TRIO
chr5	14498220	0	A	TRIO.2	259	TRIO
chr5	14498221	1	T	TRIO.2	233	TRIO
chr5	14498331	0	C	TRIO.2	375	TRIO
chr5	14498340	1	T	TRIO.2	206	TRIO
chr5	14498436	1	C	TRIO.2	369	TRIO
chr5	14498600	0	G	TRIO.2	300	TRIO
chr5	14498689	0	A	TRIO.2	321	TRIO
chr5	14498707	1	G	TRIO.2	308	TRIO
chr5	14498808	1	T	TRIO.2	322	TRIO
chr5	14502641	0	G	TRIO.2	163	TRIO
chr5	14502725	0	C	TRIO.2	469	TRIO
chr5	14502740	1	C	TRIO.2	162	TRIO
chr5	14502843	1	C	TRIO.2	408	TRIO
chr5	14504453	0	G	TRIO.2	491	TRIO
chr5	14504539	0	G	TRIO.2	42	TRIO
chr5	14504569	1	G	TRIO.2	487	TRIO
chr5	14504590	0	C	TRIO.2	248	TRIO
chr5	14504654	1	T	TRIO.2	38	TRIO
chr5	14504670	0	G	TRIO.2	243	TRIO
chr5	14504689	1	C	TRIO.2	251	TRIO
chr5	14504787	1	G	TRIO.2	231	TRIO
chr5	14507159	0	T	TRIO.2	455	TRIO
chr5	14507240	0	G	TRIO.2	237	TRIO
chr5	14507279	1	C	TRIO.2	458	TRIO
chr5	14507362	0	A	TRIO.2	233	TRIO
chr5	14507363	1	C	TRIO.2	272	TRIO
chr5	14507501	1	G	TRIO.2	238	TRIO
chr5	14507918	0	G	TRIO.2	291	TRIO
chr5	14508001	0	C	TRIO.2	377	TRIO
chr5	14508026	1	C	TRIO.2	295	TRIO
chr5	14508055	0	G	TRIO.2	360	TRIO
chr5	14508121	1	G	TRIO.2	379	TRIO
chr5	14508160	0	A	TRIO.2	165	TRIO
chr5	14508165	1	G	TRIO.2	358	TRIO
chr5	14508187	0	G	TRIO.2	385	TRIO
chr5	14508266	1	G	TRIO.2	159	TRIO
chr5	14508303	0	G	TRIO.2	239	TRIO
chr5	14508307	1	A	TRIO.2	390	TRIO
chr5	14508324	0	C	TRIO.2	274	TRIO
chr5	14508435	1	G	TRIO.2	268	TRIO
chr5	14508451	0	C	TRIO.2	405	TRIO
chr5	14508465	1	G	TRIO.2	280	TRIO
chr5	14508568	1	C	TRIO.2	365	TRIO
chr6	112430601	0	C	LAMA4.1	361	LAMA4
chr6	112430706	0	T	LAMA4.1	581	LAMA4
chr6	112430714	1	C	LAMA4.1	375	LAMA4
chr6	112430825	1	G	LAMA4.1	546	LAMA4
chr6	112435221	0	C	LAMA4.1	1087	LAMA4
chr6	112435302	0	G	LAMA4.1	883	LAMA4
chr6	112435338	1	C	LAMA4.1	1083	LAMA4
chr6	112435378	0	C	LAMA4.1	1217	LAMA4
chr6	112435412	1	C	LAMA4.1	887	LAMA4
chr6	112435496	1	C	LAMA4.1	1219	LAMA4
chr6	112435835	0	G	LAMA4.1	746	LAMA4
chr6	112435947	0	C	LAMA4.1	1	LAMA4
chr6	112435949	1	T	LAMA4.1	787	LAMA4
chr6	112436047	1	A	LAMA4.1	1	LAMA4
chr6	112437036	0	A	LAMA4.1	40	LAMA4
chr6	112437106	0	A	LAMA4.1	6	LAMA4
chr6	112437151	1	A	LAMA4.1	41	LAMA4
chr6	112437222	1	C	LAMA4.1	9	LAMA4
chr6	112438900	0	G	LAMA4.1	455	LAMA4
chr6	112438979	0	T	LAMA4.1	476	LAMA4
chr6	112439014	1	C	LAMA4.1	377	LAMA4
chr6	112439081	0	A	LAMA4.1	496	LAMA4
chr6	112439093	1	G	LAMA4.1	463	LAMA4
chr6	112439196	1	C	LAMA4.1	485	LAMA4
chr6	112440332	0	G	LAMA4.1	678	LAMA4
chr6	112440447	0	C	LAMA4.1	813	LAMA4
chr6	112440451	1	C	LAMA4.1	684	LAMA4
chr6	112440564	1	C	LAMA4.1	817	LAMA4
chr6	112441431	0	C	LAMA4.1	790	LAMA4
chr6	112441531	0	C	LAMA4.1	385	LAMA4
chr6	112441552	1	A	LAMA4.1	790	LAMA4
chr6	112441616	0	G	LAMA4.1	219	LAMA4
chr6	112441647	1	G	LAMA4.1	370	LAMA4
chr6	112441700	1	A	LAMA4.1	217	LAMA4
chr6	112443192	0	C	LAMA4.1	554	LAMA4
chr6	112443281	0	G	LAMA4.1	810	LAMA4
chr6	112443293	1	C	LAMA4.1	553	LAMA4
chr6	112443350	0	C	LAMA4.1	705	LAMA4
chr6	112443396	1	T	LAMA4.1	799	LAMA4
chr6	112443463	1	T	LAMA4.1	587	LAMA4
chr6	112450099	0	A	LAMA4.1	42	LAMA4
chr6	112450192	0	A	LAMA4.1	71	LAMA4
chr6	112450216	1	G	LAMA4.1	36	LAMA4
chr6	112450221	0	G	LAMA4.1	2	LAMA4
chr6	112450271	1	A	LAMA4.1	54	LAMA4
chr6	112450335	1	T	LAMA4.1	2	LAMA4
chr6	112451000	0	C	LAMA4.1	0	LAMA4
chr6	112451101	0	G	LAMA4.1	1011	LAMA4
chr6	112451110	1	G	LAMA4.1	0	LAMA4
chr6	112451181	0	C	LAMA4.1	686	LAMA4
chr6	112451206	1	A	LAMA4.1	1023	LAMA4
chr6	112451298	1	C	LAMA4.1	687	LAMA4
chr6	112452145	0	A	LAMA4.1	592	LAMA4
chr6	112452201	0	G	LAMA4.1	1282	LAMA4
chr6	112452261	1	T	LAMA4.1	644	LAMA4
chr6	112452293	0	A	LAMA4.1	693	LAMA4
chr6	112452318	1	C	LAMA4.1	1275	LAMA4
chr6	112452405	1	G	LAMA4.1	666	LAMA4
chr6	112453934	0	C	LAMA4.1	1001	LAMA4
chr6	112454034	0	G	LAMA4.1	244	LAMA4
chr6	112454049	1	G	LAMA4.1	1040	LAMA4
chr6	112454155	1	T	LAMA4.1	280	LAMA4
chr6	112454506	0	T	LAMA4.1	253	LAMA4
chr6	112454614	0	G	LAMA4.1	469	LAMA4
chr6	112454626	1	G	LAMA4.1	245	LAMA4
chr6	112454718	1	C	LAMA4.1	468	LAMA4
chr6	112455648	0	C	LAMA4.1	1212	LAMA4
chr6	112455688	0	G	LAMA4.1	745	LAMA4
chr6	112455763	1	T	LAMA4.1	1198	LAMA4
chr6	112455795	0	T	LAMA4.1	0	LAMA4
chr6	112455802	1	T	LAMA4.1	737	LAMA4
chr6	112455907	1	G	LAMA4.1	0	LAMA4
chr6	112457248	0	T	LAMA4.1	798	LAMA4
chr6	112457342	0	C	LAMA4.1	111	LAMA4
chr6	112457365	1	G	LAMA4.1	907	LAMA4
chr6	112457444	0	T	LAMA4.1	105	LAMA4
chr6	112457453	1	T	LAMA4.1	106	LAMA4
chr6	112457560	1	A	LAMA4.1	104	LAMA4
chr6	112460276	0	G	LAMA4.1	569	LAMA4
chr6	112460352	0	G	LAMA4.1	769	LAMA4
chr6	112460372	1	C	LAMA4.1	568	LAMA4
chr6	112460464	0	G	LAMA4.1	983	LAMA4
chr6	112460470	1	C	LAMA4.1	793	LAMA4
chr6	112460581	1	C	LAMA4.1	1038	LAMA4
chr6	112460907	0	C	LAMA4.1	809	LAMA4
chr6	112461018	0	T	LAMA4.1	379	LAMA4
chr6	112461019	1	C	LAMA4.1	853	LAMA4
chr6	112461131	1	T	LAMA4.1	375	LAMA4
chr6	112461903	0	A	LAMA4.1	28	LAMA4
chr6	112461965	0	G	LAMA4.1	919	LAMA4
chr6	112461984	1	C	LAMA4.1	28	LAMA4
chr6	112462004	0	C	LAMA4.1	123	LAMA4
chr6	112462076	1	G	LAMA4.1	931	LAMA4
chr6	112462089	0	G	LAMA4.1	0	LAMA4
chr6	112462116	1	T	LAMA4.1	74	LAMA4
chr6	112462206	1	C	LAMA4.1	1	LAMA4
chr6	112462526	0	T	LAMA4.1	353	LAMA4
chr6	112462583	0	G	LAMA4.1	75	LAMA4
chr6	112462638	1	G	LAMA4.1	352	LAMA4
chr6	112462696	0	C	LAMA4.1	1	LAMA4
chr6	112462700	1	T	LAMA4.1	74	LAMA4
chr6	112462813	1	C	LAMA4.1	0	LAMA4
chr6	112463297	0	C	LAMA4.1	641	LAMA4
chr6	112463370	0	T	LAMA4.1	929	LAMA4
chr6	112463397	1	T	LAMA4.1	602	LAMA4
chr6	112463488	0	C	LAMA4.1	625	LAMA4
chr6	112463490	1	T	LAMA4.1	923	LAMA4
chr6	112463604	1	A	LAMA4.1	626	LAMA4
chr6	112465968	0	C	LAMA4.1	527	LAMA4
chr6	112466084	0	A	LAMA4.1	731	LAMA4
chr6	112466088	1	T	LAMA4.1	435	LAMA4
chr6	112466199	1	G	LAMA4.1	595	LAMA4
chr6	112469318	0	T	LAMA4.1	1227	LAMA4
chr6	112469429	0	G	LAMA4.1	853	LAMA4
chr6	112469434	1	T	LAMA4.1	1248	LAMA4
chr6	112469509	0	T	LAMA4.1	1158	LAMA4
chr6	112469539	1	C	LAMA4.1	862	LAMA4
chr6	112469626	1	A	LAMA4.1	1155	LAMA4
chr6	112471640	0	A	LAMA4.1	651	LAMA4
chr6	112471753	0	T	LAMA4.1	704	LAMA4
chr6	112471755	1	T	LAMA4.1	680	LAMA4
chr6	112471869	1	G	LAMA4.1	712	LAMA4
chr6	112476003	0	A	LAMA4.1	770	LAMA4
chr6	112476079	0	C	LAMA4.1	1019	LAMA4
chr6	112476115	1	T	LAMA4.1	768	LAMA4
chr6	112476195	1	A	LAMA4.1	982	LAMA4
chr6	112476691	0	G	LAMA4.1	1003	LAMA4
chr6	112476783	0	G	LAMA4.1	636	LAMA4
chr6	112476807	1	G	LAMA4.1	1006	LAMA4
chr6	112476895	0	A	LAMA4.1	645	LAMA4
chr6	112476897	1	C	LAMA4.1	293	LAMA4
chr6	112477013	1	T	LAMA4.1	590	LAMA4
chr6	112479836	0	G	LAMA4.1	422	LAMA4
chr6	112479945	0	A	LAMA4.1	1086	LAMA4
chr6	112479953	1	C	LAMA4.1	426	LAMA4
chr6	112480061	0	C	LAMA4.1	1	LAMA4
chr6	112480063	1	G	LAMA4.1	1155	LAMA4
chr6	112480175	1	T	LAMA4.1	1	LAMA4
chr6	112486322	0	G	LAMA4.1	813	LAMA4
chr6	112486399	0	G	LAMA4.1	253	LAMA4
chr6	112486437	1	G	LAMA4.1	851	LAMA4
chr6	112486461	0	C	LAMA4.1	334	LAMA4
chr6	112486489	1	G	LAMA4.1	260	LAMA4
chr6	112486559	1	G	LAMA4.1	335	LAMA4
chr6	112493788	0	C	LAMA4.2	749	LAMA4
chr6	112493899	0	G	LAMA4.2	1243	LAMA4
chr6	112493904	1	T	LAMA4.2	733	LAMA4
chr6	112493973	0	T	LAMA4.2	896	LAMA4
chr6	112494020	1	G	LAMA4.2	1250	LAMA4
chr6	112494080	1	A	LAMA4.2	888	LAMA4
chr6	112496466	0	C	LAMA4.2	981	LAMA4
chr6	112496523	0	G	LAMA4.2	1047	LAMA4
chr6	112496580	1	C	LAMA4.2	953	LAMA4
chr6	112496602	0	G	LAMA4.2	554	LAMA4
chr6	112496635	1	G	LAMA4.2	1068	LAMA4
chr6	112496718	1	G	LAMA4.2	584	LAMA4
chr6	112499266	0	G	LAMA4.2	934	LAMA4
chr6	112499369	0	T	LAMA4.2	789	LAMA4
chr6	112499385	1	T	LAMA4.2	926	LAMA4
chr6	112499490	1	A	LAMA4.2	799	LAMA4
chr6	112506393	0	C	LAMA4.2	903	LAMA4
chr6	112506504	0	G	LAMA4.2	175	LAMA4
chr6	112506508	1	C	LAMA4.2	926	LAMA4
chr6	112506617	1	C	LAMA4.2	167	LAMA4
chr6	112508619	0	A	LAMA4.2	265	LAMA4
chr6	112508681	0	C	LAMA4.2	979	LAMA4
chr6	112508709	1	A	LAMA4.2	263	LAMA4
chr6	112508762	0	A	LAMA4.2	604	LAMA4
chr6	112508791	1	C	LAMA4.2	984	LAMA4
chr6	112508870	1	A	LAMA4.2	595	LAMA4
chr6	112510280	0	G	LAMA4.2	227	LAMA4
chr6	112510360	0	A	LAMA4.2	78	LAMA4
chr6	112510371	1	G	LAMA4.2	228	LAMA4
chr6	112510442	1	C	LAMA4.2	84	LAMA4
chr6	112512793	0	G	LAMA4.2	140	LAMA4
chr6	112512903	0	C	LAMA4.2	650	LAMA4
chr6	112512910	1	T	LAMA4.2	258	LAMA4
chr6	112512962	0	G	LAMA4.2	181	LAMA4
chr6	112513013	1	T	LAMA4.2	643	LAMA4
chr6	112513022	0	T	LAMA4.2	571	LAMA4
chr6	112513050	1	C	LAMA4.2	188	LAMA4
chr6	112513136	1	G	LAMA4.2	572	LAMA4
chr6	112522783	0	G	LAMA4.2	87	LAMA4
chr6	112522888	0	A	LAMA4.2	279	LAMA4
chr6	112522903	1	C	LAMA4.2	94	LAMA4
chr6	112522993	1	A	LAMA4.2	281	LAMA4
chr6	112528133	0	A	LAMA4.2	552	LAMA4
chr6	112528203	0	A	LAMA4.2	9	LAMA4
chr6	112528258	1	C	LAMA4.2	559	LAMA4
chr6	112528297	0	C	LAMA4.2	251	LAMA4
chr6	112528311	1	T	LAMA4.2	9	LAMA4
chr6	112528396	1	G	LAMA4.2	363	LAMA4
chr6	112537548	0	G	LAMA4.2	428	LAMA4
chr6	112537606	0	T	LAMA4.2	441	LAMA4
chr6	112537649	1	G	LAMA4.2	425	LAMA4
chr6	112537719	1	G	LAMA4.2	443	LAMA4
chr6	112574927	0	T	LAMA4.2	859	LAMA4
chr6	112575026	0	T	LAMA4.2	263	LAMA4
chr6	112575042	1	A	LAMA4.2	850	LAMA4
chr6	112575139	1	A	LAMA4.2	317	LAMA4
chr6	112575156	0	A	LAMA4.2	521	LAMA4
chr6	112575253	1	A	LAMA4.2	529	LAMA4
chr6	112575266	0	G	LAMA4.2	762	LAMA4
chr6	112575369	0	A	LAMA4.2	303	LAMA4
chr6	112575371	1	T	LAMA4.2	770	LAMA4
chr6	112575490	1	G	LAMA4.2	300	LAMA4
chr6	117609632	0	T	ROS1.1	264	ROS1
chr6	117609682	0	G	ROS1.1	835	ROS1
chr6	117609721	1	A	ROS1.1	260	ROS1
chr6	117609797	0	C	ROS1.1	970	ROS1
chr6	117609800	1	C	ROS1.1	501	ROS1
chr6	117609841	0	T	ROS1.1	235	ROS1
chr6	117609915	1	C	ROS1.1	958	ROS1
chr6	117609930	0	C	ROS1.1	0	ROS1
chr6	117609950	1	A	ROS1.1	452	ROS1
chr6	117610047	1	G	ROS1.1	0	ROS1
chr6	117622100	0	C	ROS1.1	9	ROS1
chr6	117622183	0	G	ROS1.1	735	ROS1
chr6	117622216	1	G	ROS1.1	11	ROS1
chr6	117622298	0	C	ROS1.1	1	ROS1
chr6	117622300	1	C	ROS1.1	771	ROS1
chr6	117622392	1	G	ROS1.1	3	ROS1
chr6	117629910	0	C	ROS1.1	600	ROS1
chr6	117630028	0	G	ROS1.1	136	ROS1
chr6	117630029	1	G	ROS1.1	594	ROS1
chr6	117630139	1	A	ROS1.1	138	ROS1
chr6	117631204	0	A	ROS1.1	5	ROS1
chr6	117631279	0	C	ROS1.1	208	ROS1
chr6	117631282	1	A	ROS1.1	11	ROS1
chr6	117631379	0	A	ROS1.1	752	ROS1
chr6	117631381	1	C	ROS1.1	206	ROS1
chr6	117631495	1	C	ROS1.1	748	ROS1
chr6	117632141	0	G	ROS1.1	406	ROS1
chr6	117632192	0	A	ROS1.1	520	ROS1
chr6	117632257	1	C	ROS1.1	404	ROS1
chr6	117632303	1	T	ROS1.1	519	ROS1
chr6	117638280	0	C	ROS1.1	255	ROS1
chr6	117638377	0	G	ROS1.1	989	ROS1
chr6	117638399	1	T	ROS1.1	256	ROS1
chr6	117638491	1	G	ROS1.1	1043	ROS1
chr6	117639330	0	A	ROS1.1	978	ROS1
chr6	117639445	1	A	ROS1.1	1013	ROS1
chr6	117640929	0	C	ROS1.1	118	ROS1
chr6	117641044	0	T	ROS1.1	694	ROS1
chr6	117641046	1	G	ROS1.1	114	ROS1
chr6	117641140	0	T	ROS1.1	881	ROS1
chr6	117641158	1	G	ROS1.1	733	ROS1
chr6	117641257	1	T	ROS1.1	866	ROS1
chr6	117642371	0	G	ROS1.1	1020	ROS1
chr6	117642436	0	G	ROS1.1	774	ROS1
chr6	117642477	1	C	ROS1.1	1052	ROS1
chr6	117642509	0	G	ROS1.1	4	ROS1
chr6	117642545	1	C	ROS1.1	732	ROS1
chr6	117642623	1	T	ROS1.1	1	ROS1
chr6	117645470	0	A	ROS1.1	0	ROS1
chr6	117645534	0	C	ROS1.1	1	ROS1
chr6	117645548	1	A	ROS1.1	0	ROS1
chr6	117645647	1	G	ROS1.1	2	ROS1
chr6	117647328	0	A	ROS1.1	2	ROS1
chr6	117647428	0	C	ROS1.1	884	ROS1
chr6	117647434	1	C	ROS1.1	0	ROS1
chr6	117647530	0	A	ROS1.1	0	ROS1
chr6	117647536	1	C	ROS1.1	878	ROS1
chr6	117647649	1	C	ROS1.1	2	ROS1
chr6	117650471	0	G	ROS1.1	7	ROS1
chr6	117650548	0	C	ROS1.1	558	ROS1
chr6	117650583	1	G	ROS1.1	10	ROS1
chr6	117650659	1	T	ROS1.1	556	ROS1
chr6	117658312	0	G	ROS1.1	101	ROS1
chr6	117658369	0	A	ROS1.1	349	ROS1
chr6	117658387	1	A	ROS1.1	87	ROS1
chr6	117658473	0	T	ROS1.1	5	ROS1
chr6	117658481	1	T	ROS1.1	530	ROS1
chr6	117658583	1	C	ROS1.1	1	ROS1
[truncated: 3,512 more rows]
