# Supplementary material for: Quantitative analysis of differences in copy numbers using read depth obtained from PCR-enriched samples and controls
Source: BMC Bioinformatics. 2015 Jan 28;16:17. doi: 10.1186/s12859-014-0428-5 (PMC4384318; doi:10.1186/s12859-014-0428-5)
Supplement: Additional file 2 — Primer read depth raw data. This archive (zip) contains one tab-separated text file (tsv) per sequencing run and sample. Each file name is composed of the run id and sample name. The column definitions are: chromosome, position, direction, reference base, cluster name, depth and original gene name. [file 12859_2014_428_MOESM2_ESM.zip › M117_NA19240.tsv]

chr2	25457047	0	T	DNMT3A	42	DNMT3A
chr2	25457156	0	A	DNMT3A	783	DNMT3A
chr2	25457164	1	T	DNMT3A	41	DNMT3A
chr2	25457264	0	T	DNMT3A	190	DNMT3A
chr2	25457275	1	G	DNMT3A	753	DNMT3A
chr2	25457354	1	C	DNMT3A	200	DNMT3A
chr2	25458540	0	C	DNMT3A	1525	DNMT3A
chr2	25458644	0	G	DNMT3A	560	DNMT3A
chr2	25458657	1	G	DNMT3A	1515	DNMT3A
chr2	25458764	1	C	DNMT3A	551	DNMT3A
chr2	25459699	0	C	DNMT3A	78	DNMT3A
chr2	25459793	0	G	DNMT3A	376	DNMT3A
chr2	25459820	1	A	DNMT3A	87	DNMT3A
chr2	25459906	1	A	DNMT3A	362	DNMT3A
chr2	25461946	0	T	DNMT3A	316	DNMT3A
chr2	25462008	0	C	DNMT3A	248	DNMT3A
chr2	25462065	1	T	DNMT3A	354	DNMT3A
chr2	25462066	0	C	DNMT3A	1259	DNMT3A
chr2	25462102	1	G	DNMT3A	207	DNMT3A
chr2	25462179	1	C	DNMT3A	1262	DNMT3A
chr2	25463106	0	G	DNMT3A	858	DNMT3A
chr2	25463212	0	T	DNMT3A	738	DNMT3A
chr2	25463226	1	T	DNMT3A	855	DNMT3A
chr2	25463297	0	A	DNMT3A	906	DNMT3A
chr2	25463333	1	A	DNMT3A	756	DNMT3A
chr2	25463411	1	T	DNMT3A	923	DNMT3A
chr2	25463445	0	C	DNMT3A	547	DNMT3A
chr2	25463553	0	C	DNMT3A	1117	DNMT3A
chr2	25463567	1	A	DNMT3A	540	DNMT3A
chr2	25463674	1	G	DNMT3A	1118	DNMT3A
chr2	25464364	0	G	DNMT3A	394	DNMT3A
chr2	25464478	0	C	DNMT3A	413	DNMT3A
chr2	25464504	1	A	DNMT3A	398	DNMT3A
chr2	25464600	1	C	DNMT3A	433	DNMT3A
chr2	25466696	0	A	DNMT3A	762	DNMT3A
chr2	25466778	0	C	DNMT3A	129	DNMT3A
chr2	25466811	1	C	DNMT3A	694	DNMT3A
chr2	25466845	0	G	DNMT3A	390	DNMT3A
chr2	25466865	1	A	DNMT3A	123	DNMT3A
chr2	25466946	0	A	DNMT3A	303	DNMT3A
chr2	25466969	1	A	DNMT3A	388	DNMT3A
chr2	25467030	0	C	DNMT3A	365	DNMT3A
chr2	25467050	1	A	DNMT3A	273	DNMT3A
chr2	25467112	0	T	DNMT3A	97	DNMT3A
chr2	25467140	1	C	DNMT3A	371	DNMT3A
chr2	25467191	0	A	DNMT3A	104	DNMT3A
chr2	25467201	1	A	DNMT3A	100	DNMT3A
chr2	25467283	1	A	DNMT3A	99	DNMT3A
chr2	25467388	0	T	DNMT3A	542	DNMT3A
chr2	25467500	0	A	DNMT3A	181	DNMT3A
chr2	25467506	1	A	DNMT3A	530	DNMT3A
chr2	25467613	1	T	DNMT3A	248	DNMT3A
chr2	25468047	0	A	DNMT3A	782	DNMT3A
chr2	25468124	0	T	DNMT3A	513	DNMT3A
chr2	25468170	1	A	DNMT3A	882	DNMT3A
chr2	25468230	1	A	DNMT3A	514	DNMT3A
chr2	25468881	0	A	DNMT3A	2010	DNMT3A
chr2	25469016	0	G	DNMT3A	540	DNMT3A
chr2	25469023	1	A	DNMT3A	2060	DNMT3A
chr2	25469054	0	C	DNMT3A	795	DNMT3A
chr2	25469129	1	A	DNMT3A	539	DNMT3A
chr2	25469157	0	T	DNMT3A	884	DNMT3A
chr2	25469173	1	T	DNMT3A	783	DNMT3A
chr2	25469280	1	T	DNMT3A	892	DNMT3A
chr2	25469425	0	C	DNMT3A	75	DNMT3A
chr2	25469492	0	C	DNMT3A	179	DNMT3A
chr2	25469547	1	A	DNMT3A	100	DNMT3A
chr2	25469552	0	T	DNMT3A	245	DNMT3A
chr2	25469585	1	T	DNMT3A	179	DNMT3A
chr2	25469674	1	T	DNMT3A	244	DNMT3A
chr2	25469865	0	C	DNMT3A	321	DNMT3A
chr2	25469938	0	G	DNMT3A	413	DNMT3A
chr2	25469985	1	C	DNMT3A	327	DNMT3A
chr2	25470003	0	G	DNMT3A	448	DNMT3A
chr2	25470047	1	C	DNMT3A	421	DNMT3A
chr2	25470118	1	A	DNMT3A	432	DNMT3A
chr2	25470422	0	T	DNMT3A	488	DNMT3A
chr2	25470489	0	T	DNMT3A	1180	DNMT3A
chr2	25470530	1	A	DNMT3A	500	DNMT3A
chr2	25470630	1	A	DNMT3A	1175	DNMT3A
chr2	25470945	0	C	DNMT3A	12	DNMT3A
chr2	25471058	0	C	DNMT3A	21	DNMT3A
chr2	25471091	1	T	DNMT3A	26	DNMT3A
chr2	25471155	1	C	DNMT3A	21	DNMT3A
chr2	25472505	0	G	DNMT3A	955	DNMT3A
chr2	25472622	1	T	DNMT3A	965	DNMT3A
chr2	25474981	0	C	DNMT3A	269	DNMT3A
chr2	25475119	1	G	DNMT3A	268	DNMT3A
chr2	25497733	0	G	DNMT3A	1160	DNMT3A
chr2	25497850	1	T	DNMT3A	1171	DNMT3A
chr2	25497859	0	T	DNMT3A	473	DNMT3A
chr2	25497985	1	T	DNMT3A	521	DNMT3A
chr2	25498328	0	A	DNMT3A	489	DNMT3A
chr2	25498446	1	T	DNMT3A	485	DNMT3A
chr2	25505225	0	T	DNMT3A	955	DNMT3A
chr2	25505367	1	C	DNMT3A	737	DNMT3A
chr2	25505370	0	T	DNMT3A	517	DNMT3A
chr2	25505492	1	G	DNMT3A	513	DNMT3A
chr2	25522996	0	T	DNMT3A	1334	DNMT3A
chr2	25523122	1	C	DNMT3A	1321	DNMT3A
chr2	25536793	0	C	DNMT3A	263	DNMT3A
chr2	25536915	1	G	DNMT3A	241	DNMT3A
chr2	26414029	0	C	HADHA+HADHB	521	HADHA
chr2	26414129	0	A	HADHA+HADHB	279	HADHA
chr2	26414137	1	G	HADHA+HADHB	557	HADHA
chr2	26414202	0	C	HADHA+HADHB	300	HADHA
chr2	26414242	1	C	HADHA+HADHB	265	HADHA
chr2	26414320	1	A	HADHA+HADHB	331	HADHA
chr2	26414329	0	C	HADHA+HADHB	445	HADHA
chr2	26414439	0	T	HADHA+HADHB	726	HADHA
chr2	26414442	1	C	HADHA+HADHB	389	HADHA
chr2	26414561	1	G	HADHA+HADHB	725	HADHA
chr2	26415158	0	T	HADHA+HADHB	1015	HADHA
chr2	26415244	0	C	HADHA+HADHB	398	HADHA
chr2	26415276	1	C	HADHA+HADHB	1026	HADHA
chr2	26415353	1	T	HADHA+HADHB	401	HADHA
chr2	26416405	0	G	HADHA+HADHB	499	HADHA
chr2	26416491	0	C	HADHA+HADHB	431	HADHA
chr2	26416525	1	A	HADHA+HADHB	506	HADHA
chr2	26416611	0	G	HADHA+HADHB	892	HADHA
chr2	26416614	1	A	HADHA+HADHB	437	HADHA
chr2	26416731	1	T	HADHA+HADHB	917	HADHA
chr2	26417375	0	C	HADHA+HADHB	674	HADHA
chr2	26417462	0	A	HADHA+HADHB	606	HADHA
chr2	26417485	1	G	HADHA+HADHB	674	HADHA
chr2	26417581	1	G	HADHA+HADHB	576	HADHA
chr2	26417919	0	A	HADHA+HADHB	997	HADHA
chr2	26418032	0	T	HADHA+HADHB	937	HADHA
chr2	26418035	1	T	HADHA+HADHB	988	HADHA
chr2	26418152	1	C	HADHA+HADHB	933	HADHA
chr2	26420508	0	G	HADHA+HADHB	386	HADHA
chr2	26420594	0	C	HADHA+HADHB	869	HADHA
chr2	26420609	1	G	HADHA+HADHB	391	HADHA
chr2	26420714	1	C	HADHA+HADHB	906	HADHA
chr2	26423991	0	A	HADHA+HADHB	325	HADHA
chr2	26424105	0	G	HADHA+HADHB	1013	HADHA
chr2	26424107	1	A	HADHA+HADHB	321	HADHA
chr2	26424211	1	T	HADHA+HADHB	990	HADHA
chr2	26426908	0	G	HADHA+HADHB	448	HADHA
chr2	26427000	0	C	HADHA+HADHB	1252	HADHA
chr2	26427002	1	C	HADHA+HADHB	438	HADHA
chr2	26427114	1	T	HADHA+HADHB	1261	HADHA
chr2	26432628	0	C	HADHA+HADHB	786	HADHA
chr2	26432737	0	T	HADHA+HADHB	1650	HADHA
chr2	26432743	1	C	HADHA+HADHB	771	HADHA
chr2	26432855	1	A	HADHA+HADHB	1647	HADHA
chr2	26435408	0	A	HADHA+HADHB	436	HADHA
chr2	26435524	1	C	HADHA+HADHB	421	HADHA
chr2	26437249	0	G	HADHA+HADHB	319	HADHA
chr2	26437309	0	C	HADHA+HADHB	2139	HADHA
chr2	26437344	1	C	HADHA+HADHB	315	HADHA
chr2	26437409	0	G	HADHA+HADHB	1723	HADHA
chr2	26437422	1	C	HADHA+HADHB	2131	HADHA
chr2	26437525	1	G	HADHA+HADHB	1726	HADHA
chr2	26437895	0	C	HADHA+HADHB	646	HADHA
chr2	26437998	0	T	HADHA+HADHB	539	HADHA
chr2	26438011	1	A	HADHA+HADHB	620	HADHA
chr2	26438112	1	A	HADHA+HADHB	524	HADHA
chr2	26453004	0	C	HADHA+HADHB	777	HADHA
chr2	26453063	0	G	HADHA+HADHB	917	HADHA
chr2	26453123	1	T	HADHA+HADHB	773	HADHA
chr2	26453148	0	A	HADHA+HADHB	1443	HADHA
chr2	26453171	1	C	HADHA+HADHB	893	HADHA
chr2	26453265	1	C	HADHA+HADHB	1376	HADHA
chr2	26454963	0	C	HADHA+HADHB	587	HADHA
chr2	26455044	0	T	HADHA+HADHB	9	HADHA
chr2	26455078	1	A	HADHA+HADHB	539	HADHA
chr2	26455143	0	G	HADHA+HADHB	1085	HADHA
chr2	26455147	1	C	HADHA+HADHB	9	HADHA
chr2	26455263	1	G	HADHA+HADHB	1123	HADHA
chr2	26457062	0	C	HADHA+HADHB	775	HADHA
chr2	26457131	0	G	HADHA+HADHB	116	HADHA
chr2	26457176	1	T	HADHA+HADHB	762	HADHA
chr2	26457198	0	G	HADHA+HADHB	199	HADHA
chr2	26457218	1	A	HADHA+HADHB	97	HADHA
chr2	26457309	1	C	HADHA+HADHB	203	HADHA
chr2	26459699	0	G	HADHA+HADHB	581	HADHA
chr2	26459804	0	T	HADHA+HADHB	452	HADHA
chr2	26459808	1	T	HADHA+HADHB	553	HADHA
chr2	26459918	1	C	HADHA+HADHB	449	HADHA
chr2	26461816	0	A	HADHA+HADHB	249	HADHA
chr2	26461876	0	A	HADHA+HADHB	591	HADHA
chr2	26461929	1	A	HADHA+HADHB	231	HADHA
chr2	26461979	0	C	HADHA+HADHB	1	HADHA
chr2	26461988	1	C	HADHA+HADHB	659	HADHA
chr2	26462039	1	T	HADHA+HADHB	1	HADHA
chr2	26467279	0	G	HADHA+HADHB	73	HADHA
chr2	26467419	0	A	HADHA+HADHB	45	HADHA
chr2	26467422	1	C	HADHA+HADHB	100	HADHA
chr2	26467526	1	T	HADHA+HADHB	44	HADHA
chr2	26477034	0	G	HADHA+HADHB	168	HADHB
chr2	26477146	0	T	HADHA+HADHB	1384	HADHB
chr2	26477153	1	C	HADHA+HADHB	166	HADHB
chr2	26477246	1	C	HADHA+HADHB	1399	HADHB
chr2	26477257	0	A	HADHA+HADHB	523	HADHB
chr2	26477388	1	T	HADHA+HADHB	524	HADHB
chr2	26486254	0	A	HADHA+HADHB	164	HADHB
chr2	26486277	0	G	HADHA+HADHB	160	HADHB
chr2	26486341	1	G	HADHA+HADHB	177	HADHB
chr2	26486378	1	C	HADHA+HADHB	38	HADHB
chr2	26492734	0	G	HADHA+HADHB	646	HADHB
chr2	26492829	0	A	HADHA+HADHB	216	HADHB
chr2	26492838	1	C	HADHA+HADHB	616	HADHB
chr2	26492938	1	G	HADHA+HADHB	218	HADHB
chr2	26496486	0	A	HADHA+HADHB	745	HADHB
chr2	26496548	0	A	HADHA+HADHB	342	HADHB
chr2	26496605	1	A	HADHA+HADHB	722	HADHB
chr2	26496648	1	A	HADHA+HADHB	283	HADHB
chr2	26499912	0	G	HADHA+HADHB	667	HADHB
chr2	26500007	0	G	HADHA+HADHB	189	HADHB
chr2	26500028	1	G	HADHA+HADHB	655	HADHB
chr2	26500125	1	A	HADHA+HADHB	189	HADHB
chr2	26501430	0	G	HADHA+HADHB	439	HADHB
chr2	26501545	0	C	HADHA+HADHB	760	HADHB
chr2	26501549	1	T	HADHA+HADHB	438	HADHB
chr2	26501636	0	C	HADHA+HADHB	444	HADHB
chr2	26501646	1	C	HADHA+HADHB	765	HADHB
chr2	26501750	1	A	HADHA+HADHB	431	HADHB
chr2	26501978	0	G	HADHA+HADHB	902	HADHB
chr2	26502085	0	G	HADHA+HADHB	452	HADHB
chr2	26502098	1	T	HADHA+HADHB	927	HADHB
chr2	26502191	0	G	HADHA+HADHB	24	HADHB
chr2	26502202	1	T	HADHA+HADHB	481	HADHB
chr2	26502306	1	T	HADHA+HADHB	30	HADHB
chr2	26502837	0	T	HADHA+HADHB	1310	HADHB
chr2	26502949	0	A	HADHA+HADHB	26	HADHB
chr2	26502958	1	T	HADHA+HADHB	1312	HADHB
chr2	26503065	1	T	HADHA+HADHB	27	HADHB
chr2	26505667	0	C	HADHA+HADHB	27	HADHB
chr2	26505776	0	C	HADHA+HADHB	1085	HADHB
chr2	26505777	1	C	HADHA+HADHB	25	HADHB
chr2	26505856	0	C	HADHA+HADHB	412	HADHB
chr2	26505891	1	C	HADHA+HADHB	1209	HADHB
chr2	26505952	1	C	HADHA+HADHB	452	HADHB
chr2	26506997	0	T	HADHA+HADHB	45	HADHB
chr2	26507048	0	T	HADHA+HADHB	1273	HADHB
chr2	26507083	1	T	HADHA+HADHB	38	HADHB
chr2	26507166	1	A	HADHA+HADHB	1282	HADHB
chr2	26507710	0	C	HADHA+HADHB	265	HADHB
chr2	26507791	0	G	HADHA+HADHB	1267	HADHB
chr2	26507819	1	A	HADHA+HADHB	254	HADHB
chr2	26507910	1	G	HADHA+HADHB	1215	HADHB
chr2	26508185	0	C	HADHA+HADHB	822	HADHB
chr2	26508290	0	T	HADHA+HADHB	756	HADHB
chr2	26508304	1	T	HADHA+HADHB	820	HADHB
chr2	26508391	0	A	HADHA+HADHB	107	HADHB
chr2	26508404	1	T	HADHA+HADHB	763	HADHB
chr2	26508508	1	T	HADHA+HADHB	116	HADHB
chr2	26512757	0	G	HADHA+HADHB	420	HADHB
chr2	26512855	1	C	HADHA+HADHB	427	HADHB
chr2	110881316	0	G	NPHP1	995	NPHP1
chr2	110881407	0	G	NPHP1	1024	NPHP1
chr2	110881434	1	A	NPHP1	992	NPHP1
chr2	110881522	0	G	NPHP1	246	NPHP1
chr2	110881523	1	C	NPHP1	1042	NPHP1
chr2	110881620	0	C	NPHP1	272	NPHP1
chr2	110881626	1	G	NPHP1	235	NPHP1
chr2	110881721	1	C	NPHP1	266	NPHP1
chr2	110883186	0	G	NPHP1	535	NPHP1
chr2	110883305	1	C	NPHP1	526	NPHP1
chr2	110886723	0	C	NPHP1	227	NPHP1
chr2	110886778	0	C	NPHP1	57	NPHP1
chr2	110886826	1	G	NPHP1	240	NPHP1
chr2	110886876	1	C	NPHP1	54	NPHP1
chr2	110889188	0	G	NPHP1	391	NPHP1
chr2	110889255	0	C	NPHP1	82	NPHP1
chr2	110889287	1	G	NPHP1	274	NPHP1
chr2	110889346	0	C	NPHP1	0	NPHP1
chr2	110889357	1	T	NPHP1	70	NPHP1
chr2	110889454	1	A	NPHP1	15	NPHP1
chr2	110901078	0	A	NPHP1	1026	NPHP1
chr2	110901198	0	G	NPHP1	1695	NPHP1
chr2	110901199	1	G	NPHP1	1023	NPHP1
chr2	110901315	1	G	NPHP1	1697	NPHP1
chr2	110902027	0	G	NPHP1	672	NPHP1
chr2	110902061	0	G	NPHP1	888	NPHP1
chr2	110902123	1	C	NPHP1	669	NPHP1
chr2	110902177	1	T	NPHP1	849	NPHP1
chr2	110904270	0	A	NPHP1	1469	NPHP1
chr2	110904360	0	A	NPHP1	507	NPHP1
chr2	110904386	1	G	NPHP1	1469	NPHP1
chr2	110904476	1	C	NPHP1	498	NPHP1
chr2	110905467	0	A	NPHP1	2256	NPHP1
chr2	110905575	0	T	NPHP1	3202	NPHP1
chr2	110905580	1	C	NPHP1	2275	NPHP1
chr2	110905714	1	A	NPHP1	3219	NPHP1
chr2	110907736	0	C	NPHP1	136	NPHP1
chr2	110907818	0	G	NPHP1	692	NPHP1
chr2	110907841	1	G	NPHP1	122	NPHP1
chr2	110907923	1	C	NPHP1	691	NPHP1
chr2	110917682	0	A	NPHP1	316	NPHP1
chr2	110917777	0	A	NPHP1	106	NPHP1
chr2	110917794	1	T	NPHP1	350	NPHP1
chr2	110917896	1	G	NPHP1	66	NPHP1
chr2	110919244	0	T	NPHP1	986	NPHP1
chr2	110919359	1	T	NPHP1	987	NPHP1
chr2	110920585	0	C	NPHP1	880	NPHP1
chr2	110920629	0	C	NPHP1	1115	NPHP1
chr2	110920700	1	C	NPHP1	865	NPHP1
chr2	110920746	1	C	NPHP1	1065	NPHP1
chr2	110922050	0	C	NPHP1	754	NPHP1
chr2	110922117	0	C	NPHP1	335	NPHP1
chr2	110922164	1	G	NPHP1	762	NPHP1
chr2	110922216	0	C	NPHP1	1035	NPHP1
chr2	110922232	1	C	NPHP1	331	NPHP1
chr2	110922333	1	G	NPHP1	1116	NPHP1
chr2	110922558	0	G	NPHP1	434	NPHP1
chr2	110922627	0	A	NPHP1	367	NPHP1
chr2	110922670	1	C	NPHP1	434	NPHP1
chr2	110922680	0	T	NPHP1	582	NPHP1
chr2	110922740	1	A	NPHP1	380	NPHP1
chr2	110922799	1	T	NPHP1	586	NPHP1
chr2	110925965	0	A	NPHP1	996	NPHP1
chr2	110926076	0	T	NPHP1	286	NPHP1
chr2	110926079	1	C	NPHP1	918	NPHP1
chr2	110926195	1	C	NPHP1	287	NPHP1
chr2	110927347	0	G	NPHP1	652	NPHP1
chr2	110927434	0	G	NPHP1	576	NPHP1
chr2	110927458	1	G	NPHP1	652	NPHP1
chr2	110927532	0	C	NPHP1	316	NPHP1
chr2	110927550	1	C	NPHP1	675	NPHP1
chr2	110927624	1	C	NPHP1	318	NPHP1
chr2	110935952	0	G	NPHP1	493	NPHP1
chr2	110936031	0	C	NPHP1	314	NPHP1
chr2	110936060	1	T	NPHP1	543	NPHP1
chr2	110936117	0	T	NPHP1	136	NPHP1
chr2	110936119	1	A	NPHP1	312	NPHP1
chr2	110936235	1	T	NPHP1	128	NPHP1
chr2	110937126	0	G	NPHP1	3	NPHP1
chr2	110937236	1	C	NPHP1	19	NPHP1
chr2	110937248	0	T	NPHP1	121	NPHP1
chr2	110937355	1	G	NPHP1	138	NPHP1
chr2	110958965	0	C	NPHP1	305	NPHP1
chr2	110959038	0	C	NPHP1	82	NPHP1
chr2	110959060	1	C	NPHP1	323	NPHP1
chr2	110959111	1	T	NPHP1	84	NPHP1
chr2	110962392	0	G	NPHP1	783	NPHP1
chr2	110962475	0	A	NPHP1	55	NPHP1
chr2	110962516	1	G	NPHP1	799	NPHP1
chr2	110962562	1	C	NPHP1	53	NPHP1
chr2	192141598	0	C	MYO1B	251	MYO1B
chr2	192141711	0	C	MYO1B	1017	MYO1B
chr2	192141718	1	A	MYO1B	267	MYO1B
chr2	192141822	1	T	MYO1B	1007	MYO1B
chr2	192160781	0	G	MYO1B	750	MYO1B
chr2	192160889	0	T	MYO1B	1107	MYO1B
chr2	192160892	1	A	MYO1B	744	MYO1B
chr2	192161006	1	T	MYO1B	1148	MYO1B
chr2	192194601	0	C	MYO1B	227	MYO1B
chr2	192194687	0	G	MYO1B	1059	MYO1B
chr2	192194695	1	C	MYO1B	225	MYO1B
chr2	192194805	1	G	MYO1B	1139	MYO1B
chr2	192206123	0	C	MYO1B	810	MYO1B
chr2	192206227	0	T	MYO1B	1038	MYO1B
chr2	192206237	1	G	MYO1B	707	MYO1B
chr2	192206345	1	A	MYO1B	1101	MYO1B
chr2	192210878	0	G	MYO1B	228	MYO1B
chr2	192210983	0	T	MYO1B	2	MYO1B
chr2	192210987	1	G	MYO1B	244	MYO1B
chr2	192211118	1	G	MYO1B	2	MYO1B
chr2	192214857	0	C	MYO1B	1279	MYO1B
chr2	192214936	0	G	MYO1B	0	MYO1B
chr2	192214967	1	C	MYO1B	1251	MYO1B
chr2	192215024	1	G	MYO1B	3	MYO1B
chr2	192225333	0	C	MYO1B	1526	MYO1B
chr2	192225399	0	A	MYO1B	684	MYO1B
chr2	192225448	1	G	MYO1B	1519	MYO1B
chr2	192225519	1	C	MYO1B	723	MYO1B
chr2	192226965	0	C	MYO1B	693	MYO1B
chr2	192227049	0	G	MYO1B	507	MYO1B
chr2	192227063	1	G	MYO1B	703	MYO1B
chr2	192227160	1	G	MYO1B	491	MYO1B
chr2	192228354	0	G	MYO1B	509	MYO1B
chr2	192228468	0	T	MYO1B	86	MYO1B
chr2	192228469	1	G	MYO1B	511	MYO1B
chr2	192228504	0	G	MYO1B	1086	MYO1B
chr2	192228568	1	G	MYO1B	81	MYO1B
chr2	192228577	0	G	MYO1B	403	MYO1B
chr2	192228610	1	G	MYO1B	1086	MYO1B
chr2	192228693	1	G	MYO1B	415	MYO1B
chr2	192228856	0	T	MYO1B	1252	MYO1B
chr2	192228967	0	C	MYO1B	774	MYO1B
chr2	192228970	1	G	MYO1B	1090	MYO1B
chr2	192229084	1	T	MYO1B	771	MYO1B
chr2	192234234	0	G	MYO1B	119	MYO1B
chr2	192234283	0	G	MYO1B	114	MYO1B
chr2	192234328	1	G	MYO1B	102	MYO1B
chr2	192234335	0	G	MYO1B	0	MYO1B
chr2	192234371	1	A	MYO1B	118	MYO1B
chr2	192234450	1	G	MYO1B	5	MYO1B
chr2	192234900	0	G	MYO1B	19	MYO1B
chr2	192234979	0	C	MYO1B	259	MYO1B
chr2	192234989	1	C	MYO1B	8	MYO1B
chr2	192235064	1	G	MYO1B	261	MYO1B
chr2	192246123	0	G	MYO1B	104	MYO1B
chr2	192246191	0	A	MYO1B	188	MYO1B
chr2	192246232	1	G	MYO1B	149	MYO1B
chr2	192246251	0	G	MYO1B	1681	MYO1B
chr2	192246285	1	T	MYO1B	208	MYO1B
chr2	192246362	1	G	MYO1B	1678	MYO1B
chr2	192247929	0	G	MYO1B	827	MYO1B
chr2	192248028	0	A	MYO1B	627	MYO1B
chr2	192248041	1	T	MYO1B	739	MYO1B
chr2	192248137	1	G	MYO1B	624	MYO1B
chr2	192250534	0	G	MYO1B	633	MYO1B
chr2	192250614	0	C	MYO1B	394	MYO1B
chr2	192250637	1	G	MYO1B	643	MYO1B
chr2	192250707	0	C	MYO1B	113	MYO1B
chr2	192250733	1	A	MYO1B	406	MYO1B
chr2	192250758	0	A	MYO1B	774	MYO1B
chr2	192250796	1	C	MYO1B	110	MYO1B
chr2	192250870	1	T	MYO1B	778	MYO1B
chr2	192251880	0	T	MYO1B	1241	MYO1B
chr2	192251973	0	C	MYO1B	671	MYO1B
chr2	192251998	1	T	MYO1B	1229	MYO1B
chr2	192252064	0	G	MYO1B	158	MYO1B
chr2	192252085	1	C	MYO1B	709	MYO1B
chr2	192252168	0	C	MYO1B	173	MYO1B
chr2	192252182	1	T	MYO1B	127	MYO1B
chr2	192252244	1	C	MYO1B	186	MYO1B
chr2	192254986	0	G	MYO1B	153	MYO1B
chr2	192255062	0	A	MYO1B	254	MYO1B
chr2	192255065	1	C	MYO1B	181	MYO1B
chr2	192255172	0	A	MYO1B	514	MYO1B
chr2	192255185	1	A	MYO1B	255	MYO1B
chr2	192255284	1	T	MYO1B	504	MYO1B
chr2	192256779	0	A	MYO1B	762	MYO1B
chr2	192256887	0	C	MYO1B	1000	MYO1B
chr2	192256892	1	G	MYO1B	762	MYO1B
chr2	192257007	1	A	MYO1B	1011	MYO1B
chr2	192257764	0	G	MYO1B	465	MYO1B
chr2	192257826	0	C	MYO1B	313	MYO1B
chr2	192257884	1	G	MYO1B	457	MYO1B
chr2	192257926	0	C	MYO1B	51	MYO1B
chr2	192257936	1	C	MYO1B	369	MYO1B
chr2	192258044	1	T	MYO1B	49	MYO1B
chr2	192261076	0	G	MYO1B	125	MYO1B
chr2	192261168	0	A	MYO1B	177	MYO1B
chr2	192261183	1	G	MYO1B	122	MYO1B
chr2	192261287	1	T	MYO1B	175	MYO1B
chr2	192265033	0	C	MYO1B	642	MYO1B
chr2	192265141	0	A	MYO1B	161	MYO1B
chr2	192265146	1	C	MYO1B	643	MYO1B
chr2	192265263	1	T	MYO1B	160	MYO1B
chr2	192265434	0	G	MYO1B	588	MYO1B
chr2	192265530	0	C	MYO1B	400	MYO1B
chr2	192265532	1	G	MYO1B	588	MYO1B
chr2	192265640	1	G	MYO1B	397	MYO1B
chr2	192267314	0	C	MYO1B	491	MYO1B
chr2	192267387	0	G	MYO1B	473	MYO1B
chr2	192267425	1	C	MYO1B	470	MYO1B
chr2	192267484	1	C	MYO1B	475	MYO1B
chr2	192272800	0	G	MYO1B	608	MYO1B
chr2	192272877	0	G	MYO1B	5	MYO1B
chr2	192272895	1	G	MYO1B	625	MYO1B
chr2	192272964	1	C	MYO1B	8	MYO1B
chr2	192273747	0	T	MYO1B	370	MYO1B
chr2	192273821	0	A	MYO1B	43	MYO1B
chr2	192273859	1	G	MYO1B	363	MYO1B
chr2	192273928	1	T	MYO1B	39	MYO1B
chr2	192275705	0	C	MYO1B	2	MYO1B
chr2	192275818	0	A	MYO1B	229	MYO1B
chr2	192275819	1	G	MYO1B	9	MYO1B
chr2	192275861	0	G	MYO1B	1116	MYO1B
chr2	192275912	1	G	MYO1B	226	MYO1B
chr2	192275973	1	C	MYO1B	1058	MYO1B
chr2	192278700	0	C	MYO1B	336	MYO1B
chr2	192278787	0	T	MYO1B	272	MYO1B
chr2	192278797	1	C	MYO1B	335	MYO1B
chr2	192278877	0	G	MYO1B	1498	MYO1B
chr2	192278892	1	C	MYO1B	282	MYO1B
chr2	192278987	1	G	MYO1B	1481	MYO1B
chr2	192279187	0	A	MYO1B	1115	MYO1B
chr2	192279289	0	C	MYO1B	53	MYO1B
chr2	192279303	1	G	MYO1B	1213	MYO1B
chr2	192279376	0	T	MYO1B	228	MYO1B
chr2	192279393	1	G	MYO1B	60	MYO1B
chr2	192279486	1	A	MYO1B	227	MYO1B
chr2	192280793	0	C	MYO1B	519	MYO1B
chr2	192280862	0	G	MYO1B	408	MYO1B
chr2	192280913	1	T	MYO1B	524	MYO1B
chr2	192280925	0	C	MYO1B	775	MYO1B
chr2	192280955	1	G	MYO1B	403	MYO1B
chr2	192281023	1	G	MYO1B	780	MYO1B
chr2	192288477	0	G	MYO1B	1330	MYO1B
chr2	192288581	0	A	MYO1B	2015	MYO1B
chr2	192288582	1	C	MYO1B	1317	MYO1B
chr2	192288672	0	G	MYO1B	1175	MYO1B
chr2	192288696	1	C	MYO1B	1958	MYO1B
chr2	192288780	1	A	MYO1B	1166	MYO1B
chr2	198257001	0	C	SF3B1	519	SF3B1
chr2	198257075	0	G	SF3B1	885	SF3B1
chr2	198257115	1	G	SF3B1	493	SF3B1
chr2	198257153	0	A	SF3B1	266	SF3B1
chr2	198257181	1	A	SF3B1	912	SF3B1
chr2	198257260	1	A	SF3B1	264	SF3B1
chr2	198257630	0	T	SF3B1	1008	SF3B1
chr2	198257727	0	C	SF3B1	492	SF3B1
chr2	198257731	1	T	SF3B1	1004	SF3B1
chr2	198257817	0	A	SF3B1	1188	SF3B1
chr2	198257838	1	T	SF3B1	479	SF3B1
chr2	198257934	1	T	SF3B1	1017	SF3B1
chr2	198260736	0	G	SF3B1	150	SF3B1
chr2	198260802	0	G	SF3B1	1052	SF3B1
chr2	198260853	1	C	SF3B1	157	SF3B1
chr2	198260912	0	T	SF3B1	1111	SF3B1
chr2	198260916	1	C	SF3B1	1045	SF3B1
chr2	198260991	0	C	SF3B1	91	SF3B1
chr2	198261027	1	G	SF3B1	1048	SF3B1
chr2	198261057	0	A	SF3B1	1246	SF3B1
chr2	198261071	1	T	SF3B1	85	SF3B1
chr2	198261194	1	T	SF3B1	1288	SF3B1
chr2	198262655	0	A	SF3B1	684	SF3B1
chr2	198262714	0	G	SF3B1	632	SF3B1
chr2	198262757	0	A	SF3B1	469	SF3B1
chr2	198262766	1	T	SF3B1	683	SF3B1
chr2	198262817	1	C	SF3B1	661	SF3B1
chr2	198262870	1	T	SF3B1	467	SF3B1
chr2	198263115	0	T	SF3B1	241	SF3B1
chr2	198263187	0	G	SF3B1	83	SF3B1
chr2	198263201	1	C	SF3B1	218	SF3B1
chr2	198263254	0	G	SF3B1	420	SF3B1
chr2	198263282	1	T	SF3B1	79	SF3B1
chr2	198263354	1	G	SF3B1	450	SF3B1
chr2	198264703	0	G	SF3B1	555	SF3B1
chr2	198264774	0	C	SF3B1	223	SF3B1
chr2	198264798	1	C	SF3B1	551	SF3B1
chr2	198264860	0	A	SF3B1	208	SF3B1
chr2	198264863	1	C	SF3B1	242	SF3B1
chr2	198264972	0	T	SF3B1	66	SF3B1
chr2	198264975	1	C	SF3B1	209	SF3B1
chr2	198265083	0	T	SF3B1	831	SF3B1
chr2	198265086	1	G	SF3B1	61	SF3B1
chr2	198265196	1	G	SF3B1	762	SF3B1
chr2	198265387	0	T	SF3B1	622	SF3B1
chr2	198265495	0	G	SF3B1	779	SF3B1
chr2	198265503	1	T	SF3B1	631	SF3B1
chr2	198265597	0	C	SF3B1	203	SF3B1
chr2	198265602	1	C	SF3B1	781	SF3B1
chr2	198265715	1	A	SF3B1	211	SF3B1
chr2	198266098	0	A	SF3B1	730	SF3B1
chr2	198266199	0	T	SF3B1	717	SF3B1
chr2	198266216	1	C	SF3B1	730	SF3B1
chr2	198266305	1	C	SF3B1	718	SF3B1
chr2	198266439	0	T	SF3B1	319	SF3B1
chr2	198266501	0	A	SF3B1	41	SF3B1
chr2	198266555	1	A	SF3B1	282	SF3B1
chr2	198266595	0	C	SF3B1	505	SF3B1
chr2	198266600	1	A	SF3B1	62	SF3B1
chr2	198266699	0	G	SF3B1	624	SF3B1
chr2	198266702	1	G	SF3B1	501	SF3B1
chr2	198266789	0	C	SF3B1	915	SF3B1
chr2	198266813	1	A	SF3B1	631	SF3B1
chr2	198266905	1	C	SF3B1	930	SF3B1
chr2	198267243	0	G	SF3B1	1151	SF3B1
chr2	198267323	0	G	SF3B1	391	SF3B1
chr2	198267355	1	C	SF3B1	1194	SF3B1
chr2	198267378	0	G	SF3B1	495	SF3B1
chr2	198267416	1	G	SF3B1	391	SF3B1
chr2	198267477	0	G	SF3B1	490	SF3B1
chr2	198267479	1	G	SF3B1	527	SF3B1
chr2	198267595	1	A	SF3B1	489	SF3B1
chr2	198267635	0	G	SF3B1	30	SF3B1
chr2	198267697	0	T	SF3B1	168	SF3B1
chr2	198267741	1	G	SF3B1	38	SF3B1
chr2	198267810	1	A	SF3B1	164	SF3B1
chr2	198268212	0	C	SF3B1	1304	SF3B1
chr2	198268324	0	A	SF3B1	645	SF3B1
chr2	198268325	1	C	SF3B1	1322	SF3B1
chr2	198268386	0	C	SF3B1	289	SF3B1
chr2	198268435	0	C	SF3B1	1243	SF3B1
chr2	198268441	1	A	SF3B1	645	SF3B1
chr2	198268501	1	G	SF3B1	799	SF3B1
chr2	198268547	1	G	SF3B1	1223	SF3B1
chr2	198269777	0	C	SF3B1	592	SF3B1
chr2	198269810	0	G	SF3B1	1250	SF3B1
chr2	198269884	1	T	SF3B1	608	SF3B1
chr2	198269926	1	A	SF3B1	1195	SF3B1
chr2	198269969	0	T	SF3B1	67	SF3B1
chr2	198270058	0	G	SF3B1	412	SF3B1
chr2	198270081	1	G	SF3B1	133	SF3B1
chr2	198270127	0	G	SF3B1	505	SF3B1
chr2	198270157	1	G	SF3B1	397	SF3B1
chr2	198270245	1	G	SF3B1	520	SF3B1
chr2	198272657	0	T	SF3B1	326	SF3B1
chr2	198272736	0	G	SF3B1	856	SF3B1
chr2	198272772	1	G	SF3B1	325	SF3B1
chr2	198272836	0	T	SF3B1	1	SF3B1
chr2	198272841	1	G	SF3B1	929	SF3B1
chr2	198272953	1	A	SF3B1	0	SF3B1
chr2	198273036	0	A	SF3B1	1504	SF3B1
chr2	198273093	0	C	SF3B1	209	SF3B1
chr2	198273151	1	C	SF3B1	1535	SF3B1
chr2	198273211	0	T	SF3B1	914	SF3B1
chr2	198273212	1	T	SF3B1	215	SF3B1
chr2	198273306	0	C	SF3B1	1	SF3B1
chr2	198273323	1	G	SF3B1	917	SF3B1
chr2	198273425	1	T	SF3B1	1	SF3B1
chr2	198274469	0	C	SF3B1	670	SF3B1
chr2	198274547	0	G	SF3B1	419	SF3B1
chr2	198274580	1	G	SF3B1	646	SF3B1
chr2	198274589	0	C	SF3B1	1074	SF3B1
chr2	198274666	1	A	SF3B1	425	SF3B1
chr2	198274710	1	A	SF3B1	1060	SF3B1
chr2	198281396	0	G	SF3B1	375	SF3B1
chr2	198281517	0	T	SF3B1	819	SF3B1
chr2	198281521	1	C	SF3B1	423	SF3B1
chr2	198281586	0	T	SF3B1	673	SF3B1
chr2	198281620	1	G	SF3B1	818	SF3B1
chr2	198281701	1	T	SF3B1	563	SF3B1
chr2	198283178	0	A	SF3B1	854	SF3B1
chr2	198283259	0	G	SF3B1	631	SF3B1
chr2	198283292	1	T	SF3B1	868	SF3B1
chr2	198283363	1	G	SF3B1	672	SF3B1
chr2	198283629	0	C	SF3B1	431	SF3B1
chr2	198283745	1	C	SF3B1	419	SF3B1
chr2	198285152	0	C	SF3B1	602	SF3B1
chr2	198285257	0	A	SF3B1	1090	SF3B1
chr2	198285258	1	T	SF3B1	868	SF3B1
chr2	198285371	1	G	SF3B1	1074	SF3B1
chr2	198285719	0	C	SF3B1	1737	SF3B1
chr2	198285827	0	A	SF3B1	746	SF3B1
chr2	198285831	1	C	SF3B1	1744	SF3B1
chr2	198285940	1	A	SF3B1	746	SF3B1
chr2	198288486	0	C	SF3B1	1159	SF3B1
chr2	198288552	0	C	SF3B1	1251	SF3B1
chr2	198288594	1	C	SF3B1	1187	SF3B1
chr2	198288627	0	C	SF3B1	705	SF3B1
chr2	198288664	1	C	SF3B1	1147	SF3B1
chr2	198288744	1	A	SF3B1	709	SF3B1
chr2	198299660	0	A	SF3B1	124	SF3B1
chr2	198299730	0	C	SF3B1	885	SF3B1
chr2	198299736	1	A	SF3B1	120	SF3B1
chr2	198299853	1	G	SF3B1	892	SF3B1
chr2	202122930	0	A	CASP8	814	CASP8
chr2	202123020	0	T	CASP8	292	CASP8
chr2	202123051	1	T	CASP8	799	CASP8
chr2	202123132	1	C	CASP8	326	CASP8
chr2	202131162	0	C	CASP8	827	CASP8
chr2	202131228	0	C	CASP8	1076	CASP8
chr2	202131276	1	A	CASP8	810	CASP8
chr2	202131300	0	C	CASP8	108	CASP8
chr2	202131335	1	G	CASP8	1053	CASP8
chr2	202131349	0	G	CASP8	560	CASP8
chr2	202131375	1	G	CASP8	106	CASP8
chr2	202131443	0	C	CASP8	431	CASP8
chr2	202131468	1	G	CASP8	578	CASP8
chr2	202131553	1	G	CASP8	425	CASP8
chr2	202134159	0	A	CASP8	344	CASP8
chr2	202134244	0	G	CASP8	382	CASP8
chr2	202134259	1	C	CASP8	342	CASP8
chr2	202134362	1	C	CASP8	463	CASP8
chr2	202136168	0	T	CASP8	828	CASP8
chr2	202136261	0	G	CASP8	1206	CASP8
chr2	202136286	1	G	CASP8	860	CASP8
chr2	202136373	1	G	CASP8	1212	CASP8
chr2	202137336	0	C	CASP8	1271	CASP8
chr2	202137453	0	C	CASP8	624	CASP8
chr2	202137454	1	A	CASP8	1190	CASP8
chr2	202137562	1	G	CASP8	571	CASP8
chr2	202137565	0	C	CASP8	297	CASP8
chr2	202137646	0	T	CASP8	877	CASP8
chr2	202137660	1	C	CASP8	301	CASP8
chr2	202137754	1	C	CASP8	874	CASP8
chr2	202139585	0	C	CASP8	166	CASP8
chr2	202139650	0	C	CASP8	921	CASP8
chr2	202139677	1	G	CASP8	174	CASP8
chr2	202139755	1	C	CASP8	897	CASP8
chr2	202141517	0	A	CASP8	764	CASP8
chr2	202141586	0	C	CASP8	431	CASP8
chr2	202141636	1	G	CASP8	803	CASP8
chr2	202141694	0	A	CASP8	281	CASP8
chr2	202141698	1	T	CASP8	427	CASP8
chr2	202141815	1	T	CASP8	259	CASP8
chr2	202149517	0	C	CASP8	522	CASP8
chr2	202149619	0	A	CASP8	648	CASP8
chr2	202149633	1	C	CASP8	598	CASP8
chr2	202149659	0	A	CASP8	638	CASP8
chr2	202149732	1	C	CASP8	639	CASP8
chr2	202149769	0	T	CASP8	241	CASP8
chr2	202149779	1	T	CASP8	626	CASP8
chr2	202149880	0	G	CASP8	7	CASP8
chr2	202149886	1	G	CASP8	225	CASP8
chr2	202149935	0	T	CASP8	470	CASP8
chr2	202149954	1	G	CASP8	7	CASP8
chr2	202150018	0	A	CASP8	246	CASP8
chr2	202150043	1	A	CASP8	485	CASP8
chr2	202150134	1	A	CASP8	245	CASP8
chr2	202151139	0	C	CASP8	1295	CASP8
chr2	202151189	0	G	CASP8	671	CASP8
chr2	202151257	1	G	CASP8	1296	CASP8
chr2	202151306	1	C	CASP8	687	CASP8
chr2	202566487	0	C	ALS2	678	ALS2
chr2	202566583	0	C	ALS2	631	ALS2
chr2	202566598	1	C	ALS2	669	ALS2
chr2	202566698	1	A	ALS2	633	ALS2
chr2	202568812	0	G	ALS2	302	ALS2
chr2	202568925	0	A	ALS2	127	ALS2
chr2	202568926	1	G	ALS2	302	ALS2
chr2	202569045	1	A	ALS2	200	ALS2
chr2	202569113	0	A	ALS2	1376	ALS2
chr2	202569216	0	T	ALS2	747	ALS2
chr2	202569234	1	A	ALS2	1376	ALS2
chr2	202569294	0	A	ALS2	276	ALS2
chr2	202569324	1	G	ALS2	758	ALS2
chr2	202569416	1	A	ALS2	356	ALS2
chr2	202569833	0	G	ALS2	380	ALS2
chr2	202569916	0	G	ALS2	619	ALS2
chr2	202569936	1	G	ALS2	363	ALS2
chr2	202570013	1	G	ALS2	618	ALS2
chr2	202570114	0	C	ALS2	65	ALS2
chr2	202570220	1	T	ALS2	66	ALS2
chr2	202571543	0	G	ALS2	22	ALS2
chr2	202571621	0	G	ALS2	478	ALS2
chr2	202571656	1	T	ALS2	19	ALS2
chr2	202571689	0	G	ALS2	602	ALS2
chr2	202571717	1	G	ALS2	490	ALS2
chr2	202571807	1	C	ALS2	605	ALS2
chr2	202572559	0	C	ALS2	333	ALS2
chr2	202572661	0	G	ALS2	233	ALS2
chr2	202572676	1	A	ALS2	302	ALS2
chr2	202572781	1	C	ALS2	322	ALS2
chr2	202574536	0	A	ALS2	37	ALS2
chr2	202574589	0	G	ALS2	905	ALS2
chr2	202574647	1	T	ALS2	43	ALS2
chr2	202574669	0	G	ALS2	1060	ALS2
chr2	202574694	1	G	ALS2	841	ALS2
chr2	202574790	1	G	ALS2	951	ALS2
chr2	202575685	0	A	ALS2	334	ALS2
chr2	202575794	0	C	ALS2	241	ALS2
chr2	202575800	1	T	ALS2	334	ALS2
chr2	202575910	1	A	ALS2	235	ALS2
chr2	202580325	0	G	ALS2	747	ALS2
chr2	202580404	0	T	ALS2	495	ALS2
chr2	202580441	1	T	ALS2	789	ALS2
chr2	202580513	0	C	ALS2	1243	ALS2
chr2	202580524	1	T	ALS2	554	ALS2
chr2	202580629	1	A	ALS2	1226	ALS2
chr2	202582765	0	C	ALS2	1179	ALS2
chr2	202582830	0	T	ALS2	1238	ALS2
chr2	202582879	1	A	ALS2	1166	ALS2
chr2	202582942	1	A	ALS2	1252	ALS2
chr2	202587697	0	T	ALS2	189	ALS2
chr2	202587808	0	G	ALS2	59	ALS2
chr2	202587812	1	G	ALS2	213	ALS2
chr2	202587920	1	A	ALS2	31	ALS2
chr2	202587984	0	G	ALS2	1749	ALS2
chr2	202588089	0	T	ALS2	1094	ALS2
chr2	202588102	1	G	ALS2	1747	ALS2
chr2	202588230	1	A	ALS2	1059	ALS2
chr2	202588972	0	C	ALS2	336	ALS2
chr2	202589068	0	C	ALS2	305	ALS2
chr2	202589077	1	G	ALS2	348	ALS2
chr2	202589148	0	G	ALS2	1414	ALS2
chr2	202589185	1	G	ALS2	311	ALS2
chr2	202589264	1	C	ALS2	1415	ALS2
chr2	202590041	0	A	ALS2	471	ALS2
chr2	202590153	0	G	ALS2	104	ALS2
chr2	202590154	1	T	ALS2	488	ALS2
chr2	202590262	1	A	ALS2	98	ALS2
chr2	202591170	0	C	ALS2	82	ALS2
chr2	202591274	0	T	ALS2	144	ALS2
chr2	202591286	1	G	ALS2	77	ALS2
chr2	202591374	0	T	ALS2	335	ALS2
chr2	202591377	1	A	ALS2	137	ALS2
chr2	202591439	0	G	ALS2	880	ALS2
chr2	202591494	1	T	ALS2	341	ALS2
chr2	202591510	0	C	ALS2	143	ALS2
chr2	202591551	1	C	ALS2	905	ALS2
chr2	202591616	1	G	ALS2	150	ALS2
chr2	202591851	0	G	ALS2	745	ALS2
chr2	202591924	0	A	ALS2	299	ALS2
chr2	202591959	1	G	ALS2	736	ALS2
chr2	202592037	1	A	ALS2	284	ALS2
chr2	202592380	0	G	ALS2	542	ALS2
chr2	202592453	0	G	ALS2	646	ALS2
chr2	202592496	1	G	ALS2	535	ALS2
chr2	202592574	1	G	ALS2	655	ALS2
chr2	202593159	0	A	ALS2	745	ALS2
chr2	202593263	0	A	ALS2	172	ALS2
chr2	202593268	1	G	ALS2	744	ALS2
chr2	202593331	0	C	ALS2	338	ALS2
chr2	202593358	1	G	ALS2	172	ALS2
chr2	202593446	1	C	ALS2	339	ALS2
chr2	202593741	0	G	ALS2	1409	ALS2
chr2	202593845	0	T	ALS2	818	ALS2
chr2	202593857	1	C	ALS2	1432	ALS2
chr2	202593968	1	T	ALS2	852	ALS2
chr2	202597970	0	T	ALS2	1352	ALS2
chr2	202598041	0	A	ALS2	1020	ALS2
chr2	202598090	1	A	ALS2	1350	ALS2
chr2	202598130	0	G	ALS2	336	ALS2
chr2	202598154	1	G	ALS2	1016	ALS2
chr2	202598246	1	C	ALS2	339	ALS2
chr2	202603346	0	C	ALS2	659	ALS2
chr2	202603456	0	T	ALS2	1455	ALS2
chr2	202603459	1	C	ALS2	667	ALS2
chr2	202603569	1	C	ALS2	1445	ALS2
chr2	202606375	0	T	ALS2	1008	ALS2
chr2	202606482	0	A	ALS2	665	ALS2
chr2	202606496	1	T	ALS2	1034	ALS2
chr2	202606604	1	C	ALS2	669	ALS2
chr2	202608942	0	T	ALS2	376	ALS2
chr2	202609050	0	T	ALS2	157	ALS2
chr2	202609058	1	A	ALS2	368	ALS2
chr2	202609133	0	A	ALS2	0	ALS2
chr2	202609149	1	C	ALS2	154	ALS2
chr2	202609216	1	T	ALS2	2	ALS2
chr2	202611269	0	A	ALS2	370	ALS2
chr2	202611346	0	G	ALS2	458	ALS2
chr2	202611375	1	T	ALS2	366	ALS2
chr2	202611385	0	C	ALS2	730	ALS2
chr2	202611462	1	C	ALS2	457	ALS2
chr2	202611500	1	C	ALS2	669	ALS2
chr2	202614414	0	C	ALS2	1075	ALS2
chr2	202614460	0	G	ALS2	202	ALS2
chr2	202614527	1	C	ALS2	1092	ALS2
chr2	202614561	1	G	ALS2	197	ALS2
chr2	202617835	0	A	ALS2	413	ALS2
chr2	202617898	0	G	ALS2	440	ALS2
chr2	202617951	1	C	ALS2	414	ALS2
chr2	202618013	1	G	ALS2	446	ALS2
chr2	202619200	0	T	ALS2	123	ALS2
chr2	202619290	0	T	ALS2	474	ALS2
chr2	202619315	1	T	ALS2	104	ALS2
chr2	202619362	0	C	ALS2	407	ALS2
chr2	202619395	1	C	ALS2	474	ALS2
chr2	202619482	1	A	ALS2	391	ALS2
chr2	202622104	0	A	ALS2	507	ALS2
chr2	202622196	0	A	ALS2	234	ALS2
chr2	202622222	1	T	ALS2	519	ALS2
chr2	202622249	0	G	ALS2	758	ALS2
chr2	202622307	1	C	ALS2	249	ALS2
chr2	202622349	0	A	ALS2	821	ALS2
chr2	202622362	1	C	ALS2	803	ALS2
chr2	202622402	0	A	ALS2	389	ALS2
chr2	202622451	1	T	ALS2	842	ALS2
chr2	202622524	1	C	ALS2	390	ALS2
chr2	202625464	0	C	ALS2	1270	ALS2
chr2	202625561	0	T	ALS2	43	ALS2
chr2	202625601	1	T	ALS2	1252	ALS2
chr2	202625678	0	C	ALS2	91	ALS2
chr2	202625679	1	A	ALS2	229	ALS2
chr2	202625747	0	C	ALS2	644	ALS2
chr2	202625779	1	G	ALS2	75	ALS2
chr2	202625846	0	C	ALS2	364	ALS2
chr2	202625863	1	C	ALS2	641	ALS2
chr2	202625877	0	A	ALS2	419	ALS2
chr2	202625939	1	C	ALS2	372	ALS2
chr2	202625983	0	T	ALS2	127	ALS2
chr2	202625998	1	A	ALS2	518	ALS2
chr2	202626088	0	G	ALS2	772	ALS2
chr2	202626099	1	A	ALS2	139	ALS2
chr2	202626180	0	C	ALS2	855	ALS2
chr2	202626209	1	C	ALS2	769	ALS2
chr2	202626281	0	G	ALS2	623	ALS2
chr2	202626299	1	C	ALS2	853	ALS2
chr2	202626394	0	T	ALS2	1036	ALS2
chr2	202626398	1	T	ALS2	506	ALS2
chr2	202626492	0	C	ALS2	355	ALS2
chr2	202626513	1	A	ALS2	1037	ALS2
chr2	202626628	1	G	ALS2	354	ALS2
chr2	202631912	0	G	ALS2	2360	ALS2
chr2	202632005	0	T	ALS2	757	ALS2
chr2	202632030	1	C	ALS2	2335	ALS2
chr2	202632110	0	A	ALS2	1093	ALS2
chr2	202632113	1	C	ALS2	741	ALS2
chr2	202632224	1	T	ALS2	1082	ALS2
chr2	202633549	0	T	ALS2	1833	ALS2
chr2	202633662	1	T	ALS2	1786	ALS2
chr3	10070299	0	T	FANCD2/VHL	827	FANCD2
chr3	10070389	0	G	FANCD2/VHL	654	FANCD2
chr3	10070403	1	C	FANCD2/VHL	828	FANCD2
chr3	10070501	1	C	FANCD2/VHL	694	FANCD2
chr3	10074495	0	T	FANCD2/VHL	97	FANCD2
chr3	10074576	0	A	FANCD2/VHL	510	FANCD2
chr3	10074586	1	C	FANCD2/VHL	101	FANCD2
chr3	10074686	1	G	FANCD2/VHL	512	FANCD2
chr3	10076130	0	C	FANCD2/VHL	830	FANCD2
chr3	10076249	1	T	FANCD2/VHL	751	FANCD2
chr3	10076319	0	T	FANCD2/VHL	126	FANCD2
chr3	10076405	0	G	FANCD2/VHL	1109	FANCD2
chr3	10076438	1	G	FANCD2/VHL	128	FANCD2
chr3	10076521	1	C	FANCD2/VHL	1084	FANCD2
chr3	10076831	0	A	FANCD2/VHL	1290	FANCD2
chr3	10076950	1	T	FANCD2/VHL	1292	FANCD2
chr3	10077946	0	T	FANCD2/VHL	638	FANCD2
chr3	10078045	1	T	FANCD2/VHL	657	FANCD2
chr3	10080936	0	C	FANCD2/VHL	327	FANCD2
chr3	10081021	0	G	FANCD2/VHL	1330	FANCD2
chr3	10081038	1	C	FANCD2/VHL	326	FANCD2
chr3	10081136	1	T	FANCD2/VHL	1318	FANCD2
chr3	10081346	0	G	FANCD2/VHL	1275	FANCD2
chr3	10081451	0	A	FANCD2/VHL	549	FANCD2
chr3	10081462	1	G	FANCD2/VHL	1275	FANCD2
chr3	10081554	1	T	FANCD2/VHL	561	FANCD2
chr3	10083284	0	T	FANCD2/VHL	957	FANCD2
chr3	10083346	0	C	FANCD2/VHL	959	FANCD2
chr3	10083396	1	T	FANCD2/VHL	974	FANCD2
chr3	10083459	1	C	FANCD2/VHL	956	FANCD2
chr3	10084209	0	A	FANCD2/VHL	183	FANCD2
chr3	10084309	0	T	FANCD2/VHL	846	FANCD2
chr3	10084326	1	A	FANCD2/VHL	173	FANCD2
chr3	10084421	1	A	FANCD2/VHL	820	FANCD2
chr3	10084701	0	C	FANCD2/VHL	1117	FANCD2
chr3	10084766	0	G	FANCD2/VHL	581	FANCD2
chr3	10084819	1	G	FANCD2/VHL	1096	FANCD2
chr3	10084880	1	C	FANCD2/VHL	571	FANCD2
chr3	10085142	0	A	FANCD2/VHL	1	FANCD2
chr3	10085211	0	C	FANCD2/VHL	305	FANCD2
chr3	10085255	1	C	FANCD2/VHL	0	FANCD2
chr3	10085314	1	G	FANCD2/VHL	305	FANCD2
chr3	10085423	0	T	FANCD2/VHL	147	FANCD2
chr3	10085537	1	T	FANCD2/VHL	147	FANCD2
chr3	10088212	0	A	FANCD2/VHL	1217	FANCD2
chr3	10088268	0	T	FANCD2/VHL	990	FANCD2
chr3	10088328	1	A	FANCD2/VHL	1156	FANCD2
chr3	10088379	1	T	FANCD2/VHL	1013	FANCD2
chr3	10089571	0	C	FANCD2/VHL	762	FANCD2
chr3	10089647	0	T	FANCD2/VHL	107	FANCD2
chr3	10089677	1	C	FANCD2/VHL	776	FANCD2
chr3	10089760	1	A	FANCD2/VHL	106	FANCD2
chr3	10091034	0	T	FANCD2/VHL	906	FANCD2
chr3	10091141	1	G	FANCD2/VHL	919	FANCD2
chr3	10094047	0	T	FANCD2/VHL	854	FANCD2
chr3	10094140	0	C	FANCD2/VHL	1666	FANCD2
chr3	10094154	1	A	FANCD2/VHL	858	FANCD2
chr3	10094257	1	A	FANCD2/VHL	1703	FANCD2
chr3	10101925	0	T	FANCD2/VHL	1404	FANCD2
chr3	10102000	0	G	FANCD2/VHL	487	FANCD2
chr3	10102035	0	C	FANCD2/VHL	1394	FANCD2
chr3	10102043	1	G	FANCD2/VHL	1405	FANCD2
chr3	10102099	1	G	FANCD2/VHL	447	FANCD2
chr3	10102150	1	C	FANCD2/VHL	1247	FANCD2
chr3	10105374	0	C	FANCD2/VHL	1104	FANCD2
chr3	10105494	1	T	FANCD2/VHL	1134	FANCD2
chr3	10106018	0	T	FANCD2/VHL	1191	FANCD2
chr3	10106137	1	T	FANCD2/VHL	1203	FANCD2
chr3	10106342	0	G	FANCD2/VHL	765	FANCD2
chr3	10106423	0	T	FANCD2/VHL	352	FANCD2
chr3	10106453	1	G	FANCD2/VHL	772	FANCD2
chr3	10106492	0	C	FANCD2/VHL	943	FANCD2
chr3	10106544	1	A	FANCD2/VHL	343	FANCD2
chr3	10106614	1	A	FANCD2/VHL	916	FANCD2
chr3	10107006	0	G	FANCD2/VHL	952	FANCD2
chr3	10107120	0	G	FANCD2/VHL	412	FANCD2
chr3	10107124	1	C	FANCD2/VHL	964	FANCD2
chr3	10107240	1	A	FANCD2/VHL	655	FANCD2
chr3	10107475	0	C	FANCD2/VHL	162	FANCD2
chr3	10107576	0	G	FANCD2/VHL	392	FANCD2
chr3	10107591	1	G	FANCD2/VHL	140	FANCD2
chr3	10107632	0	T	FANCD2/VHL	999	FANCD2
chr3	10107666	1	G	FANCD2/VHL	378	FANCD2
chr3	10107747	1	A	FANCD2/VHL	996	FANCD2
chr3	10108862	0	G	FANCD2/VHL	526	FANCD2
chr3	10108955	0	A	FANCD2/VHL	0	FANCD2
chr3	10108965	1	G	FANCD2/VHL	525	FANCD2
chr3	10109065	1	C	FANCD2/VHL	0	FANCD2
chr3	10114506	0	G	FANCD2/VHL	336	FANCD2
chr3	10114577	0	T	FANCD2/VHL	1121	FANCD2
chr3	10114617	1	C	FANCD2/VHL	319	FANCD2
chr3	10114691	1	T	FANCD2/VHL	1116	FANCD2
chr3	10114909	0	A	FANCD2/VHL	258	FANCD2
chr3	10114993	0	G	FANCD2/VHL	314	FANCD2
chr3	10115021	1	C	FANCD2/VHL	252	FANCD2
chr3	10115109	1	G	FANCD2/VHL	293	FANCD2
chr3	10116139	0	C	FANCD2/VHL	131	FANCD2
chr3	10116206	0	C	FANCD2/VHL	319	FANCD2
chr3	10116245	1	T	FANCD2/VHL	136	FANCD2
chr3	10116297	0	C	FANCD2/VHL	646	FANCD2
chr3	10116307	1	C	FANCD2/VHL	254	FANCD2
chr3	10116411	1	G	FANCD2/VHL	633	FANCD2
chr3	10119735	0	C	FANCD2/VHL	130	FANCD2
chr3	10119847	0	C	FANCD2/VHL	967	FANCD2
chr3	10119852	1	C	FANCD2/VHL	343	FANCD2
chr3	10119958	1	C	FANCD2/VHL	967	FANCD2
chr3	10122762	0	C	FANCD2/VHL	928	FANCD2
chr3	10122823	0	C	FANCD2/VHL	776	FANCD2
chr3	10122878	1	G	FANCD2/VHL	910	FANCD2
chr3	10122937	1	G	FANCD2/VHL	760	FANCD2
chr3	10123003	0	C	FANCD2/VHL	501	FANCD2
chr3	10123048	0	C	FANCD2/VHL	675	FANCD2
chr3	10123098	1	G	FANCD2/VHL	506	FANCD2
chr3	10123106	0	G	FANCD2/VHL	888	FANCD2
chr3	10123153	1	G	FANCD2/VHL	663	FANCD2
chr3	10123216	1	C	FANCD2/VHL	869	FANCD2
chr3	10127473	0	C	FANCD2/VHL	1447	FANCD2
chr3	10127571	0	G	FANCD2/VHL	1015	FANCD2
chr3	10127587	1	C	FANCD2/VHL	1396	FANCD2
chr3	10127686	1	C	FANCD2/VHL	959	FANCD2
chr3	10128793	0	G	FANCD2/VHL	1061	FANCD2
chr3	10128892	0	T	FANCD2/VHL	1719	FANCD2
chr3	10128908	1	G	FANCD2/VHL	1048	FANCD2
chr3	10129009	1	C	FANCD2/VHL	1703	FANCD2
chr3	10130096	0	C	FANCD2/VHL	560	FANCD2
chr3	10130155	0	C	FANCD2/VHL	0	FANCD2
chr3	10130194	1	C	FANCD2/VHL	555	FANCD2
chr3	10130275	1	T	FANCD2/VHL	0	FANCD2
chr3	10130491	0	A	FANCD2/VHL	1095	FANCD2
chr3	10130552	0	G	FANCD2/VHL	488	FANCD2
chr3	10130605	1	A	FANCD2/VHL	1146	FANCD2
chr3	10130669	1	G	FANCD2/VHL	483	FANCD2
chr3	10131899	0	T	FANCD2/VHL	742	FANCD2
chr3	10131981	0	C	FANCD2/VHL	804	FANCD2
chr3	10132012	1	T	FANCD2/VHL	731	FANCD2
chr3	10132098	1	G	FANCD2/VHL	709	FANCD2
chr3	10133839	0	G	FANCD2/VHL	1019	FANCD2
chr3	10133939	0	G	FANCD2/VHL	1621	FANCD2
chr3	10133953	1	C	FANCD2/VHL	1049	FANCD2
chr3	10134058	1	G	FANCD2/VHL	1628	FANCD2
chr3	10134925	0	A	FANCD2/VHL	1088	FANCD2
chr3	10135042	1	T	FANCD2/VHL	975	FANCD2
chr3	10135912	0	C	FANCD2/VHL	136	FANCD2
chr3	10135960	0	C	FANCD2/VHL	261	FANCD2
chr3	10136006	1	C	FANCD2/VHL	135	FANCD2
chr3	10136029	0	C	FANCD2/VHL	559	FANCD2
chr3	10136066	1	G	FANCD2/VHL	251	FANCD2
chr3	10136132	1	G	FANCD2/VHL	559	FANCD2
chr3	10136860	0	C	FANCD2/VHL	1239	FANCD2
chr3	10136967	0	G	FANCD2/VHL	731	FANCD2
chr3	10136976	1	T	FANCD2/VHL	1234	FANCD2
chr3	10137082	1	G	FANCD2/VHL	712	FANCD2
chr3	10137969	0	G	FANCD2/VHL	929	FANCD2
chr3	10138083	0	T	FANCD2/VHL	550	FANCD2
chr3	10138084	1	C	FANCD2/VHL	934	FANCD2
chr3	10138202	1	T	FANCD2/VHL	593	FANCD2
chr3	10140332	0	C	FANCD2/VHL	558	FANCD2
chr3	10140436	0	G	FANCD2/VHL	1596	FANCD2
chr3	10140444	1	C	FANCD2/VHL	652	FANCD2
chr3	10140535	0	T	FANCD2/VHL	6	FANCD2
chr3	10140556	1	T	FANCD2/VHL	1598	FANCD2
chr3	10140657	1	T	FANCD2/VHL	6	FANCD2
chr3	10142836	0	C	FANCD2/VHL	1470	FANCD2
chr3	10142890	0	G	FANCD2/VHL	1685	FANCD2
chr3	10142953	1	G	FANCD2/VHL	1456	FANCD2
chr3	10143007	1	G	FANCD2/VHL	1686	FANCD2
chr3	10183416	0	A	FANCD2/VHL	31	VHL
chr3	10183548	1	A	FANCD2/VHL	33	VHL
chr3	10183757	0	T	FANCD2/VHL	152	VHL
chr3	10183802	0	T	FANCD2/VHL	139	VHL
chr3	10183862	1	A	FANCD2/VHL	143	VHL
chr3	10183910	1	A	FANCD2/VHL	141	VHL
chr3	10183924	0	A	FANCD2/VHL	28	VHL
chr3	10184006	1	T	FANCD2/VHL	28	VHL
chr3	10184406	0	C	FANCD2/VHL	442	VHL
chr3	10184511	0	G	FANCD2/VHL	1095	VHL
chr3	10184524	1	G	FANCD2/VHL	442	VHL
chr3	10184600	0	A	FANCD2/VHL	684	VHL
chr3	10184629	1	G	FANCD2/VHL	1078	VHL
chr3	10184713	1	G	FANCD2/VHL	695	VHL
chr3	10188177	0	A	FANCD2/VHL	457	VHL
chr3	10188248	0	A	FANCD2/VHL	338	VHL
chr3	10188280	1	T	FANCD2/VHL	461	VHL
chr3	10188351	1	G	FANCD2/VHL	334	VHL
chr3	10191427	0	G	FANCD2/VHL	743	VHL
chr3	10191520	0	G	FANCD2/VHL	375	VHL
chr3	10191524	1	G	FANCD2/VHL	769	VHL
chr3	10191598	0	C	FANCD2/VHL	2245	VHL
chr3	10191638	1	A	FANCD2/VHL	385	VHL
chr3	10191717	1	T	FANCD2/VHL	2256	VHL
chr4	59251	0	T	ZNF595+ZNF718	2944	ZNF595
chr4	59323	0	G	ZNF595+ZNF718	3993	ZNF595
chr4	59370	1	G	ZNF595+ZNF718	2998	ZNF595
chr4	59410	0	G	ZNF595+ZNF718	3402	ZNF595
chr4	59428	1	T	ZNF595+ZNF718	4087	ZNF595
chr4	59513	1	G	ZNF595+ZNF718	3404	ZNF595
chr4	59929	0	T	ZNF595+ZNF718	578	ZNF595
chr4	60022	0	C	ZNF595+ZNF718	1601	ZNF595
chr4	60047	1	G	ZNF595+ZNF718	465	ZNF595
chr4	60116	1	C	ZNF595+ZNF718	1613	ZNF595
chr4	85553	0	A	ZNF595+ZNF718	731	ZNF595
chr4	85654	0	C	ZNF595+ZNF718	1290	ZNF595
chr4	85663	1	G	ZNF595+ZNF718	724	ZNF595
chr4	85770	1	G	ZNF595+ZNF718	1379	ZNF595
chr4	85798	0	C	ZNF595+ZNF718	569	ZNF595
chr4	85818	0	G	ZNF595+ZNF718	747	ZNF595
chr4	85910	1	C	ZNF595+ZNF718	562	ZNF595
chr4	85925	0	A	ZNF595+ZNF718	14	ZNF595
chr4	85949	1	C	ZNF595+ZNF718	731	ZNF595
chr4	86035	1	C	ZNF595+ZNF718	1	ZNF595
chr4	86052	0	G	ZNF595+ZNF718	0	ZNF595
chr4	86132	0	T	ZNF595+ZNF718	707	ZNF595
chr4	86186	1	C	ZNF595+ZNF718	19	ZNF595
chr4	86219	0	G	ZNF595+ZNF718	1111	ZNF595
chr4	86274	1	A	ZNF595+ZNF718	717	ZNF595
chr4	86354	1	C	ZNF595+ZNF718	1314	ZNF595
chr4	86363	0	G	ZNF595+ZNF718	112	ZNF595
chr4	86450	0	C	ZNF595+ZNF718	53	ZNF595
chr4	86454	1	A	ZNF595+ZNF718	242	ZNF595
chr4	86530	0	G	ZNF595+ZNF718	64	ZNF595
chr4	86533	1	C	ZNF595+ZNF718	42	ZNF595
chr4	86550	0	C	ZNF595+ZNF718	156	ZNF595
chr4	86624	1	C	ZNF595+ZNF718	72	ZNF595
chr4	86631	0	A	ZNF595+ZNF718	64	ZNF595
chr4	86664	1	T	ZNF595+ZNF718	238	ZNF595
chr4	86679	0	T	ZNF595+ZNF718	332	ZNF595
chr4	86722	1	A	ZNF595+ZNF718	61	ZNF595
chr4	86737	0	G	ZNF595+ZNF718	615	ZNF595
chr4	86786	1	C	ZNF595+ZNF718	247	ZNF595
chr4	86834	0	C	ZNF595+ZNF718	669	ZNF595
chr4	86858	1	T	ZNF595+ZNF718	614	ZNF595
chr4	86886	0	C	ZNF595+ZNF718	351	ZNF595
chr4	86951	1	A	ZNF595+ZNF718	636	ZNF595
chr4	87029	1	T	ZNF595+ZNF718	412	ZNF595
chr4	87073	0	G	ZNF595+ZNF718	173	ZNF595
chr4	87173	0	A	ZNF595+ZNF718	239	ZNF595
chr4	87189	1	A	ZNF595+ZNF718	200	ZNF595
chr4	87279	0	T	ZNF595+ZNF718	3	ZNF595
chr4	87292	1	C	ZNF595+ZNF718	235	ZNF595
chr4	87395	1	A	ZNF595+ZNF718	5	ZNF595
chr4	1800897	0	G	FGFR3	357	FGFR3
chr4	1800971	0	T	FGFR3	206	FGFR3
chr4	1801014	1	A	FGFR3	358	FGFR3
chr4	1801094	1	G	FGFR3	218	FGFR3
chr4	1801098	0	A	FGFR3	154	FGFR3
chr4	1801165	0	T	FGFR3	273	FGFR3
chr4	1801221	1	T	FGFR3	160	FGFR3
chr4	1801277	1	A	FGFR3	256	FGFR3
chr4	1801387	0	A	FGFR3	193	FGFR3
chr4	1801493	0	T	FGFR3	99	FGFR3
chr4	1801530	1	G	FGFR3	209	FGFR3
chr4	1801606	1	T	FGFR3	106	FGFR3
chr4	1803067	0	G	FGFR3	119	FGFR3
chr4	1803214	1	T	FGFR3	111	FGFR3
chr4	1803217	0	A	FGFR3	20	FGFR3
chr4	1803263	0	G	FGFR3	2	FGFR3
chr4	1803353	1	C	FGFR3	23	FGFR3
chr4	1803375	0	T	FGFR3	0	FGFR3
chr4	1803405	1	A	FGFR3	2	FGFR3
chr4	1803446	1	C	FGFR3	0	FGFR3
chr4	1803646	0	G	FGFR3	0	FGFR3
chr4	1803703	0	A	FGFR3	172	FGFR3
chr4	1803739	1	T	FGFR3	0	FGFR3
chr4	1803846	1	C	FGFR3	174	FGFR3
chr4	1804653	0	G	FGFR3	12	FGFR3
chr4	1804762	1	T	FGFR3	14	FGFR3
chr4	1805362	0	T	FGFR3	35	FGFR3
chr4	1805418	0	G	FGFR3	33	FGFR3
chr4	1805473	1	G	FGFR3	48	FGFR3
chr4	1805525	0	G	FGFR3	17	FGFR3
chr4	1805529	1	T	FGFR3	33	FGFR3
chr4	1805648	1	A	FGFR3	17	FGFR3
chr4	1805950	0	A	FGFR3	30	FGFR3
chr4	1806052	0	T	FGFR3	25	FGFR3
chr4	1806094	1	T	FGFR3	35	FGFR3
chr4	1806118	0	C	FGFR3	190	FGFR3
chr4	1806136	1	G	FGFR3	21	FGFR3
chr4	1806148	0	G	FGFR3	89	FGFR3
chr4	1806238	1	C	FGFR3	150	FGFR3
chr4	1806250	0	A	FGFR3	29	FGFR3
chr4	1806258	1	G	FGFR3	88	FGFR3
chr4	1806371	1	C	FGFR3	29	FGFR3
chr4	1806455	0	A	FGFR3	65	FGFR3
chr4	1806575	1	A	FGFR3	66	FGFR3
chr4	1806588	0	C	FGFR3	43	FGFR3
chr4	1806648	0	C	FGFR3	41	FGFR3
chr4	1806675	1	A	FGFR3	41	FGFR3
chr4	1806750	1	A	FGFR3	39	FGFR3
chr4	1807048	0	T	FGFR3	23	FGFR3
chr4	1807068	0	G	FGFR3	255	FGFR3
chr4	1807148	1	C	FGFR3	25	FGFR3
chr4	1807159	0	A	FGFR3	67	FGFR3
chr4	1807187	1	C	FGFR3	253	FGFR3
chr4	1807208	0	G	FGFR3	17	FGFR3
chr4	1807283	1	C	FGFR3	71	FGFR3
chr4	1807318	1	G	FGFR3	20	FGFR3
chr4	1807347	0	C	FGFR3	53	FGFR3
chr4	1807483	1	T	FGFR3	43	FGFR3
chr4	1807501	0	A	FGFR3	57	FGFR3
chr4	1807529	0	T	FGFR3	39	FGFR3
chr4	1807603	1	T	FGFR3	57	FGFR3
chr4	1807604	0	C	FGFR3	14	FGFR3
chr4	1807650	1	T	FGFR3	39	FGFR3
chr4	1807713	1	T	FGFR3	13	FGFR3
chr4	1807752	0	A	FGFR3	26	FGFR3
chr4	1807827	0	A	FGFR3	40	FGFR3
chr4	1807869	1	A	FGFR3	26	FGFR3
chr4	1807886	0	A	FGFR3	133	FGFR3
chr4	1807933	1	T	FGFR3	42	FGFR3
chr4	1808024	1	T	FGFR3	140	FGFR3
chr4	1808248	0	A	FGFR3	35	FGFR3
chr4	1808283	0	G	FGFR3	550	FGFR3
chr4	1808353	1	T	FGFR3	36	FGFR3
chr4	1808356	0	A	FGFR3	39	FGFR3
chr4	1808409	1	C	FGFR3	553	FGFR3
chr4	1808493	1	T	FGFR3	38	FGFR3
chr4	1808514	0	G	FGFR3	688	FGFR3
chr4	1808637	1	T	FGFR3	714	FGFR3
chr4	1808850	0	T	FGFR3	22	FGFR3
chr4	1808881	0	C	FGFR3	319	FGFR3
chr4	1808930	1	G	FGFR3	22	FGFR3
chr4	1808936	0	G	FGFR3	1250	FGFR3
chr4	1809005	1	C	FGFR3	315	FGFR3
chr4	1809072	1	T	FGFR3	1204	FGFR3
chr4	4190500	0	G	OTOP1	1594	OTOP1
chr4	4190611	1	C	OTOP1	1181	OTOP1
chr4	4190673	0	G	OTOP1	1335	OTOP1
chr4	4190778	1	C	OTOP1	1361	OTOP1
chr4	4198840	0	A	OTOP1	630	OTOP1
chr4	4198957	1	T	OTOP1	640	OTOP1
chr4	4199041	0	T	OTOP1	564	OTOP1
chr4	4199125	0	G	OTOP1	461	OTOP1
chr4	4199157	1	A	OTOP1	583	OTOP1
chr4	4199231	0	A	OTOP1	264	OTOP1
chr4	4199249	1	T	OTOP1	460	OTOP1
chr4	4199301	0	G	OTOP1	204	OTOP1
chr4	4199345	1	A	OTOP1	320	OTOP1
chr4	4199399	0	T	OTOP1	295	OTOP1
chr4	4199418	1	C	OTOP1	188	OTOP1
chr4	4199443	0	C	OTOP1	179	OTOP1
chr4	4199512	1	A	OTOP1	295	OTOP1
chr4	4199525	0	C	OTOP1	939	OTOP1
chr4	4199560	1	A	OTOP1	171	OTOP1
chr4	4199566	0	T	OTOP1	138	OTOP1
chr4	4199644	1	A	OTOP1	953	OTOP1
chr4	4199680	0	C	OTOP1	569	OTOP1
chr4	4199687	1	T	OTOP1	134	OTOP1
chr4	4199790	0	T	OTOP1	587	OTOP1
chr4	4199801	1	A	OTOP1	635	OTOP1
chr4	4199902	1	C	OTOP1	587	OTOP1
chr4	4204203	0	G	OTOP1	1310	OTOP1
chr4	4204311	0	A	OTOP1	597	OTOP1
chr4	4204324	1	C	OTOP1	1333	OTOP1
chr4	4204419	1	T	OTOP1	607	OTOP1
chr4	4207778	0	G	OTOP1	1229	OTOP1
chr4	4207890	1	G	OTOP1	1230	OTOP1
chr4	4214526	0	C	OTOP1	650	OTOP1
chr4	4214618	0	G	OTOP1	929	OTOP1
chr4	4214641	1	G	OTOP1	639	OTOP1
chr4	4214707	0	A	OTOP1	522	OTOP1
chr4	4214728	1	C	OTOP1	937	OTOP1
chr4	4214820	1	A	OTOP1	522	OTOP1
chr4	4228099	0	A	OTOP1	5	OTOP1
chr4	4228218	1	T	OTOP1	4	OTOP1
chr4	4228594	0	T	OTOP1	25	OTOP1
chr4	4228707	1	A	OTOP1	26	OTOP1
chr4	74270000	0	T	ALB	1066	ALB
chr4	74270097	0	C	ALB	709	ALB
chr4	74270117	1	G	ALB	1050	ALB
chr4	74270227	1	T	ALB	661	ALB
chr4	74270810	0	C	ALB	8	ALB
chr4	74270865	0	T	ALB	535	ALB
chr4	74270882	1	C	ALB	7	ALB
chr4	74270983	1	G	ALB	538	ALB
chr4	74272298	0	C	ALB	220	ALB
chr4	74272383	0	C	ALB	1431	ALB
chr4	74272407	1	G	ALB	220	ALB
chr4	74272474	0	C	ALB	409	ALB
chr4	74272496	1	G	ALB	1419	ALB
chr4	74272576	1	T	ALB	417	ALB
chr4	74274289	0	A	ALB	590	ALB
chr4	74274365	0	G	ALB	525	ALB
chr4	74274409	1	T	ALB	586	ALB
chr4	74274448	0	C	ALB	1449	ALB
chr4	74274462	1	G	ALB	527	ALB
chr4	74274566	1	G	ALB	1454	ALB
chr4	74275051	0	T	ALB	1450	ALB
chr4	74275161	0	A	ALB	1206	ALB
chr4	74275162	1	A	ALB	1451	ALB
chr4	74275275	1	T	ALB	1212	ALB
chr4	74275959	0	C	ALB	402	ALB
chr4	74276049	0	A	ALB	409	ALB
chr4	74276071	1	C	ALB	424	ALB
chr4	74276168	1	A	ALB	414	ALB
chr4	74277637	0	G	ALB	685	ALB
chr4	74277748	0	C	ALB	374	ALB
chr4	74277750	1	G	ALB	666	ALB
chr4	74277869	1	G	ALB	372	ALB
chr4	74279076	0	C	ALB	383	ALB
chr4	74279181	0	C	ALB	377	ALB
chr4	74279183	1	G	ALB	383	ALB
chr4	74279281	0	G	ALB	619	ALB
chr4	74279294	1	T	ALB	363	ALB
chr4	74279394	1	C	ALB	691	ALB
chr4	74280721	0	A	ALB	106	ALB
chr4	74280795	0	G	ALB	682	ALB
chr4	74280814	1	C	ALB	104	ALB
chr4	74280912	1	G	ALB	648	ALB
chr4	74281882	0	G	ALB	502	ALB
chr4	74281935	0	A	ALB	384	ALB
chr4	74281997	1	G	ALB	469	ALB
chr4	74282036	0	T	ALB	318	ALB
chr4	74282054	1	T	ALB	374	ALB
chr4	74282137	1	C	ALB	312	ALB
chr4	74283224	0	A	ALB	139	ALB
chr4	74283339	0	T	ALB	459	ALB
chr4	74283340	1	G	ALB	139	ALB
chr4	74283448	1	A	ALB	443	ALB
chr4	74283774	0	T	ALB	784	ALB
chr4	74283891	0	G	ALB	696	ALB
chr4	74283895	1	A	ALB	792	ALB
chr4	74283959	0	C	ALB	340	ALB
chr4	74284008	1	G	ALB	620	ALB
chr4	74284071	1	G	ALB	381	ALB
chr4	74285161	0	A	ALB	558	ALB
chr4	74285251	0	G	ALB	475	ALB
chr4	74285279	1	G	ALB	558	ALB
chr4	74285297	0	G	ALB	494	ALB
chr4	74285352	1	A	ALB	479	ALB
chr4	74285405	1	G	ALB	483	ALB
chr4	74285888	0	A	ALB	323	ALB
chr4	74285996	0	A	ALB	1153	ALB
chr4	74286002	1	C	ALB	303	ALB
chr4	74286115	1	G	ALB	1156	ALB
chr4	80828535	0	T	ANTXR2	15	ANTXR2
chr4	80828614	0	C	ANTXR2	1180	ANTXR2
chr4	80828640	1	C	ANTXR2	14	ANTXR2
chr4	80828728	1	T	ANTXR2	1125	ANTXR2
chr4	80898676	0	G	ANTXR2	139	ANTXR2
chr4	80898763	0	C	ANTXR2	1313	ANTXR2
chr4	80898770	1	C	ANTXR2	129	ANTXR2
chr4	80898848	0	A	ANTXR2	434	ANTXR2
chr4	80898875	1	G	ANTXR2	1242	ANTXR2
chr4	80898952	1	T	ANTXR2	435	ANTXR2
chr4	80899132	0	G	ANTXR2	1362	ANTXR2
chr4	80899245	0	T	ANTXR2	312	ANTXR2
chr4	80899250	1	C	ANTXR2	1519	ANTXR2
chr4	80899366	1	A	ANTXR2	356	ANTXR2
chr4	80905009	0	C	ANTXR2	753	ANTXR2
chr4	80905078	0	G	ANTXR2	625	ANTXR2
chr4	80905107	1	C	ANTXR2	758	ANTXR2
chr4	80905175	1	G	ANTXR2	629	ANTXR2
chr4	80905927	0	T	ANTXR2	509	ANTXR2
chr4	80906044	1	T	ANTXR2	494	ANTXR2
chr4	80929618	0	C	ANTXR2	967	ANTXR2
chr4	80929711	0	A	ANTXR2	195	ANTXR2
chr4	80929731	1	G	ANTXR2	958	ANTXR2
chr4	80929810	1	G	ANTXR2	202	ANTXR2
chr4	80940015	0	C	ANTXR2	207	ANTXR2
chr4	80940101	0	C	ANTXR2	437	ANTXR2
chr4	80940112	1	C	ANTXR2	211	ANTXR2
chr4	80940213	1	A	ANTXR2	433	ANTXR2
chr4	80952726	0	A	ANTXR2	11	ANTXR2
chr4	80952816	0	G	ANTXR2	652	ANTXR2
chr4	80952836	1	T	ANTXR2	10	ANTXR2
chr4	80952928	1	C	ANTXR2	641	ANTXR2
chr4	80954587	0	G	ANTXR2	572	ANTXR2
chr4	80954674	0	T	ANTXR2	742	ANTXR2
chr4	80954684	1	C	ANTXR2	581	ANTXR2
chr4	80954784	1	C	ANTXR2	697	ANTXR2
chr4	80957062	0	A	ANTXR2	29	ANTXR2
chr4	80957157	0	T	ANTXR2	407	ANTXR2
chr4	80957159	1	G	ANTXR2	33	ANTXR2
chr4	80957273	1	G	ANTXR2	436	ANTXR2
chr4	80975404	0	C	ANTXR2	79	ANTXR2
chr4	80975501	0	T	ANTXR2	394	ANTXR2
chr4	80975502	1	T	ANTXR2	81	ANTXR2
chr4	80975620	1	T	ANTXR2	437	ANTXR2
chr4	80976212	0	G	ANTXR2	1430	ANTXR2
chr4	80976326	0	A	ANTXR2	1226	ANTXR2
chr4	80976327	1	C	ANTXR2	1476	ANTXR2
chr4	80976443	1	C	ANTXR2	1207	ANTXR2
chr4	80976464	0	C	ANTXR2	309	ANTXR2
chr4	80976561	0	T	ANTXR2	468	ANTXR2
chr4	80976564	1	G	ANTXR2	359	ANTXR2
chr4	80976681	1	T	ANTXR2	560	ANTXR2
chr4	80977020	0	G	ANTXR2	592	ANTXR2
chr4	80977105	0	A	ANTXR2	798	ANTXR2
chr4	80977113	1	C	ANTXR2	589	ANTXR2
chr4	80977207	1	G	ANTXR2	853	ANTXR2
chr4	80990530	0	A	ANTXR2	532	ANTXR2
chr4	80990624	0	G	ANTXR2	1216	ANTXR2
chr4	80990650	1	C	ANTXR2	528	ANTXR2
chr4	80990737	1	A	ANTXR2	1212	ANTXR2
chr4	80992707	0	C	ANTXR2	240	ANTXR2
chr4	80992769	0	A	ANTXR2	393	ANTXR2
chr4	80992804	1	C	ANTXR2	224	ANTXR2
chr4	80992886	1	C	ANTXR2	405	ANTXR2
chr4	80993442	0	G	ANTXR2	709	ANTXR2
chr4	80993582	1	G	ANTXR2	730	ANTXR2
chr4	86938355	0	G	MAPK10	1323	MAPK10
chr4	86938471	0	G	MAPK10	653	MAPK10
chr4	86938475	1	T	MAPK10	1270	MAPK10
chr4	86938591	1	A	MAPK10	651	MAPK10
chr4	86950315	0	T	MAPK10	1430	MAPK10
chr4	86950355	0	G	MAPK10	411	MAPK10
chr4	86950425	1	G	MAPK10	1422	MAPK10
chr4	86950472	1	C	MAPK10	357	MAPK10
chr4	86952426	0	C	MAPK10	2125	MAPK10
chr4	86952540	0	G	MAPK10	213	MAPK10
chr4	86952542	1	G	MAPK10	2129	MAPK10
chr4	86952659	1	A	MAPK10	206	MAPK10
chr4	86985392	0	G	MAPK10	742	MAPK10
chr4	86985486	0	A	MAPK10	1455	MAPK10
chr4	86985506	1	C	MAPK10	740	MAPK10
chr4	86985599	1	T	MAPK10	1372	MAPK10
chr4	86988903	0	C	MAPK10	803	MAPK10
chr4	86989004	0	T	MAPK10	216	MAPK10
chr4	86989019	1	C	MAPK10	807	MAPK10
chr4	86989088	0	C	MAPK10	423	MAPK10
chr4	86989111	1	G	MAPK10	204	MAPK10
chr4	86989182	1	C	MAPK10	414	MAPK10
chr4	87019653	0	C	MAPK10	597	MAPK10
chr4	87019731	0	C	MAPK10	347	MAPK10
chr4	87019768	1	G	MAPK10	576	MAPK10
chr4	87019853	1	A	MAPK10	356	MAPK10
chr4	87022156	0	C	MAPK10	940	MAPK10
chr4	87022263	0	C	MAPK10	334	MAPK10
chr4	87022275	1	C	MAPK10	959	MAPK10
chr4	87022336	0	T	MAPK10	1336	MAPK10
chr4	87022366	1	A	MAPK10	330	MAPK10
chr4	87022452	1	T	MAPK10	1337	MAPK10
chr4	87023024	0	A	MAPK10	353	MAPK10
chr4	87023121	0	C	MAPK10	1233	MAPK10
chr4	87023139	1	G	MAPK10	364	MAPK10
chr4	87023235	1	G	MAPK10	1228	MAPK10
chr4	87024297	0	G	MAPK10	1	MAPK10
chr4	87024355	0	C	MAPK10	2240	MAPK10
chr4	87024362	1	T	MAPK10	1	MAPK10
chr4	87024493	1	T	MAPK10	2243	MAPK10
chr4	87028345	0	C	MAPK10	237	MAPK10
chr4	87028437	0	T	MAPK10	938	MAPK10
chr4	87028439	1	G	MAPK10	225	MAPK10
chr4	87028555	1	A	MAPK10	864	MAPK10
chr4	87080404	0	C	MAPK10	685	MAPK10
chr4	87080498	0	G	MAPK10	784	MAPK10
chr4	87080506	1	G	MAPK10	688	MAPK10
chr4	87080543	0	G	MAPK10	1210	MAPK10
chr4	87080599	1	C	MAPK10	833	MAPK10
chr4	87080661	1	C	MAPK10	1211	MAPK10
chr4	87115435	0	G	MAPK10	530	MAPK10
chr4	87115524	0	C	MAPK10	108	MAPK10
chr4	87115546	1	G	MAPK10	520	MAPK10
chr4	87115641	1	G	MAPK10	108	MAPK10
chr5	14270907	0	A	TRIO.1	996	TRIO
chr5	14271013	0	A	TRIO.1	12	TRIO
chr5	14271025	1	A	TRIO.1	1005	TRIO
chr5	14271106	1	C	TRIO.1	10	TRIO
chr5	14280375	0	C	TRIO.1	578	TRIO
chr5	14280470	0	C	TRIO.1	1532	TRIO
chr5	14280491	1	G	TRIO.1	564	TRIO
chr5	14280589	1	C	TRIO.1	1536	TRIO
chr5	14286943	0	T	TRIO.1	174	TRIO
chr5	14287022	0	G	TRIO.1	329	TRIO
chr5	14287032	1	A	TRIO.1	197	TRIO
chr5	14287117	0	A	TRIO.1	1098	TRIO
chr5	14287140	1	A	TRIO.1	246	TRIO
chr5	14287225	1	A	TRIO.1	1082	TRIO
chr5	14290766	0	T	TRIO.1	111	TRIO
chr5	14290879	0	A	TRIO.1	713	TRIO
chr5	14290883	1	C	TRIO.1	111	TRIO
chr5	14290959	0	C	TRIO.1	681	TRIO
chr5	14290991	1	A	TRIO.1	656	TRIO
chr5	14291037	0	G	TRIO.1	235	TRIO
chr5	14291072	1	T	TRIO.1	668	TRIO
chr5	14291088	0	T	TRIO.1	635	TRIO
chr5	14291131	1	C	TRIO.1	230	TRIO
chr5	14291156	0	G	TRIO.1	486	TRIO
chr5	14291198	1	A	TRIO.1	636	TRIO
chr5	14291208	0	G	TRIO.1	789	TRIO
chr5	14291273	1	A	TRIO.1	489	TRIO
chr5	14291327	0	A	TRIO.1	203	TRIO
chr5	14291329	1	G	TRIO.1	799	TRIO
chr5	14291448	1	G	TRIO.1	135	TRIO
chr5	14293048	0	G	TRIO.1	1450	TRIO
chr5	14293127	0	G	TRIO.1	225	TRIO
chr5	14293165	1	C	TRIO.1	1431	TRIO
chr5	14293238	0	T	TRIO.1	1424	TRIO
chr5	14293239	1	G	TRIO.1	230	TRIO
chr5	14293357	1	T	TRIO.1	1430	TRIO
chr5	14297100	0	C	TRIO.1	1179	TRIO
chr5	14297142	0	T	TRIO.1	1320	TRIO
chr5	14297220	1	A	TRIO.1	1192	TRIO
chr5	14297246	0	T	TRIO.1	180	TRIO
chr5	14297266	1	A	TRIO.1	1312	TRIO
chr5	14297341	0	T	TRIO.1	325	TRIO
chr5	14297342	1	G	TRIO.1	175	TRIO
chr5	14297464	1	C	TRIO.1	321	TRIO
chr5	14304495	0	A	TRIO.1	1437	TRIO
chr5	14304605	0	C	TRIO.1	1192	TRIO
chr5	14304612	1	G	TRIO.1	1559	TRIO
chr5	14304723	1	C	TRIO.1	1211	TRIO
chr5	14316589	0	T	TRIO.1	1036	TRIO
chr5	14316654	0	G	TRIO.1	206	TRIO
chr5	14316705	1	C	TRIO.1	1032	TRIO
chr5	14316742	0	A	TRIO.1	978	TRIO
chr5	14316778	1	A	TRIO.1	203	TRIO
chr5	14316791	0	A	TRIO.1	1021	TRIO
chr5	14316851	1	A	TRIO.1	1002	TRIO
chr5	14316903	1	G	TRIO.1	1018	TRIO
chr5	14330835	0	G	TRIO.1	57	TRIO
chr5	14330921	0	T	TRIO.1	646	TRIO
chr5	14330923	1	C	TRIO.1	70	TRIO
chr5	14331038	1	C	TRIO.1	638	TRIO
chr5	14336620	0	T	TRIO.1	1121	TRIO
chr5	14336735	0	G	TRIO.1	302	TRIO
chr5	14336739	1	A	TRIO.1	1317	TRIO
chr5	14336798	0	C	TRIO.1	293	TRIO
chr5	14336828	1	G	TRIO.1	290	TRIO
chr5	14336914	1	C	TRIO.1	291	TRIO
chr5	14358173	0	T	TRIO.1	72	TRIO
chr5	14358311	1	C	TRIO.1	73	TRIO
chr5	14358336	0	A	TRIO.1	82	TRIO
chr5	14358423	0	T	TRIO.1	778	TRIO
chr5	14358434	1	G	TRIO.1	77	TRIO
chr5	14358529	1	T	TRIO.1	779	TRIO
chr5	14359391	0	T	TRIO.1	715	TRIO
chr5	14359485	0	A	TRIO.1	540	TRIO
chr5	14359511	1	C	TRIO.1	717	TRIO
chr5	14359512	0	A	TRIO.1	924	TRIO
chr5	14359587	1	A	TRIO.1	538	TRIO
chr5	14359633	1	C	TRIO.1	929	TRIO
chr5	14363759	0	C	TRIO.1	666	TRIO
chr5	14363853	0	C	TRIO.1	1086	TRIO
chr5	14363873	1	G	TRIO.1	655	TRIO
chr5	14363894	0	C	TRIO.1	537	TRIO
chr5	14363963	1	G	TRIO.1	1116	TRIO
chr5	14363966	0	C	TRIO.1	412	TRIO
chr5	14364011	1	G	TRIO.1	551	TRIO
chr5	14364063	1	C	TRIO.1	415	TRIO
chr5	14364721	0	G	TRIO.1	260	TRIO
chr5	14364824	0	C	TRIO.1	219	TRIO
chr5	14364840	1	A	TRIO.1	262	TRIO
chr5	14364855	0	C	TRIO.1	964	TRIO
chr5	14364926	1	G	TRIO.1	245	TRIO
chr5	14364969	1	C	TRIO.1	967	TRIO
chr5	14366899	0	C	TRIO.1	857	TRIO
chr5	14367008	0	G	TRIO.1	1582	TRIO
chr5	14367014	1	C	TRIO.1	863	TRIO
chr5	14367126	1	A	TRIO.1	1584	TRIO
chr5	14368758	0	C	TRIO.1	896	TRIO
chr5	14368869	0	A	TRIO.1	1234	TRIO
chr5	14368873	1	C	TRIO.1	896	TRIO
chr5	14368952	0	G	TRIO.1	1571	TRIO
chr5	14368989	1	T	TRIO.1	1227	TRIO
chr5	14369070	1	G	TRIO.1	1488	TRIO
chr5	14369391	0	C	TRIO.1	1137	TRIO
chr5	14369456	0	T	TRIO.1	555	TRIO
chr5	14369504	1	C	TRIO.1	1123	TRIO
chr5	14369517	0	A	TRIO.1	222	TRIO
chr5	14369564	1	A	TRIO.1	552	TRIO
chr5	14369580	0	A	TRIO.1	467	TRIO
chr5	14369623	1	A	TRIO.1	219	TRIO
chr5	14369700	1	G	TRIO.1	470	TRIO
chr5	14374316	0	A	TRIO.1	640	TRIO
chr5	14374429	0	A	TRIO.1	29	TRIO
chr5	14374432	1	C	TRIO.1	636	TRIO
chr5	14374534	1	A	TRIO.1	31	TRIO
chr5	14378100	0	T	TRIO.1	13	TRIO
chr5	14378208	0	A	TRIO.1	608	TRIO
chr5	14378216	1	T	TRIO.1	12	TRIO
chr5	14378325	1	T	TRIO.1	609	TRIO
chr5	14381157	0	C	TRIO.1	693	TRIO
chr5	14381221	0	C	TRIO.1	670	TRIO
chr5	14381266	1	G	TRIO.1	691	TRIO
chr5	14381277	0	T	TRIO.1	592	TRIO
chr5	14381340	1	G	TRIO.1	644	TRIO
chr5	14381396	1	A	TRIO.1	575	TRIO
chr5	14387526	0	C	TRIO.1	949	TRIO
chr5	14387601	0	A	TRIO.1	239	TRIO
chr5	14387635	1	G	TRIO.1	922	TRIO
chr5	14387702	0	G	TRIO.1	1194	TRIO
chr5	14387722	1	C	TRIO.1	200	TRIO
chr5	14387805	0	T	TRIO.1	1218	TRIO
chr5	14387820	1	A	TRIO.1	1169	TRIO
chr5	14387907	0	G	TRIO.1	1224	TRIO
chr5	14387927	1	A	TRIO.1	1210	TRIO
chr5	14388021	1	G	TRIO.1	1246	TRIO
chr5	14388656	0	C	TRIO.1	383	TRIO
chr5	14388760	0	A	TRIO.1	160	TRIO
chr5	14388771	1	C	TRIO.1	379	TRIO
chr5	14388862	1	T	TRIO.1	160	TRIO
chr5	14389361	0	A	TRIO.1	385	TRIO
chr5	14389461	0	C	TRIO.1	286	TRIO
chr5	14389474	1	G	TRIO.1	363	TRIO
chr5	14389579	1	C	TRIO.1	276	TRIO
chr5	14390295	0	T	TRIO.1	940	TRIO
chr5	14390387	0	T	TRIO.1	1010	TRIO
chr5	14390408	1	G	TRIO.1	949	TRIO
chr5	14390506	1	C	TRIO.1	1011	TRIO
chr5	14390965	0	G	TRIO.1	556	TRIO
chr5	14391026	0	T	TRIO.1	1032	TRIO
chr5	14391077	1	A	TRIO.1	453	TRIO
chr5	14391145	1	A	TRIO.1	1002	TRIO
chr5	14394052	0	C	TRIO.1	696	TRIO
chr5	14394145	0	A	TRIO.1	575	TRIO
chr5	14394166	1	G	TRIO.1	706	TRIO
chr5	14394254	1	T	TRIO.1	529	TRIO
chr5	14397149	0	C	TRIO.1	1170	TRIO
chr5	14397204	0	A	TRIO.1	521	TRIO
chr5	14397261	1	A	TRIO.1	1182	TRIO
chr5	14397323	1	A	TRIO.1	525	TRIO
chr5	14398940	0	T	TRIO.1	649	TRIO
chr5	14399021	0	C	TRIO.1	1437	TRIO
chr5	14399059	1	A	TRIO.1	637	TRIO
chr5	14399094	0	T	TRIO.1	1044	TRIO
chr5	14399136	1	A	TRIO.1	1472	TRIO
chr5	14399211	1	A	TRIO.1	1061	TRIO
chr5	14401026	0	C	TRIO.1	594	TRIO
chr5	14401120	0	T	TRIO.1	477	TRIO
chr5	14401140	1	A	TRIO.1	357	TRIO
chr5	14401234	1	T	TRIO.1	475	TRIO
chr5	14405935	0	G	TRIO.1	805	TRIO
chr5	14406005	0	G	TRIO.1	476	TRIO
chr5	14406057	1	A	TRIO.1	808	TRIO
chr5	14406122	1	A	TRIO.1	335	TRIO
chr5	14406621	0	G	TRIO.1	900	TRIO
chr5	14406697	0	G	TRIO.1	1660	TRIO
chr5	14406722	1	C	TRIO.1	900	TRIO
chr5	14406816	1	A	TRIO.1	1660	TRIO
chr5	14419827	0	A	TRIO.1	292	TRIO
chr5	14419911	0	G	TRIO.1	304	TRIO
chr5	14419917	1	A	TRIO.1	294	TRIO
chr5	14419987	0	A	TRIO.1	1429	TRIO
chr5	14420000	1	C	TRIO.1	302	TRIO
chr5	14420100	0	A	TRIO.1	1109	TRIO
chr5	14420106	1	A	TRIO.1	1420	TRIO
chr5	14420221	1	A	TRIO.1	1112	TRIO
chr5	14461074	0	C	TRIO.2	2	TRIO
chr5	14461148	1	A	TRIO.2	2	TRIO
chr5	14461197	0	T	TRIO.2	0	TRIO
chr5	14461323	1	A	TRIO.2	0	TRIO
chr5	14461329	0	A	TRIO.2	23	TRIO
chr5	14461471	1	T	TRIO.2	24	TRIO
chr5	14462800	0	A	TRIO.2	149	TRIO
chr5	14462833	0	A	TRIO.2	149	TRIO
chr5	14462897	1	C	TRIO.2	156	TRIO
chr5	14462907	0	C	TRIO.2	486	TRIO
chr5	14462925	1	A	TRIO.2	117	TRIO
chr5	14463021	1	C	TRIO.2	473	TRIO
chr5	14463028	0	T	TRIO.2	160	TRIO
chr5	14463140	1	G	TRIO.2	166	TRIO
chr5	14465618	0	T	TRIO.2	816	TRIO
chr5	14465674	0	C	TRIO.2	1293	TRIO
chr5	14465735	1	G	TRIO.2	857	TRIO
chr5	14465792	1	G	TRIO.2	1288	TRIO
chr5	14471402	0	T	TRIO.2	327	TRIO
chr5	14471491	0	A	TRIO.2	682	TRIO
chr5	14471498	1	G	TRIO.2	328	TRIO
chr5	14471602	1	T	TRIO.2	685	TRIO
chr5	14472678	0	T	TRIO.2	272	TRIO
chr5	14472789	1	G	TRIO.2	275	TRIO
chr5	14474078	0	A	TRIO.2	237	TRIO
chr5	14474180	0	C	TRIO.2	1649	TRIO
chr5	14474189	1	T	TRIO.2	260	TRIO
chr5	14474300	1	C	TRIO.2	1657	TRIO
chr5	14476980	0	A	TRIO.2	1714	TRIO
chr5	14477098	1	C	TRIO.2	1696	TRIO
chr5	14479298	0	G	TRIO.2	612	TRIO
chr5	14479386	0	T	TRIO.2	282	TRIO
chr5	14479413	1	C	TRIO.2	665	TRIO
chr5	14479492	1	T	TRIO.2	285	TRIO
chr5	14479994	0	C	TRIO.2	1401	TRIO
chr5	14480093	0	A	TRIO.2	1055	TRIO
chr5	14480111	1	G	TRIO.2	1393	TRIO
chr5	14480204	1	T	TRIO.2	1065	TRIO
chr5	14481311	0	C	TRIO.2	849	TRIO
chr5	14481430	1	A	TRIO.2	821	TRIO
chr5	14481600	0	T	TRIO.2	533	TRIO
chr5	14481702	0	A	TRIO.2	859	TRIO
chr5	14481717	1	A	TRIO.2	525	TRIO
chr5	14481817	1	A	TRIO.2	849	TRIO
chr5	14482646	0	T	TRIO.2	403	TRIO
chr5	14482743	0	C	TRIO.2	695	TRIO
chr5	14482751	1	G	TRIO.2	398	TRIO
chr5	14482819	0	C	TRIO.2	856	TRIO
chr5	14482860	1	T	TRIO.2	675	TRIO
chr5	14482933	1	C	TRIO.2	850	TRIO
chr5	14485144	0	T	TRIO.2	236	TRIO
chr5	14485219	0	C	TRIO.2	211	TRIO
chr5	14485263	1	C	TRIO.2	238	TRIO
chr5	14485292	0	G	TRIO.2	254	TRIO
chr5	14485328	1	T	TRIO.2	204	TRIO
chr5	14485389	1	C	TRIO.2	271	TRIO
chr5	14488307	0	G	TRIO.2	66	TRIO
chr5	14488451	1	C	TRIO.2	66	TRIO
chr5	14492637	0	C	TRIO.2	1345	TRIO
chr5	14492740	0	A	TRIO.2	177	TRIO
chr5	14492753	1	C	TRIO.2	1317	TRIO
chr5	14492806	0	T	TRIO.2	948	TRIO
chr5	14492859	1	A	TRIO.2	171	TRIO
chr5	14492906	0	C	TRIO.2	832	TRIO
chr5	14492926	1	G	TRIO.2	962	TRIO
chr5	14493026	1	A	TRIO.2	704	TRIO
chr5	14496954	0	G	TRIO.2	654	TRIO
chr5	14497006	0	C	TRIO.2	1251	TRIO
chr5	14497071	0	T	TRIO.2	65	TRIO
chr5	14497073	1	G	TRIO.2	658	TRIO
chr5	14497111	1	C	TRIO.2	1256	TRIO
chr5	14497170	1	G	TRIO.2	65	TRIO
chr5	14497927	0	T	TRIO.2	1067	TRIO
chr5	14498044	1	C	TRIO.2	1069	TRIO
chr5	14498109	0	T	TRIO.2	410	TRIO
chr5	14498220	0	A	TRIO.2	613	TRIO
chr5	14498221	1	T	TRIO.2	401	TRIO
chr5	14498331	0	C	TRIO.2	662	TRIO
chr5	14498340	1	T	TRIO.2	550	TRIO
chr5	14498436	1	C	TRIO.2	646	TRIO
chr5	14498600	0	G	TRIO.2	609	TRIO
chr5	14498689	0	A	TRIO.2	791	TRIO
chr5	14498707	1	G	TRIO.2	624	TRIO
chr5	14498808	1	T	TRIO.2	796	TRIO
chr5	14502641	0	G	TRIO.2	211	TRIO
chr5	14502725	0	C	TRIO.2	1031	TRIO
chr5	14502740	1	C	TRIO.2	212	TRIO
chr5	14502843	1	C	TRIO.2	934	TRIO
chr5	14504453	0	G	TRIO.2	1270	TRIO
chr5	14504539	0	G	TRIO.2	64	TRIO
chr5	14504569	1	G	TRIO.2	1271	TRIO
chr5	14504590	0	C	TRIO.2	379	TRIO
chr5	14504654	1	T	TRIO.2	58	TRIO
chr5	14504670	0	G	TRIO.2	525	TRIO
chr5	14504689	1	C	TRIO.2	385	TRIO
chr5	14504787	1	G	TRIO.2	525	TRIO
chr5	14507159	0	T	TRIO.2	1192	TRIO
chr5	14507240	0	G	TRIO.2	557	TRIO
chr5	14507279	1	C	TRIO.2	1190	TRIO
chr5	14507362	0	A	TRIO.2	438	TRIO
chr5	14507363	1	C	TRIO.2	598	TRIO
chr5	14507501	1	G	TRIO.2	446	TRIO
chr5	14507918	0	G	TRIO.2	471	TRIO
chr5	14508001	0	C	TRIO.2	854	TRIO
chr5	14508026	1	C	TRIO.2	473	TRIO
chr5	14508055	0	G	TRIO.2	727	TRIO
chr5	14508121	1	G	TRIO.2	860	TRIO
chr5	14508160	0	A	TRIO.2	269	TRIO
chr5	14508165	1	G	TRIO.2	723	TRIO
chr5	14508187	0	G	TRIO.2	757	TRIO
chr5	14508266	1	G	TRIO.2	230	TRIO
chr5	14508303	0	G	TRIO.2	608	TRIO
chr5	14508307	1	A	TRIO.2	768	TRIO
chr5	14508324	0	C	TRIO.2	870	TRIO
chr5	14508435	1	G	TRIO.2	672	TRIO
chr5	14508451	0	C	TRIO.2	944	TRIO
chr5	14508465	1	G	TRIO.2	892	TRIO
chr5	14508568	1	C	TRIO.2	858	TRIO
chr6	112430601	0	C	LAMA4.1	290	LAMA4
chr6	112430706	0	T	LAMA4.1	664	LAMA4
chr6	112430714	1	C	LAMA4.1	308	LAMA4
chr6	112430825	1	G	LAMA4.1	627	LAMA4
chr6	112435221	0	C	LAMA4.1	1282	LAMA4
chr6	112435302	0	G	LAMA4.1	811	LAMA4
chr6	112435338	1	C	LAMA4.1	1290	LAMA4
chr6	112435378	0	C	LAMA4.1	1452	LAMA4
chr6	112435412	1	C	LAMA4.1	816	LAMA4
chr6	112435496	1	C	LAMA4.1	1452	LAMA4
chr6	112435835	0	G	LAMA4.1	998	LAMA4
chr6	112435947	0	C	LAMA4.1	429	LAMA4
chr6	112435949	1	T	LAMA4.1	1032	LAMA4
chr6	112436047	1	A	LAMA4.1	427	LAMA4
chr6	112437036	0	A	LAMA4.1	48	LAMA4
chr6	112437106	0	A	LAMA4.1	9	LAMA4
chr6	112437151	1	A	LAMA4.1	50	LAMA4
chr6	112437222	1	C	LAMA4.1	8	LAMA4
chr6	112438900	0	G	LAMA4.1	428	LAMA4
chr6	112438979	0	T	LAMA4.1	557	LAMA4
chr6	112439014	1	C	LAMA4.1	337	LAMA4
chr6	112439081	0	A	LAMA4.1	649	LAMA4
chr6	112439093	1	G	LAMA4.1	549	LAMA4
chr6	112439196	1	C	LAMA4.1	637	LAMA4
chr6	112440332	0	G	LAMA4.1	543	LAMA4
chr6	112440447	0	C	LAMA4.1	930	LAMA4
chr6	112440451	1	C	LAMA4.1	543	LAMA4
chr6	112440564	1	C	LAMA4.1	932	LAMA4
chr6	112441431	0	C	LAMA4.1	886	LAMA4
chr6	112441531	0	C	LAMA4.1	289	LAMA4
chr6	112441552	1	A	LAMA4.1	884	LAMA4
chr6	112441616	0	G	LAMA4.1	107	LAMA4
chr6	112441647	1	G	LAMA4.1	286	LAMA4
chr6	112441700	1	A	LAMA4.1	116	LAMA4
chr6	112443192	0	C	LAMA4.1	398	LAMA4
chr6	112443281	0	G	LAMA4.1	1081	LAMA4
chr6	112443293	1	C	LAMA4.1	406	LAMA4
chr6	112443350	0	C	LAMA4.1	676	LAMA4
chr6	112443396	1	T	LAMA4.1	1073	LAMA4
chr6	112443463	1	T	LAMA4.1	610	LAMA4
chr6	112450099	0	A	LAMA4.1	39	LAMA4
chr6	112450192	0	A	LAMA4.1	55	LAMA4
chr6	112450216	1	G	LAMA4.1	35	LAMA4
chr6	112450221	0	G	LAMA4.1	5	LAMA4
chr6	112450271	1	A	LAMA4.1	47	LAMA4
chr6	112450335	1	T	LAMA4.1	5	LAMA4
chr6	112451000	0	C	LAMA4.1	95	LAMA4
chr6	112451101	0	G	LAMA4.1	1274	LAMA4
chr6	112451110	1	G	LAMA4.1	92	LAMA4
chr6	112451181	0	C	LAMA4.1	789	LAMA4
chr6	112451206	1	A	LAMA4.1	1293	LAMA4
chr6	112451298	1	C	LAMA4.1	804	LAMA4
chr6	112452145	0	A	LAMA4.1	540	LAMA4
chr6	112452201	0	G	LAMA4.1	1686	LAMA4
chr6	112452261	1	T	LAMA4.1	574	LAMA4
chr6	112452293	0	A	LAMA4.1	916	LAMA4
chr6	112452318	1	C	LAMA4.1	1671	LAMA4
chr6	112452405	1	G	LAMA4.1	875	LAMA4
chr6	112453934	0	C	LAMA4.1	1248	LAMA4
chr6	112454034	0	G	LAMA4.1	282	LAMA4
chr6	112454049	1	G	LAMA4.1	1292	LAMA4
chr6	112454155	1	T	LAMA4.1	312	LAMA4
chr6	112454506	0	T	LAMA4.1	187	LAMA4
chr6	112454614	0	G	LAMA4.1	443	LAMA4
chr6	112454626	1	G	LAMA4.1	190	LAMA4
chr6	112454718	1	C	LAMA4.1	446	LAMA4
chr6	112455648	0	C	LAMA4.1	1737	LAMA4
chr6	112455688	0	G	LAMA4.1	965	LAMA4
chr6	112455763	1	T	LAMA4.1	1724	LAMA4
chr6	112455795	0	T	LAMA4.1	1	LAMA4
chr6	112455802	1	T	LAMA4.1	950	LAMA4
chr6	112455907	1	G	LAMA4.1	1	LAMA4
chr6	112457248	0	T	LAMA4.1	880	LAMA4
chr6	112457342	0	C	LAMA4.1	141	LAMA4
chr6	112457365	1	G	LAMA4.1	1015	LAMA4
chr6	112457444	0	T	LAMA4.1	884	LAMA4
chr6	112457453	1	T	LAMA4.1	134	LAMA4
chr6	112457560	1	A	LAMA4.1	852	LAMA4
chr6	112460276	0	G	LAMA4.1	453	LAMA4
chr6	112460352	0	G	LAMA4.1	809	LAMA4
chr6	112460372	1	C	LAMA4.1	458	LAMA4
chr6	112460464	0	G	LAMA4.1	1311	LAMA4
chr6	112460470	1	C	LAMA4.1	831	LAMA4
chr6	112460581	1	C	LAMA4.1	1386	LAMA4
chr6	112460907	0	C	LAMA4.1	820	LAMA4
chr6	112461018	0	T	LAMA4.1	203	LAMA4
chr6	112461019	1	C	LAMA4.1	852	LAMA4
chr6	112461131	1	T	LAMA4.1	205	LAMA4
chr6	112461903	0	A	LAMA4.1	145	LAMA4
chr6	112461965	0	G	LAMA4.1	1236	LAMA4
chr6	112461984	1	C	LAMA4.1	143	LAMA4
chr6	112462004	0	C	LAMA4.1	135	LAMA4
chr6	112462076	1	G	LAMA4.1	1240	LAMA4
chr6	112462089	0	G	LAMA4.1	74	LAMA4
chr6	112462116	1	T	LAMA4.1	95	LAMA4
chr6	112462206	1	C	LAMA4.1	48	LAMA4
chr6	112462526	0	T	LAMA4.1	340	LAMA4
chr6	112462583	0	G	LAMA4.1	50	LAMA4
chr6	112462638	1	G	LAMA4.1	330	LAMA4
chr6	112462696	0	C	LAMA4.1	466	LAMA4
chr6	112462700	1	T	LAMA4.1	47	LAMA4
chr6	112462813	1	C	LAMA4.1	464	LAMA4
chr6	112463297	0	C	LAMA4.1	630	LAMA4
chr6	112463370	0	T	LAMA4.1	946	LAMA4
chr6	112463397	1	T	LAMA4.1	602	LAMA4
chr6	112463488	0	C	LAMA4.1	801	LAMA4
chr6	112463490	1	T	LAMA4.1	944	LAMA4
chr6	112463604	1	A	LAMA4.1	804	LAMA4
chr6	112465968	0	C	LAMA4.1	386	LAMA4
chr6	112466084	0	A	LAMA4.1	1015	LAMA4
chr6	112466088	1	T	LAMA4.1	319	LAMA4
chr6	112466199	1	G	LAMA4.1	857	LAMA4
chr6	112469318	0	T	LAMA4.1	2133	LAMA4
chr6	112469429	0	G	LAMA4.1	757	LAMA4
chr6	112469434	1	T	LAMA4.1	2142	LAMA4
chr6	112469509	0	T	LAMA4.1	1256	LAMA4
chr6	112469539	1	C	LAMA4.1	760	LAMA4
chr6	112469626	1	A	LAMA4.1	1254	LAMA4
chr6	112471640	0	A	LAMA4.1	301	LAMA4
chr6	112471753	0	T	LAMA4.1	549	LAMA4
chr6	112471755	1	T	LAMA4.1	312	LAMA4
chr6	112471869	1	G	LAMA4.1	545	LAMA4
chr6	112476003	0	A	LAMA4.1	1119	LAMA4
chr6	112476079	0	C	LAMA4.1	144	LAMA4
chr6	112476115	1	T	LAMA4.1	1117	LAMA4
chr6	112476195	1	A	LAMA4.1	145	LAMA4
chr6	112476691	0	G	LAMA4.1	1364	LAMA4
chr6	112476783	0	G	LAMA4.1	637	LAMA4
chr6	112476807	1	G	LAMA4.1	1357	LAMA4
chr6	112476895	0	A	LAMA4.1	574	LAMA4
chr6	112476897	1	C	LAMA4.1	307	LAMA4
chr6	112477013	1	T	LAMA4.1	542	LAMA4
chr6	112479836	0	G	LAMA4.1	1066	LAMA4
chr6	112479945	0	A	LAMA4.1	1697	LAMA4
chr6	112479953	1	C	LAMA4.1	1080	LAMA4
chr6	112480061	0	C	LAMA4.1	770	LAMA4
chr6	112480063	1	G	LAMA4.1	1744	LAMA4
chr6	112480175	1	T	LAMA4.1	780	LAMA4
chr6	112486322	0	G	LAMA4.1	817	LAMA4
chr6	112486399	0	G	LAMA4.1	141	LAMA4
chr6	112486437	1	G	LAMA4.1	854	LAMA4
chr6	112486461	0	C	LAMA4.1	305	LAMA4
chr6	112486489	1	G	LAMA4.1	141	LAMA4
chr6	112486559	1	G	LAMA4.1	298	LAMA4
chr6	112493788	0	C	LAMA4.2	749	LAMA4
chr6	112493899	0	G	LAMA4.2	1457	LAMA4
chr6	112493904	1	T	LAMA4.2	720	LAMA4
chr6	112493973	0	T	LAMA4.2	891	LAMA4
chr6	112494020	1	G	LAMA4.2	1456	LAMA4
chr6	112494080	1	A	LAMA4.2	889	LAMA4
chr6	112496466	0	C	LAMA4.2	1208	LAMA4
chr6	112496523	0	G	LAMA4.2	809	LAMA4
chr6	112496580	1	C	LAMA4.2	1183	LAMA4
chr6	112496602	0	G	LAMA4.2	608	LAMA4
chr6	112496635	1	G	LAMA4.2	819	LAMA4
chr6	112496718	1	G	LAMA4.2	645	LAMA4
chr6	112499266	0	G	LAMA4.2	936	LAMA4
chr6	112499369	0	T	LAMA4.2	945	LAMA4
chr6	112499385	1	T	LAMA4.2	936	LAMA4
chr6	112499490	1	A	LAMA4.2	956	LAMA4
chr6	112506393	0	C	LAMA4.2	920	LAMA4
chr6	112506504	0	G	LAMA4.2	190	LAMA4
chr6	112506508	1	C	LAMA4.2	936	LAMA4
chr6	112506617	1	C	LAMA4.2	183	LAMA4
chr6	112508619	0	A	LAMA4.2	190	LAMA4
chr6	112508681	0	C	LAMA4.2	1085	LAMA4
chr6	112508709	1	A	LAMA4.2	192	LAMA4
chr6	112508762	0	A	LAMA4.2	552	LAMA4
chr6	112508791	1	C	LAMA4.2	1098	LAMA4
chr6	112508870	1	A	LAMA4.2	543	LAMA4
chr6	112510280	0	G	LAMA4.2	156	LAMA4
chr6	112510360	0	A	LAMA4.2	31	LAMA4
chr6	112510371	1	G	LAMA4.2	160	LAMA4
chr6	112510442	1	C	LAMA4.2	25	LAMA4
chr6	112512793	0	G	LAMA4.2	167	LAMA4
chr6	112512903	0	C	LAMA4.2	551	LAMA4
chr6	112512910	1	T	LAMA4.2	294	LAMA4
chr6	112512962	0	G	LAMA4.2	94	LAMA4
chr6	112513013	1	T	LAMA4.2	548	LAMA4
chr6	112513022	0	T	LAMA4.2	1155	LAMA4
chr6	112513050	1	C	LAMA4.2	103	LAMA4
chr6	112513136	1	G	LAMA4.2	1174	LAMA4
chr6	112522783	0	G	LAMA4.2	89	LAMA4
chr6	112522888	0	A	LAMA4.2	432	LAMA4
chr6	112522903	1	C	LAMA4.2	98	LAMA4
chr6	112522993	1	A	LAMA4.2	471	LAMA4
chr6	112528133	0	A	LAMA4.2	1069	LAMA4
chr6	112528203	0	A	LAMA4.2	17	LAMA4
chr6	112528258	1	C	LAMA4.2	1085	LAMA4
chr6	112528297	0	C	LAMA4.2	248	LAMA4
chr6	112528311	1	T	LAMA4.2	12	LAMA4
chr6	112528396	1	G	LAMA4.2	330	LAMA4
chr6	112537548	0	G	LAMA4.2	412	LAMA4
chr6	112537606	0	T	LAMA4.2	363	LAMA4
chr6	112537649	1	G	LAMA4.2	413	LAMA4
chr6	112537719	1	G	LAMA4.2	377	LAMA4
chr6	112574927	0	T	LAMA4.2	769	LAMA4
chr6	112575026	0	T	LAMA4.2	277	LAMA4
chr6	112575042	1	A	LAMA4.2	754	LAMA4
chr6	112575139	1	A	LAMA4.2	342	LAMA4
chr6	112575156	0	A	LAMA4.2	399	LAMA4
chr6	112575253	1	A	LAMA4.2	403	LAMA4
chr6	112575266	0	G	LAMA4.2	625	LAMA4
chr6	112575369	0	A	LAMA4.2	333	LAMA4
chr6	112575371	1	T	LAMA4.2	624	LAMA4
chr6	112575490	1	G	LAMA4.2	322	LAMA4
chr6	117609632	0	T	ROS1.1	168	ROS1
chr6	117609682	0	G	ROS1.1	876	ROS1
chr6	117609721	1	A	ROS1.1	159	ROS1
chr6	117609797	0	C	ROS1.1	1366	ROS1
chr6	117609800	1	C	ROS1.1	566	ROS1
chr6	117609841	0	T	ROS1.1	306	ROS1
chr6	117609915	1	C	ROS1.1	1335	ROS1
chr6	117609930	0	C	ROS1.1	25	ROS1
chr6	117609950	1	A	ROS1.1	548	ROS1
chr6	117610047	1	G	ROS1.1	29	ROS1
chr6	117622100	0	C	ROS1.1	5	ROS1
chr6	117622183	0	G	ROS1.1	929	ROS1
chr6	117622216	1	G	ROS1.1	5	ROS1
chr6	117622298	0	C	ROS1.1	251	ROS1
chr6	117622300	1	C	ROS1.1	974	ROS1
chr6	117622392	1	G	ROS1.1	242	ROS1
chr6	117629910	0	C	ROS1.1	495	ROS1
chr6	117630028	0	G	ROS1.1	143	ROS1
chr6	117630029	1	G	ROS1.1	478	ROS1
chr6	117630139	1	A	ROS1.1	140	ROS1
chr6	117631204	0	A	ROS1.1	4	ROS1
chr6	117631279	0	C	ROS1.1	188	ROS1
chr6	117631282	1	A	ROS1.1	9	ROS1
chr6	117631379	0	A	ROS1.1	676	ROS1
chr6	117631381	1	C	ROS1.1	186	ROS1
chr6	117631495	1	C	ROS1.1	678	ROS1
chr6	117632141	0	G	ROS1.1	326	ROS1
chr6	117632192	0	A	ROS1.1	549	ROS1
chr6	117632257	1	C	ROS1.1	323	ROS1
chr6	117632303	1	T	ROS1.1	552	ROS1
chr6	117638280	0	C	ROS1.1	322	ROS1
chr6	117638377	0	G	ROS1.1	1239	ROS1
chr6	117638399	1	T	ROS1.1	319	ROS1
chr6	117638491	1	G	ROS1.1	1272	ROS1
chr6	117639330	0	A	ROS1.1	1175	ROS1
chr6	117639445	1	A	ROS1.1	1211	ROS1
chr6	117640929	0	C	ROS1.1	117	ROS1
chr6	117641044	0	T	ROS1.1	887	ROS1
chr6	117641046	1	G	ROS1.1	116	ROS1
chr6	117641140	0	T	ROS1.1	841	ROS1
chr6	117641158	1	G	ROS1.1	910	ROS1
chr6	117641257	1	T	ROS1.1	832	ROS1
chr6	117642371	0	G	ROS1.1	930	ROS1
chr6	117642436	0	G	ROS1.1	729	ROS1
chr6	117642477	1	C	ROS1.1	958	ROS1
chr6	117642509	0	G	ROS1.1	611	ROS1
chr6	117642545	1	C	ROS1.1	675	ROS1
chr6	117642623	1	T	ROS1.1	658	ROS1
chr6	117645470	0	A	ROS1.1	7	ROS1
chr6	117645534	0	C	ROS1.1	74	ROS1
chr6	117645548	1	A	ROS1.1	0	ROS1
chr6	117645647	1	G	ROS1.1	82	ROS1
chr6	117647328	0	A	ROS1.1	630	ROS1
chr6	117647428	0	C	ROS1.1	1095	ROS1
chr6	117647434	1	C	ROS1.1	619	ROS1
chr6	117647530	0	A	ROS1.1	655	ROS1
chr6	117647536	1	C	ROS1.1	1087	ROS1
chr6	117647649	1	C	ROS1.1	621	ROS1
chr6	117650471	0	G	ROS1.1	970	ROS1
chr6	117650548	0	C	ROS1.1	1360	ROS1
chr6	117650583	1	G	ROS1.1	1014	ROS1
chr6	117650659	1	T	ROS1.1	1376	ROS1
chr6	117658312	0	G	ROS1.1	194	ROS1
chr6	117658369	0	A	ROS1.1	318	ROS1
chr6	117658387	1	A	ROS1.1	149	ROS1
chr6	117658473	0	T	ROS1.1	118	ROS1
chr6	117658481	1	T	ROS1.1	455	ROS1
chr6	117658583	1	C	ROS1.1	115	ROS1
[truncated: 3,512 more rows]
