# Supplementary material for: Quantitative analysis of differences in copy numbers using read depth obtained from PCR-enriched samples and controls
Source: BMC Bioinformatics. 2015 Jan 28;16:17. doi: 10.1186/s12859-014-0428-5 (PMC4384318; doi:10.1186/s12859-014-0428-5)
Supplement: Additional file 2 — Primer read depth raw data. This archive (zip) contains one tab-separated text file (tsv) per sequencing run and sample. Each file name is composed of the run id and sample name. The column definitions are: chromosome, position, direction, reference base, cluster name, depth and original gene name. [file 12859_2014_428_MOESM2_ESM.zip › M62_NA01201.tsv]

chr1	5923229	0	A	NPHP4	1054	NPHP4
chr1	5923335	0	A	NPHP4	422	NPHP4
chr1	5923341	1	T	NPHP4	1048	NPHP4
chr1	5923429	0	A	NPHP4	713	NPHP4
chr1	5923440	1	A	NPHP4	472	NPHP4
chr1	5923549	1	A	NPHP4	855	NPHP4
chr1	5923905	0	T	NPHP4	1064	NPHP4
chr1	5923969	0	A	NPHP4	744	NPHP4
chr1	5924027	1	G	NPHP4	1019	NPHP4
chr1	5924046	0	C	NPHP4	757	NPHP4
chr1	5924083	1	A	NPHP4	756	NPHP4
chr1	5924163	1	A	NPHP4	792	NPHP4
chr1	5924358	0	G	NPHP4	672	NPHP4
chr1	5924398	0	C	NPHP4	743	NPHP4
chr1	5924476	1	G	NPHP4	445	NPHP4
chr1	5924492	0	C	NPHP4	279	NPHP4
chr1	5924522	1	A	NPHP4	828	NPHP4
chr1	5924614	1	C	NPHP4	255	NPHP4
chr1	5925096	0	T	NPHP4	573	NPHP4
chr1	5925166	0	A	NPHP4	762	NPHP4
chr1	5925196	1	A	NPHP4	646	NPHP4
chr1	5925210	0	C	NPHP4	454	NPHP4
chr1	5925289	1	A	NPHP4	742	NPHP4
chr1	5925329	1	G	NPHP4	442	NPHP4
chr1	5926362	0	C	NPHP4	1250	NPHP4
chr1	5926431	0	A	NPHP4	544	NPHP4
chr1	5926484	1	A	NPHP4	1208	NPHP4
chr1	5926500	0	C	NPHP4	411	NPHP4
chr1	5926524	1	A	NPHP4	635	NPHP4
chr1	5926592	1	C	NPHP4	393	NPHP4
chr1	5927055	0	G	NPHP4	372	NPHP4
chr1	5927090	0	C	NPHP4	500	NPHP4
chr1	5927150	1	C	NPHP4	523	NPHP4
chr1	5927197	1	A	NPHP4	497	NPHP4
chr1	5927755	0	G	NPHP4	582	NPHP4
chr1	5927842	0	G	NPHP4	973	NPHP4
chr1	5927860	1	G	NPHP4	693	NPHP4
chr1	5927877	0	T	NPHP4	763	NPHP4
chr1	5927952	1	A	NPHP4	1012	NPHP4
chr1	5927997	1	C	NPHP4	756	NPHP4
chr1	5933291	0	T	NPHP4	24	NPHP4
chr1	5933354	0	C	NPHP4	846	NPHP4
chr1	5933408	1	A	NPHP4	16	NPHP4
chr1	5933461	1	T	NPHP4	841	NPHP4
chr1	5934471	0	T	NPHP4	34	NPHP4
chr1	5934513	0	T	NPHP4	505	NPHP4
chr1	5934563	1	T	NPHP4	34	NPHP4
chr1	5934569	0	A	NPHP4	608	NPHP4
chr1	5934636	1	G	NPHP4	563	NPHP4
chr1	5934650	0	C	NPHP4	343	NPHP4
chr1	5934682	1	T	NPHP4	604	NPHP4
chr1	5934748	1	A	NPHP4	302	NPHP4
chr1	5934833	0	G	NPHP4	1586	NPHP4
chr1	5934937	0	A	NPHP4	115	NPHP4
chr1	5934952	1	A	NPHP4	1608	NPHP4
chr1	5934981	0	G	NPHP4	1089	NPHP4
chr1	5935004	1	C	NPHP4	128	NPHP4
chr1	5935120	1	T	NPHP4	908	NPHP4
chr1	5935125	0	G	NPHP4	689	NPHP4
chr1	5935248	1	T	NPHP4	781	NPHP4
chr1	5937107	0	G	NPHP4	970	NPHP4
chr1	5937152	0	C	NPHP4	1067	NPHP4
chr1	5937205	1	A	NPHP4	925	NPHP4
chr1	5937228	0	A	NPHP4	583	NPHP4
chr1	5937295	1	A	NPHP4	959	NPHP4
chr1	5937299	0	G	NPHP4	270	NPHP4
chr1	5937351	1	G	NPHP4	658	NPHP4
chr1	5937397	1	G	NPHP4	2	NPHP4
chr1	5940172	0	A	NPHP4	1005	NPHP4
chr1	5940277	0	C	NPHP4	1091	NPHP4
chr1	5940281	1	T	NPHP4	1013	NPHP4
chr1	5940386	1	C	NPHP4	1114	NPHP4
chr1	5947263	0	T	NPHP4	456	NPHP4
chr1	5947330	0	G	NPHP4	1184	NPHP4
chr1	5947378	1	T	NPHP4	462	NPHP4
chr1	5947448	0	T	NPHP4	505	NPHP4
chr1	5947452	1	C	NPHP4	1175	NPHP4
chr1	5947477	0	T	NPHP4	10	NPHP4
chr1	5947534	1	A	NPHP4	9	NPHP4
chr1	5947617	1	A	NPHP4	1171	NPHP4
chr1	5950883	0	A	NPHP4	260	NPHP4
chr1	5950939	0	C	NPHP4	494	NPHP4
chr1	5950985	1	A	NPHP4	270	NPHP4
chr1	5951049	0	C	NPHP4	594	NPHP4
chr1	5951061	1	A	NPHP4	600	NPHP4
chr1	5951167	1	T	NPHP4	733	NPHP4
chr1	5964655	0	T	NPHP4	886	NPHP4
chr1	5964725	0	G	NPHP4	283	NPHP4
chr1	5964794	1	G	NPHP4	996	NPHP4
chr1	5964812	0	A	NPHP4	964	NPHP4
chr1	5964839	1	A	NPHP4	367	NPHP4
chr1	5964932	1	G	NPHP4	936	NPHP4
chr1	5965326	0	G	NPHP4	789	NPHP4
chr1	5965374	0	G	NPHP4	294	NPHP4
chr1	5965416	1	G	NPHP4	581	NPHP4
chr1	5965434	0	G	NPHP4	699	NPHP4
chr1	5965464	1	G	NPHP4	340	NPHP4
chr1	5965476	0	C	NPHP4	545	NPHP4
chr1	5965553	1	A	NPHP4	752	NPHP4
chr1	5965592	1	A	NPHP4	39	NPHP4
chr1	5965641	0	C	NPHP4	544	NPHP4
chr1	5965716	0	A	NPHP4	382	NPHP4
chr1	5965745	1	C	NPHP4	701	NPHP4
chr1	5965821	0	C	NPHP4	519	NPHP4
chr1	5965839	1	T	NPHP4	0	NPHP4
chr1	5965929	1	C	NPHP4	452	NPHP4
chr1	5967139	0	T	NPHP4	1608	NPHP4
chr1	5967279	0	A	NPHP4	133	NPHP4
chr1	5967280	1	C	NPHP4	1405	NPHP4
chr1	5967346	1	A	NPHP4	155	NPHP4
chr1	5969187	0	G	NPHP4	1129	NPHP4
chr1	5969305	1	A	NPHP4	1354	NPHP4
chr1	5987662	0	T	NPHP4	343	NPHP4
chr1	5987737	0	A	NPHP4	1766	NPHP4
chr1	5987786	1	A	NPHP4	352	NPHP4
chr1	5987800	0	G	NPHP4	1015	NPHP4
chr1	5987861	1	G	NPHP4	1772	NPHP4
chr1	5987897	1	C	NPHP4	681	NPHP4
chr1	5993123	0	C	NPHP4	1242	NPHP4
chr1	5993189	0	A	NPHP4	519	NPHP4
chr1	5993237	1	C	NPHP4	1189	NPHP4
chr1	5993250	0	C	NPHP4	1369	NPHP4
chr1	5993304	1	G	NPHP4	742	NPHP4
chr1	5993309	0	A	NPHP4	1384	NPHP4
chr1	5993370	1	A	NPHP4	1047	NPHP4
chr1	5993432	1	A	NPHP4	993	NPHP4
chr1	6007100	0	A	NPHP4	1145	NPHP4
chr1	6007202	0	C	NPHP4	804	NPHP4
chr1	6007210	1	A	NPHP4	1024	NPHP4
chr1	6007305	0	C	NPHP4	1205	NPHP4
chr1	6007310	1	C	NPHP4	590	NPHP4
chr1	6007428	1	T	NPHP4	1196	NPHP4
chr1	6008067	0	A	NPHP4	1402	NPHP4
chr1	6008164	0	A	NPHP4	1295	NPHP4
chr1	6008189	1	A	NPHP4	1407	NPHP4
chr1	6008245	0	T	NPHP4	499	NPHP4
chr1	6008307	1	C	NPHP4	1279	NPHP4
chr1	6008351	1	G	NPHP4	482	NPHP4
chr1	6012757	0	C	NPHP4	831	NPHP4
chr1	6012814	0	C	NPHP4	1105	NPHP4
chr1	6012858	1	T	NPHP4	644	NPHP4
chr1	6012932	1	G	NPHP4	1103	NPHP4
chr1	6021795	0	T	NPHP4	1250	NPHP4
chr1	6021875	0	G	NPHP4	1182	NPHP4
chr1	6021911	1	G	NPHP4	1052	NPHP4
chr1	6021989	0	T	NPHP4	941	NPHP4
chr1	6021993	1	G	NPHP4	1108	NPHP4
chr1	6022097	1	A	NPHP4	866	NPHP4
chr1	6027331	0	T	NPHP4	1069	NPHP4
chr1	6027444	1	A	NPHP4	1097	NPHP4
chr1	6029048	0	C	NPHP4	1584	NPHP4
chr1	6029162	0	G	NPHP4	1378	NPHP4
chr1	6029163	1	C	NPHP4	1605	NPHP4
chr1	6029224	0	T	NPHP4	1037	NPHP4
chr1	6029280	1	C	NPHP4	1329	NPHP4
chr1	6029344	1	G	NPHP4	1089	NPHP4
chr1	6038340	0	A	NPHP4	666	NPHP4
chr1	6038452	0	C	NPHP4	565	NPHP4
chr1	6038457	1	A	NPHP4	680	NPHP4
chr1	6038570	1	C	NPHP4	554	NPHP4
chr1	6046192	0	T	NPHP4	1041	NPHP4
chr1	6046262	0	C	NPHP4	1128	NPHP4
chr1	6046311	1	A	NPHP4	1011	NPHP4
chr1	6046382	1	G	NPHP4	1308	NPHP4
chr2	29416015	0	G	ALK	523	ALK
chr2	29416121	0	C	ALK	460	ALK
chr2	29416133	1	G	ALK	559	ALK
chr2	29416210	0	A	ALK	523	ALK
chr2	29416222	1	G	ALK	279	ALK
chr2	29416265	0	G	ALK	575	ALK
chr2	29416331	1	A	ALK	394	ALK
chr2	29416343	0	C	ALK	357	ALK
chr2	29416374	1	G	ALK	469	ALK
chr2	29416450	0	G	ALK	461	ALK
chr2	29416461	1	T	ALK	362	ALK
chr2	29416567	0	A	ALK	52	ALK
chr2	29416571	1	A	ALK	432	ALK
chr2	29416595	0	G	ALK	720	ALK
chr2	29416669	1	T	ALK	117	ALK
chr2	29416676	0	A	ALK	145	ALK
chr2	29416716	1	C	ALK	831	ALK
chr2	29416765	0	A	ALK	680	ALK
chr2	29416773	1	T	ALK	238	ALK
chr2	29416874	1	A	ALK	686	ALK
chr2	29419590	0	T	ALK	1374	ALK
chr2	29419698	0	G	ALK	916	ALK
chr2	29419705	1	G	ALK	1149	ALK
chr2	29419811	1	A	ALK	920	ALK
chr2	29420348	0	T	ALK	1758	ALK
chr2	29420461	0	C	ALK	802	ALK
chr2	29420468	1	A	ALK	1721	ALK
chr2	29420539	0	G	ALK	678	ALK
chr2	29420554	1	A	ALK	821	ALK
chr2	29420650	1	A	ALK	700	ALK
chr2	29430015	0	T	ALK	1256	ALK
chr2	29430107	0	T	ALK	1622	ALK
chr2	29430126	1	A	ALK	1104	ALK
chr2	29430216	1	A	ALK	1773	ALK
chr2	29432564	0	T	ALK	1066	ALK
chr2	29432653	0	T	ALK	664	ALK
chr2	29432685	1	A	ALK	1026	ALK
chr2	29432728	0	T	ALK	1975	ALK
chr2	29432741	1	G	ALK	736	ALK
chr2	29432841	1	T	ALK	1995	ALK
chr2	29436760	0	T	ALK	1813	ALK
chr2	29436874	0	A	ALK	974	ALK
chr2	29436877	1	T	ALK	1775	ALK
chr2	29436994	1	G	ALK	969	ALK
chr2	29443547	0	G	ALK	1265	ALK
chr2	29443611	0	T	ALK	1029	ALK
chr2	29443668	1	A	ALK	1289	ALK
chr2	29443732	1	T	ALK	1025	ALK
chr2	29445156	0	G	ALK	430	ALK
chr2	29445242	0	T	ALK	0	ALK
chr2	29445248	1	C	ALK	473	ALK
chr2	29445327	0	T	ALK	590	ALK
chr2	29445361	1	T	ALK	609	ALK
chr2	29445388	0	C	ALK	718	ALK
chr2	29445429	1	A	ALK	618	ALK
chr2	29445507	1	C	ALK	715	ALK
chr2	29446167	0	A	ALK	851	ALK
chr2	29446223	0	T	ALK	685	ALK
chr2	29446267	0	G	ALK	978	ALK
chr2	29446287	1	G	ALK	883	ALK
chr2	29446331	1	T	ALK	747	ALK
chr2	29446339	0	A	ALK	1126	ALK
chr2	29446390	1	G	ALK	764	ALK
chr2	29446458	1	C	ALK	1141	ALK
chr2	29448273	0	A	ALK	877	ALK
chr2	29448332	0	A	ALK	1093	ALK
chr2	29448383	1	A	ALK	866	ALK
chr2	29448452	1	G	ALK	980	ALK
chr2	29449753	0	G	ALK	860	ALK
chr2	29449848	0	T	ALK	442	ALK
chr2	29449873	1	T	ALK	852	ALK
chr2	29449888	0	G	ALK	162	ALK
chr2	29449942	1	T	ALK	421	ALK
chr2	29450004	1	C	ALK	177	ALK
chr2	29450414	0	G	ALK	3	ALK
chr2	29450441	0	T	ALK	804	ALK
chr2	29450498	0	C	ALK	1060	ALK
chr2	29450513	1	G	ALK	1066	ALK
chr2	29450552	1	C	ALK	807	ALK
chr2	29450621	1	G	ALK	1007	ALK
chr2	29451711	0	C	ALK	30	ALK
chr2	29451759	0	C	ALK	50	ALK
chr2	29451829	1	C	ALK	26	ALK
chr2	29451885	0	T	ALK	27	ALK
chr2	29451892	1	C	ALK	49	ALK
chr2	29451974	1	G	ALK	560	ALK
chr2	29455093	0	C	ALK	1155	ALK
chr2	29455199	0	A	ALK	1233	ALK
chr2	29455210	1	G	ALK	1216	ALK
chr2	29455248	0	T	ALK	0	ALK
chr2	29455311	1	T	ALK	1088	ALK
chr2	29455389	1	T	ALK	1689	ALK
chr2	29456410	0	A	ALK	0	ALK
chr2	29456508	0	C	ALK	1334	ALK
chr2	29456531	1	C	ALK	1333	ALK
chr2	29456613	1	C	ALK	1321	ALK
chr2	29462479	0	T	ALK	1317	ALK
chr2	29462593	0	T	ALK	911	ALK
chr2	29462601	1	T	ALK	1303	ALK
chr2	29462658	0	T	ALK	1492	ALK
chr2	29462706	1	G	ALK	1202	ALK
chr2	29462779	1	C	ALK	1515	ALK
chr2	29473931	0	G	ALK	604	ALK
chr2	29474018	0	G	ALK	1533	ALK
chr2	29474055	1	T	ALK	691	ALK
chr2	29474130	0	T	ALK	17	ALK
chr2	29474132	1	A	ALK	1404	ALK
chr2	29474232	1	A	ALK	13	ALK
chr2	29497904	0	C	ALK	1306	ALK
chr2	29498006	0	C	ALK	1617	ALK
chr2	29498017	1	C	ALK	1310	ALK
chr2	29498124	1	T	ALK	1607	ALK
chr2	29498193	0	A	ALK	818	ALK
chr2	29498298	0	T	ALK	1718	ALK
chr2	29498299	1	A	ALK	714	ALK
chr2	29498419	1	A	ALK	1448	ALK
chr2	29519730	0	T	ALK	1038	ALK
chr2	29519814	0	G	ALK	757	ALK
chr2	29519846	1	C	ALK	1310	ALK
chr2	29519875	0	A	ALK	1617	ALK
chr2	29519933	1	C	ALK	750	ALK
chr2	29519990	1	C	ALK	1851	ALK
chr2	29541128	0	T	ALK	920	ALK
chr2	29541212	0	G	ALK	1333	ALK
chr2	29541247	1	T	ALK	1210	ALK
chr2	29541331	1	C	ALK	1034	ALK
chr2	29543584	0	G	ALK	1325	ALK
chr2	29543655	0	A	ALK	268	ALK
chr2	29543703	1	C	ALK	963	ALK
chr2	29543773	1	A	ALK	253	ALK
chr2	29551137	0	C	ALK	995	ALK
chr2	29551235	0	T	ALK	1002	ALK
chr2	29551259	1	G	ALK	985	ALK
chr2	29551330	0	T	ALK	30	ALK
chr2	29551342	1	A	ALK	881	ALK
chr2	29551443	1	A	ALK	34	ALK
chr2	29606563	0	C	ALK	833	ALK
chr2	29606667	0	C	ALK	1878	ALK
chr2	29606679	1	G	ALK	640	ALK
chr2	29606785	1	T	ALK	1859	ALK
chr2	29754741	0	C	ALK	921	ALK
chr2	29754818	0	T	ALK	995	ALK
chr2	29754850	1	A	ALK	993	ALK
chr2	29754934	0	A	ALK	1463	ALK
chr2	29754937	1	A	ALK	767	ALK
chr2	29755054	1	T	ALK	1531	ALK
chr2	29917634	0	A	ALK	1037	ALK
chr2	29917742	0	G	ALK	1557	ALK
chr2	29917753	1	A	ALK	846	ALK
chr2	29917826	0	T	ALK	514	ALK
chr2	29917863	1	C	ALK	1563	ALK
chr2	29917921	1	C	ALK	492	ALK
chr2	29940373	0	C	ALK	1619	ALK
chr2	29940481	0	T	ALK	1023	ALK
chr2	29940484	1	C	ALK	1463	ALK
chr2	29940587	1	A	ALK	928	ALK
chr2	30142816	0	T	ALK	752	ALK
chr2	30142877	0	A	ALK	396	ALK
chr2	30142949	0	T	ALK	79	ALK
chr2	30142957	1	A	ALK	783	ALK
chr2	30142999	1	C	ALK	415	ALK
chr2	30143003	0	T	ALK	19	ALK
chr2	30143018	1	G	ALK	151	ALK
chr2	30143143	1	T	ALK	16	ALK
chr2	47600571	0	T	EPCAM	750	EPCAM
chr2	47600663	0	C	EPCAM	434	EPCAM
chr2	47600683	1	C	EPCAM	682	EPCAM
chr2	47600768	1	G	EPCAM	327	EPCAM
chr2	47600875	0	G	EPCAM	604	EPCAM
chr2	47600938	0	C	EPCAM	614	EPCAM
chr2	47600964	1	G	EPCAM	603	EPCAM
chr2	47601038	0	T	EPCAM	727	EPCAM
chr2	47601042	1	C	EPCAM	974	EPCAM
chr2	47601151	0	A	EPCAM	748	EPCAM
chr2	47601160	1	T	EPCAM	667	EPCAM
chr2	47601266	1	T	EPCAM	741	EPCAM
chr2	47602339	0	T	EPCAM	359	EPCAM
chr2	47602389	0	C	EPCAM	934	EPCAM
chr2	47602445	1	G	EPCAM	346	EPCAM
chr2	47602488	1	C	EPCAM	946	EPCAM
chr2	47604086	0	A	EPCAM	1571	EPCAM
chr2	47604173	0	C	EPCAM	981	EPCAM
chr2	47604202	1	A	EPCAM	1591	EPCAM
chr2	47604290	1	T	EPCAM	1309	EPCAM
chr2	47606015	0	G	EPCAM	12	EPCAM
chr2	47606112	0	T	EPCAM	418	EPCAM
chr2	47606118	1	T	EPCAM	0	EPCAM
chr2	47606224	1	A	EPCAM	494	EPCAM
chr2	47606866	0	T	EPCAM	1607	EPCAM
chr2	47606960	0	G	EPCAM	2204	EPCAM
chr2	47606979	1	T	EPCAM	1542	EPCAM
chr2	47607041	0	T	EPCAM	572	EPCAM
chr2	47607079	1	A	EPCAM	2197	EPCAM
chr2	47607161	1	A	EPCAM	691	EPCAM
chr2	47612282	0	A	EPCAM	1447	EPCAM
chr2	47612393	1	C	EPCAM	1519	EPCAM
chr2	47613668	0	A	EPCAM	1	EPCAM
chr2	47613727	0	A	EPCAM	618	EPCAM
chr2	47613767	1	G	EPCAM	0	EPCAM
chr2	47613839	1	A	EPCAM	677	EPCAM
chr3	100432492	0	C	TFG	740	TFG
chr3	100432552	0	G	TFG	718	TFG
chr3	100432570	0	A	TFG	777	TFG
chr3	100432586	1	G	TFG	842	TFG
chr3	100432638	1	G	TFG	7	TFG
chr3	100432664	1	A	TFG	698	TFG
chr3	100432675	0	T	TFG	727	TFG
chr3	100432811	1	C	TFG	720	TFG
chr3	100438720	0	A	TFG	17	TFG
chr3	100438858	1	C	TFG	2	TFG
chr3	100438869	0	C	TFG	1	TFG
chr3	100438982	1	C	TFG	17	TFG
chr3	100447567	0	C	TFG	1056	TFG
chr3	100447658	0	A	TFG	824	TFG
chr3	100447681	1	T	TFG	1100	TFG
chr3	100447778	1	T	TFG	1269	TFG
chr3	100451298	0	A	TFG	1231	TFG
chr3	100451415	0	T	TFG	1505	TFG
chr3	100451416	1	T	TFG	1514	TFG
chr3	100451510	0	G	TFG	1363	TFG
chr3	100451532	1	A	TFG	1610	TFG
chr3	100451626	1	A	TFG	1337	TFG
chr3	100455395	0	A	TFG	1762	TFG
chr3	100455458	0	C	TFG	1803	TFG
chr3	100455515	1	C	TFG	1764	TFG
chr3	100455530	0	G	TFG	1600	TFG
chr3	100455575	1	A	TFG	1821	TFG
chr3	100455648	1	G	TFG	1295	TFG
chr3	100463645	0	T	TFG	981	TFG
chr3	100463692	0	A	TFG	836	TFG
chr3	100463765	1	T	TFG	897	TFG
chr3	100463790	1	A	TFG	879	TFG
chr3	100466928	0	C	TFG	409	TFG
chr3	100466997	0	C	TFG	1144	TFG
chr3	100467026	1	C	TFG	451	TFG
chr3	100467092	0	A	TFG	1108	TFG
chr3	100467096	1	T	TFG	988	TFG
chr3	100467201	0	T	TFG	1135	TFG
chr3	100467209	1	A	TFG	0	TFG
chr3	100467283	0	A	TFG	431	TFG
chr3	100467307	1	A	TFG	1144	TFG
chr3	100467399	1	T	TFG	476	TFG
chr3	142985490	0	A	SLC9A9	1879	SLC9A9
chr3	142985580	0	C	SLC9A9	1132	SLC9A9
chr3	142985608	1	T	SLC9A9	1898	SLC9A9
chr3	142985668	0	A	SLC9A9	1104	SLC9A9
chr3	142985700	1	T	SLC9A9	1145	SLC9A9
chr3	142985776	0	T	SLC9A9	11	SLC9A9
chr3	142985786	1	A	SLC9A9	1044	SLC9A9
chr3	142985896	1	C	SLC9A9	2038	SLC9A9
chr3	142987693	0	C	SLC9A9	6	SLC9A9
chr3	142987740	0	G	SLC9A9	1215	SLC9A9
chr3	142987815	1	T	SLC9A9	1350	SLC9A9
chr3	142987850	1	C	SLC9A9	1186	SLC9A9
chr3	143082305	0	A	SLC9A9	16	SLC9A9
chr3	143082385	0	T	SLC9A9	10	SLC9A9
chr3	143082425	1	A	SLC9A9	988	SLC9A9
chr3	143082521	1	T	SLC9A9	11	SLC9A9
chr3	143100832	0	A	SLC9A9	35	SLC9A9
chr3	143100945	0	T	SLC9A9	2128	SLC9A9
chr3	143100951	1	C	SLC9A9	1349	SLC9A9
chr3	143101061	1	G	SLC9A9	2160	SLC9A9
chr3	143185800	0	G	SLC9A9	1420	SLC9A9
chr3	143185867	0	G	SLC9A9	1348	SLC9A9
chr3	143185906	1	G	SLC9A9	1421	SLC9A9
chr3	143185969	0	A	SLC9A9	750	SLC9A9
chr3	143185973	1	G	SLC9A9	1392	SLC9A9
chr3	143186085	1	T	SLC9A9	746	SLC9A9
chr3	143212463	0	A	SLC9A9	1348	SLC9A9
chr3	143212561	0	A	SLC9A9	1832	SLC9A9
chr3	143212569	1	G	SLC9A9	1364	SLC9A9
chr3	143212680	1	T	SLC9A9	1760	SLC9A9
chr3	143214149	0	A	SLC9A9	1235	SLC9A9
chr3	143214233	0	C	SLC9A9	1305	SLC9A9
chr3	143214246	1	A	SLC9A9	1216	SLC9A9
chr3	143214348	1	A	SLC9A9	1415	SLC9A9
chr3	143271160	0	C	SLC9A9	1205	SLC9A9
chr3	143271262	0	G	SLC9A9	529	SLC9A9
chr3	143271266	1	C	SLC9A9	1171	SLC9A9
chr3	143271346	1	C	SLC9A9	778	SLC9A9
chr3	143292902	0	A	SLC9A9	1614	SLC9A9
chr3	143292973	0	A	SLC9A9	1588	SLC9A9
chr3	143293019	1	T	SLC9A9	1500	SLC9A9
chr3	143293085	1	T	SLC9A9	1307	SLC9A9
chr3	143297405	0	T	SLC9A9	869	SLC9A9
chr3	143297503	0	T	SLC9A9	1949	SLC9A9
chr3	143297527	1	G	SLC9A9	12	SLC9A9
chr3	143297621	1	A	SLC9A9	2020	SLC9A9
chr3	143371024	0	C	SLC9A9	999	SLC9A9
chr3	143371117	0	T	SLC9A9	457	SLC9A9
chr3	143371126	1	C	SLC9A9	603	SLC9A9
chr3	143371230	1	T	SLC9A9	525	SLC9A9
chr3	143411962	0	G	SLC9A9	960	SLC9A9
chr3	143412042	0	G	SLC9A9	289	SLC9A9
chr3	143412074	1	G	SLC9A9	994	SLC9A9
chr3	143412093	0	C	SLC9A9	1614	SLC9A9
chr3	143412109	1	C	SLC9A9	343	SLC9A9
chr3	143412207	1	G	SLC9A9	1469	SLC9A9
chr3	143513793	0	G	SLC9A9	1386	SLC9A9
chr3	143513903	0	T	SLC9A9	17	SLC9A9
chr3	143513911	1	A	SLC9A9	1047	SLC9A9
chr3	143514016	1	C	SLC9A9	29	SLC9A9
chr3	143515625	0	T	SLC9A9	23	SLC9A9
chr3	143515705	0	G	SLC9A9	17	SLC9A9
chr3	143515742	1	T	SLC9A9	1	SLC9A9
chr3	143515778	1	G	SLC9A9	43	SLC9A9
chr3	143550765	0	G	SLC9A9	22	SLC9A9
chr3	143550879	0	T	SLC9A9	965	SLC9A9
chr3	143550880	1	C	SLC9A9	10	SLC9A9
chr3	143550976	0	A	SLC9A9	1717	SLC9A9
chr3	143550990	1	A	SLC9A9	1171	SLC9A9
chr3	143551097	1	G	SLC9A9	1669	SLC9A9
chr3	143566963	0	C	SLC9A9	1478	SLC9A9
chr3	143567064	0	G	SLC9A9	1190	SLC9A9
chr3	143567084	1	G	SLC9A9	1481	SLC9A9
chr3	143567155	0	G	SLC9A9	1131	SLC9A9
chr3	143567172	1	T	SLC9A9	1111	SLC9A9
chr3	143567268	1	C	SLC9A9	1090	SLC9A9
chr3	178916573	0	T	PIK3CA	722	PIK3CA
chr3	178916639	0	A	PIK3CA	8	PIK3CA
chr3	178916684	1	G	PIK3CA	603	PIK3CA
chr3	178916746	0	A	PIK3CA	1119	PIK3CA
chr3	178916750	1	A	PIK3CA	934	PIK3CA
chr3	178916803	0	G	PIK3CA	1344	PIK3CA
chr3	178916863	1	G	PIK3CA	23	PIK3CA
chr3	178916888	0	T	PIK3CA	905	PIK3CA
chr3	178916914	1	G	PIK3CA	1468	PIK3CA
chr3	178916993	1	G	PIK3CA	1005	PIK3CA
chr3	178917449	0	G	PIK3CA	1280	PIK3CA
chr3	178917537	0	G	PIK3CA	1156	PIK3CA
chr3	178917561	1	G	PIK3CA	1305	PIK3CA
chr3	178917608	0	T	PIK3CA	23	PIK3CA
chr3	178917650	1	A	PIK3CA	1076	PIK3CA
chr3	178917723	1	T	PIK3CA	24	PIK3CA
chr3	178919054	0	G	PIK3CA	7	PIK3CA
chr3	178919110	0	T	PIK3CA	1762	PIK3CA
chr3	178919111	1	C	PIK3CA	4	PIK3CA
chr3	178919194	0	A	PIK3CA	62	PIK3CA
chr3	178919219	1	C	PIK3CA	1631	PIK3CA
chr3	178919262	0	G	PIK3CA	11	PIK3CA
chr3	178919310	1	T	PIK3CA	60	PIK3CA
chr3	178919374	1	T	PIK3CA	5	PIK3CA
chr3	178921311	0	C	PIK3CA	1037	PIK3CA
chr3	178921415	0	G	PIK3CA	1061	PIK3CA
chr3	178921426	1	C	PIK3CA	1026	PIK3CA
chr3	178921506	0	A	PIK3CA	21	PIK3CA
chr3	178921533	1	C	PIK3CA	31	PIK3CA
chr3	178921573	0	A	PIK3CA	3	PIK3CA
chr3	178921583	1	G	PIK3CA	2	PIK3CA
chr3	178921689	1	A	PIK3CA	2	PIK3CA
chr3	178922256	0	G	PIK3CA	742	PIK3CA
chr3	178922321	0	G	PIK3CA	86	PIK3CA
chr3	178922368	1	C	PIK3CA	766	PIK3CA
chr3	178922418	1	G	PIK3CA	90	PIK3CA
chr3	178927321	0	A	PIK3CA	207	PIK3CA
chr3	178927432	0	G	PIK3CA	889	PIK3CA
chr3	178927440	1	A	PIK3CA	226	PIK3CA
chr3	178927534	1	C	PIK3CA	875	PIK3CA
chr3	178927892	0	G	PIK3CA	70	PIK3CA
chr3	178927990	1	C	PIK3CA	3	PIK3CA
chr3	178928028	0	C	PIK3CA	509	PIK3CA
chr3	178928093	0	C	PIK3CA	15	PIK3CA
chr3	178928106	1	A	PIK3CA	259	PIK3CA
chr3	178928180	0	C	PIK3CA	651	PIK3CA
chr3	178928209	1	C	PIK3CA	11	PIK3CA
chr3	178928246	0	G	PIK3CA	569	PIK3CA
chr3	178928274	1	C	PIK3CA	710	PIK3CA
chr3	178928334	0	G	PIK3CA	264	PIK3CA
chr3	178928351	1	C	PIK3CA	53	PIK3CA
chr3	178928445	1	C	PIK3CA	471	PIK3CA
chr3	178936039	0	C	PIK3CA	586	PIK3CA
chr3	178936065	0	C	PIK3CA	2042	PIK3CA
chr3	178936129	1	G	PIK3CA	585	PIK3CA
chr3	178936183	1	T	PIK3CA	2026	PIK3CA
chr3	178936945	0	T	PIK3CA	1205	PIK3CA
chr3	178937024	0	C	PIK3CA	9	PIK3CA
chr3	178937058	1	T	PIK3CA	1324	PIK3CA
chr3	178937135	1	C	PIK3CA	15	PIK3CA
chr3	178937306	0	T	PIK3CA	13	PIK3CA
chr3	178937447	1	G	PIK3CA	1859	PIK3CA
chr3	178937697	0	G	PIK3CA	746	PIK3CA
chr3	178937806	1	C	PIK3CA	948	PIK3CA
chr3	178937806	0	C	PIK3CA	7	PIK3CA
chr3	178937939	1	T	PIK3CA	6	PIK3CA
chr3	178938711	0	G	PIK3CA	1707	PIK3CA
chr3	178938779	0	A	PIK3CA	970	PIK3CA
chr3	178938827	1	C	PIK3CA	1539	PIK3CA
chr3	178938839	0	C	PIK3CA	1291	PIK3CA
chr3	178938891	1	G	PIK3CA	1222	PIK3CA
chr3	178938938	0	C	PIK3CA	1466	PIK3CA
chr3	178938946	1	G	PIK3CA	1345	PIK3CA
chr3	178939045	1	G	PIK3CA	1335	PIK3CA
chr3	178941809	0	G	PIK3CA	1373	PIK3CA
chr3	178941911	0	T	PIK3CA	758	PIK3CA
chr3	178941917	1	G	PIK3CA	1506	PIK3CA
chr3	178942021	1	T	PIK3CA	656	PIK3CA
chr3	178942385	0	T	PIK3CA	11	PIK3CA
chr3	178942517	0	C	PIK3CA	1823	PIK3CA
chr3	178942520	1	A	PIK3CA	13	PIK3CA
chr3	178942631	1	C	PIK3CA	1831	PIK3CA
chr3	178943719	0	T	PIK3CA	1348	PIK3CA
chr3	178943849	1	C	PIK3CA	1285	PIK3CA
chr3	178946957	0	G	PIK3CA	88	PIK3CA
chr3	178947074	0	G	PIK3CA	794	PIK3CA
chr3	178947077	1	G	PIK3CA	77	PIK3CA
chr3	178947155	0	G	PIK3CA	912	PIK3CA
chr3	178947189	1	C	PIK3CA	713	PIK3CA
chr3	178947275	1	T	PIK3CA	1267	PIK3CA
chr3	178947722	0	G	PIK3CA	606	PIK3CA
chr3	178947820	0	C	PIK3CA	417	PIK3CA
chr3	178947821	1	G	PIK3CA	410	PIK3CA
chr3	178947838	0	T	PIK3CA	46	PIK3CA
chr3	178947898	1	G	PIK3CA	261	PIK3CA
chr3	178947937	1	T	PIK3CA	649	PIK3CA
chr3	178947963	0	T	PIK3CA	6	PIK3CA
chr3	178948035	0	A	PIK3CA	626	PIK3CA
chr3	178948076	1	G	PIK3CA	19	PIK3CA
chr3	178948089	0	T	PIK3CA	625	PIK3CA
chr3	178948149	1	C	PIK3CA	763	PIK3CA
chr3	178948202	1	C	PIK3CA	518	PIK3CA
chr3	178951861	0	A	PIK3CA	25	PIK3CA
chr3	178951933	0	T	PIK3CA	1318	PIK3CA
chr3	178951977	1	C	PIK3CA	1260	PIK3CA
chr3	178952039	0	G	PIK3CA	914	PIK3CA
chr3	178952045	1	G	PIK3CA	1441	PIK3CA
chr3	178952127	0	C	PIK3CA	1881	PIK3CA
chr3	178952133	1	A	PIK3CA	625	PIK3CA
chr3	178952245	1	A	PIK3CA	1781	PIK3CA
chr5	149357195	0	C	SLC26A2	1081	SLC26A2
chr5	149357285	0	C	SLC26A2	884	SLC26A2
chr5	149357309	1	C	SLC26A2	1056	SLC26A2
chr5	149357364	0	C	SLC26A2	570	SLC26A2
chr5	149357387	1	C	SLC26A2	807	SLC26A2
chr5	149357453	0	T	SLC26A2	644	SLC26A2
chr5	149357486	1	G	SLC26A2	620	SLC26A2
chr5	149357563	0	G	SLC26A2	571	SLC26A2
chr5	149357567	1	G	SLC26A2	518	SLC26A2
chr5	149357638	0	G	SLC26A2	328	SLC26A2
chr5	149357671	1	T	SLC26A2	555	SLC26A2
chr5	149357699	0	G	SLC26A2	482	SLC26A2
chr5	149357756	1	C	SLC26A2	386	SLC26A2
chr5	149357771	0	G	SLC26A2	654	SLC26A2
chr5	149357794	1	C	SLC26A2	535	SLC26A2
chr5	149357876	0	G	SLC26A2	249	SLC26A2
chr5	149357883	1	G	SLC26A2	683	SLC26A2
chr5	149357988	1	T	SLC26A2	350	SLC26A2
chr5	149359772	0	C	SLC26A2	709	SLC26A2
chr5	149359859	0	G	SLC26A2	797	SLC26A2
chr5	149359890	1	C	SLC26A2	769	SLC26A2
chr5	149359929	0	C	SLC26A2	819	SLC26A2
chr5	149359966	1	G	SLC26A2	783	SLC26A2
chr5	149360000	0	G	SLC26A2	648	SLC26A2
chr5	149360044	1	C	SLC26A2	844	SLC26A2
chr5	149360060	0	C	SLC26A2	678	SLC26A2
chr5	149360106	1	C	SLC26A2	583	SLC26A2
chr5	149360168	0	G	SLC26A2	783	SLC26A2
chr5	149360171	1	G	SLC26A2	716	SLC26A2
chr5	149360279	0	G	SLC26A2	545	SLC26A2
chr5	149360284	1	G	SLC26A2	935	SLC26A2
chr5	149360386	0	C	SLC26A2	494	SLC26A2
chr5	149360392	1	C	SLC26A2	547	SLC26A2
chr5	149360482	0	G	SLC26A2	705	SLC26A2
chr5	149360495	1	G	SLC26A2	608	SLC26A2
chr5	149360591	0	C	SLC26A2	684	SLC26A2
chr5	149360596	1	A	SLC26A2	684	SLC26A2
chr5	149360680	0	T	SLC26A2	358	SLC26A2
chr5	149360705	1	G	SLC26A2	609	SLC26A2
chr5	149360721	0	C	SLC26A2	657	SLC26A2
chr5	149360797	1	G	SLC26A2	491	SLC26A2
chr5	149360834	0	T	SLC26A2	522	SLC26A2
chr5	149360837	1	G	SLC26A2	745	SLC26A2
chr5	149360885	0	G	SLC26A2	813	SLC26A2
chr5	149360956	1	C	SLC26A2	373	SLC26A2
chr5	149360957	0	A	SLC26A2	1134	SLC26A2
chr5	149360995	1	G	SLC26A2	827	SLC26A2
chr5	149361049	0	C	SLC26A2	962	SLC26A2
chr5	149361070	1	A	SLC26A2	1158	SLC26A2
chr5	149361160	0	A	SLC26A2	755	SLC26A2
chr5	149361164	1	G	SLC26A2	997	SLC26A2
chr5	149361234	0	C	SLC26A2	332	SLC26A2
chr5	149361277	1	T	SLC26A2	589	SLC26A2
chr5	149361348	0	C	SLC26A2	2	SLC26A2
chr5	149361349	1	C	SLC26A2	356	SLC26A2
chr5	149361453	1	G	SLC26A2	0	SLC26A2
chr6	43550021	0	T	POLH	378	POLH
chr6	43550106	0	T	POLH	386	POLH
chr6	43550138	1	C	POLH	384	POLH
chr6	43550227	1	T	POLH	525	POLH
chr6	43550643	0	A	POLH	0	POLH
chr6	43550770	0	G	POLH	281	POLH
chr6	43550782	1	T	POLH	668	POLH
chr6	43550846	0	T	POLH	738	POLH
chr6	43550861	1	G	POLH	555	POLH
chr6	43550963	1	T	POLH	571	POLH
chr6	43554962	0	G	POLH	1040	POLH
chr6	43555045	0	G	POLH	961	POLH
chr6	43555072	1	C	POLH	1035	POLH
chr6	43555147	0	C	POLH	739	POLH
chr6	43555159	1	G	POLH	876	POLH
chr6	43555222	0	G	POLH	1544	POLH
chr6	43555242	1	C	POLH	736	POLH
chr6	43555339	1	G	POLH	1462	POLH
chr6	43565380	0	A	POLH	1534	POLH
chr6	43565474	0	C	POLH	1351	POLH
chr6	43565485	1	T	POLH	1504	POLH
chr6	43565557	0	G	POLH	1196	POLH
chr6	43565592	1	C	POLH	1321	POLH
chr6	43565665	1	C	POLH	1034	POLH
chr6	43568702	0	T	POLH	1341	POLH
chr6	43568763	0	C	POLH	1455	POLH
chr6	43568818	1	A	POLH	1341	POLH
chr6	43568879	1	C	POLH	1653	POLH
chr6	43571574	0	G	POLH	1682	POLH
chr6	43571673	0	T	POLH	896	POLH
chr6	43571681	1	G	POLH	1661	POLH
chr6	43571779	1	C	POLH	821	POLH
chr6	43572331	0	G	POLH	602	POLH
chr6	43572425	0	G	POLH	1155	POLH
chr6	43572428	1	T	POLH	393	POLH
chr6	43572540	1	C	POLH	1122	POLH
chr6	43572950	0	G	POLH	678	POLH
chr6	43573008	0	G	POLH	1080	POLH
chr6	43573044	1	A	POLH	668	POLH
chr6	43573120	1	C	POLH	1023	POLH
chr6	43578258	0	T	POLH	387	POLH
chr6	43578346	0	G	POLH	966	POLH
chr6	43578376	1	T	POLH	393	POLH
chr6	43578455	0	A	POLH	587	POLH
chr6	43578460	1	G	POLH	1285	POLH
chr6	43578567	1	C	POLH	681	POLH
chr6	43581344	0	C	POLH	698	POLH
chr6	43581415	0	G	POLH	335	POLH
chr6	43581459	1	C	POLH	681	POLH
chr6	43581474	0	C	POLH	485	POLH
chr6	43581530	0	G	POLH	1105	POLH
chr6	43581535	1	T	POLH	201	POLH
chr6	43581570	1	C	POLH	470	POLH
chr6	43581603	0	T	POLH	590	POLH
chr6	43581652	1	T	POLH	1038	POLH
chr6	43581719	0	A	POLH	516	POLH
chr6	43581721	1	T	POLH	666	POLH
chr6	43581828	0	A	POLH	324	POLH
chr6	43581836	1	G	POLH	588	POLH
chr6	43581915	0	C	POLH	419	POLH
chr6	43581923	1	A	POLH	279	POLH
chr6	43582007	0	A	POLH	860	POLH
chr6	43582028	1	C	POLH	484	POLH
chr6	43582103	0	A	POLH	568	POLH
chr6	43582122	1	T	POLH	903	POLH
chr6	43582183	0	A	POLH	97	POLH
chr6	43582216	1	T	POLH	562	POLH
chr6	43582263	0	T	POLH	28	POLH
chr6	43582288	1	A	POLH	138	POLH
chr6	43582379	1	C	POLH	39	POLH
chr7	39046422	0	C	POU6F2.1	252	POU6F2
chr7	39046537	1	T	POU6F2.1	266	POU6F2
chr7	39125454	0	T	POU6F2.1	1211	POU6F2
chr7	39125528	0	G	POU6F2.1	1015	POU6F2
chr7	39125550	1	A	POU6F2.1	1219	POU6F2
chr7	39125603	0	C	POU6F2.1	697	POU6F2
chr7	39125624	1	G	POU6F2.1	972	POU6F2
chr7	39125716	1	G	POU6F2.1	683	POU6F2
chr7	39243813	0	T	POU6F2.1	1603	POU6F2
chr7	39243854	0	T	POU6F2.1	938	POU6F2
chr7	39243925	1	G	POU6F2.1	1630	POU6F2
chr7	39243964	1	A	POU6F2.1	934	POU6F2
chr7	39246962	0	G	POU6F2.1	711	POU6F2
chr7	39247021	0	G	POU6F2.1	149	POU6F2
chr7	39247073	1	T	POU6F2.1	736	POU6F2
chr7	39247129	0	C	POU6F2.1	471	POU6F2
chr7	39247143	1	T	POU6F2.1	135	POU6F2
chr7	39247217	0	A	POU6F2.1	1236	POU6F2
chr7	39247220	1	G	POU6F2.1	381	POU6F2
chr7	39247335	1	C	POU6F2.1	1303	POU6F2
chr7	39379202	0	C	POU6F2.2	3	POU6F2
chr7	39379326	1	G	POU6F2.2	1423	POU6F2
chr7	39379448	0	C	POU6F2.2	738	POU6F2
chr7	39379515	0	A	POU6F2.2	666	POU6F2
chr7	39379562	1	A	POU6F2.2	1328	POU6F2
chr7	39379563	0	G	POU6F2.2	276	POU6F2
chr7	39379602	1	C	POU6F2.2	681	POU6F2
chr7	39379651	1	A	POU6F2.2	432	POU6F2
chr7	39446136	0	G	POU6F2.2	481	POU6F2
chr7	39446213	0	A	POU6F2.2	1071	POU6F2
chr7	39446257	1	T	POU6F2.2	643	POU6F2
chr7	39446300	0	G	POU6F2.2	2147	POU6F2
chr7	39446332	1	A	POU6F2.2	1052	POU6F2
chr7	39446417	1	C	POU6F2.2	2153	POU6F2
chr7	39472594	0	G	POU6F2.2	469	POU6F2
chr7	39472660	0	T	POU6F2.2	387	POU6F2
chr7	39472693	1	A	POU6F2.2	211	POU6F2
chr7	39472706	0	C	POU6F2.2	901	POU6F2
chr7	39472749	1	A	POU6F2.2	0	POU6F2
chr7	39472761	0	T	POU6F2.2	794	POU6F2
chr7	39472804	1	C	POU6F2.2	981	POU6F2
chr7	39472828	0	G	POU6F2.2	757	POU6F2
chr7	39472886	1	A	POU6F2.2	875	POU6F2
chr7	39472946	1	T	POU6F2.2	829	POU6F2
chr7	39491063	0	T	POU6F2.2	1435	POU6F2
chr7	39491164	0	A	POU6F2.2	1214	POU6F2
chr7	39491180	1	A	POU6F2.2	1466	POU6F2
chr7	39491225	0	C	POU6F2.2	2107	POU6F2
chr7	39491269	1	T	POU6F2.2	996	POU6F2
chr7	39491344	1	T	POU6F2.2	2127	POU6F2
chr7	39500081	0	A	POU6F2.2	1782	POU6F2
chr7	39500152	0	A	POU6F2.2	495	POU6F2
chr7	39500196	1	C	POU6F2.2	1767	POU6F2
chr7	39500255	0	G	POU6F2.2	689	POU6F2
chr7	39500268	1	C	POU6F2.2	467	POU6F2
chr7	39500380	1	A	POU6F2.2	714	POU6F2
chr7	39503760	0	T	POU6F2.2	764	POU6F2
chr7	39503865	0	C	POU6F2.2	862	POU6F2
chr7	39503876	1	T	POU6F2.2	517	POU6F2
chr7	39503935	0	C	POU6F2.2	1630	POU6F2
chr7	39503984	1	G	POU6F2.2	762	POU6F2
chr7	39504024	0	C	POU6F2.2	1515	POU6F2
chr7	39504075	1	C	POU6F2.2	1596	POU6F2
chr7	39504138	0	G	POU6F2.2	778	POU6F2
chr7	39504139	1	C	POU6F2.2	1558	POU6F2
chr7	39504211	0	C	POU6F2.2	568	POU6F2
chr7	39504254	1	C	POU6F2.2	684	POU6F2
chr7	39504327	1	T	POU6F2.2	668	POU6F2
chr8	92972414	0	G	RUNX1T1	259	RUNX1T1
chr8	92972455	0	G	RUNX1T1	370	RUNX1T1
chr8	92972487	1	C	RUNX1T1	401	RUNX1T1
chr8	92972577	1	C	RUNX1T1	434	RUNX1T1
chr8	92972637	0	T	RUNX1T1	1125	RUNX1T1
chr8	92972726	0	C	RUNX1T1	1577	RUNX1T1
chr8	92972746	1	C	RUNX1T1	812	RUNX1T1
chr8	92972842	1	C	RUNX1T1	1447	RUNX1T1
chr8	92982831	0	C	RUNX1T1	371	RUNX1T1
chr8	92982872	0	C	RUNX1T1	1339	RUNX1T1
chr8	92982908	0	T	RUNX1T1	1030	RUNX1T1
chr8	92982909	1	T	RUNX1T1	28	RUNX1T1
chr8	92982983	1	G	RUNX1T1	1259	RUNX1T1
chr8	92982999	0	G	RUNX1T1	1309	RUNX1T1
chr8	92983028	1	T	RUNX1T1	1042	RUNX1T1
chr8	92983118	1	C	RUNX1T1	1309	RUNX1T1
chr8	92988086	0	C	RUNX1T1	1061	RUNX1T1
chr8	92988146	0	G	RUNX1T1	1005	RUNX1T1
chr8	92988204	1	A	RUNX1T1	1154	RUNX1T1
chr8	92988262	1	C	RUNX1T1	993	RUNX1T1
chr8	92998308	0	T	RUNX1T1	1794	RUNX1T1
chr8	92998364	0	G	RUNX1T1	821	RUNX1T1
chr8	92998425	1	T	RUNX1T1	1777	RUNX1T1
chr8	92998479	0	T	RUNX1T1	798	RUNX1T1
chr8	92998481	1	C	RUNX1T1	790	RUNX1T1
chr8	92998595	1	T	RUNX1T1	814	RUNX1T1
chr8	92999065	0	C	RUNX1T1	798	RUNX1T1
chr8	92999159	0	G	RUNX1T1	684	RUNX1T1
chr8	92999177	1	C	RUNX1T1	1030	RUNX1T1
chr8	92999278	1	C	RUNX1T1	1086	RUNX1T1
chr8	93003841	0	G	RUNX1T1	1360	RUNX1T1
chr8	93003928	0	G	RUNX1T1	914	RUNX1T1
chr8	93003958	1	G	RUNX1T1	1205	RUNX1T1
chr8	93004035	0	G	RUNX1T1	1125	RUNX1T1
chr8	93004046	1	C	RUNX1T1	990	RUNX1T1
chr8	93004153	1	C	RUNX1T1	1239	RUNX1T1
chr8	93017306	0	A	RUNX1T1	227	RUNX1T1
chr8	93017412	0	G	RUNX1T1	878	RUNX1T1
chr8	93017429	1	G	RUNX1T1	225	RUNX1T1
chr8	93017485	0	G	RUNX1T1	887	RUNX1T1
chr8	93017529	1	C	RUNX1T1	858	RUNX1T1
chr8	93017605	1	T	RUNX1T1	726	RUNX1T1
chr8	93023194	0	T	RUNX1T1	1172	RUNX1T1
chr8	93023293	0	A	RUNX1T1	0	RUNX1T1
chr8	93023308	1	C	RUNX1T1	986	RUNX1T1
chr8	93023407	1	C	RUNX1T1	4	RUNX1T1
chr8	93026739	0	C	RUNX1T1	714	RUNX1T1
chr8	93026823	0	A	RUNX1T1	1098	RUNX1T1
chr8	93026842	1	C	RUNX1T1	601	RUNX1T1
chr8	93026909	0	T	RUNX1T1	136	RUNX1T1
chr8	93026943	1	T	RUNX1T1	1168	RUNX1T1
chr8	93026953	0	A	RUNX1T1	1211	RUNX1T1
chr8	93027026	1	A	RUNX1T1	124	RUNX1T1
chr8	93027063	0	A	RUNX1T1	682	RUNX1T1
chr8	93027067	1	C	RUNX1T1	1122	RUNX1T1
chr8	93027179	1	A	RUNX1T1	819	RUNX1T1
chr8	93029357	0	G	RUNX1T1	386	RUNX1T1
chr8	93029459	0	G	RUNX1T1	1323	RUNX1T1
chr8	93029469	1	A	RUNX1T1	430	RUNX1T1
chr8	93029555	0	G	RUNX1T1	1084	RUNX1T1
chr8	93029575	1	G	RUNX1T1	1077	RUNX1T1
chr8	93029672	1	C	RUNX1T1	1245	RUNX1T1
chr8	93074686	0	G	RUNX1T1	1039	RUNX1T1
chr8	93074802	1	C	RUNX1T1	1051	RUNX1T1
chr8	93088084	0	G	RUNX1T1	189	RUNX1T1
chr8	93088216	0	T	RUNX1T1	432	RUNX1T1
chr8	93088218	1	T	RUNX1T1	197	RUNX1T1
chr8	93088332	1	A	RUNX1T1	465	RUNX1T1
chr8	93107223	0	C	RUNX1T1	1114	RUNX1T1
chr8	93107281	0	G	RUNX1T1	1499	RUNX1T1
chr8	93107337	1	C	RUNX1T1	1312	RUNX1T1
chr8	93107356	0	C	RUNX1T1	1499	RUNX1T1
chr8	93107399	1	G	RUNX1T1	1601	RUNX1T1
chr8	93107463	1	C	RUNX1T1	1521	RUNX1T1
chr8	93107580	0	G	RUNX1T1	1210	RUNX1T1
chr8	93107681	0	G	RUNX1T1	1318	RUNX1T1
chr8	93107694	1	A	RUNX1T1	1241	RUNX1T1
chr8	93107796	1	T	RUNX1T1	1203	RUNX1T1
chr8	93115014	0	A	RUNX1T1	64	RUNX1T1
chr8	93115140	1	A	RUNX1T1	66	RUNX1T1
chr8	113236979	0	A	CSMD3.1	645	CSMD3
chr8	113237094	0	A	CSMD3.1	459	CSMD3
chr8	113237099	1	T	CSMD3.1	642	CSMD3
chr8	113237210	1	G	CSMD3.1	518	CSMD3
chr8	113240929	0	A	CSMD3.1	76	CSMD3
chr8	113241019	0	A	CSMD3.1	92	CSMD3
chr8	113241041	1	A	CSMD3.1	45	CSMD3
chr8	113241059	0	A	CSMD3.1	4	CSMD3
chr8	113241104	1	T	CSMD3.1	89	CSMD3
chr8	113241172	1	T	CSMD3.1	17	CSMD3
chr8	113243745	0	G	CSMD3.1	317	CSMD3
chr8	113243796	0	T	CSMD3.1	827	CSMD3
chr8	113243836	1	G	CSMD3.1	273	CSMD3
chr8	113243906	1	G	CSMD3.1	776	CSMD3
chr8	113246541	0	G	CSMD3.1	560	CSMD3
chr8	113246607	0	G	CSMD3.1	941	CSMD3
chr8	113246633	1	C	CSMD3.1	589	CSMD3
chr8	113246705	0	C	CSMD3.1	5	CSMD3
chr8	113246706	1	C	CSMD3.1	951	CSMD3
chr8	113246823	1	A	CSMD3.1	15	CSMD3
chr8	113249335	0	A	CSMD3.1	1113	CSMD3
chr8	113249441	0	G	CSMD3.1	1444	CSMD3
chr8	113249447	1	G	CSMD3.1	1208	CSMD3
chr8	113249481	0	T	CSMD3.1	986	CSMD3
chr8	113249559	1	G	CSMD3.1	1423	CSMD3
chr8	113249572	0	C	CSMD3.1	0	CSMD3
chr8	113249596	1	T	CSMD3.1	991	CSMD3
chr8	113249682	1	C	CSMD3.1	5	CSMD3
chr8	113253903	0	A	CSMD3.1	1818	CSMD3
chr8	113253996	0	A	CSMD3.1	1471	CSMD3
chr8	113254010	1	A	CSMD3.1	1786	CSMD3
chr8	113254111	1	A	CSMD3.1	1420	CSMD3
chr8	113256582	0	G	CSMD3.1	984	CSMD3
chr8	113256660	0	G	CSMD3.1	433	CSMD3
chr8	113256686	1	C	CSMD3.1	868	CSMD3
chr8	113256766	0	G	CSMD3.1	757	CSMD3
chr8	113256773	1	C	CSMD3.1	581	CSMD3
chr8	113256879	1	T	CSMD3.1	767	CSMD3
chr8	113259224	0	A	CSMD3.1	1163	CSMD3
chr8	113259321	0	G	CSMD3.1	513	CSMD3
chr8	113259336	1	A	CSMD3.1	1214	CSMD3
chr8	113259417	1	C	CSMD3.1	683	CSMD3
chr8	113266439	0	C	CSMD3.1	978	CSMD3
chr8	113266539	0	A	CSMD3.1	11	CSMD3
chr8	113266540	1	G	CSMD3.1	907	CSMD3
chr8	113266645	1	T	CSMD3.1	12	CSMD3
chr8	113267450	0	T	CSMD3.1	1329	CSMD3
chr8	113267557	0	A	CSMD3.1	1294	CSMD3
chr8	113267565	1	A	CSMD3.1	1352	CSMD3
chr8	113267650	0	A	CSMD3.1	18	CSMD3
chr8	113267668	1	A	CSMD3.1	1234	CSMD3
chr8	113267726	1	G	CSMD3.1	17	CSMD3
chr8	113275815	0	C	CSMD3.1	1310	CSMD3
chr8	113275918	0	A	CSMD3.1	1013	CSMD3
chr8	113275930	1	A	CSMD3.1	1134	CSMD3
chr8	113275959	0	G	CSMD3.1	886	CSMD3
chr8	113276033	1	A	CSMD3.1	579	CSMD3
chr8	113276075	1	G	CSMD3.1	806	CSMD3
chr8	113277544	0	A	CSMD3.1	1	CSMD3
chr8	113277660	0	C	CSMD3.1	1125	CSMD3
chr8	113277661	1	C	CSMD3.1	1	CSMD3
chr8	113277722	0	G	CSMD3.1	1308	CSMD3
chr8	113277777	1	C	CSMD3.1	1110	CSMD3
chr8	113277840	1	G	CSMD3.1	949	CSMD3
chr8	113293312	0	T	CSMD3.2	5	CSMD3
chr8	113293427	0	A	CSMD3.2	613	CSMD3
chr8	113293431	1	T	CSMD3.2	6	CSMD3
chr8	113293500	0	G	CSMD3.2	1153	CSMD3
chr8	113293536	1	G	CSMD3.2	0	CSMD3
chr8	113293617	1	G	CSMD3.2	1143	CSMD3
chr8	113299259	0	A	CSMD3.2	228	CSMD3
chr8	113299366	0	G	CSMD3.2	1098	CSMD3
chr8	113299368	1	A	CSMD3.2	226	CSMD3
chr8	113299472	0	T	CSMD3.2	1077	CSMD3
chr8	113299483	1	G	CSMD3.2	1428	CSMD3
chr8	113299585	1	C	CSMD3.2	1076	CSMD3
chr8	113301534	0	C	CSMD3.2	1369	CSMD3
chr8	113301644	0	C	CSMD3.2	986	CSMD3
chr8	113301651	1	A	CSMD3.2	1051	CSMD3
chr8	113301698	0	G	CSMD3.2	1221	CSMD3
chr8	113301754	1	T	CSMD3.2	893	CSMD3
chr8	113301814	1	C	CSMD3.2	1365	CSMD3
chr8	113303714	0	G	CSMD3.2	709	CSMD3
chr8	113303830	0	A	CSMD3.2	422	CSMD3
chr8	113303833	1	G	CSMD3.2	879	CSMD3
chr8	113303921	0	A	CSMD3.2	0	CSMD3
chr8	113303922	1	C	CSMD3.2	259	CSMD3
chr8	113304034	1	C	CSMD3.2	7	CSMD3
chr8	113304745	0	G	CSMD3.2	866	CSMD3
chr8	113304842	0	C	CSMD3.2	906	CSMD3
chr8	113304860	1	T	CSMD3.2	906	CSMD3
chr8	113304935	0	A	CSMD3.2	126	CSMD3
chr8	113304940	1	C	CSMD3.2	736	CSMD3
chr8	113305064	1	T	CSMD3.2	144	CSMD3
chr8	113308031	0	G	CSMD3.2	1010	CSMD3
chr8	113308112	0	C	CSMD3.2	1387	CSMD3
chr8	113308140	1	C	CSMD3.2	987	CSMD3
chr8	113308212	0	G	CSMD3.2	11	CSMD3
chr8	113308228	1	A	CSMD3.2	1004	CSMD3
chr8	113308302	1	G	CSMD3.2	8	CSMD3
chr8	113313978	0	A	CSMD3.2	1951	CSMD3
chr8	113314052	0	G	CSMD3.2	47	CSMD3
chr8	113314096	1	A	CSMD3.2	1919	CSMD3
chr8	113314160	0	C	CSMD3.2	18	CSMD3
chr8	113314169	1	G	CSMD3.2	1023	CSMD3
chr8	113314274	1	T	CSMD3.2	24	CSMD3
chr8	113316911	0	C	CSMD3.2	734	CSMD3
chr8	113317008	0	G	CSMD3.2	1282	CSMD3
chr8	113317022	1	G	CSMD3.2	895	CSMD3
chr8	113317120	0	G	CSMD3.2	779	CSMD3
chr8	113317125	1	G	CSMD3.2	1405	CSMD3
chr8	113317237	1	C	CSMD3.2	876	CSMD3
chr8	113318151	0	T	CSMD3.2	1536	CSMD3
chr8	113318239	0	C	CSMD3.2	994	CSMD3
chr8	113318269	1	A	CSMD3.2	1630	CSMD3
chr8	113318274	0	C	CSMD3.2	482	CSMD3
chr8	113318351	1	C	CSMD3.2	1178	CSMD3
chr8	113318367	0	T	CSMD3.2	738	CSMD3
chr8	113318386	1	C	CSMD3.2	523	CSMD3
chr8	113318484	1	C	CSMD3.2	1086	CSMD3
chr8	113323167	0	A	CSMD3.2	1612	CSMD3
chr8	113323260	0	C	CSMD3.2	223	CSMD3
chr8	113323286	1	A	CSMD3.2	1619	CSMD3
chr8	113323368	0	G	CSMD3.2	701	CSMD3
chr8	113323371	1	G	CSMD3.2	223	CSMD3
chr8	113323481	1	G	CSMD3.2	611	CSMD3
chr8	113326110	0	T	CSMD3.2	334	CSMD3
chr8	113326180	0	C	CSMD3.2	13	CSMD3
chr8	113326208	1	A	CSMD3.2	333	CSMD3
chr8	113326270	0	G	CSMD3.2	10	CSMD3
chr8	113326281	1	C	CSMD3.2	7	CSMD3
chr8	113326385	1	C	CSMD3.2	8	CSMD3
chr8	113326575	0	C	CSMD3.2	3	CSMD3
chr8	113326671	0	A	CSMD3.2	858	CSMD3
chr8	113326674	1	A	CSMD3.2	2	CSMD3
chr8	113326776	0	A	CSMD3.2	1275	CSMD3
chr8	113326790	1	C	CSMD3.2	882	CSMD3
chr8	113326886	1	A	CSMD3.2	1291	CSMD3
chr8	113330970	0	T	CSMD3.2	38	CSMD3
chr8	113331083	0	G	CSMD3.2	1423	CSMD3
chr8	113331089	1	T	CSMD3.2	63	CSMD3
chr8	113331200	1	G	CSMD3.2	1274	CSMD3
chr8	113332093	0	C	CSMD3.2	1192	CSMD3
chr8	113332148	0	C	CSMD3.2	496	CSMD3
chr8	113332170	0	G	CSMD3.2	422	CSMD3
chr8	113332192	1	C	CSMD3.2	1232	CSMD3
chr8	113332228	1	G	CSMD3.2	309	CSMD3
chr8	113332249	1	A	CSMD3.2	433	CSMD3
chr8	113347525	0	C	CSMD3.2	1437	CSMD3
chr8	113347597	0	C	CSMD3.2	1816	CSMD3
chr8	113347637	1	G	CSMD3.2	1545	CSMD3
chr8	113347712	0	C	CSMD3.2	15	CSMD3
chr8	113347716	1	G	CSMD3.2	1759	CSMD3
chr8	113347823	1	C	CSMD3.2	17	CSMD3
chr8	113348809	0	A	CSMD3.2	2	CSMD3
chr8	113348917	0	A	CSMD3.2	941	CSMD3
chr8	113348921	1	C	CSMD3.2	0	CSMD3
chr8	113349010	0	G	CSMD3.2	822	CSMD3
chr8	113349031	1	A	CSMD3.2	960	CSMD3
chr8	113349125	1	G	CSMD3.2	803	CSMD3
chr8	113349750	0	T	CSMD3.2	354	CSMD3
chr8	113349840	0	C	CSMD3.2	1071	CSMD3
chr8	113349858	1	G	CSMD3.2	322	CSMD3
chr8	113349948	0	T	CSMD3.2	992	CSMD3
chr8	113349953	1	C	CSMD3.2	937	CSMD3
chr8	113350055	1	G	CSMD3.2	937	CSMD3
chr8	113353584	0	T	CSMD3.2	3	CSMD3
chr8	113353722	1	A	CSMD3.2	2	CSMD3
chr8	113353723	0	A	CSMD3.2	1161	CSMD3
chr8	113353830	0	A	CSMD3.2	793	CSMD3
chr8	113353831	1	G	CSMD3.2	1270	CSMD3
chr8	113353948	1	T	CSMD3.2	762	CSMD3
chr8	113358236	0	T	CSMD3.2	4	CSMD3
chr8	113358344	0	T	CSMD3.2	1635	CSMD3
chr8	113358350	1	T	CSMD3.2	0	CSMD3
chr8	113358409	0	C	CSMD3.2	20	CSMD3
chr8	113358456	1	G	CSMD3.2	1583	CSMD3
chr8	113358529	1	C	CSMD3.2	898	CSMD3
chr8	113363330	0	C	CSMD3.2	41	CSMD3
chr8	113363420	0	T	CSMD3.2	2	CSMD3
chr8	113363437	1	T	CSMD3.2	4	CSMD3
chr8	113363447	0	T	CSMD3.2	1	CSMD3
chr8	113363488	1	T	CSMD3.2	26	CSMD3
chr8	113363557	1	A	CSMD3.2	19	CSMD3
chr8	113364554	0	G	CSMD3.2	1855	CSMD3
chr8	113364663	0	A	CSMD3.2	631	CSMD3
chr8	113364667	1	C	CSMD3.2	1831	CSMD3
chr8	113364733	0	T	CSMD3.2	6	CSMD3
chr8	113364752	1	C	CSMD3.2	624	CSMD3
chr8	113364843	1	T	CSMD3.2	10	CSMD3
chr8	113392503	0	T	CSMD3.2	7	CSMD3
chr8	113392602	0	C	CSMD3.2	189	CSMD3
chr8	113392612	1	A	CSMD3.2	0	CSMD3
chr8	113392706	1	G	CSMD3.2	198	CSMD3
chr8	113395718	0	A	CSMD3.2	4	CSMD3
chr8	113395804	0	C	CSMD3.2	1324	CSMD3
chr8	113395814	1	T	CSMD3.2	0	CSMD3
chr8	113395865	0	G	CSMD3.2	1233	CSMD3
chr8	113395912	1	G	CSMD3.2	1276	CSMD3
chr8	113395982	1	C	CSMD3.2	1166	CSMD3
chr8	113402850	0	T	CSMD3.2	1165	CSMD3
chr8	113402940	0	G	CSMD3.2	904	CSMD3
chr8	113402962	1	G	CSMD3.2	1449	CSMD3
chr8	113403040	1	G	CSMD3.2	915	CSMD3
chr8	113418770	0	G	CSMD3.2	1282	CSMD3
chr8	113418819	0	C	CSMD3.2	1282	CSMD3
chr8	113418883	0	T	CSMD3.2	1343	CSMD3
chr8	113418886	1	A	CSMD3.2	24	CSMD3
chr8	113418921	1	C	CSMD3.2	950	CSMD3
chr8	113418993	1	G	CSMD3.2	1170	CSMD3
chr8	113420517	0	A	CSMD3.2	654	CSMD3
chr8	113420607	0	T	CSMD3.2	15	CSMD3
chr8	113420630	1	G	CSMD3.2	587	CSMD3
chr8	113420721	1	A	CSMD3.2	2	CSMD3
chr8	113421124	0	C	CSMD3.2	620	CSMD3
chr8	113421190	0	G	CSMD3.2	917	CSMD3
chr8	113421218	1	A	CSMD3.2	647	CSMD3
chr8	113421285	1	G	CSMD3.2	917	CSMD3
chr8	113484794	0	T	CSMD3.3	1731	CSMD3
chr8	113484910	0	A	CSMD3.3	962	CSMD3
chr8	113484912	1	C	CSMD3.3	1493	CSMD3
chr8	113485024	1	G	CSMD3.3	952	CSMD3
chr8	113504646	0	C	CSMD3.3	188	CSMD3
chr8	113504743	0	C	CSMD3.3	852	CSMD3
chr8	113504744	1	C	CSMD3.3	167	CSMD3
chr8	113504856	0	C	CSMD3.3	1133	CSMD3
chr8	113504861	1	C	CSMD3.3	1226	CSMD3
chr8	113504971	1	T	CSMD3.3	1424	CSMD3
chr8	113515966	0	A	CSMD3.3	37	CSMD3
chr8	113516061	0	C	CSMD3.3	651	CSMD3
chr8	113516079	1	G	CSMD3.3	9	CSMD3
chr8	113516080	0	C	CSMD3.3	1116	CSMD3
chr8	113516146	1	G	CSMD3.3	914	CSMD3
chr8	113516178	1	G	CSMD3.3	1184	CSMD3
chr8	113516193	0	G	CSMD3.3	23	CSMD3
chr8	113516322	1	A	CSMD3.3	18	CSMD3
chr8	113518880	0	T	CSMD3.3	1972	CSMD3
chr8	113518939	0	T	CSMD3.3	925	CSMD3
chr8	113518999	1	G	CSMD3.3	1558	CSMD3
chr8	113519036	0	T	CSMD3.3	58	CSMD3
chr8	113519052	1	C	CSMD3.3	853	CSMD3
chr8	113519153	1	G	CSMD3.3	24	CSMD3
chr8	113529164	0	A	CSMD3.3	537	CSMD3
chr8	113529296	0	A	CSMD3.3	212	CSMD3
chr8	113529298	1	C	CSMD3.3	537	CSMD3
chr8	113529341	0	G	CSMD3.3	638	CSMD3
chr8	113529392	0	C	CSMD3.3	954	CSMD3
chr8	113529404	1	G	CSMD3.3	147	CSMD3
chr8	113529442	1	G	CSMD3.3	360	CSMD3
chr8	113529507	1	T	CSMD3.3	979	CSMD3
chr8	113562876	0	A	CSMD3.3	278	CSMD3
chr8	113562988	0	T	CSMD3.3	1152	CSMD3
chr8	113562990	1	C	CSMD3.3	316	CSMD3
chr8	113563062	0	T	CSMD3.3	582	CSMD3
chr8	113563105	1	G	CSMD3.3	1392	CSMD3
chr8	113563171	1	A	CSMD3.3	940	CSMD3
chr8	113564789	0	C	CSMD3.3	1143	CSMD3
chr8	113564876	0	G	CSMD3.3	1573	CSMD3
chr8	113564906	1	G	CSMD3.3	1514	CSMD3
chr8	113564989	1	C	CSMD3.3	1480	CSMD3
chr8	113568957	0	G	CSMD3.3	995	CSMD3
chr8	113569014	0	G	CSMD3.3	1134	CSMD3
chr8	113569072	1	T	CSMD3.3	1081	CSMD3
chr8	113569087	0	C	CSMD3.3	1603	CSMD3
chr8	113569122	1	G	CSMD3.3	862	CSMD3
chr8	113569185	0	T	CSMD3.3	3	CSMD3
chr8	113569203	1	T	CSMD3.3	1386	CSMD3
chr8	113569298	1	A	CSMD3.3	4	CSMD3
chr8	113585668	0	A	CSMD3.3	621	CSMD3
chr8	113585759	0	G	CSMD3.3	1327	CSMD3
chr8	113585781	1	A	CSMD3.3	734	CSMD3
chr8	113585804	0	G	CSMD3.3	1423	CSMD3
chr8	113585874	1	T	CSMD3.3	1495	CSMD3
chr8	113585919	1	G	CSMD3.3	1390	CSMD3
chr8	113599288	0	C	CSMD3.3	1259	CSMD3
chr8	113599344	0	A	CSMD3.3	1592	CSMD3
chr8	113599396	1	C	CSMD3.3	1125	CSMD3
chr8	113599424	0	C	CSMD3.3	1028	CSMD3
chr8	113599460	1	T	CSMD3.3	1518	CSMD3
chr8	113599536	1	G	CSMD3.3	1006	CSMD3
chr8	113649021	0	C	CSMD3.3	1663	CSMD3
chr8	113649121	0	G	CSMD3.3	730	CSMD3
chr8	113649135	1	G	CSMD3.3	1479	CSMD3
chr8	113649155	0	G	CSMD3.3	1175	CSMD3
chr8	113649214	1	C	CSMD3.3	597	CSMD3
chr8	113649270	1	G	CSMD3.3	1155	CSMD3
chr8	113650858	0	C	CSMD3.3	36	CSMD3
chr8	113650948	0	T	CSMD3.3	1452	CSMD3
chr8	113650971	1	A	CSMD3.3	2	CSMD3
chr8	113651016	0	G	CSMD3.3	604	CSMD3
chr8	113651061	1	G	CSMD3.3	1464	CSMD3
chr8	113651089	0	A	CSMD3.3	1109	CSMD3
chr8	113651127	1	G	CSMD3.3	605	CSMD3
chr8	113651203	1	T	CSMD3.3	1365	CSMD3
chr8	113657311	0	C	CSMD3.3	1161	CSMD3
chr8	113657424	0	C	CSMD3.3	1410	CSMD3
chr8	113657425	1	T	CSMD3.3	1254	CSMD3
chr8	113657540	1	C	CSMD3.3	1751	CSMD3
chr8	113662274	0	A	CSMD3.3	23	CSMD3
chr8	113662401	0	G	CSMD3.3	494	CSMD3
chr8	113662408	1	G	CSMD3.3	15	CSMD3
chr8	113662462	0	T	CSMD3.3	1083	CSMD3
chr8	113662491	1	G	CSMD3.3	469	CSMD3
chr8	113662541	0	G	CSMD3.3	1226	CSMD3
chr8	113662571	1	T	CSMD3.3	1036	CSMD3
chr8	113662653	1	T	CSMD3.3	1249	CSMD3
chr8	113668360	0	C	CSMD3.3	12	CSMD3
chr8	113668418	0	C	CSMD3.3	996	CSMD3
chr8	113668478	1	A	CSMD3.3	12	CSMD3
chr8	113668517	0	A	CSMD3.3	24	CSMD3
chr8	113668533	1	G	CSMD3.3	897	CSMD3
chr8	113668628	1	A	CSMD3.3	37	CSMD3
chr8	113678460	0	T	CSMD3.3	978	CSMD3
chr8	113678566	0	A	CSMD3.3	1209	CSMD3
chr8	113678575	1	T	CSMD3.3	1274	CSMD3
chr8	113678678	1	C	CSMD3.3	694	CSMD3
chr8	113694650	0	C	CSMD3.3	584	CSMD3
chr8	113694713	0	C	CSMD3.3	1410	CSMD3
chr8	113694757	1	A	CSMD3.3	558	CSMD3
chr8	113694764	0	C	CSMD3.3	987	CSMD3
chr8	113694832	1	A	CSMD3.3	1629	CSMD3
chr8	113694854	0	T	CSMD3.3	0	CSMD3
chr8	113694860	1	C	CSMD3.3	1064	CSMD3
chr8	113694968	1	A	CSMD3.3	29	CSMD3
chr8	113697582	0	C	CSMD3.3	508	CSMD3
chr8	113697686	0	A	CSMD3.3	1402	CSMD3
chr8	113697689	1	C	CSMD3.3	537	CSMD3
chr8	113697790	0	G	CSMD3.3	1626	CSMD3
chr8	113697802	1	A	CSMD3.3	1320	CSMD3
chr8	113697849	0	C	CSMD3.3	1305	CSMD3
chr8	113697902	1	C	CSMD3.3	1602	CSMD3
chr8	113697957	0	G	CSMD3.3	6	CSMD3
chr8	113697962	1	C	CSMD3.3	1238	CSMD3
chr8	113698093	1	C	CSMD3.3	29	CSMD3
chr8	113702074	0	G	CSMD3.3	1657	CSMD3
chr8	113702145	0	C	CSMD3.3	1406	CSMD3
chr8	113702187	1	C	CSMD3.3	1609	CSMD3
chr8	113702251	0	A	CSMD3.3	639	CSMD3
chr8	113702256	1	C	CSMD3.3	1502	CSMD3
chr8	113702363	1	T	CSMD3.3	585	CSMD3
chr8	113812369	0	C	CSMD3.4	1059	CSMD3
chr8	113812463	0	T	CSMD3.4	1011	CSMD3
chr8	113812482	1	T	CSMD3.4	906	CSMD3
chr8	113812577	1	G	CSMD3.4	986	CSMD3
chr8	113841893	0	A	CSMD3.4	1026	CSMD3
chr8	113841928	0	T	CSMD3.4	1423	CSMD3
chr8	113842011	1	T	CSMD3.4	1077	CSMD3
chr8	113842042	1	C	CSMD3.4	1421	CSMD3
chr8	113871326	0	C	CSMD3.4	469	CSMD3
chr8	113871374	0	C	CSMD3.4	754	CSMD3
chr8	113871436	1	G	CSMD3.4	531	CSMD3
chr8	113871473	0	A	CSMD3.4	33	CSMD3
chr8	113871484	1	C	CSMD3.4	837	CSMD3
chr8	113871588	1	T	CSMD3.4	0	CSMD3
chr8	113933789	0	T	CSMD3.4	1259	CSMD3
chr8	113933891	0	A	CSMD3.4	767	CSMD3
chr8	113933902	1	T	CSMD3.4	1310	CSMD3
chr8	113933927	0	G	CSMD3.4	901	CSMD3
chr8	113933975	1	C	CSMD3.4	554	CSMD3
chr8	113934046	1	C	CSMD3.4	869	CSMD3
chr8	113959928	0	C	CSMD3.4	3	CSMD3
chr8	113960049	1	T	CSMD3.4	3	CSMD3
chr8	113960073	0	A	CSMD3.4	0	CSMD3
chr8	113960209	1	T	CSMD3.4	22	CSMD3
chr8	113966823	0	A	CSMD3.4	1794	CSMD3
chr8	113966931	0	T	CSMD3.4	26	CSMD3
chr8	113966935	1	G	CSMD3.4	1780	CSMD3
chr8	113967065	1	T	CSMD3.4	37	CSMD3
chr8	113987992	0	C	CSMD3.4	908	CSMD3
chr8	113988087	0	G	CSMD3.4	666	CSMD3
chr8	113988111	1	C	CSMD3.4	795	CSMD3
chr8	113988122	0	G	CSMD3.4	1344	CSMD3
chr8	113988192	1	G	CSMD3.4	529	CSMD3
chr8	113988220	0	C	CSMD3.4	805	CSMD3
chr8	113988236	1	G	CSMD3.4	1373	CSMD3
chr8	113988279	0	C	CSMD3.4	511	CSMD3
chr8	113988334	1	C	CSMD3.4	686	CSMD3
chr8	113988382	0	G	CSMD3.4	2	CSMD3
chr8	113988383	1	G	CSMD3.4	661	CSMD3
chr8	113988479	1	G	CSMD3.4	78	CSMD3
chr8	114031216	0	T	CSMD3.4	117	CSMD3
chr8	114031313	0	A	CSMD3.4	974	CSMD3
chr8	114031331	1	T	CSMD3.4	155	CSMD3
chr8	114031388	0	G	CSMD3.4	1367	CSMD3
chr8	114031409	1	C	CSMD3.4	873	CSMD3
chr8	114031501	1	A	CSMD3.4	0	CSMD3
chr8	114110961	0	G	CSMD3.4	1453	CSMD3
chr8	114111074	0	C	CSMD3.4	1049	CSMD3
chr8	114111080	1	C	CSMD3.4	1498	CSMD3
chr8	114111175	0	C	CSMD3.4	100	CSMD3
chr8	114111179	1	A	CSMD3.4	990	CSMD3
chr8	114111294	1	T	CSMD3.4	72	CSMD3
chr8	114185880	0	C	CSMD3.4	357	CSMD3
chr8	114185977	0	C	CSMD3.4	1377	CSMD3
chr8	114185984	1	C	CSMD3.4	408	CSMD3
chr8	114186069	0	C	CSMD3.4	1317	CSMD3
chr8	114186096	1	T	CSMD3.4	1395	CSMD3
chr8	114186182	1	T	CSMD3.4	1271	CSMD3
chr8	114290797	0	T	CSMD3.4	1450	CSMD3
chr8	114290904	0	A	CSMD3.4	11	CSMD3
chr8	114290914	1	G	CSMD3.4	1436	CSMD3
chr8	114291038	1	C	CSMD3.4	9	CSMD3
chr8	114326738	0	A	CSMD3.4	71	CSMD3
chr8	114326847	0	G	CSMD3.4	1290	CSMD3
chr8	114326848	1	T	CSMD3.4	464	CSMD3
chr8	114326912	0	C	CSMD3.4	1249	CSMD3
chr8	114326960	1	A	CSMD3.4	1309	CSMD3
chr8	114327004	0	C	CSMD3.4	5	CSMD3
chr8	114327021	1	T	CSMD3.4	1127	CSMD3
chr8	114327112	1	C	CSMD3.4	7	CSMD3
chr8	114388933	0	T	CSMD3.4	746	CSMD3
chr8	114389045	1	A	CSMD3.4	898	CSMD3
chr8	114448862	0	C	CSMD3.4	1271	CSMD3
chr8	114448962	0	T	CSMD3.4	1152	CSMD3
chr8	114448981	1	T	CSMD3.4	1018	CSMD3
chr8	114449053	0	C	CSMD3.4	1571	CSMD3
chr8	114449080	1	T	CSMD3.4	1224	CSMD3
chr8	114449175	1	T	CSMD3.4	1596	CSMD3
chr8	117859670	0	G	RAD21	906	RAD21
chr8	117859783	0	T	RAD21	1614	RAD21
chr8	117859789	1	G	RAD21	749	RAD21
chr8	117859896	0	C	RAD21	177	RAD21
chr8	117859903	1	A	RAD21	1402	RAD21
chr8	117859987	1	G	RAD21	164	RAD21
chr8	117861112	0	C	RAD21	997	RAD21
chr8	117861215	0	T	RAD21	1581	RAD21
chr8	117861218	1	G	RAD21	810	RAD21
chr8	117861329	1	C	RAD21	1668	RAD21
chr8	117862818	0	T	RAD21	2057	RAD21
chr8	117862930	0	A	RAD21	255	RAD21
chr8	117862935	1	C	RAD21	2068	RAD21
chr8	117862985	0	C	RAD21	12	RAD21
chr8	117863006	1	G	RAD21	249	RAD21
chr8	117863080	1	A	RAD21	13	RAD21
chr8	117864153	0	T	RAD21	1028	RAD21
chr8	117864263	0	T	RAD21	617	RAD21
chr8	117864269	1	A	RAD21	1160	RAD21
chr8	117864361	1	A	RAD21	577	RAD21
chr8	117864765	0	G	RAD21	961	RAD21
chr8	117864836	0	C	RAD21	437	RAD21
chr8	117864870	1	C	RAD21	1049	RAD21
chr8	117864886	0	C	RAD21	723	RAD21
chr8	117864930	1	A	RAD21	719	RAD21
chr8	117865003	1	G	RAD21	779	RAD21
chr8	117866395	0	T	RAD21	4	RAD21
chr8	117866509	0	G	RAD21	835	RAD21
chr8	117866511	1	C	RAD21	7	RAD21
chr8	117866562	0	C	RAD21	1318	RAD21
chr8	117866624	1	G	RAD21	1137	RAD21
chr8	117866657	0	T	RAD21	1796	RAD21
chr8	117866666	1	C	RAD21	1593	RAD21
chr8	117866768	1	A	RAD21	1808	RAD21
chr8	117868370	0	G	RAD21	1477	RAD21
chr8	117868471	0	T	RAD21	741	RAD21
chr8	117868488	1	T	RAD21	5	RAD21
chr8	117868588	1	C	RAD21	657	RAD21
chr8	117868852	0	C	RAD21	105	RAD21
chr8	117868901	0	C	RAD21	854	RAD21
chr8	117868969	1	C	RAD21	211	RAD21
chr8	117868987	0	C	RAD21	9	RAD21
chr8	117869006	1	G	RAD21	853	RAD21
chr8	117869064	1	A	RAD21	0	RAD21
chr8	117869485	0	A	RAD21	8	RAD21
chr8	117869594	0	G	RAD21	906	RAD21
chr8	117869598	1	G	RAD21	12	RAD21
chr8	117869687	0	C	RAD21	25	RAD21
chr8	117869702	1	T	RAD21	965	RAD21
chr8	117869801	1	G	RAD21	16	RAD21
chr8	117870546	0	A	RAD21	16	RAD21
chr8	117870624	0	C	RAD21	13	RAD21
chr8	117870663	1	G	RAD21	6	RAD21
chr8	117870679	0	C	RAD21	33	RAD21
chr8	117870706	1	G	RAD21	136	RAD21
chr8	117870797	1	T	RAD21	46	RAD21
chr8	117874055	0	A	RAD21	1878	RAD21
chr8	117874164	0	G	RAD21	1203	RAD21
chr8	117874172	1	A	RAD21	1862	RAD21
chr8	117874281	1	G	RAD21	1207	RAD21
chr8	117875295	0	C	RAD21	1561	RAD21
chr8	117875402	0	C	RAD21	1713	RAD21
chr8	117875404	1	T	RAD21	1534	RAD21
chr8	117875499	0	C	RAD21	14	RAD21
chr8	117875517	1	T	RAD21	1730	RAD21
chr8	117875614	1	C	RAD21	13	RAD21
chr8	117878745	0	A	RAD21	1805	RAD21
chr8	117878849	0	G	RAD21	1039	RAD21
chr8	117878865	1	C	RAD21	1804	RAD21
chr8	117878967	1	A	RAD21	972	RAD21
chr9	5021949	0	G	JAK2	911	JAK2
chr9	5022055	0	G	JAK2	1363	JAK2
chr9	5022064	1	C	JAK2	1110	JAK2
chr9	5022154	0	C	JAK2	1710	JAK2
chr9	5022167	1	G	JAK2	2079	JAK2
chr9	5022267	1	G	JAK2	1319	JAK2
chr9	5029729	0	T	JAK2	125	JAK2
chr9	5029813	0	C	JAK2	792	JAK2
chr9	5029842	1	T	JAK2	115	JAK2
chr9	5029895	0	C	JAK2	20	JAK2
chr9	5029926	1	A	JAK2	589	JAK2
chr9	5030006	1	G	JAK2	38	JAK2
chr9	5044379	0	C	JAK2	38	JAK2
chr9	5044492	0	A	JAK2	32	JAK2
chr9	5044493	1	C	JAK2	38	JAK2
chr9	5044611	1	G	JAK2	26	JAK2
chr9	5050657	0	A	JAK2	1706	JAK2
chr9	5050732	0	A	JAK2	1143	JAK2
chr9	5050767	1	T	JAK2	1487	JAK2
chr9	5050830	0	A	JAK2	6	JAK2
chr9	5050845	1	G	JAK2	1018	JAK2
chr9	5050944	1	C	JAK2	9	JAK2
chr9	5054475	0	A	JAK2	133	JAK2
chr9	5054580	0	C	JAK2	857	JAK2
chr9	5054591	1	C	JAK2	139	JAK2
chr9	5054669	0	A	JAK2	808	JAK2
chr9	5054685	1	C	JAK2	846	JAK2
chr9	5054772	0	C	JAK2	1376	JAK2
chr9	5054776	1	A	JAK2	896	JAK2
chr9	5054876	0	A	JAK2	2	JAK2
chr9	5054877	1	C	JAK2	1354	JAK2
chr9	5054981	1	T	JAK2	21	JAK2
chr9	5055642	0	T	JAK2	22	JAK2
chr9	5055695	0	T	JAK2	423	JAK2
chr9	5055755	1	T	JAK2	4	JAK2
chr9	5055764	0	C	JAK2	4	JAK2
chr9	5055797	1	G	JAK2	417	JAK2
chr9	5055876	1	T	JAK2	10	JAK2
chr9	5064862	0	C	JAK2	1018	JAK2
chr9	5064919	0	T	JAK2	1267	JAK2
chr9	5064975	1	C	JAK2	1058	JAK2
chr9	5064984	0	A	JAK2	1494	JAK2
chr9	5065033	1	C	JAK2	1416	JAK2
chr9	5065093	1	A	JAK2	1455	JAK2
chr9	5066622	0	G	JAK2	1183	JAK2
chr9	5066681	0	G	JAK2	859	JAK2
chr9	5066733	0	G	JAK2	80	JAK2
chr9	5066739	1	C	JAK2	1253	JAK2
chr9	5066782	1	C	JAK2	1280	JAK2
chr9	5066842	1	C	JAK2	96	JAK2
chr9	5068986	0	C	JAK2	16	JAK2
chr9	5069046	0	C	JAK2	634	JAK2
chr9	5069085	1	C	JAK2	5	JAK2
chr9	5069149	0	C	JAK2	734	JAK2
chr9	5069151	1	G	JAK2	635	JAK2
chr9	5069253	1	G	JAK2	967	JAK2
chr9	5069886	0	T	JAK2	1228	JAK2
chr9	5070000	0	C	JAK2	7	JAK2
chr9	5070004	1	T	JAK2	1162	JAK2
chr9	5070117	1	T	JAK2	16	JAK2
chr9	5072450	0	C	JAK2	1066	JAK2
chr9	5072552	0	G	JAK2	2037	JAK2
chr9	5072553	1	G	JAK2	1314	JAK2
chr9	5072669	1	A	JAK2	2016	JAK2
chr9	5073615	0	C	JAK2	1371	JAK2
chr9	5073714	0	C	JAK2	133	JAK2
chr9	5073731	1	C	JAK2	1549	JAK2
chr9	5073746	0	T	JAK2	1586	JAK2
chr9	5073803	1	C	JAK2	145	JAK2
chr9	5073863	1	T	JAK2	1565	JAK2
chr9	5077372	0	G	JAK2	0	JAK2
chr9	5077465	0	A	JAK2	4	JAK2
chr9	5077479	1	T	JAK2	1	JAK2
chr9	5077486	0	C	JAK2	0	JAK2
chr9	5077548	1	G	JAK2	1	JAK2
chr9	5077560	0	G	JAK2	5	JAK2
chr9	5077567	1	C	JAK2	3	JAK2
chr9	5077678	1	G	JAK2	0	JAK2
chr9	5078259	0	G	JAK2	13	JAK2
chr9	5078309	0	G	JAK2	687	JAK2
chr9	5078353	1	G	JAK2	4	JAK2
chr9	5078388	0	C	JAK2	1238	JAK2
chr9	5078406	1	G	JAK2	810	JAK2
chr9	5078502	1	A	JAK2	1243	JAK2
chr9	5080207	0	C	JAK2	1557	JAK2
chr9	5080311	0	T	JAK2	1363	JAK2
chr9	5080320	1	C	JAK2	1184	JAK2
chr9	5080420	1	G	JAK2	1372	JAK2
chr9	5080509	0	C	JAK2	707	JAK2
chr9	5080591	0	C	JAK2	11	JAK2
chr9	5080625	1	A	JAK2	684	JAK2
chr9	5080705	1	T	JAK2	1214	JAK2
chr9	5081703	0	A	JAK2	1412	JAK2
chr9	5081804	0	C	JAK2	1432	JAK2
chr9	5081813	1	T	JAK2	1356	JAK2
chr9	5081920	1	G	JAK2	1719	JAK2
chr9	5089653	0	C	JAK2	792	JAK2
chr9	5089728	0	G	JAK2	1400	JAK2
chr9	5089769	1	A	JAK2	893	JAK2
chr9	5089788	0	G	JAK2	1228	JAK2
chr9	5089846	1	G	JAK2	1294	JAK2
chr9	5089903	1	G	JAK2	1225	JAK2
chr9	5090440	0	T	JAK2	22	JAK2
chr9	5090535	0	A	JAK2	243	JAK2
chr9	5090552	1	C	JAK2	5	JAK2
chr9	5090628	1	A	JAK2	184	JAK2
chr9	5090684	0	A	JAK2	93	JAK2
chr9	5090795	0	T	JAK2	1156	JAK2
chr9	5090799	1	T	JAK2	91	JAK2
chr9	5090843	0	A	JAK2	5	JAK2
chr9	5090902	1	C	JAK2	1130	JAK2
chr9	5090949	1	C	JAK2	32	JAK2
chr9	5122972	0	C	JAK2	1698	JAK2
chr9	5123080	0	G	JAK2	1489	JAK2
chr9	5123081	1	A	JAK2	1672	JAK2
chr9	5123195	1	A	JAK2	1510	JAK2
chr9	5126289	0	A	JAK2	54	JAK2
chr9	5126389	0	G	JAK2	2110	JAK2
chr9	5126401	1	G	JAK2	53	JAK2
chr9	5126501	1	C	JAK2	2162	JAK2
chr9	5126655	0	T	JAK2	2163	JAK2
chr9	5126720	0	G	JAK2	1278	JAK2
chr9	5126774	1	G	JAK2	2051	JAK2
chr9	5126831	1	G	JAK2	1264	JAK2
chr9	21802705	0	G	MTAP	5	MTAP
chr9	21802778	1	A	MTAP	5	MTAP
chr9	21802934	0	G	MTAP	4	MTAP
chr9	21803038	1	A	MTAP	4	MTAP
chr9	21815348	0	T	MTAP	50	MTAP
chr9	21815445	0	G	MTAP	91	MTAP
chr9	21815459	1	G	MTAP	24	MTAP
chr9	21815463	0	A	MTAP	1249	MTAP
chr9	21815517	1	A	MTAP	99	MTAP
chr9	21815565	1	T	MTAP	1240	MTAP
chr9	21816627	0	A	MTAP	177	MTAP
chr9	21816727	0	A	MTAP	333	MTAP
chr9	21816746	1	A	MTAP	184	MTAP
chr9	21816840	1	A	MTAP	337	MTAP
chr9	21817942	0	C	MTAP	1293	MTAP
chr9	21818004	0	G	MTAP	1119	MTAP
chr9	21818060	1	C	MTAP	1321	MTAP
chr9	21818122	0	A	MTAP	1756	MTAP
chr9	21818123	1	T	MTAP	1099	MTAP
chr9	21818241	1	G	MTAP	1404	MTAP
chr9	21837840	0	C	MTAP	1335	MTAP
chr9	21837923	0	C	MTAP	1565	MTAP
chr9	21837942	1	G	MTAP	1157	MTAP
chr9	21838038	1	G	MTAP	1371	MTAP
chr9	21854603	0	T	MTAP	915	MTAP
chr9	21854713	0	C	MTAP	1053	MTAP
chr9	21854722	1	A	MTAP	912	MTAP
chr9	21854792	0	G	MTAP	1018	MTAP
chr9	21854833	1	G	MTAP	896	MTAP
chr9	21854892	1	C	MTAP	903	MTAP
chr9	21856053	0	C	MTAP	7	MTAP
chr9	21856136	0	C	MTAP	378	MTAP
chr9	21856161	1	A	MTAP	5	MTAP
chr9	21856223	1	G	MTAP	516	MTAP
chr9	21859269	0	T	MTAP	1481	MTAP
chr9	21859380	0	C	MTAP	913	MTAP
chr9	21859383	1	A	MTAP	1263	MTAP
chr9	21859495	1	C	MTAP	920	MTAP
chr9	21861952	0	A	MTAP	606	MTAP
chr9	21862053	1	T	MTAP	801	MTAP
chr9	21930964	0	A	MTAP	827	MTAP
chr9	21931034	0	G	MTAP	1502	MTAP
chr9	21931083	1	T	MTAP	905	MTAP
chr9	21931138	1	C	MTAP	1459	MTAP
chr9	21939153	0	C	MTAP	1281	MTAP
chr9	21939288	1	A	MTAP	27	MTAP
chr9	21940885	0	C	MTAP	1042	MTAP
chr9	21940996	0	C	MTAP	1	MTAP
chr9	21941000	1	G	MTAP	1159	MTAP
chr9	21941113	1	T	MTAP	3	MTAP
chr10	50666825	0	G	ERCC6/PGBD3	1209	ERCC6
chr10	50666933	0	C	ERCC6/PGBD3	1425	ERCC6
chr10	50666938	1	G	ERCC6/PGBD3	1132	ERCC6
chr10	50667050	0	C	ERCC6/PGBD3	0	ERCC6
chr10	50667052	1	T	ERCC6/PGBD3	1473	ERCC6
chr10	50667147	0	A	ERCC6/PGBD3	693	ERCC6
chr10	50667169	1	T	ERCC6/PGBD3	88	ERCC6
chr10	50667239	0	C	ERCC6/PGBD3	771	ERCC6
chr10	50667266	1	T	ERCC6/PGBD3	626	ERCC6
chr10	50667356	1	A	ERCC6/PGBD3	917	ERCC6
chr10	50668396	0	A	ERCC6/PGBD3	1249	ERCC6
chr10	50668450	0	G	ERCC6/PGBD3	937	ERCC6
chr10	50668512	1	G	ERCC6/PGBD3	1238	ERCC6
chr10	50668567	1	C	ERCC6/PGBD3	908	ERCC6
chr10	50669353	0	A	ERCC6/PGBD3	939	ERCC6
chr10	50669376	0	A	ERCC6/PGBD3	708	ERCC6
chr10	50669447	1	G	ERCC6/PGBD3	948	ERCC6
chr10	50669458	0	A	ERCC6/PGBD3	1144	ERCC6
chr10	50669495	1	C	ERCC6/PGBD3	771	ERCC6
chr10	50669545	0	T	ERCC6/PGBD3	949	ERCC6
chr10	50669584	1	A	ERCC6/PGBD3	1131	ERCC6
chr10	50669645	1	G	ERCC6/PGBD3	1165	ERCC6
chr10	50678205	0	G	ERCC6/PGBD3	534	ERCC6
chr10	50678273	0	G	ERCC6/PGBD3	881	ERCC6
chr10	50678297	1	C	ERCC6/PGBD3	452	ERCC6
chr10	50678314	0	T	ERCC6/PGBD3	960	ERCC6
chr10	50678371	1	C	ERCC6/PGBD3	716	ERCC6
chr10	50678389	0	G	ERCC6/PGBD3	1425	ERCC6
chr10	50678430	1	T	ERCC6/PGBD3	845	ERCC6
chr10	50678444	0	G	ERCC6/PGBD3	588	ERCC6
chr10	50678507	1	C	ERCC6/PGBD3	1355	ERCC6
chr10	50678545	0	G	ERCC6/PGBD3	326	ERCC6
chr10	50678561	1	C	ERCC6/PGBD3	716	ERCC6
chr10	50678654	0	C	ERCC6/PGBD3	614	ERCC6
chr10	50678659	1	C	ERCC6/PGBD3	462	ERCC6
chr10	50678758	0	A	ERCC6/PGBD3	718	ERCC6
chr10	50678768	1	C	ERCC6/PGBD3	591	ERCC6
chr10	50678806	0	G	ERCC6/PGBD3	734	ERCC6
chr10	50678873	1	C	ERCC6/PGBD3	611	ERCC6
chr10	50678917	0	T	ERCC6/PGBD3	365	ERCC6
chr10	50678921	1	C	ERCC6/PGBD3	661	ERCC6
chr10	50678993	0	C	ERCC6/PGBD3	37	ERCC6
chr10	50679038	1	G	ERCC6/PGBD3	240	ERCC6
chr10	50679049	0	C	ERCC6/PGBD3	293	ERCC6
chr10	50679083	1	T	ERCC6/PGBD3	57	ERCC6
chr10	50679099	0	A	ERCC6/PGBD3	35	ERCC6
chr10	50679123	1	G	ERCC6/PGBD3	384	ERCC6
chr10	50679146	0	A	ERCC6/PGBD3	10	ERCC6
chr10	50679183	1	T	ERCC6/PGBD3	121	ERCC6
chr10	50679262	1	G	ERCC6/PGBD3	140	ERCC6
chr10	50680383	0	G	ERCC6/PGBD3	1058	ERCC6
chr10	50680479	0	T	ERCC6/PGBD3	1313	ERCC6
chr10	50680481	1	C	ERCC6/PGBD3	1038	ERCC6
chr10	50680598	1	C	ERCC6/PGBD3	1173	ERCC6
chr10	50680881	0	G	ERCC6/PGBD3	729	ERCC6
chr10	50680982	0	T	ERCC6/PGBD3	879	ERCC6
chr10	50680987	1	C	ERCC6/PGBD3	689	ERCC6
chr10	50681086	0	A	ERCC6/PGBD3	883	ERCC6
chr10	50681089	1	C	ERCC6/PGBD3	729	ERCC6
chr10	50681203	1	G	ERCC6/PGBD3	934	ERCC6
chr10	50681501	0	C	ERCC6/PGBD3	1118	ERCC6
chr10	50681566	0	G	ERCC6/PGBD3	1381	ERCC6
chr10	50681621	1	G	ERCC6/PGBD3	857	ERCC6
chr10	50681681	1	C	ERCC6/PGBD3	1347	ERCC6
chr10	50682035	0	G	ERCC6/PGBD3	754	ERCC6
chr10	50682101	0	C	ERCC6/PGBD3	706	ERCC6
chr10	50682127	1	C	ERCC6/PGBD3	796	ERCC6
chr10	50682215	0	A	ERCC6/PGBD3	1258	ERCC6
chr10	50682216	1	G	ERCC6/PGBD3	640	ERCC6
chr10	50682334	1	A	ERCC6/PGBD3	1264	ERCC6
chr10	50684220	0	G	ERCC6/PGBD3	536	ERCC6
chr10	50684316	0	T	ERCC6/PGBD3	1069	ERCC6
chr10	50684320	1	C	ERCC6/PGBD3	728	ERCC6
chr10	50684434	1	C	ERCC6/PGBD3	1085	ERCC6
chr10	50686374	0	C	ERCC6/PGBD3	1228	ERCC6
chr10	50686452	0	C	ERCC6/PGBD3	1645	ERCC6
chr10	50686480	1	C	ERCC6/PGBD3	1251	ERCC6
chr10	50686565	1	G	ERCC6/PGBD3	1744	ERCC6
chr10	50690672	0	T	ERCC6/PGBD3	1047	ERCC6
chr10	50690741	0	G	ERCC6/PGBD3	730	ERCC6
chr10	50690786	1	G	ERCC6/PGBD3	1061	ERCC6
chr10	50690800	0	G	ERCC6/PGBD3	895	ERCC6
chr10	50690851	1	T	ERCC6/PGBD3	792	ERCC6
chr10	50690900	0	G	ERCC6/PGBD3	2230	ERCC6
chr10	50690910	1	C	ERCC6/PGBD3	866	ERCC6
chr10	50691019	1	G	ERCC6/PGBD3	2169	ERCC6
chr10	50691306	0	T	ERCC6/PGBD3	1596	ERCC6
chr10	50691407	0	G	ERCC6/PGBD3	1616	ERCC6
chr10	50691424	1	G	ERCC6/PGBD3	1469	ERCC6
chr10	50691499	0	G	ERCC6/PGBD3	921	ERCC6
chr10	50691527	1	T	ERCC6/PGBD3	1787	ERCC6
chr10	50691614	1	T	ERCC6/PGBD3	910	ERCC6
chr10	50701133	0	A	ERCC6/PGBD3	1455	ERCC6
chr10	50701208	0	G	ERCC6/PGBD3	1073	ERCC6
chr10	50701252	1	T	ERCC6/PGBD3	1160	ERCC6
chr10	50701325	1	C	ERCC6/PGBD3	1294	ERCC6
chr10	50708529	0	C	ERCC6/PGBD3	1250	ERCC6
chr10	50708636	0	A	ERCC6/PGBD3	1480	ERCC6
chr10	50708638	1	G	ERCC6/PGBD3	1424	ERCC6
chr10	50708748	0	A	ERCC6/PGBD3	1774	ERCC6
chr10	50708753	1	A	ERCC6/PGBD3	1393	ERCC6
chr10	50708866	1	G	ERCC6/PGBD3	3	ERCC6
chr10	50713909	0	G	ERCC6/PGBD3	1781	ERCC6
chr10	50714026	0	T	ERCC6/PGBD3	1792	ERCC6
chr10	50714027	1	C	ERCC6/PGBD3	1811	ERCC6
chr10	50714146	1	C	ERCC6/PGBD3	1985	ERCC6
chr10	50723337	0	G	ERCC6/PGBD3	1187	ERCC6
chr10	50723411	0	C	ERCC6/PGBD3	1089	ERCC6
chr10	50723452	1	T	ERCC6/PGBD3	1164	ERCC6
chr10	50723473	0	C	ERCC6/PGBD3	465	ERCC6
chr10	50723528	1	C	ERCC6/PGBD3	1093	ERCC6
chr10	50723581	0	T	ERCC6/PGBD3	826	ERCC6
chr10	50723591	1	G	ERCC6/PGBD3	437	ERCC6
chr10	50723696	0	A	ERCC6/PGBD3	648	ERCC6
chr10	50723701	1	A	ERCC6/PGBD3	759	ERCC6
chr10	50723798	0	C	ERCC6/PGBD3	480	ERCC6
chr10	50723809	1	T	ERCC6/PGBD3	651	ERCC6
chr10	50723868	0	C	ERCC6/PGBD3	590	ERCC6
chr10	50723909	1	C	ERCC6/PGBD3	449	ERCC6
chr10	50723929	0	C	ERCC6/PGBD3	542	ERCC6
chr10	50723957	1	G	ERCC6/PGBD3	603	ERCC6
chr10	50724034	0	C	ERCC6/PGBD3	404	ERCC6
chr10	50724038	1	C	ERCC6/PGBD3	571	ERCC6
chr10	50724128	0	C	ERCC6/PGBD3	510	ERCC6
chr10	50724146	1	G	ERCC6/PGBD3	391	ERCC6
chr10	50724240	0	A	ERCC6/PGBD3	441	ERCC6
chr10	50724241	1	A	ERCC6/PGBD3	317	ERCC6
chr10	50724291	0	G	ERCC6/PGBD3	607	ERCC6
chr10	50724357	1	G	ERCC6/PGBD3	362	ERCC6
chr10	50724408	0	G	ERCC6/PGBD3	667	ERCC6
chr10	50724409	1	C	ERCC6/PGBD3	479	ERCC6
chr10	50724481	0	G	ERCC6/PGBD3	309	ERCC6
chr10	50724522	1	A	ERCC6/PGBD3	678	ERCC6
chr10	50724566	0	G	ERCC6/PGBD3	515	ERCC6
chr10	50724568	1	C	ERCC6/PGBD3	355	ERCC6
chr10	50724644	0	G	ERCC6/PGBD3	652	ERCC6
chr10	50724685	1	A	ERCC6/PGBD3	420	ERCC6
chr10	50724750	0	G	ERCC6/PGBD3	470	ERCC6
chr10	50724751	1	G	ERCC6/PGBD3	714	ERCC6
chr10	50724791	0	C	ERCC6/PGBD3	689	ERCC6
chr10	50724867	1	T	ERCC6/PGBD3	394	ERCC6
chr10	50724889	0	G	ERCC6/PGBD3	655	ERCC6
chr10	50724908	1	C	ERCC6/PGBD3	676	ERCC6
chr10	50724994	0	G	ERCC6/PGBD3	899	ERCC6
chr10	50725001	1	G	ERCC6/PGBD3	903	ERCC6
chr10	50725031	0	C	ERCC6/PGBD3	642	ERCC6
chr10	50725107	1	G	ERCC6/PGBD3	967	ERCC6
chr10	50725131	0	T	ERCC6/PGBD3	813	ERCC6
chr10	50725144	1	C	ERCC6/PGBD3	768	ERCC6
chr10	50725245	1	G	ERCC6/PGBD3	825	ERCC6
chr10	50732042	0	A	ERCC6/PGBD3	788	ERCC6
chr10	50732107	0	C	ERCC6/PGBD3	750	ERCC6
chr10	50732161	1	C	ERCC6/PGBD3	720	ERCC6
chr10	50732219	0	C	ERCC6/PGBD3	282	ERCC6
chr10	50732224	1	G	ERCC6/PGBD3	893	ERCC6
chr10	50732292	0	A	ERCC6/PGBD3	593	ERCC6
chr10	50732315	1	C	ERCC6/PGBD3	133	ERCC6
chr10	50732374	0	C	ERCC6/PGBD3	409	ERCC6
chr10	50732400	1	A	ERCC6/PGBD3	552	ERCC6
chr10	50732467	0	T	ERCC6/PGBD3	708	ERCC6
chr10	50732468	1	C	ERCC6/PGBD3	407	ERCC6
chr10	50732536	0	G	ERCC6/PGBD3	963	ERCC6
chr10	50732579	1	T	ERCC6/PGBD3	644	ERCC6
chr10	50732614	0	G	ERCC6/PGBD3	480	ERCC6
chr10	50732655	1	T	ERCC6/PGBD3	1077	ERCC6
chr10	50732675	0	T	ERCC6/PGBD3	328	ERCC6
chr10	50732729	1	A	ERCC6/PGBD3	554	ERCC6
chr10	50732767	0	C	ERCC6/PGBD3	696	ERCC6
chr10	50732796	1	A	ERCC6/PGBD3	0	ERCC6
chr10	50732884	1	A	ERCC6/PGBD3	779	ERCC6
chr10	50736410	0	A	ERCC6/PGBD3	1734	ERCC6
chr10	50736495	0	T	ERCC6/PGBD3	817	ERCC6
chr10	50736529	1	G	ERCC6/PGBD3	1749	ERCC6
chr10	50736601	1	C	ERCC6/PGBD3	966	ERCC6
chr10	50738723	0	T	ERCC6/PGBD3	74	ERCC6
chr10	50738801	0	T	ERCC6/PGBD3	948	ERCC6
chr10	50738834	1	G	ERCC6/PGBD3	74	ERCC6
chr10	50738889	0	G	ERCC6/PGBD3	3	ERCC6
chr10	50738906	1	G	ERCC6/PGBD3	1190	ERCC6
chr10	50739003	1	G	ERCC6/PGBD3	3	ERCC6
chr10	50740548	0	T	ERCC6/PGBD3	650	ERCC6
chr10	50740620	0	T	ERCC6/PGBD3	650	ERCC6
chr10	50740666	1	A	ERCC6/PGBD3	361	ERCC6
chr10	50740669	0	G	ERCC6/PGBD3	375	ERCC6
chr10	50740712	1	T	ERCC6/PGBD3	237	ERCC6
chr10	50740742	0	A	ERCC6/PGBD3	533	ERCC6
chr10	50740777	1	A	ERCC6/PGBD3	336	ERCC6
chr10	50740788	0	T	ERCC6/PGBD3	660	ERCC6
chr10	50740864	1	A	ERCC6/PGBD3	601	ERCC6
chr10	50740873	0	G	ERCC6/PGBD3	661	ERCC6
chr10	50740902	1	C	ERCC6/PGBD3	984	ERCC6
chr10	50740988	0	T	ERCC6/PGBD3	60	ERCC6
chr10	50740993	1	G	ERCC6/PGBD3	1091	ERCC6
chr10	50741102	1	G	ERCC6/PGBD3	93	ERCC6
chr10	69881165	0	A	MYPN	652	MYPN
chr10	69881275	0	G	MYPN	826	MYPN
chr10	69881282	1	C	MYPN	502	MYPN
chr10	69881389	0	C	MYPN	760	MYPN
chr10	69881390	1	C	MYPN	710	MYPN
chr10	69881500	0	C	MYPN	202	MYPN
chr10	69881504	1	T	MYPN	997	MYPN
chr10	69881588	0	C	MYPN	1139	MYPN
chr10	69881618	1	T	MYPN	201	MYPN
chr10	69881701	0	G	MYPN	706	MYPN
chr10	69881708	1	A	MYPN	9	MYPN
chr10	69881817	0	A	MYPN	773	MYPN
chr10	69881822	1	T	MYPN	817	MYPN
chr10	69881863	0	A	MYPN	376	MYPN
chr10	69881936	1	T	MYPN	803	MYPN
chr10	69881972	0	G	MYPN	296	MYPN
chr10	69881979	1	G	MYPN	456	MYPN
chr10	69882069	0	G	MYPN	355	MYPN
chr10	69882078	1	A	MYPN	310	MYPN
chr10	69882167	1	C	MYPN	412	MYPN
chr10	69896387	0	A	MYPN	1098	MYPN
chr10	69896491	0	A	MYPN	1	MYPN
chr10	69896492	1	A	MYPN	1116	MYPN
chr10	69896602	1	T	MYPN	0	MYPN
chr10	69902665	0	C	MYPN	1487	MYPN
chr10	69902751	0	G	MYPN	790	MYPN
chr10	69902770	0	C	MYPN	977	MYPN
chr10	69902782	1	G	MYPN	1623	MYPN
chr10	69902842	1	G	MYPN	1216	MYPN
chr10	69902859	0	G	MYPN	1575	MYPN
chr10	69902883	1	A	MYPN	925	MYPN
chr10	69902977	1	A	MYPN	1559	MYPN
chr10	69905187	0	A	MYPN	1327	MYPN
chr10	69905268	0	A	MYPN	0	MYPN
chr10	69905301	1	T	MYPN	1408	MYPN
chr10	69905365	1	A	MYPN	1005	MYPN
chr10	69908030	0	G	MYPN	1160	MYPN
chr10	69908128	0	G	MYPN	938	MYPN
chr10	69908145	1	C	MYPN	1245	MYPN
chr10	69908173	0	A	MYPN	190	MYPN
chr10	69908222	1	C	MYPN	410	MYPN
chr10	69908289	1	C	MYPN	185	MYPN
chr10	69909747	0	A	MYPN	1484	MYPN
chr10	69909844	0	C	MYPN	715	MYPN
chr10	69909851	1	G	MYPN	1344	MYPN
chr10	69909961	1	G	MYPN	684	MYPN
chr10	69918194	0	C	MYPN	1812	MYPN
chr10	69918265	0	C	MYPN	22	MYPN
chr10	69918309	1	C	MYPN	1654	MYPN
chr10	69918360	1	C	MYPN	19	MYPN
chr10	69921391	0	G	MYPN	1259	MYPN
chr10	69921464	0	C	MYPN	1	MYPN
chr10	69921503	1	G	MYPN	981	MYPN
chr10	69921569	1	A	MYPN	3	MYPN
chr10	69925436	0	C	MYPN	960	MYPN
chr10	69925504	0	C	MYPN	895	MYPN
chr10	69925547	1	G	MYPN	1194	MYPN
chr10	69925612	1	G	MYPN	1009	MYPN
chr10	69925964	0	C	MYPN	419	MYPN
chr10	69926073	0	C	MYPN	690	MYPN
chr10	69926080	1	C	MYPN	482	MYPN
chr10	69926164	0	C	MYPN	794	MYPN
chr10	69926193	1	T	MYPN	531	MYPN
chr10	69926253	0	C	MYPN	418	MYPN
chr10	69926274	1	A	MYPN	446	MYPN
chr10	69926284	0	T	MYPN	933	MYPN
chr10	69926338	1	G	MYPN	0	MYPN
chr10	69926381	0	C	MYPN	921	MYPN
chr10	69926405	1	T	MYPN	937	MYPN
chr10	69926496	1	T	MYPN	1068	MYPN
chr10	69933785	0	C	MYPN	1140	MYPN
chr10	69933874	0	C	MYPN	830	MYPN
chr10	69933903	1	C	MYPN	920	MYPN
chr10	69933982	0	G	MYPN	918	MYPN
chr10	69933987	1	C	MYPN	1111	MYPN
chr10	69934088	0	T	MYPN	875	MYPN
chr10	69934093	1	C	MYPN	672	MYPN
chr10	69934184	0	T	MYPN	585	MYPN
chr10	69934187	1	A	MYPN	934	MYPN
chr10	69934294	0	T	MYPN	768	MYPN
chr10	69934306	1	T	MYPN	601	MYPN
chr10	69934409	0	T	MYPN	107	MYPN
chr10	69934416	1	A	MYPN	727	MYPN
chr10	69934522	1	C	MYPN	213	MYPN
chr10	69935017	0	C	MYPN	196	MYPN
chr10	69935077	0	C	MYPN	1519	MYPN
chr10	69935120	1	C	MYPN	470	MYPN
chr10	69935162	0	G	MYPN	1275	MYPN
chr10	69935190	1	C	MYPN	1162	MYPN
chr10	69935280	1	G	MYPN	1562	MYPN
chr10	69948620	0	C	MYPN	505	MYPN
chr10	69948723	0	G	MYPN	1631	MYPN
chr10	69948734	1	G	MYPN	468	MYPN
chr10	69948819	0	T	MYPN	1152	MYPN
chr10	69948830	1	G	MYPN	1507	MYPN
chr10	69948936	1	G	MYPN	1275	MYPN
chr10	69954079	0	A	MYPN	2300	MYPN
chr10	69954191	0	T	MYPN	2069	MYPN
chr10	69954194	1	G	MYPN	2357	MYPN
chr10	69954309	1	A	MYPN	2065	MYPN
chr10	69955121	0	C	MYPN	1905	MYPN
chr10	69955235	0	T	MYPN	1842	MYPN
chr10	69955238	1	T	MYPN	1765	MYPN
chr10	69955349	1	G	MYPN	1835	MYPN
chr10	69957041	0	A	MYPN	1784	MYPN
chr10	69957129	0	A	MYPN	1653	MYPN
chr10	69957160	1	T	MYPN	1757	MYPN
chr10	69957244	0	C	MYPN	47	MYPN
chr10	69957250	1	C	MYPN	0	MYPN
chr10	69957378	1	C	MYPN	45	MYPN
chr10	69959085	0	G	MYPN	960	MYPN
chr10	69959187	0	T	MYPN	1649	MYPN
chr10	69959197	1	A	MYPN	864	MYPN
chr10	69959287	0	A	MYPN	1205	MYPN
chr10	69959303	1	A	MYPN	1794	MYPN
chr10	69959405	1	C	MYPN	1229	MYPN
chr10	69961585	0	G	MYPN	1670	MYPN
chr10	69961627	0	C	MYPN	1277	MYPN
chr10	69961700	1	T	MYPN	1587	MYPN
chr10	69961710	0	G	MYPN	1021	MYPN
chr10	69961737	1	C	MYPN	1303	MYPN
chr10	69961825	1	G	MYPN	1277	MYPN
chr10	69966486	0	C	MYPN	1599	MYPN
chr10	69966567	0	C	MYPN	1543	MYPN
chr10	69966602	1	G	MYPN	1603	MYPN
chr10	69966686	1	A	MYPN	1546	MYPN
chr10	69970008	0	T	MYPN	1579	MYPN
chr10	69970112	0	C	MYPN	1865	MYPN
chr10	69970121	1	G	MYPN	1714	MYPN
chr10	69970217	0	G	MYPN	1889	MYPN
chr10	69970230	1	C	MYPN	1954	MYPN
chr10	69970329	1	G	MYPN	1936	MYPN
chr10	73577133	0	C	PSAP	1521	PSAP
chr10	73577210	0	A	PSAP	9	PSAP
chr10	73577253	1	T	PSAP	1422	PSAP
chr10	73577331	1	T	PSAP	889	PSAP
chr10	73578312	0	A	PSAP	452	PSAP
chr10	73578430	0	A	PSAP	1048	PSAP
chr10	73578433	1	T	PSAP	424	PSAP
chr10	73578542	1	T	PSAP	1213	PSAP
chr10	73578724	0	C	PSAP	504	PSAP
chr10	73578835	0	G	PSAP	666	PSAP
chr10	73578844	1	C	PSAP	331	PSAP
chr10	73578954	1	A	PSAP	1101	PSAP
chr10	73579183	0	C	PSAP	802	PSAP
chr10	73579268	0	G	PSAP	920	PSAP
chr10	73579303	1	C	PSAP	867	PSAP
chr10	73579380	1	C	PSAP	0	PSAP
chr10	73579561	0	T	PSAP	585	PSAP
chr10	73579636	0	C	PSAP	776	PSAP
chr10	73579663	1	A	PSAP	606	PSAP
chr10	73579744	1	A	PSAP	798	PSAP
chr10	73579945	0	T	PSAP	353	PSAP
chr10	73580045	0	T	PSAP	1151	PSAP
chr10	73580067	1	T	PSAP	2918	PSAP
chr10	73580156	1	C	PSAP	1230	PSAP
chr10	73581595	0	G	PSAP	1803	PSAP
chr10	73581673	0	T	PSAP	922	PSAP
chr10	73581717	1	T	PSAP	1787	PSAP
chr10	73581764	0	G	PSAP	950	PSAP
chr10	73581780	1	A	PSAP	664	PSAP
chr10	73581870	1	T	PSAP	991	PSAP
chr10	73583620	0	T	PSAP	1976	PSAP
chr10	73583739	1	A	PSAP	1936	PSAP
chr10	73585549	0	G	PSAP	1219	PSAP
chr10	73585636	0	G	PSAP	876	PSAP
chr10	73585666	1	C	PSAP	1295	PSAP
chr10	73585745	1	C	PSAP	858	PSAP
chr10	73587698	0	C	PSAP	1036	PSAP
chr10	73587774	0	G	PSAP	1208	PSAP
chr10	73587811	1	T	PSAP	966	PSAP
chr10	73587869	0	T	PSAP	555	PSAP
chr10	73587872	1	C	PSAP	1187	PSAP
chr10	73587973	1	C	PSAP	536	PSAP
chr10	73588599	0	A	PSAP	879	PSAP
chr10	73588690	0	T	PSAP	557	PSAP
chr10	73588719	1	A	PSAP	977	PSAP
chr10	73588776	0	A	PSAP	726	PSAP
chr10	73588781	1	C	PSAP	396	PSAP
chr10	73588894	1	C	PSAP	834	PSAP
chr10	73590860	0	A	PSAP	1473	PSAP
chr10	73590940	0	G	PSAP	1413	PSAP
chr10	73590979	1	G	PSAP	1462	PSAP
chr10	73591056	1	G	PSAP	1409	PSAP
chr10	73591548	0	G	PSAP	1046	PSAP
chr10	73591653	0	T	PSAP	744	PSAP
chr10	73591664	1	C	PSAP	1007	PSAP
chr10	73591766	1	C	PSAP	1124	PSAP
chr10	73594079	0	G	PSAP	666	PSAP
chr10	73594154	0	T	PSAP	1097	PSAP
chr10	73594198	1	A	PSAP	684	PSAP
chr10	73594271	0	A	PSAP	1044	PSAP
chr10	73594272	1	A	PSAP	1021	PSAP
chr10	73594384	1	C	PSAP	1008	PSAP
chr11	2466611	0	A	KCNQ1.1	14	KCNQ1
chr11	2466670	0	C	KCNQ1.1	0	KCNQ1
chr11	2466705	1	A	KCNQ1.1	16	KCNQ1
chr11	2466746	1	A	KCNQ1.1	35	KCNQ1
chr11	2482855	0	T	KCNQ1.1	826	KCNQ1
chr11	2482968	1	A	KCNQ1.1	1078	KCNQ1
chr11	2549115	0	G	KCNQ1.1	1582	KCNQ1
chr11	2549169	0	T	KCNQ1.1	966	KCNQ1
chr11	2549237	1	C	KCNQ1.1	1568	KCNQ1
chr11	2549289	1	C	KCNQ1.1	1115	KCNQ1
chr11	2591805	0	A	KCNQ1.1	925	KCNQ1
chr11	2591862	0	T	KCNQ1.1	771	KCNQ1
chr11	2591880	0	T	KCNQ1.1	932	KCNQ1
chr11	2591927	1	A	KCNQ1.1	0	KCNQ1
chr11	2591978	1	A	KCNQ1.1	730	KCNQ1
chr11	2592022	1	T	KCNQ1.1	30	KCNQ1
chr11	2592494	0	T	KCNQ1.1	1616	KCNQ1
chr11	2592638	1	G	KCNQ1.1	1589	KCNQ1
chr11	2593272	0	T	KCNQ1.1	847	KCNQ1
chr11	2593418	1	C	KCNQ1.1	863	KCNQ1
chr11	2593957	0	C	KCNQ1.1	745	KCNQ1
chr11	2594065	0	T	KCNQ1.1	193	KCNQ1
chr11	2594094	1	T	KCNQ1.1	705	KCNQ1
chr11	2594099	0	C	KCNQ1.1	860	KCNQ1
chr11	2594131	1	T	KCNQ1.1	190	KCNQ1
chr11	2594191	0	A	KCNQ1.1	508	KCNQ1
chr11	2594217	1	G	KCNQ1.1	831	KCNQ1
chr11	2594295	1	T	KCNQ1.1	478	KCNQ1
chr11	2604595	0	T	KCNQ1.1	1098	KCNQ1
chr11	2604675	0	C	KCNQ1.1	274	KCNQ1
chr11	2604719	1	A	KCNQ1.1	1142	KCNQ1
chr11	2604754	0	C	KCNQ1.1	1138	KCNQ1
chr11	2604757	1	C	KCNQ1.1	0	KCNQ1
chr11	2604873	1	A	KCNQ1.1	1128	KCNQ1
chr11	2606382	0	G	KCNQ1.1	1136	KCNQ1
chr11	2606437	0	C	KCNQ1.1	1142	KCNQ1
chr11	2606498	1	C	KCNQ1.1	1145	KCNQ1
chr11	2606559	1	G	KCNQ1.1	748	KCNQ1
chr11	2608746	0	G	KCNQ1.1	355	KCNQ1
chr11	2608817	0	T	KCNQ1.1	469	KCNQ1
chr11	2608847	1	G	KCNQ1.1	298	KCNQ1
chr11	2608892	0	A	KCNQ1.1	876	KCNQ1
chr11	2608911	1	A	KCNQ1.1	464	KCNQ1
chr11	2609014	1	G	KCNQ1.1	878	KCNQ1
chr11	2609920	0	A	KCNQ1.1	419	KCNQ1
chr11	2609975	0	C	KCNQ1.1	958	KCNQ1
chr11	2609992	1	G	KCNQ1.1	446	KCNQ1
chr11	2610064	0	T	KCNQ1.1	842	KCNQ1
chr11	2610074	1	T	KCNQ1.1	931	KCNQ1
chr11	2610184	1	T	KCNQ1.1	841	KCNQ1
chr11	2683088	0	A	KCNQ1.1	35	KCNQ1
chr11	2683193	0	A	KCNQ1.1	1628	KCNQ1
chr11	2683206	1	C	KCNQ1.1	21	KCNQ1
chr11	2683311	0	A	KCNQ1.1	372	KCNQ1
chr11	2683313	1	T	KCNQ1.1	1715	KCNQ1
chr11	2683409	1	G	KCNQ1.1	427	KCNQ1
chr11	2789986	0	T	KCNQ1.2	913	KCNQ1
chr11	2790055	0	T	KCNQ1.2	0	KCNQ1
chr11	2790108	1	A	KCNQ1.2	1109	KCNQ1
chr11	2790128	0	T	KCNQ1.2	346	KCNQ1
chr11	2790143	1	A	KCNQ1.2	20	KCNQ1
chr11	2790239	1	A	KCNQ1.2	553	KCNQ1
chr11	2797168	0	T	KCNQ1.2	691	KCNQ1
chr11	2797260	0	T	KCNQ1.2	262	KCNQ1
chr11	2797265	1	A	KCNQ1.2	452	KCNQ1
chr11	2797384	1	C	KCNQ1.2	411	KCNQ1
chr11	2798165	0	T	KCNQ1.2	783	KCNQ1
chr11	2798261	0	A	KCNQ1.2	924	KCNQ1
chr11	2798272	1	T	KCNQ1.2	800	KCNQ1
chr11	2798380	1	G	KCNQ1.2	941	KCNQ1
chr11	2799183	0	T	KCNQ1.2	172	KCNQ1
chr11	2799259	0	G	KCNQ1.2	257	KCNQ1
chr11	2799262	1	G	KCNQ1.2	172	KCNQ1
chr11	2799349	1	G	KCNQ1.2	514	KCNQ1
chr11	2868973	0	T	KCNQ1.2	151	KCNQ1
chr11	2869040	1	T	KCNQ1.2	161	KCNQ1
chr11	2869160	0	T	KCNQ1.2	387	KCNQ1
chr11	2869302	1	T	KCNQ1.2	450	KCNQ1
chr13	28578153	0	G	FLT3	1537	FLT3
chr13	28578251	0	G	FLT3	1044	FLT3
chr13	28578272	1	G	FLT3	1483	FLT3
chr13	28578364	1	T	FLT3	1025	FLT3
chr13	28588520	0	G	FLT3	478	FLT3
chr13	28588605	0	G	FLT3	1523	FLT3
[truncated: 1,566 more rows]
