# Supplementary material for: Quantitative analysis of differences in copy numbers using read depth obtained from PCR-enriched samples and controls
Source: BMC Bioinformatics. 2015 Jan 28;16:17. doi: 10.1186/s12859-014-0428-5 (PMC4384318; doi:10.1186/s12859-014-0428-5)
Supplement: Additional file 2 — Primer read depth raw data. This archive (zip) contains one tab-separated text file (tsv) per sequencing run and sample. Each file name is composed of the run id and sample name. The column definitions are: chromosome, position, direction, reference base, cluster name, depth and original gene name. [file 12859_2014_428_MOESM2_ESM.zip › M62_NA01416.tsv]

chr1	5923229	0	A	NPHP4	898	NPHP4
chr1	5923335	0	A	NPHP4	417	NPHP4
chr1	5923341	1	T	NPHP4	884	NPHP4
chr1	5923429	0	A	NPHP4	860	NPHP4
chr1	5923440	1	A	NPHP4	461	NPHP4
chr1	5923549	1	A	NPHP4	969	NPHP4
chr1	5923905	0	T	NPHP4	1020	NPHP4
chr1	5923969	0	A	NPHP4	721	NPHP4
chr1	5924027	1	G	NPHP4	981	NPHP4
chr1	5924046	0	C	NPHP4	775	NPHP4
chr1	5924083	1	A	NPHP4	742	NPHP4
chr1	5924163	1	A	NPHP4	817	NPHP4
chr1	5924358	0	G	NPHP4	683	NPHP4
chr1	5924398	0	C	NPHP4	720	NPHP4
chr1	5924476	1	G	NPHP4	419	NPHP4
chr1	5924492	0	C	NPHP4	325	NPHP4
chr1	5924522	1	A	NPHP4	786	NPHP4
chr1	5924614	1	C	NPHP4	311	NPHP4
chr1	5925096	0	T	NPHP4	612	NPHP4
chr1	5925166	0	A	NPHP4	773	NPHP4
chr1	5925196	1	A	NPHP4	684	NPHP4
chr1	5925210	0	C	NPHP4	309	NPHP4
chr1	5925289	1	A	NPHP4	768	NPHP4
chr1	5925329	1	G	NPHP4	320	NPHP4
chr1	5926362	0	C	NPHP4	1116	NPHP4
chr1	5926431	0	A	NPHP4	600	NPHP4
chr1	5926484	1	A	NPHP4	1092	NPHP4
chr1	5926500	0	C	NPHP4	440	NPHP4
chr1	5926524	1	A	NPHP4	678	NPHP4
chr1	5926592	1	C	NPHP4	438	NPHP4
chr1	5927055	0	G	NPHP4	399	NPHP4
chr1	5927090	0	C	NPHP4	509	NPHP4
chr1	5927150	1	C	NPHP4	578	NPHP4
chr1	5927197	1	A	NPHP4	527	NPHP4
chr1	5927755	0	G	NPHP4	657	NPHP4
chr1	5927842	0	G	NPHP4	7	NPHP4
chr1	5927860	1	G	NPHP4	708	NPHP4
chr1	5927877	0	T	NPHP4	707	NPHP4
chr1	5927952	1	A	NPHP4	1039	NPHP4
chr1	5927997	1	C	NPHP4	705	NPHP4
chr1	5933291	0	T	NPHP4	16	NPHP4
chr1	5933354	0	C	NPHP4	805	NPHP4
chr1	5933408	1	A	NPHP4	13	NPHP4
chr1	5933461	1	T	NPHP4	801	NPHP4
chr1	5934471	0	T	NPHP4	32	NPHP4
chr1	5934513	0	T	NPHP4	481	NPHP4
chr1	5934563	1	T	NPHP4	31	NPHP4
chr1	5934569	0	A	NPHP4	657	NPHP4
chr1	5934636	1	G	NPHP4	526	NPHP4
chr1	5934650	0	C	NPHP4	378	NPHP4
chr1	5934682	1	T	NPHP4	628	NPHP4
chr1	5934748	1	A	NPHP4	316	NPHP4
chr1	5934833	0	G	NPHP4	1729	NPHP4
chr1	5934937	0	A	NPHP4	145	NPHP4
chr1	5934952	1	A	NPHP4	1771	NPHP4
chr1	5934981	0	G	NPHP4	1112	NPHP4
chr1	5935004	1	C	NPHP4	17	NPHP4
chr1	5935120	1	T	NPHP4	997	NPHP4
chr1	5935125	0	G	NPHP4	692	NPHP4
chr1	5935248	1	T	NPHP4	805	NPHP4
chr1	5937107	0	G	NPHP4	988	NPHP4
chr1	5937152	0	C	NPHP4	1020	NPHP4
chr1	5937205	1	A	NPHP4	945	NPHP4
chr1	5937228	0	A	NPHP4	691	NPHP4
chr1	5937295	1	A	NPHP4	921	NPHP4
chr1	5937299	0	G	NPHP4	229	NPHP4
chr1	5937351	1	G	NPHP4	750	NPHP4
chr1	5937397	1	G	NPHP4	166	NPHP4
chr1	5940172	0	A	NPHP4	1129	NPHP4
chr1	5940277	0	C	NPHP4	984	NPHP4
chr1	5940281	1	T	NPHP4	1091	NPHP4
chr1	5940386	1	C	NPHP4	1020	NPHP4
chr1	5947263	0	T	NPHP4	413	NPHP4
chr1	5947330	0	G	NPHP4	1215	NPHP4
chr1	5947378	1	T	NPHP4	435	NPHP4
chr1	5947448	0	T	NPHP4	494	NPHP4
chr1	5947452	1	C	NPHP4	1200	NPHP4
chr1	5947477	0	T	NPHP4	1105	NPHP4
chr1	5947534	1	A	NPHP4	527	NPHP4
chr1	5947617	1	A	NPHP4	1	NPHP4
chr1	5950883	0	A	NPHP4	344	NPHP4
chr1	5950939	0	C	NPHP4	538	NPHP4
chr1	5950985	1	A	NPHP4	357	NPHP4
chr1	5951049	0	C	NPHP4	612	NPHP4
chr1	5951061	1	A	NPHP4	593	NPHP4
chr1	5951167	1	T	NPHP4	734	NPHP4
chr1	5964655	0	T	NPHP4	1073	NPHP4
chr1	5964725	0	G	NPHP4	276	NPHP4
chr1	5964794	1	G	NPHP4	1097	NPHP4
chr1	5964812	0	A	NPHP4	990	NPHP4
chr1	5964839	1	A	NPHP4	336	NPHP4
chr1	5964932	1	G	NPHP4	1008	NPHP4
chr1	5965326	0	G	NPHP4	664	NPHP4
chr1	5965374	0	G	NPHP4	365	NPHP4
chr1	5965416	1	G	NPHP4	449	NPHP4
chr1	5965434	0	G	NPHP4	675	NPHP4
chr1	5965464	1	G	NPHP4	382	NPHP4
chr1	5965476	0	C	NPHP4	522	NPHP4
chr1	5965553	1	A	NPHP4	699	NPHP4
chr1	5965592	1	A	NPHP4	702	NPHP4
chr1	5965641	0	C	NPHP4	500	NPHP4
chr1	5965716	0	A	NPHP4	403	NPHP4
chr1	5965745	1	C	NPHP4	651	NPHP4
chr1	5965821	0	C	NPHP4	409	NPHP4
chr1	5965839	1	T	NPHP4	324	NPHP4
chr1	5965929	1	C	NPHP4	409	NPHP4
chr1	5967139	0	T	NPHP4	44	NPHP4
chr1	5967279	0	A	NPHP4	159	NPHP4
chr1	5967280	1	C	NPHP4	1534	NPHP4
chr1	5967346	1	A	NPHP4	186	NPHP4
chr1	5969187	0	G	NPHP4	1164	NPHP4
chr1	5969305	1	A	NPHP4	1311	NPHP4
chr1	5987662	0	T	NPHP4	459	NPHP4
chr1	5987737	0	A	NPHP4	1750	NPHP4
chr1	5987786	1	A	NPHP4	482	NPHP4
chr1	5987800	0	G	NPHP4	841	NPHP4
chr1	5987861	1	G	NPHP4	1740	NPHP4
chr1	5987897	1	C	NPHP4	561	NPHP4
chr1	5993123	0	C	NPHP4	1230	NPHP4
chr1	5993189	0	A	NPHP4	483	NPHP4
chr1	5993237	1	C	NPHP4	1201	NPHP4
chr1	5993250	0	C	NPHP4	1366	NPHP4
chr1	5993304	1	G	NPHP4	669	NPHP4
chr1	5993309	0	A	NPHP4	1184	NPHP4
chr1	5993370	1	A	NPHP4	1051	NPHP4
chr1	5993432	1	A	NPHP4	946	NPHP4
chr1	6007100	0	A	NPHP4	1032	NPHP4
chr1	6007202	0	C	NPHP4	945	NPHP4
chr1	6007210	1	A	NPHP4	943	NPHP4
chr1	6007305	0	C	NPHP4	1302	NPHP4
chr1	6007310	1	C	NPHP4	741	NPHP4
chr1	6007428	1	T	NPHP4	1315	NPHP4
chr1	6008067	0	A	NPHP4	1287	NPHP4
chr1	6008164	0	A	NPHP4	1411	NPHP4
chr1	6008189	1	A	NPHP4	1293	NPHP4
chr1	6008245	0	T	NPHP4	555	NPHP4
chr1	6008307	1	C	NPHP4	1400	NPHP4
chr1	6008351	1	G	NPHP4	539	NPHP4
chr1	6012757	0	C	NPHP4	741	NPHP4
chr1	6012814	0	C	NPHP4	1026	NPHP4
chr1	6012858	1	T	NPHP4	617	NPHP4
chr1	6012932	1	G	NPHP4	1020	NPHP4
chr1	6021795	0	T	NPHP4	1393	NPHP4
chr1	6021875	0	G	NPHP4	1326	NPHP4
chr1	6021911	1	G	NPHP4	1206	NPHP4
chr1	6021989	0	T	NPHP4	842	NPHP4
chr1	6021993	1	G	NPHP4	1203	NPHP4
chr1	6022097	1	A	NPHP4	776	NPHP4
chr1	6027331	0	T	NPHP4	1096	NPHP4
chr1	6027444	1	A	NPHP4	1119	NPHP4
chr1	6029048	0	C	NPHP4	1697	NPHP4
chr1	6029162	0	G	NPHP4	1372	NPHP4
chr1	6029163	1	C	NPHP4	1703	NPHP4
chr1	6029224	0	T	NPHP4	949	NPHP4
chr1	6029280	1	C	NPHP4	1371	NPHP4
chr1	6029344	1	G	NPHP4	993	NPHP4
chr1	6038340	0	A	NPHP4	591	NPHP4
chr1	6038452	0	C	NPHP4	506	NPHP4
chr1	6038457	1	A	NPHP4	597	NPHP4
chr1	6038570	1	C	NPHP4	499	NPHP4
chr1	6046192	0	T	NPHP4	1212	NPHP4
chr1	6046262	0	C	NPHP4	1064	NPHP4
chr1	6046311	1	A	NPHP4	1170	NPHP4
chr1	6046382	1	G	NPHP4	1184	NPHP4
chr2	29416015	0	G	ALK	617	ALK
chr2	29416121	0	C	ALK	558	ALK
chr2	29416133	1	G	ALK	611	ALK
chr2	29416210	0	A	ALK	638	ALK
chr2	29416222	1	G	ALK	358	ALK
chr2	29416265	0	G	ALK	539	ALK
chr2	29416331	1	A	ALK	457	ALK
chr2	29416343	0	C	ALK	352	ALK
chr2	29416374	1	G	ALK	437	ALK
chr2	29416450	0	G	ALK	460	ALK
chr2	29416461	1	T	ALK	335	ALK
chr2	29416567	0	A	ALK	62	ALK
chr2	29416571	1	A	ALK	424	ALK
chr2	29416595	0	G	ALK	625	ALK
chr2	29416669	1	T	ALK	169	ALK
chr2	29416676	0	A	ALK	142	ALK
chr2	29416716	1	C	ALK	742	ALK
chr2	29416765	0	A	ALK	761	ALK
chr2	29416773	1	T	ALK	292	ALK
chr2	29416874	1	A	ALK	833	ALK
chr2	29419590	0	T	ALK	1204	ALK
chr2	29419698	0	G	ALK	831	ALK
chr2	29419705	1	G	ALK	1031	ALK
chr2	29419811	1	A	ALK	838	ALK
chr2	29420348	0	T	ALK	1646	ALK
chr2	29420461	0	C	ALK	889	ALK
chr2	29420468	1	A	ALK	1611	ALK
chr2	29420539	0	G	ALK	627	ALK
chr2	29420554	1	A	ALK	892	ALK
chr2	29420650	1	A	ALK	653	ALK
chr2	29430015	0	T	ALK	1171	ALK
chr2	29430107	0	T	ALK	1613	ALK
chr2	29430126	1	A	ALK	1010	ALK
chr2	29430216	1	A	ALK	1709	ALK
chr2	29432564	0	T	ALK	1175	ALK
chr2	29432653	0	T	ALK	651	ALK
chr2	29432685	1	A	ALK	1111	ALK
chr2	29432728	0	T	ALK	1868	ALK
chr2	29432741	1	G	ALK	26	ALK
chr2	29432841	1	T	ALK	1885	ALK
chr2	29436760	0	T	ALK	1751	ALK
chr2	29436874	0	A	ALK	1100	ALK
chr2	29436877	1	T	ALK	1692	ALK
chr2	29436994	1	G	ALK	1104	ALK
chr2	29443547	0	G	ALK	1319	ALK
chr2	29443611	0	T	ALK	1037	ALK
chr2	29443668	1	A	ALK	1339	ALK
chr2	29443732	1	T	ALK	1049	ALK
chr2	29445156	0	G	ALK	508	ALK
chr2	29445242	0	T	ALK	573	ALK
chr2	29445248	1	C	ALK	598	ALK
chr2	29445327	0	T	ALK	646	ALK
chr2	29445361	1	T	ALK	671	ALK
chr2	29445388	0	C	ALK	13	ALK
chr2	29445429	1	A	ALK	669	ALK
chr2	29445507	1	C	ALK	690	ALK
chr2	29446167	0	A	ALK	757	ALK
chr2	29446223	0	T	ALK	589	ALK
chr2	29446267	0	G	ALK	935	ALK
chr2	29446287	1	G	ALK	774	ALK
chr2	29446331	1	T	ALK	687	ALK
chr2	29446339	0	A	ALK	1007	ALK
chr2	29446390	1	G	ALK	800	ALK
chr2	29446458	1	C	ALK	1028	ALK
chr2	29448273	0	A	ALK	886	ALK
chr2	29448332	0	A	ALK	1106	ALK
chr2	29448383	1	A	ALK	887	ALK
chr2	29448452	1	G	ALK	980	ALK
chr2	29449753	0	G	ALK	854	ALK
chr2	29449848	0	T	ALK	483	ALK
chr2	29449873	1	T	ALK	814	ALK
chr2	29449888	0	G	ALK	164	ALK
chr2	29449942	1	T	ALK	467	ALK
chr2	29450004	1	C	ALK	183	ALK
chr2	29450414	0	G	ALK	951	ALK
chr2	29450441	0	T	ALK	757	ALK
chr2	29450498	0	C	ALK	894	ALK
chr2	29450513	1	G	ALK	969	ALK
chr2	29450552	1	C	ALK	777	ALK
chr2	29450621	1	G	ALK	859	ALK
chr2	29451711	0	C	ALK	33	ALK
chr2	29451759	0	C	ALK	31	ALK
chr2	29451829	1	C	ALK	26	ALK
chr2	29451885	0	T	ALK	443	ALK
chr2	29451892	1	C	ALK	31	ALK
chr2	29451974	1	G	ALK	819	ALK
chr2	29455093	0	C	ALK	16	ALK
chr2	29455199	0	A	ALK	1246	ALK
chr2	29455210	1	G	ALK	19	ALK
chr2	29455248	0	T	ALK	1768	ALK
chr2	29455311	1	T	ALK	30	ALK
chr2	29455389	1	T	ALK	1738	ALK
chr2	29456410	0	A	ALK	12	ALK
chr2	29456508	0	C	ALK	1278	ALK
chr2	29456531	1	C	ALK	1278	ALK
chr2	29456613	1	C	ALK	1275	ALK
chr2	29462479	0	T	ALK	1315	ALK
chr2	29462593	0	T	ALK	997	ALK
chr2	29462601	1	T	ALK	1292	ALK
chr2	29462658	0	T	ALK	1511	ALK
chr2	29462706	1	G	ALK	1276	ALK
chr2	29462779	1	C	ALK	1529	ALK
chr2	29473931	0	G	ALK	602	ALK
chr2	29474018	0	G	ALK	1378	ALK
chr2	29474055	1	T	ALK	666	ALK
chr2	29474130	0	T	ALK	12	ALK
chr2	29474132	1	A	ALK	1289	ALK
chr2	29474232	1	A	ALK	7	ALK
chr2	29497904	0	C	ALK	1341	ALK
chr2	29498006	0	C	ALK	1560	ALK
chr2	29498017	1	C	ALK	1342	ALK
chr2	29498124	1	T	ALK	1545	ALK
chr2	29498193	0	A	ALK	825	ALK
chr2	29498298	0	T	ALK	1872	ALK
chr2	29498299	1	A	ALK	729	ALK
chr2	29498419	1	A	ALK	1593	ALK
chr2	29519730	0	T	ALK	1177	ALK
chr2	29519814	0	G	ALK	643	ALK
chr2	29519846	1	C	ALK	1424	ALK
chr2	29519875	0	A	ALK	1527	ALK
chr2	29519933	1	C	ALK	654	ALK
chr2	29519990	1	C	ALK	1687	ALK
chr2	29541128	0	T	ALK	1061	ALK
chr2	29541212	0	G	ALK	1468	ALK
chr2	29541247	1	T	ALK	1442	ALK
chr2	29541331	1	C	ALK	1194	ALK
chr2	29543584	0	G	ALK	50	ALK
chr2	29543655	0	A	ALK	242	ALK
chr2	29543703	1	C	ALK	860	ALK
chr2	29543773	1	A	ALK	219	ALK
chr2	29551137	0	C	ALK	1087	ALK
chr2	29551235	0	T	ALK	1017	ALK
chr2	29551259	1	G	ALK	1083	ALK
chr2	29551330	0	T	ALK	33	ALK
chr2	29551342	1	A	ALK	882	ALK
chr2	29551443	1	A	ALK	37	ALK
chr2	29606563	0	C	ALK	870	ALK
chr2	29606667	0	C	ALK	1764	ALK
chr2	29606679	1	G	ALK	645	ALK
chr2	29606785	1	T	ALK	1735	ALK
chr2	29754741	0	C	ALK	821	ALK
chr2	29754818	0	T	ALK	1010	ALK
chr2	29754850	1	A	ALK	864	ALK
chr2	29754934	0	A	ALK	1441	ALK
chr2	29754937	1	A	ALK	0	ALK
chr2	29755054	1	T	ALK	1483	ALK
chr2	29917634	0	A	ALK	1086	ALK
chr2	29917742	0	G	ALK	1291	ALK
chr2	29917753	1	A	ALK	887	ALK
chr2	29917826	0	T	ALK	556	ALK
chr2	29917863	1	C	ALK	1315	ALK
chr2	29917921	1	C	ALK	556	ALK
chr2	29940373	0	C	ALK	1667	ALK
chr2	29940481	0	T	ALK	945	ALK
chr2	29940484	1	C	ALK	1568	ALK
chr2	29940587	1	A	ALK	888	ALK
chr2	30142816	0	T	ALK	795	ALK
chr2	30142877	0	A	ALK	462	ALK
chr2	30142949	0	T	ALK	83	ALK
chr2	30142957	1	A	ALK	814	ALK
chr2	30142999	1	C	ALK	467	ALK
chr2	30143003	0	T	ALK	21	ALK
chr2	30143018	1	G	ALK	145	ALK
chr2	30143143	1	T	ALK	16	ALK
chr2	47600571	0	T	EPCAM	708	EPCAM
chr2	47600663	0	C	EPCAM	384	EPCAM
chr2	47600683	1	C	EPCAM	618	EPCAM
chr2	47600768	1	G	EPCAM	264	EPCAM
chr2	47600875	0	G	EPCAM	542	EPCAM
chr2	47600938	0	C	EPCAM	578	EPCAM
chr2	47600964	1	G	EPCAM	533	EPCAM
chr2	47601038	0	T	EPCAM	702	EPCAM
chr2	47601042	1	C	EPCAM	830	EPCAM
chr2	47601151	0	A	EPCAM	578	EPCAM
chr2	47601160	1	T	EPCAM	0	EPCAM
chr2	47601266	1	T	EPCAM	586	EPCAM
chr2	47602339	0	T	EPCAM	235	EPCAM
chr2	47602389	0	C	EPCAM	874	EPCAM
chr2	47602445	1	G	EPCAM	242	EPCAM
chr2	47602488	1	C	EPCAM	870	EPCAM
chr2	47604086	0	A	EPCAM	1339	EPCAM
chr2	47604173	0	C	EPCAM	1071	EPCAM
chr2	47604202	1	A	EPCAM	1367	EPCAM
chr2	47604290	1	T	EPCAM	1356	EPCAM
chr2	47606015	0	G	EPCAM	15	EPCAM
chr2	47606112	0	T	EPCAM	242	EPCAM
chr2	47606118	1	T	EPCAM	0	EPCAM
chr2	47606224	1	A	EPCAM	289	EPCAM
chr2	47606866	0	T	EPCAM	1458	EPCAM
chr2	47606960	0	G	EPCAM	2071	EPCAM
chr2	47606979	1	T	EPCAM	1404	EPCAM
chr2	47607041	0	T	EPCAM	0	EPCAM
chr2	47607079	1	A	EPCAM	2045	EPCAM
chr2	47607161	1	A	EPCAM	776	EPCAM
chr2	47612282	0	A	EPCAM	1144	EPCAM
chr2	47612393	1	C	EPCAM	1172	EPCAM
chr2	47613668	0	A	EPCAM	0	EPCAM
chr2	47613727	0	A	EPCAM	537	EPCAM
chr2	47613767	1	G	EPCAM	0	EPCAM
chr2	47613839	1	A	EPCAM	583	EPCAM
chr3	100432492	0	C	TFG	656	TFG
chr3	100432552	0	G	TFG	670	TFG
chr3	100432570	0	A	TFG	699	TFG
chr3	100432586	1	G	TFG	744	TFG
chr3	100432638	1	G	TFG	662	TFG
chr3	100432664	1	A	TFG	647	TFG
chr3	100432675	0	T	TFG	700	TFG
chr3	100432811	1	C	TFG	693	TFG
chr3	100438720	0	A	TFG	11	TFG
chr3	100438858	1	C	TFG	2	TFG
chr3	100438869	0	C	TFG	4	TFG
chr3	100438982	1	C	TFG	15	TFG
chr3	100447567	0	C	TFG	1226	TFG
chr3	100447658	0	A	TFG	380	TFG
chr3	100447681	1	T	TFG	1193	TFG
chr3	100447778	1	T	TFG	545	TFG
chr3	100451298	0	A	TFG	1204	TFG
chr3	100451415	0	T	TFG	1514	TFG
chr3	100451416	1	T	TFG	1425	TFG
chr3	100451510	0	G	TFG	1429	TFG
chr3	100451532	1	A	TFG	1598	TFG
chr3	100451626	1	A	TFG	1402	TFG
chr3	100455395	0	A	TFG	1597	TFG
chr3	100455458	0	C	TFG	1812	TFG
chr3	100455515	1	C	TFG	1620	TFG
chr3	100455530	0	G	TFG	1722	TFG
chr3	100455575	1	A	TFG	1812	TFG
chr3	100455648	1	G	TFG	1479	TFG
chr3	100463645	0	T	TFG	826	TFG
chr3	100463692	0	A	TFG	805	TFG
chr3	100463765	1	T	TFG	791	TFG
chr3	100463790	1	A	TFG	846	TFG
chr3	100466928	0	C	TFG	425	TFG
chr3	100466997	0	C	TFG	1170	TFG
chr3	100467026	1	C	TFG	415	TFG
chr3	100467092	0	A	TFG	1035	TFG
chr3	100467096	1	T	TFG	971	TFG
chr3	100467201	0	T	TFG	1013	TFG
chr3	100467209	1	A	TFG	1284	TFG
chr3	100467283	0	A	TFG	392	TFG
chr3	100467307	1	A	TFG	1006	TFG
chr3	100467399	1	T	TFG	485	TFG
chr3	142985490	0	A	SLC9A9	14	SLC9A9
chr3	142985580	0	C	SLC9A9	1339	SLC9A9
chr3	142985608	1	T	SLC9A9	1876	SLC9A9
chr3	142985668	0	A	SLC9A9	966	SLC9A9
chr3	142985700	1	T	SLC9A9	1332	SLC9A9
chr3	142985776	0	T	SLC9A9	1905	SLC9A9
chr3	142985786	1	A	SLC9A9	952	SLC9A9
chr3	142985896	1	C	SLC9A9	2047	SLC9A9
chr3	142987693	0	C	SLC9A9	1145	SLC9A9
chr3	142987740	0	G	SLC9A9	1289	SLC9A9
chr3	142987815	1	T	SLC9A9	1339	SLC9A9
chr3	142987850	1	C	SLC9A9	1243	SLC9A9
chr3	143082305	0	A	SLC9A9	988	SLC9A9
chr3	143082385	0	T	SLC9A9	8	SLC9A9
chr3	143082425	1	A	SLC9A9	1173	SLC9A9
chr3	143082521	1	T	SLC9A9	7	SLC9A9
chr3	143100832	0	A	SLC9A9	1466	SLC9A9
chr3	143100945	0	T	SLC9A9	19	SLC9A9
chr3	143100951	1	C	SLC9A9	1423	SLC9A9
chr3	143101061	1	G	SLC9A9	1852	SLC9A9
chr3	143185800	0	G	SLC9A9	1375	SLC9A9
chr3	143185867	0	G	SLC9A9	1272	SLC9A9
chr3	143185906	1	G	SLC9A9	1381	SLC9A9
chr3	143185969	0	A	SLC9A9	805	SLC9A9
chr3	143185973	1	G	SLC9A9	1319	SLC9A9
chr3	143186085	1	T	SLC9A9	798	SLC9A9
chr3	143212463	0	A	SLC9A9	1048	SLC9A9
chr3	143212561	0	A	SLC9A9	1885	SLC9A9
chr3	143212569	1	G	SLC9A9	1073	SLC9A9
chr3	143212680	1	T	SLC9A9	1856	SLC9A9
chr3	143214149	0	A	SLC9A9	1171	SLC9A9
chr3	143214233	0	C	SLC9A9	1470	SLC9A9
chr3	143214246	1	A	SLC9A9	1149	SLC9A9
chr3	143214348	1	A	SLC9A9	1585	SLC9A9
chr3	143271160	0	C	SLC9A9	1120	SLC9A9
chr3	143271262	0	G	SLC9A9	497	SLC9A9
chr3	143271266	1	C	SLC9A9	1116	SLC9A9
chr3	143271346	1	C	SLC9A9	759	SLC9A9
chr3	143292902	0	A	SLC9A9	1735	SLC9A9
chr3	143292973	0	A	SLC9A9	1500	SLC9A9
chr3	143293019	1	T	SLC9A9	1637	SLC9A9
chr3	143293085	1	T	SLC9A9	1292	SLC9A9
chr3	143297405	0	T	SLC9A9	664	SLC9A9
chr3	143297503	0	T	SLC9A9	1972	SLC9A9
chr3	143297527	1	G	SLC9A9	10	SLC9A9
chr3	143297621	1	A	SLC9A9	2014	SLC9A9
chr3	143371024	0	C	SLC9A9	1084	SLC9A9
chr3	143371117	0	T	SLC9A9	404	SLC9A9
chr3	143371126	1	C	SLC9A9	657	SLC9A9
chr3	143371230	1	T	SLC9A9	462	SLC9A9
chr3	143411962	0	G	SLC9A9	595	SLC9A9
chr3	143412042	0	G	SLC9A9	329	SLC9A9
chr3	143412074	1	G	SLC9A9	630	SLC9A9
chr3	143412093	0	C	SLC9A9	1519	SLC9A9
chr3	143412109	1	C	SLC9A9	337	SLC9A9
chr3	143412207	1	G	SLC9A9	1427	SLC9A9
chr3	143513793	0	G	SLC9A9	1465	SLC9A9
chr3	143513903	0	T	SLC9A9	14	SLC9A9
chr3	143513911	1	A	SLC9A9	1419	SLC9A9
chr3	143514016	1	C	SLC9A9	20	SLC9A9
chr3	143515625	0	T	SLC9A9	21	SLC9A9
chr3	143515705	0	G	SLC9A9	22	SLC9A9
chr3	143515742	1	T	SLC9A9	1	SLC9A9
chr3	143515778	1	G	SLC9A9	46	SLC9A9
chr3	143550765	0	G	SLC9A9	14	SLC9A9
chr3	143550879	0	T	SLC9A9	836	SLC9A9
chr3	143550880	1	C	SLC9A9	3	SLC9A9
chr3	143550976	0	A	SLC9A9	1778	SLC9A9
chr3	143550990	1	A	SLC9A9	951	SLC9A9
chr3	143551097	1	G	SLC9A9	1765	SLC9A9
chr3	143566963	0	C	SLC9A9	1601	SLC9A9
chr3	143567064	0	G	SLC9A9	1165	SLC9A9
chr3	143567084	1	G	SLC9A9	1613	SLC9A9
chr3	143567155	0	G	SLC9A9	1092	SLC9A9
chr3	143567172	1	T	SLC9A9	1001	SLC9A9
chr3	143567268	1	C	SLC9A9	1061	SLC9A9
chr3	178916573	0	T	PIK3CA	717	PIK3CA
chr3	178916639	0	A	PIK3CA	886	PIK3CA
chr3	178916684	1	G	PIK3CA	562	PIK3CA
chr3	178916746	0	A	PIK3CA	927	PIK3CA
chr3	178916750	1	A	PIK3CA	957	PIK3CA
chr3	178916803	0	G	PIK3CA	1267	PIK3CA
chr3	178916863	1	G	PIK3CA	979	PIK3CA
chr3	178916888	0	T	PIK3CA	773	PIK3CA
chr3	178916914	1	G	PIK3CA	1350	PIK3CA
chr3	178916993	1	G	PIK3CA	912	PIK3CA
chr3	178917449	0	G	PIK3CA	1062	PIK3CA
chr3	178917537	0	G	PIK3CA	967	PIK3CA
chr3	178917561	1	G	PIK3CA	1099	PIK3CA
chr3	178917608	0	T	PIK3CA	6	PIK3CA
chr3	178917650	1	A	PIK3CA	942	PIK3CA
chr3	178917723	1	T	PIK3CA	14	PIK3CA
chr3	178919054	0	G	PIK3CA	9	PIK3CA
chr3	178919110	0	T	PIK3CA	1615	PIK3CA
chr3	178919111	1	C	PIK3CA	4	PIK3CA
chr3	178919194	0	A	PIK3CA	68	PIK3CA
chr3	178919219	1	C	PIK3CA	1475	PIK3CA
chr3	178919262	0	G	PIK3CA	28	PIK3CA
chr3	178919310	1	T	PIK3CA	57	PIK3CA
chr3	178919374	1	T	PIK3CA	9	PIK3CA
chr3	178921311	0	C	PIK3CA	972	PIK3CA
chr3	178921415	0	G	PIK3CA	886	PIK3CA
chr3	178921426	1	C	PIK3CA	963	PIK3CA
chr3	178921506	0	A	PIK3CA	10	PIK3CA
chr3	178921533	1	C	PIK3CA	872	PIK3CA
chr3	178921573	0	A	PIK3CA	2	PIK3CA
chr3	178921583	1	G	PIK3CA	2	PIK3CA
chr3	178921689	1	A	PIK3CA	3	PIK3CA
chr3	178922256	0	G	PIK3CA	602	PIK3CA
chr3	178922321	0	G	PIK3CA	49	PIK3CA
chr3	178922368	1	C	PIK3CA	605	PIK3CA
chr3	178922418	1	G	PIK3CA	45	PIK3CA
chr3	178927321	0	A	PIK3CA	108	PIK3CA
chr3	178927432	0	G	PIK3CA	863	PIK3CA
chr3	178927440	1	A	PIK3CA	122	PIK3CA
chr3	178927534	1	C	PIK3CA	839	PIK3CA
chr3	178927892	0	G	PIK3CA	114	PIK3CA
chr3	178927990	1	C	PIK3CA	1	PIK3CA
chr3	178928028	0	C	PIK3CA	462	PIK3CA
chr3	178928093	0	C	PIK3CA	11	PIK3CA
chr3	178928106	1	A	PIK3CA	234	PIK3CA
chr3	178928180	0	C	PIK3CA	614	PIK3CA
chr3	178928209	1	C	PIK3CA	10	PIK3CA
chr3	178928246	0	G	PIK3CA	454	PIK3CA
chr3	178928274	1	C	PIK3CA	664	PIK3CA
chr3	178928334	0	G	PIK3CA	196	PIK3CA
chr3	178928351	1	C	PIK3CA	525	PIK3CA
chr3	178928445	1	C	PIK3CA	335	PIK3CA
chr3	178936039	0	C	PIK3CA	540	PIK3CA
chr3	178936065	0	C	PIK3CA	1976	PIK3CA
chr3	178936129	1	G	PIK3CA	550	PIK3CA
chr3	178936183	1	T	PIK3CA	1947	PIK3CA
chr3	178936945	0	T	PIK3CA	1115	PIK3CA
chr3	178937024	0	C	PIK3CA	2	PIK3CA
chr3	178937058	1	T	PIK3CA	1216	PIK3CA
chr3	178937135	1	C	PIK3CA	3	PIK3CA
chr3	178937306	0	T	PIK3CA	1919	PIK3CA
chr3	178937447	1	G	PIK3CA	1854	PIK3CA
chr3	178937697	0	G	PIK3CA	711	PIK3CA
chr3	178937806	1	C	PIK3CA	874	PIK3CA
chr3	178937806	0	C	PIK3CA	6	PIK3CA
chr3	178937939	1	T	PIK3CA	6	PIK3CA
chr3	178938711	0	G	PIK3CA	1419	PIK3CA
chr3	178938779	0	A	PIK3CA	1043	PIK3CA
chr3	178938827	1	C	PIK3CA	1295	PIK3CA
chr3	178938839	0	C	PIK3CA	1243	PIK3CA
chr3	178938891	1	G	PIK3CA	1276	PIK3CA
chr3	178938938	0	C	PIK3CA	1321	PIK3CA
chr3	178938946	1	G	PIK3CA	1292	PIK3CA
chr3	178939045	1	G	PIK3CA	1247	PIK3CA
chr3	178941809	0	G	PIK3CA	1198	PIK3CA
chr3	178941911	0	T	PIK3CA	822	PIK3CA
chr3	178941917	1	G	PIK3CA	1248	PIK3CA
chr3	178942021	1	T	PIK3CA	706	PIK3CA
chr3	178942385	0	T	PIK3CA	5	PIK3CA
chr3	178942517	0	C	PIK3CA	1695	PIK3CA
chr3	178942520	1	A	PIK3CA	5	PIK3CA
chr3	178942631	1	C	PIK3CA	1698	PIK3CA
chr3	178943719	0	T	PIK3CA	953	PIK3CA
chr3	178943849	1	C	PIK3CA	904	PIK3CA
chr3	178946957	0	G	PIK3CA	71	PIK3CA
chr3	178947074	0	G	PIK3CA	793	PIK3CA
chr3	178947077	1	G	PIK3CA	57	PIK3CA
chr3	178947155	0	G	PIK3CA	6	PIK3CA
chr3	178947189	1	C	PIK3CA	752	PIK3CA
chr3	178947275	1	T	PIK3CA	1201	PIK3CA
chr3	178947722	0	G	PIK3CA	577	PIK3CA
chr3	178947820	0	C	PIK3CA	440	PIK3CA
chr3	178947821	1	G	PIK3CA	382	PIK3CA
chr3	178947838	0	T	PIK3CA	662	PIK3CA
chr3	178947898	1	G	PIK3CA	196	PIK3CA
chr3	178947937	1	T	PIK3CA	722	PIK3CA
chr3	178947963	0	T	PIK3CA	9	PIK3CA
chr3	178948035	0	A	PIK3CA	573	PIK3CA
chr3	178948076	1	G	PIK3CA	20	PIK3CA
chr3	178948089	0	T	PIK3CA	551	PIK3CA
chr3	178948149	1	C	PIK3CA	727	PIK3CA
chr3	178948202	1	C	PIK3CA	555	PIK3CA
chr3	178951861	0	A	PIK3CA	1118	PIK3CA
chr3	178951933	0	T	PIK3CA	1345	PIK3CA
chr3	178951977	1	C	PIK3CA	1329	PIK3CA
chr3	178952039	0	G	PIK3CA	869	PIK3CA
chr3	178952045	1	G	PIK3CA	1382	PIK3CA
chr3	178952127	0	C	PIK3CA	1814	PIK3CA
chr3	178952133	1	A	PIK3CA	618	PIK3CA
chr3	178952245	1	A	PIK3CA	1745	PIK3CA
chr5	149357195	0	C	SLC26A2	1028	SLC26A2
chr5	149357285	0	C	SLC26A2	868	SLC26A2
chr5	149357309	1	C	SLC26A2	987	SLC26A2
chr5	149357364	0	C	SLC26A2	821	SLC26A2
chr5	149357387	1	C	SLC26A2	760	SLC26A2
chr5	149357453	0	T	SLC26A2	734	SLC26A2
chr5	149357486	1	G	SLC26A2	648	SLC26A2
chr5	149357563	0	G	SLC26A2	560	SLC26A2
chr5	149357567	1	G	SLC26A2	522	SLC26A2
chr5	149357638	0	G	SLC26A2	283	SLC26A2
chr5	149357671	1	T	SLC26A2	540	SLC26A2
chr5	149357699	0	G	SLC26A2	414	SLC26A2
chr5	149357756	1	C	SLC26A2	361	SLC26A2
chr5	149357771	0	G	SLC26A2	616	SLC26A2
chr5	149357794	1	C	SLC26A2	561	SLC26A2
chr5	149357876	0	G	SLC26A2	200	SLC26A2
chr5	149357883	1	G	SLC26A2	736	SLC26A2
chr5	149357988	1	T	SLC26A2	289	SLC26A2
chr5	149359772	0	C	SLC26A2	749	SLC26A2
chr5	149359859	0	G	SLC26A2	864	SLC26A2
chr5	149359890	1	C	SLC26A2	692	SLC26A2
chr5	149359929	0	C	SLC26A2	842	SLC26A2
chr5	149359966	1	G	SLC26A2	756	SLC26A2
chr5	149360000	0	G	SLC26A2	600	SLC26A2
chr5	149360044	1	C	SLC26A2	825	SLC26A2
chr5	149360060	0	C	SLC26A2	600	SLC26A2
chr5	149360106	1	C	SLC26A2	538	SLC26A2
chr5	149360168	0	G	SLC26A2	705	SLC26A2
chr5	149360171	1	G	SLC26A2	666	SLC26A2
chr5	149360279	0	G	SLC26A2	534	SLC26A2
chr5	149360284	1	G	SLC26A2	875	SLC26A2
chr5	149360386	0	C	SLC26A2	439	SLC26A2
chr5	149360392	1	C	SLC26A2	562	SLC26A2
chr5	149360482	0	G	SLC26A2	540	SLC26A2
chr5	149360495	1	G	SLC26A2	515	SLC26A2
chr5	149360591	0	C	SLC26A2	690	SLC26A2
chr5	149360596	1	A	SLC26A2	554	SLC26A2
chr5	149360680	0	T	SLC26A2	375	SLC26A2
chr5	149360705	1	G	SLC26A2	611	SLC26A2
chr5	149360721	0	C	SLC26A2	585	SLC26A2
chr5	149360797	1	G	SLC26A2	442	SLC26A2
chr5	149360834	0	T	SLC26A2	21	SLC26A2
chr5	149360837	1	G	SLC26A2	641	SLC26A2
chr5	149360885	0	G	SLC26A2	800	SLC26A2
chr5	149360956	1	C	SLC26A2	367	SLC26A2
chr5	149360957	0	A	SLC26A2	1015	SLC26A2
chr5	149360995	1	G	SLC26A2	861	SLC26A2
chr5	149361049	0	C	SLC26A2	885	SLC26A2
chr5	149361070	1	A	SLC26A2	1073	SLC26A2
chr5	149361160	0	A	SLC26A2	724	SLC26A2
chr5	149361164	1	G	SLC26A2	916	SLC26A2
chr5	149361234	0	C	SLC26A2	388	SLC26A2
chr5	149361277	1	T	SLC26A2	644	SLC26A2
chr5	149361348	0	C	SLC26A2	5	SLC26A2
chr5	149361349	1	C	SLC26A2	419	SLC26A2
chr5	149361453	1	G	SLC26A2	0	SLC26A2
chr6	43550021	0	T	POLH	368	POLH
chr6	43550106	0	T	POLH	336	POLH
chr6	43550138	1	C	POLH	378	POLH
chr6	43550227	1	T	POLH	459	POLH
chr6	43550643	0	A	POLH	3	POLH
chr6	43550770	0	G	POLH	237	POLH
chr6	43550782	1	T	POLH	459	POLH
chr6	43550846	0	T	POLH	804	POLH
chr6	43550861	1	G	POLH	432	POLH
chr6	43550963	1	T	POLH	617	POLH
chr6	43554962	0	G	POLH	866	POLH
chr6	43555045	0	G	POLH	946	POLH
chr6	43555072	1	C	POLH	870	POLH
chr6	43555147	0	C	POLH	728	POLH
chr6	43555159	1	G	POLH	874	POLH
chr6	43555222	0	G	POLH	1505	POLH
chr6	43555242	1	C	POLH	719	POLH
chr6	43555339	1	G	POLH	1434	POLH
chr6	43565380	0	A	POLH	1231	POLH
chr6	43565474	0	C	POLH	1302	POLH
chr6	43565485	1	T	POLH	1218	POLH
chr6	43565557	0	G	POLH	1309	POLH
chr6	43565592	1	C	POLH	1303	POLH
chr6	43565665	1	C	POLH	1141	POLH
chr6	43568702	0	T	POLH	1446	POLH
chr6	43568763	0	C	POLH	1447	POLH
chr6	43568818	1	A	POLH	1413	POLH
chr6	43568879	1	C	POLH	1573	POLH
chr6	43571574	0	G	POLH	1467	POLH
chr6	43571673	0	T	POLH	914	POLH
chr6	43571681	1	G	POLH	1445	POLH
chr6	43571779	1	C	POLH	885	POLH
chr6	43572331	0	G	POLH	548	POLH
chr6	43572425	0	G	POLH	1138	POLH
chr6	43572428	1	T	POLH	367	POLH
chr6	43572540	1	C	POLH	1087	POLH
chr6	43572950	0	G	POLH	710	POLH
chr6	43573008	0	G	POLH	1083	POLH
chr6	43573044	1	A	POLH	712	POLH
chr6	43573120	1	C	POLH	1055	POLH
chr6	43578258	0	T	POLH	353	POLH
chr6	43578346	0	G	POLH	1061	POLH
chr6	43578376	1	T	POLH	355	POLH
chr6	43578455	0	A	POLH	459	POLH
chr6	43578460	1	G	POLH	1340	POLH
chr6	43578567	1	C	POLH	506	POLH
chr6	43581344	0	C	POLH	774	POLH
chr6	43581415	0	G	POLH	402	POLH
chr6	43581459	1	C	POLH	615	POLH
chr6	43581474	0	C	POLH	477	POLH
chr6	43581530	0	G	POLH	951	POLH
chr6	43581535	1	T	POLH	224	POLH
chr6	43581570	1	C	POLH	460	POLH
chr6	43581603	0	T	POLH	482	POLH
chr6	43581652	1	T	POLH	870	POLH
chr6	43581719	0	A	POLH	520	POLH
chr6	43581721	1	T	POLH	631	POLH
chr6	43581828	0	A	POLH	305	POLH
chr6	43581836	1	G	POLH	598	POLH
chr6	43581915	0	C	POLH	492	POLH
chr6	43581923	1	A	POLH	288	POLH
chr6	43582007	0	A	POLH	705	POLH
chr6	43582028	1	C	POLH	581	POLH
chr6	43582103	0	A	POLH	567	POLH
chr6	43582122	1	T	POLH	760	POLH
chr6	43582183	0	A	POLH	89	POLH
chr6	43582216	1	T	POLH	561	POLH
chr6	43582263	0	T	POLH	20	POLH
chr6	43582288	1	A	POLH	143	POLH
chr6	43582379	1	C	POLH	23	POLH
chr7	39046422	0	C	POU6F2.1	222	POU6F2
chr7	39046537	1	T	POU6F2.1	224	POU6F2
chr7	39125454	0	T	POU6F2.1	1013	POU6F2
chr7	39125528	0	G	POU6F2.1	928	POU6F2
chr7	39125550	1	A	POU6F2.1	1041	POU6F2
chr7	39125603	0	C	POU6F2.1	775	POU6F2
chr7	39125624	1	G	POU6F2.1	881	POU6F2
chr7	39125716	1	G	POU6F2.1	772	POU6F2
chr7	39243813	0	T	POU6F2.1	1486	POU6F2
chr7	39243854	0	T	POU6F2.1	885	POU6F2
chr7	39243925	1	G	POU6F2.1	1514	POU6F2
chr7	39243964	1	A	POU6F2.1	856	POU6F2
chr7	39246962	0	G	POU6F2.1	697	POU6F2
chr7	39247021	0	G	POU6F2.1	214	POU6F2
chr7	39247073	1	T	POU6F2.1	720	POU6F2
chr7	39247129	0	C	POU6F2.1	510	POU6F2
chr7	39247143	1	T	POU6F2.1	190	POU6F2
chr7	39247217	0	A	POU6F2.1	994	POU6F2
chr7	39247220	1	G	POU6F2.1	436	POU6F2
chr7	39247335	1	C	POU6F2.1	1046	POU6F2
chr7	39379202	0	C	POU6F2.2	1502	POU6F2
chr7	39379326	1	G	POU6F2.2	1472	POU6F2
chr7	39379448	0	C	POU6F2.2	686	POU6F2
chr7	39379515	0	A	POU6F2.2	677	POU6F2
chr7	39379562	1	A	POU6F2.2	1295	POU6F2
chr7	39379563	0	G	POU6F2.2	236	POU6F2
chr7	39379602	1	C	POU6F2.2	699	POU6F2
chr7	39379651	1	A	POU6F2.2	334	POU6F2
chr7	39446136	0	G	POU6F2.2	528	POU6F2
chr7	39446213	0	A	POU6F2.2	1116	POU6F2
chr7	39446257	1	T	POU6F2.2	698	POU6F2
chr7	39446300	0	G	POU6F2.2	2205	POU6F2
chr7	39446332	1	A	POU6F2.2	1125	POU6F2
chr7	39446417	1	C	POU6F2.2	2206	POU6F2
chr7	39472594	0	G	POU6F2.2	385	POU6F2
chr7	39472660	0	T	POU6F2.2	370	POU6F2
chr7	39472693	1	A	POU6F2.2	174	POU6F2
chr7	39472706	0	C	POU6F2.2	881	POU6F2
chr7	39472749	1	A	POU6F2.2	350	POU6F2
chr7	39472761	0	T	POU6F2.2	882	POU6F2
chr7	39472804	1	C	POU6F2.2	926	POU6F2
chr7	39472828	0	G	POU6F2.2	585	POU6F2
chr7	39472886	1	A	POU6F2.2	964	POU6F2
chr7	39472946	1	T	POU6F2.2	671	POU6F2
chr7	39491063	0	T	POU6F2.2	1348	POU6F2
chr7	39491164	0	A	POU6F2.2	1184	POU6F2
chr7	39491180	1	A	POU6F2.2	1412	POU6F2
chr7	39491225	0	C	POU6F2.2	2096	POU6F2
chr7	39491269	1	T	POU6F2.2	982	POU6F2
chr7	39491344	1	T	POU6F2.2	2120	POU6F2
chr7	39500081	0	A	POU6F2.2	1547	POU6F2
chr7	39500152	0	A	POU6F2.2	542	POU6F2
chr7	39500196	1	C	POU6F2.2	1532	POU6F2
chr7	39500255	0	G	POU6F2.2	771	POU6F2
chr7	39500268	1	C	POU6F2.2	503	POU6F2
chr7	39500380	1	A	POU6F2.2	783	POU6F2
chr7	39503760	0	T	POU6F2.2	782	POU6F2
chr7	39503865	0	C	POU6F2.2	851	POU6F2
chr7	39503876	1	T	POU6F2.2	543	POU6F2
chr7	39503935	0	C	POU6F2.2	1632	POU6F2
chr7	39503984	1	G	POU6F2.2	713	POU6F2
chr7	39504024	0	C	POU6F2.2	1516	POU6F2
chr7	39504075	1	C	POU6F2.2	1606	POU6F2
chr7	39504138	0	G	POU6F2.2	723	POU6F2
chr7	39504139	1	C	POU6F2.2	1565	POU6F2
chr7	39504211	0	C	POU6F2.2	565	POU6F2
chr7	39504254	1	C	POU6F2.2	653	POU6F2
chr7	39504327	1	T	POU6F2.2	684	POU6F2
chr8	92972414	0	G	RUNX1T1	300	RUNX1T1
chr8	92972455	0	G	RUNX1T1	442	RUNX1T1
chr8	92972487	1	C	RUNX1T1	405	RUNX1T1
chr8	92972577	1	C	RUNX1T1	494	RUNX1T1
chr8	92972637	0	T	RUNX1T1	1107	RUNX1T1
chr8	92972726	0	C	RUNX1T1	1312	RUNX1T1
chr8	92972746	1	C	RUNX1T1	855	RUNX1T1
chr8	92972842	1	C	RUNX1T1	1232	RUNX1T1
chr8	92982831	0	C	RUNX1T1	477	RUNX1T1
chr8	92982872	0	C	RUNX1T1	1422	RUNX1T1
chr8	92982908	0	T	RUNX1T1	977	RUNX1T1
chr8	92982909	1	T	RUNX1T1	18	RUNX1T1
chr8	92982983	1	G	RUNX1T1	1329	RUNX1T1
chr8	92982999	0	G	RUNX1T1	1246	RUNX1T1
chr8	92983028	1	T	RUNX1T1	983	RUNX1T1
chr8	92983118	1	C	RUNX1T1	1247	RUNX1T1
chr8	92988086	0	C	RUNX1T1	841	RUNX1T1
chr8	92988146	0	G	RUNX1T1	1038	RUNX1T1
chr8	92988204	1	A	RUNX1T1	917	RUNX1T1
chr8	92988262	1	C	RUNX1T1	1019	RUNX1T1
chr8	92998308	0	T	RUNX1T1	1681	RUNX1T1
chr8	92998364	0	G	RUNX1T1	899	RUNX1T1
chr8	92998425	1	T	RUNX1T1	1	RUNX1T1
chr8	92998479	0	T	RUNX1T1	712	RUNX1T1
chr8	92998481	1	C	RUNX1T1	878	RUNX1T1
chr8	92998595	1	T	RUNX1T1	730	RUNX1T1
chr8	92999065	0	C	RUNX1T1	877	RUNX1T1
chr8	92999159	0	G	RUNX1T1	668	RUNX1T1
chr8	92999177	1	C	RUNX1T1	1159	RUNX1T1
chr8	92999278	1	C	RUNX1T1	1075	RUNX1T1
chr8	93003841	0	G	RUNX1T1	1363	RUNX1T1
chr8	93003928	0	G	RUNX1T1	961	RUNX1T1
chr8	93003958	1	G	RUNX1T1	1258	RUNX1T1
chr8	93004035	0	G	RUNX1T1	1200	RUNX1T1
chr8	93004046	1	C	RUNX1T1	1033	RUNX1T1
chr8	93004153	1	C	RUNX1T1	1292	RUNX1T1
chr8	93017306	0	A	RUNX1T1	307	RUNX1T1
chr8	93017412	0	G	RUNX1T1	1078	RUNX1T1
chr8	93017429	1	G	RUNX1T1	304	RUNX1T1
chr8	93017485	0	G	RUNX1T1	1033	RUNX1T1
chr8	93017529	1	C	RUNX1T1	1032	RUNX1T1
chr8	93017605	1	T	RUNX1T1	854	RUNX1T1
chr8	93023194	0	T	RUNX1T1	1109	RUNX1T1
chr8	93023293	0	A	RUNX1T1	1	RUNX1T1
chr8	93023308	1	C	RUNX1T1	993	RUNX1T1
chr8	93023407	1	C	RUNX1T1	6	RUNX1T1
chr8	93026739	0	C	RUNX1T1	683	RUNX1T1
chr8	93026823	0	A	RUNX1T1	1148	RUNX1T1
chr8	93026842	1	C	RUNX1T1	578	RUNX1T1
chr8	93026909	0	T	RUNX1T1	160	RUNX1T1
chr8	93026943	1	T	RUNX1T1	1215	RUNX1T1
chr8	93026953	0	A	RUNX1T1	1137	RUNX1T1
chr8	93027026	1	A	RUNX1T1	159	RUNX1T1
chr8	93027063	0	A	RUNX1T1	566	RUNX1T1
chr8	93027067	1	C	RUNX1T1	1048	RUNX1T1
chr8	93027179	1	A	RUNX1T1	691	RUNX1T1
chr8	93029357	0	G	RUNX1T1	307	RUNX1T1
chr8	93029459	0	G	RUNX1T1	1363	RUNX1T1
chr8	93029469	1	A	RUNX1T1	267	RUNX1T1
chr8	93029555	0	G	RUNX1T1	1133	RUNX1T1
chr8	93029575	1	G	RUNX1T1	1131	RUNX1T1
chr8	93029672	1	C	RUNX1T1	1185	RUNX1T1
chr8	93074686	0	G	RUNX1T1	1002	RUNX1T1
chr8	93074802	1	C	RUNX1T1	989	RUNX1T1
chr8	93088084	0	G	RUNX1T1	65	RUNX1T1
chr8	93088216	0	T	RUNX1T1	339	RUNX1T1
chr8	93088218	1	T	RUNX1T1	94	RUNX1T1
chr8	93088332	1	A	RUNX1T1	10	RUNX1T1
chr8	93107223	0	C	RUNX1T1	1024	RUNX1T1
chr8	93107281	0	G	RUNX1T1	1483	RUNX1T1
chr8	93107337	1	C	RUNX1T1	1134	RUNX1T1
chr8	93107356	0	C	RUNX1T1	1517	RUNX1T1
chr8	93107399	1	G	RUNX1T1	1588	RUNX1T1
chr8	93107463	1	C	RUNX1T1	1505	RUNX1T1
chr8	93107580	0	G	RUNX1T1	1339	RUNX1T1
chr8	93107681	0	G	RUNX1T1	1009	RUNX1T1
chr8	93107694	1	A	RUNX1T1	1381	RUNX1T1
chr8	93107796	1	T	RUNX1T1	952	RUNX1T1
chr8	93115014	0	A	RUNX1T1	53	RUNX1T1
chr8	93115140	1	A	RUNX1T1	51	RUNX1T1
chr8	113236979	0	A	CSMD3.1	638	CSMD3
chr8	113237094	0	A	CSMD3.1	618	CSMD3
chr8	113237099	1	T	CSMD3.1	642	CSMD3
chr8	113237210	1	G	CSMD3.1	651	CSMD3
chr8	113240929	0	A	CSMD3.1	61	CSMD3
chr8	113241019	0	A	CSMD3.1	190	CSMD3
chr8	113241041	1	A	CSMD3.1	12	CSMD3
chr8	113241059	0	A	CSMD3.1	4	CSMD3
chr8	113241104	1	T	CSMD3.1	180	CSMD3
chr8	113241172	1	T	CSMD3.1	10	CSMD3
chr8	113243745	0	G	CSMD3.1	283	CSMD3
chr8	113243796	0	T	CSMD3.1	682	CSMD3
chr8	113243836	1	G	CSMD3.1	251	CSMD3
chr8	113243906	1	G	CSMD3.1	628	CSMD3
chr8	113246541	0	G	CSMD3.1	558	CSMD3
chr8	113246607	0	G	CSMD3.1	691	CSMD3
chr8	113246633	1	C	CSMD3.1	578	CSMD3
chr8	113246705	0	C	CSMD3.1	3	CSMD3
chr8	113246706	1	C	CSMD3.1	715	CSMD3
chr8	113246823	1	A	CSMD3.1	10	CSMD3
chr8	113249335	0	A	CSMD3.1	883	CSMD3
chr8	113249441	0	G	CSMD3.1	1500	CSMD3
chr8	113249447	1	G	CSMD3.1	898	CSMD3
chr8	113249481	0	T	CSMD3.1	802	CSMD3
chr8	113249559	1	G	CSMD3.1	1463	CSMD3
chr8	113249572	0	C	CSMD3.1	0	CSMD3
chr8	113249596	1	T	CSMD3.1	817	CSMD3
chr8	113249682	1	C	CSMD3.1	9	CSMD3
chr8	113253903	0	A	CSMD3.1	1491	CSMD3
chr8	113253996	0	A	CSMD3.1	1439	CSMD3
chr8	113254010	1	A	CSMD3.1	1470	CSMD3
chr8	113254111	1	A	CSMD3.1	1386	CSMD3
chr8	113256582	0	G	CSMD3.1	1028	CSMD3
chr8	113256660	0	G	CSMD3.1	535	CSMD3
chr8	113256686	1	C	CSMD3.1	901	CSMD3
chr8	113256766	0	G	CSMD3.1	614	CSMD3
chr8	113256773	1	C	CSMD3.1	624	CSMD3
chr8	113256879	1	T	CSMD3.1	616	CSMD3
chr8	113259224	0	A	CSMD3.1	1052	CSMD3
chr8	113259321	0	G	CSMD3.1	540	CSMD3
chr8	113259336	1	A	CSMD3.1	1096	CSMD3
chr8	113259417	1	C	CSMD3.1	677	CSMD3
chr8	113266439	0	C	CSMD3.1	836	CSMD3
chr8	113266539	0	A	CSMD3.1	9	CSMD3
chr8	113266540	1	G	CSMD3.1	779	CSMD3
chr8	113266645	1	T	CSMD3.1	11	CSMD3
chr8	113267450	0	T	CSMD3.1	1366	CSMD3
chr8	113267557	0	A	CSMD3.1	960	CSMD3
chr8	113267565	1	A	CSMD3.1	1381	CSMD3
chr8	113267650	0	A	CSMD3.1	54	CSMD3
chr8	113267668	1	A	CSMD3.1	929	CSMD3
chr8	113267726	1	G	CSMD3.1	50	CSMD3
chr8	113275815	0	C	CSMD3.1	1411	CSMD3
chr8	113275918	0	A	CSMD3.1	955	CSMD3
chr8	113275930	1	A	CSMD3.1	1269	CSMD3
chr8	113275959	0	G	CSMD3.1	748	CSMD3
chr8	113276033	1	A	CSMD3.1	547	CSMD3
chr8	113276075	1	G	CSMD3.1	691	CSMD3
chr8	113277544	0	A	CSMD3.1	3	CSMD3
chr8	113277660	0	C	CSMD3.1	1076	CSMD3
chr8	113277661	1	C	CSMD3.1	0	CSMD3
chr8	113277722	0	G	CSMD3.1	1423	CSMD3
chr8	113277777	1	C	CSMD3.1	1070	CSMD3
chr8	113277840	1	G	CSMD3.1	1137	CSMD3
chr8	113293312	0	T	CSMD3.2	1	CSMD3
chr8	113293427	0	A	CSMD3.2	569	CSMD3
chr8	113293431	1	T	CSMD3.2	5	CSMD3
chr8	113293500	0	G	CSMD3.2	1202	CSMD3
chr8	113293536	1	G	CSMD3.2	537	CSMD3
chr8	113293617	1	G	CSMD3.2	1226	CSMD3
chr8	113299259	0	A	CSMD3.2	186	CSMD3
chr8	113299366	0	G	CSMD3.2	1062	CSMD3
chr8	113299368	1	A	CSMD3.2	181	CSMD3
chr8	113299472	0	T	CSMD3.2	1137	CSMD3
chr8	113299483	1	G	CSMD3.2	1289	CSMD3
chr8	113299585	1	C	CSMD3.2	1092	CSMD3
chr8	113301534	0	C	CSMD3.2	1294	CSMD3
chr8	113301644	0	C	CSMD3.2	1010	CSMD3
chr8	113301651	1	A	CSMD3.2	1079	CSMD3
chr8	113301698	0	G	CSMD3.2	1078	CSMD3
chr8	113301754	1	T	CSMD3.2	926	CSMD3
chr8	113301814	1	C	CSMD3.2	1172	CSMD3
chr8	113303714	0	G	CSMD3.2	683	CSMD3
chr8	113303830	0	A	CSMD3.2	373	CSMD3
chr8	113303833	1	G	CSMD3.2	850	CSMD3
chr8	113303921	0	A	CSMD3.2	0	CSMD3
chr8	113303922	1	C	CSMD3.2	221	CSMD3
chr8	113304034	1	C	CSMD3.2	9	CSMD3
chr8	113304745	0	G	CSMD3.2	739	CSMD3
chr8	113304842	0	C	CSMD3.2	864	CSMD3
chr8	113304860	1	T	CSMD3.2	767	CSMD3
chr8	113304935	0	A	CSMD3.2	76	CSMD3
chr8	113304940	1	C	CSMD3.2	721	CSMD3
chr8	113305064	1	T	CSMD3.2	77	CSMD3
chr8	113308031	0	G	CSMD3.2	997	CSMD3
chr8	113308112	0	C	CSMD3.2	1220	CSMD3
chr8	113308140	1	C	CSMD3.2	948	CSMD3
chr8	113308212	0	G	CSMD3.2	20	CSMD3
chr8	113308228	1	A	CSMD3.2	879	CSMD3
chr8	113308302	1	G	CSMD3.2	16	CSMD3
chr8	113313978	0	A	CSMD3.2	1725	CSMD3
chr8	113314052	0	G	CSMD3.2	1425	CSMD3
chr8	113314096	1	A	CSMD3.2	1689	CSMD3
chr8	113314160	0	C	CSMD3.2	6	CSMD3
chr8	113314169	1	G	CSMD3.2	1180	CSMD3
chr8	113314274	1	T	CSMD3.2	12	CSMD3
chr8	113316911	0	C	CSMD3.2	729	CSMD3
chr8	113317008	0	G	CSMD3.2	1244	CSMD3
chr8	113317022	1	G	CSMD3.2	858	CSMD3
chr8	113317120	0	G	CSMD3.2	775	CSMD3
chr8	113317125	1	G	CSMD3.2	1370	CSMD3
chr8	113317237	1	C	CSMD3.2	839	CSMD3
chr8	113318151	0	T	CSMD3.2	1175	CSMD3
chr8	113318239	0	C	CSMD3.2	918	CSMD3
chr8	113318269	1	A	CSMD3.2	1235	CSMD3
chr8	113318274	0	C	CSMD3.2	538	CSMD3
chr8	113318351	1	C	CSMD3.2	1076	CSMD3
chr8	113318367	0	T	CSMD3.2	791	CSMD3
chr8	113318386	1	C	CSMD3.2	639	CSMD3
chr8	113318484	1	C	CSMD3.2	1154	CSMD3
chr8	113323167	0	A	CSMD3.2	1529	CSMD3
chr8	113323260	0	C	CSMD3.2	233	CSMD3
chr8	113323286	1	A	CSMD3.2	1521	CSMD3
chr8	113323368	0	G	CSMD3.2	820	CSMD3
chr8	113323371	1	G	CSMD3.2	231	CSMD3
chr8	113323481	1	G	CSMD3.2	724	CSMD3
chr8	113326110	0	T	CSMD3.2	266	CSMD3
chr8	113326180	0	C	CSMD3.2	11	CSMD3
chr8	113326208	1	A	CSMD3.2	269	CSMD3
chr8	113326270	0	G	CSMD3.2	9	CSMD3
chr8	113326281	1	C	CSMD3.2	10	CSMD3
chr8	113326385	1	C	CSMD3.2	10	CSMD3
chr8	113326575	0	C	CSMD3.2	7	CSMD3
chr8	113326671	0	A	CSMD3.2	780	CSMD3
chr8	113326674	1	A	CSMD3.2	3	CSMD3
chr8	113326776	0	A	CSMD3.2	1117	CSMD3
chr8	113326790	1	C	CSMD3.2	814	CSMD3
chr8	113326886	1	A	CSMD3.2	1112	CSMD3
chr8	113330970	0	T	CSMD3.2	27	CSMD3
chr8	113331083	0	G	CSMD3.2	1301	CSMD3
chr8	113331089	1	T	CSMD3.2	43	CSMD3
chr8	113331200	1	G	CSMD3.2	1278	CSMD3
chr8	113332093	0	C	CSMD3.2	1171	CSMD3
chr8	113332148	0	C	CSMD3.2	447	CSMD3
chr8	113332170	0	G	CSMD3.2	7	CSMD3
chr8	113332192	1	C	CSMD3.2	1208	CSMD3
chr8	113332228	1	G	CSMD3.2	324	CSMD3
chr8	113332249	1	A	CSMD3.2	407	CSMD3
chr8	113347525	0	C	CSMD3.2	1405	CSMD3
chr8	113347597	0	C	CSMD3.2	1811	CSMD3
chr8	113347637	1	G	CSMD3.2	1475	CSMD3
chr8	113347712	0	C	CSMD3.2	10	CSMD3
chr8	113347716	1	G	CSMD3.2	1758	CSMD3
chr8	113347823	1	C	CSMD3.2	20	CSMD3
chr8	113348809	0	A	CSMD3.2	3	CSMD3
chr8	113348917	0	A	CSMD3.2	936	CSMD3
chr8	113348921	1	C	CSMD3.2	2	CSMD3
chr8	113349010	0	G	CSMD3.2	719	CSMD3
chr8	113349031	1	A	CSMD3.2	960	CSMD3
chr8	113349125	1	G	CSMD3.2	709	CSMD3
chr8	113349750	0	T	CSMD3.2	209	CSMD3
chr8	113349840	0	C	CSMD3.2	1012	CSMD3
chr8	113349858	1	G	CSMD3.2	174	CSMD3
chr8	113349948	0	T	CSMD3.2	937	CSMD3
chr8	113349953	1	C	CSMD3.2	910	CSMD3
chr8	113350055	1	G	CSMD3.2	892	CSMD3
chr8	113353584	0	T	CSMD3.2	3	CSMD3
chr8	113353722	1	A	CSMD3.2	2	CSMD3
chr8	113353723	0	A	CSMD3.2	944	CSMD3
chr8	113353830	0	A	CSMD3.2	723	CSMD3
chr8	113353831	1	G	CSMD3.2	1014	CSMD3
chr8	113353948	1	T	CSMD3.2	683	CSMD3
chr8	113358236	0	T	CSMD3.2	7	CSMD3
chr8	113358344	0	T	CSMD3.2	1466	CSMD3
chr8	113358350	1	T	CSMD3.2	1	CSMD3
chr8	113358409	0	C	CSMD3.2	27	CSMD3
chr8	113358456	1	G	CSMD3.2	1442	CSMD3
chr8	113358529	1	C	CSMD3.2	954	CSMD3
chr8	113363330	0	C	CSMD3.2	38	CSMD3
chr8	113363420	0	T	CSMD3.2	1	CSMD3
chr8	113363437	1	T	CSMD3.2	1	CSMD3
chr8	113363447	0	T	CSMD3.2	5	CSMD3
chr8	113363488	1	T	CSMD3.2	20	CSMD3
chr8	113363557	1	A	CSMD3.2	13	CSMD3
chr8	113364554	0	G	CSMD3.2	1623	CSMD3
chr8	113364663	0	A	CSMD3.2	540	CSMD3
chr8	113364667	1	C	CSMD3.2	1614	CSMD3
chr8	113364733	0	T	CSMD3.2	4	CSMD3
chr8	113364752	1	C	CSMD3.2	328	CSMD3
chr8	113364843	1	T	CSMD3.2	2	CSMD3
chr8	113392503	0	T	CSMD3.2	7	CSMD3
chr8	113392602	0	C	CSMD3.2	87	CSMD3
chr8	113392612	1	A	CSMD3.2	1	CSMD3
chr8	113392706	1	G	CSMD3.2	129	CSMD3
chr8	113395718	0	A	CSMD3.2	3	CSMD3
chr8	113395804	0	C	CSMD3.2	1250	CSMD3
chr8	113395814	1	T	CSMD3.2	1	CSMD3
chr8	113395865	0	G	CSMD3.2	1237	CSMD3
chr8	113395912	1	G	CSMD3.2	1231	CSMD3
chr8	113395982	1	C	CSMD3.2	1200	CSMD3
chr8	113402850	0	T	CSMD3.2	1132	CSMD3
chr8	113402940	0	G	CSMD3.2	909	CSMD3
chr8	113402962	1	G	CSMD3.2	1432	CSMD3
chr8	113403040	1	G	CSMD3.2	927	CSMD3
chr8	113418770	0	G	CSMD3.2	1359	CSMD3
chr8	113418819	0	C	CSMD3.2	1336	CSMD3
chr8	113418883	0	T	CSMD3.2	1100	CSMD3
chr8	113418886	1	A	CSMD3.2	1298	CSMD3
chr8	113418921	1	C	CSMD3.2	984	CSMD3
chr8	113418993	1	G	CSMD3.2	1001	CSMD3
chr8	113420517	0	A	CSMD3.2	643	CSMD3
chr8	113420607	0	T	CSMD3.2	17	CSMD3
chr8	113420630	1	G	CSMD3.2	599	CSMD3
chr8	113420721	1	A	CSMD3.2	7	CSMD3
chr8	113421124	0	C	CSMD3.2	591	CSMD3
chr8	113421190	0	G	CSMD3.2	855	CSMD3
chr8	113421218	1	A	CSMD3.2	576	CSMD3
chr8	113421285	1	G	CSMD3.2	850	CSMD3
chr8	113484794	0	T	CSMD3.3	1589	CSMD3
chr8	113484910	0	A	CSMD3.3	760	CSMD3
chr8	113484912	1	C	CSMD3.3	1398	CSMD3
chr8	113485024	1	G	CSMD3.3	748	CSMD3
chr8	113504646	0	C	CSMD3.3	124	CSMD3
chr8	113504743	0	C	CSMD3.3	795	CSMD3
chr8	113504744	1	C	CSMD3.3	100	CSMD3
chr8	113504856	0	C	CSMD3.3	1152	CSMD3
chr8	113504861	1	C	CSMD3.3	1123	CSMD3
chr8	113504971	1	T	CSMD3.3	0	CSMD3
chr8	113515966	0	A	CSMD3.3	43	CSMD3
chr8	113516061	0	C	CSMD3.3	729	CSMD3
chr8	113516079	1	G	CSMD3.3	10	CSMD3
chr8	113516080	0	C	CSMD3.3	914	CSMD3
chr8	113516146	1	G	CSMD3.3	980	CSMD3
chr8	113516178	1	G	CSMD3.3	937	CSMD3
chr8	113516193	0	G	CSMD3.3	18	CSMD3
chr8	113516322	1	A	CSMD3.3	12	CSMD3
chr8	113518880	0	T	CSMD3.3	1891	CSMD3
chr8	113518939	0	T	CSMD3.3	1033	CSMD3
chr8	113518999	1	G	CSMD3.3	1576	CSMD3
chr8	113519036	0	T	CSMD3.3	32	CSMD3
chr8	113519052	1	C	CSMD3.3	987	CSMD3
chr8	113519153	1	G	CSMD3.3	8	CSMD3
chr8	113529164	0	A	CSMD3.3	320	CSMD3
chr8	113529296	0	A	CSMD3.3	247	CSMD3
chr8	113529298	1	C	CSMD3.3	322	CSMD3
chr8	113529341	0	G	CSMD3.3	589	CSMD3
chr8	113529392	0	C	CSMD3.3	746	CSMD3
chr8	113529404	1	G	CSMD3.3	200	CSMD3
chr8	113529442	1	G	CSMD3.3	469	CSMD3
chr8	113529507	1	T	CSMD3.3	746	CSMD3
chr8	113562876	0	A	CSMD3.3	205	CSMD3
chr8	113562988	0	T	CSMD3.3	1247	CSMD3
chr8	113562990	1	C	CSMD3.3	229	CSMD3
chr8	113563062	0	T	CSMD3.3	632	CSMD3
chr8	113563105	1	G	CSMD3.3	30	CSMD3
chr8	113563171	1	A	CSMD3.3	1056	CSMD3
chr8	113564789	0	C	CSMD3.3	1042	CSMD3
chr8	113564876	0	G	CSMD3.3	1236	CSMD3
chr8	113564906	1	G	CSMD3.3	1370	CSMD3
chr8	113564989	1	C	CSMD3.3	1175	CSMD3
chr8	113568957	0	G	CSMD3.3	1005	CSMD3
chr8	113569014	0	G	CSMD3.3	1140	CSMD3
chr8	113569072	1	T	CSMD3.3	1097	CSMD3
chr8	113569087	0	C	CSMD3.3	1334	CSMD3
chr8	113569122	1	G	CSMD3.3	821	CSMD3
chr8	113569185	0	T	CSMD3.3	0	CSMD3
chr8	113569203	1	T	CSMD3.3	1187	CSMD3
chr8	113569298	1	A	CSMD3.3	1	CSMD3
chr8	113585668	0	A	CSMD3.3	705	CSMD3
chr8	113585759	0	G	CSMD3.3	1396	CSMD3
chr8	113585781	1	A	CSMD3.3	774	CSMD3
chr8	113585804	0	G	CSMD3.3	1199	CSMD3
chr8	113585874	1	T	CSMD3.3	1563	CSMD3
chr8	113585919	1	G	CSMD3.3	1160	CSMD3
chr8	113599288	0	C	CSMD3.3	1030	CSMD3
chr8	113599344	0	A	CSMD3.3	1522	CSMD3
chr8	113599396	1	C	CSMD3.3	946	CSMD3
chr8	113599424	0	C	CSMD3.3	979	CSMD3
chr8	113599460	1	T	CSMD3.3	1465	CSMD3
chr8	113599536	1	G	CSMD3.3	990	CSMD3
chr8	113649021	0	C	CSMD3.3	1495	CSMD3
chr8	113649121	0	G	CSMD3.3	625	CSMD3
chr8	113649135	1	G	CSMD3.3	1435	CSMD3
chr8	113649155	0	G	CSMD3.3	1085	CSMD3
chr8	113649214	1	C	CSMD3.3	547	CSMD3
chr8	113649270	1	G	CSMD3.3	1071	CSMD3
chr8	113650858	0	C	CSMD3.3	31	CSMD3
chr8	113650948	0	T	CSMD3.3	1481	CSMD3
chr8	113650971	1	A	CSMD3.3	3	CSMD3
chr8	113651016	0	G	CSMD3.3	547	CSMD3
chr8	113651061	1	G	CSMD3.3	1477	CSMD3
chr8	113651089	0	A	CSMD3.3	1093	CSMD3
chr8	113651127	1	G	CSMD3.3	560	CSMD3
chr8	113651203	1	T	CSMD3.3	1308	CSMD3
chr8	113657311	0	C	CSMD3.3	1306	CSMD3
chr8	113657424	0	C	CSMD3.3	1321	CSMD3
chr8	113657425	1	T	CSMD3.3	1374	CSMD3
chr8	113657540	1	C	CSMD3.3	1618	CSMD3
chr8	113662274	0	A	CSMD3.3	11	CSMD3
chr8	113662401	0	G	CSMD3.3	487	CSMD3
chr8	113662408	1	G	CSMD3.3	10	CSMD3
chr8	113662462	0	T	CSMD3.3	1062	CSMD3
chr8	113662491	1	G	CSMD3.3	494	CSMD3
chr8	113662541	0	G	CSMD3.3	1276	CSMD3
chr8	113662571	1	T	CSMD3.3	1037	CSMD3
chr8	113662653	1	T	CSMD3.3	1295	CSMD3
chr8	113668360	0	C	CSMD3.3	9	CSMD3
chr8	113668418	0	C	CSMD3.3	1091	CSMD3
chr8	113668478	1	A	CSMD3.3	2	CSMD3
chr8	113668517	0	A	CSMD3.3	27	CSMD3
chr8	113668533	1	G	CSMD3.3	1015	CSMD3
chr8	113668628	1	A	CSMD3.3	30	CSMD3
chr8	113678460	0	T	CSMD3.3	931	CSMD3
chr8	113678566	0	A	CSMD3.3	1229	CSMD3
chr8	113678575	1	T	CSMD3.3	1208	CSMD3
chr8	113678678	1	C	CSMD3.3	1149	CSMD3
chr8	113694650	0	C	CSMD3.3	504	CSMD3
chr8	113694713	0	C	CSMD3.3	1551	CSMD3
chr8	113694757	1	A	CSMD3.3	481	CSMD3
chr8	113694764	0	C	CSMD3.3	782	CSMD3
chr8	113694832	1	A	CSMD3.3	11	CSMD3
chr8	113694854	0	T	CSMD3.3	16	CSMD3
chr8	113694860	1	C	CSMD3.3	815	CSMD3
chr8	113694968	1	A	CSMD3.3	21	CSMD3
chr8	113697582	0	C	CSMD3.3	443	CSMD3
chr8	113697686	0	A	CSMD3.3	1492	CSMD3
chr8	113697689	1	C	CSMD3.3	476	CSMD3
chr8	113697790	0	G	CSMD3.3	1396	CSMD3
chr8	113697802	1	A	CSMD3.3	1408	CSMD3
chr8	113697849	0	C	CSMD3.3	1298	CSMD3
chr8	113697902	1	C	CSMD3.3	1394	CSMD3
chr8	113697957	0	G	CSMD3.3	3	CSMD3
chr8	113697962	1	C	CSMD3.3	1226	CSMD3
chr8	113698093	1	C	CSMD3.3	25	CSMD3
chr8	113702074	0	G	CSMD3.3	1588	CSMD3
chr8	113702145	0	C	CSMD3.3	1151	CSMD3
chr8	113702187	1	C	CSMD3.3	1553	CSMD3
chr8	113702251	0	A	CSMD3.3	545	CSMD3
chr8	113702256	1	C	CSMD3.3	1243	CSMD3
chr8	113702363	1	T	CSMD3.3	520	CSMD3
chr8	113812369	0	C	CSMD3.4	1042	CSMD3
chr8	113812463	0	T	CSMD3.4	1147	CSMD3
chr8	113812482	1	T	CSMD3.4	854	CSMD3
chr8	113812577	1	G	CSMD3.4	1123	CSMD3
chr8	113841893	0	A	CSMD3.4	1022	CSMD3
chr8	113841928	0	T	CSMD3.4	1440	CSMD3
chr8	113842011	1	T	CSMD3.4	1072	CSMD3
chr8	113842042	1	C	CSMD3.4	1411	CSMD3
chr8	113871326	0	C	CSMD3.4	394	CSMD3
chr8	113871374	0	C	CSMD3.4	752	CSMD3
chr8	113871436	1	G	CSMD3.4	441	CSMD3
chr8	113871473	0	A	CSMD3.4	57	CSMD3
chr8	113871484	1	C	CSMD3.4	784	CSMD3
chr8	113871588	1	T	CSMD3.4	2	CSMD3
chr8	113933789	0	T	CSMD3.4	1150	CSMD3
chr8	113933891	0	A	CSMD3.4	768	CSMD3
chr8	113933902	1	T	CSMD3.4	1203	CSMD3
chr8	113933927	0	G	CSMD3.4	909	CSMD3
chr8	113933975	1	C	CSMD3.4	558	CSMD3
chr8	113934046	1	C	CSMD3.4	875	CSMD3
chr8	113959928	0	C	CSMD3.4	0	CSMD3
chr8	113960049	1	T	CSMD3.4	3	CSMD3
chr8	113960073	0	A	CSMD3.4	11	CSMD3
chr8	113960209	1	T	CSMD3.4	12	CSMD3
chr8	113966823	0	A	CSMD3.4	1735	CSMD3
chr8	113966931	0	T	CSMD3.4	18	CSMD3
chr8	113966935	1	G	CSMD3.4	1738	CSMD3
chr8	113967065	1	T	CSMD3.4	22	CSMD3
chr8	113987992	0	C	CSMD3.4	819	CSMD3
chr8	113988087	0	G	CSMD3.4	522	CSMD3
chr8	113988111	1	C	CSMD3.4	686	CSMD3
chr8	113988122	0	G	CSMD3.4	1434	CSMD3
chr8	113988192	1	G	CSMD3.4	377	CSMD3
chr8	113988220	0	C	CSMD3.4	752	CSMD3
chr8	113988236	1	G	CSMD3.4	1446	CSMD3
chr8	113988279	0	C	CSMD3.4	502	CSMD3
chr8	113988334	1	C	CSMD3.4	658	CSMD3
chr8	113988382	0	G	CSMD3.4	1	CSMD3
chr8	113988383	1	G	CSMD3.4	617	CSMD3
chr8	113988479	1	G	CSMD3.4	103	CSMD3
chr8	114031216	0	T	CSMD3.4	73	CSMD3
chr8	114031313	0	A	CSMD3.4	898	CSMD3
chr8	114031331	1	T	CSMD3.4	89	CSMD3
chr8	114031388	0	G	CSMD3.4	1250	CSMD3
chr8	114031409	1	C	CSMD3.4	783	CSMD3
chr8	114031501	1	A	CSMD3.4	1220	CSMD3
chr8	114110961	0	G	CSMD3.4	1351	CSMD3
chr8	114111074	0	C	CSMD3.4	1040	CSMD3
chr8	114111080	1	C	CSMD3.4	1380	CSMD3
chr8	114111175	0	C	CSMD3.4	62	CSMD3
chr8	114111179	1	A	CSMD3.4	1006	CSMD3
chr8	114111294	1	T	CSMD3.4	43	CSMD3
chr8	114185880	0	C	CSMD3.4	332	CSMD3
chr8	114185977	0	C	CSMD3.4	1213	CSMD3
chr8	114185984	1	C	CSMD3.4	369	CSMD3
chr8	114186069	0	C	CSMD3.4	1278	CSMD3
chr8	114186096	1	T	CSMD3.4	1243	CSMD3
chr8	114186182	1	T	CSMD3.4	1224	CSMD3
chr8	114290797	0	T	CSMD3.4	1496	CSMD3
chr8	114290904	0	A	CSMD3.4	8	CSMD3
chr8	114290914	1	G	CSMD3.4	1489	CSMD3
chr8	114291038	1	C	CSMD3.4	7	CSMD3
chr8	114326738	0	A	CSMD3.4	34	CSMD3
chr8	114326847	0	G	CSMD3.4	1076	CSMD3
chr8	114326848	1	T	CSMD3.4	468	CSMD3
chr8	114326912	0	C	CSMD3.4	1211	CSMD3
chr8	114326960	1	A	CSMD3.4	1083	CSMD3
chr8	114327004	0	C	CSMD3.4	4	CSMD3
chr8	114327021	1	T	CSMD3.4	1134	CSMD3
chr8	114327112	1	C	CSMD3.4	2	CSMD3
chr8	114388933	0	T	CSMD3.4	750	CSMD3
chr8	114389045	1	A	CSMD3.4	860	CSMD3
chr8	114448862	0	C	CSMD3.4	1410	CSMD3
chr8	114448962	0	T	CSMD3.4	929	CSMD3
chr8	114448981	1	T	CSMD3.4	14	CSMD3
chr8	114449053	0	C	CSMD3.4	1576	CSMD3
chr8	114449080	1	T	CSMD3.4	965	CSMD3
chr8	114449175	1	T	CSMD3.4	1619	CSMD3
chr8	117859670	0	G	RAD21	892	RAD21
chr8	117859783	0	T	RAD21	1513	RAD21
chr8	117859789	1	G	RAD21	763	RAD21
chr8	117859896	0	C	RAD21	138	RAD21
chr8	117859903	1	A	RAD21	1350	RAD21
chr8	117859987	1	G	RAD21	152	RAD21
chr8	117861112	0	C	RAD21	938	RAD21
chr8	117861215	0	T	RAD21	1626	RAD21
chr8	117861218	1	G	RAD21	841	RAD21
chr8	117861329	1	C	RAD21	1704	RAD21
chr8	117862818	0	T	RAD21	1747	RAD21
chr8	117862930	0	A	RAD21	257	RAD21
chr8	117862935	1	C	RAD21	1746	RAD21
chr8	117862985	0	C	RAD21	13	RAD21
chr8	117863006	1	G	RAD21	255	RAD21
chr8	117863080	1	A	RAD21	12	RAD21
chr8	117864153	0	T	RAD21	1089	RAD21
chr8	117864263	0	T	RAD21	594	RAD21
chr8	117864269	1	A	RAD21	1175	RAD21
chr8	117864361	1	A	RAD21	570	RAD21
chr8	117864765	0	G	RAD21	912	RAD21
chr8	117864836	0	C	RAD21	470	RAD21
chr8	117864870	1	C	RAD21	991	RAD21
chr8	117864886	0	C	RAD21	676	RAD21
chr8	117864930	1	A	RAD21	639	RAD21
chr8	117865003	1	G	RAD21	741	RAD21
chr8	117866395	0	T	RAD21	3	RAD21
chr8	117866509	0	G	RAD21	910	RAD21
chr8	117866511	1	C	RAD21	6	RAD21
chr8	117866562	0	C	RAD21	1167	RAD21
chr8	117866624	1	G	RAD21	1196	RAD21
chr8	117866657	0	T	RAD21	1622	RAD21
chr8	117866666	1	C	RAD21	1410	RAD21
chr8	117866768	1	A	RAD21	1627	RAD21
chr8	117868370	0	G	RAD21	1417	RAD21
chr8	117868471	0	T	RAD21	754	RAD21
chr8	117868488	1	T	RAD21	3	RAD21
chr8	117868588	1	C	RAD21	707	RAD21
chr8	117868852	0	C	RAD21	110	RAD21
chr8	117868901	0	C	RAD21	721	RAD21
chr8	117868969	1	C	RAD21	213	RAD21
chr8	117868987	0	C	RAD21	10	RAD21
chr8	117869006	1	G	RAD21	711	RAD21
chr8	117869064	1	A	RAD21	2	RAD21
chr8	117869485	0	A	RAD21	4	RAD21
chr8	117869594	0	G	RAD21	905	RAD21
chr8	117869598	1	G	RAD21	19	RAD21
chr8	117869687	0	C	RAD21	30	RAD21
chr8	117869702	1	T	RAD21	955	RAD21
chr8	117869801	1	G	RAD21	14	RAD21
chr8	117870546	0	A	RAD21	20	RAD21
chr8	117870624	0	C	RAD21	178	RAD21
chr8	117870663	1	G	RAD21	5	RAD21
chr8	117870679	0	C	RAD21	35	RAD21
chr8	117870706	1	G	RAD21	114	RAD21
chr8	117870797	1	T	RAD21	50	RAD21
chr8	117874055	0	A	RAD21	1950	RAD21
chr8	117874164	0	G	RAD21	1041	RAD21
chr8	117874172	1	A	RAD21	1949	RAD21
chr8	117874281	1	G	RAD21	1023	RAD21
chr8	117875295	0	C	RAD21	1594	RAD21
chr8	117875402	0	C	RAD21	1743	RAD21
chr8	117875404	1	T	RAD21	1587	RAD21
chr8	117875499	0	C	RAD21	16	RAD21
chr8	117875517	1	T	RAD21	1758	RAD21
chr8	117875614	1	C	RAD21	9	RAD21
chr8	117878745	0	A	RAD21	1575	RAD21
chr8	117878849	0	G	RAD21	962	RAD21
chr8	117878865	1	C	RAD21	1579	RAD21
chr8	117878967	1	A	RAD21	904	RAD21
chr9	5021949	0	G	JAK2	943	JAK2
chr9	5022055	0	G	JAK2	1268	JAK2
chr9	5022064	1	C	JAK2	1007	JAK2
chr9	5022154	0	C	JAK2	1441	JAK2
chr9	5022167	1	G	JAK2	1924	JAK2
chr9	5022267	1	G	JAK2	1186	JAK2
chr9	5029729	0	T	JAK2	76	JAK2
chr9	5029813	0	C	JAK2	792	JAK2
chr9	5029842	1	T	JAK2	75	JAK2
chr9	5029895	0	C	JAK2	15	JAK2
chr9	5029926	1	A	JAK2	613	JAK2
chr9	5030006	1	G	JAK2	43	JAK2
chr9	5044379	0	C	JAK2	40	JAK2
chr9	5044492	0	A	JAK2	18	JAK2
chr9	5044493	1	C	JAK2	40	JAK2
chr9	5044611	1	G	JAK2	13	JAK2
chr9	5050657	0	A	JAK2	1575	JAK2
chr9	5050732	0	A	JAK2	1252	JAK2
chr9	5050767	1	T	JAK2	1475	JAK2
chr9	5050830	0	A	JAK2	3	JAK2
chr9	5050845	1	G	JAK2	1128	JAK2
chr9	5050944	1	C	JAK2	2	JAK2
chr9	5054475	0	A	JAK2	119	JAK2
chr9	5054580	0	C	JAK2	844	JAK2
chr9	5054591	1	C	JAK2	69	JAK2
chr9	5054669	0	A	JAK2	868	JAK2
chr9	5054685	1	C	JAK2	853	JAK2
chr9	5054772	0	C	JAK2	1090	JAK2
chr9	5054776	1	A	JAK2	1036	JAK2
chr9	5054876	0	A	JAK2	0	JAK2
chr9	5054877	1	C	JAK2	1058	JAK2
chr9	5054981	1	T	JAK2	70	JAK2
chr9	5055642	0	T	JAK2	24	JAK2
chr9	5055695	0	T	JAK2	406	JAK2
chr9	5055755	1	T	JAK2	3	JAK2
chr9	5055764	0	C	JAK2	4	JAK2
chr9	5055797	1	G	JAK2	378	JAK2
chr9	5055876	1	T	JAK2	5	JAK2
chr9	5064862	0	C	JAK2	864	JAK2
chr9	5064919	0	T	JAK2	1265	JAK2
chr9	5064975	1	C	JAK2	926	JAK2
chr9	5064984	0	A	JAK2	1488	JAK2
chr9	5065033	1	C	JAK2	1391	JAK2
chr9	5065093	1	A	JAK2	1434	JAK2
chr9	5066622	0	G	JAK2	932	JAK2
chr9	5066681	0	G	JAK2	782	JAK2
chr9	5066733	0	G	JAK2	45	JAK2
chr9	5066739	1	C	JAK2	966	JAK2
chr9	5066782	1	C	JAK2	1129	JAK2
chr9	5066842	1	C	JAK2	55	JAK2
chr9	5068986	0	C	JAK2	19	JAK2
chr9	5069046	0	C	JAK2	584	JAK2
chr9	5069085	1	C	JAK2	3	JAK2
chr9	5069149	0	C	JAK2	571	JAK2
chr9	5069151	1	G	JAK2	596	JAK2
chr9	5069253	1	G	JAK2	711	JAK2
chr9	5069886	0	T	JAK2	1092	JAK2
chr9	5070000	0	C	JAK2	8	JAK2
chr9	5070004	1	T	JAK2	1057	JAK2
chr9	5070117	1	T	JAK2	6	JAK2
chr9	5072450	0	C	JAK2	916	JAK2
chr9	5072552	0	G	JAK2	1829	JAK2
chr9	5072553	1	G	JAK2	1152	JAK2
chr9	5072669	1	A	JAK2	1818	JAK2
chr9	5073615	0	C	JAK2	1151	JAK2
chr9	5073714	0	C	JAK2	155	JAK2
chr9	5073731	1	C	JAK2	1287	JAK2
chr9	5073746	0	T	JAK2	1786	JAK2
chr9	5073803	1	C	JAK2	167	JAK2
chr9	5073863	1	T	JAK2	1770	JAK2
chr9	5077372	0	G	JAK2	3	JAK2
chr9	5077465	0	A	JAK2	3	JAK2
chr9	5077479	1	T	JAK2	1	JAK2
chr9	5077486	0	C	JAK2	11	JAK2
chr9	5077548	1	G	JAK2	1	JAK2
chr9	5077560	0	G	JAK2	8	JAK2
chr9	5077567	1	C	JAK2	9	JAK2
chr9	5077678	1	G	JAK2	0	JAK2
chr9	5078259	0	G	JAK2	9	JAK2
chr9	5078309	0	G	JAK2	698	JAK2
chr9	5078353	1	G	JAK2	14	JAK2
chr9	5078388	0	C	JAK2	1331	JAK2
chr9	5078406	1	G	JAK2	801	JAK2
chr9	5078502	1	A	JAK2	1318	JAK2
chr9	5080207	0	C	JAK2	1524	JAK2
chr9	5080311	0	T	JAK2	8	JAK2
chr9	5080320	1	C	JAK2	1141	JAK2
chr9	5080420	1	G	JAK2	1234	JAK2
chr9	5080509	0	C	JAK2	770	JAK2
chr9	5080591	0	C	JAK2	835	JAK2
chr9	5080625	1	A	JAK2	712	JAK2
chr9	5080705	1	T	JAK2	1051	JAK2
chr9	5081703	0	A	JAK2	1145	JAK2
chr9	5081804	0	C	JAK2	1522	JAK2
chr9	5081813	1	T	JAK2	1092	JAK2
chr9	5081920	1	G	JAK2	1808	JAK2
chr9	5089653	0	C	JAK2	794	JAK2
chr9	5089728	0	G	JAK2	1278	JAK2
chr9	5089769	1	A	JAK2	818	JAK2
chr9	5089788	0	G	JAK2	1156	JAK2
chr9	5089846	1	G	JAK2	1200	JAK2
chr9	5089903	1	G	JAK2	1131	JAK2
chr9	5090440	0	T	JAK2	48	JAK2
chr9	5090535	0	A	JAK2	255	JAK2
chr9	5090552	1	C	JAK2	4	JAK2
chr9	5090628	1	A	JAK2	202	JAK2
chr9	5090684	0	A	JAK2	48	JAK2
chr9	5090795	0	T	JAK2	950	JAK2
chr9	5090799	1	T	JAK2	60	JAK2
chr9	5090843	0	A	JAK2	4	JAK2
chr9	5090902	1	C	JAK2	923	JAK2
chr9	5090949	1	C	JAK2	56	JAK2
chr9	5122972	0	C	JAK2	1663	JAK2
chr9	5123080	0	G	JAK2	1319	JAK2
chr9	5123081	1	A	JAK2	1619	JAK2
chr9	5123195	1	A	JAK2	1326	JAK2
chr9	5126289	0	A	JAK2	38	JAK2
chr9	5126389	0	G	JAK2	2102	JAK2
chr9	5126401	1	G	JAK2	34	JAK2
chr9	5126501	1	C	JAK2	2149	JAK2
chr9	5126655	0	T	JAK2	1795	JAK2
chr9	5126720	0	G	JAK2	1190	JAK2
chr9	5126774	1	G	JAK2	1727	JAK2
chr9	5126831	1	G	JAK2	1193	JAK2
chr9	21802705	0	G	MTAP	5	MTAP
chr9	21802778	1	A	MTAP	5	MTAP
chr9	21802934	0	G	MTAP	3	MTAP
chr9	21803038	1	A	MTAP	2	MTAP
chr9	21815348	0	T	MTAP	31	MTAP
chr9	21815445	0	G	MTAP	88	MTAP
chr9	21815459	1	G	MTAP	19	MTAP
chr9	21815463	0	A	MTAP	1159	MTAP
chr9	21815517	1	A	MTAP	97	MTAP
chr9	21815565	1	T	MTAP	1157	MTAP
chr9	21816627	0	A	MTAP	1545	MTAP
chr9	21816727	0	A	MTAP	704	MTAP
chr9	21816746	1	A	MTAP	1589	MTAP
chr9	21816840	1	A	MTAP	702	MTAP
chr9	21817942	0	C	MTAP	1274	MTAP
chr9	21818004	0	G	MTAP	1198	MTAP
chr9	21818060	1	C	MTAP	1293	MTAP
chr9	21818122	0	A	MTAP	1584	MTAP
chr9	21818123	1	T	MTAP	1187	MTAP
chr9	21818241	1	G	MTAP	1365	MTAP
chr9	21837840	0	C	MTAP	1217	MTAP
chr9	21837923	0	C	MTAP	1512	MTAP
chr9	21837942	1	G	MTAP	1052	MTAP
chr9	21838038	1	G	MTAP	1411	MTAP
chr9	21854603	0	T	MTAP	802	MTAP
chr9	21854713	0	C	MTAP	1006	MTAP
chr9	21854722	1	A	MTAP	796	MTAP
chr9	21854792	0	G	MTAP	1032	MTAP
chr9	21854833	1	G	MTAP	837	MTAP
chr9	21854892	1	C	MTAP	941	MTAP
chr9	21856053	0	C	MTAP	2	MTAP
chr9	21856136	0	C	MTAP	492	MTAP
chr9	21856161	1	A	MTAP	4	MTAP
chr9	21856223	1	G	MTAP	577	MTAP
chr9	21859269	0	T	MTAP	1235	MTAP
chr9	21859380	0	C	MTAP	895	MTAP
chr9	21859383	1	A	MTAP	1068	MTAP
chr9	21859495	1	C	MTAP	909	MTAP
chr9	21861952	0	A	MTAP	584	MTAP
chr9	21862053	1	T	MTAP	674	MTAP
chr9	21930964	0	A	MTAP	877	MTAP
chr9	21931034	0	G	MTAP	1095	MTAP
chr9	21931083	1	T	MTAP	940	MTAP
chr9	21931138	1	C	MTAP	1050	MTAP
chr9	21939153	0	C	MTAP	1312	MTAP
chr9	21939288	1	A	MTAP	1602	MTAP
chr9	21940885	0	C	MTAP	1014	MTAP
chr9	21940996	0	C	MTAP	0	MTAP
chr9	21941000	1	G	MTAP	1160	MTAP
chr9	21941113	1	T	MTAP	0	MTAP
chr10	50666825	0	G	ERCC6/PGBD3	1142	ERCC6
chr10	50666933	0	C	ERCC6/PGBD3	0	ERCC6
chr10	50666938	1	G	ERCC6/PGBD3	1037	ERCC6
chr10	50667050	0	C	ERCC6/PGBD3	1427	ERCC6
chr10	50667052	1	T	ERCC6/PGBD3	1444	ERCC6
chr10	50667147	0	A	ERCC6/PGBD3	930	ERCC6
chr10	50667169	1	T	ERCC6/PGBD3	1109	ERCC6
chr10	50667239	0	C	ERCC6/PGBD3	707	ERCC6
chr10	50667266	1	T	ERCC6/PGBD3	6	ERCC6
chr10	50667356	1	A	ERCC6/PGBD3	833	ERCC6
chr10	50668396	0	A	ERCC6/PGBD3	1188	ERCC6
chr10	50668450	0	G	ERCC6/PGBD3	653	ERCC6
chr10	50668512	1	G	ERCC6/PGBD3	1173	ERCC6
chr10	50668567	1	C	ERCC6/PGBD3	617	ERCC6
chr10	50669353	0	A	ERCC6/PGBD3	988	ERCC6
chr10	50669376	0	A	ERCC6/PGBD3	830	ERCC6
chr10	50669447	1	G	ERCC6/PGBD3	918	ERCC6
chr10	50669458	0	A	ERCC6/PGBD3	1127	ERCC6
chr10	50669495	1	C	ERCC6/PGBD3	901	ERCC6
chr10	50669545	0	T	ERCC6/PGBD3	831	ERCC6
chr10	50669584	1	A	ERCC6/PGBD3	1125	ERCC6
chr10	50669645	1	G	ERCC6/PGBD3	1022	ERCC6
chr10	50678205	0	G	ERCC6/PGBD3	418	ERCC6
chr10	50678273	0	G	ERCC6/PGBD3	839	ERCC6
chr10	50678297	1	C	ERCC6/PGBD3	350	ERCC6
chr10	50678314	0	T	ERCC6/PGBD3	1096	ERCC6
chr10	50678371	1	C	ERCC6/PGBD3	634	ERCC6
chr10	50678389	0	G	ERCC6/PGBD3	1325	ERCC6
chr10	50678430	1	T	ERCC6/PGBD3	928	ERCC6
chr10	50678444	0	G	ERCC6/PGBD3	606	ERCC6
chr10	50678507	1	C	ERCC6/PGBD3	1254	ERCC6
chr10	50678545	0	G	ERCC6/PGBD3	346	ERCC6
chr10	50678561	1	C	ERCC6/PGBD3	720	ERCC6
chr10	50678654	0	C	ERCC6/PGBD3	648	ERCC6
chr10	50678659	1	C	ERCC6/PGBD3	516	ERCC6
chr10	50678758	0	A	ERCC6/PGBD3	629	ERCC6
chr10	50678768	1	C	ERCC6/PGBD3	627	ERCC6
chr10	50678806	0	G	ERCC6/PGBD3	693	ERCC6
chr10	50678873	1	C	ERCC6/PGBD3	546	ERCC6
chr10	50678917	0	T	ERCC6/PGBD3	372	ERCC6
chr10	50678921	1	C	ERCC6/PGBD3	632	ERCC6
chr10	50678993	0	C	ERCC6/PGBD3	33	ERCC6
chr10	50679038	1	G	ERCC6/PGBD3	204	ERCC6
chr10	50679049	0	C	ERCC6/PGBD3	0	ERCC6
chr10	50679083	1	T	ERCC6/PGBD3	63	ERCC6
chr10	50679099	0	A	ERCC6/PGBD3	18	ERCC6
chr10	50679123	1	G	ERCC6/PGBD3	413	ERCC6
chr10	50679146	0	A	ERCC6/PGBD3	10	ERCC6
chr10	50679183	1	T	ERCC6/PGBD3	104	ERCC6
chr10	50679262	1	G	ERCC6/PGBD3	211	ERCC6
chr10	50680383	0	G	ERCC6/PGBD3	1077	ERCC6
chr10	50680479	0	T	ERCC6/PGBD3	1325	ERCC6
chr10	50680481	1	C	ERCC6/PGBD3	1037	ERCC6
chr10	50680598	1	C	ERCC6/PGBD3	1163	ERCC6
chr10	50680881	0	G	ERCC6/PGBD3	706	ERCC6
chr10	50680982	0	T	ERCC6/PGBD3	748	ERCC6
chr10	50680987	1	C	ERCC6/PGBD3	681	ERCC6
chr10	50681086	0	A	ERCC6/PGBD3	980	ERCC6
chr10	50681089	1	C	ERCC6/PGBD3	653	ERCC6
chr10	50681203	1	G	ERCC6/PGBD3	1069	ERCC6
chr10	50681501	0	C	ERCC6/PGBD3	1095	ERCC6
chr10	50681566	0	G	ERCC6/PGBD3	1357	ERCC6
chr10	50681621	1	G	ERCC6/PGBD3	885	ERCC6
chr10	50681681	1	C	ERCC6/PGBD3	1334	ERCC6
chr10	50682035	0	G	ERCC6/PGBD3	655	ERCC6
chr10	50682101	0	C	ERCC6/PGBD3	843	ERCC6
chr10	50682127	1	C	ERCC6/PGBD3	708	ERCC6
chr10	50682215	0	A	ERCC6/PGBD3	1185	ERCC6
chr10	50682216	1	G	ERCC6/PGBD3	770	ERCC6
chr10	50682334	1	A	ERCC6/PGBD3	1181	ERCC6
chr10	50684220	0	G	ERCC6/PGBD3	513	ERCC6
chr10	50684316	0	T	ERCC6/PGBD3	937	ERCC6
chr10	50684320	1	C	ERCC6/PGBD3	656	ERCC6
chr10	50684434	1	C	ERCC6/PGBD3	963	ERCC6
chr10	50686374	0	C	ERCC6/PGBD3	1189	ERCC6
chr10	50686452	0	C	ERCC6/PGBD3	1342	ERCC6
chr10	50686480	1	C	ERCC6/PGBD3	1198	ERCC6
chr10	50686565	1	G	ERCC6/PGBD3	1424	ERCC6
chr10	50690672	0	T	ERCC6/PGBD3	904	ERCC6
chr10	50690741	0	G	ERCC6/PGBD3	753	ERCC6
chr10	50690786	1	G	ERCC6/PGBD3	896	ERCC6
chr10	50690800	0	G	ERCC6/PGBD3	859	ERCC6
chr10	50690851	1	T	ERCC6/PGBD3	817	ERCC6
chr10	50690900	0	G	ERCC6/PGBD3	1928	ERCC6
chr10	50690910	1	C	ERCC6/PGBD3	829	ERCC6
chr10	50691019	1	G	ERCC6/PGBD3	1870	ERCC6
chr10	50691306	0	T	ERCC6/PGBD3	1508	ERCC6
chr10	50691407	0	G	ERCC6/PGBD3	1410	ERCC6
chr10	50691424	1	G	ERCC6/PGBD3	1316	ERCC6
chr10	50691499	0	G	ERCC6/PGBD3	0	ERCC6
chr10	50691527	1	T	ERCC6/PGBD3	1629	ERCC6
chr10	50691614	1	T	ERCC6/PGBD3	886	ERCC6
chr10	50701133	0	A	ERCC6/PGBD3	1279	ERCC6
chr10	50701208	0	G	ERCC6/PGBD3	1034	ERCC6
chr10	50701252	1	T	ERCC6/PGBD3	1059	ERCC6
chr10	50701325	1	C	ERCC6/PGBD3	1219	ERCC6
chr10	50708529	0	C	ERCC6/PGBD3	1246	ERCC6
chr10	50708636	0	A	ERCC6/PGBD3	1449	ERCC6
chr10	50708638	1	G	ERCC6/PGBD3	1374	ERCC6
chr10	50708748	0	A	ERCC6/PGBD3	1539	ERCC6
chr10	50708753	1	A	ERCC6/PGBD3	1381	ERCC6
chr10	50708866	1	G	ERCC6/PGBD3	1574	ERCC6
chr10	50713909	0	G	ERCC6/PGBD3	1823	ERCC6
chr10	50714026	0	T	ERCC6/PGBD3	1947	ERCC6
chr10	50714027	1	C	ERCC6/PGBD3	1840	ERCC6
chr10	50714146	1	C	ERCC6/PGBD3	2049	ERCC6
chr10	50723337	0	G	ERCC6/PGBD3	1061	ERCC6
chr10	50723411	0	C	ERCC6/PGBD3	1036	ERCC6
chr10	50723452	1	T	ERCC6/PGBD3	988	ERCC6
chr10	50723473	0	C	ERCC6/PGBD3	467	ERCC6
chr10	50723528	1	C	ERCC6/PGBD3	1023	ERCC6
chr10	50723581	0	T	ERCC6/PGBD3	916	ERCC6
chr10	50723591	1	G	ERCC6/PGBD3	423	ERCC6
chr10	50723696	0	A	ERCC6/PGBD3	575	ERCC6
chr10	50723701	1	A	ERCC6/PGBD3	782	ERCC6
chr10	50723798	0	C	ERCC6/PGBD3	502	ERCC6
chr10	50723809	1	T	ERCC6/PGBD3	578	ERCC6
chr10	50723868	0	C	ERCC6/PGBD3	512	ERCC6
chr10	50723909	1	C	ERCC6/PGBD3	462	ERCC6
chr10	50723929	0	C	ERCC6/PGBD3	516	ERCC6
chr10	50723957	1	G	ERCC6/PGBD3	554	ERCC6
chr10	50724034	0	C	ERCC6/PGBD3	372	ERCC6
chr10	50724038	1	C	ERCC6/PGBD3	567	ERCC6
chr10	50724128	0	C	ERCC6/PGBD3	441	ERCC6
chr10	50724146	1	G	ERCC6/PGBD3	383	ERCC6
chr10	50724240	0	A	ERCC6/PGBD3	422	ERCC6
chr10	50724241	1	A	ERCC6/PGBD3	291	ERCC6
chr10	50724291	0	G	ERCC6/PGBD3	607	ERCC6
chr10	50724357	1	G	ERCC6/PGBD3	341	ERCC6
chr10	50724408	0	G	ERCC6/PGBD3	649	ERCC6
chr10	50724409	1	C	ERCC6/PGBD3	494	ERCC6
chr10	50724481	0	G	ERCC6/PGBD3	301	ERCC6
chr10	50724522	1	A	ERCC6/PGBD3	630	ERCC6
chr10	50724566	0	G	ERCC6/PGBD3	465	ERCC6
chr10	50724568	1	C	ERCC6/PGBD3	317	ERCC6
chr10	50724644	0	G	ERCC6/PGBD3	654	ERCC6
chr10	50724685	1	A	ERCC6/PGBD3	367	ERCC6
chr10	50724750	0	G	ERCC6/PGBD3	510	ERCC6
chr10	50724751	1	G	ERCC6/PGBD3	700	ERCC6
chr10	50724791	0	C	ERCC6/PGBD3	620	ERCC6
chr10	50724867	1	T	ERCC6/PGBD3	454	ERCC6
chr10	50724889	0	G	ERCC6/PGBD3	642	ERCC6
chr10	50724908	1	C	ERCC6/PGBD3	611	ERCC6
chr10	50724994	0	G	ERCC6/PGBD3	787	ERCC6
chr10	50725001	1	G	ERCC6/PGBD3	863	ERCC6
chr10	50725031	0	C	ERCC6/PGBD3	606	ERCC6
chr10	50725107	1	G	ERCC6/PGBD3	889	ERCC6
chr10	50725131	0	T	ERCC6/PGBD3	817	ERCC6
chr10	50725144	1	C	ERCC6/PGBD3	740	ERCC6
chr10	50725245	1	G	ERCC6/PGBD3	833	ERCC6
chr10	50732042	0	A	ERCC6/PGBD3	801	ERCC6
chr10	50732107	0	C	ERCC6/PGBD3	833	ERCC6
chr10	50732161	1	C	ERCC6/PGBD3	719	ERCC6
chr10	50732219	0	C	ERCC6/PGBD3	355	ERCC6
chr10	50732224	1	G	ERCC6/PGBD3	950	ERCC6
chr10	50732292	0	A	ERCC6/PGBD3	508	ERCC6
chr10	50732315	1	C	ERCC6/PGBD3	161	ERCC6
chr10	50732374	0	C	ERCC6/PGBD3	324	ERCC6
chr10	50732400	1	A	ERCC6/PGBD3	427	ERCC6
chr10	50732467	0	T	ERCC6/PGBD3	705	ERCC6
chr10	50732468	1	C	ERCC6/PGBD3	334	ERCC6
chr10	50732536	0	G	ERCC6/PGBD3	802	ERCC6
chr10	50732579	1	T	ERCC6/PGBD3	602	ERCC6
chr10	50732614	0	G	ERCC6/PGBD3	482	ERCC6
chr10	50732655	1	T	ERCC6/PGBD3	973	ERCC6
chr10	50732675	0	T	ERCC6/PGBD3	286	ERCC6
chr10	50732729	1	A	ERCC6/PGBD3	569	ERCC6
chr10	50732767	0	C	ERCC6/PGBD3	666	ERCC6
chr10	50732796	1	A	ERCC6/PGBD3	359	ERCC6
chr10	50732884	1	A	ERCC6/PGBD3	800	ERCC6
chr10	50736410	0	A	ERCC6/PGBD3	1646	ERCC6
chr10	50736495	0	T	ERCC6/PGBD3	678	ERCC6
chr10	50736529	1	G	ERCC6/PGBD3	1628	ERCC6
chr10	50736601	1	C	ERCC6/PGBD3	796	ERCC6
chr10	50738723	0	T	ERCC6/PGBD3	74	ERCC6
chr10	50738801	0	T	ERCC6/PGBD3	1011	ERCC6
chr10	50738834	1	G	ERCC6/PGBD3	76	ERCC6
chr10	50738889	0	G	ERCC6/PGBD3	5	ERCC6
chr10	50738906	1	G	ERCC6/PGBD3	1184	ERCC6
chr10	50739003	1	G	ERCC6/PGBD3	7	ERCC6
chr10	50740548	0	T	ERCC6/PGBD3	687	ERCC6
chr10	50740620	0	T	ERCC6/PGBD3	648	ERCC6
chr10	50740666	1	A	ERCC6/PGBD3	348	ERCC6
chr10	50740669	0	G	ERCC6/PGBD3	365	ERCC6
chr10	50740712	1	T	ERCC6/PGBD3	254	ERCC6
chr10	50740742	0	A	ERCC6/PGBD3	773	ERCC6
chr10	50740777	1	A	ERCC6/PGBD3	323	ERCC6
chr10	50740788	0	T	ERCC6/PGBD3	566	ERCC6
chr10	50740864	1	A	ERCC6/PGBD3	840	ERCC6
chr10	50740873	0	G	ERCC6/PGBD3	583	ERCC6
chr10	50740902	1	C	ERCC6/PGBD3	905	ERCC6
chr10	50740988	0	T	ERCC6/PGBD3	35	ERCC6
chr10	50740993	1	G	ERCC6/PGBD3	997	ERCC6
chr10	50741102	1	G	ERCC6/PGBD3	85	ERCC6
chr10	69881165	0	A	MYPN	578	MYPN
chr10	69881275	0	G	MYPN	678	MYPN
chr10	69881282	1	C	MYPN	449	MYPN
chr10	69881389	0	C	MYPN	791	MYPN
chr10	69881390	1	C	MYPN	581	MYPN
chr10	69881500	0	C	MYPN	245	MYPN
chr10	69881504	1	T	MYPN	952	MYPN
chr10	69881588	0	C	MYPN	947	MYPN
chr10	69881618	1	T	MYPN	233	MYPN
chr10	69881701	0	G	MYPN	647	MYPN
chr10	69881708	1	A	MYPN	1079	MYPN
chr10	69881817	0	A	MYPN	732	MYPN
chr10	69881822	1	T	MYPN	684	MYPN
chr10	69881863	0	A	MYPN	417	MYPN
chr10	69881936	1	T	MYPN	778	MYPN
chr10	69881972	0	G	MYPN	240	MYPN
chr10	69881979	1	G	MYPN	546	MYPN
chr10	69882069	0	G	MYPN	336	MYPN
chr10	69882078	1	A	MYPN	264	MYPN
chr10	69882167	1	C	MYPN	450	MYPN
chr10	69896387	0	A	MYPN	1063	MYPN
chr10	69896491	0	A	MYPN	0	MYPN
chr10	69896492	1	A	MYPN	1160	MYPN
chr10	69896602	1	T	MYPN	0	MYPN
chr10	69902665	0	C	MYPN	1305	MYPN
chr10	69902751	0	G	MYPN	7	MYPN
chr10	69902770	0	C	MYPN	1006	MYPN
chr10	69902782	1	G	MYPN	1374	MYPN
chr10	69902842	1	G	MYPN	1166	MYPN
chr10	69902859	0	G	MYPN	1435	MYPN
chr10	69902883	1	A	MYPN	943	MYPN
chr10	69902977	1	A	MYPN	1436	MYPN
chr10	69905187	0	A	MYPN	1271	MYPN
chr10	69905268	0	A	MYPN	1011	MYPN
chr10	69905301	1	T	MYPN	1335	MYPN
chr10	69905365	1	A	MYPN	1017	MYPN
chr10	69908030	0	G	MYPN	1011	MYPN
chr10	69908128	0	G	MYPN	998	MYPN
chr10	69908145	1	C	MYPN	1048	MYPN
chr10	69908173	0	A	MYPN	159	MYPN
chr10	69908222	1	C	MYPN	449	MYPN
chr10	69908289	1	C	MYPN	153	MYPN
chr10	69909747	0	A	MYPN	1454	MYPN
chr10	69909844	0	C	MYPN	559	MYPN
chr10	69909851	1	G	MYPN	1360	MYPN
chr10	69909961	1	G	MYPN	546	MYPN
chr10	69918194	0	C	MYPN	1918	MYPN
chr10	69918265	0	C	MYPN	23	MYPN
chr10	69918309	1	C	MYPN	1762	MYPN
chr10	69918360	1	C	MYPN	26	MYPN
chr10	69921391	0	G	MYPN	900	MYPN
chr10	69921464	0	C	MYPN	0	MYPN
chr10	69921503	1	G	MYPN	902	MYPN
chr10	69921569	1	A	MYPN	3	MYPN
chr10	69925436	0	C	MYPN	867	MYPN
chr10	69925504	0	C	MYPN	901	MYPN
chr10	69925547	1	G	MYPN	1061	MYPN
chr10	69925612	1	G	MYPN	989	MYPN
chr10	69925964	0	C	MYPN	518	MYPN
chr10	69926073	0	C	MYPN	668	MYPN
chr10	69926080	1	C	MYPN	555	MYPN
chr10	69926164	0	C	MYPN	765	MYPN
chr10	69926193	1	T	MYPN	464	MYPN
chr10	69926253	0	C	MYPN	404	MYPN
chr10	69926274	1	A	MYPN	453	MYPN
chr10	69926284	0	T	MYPN	904	MYPN
chr10	69926338	1	G	MYPN	408	MYPN
chr10	69926381	0	C	MYPN	838	MYPN
chr10	69926405	1	T	MYPN	940	MYPN
chr10	69926496	1	T	MYPN	1030	MYPN
chr10	69933785	0	C	MYPN	879	MYPN
chr10	69933874	0	C	MYPN	720	MYPN
chr10	69933903	1	C	MYPN	694	MYPN
chr10	69933982	0	G	MYPN	980	MYPN
chr10	69933987	1	C	MYPN	878	MYPN
chr10	69934088	0	T	MYPN	739	MYPN
chr10	69934093	1	C	MYPN	705	MYPN
chr10	69934184	0	T	MYPN	561	MYPN
chr10	69934187	1	A	MYPN	792	MYPN
chr10	69934294	0	T	MYPN	639	MYPN
chr10	69934306	1	T	MYPN	601	MYPN
chr10	69934409	0	T	MYPN	124	MYPN
chr10	69934416	1	A	MYPN	636	MYPN
chr10	69934522	1	C	MYPN	234	MYPN
chr10	69935017	0	C	MYPN	211	MYPN
chr10	69935077	0	C	MYPN	1541	MYPN
chr10	69935120	1	C	MYPN	407	MYPN
chr10	69935162	0	G	MYPN	1253	MYPN
chr10	69935190	1	C	MYPN	1254	MYPN
chr10	69935280	1	G	MYPN	1493	MYPN
chr10	69948620	0	C	MYPN	490	MYPN
chr10	69948723	0	G	MYPN	1494	MYPN
chr10	69948734	1	G	MYPN	432	MYPN
chr10	69948819	0	T	MYPN	1153	MYPN
chr10	69948830	1	G	MYPN	1413	MYPN
chr10	69948936	1	G	MYPN	1307	MYPN
chr10	69954079	0	A	MYPN	2052	MYPN
chr10	69954191	0	T	MYPN	1849	MYPN
chr10	69954194	1	G	MYPN	2087	MYPN
chr10	69954309	1	A	MYPN	1852	MYPN
chr10	69955121	0	C	MYPN	1728	MYPN
chr10	69955235	0	T	MYPN	1700	MYPN
chr10	69955238	1	T	MYPN	1432	MYPN
chr10	69955349	1	G	MYPN	1708	MYPN
chr10	69957041	0	A	MYPN	1471	MYPN
chr10	69957129	0	A	MYPN	1445	MYPN
chr10	69957160	1	T	MYPN	1456	MYPN
chr10	69957244	0	C	MYPN	58	MYPN
chr10	69957250	1	C	MYPN	1388	MYPN
chr10	69957378	1	C	MYPN	57	MYPN
chr10	69959085	0	G	MYPN	1075	MYPN
chr10	69959187	0	T	MYPN	0	MYPN
chr10	69959197	1	A	MYPN	1003	MYPN
chr10	69959287	0	A	MYPN	1038	MYPN
chr10	69959303	1	A	MYPN	1635	MYPN
chr10	69959405	1	C	MYPN	1077	MYPN
chr10	69961585	0	G	MYPN	1675	MYPN
chr10	69961627	0	C	MYPN	1230	MYPN
chr10	69961700	1	T	MYPN	1648	MYPN
chr10	69961710	0	G	MYPN	1123	MYPN
chr10	69961737	1	C	MYPN	1262	MYPN
chr10	69961825	1	G	MYPN	1402	MYPN
chr10	69966486	0	C	MYPN	1503	MYPN
chr10	69966567	0	C	MYPN	1400	MYPN
chr10	69966602	1	G	MYPN	1498	MYPN
chr10	69966686	1	A	MYPN	1382	MYPN
chr10	69970008	0	T	MYPN	1574	MYPN
chr10	69970112	0	C	MYPN	1764	MYPN
chr10	69970121	1	G	MYPN	1663	MYPN
chr10	69970217	0	G	MYPN	1853	MYPN
chr10	69970230	1	C	MYPN	1855	MYPN
chr10	69970329	1	G	MYPN	1862	MYPN
chr10	73577133	0	C	PSAP	1528	PSAP
chr10	73577210	0	A	PSAP	1206	PSAP
chr10	73577253	1	T	PSAP	1472	PSAP
chr10	73577331	1	T	PSAP	1028	PSAP
chr10	73578312	0	A	PSAP	464	PSAP
chr10	73578430	0	A	PSAP	948	PSAP
chr10	73578433	1	T	PSAP	432	PSAP
chr10	73578542	1	T	PSAP	1080	PSAP
chr10	73578724	0	C	PSAP	61	PSAP
chr10	73578835	0	G	PSAP	699	PSAP
chr10	73578844	1	C	PSAP	50	PSAP
chr10	73578954	1	A	PSAP	1084	PSAP
chr10	73579183	0	C	PSAP	881	PSAP
chr10	73579268	0	G	PSAP	835	PSAP
chr10	73579303	1	C	PSAP	923	PSAP
chr10	73579380	1	C	PSAP	716	PSAP
chr10	73579561	0	T	PSAP	575	PSAP
chr10	73579636	0	C	PSAP	747	PSAP
chr10	73579663	1	A	PSAP	577	PSAP
chr10	73579744	1	A	PSAP	741	PSAP
chr10	73579945	0	T	PSAP	324	PSAP
chr10	73580045	0	T	PSAP	1030	PSAP
chr10	73580067	1	T	PSAP	2808	PSAP
chr10	73580156	1	C	PSAP	1099	PSAP
chr10	73581595	0	G	PSAP	1633	PSAP
chr10	73581673	0	T	PSAP	956	PSAP
chr10	73581717	1	T	PSAP	1631	PSAP
chr10	73581764	0	G	PSAP	989	PSAP
chr10	73581780	1	A	PSAP	713	PSAP
chr10	73581870	1	T	PSAP	1051	PSAP
chr10	73583620	0	T	PSAP	1644	PSAP
chr10	73583739	1	A	PSAP	1592	PSAP
chr10	73585549	0	G	PSAP	1127	PSAP
chr10	73585636	0	G	PSAP	980	PSAP
chr10	73585666	1	C	PSAP	1170	PSAP
chr10	73585745	1	C	PSAP	980	PSAP
chr10	73587698	0	C	PSAP	942	PSAP
chr10	73587774	0	G	PSAP	1110	PSAP
chr10	73587811	1	T	PSAP	880	PSAP
chr10	73587869	0	T	PSAP	624	PSAP
chr10	73587872	1	C	PSAP	1086	PSAP
chr10	73587973	1	C	PSAP	639	PSAP
chr10	73588599	0	A	PSAP	908	PSAP
chr10	73588690	0	T	PSAP	640	PSAP
chr10	73588719	1	A	PSAP	0	PSAP
chr10	73588776	0	A	PSAP	614	PSAP
chr10	73588781	1	C	PSAP	442	PSAP
chr10	73588894	1	C	PSAP	723	PSAP
chr10	73590860	0	A	PSAP	1486	PSAP
chr10	73590940	0	G	PSAP	1405	PSAP
chr10	73590979	1	G	PSAP	1454	PSAP
chr10	73591056	1	G	PSAP	1403	PSAP
chr10	73591548	0	G	PSAP	1152	PSAP
chr10	73591653	0	T	PSAP	650	PSAP
chr10	73591664	1	C	PSAP	1050	PSAP
chr10	73591766	1	C	PSAP	1018	PSAP
chr10	73594079	0	G	PSAP	704	PSAP
chr10	73594154	0	T	PSAP	1108	PSAP
chr10	73594198	1	A	PSAP	726	PSAP
chr10	73594271	0	A	PSAP	1030	PSAP
chr10	73594272	1	A	PSAP	1076	PSAP
chr10	73594384	1	C	PSAP	1003	PSAP
chr11	2466611	0	A	KCNQ1.1	14	KCNQ1
chr11	2466670	0	C	KCNQ1.1	0	KCNQ1
chr11	2466705	1	A	KCNQ1.1	12	KCNQ1
chr11	2466746	1	A	KCNQ1.1	44	KCNQ1
chr11	2482855	0	T	KCNQ1.1	876	KCNQ1
chr11	2482968	1	A	KCNQ1.1	1116	KCNQ1
chr11	2549115	0	G	KCNQ1.1	1587	KCNQ1
chr11	2549169	0	T	KCNQ1.1	926	KCNQ1
chr11	2549237	1	C	KCNQ1.1	1590	KCNQ1
chr11	2549289	1	C	KCNQ1.1	1030	KCNQ1
chr11	2591805	0	A	KCNQ1.1	960	KCNQ1
chr11	2591862	0	T	KCNQ1.1	891	KCNQ1
chr11	2591880	0	T	KCNQ1.1	1075	KCNQ1
chr11	2591927	1	A	KCNQ1.1	882	KCNQ1
chr11	2591978	1	A	KCNQ1.1	848	KCNQ1
chr11	2592022	1	T	KCNQ1.1	1288	KCNQ1
chr11	2592494	0	T	KCNQ1.1	1572	KCNQ1
chr11	2592638	1	G	KCNQ1.1	6	KCNQ1
chr11	2593272	0	T	KCNQ1.1	830	KCNQ1
chr11	2593418	1	C	KCNQ1.1	853	KCNQ1
chr11	2593957	0	C	KCNQ1.1	844	KCNQ1
chr11	2594065	0	T	KCNQ1.1	9	KCNQ1
chr11	2594094	1	T	KCNQ1.1	0	KCNQ1
chr11	2594099	0	C	KCNQ1.1	787	KCNQ1
chr11	2594131	1	T	KCNQ1.1	7	KCNQ1
chr11	2594191	0	A	KCNQ1.1	549	KCNQ1
chr11	2594217	1	G	KCNQ1.1	747	KCNQ1
chr11	2594295	1	T	KCNQ1.1	501	KCNQ1
chr11	2604595	0	T	KCNQ1.1	1090	KCNQ1
chr11	2604675	0	C	KCNQ1.1	5	KCNQ1
chr11	2604719	1	A	KCNQ1.1	12	KCNQ1
chr11	2604754	0	C	KCNQ1.1	997	KCNQ1
chr11	2604757	1	C	KCNQ1.1	9	KCNQ1
chr11	2604873	1	A	KCNQ1.1	991	KCNQ1
chr11	2606382	0	G	KCNQ1.1	1151	KCNQ1
chr11	2606437	0	C	KCNQ1.1	1313	KCNQ1
chr11	2606498	1	C	KCNQ1.1	1167	KCNQ1
chr11	2606559	1	G	KCNQ1.1	937	KCNQ1
chr11	2608746	0	G	KCNQ1.1	391	KCNQ1
chr11	2608817	0	T	KCNQ1.1	451	KCNQ1
chr11	2608847	1	G	KCNQ1.1	320	KCNQ1
chr11	2608892	0	A	KCNQ1.1	911	KCNQ1
chr11	2608911	1	A	KCNQ1.1	428	KCNQ1
chr11	2609014	1	G	KCNQ1.1	908	KCNQ1
chr11	2609920	0	A	KCNQ1.1	448	KCNQ1
chr11	2609975	0	C	KCNQ1.1	978	KCNQ1
chr11	2609992	1	G	KCNQ1.1	488	KCNQ1
chr11	2610064	0	T	KCNQ1.1	864	KCNQ1
chr11	2610074	1	T	KCNQ1.1	961	KCNQ1
chr11	2610184	1	T	KCNQ1.1	865	KCNQ1
chr11	2683088	0	A	KCNQ1.1	33	KCNQ1
chr11	2683193	0	A	KCNQ1.1	1587	KCNQ1
chr11	2683206	1	C	KCNQ1.1	20	KCNQ1
chr11	2683311	0	A	KCNQ1.1	448	KCNQ1
chr11	2683313	1	T	KCNQ1.1	1666	KCNQ1
chr11	2683409	1	G	KCNQ1.1	480	KCNQ1
chr11	2789986	0	T	KCNQ1.2	3	KCNQ1
chr11	2790055	0	T	KCNQ1.2	556	KCNQ1
chr11	2790108	1	A	KCNQ1.2	951	KCNQ1
chr11	2790128	0	T	KCNQ1.2	475	KCNQ1
chr11	2790143	1	A	KCNQ1.2	585	KCNQ1
chr11	2790239	1	A	KCNQ1.2	667	KCNQ1
chr11	2797168	0	T	KCNQ1.2	690	KCNQ1
chr11	2797260	0	T	KCNQ1.2	263	KCNQ1
chr11	2797265	1	A	KCNQ1.2	461	KCNQ1
chr11	2797384	1	C	KCNQ1.2	357	KCNQ1
chr11	2798165	0	T	KCNQ1.2	957	KCNQ1
chr11	2798261	0	A	KCNQ1.2	951	KCNQ1
chr11	2798272	1	T	KCNQ1.2	953	KCNQ1
chr11	2798380	1	G	KCNQ1.2	947	KCNQ1
chr11	2799183	0	T	KCNQ1.2	228	KCNQ1
chr11	2799259	0	G	KCNQ1.2	0	KCNQ1
chr11	2799262	1	G	KCNQ1.2	230	KCNQ1
chr11	2799349	1	G	KCNQ1.2	526	KCNQ1
chr11	2868973	0	T	KCNQ1.2	0	KCNQ1
chr11	2869040	1	T	KCNQ1.2	187	KCNQ1
chr11	2869160	0	T	KCNQ1.2	414	KCNQ1
chr11	2869302	1	T	KCNQ1.2	467	KCNQ1
chr13	28578153	0	G	FLT3	1251	FLT3
chr13	28578251	0	G	FLT3	1060	FLT3
chr13	28578272	1	G	FLT3	1247	FLT3
chr13	28578364	1	T	FLT3	1051	FLT3
chr13	28588520	0	G	FLT3	404	FLT3
chr13	28588605	0	G	FLT3	1478	FLT3
[truncated: 1,566 more rows]
