# Supplementary material for: Quantitative analysis of differences in copy numbers using read depth obtained from PCR-enriched samples and controls
Source: BMC Bioinformatics. 2015 Jan 28;16:17. doi: 10.1186/s12859-014-0428-5 (PMC4384318; doi:10.1186/s12859-014-0428-5)
Supplement: Additional file 2 — Primer read depth raw data. This archive (zip) contains one tab-separated text file (tsv) per sequencing run and sample. Each file name is composed of the run id and sample name. The column definitions are: chromosome, position, direction, reference base, cluster name, depth and original gene name. [file 12859_2014_428_MOESM2_ESM.zip › M62_NA05067.tsv]

chr1	5923229	0	A	NPHP4	889	NPHP4
chr1	5923335	0	A	NPHP4	500	NPHP4
chr1	5923341	1	T	NPHP4	880	NPHP4
chr1	5923429	0	A	NPHP4	920	NPHP4
chr1	5923440	1	A	NPHP4	529	NPHP4
chr1	5923549	1	A	NPHP4	972	NPHP4
chr1	5923905	0	T	NPHP4	1210	NPHP4
chr1	5923969	0	A	NPHP4	650	NPHP4
chr1	5924027	1	G	NPHP4	1173	NPHP4
chr1	5924046	0	C	NPHP4	885	NPHP4
chr1	5924083	1	A	NPHP4	656	NPHP4
chr1	5924163	1	A	NPHP4	930	NPHP4
chr1	5924358	0	G	NPHP4	577	NPHP4
chr1	5924398	0	C	NPHP4	880	NPHP4
chr1	5924476	1	G	NPHP4	490	NPHP4
chr1	5924492	0	C	NPHP4	306	NPHP4
chr1	5924522	1	A	NPHP4	936	NPHP4
chr1	5924614	1	C	NPHP4	310	NPHP4
chr1	5925096	0	T	NPHP4	704	NPHP4
chr1	5925166	0	A	NPHP4	843	NPHP4
chr1	5925196	1	A	NPHP4	731	NPHP4
chr1	5925210	0	C	NPHP4	507	NPHP4
chr1	5925289	1	A	NPHP4	846	NPHP4
chr1	5925329	1	G	NPHP4	508	NPHP4
chr1	5926362	0	C	NPHP4	1104	NPHP4
chr1	5926431	0	A	NPHP4	655	NPHP4
chr1	5926484	1	A	NPHP4	1085	NPHP4
chr1	5926500	0	C	NPHP4	466	NPHP4
chr1	5926524	1	A	NPHP4	696	NPHP4
chr1	5926592	1	C	NPHP4	468	NPHP4
chr1	5927055	0	G	NPHP4	504	NPHP4
chr1	5927090	0	C	NPHP4	559	NPHP4
chr1	5927150	1	C	NPHP4	576	NPHP4
chr1	5927197	1	A	NPHP4	563	NPHP4
chr1	5927755	0	G	NPHP4	663	NPHP4
chr1	5927842	0	G	NPHP4	1091	NPHP4
chr1	5927860	1	G	NPHP4	725	NPHP4
chr1	5927877	0	T	NPHP4	921	NPHP4
chr1	5927952	1	A	NPHP4	1115	NPHP4
chr1	5927997	1	C	NPHP4	919	NPHP4
chr1	5933291	0	T	NPHP4	16	NPHP4
chr1	5933354	0	C	NPHP4	831	NPHP4
chr1	5933408	1	A	NPHP4	12	NPHP4
chr1	5933461	1	T	NPHP4	829	NPHP4
chr1	5934471	0	T	NPHP4	23	NPHP4
chr1	5934513	0	T	NPHP4	596	NPHP4
chr1	5934563	1	T	NPHP4	16	NPHP4
chr1	5934569	0	A	NPHP4	588	NPHP4
chr1	5934636	1	G	NPHP4	580	NPHP4
chr1	5934650	0	C	NPHP4	325	NPHP4
chr1	5934682	1	T	NPHP4	554	NPHP4
chr1	5934748	1	A	NPHP4	292	NPHP4
chr1	5934833	0	G	NPHP4	1727	NPHP4
chr1	5934937	0	A	NPHP4	131	NPHP4
chr1	5934952	1	A	NPHP4	1746	NPHP4
chr1	5934981	0	G	NPHP4	978	NPHP4
chr1	5935004	1	C	NPHP4	239	NPHP4
chr1	5935120	1	T	NPHP4	933	NPHP4
chr1	5935125	0	G	NPHP4	704	NPHP4
chr1	5935248	1	T	NPHP4	760	NPHP4
chr1	5937107	0	G	NPHP4	1058	NPHP4
chr1	5937152	0	C	NPHP4	1155	NPHP4
chr1	5937205	1	A	NPHP4	1020	NPHP4
chr1	5937228	0	A	NPHP4	677	NPHP4
chr1	5937295	1	A	NPHP4	1091	NPHP4
chr1	5937299	0	G	NPHP4	187	NPHP4
chr1	5937351	1	G	NPHP4	706	NPHP4
chr1	5937397	1	G	NPHP4	147	NPHP4
chr1	5940172	0	A	NPHP4	1214	NPHP4
chr1	5940277	0	C	NPHP4	1356	NPHP4
chr1	5940281	1	T	NPHP4	1229	NPHP4
chr1	5940386	1	C	NPHP4	1368	NPHP4
chr1	5947263	0	T	NPHP4	502	NPHP4
chr1	5947330	0	G	NPHP4	1441	NPHP4
chr1	5947378	1	T	NPHP4	510	NPHP4
chr1	5947448	0	T	NPHP4	594	NPHP4
chr1	5947452	1	C	NPHP4	1443	NPHP4
chr1	5947477	0	T	NPHP4	1239	NPHP4
chr1	5947534	1	A	NPHP4	588	NPHP4
chr1	5947617	1	A	NPHP4	1254	NPHP4
chr1	5950883	0	A	NPHP4	386	NPHP4
chr1	5950939	0	C	NPHP4	646	NPHP4
chr1	5950985	1	A	NPHP4	402	NPHP4
chr1	5951049	0	C	NPHP4	659	NPHP4
chr1	5951061	1	A	NPHP4	695	NPHP4
chr1	5951167	1	T	NPHP4	708	NPHP4
chr1	5964655	0	T	NPHP4	1216	NPHP4
chr1	5964725	0	G	NPHP4	299	NPHP4
chr1	5964794	1	G	NPHP4	5	NPHP4
chr1	5964812	0	A	NPHP4	929	NPHP4
chr1	5964839	1	A	NPHP4	331	NPHP4
chr1	5964932	1	G	NPHP4	919	NPHP4
chr1	5965326	0	G	NPHP4	743	NPHP4
chr1	5965374	0	G	NPHP4	428	NPHP4
chr1	5965416	1	G	NPHP4	597	NPHP4
chr1	5965434	0	G	NPHP4	822	NPHP4
chr1	5965464	1	G	NPHP4	442	NPHP4
chr1	5965476	0	C	NPHP4	566	NPHP4
chr1	5965553	1	A	NPHP4	804	NPHP4
chr1	5965592	1	A	NPHP4	672	NPHP4
chr1	5965641	0	C	NPHP4	543	NPHP4
chr1	5965716	0	A	NPHP4	505	NPHP4
chr1	5965745	1	C	NPHP4	652	NPHP4
chr1	5965821	0	C	NPHP4	429	NPHP4
chr1	5965839	1	T	NPHP4	421	NPHP4
chr1	5965929	1	C	NPHP4	460	NPHP4
chr1	5967139	0	T	NPHP4	1482	NPHP4
chr1	5967279	0	A	NPHP4	196	NPHP4
chr1	5967280	1	C	NPHP4	1351	NPHP4
chr1	5967346	1	A	NPHP4	207	NPHP4
chr1	5969187	0	G	NPHP4	1356	NPHP4
chr1	5969305	1	A	NPHP4	1438	NPHP4
chr1	5987662	0	T	NPHP4	468	NPHP4
chr1	5987737	0	A	NPHP4	1862	NPHP4
chr1	5987786	1	A	NPHP4	467	NPHP4
chr1	5987800	0	G	NPHP4	985	NPHP4
chr1	5987861	1	G	NPHP4	1861	NPHP4
chr1	5987897	1	C	NPHP4	774	NPHP4
chr1	5993123	0	C	NPHP4	1610	NPHP4
chr1	5993189	0	A	NPHP4	565	NPHP4
chr1	5993237	1	C	NPHP4	1621	NPHP4
chr1	5993250	0	C	NPHP4	1372	NPHP4
chr1	5993304	1	G	NPHP4	657	NPHP4
chr1	5993309	0	A	NPHP4	1378	NPHP4
chr1	5993370	1	A	NPHP4	1231	NPHP4
chr1	5993432	1	A	NPHP4	1220	NPHP4
chr1	6007100	0	A	NPHP4	986	NPHP4
chr1	6007202	0	C	NPHP4	883	NPHP4
chr1	6007210	1	A	NPHP4	947	NPHP4
chr1	6007305	0	C	NPHP4	1457	NPHP4
chr1	6007310	1	C	NPHP4	785	NPHP4
chr1	6007428	1	T	NPHP4	1452	NPHP4
chr1	6008067	0	A	NPHP4	1329	NPHP4
chr1	6008164	0	A	NPHP4	1242	NPHP4
chr1	6008189	1	A	NPHP4	1333	NPHP4
chr1	6008245	0	T	NPHP4	614	NPHP4
chr1	6008307	1	C	NPHP4	1234	NPHP4
chr1	6008351	1	G	NPHP4	603	NPHP4
chr1	6012757	0	C	NPHP4	922	NPHP4
chr1	6012814	0	C	NPHP4	1303	NPHP4
chr1	6012858	1	T	NPHP4	839	NPHP4
chr1	6012932	1	G	NPHP4	1307	NPHP4
chr1	6021795	0	T	NPHP4	1299	NPHP4
chr1	6021875	0	G	NPHP4	1421	NPHP4
chr1	6021911	1	G	NPHP4	1170	NPHP4
chr1	6021989	0	T	NPHP4	1219	NPHP4
chr1	6021993	1	G	NPHP4	1392	NPHP4
chr1	6022097	1	A	NPHP4	1165	NPHP4
chr1	6027331	0	T	NPHP4	0	NPHP4
chr1	6027444	1	A	NPHP4	1198	NPHP4
chr1	6029048	0	C	NPHP4	1638	NPHP4
chr1	6029162	0	G	NPHP4	1549	NPHP4
chr1	6029163	1	C	NPHP4	1648	NPHP4
chr1	6029224	0	T	NPHP4	1263	NPHP4
chr1	6029280	1	C	NPHP4	1536	NPHP4
chr1	6029344	1	G	NPHP4	1291	NPHP4
chr1	6038340	0	A	NPHP4	515	NPHP4
chr1	6038452	0	C	NPHP4	148	NPHP4
chr1	6038457	1	A	NPHP4	514	NPHP4
chr1	6038570	1	C	NPHP4	147	NPHP4
chr1	6046192	0	T	NPHP4	1211	NPHP4
chr1	6046262	0	C	NPHP4	1359	NPHP4
chr1	6046311	1	A	NPHP4	1185	NPHP4
chr1	6046382	1	G	NPHP4	1380	NPHP4
chr2	29416015	0	G	ALK	553	ALK
chr2	29416121	0	C	ALK	500	ALK
chr2	29416133	1	G	ALK	509	ALK
chr2	29416210	0	A	ALK	674	ALK
chr2	29416222	1	G	ALK	370	ALK
chr2	29416265	0	G	ALK	641	ALK
chr2	29416331	1	A	ALK	533	ALK
chr2	29416343	0	C	ALK	384	ALK
chr2	29416374	1	G	ALK	537	ALK
chr2	29416450	0	G	ALK	413	ALK
chr2	29416461	1	T	ALK	377	ALK
chr2	29416567	0	A	ALK	65	ALK
chr2	29416571	1	A	ALK	392	ALK
chr2	29416595	0	G	ALK	801	ALK
chr2	29416669	1	T	ALK	158	ALK
chr2	29416676	0	A	ALK	141	ALK
chr2	29416716	1	C	ALK	918	ALK
chr2	29416765	0	A	ALK	750	ALK
chr2	29416773	1	T	ALK	246	ALK
chr2	29416874	1	A	ALK	805	ALK
chr2	29419590	0	T	ALK	1363	ALK
chr2	29419698	0	G	ALK	1007	ALK
chr2	29419705	1	G	ALK	1272	ALK
chr2	29419811	1	A	ALK	1009	ALK
chr2	29420348	0	T	ALK	1792	ALK
chr2	29420461	0	C	ALK	928	ALK
chr2	29420468	1	A	ALK	1794	ALK
chr2	29420539	0	G	ALK	712	ALK
chr2	29420554	1	A	ALK	920	ALK
chr2	29420650	1	A	ALK	727	ALK
chr2	29430015	0	T	ALK	1343	ALK
chr2	29430107	0	T	ALK	1673	ALK
chr2	29430126	1	A	ALK	1273	ALK
chr2	29430216	1	A	ALK	1708	ALK
chr2	29432564	0	T	ALK	1298	ALK
chr2	29432653	0	T	ALK	747	ALK
chr2	29432685	1	A	ALK	1275	ALK
chr2	29432728	0	T	ALK	0	ALK
chr2	29432741	1	G	ALK	782	ALK
chr2	29432841	1	T	ALK	2421	ALK
chr2	29436760	0	T	ALK	1963	ALK
chr2	29436874	0	A	ALK	1283	ALK
chr2	29436877	1	T	ALK	1926	ALK
chr2	29436994	1	G	ALK	1275	ALK
chr2	29443547	0	G	ALK	1493	ALK
chr2	29443611	0	T	ALK	1375	ALK
chr2	29443668	1	A	ALK	1512	ALK
chr2	29443732	1	T	ALK	1375	ALK
chr2	29445156	0	G	ALK	573	ALK
chr2	29445242	0	T	ALK	611	ALK
chr2	29445248	1	C	ALK	578	ALK
chr2	29445327	0	T	ALK	736	ALK
chr2	29445361	1	T	ALK	649	ALK
chr2	29445388	0	C	ALK	837	ALK
chr2	29445429	1	A	ALK	748	ALK
chr2	29445507	1	C	ALK	832	ALK
chr2	29446167	0	A	ALK	857	ALK
chr2	29446223	0	T	ALK	693	ALK
chr2	29446267	0	G	ALK	1017	ALK
chr2	29446287	1	G	ALK	859	ALK
chr2	29446331	1	T	ALK	735	ALK
chr2	29446339	0	A	ALK	1197	ALK
chr2	29446390	1	G	ALK	939	ALK
chr2	29446458	1	C	ALK	1200	ALK
chr2	29448273	0	A	ALK	960	ALK
chr2	29448332	0	A	ALK	1103	ALK
chr2	29448383	1	A	ALK	965	ALK
chr2	29448452	1	G	ALK	1007	ALK
chr2	29449753	0	G	ALK	967	ALK
chr2	29449848	0	T	ALK	577	ALK
chr2	29449873	1	T	ALK	945	ALK
chr2	29449888	0	G	ALK	207	ALK
chr2	29449942	1	T	ALK	567	ALK
chr2	29450004	1	C	ALK	218	ALK
chr2	29450414	0	G	ALK	1081	ALK
chr2	29450441	0	T	ALK	786	ALK
chr2	29450498	0	C	ALK	986	ALK
chr2	29450513	1	G	ALK	1083	ALK
chr2	29450552	1	C	ALK	808	ALK
chr2	29450621	1	G	ALK	981	ALK
chr2	29451711	0	C	ALK	37	ALK
chr2	29451759	0	C	ALK	46	ALK
chr2	29451829	1	C	ALK	36	ALK
chr2	29451885	0	T	ALK	0	ALK
chr2	29451892	1	C	ALK	47	ALK
chr2	29451974	1	G	ALK	636	ALK
chr2	29455093	0	C	ALK	1457	ALK
chr2	29455199	0	A	ALK	1314	ALK
chr2	29455210	1	G	ALK	1462	ALK
chr2	29455248	0	T	ALK	0	ALK
chr2	29455311	1	T	ALK	1240	ALK
chr2	29455389	1	T	ALK	1674	ALK
chr2	29456410	0	A	ALK	1704	ALK
chr2	29456508	0	C	ALK	1664	ALK
chr2	29456531	1	C	ALK	1720	ALK
chr2	29456613	1	C	ALK	1676	ALK
chr2	29462479	0	T	ALK	1399	ALK
chr2	29462593	0	T	ALK	1094	ALK
chr2	29462601	1	T	ALK	1386	ALK
chr2	29462658	0	T	ALK	1776	ALK
chr2	29462706	1	G	ALK	1230	ALK
chr2	29462779	1	C	ALK	1794	ALK
chr2	29473931	0	G	ALK	891	ALK
chr2	29474018	0	G	ALK	1525	ALK
chr2	29474055	1	T	ALK	915	ALK
chr2	29474130	0	T	ALK	12	ALK
chr2	29474132	1	A	ALK	1474	ALK
chr2	29474232	1	A	ALK	14	ALK
chr2	29497904	0	C	ALK	1593	ALK
chr2	29498006	0	C	ALK	2112	ALK
chr2	29498017	1	C	ALK	1595	ALK
chr2	29498124	1	T	ALK	2098	ALK
chr2	29498193	0	A	ALK	1003	ALK
chr2	29498298	0	T	ALK	1642	ALK
chr2	29498299	1	A	ALK	940	ALK
chr2	29498419	1	A	ALK	1543	ALK
chr2	29519730	0	T	ALK	1380	ALK
chr2	29519814	0	G	ALK	902	ALK
chr2	29519846	1	C	ALK	1497	ALK
chr2	29519875	0	A	ALK	1778	ALK
chr2	29519933	1	C	ALK	896	ALK
chr2	29519990	1	C	ALK	1861	ALK
chr2	29541128	0	T	ALK	1200	ALK
chr2	29541212	0	G	ALK	1559	ALK
chr2	29541247	1	T	ALK	1213	ALK
chr2	29541331	1	C	ALK	1442	ALK
chr2	29543584	0	G	ALK	1353	ALK
chr2	29543655	0	A	ALK	281	ALK
chr2	29543703	1	C	ALK	1095	ALK
chr2	29543773	1	A	ALK	265	ALK
chr2	29551137	0	C	ALK	1154	ALK
chr2	29551235	0	T	ALK	1145	ALK
chr2	29551259	1	G	ALK	1134	ALK
chr2	29551330	0	T	ALK	46	ALK
chr2	29551342	1	A	ALK	1093	ALK
chr2	29551443	1	A	ALK	48	ALK
chr2	29606563	0	C	ALK	883	ALK
chr2	29606667	0	C	ALK	1921	ALK
chr2	29606679	1	G	ALK	698	ALK
chr2	29606785	1	T	ALK	1912	ALK
chr2	29754741	0	C	ALK	1130	ALK
chr2	29754818	0	T	ALK	1029	ALK
chr2	29754850	1	A	ALK	1151	ALK
chr2	29754934	0	A	ALK	1588	ALK
chr2	29754937	1	A	ALK	834	ALK
chr2	29755054	1	T	ALK	1604	ALK
chr2	29917634	0	A	ALK	1031	ALK
chr2	29917742	0	G	ALK	1803	ALK
chr2	29917753	1	A	ALK	975	ALK
chr2	29917826	0	T	ALK	743	ALK
chr2	29917863	1	C	ALK	1828	ALK
chr2	29917921	1	C	ALK	739	ALK
chr2	29940373	0	C	ALK	1740	ALK
chr2	29940481	0	T	ALK	1353	ALK
chr2	29940484	1	C	ALK	1708	ALK
chr2	29940587	1	A	ALK	0	ALK
chr2	30142816	0	T	ALK	699	ALK
chr2	30142877	0	A	ALK	460	ALK
chr2	30142949	0	T	ALK	79	ALK
chr2	30142957	1	A	ALK	706	ALK
chr2	30142999	1	C	ALK	464	ALK
chr2	30143003	0	T	ALK	18	ALK
chr2	30143018	1	G	ALK	101	ALK
chr2	30143143	1	T	ALK	12	ALK
chr2	47600571	0	T	EPCAM	610	EPCAM
chr2	47600663	0	C	EPCAM	352	EPCAM
chr2	47600683	1	C	EPCAM	568	EPCAM
chr2	47600768	1	G	EPCAM	310	EPCAM
chr2	47600875	0	G	EPCAM	515	EPCAM
chr2	47600938	0	C	EPCAM	766	EPCAM
chr2	47600964	1	G	EPCAM	503	EPCAM
chr2	47601038	0	T	EPCAM	629	EPCAM
chr2	47601042	1	C	EPCAM	900	EPCAM
chr2	47601151	0	A	EPCAM	649	EPCAM
chr2	47601160	1	T	EPCAM	620	EPCAM
chr2	47601266	1	T	EPCAM	667	EPCAM
chr2	47602339	0	T	EPCAM	427	EPCAM
chr2	47602389	0	C	EPCAM	1067	EPCAM
chr2	47602445	1	G	EPCAM	428	EPCAM
chr2	47602488	1	C	EPCAM	1075	EPCAM
chr2	47604086	0	A	EPCAM	1447	EPCAM
chr2	47604173	0	C	EPCAM	1224	EPCAM
chr2	47604202	1	A	EPCAM	1459	EPCAM
chr2	47604290	1	T	EPCAM	1356	EPCAM
chr2	47606015	0	G	EPCAM	4	EPCAM
chr2	47606112	0	T	EPCAM	619	EPCAM
chr2	47606118	1	T	EPCAM	1	EPCAM
chr2	47606224	1	A	EPCAM	642	EPCAM
chr2	47606866	0	T	EPCAM	1474	EPCAM
chr2	47606960	0	G	EPCAM	2265	EPCAM
chr2	47606979	1	T	EPCAM	1432	EPCAM
chr2	47607041	0	T	EPCAM	784	EPCAM
chr2	47607079	1	A	EPCAM	2248	EPCAM
chr2	47607161	1	A	EPCAM	821	EPCAM
chr2	47612282	0	A	EPCAM	1623	EPCAM
chr2	47612393	1	C	EPCAM	1663	EPCAM
chr2	47613668	0	A	EPCAM	0	EPCAM
chr2	47613727	0	A	EPCAM	699	EPCAM
chr2	47613767	1	G	EPCAM	0	EPCAM
chr2	47613839	1	A	EPCAM	715	EPCAM
chr3	100432492	0	C	TFG	750	TFG
chr3	100432552	0	G	TFG	851	TFG
chr3	100432570	0	A	TFG	755	TFG
chr3	100432586	1	G	TFG	775	TFG
chr3	100432638	1	G	TFG	838	TFG
chr3	100432664	1	A	TFG	727	TFG
chr3	100432675	0	T	TFG	840	TFG
chr3	100432811	1	C	TFG	820	TFG
chr3	100438720	0	A	TFG	3	TFG
chr3	100438858	1	C	TFG	3	TFG
chr3	100438869	0	C	TFG	3	TFG
chr3	100438982	1	C	TFG	3	TFG
chr3	100447567	0	C	TFG	1230	TFG
chr3	100447658	0	A	TFG	1089	TFG
chr3	100447681	1	T	TFG	1208	TFG
chr3	100447778	1	T	TFG	1213	TFG
chr3	100451298	0	A	TFG	1602	TFG
chr3	100451415	0	T	TFG	1923	TFG
chr3	100451416	1	T	TFG	1713	TFG
chr3	100451510	0	G	TFG	1460	TFG
chr3	100451532	1	A	TFG	1972	TFG
chr3	100451626	1	A	TFG	1476	TFG
chr3	100455395	0	A	TFG	1703	TFG
chr3	100455458	0	C	TFG	1885	TFG
chr3	100455515	1	C	TFG	1702	TFG
chr3	100455530	0	G	TFG	1700	TFG
chr3	100455575	1	A	TFG	1885	TFG
chr3	100455648	1	G	TFG	1528	TFG
chr3	100463645	0	T	TFG	1271	TFG
chr3	100463692	0	A	TFG	847	TFG
chr3	100463765	1	T	TFG	1237	TFG
chr3	100463790	1	A	TFG	865	TFG
chr3	100466928	0	C	TFG	471	TFG
chr3	100466997	0	C	TFG	1098	TFG
chr3	100467026	1	C	TFG	449	TFG
chr3	100467092	0	A	TFG	0	TFG
chr3	100467096	1	T	TFG	998	TFG
chr3	100467201	0	T	TFG	1200	TFG
chr3	100467209	1	A	TFG	1907	TFG
chr3	100467283	0	A	TFG	381	TFG
chr3	100467307	1	A	TFG	1199	TFG
chr3	100467399	1	T	TFG	470	TFG
chr3	142985490	0	A	SLC9A9	1945	SLC9A9
chr3	142985580	0	C	SLC9A9	1445	SLC9A9
chr3	142985608	1	T	SLC9A9	1970	SLC9A9
chr3	142985668	0	A	SLC9A9	1334	SLC9A9
chr3	142985700	1	T	SLC9A9	1447	SLC9A9
chr3	142985776	0	T	SLC9A9	2126	SLC9A9
chr3	142985786	1	A	SLC9A9	1314	SLC9A9
chr3	142985896	1	C	SLC9A9	2158	SLC9A9
chr3	142987693	0	C	SLC9A9	7	SLC9A9
chr3	142987740	0	G	SLC9A9	1302	SLC9A9
chr3	142987815	1	T	SLC9A9	1324	SLC9A9
chr3	142987850	1	C	SLC9A9	1294	SLC9A9
chr3	143082305	0	A	SLC9A9	0	SLC9A9
chr3	143082385	0	T	SLC9A9	5	SLC9A9
chr3	143082425	1	A	SLC9A9	1271	SLC9A9
chr3	143082521	1	T	SLC9A9	2	SLC9A9
chr3	143100832	0	A	SLC9A9	1495	SLC9A9
chr3	143100945	0	T	SLC9A9	2391	SLC9A9
chr3	143100951	1	C	SLC9A9	1524	SLC9A9
chr3	143101061	1	G	SLC9A9	2375	SLC9A9
chr3	143185800	0	G	SLC9A9	1258	SLC9A9
chr3	143185867	0	G	SLC9A9	1383	SLC9A9
chr3	143185906	1	G	SLC9A9	1267	SLC9A9
chr3	143185969	0	A	SLC9A9	853	SLC9A9
chr3	143185973	1	G	SLC9A9	1396	SLC9A9
chr3	143186085	1	T	SLC9A9	842	SLC9A9
chr3	143212463	0	A	SLC9A9	1570	SLC9A9
chr3	143212561	0	A	SLC9A9	1878	SLC9A9
chr3	143212569	1	G	SLC9A9	1571	SLC9A9
chr3	143212680	1	T	SLC9A9	1849	SLC9A9
chr3	143214149	0	A	SLC9A9	1171	SLC9A9
chr3	143214233	0	C	SLC9A9	1724	SLC9A9
chr3	143214246	1	A	SLC9A9	1167	SLC9A9
chr3	143214348	1	A	SLC9A9	1751	SLC9A9
chr3	143271160	0	C	SLC9A9	1573	SLC9A9
chr3	143271262	0	G	SLC9A9	597	SLC9A9
chr3	143271266	1	C	SLC9A9	1563	SLC9A9
chr3	143271346	1	C	SLC9A9	704	SLC9A9
chr3	143292902	0	A	SLC9A9	1761	SLC9A9
chr3	143292973	0	A	SLC9A9	1596	SLC9A9
chr3	143293019	1	T	SLC9A9	1701	SLC9A9
chr3	143293085	1	T	SLC9A9	1451	SLC9A9
chr3	143297405	0	T	SLC9A9	1144	SLC9A9
chr3	143297503	0	T	SLC9A9	2156	SLC9A9
chr3	143297527	1	G	SLC9A9	1103	SLC9A9
chr3	143297621	1	A	SLC9A9	2188	SLC9A9
chr3	143371024	0	C	SLC9A9	1038	SLC9A9
chr3	143371117	0	T	SLC9A9	482	SLC9A9
chr3	143371126	1	C	SLC9A9	830	SLC9A9
chr3	143371230	1	T	SLC9A9	495	SLC9A9
chr3	143411962	0	G	SLC9A9	1197	SLC9A9
chr3	143412042	0	G	SLC9A9	348	SLC9A9
chr3	143412074	1	G	SLC9A9	1225	SLC9A9
chr3	143412093	0	C	SLC9A9	1785	SLC9A9
chr3	143412109	1	C	SLC9A9	354	SLC9A9
chr3	143412207	1	G	SLC9A9	1736	SLC9A9
chr3	143513793	0	G	SLC9A9	1572	SLC9A9
chr3	143513903	0	T	SLC9A9	10	SLC9A9
chr3	143513911	1	A	SLC9A9	1527	SLC9A9
chr3	143514016	1	C	SLC9A9	23	SLC9A9
chr3	143515625	0	T	SLC9A9	6	SLC9A9
chr3	143515705	0	G	SLC9A9	20	SLC9A9
chr3	143515742	1	T	SLC9A9	0	SLC9A9
chr3	143515778	1	G	SLC9A9	24	SLC9A9
chr3	143550765	0	G	SLC9A9	2	SLC9A9
chr3	143550879	0	T	SLC9A9	1431	SLC9A9
chr3	143550880	1	C	SLC9A9	3	SLC9A9
chr3	143550976	0	A	SLC9A9	1890	SLC9A9
chr3	143550990	1	A	SLC9A9	1516	SLC9A9
chr3	143551097	1	G	SLC9A9	1856	SLC9A9
chr3	143566963	0	C	SLC9A9	1753	SLC9A9
chr3	143567064	0	G	SLC9A9	1240	SLC9A9
chr3	143567084	1	G	SLC9A9	1757	SLC9A9
chr3	143567155	0	G	SLC9A9	1513	SLC9A9
chr3	143567172	1	T	SLC9A9	1214	SLC9A9
chr3	143567268	1	C	SLC9A9	1448	SLC9A9
chr3	178916573	0	T	PIK3CA	673	PIK3CA
chr3	178916639	0	A	PIK3CA	20	PIK3CA
chr3	178916684	1	G	PIK3CA	558	PIK3CA
chr3	178916746	0	A	PIK3CA	1181	PIK3CA
chr3	178916750	1	A	PIK3CA	1088	PIK3CA
chr3	178916803	0	G	PIK3CA	1327	PIK3CA
chr3	178916863	1	G	PIK3CA	1198	PIK3CA
chr3	178916888	0	T	PIK3CA	733	PIK3CA
chr3	178916914	1	G	PIK3CA	1355	PIK3CA
chr3	178916993	1	G	PIK3CA	847	PIK3CA
chr3	178917449	0	G	PIK3CA	1386	PIK3CA
chr3	178917537	0	G	PIK3CA	956	PIK3CA
chr3	178917561	1	G	PIK3CA	1422	PIK3CA
chr3	178917608	0	T	PIK3CA	5	PIK3CA
chr3	178917650	1	A	PIK3CA	948	PIK3CA
chr3	178917723	1	T	PIK3CA	7	PIK3CA
chr3	178919054	0	G	PIK3CA	11	PIK3CA
chr3	178919110	0	T	PIK3CA	1876	PIK3CA
chr3	178919111	1	C	PIK3CA	9	PIK3CA
chr3	178919194	0	A	PIK3CA	61	PIK3CA
chr3	178919219	1	C	PIK3CA	1841	PIK3CA
chr3	178919262	0	G	PIK3CA	18	PIK3CA
chr3	178919310	1	T	PIK3CA	57	PIK3CA
chr3	178919374	1	T	PIK3CA	5	PIK3CA
chr3	178921311	0	C	PIK3CA	1098	PIK3CA
chr3	178921415	0	G	PIK3CA	1145	PIK3CA
chr3	178921426	1	C	PIK3CA	1103	PIK3CA
chr3	178921506	0	A	PIK3CA	6	PIK3CA
chr3	178921533	1	C	PIK3CA	1140	PIK3CA
chr3	178921573	0	A	PIK3CA	1	PIK3CA
chr3	178921583	1	G	PIK3CA	4	PIK3CA
chr3	178921689	1	A	PIK3CA	3	PIK3CA
chr3	178922256	0	G	PIK3CA	741	PIK3CA
chr3	178922321	0	G	PIK3CA	101	PIK3CA
chr3	178922368	1	C	PIK3CA	750	PIK3CA
chr3	178922418	1	G	PIK3CA	90	PIK3CA
chr3	178927321	0	A	PIK3CA	456	PIK3CA
chr3	178927432	0	G	PIK3CA	864	PIK3CA
chr3	178927440	1	A	PIK3CA	484	PIK3CA
chr3	178927534	1	C	PIK3CA	852	PIK3CA
chr3	178927892	0	G	PIK3CA	85	PIK3CA
chr3	178927990	1	C	PIK3CA	1	PIK3CA
chr3	178928028	0	C	PIK3CA	434	PIK3CA
chr3	178928093	0	C	PIK3CA	9	PIK3CA
chr3	178928106	1	A	PIK3CA	277	PIK3CA
chr3	178928180	0	C	PIK3CA	665	PIK3CA
chr3	178928209	1	C	PIK3CA	8	PIK3CA
chr3	178928246	0	G	PIK3CA	528	PIK3CA
chr3	178928274	1	C	PIK3CA	696	PIK3CA
chr3	178928334	0	G	PIK3CA	322	PIK3CA
chr3	178928351	1	C	PIK3CA	550	PIK3CA
chr3	178928445	1	C	PIK3CA	468	PIK3CA
chr3	178936039	0	C	PIK3CA	668	PIK3CA
chr3	178936065	0	C	PIK3CA	2111	PIK3CA
chr3	178936129	1	G	PIK3CA	673	PIK3CA
chr3	178936183	1	T	PIK3CA	2099	PIK3CA
chr3	178936945	0	T	PIK3CA	1260	PIK3CA
chr3	178937024	0	C	PIK3CA	7	PIK3CA
chr3	178937058	1	T	PIK3CA	1291	PIK3CA
chr3	178937135	1	C	PIK3CA	8	PIK3CA
chr3	178937306	0	T	PIK3CA	1663	PIK3CA
chr3	178937447	1	G	PIK3CA	1625	PIK3CA
chr3	178937697	0	G	PIK3CA	762	PIK3CA
chr3	178937806	1	C	PIK3CA	840	PIK3CA
chr3	178937806	0	C	PIK3CA	8	PIK3CA
chr3	178937939	1	T	PIK3CA	5	PIK3CA
chr3	178938711	0	G	PIK3CA	1767	PIK3CA
chr3	178938779	0	A	PIK3CA	1188	PIK3CA
chr3	178938827	1	C	PIK3CA	143	PIK3CA
chr3	178938839	0	C	PIK3CA	1384	PIK3CA
chr3	178938891	1	G	PIK3CA	1309	PIK3CA
chr3	178938938	0	C	PIK3CA	1332	PIK3CA
chr3	178938946	1	G	PIK3CA	1417	PIK3CA
chr3	178939045	1	G	PIK3CA	1320	PIK3CA
chr3	178941809	0	G	PIK3CA	1787	PIK3CA
chr3	178941911	0	T	PIK3CA	837	PIK3CA
chr3	178941917	1	G	PIK3CA	1826	PIK3CA
chr3	178942021	1	T	PIK3CA	753	PIK3CA
chr3	178942385	0	T	PIK3CA	2	PIK3CA
chr3	178942517	0	C	PIK3CA	1773	PIK3CA
chr3	178942520	1	A	PIK3CA	2	PIK3CA
chr3	178942631	1	C	PIK3CA	1770	PIK3CA
chr3	178943719	0	T	PIK3CA	1530	PIK3CA
chr3	178943849	1	C	PIK3CA	1500	PIK3CA
chr3	178946957	0	G	PIK3CA	132	PIK3CA
chr3	178947074	0	G	PIK3CA	898	PIK3CA
chr3	178947077	1	G	PIK3CA	125	PIK3CA
chr3	178947155	0	G	PIK3CA	1100	PIK3CA
chr3	178947189	1	C	PIK3CA	855	PIK3CA
chr3	178947275	1	T	PIK3CA	1309	PIK3CA
chr3	178947722	0	G	PIK3CA	571	PIK3CA
chr3	178947820	0	C	PIK3CA	324	PIK3CA
chr3	178947821	1	G	PIK3CA	407	PIK3CA
chr3	178947838	0	T	PIK3CA	647	PIK3CA
chr3	178947898	1	G	PIK3CA	166	PIK3CA
chr3	178947937	1	T	PIK3CA	677	PIK3CA
chr3	178947963	0	T	PIK3CA	2	PIK3CA
chr3	178948035	0	A	PIK3CA	697	PIK3CA
chr3	178948076	1	G	PIK3CA	9	PIK3CA
chr3	178948089	0	T	PIK3CA	536	PIK3CA
chr3	178948149	1	C	PIK3CA	856	PIK3CA
chr3	178948202	1	C	PIK3CA	542	PIK3CA
chr3	178951861	0	A	PIK3CA	1140	PIK3CA
chr3	178951933	0	T	PIK3CA	1491	PIK3CA
chr3	178951977	1	C	PIK3CA	1261	PIK3CA
chr3	178952039	0	G	PIK3CA	1072	PIK3CA
chr3	178952045	1	G	PIK3CA	1508	PIK3CA
chr3	178952127	0	C	PIK3CA	1994	PIK3CA
chr3	178952133	1	A	PIK3CA	906	PIK3CA
chr3	178952245	1	A	PIK3CA	2002	PIK3CA
chr5	149357195	0	C	SLC26A2	1193	SLC26A2
chr5	149357285	0	C	SLC26A2	910	SLC26A2
chr5	149357309	1	C	SLC26A2	1130	SLC26A2
chr5	149357364	0	C	SLC26A2	788	SLC26A2
chr5	149357387	1	C	SLC26A2	855	SLC26A2
chr5	149357453	0	T	SLC26A2	708	SLC26A2
chr5	149357486	1	G	SLC26A2	678	SLC26A2
chr5	149357563	0	G	SLC26A2	611	SLC26A2
chr5	149357567	1	G	SLC26A2	587	SLC26A2
chr5	149357638	0	G	SLC26A2	249	SLC26A2
chr5	149357671	1	T	SLC26A2	605	SLC26A2
chr5	149357699	0	G	SLC26A2	393	SLC26A2
chr5	149357756	1	C	SLC26A2	303	SLC26A2
chr5	149357771	0	G	SLC26A2	607	SLC26A2
chr5	149357794	1	C	SLC26A2	493	SLC26A2
chr5	149357876	0	G	SLC26A2	319	SLC26A2
chr5	149357883	1	G	SLC26A2	672	SLC26A2
chr5	149357988	1	T	SLC26A2	416	SLC26A2
chr5	149359772	0	C	SLC26A2	683	SLC26A2
chr5	149359859	0	G	SLC26A2	776	SLC26A2
chr5	149359890	1	C	SLC26A2	650	SLC26A2
chr5	149359929	0	C	SLC26A2	799	SLC26A2
chr5	149359966	1	G	SLC26A2	724	SLC26A2
chr5	149360000	0	G	SLC26A2	769	SLC26A2
chr5	149360044	1	C	SLC26A2	857	SLC26A2
chr5	149360060	0	C	SLC26A2	635	SLC26A2
chr5	149360106	1	C	SLC26A2	711	SLC26A2
chr5	149360168	0	G	SLC26A2	756	SLC26A2
chr5	149360171	1	G	SLC26A2	651	SLC26A2
chr5	149360279	0	G	SLC26A2	579	SLC26A2
chr5	149360284	1	G	SLC26A2	840	SLC26A2
chr5	149360386	0	C	SLC26A2	463	SLC26A2
chr5	149360392	1	C	SLC26A2	575	SLC26A2
chr5	149360482	0	G	SLC26A2	579	SLC26A2
chr5	149360495	1	G	SLC26A2	501	SLC26A2
chr5	149360591	0	C	SLC26A2	746	SLC26A2
chr5	149360596	1	A	SLC26A2	585	SLC26A2
chr5	149360680	0	T	SLC26A2	369	SLC26A2
chr5	149360705	1	G	SLC26A2	680	SLC26A2
chr5	149360721	0	C	SLC26A2	657	SLC26A2
chr5	149360797	1	G	SLC26A2	397	SLC26A2
chr5	149360834	0	T	SLC26A2	377	SLC26A2
chr5	149360837	1	G	SLC26A2	677	SLC26A2
chr5	149360885	0	G	SLC26A2	776	SLC26A2
chr5	149360956	1	C	SLC26A2	320	SLC26A2
chr5	149360957	0	A	SLC26A2	940	SLC26A2
chr5	149360995	1	G	SLC26A2	807	SLC26A2
chr5	149361049	0	C	SLC26A2	1171	SLC26A2
chr5	149361070	1	A	SLC26A2	978	SLC26A2
chr5	149361160	0	A	SLC26A2	686	SLC26A2
chr5	149361164	1	G	SLC26A2	1220	SLC26A2
chr5	149361234	0	C	SLC26A2	198	SLC26A2
chr5	149361277	1	T	SLC26A2	624	SLC26A2
chr5	149361348	0	C	SLC26A2	0	SLC26A2
chr5	149361349	1	C	SLC26A2	229	SLC26A2
chr5	149361453	1	G	SLC26A2	0	SLC26A2
chr6	43550021	0	T	POLH	349	POLH
chr6	43550106	0	T	POLH	320	POLH
chr6	43550138	1	C	POLH	352	POLH
chr6	43550227	1	T	POLH	403	POLH
chr6	43550643	0	A	POLH	543	POLH
chr6	43550770	0	G	POLH	256	POLH
chr6	43550782	1	T	POLH	529	POLH
chr6	43550846	0	T	POLH	628	POLH
chr6	43550861	1	G	POLH	362	POLH
chr6	43550963	1	T	POLH	534	POLH
chr6	43554962	0	G	POLH	944	POLH
chr6	43555045	0	G	POLH	963	POLH
chr6	43555072	1	C	POLH	941	POLH
chr6	43555147	0	C	POLH	714	POLH
chr6	43555159	1	G	POLH	933	POLH
chr6	43555222	0	G	POLH	1580	POLH
chr6	43555242	1	C	POLH	722	POLH
chr6	43555339	1	G	POLH	1541	POLH
chr6	43565380	0	A	POLH	1550	POLH
chr6	43565474	0	C	POLH	1311	POLH
chr6	43565485	1	T	POLH	1558	POLH
chr6	43565557	0	G	POLH	1258	POLH
chr6	43565592	1	C	POLH	1306	POLH
chr6	43565665	1	C	POLH	1224	POLH
chr6	43568702	0	T	POLH	1447	POLH
chr6	43568763	0	C	POLH	1658	POLH
chr6	43568818	1	A	POLH	1426	POLH
chr6	43568879	1	C	POLH	1734	POLH
chr6	43571574	0	G	POLH	1438	POLH
chr6	43571673	0	T	POLH	962	POLH
chr6	43571681	1	G	POLH	1430	POLH
chr6	43571779	1	C	POLH	931	POLH
chr6	43572331	0	G	POLH	498	POLH
chr6	43572425	0	G	POLH	1448	POLH
chr6	43572428	1	T	POLH	416	POLH
chr6	43572540	1	C	POLH	1413	POLH
chr6	43572950	0	G	POLH	701	POLH
chr6	43573008	0	G	POLH	1152	POLH
chr6	43573044	1	A	POLH	697	POLH
chr6	43573120	1	C	POLH	1146	POLH
chr6	43578258	0	T	POLH	374	POLH
chr6	43578346	0	G	POLH	1082	POLH
chr6	43578376	1	T	POLH	376	POLH
chr6	43578455	0	A	POLH	752	POLH
chr6	43578460	1	G	POLH	1195	POLH
chr6	43578567	1	C	POLH	752	POLH
chr6	43581344	0	C	POLH	635	POLH
chr6	43581415	0	G	POLH	304	POLH
chr6	43581459	1	C	POLH	565	POLH
chr6	43581474	0	C	POLH	474	POLH
chr6	43581530	0	G	POLH	1091	POLH
chr6	43581535	1	T	POLH	209	POLH
chr6	43581570	1	C	POLH	436	POLH
chr6	43581603	0	T	POLH	497	POLH
chr6	43581652	1	T	POLH	1031	POLH
chr6	43581719	0	A	POLH	463	POLH
chr6	43581721	1	T	POLH	543	POLH
chr6	43581828	0	A	POLH	270	POLH
chr6	43581836	1	G	POLH	519	POLH
chr6	43581915	0	C	POLH	505	POLH
chr6	43581923	1	A	POLH	291	POLH
chr6	43582007	0	A	POLH	704	POLH
chr6	43582028	1	C	POLH	560	POLH
chr6	43582103	0	A	POLH	463	POLH
chr6	43582122	1	T	POLH	763	POLH
chr6	43582183	0	A	POLH	97	POLH
chr6	43582216	1	T	POLH	458	POLH
chr6	43582263	0	T	POLH	30	POLH
chr6	43582288	1	A	POLH	123	POLH
chr6	43582379	1	C	POLH	32	POLH
chr7	39046422	0	C	POU6F2.1	404	POU6F2
chr7	39046537	1	T	POU6F2.1	405	POU6F2
chr7	39125454	0	T	POU6F2.1	1354	POU6F2
chr7	39125528	0	G	POU6F2.1	970	POU6F2
chr7	39125550	1	A	POU6F2.1	1361	POU6F2
chr7	39125603	0	C	POU6F2.1	826	POU6F2
chr7	39125624	1	G	POU6F2.1	938	POU6F2
chr7	39125716	1	G	POU6F2.1	819	POU6F2
chr7	39243813	0	T	POU6F2.1	1810	POU6F2
chr7	39243854	0	T	POU6F2.1	1249	POU6F2
chr7	39243925	1	G	POU6F2.1	1827	POU6F2
chr7	39243964	1	A	POU6F2.1	1231	POU6F2
chr7	39246962	0	G	POU6F2.1	838	POU6F2
chr7	39247021	0	G	POU6F2.1	218	POU6F2
chr7	39247073	1	T	POU6F2.1	844	POU6F2
chr7	39247129	0	C	POU6F2.1	593	POU6F2
chr7	39247143	1	T	POU6F2.1	207	POU6F2
chr7	39247217	0	A	POU6F2.1	1634	POU6F2
chr7	39247220	1	G	POU6F2.1	547	POU6F2
chr7	39247335	1	C	POU6F2.1	1645	POU6F2
chr7	39379202	0	C	POU6F2.2	1665	POU6F2
chr7	39379326	1	G	POU6F2.2	1657	POU6F2
chr7	39379448	0	C	POU6F2.2	812	POU6F2
chr7	39379515	0	A	POU6F2.2	756	POU6F2
chr7	39379562	1	A	POU6F2.2	1178	POU6F2
chr7	39379563	0	G	POU6F2.2	323	POU6F2
chr7	39379602	1	C	POU6F2.2	776	POU6F2
chr7	39379651	1	A	POU6F2.2	386	POU6F2
chr7	39446136	0	G	POU6F2.2	585	POU6F2
chr7	39446213	0	A	POU6F2.2	1316	POU6F2
chr7	39446257	1	T	POU6F2.2	650	POU6F2
chr7	39446300	0	G	POU6F2.2	2367	POU6F2
chr7	39446332	1	A	POU6F2.2	1322	POU6F2
chr7	39446417	1	C	POU6F2.2	2367	POU6F2
chr7	39472594	0	G	POU6F2.2	379	POU6F2
chr7	39472660	0	T	POU6F2.2	458	POU6F2
chr7	39472693	1	A	POU6F2.2	245	POU6F2
chr7	39472706	0	C	POU6F2.2	1000	POU6F2
chr7	39472749	1	A	POU6F2.2	465	POU6F2
chr7	39472761	0	T	POU6F2.2	904	POU6F2
chr7	39472804	1	C	POU6F2.2	1016	POU6F2
chr7	39472828	0	G	POU6F2.2	740	POU6F2
chr7	39472886	1	A	POU6F2.2	936	POU6F2
chr7	39472946	1	T	POU6F2.2	801	POU6F2
chr7	39491063	0	T	POU6F2.2	1462	POU6F2
chr7	39491164	0	A	POU6F2.2	1191	POU6F2
chr7	39491180	1	A	POU6F2.2	1477	POU6F2
chr7	39491225	0	C	POU6F2.2	2132	POU6F2
chr7	39491269	1	T	POU6F2.2	1107	POU6F2
chr7	39491344	1	T	POU6F2.2	2137	POU6F2
chr7	39500081	0	A	POU6F2.2	2213	POU6F2
chr7	39500152	0	A	POU6F2.2	584	POU6F2
chr7	39500196	1	C	POU6F2.2	2211	POU6F2
chr7	39500255	0	G	POU6F2.2	888	POU6F2
chr7	39500268	1	C	POU6F2.2	562	POU6F2
chr7	39500380	1	A	POU6F2.2	901	POU6F2
chr7	39503760	0	T	POU6F2.2	755	POU6F2
chr7	39503865	0	C	POU6F2.2	966	POU6F2
chr7	39503876	1	T	POU6F2.2	590	POU6F2
chr7	39503935	0	C	POU6F2.2	1567	POU6F2
chr7	39503984	1	G	POU6F2.2	842	POU6F2
chr7	39504024	0	C	POU6F2.2	1738	POU6F2
chr7	39504075	1	C	POU6F2.2	1576	POU6F2
chr7	39504138	0	G	POU6F2.2	658	POU6F2
chr7	39504139	1	C	POU6F2.2	1764	POU6F2
chr7	39504211	0	C	POU6F2.2	743	POU6F2
chr7	39504254	1	C	POU6F2.2	693	POU6F2
chr7	39504327	1	T	POU6F2.2	861	POU6F2
chr8	92972414	0	G	RUNX1T1	313	RUNX1T1
chr8	92972455	0	G	RUNX1T1	458	RUNX1T1
chr8	92972487	1	C	RUNX1T1	361	RUNX1T1
chr8	92972577	1	C	RUNX1T1	486	RUNX1T1
chr8	92972637	0	T	RUNX1T1	1327	RUNX1T1
chr8	92972726	0	C	RUNX1T1	1939	RUNX1T1
chr8	92972746	1	C	RUNX1T1	1176	RUNX1T1
chr8	92972842	1	C	RUNX1T1	1881	RUNX1T1
chr8	92982831	0	C	RUNX1T1	495	RUNX1T1
chr8	92982872	0	C	RUNX1T1	1646	RUNX1T1
chr8	92982908	0	T	RUNX1T1	1285	RUNX1T1
chr8	92982909	1	T	RUNX1T1	1	RUNX1T1
chr8	92982983	1	G	RUNX1T1	1622	RUNX1T1
chr8	92982999	0	G	RUNX1T1	1387	RUNX1T1
chr8	92983028	1	T	RUNX1T1	1279	RUNX1T1
chr8	92983118	1	C	RUNX1T1	1398	RUNX1T1
chr8	92988086	0	C	RUNX1T1	1370	RUNX1T1
chr8	92988146	0	G	RUNX1T1	1185	RUNX1T1
chr8	92988204	1	A	RUNX1T1	1430	RUNX1T1
chr8	92988262	1	C	RUNX1T1	1209	RUNX1T1
chr8	92998308	0	T	RUNX1T1	1775	RUNX1T1
chr8	92998364	0	G	RUNX1T1	932	RUNX1T1
chr8	92998425	1	T	RUNX1T1	1763	RUNX1T1
chr8	92998479	0	T	RUNX1T1	829	RUNX1T1
chr8	92998481	1	C	RUNX1T1	915	RUNX1T1
chr8	92998595	1	T	RUNX1T1	822	RUNX1T1
chr8	92999065	0	C	RUNX1T1	894	RUNX1T1
chr8	92999159	0	G	RUNX1T1	819	RUNX1T1
chr8	92999177	1	C	RUNX1T1	1038	RUNX1T1
chr8	92999278	1	C	RUNX1T1	1029	RUNX1T1
chr8	93003841	0	G	RUNX1T1	1332	RUNX1T1
chr8	93003928	0	G	RUNX1T1	1177	RUNX1T1
chr8	93003958	1	G	RUNX1T1	1297	RUNX1T1
chr8	93004035	0	G	RUNX1T1	1390	RUNX1T1
chr8	93004046	1	C	RUNX1T1	1213	RUNX1T1
chr8	93004153	1	C	RUNX1T1	1439	RUNX1T1
chr8	93017306	0	A	RUNX1T1	320	RUNX1T1
chr8	93017412	0	G	RUNX1T1	1132	RUNX1T1
chr8	93017429	1	G	RUNX1T1	317	RUNX1T1
chr8	93017485	0	G	RUNX1T1	1162	RUNX1T1
chr8	93017529	1	C	RUNX1T1	1103	RUNX1T1
chr8	93017605	1	T	RUNX1T1	1091	RUNX1T1
chr8	93023194	0	T	RUNX1T1	1198	RUNX1T1
chr8	93023293	0	A	RUNX1T1	0	RUNX1T1
chr8	93023308	1	C	RUNX1T1	1148	RUNX1T1
chr8	93023407	1	C	RUNX1T1	2	RUNX1T1
chr8	93026739	0	C	RUNX1T1	743	RUNX1T1
chr8	93026823	0	A	RUNX1T1	1319	RUNX1T1
chr8	93026842	1	C	RUNX1T1	639	RUNX1T1
chr8	93026909	0	T	RUNX1T1	145	RUNX1T1
chr8	93026943	1	T	RUNX1T1	1363	RUNX1T1
chr8	93026953	0	A	RUNX1T1	1383	RUNX1T1
chr8	93027026	1	A	RUNX1T1	143	RUNX1T1
chr8	93027063	0	A	RUNX1T1	727	RUNX1T1
chr8	93027067	1	C	RUNX1T1	1350	RUNX1T1
chr8	93027179	1	A	RUNX1T1	848	RUNX1T1
chr8	93029357	0	G	RUNX1T1	642	RUNX1T1
chr8	93029459	0	G	RUNX1T1	1551	RUNX1T1
chr8	93029469	1	A	RUNX1T1	642	RUNX1T1
chr8	93029555	0	G	RUNX1T1	1445	RUNX1T1
chr8	93029575	1	G	RUNX1T1	1442	RUNX1T1
chr8	93029672	1	C	RUNX1T1	1469	RUNX1T1
chr8	93074686	0	G	RUNX1T1	1200	RUNX1T1
chr8	93074802	1	C	RUNX1T1	1196	RUNX1T1
chr8	93088084	0	G	RUNX1T1	169	RUNX1T1
chr8	93088216	0	T	RUNX1T1	335	RUNX1T1
chr8	93088218	1	T	RUNX1T1	211	RUNX1T1
chr8	93088332	1	A	RUNX1T1	561	RUNX1T1
chr8	93107223	0	C	RUNX1T1	1405	RUNX1T1
chr8	93107281	0	G	RUNX1T1	1689	RUNX1T1
chr8	93107337	1	C	RUNX1T1	1478	RUNX1T1
chr8	93107356	0	C	RUNX1T1	1773	RUNX1T1
chr8	93107399	1	G	RUNX1T1	1713	RUNX1T1
chr8	93107463	1	C	RUNX1T1	1761	RUNX1T1
chr8	93107580	0	G	RUNX1T1	1465	RUNX1T1
chr8	93107681	0	G	RUNX1T1	1507	RUNX1T1
chr8	93107694	1	A	RUNX1T1	1481	RUNX1T1
chr8	93107796	1	T	RUNX1T1	1479	RUNX1T1
chr8	93115014	0	A	RUNX1T1	62	RUNX1T1
chr8	93115140	1	A	RUNX1T1	62	RUNX1T1
chr8	113236979	0	A	CSMD3.1	1139	CSMD3
chr8	113237094	0	A	CSMD3.1	682	CSMD3
chr8	113237099	1	T	CSMD3.1	1150	CSMD3
chr8	113237210	1	G	CSMD3.1	686	CSMD3
chr8	113240929	0	A	CSMD3.1	83	CSMD3
chr8	113241019	0	A	CSMD3.1	238	CSMD3
chr8	113241041	1	A	CSMD3.1	42	CSMD3
chr8	113241059	0	A	CSMD3.1	2	CSMD3
chr8	113241104	1	T	CSMD3.1	237	CSMD3
chr8	113241172	1	T	CSMD3.1	3	CSMD3
chr8	113243745	0	G	CSMD3.1	490	CSMD3
chr8	113243796	0	T	CSMD3.1	968	CSMD3
chr8	113243836	1	G	CSMD3.1	433	CSMD3
chr8	113243906	1	G	CSMD3.1	934	CSMD3
chr8	113246541	0	G	CSMD3.1	746	CSMD3
chr8	113246607	0	G	CSMD3.1	1036	CSMD3
chr8	113246633	1	C	CSMD3.1	734	CSMD3
chr8	113246705	0	C	CSMD3.1	2	CSMD3
chr8	113246706	1	C	CSMD3.1	1048	CSMD3
chr8	113246823	1	A	CSMD3.1	3	CSMD3
chr8	113249335	0	A	CSMD3.1	1109	CSMD3
chr8	113249441	0	G	CSMD3.1	1767	CSMD3
chr8	113249447	1	G	CSMD3.1	1231	CSMD3
chr8	113249481	0	T	CSMD3.1	1460	CSMD3
chr8	113249559	1	G	CSMD3.1	1742	CSMD3
chr8	113249572	0	C	CSMD3.1	1	CSMD3
chr8	113249596	1	T	CSMD3.1	1473	CSMD3
chr8	113249682	1	C	CSMD3.1	1	CSMD3
chr8	113253903	0	A	CSMD3.1	1756	CSMD3
chr8	113253996	0	A	CSMD3.1	1570	CSMD3
chr8	113254010	1	A	CSMD3.1	1759	CSMD3
chr8	113254111	1	A	CSMD3.1	1560	CSMD3
chr8	113256582	0	G	CSMD3.1	12	CSMD3
chr8	113256660	0	G	CSMD3.1	668	CSMD3
chr8	113256686	1	C	CSMD3.1	1220	CSMD3
chr8	113256766	0	G	CSMD3.1	1020	CSMD3
chr8	113256773	1	C	CSMD3.1	730	CSMD3
chr8	113256879	1	T	CSMD3.1	1030	CSMD3
chr8	113259224	0	A	CSMD3.1	1104	CSMD3
chr8	113259321	0	G	CSMD3.1	675	CSMD3
chr8	113259336	1	A	CSMD3.1	1111	CSMD3
chr8	113259417	1	C	CSMD3.1	770	CSMD3
chr8	113266439	0	C	CSMD3.1	894	CSMD3
chr8	113266539	0	A	CSMD3.1	12	CSMD3
chr8	113266540	1	G	CSMD3.1	857	CSMD3
chr8	113266645	1	T	CSMD3.1	11	CSMD3
chr8	113267450	0	T	CSMD3.1	1725	CSMD3
chr8	113267557	0	A	CSMD3.1	1312	CSMD3
chr8	113267565	1	A	CSMD3.1	1733	CSMD3
chr8	113267650	0	A	CSMD3.1	43	CSMD3
chr8	113267668	1	A	CSMD3.1	1296	CSMD3
chr8	113267726	1	G	CSMD3.1	44	CSMD3
chr8	113275815	0	C	CSMD3.1	1521	CSMD3
chr8	113275918	0	A	CSMD3.1	1164	CSMD3
chr8	113275930	1	A	CSMD3.1	1474	CSMD3
chr8	113275959	0	G	CSMD3.1	1049	CSMD3
chr8	113276033	1	A	CSMD3.1	1119	CSMD3
chr8	113276075	1	G	CSMD3.1	1047	CSMD3
chr8	113277544	0	A	CSMD3.1	1	CSMD3
chr8	113277660	0	C	CSMD3.1	1312	CSMD3
chr8	113277661	1	C	CSMD3.1	2	CSMD3
chr8	113277722	0	G	CSMD3.1	1521	CSMD3
chr8	113277777	1	C	CSMD3.1	1310	CSMD3
chr8	113277840	1	G	CSMD3.1	1364	CSMD3
chr8	113293312	0	T	CSMD3.2	1	CSMD3
chr8	113293427	0	A	CSMD3.2	645	CSMD3
chr8	113293431	1	T	CSMD3.2	4	CSMD3
chr8	113293500	0	G	CSMD3.2	1370	CSMD3
chr8	113293536	1	G	CSMD3.2	641	CSMD3
chr8	113293617	1	G	CSMD3.2	1385	CSMD3
chr8	113299259	0	A	CSMD3.2	240	CSMD3
chr8	113299366	0	G	CSMD3.2	1509	CSMD3
chr8	113299368	1	A	CSMD3.2	237	CSMD3
chr8	113299472	0	T	CSMD3.2	1323	CSMD3
chr8	113299483	1	G	CSMD3.2	1705	CSMD3
chr8	113299585	1	C	CSMD3.2	1305	CSMD3
chr8	113301534	0	C	CSMD3.2	1432	CSMD3
chr8	113301644	0	C	CSMD3.2	1043	CSMD3
chr8	113301651	1	A	CSMD3.2	1234	CSMD3
chr8	113301698	0	G	CSMD3.2	1623	CSMD3
chr8	113301754	1	T	CSMD3.2	1012	CSMD3
chr8	113301814	1	C	CSMD3.2	1696	CSMD3
chr8	113303714	0	G	CSMD3.2	918	CSMD3
chr8	113303830	0	A	CSMD3.2	395	CSMD3
chr8	113303833	1	G	CSMD3.2	995	CSMD3
chr8	113303921	0	A	CSMD3.2	0	CSMD3
chr8	113303922	1	C	CSMD3.2	296	CSMD3
chr8	113304034	1	C	CSMD3.2	2	CSMD3
chr8	113304745	0	G	CSMD3.2	1121	CSMD3
chr8	113304842	0	C	CSMD3.2	844	CSMD3
chr8	113304860	1	T	CSMD3.2	1130	CSMD3
chr8	113304935	0	A	CSMD3.2	153	CSMD3
chr8	113304940	1	C	CSMD3.2	784	CSMD3
chr8	113305064	1	T	CSMD3.2	160	CSMD3
chr8	113308031	0	G	CSMD3.2	1072	CSMD3
chr8	113308112	0	C	CSMD3.2	1592	CSMD3
chr8	113308140	1	C	CSMD3.2	1086	CSMD3
chr8	113308212	0	G	CSMD3.2	28	CSMD3
chr8	113308228	1	A	CSMD3.2	1391	CSMD3
chr8	113308302	1	G	CSMD3.2	16	CSMD3
chr8	113313978	0	A	CSMD3.2	1993	CSMD3
chr8	113314052	0	G	CSMD3.2	1604	CSMD3
chr8	113314096	1	A	CSMD3.2	1954	CSMD3
chr8	113314160	0	C	CSMD3.2	10	CSMD3
chr8	113314169	1	G	CSMD3.2	1425	CSMD3
chr8	113314274	1	T	CSMD3.2	15	CSMD3
chr8	113316911	0	C	CSMD3.2	928	CSMD3
chr8	113317008	0	G	CSMD3.2	1417	CSMD3
chr8	113317022	1	G	CSMD3.2	976	CSMD3
chr8	113317120	0	G	CSMD3.2	882	CSMD3
chr8	113317125	1	G	CSMD3.2	1444	CSMD3
chr8	113317237	1	C	CSMD3.2	930	CSMD3
chr8	113318151	0	T	CSMD3.2	1789	CSMD3
chr8	113318239	0	C	CSMD3.2	1173	CSMD3
chr8	113318269	1	A	CSMD3.2	1842	CSMD3
chr8	113318274	0	C	CSMD3.2	638	CSMD3
chr8	113318351	1	C	CSMD3.2	1232	CSMD3
chr8	113318367	0	T	CSMD3.2	974	CSMD3
chr8	113318386	1	C	CSMD3.2	608	CSMD3
chr8	113318484	1	C	CSMD3.2	1303	CSMD3
chr8	113323167	0	A	CSMD3.2	2039	CSMD3
chr8	113323260	0	C	CSMD3.2	240	CSMD3
chr8	113323286	1	A	CSMD3.2	2035	CSMD3
chr8	113323368	0	G	CSMD3.2	901	CSMD3
chr8	113323371	1	G	CSMD3.2	243	CSMD3
chr8	113323481	1	G	CSMD3.2	845	CSMD3
chr8	113326110	0	T	CSMD3.2	368	CSMD3
chr8	113326180	0	C	CSMD3.2	20	CSMD3
chr8	113326208	1	A	CSMD3.2	345	CSMD3
chr8	113326270	0	G	CSMD3.2	3	CSMD3
chr8	113326281	1	C	CSMD3.2	20	CSMD3
chr8	113326385	1	C	CSMD3.2	3	CSMD3
chr8	113326575	0	C	CSMD3.2	2	CSMD3
chr8	113326671	0	A	CSMD3.2	819	CSMD3
chr8	113326674	1	A	CSMD3.2	2	CSMD3
chr8	113326776	0	A	CSMD3.2	1433	CSMD3
chr8	113326790	1	C	CSMD3.2	845	CSMD3
chr8	113326886	1	A	CSMD3.2	1446	CSMD3
chr8	113330970	0	T	CSMD3.2	24	CSMD3
chr8	113331083	0	G	CSMD3.2	1389	CSMD3
chr8	113331089	1	T	CSMD3.2	55	CSMD3
chr8	113331200	1	G	CSMD3.2	1348	CSMD3
chr8	113332093	0	C	CSMD3.2	1264	CSMD3
chr8	113332148	0	C	CSMD3.2	533	CSMD3
chr8	113332170	0	G	CSMD3.2	385	CSMD3
chr8	113332192	1	C	CSMD3.2	1272	CSMD3
chr8	113332228	1	G	CSMD3.2	419	CSMD3
chr8	113332249	1	A	CSMD3.2	376	CSMD3
chr8	113347525	0	C	CSMD3.2	1568	CSMD3
chr8	113347597	0	C	CSMD3.2	1940	CSMD3
chr8	113347637	1	G	CSMD3.2	1609	CSMD3
chr8	113347712	0	C	CSMD3.2	10	CSMD3
chr8	113347716	1	G	CSMD3.2	1910	CSMD3
chr8	113347823	1	C	CSMD3.2	24	CSMD3
chr8	113348809	0	A	CSMD3.2	0	CSMD3
chr8	113348917	0	A	CSMD3.2	1068	CSMD3
chr8	113348921	1	C	CSMD3.2	1	CSMD3
chr8	113349010	0	G	CSMD3.2	1043	CSMD3
chr8	113349031	1	A	CSMD3.2	1090	CSMD3
chr8	113349125	1	G	CSMD3.2	1033	CSMD3
chr8	113349750	0	T	CSMD3.2	391	CSMD3
chr8	113349840	0	C	CSMD3.2	1112	CSMD3
chr8	113349858	1	G	CSMD3.2	383	CSMD3
chr8	113349948	0	T	CSMD3.2	1050	CSMD3
chr8	113349953	1	C	CSMD3.2	1067	CSMD3
chr8	113350055	1	G	CSMD3.2	1019	CSMD3
chr8	113353584	0	T	CSMD3.2	2	CSMD3
chr8	113353722	1	A	CSMD3.2	0	CSMD3
chr8	113353723	0	A	CSMD3.2	1399	CSMD3
chr8	113353830	0	A	CSMD3.2	841	CSMD3
chr8	113353831	1	G	CSMD3.2	1438	CSMD3
chr8	113353948	1	T	CSMD3.2	826	CSMD3
chr8	113358236	0	T	CSMD3.2	4	CSMD3
chr8	113358344	0	T	CSMD3.2	1719	CSMD3
chr8	113358350	1	T	CSMD3.2	2	CSMD3
chr8	113358409	0	C	CSMD3.2	1528	CSMD3
chr8	113358456	1	G	CSMD3.2	1713	CSMD3
chr8	113358529	1	C	CSMD3.2	1394	CSMD3
chr8	113363330	0	C	CSMD3.2	5	CSMD3
chr8	113363420	0	T	CSMD3.2	8	CSMD3
chr8	113363437	1	T	CSMD3.2	0	CSMD3
chr8	113363447	0	T	CSMD3.2	3	CSMD3
chr8	113363488	1	T	CSMD3.2	9	CSMD3
chr8	113363557	1	A	CSMD3.2	5	CSMD3
chr8	113364554	0	G	CSMD3.2	2096	CSMD3
chr8	113364663	0	A	CSMD3.2	656	CSMD3
chr8	113364667	1	C	CSMD3.2	2093	CSMD3
chr8	113364733	0	T	CSMD3.2	4	CSMD3
chr8	113364752	1	C	CSMD3.2	653	CSMD3
chr8	113364843	1	T	CSMD3.2	9	CSMD3
chr8	113392503	0	T	CSMD3.2	3	CSMD3
chr8	113392602	0	C	CSMD3.2	272	CSMD3
chr8	113392612	1	A	CSMD3.2	0	CSMD3
chr8	113392706	1	G	CSMD3.2	293	CSMD3
chr8	113395718	0	A	CSMD3.2	1	CSMD3
chr8	113395804	0	C	CSMD3.2	1556	CSMD3
chr8	113395814	1	T	CSMD3.2	0	CSMD3
chr8	113395865	0	G	CSMD3.2	1391	CSMD3
chr8	113395912	1	G	CSMD3.2	1536	CSMD3
chr8	113395982	1	C	CSMD3.2	1377	CSMD3
chr8	113402850	0	T	CSMD3.2	1544	CSMD3
chr8	113402940	0	G	CSMD3.2	1027	CSMD3
chr8	113402962	1	G	CSMD3.2	1718	CSMD3
chr8	113403040	1	G	CSMD3.2	1035	CSMD3
chr8	113418770	0	G	CSMD3.2	1657	CSMD3
chr8	113418819	0	C	CSMD3.2	1442	CSMD3
chr8	113418883	0	T	CSMD3.2	1660	CSMD3
chr8	113418886	1	A	CSMD3.2	1645	CSMD3
chr8	113418921	1	C	CSMD3.2	1246	CSMD3
chr8	113418993	1	G	CSMD3.2	1508	CSMD3
chr8	113420517	0	A	CSMD3.2	740	CSMD3
chr8	113420607	0	T	CSMD3.2	13	CSMD3
chr8	113420630	1	G	CSMD3.2	721	CSMD3
chr8	113420721	1	A	CSMD3.2	3	CSMD3
chr8	113421124	0	C	CSMD3.2	760	CSMD3
chr8	113421190	0	G	CSMD3.2	1117	CSMD3
chr8	113421218	1	A	CSMD3.2	786	CSMD3
chr8	113421285	1	G	CSMD3.2	1127	CSMD3
chr8	113484794	0	T	CSMD3.3	1831	CSMD3
chr8	113484910	0	A	CSMD3.3	957	CSMD3
chr8	113484912	1	C	CSMD3.3	1761	CSMD3
chr8	113485024	1	G	CSMD3.3	945	CSMD3
chr8	113504646	0	C	CSMD3.3	257	CSMD3
chr8	113504743	0	C	CSMD3.3	1128	CSMD3
chr8	113504744	1	C	CSMD3.3	242	CSMD3
chr8	113504856	0	C	CSMD3.3	1388	CSMD3
chr8	113504861	1	C	CSMD3.3	1334	CSMD3
chr8	113504971	1	T	CSMD3.3	1519	CSMD3
chr8	113515966	0	A	CSMD3.3	45	CSMD3
chr8	113516061	0	C	CSMD3.3	858	CSMD3
chr8	113516079	1	G	CSMD3.3	3	CSMD3
chr8	113516080	0	C	CSMD3.3	1312	CSMD3
chr8	113516146	1	G	CSMD3.3	964	CSMD3
chr8	113516178	1	G	CSMD3.3	1345	CSMD3
chr8	113516193	0	G	CSMD3.3	15	CSMD3
chr8	113516322	1	A	CSMD3.3	9	CSMD3
chr8	113518880	0	T	CSMD3.3	1491	CSMD3
chr8	113518939	0	T	CSMD3.3	861	CSMD3
chr8	113518999	1	G	CSMD3.3	1369	CSMD3
chr8	113519036	0	T	CSMD3.3	25	CSMD3
chr8	113519052	1	C	CSMD3.3	850	CSMD3
chr8	113519153	1	G	CSMD3.3	5	CSMD3
chr8	113529164	0	A	CSMD3.3	260	CSMD3
chr8	113529296	0	A	CSMD3.3	265	CSMD3
chr8	113529298	1	C	CSMD3.3	260	CSMD3
chr8	113529341	0	G	CSMD3.3	642	CSMD3
chr8	113529392	0	C	CSMD3.3	1349	CSMD3
chr8	113529404	1	G	CSMD3.3	243	CSMD3
chr8	113529442	1	G	CSMD3.3	576	CSMD3
chr8	113529507	1	T	CSMD3.3	1339	CSMD3
chr8	113562876	0	A	CSMD3.3	480	CSMD3
chr8	113562988	0	T	CSMD3.3	1568	CSMD3
chr8	113562990	1	C	CSMD3.3	500	CSMD3
chr8	113563062	0	T	CSMD3.3	750	CSMD3
chr8	113563105	1	G	CSMD3.3	1687	CSMD3
chr8	113563171	1	A	CSMD3.3	1081	CSMD3
chr8	113564789	0	C	CSMD3.3	1613	CSMD3
chr8	113564876	0	G	CSMD3.3	1513	CSMD3
chr8	113564906	1	G	CSMD3.3	1812	CSMD3
chr8	113564989	1	C	CSMD3.3	1496	CSMD3
chr8	113568957	0	G	CSMD3.3	1112	CSMD3
chr8	113569014	0	G	CSMD3.3	1228	CSMD3
chr8	113569072	1	T	CSMD3.3	1145	CSMD3
chr8	113569087	0	C	CSMD3.3	1833	CSMD3
chr8	113569122	1	G	CSMD3.3	1065	CSMD3
chr8	113569185	0	T	CSMD3.3	1	CSMD3
chr8	113569203	1	T	CSMD3.3	1746	CSMD3
chr8	113569298	1	A	CSMD3.3	2	CSMD3
chr8	113585668	0	A	CSMD3.3	784	CSMD3
chr8	113585759	0	G	CSMD3.3	1534	CSMD3
chr8	113585781	1	A	CSMD3.3	796	CSMD3
chr8	113585804	0	G	CSMD3.3	1860	CSMD3
chr8	113585874	1	T	CSMD3.3	1619	CSMD3
chr8	113585919	1	G	CSMD3.3	1830	CSMD3
chr8	113599288	0	C	CSMD3.3	1430	CSMD3
chr8	113599344	0	A	CSMD3.3	1724	CSMD3
chr8	113599396	1	C	CSMD3.3	1362	CSMD3
chr8	113599424	0	C	CSMD3.3	1319	CSMD3
chr8	113599460	1	T	CSMD3.3	1697	CSMD3
chr8	113599536	1	G	CSMD3.3	1301	CSMD3
chr8	113649021	0	C	CSMD3.3	1817	CSMD3
chr8	113649121	0	G	CSMD3.3	806	CSMD3
chr8	113649135	1	G	CSMD3.3	1750	CSMD3
chr8	113649155	0	G	CSMD3.3	1262	CSMD3
chr8	113649214	1	C	CSMD3.3	744	CSMD3
chr8	113649270	1	G	CSMD3.3	1246	CSMD3
chr8	113650858	0	C	CSMD3.3	42	CSMD3
chr8	113650948	0	T	CSMD3.3	1675	CSMD3
chr8	113650971	1	A	CSMD3.3	5	CSMD3
chr8	113651016	0	G	CSMD3.3	842	CSMD3
chr8	113651061	1	G	CSMD3.3	1683	CSMD3
chr8	113651089	0	A	CSMD3.3	1253	CSMD3
chr8	113651127	1	G	CSMD3.3	865	CSMD3
chr8	113651203	1	T	CSMD3.3	1369	CSMD3
chr8	113657311	0	C	CSMD3.3	1509	CSMD3
chr8	113657424	0	C	CSMD3.3	1738	CSMD3
chr8	113657425	1	T	CSMD3.3	1543	CSMD3
chr8	113657540	1	C	CSMD3.3	1917	CSMD3
chr8	113662274	0	A	CSMD3.3	20	CSMD3
chr8	113662401	0	G	CSMD3.3	479	CSMD3
chr8	113662408	1	G	CSMD3.3	11	CSMD3
chr8	113662462	0	T	CSMD3.3	1146	CSMD3
chr8	113662491	1	G	CSMD3.3	445	CSMD3
chr8	113662541	0	G	CSMD3.3	1431	CSMD3
chr8	113662571	1	T	CSMD3.3	1144	CSMD3
chr8	113662653	1	T	CSMD3.3	1433	CSMD3
chr8	113668360	0	C	CSMD3.3	1	CSMD3
chr8	113668418	0	C	CSMD3.3	1221	CSMD3
chr8	113668478	1	A	CSMD3.3	2	CSMD3
chr8	113668517	0	A	CSMD3.3	45	CSMD3
chr8	113668533	1	G	CSMD3.3	1190	CSMD3
chr8	113668628	1	A	CSMD3.3	46	CSMD3
chr8	113678460	0	T	CSMD3.3	1249	CSMD3
chr8	113678566	0	A	CSMD3.3	1245	CSMD3
chr8	113678575	1	T	CSMD3.3	1345	CSMD3
chr8	113678678	1	C	CSMD3.3	1205	CSMD3
chr8	113694650	0	C	CSMD3.3	738	CSMD3
chr8	113694713	0	C	CSMD3.3	1803	CSMD3
chr8	113694757	1	A	CSMD3.3	715	CSMD3
chr8	113694764	0	C	CSMD3.3	1104	CSMD3
chr8	113694832	1	A	CSMD3.3	48	CSMD3
chr8	113694854	0	T	CSMD3.3	33	CSMD3
chr8	113694860	1	C	CSMD3.3	1096	CSMD3
chr8	113694968	1	A	CSMD3.3	29	CSMD3
chr8	113697582	0	C	CSMD3.3	731	CSMD3
chr8	113697686	0	A	CSMD3.3	1769	CSMD3
chr8	113697689	1	C	CSMD3.3	702	CSMD3
chr8	113697790	0	G	CSMD3.3	2138	CSMD3
chr8	113697802	1	A	CSMD3.3	1738	CSMD3
chr8	113697849	0	C	CSMD3.3	1442	CSMD3
chr8	113697902	1	C	CSMD3.3	2125	CSMD3
chr8	113697957	0	G	CSMD3.3	2	CSMD3
chr8	113697962	1	C	CSMD3.3	1414	CSMD3
chr8	113698093	1	C	CSMD3.3	40	CSMD3
chr8	113702074	0	G	CSMD3.3	1922	CSMD3
chr8	113702145	0	C	CSMD3.3	1550	CSMD3
chr8	113702187	1	C	CSMD3.3	1883	CSMD3
chr8	113702251	0	A	CSMD3.3	661	CSMD3
chr8	113702256	1	C	CSMD3.3	1582	CSMD3
chr8	113702363	1	T	CSMD3.3	652	CSMD3
chr8	113812369	0	C	CSMD3.4	1119	CSMD3
chr8	113812463	0	T	CSMD3.4	1279	CSMD3
chr8	113812482	1	T	CSMD3.4	952	CSMD3
chr8	113812577	1	G	CSMD3.4	1247	CSMD3
chr8	113841893	0	A	CSMD3.4	1102	CSMD3
chr8	113841928	0	T	CSMD3.4	1801	CSMD3
chr8	113842011	1	T	CSMD3.4	1129	CSMD3
chr8	113842042	1	C	CSMD3.4	1798	CSMD3
chr8	113871326	0	C	CSMD3.4	490	CSMD3
chr8	113871374	0	C	CSMD3.4	939	CSMD3
chr8	113871436	1	G	CSMD3.4	507	CSMD3
chr8	113871473	0	A	CSMD3.4	55	CSMD3
chr8	113871484	1	C	CSMD3.4	970	CSMD3
chr8	113871588	1	T	CSMD3.4	0	CSMD3
chr8	113933789	0	T	CSMD3.4	1350	CSMD3
chr8	113933891	0	A	CSMD3.4	718	CSMD3
chr8	113933902	1	T	CSMD3.4	1373	CSMD3
chr8	113933927	0	G	CSMD3.4	1066	CSMD3
chr8	113933975	1	C	CSMD3.4	662	CSMD3
chr8	113934046	1	C	CSMD3.4	1069	CSMD3
chr8	113959928	0	C	CSMD3.4	3	CSMD3
chr8	113960049	1	T	CSMD3.4	6	CSMD3
chr8	113960073	0	A	CSMD3.4	6	CSMD3
chr8	113960209	1	T	CSMD3.4	8	CSMD3
chr8	113966823	0	A	CSMD3.4	1892	CSMD3
chr8	113966931	0	T	CSMD3.4	18	CSMD3
chr8	113966935	1	G	CSMD3.4	1889	CSMD3
chr8	113967065	1	T	CSMD3.4	25	CSMD3
chr8	113987992	0	C	CSMD3.4	978	CSMD3
chr8	113988087	0	G	CSMD3.4	572	CSMD3
chr8	113988111	1	C	CSMD3.4	835	CSMD3
chr8	113988122	0	G	CSMD3.4	1534	CSMD3
chr8	113988192	1	G	CSMD3.4	459	CSMD3
chr8	113988220	0	C	CSMD3.4	805	CSMD3
chr8	113988236	1	G	CSMD3.4	1527	CSMD3
chr8	113988279	0	C	CSMD3.4	533	CSMD3
chr8	113988334	1	C	CSMD3.4	771	CSMD3
chr8	113988382	0	G	CSMD3.4	1	CSMD3
chr8	113988383	1	G	CSMD3.4	684	CSMD3
chr8	113988479	1	G	CSMD3.4	94	CSMD3
chr8	114031216	0	T	CSMD3.4	225	CSMD3
chr8	114031313	0	A	CSMD3.4	983	CSMD3
chr8	114031331	1	T	CSMD3.4	238	CSMD3
chr8	114031388	0	G	CSMD3.4	1811	CSMD3
chr8	114031409	1	C	CSMD3.4	957	CSMD3
chr8	114031501	1	A	CSMD3.4	5	CSMD3
chr8	114110961	0	G	CSMD3.4	1768	CSMD3
chr8	114111074	0	C	CSMD3.4	980	CSMD3
chr8	114111080	1	C	CSMD3.4	1787	CSMD3
chr8	114111175	0	C	CSMD3.4	24	CSMD3
chr8	114111179	1	A	CSMD3.4	988	CSMD3
chr8	114111294	1	T	CSMD3.4	25	CSMD3
chr8	114185880	0	C	CSMD3.4	486	CSMD3
chr8	114185977	0	C	CSMD3.4	1471	CSMD3
chr8	114185984	1	C	CSMD3.4	492	CSMD3
chr8	114186069	0	C	CSMD3.4	1329	CSMD3
chr8	114186096	1	T	CSMD3.4	1486	CSMD3
chr8	114186182	1	T	CSMD3.4	1298	CSMD3
chr8	114290797	0	T	CSMD3.4	1782	CSMD3
chr8	114290904	0	A	CSMD3.4	3	CSMD3
chr8	114290914	1	G	CSMD3.4	1773	CSMD3
chr8	114291038	1	C	CSMD3.4	6	CSMD3
chr8	114326738	0	A	CSMD3.4	47	CSMD3
chr8	114326847	0	G	CSMD3.4	1606	CSMD3
chr8	114326848	1	T	CSMD3.4	256	CSMD3
chr8	114326912	0	C	CSMD3.4	1356	CSMD3
chr8	114326960	1	A	CSMD3.4	1615	CSMD3
chr8	114327004	0	C	CSMD3.4	2	CSMD3
chr8	114327021	1	T	CSMD3.4	1327	CSMD3
chr8	114327112	1	C	CSMD3.4	4	CSMD3
chr8	114388933	0	T	CSMD3.4	998	CSMD3
chr8	114389045	1	A	CSMD3.4	1050	CSMD3
chr8	114448862	0	C	CSMD3.4	1639	CSMD3
chr8	114448962	0	T	CSMD3.4	1770	CSMD3
chr8	114448981	1	T	CSMD3.4	1509	CSMD3
chr8	114449053	0	C	CSMD3.4	1852	CSMD3
chr8	114449080	1	T	CSMD3.4	1787	CSMD3
chr8	114449175	1	T	CSMD3.4	1878	CSMD3
chr8	117859670	0	G	RAD21	1047	RAD21
chr8	117859783	0	T	RAD21	2056	RAD21
chr8	117859789	1	G	RAD21	954	RAD21
chr8	117859896	0	C	RAD21	271	RAD21
chr8	117859903	1	A	RAD21	1934	RAD21
chr8	117859987	1	G	RAD21	285	RAD21
chr8	117861112	0	C	RAD21	1167	RAD21
chr8	117861215	0	T	RAD21	1718	RAD21
chr8	117861218	1	G	RAD21	1111	RAD21
chr8	117861329	1	C	RAD21	1761	RAD21
chr8	117862818	0	T	RAD21	2305	RAD21
chr8	117862930	0	A	RAD21	304	RAD21
chr8	117862935	1	C	RAD21	2304	RAD21
chr8	117862985	0	C	RAD21	7	RAD21
chr8	117863006	1	G	RAD21	289	RAD21
chr8	117863080	1	A	RAD21	8	RAD21
chr8	117864153	0	T	RAD21	1073	RAD21
chr8	117864263	0	T	RAD21	680	RAD21
chr8	117864269	1	A	RAD21	1136	RAD21
chr8	117864361	1	A	RAD21	651	RAD21
chr8	117864765	0	G	RAD21	991	RAD21
chr8	117864836	0	C	RAD21	598	RAD21
chr8	117864870	1	C	RAD21	1052	RAD21
chr8	117864886	0	C	RAD21	844	RAD21
chr8	117864930	1	A	RAD21	732	RAD21
chr8	117865003	1	G	RAD21	864	RAD21
chr8	117866395	0	T	RAD21	1	RAD21
chr8	117866509	0	G	RAD21	1075	RAD21
chr8	117866511	1	C	RAD21	5	RAD21
chr8	117866562	0	C	RAD21	1518	RAD21
chr8	117866624	1	G	RAD21	1203	RAD21
chr8	117866657	0	T	RAD21	1774	RAD21
chr8	117866666	1	C	RAD21	1611	RAD21
chr8	117866768	1	A	RAD21	1777	RAD21
chr8	117868370	0	G	RAD21	1519	RAD21
chr8	117868471	0	T	RAD21	780	RAD21
chr8	117868488	1	T	RAD21	28	RAD21
chr8	117868588	1	C	RAD21	748	RAD21
chr8	117868852	0	C	RAD21	131	RAD21
chr8	117868901	0	C	RAD21	741	RAD21
chr8	117868969	1	C	RAD21	189	RAD21
chr8	117868987	0	C	RAD21	5	RAD21
chr8	117869006	1	G	RAD21	735	RAD21
chr8	117869064	1	A	RAD21	0	RAD21
chr8	117869485	0	A	RAD21	6	RAD21
chr8	117869594	0	G	RAD21	976	RAD21
chr8	117869598	1	G	RAD21	15	RAD21
chr8	117869687	0	C	RAD21	30	RAD21
chr8	117869702	1	T	RAD21	1009	RAD21
chr8	117869801	1	G	RAD21	13	RAD21
chr8	117870546	0	A	RAD21	6	RAD21
chr8	117870624	0	C	RAD21	179	RAD21
chr8	117870663	1	G	RAD21	3	RAD21
chr8	117870679	0	C	RAD21	20	RAD21
chr8	117870706	1	G	RAD21	147	RAD21
chr8	117870797	1	T	RAD21	18	RAD21
chr8	117874055	0	A	RAD21	2373	RAD21
chr8	117874164	0	G	RAD21	1571	RAD21
chr8	117874172	1	A	RAD21	2368	RAD21
chr8	117874281	1	G	RAD21	1538	RAD21
chr8	117875295	0	C	RAD21	1874	RAD21
chr8	117875402	0	C	RAD21	1954	RAD21
chr8	117875404	1	T	RAD21	1859	RAD21
chr8	117875499	0	C	RAD21	17	RAD21
chr8	117875517	1	T	RAD21	1962	RAD21
chr8	117875614	1	C	RAD21	8	RAD21
chr8	117878745	0	A	RAD21	2194	RAD21
chr8	117878849	0	G	RAD21	1113	RAD21
chr8	117878865	1	C	RAD21	2180	RAD21
chr8	117878967	1	A	RAD21	1085	RAD21
chr9	5021949	0	G	JAK2	1420	JAK2
chr9	5022055	0	G	JAK2	2195	JAK2
chr9	5022064	1	C	JAK2	1596	JAK2
chr9	5022154	0	C	JAK2	2632	JAK2
chr9	5022167	1	G	JAK2	2622	JAK2
chr9	5022267	1	G	JAK2	2392	JAK2
chr9	5029729	0	T	JAK2	134	JAK2
chr9	5029813	0	C	JAK2	1159	JAK2
chr9	5029842	1	T	JAK2	155	JAK2
chr9	5029895	0	C	JAK2	16	JAK2
chr9	5029926	1	A	JAK2	1045	JAK2
chr9	5030006	1	G	JAK2	30	JAK2
chr9	5044379	0	C	JAK2	61	JAK2
chr9	5044492	0	A	JAK2	31	JAK2
chr9	5044493	1	C	JAK2	63	JAK2
chr9	5044611	1	G	JAK2	25	JAK2
chr9	5050657	0	A	JAK2	2589	JAK2
chr9	5050732	0	A	JAK2	1862	JAK2
chr9	5050767	1	T	JAK2	2495	JAK2
chr9	5050830	0	A	JAK2	5	JAK2
chr9	5050845	1	G	JAK2	1787	JAK2
chr9	5050944	1	C	JAK2	7	JAK2
chr9	5054475	0	A	JAK2	189	JAK2
chr9	5054580	0	C	JAK2	1341	JAK2
chr9	5054591	1	C	JAK2	114	JAK2
chr9	5054669	0	A	JAK2	1493	JAK2
chr9	5054685	1	C	JAK2	1330	JAK2
chr9	5054772	0	C	JAK2	2110	JAK2
chr9	5054776	1	A	JAK2	1587	JAK2
chr9	5054876	0	A	JAK2	1	JAK2
chr9	5054877	1	C	JAK2	2019	JAK2
chr9	5054981	1	T	JAK2	78	JAK2
chr9	5055642	0	T	JAK2	19	JAK2
chr9	5055695	0	T	JAK2	746	JAK2
chr9	5055755	1	T	JAK2	9	JAK2
chr9	5055764	0	C	JAK2	3	JAK2
chr9	5055797	1	G	JAK2	755	JAK2
chr9	5055876	1	T	JAK2	4	JAK2
chr9	5064862	0	C	JAK2	1507	JAK2
chr9	5064919	0	T	JAK2	1971	JAK2
chr9	5064975	1	C	JAK2	1518	JAK2
chr9	5064984	0	A	JAK2	2476	JAK2
chr9	5065033	1	C	JAK2	1991	JAK2
chr9	5065093	1	A	JAK2	2408	JAK2
chr9	5066622	0	G	JAK2	1925	JAK2
chr9	5066681	0	G	JAK2	1561	JAK2
chr9	5066733	0	G	JAK2	373	JAK2
chr9	5066739	1	C	JAK2	1969	JAK2
chr9	5066782	1	C	JAK2	1835	JAK2
chr9	5066842	1	C	JAK2	370	JAK2
chr9	5068986	0	C	JAK2	17	JAK2
chr9	5069046	0	C	JAK2	1483	JAK2
chr9	5069085	1	C	JAK2	4	JAK2
chr9	5069149	0	C	JAK2	1214	JAK2
chr9	5069151	1	G	JAK2	1500	JAK2
chr9	5069253	1	G	JAK2	1349	JAK2
chr9	5069886	0	T	JAK2	1986	JAK2
chr9	5070000	0	C	JAK2	12	JAK2
chr9	5070004	1	T	JAK2	1992	JAK2
chr9	5070117	1	T	JAK2	11	JAK2
chr9	5072450	0	C	JAK2	1802	JAK2
chr9	5072552	0	G	JAK2	2777	JAK2
chr9	5072553	1	G	JAK2	1971	JAK2
chr9	5072669	1	A	JAK2	2773	JAK2
chr9	5073615	0	C	JAK2	2566	JAK2
chr9	5073714	0	C	JAK2	237	JAK2
chr9	5073731	1	C	JAK2	2670	JAK2
chr9	5073746	0	T	JAK2	2965	JAK2
chr9	5073803	1	C	JAK2	251	JAK2
chr9	5073863	1	T	JAK2	2949	JAK2
chr9	5077372	0	G	JAK2	0	JAK2
chr9	5077465	0	A	JAK2	3	JAK2
chr9	5077479	1	T	JAK2	0	JAK2
chr9	5077486	0	C	JAK2	4	JAK2
chr9	5077548	1	G	JAK2	0	JAK2
chr9	5077560	0	G	JAK2	5	JAK2
chr9	5077567	1	C	JAK2	5	JAK2
chr9	5077678	1	G	JAK2	0	JAK2
chr9	5078259	0	G	JAK2	12	JAK2
chr9	5078309	0	G	JAK2	1086	JAK2
chr9	5078353	1	G	JAK2	16	JAK2
chr9	5078388	0	C	JAK2	2093	JAK2
chr9	5078406	1	G	JAK2	1134	JAK2
chr9	5078502	1	A	JAK2	2097	JAK2
chr9	5080207	0	C	JAK2	2472	JAK2
chr9	5080311	0	T	JAK2	1852	JAK2
chr9	5080320	1	C	JAK2	2221	JAK2
chr9	5080420	1	G	JAK2	1828	JAK2
chr9	5080509	0	C	JAK2	1201	JAK2
chr9	5080591	0	C	JAK2	0	JAK2
chr9	5080625	1	A	JAK2	1179	JAK2
chr9	5080705	1	T	JAK2	1579	JAK2
chr9	5081703	0	A	JAK2	1982	JAK2
chr9	5081804	0	C	JAK2	2229	JAK2
chr9	5081813	1	T	JAK2	1974	JAK2
chr9	5081920	1	G	JAK2	2373	JAK2
chr9	5089653	0	C	JAK2	1147	JAK2
chr9	5089728	0	G	JAK2	2032	JAK2
chr9	5089769	1	A	JAK2	1157	JAK2
chr9	5089788	0	G	JAK2	1491	JAK2
chr9	5089846	1	G	JAK2	2016	JAK2
chr9	5089903	1	G	JAK2	1519	JAK2
chr9	5090440	0	T	JAK2	32	JAK2
chr9	5090535	0	A	JAK2	501	JAK2
chr9	5090552	1	C	JAK2	4	JAK2
chr9	5090628	1	A	JAK2	470	JAK2
chr9	5090684	0	A	JAK2	89	JAK2
chr9	5090795	0	T	JAK2	1325	JAK2
chr9	5090799	1	T	JAK2	169	JAK2
chr9	5090843	0	A	JAK2	13	JAK2
chr9	5090902	1	C	JAK2	1277	JAK2
chr9	5090949	1	C	JAK2	60	JAK2
chr9	5122972	0	C	JAK2	2547	JAK2
chr9	5123080	0	G	JAK2	2772	JAK2
chr9	5123081	1	A	JAK2	2475	JAK2
chr9	5123195	1	A	JAK2	2792	JAK2
chr9	5126289	0	A	JAK2	106	JAK2
chr9	5126389	0	G	JAK2	3610	JAK2
chr9	5126401	1	G	JAK2	105	JAK2
chr9	5126501	1	C	JAK2	3631	JAK2
chr9	5126655	0	T	JAK2	3401	JAK2
chr9	5126720	0	G	JAK2	2046	JAK2
chr9	5126774	1	G	JAK2	3350	JAK2
chr9	5126831	1	G	JAK2	2024	JAK2
chr9	21802705	0	G	MTAP	7	MTAP
chr9	21802778	1	A	MTAP	9	MTAP
chr9	21802934	0	G	MTAP	10	MTAP
chr9	21803038	1	A	MTAP	9	MTAP
chr9	21815348	0	T	MTAP	17	MTAP
chr9	21815445	0	G	MTAP	187	MTAP
chr9	21815459	1	G	MTAP	14	MTAP
chr9	21815463	0	A	MTAP	1893	MTAP
chr9	21815517	1	A	MTAP	6	MTAP
chr9	21815565	1	T	MTAP	1907	MTAP
chr9	21816627	0	A	MTAP	2183	MTAP
chr9	21816727	0	A	MTAP	1076	MTAP
chr9	21816746	1	A	MTAP	2220	MTAP
chr9	21816840	1	A	MTAP	1077	MTAP
chr9	21817942	0	C	MTAP	2015	MTAP
chr9	21818004	0	G	MTAP	1945	MTAP
chr9	21818060	1	C	MTAP	2002	MTAP
chr9	21818122	0	A	MTAP	2449	MTAP
chr9	21818123	1	T	MTAP	1940	MTAP
chr9	21818241	1	G	MTAP	2309	MTAP
chr9	21837840	0	C	MTAP	1882	MTAP
chr9	21837923	0	C	MTAP	2560	MTAP
chr9	21837942	1	G	MTAP	1742	MTAP
chr9	21838038	1	G	MTAP	2474	MTAP
chr9	21854603	0	T	MTAP	1679	MTAP
chr9	21854713	0	C	MTAP	1483	MTAP
chr9	21854722	1	A	MTAP	1681	MTAP
chr9	21854792	0	G	MTAP	1595	MTAP
chr9	21854833	1	G	MTAP	1349	MTAP
chr9	21854892	1	C	MTAP	1550	MTAP
chr9	21856053	0	C	MTAP	12	MTAP
chr9	21856136	0	C	MTAP	739	MTAP
chr9	21856161	1	A	MTAP	12	MTAP
chr9	21856223	1	G	MTAP	837	MTAP
chr9	21859269	0	T	MTAP	2304	MTAP
chr9	21859380	0	C	MTAP	1437	MTAP
chr9	21859383	1	A	MTAP	2148	MTAP
chr9	21859495	1	C	MTAP	1444	MTAP
chr9	21861952	0	A	MTAP	1052	MTAP
chr9	21862053	1	T	MTAP	1174	MTAP
chr9	21930964	0	A	MTAP	1454	MTAP
chr9	21931034	0	G	MTAP	2191	MTAP
chr9	21931083	1	T	MTAP	1503	MTAP
chr9	21931138	1	C	MTAP	2162	MTAP
chr9	21939153	0	C	MTAP	1469	MTAP
chr9	21939288	1	A	MTAP	1622	MTAP
chr9	21940885	0	C	MTAP	1807	MTAP
chr9	21940996	0	C	MTAP	4	MTAP
chr9	21941000	1	G	MTAP	1916	MTAP
chr9	21941113	1	T	MTAP	1	MTAP
chr10	50666825	0	G	ERCC6/PGBD3	1143	ERCC6
chr10	50666933	0	C	ERCC6/PGBD3	1649	ERCC6
chr10	50666938	1	G	ERCC6/PGBD3	1057	ERCC6
chr10	50667050	0	C	ERCC6/PGBD3	1639	ERCC6
chr10	50667052	1	T	ERCC6/PGBD3	1667	ERCC6
chr10	50667147	0	A	ERCC6/PGBD3	988	ERCC6
chr10	50667169	1	T	ERCC6/PGBD3	1421	ERCC6
chr10	50667239	0	C	ERCC6/PGBD3	725	ERCC6
chr10	50667266	1	T	ERCC6/PGBD3	964	ERCC6
chr10	50667356	1	A	ERCC6/PGBD3	825	ERCC6
chr10	50668396	0	A	ERCC6/PGBD3	1342	ERCC6
chr10	50668450	0	G	ERCC6/PGBD3	1105	ERCC6
chr10	50668512	1	G	ERCC6/PGBD3	1342	ERCC6
chr10	50668567	1	C	ERCC6/PGBD3	1076	ERCC6
chr10	50669353	0	A	ERCC6/PGBD3	1030	ERCC6
chr10	50669376	0	A	ERCC6/PGBD3	928	ERCC6
chr10	50669447	1	G	ERCC6/PGBD3	997	ERCC6
chr10	50669458	0	A	ERCC6/PGBD3	1250	ERCC6
chr10	50669495	1	C	ERCC6/PGBD3	5	ERCC6
chr10	50669545	0	T	ERCC6/PGBD3	1067	ERCC6
chr10	50669584	1	A	ERCC6/PGBD3	1248	ERCC6
chr10	50669645	1	G	ERCC6/PGBD3	1177	ERCC6
chr10	50678205	0	G	ERCC6/PGBD3	506	ERCC6
chr10	50678273	0	G	ERCC6/PGBD3	774	ERCC6
chr10	50678297	1	C	ERCC6/PGBD3	422	ERCC6
chr10	50678314	0	T	ERCC6/PGBD3	1049	ERCC6
chr10	50678371	1	C	ERCC6/PGBD3	650	ERCC6
chr10	50678389	0	G	ERCC6/PGBD3	1139	ERCC6
chr10	50678430	1	T	ERCC6/PGBD3	967	ERCC6
chr10	50678444	0	G	ERCC6/PGBD3	619	ERCC6
chr10	50678507	1	C	ERCC6/PGBD3	1098	ERCC6
chr10	50678545	0	G	ERCC6/PGBD3	359	ERCC6
chr10	50678561	1	C	ERCC6/PGBD3	687	ERCC6
chr10	50678654	0	C	ERCC6/PGBD3	716	ERCC6
chr10	50678659	1	C	ERCC6/PGBD3	467	ERCC6
chr10	50678758	0	A	ERCC6/PGBD3	592	ERCC6
chr10	50678768	1	C	ERCC6/PGBD3	692	ERCC6
chr10	50678806	0	G	ERCC6/PGBD3	704	ERCC6
chr10	50678873	1	C	ERCC6/PGBD3	557	ERCC6
chr10	50678917	0	T	ERCC6/PGBD3	352	ERCC6
chr10	50678921	1	C	ERCC6/PGBD3	673	ERCC6
chr10	50678993	0	C	ERCC6/PGBD3	31	ERCC6
chr10	50679038	1	G	ERCC6/PGBD3	256	ERCC6
chr10	50679049	0	C	ERCC6/PGBD3	17	ERCC6
chr10	50679083	1	T	ERCC6/PGBD3	60	ERCC6
chr10	50679099	0	A	ERCC6/PGBD3	33	ERCC6
chr10	50679123	1	G	ERCC6/PGBD3	317	ERCC6
chr10	50679146	0	A	ERCC6/PGBD3	17	ERCC6
chr10	50679183	1	T	ERCC6/PGBD3	108	ERCC6
chr10	50679262	1	G	ERCC6/PGBD3	124	ERCC6
chr10	50680383	0	G	ERCC6/PGBD3	1059	ERCC6
chr10	50680479	0	T	ERCC6/PGBD3	1279	ERCC6
chr10	50680481	1	C	ERCC6/PGBD3	1068	ERCC6
chr10	50680598	1	C	ERCC6/PGBD3	1233	ERCC6
chr10	50680881	0	G	ERCC6/PGBD3	874	ERCC6
chr10	50680982	0	T	ERCC6/PGBD3	905	ERCC6
chr10	50680987	1	C	ERCC6/PGBD3	857	ERCC6
chr10	50681086	0	A	ERCC6/PGBD3	957	ERCC6
chr10	50681089	1	C	ERCC6/PGBD3	838	ERCC6
chr10	50681203	1	G	ERCC6/PGBD3	1011	ERCC6
chr10	50681501	0	C	ERCC6/PGBD3	1002	ERCC6
chr10	50681566	0	G	ERCC6/PGBD3	1415	ERCC6
chr10	50681621	1	G	ERCC6/PGBD3	915	ERCC6
chr10	50681681	1	C	ERCC6/PGBD3	1400	ERCC6
chr10	50682035	0	G	ERCC6/PGBD3	740	ERCC6
chr10	50682101	0	C	ERCC6/PGBD3	925	ERCC6
chr10	50682127	1	C	ERCC6/PGBD3	766	ERCC6
chr10	50682215	0	A	ERCC6/PGBD3	1253	ERCC6
chr10	50682216	1	G	ERCC6/PGBD3	831	ERCC6
chr10	50682334	1	A	ERCC6/PGBD3	1272	ERCC6
chr10	50684220	0	G	ERCC6/PGBD3	554	ERCC6
chr10	50684316	0	T	ERCC6/PGBD3	1387	ERCC6
chr10	50684320	1	C	ERCC6/PGBD3	653	ERCC6
chr10	50684434	1	C	ERCC6/PGBD3	1403	ERCC6
chr10	50686374	0	C	ERCC6/PGBD3	1436	ERCC6
chr10	50686452	0	C	ERCC6/PGBD3	1605	ERCC6
chr10	50686480	1	C	ERCC6/PGBD3	1450	ERCC6
chr10	50686565	1	G	ERCC6/PGBD3	1642	ERCC6
chr10	50690672	0	T	ERCC6/PGBD3	874	ERCC6
chr10	50690741	0	G	ERCC6/PGBD3	849	ERCC6
chr10	50690786	1	G	ERCC6/PGBD3	872	ERCC6
chr10	50690800	0	G	ERCC6/PGBD3	1086	ERCC6
chr10	50690851	1	T	ERCC6/PGBD3	897	ERCC6
chr10	50690900	0	G	ERCC6/PGBD3	2316	ERCC6
chr10	50690910	1	C	ERCC6/PGBD3	1071	ERCC6
chr10	50691019	1	G	ERCC6/PGBD3	2293	ERCC6
chr10	50691306	0	T	ERCC6/PGBD3	1371	ERCC6
chr10	50691407	0	G	ERCC6/PGBD3	1473	ERCC6
chr10	50691424	1	G	ERCC6/PGBD3	1340	ERCC6
chr10	50691499	0	G	ERCC6/PGBD3	924	ERCC6
chr10	50691527	1	T	ERCC6/PGBD3	1488	ERCC6
chr10	50691614	1	T	ERCC6/PGBD3	915	ERCC6
chr10	50701133	0	A	ERCC6/PGBD3	1617	ERCC6
chr10	50701208	0	G	ERCC6/PGBD3	1197	ERCC6
chr10	50701252	1	T	ERCC6/PGBD3	1476	ERCC6
chr10	50701325	1	C	ERCC6/PGBD3	1262	ERCC6
chr10	50708529	0	C	ERCC6/PGBD3	1379	ERCC6
chr10	50708636	0	A	ERCC6/PGBD3	1458	ERCC6
chr10	50708638	1	G	ERCC6/PGBD3	1461	ERCC6
chr10	50708748	0	A	ERCC6/PGBD3	2064	ERCC6
chr10	50708753	1	A	ERCC6/PGBD3	1413	ERCC6
chr10	50708866	1	G	ERCC6/PGBD3	2094	ERCC6
chr10	50713909	0	G	ERCC6/PGBD3	2065	ERCC6
chr10	50714026	0	T	ERCC6/PGBD3	2111	ERCC6
chr10	50714027	1	C	ERCC6/PGBD3	2077	ERCC6
chr10	50714146	1	C	ERCC6/PGBD3	2203	ERCC6
chr10	50723337	0	G	ERCC6/PGBD3	1186	ERCC6
chr10	50723411	0	C	ERCC6/PGBD3	1288	ERCC6
chr10	50723452	1	T	ERCC6/PGBD3	1131	ERCC6
chr10	50723473	0	C	ERCC6/PGBD3	503	ERCC6
chr10	50723528	1	C	ERCC6/PGBD3	1262	ERCC6
chr10	50723581	0	T	ERCC6/PGBD3	1018	ERCC6
chr10	50723591	1	G	ERCC6/PGBD3	452	ERCC6
chr10	50723696	0	A	ERCC6/PGBD3	690	ERCC6
chr10	50723701	1	A	ERCC6/PGBD3	925	ERCC6
chr10	50723798	0	C	ERCC6/PGBD3	559	ERCC6
chr10	50723809	1	T	ERCC6/PGBD3	685	ERCC6
chr10	50723868	0	C	ERCC6/PGBD3	520	ERCC6
chr10	50723909	1	C	ERCC6/PGBD3	544	ERCC6
chr10	50723929	0	C	ERCC6/PGBD3	541	ERCC6
chr10	50723957	1	G	ERCC6/PGBD3	544	ERCC6
chr10	50724034	0	C	ERCC6/PGBD3	398	ERCC6
chr10	50724038	1	C	ERCC6/PGBD3	593	ERCC6
chr10	50724128	0	C	ERCC6/PGBD3	434	ERCC6
chr10	50724146	1	G	ERCC6/PGBD3	430	ERCC6
chr10	50724240	0	A	ERCC6/PGBD3	452	ERCC6
chr10	50724241	1	A	ERCC6/PGBD3	342	ERCC6
chr10	50724291	0	G	ERCC6/PGBD3	529	ERCC6
chr10	50724357	1	G	ERCC6/PGBD3	383	ERCC6
chr10	50724408	0	G	ERCC6/PGBD3	444	ERCC6
chr10	50724409	1	C	ERCC6/PGBD3	480	ERCC6
chr10	50724481	0	G	ERCC6/PGBD3	373	ERCC6
chr10	50724522	1	A	ERCC6/PGBD3	440	ERCC6
chr10	50724566	0	G	ERCC6/PGBD3	499	ERCC6
chr10	50724568	1	C	ERCC6/PGBD3	370	ERCC6
chr10	50724644	0	G	ERCC6/PGBD3	736	ERCC6
chr10	50724685	1	A	ERCC6/PGBD3	448	ERCC6
chr10	50724750	0	G	ERCC6/PGBD3	700	ERCC6
chr10	50724751	1	G	ERCC6/PGBD3	764	ERCC6
chr10	50724791	0	C	ERCC6/PGBD3	676	ERCC6
chr10	50724867	1	T	ERCC6/PGBD3	617	ERCC6
chr10	50724889	0	G	ERCC6/PGBD3	682	ERCC6
chr10	50724908	1	C	ERCC6/PGBD3	656	ERCC6
chr10	50724994	0	G	ERCC6/PGBD3	940	ERCC6
chr10	50725001	1	G	ERCC6/PGBD3	814	ERCC6
chr10	50725031	0	C	ERCC6/PGBD3	691	ERCC6
chr10	50725107	1	G	ERCC6/PGBD3	1000	ERCC6
chr10	50725131	0	T	ERCC6/PGBD3	964	ERCC6
chr10	50725144	1	C	ERCC6/PGBD3	822	ERCC6
chr10	50725245	1	G	ERCC6/PGBD3	1004	ERCC6
chr10	50732042	0	A	ERCC6/PGBD3	741	ERCC6
chr10	50732107	0	C	ERCC6/PGBD3	828	ERCC6
chr10	50732161	1	C	ERCC6/PGBD3	658	ERCC6
chr10	50732219	0	C	ERCC6/PGBD3	289	ERCC6
chr10	50732224	1	G	ERCC6/PGBD3	828	ERCC6
chr10	50732292	0	A	ERCC6/PGBD3	406	ERCC6
chr10	50732315	1	C	ERCC6/PGBD3	164	ERCC6
chr10	50732374	0	C	ERCC6/PGBD3	313	ERCC6
chr10	50732400	1	A	ERCC6/PGBD3	360	ERCC6
chr10	50732467	0	T	ERCC6/PGBD3	737	ERCC6
chr10	50732468	1	C	ERCC6/PGBD3	330	ERCC6
chr10	50732536	0	G	ERCC6/PGBD3	959	ERCC6
chr10	50732579	1	T	ERCC6/PGBD3	641	ERCC6
chr10	50732614	0	G	ERCC6/PGBD3	883	ERCC6
chr10	50732655	1	T	ERCC6/PGBD3	1073	ERCC6
chr10	50732675	0	T	ERCC6/PGBD3	302	ERCC6
chr10	50732729	1	A	ERCC6/PGBD3	939	ERCC6
chr10	50732767	0	C	ERCC6/PGBD3	693	ERCC6
chr10	50732796	1	A	ERCC6/PGBD3	351	ERCC6
chr10	50732884	1	A	ERCC6/PGBD3	800	ERCC6
chr10	50736410	0	A	ERCC6/PGBD3	1731	ERCC6
chr10	50736495	0	T	ERCC6/PGBD3	978	ERCC6
chr10	50736529	1	G	ERCC6/PGBD3	1730	ERCC6
chr10	50736601	1	C	ERCC6/PGBD3	1039	ERCC6
chr10	50738723	0	T	ERCC6/PGBD3	78	ERCC6
chr10	50738801	0	T	ERCC6/PGBD3	1179	ERCC6
chr10	50738834	1	G	ERCC6/PGBD3	78	ERCC6
chr10	50738889	0	G	ERCC6/PGBD3	4	ERCC6
chr10	50738906	1	G	ERCC6/PGBD3	1288	ERCC6
chr10	50739003	1	G	ERCC6/PGBD3	2	ERCC6
chr10	50740548	0	T	ERCC6/PGBD3	528	ERCC6
chr10	50740620	0	T	ERCC6/PGBD3	492	ERCC6
chr10	50740666	1	A	ERCC6/PGBD3	381	ERCC6
chr10	50740669	0	G	ERCC6/PGBD3	440	ERCC6
chr10	50740712	1	T	ERCC6/PGBD3	290	ERCC6
chr10	50740742	0	A	ERCC6/PGBD3	1111	ERCC6
chr10	50740777	1	A	ERCC6/PGBD3	406	ERCC6
chr10	50740788	0	T	ERCC6/PGBD3	585	ERCC6
chr10	50740864	1	A	ERCC6/PGBD3	1146	ERCC6
chr10	50740873	0	G	ERCC6/PGBD3	664	ERCC6
chr10	50740902	1	C	ERCC6/PGBD3	741	ERCC6
chr10	50740988	0	T	ERCC6/PGBD3	149	ERCC6
chr10	50740993	1	G	ERCC6/PGBD3	873	ERCC6
chr10	50741102	1	G	ERCC6/PGBD3	184	ERCC6
chr10	69881165	0	A	MYPN	784	MYPN
chr10	69881275	0	G	MYPN	729	MYPN
chr10	69881282	1	C	MYPN	679	MYPN
chr10	69881389	0	C	MYPN	815	MYPN
chr10	69881390	1	C	MYPN	638	MYPN
chr10	69881500	0	C	MYPN	279	MYPN
chr10	69881504	1	T	MYPN	832	MYPN
chr10	69881588	0	C	MYPN	1155	MYPN
chr10	69881618	1	T	MYPN	207	MYPN
chr10	69881701	0	G	MYPN	630	MYPN
chr10	69881708	1	A	MYPN	1223	MYPN
chr10	69881817	0	A	MYPN	806	MYPN
chr10	69881822	1	T	MYPN	642	MYPN
chr10	69881863	0	A	MYPN	448	MYPN
chr10	69881936	1	T	MYPN	877	MYPN
chr10	69881972	0	G	MYPN	289	MYPN
chr10	69881979	1	G	MYPN	582	MYPN
chr10	69882069	0	G	MYPN	306	MYPN
chr10	69882078	1	A	MYPN	302	MYPN
chr10	69882167	1	C	MYPN	353	MYPN
chr10	69896387	0	A	MYPN	1190	MYPN
chr10	69896491	0	A	MYPN	1	MYPN
chr10	69896492	1	A	MYPN	1227	MYPN
chr10	69896602	1	T	MYPN	0	MYPN
chr10	69902665	0	C	MYPN	1846	MYPN
chr10	69902751	0	G	MYPN	870	MYPN
chr10	69902770	0	C	MYPN	1152	MYPN
chr10	69902782	1	G	MYPN	1879	MYPN
chr10	69902842	1	G	MYPN	1008	MYPN
chr10	69902859	0	G	MYPN	1992	MYPN
chr10	69902883	1	A	MYPN	1134	MYPN
chr10	69902977	1	A	MYPN	1996	MYPN
chr10	69905187	0	A	MYPN	1739	MYPN
chr10	69905268	0	A	MYPN	0	MYPN
chr10	69905301	1	T	MYPN	1774	MYPN
chr10	69905365	1	A	MYPN	1076	MYPN
chr10	69908030	0	G	MYPN	1405	MYPN
chr10	69908128	0	G	MYPN	917	MYPN
chr10	69908145	1	C	MYPN	1421	MYPN
chr10	69908173	0	A	MYPN	189	MYPN
chr10	69908222	1	C	MYPN	640	MYPN
chr10	69908289	1	C	MYPN	189	MYPN
chr10	69909747	0	A	MYPN	1421	MYPN
chr10	69909844	0	C	MYPN	863	MYPN
chr10	69909851	1	G	MYPN	1376	MYPN
chr10	69909961	1	G	MYPN	845	MYPN
chr10	69918194	0	C	MYPN	2056	MYPN
chr10	69918265	0	C	MYPN	22	MYPN
chr10	69918309	1	C	MYPN	1999	MYPN
chr10	69918360	1	C	MYPN	18	MYPN
chr10	69921391	0	G	MYPN	1048	MYPN
chr10	69921464	0	C	MYPN	0	MYPN
chr10	69921503	1	G	MYPN	934	MYPN
chr10	69921569	1	A	MYPN	1	MYPN
chr10	69925436	0	C	MYPN	978	MYPN
chr10	69925504	0	C	MYPN	1043	MYPN
chr10	69925547	1	G	MYPN	1122	MYPN
chr10	69925612	1	G	MYPN	1110	MYPN
chr10	69925964	0	C	MYPN	546	MYPN
chr10	69926073	0	C	MYPN	570	MYPN
chr10	69926080	1	C	MYPN	565	MYPN
chr10	69926164	0	C	MYPN	705	MYPN
chr10	69926193	1	T	MYPN	463	MYPN
chr10	69926253	0	C	MYPN	460	MYPN
chr10	69926274	1	A	MYPN	487	MYPN
chr10	69926284	0	T	MYPN	870	MYPN
chr10	69926338	1	G	MYPN	5	MYPN
chr10	69926381	0	C	MYPN	795	MYPN
chr10	69926405	1	T	MYPN	917	MYPN
chr10	69926496	1	T	MYPN	911	MYPN
chr10	69933785	0	C	MYPN	1231	MYPN
chr10	69933874	0	C	MYPN	942	MYPN
chr10	69933903	1	C	MYPN	1098	MYPN
chr10	69933982	0	G	MYPN	484	MYPN
chr10	69933987	1	C	MYPN	1018	MYPN
chr10	69934088	0	T	MYPN	765	MYPN
chr10	69934093	1	C	MYPN	373	MYPN
chr10	69934184	0	T	MYPN	654	MYPN
chr10	69934187	1	A	MYPN	780	MYPN
chr10	69934294	0	T	MYPN	888	MYPN
chr10	69934306	1	T	MYPN	694	MYPN
chr10	69934409	0	T	MYPN	267	MYPN
chr10	69934416	1	A	MYPN	905	MYPN
chr10	69934522	1	C	MYPN	475	MYPN
chr10	69935017	0	C	MYPN	234	MYPN
chr10	69935077	0	C	MYPN	1620	MYPN
chr10	69935120	1	C	MYPN	313	MYPN
chr10	69935162	0	G	MYPN	1607	MYPN
chr10	69935190	1	C	MYPN	1453	MYPN
chr10	69935280	1	G	MYPN	1777	MYPN
chr10	69948620	0	C	MYPN	546	MYPN
chr10	69948723	0	G	MYPN	1582	MYPN
chr10	69948734	1	G	MYPN	521	MYPN
chr10	69948819	0	T	MYPN	1167	MYPN
chr10	69948830	1	G	MYPN	1547	MYPN
chr10	69948936	1	G	MYPN	1218	MYPN
chr10	69954079	0	A	MYPN	2586	MYPN
chr10	69954191	0	T	MYPN	1955	MYPN
chr10	69954194	1	G	MYPN	2599	MYPN
chr10	69954309	1	A	MYPN	1940	MYPN
chr10	69955121	0	C	MYPN	1772	MYPN
chr10	69955235	0	T	MYPN	1773	MYPN
chr10	69955238	1	T	MYPN	2	MYPN
chr10	69955349	1	G	MYPN	1781	MYPN
chr10	69957041	0	A	MYPN	1810	MYPN
chr10	69957129	0	A	MYPN	1645	MYPN
chr10	69957160	1	T	MYPN	1811	MYPN
chr10	69957244	0	C	MYPN	61	MYPN
chr10	69957250	1	C	MYPN	1631	MYPN
chr10	69957378	1	C	MYPN	61	MYPN
chr10	69959085	0	G	MYPN	1217	MYPN
chr10	69959187	0	T	MYPN	1850	MYPN
chr10	69959197	1	A	MYPN	1165	MYPN
chr10	69959287	0	A	MYPN	1276	MYPN
chr10	69959303	1	A	MYPN	1893	MYPN
chr10	69959405	1	C	MYPN	1293	MYPN
chr10	69961585	0	G	MYPN	1708	MYPN
chr10	69961627	0	C	MYPN	1369	MYPN
chr10	69961700	1	T	MYPN	1696	MYPN
chr10	69961710	0	G	MYPN	1199	MYPN
chr10	69961737	1	C	MYPN	1392	MYPN
chr10	69961825	1	G	MYPN	1336	MYPN
chr10	69966486	0	C	MYPN	1602	MYPN
chr10	69966567	0	C	MYPN	1415	MYPN
chr10	69966602	1	G	MYPN	1596	MYPN
chr10	69966686	1	A	MYPN	1405	MYPN
chr10	69970008	0	T	MYPN	1638	MYPN
chr10	69970112	0	C	MYPN	2118	MYPN
chr10	69970121	1	G	MYPN	1675	MYPN
chr10	69970217	0	G	MYPN	1865	MYPN
chr10	69970230	1	C	MYPN	2166	MYPN
chr10	69970329	1	G	MYPN	1858	MYPN
chr10	73577133	0	C	PSAP	1509	PSAP
chr10	73577210	0	A	PSAP	1093	PSAP
chr10	73577253	1	T	PSAP	1476	PSAP
chr10	73577331	1	T	PSAP	1026	PSAP
chr10	73578312	0	A	PSAP	413	PSAP
chr10	73578430	0	A	PSAP	0	PSAP
chr10	73578433	1	T	PSAP	405	PSAP
chr10	73578542	1	T	PSAP	1224	PSAP
chr10	73578724	0	C	PSAP	556	PSAP
chr10	73578835	0	G	PSAP	605	PSAP
chr10	73578844	1	C	PSAP	455	PSAP
chr10	73578954	1	A	PSAP	766	PSAP
chr10	73579183	0	C	PSAP	1018	PSAP
chr10	73579268	0	G	PSAP	827	PSAP
chr10	73579303	1	C	PSAP	1073	PSAP
chr10	73579380	1	C	PSAP	760	PSAP
chr10	73579561	0	T	PSAP	535	PSAP
chr10	73579636	0	C	PSAP	808	PSAP
chr10	73579663	1	A	PSAP	552	PSAP
chr10	73579744	1	A	PSAP	808	PSAP
chr10	73579945	0	T	PSAP	313	PSAP
chr10	73580045	0	T	PSAP	1398	PSAP
chr10	73580067	1	T	PSAP	1839	PSAP
chr10	73580156	1	C	PSAP	1450	PSAP
chr10	73581595	0	G	PSAP	1616	PSAP
chr10	73581673	0	T	PSAP	811	PSAP
chr10	73581717	1	T	PSAP	1618	PSAP
chr10	73581764	0	G	PSAP	1058	PSAP
chr10	73581780	1	A	PSAP	696	PSAP
chr10	73581870	1	T	PSAP	1077	PSAP
chr10	73583620	0	T	PSAP	1999	PSAP
chr10	73583739	1	A	PSAP	1980	PSAP
chr10	73585549	0	G	PSAP	1361	PSAP
chr10	73585636	0	G	PSAP	1048	PSAP
chr10	73585666	1	C	PSAP	1386	PSAP
chr10	73585745	1	C	PSAP	1045	PSAP
chr10	73587698	0	C	PSAP	910	PSAP
chr10	73587774	0	G	PSAP	1239	PSAP
chr10	73587811	1	T	PSAP	881	PSAP
chr10	73587869	0	T	PSAP	597	PSAP
chr10	73587872	1	C	PSAP	1248	PSAP
chr10	73587973	1	C	PSAP	593	PSAP
chr10	73588599	0	A	PSAP	831	PSAP
chr10	73588690	0	T	PSAP	518	PSAP
chr10	73588719	1	A	PSAP	832	PSAP
chr10	73588776	0	A	PSAP	712	PSAP
chr10	73588781	1	C	PSAP	438	PSAP
chr10	73588894	1	C	PSAP	779	PSAP
chr10	73590860	0	A	PSAP	1591	PSAP
chr10	73590940	0	G	PSAP	1513	PSAP
chr10	73590979	1	G	PSAP	1588	PSAP
chr10	73591056	1	G	PSAP	1515	PSAP
chr10	73591548	0	G	PSAP	1183	PSAP
chr10	73591653	0	T	PSAP	4	PSAP
chr10	73591664	1	C	PSAP	1156	PSAP
chr10	73591766	1	C	PSAP	1161	PSAP
chr10	73594079	0	G	PSAP	765	PSAP
chr10	73594154	0	T	PSAP	1059	PSAP
chr10	73594198	1	A	PSAP	788	PSAP
chr10	73594271	0	A	PSAP	1180	PSAP
chr10	73594272	1	A	PSAP	1043	PSAP
chr10	73594384	1	C	PSAP	1150	PSAP
chr11	2466611	0	A	KCNQ1.1	11	KCNQ1
chr11	2466670	0	C	KCNQ1.1	0	KCNQ1
chr11	2466705	1	A	KCNQ1.1	11	KCNQ1
chr11	2466746	1	A	KCNQ1.1	27	KCNQ1
chr11	2482855	0	T	KCNQ1.1	964	KCNQ1
chr11	2482968	1	A	KCNQ1.1	1088	KCNQ1
chr11	2549115	0	G	KCNQ1.1	1681	KCNQ1
chr11	2549169	0	T	KCNQ1.1	1300	KCNQ1
chr11	2549237	1	C	KCNQ1.1	1688	KCNQ1
chr11	2549289	1	C	KCNQ1.1	1346	KCNQ1
chr11	2591805	0	A	KCNQ1.1	890	KCNQ1
chr11	2591862	0	T	KCNQ1.1	867	KCNQ1
chr11	2591880	0	T	KCNQ1.1	999	KCNQ1
chr11	2591927	1	A	KCNQ1.1	874	KCNQ1
chr11	2591978	1	A	KCNQ1.1	858	KCNQ1
chr11	2592022	1	T	KCNQ1.1	1173	KCNQ1
chr11	2592494	0	T	KCNQ1.1	11	KCNQ1
chr11	2592638	1	G	KCNQ1.1	1513	KCNQ1
chr11	2593272	0	T	KCNQ1.1	0	KCNQ1
chr11	2593418	1	C	KCNQ1.1	628	KCNQ1
chr11	2593957	0	C	KCNQ1.1	773	KCNQ1
chr11	2594065	0	T	KCNQ1.1	143	KCNQ1
chr11	2594094	1	T	KCNQ1.1	0	KCNQ1
chr11	2594099	0	C	KCNQ1.1	914	KCNQ1
chr11	2594131	1	T	KCNQ1.1	150	KCNQ1
chr11	2594191	0	A	KCNQ1.1	394	KCNQ1
chr11	2594217	1	G	KCNQ1.1	899	KCNQ1
chr11	2594295	1	T	KCNQ1.1	381	KCNQ1
chr11	2604595	0	T	KCNQ1.1	1160	KCNQ1
chr11	2604675	0	C	KCNQ1.1	326	KCNQ1
chr11	2604719	1	A	KCNQ1.1	1179	KCNQ1
chr11	2604754	0	C	KCNQ1.1	1592	KCNQ1
chr11	2604757	1	C	KCNQ1.1	11	KCNQ1
chr11	2604873	1	A	KCNQ1.1	1600	KCNQ1
chr11	2606382	0	G	KCNQ1.1	1080	KCNQ1
chr11	2606437	0	C	KCNQ1.1	1232	KCNQ1
chr11	2606498	1	C	KCNQ1.1	1088	KCNQ1
chr11	2606559	1	G	KCNQ1.1	1060	KCNQ1
chr11	2608746	0	G	KCNQ1.1	369	KCNQ1
chr11	2608817	0	T	KCNQ1.1	580	KCNQ1
chr11	2608847	1	G	KCNQ1.1	338	KCNQ1
chr11	2608892	0	A	KCNQ1.1	997	KCNQ1
chr11	2608911	1	A	KCNQ1.1	570	KCNQ1
chr11	2609014	1	G	KCNQ1.1	1006	KCNQ1
chr11	2609920	0	A	KCNQ1.1	0	KCNQ1
chr11	2609975	0	C	KCNQ1.1	1040	KCNQ1
chr11	2609992	1	G	KCNQ1.1	467	KCNQ1
chr11	2610064	0	T	KCNQ1.1	1313	KCNQ1
chr11	2610074	1	T	KCNQ1.1	1031	KCNQ1
chr11	2610184	1	T	KCNQ1.1	1304	KCNQ1
chr11	2683088	0	A	KCNQ1.1	27	KCNQ1
chr11	2683193	0	A	KCNQ1.1	1801	KCNQ1
chr11	2683206	1	C	KCNQ1.1	22	KCNQ1
chr11	2683311	0	A	KCNQ1.1	482	KCNQ1
chr11	2683313	1	T	KCNQ1.1	1835	KCNQ1
chr11	2683409	1	G	KCNQ1.1	488	KCNQ1
chr11	2789986	0	T	KCNQ1.2	1122	KCNQ1
chr11	2790055	0	T	KCNQ1.2	529	KCNQ1
chr11	2790108	1	A	KCNQ1.2	1210	KCNQ1
chr11	2790128	0	T	KCNQ1.2	609	KCNQ1
chr11	2790143	1	A	KCNQ1.2	529	KCNQ1
chr11	2790239	1	A	KCNQ1.2	729	KCNQ1
chr11	2797168	0	T	KCNQ1.2	696	KCNQ1
chr11	2797260	0	T	KCNQ1.2	353	KCNQ1
chr11	2797265	1	A	KCNQ1.2	595	KCNQ1
chr11	2797384	1	C	KCNQ1.2	431	KCNQ1
chr11	2798165	0	T	KCNQ1.2	964	KCNQ1
chr11	2798261	0	A	KCNQ1.2	1029	KCNQ1
chr11	2798272	1	T	KCNQ1.2	968	KCNQ1
chr11	2798380	1	G	KCNQ1.2	1053	KCNQ1
chr11	2799183	0	T	KCNQ1.2	283	KCNQ1
chr11	2799259	0	G	KCNQ1.2	378	KCNQ1
chr11	2799262	1	G	KCNQ1.2	282	KCNQ1
chr11	2799349	1	G	KCNQ1.2	544	KCNQ1
chr11	2868973	0	T	KCNQ1.2	172	KCNQ1
chr11	2869040	1	T	KCNQ1.2	175	KCNQ1
chr11	2869160	0	T	KCNQ1.2	402	KCNQ1
chr11	2869302	1	T	KCNQ1.2	453	KCNQ1
chr13	28578153	0	G	FLT3	1616	FLT3
chr13	28578251	0	G	FLT3	1229	FLT3
chr13	28578272	1	G	FLT3	1603	FLT3
chr13	28578364	1	T	FLT3	1228	FLT3
chr13	28588520	0	G	FLT3	463	FLT3
chr13	28588605	0	G	FLT3	1453	FLT3
[truncated: 1,566 more rows]
