# Supplementary material for: Quantitative analysis of differences in copy numbers using read depth obtained from PCR-enriched samples and controls
Source: BMC Bioinformatics. 2015 Jan 28;16:17. doi: 10.1186/s12859-014-0428-5 (PMC4384318; doi:10.1186/s12859-014-0428-5)
Supplement: Additional file 2 — Primer read depth raw data. This archive (zip) contains one tab-separated text file (tsv) per sequencing run and sample. Each file name is composed of the run id and sample name. The column definitions are: chromosome, position, direction, reference base, cluster name, depth and original gene name. [file 12859_2014_428_MOESM2_ESM.zip › M62_NA09888.tsv]

chr1	5923229	0	A	NPHP4	1095	NPHP4
chr1	5923335	0	A	NPHP4	614	NPHP4
chr1	5923341	1	T	NPHP4	1085	NPHP4
chr1	5923429	0	A	NPHP4	1149	NPHP4
chr1	5923440	1	A	NPHP4	631	NPHP4
chr1	5923549	1	A	NPHP4	1235	NPHP4
chr1	5923905	0	T	NPHP4	1411	NPHP4
chr1	5923969	0	A	NPHP4	944	NPHP4
chr1	5924027	1	G	NPHP4	1368	NPHP4
chr1	5924046	0	C	NPHP4	943	NPHP4
chr1	5924083	1	A	NPHP4	940	NPHP4
chr1	5924163	1	A	NPHP4	1002	NPHP4
chr1	5924358	0	G	NPHP4	871	NPHP4
chr1	5924398	0	C	NPHP4	1196	NPHP4
chr1	5924476	1	G	NPHP4	734	NPHP4
chr1	5924492	0	C	NPHP4	402	NPHP4
chr1	5924522	1	A	NPHP4	1259	NPHP4
chr1	5924614	1	C	NPHP4	397	NPHP4
chr1	5925096	0	T	NPHP4	676	NPHP4
chr1	5925166	0	A	NPHP4	972	NPHP4
chr1	5925196	1	A	NPHP4	702	NPHP4
chr1	5925210	0	C	NPHP4	568	NPHP4
chr1	5925289	1	A	NPHP4	969	NPHP4
chr1	5925329	1	G	NPHP4	564	NPHP4
chr1	5926362	0	C	NPHP4	1699	NPHP4
chr1	5926431	0	A	NPHP4	714	NPHP4
chr1	5926484	1	A	NPHP4	1702	NPHP4
chr1	5926500	0	C	NPHP4	525	NPHP4
chr1	5926524	1	A	NPHP4	742	NPHP4
chr1	5926592	1	C	NPHP4	504	NPHP4
chr1	5927055	0	G	NPHP4	598	NPHP4
chr1	5927090	0	C	NPHP4	655	NPHP4
chr1	5927150	1	C	NPHP4	690	NPHP4
chr1	5927197	1	A	NPHP4	658	NPHP4
chr1	5927755	0	G	NPHP4	887	NPHP4
chr1	5927842	0	G	NPHP4	1430	NPHP4
chr1	5927860	1	G	NPHP4	939	NPHP4
chr1	5927877	0	T	NPHP4	1112	NPHP4
chr1	5927952	1	A	NPHP4	1454	NPHP4
chr1	5927997	1	C	NPHP4	1099	NPHP4
chr1	5933291	0	T	NPHP4	29	NPHP4
chr1	5933354	0	C	NPHP4	1003	NPHP4
chr1	5933408	1	A	NPHP4	30	NPHP4
chr1	5933461	1	T	NPHP4	993	NPHP4
chr1	5934471	0	T	NPHP4	47	NPHP4
chr1	5934513	0	T	NPHP4	813	NPHP4
chr1	5934563	1	T	NPHP4	43	NPHP4
chr1	5934569	0	A	NPHP4	852	NPHP4
chr1	5934636	1	G	NPHP4	831	NPHP4
chr1	5934650	0	C	NPHP4	455	NPHP4
chr1	5934682	1	T	NPHP4	825	NPHP4
chr1	5934748	1	A	NPHP4	415	NPHP4
chr1	5934833	0	G	NPHP4	2155	NPHP4
chr1	5934937	0	A	NPHP4	180	NPHP4
chr1	5934952	1	A	NPHP4	2176	NPHP4
chr1	5934981	0	G	NPHP4	1402	NPHP4
chr1	5935004	1	C	NPHP4	311	NPHP4
chr1	5935120	1	T	NPHP4	1316	NPHP4
chr1	5935125	0	G	NPHP4	997	NPHP4
chr1	5935248	1	T	NPHP4	1072	NPHP4
chr1	5937107	0	G	NPHP4	1184	NPHP4
chr1	5937152	0	C	NPHP4	1386	NPHP4
chr1	5937205	1	A	NPHP4	1118	NPHP4
chr1	5937228	0	A	NPHP4	1016	NPHP4
chr1	5937295	1	A	NPHP4	1295	NPHP4
chr1	5937299	0	G	NPHP4	329	NPHP4
chr1	5937351	1	G	NPHP4	1075	NPHP4
chr1	5937397	1	G	NPHP4	274	NPHP4
chr1	5940172	0	A	NPHP4	1293	NPHP4
chr1	5940277	0	C	NPHP4	1377	NPHP4
chr1	5940281	1	T	NPHP4	1271	NPHP4
chr1	5940386	1	C	NPHP4	1414	NPHP4
chr1	5947263	0	T	NPHP4	553	NPHP4
chr1	5947330	0	G	NPHP4	1602	NPHP4
chr1	5947378	1	T	NPHP4	555	NPHP4
chr1	5947448	0	T	NPHP4	618	NPHP4
chr1	5947452	1	C	NPHP4	1586	NPHP4
chr1	5947477	0	T	NPHP4	9	NPHP4
chr1	5947534	1	A	NPHP4	608	NPHP4
chr1	5947617	1	A	NPHP4	1392	NPHP4
chr1	5950883	0	A	NPHP4	410	NPHP4
chr1	5950939	0	C	NPHP4	1	NPHP4
chr1	5950985	1	A	NPHP4	424	NPHP4
chr1	5951049	0	C	NPHP4	753	NPHP4
chr1	5951061	1	A	NPHP4	712	NPHP4
chr1	5951167	1	T	NPHP4	821	NPHP4
chr1	5964655	0	T	NPHP4	1565	NPHP4
chr1	5964725	0	G	NPHP4	433	NPHP4
chr1	5964794	1	G	NPHP4	17	NPHP4
chr1	5964812	0	A	NPHP4	1507	NPHP4
chr1	5964839	1	A	NPHP4	463	NPHP4
chr1	5964932	1	G	NPHP4	1479	NPHP4
chr1	5965326	0	G	NPHP4	817	NPHP4
chr1	5965374	0	G	NPHP4	518	NPHP4
chr1	5965416	1	G	NPHP4	682	NPHP4
chr1	5965434	0	G	NPHP4	1012	NPHP4
chr1	5965464	1	G	NPHP4	502	NPHP4
chr1	5965476	0	C	NPHP4	728	NPHP4
chr1	5965553	1	A	NPHP4	1023	NPHP4
chr1	5965592	1	A	NPHP4	876	NPHP4
chr1	5965641	0	C	NPHP4	702	NPHP4
chr1	5965716	0	A	NPHP4	632	NPHP4
chr1	5965745	1	C	NPHP4	796	NPHP4
chr1	5965821	0	C	NPHP4	677	NPHP4
chr1	5965839	1	T	NPHP4	568	NPHP4
chr1	5965929	1	C	NPHP4	652	NPHP4
chr1	5967139	0	T	NPHP4	1958	NPHP4
chr1	5967279	0	A	NPHP4	240	NPHP4
chr1	5967280	1	C	NPHP4	1773	NPHP4
chr1	5967346	1	A	NPHP4	254	NPHP4
chr1	5969187	0	G	NPHP4	1515	NPHP4
chr1	5969305	1	A	NPHP4	1595	NPHP4
chr1	5987662	0	T	NPHP4	483	NPHP4
chr1	5987737	0	A	NPHP4	2162	NPHP4
chr1	5987786	1	A	NPHP4	489	NPHP4
chr1	5987800	0	G	NPHP4	1132	NPHP4
chr1	5987861	1	G	NPHP4	2153	NPHP4
chr1	5987897	1	C	NPHP4	896	NPHP4
chr1	5993123	0	C	NPHP4	1584	NPHP4
chr1	5993189	0	A	NPHP4	679	NPHP4
chr1	5993237	1	C	NPHP4	1575	NPHP4
chr1	5993250	0	C	NPHP4	1477	NPHP4
chr1	5993304	1	G	NPHP4	726	NPHP4
chr1	5993309	0	A	NPHP4	1532	NPHP4
chr1	5993370	1	A	NPHP4	1322	NPHP4
chr1	5993432	1	A	NPHP4	1344	NPHP4
chr1	6007100	0	A	NPHP4	1471	NPHP4
chr1	6007202	0	C	NPHP4	1179	NPHP4
chr1	6007210	1	A	NPHP4	1421	NPHP4
chr1	6007305	0	C	NPHP4	1766	NPHP4
chr1	6007310	1	C	NPHP4	1066	NPHP4
chr1	6007428	1	T	NPHP4	1766	NPHP4
chr1	6008067	0	A	NPHP4	1872	NPHP4
chr1	6008164	0	A	NPHP4	1786	NPHP4
chr1	6008189	1	A	NPHP4	1882	NPHP4
chr1	6008245	0	T	NPHP4	762	NPHP4
chr1	6008307	1	C	NPHP4	1772	NPHP4
chr1	6008351	1	G	NPHP4	753	NPHP4
chr1	6012757	0	C	NPHP4	920	NPHP4
chr1	6012814	0	C	NPHP4	1340	NPHP4
chr1	6012858	1	T	NPHP4	825	NPHP4
chr1	6012932	1	G	NPHP4	1343	NPHP4
chr1	6021795	0	T	NPHP4	1624	NPHP4
chr1	6021875	0	G	NPHP4	1530	NPHP4
chr1	6021911	1	G	NPHP4	1509	NPHP4
chr1	6021989	0	T	NPHP4	1392	NPHP4
chr1	6021993	1	G	NPHP4	1510	NPHP4
chr1	6022097	1	A	NPHP4	1325	NPHP4
chr1	6027331	0	T	NPHP4	1377	NPHP4
chr1	6027444	1	A	NPHP4	1404	NPHP4
chr1	6029048	0	C	NPHP4	2033	NPHP4
chr1	6029162	0	G	NPHP4	1744	NPHP4
chr1	6029163	1	C	NPHP4	2054	NPHP4
chr1	6029224	0	T	NPHP4	1513	NPHP4
chr1	6029280	1	C	NPHP4	1753	NPHP4
chr1	6029344	1	G	NPHP4	1550	NPHP4
chr1	6038340	0	A	NPHP4	1146	NPHP4
chr1	6038452	0	C	NPHP4	965	NPHP4
chr1	6038457	1	A	NPHP4	1146	NPHP4
chr1	6038570	1	C	NPHP4	957	NPHP4
chr1	6046192	0	T	NPHP4	1476	NPHP4
chr1	6046262	0	C	NPHP4	0	NPHP4
chr1	6046311	1	A	NPHP4	1438	NPHP4
chr1	6046382	1	G	NPHP4	1794	NPHP4
chr2	29416015	0	G	ALK	877	ALK
chr2	29416121	0	C	ALK	580	ALK
chr2	29416133	1	G	ALK	868	ALK
chr2	29416210	0	A	ALK	823	ALK
chr2	29416222	1	G	ALK	457	ALK
chr2	29416265	0	G	ALK	678	ALK
chr2	29416331	1	A	ALK	719	ALK
chr2	29416343	0	C	ALK	517	ALK
chr2	29416374	1	G	ALK	616	ALK
chr2	29416450	0	G	ALK	556	ALK
chr2	29416461	1	T	ALK	505	ALK
chr2	29416567	0	A	ALK	55	ALK
chr2	29416571	1	A	ALK	545	ALK
chr2	29416595	0	G	ALK	1046	ALK
chr2	29416669	1	T	ALK	104	ALK
chr2	29416676	0	A	ALK	176	ALK
chr2	29416716	1	C	ALK	1123	ALK
chr2	29416765	0	A	ALK	1080	ALK
chr2	29416773	1	T	ALK	256	ALK
chr2	29416874	1	A	ALK	1114	ALK
chr2	29419590	0	T	ALK	1734	ALK
chr2	29419698	0	G	ALK	1083	ALK
chr2	29419705	1	G	ALK	1629	ALK
chr2	29419811	1	A	ALK	1100	ALK
chr2	29420348	0	T	ALK	1947	ALK
chr2	29420461	0	C	ALK	1006	ALK
chr2	29420468	1	A	ALK	1924	ALK
chr2	29420539	0	G	ALK	833	ALK
chr2	29420554	1	A	ALK	1012	ALK
chr2	29420650	1	A	ALK	854	ALK
chr2	29430015	0	T	ALK	1503	ALK
chr2	29430107	0	T	ALK	1977	ALK
chr2	29430126	1	A	ALK	1407	ALK
chr2	29430216	1	A	ALK	2051	ALK
chr2	29432564	0	T	ALK	1388	ALK
chr2	29432653	0	T	ALK	805	ALK
chr2	29432685	1	A	ALK	1365	ALK
chr2	29432728	0	T	ALK	2480	ALK
chr2	29432741	1	G	ALK	829	ALK
chr2	29432841	1	T	ALK	2485	ALK
chr2	29436760	0	T	ALK	2234	ALK
chr2	29436874	0	A	ALK	1281	ALK
chr2	29436877	1	T	ALK	28	ALK
chr2	29436994	1	G	ALK	1279	ALK
chr2	29443547	0	G	ALK	1671	ALK
chr2	29443611	0	T	ALK	1444	ALK
chr2	29443668	1	A	ALK	1699	ALK
chr2	29443732	1	T	ALK	1440	ALK
chr2	29445156	0	G	ALK	687	ALK
chr2	29445242	0	T	ALK	772	ALK
chr2	29445248	1	C	ALK	706	ALK
chr2	29445327	0	T	ALK	827	ALK
chr2	29445361	1	T	ALK	877	ALK
chr2	29445388	0	C	ALK	1133	ALK
chr2	29445429	1	A	ALK	851	ALK
chr2	29445507	1	C	ALK	1125	ALK
chr2	29446167	0	A	ALK	991	ALK
chr2	29446223	0	T	ALK	886	ALK
chr2	29446267	0	G	ALK	1256	ALK
chr2	29446287	1	G	ALK	1000	ALK
chr2	29446331	1	T	ALK	942	ALK
chr2	29446339	0	A	ALK	1327	ALK
chr2	29446390	1	G	ALK	1182	ALK
chr2	29446458	1	C	ALK	1334	ALK
chr2	29448273	0	A	ALK	1072	ALK
chr2	29448332	0	A	ALK	1460	ALK
chr2	29448383	1	A	ALK	1048	ALK
chr2	29448452	1	G	ALK	1348	ALK
chr2	29449753	0	G	ALK	1313	ALK
chr2	29449848	0	T	ALK	607	ALK
chr2	29449873	1	T	ALK	1303	ALK
chr2	29449888	0	G	ALK	175	ALK
chr2	29449942	1	T	ALK	597	ALK
chr2	29450004	1	C	ALK	183	ALK
chr2	29450414	0	G	ALK	1192	ALK
chr2	29450441	0	T	ALK	1014	ALK
chr2	29450498	0	C	ALK	1275	ALK
chr2	29450513	1	G	ALK	1199	ALK
chr2	29450552	1	C	ALK	1016	ALK
chr2	29450621	1	G	ALK	1253	ALK
chr2	29451711	0	C	ALK	42	ALK
chr2	29451759	0	C	ALK	29	ALK
chr2	29451829	1	C	ALK	40	ALK
chr2	29451885	0	T	ALK	588	ALK
chr2	29451892	1	C	ALK	31	ALK
chr2	29451974	1	G	ALK	741	ALK
chr2	29455093	0	C	ALK	1533	ALK
chr2	29455199	0	A	ALK	1596	ALK
chr2	29455210	1	G	ALK	1542	ALK
chr2	29455248	0	T	ALK	0	ALK
chr2	29455311	1	T	ALK	1505	ALK
chr2	29455389	1	T	ALK	0	ALK
chr2	29456410	0	A	ALK	1556	ALK
chr2	29456508	0	C	ALK	1872	ALK
chr2	29456531	1	C	ALK	1554	ALK
chr2	29456613	1	C	ALK	1885	ALK
chr2	29462479	0	T	ALK	1614	ALK
chr2	29462593	0	T	ALK	1200	ALK
chr2	29462601	1	T	ALK	1597	ALK
chr2	29462658	0	T	ALK	1944	ALK
chr2	29462706	1	G	ALK	1376	ALK
chr2	29462779	1	C	ALK	1951	ALK
chr2	29473931	0	G	ALK	936	ALK
chr2	29474018	0	G	ALK	1646	ALK
chr2	29474055	1	T	ALK	956	ALK
chr2	29474130	0	T	ALK	11	ALK
chr2	29474132	1	A	ALK	1594	ALK
chr2	29474232	1	A	ALK	11	ALK
chr2	29497904	0	C	ALK	1656	ALK
chr2	29498006	0	C	ALK	2239	ALK
chr2	29498017	1	C	ALK	1663	ALK
chr2	29498124	1	T	ALK	2210	ALK
chr2	29498193	0	A	ALK	1004	ALK
chr2	29498298	0	T	ALK	1944	ALK
chr2	29498299	1	A	ALK	926	ALK
chr2	29498419	1	A	ALK	16	ALK
chr2	29519730	0	T	ALK	1399	ALK
chr2	29519814	0	G	ALK	822	ALK
chr2	29519846	1	C	ALK	1498	ALK
chr2	29519875	0	A	ALK	1994	ALK
chr2	29519933	1	C	ALK	836	ALK
chr2	29519990	1	C	ALK	2092	ALK
chr2	29541128	0	T	ALK	1347	ALK
chr2	29541212	0	G	ALK	1597	ALK
chr2	29541247	1	T	ALK	1556	ALK
chr2	29541331	1	C	ALK	1469	ALK
chr2	29543584	0	G	ALK	1446	ALK
chr2	29543655	0	A	ALK	326	ALK
chr2	29543703	1	C	ALK	1193	ALK
chr2	29543773	1	A	ALK	305	ALK
chr2	29551137	0	C	ALK	1272	ALK
chr2	29551235	0	T	ALK	1166	ALK
chr2	29551259	1	G	ALK	1250	ALK
chr2	29551330	0	T	ALK	39	ALK
chr2	29551342	1	A	ALK	1121	ALK
chr2	29551443	1	A	ALK	39	ALK
chr2	29606563	0	C	ALK	1101	ALK
chr2	29606667	0	C	ALK	2229	ALK
chr2	29606679	1	G	ALK	941	ALK
chr2	29606785	1	T	ALK	2221	ALK
chr2	29754741	0	C	ALK	1184	ALK
chr2	29754818	0	T	ALK	1078	ALK
chr2	29754850	1	A	ALK	1180	ALK
chr2	29754934	0	A	ALK	1993	ALK
chr2	29754937	1	A	ALK	901	ALK
chr2	29755054	1	T	ALK	2008	ALK
chr2	29917634	0	A	ALK	1120	ALK
chr2	29917742	0	G	ALK	1840	ALK
chr2	29917753	1	A	ALK	1021	ALK
chr2	29917826	0	T	ALK	688	ALK
chr2	29917863	1	C	ALK	1869	ALK
chr2	29917921	1	C	ALK	682	ALK
chr2	29940373	0	C	ALK	1976	ALK
chr2	29940481	0	T	ALK	1263	ALK
chr2	29940484	1	C	ALK	1936	ALK
chr2	29940587	1	A	ALK	1253	ALK
chr2	30142816	0	T	ALK	1624	ALK
chr2	30142877	0	A	ALK	806	ALK
chr2	30142949	0	T	ALK	0	ALK
chr2	30142957	1	A	ALK	0	ALK
chr2	30142999	1	C	ALK	816	ALK
chr2	30143003	0	T	ALK	51	ALK
chr2	30143018	1	G	ALK	11	ALK
chr2	30143143	1	T	ALK	42	ALK
chr2	47600571	0	T	EPCAM	1310	EPCAM
chr2	47600663	0	C	EPCAM	549	EPCAM
chr2	47600683	1	C	EPCAM	1247	EPCAM
chr2	47600768	1	G	EPCAM	481	EPCAM
chr2	47600875	0	G	EPCAM	919	EPCAM
chr2	47600938	0	C	EPCAM	1074	EPCAM
chr2	47600964	1	G	EPCAM	917	EPCAM
chr2	47601038	0	T	EPCAM	1024	EPCAM
chr2	47601042	1	C	EPCAM	1303	EPCAM
chr2	47601151	0	A	EPCAM	882	EPCAM
chr2	47601160	1	T	EPCAM	1002	EPCAM
chr2	47601266	1	T	EPCAM	888	EPCAM
chr2	47602339	0	T	EPCAM	872	EPCAM
chr2	47602389	0	C	EPCAM	1392	EPCAM
chr2	47602445	1	G	EPCAM	858	EPCAM
chr2	47602488	1	C	EPCAM	1361	EPCAM
chr2	47604086	0	A	EPCAM	1922	EPCAM
chr2	47604173	0	C	EPCAM	1419	EPCAM
chr2	47604202	1	A	EPCAM	1925	EPCAM
chr2	47604290	1	T	EPCAM	1564	EPCAM
chr2	47606015	0	G	EPCAM	5	EPCAM
chr2	47606112	0	T	EPCAM	1209	EPCAM
chr2	47606118	1	T	EPCAM	2	EPCAM
chr2	47606224	1	A	EPCAM	1285	EPCAM
chr2	47606866	0	T	EPCAM	1893	EPCAM
chr2	47606960	0	G	EPCAM	2828	EPCAM
chr2	47606979	1	T	EPCAM	1853	EPCAM
chr2	47607041	0	T	EPCAM	1063	EPCAM
chr2	47607079	1	A	EPCAM	2808	EPCAM
chr2	47607161	1	A	EPCAM	1129	EPCAM
chr2	47612282	0	A	EPCAM	1945	EPCAM
chr2	47612393	1	C	EPCAM	1984	EPCAM
chr2	47613668	0	A	EPCAM	3	EPCAM
chr2	47613727	0	A	EPCAM	0	EPCAM
chr2	47613767	1	G	EPCAM	1	EPCAM
chr2	47613839	1	A	EPCAM	937	EPCAM
chr3	100432492	0	C	TFG	1034	TFG
chr3	100432552	0	G	TFG	1063	TFG
chr3	100432570	0	A	TFG	1029	TFG
chr3	100432586	1	G	TFG	1052	TFG
chr3	100432638	1	G	TFG	1036	TFG
chr3	100432664	1	A	TFG	993	TFG
chr3	100432675	0	T	TFG	1084	TFG
chr3	100432811	1	C	TFG	1080	TFG
chr3	100438720	0	A	TFG	8	TFG
chr3	100438858	1	C	TFG	0	TFG
chr3	100438869	0	C	TFG	1	TFG
chr3	100438982	1	C	TFG	6	TFG
chr3	100447567	0	C	TFG	1503	TFG
chr3	100447658	0	A	TFG	1202	TFG
chr3	100447681	1	T	TFG	1497	TFG
chr3	100447778	1	T	TFG	1433	TFG
chr3	100451298	0	A	TFG	1784	TFG
chr3	100451415	0	T	TFG	2096	TFG
chr3	100451416	1	T	TFG	1927	TFG
chr3	100451510	0	G	TFG	1850	TFG
chr3	100451532	1	A	TFG	2127	TFG
chr3	100451626	1	A	TFG	1842	TFG
chr3	100455395	0	A	TFG	1999	TFG
chr3	100455458	0	C	TFG	2277	TFG
chr3	100455515	1	C	TFG	2022	TFG
chr3	100455530	0	G	TFG	2094	TFG
chr3	100455575	1	A	TFG	2270	TFG
chr3	100455648	1	G	TFG	1903	TFG
chr3	100463645	0	T	TFG	1358	TFG
chr3	100463692	0	A	TFG	962	TFG
chr3	100463765	1	T	TFG	1316	TFG
chr3	100463790	1	A	TFG	960	TFG
chr3	100466928	0	C	TFG	595	TFG
chr3	100466997	0	C	TFG	1335	TFG
chr3	100467026	1	C	TFG	630	TFG
chr3	100467092	0	A	TFG	1639	TFG
chr3	100467096	1	T	TFG	1204	TFG
chr3	100467201	0	T	TFG	1221	TFG
chr3	100467209	1	A	TFG	1894	TFG
chr3	100467283	0	A	TFG	574	TFG
chr3	100467307	1	A	TFG	1218	TFG
chr3	100467399	1	T	TFG	625	TFG
chr3	142985490	0	A	SLC9A9	2307	SLC9A9
chr3	142985580	0	C	SLC9A9	1456	SLC9A9
chr3	142985608	1	T	SLC9A9	2338	SLC9A9
chr3	142985668	0	A	SLC9A9	1529	SLC9A9
chr3	142985700	1	T	SLC9A9	1446	SLC9A9
chr3	142985776	0	T	SLC9A9	2470	SLC9A9
chr3	142985786	1	A	SLC9A9	1530	SLC9A9
chr3	142985896	1	C	SLC9A9	2562	SLC9A9
chr3	142987693	0	C	SLC9A9	1527	SLC9A9
chr3	142987740	0	G	SLC9A9	1471	SLC9A9
chr3	142987815	1	T	SLC9A9	1618	SLC9A9
chr3	142987850	1	C	SLC9A9	1451	SLC9A9
chr3	143082305	0	A	SLC9A9	1282	SLC9A9
chr3	143082385	0	T	SLC9A9	4	SLC9A9
chr3	143082425	1	A	SLC9A9	1366	SLC9A9
chr3	143082521	1	T	SLC9A9	7	SLC9A9
chr3	143100832	0	A	SLC9A9	1802	SLC9A9
chr3	143100945	0	T	SLC9A9	2879	SLC9A9
chr3	143100951	1	C	SLC9A9	1809	SLC9A9
chr3	143101061	1	G	SLC9A9	2879	SLC9A9
chr3	143185800	0	G	SLC9A9	1579	SLC9A9
chr3	143185867	0	G	SLC9A9	1568	SLC9A9
chr3	143185906	1	G	SLC9A9	1563	SLC9A9
chr3	143185969	0	A	SLC9A9	944	SLC9A9
chr3	143185973	1	G	SLC9A9	1590	SLC9A9
chr3	143186085	1	T	SLC9A9	938	SLC9A9
chr3	143212463	0	A	SLC9A9	1715	SLC9A9
chr3	143212561	0	A	SLC9A9	2232	SLC9A9
chr3	143212569	1	G	SLC9A9	1727	SLC9A9
chr3	143212680	1	T	SLC9A9	2222	SLC9A9
chr3	143214149	0	A	SLC9A9	1317	SLC9A9
chr3	143214233	0	C	SLC9A9	1969	SLC9A9
chr3	143214246	1	A	SLC9A9	1328	SLC9A9
chr3	143214348	1	A	SLC9A9	1952	SLC9A9
chr3	143271160	0	C	SLC9A9	1722	SLC9A9
chr3	143271262	0	G	SLC9A9	751	SLC9A9
chr3	143271266	1	C	SLC9A9	1694	SLC9A9
chr3	143271346	1	C	SLC9A9	911	SLC9A9
chr3	143292902	0	A	SLC9A9	2117	SLC9A9
chr3	143292973	0	A	SLC9A9	1831	SLC9A9
chr3	143293019	1	T	SLC9A9	2064	SLC9A9
chr3	143293085	1	T	SLC9A9	1708	SLC9A9
chr3	143297405	0	T	SLC9A9	1215	SLC9A9
chr3	143297503	0	T	SLC9A9	2171	SLC9A9
chr3	143297527	1	G	SLC9A9	1259	SLC9A9
chr3	143297621	1	A	SLC9A9	2201	SLC9A9
chr3	143371024	0	C	SLC9A9	1210	SLC9A9
chr3	143371117	0	T	SLC9A9	489	SLC9A9
chr3	143371126	1	C	SLC9A9	952	SLC9A9
chr3	143371230	1	T	SLC9A9	517	SLC9A9
chr3	143411962	0	G	SLC9A9	1727	SLC9A9
chr3	143412042	0	G	SLC9A9	309	SLC9A9
chr3	143412074	1	G	SLC9A9	1746	SLC9A9
chr3	143412093	0	C	SLC9A9	1942	SLC9A9
chr3	143412109	1	C	SLC9A9	307	SLC9A9
chr3	143412207	1	G	SLC9A9	1929	SLC9A9
chr3	143513793	0	G	SLC9A9	1576	SLC9A9
chr3	143513903	0	T	SLC9A9	25	SLC9A9
chr3	143513911	1	A	SLC9A9	1546	SLC9A9
chr3	143514016	1	C	SLC9A9	40	SLC9A9
chr3	143515625	0	T	SLC9A9	2	SLC9A9
chr3	143515705	0	G	SLC9A9	33	SLC9A9
chr3	143515742	1	T	SLC9A9	1	SLC9A9
chr3	143515778	1	G	SLC9A9	60	SLC9A9
chr3	143550765	0	G	SLC9A9	9	SLC9A9
chr3	143550879	0	T	SLC9A9	1746	SLC9A9
chr3	143550880	1	C	SLC9A9	5	SLC9A9
chr3	143550976	0	A	SLC9A9	2210	SLC9A9
chr3	143550990	1	A	SLC9A9	1867	SLC9A9
chr3	143551097	1	G	SLC9A9	2204	SLC9A9
chr3	143566963	0	C	SLC9A9	1817	SLC9A9
chr3	143567064	0	G	SLC9A9	1391	SLC9A9
chr3	143567084	1	G	SLC9A9	1813	SLC9A9
chr3	143567155	0	G	SLC9A9	1572	SLC9A9
chr3	143567172	1	T	SLC9A9	1362	SLC9A9
chr3	143567268	1	C	SLC9A9	1540	SLC9A9
chr3	178916573	0	T	PIK3CA	861	PIK3CA
chr3	178916639	0	A	PIK3CA	1199	PIK3CA
chr3	178916684	1	G	PIK3CA	780	PIK3CA
chr3	178916746	0	A	PIK3CA	1669	PIK3CA
chr3	178916750	1	A	PIK3CA	1206	PIK3CA
chr3	178916803	0	G	PIK3CA	1649	PIK3CA
chr3	178916863	1	G	PIK3CA	1697	PIK3CA
chr3	178916888	0	T	PIK3CA	1040	PIK3CA
chr3	178916914	1	G	PIK3CA	1696	PIK3CA
chr3	178916993	1	G	PIK3CA	1105	PIK3CA
chr3	178917449	0	G	PIK3CA	1768	PIK3CA
chr3	178917537	0	G	PIK3CA	1321	PIK3CA
chr3	178917561	1	G	PIK3CA	1807	PIK3CA
chr3	178917608	0	T	PIK3CA	18	PIK3CA
chr3	178917650	1	A	PIK3CA	1314	PIK3CA
chr3	178917723	1	T	PIK3CA	15	PIK3CA
chr3	178919054	0	G	PIK3CA	9	PIK3CA
chr3	178919110	0	T	PIK3CA	2403	PIK3CA
chr3	178919111	1	C	PIK3CA	10	PIK3CA
chr3	178919194	0	A	PIK3CA	110	PIK3CA
chr3	178919219	1	C	PIK3CA	2352	PIK3CA
chr3	178919262	0	G	PIK3CA	29	PIK3CA
chr3	178919310	1	T	PIK3CA	105	PIK3CA
chr3	178919374	1	T	PIK3CA	10	PIK3CA
chr3	178921311	0	C	PIK3CA	1249	PIK3CA
chr3	178921415	0	G	PIK3CA	1361	PIK3CA
chr3	178921426	1	C	PIK3CA	1236	PIK3CA
chr3	178921506	0	A	PIK3CA	16	PIK3CA
chr3	178921533	1	C	PIK3CA	1355	PIK3CA
chr3	178921573	0	A	PIK3CA	4	PIK3CA
chr3	178921583	1	G	PIK3CA	5	PIK3CA
chr3	178921689	1	A	PIK3CA	12	PIK3CA
chr3	178922256	0	G	PIK3CA	978	PIK3CA
chr3	178922321	0	G	PIK3CA	244	PIK3CA
chr3	178922368	1	C	PIK3CA	992	PIK3CA
chr3	178922418	1	G	PIK3CA	224	PIK3CA
chr3	178927321	0	A	PIK3CA	438	PIK3CA
chr3	178927432	0	G	PIK3CA	1028	PIK3CA
chr3	178927440	1	A	PIK3CA	467	PIK3CA
chr3	178927534	1	C	PIK3CA	1020	PIK3CA
chr3	178927892	0	G	PIK3CA	66	PIK3CA
chr3	178927990	1	C	PIK3CA	1	PIK3CA
chr3	178928028	0	C	PIK3CA	482	PIK3CA
chr3	178928093	0	C	PIK3CA	20	PIK3CA
chr3	178928106	1	A	PIK3CA	337	PIK3CA
chr3	178928180	0	C	PIK3CA	902	PIK3CA
chr3	178928209	1	C	PIK3CA	5	PIK3CA
chr3	178928246	0	G	PIK3CA	720	PIK3CA
chr3	178928274	1	C	PIK3CA	932	PIK3CA
chr3	178928334	0	G	PIK3CA	10	PIK3CA
chr3	178928351	1	C	PIK3CA	753	PIK3CA
chr3	178928445	1	C	PIK3CA	698	PIK3CA
chr3	178936039	0	C	PIK3CA	769	PIK3CA
chr3	178936065	0	C	PIK3CA	2568	PIK3CA
chr3	178936129	1	G	PIK3CA	768	PIK3CA
chr3	178936183	1	T	PIK3CA	2540	PIK3CA
chr3	178936945	0	T	PIK3CA	1566	PIK3CA
chr3	178937024	0	C	PIK3CA	24	PIK3CA
chr3	178937058	1	T	PIK3CA	1604	PIK3CA
chr3	178937135	1	C	PIK3CA	24	PIK3CA
chr3	178937306	0	T	PIK3CA	2441	PIK3CA
chr3	178937447	1	G	PIK3CA	2389	PIK3CA
chr3	178937697	0	G	PIK3CA	1006	PIK3CA
chr3	178937806	1	C	PIK3CA	1090	PIK3CA
chr3	178937806	0	C	PIK3CA	12	PIK3CA
chr3	178937939	1	T	PIK3CA	10	PIK3CA
chr3	178938711	0	G	PIK3CA	2262	PIK3CA
chr3	178938779	0	A	PIK3CA	1429	PIK3CA
chr3	178938827	1	C	PIK3CA	2251	PIK3CA
chr3	178938839	0	C	PIK3CA	1720	PIK3CA
chr3	178938891	1	G	PIK3CA	1584	PIK3CA
chr3	178938938	0	C	PIK3CA	1705	PIK3CA
chr3	178938946	1	G	PIK3CA	1767	PIK3CA
chr3	178939045	1	G	PIK3CA	1661	PIK3CA
chr3	178941809	0	G	PIK3CA	2056	PIK3CA
chr3	178941911	0	T	PIK3CA	905	PIK3CA
chr3	178941917	1	G	PIK3CA	2121	PIK3CA
chr3	178942021	1	T	PIK3CA	829	PIK3CA
chr3	178942385	0	T	PIK3CA	2	PIK3CA
chr3	178942517	0	C	PIK3CA	1940	PIK3CA
chr3	178942520	1	A	PIK3CA	4	PIK3CA
chr3	178942631	1	C	PIK3CA	1946	PIK3CA
chr3	178943719	0	T	PIK3CA	1840	PIK3CA
chr3	178943849	1	C	PIK3CA	1829	PIK3CA
chr3	178946957	0	G	PIK3CA	379	PIK3CA
chr3	178947074	0	G	PIK3CA	1075	PIK3CA
chr3	178947077	1	G	PIK3CA	369	PIK3CA
chr3	178947155	0	G	PIK3CA	1252	PIK3CA
chr3	178947189	1	C	PIK3CA	1030	PIK3CA
chr3	178947275	1	T	PIK3CA	1483	PIK3CA
chr3	178947722	0	G	PIK3CA	729	PIK3CA
chr3	178947820	0	C	PIK3CA	375	PIK3CA
chr3	178947821	1	G	PIK3CA	608	PIK3CA
chr3	178947838	0	T	PIK3CA	858	PIK3CA
chr3	178947898	1	G	PIK3CA	240	PIK3CA
chr3	178947937	1	T	PIK3CA	893	PIK3CA
chr3	178947963	0	T	PIK3CA	1	PIK3CA
chr3	178948035	0	A	PIK3CA	864	PIK3CA
chr3	178948076	1	G	PIK3CA	10	PIK3CA
chr3	178948089	0	T	PIK3CA	692	PIK3CA
chr3	178948149	1	C	PIK3CA	994	PIK3CA
chr3	178948202	1	C	PIK3CA	676	PIK3CA
chr3	178951861	0	A	PIK3CA	1502	PIK3CA
chr3	178951933	0	T	PIK3CA	1736	PIK3CA
chr3	178951977	1	C	PIK3CA	1596	PIK3CA
chr3	178952039	0	G	PIK3CA	1127	PIK3CA
chr3	178952045	1	G	PIK3CA	1816	PIK3CA
chr3	178952127	0	C	PIK3CA	2279	PIK3CA
chr3	178952133	1	A	PIK3CA	967	PIK3CA
chr3	178952245	1	A	PIK3CA	2294	PIK3CA
chr5	149357195	0	C	SLC26A2	1482	SLC26A2
chr5	149357285	0	C	SLC26A2	1105	SLC26A2
chr5	149357309	1	C	SLC26A2	1451	SLC26A2
chr5	149357364	0	C	SLC26A2	1099	SLC26A2
chr5	149357387	1	C	SLC26A2	1039	SLC26A2
chr5	149357453	0	T	SLC26A2	793	SLC26A2
chr5	149357486	1	G	SLC26A2	1030	SLC26A2
chr5	149357563	0	G	SLC26A2	721	SLC26A2
chr5	149357567	1	G	SLC26A2	665	SLC26A2
chr5	149357638	0	G	SLC26A2	470	SLC26A2
chr5	149357671	1	T	SLC26A2	708	SLC26A2
chr5	149357699	0	G	SLC26A2	583	SLC26A2
chr5	149357756	1	C	SLC26A2	512	SLC26A2
chr5	149357771	0	G	SLC26A2	943	SLC26A2
chr5	149357794	1	C	SLC26A2	658	SLC26A2
chr5	149357876	0	G	SLC26A2	401	SLC26A2
chr5	149357883	1	G	SLC26A2	998	SLC26A2
chr5	149357988	1	T	SLC26A2	489	SLC26A2
chr5	149359772	0	C	SLC26A2	1056	SLC26A2
chr5	149359859	0	G	SLC26A2	953	SLC26A2
chr5	149359890	1	C	SLC26A2	1031	SLC26A2
chr5	149359929	0	C	SLC26A2	1218	SLC26A2
chr5	149359966	1	G	SLC26A2	939	SLC26A2
chr5	149360000	0	G	SLC26A2	949	SLC26A2
chr5	149360044	1	C	SLC26A2	1219	SLC26A2
chr5	149360060	0	C	SLC26A2	819	SLC26A2
chr5	149360106	1	C	SLC26A2	919	SLC26A2
chr5	149360168	0	G	SLC26A2	1018	SLC26A2
chr5	149360171	1	G	SLC26A2	847	SLC26A2
chr5	149360279	0	G	SLC26A2	746	SLC26A2
chr5	149360284	1	G	SLC26A2	1102	SLC26A2
chr5	149360386	0	C	SLC26A2	645	SLC26A2
chr5	149360392	1	C	SLC26A2	764	SLC26A2
chr5	149360482	0	G	SLC26A2	751	SLC26A2
chr5	149360495	1	G	SLC26A2	682	SLC26A2
chr5	149360591	0	C	SLC26A2	1019	SLC26A2
chr5	149360596	1	A	SLC26A2	749	SLC26A2
chr5	149360680	0	T	SLC26A2	534	SLC26A2
chr5	149360705	1	G	SLC26A2	951	SLC26A2
chr5	149360721	0	C	SLC26A2	964	SLC26A2
chr5	149360797	1	G	SLC26A2	584	SLC26A2
chr5	149360834	0	T	SLC26A2	593	SLC26A2
chr5	149360837	1	G	SLC26A2	977	SLC26A2
chr5	149360885	0	G	SLC26A2	990	SLC26A2
chr5	149360956	1	C	SLC26A2	511	SLC26A2
chr5	149360957	0	A	SLC26A2	1274	SLC26A2
chr5	149360995	1	G	SLC26A2	1011	SLC26A2
chr5	149361049	0	C	SLC26A2	1263	SLC26A2
chr5	149361070	1	A	SLC26A2	1281	SLC26A2
chr5	149361160	0	A	SLC26A2	883	SLC26A2
chr5	149361164	1	G	SLC26A2	1299	SLC26A2
chr5	149361234	0	C	SLC26A2	476	SLC26A2
chr5	149361277	1	T	SLC26A2	811	SLC26A2
chr5	149361348	0	C	SLC26A2	0	SLC26A2
chr5	149361349	1	C	SLC26A2	500	SLC26A2
chr5	149361453	1	G	SLC26A2	0	SLC26A2
chr6	43550021	0	T	POLH	866	POLH
chr6	43550106	0	T	POLH	946	POLH
chr6	43550138	1	C	POLH	879	POLH
chr6	43550227	1	T	POLH	1135	POLH
chr6	43550643	0	A	POLH	0	POLH
chr6	43550770	0	G	POLH	552	POLH
chr6	43550782	1	T	POLH	1844	POLH
chr6	43550846	0	T	POLH	1272	POLH
chr6	43550861	1	G	POLH	689	POLH
chr6	43550963	1	T	POLH	1146	POLH
chr6	43554962	0	G	POLH	1444	POLH
chr6	43555045	0	G	POLH	1449	POLH
chr6	43555072	1	C	POLH	1433	POLH
chr6	43555147	0	C	POLH	971	POLH
chr6	43555159	1	G	POLH	1413	POLH
chr6	43555222	0	G	POLH	1905	POLH
chr6	43555242	1	C	POLH	979	POLH
chr6	43555339	1	G	POLH	1860	POLH
chr6	43565380	0	A	POLH	2077	POLH
chr6	43565474	0	C	POLH	1967	POLH
chr6	43565485	1	T	POLH	2075	POLH
chr6	43565557	0	G	POLH	1632	POLH
chr6	43565592	1	C	POLH	1972	POLH
chr6	43565665	1	C	POLH	1541	POLH
chr6	43568702	0	T	POLH	1942	POLH
chr6	43568763	0	C	POLH	2299	POLH
chr6	43568818	1	A	POLH	1942	POLH
chr6	43568879	1	C	POLH	2361	POLH
chr6	43571574	0	G	POLH	1983	POLH
chr6	43571673	0	T	POLH	1168	POLH
chr6	43571681	1	G	POLH	1977	POLH
chr6	43571779	1	C	POLH	1136	POLH
chr6	43572331	0	G	POLH	652	POLH
chr6	43572425	0	G	POLH	1689	POLH
chr6	43572428	1	T	POLH	530	POLH
chr6	43572540	1	C	POLH	1639	POLH
chr6	43572950	0	G	POLH	1004	POLH
chr6	43573008	0	G	POLH	1607	POLH
chr6	43573044	1	A	POLH	1012	POLH
chr6	43573120	1	C	POLH	1595	POLH
chr6	43578258	0	T	POLH	485	POLH
chr6	43578346	0	G	POLH	1436	POLH
chr6	43578376	1	T	POLH	483	POLH
chr6	43578455	0	A	POLH	1251	POLH
chr6	43578460	1	G	POLH	1614	POLH
chr6	43578567	1	C	POLH	1293	POLH
chr6	43581344	0	C	POLH	993	POLH
chr6	43581415	0	G	POLH	333	POLH
chr6	43581459	1	C	POLH	892	POLH
chr6	43581474	0	C	POLH	751	POLH
chr6	43581530	0	G	POLH	1526	POLH
chr6	43581535	1	T	POLH	256	POLH
chr6	43581570	1	C	POLH	747	POLH
chr6	43581603	0	T	POLH	793	POLH
chr6	43581652	1	T	POLH	1451	POLH
chr6	43581719	0	A	POLH	756	POLH
chr6	43581721	1	T	POLH	867	POLH
chr6	43581828	0	A	POLH	429	POLH
chr6	43581836	1	G	POLH	794	POLH
chr6	43581915	0	C	POLH	668	POLH
chr6	43581923	1	A	POLH	416	POLH
chr6	43582007	0	A	POLH	1149	POLH
chr6	43582028	1	C	POLH	743	POLH
chr6	43582103	0	A	POLH	868	POLH
chr6	43582122	1	T	POLH	1202	POLH
chr6	43582183	0	A	POLH	181	POLH
chr6	43582216	1	T	POLH	790	POLH
chr6	43582263	0	T	POLH	49	POLH
chr6	43582288	1	A	POLH	192	POLH
chr6	43582379	1	C	POLH	58	POLH
chr7	39046422	0	C	POU6F2.1	566	POU6F2
chr7	39046537	1	T	POU6F2.1	538	POU6F2
chr7	39125454	0	T	POU6F2.1	1383	POU6F2
chr7	39125528	0	G	POU6F2.1	1107	POU6F2
chr7	39125550	1	A	POU6F2.1	1371	POU6F2
chr7	39125603	0	C	POU6F2.1	941	POU6F2
chr7	39125624	1	G	POU6F2.1	1082	POU6F2
chr7	39125716	1	G	POU6F2.1	944	POU6F2
chr7	39243813	0	T	POU6F2.1	2026	POU6F2
chr7	39243854	0	T	POU6F2.1	1224	POU6F2
chr7	39243925	1	G	POU6F2.1	2030	POU6F2
chr7	39243964	1	A	POU6F2.1	1202	POU6F2
chr7	39246962	0	G	POU6F2.1	944	POU6F2
chr7	39247021	0	G	POU6F2.1	190	POU6F2
chr7	39247073	1	T	POU6F2.1	976	POU6F2
chr7	39247129	0	C	POU6F2.1	604	POU6F2
chr7	39247143	1	T	POU6F2.1	186	POU6F2
chr7	39247217	0	A	POU6F2.1	1501	POU6F2
chr7	39247220	1	G	POU6F2.1	526	POU6F2
chr7	39247335	1	C	POU6F2.1	1539	POU6F2
chr7	39379202	0	C	POU6F2.2	1633	POU6F2
chr7	39379326	1	G	POU6F2.2	1616	POU6F2
chr7	39379448	0	C	POU6F2.2	911	POU6F2
chr7	39379515	0	A	POU6F2.2	851	POU6F2
chr7	39379562	1	A	POU6F2.2	1237	POU6F2
chr7	39379563	0	G	POU6F2.2	366	POU6F2
chr7	39379602	1	C	POU6F2.2	861	POU6F2
chr7	39379651	1	A	POU6F2.2	381	POU6F2
chr7	39446136	0	G	POU6F2.2	713	POU6F2
chr7	39446213	0	A	POU6F2.2	1412	POU6F2
chr7	39446257	1	T	POU6F2.2	834	POU6F2
chr7	39446300	0	G	POU6F2.2	2668	POU6F2
chr7	39446332	1	A	POU6F2.2	1401	POU6F2
chr7	39446417	1	C	POU6F2.2	2674	POU6F2
chr7	39472594	0	G	POU6F2.2	371	POU6F2
chr7	39472660	0	T	POU6F2.2	427	POU6F2
chr7	39472693	1	A	POU6F2.2	273	POU6F2
chr7	39472706	0	C	POU6F2.2	1063	POU6F2
chr7	39472749	1	A	POU6F2.2	429	POU6F2
chr7	39472761	0	T	POU6F2.2	986	POU6F2
chr7	39472804	1	C	POU6F2.2	1117	POU6F2
chr7	39472828	0	G	POU6F2.2	960	POU6F2
chr7	39472886	1	A	POU6F2.2	1000	POU6F2
chr7	39472946	1	T	POU6F2.2	973	POU6F2
chr7	39491063	0	T	POU6F2.2	1726	POU6F2
chr7	39491164	0	A	POU6F2.2	1246	POU6F2
chr7	39491180	1	A	POU6F2.2	1748	POU6F2
chr7	39491225	0	C	POU6F2.2	2347	POU6F2
chr7	39491269	1	T	POU6F2.2	1117	POU6F2
chr7	39491344	1	T	POU6F2.2	2343	POU6F2
chr7	39500081	0	A	POU6F2.2	2174	POU6F2
chr7	39500152	0	A	POU6F2.2	659	POU6F2
chr7	39500196	1	C	POU6F2.2	2165	POU6F2
chr7	39500255	0	G	POU6F2.2	980	POU6F2
chr7	39500268	1	C	POU6F2.2	662	POU6F2
chr7	39500380	1	A	POU6F2.2	998	POU6F2
chr7	39503760	0	T	POU6F2.2	914	POU6F2
chr7	39503865	0	C	POU6F2.2	1141	POU6F2
chr7	39503876	1	T	POU6F2.2	764	POU6F2
chr7	39503935	0	C	POU6F2.2	1898	POU6F2
chr7	39503984	1	G	POU6F2.2	1074	POU6F2
chr7	39504024	0	C	POU6F2.2	2009	POU6F2
chr7	39504075	1	C	POU6F2.2	1895	POU6F2
chr7	39504138	0	G	POU6F2.2	1065	POU6F2
chr7	39504139	1	C	POU6F2.2	1982	POU6F2
chr7	39504211	0	C	POU6F2.2	809	POU6F2
chr7	39504254	1	C	POU6F2.2	1021	POU6F2
chr7	39504327	1	T	POU6F2.2	868	POU6F2
chr8	92972414	0	G	RUNX1T1	334	RUNX1T1
chr8	92972455	0	G	RUNX1T1	594	RUNX1T1
chr8	92972487	1	C	RUNX1T1	0	RUNX1T1
chr8	92972577	1	C	RUNX1T1	625	RUNX1T1
chr8	92972637	0	T	RUNX1T1	1369	RUNX1T1
chr8	92972726	0	C	RUNX1T1	2080	RUNX1T1
chr8	92972746	1	C	RUNX1T1	1229	RUNX1T1
chr8	92972842	1	C	RUNX1T1	2024	RUNX1T1
chr8	92982831	0	C	RUNX1T1	516	RUNX1T1
chr8	92982872	0	C	RUNX1T1	1652	RUNX1T1
chr8	92982908	0	T	RUNX1T1	1478	RUNX1T1
chr8	92982909	1	T	RUNX1T1	596	RUNX1T1
chr8	92982983	1	G	RUNX1T1	1619	RUNX1T1
chr8	92982999	0	G	RUNX1T1	1674	RUNX1T1
chr8	92983028	1	T	RUNX1T1	1477	RUNX1T1
chr8	92983118	1	C	RUNX1T1	1706	RUNX1T1
chr8	92988086	0	C	RUNX1T1	1572	RUNX1T1
chr8	92988146	0	G	RUNX1T1	1367	RUNX1T1
chr8	92988204	1	A	RUNX1T1	1600	RUNX1T1
chr8	92988262	1	C	RUNX1T1	1358	RUNX1T1
chr8	92998308	0	T	RUNX1T1	2082	RUNX1T1
chr8	92998364	0	G	RUNX1T1	1088	RUNX1T1
chr8	92998425	1	T	RUNX1T1	2087	RUNX1T1
chr8	92998479	0	T	RUNX1T1	1112	RUNX1T1
chr8	92998481	1	C	RUNX1T1	1080	RUNX1T1
chr8	92998595	1	T	RUNX1T1	1119	RUNX1T1
chr8	92999065	0	C	RUNX1T1	1193	RUNX1T1
chr8	92999159	0	G	RUNX1T1	1068	RUNX1T1
chr8	92999177	1	C	RUNX1T1	1291	RUNX1T1
chr8	92999278	1	C	RUNX1T1	1342	RUNX1T1
chr8	93003841	0	G	RUNX1T1	1562	RUNX1T1
chr8	93003928	0	G	RUNX1T1	1337	RUNX1T1
chr8	93003958	1	G	RUNX1T1	1518	RUNX1T1
chr8	93004035	0	G	RUNX1T1	1666	RUNX1T1
chr8	93004046	1	C	RUNX1T1	1391	RUNX1T1
chr8	93004153	1	C	RUNX1T1	1717	RUNX1T1
chr8	93017306	0	A	RUNX1T1	343	RUNX1T1
chr8	93017412	0	G	RUNX1T1	1328	RUNX1T1
chr8	93017429	1	G	RUNX1T1	323	RUNX1T1
chr8	93017485	0	G	RUNX1T1	1140	RUNX1T1
chr8	93017529	1	C	RUNX1T1	1277	RUNX1T1
chr8	93017605	1	T	RUNX1T1	1073	RUNX1T1
chr8	93023194	0	T	RUNX1T1	1297	RUNX1T1
chr8	93023293	0	A	RUNX1T1	1	RUNX1T1
chr8	93023308	1	C	RUNX1T1	1241	RUNX1T1
chr8	93023407	1	C	RUNX1T1	6	RUNX1T1
chr8	93026739	0	C	RUNX1T1	839	RUNX1T1
chr8	93026823	0	A	RUNX1T1	1511	RUNX1T1
chr8	93026842	1	C	RUNX1T1	770	RUNX1T1
chr8	93026909	0	T	RUNX1T1	169	RUNX1T1
chr8	93026943	1	T	RUNX1T1	1561	RUNX1T1
chr8	93026953	0	A	RUNX1T1	1428	RUNX1T1
chr8	93027026	1	A	RUNX1T1	165	RUNX1T1
chr8	93027063	0	A	RUNX1T1	1089	RUNX1T1
chr8	93027067	1	C	RUNX1T1	1393	RUNX1T1
chr8	93027179	1	A	RUNX1T1	1151	RUNX1T1
chr8	93029357	0	G	RUNX1T1	1180	RUNX1T1
chr8	93029459	0	G	RUNX1T1	1560	RUNX1T1
chr8	93029469	1	A	RUNX1T1	1188	RUNX1T1
chr8	93029555	0	G	RUNX1T1	1804	RUNX1T1
chr8	93029575	1	G	RUNX1T1	1448	RUNX1T1
chr8	93029672	1	C	RUNX1T1	1859	RUNX1T1
chr8	93074686	0	G	RUNX1T1	1335	RUNX1T1
chr8	93074802	1	C	RUNX1T1	1324	RUNX1T1
chr8	93088084	0	G	RUNX1T1	85	RUNX1T1
chr8	93088216	0	T	RUNX1T1	363	RUNX1T1
chr8	93088218	1	T	RUNX1T1	103	RUNX1T1
chr8	93088332	1	A	RUNX1T1	555	RUNX1T1
chr8	93107223	0	C	RUNX1T1	1703	RUNX1T1
chr8	93107281	0	G	RUNX1T1	2187	RUNX1T1
chr8	93107337	1	C	RUNX1T1	1797	RUNX1T1
chr8	93107356	0	C	RUNX1T1	1865	RUNX1T1
chr8	93107399	1	G	RUNX1T1	2245	RUNX1T1
chr8	93107463	1	C	RUNX1T1	1854	RUNX1T1
chr8	93107580	0	G	RUNX1T1	1631	RUNX1T1
chr8	93107681	0	G	RUNX1T1	1581	RUNX1T1
chr8	93107694	1	A	RUNX1T1	1636	RUNX1T1
chr8	93107796	1	T	RUNX1T1	1544	RUNX1T1
chr8	93115014	0	A	RUNX1T1	111	RUNX1T1
chr8	93115140	1	A	RUNX1T1	108	RUNX1T1
chr8	113236979	0	A	CSMD3.1	512	CSMD3
chr8	113237094	0	A	CSMD3.1	434	CSMD3
chr8	113237099	1	T	CSMD3.1	511	CSMD3
chr8	113237210	1	G	CSMD3.1	447	CSMD3
chr8	113240929	0	A	CSMD3.1	85	CSMD3
chr8	113241019	0	A	CSMD3.1	152	CSMD3
chr8	113241041	1	A	CSMD3.1	56	CSMD3
chr8	113241059	0	A	CSMD3.1	1	CSMD3
chr8	113241104	1	T	CSMD3.1	150	CSMD3
chr8	113241172	1	T	CSMD3.1	2	CSMD3
chr8	113243745	0	G	CSMD3.1	358	CSMD3
chr8	113243796	0	T	CSMD3.1	496	CSMD3
chr8	113243836	1	G	CSMD3.1	341	CSMD3
chr8	113243906	1	G	CSMD3.1	482	CSMD3
chr8	113246541	0	G	CSMD3.1	377	CSMD3
chr8	113246607	0	G	CSMD3.1	538	CSMD3
chr8	113246633	1	C	CSMD3.1	380	CSMD3
chr8	113246705	0	C	CSMD3.1	4	CSMD3
chr8	113246706	1	C	CSMD3.1	546	CSMD3
chr8	113246823	1	A	CSMD3.1	6	CSMD3
chr8	113249335	0	A	CSMD3.1	576	CSMD3
chr8	113249441	0	G	CSMD3.1	932	CSMD3
chr8	113249447	1	G	CSMD3.1	652	CSMD3
chr8	113249481	0	T	CSMD3.1	701	CSMD3
chr8	113249559	1	G	CSMD3.1	929	CSMD3
chr8	113249572	0	C	CSMD3.1	0	CSMD3
chr8	113249596	1	T	CSMD3.1	696	CSMD3
chr8	113249682	1	C	CSMD3.1	0	CSMD3
chr8	113253903	0	A	CSMD3.1	927	CSMD3
chr8	113253996	0	A	CSMD3.1	874	CSMD3
chr8	113254010	1	A	CSMD3.1	921	CSMD3
chr8	113254111	1	A	CSMD3.1	871	CSMD3
chr8	113256582	0	G	CSMD3.1	589	CSMD3
chr8	113256660	0	G	CSMD3.1	321	CSMD3
chr8	113256686	1	C	CSMD3.1	571	CSMD3
chr8	113256766	0	G	CSMD3.1	677	CSMD3
chr8	113256773	1	C	CSMD3.1	350	CSMD3
chr8	113256879	1	T	CSMD3.1	687	CSMD3
chr8	113259224	0	A	CSMD3.1	674	CSMD3
chr8	113259321	0	G	CSMD3.1	325	CSMD3
chr8	113259336	1	A	CSMD3.1	679	CSMD3
chr8	113259417	1	C	CSMD3.1	381	CSMD3
chr8	113266439	0	C	CSMD3.1	533	CSMD3
chr8	113266539	0	A	CSMD3.1	8	CSMD3
chr8	113266540	1	G	CSMD3.1	522	CSMD3
chr8	113266645	1	T	CSMD3.1	7	CSMD3
chr8	113267450	0	T	CSMD3.1	951	CSMD3
chr8	113267557	0	A	CSMD3.1	731	CSMD3
chr8	113267565	1	A	CSMD3.1	962	CSMD3
chr8	113267650	0	A	CSMD3.1	92	CSMD3
chr8	113267668	1	A	CSMD3.1	721	CSMD3
chr8	113267726	1	G	CSMD3.1	88	CSMD3
chr8	113275815	0	C	CSMD3.1	895	CSMD3
chr8	113275918	0	A	CSMD3.1	622	CSMD3
chr8	113275930	1	A	CSMD3.1	849	CSMD3
chr8	113275959	0	G	CSMD3.1	563	CSMD3
chr8	113276033	1	A	CSMD3.1	597	CSMD3
chr8	113276075	1	G	CSMD3.1	555	CSMD3
chr8	113277544	0	A	CSMD3.1	0	CSMD3
chr8	113277660	0	C	CSMD3.1	720	CSMD3
chr8	113277661	1	C	CSMD3.1	0	CSMD3
chr8	113277722	0	G	CSMD3.1	858	CSMD3
chr8	113277777	1	C	CSMD3.1	714	CSMD3
chr8	113277840	1	G	CSMD3.1	770	CSMD3
chr8	113293312	0	T	CSMD3.2	1	CSMD3
chr8	113293427	0	A	CSMD3.2	367	CSMD3
chr8	113293431	1	T	CSMD3.2	1	CSMD3
chr8	113293500	0	G	CSMD3.2	1	CSMD3
chr8	113293536	1	G	CSMD3.2	375	CSMD3
chr8	113293617	1	G	CSMD3.2	795	CSMD3
chr8	113299259	0	A	CSMD3.2	126	CSMD3
chr8	113299366	0	G	CSMD3.2	759	CSMD3
chr8	113299368	1	A	CSMD3.2	126	CSMD3
chr8	113299472	0	T	CSMD3.2	687	CSMD3
chr8	113299483	1	G	CSMD3.2	848	CSMD3
chr8	113299585	1	C	CSMD3.2	658	CSMD3
chr8	113301534	0	C	CSMD3.2	825	CSMD3
chr8	113301644	0	C	CSMD3.2	617	CSMD3
chr8	113301651	1	A	CSMD3.2	715	CSMD3
chr8	113301698	0	G	CSMD3.2	945	CSMD3
chr8	113301754	1	T	CSMD3.2	619	CSMD3
chr8	113301814	1	C	CSMD3.2	955	CSMD3
chr8	113303714	0	G	CSMD3.2	610	CSMD3
chr8	113303830	0	A	CSMD3.2	266	CSMD3
chr8	113303833	1	G	CSMD3.2	666	CSMD3
chr8	113303921	0	A	CSMD3.2	0	CSMD3
chr8	113303922	1	C	CSMD3.2	212	CSMD3
chr8	113304034	1	C	CSMD3.2	0	CSMD3
chr8	113304745	0	G	CSMD3.2	564	CSMD3
chr8	113304842	0	C	CSMD3.2	524	CSMD3
chr8	113304860	1	T	CSMD3.2	571	CSMD3
chr8	113304935	0	A	CSMD3.2	163	CSMD3
chr8	113304940	1	C	CSMD3.2	475	CSMD3
chr8	113305064	1	T	CSMD3.2	168	CSMD3
chr8	113308031	0	G	CSMD3.2	658	CSMD3
chr8	113308112	0	C	CSMD3.2	849	CSMD3
chr8	113308140	1	C	CSMD3.2	635	CSMD3
chr8	113308212	0	G	CSMD3.2	24	CSMD3
chr8	113308228	1	A	CSMD3.2	724	CSMD3
chr8	113308302	1	G	CSMD3.2	10	CSMD3
chr8	113313978	0	A	CSMD3.2	1042	CSMD3
chr8	113314052	0	G	CSMD3.2	935	CSMD3
chr8	113314096	1	A	CSMD3.2	1036	CSMD3
chr8	113314160	0	C	CSMD3.2	12	CSMD3
chr8	113314169	1	G	CSMD3.2	840	CSMD3
chr8	113314274	1	T	CSMD3.2	14	CSMD3
chr8	113316911	0	C	CSMD3.2	501	CSMD3
chr8	113317008	0	G	CSMD3.2	727	CSMD3
chr8	113317022	1	G	CSMD3.2	539	CSMD3
chr8	113317120	0	G	CSMD3.2	512	CSMD3
chr8	113317125	1	G	CSMD3.2	757	CSMD3
chr8	113317237	1	C	CSMD3.2	532	CSMD3
chr8	113318151	0	T	CSMD3.2	986	CSMD3
chr8	113318239	0	C	CSMD3.2	706	CSMD3
chr8	113318269	1	A	CSMD3.2	1010	CSMD3
chr8	113318274	0	C	CSMD3.2	358	CSMD3
chr8	113318351	1	C	CSMD3.2	734	CSMD3
chr8	113318367	0	T	CSMD3.2	583	CSMD3
chr8	113318386	1	C	CSMD3.2	311	CSMD3
chr8	113318484	1	C	CSMD3.2	766	CSMD3
chr8	113323167	0	A	CSMD3.2	1001	CSMD3
chr8	113323260	0	C	CSMD3.2	154	CSMD3
chr8	113323286	1	A	CSMD3.2	996	CSMD3
chr8	113323368	0	G	CSMD3.2	602	CSMD3
chr8	113323371	1	G	CSMD3.2	150	CSMD3
chr8	113323481	1	G	CSMD3.2	591	CSMD3
chr8	113326110	0	T	CSMD3.2	320	CSMD3
chr8	113326180	0	C	CSMD3.2	8	CSMD3
chr8	113326208	1	A	CSMD3.2	323	CSMD3
chr8	113326270	0	G	CSMD3.2	2	CSMD3
chr8	113326281	1	C	CSMD3.2	5	CSMD3
chr8	113326385	1	C	CSMD3.2	4	CSMD3
chr8	113326575	0	C	CSMD3.2	4	CSMD3
chr8	113326671	0	A	CSMD3.2	553	CSMD3
chr8	113326674	1	A	CSMD3.2	2	CSMD3
chr8	113326776	0	A	CSMD3.2	750	CSMD3
chr8	113326790	1	C	CSMD3.2	576	CSMD3
chr8	113326886	1	A	CSMD3.2	760	CSMD3
chr8	113330970	0	T	CSMD3.2	15	CSMD3
chr8	113331083	0	G	CSMD3.2	889	CSMD3
chr8	113331089	1	T	CSMD3.2	39	CSMD3
chr8	113331200	1	G	CSMD3.2	852	CSMD3
chr8	113332093	0	C	CSMD3.2	784	CSMD3
chr8	113332148	0	C	CSMD3.2	307	CSMD3
chr8	113332170	0	G	CSMD3.2	229	CSMD3
chr8	113332192	1	C	CSMD3.2	800	CSMD3
chr8	113332228	1	G	CSMD3.2	246	CSMD3
chr8	113332249	1	A	CSMD3.2	233	CSMD3
chr8	113347525	0	C	CSMD3.2	1005	CSMD3
chr8	113347597	0	C	CSMD3.2	1122	CSMD3
chr8	113347637	1	G	CSMD3.2	1022	CSMD3
chr8	113347712	0	C	CSMD3.2	60	CSMD3
chr8	113347716	1	G	CSMD3.2	1099	CSMD3
chr8	113347823	1	C	CSMD3.2	63	CSMD3
chr8	113348809	0	A	CSMD3.2	0	CSMD3
chr8	113348917	0	A	CSMD3.2	657	CSMD3
chr8	113348921	1	C	CSMD3.2	0	CSMD3
chr8	113349010	0	G	CSMD3.2	642	CSMD3
chr8	113349031	1	A	CSMD3.2	660	CSMD3
chr8	113349125	1	G	CSMD3.2	639	CSMD3
chr8	113349750	0	T	CSMD3.2	218	CSMD3
chr8	113349840	0	C	CSMD3.2	767	CSMD3
chr8	113349858	1	G	CSMD3.2	202	CSMD3
chr8	113349948	0	T	CSMD3.2	565	CSMD3
chr8	113349953	1	C	CSMD3.2	739	CSMD3
chr8	113350055	1	G	CSMD3.2	558	CSMD3
chr8	113353584	0	T	CSMD3.2	0	CSMD3
chr8	113353722	1	A	CSMD3.2	0	CSMD3
chr8	113353723	0	A	CSMD3.2	750	CSMD3
chr8	113353830	0	A	CSMD3.2	526	CSMD3
chr8	113353831	1	G	CSMD3.2	762	CSMD3
chr8	113353948	1	T	CSMD3.2	516	CSMD3
chr8	113358236	0	T	CSMD3.2	1	CSMD3
chr8	113358344	0	T	CSMD3.2	970	CSMD3
chr8	113358350	1	T	CSMD3.2	0	CSMD3
chr8	113358409	0	C	CSMD3.2	789	CSMD3
chr8	113358456	1	G	CSMD3.2	963	CSMD3
chr8	113358529	1	C	CSMD3.2	744	CSMD3
chr8	113363330	0	C	CSMD3.2	10	CSMD3
chr8	113363420	0	T	CSMD3.2	9	CSMD3
chr8	113363437	1	T	CSMD3.2	2	CSMD3
chr8	113363447	0	T	CSMD3.2	5	CSMD3
chr8	113363488	1	T	CSMD3.2	15	CSMD3
chr8	113363557	1	A	CSMD3.2	5	CSMD3
chr8	113364554	0	G	CSMD3.2	1276	CSMD3
chr8	113364663	0	A	CSMD3.2	373	CSMD3
chr8	113364667	1	C	CSMD3.2	1281	CSMD3
chr8	113364733	0	T	CSMD3.2	5	CSMD3
chr8	113364752	1	C	CSMD3.2	370	CSMD3
chr8	113364843	1	T	CSMD3.2	7	CSMD3
chr8	113392503	0	T	CSMD3.2	0	CSMD3
chr8	113392602	0	C	CSMD3.2	324	CSMD3
chr8	113392612	1	A	CSMD3.2	0	CSMD3
chr8	113392706	1	G	CSMD3.2	328	CSMD3
chr8	113395718	0	A	CSMD3.2	0	CSMD3
chr8	113395804	0	C	CSMD3.2	879	CSMD3
chr8	113395814	1	T	CSMD3.2	0	CSMD3
chr8	113395865	0	G	CSMD3.2	752	CSMD3
chr8	113395912	1	G	CSMD3.2	871	CSMD3
chr8	113395982	1	C	CSMD3.2	740	CSMD3
chr8	113402850	0	T	CSMD3.2	860	CSMD3
chr8	113402940	0	G	CSMD3.2	614	CSMD3
chr8	113402962	1	G	CSMD3.2	960	CSMD3
chr8	113403040	1	G	CSMD3.2	610	CSMD3
chr8	113418770	0	G	CSMD3.2	851	CSMD3
chr8	113418819	0	C	CSMD3.2	920	CSMD3
chr8	113418883	0	T	CSMD3.2	862	CSMD3
chr8	113418886	1	A	CSMD3.2	847	CSMD3
chr8	113418921	1	C	CSMD3.2	805	CSMD3
chr8	113418993	1	G	CSMD3.2	803	CSMD3
chr8	113420517	0	A	CSMD3.2	418	CSMD3
chr8	113420607	0	T	CSMD3.2	16	CSMD3
chr8	113420630	1	G	CSMD3.2	410	CSMD3
chr8	113420721	1	A	CSMD3.2	4	CSMD3
chr8	113421124	0	C	CSMD3.2	407	CSMD3
chr8	113421190	0	G	CSMD3.2	565	CSMD3
chr8	113421218	1	A	CSMD3.2	410	CSMD3
chr8	113421285	1	G	CSMD3.2	566	CSMD3
chr8	113484794	0	T	CSMD3.3	1045	CSMD3
chr8	113484910	0	A	CSMD3.3	666	CSMD3
chr8	113484912	1	C	CSMD3.3	1016	CSMD3
chr8	113485024	1	G	CSMD3.3	667	CSMD3
chr8	113504646	0	C	CSMD3.3	197	CSMD3
chr8	113504743	0	C	CSMD3.3	643	CSMD3
chr8	113504744	1	C	CSMD3.3	189	CSMD3
chr8	113504856	0	C	CSMD3.3	771	CSMD3
chr8	113504861	1	C	CSMD3.3	783	CSMD3
chr8	113504971	1	T	CSMD3.3	15	CSMD3
chr8	113515966	0	A	CSMD3.3	32	CSMD3
chr8	113516061	0	C	CSMD3.3	441	CSMD3
chr8	113516079	1	G	CSMD3.3	3	CSMD3
chr8	113516080	0	C	CSMD3.3	698	CSMD3
chr8	113516146	1	G	CSMD3.3	499	CSMD3
chr8	113516178	1	G	CSMD3.3	689	CSMD3
chr8	113516193	0	G	CSMD3.3	7	CSMD3
chr8	113516322	1	A	CSMD3.3	1	CSMD3
chr8	113518880	0	T	CSMD3.3	1081	CSMD3
chr8	113518939	0	T	CSMD3.3	566	CSMD3
chr8	113518999	1	G	CSMD3.3	1005	CSMD3
chr8	113519036	0	T	CSMD3.3	22	CSMD3
chr8	113519052	1	C	CSMD3.3	546	CSMD3
chr8	113519153	1	G	CSMD3.3	8	CSMD3
chr8	113529164	0	A	CSMD3.3	303	CSMD3
chr8	113529296	0	A	CSMD3.3	127	CSMD3
chr8	113529298	1	C	CSMD3.3	304	CSMD3
chr8	113529341	0	G	CSMD3.3	364	CSMD3
chr8	113529392	0	C	CSMD3.3	602	CSMD3
chr8	113529404	1	G	CSMD3.3	112	CSMD3
chr8	113529442	1	G	CSMD3.3	320	CSMD3
chr8	113529507	1	T	CSMD3.3	594	CSMD3
chr8	113562876	0	A	CSMD3.3	472	CSMD3
chr8	113562988	0	T	CSMD3.3	816	CSMD3
chr8	113562990	1	C	CSMD3.3	494	CSMD3
chr8	113563062	0	T	CSMD3.3	431	CSMD3
chr8	113563105	1	G	CSMD3.3	845	CSMD3
chr8	113563171	1	A	CSMD3.3	602	CSMD3
chr8	113564789	0	C	CSMD3.3	818	CSMD3
chr8	113564876	0	G	CSMD3.3	1058	CSMD3
chr8	113564906	1	G	CSMD3.3	912	CSMD3
chr8	113564989	1	C	CSMD3.3	1030	CSMD3
chr8	113568957	0	G	CSMD3.3	592	CSMD3
chr8	113569014	0	G	CSMD3.3	615	CSMD3
chr8	113569072	1	T	CSMD3.3	622	CSMD3
chr8	113569087	0	C	CSMD3.3	1000	CSMD3
chr8	113569122	1	G	CSMD3.3	536	CSMD3
chr8	113569185	0	T	CSMD3.3	1	CSMD3
chr8	113569203	1	T	CSMD3.3	947	CSMD3
chr8	113569298	1	A	CSMD3.3	1	CSMD3
chr8	113585668	0	A	CSMD3.3	423	CSMD3
chr8	113585759	0	G	CSMD3.3	798	CSMD3
chr8	113585781	1	A	CSMD3.3	458	CSMD3
chr8	113585804	0	G	CSMD3.3	891	CSMD3
chr8	113585874	1	T	CSMD3.3	823	CSMD3
chr8	113585919	1	G	CSMD3.3	861	CSMD3
chr8	113599288	0	C	CSMD3.3	800	CSMD3
chr8	113599344	0	A	CSMD3.3	981	CSMD3
chr8	113599396	1	C	CSMD3.3	777	CSMD3
chr8	113599424	0	C	CSMD3.3	678	CSMD3
chr8	113599460	1	T	CSMD3.3	0	CSMD3
chr8	113599536	1	G	CSMD3.3	667	CSMD3
chr8	113649021	0	C	CSMD3.3	1041	CSMD3
chr8	113649121	0	G	CSMD3.3	457	CSMD3
chr8	113649135	1	G	CSMD3.3	1007	CSMD3
chr8	113649155	0	G	CSMD3.3	712	CSMD3
chr8	113649214	1	C	CSMD3.3	424	CSMD3
chr8	113649270	1	G	CSMD3.3	709	CSMD3
chr8	113650858	0	C	CSMD3.3	38	CSMD3
chr8	113650948	0	T	CSMD3.3	958	CSMD3
chr8	113650971	1	A	CSMD3.3	4	CSMD3
chr8	113651016	0	G	CSMD3.3	470	CSMD3
chr8	113651061	1	G	CSMD3.3	947	CSMD3
chr8	113651089	0	A	CSMD3.3	809	CSMD3
chr8	113651127	1	G	CSMD3.3	485	CSMD3
chr8	113651203	1	T	CSMD3.3	875	CSMD3
chr8	113657311	0	C	CSMD3.3	867	CSMD3
chr8	113657424	0	C	CSMD3.3	842	CSMD3
chr8	113657425	1	T	CSMD3.3	877	CSMD3
chr8	113657540	1	C	CSMD3.3	949	CSMD3
chr8	113662274	0	A	CSMD3.3	13	CSMD3
chr8	113662401	0	G	CSMD3.3	280	CSMD3
chr8	113662408	1	G	CSMD3.3	7	CSMD3
chr8	113662462	0	T	CSMD3.3	567	CSMD3
chr8	113662491	1	G	CSMD3.3	25	CSMD3
chr8	113662541	0	G	CSMD3.3	821	CSMD3
chr8	113662571	1	T	CSMD3.3	571	CSMD3
chr8	113662653	1	T	CSMD3.3	821	CSMD3
chr8	113668360	0	C	CSMD3.3	8	CSMD3
chr8	113668418	0	C	CSMD3.3	680	CSMD3
chr8	113668478	1	A	CSMD3.3	5	CSMD3
chr8	113668517	0	A	CSMD3.3	25	CSMD3
chr8	113668533	1	G	CSMD3.3	686	CSMD3
chr8	113668628	1	A	CSMD3.3	22	CSMD3
chr8	113678460	0	T	CSMD3.3	769	CSMD3
chr8	113678566	0	A	CSMD3.3	719	CSMD3
chr8	113678575	1	T	CSMD3.3	788	CSMD3
chr8	113678678	1	C	CSMD3.3	697	CSMD3
chr8	113694650	0	C	CSMD3.3	563	CSMD3
chr8	113694713	0	C	CSMD3.3	852	CSMD3
chr8	113694757	1	A	CSMD3.3	544	CSMD3
chr8	113694764	0	C	CSMD3.3	574	CSMD3
chr8	113694832	1	A	CSMD3.3	924	CSMD3
chr8	113694854	0	T	CSMD3.3	20	CSMD3
chr8	113694860	1	C	CSMD3.3	549	CSMD3
chr8	113694968	1	A	CSMD3.3	29	CSMD3
chr8	113697582	0	C	CSMD3.3	450	CSMD3
chr8	113697686	0	A	CSMD3.3	883	CSMD3
chr8	113697689	1	C	CSMD3.3	462	CSMD3
chr8	113697790	0	G	CSMD3.3	989	CSMD3
chr8	113697802	1	A	CSMD3.3	863	CSMD3
chr8	113697849	0	C	CSMD3.3	761	CSMD3
chr8	113697902	1	C	CSMD3.3	998	CSMD3
chr8	113697957	0	G	CSMD3.3	0	CSMD3
chr8	113697962	1	C	CSMD3.3	738	CSMD3
chr8	113698093	1	C	CSMD3.3	14	CSMD3
chr8	113702074	0	G	CSMD3.3	1038	CSMD3
chr8	113702145	0	C	CSMD3.3	880	CSMD3
chr8	113702187	1	C	CSMD3.3	1021	CSMD3
chr8	113702251	0	A	CSMD3.3	334	CSMD3
chr8	113702256	1	C	CSMD3.3	905	CSMD3
chr8	113702363	1	T	CSMD3.3	337	CSMD3
chr8	113812369	0	C	CSMD3.4	630	CSMD3
chr8	113812463	0	T	CSMD3.4	637	CSMD3
chr8	113812482	1	T	CSMD3.4	519	CSMD3
chr8	113812577	1	G	CSMD3.4	614	CSMD3
chr8	113841893	0	A	CSMD3.4	675	CSMD3
chr8	113841928	0	T	CSMD3.4	816	CSMD3
chr8	113842011	1	T	CSMD3.4	684	CSMD3
chr8	113842042	1	C	CSMD3.4	813	CSMD3
chr8	113871326	0	C	CSMD3.4	268	CSMD3
chr8	113871374	0	C	CSMD3.4	535	CSMD3
chr8	113871436	1	G	CSMD3.4	281	CSMD3
chr8	113871473	0	A	CSMD3.4	30	CSMD3
chr8	113871484	1	C	CSMD3.4	533	CSMD3
chr8	113871588	1	T	CSMD3.4	2	CSMD3
chr8	113933789	0	T	CSMD3.4	834	CSMD3
chr8	113933891	0	A	CSMD3.4	356	CSMD3
chr8	113933902	1	T	CSMD3.4	847	CSMD3
chr8	113933927	0	G	CSMD3.4	519	CSMD3
chr8	113933975	1	C	CSMD3.4	342	CSMD3
chr8	113934046	1	C	CSMD3.4	508	CSMD3
chr8	113959928	0	C	CSMD3.4	0	CSMD3
chr8	113960049	1	T	CSMD3.4	3	CSMD3
chr8	113960073	0	A	CSMD3.4	0	CSMD3
chr8	113960209	1	T	CSMD3.4	7	CSMD3
chr8	113966823	0	A	CSMD3.4	1123	CSMD3
chr8	113966931	0	T	CSMD3.4	12	CSMD3
chr8	113966935	1	G	CSMD3.4	1122	CSMD3
chr8	113967065	1	T	CSMD3.4	15	CSMD3
chr8	113987992	0	C	CSMD3.4	603	CSMD3
chr8	113988087	0	G	CSMD3.4	403	CSMD3
chr8	113988111	1	C	CSMD3.4	561	CSMD3
chr8	113988122	0	G	CSMD3.4	912	CSMD3
chr8	113988192	1	G	CSMD3.4	367	CSMD3
chr8	113988220	0	C	CSMD3.4	526	CSMD3
chr8	113988236	1	G	CSMD3.4	842	CSMD3
chr8	113988279	0	C	CSMD3.4	346	CSMD3
chr8	113988334	1	C	CSMD3.4	491	CSMD3
chr8	113988382	0	G	CSMD3.4	0	CSMD3
chr8	113988383	1	G	CSMD3.4	401	CSMD3
chr8	113988479	1	G	CSMD3.4	40	CSMD3
chr8	114031216	0	T	CSMD3.4	205	CSMD3
chr8	114031313	0	A	CSMD3.4	513	CSMD3
chr8	114031331	1	T	CSMD3.4	212	CSMD3
chr8	114031388	0	G	CSMD3.4	1066	CSMD3
chr8	114031409	1	C	CSMD3.4	494	CSMD3
chr8	114031501	1	A	CSMD3.4	1037	CSMD3
chr8	114110961	0	G	CSMD3.4	1030	CSMD3
chr8	114111074	0	C	CSMD3.4	588	CSMD3
chr8	114111080	1	C	CSMD3.4	1031	CSMD3
chr8	114111175	0	C	CSMD3.4	367	CSMD3
chr8	114111179	1	A	CSMD3.4	582	CSMD3
chr8	114111294	1	T	CSMD3.4	310	CSMD3
chr8	114185880	0	C	CSMD3.4	250	CSMD3
chr8	114185977	0	C	CSMD3.4	816	CSMD3
chr8	114185984	1	C	CSMD3.4	259	CSMD3
chr8	114186069	0	C	CSMD3.4	733	CSMD3
chr8	114186096	1	T	CSMD3.4	827	CSMD3
chr8	114186182	1	T	CSMD3.4	717	CSMD3
chr8	114290797	0	T	CSMD3.4	989	CSMD3
chr8	114290904	0	A	CSMD3.4	7	CSMD3
chr8	114290914	1	G	CSMD3.4	993	CSMD3
chr8	114291038	1	C	CSMD3.4	4	CSMD3
chr8	114326738	0	A	CSMD3.4	101	CSMD3
chr8	114326847	0	G	CSMD3.4	859	CSMD3
chr8	114326848	1	T	CSMD3.4	285	CSMD3
chr8	114326912	0	C	CSMD3.4	734	CSMD3
chr8	114326960	1	A	CSMD3.4	861	CSMD3
chr8	114327004	0	C	CSMD3.4	2	CSMD3
chr8	114327021	1	T	CSMD3.4	698	CSMD3
chr8	114327112	1	C	CSMD3.4	2	CSMD3
chr8	114388933	0	T	CSMD3.4	490	CSMD3
chr8	114389045	1	A	CSMD3.4	522	CSMD3
chr8	114448862	0	C	CSMD3.4	786	CSMD3
chr8	114448962	0	T	CSMD3.4	848	CSMD3
chr8	114448981	1	T	CSMD3.4	722	CSMD3
chr8	114449053	0	C	CSMD3.4	1092	CSMD3
chr8	114449080	1	T	CSMD3.4	862	CSMD3
chr8	114449175	1	T	CSMD3.4	1100	CSMD3
chr8	117859670	0	G	RAD21	632	RAD21
chr8	117859783	0	T	RAD21	1064	RAD21
chr8	117859789	1	G	RAD21	583	RAD21
chr8	117859896	0	C	RAD21	187	RAD21
chr8	117859903	1	A	RAD21	988	RAD21
chr8	117859987	1	G	RAD21	181	RAD21
chr8	117861112	0	C	RAD21	674	RAD21
chr8	117861215	0	T	RAD21	1045	RAD21
chr8	117861218	1	G	RAD21	629	RAD21
chr8	117861329	1	C	RAD21	1074	RAD21
chr8	117862818	0	T	RAD21	1347	RAD21
chr8	117862930	0	A	RAD21	179	RAD21
chr8	117862935	1	C	RAD21	1341	RAD21
chr8	117862985	0	C	RAD21	7	RAD21
chr8	117863006	1	G	RAD21	185	RAD21
chr8	117863080	1	A	RAD21	9	RAD21
chr8	117864153	0	T	RAD21	683	RAD21
chr8	117864263	0	T	RAD21	354	RAD21
chr8	117864269	1	A	RAD21	717	RAD21
chr8	117864361	1	A	RAD21	336	RAD21
chr8	117864765	0	G	RAD21	639	RAD21
chr8	117864836	0	C	RAD21	348	RAD21
chr8	117864870	1	C	RAD21	664	RAD21
chr8	117864886	0	C	RAD21	625	RAD21
chr8	117864930	1	A	RAD21	421	RAD21
chr8	117865003	1	G	RAD21	641	RAD21
chr8	117866395	0	T	RAD21	2	RAD21
chr8	117866509	0	G	RAD21	634	RAD21
chr8	117866511	1	C	RAD21	5	RAD21
chr8	117866562	0	C	RAD21	831	RAD21
chr8	117866624	1	G	RAD21	734	RAD21
chr8	117866657	0	T	RAD21	1034	RAD21
chr8	117866666	1	C	RAD21	908	RAD21
chr8	117866768	1	A	RAD21	1042	RAD21
chr8	117868370	0	G	RAD21	896	RAD21
chr8	117868471	0	T	RAD21	411	RAD21
chr8	117868488	1	T	RAD21	881	RAD21
chr8	117868588	1	C	RAD21	397	RAD21
chr8	117868852	0	C	RAD21	92	RAD21
chr8	117868901	0	C	RAD21	456	RAD21
chr8	117868969	1	C	RAD21	125	RAD21
chr8	117868987	0	C	RAD21	0	RAD21
chr8	117869006	1	G	RAD21	452	RAD21
chr8	117869064	1	A	RAD21	1	RAD21
chr8	117869485	0	A	RAD21	6	RAD21
chr8	117869594	0	G	RAD21	605	RAD21
chr8	117869598	1	G	RAD21	11	RAD21
chr8	117869687	0	C	RAD21	21	RAD21
chr8	117869702	1	T	RAD21	615	RAD21
chr8	117869801	1	G	RAD21	6	RAD21
chr8	117870546	0	A	RAD21	5	RAD21
chr8	117870624	0	C	RAD21	104	RAD21
chr8	117870663	1	G	RAD21	8	RAD21
chr8	117870679	0	C	RAD21	20	RAD21
chr8	117870706	1	G	RAD21	83	RAD21
chr8	117870797	1	T	RAD21	26	RAD21
chr8	117874055	0	A	RAD21	1296	RAD21
chr8	117874164	0	G	RAD21	915	RAD21
chr8	117874172	1	A	RAD21	1290	RAD21
chr8	117874281	1	G	RAD21	906	RAD21
chr8	117875295	0	C	RAD21	1039	RAD21
chr8	117875402	0	C	RAD21	1073	RAD21
chr8	117875404	1	T	RAD21	1033	RAD21
chr8	117875499	0	C	RAD21	10	RAD21
chr8	117875517	1	T	RAD21	1082	RAD21
chr8	117875614	1	C	RAD21	7	RAD21
chr8	117878745	0	A	RAD21	1397	RAD21
chr8	117878849	0	G	RAD21	629	RAD21
chr8	117878865	1	C	RAD21	1411	RAD21
chr8	117878967	1	A	RAD21	618	RAD21
chr9	5021949	0	G	JAK2	1276	JAK2
chr9	5022055	0	G	JAK2	1637	JAK2
chr9	5022064	1	C	JAK2	1396	JAK2
chr9	5022154	0	C	JAK2	2034	JAK2
chr9	5022167	1	G	JAK2	1874	JAK2
chr9	5022267	1	G	JAK2	1861	JAK2
chr9	5029729	0	T	JAK2	133	JAK2
chr9	5029813	0	C	JAK2	890	JAK2
chr9	5029842	1	T	JAK2	155	JAK2
chr9	5029895	0	C	JAK2	29	JAK2
chr9	5029926	1	A	JAK2	824	JAK2
chr9	5030006	1	G	JAK2	38	JAK2
chr9	5044379	0	C	JAK2	53	JAK2
chr9	5044492	0	A	JAK2	43	JAK2
chr9	5044493	1	C	JAK2	52	JAK2
chr9	5044611	1	G	JAK2	32	JAK2
chr9	5050657	0	A	JAK2	2027	JAK2
chr9	5050732	0	A	JAK2	1437	JAK2
chr9	5050767	1	T	JAK2	1970	JAK2
chr9	5050830	0	A	JAK2	4	JAK2
chr9	5050845	1	G	JAK2	1396	JAK2
chr9	5050944	1	C	JAK2	5	JAK2
chr9	5054475	0	A	JAK2	278	JAK2
chr9	5054580	0	C	JAK2	1129	JAK2
chr9	5054591	1	C	JAK2	257	JAK2
chr9	5054669	0	A	JAK2	1324	JAK2
chr9	5054685	1	C	JAK2	1131	JAK2
chr9	5054772	0	C	JAK2	1458	JAK2
chr9	5054776	1	A	JAK2	1435	JAK2
chr9	5054876	0	A	JAK2	0	JAK2
chr9	5054877	1	C	JAK2	1450	JAK2
chr9	5054981	1	T	JAK2	37	JAK2
chr9	5055642	0	T	JAK2	22	JAK2
chr9	5055695	0	T	JAK2	842	JAK2
chr9	5055755	1	T	JAK2	5	JAK2
chr9	5055764	0	C	JAK2	8	JAK2
chr9	5055797	1	G	JAK2	832	JAK2
chr9	5055876	1	T	JAK2	7	JAK2
chr9	5064862	0	C	JAK2	1401	JAK2
chr9	5064919	0	T	JAK2	1652	JAK2
chr9	5064975	1	C	JAK2	1417	JAK2
chr9	5064984	0	A	JAK2	1894	JAK2
chr9	5065033	1	C	JAK2	1692	JAK2
chr9	5065093	1	A	JAK2	1845	JAK2
chr9	5066622	0	G	JAK2	1664	JAK2
chr9	5066681	0	G	JAK2	1151	JAK2
chr9	5066733	0	G	JAK2	143	JAK2
chr9	5066739	1	C	JAK2	1711	JAK2
chr9	5066782	1	C	JAK2	1371	JAK2
chr9	5066842	1	C	JAK2	153	JAK2
chr9	5068986	0	C	JAK2	12	JAK2
chr9	5069046	0	C	JAK2	1011	JAK2
chr9	5069085	1	C	JAK2	13	JAK2
chr9	5069149	0	C	JAK2	1176	JAK2
chr9	5069151	1	G	JAK2	1016	JAK2
chr9	5069253	1	G	JAK2	1324	JAK2
chr9	5069886	0	T	JAK2	1781	JAK2
chr9	5070000	0	C	JAK2	8	JAK2
chr9	5070004	1	T	JAK2	1784	JAK2
chr9	5070117	1	T	JAK2	9	JAK2
chr9	5072450	0	C	JAK2	1519	JAK2
chr9	5072552	0	G	JAK2	2532	JAK2
chr9	5072553	1	G	JAK2	1616	JAK2
chr9	5072669	1	A	JAK2	2525	JAK2
chr9	5073615	0	C	JAK2	1857	JAK2
chr9	5073714	0	C	JAK2	236	JAK2
chr9	5073731	1	C	JAK2	2002	JAK2
chr9	5073746	0	T	JAK2	2340	JAK2
chr9	5073803	1	C	JAK2	237	JAK2
chr9	5073863	1	T	JAK2	2338	JAK2
chr9	5077372	0	G	JAK2	0	JAK2
chr9	5077465	0	A	JAK2	7	JAK2
chr9	5077479	1	T	JAK2	0	JAK2
chr9	5077486	0	C	JAK2	7	JAK2
chr9	5077548	1	G	JAK2	2	JAK2
chr9	5077560	0	G	JAK2	4	JAK2
chr9	5077567	1	C	JAK2	6	JAK2
chr9	5077678	1	G	JAK2	2	JAK2
chr9	5078259	0	G	JAK2	21	JAK2
chr9	5078309	0	G	JAK2	880	JAK2
chr9	5078353	1	G	JAK2	18	JAK2
chr9	5078388	0	C	JAK2	1579	JAK2
chr9	5078406	1	G	JAK2	936	JAK2
chr9	5078502	1	A	JAK2	1560	JAK2
chr9	5080207	0	C	JAK2	2038	JAK2
chr9	5080311	0	T	JAK2	1906	JAK2
chr9	5080320	1	C	JAK2	1848	JAK2
chr9	5080420	1	G	JAK2	1893	JAK2
chr9	5080509	0	C	JAK2	1071	JAK2
chr9	5080591	0	C	JAK2	1282	JAK2
chr9	5080625	1	A	JAK2	1033	JAK2
chr9	5080705	1	T	JAK2	1408	JAK2
chr9	5081703	0	A	JAK2	1879	JAK2
chr9	5081804	0	C	JAK2	2316	JAK2
chr9	5081813	1	T	JAK2	1871	JAK2
chr9	5081920	1	G	JAK2	2464	JAK2
chr9	5089653	0	C	JAK2	1149	JAK2
chr9	5089728	0	G	JAK2	2112	JAK2
chr9	5089769	1	A	JAK2	1201	JAK2
chr9	5089788	0	G	JAK2	1671	JAK2
chr9	5089846	1	G	JAK2	2070	JAK2
chr9	5089903	1	G	JAK2	1674	JAK2
chr9	5090440	0	T	JAK2	20	JAK2
chr9	5090535	0	A	JAK2	643	JAK2
chr9	5090552	1	C	JAK2	4	JAK2
chr9	5090628	1	A	JAK2	588	JAK2
chr9	5090684	0	A	JAK2	155	JAK2
chr9	5090795	0	T	JAK2	1303	JAK2
chr9	5090799	1	T	JAK2	237	JAK2
chr9	5090843	0	A	JAK2	73	JAK2
chr9	5090902	1	C	JAK2	1289	JAK2
chr9	5090949	1	C	JAK2	107	JAK2
chr9	5122972	0	C	JAK2	2212	JAK2
chr9	5123080	0	G	JAK2	2006	JAK2
chr9	5123081	1	A	JAK2	2140	JAK2
chr9	5123195	1	A	JAK2	2009	JAK2
chr9	5126289	0	A	JAK2	173	JAK2
chr9	5126389	0	G	JAK2	2862	JAK2
chr9	5126401	1	G	JAK2	175	JAK2
chr9	5126501	1	C	JAK2	2881	JAK2
chr9	5126655	0	T	JAK2	2451	JAK2
chr9	5126720	0	G	JAK2	1665	JAK2
chr9	5126774	1	G	JAK2	1	JAK2
chr9	5126831	1	G	JAK2	1647	JAK2
chr9	21802705	0	G	MTAP	11	MTAP
chr9	21802778	1	A	MTAP	14	MTAP
chr9	21802934	0	G	MTAP	10	MTAP
chr9	21803038	1	A	MTAP	10	MTAP
chr9	21815348	0	T	MTAP	16	MTAP
chr9	21815445	0	G	MTAP	183	MTAP
chr9	21815459	1	G	MTAP	15	MTAP
chr9	21815463	0	A	MTAP	1526	MTAP
chr9	21815517	1	A	MTAP	175	MTAP
chr9	21815565	1	T	MTAP	1509	MTAP
chr9	21816627	0	A	MTAP	224	MTAP
chr9	21816727	0	A	MTAP	821	MTAP
chr9	21816746	1	A	MTAP	227	MTAP
chr9	21816840	1	A	MTAP	822	MTAP
chr9	21817942	0	C	MTAP	1706	MTAP
chr9	21818004	0	G	MTAP	1331	MTAP
chr9	21818060	1	C	MTAP	1710	MTAP
chr9	21818122	0	A	MTAP	2081	MTAP
chr9	21818123	1	T	MTAP	1325	MTAP
chr9	21818241	1	G	MTAP	1938	MTAP
chr9	21837840	0	C	MTAP	1475	MTAP
chr9	21837923	0	C	MTAP	1886	MTAP
chr9	21837942	1	G	MTAP	1387	MTAP
chr9	21838038	1	G	MTAP	1857	MTAP
chr9	21854603	0	T	MTAP	1222	MTAP
chr9	21854713	0	C	MTAP	1310	MTAP
chr9	21854722	1	A	MTAP	1220	MTAP
chr9	21854792	0	G	MTAP	1193	MTAP
chr9	21854833	1	G	MTAP	1161	MTAP
chr9	21854892	1	C	MTAP	1151	MTAP
chr9	21856053	0	C	MTAP	20	MTAP
chr9	21856136	0	C	MTAP	571	MTAP
chr9	21856161	1	A	MTAP	23	MTAP
chr9	21856223	1	G	MTAP	630	MTAP
chr9	21859269	0	T	MTAP	1818	MTAP
chr9	21859380	0	C	MTAP	1090	MTAP
chr9	21859383	1	A	MTAP	1703	MTAP
chr9	21859495	1	C	MTAP	1092	MTAP
chr9	21861952	0	A	MTAP	807	MTAP
chr9	21862053	1	T	MTAP	828	MTAP
chr9	21930964	0	A	MTAP	1032	MTAP
chr9	21931034	0	G	MTAP	1572	MTAP
chr9	21931083	1	T	MTAP	1034	MTAP
chr9	21931138	1	C	MTAP	1559	MTAP
chr9	21939153	0	C	MTAP	1560	MTAP
chr9	21939288	1	A	MTAP	1757	MTAP
chr9	21940885	0	C	MTAP	1410	MTAP
chr9	21940996	0	C	MTAP	3	MTAP
chr9	21941000	1	G	MTAP	1485	MTAP
chr9	21941113	1	T	MTAP	3	MTAP
chr10	50666825	0	G	ERCC6/PGBD3	1528	ERCC6
chr10	50666933	0	C	ERCC6/PGBD3	1945	ERCC6
chr10	50666938	1	G	ERCC6/PGBD3	1466	ERCC6
chr10	50667050	0	C	ERCC6/PGBD3	2076	ERCC6
chr10	50667052	1	T	ERCC6/PGBD3	1986	ERCC6
chr10	50667147	0	A	ERCC6/PGBD3	1242	ERCC6
chr10	50667169	1	T	ERCC6/PGBD3	1778	ERCC6
chr10	50667239	0	C	ERCC6/PGBD3	1067	ERCC6
chr10	50667266	1	T	ERCC6/PGBD3	1210	ERCC6
chr10	50667356	1	A	ERCC6/PGBD3	1171	ERCC6
chr10	50668396	0	A	ERCC6/PGBD3	1630	ERCC6
chr10	50668450	0	G	ERCC6/PGBD3	1377	ERCC6
chr10	50668512	1	G	ERCC6/PGBD3	1642	ERCC6
chr10	50668567	1	C	ERCC6/PGBD3	1320	ERCC6
chr10	50669353	0	A	ERCC6/PGBD3	1210	ERCC6
chr10	50669376	0	A	ERCC6/PGBD3	1135	ERCC6
chr10	50669447	1	G	ERCC6/PGBD3	1134	ERCC6
chr10	50669458	0	A	ERCC6/PGBD3	1378	ERCC6
chr10	50669495	1	C	ERCC6/PGBD3	1183	ERCC6
chr10	50669545	0	T	ERCC6/PGBD3	1327	ERCC6
chr10	50669584	1	A	ERCC6/PGBD3	1376	ERCC6
chr10	50669645	1	G	ERCC6/PGBD3	1483	ERCC6
chr10	50678205	0	G	ERCC6/PGBD3	590	ERCC6
chr10	50678273	0	G	ERCC6/PGBD3	952	ERCC6
chr10	50678297	1	C	ERCC6/PGBD3	519	ERCC6
chr10	50678314	0	T	ERCC6/PGBD3	1296	ERCC6
chr10	50678371	1	C	ERCC6/PGBD3	820	ERCC6
chr10	50678389	0	G	ERCC6/PGBD3	1646	ERCC6
chr10	50678430	1	T	ERCC6/PGBD3	1167	ERCC6
chr10	50678444	0	G	ERCC6/PGBD3	956	ERCC6
chr10	50678507	1	C	ERCC6/PGBD3	1620	ERCC6
chr10	50678545	0	G	ERCC6/PGBD3	399	ERCC6
chr10	50678561	1	C	ERCC6/PGBD3	992	ERCC6
chr10	50678654	0	C	ERCC6/PGBD3	740	ERCC6
chr10	50678659	1	C	ERCC6/PGBD3	488	ERCC6
chr10	50678758	0	A	ERCC6/PGBD3	734	ERCC6
chr10	50678768	1	C	ERCC6/PGBD3	715	ERCC6
chr10	50678806	0	G	ERCC6/PGBD3	828	ERCC6
chr10	50678873	1	C	ERCC6/PGBD3	677	ERCC6
chr10	50678917	0	T	ERCC6/PGBD3	542	ERCC6
chr10	50678921	1	C	ERCC6/PGBD3	778	ERCC6
chr10	50678993	0	C	ERCC6/PGBD3	66	ERCC6
chr10	50679038	1	G	ERCC6/PGBD3	399	ERCC6
chr10	50679049	0	C	ERCC6/PGBD3	7	ERCC6
chr10	50679083	1	T	ERCC6/PGBD3	86	ERCC6
chr10	50679099	0	A	ERCC6/PGBD3	99	ERCC6
chr10	50679123	1	G	ERCC6/PGBD3	394	ERCC6
chr10	50679146	0	A	ERCC6/PGBD3	36	ERCC6
chr10	50679183	1	T	ERCC6/PGBD3	186	ERCC6
chr10	50679262	1	G	ERCC6/PGBD3	176	ERCC6
chr10	50680383	0	G	ERCC6/PGBD3	1285	ERCC6
chr10	50680479	0	T	ERCC6/PGBD3	1625	ERCC6
chr10	50680481	1	C	ERCC6/PGBD3	1293	ERCC6
chr10	50680598	1	C	ERCC6/PGBD3	1534	ERCC6
chr10	50680881	0	G	ERCC6/PGBD3	1130	ERCC6
chr10	50680982	0	T	ERCC6/PGBD3	1075	ERCC6
chr10	50680987	1	C	ERCC6/PGBD3	1091	ERCC6
chr10	50681086	0	A	ERCC6/PGBD3	1156	ERCC6
chr10	50681089	1	C	ERCC6/PGBD3	992	ERCC6
chr10	50681203	1	G	ERCC6/PGBD3	1212	ERCC6
chr10	50681501	0	C	ERCC6/PGBD3	1334	ERCC6
chr10	50681566	0	G	ERCC6/PGBD3	1801	ERCC6
chr10	50681621	1	G	ERCC6/PGBD3	1238	ERCC6
chr10	50681681	1	C	ERCC6/PGBD3	1790	ERCC6
chr10	50682035	0	G	ERCC6/PGBD3	978	ERCC6
chr10	50682101	0	C	ERCC6/PGBD3	1153	ERCC6
chr10	50682127	1	C	ERCC6/PGBD3	987	ERCC6
chr10	50682215	0	A	ERCC6/PGBD3	1504	ERCC6
chr10	50682216	1	G	ERCC6/PGBD3	1119	ERCC6
chr10	50682334	1	A	ERCC6/PGBD3	1515	ERCC6
chr10	50684220	0	G	ERCC6/PGBD3	353	ERCC6
chr10	50684316	0	T	ERCC6/PGBD3	1978	ERCC6
chr10	50684320	1	C	ERCC6/PGBD3	720	ERCC6
chr10	50684434	1	C	ERCC6/PGBD3	2018	ERCC6
chr10	50686374	0	C	ERCC6/PGBD3	1489	ERCC6
chr10	50686452	0	C	ERCC6/PGBD3	2070	ERCC6
chr10	50686480	1	C	ERCC6/PGBD3	1504	ERCC6
chr10	50686565	1	G	ERCC6/PGBD3	2102	ERCC6
chr10	50690672	0	T	ERCC6/PGBD3	1230	ERCC6
chr10	50690741	0	G	ERCC6/PGBD3	973	ERCC6
chr10	50690786	1	G	ERCC6/PGBD3	1248	ERCC6
chr10	50690800	0	G	ERCC6/PGBD3	1042	ERCC6
chr10	50690851	1	T	ERCC6/PGBD3	1022	ERCC6
chr10	50690900	0	G	ERCC6/PGBD3	2478	ERCC6
chr10	50690910	1	C	ERCC6/PGBD3	1013	ERCC6
chr10	50691019	1	G	ERCC6/PGBD3	2461	ERCC6
chr10	50691306	0	T	ERCC6/PGBD3	1818	ERCC6
chr10	50691407	0	G	ERCC6/PGBD3	1903	ERCC6
chr10	50691424	1	G	ERCC6/PGBD3	1854	ERCC6
chr10	50691499	0	G	ERCC6/PGBD3	1187	ERCC6
chr10	50691527	1	T	ERCC6/PGBD3	2008	ERCC6
chr10	50691614	1	T	ERCC6/PGBD3	1185	ERCC6
chr10	50701133	0	A	ERCC6/PGBD3	1820	ERCC6
chr10	50701208	0	G	ERCC6/PGBD3	1506	ERCC6
chr10	50701252	1	T	ERCC6/PGBD3	1684	ERCC6
chr10	50701325	1	C	ERCC6/PGBD3	1565	ERCC6
chr10	50708529	0	C	ERCC6/PGBD3	1676	ERCC6
chr10	50708636	0	A	ERCC6/PGBD3	1758	ERCC6
chr10	50708638	1	G	ERCC6/PGBD3	1777	ERCC6
chr10	50708748	0	A	ERCC6/PGBD3	2219	ERCC6
chr10	50708753	1	A	ERCC6/PGBD3	1729	ERCC6
chr10	50708866	1	G	ERCC6/PGBD3	2245	ERCC6
chr10	50713909	0	G	ERCC6/PGBD3	2394	ERCC6
chr10	50714026	0	T	ERCC6/PGBD3	2682	ERCC6
chr10	50714027	1	C	ERCC6/PGBD3	2409	ERCC6
chr10	50714146	1	C	ERCC6/PGBD3	2802	ERCC6
chr10	50723337	0	G	ERCC6/PGBD3	1402	ERCC6
chr10	50723411	0	C	ERCC6/PGBD3	1447	ERCC6
chr10	50723452	1	T	ERCC6/PGBD3	1365	ERCC6
chr10	50723473	0	C	ERCC6/PGBD3	614	ERCC6
chr10	50723528	1	C	ERCC6/PGBD3	1425	ERCC6
chr10	50723581	0	T	ERCC6/PGBD3	1208	ERCC6
chr10	50723591	1	G	ERCC6/PGBD3	567	ERCC6
chr10	50723696	0	A	ERCC6/PGBD3	757	ERCC6
chr10	50723701	1	A	ERCC6/PGBD3	1139	ERCC6
chr10	50723798	0	C	ERCC6/PGBD3	658	ERCC6
chr10	50723809	1	T	ERCC6/PGBD3	762	ERCC6
chr10	50723868	0	C	ERCC6/PGBD3	679	ERCC6
chr10	50723909	1	C	ERCC6/PGBD3	671	ERCC6
chr10	50723929	0	C	ERCC6/PGBD3	659	ERCC6
chr10	50723957	1	G	ERCC6/PGBD3	698	ERCC6
chr10	50724034	0	C	ERCC6/PGBD3	482	ERCC6
chr10	50724038	1	C	ERCC6/PGBD3	693	ERCC6
chr10	50724128	0	C	ERCC6/PGBD3	535	ERCC6
chr10	50724146	1	G	ERCC6/PGBD3	491	ERCC6
chr10	50724240	0	A	ERCC6/PGBD3	649	ERCC6
chr10	50724241	1	A	ERCC6/PGBD3	446	ERCC6
chr10	50724291	0	G	ERCC6/PGBD3	739	ERCC6
chr10	50724357	1	G	ERCC6/PGBD3	584	ERCC6
chr10	50724408	0	G	ERCC6/PGBD3	988	ERCC6
chr10	50724409	1	C	ERCC6/PGBD3	658	ERCC6
chr10	50724481	0	G	ERCC6/PGBD3	448	ERCC6
chr10	50724522	1	A	ERCC6/PGBD3	964	ERCC6
chr10	50724566	0	G	ERCC6/PGBD3	715	ERCC6
chr10	50724568	1	C	ERCC6/PGBD3	471	ERCC6
chr10	50724644	0	G	ERCC6/PGBD3	950	ERCC6
chr10	50724685	1	A	ERCC6/PGBD3	648	ERCC6
chr10	50724750	0	G	ERCC6/PGBD3	570	ERCC6
chr10	50724751	1	G	ERCC6/PGBD3	989	ERCC6
chr10	50724791	0	C	ERCC6/PGBD3	696	ERCC6
chr10	50724867	1	T	ERCC6/PGBD3	565	ERCC6
chr10	50724889	0	G	ERCC6/PGBD3	0	ERCC6
chr10	50724908	1	C	ERCC6/PGBD3	694	ERCC6
chr10	50724994	0	G	ERCC6/PGBD3	1141	ERCC6
chr10	50725001	1	G	ERCC6/PGBD3	1172	ERCC6
chr10	50725031	0	C	ERCC6/PGBD3	884	ERCC6
chr10	50725107	1	G	ERCC6/PGBD3	1215	ERCC6
chr10	50725131	0	T	ERCC6/PGBD3	1158	ERCC6
chr10	50725144	1	C	ERCC6/PGBD3	0	ERCC6
chr10	50725245	1	G	ERCC6/PGBD3	1186	ERCC6
chr10	50732042	0	A	ERCC6/PGBD3	1151	ERCC6
chr10	50732107	0	C	ERCC6/PGBD3	1187	ERCC6
chr10	50732161	1	C	ERCC6/PGBD3	1088	ERCC6
chr10	50732219	0	C	ERCC6/PGBD3	310	ERCC6
chr10	50732224	1	G	ERCC6/PGBD3	1255	ERCC6
chr10	50732292	0	A	ERCC6/PGBD3	683	ERCC6
chr10	50732315	1	C	ERCC6/PGBD3	209	ERCC6
chr10	50732374	0	C	ERCC6/PGBD3	401	ERCC6
chr10	50732400	1	A	ERCC6/PGBD3	625	ERCC6
chr10	50732467	0	T	ERCC6/PGBD3	940	ERCC6
chr10	50732468	1	C	ERCC6/PGBD3	425	ERCC6
chr10	50732536	0	G	ERCC6/PGBD3	1311	ERCC6
chr10	50732579	1	T	ERCC6/PGBD3	904	ERCC6
chr10	50732614	0	G	ERCC6/PGBD3	760	ERCC6
chr10	50732655	1	T	ERCC6/PGBD3	1384	ERCC6
chr10	50732675	0	T	ERCC6/PGBD3	487	ERCC6
chr10	50732729	1	A	ERCC6/PGBD3	822	ERCC6
chr10	50732767	0	C	ERCC6/PGBD3	995	ERCC6
chr10	50732796	1	A	ERCC6/PGBD3	540	ERCC6
chr10	50732884	1	A	ERCC6/PGBD3	1059	ERCC6
chr10	50736410	0	A	ERCC6/PGBD3	2293	ERCC6
chr10	50736495	0	T	ERCC6/PGBD3	1061	ERCC6
chr10	50736529	1	G	ERCC6/PGBD3	2285	ERCC6
chr10	50736601	1	C	ERCC6/PGBD3	1148	ERCC6
chr10	50738723	0	T	ERCC6/PGBD3	114	ERCC6
chr10	50738801	0	T	ERCC6/PGBD3	1315	ERCC6
chr10	50738834	1	G	ERCC6/PGBD3	114	ERCC6
chr10	50738889	0	G	ERCC6/PGBD3	6	ERCC6
chr10	50738906	1	G	ERCC6/PGBD3	1431	ERCC6
chr10	50739003	1	G	ERCC6/PGBD3	5	ERCC6
chr10	50740548	0	T	ERCC6/PGBD3	591	ERCC6
chr10	50740620	0	T	ERCC6/PGBD3	447	ERCC6
chr10	50740666	1	A	ERCC6/PGBD3	474	ERCC6
chr10	50740669	0	G	ERCC6/PGBD3	481	ERCC6
chr10	50740712	1	T	ERCC6/PGBD3	328	ERCC6
chr10	50740742	0	A	ERCC6/PGBD3	897	ERCC6
chr10	50740777	1	A	ERCC6/PGBD3	467	ERCC6
chr10	50740788	0	T	ERCC6/PGBD3	816	ERCC6
chr10	50740864	1	A	ERCC6/PGBD3	916	ERCC6
chr10	50740873	0	G	ERCC6/PGBD3	809	ERCC6
chr10	50740902	1	C	ERCC6/PGBD3	959	ERCC6
chr10	50740988	0	T	ERCC6/PGBD3	290	ERCC6
chr10	50740993	1	G	ERCC6/PGBD3	948	ERCC6
chr10	50741102	1	G	ERCC6/PGBD3	309	ERCC6
chr10	69881165	0	A	MYPN	1010	MYPN
chr10	69881275	0	G	MYPN	978	MYPN
chr10	69881282	1	C	MYPN	870	MYPN
chr10	69881389	0	C	MYPN	1295	MYPN
chr10	69881390	1	C	MYPN	854	MYPN
chr10	69881500	0	C	MYPN	348	MYPN
chr10	69881504	1	T	MYPN	1424	MYPN
chr10	69881588	0	C	MYPN	1489	MYPN
chr10	69881618	1	T	MYPN	0	MYPN
chr10	69881701	0	G	MYPN	1027	MYPN
chr10	69881708	1	A	MYPN	1526	MYPN
chr10	69881817	0	A	MYPN	1093	MYPN
chr10	69881822	1	T	MYPN	1090	MYPN
chr10	69881863	0	A	MYPN	615	MYPN
chr10	69881936	1	T	MYPN	1148	MYPN
chr10	69881972	0	G	MYPN	312	MYPN
chr10	69881979	1	G	MYPN	693	MYPN
chr10	69882069	0	G	MYPN	532	MYPN
chr10	69882078	1	A	MYPN	329	MYPN
chr10	69882167	1	C	MYPN	581	MYPN
chr10	69896387	0	A	MYPN	1522	MYPN
chr10	69896491	0	A	MYPN	2	MYPN
chr10	69896492	1	A	MYPN	1600	MYPN
chr10	69896602	1	T	MYPN	2	MYPN
chr10	69902665	0	C	MYPN	2431	MYPN
chr10	69902751	0	G	MYPN	1070	MYPN
chr10	69902770	0	C	MYPN	1298	MYPN
chr10	69902782	1	G	MYPN	2485	MYPN
chr10	69902842	1	G	MYPN	1297	MYPN
chr10	69902859	0	G	MYPN	2348	MYPN
chr10	69902883	1	A	MYPN	1275	MYPN
chr10	69902977	1	A	MYPN	2329	MYPN
chr10	69905187	0	A	MYPN	1989	MYPN
chr10	69905268	0	A	MYPN	1288	MYPN
chr10	69905301	1	T	MYPN	2078	MYPN
chr10	69905365	1	A	MYPN	1295	MYPN
chr10	69908030	0	G	MYPN	2034	MYPN
chr10	69908128	0	G	MYPN	957	MYPN
chr10	69908145	1	C	MYPN	2040	MYPN
chr10	69908173	0	A	MYPN	205	MYPN
chr10	69908222	1	C	MYPN	681	MYPN
chr10	69908289	1	C	MYPN	204	MYPN
chr10	69909747	0	A	MYPN	1746	MYPN
chr10	69909844	0	C	MYPN	1502	MYPN
chr10	69909851	1	G	MYPN	1702	MYPN
chr10	69909961	1	G	MYPN	1486	MYPN
chr10	69918194	0	C	MYPN	2274	MYPN
chr10	69918265	0	C	MYPN	27	MYPN
chr10	69918309	1	C	MYPN	2169	MYPN
chr10	69918360	1	C	MYPN	28	MYPN
chr10	69921391	0	G	MYPN	1433	MYPN
chr10	69921464	0	C	MYPN	1	MYPN
chr10	69921503	1	G	MYPN	1285	MYPN
chr10	69921569	1	A	MYPN	5	MYPN
chr10	69925436	0	C	MYPN	1365	MYPN
chr10	69925504	0	C	MYPN	1323	MYPN
chr10	69925547	1	G	MYPN	1557	MYPN
chr10	69925612	1	G	MYPN	1389	MYPN
chr10	69925964	0	C	MYPN	823	MYPN
chr10	69926073	0	C	MYPN	860	MYPN
chr10	69926080	1	C	MYPN	871	MYPN
chr10	69926164	0	C	MYPN	932	MYPN
chr10	69926193	1	T	MYPN	775	MYPN
chr10	69926253	0	C	MYPN	536	MYPN
chr10	69926274	1	A	MYPN	666	MYPN
chr10	69926284	0	T	MYPN	1196	MYPN
chr10	69926338	1	G	MYPN	526	MYPN
chr10	69926381	0	C	MYPN	1405	MYPN
chr10	69926405	1	T	MYPN	1208	MYPN
chr10	69926496	1	T	MYPN	1501	MYPN
chr10	69933785	0	C	MYPN	609	MYPN
chr10	69933874	0	C	MYPN	1131	MYPN
chr10	69933903	1	C	MYPN	543	MYPN
chr10	69933982	0	G	MYPN	1002	MYPN
chr10	69933987	1	C	MYPN	1246	MYPN
chr10	69934088	0	T	MYPN	1037	MYPN
chr10	69934093	1	C	MYPN	865	MYPN
chr10	69934184	0	T	MYPN	834	MYPN
chr10	69934187	1	A	MYPN	1053	MYPN
chr10	69934294	0	T	MYPN	956	MYPN
chr10	69934306	1	T	MYPN	856	MYPN
chr10	69934409	0	T	MYPN	9	MYPN
chr10	69934416	1	A	MYPN	995	MYPN
chr10	69934522	1	C	MYPN	329	MYPN
chr10	69935017	0	C	MYPN	282	MYPN
chr10	69935077	0	C	MYPN	2001	MYPN
chr10	69935120	1	C	MYPN	431	MYPN
chr10	69935162	0	G	MYPN	1872	MYPN
chr10	69935190	1	C	MYPN	1803	MYPN
chr10	69935280	1	G	MYPN	2053	MYPN
chr10	69948620	0	C	MYPN	708	MYPN
chr10	69948723	0	G	MYPN	1883	MYPN
chr10	69948734	1	G	MYPN	662	MYPN
chr10	69948819	0	T	MYPN	1720	MYPN
chr10	69948830	1	G	MYPN	1852	MYPN
chr10	69948936	1	G	MYPN	1808	MYPN
chr10	69954079	0	A	MYPN	3156	MYPN
chr10	69954191	0	T	MYPN	2280	MYPN
chr10	69954194	1	G	MYPN	3203	MYPN
chr10	69954309	1	A	MYPN	2275	MYPN
chr10	69955121	0	C	MYPN	2320	MYPN
chr10	69955235	0	T	MYPN	2311	MYPN
chr10	69955238	1	T	MYPN	2269	MYPN
chr10	69955349	1	G	MYPN	2314	MYPN
chr10	69957041	0	A	MYPN	2298	MYPN
chr10	69957129	0	A	MYPN	1902	MYPN
chr10	69957160	1	T	MYPN	2309	MYPN
chr10	69957244	0	C	MYPN	55	MYPN
chr10	69957250	1	C	MYPN	1863	MYPN
chr10	69957378	1	C	MYPN	54	MYPN
chr10	69959085	0	G	MYPN	1385	MYPN
chr10	69959187	0	T	MYPN	2351	MYPN
chr10	69959197	1	A	MYPN	1319	MYPN
chr10	69959287	0	A	MYPN	1439	MYPN
chr10	69959303	1	A	MYPN	2406	MYPN
chr10	69959405	1	C	MYPN	1471	MYPN
chr10	69961585	0	G	MYPN	2043	MYPN
chr10	69961627	0	C	MYPN	1649	MYPN
chr10	69961700	1	T	MYPN	2020	MYPN
chr10	69961710	0	G	MYPN	1564	MYPN
chr10	69961737	1	C	MYPN	1695	MYPN
chr10	69961825	1	G	MYPN	1757	MYPN
chr10	69966486	0	C	MYPN	1809	MYPN
chr10	69966567	0	C	MYPN	1891	MYPN
chr10	69966602	1	G	MYPN	1810	MYPN
chr10	69966686	1	A	MYPN	1895	MYPN
chr10	69970008	0	T	MYPN	1975	MYPN
chr10	69970112	0	C	MYPN	2461	MYPN
chr10	69970121	1	G	MYPN	2030	MYPN
chr10	69970217	0	G	MYPN	2383	MYPN
chr10	69970230	1	C	MYPN	2510	MYPN
chr10	69970329	1	G	MYPN	2393	MYPN
chr10	73577133	0	C	PSAP	1020	PSAP
chr10	73577210	0	A	PSAP	1536	PSAP
chr10	73577253	1	T	PSAP	993	PSAP
chr10	73577331	1	T	PSAP	1445	PSAP
chr10	73578312	0	A	PSAP	524	PSAP
chr10	73578430	0	A	PSAP	1729	PSAP
chr10	73578433	1	T	PSAP	503	PSAP
chr10	73578542	1	T	PSAP	1819	PSAP
chr10	73578724	0	C	PSAP	795	PSAP
chr10	73578835	0	G	PSAP	969	PSAP
chr10	73578844	1	C	PSAP	668	PSAP
chr10	73578954	1	A	PSAP	1148	PSAP
chr10	73579183	0	C	PSAP	1306	PSAP
chr10	73579268	0	G	PSAP	1208	PSAP
chr10	73579303	1	C	PSAP	1332	PSAP
chr10	73579380	1	C	PSAP	1115	PSAP
chr10	73579561	0	T	PSAP	751	PSAP
chr10	73579636	0	C	PSAP	1197	PSAP
chr10	73579663	1	A	PSAP	754	PSAP
chr10	73579744	1	A	PSAP	1208	PSAP
chr10	73579945	0	T	PSAP	436	PSAP
chr10	73580045	0	T	PSAP	12	PSAP
chr10	73580067	1	T	PSAP	3292	PSAP
chr10	73580156	1	C	PSAP	1738	PSAP
chr10	73581595	0	G	PSAP	2286	PSAP
chr10	73581673	0	T	PSAP	976	PSAP
chr10	73581717	1	T	PSAP	2284	PSAP
chr10	73581764	0	G	PSAP	1327	PSAP
chr10	73581780	1	A	PSAP	924	PSAP
chr10	73581870	1	T	PSAP	1358	PSAP
chr10	73583620	0	T	PSAP	2443	PSAP
chr10	73583739	1	A	PSAP	2415	PSAP
chr10	73585549	0	G	PSAP	1777	PSAP
chr10	73585636	0	G	PSAP	1247	PSAP
chr10	73585666	1	C	PSAP	1831	PSAP
chr10	73585745	1	C	PSAP	1246	PSAP
chr10	73587698	0	C	PSAP	1315	PSAP
chr10	73587774	0	G	PSAP	1515	PSAP
chr10	73587811	1	T	PSAP	1274	PSAP
chr10	73587869	0	T	PSAP	751	PSAP
chr10	73587872	1	C	PSAP	1500	PSAP
chr10	73587973	1	C	PSAP	773	PSAP
chr10	73588599	0	A	PSAP	1171	PSAP
chr10	73588690	0	T	PSAP	756	PSAP
chr10	73588719	1	A	PSAP	1200	PSAP
chr10	73588776	0	A	PSAP	920	PSAP
chr10	73588781	1	C	PSAP	638	PSAP
chr10	73588894	1	C	PSAP	1008	PSAP
chr10	73590860	0	A	PSAP	1894	PSAP
chr10	73590940	0	G	PSAP	1629	PSAP
chr10	73590979	1	G	PSAP	1873	PSAP
chr10	73591056	1	G	PSAP	1638	PSAP
chr10	73591548	0	G	PSAP	1415	PSAP
chr10	73591653	0	T	PSAP	1207	PSAP
chr10	73591664	1	C	PSAP	1255	PSAP
chr10	73591766	1	C	PSAP	1577	PSAP
chr10	73594079	0	G	PSAP	916	PSAP
chr10	73594154	0	T	PSAP	1414	PSAP
chr10	73594198	1	A	PSAP	943	PSAP
chr10	73594271	0	A	PSAP	1451	PSAP
chr10	73594272	1	A	PSAP	1392	PSAP
chr10	73594384	1	C	PSAP	1427	PSAP
chr11	2466611	0	A	KCNQ1.1	23	KCNQ1
chr11	2466670	0	C	KCNQ1.1	37	KCNQ1
chr11	2466705	1	A	KCNQ1.1	24	KCNQ1
chr11	2466746	1	A	KCNQ1.1	52	KCNQ1
chr11	2482855	0	T	KCNQ1.1	0	KCNQ1
chr11	2482968	1	A	KCNQ1.1	1269	KCNQ1
chr11	2549115	0	G	KCNQ1.1	2054	KCNQ1
chr11	2549169	0	T	KCNQ1.1	1351	KCNQ1
chr11	2549237	1	C	KCNQ1.1	2052	KCNQ1
chr11	2549289	1	C	KCNQ1.1	1407	KCNQ1
chr11	2591805	0	A	KCNQ1.1	1278	KCNQ1
chr11	2591862	0	T	KCNQ1.1	989	KCNQ1
chr11	2591880	0	T	KCNQ1.1	1406	KCNQ1
chr11	2591927	1	A	KCNQ1.1	1247	KCNQ1
chr11	2591978	1	A	KCNQ1.1	904	KCNQ1
chr11	2592022	1	T	KCNQ1.1	1607	KCNQ1
chr11	2592494	0	T	KCNQ1.1	2290	KCNQ1
chr11	2592638	1	G	KCNQ1.1	2261	KCNQ1
chr11	2593272	0	T	KCNQ1.1	0	KCNQ1
chr11	2593418	1	C	KCNQ1.1	1172	KCNQ1
chr11	2593957	0	C	KCNQ1.1	1143	KCNQ1
chr11	2594065	0	T	KCNQ1.1	1	KCNQ1
chr11	2594094	1	T	KCNQ1.1	1108	KCNQ1
chr11	2594099	0	C	KCNQ1.1	1477	KCNQ1
chr11	2594131	1	T	KCNQ1.1	215	KCNQ1
chr11	2594191	0	A	KCNQ1.1	865	KCNQ1
chr11	2594217	1	G	KCNQ1.1	1441	KCNQ1
chr11	2594295	1	T	KCNQ1.1	824	KCNQ1
chr11	2604595	0	T	KCNQ1.1	1539	KCNQ1
chr11	2604675	0	C	KCNQ1.1	1	KCNQ1
chr11	2604719	1	A	KCNQ1.1	1542	KCNQ1
chr11	2604754	0	C	KCNQ1.1	1477	KCNQ1
chr11	2604757	1	C	KCNQ1.1	11	KCNQ1
chr11	2604873	1	A	KCNQ1.1	1465	KCNQ1
chr11	2606382	0	G	KCNQ1.1	0	KCNQ1
chr11	2606437	0	C	KCNQ1.1	1496	KCNQ1
chr11	2606498	1	C	KCNQ1.1	1374	KCNQ1
chr11	2606559	1	G	KCNQ1.1	1304	KCNQ1
chr11	2608746	0	G	KCNQ1.1	398	KCNQ1
chr11	2608817	0	T	KCNQ1.1	706	KCNQ1
chr11	2608847	1	G	KCNQ1.1	367	KCNQ1
chr11	2608892	0	A	KCNQ1.1	1200	KCNQ1
chr11	2608911	1	A	KCNQ1.1	699	KCNQ1
chr11	2609014	1	G	KCNQ1.1	1208	KCNQ1
chr11	2609920	0	A	KCNQ1.1	4	KCNQ1
chr11	2609975	0	C	KCNQ1.1	1188	KCNQ1
chr11	2609992	1	G	KCNQ1.1	526	KCNQ1
chr11	2610064	0	T	KCNQ1.1	1400	KCNQ1
chr11	2610074	1	T	KCNQ1.1	1185	KCNQ1
chr11	2610184	1	T	KCNQ1.1	1388	KCNQ1
chr11	2683088	0	A	KCNQ1.1	26	KCNQ1
chr11	2683193	0	A	KCNQ1.1	2059	KCNQ1
chr11	2683206	1	C	KCNQ1.1	24	KCNQ1
chr11	2683311	0	A	KCNQ1.1	449	KCNQ1
chr11	2683313	1	T	KCNQ1.1	2109	KCNQ1
chr11	2683409	1	G	KCNQ1.1	471	KCNQ1
chr11	2789986	0	T	KCNQ1.2	1269	KCNQ1
chr11	2790055	0	T	KCNQ1.2	660	KCNQ1
chr11	2790108	1	A	KCNQ1.2	1310	KCNQ1
chr11	2790128	0	T	KCNQ1.2	621	KCNQ1
chr11	2790143	1	A	KCNQ1.2	663	KCNQ1
chr11	2790239	1	A	KCNQ1.2	756	KCNQ1
chr11	2797168	0	T	KCNQ1.2	796	KCNQ1
chr11	2797260	0	T	KCNQ1.2	427	KCNQ1
chr11	2797265	1	A	KCNQ1.2	712	KCNQ1
chr11	2797384	1	C	KCNQ1.2	504	KCNQ1
chr11	2798165	0	T	KCNQ1.2	1198	KCNQ1
chr11	2798261	0	A	KCNQ1.2	1233	KCNQ1
chr11	2798272	1	T	KCNQ1.2	1186	KCNQ1
chr11	2798380	1	G	KCNQ1.2	1242	KCNQ1
chr11	2799183	0	T	KCNQ1.2	299	KCNQ1
chr11	2799259	0	G	KCNQ1.2	403	KCNQ1
chr11	2799262	1	G	KCNQ1.2	316	KCNQ1
chr11	2799349	1	G	KCNQ1.2	540	KCNQ1
chr11	2868973	0	T	KCNQ1.2	259	KCNQ1
chr11	2869040	1	T	KCNQ1.2	264	KCNQ1
chr11	2869160	0	T	KCNQ1.2	0	KCNQ1
chr11	2869302	1	T	KCNQ1.2	694	KCNQ1
chr13	28578153	0	G	FLT3	2072	FLT3
chr13	28578251	0	G	FLT3	1346	FLT3
chr13	28578272	1	G	FLT3	2062	FLT3
chr13	28578364	1	T	FLT3	1346	FLT3
chr13	28588520	0	G	FLT3	646	FLT3
chr13	28588605	0	G	FLT3	1799	FLT3
[truncated: 1,566 more rows]
