# Supplementary material for: Quantitative analysis of differences in copy numbers using read depth obtained from PCR-enriched samples and controls
Source: BMC Bioinformatics. 2015 Jan 28;16:17. doi: 10.1186/s12859-014-0428-5 (PMC4384318; doi:10.1186/s12859-014-0428-5)
Supplement: Additional file 2 — Primer read depth raw data. This archive (zip) contains one tab-separated text file (tsv) per sequencing run and sample. Each file name is composed of the run id and sample name. The column definitions are: chromosome, position, direction, reference base, cluster name, depth and original gene name. [file 12859_2014_428_MOESM2_ESM.zip › M62_NA11672.tsv]

chr1	5923229	0	A	NPHP4	0	NPHP4
chr1	5923335	0	A	NPHP4	544	NPHP4
chr1	5923341	1	T	NPHP4	1309	NPHP4
chr1	5923429	0	A	NPHP4	774	NPHP4
chr1	5923440	1	A	NPHP4	572	NPHP4
chr1	5923549	1	A	NPHP4	856	NPHP4
chr1	5923905	0	T	NPHP4	1173	NPHP4
chr1	5923969	0	A	NPHP4	857	NPHP4
chr1	5924027	1	G	NPHP4	1142	NPHP4
chr1	5924046	0	C	NPHP4	995	NPHP4
chr1	5924083	1	A	NPHP4	860	NPHP4
chr1	5924163	1	A	NPHP4	1028	NPHP4
chr1	5924358	0	G	NPHP4	645	NPHP4
chr1	5924398	0	C	NPHP4	823	NPHP4
chr1	5924476	1	G	NPHP4	0	NPHP4
chr1	5924492	0	C	NPHP4	354	NPHP4
chr1	5924522	1	A	NPHP4	853	NPHP4
chr1	5924614	1	C	NPHP4	337	NPHP4
chr1	5925096	0	T	NPHP4	994	NPHP4
chr1	5925166	0	A	NPHP4	881	NPHP4
chr1	5925196	1	A	NPHP4	1010	NPHP4
chr1	5925210	0	C	NPHP4	521	NPHP4
chr1	5925289	1	A	NPHP4	873	NPHP4
chr1	5925329	1	G	NPHP4	521	NPHP4
chr1	5926362	0	C	NPHP4	1402	NPHP4
chr1	5926431	0	A	NPHP4	833	NPHP4
chr1	5926484	1	A	NPHP4	1385	NPHP4
chr1	5926500	0	C	NPHP4	493	NPHP4
chr1	5926524	1	A	NPHP4	870	NPHP4
chr1	5926592	1	C	NPHP4	480	NPHP4
chr1	5927055	0	G	NPHP4	455	NPHP4
chr1	5927090	0	C	NPHP4	552	NPHP4
chr1	5927150	1	C	NPHP4	513	NPHP4
chr1	5927197	1	A	NPHP4	548	NPHP4
chr1	5927755	0	G	NPHP4	840	NPHP4
chr1	5927842	0	G	NPHP4	1260	NPHP4
chr1	5927860	1	G	NPHP4	915	NPHP4
chr1	5927877	0	T	NPHP4	822	NPHP4
chr1	5927952	1	A	NPHP4	1305	NPHP4
chr1	5927997	1	C	NPHP4	802	NPHP4
chr1	5933291	0	T	NPHP4	32	NPHP4
chr1	5933354	0	C	NPHP4	960	NPHP4
chr1	5933408	1	A	NPHP4	23	NPHP4
chr1	5933461	1	T	NPHP4	962	NPHP4
chr1	5934471	0	T	NPHP4	44	NPHP4
chr1	5934513	0	T	NPHP4	552	NPHP4
chr1	5934563	1	T	NPHP4	43	NPHP4
chr1	5934569	0	A	NPHP4	711	NPHP4
chr1	5934636	1	G	NPHP4	562	NPHP4
chr1	5934650	0	C	NPHP4	435	NPHP4
chr1	5934682	1	T	NPHP4	718	NPHP4
chr1	5934748	1	A	NPHP4	402	NPHP4
chr1	5934833	0	G	NPHP4	1884	NPHP4
chr1	5934937	0	A	NPHP4	182	NPHP4
chr1	5934952	1	A	NPHP4	1894	NPHP4
chr1	5934981	0	G	NPHP4	973	NPHP4
chr1	5935004	1	C	NPHP4	254	NPHP4
chr1	5935120	1	T	NPHP4	940	NPHP4
chr1	5935125	0	G	NPHP4	781	NPHP4
chr1	5935248	1	T	NPHP4	820	NPHP4
chr1	5937107	0	G	NPHP4	1304	NPHP4
chr1	5937152	0	C	NPHP4	941	NPHP4
chr1	5937205	1	A	NPHP4	1269	NPHP4
chr1	5937228	0	A	NPHP4	769	NPHP4
chr1	5937295	1	A	NPHP4	0	NPHP4
chr1	5937299	0	G	NPHP4	235	NPHP4
chr1	5937351	1	G	NPHP4	858	NPHP4
chr1	5937397	1	G	NPHP4	175	NPHP4
chr1	5940172	0	A	NPHP4	1140	NPHP4
chr1	5940277	0	C	NPHP4	1305	NPHP4
chr1	5940281	1	T	NPHP4	1138	NPHP4
chr1	5940386	1	C	NPHP4	1320	NPHP4
chr1	5947263	0	T	NPHP4	424	NPHP4
chr1	5947330	0	G	NPHP4	1404	NPHP4
chr1	5947378	1	T	NPHP4	430	NPHP4
chr1	5947448	0	T	NPHP4	689	NPHP4
chr1	5947452	1	C	NPHP4	1401	NPHP4
chr1	5947477	0	T	NPHP4	1078	NPHP4
chr1	5947534	1	A	NPHP4	672	NPHP4
chr1	5947617	1	A	NPHP4	1099	NPHP4
chr1	5950883	0	A	NPHP4	421	NPHP4
chr1	5950939	0	C	NPHP4	634	NPHP4
chr1	5950985	1	A	NPHP4	427	NPHP4
chr1	5951049	0	C	NPHP4	782	NPHP4
chr1	5951061	1	A	NPHP4	626	NPHP4
chr1	5951167	1	T	NPHP4	825	NPHP4
chr1	5964655	0	T	NPHP4	854	NPHP4
chr1	5964725	0	G	NPHP4	372	NPHP4
chr1	5964794	1	G	NPHP4	861	NPHP4
chr1	5964812	0	A	NPHP4	1119	NPHP4
chr1	5964839	1	A	NPHP4	388	NPHP4
chr1	5964932	1	G	NPHP4	1089	NPHP4
chr1	5965326	0	G	NPHP4	917	NPHP4
chr1	5965374	0	G	NPHP4	360	NPHP4
chr1	5965416	1	G	NPHP4	770	NPHP4
chr1	5965434	0	G	NPHP4	777	NPHP4
chr1	5965464	1	G	NPHP4	383	NPHP4
chr1	5965476	0	C	NPHP4	562	NPHP4
chr1	5965553	1	A	NPHP4	785	NPHP4
chr1	5965592	1	A	NPHP4	705	NPHP4
chr1	5965641	0	C	NPHP4	676	NPHP4
chr1	5965716	0	A	NPHP4	417	NPHP4
chr1	5965745	1	C	NPHP4	799	NPHP4
chr1	5965821	0	C	NPHP4	485	NPHP4
chr1	5965839	1	T	NPHP4	338	NPHP4
chr1	5965929	1	C	NPHP4	0	NPHP4
chr1	5967139	0	T	NPHP4	1361	NPHP4
chr1	5967279	0	A	NPHP4	189	NPHP4
chr1	5967280	1	C	NPHP4	1194	NPHP4
chr1	5967346	1	A	NPHP4	202	NPHP4
chr1	5969187	0	G	NPHP4	1254	NPHP4
chr1	5969305	1	A	NPHP4	1334	NPHP4
chr1	5987662	0	T	NPHP4	404	NPHP4
chr1	5987737	0	A	NPHP4	2355	NPHP4
chr1	5987786	1	A	NPHP4	416	NPHP4
chr1	5987800	0	G	NPHP4	1070	NPHP4
chr1	5987861	1	G	NPHP4	2354	NPHP4
chr1	5987897	1	C	NPHP4	800	NPHP4
chr1	5993123	0	C	NPHP4	1412	NPHP4
chr1	5993189	0	A	NPHP4	565	NPHP4
chr1	5993237	1	C	NPHP4	1395	NPHP4
chr1	5993250	0	C	NPHP4	1379	NPHP4
chr1	5993304	1	G	NPHP4	641	NPHP4
chr1	5993309	0	A	NPHP4	1328	NPHP4
chr1	5993370	1	A	NPHP4	1257	NPHP4
chr1	5993432	1	A	NPHP4	1153	NPHP4
chr1	6007100	0	A	NPHP4	1372	NPHP4
chr1	6007202	0	C	NPHP4	903	NPHP4
chr1	6007210	1	A	NPHP4	1261	NPHP4
chr1	6007305	0	C	NPHP4	1427	NPHP4
chr1	6007310	1	C	NPHP4	806	NPHP4
chr1	6007428	1	T	NPHP4	1420	NPHP4
chr1	6008067	0	A	NPHP4	1699	NPHP4
chr1	6008164	0	A	NPHP4	1282	NPHP4
chr1	6008189	1	A	NPHP4	1702	NPHP4
chr1	6008245	0	T	NPHP4	613	NPHP4
chr1	6008307	1	C	NPHP4	1268	NPHP4
chr1	6008351	1	G	NPHP4	609	NPHP4
chr1	6012757	0	C	NPHP4	915	NPHP4
chr1	6012814	0	C	NPHP4	1310	NPHP4
chr1	6012858	1	T	NPHP4	840	NPHP4
chr1	6012932	1	G	NPHP4	1309	NPHP4
chr1	6021795	0	T	NPHP4	1313	NPHP4
chr1	6021875	0	G	NPHP4	1340	NPHP4
chr1	6021911	1	G	NPHP4	1266	NPHP4
chr1	6021989	0	T	NPHP4	1070	NPHP4
chr1	6021993	1	G	NPHP4	1266	NPHP4
chr1	6022097	1	A	NPHP4	1007	NPHP4
chr1	6027331	0	T	NPHP4	1473	NPHP4
chr1	6027444	1	A	NPHP4	1479	NPHP4
chr1	6029048	0	C	NPHP4	2359	NPHP4
chr1	6029162	0	G	NPHP4	1758	NPHP4
chr1	6029163	1	C	NPHP4	2362	NPHP4
chr1	6029224	0	T	NPHP4	1137	NPHP4
chr1	6029280	1	C	NPHP4	1738	NPHP4
chr1	6029344	1	G	NPHP4	1176	NPHP4
chr1	6038340	0	A	NPHP4	691	NPHP4
chr1	6038452	0	C	NPHP4	197	NPHP4
chr1	6038457	1	A	NPHP4	690	NPHP4
chr1	6038570	1	C	NPHP4	197	NPHP4
chr1	6046192	0	T	NPHP4	1224	NPHP4
chr1	6046262	0	C	NPHP4	0	NPHP4
chr1	6046311	1	A	NPHP4	1198	NPHP4
chr1	6046382	1	G	NPHP4	1360	NPHP4
chr2	29416015	0	G	ALK	504	ALK
chr2	29416121	0	C	ALK	494	ALK
chr2	29416133	1	G	ALK	506	ALK
chr2	29416210	0	A	ALK	563	ALK
chr2	29416222	1	G	ALK	365	ALK
chr2	29416265	0	G	ALK	685	ALK
chr2	29416331	1	A	ALK	458	ALK
chr2	29416343	0	C	ALK	367	ALK
chr2	29416374	1	G	ALK	595	ALK
chr2	29416450	0	G	ALK	502	ALK
chr2	29416461	1	T	ALK	356	ALK
chr2	29416567	0	A	ALK	68	ALK
chr2	29416571	1	A	ALK	480	ALK
chr2	29416595	0	G	ALK	803	ALK
chr2	29416669	1	T	ALK	127	ALK
chr2	29416676	0	A	ALK	182	ALK
chr2	29416716	1	C	ALK	904	ALK
chr2	29416765	0	A	ALK	827	ALK
chr2	29416773	1	T	ALK	257	ALK
chr2	29416874	1	A	ALK	858	ALK
chr2	29419590	0	T	ALK	1253	ALK
chr2	29419698	0	G	ALK	1122	ALK
chr2	29419705	1	G	ALK	1175	ALK
chr2	29419811	1	A	ALK	1128	ALK
chr2	29420348	0	T	ALK	2036	ALK
chr2	29420461	0	C	ALK	1139	ALK
chr2	29420468	1	A	ALK	2025	ALK
chr2	29420539	0	G	ALK	736	ALK
chr2	29420554	1	A	ALK	1147	ALK
chr2	29420650	1	A	ALK	746	ALK
chr2	29430015	0	T	ALK	1465	ALK
chr2	29430107	0	T	ALK	1838	ALK
chr2	29430126	1	A	ALK	1419	ALK
chr2	29430216	1	A	ALK	1923	ALK
chr2	29432564	0	T	ALK	1268	ALK
chr2	29432653	0	T	ALK	840	ALK
chr2	29432685	1	A	ALK	1240	ALK
chr2	29432728	0	T	ALK	2883	ALK
chr2	29432741	1	G	ALK	890	ALK
chr2	29432841	1	T	ALK	2893	ALK
chr2	29436760	0	T	ALK	2172	ALK
chr2	29436874	0	A	ALK	1114	ALK
chr2	29436877	1	T	ALK	2155	ALK
chr2	29436994	1	G	ALK	1119	ALK
chr2	29443547	0	G	ALK	1676	ALK
chr2	29443611	0	T	ALK	1280	ALK
chr2	29443668	1	A	ALK	1702	ALK
chr2	29443732	1	T	ALK	1278	ALK
chr2	29445156	0	G	ALK	652	ALK
chr2	29445242	0	T	ALK	590	ALK
chr2	29445248	1	C	ALK	692	ALK
chr2	29445327	0	T	ALK	816	ALK
chr2	29445361	1	T	ALK	689	ALK
chr2	29445388	0	C	ALK	721	ALK
chr2	29445429	1	A	ALK	827	ALK
chr2	29445507	1	C	ALK	615	ALK
chr2	29446167	0	A	ALK	948	ALK
chr2	29446223	0	T	ALK	830	ALK
chr2	29446267	0	G	ALK	1004	ALK
chr2	29446287	1	G	ALK	960	ALK
chr2	29446331	1	T	ALK	871	ALK
chr2	29446339	0	A	ALK	1436	ALK
chr2	29446390	1	G	ALK	905	ALK
chr2	29446458	1	C	ALK	1443	ALK
chr2	29448273	0	A	ALK	1146	ALK
chr2	29448332	0	A	ALK	1144	ALK
chr2	29448383	1	A	ALK	1139	ALK
chr2	29448452	1	G	ALK	1018	ALK
chr2	29449753	0	G	ALK	1076	ALK
chr2	29449848	0	T	ALK	635	ALK
chr2	29449873	1	T	ALK	1058	ALK
chr2	29449888	0	G	ALK	174	ALK
chr2	29449942	1	T	ALK	634	ALK
chr2	29450004	1	C	ALK	184	ALK
chr2	29450414	0	G	ALK	1440	ALK
chr2	29450441	0	T	ALK	1001	ALK
chr2	29450498	0	C	ALK	1203	ALK
chr2	29450513	1	G	ALK	1447	ALK
chr2	29450552	1	C	ALK	1034	ALK
chr2	29450621	1	G	ALK	1185	ALK
chr2	29451711	0	C	ALK	36	ALK
chr2	29451759	0	C	ALK	37	ALK
chr2	29451829	1	C	ALK	35	ALK
chr2	29451885	0	T	ALK	614	ALK
chr2	29451892	1	C	ALK	37	ALK
chr2	29451974	1	G	ALK	795	ALK
chr2	29455093	0	C	ALK	1297	ALK
chr2	29455199	0	A	ALK	1387	ALK
chr2	29455210	1	G	ALK	1348	ALK
chr2	29455248	0	T	ALK	20	ALK
chr2	29455311	1	T	ALK	1310	ALK
chr2	29455389	1	T	ALK	1571	ALK
chr2	29456410	0	A	ALK	1615	ALK
chr2	29456508	0	C	ALK	1685	ALK
chr2	29456531	1	C	ALK	1621	ALK
chr2	29456613	1	C	ALK	1684	ALK
chr2	29462479	0	T	ALK	1651	ALK
chr2	29462593	0	T	ALK	1185	ALK
chr2	29462601	1	T	ALK	1634	ALK
chr2	29462658	0	T	ALK	1853	ALK
chr2	29462706	1	G	ALK	1344	ALK
chr2	29462779	1	C	ALK	1868	ALK
chr2	29473931	0	G	ALK	704	ALK
chr2	29474018	0	G	ALK	1894	ALK
chr2	29474055	1	T	ALK	735	ALK
chr2	29474130	0	T	ALK	23	ALK
chr2	29474132	1	A	ALK	1827	ALK
chr2	29474232	1	A	ALK	22	ALK
chr2	29497904	0	C	ALK	1597	ALK
chr2	29498006	0	C	ALK	2134	ALK
chr2	29498017	1	C	ALK	1599	ALK
chr2	29498124	1	T	ALK	2116	ALK
chr2	29498193	0	A	ALK	1060	ALK
chr2	29498298	0	T	ALK	2127	ALK
chr2	29498299	1	A	ALK	959	ALK
chr2	29498419	1	A	ALK	1976	ALK
chr2	29519730	0	T	ALK	1225	ALK
chr2	29519814	0	G	ALK	918	ALK
chr2	29519846	1	C	ALK	1314	ALK
chr2	29519875	0	A	ALK	1877	ALK
chr2	29519933	1	C	ALK	933	ALK
chr2	29519990	1	C	ALK	1941	ALK
chr2	29541128	0	T	ALK	1014	ALK
chr2	29541212	0	G	ALK	1445	ALK
chr2	29541247	1	T	ALK	1207	ALK
chr2	29541331	1	C	ALK	1319	ALK
chr2	29543584	0	G	ALK	1309	ALK
chr2	29543655	0	A	ALK	317	ALK
chr2	29543703	1	C	ALK	1187	ALK
chr2	29543773	1	A	ALK	304	ALK
chr2	29551137	0	C	ALK	1174	ALK
chr2	29551235	0	T	ALK	1152	ALK
chr2	29551259	1	G	ALK	1159	ALK
chr2	29551330	0	T	ALK	44	ALK
chr2	29551342	1	A	ALK	1085	ALK
chr2	29551443	1	A	ALK	47	ALK
chr2	29606563	0	C	ALK	854	ALK
chr2	29606667	0	C	ALK	2274	ALK
chr2	29606679	1	G	ALK	761	ALK
chr2	29606785	1	T	ALK	2292	ALK
chr2	29754741	0	C	ALK	1247	ALK
chr2	29754818	0	T	ALK	979	ALK
chr2	29754850	1	A	ALK	1311	ALK
chr2	29754934	0	A	ALK	1803	ALK
chr2	29754937	1	A	ALK	794	ALK
chr2	29755054	1	T	ALK	1823	ALK
chr2	29917634	0	A	ALK	1101	ALK
chr2	29917742	0	G	ALK	1886	ALK
chr2	29917753	1	A	ALK	997	ALK
chr2	29917826	0	T	ALK	711	ALK
chr2	29917863	1	C	ALK	1898	ALK
chr2	29917921	1	C	ALK	700	ALK
chr2	29940373	0	C	ALK	2001	ALK
chr2	29940481	0	T	ALK	1153	ALK
chr2	29940484	1	C	ALK	1930	ALK
chr2	29940587	1	A	ALK	1118	ALK
chr2	30142816	0	T	ALK	797	ALK
chr2	30142877	0	A	ALK	518	ALK
chr2	30142949	0	T	ALK	0	ALK
chr2	30142957	1	A	ALK	826	ALK
chr2	30142999	1	C	ALK	526	ALK
chr2	30143003	0	T	ALK	31	ALK
chr2	30143018	1	G	ALK	142	ALK
chr2	30143143	1	T	ALK	20	ALK
chr2	47600571	0	T	EPCAM	767	EPCAM
chr2	47600663	0	C	EPCAM	436	EPCAM
chr2	47600683	1	C	EPCAM	719	EPCAM
chr2	47600768	1	G	EPCAM	319	EPCAM
chr2	47600875	0	G	EPCAM	839	EPCAM
chr2	47600938	0	C	EPCAM	807	EPCAM
chr2	47600964	1	G	EPCAM	842	EPCAM
chr2	47601038	0	T	EPCAM	692	EPCAM
chr2	47601042	1	C	EPCAM	962	EPCAM
chr2	47601151	0	A	EPCAM	714	EPCAM
chr2	47601160	1	T	EPCAM	679	EPCAM
chr2	47601266	1	T	EPCAM	705	EPCAM
chr2	47602339	0	T	EPCAM	594	EPCAM
chr2	47602389	0	C	EPCAM	1175	EPCAM
chr2	47602445	1	G	EPCAM	578	EPCAM
chr2	47602488	1	C	EPCAM	1144	EPCAM
chr2	47604086	0	A	EPCAM	1688	EPCAM
chr2	47604173	0	C	EPCAM	1061	EPCAM
chr2	47604202	1	A	EPCAM	1712	EPCAM
chr2	47604290	1	T	EPCAM	1152	EPCAM
chr2	47606015	0	G	EPCAM	3	EPCAM
chr2	47606112	0	T	EPCAM	650	EPCAM
chr2	47606118	1	T	EPCAM	0	EPCAM
chr2	47606224	1	A	EPCAM	692	EPCAM
chr2	47606866	0	T	EPCAM	1557	EPCAM
chr2	47606960	0	G	EPCAM	2699	EPCAM
chr2	47606979	1	T	EPCAM	1541	EPCAM
chr2	47607041	0	T	EPCAM	630	EPCAM
chr2	47607079	1	A	EPCAM	2677	EPCAM
chr2	47607161	1	A	EPCAM	667	EPCAM
chr2	47612282	0	A	EPCAM	1665	EPCAM
chr2	47612393	1	C	EPCAM	1704	EPCAM
chr2	47613668	0	A	EPCAM	0	EPCAM
chr2	47613727	0	A	EPCAM	638	EPCAM
chr2	47613767	1	G	EPCAM	0	EPCAM
chr2	47613839	1	A	EPCAM	655	EPCAM
chr3	100432492	0	C	TFG	962	TFG
chr3	100432552	0	G	TFG	1001	TFG
chr3	100432570	0	A	TFG	1088	TFG
chr3	100432586	1	G	TFG	1000	TFG
chr3	100432638	1	G	TFG	976	TFG
chr3	100432664	1	A	TFG	1056	TFG
chr3	100432675	0	T	TFG	636	TFG
chr3	100432811	1	C	TFG	625	TFG
chr3	100438720	0	A	TFG	2	TFG
chr3	100438858	1	C	TFG	3	TFG
chr3	100438869	0	C	TFG	1	TFG
chr3	100438982	1	C	TFG	3	TFG
chr3	100447567	0	C	TFG	1297	TFG
chr3	100447658	0	A	TFG	942	TFG
chr3	100447681	1	T	TFG	1312	TFG
chr3	100447778	1	T	TFG	1108	TFG
chr3	100451298	0	A	TFG	1384	TFG
chr3	100451415	0	T	TFG	1861	TFG
chr3	100451416	1	T	TFG	1526	TFG
chr3	100451510	0	G	TFG	1553	TFG
chr3	100451532	1	A	TFG	1922	TFG
chr3	100451626	1	A	TFG	1560	TFG
chr3	100455395	0	A	TFG	2027	TFG
chr3	100455458	0	C	TFG	1981	TFG
chr3	100455515	1	C	TFG	2014	TFG
chr3	100455530	0	G	TFG	1746	TFG
chr3	100455575	1	A	TFG	2002	TFG
chr3	100455648	1	G	TFG	1604	TFG
chr3	100463645	0	T	TFG	1184	TFG
chr3	100463692	0	A	TFG	1016	TFG
chr3	100463765	1	T	TFG	1137	TFG
chr3	100463790	1	A	TFG	1035	TFG
chr3	100466928	0	C	TFG	535	TFG
chr3	100466997	0	C	TFG	1369	TFG
chr3	100467026	1	C	TFG	551	TFG
chr3	100467092	0	A	TFG	1468	TFG
chr3	100467096	1	T	TFG	1182	TFG
chr3	100467201	0	T	TFG	1292	TFG
chr3	100467209	1	A	TFG	1758	TFG
chr3	100467283	0	A	TFG	495	TFG
chr3	100467307	1	A	TFG	1283	TFG
chr3	100467399	1	T	TFG	549	TFG
chr3	142985490	0	A	SLC9A9	2221	SLC9A9
chr3	142985580	0	C	SLC9A9	1365	SLC9A9
chr3	142985608	1	T	SLC9A9	2251	SLC9A9
chr3	142985668	0	A	SLC9A9	1261	SLC9A9
chr3	142985700	1	T	SLC9A9	1371	SLC9A9
chr3	142985776	0	T	SLC9A9	2130	SLC9A9
chr3	142985786	1	A	SLC9A9	1247	SLC9A9
chr3	142985896	1	C	SLC9A9	2198	SLC9A9
chr3	142987693	0	C	SLC9A9	1350	SLC9A9
chr3	142987740	0	G	SLC9A9	1446	SLC9A9
chr3	142987815	1	T	SLC9A9	1493	SLC9A9
chr3	142987850	1	C	SLC9A9	1444	SLC9A9
chr3	143082305	0	A	SLC9A9	0	SLC9A9
chr3	143082385	0	T	SLC9A9	6	SLC9A9
chr3	143082425	1	A	SLC9A9	894	SLC9A9
chr3	143082521	1	T	SLC9A9	4	SLC9A9
chr3	143100832	0	A	SLC9A9	1258	SLC9A9
chr3	143100945	0	T	SLC9A9	2281	SLC9A9
chr3	143100951	1	C	SLC9A9	1281	SLC9A9
chr3	143101061	1	G	SLC9A9	2279	SLC9A9
chr3	143185800	0	G	SLC9A9	1780	SLC9A9
chr3	143185867	0	G	SLC9A9	1705	SLC9A9
chr3	143185906	1	G	SLC9A9	1775	SLC9A9
chr3	143185969	0	A	SLC9A9	850	SLC9A9
chr3	143185973	1	G	SLC9A9	1735	SLC9A9
chr3	143186085	1	T	SLC9A9	849	SLC9A9
chr3	143212463	0	A	SLC9A9	1550	SLC9A9
chr3	143212561	0	A	SLC9A9	2122	SLC9A9
chr3	143212569	1	G	SLC9A9	1576	SLC9A9
chr3	143212680	1	T	SLC9A9	2101	SLC9A9
chr3	143214149	0	A	SLC9A9	1424	SLC9A9
chr3	143214233	0	C	SLC9A9	1491	SLC9A9
chr3	143214246	1	A	SLC9A9	1406	SLC9A9
chr3	143214348	1	A	SLC9A9	1540	SLC9A9
chr3	143271160	0	C	SLC9A9	1311	SLC9A9
chr3	143271262	0	G	SLC9A9	709	SLC9A9
chr3	143271266	1	C	SLC9A9	1327	SLC9A9
chr3	143271346	1	C	SLC9A9	832	SLC9A9
chr3	143292902	0	A	SLC9A9	1840	SLC9A9
chr3	143292973	0	A	SLC9A9	1787	SLC9A9
chr3	143293019	1	T	SLC9A9	1722	SLC9A9
chr3	143293085	1	T	SLC9A9	1632	SLC9A9
chr3	143297405	0	T	SLC9A9	910	SLC9A9
chr3	143297503	0	T	SLC9A9	2408	SLC9A9
chr3	143297527	1	G	SLC9A9	944	SLC9A9
chr3	143297621	1	A	SLC9A9	2448	SLC9A9
chr3	143371024	0	C	SLC9A9	988	SLC9A9
chr3	143371117	0	T	SLC9A9	539	SLC9A9
chr3	143371126	1	C	SLC9A9	829	SLC9A9
chr3	143371230	1	T	SLC9A9	557	SLC9A9
chr3	143411962	0	G	SLC9A9	1524	SLC9A9
chr3	143412042	0	G	SLC9A9	351	SLC9A9
chr3	143412074	1	G	SLC9A9	1574	SLC9A9
chr3	143412093	0	C	SLC9A9	1891	SLC9A9
chr3	143412109	1	C	SLC9A9	401	SLC9A9
chr3	143412207	1	G	SLC9A9	1846	SLC9A9
chr3	143513793	0	G	SLC9A9	1579	SLC9A9
chr3	143513903	0	T	SLC9A9	24	SLC9A9
chr3	143513911	1	A	SLC9A9	1550	SLC9A9
chr3	143514016	1	C	SLC9A9	27	SLC9A9
chr3	143515625	0	T	SLC9A9	10	SLC9A9
chr3	143515705	0	G	SLC9A9	34	SLC9A9
chr3	143515742	1	T	SLC9A9	0	SLC9A9
chr3	143515778	1	G	SLC9A9	47	SLC9A9
chr3	143550765	0	G	SLC9A9	3	SLC9A9
chr3	143550879	0	T	SLC9A9	1248	SLC9A9
chr3	143550880	1	C	SLC9A9	3	SLC9A9
chr3	143550976	0	A	SLC9A9	2091	SLC9A9
chr3	143550990	1	A	SLC9A9	1354	SLC9A9
chr3	143551097	1	G	SLC9A9	2078	SLC9A9
chr3	143566963	0	C	SLC9A9	1792	SLC9A9
chr3	143567064	0	G	SLC9A9	1282	SLC9A9
chr3	143567084	1	G	SLC9A9	1798	SLC9A9
chr3	143567155	0	G	SLC9A9	1185	SLC9A9
chr3	143567172	1	T	SLC9A9	1253	SLC9A9
chr3	143567268	1	C	SLC9A9	1148	SLC9A9
chr3	178916573	0	T	PIK3CA	803	PIK3CA
chr3	178916639	0	A	PIK3CA	1044	PIK3CA
chr3	178916684	1	G	PIK3CA	710	PIK3CA
chr3	178916746	0	A	PIK3CA	1022	PIK3CA
chr3	178916750	1	A	PIK3CA	1051	PIK3CA
chr3	178916803	0	G	PIK3CA	1586	PIK3CA
chr3	178916863	1	G	PIK3CA	1065	PIK3CA
chr3	178916888	0	T	PIK3CA	1062	PIK3CA
chr3	178916914	1	G	PIK3CA	1623	PIK3CA
chr3	178916993	1	G	PIK3CA	1140	PIK3CA
chr3	178917449	0	G	PIK3CA	1321	PIK3CA
chr3	178917537	0	G	PIK3CA	1144	PIK3CA
chr3	178917561	1	G	PIK3CA	1345	PIK3CA
chr3	178917608	0	T	PIK3CA	9	PIK3CA
chr3	178917650	1	A	PIK3CA	1132	PIK3CA
chr3	178917723	1	T	PIK3CA	9	PIK3CA
chr3	178919054	0	G	PIK3CA	11	PIK3CA
chr3	178919110	0	T	PIK3CA	1925	PIK3CA
chr3	178919111	1	C	PIK3CA	9	PIK3CA
chr3	178919194	0	A	PIK3CA	108	PIK3CA
chr3	178919219	1	C	PIK3CA	1875	PIK3CA
chr3	178919262	0	G	PIK3CA	8	PIK3CA
chr3	178919310	1	T	PIK3CA	100	PIK3CA
chr3	178919374	1	T	PIK3CA	6	PIK3CA
chr3	178921311	0	C	PIK3CA	1196	PIK3CA
chr3	178921415	0	G	PIK3CA	1189	PIK3CA
chr3	178921426	1	C	PIK3CA	1191	PIK3CA
chr3	178921506	0	A	PIK3CA	7	PIK3CA
chr3	178921533	1	C	PIK3CA	1186	PIK3CA
chr3	178921573	0	A	PIK3CA	2	PIK3CA
chr3	178921583	1	G	PIK3CA	4	PIK3CA
chr3	178921689	1	A	PIK3CA	5	PIK3CA
chr3	178922256	0	G	PIK3CA	827	PIK3CA
chr3	178922321	0	G	PIK3CA	130	PIK3CA
chr3	178922368	1	C	PIK3CA	838	PIK3CA
chr3	178922418	1	G	PIK3CA	117	PIK3CA
chr3	178927321	0	A	PIK3CA	293	PIK3CA
chr3	178927432	0	G	PIK3CA	1221	PIK3CA
chr3	178927440	1	A	PIK3CA	307	PIK3CA
chr3	178927534	1	C	PIK3CA	1215	PIK3CA
chr3	178927892	0	G	PIK3CA	58	PIK3CA
chr3	178927990	1	C	PIK3CA	1	PIK3CA
chr3	178928028	0	C	PIK3CA	483	PIK3CA
chr3	178928093	0	C	PIK3CA	6	PIK3CA
chr3	178928106	1	A	PIK3CA	310	PIK3CA
chr3	178928180	0	C	PIK3CA	818	PIK3CA
chr3	178928209	1	C	PIK3CA	2	PIK3CA
chr3	178928246	0	G	PIK3CA	617	PIK3CA
chr3	178928274	1	C	PIK3CA	861	PIK3CA
chr3	178928334	0	G	PIK3CA	376	PIK3CA
chr3	178928351	1	C	PIK3CA	0	PIK3CA
chr3	178928445	1	C	PIK3CA	511	PIK3CA
chr3	178936039	0	C	PIK3CA	652	PIK3CA
chr3	178936065	0	C	PIK3CA	2546	PIK3CA
chr3	178936129	1	G	PIK3CA	649	PIK3CA
chr3	178936183	1	T	PIK3CA	2503	PIK3CA
chr3	178936945	0	T	PIK3CA	1248	PIK3CA
chr3	178937024	0	C	PIK3CA	14	PIK3CA
chr3	178937058	1	T	PIK3CA	1299	PIK3CA
chr3	178937135	1	C	PIK3CA	16	PIK3CA
chr3	178937306	0	T	PIK3CA	1803	PIK3CA
chr3	178937447	1	G	PIK3CA	0	PIK3CA
chr3	178937697	0	G	PIK3CA	928	PIK3CA
chr3	178937806	1	C	PIK3CA	987	PIK3CA
chr3	178937806	0	C	PIK3CA	2	PIK3CA
chr3	178937939	1	T	PIK3CA	2	PIK3CA
chr3	178938711	0	G	PIK3CA	1894	PIK3CA
chr3	178938779	0	A	PIK3CA	1107	PIK3CA
chr3	178938827	1	C	PIK3CA	5	PIK3CA
chr3	178938839	0	C	PIK3CA	1572	PIK3CA
chr3	178938891	1	G	PIK3CA	1201	PIK3CA
chr3	178938938	0	C	PIK3CA	1708	PIK3CA
chr3	178938946	1	G	PIK3CA	1637	PIK3CA
chr3	178939045	1	G	PIK3CA	1651	PIK3CA
chr3	178941809	0	G	PIK3CA	1561	PIK3CA
chr3	178941911	0	T	PIK3CA	732	PIK3CA
chr3	178941917	1	G	PIK3CA	1621	PIK3CA
chr3	178942021	1	T	PIK3CA	673	PIK3CA
chr3	178942385	0	T	PIK3CA	5	PIK3CA
chr3	178942517	0	C	PIK3CA	2078	PIK3CA
chr3	178942520	1	A	PIK3CA	6	PIK3CA
chr3	178942631	1	C	PIK3CA	2080	PIK3CA
chr3	178943719	0	T	PIK3CA	1154	PIK3CA
chr3	178943849	1	C	PIK3CA	1370	PIK3CA
chr3	178946957	0	G	PIK3CA	241	PIK3CA
chr3	178947074	0	G	PIK3CA	779	PIK3CA
chr3	178947077	1	G	PIK3CA	233	PIK3CA
chr3	178947155	0	G	PIK3CA	1024	PIK3CA
chr3	178947189	1	C	PIK3CA	750	PIK3CA
chr3	178947275	1	T	PIK3CA	1146	PIK3CA
chr3	178947722	0	G	PIK3CA	613	PIK3CA
chr3	178947820	0	C	PIK3CA	413	PIK3CA
chr3	178947821	1	G	PIK3CA	460	PIK3CA
chr3	178947838	0	T	PIK3CA	673	PIK3CA
chr3	178947898	1	G	PIK3CA	252	PIK3CA
chr3	178947937	1	T	PIK3CA	744	PIK3CA
chr3	178947963	0	T	PIK3CA	6	PIK3CA
chr3	178948035	0	A	PIK3CA	701	PIK3CA
chr3	178948076	1	G	PIK3CA	16	PIK3CA
chr3	178948089	0	T	PIK3CA	552	PIK3CA
chr3	178948149	1	C	PIK3CA	832	PIK3CA
chr3	178948202	1	C	PIK3CA	552	PIK3CA
chr3	178951861	0	A	PIK3CA	1208	PIK3CA
chr3	178951933	0	T	PIK3CA	1635	PIK3CA
chr3	178951977	1	C	PIK3CA	1334	PIK3CA
chr3	178952039	0	G	PIK3CA	1014	PIK3CA
chr3	178952045	1	G	PIK3CA	1705	PIK3CA
chr3	178952127	0	C	PIK3CA	2250	PIK3CA
chr3	178952133	1	A	PIK3CA	849	PIK3CA
chr3	178952245	1	A	PIK3CA	2206	PIK3CA
chr5	149357195	0	C	SLC26A2	1178	SLC26A2
chr5	149357285	0	C	SLC26A2	958	SLC26A2
chr5	149357309	1	C	SLC26A2	1122	SLC26A2
chr5	149357364	0	C	SLC26A2	839	SLC26A2
chr5	149357387	1	C	SLC26A2	918	SLC26A2
chr5	149357453	0	T	SLC26A2	806	SLC26A2
chr5	149357486	1	G	SLC26A2	769	SLC26A2
chr5	149357563	0	G	SLC26A2	667	SLC26A2
chr5	149357567	1	G	SLC26A2	674	SLC26A2
chr5	149357638	0	G	SLC26A2	295	SLC26A2
chr5	149357671	1	T	SLC26A2	663	SLC26A2
chr5	149357699	0	G	SLC26A2	564	SLC26A2
chr5	149357756	1	C	SLC26A2	323	SLC26A2
chr5	149357771	0	G	SLC26A2	701	SLC26A2
chr5	149357794	1	C	SLC26A2	627	SLC26A2
chr5	149357876	0	G	SLC26A2	296	SLC26A2
chr5	149357883	1	G	SLC26A2	765	SLC26A2
chr5	149357988	1	T	SLC26A2	348	SLC26A2
chr5	149359772	0	C	SLC26A2	751	SLC26A2
chr5	149359859	0	G	SLC26A2	949	SLC26A2
chr5	149359890	1	C	SLC26A2	752	SLC26A2
chr5	149359929	0	C	SLC26A2	863	SLC26A2
chr5	149359966	1	G	SLC26A2	906	SLC26A2
chr5	149360000	0	G	SLC26A2	693	SLC26A2
chr5	149360044	1	C	SLC26A2	938	SLC26A2
chr5	149360060	0	C	SLC26A2	694	SLC26A2
chr5	149360106	1	C	SLC26A2	645	SLC26A2
chr5	149360168	0	G	SLC26A2	845	SLC26A2
chr5	149360171	1	G	SLC26A2	709	SLC26A2
chr5	149360279	0	G	SLC26A2	619	SLC26A2
chr5	149360284	1	G	SLC26A2	948	SLC26A2
chr5	149360386	0	C	SLC26A2	490	SLC26A2
chr5	149360392	1	C	SLC26A2	589	SLC26A2
chr5	149360482	0	G	SLC26A2	649	SLC26A2
chr5	149360495	1	G	SLC26A2	525	SLC26A2
chr5	149360591	0	C	SLC26A2	759	SLC26A2
chr5	149360596	1	A	SLC26A2	651	SLC26A2
chr5	149360680	0	T	SLC26A2	450	SLC26A2
chr5	149360705	1	G	SLC26A2	706	SLC26A2
chr5	149360721	0	C	SLC26A2	661	SLC26A2
chr5	149360797	1	G	SLC26A2	480	SLC26A2
chr5	149360834	0	T	SLC26A2	420	SLC26A2
chr5	149360837	1	G	SLC26A2	687	SLC26A2
chr5	149360885	0	G	SLC26A2	933	SLC26A2
chr5	149360956	1	C	SLC26A2	370	SLC26A2
chr5	149360957	0	A	SLC26A2	1029	SLC26A2
chr5	149360995	1	G	SLC26A2	943	SLC26A2
chr5	149361049	0	C	SLC26A2	1082	SLC26A2
chr5	149361070	1	A	SLC26A2	1017	SLC26A2
chr5	149361160	0	A	SLC26A2	718	SLC26A2
chr5	149361164	1	G	SLC26A2	1112	SLC26A2
chr5	149361234	0	C	SLC26A2	441	SLC26A2
chr5	149361277	1	T	SLC26A2	697	SLC26A2
chr5	149361348	0	C	SLC26A2	1	SLC26A2
chr5	149361349	1	C	SLC26A2	467	SLC26A2
chr5	149361453	1	G	SLC26A2	0	SLC26A2
chr6	43550021	0	T	POLH	446	POLH
chr6	43550106	0	T	POLH	433	POLH
chr6	43550138	1	C	POLH	448	POLH
chr6	43550227	1	T	POLH	558	POLH
chr6	43550643	0	A	POLH	750	POLH
chr6	43550770	0	G	POLH	393	POLH
chr6	43550782	1	T	POLH	710	POLH
chr6	43550846	0	T	POLH	754	POLH
chr6	43550861	1	G	POLH	471	POLH
chr6	43550963	1	T	POLH	669	POLH
chr6	43554962	0	G	POLH	1325	POLH
chr6	43555045	0	G	POLH	1052	POLH
chr6	43555072	1	C	POLH	1315	POLH
chr6	43555147	0	C	POLH	938	POLH
chr6	43555159	1	G	POLH	1010	POLH
chr6	43555222	0	G	POLH	1639	POLH
chr6	43555242	1	C	POLH	938	POLH
chr6	43555339	1	G	POLH	1595	POLH
chr6	43565380	0	A	POLH	1902	POLH
chr6	43565474	0	C	POLH	1467	POLH
chr6	43565485	1	T	POLH	1904	POLH
chr6	43565557	0	G	POLH	1211	POLH
chr6	43565592	1	C	POLH	1469	POLH
chr6	43565665	1	C	POLH	1131	POLH
chr6	43568702	0	T	POLH	1600	POLH
chr6	43568763	0	C	POLH	1736	POLH
chr6	43568818	1	A	POLH	1610	POLH
chr6	43568879	1	C	POLH	1828	POLH
chr6	43571574	0	G	POLH	1974	POLH
chr6	43571673	0	T	POLH	997	POLH
chr6	43571681	1	G	POLH	1954	POLH
chr6	43571779	1	C	POLH	960	POLH
chr6	43572331	0	G	POLH	506	POLH
chr6	43572425	0	G	POLH	1442	POLH
chr6	43572428	1	T	POLH	423	POLH
chr6	43572540	1	C	POLH	1405	POLH
chr6	43572950	0	G	POLH	701	POLH
chr6	43573008	0	G	POLH	1313	POLH
chr6	43573044	1	A	POLH	714	POLH
chr6	43573120	1	C	POLH	1294	POLH
chr6	43578258	0	T	POLH	396	POLH
chr6	43578346	0	G	POLH	1122	POLH
chr6	43578376	1	T	POLH	393	POLH
chr6	43578455	0	A	POLH	921	POLH
chr6	43578460	1	G	POLH	1189	POLH
chr6	43578567	1	C	POLH	949	POLH
chr6	43581344	0	C	POLH	693	POLH
chr6	43581415	0	G	POLH	326	POLH
chr6	43581459	1	C	POLH	654	POLH
chr6	43581474	0	C	POLH	601	POLH
chr6	43581530	0	G	POLH	1204	POLH
chr6	43581535	1	T	POLH	226	POLH
chr6	43581570	1	C	POLH	583	POLH
chr6	43581603	0	T	POLH	508	POLH
chr6	43581652	1	T	POLH	1154	POLH
chr6	43581719	0	A	POLH	537	POLH
chr6	43581721	1	T	POLH	534	POLH
chr6	43581828	0	A	POLH	316	POLH
chr6	43581836	1	G	POLH	587	POLH
chr6	43581915	0	C	POLH	463	POLH
chr6	43581923	1	A	POLH	313	POLH
chr6	43582007	0	A	POLH	956	POLH
chr6	43582028	1	C	POLH	500	POLH
chr6	43582103	0	A	POLH	531	POLH
chr6	43582122	1	T	POLH	1002	POLH
chr6	43582183	0	A	POLH	114	POLH
chr6	43582216	1	T	POLH	538	POLH
chr6	43582263	0	T	POLH	41	POLH
chr6	43582288	1	A	POLH	136	POLH
chr6	43582379	1	C	POLH	48	POLH
chr7	39046422	0	C	POU6F2.1	461	POU6F2
chr7	39046537	1	T	POU6F2.1	448	POU6F2
chr7	39125454	0	T	POU6F2.1	1646	POU6F2
chr7	39125528	0	G	POU6F2.1	1289	POU6F2
chr7	39125550	1	A	POU6F2.1	1652	POU6F2
chr7	39125603	0	C	POU6F2.1	903	POU6F2
chr7	39125624	1	G	POU6F2.1	1288	POU6F2
chr7	39125716	1	G	POU6F2.1	899	POU6F2
chr7	39243813	0	T	POU6F2.1	2195	POU6F2
chr7	39243854	0	T	POU6F2.1	1158	POU6F2
chr7	39243925	1	G	POU6F2.1	2207	POU6F2
chr7	39243964	1	A	POU6F2.1	1154	POU6F2
chr7	39246962	0	G	POU6F2.1	897	POU6F2
chr7	39247021	0	G	POU6F2.1	211	POU6F2
chr7	39247073	1	T	POU6F2.1	903	POU6F2
chr7	39247129	0	C	POU6F2.1	566	POU6F2
chr7	39247143	1	T	POU6F2.1	202	POU6F2
chr7	39247217	0	A	POU6F2.1	1173	POU6F2
chr7	39247220	1	G	POU6F2.1	552	POU6F2
chr7	39247335	1	C	POU6F2.1	1219	POU6F2
chr7	39379202	0	C	POU6F2.2	1904	POU6F2
chr7	39379326	1	G	POU6F2.2	1896	POU6F2
chr7	39379448	0	C	POU6F2.2	975	POU6F2
chr7	39379515	0	A	POU6F2.2	1000	POU6F2
chr7	39379562	1	A	POU6F2.2	1174	POU6F2
chr7	39379563	0	G	POU6F2.2	338	POU6F2
chr7	39379602	1	C	POU6F2.2	1006	POU6F2
chr7	39379651	1	A	POU6F2.2	337	POU6F2
chr7	39446136	0	G	POU6F2.2	620	POU6F2
chr7	39446213	0	A	POU6F2.2	1283	POU6F2
chr7	39446257	1	T	POU6F2.2	708	POU6F2
chr7	39446300	0	G	POU6F2.2	2748	POU6F2
chr7	39446332	1	A	POU6F2.2	1286	POU6F2
chr7	39446417	1	C	POU6F2.2	2752	POU6F2
chr7	39472594	0	G	POU6F2.2	347	POU6F2
chr7	39472660	0	T	POU6F2.2	525	POU6F2
chr7	39472693	1	A	POU6F2.2	283	POU6F2
chr7	39472706	0	C	POU6F2.2	1254	POU6F2
chr7	39472749	1	A	POU6F2.2	518	POU6F2
chr7	39472761	0	T	POU6F2.2	886	POU6F2
chr7	39472804	1	C	POU6F2.2	1287	POU6F2
chr7	39472828	0	G	POU6F2.2	742	POU6F2
chr7	39472886	1	A	POU6F2.2	997	POU6F2
chr7	39472946	1	T	POU6F2.2	754	POU6F2
chr7	39491063	0	T	POU6F2.2	1824	POU6F2
chr7	39491164	0	A	POU6F2.2	1524	POU6F2
chr7	39491180	1	A	POU6F2.2	1863	POU6F2
chr7	39491225	0	C	POU6F2.2	2602	POU6F2
chr7	39491269	1	T	POU6F2.2	1395	POU6F2
chr7	39491344	1	T	POU6F2.2	2598	POU6F2
chr7	39500081	0	A	POU6F2.2	2234	POU6F2
chr7	39500152	0	A	POU6F2.2	703	POU6F2
chr7	39500196	1	C	POU6F2.2	2240	POU6F2
chr7	39500255	0	G	POU6F2.2	954	POU6F2
chr7	39500268	1	C	POU6F2.2	695	POU6F2
chr7	39500380	1	A	POU6F2.2	969	POU6F2
chr7	39503760	0	T	POU6F2.2	785	POU6F2
chr7	39503865	0	C	POU6F2.2	1092	POU6F2
chr7	39503876	1	T	POU6F2.2	636	POU6F2
chr7	39503935	0	C	POU6F2.2	1596	POU6F2
chr7	39503984	1	G	POU6F2.2	994	POU6F2
chr7	39504024	0	C	POU6F2.2	0	POU6F2
chr7	39504075	1	C	POU6F2.2	1574	POU6F2
chr7	39504138	0	G	POU6F2.2	732	POU6F2
chr7	39504139	1	C	POU6F2.2	1687	POU6F2
chr7	39504211	0	C	POU6F2.2	627	POU6F2
chr7	39504254	1	C	POU6F2.2	704	POU6F2
chr7	39504327	1	T	POU6F2.2	710	POU6F2
chr8	92972414	0	G	RUNX1T1	323	RUNX1T1
chr8	92972455	0	G	RUNX1T1	457	RUNX1T1
chr8	92972487	1	C	RUNX1T1	390	RUNX1T1
chr8	92972577	1	C	RUNX1T1	478	RUNX1T1
chr8	92972637	0	T	RUNX1T1	1115	RUNX1T1
chr8	92972726	0	C	RUNX1T1	1709	RUNX1T1
chr8	92972746	1	C	RUNX1T1	981	RUNX1T1
chr8	92972842	1	C	RUNX1T1	1698	RUNX1T1
chr8	92982831	0	C	RUNX1T1	518	RUNX1T1
chr8	92982872	0	C	RUNX1T1	1815	RUNX1T1
chr8	92982908	0	T	RUNX1T1	1226	RUNX1T1
chr8	92982909	1	T	RUNX1T1	591	RUNX1T1
chr8	92982983	1	G	RUNX1T1	1767	RUNX1T1
chr8	92982999	0	G	RUNX1T1	1370	RUNX1T1
chr8	92983028	1	T	RUNX1T1	1236	RUNX1T1
chr8	92983118	1	C	RUNX1T1	1415	RUNX1T1
chr8	92988086	0	C	RUNX1T1	1284	RUNX1T1
chr8	92988146	0	G	RUNX1T1	1083	RUNX1T1
chr8	92988204	1	A	RUNX1T1	1315	RUNX1T1
chr8	92988262	1	C	RUNX1T1	1056	RUNX1T1
chr8	92998308	0	T	RUNX1T1	2381	RUNX1T1
chr8	92998364	0	G	RUNX1T1	923	RUNX1T1
chr8	92998425	1	T	RUNX1T1	2379	RUNX1T1
chr8	92998479	0	T	RUNX1T1	853	RUNX1T1
chr8	92998481	1	C	RUNX1T1	914	RUNX1T1
chr8	92998595	1	T	RUNX1T1	858	RUNX1T1
chr8	92999065	0	C	RUNX1T1	1083	RUNX1T1
chr8	92999159	0	G	RUNX1T1	710	RUNX1T1
chr8	92999177	1	C	RUNX1T1	1259	RUNX1T1
chr8	92999278	1	C	RUNX1T1	859	RUNX1T1
chr8	93003841	0	G	RUNX1T1	1664	RUNX1T1
chr8	93003928	0	G	RUNX1T1	1002	RUNX1T1
chr8	93003958	1	G	RUNX1T1	1596	RUNX1T1
chr8	93004035	0	G	RUNX1T1	1456	RUNX1T1
chr8	93004046	1	C	RUNX1T1	1041	RUNX1T1
chr8	93004153	1	C	RUNX1T1	1520	RUNX1T1
chr8	93017306	0	A	RUNX1T1	378	RUNX1T1
chr8	93017412	0	G	RUNX1T1	1084	RUNX1T1
chr8	93017429	1	G	RUNX1T1	335	RUNX1T1
chr8	93017485	0	G	RUNX1T1	908	RUNX1T1
chr8	93017529	1	C	RUNX1T1	1043	RUNX1T1
chr8	93017605	1	T	RUNX1T1	837	RUNX1T1
chr8	93023194	0	T	RUNX1T1	1253	RUNX1T1
chr8	93023293	0	A	RUNX1T1	2	RUNX1T1
chr8	93023308	1	C	RUNX1T1	1191	RUNX1T1
chr8	93023407	1	C	RUNX1T1	4	RUNX1T1
chr8	93026739	0	C	RUNX1T1	880	RUNX1T1
chr8	93026823	0	A	RUNX1T1	1206	RUNX1T1
chr8	93026842	1	C	RUNX1T1	786	RUNX1T1
chr8	93026909	0	T	RUNX1T1	194	RUNX1T1
chr8	93026943	1	T	RUNX1T1	1220	RUNX1T1
chr8	93026953	0	A	RUNX1T1	1272	RUNX1T1
chr8	93027026	1	A	RUNX1T1	185	RUNX1T1
chr8	93027063	0	A	RUNX1T1	777	RUNX1T1
chr8	93027067	1	C	RUNX1T1	1222	RUNX1T1
chr8	93027179	1	A	RUNX1T1	903	RUNX1T1
chr8	93029357	0	G	RUNX1T1	1024	RUNX1T1
chr8	93029459	0	G	RUNX1T1	1363	RUNX1T1
chr8	93029469	1	A	RUNX1T1	994	RUNX1T1
chr8	93029555	0	G	RUNX1T1	1164	RUNX1T1
chr8	93029575	1	G	RUNX1T1	1260	RUNX1T1
chr8	93029672	1	C	RUNX1T1	1209	RUNX1T1
chr8	93074686	0	G	RUNX1T1	1225	RUNX1T1
chr8	93074802	1	C	RUNX1T1	1221	RUNX1T1
chr8	93088084	0	G	RUNX1T1	53	RUNX1T1
chr8	93088216	0	T	RUNX1T1	501	RUNX1T1
chr8	93088218	1	T	RUNX1T1	51	RUNX1T1
chr8	93088332	1	A	RUNX1T1	469	RUNX1T1
chr8	93107223	0	C	RUNX1T1	1365	RUNX1T1
chr8	93107281	0	G	RUNX1T1	1793	RUNX1T1
chr8	93107337	1	C	RUNX1T1	1485	RUNX1T1
chr8	93107356	0	C	RUNX1T1	2080	RUNX1T1
chr8	93107399	1	G	RUNX1T1	1825	RUNX1T1
chr8	93107463	1	C	RUNX1T1	2064	RUNX1T1
chr8	93107580	0	G	RUNX1T1	1572	RUNX1T1
chr8	93107681	0	G	RUNX1T1	1606	RUNX1T1
chr8	93107694	1	A	RUNX1T1	1575	RUNX1T1
chr8	93107796	1	T	RUNX1T1	1562	RUNX1T1
chr8	93115014	0	A	RUNX1T1	103	RUNX1T1
chr8	93115140	1	A	RUNX1T1	104	RUNX1T1
chr8	113236979	0	A	CSMD3.1	760	CSMD3
chr8	113237094	0	A	CSMD3.1	744	CSMD3
chr8	113237099	1	T	CSMD3.1	769	CSMD3
chr8	113237210	1	G	CSMD3.1	761	CSMD3
chr8	113240929	0	A	CSMD3.1	135	CSMD3
chr8	113241019	0	A	CSMD3.1	289	CSMD3
chr8	113241041	1	A	CSMD3.1	114	CSMD3
chr8	113241059	0	A	CSMD3.1	0	CSMD3
chr8	113241104	1	T	CSMD3.1	285	CSMD3
chr8	113241172	1	T	CSMD3.1	1	CSMD3
chr8	113243745	0	G	CSMD3.1	623	CSMD3
chr8	113243796	0	T	CSMD3.1	960	CSMD3
chr8	113243836	1	G	CSMD3.1	551	CSMD3
chr8	113243906	1	G	CSMD3.1	928	CSMD3
chr8	113246541	0	G	CSMD3.1	1006	CSMD3
chr8	113246607	0	G	CSMD3.1	1320	CSMD3
chr8	113246633	1	C	CSMD3.1	1013	CSMD3
chr8	113246705	0	C	CSMD3.1	3	CSMD3
chr8	113246706	1	C	CSMD3.1	1314	CSMD3
chr8	113246823	1	A	CSMD3.1	5	CSMD3
chr8	113249335	0	A	CSMD3.1	1354	CSMD3
chr8	113249441	0	G	CSMD3.1	1691	CSMD3
chr8	113249447	1	G	CSMD3.1	1498	CSMD3
chr8	113249481	0	T	CSMD3.1	1247	CSMD3
chr8	113249559	1	G	CSMD3.1	1680	CSMD3
chr8	113249572	0	C	CSMD3.1	0	CSMD3
chr8	113249596	1	T	CSMD3.1	1267	CSMD3
chr8	113249682	1	C	CSMD3.1	2	CSMD3
chr8	113253903	0	A	CSMD3.1	2217	CSMD3
chr8	113253996	0	A	CSMD3.1	1695	CSMD3
chr8	113254010	1	A	CSMD3.1	2200	CSMD3
chr8	113254111	1	A	CSMD3.1	1679	CSMD3
chr8	113256582	0	G	CSMD3.1	1312	CSMD3
chr8	113256660	0	G	CSMD3.1	524	CSMD3
chr8	113256686	1	C	CSMD3.1	1153	CSMD3
chr8	113256766	0	G	CSMD3.1	1134	CSMD3
chr8	113256773	1	C	CSMD3.1	581	CSMD3
chr8	113256879	1	T	CSMD3.1	1133	CSMD3
chr8	113259224	0	A	CSMD3.1	1515	CSMD3
chr8	113259321	0	G	CSMD3.1	714	CSMD3
chr8	113259336	1	A	CSMD3.1	1541	CSMD3
chr8	113259417	1	C	CSMD3.1	791	CSMD3
chr8	113266439	0	C	CSMD3.1	1314	CSMD3
chr8	113266539	0	A	CSMD3.1	11	CSMD3
chr8	113266540	1	G	CSMD3.1	1278	CSMD3
chr8	113266645	1	T	CSMD3.1	10	CSMD3
chr8	113267450	0	T	CSMD3.1	1722	CSMD3
chr8	113267557	0	A	CSMD3.1	1554	CSMD3
chr8	113267565	1	A	CSMD3.1	1740	CSMD3
chr8	113267650	0	A	CSMD3.1	28	CSMD3
chr8	113267668	1	A	CSMD3.1	1538	CSMD3
chr8	113267726	1	G	CSMD3.1	23	CSMD3
chr8	113275815	0	C	CSMD3.1	1623	CSMD3
chr8	113275918	0	A	CSMD3.1	1175	CSMD3
chr8	113275930	1	A	CSMD3.1	1517	CSMD3
chr8	113275959	0	G	CSMD3.1	949	CSMD3
chr8	113276033	1	A	CSMD3.1	1148	CSMD3
chr8	113276075	1	G	CSMD3.1	848	CSMD3
chr8	113277544	0	A	CSMD3.1	2	CSMD3
chr8	113277660	0	C	CSMD3.1	1633	CSMD3
chr8	113277661	1	C	CSMD3.1	0	CSMD3
chr8	113277722	0	G	CSMD3.1	1478	CSMD3
chr8	113277777	1	C	CSMD3.1	1617	CSMD3
chr8	113277840	1	G	CSMD3.1	1333	CSMD3
chr8	113293312	0	T	CSMD3.2	0	CSMD3
chr8	113293427	0	A	CSMD3.2	699	CSMD3
chr8	113293431	1	T	CSMD3.2	0	CSMD3
chr8	113293500	0	G	CSMD3.2	1377	CSMD3
chr8	113293536	1	G	CSMD3.2	697	CSMD3
chr8	113293617	1	G	CSMD3.2	1378	CSMD3
chr8	113299259	0	A	CSMD3.2	227	CSMD3
chr8	113299366	0	G	CSMD3.2	1367	CSMD3
chr8	113299368	1	A	CSMD3.2	221	CSMD3
chr8	113299472	0	T	CSMD3.2	1243	CSMD3
chr8	113299483	1	G	CSMD3.2	1674	CSMD3
chr8	113299585	1	C	CSMD3.2	1210	CSMD3
chr8	113301534	0	C	CSMD3.2	1375	CSMD3
chr8	113301644	0	C	CSMD3.2	1188	CSMD3
chr8	113301651	1	A	CSMD3.2	1151	CSMD3
chr8	113301698	0	G	CSMD3.2	1276	CSMD3
chr8	113301754	1	T	CSMD3.2	1164	CSMD3
chr8	113301814	1	C	CSMD3.2	1298	CSMD3
chr8	113303714	0	G	CSMD3.2	1004	CSMD3
chr8	113303830	0	A	CSMD3.2	515	CSMD3
chr8	113303833	1	G	CSMD3.2	1096	CSMD3
chr8	113303921	0	A	CSMD3.2	0	CSMD3
chr8	113303922	1	C	CSMD3.2	447	CSMD3
chr8	113304034	1	C	CSMD3.2	3	CSMD3
chr8	113304745	0	G	CSMD3.2	991	CSMD3
chr8	113304842	0	C	CSMD3.2	993	CSMD3
chr8	113304860	1	T	CSMD3.2	1006	CSMD3
chr8	113304935	0	A	CSMD3.2	198	CSMD3
chr8	113304940	1	C	CSMD3.2	913	CSMD3
chr8	113305064	1	T	CSMD3.2	211	CSMD3
chr8	113308031	0	G	CSMD3.2	1264	CSMD3
chr8	113308112	0	C	CSMD3.2	1353	CSMD3
chr8	113308140	1	C	CSMD3.2	1220	CSMD3
chr8	113308212	0	G	CSMD3.2	21	CSMD3
chr8	113308228	1	A	CSMD3.2	1181	CSMD3
chr8	113308302	1	G	CSMD3.2	14	CSMD3
chr8	113313978	0	A	CSMD3.2	2338	CSMD3
chr8	113314052	0	G	CSMD3.2	1514	CSMD3
chr8	113314096	1	A	CSMD3.2	2295	CSMD3
chr8	113314160	0	C	CSMD3.2	35	CSMD3
chr8	113314169	1	G	CSMD3.2	1354	CSMD3
chr8	113314274	1	T	CSMD3.2	36	CSMD3
chr8	113316911	0	C	CSMD3.2	962	CSMD3
chr8	113317008	0	G	CSMD3.2	1557	CSMD3
chr8	113317022	1	G	CSMD3.2	1042	CSMD3
chr8	113317120	0	G	CSMD3.2	1046	CSMD3
chr8	113317125	1	G	CSMD3.2	1631	CSMD3
chr8	113317237	1	C	CSMD3.2	1103	CSMD3
chr8	113318151	0	T	CSMD3.2	1886	CSMD3
chr8	113318239	0	C	CSMD3.2	1157	CSMD3
chr8	113318269	1	A	CSMD3.2	1934	CSMD3
chr8	113318274	0	C	CSMD3.2	517	CSMD3
chr8	113318351	1	C	CSMD3.2	1247	CSMD3
chr8	113318367	0	T	CSMD3.2	872	CSMD3
chr8	113318386	1	C	CSMD3.2	563	CSMD3
chr8	113318484	1	C	CSMD3.2	1204	CSMD3
chr8	113323167	0	A	CSMD3.2	2071	CSMD3
chr8	113323260	0	C	CSMD3.2	278	CSMD3
chr8	113323286	1	A	CSMD3.2	2076	CSMD3
chr8	113323368	0	G	CSMD3.2	808	CSMD3
chr8	113323371	1	G	CSMD3.2	276	CSMD3
chr8	113323481	1	G	CSMD3.2	787	CSMD3
chr8	113326110	0	T	CSMD3.2	511	CSMD3
chr8	113326180	0	C	CSMD3.2	13	CSMD3
chr8	113326208	1	A	CSMD3.2	486	CSMD3
chr8	113326270	0	G	CSMD3.2	5	CSMD3
chr8	113326281	1	C	CSMD3.2	11	CSMD3
chr8	113326385	1	C	CSMD3.2	6	CSMD3
chr8	113326575	0	C	CSMD3.2	3	CSMD3
chr8	113326671	0	A	CSMD3.2	916	CSMD3
chr8	113326674	1	A	CSMD3.2	1	CSMD3
chr8	113326776	0	A	CSMD3.2	1659	CSMD3
chr8	113326790	1	C	CSMD3.2	960	CSMD3
chr8	113326886	1	A	CSMD3.2	1664	CSMD3
chr8	113330970	0	T	CSMD3.2	40	CSMD3
chr8	113331083	0	G	CSMD3.2	1551	CSMD3
chr8	113331089	1	T	CSMD3.2	76	CSMD3
chr8	113331200	1	G	CSMD3.2	1480	CSMD3
chr8	113332093	0	C	CSMD3.2	1803	CSMD3
chr8	113332148	0	C	CSMD3.2	477	CSMD3
chr8	113332170	0	G	CSMD3.2	402	CSMD3
chr8	113332192	1	C	CSMD3.2	1860	CSMD3
chr8	113332228	1	G	CSMD3.2	424	CSMD3
chr8	113332249	1	A	CSMD3.2	388	CSMD3
chr8	113347525	0	C	CSMD3.2	1822	CSMD3
chr8	113347597	0	C	CSMD3.2	2269	CSMD3
chr8	113347637	1	G	CSMD3.2	1886	CSMD3
chr8	113347712	0	C	CSMD3.2	27	CSMD3
chr8	113347716	1	G	CSMD3.2	2227	CSMD3
chr8	113347823	1	C	CSMD3.2	36	CSMD3
chr8	113348809	0	A	CSMD3.2	0	CSMD3
chr8	113348917	0	A	CSMD3.2	1206	CSMD3
chr8	113348921	1	C	CSMD3.2	0	CSMD3
chr8	113349010	0	G	CSMD3.2	1211	CSMD3
chr8	113349031	1	A	CSMD3.2	1223	CSMD3
chr8	113349125	1	G	CSMD3.2	1199	CSMD3
chr8	113349750	0	T	CSMD3.2	469	CSMD3
chr8	113349840	0	C	CSMD3.2	1249	CSMD3
chr8	113349858	1	G	CSMD3.2	445	CSMD3
chr8	113349948	0	T	CSMD3.2	1117	CSMD3
chr8	113349953	1	C	CSMD3.2	1165	CSMD3
chr8	113350055	1	G	CSMD3.2	1113	CSMD3
chr8	113353584	0	T	CSMD3.2	2	CSMD3
chr8	113353722	1	A	CSMD3.2	4	CSMD3
chr8	113353723	0	A	CSMD3.2	1413	CSMD3
chr8	113353830	0	A	CSMD3.2	924	CSMD3
chr8	113353831	1	G	CSMD3.2	1468	CSMD3
chr8	113353948	1	T	CSMD3.2	918	CSMD3
chr8	113358236	0	T	CSMD3.2	1	CSMD3
chr8	113358344	0	T	CSMD3.2	1921	CSMD3
chr8	113358350	1	T	CSMD3.2	0	CSMD3
chr8	113358409	0	C	CSMD3.2	1158	CSMD3
chr8	113358456	1	G	CSMD3.2	1890	CSMD3
chr8	113358529	1	C	CSMD3.2	1072	CSMD3
chr8	113363330	0	C	CSMD3.2	22	CSMD3
chr8	113363420	0	T	CSMD3.2	8	CSMD3
chr8	113363437	1	T	CSMD3.2	4	CSMD3
chr8	113363447	0	T	CSMD3.2	10	CSMD3
chr8	113363488	1	T	CSMD3.2	19	CSMD3
chr8	113363557	1	A	CSMD3.2	14	CSMD3
chr8	113364554	0	G	CSMD3.2	2658	CSMD3
chr8	113364663	0	A	CSMD3.2	820	CSMD3
chr8	113364667	1	C	CSMD3.2	2641	CSMD3
chr8	113364733	0	T	CSMD3.2	4	CSMD3
chr8	113364752	1	C	CSMD3.2	813	CSMD3
chr8	113364843	1	T	CSMD3.2	1	CSMD3
chr8	113392503	0	T	CSMD3.2	1	CSMD3
chr8	113392602	0	C	CSMD3.2	500	CSMD3
chr8	113392612	1	A	CSMD3.2	0	CSMD3
chr8	113392706	1	G	CSMD3.2	507	CSMD3
chr8	113395718	0	A	CSMD3.2	3	CSMD3
chr8	113395804	0	C	CSMD3.2	1576	CSMD3
chr8	113395814	1	T	CSMD3.2	0	CSMD3
chr8	113395865	0	G	CSMD3.2	1531	CSMD3
chr8	113395912	1	G	CSMD3.2	1555	CSMD3
chr8	113395982	1	C	CSMD3.2	1487	CSMD3
chr8	113402850	0	T	CSMD3.2	1473	CSMD3
chr8	113402940	0	G	CSMD3.2	1258	CSMD3
chr8	113402962	1	G	CSMD3.2	1658	CSMD3
chr8	113403040	1	G	CSMD3.2	1235	CSMD3
chr8	113418770	0	G	CSMD3.2	1671	CSMD3
chr8	113418819	0	C	CSMD3.2	1622	CSMD3
chr8	113418883	0	T	CSMD3.2	1566	CSMD3
chr8	113418886	1	A	CSMD3.2	1621	CSMD3
chr8	113418921	1	C	CSMD3.2	1414	CSMD3
chr8	113418993	1	G	CSMD3.2	1373	CSMD3
chr8	113420517	0	A	CSMD3.2	824	CSMD3
chr8	113420607	0	T	CSMD3.2	10	CSMD3
chr8	113420630	1	G	CSMD3.2	803	CSMD3
chr8	113420721	1	A	CSMD3.2	3	CSMD3
chr8	113421124	0	C	CSMD3.2	795	CSMD3
chr8	113421190	0	G	CSMD3.2	1253	CSMD3
chr8	113421218	1	A	CSMD3.2	788	CSMD3
chr8	113421285	1	G	CSMD3.2	1254	CSMD3
chr8	113484794	0	T	CSMD3.3	1984	CSMD3
chr8	113484910	0	A	CSMD3.3	1401	CSMD3
chr8	113484912	1	C	CSMD3.3	1885	CSMD3
chr8	113485024	1	G	CSMD3.3	1396	CSMD3
chr8	113504646	0	C	CSMD3.3	406	CSMD3
chr8	113504743	0	C	CSMD3.3	1083	CSMD3
chr8	113504744	1	C	CSMD3.3	400	CSMD3
chr8	113504856	0	C	CSMD3.3	1305	CSMD3
chr8	113504861	1	C	CSMD3.3	1229	CSMD3
chr8	113504971	1	T	CSMD3.3	1425	CSMD3
chr8	113515966	0	A	CSMD3.3	44	CSMD3
chr8	113516061	0	C	CSMD3.3	993	CSMD3
chr8	113516079	1	G	CSMD3.3	6	CSMD3
chr8	113516080	0	C	CSMD3.3	1571	CSMD3
chr8	113516146	1	G	CSMD3.3	1136	CSMD3
chr8	113516178	1	G	CSMD3.3	1593	CSMD3
chr8	113516193	0	G	CSMD3.3	35	CSMD3
chr8	113516322	1	A	CSMD3.3	4	CSMD3
chr8	113518880	0	T	CSMD3.3	2049	CSMD3
chr8	113518939	0	T	CSMD3.3	1156	CSMD3
chr8	113518999	1	G	CSMD3.3	1871	CSMD3
chr8	113519036	0	T	CSMD3.3	32	CSMD3
chr8	113519052	1	C	CSMD3.3	1130	CSMD3
chr8	113519153	1	G	CSMD3.3	11	CSMD3
chr8	113529164	0	A	CSMD3.3	389	CSMD3
chr8	113529296	0	A	CSMD3.3	239	CSMD3
chr8	113529298	1	C	CSMD3.3	383	CSMD3
chr8	113529341	0	G	CSMD3.3	637	CSMD3
chr8	113529392	0	C	CSMD3.3	1260	CSMD3
chr8	113529404	1	G	CSMD3.3	226	CSMD3
chr8	113529442	1	G	CSMD3.3	571	CSMD3
chr8	113529507	1	T	CSMD3.3	1266	CSMD3
chr8	113562876	0	A	CSMD3.3	677	CSMD3
chr8	113562988	0	T	CSMD3.3	1509	CSMD3
chr8	113562990	1	C	CSMD3.3	714	CSMD3
chr8	113563062	0	T	CSMD3.3	809	CSMD3
chr8	113563105	1	G	CSMD3.3	1641	CSMD3
chr8	113563171	1	A	CSMD3.3	1059	CSMD3
chr8	113564789	0	C	CSMD3.3	1393	CSMD3
chr8	113564876	0	G	CSMD3.3	2069	CSMD3
chr8	113564906	1	G	CSMD3.3	1560	CSMD3
chr8	113564989	1	C	CSMD3.3	2008	CSMD3
chr8	113568957	0	G	CSMD3.3	1182	CSMD3
chr8	113569014	0	G	CSMD3.3	1337	CSMD3
chr8	113569072	1	T	CSMD3.3	1245	CSMD3
chr8	113569087	0	C	CSMD3.3	1812	CSMD3
chr8	113569122	1	G	CSMD3.3	1166	CSMD3
chr8	113569185	0	T	CSMD3.3	1	CSMD3
chr8	113569203	1	T	CSMD3.3	1687	CSMD3
chr8	113569298	1	A	CSMD3.3	1	CSMD3
chr8	113585668	0	A	CSMD3.3	771	CSMD3
chr8	113585759	0	G	CSMD3.3	1616	CSMD3
chr8	113585781	1	A	CSMD3.3	833	CSMD3
chr8	113585804	0	G	CSMD3.3	1561	CSMD3
chr8	113585874	1	T	CSMD3.3	1734	CSMD3
chr8	113585919	1	G	CSMD3.3	1522	CSMD3
chr8	113599288	0	C	CSMD3.3	1340	CSMD3
chr8	113599344	0	A	CSMD3.3	1972	CSMD3
chr8	113599396	1	C	CSMD3.3	1277	CSMD3
chr8	113599424	0	C	CSMD3.3	1282	CSMD3
chr8	113599460	1	T	CSMD3.3	1909	CSMD3
chr8	113599536	1	G	CSMD3.3	1257	CSMD3
chr8	113649021	0	C	CSMD3.3	1982	CSMD3
chr8	113649121	0	G	CSMD3.3	790	CSMD3
chr8	113649135	1	G	CSMD3.3	1893	CSMD3
chr8	113649155	0	G	CSMD3.3	1472	CSMD3
chr8	113649214	1	C	CSMD3.3	774	CSMD3
chr8	113649270	1	G	CSMD3.3	1461	CSMD3
chr8	113650858	0	C	CSMD3.3	51	CSMD3
chr8	113650948	0	T	CSMD3.3	1760	CSMD3
chr8	113650971	1	A	CSMD3.3	8	CSMD3
chr8	113651016	0	G	CSMD3.3	704	CSMD3
chr8	113651061	1	G	CSMD3.3	1790	CSMD3
chr8	113651089	0	A	CSMD3.3	1326	CSMD3
chr8	113651127	1	G	CSMD3.3	689	CSMD3
chr8	113651203	1	T	CSMD3.3	1413	CSMD3
chr8	113657311	0	C	CSMD3.3	1353	CSMD3
chr8	113657424	0	C	CSMD3.3	1662	CSMD3
chr8	113657425	1	T	CSMD3.3	1377	CSMD3
chr8	113657540	1	C	CSMD3.3	1836	CSMD3
chr8	113662274	0	A	CSMD3.3	11	CSMD3
chr8	113662401	0	G	CSMD3.3	541	CSMD3
chr8	113662408	1	G	CSMD3.3	8	CSMD3
chr8	113662462	0	T	CSMD3.3	1474	CSMD3
chr8	113662491	1	G	CSMD3.3	11	CSMD3
chr8	113662541	0	G	CSMD3.3	1453	CSMD3
chr8	113662571	1	T	CSMD3.3	1451	CSMD3
chr8	113662653	1	T	CSMD3.3	1465	CSMD3
chr8	113668360	0	C	CSMD3.3	9	CSMD3
chr8	113668418	0	C	CSMD3.3	1087	CSMD3
chr8	113668478	1	A	CSMD3.3	7	CSMD3
chr8	113668517	0	A	CSMD3.3	64	CSMD3
chr8	113668533	1	G	CSMD3.3	1039	CSMD3
chr8	113668628	1	A	CSMD3.3	69	CSMD3
chr8	113678460	0	T	CSMD3.3	1247	CSMD3
chr8	113678566	0	A	CSMD3.3	1555	CSMD3
chr8	113678575	1	T	CSMD3.3	1333	CSMD3
chr8	113678678	1	C	CSMD3.3	1542	CSMD3
chr8	113694650	0	C	CSMD3.3	1002	CSMD3
chr8	113694713	0	C	CSMD3.3	1961	CSMD3
chr8	113694757	1	A	CSMD3.3	956	CSMD3
chr8	113694764	0	C	CSMD3.3	1153	CSMD3
chr8	113694832	1	A	CSMD3.3	2105	CSMD3
chr8	113694854	0	T	CSMD3.3	30	CSMD3
chr8	113694860	1	C	CSMD3.3	1140	CSMD3
chr8	113694968	1	A	CSMD3.3	33	CSMD3
chr8	113697582	0	C	CSMD3.3	642	CSMD3
chr8	113697686	0	A	CSMD3.3	1944	CSMD3
chr8	113697689	1	C	CSMD3.3	660	CSMD3
chr8	113697790	0	G	CSMD3.3	1994	CSMD3
chr8	113697802	1	A	CSMD3.3	1879	CSMD3
chr8	113697849	0	C	CSMD3.3	1783	CSMD3
chr8	113697902	1	C	CSMD3.3	1981	CSMD3
chr8	113697957	0	G	CSMD3.3	1	CSMD3
chr8	113697962	1	C	CSMD3.3	1720	CSMD3
chr8	113698093	1	C	CSMD3.3	14	CSMD3
chr8	113702074	0	G	CSMD3.3	2158	CSMD3
chr8	113702145	0	C	CSMD3.3	1727	CSMD3
chr8	113702187	1	C	CSMD3.3	2137	CSMD3
chr8	113702251	0	A	CSMD3.3	697	CSMD3
chr8	113702256	1	C	CSMD3.3	1781	CSMD3
chr8	113702363	1	T	CSMD3.3	681	CSMD3
chr8	113812369	0	C	CSMD3.4	928	CSMD3
chr8	113812463	0	T	CSMD3.4	1246	CSMD3
chr8	113812482	1	T	CSMD3.4	779	CSMD3
chr8	113812577	1	G	CSMD3.4	1228	CSMD3
chr8	113841893	0	A	CSMD3.4	5	CSMD3
chr8	113841928	0	T	CSMD3.4	1726	CSMD3
chr8	113842011	1	T	CSMD3.4	969	CSMD3
chr8	113842042	1	C	CSMD3.4	1723	CSMD3
chr8	113871326	0	C	CSMD3.4	455	CSMD3
chr8	113871374	0	C	CSMD3.4	973	CSMD3
chr8	113871436	1	G	CSMD3.4	486	CSMD3
chr8	113871473	0	A	CSMD3.4	98	CSMD3
chr8	113871484	1	C	CSMD3.4	998	CSMD3
chr8	113871588	1	T	CSMD3.4	6	CSMD3
chr8	113933789	0	T	CSMD3.4	1633	CSMD3
chr8	113933891	0	A	CSMD3.4	929	CSMD3
chr8	113933902	1	T	CSMD3.4	1662	CSMD3
chr8	113933927	0	G	CSMD3.4	1074	CSMD3
chr8	113933975	1	C	CSMD3.4	870	CSMD3
chr8	113934046	1	C	CSMD3.4	1056	CSMD3
chr8	113959928	0	C	CSMD3.4	1	CSMD3
chr8	113960049	1	T	CSMD3.4	1	CSMD3
chr8	113960073	0	A	CSMD3.4	20	CSMD3
chr8	113960209	1	T	CSMD3.4	21	CSMD3
chr8	113966823	0	A	CSMD3.4	2401	CSMD3
chr8	113966931	0	T	CSMD3.4	15	CSMD3
chr8	113966935	1	G	CSMD3.4	2405	CSMD3
chr8	113967065	1	T	CSMD3.4	26	CSMD3
chr8	113987992	0	C	CSMD3.4	0	CSMD3
chr8	113988087	0	G	CSMD3.4	681	CSMD3
chr8	113988111	1	C	CSMD3.4	996	CSMD3
chr8	113988122	0	G	CSMD3.4	1714	CSMD3
chr8	113988192	1	G	CSMD3.4	575	CSMD3
chr8	113988220	0	C	CSMD3.4	863	CSMD3
chr8	113988236	1	G	CSMD3.4	1633	CSMD3
chr8	113988279	0	C	CSMD3.4	588	CSMD3
chr8	113988334	1	C	CSMD3.4	807	CSMD3
chr8	113988382	0	G	CSMD3.4	2	CSMD3
chr8	113988383	1	G	CSMD3.4	687	CSMD3
chr8	113988479	1	G	CSMD3.4	78	CSMD3
chr8	114031216	0	T	CSMD3.4	264	CSMD3
chr8	114031313	0	A	CSMD3.4	1093	CSMD3
chr8	114031331	1	T	CSMD3.4	286	CSMD3
chr8	114031388	0	G	CSMD3.4	1763	CSMD3
chr8	114031409	1	C	CSMD3.4	1040	CSMD3
chr8	114031501	1	A	CSMD3.4	1739	CSMD3
chr8	114110961	0	G	CSMD3.4	1940	CSMD3
chr8	114111074	0	C	CSMD3.4	1312	CSMD3
chr8	114111080	1	C	CSMD3.4	1974	CSMD3
chr8	114111175	0	C	CSMD3.4	49	CSMD3
chr8	114111179	1	A	CSMD3.4	1262	CSMD3
chr8	114111294	1	T	CSMD3.4	53	CSMD3
chr8	114185880	0	C	CSMD3.4	452	CSMD3
chr8	114185977	0	C	CSMD3.4	1537	CSMD3
chr8	114185984	1	C	CSMD3.4	460	CSMD3
chr8	114186069	0	C	CSMD3.4	1554	CSMD3
chr8	114186096	1	T	CSMD3.4	1557	CSMD3
chr8	114186182	1	T	CSMD3.4	1515	CSMD3
chr8	114290797	0	T	CSMD3.4	1966	CSMD3
chr8	114290904	0	A	CSMD3.4	7	CSMD3
chr8	114290914	1	G	CSMD3.4	1968	CSMD3
chr8	114291038	1	C	CSMD3.4	7	CSMD3
chr8	114326738	0	A	CSMD3.4	105	CSMD3
chr8	114326847	0	G	CSMD3.4	1678	CSMD3
chr8	114326848	1	T	CSMD3.4	201	CSMD3
chr8	114326912	0	C	CSMD3.4	1455	CSMD3
chr8	114326960	1	A	CSMD3.4	1689	CSMD3
chr8	114327004	0	C	CSMD3.4	2	CSMD3
chr8	114327021	1	T	CSMD3.4	1387	CSMD3
chr8	114327112	1	C	CSMD3.4	3	CSMD3
chr8	114388933	0	T	CSMD3.4	945	CSMD3
chr8	114389045	1	A	CSMD3.4	985	CSMD3
chr8	114448862	0	C	CSMD3.4	1579	CSMD3
chr8	114448962	0	T	CSMD3.4	1391	CSMD3
chr8	114448981	1	T	CSMD3.4	1483	CSMD3
chr8	114449053	0	C	CSMD3.4	2063	CSMD3
chr8	114449080	1	T	CSMD3.4	1437	CSMD3
chr8	114449175	1	T	CSMD3.4	2064	CSMD3
chr8	117859670	0	G	RAD21	921	RAD21
chr8	117859783	0	T	RAD21	1702	RAD21
chr8	117859789	1	G	RAD21	823	RAD21
chr8	117859896	0	C	RAD21	277	RAD21
chr8	117859903	1	A	RAD21	1604	RAD21
chr8	117859987	1	G	RAD21	280	RAD21
chr8	117861112	0	C	RAD21	1111	RAD21
chr8	117861215	0	T	RAD21	1964	RAD21
chr8	117861218	1	G	RAD21	1020	RAD21
chr8	117861329	1	C	RAD21	2054	RAD21
chr8	117862818	0	T	RAD21	2742	RAD21
chr8	117862930	0	A	RAD21	367	RAD21
chr8	117862935	1	C	RAD21	2743	RAD21
chr8	117862985	0	C	RAD21	12	RAD21
chr8	117863006	1	G	RAD21	359	RAD21
chr8	117863080	1	A	RAD21	11	RAD21
chr8	117864153	0	T	RAD21	1209	RAD21
chr8	117864263	0	T	RAD21	838	RAD21
chr8	117864269	1	A	RAD21	1344	RAD21
chr8	117864361	1	A	RAD21	811	RAD21
chr8	117864765	0	G	RAD21	1283	RAD21
chr8	117864836	0	C	RAD21	647	RAD21
chr8	117864870	1	C	RAD21	1339	RAD21
chr8	117864886	0	C	RAD21	875	RAD21
chr8	117864930	1	A	RAD21	780	RAD21
chr8	117865003	1	G	RAD21	931	RAD21
chr8	117866395	0	T	RAD21	5	RAD21
chr8	117866509	0	G	RAD21	907	RAD21
chr8	117866511	1	C	RAD21	9	RAD21
chr8	117866562	0	C	RAD21	1873	RAD21
chr8	117866624	1	G	RAD21	1046	RAD21
chr8	117866657	0	T	RAD21	2081	RAD21
chr8	117866666	1	C	RAD21	2047	RAD21
chr8	117866768	1	A	RAD21	2098	RAD21
chr8	117868370	0	G	RAD21	1981	RAD21
chr8	117868471	0	T	RAD21	863	RAD21
chr8	117868488	1	T	RAD21	1952	RAD21
chr8	117868588	1	C	RAD21	820	RAD21
chr8	117868852	0	C	RAD21	137	RAD21
chr8	117868901	0	C	RAD21	965	RAD21
chr8	117868969	1	C	RAD21	225	RAD21
chr8	117868987	0	C	RAD21	5	RAD21
chr8	117869006	1	G	RAD21	952	RAD21
chr8	117869064	1	A	RAD21	3	RAD21
chr8	117869485	0	A	RAD21	9	RAD21
chr8	117869594	0	G	RAD21	1045	RAD21
chr8	117869598	1	G	RAD21	20	RAD21
chr8	117869687	0	C	RAD21	29	RAD21
chr8	117869702	1	T	RAD21	1093	RAD21
chr8	117869801	1	G	RAD21	12	RAD21
chr8	117870546	0	A	RAD21	2	RAD21
chr8	117870624	0	C	RAD21	142	RAD21
chr8	117870663	1	G	RAD21	6	RAD21
chr8	117870679	0	C	RAD21	46	RAD21
chr8	117870706	1	G	RAD21	111	RAD21
chr8	117870797	1	T	RAD21	51	RAD21
chr8	117874055	0	A	RAD21	2484	RAD21
chr8	117874164	0	G	RAD21	1608	RAD21
chr8	117874172	1	A	RAD21	2495	RAD21
chr8	117874281	1	G	RAD21	1588	RAD21
chr8	117875295	0	C	RAD21	2078	RAD21
chr8	117875402	0	C	RAD21	2202	RAD21
chr8	117875404	1	T	RAD21	2061	RAD21
chr8	117875499	0	C	RAD21	13	RAD21
chr8	117875517	1	T	RAD21	2211	RAD21
chr8	117875614	1	C	RAD21	8	RAD21
chr8	117878745	0	A	RAD21	2589	RAD21
chr8	117878849	0	G	RAD21	1161	RAD21
chr8	117878865	1	C	RAD21	2575	RAD21
chr8	117878967	1	A	RAD21	1137	RAD21
chr9	5021949	0	G	JAK2	942	JAK2
chr9	5022055	0	G	JAK2	1490	JAK2
chr9	5022064	1	C	JAK2	1022	JAK2
chr9	5022154	0	C	JAK2	1569	JAK2
chr9	5022167	1	G	JAK2	1745	JAK2
chr9	5022267	1	G	JAK2	1447	JAK2
chr9	5029729	0	T	JAK2	127	JAK2
chr9	5029813	0	C	JAK2	759	JAK2
chr9	5029842	1	T	JAK2	153	JAK2
chr9	5029895	0	C	JAK2	22	JAK2
chr9	5029926	1	A	JAK2	716	JAK2
chr9	5030006	1	G	JAK2	25	JAK2
chr9	5044379	0	C	JAK2	50	JAK2
chr9	5044492	0	A	JAK2	15	JAK2
chr9	5044493	1	C	JAK2	54	JAK2
chr9	5044611	1	G	JAK2	11	JAK2
chr9	5050657	0	A	JAK2	1693	JAK2
chr9	5050732	0	A	JAK2	1215	JAK2
chr9	5050767	1	T	JAK2	1622	JAK2
chr9	5050830	0	A	JAK2	2	JAK2
chr9	5050845	1	G	JAK2	1168	JAK2
chr9	5050944	1	C	JAK2	2	JAK2
chr9	5054475	0	A	JAK2	223	JAK2
chr9	5054580	0	C	JAK2	996	JAK2
chr9	5054591	1	C	JAK2	172	JAK2
chr9	5054669	0	A	JAK2	953	JAK2
chr9	5054685	1	C	JAK2	967	JAK2
chr9	5054772	0	C	JAK2	1476	JAK2
chr9	5054776	1	A	JAK2	1043	JAK2
chr9	5054876	0	A	JAK2	1	JAK2
chr9	5054877	1	C	JAK2	1479	JAK2
chr9	5054981	1	T	JAK2	45	JAK2
chr9	5055642	0	T	JAK2	25	JAK2
chr9	5055695	0	T	JAK2	536	JAK2
chr9	5055755	1	T	JAK2	10	JAK2
chr9	5055764	0	C	JAK2	4	JAK2
chr9	5055797	1	G	JAK2	550	JAK2
chr9	5055876	1	T	JAK2	2	JAK2
chr9	5064862	0	C	JAK2	1002	JAK2
chr9	5064919	0	T	JAK2	1296	JAK2
chr9	5064975	1	C	JAK2	992	JAK2
chr9	5064984	0	A	JAK2	1755	JAK2
chr9	5065033	1	C	JAK2	1369	JAK2
chr9	5065093	1	A	JAK2	1713	JAK2
chr9	5066622	0	G	JAK2	1472	JAK2
chr9	5066681	0	G	JAK2	975	JAK2
chr9	5066733	0	G	JAK2	137	JAK2
chr9	5066739	1	C	JAK2	1524	JAK2
chr9	5066782	1	C	JAK2	1150	JAK2
chr9	5066842	1	C	JAK2	135	JAK2
chr9	5068986	0	C	JAK2	4	JAK2
chr9	5069046	0	C	JAK2	773	JAK2
chr9	5069085	1	C	JAK2	7	JAK2
chr9	5069149	0	C	JAK2	1007	JAK2
chr9	5069151	1	G	JAK2	775	JAK2
chr9	5069253	1	G	JAK2	1123	JAK2
chr9	5069886	0	T	JAK2	1458	JAK2
chr9	5070000	0	C	JAK2	11	JAK2
chr9	5070004	1	T	JAK2	1451	JAK2
chr9	5070117	1	T	JAK2	7	JAK2
chr9	5072450	0	C	JAK2	1405	JAK2
chr9	5072552	0	G	JAK2	2289	JAK2
chr9	5072553	1	G	JAK2	1521	JAK2
chr9	5072669	1	A	JAK2	2285	JAK2
chr9	5073615	0	C	JAK2	1814	JAK2
chr9	5073714	0	C	JAK2	233	JAK2
chr9	5073731	1	C	JAK2	1948	JAK2
chr9	5073746	0	T	JAK2	1882	JAK2
chr9	5073803	1	C	JAK2	240	JAK2
chr9	5073863	1	T	JAK2	1872	JAK2
chr9	5077372	0	G	JAK2	0	JAK2
chr9	5077465	0	A	JAK2	1	JAK2
chr9	5077479	1	T	JAK2	0	JAK2
chr9	5077486	0	C	JAK2	2	JAK2
chr9	5077548	1	G	JAK2	1	JAK2
chr9	5077560	0	G	JAK2	4	JAK2
chr9	5077567	1	C	JAK2	2	JAK2
chr9	5077678	1	G	JAK2	1	JAK2
chr9	5078259	0	G	JAK2	18	JAK2
chr9	5078309	0	G	JAK2	809	JAK2
chr9	5078353	1	G	JAK2	16	JAK2
chr9	5078388	0	C	JAK2	1551	JAK2
chr9	5078406	1	G	JAK2	889	JAK2
chr9	5078502	1	A	JAK2	1551	JAK2
chr9	5080207	0	C	JAK2	1530	JAK2
chr9	5080311	0	T	JAK2	1830	JAK2
chr9	5080320	1	C	JAK2	1378	JAK2
chr9	5080420	1	G	JAK2	1816	JAK2
chr9	5080509	0	C	JAK2	758	JAK2
chr9	5080591	0	C	JAK2	1124	JAK2
chr9	5080625	1	A	JAK2	723	JAK2
chr9	5080705	1	T	JAK2	1246	JAK2
chr9	5081703	0	A	JAK2	1555	JAK2
chr9	5081804	0	C	JAK2	1772	JAK2
chr9	5081813	1	T	JAK2	1514	JAK2
chr9	5081920	1	G	JAK2	1902	JAK2
chr9	5089653	0	C	JAK2	803	JAK2
chr9	5089728	0	G	JAK2	1399	JAK2
chr9	5089769	1	A	JAK2	845	JAK2
chr9	5089788	0	G	JAK2	1388	JAK2
chr9	5089846	1	G	JAK2	1390	JAK2
chr9	5089903	1	G	JAK2	1405	JAK2
chr9	5090440	0	T	JAK2	23	JAK2
chr9	5090535	0	A	JAK2	557	JAK2
chr9	5090552	1	C	JAK2	1	JAK2
chr9	5090628	1	A	JAK2	508	JAK2
chr9	5090684	0	A	JAK2	90	JAK2
chr9	5090795	0	T	JAK2	1226	JAK2
chr9	5090799	1	T	JAK2	98	JAK2
chr9	5090843	0	A	JAK2	37	JAK2
chr9	5090902	1	C	JAK2	1196	JAK2
chr9	5090949	1	C	JAK2	70	JAK2
chr9	5122972	0	C	JAK2	1973	JAK2
chr9	5123080	0	G	JAK2	1638	JAK2
chr9	5123081	1	A	JAK2	1906	JAK2
chr9	5123195	1	A	JAK2	1647	JAK2
chr9	5126289	0	A	JAK2	85	JAK2
chr9	5126389	0	G	JAK2	2580	JAK2
chr9	5126401	1	G	JAK2	87	JAK2
chr9	5126501	1	C	JAK2	2592	JAK2
chr9	5126655	0	T	JAK2	2151	JAK2
chr9	5126720	0	G	JAK2	1445	JAK2
chr9	5126774	1	G	JAK2	2080	JAK2
chr9	5126831	1	G	JAK2	1439	JAK2
chr9	21802705	0	G	MTAP	11	MTAP
chr9	21802778	1	A	MTAP	10	MTAP
chr9	21802934	0	G	MTAP	6	MTAP
chr9	21803038	1	A	MTAP	6	MTAP
chr9	21815348	0	T	MTAP	8	MTAP
chr9	21815445	0	G	MTAP	119	MTAP
chr9	21815459	1	G	MTAP	5	MTAP
chr9	21815463	0	A	MTAP	1768	MTAP
chr9	21815517	1	A	MTAP	125	MTAP
chr9	21815565	1	T	MTAP	1773	MTAP
chr9	21816627	0	A	MTAP	2328	MTAP
chr9	21816727	0	A	MTAP	1095	MTAP
chr9	21816746	1	A	MTAP	2357	MTAP
chr9	21816840	1	A	MTAP	1093	MTAP
chr9	21817942	0	C	MTAP	1254	MTAP
chr9	21818004	0	G	MTAP	1270	MTAP
chr9	21818060	1	C	MTAP	1242	MTAP
chr9	21818122	0	A	MTAP	1715	MTAP
chr9	21818123	1	T	MTAP	1261	MTAP
chr9	21818241	1	G	MTAP	1604	MTAP
chr9	21837840	0	C	MTAP	1450	MTAP
chr9	21837923	0	C	MTAP	1634	MTAP
chr9	21837942	1	G	MTAP	1285	MTAP
chr9	21838038	1	G	MTAP	1574	MTAP
chr9	21854603	0	T	MTAP	917	MTAP
chr9	21854713	0	C	MTAP	970	MTAP
chr9	21854722	1	A	MTAP	921	MTAP
chr9	21854792	0	G	MTAP	1204	MTAP
chr9	21854833	1	G	MTAP	807	MTAP
chr9	21854892	1	C	MTAP	1192	MTAP
chr9	21856053	0	C	MTAP	6	MTAP
chr9	21856136	0	C	MTAP	525	MTAP
chr9	21856161	1	A	MTAP	11	MTAP
chr9	21856223	1	G	MTAP	609	MTAP
chr9	21859269	0	T	MTAP	1367	MTAP
chr9	21859380	0	C	MTAP	1115	MTAP
chr9	21859383	1	A	MTAP	1282	MTAP
chr9	21859495	1	C	MTAP	1129	MTAP
chr9	21861952	0	A	MTAP	688	MTAP
chr9	21862053	1	T	MTAP	770	MTAP
chr9	21930964	0	A	MTAP	919	MTAP
chr9	21931034	0	G	MTAP	1764	MTAP
chr9	21931083	1	T	MTAP	933	MTAP
chr9	21931138	1	C	MTAP	1750	MTAP
chr9	21939153	0	C	MTAP	1143	MTAP
chr9	21939288	1	A	MTAP	1276	MTAP
chr9	21940885	0	C	MTAP	1102	MTAP
chr9	21940996	0	C	MTAP	4	MTAP
chr9	21941000	1	G	MTAP	1140	MTAP
chr9	21941113	1	T	MTAP	2	MTAP
chr10	50666825	0	G	ERCC6/PGBD3	673	ERCC6
chr10	50666933	0	C	ERCC6/PGBD3	825	ERCC6
chr10	50666938	1	G	ERCC6/PGBD3	643	ERCC6
chr10	50667050	0	C	ERCC6/PGBD3	895	ERCC6
chr10	50667052	1	T	ERCC6/PGBD3	858	ERCC6
chr10	50667147	0	A	ERCC6/PGBD3	491	ERCC6
chr10	50667169	1	T	ERCC6/PGBD3	711	ERCC6
chr10	50667239	0	C	ERCC6/PGBD3	406	ERCC6
chr10	50667266	1	T	ERCC6/PGBD3	495	ERCC6
chr10	50667356	1	A	ERCC6/PGBD3	469	ERCC6
chr10	50668396	0	A	ERCC6/PGBD3	768	ERCC6
chr10	50668450	0	G	ERCC6/PGBD3	491	ERCC6
chr10	50668512	1	G	ERCC6/PGBD3	752	ERCC6
chr10	50668567	1	C	ERCC6/PGBD3	467	ERCC6
chr10	50669353	0	A	ERCC6/PGBD3	647	ERCC6
chr10	50669376	0	A	ERCC6/PGBD3	391	ERCC6
chr10	50669447	1	G	ERCC6/PGBD3	646	ERCC6
chr10	50669458	0	A	ERCC6/PGBD3	699	ERCC6
chr10	50669495	1	C	ERCC6/PGBD3	423	ERCC6
chr10	50669545	0	T	ERCC6/PGBD3	596	ERCC6
chr10	50669584	1	A	ERCC6/PGBD3	698	ERCC6
chr10	50669645	1	G	ERCC6/PGBD3	718	ERCC6
chr10	50678205	0	G	ERCC6/PGBD3	229	ERCC6
chr10	50678273	0	G	ERCC6/PGBD3	526	ERCC6
chr10	50678297	1	C	ERCC6/PGBD3	207	ERCC6
chr10	50678314	0	T	ERCC6/PGBD3	468	ERCC6
chr10	50678371	1	C	ERCC6/PGBD3	471	ERCC6
chr10	50678389	0	G	ERCC6/PGBD3	819	ERCC6
chr10	50678430	1	T	ERCC6/PGBD3	424	ERCC6
chr10	50678444	0	G	ERCC6/PGBD3	275	ERCC6
chr10	50678507	1	C	ERCC6/PGBD3	811	ERCC6
chr10	50678545	0	G	ERCC6/PGBD3	200	ERCC6
chr10	50678561	1	C	ERCC6/PGBD3	294	ERCC6
chr10	50678654	0	C	ERCC6/PGBD3	309	ERCC6
chr10	50678659	1	C	ERCC6/PGBD3	239	ERCC6
chr10	50678758	0	A	ERCC6/PGBD3	387	ERCC6
chr10	50678768	1	C	ERCC6/PGBD3	300	ERCC6
chr10	50678806	0	G	ERCC6/PGBD3	342	ERCC6
chr10	50678873	1	C	ERCC6/PGBD3	374	ERCC6
chr10	50678917	0	T	ERCC6/PGBD3	163	ERCC6
chr10	50678921	1	C	ERCC6/PGBD3	327	ERCC6
chr10	50678993	0	C	ERCC6/PGBD3	17	ERCC6
chr10	50679038	1	G	ERCC6/PGBD3	127	ERCC6
chr10	50679049	0	C	ERCC6/PGBD3	154	ERCC6
chr10	50679083	1	T	ERCC6/PGBD3	26	ERCC6
chr10	50679099	0	A	ERCC6/PGBD3	38	ERCC6
chr10	50679123	1	G	ERCC6/PGBD3	183	ERCC6
chr10	50679146	0	A	ERCC6/PGBD3	20	ERCC6
chr10	50679183	1	T	ERCC6/PGBD3	54	ERCC6
chr10	50679262	1	G	ERCC6/PGBD3	52	ERCC6
chr10	50680383	0	G	ERCC6/PGBD3	657	ERCC6
chr10	50680479	0	T	ERCC6/PGBD3	761	ERCC6
chr10	50680481	1	C	ERCC6/PGBD3	652	ERCC6
chr10	50680598	1	C	ERCC6/PGBD3	681	ERCC6
chr10	50680881	0	G	ERCC6/PGBD3	422	ERCC6
chr10	50680982	0	T	ERCC6/PGBD3	462	ERCC6
chr10	50680987	1	C	ERCC6/PGBD3	413	ERCC6
chr10	50681086	0	A	ERCC6/PGBD3	532	ERCC6
chr10	50681089	1	C	ERCC6/PGBD3	427	ERCC6
chr10	50681203	1	G	ERCC6/PGBD3	559	ERCC6
chr10	50681501	0	C	ERCC6/PGBD3	572	ERCC6
chr10	50681566	0	G	ERCC6/PGBD3	707	ERCC6
chr10	50681621	1	G	ERCC6/PGBD3	510	ERCC6
chr10	50681681	1	C	ERCC6/PGBD3	705	ERCC6
chr10	50682035	0	G	ERCC6/PGBD3	418	ERCC6
chr10	50682101	0	C	ERCC6/PGBD3	339	ERCC6
chr10	50682127	1	C	ERCC6/PGBD3	421	ERCC6
chr10	50682215	0	A	ERCC6/PGBD3	642	ERCC6
chr10	50682216	1	G	ERCC6/PGBD3	317	ERCC6
chr10	50682334	1	A	ERCC6/PGBD3	654	ERCC6
chr10	50684220	0	G	ERCC6/PGBD3	327	ERCC6
chr10	50684316	0	T	ERCC6/PGBD3	806	ERCC6
chr10	50684320	1	C	ERCC6/PGBD3	349	ERCC6
chr10	50684434	1	C	ERCC6/PGBD3	832	ERCC6
chr10	50686374	0	C	ERCC6/PGBD3	815	ERCC6
chr10	50686452	0	C	ERCC6/PGBD3	915	ERCC6
chr10	50686480	1	C	ERCC6/PGBD3	824	ERCC6
chr10	50686565	1	G	ERCC6/PGBD3	953	ERCC6
chr10	50690672	0	T	ERCC6/PGBD3	489	ERCC6
chr10	50690741	0	G	ERCC6/PGBD3	442	ERCC6
chr10	50690786	1	G	ERCC6/PGBD3	501	ERCC6
chr10	50690800	0	G	ERCC6/PGBD3	514	ERCC6
chr10	50690851	1	T	ERCC6/PGBD3	477	ERCC6
chr10	50690900	0	G	ERCC6/PGBD3	1343	ERCC6
chr10	50690910	1	C	ERCC6/PGBD3	509	ERCC6
chr10	50691019	1	G	ERCC6/PGBD3	1324	ERCC6
chr10	50691306	0	T	ERCC6/PGBD3	884	ERCC6
chr10	50691407	0	G	ERCC6/PGBD3	913	ERCC6
chr10	50691424	1	G	ERCC6/PGBD3	871	ERCC6
chr10	50691499	0	G	ERCC6/PGBD3	548	ERCC6
chr10	50691527	1	T	ERCC6/PGBD3	951	ERCC6
chr10	50691614	1	T	ERCC6/PGBD3	552	ERCC6
chr10	50701133	0	A	ERCC6/PGBD3	752	ERCC6
chr10	50701208	0	G	ERCC6/PGBD3	571	ERCC6
chr10	50701252	1	T	ERCC6/PGBD3	667	ERCC6
chr10	50701325	1	C	ERCC6/PGBD3	602	ERCC6
chr10	50708529	0	C	ERCC6/PGBD3	697	ERCC6
chr10	50708636	0	A	ERCC6/PGBD3	823	ERCC6
chr10	50708638	1	G	ERCC6/PGBD3	701	ERCC6
chr10	50708748	0	A	ERCC6/PGBD3	1085	ERCC6
chr10	50708753	1	A	ERCC6/PGBD3	798	ERCC6
chr10	50708866	1	G	ERCC6/PGBD3	1097	ERCC6
chr10	50713909	0	G	ERCC6/PGBD3	1088	ERCC6
chr10	50714026	0	T	ERCC6/PGBD3	957	ERCC6
chr10	50714027	1	C	ERCC6/PGBD3	1102	ERCC6
chr10	50714146	1	C	ERCC6/PGBD3	1037	ERCC6
chr10	50723337	0	G	ERCC6/PGBD3	683	ERCC6
chr10	50723411	0	C	ERCC6/PGBD3	627	ERCC6
chr10	50723452	1	T	ERCC6/PGBD3	657	ERCC6
chr10	50723473	0	C	ERCC6/PGBD3	252	ERCC6
chr10	50723528	1	C	ERCC6/PGBD3	605	ERCC6
chr10	50723581	0	T	ERCC6/PGBD3	488	ERCC6
chr10	50723591	1	G	ERCC6/PGBD3	228	ERCC6
chr10	50723696	0	A	ERCC6/PGBD3	365	ERCC6
chr10	50723701	1	A	ERCC6/PGBD3	453	ERCC6
chr10	50723798	0	C	ERCC6/PGBD3	224	ERCC6
chr10	50723809	1	T	ERCC6/PGBD3	368	ERCC6
chr10	50723868	0	C	ERCC6/PGBD3	372	ERCC6
chr10	50723909	1	C	ERCC6/PGBD3	241	ERCC6
chr10	50723929	0	C	ERCC6/PGBD3	318	ERCC6
chr10	50723957	1	G	ERCC6/PGBD3	395	ERCC6
chr10	50724034	0	C	ERCC6/PGBD3	219	ERCC6
chr10	50724038	1	C	ERCC6/PGBD3	342	ERCC6
chr10	50724128	0	C	ERCC6/PGBD3	221	ERCC6
chr10	50724146	1	G	ERCC6/PGBD3	212	ERCC6
chr10	50724240	0	A	ERCC6/PGBD3	201	ERCC6
chr10	50724241	1	A	ERCC6/PGBD3	186	ERCC6
chr10	50724291	0	G	ERCC6/PGBD3	253	ERCC6
chr10	50724357	1	G	ERCC6/PGBD3	180	ERCC6
chr10	50724408	0	G	ERCC6/PGBD3	396	ERCC6
chr10	50724409	1	C	ERCC6/PGBD3	232	ERCC6
chr10	50724481	0	G	ERCC6/PGBD3	180	ERCC6
chr10	50724522	1	A	ERCC6/PGBD3	407	ERCC6
chr10	50724566	0	G	ERCC6/PGBD3	251	ERCC6
chr10	50724568	1	C	ERCC6/PGBD3	177	ERCC6
chr10	50724644	0	G	ERCC6/PGBD3	406	ERCC6
chr10	50724685	1	A	ERCC6/PGBD3	226	ERCC6
chr10	50724750	0	G	ERCC6/PGBD3	202	ERCC6
chr10	50724751	1	G	ERCC6/PGBD3	431	ERCC6
chr10	50724791	0	C	ERCC6/PGBD3	352	ERCC6
chr10	50724867	1	T	ERCC6/PGBD3	202	ERCC6
chr10	50724889	0	G	ERCC6/PGBD3	317	ERCC6
chr10	50724908	1	C	ERCC6/PGBD3	341	ERCC6
chr10	50724994	0	G	ERCC6/PGBD3	515	ERCC6
chr10	50725001	1	G	ERCC6/PGBD3	375	ERCC6
chr10	50725031	0	C	ERCC6/PGBD3	356	ERCC6
chr10	50725107	1	G	ERCC6/PGBD3	541	ERCC6
chr10	50725131	0	T	ERCC6/PGBD3	411	ERCC6
chr10	50725144	1	C	ERCC6/PGBD3	385	ERCC6
chr10	50725245	1	G	ERCC6/PGBD3	431	ERCC6
chr10	50732042	0	A	ERCC6/PGBD3	398	ERCC6
chr10	50732107	0	C	ERCC6/PGBD3	383	ERCC6
chr10	50732161	1	C	ERCC6/PGBD3	375	ERCC6
chr10	50732219	0	C	ERCC6/PGBD3	187	ERCC6
chr10	50732224	1	G	ERCC6/PGBD3	397	ERCC6
chr10	50732292	0	A	ERCC6/PGBD3	155	ERCC6
chr10	50732315	1	C	ERCC6/PGBD3	135	ERCC6
chr10	50732374	0	C	ERCC6/PGBD3	204	ERCC6
chr10	50732400	1	A	ERCC6/PGBD3	148	ERCC6
chr10	50732467	0	T	ERCC6/PGBD3	439	ERCC6
chr10	50732468	1	C	ERCC6/PGBD3	206	ERCC6
chr10	50732536	0	G	ERCC6/PGBD3	538	ERCC6
chr10	50732579	1	T	ERCC6/PGBD3	411	ERCC6
chr10	50732614	0	G	ERCC6/PGBD3	413	ERCC6
chr10	50732655	1	T	ERCC6/PGBD3	587	ERCC6
chr10	50732675	0	T	ERCC6/PGBD3	152	ERCC6
chr10	50732729	1	A	ERCC6/PGBD3	423	ERCC6
chr10	50732767	0	C	ERCC6/PGBD3	415	ERCC6
chr10	50732796	1	A	ERCC6/PGBD3	169	ERCC6
chr10	50732884	1	A	ERCC6/PGBD3	443	ERCC6
chr10	50736410	0	A	ERCC6/PGBD3	1012	ERCC6
chr10	50736495	0	T	ERCC6/PGBD3	456	ERCC6
chr10	50736529	1	G	ERCC6/PGBD3	1011	ERCC6
chr10	50736601	1	C	ERCC6/PGBD3	489	ERCC6
chr10	50738723	0	T	ERCC6/PGBD3	31	ERCC6
chr10	50738801	0	T	ERCC6/PGBD3	623	ERCC6
chr10	50738834	1	G	ERCC6/PGBD3	34	ERCC6
chr10	50738889	0	G	ERCC6/PGBD3	4	ERCC6
chr10	50738906	1	G	ERCC6/PGBD3	689	ERCC6
chr10	50739003	1	G	ERCC6/PGBD3	5	ERCC6
chr10	50740548	0	T	ERCC6/PGBD3	208	ERCC6
chr10	50740620	0	T	ERCC6/PGBD3	248	ERCC6
chr10	50740666	1	A	ERCC6/PGBD3	160	ERCC6
chr10	50740669	0	G	ERCC6/PGBD3	244	ERCC6
chr10	50740712	1	T	ERCC6/PGBD3	168	ERCC6
chr10	50740742	0	A	ERCC6/PGBD3	732	ERCC6
chr10	50740777	1	A	ERCC6/PGBD3	229	ERCC6
chr10	50740788	0	T	ERCC6/PGBD3	332	ERCC6
chr10	50740864	1	A	ERCC6/PGBD3	768	ERCC6
chr10	50740873	0	G	ERCC6/PGBD3	375	ERCC6
chr10	50740902	1	C	ERCC6/PGBD3	376	ERCC6
chr10	50740988	0	T	ERCC6/PGBD3	69	ERCC6
chr10	50740993	1	G	ERCC6/PGBD3	473	ERCC6
chr10	50741102	1	G	ERCC6/PGBD3	73	ERCC6
chr10	69881165	0	A	MYPN	358	MYPN
chr10	69881275	0	G	MYPN	391	MYPN
chr10	69881282	1	C	MYPN	340	MYPN
chr10	69881389	0	C	MYPN	507	MYPN
chr10	69881390	1	C	MYPN	340	MYPN
chr10	69881500	0	C	MYPN	90	MYPN
chr10	69881504	1	T	MYPN	543	MYPN
chr10	69881588	0	C	MYPN	676	MYPN
chr10	69881618	1	T	MYPN	74	MYPN
chr10	69881701	0	G	MYPN	359	MYPN
chr10	69881708	1	A	MYPN	710	MYPN
chr10	69881817	0	A	MYPN	507	MYPN
chr10	69881822	1	T	MYPN	370	MYPN
chr10	69881863	0	A	MYPN	220	MYPN
chr10	69881936	1	T	MYPN	534	MYPN
chr10	69881972	0	G	MYPN	162	MYPN
chr10	69881979	1	G	MYPN	263	MYPN
chr10	69882069	0	G	MYPN	182	MYPN
chr10	69882078	1	A	MYPN	172	MYPN
chr10	69882167	1	C	MYPN	202	MYPN
chr10	69896387	0	A	MYPN	567	MYPN
chr10	69896491	0	A	MYPN	0	MYPN
chr10	69896492	1	A	MYPN	596	MYPN
chr10	69896602	1	T	MYPN	0	MYPN
chr10	69902665	0	C	MYPN	891	MYPN
chr10	69902751	0	G	MYPN	512	MYPN
chr10	69902770	0	C	MYPN	632	MYPN
chr10	69902782	1	G	MYPN	904	MYPN
chr10	69902842	1	G	MYPN	611	MYPN
chr10	69902859	0	G	MYPN	1126	MYPN
chr10	69902883	1	A	MYPN	615	MYPN
chr10	69902977	1	A	MYPN	1123	MYPN
chr10	69905187	0	A	MYPN	743	MYPN
chr10	69905268	0	A	MYPN	710	MYPN
chr10	69905301	1	T	MYPN	791	MYPN
chr10	69905365	1	A	MYPN	706	MYPN
chr10	69908030	0	G	MYPN	769	MYPN
chr10	69908128	0	G	MYPN	380	MYPN
chr10	69908145	1	C	MYPN	790	MYPN
chr10	69908173	0	A	MYPN	116	MYPN
chr10	69908222	1	C	MYPN	288	MYPN
chr10	69908289	1	C	MYPN	115	MYPN
chr10	69909747	0	A	MYPN	893	MYPN
chr10	69909844	0	C	MYPN	623	MYPN
chr10	69909851	1	G	MYPN	850	MYPN
chr10	69909961	1	G	MYPN	610	MYPN
chr10	69918194	0	C	MYPN	957	MYPN
chr10	69918265	0	C	MYPN	13	MYPN
chr10	69918309	1	C	MYPN	910	MYPN
chr10	69918360	1	C	MYPN	12	MYPN
chr10	69921391	0	G	MYPN	592	MYPN
chr10	69921464	0	C	MYPN	0	MYPN
chr10	69921503	1	G	MYPN	540	MYPN
chr10	69921569	1	A	MYPN	0	MYPN
chr10	69925436	0	C	MYPN	431	MYPN
chr10	69925504	0	C	MYPN	519	MYPN
chr10	69925547	1	G	MYPN	547	MYPN
chr10	69925612	1	G	MYPN	531	MYPN
chr10	69925964	0	C	MYPN	310	MYPN
chr10	69926073	0	C	MYPN	368	MYPN
chr10	69926080	1	C	MYPN	322	MYPN
chr10	69926164	0	C	MYPN	337	MYPN
chr10	69926193	1	T	MYPN	314	MYPN
chr10	69926253	0	C	MYPN	297	MYPN
chr10	69926274	1	A	MYPN	213	MYPN
chr10	69926284	0	T	MYPN	523	MYPN
chr10	69926338	1	G	MYPN	305	MYPN
chr10	69926381	0	C	MYPN	526	MYPN
chr10	69926405	1	T	MYPN	528	MYPN
chr10	69926496	1	T	MYPN	581	MYPN
chr10	69933785	0	C	MYPN	229	MYPN
chr10	69933874	0	C	MYPN	469	MYPN
chr10	69933903	1	C	MYPN	193	MYPN
chr10	69933982	0	G	MYPN	413	MYPN
chr10	69933987	1	C	MYPN	525	MYPN
chr10	69934088	0	T	MYPN	626	MYPN
chr10	69934093	1	C	MYPN	344	MYPN
chr10	69934184	0	T	MYPN	254	MYPN
chr10	69934187	1	A	MYPN	636	MYPN
chr10	69934294	0	T	MYPN	412	MYPN
chr10	69934306	1	T	MYPN	273	MYPN
chr10	69934409	0	T	MYPN	47	MYPN
chr10	69934416	1	A	MYPN	408	MYPN
chr10	69934522	1	C	MYPN	93	MYPN
chr10	69935017	0	C	MYPN	118	MYPN
chr10	69935077	0	C	MYPN	752	MYPN
chr10	69935120	1	C	MYPN	143	MYPN
chr10	69935162	0	G	MYPN	663	MYPN
chr10	69935190	1	C	MYPN	665	MYPN
chr10	69935280	1	G	MYPN	730	MYPN
chr10	69948620	0	C	MYPN	247	MYPN
chr10	69948723	0	G	MYPN	987	MYPN
chr10	69948734	1	G	MYPN	231	MYPN
chr10	69948819	0	T	MYPN	666	MYPN
chr10	69948830	1	G	MYPN	947	MYPN
chr10	69948936	1	G	MYPN	694	MYPN
chr10	69954079	0	A	MYPN	1291	MYPN
chr10	69954191	0	T	MYPN	1274	MYPN
chr10	69954194	1	G	MYPN	1311	MYPN
chr10	69954309	1	A	MYPN	1275	MYPN
chr10	69955121	0	C	MYPN	1006	MYPN
chr10	69955235	0	T	MYPN	1073	MYPN
chr10	69955238	1	T	MYPN	977	MYPN
chr10	69955349	1	G	MYPN	1084	MYPN
chr10	69957041	0	A	MYPN	996	MYPN
chr10	69957129	0	A	MYPN	912	MYPN
chr10	69957160	1	T	MYPN	1002	MYPN
chr10	69957244	0	C	MYPN	24	MYPN
chr10	69957250	1	C	MYPN	883	MYPN
chr10	69957378	1	C	MYPN	24	MYPN
chr10	69959085	0	G	MYPN	598	MYPN
chr10	69959187	0	T	MYPN	940	MYPN
chr10	69959197	1	A	MYPN	568	MYPN
chr10	69959287	0	A	MYPN	603	MYPN
chr10	69959303	1	A	MYPN	986	MYPN
chr10	69959405	1	C	MYPN	609	MYPN
chr10	69961585	0	G	MYPN	1035	MYPN
chr10	69961627	0	C	MYPN	791	MYPN
chr10	69961700	1	T	MYPN	1023	MYPN
chr10	69961710	0	G	MYPN	531	MYPN
chr10	69961737	1	C	MYPN	803	MYPN
chr10	69961825	1	G	MYPN	594	MYPN
chr10	69966486	0	C	MYPN	871	MYPN
chr10	69966567	0	C	MYPN	918	MYPN
chr10	69966602	1	G	MYPN	866	MYPN
chr10	69966686	1	A	MYPN	914	MYPN
chr10	69970008	0	T	MYPN	875	MYPN
chr10	69970112	0	C	MYPN	1052	MYPN
chr10	69970121	1	G	MYPN	922	MYPN
chr10	69970217	0	G	MYPN	1139	MYPN
chr10	69970230	1	C	MYPN	1087	MYPN
chr10	69970329	1	G	MYPN	1152	MYPN
chr10	73577133	0	C	PSAP	900	PSAP
chr10	73577210	0	A	PSAP	19	PSAP
chr10	73577253	1	T	PSAP	875	PSAP
chr10	73577331	1	T	PSAP	573	PSAP
chr10	73578312	0	A	PSAP	256	PSAP
chr10	73578430	0	A	PSAP	597	PSAP
chr10	73578433	1	T	PSAP	241	PSAP
chr10	73578542	1	T	PSAP	641	PSAP
chr10	73578724	0	C	PSAP	27	PSAP
chr10	73578835	0	G	PSAP	378	PSAP
chr10	73578844	1	C	PSAP	25	PSAP
chr10	73578954	1	A	PSAP	461	PSAP
chr10	73579183	0	C	PSAP	447	PSAP
chr10	73579268	0	G	PSAP	378	PSAP
chr10	73579303	1	C	PSAP	465	PSAP
chr10	73579380	1	C	PSAP	386	PSAP
chr10	73579561	0	T	PSAP	441	PSAP
chr10	73579636	0	C	PSAP	445	PSAP
chr10	73579663	1	A	PSAP	444	PSAP
chr10	73579744	1	A	PSAP	447	PSAP
chr10	73579945	0	T	PSAP	215	PSAP
chr10	73580045	0	T	PSAP	683	PSAP
chr10	73580067	1	T	PSAP	976	PSAP
chr10	73580156	1	C	PSAP	717	PSAP
chr10	73581595	0	G	PSAP	1087	PSAP
chr10	73581673	0	T	PSAP	431	PSAP
chr10	73581717	1	T	PSAP	1081	PSAP
chr10	73581764	0	G	PSAP	603	PSAP
chr10	73581780	1	A	PSAP	371	PSAP
chr10	73581870	1	T	PSAP	606	PSAP
chr10	73583620	0	T	PSAP	1112	PSAP
chr10	73583739	1	A	PSAP	1100	PSAP
chr10	73585549	0	G	PSAP	691	PSAP
chr10	73585636	0	G	PSAP	477	PSAP
chr10	73585666	1	C	PSAP	708	PSAP
chr10	73585745	1	C	PSAP	475	PSAP
chr10	73587698	0	C	PSAP	610	PSAP
chr10	73587774	0	G	PSAP	782	PSAP
chr10	73587811	1	T	PSAP	604	PSAP
chr10	73587869	0	T	PSAP	244	PSAP
chr10	73587872	1	C	PSAP	777	PSAP
chr10	73587973	1	C	PSAP	231	PSAP
chr10	73588599	0	A	PSAP	501	PSAP
chr10	73588690	0	T	PSAP	341	PSAP
chr10	73588719	1	A	PSAP	508	PSAP
chr10	73588776	0	A	PSAP	408	PSAP
chr10	73588781	1	C	PSAP	293	PSAP
chr10	73588894	1	C	PSAP	455	PSAP
chr10	73590860	0	A	PSAP	895	PSAP
chr10	73590940	0	G	PSAP	845	PSAP
chr10	73590979	1	G	PSAP	878	PSAP
chr10	73591056	1	G	PSAP	844	PSAP
chr10	73591548	0	G	PSAP	599	PSAP
chr10	73591653	0	T	PSAP	347	PSAP
chr10	73591664	1	C	PSAP	588	PSAP
chr10	73591766	1	C	PSAP	492	PSAP
chr10	73594079	0	G	PSAP	446	PSAP
chr10	73594154	0	T	PSAP	614	PSAP
chr10	73594198	1	A	PSAP	461	PSAP
chr10	73594271	0	A	PSAP	617	PSAP
chr10	73594272	1	A	PSAP	595	PSAP
chr10	73594384	1	C	PSAP	593	PSAP
chr11	2466611	0	A	KCNQ1.1	15	KCNQ1
chr11	2466670	0	C	KCNQ1.1	0	KCNQ1
chr11	2466705	1	A	KCNQ1.1	15	KCNQ1
chr11	2466746	1	A	KCNQ1.1	0	KCNQ1
chr11	2482855	0	T	KCNQ1.1	1111	KCNQ1
chr11	2482968	1	A	KCNQ1.1	1228	KCNQ1
chr11	2549115	0	G	KCNQ1.1	1817	KCNQ1
chr11	2549169	0	T	KCNQ1.1	1132	KCNQ1
chr11	2549237	1	C	KCNQ1.1	1809	KCNQ1
chr11	2549289	1	C	KCNQ1.1	1253	KCNQ1
chr11	2591805	0	A	KCNQ1.1	1216	KCNQ1
chr11	2591862	0	T	KCNQ1.1	951	KCNQ1
chr11	2591880	0	T	KCNQ1.1	860	KCNQ1
chr11	2591927	1	A	KCNQ1.1	1172	KCNQ1
chr11	2591978	1	A	KCNQ1.1	954	KCNQ1
chr11	2592022	1	T	KCNQ1.1	1032	KCNQ1
chr11	2592494	0	T	KCNQ1.1	1525	KCNQ1
chr11	2592638	1	G	KCNQ1.1	1516	KCNQ1
chr11	2593272	0	T	KCNQ1.1	0	KCNQ1
chr11	2593418	1	C	KCNQ1.1	868	KCNQ1
chr11	2593957	0	C	KCNQ1.1	922	KCNQ1
chr11	2594065	0	T	KCNQ1.1	8	KCNQ1
chr11	2594094	1	T	KCNQ1.1	896	KCNQ1
chr11	2594099	0	C	KCNQ1.1	973	KCNQ1
chr11	2594131	1	T	KCNQ1.1	251	KCNQ1
chr11	2594191	0	A	KCNQ1.1	747	KCNQ1
chr11	2594217	1	G	KCNQ1.1	959	KCNQ1
chr11	2594295	1	T	KCNQ1.1	737	KCNQ1
chr11	2604595	0	T	KCNQ1.1	1270	KCNQ1
chr11	2604675	0	C	KCNQ1.1	437	KCNQ1
chr11	2604719	1	A	KCNQ1.1	1305	KCNQ1
chr11	2604754	0	C	KCNQ1.1	1333	KCNQ1
chr11	2604757	1	C	KCNQ1.1	435	KCNQ1
chr11	2604873	1	A	KCNQ1.1	1338	KCNQ1
chr11	2606382	0	G	KCNQ1.1	1540	KCNQ1
chr11	2606437	0	C	KCNQ1.1	1153	KCNQ1
chr11	2606498	1	C	KCNQ1.1	1550	KCNQ1
chr11	2606559	1	G	KCNQ1.1	992	KCNQ1
chr11	2608746	0	G	KCNQ1.1	417	KCNQ1
chr11	2608817	0	T	KCNQ1.1	680	KCNQ1
chr11	2608847	1	G	KCNQ1.1	389	KCNQ1
chr11	2608892	0	A	KCNQ1.1	992	KCNQ1
chr11	2608911	1	A	KCNQ1.1	682	KCNQ1
chr11	2609014	1	G	KCNQ1.1	997	KCNQ1
chr11	2609920	0	A	KCNQ1.1	606	KCNQ1
chr11	2609975	0	C	KCNQ1.1	1426	KCNQ1
chr11	2609992	1	G	KCNQ1.1	612	KCNQ1
chr11	2610064	0	T	KCNQ1.1	1040	KCNQ1
chr11	2610074	1	T	KCNQ1.1	1418	KCNQ1
chr11	2610184	1	T	KCNQ1.1	1028	KCNQ1
chr11	2683088	0	A	KCNQ1.1	33	KCNQ1
chr11	2683193	0	A	KCNQ1.1	1944	KCNQ1
chr11	2683206	1	C	KCNQ1.1	29	KCNQ1
chr11	2683311	0	A	KCNQ1.1	539	KCNQ1
chr11	2683313	1	T	KCNQ1.1	1980	KCNQ1
chr11	2683409	1	G	KCNQ1.1	539	KCNQ1
chr11	2789986	0	T	KCNQ1.2	991	KCNQ1
chr11	2790055	0	T	KCNQ1.2	660	KCNQ1
chr11	2790108	1	A	KCNQ1.2	1076	KCNQ1
chr11	2790128	0	T	KCNQ1.2	461	KCNQ1
chr11	2790143	1	A	KCNQ1.2	656	KCNQ1
chr11	2790239	1	A	KCNQ1.2	567	KCNQ1
chr11	2797168	0	T	KCNQ1.2	624	KCNQ1
chr11	2797260	0	T	KCNQ1.2	344	KCNQ1
chr11	2797265	1	A	KCNQ1.2	540	KCNQ1
chr11	2797384	1	C	KCNQ1.2	396	KCNQ1
chr11	2798165	0	T	KCNQ1.2	1030	KCNQ1
chr11	2798261	0	A	KCNQ1.2	1240	KCNQ1
chr11	2798272	1	T	KCNQ1.2	1045	KCNQ1
chr11	2798380	1	G	KCNQ1.2	1255	KCNQ1
chr11	2799183	0	T	KCNQ1.2	290	KCNQ1
chr11	2799259	0	G	KCNQ1.2	344	KCNQ1
chr11	2799262	1	G	KCNQ1.2	280	KCNQ1
chr11	2799349	1	G	KCNQ1.2	417	KCNQ1
chr11	2868973	0	T	KCNQ1.2	237	KCNQ1
chr11	2869040	1	T	KCNQ1.2	235	KCNQ1
chr11	2869160	0	T	KCNQ1.2	419	KCNQ1
chr11	2869302	1	T	KCNQ1.2	453	KCNQ1
chr13	28578153	0	G	FLT3	1591	FLT3
chr13	28578251	0	G	FLT3	1484	FLT3
chr13	28578272	1	G	FLT3	1590	FLT3
chr13	28578364	1	T	FLT3	1474	FLT3
chr13	28588520	0	G	FLT3	649	FLT3
chr13	28588605	0	G	FLT3	1561	FLT3
[truncated: 1,566 more rows]
