# Supplementary material for: Quantitative analysis of differences in copy numbers using read depth obtained from PCR-enriched samples and controls
Source: BMC Bioinformatics. 2015 Jan 28;16:17. doi: 10.1186/s12859-014-0428-5 (PMC4384318; doi:10.1186/s12859-014-0428-5)
Supplement: Additional file 2 — Primer read depth raw data. This archive (zip) contains one tab-separated text file (tsv) per sequencing run and sample. Each file name is composed of the run id and sample name. The column definitions are: chromosome, position, direction, reference base, cluster name, depth and original gene name. [file 12859_2014_428_MOESM2_ESM.zip › M62_NA12606.tsv]

chr1	5923229	0	A	NPHP4	1380	NPHP4
chr1	5923335	0	A	NPHP4	577	NPHP4
chr1	5923341	1	T	NPHP4	1375	NPHP4
chr1	5923429	0	A	NPHP4	890	NPHP4
chr1	5923440	1	A	NPHP4	603	NPHP4
chr1	5923549	1	A	NPHP4	935	NPHP4
chr1	5923905	0	T	NPHP4	1363	NPHP4
chr1	5923969	0	A	NPHP4	1012	NPHP4
chr1	5924027	1	G	NPHP4	1317	NPHP4
chr1	5924046	0	C	NPHP4	969	NPHP4
chr1	5924083	1	A	NPHP4	1009	NPHP4
chr1	5924163	1	A	NPHP4	998	NPHP4
chr1	5924358	0	G	NPHP4	642	NPHP4
chr1	5924398	0	C	NPHP4	933	NPHP4
chr1	5924476	1	G	NPHP4	553	NPHP4
chr1	5924492	0	C	NPHP4	373	NPHP4
chr1	5924522	1	A	NPHP4	972	NPHP4
chr1	5924614	1	C	NPHP4	359	NPHP4
chr1	5925096	0	T	NPHP4	841	NPHP4
chr1	5925166	0	A	NPHP4	898	NPHP4
chr1	5925196	1	A	NPHP4	870	NPHP4
chr1	5925210	0	C	NPHP4	620	NPHP4
chr1	5925289	1	A	NPHP4	896	NPHP4
chr1	5925329	1	G	NPHP4	625	NPHP4
chr1	5926362	0	C	NPHP4	1481	NPHP4
chr1	5926431	0	A	NPHP4	813	NPHP4
chr1	5926484	1	A	NPHP4	1465	NPHP4
chr1	5926500	0	C	NPHP4	525	NPHP4
chr1	5926524	1	A	NPHP4	834	NPHP4
chr1	5926592	1	C	NPHP4	520	NPHP4
chr1	5927055	0	G	NPHP4	614	NPHP4
chr1	5927090	0	C	NPHP4	694	NPHP4
chr1	5927150	1	C	NPHP4	666	NPHP4
chr1	5927197	1	A	NPHP4	700	NPHP4
chr1	5927755	0	G	NPHP4	920	NPHP4
chr1	5927842	0	G	NPHP4	1375	NPHP4
chr1	5927860	1	G	NPHP4	972	NPHP4
chr1	5927877	0	T	NPHP4	938	NPHP4
chr1	5927952	1	A	NPHP4	1398	NPHP4
chr1	5927997	1	C	NPHP4	933	NPHP4
chr1	5933291	0	T	NPHP4	24	NPHP4
chr1	5933354	0	C	NPHP4	971	NPHP4
chr1	5933408	1	A	NPHP4	20	NPHP4
chr1	5933461	1	T	NPHP4	964	NPHP4
chr1	5934471	0	T	NPHP4	48	NPHP4
chr1	5934513	0	T	NPHP4	678	NPHP4
chr1	5934563	1	T	NPHP4	47	NPHP4
chr1	5934569	0	A	NPHP4	804	NPHP4
chr1	5934636	1	G	NPHP4	643	NPHP4
chr1	5934650	0	C	NPHP4	440	NPHP4
chr1	5934682	1	T	NPHP4	782	NPHP4
chr1	5934748	1	A	NPHP4	403	NPHP4
chr1	5934833	0	G	NPHP4	2057	NPHP4
chr1	5934937	0	A	NPHP4	200	NPHP4
chr1	5934952	1	A	NPHP4	2063	NPHP4
chr1	5934981	0	G	NPHP4	1060	NPHP4
chr1	5935004	1	C	NPHP4	309	NPHP4
chr1	5935120	1	T	NPHP4	1007	NPHP4
chr1	5935125	0	G	NPHP4	773	NPHP4
chr1	5935248	1	T	NPHP4	816	NPHP4
chr1	5937107	0	G	NPHP4	1318	NPHP4
chr1	5937152	0	C	NPHP4	1115	NPHP4
chr1	5937205	1	A	NPHP4	1297	NPHP4
chr1	5937228	0	A	NPHP4	906	NPHP4
chr1	5937295	1	A	NPHP4	1017	NPHP4
chr1	5937299	0	G	NPHP4	255	NPHP4
chr1	5937351	1	G	NPHP4	948	NPHP4
chr1	5937397	1	G	NPHP4	216	NPHP4
chr1	5940172	0	A	NPHP4	1308	NPHP4
chr1	5940277	0	C	NPHP4	1448	NPHP4
chr1	5940281	1	T	NPHP4	1289	NPHP4
chr1	5940386	1	C	NPHP4	1461	NPHP4
chr1	5947263	0	T	NPHP4	605	NPHP4
chr1	5947330	0	G	NPHP4	1459	NPHP4
chr1	5947378	1	T	NPHP4	610	NPHP4
chr1	5947448	0	T	NPHP4	732	NPHP4
chr1	5947452	1	C	NPHP4	1453	NPHP4
chr1	5947477	0	T	NPHP4	1271	NPHP4
chr1	5947534	1	A	NPHP4	741	NPHP4
chr1	5947617	1	A	NPHP4	1280	NPHP4
chr1	5950883	0	A	NPHP4	517	NPHP4
chr1	5950939	0	C	NPHP4	621	NPHP4
chr1	5950985	1	A	NPHP4	521	NPHP4
chr1	5951049	0	C	NPHP4	688	NPHP4
chr1	5951061	1	A	NPHP4	666	NPHP4
chr1	5951167	1	T	NPHP4	738	NPHP4
chr1	5964655	0	T	NPHP4	1133	NPHP4
chr1	5964725	0	G	NPHP4	411	NPHP4
chr1	5964794	1	G	NPHP4	1122	NPHP4
chr1	5964812	0	A	NPHP4	1135	NPHP4
chr1	5964839	1	A	NPHP4	447	NPHP4
chr1	5964932	1	G	NPHP4	1116	NPHP4
chr1	5965326	0	G	NPHP4	845	NPHP4
chr1	5965374	0	G	NPHP4	402	NPHP4
chr1	5965416	1	G	NPHP4	710	NPHP4
chr1	5965434	0	G	NPHP4	914	NPHP4
chr1	5965464	1	G	NPHP4	413	NPHP4
chr1	5965476	0	C	NPHP4	616	NPHP4
chr1	5965553	1	A	NPHP4	904	NPHP4
chr1	5965592	1	A	NPHP4	768	NPHP4
chr1	5965641	0	C	NPHP4	703	NPHP4
chr1	5965716	0	A	NPHP4	446	NPHP4
chr1	5965745	1	C	NPHP4	818	NPHP4
chr1	5965821	0	C	NPHP4	555	NPHP4
chr1	5965839	1	T	NPHP4	396	NPHP4
chr1	5965929	1	C	NPHP4	564	NPHP4
chr1	5967139	0	T	NPHP4	1389	NPHP4
chr1	5967279	0	A	NPHP4	237	NPHP4
chr1	5967280	1	C	NPHP4	1268	NPHP4
chr1	5967346	1	A	NPHP4	246	NPHP4
chr1	5969187	0	G	NPHP4	1391	NPHP4
chr1	5969305	1	A	NPHP4	1467	NPHP4
chr1	5987662	0	T	NPHP4	506	NPHP4
chr1	5987737	0	A	NPHP4	2143	NPHP4
chr1	5987786	1	A	NPHP4	501	NPHP4
chr1	5987800	0	G	NPHP4	1218	NPHP4
chr1	5987861	1	G	NPHP4	2143	NPHP4
chr1	5987897	1	C	NPHP4	938	NPHP4
chr1	5993123	0	C	NPHP4	1619	NPHP4
chr1	5993189	0	A	NPHP4	607	NPHP4
chr1	5993237	1	C	NPHP4	1613	NPHP4
chr1	5993250	0	C	NPHP4	1436	NPHP4
chr1	5993304	1	G	NPHP4	646	NPHP4
chr1	5993309	0	A	NPHP4	1467	NPHP4
chr1	5993370	1	A	NPHP4	1391	NPHP4
chr1	5993432	1	A	NPHP4	1317	NPHP4
chr1	6007100	0	A	NPHP4	1312	NPHP4
chr1	6007202	0	C	NPHP4	987	NPHP4
chr1	6007210	1	A	NPHP4	1257	NPHP4
chr1	6007305	0	C	NPHP4	1684	NPHP4
chr1	6007310	1	C	NPHP4	913	NPHP4
chr1	6007428	1	T	NPHP4	1680	NPHP4
chr1	6008067	0	A	NPHP4	1691	NPHP4
chr1	6008164	0	A	NPHP4	1238	NPHP4
chr1	6008189	1	A	NPHP4	1702	NPHP4
chr1	6008245	0	T	NPHP4	734	NPHP4
chr1	6008307	1	C	NPHP4	1243	NPHP4
chr1	6008351	1	G	NPHP4	730	NPHP4
chr1	6012757	0	C	NPHP4	1052	NPHP4
chr1	6012814	0	C	NPHP4	1395	NPHP4
chr1	6012858	1	T	NPHP4	992	NPHP4
chr1	6012932	1	G	NPHP4	1395	NPHP4
chr1	6021795	0	T	NPHP4	1523	NPHP4
chr1	6021875	0	G	NPHP4	1465	NPHP4
chr1	6021911	1	G	NPHP4	1402	NPHP4
chr1	6021989	0	T	NPHP4	1322	NPHP4
chr1	6021993	1	G	NPHP4	1436	NPHP4
chr1	6022097	1	A	NPHP4	1277	NPHP4
chr1	6027331	0	T	NPHP4	1647	NPHP4
chr1	6027444	1	A	NPHP4	1666	NPHP4
chr1	6029048	0	C	NPHP4	2172	NPHP4
chr1	6029162	0	G	NPHP4	1737	NPHP4
chr1	6029163	1	C	NPHP4	2182	NPHP4
chr1	6029224	0	T	NPHP4	1388	NPHP4
chr1	6029280	1	C	NPHP4	1737	NPHP4
chr1	6029344	1	G	NPHP4	1408	NPHP4
chr1	6038340	0	A	NPHP4	733	NPHP4
chr1	6038452	0	C	NPHP4	202	NPHP4
chr1	6038457	1	A	NPHP4	734	NPHP4
chr1	6038570	1	C	NPHP4	202	NPHP4
chr1	6046192	0	T	NPHP4	1336	NPHP4
chr1	6046262	0	C	NPHP4	1479	NPHP4
chr1	6046311	1	A	NPHP4	1303	NPHP4
chr1	6046382	1	G	NPHP4	1524	NPHP4
chr2	29416015	0	G	ALK	633	ALK
chr2	29416121	0	C	ALK	542	ALK
chr2	29416133	1	G	ALK	613	ALK
chr2	29416210	0	A	ALK	615	ALK
chr2	29416222	1	G	ALK	422	ALK
chr2	29416265	0	G	ALK	680	ALK
chr2	29416331	1	A	ALK	493	ALK
chr2	29416343	0	C	ALK	444	ALK
chr2	29416374	1	G	ALK	604	ALK
chr2	29416450	0	G	ALK	478	ALK
chr2	29416461	1	T	ALK	409	ALK
chr2	29416567	0	A	ALK	73	ALK
chr2	29416571	1	A	ALK	447	ALK
chr2	29416595	0	G	ALK	836	ALK
chr2	29416669	1	T	ALK	135	ALK
chr2	29416676	0	A	ALK	187	ALK
chr2	29416716	1	C	ALK	914	ALK
chr2	29416765	0	A	ALK	897	ALK
chr2	29416773	1	T	ALK	265	ALK
chr2	29416874	1	A	ALK	937	ALK
chr2	29419590	0	T	ALK	1404	ALK
chr2	29419698	0	G	ALK	1141	ALK
chr2	29419705	1	G	ALK	1317	ALK
chr2	29419811	1	A	ALK	1141	ALK
chr2	29420348	0	T	ALK	2081	ALK
chr2	29420461	0	C	ALK	1233	ALK
chr2	29420468	1	A	ALK	2064	ALK
chr2	29420539	0	G	ALK	836	ALK
chr2	29420554	1	A	ALK	1231	ALK
chr2	29420650	1	A	ALK	846	ALK
chr2	29430015	0	T	ALK	1635	ALK
chr2	29430107	0	T	ALK	2164	ALK
chr2	29430126	1	A	ALK	1565	ALK
chr2	29430216	1	A	ALK	2229	ALK
chr2	29432564	0	T	ALK	1393	ALK
chr2	29432653	0	T	ALK	916	ALK
chr2	29432685	1	A	ALK	1374	ALK
chr2	29432728	0	T	ALK	2744	ALK
chr2	29432741	1	G	ALK	953	ALK
chr2	29432841	1	T	ALK	2750	ALK
chr2	29436760	0	T	ALK	2578	ALK
chr2	29436874	0	A	ALK	1235	ALK
chr2	29436877	1	T	ALK	2562	ALK
chr2	29436994	1	G	ALK	1247	ALK
chr2	29443547	0	G	ALK	1592	ALK
chr2	29443611	0	T	ALK	1343	ALK
chr2	29443668	1	A	ALK	1616	ALK
chr2	29443732	1	T	ALK	1348	ALK
chr2	29445156	0	G	ALK	831	ALK
chr2	29445242	0	T	ALK	647	ALK
chr2	29445248	1	C	ALK	840	ALK
chr2	29445327	0	T	ALK	924	ALK
chr2	29445361	1	T	ALK	743	ALK
chr2	29445388	0	C	ALK	906	ALK
chr2	29445429	1	A	ALK	937	ALK
chr2	29445507	1	C	ALK	807	ALK
chr2	29446167	0	A	ALK	1015	ALK
chr2	29446223	0	T	ALK	820	ALK
chr2	29446267	0	G	ALK	1107	ALK
chr2	29446287	1	G	ALK	1013	ALK
chr2	29446331	1	T	ALK	852	ALK
chr2	29446339	0	A	ALK	1395	ALK
chr2	29446390	1	G	ALK	1040	ALK
chr2	29446458	1	C	ALK	1399	ALK
chr2	29448273	0	A	ALK	1237	ALK
chr2	29448332	0	A	ALK	1139	ALK
chr2	29448383	1	A	ALK	1235	ALK
chr2	29448452	1	G	ALK	13	ALK
chr2	29449753	0	G	ALK	998	ALK
chr2	29449848	0	T	ALK	686	ALK
chr2	29449873	1	T	ALK	988	ALK
chr2	29449888	0	G	ALK	209	ALK
chr2	29449942	1	T	ALK	661	ALK
chr2	29450004	1	C	ALK	220	ALK
chr2	29450414	0	G	ALK	1438	ALK
chr2	29450441	0	T	ALK	978	ALK
chr2	29450498	0	C	ALK	1053	ALK
chr2	29450513	1	G	ALK	1447	ALK
chr2	29450552	1	C	ALK	989	ALK
chr2	29450621	1	G	ALK	1054	ALK
chr2	29451711	0	C	ALK	41	ALK
chr2	29451759	0	C	ALK	22	ALK
chr2	29451829	1	C	ALK	42	ALK
chr2	29451885	0	T	ALK	651	ALK
chr2	29451892	1	C	ALK	20	ALK
chr2	29451974	1	G	ALK	801	ALK
chr2	29455093	0	C	ALK	1444	ALK
chr2	29455199	0	A	ALK	1593	ALK
chr2	29455210	1	G	ALK	1464	ALK
chr2	29455248	0	T	ALK	1666	ALK
chr2	29455311	1	T	ALK	1511	ALK
chr2	29455389	1	T	ALK	1668	ALK
chr2	29456410	0	A	ALK	1499	ALK
chr2	29456508	0	C	ALK	1804	ALK
chr2	29456531	1	C	ALK	1511	ALK
chr2	29456613	1	C	ALK	1804	ALK
chr2	29462479	0	T	ALK	1616	ALK
chr2	29462593	0	T	ALK	1223	ALK
chr2	29462601	1	T	ALK	1621	ALK
chr2	29462658	0	T	ALK	1754	ALK
chr2	29462706	1	G	ALK	1346	ALK
chr2	29462779	1	C	ALK	1769	ALK
chr2	29473931	0	G	ALK	849	ALK
chr2	29474018	0	G	ALK	1919	ALK
chr2	29474055	1	T	ALK	880	ALK
chr2	29474130	0	T	ALK	20	ALK
chr2	29474132	1	A	ALK	1839	ALK
chr2	29474232	1	A	ALK	22	ALK
chr2	29497904	0	C	ALK	1689	ALK
chr2	29498006	0	C	ALK	2130	ALK
chr2	29498017	1	C	ALK	1682	ALK
chr2	29498124	1	T	ALK	2111	ALK
chr2	29498193	0	A	ALK	1096	ALK
chr2	29498298	0	T	ALK	1982	ALK
chr2	29498299	1	A	ALK	1021	ALK
chr2	29498419	1	A	ALK	1859	ALK
chr2	29519730	0	T	ALK	1338	ALK
chr2	29519814	0	G	ALK	917	ALK
chr2	29519846	1	C	ALK	1425	ALK
chr2	29519875	0	A	ALK	2072	ALK
chr2	29519933	1	C	ALK	918	ALK
chr2	29519990	1	C	ALK	2156	ALK
chr2	29541128	0	T	ALK	1154	ALK
chr2	29541212	0	G	ALK	1519	ALK
chr2	29541247	1	T	ALK	1338	ALK
chr2	29541331	1	C	ALK	1426	ALK
chr2	29543584	0	G	ALK	1321	ALK
chr2	29543655	0	A	ALK	306	ALK
chr2	29543703	1	C	ALK	1205	ALK
chr2	29543773	1	A	ALK	290	ALK
chr2	29551137	0	C	ALK	1220	ALK
chr2	29551235	0	T	ALK	1329	ALK
chr2	29551259	1	G	ALK	1212	ALK
chr2	29551330	0	T	ALK	55	ALK
chr2	29551342	1	A	ALK	1293	ALK
chr2	29551443	1	A	ALK	58	ALK
chr2	29606563	0	C	ALK	1026	ALK
chr2	29606667	0	C	ALK	2137	ALK
chr2	29606679	1	G	ALK	0	ALK
chr2	29606785	1	T	ALK	2117	ALK
chr2	29754741	0	C	ALK	1358	ALK
chr2	29754818	0	T	ALK	1037	ALK
chr2	29754850	1	A	ALK	1386	ALK
chr2	29754934	0	A	ALK	1899	ALK
chr2	29754937	1	A	ALK	868	ALK
chr2	29755054	1	T	ALK	1916	ALK
chr2	29917634	0	A	ALK	1131	ALK
chr2	29917742	0	G	ALK	2004	ALK
chr2	29917753	1	A	ALK	1031	ALK
chr2	29917826	0	T	ALK	760	ALK
chr2	29917863	1	C	ALK	2009	ALK
chr2	29917921	1	C	ALK	750	ALK
chr2	29940373	0	C	ALK	2033	ALK
chr2	29940481	0	T	ALK	1324	ALK
chr2	29940484	1	C	ALK	1991	ALK
chr2	29940587	1	A	ALK	1291	ALK
chr2	30142816	0	T	ALK	793	ALK
chr2	30142877	0	A	ALK	542	ALK
chr2	30142949	0	T	ALK	0	ALK
chr2	30142957	1	A	ALK	806	ALK
chr2	30142999	1	C	ALK	555	ALK
chr2	30143003	0	T	ALK	15	ALK
chr2	30143018	1	G	ALK	145	ALK
chr2	30143143	1	T	ALK	11	ALK
chr2	47600571	0	T	EPCAM	794	EPCAM
chr2	47600663	0	C	EPCAM	203	EPCAM
chr2	47600683	1	C	EPCAM	743	EPCAM
chr2	47600768	1	G	EPCAM	166	EPCAM
chr2	47600875	0	G	EPCAM	540	EPCAM
chr2	47600938	0	C	EPCAM	995	EPCAM
chr2	47600964	1	G	EPCAM	552	EPCAM
chr2	47601038	0	T	EPCAM	786	EPCAM
chr2	47601042	1	C	EPCAM	1149	EPCAM
chr2	47601151	0	A	EPCAM	813	EPCAM
chr2	47601160	1	T	EPCAM	39	EPCAM
chr2	47601266	1	T	EPCAM	813	EPCAM
chr2	47602339	0	T	EPCAM	56	EPCAM
chr2	47602389	0	C	EPCAM	1290	EPCAM
chr2	47602445	1	G	EPCAM	65	EPCAM
chr2	47602488	1	C	EPCAM	1308	EPCAM
chr2	47604086	0	A	EPCAM	1693	EPCAM
chr2	47604173	0	C	EPCAM	1174	EPCAM
chr2	47604202	1	A	EPCAM	1707	EPCAM
chr2	47604290	1	T	EPCAM	1306	EPCAM
chr2	47606015	0	G	EPCAM	7	EPCAM
chr2	47606112	0	T	EPCAM	43	EPCAM
chr2	47606118	1	T	EPCAM	0	EPCAM
chr2	47606224	1	A	EPCAM	40	EPCAM
chr2	47606866	0	T	EPCAM	1698	EPCAM
chr2	47606960	0	G	EPCAM	2389	EPCAM
chr2	47606979	1	T	EPCAM	1681	EPCAM
chr2	47607041	0	T	EPCAM	783	EPCAM
chr2	47607079	1	A	EPCAM	2373	EPCAM
chr2	47607161	1	A	EPCAM	824	EPCAM
chr2	47612282	0	A	EPCAM	1756	EPCAM
chr2	47612393	1	C	EPCAM	1785	EPCAM
chr2	47613668	0	A	EPCAM	0	EPCAM
chr2	47613727	0	A	EPCAM	717	EPCAM
chr2	47613767	1	G	EPCAM	0	EPCAM
chr2	47613839	1	A	EPCAM	740	EPCAM
chr3	100432492	0	C	TFG	1113	TFG
chr3	100432552	0	G	TFG	874	TFG
chr3	100432570	0	A	TFG	615	TFG
chr3	100432586	1	G	TFG	1151	TFG
chr3	100432638	1	G	TFG	857	TFG
chr3	100432664	1	A	TFG	607	TFG
chr3	100432675	0	T	TFG	685	TFG
chr3	100432811	1	C	TFG	658	TFG
chr3	100438720	0	A	TFG	5	TFG
chr3	100438858	1	C	TFG	5	TFG
chr3	100438869	0	C	TFG	0	TFG
chr3	100438982	1	C	TFG	2	TFG
chr3	100447567	0	C	TFG	1435	TFG
chr3	100447658	0	A	TFG	1000	TFG
chr3	100447681	1	T	TFG	1399	TFG
chr3	100447778	1	T	TFG	1163	TFG
chr3	100451298	0	A	TFG	1498	TFG
chr3	100451415	0	T	TFG	1907	TFG
chr3	100451416	1	T	TFG	1621	TFG
chr3	100451510	0	G	TFG	1640	TFG
chr3	100451532	1	A	TFG	1937	TFG
chr3	100451626	1	A	TFG	1623	TFG
chr3	100455395	0	A	TFG	1989	TFG
chr3	100455458	0	C	TFG	2158	TFG
chr3	100455515	1	C	TFG	1992	TFG
chr3	100455530	0	G	TFG	1966	TFG
chr3	100455575	1	A	TFG	2151	TFG
chr3	100455648	1	G	TFG	1830	TFG
chr3	100463645	0	T	TFG	1160	TFG
chr3	100463692	0	A	TFG	1134	TFG
chr3	100463765	1	T	TFG	1130	TFG
chr3	100463790	1	A	TFG	1183	TFG
chr3	100466928	0	C	TFG	506	TFG
chr3	100466997	0	C	TFG	1463	TFG
chr3	100467026	1	C	TFG	473	TFG
chr3	100467092	0	A	TFG	1659	TFG
chr3	100467096	1	T	TFG	1296	TFG
chr3	100467201	0	T	TFG	1368	TFG
chr3	100467209	1	A	TFG	1884	TFG
chr3	100467283	0	A	TFG	451	TFG
chr3	100467307	1	A	TFG	1358	TFG
chr3	100467399	1	T	TFG	515	TFG
chr3	142985490	0	A	SLC9A9	2180	SLC9A9
chr3	142985580	0	C	SLC9A9	1460	SLC9A9
chr3	142985608	1	T	SLC9A9	2172	SLC9A9
chr3	142985668	0	A	SLC9A9	1513	SLC9A9
chr3	142985700	1	T	SLC9A9	1464	SLC9A9
chr3	142985776	0	T	SLC9A9	2253	SLC9A9
chr3	142985786	1	A	SLC9A9	1499	SLC9A9
chr3	142985896	1	C	SLC9A9	2328	SLC9A9
chr3	142987693	0	C	SLC9A9	1315	SLC9A9
chr3	142987740	0	G	SLC9A9	1486	SLC9A9
chr3	142987815	1	T	SLC9A9	1424	SLC9A9
chr3	142987850	1	C	SLC9A9	1475	SLC9A9
chr3	143082305	0	A	SLC9A9	1053	SLC9A9
chr3	143082385	0	T	SLC9A9	4	SLC9A9
chr3	143082425	1	A	SLC9A9	1099	SLC9A9
chr3	143082521	1	T	SLC9A9	3	SLC9A9
chr3	143100832	0	A	SLC9A9	0	SLC9A9
chr3	143100945	0	T	SLC9A9	2420	SLC9A9
chr3	143100951	1	C	SLC9A9	1717	SLC9A9
chr3	143101061	1	G	SLC9A9	2415	SLC9A9
chr3	143185800	0	G	SLC9A9	1855	SLC9A9
chr3	143185867	0	G	SLC9A9	1649	SLC9A9
chr3	143185906	1	G	SLC9A9	1849	SLC9A9
chr3	143185969	0	A	SLC9A9	794	SLC9A9
chr3	143185973	1	G	SLC9A9	1661	SLC9A9
chr3	143186085	1	T	SLC9A9	792	SLC9A9
chr3	143212463	0	A	SLC9A9	1826	SLC9A9
chr3	143212561	0	A	SLC9A9	2271	SLC9A9
chr3	143212569	1	G	SLC9A9	1843	SLC9A9
chr3	143212680	1	T	SLC9A9	2274	SLC9A9
chr3	143214149	0	A	SLC9A9	1473	SLC9A9
chr3	143214233	0	C	SLC9A9	1731	SLC9A9
chr3	143214246	1	A	SLC9A9	1463	SLC9A9
chr3	143214348	1	A	SLC9A9	1759	SLC9A9
chr3	143271160	0	C	SLC9A9	1129	SLC9A9
chr3	143271262	0	G	SLC9A9	697	SLC9A9
chr3	143271266	1	C	SLC9A9	1139	SLC9A9
chr3	143271346	1	C	SLC9A9	808	SLC9A9
chr3	143292902	0	A	SLC9A9	1943	SLC9A9
chr3	143292973	0	A	SLC9A9	1891	SLC9A9
chr3	143293019	1	T	SLC9A9	1882	SLC9A9
chr3	143293085	1	T	SLC9A9	1775	SLC9A9
chr3	143297405	0	T	SLC9A9	1057	SLC9A9
chr3	143297503	0	T	SLC9A9	2725	SLC9A9
chr3	143297527	1	G	SLC9A9	1065	SLC9A9
chr3	143297621	1	A	SLC9A9	2757	SLC9A9
chr3	143371024	0	C	SLC9A9	991	SLC9A9
chr3	143371117	0	T	SLC9A9	561	SLC9A9
chr3	143371126	1	C	SLC9A9	810	SLC9A9
chr3	143371230	1	T	SLC9A9	574	SLC9A9
chr3	143411962	0	G	SLC9A9	187	SLC9A9
chr3	143412042	0	G	SLC9A9	391	SLC9A9
chr3	143412074	1	G	SLC9A9	190	SLC9A9
chr3	143412093	0	C	SLC9A9	1982	SLC9A9
chr3	143412109	1	C	SLC9A9	421	SLC9A9
chr3	143412207	1	G	SLC9A9	1940	SLC9A9
chr3	143513793	0	G	SLC9A9	1611	SLC9A9
chr3	143513903	0	T	SLC9A9	7	SLC9A9
chr3	143513911	1	A	SLC9A9	1574	SLC9A9
chr3	143514016	1	C	SLC9A9	5	SLC9A9
chr3	143515625	0	T	SLC9A9	3	SLC9A9
chr3	143515705	0	G	SLC9A9	6	SLC9A9
chr3	143515742	1	T	SLC9A9	0	SLC9A9
chr3	143515778	1	G	SLC9A9	13	SLC9A9
chr3	143550765	0	G	SLC9A9	11	SLC9A9
chr3	143550879	0	T	SLC9A9	357	SLC9A9
chr3	143550880	1	C	SLC9A9	6	SLC9A9
chr3	143550976	0	A	SLC9A9	2071	SLC9A9
chr3	143550990	1	A	SLC9A9	382	SLC9A9
chr3	143551097	1	G	SLC9A9	2067	SLC9A9
chr3	143566963	0	C	SLC9A9	1750	SLC9A9
chr3	143567064	0	G	SLC9A9	1463	SLC9A9
chr3	143567084	1	G	SLC9A9	1749	SLC9A9
chr3	143567155	0	G	SLC9A9	1520	SLC9A9
chr3	143567172	1	T	SLC9A9	1426	SLC9A9
chr3	143567268	1	C	SLC9A9	1465	SLC9A9
chr3	178916573	0	T	PIK3CA	773	PIK3CA
chr3	178916639	0	A	PIK3CA	1098	PIK3CA
chr3	178916684	1	G	PIK3CA	677	PIK3CA
chr3	178916746	0	A	PIK3CA	876	PIK3CA
chr3	178916750	1	A	PIK3CA	1103	PIK3CA
chr3	178916803	0	G	PIK3CA	1755	PIK3CA
chr3	178916863	1	G	PIK3CA	891	PIK3CA
chr3	178916888	0	T	PIK3CA	911	PIK3CA
chr3	178916914	1	G	PIK3CA	1784	PIK3CA
chr3	178916993	1	G	PIK3CA	989	PIK3CA
chr3	178917449	0	G	PIK3CA	1160	PIK3CA
chr3	178917537	0	G	PIK3CA	1259	PIK3CA
chr3	178917561	1	G	PIK3CA	1195	PIK3CA
chr3	178917608	0	T	PIK3CA	10	PIK3CA
chr3	178917650	1	A	PIK3CA	1272	PIK3CA
chr3	178917723	1	T	PIK3CA	9	PIK3CA
chr3	178919054	0	G	PIK3CA	5	PIK3CA
chr3	178919110	0	T	PIK3CA	2216	PIK3CA
chr3	178919111	1	C	PIK3CA	3	PIK3CA
chr3	178919194	0	A	PIK3CA	32	PIK3CA
chr3	178919219	1	C	PIK3CA	2156	PIK3CA
chr3	178919262	0	G	PIK3CA	14	PIK3CA
chr3	178919310	1	T	PIK3CA	31	PIK3CA
chr3	178919374	1	T	PIK3CA	5	PIK3CA
chr3	178921311	0	C	PIK3CA	1304	PIK3CA
chr3	178921415	0	G	PIK3CA	1146	PIK3CA
chr3	178921426	1	C	PIK3CA	1300	PIK3CA
chr3	178921506	0	A	PIK3CA	5	PIK3CA
chr3	178921533	1	C	PIK3CA	1163	PIK3CA
chr3	178921573	0	A	PIK3CA	1	PIK3CA
chr3	178921583	1	G	PIK3CA	2	PIK3CA
chr3	178921689	1	A	PIK3CA	2	PIK3CA
chr3	178922256	0	G	PIK3CA	426	PIK3CA
chr3	178922321	0	G	PIK3CA	9	PIK3CA
chr3	178922368	1	C	PIK3CA	440	PIK3CA
chr3	178922418	1	G	PIK3CA	9	PIK3CA
chr3	178927321	0	A	PIK3CA	39	PIK3CA
chr3	178927432	0	G	PIK3CA	1134	PIK3CA
chr3	178927440	1	A	PIK3CA	33	PIK3CA
chr3	178927534	1	C	PIK3CA	1130	PIK3CA
chr3	178927892	0	G	PIK3CA	65	PIK3CA
chr3	178927990	1	C	PIK3CA	0	PIK3CA
chr3	178928028	0	C	PIK3CA	461	PIK3CA
chr3	178928093	0	C	PIK3CA	3	PIK3CA
chr3	178928106	1	A	PIK3CA	315	PIK3CA
chr3	178928180	0	C	PIK3CA	875	PIK3CA
chr3	178928209	1	C	PIK3CA	5	PIK3CA
chr3	178928246	0	G	PIK3CA	621	PIK3CA
chr3	178928274	1	C	PIK3CA	904	PIK3CA
chr3	178928334	0	G	PIK3CA	86	PIK3CA
chr3	178928351	1	C	PIK3CA	0	PIK3CA
chr3	178928445	1	C	PIK3CA	195	PIK3CA
chr3	178936039	0	C	PIK3CA	820	PIK3CA
chr3	178936065	0	C	PIK3CA	2270	PIK3CA
chr3	178936129	1	G	PIK3CA	815	PIK3CA
chr3	178936183	1	T	PIK3CA	2250	PIK3CA
chr3	178936945	0	T	PIK3CA	1271	PIK3CA
chr3	178937024	0	C	PIK3CA	0	PIK3CA
chr3	178937058	1	T	PIK3CA	1314	PIK3CA
chr3	178937135	1	C	PIK3CA	1	PIK3CA
chr3	178937306	0	T	PIK3CA	1739	PIK3CA
chr3	178937447	1	G	PIK3CA	1691	PIK3CA
chr3	178937697	0	G	PIK3CA	911	PIK3CA
chr3	178937806	1	C	PIK3CA	952	PIK3CA
chr3	178937806	0	C	PIK3CA	5	PIK3CA
chr3	178937939	1	T	PIK3CA	3	PIK3CA
chr3	178938711	0	G	PIK3CA	1921	PIK3CA
chr3	178938779	0	A	PIK3CA	1300	PIK3CA
chr3	178938827	1	C	PIK3CA	1850	PIK3CA
chr3	178938839	0	C	PIK3CA	1614	PIK3CA
chr3	178938891	1	G	PIK3CA	1410	PIK3CA
chr3	178938938	0	C	PIK3CA	1677	PIK3CA
chr3	178938946	1	G	PIK3CA	1627	PIK3CA
chr3	178939045	1	G	PIK3CA	1654	PIK3CA
chr3	178941809	0	G	PIK3CA	1670	PIK3CA
chr3	178941911	0	T	PIK3CA	860	PIK3CA
chr3	178941917	1	G	PIK3CA	1714	PIK3CA
chr3	178942021	1	T	PIK3CA	825	PIK3CA
chr3	178942385	0	T	PIK3CA	2	PIK3CA
chr3	178942517	0	C	PIK3CA	1971	PIK3CA
chr3	178942520	1	A	PIK3CA	1	PIK3CA
chr3	178942631	1	C	PIK3CA	1970	PIK3CA
chr3	178943719	0	T	PIK3CA	1285	PIK3CA
chr3	178943849	1	C	PIK3CA	1272	PIK3CA
chr3	178946957	0	G	PIK3CA	29	PIK3CA
chr3	178947074	0	G	PIK3CA	885	PIK3CA
chr3	178947077	1	G	PIK3CA	21	PIK3CA
chr3	178947155	0	G	PIK3CA	1122	PIK3CA
chr3	178947189	1	C	PIK3CA	892	PIK3CA
chr3	178947275	1	T	PIK3CA	1231	PIK3CA
chr3	178947722	0	G	PIK3CA	736	PIK3CA
chr3	178947820	0	C	PIK3CA	414	PIK3CA
chr3	178947821	1	G	PIK3CA	578	PIK3CA
chr3	178947838	0	T	PIK3CA	717	PIK3CA
chr3	178947898	1	G	PIK3CA	263	PIK3CA
chr3	178947937	1	T	PIK3CA	733	PIK3CA
chr3	178947963	0	T	PIK3CA	3	PIK3CA
chr3	178948035	0	A	PIK3CA	759	PIK3CA
chr3	178948076	1	G	PIK3CA	3	PIK3CA
chr3	178948089	0	T	PIK3CA	624	PIK3CA
chr3	178948149	1	C	PIK3CA	895	PIK3CA
chr3	178948202	1	C	PIK3CA	648	PIK3CA
chr3	178951861	0	A	PIK3CA	1389	PIK3CA
chr3	178951933	0	T	PIK3CA	1761	PIK3CA
chr3	178951977	1	C	PIK3CA	1497	PIK3CA
chr3	178952039	0	G	PIK3CA	1117	PIK3CA
chr3	178952045	1	G	PIK3CA	1808	PIK3CA
chr3	178952127	0	C	PIK3CA	2347	PIK3CA
chr3	178952133	1	A	PIK3CA	990	PIK3CA
chr3	178952245	1	A	PIK3CA	2345	PIK3CA
chr5	149357195	0	C	SLC26A2	1230	SLC26A2
chr5	149357285	0	C	SLC26A2	1074	SLC26A2
chr5	149357309	1	C	SLC26A2	1166	SLC26A2
chr5	149357364	0	C	SLC26A2	813	SLC26A2
chr5	149357387	1	C	SLC26A2	1038	SLC26A2
chr5	149357453	0	T	SLC26A2	753	SLC26A2
chr5	149357486	1	G	SLC26A2	738	SLC26A2
chr5	149357563	0	G	SLC26A2	751	SLC26A2
chr5	149357567	1	G	SLC26A2	642	SLC26A2
chr5	149357638	0	G	SLC26A2	314	SLC26A2
chr5	149357671	1	T	SLC26A2	740	SLC26A2
chr5	149357699	0	G	SLC26A2	494	SLC26A2
chr5	149357756	1	C	SLC26A2	349	SLC26A2
chr5	149357771	0	G	SLC26A2	796	SLC26A2
chr5	149357794	1	C	SLC26A2	582	SLC26A2
chr5	149357876	0	G	SLC26A2	116	SLC26A2
chr5	149357883	1	G	SLC26A2	867	SLC26A2
chr5	149357988	1	T	SLC26A2	182	SLC26A2
chr5	149359772	0	C	SLC26A2	876	SLC26A2
chr5	149359859	0	G	SLC26A2	918	SLC26A2
chr5	149359890	1	C	SLC26A2	840	SLC26A2
chr5	149359929	0	C	SLC26A2	953	SLC26A2
chr5	149359966	1	G	SLC26A2	887	SLC26A2
chr5	149360000	0	G	SLC26A2	912	SLC26A2
chr5	149360044	1	C	SLC26A2	980	SLC26A2
chr5	149360060	0	C	SLC26A2	781	SLC26A2
chr5	149360106	1	C	SLC26A2	851	SLC26A2
chr5	149360168	0	G	SLC26A2	923	SLC26A2
chr5	149360171	1	G	SLC26A2	795	SLC26A2
chr5	149360279	0	G	SLC26A2	715	SLC26A2
chr5	149360284	1	G	SLC26A2	985	SLC26A2
chr5	149360386	0	C	SLC26A2	586	SLC26A2
chr5	149360392	1	C	SLC26A2	716	SLC26A2
chr5	149360482	0	G	SLC26A2	674	SLC26A2
chr5	149360495	1	G	SLC26A2	629	SLC26A2
chr5	149360591	0	C	SLC26A2	813	SLC26A2
chr5	149360596	1	A	SLC26A2	693	SLC26A2
chr5	149360680	0	T	SLC26A2	390	SLC26A2
chr5	149360705	1	G	SLC26A2	753	SLC26A2
chr5	149360721	0	C	SLC26A2	804	SLC26A2
chr5	149360797	1	G	SLC26A2	418	SLC26A2
chr5	149360834	0	T	SLC26A2	486	SLC26A2
chr5	149360837	1	G	SLC26A2	828	SLC26A2
chr5	149360885	0	G	SLC26A2	946	SLC26A2
chr5	149360956	1	C	SLC26A2	422	SLC26A2
chr5	149360957	0	A	SLC26A2	1050	SLC26A2
chr5	149360995	1	G	SLC26A2	974	SLC26A2
chr5	149361049	0	C	SLC26A2	1137	SLC26A2
chr5	149361070	1	A	SLC26A2	1067	SLC26A2
chr5	149361160	0	A	SLC26A2	804	SLC26A2
chr5	149361164	1	G	SLC26A2	1166	SLC26A2
chr5	149361234	0	C	SLC26A2	424	SLC26A2
chr5	149361277	1	T	SLC26A2	762	SLC26A2
chr5	149361348	0	C	SLC26A2	2	SLC26A2
chr5	149361349	1	C	SLC26A2	447	SLC26A2
chr5	149361453	1	G	SLC26A2	1	SLC26A2
chr6	43550021	0	T	POLH	421	POLH
chr6	43550106	0	T	POLH	413	POLH
chr6	43550138	1	C	POLH	429	POLH
chr6	43550227	1	T	POLH	499	POLH
chr6	43550643	0	A	POLH	59	POLH
chr6	43550770	0	G	POLH	419	POLH
chr6	43550782	1	T	POLH	59	POLH
chr6	43550846	0	T	POLH	673	POLH
chr6	43550861	1	G	POLH	503	POLH
chr6	43550963	1	T	POLH	622	POLH
chr6	43554962	0	G	POLH	1444	POLH
chr6	43555045	0	G	POLH	1274	POLH
chr6	43555072	1	C	POLH	1445	POLH
chr6	43555147	0	C	POLH	1092	POLH
chr6	43555159	1	G	POLH	1265	POLH
chr6	43555222	0	G	POLH	1910	POLH
chr6	43555242	1	C	POLH	1094	POLH
chr6	43555339	1	G	POLH	1882	POLH
chr6	43565380	0	A	POLH	1477	POLH
chr6	43565474	0	C	POLH	1713	POLH
chr6	43565485	1	T	POLH	1477	POLH
chr6	43565557	0	G	POLH	1454	POLH
chr6	43565592	1	C	POLH	1702	POLH
chr6	43565665	1	C	POLH	1406	POLH
chr6	43568702	0	T	POLH	1812	POLH
chr6	43568763	0	C	POLH	1875	POLH
chr6	43568818	1	A	POLH	1807	POLH
chr6	43568879	1	C	POLH	1941	POLH
chr6	43571574	0	G	POLH	2058	POLH
chr6	43571673	0	T	POLH	1118	POLH
chr6	43571681	1	G	POLH	2055	POLH
chr6	43571779	1	C	POLH	1090	POLH
chr6	43572331	0	G	POLH	513	POLH
chr6	43572425	0	G	POLH	1557	POLH
chr6	43572428	1	T	POLH	434	POLH
chr6	43572540	1	C	POLH	1532	POLH
chr6	43572950	0	G	POLH	729	POLH
chr6	43573008	0	G	POLH	1487	POLH
chr6	43573044	1	A	POLH	730	POLH
chr6	43573120	1	C	POLH	1463	POLH
chr6	43578258	0	T	POLH	454	POLH
chr6	43578346	0	G	POLH	1270	POLH
chr6	43578376	1	T	POLH	453	POLH
chr6	43578455	0	A	POLH	141	POLH
chr6	43578460	1	G	POLH	1385	POLH
chr6	43578567	1	C	POLH	149	POLH
chr6	43581344	0	C	POLH	811	POLH
chr6	43581415	0	G	POLH	307	POLH
chr6	43581459	1	C	POLH	743	POLH
chr6	43581474	0	C	POLH	651	POLH
chr6	43581530	0	G	POLH	1225	POLH
chr6	43581535	1	T	POLH	234	POLH
chr6	43581570	1	C	POLH	619	POLH
chr6	43581603	0	T	POLH	578	POLH
chr6	43581652	1	T	POLH	1160	POLH
chr6	43581719	0	A	POLH	569	POLH
chr6	43581721	1	T	POLH	604	POLH
chr6	43581828	0	A	POLH	418	POLH
chr6	43581836	1	G	POLH	582	POLH
chr6	43581915	0	C	POLH	552	POLH
chr6	43581923	1	A	POLH	432	POLH
chr6	43582007	0	A	POLH	956	POLH
chr6	43582028	1	C	POLH	618	POLH
chr6	43582103	0	A	POLH	655	POLH
chr6	43582122	1	T	POLH	993	POLH
chr6	43582183	0	A	POLH	145	POLH
chr6	43582216	1	T	POLH	655	POLH
chr6	43582263	0	T	POLH	19	POLH
chr6	43582288	1	A	POLH	164	POLH
chr6	43582379	1	C	POLH	20	POLH
chr7	39046422	0	C	POU6F2.1	33	POU6F2
chr7	39046537	1	T	POU6F2.1	36	POU6F2
chr7	39125454	0	T	POU6F2.1	1816	POU6F2
chr7	39125528	0	G	POU6F2.1	1296	POU6F2
chr7	39125550	1	A	POU6F2.1	1808	POU6F2
chr7	39125603	0	C	POU6F2.1	937	POU6F2
chr7	39125624	1	G	POU6F2.1	1289	POU6F2
chr7	39125716	1	G	POU6F2.1	944	POU6F2
chr7	39243813	0	T	POU6F2.1	2035	POU6F2
chr7	39243854	0	T	POU6F2.1	1200	POU6F2
chr7	39243925	1	G	POU6F2.1	2051	POU6F2
chr7	39243964	1	A	POU6F2.1	1199	POU6F2
chr7	39246962	0	G	POU6F2.1	951	POU6F2
chr7	39247021	0	G	POU6F2.1	173	POU6F2
chr7	39247073	1	T	POU6F2.1	951	POU6F2
chr7	39247129	0	C	POU6F2.1	684	POU6F2
chr7	39247143	1	T	POU6F2.1	168	POU6F2
chr7	39247217	0	A	POU6F2.1	1581	POU6F2
chr7	39247220	1	G	POU6F2.1	611	POU6F2
chr7	39247335	1	C	POU6F2.1	1609	POU6F2
chr7	39379202	0	C	POU6F2.2	2193	POU6F2
chr7	39379326	1	G	POU6F2.2	2175	POU6F2
chr7	39379448	0	C	POU6F2.2	900	POU6F2
chr7	39379515	0	A	POU6F2.2	993	POU6F2
chr7	39379562	1	A	POU6F2.2	1138	POU6F2
chr7	39379563	0	G	POU6F2.2	415	POU6F2
chr7	39379602	1	C	POU6F2.2	1015	POU6F2
chr7	39379651	1	A	POU6F2.2	427	POU6F2
chr7	39446136	0	G	POU6F2.2	693	POU6F2
chr7	39446213	0	A	POU6F2.2	1310	POU6F2
chr7	39446257	1	T	POU6F2.2	756	POU6F2
chr7	39446300	0	G	POU6F2.2	2520	POU6F2
chr7	39446332	1	A	POU6F2.2	1306	POU6F2
chr7	39446417	1	C	POU6F2.2	2529	POU6F2
chr7	39472594	0	G	POU6F2.2	404	POU6F2
chr7	39472660	0	T	POU6F2.2	557	POU6F2
chr7	39472693	1	A	POU6F2.2	309	POU6F2
chr7	39472706	0	C	POU6F2.2	10	POU6F2
chr7	39472749	1	A	POU6F2.2	560	POU6F2
chr7	39472761	0	T	POU6F2.2	1024	POU6F2
chr7	39472804	1	C	POU6F2.2	1244	POU6F2
chr7	39472828	0	G	POU6F2.2	786	POU6F2
chr7	39472886	1	A	POU6F2.2	1082	POU6F2
chr7	39472946	1	T	POU6F2.2	819	POU6F2
chr7	39491063	0	T	POU6F2.2	1916	POU6F2
chr7	39491164	0	A	POU6F2.2	1442	POU6F2
chr7	39491180	1	A	POU6F2.2	1942	POU6F2
chr7	39491225	0	C	POU6F2.2	2488	POU6F2
chr7	39491269	1	T	POU6F2.2	1306	POU6F2
chr7	39491344	1	T	POU6F2.2	2486	POU6F2
chr7	39500081	0	A	POU6F2.2	2344	POU6F2
chr7	39500152	0	A	POU6F2.2	706	POU6F2
chr7	39500196	1	C	POU6F2.2	2348	POU6F2
chr7	39500255	0	G	POU6F2.2	947	POU6F2
chr7	39500268	1	C	POU6F2.2	689	POU6F2
chr7	39500380	1	A	POU6F2.2	965	POU6F2
chr7	39503760	0	T	POU6F2.2	857	POU6F2
chr7	39503865	0	C	POU6F2.2	1169	POU6F2
chr7	39503876	1	T	POU6F2.2	697	POU6F2
chr7	39503935	0	C	POU6F2.2	1593	POU6F2
chr7	39503984	1	G	POU6F2.2	1062	POU6F2
chr7	39504024	0	C	POU6F2.2	1831	POU6F2
chr7	39504075	1	C	POU6F2.2	1594	POU6F2
chr7	39504138	0	G	POU6F2.2	818	POU6F2
chr7	39504139	1	C	POU6F2.2	1810	POU6F2
chr7	39504211	0	C	POU6F2.2	714	POU6F2
chr7	39504254	1	C	POU6F2.2	808	POU6F2
chr7	39504327	1	T	POU6F2.2	806	POU6F2
chr8	92972414	0	G	RUNX1T1	459	RUNX1T1
chr8	92972455	0	G	RUNX1T1	502	RUNX1T1
chr8	92972487	1	C	RUNX1T1	12	RUNX1T1
chr8	92972577	1	C	RUNX1T1	507	RUNX1T1
chr8	92972637	0	T	RUNX1T1	1272	RUNX1T1
chr8	92972726	0	C	RUNX1T1	1870	RUNX1T1
chr8	92972746	1	C	RUNX1T1	1196	RUNX1T1
chr8	92972842	1	C	RUNX1T1	1822	RUNX1T1
chr8	92982831	0	C	RUNX1T1	583	RUNX1T1
chr8	92982872	0	C	RUNX1T1	1857	RUNX1T1
chr8	92982908	0	T	RUNX1T1	1365	RUNX1T1
chr8	92982909	1	T	RUNX1T1	4	RUNX1T1
chr8	92982983	1	G	RUNX1T1	1801	RUNX1T1
chr8	92982999	0	G	RUNX1T1	1695	RUNX1T1
chr8	92983028	1	T	RUNX1T1	1361	RUNX1T1
chr8	92983118	1	C	RUNX1T1	1724	RUNX1T1
chr8	92988086	0	C	RUNX1T1	1294	RUNX1T1
chr8	92988146	0	G	RUNX1T1	1318	RUNX1T1
chr8	92988204	1	A	RUNX1T1	1328	RUNX1T1
chr8	92988262	1	C	RUNX1T1	1312	RUNX1T1
chr8	92998308	0	T	RUNX1T1	2170	RUNX1T1
chr8	92998364	0	G	RUNX1T1	971	RUNX1T1
chr8	92998425	1	T	RUNX1T1	2159	RUNX1T1
chr8	92998479	0	T	RUNX1T1	885	RUNX1T1
chr8	92998481	1	C	RUNX1T1	961	RUNX1T1
chr8	92998595	1	T	RUNX1T1	882	RUNX1T1
chr8	92999065	0	C	RUNX1T1	1078	RUNX1T1
chr8	92999159	0	G	RUNX1T1	783	RUNX1T1
chr8	92999177	1	C	RUNX1T1	1249	RUNX1T1
chr8	92999278	1	C	RUNX1T1	938	RUNX1T1
chr8	93003841	0	G	RUNX1T1	1749	RUNX1T1
chr8	93003928	0	G	RUNX1T1	1193	RUNX1T1
chr8	93003958	1	G	RUNX1T1	1701	RUNX1T1
chr8	93004035	0	G	RUNX1T1	1576	RUNX1T1
chr8	93004046	1	C	RUNX1T1	1241	RUNX1T1
chr8	93004153	1	C	RUNX1T1	1619	RUNX1T1
chr8	93017306	0	A	RUNX1T1	394	RUNX1T1
chr8	93017412	0	G	RUNX1T1	1144	RUNX1T1
chr8	93017429	1	G	RUNX1T1	364	RUNX1T1
chr8	93017485	0	G	RUNX1T1	1111	RUNX1T1
chr8	93017529	1	C	RUNX1T1	1094	RUNX1T1
chr8	93017605	1	T	RUNX1T1	1054	RUNX1T1
chr8	93023194	0	T	RUNX1T1	1355	RUNX1T1
chr8	93023293	0	A	RUNX1T1	1	RUNX1T1
chr8	93023308	1	C	RUNX1T1	1297	RUNX1T1
chr8	93023407	1	C	RUNX1T1	1	RUNX1T1
chr8	93026739	0	C	RUNX1T1	836	RUNX1T1
chr8	93026823	0	A	RUNX1T1	1469	RUNX1T1
chr8	93026842	1	C	RUNX1T1	738	RUNX1T1
chr8	93026909	0	T	RUNX1T1	191	RUNX1T1
chr8	93026943	1	T	RUNX1T1	1483	RUNX1T1
chr8	93026953	0	A	RUNX1T1	1437	RUNX1T1
chr8	93027026	1	A	RUNX1T1	187	RUNX1T1
chr8	93027063	0	A	RUNX1T1	783	RUNX1T1
chr8	93027067	1	C	RUNX1T1	1383	RUNX1T1
chr8	93027179	1	A	RUNX1T1	886	RUNX1T1
chr8	93029357	0	G	RUNX1T1	87	RUNX1T1
chr8	93029459	0	G	RUNX1T1	1494	RUNX1T1
chr8	93029469	1	A	RUNX1T1	61	RUNX1T1
chr8	93029555	0	G	RUNX1T1	1404	RUNX1T1
chr8	93029575	1	G	RUNX1T1	1382	RUNX1T1
chr8	93029672	1	C	RUNX1T1	1418	RUNX1T1
chr8	93074686	0	G	RUNX1T1	1354	RUNX1T1
chr8	93074802	1	C	RUNX1T1	1354	RUNX1T1
chr8	93088084	0	G	RUNX1T1	91	RUNX1T1
chr8	93088216	0	T	RUNX1T1	331	RUNX1T1
chr8	93088218	1	T	RUNX1T1	94	RUNX1T1
chr8	93088332	1	A	RUNX1T1	509	RUNX1T1
chr8	93107223	0	C	RUNX1T1	1660	RUNX1T1
chr8	93107281	0	G	RUNX1T1	2033	RUNX1T1
chr8	93107337	1	C	RUNX1T1	1709	RUNX1T1
chr8	93107356	0	C	RUNX1T1	2069	RUNX1T1
chr8	93107399	1	G	RUNX1T1	2060	RUNX1T1
chr8	93107463	1	C	RUNX1T1	2062	RUNX1T1
chr8	93107580	0	G	RUNX1T1	1465	RUNX1T1
chr8	93107681	0	G	RUNX1T1	1626	RUNX1T1
chr8	93107694	1	A	RUNX1T1	1478	RUNX1T1
chr8	93107796	1	T	RUNX1T1	1598	RUNX1T1
chr8	93115014	0	A	RUNX1T1	86	RUNX1T1
chr8	93115140	1	A	RUNX1T1	86	RUNX1T1
chr8	113236979	0	A	CSMD3.1	904	CSMD3
chr8	113237094	0	A	CSMD3.1	842	CSMD3
chr8	113237099	1	T	CSMD3.1	910	CSMD3
chr8	113237210	1	G	CSMD3.1	865	CSMD3
chr8	113240929	0	A	CSMD3.1	23	CSMD3
chr8	113241019	0	A	CSMD3.1	56	CSMD3
chr8	113241041	1	A	CSMD3.1	10	CSMD3
chr8	113241059	0	A	CSMD3.1	1	CSMD3
chr8	113241104	1	T	CSMD3.1	45	CSMD3
chr8	113241172	1	T	CSMD3.1	2	CSMD3
chr8	113243745	0	G	CSMD3.1	80	CSMD3
chr8	113243796	0	T	CSMD3.1	723	CSMD3
chr8	113243836	1	G	CSMD3.1	67	CSMD3
chr8	113243906	1	G	CSMD3.1	702	CSMD3
chr8	113246541	0	G	CSMD3.1	448	CSMD3
chr8	113246607	0	G	CSMD3.1	1197	CSMD3
chr8	113246633	1	C	CSMD3.1	447	CSMD3
chr8	113246705	0	C	CSMD3.1	5	CSMD3
chr8	113246706	1	C	CSMD3.1	1193	CSMD3
chr8	113246823	1	A	CSMD3.1	5	CSMD3
chr8	113249335	0	A	CSMD3.1	778	CSMD3
chr8	113249441	0	G	CSMD3.1	1785	CSMD3
chr8	113249447	1	G	CSMD3.1	851	CSMD3
chr8	113249481	0	T	CSMD3.1	489	CSMD3
chr8	113249559	1	G	CSMD3.1	1764	CSMD3
chr8	113249572	0	C	CSMD3.1	1	CSMD3
chr8	113249596	1	T	CSMD3.1	499	CSMD3
chr8	113249682	1	C	CSMD3.1	4	CSMD3
chr8	113253903	0	A	CSMD3.1	1908	CSMD3
chr8	113253996	0	A	CSMD3.1	1631	CSMD3
chr8	113254010	1	A	CSMD3.1	1909	CSMD3
chr8	113254111	1	A	CSMD3.1	1621	CSMD3
chr8	113256582	0	G	CSMD3.1	1313	CSMD3
chr8	113256660	0	G	CSMD3.1	605	CSMD3
chr8	113256686	1	C	CSMD3.1	1209	CSMD3
chr8	113256766	0	G	CSMD3.1	315	CSMD3
chr8	113256773	1	C	CSMD3.1	648	CSMD3
chr8	113256879	1	T	CSMD3.1	340	CSMD3
chr8	113259224	0	A	CSMD3.1	1510	CSMD3
chr8	113259321	0	G	CSMD3.1	711	CSMD3
chr8	113259336	1	A	CSMD3.1	1554	CSMD3
chr8	113259417	1	C	CSMD3.1	782	CSMD3
chr8	113266439	0	C	CSMD3.1	1280	CSMD3
chr8	113266539	0	A	CSMD3.1	7	CSMD3
chr8	113266540	1	G	CSMD3.1	1253	CSMD3
chr8	113266645	1	T	CSMD3.1	5	CSMD3
chr8	113267450	0	T	CSMD3.1	1738	CSMD3
chr8	113267557	0	A	CSMD3.1	1470	CSMD3
chr8	113267565	1	A	CSMD3.1	1747	CSMD3
chr8	113267650	0	A	CSMD3.1	19	CSMD3
chr8	113267668	1	A	CSMD3.1	1449	CSMD3
chr8	113267726	1	G	CSMD3.1	17	CSMD3
chr8	113275815	0	C	CSMD3.1	1690	CSMD3
chr8	113275918	0	A	CSMD3.1	1283	CSMD3
chr8	113275930	1	A	CSMD3.1	1627	CSMD3
chr8	113275959	0	G	CSMD3.1	997	CSMD3
chr8	113276033	1	A	CSMD3.1	1248	CSMD3
chr8	113276075	1	G	CSMD3.1	990	CSMD3
chr8	113277544	0	A	CSMD3.1	1	CSMD3
chr8	113277660	0	C	CSMD3.1	1500	CSMD3
chr8	113277661	1	C	CSMD3.1	2	CSMD3
chr8	113277722	0	G	CSMD3.1	1508	CSMD3
chr8	113277777	1	C	CSMD3.1	1501	CSMD3
chr8	113277840	1	G	CSMD3.1	1359	CSMD3
chr8	113293312	0	T	CSMD3.2	0	CSMD3
chr8	113293427	0	A	CSMD3.2	795	CSMD3
chr8	113293431	1	T	CSMD3.2	0	CSMD3
chr8	113293500	0	G	CSMD3.2	1383	CSMD3
chr8	113293536	1	G	CSMD3.2	792	CSMD3
chr8	113293617	1	G	CSMD3.2	1409	CSMD3
chr8	113299259	0	A	CSMD3.2	255	CSMD3
chr8	113299366	0	G	CSMD3.2	1576	CSMD3
chr8	113299368	1	A	CSMD3.2	252	CSMD3
chr8	113299472	0	T	CSMD3.2	0	CSMD3
chr8	113299483	1	G	CSMD3.2	1836	CSMD3
chr8	113299585	1	C	CSMD3.2	1409	CSMD3
chr8	113301534	0	C	CSMD3.2	1338	CSMD3
chr8	113301644	0	C	CSMD3.2	1235	CSMD3
chr8	113301651	1	A	CSMD3.2	1205	CSMD3
chr8	113301698	0	G	CSMD3.2	1528	CSMD3
chr8	113301754	1	T	CSMD3.2	1206	CSMD3
chr8	113301814	1	C	CSMD3.2	1579	CSMD3
chr8	113303714	0	G	CSMD3.2	675	CSMD3
chr8	113303830	0	A	CSMD3.2	196	CSMD3
chr8	113303833	1	G	CSMD3.2	716	CSMD3
chr8	113303921	0	A	CSMD3.2	1	CSMD3
chr8	113303922	1	C	CSMD3.2	162	CSMD3
chr8	113304034	1	C	CSMD3.2	1	CSMD3
chr8	113304745	0	G	CSMD3.2	1096	CSMD3
chr8	113304842	0	C	CSMD3.2	1068	CSMD3
chr8	113304860	1	T	CSMD3.2	1106	CSMD3
chr8	113304935	0	A	CSMD3.2	18	CSMD3
chr8	113304940	1	C	CSMD3.2	997	CSMD3
chr8	113305064	1	T	CSMD3.2	18	CSMD3
chr8	113308031	0	G	CSMD3.2	1095	CSMD3
chr8	113308112	0	C	CSMD3.2	1482	CSMD3
chr8	113308140	1	C	CSMD3.2	1112	CSMD3
chr8	113308212	0	G	CSMD3.2	23	CSMD3
chr8	113308228	1	A	CSMD3.2	8	CSMD3
chr8	113308302	1	G	CSMD3.2	10	CSMD3
chr8	113313978	0	A	CSMD3.2	2228	CSMD3
chr8	113314052	0	G	CSMD3.2	1606	CSMD3
chr8	113314096	1	A	CSMD3.2	2224	CSMD3
chr8	113314160	0	C	CSMD3.2	1	CSMD3
chr8	113314169	1	G	CSMD3.2	1491	CSMD3
chr8	113314274	1	T	CSMD3.2	12	CSMD3
chr8	113316911	0	C	CSMD3.2	1028	CSMD3
chr8	113317008	0	G	CSMD3.2	1393	CSMD3
chr8	113317022	1	G	CSMD3.2	1114	CSMD3
chr8	113317120	0	G	CSMD3.2	681	CSMD3
chr8	113317125	1	G	CSMD3.2	1444	CSMD3
chr8	113317237	1	C	CSMD3.2	713	CSMD3
chr8	113318151	0	T	CSMD3.2	1723	CSMD3
chr8	113318239	0	C	CSMD3.2	1380	CSMD3
chr8	113318269	1	A	CSMD3.2	1782	CSMD3
chr8	113318274	0	C	CSMD3.2	598	CSMD3
chr8	113318351	1	C	CSMD3.2	1453	CSMD3
chr8	113318367	0	T	CSMD3.2	750	CSMD3
chr8	113318386	1	C	CSMD3.2	573	CSMD3
chr8	113318484	1	C	CSMD3.2	1022	CSMD3
chr8	113323167	0	A	CSMD3.2	2040	CSMD3
chr8	113323260	0	C	CSMD3.2	335	CSMD3
chr8	113323286	1	A	CSMD3.2	2041	CSMD3
chr8	113323368	0	G	CSMD3.2	531	CSMD3
chr8	113323371	1	G	CSMD3.2	332	CSMD3
chr8	113323481	1	G	CSMD3.2	516	CSMD3
chr8	113326110	0	T	CSMD3.2	80	CSMD3
chr8	113326180	0	C	CSMD3.2	12	CSMD3
chr8	113326208	1	A	CSMD3.2	61	CSMD3
chr8	113326270	0	G	CSMD3.2	7	CSMD3
chr8	113326281	1	C	CSMD3.2	12	CSMD3
chr8	113326385	1	C	CSMD3.2	10	CSMD3
chr8	113326575	0	C	CSMD3.2	1	CSMD3
chr8	113326671	0	A	CSMD3.2	946	CSMD3
chr8	113326674	1	A	CSMD3.2	0	CSMD3
chr8	113326776	0	A	CSMD3.2	1534	CSMD3
chr8	113326790	1	C	CSMD3.2	971	CSMD3
chr8	113326886	1	A	CSMD3.2	1532	CSMD3
chr8	113330970	0	T	CSMD3.2	15	CSMD3
chr8	113331083	0	G	CSMD3.2	1519	CSMD3
chr8	113331089	1	T	CSMD3.2	26	CSMD3
chr8	113331200	1	G	CSMD3.2	1446	CSMD3
chr8	113332093	0	C	CSMD3.2	1707	CSMD3
chr8	113332148	0	C	CSMD3.2	532	CSMD3
chr8	113332170	0	G	CSMD3.2	520	CSMD3
chr8	113332192	1	C	CSMD3.2	1729	CSMD3
chr8	113332228	1	G	CSMD3.2	459	CSMD3
chr8	113332249	1	A	CSMD3.2	532	CSMD3
chr8	113347525	0	C	CSMD3.2	1753	CSMD3
chr8	113347597	0	C	CSMD3.2	2213	CSMD3
chr8	113347637	1	G	CSMD3.2	1785	CSMD3
chr8	113347712	0	C	CSMD3.2	10	CSMD3
chr8	113347716	1	G	CSMD3.2	2189	CSMD3
chr8	113347823	1	C	CSMD3.2	12	CSMD3
chr8	113348809	0	A	CSMD3.2	0	CSMD3
chr8	113348917	0	A	CSMD3.2	1149	CSMD3
chr8	113348921	1	C	CSMD3.2	0	CSMD3
chr8	113349010	0	G	CSMD3.2	366	CSMD3
chr8	113349031	1	A	CSMD3.2	1169	CSMD3
chr8	113349125	1	G	CSMD3.2	362	CSMD3
chr8	113349750	0	T	CSMD3.2	446	CSMD3
chr8	113349840	0	C	CSMD3.2	1245	CSMD3
chr8	113349858	1	G	CSMD3.2	436	CSMD3
chr8	113349948	0	T	CSMD3.2	1131	CSMD3
chr8	113349953	1	C	CSMD3.2	1201	CSMD3
chr8	113350055	1	G	CSMD3.2	1132	CSMD3
chr8	113353584	0	T	CSMD3.2	1	CSMD3
chr8	113353722	1	A	CSMD3.2	1	CSMD3
chr8	113353723	0	A	CSMD3.2	1480	CSMD3
chr8	113353830	0	A	CSMD3.2	842	CSMD3
chr8	113353831	1	G	CSMD3.2	1537	CSMD3
chr8	113353948	1	T	CSMD3.2	837	CSMD3
chr8	113358236	0	T	CSMD3.2	0	CSMD3
chr8	113358344	0	T	CSMD3.2	1989	CSMD3
chr8	113358350	1	T	CSMD3.2	0	CSMD3
chr8	113358409	0	C	CSMD3.2	1237	CSMD3
chr8	113358456	1	G	CSMD3.2	1960	CSMD3
chr8	113358529	1	C	CSMD3.2	1163	CSMD3
chr8	113363330	0	C	CSMD3.2	4	CSMD3
chr8	113363420	0	T	CSMD3.2	0	CSMD3
chr8	113363437	1	T	CSMD3.2	1	CSMD3
chr8	113363447	0	T	CSMD3.2	4	CSMD3
chr8	113363488	1	T	CSMD3.2	2	CSMD3
chr8	113363557	1	A	CSMD3.2	3	CSMD3
chr8	113364554	0	G	CSMD3.2	1971	CSMD3
chr8	113364663	0	A	CSMD3.2	777	CSMD3
chr8	113364667	1	C	CSMD3.2	1987	CSMD3
chr8	113364733	0	T	CSMD3.2	2	CSMD3
chr8	113364752	1	C	CSMD3.2	776	CSMD3
chr8	113364843	1	T	CSMD3.2	6	CSMD3
chr8	113392503	0	T	CSMD3.2	1	CSMD3
chr8	113392602	0	C	CSMD3.2	55	CSMD3
chr8	113392612	1	A	CSMD3.2	1	CSMD3
chr8	113392706	1	G	CSMD3.2	66	CSMD3
chr8	113395718	0	A	CSMD3.2	4	CSMD3
chr8	113395804	0	C	CSMD3.2	1708	CSMD3
chr8	113395814	1	T	CSMD3.2	3	CSMD3
chr8	113395865	0	G	CSMD3.2	1127	CSMD3
chr8	113395912	1	G	CSMD3.2	1696	CSMD3
chr8	113395982	1	C	CSMD3.2	1113	CSMD3
chr8	113402850	0	T	CSMD3.2	1572	CSMD3
chr8	113402940	0	G	CSMD3.2	1284	CSMD3
chr8	113402962	1	G	CSMD3.2	1703	CSMD3
chr8	113403040	1	G	CSMD3.2	1276	CSMD3
chr8	113418770	0	G	CSMD3.2	1799	CSMD3
chr8	113418819	0	C	CSMD3.2	1533	CSMD3
chr8	113418883	0	T	CSMD3.2	1543	CSMD3
chr8	113418886	1	A	CSMD3.2	1786	CSMD3
chr8	113418921	1	C	CSMD3.2	1415	CSMD3
chr8	113418993	1	G	CSMD3.2	1381	CSMD3
chr8	113420517	0	A	CSMD3.2	761	CSMD3
chr8	113420607	0	T	CSMD3.2	4	CSMD3
chr8	113420630	1	G	CSMD3.2	752	CSMD3
chr8	113420721	1	A	CSMD3.2	2	CSMD3
chr8	113421124	0	C	CSMD3.2	905	CSMD3
chr8	113421190	0	G	CSMD3.2	1305	CSMD3
chr8	113421218	1	A	CSMD3.2	912	CSMD3
chr8	113421285	1	G	CSMD3.2	1313	CSMD3
chr8	113484794	0	T	CSMD3.3	2144	CSMD3
chr8	113484910	0	A	CSMD3.3	635	CSMD3
chr8	113484912	1	C	CSMD3.3	2069	CSMD3
chr8	113485024	1	G	CSMD3.3	627	CSMD3
chr8	113504646	0	C	CSMD3.3	41	CSMD3
chr8	113504743	0	C	CSMD3.3	1040	CSMD3
chr8	113504744	1	C	CSMD3.3	27	CSMD3
chr8	113504856	0	C	CSMD3.3	1359	CSMD3
chr8	113504861	1	C	CSMD3.3	1187	CSMD3
chr8	113504971	1	T	CSMD3.3	1481	CSMD3
chr8	113515966	0	A	CSMD3.3	26	CSMD3
chr8	113516061	0	C	CSMD3.3	931	CSMD3
chr8	113516079	1	G	CSMD3.3	6	CSMD3
chr8	113516080	0	C	CSMD3.3	1497	CSMD3
chr8	113516146	1	G	CSMD3.3	1063	CSMD3
chr8	113516178	1	G	CSMD3.3	1539	CSMD3
chr8	113516193	0	G	CSMD3.3	20	CSMD3
chr8	113516322	1	A	CSMD3.3	6	CSMD3
chr8	113518880	0	T	CSMD3.3	1931	CSMD3
chr8	113518939	0	T	CSMD3.3	1126	CSMD3
chr8	113518999	1	G	CSMD3.3	1789	CSMD3
chr8	113519036	0	T	CSMD3.3	21	CSMD3
chr8	113519052	1	C	CSMD3.3	1101	CSMD3
chr8	113519153	1	G	CSMD3.3	6	CSMD3
chr8	113529164	0	A	CSMD3.3	23	CSMD3
chr8	113529296	0	A	CSMD3.3	246	CSMD3
chr8	113529298	1	C	CSMD3.3	25	CSMD3
chr8	113529341	0	G	CSMD3.3	706	CSMD3
chr8	113529392	0	C	CSMD3.3	1230	CSMD3
chr8	113529404	1	G	CSMD3.3	229	CSMD3
chr8	113529442	1	G	CSMD3.3	640	CSMD3
chr8	113529507	1	T	CSMD3.3	1221	CSMD3
chr8	113562876	0	A	CSMD3.3	49	CSMD3
chr8	113562988	0	T	CSMD3.3	1546	CSMD3
chr8	113562990	1	C	CSMD3.3	45	CSMD3
chr8	113563062	0	T	CSMD3.3	682	CSMD3
chr8	113563105	1	G	CSMD3.3	1614	CSMD3
chr8	113563171	1	A	CSMD3.3	873	CSMD3
chr8	113564789	0	C	CSMD3.3	1423	CSMD3
chr8	113564876	0	G	CSMD3.3	1443	CSMD3
chr8	113564906	1	G	CSMD3.3	1554	CSMD3
chr8	113564989	1	C	CSMD3.3	1414	CSMD3
chr8	113568957	0	G	CSMD3.3	1079	CSMD3
chr8	113569014	0	G	CSMD3.3	1371	CSMD3
chr8	113569072	1	T	CSMD3.3	1130	CSMD3
chr8	113569087	0	C	CSMD3.3	1742	CSMD3
chr8	113569122	1	G	CSMD3.3	1235	CSMD3
chr8	113569185	0	T	CSMD3.3	3	CSMD3
chr8	113569203	1	T	CSMD3.3	1664	CSMD3
chr8	113569298	1	A	CSMD3.3	1	CSMD3
chr8	113585668	0	A	CSMD3.3	779	CSMD3
chr8	113585759	0	G	CSMD3.3	1494	CSMD3
chr8	113585781	1	A	CSMD3.3	832	CSMD3
chr8	113585804	0	G	CSMD3.3	1522	CSMD3
chr8	113585874	1	T	CSMD3.3	1547	CSMD3
chr8	113585919	1	G	CSMD3.3	1494	CSMD3
chr8	113599288	0	C	CSMD3.3	1135	CSMD3
chr8	113599344	0	A	CSMD3.3	2106	CSMD3
chr8	113599396	1	C	CSMD3.3	1072	CSMD3
chr8	113599424	0	C	CSMD3.3	699	CSMD3
chr8	113599460	1	T	CSMD3.3	2066	CSMD3
chr8	113599536	1	G	CSMD3.3	700	CSMD3
chr8	113649021	0	C	CSMD3.3	1859	CSMD3
chr8	113649121	0	G	CSMD3.3	906	CSMD3
chr8	113649135	1	G	CSMD3.3	1809	CSMD3
chr8	113649155	0	G	CSMD3.3	1472	CSMD3
chr8	113649214	1	C	CSMD3.3	851	CSMD3
chr8	113649270	1	G	CSMD3.3	1466	CSMD3
chr8	113650858	0	C	CSMD3.3	4	CSMD3
chr8	113650948	0	T	CSMD3.3	1756	CSMD3
chr8	113650971	1	A	CSMD3.3	1	CSMD3
chr8	113651016	0	G	CSMD3.3	867	CSMD3
chr8	113651061	1	G	CSMD3.3	1776	CSMD3
chr8	113651089	0	A	CSMD3.3	1427	CSMD3
chr8	113651127	1	G	CSMD3.3	894	CSMD3
chr8	113651203	1	T	CSMD3.3	1510	CSMD3
chr8	113657311	0	C	CSMD3.3	1436	CSMD3
chr8	113657424	0	C	CSMD3.3	37	CSMD3
chr8	113657425	1	T	CSMD3.3	1448	CSMD3
chr8	113657540	1	C	CSMD3.3	1759	CSMD3
chr8	113662274	0	A	CSMD3.3	6	CSMD3
chr8	113662401	0	G	CSMD3.3	645	CSMD3
chr8	113662408	1	G	CSMD3.3	5	CSMD3
chr8	113662462	0	T	CSMD3.3	982	CSMD3
chr8	113662491	1	G	CSMD3.3	615	CSMD3
chr8	113662541	0	G	CSMD3.3	1292	CSMD3
chr8	113662571	1	T	CSMD3.3	957	CSMD3
chr8	113662653	1	T	CSMD3.3	1290	CSMD3
chr8	113668360	0	C	CSMD3.3	9	CSMD3
chr8	113668418	0	C	CSMD3.3	1168	CSMD3
chr8	113668478	1	A	CSMD3.3	6	CSMD3
chr8	113668517	0	A	CSMD3.3	8	CSMD3
chr8	113668533	1	G	CSMD3.3	1128	CSMD3
chr8	113668628	1	A	CSMD3.3	16	CSMD3
chr8	113678460	0	T	CSMD3.3	921	CSMD3
chr8	113678566	0	A	CSMD3.3	1353	CSMD3
chr8	113678575	1	T	CSMD3.3	961	CSMD3
chr8	113678678	1	C	CSMD3.3	1326	CSMD3
chr8	113694650	0	C	CSMD3.3	153	CSMD3
chr8	113694713	0	C	CSMD3.3	1750	CSMD3
chr8	113694757	1	A	CSMD3.3	147	CSMD3
chr8	113694764	0	C	CSMD3.3	1235	CSMD3
chr8	113694832	1	A	CSMD3.3	1840	CSMD3
chr8	113694854	0	T	CSMD3.3	16	CSMD3
chr8	113694860	1	C	CSMD3.3	1246	CSMD3
chr8	113694968	1	A	CSMD3.3	12	CSMD3
chr8	113697582	0	C	CSMD3.3	637	CSMD3
chr8	113697686	0	A	CSMD3.3	1881	CSMD3
chr8	113697689	1	C	CSMD3.3	629	CSMD3
chr8	113697790	0	G	CSMD3.3	2154	CSMD3
chr8	113697802	1	A	CSMD3.3	1840	CSMD3
chr8	113697849	0	C	CSMD3.3	1798	CSMD3
chr8	113697902	1	C	CSMD3.3	2145	CSMD3
chr8	113697957	0	G	CSMD3.3	4	CSMD3
chr8	113697962	1	C	CSMD3.3	1761	CSMD3
chr8	113698093	1	C	CSMD3.3	25	CSMD3
chr8	113702074	0	G	CSMD3.3	2120	CSMD3
chr8	113702145	0	C	CSMD3.3	1683	CSMD3
chr8	113702187	1	C	CSMD3.3	2101	CSMD3
chr8	113702251	0	A	CSMD3.3	624	CSMD3
chr8	113702256	1	C	CSMD3.3	1713	CSMD3
chr8	113702363	1	T	CSMD3.3	618	CSMD3
chr8	113812369	0	C	CSMD3.4	945	CSMD3
chr8	113812463	0	T	CSMD3.4	1500	CSMD3
chr8	113812482	1	T	CSMD3.4	850	CSMD3
chr8	113812577	1	G	CSMD3.4	1493	CSMD3
chr8	113841893	0	A	CSMD3.4	1085	CSMD3
chr8	113841928	0	T	CSMD3.4	1696	CSMD3
chr8	113842011	1	T	CSMD3.4	1129	CSMD3
chr8	113842042	1	C	CSMD3.4	1690	CSMD3
chr8	113871326	0	C	CSMD3.4	450	CSMD3
chr8	113871374	0	C	CSMD3.4	999	CSMD3
chr8	113871436	1	G	CSMD3.4	490	CSMD3
chr8	113871473	0	A	CSMD3.4	70	CSMD3
chr8	113871484	1	C	CSMD3.4	1032	CSMD3
chr8	113871588	1	T	CSMD3.4	3	CSMD3
chr8	113933789	0	T	CSMD3.4	1557	CSMD3
chr8	113933891	0	A	CSMD3.4	833	CSMD3
chr8	113933902	1	T	CSMD3.4	1580	CSMD3
chr8	113933927	0	G	CSMD3.4	1067	CSMD3
chr8	113933975	1	C	CSMD3.4	827	CSMD3
chr8	113934046	1	C	CSMD3.4	1056	CSMD3
chr8	113959928	0	C	CSMD3.4	3	CSMD3
chr8	113960049	1	T	CSMD3.4	3	CSMD3
chr8	113960073	0	A	CSMD3.4	4	CSMD3
chr8	113960209	1	T	CSMD3.4	3	CSMD3
chr8	113966823	0	A	CSMD3.4	1784	CSMD3
chr8	113966931	0	T	CSMD3.4	5	CSMD3
chr8	113966935	1	G	CSMD3.4	1804	CSMD3
chr8	113967065	1	T	CSMD3.4	9	CSMD3
chr8	113987992	0	C	CSMD3.4	954	CSMD3
chr8	113988087	0	G	CSMD3.4	743	CSMD3
chr8	113988111	1	C	CSMD3.4	847	CSMD3
chr8	113988122	0	G	CSMD3.4	1497	CSMD3
chr8	113988192	1	G	CSMD3.4	644	CSMD3
chr8	113988220	0	C	CSMD3.4	836	CSMD3
chr8	113988236	1	G	CSMD3.4	1483	CSMD3
chr8	113988279	0	C	CSMD3.4	641	CSMD3
chr8	113988334	1	C	CSMD3.4	781	CSMD3
chr8	113988382	0	G	CSMD3.4	1	CSMD3
chr8	113988383	1	G	CSMD3.4	757	CSMD3
chr8	113988479	1	G	CSMD3.4	88	CSMD3
chr8	114031216	0	T	CSMD3.4	16	CSMD3
chr8	114031313	0	A	CSMD3.4	1263	CSMD3
chr8	114031331	1	T	CSMD3.4	11	CSMD3
chr8	114031388	0	G	CSMD3.4	1004	CSMD3
chr8	114031409	1	C	CSMD3.4	1238	CSMD3
chr8	114031501	1	A	CSMD3.4	1010	CSMD3
chr8	114110961	0	G	CSMD3.4	1325	CSMD3
chr8	114111074	0	C	CSMD3.4	1285	CSMD3
chr8	114111080	1	C	CSMD3.4	1334	CSMD3
chr8	114111175	0	C	CSMD3.4	9	CSMD3
chr8	114111179	1	A	CSMD3.4	1271	CSMD3
chr8	114111294	1	T	CSMD3.4	9	CSMD3
chr8	114185880	0	C	CSMD3.4	395	CSMD3
chr8	114185977	0	C	CSMD3.4	1636	CSMD3
chr8	114185984	1	C	CSMD3.4	403	CSMD3
chr8	114186069	0	C	CSMD3.4	1438	CSMD3
chr8	114186096	1	T	CSMD3.4	1648	CSMD3
chr8	114186182	1	T	CSMD3.4	1405	CSMD3
chr8	114290797	0	T	CSMD3.4	1683	CSMD3
chr8	114290904	0	A	CSMD3.4	2	CSMD3
chr8	114290914	1	G	CSMD3.4	1670	CSMD3
chr8	114291038	1	C	CSMD3.4	3	CSMD3
chr8	114326738	0	A	CSMD3.4	12	CSMD3
chr8	114326847	0	G	CSMD3.4	515	CSMD3
chr8	114326848	1	T	CSMD3.4	74	CSMD3
chr8	114326912	0	C	CSMD3.4	1200	CSMD3
chr8	114326960	1	A	CSMD3.4	537	CSMD3
chr8	114327004	0	C	CSMD3.4	1	CSMD3
chr8	114327021	1	T	CSMD3.4	1152	CSMD3
chr8	114327112	1	C	CSMD3.4	5	CSMD3
chr8	114388933	0	T	CSMD3.4	906	CSMD3
chr8	114389045	1	A	CSMD3.4	934	CSMD3
chr8	114448862	0	C	CSMD3.4	1557	CSMD3
chr8	114448962	0	T	CSMD3.4	1430	CSMD3
chr8	114448981	1	T	CSMD3.4	1461	CSMD3
chr8	114449053	0	C	CSMD3.4	1972	CSMD3
chr8	114449080	1	T	CSMD3.4	1456	CSMD3
chr8	114449175	1	T	CSMD3.4	1977	CSMD3
chr8	117859670	0	G	RAD21	1036	RAD21
chr8	117859783	0	T	RAD21	1894	RAD21
chr8	117859789	1	G	RAD21	976	RAD21
chr8	117859896	0	C	RAD21	35	RAD21
chr8	117859903	1	A	RAD21	1820	RAD21
chr8	117859987	1	G	RAD21	38	RAD21
chr8	117861112	0	C	RAD21	1253	RAD21
chr8	117861215	0	T	RAD21	2108	RAD21
chr8	117861218	1	G	RAD21	1176	RAD21
chr8	117861329	1	C	RAD21	2166	RAD21
chr8	117862818	0	T	RAD21	1892	RAD21
chr8	117862930	0	A	RAD21	421	RAD21
chr8	117862935	1	C	RAD21	1880	RAD21
chr8	117862985	0	C	RAD21	9	RAD21
chr8	117863006	1	G	RAD21	420	RAD21
chr8	117863080	1	A	RAD21	7	RAD21
chr8	117864153	0	T	RAD21	1242	RAD21
chr8	117864263	0	T	RAD21	764	RAD21
chr8	117864269	1	A	RAD21	1333	RAD21
chr8	117864361	1	A	RAD21	740	RAD21
chr8	117864765	0	G	RAD21	1298	RAD21
chr8	117864836	0	C	RAD21	641	RAD21
chr8	117864870	1	C	RAD21	1341	RAD21
chr8	117864886	0	C	RAD21	418	RAD21
chr8	117864930	1	A	RAD21	742	RAD21
chr8	117865003	1	G	RAD21	447	RAD21
chr8	117866395	0	T	RAD21	5	RAD21
chr8	117866509	0	G	RAD21	1051	RAD21
chr8	117866511	1	C	RAD21	5	RAD21
chr8	117866562	0	C	RAD21	1825	RAD21
chr8	117866624	1	G	RAD21	1172	RAD21
chr8	117866657	0	T	RAD21	2145	RAD21
chr8	117866666	1	C	RAD21	1942	RAD21
chr8	117866768	1	A	RAD21	2150	RAD21
chr8	117868370	0	G	RAD21	1793	RAD21
chr8	117868471	0	T	RAD21	847	RAD21
chr8	117868488	1	T	RAD21	1774	RAD21
chr8	117868588	1	C	RAD21	819	RAD21
chr8	117868852	0	C	RAD21	136	RAD21
chr8	117868901	0	C	RAD21	985	RAD21
chr8	117868969	1	C	RAD21	211	RAD21
chr8	117868987	0	C	RAD21	6	RAD21
chr8	117869006	1	G	RAD21	984	RAD21
chr8	117869064	1	A	RAD21	1	RAD21
chr8	117869485	0	A	RAD21	4	RAD21
chr8	117869594	0	G	RAD21	1061	RAD21
chr8	117869598	1	G	RAD21	12	RAD21
chr8	117869687	0	C	RAD21	19	RAD21
chr8	117869702	1	T	RAD21	1100	RAD21
chr8	117869801	1	G	RAD21	6	RAD21
chr8	117870546	0	A	RAD21	4	RAD21
chr8	117870624	0	C	RAD21	156	RAD21
chr8	117870663	1	G	RAD21	4	RAD21
chr8	117870679	0	C	RAD21	18	RAD21
chr8	117870706	1	G	RAD21	126	RAD21
chr8	117870797	1	T	RAD21	20	RAD21
chr8	117874055	0	A	RAD21	2357	RAD21
chr8	117874164	0	G	RAD21	1133	RAD21
chr8	117874172	1	A	RAD21	2359	RAD21
chr8	117874281	1	G	RAD21	1115	RAD21
chr8	117875295	0	C	RAD21	1728	RAD21
chr8	117875402	0	C	RAD21	2132	RAD21
chr8	117875404	1	T	RAD21	1727	RAD21
chr8	117875499	0	C	RAD21	7	RAD21
chr8	117875517	1	T	RAD21	2134	RAD21
chr8	117875614	1	C	RAD21	5	RAD21
chr8	117878745	0	A	RAD21	2250	RAD21
chr8	117878849	0	G	RAD21	1195	RAD21
chr8	117878865	1	C	RAD21	2246	RAD21
chr8	117878967	1	A	RAD21	1165	RAD21
chr9	5021949	0	G	JAK2	1057	JAK2
chr9	5022055	0	G	JAK2	1444	JAK2
chr9	5022064	1	C	JAK2	1117	JAK2
chr9	5022154	0	C	JAK2	1557	JAK2
chr9	5022167	1	G	JAK2	1700	JAK2
chr9	5022267	1	G	JAK2	1471	JAK2
chr9	5029729	0	T	JAK2	66	JAK2
chr9	5029813	0	C	JAK2	476	JAK2
chr9	5029842	1	T	JAK2	63	JAK2
chr9	5029895	0	C	JAK2	9	JAK2
chr9	5029926	1	A	JAK2	432	JAK2
chr9	5030006	1	G	JAK2	13	JAK2
chr9	5044379	0	C	JAK2	44	JAK2
chr9	5044492	0	A	JAK2	12	JAK2
chr9	5044493	1	C	JAK2	43	JAK2
chr9	5044611	1	G	JAK2	9	JAK2
chr9	5050657	0	A	JAK2	1837	JAK2
chr9	5050732	0	A	JAK2	1453	JAK2
chr9	5050767	1	T	JAK2	1778	JAK2
chr9	5050830	0	A	JAK2	3	JAK2
chr9	5050845	1	G	JAK2	1407	JAK2
chr9	5050944	1	C	JAK2	1	JAK2
chr9	5054475	0	A	JAK2	74	JAK2
chr9	5054580	0	C	JAK2	961	JAK2
chr9	5054591	1	C	JAK2	35	JAK2
chr9	5054669	0	A	JAK2	1040	JAK2
chr9	5054685	1	C	JAK2	964	JAK2
chr9	5054772	0	C	JAK2	1565	JAK2
chr9	5054776	1	A	JAK2	1089	JAK2
chr9	5054876	0	A	JAK2	0	JAK2
chr9	5054877	1	C	JAK2	1499	JAK2
chr9	5054981	1	T	JAK2	41	JAK2
chr9	5055642	0	T	JAK2	16	JAK2
chr9	5055695	0	T	JAK2	129	JAK2
chr9	5055755	1	T	JAK2	1	JAK2
chr9	5055764	0	C	JAK2	1	JAK2
chr9	5055797	1	G	JAK2	133	JAK2
chr9	5055876	1	T	JAK2	1	JAK2
chr9	5064862	0	C	JAK2	669	JAK2
chr9	5064919	0	T	JAK2	1406	JAK2
chr9	5064975	1	C	JAK2	667	JAK2
chr9	5064984	0	A	JAK2	1588	JAK2
chr9	5065033	1	C	JAK2	1456	JAK2
chr9	5065093	1	A	JAK2	1543	JAK2
chr9	5066622	0	G	JAK2	974	JAK2
chr9	5066681	0	G	JAK2	1048	JAK2
chr9	5066733	0	G	JAK2	30	JAK2
chr9	5066739	1	C	JAK2	984	JAK2
chr9	5066782	1	C	JAK2	1196	JAK2
chr9	5066842	1	C	JAK2	29	JAK2
chr9	5068986	0	C	JAK2	14	JAK2
chr9	5069046	0	C	JAK2	682	JAK2
chr9	5069085	1	C	JAK2	5	JAK2
chr9	5069149	0	C	JAK2	272	JAK2
chr9	5069151	1	G	JAK2	684	JAK2
chr9	5069253	1	G	JAK2	305	JAK2
chr9	5069886	0	T	JAK2	540	JAK2
chr9	5070000	0	C	JAK2	0	JAK2
chr9	5070004	1	T	JAK2	538	JAK2
chr9	5070117	1	T	JAK2	1	JAK2
chr9	5072450	0	C	JAK2	1424	JAK2
chr9	5072552	0	G	JAK2	2297	JAK2
chr9	5072553	1	G	JAK2	1546	JAK2
chr9	5072669	1	A	JAK2	2283	JAK2
chr9	5073615	0	C	JAK2	1451	JAK2
chr9	5073714	0	C	JAK2	241	JAK2
chr9	5073731	1	C	JAK2	1549	JAK2
chr9	5073746	0	T	JAK2	1860	JAK2
chr9	5073803	1	C	JAK2	243	JAK2
chr9	5073863	1	T	JAK2	1842	JAK2
chr9	5077372	0	G	JAK2	0	JAK2
chr9	5077465	0	A	JAK2	3	JAK2
chr9	5077479	1	T	JAK2	0	JAK2
chr9	5077486	0	C	JAK2	6	JAK2
chr9	5077548	1	G	JAK2	0	JAK2
chr9	5077560	0	G	JAK2	2	JAK2
chr9	5077567	1	C	JAK2	1	JAK2
chr9	5077678	1	G	JAK2	0	JAK2
chr9	5078259	0	G	JAK2	6	JAK2
chr9	5078309	0	G	JAK2	727	JAK2
chr9	5078353	1	G	JAK2	9	JAK2
chr9	5078388	0	C	JAK2	1649	JAK2
chr9	5078406	1	G	JAK2	737	JAK2
chr9	5078502	1	A	JAK2	1651	JAK2
chr9	5080207	0	C	JAK2	1580	JAK2
chr9	5080311	0	T	JAK2	1781	JAK2
chr9	5080320	1	C	JAK2	1438	JAK2
chr9	5080420	1	G	JAK2	1761	JAK2
chr9	5080509	0	C	JAK2	568	JAK2
chr9	5080591	0	C	JAK2	708	JAK2
chr9	5080625	1	A	JAK2	536	JAK2
chr9	5080705	1	T	JAK2	766	JAK2
chr9	5081703	0	A	JAK2	1559	JAK2
chr9	5081804	0	C	JAK2	1810	JAK2
chr9	5081813	1	T	JAK2	1564	JAK2
chr9	5081920	1	G	JAK2	1942	JAK2
chr9	5089653	0	C	JAK2	0	JAK2
chr9	5089728	0	G	JAK2	1799	JAK2
chr9	5089769	1	A	JAK2	1015	JAK2
chr9	5089788	0	G	JAK2	1435	JAK2
chr9	5089846	1	G	JAK2	1742	JAK2
chr9	5089903	1	G	JAK2	1445	JAK2
chr9	5090440	0	T	JAK2	18	JAK2
chr9	5090535	0	A	JAK2	28	JAK2
chr9	5090552	1	C	JAK2	1	JAK2
chr9	5090628	1	A	JAK2	29	JAK2
chr9	5090684	0	A	JAK2	23	JAK2
chr9	5090795	0	T	JAK2	1231	JAK2
chr9	5090799	1	T	JAK2	59	JAK2
chr9	5090843	0	A	JAK2	3	JAK2
chr9	5090902	1	C	JAK2	1220	JAK2
chr9	5090949	1	C	JAK2	23	JAK2
chr9	5122972	0	C	JAK2	1886	JAK2
chr9	5123080	0	G	JAK2	1467	JAK2
chr9	5123081	1	A	JAK2	1827	JAK2
chr9	5123195	1	A	JAK2	1477	JAK2
chr9	5126289	0	A	JAK2	14	JAK2
chr9	5126389	0	G	JAK2	2414	JAK2
chr9	5126401	1	G	JAK2	11	JAK2
chr9	5126501	1	C	JAK2	2426	JAK2
chr9	5126655	0	T	JAK2	2423	JAK2
chr9	5126720	0	G	JAK2	1639	JAK2
chr9	5126774	1	G	JAK2	2374	JAK2
chr9	5126831	1	G	JAK2	1623	JAK2
chr9	21802705	0	G	MTAP	10	MTAP
chr9	21802778	1	A	MTAP	10	MTAP
chr9	21802934	0	G	MTAP	9	MTAP
chr9	21803038	1	A	MTAP	9	MTAP
chr9	21815348	0	T	MTAP	12	MTAP
chr9	21815445	0	G	MTAP	28	MTAP
chr9	21815459	1	G	MTAP	5	MTAP
chr9	21815463	0	A	MTAP	1645	MTAP
chr9	21815517	1	A	MTAP	29	MTAP
chr9	21815565	1	T	MTAP	1646	MTAP
chr9	21816627	0	A	MTAP	1202	MTAP
chr9	21816727	0	A	MTAP	155	MTAP
chr9	21816746	1	A	MTAP	1204	MTAP
chr9	21816840	1	A	MTAP	159	MTAP
chr9	21817942	0	C	MTAP	1457	MTAP
chr9	21818004	0	G	MTAP	1315	MTAP
chr9	21818060	1	C	MTAP	1453	MTAP
chr9	21818122	0	A	MTAP	1772	MTAP
chr9	21818123	1	T	MTAP	1307	MTAP
chr9	21818241	1	G	MTAP	1695	MTAP
chr9	21837840	0	C	MTAP	1504	MTAP
chr9	21837923	0	C	MTAP	1902	MTAP
chr9	21837942	1	G	MTAP	1393	MTAP
chr9	21838038	1	G	MTAP	1846	MTAP
chr9	21854603	0	T	MTAP	1160	MTAP
chr9	21854713	0	C	MTAP	1212	MTAP
chr9	21854722	1	A	MTAP	1161	MTAP
chr9	21854792	0	G	MTAP	1283	MTAP
chr9	21854833	1	G	MTAP	1085	MTAP
chr9	21854892	1	C	MTAP	1256	MTAP
chr9	21856053	0	C	MTAP	5	MTAP
chr9	21856136	0	C	MTAP	626	MTAP
chr9	21856161	1	A	MTAP	4	MTAP
chr9	21856223	1	G	MTAP	674	MTAP
chr9	21859269	0	T	MTAP	1663	MTAP
chr9	21859380	0	C	MTAP	1108	MTAP
chr9	21859383	1	A	MTAP	1547	MTAP
chr9	21859495	1	C	MTAP	1111	MTAP
chr9	21861952	0	A	MTAP	853	MTAP
chr9	21862053	1	T	MTAP	903	MTAP
chr9	21930964	0	A	MTAP	918	MTAP
chr9	21931034	0	G	MTAP	1814	MTAP
chr9	21931083	1	T	MTAP	942	MTAP
chr9	21931138	1	C	MTAP	1803	MTAP
chr9	21939153	0	C	MTAP	1149	MTAP
chr9	21939288	1	A	MTAP	1260	MTAP
chr9	21940885	0	C	MTAP	1285	MTAP
chr9	21940996	0	C	MTAP	0	MTAP
chr9	21941000	1	G	MTAP	1350	MTAP
chr9	21941113	1	T	MTAP	0	MTAP
chr10	50666825	0	G	ERCC6/PGBD3	1277	ERCC6
chr10	50666933	0	C	ERCC6/PGBD3	1763	ERCC6
chr10	50666938	1	G	ERCC6/PGBD3	1223	ERCC6
chr10	50667050	0	C	ERCC6/PGBD3	1785	ERCC6
chr10	50667052	1	T	ERCC6/PGBD3	1791	ERCC6
chr10	50667147	0	A	ERCC6/PGBD3	1241	ERCC6
chr10	50667169	1	T	ERCC6/PGBD3	1559	ERCC6
chr10	50667239	0	C	ERCC6/PGBD3	974	ERCC6
chr10	50667266	1	T	ERCC6/PGBD3	1218	ERCC6
chr10	50667356	1	A	ERCC6/PGBD3	1054	ERCC6
chr10	50668396	0	A	ERCC6/PGBD3	1398	ERCC6
chr10	50668450	0	G	ERCC6/PGBD3	579	ERCC6
chr10	50668512	1	G	ERCC6/PGBD3	1393	ERCC6
chr10	50668567	1	C	ERCC6/PGBD3	578	ERCC6
chr10	50669353	0	A	ERCC6/PGBD3	1356	ERCC6
chr10	50669376	0	A	ERCC6/PGBD3	826	ERCC6
chr10	50669447	1	G	ERCC6/PGBD3	1278	ERCC6
chr10	50669458	0	A	ERCC6/PGBD3	1376	ERCC6
chr10	50669495	1	C	ERCC6/PGBD3	853	ERCC6
chr10	50669545	0	T	ERCC6/PGBD3	1354	ERCC6
chr10	50669584	1	A	ERCC6/PGBD3	1375	ERCC6
chr10	50669645	1	G	ERCC6/PGBD3	1510	ERCC6
chr10	50678205	0	G	ERCC6/PGBD3	556	ERCC6
chr10	50678273	0	G	ERCC6/PGBD3	1109	ERCC6
chr10	50678297	1	C	ERCC6/PGBD3	479	ERCC6
chr10	50678314	0	T	ERCC6/PGBD3	1115	ERCC6
chr10	50678371	1	C	ERCC6/PGBD3	995	ERCC6
chr10	50678389	0	G	ERCC6/PGBD3	1575	ERCC6
chr10	50678430	1	T	ERCC6/PGBD3	1046	ERCC6
chr10	50678444	0	G	ERCC6/PGBD3	13	ERCC6
chr10	50678507	1	C	ERCC6/PGBD3	1504	ERCC6
chr10	50678545	0	G	ERCC6/PGBD3	399	ERCC6
chr10	50678561	1	C	ERCC6/PGBD3	676	ERCC6
chr10	50678654	0	C	ERCC6/PGBD3	679	ERCC6
chr10	50678659	1	C	ERCC6/PGBD3	495	ERCC6
chr10	50678758	0	A	ERCC6/PGBD3	689	ERCC6
chr10	50678768	1	C	ERCC6/PGBD3	657	ERCC6
chr10	50678806	0	G	ERCC6/PGBD3	751	ERCC6
chr10	50678873	1	C	ERCC6/PGBD3	648	ERCC6
chr10	50678917	0	T	ERCC6/PGBD3	144	ERCC6
chr10	50678921	1	C	ERCC6/PGBD3	711	ERCC6
chr10	50678993	0	C	ERCC6/PGBD3	8	ERCC6
chr10	50679038	1	G	ERCC6/PGBD3	62	ERCC6
chr10	50679049	0	C	ERCC6/PGBD3	355	ERCC6
chr10	50679083	1	T	ERCC6/PGBD3	23	ERCC6
chr10	50679099	0	A	ERCC6/PGBD3	16	ERCC6
chr10	50679123	1	G	ERCC6/PGBD3	408	ERCC6
chr10	50679146	0	A	ERCC6/PGBD3	13	ERCC6
chr10	50679183	1	T	ERCC6/PGBD3	66	ERCC6
chr10	50679262	1	G	ERCC6/PGBD3	110	ERCC6
chr10	50680383	0	G	ERCC6/PGBD3	1456	ERCC6
chr10	50680479	0	T	ERCC6/PGBD3	1400	ERCC6
chr10	50680481	1	C	ERCC6/PGBD3	1455	ERCC6
chr10	50680598	1	C	ERCC6/PGBD3	0	ERCC6
chr10	50680881	0	G	ERCC6/PGBD3	937	ERCC6
chr10	50680982	0	T	ERCC6/PGBD3	1053	ERCC6
chr10	50680987	1	C	ERCC6/PGBD3	915	ERCC6
chr10	50681086	0	A	ERCC6/PGBD3	1160	ERCC6
chr10	50681089	1	C	ERCC6/PGBD3	1008	ERCC6
chr10	50681203	1	G	ERCC6/PGBD3	1202	ERCC6
chr10	50681501	0	C	ERCC6/PGBD3	1154	ERCC6
chr10	50681566	0	G	ERCC6/PGBD3	1549	ERCC6
chr10	50681621	1	G	ERCC6/PGBD3	1065	ERCC6
chr10	50681681	1	C	ERCC6/PGBD3	1549	ERCC6
chr10	50682035	0	G	ERCC6/PGBD3	912	ERCC6
chr10	50682101	0	C	ERCC6/PGBD3	942	ERCC6
chr10	50682127	1	C	ERCC6/PGBD3	891	ERCC6
chr10	50682215	0	A	ERCC6/PGBD3	1366	ERCC6
chr10	50682216	1	G	ERCC6/PGBD3	897	ERCC6
chr10	50682334	1	A	ERCC6/PGBD3	1362	ERCC6
chr10	50684220	0	G	ERCC6/PGBD3	597	ERCC6
chr10	50684316	0	T	ERCC6/PGBD3	337	ERCC6
chr10	50684320	1	C	ERCC6/PGBD3	662	ERCC6
chr10	50684434	1	C	ERCC6/PGBD3	331	ERCC6
chr10	50686374	0	C	ERCC6/PGBD3	1523	ERCC6
chr10	50686452	0	C	ERCC6/PGBD3	1889	ERCC6
chr10	50686480	1	C	ERCC6/PGBD3	1534	ERCC6
chr10	50686565	1	G	ERCC6/PGBD3	1923	ERCC6
chr10	50690672	0	T	ERCC6/PGBD3	996	ERCC6
chr10	50690741	0	G	ERCC6/PGBD3	844	ERCC6
chr10	50690786	1	G	ERCC6/PGBD3	1016	ERCC6
chr10	50690800	0	G	ERCC6/PGBD3	1030	ERCC6
chr10	50690851	1	T	ERCC6/PGBD3	890	ERCC6
chr10	50690900	0	G	ERCC6/PGBD3	2706	ERCC6
chr10	50690910	1	C	ERCC6/PGBD3	1022	ERCC6
chr10	50691019	1	G	ERCC6/PGBD3	2705	ERCC6
chr10	50691306	0	T	ERCC6/PGBD3	1640	ERCC6
chr10	50691407	0	G	ERCC6/PGBD3	1729	ERCC6
chr10	50691424	1	G	ERCC6/PGBD3	1647	ERCC6
chr10	50691499	0	G	ERCC6/PGBD3	1001	ERCC6
chr10	50691527	1	T	ERCC6/PGBD3	1779	ERCC6
chr10	50691614	1	T	ERCC6/PGBD3	1008	ERCC6
chr10	50701133	0	A	ERCC6/PGBD3	1577	ERCC6
chr10	50701208	0	G	ERCC6/PGBD3	1319	ERCC6
chr10	50701252	1	T	ERCC6/PGBD3	1453	ERCC6
chr10	50701325	1	C	ERCC6/PGBD3	1363	ERCC6
chr10	50708529	0	C	ERCC6/PGBD3	1491	ERCC6
chr10	50708636	0	A	ERCC6/PGBD3	1576	ERCC6
chr10	50708638	1	G	ERCC6/PGBD3	1532	ERCC6
chr10	50708748	0	A	ERCC6/PGBD3	2120	ERCC6
chr10	50708753	1	A	ERCC6/PGBD3	1353	ERCC6
chr10	50708866	1	G	ERCC6/PGBD3	2140	ERCC6
chr10	50713909	0	G	ERCC6/PGBD3	2296	ERCC6
chr10	50714026	0	T	ERCC6/PGBD3	1899	ERCC6
chr10	50714027	1	C	ERCC6/PGBD3	2308	ERCC6
chr10	50714146	1	C	ERCC6/PGBD3	2023	ERCC6
chr10	50723337	0	G	ERCC6/PGBD3	1313	ERCC6
chr10	50723411	0	C	ERCC6/PGBD3	1358	ERCC6
chr10	50723452	1	T	ERCC6/PGBD3	1259	ERCC6
chr10	50723473	0	C	ERCC6/PGBD3	542	ERCC6
chr10	50723528	1	C	ERCC6/PGBD3	1323	ERCC6
chr10	50723581	0	T	ERCC6/PGBD3	1013	ERCC6
chr10	50723591	1	G	ERCC6/PGBD3	483	ERCC6
chr10	50723696	0	A	ERCC6/PGBD3	754	ERCC6
chr10	50723701	1	A	ERCC6/PGBD3	927	ERCC6
chr10	50723798	0	C	ERCC6/PGBD3	553	ERCC6
chr10	50723809	1	T	ERCC6/PGBD3	744	ERCC6
chr10	50723868	0	C	ERCC6/PGBD3	790	ERCC6
chr10	50723909	1	C	ERCC6/PGBD3	570	ERCC6
chr10	50723929	0	C	ERCC6/PGBD3	637	ERCC6
chr10	50723957	1	G	ERCC6/PGBD3	836	ERCC6
chr10	50724034	0	C	ERCC6/PGBD3	439	ERCC6
chr10	50724038	1	C	ERCC6/PGBD3	679	ERCC6
chr10	50724128	0	C	ERCC6/PGBD3	452	ERCC6
chr10	50724146	1	G	ERCC6/PGBD3	465	ERCC6
chr10	50724240	0	A	ERCC6/PGBD3	492	ERCC6
chr10	50724241	1	A	ERCC6/PGBD3	398	ERCC6
chr10	50724291	0	G	ERCC6/PGBD3	610	ERCC6
chr10	50724357	1	G	ERCC6/PGBD3	430	ERCC6
chr10	50724408	0	G	ERCC6/PGBD3	856	ERCC6
chr10	50724409	1	C	ERCC6/PGBD3	576	ERCC6
chr10	50724481	0	G	ERCC6/PGBD3	446	ERCC6
chr10	50724522	1	A	ERCC6/PGBD3	835	ERCC6
chr10	50724566	0	G	ERCC6/PGBD3	539	ERCC6
chr10	50724568	1	C	ERCC6/PGBD3	436	ERCC6
chr10	50724644	0	G	ERCC6/PGBD3	823	ERCC6
chr10	50724685	1	A	ERCC6/PGBD3	490	ERCC6
chr10	50724750	0	G	ERCC6/PGBD3	489	ERCC6
chr10	50724751	1	G	ERCC6/PGBD3	852	ERCC6
chr10	50724791	0	C	ERCC6/PGBD3	663	ERCC6
chr10	50724867	1	T	ERCC6/PGBD3	493	ERCC6
chr10	50724889	0	G	ERCC6/PGBD3	835	ERCC6
chr10	50724908	1	C	ERCC6/PGBD3	668	ERCC6
chr10	50724994	0	G	ERCC6/PGBD3	954	ERCC6
chr10	50725001	1	G	ERCC6/PGBD3	955	ERCC6
chr10	50725031	0	C	ERCC6/PGBD3	751	ERCC6
chr10	50725107	1	G	ERCC6/PGBD3	1017	ERCC6
chr10	50725131	0	T	ERCC6/PGBD3	1050	ERCC6
chr10	50725144	1	C	ERCC6/PGBD3	788	ERCC6
chr10	50725245	1	G	ERCC6/PGBD3	1088	ERCC6
chr10	50732042	0	A	ERCC6/PGBD3	985	ERCC6
chr10	50732107	0	C	ERCC6/PGBD3	874	ERCC6
chr10	50732161	1	C	ERCC6/PGBD3	922	ERCC6
chr10	50732219	0	C	ERCC6/PGBD3	354	ERCC6
chr10	50732224	1	G	ERCC6/PGBD3	905	ERCC6
chr10	50732292	0	A	ERCC6/PGBD3	660	ERCC6
chr10	50732315	1	C	ERCC6/PGBD3	216	ERCC6
chr10	50732374	0	C	ERCC6/PGBD3	408	ERCC6
chr10	50732400	1	A	ERCC6/PGBD3	584	ERCC6
chr10	50732467	0	T	ERCC6/PGBD3	908	ERCC6
chr10	50732468	1	C	ERCC6/PGBD3	410	ERCC6
chr10	50732536	0	G	ERCC6/PGBD3	1110	ERCC6
chr10	50732579	1	T	ERCC6/PGBD3	846	ERCC6
chr10	50732614	0	G	ERCC6/PGBD3	658	ERCC6
chr10	50732655	1	T	ERCC6/PGBD3	1218	ERCC6
chr10	50732675	0	T	ERCC6/PGBD3	379	ERCC6
chr10	50732729	1	A	ERCC6/PGBD3	741	ERCC6
chr10	50732767	0	C	ERCC6/PGBD3	847	ERCC6
chr10	50732796	1	A	ERCC6/PGBD3	435	ERCC6
chr10	50732884	1	A	ERCC6/PGBD3	947	ERCC6
chr10	50736410	0	A	ERCC6/PGBD3	1971	ERCC6
chr10	50736495	0	T	ERCC6/PGBD3	1181	ERCC6
chr10	50736529	1	G	ERCC6/PGBD3	1975	ERCC6
chr10	50736601	1	C	ERCC6/PGBD3	1246	ERCC6
chr10	50738723	0	T	ERCC6/PGBD3	83	ERCC6
chr10	50738801	0	T	ERCC6/PGBD3	1276	ERCC6
chr10	50738834	1	G	ERCC6/PGBD3	89	ERCC6
chr10	50738889	0	G	ERCC6/PGBD3	0	ERCC6
chr10	50738906	1	G	ERCC6/PGBD3	1370	ERCC6
chr10	50739003	1	G	ERCC6/PGBD3	0	ERCC6
chr10	50740548	0	T	ERCC6/PGBD3	566	ERCC6
chr10	50740620	0	T	ERCC6/PGBD3	483	ERCC6
chr10	50740666	1	A	ERCC6/PGBD3	443	ERCC6
chr10	50740669	0	G	ERCC6/PGBD3	426	ERCC6
chr10	50740712	1	T	ERCC6/PGBD3	335	ERCC6
chr10	50740742	0	A	ERCC6/PGBD3	799	ERCC6
chr10	50740777	1	A	ERCC6/PGBD3	388	ERCC6
chr10	50740788	0	T	ERCC6/PGBD3	820	ERCC6
chr10	50740864	1	A	ERCC6/PGBD3	833	ERCC6
chr10	50740873	0	G	ERCC6/PGBD3	714	ERCC6
chr10	50740902	1	C	ERCC6/PGBD3	937	ERCC6
chr10	50740988	0	T	ERCC6/PGBD3	2	ERCC6
chr10	50740993	1	G	ERCC6/PGBD3	873	ERCC6
chr10	50741102	1	G	ERCC6/PGBD3	44	ERCC6
chr10	69881165	0	A	MYPN	769	MYPN
chr10	69881275	0	G	MYPN	886	MYPN
chr10	69881282	1	C	MYPN	694	MYPN
chr10	69881389	0	C	MYPN	960	MYPN
chr10	69881390	1	C	MYPN	757	MYPN
chr10	69881500	0	C	MYPN	269	MYPN
chr10	69881504	1	T	MYPN	1012	MYPN
chr10	69881588	0	C	MYPN	1291	MYPN
chr10	69881618	1	T	MYPN	231	MYPN
chr10	69881701	0	G	MYPN	776	MYPN
chr10	69881708	1	A	MYPN	1350	MYPN
chr10	69881817	0	A	MYPN	926	MYPN
chr10	69881822	1	T	MYPN	798	MYPN
chr10	69881863	0	A	MYPN	516	MYPN
chr10	69881936	1	T	MYPN	962	MYPN
chr10	69881972	0	G	MYPN	333	MYPN
chr10	69881979	1	G	MYPN	610	MYPN
chr10	69882069	0	G	MYPN	475	MYPN
chr10	69882078	1	A	MYPN	341	MYPN
chr10	69882167	1	C	MYPN	537	MYPN
chr10	69896387	0	A	MYPN	1234	MYPN
chr10	69896491	0	A	MYPN	0	MYPN
chr10	69896492	1	A	MYPN	1325	MYPN
chr10	69896602	1	T	MYPN	0	MYPN
chr10	69902665	0	C	MYPN	1908	MYPN
chr10	69902751	0	G	MYPN	1226	MYPN
chr10	69902770	0	C	MYPN	1094	MYPN
chr10	69902782	1	G	MYPN	1932	MYPN
chr10	69902842	1	G	MYPN	1373	MYPN
chr10	69902859	0	G	MYPN	871	MYPN
chr10	69902883	1	A	MYPN	1070	MYPN
chr10	69902977	1	A	MYPN	889	MYPN
chr10	69905187	0	A	MYPN	1620	MYPN
chr10	69905268	0	A	MYPN	1137	MYPN
chr10	69905301	1	T	MYPN	1678	MYPN
chr10	69905365	1	A	MYPN	1132	MYPN
chr10	69908030	0	G	MYPN	628	MYPN
chr10	69908128	0	G	MYPN	810	MYPN
chr10	69908145	1	C	MYPN	654	MYPN
chr10	69908173	0	A	MYPN	224	MYPN
chr10	69908222	1	C	MYPN	631	MYPN
chr10	69908289	1	C	MYPN	226	MYPN
chr10	69909747	0	A	MYPN	1971	MYPN
chr10	69909844	0	C	MYPN	86	MYPN
chr10	69909851	1	G	MYPN	1918	MYPN
chr10	69909961	1	G	MYPN	87	MYPN
chr10	69918194	0	C	MYPN	2018	MYPN
chr10	69918265	0	C	MYPN	26	MYPN
chr10	69918309	1	C	MYPN	1948	MYPN
chr10	69918360	1	C	MYPN	26	MYPN
chr10	69921391	0	G	MYPN	1199	MYPN
chr10	69921464	0	C	MYPN	2	MYPN
chr10	69921503	1	G	MYPN	1092	MYPN
chr10	69921569	1	A	MYPN	3	MYPN
chr10	69925436	0	C	MYPN	1044	MYPN
chr10	69925504	0	C	MYPN	1233	MYPN
chr10	69925547	1	G	MYPN	1216	MYPN
chr10	69925612	1	G	MYPN	1290	MYPN
chr10	69925964	0	C	MYPN	678	MYPN
chr10	69926073	0	C	MYPN	718	MYPN
chr10	69926080	1	C	MYPN	694	MYPN
chr10	69926164	0	C	MYPN	740	MYPN
chr10	69926193	1	T	MYPN	609	MYPN
chr10	69926253	0	C	MYPN	625	MYPN
chr10	69926274	1	A	MYPN	515	MYPN
chr10	69926284	0	T	MYPN	1073	MYPN
chr10	69926338	1	G	MYPN	614	MYPN
chr10	69926381	0	C	MYPN	1032	MYPN
chr10	69926405	1	T	MYPN	1101	MYPN
chr10	69926496	1	T	MYPN	1142	MYPN
chr10	69933785	0	C	MYPN	811	MYPN
chr10	69933874	0	C	MYPN	964	MYPN
chr10	69933903	1	C	MYPN	727	MYPN
chr10	69933982	0	G	MYPN	1040	MYPN
chr10	69933987	1	C	MYPN	1035	MYPN
chr10	69934088	0	T	MYPN	1132	MYPN
chr10	69934093	1	C	MYPN	866	MYPN
chr10	69934184	0	T	MYPN	680	MYPN
chr10	69934187	1	A	MYPN	1148	MYPN
chr10	69934294	0	T	MYPN	822	MYPN
chr10	69934306	1	T	MYPN	702	MYPN
chr10	69934409	0	T	MYPN	133	MYPN
chr10	69934416	1	A	MYPN	857	MYPN
chr10	69934522	1	C	MYPN	230	MYPN
chr10	69935017	0	C	MYPN	283	MYPN
chr10	69935077	0	C	MYPN	1574	MYPN
chr10	69935120	1	C	MYPN	340	MYPN
chr10	69935162	0	G	MYPN	1628	MYPN
chr10	69935190	1	C	MYPN	1458	MYPN
chr10	69935280	1	G	MYPN	1754	MYPN
chr10	69948620	0	C	MYPN	618	MYPN
chr10	69948723	0	G	MYPN	2019	MYPN
chr10	69948734	1	G	MYPN	611	MYPN
chr10	69948819	0	T	MYPN	1358	MYPN
chr10	69948830	1	G	MYPN	1968	MYPN
chr10	69948936	1	G	MYPN	1365	MYPN
chr10	69954079	0	A	MYPN	2887	MYPN
chr10	69954191	0	T	MYPN	2588	MYPN
chr10	69954194	1	G	MYPN	2935	MYPN
chr10	69954309	1	A	MYPN	2589	MYPN
chr10	69955121	0	C	MYPN	1994	MYPN
chr10	69955235	0	T	MYPN	2158	MYPN
chr10	69955238	1	T	MYPN	1948	MYPN
chr10	69955349	1	G	MYPN	2161	MYPN
chr10	69957041	0	A	MYPN	2054	MYPN
chr10	69957129	0	A	MYPN	1893	MYPN
chr10	69957160	1	T	MYPN	2044	MYPN
chr10	69957244	0	C	MYPN	58	MYPN
chr10	69957250	1	C	MYPN	1859	MYPN
chr10	69957378	1	C	MYPN	55	MYPN
chr10	69959085	0	G	MYPN	1191	MYPN
chr10	69959187	0	T	MYPN	1978	MYPN
chr10	69959197	1	A	MYPN	1150	MYPN
chr10	69959287	0	A	MYPN	1442	MYPN
chr10	69959303	1	A	MYPN	2063	MYPN
chr10	69959405	1	C	MYPN	1458	MYPN
chr10	69961585	0	G	MYPN	2139	MYPN
chr10	69961627	0	C	MYPN	1529	MYPN
chr10	69961700	1	T	MYPN	2124	MYPN
chr10	69961710	0	G	MYPN	1228	MYPN
chr10	69961737	1	C	MYPN	1506	MYPN
chr10	69961825	1	G	MYPN	1378	MYPN
chr10	69966486	0	C	MYPN	1986	MYPN
chr10	69966567	0	C	MYPN	1776	MYPN
chr10	69966602	1	G	MYPN	1979	MYPN
chr10	69966686	1	A	MYPN	1770	MYPN
chr10	69970008	0	T	MYPN	1895	MYPN
chr10	69970112	0	C	MYPN	2320	MYPN
chr10	69970121	1	G	MYPN	1950	MYPN
chr10	69970217	0	G	MYPN	2480	MYPN
chr10	69970230	1	C	MYPN	2369	MYPN
chr10	69970329	1	G	MYPN	2473	MYPN
chr10	73577133	0	C	PSAP	1884	PSAP
chr10	73577210	0	A	PSAP	1202	PSAP
chr10	73577253	1	T	PSAP	1859	PSAP
chr10	73577331	1	T	PSAP	1147	PSAP
chr10	73578312	0	A	PSAP	548	PSAP
chr10	73578430	0	A	PSAP	0	PSAP
chr10	73578433	1	T	PSAP	527	PSAP
chr10	73578542	1	T	PSAP	1523	PSAP
chr10	73578724	0	C	PSAP	562	PSAP
chr10	73578835	0	G	PSAP	811	PSAP
chr10	73578844	1	C	PSAP	502	PSAP
chr10	73578954	1	A	PSAP	923	PSAP
chr10	73579183	0	C	PSAP	1016	PSAP
chr10	73579268	0	G	PSAP	1019	PSAP
chr10	73579303	1	C	PSAP	1051	PSAP
chr10	73579380	1	C	PSAP	996	PSAP
chr10	73579561	0	T	PSAP	906	PSAP
chr10	73579636	0	C	PSAP	1007	PSAP
chr10	73579663	1	A	PSAP	914	PSAP
chr10	73579744	1	A	PSAP	1014	PSAP
chr10	73579945	0	T	PSAP	345	PSAP
chr10	73580045	0	T	PSAP	1762	PSAP
chr10	73580067	1	T	PSAP	1716	PSAP
chr10	73580156	1	C	PSAP	1770	PSAP
chr10	73581595	0	G	PSAP	2301	PSAP
chr10	73581673	0	T	PSAP	976	PSAP
chr10	73581717	1	T	PSAP	2296	PSAP
chr10	73581764	0	G	PSAP	1340	PSAP
chr10	73581780	1	A	PSAP	856	PSAP
chr10	73581870	1	T	PSAP	1352	PSAP
chr10	73583620	0	T	PSAP	2280	PSAP
chr10	73583739	1	A	PSAP	2251	PSAP
chr10	73585549	0	G	PSAP	1752	PSAP
chr10	73585636	0	G	PSAP	1097	PSAP
chr10	73585666	1	C	PSAP	1778	PSAP
chr10	73585745	1	C	PSAP	1098	PSAP
chr10	73587698	0	C	PSAP	1085	PSAP
chr10	73587774	0	G	PSAP	1670	PSAP
chr10	73587811	1	T	PSAP	1068	PSAP
chr10	73587869	0	T	PSAP	777	PSAP
chr10	73587872	1	C	PSAP	1664	PSAP
chr10	73587973	1	C	PSAP	781	PSAP
chr10	73588599	0	A	PSAP	1155	PSAP
chr10	73588690	0	T	PSAP	629	PSAP
chr10	73588719	1	A	PSAP	1185	PSAP
chr10	73588776	0	A	PSAP	839	PSAP
chr10	73588781	1	C	PSAP	574	PSAP
chr10	73588894	1	C	PSAP	910	PSAP
chr10	73590860	0	A	PSAP	2040	PSAP
chr10	73590940	0	G	PSAP	1660	PSAP
chr10	73590979	1	G	PSAP	2059	PSAP
chr10	73591056	1	G	PSAP	1658	PSAP
chr10	73591548	0	G	PSAP	1261	PSAP
chr10	73591653	0	T	PSAP	972	PSAP
chr10	73591664	1	C	PSAP	1223	PSAP
chr10	73591766	1	C	PSAP	1247	PSAP
chr10	73594079	0	G	PSAP	1018	PSAP
chr10	73594154	0	T	PSAP	1254	PSAP
chr10	73594198	1	A	PSAP	1040	PSAP
chr10	73594271	0	A	PSAP	1377	PSAP
chr10	73594272	1	A	PSAP	1254	PSAP
chr10	73594384	1	C	PSAP	1356	PSAP
chr11	2466611	0	A	KCNQ1.1	13	KCNQ1
chr11	2466670	0	C	KCNQ1.1	0	KCNQ1
chr11	2466705	1	A	KCNQ1.1	13	KCNQ1
chr11	2466746	1	A	KCNQ1.1	35	KCNQ1
chr11	2482855	0	T	KCNQ1.1	1178	KCNQ1
chr11	2482968	1	A	KCNQ1.1	1271	KCNQ1
chr11	2549115	0	G	KCNQ1.1	1920	KCNQ1
chr11	2549169	0	T	KCNQ1.1	1216	KCNQ1
chr11	2549237	1	C	KCNQ1.1	1913	KCNQ1
chr11	2549289	1	C	KCNQ1.1	1283	KCNQ1
chr11	2591805	0	A	KCNQ1.1	1162	KCNQ1
chr11	2591862	0	T	KCNQ1.1	906	KCNQ1
chr11	2591880	0	T	KCNQ1.1	835	KCNQ1
chr11	2591927	1	A	KCNQ1.1	1131	KCNQ1
chr11	2591978	1	A	KCNQ1.1	910	KCNQ1
chr11	2592022	1	T	KCNQ1.1	984	KCNQ1
chr11	2592494	0	T	KCNQ1.1	1534	KCNQ1
chr11	2592638	1	G	KCNQ1.1	1520	KCNQ1
chr11	2593272	0	T	KCNQ1.1	835	KCNQ1
chr11	2593418	1	C	KCNQ1.1	831	KCNQ1
chr11	2593957	0	C	KCNQ1.1	800	KCNQ1
chr11	2594065	0	T	KCNQ1.1	3	KCNQ1
chr11	2594094	1	T	KCNQ1.1	786	KCNQ1
chr11	2594099	0	C	KCNQ1.1	1029	KCNQ1
chr11	2594131	1	T	KCNQ1.1	202	KCNQ1
chr11	2594191	0	A	KCNQ1.1	742	KCNQ1
chr11	2594217	1	G	KCNQ1.1	1013	KCNQ1
chr11	2594295	1	T	KCNQ1.1	727	KCNQ1
chr11	2604595	0	T	KCNQ1.1	1308	KCNQ1
chr11	2604675	0	C	KCNQ1.1	0	KCNQ1
chr11	2604719	1	A	KCNQ1.1	1337	KCNQ1
chr11	2604754	0	C	KCNQ1.1	1446	KCNQ1
chr11	2604757	1	C	KCNQ1.1	5	KCNQ1
chr11	2604873	1	A	KCNQ1.1	1443	KCNQ1
chr11	2606382	0	G	KCNQ1.1	1646	KCNQ1
chr11	2606437	0	C	KCNQ1.1	1141	KCNQ1
chr11	2606498	1	C	KCNQ1.1	1653	KCNQ1
chr11	2606559	1	G	KCNQ1.1	1022	KCNQ1
chr11	2608746	0	G	KCNQ1.1	425	KCNQ1
chr11	2608817	0	T	KCNQ1.1	677	KCNQ1
chr11	2608847	1	G	KCNQ1.1	401	KCNQ1
chr11	2608892	0	A	KCNQ1.1	1175	KCNQ1
chr11	2608911	1	A	KCNQ1.1	671	KCNQ1
chr11	2609014	1	G	KCNQ1.1	1182	KCNQ1
chr11	2609920	0	A	KCNQ1.1	1	KCNQ1
chr11	2609975	0	C	KCNQ1.1	1320	KCNQ1
chr11	2609992	1	G	KCNQ1.1	599	KCNQ1
chr11	2610064	0	T	KCNQ1.1	1091	KCNQ1
chr11	2610074	1	T	KCNQ1.1	1310	KCNQ1
chr11	2610184	1	T	KCNQ1.1	1097	KCNQ1
chr11	2683088	0	A	KCNQ1.1	39	KCNQ1
chr11	2683193	0	A	KCNQ1.1	1985	KCNQ1
chr11	2683206	1	C	KCNQ1.1	37	KCNQ1
chr11	2683311	0	A	KCNQ1.1	588	KCNQ1
chr11	2683313	1	T	KCNQ1.1	2017	KCNQ1
chr11	2683409	1	G	KCNQ1.1	595	KCNQ1
chr11	2789986	0	T	KCNQ1.2	1191	KCNQ1
chr11	2790055	0	T	KCNQ1.2	713	KCNQ1
chr11	2790108	1	A	KCNQ1.2	1261	KCNQ1
chr11	2790128	0	T	KCNQ1.2	560	KCNQ1
chr11	2790143	1	A	KCNQ1.2	708	KCNQ1
chr11	2790239	1	A	KCNQ1.2	653	KCNQ1
chr11	2797168	0	T	KCNQ1.2	727	KCNQ1
chr11	2797260	0	T	KCNQ1.2	365	KCNQ1
chr11	2797265	1	A	KCNQ1.2	652	KCNQ1
chr11	2797384	1	C	KCNQ1.2	414	KCNQ1
chr11	2798165	0	T	KCNQ1.2	1158	KCNQ1
chr11	2798261	0	A	KCNQ1.2	1197	KCNQ1
chr11	2798272	1	T	KCNQ1.2	1176	KCNQ1
chr11	2798380	1	G	KCNQ1.2	1205	KCNQ1
chr11	2799183	0	T	KCNQ1.2	267	KCNQ1
chr11	2799259	0	G	KCNQ1.2	367	KCNQ1
chr11	2799262	1	G	KCNQ1.2	271	KCNQ1
chr11	2799349	1	G	KCNQ1.2	463	KCNQ1
chr11	2868973	0	T	KCNQ1.2	241	KCNQ1
chr11	2869040	1	T	KCNQ1.2	242	KCNQ1
chr11	2869160	0	T	KCNQ1.2	369	KCNQ1
chr11	2869302	1	T	KCNQ1.2	399	KCNQ1
chr13	28578153	0	G	FLT3	2933	FLT3
chr13	28578251	0	G	FLT3	2259	FLT3
chr13	28578272	1	G	FLT3	2927	FLT3
chr13	28578364	1	T	FLT3	2256	FLT3
chr13	28588520	0	G	FLT3	1025	FLT3
chr13	28588605	0	G	FLT3	2092	FLT3
[truncated: 1,566 more rows]
