# Supplementary material for: Quantitative analysis of differences in copy numbers using read depth obtained from PCR-enriched samples and controls
Source: BMC Bioinformatics. 2015 Jan 28;16:17. doi: 10.1186/s12859-014-0428-5 (PMC4384318; doi:10.1186/s12859-014-0428-5)
Supplement: Additional file 2 — Primer read depth raw data. This archive (zip) contains one tab-separated text file (tsv) per sequencing run and sample. Each file name is composed of the run id and sample name. The column definitions are: chromosome, position, direction, reference base, cluster name, depth and original gene name. [file 12859_2014_428_MOESM2_ESM.zip › M62_NA12878.tsv]

chr1	5923229	0	A	NPHP4	908	NPHP4
chr1	5923335	0	A	NPHP4	371	NPHP4
chr1	5923341	1	T	NPHP4	901	NPHP4
chr1	5923429	0	A	NPHP4	694	NPHP4
chr1	5923440	1	A	NPHP4	429	NPHP4
chr1	5923549	1	A	NPHP4	851	NPHP4
chr1	5923905	0	T	NPHP4	1739	NPHP4
chr1	5923969	0	A	NPHP4	573	NPHP4
chr1	5924027	1	G	NPHP4	1672	NPHP4
chr1	5924046	0	C	NPHP4	837	NPHP4
chr1	5924083	1	A	NPHP4	610	NPHP4
chr1	5924163	1	A	NPHP4	883	NPHP4
chr1	5924358	0	G	NPHP4	461	NPHP4
chr1	5924398	0	C	NPHP4	982	NPHP4
chr1	5924476	1	G	NPHP4	379	NPHP4
chr1	5924492	0	C	NPHP4	315	NPHP4
chr1	5924522	1	A	NPHP4	1146	NPHP4
chr1	5924614	1	C	NPHP4	279	NPHP4
chr1	5925096	0	T	NPHP4	565	NPHP4
chr1	5925166	0	A	NPHP4	813	NPHP4
chr1	5925196	1	A	NPHP4	671	NPHP4
chr1	5925210	0	C	NPHP4	657	NPHP4
chr1	5925289	1	A	NPHP4	788	NPHP4
chr1	5925329	1	G	NPHP4	654	NPHP4
chr1	5926362	0	C	NPHP4	1036	NPHP4
chr1	5926431	0	A	NPHP4	546	NPHP4
chr1	5926484	1	A	NPHP4	978	NPHP4
chr1	5926500	0	C	NPHP4	589	NPHP4
chr1	5926524	1	A	NPHP4	628	NPHP4
chr1	5926592	1	C	NPHP4	567	NPHP4
chr1	5927055	0	G	NPHP4	555	NPHP4
chr1	5927090	0	C	NPHP4	575	NPHP4
chr1	5927150	1	C	NPHP4	816	NPHP4
chr1	5927197	1	A	NPHP4	564	NPHP4
chr1	5927755	0	G	NPHP4	615	NPHP4
chr1	5927842	0	G	NPHP4	959	NPHP4
chr1	5927860	1	G	NPHP4	697	NPHP4
chr1	5927877	0	T	NPHP4	1321	NPHP4
chr1	5927952	1	A	NPHP4	1077	NPHP4
chr1	5927997	1	C	NPHP4	1314	NPHP4
chr1	5933291	0	T	NPHP4	15	NPHP4
chr1	5933354	0	C	NPHP4	820	NPHP4
chr1	5933408	1	A	NPHP4	10	NPHP4
chr1	5933461	1	T	NPHP4	822	NPHP4
chr1	5934471	0	T	NPHP4	36	NPHP4
chr1	5934513	0	T	NPHP4	673	NPHP4
chr1	5934563	1	T	NPHP4	29	NPHP4
chr1	5934569	0	A	NPHP4	514	NPHP4
chr1	5934636	1	G	NPHP4	764	NPHP4
chr1	5934650	0	C	NPHP4	347	NPHP4
chr1	5934682	1	T	NPHP4	552	NPHP4
chr1	5934748	1	A	NPHP4	343	NPHP4
chr1	5934833	0	G	NPHP4	1739	NPHP4
chr1	5934937	0	A	NPHP4	189	NPHP4
chr1	5934952	1	A	NPHP4	1740	NPHP4
chr1	5934981	0	G	NPHP4	789	NPHP4
chr1	5935004	1	C	NPHP4	454	NPHP4
chr1	5935120	1	T	NPHP4	692	NPHP4
chr1	5935125	0	G	NPHP4	472	NPHP4
chr1	5935248	1	T	NPHP4	554	NPHP4
chr1	5937107	0	G	NPHP4	1187	NPHP4
chr1	5937152	0	C	NPHP4	1472	NPHP4
chr1	5937205	1	A	NPHP4	1145	NPHP4
chr1	5937228	0	A	NPHP4	572	NPHP4
chr1	5937295	1	A	NPHP4	1068	NPHP4
chr1	5937299	0	G	NPHP4	172	NPHP4
chr1	5937351	1	G	NPHP4	674	NPHP4
chr1	5937397	1	G	NPHP4	112	NPHP4
chr1	5940172	0	A	NPHP4	1255	NPHP4
chr1	5940277	0	C	NPHP4	2110	NPHP4
chr1	5940281	1	T	NPHP4	1283	NPHP4
chr1	5940386	1	C	NPHP4	2155	NPHP4
chr1	5947263	0	T	NPHP4	422	NPHP4
chr1	5947330	0	G	NPHP4	1185	NPHP4
chr1	5947378	1	T	NPHP4	469	NPHP4
chr1	5947448	0	T	NPHP4	604	NPHP4
chr1	5947452	1	C	NPHP4	1164	NPHP4
chr1	5947477	0	T	NPHP4	1391	NPHP4
chr1	5947534	1	A	NPHP4	578	NPHP4
chr1	5947617	1	A	NPHP4	1411	NPHP4
chr1	5950883	0	A	NPHP4	343	NPHP4
chr1	5950939	0	C	NPHP4	424	NPHP4
chr1	5950985	1	A	NPHP4	377	NPHP4
chr1	5951049	0	C	NPHP4	546	NPHP4
chr1	5951061	1	A	NPHP4	536	NPHP4
chr1	5951167	1	T	NPHP4	677	NPHP4
chr1	5964655	0	T	NPHP4	1221	NPHP4
chr1	5964725	0	G	NPHP4	257	NPHP4
chr1	5964794	1	G	NPHP4	1226	NPHP4
chr1	5964812	0	A	NPHP4	922	NPHP4
chr1	5964839	1	A	NPHP4	332	NPHP4
chr1	5964932	1	G	NPHP4	905	NPHP4
chr1	5965326	0	G	NPHP4	727	NPHP4
chr1	5965374	0	G	NPHP4	445	NPHP4
chr1	5965416	1	G	NPHP4	564	NPHP4
chr1	5965434	0	G	NPHP4	610	NPHP4
chr1	5965464	1	G	NPHP4	565	NPHP4
chr1	5965476	0	C	NPHP4	8	NPHP4
chr1	5965553	1	A	NPHP4	692	NPHP4
chr1	5965592	1	A	NPHP4	416	NPHP4
chr1	5965641	0	C	NPHP4	565	NPHP4
chr1	5965716	0	A	NPHP4	538	NPHP4
chr1	5965745	1	C	NPHP4	664	NPHP4
chr1	5965821	0	C	NPHP4	405	NPHP4
chr1	5965839	1	T	NPHP4	342	NPHP4
chr1	5965929	1	C	NPHP4	364	NPHP4
chr1	5967139	0	T	NPHP4	105	NPHP4
chr1	5967279	0	A	NPHP4	222	NPHP4
chr1	5967280	1	C	NPHP4	964	NPHP4
chr1	5967346	1	A	NPHP4	248	NPHP4
chr1	5969187	0	G	NPHP4	951	NPHP4
chr1	5969305	1	A	NPHP4	1099	NPHP4
chr1	5987662	0	T	NPHP4	293	NPHP4
chr1	5987737	0	A	NPHP4	1961	NPHP4
chr1	5987786	1	A	NPHP4	300	NPHP4
chr1	5987800	0	G	NPHP4	1455	NPHP4
chr1	5987861	1	G	NPHP4	1966	NPHP4
chr1	5987897	1	C	NPHP4	862	NPHP4
chr1	5993123	0	C	NPHP4	1113	NPHP4
chr1	5993189	0	A	NPHP4	433	NPHP4
chr1	5993237	1	C	NPHP4	1060	NPHP4
chr1	5993250	0	C	NPHP4	1245	NPHP4
chr1	5993304	1	G	NPHP4	555	NPHP4
chr1	5993309	0	A	NPHP4	1642	NPHP4
chr1	5993370	1	A	NPHP4	923	NPHP4
chr1	5993432	1	A	NPHP4	1215	NPHP4
chr1	6007100	0	A	NPHP4	869	NPHP4
chr1	6007202	0	C	NPHP4	622	NPHP4
chr1	6007210	1	A	NPHP4	730	NPHP4
chr1	6007305	0	C	NPHP4	1520	NPHP4
chr1	6007310	1	C	NPHP4	0	NPHP4
chr1	6007428	1	T	NPHP4	1526	NPHP4
chr1	6008067	0	A	NPHP4	1136	NPHP4
chr1	6008164	0	A	NPHP4	1130	NPHP4
chr1	6008189	1	A	NPHP4	1148	NPHP4
chr1	6008245	0	T	NPHP4	698	NPHP4
chr1	6008307	1	C	NPHP4	0	NPHP4
chr1	6008351	1	G	NPHP4	670	NPHP4
chr1	6012757	0	C	NPHP4	1274	NPHP4
chr1	6012814	0	C	NPHP4	1244	NPHP4
chr1	6012858	1	T	NPHP4	958	NPHP4
chr1	6012932	1	G	NPHP4	1235	NPHP4
chr1	6021795	0	T	NPHP4	799	NPHP4
chr1	6021875	0	G	NPHP4	1289	NPHP4
chr1	6021911	1	G	NPHP4	736	NPHP4
chr1	6021989	0	T	NPHP4	1607	NPHP4
chr1	6021993	1	G	NPHP4	1164	NPHP4
chr1	6022097	1	A	NPHP4	1404	NPHP4
chr1	6027331	0	T	NPHP4	1234	NPHP4
chr1	6027444	1	A	NPHP4	1251	NPHP4
chr1	6029048	0	C	NPHP4	1571	NPHP4
chr1	6029162	0	G	NPHP4	1684	NPHP4
chr1	6029163	1	C	NPHP4	1566	NPHP4
chr1	6029224	0	T	NPHP4	1313	NPHP4
chr1	6029280	1	C	NPHP4	1664	NPHP4
chr1	6029344	1	G	NPHP4	59	NPHP4
chr1	6038340	0	A	NPHP4	454	NPHP4
chr1	6038452	0	C	NPHP4	144	NPHP4
chr1	6038457	1	A	NPHP4	467	NPHP4
chr1	6038570	1	C	NPHP4	144	NPHP4
chr1	6046192	0	T	NPHP4	1207	NPHP4
chr1	6046262	0	C	NPHP4	1412	NPHP4
chr1	6046311	1	A	NPHP4	1180	NPHP4
chr1	6046382	1	G	NPHP4	1597	NPHP4
chr2	29416015	0	G	ALK	410	ALK
chr2	29416121	0	C	ALK	386	ALK
chr2	29416133	1	G	ALK	418	ALK
chr2	29416210	0	A	ALK	524	ALK
chr2	29416222	1	G	ALK	226	ALK
chr2	29416265	0	G	ALK	885	ALK
chr2	29416331	1	A	ALK	369	ALK
chr2	29416343	0	C	ALK	298	ALK
chr2	29416374	1	G	ALK	726	ALK
chr2	29416450	0	G	ALK	399	ALK
chr2	29416461	1	T	ALK	330	ALK
chr2	29416567	0	A	ALK	55	ALK
chr2	29416571	1	A	ALK	385	ALK
chr2	29416595	0	G	ALK	959	ALK
chr2	29416669	1	T	ALK	123	ALK
chr2	29416676	0	A	ALK	109	ALK
chr2	29416716	1	C	ALK	1134	ALK
chr2	29416765	0	A	ALK	614	ALK
chr2	29416773	1	T	ALK	188	ALK
chr2	29416874	1	A	ALK	589	ALK
chr2	29419590	0	T	ALK	1002	ALK
chr2	29419698	0	G	ALK	1409	ALK
chr2	29419705	1	G	ALK	881	ALK
chr2	29419811	1	A	ALK	1418	ALK
chr2	29420348	0	T	ALK	1712	ALK
chr2	29420461	0	C	ALK	889	ALK
chr2	29420468	1	A	ALK	1693	ALK
chr2	29420539	0	G	ALK	764	ALK
chr2	29420554	1	A	ALK	883	ALK
chr2	29420650	1	A	ALK	790	ALK
chr2	29430015	0	T	ALK	1641	ALK
chr2	29430107	0	T	ALK	1308	ALK
chr2	29430126	1	A	ALK	1500	ALK
chr2	29430216	1	A	ALK	1491	ALK
chr2	29432564	0	T	ALK	1101	ALK
chr2	29432653	0	T	ALK	604	ALK
chr2	29432685	1	A	ALK	1018	ALK
chr2	29432728	0	T	ALK	3465	ALK
chr2	29432741	1	G	ALK	708	ALK
chr2	29432841	1	T	ALK	3468	ALK
chr2	29436760	0	T	ALK	1852	ALK
chr2	29436874	0	A	ALK	1221	ALK
chr2	29436877	1	T	ALK	1801	ALK
chr2	29436994	1	G	ALK	1228	ALK
chr2	29443547	0	G	ALK	1540	ALK
chr2	29443611	0	T	ALK	1863	ALK
chr2	29443668	1	A	ALK	1568	ALK
chr2	29443732	1	T	ALK	1855	ALK
chr2	29445156	0	G	ALK	425	ALK
chr2	29445242	0	T	ALK	383	ALK
chr2	29445248	1	C	ALK	459	ALK
chr2	29445327	0	T	ALK	812	ALK
chr2	29445361	1	T	ALK	539	ALK
chr2	29445388	0	C	ALK	742	ALK
chr2	29445429	1	A	ALK	826	ALK
chr2	29445507	1	C	ALK	680	ALK
chr2	29446167	0	A	ALK	679	ALK
chr2	29446223	0	T	ALK	457	ALK
chr2	29446267	0	G	ALK	789	ALK
chr2	29446287	1	G	ALK	689	ALK
chr2	29446331	1	T	ALK	467	ALK
chr2	29446339	0	A	ALK	1761	ALK
chr2	29446390	1	G	ALK	672	ALK
chr2	29446458	1	C	ALK	1798	ALK
chr2	29448273	0	A	ALK	920	ALK
chr2	29448332	0	A	ALK	669	ALK
chr2	29448383	1	A	ALK	895	ALK
chr2	29448452	1	G	ALK	574	ALK
chr2	29449753	0	G	ALK	1019	ALK
chr2	29449848	0	T	ALK	787	ALK
chr2	29449873	1	T	ALK	976	ALK
chr2	29449888	0	G	ALK	166	ALK
chr2	29449942	1	T	ALK	774	ALK
chr2	29450004	1	C	ALK	183	ALK
chr2	29450414	0	G	ALK	1115	ALK
chr2	29450441	0	T	ALK	683	ALK
chr2	29450498	0	C	ALK	1309	ALK
chr2	29450513	1	G	ALK	1114	ALK
chr2	29450552	1	C	ALK	731	ALK
chr2	29450621	1	G	ALK	1281	ALK
chr2	29451711	0	C	ALK	21	ALK
chr2	29451759	0	C	ALK	27	ALK
chr2	29451829	1	C	ALK	23	ALK
chr2	29451885	0	T	ALK	379	ALK
chr2	29451892	1	C	ALK	22	ALK
chr2	29451974	1	G	ALK	746	ALK
chr2	29455093	0	C	ALK	1377	ALK
chr2	29455199	0	A	ALK	616	ALK
chr2	29455210	1	G	ALK	1449	ALK
chr2	29455248	0	T	ALK	1366	ALK
chr2	29455311	1	T	ALK	558	ALK
chr2	29455389	1	T	ALK	1337	ALK
chr2	29456410	0	A	ALK	1328	ALK
chr2	29456508	0	C	ALK	2122	ALK
chr2	29456531	1	C	ALK	1414	ALK
chr2	29456613	1	C	ALK	2087	ALK
chr2	29462479	0	T	ALK	1417	ALK
chr2	29462593	0	T	ALK	804	ALK
chr2	29462601	1	T	ALK	1404	ALK
chr2	29462658	0	T	ALK	1627	ALK
chr2	29462706	1	G	ALK	1072	ALK
chr2	29462779	1	C	ALK	1637	ALK
chr2	29473931	0	G	ALK	982	ALK
chr2	29474018	0	G	ALK	1349	ALK
chr2	29474055	1	T	ALK	1143	ALK
chr2	29474130	0	T	ALK	11	ALK
chr2	29474132	1	A	ALK	1199	ALK
chr2	29474232	1	A	ALK	6	ALK
chr2	29497904	0	C	ALK	1583	ALK
chr2	29498006	0	C	ALK	2405	ALK
chr2	29498017	1	C	ALK	1570	ALK
chr2	29498124	1	T	ALK	2399	ALK
chr2	29498193	0	A	ALK	717	ALK
chr2	29498298	0	T	ALK	1316	ALK
chr2	29498299	1	A	ALK	0	ALK
chr2	29498419	1	A	ALK	0	ALK
chr2	29519730	0	T	ALK	1016	ALK
chr2	29519814	0	G	ALK	926	ALK
chr2	29519846	1	C	ALK	1288	ALK
chr2	29519875	0	A	ALK	1324	ALK
chr2	29519933	1	C	ALK	964	ALK
chr2	29519990	1	C	ALK	1531	ALK
chr2	29541128	0	T	ALK	630	ALK
chr2	29541212	0	G	ALK	1305	ALK
chr2	29541247	1	T	ALK	840	ALK
chr2	29541331	1	C	ALK	1024	ALK
chr2	29543584	0	G	ALK	0	ALK
chr2	29543655	0	A	ALK	286	ALK
chr2	29543703	1	C	ALK	1146	ALK
chr2	29543773	1	A	ALK	269	ALK
chr2	29551137	0	C	ALK	1110	ALK
chr2	29551235	0	T	ALK	981	ALK
chr2	29551259	1	G	ALK	1109	ALK
chr2	29551330	0	T	ALK	49	ALK
chr2	29551342	1	A	ALK	785	ALK
chr2	29551443	1	A	ALK	60	ALK
chr2	29606563	0	C	ALK	589	ALK
chr2	29606667	0	C	ALK	1757	ALK
chr2	29606679	1	G	ALK	480	ALK
chr2	29606785	1	T	ALK	1759	ALK
chr2	29754741	0	C	ALK	1265	ALK
chr2	29754818	0	T	ALK	926	ALK
chr2	29754850	1	A	ALK	1394	ALK
chr2	29754934	0	A	ALK	1209	ALK
chr2	29754937	1	A	ALK	630	ALK
chr2	29755054	1	T	ALK	1298	ALK
chr2	29917634	0	A	ALK	878	ALK
chr2	29917742	0	G	ALK	2400	ALK
chr2	29917753	1	A	ALK	739	ALK
chr2	29917826	0	T	ALK	693	ALK
chr2	29917863	1	C	ALK	2411	ALK
chr2	29917921	1	C	ALK	680	ALK
chr2	29940373	0	C	ALK	1680	ALK
chr2	29940481	0	T	ALK	1689	ALK
chr2	29940484	1	C	ALK	1477	ALK
chr2	29940587	1	A	ALK	1591	ALK
chr2	30142816	0	T	ALK	639	ALK
chr2	30142877	0	A	ALK	436	ALK
chr2	30142949	0	T	ALK	0	ALK
chr2	30142957	1	A	ALK	681	ALK
chr2	30142999	1	C	ALK	484	ALK
chr2	30143003	0	T	ALK	14	ALK
chr2	30143018	1	G	ALK	118	ALK
chr2	30143143	1	T	ALK	10	ALK
chr2	47600571	0	T	EPCAM	577	EPCAM
chr2	47600663	0	C	EPCAM	222	EPCAM
chr2	47600683	1	C	EPCAM	492	EPCAM
chr2	47600768	1	G	EPCAM	148	EPCAM
chr2	47600875	0	G	EPCAM	633	EPCAM
chr2	47600938	0	C	EPCAM	675	EPCAM
chr2	47600964	1	G	EPCAM	610	EPCAM
chr2	47601038	0	T	EPCAM	461	EPCAM
chr2	47601042	1	C	EPCAM	1042	EPCAM
chr2	47601151	0	A	EPCAM	581	EPCAM
chr2	47601160	1	T	EPCAM	423	EPCAM
chr2	47601266	1	T	EPCAM	573	EPCAM
chr2	47602339	0	T	EPCAM	360	EPCAM
chr2	47602389	0	C	EPCAM	1264	EPCAM
chr2	47602445	1	G	EPCAM	322	EPCAM
chr2	47602488	1	C	EPCAM	1232	EPCAM
chr2	47604086	0	A	EPCAM	1158	EPCAM
chr2	47604173	0	C	EPCAM	0	EPCAM
chr2	47604202	1	A	EPCAM	1204	EPCAM
chr2	47604290	1	T	EPCAM	911	EPCAM
chr2	47606015	0	G	EPCAM	23	EPCAM
chr2	47606112	0	T	EPCAM	443	EPCAM
chr2	47606118	1	T	EPCAM	0	EPCAM
chr2	47606224	1	A	EPCAM	517	EPCAM
chr2	47606866	0	T	EPCAM	1291	EPCAM
chr2	47606960	0	G	EPCAM	1987	EPCAM
chr2	47606979	1	T	EPCAM	1272	EPCAM
chr2	47607041	0	T	EPCAM	538	EPCAM
chr2	47607079	1	A	EPCAM	1985	EPCAM
chr2	47607161	1	A	EPCAM	636	EPCAM
chr2	47612282	0	A	EPCAM	1977	EPCAM
chr2	47612393	1	C	EPCAM	2143	EPCAM
chr2	47613668	0	A	EPCAM	0	EPCAM
chr2	47613727	0	A	EPCAM	808	EPCAM
chr2	47613767	1	G	EPCAM	0	EPCAM
chr2	47613839	1	A	EPCAM	826	EPCAM
chr3	100432492	0	C	TFG	654	TFG
chr3	100432552	0	G	TFG	707	TFG
chr3	100432570	0	A	TFG	757	TFG
chr3	100432586	1	G	TFG	728	TFG
chr3	100432638	1	G	TFG	694	TFG
chr3	100432664	1	A	TFG	628	TFG
chr3	100432675	0	T	TFG	774	TFG
chr3	100432811	1	C	TFG	769	TFG
chr3	100438720	0	A	TFG	15	TFG
chr3	100438858	1	C	TFG	6	TFG
chr3	100438869	0	C	TFG	2	TFG
chr3	100438982	1	C	TFG	12	TFG
chr3	100447567	0	C	TFG	863	TFG
chr3	100447658	0	A	TFG	998	TFG
chr3	100447681	1	T	TFG	840	TFG
chr3	100447778	1	T	TFG	1516	TFG
chr3	100451298	0	A	TFG	989	TFG
chr3	100451415	0	T	TFG	1432	TFG
chr3	100451416	1	T	TFG	1223	TFG
chr3	100451510	0	G	TFG	1089	TFG
chr3	100451532	1	A	TFG	1545	TFG
chr3	100451626	1	A	TFG	1078	TFG
chr3	100455395	0	A	TFG	1540	TFG
chr3	100455458	0	C	TFG	1800	TFG
chr3	100455515	1	C	TFG	1518	TFG
chr3	100455530	0	G	TFG	1316	TFG
chr3	100455575	1	A	TFG	1834	TFG
chr3	100455648	1	G	TFG	1157	TFG
chr3	100463645	0	T	TFG	1467	TFG
chr3	100463692	0	A	TFG	637	TFG
chr3	100463765	1	T	TFG	1302	TFG
chr3	100463790	1	A	TFG	695	TFG
chr3	100466928	0	C	TFG	332	TFG
chr3	100466997	0	C	TFG	1053	TFG
chr3	100467026	1	C	TFG	334	TFG
chr3	100467092	0	A	TFG	1457	TFG
chr3	100467096	1	T	TFG	770	TFG
chr3	100467201	0	T	TFG	1101	TFG
chr3	100467209	1	A	TFG	1865	TFG
chr3	100467283	0	A	TFG	424	TFG
chr3	100467307	1	A	TFG	1084	TFG
chr3	100467399	1	T	TFG	495	TFG
chr3	142985490	0	A	SLC9A9	1712	SLC9A9
chr3	142985580	0	C	SLC9A9	1285	SLC9A9
chr3	142985608	1	T	SLC9A9	1824	SLC9A9
chr3	142985668	0	A	SLC9A9	52	SLC9A9
chr3	142985700	1	T	SLC9A9	1356	SLC9A9
chr3	142985776	0	T	SLC9A9	1472	SLC9A9
chr3	142985786	1	A	SLC9A9	1475	SLC9A9
chr3	142985896	1	C	SLC9A9	1629	SLC9A9
chr3	142987693	0	C	SLC9A9	866	SLC9A9
chr3	142987740	0	G	SLC9A9	1267	SLC9A9
chr3	142987815	1	T	SLC9A9	1083	SLC9A9
chr3	142987850	1	C	SLC9A9	1269	SLC9A9
chr3	143082305	0	A	SLC9A9	0	SLC9A9
chr3	143082385	0	T	SLC9A9	7	SLC9A9
chr3	143082425	1	A	SLC9A9	641	SLC9A9
chr3	143082521	1	T	SLC9A9	4	SLC9A9
chr3	143100832	0	A	SLC9A9	18	SLC9A9
chr3	143100945	0	T	SLC9A9	2322	SLC9A9
chr3	143100951	1	C	SLC9A9	954	SLC9A9
chr3	143101061	1	G	SLC9A9	2247	SLC9A9
chr3	143185800	0	G	SLC9A9	1422	SLC9A9
chr3	143185867	0	G	SLC9A9	1277	SLC9A9
chr3	143185906	1	G	SLC9A9	1422	SLC9A9
chr3	143185969	0	A	SLC9A9	877	SLC9A9
chr3	143185973	1	G	SLC9A9	1344	SLC9A9
chr3	143186085	1	T	SLC9A9	873	SLC9A9
chr3	143212463	0	A	SLC9A9	1738	SLC9A9
chr3	143212561	0	A	SLC9A9	1582	SLC9A9
chr3	143212569	1	G	SLC9A9	1831	SLC9A9
chr3	143212680	1	T	SLC9A9	1534	SLC9A9
chr3	143214149	0	A	SLC9A9	1147	SLC9A9
chr3	143214233	0	C	SLC9A9	1303	SLC9A9
chr3	143214246	1	A	SLC9A9	1049	SLC9A9
chr3	143214348	1	A	SLC9A9	1450	SLC9A9
chr3	143271160	0	C	SLC9A9	1330	SLC9A9
chr3	143271262	0	G	SLC9A9	415	SLC9A9
chr3	143271266	1	C	SLC9A9	1339	SLC9A9
chr3	143271346	1	C	SLC9A9	613	SLC9A9
chr3	143292902	0	A	SLC9A9	1266	SLC9A9
chr3	143292973	0	A	SLC9A9	1419	SLC9A9
chr3	143293019	1	T	SLC9A9	1145	SLC9A9
chr3	143293085	1	T	SLC9A9	1196	SLC9A9
chr3	143297405	0	T	SLC9A9	931	SLC9A9
chr3	143297503	0	T	SLC9A9	1782	SLC9A9
chr3	143297527	1	G	SLC9A9	17	SLC9A9
chr3	143297621	1	A	SLC9A9	1883	SLC9A9
chr3	143371024	0	C	SLC9A9	834	SLC9A9
chr3	143371117	0	T	SLC9A9	506	SLC9A9
chr3	143371126	1	C	SLC9A9	555	SLC9A9
chr3	143371230	1	T	SLC9A9	548	SLC9A9
chr3	143411962	0	G	SLC9A9	1069	SLC9A9
chr3	143412042	0	G	SLC9A9	256	SLC9A9
chr3	143412074	1	G	SLC9A9	1121	SLC9A9
chr3	143412093	0	C	SLC9A9	1387	SLC9A9
chr3	143412109	1	C	SLC9A9	25	SLC9A9
chr3	143412207	1	G	SLC9A9	1307	SLC9A9
chr3	143513793	0	G	SLC9A9	1476	SLC9A9
chr3	143513903	0	T	SLC9A9	113	SLC9A9
chr3	143513911	1	A	SLC9A9	1362	SLC9A9
chr3	143514016	1	C	SLC9A9	134	SLC9A9
chr3	143515625	0	T	SLC9A9	25	SLC9A9
chr3	143515705	0	G	SLC9A9	26	SLC9A9
chr3	143515742	1	T	SLC9A9	1	SLC9A9
chr3	143515778	1	G	SLC9A9	53	SLC9A9
chr3	143550765	0	G	SLC9A9	20	SLC9A9
chr3	143550879	0	T	SLC9A9	1068	SLC9A9
chr3	143550880	1	C	SLC9A9	11	SLC9A9
chr3	143550976	0	A	SLC9A9	1590	SLC9A9
chr3	143550990	1	A	SLC9A9	1257	SLC9A9
chr3	143551097	1	G	SLC9A9	1549	SLC9A9
chr3	143566963	0	C	SLC9A9	1587	SLC9A9
chr3	143567064	0	G	SLC9A9	1220	SLC9A9
chr3	143567084	1	G	SLC9A9	1587	SLC9A9
chr3	143567155	0	G	SLC9A9	1178	SLC9A9
chr3	143567172	1	T	SLC9A9	1122	SLC9A9
chr3	143567268	1	C	SLC9A9	1132	SLC9A9
chr3	178916573	0	T	PIK3CA	621	PIK3CA
chr3	178916639	0	A	PIK3CA	760	PIK3CA
chr3	178916684	1	G	PIK3CA	476	PIK3CA
chr3	178916746	0	A	PIK3CA	1076	PIK3CA
chr3	178916750	1	A	PIK3CA	803	PIK3CA
chr3	178916803	0	G	PIK3CA	1003	PIK3CA
chr3	178916863	1	G	PIK3CA	1203	PIK3CA
chr3	178916888	0	T	PIK3CA	684	PIK3CA
chr3	178916914	1	G	PIK3CA	1097	PIK3CA
chr3	178916993	1	G	PIK3CA	786	PIK3CA
chr3	178917449	0	G	PIK3CA	1902	PIK3CA
chr3	178917537	0	G	PIK3CA	851	PIK3CA
chr3	178917561	1	G	PIK3CA	1928	PIK3CA
chr3	178917608	0	T	PIK3CA	10	PIK3CA
chr3	178917650	1	A	PIK3CA	812	PIK3CA
chr3	178917723	1	T	PIK3CA	11	PIK3CA
chr3	178919054	0	G	PIK3CA	11	PIK3CA
chr3	178919110	0	T	PIK3CA	2483	PIK3CA
chr3	178919111	1	C	PIK3CA	7	PIK3CA
chr3	178919194	0	A	PIK3CA	68	PIK3CA
chr3	178919219	1	C	PIK3CA	2260	PIK3CA
chr3	178919262	0	G	PIK3CA	13	PIK3CA
chr3	178919310	1	T	PIK3CA	56	PIK3CA
chr3	178919374	1	T	PIK3CA	9	PIK3CA
chr3	178921311	0	C	PIK3CA	1152	PIK3CA
chr3	178921415	0	G	PIK3CA	1398	PIK3CA
chr3	178921426	1	C	PIK3CA	1152	PIK3CA
chr3	178921506	0	A	PIK3CA	14	PIK3CA
chr3	178921533	1	C	PIK3CA	1403	PIK3CA
chr3	178921573	0	A	PIK3CA	2	PIK3CA
chr3	178921583	1	G	PIK3CA	5	PIK3CA
chr3	178921689	1	A	PIK3CA	16	PIK3CA
chr3	178922256	0	G	PIK3CA	554	PIK3CA
chr3	178922321	0	G	PIK3CA	118	PIK3CA
chr3	178922368	1	C	PIK3CA	590	PIK3CA
chr3	178922418	1	G	PIK3CA	105	PIK3CA
chr3	178927321	0	A	PIK3CA	155	PIK3CA
chr3	178927432	0	G	PIK3CA	777	PIK3CA
chr3	178927440	1	A	PIK3CA	182	PIK3CA
chr3	178927534	1	C	PIK3CA	766	PIK3CA
chr3	178927892	0	G	PIK3CA	59	PIK3CA
chr3	178927990	1	C	PIK3CA	1	PIK3CA
chr3	178928028	0	C	PIK3CA	523	PIK3CA
chr3	178928093	0	C	PIK3CA	11	PIK3CA
chr3	178928106	1	A	PIK3CA	275	PIK3CA
chr3	178928180	0	C	PIK3CA	506	PIK3CA
chr3	178928209	1	C	PIK3CA	8	PIK3CA
chr3	178928246	0	G	PIK3CA	492	PIK3CA
chr3	178928274	1	C	PIK3CA	603	PIK3CA
chr3	178928334	0	G	PIK3CA	281	PIK3CA
chr3	178928351	1	C	PIK3CA	438	PIK3CA
chr3	178928445	1	C	PIK3CA	486	PIK3CA
chr3	178936039	0	C	PIK3CA	625	PIK3CA
chr3	178936065	0	C	PIK3CA	1901	PIK3CA
chr3	178936129	1	G	PIK3CA	626	PIK3CA
chr3	178936183	1	T	PIK3CA	1800	PIK3CA
chr3	178936945	0	T	PIK3CA	968	PIK3CA
chr3	178937024	0	C	PIK3CA	24	PIK3CA
chr3	178937058	1	T	PIK3CA	1081	PIK3CA
chr3	178937135	1	C	PIK3CA	32	PIK3CA
chr3	178937306	0	T	PIK3CA	1341	PIK3CA
chr3	178937447	1	G	PIK3CA	1243	PIK3CA
chr3	178937697	0	G	PIK3CA	570	PIK3CA
chr3	178937806	1	C	PIK3CA	727	PIK3CA
chr3	178937806	0	C	PIK3CA	2	PIK3CA
chr3	178937939	1	T	PIK3CA	2	PIK3CA
chr3	178938711	0	G	PIK3CA	2052	PIK3CA
chr3	178938779	0	A	PIK3CA	627	PIK3CA
chr3	178938827	1	C	PIK3CA	8	PIK3CA
chr3	178938839	0	C	PIK3CA	11	PIK3CA
chr3	178938891	1	G	PIK3CA	722	PIK3CA
chr3	178938938	0	C	PIK3CA	1319	PIK3CA
chr3	178938946	1	G	PIK3CA	1073	PIK3CA
chr3	178939045	1	G	PIK3CA	1191	PIK3CA
chr3	178941809	0	G	PIK3CA	1894	PIK3CA
chr3	178941911	0	T	PIK3CA	466	PIK3CA
chr3	178941917	1	G	PIK3CA	2082	PIK3CA
chr3	178942021	1	T	PIK3CA	432	PIK3CA
chr3	178942385	0	T	PIK3CA	3	PIK3CA
chr3	178942517	0	C	PIK3CA	1988	PIK3CA
chr3	178942520	1	A	PIK3CA	1	PIK3CA
chr3	178942631	1	C	PIK3CA	1991	PIK3CA
chr3	178943719	0	T	PIK3CA	1821	PIK3CA
chr3	178943849	1	C	PIK3CA	1720	PIK3CA
chr3	178946957	0	G	PIK3CA	83	PIK3CA
chr3	178947074	0	G	PIK3CA	662	PIK3CA
chr3	178947077	1	G	PIK3CA	80	PIK3CA
chr3	178947155	0	G	PIK3CA	694	PIK3CA
chr3	178947189	1	C	PIK3CA	606	PIK3CA
chr3	178947275	1	T	PIK3CA	958	PIK3CA
chr3	178947722	0	G	PIK3CA	622	PIK3CA
chr3	178947820	0	C	PIK3CA	288	PIK3CA
chr3	178947821	1	G	PIK3CA	415	PIK3CA
chr3	178947838	0	T	PIK3CA	340	PIK3CA
chr3	178947898	1	G	PIK3CA	179	PIK3CA
chr3	178947937	1	T	PIK3CA	381	PIK3CA
chr3	178947963	0	T	PIK3CA	6	PIK3CA
chr3	178948035	0	A	PIK3CA	868	PIK3CA
chr3	178948076	1	G	PIK3CA	13	PIK3CA
chr3	178948089	0	T	PIK3CA	388	PIK3CA
chr3	178948149	1	C	PIK3CA	1048	PIK3CA
chr3	178948202	1	C	PIK3CA	336	PIK3CA
chr3	178951861	0	A	PIK3CA	797	PIK3CA
chr3	178951933	0	T	PIK3CA	1080	PIK3CA
chr3	178951977	1	C	PIK3CA	1036	PIK3CA
chr3	178952039	0	G	PIK3CA	1298	PIK3CA
chr3	178952045	1	G	PIK3CA	1153	PIK3CA
chr3	178952127	0	C	PIK3CA	1672	PIK3CA
chr3	178952133	1	A	PIK3CA	878	PIK3CA
chr3	178952245	1	A	PIK3CA	1579	PIK3CA
chr5	149357195	0	C	SLC26A2	1704	SLC26A2
chr5	149357285	0	C	SLC26A2	846	SLC26A2
chr5	149357309	1	C	SLC26A2	1600	SLC26A2
chr5	149357364	0	C	SLC26A2	601	SLC26A2
chr5	149357387	1	C	SLC26A2	782	SLC26A2
chr5	149357453	0	T	SLC26A2	786	SLC26A2
chr5	149357486	1	G	SLC26A2	568	SLC26A2
chr5	149357563	0	G	SLC26A2	850	SLC26A2
chr5	149357567	1	G	SLC26A2	682	SLC26A2
chr5	149357638	0	G	SLC26A2	216	SLC26A2
chr5	149357671	1	T	SLC26A2	883	SLC26A2
chr5	149357699	0	G	SLC26A2	366	SLC26A2
chr5	149357756	1	C	SLC26A2	281	SLC26A2
chr5	149357771	0	G	SLC26A2	580	SLC26A2
chr5	149357794	1	C	SLC26A2	412	SLC26A2
chr5	149357876	0	G	SLC26A2	283	SLC26A2
chr5	149357883	1	G	SLC26A2	595	SLC26A2
chr5	149357988	1	T	SLC26A2	400	SLC26A2
chr5	149359772	0	C	SLC26A2	540	SLC26A2
chr5	149359859	0	G	SLC26A2	607	SLC26A2
chr5	149359890	1	C	SLC26A2	595	SLC26A2
chr5	149359929	0	C	SLC26A2	518	SLC26A2
chr5	149359966	1	G	SLC26A2	621	SLC26A2
chr5	149360000	0	G	SLC26A2	862	SLC26A2
chr5	149360044	1	C	SLC26A2	608	SLC26A2
chr5	149360060	0	C	SLC26A2	0	SLC26A2
chr5	149360106	1	C	SLC26A2	767	SLC26A2
chr5	149360168	0	G	SLC26A2	540	SLC26A2
chr5	149360171	1	G	SLC26A2	508	SLC26A2
chr5	149360279	0	G	SLC26A2	471	SLC26A2
chr5	149360284	1	G	SLC26A2	655	SLC26A2
chr5	149360386	0	C	SLC26A2	579	SLC26A2
chr5	149360392	1	C	SLC26A2	439	SLC26A2
chr5	149360482	0	G	SLC26A2	514	SLC26A2
chr5	149360495	1	G	SLC26A2	697	SLC26A2
chr5	149360591	0	C	SLC26A2	668	SLC26A2
chr5	149360596	1	A	SLC26A2	536	SLC26A2
chr5	149360680	0	T	SLC26A2	268	SLC26A2
chr5	149360705	1	G	SLC26A2	624	SLC26A2
chr5	149360721	0	C	SLC26A2	739	SLC26A2
chr5	149360797	1	G	SLC26A2	358	SLC26A2
chr5	149360834	0	T	SLC26A2	326	SLC26A2
chr5	149360837	1	G	SLC26A2	823	SLC26A2
chr5	149360885	0	G	SLC26A2	686	SLC26A2
chr5	149360956	1	C	SLC26A2	0	SLC26A2
chr5	149360957	0	A	SLC26A2	858	SLC26A2
chr5	149360995	1	G	SLC26A2	675	SLC26A2
chr5	149361049	0	C	SLC26A2	1553	SLC26A2
chr5	149361070	1	A	SLC26A2	774	SLC26A2
chr5	149361160	0	A	SLC26A2	618	SLC26A2
chr5	149361164	1	G	SLC26A2	1589	SLC26A2
chr5	149361234	0	C	SLC26A2	343	SLC26A2
chr5	149361277	1	T	SLC26A2	529	SLC26A2
chr5	149361348	0	C	SLC26A2	2	SLC26A2
chr5	149361349	1	C	SLC26A2	361	SLC26A2
chr5	149361453	1	G	SLC26A2	0	SLC26A2
chr6	43550021	0	T	POLH	440	POLH
chr6	43550106	0	T	POLH	382	POLH
chr6	43550138	1	C	POLH	445	POLH
chr6	43550227	1	T	POLH	584	POLH
chr6	43550643	0	A	POLH	415	POLH
chr6	43550770	0	G	POLH	182	POLH
chr6	43550782	1	T	POLH	357	POLH
chr6	43550846	0	T	POLH	527	POLH
chr6	43550861	1	G	POLH	326	POLH
chr6	43550963	1	T	POLH	405	POLH
chr6	43554962	0	G	POLH	1684	POLH
chr6	43555045	0	G	POLH	896	POLH
chr6	43555072	1	C	POLH	1678	POLH
chr6	43555147	0	C	POLH	739	POLH
chr6	43555159	1	G	POLH	826	POLH
chr6	43555222	0	G	POLH	1525	POLH
chr6	43555242	1	C	POLH	747	POLH
chr6	43555339	1	G	POLH	1409	POLH
chr6	43565380	0	A	POLH	2284	POLH
chr6	43565474	0	C	POLH	1152	POLH
chr6	43565485	1	T	POLH	2276	POLH
chr6	43565557	0	G	POLH	989	POLH
chr6	43565592	1	C	POLH	1141	POLH
chr6	43565665	1	C	POLH	839	POLH
chr6	43568702	0	T	POLH	1413	POLH
chr6	43568763	0	C	POLH	1840	POLH
chr6	43568818	1	A	POLH	1413	POLH
chr6	43568879	1	C	POLH	2159	POLH
chr6	43571574	0	G	POLH	1573	POLH
chr6	43571673	0	T	POLH	801	POLH
chr6	43571681	1	G	POLH	1557	POLH
chr6	43571779	1	C	POLH	760	POLH
chr6	43572331	0	G	POLH	413	POLH
chr6	43572425	0	G	POLH	1900	POLH
chr6	43572428	1	T	POLH	302	POLH
chr6	43572540	1	C	POLH	1814	POLH
chr6	43572950	0	G	POLH	531	POLH
chr6	43573008	0	G	POLH	1126	POLH
chr6	43573044	1	A	POLH	541	POLH
chr6	43573120	1	C	POLH	1038	POLH
chr6	43578258	0	T	POLH	370	POLH
chr6	43578346	0	G	POLH	794	POLH
chr6	43578376	1	T	POLH	373	POLH
chr6	43578455	0	A	POLH	509	POLH
chr6	43578460	1	G	POLH	1073	POLH
chr6	43578567	1	C	POLH	586	POLH
chr6	43581344	0	C	POLH	458	POLH
chr6	43581415	0	G	POLH	304	POLH
chr6	43581459	1	C	POLH	426	POLH
chr6	43581474	0	C	POLH	527	POLH
chr6	43581530	0	G	POLH	1390	POLH
chr6	43581535	1	T	POLH	196	POLH
chr6	43581570	1	C	POLH	536	POLH
chr6	43581603	0	T	POLH	387	POLH
chr6	43581652	1	T	POLH	1318	POLH
chr6	43581719	0	A	POLH	426	POLH
chr6	43581721	1	T	POLH	449	POLH
chr6	43581828	0	A	POLH	307	POLH
chr6	43581836	1	G	POLH	491	POLH
chr6	43581915	0	C	POLH	474	POLH
chr6	43581923	1	A	POLH	246	POLH
chr6	43582007	0	A	POLH	709	POLH
chr6	43582028	1	C	POLH	558	POLH
chr6	43582103	0	A	POLH	354	POLH
chr6	43582122	1	T	POLH	750	POLH
chr6	43582183	0	A	POLH	4	POLH
chr6	43582216	1	T	POLH	319	POLH
chr6	43582263	0	T	POLH	36	POLH
chr6	43582288	1	A	POLH	85	POLH
chr6	43582379	1	C	POLH	67	POLH
chr7	39046422	0	C	POU6F2.1	222	POU6F2
chr7	39046537	1	T	POU6F2.1	208	POU6F2
chr7	39125454	0	T	POU6F2.1	1968	POU6F2
chr7	39125528	0	G	POU6F2.1	1053	POU6F2
chr7	39125550	1	A	POU6F2.1	1950	POU6F2
chr7	39125603	0	C	POU6F2.1	714	POU6F2
chr7	39125624	1	G	POU6F2.1	1003	POU6F2
chr7	39125716	1	G	POU6F2.1	690	POU6F2
chr7	39243813	0	T	POU6F2.1	1783	POU6F2
chr7	39243854	0	T	POU6F2.1	1837	POU6F2
chr7	39243925	1	G	POU6F2.1	1802	POU6F2
chr7	39243964	1	A	POU6F2.1	1809	POU6F2
chr7	39246962	0	G	POU6F2.1	805	POU6F2
chr7	39247021	0	G	POU6F2.1	153	POU6F2
chr7	39247073	1	T	POU6F2.1	841	POU6F2
chr7	39247129	0	C	POU6F2.1	559	POU6F2
chr7	39247143	1	T	POU6F2.1	134	POU6F2
chr7	39247217	0	A	POU6F2.1	1802	POU6F2
chr7	39247220	1	G	POU6F2.1	416	POU6F2
chr7	39247335	1	C	POU6F2.1	2005	POU6F2
chr7	39379202	0	C	POU6F2.2	1629	POU6F2
chr7	39379326	1	G	POU6F2.2	1619	POU6F2
chr7	39379448	0	C	POU6F2.2	639	POU6F2
chr7	39379515	0	A	POU6F2.2	758	POU6F2
chr7	39379562	1	A	POU6F2.2	1071	POU6F2
chr7	39379563	0	G	POU6F2.2	318	POU6F2
chr7	39379602	1	C	POU6F2.2	797	POU6F2
chr7	39379651	1	A	POU6F2.2	439	POU6F2
chr7	39446136	0	G	POU6F2.2	0	POU6F2
chr7	39446213	0	A	POU6F2.2	874	POU6F2
chr7	39446257	1	T	POU6F2.2	570	POU6F2
chr7	39446300	0	G	POU6F2.2	2357	POU6F2
chr7	39446332	1	A	POU6F2.2	13	POU6F2
chr7	39446417	1	C	POU6F2.2	2363	POU6F2
chr7	39472594	0	G	POU6F2.2	425	POU6F2
chr7	39472660	0	T	POU6F2.2	412	POU6F2
chr7	39472693	1	A	POU6F2.2	257	POU6F2
chr7	39472706	0	C	POU6F2.2	791	POU6F2
chr7	39472749	1	A	POU6F2.2	418	POU6F2
chr7	39472761	0	T	POU6F2.2	588	POU6F2
chr7	39472804	1	C	POU6F2.2	889	POU6F2
chr7	39472828	0	G	POU6F2.2	744	POU6F2
chr7	39472886	1	A	POU6F2.2	715	POU6F2
chr7	39472946	1	T	POU6F2.2	778	POU6F2
chr7	39491063	0	T	POU6F2.2	1221	POU6F2
chr7	39491164	0	A	POU6F2.2	1043	POU6F2
chr7	39491180	1	A	POU6F2.2	1308	POU6F2
chr7	39491225	0	C	POU6F2.2	2552	POU6F2
chr7	39491269	1	T	POU6F2.2	830	POU6F2
chr7	39491344	1	T	POU6F2.2	2553	POU6F2
chr7	39500081	0	A	POU6F2.2	2918	POU6F2
chr7	39500152	0	A	POU6F2.2	528	POU6F2
chr7	39500196	1	C	POU6F2.2	2907	POU6F2
chr7	39500255	0	G	POU6F2.2	763	POU6F2
chr7	39500268	1	C	POU6F2.2	485	POU6F2
chr7	39500380	1	A	POU6F2.2	769	POU6F2
chr7	39503760	0	T	POU6F2.2	631	POU6F2
chr7	39503865	0	C	POU6F2.2	1202	POU6F2
chr7	39503876	1	T	POU6F2.2	446	POU6F2
chr7	39503935	0	C	POU6F2.2	1214	POU6F2
chr7	39503984	1	G	POU6F2.2	1041	POU6F2
chr7	39504024	0	C	POU6F2.2	1094	POU6F2
chr7	39504075	1	C	POU6F2.2	1175	POU6F2
chr7	39504138	0	G	POU6F2.2	579	POU6F2
chr7	39504139	1	C	POU6F2.2	1065	POU6F2
chr7	39504211	0	C	POU6F2.2	958	POU6F2
chr7	39504254	1	C	POU6F2.2	499	POU6F2
chr7	39504327	1	T	POU6F2.2	1069	POU6F2
chr8	92972414	0	G	RUNX1T1	239	RUNX1T1
chr8	92972455	0	G	RUNX1T1	310	RUNX1T1
chr8	92972487	1	C	RUNX1T1	392	RUNX1T1
chr8	92972577	1	C	RUNX1T1	357	RUNX1T1
chr8	92972637	0	T	RUNX1T1	1061	RUNX1T1
chr8	92972726	0	C	RUNX1T1	2418	RUNX1T1
chr8	92972746	1	C	RUNX1T1	778	RUNX1T1
chr8	92972842	1	C	RUNX1T1	2268	RUNX1T1
chr8	92982831	0	C	RUNX1T1	361	RUNX1T1
chr8	92982872	0	C	RUNX1T1	1420	RUNX1T1
chr8	92982908	0	T	RUNX1T1	1904	RUNX1T1
chr8	92982909	1	T	RUNX1T1	22	RUNX1T1
chr8	92982983	1	G	RUNX1T1	0	RUNX1T1
chr8	92982999	0	G	RUNX1T1	827	RUNX1T1
chr8	92983028	1	T	RUNX1T1	1912	RUNX1T1
chr8	92983118	1	C	RUNX1T1	834	RUNX1T1
chr8	92988086	0	C	RUNX1T1	1417	RUNX1T1
chr8	92988146	0	G	RUNX1T1	720	RUNX1T1
chr8	92988204	1	A	RUNX1T1	1570	RUNX1T1
chr8	92988262	1	C	RUNX1T1	739	RUNX1T1
chr8	92998308	0	T	RUNX1T1	1731	RUNX1T1
chr8	92998364	0	G	RUNX1T1	824	RUNX1T1
chr8	92998425	1	T	RUNX1T1	1718	RUNX1T1
chr8	92998479	0	T	RUNX1T1	1056	RUNX1T1
chr8	92998481	1	C	RUNX1T1	804	RUNX1T1
chr8	92998595	1	T	RUNX1T1	1071	RUNX1T1
chr8	92999065	0	C	RUNX1T1	717	RUNX1T1
chr8	92999159	0	G	RUNX1T1	771	RUNX1T1
chr8	92999177	1	C	RUNX1T1	955	RUNX1T1
chr8	92999278	1	C	RUNX1T1	1204	RUNX1T1
chr8	93003841	0	G	RUNX1T1	1279	RUNX1T1
chr8	93003928	0	G	RUNX1T1	568	RUNX1T1
chr8	93003958	1	G	RUNX1T1	1108	RUNX1T1
chr8	93004035	0	G	RUNX1T1	1118	RUNX1T1
chr8	93004046	1	C	RUNX1T1	587	RUNX1T1
chr8	93004153	1	C	RUNX1T1	1297	RUNX1T1
chr8	93017306	0	A	RUNX1T1	333	RUNX1T1
chr8	93017412	0	G	RUNX1T1	718	RUNX1T1
chr8	93017429	1	G	RUNX1T1	328	RUNX1T1
chr8	93017485	0	G	RUNX1T1	31	RUNX1T1
chr8	93017529	1	C	RUNX1T1	673	RUNX1T1
chr8	93017605	1	T	RUNX1T1	738	RUNX1T1
chr8	93023194	0	T	RUNX1T1	900	RUNX1T1
chr8	93023293	0	A	RUNX1T1	1	RUNX1T1
chr8	93023308	1	C	RUNX1T1	800	RUNX1T1
chr8	93023407	1	C	RUNX1T1	2	RUNX1T1
chr8	93026739	0	C	RUNX1T1	1096	RUNX1T1
chr8	93026823	0	A	RUNX1T1	767	RUNX1T1
chr8	93026842	1	C	RUNX1T1	953	RUNX1T1
chr8	93026909	0	T	RUNX1T1	137	RUNX1T1
chr8	93026943	1	T	RUNX1T1	824	RUNX1T1
chr8	93026953	0	A	RUNX1T1	1114	RUNX1T1
chr8	93027026	1	A	RUNX1T1	126	RUNX1T1
chr8	93027063	0	A	RUNX1T1	813	RUNX1T1
chr8	93027067	1	C	RUNX1T1	1058	RUNX1T1
chr8	93027179	1	A	RUNX1T1	1009	RUNX1T1
chr8	93029357	0	G	RUNX1T1	352	RUNX1T1
chr8	93029459	0	G	RUNX1T1	1217	RUNX1T1
chr8	93029469	1	A	RUNX1T1	338	RUNX1T1
chr8	93029555	0	G	RUNX1T1	1247	RUNX1T1
chr8	93029575	1	G	RUNX1T1	1004	RUNX1T1
chr8	93029672	1	C	RUNX1T1	1285	RUNX1T1
chr8	93074686	0	G	RUNX1T1	35	RUNX1T1
chr8	93074802	1	C	RUNX1T1	775	RUNX1T1
chr8	93088084	0	G	RUNX1T1	124	RUNX1T1
chr8	93088216	0	T	RUNX1T1	402	RUNX1T1
chr8	93088218	1	T	RUNX1T1	125	RUNX1T1
chr8	93088332	1	A	RUNX1T1	357	RUNX1T1
chr8	93107223	0	C	RUNX1T1	1586	RUNX1T1
chr8	93107281	0	G	RUNX1T1	1140	RUNX1T1
chr8	93107337	1	C	RUNX1T1	1843	RUNX1T1
chr8	93107356	0	C	RUNX1T1	1323	RUNX1T1
chr8	93107399	1	G	RUNX1T1	1218	RUNX1T1
chr8	93107463	1	C	RUNX1T1	1370	RUNX1T1
chr8	93107580	0	G	RUNX1T1	1337	RUNX1T1
chr8	93107681	0	G	RUNX1T1	1850	RUNX1T1
chr8	93107694	1	A	RUNX1T1	1335	RUNX1T1
chr8	93107796	1	T	RUNX1T1	1642	RUNX1T1
chr8	93115014	0	A	RUNX1T1	34	RUNX1T1
chr8	93115140	1	A	RUNX1T1	34	RUNX1T1
chr8	113236979	0	A	CSMD3.1	1289	CSMD3
chr8	113237094	0	A	CSMD3.1	573	CSMD3
chr8	113237099	1	T	CSMD3.1	1310	CSMD3
chr8	113237210	1	G	CSMD3.1	607	CSMD3
chr8	113240929	0	A	CSMD3.1	182	CSMD3
chr8	113241019	0	A	CSMD3.1	255	CSMD3
chr8	113241041	1	A	CSMD3.1	116	CSMD3
chr8	113241059	0	A	CSMD3.1	5	CSMD3
chr8	113241104	1	T	CSMD3.1	244	CSMD3
chr8	113241172	1	T	CSMD3.1	10	CSMD3
chr8	113243745	0	G	CSMD3.1	277	CSMD3
chr8	113243796	0	T	CSMD3.1	984	CSMD3
chr8	113243836	1	G	CSMD3.1	241	CSMD3
chr8	113243906	1	G	CSMD3.1	946	CSMD3
chr8	113246541	0	G	CSMD3.1	595	CSMD3
chr8	113246607	0	G	CSMD3.1	1587	CSMD3
chr8	113246633	1	C	CSMD3.1	596	CSMD3
chr8	113246705	0	C	CSMD3.1	8	CSMD3
chr8	113246706	1	C	CSMD3.1	1590	CSMD3
chr8	113246823	1	A	CSMD3.1	13	CSMD3
chr8	113249335	0	A	CSMD3.1	999	CSMD3
chr8	113249441	0	G	CSMD3.1	1334	CSMD3
chr8	113249447	1	G	CSMD3.1	1013	CSMD3
chr8	113249481	0	T	CSMD3.1	1426	CSMD3
chr8	113249559	1	G	CSMD3.1	1322	CSMD3
chr8	113249572	0	C	CSMD3.1	0	CSMD3
chr8	113249596	1	T	CSMD3.1	1517	CSMD3
chr8	113249682	1	C	CSMD3.1	4	CSMD3
chr8	113253903	0	A	CSMD3.1	1474	CSMD3
chr8	113253996	0	A	CSMD3.1	1446	CSMD3
chr8	113254010	1	A	CSMD3.1	1460	CSMD3
chr8	113254111	1	A	CSMD3.1	1418	CSMD3
chr8	113256582	0	G	CSMD3.1	1030	CSMD3
chr8	113256660	0	G	CSMD3.1	0	CSMD3
chr8	113256686	1	C	CSMD3.1	762	CSMD3
chr8	113256766	0	G	CSMD3.1	1252	CSMD3
chr8	113256773	1	C	CSMD3.1	486	CSMD3
chr8	113256879	1	T	CSMD3.1	1262	CSMD3
chr8	113259224	0	A	CSMD3.1	1128	CSMD3
chr8	113259321	0	G	CSMD3.1	366	CSMD3
chr8	113259336	1	A	CSMD3.1	1185	CSMD3
chr8	113259417	1	C	CSMD3.1	485	CSMD3
chr8	113266439	0	C	CSMD3.1	899	CSMD3
chr8	113266539	0	A	CSMD3.1	5	CSMD3
chr8	113266540	1	G	CSMD3.1	780	CSMD3
chr8	113266645	1	T	CSMD3.1	6	CSMD3
chr8	113267450	0	T	CSMD3.1	1579	CSMD3
chr8	113267557	0	A	CSMD3.1	1952	CSMD3
chr8	113267565	1	A	CSMD3.1	1613	CSMD3
chr8	113267650	0	A	CSMD3.1	47	CSMD3
chr8	113267668	1	A	CSMD3.1	1917	CSMD3
chr8	113267726	1	G	CSMD3.1	37	CSMD3
chr8	113275815	0	C	CSMD3.1	1180	CSMD3
chr8	113275918	0	A	CSMD3.1	908	CSMD3
chr8	113275930	1	A	CSMD3.1	960	CSMD3
chr8	113275959	0	G	CSMD3.1	1138	CSMD3
chr8	113276033	1	A	CSMD3.1	520	CSMD3
chr8	113276075	1	G	CSMD3.1	1037	CSMD3
chr8	113277544	0	A	CSMD3.1	1	CSMD3
chr8	113277660	0	C	CSMD3.1	1071	CSMD3
chr8	113277661	1	C	CSMD3.1	0	CSMD3
chr8	113277722	0	G	CSMD3.1	956	CSMD3
chr8	113277777	1	C	CSMD3.1	1060	CSMD3
chr8	113277840	1	G	CSMD3.1	739	CSMD3
chr8	113293312	0	T	CSMD3.2	8	CSMD3
chr8	113293427	0	A	CSMD3.2	480	CSMD3
chr8	113293431	1	T	CSMD3.2	8	CSMD3
chr8	113293500	0	G	CSMD3.2	926	CSMD3
chr8	113293536	1	G	CSMD3.2	505	CSMD3
chr8	113293617	1	G	CSMD3.2	957	CSMD3
chr8	113299259	0	A	CSMD3.2	194	CSMD3
chr8	113299366	0	G	CSMD3.2	1332	CSMD3
chr8	113299368	1	A	CSMD3.2	175	CSMD3
chr8	113299472	0	T	CSMD3.2	760	CSMD3
chr8	113299483	1	G	CSMD3.2	1884	CSMD3
chr8	113299585	1	C	CSMD3.2	748	CSMD3
chr8	113301534	0	C	CSMD3.2	1095	CSMD3
chr8	113301644	0	C	CSMD3.2	976	CSMD3
chr8	113301651	1	A	CSMD3.2	779	CSMD3
chr8	113301698	0	G	CSMD3.2	1229	CSMD3
chr8	113301754	1	T	CSMD3.2	892	CSMD3
chr8	113301814	1	C	CSMD3.2	1385	CSMD3
chr8	113303714	0	G	CSMD3.2	610	CSMD3
chr8	113303830	0	A	CSMD3.2	355	CSMD3
chr8	113303833	1	G	CSMD3.2	758	CSMD3
chr8	113303921	0	A	CSMD3.2	0	CSMD3
chr8	113303922	1	C	CSMD3.2	225	CSMD3
chr8	113304034	1	C	CSMD3.2	8	CSMD3
chr8	113304745	0	G	CSMD3.2	1354	CSMD3
chr8	113304842	0	C	CSMD3.2	787	CSMD3
chr8	113304860	1	T	CSMD3.2	1432	CSMD3
chr8	113304935	0	A	CSMD3.2	0	CSMD3
chr8	113304940	1	C	CSMD3.2	609	CSMD3
chr8	113305064	1	T	CSMD3.2	99	CSMD3
chr8	113308031	0	G	CSMD3.2	775	CSMD3
chr8	113308112	0	C	CSMD3.2	1483	CSMD3
chr8	113308140	1	C	CSMD3.2	742	CSMD3
chr8	113308212	0	G	CSMD3.2	14	CSMD3
chr8	113308228	1	A	CSMD3.2	1156	CSMD3
chr8	113308302	1	G	CSMD3.2	13	CSMD3
chr8	113313978	0	A	CSMD3.2	1623	CSMD3
chr8	113314052	0	G	CSMD3.2	1263	CSMD3
chr8	113314096	1	A	CSMD3.2	1564	CSMD3
chr8	113314160	0	C	CSMD3.2	74	CSMD3
chr8	113314169	1	G	CSMD3.2	1006	CSMD3
chr8	113314274	1	T	CSMD3.2	78	CSMD3
chr8	113316911	0	C	CSMD3.2	637	CSMD3
chr8	113317008	0	G	CSMD3.2	976	CSMD3
chr8	113317022	1	G	CSMD3.2	761	CSMD3
chr8	113317120	0	G	CSMD3.2	673	CSMD3
chr8	113317125	1	G	CSMD3.2	1121	CSMD3
chr8	113317237	1	C	CSMD3.2	791	CSMD3
chr8	113318151	0	T	CSMD3.2	1900	CSMD3
chr8	113318239	0	C	CSMD3.2	692	CSMD3
chr8	113318269	1	A	CSMD3.2	2073	CSMD3
chr8	113318274	0	C	CSMD3.2	337	CSMD3
chr8	113318351	1	C	CSMD3.2	825	CSMD3
chr8	113318367	0	T	CSMD3.2	597	CSMD3
chr8	113318386	1	C	CSMD3.2	364	CSMD3
chr8	113318484	1	C	CSMD3.2	1013	CSMD3
chr8	113323167	0	A	CSMD3.2	2631	CSMD3
chr8	113323260	0	C	CSMD3.2	277	CSMD3
chr8	113323286	1	A	CSMD3.2	2629	CSMD3
chr8	113323368	0	G	CSMD3.2	431	CSMD3
chr8	113323371	1	G	CSMD3.2	278	CSMD3
chr8	113323481	1	G	CSMD3.2	452	CSMD3
chr8	113326110	0	T	CSMD3.2	246	CSMD3
chr8	113326180	0	C	CSMD3.2	18	CSMD3
chr8	113326208	1	A	CSMD3.2	277	CSMD3
chr8	113326270	0	G	CSMD3.2	9	CSMD3
chr8	113326281	1	C	CSMD3.2	21	CSMD3
chr8	113326385	1	C	CSMD3.2	12	CSMD3
chr8	113326575	0	C	CSMD3.2	3	CSMD3
chr8	113326671	0	A	CSMD3.2	686	CSMD3
chr8	113326674	1	A	CSMD3.2	0	CSMD3
chr8	113326776	0	A	CSMD3.2	1836	CSMD3
chr8	113326790	1	C	CSMD3.2	707	CSMD3
chr8	113326886	1	A	CSMD3.2	1871	CSMD3
chr8	113330970	0	T	CSMD3.2	29	CSMD3
chr8	113331083	0	G	CSMD3.2	1061	CSMD3
chr8	113331089	1	T	CSMD3.2	63	CSMD3
chr8	113331200	1	G	CSMD3.2	901	CSMD3
chr8	113332093	0	C	CSMD3.2	1238	CSMD3
chr8	113332148	0	C	CSMD3.2	821	CSMD3
chr8	113332170	0	G	CSMD3.2	294	CSMD3
chr8	113332192	1	C	CSMD3.2	1379	CSMD3
chr8	113332228	1	G	CSMD3.2	481	CSMD3
chr8	113332249	1	A	CSMD3.2	312	CSMD3
chr8	113347525	0	C	CSMD3.2	1175	CSMD3
chr8	113347597	0	C	CSMD3.2	1929	CSMD3
chr8	113347637	1	G	CSMD3.2	1332	CSMD3
chr8	113347712	0	C	CSMD3.2	27	CSMD3
chr8	113347716	1	G	CSMD3.2	1869	CSMD3
chr8	113347823	1	C	CSMD3.2	28	CSMD3
chr8	113348809	0	A	CSMD3.2	1	CSMD3
chr8	113348917	0	A	CSMD3.2	863	CSMD3
chr8	113348921	1	C	CSMD3.2	1	CSMD3
chr8	113349010	0	G	CSMD3.2	880	CSMD3
chr8	113349031	1	A	CSMD3.2	865	CSMD3
chr8	113349125	1	G	CSMD3.2	869	CSMD3
chr8	113349750	0	T	CSMD3.2	506	CSMD3
chr8	113349840	0	C	CSMD3.2	960	CSMD3
chr8	113349858	1	G	CSMD3.2	450	CSMD3
chr8	113349948	0	T	CSMD3.2	719	CSMD3
chr8	113349953	1	C	CSMD3.2	832	CSMD3
chr8	113350055	1	G	CSMD3.2	703	CSMD3
chr8	113353584	0	T	CSMD3.2	4	CSMD3
chr8	113353722	1	A	CSMD3.2	2	CSMD3
chr8	113353723	0	A	CSMD3.2	1644	CSMD3
chr8	113353830	0	A	CSMD3.2	747	CSMD3
chr8	113353831	1	G	CSMD3.2	1761	CSMD3
chr8	113353948	1	T	CSMD3.2	689	CSMD3
chr8	113358236	0	T	CSMD3.2	0	CSMD3
chr8	113358344	0	T	CSMD3.2	1582	CSMD3
chr8	113358350	1	T	CSMD3.2	0	CSMD3
chr8	113358409	0	C	CSMD3.2	1265	CSMD3
chr8	113358456	1	G	CSMD3.2	1551	CSMD3
chr8	113358529	1	C	CSMD3.2	1123	CSMD3
chr8	113363330	0	C	CSMD3.2	34	CSMD3
chr8	113363420	0	T	CSMD3.2	9	CSMD3
chr8	113363437	1	T	CSMD3.2	3	CSMD3
chr8	113363447	0	T	CSMD3.2	10	CSMD3
chr8	113363488	1	T	CSMD3.2	3	CSMD3
chr8	113363557	1	A	CSMD3.2	26	CSMD3
chr8	113364554	0	G	CSMD3.2	2839	CSMD3
chr8	113364663	0	A	CSMD3.2	606	CSMD3
chr8	113364667	1	C	CSMD3.2	2744	CSMD3
chr8	113364733	0	T	CSMD3.2	7	CSMD3
chr8	113364752	1	C	CSMD3.2	603	CSMD3
chr8	113364843	1	T	CSMD3.2	8	CSMD3
chr8	113392503	0	T	CSMD3.2	6	CSMD3
chr8	113392602	0	C	CSMD3.2	192	CSMD3
chr8	113392612	1	A	CSMD3.2	0	CSMD3
chr8	113392706	1	G	CSMD3.2	194	CSMD3
chr8	113395718	0	A	CSMD3.2	0	CSMD3
chr8	113395804	0	C	CSMD3.2	1161	CSMD3
chr8	113395814	1	T	CSMD3.2	0	CSMD3
chr8	113395865	0	G	CSMD3.2	1153	CSMD3
chr8	113395912	1	G	CSMD3.2	1072	CSMD3
chr8	113395982	1	C	CSMD3.2	1099	CSMD3
chr8	113402850	0	T	CSMD3.2	1568	CSMD3
chr8	113402940	0	G	CSMD3.2	841	CSMD3
chr8	113402962	1	G	CSMD3.2	2051	CSMD3
chr8	113403040	1	G	CSMD3.2	846	CSMD3
chr8	113418770	0	G	CSMD3.2	1248	CSMD3
chr8	113418819	0	C	CSMD3.2	1228	CSMD3
chr8	113418883	0	T	CSMD3.2	1621	CSMD3
chr8	113418886	1	A	CSMD3.2	1182	CSMD3
chr8	113418921	1	C	CSMD3.2	882	CSMD3
chr8	113418993	1	G	CSMD3.2	1347	CSMD3
chr8	113420517	0	A	CSMD3.2	548	CSMD3
chr8	113420607	0	T	CSMD3.2	10	CSMD3
chr8	113420630	1	G	CSMD3.2	476	CSMD3
chr8	113420721	1	A	CSMD3.2	5	CSMD3
chr8	113421124	0	C	CSMD3.2	590	CSMD3
chr8	113421190	0	G	CSMD3.2	1644	CSMD3
chr8	113421218	1	A	CSMD3.2	635	CSMD3
chr8	113421285	1	G	CSMD3.2	1649	CSMD3
chr8	113484794	0	T	CSMD3.3	1389	CSMD3
chr8	113484910	0	A	CSMD3.3	842	CSMD3
chr8	113484912	1	C	CSMD3.3	1152	CSMD3
chr8	113485024	1	G	CSMD3.3	812	CSMD3
chr8	113504646	0	C	CSMD3.3	148	CSMD3
chr8	113504743	0	C	CSMD3.3	1171	CSMD3
chr8	113504744	1	C	CSMD3.3	137	CSMD3
chr8	113504856	0	C	CSMD3.3	760	CSMD3
chr8	113504861	1	C	CSMD3.3	1542	CSMD3
chr8	113504971	1	T	CSMD3.3	950	CSMD3
chr8	113515966	0	A	CSMD3.3	20	CSMD3
chr8	113516061	0	C	CSMD3.3	618	CSMD3
chr8	113516079	1	G	CSMD3.3	4	CSMD3
chr8	113516080	0	C	CSMD3.3	1836	CSMD3
chr8	113516146	1	G	CSMD3.3	920	CSMD3
chr8	113516178	1	G	CSMD3.3	1905	CSMD3
chr8	113516193	0	G	CSMD3.3	32	CSMD3
chr8	113516322	1	A	CSMD3.3	15	CSMD3
chr8	113518880	0	T	CSMD3.3	1435	CSMD3
chr8	113518939	0	T	CSMD3.3	893	CSMD3
chr8	113518999	1	G	CSMD3.3	1147	CSMD3
chr8	113519036	0	T	CSMD3.3	36	CSMD3
chr8	113519052	1	C	CSMD3.3	830	CSMD3
chr8	113519153	1	G	CSMD3.3	15	CSMD3
chr8	113529164	0	A	CSMD3.3	242	CSMD3
chr8	113529296	0	A	CSMD3.3	157	CSMD3
chr8	113529298	1	C	CSMD3.3	242	CSMD3
chr8	113529341	0	G	CSMD3.3	574	CSMD3
chr8	113529392	0	C	CSMD3.3	1446	CSMD3
chr8	113529404	1	G	CSMD3.3	139	CSMD3
chr8	113529442	1	G	CSMD3.3	448	CSMD3
chr8	113529507	1	T	CSMD3.3	1503	CSMD3
chr8	113562876	0	A	CSMD3.3	270	CSMD3
chr8	113562988	0	T	CSMD3.3	995	CSMD3
chr8	113562990	1	C	CSMD3.3	319	CSMD3
chr8	113563062	0	T	CSMD3.3	21	CSMD3
chr8	113563105	1	G	CSMD3.3	1154	CSMD3
chr8	113563171	1	A	CSMD3.3	820	CSMD3
chr8	113564789	0	C	CSMD3.3	1599	CSMD3
chr8	113564876	0	G	CSMD3.3	1266	CSMD3
chr8	113564906	1	G	CSMD3.3	2062	CSMD3
chr8	113564989	1	C	CSMD3.3	1167	CSMD3
chr8	113568957	0	G	CSMD3.3	731	CSMD3
chr8	113569014	0	G	CSMD3.3	1097	CSMD3
chr8	113569072	1	T	CSMD3.3	838	CSMD3
chr8	113569087	0	C	CSMD3.3	2227	CSMD3
chr8	113569122	1	G	CSMD3.3	755	CSMD3
chr8	113569185	0	T	CSMD3.3	3	CSMD3
chr8	113569203	1	T	CSMD3.3	1868	CSMD3
chr8	113569298	1	A	CSMD3.3	3	CSMD3
chr8	113585668	0	A	CSMD3.3	485	CSMD3
chr8	113585759	0	G	CSMD3.3	1158	CSMD3
chr8	113585781	1	A	CSMD3.3	551	CSMD3
chr8	113585804	0	G	CSMD3.3	1936	CSMD3
chr8	113585874	1	T	CSMD3.3	1373	CSMD3
chr8	113585919	1	G	CSMD3.3	1853	CSMD3
chr8	113599288	0	C	CSMD3.3	1396	CSMD3
chr8	113599344	0	A	CSMD3.3	1438	CSMD3
chr8	113599396	1	C	CSMD3.3	1238	CSMD3
chr8	113599424	0	C	CSMD3.3	1127	CSMD3
chr8	113599460	1	T	CSMD3.3	1322	CSMD3
chr8	113599536	1	G	CSMD3.3	1148	CSMD3
chr8	113649021	0	C	CSMD3.3	1688	CSMD3
chr8	113649121	0	G	CSMD3.3	2	CSMD3
chr8	113649135	1	G	CSMD3.3	1482	CSMD3
chr8	113649155	0	G	CSMD3.3	1265	CSMD3
chr8	113649214	1	C	CSMD3.3	827	CSMD3
chr8	113649270	1	G	CSMD3.3	1107	CSMD3
chr8	113650858	0	C	CSMD3.3	42	CSMD3
chr8	113650948	0	T	CSMD3.3	1308	CSMD3
chr8	113650971	1	A	CSMD3.3	3	CSMD3
chr8	113651016	0	G	CSMD3.3	748	CSMD3
chr8	113651061	1	G	CSMD3.3	1338	CSMD3
chr8	113651089	0	A	CSMD3.3	851	CSMD3
chr8	113651127	1	G	CSMD3.3	783	CSMD3
chr8	113651203	1	T	CSMD3.3	1079	CSMD3
chr8	113657311	0	C	CSMD3.3	1216	CSMD3
chr8	113657424	0	C	CSMD3.3	1674	CSMD3
chr8	113657425	1	T	CSMD3.3	1340	CSMD3
chr8	113657540	1	C	CSMD3.3	2101	CSMD3
chr8	113662274	0	A	CSMD3.3	26	CSMD3
chr8	113662401	0	G	CSMD3.3	349	CSMD3
chr8	113662408	1	G	CSMD3.3	18	CSMD3
chr8	113662462	0	T	CSMD3.3	1012	CSMD3
chr8	113662491	1	G	CSMD3.3	367	CSMD3
chr8	113662541	0	G	CSMD3.3	1391	CSMD3
chr8	113662571	1	T	CSMD3.3	950	CSMD3
chr8	113662653	1	T	CSMD3.3	1428	CSMD3
chr8	113668360	0	C	CSMD3.3	11	CSMD3
chr8	113668418	0	C	CSMD3.3	52	CSMD3
chr8	113668478	1	A	CSMD3.3	12	CSMD3
chr8	113668517	0	A	CSMD3.3	94	CSMD3
chr8	113668533	1	G	CSMD3.3	714	CSMD3
chr8	113668628	1	A	CSMD3.3	83	CSMD3
chr8	113678460	0	T	CSMD3.3	718	CSMD3
chr8	113678566	0	A	CSMD3.3	1014	CSMD3
chr8	113678575	1	T	CSMD3.3	980	CSMD3
chr8	113678678	1	C	CSMD3.3	942	CSMD3
chr8	113694650	0	C	CSMD3.3	520	CSMD3
chr8	113694713	0	C	CSMD3.3	1464	CSMD3
chr8	113694757	1	A	CSMD3.3	459	CSMD3
chr8	113694764	0	C	CSMD3.3	1157	CSMD3
chr8	113694832	1	A	CSMD3.3	1677	CSMD3
chr8	113694854	0	T	CSMD3.3	39	CSMD3
chr8	113694860	1	C	CSMD3.3	1209	CSMD3
chr8	113694968	1	A	CSMD3.3	35	CSMD3
chr8	113697582	0	C	CSMD3.3	566	CSMD3
chr8	113697686	0	A	CSMD3.3	1545	CSMD3
chr8	113697689	1	C	CSMD3.3	605	CSMD3
chr8	113697790	0	G	CSMD3.3	2612	CSMD3
chr8	113697802	1	A	CSMD3.3	1438	CSMD3
chr8	113697849	0	C	CSMD3.3	1209	CSMD3
chr8	113697902	1	C	CSMD3.3	2655	CSMD3
chr8	113697957	0	G	CSMD3.3	6	CSMD3
chr8	113697962	1	C	CSMD3.3	1104	CSMD3
chr8	113698093	1	C	CSMD3.3	48	CSMD3
chr8	113702074	0	G	CSMD3.3	1766	CSMD3
chr8	113702145	0	C	CSMD3.3	1849	CSMD3
chr8	113702187	1	C	CSMD3.3	1710	CSMD3
chr8	113702251	0	A	CSMD3.3	496	CSMD3
chr8	113702256	1	C	CSMD3.3	1993	CSMD3
chr8	113702363	1	T	CSMD3.3	473	CSMD3
chr8	113812369	0	C	CSMD3.4	555	CSMD3
chr8	113812463	0	T	CSMD3.4	1113	CSMD3
chr8	113812482	1	T	CSMD3.4	461	CSMD3
chr8	113812577	1	G	CSMD3.4	1098	CSMD3
chr8	113841893	0	A	CSMD3.4	712	CSMD3
chr8	113841928	0	T	CSMD3.4	1499	CSMD3
chr8	113842011	1	T	CSMD3.4	670	CSMD3
chr8	113842042	1	C	CSMD3.4	1510	CSMD3
chr8	113871326	0	C	CSMD3.4	304	CSMD3
chr8	113871374	0	C	CSMD3.4	645	CSMD3
chr8	113871436	1	G	CSMD3.4	387	CSMD3
chr8	113871473	0	A	CSMD3.4	44	CSMD3
chr8	113871484	1	C	CSMD3.4	684	CSMD3
chr8	113871588	1	T	CSMD3.4	1	CSMD3
chr8	113933789	0	T	CSMD3.4	1175	CSMD3
chr8	113933891	0	A	CSMD3.4	645	CSMD3
chr8	113933902	1	T	CSMD3.4	1239	CSMD3
chr8	113933927	0	G	CSMD3.4	1013	CSMD3
chr8	113933975	1	C	CSMD3.4	484	CSMD3
chr8	113934046	1	C	CSMD3.4	979	CSMD3
chr8	113959928	0	C	CSMD3.4	6	CSMD3
chr8	113960049	1	T	CSMD3.4	7	CSMD3
chr8	113960073	0	A	CSMD3.4	20	CSMD3
chr8	113960209	1	T	CSMD3.4	26	CSMD3
chr8	113966823	0	A	CSMD3.4	1989	CSMD3
chr8	113966931	0	T	CSMD3.4	35	CSMD3
chr8	113966935	1	G	CSMD3.4	1990	CSMD3
chr8	113967065	1	T	CSMD3.4	50	CSMD3
chr8	113987992	0	C	CSMD3.4	1241	CSMD3
chr8	113988087	0	G	CSMD3.4	467	CSMD3
chr8	113988111	1	C	CSMD3.4	1109	CSMD3
chr8	113988122	0	G	CSMD3.4	880	CSMD3
chr8	113988192	1	G	CSMD3.4	379	CSMD3
chr8	113988220	0	C	CSMD3.4	709	CSMD3
chr8	113988236	1	G	CSMD3.4	885	CSMD3
chr8	113988279	0	C	CSMD3.4	575	CSMD3
chr8	113988334	1	C	CSMD3.4	571	CSMD3
chr8	113988382	0	G	CSMD3.4	1	CSMD3
chr8	113988383	1	G	CSMD3.4	731	CSMD3
chr8	113988479	1	G	CSMD3.4	58	CSMD3
chr8	114031216	0	T	CSMD3.4	112	CSMD3
chr8	114031313	0	A	CSMD3.4	920	CSMD3
chr8	114031331	1	T	CSMD3.4	143	CSMD3
chr8	114031388	0	G	CSMD3.4	1642	CSMD3
chr8	114031409	1	C	CSMD3.4	772	CSMD3
chr8	114031501	1	A	CSMD3.4	1623	CSMD3
chr8	114110961	0	G	CSMD3.4	1241	CSMD3
chr8	114111074	0	C	CSMD3.4	920	CSMD3
chr8	114111080	1	C	CSMD3.4	1306	CSMD3
chr8	114111175	0	C	CSMD3.4	4	CSMD3
chr8	114111179	1	A	CSMD3.4	853	CSMD3
chr8	114111294	1	T	CSMD3.4	8	CSMD3
chr8	114185880	0	C	CSMD3.4	577	CSMD3
chr8	114185977	0	C	CSMD3.4	1121	CSMD3
chr8	114185984	1	C	CSMD3.4	616	CSMD3
chr8	114186069	0	C	CSMD3.4	1085	CSMD3
chr8	114186096	1	T	CSMD3.4	1195	CSMD3
chr8	114186182	1	T	CSMD3.4	1050	CSMD3
chr8	114290797	0	T	CSMD3.4	1770	CSMD3
chr8	114290904	0	A	CSMD3.4	22	CSMD3
chr8	114290914	1	G	CSMD3.4	1761	CSMD3
chr8	114291038	1	C	CSMD3.4	17	CSMD3
chr8	114326738	0	A	CSMD3.4	40	CSMD3
chr8	114326847	0	G	CSMD3.4	1371	CSMD3
chr8	114326848	1	T	CSMD3.4	192	CSMD3
chr8	114326912	0	C	CSMD3.4	1132	CSMD3
chr8	114326960	1	A	CSMD3.4	1374	CSMD3
chr8	114327004	0	C	CSMD3.4	10	CSMD3
chr8	114327021	1	T	CSMD3.4	1014	CSMD3
chr8	114327112	1	C	CSMD3.4	23	CSMD3
chr8	114388933	0	T	CSMD3.4	643	CSMD3
chr8	114389045	1	A	CSMD3.4	763	CSMD3
chr8	114448862	0	C	CSMD3.4	1216	CSMD3
chr8	114448962	0	T	CSMD3.4	1499	CSMD3
chr8	114448981	1	T	CSMD3.4	13	CSMD3
chr8	114449053	0	C	CSMD3.4	1563	CSMD3
chr8	114449080	1	T	CSMD3.4	1638	CSMD3
chr8	114449175	1	T	CSMD3.4	1583	CSMD3
chr8	117859670	0	G	RAD21	937	RAD21
chr8	117859783	0	T	RAD21	2188	RAD21
chr8	117859789	1	G	RAD21	733	RAD21
chr8	117859896	0	C	RAD21	112	RAD21
chr8	117859903	1	A	RAD21	1892	RAD21
chr8	117859987	1	G	RAD21	117	RAD21
chr8	117861112	0	C	RAD21	932	RAD21
chr8	117861215	0	T	RAD21	1359	RAD21
chr8	117861218	1	G	RAD21	801	RAD21
chr8	117861329	1	C	RAD21	1530	RAD21
chr8	117862818	0	T	RAD21	3059	RAD21
chr8	117862930	0	A	RAD21	317	RAD21
chr8	117862935	1	C	RAD21	3158	RAD21
chr8	117862985	0	C	RAD21	13	RAD21
chr8	117863006	1	G	RAD21	307	RAD21
chr8	117863080	1	A	RAD21	10	RAD21
chr8	117864153	0	T	RAD21	836	RAD21
chr8	117864263	0	T	RAD21	1103	RAD21
chr8	117864269	1	A	RAD21	1049	RAD21
chr8	117864361	1	A	RAD21	1046	RAD21
chr8	117864765	0	G	RAD21	943	RAD21
chr8	117864836	0	C	RAD21	627	RAD21
chr8	117864870	1	C	RAD21	1072	RAD21
chr8	117864886	0	C	RAD21	639	RAD21
chr8	117864930	1	A	RAD21	1027	RAD21
chr8	117865003	1	G	RAD21	753	RAD21
chr8	117866395	0	T	RAD21	4	RAD21
chr8	117866509	0	G	RAD21	787	RAD21
chr8	117866511	1	C	RAD21	7	RAD21
chr8	117866562	0	C	RAD21	1845	RAD21
chr8	117866624	1	G	RAD21	1065	RAD21
chr8	117866657	0	T	RAD21	1606	RAD21
chr8	117866666	1	C	RAD21	2326	RAD21
chr8	117866768	1	A	RAD21	1635	RAD21
chr8	117868370	0	G	RAD21	1413	RAD21
chr8	117868471	0	T	RAD21	716	RAD21
chr8	117868488	1	T	RAD21	1372	RAD21
chr8	117868588	1	C	RAD21	0	RAD21
chr8	117868852	0	C	RAD21	129	RAD21
chr8	117868901	0	C	RAD21	768	RAD21
chr8	117868969	1	C	RAD21	265	RAD21
chr8	117868987	0	C	RAD21	4	RAD21
chr8	117869006	1	G	RAD21	775	RAD21
chr8	117869064	1	A	RAD21	0	RAD21
chr8	117869485	0	A	RAD21	8	RAD21
chr8	117869594	0	G	RAD21	716	RAD21
chr8	117869598	1	G	RAD21	13	RAD21
chr8	117869687	0	C	RAD21	30	RAD21
chr8	117869702	1	T	RAD21	779	RAD21
chr8	117869801	1	G	RAD21	20	RAD21
chr8	117870546	0	A	RAD21	21	RAD21
chr8	117870624	0	C	RAD21	149	RAD21
chr8	117870663	1	G	RAD21	13	RAD21
chr8	117870679	0	C	RAD21	75	RAD21
chr8	117870706	1	G	RAD21	103	RAD21
chr8	117870797	1	T	RAD21	89	RAD21
chr8	117874055	0	A	RAD21	2139	RAD21
chr8	117874164	0	G	RAD21	1946	RAD21
chr8	117874172	1	A	RAD21	2129	RAD21
chr8	117874281	1	G	RAD21	1934	RAD21
chr8	117875295	0	C	RAD21	1619	RAD21
chr8	117875402	0	C	RAD21	1818	RAD21
chr8	117875404	1	T	RAD21	1591	RAD21
chr8	117875499	0	C	RAD21	18	RAD21
chr8	117875517	1	T	RAD21	1821	RAD21
chr8	117875614	1	C	RAD21	13	RAD21
chr8	117878745	0	A	RAD21	3026	RAD21
chr8	117878849	0	G	RAD21	980	RAD21
chr8	117878865	1	C	RAD21	3044	RAD21
chr8	117878967	1	A	RAD21	905	RAD21
chr9	5021949	0	G	JAK2	608	JAK2
chr9	5022055	0	G	JAK2	997	JAK2
chr9	5022064	1	C	JAK2	752	JAK2
chr9	5022154	0	C	JAK2	2002	JAK2
chr9	5022167	1	G	JAK2	1461	JAK2
chr9	5022267	1	G	JAK2	1527	JAK2
chr9	5029729	0	T	JAK2	102	JAK2
chr9	5029813	0	C	JAK2	468	JAK2
chr9	5029842	1	T	JAK2	121	JAK2
chr9	5029895	0	C	JAK2	17	JAK2
chr9	5029926	1	A	JAK2	402	JAK2
chr9	5030006	1	G	JAK2	22	JAK2
chr9	5044379	0	C	JAK2	52	JAK2
chr9	5044492	0	A	JAK2	17	JAK2
chr9	5044493	1	C	JAK2	51	JAK2
chr9	5044611	1	G	JAK2	20	JAK2
chr9	5050657	0	A	JAK2	1359	JAK2
chr9	5050732	0	A	JAK2	1058	JAK2
chr9	5050767	1	T	JAK2	1197	JAK2
chr9	5050830	0	A	JAK2	14	JAK2
chr9	5050845	1	G	JAK2	955	JAK2
chr9	5050944	1	C	JAK2	13	JAK2
chr9	5054475	0	A	JAK2	182	JAK2
chr9	5054580	0	C	JAK2	692	JAK2
chr9	5054591	1	C	JAK2	135	JAK2
chr9	5054669	0	A	JAK2	678	JAK2
chr9	5054685	1	C	JAK2	647	JAK2
chr9	5054772	0	C	JAK2	1883	JAK2
chr9	5054776	1	A	JAK2	888	JAK2
chr9	5054876	0	A	JAK2	1	JAK2
chr9	5054877	1	C	JAK2	1860	JAK2
chr9	5054981	1	T	JAK2	46	JAK2
chr9	5055642	0	T	JAK2	25	JAK2
chr9	5055695	0	T	JAK2	373	JAK2
chr9	5055755	1	T	JAK2	6	JAK2
chr9	5055764	0	C	JAK2	7	JAK2
chr9	5055797	1	G	JAK2	359	JAK2
chr9	5055876	1	T	JAK2	14	JAK2
chr9	5064862	0	C	JAK2	616	JAK2
chr9	5064919	0	T	JAK2	1005	JAK2
chr9	5064975	1	C	JAK2	587	JAK2
chr9	5064984	0	A	JAK2	1576	JAK2
chr9	5065033	1	C	JAK2	1192	JAK2
chr9	5065093	1	A	JAK2	1474	JAK2
chr9	5066622	0	G	JAK2	1503	JAK2
chr9	5066681	0	G	JAK2	578	JAK2
chr9	5066733	0	G	JAK2	147	JAK2
chr9	5066739	1	C	JAK2	1634	JAK2
chr9	5066782	1	C	JAK2	901	JAK2
chr9	5066842	1	C	JAK2	166	JAK2
chr9	5068986	0	C	JAK2	18	JAK2
chr9	5069046	0	C	JAK2	1306	JAK2
chr9	5069085	1	C	JAK2	4	JAK2
chr9	5069149	0	C	JAK2	484	JAK2
chr9	5069151	1	G	JAK2	1319	JAK2
chr9	5069253	1	G	JAK2	684	JAK2
chr9	5069886	0	T	JAK2	954	JAK2
chr9	5070000	0	C	JAK2	2	JAK2
chr9	5070004	1	T	JAK2	935	JAK2
chr9	5070117	1	T	JAK2	3	JAK2
chr9	5072450	0	C	JAK2	1248	JAK2
chr9	5072552	0	G	JAK2	1804	JAK2
chr9	5072553	1	G	JAK2	1531	JAK2
chr9	5072669	1	A	JAK2	1797	JAK2
chr9	5073615	0	C	JAK2	1947	JAK2
chr9	5073714	0	C	JAK2	185	JAK2
chr9	5073731	1	C	JAK2	2178	JAK2
chr9	5073746	0	T	JAK2	1486	JAK2
chr9	5073803	1	C	JAK2	190	JAK2
chr9	5073863	1	T	JAK2	1433	JAK2
chr9	5077372	0	G	JAK2	1	JAK2
chr9	5077465	0	A	JAK2	3	JAK2
chr9	5077479	1	T	JAK2	3	JAK2
chr9	5077486	0	C	JAK2	5	JAK2
chr9	5077548	1	G	JAK2	0	JAK2
chr9	5077560	0	G	JAK2	1	JAK2
chr9	5077567	1	C	JAK2	3	JAK2
chr9	5077678	1	G	JAK2	0	JAK2
chr9	5078259	0	G	JAK2	15	JAK2
chr9	5078309	0	G	JAK2	480	JAK2
chr9	5078353	1	G	JAK2	6	JAK2
chr9	5078388	0	C	JAK2	1335	JAK2
chr9	5078406	1	G	JAK2	549	JAK2
chr9	5078502	1	A	JAK2	1339	JAK2
chr9	5080207	0	C	JAK2	1697	JAK2
chr9	5080311	0	T	JAK2	1256	JAK2
chr9	5080320	1	C	JAK2	1278	JAK2
chr9	5080420	1	G	JAK2	1255	JAK2
chr9	5080509	0	C	JAK2	492	JAK2
chr9	5080591	0	C	JAK2	776	JAK2
chr9	5080625	1	A	JAK2	470	JAK2
chr9	5080705	1	T	JAK2	971	JAK2
chr9	5081703	0	A	JAK2	1684	JAK2
chr9	5081804	0	C	JAK2	975	JAK2
chr9	5081813	1	T	JAK2	1546	JAK2
chr9	5081920	1	G	JAK2	1180	JAK2
chr9	5089653	0	C	JAK2	528	JAK2
chr9	5089728	0	G	JAK2	1564	JAK2
chr9	5089769	1	A	JAK2	534	JAK2
chr9	5089788	0	G	JAK2	940	JAK2
chr9	5089846	1	G	JAK2	1401	JAK2
chr9	5089903	1	G	JAK2	954	JAK2
chr9	5090440	0	T	JAK2	30	JAK2
chr9	5090535	0	A	JAK2	334	JAK2
chr9	5090552	1	C	JAK2	0	JAK2
chr9	5090628	1	A	JAK2	247	JAK2
chr9	5090684	0	A	JAK2	215	JAK2
chr9	5090795	0	T	JAK2	911	JAK2
chr9	5090799	1	T	JAK2	172	JAK2
chr9	5090843	0	A	JAK2	23	JAK2
chr9	5090902	1	C	JAK2	882	JAK2
chr9	5090949	1	C	JAK2	56	JAK2
chr9	5122972	0	C	JAK2	1745	JAK2
chr9	5123080	0	G	JAK2	2425	JAK2
chr9	5123081	1	A	JAK2	1669	JAK2
chr9	5123195	1	A	JAK2	2431	JAK2
chr9	5126289	0	A	JAK2	61	JAK2
chr9	5126389	0	G	JAK2	2222	JAK2
chr9	5126401	1	G	JAK2	57	JAK2
chr9	5126501	1	C	JAK2	2252	JAK2
chr9	5126655	0	T	JAK2	2876	JAK2
chr9	5126720	0	G	JAK2	1279	JAK2
chr9	5126774	1	G	JAK2	2657	JAK2
chr9	5126831	1	G	JAK2	1275	JAK2
chr9	21802705	0	G	MTAP	5	MTAP
chr9	21802778	1	A	MTAP	5	MTAP
chr9	21802934	0	G	MTAP	13	MTAP
chr9	21803038	1	A	MTAP	13	MTAP
chr9	21815348	0	T	MTAP	30	MTAP
chr9	21815445	0	G	MTAP	55	MTAP
chr9	21815459	1	G	MTAP	16	MTAP
chr9	21815463	0	A	MTAP	1437	MTAP
chr9	21815517	1	A	MTAP	66	MTAP
chr9	21815565	1	T	MTAP	1439	MTAP
chr9	21816627	0	A	MTAP	1478	MTAP
chr9	21816727	0	A	MTAP	437	MTAP
chr9	21816746	1	A	MTAP	1555	MTAP
chr9	21816840	1	A	MTAP	448	MTAP
chr9	21817942	0	C	MTAP	809	MTAP
chr9	21818004	0	G	MTAP	1295	MTAP
chr9	21818060	1	C	MTAP	836	MTAP
chr9	21818122	0	A	MTAP	1533	MTAP
chr9	21818123	1	T	MTAP	1289	MTAP
chr9	21818241	1	G	MTAP	1225	MTAP
chr9	21837840	0	C	MTAP	926	MTAP
chr9	21837923	0	C	MTAP	1489	MTAP
chr9	21837942	1	G	MTAP	741	MTAP
chr9	21838038	1	G	MTAP	1337	MTAP
chr9	21854603	0	T	MTAP	1506	MTAP
chr9	21854713	0	C	MTAP	647	MTAP
chr9	21854722	1	A	MTAP	1518	MTAP
chr9	21854792	0	G	MTAP	765	MTAP
chr9	21854833	1	G	MTAP	557	MTAP
chr9	21854892	1	C	MTAP	724	MTAP
chr9	21856053	0	C	MTAP	16	MTAP
chr9	21856136	0	C	MTAP	363	MTAP
chr9	21856161	1	A	MTAP	21	MTAP
chr9	21856223	1	G	MTAP	568	MTAP
chr9	21859269	0	T	MTAP	1630	MTAP
chr9	21859380	0	C	MTAP	1022	MTAP
chr9	21859383	1	A	MTAP	1387	MTAP
chr9	21859495	1	C	MTAP	1024	MTAP
chr9	21861952	0	A	MTAP	491	MTAP
chr9	21862053	1	T	MTAP	661	MTAP
chr9	21930964	0	A	MTAP	620	MTAP
chr9	21931034	0	G	MTAP	2038	MTAP
chr9	21931083	1	T	MTAP	660	MTAP
chr9	21931138	1	C	MTAP	1987	MTAP
chr9	21939153	0	C	MTAP	879	MTAP
chr9	21939288	1	A	MTAP	1005	MTAP
chr9	21940885	0	C	MTAP	16	MTAP
chr9	21940996	0	C	MTAP	6	MTAP
chr9	21941000	1	G	MTAP	812	MTAP
chr9	21941113	1	T	MTAP	1	MTAP
chr10	50666825	0	G	ERCC6/PGBD3	972	ERCC6
chr10	50666933	0	C	ERCC6/PGBD3	1310	ERCC6
chr10	50666938	1	G	ERCC6/PGBD3	855	ERCC6
chr10	50667050	0	C	ERCC6/PGBD3	1852	ERCC6
chr10	50667052	1	T	ERCC6/PGBD3	1418	ERCC6
chr10	50667147	0	A	ERCC6/PGBD3	787	ERCC6
chr10	50667169	1	T	ERCC6/PGBD3	1302	ERCC6
chr10	50667239	0	C	ERCC6/PGBD3	590	ERCC6
chr10	50667266	1	T	ERCC6/PGBD3	731	ERCC6
chr10	50667356	1	A	ERCC6/PGBD3	741	ERCC6
chr10	50668396	0	A	ERCC6/PGBD3	1292	ERCC6
chr10	50668450	0	G	ERCC6/PGBD3	1067	ERCC6
chr10	50668512	1	G	ERCC6/PGBD3	1274	ERCC6
chr10	50668567	1	C	ERCC6/PGBD3	998	ERCC6
chr10	50669353	0	A	ERCC6/PGBD3	941	ERCC6
chr10	50669376	0	A	ERCC6/PGBD3	486	ERCC6
chr10	50669447	1	G	ERCC6/PGBD3	955	ERCC6
chr10	50669458	0	A	ERCC6/PGBD3	1258	ERCC6
chr10	50669495	1	C	ERCC6/PGBD3	559	ERCC6
chr10	50669545	0	T	ERCC6/PGBD3	1170	ERCC6
chr10	50669584	1	A	ERCC6/PGBD3	1218	ERCC6
chr10	50669645	1	G	ERCC6/PGBD3	1551	ERCC6
chr10	50678205	0	G	ERCC6/PGBD3	595	ERCC6
chr10	50678273	0	G	ERCC6/PGBD3	851	ERCC6
chr10	50678297	1	C	ERCC6/PGBD3	554	ERCC6
chr10	50678314	0	T	ERCC6/PGBD3	670	ERCC6
chr10	50678371	1	C	ERCC6/PGBD3	691	ERCC6
chr10	50678389	0	G	ERCC6/PGBD3	1195	ERCC6
chr10	50678430	1	T	ERCC6/PGBD3	634	ERCC6
chr10	50678444	0	G	ERCC6/PGBD3	568	ERCC6
chr10	50678507	1	C	ERCC6/PGBD3	1180	ERCC6
chr10	50678545	0	G	ERCC6/PGBD3	288	ERCC6
chr10	50678561	1	C	ERCC6/PGBD3	664	ERCC6
chr10	50678654	0	C	ERCC6/PGBD3	464	ERCC6
chr10	50678659	1	C	ERCC6/PGBD3	427	ERCC6
chr10	50678758	0	A	ERCC6/PGBD3	604	ERCC6
chr10	50678768	1	C	ERCC6/PGBD3	48	ERCC6
chr10	50678806	0	G	ERCC6/PGBD3	819	ERCC6
chr10	50678873	1	C	ERCC6/PGBD3	586	ERCC6
chr10	50678917	0	T	ERCC6/PGBD3	186	ERCC6
chr10	50678921	1	C	ERCC6/PGBD3	733	ERCC6
chr10	50678993	0	C	ERCC6/PGBD3	26	ERCC6
chr10	50679038	1	G	ERCC6/PGBD3	97	ERCC6
chr10	50679049	0	C	ERCC6/PGBD3	243	ERCC6
chr10	50679083	1	T	ERCC6/PGBD3	32	ERCC6
chr10	50679099	0	A	ERCC6/PGBD3	85	ERCC6
chr10	50679123	1	G	ERCC6/PGBD3	278	ERCC6
chr10	50679146	0	A	ERCC6/PGBD3	44	ERCC6
chr10	50679183	1	T	ERCC6/PGBD3	173	ERCC6
chr10	50679262	1	G	ERCC6/PGBD3	120	ERCC6
chr10	50680383	0	G	ERCC6/PGBD3	939	ERCC6
chr10	50680479	0	T	ERCC6/PGBD3	1147	ERCC6
chr10	50680481	1	C	ERCC6/PGBD3	913	ERCC6
chr10	50680598	1	C	ERCC6/PGBD3	941	ERCC6
chr10	50680881	0	G	ERCC6/PGBD3	1528	ERCC6
chr10	50680982	0	T	ERCC6/PGBD3	661	ERCC6
chr10	50680987	1	C	ERCC6/PGBD3	1493	ERCC6
chr10	50681086	0	A	ERCC6/PGBD3	836	ERCC6
chr10	50681089	1	C	ERCC6/PGBD3	514	ERCC6
chr10	50681203	1	G	ERCC6/PGBD3	913	ERCC6
chr10	50681501	0	C	ERCC6/PGBD3	855	ERCC6
chr10	50681566	0	G	ERCC6/PGBD3	1696	ERCC6
chr10	50681621	1	G	ERCC6/PGBD3	697	ERCC6
chr10	50681681	1	C	ERCC6/PGBD3	1652	ERCC6
chr10	50682035	0	G	ERCC6/PGBD3	522	ERCC6
chr10	50682101	0	C	ERCC6/PGBD3	532	ERCC6
chr10	50682127	1	C	ERCC6/PGBD3	556	ERCC6
chr10	50682215	0	A	ERCC6/PGBD3	1243	ERCC6
chr10	50682216	1	G	ERCC6/PGBD3	16	ERCC6
chr10	50682334	1	A	ERCC6/PGBD3	1290	ERCC6
chr10	50684220	0	G	ERCC6/PGBD3	406	ERCC6
chr10	50684316	0	T	ERCC6/PGBD3	810	ERCC6
chr10	50684320	1	C	ERCC6/PGBD3	545	ERCC6
chr10	50684434	1	C	ERCC6/PGBD3	881	ERCC6
chr10	50686374	0	C	ERCC6/PGBD3	1477	ERCC6
chr10	50686452	0	C	ERCC6/PGBD3	2086	ERCC6
chr10	50686480	1	C	ERCC6/PGBD3	1488	ERCC6
chr10	50686565	1	G	ERCC6/PGBD3	2276	ERCC6
chr10	50690672	0	T	ERCC6/PGBD3	716	ERCC6
chr10	50690741	0	G	ERCC6/PGBD3	719	ERCC6
chr10	50690786	1	G	ERCC6/PGBD3	772	ERCC6
chr10	50690800	0	G	ERCC6/PGBD3	1139	ERCC6
chr10	50690851	1	T	ERCC6/PGBD3	809	ERCC6
chr10	50690900	0	G	ERCC6/PGBD3	3302	ERCC6
chr10	50690910	1	C	ERCC6/PGBD3	1111	ERCC6
chr10	50691019	1	G	ERCC6/PGBD3	3167	ERCC6
chr10	50691306	0	T	ERCC6/PGBD3	1247	ERCC6
chr10	50691407	0	G	ERCC6/PGBD3	1422	ERCC6
chr10	50691424	1	G	ERCC6/PGBD3	1274	ERCC6
chr10	50691499	0	G	ERCC6/PGBD3	984	ERCC6
chr10	50691527	1	T	ERCC6/PGBD3	1448	ERCC6
chr10	50691614	1	T	ERCC6/PGBD3	985	ERCC6
chr10	50701133	0	A	ERCC6/PGBD3	1970	ERCC6
chr10	50701208	0	G	ERCC6/PGBD3	834	ERCC6
chr10	50701252	1	T	ERCC6/PGBD3	1515	ERCC6
chr10	50701325	1	C	ERCC6/PGBD3	951	ERCC6
chr10	50708529	0	C	ERCC6/PGBD3	821	ERCC6
chr10	50708636	0	A	ERCC6/PGBD3	1437	ERCC6
chr10	50708638	1	G	ERCC6/PGBD3	918	ERCC6
chr10	50708748	0	A	ERCC6/PGBD3	2639	ERCC6
chr10	50708753	1	A	ERCC6/PGBD3	1304	ERCC6
chr10	50708866	1	G	ERCC6/PGBD3	2662	ERCC6
chr10	50713909	0	G	ERCC6/PGBD3	1814	ERCC6
chr10	50714026	0	T	ERCC6/PGBD3	1402	ERCC6
chr10	50714027	1	C	ERCC6/PGBD3	1876	ERCC6
chr10	50714146	1	C	ERCC6/PGBD3	1667	ERCC6
chr10	50723337	0	G	ERCC6/PGBD3	1293	ERCC6
chr10	50723411	0	C	ERCC6/PGBD3	1587	ERCC6
chr10	50723452	1	T	ERCC6/PGBD3	1245	ERCC6
chr10	50723473	0	C	ERCC6/PGBD3	410	ERCC6
chr10	50723528	1	C	ERCC6/PGBD3	1576	ERCC6
chr10	50723581	0	T	ERCC6/PGBD3	921	ERCC6
chr10	50723591	1	G	ERCC6/PGBD3	376	ERCC6
chr10	50723696	0	A	ERCC6/PGBD3	618	ERCC6
chr10	50723701	1	A	ERCC6/PGBD3	816	ERCC6
chr10	50723798	0	C	ERCC6/PGBD3	443	ERCC6
chr10	50723809	1	T	ERCC6/PGBD3	667	ERCC6
chr10	50723868	0	C	ERCC6/PGBD3	574	ERCC6
chr10	50723909	1	C	ERCC6/PGBD3	445	ERCC6
chr10	50723929	0	C	ERCC6/PGBD3	511	ERCC6
chr10	50723957	1	G	ERCC6/PGBD3	611	ERCC6
chr10	50724034	0	C	ERCC6/PGBD3	388	ERCC6
chr10	50724038	1	C	ERCC6/PGBD3	560	ERCC6
chr10	50724128	0	C	ERCC6/PGBD3	508	ERCC6
chr10	50724146	1	G	ERCC6/PGBD3	346	ERCC6
chr10	50724240	0	A	ERCC6/PGBD3	398	ERCC6
chr10	50724241	1	A	ERCC6/PGBD3	352	ERCC6
chr10	50724291	0	G	ERCC6/PGBD3	403	ERCC6
chr10	50724357	1	G	ERCC6/PGBD3	290	ERCC6
chr10	50724408	0	G	ERCC6/PGBD3	656	ERCC6
chr10	50724409	1	C	ERCC6/PGBD3	330	ERCC6
chr10	50724481	0	G	ERCC6/PGBD3	394	ERCC6
chr10	50724522	1	A	ERCC6/PGBD3	661	ERCC6
chr10	50724566	0	G	ERCC6/PGBD3	310	ERCC6
chr10	50724568	1	C	ERCC6/PGBD3	417	ERCC6
chr10	50724644	0	G	ERCC6/PGBD3	514	ERCC6
chr10	50724685	1	A	ERCC6/PGBD3	273	ERCC6
chr10	50724750	0	G	ERCC6/PGBD3	425	ERCC6
chr10	50724751	1	G	ERCC6/PGBD3	672	ERCC6
chr10	50724791	0	C	ERCC6/PGBD3	988	ERCC6
chr10	50724867	1	T	ERCC6/PGBD3	430	ERCC6
chr10	50724889	0	G	ERCC6/PGBD3	429	ERCC6
chr10	50724908	1	C	ERCC6/PGBD3	968	ERCC6
chr10	50724994	0	G	ERCC6/PGBD3	769	ERCC6
chr10	50725001	1	G	ERCC6/PGBD3	620	ERCC6
chr10	50725031	0	C	ERCC6/PGBD3	531	ERCC6
chr10	50725107	1	G	ERCC6/PGBD3	829	ERCC6
chr10	50725131	0	T	ERCC6/PGBD3	1253	ERCC6
chr10	50725144	1	C	ERCC6/PGBD3	584	ERCC6
chr10	50725245	1	G	ERCC6/PGBD3	1239	ERCC6
chr10	50732042	0	A	ERCC6/PGBD3	744	ERCC6
chr10	50732107	0	C	ERCC6/PGBD3	574	ERCC6
chr10	50732161	1	C	ERCC6/PGBD3	672	ERCC6
chr10	50732219	0	C	ERCC6/PGBD3	354	ERCC6
chr10	50732224	1	G	ERCC6/PGBD3	689	ERCC6
chr10	50732292	0	A	ERCC6/PGBD3	698	ERCC6
chr10	50732315	1	C	ERCC6/PGBD3	200	ERCC6
chr10	50732374	0	C	ERCC6/PGBD3	321	ERCC6
chr10	50732400	1	A	ERCC6/PGBD3	671	ERCC6
chr10	50732467	0	T	ERCC6/PGBD3	722	ERCC6
chr10	50732468	1	C	ERCC6/PGBD3	349	ERCC6
chr10	50732536	0	G	ERCC6/PGBD3	1009	ERCC6
chr10	50732579	1	T	ERCC6/PGBD3	650	ERCC6
chr10	50732614	0	G	ERCC6/PGBD3	913	ERCC6
chr10	50732655	1	T	ERCC6/PGBD3	1173	ERCC6
chr10	50732675	0	T	ERCC6/PGBD3	172	ERCC6
chr10	50732729	1	A	ERCC6/PGBD3	1012	ERCC6
chr10	50732767	0	C	ERCC6/PGBD3	601	ERCC6
chr10	50732796	1	A	ERCC6/PGBD3	190	ERCC6
chr10	50732884	1	A	ERCC6/PGBD3	681	ERCC6
chr10	50736410	0	A	ERCC6/PGBD3	1926	ERCC6
chr10	50736495	0	T	ERCC6/PGBD3	1050	ERCC6
chr10	50736529	1	G	ERCC6/PGBD3	1895	ERCC6
chr10	50736601	1	C	ERCC6/PGBD3	1241	ERCC6
chr10	50738723	0	T	ERCC6/PGBD3	62	ERCC6
chr10	50738801	0	T	ERCC6/PGBD3	707	ERCC6
chr10	50738834	1	G	ERCC6/PGBD3	66	ERCC6
chr10	50738889	0	G	ERCC6/PGBD3	14	ERCC6
chr10	50738906	1	G	ERCC6/PGBD3	902	ERCC6
chr10	50739003	1	G	ERCC6/PGBD3	13	ERCC6
chr10	50740548	0	T	ERCC6/PGBD3	449	ERCC6
chr10	50740620	0	T	ERCC6/PGBD3	479	ERCC6
chr10	50740666	1	A	ERCC6/PGBD3	295	ERCC6
chr10	50740669	0	G	ERCC6/PGBD3	340	ERCC6
chr10	50740712	1	T	ERCC6/PGBD3	278	ERCC6
chr10	50740742	0	A	ERCC6/PGBD3	837	ERCC6
chr10	50740777	1	A	ERCC6/PGBD3	326	ERCC6
chr10	50740788	0	T	ERCC6/PGBD3	544	ERCC6
chr10	50740864	1	A	ERCC6/PGBD3	964	ERCC6
chr10	50740873	0	G	ERCC6/PGBD3	680	ERCC6
chr10	50740902	1	C	ERCC6/PGBD3	658	ERCC6
chr10	50740988	0	T	ERCC6/PGBD3	71	ERCC6
chr10	50740993	1	G	ERCC6/PGBD3	895	ERCC6
chr10	50741102	1	G	ERCC6/PGBD3	86	ERCC6
chr10	69881165	0	A	MYPN	790	MYPN
chr10	69881275	0	G	MYPN	516	MYPN
chr10	69881282	1	C	MYPN	0	MYPN
chr10	69881389	0	C	MYPN	614	MYPN
chr10	69881390	1	C	MYPN	403	MYPN
chr10	69881500	0	C	MYPN	132	MYPN
chr10	69881504	1	T	MYPN	766	MYPN
chr10	69881588	0	C	MYPN	1464	MYPN
chr10	69881618	1	T	MYPN	127	MYPN
chr10	69881701	0	G	MYPN	501	MYPN
chr10	69881708	1	A	MYPN	1649	MYPN
chr10	69881817	0	A	MYPN	707	MYPN
chr10	69881822	1	T	MYPN	578	MYPN
chr10	69881863	0	A	MYPN	492	MYPN
chr10	69881936	1	T	MYPN	760	MYPN
chr10	69881972	0	G	MYPN	416	MYPN
chr10	69881979	1	G	MYPN	591	MYPN
chr10	69882069	0	G	MYPN	245	MYPN
chr10	69882078	1	A	MYPN	411	MYPN
chr10	69882167	1	C	MYPN	289	MYPN
chr10	69896387	0	A	MYPN	711	MYPN
chr10	69896491	0	A	MYPN	0	MYPN
chr10	69896492	1	A	MYPN	699	MYPN
chr10	69896602	1	T	MYPN	1	MYPN
chr10	69902665	0	C	MYPN	1845	MYPN
chr10	69902751	0	G	MYPN	671	MYPN
chr10	69902770	0	C	MYPN	1012	MYPN
chr10	69902782	1	G	MYPN	1966	MYPN
chr10	69902842	1	G	MYPN	1019	MYPN
chr10	69902859	0	G	MYPN	1743	MYPN
chr10	69902883	1	A	MYPN	959	MYPN
chr10	69902977	1	A	MYPN	1730	MYPN
chr10	69905187	0	A	MYPN	1484	MYPN
chr10	69905268	0	A	MYPN	972	MYPN
chr10	69905301	1	T	MYPN	1629	MYPN
chr10	69905365	1	A	MYPN	934	MYPN
chr10	69908030	0	G	MYPN	1073	MYPN
chr10	69908128	0	G	MYPN	876	MYPN
chr10	69908145	1	C	MYPN	1152	MYPN
chr10	69908173	0	A	MYPN	293	MYPN
chr10	69908222	1	C	MYPN	458	MYPN
chr10	69908289	1	C	MYPN	296	MYPN
chr10	69909747	0	A	MYPN	1294	MYPN
chr10	69909844	0	C	MYPN	545	MYPN
chr10	69909851	1	G	MYPN	1120	MYPN
chr10	69909961	1	G	MYPN	515	MYPN
chr10	69918194	0	C	MYPN	1666	MYPN
chr10	69918265	0	C	MYPN	28	MYPN
chr10	69918309	1	C	MYPN	1527	MYPN
chr10	69918360	1	C	MYPN	26	MYPN
chr10	69921391	0	G	MYPN	766	MYPN
chr10	69921464	0	C	MYPN	0	MYPN
chr10	69921503	1	G	MYPN	615	MYPN
chr10	69921569	1	A	MYPN	4	MYPN
chr10	69925436	0	C	MYPN	610	MYPN
chr10	69925504	0	C	MYPN	1113	MYPN
chr10	69925547	1	G	MYPN	816	MYPN
chr10	69925612	1	G	MYPN	1266	MYPN
chr10	69925964	0	C	MYPN	447	MYPN
chr10	69926073	0	C	MYPN	583	MYPN
chr10	69926080	1	C	MYPN	519	MYPN
chr10	69926164	0	C	MYPN	656	MYPN
chr10	69926193	1	T	MYPN	474	MYPN
chr10	69926253	0	C	MYPN	6	MYPN
chr10	69926274	1	A	MYPN	300	MYPN
chr10	69926284	0	T	MYPN	897	MYPN
chr10	69926338	1	G	MYPN	4	MYPN
chr10	69926381	0	C	MYPN	808	MYPN
chr10	69926405	1	T	MYPN	911	MYPN
chr10	69926496	1	T	MYPN	941	MYPN
chr10	69933785	0	C	MYPN	789	MYPN
chr10	69933874	0	C	MYPN	946	MYPN
chr10	69933903	1	C	MYPN	568	MYPN
chr10	69933982	0	G	MYPN	681	MYPN
chr10	69933987	1	C	MYPN	1261	MYPN
chr10	69934088	0	T	MYPN	855	MYPN
chr10	69934093	1	C	MYPN	465	MYPN
chr10	69934184	0	T	MYPN	618	MYPN
chr10	69934187	1	A	MYPN	898	MYPN
chr10	69934294	0	T	MYPN	985	MYPN
chr10	69934306	1	T	MYPN	666	MYPN
chr10	69934409	0	T	MYPN	81	MYPN
chr10	69934416	1	A	MYPN	933	MYPN
chr10	69934522	1	C	MYPN	184	MYPN
chr10	69935017	0	C	MYPN	164	MYPN
chr10	69935077	0	C	MYPN	1436	MYPN
chr10	69935120	1	C	MYPN	307	MYPN
chr10	69935162	0	G	MYPN	1396	MYPN
chr10	69935190	1	C	MYPN	1120	MYPN
chr10	69935280	1	G	MYPN	1687	MYPN
chr10	69948620	0	C	MYPN	427	MYPN
chr10	69948723	0	G	MYPN	1457	MYPN
chr10	69948734	1	G	MYPN	428	MYPN
chr10	69948819	0	T	MYPN	1033	MYPN
chr10	69948830	1	G	MYPN	1286	MYPN
chr10	69948936	1	G	MYPN	1144	MYPN
chr10	69954079	0	A	MYPN	2830	MYPN
chr10	69954191	0	T	MYPN	1930	MYPN
chr10	69954194	1	G	MYPN	2841	MYPN
chr10	69954309	1	A	MYPN	1937	MYPN
chr10	69955121	0	C	MYPN	1386	MYPN
chr10	69955235	0	T	MYPN	1983	MYPN
chr10	69955238	1	T	MYPN	1221	MYPN
chr10	69955349	1	G	MYPN	2004	MYPN
chr10	69957041	0	A	MYPN	2591	MYPN
chr10	69957129	0	A	MYPN	1478	MYPN
chr10	69957160	1	T	MYPN	2526	MYPN
chr10	69957244	0	C	MYPN	46	MYPN
chr10	69957250	1	C	MYPN	1339	MYPN
chr10	69957378	1	C	MYPN	47	MYPN
chr10	69959085	0	G	MYPN	1209	MYPN
chr10	69959187	0	T	MYPN	2069	MYPN
chr10	69959197	1	A	MYPN	1107	MYPN
chr10	69959287	0	A	MYPN	1190	MYPN
chr10	69959303	1	A	MYPN	2271	MYPN
chr10	69959405	1	C	MYPN	1207	MYPN
chr10	69961585	0	G	MYPN	1594	MYPN
chr10	69961627	0	C	MYPN	1313	MYPN
chr10	69961700	1	T	MYPN	1530	MYPN
chr10	69961710	0	G	MYPN	1122	MYPN
chr10	69961737	1	C	MYPN	1314	MYPN
chr10	69961825	1	G	MYPN	1326	MYPN
chr10	69966486	0	C	MYPN	1525	MYPN
chr10	69966567	0	C	MYPN	1416	MYPN
chr10	69966602	1	G	MYPN	1526	MYPN
chr10	69966686	1	A	MYPN	1407	MYPN
chr10	69970008	0	T	MYPN	1404	MYPN
chr10	69970112	0	C	MYPN	2625	MYPN
chr10	69970121	1	G	MYPN	1575	MYPN
chr10	69970217	0	G	MYPN	1692	MYPN
chr10	69970230	1	C	MYPN	2893	MYPN
chr10	69970329	1	G	MYPN	1715	MYPN
chr10	73577133	0	C	PSAP	672	PSAP
chr10	73577210	0	A	PSAP	760	PSAP
chr10	73577253	1	T	PSAP	597	PSAP
chr10	73577331	1	T	PSAP	708	PSAP
chr10	73578312	0	A	PSAP	394	PSAP
chr10	73578430	0	A	PSAP	1043	PSAP
chr10	73578433	1	T	PSAP	364	PSAP
chr10	73578542	1	T	PSAP	1267	PSAP
chr10	73578724	0	C	PSAP	469	PSAP
chr10	73578835	0	G	PSAP	537	PSAP
chr10	73578844	1	C	PSAP	314	PSAP
chr10	73578954	1	A	PSAP	751	PSAP
chr10	73579183	0	C	PSAP	706	PSAP
chr10	73579268	0	G	PSAP	917	PSAP
chr10	73579303	1	C	PSAP	788	PSAP
chr10	73579380	1	C	PSAP	7	PSAP
chr10	73579561	0	T	PSAP	506	PSAP
chr10	73579636	0	C	PSAP	830	PSAP
chr10	73579663	1	A	PSAP	525	PSAP
chr10	73579744	1	A	PSAP	826	PSAP
chr10	73579945	0	T	PSAP	331	PSAP
chr10	73580045	0	T	PSAP	1527	PSAP
chr10	73580067	1	T	PSAP	2454	PSAP
chr10	73580156	1	C	PSAP	1664	PSAP
chr10	73581595	0	G	PSAP	1675	PSAP
chr10	73581673	0	T	PSAP	768	PSAP
chr10	73581717	1	T	PSAP	1664	PSAP
chr10	73581764	0	G	PSAP	1167	PSAP
chr10	73581780	1	A	PSAP	536	PSAP
chr10	73581870	1	T	PSAP	1247	PSAP
chr10	73583620	0	T	PSAP	2860	PSAP
chr10	73583739	1	A	PSAP	2797	PSAP
chr10	73585549	0	G	PSAP	1131	PSAP
chr10	73585636	0	G	PSAP	1003	PSAP
chr10	73585666	1	C	PSAP	1218	PSAP
chr10	73585745	1	C	PSAP	981	PSAP
chr10	73587698	0	C	PSAP	979	PSAP
chr10	73587774	0	G	PSAP	1826	PSAP
chr10	73587811	1	T	PSAP	907	PSAP
chr10	73587869	0	T	PSAP	382	PSAP
chr10	73587872	1	C	PSAP	1801	PSAP
chr10	73587973	1	C	PSAP	392	PSAP
chr10	73588599	0	A	PSAP	698	PSAP
chr10	73588690	0	T	PSAP	636	PSAP
chr10	73588719	1	A	PSAP	788	PSAP
chr10	73588776	0	A	PSAP	717	PSAP
chr10	73588781	1	C	PSAP	403	PSAP
chr10	73588894	1	C	PSAP	932	PSAP
chr10	73590860	0	A	PSAP	1352	PSAP
chr10	73590940	0	G	PSAP	1452	PSAP
chr10	73590979	1	G	PSAP	1350	PSAP
chr10	73591056	1	G	PSAP	1460	PSAP
chr10	73591548	0	G	PSAP	968	PSAP
chr10	73591653	0	T	PSAP	693	PSAP
chr10	73591664	1	C	PSAP	943	PSAP
chr10	73591766	1	C	PSAP	1262	PSAP
chr10	73594079	0	G	PSAP	685	PSAP
chr10	73594154	0	T	PSAP	929	PSAP
chr10	73594198	1	A	PSAP	706	PSAP
chr10	73594271	0	A	PSAP	1048	PSAP
chr10	73594272	1	A	PSAP	869	PSAP
chr10	73594384	1	C	PSAP	995	PSAP
chr11	2466611	0	A	KCNQ1.1	22	KCNQ1
chr11	2466670	0	C	KCNQ1.1	0	KCNQ1
chr11	2466705	1	A	KCNQ1.1	21	KCNQ1
chr11	2466746	1	A	KCNQ1.1	28	KCNQ1
chr11	2482855	0	T	KCNQ1.1	664	KCNQ1
chr11	2482968	1	A	KCNQ1.1	832	KCNQ1
chr11	2549115	0	G	KCNQ1.1	1736	KCNQ1
chr11	2549169	0	T	KCNQ1.1	1318	KCNQ1
chr11	2549237	1	C	KCNQ1.1	1717	KCNQ1
chr11	2549289	1	C	KCNQ1.1	1601	KCNQ1
chr11	2591805	0	A	KCNQ1.1	780	KCNQ1
chr11	2591862	0	T	KCNQ1.1	855	KCNQ1
chr11	2591880	0	T	KCNQ1.1	601	KCNQ1
chr11	2591927	1	A	KCNQ1.1	731	KCNQ1
chr11	2591978	1	A	KCNQ1.1	872	KCNQ1
chr11	2592022	1	T	KCNQ1.1	742	KCNQ1
chr11	2592494	0	T	KCNQ1.1	1983	KCNQ1
chr11	2592638	1	G	KCNQ1.1	2015	KCNQ1
chr11	2593272	0	T	KCNQ1.1	0	KCNQ1
chr11	2593418	1	C	KCNQ1.1	622	KCNQ1
chr11	2593957	0	C	KCNQ1.1	683	KCNQ1
chr11	2594065	0	T	KCNQ1.1	118	KCNQ1
chr11	2594094	1	T	KCNQ1.1	633	KCNQ1
chr11	2594099	0	C	KCNQ1.1	1255	KCNQ1
chr11	2594131	1	T	KCNQ1.1	147	KCNQ1
chr11	2594191	0	A	KCNQ1.1	448	KCNQ1
chr11	2594217	1	G	KCNQ1.1	0	KCNQ1
chr11	2594295	1	T	KCNQ1.1	424	KCNQ1
chr11	2604595	0	T	KCNQ1.1	941	KCNQ1
chr11	2604675	0	C	KCNQ1.1	273	KCNQ1
chr11	2604719	1	A	KCNQ1.1	1011	KCNQ1
chr11	2604754	0	C	KCNQ1.1	1995	KCNQ1
chr11	2604757	1	C	KCNQ1.1	68	KCNQ1
chr11	2604873	1	A	KCNQ1.1	2008	KCNQ1
chr11	2606382	0	G	KCNQ1.1	1192	KCNQ1
chr11	2606437	0	C	KCNQ1.1	917	KCNQ1
chr11	2606498	1	C	KCNQ1.1	1187	KCNQ1
chr11	2606559	1	G	KCNQ1.1	629	KCNQ1
chr11	2608746	0	G	KCNQ1.1	398	KCNQ1
chr11	2608817	0	T	KCNQ1.1	841	KCNQ1
chr11	2608847	1	G	KCNQ1.1	325	KCNQ1
chr11	2608892	0	A	KCNQ1.1	1030	KCNQ1
chr11	2608911	1	A	KCNQ1.1	835	KCNQ1
chr11	2609014	1	G	KCNQ1.1	1033	KCNQ1
chr11	2609920	0	A	KCNQ1.1	0	KCNQ1
chr11	2609975	0	C	KCNQ1.1	1165	KCNQ1
chr11	2609992	1	G	KCNQ1.1	421	KCNQ1
chr11	2610064	0	T	KCNQ1.1	1679	KCNQ1
chr11	2610074	1	T	KCNQ1.1	1163	KCNQ1
chr11	2610184	1	T	KCNQ1.1	1653	KCNQ1
chr11	2683088	0	A	KCNQ1.1	23	KCNQ1
chr11	2683193	0	A	KCNQ1.1	1752	KCNQ1
chr11	2683206	1	C	KCNQ1.1	14	KCNQ1
chr11	2683311	0	A	KCNQ1.1	490	KCNQ1
chr11	2683313	1	T	KCNQ1.1	1843	KCNQ1
chr11	2683409	1	G	KCNQ1.1	516	KCNQ1
chr11	2789986	0	T	KCNQ1.2	1325	KCNQ1
chr11	2790055	0	T	KCNQ1.2	431	KCNQ1
chr11	2790108	1	A	KCNQ1.2	1569	KCNQ1
chr11	2790128	0	T	KCNQ1.2	357	KCNQ1
chr11	2790143	1	A	KCNQ1.2	408	KCNQ1
chr11	2790239	1	A	KCNQ1.2	588	KCNQ1
chr11	2797168	0	T	KCNQ1.2	718	KCNQ1
chr11	2797260	0	T	KCNQ1.2	2	KCNQ1
chr11	2797265	1	A	KCNQ1.2	475	KCNQ1
chr11	2797384	1	C	KCNQ1.2	430	KCNQ1
chr11	2798165	0	T	KCNQ1.2	697	KCNQ1
chr11	2798261	0	A	KCNQ1.2	863	KCNQ1
chr11	2798272	1	T	KCNQ1.2	709	KCNQ1
chr11	2798380	1	G	KCNQ1.2	897	KCNQ1
chr11	2799183	0	T	KCNQ1.2	224	KCNQ1
chr11	2799259	0	G	KCNQ1.2	402	KCNQ1
chr11	2799262	1	G	KCNQ1.2	233	KCNQ1
chr11	2799349	1	G	KCNQ1.2	715	KCNQ1
chr11	2868973	0	T	KCNQ1.2	138	KCNQ1
chr11	2869040	1	T	KCNQ1.2	135	KCNQ1
chr11	2869160	0	T	KCNQ1.2	268	KCNQ1
chr11	2869302	1	T	KCNQ1.2	342	KCNQ1
chr13	28578153	0	G	FLT3	2019	FLT3
chr13	28578251	0	G	FLT3	1127	FLT3
chr13	28578272	1	G	FLT3	113	FLT3
chr13	28578364	1	T	FLT3	1098	FLT3
chr13	28588520	0	G	FLT3	475	FLT3
chr13	28588605	0	G	FLT3	1199	FLT3
[truncated: 1,566 more rows]
