# Supplementary material for: Quantitative analysis of differences in copy numbers using read depth obtained from PCR-enriched samples and controls
Source: BMC Bioinformatics. 2015 Jan 28;16:17. doi: 10.1186/s12859-014-0428-5 (PMC4384318; doi:10.1186/s12859-014-0428-5)
Supplement: Additional file 2 — Primer read depth raw data. This archive (zip) contains one tab-separated text file (tsv) per sequencing run and sample. Each file name is composed of the run id and sample name. The column definitions are: chromosome, position, direction, reference base, cluster name, depth and original gene name. [file 12859_2014_428_MOESM2_ESM.zip › M62_NA13019.tsv]

chr1	5923229	0	A	NPHP4	1129	NPHP4
chr1	5923335	0	A	NPHP4	586	NPHP4
chr1	5923341	1	T	NPHP4	1126	NPHP4
chr1	5923429	0	A	NPHP4	939	NPHP4
chr1	5923440	1	A	NPHP4	619	NPHP4
chr1	5923549	1	A	NPHP4	1014	NPHP4
chr1	5923905	0	T	NPHP4	1500	NPHP4
chr1	5923969	0	A	NPHP4	883	NPHP4
chr1	5924027	1	G	NPHP4	1435	NPHP4
chr1	5924046	0	C	NPHP4	970	NPHP4
chr1	5924083	1	A	NPHP4	874	NPHP4
chr1	5924163	1	A	NPHP4	1032	NPHP4
chr1	5924358	0	G	NPHP4	695	NPHP4
chr1	5924398	0	C	NPHP4	1088	NPHP4
chr1	5924476	1	G	NPHP4	583	NPHP4
chr1	5924492	0	C	NPHP4	374	NPHP4
chr1	5924522	1	A	NPHP4	1164	NPHP4
chr1	5924614	1	C	NPHP4	363	NPHP4
chr1	5925096	0	T	NPHP4	743	NPHP4
chr1	5925166	0	A	NPHP4	1067	NPHP4
chr1	5925196	1	A	NPHP4	784	NPHP4
chr1	5925210	0	C	NPHP4	708	NPHP4
chr1	5925289	1	A	NPHP4	1068	NPHP4
chr1	5925329	1	G	NPHP4	719	NPHP4
chr1	5926362	0	C	NPHP4	1455	NPHP4
chr1	5926431	0	A	NPHP4	613	NPHP4
chr1	5926484	1	A	NPHP4	1424	NPHP4
chr1	5926500	0	C	NPHP4	459	NPHP4
chr1	5926524	1	A	NPHP4	659	NPHP4
chr1	5926592	1	C	NPHP4	434	NPHP4
chr1	5927055	0	G	NPHP4	457	NPHP4
chr1	5927090	0	C	NPHP4	530	NPHP4
chr1	5927150	1	C	NPHP4	548	NPHP4
chr1	5927197	1	A	NPHP4	545	NPHP4
chr1	5927755	0	G	NPHP4	813	NPHP4
chr1	5927842	0	G	NPHP4	1385	NPHP4
chr1	5927860	1	G	NPHP4	895	NPHP4
chr1	5927877	0	T	NPHP4	942	NPHP4
chr1	5927952	1	A	NPHP4	1400	NPHP4
chr1	5927997	1	C	NPHP4	951	NPHP4
chr1	5933291	0	T	NPHP4	30	NPHP4
chr1	5933354	0	C	NPHP4	935	NPHP4
chr1	5933408	1	A	NPHP4	20	NPHP4
chr1	5933461	1	T	NPHP4	936	NPHP4
chr1	5934471	0	T	NPHP4	45	NPHP4
chr1	5934513	0	T	NPHP4	646	NPHP4
chr1	5934563	1	T	NPHP4	36	NPHP4
chr1	5934569	0	A	NPHP4	723	NPHP4
chr1	5934636	1	G	NPHP4	676	NPHP4
chr1	5934650	0	C	NPHP4	383	NPHP4
chr1	5934682	1	T	NPHP4	692	NPHP4
chr1	5934748	1	A	NPHP4	337	NPHP4
chr1	5934833	0	G	NPHP4	2456	NPHP4
chr1	5934937	0	A	NPHP4	145	NPHP4
chr1	5934952	1	A	NPHP4	2493	NPHP4
chr1	5934981	0	G	NPHP4	1240	NPHP4
chr1	5935004	1	C	NPHP4	231	NPHP4
chr1	5935120	1	T	NPHP4	1115	NPHP4
chr1	5935125	0	G	NPHP4	911	NPHP4
chr1	5935248	1	T	NPHP4	984	NPHP4
chr1	5937107	0	G	NPHP4	1256	NPHP4
chr1	5937152	0	C	NPHP4	5	NPHP4
chr1	5937205	1	A	NPHP4	1208	NPHP4
chr1	5937228	0	A	NPHP4	895	NPHP4
chr1	5937295	1	A	NPHP4	1365	NPHP4
chr1	5937299	0	G	NPHP4	216	NPHP4
chr1	5937351	1	G	NPHP4	962	NPHP4
chr1	5937397	1	G	NPHP4	175	NPHP4
chr1	5940172	0	A	NPHP4	1370	NPHP4
chr1	5940277	0	C	NPHP4	1492	NPHP4
chr1	5940281	1	T	NPHP4	1366	NPHP4
chr1	5940386	1	C	NPHP4	1501	NPHP4
chr1	5947263	0	T	NPHP4	505	NPHP4
chr1	5947330	0	G	NPHP4	1584	NPHP4
chr1	5947378	1	T	NPHP4	510	NPHP4
chr1	5947448	0	T	NPHP4	601	NPHP4
chr1	5947452	1	C	NPHP4	1566	NPHP4
chr1	5947477	0	T	NPHP4	1643	NPHP4
chr1	5947534	1	A	NPHP4	0	NPHP4
chr1	5947617	1	A	NPHP4	1641	NPHP4
chr1	5950883	0	A	NPHP4	343	NPHP4
chr1	5950939	0	C	NPHP4	645	NPHP4
chr1	5950985	1	A	NPHP4	345	NPHP4
chr1	5951049	0	C	NPHP4	821	NPHP4
chr1	5951061	1	A	NPHP4	719	NPHP4
chr1	5951167	1	T	NPHP4	863	NPHP4
chr1	5964655	0	T	NPHP4	1238	NPHP4
chr1	5964725	0	G	NPHP4	385	NPHP4
chr1	5964794	1	G	NPHP4	1223	NPHP4
chr1	5964812	0	A	NPHP4	1119	NPHP4
chr1	5964839	1	A	NPHP4	425	NPHP4
chr1	5964932	1	G	NPHP4	1081	NPHP4
chr1	5965326	0	G	NPHP4	779	NPHP4
chr1	5965374	0	G	NPHP4	372	NPHP4
chr1	5965416	1	G	NPHP4	606	NPHP4
chr1	5965434	0	G	NPHP4	885	NPHP4
chr1	5965464	1	G	NPHP4	375	NPHP4
chr1	5965476	0	C	NPHP4	635	NPHP4
chr1	5965553	1	A	NPHP4	892	NPHP4
chr1	5965592	1	A	NPHP4	815	NPHP4
chr1	5965641	0	C	NPHP4	645	NPHP4
chr1	5965716	0	A	NPHP4	473	NPHP4
chr1	5965745	1	C	NPHP4	801	NPHP4
chr1	5965821	0	C	NPHP4	453	NPHP4
chr1	5965839	1	T	NPHP4	0	NPHP4
chr1	5965929	1	C	NPHP4	485	NPHP4
chr1	5967139	0	T	NPHP4	1821	NPHP4
chr1	5967279	0	A	NPHP4	0	NPHP4
chr1	5967280	1	C	NPHP4	1707	NPHP4
chr1	5967346	1	A	NPHP4	187	NPHP4
chr1	5969187	0	G	NPHP4	1419	NPHP4
chr1	5969305	1	A	NPHP4	1535	NPHP4
chr1	5987662	0	T	NPHP4	500	NPHP4
chr1	5987737	0	A	NPHP4	2788	NPHP4
chr1	5987786	1	A	NPHP4	518	NPHP4
chr1	5987800	0	G	NPHP4	1168	NPHP4
chr1	5987861	1	G	NPHP4	2792	NPHP4
chr1	5987897	1	C	NPHP4	883	NPHP4
chr1	5993123	0	C	NPHP4	1531	NPHP4
chr1	5993189	0	A	NPHP4	0	NPHP4
chr1	5993237	1	C	NPHP4	1518	NPHP4
chr1	5993250	0	C	NPHP4	1951	NPHP4
chr1	5993304	1	G	NPHP4	797	NPHP4
chr1	5993309	0	A	NPHP4	12	NPHP4
chr1	5993370	1	A	NPHP4	1743	NPHP4
chr1	5993432	1	A	NPHP4	1392	NPHP4
chr1	6007100	0	A	NPHP4	1274	NPHP4
chr1	6007202	0	C	NPHP4	888	NPHP4
chr1	6007210	1	A	NPHP4	1213	NPHP4
chr1	6007305	0	C	NPHP4	1720	NPHP4
chr1	6007310	1	C	NPHP4	776	NPHP4
chr1	6007428	1	T	NPHP4	1727	NPHP4
chr1	6008067	0	A	NPHP4	1640	NPHP4
chr1	6008164	0	A	NPHP4	1578	NPHP4
chr1	6008189	1	A	NPHP4	1654	NPHP4
chr1	6008245	0	T	NPHP4	615	NPHP4
chr1	6008307	1	C	NPHP4	1587	NPHP4
chr1	6008351	1	G	NPHP4	608	NPHP4
chr1	6012757	0	C	NPHP4	993	NPHP4
chr1	6012814	0	C	NPHP4	1329	NPHP4
chr1	6012858	1	T	NPHP4	845	NPHP4
chr1	6012932	1	G	NPHP4	1334	NPHP4
chr1	6021795	0	T	NPHP4	1492	NPHP4
chr1	6021875	0	G	NPHP4	1622	NPHP4
chr1	6021911	1	G	NPHP4	1337	NPHP4
chr1	6021989	0	T	NPHP4	1228	NPHP4
chr1	6021993	1	G	NPHP4	0	NPHP4
chr1	6022097	1	A	NPHP4	1164	NPHP4
chr1	6027331	0	T	NPHP4	1460	NPHP4
chr1	6027444	1	A	NPHP4	1478	NPHP4
chr1	6029048	0	C	NPHP4	2218	NPHP4
chr1	6029162	0	G	NPHP4	1894	NPHP4
chr1	6029163	1	C	NPHP4	2228	NPHP4
chr1	6029224	0	T	NPHP4	1442	NPHP4
chr1	6029280	1	C	NPHP4	1873	NPHP4
chr1	6029344	1	G	NPHP4	1476	NPHP4
chr1	6038340	0	A	NPHP4	412	NPHP4
chr1	6038452	0	C	NPHP4	431	NPHP4
chr1	6038457	1	A	NPHP4	412	NPHP4
chr1	6038570	1	C	NPHP4	427	NPHP4
chr1	6046192	0	T	NPHP4	1304	NPHP4
chr1	6046262	0	C	NPHP4	1552	NPHP4
chr1	6046311	1	A	NPHP4	1299	NPHP4
chr1	6046382	1	G	NPHP4	1659	NPHP4
chr2	29416015	0	G	ALK	612	ALK
chr2	29416121	0	C	ALK	456	ALK
chr2	29416133	1	G	ALK	586	ALK
chr2	29416210	0	A	ALK	688	ALK
chr2	29416222	1	G	ALK	333	ALK
chr2	29416265	0	G	ALK	627	ALK
chr2	29416331	1	A	ALK	537	ALK
chr2	29416343	0	C	ALK	406	ALK
chr2	29416374	1	G	ALK	499	ALK
chr2	29416450	0	G	ALK	499	ALK
chr2	29416461	1	T	ALK	404	ALK
chr2	29416567	0	A	ALK	57	ALK
chr2	29416571	1	A	ALK	485	ALK
chr2	29416595	0	G	ALK	845	ALK
chr2	29416669	1	T	ALK	159	ALK
chr2	29416676	0	A	ALK	136	ALK
chr2	29416716	1	C	ALK	981	ALK
chr2	29416765	0	A	ALK	703	ALK
chr2	29416773	1	T	ALK	223	ALK
chr2	29416874	1	A	ALK	765	ALK
chr2	29419590	0	T	ALK	1486	ALK
chr2	29419698	0	G	ALK	1345	ALK
chr2	29419705	1	G	ALK	1361	ALK
chr2	29419811	1	A	ALK	1337	ALK
chr2	29420348	0	T	ALK	2300	ALK
chr2	29420461	0	C	ALK	991	ALK
chr2	29420468	1	A	ALK	2285	ALK
chr2	29420539	0	G	ALK	858	ALK
chr2	29420554	1	A	ALK	991	ALK
chr2	29420650	1	A	ALK	874	ALK
chr2	29430015	0	T	ALK	1691	ALK
chr2	29430107	0	T	ALK	2018	ALK
chr2	29430126	1	A	ALK	1622	ALK
chr2	29430216	1	A	ALK	2091	ALK
chr2	29432564	0	T	ALK	1381	ALK
chr2	29432653	0	T	ALK	841	ALK
chr2	29432685	1	A	ALK	1342	ALK
chr2	29432728	0	T	ALK	3413	ALK
chr2	29432741	1	G	ALK	814	ALK
chr2	29432841	1	T	ALK	3425	ALK
chr2	29436760	0	T	ALK	2304	ALK
chr2	29436874	0	A	ALK	1226	ALK
chr2	29436877	1	T	ALK	2288	ALK
chr2	29436994	1	G	ALK	1242	ALK
chr2	29443547	0	G	ALK	1729	ALK
chr2	29443611	0	T	ALK	1599	ALK
chr2	29443668	1	A	ALK	1750	ALK
chr2	29443732	1	T	ALK	1595	ALK
chr2	29445156	0	G	ALK	586	ALK
chr2	29445242	0	T	ALK	1	ALK
chr2	29445248	1	C	ALK	589	ALK
chr2	29445327	0	T	ALK	801	ALK
chr2	29445361	1	T	ALK	870	ALK
chr2	29445388	0	C	ALK	1038	ALK
chr2	29445429	1	A	ALK	824	ALK
chr2	29445507	1	C	ALK	995	ALK
chr2	29446167	0	A	ALK	914	ALK
chr2	29446223	0	T	ALK	788	ALK
chr2	29446267	0	G	ALK	1326	ALK
chr2	29446287	1	G	ALK	927	ALK
chr2	29446331	1	T	ALK	839	ALK
chr2	29446339	0	A	ALK	1661	ALK
chr2	29446390	1	G	ALK	7	ALK
chr2	29446458	1	C	ALK	1665	ALK
chr2	29448273	0	A	ALK	1037	ALK
chr2	29448332	0	A	ALK	1358	ALK
chr2	29448383	1	A	ALK	1030	ALK
chr2	29448452	1	G	ALK	1211	ALK
chr2	29449753	0	G	ALK	1103	ALK
chr2	29449848	0	T	ALK	523	ALK
chr2	29449873	1	T	ALK	1081	ALK
chr2	29449888	0	G	ALK	197	ALK
chr2	29449942	1	T	ALK	502	ALK
chr2	29450004	1	C	ALK	213	ALK
chr2	29450414	0	G	ALK	1260	ALK
chr2	29450441	0	T	ALK	901	ALK
chr2	29450498	0	C	ALK	1260	ALK
chr2	29450513	1	G	ALK	1278	ALK
chr2	29450552	1	C	ALK	927	ALK
chr2	29450621	1	G	ALK	1236	ALK
chr2	29451711	0	C	ALK	38	ALK
chr2	29451759	0	C	ALK	37	ALK
chr2	29451829	1	C	ALK	38	ALK
chr2	29451885	0	T	ALK	569	ALK
chr2	29451892	1	C	ALK	39	ALK
chr2	29451974	1	G	ALK	733	ALK
chr2	29455093	0	C	ALK	0	ALK
chr2	29455199	0	A	ALK	1299	ALK
chr2	29455210	1	G	ALK	1579	ALK
chr2	29455248	0	T	ALK	2345	ALK
chr2	29455311	1	T	ALK	888	ALK
chr2	29455389	1	T	ALK	2314	ALK
chr2	29456410	0	A	ALK	1635	ALK
chr2	29456508	0	C	ALK	1946	ALK
chr2	29456531	1	C	ALK	1657	ALK
chr2	29456613	1	C	ALK	1948	ALK
chr2	29462479	0	T	ALK	1599	ALK
chr2	29462593	0	T	ALK	1218	ALK
chr2	29462601	1	T	ALK	1591	ALK
chr2	29462658	0	T	ALK	2072	ALK
chr2	29462706	1	G	ALK	1405	ALK
chr2	29462779	1	C	ALK	2086	ALK
chr2	29473931	0	G	ALK	994	ALK
chr2	29474018	0	G	ALK	1806	ALK
chr2	29474055	1	T	ALK	1034	ALK
chr2	29474130	0	T	ALK	20	ALK
chr2	29474132	1	A	ALK	1692	ALK
chr2	29474232	1	A	ALK	27	ALK
chr2	29497904	0	C	ALK	1710	ALK
chr2	29498006	0	C	ALK	2523	ALK
chr2	29498017	1	C	ALK	1701	ALK
chr2	29498124	1	T	ALK	2528	ALK
chr2	29498193	0	A	ALK	1061	ALK
chr2	29498298	0	T	ALK	2136	ALK
chr2	29498299	1	A	ALK	988	ALK
chr2	29498419	1	A	ALK	1964	ALK
chr2	29519730	0	T	ALK	1301	ALK
chr2	29519814	0	G	ALK	1201	ALK
chr2	29519846	1	C	ALK	1424	ALK
chr2	29519875	0	A	ALK	2036	ALK
chr2	29519933	1	C	ALK	1214	ALK
chr2	29519990	1	C	ALK	2143	ALK
chr2	29541128	0	T	ALK	1230	ALK
chr2	29541212	0	G	ALK	1510	ALK
chr2	29541247	1	T	ALK	1452	ALK
chr2	29541331	1	C	ALK	0	ALK
chr2	29543584	0	G	ALK	1546	ALK
chr2	29543655	0	A	ALK	318	ALK
chr2	29543703	1	C	ALK	1384	ALK
chr2	29543773	1	A	ALK	293	ALK
chr2	29551137	0	C	ALK	1243	ALK
chr2	29551235	0	T	ALK	1206	ALK
chr2	29551259	1	G	ALK	1231	ALK
chr2	29551330	0	T	ALK	46	ALK
chr2	29551342	1	A	ALK	1136	ALK
chr2	29551443	1	A	ALK	47	ALK
chr2	29606563	0	C	ALK	1020	ALK
chr2	29606667	0	C	ALK	2465	ALK
chr2	29606679	1	G	ALK	882	ALK
chr2	29606785	1	T	ALK	2438	ALK
chr2	29754741	0	C	ALK	1392	ALK
chr2	29754818	0	T	ALK	1110	ALK
chr2	29754850	1	A	ALK	1427	ALK
chr2	29754934	0	A	ALK	1909	ALK
chr2	29754937	1	A	ALK	890	ALK
chr2	29755054	1	T	ALK	1961	ALK
chr2	29917634	0	A	ALK	1317	ALK
chr2	29917742	0	G	ALK	2338	ALK
chr2	29917753	1	A	ALK	1182	ALK
chr2	29917826	0	T	ALK	689	ALK
chr2	29917863	1	C	ALK	2365	ALK
chr2	29917921	1	C	ALK	668	ALK
chr2	29940373	0	C	ALK	2034	ALK
chr2	29940481	0	T	ALK	1224	ALK
chr2	29940484	1	C	ALK	0	ALK
chr2	29940587	1	A	ALK	1173	ALK
chr2	30142816	0	T	ALK	810	ALK
chr2	30142877	0	A	ALK	380	ALK
chr2	30142949	0	T	ALK	0	ALK
chr2	30142957	1	A	ALK	832	ALK
chr2	30142999	1	C	ALK	395	ALK
chr2	30143003	0	T	ALK	17	ALK
chr2	30143018	1	G	ALK	78	ALK
chr2	30143143	1	T	ALK	14	ALK
chr2	47600571	0	T	EPCAM	650	EPCAM
chr2	47600663	0	C	EPCAM	55	EPCAM
chr2	47600683	1	C	EPCAM	601	EPCAM
chr2	47600768	1	G	EPCAM	36	EPCAM
chr2	47600875	0	G	EPCAM	239	EPCAM
chr2	47600938	0	C	EPCAM	742	EPCAM
chr2	47600964	1	G	EPCAM	254	EPCAM
chr2	47601038	0	T	EPCAM	655	EPCAM
chr2	47601042	1	C	EPCAM	925	EPCAM
chr2	47601151	0	A	EPCAM	691	EPCAM
chr2	47601160	1	T	EPCAM	659	EPCAM
chr2	47601266	1	T	EPCAM	692	EPCAM
chr2	47602339	0	T	EPCAM	20	EPCAM
chr2	47602389	0	C	EPCAM	1140	EPCAM
chr2	47602445	1	G	EPCAM	24	EPCAM
chr2	47602488	1	C	EPCAM	1174	EPCAM
chr2	47604086	0	A	EPCAM	1179	EPCAM
chr2	47604173	0	C	EPCAM	1191	EPCAM
chr2	47604202	1	A	EPCAM	1199	EPCAM
chr2	47604290	1	T	EPCAM	1339	EPCAM
chr2	47606015	0	G	EPCAM	7	EPCAM
chr2	47606112	0	T	EPCAM	19	EPCAM
chr2	47606118	1	T	EPCAM	0	EPCAM
chr2	47606224	1	A	EPCAM	16	EPCAM
chr2	47606866	0	T	EPCAM	1577	EPCAM
chr2	47606960	0	G	EPCAM	2786	EPCAM
chr2	47606979	1	T	EPCAM	1570	EPCAM
chr2	47607041	0	T	EPCAM	709	EPCAM
chr2	47607079	1	A	EPCAM	2773	EPCAM
chr2	47607161	1	A	EPCAM	786	EPCAM
chr2	47612282	0	A	EPCAM	2014	EPCAM
chr2	47612393	1	C	EPCAM	2050	EPCAM
chr2	47613668	0	A	EPCAM	1	EPCAM
chr2	47613727	0	A	EPCAM	668	EPCAM
chr2	47613767	1	G	EPCAM	0	EPCAM
chr2	47613839	1	A	EPCAM	718	EPCAM
chr3	100432492	0	C	TFG	794	TFG
chr3	100432552	0	G	TFG	496	TFG
chr3	100432570	0	A	TFG	268	TFG
chr3	100432586	1	G	TFG	836	TFG
chr3	100432638	1	G	TFG	488	TFG
chr3	100432664	1	A	TFG	247	TFG
chr3	100432675	0	T	TFG	851	TFG
chr3	100432811	1	C	TFG	845	TFG
chr3	100438720	0	A	TFG	1	TFG
chr3	100438858	1	C	TFG	0	TFG
chr3	100438869	0	C	TFG	1	TFG
chr3	100438982	1	C	TFG	4	TFG
chr3	100447567	0	C	TFG	1550	TFG
chr3	100447658	0	A	TFG	1101	TFG
chr3	100447681	1	T	TFG	1534	TFG
chr3	100447778	1	T	TFG	1353	TFG
chr3	100451298	0	A	TFG	1241	TFG
chr3	100451415	0	T	TFG	2297	TFG
chr3	100451416	1	T	TFG	1382	TFG
chr3	100451510	0	G	TFG	1836	TFG
chr3	100451532	1	A	TFG	2363	TFG
chr3	100451626	1	A	TFG	1858	TFG
chr3	100455395	0	A	TFG	2111	TFG
chr3	100455458	0	C	TFG	2539	TFG
chr3	100455515	1	C	TFG	2109	TFG
chr3	100455530	0	G	TFG	2205	TFG
chr3	100455575	1	A	TFG	2529	TFG
chr3	100455648	1	G	TFG	1961	TFG
chr3	100463645	0	T	TFG	1418	TFG
chr3	100463692	0	A	TFG	964	TFG
chr3	100463765	1	T	TFG	0	TFG
chr3	100463790	1	A	TFG	17	TFG
chr3	100466928	0	C	TFG	401	TFG
chr3	100466997	0	C	TFG	1522	TFG
chr3	100467026	1	C	TFG	393	TFG
chr3	100467092	0	A	TFG	1	TFG
chr3	100467096	1	T	TFG	1	TFG
chr3	100467201	0	T	TFG	1328	TFG
chr3	100467209	1	A	TFG	2157	TFG
chr3	100467283	0	A	TFG	498	TFG
chr3	100467307	1	A	TFG	46	TFG
chr3	100467399	1	T	TFG	577	TFG
chr3	142985490	0	A	SLC9A9	2488	SLC9A9
chr3	142985580	0	C	SLC9A9	1540	SLC9A9
chr3	142985608	1	T	SLC9A9	2527	SLC9A9
chr3	142985668	0	A	SLC9A9	1636	SLC9A9
chr3	142985700	1	T	SLC9A9	1538	SLC9A9
chr3	142985776	0	T	SLC9A9	2376	SLC9A9
chr3	142985786	1	A	SLC9A9	1603	SLC9A9
chr3	142985896	1	C	SLC9A9	2490	SLC9A9
chr3	142987693	0	C	SLC9A9	1469	SLC9A9
chr3	142987740	0	G	SLC9A9	1621	SLC9A9
chr3	142987815	1	T	SLC9A9	1614	SLC9A9
chr3	142987850	1	C	SLC9A9	1629	SLC9A9
chr3	143082305	0	A	SLC9A9	1031	SLC9A9
chr3	143082385	0	T	SLC9A9	4	SLC9A9
chr3	143082425	1	A	SLC9A9	1063	SLC9A9
chr3	143082521	1	T	SLC9A9	5	SLC9A9
chr3	143100832	0	A	SLC9A9	1724	SLC9A9
chr3	143100945	0	T	SLC9A9	2778	SLC9A9
chr3	143100951	1	C	SLC9A9	1804	SLC9A9
chr3	143101061	1	G	SLC9A9	2792	SLC9A9
chr3	143185800	0	G	SLC9A9	1692	SLC9A9
chr3	143185867	0	G	SLC9A9	1646	SLC9A9
chr3	143185906	1	G	SLC9A9	1693	SLC9A9
chr3	143185969	0	A	SLC9A9	1084	SLC9A9
chr3	143185973	1	G	SLC9A9	1657	SLC9A9
chr3	143186085	1	T	SLC9A9	1086	SLC9A9
chr3	143212463	0	A	SLC9A9	1898	SLC9A9
chr3	143212561	0	A	SLC9A9	2305	SLC9A9
chr3	143212569	1	G	SLC9A9	1930	SLC9A9
chr3	143212680	1	T	SLC9A9	2274	SLC9A9
chr3	143214149	0	A	SLC9A9	1301	SLC9A9
chr3	143214233	0	C	SLC9A9	1865	SLC9A9
chr3	143214246	1	A	SLC9A9	1288	SLC9A9
chr3	143214348	1	A	SLC9A9	1933	SLC9A9
chr3	143271160	0	C	SLC9A9	743	SLC9A9
chr3	143271262	0	G	SLC9A9	491	SLC9A9
chr3	143271266	1	C	SLC9A9	730	SLC9A9
chr3	143271346	1	C	SLC9A9	623	SLC9A9
chr3	143292902	0	A	SLC9A9	2245	SLC9A9
chr3	143292973	0	A	SLC9A9	2125	SLC9A9
chr3	143293019	1	T	SLC9A9	2139	SLC9A9
chr3	143293085	1	T	SLC9A9	1935	SLC9A9
chr3	143297405	0	T	SLC9A9	1274	SLC9A9
chr3	143297503	0	T	SLC9A9	2564	SLC9A9
chr3	143297527	1	G	SLC9A9	7	SLC9A9
chr3	143297621	1	A	SLC9A9	2598	SLC9A9
chr3	143371024	0	C	SLC9A9	991	SLC9A9
chr3	143371117	0	T	SLC9A9	523	SLC9A9
chr3	143371126	1	C	SLC9A9	744	SLC9A9
chr3	143371230	1	T	SLC9A9	547	SLC9A9
chr3	143411962	0	G	SLC9A9	61	SLC9A9
chr3	143412042	0	G	SLC9A9	310	SLC9A9
chr3	143412074	1	G	SLC9A9	68	SLC9A9
chr3	143412093	0	C	SLC9A9	1997	SLC9A9
chr3	143412109	1	C	SLC9A9	294	SLC9A9
chr3	143412207	1	G	SLC9A9	1963	SLC9A9
chr3	143513793	0	G	SLC9A9	1911	SLC9A9
chr3	143513903	0	T	SLC9A9	11	SLC9A9
chr3	143513911	1	A	SLC9A9	1837	SLC9A9
chr3	143514016	1	C	SLC9A9	18	SLC9A9
chr3	143515625	0	T	SLC9A9	0	SLC9A9
chr3	143515705	0	G	SLC9A9	6	SLC9A9
chr3	143515742	1	T	SLC9A9	0	SLC9A9
chr3	143515778	1	G	SLC9A9	7	SLC9A9
chr3	143550765	0	G	SLC9A9	17	SLC9A9
chr3	143550879	0	T	SLC9A9	61	SLC9A9
chr3	143550880	1	C	SLC9A9	9	SLC9A9
chr3	143550976	0	A	SLC9A9	1799	SLC9A9
chr3	143550990	1	A	SLC9A9	67	SLC9A9
chr3	143551097	1	G	SLC9A9	1787	SLC9A9
chr3	143566963	0	C	SLC9A9	1831	SLC9A9
chr3	143567064	0	G	SLC9A9	1507	SLC9A9
chr3	143567084	1	G	SLC9A9	1821	SLC9A9
chr3	143567155	0	G	SLC9A9	1639	SLC9A9
chr3	143567172	1	T	SLC9A9	1451	SLC9A9
chr3	143567268	1	C	SLC9A9	1553	SLC9A9
chr3	178916573	0	T	PIK3CA	795	PIK3CA
chr3	178916639	0	A	PIK3CA	1138	PIK3CA
chr3	178916684	1	G	PIK3CA	674	PIK3CA
chr3	178916746	0	A	PIK3CA	653	PIK3CA
chr3	178916750	1	A	PIK3CA	1162	PIK3CA
chr3	178916803	0	G	PIK3CA	1593	PIK3CA
chr3	178916863	1	G	PIK3CA	667	PIK3CA
chr3	178916888	0	T	PIK3CA	857	PIK3CA
chr3	178916914	1	G	PIK3CA	1625	PIK3CA
chr3	178916993	1	G	PIK3CA	956	PIK3CA
chr3	178917449	0	G	PIK3CA	1189	PIK3CA
chr3	178917537	0	G	PIK3CA	1263	PIK3CA
chr3	178917561	1	G	PIK3CA	1246	PIK3CA
chr3	178917608	0	T	PIK3CA	10	PIK3CA
chr3	178917650	1	A	PIK3CA	1252	PIK3CA
chr3	178917723	1	T	PIK3CA	12	PIK3CA
chr3	178919054	0	G	PIK3CA	8	PIK3CA
chr3	178919110	0	T	PIK3CA	2563	PIK3CA
chr3	178919111	1	C	PIK3CA	2	PIK3CA
chr3	178919194	0	A	PIK3CA	14	PIK3CA
chr3	178919219	1	C	PIK3CA	2475	PIK3CA
chr3	178919262	0	G	PIK3CA	10	PIK3CA
chr3	178919310	1	T	PIK3CA	12	PIK3CA
chr3	178919374	1	T	PIK3CA	5	PIK3CA
chr3	178921311	0	C	PIK3CA	1234	PIK3CA
chr3	178921415	0	G	PIK3CA	1391	PIK3CA
chr3	178921426	1	C	PIK3CA	1224	PIK3CA
chr3	178921506	0	A	PIK3CA	2	PIK3CA
chr3	178921533	1	C	PIK3CA	1392	PIK3CA
chr3	178921573	0	A	PIK3CA	3	PIK3CA
chr3	178921583	1	G	PIK3CA	0	PIK3CA
chr3	178921689	1	A	PIK3CA	2	PIK3CA
chr3	178922256	0	G	PIK3CA	200	PIK3CA
chr3	178922321	0	G	PIK3CA	6	PIK3CA
chr3	178922368	1	C	PIK3CA	213	PIK3CA
chr3	178922418	1	G	PIK3CA	9	PIK3CA
chr3	178927321	0	A	PIK3CA	21	PIK3CA
chr3	178927432	0	G	PIK3CA	1010	PIK3CA
chr3	178927440	1	A	PIK3CA	10	PIK3CA
chr3	178927534	1	C	PIK3CA	994	PIK3CA
chr3	178927892	0	G	PIK3CA	102	PIK3CA
chr3	178927990	1	C	PIK3CA	2	PIK3CA
chr3	178928028	0	C	PIK3CA	381	PIK3CA
chr3	178928093	0	C	PIK3CA	2	PIK3CA
chr3	178928106	1	A	PIK3CA	217	PIK3CA
chr3	178928180	0	C	PIK3CA	671	PIK3CA
chr3	178928209	1	C	PIK3CA	9	PIK3CA
chr3	178928246	0	G	PIK3CA	649	PIK3CA
chr3	178928274	1	C	PIK3CA	721	PIK3CA
chr3	178928334	0	G	PIK3CA	21	PIK3CA
chr3	178928351	1	C	PIK3CA	0	PIK3CA
chr3	178928445	1	C	PIK3CA	137	PIK3CA
chr3	178936039	0	C	PIK3CA	619	PIK3CA
chr3	178936065	0	C	PIK3CA	2540	PIK3CA
chr3	178936129	1	G	PIK3CA	623	PIK3CA
chr3	178936183	1	T	PIK3CA	2524	PIK3CA
chr3	178936945	0	T	PIK3CA	1327	PIK3CA
chr3	178937024	0	C	PIK3CA	1	PIK3CA
chr3	178937058	1	T	PIK3CA	1394	PIK3CA
chr3	178937135	1	C	PIK3CA	3	PIK3CA
chr3	178937306	0	T	PIK3CA	2122	PIK3CA
chr3	178937447	1	G	PIK3CA	2074	PIK3CA
chr3	178937697	0	G	PIK3CA	810	PIK3CA
chr3	178937806	1	C	PIK3CA	915	PIK3CA
chr3	178937806	0	C	PIK3CA	4	PIK3CA
chr3	178937939	1	T	PIK3CA	2	PIK3CA
chr3	178938711	0	G	PIK3CA	1926	PIK3CA
chr3	178938779	0	A	PIK3CA	1209	PIK3CA
chr3	178938827	1	C	PIK3CA	4	PIK3CA
chr3	178938839	0	C	PIK3CA	1538	PIK3CA
chr3	178938891	1	G	PIK3CA	1329	PIK3CA
chr3	178938938	0	C	PIK3CA	1742	PIK3CA
chr3	178938946	1	G	PIK3CA	1585	PIK3CA
chr3	178939045	1	G	PIK3CA	1675	PIK3CA
chr3	178941809	0	G	PIK3CA	1217	PIK3CA
chr3	178941911	0	T	PIK3CA	884	PIK3CA
chr3	178941917	1	G	PIK3CA	1287	PIK3CA
chr3	178942021	1	T	PIK3CA	787	PIK3CA
chr3	178942385	0	T	PIK3CA	5	PIK3CA
chr3	178942517	0	C	PIK3CA	2325	PIK3CA
chr3	178942520	1	A	PIK3CA	4	PIK3CA
chr3	178942631	1	C	PIK3CA	2325	PIK3CA
chr3	178943719	0	T	PIK3CA	1165	PIK3CA
chr3	178943849	1	C	PIK3CA	1134	PIK3CA
chr3	178946957	0	G	PIK3CA	39	PIK3CA
chr3	178947074	0	G	PIK3CA	878	PIK3CA
chr3	178947077	1	G	PIK3CA	29	PIK3CA
chr3	178947155	0	G	PIK3CA	4	PIK3CA
chr3	178947189	1	C	PIK3CA	2	PIK3CA
chr3	178947275	1	T	PIK3CA	1338	PIK3CA
chr3	178947722	0	G	PIK3CA	682	PIK3CA
chr3	178947820	0	C	PIK3CA	372	PIK3CA
chr3	178947821	1	G	PIK3CA	473	PIK3CA
chr3	178947838	0	T	PIK3CA	600	PIK3CA
chr3	178947898	1	G	PIK3CA	206	PIK3CA
chr3	178947937	1	T	PIK3CA	630	PIK3CA
chr3	178947963	0	T	PIK3CA	3	PIK3CA
chr3	178948035	0	A	PIK3CA	751	PIK3CA
chr3	178948076	1	G	PIK3CA	11	PIK3CA
chr3	178948089	0	T	PIK3CA	575	PIK3CA
chr3	178948149	1	C	PIK3CA	929	PIK3CA
chr3	178948202	1	C	PIK3CA	565	PIK3CA
chr3	178951861	0	A	PIK3CA	1365	PIK3CA
chr3	178951933	0	T	PIK3CA	1706	PIK3CA
chr3	178951977	1	C	PIK3CA	1489	PIK3CA
chr3	178952039	0	G	PIK3CA	1130	PIK3CA
chr3	178952045	1	G	PIK3CA	1759	PIK3CA
chr3	178952127	0	C	PIK3CA	2421	PIK3CA
chr3	178952133	1	A	PIK3CA	937	PIK3CA
chr3	178952245	1	A	PIK3CA	2374	PIK3CA
chr5	149357195	0	C	SLC26A2	1422	SLC26A2
chr5	149357285	0	C	SLC26A2	957	SLC26A2
chr5	149357309	1	C	SLC26A2	1359	SLC26A2
chr5	149357364	0	C	SLC26A2	909	SLC26A2
chr5	149357387	1	C	SLC26A2	903	SLC26A2
chr5	149357453	0	T	SLC26A2	807	SLC26A2
chr5	149357486	1	G	SLC26A2	803	SLC26A2
chr5	149357563	0	G	SLC26A2	708	SLC26A2
chr5	149357567	1	G	SLC26A2	646	SLC26A2
chr5	149357638	0	G	SLC26A2	271	SLC26A2
chr5	149357671	1	T	SLC26A2	704	SLC26A2
chr5	149357699	0	G	SLC26A2	432	SLC26A2
chr5	149357756	1	C	SLC26A2	332	SLC26A2
chr5	149357771	0	G	SLC26A2	741	SLC26A2
chr5	149357794	1	C	SLC26A2	531	SLC26A2
chr5	149357876	0	G	SLC26A2	53	SLC26A2
chr5	149357883	1	G	SLC26A2	840	SLC26A2
chr5	149357988	1	T	SLC26A2	135	SLC26A2
chr5	149359772	0	C	SLC26A2	677	SLC26A2
chr5	149359859	0	G	SLC26A2	909	SLC26A2
chr5	149359890	1	C	SLC26A2	664	SLC26A2
chr5	149359929	0	C	SLC26A2	970	SLC26A2
chr5	149359966	1	G	SLC26A2	835	SLC26A2
chr5	149360000	0	G	SLC26A2	843	SLC26A2
chr5	149360044	1	C	SLC26A2	982	SLC26A2
chr5	149360060	0	C	SLC26A2	677	SLC26A2
chr5	149360106	1	C	SLC26A2	761	SLC26A2
chr5	149360168	0	G	SLC26A2	942	SLC26A2
chr5	149360171	1	G	SLC26A2	700	SLC26A2
chr5	149360279	0	G	SLC26A2	653	SLC26A2
chr5	149360284	1	G	SLC26A2	1079	SLC26A2
chr5	149360386	0	C	SLC26A2	597	SLC26A2
chr5	149360392	1	C	SLC26A2	672	SLC26A2
chr5	149360482	0	G	SLC26A2	739	SLC26A2
chr5	149360495	1	G	SLC26A2	641	SLC26A2
chr5	149360591	0	C	SLC26A2	831	SLC26A2
chr5	149360596	1	A	SLC26A2	746	SLC26A2
chr5	149360680	0	T	SLC26A2	382	SLC26A2
chr5	149360705	1	G	SLC26A2	767	SLC26A2
chr5	149360721	0	C	SLC26A2	805	SLC26A2
chr5	149360797	1	G	SLC26A2	452	SLC26A2
chr5	149360834	0	T	SLC26A2	484	SLC26A2
chr5	149360837	1	G	SLC26A2	861	SLC26A2
chr5	149360885	0	G	SLC26A2	988	SLC26A2
chr5	149360956	1	C	SLC26A2	413	SLC26A2
chr5	149360957	0	A	SLC26A2	1178	SLC26A2
chr5	149360995	1	G	SLC26A2	1006	SLC26A2
chr5	149361049	0	C	SLC26A2	1266	SLC26A2
chr5	149361070	1	A	SLC26A2	1261	SLC26A2
chr5	149361160	0	A	SLC26A2	862	SLC26A2
chr5	149361164	1	G	SLC26A2	1308	SLC26A2
chr5	149361234	0	C	SLC26A2	537	SLC26A2
chr5	149361277	1	T	SLC26A2	807	SLC26A2
chr5	149361348	0	C	SLC26A2	0	SLC26A2
chr5	149361349	1	C	SLC26A2	570	SLC26A2
chr5	149361453	1	G	SLC26A2	0	SLC26A2
chr6	43550021	0	T	POLH	322	POLH
chr6	43550106	0	T	POLH	349	POLH
chr6	43550138	1	C	POLH	322	POLH
chr6	43550227	1	T	POLH	440	POLH
chr6	43550643	0	A	POLH	33	POLH
chr6	43550770	0	G	POLH	213	POLH
chr6	43550782	1	T	POLH	30	POLH
chr6	43550846	0	T	POLH	645	POLH
chr6	43550861	1	G	POLH	273	POLH
chr6	43550963	1	T	POLH	562	POLH
chr6	43554962	0	G	POLH	1408	POLH
chr6	43555045	0	G	POLH	1104	POLH
chr6	43555072	1	C	POLH	1399	POLH
chr6	43555147	0	C	POLH	783	POLH
chr6	43555159	1	G	POLH	1056	POLH
chr6	43555222	0	G	POLH	1842	POLH
chr6	43555242	1	C	POLH	779	POLH
chr6	43555339	1	G	POLH	1802	POLH
chr6	43565380	0	A	POLH	1236	POLH
chr6	43565474	0	C	POLH	1779	POLH
chr6	43565485	1	T	POLH	1239	POLH
chr6	43565557	0	G	POLH	1503	POLH
chr6	43565592	1	C	POLH	1766	POLH
chr6	43565665	1	C	POLH	1399	POLH
chr6	43568702	0	T	POLH	1908	POLH
chr6	43568763	0	C	POLH	2201	POLH
chr6	43568818	1	A	POLH	1904	POLH
chr6	43568879	1	C	POLH	2304	POLH
chr6	43571574	0	G	POLH	1939	POLH
chr6	43571673	0	T	POLH	1061	POLH
chr6	43571681	1	G	POLH	1940	POLH
chr6	43571779	1	C	POLH	1017	POLH
chr6	43572331	0	G	POLH	510	POLH
chr6	43572425	0	G	POLH	1728	POLH
chr6	43572428	1	T	POLH	381	POLH
chr6	43572540	1	C	POLH	1675	POLH
chr6	43572950	0	G	POLH	422	POLH
chr6	43573008	0	G	POLH	1339	POLH
chr6	43573044	1	A	POLH	424	POLH
chr6	43573120	1	C	POLH	1336	POLH
chr6	43578258	0	T	POLH	474	POLH
chr6	43578346	0	G	POLH	1270	POLH
chr6	43578376	1	T	POLH	477	POLH
chr6	43578455	0	A	POLH	23	POLH
chr6	43578460	1	G	POLH	1440	POLH
chr6	43578567	1	C	POLH	28	POLH
chr6	43581344	0	C	POLH	791	POLH
chr6	43581415	0	G	POLH	355	POLH
chr6	43581459	1	C	POLH	728	POLH
chr6	43581474	0	C	POLH	483	POLH
chr6	43581530	0	G	POLH	1428	POLH
chr6	43581535	1	T	POLH	258	POLH
chr6	43581570	1	C	POLH	427	POLH
chr6	43581603	0	T	POLH	562	POLH
chr6	43581652	1	T	POLH	1351	POLH
chr6	43581719	0	A	POLH	624	POLH
chr6	43581721	1	T	POLH	582	POLH
chr6	43581828	0	A	POLH	298	POLH
chr6	43581836	1	G	POLH	660	POLH
chr6	43581915	0	C	POLH	518	POLH
chr6	43581923	1	A	POLH	332	POLH
chr6	43582007	0	A	POLH	989	POLH
chr6	43582028	1	C	POLH	586	POLH
chr6	43582103	0	A	POLH	583	POLH
chr6	43582122	1	T	POLH	1052	POLH
chr6	43582183	0	A	POLH	110	POLH
chr6	43582216	1	T	POLH	618	POLH
chr6	43582263	0	T	POLH	11	POLH
chr6	43582288	1	A	POLH	158	POLH
chr6	43582379	1	C	POLH	21	POLH
chr7	39046422	0	C	POU6F2.1	10	POU6F2
chr7	39046537	1	T	POU6F2.1	12	POU6F2
chr7	39125454	0	T	POU6F2.1	1640	POU6F2
chr7	39125528	0	G	POU6F2.1	1206	POU6F2
chr7	39125550	1	A	POU6F2.1	1621	POU6F2
chr7	39125603	0	C	POU6F2.1	954	POU6F2
chr7	39125624	1	G	POU6F2.1	1166	POU6F2
chr7	39125716	1	G	POU6F2.1	948	POU6F2
chr7	39243813	0	T	POU6F2.1	2264	POU6F2
chr7	39243854	0	T	POU6F2.1	1334	POU6F2
chr7	39243925	1	G	POU6F2.1	2288	POU6F2
chr7	39243964	1	A	POU6F2.1	1318	POU6F2
chr7	39246962	0	G	POU6F2.1	870	POU6F2
chr7	39247021	0	G	POU6F2.1	186	POU6F2
chr7	39247073	1	T	POU6F2.1	887	POU6F2
chr7	39247129	0	C	POU6F2.1	551	POU6F2
chr7	39247143	1	T	POU6F2.1	180	POU6F2
chr7	39247217	0	A	POU6F2.1	1828	POU6F2
chr7	39247220	1	G	POU6F2.1	478	POU6F2
chr7	39247335	1	C	POU6F2.1	1875	POU6F2
chr7	39379202	0	C	POU6F2.2	2253	POU6F2
chr7	39379326	1	G	POU6F2.2	2241	POU6F2
chr7	39379448	0	C	POU6F2.2	1026	POU6F2
chr7	39379515	0	A	POU6F2.2	940	POU6F2
chr7	39379562	1	A	POU6F2.2	1332	POU6F2
chr7	39379563	0	G	POU6F2.2	339	POU6F2
chr7	39379602	1	C	POU6F2.2	957	POU6F2
chr7	39379651	1	A	POU6F2.2	359	POU6F2
chr7	39446136	0	G	POU6F2.2	675	POU6F2
chr7	39446213	0	A	POU6F2.2	1486	POU6F2
chr7	39446257	1	T	POU6F2.2	773	POU6F2
chr7	39446300	0	G	POU6F2.2	3102	POU6F2
chr7	39446332	1	A	POU6F2.2	1449	POU6F2
chr7	39446417	1	C	POU6F2.2	3104	POU6F2
chr7	39472594	0	G	POU6F2.2	379	POU6F2
chr7	39472660	0	T	POU6F2.2	5	POU6F2
chr7	39472693	1	A	POU6F2.2	243	POU6F2
chr7	39472706	0	C	POU6F2.2	1201	POU6F2
chr7	39472749	1	A	POU6F2.2	396	POU6F2
chr7	39472761	0	T	POU6F2.2	1157	POU6F2
chr7	39472804	1	C	POU6F2.2	1251	POU6F2
chr7	39472828	0	G	POU6F2.2	909	POU6F2
chr7	39472886	1	A	POU6F2.2	1226	POU6F2
chr7	39472946	1	T	POU6F2.2	965	POU6F2
chr7	39491063	0	T	POU6F2.2	1724	POU6F2
chr7	39491164	0	A	POU6F2.2	1392	POU6F2
chr7	39491180	1	A	POU6F2.2	1746	POU6F2
chr7	39491225	0	C	POU6F2.2	2994	POU6F2
chr7	39491269	1	T	POU6F2.2	1249	POU6F2
chr7	39491344	1	T	POU6F2.2	3020	POU6F2
chr7	39500081	0	A	POU6F2.2	2533	POU6F2
chr7	39500152	0	A	POU6F2.2	703	POU6F2
chr7	39500196	1	C	POU6F2.2	2538	POU6F2
chr7	39500255	0	G	POU6F2.2	1065	POU6F2
chr7	39500268	1	C	POU6F2.2	685	POU6F2
chr7	39500380	1	A	POU6F2.2	1085	POU6F2
chr7	39503760	0	T	POU6F2.2	883	POU6F2
chr7	39503865	0	C	POU6F2.2	1193	POU6F2
chr7	39503876	1	T	POU6F2.2	677	POU6F2
chr7	39503935	0	C	POU6F2.2	1974	POU6F2
chr7	39503984	1	G	POU6F2.2	1057	POU6F2
chr7	39504024	0	C	POU6F2.2	10	POU6F2
chr7	39504075	1	C	POU6F2.2	1959	POU6F2
chr7	39504138	0	G	POU6F2.2	811	POU6F2
chr7	39504139	1	C	POU6F2.2	1982	POU6F2
chr7	39504211	0	C	POU6F2.2	727	POU6F2
chr7	39504254	1	C	POU6F2.2	790	POU6F2
chr7	39504327	1	T	POU6F2.2	850	POU6F2
chr8	92972414	0	G	RUNX1T1	346	RUNX1T1
chr8	92972455	0	G	RUNX1T1	514	RUNX1T1
chr8	92972487	1	C	RUNX1T1	0	RUNX1T1
chr8	92972577	1	C	RUNX1T1	630	RUNX1T1
chr8	92972637	0	T	RUNX1T1	1323	RUNX1T1
chr8	92972726	0	C	RUNX1T1	2268	RUNX1T1
chr8	92972746	1	C	RUNX1T1	1129	RUNX1T1
chr8	92972842	1	C	RUNX1T1	2188	RUNX1T1
chr8	92982831	0	C	RUNX1T1	443	RUNX1T1
chr8	92982872	0	C	RUNX1T1	2089	RUNX1T1
chr8	92982908	0	T	RUNX1T1	1592	RUNX1T1
chr8	92982909	1	T	RUNX1T1	18	RUNX1T1
chr8	92982983	1	G	RUNX1T1	16	RUNX1T1
chr8	92982999	0	G	RUNX1T1	1595	RUNX1T1
chr8	92983028	1	T	RUNX1T1	1596	RUNX1T1
chr8	92983118	1	C	RUNX1T1	1775	RUNX1T1
chr8	92988086	0	C	RUNX1T1	1580	RUNX1T1
chr8	92988146	0	G	RUNX1T1	1275	RUNX1T1
chr8	92988204	1	A	RUNX1T1	1670	RUNX1T1
chr8	92988262	1	C	RUNX1T1	10	RUNX1T1
chr8	92998308	0	T	RUNX1T1	2467	RUNX1T1
chr8	92998364	0	G	RUNX1T1	1036	RUNX1T1
chr8	92998425	1	T	RUNX1T1	2445	RUNX1T1
chr8	92998479	0	T	RUNX1T1	961	RUNX1T1
chr8	92998481	1	C	RUNX1T1	1020	RUNX1T1
chr8	92998595	1	T	RUNX1T1	950	RUNX1T1
chr8	92999065	0	C	RUNX1T1	1075	RUNX1T1
chr8	92999159	0	G	RUNX1T1	858	RUNX1T1
chr8	92999177	1	C	RUNX1T1	1282	RUNX1T1
chr8	92999278	1	C	RUNX1T1	1136	RUNX1T1
chr8	93003841	0	G	RUNX1T1	1711	RUNX1T1
chr8	93003928	0	G	RUNX1T1	1205	RUNX1T1
chr8	93003958	1	G	RUNX1T1	1620	RUNX1T1
chr8	93004035	0	G	RUNX1T1	1859	RUNX1T1
chr8	93004046	1	C	RUNX1T1	1225	RUNX1T1
chr8	93004153	1	C	RUNX1T1	1949	RUNX1T1
chr8	93017306	0	A	RUNX1T1	460	RUNX1T1
chr8	93017412	0	G	RUNX1T1	1285	RUNX1T1
chr8	93017429	1	G	RUNX1T1	417	RUNX1T1
chr8	93017485	0	G	RUNX1T1	1193	RUNX1T1
chr8	93017529	1	C	RUNX1T1	1189	RUNX1T1
chr8	93017605	1	T	RUNX1T1	1074	RUNX1T1
chr8	93023194	0	T	RUNX1T1	1383	RUNX1T1
chr8	93023293	0	A	RUNX1T1	1	RUNX1T1
chr8	93023308	1	C	RUNX1T1	1287	RUNX1T1
chr8	93023407	1	C	RUNX1T1	2	RUNX1T1
chr8	93026739	0	C	RUNX1T1	834	RUNX1T1
chr8	93026823	0	A	RUNX1T1	1602	RUNX1T1
chr8	93026842	1	C	RUNX1T1	698	RUNX1T1
chr8	93026909	0	T	RUNX1T1	182	RUNX1T1
chr8	93026943	1	T	RUNX1T1	1629	RUNX1T1
chr8	93026953	0	A	RUNX1T1	1703	RUNX1T1
chr8	93027026	1	A	RUNX1T1	175	RUNX1T1
chr8	93027063	0	A	RUNX1T1	740	RUNX1T1
chr8	93027067	1	C	RUNX1T1	1567	RUNX1T1
chr8	93027179	1	A	RUNX1T1	881	RUNX1T1
chr8	93029357	0	G	RUNX1T1	28	RUNX1T1
chr8	93029459	0	G	RUNX1T1	1781	RUNX1T1
chr8	93029469	1	A	RUNX1T1	22	RUNX1T1
chr8	93029555	0	G	RUNX1T1	0	RUNX1T1
chr8	93029575	1	G	RUNX1T1	1634	RUNX1T1
chr8	93029672	1	C	RUNX1T1	1638	RUNX1T1
chr8	93074686	0	G	RUNX1T1	1467	RUNX1T1
chr8	93074802	1	C	RUNX1T1	1460	RUNX1T1
chr8	93088084	0	G	RUNX1T1	23	RUNX1T1
chr8	93088216	0	T	RUNX1T1	0	RUNX1T1
chr8	93088218	1	T	RUNX1T1	21	RUNX1T1
chr8	93088332	1	A	RUNX1T1	594	RUNX1T1
chr8	93107223	0	C	RUNX1T1	1595	RUNX1T1
chr8	93107281	0	G	RUNX1T1	1981	RUNX1T1
chr8	93107337	1	C	RUNX1T1	1724	RUNX1T1
chr8	93107356	0	C	RUNX1T1	2052	RUNX1T1
chr8	93107399	1	G	RUNX1T1	2044	RUNX1T1
chr8	93107463	1	C	RUNX1T1	2048	RUNX1T1
chr8	93107580	0	G	RUNX1T1	1691	RUNX1T1
chr8	93107681	0	G	RUNX1T1	1834	RUNX1T1
chr8	93107694	1	A	RUNX1T1	1692	RUNX1T1
chr8	93107796	1	T	RUNX1T1	1775	RUNX1T1
chr8	93115014	0	A	RUNX1T1	35	RUNX1T1
chr8	93115140	1	A	RUNX1T1	35	RUNX1T1
chr8	113236979	0	A	CSMD3.1	992	CSMD3
chr8	113237094	0	A	CSMD3.1	793	CSMD3
chr8	113237099	1	T	CSMD3.1	984	CSMD3
chr8	113237210	1	G	CSMD3.1	841	CSMD3
chr8	113240929	0	A	CSMD3.1	51	CSMD3
chr8	113241019	0	A	CSMD3.1	37	CSMD3
chr8	113241041	1	A	CSMD3.1	10	CSMD3
chr8	113241059	0	A	CSMD3.1	2	CSMD3
chr8	113241104	1	T	CSMD3.1	30	CSMD3
chr8	113241172	1	T	CSMD3.1	5	CSMD3
chr8	113243745	0	G	CSMD3.1	29	CSMD3
chr8	113243796	0	T	CSMD3.1	524	CSMD3
chr8	113243836	1	G	CSMD3.1	14	CSMD3
chr8	113243906	1	G	CSMD3.1	531	CSMD3
chr8	113246541	0	G	CSMD3.1	181	CSMD3
chr8	113246607	0	G	CSMD3.1	1162	CSMD3
chr8	113246633	1	C	CSMD3.1	179	CSMD3
chr8	113246705	0	C	CSMD3.1	5	CSMD3
chr8	113246706	1	C	CSMD3.1	1235	CSMD3
chr8	113246823	1	A	CSMD3.1	8	CSMD3
chr8	113249335	0	A	CSMD3.1	628	CSMD3
chr8	113249441	0	G	CSMD3.1	2186	CSMD3
chr8	113249447	1	G	CSMD3.1	634	CSMD3
chr8	113249481	0	T	CSMD3.1	185	CSMD3
chr8	113249559	1	G	CSMD3.1	2157	CSMD3
chr8	113249572	0	C	CSMD3.1	0	CSMD3
chr8	113249596	1	T	CSMD3.1	189	CSMD3
chr8	113249682	1	C	CSMD3.1	3	CSMD3
chr8	113253903	0	A	CSMD3.1	2002	CSMD3
chr8	113253996	0	A	CSMD3.1	1998	CSMD3
chr8	113254010	1	A	CSMD3.1	1969	CSMD3
chr8	113254111	1	A	CSMD3.1	1980	CSMD3
chr8	113256582	0	G	CSMD3.1	1315	CSMD3
chr8	113256660	0	G	CSMD3.1	628	CSMD3
chr8	113256686	1	C	CSMD3.1	1202	CSMD3
chr8	113256766	0	G	CSMD3.1	180	CSMD3
chr8	113256773	1	C	CSMD3.1	713	CSMD3
chr8	113256879	1	T	CSMD3.1	187	CSMD3
chr8	113259224	0	A	CSMD3.1	1477	CSMD3
chr8	113259321	0	G	CSMD3.1	593	CSMD3
chr8	113259336	1	A	CSMD3.1	1513	CSMD3
chr8	113259417	1	C	CSMD3.1	650	CSMD3
chr8	113266439	0	C	CSMD3.1	1036	CSMD3
chr8	113266539	0	A	CSMD3.1	4	CSMD3
chr8	113266540	1	G	CSMD3.1	987	CSMD3
chr8	113266645	1	T	CSMD3.1	2	CSMD3
chr8	113267450	0	T	CSMD3.1	2093	CSMD3
chr8	113267557	0	A	CSMD3.1	1825	CSMD3
chr8	113267565	1	A	CSMD3.1	2098	CSMD3
chr8	113267650	0	A	CSMD3.1	18	CSMD3
chr8	113267668	1	A	CSMD3.1	1804	CSMD3
chr8	113267726	1	G	CSMD3.1	19	CSMD3
chr8	113275815	0	C	CSMD3.1	1789	CSMD3
chr8	113275918	0	A	CSMD3.1	1368	CSMD3
chr8	113275930	1	A	CSMD3.1	1661	CSMD3
chr8	113275959	0	G	CSMD3.1	1344	CSMD3
chr8	113276033	1	A	CSMD3.1	1321	CSMD3
chr8	113276075	1	G	CSMD3.1	1330	CSMD3
chr8	113277544	0	A	CSMD3.1	1	CSMD3
chr8	113277660	0	C	CSMD3.1	1596	CSMD3
chr8	113277661	1	C	CSMD3.1	1	CSMD3
chr8	113277722	0	G	CSMD3.1	1693	CSMD3
chr8	113277777	1	C	CSMD3.1	1574	CSMD3
chr8	113277840	1	G	CSMD3.1	1506	CSMD3
chr8	113293312	0	T	CSMD3.2	0	CSMD3
chr8	113293427	0	A	CSMD3.2	771	CSMD3
chr8	113293431	1	T	CSMD3.2	1	CSMD3
chr8	113293500	0	G	CSMD3.2	1528	CSMD3
chr8	113293536	1	G	CSMD3.2	761	CSMD3
chr8	113293617	1	G	CSMD3.2	1531	CSMD3
chr8	113299259	0	A	CSMD3.2	301	CSMD3
chr8	113299366	0	G	CSMD3.2	1858	CSMD3
chr8	113299368	1	A	CSMD3.2	287	CSMD3
chr8	113299472	0	T	CSMD3.2	1404	CSMD3
chr8	113299483	1	G	CSMD3.2	2176	CSMD3
chr8	113299585	1	C	CSMD3.2	1415	CSMD3
chr8	113301534	0	C	CSMD3.2	1576	CSMD3
chr8	113301644	0	C	CSMD3.2	1399	CSMD3
chr8	113301651	1	A	CSMD3.2	1328	CSMD3
chr8	113301698	0	G	CSMD3.2	1877	CSMD3
chr8	113301754	1	T	CSMD3.2	1339	CSMD3
chr8	113301814	1	C	CSMD3.2	1963	CSMD3
chr8	113303714	0	G	CSMD3.2	403	CSMD3
chr8	113303830	0	A	CSMD3.2	77	CSMD3
chr8	113303833	1	G	CSMD3.2	436	CSMD3
chr8	113303921	0	A	CSMD3.2	0	CSMD3
chr8	113303922	1	C	CSMD3.2	56	CSMD3
chr8	113304034	1	C	CSMD3.2	7	CSMD3
chr8	113304745	0	G	CSMD3.2	1264	CSMD3
chr8	113304842	0	C	CSMD3.2	981	CSMD3
chr8	113304860	1	T	CSMD3.2	1267	CSMD3
chr8	113304935	0	A	CSMD3.2	8	CSMD3
chr8	113304940	1	C	CSMD3.2	883	CSMD3
chr8	113305064	1	T	CSMD3.2	14	CSMD3
chr8	113308031	0	G	CSMD3.2	1375	CSMD3
chr8	113308112	0	C	CSMD3.2	1935	CSMD3
chr8	113308140	1	C	CSMD3.2	1326	CSMD3
chr8	113308212	0	G	CSMD3.2	8	CSMD3
chr8	113308228	1	A	CSMD3.2	1576	CSMD3
chr8	113308302	1	G	CSMD3.2	11	CSMD3
chr8	113313978	0	A	CSMD3.2	2327	CSMD3
chr8	113314052	0	G	CSMD3.2	1848	CSMD3
chr8	113314096	1	A	CSMD3.2	2322	CSMD3
chr8	113314160	0	C	CSMD3.2	7	CSMD3
chr8	113314169	1	G	CSMD3.2	1664	CSMD3
chr8	113314274	1	T	CSMD3.2	11	CSMD3
chr8	113316911	0	C	CSMD3.2	870	CSMD3
chr8	113317008	0	G	CSMD3.2	1638	CSMD3
chr8	113317022	1	G	CSMD3.2	983	CSMD3
chr8	113317120	0	G	CSMD3.2	457	CSMD3
chr8	113317125	1	G	CSMD3.2	1726	CSMD3
chr8	113317237	1	C	CSMD3.2	474	CSMD3
chr8	113318151	0	T	CSMD3.2	2104	CSMD3
chr8	113318239	0	C	CSMD3.2	1287	CSMD3
chr8	113318269	1	A	CSMD3.2	2162	CSMD3
chr8	113318274	0	C	CSMD3.2	594	CSMD3
chr8	113318351	1	C	CSMD3.2	1404	CSMD3
chr8	113318367	0	T	CSMD3.2	696	CSMD3
chr8	113318386	1	C	CSMD3.2	572	CSMD3
chr8	113318484	1	C	CSMD3.2	976	CSMD3
chr8	113323167	0	A	CSMD3.2	2684	CSMD3
chr8	113323260	0	C	CSMD3.2	301	CSMD3
chr8	113323286	1	A	CSMD3.2	2681	CSMD3
chr8	113323368	0	G	CSMD3.2	99	CSMD3
chr8	113323371	1	G	CSMD3.2	299	CSMD3
chr8	113323481	1	G	CSMD3.2	94	CSMD3
chr8	113326110	0	T	CSMD3.2	40	CSMD3
chr8	113326180	0	C	CSMD3.2	24	CSMD3
chr8	113326208	1	A	CSMD3.2	12	CSMD3
chr8	113326270	0	G	CSMD3.2	3	CSMD3
chr8	113326281	1	C	CSMD3.2	21	CSMD3
chr8	113326385	1	C	CSMD3.2	7	CSMD3
chr8	113326575	0	C	CSMD3.2	2	CSMD3
chr8	113326671	0	A	CSMD3.2	948	CSMD3
chr8	113326674	1	A	CSMD3.2	0	CSMD3
chr8	113326776	0	A	CSMD3.2	1907	CSMD3
chr8	113326790	1	C	CSMD3.2	981	CSMD3
chr8	113326886	1	A	CSMD3.2	1931	CSMD3
chr8	113330970	0	T	CSMD3.2	10	CSMD3
chr8	113331083	0	G	CSMD3.2	1718	CSMD3
chr8	113331089	1	T	CSMD3.2	23	CSMD3
chr8	113331200	1	G	CSMD3.2	1619	CSMD3
chr8	113332093	0	C	CSMD3.2	1635	CSMD3
chr8	113332148	0	C	CSMD3.2	504	CSMD3
chr8	113332170	0	G	CSMD3.2	372	CSMD3
chr8	113332192	1	C	CSMD3.2	1677	CSMD3
chr8	113332228	1	G	CSMD3.2	391	CSMD3
chr8	113332249	1	A	CSMD3.2	408	CSMD3
chr8	113347525	0	C	CSMD3.2	1888	CSMD3
chr8	113347597	0	C	CSMD3.2	2657	CSMD3
chr8	113347637	1	G	CSMD3.2	1895	CSMD3
chr8	113347712	0	C	CSMD3.2	5	CSMD3
chr8	113347716	1	G	CSMD3.2	5	CSMD3
chr8	113347823	1	C	CSMD3.2	15	CSMD3
chr8	113348809	0	A	CSMD3.2	1	CSMD3
chr8	113348917	0	A	CSMD3.2	1251	CSMD3
chr8	113348921	1	C	CSMD3.2	0	CSMD3
chr8	113349010	0	G	CSMD3.2	195	CSMD3
chr8	113349031	1	A	CSMD3.2	1265	CSMD3
chr8	113349125	1	G	CSMD3.2	187	CSMD3
chr8	113349750	0	T	CSMD3.2	491	CSMD3
chr8	113349840	0	C	CSMD3.2	1305	CSMD3
chr8	113349858	1	G	CSMD3.2	469	CSMD3
chr8	113349948	0	T	CSMD3.2	1156	CSMD3
chr8	113349953	1	C	CSMD3.2	1228	CSMD3
chr8	113350055	1	G	CSMD3.2	1139	CSMD3
chr8	113353584	0	T	CSMD3.2	0	CSMD3
chr8	113353722	1	A	CSMD3.2	5	CSMD3
chr8	113353723	0	A	CSMD3.2	1780	CSMD3
chr8	113353830	0	A	CSMD3.2	665	CSMD3
chr8	113353831	1	G	CSMD3.2	1855	CSMD3
chr8	113353948	1	T	CSMD3.2	656	CSMD3
chr8	113358236	0	T	CSMD3.2	3	CSMD3
chr8	113358344	0	T	CSMD3.2	2376	CSMD3
chr8	113358350	1	T	CSMD3.2	0	CSMD3
chr8	113358409	0	C	CSMD3.2	0	CSMD3
chr8	113358456	1	G	CSMD3.2	2356	CSMD3
chr8	113358529	1	C	CSMD3.2	1456	CSMD3
chr8	113363330	0	C	CSMD3.2	3	CSMD3
chr8	113363420	0	T	CSMD3.2	4	CSMD3
chr8	113363437	1	T	CSMD3.2	1	CSMD3
chr8	113363447	0	T	CSMD3.2	4	CSMD3
chr8	113363488	1	T	CSMD3.2	2	CSMD3
chr8	113363557	1	A	CSMD3.2	2	CSMD3
chr8	113364554	0	G	CSMD3.2	1800	CSMD3
chr8	113364663	0	A	CSMD3.2	576	CSMD3
chr8	113364667	1	C	CSMD3.2	1793	CSMD3
chr8	113364733	0	T	CSMD3.2	1	CSMD3
chr8	113364752	1	C	CSMD3.2	563	CSMD3
chr8	113364843	1	T	CSMD3.2	7	CSMD3
chr8	113392503	0	T	CSMD3.2	3	CSMD3
chr8	113392602	0	C	CSMD3.2	38	CSMD3
chr8	113392612	1	A	CSMD3.2	0	CSMD3
chr8	113392706	1	G	CSMD3.2	47	CSMD3
chr8	113395718	0	A	CSMD3.2	1	CSMD3
chr8	113395804	0	C	CSMD3.2	1930	CSMD3
chr8	113395814	1	T	CSMD3.2	1	CSMD3
chr8	113395865	0	G	CSMD3.2	1184	CSMD3
chr8	113395912	1	G	CSMD3.2	1885	CSMD3
chr8	113395982	1	C	CSMD3.2	1162	CSMD3
chr8	113402850	0	T	CSMD3.2	2004	CSMD3
chr8	113402940	0	G	CSMD3.2	1077	CSMD3
chr8	113402962	1	G	CSMD3.2	2226	CSMD3
chr8	113403040	1	G	CSMD3.2	1083	CSMD3
chr8	113418770	0	G	CSMD3.2	1906	CSMD3
chr8	113418819	0	C	CSMD3.2	1735	CSMD3
chr8	113418883	0	T	CSMD3.2	1791	CSMD3
chr8	113418886	1	A	CSMD3.2	1865	CSMD3
chr8	113418921	1	C	CSMD3.2	1434	CSMD3
chr8	113418993	1	G	CSMD3.2	1632	CSMD3
chr8	113420517	0	A	CSMD3.2	906	CSMD3
chr8	113420607	0	T	CSMD3.2	2	CSMD3
chr8	113420630	1	G	CSMD3.2	879	CSMD3
chr8	113420721	1	A	CSMD3.2	3	CSMD3
chr8	113421124	0	C	CSMD3.2	866	CSMD3
chr8	113421190	0	G	CSMD3.2	1331	CSMD3
chr8	113421218	1	A	CSMD3.2	877	CSMD3
chr8	113421285	1	G	CSMD3.2	1329	CSMD3
chr8	113484794	0	T	CSMD3.3	2186	CSMD3
chr8	113484910	0	A	CSMD3.3	429	CSMD3
chr8	113484912	1	C	CSMD3.3	2070	CSMD3
chr8	113485024	1	G	CSMD3.3	431	CSMD3
chr8	113504646	0	C	CSMD3.3	37	CSMD3
chr8	113504743	0	C	CSMD3.3	1370	CSMD3
chr8	113504744	1	C	CSMD3.3	10	CSMD3
chr8	113504856	0	C	CSMD3.3	1437	CSMD3
chr8	113504861	1	C	CSMD3.3	1592	CSMD3
chr8	113504971	1	T	CSMD3.3	1628	CSMD3
chr8	113515966	0	A	CSMD3.3	49	CSMD3
chr8	113516061	0	C	CSMD3.3	957	CSMD3
chr8	113516079	1	G	CSMD3.3	9	CSMD3
chr8	113516080	0	C	CSMD3.3	1507	CSMD3
chr8	113516146	1	G	CSMD3.3	1121	CSMD3
chr8	113516178	1	G	CSMD3.3	1546	CSMD3
chr8	113516193	0	G	CSMD3.3	31	CSMD3
chr8	113516322	1	A	CSMD3.3	9	CSMD3
chr8	113518880	0	T	CSMD3.3	2408	CSMD3
chr8	113518939	0	T	CSMD3.3	1279	CSMD3
chr8	113518999	1	G	CSMD3.3	2126	CSMD3
chr8	113519036	0	T	CSMD3.3	37	CSMD3
chr8	113519052	1	C	CSMD3.3	1234	CSMD3
chr8	113519153	1	G	CSMD3.3	7	CSMD3
chr8	113529164	0	A	CSMD3.3	22	CSMD3
chr8	113529296	0	A	CSMD3.3	252	CSMD3
chr8	113529298	1	C	CSMD3.3	27	CSMD3
chr8	113529341	0	G	CSMD3.3	680	CSMD3
chr8	113529392	0	C	CSMD3.3	1508	CSMD3
chr8	113529404	1	G	CSMD3.3	199	CSMD3
chr8	113529442	1	G	CSMD3.3	582	CSMD3
chr8	113529507	1	T	CSMD3.3	1525	CSMD3
chr8	113562876	0	A	CSMD3.3	26	CSMD3
chr8	113562988	0	T	CSMD3.3	1716	CSMD3
chr8	113562990	1	C	CSMD3.3	11	CSMD3
chr8	113563062	0	T	CSMD3.3	522	CSMD3
chr8	113563105	1	G	CSMD3.3	1896	CSMD3
chr8	113563171	1	A	CSMD3.3	720	CSMD3
chr8	113564789	0	C	CSMD3.3	1787	CSMD3
chr8	113564876	0	G	CSMD3.3	1007	CSMD3
chr8	113564906	1	G	CSMD3.3	2053	CSMD3
chr8	113564989	1	C	CSMD3.3	987	CSMD3
chr8	113568957	0	G	CSMD3.3	1252	CSMD3
chr8	113569014	0	G	CSMD3.3	1369	CSMD3
chr8	113569072	1	T	CSMD3.3	1294	CSMD3
chr8	113569087	0	C	CSMD3.3	2323	CSMD3
chr8	113569122	1	G	CSMD3.3	1211	CSMD3
chr8	113569185	0	T	CSMD3.3	0	CSMD3
chr8	113569203	1	T	CSMD3.3	2177	CSMD3
chr8	113569298	1	A	CSMD3.3	2	CSMD3
chr8	113585668	0	A	CSMD3.3	723	CSMD3
chr8	113585759	0	G	CSMD3.3	1991	CSMD3
chr8	113585781	1	A	CSMD3.3	787	CSMD3
chr8	113585804	0	G	CSMD3.3	1701	CSMD3
chr8	113585874	1	T	CSMD3.3	2110	CSMD3
chr8	113585919	1	G	CSMD3.3	1655	CSMD3
chr8	113599288	0	C	CSMD3.3	1225	CSMD3
chr8	113599344	0	A	CSMD3.3	2103	CSMD3
chr8	113599396	1	C	CSMD3.3	1117	CSMD3
chr8	113599424	0	C	CSMD3.3	404	CSMD3
chr8	113599460	1	T	CSMD3.3	2044	CSMD3
chr8	113599536	1	G	CSMD3.3	428	CSMD3
chr8	113649021	0	C	CSMD3.3	2256	CSMD3
chr8	113649121	0	G	CSMD3.3	842	CSMD3
chr8	113649135	1	G	CSMD3.3	2193	CSMD3
chr8	113649155	0	G	CSMD3.3	1683	CSMD3
chr8	113649214	1	C	CSMD3.3	768	CSMD3
chr8	113649270	1	G	CSMD3.3	1684	CSMD3
chr8	113650858	0	C	CSMD3.3	5	CSMD3
chr8	113650948	0	T	CSMD3.3	2090	CSMD3
chr8	113650971	1	A	CSMD3.3	2	CSMD3
chr8	113651016	0	G	CSMD3.3	918	CSMD3
chr8	113651061	1	G	CSMD3.3	2106	CSMD3
chr8	113651089	0	A	CSMD3.3	1396	CSMD3
chr8	113651127	1	G	CSMD3.3	920	CSMD3
chr8	113651203	1	T	CSMD3.3	1555	CSMD3
chr8	113657311	0	C	CSMD3.3	1751	CSMD3
chr8	113657424	0	C	CSMD3.3	2089	CSMD3
chr8	113657425	1	T	CSMD3.3	1812	CSMD3
chr8	113657540	1	C	CSMD3.3	2399	CSMD3
chr8	113662274	0	A	CSMD3.3	9	CSMD3
chr8	113662401	0	G	CSMD3.3	525	CSMD3
chr8	113662408	1	G	CSMD3.3	8	CSMD3
chr8	113662462	0	T	CSMD3.3	1448	CSMD3
chr8	113662491	1	G	CSMD3.3	482	CSMD3
chr8	113662541	0	G	CSMD3.3	1793	CSMD3
chr8	113662571	1	T	CSMD3.3	1378	CSMD3
chr8	113662653	1	T	CSMD3.3	1789	CSMD3
chr8	113668360	0	C	CSMD3.3	12	CSMD3
chr8	113668418	0	C	CSMD3.3	1349	CSMD3
chr8	113668478	1	A	CSMD3.3	9	CSMD3
chr8	113668517	0	A	CSMD3.3	13	CSMD3
chr8	113668533	1	G	CSMD3.3	1233	CSMD3
chr8	113668628	1	A	CSMD3.3	19	CSMD3
chr8	113678460	0	T	CSMD3.3	661	CSMD3
chr8	113678566	0	A	CSMD3.3	1516	CSMD3
chr8	113678575	1	T	CSMD3.3	713	CSMD3
chr8	113678678	1	C	CSMD3.3	1425	CSMD3
chr8	113694650	0	C	CSMD3.3	42	CSMD3
chr8	113694713	0	C	CSMD3.3	11	CSMD3
chr8	113694757	1	A	CSMD3.3	43	CSMD3
chr8	113694764	0	C	CSMD3.3	1322	CSMD3
chr8	113694832	1	A	CSMD3.3	21	CSMD3
chr8	113694854	0	T	CSMD3.3	11	CSMD3
chr8	113694860	1	C	CSMD3.3	1340	CSMD3
chr8	113694968	1	A	CSMD3.3	15	CSMD3
chr8	113697582	0	C	CSMD3.3	334	CSMD3
chr8	113697686	0	A	CSMD3.3	2102	CSMD3
chr8	113697689	1	C	CSMD3.3	328	CSMD3
chr8	113697790	0	G	CSMD3.3	2653	CSMD3
chr8	113697802	1	A	CSMD3.3	2040	CSMD3
chr8	113697849	0	C	CSMD3.3	1927	CSMD3
chr8	113697902	1	C	CSMD3.3	2644	CSMD3
chr8	113697957	0	G	CSMD3.3	1	CSMD3
chr8	113697962	1	C	CSMD3.3	1846	CSMD3
chr8	113698093	1	C	CSMD3.3	20	CSMD3
chr8	113702074	0	G	CSMD3.3	2424	CSMD3
chr8	113702145	0	C	CSMD3.3	2065	CSMD3
chr8	113702187	1	C	CSMD3.3	2380	CSMD3
chr8	113702251	0	A	CSMD3.3	395	CSMD3
chr8	113702256	1	C	CSMD3.3	2121	CSMD3
chr8	113702363	1	T	CSMD3.3	380	CSMD3
chr8	113812369	0	C	CSMD3.4	1328	CSMD3
chr8	113812463	0	T	CSMD3.4	1662	CSMD3
chr8	113812482	1	T	CSMD3.4	1168	CSMD3
chr8	113812577	1	G	CSMD3.4	1638	CSMD3
chr8	113841893	0	A	CSMD3.4	1214	CSMD3
chr8	113841928	0	T	CSMD3.4	1803	CSMD3
chr8	113842011	1	T	CSMD3.4	1273	CSMD3
chr8	113842042	1	C	CSMD3.4	1816	CSMD3
chr8	113871326	0	C	CSMD3.4	393	CSMD3
chr8	113871374	0	C	CSMD3.4	1113	CSMD3
chr8	113871436	1	G	CSMD3.4	419	CSMD3
chr8	113871473	0	A	CSMD3.4	84	CSMD3
chr8	113871484	1	C	CSMD3.4	1104	CSMD3
chr8	113871588	1	T	CSMD3.4	1	CSMD3
chr8	113933789	0	T	CSMD3.4	1436	CSMD3
chr8	113933891	0	A	CSMD3.4	785	CSMD3
chr8	113933902	1	T	CSMD3.4	1465	CSMD3
chr8	113933927	0	G	CSMD3.4	1151	CSMD3
chr8	113933975	1	C	CSMD3.4	751	CSMD3
chr8	113934046	1	C	CSMD3.4	1138	CSMD3
chr8	113959928	0	C	CSMD3.4	0	CSMD3
chr8	113960049	1	T	CSMD3.4	0	CSMD3
chr8	113960073	0	A	CSMD3.4	7	CSMD3
chr8	113960209	1	T	CSMD3.4	11	CSMD3
chr8	113966823	0	A	CSMD3.4	1676	CSMD3
chr8	113966931	0	T	CSMD3.4	6	CSMD3
chr8	113966935	1	G	CSMD3.4	1708	CSMD3
chr8	113967065	1	T	CSMD3.4	12	CSMD3
chr8	113987992	0	C	CSMD3.4	1107	CSMD3
chr8	113988087	0	G	CSMD3.4	642	CSMD3
chr8	113988111	1	C	CSMD3.4	971	CSMD3
chr8	113988122	0	G	CSMD3.4	1909	CSMD3
chr8	113988192	1	G	CSMD3.4	549	CSMD3
chr8	113988220	0	C	CSMD3.4	1093	CSMD3
chr8	113988236	1	G	CSMD3.4	1872	CSMD3
chr8	113988279	0	C	CSMD3.4	562	CSMD3
chr8	113988334	1	C	CSMD3.4	999	CSMD3
chr8	113988382	0	G	CSMD3.4	0	CSMD3
chr8	113988383	1	G	CSMD3.4	712	CSMD3
chr8	113988479	1	G	CSMD3.4	90	CSMD3
chr8	114031216	0	T	CSMD3.4	7	CSMD3
chr8	114031313	0	A	CSMD3.4	1176	CSMD3
chr8	114031331	1	T	CSMD3.4	9	CSMD3
chr8	114031388	0	G	CSMD3.4	429	CSMD3
chr8	114031409	1	C	CSMD3.4	1127	CSMD3
chr8	114031501	1	A	CSMD3.4	429	CSMD3
chr8	114110961	0	G	CSMD3.4	722	CSMD3
chr8	114111074	0	C	CSMD3.4	1274	CSMD3
chr8	114111080	1	C	CSMD3.4	724	CSMD3
chr8	114111175	0	C	CSMD3.4	0	CSMD3
chr8	114111179	1	A	CSMD3.4	1216	CSMD3
chr8	114111294	1	T	CSMD3.4	13	CSMD3
chr8	114185880	0	C	CSMD3.4	321	CSMD3
chr8	114185977	0	C	CSMD3.4	1701	CSMD3
chr8	114185984	1	C	CSMD3.4	329	CSMD3
chr8	114186069	0	C	CSMD3.4	1797	CSMD3
chr8	114186096	1	T	CSMD3.4	1742	CSMD3
chr8	114186182	1	T	CSMD3.4	1784	CSMD3
chr8	114290797	0	T	CSMD3.4	2220	CSMD3
chr8	114290904	0	A	CSMD3.4	3	CSMD3
chr8	114290914	1	G	CSMD3.4	2221	CSMD3
chr8	114291038	1	C	CSMD3.4	3	CSMD3
chr8	114326738	0	A	CSMD3.4	21	CSMD3
chr8	114326847	0	G	CSMD3.4	111	CSMD3
chr8	114326848	1	T	CSMD3.4	38	CSMD3
chr8	114326912	0	C	CSMD3.4	1152	CSMD3
chr8	114326960	1	A	CSMD3.4	122	CSMD3
chr8	114327004	0	C	CSMD3.4	2	CSMD3
chr8	114327021	1	T	CSMD3.4	1106	CSMD3
chr8	114327112	1	C	CSMD3.4	9	CSMD3
chr8	114388933	0	T	CSMD3.4	954	CSMD3
chr8	114389045	1	A	CSMD3.4	1026	CSMD3
chr8	114448862	0	C	CSMD3.4	1896	CSMD3
chr8	114448962	0	T	CSMD3.4	1801	CSMD3
chr8	114448981	1	T	CSMD3.4	1742	CSMD3
chr8	114449053	0	C	CSMD3.4	2188	CSMD3
chr8	114449080	1	T	CSMD3.4	1849	CSMD3
chr8	114449175	1	T	CSMD3.4	2216	CSMD3
chr8	117859670	0	G	RAD21	1100	RAD21
chr8	117859783	0	T	RAD21	2349	RAD21
chr8	117859789	1	G	RAD21	993	RAD21
chr8	117859896	0	C	RAD21	3	RAD21
chr8	117859903	1	A	RAD21	2199	RAD21
chr8	117859987	1	G	RAD21	3	RAD21
chr8	117861112	0	C	RAD21	1145	RAD21
chr8	117861215	0	T	RAD21	2286	RAD21
chr8	117861218	1	G	RAD21	1037	RAD21
chr8	117861329	1	C	RAD21	2396	RAD21
chr8	117862818	0	T	RAD21	1661	RAD21
chr8	117862930	0	A	RAD21	265	RAD21
chr8	117862935	1	C	RAD21	1658	RAD21
chr8	117862985	0	C	RAD21	13	RAD21
chr8	117863006	1	G	RAD21	255	RAD21
chr8	117863080	1	A	RAD21	9	RAD21
chr8	117864153	0	T	RAD21	1433	RAD21
chr8	117864263	0	T	RAD21	815	RAD21
chr8	117864269	1	A	RAD21	1534	RAD21
chr8	117864361	1	A	RAD21	780	RAD21
chr8	117864765	0	G	RAD21	1299	RAD21
chr8	117864836	0	C	RAD21	610	RAD21
chr8	117864870	1	C	RAD21	1382	RAD21
chr8	117864886	0	C	RAD21	181	RAD21
chr8	117864930	1	A	RAD21	739	RAD21
chr8	117865003	1	G	RAD21	187	RAD21
chr8	117866395	0	T	RAD21	3	RAD21
chr8	117866509	0	G	RAD21	1158	RAD21
chr8	117866511	1	C	RAD21	9	RAD21
chr8	117866562	0	C	RAD21	1804	RAD21
chr8	117866624	1	G	RAD21	1347	RAD21
chr8	117866657	0	T	RAD21	2084	RAD21
chr8	117866666	1	C	RAD21	1970	RAD21
chr8	117866768	1	A	RAD21	2070	RAD21
chr8	117868370	0	G	RAD21	1794	RAD21
chr8	117868471	0	T	RAD21	1022	RAD21
chr8	117868488	1	T	RAD21	1762	RAD21
chr8	117868588	1	C	RAD21	966	RAD21
chr8	117868852	0	C	RAD21	172	RAD21
chr8	117868901	0	C	RAD21	868	RAD21
chr8	117868969	1	C	RAD21	234	RAD21
chr8	117868987	0	C	RAD21	6	RAD21
chr8	117869006	1	G	RAD21	863	RAD21
chr8	117869064	1	A	RAD21	0	RAD21
chr8	117869485	0	A	RAD21	2	RAD21
chr8	117869594	0	G	RAD21	1118	RAD21
chr8	117869598	1	G	RAD21	14	RAD21
chr8	117869687	0	C	RAD21	31	RAD21
chr8	117869702	1	T	RAD21	1171	RAD21
chr8	117869801	1	G	RAD21	13	RAD21
chr8	117870546	0	A	RAD21	8	RAD21
chr8	117870624	0	C	RAD21	77	RAD21
chr8	117870663	1	G	RAD21	2	RAD21
chr8	117870679	0	C	RAD21	16	RAD21
chr8	117870706	1	G	RAD21	84	RAD21
chr8	117870797	1	T	RAD21	27	RAD21
chr8	117874055	0	A	RAD21	27	RAD21
chr8	117874164	0	G	RAD21	910	RAD21
chr8	117874172	1	A	RAD21	2793	RAD21
chr8	117874281	1	G	RAD21	902	RAD21
chr8	117875295	0	C	RAD21	1443	RAD21
chr8	117875402	0	C	RAD21	2140	RAD21
chr8	117875404	1	T	RAD21	1448	RAD21
chr8	117875499	0	C	RAD21	11	RAD21
chr8	117875517	1	T	RAD21	2149	RAD21
chr8	117875614	1	C	RAD21	8	RAD21
chr8	117878745	0	A	RAD21	2214	RAD21
chr8	117878849	0	G	RAD21	1183	RAD21
chr8	117878865	1	C	RAD21	2205	RAD21
chr8	117878967	1	A	RAD21	1149	RAD21
chr9	5021949	0	G	JAK2	1095	JAK2
chr9	5022055	0	G	JAK2	1678	JAK2
chr9	5022064	1	C	JAK2	1258	JAK2
chr9	5022154	0	C	JAK2	1501	JAK2
chr9	5022167	1	G	JAK2	2092	JAK2
chr9	5022267	1	G	JAK2	1331	JAK2
chr9	5029729	0	T	JAK2	71	JAK2
chr9	5029813	0	C	JAK2	348	JAK2
chr9	5029842	1	T	JAK2	77	JAK2
chr9	5029895	0	C	JAK2	10	JAK2
chr9	5029926	1	A	JAK2	293	JAK2
chr9	5030006	1	G	JAK2	21	JAK2
chr9	5044379	0	C	JAK2	46	JAK2
chr9	5044492	0	A	JAK2	7	JAK2
chr9	5044493	1	C	JAK2	46	JAK2
chr9	5044611	1	G	JAK2	6	JAK2
chr9	5050657	0	A	JAK2	1971	JAK2
chr9	5050732	0	A	JAK2	1384	JAK2
chr9	5050767	1	T	JAK2	1875	JAK2
chr9	5050830	0	A	JAK2	2	JAK2
chr9	5050845	1	G	JAK2	1301	JAK2
chr9	5050944	1	C	JAK2	4	JAK2
chr9	5054475	0	A	JAK2	111	JAK2
chr9	5054580	0	C	JAK2	1009	JAK2
chr9	5054591	1	C	JAK2	34	JAK2
chr9	5054669	0	A	JAK2	1012	JAK2
chr9	5054685	1	C	JAK2	978	JAK2
chr9	5054772	0	C	JAK2	1613	JAK2
chr9	5054776	1	A	JAK2	1067	JAK2
chr9	5054876	0	A	JAK2	0	JAK2
chr9	5054877	1	C	JAK2	1614	JAK2
chr9	5054981	1	T	JAK2	70	JAK2
chr9	5055642	0	T	JAK2	20	JAK2
chr9	5055695	0	T	JAK2	34	JAK2
chr9	5055755	1	T	JAK2	2	JAK2
chr9	5055764	0	C	JAK2	0	JAK2
chr9	5055797	1	G	JAK2	39	JAK2
chr9	5055876	1	T	JAK2	2	JAK2
chr9	5064862	0	C	JAK2	299	JAK2
chr9	5064919	0	T	JAK2	1461	JAK2
chr9	5064975	1	C	JAK2	300	JAK2
chr9	5064984	0	A	JAK2	1569	JAK2
chr9	5065033	1	C	JAK2	1538	JAK2
chr9	5065093	1	A	JAK2	1524	JAK2
chr9	5066622	0	G	JAK2	558	JAK2
chr9	5066681	0	G	JAK2	776	JAK2
chr9	5066733	0	G	JAK2	26	JAK2
chr9	5066739	1	C	JAK2	580	JAK2
chr9	5066782	1	C	JAK2	932	JAK2
chr9	5066842	1	C	JAK2	34	JAK2
chr9	5068986	0	C	JAK2	27	JAK2
chr9	5069046	0	C	JAK2	574	JAK2
chr9	5069085	1	C	JAK2	7	JAK2
chr9	5069149	0	C	JAK2	66	JAK2
chr9	5069151	1	G	JAK2	600	JAK2
chr9	5069253	1	G	JAK2	97	JAK2
chr9	5069886	0	T	JAK2	207	JAK2
chr9	5070000	0	C	JAK2	1	JAK2
chr9	5070004	1	T	JAK2	223	JAK2
chr9	5070117	1	T	JAK2	4	JAK2
chr9	5072450	0	C	JAK2	1455	JAK2
chr9	5072552	0	G	JAK2	2179	JAK2
chr9	5072553	1	G	JAK2	1645	JAK2
chr9	5072669	1	A	JAK2	2170	JAK2
chr9	5073615	0	C	JAK2	1188	JAK2
chr9	5073714	0	C	JAK2	162	JAK2
chr9	5073731	1	C	JAK2	1326	JAK2
chr9	5073746	0	T	JAK2	1997	JAK2
chr9	5073803	1	C	JAK2	174	JAK2
chr9	5073863	1	T	JAK2	1974	JAK2
chr9	5077372	0	G	JAK2	0	JAK2
chr9	5077465	0	A	JAK2	1	JAK2
chr9	5077479	1	T	JAK2	0	JAK2
chr9	5077486	0	C	JAK2	5	JAK2
chr9	5077548	1	G	JAK2	0	JAK2
chr9	5077560	0	G	JAK2	9	JAK2
chr9	5077567	1	C	JAK2	3	JAK2
chr9	5077678	1	G	JAK2	0	JAK2
chr9	5078259	0	G	JAK2	7	JAK2
chr9	5078309	0	G	JAK2	497	JAK2
chr9	5078353	1	G	JAK2	10	JAK2
chr9	5078388	0	C	JAK2	1368	JAK2
chr9	5078406	1	G	JAK2	533	JAK2
chr9	5078502	1	A	JAK2	1380	JAK2
chr9	5080207	0	C	JAK2	1645	JAK2
chr9	5080311	0	T	JAK2	1335	JAK2
chr9	5080320	1	C	JAK2	1419	JAK2
chr9	5080420	1	G	JAK2	1336	JAK2
chr9	5080509	0	C	JAK2	535	JAK2
chr9	5080591	0	C	JAK2	327	JAK2
chr9	5080625	1	A	JAK2	520	JAK2
chr9	5080705	1	T	JAK2	400	JAK2
chr9	5081703	0	A	JAK2	1566	JAK2
chr9	5081804	0	C	JAK2	1321	JAK2
chr9	5081813	1	T	JAK2	1516	JAK2
chr9	5081920	1	G	JAK2	1441	JAK2
chr9	5089653	0	C	JAK2	770	JAK2
chr9	5089728	0	G	JAK2	1568	JAK2
chr9	5089769	1	A	JAK2	796	JAK2
chr9	5089788	0	G	JAK2	1183	JAK2
chr9	5089846	1	G	JAK2	1520	JAK2
chr9	5089903	1	G	JAK2	1198	JAK2
chr9	5090440	0	T	JAK2	24	JAK2
chr9	5090535	0	A	JAK2	15	JAK2
chr9	5090552	1	C	JAK2	0	JAK2
chr9	5090628	1	A	JAK2	18	JAK2
chr9	5090684	0	A	JAK2	28	JAK2
chr9	5090795	0	T	JAK2	973	JAK2
chr9	5090799	1	T	JAK2	55	JAK2
chr9	5090843	0	A	JAK2	2	JAK2
chr9	5090902	1	C	JAK2	949	JAK2
chr9	5090949	1	C	JAK2	34	JAK2
chr9	5122972	0	C	JAK2	2061	JAK2
chr9	5123080	0	G	JAK2	1183	JAK2
chr9	5123081	1	A	JAK2	2064	JAK2
chr9	5123195	1	A	JAK2	1195	JAK2
chr9	5126289	0	A	JAK2	13	JAK2
chr9	5126389	0	G	JAK2	2201	JAK2
chr9	5126401	1	G	JAK2	7	JAK2
chr9	5126501	1	C	JAK2	2221	JAK2
chr9	5126655	0	T	JAK2	2756	JAK2
chr9	5126720	0	G	JAK2	1582	JAK2
chr9	5126774	1	G	JAK2	2686	JAK2
chr9	5126831	1	G	JAK2	1570	JAK2
chr9	21802705	0	G	MTAP	1	MTAP
chr9	21802778	1	A	MTAP	1	MTAP
chr9	21802934	0	G	MTAP	4	MTAP
chr9	21803038	1	A	MTAP	4	MTAP
chr9	21815348	0	T	MTAP	28	MTAP
chr9	21815445	0	G	MTAP	17	MTAP
chr9	21815459	1	G	MTAP	12	MTAP
chr9	21815463	0	A	MTAP	1420	MTAP
chr9	21815517	1	A	MTAP	23	MTAP
chr9	21815565	1	T	MTAP	1401	MTAP
chr9	21816627	0	A	MTAP	1255	MTAP
chr9	21816727	0	A	MTAP	40	MTAP
chr9	21816746	1	A	MTAP	1272	MTAP
chr9	21816840	1	A	MTAP	47	MTAP
chr9	21817942	0	C	MTAP	1480	MTAP
chr9	21818004	0	G	MTAP	1320	MTAP
chr9	21818060	1	C	MTAP	1463	MTAP
chr9	21818122	0	A	MTAP	2071	MTAP
chr9	21818123	1	T	MTAP	1307	MTAP
chr9	21818241	1	G	MTAP	1917	MTAP
chr9	21837840	0	C	MTAP	1555	MTAP
chr9	21837923	0	C	MTAP	1963	MTAP
chr9	21837942	1	G	MTAP	1374	MTAP
chr9	21838038	1	G	MTAP	1867	MTAP
chr9	21854603	0	T	MTAP	1225	MTAP
chr9	21854713	0	C	MTAP	1126	MTAP
chr9	21854722	1	A	MTAP	1226	MTAP
chr9	21854792	0	G	MTAP	1166	MTAP
chr9	21854833	1	G	MTAP	998	MTAP
chr9	21854892	1	C	MTAP	1100	MTAP
chr9	21856053	0	C	MTAP	3	MTAP
chr9	21856136	0	C	MTAP	436	MTAP
chr9	21856161	1	A	MTAP	5	MTAP
chr9	21856223	1	G	MTAP	501	MTAP
chr9	21859269	0	T	MTAP	1967	MTAP
chr9	21859380	0	C	MTAP	1069	MTAP
chr9	21859383	1	A	MTAP	1803	MTAP
chr9	21859495	1	C	MTAP	1074	MTAP
chr9	21861952	0	A	MTAP	726	MTAP
chr9	21862053	1	T	MTAP	808	MTAP
chr9	21930964	0	A	MTAP	1081	MTAP
chr9	21931034	0	G	MTAP	1826	MTAP
chr9	21931083	1	T	MTAP	1128	MTAP
chr9	21931138	1	C	MTAP	1804	MTAP
chr9	21939153	0	C	MTAP	1132	MTAP
chr9	21939288	1	A	MTAP	1268	MTAP
chr9	21940885	0	C	MTAP	1303	MTAP
chr9	21940996	0	C	MTAP	0	MTAP
chr9	21941000	1	G	MTAP	1380	MTAP
chr9	21941113	1	T	MTAP	0	MTAP
chr10	50666825	0	G	ERCC6/PGBD3	1445	ERCC6
chr10	50666933	0	C	ERCC6/PGBD3	2121	ERCC6
chr10	50666938	1	G	ERCC6/PGBD3	1327	ERCC6
chr10	50667050	0	C	ERCC6/PGBD3	2121	ERCC6
chr10	50667052	1	T	ERCC6/PGBD3	2199	ERCC6
chr10	50667147	0	A	ERCC6/PGBD3	1199	ERCC6
chr10	50667169	1	T	ERCC6/PGBD3	1745	ERCC6
chr10	50667239	0	C	ERCC6/PGBD3	927	ERCC6
chr10	50667266	1	T	ERCC6/PGBD3	1130	ERCC6
chr10	50667356	1	A	ERCC6/PGBD3	1093	ERCC6
chr10	50668396	0	A	ERCC6/PGBD3	1450	ERCC6
chr10	50668450	0	G	ERCC6/PGBD3	234	ERCC6
chr10	50668512	1	G	ERCC6/PGBD3	1429	ERCC6
chr10	50668567	1	C	ERCC6/PGBD3	222	ERCC6
chr10	50669353	0	A	ERCC6/PGBD3	1076	ERCC6
chr10	50669376	0	A	ERCC6/PGBD3	949	ERCC6
chr10	50669447	1	G	ERCC6/PGBD3	1010	ERCC6
chr10	50669458	0	A	ERCC6/PGBD3	1480	ERCC6
chr10	50669495	1	C	ERCC6/PGBD3	991	ERCC6
chr10	50669545	0	T	ERCC6/PGBD3	1291	ERCC6
chr10	50669584	1	A	ERCC6/PGBD3	1462	ERCC6
chr10	50669645	1	G	ERCC6/PGBD3	1499	ERCC6
chr10	50678205	0	G	ERCC6/PGBD3	538	ERCC6
chr10	50678273	0	G	ERCC6/PGBD3	1014	ERCC6
chr10	50678297	1	C	ERCC6/PGBD3	487	ERCC6
chr10	50678314	0	T	ERCC6/PGBD3	1273	ERCC6
chr10	50678371	1	C	ERCC6/PGBD3	859	ERCC6
chr10	50678389	0	G	ERCC6/PGBD3	1863	ERCC6
chr10	50678430	1	T	ERCC6/PGBD3	1119	ERCC6
chr10	50678444	0	G	ERCC6/PGBD3	721	ERCC6
chr10	50678507	1	C	ERCC6/PGBD3	1795	ERCC6
chr10	50678545	0	G	ERCC6/PGBD3	360	ERCC6
chr10	50678561	1	C	ERCC6/PGBD3	797	ERCC6
chr10	50678654	0	C	ERCC6/PGBD3	749	ERCC6
chr10	50678659	1	C	ERCC6/PGBD3	469	ERCC6
chr10	50678758	0	A	ERCC6/PGBD3	790	ERCC6
chr10	50678768	1	C	ERCC6/PGBD3	765	ERCC6
chr10	50678806	0	G	ERCC6/PGBD3	868	ERCC6
chr10	50678873	1	C	ERCC6/PGBD3	783	ERCC6
chr10	50678917	0	T	ERCC6/PGBD3	153	ERCC6
chr10	50678921	1	C	ERCC6/PGBD3	844	ERCC6
chr10	50678993	0	C	ERCC6/PGBD3	17	ERCC6
chr10	50679038	1	G	ERCC6/PGBD3	86	ERCC6
chr10	50679049	0	C	ERCC6/PGBD3	307	ERCC6
chr10	50679083	1	T	ERCC6/PGBD3	35	ERCC6
chr10	50679099	0	A	ERCC6/PGBD3	17	ERCC6
chr10	50679123	1	G	ERCC6/PGBD3	356	ERCC6
chr10	50679146	0	A	ERCC6/PGBD3	11	ERCC6
chr10	50679183	1	T	ERCC6/PGBD3	64	ERCC6
chr10	50679262	1	G	ERCC6/PGBD3	101	ERCC6
chr10	50680383	0	G	ERCC6/PGBD3	1284	ERCC6
chr10	50680479	0	T	ERCC6/PGBD3	1657	ERCC6
chr10	50680481	1	C	ERCC6/PGBD3	1256	ERCC6
chr10	50680598	1	C	ERCC6/PGBD3	1528	ERCC6
chr10	50680881	0	G	ERCC6/PGBD3	933	ERCC6
chr10	50680982	0	T	ERCC6/PGBD3	852	ERCC6
chr10	50680987	1	C	ERCC6/PGBD3	923	ERCC6
chr10	50681086	0	A	ERCC6/PGBD3	1236	ERCC6
chr10	50681089	1	C	ERCC6/PGBD3	788	ERCC6
chr10	50681203	1	G	ERCC6/PGBD3	1286	ERCC6
chr10	50681501	0	C	ERCC6/PGBD3	4	ERCC6
chr10	50681566	0	G	ERCC6/PGBD3	1817	ERCC6
chr10	50681621	1	G	ERCC6/PGBD3	1085	ERCC6
chr10	50681681	1	C	ERCC6/PGBD3	1835	ERCC6
chr10	50682035	0	G	ERCC6/PGBD3	792	ERCC6
chr10	50682101	0	C	ERCC6/PGBD3	922	ERCC6
chr10	50682127	1	C	ERCC6/PGBD3	813	ERCC6
chr10	50682215	0	A	ERCC6/PGBD3	1678	ERCC6
chr10	50682216	1	G	ERCC6/PGBD3	864	ERCC6
chr10	50682334	1	A	ERCC6/PGBD3	1662	ERCC6
chr10	50684220	0	G	ERCC6/PGBD3	479	ERCC6
chr10	50684316	0	T	ERCC6/PGBD3	107	ERCC6
chr10	50684320	1	C	ERCC6/PGBD3	587	ERCC6
chr10	50684434	1	C	ERCC6/PGBD3	108	ERCC6
chr10	50686374	0	C	ERCC6/PGBD3	1646	ERCC6
chr10	50686452	0	C	ERCC6/PGBD3	2259	ERCC6
chr10	50686480	1	C	ERCC6/PGBD3	1664	ERCC6
chr10	50686565	1	G	ERCC6/PGBD3	2281	ERCC6
chr10	50690672	0	T	ERCC6/PGBD3	993	ERCC6
chr10	50690741	0	G	ERCC6/PGBD3	909	ERCC6
chr10	50690786	1	G	ERCC6/PGBD3	1027	ERCC6
chr10	50690800	0	G	ERCC6/PGBD3	1145	ERCC6
chr10	50690851	1	T	ERCC6/PGBD3	935	ERCC6
chr10	50690900	0	G	ERCC6/PGBD3	3186	ERCC6
chr10	50690910	1	C	ERCC6/PGBD3	1123	ERCC6
chr10	50691019	1	G	ERCC6/PGBD3	3150	ERCC6
chr10	50691306	0	T	ERCC6/PGBD3	1818	ERCC6
chr10	50691407	0	G	ERCC6/PGBD3	1913	ERCC6
chr10	50691424	1	G	ERCC6/PGBD3	1780	ERCC6
chr10	50691499	0	G	ERCC6/PGBD3	1094	ERCC6
chr10	50691527	1	T	ERCC6/PGBD3	1958	ERCC6
chr10	50691614	1	T	ERCC6/PGBD3	1090	ERCC6
chr10	50701133	0	A	ERCC6/PGBD3	2097	ERCC6
chr10	50701208	0	G	ERCC6/PGBD3	1365	ERCC6
chr10	50701252	1	T	ERCC6/PGBD3	1878	ERCC6
chr10	50701325	1	C	ERCC6/PGBD3	1483	ERCC6
chr10	50708529	0	C	ERCC6/PGBD3	1700	ERCC6
chr10	50708636	0	A	ERCC6/PGBD3	1995	ERCC6
chr10	50708638	1	G	ERCC6/PGBD3	1801	ERCC6
chr10	50708748	0	A	ERCC6/PGBD3	2556	ERCC6
chr10	50708753	1	A	ERCC6/PGBD3	1960	ERCC6
chr10	50708866	1	G	ERCC6/PGBD3	2536	ERCC6
chr10	50713909	0	G	ERCC6/PGBD3	2376	ERCC6
chr10	50714026	0	T	ERCC6/PGBD3	69	ERCC6
chr10	50714027	1	C	ERCC6/PGBD3	2401	ERCC6
chr10	50714146	1	C	ERCC6/PGBD3	2063	ERCC6
chr10	50723337	0	G	ERCC6/PGBD3	1476	ERCC6
chr10	50723411	0	C	ERCC6/PGBD3	1608	ERCC6
chr10	50723452	1	T	ERCC6/PGBD3	1424	ERCC6
chr10	50723473	0	C	ERCC6/PGBD3	511	ERCC6
chr10	50723528	1	C	ERCC6/PGBD3	1543	ERCC6
chr10	50723581	0	T	ERCC6/PGBD3	1127	ERCC6
chr10	50723591	1	G	ERCC6/PGBD3	467	ERCC6
chr10	50723696	0	A	ERCC6/PGBD3	800	ERCC6
chr10	50723701	1	A	ERCC6/PGBD3	1033	ERCC6
chr10	50723798	0	C	ERCC6/PGBD3	638	ERCC6
chr10	50723809	1	T	ERCC6/PGBD3	801	ERCC6
chr10	50723868	0	C	ERCC6/PGBD3	625	ERCC6
chr10	50723909	1	C	ERCC6/PGBD3	653	ERCC6
chr10	50723929	0	C	ERCC6/PGBD3	662	ERCC6
chr10	50723957	1	G	ERCC6/PGBD3	655	ERCC6
chr10	50724034	0	C	ERCC6/PGBD3	468	ERCC6
chr10	50724038	1	C	ERCC6/PGBD3	716	ERCC6
chr10	50724128	0	C	ERCC6/PGBD3	530	ERCC6
chr10	50724146	1	G	ERCC6/PGBD3	471	ERCC6
chr10	50724240	0	A	ERCC6/PGBD3	532	ERCC6
chr10	50724241	1	A	ERCC6/PGBD3	431	ERCC6
chr10	50724291	0	G	ERCC6/PGBD3	686	ERCC6
chr10	50724357	1	G	ERCC6/PGBD3	445	ERCC6
chr10	50724408	0	G	ERCC6/PGBD3	892	ERCC6
chr10	50724409	1	C	ERCC6/PGBD3	593	ERCC6
chr10	50724481	0	G	ERCC6/PGBD3	398	ERCC6
chr10	50724522	1	A	ERCC6/PGBD3	897	ERCC6
chr10	50724566	0	G	ERCC6/PGBD3	534	ERCC6
chr10	50724568	1	C	ERCC6/PGBD3	377	ERCC6
chr10	50724644	0	G	ERCC6/PGBD3	822	ERCC6
chr10	50724685	1	A	ERCC6/PGBD3	479	ERCC6
chr10	50724750	0	G	ERCC6/PGBD3	495	ERCC6
chr10	50724751	1	G	ERCC6/PGBD3	873	ERCC6
chr10	50724791	0	C	ERCC6/PGBD3	838	ERCC6
chr10	50724867	1	T	ERCC6/PGBD3	578	ERCC6
chr10	50724889	0	G	ERCC6/PGBD3	772	ERCC6
chr10	50724908	1	C	ERCC6/PGBD3	825	ERCC6
chr10	50724994	0	G	ERCC6/PGBD3	1055	ERCC6
chr10	50725001	1	G	ERCC6/PGBD3	920	ERCC6
chr10	50725031	0	C	ERCC6/PGBD3	794	ERCC6
chr10	50725107	1	G	ERCC6/PGBD3	1162	ERCC6
chr10	50725131	0	T	ERCC6/PGBD3	1164	ERCC6
chr10	50725144	1	C	ERCC6/PGBD3	907	ERCC6
chr10	50725245	1	G	ERCC6/PGBD3	1198	ERCC6
chr10	50732042	0	A	ERCC6/PGBD3	952	ERCC6
chr10	50732107	0	C	ERCC6/PGBD3	1010	ERCC6
chr10	50732161	1	C	ERCC6/PGBD3	884	ERCC6
chr10	50732219	0	C	ERCC6/PGBD3	349	ERCC6
chr10	50732224	1	G	ERCC6/PGBD3	1060	ERCC6
chr10	50732292	0	A	ERCC6/PGBD3	661	ERCC6
chr10	50732315	1	C	ERCC6/PGBD3	191	ERCC6
chr10	50732374	0	C	ERCC6/PGBD3	321	ERCC6
chr10	50732400	1	A	ERCC6/PGBD3	585	ERCC6
chr10	50732467	0	T	ERCC6/PGBD3	915	ERCC6
chr10	50732468	1	C	ERCC6/PGBD3	337	ERCC6
chr10	50732536	0	G	ERCC6/PGBD3	1214	ERCC6
chr10	50732579	1	T	ERCC6/PGBD3	855	ERCC6
chr10	50732614	0	G	ERCC6/PGBD3	625	ERCC6
chr10	50732655	1	T	ERCC6/PGBD3	1351	ERCC6
chr10	50732675	0	T	ERCC6/PGBD3	301	ERCC6
chr10	50732729	1	A	ERCC6/PGBD3	704	ERCC6
chr10	50732767	0	C	ERCC6/PGBD3	824	ERCC6
chr10	50732796	1	A	ERCC6/PGBD3	363	ERCC6
chr10	50732884	1	A	ERCC6/PGBD3	929	ERCC6
chr10	50736410	0	A	ERCC6/PGBD3	2356	ERCC6
chr10	50736495	0	T	ERCC6/PGBD3	1054	ERCC6
chr10	50736529	1	G	ERCC6/PGBD3	2367	ERCC6
chr10	50736601	1	C	ERCC6/PGBD3	419	ERCC6
chr10	50738723	0	T	ERCC6/PGBD3	54	ERCC6
chr10	50738801	0	T	ERCC6/PGBD3	1366	ERCC6
chr10	50738834	1	G	ERCC6/PGBD3	60	ERCC6
chr10	50738889	0	G	ERCC6/PGBD3	2	ERCC6
chr10	50738906	1	G	ERCC6/PGBD3	1520	ERCC6
chr10	50739003	1	G	ERCC6/PGBD3	1	ERCC6
chr10	50740548	0	T	ERCC6/PGBD3	479	ERCC6
chr10	50740620	0	T	ERCC6/PGBD3	454	ERCC6
chr10	50740666	1	A	ERCC6/PGBD3	347	ERCC6
chr10	50740669	0	G	ERCC6/PGBD3	474	ERCC6
chr10	50740712	1	T	ERCC6/PGBD3	269	ERCC6
chr10	50740742	0	A	ERCC6/PGBD3	1341	ERCC6
chr10	50740777	1	A	ERCC6/PGBD3	437	ERCC6
chr10	50740788	0	T	ERCC6/PGBD3	778	ERCC6
chr10	50740864	1	A	ERCC6/PGBD3	1416	ERCC6
chr10	50740873	0	G	ERCC6/PGBD3	725	ERCC6
chr10	50740902	1	C	ERCC6/PGBD3	909	ERCC6
chr10	50740988	0	T	ERCC6/PGBD3	14	ERCC6
chr10	50740993	1	G	ERCC6/PGBD3	922	ERCC6
chr10	50741102	1	G	ERCC6/PGBD3	56	ERCC6
chr10	69881165	0	A	MYPN	851	MYPN
chr10	69881275	0	G	MYPN	845	MYPN
chr10	69881282	1	C	MYPN	734	MYPN
chr10	69881389	0	C	MYPN	1057	MYPN
chr10	69881390	1	C	MYPN	704	MYPN
chr10	69881500	0	C	MYPN	301	MYPN
chr10	69881504	1	T	MYPN	1155	MYPN
chr10	69881588	0	C	MYPN	1554	MYPN
chr10	69881618	1	T	MYPN	265	MYPN
chr10	69881701	0	G	MYPN	803	MYPN
chr10	69881708	1	A	MYPN	1685	MYPN
chr10	69881817	0	A	MYPN	996	MYPN
chr10	69881822	1	T	MYPN	866	MYPN
chr10	69881863	0	A	MYPN	395	MYPN
chr10	69881936	1	T	MYPN	1093	MYPN
chr10	69881972	0	G	MYPN	344	MYPN
chr10	69881979	1	G	MYPN	500	MYPN
chr10	69882069	0	G	MYPN	328	MYPN
chr10	69882078	1	A	MYPN	365	MYPN
chr10	69882167	1	C	MYPN	396	MYPN
chr10	69896387	0	A	MYPN	1326	MYPN
chr10	69896491	0	A	MYPN	0	MYPN
chr10	69896492	1	A	MYPN	1376	MYPN
chr10	69896602	1	T	MYPN	0	MYPN
chr10	69902665	0	C	MYPN	2002	MYPN
chr10	69902751	0	G	MYPN	935	MYPN
chr10	69902770	0	C	MYPN	1215	MYPN
chr10	69902782	1	G	MYPN	2410	MYPN
chr10	69902842	1	G	MYPN	1178	MYPN
chr10	69902859	0	G	MYPN	1198	MYPN
chr10	69902883	1	A	MYPN	1175	MYPN
chr10	69902977	1	A	MYPN	1188	MYPN
chr10	69905187	0	A	MYPN	1290	MYPN
chr10	69905268	0	A	MYPN	90	MYPN
chr10	69905301	1	T	MYPN	1342	MYPN
chr10	69905365	1	A	MYPN	103	MYPN
chr10	69908030	0	G	MYPN	235	MYPN
chr10	69908128	0	G	MYPN	834	MYPN
chr10	69908145	1	C	MYPN	215	MYPN
chr10	69908173	0	A	MYPN	297	MYPN
chr10	69908222	1	C	MYPN	561	MYPN
chr10	69908289	1	C	MYPN	295	MYPN
chr10	69909747	0	A	MYPN	1737	MYPN
chr10	69909844	0	C	MYPN	30	MYPN
chr10	69909851	1	G	MYPN	1660	MYPN
chr10	69909961	1	G	MYPN	30	MYPN
chr10	69918194	0	C	MYPN	2444	MYPN
chr10	69918265	0	C	MYPN	27	MYPN
chr10	69918309	1	C	MYPN	2334	MYPN
chr10	69918360	1	C	MYPN	24	MYPN
chr10	69921391	0	G	MYPN	1134	MYPN
chr10	69921464	0	C	MYPN	1	MYPN
chr10	69921503	1	G	MYPN	984	MYPN
chr10	69921569	1	A	MYPN	3	MYPN
chr10	69925436	0	C	MYPN	1125	MYPN
chr10	69925504	0	C	MYPN	1283	MYPN
chr10	69925547	1	G	MYPN	1292	MYPN
chr10	69925612	1	G	MYPN	1347	MYPN
chr10	69925964	0	C	MYPN	683	MYPN
chr10	69926073	0	C	MYPN	712	MYPN
chr10	69926080	1	C	MYPN	724	MYPN
chr10	69926164	0	C	MYPN	852	MYPN
chr10	69926193	1	T	MYPN	580	MYPN
chr10	69926253	0	C	MYPN	490	MYPN
chr10	69926274	1	A	MYPN	543	MYPN
chr10	69926284	0	T	MYPN	1043	MYPN
chr10	69926338	1	G	MYPN	476	MYPN
chr10	69926381	0	C	MYPN	948	MYPN
chr10	69926405	1	T	MYPN	1074	MYPN
chr10	69926496	1	T	MYPN	1079	MYPN
chr10	69933785	0	C	MYPN	1474	MYPN
chr10	69933874	0	C	MYPN	1081	MYPN
chr10	69933903	1	C	MYPN	1313	MYPN
chr10	69933982	0	G	MYPN	996	MYPN
chr10	69933987	1	C	MYPN	1241	MYPN
chr10	69934088	0	T	MYPN	912	MYPN
chr10	69934093	1	C	MYPN	810	MYPN
chr10	69934184	0	T	MYPN	748	MYPN
chr10	69934187	1	A	MYPN	943	MYPN
chr10	69934294	0	T	MYPN	952	MYPN
chr10	69934306	1	T	MYPN	804	MYPN
chr10	69934409	0	T	MYPN	140	MYPN
chr10	69934416	1	A	MYPN	969	MYPN
chr10	69934522	1	C	MYPN	237	MYPN
chr10	69935017	0	C	MYPN	254	MYPN
chr10	69935077	0	C	MYPN	2018	MYPN
chr10	69935120	1	C	MYPN	353	MYPN
chr10	69935162	0	G	MYPN	1974	MYPN
chr10	69935190	1	C	MYPN	1791	MYPN
chr10	69935280	1	G	MYPN	2190	MYPN
chr10	69948620	0	C	MYPN	662	MYPN
chr10	69948723	0	G	MYPN	2097	MYPN
chr10	69948734	1	G	MYPN	641	MYPN
chr10	69948819	0	T	MYPN	1641	MYPN
chr10	69948830	1	G	MYPN	2011	MYPN
chr10	69948936	1	G	MYPN	1754	MYPN
chr10	69954079	0	A	MYPN	3279	MYPN
chr10	69954191	0	T	MYPN	2771	MYPN
chr10	69954194	1	G	MYPN	3331	MYPN
chr10	69954309	1	A	MYPN	2774	MYPN
chr10	69955121	0	C	MYPN	2297	MYPN
chr10	69955235	0	T	MYPN	2568	MYPN
chr10	69955238	1	T	MYPN	16	MYPN
chr10	69955349	1	G	MYPN	2600	MYPN
chr10	69957041	0	A	MYPN	2477	MYPN
chr10	69957129	0	A	MYPN	2091	MYPN
chr10	69957160	1	T	MYPN	2460	MYPN
chr10	69957244	0	C	MYPN	56	MYPN
chr10	69957250	1	C	MYPN	2047	MYPN
chr10	69957378	1	C	MYPN	56	MYPN
chr10	69959085	0	G	MYPN	1348	MYPN
chr10	69959187	0	T	MYPN	2363	MYPN
chr10	69959197	1	A	MYPN	1282	MYPN
chr10	69959287	0	A	MYPN	1519	MYPN
chr10	69959303	1	A	MYPN	2487	MYPN
chr10	69959405	1	C	MYPN	1541	MYPN
chr10	69961585	0	G	MYPN	2368	MYPN
chr10	69961627	0	C	MYPN	1698	MYPN
chr10	69961700	1	T	MYPN	2351	MYPN
chr10	69961710	0	G	MYPN	1381	MYPN
chr10	69961737	1	C	MYPN	1690	MYPN
chr10	69961825	1	G	MYPN	1623	MYPN
chr10	69966486	0	C	MYPN	2007	MYPN
chr10	69966567	0	C	MYPN	1898	MYPN
chr10	69966602	1	G	MYPN	2003	MYPN
chr10	69966686	1	A	MYPN	1901	MYPN
chr10	69970008	0	T	MYPN	2239	MYPN
chr10	69970112	0	C	MYPN	2944	MYPN
chr10	69970121	1	G	MYPN	2328	MYPN
chr10	69970217	0	G	MYPN	2581	MYPN
chr10	69970230	1	C	MYPN	3011	MYPN
chr10	69970329	1	G	MYPN	2566	MYPN
chr10	73577133	0	C	PSAP	1823	PSAP
chr10	73577210	0	A	PSAP	1387	PSAP
chr10	73577253	1	T	PSAP	1768	PSAP
chr10	73577331	1	T	PSAP	1285	PSAP
chr10	73578312	0	A	PSAP	517	PSAP
chr10	73578430	0	A	PSAP	1407	PSAP
chr10	73578433	1	T	PSAP	489	PSAP
chr10	73578542	1	T	PSAP	1499	PSAP
chr10	73578724	0	C	PSAP	324	PSAP
chr10	73578835	0	G	PSAP	873	PSAP
chr10	73578844	1	C	PSAP	264	PSAP
chr10	73578954	1	A	PSAP	1125	PSAP
chr10	73579183	0	C	PSAP	1004	PSAP
chr10	73579268	0	G	PSAP	1013	PSAP
chr10	73579303	1	C	PSAP	1064	PSAP
chr10	73579380	1	C	PSAP	963	PSAP
chr10	73579561	0	T	PSAP	739	PSAP
chr10	73579636	0	C	PSAP	992	PSAP
chr10	73579663	1	A	PSAP	740	PSAP
chr10	73579744	1	A	PSAP	1000	PSAP
chr10	73579945	0	T	PSAP	434	PSAP
chr10	73580045	0	T	PSAP	1619	PSAP
chr10	73580067	1	T	PSAP	2942	PSAP
chr10	73580156	1	C	PSAP	1690	PSAP
chr10	73581595	0	G	PSAP	2357	PSAP
chr10	73581673	0	T	PSAP	1013	PSAP
chr10	73581717	1	T	PSAP	2337	PSAP
chr10	73581764	0	G	PSAP	1261	PSAP
chr10	73581780	1	A	PSAP	0	PSAP
chr10	73581870	1	T	PSAP	1298	PSAP
chr10	73583620	0	T	PSAP	2711	PSAP
chr10	73583739	1	A	PSAP	2671	PSAP
chr10	73585549	0	G	PSAP	1476	PSAP
chr10	73585636	0	G	PSAP	1101	PSAP
chr10	73585666	1	C	PSAP	1508	PSAP
chr10	73585745	1	C	PSAP	1101	PSAP
chr10	73587698	0	C	PSAP	1246	PSAP
chr10	73587774	0	G	PSAP	1559	PSAP
chr10	73587811	1	T	PSAP	1219	PSAP
chr10	73587869	0	T	PSAP	598	PSAP
chr10	73587872	1	C	PSAP	1549	PSAP
chr10	73587973	1	C	PSAP	587	PSAP
chr10	73588599	0	A	PSAP	1171	PSAP
chr10	73588690	0	T	PSAP	540	PSAP
chr10	73588719	1	A	PSAP	1214	PSAP
chr10	73588776	0	A	PSAP	933	PSAP
chr10	73588781	1	C	PSAP	449	PSAP
chr10	73588894	1	C	PSAP	1041	PSAP
chr10	73590860	0	A	PSAP	1860	PSAP
chr10	73590940	0	G	PSAP	1765	PSAP
chr10	73590979	1	G	PSAP	1848	PSAP
chr10	73591056	1	G	PSAP	1770	PSAP
chr10	73591548	0	G	PSAP	1247	PSAP
chr10	73591653	0	T	PSAP	987	PSAP
chr10	73591664	1	C	PSAP	1233	PSAP
chr10	73591766	1	C	PSAP	1336	PSAP
chr10	73594079	0	G	PSAP	869	PSAP
chr10	73594154	0	T	PSAP	1297	PSAP
chr10	73594198	1	A	PSAP	900	PSAP
chr10	73594271	0	A	PSAP	1351	PSAP
chr10	73594272	1	A	PSAP	1257	PSAP
chr10	73594384	1	C	PSAP	1346	PSAP
chr11	2466611	0	A	KCNQ1.1	9	KCNQ1
chr11	2466670	0	C	KCNQ1.1	14	KCNQ1
chr11	2466705	1	A	KCNQ1.1	9	KCNQ1
chr11	2466746	1	A	KCNQ1.1	16	KCNQ1
chr11	2482855	0	T	KCNQ1.1	1061	KCNQ1
chr11	2482968	1	A	KCNQ1.1	1226	KCNQ1
chr11	2549115	0	G	KCNQ1.1	2195	KCNQ1
chr11	2549169	0	T	KCNQ1.1	0	KCNQ1
chr11	2549237	1	C	KCNQ1.1	2195	KCNQ1
chr11	2549289	1	C	KCNQ1.1	1469	KCNQ1
chr11	2591805	0	A	KCNQ1.1	997	KCNQ1
chr11	2591862	0	T	KCNQ1.1	843	KCNQ1
chr11	2591880	0	T	KCNQ1.1	1065	KCNQ1
chr11	2591927	1	A	KCNQ1.1	975	KCNQ1
chr11	2591978	1	A	KCNQ1.1	777	KCNQ1
chr11	2592022	1	T	KCNQ1.1	1227	KCNQ1
chr11	2592494	0	T	KCNQ1.1	2014	KCNQ1
chr11	2592638	1	G	KCNQ1.1	1999	KCNQ1
chr11	2593272	0	T	KCNQ1.1	854	KCNQ1
chr11	2593418	1	C	KCNQ1.1	852	KCNQ1
chr11	2593957	0	C	KCNQ1.1	898	KCNQ1
chr11	2594065	0	T	KCNQ1.1	4	KCNQ1
chr11	2594094	1	T	KCNQ1.1	0	KCNQ1
chr11	2594099	0	C	KCNQ1.1	984	KCNQ1
chr11	2594131	1	T	KCNQ1.1	127	KCNQ1
chr11	2594191	0	A	KCNQ1.1	500	KCNQ1
chr11	2594217	1	G	KCNQ1.1	956	KCNQ1
chr11	2594295	1	T	KCNQ1.1	491	KCNQ1
chr11	2604595	0	T	KCNQ1.1	1376	KCNQ1
chr11	2604675	0	C	KCNQ1.1	3	KCNQ1
chr11	2604719	1	A	KCNQ1.1	1396	KCNQ1
chr11	2604754	0	C	KCNQ1.1	1764	KCNQ1
chr11	2604757	1	C	KCNQ1.1	330	KCNQ1
chr11	2604873	1	A	KCNQ1.1	1753	KCNQ1
chr11	2606382	0	G	KCNQ1.1	0	KCNQ1
chr11	2606437	0	C	KCNQ1.1	1351	KCNQ1
chr11	2606498	1	C	KCNQ1.1	1410	KCNQ1
chr11	2606559	1	G	KCNQ1.1	1123	KCNQ1
chr11	2608746	0	G	KCNQ1.1	422	KCNQ1
chr11	2608817	0	T	KCNQ1.1	698	KCNQ1
chr11	2608847	1	G	KCNQ1.1	393	KCNQ1
chr11	2608892	0	A	KCNQ1.1	1087	KCNQ1
chr11	2608911	1	A	KCNQ1.1	695	KCNQ1
chr11	2609014	1	G	KCNQ1.1	1092	KCNQ1
chr11	2609920	0	A	KCNQ1.1	477	KCNQ1
chr11	2609975	0	C	KCNQ1.1	1306	KCNQ1
chr11	2609992	1	G	KCNQ1.1	471	KCNQ1
chr11	2610064	0	T	KCNQ1.1	1374	KCNQ1
chr11	2610074	1	T	KCNQ1.1	1285	KCNQ1
chr11	2610184	1	T	KCNQ1.1	1377	KCNQ1
chr11	2683088	0	A	KCNQ1.1	24	KCNQ1
chr11	2683193	0	A	KCNQ1.1	2329	KCNQ1
chr11	2683206	1	C	KCNQ1.1	21	KCNQ1
chr11	2683311	0	A	KCNQ1.1	523	KCNQ1
chr11	2683313	1	T	KCNQ1.1	2400	KCNQ1
chr11	2683409	1	G	KCNQ1.1	529	KCNQ1
chr11	2789986	0	T	KCNQ1.2	1362	KCNQ1
chr11	2790055	0	T	KCNQ1.2	0	KCNQ1
chr11	2790108	1	A	KCNQ1.2	1496	KCNQ1
chr11	2790128	0	T	KCNQ1.2	521	KCNQ1
chr11	2790143	1	A	KCNQ1.2	538	KCNQ1
chr11	2790239	1	A	KCNQ1.2	652	KCNQ1
chr11	2797168	0	T	KCNQ1.2	703	KCNQ1
chr11	2797260	0	T	KCNQ1.2	457	KCNQ1
chr11	2797265	1	A	KCNQ1.2	604	KCNQ1
chr11	2797384	1	C	KCNQ1.2	538	KCNQ1
chr11	2798165	0	T	KCNQ1.2	986	KCNQ1
chr11	2798261	0	A	KCNQ1.2	1256	KCNQ1
chr11	2798272	1	T	KCNQ1.2	1005	KCNQ1
chr11	2798380	1	G	KCNQ1.2	1257	KCNQ1
chr11	2799183	0	T	KCNQ1.2	227	KCNQ1
chr11	2799259	0	G	KCNQ1.2	312	KCNQ1
chr11	2799262	1	G	KCNQ1.2	211	KCNQ1
chr11	2799349	1	G	KCNQ1.2	456	KCNQ1
chr11	2868973	0	T	KCNQ1.2	0	KCNQ1
chr11	2869040	1	T	KCNQ1.2	158	KCNQ1
chr11	2869160	0	T	KCNQ1.2	355	KCNQ1
chr11	2869302	1	T	KCNQ1.2	379	KCNQ1
chr13	28578153	0	G	FLT3	2193	FLT3
chr13	28578251	0	G	FLT3	1474	FLT3
chr13	28578272	1	G	FLT3	2142	FLT3
chr13	28578364	1	T	FLT3	1469	FLT3
chr13	28588520	0	G	FLT3	652	FLT3
chr13	28588605	0	G	FLT3	1688	FLT3
[truncated: 1,566 more rows]
