# Supplementary material for: Quantitative analysis of differences in copy numbers using read depth obtained from PCR-enriched samples and controls
Source: BMC Bioinformatics. 2015 Jan 28;16:17. doi: 10.1186/s12859-014-0428-5 (PMC4384318; doi:10.1186/s12859-014-0428-5)
Supplement: Additional file 2 — Primer read depth raw data. This archive (zip) contains one tab-separated text file (tsv) per sequencing run and sample. Each file name is composed of the run id and sample name. The column definitions are: chromosome, position, direction, reference base, cluster name, depth and original gene name. [file 12859_2014_428_MOESM2_ESM.zip › M62_NA13783.tsv]

chr1	5923229	0	A	NPHP4	1128	NPHP4
chr1	5923335	0	A	NPHP4	522	NPHP4
chr1	5923341	1	T	NPHP4	1136	NPHP4
chr1	5923429	0	A	NPHP4	1001	NPHP4
chr1	5923440	1	A	NPHP4	555	NPHP4
chr1	5923549	1	A	NPHP4	1086	NPHP4
chr1	5923905	0	T	NPHP4	1415	NPHP4
chr1	5923969	0	A	NPHP4	814	NPHP4
chr1	5924027	1	G	NPHP4	1358	NPHP4
chr1	5924046	0	C	NPHP4	973	NPHP4
chr1	5924083	1	A	NPHP4	812	NPHP4
chr1	5924163	1	A	NPHP4	1021	NPHP4
chr1	5924358	0	G	NPHP4	689	NPHP4
chr1	5924398	0	C	NPHP4	982	NPHP4
chr1	5924476	1	G	NPHP4	564	NPHP4
chr1	5924492	0	C	NPHP4	435	NPHP4
chr1	5924522	1	A	NPHP4	1046	NPHP4
chr1	5924614	1	C	NPHP4	420	NPHP4
chr1	5925096	0	T	NPHP4	613	NPHP4
chr1	5925166	0	A	NPHP4	987	NPHP4
chr1	5925196	1	A	NPHP4	646	NPHP4
chr1	5925210	0	C	NPHP4	656	NPHP4
chr1	5925289	1	A	NPHP4	986	NPHP4
chr1	5925329	1	G	NPHP4	660	NPHP4
chr1	5926362	0	C	NPHP4	1544	NPHP4
chr1	5926431	0	A	NPHP4	615	NPHP4
chr1	5926484	1	A	NPHP4	1527	NPHP4
chr1	5926500	0	C	NPHP4	358	NPHP4
chr1	5926524	1	A	NPHP4	660	NPHP4
chr1	5926592	1	C	NPHP4	348	NPHP4
chr1	5927055	0	G	NPHP4	364	NPHP4
chr1	5927090	0	C	NPHP4	549	NPHP4
chr1	5927150	1	C	NPHP4	427	NPHP4
chr1	5927197	1	A	NPHP4	550	NPHP4
chr1	5927755	0	G	NPHP4	780	NPHP4
chr1	5927842	0	G	NPHP4	1190	NPHP4
chr1	5927860	1	G	NPHP4	856	NPHP4
chr1	5927877	0	T	NPHP4	0	NPHP4
chr1	5927952	1	A	NPHP4	1201	NPHP4
chr1	5927997	1	C	NPHP4	866	NPHP4
chr1	5933291	0	T	NPHP4	24	NPHP4
chr1	5933354	0	C	NPHP4	846	NPHP4
chr1	5933408	1	A	NPHP4	21	NPHP4
chr1	5933461	1	T	NPHP4	846	NPHP4
chr1	5934471	0	T	NPHP4	34	NPHP4
chr1	5934513	0	T	NPHP4	768	NPHP4
chr1	5934563	1	T	NPHP4	33	NPHP4
chr1	5934569	0	A	NPHP4	693	NPHP4
chr1	5934636	1	G	NPHP4	785	NPHP4
chr1	5934650	0	C	NPHP4	349	NPHP4
chr1	5934682	1	T	NPHP4	675	NPHP4
chr1	5934748	1	A	NPHP4	311	NPHP4
chr1	5934833	0	G	NPHP4	2277	NPHP4
chr1	5934937	0	A	NPHP4	129	NPHP4
chr1	5934952	1	A	NPHP4	2296	NPHP4
chr1	5934981	0	G	NPHP4	1418	NPHP4
chr1	5935004	1	C	NPHP4	223	NPHP4
chr1	5935120	1	T	NPHP4	1353	NPHP4
chr1	5935125	0	G	NPHP4	899	NPHP4
chr1	5935248	1	T	NPHP4	957	NPHP4
chr1	5937107	0	G	NPHP4	1067	NPHP4
chr1	5937152	0	C	NPHP4	1381	NPHP4
chr1	5937205	1	A	NPHP4	1012	NPHP4
chr1	5937228	0	A	NPHP4	948	NPHP4
chr1	5937295	1	A	NPHP4	1293	NPHP4
chr1	5937299	0	G	NPHP4	207	NPHP4
chr1	5937351	1	G	NPHP4	1018	NPHP4
chr1	5937397	1	G	NPHP4	169	NPHP4
chr1	5940172	0	A	NPHP4	1063	NPHP4
chr1	5940277	0	C	NPHP4	1369	NPHP4
chr1	5940281	1	T	NPHP4	1045	NPHP4
chr1	5940386	1	C	NPHP4	1385	NPHP4
chr1	5947263	0	T	NPHP4	497	NPHP4
chr1	5947330	0	G	NPHP4	1469	NPHP4
chr1	5947378	1	T	NPHP4	510	NPHP4
chr1	5947448	0	T	NPHP4	472	NPHP4
chr1	5947452	1	C	NPHP4	1460	NPHP4
chr1	5947477	0	T	NPHP4	1624	NPHP4
chr1	5947534	1	A	NPHP4	464	NPHP4
chr1	5947617	1	A	NPHP4	1624	NPHP4
chr1	5950883	0	A	NPHP4	339	NPHP4
chr1	5950939	0	C	NPHP4	711	NPHP4
chr1	5950985	1	A	NPHP4	347	NPHP4
chr1	5951049	0	C	NPHP4	836	NPHP4
chr1	5951061	1	A	NPHP4	753	NPHP4
chr1	5951167	1	T	NPHP4	897	NPHP4
chr1	5964655	0	T	NPHP4	1269	NPHP4
chr1	5964725	0	G	NPHP4	357	NPHP4
chr1	5964794	1	G	NPHP4	1260	NPHP4
chr1	5964812	0	A	NPHP4	1108	NPHP4
chr1	5964839	1	A	NPHP4	402	NPHP4
chr1	5964932	1	G	NPHP4	1067	NPHP4
chr1	5965326	0	G	NPHP4	803	NPHP4
chr1	5965374	0	G	NPHP4	320	NPHP4
chr1	5965416	1	G	NPHP4	640	NPHP4
chr1	5965434	0	G	NPHP4	916	NPHP4
chr1	5965464	1	G	NPHP4	325	NPHP4
chr1	5965476	0	C	NPHP4	634	NPHP4
chr1	5965553	1	A	NPHP4	940	NPHP4
chr1	5965592	1	A	NPHP4	0	NPHP4
chr1	5965641	0	C	NPHP4	633	NPHP4
chr1	5965716	0	A	NPHP4	451	NPHP4
chr1	5965745	1	C	NPHP4	781	NPHP4
chr1	5965821	0	C	NPHP4	437	NPHP4
chr1	5965839	1	T	NPHP4	382	NPHP4
chr1	5965929	1	C	NPHP4	437	NPHP4
chr1	5967139	0	T	NPHP4	1863	NPHP4
chr1	5967279	0	A	NPHP4	146	NPHP4
chr1	5967280	1	C	NPHP4	1765	NPHP4
chr1	5967346	1	A	NPHP4	149	NPHP4
chr1	5969187	0	G	NPHP4	1360	NPHP4
chr1	5969305	1	A	NPHP4	1485	NPHP4
chr1	5987662	0	T	NPHP4	515	NPHP4
chr1	5987737	0	A	NPHP4	2556	NPHP4
chr1	5987786	1	A	NPHP4	534	NPHP4
chr1	5987800	0	G	NPHP4	1076	NPHP4
chr1	5987861	1	G	NPHP4	2546	NPHP4
chr1	5987897	1	C	NPHP4	830	NPHP4
chr1	5993123	0	C	NPHP4	1422	NPHP4
chr1	5993189	0	A	NPHP4	476	NPHP4
chr1	5993237	1	C	NPHP4	1410	NPHP4
chr1	5993250	0	C	NPHP4	1549	NPHP4
chr1	5993304	1	G	NPHP4	623	NPHP4
chr1	5993309	0	A	NPHP4	1525	NPHP4
chr1	5993370	1	A	NPHP4	1397	NPHP4
chr1	5993432	1	A	NPHP4	1255	NPHP4
chr1	6007100	0	A	NPHP4	1173	NPHP4
chr1	6007202	0	C	NPHP4	814	NPHP4
chr1	6007210	1	A	NPHP4	1126	NPHP4
chr1	6007305	0	C	NPHP4	1426	NPHP4
chr1	6007310	1	C	NPHP4	716	NPHP4
chr1	6007428	1	T	NPHP4	1428	NPHP4
chr1	6008067	0	A	NPHP4	1801	NPHP4
chr1	6008164	0	A	NPHP4	1621	NPHP4
chr1	6008189	1	A	NPHP4	1810	NPHP4
chr1	6008245	0	T	NPHP4	492	NPHP4
chr1	6008307	1	C	NPHP4	1612	NPHP4
chr1	6008351	1	G	NPHP4	483	NPHP4
chr1	6012757	0	C	NPHP4	833	NPHP4
chr1	6012814	0	C	NPHP4	1303	NPHP4
chr1	6012858	1	T	NPHP4	747	NPHP4
chr1	6012932	1	G	NPHP4	1302	NPHP4
chr1	6021795	0	T	NPHP4	1442	NPHP4
chr1	6021875	0	G	NPHP4	1449	NPHP4
chr1	6021911	1	G	NPHP4	1309	NPHP4
chr1	6021989	0	T	NPHP4	1037	NPHP4
chr1	6021993	1	G	NPHP4	1400	NPHP4
chr1	6022097	1	A	NPHP4	990	NPHP4
chr1	6027331	0	T	NPHP4	1414	NPHP4
chr1	6027444	1	A	NPHP4	1426	NPHP4
chr1	6029048	0	C	NPHP4	2296	NPHP4
chr1	6029162	0	G	NPHP4	1717	NPHP4
chr1	6029163	1	C	NPHP4	2303	NPHP4
chr1	6029224	0	T	NPHP4	1304	NPHP4
chr1	6029280	1	C	NPHP4	1716	NPHP4
chr1	6029344	1	G	NPHP4	1334	NPHP4
chr1	6038340	0	A	NPHP4	539	NPHP4
chr1	6038452	0	C	NPHP4	438	NPHP4
chr1	6038457	1	A	NPHP4	540	NPHP4
chr1	6038570	1	C	NPHP4	435	NPHP4
chr1	6046192	0	T	NPHP4	1205	NPHP4
chr1	6046262	0	C	NPHP4	1463	NPHP4
chr1	6046311	1	A	NPHP4	1185	NPHP4
chr1	6046382	1	G	NPHP4	1552	NPHP4
chr2	29416015	0	G	ALK	543	ALK
chr2	29416121	0	C	ALK	449	ALK
chr2	29416133	1	G	ALK	511	ALK
chr2	29416210	0	A	ALK	577	ALK
chr2	29416222	1	G	ALK	327	ALK
chr2	29416265	0	G	ALK	667	ALK
chr2	29416331	1	A	ALK	490	ALK
chr2	29416343	0	C	ALK	424	ALK
chr2	29416374	1	G	ALK	553	ALK
chr2	29416450	0	G	ALK	517	ALK
chr2	29416461	1	T	ALK	412	ALK
chr2	29416567	0	A	ALK	52	ALK
chr2	29416571	1	A	ALK	523	ALK
chr2	29416595	0	G	ALK	833	ALK
chr2	29416669	1	T	ALK	119	ALK
chr2	29416676	0	A	ALK	161	ALK
chr2	29416716	1	C	ALK	954	ALK
chr2	29416765	0	A	ALK	877	ALK
chr2	29416773	1	T	ALK	261	ALK
chr2	29416874	1	A	ALK	931	ALK
chr2	29419590	0	T	ALK	1438	ALK
chr2	29419698	0	G	ALK	1102	ALK
chr2	29419705	1	G	ALK	1305	ALK
chr2	29419811	1	A	ALK	1100	ALK
chr2	29420348	0	T	ALK	2255	ALK
chr2	29420461	0	C	ALK	962	ALK
chr2	29420468	1	A	ALK	2236	ALK
chr2	29420539	0	G	ALK	757	ALK
chr2	29420554	1	A	ALK	966	ALK
chr2	29420650	1	A	ALK	764	ALK
chr2	29430015	0	T	ALK	1454	ALK
chr2	29430107	0	T	ALK	2060	ALK
chr2	29430126	1	A	ALK	1371	ALK
chr2	29430216	1	A	ALK	2120	ALK
chr2	29432564	0	T	ALK	1448	ALK
chr2	29432653	0	T	ALK	670	ALK
chr2	29432685	1	A	ALK	1427	ALK
chr2	29432728	0	T	ALK	3003	ALK
chr2	29432741	1	G	ALK	717	ALK
chr2	29432841	1	T	ALK	3003	ALK
chr2	29436760	0	T	ALK	2369	ALK
chr2	29436874	0	A	ALK	1135	ALK
chr2	29436877	1	T	ALK	2347	ALK
chr2	29436994	1	G	ALK	1143	ALK
chr2	29443547	0	G	ALK	1687	ALK
chr2	29443611	0	T	ALK	1396	ALK
chr2	29443668	1	A	ALK	1709	ALK
chr2	29443732	1	T	ALK	1396	ALK
chr2	29445156	0	G	ALK	554	ALK
chr2	29445242	0	T	ALK	701	ALK
chr2	29445248	1	C	ALK	582	ALK
chr2	29445327	0	T	ALK	687	ALK
chr2	29445361	1	T	ALK	790	ALK
chr2	29445388	0	C	ALK	917	ALK
chr2	29445429	1	A	ALK	717	ALK
chr2	29445507	1	C	ALK	892	ALK
chr2	29446167	0	A	ALK	989	ALK
chr2	29446223	0	T	ALK	742	ALK
chr2	29446267	0	G	ALK	1237	ALK
chr2	29446287	1	G	ALK	989	ALK
chr2	29446331	1	T	ALK	790	ALK
chr2	29446339	0	A	ALK	1555	ALK
chr2	29446390	1	G	ALK	1111	ALK
chr2	29446458	1	C	ALK	1563	ALK
chr2	29448273	0	A	ALK	920	ALK
chr2	29448332	0	A	ALK	1292	ALK
chr2	29448383	1	A	ALK	923	ALK
chr2	29448452	1	G	ALK	1196	ALK
chr2	29449753	0	G	ALK	1061	ALK
chr2	29449848	0	T	ALK	465	ALK
chr2	29449873	1	T	ALK	1043	ALK
chr2	29449888	0	G	ALK	171	ALK
chr2	29449942	1	T	ALK	450	ALK
chr2	29450004	1	C	ALK	181	ALK
chr2	29450414	0	G	ALK	1185	ALK
chr2	29450441	0	T	ALK	971	ALK
chr2	29450498	0	C	ALK	1244	ALK
chr2	29450513	1	G	ALK	1205	ALK
chr2	29450552	1	C	ALK	993	ALK
chr2	29450621	1	G	ALK	1232	ALK
chr2	29451711	0	C	ALK	31	ALK
chr2	29451759	0	C	ALK	42	ALK
chr2	29451829	1	C	ALK	28	ALK
chr2	29451885	0	T	ALK	0	ALK
chr2	29451892	1	C	ALK	40	ALK
chr2	29451974	1	G	ALK	669	ALK
chr2	29455093	0	C	ALK	1461	ALK
chr2	29455199	0	A	ALK	1360	ALK
chr2	29455210	1	G	ALK	1484	ALK
chr2	29455248	0	T	ALK	2260	ALK
chr2	29455311	1	T	ALK	1275	ALK
chr2	29455389	1	T	ALK	2246	ALK
chr2	29456410	0	A	ALK	1665	ALK
chr2	29456508	0	C	ALK	1652	ALK
chr2	29456531	1	C	ALK	1678	ALK
chr2	29456613	1	C	ALK	1651	ALK
chr2	29462479	0	T	ALK	1650	ALK
chr2	29462593	0	T	ALK	1121	ALK
chr2	29462601	1	T	ALK	1636	ALK
chr2	29462658	0	T	ALK	1896	ALK
chr2	29462706	1	G	ALK	1297	ALK
chr2	29462779	1	C	ALK	1903	ALK
chr2	29473931	0	G	ALK	824	ALK
chr2	29474018	0	G	ALK	1765	ALK
chr2	29474055	1	T	ALK	880	ALK
chr2	29474130	0	T	ALK	19	ALK
chr2	29474132	1	A	ALK	1686	ALK
chr2	29474232	1	A	ALK	20	ALK
chr2	29497904	0	C	ALK	1580	ALK
chr2	29498006	0	C	ALK	2298	ALK
chr2	29498017	1	C	ALK	1582	ALK
chr2	29498124	1	T	ALK	2274	ALK
chr2	29498193	0	A	ALK	1005	ALK
chr2	29498298	0	T	ALK	2077	ALK
chr2	29498299	1	A	ALK	933	ALK
chr2	29498419	1	A	ALK	1929	ALK
chr2	29519730	0	T	ALK	1247	ALK
chr2	29519814	0	G	ALK	1080	ALK
chr2	29519846	1	C	ALK	1259	ALK
chr2	29519875	0	A	ALK	1989	ALK
chr2	29519933	1	C	ALK	1094	ALK
chr2	29519990	1	C	ALK	1996	ALK
chr2	29541128	0	T	ALK	1121	ALK
chr2	29541212	0	G	ALK	1567	ALK
chr2	29541247	1	T	ALK	1355	ALK
chr2	29541331	1	C	ALK	1431	ALK
chr2	29543584	0	G	ALK	1533	ALK
chr2	29543655	0	A	ALK	313	ALK
chr2	29543703	1	C	ALK	1328	ALK
chr2	29543773	1	A	ALK	299	ALK
chr2	29551137	0	C	ALK	1253	ALK
chr2	29551235	0	T	ALK	1083	ALK
chr2	29551259	1	G	ALK	1241	ALK
chr2	29551330	0	T	ALK	44	ALK
chr2	29551342	1	A	ALK	1016	ALK
chr2	29551443	1	A	ALK	47	ALK
chr2	29606563	0	C	ALK	966	ALK
chr2	29606667	0	C	ALK	2515	ALK
chr2	29606679	1	G	ALK	874	ALK
chr2	29606785	1	T	ALK	2477	ALK
chr2	29754741	0	C	ALK	1279	ALK
chr2	29754818	0	T	ALK	1054	ALK
chr2	29754850	1	A	ALK	1310	ALK
chr2	29754934	0	A	ALK	2048	ALK
chr2	29754937	1	A	ALK	864	ALK
chr2	29755054	1	T	ALK	2102	ALK
chr2	29917634	0	A	ALK	1171	ALK
chr2	29917742	0	G	ALK	2308	ALK
chr2	29917753	1	A	ALK	1060	ALK
chr2	29917826	0	T	ALK	564	ALK
chr2	29917863	1	C	ALK	2320	ALK
chr2	29917921	1	C	ALK	562	ALK
chr2	29940373	0	C	ALK	1994	ALK
chr2	29940481	0	T	ALK	1132	ALK
chr2	29940484	1	C	ALK	1946	ALK
chr2	29940587	1	A	ALK	1098	ALK
chr2	30142816	0	T	ALK	980	ALK
chr2	30142877	0	A	ALK	511	ALK
chr2	30142949	0	T	ALK	56	ALK
chr2	30142957	1	A	ALK	990	ALK
chr2	30142999	1	C	ALK	523	ALK
chr2	30143003	0	T	ALK	26	ALK
chr2	30143018	1	G	ALK	70	ALK
chr2	30143143	1	T	ALK	22	ALK
chr2	47600571	0	T	EPCAM	779	EPCAM
chr2	47600663	0	C	EPCAM	214	EPCAM
chr2	47600683	1	C	EPCAM	722	EPCAM
chr2	47600768	1	G	EPCAM	163	EPCAM
chr2	47600875	0	G	EPCAM	434	EPCAM
chr2	47600938	0	C	EPCAM	644	EPCAM
chr2	47600964	1	G	EPCAM	394	EPCAM
chr2	47601038	0	T	EPCAM	707	EPCAM
chr2	47601042	1	C	EPCAM	786	EPCAM
chr2	47601151	0	A	EPCAM	748	EPCAM
chr2	47601160	1	T	EPCAM	718	EPCAM
chr2	47601266	1	T	EPCAM	757	EPCAM
chr2	47602339	0	T	EPCAM	75	EPCAM
chr2	47602389	0	C	EPCAM	1073	EPCAM
chr2	47602445	1	G	EPCAM	76	EPCAM
chr2	47602488	1	C	EPCAM	1066	EPCAM
chr2	47604086	0	A	EPCAM	1676	EPCAM
chr2	47604173	0	C	EPCAM	1232	EPCAM
chr2	47604202	1	A	EPCAM	1687	EPCAM
chr2	47604290	1	T	EPCAM	1371	EPCAM
chr2	47606015	0	G	EPCAM	3	EPCAM
chr2	47606112	0	T	EPCAM	58	EPCAM
chr2	47606118	1	T	EPCAM	0	EPCAM
chr2	47606224	1	A	EPCAM	59	EPCAM
chr2	47606866	0	T	EPCAM	1731	EPCAM
chr2	47606960	0	G	EPCAM	3049	EPCAM
chr2	47606979	1	T	EPCAM	1710	EPCAM
chr2	47607041	0	T	EPCAM	668	EPCAM
chr2	47607079	1	A	EPCAM	3036	EPCAM
chr2	47607161	1	A	EPCAM	705	EPCAM
chr2	47612282	0	A	EPCAM	1862	EPCAM
chr2	47612393	1	C	EPCAM	1892	EPCAM
chr2	47613668	0	A	EPCAM	3	EPCAM
chr2	47613727	0	A	EPCAM	719	EPCAM
chr2	47613767	1	G	EPCAM	1	EPCAM
chr2	47613839	1	A	EPCAM	740	EPCAM
chr3	100432492	0	C	TFG	771	TFG
chr3	100432552	0	G	TFG	597	TFG
chr3	100432570	0	A	TFG	510	TFG
chr3	100432586	1	G	TFG	822	TFG
chr3	100432638	1	G	TFG	579	TFG
chr3	100432664	1	A	TFG	501	TFG
chr3	100432675	0	T	TFG	790	TFG
chr3	100432811	1	C	TFG	787	TFG
chr3	100438720	0	A	TFG	0	TFG
chr3	100438858	1	C	TFG	0	TFG
chr3	100438869	0	C	TFG	2	TFG
chr3	100438982	1	C	TFG	4	TFG
chr3	100447567	0	C	TFG	1452	TFG
chr3	100447658	0	A	TFG	928	TFG
chr3	100447681	1	T	TFG	1464	TFG
chr3	100447778	1	T	TFG	1124	TFG
chr3	100451298	0	A	TFG	1526	TFG
chr3	100451415	0	T	TFG	2023	TFG
chr3	100451416	1	T	TFG	1698	TFG
chr3	100451510	0	G	TFG	1864	TFG
chr3	100451532	1	A	TFG	2076	TFG
chr3	100451626	1	A	TFG	1849	TFG
chr3	100455395	0	A	TFG	2204	TFG
chr3	100455458	0	C	TFG	2527	TFG
chr3	100455515	1	C	TFG	2210	TFG
chr3	100455530	0	G	TFG	1999	TFG
chr3	100455575	1	A	TFG	2524	TFG
chr3	100455648	1	G	TFG	1756	TFG
chr3	100463645	0	T	TFG	1159	TFG
chr3	100463692	0	A	TFG	852	TFG
chr3	100463765	1	T	TFG	1109	TFG
chr3	100463790	1	A	TFG	871	TFG
chr3	100466928	0	C	TFG	436	TFG
chr3	100466997	0	C	TFG	1203	TFG
chr3	100467026	1	C	TFG	415	TFG
chr3	100467092	0	A	TFG	1738	TFG
chr3	100467096	1	T	TFG	1041	TFG
chr3	100467201	0	T	TFG	1103	TFG
chr3	100467209	1	A	TFG	1959	TFG
chr3	100467283	0	A	TFG	489	TFG
chr3	100467307	1	A	TFG	1103	TFG
chr3	100467399	1	T	TFG	563	TFG
chr3	142985490	0	A	SLC9A9	2198	SLC9A9
chr3	142985580	0	C	SLC9A9	1532	SLC9A9
chr3	142985608	1	T	SLC9A9	2219	SLC9A9
chr3	142985668	0	A	SLC9A9	1525	SLC9A9
chr3	142985700	1	T	SLC9A9	1541	SLC9A9
chr3	142985776	0	T	SLC9A9	2447	SLC9A9
chr3	142985786	1	A	SLC9A9	1481	SLC9A9
chr3	142985896	1	C	SLC9A9	2553	SLC9A9
chr3	142987693	0	C	SLC9A9	1441	SLC9A9
chr3	142987740	0	G	SLC9A9	1437	SLC9A9
chr3	142987815	1	T	SLC9A9	1589	SLC9A9
chr3	142987850	1	C	SLC9A9	1396	SLC9A9
chr3	143082305	0	A	SLC9A9	1000	SLC9A9
chr3	143082385	0	T	SLC9A9	4	SLC9A9
chr3	143082425	1	A	SLC9A9	1078	SLC9A9
chr3	143082521	1	T	SLC9A9	3	SLC9A9
chr3	143100832	0	A	SLC9A9	1764	SLC9A9
chr3	143100945	0	T	SLC9A9	2671	SLC9A9
chr3	143100951	1	C	SLC9A9	1787	SLC9A9
chr3	143101061	1	G	SLC9A9	2693	SLC9A9
chr3	143185800	0	G	SLC9A9	1521	SLC9A9
chr3	143185867	0	G	SLC9A9	1660	SLC9A9
chr3	143185906	1	G	SLC9A9	1528	SLC9A9
chr3	143185969	0	A	SLC9A9	916	SLC9A9
chr3	143185973	1	G	SLC9A9	1674	SLC9A9
chr3	143186085	1	T	SLC9A9	917	SLC9A9
chr3	143212463	0	A	SLC9A9	1572	SLC9A9
chr3	143212561	0	A	SLC9A9	2332	SLC9A9
chr3	143212569	1	G	SLC9A9	1586	SLC9A9
chr3	143212680	1	T	SLC9A9	2289	SLC9A9
chr3	143214149	0	A	SLC9A9	1151	SLC9A9
chr3	143214233	0	C	SLC9A9	58	SLC9A9
chr3	143214246	1	A	SLC9A9	1156	SLC9A9
chr3	143214348	1	A	SLC9A9	1883	SLC9A9
chr3	143271160	0	C	SLC9A9	1109	SLC9A9
chr3	143271262	0	G	SLC9A9	527	SLC9A9
chr3	143271266	1	C	SLC9A9	1099	SLC9A9
chr3	143271346	1	C	SLC9A9	626	SLC9A9
chr3	143292902	0	A	SLC9A9	2254	SLC9A9
chr3	143292973	0	A	SLC9A9	1950	SLC9A9
chr3	143293019	1	T	SLC9A9	2183	SLC9A9
chr3	143293085	1	T	SLC9A9	1787	SLC9A9
chr3	143297405	0	T	SLC9A9	6	SLC9A9
chr3	143297503	0	T	SLC9A9	2703	SLC9A9
chr3	143297527	1	G	SLC9A9	11	SLC9A9
chr3	143297621	1	A	SLC9A9	2736	SLC9A9
chr3	143371024	0	C	SLC9A9	794	SLC9A9
chr3	143371117	0	T	SLC9A9	473	SLC9A9
chr3	143371126	1	C	SLC9A9	649	SLC9A9
chr3	143371230	1	T	SLC9A9	490	SLC9A9
chr3	143411962	0	G	SLC9A9	174	SLC9A9
chr3	143412042	0	G	SLC9A9	235	SLC9A9
chr3	143412074	1	G	SLC9A9	185	SLC9A9
chr3	143412093	0	C	SLC9A9	1982	SLC9A9
chr3	143412109	1	C	SLC9A9	254	SLC9A9
chr3	143412207	1	G	SLC9A9	1904	SLC9A9
chr3	143513793	0	G	SLC9A9	1754	SLC9A9
chr3	143513903	0	T	SLC9A9	13	SLC9A9
chr3	143513911	1	A	SLC9A9	1731	SLC9A9
chr3	143514016	1	C	SLC9A9	21	SLC9A9
chr3	143515625	0	T	SLC9A9	4	SLC9A9
chr3	143515705	0	G	SLC9A9	4	SLC9A9
chr3	143515742	1	T	SLC9A9	1	SLC9A9
chr3	143515778	1	G	SLC9A9	7	SLC9A9
chr3	143550765	0	G	SLC9A9	10	SLC9A9
chr3	143550879	0	T	SLC9A9	476	SLC9A9
chr3	143550880	1	C	SLC9A9	2	SLC9A9
chr3	143550976	0	A	SLC9A9	2170	SLC9A9
chr3	143550990	1	A	SLC9A9	516	SLC9A9
chr3	143551097	1	G	SLC9A9	2153	SLC9A9
chr3	143566963	0	C	SLC9A9	1854	SLC9A9
chr3	143567064	0	G	SLC9A9	1490	SLC9A9
chr3	143567084	1	G	SLC9A9	1850	SLC9A9
chr3	143567155	0	G	SLC9A9	1278	SLC9A9
chr3	143567172	1	T	SLC9A9	1445	SLC9A9
chr3	143567268	1	C	SLC9A9	1242	SLC9A9
chr3	178916573	0	T	PIK3CA	858	PIK3CA
chr3	178916639	0	A	PIK3CA	1111	PIK3CA
chr3	178916684	1	G	PIK3CA	732	PIK3CA
chr3	178916746	0	A	PIK3CA	1040	PIK3CA
chr3	178916750	1	A	PIK3CA	1149	PIK3CA
chr3	178916803	0	G	PIK3CA	1583	PIK3CA
chr3	178916863	1	G	PIK3CA	1049	PIK3CA
chr3	178916888	0	T	PIK3CA	869	PIK3CA
chr3	178916914	1	G	PIK3CA	1640	PIK3CA
chr3	178916993	1	G	PIK3CA	973	PIK3CA
chr3	178917449	0	G	PIK3CA	1370	PIK3CA
chr3	178917537	0	G	PIK3CA	1258	PIK3CA
chr3	178917561	1	G	PIK3CA	1385	PIK3CA
chr3	178917608	0	T	PIK3CA	10	PIK3CA
chr3	178917650	1	A	PIK3CA	1249	PIK3CA
chr3	178917723	1	T	PIK3CA	12	PIK3CA
chr3	178919054	0	G	PIK3CA	6	PIK3CA
chr3	178919110	0	T	PIK3CA	2482	PIK3CA
chr3	178919111	1	C	PIK3CA	3	PIK3CA
chr3	178919194	0	A	PIK3CA	45	PIK3CA
chr3	178919219	1	C	PIK3CA	2394	PIK3CA
chr3	178919262	0	G	PIK3CA	11	PIK3CA
chr3	178919310	1	T	PIK3CA	37	PIK3CA
chr3	178919374	1	T	PIK3CA	3	PIK3CA
chr3	178921311	0	C	PIK3CA	1190	PIK3CA
chr3	178921415	0	G	PIK3CA	1382	PIK3CA
chr3	178921426	1	C	PIK3CA	0	PIK3CA
chr3	178921506	0	A	PIK3CA	4	PIK3CA
chr3	178921533	1	C	PIK3CA	1367	PIK3CA
chr3	178921573	0	A	PIK3CA	1	PIK3CA
chr3	178921583	1	G	PIK3CA	1	PIK3CA
chr3	178921689	1	A	PIK3CA	3	PIK3CA
chr3	178922256	0	G	PIK3CA	508	PIK3CA
chr3	178922321	0	G	PIK3CA	11	PIK3CA
chr3	178922368	1	C	PIK3CA	525	PIK3CA
chr3	178922418	1	G	PIK3CA	16	PIK3CA
chr3	178927321	0	A	PIK3CA	187	PIK3CA
chr3	178927432	0	G	PIK3CA	1055	PIK3CA
chr3	178927440	1	A	PIK3CA	194	PIK3CA
chr3	178927534	1	C	PIK3CA	1037	PIK3CA
chr3	178927892	0	G	PIK3CA	84	PIK3CA
chr3	178927990	1	C	PIK3CA	2	PIK3CA
chr3	178928028	0	C	PIK3CA	393	PIK3CA
chr3	178928093	0	C	PIK3CA	14	PIK3CA
chr3	178928106	1	A	PIK3CA	228	PIK3CA
chr3	178928180	0	C	PIK3CA	678	PIK3CA
chr3	178928209	1	C	PIK3CA	12	PIK3CA
chr3	178928246	0	G	PIK3CA	640	PIK3CA
chr3	178928274	1	C	PIK3CA	722	PIK3CA
chr3	178928334	0	G	PIK3CA	83	PIK3CA
chr3	178928351	1	C	PIK3CA	0	PIK3CA
chr3	178928445	1	C	PIK3CA	205	PIK3CA
chr3	178936039	0	C	PIK3CA	550	PIK3CA
chr3	178936065	0	C	PIK3CA	2611	PIK3CA
chr3	178936129	1	G	PIK3CA	558	PIK3CA
chr3	178936183	1	T	PIK3CA	2610	PIK3CA
chr3	178936945	0	T	PIK3CA	1410	PIK3CA
chr3	178937024	0	C	PIK3CA	1	PIK3CA
chr3	178937058	1	T	PIK3CA	1453	PIK3CA
chr3	178937135	1	C	PIK3CA	4	PIK3CA
chr3	178937306	0	T	PIK3CA	2271	PIK3CA
chr3	178937447	1	G	PIK3CA	2236	PIK3CA
chr3	178937697	0	G	PIK3CA	841	PIK3CA
chr3	178937806	1	C	PIK3CA	934	PIK3CA
chr3	178937806	0	C	PIK3CA	2	PIK3CA
chr3	178937939	1	T	PIK3CA	1	PIK3CA
chr3	178938711	0	G	PIK3CA	2118	PIK3CA
chr3	178938779	0	A	PIK3CA	1167	PIK3CA
chr3	178938827	1	C	PIK3CA	2	PIK3CA
chr3	178938839	0	C	PIK3CA	1567	PIK3CA
chr3	178938891	1	G	PIK3CA	1354	PIK3CA
chr3	178938938	0	C	PIK3CA	1686	PIK3CA
chr3	178938946	1	G	PIK3CA	1614	PIK3CA
chr3	178939045	1	G	PIK3CA	1640	PIK3CA
chr3	178941809	0	G	PIK3CA	1526	PIK3CA
chr3	178941911	0	T	PIK3CA	773	PIK3CA
chr3	178941917	1	G	PIK3CA	1576	PIK3CA
chr3	178942021	1	T	PIK3CA	675	PIK3CA
chr3	178942385	0	T	PIK3CA	8	PIK3CA
chr3	178942517	0	C	PIK3CA	2217	PIK3CA
chr3	178942520	1	A	PIK3CA	9	PIK3CA
chr3	178942631	1	C	PIK3CA	2210	PIK3CA
chr3	178943719	0	T	PIK3CA	1515	PIK3CA
chr3	178943849	1	C	PIK3CA	1486	PIK3CA
chr3	178946957	0	G	PIK3CA	48	PIK3CA
chr3	178947074	0	G	PIK3CA	775	PIK3CA
chr3	178947077	1	G	PIK3CA	38	PIK3CA
chr3	178947155	0	G	PIK3CA	1112	PIK3CA
chr3	178947189	1	C	PIK3CA	734	PIK3CA
chr3	178947275	1	T	PIK3CA	1267	PIK3CA
chr3	178947722	0	G	PIK3CA	586	PIK3CA
chr3	178947820	0	C	PIK3CA	375	PIK3CA
chr3	178947821	1	G	PIK3CA	378	PIK3CA
chr3	178947838	0	T	PIK3CA	600	PIK3CA
chr3	178947898	1	G	PIK3CA	207	PIK3CA
chr3	178947937	1	T	PIK3CA	649	PIK3CA
chr3	178947963	0	T	PIK3CA	4	PIK3CA
chr3	178948035	0	A	PIK3CA	795	PIK3CA
chr3	178948076	1	G	PIK3CA	12	PIK3CA
chr3	178948089	0	T	PIK3CA	640	PIK3CA
chr3	178948149	1	C	PIK3CA	965	PIK3CA
chr3	178948202	1	C	PIK3CA	640	PIK3CA
chr3	178951861	0	A	PIK3CA	1253	PIK3CA
chr3	178951933	0	T	PIK3CA	18	PIK3CA
chr3	178951977	1	C	PIK3CA	1319	PIK3CA
chr3	178952039	0	G	PIK3CA	914	PIK3CA
chr3	178952045	1	G	PIK3CA	1788	PIK3CA
chr3	178952127	0	C	PIK3CA	2603	PIK3CA
chr3	178952133	1	A	PIK3CA	750	PIK3CA
chr3	178952245	1	A	PIK3CA	2585	PIK3CA
chr5	149357195	0	C	SLC26A2	1410	SLC26A2
chr5	149357285	0	C	SLC26A2	937	SLC26A2
chr5	149357309	1	C	SLC26A2	1355	SLC26A2
chr5	149357364	0	C	SLC26A2	903	SLC26A2
chr5	149357387	1	C	SLC26A2	890	SLC26A2
chr5	149357453	0	T	SLC26A2	713	SLC26A2
chr5	149357486	1	G	SLC26A2	825	SLC26A2
chr5	149357563	0	G	SLC26A2	695	SLC26A2
chr5	149357567	1	G	SLC26A2	592	SLC26A2
chr5	149357638	0	G	SLC26A2	273	SLC26A2
chr5	149357671	1	T	SLC26A2	668	SLC26A2
chr5	149357699	0	G	SLC26A2	450	SLC26A2
chr5	149357756	1	C	SLC26A2	322	SLC26A2
chr5	149357771	0	G	SLC26A2	803	SLC26A2
chr5	149357794	1	C	SLC26A2	543	SLC26A2
chr5	149357876	0	G	SLC26A2	156	SLC26A2
chr5	149357883	1	G	SLC26A2	870	SLC26A2
chr5	149357988	1	T	SLC26A2	225	SLC26A2
chr5	149359772	0	C	SLC26A2	833	SLC26A2
chr5	149359859	0	G	SLC26A2	902	SLC26A2
chr5	149359890	1	C	SLC26A2	792	SLC26A2
chr5	149359929	0	C	SLC26A2	1010	SLC26A2
chr5	149359966	1	G	SLC26A2	851	SLC26A2
chr5	149360000	0	G	SLC26A2	765	SLC26A2
chr5	149360044	1	C	SLC26A2	1022	SLC26A2
chr5	149360060	0	C	SLC26A2	762	SLC26A2
chr5	149360106	1	C	SLC26A2	693	SLC26A2
chr5	149360168	0	G	SLC26A2	1010	SLC26A2
chr5	149360171	1	G	SLC26A2	812	SLC26A2
chr5	149360279	0	G	SLC26A2	648	SLC26A2
chr5	149360284	1	G	SLC26A2	1120	SLC26A2
chr5	149360386	0	C	SLC26A2	507	SLC26A2
chr5	149360392	1	C	SLC26A2	637	SLC26A2
chr5	149360482	0	G	SLC26A2	696	SLC26A2
chr5	149360495	1	G	SLC26A2	539	SLC26A2
chr5	149360591	0	C	SLC26A2	887	SLC26A2
chr5	149360596	1	A	SLC26A2	704	SLC26A2
chr5	149360680	0	T	SLC26A2	379	SLC26A2
chr5	149360705	1	G	SLC26A2	823	SLC26A2
chr5	149360721	0	C	SLC26A2	753	SLC26A2
chr5	149360797	1	G	SLC26A2	442	SLC26A2
chr5	149360834	0	T	SLC26A2	477	SLC26A2
chr5	149360837	1	G	SLC26A2	773	SLC26A2
chr5	149360885	0	G	SLC26A2	938	SLC26A2
chr5	149360956	1	C	SLC26A2	0	SLC26A2
chr5	149360957	0	A	SLC26A2	1248	SLC26A2
chr5	149360995	1	G	SLC26A2	988	SLC26A2
chr5	149361049	0	C	SLC26A2	1245	SLC26A2
chr5	149361070	1	A	SLC26A2	1263	SLC26A2
chr5	149361160	0	A	SLC26A2	822	SLC26A2
chr5	149361164	1	G	SLC26A2	1299	SLC26A2
chr5	149361234	0	C	SLC26A2	267	SLC26A2
chr5	149361277	1	T	SLC26A2	785	SLC26A2
chr5	149361348	0	C	SLC26A2	0	SLC26A2
chr5	149361349	1	C	SLC26A2	289	SLC26A2
chr5	149361453	1	G	SLC26A2	0	SLC26A2
chr6	43550021	0	T	POLH	369	POLH
chr6	43550106	0	T	POLH	393	POLH
chr6	43550138	1	C	POLH	372	POLH
chr6	43550227	1	T	POLH	463	POLH
chr6	43550643	0	A	POLH	94	POLH
chr6	43550770	0	G	POLH	217	POLH
chr6	43550782	1	T	POLH	97	POLH
chr6	43550846	0	T	POLH	679	POLH
chr6	43550861	1	G	POLH	305	POLH
chr6	43550963	1	T	POLH	591	POLH
chr6	43554962	0	G	POLH	1279	POLH
chr6	43555045	0	G	POLH	1074	POLH
chr6	43555072	1	C	POLH	1279	POLH
chr6	43555147	0	C	POLH	763	POLH
chr6	43555159	1	G	POLH	1037	POLH
chr6	43555222	0	G	POLH	1716	POLH
chr6	43555242	1	C	POLH	767	POLH
chr6	43555339	1	G	POLH	1672	POLH
chr6	43565380	0	A	POLH	1455	POLH
chr6	43565474	0	C	POLH	1604	POLH
chr6	43565485	1	T	POLH	1448	POLH
chr6	43565557	0	G	POLH	1484	POLH
chr6	43565592	1	C	POLH	1594	POLH
chr6	43565665	1	C	POLH	1395	POLH
chr6	43568702	0	T	POLH	1728	POLH
chr6	43568763	0	C	POLH	1958	POLH
chr6	43568818	1	A	POLH	1733	POLH
chr6	43568879	1	C	POLH	2056	POLH
chr6	43571574	0	G	POLH	1836	POLH
chr6	43571673	0	T	POLH	1008	POLH
chr6	43571681	1	G	POLH	1818	POLH
chr6	43571779	1	C	POLH	997	POLH
chr6	43572331	0	G	POLH	410	POLH
chr6	43572425	0	G	POLH	1517	POLH
chr6	43572428	1	T	POLH	360	POLH
chr6	43572540	1	C	POLH	1480	POLH
chr6	43572950	0	G	POLH	495	POLH
chr6	43573008	0	G	POLH	1340	POLH
chr6	43573044	1	A	POLH	497	POLH
chr6	43573120	1	C	POLH	1308	POLH
chr6	43578258	0	T	POLH	482	POLH
chr6	43578346	0	G	POLH	1191	POLH
chr6	43578376	1	T	POLH	482	POLH
chr6	43578455	0	A	POLH	223	POLH
chr6	43578460	1	G	POLH	1325	POLH
chr6	43578567	1	C	POLH	230	POLH
chr6	43581344	0	C	POLH	782	POLH
chr6	43581415	0	G	POLH	377	POLH
chr6	43581459	1	C	POLH	680	POLH
chr6	43581474	0	C	POLH	514	POLH
chr6	43581530	0	G	POLH	1323	POLH
chr6	43581535	1	T	POLH	277	POLH
chr6	43581570	1	C	POLH	494	POLH
chr6	43581603	0	T	POLH	601	POLH
chr6	43581652	1	T	POLH	1276	POLH
chr6	43581719	0	A	POLH	619	POLH
chr6	43581721	1	T	POLH	661	POLH
chr6	43581828	0	A	POLH	273	POLH
chr6	43581836	1	G	POLH	651	POLH
chr6	43581915	0	C	POLH	451	POLH
chr6	43581923	1	A	POLH	279	POLH
chr6	43582007	0	A	POLH	949	POLH
chr6	43582028	1	C	POLH	508	POLH
chr6	43582103	0	A	POLH	548	POLH
chr6	43582122	1	T	POLH	1009	POLH
chr6	43582183	0	A	POLH	105	POLH
chr6	43582216	1	T	POLH	579	POLH
chr6	43582263	0	T	POLH	14	POLH
chr6	43582288	1	A	POLH	131	POLH
chr6	43582379	1	C	POLH	26	POLH
chr7	39046422	0	C	POU6F2.1	46	POU6F2
chr7	39046537	1	T	POU6F2.1	52	POU6F2
chr7	39125454	0	T	POU6F2.1	1376	POU6F2
chr7	39125528	0	G	POU6F2.1	1056	POU6F2
chr7	39125550	1	A	POU6F2.1	1392	POU6F2
chr7	39125603	0	C	POU6F2.1	873	POU6F2
chr7	39125624	1	G	POU6F2.1	1023	POU6F2
chr7	39125716	1	G	POU6F2.1	887	POU6F2
chr7	39243813	0	T	POU6F2.1	2483	POU6F2
chr7	39243854	0	T	POU6F2.1	1170	POU6F2
chr7	39243925	1	G	POU6F2.1	2500	POU6F2
chr7	39243964	1	A	POU6F2.1	1151	POU6F2
chr7	39246962	0	G	POU6F2.1	883	POU6F2
chr7	39247021	0	G	POU6F2.1	211	POU6F2
chr7	39247073	1	T	POU6F2.1	892	POU6F2
chr7	39247129	0	C	POU6F2.1	506	POU6F2
chr7	39247143	1	T	POU6F2.1	202	POU6F2
chr7	39247217	0	A	POU6F2.1	1592	POU6F2
chr7	39247220	1	G	POU6F2.1	461	POU6F2
chr7	39247335	1	C	POU6F2.1	1625	POU6F2
chr7	39379202	0	C	POU6F2.2	3	POU6F2
chr7	39379326	1	G	POU6F2.2	2187	POU6F2
chr7	39379448	0	C	POU6F2.2	0	POU6F2
chr7	39379515	0	A	POU6F2.2	808	POU6F2
chr7	39379562	1	A	POU6F2.2	1144	POU6F2
chr7	39379563	0	G	POU6F2.2	270	POU6F2
chr7	39379602	1	C	POU6F2.2	827	POU6F2
chr7	39379651	1	A	POU6F2.2	341	POU6F2
chr7	39446136	0	G	POU6F2.2	697	POU6F2
chr7	39446213	0	A	POU6F2.2	1460	POU6F2
chr7	39446257	1	T	POU6F2.2	820	POU6F2
chr7	39446300	0	G	POU6F2.2	3285	POU6F2
chr7	39446332	1	A	POU6F2.2	22	POU6F2
chr7	39446417	1	C	POU6F2.2	3272	POU6F2
chr7	39472594	0	G	POU6F2.2	326	POU6F2
chr7	39472660	0	T	POU6F2.2	352	POU6F2
chr7	39472693	1	A	POU6F2.2	202	POU6F2
chr7	39472706	0	C	POU6F2.2	1051	POU6F2
chr7	39472749	1	A	POU6F2.2	352	POU6F2
chr7	39472761	0	T	POU6F2.2	1087	POU6F2
chr7	39472804	1	C	POU6F2.2	1056	POU6F2
chr7	39472828	0	G	POU6F2.2	792	POU6F2
chr7	39472886	1	A	POU6F2.2	1169	POU6F2
chr7	39472946	1	T	POU6F2.2	860	POU6F2
chr7	39491063	0	T	POU6F2.2	1861	POU6F2
chr7	39491164	0	A	POU6F2.2	1253	POU6F2
chr7	39491180	1	A	POU6F2.2	1894	POU6F2
chr7	39491225	0	C	POU6F2.2	2747	POU6F2
chr7	39491269	1	T	POU6F2.2	1102	POU6F2
chr7	39491344	1	T	POU6F2.2	2729	POU6F2
chr7	39500081	0	A	POU6F2.2	2390	POU6F2
chr7	39500152	0	A	POU6F2.2	732	POU6F2
chr7	39500196	1	C	POU6F2.2	2376	POU6F2
chr7	39500255	0	G	POU6F2.2	998	POU6F2
chr7	39500268	1	C	POU6F2.2	677	POU6F2
chr7	39500380	1	A	POU6F2.2	1002	POU6F2
chr7	39503760	0	T	POU6F2.2	908	POU6F2
chr7	39503865	0	C	POU6F2.2	1136	POU6F2
chr7	39503876	1	T	POU6F2.2	720	POU6F2
chr7	39503935	0	C	POU6F2.2	2091	POU6F2
chr7	39503984	1	G	POU6F2.2	1045	POU6F2
chr7	39504024	0	C	POU6F2.2	1	POU6F2
chr7	39504075	1	C	POU6F2.2	2095	POU6F2
chr7	39504138	0	G	POU6F2.2	840	POU6F2
chr7	39504139	1	C	POU6F2.2	1871	POU6F2
chr7	39504211	0	C	POU6F2.2	696	POU6F2
chr7	39504254	1	C	POU6F2.2	805	POU6F2
chr7	39504327	1	T	POU6F2.2	785	POU6F2
chr8	92972414	0	G	RUNX1T1	285	RUNX1T1
chr8	92972455	0	G	RUNX1T1	0	RUNX1T1
chr8	92972487	1	C	RUNX1T1	5	RUNX1T1
chr8	92972577	1	C	RUNX1T1	601	RUNX1T1
chr8	92972637	0	T	RUNX1T1	1199	RUNX1T1
chr8	92972726	0	C	RUNX1T1	2288	RUNX1T1
chr8	92972746	1	C	RUNX1T1	1024	RUNX1T1
chr8	92972842	1	C	RUNX1T1	2213	RUNX1T1
chr8	92982831	0	C	RUNX1T1	409	RUNX1T1
chr8	92982872	0	C	RUNX1T1	1973	RUNX1T1
chr8	92982908	0	T	RUNX1T1	1584	RUNX1T1
chr8	92982909	1	T	RUNX1T1	6	RUNX1T1
chr8	92982983	1	G	RUNX1T1	1924	RUNX1T1
chr8	92982999	0	G	RUNX1T1	1619	RUNX1T1
chr8	92983028	1	T	RUNX1T1	1584	RUNX1T1
chr8	92983118	1	C	RUNX1T1	1632	RUNX1T1
chr8	92988086	0	C	RUNX1T1	1448	RUNX1T1
chr8	92988146	0	G	RUNX1T1	1250	RUNX1T1
chr8	92988204	1	A	RUNX1T1	10	RUNX1T1
chr8	92988262	1	C	RUNX1T1	1252	RUNX1T1
chr8	92998308	0	T	RUNX1T1	2419	RUNX1T1
chr8	92998364	0	G	RUNX1T1	1105	RUNX1T1
chr8	92998425	1	T	RUNX1T1	2412	RUNX1T1
chr8	92998479	0	T	RUNX1T1	979	RUNX1T1
chr8	92998481	1	C	RUNX1T1	1091	RUNX1T1
chr8	92998595	1	T	RUNX1T1	966	RUNX1T1
chr8	92999065	0	C	RUNX1T1	1143	RUNX1T1
chr8	92999159	0	G	RUNX1T1	879	RUNX1T1
chr8	92999177	1	C	RUNX1T1	1349	RUNX1T1
chr8	92999278	1	C	RUNX1T1	1119	RUNX1T1
chr8	93003841	0	G	RUNX1T1	1810	RUNX1T1
chr8	93003928	0	G	RUNX1T1	1157	RUNX1T1
chr8	93003958	1	G	RUNX1T1	1741	RUNX1T1
chr8	93004035	0	G	RUNX1T1	1762	RUNX1T1
chr8	93004046	1	C	RUNX1T1	1202	RUNX1T1
chr8	93004153	1	C	RUNX1T1	1841	RUNX1T1
chr8	93017306	0	A	RUNX1T1	407	RUNX1T1
chr8	93017412	0	G	RUNX1T1	1214	RUNX1T1
chr8	93017429	1	G	RUNX1T1	370	RUNX1T1
chr8	93017485	0	G	RUNX1T1	1098	RUNX1T1
chr8	93017529	1	C	RUNX1T1	1197	RUNX1T1
chr8	93017605	1	T	RUNX1T1	1040	RUNX1T1
chr8	93023194	0	T	RUNX1T1	1310	RUNX1T1
chr8	93023293	0	A	RUNX1T1	0	RUNX1T1
chr8	93023308	1	C	RUNX1T1	1224	RUNX1T1
chr8	93023407	1	C	RUNX1T1	0	RUNX1T1
chr8	93026739	0	C	RUNX1T1	795	RUNX1T1
chr8	93026823	0	A	RUNX1T1	1494	RUNX1T1
chr8	93026842	1	C	RUNX1T1	672	RUNX1T1
chr8	93026909	0	T	RUNX1T1	221	RUNX1T1
chr8	93026943	1	T	RUNX1T1	1540	RUNX1T1
chr8	93026953	0	A	RUNX1T1	1733	RUNX1T1
chr8	93027026	1	A	RUNX1T1	220	RUNX1T1
chr8	93027063	0	A	RUNX1T1	683	RUNX1T1
chr8	93027067	1	C	RUNX1T1	1583	RUNX1T1
chr8	93027179	1	A	RUNX1T1	1027	RUNX1T1
chr8	93029357	0	G	RUNX1T1	63	RUNX1T1
chr8	93029459	0	G	RUNX1T1	1613	RUNX1T1
chr8	93029469	1	A	RUNX1T1	66	RUNX1T1
chr8	93029555	0	G	RUNX1T1	1542	RUNX1T1
chr8	93029575	1	G	RUNX1T1	1478	RUNX1T1
chr8	93029672	1	C	RUNX1T1	1545	RUNX1T1
chr8	93074686	0	G	RUNX1T1	1508	RUNX1T1
chr8	93074802	1	C	RUNX1T1	1510	RUNX1T1
chr8	93088084	0	G	RUNX1T1	35	RUNX1T1
chr8	93088216	0	T	RUNX1T1	355	RUNX1T1
chr8	93088218	1	T	RUNX1T1	37	RUNX1T1
chr8	93088332	1	A	RUNX1T1	552	RUNX1T1
chr8	93107223	0	C	RUNX1T1	1481	RUNX1T1
chr8	93107281	0	G	RUNX1T1	2174	RUNX1T1
chr8	93107337	1	C	RUNX1T1	1590	RUNX1T1
chr8	93107356	0	C	RUNX1T1	2035	RUNX1T1
chr8	93107399	1	G	RUNX1T1	2228	RUNX1T1
chr8	93107463	1	C	RUNX1T1	7	RUNX1T1
chr8	93107580	0	G	RUNX1T1	1564	RUNX1T1
chr8	93107681	0	G	RUNX1T1	1690	RUNX1T1
chr8	93107694	1	A	RUNX1T1	1571	RUNX1T1
chr8	93107796	1	T	RUNX1T1	1634	RUNX1T1
chr8	93115014	0	A	RUNX1T1	57	RUNX1T1
chr8	93115140	1	A	RUNX1T1	56	RUNX1T1
chr8	113236979	0	A	CSMD3.1	897	CSMD3
chr8	113237094	0	A	CSMD3.1	870	CSMD3
chr8	113237099	1	T	CSMD3.1	892	CSMD3
chr8	113237210	1	G	CSMD3.1	887	CSMD3
chr8	113240929	0	A	CSMD3.1	48	CSMD3
chr8	113241019	0	A	CSMD3.1	51	CSMD3
chr8	113241041	1	A	CSMD3.1	10	CSMD3
chr8	113241059	0	A	CSMD3.1	4	CSMD3
chr8	113241104	1	T	CSMD3.1	45	CSMD3
chr8	113241172	1	T	CSMD3.1	6	CSMD3
chr8	113243745	0	G	CSMD3.1	70	CSMD3
chr8	113243796	0	T	CSMD3.1	757	CSMD3
chr8	113243836	1	G	CSMD3.1	66	CSMD3
chr8	113243906	1	G	CSMD3.1	752	CSMD3
chr8	113246541	0	G	CSMD3.1	383	CSMD3
chr8	113246607	0	G	CSMD3.1	1174	CSMD3
chr8	113246633	1	C	CSMD3.1	391	CSMD3
chr8	113246705	0	C	CSMD3.1	4	CSMD3
chr8	113246706	1	C	CSMD3.1	1174	CSMD3
chr8	113246823	1	A	CSMD3.1	4	CSMD3
chr8	113249335	0	A	CSMD3.1	1012	CSMD3
chr8	113249441	0	G	CSMD3.1	1978	CSMD3
chr8	113249447	1	G	CSMD3.1	1106	CSMD3
chr8	113249481	0	T	CSMD3.1	646	CSMD3
chr8	113249559	1	G	CSMD3.1	1979	CSMD3
chr8	113249572	0	C	CSMD3.1	0	CSMD3
chr8	113249596	1	T	CSMD3.1	648	CSMD3
chr8	113249682	1	C	CSMD3.1	4	CSMD3
chr8	113253903	0	A	CSMD3.1	2170	CSMD3
chr8	113253996	0	A	CSMD3.1	2062	CSMD3
chr8	113254010	1	A	CSMD3.1	2183	CSMD3
chr8	113254111	1	A	CSMD3.1	2038	CSMD3
chr8	113256582	0	G	CSMD3.1	1161	CSMD3
chr8	113256660	0	G	CSMD3.1	518	CSMD3
chr8	113256686	1	C	CSMD3.1	1051	CSMD3
chr8	113256766	0	G	CSMD3.1	374	CSMD3
chr8	113256773	1	C	CSMD3.1	587	CSMD3
chr8	113256879	1	T	CSMD3.1	405	CSMD3
chr8	113259224	0	A	CSMD3.1	1575	CSMD3
chr8	113259321	0	G	CSMD3.1	597	CSMD3
chr8	113259336	1	A	CSMD3.1	1620	CSMD3
chr8	113259417	1	C	CSMD3.1	652	CSMD3
chr8	113266439	0	C	CSMD3.1	1095	CSMD3
chr8	113266539	0	A	CSMD3.1	9	CSMD3
chr8	113266540	1	G	CSMD3.1	1073	CSMD3
chr8	113266645	1	T	CSMD3.1	8	CSMD3
chr8	113267450	0	T	CSMD3.1	1998	CSMD3
chr8	113267557	0	A	CSMD3.1	1790	CSMD3
chr8	113267565	1	A	CSMD3.1	2019	CSMD3
chr8	113267650	0	A	CSMD3.1	33	CSMD3
chr8	113267668	1	A	CSMD3.1	1786	CSMD3
chr8	113267726	1	G	CSMD3.1	32	CSMD3
chr8	113275815	0	C	CSMD3.1	1873	CSMD3
chr8	113275918	0	A	CSMD3.1	1275	CSMD3
chr8	113275930	1	A	CSMD3.1	1741	CSMD3
chr8	113275959	0	G	CSMD3.1	1162	CSMD3
chr8	113276033	1	A	CSMD3.1	763	CSMD3
chr8	113276075	1	G	CSMD3.1	1077	CSMD3
chr8	113277544	0	A	CSMD3.1	1	CSMD3
chr8	113277660	0	C	CSMD3.1	1701	CSMD3
chr8	113277661	1	C	CSMD3.1	0	CSMD3
chr8	113277722	0	G	CSMD3.1	1631	CSMD3
chr8	113277777	1	C	CSMD3.1	1676	CSMD3
chr8	113277840	1	G	CSMD3.1	1429	CSMD3
chr8	113293312	0	T	CSMD3.2	2	CSMD3
chr8	113293427	0	A	CSMD3.2	687	CSMD3
chr8	113293431	1	T	CSMD3.2	3	CSMD3
chr8	113293500	0	G	CSMD3.2	0	CSMD3
chr8	113293536	1	G	CSMD3.2	691	CSMD3
chr8	113293617	1	G	CSMD3.2	1518	CSMD3
chr8	113299259	0	A	CSMD3.2	285	CSMD3
chr8	113299366	0	G	CSMD3.2	1830	CSMD3
chr8	113299368	1	A	CSMD3.2	285	CSMD3
chr8	113299472	0	T	CSMD3.2	1497	CSMD3
chr8	113299483	1	G	CSMD3.2	2121	CSMD3
chr8	113299585	1	C	CSMD3.2	1480	CSMD3
chr8	113301534	0	C	CSMD3.2	1622	CSMD3
chr8	113301644	0	C	CSMD3.2	1266	CSMD3
chr8	113301651	1	A	CSMD3.2	1500	CSMD3
chr8	113301698	0	G	CSMD3.2	1806	CSMD3
chr8	113301754	1	T	CSMD3.2	1219	CSMD3
chr8	113301814	1	C	CSMD3.2	1853	CSMD3
chr8	113303714	0	G	CSMD3.2	794	CSMD3
chr8	113303830	0	A	CSMD3.2	200	CSMD3
chr8	113303833	1	G	CSMD3.2	868	CSMD3
chr8	113303921	0	A	CSMD3.2	1	CSMD3
chr8	113303922	1	C	CSMD3.2	160	CSMD3
chr8	113304034	1	C	CSMD3.2	4	CSMD3
chr8	113304745	0	G	CSMD3.2	1170	CSMD3
chr8	113304842	0	C	CSMD3.2	916	CSMD3
chr8	113304860	1	T	CSMD3.2	1182	CSMD3
chr8	113304935	0	A	CSMD3.2	28	CSMD3
chr8	113304940	1	C	CSMD3.2	832	CSMD3
chr8	113305064	1	T	CSMD3.2	33	CSMD3
chr8	113308031	0	G	CSMD3.2	1303	CSMD3
chr8	113308112	0	C	CSMD3.2	1773	CSMD3
chr8	113308140	1	C	CSMD3.2	1265	CSMD3
chr8	113308212	0	G	CSMD3.2	20	CSMD3
chr8	113308228	1	A	CSMD3.2	1424	CSMD3
chr8	113308302	1	G	CSMD3.2	11	CSMD3
chr8	113313978	0	A	CSMD3.2	2598	CSMD3
chr8	113314052	0	G	CSMD3.2	1745	CSMD3
chr8	113314096	1	A	CSMD3.2	2556	CSMD3
chr8	113314160	0	C	CSMD3.2	6	CSMD3
chr8	113314169	1	G	CSMD3.2	1569	CSMD3
chr8	113314274	1	T	CSMD3.2	18	CSMD3
chr8	113316911	0	C	CSMD3.2	916	CSMD3
chr8	113317008	0	G	CSMD3.2	1788	CSMD3
chr8	113317022	1	G	CSMD3.2	1055	CSMD3
chr8	113317120	0	G	CSMD3.2	800	CSMD3
chr8	113317125	1	G	CSMD3.2	1872	CSMD3
chr8	113317237	1	C	CSMD3.2	847	CSMD3
chr8	113318151	0	T	CSMD3.2	2121	CSMD3
chr8	113318239	0	C	CSMD3.2	1355	CSMD3
chr8	113318269	1	A	CSMD3.2	2157	CSMD3
chr8	113318274	0	C	CSMD3.2	564	CSMD3
chr8	113318351	1	C	CSMD3.2	1469	CSMD3
chr8	113318367	0	T	CSMD3.2	951	CSMD3
chr8	113318386	1	C	CSMD3.2	543	CSMD3
chr8	113318484	1	C	CSMD3.2	1233	CSMD3
chr8	113323167	0	A	CSMD3.2	2326	CSMD3
chr8	113323260	0	C	CSMD3.2	287	CSMD3
chr8	113323286	1	A	CSMD3.2	2328	CSMD3
chr8	113323368	0	G	CSMD3.2	407	CSMD3
chr8	113323371	1	G	CSMD3.2	283	CSMD3
chr8	113323481	1	G	CSMD3.2	410	CSMD3
chr8	113326110	0	T	CSMD3.2	101	CSMD3
chr8	113326180	0	C	CSMD3.2	17	CSMD3
chr8	113326208	1	A	CSMD3.2	69	CSMD3
chr8	113326270	0	G	CSMD3.2	5	CSMD3
chr8	113326281	1	C	CSMD3.2	17	CSMD3
chr8	113326385	1	C	CSMD3.2	4	CSMD3
chr8	113326575	0	C	CSMD3.2	6	CSMD3
chr8	113326671	0	A	CSMD3.2	1045	CSMD3
chr8	113326674	1	A	CSMD3.2	2	CSMD3
chr8	113326776	0	A	CSMD3.2	1817	CSMD3
chr8	113326790	1	C	CSMD3.2	1086	CSMD3
chr8	113326886	1	A	CSMD3.2	1847	CSMD3
chr8	113330970	0	T	CSMD3.2	26	CSMD3
chr8	113331083	0	G	CSMD3.2	1817	CSMD3
chr8	113331089	1	T	CSMD3.2	48	CSMD3
chr8	113331200	1	G	CSMD3.2	1731	CSMD3
chr8	113332093	0	C	CSMD3.2	1537	CSMD3
chr8	113332148	0	C	CSMD3.2	386	CSMD3
chr8	113332170	0	G	CSMD3.2	328	CSMD3
chr8	113332192	1	C	CSMD3.2	1568	CSMD3
chr8	113332228	1	G	CSMD3.2	310	CSMD3
chr8	113332249	1	A	CSMD3.2	351	CSMD3
chr8	113347525	0	C	CSMD3.2	2057	CSMD3
chr8	113347597	0	C	CSMD3.2	2536	CSMD3
chr8	113347637	1	G	CSMD3.2	2100	CSMD3
chr8	113347712	0	C	CSMD3.2	9	CSMD3
chr8	113347716	1	G	CSMD3.2	2503	CSMD3
chr8	113347823	1	C	CSMD3.2	14	CSMD3
chr8	113348809	0	A	CSMD3.2	0	CSMD3
chr8	113348917	0	A	CSMD3.2	1330	CSMD3
chr8	113348921	1	C	CSMD3.2	0	CSMD3
chr8	113349010	0	G	CSMD3.2	482	CSMD3
chr8	113349031	1	A	CSMD3.2	1325	CSMD3
chr8	113349125	1	G	CSMD3.2	465	CSMD3
chr8	113349750	0	T	CSMD3.2	447	CSMD3
chr8	113349840	0	C	CSMD3.2	1312	CSMD3
chr8	113349858	1	G	CSMD3.2	440	CSMD3
chr8	113349948	0	T	CSMD3.2	1146	CSMD3
chr8	113349953	1	C	CSMD3.2	1226	CSMD3
chr8	113350055	1	G	CSMD3.2	1114	CSMD3
chr8	113353584	0	T	CSMD3.2	5	CSMD3
chr8	113353722	1	A	CSMD3.2	4	CSMD3
chr8	113353723	0	A	CSMD3.2	1706	CSMD3
chr8	113353830	0	A	CSMD3.2	790	CSMD3
chr8	113353831	1	G	CSMD3.2	1730	CSMD3
chr8	113353948	1	T	CSMD3.2	787	CSMD3
chr8	113358236	0	T	CSMD3.2	4	CSMD3
chr8	113358344	0	T	CSMD3.2	2178	CSMD3
chr8	113358350	1	T	CSMD3.2	0	CSMD3
chr8	113358409	0	C	CSMD3.2	1335	CSMD3
chr8	113358456	1	G	CSMD3.2	2185	CSMD3
chr8	113358529	1	C	CSMD3.2	1250	CSMD3
chr8	113363330	0	C	CSMD3.2	6	CSMD3
chr8	113363420	0	T	CSMD3.2	0	CSMD3
chr8	113363437	1	T	CSMD3.2	3	CSMD3
chr8	113363447	0	T	CSMD3.2	0	CSMD3
chr8	113363488	1	T	CSMD3.2	1	CSMD3
chr8	113363557	1	A	CSMD3.2	3	CSMD3
chr8	113364554	0	G	CSMD3.2	2317	CSMD3
chr8	113364663	0	A	CSMD3.2	629	CSMD3
chr8	113364667	1	C	CSMD3.2	2329	CSMD3
chr8	113364733	0	T	CSMD3.2	2	CSMD3
chr8	113364752	1	C	CSMD3.2	634	CSMD3
chr8	113364843	1	T	CSMD3.2	1	CSMD3
chr8	113392503	0	T	CSMD3.2	6	CSMD3
chr8	113392602	0	C	CSMD3.2	51	CSMD3
chr8	113392612	1	A	CSMD3.2	0	CSMD3
chr8	113392706	1	G	CSMD3.2	58	CSMD3
chr8	113395718	0	A	CSMD3.2	1	CSMD3
chr8	113395804	0	C	CSMD3.2	1760	CSMD3
chr8	113395814	1	T	CSMD3.2	1	CSMD3
chr8	113395865	0	G	CSMD3.2	1607	CSMD3
chr8	113395912	1	G	CSMD3.2	1735	CSMD3
chr8	113395982	1	C	CSMD3.2	1566	CSMD3
chr8	113402850	0	T	CSMD3.2	1740	CSMD3
chr8	113402940	0	G	CSMD3.2	1135	CSMD3
chr8	113402962	1	G	CSMD3.2	1982	CSMD3
chr8	113403040	1	G	CSMD3.2	1112	CSMD3
chr8	113418770	0	G	CSMD3.2	1726	CSMD3
chr8	113418819	0	C	CSMD3.2	1736	CSMD3
chr8	113418883	0	T	CSMD3.2	1784	CSMD3
chr8	113418886	1	A	CSMD3.2	1714	CSMD3
chr8	113418921	1	C	CSMD3.2	1525	CSMD3
chr8	113418993	1	G	CSMD3.2	1625	CSMD3
chr8	113420517	0	A	CSMD3.2	836	CSMD3
chr8	113420607	0	T	CSMD3.2	7	CSMD3
chr8	113420630	1	G	CSMD3.2	814	CSMD3
chr8	113420721	1	A	CSMD3.2	5	CSMD3
chr8	113421124	0	C	CSMD3.2	728	CSMD3
chr8	113421190	0	G	CSMD3.2	1097	CSMD3
chr8	113421218	1	A	CSMD3.2	742	CSMD3
chr8	113421285	1	G	CSMD3.2	1104	CSMD3
chr8	113484794	0	T	CSMD3.3	2274	CSMD3
chr8	113484910	0	A	CSMD3.3	732	CSMD3
chr8	113484912	1	C	CSMD3.3	2194	CSMD3
chr8	113485024	1	G	CSMD3.3	730	CSMD3
chr8	113504646	0	C	CSMD3.3	55	CSMD3
chr8	113504743	0	C	CSMD3.3	1293	CSMD3
chr8	113504744	1	C	CSMD3.3	30	CSMD3
chr8	113504856	0	C	CSMD3.3	1474	CSMD3
chr8	113504861	1	C	CSMD3.3	1487	CSMD3
chr8	113504971	1	T	CSMD3.3	1670	CSMD3
chr8	113515966	0	A	CSMD3.3	59	CSMD3
chr8	113516061	0	C	CSMD3.3	839	CSMD3
chr8	113516079	1	G	CSMD3.3	10	CSMD3
chr8	113516080	0	C	CSMD3.3	17	CSMD3
chr8	113516146	1	G	CSMD3.3	1002	CSMD3
chr8	113516178	1	G	CSMD3.3	1378	CSMD3
chr8	113516193	0	G	CSMD3.3	19	CSMD3
chr8	113516322	1	A	CSMD3.3	14	CSMD3
chr8	113518880	0	T	CSMD3.3	2359	CSMD3
chr8	113518939	0	T	CSMD3.3	1194	CSMD3
chr8	113518999	1	G	CSMD3.3	2093	CSMD3
chr8	113519036	0	T	CSMD3.3	37	CSMD3
chr8	113519052	1	C	CSMD3.3	1160	CSMD3
chr8	113519153	1	G	CSMD3.3	11	CSMD3
chr8	113529164	0	A	CSMD3.3	52	CSMD3
chr8	113529296	0	A	CSMD3.3	212	CSMD3
chr8	113529298	1	C	CSMD3.3	55	CSMD3
chr8	113529341	0	G	CSMD3.3	674	CSMD3
chr8	113529392	0	C	CSMD3.3	1496	CSMD3
chr8	113529404	1	G	CSMD3.3	227	CSMD3
chr8	113529442	1	G	CSMD3.3	583	CSMD3
chr8	113529507	1	T	CSMD3.3	1512	CSMD3
chr8	113562876	0	A	CSMD3.3	56	CSMD3
chr8	113562988	0	T	CSMD3.3	1698	CSMD3
chr8	113562990	1	C	CSMD3.3	52	CSMD3
chr8	113563062	0	T	CSMD3.3	757	CSMD3
chr8	113563105	1	G	CSMD3.3	1844	CSMD3
chr8	113563171	1	A	CSMD3.3	952	CSMD3
chr8	113564789	0	C	CSMD3.3	1451	CSMD3
chr8	113564876	0	G	CSMD3.3	1656	CSMD3
chr8	113564906	1	G	CSMD3.3	1615	CSMD3
chr8	113564989	1	C	CSMD3.3	1613	CSMD3
chr8	113568957	0	G	CSMD3.3	1287	CSMD3
chr8	113569014	0	G	CSMD3.3	1413	CSMD3
chr8	113569072	1	T	CSMD3.3	1329	CSMD3
chr8	113569087	0	C	CSMD3.3	1991	CSMD3
chr8	113569122	1	G	CSMD3.3	1231	CSMD3
chr8	113569185	0	T	CSMD3.3	2	CSMD3
chr8	113569203	1	T	CSMD3.3	1874	CSMD3
chr8	113569298	1	A	CSMD3.3	1	CSMD3
chr8	113585668	0	A	CSMD3.3	782	CSMD3
chr8	113585759	0	G	CSMD3.3	2074	CSMD3
chr8	113585781	1	A	CSMD3.3	836	CSMD3
chr8	113585804	0	G	CSMD3.3	1650	CSMD3
chr8	113585874	1	T	CSMD3.3	2194	CSMD3
chr8	113585919	1	G	CSMD3.3	1634	CSMD3
chr8	113599288	0	C	CSMD3.3	1444	CSMD3
chr8	113599344	0	A	CSMD3.3	2228	CSMD3
chr8	113599396	1	C	CSMD3.3	1334	CSMD3
chr8	113599424	0	C	CSMD3.3	740	CSMD3
chr8	113599460	1	T	CSMD3.3	2212	CSMD3
chr8	113599536	1	G	CSMD3.3	750	CSMD3
chr8	113649021	0	C	CSMD3.3	2210	CSMD3
chr8	113649121	0	G	CSMD3.3	756	CSMD3
chr8	113649135	1	G	CSMD3.3	2121	CSMD3
chr8	113649155	0	G	CSMD3.3	1573	CSMD3
chr8	113649214	1	C	CSMD3.3	699	CSMD3
chr8	113649270	1	G	CSMD3.3	1533	CSMD3
chr8	113650858	0	C	CSMD3.3	3	CSMD3
chr8	113650948	0	T	CSMD3.3	2182	CSMD3
chr8	113650971	1	A	CSMD3.3	2	CSMD3
chr8	113651016	0	G	CSMD3.3	738	CSMD3
chr8	113651061	1	G	CSMD3.3	2178	CSMD3
chr8	113651089	0	A	CSMD3.3	1462	CSMD3
chr8	113651127	1	G	CSMD3.3	745	CSMD3
chr8	113651203	1	T	CSMD3.3	1584	CSMD3
chr8	113657311	0	C	CSMD3.3	1728	CSMD3
chr8	113657424	0	C	CSMD3.3	1938	CSMD3
chr8	113657425	1	T	CSMD3.3	1787	CSMD3
chr8	113657540	1	C	CSMD3.3	2208	CSMD3
chr8	113662274	0	A	CSMD3.3	9	CSMD3
chr8	113662401	0	G	CSMD3.3	457	CSMD3
chr8	113662408	1	G	CSMD3.3	3	CSMD3
chr8	113662462	0	T	CSMD3.3	1441	CSMD3
chr8	113662491	1	G	CSMD3.3	477	CSMD3
chr8	113662541	0	G	CSMD3.3	1709	CSMD3
chr8	113662571	1	T	CSMD3.3	1408	CSMD3
chr8	113662653	1	T	CSMD3.3	1704	CSMD3
chr8	113668360	0	C	CSMD3.3	11	CSMD3
chr8	113668418	0	C	CSMD3.3	1336	CSMD3
chr8	113668478	1	A	CSMD3.3	6	CSMD3
chr8	113668517	0	A	CSMD3.3	18	CSMD3
chr8	113668533	1	G	CSMD3.3	1284	CSMD3
chr8	113668628	1	A	CSMD3.3	28	CSMD3
chr8	113678460	0	T	CSMD3.3	996	CSMD3
chr8	113678566	0	A	CSMD3.3	1515	CSMD3
chr8	113678575	1	T	CSMD3.3	1046	CSMD3
chr8	113678678	1	C	CSMD3.3	1402	CSMD3
chr8	113694650	0	C	CSMD3.3	240	CSMD3
chr8	113694713	0	C	CSMD3.3	2364	CSMD3
chr8	113694757	1	A	CSMD3.3	232	CSMD3
chr8	113694764	0	C	CSMD3.3	1183	CSMD3
chr8	113694832	1	A	CSMD3.3	2561	CSMD3
chr8	113694854	0	T	CSMD3.3	14	CSMD3
chr8	113694860	1	C	CSMD3.3	1193	CSMD3
chr8	113694968	1	A	CSMD3.3	13	CSMD3
chr8	113697582	0	C	CSMD3.3	824	CSMD3
chr8	113697686	0	A	CSMD3.3	2178	CSMD3
chr8	113697689	1	C	CSMD3.3	811	CSMD3
chr8	113697790	0	G	CSMD3.3	2374	CSMD3
chr8	113697802	1	A	CSMD3.3	2149	CSMD3
chr8	113697849	0	C	CSMD3.3	1879	CSMD3
chr8	113697902	1	C	CSMD3.3	2352	CSMD3
chr8	113697957	0	G	CSMD3.3	1	CSMD3
chr8	113697962	1	C	CSMD3.3	1814	CSMD3
chr8	113698093	1	C	CSMD3.3	40	CSMD3
chr8	113702074	0	G	CSMD3.3	2426	CSMD3
chr8	113702145	0	C	CSMD3.3	2042	CSMD3
chr8	113702187	1	C	CSMD3.3	2385	CSMD3
chr8	113702251	0	A	CSMD3.3	570	CSMD3
chr8	113702256	1	C	CSMD3.3	2111	CSMD3
chr8	113702363	1	T	CSMD3.3	558	CSMD3
chr8	113812369	0	C	CSMD3.4	1320	CSMD3
chr8	113812463	0	T	CSMD3.4	1556	CSMD3
chr8	113812482	1	T	CSMD3.4	1120	CSMD3
chr8	113812577	1	G	CSMD3.4	1522	CSMD3
chr8	113841893	0	A	CSMD3.4	0	CSMD3
chr8	113841928	0	T	CSMD3.4	1656	CSMD3
chr8	113842011	1	T	CSMD3.4	1349	CSMD3
chr8	113842042	1	C	CSMD3.4	1661	CSMD3
chr8	113871326	0	C	CSMD3.4	452	CSMD3
chr8	113871374	0	C	CSMD3.4	986	CSMD3
chr8	113871436	1	G	CSMD3.4	490	CSMD3
chr8	113871473	0	A	CSMD3.4	59	CSMD3
chr8	113871484	1	C	CSMD3.4	1007	CSMD3
chr8	113871588	1	T	CSMD3.4	3	CSMD3
chr8	113933789	0	T	CSMD3.4	1741	CSMD3
chr8	113933891	0	A	CSMD3.4	0	CSMD3
chr8	113933902	1	T	CSMD3.4	1773	CSMD3
chr8	113933927	0	G	CSMD3.4	1069	CSMD3
chr8	113933975	1	C	CSMD3.4	661	CSMD3
chr8	113934046	1	C	CSMD3.4	1052	CSMD3
chr8	113959928	0	C	CSMD3.4	3	CSMD3
chr8	113960049	1	T	CSMD3.4	3	CSMD3
chr8	113960073	0	A	CSMD3.4	8	CSMD3
chr8	113960209	1	T	CSMD3.4	8	CSMD3
chr8	113966823	0	A	CSMD3.4	2236	CSMD3
chr8	113966931	0	T	CSMD3.4	17	CSMD3
chr8	113966935	1	G	CSMD3.4	2255	CSMD3
chr8	113967065	1	T	CSMD3.4	18	CSMD3
chr8	113987992	0	C	CSMD3.4	1153	CSMD3
chr8	113988087	0	G	CSMD3.4	687	CSMD3
chr8	113988111	1	C	CSMD3.4	1026	CSMD3
chr8	113988122	0	G	CSMD3.4	1996	CSMD3
chr8	113988192	1	G	CSMD3.4	572	CSMD3
chr8	113988220	0	C	CSMD3.4	1086	CSMD3
chr8	113988236	1	G	CSMD3.4	1953	CSMD3
chr8	113988279	0	C	CSMD3.4	596	CSMD3
chr8	113988334	1	C	CSMD3.4	0	CSMD3
chr8	113988382	0	G	CSMD3.4	1	CSMD3
chr8	113988383	1	G	CSMD3.4	740	CSMD3
chr8	113988479	1	G	CSMD3.4	98	CSMD3
chr8	114031216	0	T	CSMD3.4	17	CSMD3
chr8	114031313	0	A	CSMD3.4	1192	CSMD3
chr8	114031331	1	T	CSMD3.4	21	CSMD3
chr8	114031388	0	G	CSMD3.4	1230	CSMD3
chr8	114031409	1	C	CSMD3.4	1127	CSMD3
chr8	114031501	1	A	CSMD3.4	1230	CSMD3
chr8	114110961	0	G	CSMD3.4	1503	CSMD3
chr8	114111074	0	C	CSMD3.4	1291	CSMD3
chr8	114111080	1	C	CSMD3.4	1520	CSMD3
chr8	114111175	0	C	CSMD3.4	2	CSMD3
chr8	114111179	1	A	CSMD3.4	1232	CSMD3
chr8	114111294	1	T	CSMD3.4	15	CSMD3
chr8	114185880	0	C	CSMD3.4	349	CSMD3
chr8	114185977	0	C	CSMD3.4	1854	CSMD3
chr8	114185984	1	C	CSMD3.4	358	CSMD3
chr8	114186069	0	C	CSMD3.4	1705	CSMD3
chr8	114186096	1	T	CSMD3.4	1863	CSMD3
chr8	114186182	1	T	CSMD3.4	1660	CSMD3
chr8	114290797	0	T	CSMD3.4	2124	CSMD3
chr8	114290904	0	A	CSMD3.4	6	CSMD3
chr8	114290914	1	G	CSMD3.4	2113	CSMD3
chr8	114291038	1	C	CSMD3.4	6	CSMD3
chr8	114326738	0	A	CSMD3.4	35	CSMD3
chr8	114326847	0	G	CSMD3.4	620	CSMD3
chr8	114326848	1	T	CSMD3.4	201	CSMD3
chr8	114326912	0	C	CSMD3.4	1458	CSMD3
chr8	114326960	1	A	CSMD3.4	632	CSMD3
chr8	114327004	0	C	CSMD3.4	0	CSMD3
chr8	114327021	1	T	CSMD3.4	1385	CSMD3
chr8	114327112	1	C	CSMD3.4	4	CSMD3
chr8	114388933	0	T	CSMD3.4	947	CSMD3
chr8	114389045	1	A	CSMD3.4	1006	CSMD3
chr8	114448862	0	C	CSMD3.4	1807	CSMD3
chr8	114448962	0	T	CSMD3.4	1566	CSMD3
chr8	114448981	1	T	CSMD3.4	1697	CSMD3
chr8	114449053	0	C	CSMD3.4	2293	CSMD3
chr8	114449080	1	T	CSMD3.4	1577	CSMD3
chr8	114449175	1	T	CSMD3.4	2304	CSMD3
chr8	117859670	0	G	RAD21	1423	RAD21
chr8	117859783	0	T	RAD21	3301	RAD21
chr8	117859789	1	G	RAD21	1288	RAD21
chr8	117859896	0	C	RAD21	40	RAD21
chr8	117859903	1	A	RAD21	3180	RAD21
chr8	117859987	1	G	RAD21	42	RAD21
chr8	117861112	0	C	RAD21	1636	RAD21
chr8	117861215	0	T	RAD21	3559	RAD21
chr8	117861218	1	G	RAD21	1445	RAD21
chr8	117861329	1	C	RAD21	3702	RAD21
chr8	117862818	0	T	RAD21	3912	RAD21
chr8	117862930	0	A	RAD21	325	RAD21
chr8	117862935	1	C	RAD21	3911	RAD21
chr8	117862985	0	C	RAD21	13	RAD21
chr8	117863006	1	G	RAD21	320	RAD21
chr8	117863080	1	A	RAD21	13	RAD21
chr8	117864153	0	T	RAD21	2162	RAD21
chr8	117864263	0	T	RAD21	1164	RAD21
chr8	117864269	1	A	RAD21	2325	RAD21
chr8	117864361	1	A	RAD21	1126	RAD21
chr8	117864765	0	G	RAD21	1895	RAD21
chr8	117864836	0	C	RAD21	859	RAD21
chr8	117864870	1	C	RAD21	1974	RAD21
chr8	117864886	0	C	RAD21	795	RAD21
chr8	117864930	1	A	RAD21	1055	RAD21
chr8	117865003	1	G	RAD21	827	RAD21
chr8	117866395	0	T	RAD21	3	RAD21
chr8	117866509	0	G	RAD21	1546	RAD21
chr8	117866511	1	C	RAD21	15	RAD21
chr8	117866562	0	C	RAD21	2710	RAD21
chr8	117866624	1	G	RAD21	1858	RAD21
chr8	117866657	0	T	RAD21	3323	RAD21
chr8	117866666	1	C	RAD21	2966	RAD21
chr8	117866768	1	A	RAD21	3336	RAD21
chr8	117868370	0	G	RAD21	2103	RAD21
chr8	117868471	0	T	RAD21	982	RAD21
chr8	117868488	1	T	RAD21	2067	RAD21
chr8	117868588	1	C	RAD21	922	RAD21
chr8	117868852	0	C	RAD21	164	RAD21
chr8	117868901	0	C	RAD21	931	RAD21
chr8	117868969	1	C	RAD21	237	RAD21
chr8	117868987	0	C	RAD21	8	RAD21
chr8	117869006	1	G	RAD21	924	RAD21
chr8	117869064	1	A	RAD21	2	RAD21
chr8	117869485	0	A	RAD21	3	RAD21
chr8	117869594	0	G	RAD21	1094	RAD21
chr8	117869598	1	G	RAD21	12	RAD21
chr8	117869687	0	C	RAD21	30	RAD21
chr8	117869702	1	T	RAD21	1109	RAD21
chr8	117869801	1	G	RAD21	13	RAD21
chr8	117870546	0	A	RAD21	9	RAD21
chr8	117870624	0	C	RAD21	125	RAD21
chr8	117870663	1	G	RAD21	4	RAD21
chr8	117870679	0	C	RAD21	24	RAD21
chr8	117870706	1	G	RAD21	94	RAD21
chr8	117870797	1	T	RAD21	31	RAD21
chr8	117874055	0	A	RAD21	2717	RAD21
chr8	117874164	0	G	RAD21	1390	RAD21
chr8	117874172	1	A	RAD21	2718	RAD21
chr8	117874281	1	G	RAD21	1380	RAD21
chr8	117875295	0	C	RAD21	1779	RAD21
chr8	117875402	0	C	RAD21	2274	RAD21
chr8	117875404	1	T	RAD21	1765	RAD21
chr8	117875499	0	C	RAD21	3	RAD21
chr8	117875517	1	T	RAD21	2274	RAD21
chr8	117875614	1	C	RAD21	2	RAD21
chr8	117878745	0	A	RAD21	2585	RAD21
chr8	117878849	0	G	RAD21	1145	RAD21
chr8	117878865	1	C	RAD21	2594	RAD21
chr8	117878967	1	A	RAD21	1111	RAD21
chr9	5021949	0	G	JAK2	974	JAK2
chr9	5022055	0	G	JAK2	1583	JAK2
chr9	5022064	1	C	JAK2	1114	JAK2
chr9	5022154	0	C	JAK2	1685	JAK2
chr9	5022167	1	G	JAK2	2023	JAK2
chr9	5022267	1	G	JAK2	1532	JAK2
chr9	5029729	0	T	JAK2	64	JAK2
chr9	5029813	0	C	JAK2	584	JAK2
chr9	5029842	1	T	JAK2	73	JAK2
chr9	5029895	0	C	JAK2	18	JAK2
chr9	5029926	1	A	JAK2	489	JAK2
chr9	5030006	1	G	JAK2	33	JAK2
chr9	5044379	0	C	JAK2	51	JAK2
chr9	5044492	0	A	JAK2	21	JAK2
chr9	5044493	1	C	JAK2	54	JAK2
chr9	5044611	1	G	JAK2	16	JAK2
chr9	5050657	0	A	JAK2	2183	JAK2
chr9	5050732	0	A	JAK2	1319	JAK2
chr9	5050767	1	T	JAK2	2092	JAK2
chr9	5050830	0	A	JAK2	0	JAK2
chr9	5050845	1	G	JAK2	1280	JAK2
chr9	5050944	1	C	JAK2	0	JAK2
chr9	5054475	0	A	JAK2	97	JAK2
chr9	5054580	0	C	JAK2	1023	JAK2
chr9	5054591	1	C	JAK2	56	JAK2
chr9	5054669	0	A	JAK2	927	JAK2
chr9	5054685	1	C	JAK2	994	JAK2
chr9	5054772	0	C	JAK2	1603	JAK2
chr9	5054776	1	A	JAK2	1020	JAK2
chr9	5054876	0	A	JAK2	1	JAK2
chr9	5054877	1	C	JAK2	1605	JAK2
chr9	5054981	1	T	JAK2	50	JAK2
chr9	5055642	0	T	JAK2	18	JAK2
chr9	5055695	0	T	JAK2	149	JAK2
chr9	5055755	1	T	JAK2	3	JAK2
chr9	5055764	0	C	JAK2	3	JAK2
chr9	5055797	1	G	JAK2	137	JAK2
chr9	5055876	1	T	JAK2	4	JAK2
chr9	5064862	0	C	JAK2	766	JAK2
chr9	5064919	0	T	JAK2	1602	JAK2
chr9	5064975	1	C	JAK2	797	JAK2
chr9	5064984	0	A	JAK2	1678	JAK2
chr9	5065033	1	C	JAK2	1692	JAK2
chr9	5065093	1	A	JAK2	1640	JAK2
chr9	5066622	0	G	JAK2	1121	JAK2
chr9	5066681	0	G	JAK2	898	JAK2
chr9	5066733	0	G	JAK2	32	JAK2
chr9	5066739	1	C	JAK2	1154	JAK2
chr9	5066782	1	C	JAK2	1073	JAK2
chr9	5066842	1	C	JAK2	38	JAK2
chr9	5068986	0	C	JAK2	14	JAK2
chr9	5069046	0	C	JAK2	617	JAK2
chr9	5069085	1	C	JAK2	3	JAK2
chr9	5069149	0	C	JAK2	356	JAK2
chr9	5069151	1	G	JAK2	623	JAK2
chr9	5069253	1	G	JAK2	416	JAK2
chr9	5069886	0	T	JAK2	673	JAK2
chr9	5070000	0	C	JAK2	1	JAK2
chr9	5070004	1	T	JAK2	662	JAK2
chr9	5070117	1	T	JAK2	5	JAK2
chr9	5072450	0	C	JAK2	1376	JAK2
chr9	5072552	0	G	JAK2	2319	JAK2
chr9	5072553	1	G	JAK2	1519	JAK2
chr9	5072669	1	A	JAK2	2316	JAK2
chr9	5073615	0	C	JAK2	1601	JAK2
chr9	5073714	0	C	JAK2	194	JAK2
chr9	5073731	1	C	JAK2	1712	JAK2
chr9	5073746	0	T	JAK2	2090	JAK2
chr9	5073803	1	C	JAK2	193	JAK2
chr9	5073863	1	T	JAK2	2079	JAK2
chr9	5077372	0	G	JAK2	0	JAK2
chr9	5077465	0	A	JAK2	0	JAK2
chr9	5077479	1	T	JAK2	0	JAK2
chr9	5077486	0	C	JAK2	3	JAK2
chr9	5077548	1	G	JAK2	0	JAK2
chr9	5077560	0	G	JAK2	6	JAK2
chr9	5077567	1	C	JAK2	0	JAK2
chr9	5077678	1	G	JAK2	0	JAK2
chr9	5078259	0	G	JAK2	8	JAK2
chr9	5078309	0	G	JAK2	646	JAK2
chr9	5078353	1	G	JAK2	11	JAK2
chr9	5078388	0	C	JAK2	1393	JAK2
chr9	5078406	1	G	JAK2	701	JAK2
chr9	5078502	1	A	JAK2	1400	JAK2
chr9	5080207	0	C	JAK2	1604	JAK2
chr9	5080311	0	T	JAK2	1579	JAK2
chr9	5080320	1	C	JAK2	1410	JAK2
chr9	5080420	1	G	JAK2	1565	JAK2
chr9	5080509	0	C	JAK2	556	JAK2
chr9	5080591	0	C	JAK2	678	JAK2
chr9	5080625	1	A	JAK2	530	JAK2
chr9	5080705	1	T	JAK2	745	JAK2
chr9	5081703	0	A	JAK2	1538	JAK2
chr9	5081804	0	C	JAK2	1633	JAK2
chr9	5081813	1	T	JAK2	1523	JAK2
chr9	5081920	1	G	JAK2	1753	JAK2
chr9	5089653	0	C	JAK2	969	JAK2
chr9	5089728	0	G	JAK2	1536	JAK2
chr9	5089769	1	A	JAK2	984	JAK2
chr9	5089788	0	G	JAK2	1254	JAK2
chr9	5089846	1	G	JAK2	1488	JAK2
chr9	5089903	1	G	JAK2	1274	JAK2
chr9	5090440	0	T	JAK2	28	JAK2
chr9	5090535	0	A	JAK2	41	JAK2
chr9	5090552	1	C	JAK2	2	JAK2
chr9	5090628	1	A	JAK2	36	JAK2
chr9	5090684	0	A	JAK2	27	JAK2
chr9	5090795	0	T	JAK2	1067	JAK2
chr9	5090799	1	T	JAK2	26	JAK2
chr9	5090843	0	A	JAK2	0	JAK2
chr9	5090902	1	C	JAK2	1060	JAK2
chr9	5090949	1	C	JAK2	39	JAK2
chr9	5122972	0	C	JAK2	2151	JAK2
chr9	5123080	0	G	JAK2	1485	JAK2
chr9	5123081	1	A	JAK2	2152	JAK2
chr9	5123195	1	A	JAK2	1495	JAK2
chr9	5126289	0	A	JAK2	18	JAK2
chr9	5126389	0	G	JAK2	2531	JAK2
chr9	5126401	1	G	JAK2	14	JAK2
chr9	5126501	1	C	JAK2	2550	JAK2
chr9	5126655	0	T	JAK2	2490	JAK2
chr9	5126720	0	G	JAK2	1430	JAK2
chr9	5126774	1	G	JAK2	2412	JAK2
chr9	5126831	1	G	JAK2	1413	JAK2
chr9	21802705	0	G	MTAP	7	MTAP
chr9	21802778	1	A	MTAP	7	MTAP
chr9	21802934	0	G	MTAP	9	MTAP
chr9	21803038	1	A	MTAP	10	MTAP
chr9	21815348	0	T	MTAP	16	MTAP
chr9	21815445	0	G	MTAP	27	MTAP
chr9	21815459	1	G	MTAP	6	MTAP
chr9	21815463	0	A	MTAP	1432	MTAP
chr9	21815517	1	A	MTAP	26	MTAP
chr9	21815565	1	T	MTAP	1428	MTAP
chr9	21816627	0	A	MTAP	2555	MTAP
chr9	21816727	0	A	MTAP	371	MTAP
chr9	21816746	1	A	MTAP	2593	MTAP
chr9	21816840	1	A	MTAP	376	MTAP
chr9	21817942	0	C	MTAP	1472	MTAP
chr9	21818004	0	G	MTAP	1199	MTAP
chr9	21818060	1	C	MTAP	1470	MTAP
chr9	21818122	0	A	MTAP	1927	MTAP
chr9	21818123	1	T	MTAP	1193	MTAP
chr9	21818241	1	G	MTAP	1800	MTAP
chr9	21837840	0	C	MTAP	1416	MTAP
chr9	21837923	0	C	MTAP	2042	MTAP
chr9	21837942	1	G	MTAP	1267	MTAP
chr9	21838038	1	G	MTAP	1946	MTAP
chr9	21854603	0	T	MTAP	1043	MTAP
chr9	21854713	0	C	MTAP	4	MTAP
chr9	21854722	1	A	MTAP	1042	MTAP
chr9	21854792	0	G	MTAP	1082	MTAP
chr9	21854833	1	G	MTAP	1061	MTAP
chr9	21854892	1	C	MTAP	1030	MTAP
chr9	21856053	0	C	MTAP	3	MTAP
chr9	21856136	0	C	MTAP	390	MTAP
chr9	21856161	1	A	MTAP	3	MTAP
chr9	21856223	1	G	MTAP	441	MTAP
chr9	21859269	0	T	MTAP	1526	MTAP
chr9	21859380	0	C	MTAP	1100	MTAP
chr9	21859383	1	A	MTAP	1402	MTAP
chr9	21859495	1	C	MTAP	1107	MTAP
chr9	21861952	0	A	MTAP	638	MTAP
chr9	21862053	1	T	MTAP	716	MTAP
chr9	21930964	0	A	MTAP	1006	MTAP
chr9	21931034	0	G	MTAP	1617	MTAP
chr9	21931083	1	T	MTAP	1014	MTAP
chr9	21931138	1	C	MTAP	1591	MTAP
chr9	21939153	0	C	MTAP	1453	MTAP
chr9	21939288	1	A	MTAP	1594	MTAP
chr9	21940885	0	C	MTAP	3	MTAP
chr9	21940996	0	C	MTAP	0	MTAP
chr9	21941000	1	G	MTAP	1356	MTAP
chr9	21941113	1	T	MTAP	0	MTAP
chr10	50666825	0	G	ERCC6/PGBD3	1316	ERCC6
chr10	50666933	0	C	ERCC6/PGBD3	1991	ERCC6
chr10	50666938	1	G	ERCC6/PGBD3	1235	ERCC6
chr10	50667050	0	C	ERCC6/PGBD3	2039	ERCC6
chr10	50667052	1	T	ERCC6/PGBD3	2048	ERCC6
chr10	50667147	0	A	ERCC6/PGBD3	1082	ERCC6
chr10	50667169	1	T	ERCC6/PGBD3	1707	ERCC6
chr10	50667239	0	C	ERCC6/PGBD3	998	ERCC6
chr10	50667266	1	T	ERCC6/PGBD3	3	ERCC6
chr10	50667356	1	A	ERCC6/PGBD3	1147	ERCC6
chr10	50668396	0	A	ERCC6/PGBD3	1497	ERCC6
chr10	50668450	0	G	ERCC6/PGBD3	673	ERCC6
chr10	50668512	1	G	ERCC6/PGBD3	1496	ERCC6
chr10	50668567	1	C	ERCC6/PGBD3	640	ERCC6
chr10	50669353	0	A	ERCC6/PGBD3	994	ERCC6
chr10	50669376	0	A	ERCC6/PGBD3	825	ERCC6
chr10	50669447	1	G	ERCC6/PGBD3	945	ERCC6
chr10	50669458	0	A	ERCC6/PGBD3	1534	ERCC6
chr10	50669495	1	C	ERCC6/PGBD3	842	ERCC6
chr10	50669545	0	T	ERCC6/PGBD3	1183	ERCC6
chr10	50669584	1	A	ERCC6/PGBD3	1524	ERCC6
chr10	50669645	1	G	ERCC6/PGBD3	1324	ERCC6
chr10	50678205	0	G	ERCC6/PGBD3	480	ERCC6
chr10	50678273	0	G	ERCC6/PGBD3	911	ERCC6
chr10	50678297	1	C	ERCC6/PGBD3	427	ERCC6
chr10	50678314	0	T	ERCC6/PGBD3	1139	ERCC6
chr10	50678371	1	C	ERCC6/PGBD3	762	ERCC6
chr10	50678389	0	G	ERCC6/PGBD3	1812	ERCC6
chr10	50678430	1	T	ERCC6/PGBD3	988	ERCC6
chr10	50678444	0	G	ERCC6/PGBD3	708	ERCC6
chr10	50678507	1	C	ERCC6/PGBD3	1781	ERCC6
chr10	50678545	0	G	ERCC6/PGBD3	342	ERCC6
chr10	50678561	1	C	ERCC6/PGBD3	796	ERCC6
chr10	50678654	0	C	ERCC6/PGBD3	775	ERCC6
chr10	50678659	1	C	ERCC6/PGBD3	451	ERCC6
chr10	50678758	0	A	ERCC6/PGBD3	809	ERCC6
chr10	50678768	1	C	ERCC6/PGBD3	753	ERCC6
chr10	50678806	0	G	ERCC6/PGBD3	756	ERCC6
chr10	50678873	1	C	ERCC6/PGBD3	762	ERCC6
chr10	50678917	0	T	ERCC6/PGBD3	182	ERCC6
chr10	50678921	1	C	ERCC6/PGBD3	718	ERCC6
chr10	50678993	0	C	ERCC6/PGBD3	26	ERCC6
chr10	50679038	1	G	ERCC6/PGBD3	89	ERCC6
chr10	50679049	0	C	ERCC6/PGBD3	261	ERCC6
chr10	50679083	1	T	ERCC6/PGBD3	43	ERCC6
chr10	50679099	0	A	ERCC6/PGBD3	15	ERCC6
chr10	50679123	1	G	ERCC6/PGBD3	333	ERCC6
chr10	50679146	0	A	ERCC6/PGBD3	10	ERCC6
chr10	50679183	1	T	ERCC6/PGBD3	84	ERCC6
chr10	50679262	1	G	ERCC6/PGBD3	127	ERCC6
chr10	50680383	0	G	ERCC6/PGBD3	1196	ERCC6
chr10	50680479	0	T	ERCC6/PGBD3	1664	ERCC6
chr10	50680481	1	C	ERCC6/PGBD3	1183	ERCC6
chr10	50680598	1	C	ERCC6/PGBD3	1552	ERCC6
chr10	50680881	0	G	ERCC6/PGBD3	800	ERCC6
chr10	50680982	0	T	ERCC6/PGBD3	802	ERCC6
chr10	50680987	1	C	ERCC6/PGBD3	779	ERCC6
chr10	50681086	0	A	ERCC6/PGBD3	1175	ERCC6
chr10	50681089	1	C	ERCC6/PGBD3	740	ERCC6
chr10	50681203	1	G	ERCC6/PGBD3	1263	ERCC6
chr10	50681501	0	C	ERCC6/PGBD3	1269	ERCC6
chr10	50681566	0	G	ERCC6/PGBD3	1642	ERCC6
chr10	50681621	1	G	ERCC6/PGBD3	1095	ERCC6
chr10	50681681	1	C	ERCC6/PGBD3	1636	ERCC6
chr10	50682035	0	G	ERCC6/PGBD3	770	ERCC6
chr10	50682101	0	C	ERCC6/PGBD3	708	ERCC6
chr10	50682127	1	C	ERCC6/PGBD3	766	ERCC6
chr10	50682215	0	A	ERCC6/PGBD3	1319	ERCC6
chr10	50682216	1	G	ERCC6/PGBD3	689	ERCC6
chr10	50682334	1	A	ERCC6/PGBD3	1312	ERCC6
chr10	50684220	0	G	ERCC6/PGBD3	451	ERCC6
chr10	50684316	0	T	ERCC6/PGBD3	479	ERCC6
chr10	50684320	1	C	ERCC6/PGBD3	558	ERCC6
chr10	50684434	1	C	ERCC6/PGBD3	485	ERCC6
chr10	50686374	0	C	ERCC6/PGBD3	1511	ERCC6
chr10	50686452	0	C	ERCC6/PGBD3	2152	ERCC6
chr10	50686480	1	C	ERCC6/PGBD3	1521	ERCC6
chr10	50686565	1	G	ERCC6/PGBD3	2203	ERCC6
chr10	50690672	0	T	ERCC6/PGBD3	1123	ERCC6
chr10	50690741	0	G	ERCC6/PGBD3	907	ERCC6
chr10	50690786	1	G	ERCC6/PGBD3	1134	ERCC6
chr10	50690800	0	G	ERCC6/PGBD3	958	ERCC6
chr10	50690851	1	T	ERCC6/PGBD3	971	ERCC6
chr10	50690900	0	G	ERCC6/PGBD3	2999	ERCC6
chr10	50690910	1	C	ERCC6/PGBD3	942	ERCC6
chr10	50691019	1	G	ERCC6/PGBD3	2980	ERCC6
chr10	50691306	0	T	ERCC6/PGBD3	1942	ERCC6
chr10	50691407	0	G	ERCC6/PGBD3	1945	ERCC6
chr10	50691424	1	G	ERCC6/PGBD3	1855	ERCC6
chr10	50691499	0	G	ERCC6/PGBD3	1113	ERCC6
chr10	50691527	1	T	ERCC6/PGBD3	1961	ERCC6
chr10	50691614	1	T	ERCC6/PGBD3	1117	ERCC6
chr10	50701133	0	A	ERCC6/PGBD3	1885	ERCC6
chr10	50701208	0	G	ERCC6/PGBD3	1287	ERCC6
chr10	50701252	1	T	ERCC6/PGBD3	1696	ERCC6
chr10	50701325	1	C	ERCC6/PGBD3	1371	ERCC6
chr10	50708529	0	C	ERCC6/PGBD3	1465	ERCC6
chr10	50708636	0	A	ERCC6/PGBD3	1911	ERCC6
chr10	50708638	1	G	ERCC6/PGBD3	1559	ERCC6
chr10	50708748	0	A	ERCC6/PGBD3	2473	ERCC6
chr10	50708753	1	A	ERCC6/PGBD3	1850	ERCC6
chr10	50708866	1	G	ERCC6/PGBD3	2512	ERCC6
chr10	50713909	0	G	ERCC6/PGBD3	2430	ERCC6
chr10	50714026	0	T	ERCC6/PGBD3	2249	ERCC6
chr10	50714027	1	C	ERCC6/PGBD3	2452	ERCC6
chr10	50714146	1	C	ERCC6/PGBD3	2363	ERCC6
chr10	50723337	0	G	ERCC6/PGBD3	1545	ERCC6
chr10	50723411	0	C	ERCC6/PGBD3	1434	ERCC6
chr10	50723452	1	T	ERCC6/PGBD3	1488	ERCC6
chr10	50723473	0	C	ERCC6/PGBD3	493	ERCC6
chr10	50723528	1	C	ERCC6/PGBD3	1401	ERCC6
chr10	50723581	0	T	ERCC6/PGBD3	1159	ERCC6
chr10	50723591	1	G	ERCC6/PGBD3	443	ERCC6
chr10	50723696	0	A	ERCC6/PGBD3	810	ERCC6
chr10	50723701	1	A	ERCC6/PGBD3	1072	ERCC6
chr10	50723798	0	C	ERCC6/PGBD3	531	ERCC6
chr10	50723809	1	T	ERCC6/PGBD3	829	ERCC6
chr10	50723868	0	C	ERCC6/PGBD3	647	ERCC6
chr10	50723909	1	C	ERCC6/PGBD3	527	ERCC6
chr10	50723929	0	C	ERCC6/PGBD3	614	ERCC6
chr10	50723957	1	G	ERCC6/PGBD3	680	ERCC6
chr10	50724034	0	C	ERCC6/PGBD3	488	ERCC6
chr10	50724038	1	C	ERCC6/PGBD3	643	ERCC6
chr10	50724128	0	C	ERCC6/PGBD3	468	ERCC6
chr10	50724146	1	G	ERCC6/PGBD3	478	ERCC6
chr10	50724240	0	A	ERCC6/PGBD3	540	ERCC6
chr10	50724241	1	A	ERCC6/PGBD3	398	ERCC6
chr10	50724291	0	G	ERCC6/PGBD3	683	ERCC6
chr10	50724357	1	G	ERCC6/PGBD3	466	ERCC6
chr10	50724408	0	G	ERCC6/PGBD3	916	ERCC6
chr10	50724409	1	C	ERCC6/PGBD3	535	ERCC6
chr10	50724481	0	G	ERCC6/PGBD3	324	ERCC6
chr10	50724522	1	A	ERCC6/PGBD3	913	ERCC6
chr10	50724566	0	G	ERCC6/PGBD3	636	ERCC6
chr10	50724568	1	C	ERCC6/PGBD3	327	ERCC6
chr10	50724644	0	G	ERCC6/PGBD3	798	ERCC6
chr10	50724685	1	A	ERCC6/PGBD3	563	ERCC6
chr10	50724750	0	G	ERCC6/PGBD3	5	ERCC6
chr10	50724751	1	G	ERCC6/PGBD3	870	ERCC6
chr10	50724791	0	C	ERCC6/PGBD3	828	ERCC6
chr10	50724867	1	T	ERCC6/PGBD3	558	ERCC6
chr10	50724889	0	G	ERCC6/PGBD3	794	ERCC6
chr10	50724908	1	C	ERCC6/PGBD3	816	ERCC6
chr10	50724994	0	G	ERCC6/PGBD3	1077	ERCC6
chr10	50725001	1	G	ERCC6/PGBD3	935	ERCC6
chr10	50725031	0	C	ERCC6/PGBD3	801	ERCC6
chr10	50725107	1	G	ERCC6/PGBD3	1137	ERCC6
chr10	50725131	0	T	ERCC6/PGBD3	988	ERCC6
chr10	50725144	1	C	ERCC6/PGBD3	884	ERCC6
chr10	50725245	1	G	ERCC6/PGBD3	1044	ERCC6
chr10	50732042	0	A	ERCC6/PGBD3	988	ERCC6
chr10	50732107	0	C	ERCC6/PGBD3	936	ERCC6
chr10	50732161	1	C	ERCC6/PGBD3	894	ERCC6
chr10	50732219	0	C	ERCC6/PGBD3	343	ERCC6
chr10	50732224	1	G	ERCC6/PGBD3	983	ERCC6
chr10	50732292	0	A	ERCC6/PGBD3	536	ERCC6
chr10	50732315	1	C	ERCC6/PGBD3	206	ERCC6
chr10	50732374	0	C	ERCC6/PGBD3	302	ERCC6
chr10	50732400	1	A	ERCC6/PGBD3	487	ERCC6
chr10	50732467	0	T	ERCC6/PGBD3	893	ERCC6
chr10	50732468	1	C	ERCC6/PGBD3	314	ERCC6
chr10	50732536	0	G	ERCC6/PGBD3	1248	ERCC6
chr10	50732579	1	T	ERCC6/PGBD3	834	ERCC6
chr10	50732614	0	G	ERCC6/PGBD3	535	ERCC6
chr10	50732655	1	T	ERCC6/PGBD3	1369	ERCC6
chr10	50732675	0	T	ERCC6/PGBD3	7	ERCC6
chr10	50732729	1	A	ERCC6/PGBD3	593	ERCC6
chr10	50732767	0	C	ERCC6/PGBD3	860	ERCC6
chr10	50732796	1	A	ERCC6/PGBD3	418	ERCC6
chr10	50732884	1	A	ERCC6/PGBD3	954	ERCC6
chr10	50736410	0	A	ERCC6/PGBD3	2235	ERCC6
chr10	50736495	0	T	ERCC6/PGBD3	938	ERCC6
chr10	50736529	1	G	ERCC6/PGBD3	2242	ERCC6
chr10	50736601	1	C	ERCC6/PGBD3	1023	ERCC6
chr10	50738723	0	T	ERCC6/PGBD3	63	ERCC6
chr10	50738801	0	T	ERCC6/PGBD3	1310	ERCC6
chr10	50738834	1	G	ERCC6/PGBD3	67	ERCC6
chr10	50738889	0	G	ERCC6/PGBD3	3	ERCC6
chr10	50738906	1	G	ERCC6/PGBD3	1435	ERCC6
chr10	50739003	1	G	ERCC6/PGBD3	1	ERCC6
chr10	50740548	0	T	ERCC6/PGBD3	551	ERCC6
chr10	50740620	0	T	ERCC6/PGBD3	444	ERCC6
chr10	50740666	1	A	ERCC6/PGBD3	381	ERCC6
chr10	50740669	0	G	ERCC6/PGBD3	437	ERCC6
chr10	50740712	1	T	ERCC6/PGBD3	221	ERCC6
chr10	50740742	0	A	ERCC6/PGBD3	851	ERCC6
chr10	50740777	1	A	ERCC6/PGBD3	399	ERCC6
chr10	50740788	0	T	ERCC6/PGBD3	804	ERCC6
chr10	50740864	1	A	ERCC6/PGBD3	891	ERCC6
chr10	50740873	0	G	ERCC6/PGBD3	817	ERCC6
chr10	50740902	1	C	ERCC6/PGBD3	1003	ERCC6
chr10	50740988	0	T	ERCC6/PGBD3	13	ERCC6
chr10	50740993	1	G	ERCC6/PGBD3	1040	ERCC6
chr10	50741102	1	G	ERCC6/PGBD3	75	ERCC6
chr10	69881165	0	A	MYPN	653	MYPN
chr10	69881275	0	G	MYPN	905	MYPN
chr10	69881282	1	C	MYPN	587	MYPN
chr10	69881389	0	C	MYPN	1000	MYPN
chr10	69881390	1	C	MYPN	772	MYPN
chr10	69881500	0	C	MYPN	251	MYPN
chr10	69881504	1	T	MYPN	1088	MYPN
chr10	69881588	0	C	MYPN	1431	MYPN
chr10	69881618	1	T	MYPN	210	MYPN
chr10	69881701	0	G	MYPN	825	MYPN
chr10	69881708	1	A	MYPN	1485	MYPN
chr10	69881817	0	A	MYPN	1046	MYPN
chr10	69881822	1	T	MYPN	900	MYPN
chr10	69881863	0	A	MYPN	350	MYPN
chr10	69881936	1	T	MYPN	1105	MYPN
chr10	69881972	0	G	MYPN	263	MYPN
chr10	69881979	1	G	MYPN	455	MYPN
chr10	69882069	0	G	MYPN	345	MYPN
chr10	69882078	1	A	MYPN	286	MYPN
chr10	69882167	1	C	MYPN	395	MYPN
chr10	69896387	0	A	MYPN	1218	MYPN
chr10	69896491	0	A	MYPN	0	MYPN
chr10	69896492	1	A	MYPN	1238	MYPN
chr10	69896602	1	T	MYPN	0	MYPN
chr10	69902665	0	C	MYPN	2148	MYPN
chr10	69902751	0	G	MYPN	925	MYPN
chr10	69902770	0	C	MYPN	1143	MYPN
chr10	69902782	1	G	MYPN	2160	MYPN
chr10	69902842	1	G	MYPN	1152	MYPN
chr10	69902859	0	G	MYPN	925	MYPN
chr10	69902883	1	A	MYPN	1091	MYPN
chr10	69902977	1	A	MYPN	934	MYPN
chr10	69905187	0	A	MYPN	1611	MYPN
chr10	69905268	0	A	MYPN	247	MYPN
chr10	69905301	1	T	MYPN	1618	MYPN
chr10	69905365	1	A	MYPN	254	MYPN
chr10	69908030	0	G	MYPN	451	MYPN
chr10	69908128	0	G	MYPN	607	MYPN
chr10	69908145	1	C	MYPN	454	MYPN
chr10	69908173	0	A	MYPN	247	MYPN
chr10	69908222	1	C	MYPN	427	MYPN
chr10	69908289	1	C	MYPN	246	MYPN
chr10	69909747	0	A	MYPN	1778	MYPN
chr10	69909844	0	C	MYPN	93	MYPN
chr10	69909851	1	G	MYPN	1700	MYPN
chr10	69909961	1	G	MYPN	84	MYPN
chr10	69918194	0	C	MYPN	2425	MYPN
chr10	69918265	0	C	MYPN	31	MYPN
chr10	69918309	1	C	MYPN	2342	MYPN
chr10	69918360	1	C	MYPN	29	MYPN
chr10	69921391	0	G	MYPN	1161	MYPN
chr10	69921464	0	C	MYPN	0	MYPN
chr10	69921503	1	G	MYPN	1024	MYPN
chr10	69921569	1	A	MYPN	2	MYPN
chr10	69925436	0	C	MYPN	1144	MYPN
chr10	69925504	0	C	MYPN	1106	MYPN
chr10	69925547	1	G	MYPN	1308	MYPN
chr10	69925612	1	G	MYPN	1222	MYPN
chr10	69925964	0	C	MYPN	608	MYPN
chr10	69926073	0	C	MYPN	715	MYPN
chr10	69926080	1	C	MYPN	635	MYPN
chr10	69926164	0	C	MYPN	738	MYPN
chr10	69926193	1	T	MYPN	592	MYPN
chr10	69926253	0	C	MYPN	390	MYPN
chr10	69926274	1	A	MYPN	516	MYPN
chr10	69926284	0	T	MYPN	1061	MYPN
chr10	69926338	1	G	MYPN	0	MYPN
chr10	69926381	0	C	MYPN	1081	MYPN
chr10	69926405	1	T	MYPN	1091	MYPN
chr10	69926496	1	T	MYPN	1206	MYPN
chr10	69933785	0	C	MYPN	1013	MYPN
chr10	69933874	0	C	MYPN	1033	MYPN
chr10	69933903	1	C	MYPN	910	MYPN
chr10	69933982	0	G	MYPN	694	MYPN
chr10	69933987	1	C	MYPN	1168	MYPN
chr10	69934088	0	T	MYPN	870	MYPN
chr10	69934093	1	C	MYPN	530	MYPN
chr10	69934184	0	T	MYPN	653	MYPN
chr10	69934187	1	A	MYPN	891	MYPN
chr10	69934294	0	T	MYPN	761	MYPN
chr10	69934306	1	T	MYPN	43	MYPN
chr10	69934409	0	T	MYPN	246	MYPN
chr10	69934416	1	A	MYPN	764	MYPN
chr10	69934522	1	C	MYPN	443	MYPN
chr10	69935017	0	C	MYPN	215	MYPN
chr10	69935077	0	C	MYPN	1721	MYPN
chr10	69935120	1	C	MYPN	331	MYPN
chr10	69935162	0	G	MYPN	1490	MYPN
chr10	69935190	1	C	MYPN	1551	MYPN
chr10	69935280	1	G	MYPN	1651	MYPN
chr10	69948620	0	C	MYPN	546	MYPN
chr10	69948723	0	G	MYPN	1901	MYPN
chr10	69948734	1	G	MYPN	530	MYPN
chr10	69948819	0	T	MYPN	1386	MYPN
chr10	69948830	1	G	MYPN	1868	MYPN
chr10	69948936	1	G	MYPN	1481	MYPN
chr10	69954079	0	A	MYPN	3004	MYPN
chr10	69954191	0	T	MYPN	2647	MYPN
chr10	69954194	1	G	MYPN	3	MYPN
chr10	69954309	1	A	MYPN	2661	MYPN
chr10	69955121	0	C	MYPN	2112	MYPN
chr10	69955235	0	T	MYPN	2282	MYPN
chr10	69955238	1	T	MYPN	2064	MYPN
chr10	69955349	1	G	MYPN	2287	MYPN
chr10	69957041	0	A	MYPN	2286	MYPN
chr10	69957129	0	A	MYPN	1972	MYPN
chr10	69957160	1	T	MYPN	2285	MYPN
chr10	69957244	0	C	MYPN	66	MYPN
chr10	69957250	1	C	MYPN	1935	MYPN
chr10	69957378	1	C	MYPN	66	MYPN
chr10	69959085	0	G	MYPN	1129	MYPN
chr10	69959187	0	T	MYPN	2114	MYPN
chr10	69959197	1	A	MYPN	1072	MYPN
chr10	69959287	0	A	MYPN	1303	MYPN
chr10	69959303	1	A	MYPN	2221	MYPN
chr10	69959405	1	C	MYPN	1319	MYPN
chr10	69961585	0	G	MYPN	2205	MYPN
chr10	69961627	0	C	MYPN	1519	MYPN
chr10	69961700	1	T	MYPN	2192	MYPN
chr10	69961710	0	G	MYPN	1265	MYPN
chr10	69961737	1	C	MYPN	1524	MYPN
chr10	69961825	1	G	MYPN	1375	MYPN
chr10	69966486	0	C	MYPN	2037	MYPN
chr10	69966567	0	C	MYPN	2013	MYPN
chr10	69966602	1	G	MYPN	2039	MYPN
chr10	69966686	1	A	MYPN	2009	MYPN
chr10	69970008	0	T	MYPN	1982	MYPN
chr10	69970112	0	C	MYPN	2481	MYPN
chr10	69970121	1	G	MYPN	2057	MYPN
chr10	69970217	0	G	MYPN	2505	MYPN
chr10	69970230	1	C	MYPN	2545	MYPN
chr10	69970329	1	G	MYPN	2511	MYPN
chr10	73577133	0	C	PSAP	1043	PSAP
chr10	73577210	0	A	PSAP	1321	PSAP
chr10	73577253	1	T	PSAP	1020	PSAP
chr10	73577331	1	T	PSAP	1276	PSAP
chr10	73578312	0	A	PSAP	519	PSAP
chr10	73578430	0	A	PSAP	1227	PSAP
chr10	73578433	1	T	PSAP	498	PSAP
chr10	73578542	1	T	PSAP	1313	PSAP
chr10	73578724	0	C	PSAP	274	PSAP
chr10	73578835	0	G	PSAP	765	PSAP
chr10	73578844	1	C	PSAP	0	PSAP
chr10	73578954	1	A	PSAP	991	PSAP
chr10	73579183	0	C	PSAP	1005	PSAP
chr10	73579268	0	G	PSAP	868	PSAP
chr10	73579303	1	C	PSAP	1029	PSAP
chr10	73579380	1	C	PSAP	3	PSAP
chr10	73579561	0	T	PSAP	663	PSAP
chr10	73579636	0	C	PSAP	773	PSAP
chr10	73579663	1	A	PSAP	660	PSAP
chr10	73579744	1	A	PSAP	784	PSAP
chr10	73579945	0	T	PSAP	428	PSAP
chr10	73580045	0	T	PSAP	1402	PSAP
chr10	73580067	1	T	PSAP	3316	PSAP
chr10	73580156	1	C	PSAP	1478	PSAP
chr10	73581595	0	G	PSAP	0	PSAP
chr10	73581673	0	T	PSAP	768	PSAP
chr10	73581717	1	T	PSAP	2410	PSAP
chr10	73581764	0	G	PSAP	1151	PSAP
chr10	73581780	1	A	PSAP	683	PSAP
chr10	73581870	1	T	PSAP	1166	PSAP
chr10	73583620	0	T	PSAP	2335	PSAP
chr10	73583739	1	A	PSAP	2329	PSAP
chr10	73585549	0	G	PSAP	1565	PSAP
chr10	73585636	0	G	PSAP	874	PSAP
chr10	73585666	1	C	PSAP	1591	PSAP
chr10	73585745	1	C	PSAP	870	PSAP
chr10	73587698	0	C	PSAP	1124	PSAP
chr10	73587774	0	G	PSAP	1354	PSAP
chr10	73587811	1	T	PSAP	1120	PSAP
chr10	73587869	0	T	PSAP	482	PSAP
chr10	73587872	1	C	PSAP	1348	PSAP
chr10	73587973	1	C	PSAP	488	PSAP
chr10	73588599	0	A	PSAP	1074	PSAP
chr10	73588690	0	T	PSAP	506	PSAP
chr10	73588719	1	A	PSAP	1120	PSAP
chr10	73588776	0	A	PSAP	873	PSAP
chr10	73588781	1	C	PSAP	407	PSAP
chr10	73588894	1	C	PSAP	951	PSAP
chr10	73590860	0	A	PSAP	1951	PSAP
chr10	73590940	0	G	PSAP	1560	PSAP
chr10	73590979	1	G	PSAP	1933	PSAP
chr10	73591056	1	G	PSAP	1566	PSAP
chr10	73591548	0	G	PSAP	1283	PSAP
chr10	73591653	0	T	PSAP	935	PSAP
chr10	73591664	1	C	PSAP	1247	PSAP
chr10	73591766	1	C	PSAP	1247	PSAP
chr10	73594079	0	G	PSAP	911	PSAP
chr10	73594154	0	T	PSAP	1156	PSAP
chr10	73594198	1	A	PSAP	926	PSAP
chr10	73594271	0	A	PSAP	1167	PSAP
chr10	73594272	1	A	PSAP	1122	PSAP
chr10	73594384	1	C	PSAP	1148	PSAP
chr11	2466611	0	A	KCNQ1.1	14	KCNQ1
chr11	2466670	0	C	KCNQ1.1	0	KCNQ1
chr11	2466705	1	A	KCNQ1.1	14	KCNQ1
chr11	2466746	1	A	KCNQ1.1	25	KCNQ1
chr11	2482855	0	T	KCNQ1.1	999	KCNQ1
chr11	2482968	1	A	KCNQ1.1	1177	KCNQ1
chr11	2549115	0	G	KCNQ1.1	2071	KCNQ1
chr11	2549169	0	T	KCNQ1.1	1249	KCNQ1
chr11	2549237	1	C	KCNQ1.1	2071	KCNQ1
chr11	2549289	1	C	KCNQ1.1	1333	KCNQ1
chr11	2591805	0	A	KCNQ1.1	1197	KCNQ1
chr11	2591862	0	T	KCNQ1.1	533	KCNQ1
chr11	2591880	0	T	KCNQ1.1	1227	KCNQ1
chr11	2591927	1	A	KCNQ1.1	1169	KCNQ1
chr11	2591978	1	A	KCNQ1.1	518	KCNQ1
chr11	2592022	1	T	KCNQ1.1	1373	KCNQ1
chr11	2592494	0	T	KCNQ1.1	2134	KCNQ1
chr11	2592638	1	G	KCNQ1.1	2104	KCNQ1
chr11	2593272	0	T	KCNQ1.1	1076	KCNQ1
chr11	2593418	1	C	KCNQ1.1	1083	KCNQ1
chr11	2593957	0	C	KCNQ1.1	1043	KCNQ1
chr11	2594065	0	T	KCNQ1.1	3	KCNQ1
chr11	2594094	1	T	KCNQ1.1	1025	KCNQ1
chr11	2594099	0	C	KCNQ1.1	1027	KCNQ1
chr11	2594131	1	T	KCNQ1.1	148	KCNQ1
chr11	2594191	0	A	KCNQ1.1	570	KCNQ1
chr11	2594217	1	G	KCNQ1.1	1018	KCNQ1
chr11	2594295	1	T	KCNQ1.1	553	KCNQ1
chr11	2604595	0	T	KCNQ1.1	1462	KCNQ1
chr11	2604675	0	C	KCNQ1.1	0	KCNQ1
chr11	2604719	1	A	KCNQ1.1	1465	KCNQ1
chr11	2604754	0	C	KCNQ1.1	1600	KCNQ1
chr11	2604757	1	C	KCNQ1.1	1	KCNQ1
chr11	2604873	1	A	KCNQ1.1	1597	KCNQ1
chr11	2606382	0	G	KCNQ1.1	1515	KCNQ1
chr11	2606437	0	C	KCNQ1.1	1270	KCNQ1
chr11	2606498	1	C	KCNQ1.1	1525	KCNQ1
chr11	2606559	1	G	KCNQ1.1	1084	KCNQ1
chr11	2608746	0	G	KCNQ1.1	317	KCNQ1
chr11	2608817	0	T	KCNQ1.1	558	KCNQ1
chr11	2608847	1	G	KCNQ1.1	303	KCNQ1
chr11	2608892	0	A	KCNQ1.1	1060	KCNQ1
chr11	2608911	1	A	KCNQ1.1	552	KCNQ1
chr11	2609014	1	G	KCNQ1.1	1066	KCNQ1
chr11	2609920	0	A	KCNQ1.1	0	KCNQ1
chr11	2609975	0	C	KCNQ1.1	1218	KCNQ1
chr11	2609992	1	G	KCNQ1.1	466	KCNQ1
chr11	2610064	0	T	KCNQ1.1	1112	KCNQ1
chr11	2610074	1	T	KCNQ1.1	1197	KCNQ1
chr11	2610184	1	T	KCNQ1.1	1109	KCNQ1
chr11	2683088	0	A	KCNQ1.1	25	KCNQ1
chr11	2683193	0	A	KCNQ1.1	2162	KCNQ1
chr11	2683206	1	C	KCNQ1.1	21	KCNQ1
chr11	2683311	0	A	KCNQ1.1	474	KCNQ1
chr11	2683313	1	T	KCNQ1.1	2247	KCNQ1
chr11	2683409	1	G	KCNQ1.1	484	KCNQ1
chr11	2789986	0	T	KCNQ1.2	1138	KCNQ1
chr11	2790055	0	T	KCNQ1.2	510	KCNQ1
chr11	2790108	1	A	KCNQ1.2	1238	KCNQ1
chr11	2790128	0	T	KCNQ1.2	411	KCNQ1
chr11	2790143	1	A	KCNQ1.2	1	KCNQ1
chr11	2790239	1	A	KCNQ1.2	540	KCNQ1
chr11	2797168	0	T	KCNQ1.2	512	KCNQ1
chr11	2797260	0	T	KCNQ1.2	403	KCNQ1
chr11	2797265	1	A	KCNQ1.2	471	KCNQ1
chr11	2797384	1	C	KCNQ1.2	474	KCNQ1
chr11	2798165	0	T	KCNQ1.2	1054	KCNQ1
chr11	2798261	0	A	KCNQ1.2	1358	KCNQ1
chr11	2798272	1	T	KCNQ1.2	1061	KCNQ1
chr11	2798380	1	G	KCNQ1.2	0	KCNQ1
chr11	2799183	0	T	KCNQ1.2	165	KCNQ1
chr11	2799259	0	G	KCNQ1.2	224	KCNQ1
chr11	2799262	1	G	KCNQ1.2	168	KCNQ1
chr11	2799349	1	G	KCNQ1.2	333	KCNQ1
chr11	2868973	0	T	KCNQ1.2	145	KCNQ1
chr11	2869040	1	T	KCNQ1.2	152	KCNQ1
chr11	2869160	0	T	KCNQ1.2	491	KCNQ1
chr11	2869302	1	T	KCNQ1.2	529	KCNQ1
chr13	28578153	0	G	FLT3	2012	FLT3
chr13	28578251	0	G	FLT3	1454	FLT3
chr13	28578272	1	G	FLT3	1971	FLT3
chr13	28578364	1	T	FLT3	1441	FLT3
chr13	28588520	0	G	FLT3	574	FLT3
chr13	28588605	0	G	FLT3	1595	FLT3
[truncated: 1,566 more rows]
