# Supplementary material for: Quantitative analysis of differences in copy numbers using read depth obtained from PCR-enriched samples and controls
Source: BMC Bioinformatics. 2015 Jan 28;16:17. doi: 10.1186/s12859-014-0428-5 (PMC4384318; doi:10.1186/s12859-014-0428-5)
Supplement: Additional file 2 — Primer read depth raw data. This archive (zip) contains one tab-separated text file (tsv) per sequencing run and sample. Each file name is composed of the run id and sample name. The column definitions are: chromosome, position, direction, reference base, cluster name, depth and original gene name. [file 12859_2014_428_MOESM2_ESM.zip › M62_NA14164.tsv]

chr1	5923229	0	A	NPHP4	3	NPHP4
chr1	5923335	0	A	NPHP4	511	NPHP4
chr1	5923341	1	T	NPHP4	1352	NPHP4
chr1	5923429	0	A	NPHP4	1013	NPHP4
chr1	5923440	1	A	NPHP4	562	NPHP4
chr1	5923549	1	A	NPHP4	1135	NPHP4
chr1	5923905	0	T	NPHP4	1487	NPHP4
chr1	5923969	0	A	NPHP4	872	NPHP4
chr1	5924027	1	G	NPHP4	1444	NPHP4
chr1	5924046	0	C	NPHP4	1113	NPHP4
chr1	5924083	1	A	NPHP4	862	NPHP4
chr1	5924163	1	A	NPHP4	1148	NPHP4
chr1	5924358	0	G	NPHP4	661	NPHP4
chr1	5924398	0	C	NPHP4	1096	NPHP4
chr1	5924476	1	G	NPHP4	556	NPHP4
chr1	5924492	0	C	NPHP4	375	NPHP4
chr1	5924522	1	A	NPHP4	1159	NPHP4
chr1	5924614	1	C	NPHP4	361	NPHP4
chr1	5925096	0	T	NPHP4	857	NPHP4
chr1	5925166	0	A	NPHP4	1130	NPHP4
chr1	5925196	1	A	NPHP4	911	NPHP4
chr1	5925210	0	C	NPHP4	658	NPHP4
chr1	5925289	1	A	NPHP4	1126	NPHP4
chr1	5925329	1	G	NPHP4	652	NPHP4
chr1	5926362	0	C	NPHP4	1570	NPHP4
chr1	5926431	0	A	NPHP4	797	NPHP4
chr1	5926484	1	A	NPHP4	1554	NPHP4
chr1	5926500	0	C	NPHP4	561	NPHP4
chr1	5926524	1	A	NPHP4	860	NPHP4
chr1	5926592	1	C	NPHP4	555	NPHP4
chr1	5927055	0	G	NPHP4	512	NPHP4
chr1	5927090	0	C	NPHP4	713	NPHP4
chr1	5927150	1	C	NPHP4	604	NPHP4
chr1	5927197	1	A	NPHP4	709	NPHP4
chr1	5927755	0	G	NPHP4	886	NPHP4
chr1	5927842	0	G	NPHP4	1292	NPHP4
chr1	5927860	1	G	NPHP4	963	NPHP4
chr1	5927877	0	T	NPHP4	1074	NPHP4
chr1	5927952	1	A	NPHP4	1332	NPHP4
chr1	5927997	1	C	NPHP4	1063	NPHP4
chr1	5933291	0	T	NPHP4	17	NPHP4
chr1	5933354	0	C	NPHP4	1149	NPHP4
chr1	5933408	1	A	NPHP4	13	NPHP4
chr1	5933461	1	T	NPHP4	1148	NPHP4
chr1	5934471	0	T	NPHP4	30	NPHP4
chr1	5934513	0	T	NPHP4	688	NPHP4
chr1	5934563	1	T	NPHP4	27	NPHP4
chr1	5934569	0	A	NPHP4	811	NPHP4
chr1	5934636	1	G	NPHP4	725	NPHP4
chr1	5934650	0	C	NPHP4	386	NPHP4
chr1	5934682	1	T	NPHP4	826	NPHP4
chr1	5934748	1	A	NPHP4	364	NPHP4
chr1	5934833	0	G	NPHP4	2231	NPHP4
chr1	5934937	0	A	NPHP4	0	NPHP4
chr1	5934952	1	A	NPHP4	2249	NPHP4
chr1	5934981	0	G	NPHP4	1206	NPHP4
chr1	5935004	1	C	NPHP4	243	NPHP4
chr1	5935120	1	T	NPHP4	1124	NPHP4
chr1	5935125	0	G	NPHP4	812	NPHP4
chr1	5935248	1	T	NPHP4	875	NPHP4
chr1	5937107	0	G	NPHP4	1399	NPHP4
chr1	5937152	0	C	NPHP4	1354	NPHP4
chr1	5937205	1	A	NPHP4	1349	NPHP4
chr1	5937228	0	A	NPHP4	928	NPHP4
chr1	5937295	1	A	NPHP4	1183	NPHP4
chr1	5937299	0	G	NPHP4	218	NPHP4
chr1	5937351	1	G	NPHP4	1027	NPHP4
chr1	5937397	1	G	NPHP4	155	NPHP4
chr1	5940172	0	A	NPHP4	1464	NPHP4
chr1	5940277	0	C	NPHP4	1731	NPHP4
chr1	5940281	1	T	NPHP4	1445	NPHP4
chr1	5940386	1	C	NPHP4	1749	NPHP4
chr1	5947263	0	T	NPHP4	564	NPHP4
chr1	5947330	0	G	NPHP4	1795	NPHP4
chr1	5947378	1	T	NPHP4	589	NPHP4
chr1	5947448	0	T	NPHP4	638	NPHP4
chr1	5947452	1	C	NPHP4	1779	NPHP4
chr1	5947477	0	T	NPHP4	1476	NPHP4
chr1	5947534	1	A	NPHP4	0	NPHP4
chr1	5947617	1	A	NPHP4	1467	NPHP4
chr1	5950883	0	A	NPHP4	484	NPHP4
chr1	5950939	0	C	NPHP4	754	NPHP4
chr1	5950985	1	A	NPHP4	496	NPHP4
chr1	5951049	0	C	NPHP4	928	NPHP4
chr1	5951061	1	A	NPHP4	848	NPHP4
chr1	5951167	1	T	NPHP4	1008	NPHP4
chr1	5964655	0	T	NPHP4	1036	NPHP4
chr1	5964725	0	G	NPHP4	396	NPHP4
chr1	5964794	1	G	NPHP4	1034	NPHP4
chr1	5964812	0	A	NPHP4	1527	NPHP4
chr1	5964839	1	A	NPHP4	442	NPHP4
chr1	5964932	1	G	NPHP4	1496	NPHP4
chr1	5965326	0	G	NPHP4	837	NPHP4
chr1	5965374	0	G	NPHP4	368	NPHP4
chr1	5965416	1	G	NPHP4	692	NPHP4
chr1	5965434	0	G	NPHP4	923	NPHP4
chr1	5965464	1	G	NPHP4	379	NPHP4
chr1	5965476	0	C	NPHP4	569	NPHP4
chr1	5965553	1	A	NPHP4	955	NPHP4
chr1	5965592	1	A	NPHP4	785	NPHP4
chr1	5965641	0	C	NPHP4	680	NPHP4
chr1	5965716	0	A	NPHP4	445	NPHP4
chr1	5965745	1	C	NPHP4	819	NPHP4
chr1	5965821	0	C	NPHP4	557	NPHP4
chr1	5965839	1	T	NPHP4	355	NPHP4
chr1	5965929	1	C	NPHP4	538	NPHP4
chr1	5967139	0	T	NPHP4	1849	NPHP4
chr1	5967279	0	A	NPHP4	165	NPHP4
chr1	5967280	1	C	NPHP4	1691	NPHP4
chr1	5967346	1	A	NPHP4	169	NPHP4
chr1	5969187	0	G	NPHP4	1454	NPHP4
chr1	5969305	1	A	NPHP4	1583	NPHP4
chr1	5987662	0	T	NPHP4	487	NPHP4
chr1	5987737	0	A	NPHP4	2634	NPHP4
chr1	5987786	1	A	NPHP4	499	NPHP4
chr1	5987800	0	G	NPHP4	1068	NPHP4
chr1	5987861	1	G	NPHP4	2637	NPHP4
chr1	5987897	1	C	NPHP4	737	NPHP4
chr1	5993123	0	C	NPHP4	1446	NPHP4
chr1	5993189	0	A	NPHP4	480	NPHP4
chr1	5993237	1	C	NPHP4	1413	NPHP4
chr1	5993250	0	C	NPHP4	1337	NPHP4
chr1	5993304	1	G	NPHP4	623	NPHP4
chr1	5993309	0	A	NPHP4	1552	NPHP4
chr1	5993370	1	A	NPHP4	1181	NPHP4
chr1	5993432	1	A	NPHP4	1244	NPHP4
chr1	6007100	0	A	NPHP4	1453	NPHP4
chr1	6007202	0	C	NPHP4	961	NPHP4
chr1	6007210	1	A	NPHP4	1340	NPHP4
chr1	6007305	0	C	NPHP4	1829	NPHP4
chr1	6007310	1	C	NPHP4	836	NPHP4
chr1	6007428	1	T	NPHP4	1812	NPHP4
chr1	6008067	0	A	NPHP4	1952	NPHP4
chr1	6008164	0	A	NPHP4	1869	NPHP4
chr1	6008189	1	A	NPHP4	1966	NPHP4
chr1	6008245	0	T	NPHP4	713	NPHP4
chr1	6008307	1	C	NPHP4	1856	NPHP4
chr1	6008351	1	G	NPHP4	708	NPHP4
chr1	6012757	0	C	NPHP4	932	NPHP4
chr1	6012814	0	C	NPHP4	1479	NPHP4
chr1	6012858	1	T	NPHP4	800	NPHP4
chr1	6012932	1	G	NPHP4	1485	NPHP4
chr1	6021795	0	T	NPHP4	1586	NPHP4
chr1	6021875	0	G	NPHP4	1745	NPHP4
chr1	6021911	1	G	NPHP4	1459	NPHP4
chr1	6021989	0	T	NPHP4	1110	NPHP4
chr1	6021993	1	G	NPHP4	0	NPHP4
chr1	6022097	1	A	NPHP4	1020	NPHP4
chr1	6027331	0	T	NPHP4	1492	NPHP4
chr1	6027444	1	A	NPHP4	1499	NPHP4
chr1	6029048	0	C	NPHP4	2684	NPHP4
chr1	6029162	0	G	NPHP4	2060	NPHP4
chr1	6029163	1	C	NPHP4	2689	NPHP4
chr1	6029224	0	T	NPHP4	1203	NPHP4
chr1	6029280	1	C	NPHP4	2043	NPHP4
chr1	6029344	1	G	NPHP4	1279	NPHP4
chr1	6038340	0	A	NPHP4	870	NPHP4
chr1	6038452	0	C	NPHP4	288	NPHP4
chr1	6038457	1	A	NPHP4	882	NPHP4
chr1	6038570	1	C	NPHP4	287	NPHP4
chr1	6046192	0	T	NPHP4	1784	NPHP4
chr1	6046262	0	C	NPHP4	1545	NPHP4
chr1	6046311	1	A	NPHP4	1749	NPHP4
chr1	6046382	1	G	NPHP4	1632	NPHP4
chr2	29416015	0	G	ALK	689	ALK
chr2	29416121	0	C	ALK	440	ALK
chr2	29416133	1	G	ALK	690	ALK
chr2	29416210	0	A	ALK	601	ALK
chr2	29416222	1	G	ALK	338	ALK
chr2	29416265	0	G	ALK	768	ALK
chr2	29416331	1	A	ALK	456	ALK
chr2	29416343	0	C	ALK	432	ALK
chr2	29416374	1	G	ALK	657	ALK
chr2	29416450	0	G	ALK	572	ALK
chr2	29416461	1	T	ALK	434	ALK
chr2	29416567	0	A	ALK	60	ALK
chr2	29416571	1	A	ALK	560	ALK
chr2	29416595	0	G	ALK	890	ALK
chr2	29416669	1	T	ALK	119	ALK
chr2	29416676	0	A	ALK	147	ALK
chr2	29416716	1	C	ALK	1004	ALK
chr2	29416765	0	A	ALK	918	ALK
chr2	29416773	1	T	ALK	227	ALK
chr2	29416874	1	A	ALK	926	ALK
chr2	29419590	0	T	ALK	1442	ALK
chr2	29419698	0	G	ALK	1248	ALK
chr2	29419705	1	G	ALK	1267	ALK
chr2	29419811	1	A	ALK	1251	ALK
chr2	29420348	0	T	ALK	2481	ALK
chr2	29420461	0	C	ALK	1077	ALK
chr2	29420468	1	A	ALK	2466	ALK
chr2	29420539	0	G	ALK	848	ALK
chr2	29420554	1	A	ALK	1079	ALK
chr2	29420650	1	A	ALK	843	ALK
chr2	29430015	0	T	ALK	1435	ALK
chr2	29430107	0	T	ALK	2047	ALK
chr2	29430126	1	A	ALK	1379	ALK
chr2	29430216	1	A	ALK	2159	ALK
chr2	29432564	0	T	ALK	1603	ALK
chr2	29432653	0	T	ALK	729	ALK
chr2	29432685	1	A	ALK	1556	ALK
chr2	29432728	0	T	ALK	3124	ALK
chr2	29432741	1	G	ALK	9	ALK
chr2	29432841	1	T	ALK	3135	ALK
chr2	29436760	0	T	ALK	2475	ALK
chr2	29436874	0	A	ALK	1678	ALK
chr2	29436877	1	T	ALK	2469	ALK
chr2	29436994	1	G	ALK	1682	ALK
chr2	29443547	0	G	ALK	1984	ALK
chr2	29443611	0	T	ALK	1658	ALK
chr2	29443668	1	A	ALK	2000	ALK
chr2	29443732	1	T	ALK	1657	ALK
chr2	29445156	0	G	ALK	0	ALK
chr2	29445242	0	T	ALK	644	ALK
chr2	29445248	1	C	ALK	609	ALK
chr2	29445327	0	T	ALK	944	ALK
chr2	29445361	1	T	ALK	811	ALK
chr2	29445388	0	C	ALK	871	ALK
chr2	29445429	1	A	ALK	964	ALK
chr2	29445507	1	C	ALK	797	ALK
chr2	29446167	0	A	ALK	988	ALK
chr2	29446223	0	T	ALK	0	ALK
chr2	29446267	0	G	ALK	1126	ALK
chr2	29446287	1	G	ALK	995	ALK
chr2	29446331	1	T	ALK	769	ALK
chr2	29446339	0	A	ALK	1604	ALK
chr2	29446390	1	G	ALK	1	ALK
chr2	29446458	1	C	ALK	1614	ALK
chr2	29448273	0	A	ALK	1253	ALK
chr2	29448332	0	A	ALK	0	ALK
chr2	29448383	1	A	ALK	1246	ALK
chr2	29448452	1	G	ALK	1045	ALK
chr2	29449753	0	G	ALK	1244	ALK
chr2	29449848	0	T	ALK	609	ALK
chr2	29449873	1	T	ALK	1225	ALK
chr2	29449888	0	G	ALK	202	ALK
chr2	29449942	1	T	ALK	586	ALK
chr2	29450004	1	C	ALK	216	ALK
chr2	29450414	0	G	ALK	5	ALK
chr2	29450441	0	T	ALK	925	ALK
chr2	29450498	0	C	ALK	1317	ALK
chr2	29450513	1	G	ALK	1337	ALK
chr2	29450552	1	C	ALK	971	ALK
chr2	29450621	1	G	ALK	1294	ALK
chr2	29451711	0	C	ALK	35	ALK
chr2	29451759	0	C	ALK	40	ALK
chr2	29451829	1	C	ALK	33	ALK
chr2	29451885	0	T	ALK	562	ALK
chr2	29451892	1	C	ALK	39	ALK
chr2	29451974	1	G	ALK	765	ALK
chr2	29455093	0	C	ALK	1476	ALK
chr2	29455199	0	A	ALK	1673	ALK
chr2	29455210	1	G	ALK	1508	ALK
chr2	29455248	0	T	ALK	3	ALK
chr2	29455311	1	T	ALK	1593	ALK
chr2	29455389	1	T	ALK	2335	ALK
chr2	29456410	0	A	ALK	8	ALK
chr2	29456508	0	C	ALK	1927	ALK
chr2	29456531	1	C	ALK	2058	ALK
chr2	29456613	1	C	ALK	1919	ALK
chr2	29462479	0	T	ALK	1961	ALK
chr2	29462593	0	T	ALK	1153	ALK
chr2	29462601	1	T	ALK	1944	ALK
chr2	29462658	0	T	ALK	2041	ALK
chr2	29462706	1	G	ALK	1383	ALK
chr2	29462779	1	C	ALK	2057	ALK
chr2	29473931	0	G	ALK	833	ALK
chr2	29474018	0	G	ALK	1933	ALK
chr2	29474055	1	T	ALK	902	ALK
chr2	29474130	0	T	ALK	21	ALK
chr2	29474132	1	A	ALK	1782	ALK
chr2	29474232	1	A	ALK	18	ALK
chr2	29497904	0	C	ALK	1878	ALK
chr2	29498006	0	C	ALK	2330	ALK
chr2	29498017	1	C	ALK	1882	ALK
chr2	29498124	1	T	ALK	2358	ALK
chr2	29498193	0	A	ALK	1071	ALK
chr2	29498298	0	T	ALK	2207	ALK
chr2	29498299	1	A	ALK	0	ALK
chr2	29498419	1	A	ALK	2018	ALK
chr2	29519730	0	T	ALK	1350	ALK
chr2	29519814	0	G	ALK	1063	ALK
chr2	29519846	1	C	ALK	1542	ALK
chr2	29519875	0	A	ALK	10	ALK
chr2	29519933	1	C	ALK	1078	ALK
chr2	29519990	1	C	ALK	2147	ALK
chr2	29541128	0	T	ALK	958	ALK
chr2	29541212	0	G	ALK	1497	ALK
chr2	29541247	1	T	ALK	954	ALK
chr2	29541331	1	C	ALK	1323	ALK
chr2	29543584	0	G	ALK	1215	ALK
chr2	29543655	0	A	ALK	373	ALK
chr2	29543703	1	C	ALK	1209	ALK
chr2	29543773	1	A	ALK	357	ALK
chr2	29551137	0	C	ALK	1543	ALK
chr2	29551235	0	T	ALK	1156	ALK
chr2	29551259	1	G	ALK	1538	ALK
chr2	29551330	0	T	ALK	48	ALK
chr2	29551342	1	A	ALK	1078	ALK
chr2	29551443	1	A	ALK	50	ALK
chr2	29606563	0	C	ALK	786	ALK
chr2	29606667	0	C	ALK	2723	ALK
chr2	29606679	1	G	ALK	683	ALK
chr2	29606785	1	T	ALK	2703	ALK
chr2	29754741	0	C	ALK	1204	ALK
chr2	29754818	0	T	ALK	1208	ALK
chr2	29754850	1	A	ALK	1254	ALK
chr2	29754934	0	A	ALK	1890	ALK
chr2	29754937	1	A	ALK	875	ALK
chr2	29755054	1	T	ALK	1963	ALK
chr2	29917634	0	A	ALK	1254	ALK
chr2	29917742	0	G	ALK	2302	ALK
chr2	29917753	1	A	ALK	1081	ALK
chr2	29917826	0	T	ALK	791	ALK
chr2	29917863	1	C	ALK	2298	ALK
chr2	29917921	1	C	ALK	792	ALK
chr2	29940373	0	C	ALK	2061	ALK
chr2	29940481	0	T	ALK	1445	ALK
chr2	29940484	1	C	ALK	1944	ALK
chr2	29940587	1	A	ALK	1386	ALK
chr2	30142816	0	T	ALK	1215	ALK
chr2	30142877	0	A	ALK	647	ALK
chr2	30142949	0	T	ALK	0	ALK
chr2	30142957	1	A	ALK	1244	ALK
chr2	30142999	1	C	ALK	665	ALK
chr2	30143003	0	T	ALK	30	ALK
chr2	30143018	1	G	ALK	160	ALK
chr2	30143143	1	T	ALK	25	ALK
chr2	47600571	0	T	EPCAM	923	EPCAM
chr2	47600663	0	C	EPCAM	200	EPCAM
chr2	47600683	1	C	EPCAM	847	EPCAM
chr2	47600768	1	G	EPCAM	130	EPCAM
chr2	47600875	0	G	EPCAM	545	EPCAM
chr2	47600938	0	C	EPCAM	766	EPCAM
chr2	47600964	1	G	EPCAM	544	EPCAM
chr2	47601038	0	T	EPCAM	823	EPCAM
chr2	47601042	1	C	EPCAM	960	EPCAM
chr2	47601151	0	A	EPCAM	855	EPCAM
chr2	47601160	1	T	EPCAM	824	EPCAM
chr2	47601266	1	T	EPCAM	840	EPCAM
chr2	47602339	0	T	EPCAM	110	EPCAM
chr2	47602389	0	C	EPCAM	1215	EPCAM
chr2	47602445	1	G	EPCAM	128	EPCAM
chr2	47602488	1	C	EPCAM	1235	EPCAM
chr2	47604086	0	A	EPCAM	1890	EPCAM
chr2	47604173	0	C	EPCAM	1122	EPCAM
chr2	47604202	1	A	EPCAM	1905	EPCAM
chr2	47604290	1	T	EPCAM	1285	EPCAM
chr2	47606015	0	G	EPCAM	6	EPCAM
chr2	47606112	0	T	EPCAM	85	EPCAM
chr2	47606118	1	T	EPCAM	1	EPCAM
chr2	47606224	1	A	EPCAM	87	EPCAM
chr2	47606866	0	T	EPCAM	1931	EPCAM
chr2	47606960	0	G	EPCAM	2981	EPCAM
chr2	47606979	1	T	EPCAM	1898	EPCAM
chr2	47607041	0	T	EPCAM	654	EPCAM
chr2	47607079	1	A	EPCAM	2970	EPCAM
chr2	47607161	1	A	EPCAM	686	EPCAM
chr2	47612282	0	A	EPCAM	1908	EPCAM
chr2	47612393	1	C	EPCAM	1964	EPCAM
chr2	47613668	0	A	EPCAM	0	EPCAM
chr2	47613727	0	A	EPCAM	593	EPCAM
chr2	47613767	1	G	EPCAM	0	EPCAM
chr2	47613839	1	A	EPCAM	627	EPCAM
chr3	100432492	0	C	TFG	916	TFG
chr3	100432552	0	G	TFG	803	TFG
chr3	100432570	0	A	TFG	643	TFG
chr3	100432586	1	G	TFG	1018	TFG
chr3	100432638	1	G	TFG	798	TFG
chr3	100432664	1	A	TFG	605	TFG
chr3	100432675	0	T	TFG	689	TFG
chr3	100432811	1	C	TFG	685	TFG
chr3	100438720	0	A	TFG	7	TFG
chr3	100438858	1	C	TFG	2	TFG
chr3	100438869	0	C	TFG	1	TFG
chr3	100438982	1	C	TFG	9	TFG
chr3	100447567	0	C	TFG	1243	TFG
chr3	100447658	0	A	TFG	950	TFG
chr3	100447681	1	T	TFG	1274	TFG
chr3	100447778	1	T	TFG	1151	TFG
chr3	100451298	0	A	TFG	1421	TFG
chr3	100451415	0	T	TFG	2021	TFG
chr3	100451416	1	T	TFG	1615	TFG
chr3	100451510	0	G	TFG	1578	TFG
chr3	100451532	1	A	TFG	2092	TFG
chr3	100451626	1	A	TFG	1602	TFG
chr3	100455395	0	A	TFG	2330	TFG
chr3	100455458	0	C	TFG	2623	TFG
chr3	100455515	1	C	TFG	2310	TFG
chr3	100455530	0	G	TFG	16	TFG
chr3	100455575	1	A	TFG	2616	TFG
chr3	100455648	1	G	TFG	1490	TFG
chr3	100463645	0	T	TFG	1383	TFG
chr3	100463692	0	A	TFG	888	TFG
chr3	100463765	1	T	TFG	0	TFG
chr3	100463790	1	A	TFG	929	TFG
chr3	100466928	0	C	TFG	444	TFG
chr3	100466997	0	C	TFG	1399	TFG
chr3	100467026	1	C	TFG	432	TFG
chr3	100467092	0	A	TFG	1525	TFG
chr3	100467096	1	T	TFG	1161	TFG
chr3	100467201	0	T	TFG	1448	TFG
chr3	100467209	1	A	TFG	1900	TFG
chr3	100467283	0	A	TFG	564	TFG
chr3	100467307	1	A	TFG	1445	TFG
chr3	100467399	1	T	TFG	638	TFG
chr3	142985490	0	A	SLC9A9	2715	SLC9A9
chr3	142985580	0	C	SLC9A9	1796	SLC9A9
chr3	142985608	1	T	SLC9A9	2756	SLC9A9
chr3	142985668	0	A	SLC9A9	1432	SLC9A9
chr3	142985700	1	T	SLC9A9	1835	SLC9A9
chr3	142985776	0	T	SLC9A9	2598	SLC9A9
chr3	142985786	1	A	SLC9A9	1437	SLC9A9
chr3	142985896	1	C	SLC9A9	2766	SLC9A9
chr3	142987693	0	C	SLC9A9	1383	SLC9A9
chr3	142987740	0	G	SLC9A9	1835	SLC9A9
chr3	142987815	1	T	SLC9A9	1614	SLC9A9
chr3	142987850	1	C	SLC9A9	1823	SLC9A9
chr3	143082305	0	A	SLC9A9	868	SLC9A9
chr3	143082385	0	T	SLC9A9	4	SLC9A9
chr3	143082425	1	A	SLC9A9	898	SLC9A9
chr3	143082521	1	T	SLC9A9	1	SLC9A9
chr3	143100832	0	A	SLC9A9	1485	SLC9A9
chr3	143100945	0	T	SLC9A9	2779	SLC9A9
chr3	143100951	1	C	SLC9A9	1634	SLC9A9
chr3	143101061	1	G	SLC9A9	2756	SLC9A9
chr3	143185800	0	G	SLC9A9	2032	SLC9A9
chr3	143185867	0	G	SLC9A9	1906	SLC9A9
chr3	143185906	1	G	SLC9A9	2041	SLC9A9
chr3	143185969	0	A	SLC9A9	1043	SLC9A9
chr3	143185973	1	G	SLC9A9	1914	SLC9A9
chr3	143186085	1	T	SLC9A9	1038	SLC9A9
chr3	143212463	0	A	SLC9A9	1695	SLC9A9
chr3	143212561	0	A	SLC9A9	2541	SLC9A9
chr3	143212569	1	G	SLC9A9	1726	SLC9A9
chr3	143212680	1	T	SLC9A9	2489	SLC9A9
chr3	143214149	0	A	SLC9A9	1483	SLC9A9
chr3	143214233	0	C	SLC9A9	1815	SLC9A9
chr3	143214246	1	A	SLC9A9	1476	SLC9A9
chr3	143214348	1	A	SLC9A9	1900	SLC9A9
chr3	143271160	0	C	SLC9A9	960	SLC9A9
chr3	143271262	0	G	SLC9A9	542	SLC9A9
chr3	143271266	1	C	SLC9A9	958	SLC9A9
chr3	143271346	1	C	SLC9A9	640	SLC9A9
chr3	143292902	0	A	SLC9A9	2271	SLC9A9
chr3	143292973	0	A	SLC9A9	1988	SLC9A9
chr3	143293019	1	T	SLC9A9	2096	SLC9A9
chr3	143293085	1	T	SLC9A9	1783	SLC9A9
chr3	143297405	0	T	SLC9A9	1142	SLC9A9
chr3	143297503	0	T	SLC9A9	2791	SLC9A9
chr3	143297527	1	G	SLC9A9	0	SLC9A9
chr3	143297621	1	A	SLC9A9	2834	SLC9A9
chr3	143371024	0	C	SLC9A9	859	SLC9A9
chr3	143371117	0	T	SLC9A9	523	SLC9A9
chr3	143371126	1	C	SLC9A9	697	SLC9A9
chr3	143371230	1	T	SLC9A9	540	SLC9A9
chr3	143411962	0	G	SLC9A9	286	SLC9A9
chr3	143412042	0	G	SLC9A9	287	SLC9A9
chr3	143412074	1	G	SLC9A9	294	SLC9A9
chr3	143412093	0	C	SLC9A9	2051	SLC9A9
chr3	143412109	1	C	SLC9A9	320	SLC9A9
chr3	143412207	1	G	SLC9A9	1952	SLC9A9
chr3	143513793	0	G	SLC9A9	1875	SLC9A9
chr3	143513903	0	T	SLC9A9	13	SLC9A9
chr3	143513911	1	A	SLC9A9	1817	SLC9A9
chr3	143514016	1	C	SLC9A9	25	SLC9A9
chr3	143515625	0	T	SLC9A9	11	SLC9A9
chr3	143515705	0	G	SLC9A9	12	SLC9A9
chr3	143515742	1	T	SLC9A9	1	SLC9A9
chr3	143515778	1	G	SLC9A9	27	SLC9A9
chr3	143550765	0	G	SLC9A9	15	SLC9A9
chr3	143550879	0	T	SLC9A9	271	SLC9A9
chr3	143550880	1	C	SLC9A9	4	SLC9A9
chr3	143550976	0	A	SLC9A9	2127	SLC9A9
chr3	143550990	1	A	SLC9A9	314	SLC9A9
chr3	143551097	1	G	SLC9A9	2112	SLC9A9
chr3	143566963	0	C	SLC9A9	2311	SLC9A9
chr3	143567064	0	G	SLC9A9	1509	SLC9A9
chr3	143567084	1	G	SLC9A9	2304	SLC9A9
chr3	143567155	0	G	SLC9A9	1184	SLC9A9
chr3	143567172	1	T	SLC9A9	1452	SLC9A9
chr3	143567268	1	C	SLC9A9	1099	SLC9A9
chr3	178916573	0	T	PIK3CA	1035	PIK3CA
chr3	178916639	0	A	PIK3CA	0	PIK3CA
chr3	178916684	1	G	PIK3CA	904	PIK3CA
chr3	178916746	0	A	PIK3CA	854	PIK3CA
chr3	178916750	1	A	PIK3CA	1117	PIK3CA
chr3	178916803	0	G	PIK3CA	1713	PIK3CA
chr3	178916863	1	G	PIK3CA	0	PIK3CA
chr3	178916888	0	T	PIK3CA	1029	PIK3CA
chr3	178916914	1	G	PIK3CA	1837	PIK3CA
chr3	178916993	1	G	PIK3CA	1132	PIK3CA
chr3	178917449	0	G	PIK3CA	1524	PIK3CA
chr3	178917537	0	G	PIK3CA	1278	PIK3CA
chr3	178917561	1	G	PIK3CA	1605	PIK3CA
chr3	178917608	0	T	PIK3CA	15	PIK3CA
chr3	178917650	1	A	PIK3CA	1259	PIK3CA
chr3	178917723	1	T	PIK3CA	11	PIK3CA
chr3	178919054	0	G	PIK3CA	10	PIK3CA
chr3	178919110	0	T	PIK3CA	2380	PIK3CA
chr3	178919111	1	C	PIK3CA	0	PIK3CA
chr3	178919194	0	A	PIK3CA	47	PIK3CA
chr3	178919219	1	C	PIK3CA	2224	PIK3CA
chr3	178919262	0	G	PIK3CA	16	PIK3CA
chr3	178919310	1	T	PIK3CA	38	PIK3CA
chr3	178919374	1	T	PIK3CA	14	PIK3CA
chr3	178921311	0	C	PIK3CA	1395	PIK3CA
chr3	178921415	0	G	PIK3CA	1402	PIK3CA
chr3	178921426	1	C	PIK3CA	1395	PIK3CA
chr3	178921506	0	A	PIK3CA	5	PIK3CA
chr3	178921533	1	C	PIK3CA	1390	PIK3CA
chr3	178921573	0	A	PIK3CA	2	PIK3CA
chr3	178921583	1	G	PIK3CA	1	PIK3CA
chr3	178921689	1	A	PIK3CA	6	PIK3CA
chr3	178922256	0	G	PIK3CA	561	PIK3CA
chr3	178922321	0	G	PIK3CA	15	PIK3CA
chr3	178922368	1	C	PIK3CA	587	PIK3CA
chr3	178922418	1	G	PIK3CA	15	PIK3CA
chr3	178927321	0	A	PIK3CA	36	PIK3CA
chr3	178927432	0	G	PIK3CA	1221	PIK3CA
chr3	178927440	1	A	PIK3CA	39	PIK3CA
chr3	178927534	1	C	PIK3CA	1207	PIK3CA
chr3	178927892	0	G	PIK3CA	50	PIK3CA
chr3	178927990	1	C	PIK3CA	0	PIK3CA
chr3	178928028	0	C	PIK3CA	397	PIK3CA
chr3	178928093	0	C	PIK3CA	8	PIK3CA
chr3	178928106	1	A	PIK3CA	244	PIK3CA
chr3	178928180	0	C	PIK3CA	804	PIK3CA
chr3	178928209	1	C	PIK3CA	5	PIK3CA
chr3	178928246	0	G	PIK3CA	630	PIK3CA
chr3	178928274	1	C	PIK3CA	852	PIK3CA
chr3	178928334	0	G	PIK3CA	82	PIK3CA
chr3	178928351	1	C	PIK3CA	0	PIK3CA
chr3	178928445	1	C	PIK3CA	200	PIK3CA
chr3	178936039	0	C	PIK3CA	791	PIK3CA
chr3	178936065	0	C	PIK3CA	3027	PIK3CA
chr3	178936129	1	G	PIK3CA	796	PIK3CA
chr3	178936183	1	T	PIK3CA	3007	PIK3CA
chr3	178936945	0	T	PIK3CA	1365	PIK3CA
chr3	178937024	0	C	PIK3CA	5	PIK3CA
chr3	178937058	1	T	PIK3CA	1434	PIK3CA
chr3	178937135	1	C	PIK3CA	6	PIK3CA
chr3	178937306	0	T	PIK3CA	2305	PIK3CA
chr3	178937447	1	G	PIK3CA	2242	PIK3CA
chr3	178937697	0	G	PIK3CA	902	PIK3CA
chr3	178937806	1	C	PIK3CA	1042	PIK3CA
chr3	178937806	0	C	PIK3CA	2	PIK3CA
chr3	178937939	1	T	PIK3CA	1	PIK3CA
chr3	178938711	0	G	PIK3CA	2042	PIK3CA
chr3	178938779	0	A	PIK3CA	1156	PIK3CA
chr3	178938827	1	C	PIK3CA	1914	PIK3CA
chr3	178938839	0	C	PIK3CA	1587	PIK3CA
chr3	178938891	1	G	PIK3CA	1286	PIK3CA
chr3	178938938	0	C	PIK3CA	1674	PIK3CA
chr3	178938946	1	G	PIK3CA	1657	PIK3CA
chr3	178939045	1	G	PIK3CA	1617	PIK3CA
chr3	178941809	0	G	PIK3CA	1429	PIK3CA
chr3	178941911	0	T	PIK3CA	765	PIK3CA
chr3	178941917	1	G	PIK3CA	1532	PIK3CA
chr3	178942021	1	T	PIK3CA	664	PIK3CA
chr3	178942385	0	T	PIK3CA	3	PIK3CA
chr3	178942517	0	C	PIK3CA	2636	PIK3CA
chr3	178942520	1	A	PIK3CA	5	PIK3CA
chr3	178942631	1	C	PIK3CA	2617	PIK3CA
chr3	178943719	0	T	PIK3CA	1373	PIK3CA
chr3	178943849	1	C	PIK3CA	1321	PIK3CA
chr3	178946957	0	G	PIK3CA	31	PIK3CA
chr3	178947074	0	G	PIK3CA	843	PIK3CA
chr3	178947077	1	G	PIK3CA	21	PIK3CA
chr3	178947155	0	G	PIK3CA	1204	PIK3CA
chr3	178947189	1	C	PIK3CA	796	PIK3CA
chr3	178947275	1	T	PIK3CA	1394	PIK3CA
chr3	178947722	0	G	PIK3CA	593	PIK3CA
chr3	178947820	0	C	PIK3CA	349	PIK3CA
chr3	178947821	1	G	PIK3CA	462	PIK3CA
chr3	178947838	0	T	PIK3CA	591	PIK3CA
chr3	178947898	1	G	PIK3CA	188	PIK3CA
chr3	178947937	1	T	PIK3CA	616	PIK3CA
chr3	178947963	0	T	PIK3CA	7	PIK3CA
chr3	178948035	0	A	PIK3CA	881	PIK3CA
chr3	178948076	1	G	PIK3CA	7	PIK3CA
chr3	178948089	0	T	PIK3CA	616	PIK3CA
chr3	178948149	1	C	PIK3CA	1017	PIK3CA
chr3	178948202	1	C	PIK3CA	590	PIK3CA
chr3	178951861	0	A	PIK3CA	1270	PIK3CA
chr3	178951933	0	T	PIK3CA	0	PIK3CA
chr3	178951977	1	C	PIK3CA	1395	PIK3CA
chr3	178952039	0	G	PIK3CA	976	PIK3CA
chr3	178952045	1	G	PIK3CA	1703	PIK3CA
chr3	178952127	0	C	PIK3CA	2591	PIK3CA
chr3	178952133	1	A	PIK3CA	777	PIK3CA
chr3	178952245	1	A	PIK3CA	2535	PIK3CA
chr5	149357195	0	C	SLC26A2	1435	SLC26A2
chr5	149357285	0	C	SLC26A2	1220	SLC26A2
chr5	149357309	1	C	SLC26A2	1382	SLC26A2
chr5	149357364	0	C	SLC26A2	781	SLC26A2
chr5	149357387	1	C	SLC26A2	1171	SLC26A2
chr5	149357453	0	T	SLC26A2	918	SLC26A2
chr5	149357486	1	G	SLC26A2	819	SLC26A2
chr5	149357563	0	G	SLC26A2	711	SLC26A2
chr5	149357567	1	G	SLC26A2	823	SLC26A2
chr5	149357638	0	G	SLC26A2	343	SLC26A2
chr5	149357671	1	T	SLC26A2	691	SLC26A2
chr5	149357699	0	G	SLC26A2	515	SLC26A2
chr5	149357756	1	C	SLC26A2	404	SLC26A2
chr5	149357771	0	G	SLC26A2	749	SLC26A2
chr5	149357794	1	C	SLC26A2	546	SLC26A2
chr5	149357876	0	G	SLC26A2	111	SLC26A2
chr5	149357883	1	G	SLC26A2	771	SLC26A2
chr5	149357988	1	T	SLC26A2	198	SLC26A2
chr5	149359772	0	C	SLC26A2	806	SLC26A2
chr5	149359859	0	G	SLC26A2	966	SLC26A2
chr5	149359890	1	C	SLC26A2	807	SLC26A2
chr5	149359929	0	C	SLC26A2	911	SLC26A2
chr5	149359966	1	G	SLC26A2	937	SLC26A2
chr5	149360000	0	G	SLC26A2	685	SLC26A2
chr5	149360044	1	C	SLC26A2	988	SLC26A2
chr5	149360060	0	C	SLC26A2	688	SLC26A2
chr5	149360106	1	C	SLC26A2	640	SLC26A2
chr5	149360168	0	G	SLC26A2	934	SLC26A2
chr5	149360171	1	G	SLC26A2	718	SLC26A2
chr5	149360279	0	G	SLC26A2	630	SLC26A2
chr5	149360284	1	G	SLC26A2	1029	SLC26A2
chr5	149360386	0	C	SLC26A2	438	SLC26A2
chr5	149360392	1	C	SLC26A2	642	SLC26A2
chr5	149360482	0	G	SLC26A2	770	SLC26A2
chr5	149360495	1	G	SLC26A2	470	SLC26A2
chr5	149360591	0	C	SLC26A2	938	SLC26A2
chr5	149360596	1	A	SLC26A2	789	SLC26A2
chr5	149360680	0	T	SLC26A2	418	SLC26A2
chr5	149360705	1	G	SLC26A2	904	SLC26A2
chr5	149360721	0	C	SLC26A2	777	SLC26A2
chr5	149360797	1	G	SLC26A2	468	SLC26A2
chr5	149360834	0	T	SLC26A2	465	SLC26A2
chr5	149360837	1	G	SLC26A2	808	SLC26A2
chr5	149360885	0	G	SLC26A2	1106	SLC26A2
chr5	149360956	1	C	SLC26A2	390	SLC26A2
chr5	149360957	0	A	SLC26A2	1186	SLC26A2
chr5	149360995	1	G	SLC26A2	1111	SLC26A2
chr5	149361049	0	C	SLC26A2	1372	SLC26A2
chr5	149361070	1	A	SLC26A2	1096	SLC26A2
chr5	149361160	0	A	SLC26A2	1017	SLC26A2
chr5	149361164	1	G	SLC26A2	1405	SLC26A2
chr5	149361234	0	C	SLC26A2	492	SLC26A2
chr5	149361277	1	T	SLC26A2	948	SLC26A2
chr5	149361348	0	C	SLC26A2	0	SLC26A2
chr5	149361349	1	C	SLC26A2	508	SLC26A2
chr5	149361453	1	G	SLC26A2	0	SLC26A2
chr6	43550021	0	T	POLH	482	POLH
chr6	43550106	0	T	POLH	0	POLH
chr6	43550138	1	C	POLH	484	POLH
chr6	43550227	1	T	POLH	578	POLH
chr6	43550643	0	A	POLH	30	POLH
chr6	43550770	0	G	POLH	388	POLH
chr6	43550782	1	T	POLH	128	POLH
chr6	43550846	0	T	POLH	802	POLH
chr6	43550861	1	G	POLH	487	POLH
chr6	43550963	1	T	POLH	684	POLH
chr6	43554962	0	G	POLH	1440	POLH
chr6	43555045	0	G	POLH	1323	POLH
chr6	43555072	1	C	POLH	1435	POLH
chr6	43555147	0	C	POLH	965	POLH
chr6	43555159	1	G	POLH	1254	POLH
chr6	43555222	0	G	POLH	1942	POLH
chr6	43555242	1	C	POLH	964	POLH
chr6	43555339	1	G	POLH	1875	POLH
chr6	43565380	0	A	POLH	1571	POLH
chr6	43565474	0	C	POLH	1691	POLH
chr6	43565485	1	T	POLH	1576	POLH
chr6	43565557	0	G	POLH	1532	POLH
chr6	43565592	1	C	POLH	1681	POLH
chr6	43565665	1	C	POLH	1435	POLH
chr6	43568702	0	T	POLH	2031	POLH
chr6	43568763	0	C	POLH	1863	POLH
chr6	43568818	1	A	POLH	2046	POLH
chr6	43568879	1	C	POLH	1953	POLH
chr6	43571574	0	G	POLH	2322	POLH
chr6	43571673	0	T	POLH	1156	POLH
chr6	43571681	1	G	POLH	2309	POLH
chr6	43571779	1	C	POLH	1124	POLH
chr6	43572331	0	G	POLH	504	POLH
chr6	43572425	0	G	POLH	1670	POLH
chr6	43572428	1	T	POLH	370	POLH
chr6	43572540	1	C	POLH	1623	POLH
chr6	43572950	0	G	POLH	637	POLH
chr6	43573008	0	G	POLH	1405	POLH
chr6	43573044	1	A	POLH	614	POLH
chr6	43573120	1	C	POLH	1348	POLH
chr6	43578258	0	T	POLH	553	POLH
chr6	43578346	0	G	POLH	1079	POLH
chr6	43578376	1	T	POLH	555	POLH
chr6	43578455	0	A	POLH	140	POLH
chr6	43578460	1	G	POLH	1245	POLH
chr6	43578567	1	C	POLH	154	POLH
chr6	43581344	0	C	POLH	831	POLH
chr6	43581415	0	G	POLH	504	POLH
chr6	43581459	1	C	POLH	771	POLH
chr6	43581474	0	C	POLH	668	POLH
chr6	43581530	0	G	POLH	1443	POLH
chr6	43581535	1	T	POLH	413	POLH
chr6	43581570	1	C	POLH	660	POLH
chr6	43581603	0	T	POLH	654	POLH
chr6	43581652	1	T	POLH	1402	POLH
chr6	43581719	0	A	POLH	713	POLH
chr6	43581721	1	T	POLH	688	POLH
chr6	43581828	0	A	POLH	380	POLH
chr6	43581836	1	G	POLH	754	POLH
chr6	43581915	0	C	POLH	405	POLH
chr6	43581923	1	A	POLH	366	POLH
chr6	43582007	0	A	POLH	1021	POLH
chr6	43582028	1	C	POLH	458	POLH
chr6	43582103	0	A	POLH	561	POLH
chr6	43582122	1	T	POLH	1077	POLH
chr6	43582183	0	A	POLH	100	POLH
chr6	43582216	1	T	POLH	572	POLH
chr6	43582263	0	T	POLH	18	POLH
chr6	43582288	1	A	POLH	131	POLH
chr6	43582379	1	C	POLH	25	POLH
chr7	39046422	0	C	POU6F2.1	40	POU6F2
chr7	39046537	1	T	POU6F2.1	52	POU6F2
chr7	39125454	0	T	POU6F2.1	1606	POU6F2
chr7	39125528	0	G	POU6F2.1	1328	POU6F2
chr7	39125550	1	A	POU6F2.1	1621	POU6F2
chr7	39125603	0	C	POU6F2.1	886	POU6F2
chr7	39125624	1	G	POU6F2.1	1301	POU6F2
chr7	39125716	1	G	POU6F2.1	876	POU6F2
chr7	39243813	0	T	POU6F2.1	2560	POU6F2
chr7	39243854	0	T	POU6F2.1	1444	POU6F2
chr7	39243925	1	G	POU6F2.1	2579	POU6F2
chr7	39243964	1	A	POU6F2.1	1420	POU6F2
chr7	39246962	0	G	POU6F2.1	1006	POU6F2
chr7	39247021	0	G	POU6F2.1	236	POU6F2
chr7	39247073	1	T	POU6F2.1	1016	POU6F2
chr7	39247129	0	C	POU6F2.1	646	POU6F2
chr7	39247143	1	T	POU6F2.1	223	POU6F2
chr7	39247217	0	A	POU6F2.1	1664	POU6F2
chr7	39247220	1	G	POU6F2.1	556	POU6F2
chr7	39247335	1	C	POU6F2.1	1734	POU6F2
chr7	39379202	0	C	POU6F2.2	7	POU6F2
chr7	39379326	1	G	POU6F2.2	2119	POU6F2
chr7	39379448	0	C	POU6F2.2	1006	POU6F2
chr7	39379515	0	A	POU6F2.2	909	POU6F2
chr7	39379562	1	A	POU6F2.2	1317	POU6F2
chr7	39379563	0	G	POU6F2.2	5	POU6F2
chr7	39379602	1	C	POU6F2.2	915	POU6F2
chr7	39379651	1	A	POU6F2.2	292	POU6F2
chr7	39446136	0	G	POU6F2.2	695	POU6F2
chr7	39446213	0	A	POU6F2.2	1278	POU6F2
chr7	39446257	1	T	POU6F2.2	823	POU6F2
chr7	39446300	0	G	POU6F2.2	3318	POU6F2
chr7	39446332	1	A	POU6F2.2	1270	POU6F2
chr7	39446417	1	C	POU6F2.2	3322	POU6F2
chr7	39472594	0	G	POU6F2.2	0	POU6F2
chr7	39472660	0	T	POU6F2.2	459	POU6F2
chr7	39472693	1	A	POU6F2.2	252	POU6F2
chr7	39472706	0	C	POU6F2.2	8	POU6F2
chr7	39472749	1	A	POU6F2.2	459	POU6F2
chr7	39472761	0	T	POU6F2.2	953	POU6F2
chr7	39472804	1	C	POU6F2.2	1252	POU6F2
chr7	39472828	0	G	POU6F2.2	892	POU6F2
chr7	39472886	1	A	POU6F2.2	1087	POU6F2
chr7	39472946	1	T	POU6F2.2	905	POU6F2
chr7	39491063	0	T	POU6F2.2	1959	POU6F2
chr7	39491164	0	A	POU6F2.2	1302	POU6F2
chr7	39491180	1	A	POU6F2.2	1986	POU6F2
chr7	39491225	0	C	POU6F2.2	3089	POU6F2
chr7	39491269	1	T	POU6F2.2	1139	POU6F2
chr7	39491344	1	T	POU6F2.2	3099	POU6F2
chr7	39500081	0	A	POU6F2.2	2468	POU6F2
chr7	39500152	0	A	POU6F2.2	791	POU6F2
chr7	39500196	1	C	POU6F2.2	2479	POU6F2
chr7	39500255	0	G	POU6F2.2	1036	POU6F2
chr7	39500268	1	C	POU6F2.2	773	POU6F2
chr7	39500380	1	A	POU6F2.2	0	POU6F2
chr7	39503760	0	T	POU6F2.2	847	POU6F2
chr7	39503865	0	C	POU6F2.2	1141	POU6F2
chr7	39503876	1	T	POU6F2.2	657	POU6F2
chr7	39503935	0	C	POU6F2.2	76	POU6F2
chr7	39503984	1	G	POU6F2.2	1035	POU6F2
chr7	39504024	0	C	POU6F2.2	1781	POU6F2
chr7	39504075	1	C	POU6F2.2	2008	POU6F2
chr7	39504138	0	G	POU6F2.2	862	POU6F2
chr7	39504139	1	C	POU6F2.2	1721	POU6F2
chr7	39504211	0	C	POU6F2.2	697	POU6F2
chr7	39504254	1	C	POU6F2.2	807	POU6F2
chr7	39504327	1	T	POU6F2.2	780	POU6F2
chr8	92972414	0	G	RUNX1T1	295	RUNX1T1
chr8	92972455	0	G	RUNX1T1	562	RUNX1T1
chr8	92972487	1	C	RUNX1T1	0	RUNX1T1
chr8	92972577	1	C	RUNX1T1	614	RUNX1T1
chr8	92972637	0	T	RUNX1T1	1271	RUNX1T1
chr8	92972726	0	C	RUNX1T1	2169	RUNX1T1
chr8	92972746	1	C	RUNX1T1	1089	RUNX1T1
chr8	92972842	1	C	RUNX1T1	2078	RUNX1T1
chr8	92982831	0	C	RUNX1T1	508	RUNX1T1
chr8	92982872	0	C	RUNX1T1	1903	RUNX1T1
chr8	92982908	0	T	RUNX1T1	1554	RUNX1T1
chr8	92982909	1	T	RUNX1T1	608	RUNX1T1
chr8	92982983	1	G	RUNX1T1	1838	RUNX1T1
chr8	92982999	0	G	RUNX1T1	1468	RUNX1T1
chr8	92983028	1	T	RUNX1T1	1551	RUNX1T1
chr8	92983118	1	C	RUNX1T1	1516	RUNX1T1
chr8	92988086	0	C	RUNX1T1	1362	RUNX1T1
chr8	92988146	0	G	RUNX1T1	1222	RUNX1T1
chr8	92988204	1	A	RUNX1T1	1418	RUNX1T1
chr8	92988262	1	C	RUNX1T1	1220	RUNX1T1
chr8	92998308	0	T	RUNX1T1	2645	RUNX1T1
chr8	92998364	0	G	RUNX1T1	1038	RUNX1T1
chr8	92998425	1	T	RUNX1T1	2637	RUNX1T1
chr8	92998479	0	T	RUNX1T1	943	RUNX1T1
chr8	92998481	1	C	RUNX1T1	1030	RUNX1T1
chr8	92998595	1	T	RUNX1T1	940	RUNX1T1
chr8	92999065	0	C	RUNX1T1	1100	RUNX1T1
chr8	92999159	0	G	RUNX1T1	804	RUNX1T1
chr8	92999177	1	C	RUNX1T1	1228	RUNX1T1
chr8	92999278	1	C	RUNX1T1	1013	RUNX1T1
chr8	93003841	0	G	RUNX1T1	25	RUNX1T1
chr8	93003928	0	G	RUNX1T1	988	RUNX1T1
chr8	93003958	1	G	RUNX1T1	1622	RUNX1T1
chr8	93004035	0	G	RUNX1T1	0	RUNX1T1
chr8	93004046	1	C	RUNX1T1	1017	RUNX1T1
chr8	93004153	1	C	RUNX1T1	1654	RUNX1T1
chr8	93017306	0	A	RUNX1T1	453	RUNX1T1
chr8	93017412	0	G	RUNX1T1	1187	RUNX1T1
chr8	93017429	1	G	RUNX1T1	412	RUNX1T1
chr8	93017485	0	G	RUNX1T1	1071	RUNX1T1
chr8	93017529	1	C	RUNX1T1	1112	RUNX1T1
chr8	93017605	1	T	RUNX1T1	993	RUNX1T1
chr8	93023194	0	T	RUNX1T1	1351	RUNX1T1
chr8	93023293	0	A	RUNX1T1	0	RUNX1T1
chr8	93023308	1	C	RUNX1T1	1248	RUNX1T1
chr8	93023407	1	C	RUNX1T1	2	RUNX1T1
chr8	93026739	0	C	RUNX1T1	815	RUNX1T1
chr8	93026823	0	A	RUNX1T1	1255	RUNX1T1
chr8	93026842	1	C	RUNX1T1	729	RUNX1T1
chr8	93026909	0	T	RUNX1T1	217	RUNX1T1
chr8	93026943	1	T	RUNX1T1	1276	RUNX1T1
chr8	93026953	0	A	RUNX1T1	1448	RUNX1T1
chr8	93027026	1	A	RUNX1T1	208	RUNX1T1
chr8	93027063	0	A	RUNX1T1	841	RUNX1T1
chr8	93027067	1	C	RUNX1T1	1389	RUNX1T1
chr8	93027179	1	A	RUNX1T1	946	RUNX1T1
chr8	93029357	0	G	RUNX1T1	125	RUNX1T1
chr8	93029459	0	G	RUNX1T1	1759	RUNX1T1
chr8	93029469	1	A	RUNX1T1	115	RUNX1T1
chr8	93029555	0	G	RUNX1T1	1336	RUNX1T1
chr8	93029575	1	G	RUNX1T1	1539	RUNX1T1
chr8	93029672	1	C	RUNX1T1	1355	RUNX1T1
chr8	93074686	0	G	RUNX1T1	1278	RUNX1T1
chr8	93074802	1	C	RUNX1T1	1276	RUNX1T1
chr8	93088084	0	G	RUNX1T1	63	RUNX1T1
chr8	93088216	0	T	RUNX1T1	526	RUNX1T1
chr8	93088218	1	T	RUNX1T1	74	RUNX1T1
chr8	93088332	1	A	RUNX1T1	493	RUNX1T1
chr8	93107223	0	C	RUNX1T1	1413	RUNX1T1
chr8	93107281	0	G	RUNX1T1	2054	RUNX1T1
chr8	93107337	1	C	RUNX1T1	1587	RUNX1T1
chr8	93107356	0	C	RUNX1T1	2215	RUNX1T1
chr8	93107399	1	G	RUNX1T1	2062	RUNX1T1
chr8	93107463	1	C	RUNX1T1	2236	RUNX1T1
chr8	93107580	0	G	RUNX1T1	1895	RUNX1T1
chr8	93107681	0	G	RUNX1T1	1707	RUNX1T1
chr8	93107694	1	A	RUNX1T1	1906	RUNX1T1
chr8	93107796	1	T	RUNX1T1	1654	RUNX1T1
chr8	93115014	0	A	RUNX1T1	92	RUNX1T1
chr8	93115140	1	A	RUNX1T1	92	RUNX1T1
chr8	113236979	0	A	CSMD3.1	1057	CSMD3
chr8	113237094	0	A	CSMD3.1	833	CSMD3
chr8	113237099	1	T	CSMD3.1	1056	CSMD3
chr8	113237210	1	G	CSMD3.1	858	CSMD3
chr8	113240929	0	A	CSMD3.1	61	CSMD3
chr8	113241019	0	A	CSMD3.1	57	CSMD3
chr8	113241041	1	A	CSMD3.1	24	CSMD3
chr8	113241059	0	A	CSMD3.1	0	CSMD3
chr8	113241104	1	T	CSMD3.1	61	CSMD3
chr8	113241172	1	T	CSMD3.1	1	CSMD3
chr8	113243745	0	G	CSMD3.1	68	CSMD3
chr8	113243796	0	T	CSMD3.1	734	CSMD3
chr8	113243836	1	G	CSMD3.1	53	CSMD3
chr8	113243906	1	G	CSMD3.1	716	CSMD3
chr8	113246541	0	G	CSMD3.1	404	CSMD3
chr8	113246607	0	G	CSMD3.1	1190	CSMD3
chr8	113246633	1	C	CSMD3.1	411	CSMD3
chr8	113246705	0	C	CSMD3.1	3	CSMD3
chr8	113246706	1	C	CSMD3.1	1203	CSMD3
chr8	113246823	1	A	CSMD3.1	4	CSMD3
chr8	113249335	0	A	CSMD3.1	1043	CSMD3
chr8	113249441	0	G	CSMD3.1	1955	CSMD3
chr8	113249447	1	G	CSMD3.1	1150	CSMD3
chr8	113249481	0	T	CSMD3.1	583	CSMD3
chr8	113249559	1	G	CSMD3.1	1960	CSMD3
chr8	113249572	0	C	CSMD3.1	0	CSMD3
chr8	113249596	1	T	CSMD3.1	621	CSMD3
chr8	113249682	1	C	CSMD3.1	4	CSMD3
chr8	113253903	0	A	CSMD3.1	2304	CSMD3
chr8	113253996	0	A	CSMD3.1	2084	CSMD3
chr8	113254010	1	A	CSMD3.1	2293	CSMD3
chr8	113254111	1	A	CSMD3.1	2053	CSMD3
chr8	113256582	0	G	CSMD3.1	1404	CSMD3
chr8	113256660	0	G	CSMD3.1	517	CSMD3
chr8	113256686	1	C	CSMD3.1	1173	CSMD3
chr8	113256766	0	G	CSMD3.1	387	CSMD3
chr8	113256773	1	C	CSMD3.1	602	CSMD3
chr8	113256879	1	T	CSMD3.1	387	CSMD3
chr8	113259224	0	A	CSMD3.1	1644	CSMD3
chr8	113259321	0	G	CSMD3.1	623	CSMD3
chr8	113259336	1	A	CSMD3.1	1686	CSMD3
chr8	113259417	1	C	CSMD3.1	677	CSMD3
chr8	113266439	0	C	CSMD3.1	1124	CSMD3
chr8	113266539	0	A	CSMD3.1	4	CSMD3
chr8	113266540	1	G	CSMD3.1	1071	CSMD3
chr8	113266645	1	T	CSMD3.1	5	CSMD3
chr8	113267450	0	T	CSMD3.1	2116	CSMD3
chr8	113267557	0	A	CSMD3.1	1674	CSMD3
chr8	113267565	1	A	CSMD3.1	2135	CSMD3
chr8	113267650	0	A	CSMD3.1	11	CSMD3
chr8	113267668	1	A	CSMD3.1	1654	CSMD3
chr8	113267726	1	G	CSMD3.1	10	CSMD3
chr8	113275815	0	C	CSMD3.1	1811	CSMD3
chr8	113275918	0	A	CSMD3.1	1217	CSMD3
chr8	113275930	1	A	CSMD3.1	1616	CSMD3
chr8	113275959	0	G	CSMD3.1	1134	CSMD3
chr8	113276033	1	A	CSMD3.1	1208	CSMD3
chr8	113276075	1	G	CSMD3.1	1038	CSMD3
chr8	113277544	0	A	CSMD3.1	3	CSMD3
chr8	113277660	0	C	CSMD3.1	1704	CSMD3
chr8	113277661	1	C	CSMD3.1	2	CSMD3
chr8	113277722	0	G	CSMD3.1	1565	CSMD3
chr8	113277777	1	C	CSMD3.1	1693	CSMD3
chr8	113277840	1	G	CSMD3.1	1354	CSMD3
chr8	113293312	0	T	CSMD3.2	0	CSMD3
chr8	113293427	0	A	CSMD3.2	725	CSMD3
chr8	113293431	1	T	CSMD3.2	0	CSMD3
chr8	113293500	0	G	CSMD3.2	1	CSMD3
chr8	113293536	1	G	CSMD3.2	748	CSMD3
chr8	113293617	1	G	CSMD3.2	1481	CSMD3
chr8	113299259	0	A	CSMD3.2	298	CSMD3
chr8	113299366	0	G	CSMD3.2	1501	CSMD3
chr8	113299368	1	A	CSMD3.2	286	CSMD3
chr8	113299472	0	T	CSMD3.2	1305	CSMD3
chr8	113299483	1	G	CSMD3.2	1884	CSMD3
chr8	113299585	1	C	CSMD3.2	1315	CSMD3
chr8	113301534	0	C	CSMD3.2	1675	CSMD3
chr8	113301644	0	C	CSMD3.2	1201	CSMD3
chr8	113301651	1	A	CSMD3.2	1361	CSMD3
chr8	113301698	0	G	CSMD3.2	1361	CSMD3
chr8	113301754	1	T	CSMD3.2	1134	CSMD3
chr8	113301814	1	C	CSMD3.2	1399	CSMD3
chr8	113303714	0	G	CSMD3.2	601	CSMD3
chr8	113303830	0	A	CSMD3.2	176	CSMD3
chr8	113303833	1	G	CSMD3.2	652	CSMD3
chr8	113303921	0	A	CSMD3.2	0	CSMD3
chr8	113303922	1	C	CSMD3.2	124	CSMD3
chr8	113304034	1	C	CSMD3.2	7	CSMD3
chr8	113304745	0	G	CSMD3.2	1178	CSMD3
chr8	113304842	0	C	CSMD3.2	1048	CSMD3
chr8	113304860	1	T	CSMD3.2	1190	CSMD3
chr8	113304935	0	A	CSMD3.2	53	CSMD3
chr8	113304940	1	C	CSMD3.2	950	CSMD3
chr8	113305064	1	T	CSMD3.2	55	CSMD3
chr8	113308031	0	G	CSMD3.2	1162	CSMD3
chr8	113308112	0	C	CSMD3.2	1530	CSMD3
chr8	113308140	1	C	CSMD3.2	1190	CSMD3
chr8	113308212	0	G	CSMD3.2	21	CSMD3
chr8	113308228	1	A	CSMD3.2	1283	CSMD3
chr8	113308302	1	G	CSMD3.2	14	CSMD3
chr8	113313978	0	A	CSMD3.2	2842	CSMD3
chr8	113314052	0	G	CSMD3.2	1652	CSMD3
chr8	113314096	1	A	CSMD3.2	2792	CSMD3
chr8	113314160	0	C	CSMD3.2	14	CSMD3
chr8	113314169	1	G	CSMD3.2	1461	CSMD3
chr8	113314274	1	T	CSMD3.2	14	CSMD3
chr8	113316911	0	C	CSMD3.2	929	CSMD3
chr8	113317008	0	G	CSMD3.2	1790	CSMD3
chr8	113317022	1	G	CSMD3.2	1067	CSMD3
chr8	113317120	0	G	CSMD3.2	694	CSMD3
chr8	113317125	1	G	CSMD3.2	1903	CSMD3
chr8	113317237	1	C	CSMD3.2	750	CSMD3
chr8	113318151	0	T	CSMD3.2	1948	CSMD3
chr8	113318239	0	C	CSMD3.2	1250	CSMD3
chr8	113318269	1	A	CSMD3.2	2003	CSMD3
chr8	113318274	0	C	CSMD3.2	454	CSMD3
chr8	113318351	1	C	CSMD3.2	1353	CSMD3
chr8	113318367	0	T	CSMD3.2	811	CSMD3
chr8	113318386	1	C	CSMD3.2	481	CSMD3
chr8	113318484	1	C	CSMD3.2	1200	CSMD3
chr8	113323167	0	A	CSMD3.2	2730	CSMD3
chr8	113323260	0	C	CSMD3.2	327	CSMD3
chr8	113323286	1	A	CSMD3.2	2725	CSMD3
chr8	113323368	0	G	CSMD3.2	290	CSMD3
chr8	113323371	1	G	CSMD3.2	329	CSMD3
chr8	113323481	1	G	CSMD3.2	281	CSMD3
chr8	113326110	0	T	CSMD3.2	70	CSMD3
chr8	113326180	0	C	CSMD3.2	16	CSMD3
chr8	113326208	1	A	CSMD3.2	52	CSMD3
chr8	113326270	0	G	CSMD3.2	9	CSMD3
chr8	113326281	1	C	CSMD3.2	12	CSMD3
chr8	113326385	1	C	CSMD3.2	11	CSMD3
chr8	113326575	0	C	CSMD3.2	1	CSMD3
chr8	113326671	0	A	CSMD3.2	863	CSMD3
chr8	113326674	1	A	CSMD3.2	0	CSMD3
chr8	113326776	0	A	CSMD3.2	1761	CSMD3
chr8	113326790	1	C	CSMD3.2	901	CSMD3
chr8	113326886	1	A	CSMD3.2	1777	CSMD3
chr8	113330970	0	T	CSMD3.2	18	CSMD3
chr8	113331083	0	G	CSMD3.2	1792	CSMD3
chr8	113331089	1	T	CSMD3.2	38	CSMD3
chr8	113331200	1	G	CSMD3.2	1636	CSMD3
chr8	113332093	0	C	CSMD3.2	1535	CSMD3
chr8	113332148	0	C	CSMD3.2	492	CSMD3
chr8	113332170	0	G	CSMD3.2	367	CSMD3
chr8	113332192	1	C	CSMD3.2	1606	CSMD3
chr8	113332228	1	G	CSMD3.2	364	CSMD3
chr8	113332249	1	A	CSMD3.2	369	CSMD3
chr8	113347525	0	C	CSMD3.2	1868	CSMD3
chr8	113347597	0	C	CSMD3.2	2664	CSMD3
chr8	113347637	1	G	CSMD3.2	1966	CSMD3
chr8	113347712	0	C	CSMD3.2	4	CSMD3
chr8	113347716	1	G	CSMD3.2	2593	CSMD3
chr8	113347823	1	C	CSMD3.2	13	CSMD3
chr8	113348809	0	A	CSMD3.2	1	CSMD3
chr8	113348917	0	A	CSMD3.2	1349	CSMD3
chr8	113348921	1	C	CSMD3.2	0	CSMD3
chr8	113349010	0	G	CSMD3.2	533	CSMD3
chr8	113349031	1	A	CSMD3.2	1363	CSMD3
chr8	113349125	1	G	CSMD3.2	508	CSMD3
chr8	113349750	0	T	CSMD3.2	434	CSMD3
chr8	113349840	0	C	CSMD3.2	1313	CSMD3
chr8	113349858	1	G	CSMD3.2	421	CSMD3
chr8	113349948	0	T	CSMD3.2	1152	CSMD3
chr8	113349953	1	C	CSMD3.2	1264	CSMD3
chr8	113350055	1	G	CSMD3.2	1133	CSMD3
chr8	113353584	0	T	CSMD3.2	3	CSMD3
chr8	113353722	1	A	CSMD3.2	4	CSMD3
chr8	113353723	0	A	CSMD3.2	1563	CSMD3
chr8	113353830	0	A	CSMD3.2	764	CSMD3
chr8	113353831	1	G	CSMD3.2	1652	CSMD3
chr8	113353948	1	T	CSMD3.2	745	CSMD3
chr8	113358236	0	T	CSMD3.2	1	CSMD3
chr8	113358344	0	T	CSMD3.2	2231	CSMD3
chr8	113358350	1	T	CSMD3.2	0	CSMD3
chr8	113358409	0	C	CSMD3.2	3	CSMD3
chr8	113358456	1	G	CSMD3.2	2196	CSMD3
chr8	113358529	1	C	CSMD3.2	1040	CSMD3
chr8	113363330	0	C	CSMD3.2	13	CSMD3
chr8	113363420	0	T	CSMD3.2	1	CSMD3
chr8	113363437	1	T	CSMD3.2	5	CSMD3
chr8	113363447	0	T	CSMD3.2	5	CSMD3
chr8	113363488	1	T	CSMD3.2	9	CSMD3
chr8	113363557	1	A	CSMD3.2	11	CSMD3
chr8	113364554	0	G	CSMD3.2	2415	CSMD3
chr8	113364663	0	A	CSMD3.2	761	CSMD3
chr8	113364667	1	C	CSMD3.2	2379	CSMD3
chr8	113364733	0	T	CSMD3.2	5	CSMD3
chr8	113364752	1	C	CSMD3.2	762	CSMD3
chr8	113364843	1	T	CSMD3.2	2	CSMD3
chr8	113392503	0	T	CSMD3.2	2	CSMD3
chr8	113392602	0	C	CSMD3.2	26	CSMD3
chr8	113392612	1	A	CSMD3.2	0	CSMD3
chr8	113392706	1	G	CSMD3.2	54	CSMD3
chr8	113395718	0	A	CSMD3.2	0	CSMD3
chr8	113395804	0	C	CSMD3.2	1702	CSMD3
chr8	113395814	1	T	CSMD3.2	0	CSMD3
chr8	113395865	0	G	CSMD3.2	1410	CSMD3
chr8	113395912	1	G	CSMD3.2	1680	CSMD3
chr8	113395982	1	C	CSMD3.2	1364	CSMD3
chr8	113402850	0	T	CSMD3.2	1651	CSMD3
chr8	113402940	0	G	CSMD3.2	1159	CSMD3
chr8	113402962	1	G	CSMD3.2	1911	CSMD3
chr8	113403040	1	G	CSMD3.2	1159	CSMD3
chr8	113418770	0	G	CSMD3.2	1691	CSMD3
chr8	113418819	0	C	CSMD3.2	1521	CSMD3
chr8	113418883	0	T	CSMD3.2	1754	CSMD3
chr8	113418886	1	A	CSMD3.2	1681	CSMD3
chr8	113418921	1	C	CSMD3.2	1282	CSMD3
chr8	113418993	1	G	CSMD3.2	1523	CSMD3
chr8	113420517	0	A	CSMD3.2	883	CSMD3
chr8	113420607	0	T	CSMD3.2	11	CSMD3
chr8	113420630	1	G	CSMD3.2	838	CSMD3
chr8	113420721	1	A	CSMD3.2	5	CSMD3
chr8	113421124	0	C	CSMD3.2	709	CSMD3
chr8	113421190	0	G	CSMD3.2	1431	CSMD3
chr8	113421218	1	A	CSMD3.2	702	CSMD3
chr8	113421285	1	G	CSMD3.2	1429	CSMD3
chr8	113484794	0	T	CSMD3.3	1908	CSMD3
chr8	113484910	0	A	CSMD3.3	792	CSMD3
chr8	113484912	1	C	CSMD3.3	1806	CSMD3
chr8	113485024	1	G	CSMD3.3	781	CSMD3
chr8	113504646	0	C	CSMD3.3	50	CSMD3
chr8	113504743	0	C	CSMD3.3	1106	CSMD3
chr8	113504744	1	C	CSMD3.3	42	CSMD3
chr8	113504856	0	C	CSMD3.3	1278	CSMD3
chr8	113504861	1	C	CSMD3.3	1340	CSMD3
chr8	113504971	1	T	CSMD3.3	1466	CSMD3
chr8	113515966	0	A	CSMD3.3	32	CSMD3
chr8	113516061	0	C	CSMD3.3	880	CSMD3
chr8	113516079	1	G	CSMD3.3	4	CSMD3
chr8	113516080	0	C	CSMD3.3	1474	CSMD3
chr8	113516146	1	G	CSMD3.3	1119	CSMD3
chr8	113516178	1	G	CSMD3.3	1522	CSMD3
chr8	113516193	0	G	CSMD3.3	27	CSMD3
chr8	113516322	1	A	CSMD3.3	11	CSMD3
chr8	113518880	0	T	CSMD3.3	2539	CSMD3
chr8	113518939	0	T	CSMD3.3	1196	CSMD3
chr8	113518999	1	G	CSMD3.3	2244	CSMD3
chr8	113519036	0	T	CSMD3.3	31	CSMD3
chr8	113519052	1	C	CSMD3.3	1157	CSMD3
chr8	113519153	1	G	CSMD3.3	6	CSMD3
chr8	113529164	0	A	CSMD3.3	55	CSMD3
chr8	113529296	0	A	CSMD3.3	234	CSMD3
chr8	113529298	1	C	CSMD3.3	56	CSMD3
chr8	113529341	0	G	CSMD3.3	712	CSMD3
chr8	113529392	0	C	CSMD3.3	1424	CSMD3
chr8	113529404	1	G	CSMD3.3	181	CSMD3
chr8	113529442	1	G	CSMD3.3	624	CSMD3
chr8	113529507	1	T	CSMD3.3	1465	CSMD3
chr8	113562876	0	A	CSMD3.3	110	CSMD3
chr8	113562988	0	T	CSMD3.3	1532	CSMD3
chr8	113562990	1	C	CSMD3.3	103	CSMD3
chr8	113563062	0	T	CSMD3.3	690	CSMD3
chr8	113563105	1	G	CSMD3.3	1676	CSMD3
chr8	113563171	1	A	CSMD3.3	928	CSMD3
chr8	113564789	0	C	CSMD3.3	1474	CSMD3
chr8	113564876	0	G	CSMD3.3	1539	CSMD3
chr8	113564906	1	G	CSMD3.3	1649	CSMD3
chr8	113564989	1	C	CSMD3.3	1489	CSMD3
chr8	113568957	0	G	CSMD3.3	1280	CSMD3
chr8	113569014	0	G	CSMD3.3	1363	CSMD3
chr8	113569072	1	T	CSMD3.3	1374	CSMD3
chr8	113569087	0	C	CSMD3.3	2157	CSMD3
chr8	113569122	1	G	CSMD3.3	1164	CSMD3
chr8	113569185	0	T	CSMD3.3	1	CSMD3
chr8	113569203	1	T	CSMD3.3	1963	CSMD3
chr8	113569298	1	A	CSMD3.3	0	CSMD3
chr8	113585668	0	A	CSMD3.3	680	CSMD3
chr8	113585759	0	G	CSMD3.3	1809	CSMD3
chr8	113585781	1	A	CSMD3.3	739	CSMD3
chr8	113585804	0	G	CSMD3.3	1645	CSMD3
chr8	113585874	1	T	CSMD3.3	1921	CSMD3
chr8	113585919	1	G	CSMD3.3	1614	CSMD3
chr8	113599288	0	C	CSMD3.3	1302	CSMD3
chr8	113599344	0	A	CSMD3.3	2123	CSMD3
chr8	113599396	1	C	CSMD3.3	1182	CSMD3
chr8	113599424	0	C	CSMD3.3	883	CSMD3
chr8	113599460	1	T	CSMD3.3	2011	CSMD3
chr8	113599536	1	G	CSMD3.3	915	CSMD3
chr8	113649021	0	C	CSMD3.3	2223	CSMD3
chr8	113649121	0	G	CSMD3.3	832	CSMD3
chr8	113649135	1	G	CSMD3.3	2078	CSMD3
chr8	113649155	0	G	CSMD3.3	1750	CSMD3
chr8	113649214	1	C	CSMD3.3	748	CSMD3
chr8	113649270	1	G	CSMD3.3	1736	CSMD3
chr8	113650858	0	C	CSMD3.3	18	CSMD3
chr8	113650948	0	T	CSMD3.3	2037	CSMD3
chr8	113650971	1	A	CSMD3.3	3	CSMD3
chr8	113651016	0	G	CSMD3.3	708	CSMD3
chr8	113651061	1	G	CSMD3.3	2046	CSMD3
chr8	113651089	0	A	CSMD3.3	1332	CSMD3
chr8	113651127	1	G	CSMD3.3	712	CSMD3
chr8	113651203	1	T	CSMD3.3	1491	CSMD3
chr8	113657311	0	C	CSMD3.3	1644	CSMD3
chr8	113657424	0	C	CSMD3.3	1885	CSMD3
chr8	113657425	1	T	CSMD3.3	1724	CSMD3
chr8	113657540	1	C	CSMD3.3	2119	CSMD3
chr8	113662274	0	A	CSMD3.3	18	CSMD3
chr8	113662401	0	G	CSMD3.3	419	CSMD3
chr8	113662408	1	G	CSMD3.3	12	CSMD3
chr8	113662462	0	T	CSMD3.3	1071	CSMD3
chr8	113662491	1	G	CSMD3.3	399	CSMD3
chr8	113662541	0	G	CSMD3.3	1656	CSMD3
chr8	113662571	1	T	CSMD3.3	1021	CSMD3
chr8	113662653	1	T	CSMD3.3	1668	CSMD3
chr8	113668360	0	C	CSMD3.3	13	CSMD3
chr8	113668418	0	C	CSMD3.3	0	CSMD3
chr8	113668478	1	A	CSMD3.3	10	CSMD3
chr8	113668517	0	A	CSMD3.3	33	CSMD3
chr8	113668533	1	G	CSMD3.3	1058	CSMD3
chr8	113668628	1	A	CSMD3.3	33	CSMD3
chr8	113678460	0	T	CSMD3.3	862	CSMD3
chr8	113678566	0	A	CSMD3.3	1625	CSMD3
chr8	113678575	1	T	CSMD3.3	943	CSMD3
chr8	113678678	1	C	CSMD3.3	979	CSMD3
chr8	113694650	0	C	CSMD3.3	203	CSMD3
chr8	113694713	0	C	CSMD3.3	2205	CSMD3
chr8	113694757	1	A	CSMD3.3	194	CSMD3
chr8	113694764	0	C	CSMD3.3	1090	CSMD3
chr8	113694832	1	A	CSMD3.3	2440	CSMD3
chr8	113694854	0	T	CSMD3.3	22	CSMD3
chr8	113694860	1	C	CSMD3.3	1117	CSMD3
chr8	113694968	1	A	CSMD3.3	23	CSMD3
chr8	113697582	0	C	CSMD3.3	543	CSMD3
chr8	113697686	0	A	CSMD3.3	2181	CSMD3
chr8	113697689	1	C	CSMD3.3	562	CSMD3
chr8	113697790	0	G	CSMD3.3	2359	CSMD3
chr8	113697802	1	A	CSMD3.3	2092	CSMD3
chr8	113697849	0	C	CSMD3.3	2038	CSMD3
chr8	113697902	1	C	CSMD3.3	2371	CSMD3
chr8	113697957	0	G	CSMD3.3	5	CSMD3
chr8	113697962	1	C	CSMD3.3	1938	CSMD3
chr8	113698093	1	C	CSMD3.3	25	CSMD3
chr8	113702074	0	G	CSMD3.3	2387	CSMD3
chr8	113702145	0	C	CSMD3.3	1864	CSMD3
chr8	113702187	1	C	CSMD3.3	2335	CSMD3
chr8	113702251	0	A	CSMD3.3	550	CSMD3
chr8	113702256	1	C	CSMD3.3	1919	CSMD3
chr8	113702363	1	T	CSMD3.3	547	CSMD3
chr8	113812369	0	C	CSMD3.4	962	CSMD3
chr8	113812463	0	T	CSMD3.4	1396	CSMD3
chr8	113812482	1	T	CSMD3.4	841	CSMD3
chr8	113812577	1	G	CSMD3.4	1376	CSMD3
chr8	113841893	0	A	CSMD3.4	1236	CSMD3
chr8	113841928	0	T	CSMD3.4	2014	CSMD3
chr8	113842011	1	T	CSMD3.4	1225	CSMD3
chr8	113842042	1	C	CSMD3.4	2033	CSMD3
chr8	113871326	0	C	CSMD3.4	414	CSMD3
chr8	113871374	0	C	CSMD3.4	904	CSMD3
chr8	113871436	1	G	CSMD3.4	488	CSMD3
chr8	113871473	0	A	CSMD3.4	70	CSMD3
chr8	113871484	1	C	CSMD3.4	915	CSMD3
chr8	113871588	1	T	CSMD3.4	2	CSMD3
chr8	113933789	0	T	CSMD3.4	1642	CSMD3
chr8	113933891	0	A	CSMD3.4	855	CSMD3
chr8	113933902	1	T	CSMD3.4	1693	CSMD3
chr8	113933927	0	G	CSMD3.4	1275	CSMD3
chr8	113933975	1	C	CSMD3.4	763	CSMD3
chr8	113934046	1	C	CSMD3.4	1272	CSMD3
chr8	113959928	0	C	CSMD3.4	2	CSMD3
chr8	113960049	1	T	CSMD3.4	3	CSMD3
chr8	113960073	0	A	CSMD3.4	10	CSMD3
chr8	113960209	1	T	CSMD3.4	14	CSMD3
chr8	113966823	0	A	CSMD3.4	2237	CSMD3
chr8	113966931	0	T	CSMD3.4	13	CSMD3
chr8	113966935	1	G	CSMD3.4	2237	CSMD3
chr8	113967065	1	T	CSMD3.4	17	CSMD3
chr8	113987992	0	C	CSMD3.4	1270	CSMD3
chr8	113988087	0	G	CSMD3.4	670	CSMD3
chr8	113988111	1	C	CSMD3.4	1165	CSMD3
chr8	113988122	0	G	CSMD3.4	1823	CSMD3
chr8	113988192	1	G	CSMD3.4	581	CSMD3
chr8	113988220	0	C	CSMD3.4	964	CSMD3
chr8	113988236	1	G	CSMD3.4	1763	CSMD3
chr8	113988279	0	C	CSMD3.4	543	CSMD3
chr8	113988334	1	C	CSMD3.4	878	CSMD3
chr8	113988382	0	G	CSMD3.4	1	CSMD3
chr8	113988383	1	G	CSMD3.4	644	CSMD3
chr8	113988479	1	G	CSMD3.4	72	CSMD3
chr8	114031216	0	T	CSMD3.4	19	CSMD3
chr8	114031313	0	A	CSMD3.4	1176	CSMD3
chr8	114031331	1	T	CSMD3.4	21	CSMD3
chr8	114031388	0	G	CSMD3.4	809	CSMD3
chr8	114031409	1	C	CSMD3.4	1111	CSMD3
chr8	114031501	1	A	CSMD3.4	811	CSMD3
chr8	114110961	0	G	CSMD3.4	1425	CSMD3
chr8	114111074	0	C	CSMD3.4	1336	CSMD3
chr8	114111080	1	C	CSMD3.4	1459	CSMD3
chr8	114111175	0	C	CSMD3.4	6	CSMD3
chr8	114111179	1	A	CSMD3.4	1229	CSMD3
chr8	114111294	1	T	CSMD3.4	18	CSMD3
chr8	114185880	0	C	CSMD3.4	370	CSMD3
chr8	114185977	0	C	CSMD3.4	1772	CSMD3
chr8	114185984	1	C	CSMD3.4	374	CSMD3
chr8	114186069	0	C	CSMD3.4	1674	CSMD3
chr8	114186096	1	T	CSMD3.4	1812	CSMD3
chr8	114186182	1	T	CSMD3.4	1634	CSMD3
chr8	114290797	0	T	CSMD3.4	2367	CSMD3
chr8	114290904	0	A	CSMD3.4	6	CSMD3
chr8	114290914	1	G	CSMD3.4	2357	CSMD3
chr8	114291038	1	C	CSMD3.4	8	CSMD3
chr8	114326738	0	A	CSMD3.4	27	CSMD3
chr8	114326847	0	G	CSMD3.4	553	CSMD3
chr8	114326848	1	T	CSMD3.4	82	CSMD3
chr8	114326912	0	C	CSMD3.4	1402	CSMD3
chr8	114326960	1	A	CSMD3.4	577	CSMD3
chr8	114327004	0	C	CSMD3.4	1	CSMD3
chr8	114327021	1	T	CSMD3.4	1305	CSMD3
chr8	114327112	1	C	CSMD3.4	5	CSMD3
chr8	114388933	0	T	CSMD3.4	992	CSMD3
chr8	114389045	1	A	CSMD3.4	1085	CSMD3
chr8	114448862	0	C	CSMD3.4	1662	CSMD3
chr8	114448962	0	T	CSMD3.4	1480	CSMD3
chr8	114448981	1	T	CSMD3.4	1556	CSMD3
chr8	114449053	0	C	CSMD3.4	2343	CSMD3
chr8	114449080	1	T	CSMD3.4	1530	CSMD3
chr8	114449175	1	T	CSMD3.4	2350	CSMD3
chr8	117859670	0	G	RAD21	984	RAD21
chr8	117859783	0	T	RAD21	1948	RAD21
chr8	117859789	1	G	RAD21	892	RAD21
chr8	117859896	0	C	RAD21	10	RAD21
chr8	117859903	1	A	RAD21	1816	RAD21
chr8	117859987	1	G	RAD21	11	RAD21
chr8	117861112	0	C	RAD21	1245	RAD21
chr8	117861215	0	T	RAD21	2400	RAD21
chr8	117861218	1	G	RAD21	1065	RAD21
chr8	117861329	1	C	RAD21	2545	RAD21
chr8	117862818	0	T	RAD21	2307	RAD21
chr8	117862930	0	A	RAD21	362	RAD21
chr8	117862935	1	C	RAD21	2293	RAD21
chr8	117862985	0	C	RAD21	8	RAD21
chr8	117863006	1	G	RAD21	365	RAD21
chr8	117863080	1	A	RAD21	8	RAD21
chr8	117864153	0	T	RAD21	1370	RAD21
chr8	117864263	0	T	RAD21	762	RAD21
chr8	117864269	1	A	RAD21	1565	RAD21
chr8	117864361	1	A	RAD21	735	RAD21
chr8	117864765	0	G	RAD21	1362	RAD21
chr8	117864836	0	C	RAD21	494	RAD21
chr8	117864870	1	C	RAD21	1452	RAD21
chr8	117864886	0	C	RAD21	574	RAD21
chr8	117864930	1	A	RAD21	528	RAD21
chr8	117865003	1	G	RAD21	634	RAD21
chr8	117866395	0	T	RAD21	2	RAD21
chr8	117866509	0	G	RAD21	1081	RAD21
chr8	117866511	1	C	RAD21	4	RAD21
chr8	117866562	0	C	RAD21	1695	RAD21
chr8	117866624	1	G	RAD21	1262	RAD21
chr8	117866657	0	T	RAD21	2563	RAD21
chr8	117866666	1	C	RAD21	1958	RAD21
chr8	117866768	1	A	RAD21	2573	RAD21
chr8	117868370	0	G	RAD21	1962	RAD21
chr8	117868471	0	T	RAD21	1104	RAD21
chr8	117868488	1	T	RAD21	21	RAD21
chr8	117868588	1	C	RAD21	1034	RAD21
chr8	117868852	0	C	RAD21	102	RAD21
chr8	117868901	0	C	RAD21	974	RAD21
chr8	117868969	1	C	RAD21	194	RAD21
chr8	117868987	0	C	RAD21	6	RAD21
chr8	117869006	1	G	RAD21	977	RAD21
chr8	117869064	1	A	RAD21	3	RAD21
chr8	117869485	0	A	RAD21	8	RAD21
chr8	117869594	0	G	RAD21	1207	RAD21
chr8	117869598	1	G	RAD21	11	RAD21
chr8	117869687	0	C	RAD21	23	RAD21
chr8	117869702	1	T	RAD21	1279	RAD21
chr8	117869801	1	G	RAD21	9	RAD21
chr8	117870546	0	A	RAD21	5	RAD21
chr8	117870624	0	C	RAD21	17	RAD21
chr8	117870663	1	G	RAD21	3	RAD21
chr8	117870679	0	C	RAD21	25	RAD21
chr8	117870706	1	G	RAD21	118	RAD21
chr8	117870797	1	T	RAD21	30	RAD21
chr8	117874055	0	A	RAD21	3128	RAD21
chr8	117874164	0	G	RAD21	1298	RAD21
chr8	117874172	1	A	RAD21	3121	RAD21
chr8	117874281	1	G	RAD21	1293	RAD21
chr8	117875295	0	C	RAD21	1942	RAD21
chr8	117875402	0	C	RAD21	2685	RAD21
chr8	117875404	1	T	RAD21	1923	RAD21
chr8	117875499	0	C	RAD21	8	RAD21
chr8	117875517	1	T	RAD21	2694	RAD21
chr8	117875614	1	C	RAD21	9	RAD21
chr8	117878745	0	A	RAD21	2431	RAD21
chr8	117878849	0	G	RAD21	1367	RAD21
chr8	117878865	1	C	RAD21	2419	RAD21
chr8	117878967	1	A	RAD21	1306	RAD21
chr9	5021949	0	G	JAK2	1005	JAK2
chr9	5022055	0	G	JAK2	1587	JAK2
chr9	5022064	1	C	JAK2	1164	JAK2
chr9	5022154	0	C	JAK2	1443	JAK2
chr9	5022167	1	G	JAK2	1950	JAK2
chr9	5022267	1	G	JAK2	1306	JAK2
chr9	5029729	0	T	JAK2	115	JAK2
chr9	5029813	0	C	JAK2	487	JAK2
chr9	5029842	1	T	JAK2	140	JAK2
chr9	5029895	0	C	JAK2	15	JAK2
chr9	5029926	1	A	JAK2	427	JAK2
chr9	5030006	1	G	JAK2	31	JAK2
chr9	5044379	0	C	JAK2	53	JAK2
chr9	5044492	0	A	JAK2	17	JAK2
chr9	5044493	1	C	JAK2	55	JAK2
chr9	5044611	1	G	JAK2	12	JAK2
chr9	5050657	0	A	JAK2	2185	JAK2
chr9	5050732	0	A	JAK2	1415	JAK2
chr9	5050767	1	T	JAK2	2079	JAK2
chr9	5050830	0	A	JAK2	2	JAK2
chr9	5050845	1	G	JAK2	1328	JAK2
chr9	5050944	1	C	JAK2	6	JAK2
chr9	5054475	0	A	JAK2	99	JAK2
chr9	5054580	0	C	JAK2	1100	JAK2
chr9	5054591	1	C	JAK2	56	JAK2
chr9	5054669	0	A	JAK2	1116	JAK2
chr9	5054685	1	C	JAK2	1081	JAK2
chr9	5054772	0	C	JAK2	1569	JAK2
chr9	5054776	1	A	JAK2	1288	JAK2
chr9	5054876	0	A	JAK2	1	JAK2
chr9	5054877	1	C	JAK2	1577	JAK2
chr9	5054981	1	T	JAK2	49	JAK2
chr9	5055642	0	T	JAK2	24	JAK2
chr9	5055695	0	T	JAK2	144	JAK2
chr9	5055755	1	T	JAK2	1	JAK2
chr9	5055764	0	C	JAK2	2	JAK2
chr9	5055797	1	G	JAK2	138	JAK2
chr9	5055876	1	T	JAK2	9	JAK2
chr9	5064862	0	C	JAK2	574	JAK2
chr9	5064919	0	T	JAK2	1441	JAK2
chr9	5064975	1	C	JAK2	591	JAK2
chr9	5064984	0	A	JAK2	1920	JAK2
chr9	5065033	1	C	JAK2	1565	JAK2
chr9	5065093	1	A	JAK2	1853	JAK2
chr9	5066622	0	G	JAK2	929	JAK2
chr9	5066681	0	G	JAK2	995	JAK2
chr9	5066733	0	G	JAK2	39	JAK2
chr9	5066739	1	C	JAK2	978	JAK2
chr9	5066782	1	C	JAK2	1228	JAK2
chr9	5066842	1	C	JAK2	51	JAK2
chr9	5068986	0	C	JAK2	16	JAK2
chr9	5069046	0	C	JAK2	776	JAK2
chr9	5069085	1	C	JAK2	3	JAK2
chr9	5069149	0	C	JAK2	219	JAK2
chr9	5069151	1	G	JAK2	792	JAK2
chr9	5069253	1	G	JAK2	284	JAK2
chr9	5069886	0	T	JAK2	639	JAK2
chr9	5070000	0	C	JAK2	4	JAK2
chr9	5070004	1	T	JAK2	631	JAK2
chr9	5070117	1	T	JAK2	8	JAK2
chr9	5072450	0	C	JAK2	1369	JAK2
chr9	5072552	0	G	JAK2	2696	JAK2
chr9	5072553	1	G	JAK2	1556	JAK2
chr9	5072669	1	A	JAK2	2686	JAK2
chr9	5073615	0	C	JAK2	1543	JAK2
chr9	5073714	0	C	JAK2	227	JAK2
chr9	5073731	1	C	JAK2	1682	JAK2
chr9	5073746	0	T	JAK2	2264	JAK2
chr9	5073803	1	C	JAK2	236	JAK2
chr9	5073863	1	T	JAK2	2238	JAK2
chr9	5077372	0	G	JAK2	0	JAK2
chr9	5077465	0	A	JAK2	1	JAK2
chr9	5077479	1	T	JAK2	0	JAK2
chr9	5077486	0	C	JAK2	3	JAK2
chr9	5077548	1	G	JAK2	0	JAK2
chr9	5077560	0	G	JAK2	6	JAK2
chr9	5077567	1	C	JAK2	1	JAK2
chr9	5077678	1	G	JAK2	0	JAK2
chr9	5078259	0	G	JAK2	13	JAK2
chr9	5078309	0	G	JAK2	706	JAK2
chr9	5078353	1	G	JAK2	6	JAK2
chr9	5078388	0	C	JAK2	1909	JAK2
chr9	5078406	1	G	JAK2	783	JAK2
chr9	5078502	1	A	JAK2	1929	JAK2
chr9	5080207	0	C	JAK2	1771	JAK2
chr9	5080311	0	T	JAK2	1863	JAK2
chr9	5080320	1	C	JAK2	1523	JAK2
chr9	5080420	1	G	JAK2	1856	JAK2
chr9	5080509	0	C	JAK2	644	JAK2
chr9	5080591	0	C	JAK2	809	JAK2
chr9	5080625	1	A	JAK2	619	JAK2
chr9	5080705	1	T	JAK2	927	JAK2
chr9	5081703	0	A	JAK2	1771	JAK2
chr9	5081804	0	C	JAK2	1762	JAK2
chr9	5081813	1	T	JAK2	1711	JAK2
chr9	5081920	1	G	JAK2	1937	JAK2
chr9	5089653	0	C	JAK2	914	JAK2
chr9	5089728	0	G	JAK2	1646	JAK2
chr9	5089769	1	A	JAK2	945	JAK2
chr9	5089788	0	G	JAK2	1551	JAK2
chr9	5089846	1	G	JAK2	1549	JAK2
chr9	5089903	1	G	JAK2	1559	JAK2
chr9	5090440	0	T	JAK2	30	JAK2
chr9	5090535	0	A	JAK2	93	JAK2
chr9	5090552	1	C	JAK2	3	JAK2
chr9	5090628	1	A	JAK2	88	JAK2
chr9	5090684	0	A	JAK2	46	JAK2
chr9	5090795	0	T	JAK2	1393	JAK2
chr9	5090799	1	T	JAK2	36	JAK2
chr9	5090843	0	A	JAK2	4	JAK2
chr9	5090902	1	C	JAK2	1386	JAK2
chr9	5090949	1	C	JAK2	32	JAK2
chr9	5122972	0	C	JAK2	2329	JAK2
chr9	5123080	0	G	JAK2	1550	JAK2
chr9	5123081	1	A	JAK2	2256	JAK2
chr9	5123195	1	A	JAK2	1561	JAK2
chr9	5126289	0	A	JAK2	24	JAK2
chr9	5126389	0	G	JAK2	2816	JAK2
chr9	5126401	1	G	JAK2	27	JAK2
chr9	5126501	1	C	JAK2	2845	JAK2
chr9	5126655	0	T	JAK2	2700	JAK2
chr9	5126720	0	G	JAK2	1713	JAK2
chr9	5126774	1	G	JAK2	2582	JAK2
chr9	5126831	1	G	JAK2	1709	JAK2
chr9	21802705	0	G	MTAP	2	MTAP
chr9	21802778	1	A	MTAP	2	MTAP
chr9	21802934	0	G	MTAP	8	MTAP
chr9	21803038	1	A	MTAP	6	MTAP
chr9	21815348	0	T	MTAP	30	MTAP
chr9	21815445	0	G	MTAP	28	MTAP
chr9	21815459	1	G	MTAP	10	MTAP
chr9	21815463	0	A	MTAP	1650	MTAP
chr9	21815517	1	A	MTAP	47	MTAP
chr9	21815565	1	T	MTAP	1643	MTAP
chr9	21816627	0	A	MTAP	2541	MTAP
chr9	21816727	0	A	MTAP	302	MTAP
chr9	21816746	1	A	MTAP	2583	MTAP
chr9	21816840	1	A	MTAP	316	MTAP
chr9	21817942	0	C	MTAP	1347	MTAP
chr9	21818004	0	G	MTAP	1642	MTAP
chr9	21818060	1	C	MTAP	1270	MTAP
chr9	21818122	0	A	MTAP	1833	MTAP
chr9	21818123	1	T	MTAP	1638	MTAP
chr9	21818241	1	G	MTAP	1678	MTAP
chr9	21837840	0	C	MTAP	1588	MTAP
chr9	21837923	0	C	MTAP	1908	MTAP
chr9	21837942	1	G	MTAP	1353	MTAP
chr9	21838038	1	G	MTAP	1814	MTAP
chr9	21854603	0	T	MTAP	1069	MTAP
chr9	21854713	0	C	MTAP	1023	MTAP
chr9	21854722	1	A	MTAP	1080	MTAP
chr9	21854792	0	G	MTAP	1157	MTAP
chr9	21854833	1	G	MTAP	869	MTAP
chr9	21854892	1	C	MTAP	1079	MTAP
chr9	21856053	0	C	MTAP	3	MTAP
chr9	21856136	0	C	MTAP	433	MTAP
chr9	21856161	1	A	MTAP	4	MTAP
chr9	21856223	1	G	MTAP	515	MTAP
chr9	21859269	0	T	MTAP	1486	MTAP
chr9	21859380	0	C	MTAP	1327	MTAP
chr9	21859383	1	A	MTAP	1324	MTAP
chr9	21859495	1	C	MTAP	1327	MTAP
chr9	21861952	0	A	MTAP	678	MTAP
chr9	21862053	1	T	MTAP	765	MTAP
chr9	21930964	0	A	MTAP	934	MTAP
chr9	21931034	0	G	MTAP	1693	MTAP
chr9	21931083	1	T	MTAP	963	MTAP
chr9	21931138	1	C	MTAP	1689	MTAP
chr9	21939153	0	C	MTAP	1516	MTAP
chr9	21939288	1	A	MTAP	1709	MTAP
chr9	21940885	0	C	MTAP	1263	MTAP
chr9	21940996	0	C	MTAP	1	MTAP
chr9	21941000	1	G	MTAP	1260	MTAP
chr9	21941113	1	T	MTAP	1	MTAP
chr10	50666825	0	G	ERCC6/PGBD3	1556	ERCC6
chr10	50666933	0	C	ERCC6/PGBD3	1987	ERCC6
chr10	50666938	1	G	ERCC6/PGBD3	1462	ERCC6
chr10	50667050	0	C	ERCC6/PGBD3	1938	ERCC6
chr10	50667052	1	T	ERCC6/PGBD3	2049	ERCC6
chr10	50667147	0	A	ERCC6/PGBD3	1013	ERCC6
chr10	50667169	1	T	ERCC6/PGBD3	1497	ERCC6
chr10	50667239	0	C	ERCC6/PGBD3	1056	ERCC6
chr10	50667266	1	T	ERCC6/PGBD3	996	ERCC6
chr10	50667356	1	A	ERCC6/PGBD3	1222	ERCC6
chr10	50668396	0	A	ERCC6/PGBD3	1856	ERCC6
chr10	50668450	0	G	ERCC6/PGBD3	498	ERCC6
chr10	50668512	1	G	ERCC6/PGBD3	1844	ERCC6
chr10	50668567	1	C	ERCC6/PGBD3	468	ERCC6
chr10	50669353	0	A	ERCC6/PGBD3	1300	ERCC6
chr10	50669376	0	A	ERCC6/PGBD3	841	ERCC6
chr10	50669447	1	G	ERCC6/PGBD3	1204	ERCC6
chr10	50669458	0	A	ERCC6/PGBD3	1637	ERCC6
chr10	50669495	1	C	ERCC6/PGBD3	862	ERCC6
chr10	50669545	0	T	ERCC6/PGBD3	1099	ERCC6
chr10	50669584	1	A	ERCC6/PGBD3	1615	ERCC6
chr10	50669645	1	G	ERCC6/PGBD3	1399	ERCC6
chr10	50678205	0	G	ERCC6/PGBD3	489	ERCC6
chr10	50678273	0	G	ERCC6/PGBD3	1077	ERCC6
chr10	50678297	1	C	ERCC6/PGBD3	425	ERCC6
chr10	50678314	0	T	ERCC6/PGBD3	1161	ERCC6
chr10	50678371	1	C	ERCC6/PGBD3	924	ERCC6
chr10	50678389	0	G	ERCC6/PGBD3	1906	ERCC6
chr10	50678430	1	T	ERCC6/PGBD3	1042	ERCC6
chr10	50678444	0	G	ERCC6/PGBD3	643	ERCC6
chr10	50678507	1	C	ERCC6/PGBD3	1883	ERCC6
chr10	50678545	0	G	ERCC6/PGBD3	412	ERCC6
chr10	50678561	1	C	ERCC6/PGBD3	708	ERCC6
chr10	50678654	0	C	ERCC6/PGBD3	672	ERCC6
chr10	50678659	1	C	ERCC6/PGBD3	530	ERCC6
chr10	50678758	0	A	ERCC6/PGBD3	818	ERCC6
chr10	50678768	1	C	ERCC6/PGBD3	644	ERCC6
chr10	50678806	0	G	ERCC6/PGBD3	716	ERCC6
chr10	50678873	1	C	ERCC6/PGBD3	785	ERCC6
chr10	50678917	0	T	ERCC6/PGBD3	146	ERCC6
chr10	50678921	1	C	ERCC6/PGBD3	14	ERCC6
chr10	50678993	0	C	ERCC6/PGBD3	9	ERCC6
chr10	50679038	1	G	ERCC6/PGBD3	98	ERCC6
chr10	50679049	0	C	ERCC6/PGBD3	3	ERCC6
chr10	50679083	1	T	ERCC6/PGBD3	40	ERCC6
chr10	50679099	0	A	ERCC6/PGBD3	23	ERCC6
chr10	50679123	1	G	ERCC6/PGBD3	349	ERCC6
chr10	50679146	0	A	ERCC6/PGBD3	14	ERCC6
chr10	50679183	1	T	ERCC6/PGBD3	72	ERCC6
chr10	50679262	1	G	ERCC6/PGBD3	81	ERCC6
chr10	50680383	0	G	ERCC6/PGBD3	1310	ERCC6
chr10	50680479	0	T	ERCC6/PGBD3	1615	ERCC6
chr10	50680481	1	C	ERCC6/PGBD3	1281	ERCC6
chr10	50680598	1	C	ERCC6/PGBD3	1423	ERCC6
chr10	50680881	0	G	ERCC6/PGBD3	1193	ERCC6
chr10	50680982	0	T	ERCC6/PGBD3	853	ERCC6
chr10	50680987	1	C	ERCC6/PGBD3	1182	ERCC6
chr10	50681086	0	A	ERCC6/PGBD3	1155	ERCC6
chr10	50681089	1	C	ERCC6/PGBD3	779	ERCC6
chr10	50681203	1	G	ERCC6/PGBD3	1230	ERCC6
chr10	50681501	0	C	ERCC6/PGBD3	1196	ERCC6
chr10	50681566	0	G	ERCC6/PGBD3	1586	ERCC6
chr10	50681621	1	G	ERCC6/PGBD3	1011	ERCC6
chr10	50681681	1	C	ERCC6/PGBD3	1557	ERCC6
chr10	50682035	0	G	ERCC6/PGBD3	757	ERCC6
chr10	50682101	0	C	ERCC6/PGBD3	726	ERCC6
chr10	50682127	1	C	ERCC6/PGBD3	782	ERCC6
chr10	50682215	0	A	ERCC6/PGBD3	1643	ERCC6
chr10	50682216	1	G	ERCC6/PGBD3	9	ERCC6
chr10	50682334	1	A	ERCC6/PGBD3	1669	ERCC6
chr10	50684220	0	G	ERCC6/PGBD3	574	ERCC6
chr10	50684316	0	T	ERCC6/PGBD3	436	ERCC6
chr10	50684320	1	C	ERCC6/PGBD3	690	ERCC6
chr10	50684434	1	C	ERCC6/PGBD3	431	ERCC6
chr10	50686374	0	C	ERCC6/PGBD3	1731	ERCC6
chr10	50686452	0	C	ERCC6/PGBD3	2000	ERCC6
chr10	50686480	1	C	ERCC6/PGBD3	1744	ERCC6
chr10	50686565	1	G	ERCC6/PGBD3	2105	ERCC6
chr10	50690672	0	T	ERCC6/PGBD3	1114	ERCC6
chr10	50690741	0	G	ERCC6/PGBD3	909	ERCC6
chr10	50690786	1	G	ERCC6/PGBD3	1168	ERCC6
chr10	50690800	0	G	ERCC6/PGBD3	1258	ERCC6
chr10	50690851	1	T	ERCC6/PGBD3	984	ERCC6
chr10	50690900	0	G	ERCC6/PGBD3	2997	ERCC6
chr10	50690910	1	C	ERCC6/PGBD3	1237	ERCC6
chr10	50691019	1	G	ERCC6/PGBD3	2952	ERCC6
chr10	50691306	0	T	ERCC6/PGBD3	1938	ERCC6
chr10	50691407	0	G	ERCC6/PGBD3	2305	ERCC6
chr10	50691424	1	G	ERCC6/PGBD3	1885	ERCC6
chr10	50691499	0	G	ERCC6/PGBD3	1313	ERCC6
chr10	50691527	1	T	ERCC6/PGBD3	2399	ERCC6
chr10	50691614	1	T	ERCC6/PGBD3	1317	ERCC6
chr10	50701133	0	A	ERCC6/PGBD3	1675	ERCC6
chr10	50701208	0	G	ERCC6/PGBD3	1203	ERCC6
chr10	50701252	1	T	ERCC6/PGBD3	1456	ERCC6
chr10	50701325	1	C	ERCC6/PGBD3	1318	ERCC6
chr10	50708529	0	C	ERCC6/PGBD3	1657	ERCC6
chr10	50708636	0	A	ERCC6/PGBD3	2018	ERCC6
chr10	50708638	1	G	ERCC6/PGBD3	1810	ERCC6
chr10	50708748	0	A	ERCC6/PGBD3	2326	ERCC6
chr10	50708753	1	A	ERCC6/PGBD3	1917	ERCC6
chr10	50708866	1	G	ERCC6/PGBD3	2350	ERCC6
chr10	50713909	0	G	ERCC6/PGBD3	2738	ERCC6
chr10	50714026	0	T	ERCC6/PGBD3	44	ERCC6
chr10	50714027	1	C	ERCC6/PGBD3	2762	ERCC6
chr10	50714146	1	C	ERCC6/PGBD3	2796	ERCC6
chr10	50723337	0	G	ERCC6/PGBD3	1601	ERCC6
chr10	50723411	0	C	ERCC6/PGBD3	1446	ERCC6
chr10	50723452	1	T	ERCC6/PGBD3	1533	ERCC6
chr10	50723473	0	C	ERCC6/PGBD3	575	ERCC6
chr10	50723528	1	C	ERCC6/PGBD3	1407	ERCC6
chr10	50723581	0	T	ERCC6/PGBD3	1129	ERCC6
chr10	50723591	1	G	ERCC6/PGBD3	515	ERCC6
chr10	50723696	0	A	ERCC6/PGBD3	903	ERCC6
chr10	50723701	1	A	ERCC6/PGBD3	1040	ERCC6
chr10	50723798	0	C	ERCC6/PGBD3	419	ERCC6
chr10	50723809	1	T	ERCC6/PGBD3	919	ERCC6
chr10	50723868	0	C	ERCC6/PGBD3	668	ERCC6
chr10	50723909	1	C	ERCC6/PGBD3	423	ERCC6
chr10	50723929	0	C	ERCC6/PGBD3	664	ERCC6
chr10	50723957	1	G	ERCC6/PGBD3	693	ERCC6
chr10	50724034	0	C	ERCC6/PGBD3	453	ERCC6
chr10	50724038	1	C	ERCC6/PGBD3	715	ERCC6
chr10	50724128	0	C	ERCC6/PGBD3	452	ERCC6
chr10	50724146	1	G	ERCC6/PGBD3	448	ERCC6
chr10	50724240	0	A	ERCC6/PGBD3	502	ERCC6
chr10	50724241	1	A	ERCC6/PGBD3	382	ERCC6
chr10	50724291	0	G	ERCC6/PGBD3	706	ERCC6
chr10	50724357	1	G	ERCC6/PGBD3	439	ERCC6
chr10	50724408	0	G	ERCC6/PGBD3	877	ERCC6
chr10	50724409	1	C	ERCC6/PGBD3	621	ERCC6
chr10	50724481	0	G	ERCC6/PGBD3	298	ERCC6
chr10	50724522	1	A	ERCC6/PGBD3	908	ERCC6
chr10	50724566	0	G	ERCC6/PGBD3	556	ERCC6
chr10	50724568	1	C	ERCC6/PGBD3	315	ERCC6
chr10	50724644	0	G	ERCC6/PGBD3	799	ERCC6
chr10	50724685	1	A	ERCC6/PGBD3	485	ERCC6
chr10	50724750	0	G	ERCC6/PGBD3	496	ERCC6
chr10	50724751	1	G	ERCC6/PGBD3	879	ERCC6
chr10	50724791	0	C	ERCC6/PGBD3	820	ERCC6
chr10	50724867	1	T	ERCC6/PGBD3	508	ERCC6
chr10	50724889	0	G	ERCC6/PGBD3	810	ERCC6
chr10	50724908	1	C	ERCC6/PGBD3	802	ERCC6
chr10	50724994	0	G	ERCC6/PGBD3	0	ERCC6
chr10	50725001	1	G	ERCC6/PGBD3	960	ERCC6
chr10	50725031	0	C	ERCC6/PGBD3	721	ERCC6
chr10	50725107	1	G	ERCC6/PGBD3	1154	ERCC6
chr10	50725131	0	T	ERCC6/PGBD3	1044	ERCC6
chr10	50725144	1	C	ERCC6/PGBD3	802	ERCC6
chr10	50725245	1	G	ERCC6/PGBD3	1068	ERCC6
chr10	50732042	0	A	ERCC6/PGBD3	1018	ERCC6
chr10	50732107	0	C	ERCC6/PGBD3	1047	ERCC6
chr10	50732161	1	C	ERCC6/PGBD3	938	ERCC6
chr10	50732219	0	C	ERCC6/PGBD3	386	ERCC6
chr10	50732224	1	G	ERCC6/PGBD3	1125	ERCC6
chr10	50732292	0	A	ERCC6/PGBD3	656	ERCC6
chr10	50732315	1	C	ERCC6/PGBD3	255	ERCC6
chr10	50732374	0	C	ERCC6/PGBD3	376	ERCC6
chr10	50732400	1	A	ERCC6/PGBD3	608	ERCC6
chr10	50732467	0	T	ERCC6/PGBD3	948	ERCC6
chr10	50732468	1	C	ERCC6/PGBD3	401	ERCC6
chr10	50732536	0	G	ERCC6/PGBD3	1286	ERCC6
chr10	50732579	1	T	ERCC6/PGBD3	892	ERCC6
chr10	50732614	0	G	ERCC6/PGBD3	651	ERCC6
chr10	50732655	1	T	ERCC6/PGBD3	1416	ERCC6
chr10	50732675	0	T	ERCC6/PGBD3	326	ERCC6
chr10	50732729	1	A	ERCC6/PGBD3	707	ERCC6
chr10	50732767	0	C	ERCC6/PGBD3	974	ERCC6
chr10	50732796	1	A	ERCC6/PGBD3	353	ERCC6
chr10	50732884	1	A	ERCC6/PGBD3	1054	ERCC6
chr10	50736410	0	A	ERCC6/PGBD3	2611	ERCC6
chr10	50736495	0	T	ERCC6/PGBD3	956	ERCC6
chr10	50736529	1	G	ERCC6/PGBD3	2604	ERCC6
chr10	50736601	1	C	ERCC6/PGBD3	1037	ERCC6
chr10	50738723	0	T	ERCC6/PGBD3	65	ERCC6
chr10	50738801	0	T	ERCC6/PGBD3	1281	ERCC6
chr10	50738834	1	G	ERCC6/PGBD3	68	ERCC6
chr10	50738889	0	G	ERCC6/PGBD3	2	ERCC6
chr10	50738906	1	G	ERCC6/PGBD3	1437	ERCC6
chr10	50739003	1	G	ERCC6/PGBD3	3	ERCC6
chr10	50740548	0	T	ERCC6/PGBD3	545	ERCC6
chr10	50740620	0	T	ERCC6/PGBD3	498	ERCC6
chr10	50740666	1	A	ERCC6/PGBD3	410	ERCC6
chr10	50740669	0	G	ERCC6/PGBD3	39	ERCC6
chr10	50740712	1	T	ERCC6/PGBD3	291	ERCC6
chr10	50740742	0	A	ERCC6/PGBD3	876	ERCC6
chr10	50740777	1	A	ERCC6/PGBD3	384	ERCC6
chr10	50740788	0	T	ERCC6/PGBD3	853	ERCC6
chr10	50740864	1	A	ERCC6/PGBD3	932	ERCC6
chr10	50740873	0	G	ERCC6/PGBD3	1049	ERCC6
chr10	50740902	1	C	ERCC6/PGBD3	993	ERCC6
chr10	50740988	0	T	ERCC6/PGBD3	8	ERCC6
chr10	50740993	1	G	ERCC6/PGBD3	1248	ERCC6
chr10	50741102	1	G	ERCC6/PGBD3	68	ERCC6
chr10	69881165	0	A	MYPN	818	MYPN
chr10	69881275	0	G	MYPN	782	MYPN
chr10	69881282	1	C	MYPN	747	MYPN
chr10	69881389	0	C	MYPN	989	MYPN
chr10	69881390	1	C	MYPN	623	MYPN
chr10	69881500	0	C	MYPN	235	MYPN
chr10	69881504	1	T	MYPN	1106	MYPN
chr10	69881588	0	C	MYPN	1343	MYPN
chr10	69881618	1	T	MYPN	222	MYPN
chr10	69881701	0	G	MYPN	847	MYPN
chr10	69881708	1	A	MYPN	1460	MYPN
chr10	69881817	0	A	MYPN	1109	MYPN
chr10	69881822	1	T	MYPN	953	MYPN
chr10	69881863	0	A	MYPN	473	MYPN
chr10	69881936	1	T	MYPN	1170	MYPN
chr10	69881972	0	G	MYPN	341	MYPN
chr10	69881979	1	G	MYPN	591	MYPN
chr10	69882069	0	G	MYPN	342	MYPN
chr10	69882078	1	A	MYPN	346	MYPN
chr10	69882167	1	C	MYPN	409	MYPN
chr10	69896387	0	A	MYPN	1145	MYPN
chr10	69896491	0	A	MYPN	0	MYPN
chr10	69896492	1	A	MYPN	1228	MYPN
chr10	69896602	1	T	MYPN	0	MYPN
chr10	69902665	0	C	MYPN	1856	MYPN
chr10	69902751	0	G	MYPN	913	MYPN
chr10	69902770	0	C	MYPN	1247	MYPN
chr10	69902782	1	G	MYPN	1989	MYPN
chr10	69902842	1	G	MYPN	1195	MYPN
chr10	69902859	0	G	MYPN	1443	MYPN
chr10	69902883	1	A	MYPN	1175	MYPN
chr10	69902977	1	A	MYPN	1440	MYPN
chr10	69905187	0	A	MYPN	1474	MYPN
chr10	69905268	0	A	MYPN	978	MYPN
chr10	69905301	1	T	MYPN	1554	MYPN
chr10	69905365	1	A	MYPN	978	MYPN
chr10	69908030	0	G	MYPN	798	MYPN
chr10	69908128	0	G	MYPN	688	MYPN
chr10	69908145	1	C	MYPN	812	MYPN
chr10	69908173	0	A	MYPN	239	MYPN
chr10	69908222	1	C	MYPN	456	MYPN
chr10	69908289	1	C	MYPN	239	MYPN
chr10	69909747	0	A	MYPN	1911	MYPN
chr10	69909844	0	C	MYPN	164	MYPN
chr10	69909851	1	G	MYPN	1333	MYPN
chr10	69909961	1	G	MYPN	152	MYPN
chr10	69918194	0	C	MYPN	2331	MYPN
chr10	69918265	0	C	MYPN	20	MYPN
chr10	69918309	1	C	MYPN	2263	MYPN
chr10	69918360	1	C	MYPN	18	MYPN
chr10	69921391	0	G	MYPN	1230	MYPN
chr10	69921464	0	C	MYPN	3	MYPN
chr10	69921503	1	G	MYPN	1068	MYPN
chr10	69921569	1	A	MYPN	0	MYPN
chr10	69925436	0	C	MYPN	1029	MYPN
chr10	69925504	0	C	MYPN	1070	MYPN
chr10	69925547	1	G	MYPN	1278	MYPN
chr10	69925612	1	G	MYPN	1114	MYPN
chr10	69925964	0	C	MYPN	762	MYPN
chr10	69926073	0	C	MYPN	870	MYPN
chr10	69926080	1	C	MYPN	804	MYPN
chr10	69926164	0	C	MYPN	770	MYPN
chr10	69926193	1	T	MYPN	741	MYPN
chr10	69926253	0	C	MYPN	556	MYPN
chr10	69926274	1	A	MYPN	470	MYPN
chr10	69926284	0	T	MYPN	1287	MYPN
chr10	69926338	1	G	MYPN	563	MYPN
chr10	69926381	0	C	MYPN	1178	MYPN
chr10	69926405	1	T	MYPN	1314	MYPN
chr10	69926496	1	T	MYPN	1309	MYPN
chr10	69933785	0	C	MYPN	928	MYPN
chr10	69933874	0	C	MYPN	1046	MYPN
chr10	69933903	1	C	MYPN	795	MYPN
chr10	69933982	0	G	MYPN	791	MYPN
chr10	69933987	1	C	MYPN	1240	MYPN
chr10	69934088	0	T	MYPN	1260	MYPN
chr10	69934093	1	C	MYPN	571	MYPN
chr10	69934184	0	T	MYPN	810	MYPN
chr10	69934187	1	A	MYPN	1284	MYPN
chr10	69934294	0	T	MYPN	904	MYPN
chr10	69934306	1	T	MYPN	848	MYPN
chr10	69934409	0	T	MYPN	239	MYPN
chr10	69934416	1	A	MYPN	886	MYPN
chr10	69934522	1	C	MYPN	450	MYPN
chr10	69935017	0	C	MYPN	239	MYPN
chr10	69935077	0	C	MYPN	1745	MYPN
chr10	69935120	1	C	MYPN	345	MYPN
chr10	69935162	0	G	MYPN	1493	MYPN
chr10	69935190	1	C	MYPN	1539	MYPN
chr10	69935280	1	G	MYPN	1671	MYPN
chr10	69948620	0	C	MYPN	567	MYPN
chr10	69948723	0	G	MYPN	2268	MYPN
chr10	69948734	1	G	MYPN	563	MYPN
chr10	69948819	0	T	MYPN	1237	MYPN
chr10	69948830	1	G	MYPN	2174	MYPN
chr10	69948936	1	G	MYPN	1307	MYPN
chr10	69954079	0	A	MYPN	3034	MYPN
chr10	69954191	0	T	MYPN	2956	MYPN
chr10	69954194	1	G	MYPN	3114	MYPN
chr10	69954309	1	A	MYPN	2965	MYPN
chr10	69955121	0	C	MYPN	2386	MYPN
chr10	69955235	0	T	MYPN	2531	MYPN
chr10	69955238	1	T	MYPN	2292	MYPN
chr10	69955349	1	G	MYPN	2522	MYPN
chr10	69957041	0	A	MYPN	2377	MYPN
chr10	69957129	0	A	MYPN	2013	MYPN
chr10	69957160	1	T	MYPN	2371	MYPN
chr10	69957244	0	C	MYPN	61	MYPN
chr10	69957250	1	C	MYPN	1952	MYPN
chr10	69957378	1	C	MYPN	59	MYPN
chr10	69959085	0	G	MYPN	1459	MYPN
chr10	69959187	0	T	MYPN	6	MYPN
chr10	69959197	1	A	MYPN	1362	MYPN
chr10	69959287	0	A	MYPN	1645	MYPN
chr10	69959303	1	A	MYPN	2320	MYPN
chr10	69959405	1	C	MYPN	1656	MYPN
chr10	69961585	0	G	MYPN	2423	MYPN
chr10	69961627	0	C	MYPN	1771	MYPN
chr10	69961700	1	T	MYPN	2376	MYPN
chr10	69961710	0	G	MYPN	1153	MYPN
chr10	69961737	1	C	MYPN	1773	MYPN
chr10	69961825	1	G	MYPN	1390	MYPN
chr10	69966486	0	C	MYPN	2206	MYPN
chr10	69966567	0	C	MYPN	2156	MYPN
chr10	69966602	1	G	MYPN	2207	MYPN
chr10	69966686	1	A	MYPN	2146	MYPN
chr10	69970008	0	T	MYPN	1831	MYPN
chr10	69970112	0	C	MYPN	2432	MYPN
chr10	69970121	1	G	MYPN	1937	MYPN
chr10	69970217	0	G	MYPN	2710	MYPN
chr10	69970230	1	C	MYPN	2549	MYPN
chr10	69970329	1	G	MYPN	2719	MYPN
chr10	73577133	0	C	PSAP	2035	PSAP
chr10	73577210	0	A	PSAP	1190	PSAP
chr10	73577253	1	T	PSAP	1960	PSAP
chr10	73577331	1	T	PSAP	1158	PSAP
chr10	73578312	0	A	PSAP	525	PSAP
chr10	73578430	0	A	PSAP	1199	PSAP
chr10	73578433	1	T	PSAP	491	PSAP
chr10	73578542	1	T	PSAP	1306	PSAP
chr10	73578724	0	C	PSAP	64	PSAP
chr10	73578835	0	G	PSAP	884	PSAP
chr10	73578844	1	C	PSAP	53	PSAP
chr10	73578954	1	A	PSAP	1158	PSAP
chr10	73579183	0	C	PSAP	956	PSAP
chr10	73579268	0	G	PSAP	857	PSAP
chr10	73579303	1	C	PSAP	1013	PSAP
chr10	73579380	1	C	PSAP	838	PSAP
chr10	73579561	0	T	PSAP	872	PSAP
chr10	73579636	0	C	PSAP	963	PSAP
chr10	73579663	1	A	PSAP	879	PSAP
chr10	73579744	1	A	PSAP	962	PSAP
chr10	73579945	0	T	PSAP	424	PSAP
chr10	73580045	0	T	PSAP	6	PSAP
chr10	73580067	1	T	PSAP	3109	PSAP
chr10	73580156	1	C	PSAP	1674	PSAP
chr10	73581595	0	G	PSAP	2731	PSAP
chr10	73581673	0	T	PSAP	825	PSAP
chr10	73581717	1	T	PSAP	2731	PSAP
chr10	73581764	0	G	PSAP	1402	PSAP
chr10	73581780	1	A	PSAP	719	PSAP
chr10	73581870	1	T	PSAP	1436	PSAP
chr10	73583620	0	T	PSAP	2720	PSAP
chr10	73583739	1	A	PSAP	2698	PSAP
chr10	73585549	0	G	PSAP	1666	PSAP
chr10	73585636	0	G	PSAP	1197	PSAP
chr10	73585666	1	C	PSAP	1713	PSAP
chr10	73585745	1	C	PSAP	1190	PSAP
chr10	73587698	0	C	PSAP	1362	PSAP
chr10	73587774	0	G	PSAP	1563	PSAP
chr10	73587811	1	T	PSAP	1339	PSAP
chr10	73587869	0	T	PSAP	451	PSAP
chr10	73587872	1	C	PSAP	1562	PSAP
chr10	73587973	1	C	PSAP	467	PSAP
chr10	73588599	0	A	PSAP	1128	PSAP
chr10	73588690	0	T	PSAP	533	PSAP
chr10	73588719	1	A	PSAP	1184	PSAP
chr10	73588776	0	A	PSAP	809	PSAP
chr10	73588781	1	C	PSAP	422	PSAP
chr10	73588894	1	C	PSAP	975	PSAP
chr10	73590860	0	A	PSAP	2010	PSAP
chr10	73590940	0	G	PSAP	2068	PSAP
chr10	73590979	1	G	PSAP	1979	PSAP
chr10	73591056	1	G	PSAP	2067	PSAP
chr10	73591548	0	G	PSAP	1293	PSAP
chr10	73591653	0	T	PSAP	716	PSAP
chr10	73591664	1	C	PSAP	1249	PSAP
chr10	73591766	1	C	PSAP	1078	PSAP
chr10	73594079	0	G	PSAP	929	PSAP
chr10	73594154	0	T	PSAP	1482	PSAP
chr10	73594198	1	A	PSAP	948	PSAP
chr10	73594271	0	A	PSAP	1360	PSAP
chr10	73594272	1	A	PSAP	1407	PSAP
chr10	73594384	1	C	PSAP	1330	PSAP
chr11	2466611	0	A	KCNQ1.1	8	KCNQ1
chr11	2466670	0	C	KCNQ1.1	0	KCNQ1
chr11	2466705	1	A	KCNQ1.1	8	KCNQ1
chr11	2466746	1	A	KCNQ1.1	18	KCNQ1
chr11	2482855	0	T	KCNQ1.1	1009	KCNQ1
chr11	2482968	1	A	KCNQ1.1	1146	KCNQ1
chr11	2549115	0	G	KCNQ1.1	2183	KCNQ1
chr11	2549169	0	T	KCNQ1.1	1232	KCNQ1
chr11	2549237	1	C	KCNQ1.1	2177	KCNQ1
chr11	2549289	1	C	KCNQ1.1	1385	KCNQ1
chr11	2591805	0	A	KCNQ1.1	1259	KCNQ1
chr11	2591862	0	T	KCNQ1.1	1079	KCNQ1
chr11	2591880	0	T	KCNQ1.1	1109	KCNQ1
chr11	2591927	1	A	KCNQ1.1	1216	KCNQ1
chr11	2591978	1	A	KCNQ1.1	1080	KCNQ1
chr11	2592022	1	T	KCNQ1.1	1303	KCNQ1
chr11	2592494	0	T	KCNQ1.1	2096	KCNQ1
chr11	2592638	1	G	KCNQ1.1	2092	KCNQ1
chr11	2593272	0	T	KCNQ1.1	1161	KCNQ1
chr11	2593418	1	C	KCNQ1.1	1178	KCNQ1
chr11	2593957	0	C	KCNQ1.1	1202	KCNQ1
chr11	2594065	0	T	KCNQ1.1	175	KCNQ1
chr11	2594094	1	T	KCNQ1.1	1173	KCNQ1
chr11	2594099	0	C	KCNQ1.1	1210	KCNQ1
chr11	2594131	1	T	KCNQ1.1	167	KCNQ1
chr11	2594191	0	A	KCNQ1.1	756	KCNQ1
chr11	2594217	1	G	KCNQ1.1	1182	KCNQ1
chr11	2594295	1	T	KCNQ1.1	736	KCNQ1
chr11	2604595	0	T	KCNQ1.1	1452	KCNQ1
chr11	2604675	0	C	KCNQ1.1	1	KCNQ1
chr11	2604719	1	A	KCNQ1.1	1474	KCNQ1
chr11	2604754	0	C	KCNQ1.1	1632	KCNQ1
chr11	2604757	1	C	KCNQ1.1	3	KCNQ1
chr11	2604873	1	A	KCNQ1.1	1641	KCNQ1
chr11	2606382	0	G	KCNQ1.1	1611	KCNQ1
chr11	2606437	0	C	KCNQ1.1	1440	KCNQ1
chr11	2606498	1	C	KCNQ1.1	1614	KCNQ1
chr11	2606559	1	G	KCNQ1.1	1187	KCNQ1
chr11	2608746	0	G	KCNQ1.1	418	KCNQ1
chr11	2608817	0	T	KCNQ1.1	606	KCNQ1
chr11	2608847	1	G	KCNQ1.1	388	KCNQ1
chr11	2608892	0	A	KCNQ1.1	1191	KCNQ1
chr11	2608911	1	A	KCNQ1.1	603	KCNQ1
chr11	2609014	1	G	KCNQ1.1	1201	KCNQ1
chr11	2609920	0	A	KCNQ1.1	550	KCNQ1
chr11	2609975	0	C	KCNQ1.1	1337	KCNQ1
chr11	2609992	1	G	KCNQ1.1	553	KCNQ1
chr11	2610064	0	T	KCNQ1.1	1358	KCNQ1
chr11	2610074	1	T	KCNQ1.1	1321	KCNQ1
chr11	2610184	1	T	KCNQ1.1	1352	KCNQ1
chr11	2683088	0	A	KCNQ1.1	27	KCNQ1
chr11	2683193	0	A	KCNQ1.1	2173	KCNQ1
chr11	2683206	1	C	KCNQ1.1	21	KCNQ1
chr11	2683311	0	A	KCNQ1.1	549	KCNQ1
chr11	2683313	1	T	KCNQ1.1	2236	KCNQ1
chr11	2683409	1	G	KCNQ1.1	555	KCNQ1
chr11	2789986	0	T	KCNQ1.2	1123	KCNQ1
chr11	2790055	0	T	KCNQ1.2	0	KCNQ1
chr11	2790108	1	A	KCNQ1.2	1234	KCNQ1
chr11	2790128	0	T	KCNQ1.2	464	KCNQ1
chr11	2790143	1	A	KCNQ1.2	538	KCNQ1
chr11	2790239	1	A	KCNQ1.2	600	KCNQ1
chr11	2797168	0	T	KCNQ1.2	641	KCNQ1
chr11	2797260	0	T	KCNQ1.2	0	KCNQ1
chr11	2797265	1	A	KCNQ1.2	537	KCNQ1
chr11	2797384	1	C	KCNQ1.2	506	KCNQ1
chr11	2798165	0	T	KCNQ1.2	1171	KCNQ1
chr11	2798261	0	A	KCNQ1.2	1380	KCNQ1
chr11	2798272	1	T	KCNQ1.2	1143	KCNQ1
chr11	2798380	1	G	KCNQ1.2	1429	KCNQ1
chr11	2799183	0	T	KCNQ1.2	236	KCNQ1
chr11	2799259	0	G	KCNQ1.2	318	KCNQ1
chr11	2799262	1	G	KCNQ1.2	235	KCNQ1
chr11	2799349	1	G	KCNQ1.2	431	KCNQ1
chr11	2868973	0	T	KCNQ1.2	229	KCNQ1
chr11	2869040	1	T	KCNQ1.2	227	KCNQ1
chr11	2869160	0	T	KCNQ1.2	514	KCNQ1
chr11	2869302	1	T	KCNQ1.2	562	KCNQ1
chr13	28578153	0	G	FLT3	1946	FLT3
chr13	28578251	0	G	FLT3	1572	FLT3
chr13	28578272	1	G	FLT3	1918	FLT3
chr13	28578364	1	T	FLT3	1567	FLT3
chr13	28588520	0	G	FLT3	663	FLT3
chr13	28588605	0	G	FLT3	1662	FLT3
[truncated: 1,566 more rows]
