# Supplementary material for: Quantitative analysis of differences in copy numbers using read depth obtained from PCR-enriched samples and controls
Source: BMC Bioinformatics. 2015 Jan 28;16:17. doi: 10.1186/s12859-014-0428-5 (PMC4384318; doi:10.1186/s12859-014-0428-5)
Supplement: Additional file 2 — Primer read depth raw data. This archive (zip) contains one tab-separated text file (tsv) per sequencing run and sample. Each file name is composed of the run id and sample name. The column definitions are: chromosome, position, direction, reference base, cluster name, depth and original gene name. [file 12859_2014_428_MOESM2_ESM.zip › M62_NA19129.tsv]

chr1	5923229	0	A	NPHP4	0	NPHP4
chr1	5923335	0	A	NPHP4	802	NPHP4
chr1	5923341	1	T	NPHP4	1585	NPHP4
chr1	5923429	0	A	NPHP4	1032	NPHP4
chr1	5923440	1	A	NPHP4	895	NPHP4
chr1	5923549	1	A	NPHP4	1175	NPHP4
chr1	5923905	0	T	NPHP4	1539	NPHP4
chr1	5923969	0	A	NPHP4	971	NPHP4
chr1	5924027	1	G	NPHP4	1485	NPHP4
chr1	5924046	0	C	NPHP4	1346	NPHP4
chr1	5924083	1	A	NPHP4	967	NPHP4
chr1	5924163	1	A	NPHP4	1410	NPHP4
chr1	5924358	0	G	NPHP4	969	NPHP4
chr1	5924398	0	C	NPHP4	968	NPHP4
chr1	5924476	1	G	NPHP4	688	NPHP4
chr1	5924492	0	C	NPHP4	492	NPHP4
chr1	5924522	1	A	NPHP4	1056	NPHP4
chr1	5924614	1	C	NPHP4	437	NPHP4
chr1	5925096	0	T	NPHP4	1118	NPHP4
chr1	5925166	0	A	NPHP4	1137	NPHP4
chr1	5925196	1	A	NPHP4	1240	NPHP4
chr1	5925210	0	C	NPHP4	767	NPHP4
chr1	5925289	1	A	NPHP4	23	NPHP4
chr1	5925329	1	G	NPHP4	773	NPHP4
chr1	5926362	0	C	NPHP4	1494	NPHP4
chr1	5926431	0	A	NPHP4	2	NPHP4
chr1	5926484	1	A	NPHP4	1428	NPHP4
chr1	5926500	0	C	NPHP4	1104	NPHP4
chr1	5926524	1	A	NPHP4	1461	NPHP4
chr1	5926592	1	C	NPHP4	1062	NPHP4
chr1	5927055	0	G	NPHP4	796	NPHP4
chr1	5927090	0	C	NPHP4	934	NPHP4
chr1	5927150	1	C	NPHP4	1012	NPHP4
chr1	5927197	1	A	NPHP4	925	NPHP4
chr1	5927755	0	G	NPHP4	1097	NPHP4
chr1	5927842	0	G	NPHP4	1737	NPHP4
chr1	5927860	1	G	NPHP4	1232	NPHP4
chr1	5927877	0	T	NPHP4	1178	NPHP4
chr1	5927952	1	A	NPHP4	1845	NPHP4
chr1	5927997	1	C	NPHP4	0	NPHP4
chr1	5933291	0	T	NPHP4	29	NPHP4
chr1	5933354	0	C	NPHP4	1629	NPHP4
chr1	5933408	1	A	NPHP4	18	NPHP4
chr1	5933461	1	T	NPHP4	1617	NPHP4
chr1	5934471	0	T	NPHP4	66	NPHP4
chr1	5934513	0	T	NPHP4	536	NPHP4
chr1	5934563	1	T	NPHP4	61	NPHP4
chr1	5934569	0	A	NPHP4	883	NPHP4
chr1	5934636	1	G	NPHP4	613	NPHP4
chr1	5934650	0	C	NPHP4	786	NPHP4
chr1	5934682	1	T	NPHP4	913	NPHP4
chr1	5934748	1	A	NPHP4	737	NPHP4
chr1	5934833	0	G	NPHP4	2571	NPHP4
chr1	5934937	0	A	NPHP4	3	NPHP4
chr1	5934952	1	A	NPHP4	2581	NPHP4
chr1	5934981	0	G	NPHP4	1151	NPHP4
chr1	5935004	1	C	NPHP4	1	NPHP4
chr1	5935120	1	T	NPHP4	1011	NPHP4
chr1	5935125	0	G	NPHP4	901	NPHP4
chr1	5935248	1	T	NPHP4	1028	NPHP4
chr1	5937107	0	G	NPHP4	2122	NPHP4
chr1	5937152	0	C	NPHP4	1058	NPHP4
chr1	5937205	1	A	NPHP4	1	NPHP4
chr1	5937228	0	A	NPHP4	26	NPHP4
chr1	5937295	1	A	NPHP4	881	NPHP4
chr1	5937299	0	G	NPHP4	359	NPHP4
chr1	5937351	1	G	NPHP4	1055	NPHP4
chr1	5937397	1	G	NPHP4	271	NPHP4
chr1	5940172	0	A	NPHP4	1833	NPHP4
chr1	5940277	0	C	NPHP4	1958	NPHP4
chr1	5940281	1	T	NPHP4	1860	NPHP4
chr1	5940386	1	C	NPHP4	2002	NPHP4
chr1	5947263	0	T	NPHP4	706	NPHP4
chr1	5947330	0	G	NPHP4	1893	NPHP4
chr1	5947378	1	T	NPHP4	732	NPHP4
chr1	5947448	0	T	NPHP4	1493	NPHP4
chr1	5947452	1	C	NPHP4	1882	NPHP4
chr1	5947477	0	T	NPHP4	0	NPHP4
chr1	5947534	1	A	NPHP4	1450	NPHP4
chr1	5947617	1	A	NPHP4	1245	NPHP4
chr1	5950883	0	A	NPHP4	757	NPHP4
chr1	5950939	0	C	NPHP4	1	NPHP4
chr1	5950985	1	A	NPHP4	774	NPHP4
chr1	5951049	0	C	NPHP4	775	NPHP4
chr1	5951061	1	A	NPHP4	854	NPHP4
chr1	5951167	1	T	NPHP4	902	NPHP4
chr1	5964655	0	T	NPHP4	1101	NPHP4
chr1	5964725	0	G	NPHP4	384	NPHP4
chr1	5964794	1	G	NPHP4	1083	NPHP4
chr1	5964812	0	A	NPHP4	1334	NPHP4
chr1	5964839	1	A	NPHP4	469	NPHP4
chr1	5964932	1	G	NPHP4	1292	NPHP4
chr1	5965326	0	G	NPHP4	1380	NPHP4
chr1	5965374	0	G	NPHP4	631	NPHP4
chr1	5965416	1	G	NPHP4	1161	NPHP4
chr1	5965434	0	G	NPHP4	960	NPHP4
chr1	5965464	1	G	NPHP4	749	NPHP4
chr1	5965476	0	C	NPHP4	553	NPHP4
chr1	5965553	1	A	NPHP4	1047	NPHP4
chr1	5965592	1	A	NPHP4	737	NPHP4
chr1	5965641	0	C	NPHP4	936	NPHP4
chr1	5965716	0	A	NPHP4	460	NPHP4
chr1	5965745	1	C	NPHP4	1054	NPHP4
chr1	5965821	0	C	NPHP4	763	NPHP4
chr1	5965839	1	T	NPHP4	348	NPHP4
chr1	5965929	1	C	NPHP4	634	NPHP4
chr1	5967139	0	T	NPHP4	1453	NPHP4
chr1	5967279	0	A	NPHP4	452	NPHP4
chr1	5967280	1	C	NPHP4	1060	NPHP4
chr1	5967346	1	A	NPHP4	0	NPHP4
chr1	5969187	0	G	NPHP4	1535	NPHP4
chr1	5969305	1	A	NPHP4	1747	NPHP4
chr1	5987662	0	T	NPHP4	24	NPHP4
chr1	5987737	0	A	NPHP4	2612	NPHP4
chr1	5987786	1	A	NPHP4	470	NPHP4
chr1	5987800	0	G	NPHP4	1632	NPHP4
chr1	5987861	1	G	NPHP4	2611	NPHP4
chr1	5987897	1	C	NPHP4	1120	NPHP4
chr1	5993123	0	C	NPHP4	2061	NPHP4
chr1	5993189	0	A	NPHP4	0	NPHP4
chr1	5993237	1	C	NPHP4	1982	NPHP4
chr1	5993250	0	C	NPHP4	1841	NPHP4
chr1	5993304	1	G	NPHP4	1059	NPHP4
chr1	5993309	0	A	NPHP4	34	NPHP4
chr1	5993370	1	A	NPHP4	0	NPHP4
chr1	5993432	1	A	NPHP4	1129	NPHP4
chr1	6007100	0	A	NPHP4	1560	NPHP4
chr1	6007202	0	C	NPHP4	1201	NPHP4
chr1	6007210	1	A	NPHP4	1374	NPHP4
chr1	6007305	0	C	NPHP4	1871	NPHP4
chr1	6007310	1	C	NPHP4	994	NPHP4
chr1	6007428	1	T	NPHP4	1864	NPHP4
chr1	6008067	0	A	NPHP4	1805	NPHP4
chr1	6008164	0	A	NPHP4	8	NPHP4
chr1	6008189	1	A	NPHP4	1827	NPHP4
chr1	6008245	0	T	NPHP4	1221	NPHP4
chr1	6008307	1	C	NPHP4	1362	NPHP4
chr1	6008351	1	G	NPHP4	1202	NPHP4
chr1	6012757	0	C	NPHP4	1408	NPHP4
chr1	6012814	0	C	NPHP4	1785	NPHP4
chr1	6012858	1	T	NPHP4	1191	NPHP4
chr1	6012932	1	G	NPHP4	1785	NPHP4
chr1	6021795	0	T	NPHP4	1378	NPHP4
chr1	6021875	0	G	NPHP4	1930	NPHP4
chr1	6021911	1	G	NPHP4	1219	NPHP4
chr1	6021989	0	T	NPHP4	1707	NPHP4
chr1	6021993	1	G	NPHP4	1714	NPHP4
chr1	6022097	1	A	NPHP4	1622	NPHP4
chr1	6027331	0	T	NPHP4	2264	NPHP4
chr1	6027444	1	A	NPHP4	2283	NPHP4
chr1	6029048	0	C	NPHP4	1958	NPHP4
chr1	6029162	0	G	NPHP4	2237	NPHP4
chr1	6029163	1	C	NPHP4	1970	NPHP4
chr1	6029224	0	T	NPHP4	1265	NPHP4
chr1	6029280	1	C	NPHP4	2201	NPHP4
chr1	6029344	1	G	NPHP4	1349	NPHP4
chr1	6038340	0	A	NPHP4	629	NPHP4
chr1	6038452	0	C	NPHP4	187	NPHP4
chr1	6038457	1	A	NPHP4	624	NPHP4
chr1	6038570	1	C	NPHP4	183	NPHP4
chr1	6046192	0	T	NPHP4	1475	NPHP4
chr1	6046262	0	C	NPHP4	1303	NPHP4
chr1	6046311	1	A	NPHP4	1439	NPHP4
chr1	6046382	1	G	NPHP4	1449	NPHP4
chr2	29416015	0	G	ALK	6	ALK
chr2	29416121	0	C	ALK	745	ALK
chr2	29416133	1	G	ALK	640	ALK
chr2	29416210	0	A	ALK	763	ALK
chr2	29416222	1	G	ALK	485	ALK
chr2	29416265	0	G	ALK	765	ALK
chr2	29416331	1	A	ALK	0	ALK
chr2	29416343	0	C	ALK	473	ALK
chr2	29416374	1	G	ALK	654	ALK
chr2	29416450	0	G	ALK	572	ALK
chr2	29416461	1	T	ALK	7	ALK
chr2	29416567	0	A	ALK	67	ALK
chr2	29416571	1	A	ALK	568	ALK
chr2	29416595	0	G	ALK	882	ALK
chr2	29416669	1	T	ALK	212	ALK
chr2	29416676	0	A	ALK	243	ALK
chr2	29416716	1	C	ALK	1007	ALK
chr2	29416765	0	A	ALK	1019	ALK
chr2	29416773	1	T	ALK	351	ALK
chr2	29416874	1	A	ALK	969	ALK
chr2	29419590	0	T	ALK	1469	ALK
chr2	29419698	0	G	ALK	1439	ALK
chr2	29419705	1	G	ALK	1163	ALK
chr2	29419811	1	A	ALK	1451	ALK
chr2	29420348	0	T	ALK	2530	ALK
chr2	29420461	0	C	ALK	1962	ALK
chr2	29420468	1	A	ALK	2488	ALK
chr2	29420539	0	G	ALK	963	ALK
chr2	29420554	1	A	ALK	1959	ALK
chr2	29420650	1	A	ALK	1010	ALK
chr2	29430015	0	T	ALK	1849	ALK
chr2	29430107	0	T	ALK	2316	ALK
chr2	29430126	1	A	ALK	1724	ALK
chr2	29430216	1	A	ALK	2515	ALK
chr2	29432564	0	T	ALK	1774	ALK
chr2	29432653	0	T	ALK	1299	ALK
chr2	29432685	1	A	ALK	1687	ALK
chr2	29432728	0	T	ALK	2825	ALK
chr2	29432741	1	G	ALK	1450	ALK
chr2	29432841	1	T	ALK	2829	ALK
chr2	29436760	0	T	ALK	2755	ALK
chr2	29436874	0	A	ALK	1755	ALK
chr2	29436877	1	T	ALK	2697	ALK
chr2	29436994	1	G	ALK	1753	ALK
chr2	29443547	0	G	ALK	1876	ALK
chr2	29443611	0	T	ALK	1656	ALK
chr2	29443668	1	A	ALK	1931	ALK
chr2	29443732	1	T	ALK	1660	ALK
chr2	29445156	0	G	ALK	1051	ALK
chr2	29445242	0	T	ALK	644	ALK
chr2	29445248	1	C	ALK	1108	ALK
chr2	29445327	0	T	ALK	1232	ALK
chr2	29445361	1	T	ALK	820	ALK
chr2	29445388	0	C	ALK	781	ALK
chr2	29445429	1	A	ALK	1246	ALK
chr2	29445507	1	C	ALK	757	ALK
chr2	29446167	0	A	ALK	1157	ALK
chr2	29446223	0	T	ALK	891	ALK
chr2	29446267	0	G	ALK	1066	ALK
chr2	29446287	1	G	ALK	1190	ALK
chr2	29446331	1	T	ALK	0	ALK
chr2	29446339	0	A	ALK	1637	ALK
chr2	29446390	1	G	ALK	928	ALK
chr2	29446458	1	C	ALK	1654	ALK
chr2	29448273	0	A	ALK	1546	ALK
chr2	29448332	0	A	ALK	1089	ALK
chr2	29448383	1	A	ALK	1528	ALK
chr2	29448452	1	G	ALK	948	ALK
chr2	29449753	0	G	ALK	1274	ALK
chr2	29449848	0	T	ALK	978	ALK
chr2	29449873	1	T	ALK	1226	ALK
chr2	29449888	0	G	ALK	336	ALK
chr2	29449942	1	T	ALK	951	ALK
chr2	29450004	1	C	ALK	347	ALK
chr2	29450414	0	G	ALK	2038	ALK
chr2	29450441	0	T	ALK	1075	ALK
chr2	29450498	0	C	ALK	1272	ALK
chr2	29450513	1	G	ALK	2046	ALK
chr2	29450552	1	C	ALK	1146	ALK
chr2	29450621	1	G	ALK	1276	ALK
chr2	29451711	0	C	ALK	30	ALK
chr2	29451759	0	C	ALK	45	ALK
chr2	29451829	1	C	ALK	30	ALK
chr2	29451885	0	T	ALK	724	ALK
chr2	29451892	1	C	ALK	44	ALK
chr2	29451974	1	G	ALK	1010	ALK
chr2	29455093	0	C	ALK	1499	ALK
chr2	29455199	0	A	ALK	2122	ALK
chr2	29455210	1	G	ALK	1542	ALK
chr2	29455248	0	T	ALK	7	ALK
chr2	29455311	1	T	ALK	1999	ALK
chr2	29455389	1	T	ALK	1750	ALK
chr2	29456410	0	A	ALK	1744	ALK
chr2	29456508	0	C	ALK	2324	ALK
chr2	29456531	1	C	ALK	1785	ALK
chr2	29456613	1	C	ALK	2334	ALK
chr2	29462479	0	T	ALK	2074	ALK
chr2	29462593	0	T	ALK	1326	ALK
chr2	29462601	1	T	ALK	2058	ALK
chr2	29462658	0	T	ALK	2306	ALK
chr2	29462706	1	G	ALK	1635	ALK
chr2	29462779	1	C	ALK	2332	ALK
chr2	29473931	0	G	ALK	0	ALK
chr2	29474018	0	G	ALK	2106	ALK
chr2	29474055	1	T	ALK	1168	ALK
chr2	29474130	0	T	ALK	23	ALK
chr2	29474132	1	A	ALK	1934	ALK
chr2	29474232	1	A	ALK	21	ALK
chr2	29497904	0	C	ALK	2198	ALK
chr2	29498006	0	C	ALK	2394	ALK
chr2	29498017	1	C	ALK	2169	ALK
chr2	29498124	1	T	ALK	2363	ALK
chr2	29498193	0	A	ALK	1362	ALK
chr2	29498298	0	T	ALK	2077	ALK
chr2	29498299	1	A	ALK	1215	ALK
chr2	29498419	1	A	ALK	1765	ALK
chr2	29519730	0	T	ALK	1481	ALK
chr2	29519814	0	G	ALK	967	ALK
chr2	29519846	1	C	ALK	1763	ALK
chr2	29519875	0	A	ALK	2100	ALK
chr2	29519933	1	C	ALK	1008	ALK
chr2	29519990	1	C	ALK	2346	ALK
chr2	29541128	0	T	ALK	1208	ALK
chr2	29541212	0	G	ALK	1807	ALK
chr2	29541247	1	T	ALK	1667	ALK
chr2	29541331	1	C	ALK	1448	ALK
chr2	29543584	0	G	ALK	1523	ALK
chr2	29543655	0	A	ALK	553	ALK
chr2	29543703	1	C	ALK	1130	ALK
chr2	29543773	1	A	ALK	518	ALK
chr2	29551137	0	C	ALK	1751	ALK
chr2	29551235	0	T	ALK	1644	ALK
chr2	29551259	1	G	ALK	1722	ALK
chr2	29551330	0	T	ALK	56	ALK
chr2	29551342	1	A	ALK	1442	ALK
chr2	29551443	1	A	ALK	64	ALK
chr2	29606563	0	C	ALK	1138	ALK
chr2	29606667	0	C	ALK	2549	ALK
chr2	29606679	1	G	ALK	852	ALK
chr2	29606785	1	T	ALK	2550	ALK
chr2	29754741	0	C	ALK	1528	ALK
chr2	29754818	0	T	ALK	1306	ALK
chr2	29754850	1	A	ALK	1597	ALK
chr2	29754934	0	A	ALK	2055	ALK
chr2	29754937	1	A	ALK	945	ALK
chr2	29755054	1	T	ALK	2152	ALK
chr2	29917634	0	A	ALK	1282	ALK
chr2	29917742	0	G	ALK	2446	ALK
chr2	29917753	1	A	ALK	1081	ALK
chr2	29917826	0	T	ALK	1430	ALK
chr2	29917863	1	C	ALK	2472	ALK
chr2	29917921	1	C	ALK	1401	ALK
chr2	29940373	0	C	ALK	2385	ALK
chr2	29940481	0	T	ALK	1905	ALK
chr2	29940484	1	C	ALK	2150	ALK
chr2	29940587	1	A	ALK	3	ALK
chr2	30142816	0	T	ALK	578	ALK
chr2	30142877	0	A	ALK	0	ALK
chr2	30142949	0	T	ALK	0	ALK
chr2	30142957	1	A	ALK	629	ALK
chr2	30142999	1	C	ALK	345	ALK
chr2	30143003	0	T	ALK	21	ALK
chr2	30143018	1	G	ALK	172	ALK
chr2	30143143	1	T	ALK	16	ALK
chr2	47600571	0	T	EPCAM	701	EPCAM
chr2	47600663	0	C	EPCAM	234	EPCAM
chr2	47600683	1	C	EPCAM	608	EPCAM
chr2	47600768	1	G	EPCAM	166	EPCAM
chr2	47600875	0	G	EPCAM	1038	EPCAM
chr2	47600938	0	C	EPCAM	888	EPCAM
chr2	47600964	1	G	EPCAM	1031	EPCAM
chr2	47601038	0	T	EPCAM	595	EPCAM
chr2	47601042	1	C	EPCAM	1264	EPCAM
chr2	47601151	0	A	EPCAM	981	EPCAM
chr2	47601160	1	T	EPCAM	612	EPCAM
chr2	47601266	1	T	EPCAM	955	EPCAM
chr2	47602339	0	T	EPCAM	482	EPCAM
chr2	47602389	0	C	EPCAM	1424	EPCAM
chr2	47602445	1	G	EPCAM	493	EPCAM
chr2	47602488	1	C	EPCAM	1413	EPCAM
chr2	47604086	0	A	EPCAM	1807	EPCAM
chr2	47604173	0	C	EPCAM	1097	EPCAM
chr2	47604202	1	A	EPCAM	1869	EPCAM
chr2	47604290	1	T	EPCAM	1379	EPCAM
chr2	47606015	0	G	EPCAM	8	EPCAM
chr2	47606112	0	T	EPCAM	445	EPCAM
chr2	47606118	1	T	EPCAM	1	EPCAM
chr2	47606224	1	A	EPCAM	522	EPCAM
chr2	47606866	0	T	EPCAM	2123	EPCAM
chr2	47606960	0	G	EPCAM	2803	EPCAM
chr2	47606979	1	T	EPCAM	2093	EPCAM
chr2	47607041	0	T	EPCAM	762	EPCAM
chr2	47607079	1	A	EPCAM	2762	EPCAM
chr2	47607161	1	A	EPCAM	892	EPCAM
chr2	47612282	0	A	EPCAM	2025	EPCAM
chr2	47612393	1	C	EPCAM	2129	EPCAM
chr2	47613668	0	A	EPCAM	0	EPCAM
chr2	47613727	0	A	EPCAM	837	EPCAM
chr2	47613767	1	G	EPCAM	1	EPCAM
chr2	47613839	1	A	EPCAM	878	EPCAM
chr3	100432492	0	C	TFG	1217	TFG
chr3	100432552	0	G	TFG	1348	TFG
chr3	100432570	0	A	TFG	1141	TFG
chr3	100432586	1	G	TFG	1322	TFG
chr3	100432638	1	G	TFG	1320	TFG
chr3	100432664	1	A	TFG	1050	TFG
chr3	100432675	0	T	TFG	571	TFG
chr3	100432811	1	C	TFG	556	TFG
chr3	100438720	0	A	TFG	9	TFG
chr3	100438858	1	C	TFG	2	TFG
chr3	100438869	0	C	TFG	3	TFG
chr3	100438982	1	C	TFG	12	TFG
chr3	100447567	0	C	TFG	12	TFG
chr3	100447658	0	A	TFG	1089	TFG
chr3	100447681	1	T	TFG	1361	TFG
chr3	100447778	1	T	TFG	1558	TFG
chr3	100451298	0	A	TFG	1488	TFG
chr3	100451415	0	T	TFG	2193	TFG
chr3	100451416	1	T	TFG	1832	TFG
chr3	100451510	0	G	TFG	1634	TFG
chr3	100451532	1	A	TFG	2324	TFG
chr3	100451626	1	A	TFG	1664	TFG
chr3	100455395	0	A	TFG	2448	TFG
chr3	100455458	0	C	TFG	2575	TFG
chr3	100455515	1	C	TFG	2431	TFG
chr3	100455530	0	G	TFG	1829	TFG
chr3	100455575	1	A	TFG	2600	TFG
chr3	100455648	1	G	TFG	1554	TFG
chr3	100463645	0	T	TFG	1530	TFG
chr3	100463692	0	A	TFG	1596	TFG
chr3	100463765	1	T	TFG	1407	TFG
chr3	100463790	1	A	TFG	1706	TFG
chr3	100466928	0	C	TFG	605	TFG
chr3	100466997	0	C	TFG	1984	TFG
chr3	100467026	1	C	TFG	627	TFG
chr3	100467092	0	A	TFG	1644	TFG
chr3	100467096	1	T	TFG	1654	TFG
chr3	100467201	0	T	TFG	1958	TFG
chr3	100467209	1	A	TFG	0	TFG
chr3	100467283	0	A	TFG	600	TFG
chr3	100467307	1	A	TFG	1957	TFG
chr3	100467399	1	T	TFG	694	TFG
chr3	142985490	0	A	SLC9A9	2453	SLC9A9
chr3	142985580	0	C	SLC9A9	1725	SLC9A9
chr3	142985608	1	T	SLC9A9	2542	SLC9A9
chr3	142985668	0	A	SLC9A9	1582	SLC9A9
chr3	142985700	1	T	SLC9A9	1774	SLC9A9
chr3	142985776	0	T	SLC9A9	2321	SLC9A9
chr3	142985786	1	A	SLC9A9	1486	SLC9A9
chr3	142985896	1	C	SLC9A9	2530	SLC9A9
chr3	142987693	0	C	SLC9A9	3	SLC9A9
chr3	142987740	0	G	SLC9A9	1955	SLC9A9
chr3	142987815	1	T	SLC9A9	20	SLC9A9
chr3	142987850	1	C	SLC9A9	1850	SLC9A9
chr3	143082305	0	A	SLC9A9	1031	SLC9A9
chr3	143082385	0	T	SLC9A9	6	SLC9A9
chr3	143082425	1	A	SLC9A9	1191	SLC9A9
chr3	143082521	1	T	SLC9A9	3	SLC9A9
chr3	143100832	0	A	SLC9A9	1555	SLC9A9
chr3	143100945	0	T	SLC9A9	2351	SLC9A9
chr3	143100951	1	C	SLC9A9	1515	SLC9A9
chr3	143101061	1	G	SLC9A9	2349	SLC9A9
chr3	143185800	0	G	SLC9A9	2539	SLC9A9
chr3	143185867	0	G	SLC9A9	2177	SLC9A9
chr3	143185906	1	G	SLC9A9	2519	SLC9A9
chr3	143185969	0	A	SLC9A9	1312	SLC9A9
chr3	143185973	1	G	SLC9A9	2230	SLC9A9
chr3	143186085	1	T	SLC9A9	1318	SLC9A9
chr3	143212463	0	A	SLC9A9	2045	SLC9A9
chr3	143212561	0	A	SLC9A9	2655	SLC9A9
chr3	143212569	1	G	SLC9A9	2095	SLC9A9
chr3	143212680	1	T	SLC9A9	2556	SLC9A9
chr3	143214149	0	A	SLC9A9	2202	SLC9A9
chr3	143214233	0	C	SLC9A9	1860	SLC9A9
chr3	143214246	1	A	SLC9A9	2112	SLC9A9
chr3	143214348	1	A	SLC9A9	2062	SLC9A9
chr3	143271160	0	C	SLC9A9	1480	SLC9A9
chr3	143271262	0	G	SLC9A9	1073	SLC9A9
chr3	143271266	1	C	SLC9A9	1484	SLC9A9
chr3	143271346	1	C	SLC9A9	1487	SLC9A9
chr3	143292902	0	A	SLC9A9	2169	SLC9A9
chr3	143292973	0	A	SLC9A9	2244	SLC9A9
chr3	143293019	1	T	SLC9A9	1966	SLC9A9
chr3	143293085	1	T	SLC9A9	1915	SLC9A9
chr3	143297405	0	T	SLC9A9	1056	SLC9A9
chr3	143297503	0	T	SLC9A9	2916	SLC9A9
chr3	143297527	1	G	SLC9A9	0	SLC9A9
chr3	143297621	1	A	SLC9A9	3141	SLC9A9
chr3	143371024	0	C	SLC9A9	1589	SLC9A9
chr3	143371117	0	T	SLC9A9	761	SLC9A9
chr3	143371126	1	C	SLC9A9	1122	SLC9A9
chr3	143371230	1	T	SLC9A9	827	SLC9A9
chr3	143411962	0	G	SLC9A9	1226	SLC9A9
chr3	143412042	0	G	SLC9A9	716	SLC9A9
chr3	143412074	1	G	SLC9A9	1260	SLC9A9
chr3	143412093	0	C	SLC9A9	2203	SLC9A9
chr3	143412109	1	C	SLC9A9	763	SLC9A9
chr3	143412207	1	G	SLC9A9	2071	SLC9A9
chr3	143513793	0	G	SLC9A9	1960	SLC9A9
chr3	143513903	0	T	SLC9A9	84	SLC9A9
chr3	143513911	1	A	SLC9A9	1843	SLC9A9
chr3	143514016	1	C	SLC9A9	87	SLC9A9
chr3	143515625	0	T	SLC9A9	19	SLC9A9
chr3	143515705	0	G	SLC9A9	61	SLC9A9
chr3	143515742	1	T	SLC9A9	0	SLC9A9
chr3	143515778	1	G	SLC9A9	82	SLC9A9
chr3	143550765	0	G	SLC9A9	15	SLC9A9
chr3	143550879	0	T	SLC9A9	1176	SLC9A9
chr3	143550880	1	C	SLC9A9	7	SLC9A9
chr3	143550976	0	A	SLC9A9	2550	SLC9A9
chr3	143550990	1	A	SLC9A9	1380	SLC9A9
chr3	143551097	1	G	SLC9A9	11	SLC9A9
chr3	143566963	0	C	SLC9A9	2159	SLC9A9
chr3	143567064	0	G	SLC9A9	1852	SLC9A9
chr3	143567084	1	G	SLC9A9	2164	SLC9A9
chr3	143567155	0	G	SLC9A9	1221	SLC9A9
chr3	143567172	1	T	SLC9A9	1596	SLC9A9
chr3	143567268	1	C	SLC9A9	1172	SLC9A9
chr3	178916573	0	T	PIK3CA	947	PIK3CA
chr3	178916639	0	A	PIK3CA	3	PIK3CA
chr3	178916684	1	G	PIK3CA	770	PIK3CA
chr3	178916746	0	A	PIK3CA	1057	PIK3CA
chr3	178916750	1	A	PIK3CA	1284	PIK3CA
chr3	178916803	0	G	PIK3CA	1532	PIK3CA
chr3	178916863	1	G	PIK3CA	1144	PIK3CA
chr3	178916888	0	T	PIK3CA	1191	PIK3CA
chr3	178916914	1	G	PIK3CA	1642	PIK3CA
chr3	178916993	1	G	PIK3CA	1328	PIK3CA
chr3	178917449	0	G	PIK3CA	1616	PIK3CA
chr3	178917537	0	G	PIK3CA	1353	PIK3CA
chr3	178917561	1	G	PIK3CA	1663	PIK3CA
chr3	178917608	0	T	PIK3CA	24	PIK3CA
chr3	178917650	1	A	PIK3CA	1307	PIK3CA
chr3	178917723	1	T	PIK3CA	27	PIK3CA
chr3	178919054	0	G	PIK3CA	36	PIK3CA
chr3	178919110	0	T	PIK3CA	2129	PIK3CA
chr3	178919111	1	C	PIK3CA	1	PIK3CA
chr3	178919194	0	A	PIK3CA	133	PIK3CA
chr3	178919219	1	C	PIK3CA	1968	PIK3CA
chr3	178919262	0	G	PIK3CA	25	PIK3CA
chr3	178919310	1	T	PIK3CA	116	PIK3CA
chr3	178919374	1	T	PIK3CA	22	PIK3CA
chr3	178921311	0	C	PIK3CA	1591	PIK3CA
chr3	178921415	0	G	PIK3CA	1280	PIK3CA
chr3	178921426	1	C	PIK3CA	1583	PIK3CA
chr3	178921506	0	A	PIK3CA	3	PIK3CA
chr3	178921533	1	C	PIK3CA	1265	PIK3CA
chr3	178921573	0	A	PIK3CA	3	PIK3CA
chr3	178921583	1	G	PIK3CA	6	PIK3CA
chr3	178921689	1	A	PIK3CA	12	PIK3CA
chr3	178922256	0	G	PIK3CA	927	PIK3CA
chr3	178922321	0	G	PIK3CA	169	PIK3CA
chr3	178922368	1	C	PIK3CA	993	PIK3CA
chr3	178922418	1	G	PIK3CA	162	PIK3CA
chr3	178927321	0	A	PIK3CA	410	PIK3CA
chr3	178927432	0	G	PIK3CA	1405	PIK3CA
chr3	178927440	1	A	PIK3CA	470	PIK3CA
chr3	178927534	1	C	PIK3CA	1392	PIK3CA
chr3	178927892	0	G	PIK3CA	92	PIK3CA
chr3	178927990	1	C	PIK3CA	8	PIK3CA
chr3	178928028	0	C	PIK3CA	619	PIK3CA
chr3	178928093	0	C	PIK3CA	11	PIK3CA
chr3	178928106	1	A	PIK3CA	388	PIK3CA
chr3	178928180	0	C	PIK3CA	1185	PIK3CA
chr3	178928209	1	C	PIK3CA	8	PIK3CA
chr3	178928246	0	G	PIK3CA	749	PIK3CA
chr3	178928274	1	C	PIK3CA	1281	PIK3CA
chr3	178928334	0	G	PIK3CA	0	PIK3CA
chr3	178928351	1	C	PIK3CA	739	PIK3CA
chr3	178928445	1	C	PIK3CA	506	PIK3CA
chr3	178936039	0	C	PIK3CA	1316	PIK3CA
chr3	178936065	0	C	PIK3CA	2805	PIK3CA
chr3	178936129	1	G	PIK3CA	1321	PIK3CA
chr3	178936183	1	T	PIK3CA	2757	PIK3CA
chr3	178936945	0	T	PIK3CA	1417	PIK3CA
chr3	178937024	0	C	PIK3CA	23	PIK3CA
chr3	178937058	1	T	PIK3CA	1554	PIK3CA
chr3	178937135	1	C	PIK3CA	25	PIK3CA
chr3	178937306	0	T	PIK3CA	15	PIK3CA
chr3	178937447	1	G	PIK3CA	1563	PIK3CA
chr3	178937697	0	G	PIK3CA	1008	PIK3CA
chr3	178937806	1	C	PIK3CA	1246	PIK3CA
chr3	178937806	0	C	PIK3CA	10	PIK3CA
chr3	178937939	1	T	PIK3CA	3	PIK3CA
chr3	178938711	0	G	PIK3CA	1974	PIK3CA
chr3	178938779	0	A	PIK3CA	1019	PIK3CA
chr3	178938827	1	C	PIK3CA	1804	PIK3CA
chr3	178938839	0	C	PIK3CA	1833	PIK3CA
chr3	178938891	1	G	PIK3CA	1254	PIK3CA
chr3	178938938	0	C	PIK3CA	2093	PIK3CA
chr3	178938946	1	G	PIK3CA	1916	PIK3CA
chr3	178939045	1	G	PIK3CA	1934	PIK3CA
chr3	178941809	0	G	PIK3CA	2034	PIK3CA
chr3	178941911	0	T	PIK3CA	847	PIK3CA
chr3	178941917	1	G	PIK3CA	2217	PIK3CA
chr3	178942021	1	T	PIK3CA	770	PIK3CA
chr3	178942385	0	T	PIK3CA	5	PIK3CA
chr3	178942517	0	C	PIK3CA	2639	PIK3CA
chr3	178942520	1	A	PIK3CA	6	PIK3CA
chr3	178942631	1	C	PIK3CA	2632	PIK3CA
chr3	178943719	0	T	PIK3CA	1711	PIK3CA
chr3	178943849	1	C	PIK3CA	1592	PIK3CA
chr3	178946957	0	G	PIK3CA	153	PIK3CA
chr3	178947074	0	G	PIK3CA	1039	PIK3CA
chr3	178947077	1	G	PIK3CA	133	PIK3CA
chr3	178947155	0	G	PIK3CA	965	PIK3CA
chr3	178947189	1	C	PIK3CA	925	PIK3CA
chr3	178947275	1	T	PIK3CA	1338	PIK3CA
chr3	178947722	0	G	PIK3CA	672	PIK3CA
chr3	178947820	0	C	PIK3CA	599	PIK3CA
chr3	178947821	1	G	PIK3CA	475	PIK3CA
chr3	178947838	0	T	PIK3CA	743	PIK3CA
chr3	178947898	1	G	PIK3CA	441	PIK3CA
chr3	178947937	1	T	PIK3CA	742	PIK3CA
chr3	178947963	0	T	PIK3CA	9	PIK3CA
chr3	178948035	0	A	PIK3CA	743	PIK3CA
chr3	178948076	1	G	PIK3CA	25	PIK3CA
chr3	178948089	0	T	PIK3CA	680	PIK3CA
chr3	178948149	1	C	PIK3CA	902	PIK3CA
chr3	178948202	1	C	PIK3CA	572	PIK3CA
chr3	178951861	0	A	PIK3CA	1254	PIK3CA
chr3	178951933	0	T	PIK3CA	1936	PIK3CA
chr3	178951977	1	C	PIK3CA	1536	PIK3CA
chr3	178952039	0	G	PIK3CA	1474	PIK3CA
chr3	178952045	1	G	PIK3CA	2162	PIK3CA
chr3	178952127	0	C	PIK3CA	2799	PIK3CA
chr3	178952133	1	A	PIK3CA	1105	PIK3CA
chr3	178952245	1	A	PIK3CA	2301	PIK3CA
chr5	149357195	0	C	SLC26A2	1434	SLC26A2
chr5	149357285	0	C	SLC26A2	1300	SLC26A2
chr5	149357309	1	C	SLC26A2	1393	SLC26A2
chr5	149357364	0	C	SLC26A2	778	SLC26A2
chr5	149357387	1	C	SLC26A2	1233	SLC26A2
chr5	149357453	0	T	SLC26A2	817	SLC26A2
chr5	149357486	1	G	SLC26A2	683	SLC26A2
chr5	149357563	0	G	SLC26A2	932	SLC26A2
chr5	149357567	1	G	SLC26A2	833	SLC26A2
chr5	149357638	0	G	SLC26A2	341	SLC26A2
chr5	149357671	1	T	SLC26A2	903	SLC26A2
chr5	149357699	0	G	SLC26A2	713	SLC26A2
chr5	149357756	1	C	SLC26A2	421	SLC26A2
chr5	149357771	0	G	SLC26A2	780	SLC26A2
chr5	149357794	1	C	SLC26A2	774	SLC26A2
chr5	149357876	0	G	SLC26A2	266	SLC26A2
chr5	149357883	1	G	SLC26A2	822	SLC26A2
chr5	149357988	1	T	SLC26A2	402	SLC26A2
chr5	149359772	0	C	SLC26A2	776	SLC26A2
chr5	149359859	0	G	SLC26A2	1110	SLC26A2
chr5	149359890	1	C	SLC26A2	832	SLC26A2
chr5	149359929	0	C	SLC26A2	861	SLC26A2
chr5	149359966	1	G	SLC26A2	1099	SLC26A2
chr5	149360000	0	G	SLC26A2	978	SLC26A2
chr5	149360044	1	C	SLC26A2	899	SLC26A2
chr5	149360060	0	C	SLC26A2	863	SLC26A2
chr5	149360106	1	C	SLC26A2	857	SLC26A2
chr5	149360168	0	G	SLC26A2	805	SLC26A2
chr5	149360171	1	G	SLC26A2	884	SLC26A2
chr5	149360279	0	G	SLC26A2	765	SLC26A2
chr5	149360284	1	G	SLC26A2	974	SLC26A2
chr5	149360386	0	C	SLC26A2	592	SLC26A2
chr5	149360392	1	C	SLC26A2	738	SLC26A2
chr5	149360482	0	G	SLC26A2	910	SLC26A2
chr5	149360495	1	G	SLC26A2	687	SLC26A2
chr5	149360591	0	C	SLC26A2	946	SLC26A2
chr5	149360596	1	A	SLC26A2	0	SLC26A2
chr5	149360680	0	T	SLC26A2	368	SLC26A2
chr5	149360705	1	G	SLC26A2	885	SLC26A2
chr5	149360721	0	C	SLC26A2	670	SLC26A2
chr5	149360797	1	G	SLC26A2	457	SLC26A2
chr5	149360834	0	T	SLC26A2	526	SLC26A2
chr5	149360837	1	G	SLC26A2	752	SLC26A2
chr5	149360885	0	G	SLC26A2	1111	SLC26A2
chr5	149360956	1	C	SLC26A2	397	SLC26A2
chr5	149360957	0	A	SLC26A2	1138	SLC26A2
chr5	149360995	1	G	SLC26A2	1078	SLC26A2
chr5	149361049	0	C	SLC26A2	1354	SLC26A2
chr5	149361070	1	A	SLC26A2	1008	SLC26A2
chr5	149361160	0	A	SLC26A2	842	SLC26A2
chr5	149361164	1	G	SLC26A2	1241	SLC26A2
chr5	149361234	0	C	SLC26A2	224	SLC26A2
chr5	149361277	1	T	SLC26A2	718	SLC26A2
chr5	149361348	0	C	SLC26A2	2	SLC26A2
chr5	149361349	1	C	SLC26A2	253	SLC26A2
chr5	149361453	1	G	SLC26A2	0	SLC26A2
chr6	43550021	0	T	POLH	486	POLH
chr6	43550106	0	T	POLH	265	POLH
chr6	43550138	1	C	POLH	499	POLH
chr6	43550227	1	T	POLH	403	POLH
chr6	43550643	0	A	POLH	537	POLH
chr6	43550770	0	G	POLH	363	POLH
chr6	43550782	1	T	POLH	484	POLH
chr6	43550846	0	T	POLH	670	POLH
chr6	43550861	1	G	POLH	557	POLH
chr6	43550963	1	T	POLH	507	POLH
chr6	43554962	0	G	POLH	1576	POLH
chr6	43555045	0	G	POLH	1259	POLH
chr6	43555072	1	C	POLH	1583	POLH
chr6	43555147	0	C	POLH	1584	POLH
chr6	43555159	1	G	POLH	1159	POLH
chr6	43555222	0	G	POLH	2002	POLH
chr6	43555242	1	C	POLH	1588	POLH
chr6	43555339	1	G	POLH	1888	POLH
chr6	43565380	0	A	POLH	2224	POLH
chr6	43565474	0	C	POLH	1995	POLH
chr6	43565485	1	T	POLH	2234	POLH
chr6	43565557	0	G	POLH	1879	POLH
chr6	43565592	1	C	POLH	1991	POLH
chr6	43565665	1	C	POLH	1677	POLH
chr6	43568702	0	T	POLH	2083	POLH
chr6	43568763	0	C	POLH	1897	POLH
chr6	43568818	1	A	POLH	2096	POLH
chr6	43568879	1	C	POLH	2118	POLH
chr6	43571574	0	G	POLH	2623	POLH
chr6	43571673	0	T	POLH	1318	POLH
chr6	43571681	1	G	POLH	2609	POLH
chr6	43571779	1	C	POLH	1267	POLH
chr6	43572331	0	G	POLH	756	POLH
chr6	43572425	0	G	POLH	1914	POLH
chr6	43572428	1	T	POLH	539	POLH
chr6	43572540	1	C	POLH	1860	POLH
chr6	43572950	0	G	POLH	1027	POLH
chr6	43573008	0	G	POLH	1639	POLH
chr6	43573044	1	A	POLH	955	POLH
chr6	43573120	1	C	POLH	1573	POLH
chr6	43578258	0	T	POLH	550	POLH
chr6	43578346	0	G	POLH	1353	POLH
chr6	43578376	1	T	POLH	542	POLH
chr6	43578455	0	A	POLH	884	POLH
chr6	43578460	1	G	POLH	1813	POLH
chr6	43578567	1	C	POLH	970	POLH
chr6	43581344	0	C	POLH	737	POLH
chr6	43581415	0	G	POLH	449	POLH
chr6	43581459	1	C	POLH	696	POLH
chr6	43581474	0	C	POLH	929	POLH
chr6	43581530	0	G	POLH	1295	POLH
chr6	43581535	1	T	POLH	328	POLH
chr6	43581570	1	C	POLH	918	POLH
chr6	43581603	0	T	POLH	690	POLH
chr6	43581652	1	T	POLH	1189	POLH
chr6	43581719	0	A	POLH	643	POLH
chr6	43581721	1	T	POLH	749	POLH
chr6	43581828	0	A	POLH	527	POLH
chr6	43581836	1	G	POLH	713	POLH
chr6	43581915	0	C	POLH	534	POLH
chr6	43581923	1	A	POLH	471	POLH
chr6	43582007	0	A	POLH	1192	POLH
chr6	43582028	1	C	POLH	669	POLH
chr6	43582103	0	A	POLH	607	POLH
chr6	43582122	1	T	POLH	1272	POLH
chr6	43582183	0	A	POLH	6	POLH
chr6	43582216	1	T	POLH	575	POLH
chr6	43582263	0	T	POLH	43	POLH
chr6	43582288	1	A	POLH	138	POLH
chr6	43582379	1	C	POLH	44	POLH
chr7	39046422	0	C	POU6F2.1	360	POU6F2
chr7	39046537	1	T	POU6F2.1	331	POU6F2
chr7	39125454	0	T	POU6F2.1	2318	POU6F2
chr7	39125528	0	G	POU6F2.1	1999	POU6F2
chr7	39125550	1	A	POU6F2.1	17	POU6F2
chr7	39125603	0	C	POU6F2.1	1245	POU6F2
chr7	39125624	1	G	POU6F2.1	1942	POU6F2
chr7	39125716	1	G	POU6F2.1	1229	POU6F2
chr7	39243813	0	T	POU6F2.1	2382	POU6F2
chr7	39243854	0	T	POU6F2.1	1733	POU6F2
chr7	39243925	1	G	POU6F2.1	2407	POU6F2
chr7	39243964	1	A	POU6F2.1	1709	POU6F2
chr7	39246962	0	G	POU6F2.1	1440	POU6F2
chr7	39247021	0	G	POU6F2.1	261	POU6F2
chr7	39247073	1	T	POU6F2.1	1460	POU6F2
chr7	39247129	0	C	POU6F2.1	932	POU6F2
chr7	39247143	1	T	POU6F2.1	250	POU6F2
chr7	39247217	0	A	POU6F2.1	1823	POU6F2
chr7	39247220	1	G	POU6F2.1	750	POU6F2
chr7	39247335	1	C	POU6F2.1	1914	POU6F2
chr7	39379202	0	C	POU6F2.2	4	POU6F2
chr7	39379326	1	G	POU6F2.2	2318	POU6F2
chr7	39379448	0	C	POU6F2.2	1151	POU6F2
chr7	39379515	0	A	POU6F2.2	1754	POU6F2
chr7	39379562	1	A	POU6F2.2	1765	POU6F2
chr7	39379563	0	G	POU6F2.2	598	POU6F2
chr7	39379602	1	C	POU6F2.2	1794	POU6F2
chr7	39379651	1	A	POU6F2.2	0	POU6F2
chr7	39446136	0	G	POU6F2.2	641	POU6F2
chr7	39446213	0	A	POU6F2.2	1581	POU6F2
chr7	39446257	1	T	POU6F2.2	810	POU6F2
chr7	39446300	0	G	POU6F2.2	3285	POU6F2
chr7	39446332	1	A	POU6F2.2	1633	POU6F2
chr7	39446417	1	C	POU6F2.2	3269	POU6F2
chr7	39472594	0	G	POU6F2.2	461	POU6F2
chr7	39472660	0	T	POU6F2.2	956	POU6F2
chr7	39472693	1	A	POU6F2.2	349	POU6F2
chr7	39472706	0	C	POU6F2.2	1594	POU6F2
chr7	39472749	1	A	POU6F2.2	954	POU6F2
chr7	39472761	0	T	POU6F2.2	1119	POU6F2
chr7	39472804	1	C	POU6F2.2	1702	POU6F2
chr7	39472828	0	G	POU6F2.2	26	POU6F2
chr7	39472886	1	A	POU6F2.2	11	POU6F2
chr7	39472946	1	T	POU6F2.2	758	POU6F2
chr7	39491063	0	T	POU6F2.2	1990	POU6F2
chr7	39491164	0	A	POU6F2.2	2102	POU6F2
chr7	39491180	1	A	POU6F2.2	2122	POU6F2
chr7	39491225	0	C	POU6F2.2	3079	POU6F2
chr7	39491269	1	T	POU6F2.2	1760	POU6F2
chr7	39491344	1	T	POU6F2.2	3090	POU6F2
chr7	39500081	0	A	POU6F2.2	2646	POU6F2
chr7	39500152	0	A	POU6F2.2	846	POU6F2
chr7	39500196	1	C	POU6F2.2	2637	POU6F2
chr7	39500255	0	G	POU6F2.2	1301	POU6F2
chr7	39500268	1	C	POU6F2.2	806	POU6F2
chr7	39500380	1	A	POU6F2.2	1317	POU6F2
chr7	39503760	0	T	POU6F2.2	937	POU6F2
chr7	39503865	0	C	POU6F2.2	1144	POU6F2
chr7	39503876	1	T	POU6F2.2	652	POU6F2
chr7	39503935	0	C	POU6F2.2	1711	POU6F2
chr7	39503984	1	G	POU6F2.2	999	POU6F2
chr7	39504024	0	C	POU6F2.2	58	POU6F2
chr7	39504075	1	C	POU6F2.2	1678	POU6F2
chr7	39504138	0	G	POU6F2.2	874	POU6F2
chr7	39504139	1	C	POU6F2.2	1929	POU6F2
chr7	39504211	0	C	POU6F2.2	820	POU6F2
chr7	39504254	1	C	POU6F2.2	790	POU6F2
chr7	39504327	1	T	POU6F2.2	936	POU6F2
chr8	92972414	0	G	RUNX1T1	713	RUNX1T1
chr8	92972455	0	G	RUNX1T1	468	RUNX1T1
chr8	92972487	1	C	RUNX1T1	954	RUNX1T1
chr8	92972577	1	C	RUNX1T1	526	RUNX1T1
chr8	92972637	0	T	RUNX1T1	1697	RUNX1T1
chr8	92972726	0	C	RUNX1T1	2132	RUNX1T1
chr8	92972746	1	C	RUNX1T1	1408	RUNX1T1
chr8	92972842	1	C	RUNX1T1	1992	RUNX1T1
chr8	92982831	0	C	RUNX1T1	955	RUNX1T1
chr8	92982872	0	C	RUNX1T1	2249	RUNX1T1
chr8	92982908	0	T	RUNX1T1	1668	RUNX1T1
chr8	92982909	1	T	RUNX1T1	1181	RUNX1T1
chr8	92982983	1	G	RUNX1T1	2077	RUNX1T1
chr8	92982999	0	G	RUNX1T1	1551	RUNX1T1
chr8	92983028	1	T	RUNX1T1	1683	RUNX1T1
chr8	92983118	1	C	RUNX1T1	1568	RUNX1T1
chr8	92988086	0	C	RUNX1T1	1412	RUNX1T1
chr8	92988146	0	G	RUNX1T1	1289	RUNX1T1
chr8	92988204	1	A	RUNX1T1	1574	RUNX1T1
chr8	92988262	1	C	RUNX1T1	1330	RUNX1T1
chr8	92998308	0	T	RUNX1T1	2758	RUNX1T1
chr8	92998364	0	G	RUNX1T1	1080	RUNX1T1
chr8	92998425	1	T	RUNX1T1	2723	RUNX1T1
chr8	92998479	0	T	RUNX1T1	990	RUNX1T1
chr8	92998481	1	C	RUNX1T1	1057	RUNX1T1
chr8	92998595	1	T	RUNX1T1	1003	RUNX1T1
chr8	92999065	0	C	RUNX1T1	1029	RUNX1T1
chr8	92999159	0	G	RUNX1T1	674	RUNX1T1
chr8	92999177	1	C	RUNX1T1	1234	RUNX1T1
chr8	92999278	1	C	RUNX1T1	1053	RUNX1T1
chr8	93003841	0	G	RUNX1T1	1932	RUNX1T1
chr8	93003928	0	G	RUNX1T1	1117	RUNX1T1
chr8	93003958	1	G	RUNX1T1	1718	RUNX1T1
chr8	93004035	0	G	RUNX1T1	15	RUNX1T1
chr8	93004046	1	C	RUNX1T1	1241	RUNX1T1
chr8	93004153	1	C	RUNX1T1	1880	RUNX1T1
chr8	93017306	0	A	RUNX1T1	520	RUNX1T1
chr8	93017412	0	G	RUNX1T1	1338	RUNX1T1
chr8	93017429	1	G	RUNX1T1	460	RUNX1T1
chr8	93017485	0	G	RUNX1T1	1231	RUNX1T1
chr8	93017529	1	C	RUNX1T1	1291	RUNX1T1
chr8	93017605	1	T	RUNX1T1	1010	RUNX1T1
chr8	93023194	0	T	RUNX1T1	1464	RUNX1T1
chr8	93023293	0	A	RUNX1T1	8	RUNX1T1
chr8	93023308	1	C	RUNX1T1	1306	RUNX1T1
chr8	93023407	1	C	RUNX1T1	9	RUNX1T1
chr8	93026739	0	C	RUNX1T1	975	RUNX1T1
chr8	93026823	0	A	RUNX1T1	1460	RUNX1T1
chr8	93026842	1	C	RUNX1T1	851	RUNX1T1
chr8	93026909	0	T	RUNX1T1	189	RUNX1T1
chr8	93026943	1	T	RUNX1T1	1483	RUNX1T1
chr8	93026953	0	A	RUNX1T1	1599	RUNX1T1
chr8	93027026	1	A	RUNX1T1	186	RUNX1T1
chr8	93027063	0	A	RUNX1T1	722	RUNX1T1
chr8	93027067	1	C	RUNX1T1	1508	RUNX1T1
chr8	93027179	1	A	RUNX1T1	869	RUNX1T1
chr8	93029357	0	G	RUNX1T1	586	RUNX1T1
chr8	93029459	0	G	RUNX1T1	1603	RUNX1T1
chr8	93029469	1	A	RUNX1T1	552	RUNX1T1
chr8	93029555	0	G	RUNX1T1	1181	RUNX1T1
chr8	93029575	1	G	RUNX1T1	1303	RUNX1T1
chr8	93029672	1	C	RUNX1T1	1260	RUNX1T1
chr8	93074686	0	G	RUNX1T1	1472	RUNX1T1
chr8	93074802	1	C	RUNX1T1	1466	RUNX1T1
chr8	93088084	0	G	RUNX1T1	106	RUNX1T1
chr8	93088216	0	T	RUNX1T1	280	RUNX1T1
chr8	93088218	1	T	RUNX1T1	173	RUNX1T1
chr8	93088332	1	A	RUNX1T1	567	RUNX1T1
chr8	93107223	0	C	RUNX1T1	1415	RUNX1T1
chr8	93107281	0	G	RUNX1T1	1904	RUNX1T1
chr8	93107337	1	C	RUNX1T1	1641	RUNX1T1
chr8	93107356	0	C	RUNX1T1	2145	RUNX1T1
chr8	93107399	1	G	RUNX1T1	2018	RUNX1T1
chr8	93107463	1	C	RUNX1T1	2190	RUNX1T1
chr8	93107580	0	G	RUNX1T1	1797	RUNX1T1
chr8	93107681	0	G	RUNX1T1	1469	RUNX1T1
chr8	93107694	1	A	RUNX1T1	1839	RUNX1T1
chr8	93107796	1	T	RUNX1T1	13	RUNX1T1
chr8	93115014	0	A	RUNX1T1	49	RUNX1T1
chr8	93115140	1	A	RUNX1T1	47	RUNX1T1
chr8	113236979	0	A	CSMD3.1	1130	CSMD3
chr8	113237094	0	A	CSMD3.1	890	CSMD3
chr8	113237099	1	T	CSMD3.1	1140	CSMD3
chr8	113237210	1	G	CSMD3.1	985	CSMD3
chr8	113240929	0	A	CSMD3.1	147	CSMD3
chr8	113241019	0	A	CSMD3.1	546	CSMD3
chr8	113241041	1	A	CSMD3.1	111	CSMD3
chr8	113241059	0	A	CSMD3.1	4	CSMD3
chr8	113241104	1	T	CSMD3.1	540	CSMD3
chr8	113241172	1	T	CSMD3.1	11	CSMD3
chr8	113243745	0	G	CSMD3.1	672	CSMD3
chr8	113243796	0	T	CSMD3.1	1124	CSMD3
chr8	113243836	1	G	CSMD3.1	562	CSMD3
chr8	113243906	1	G	CSMD3.1	1070	CSMD3
chr8	113246541	0	G	CSMD3.1	13	CSMD3
chr8	113246607	0	G	CSMD3.1	1671	CSMD3
chr8	113246633	1	C	CSMD3.1	1344	CSMD3
chr8	113246705	0	C	CSMD3.1	9	CSMD3
chr8	113246706	1	C	CSMD3.1	1667	CSMD3
chr8	113246823	1	A	CSMD3.1	9	CSMD3
chr8	113249335	0	A	CSMD3.1	1653	CSMD3
chr8	113249441	0	G	CSMD3.1	1953	CSMD3
chr8	113249447	1	G	CSMD3.1	1673	CSMD3
chr8	113249481	0	T	CSMD3.1	1441	CSMD3
chr8	113249559	1	G	CSMD3.1	1922	CSMD3
chr8	113249572	0	C	CSMD3.1	1	CSMD3
chr8	113249596	1	T	CSMD3.1	1478	CSMD3
chr8	113249682	1	C	CSMD3.1	5	CSMD3
chr8	113253903	0	A	CSMD3.1	2278	CSMD3
chr8	113253996	0	A	CSMD3.1	1998	CSMD3
chr8	113254010	1	A	CSMD3.1	2276	CSMD3
chr8	113254111	1	A	CSMD3.1	1958	CSMD3
chr8	113256582	0	G	CSMD3.1	1678	CSMD3
chr8	113256660	0	G	CSMD3.1	696	CSMD3
chr8	113256686	1	C	CSMD3.1	1425	CSMD3
chr8	113256766	0	G	CSMD3.1	0	CSMD3
chr8	113256773	1	C	CSMD3.1	830	CSMD3
chr8	113256879	1	T	CSMD3.1	1168	CSMD3
chr8	113259224	0	A	CSMD3.1	1676	CSMD3
chr8	113259321	0	G	CSMD3.1	884	CSMD3
chr8	113259336	1	A	CSMD3.1	1733	CSMD3
chr8	113259417	1	C	CSMD3.1	1093	CSMD3
chr8	113266439	0	C	CSMD3.1	1723	CSMD3
chr8	113266539	0	A	CSMD3.1	18	CSMD3
chr8	113266540	1	G	CSMD3.1	1596	CSMD3
chr8	113266645	1	T	CSMD3.1	17	CSMD3
chr8	113267450	0	T	CSMD3.1	2107	CSMD3
chr8	113267557	0	A	CSMD3.1	1742	CSMD3
chr8	113267565	1	A	CSMD3.1	2150	CSMD3
chr8	113267650	0	A	CSMD3.1	119	CSMD3
chr8	113267668	1	A	CSMD3.1	1709	CSMD3
chr8	113267726	1	G	CSMD3.1	108	CSMD3
chr8	113275815	0	C	CSMD3.1	1554	CSMD3
chr8	113275918	0	A	CSMD3.1	1248	CSMD3
chr8	113275930	1	A	CSMD3.1	1470	CSMD3
chr8	113275959	0	G	CSMD3.1	1308	CSMD3
chr8	113276033	1	A	CSMD3.1	1142	CSMD3
chr8	113276075	1	G	CSMD3.1	1160	CSMD3
chr8	113277544	0	A	CSMD3.1	7	CSMD3
chr8	113277660	0	C	CSMD3.1	1635	CSMD3
chr8	113277661	1	C	CSMD3.1	2	CSMD3
chr8	113277722	0	G	CSMD3.1	1355	CSMD3
chr8	113277777	1	C	CSMD3.1	1604	CSMD3
chr8	113277840	1	G	CSMD3.1	1058	CSMD3
chr8	113293312	0	T	CSMD3.2	6	CSMD3
chr8	113293427	0	A	CSMD3.2	959	CSMD3
chr8	113293431	1	T	CSMD3.2	2	CSMD3
chr8	113293500	0	G	CSMD3.2	12	CSMD3
chr8	113293536	1	G	CSMD3.2	889	CSMD3
chr8	113293617	1	G	CSMD3.2	1587	CSMD3
chr8	113299259	0	A	CSMD3.2	278	CSMD3
chr8	113299366	0	G	CSMD3.2	1397	CSMD3
chr8	113299368	1	A	CSMD3.2	262	CSMD3
chr8	113299472	0	T	CSMD3.2	1280	CSMD3
chr8	113299483	1	G	CSMD3.2	1743	CSMD3
chr8	113299585	1	C	CSMD3.2	1255	CSMD3
chr8	113301534	0	C	CSMD3.2	1500	CSMD3
chr8	113301644	0	C	CSMD3.2	1462	CSMD3
chr8	113301651	1	A	CSMD3.2	1116	CSMD3
chr8	113301698	0	G	CSMD3.2	1311	CSMD3
chr8	113301754	1	T	CSMD3.2	1314	CSMD3
chr8	113301814	1	C	CSMD3.2	1491	CSMD3
chr8	113303714	0	G	CSMD3.2	952	CSMD3
chr8	113303830	0	A	CSMD3.2	687	CSMD3
chr8	113303833	1	G	CSMD3.2	1135	CSMD3
chr8	113303921	0	A	CSMD3.2	0	CSMD3
chr8	113303922	1	C	CSMD3.2	501	CSMD3
chr8	113304034	1	C	CSMD3.2	2	CSMD3
chr8	113304745	0	G	CSMD3.2	1229	CSMD3
chr8	113304842	0	C	CSMD3.2	1441	CSMD3
chr8	113304860	1	T	CSMD3.2	1256	CSMD3
chr8	113304935	0	A	CSMD3.2	179	CSMD3
chr8	113304940	1	C	CSMD3.2	1234	CSMD3
chr8	113305064	1	T	CSMD3.2	197	CSMD3
chr8	113308031	0	G	CSMD3.2	1149	CSMD3
chr8	113308112	0	C	CSMD3.2	1341	CSMD3
chr8	113308140	1	C	CSMD3.2	1086	CSMD3
chr8	113308212	0	G	CSMD3.2	20	CSMD3
chr8	113308228	1	A	CSMD3.2	1008	CSMD3
chr8	113308302	1	G	CSMD3.2	13	CSMD3
chr8	113313978	0	A	CSMD3.2	2552	CSMD3
chr8	113314052	0	G	CSMD3.2	1736	CSMD3
chr8	113314096	1	A	CSMD3.2	2495	CSMD3
chr8	113314160	0	C	CSMD3.2	57	CSMD3
chr8	113314169	1	G	CSMD3.2	1433	CSMD3
chr8	113314274	1	T	CSMD3.2	51	CSMD3
chr8	113316911	0	C	CSMD3.2	1067	CSMD3
chr8	113317008	0	G	CSMD3.2	8	CSMD3
chr8	113317022	1	G	CSMD3.2	1257	CSMD3
chr8	113317120	0	G	CSMD3.2	923	CSMD3
chr8	113317125	1	G	CSMD3.2	1665	CSMD3
chr8	113317237	1	C	CSMD3.2	1042	CSMD3
chr8	113318151	0	T	CSMD3.2	1923	CSMD3
chr8	113318239	0	C	CSMD3.2	1241	CSMD3
chr8	113318269	1	A	CSMD3.2	2024	CSMD3
chr8	113318274	0	C	CSMD3.2	657	CSMD3
chr8	113318351	1	C	CSMD3.2	1425	CSMD3
chr8	113318367	0	T	CSMD3.2	756	CSMD3
chr8	113318386	1	C	CSMD3.2	543	CSMD3
chr8	113318484	1	C	CSMD3.2	1220	CSMD3
chr8	113323167	0	A	CSMD3.2	2414	CSMD3
chr8	113323260	0	C	CSMD3.2	396	CSMD3
chr8	113323286	1	A	CSMD3.2	2413	CSMD3
chr8	113323368	0	G	CSMD3.2	721	CSMD3
chr8	113323371	1	G	CSMD3.2	387	CSMD3
chr8	113323481	1	G	CSMD3.2	647	CSMD3
chr8	113326110	0	T	CSMD3.2	369	CSMD3
chr8	113326180	0	C	CSMD3.2	23	CSMD3
chr8	113326208	1	A	CSMD3.2	395	CSMD3
chr8	113326270	0	G	CSMD3.2	17	CSMD3
chr8	113326281	1	C	CSMD3.2	19	CSMD3
chr8	113326385	1	C	CSMD3.2	21	CSMD3
chr8	113326575	0	C	CSMD3.2	5	CSMD3
chr8	113326671	0	A	CSMD3.2	941	CSMD3
chr8	113326674	1	A	CSMD3.2	2	CSMD3
chr8	113326776	0	A	CSMD3.2	1656	CSMD3
chr8	113326790	1	C	CSMD3.2	1021	CSMD3
chr8	113326886	1	A	CSMD3.2	1648	CSMD3
chr8	113330970	0	T	CSMD3.2	52	CSMD3
chr8	113331083	0	G	CSMD3.2	1624	CSMD3
chr8	113331089	1	T	CSMD3.2	104	CSMD3
chr8	113331200	1	G	CSMD3.2	1474	CSMD3
chr8	113332093	0	C	CSMD3.2	2069	CSMD3
chr8	113332148	0	C	CSMD3.2	920	CSMD3
chr8	113332170	0	G	CSMD3.2	754	CSMD3
chr8	113332192	1	C	CSMD3.2	2182	CSMD3
chr8	113332228	1	G	CSMD3.2	672	CSMD3
chr8	113332249	1	A	CSMD3.2	770	CSMD3
chr8	113347525	0	C	CSMD3.2	1846	CSMD3
chr8	113347597	0	C	CSMD3.2	2423	CSMD3
chr8	113347637	1	G	CSMD3.2	1988	CSMD3
chr8	113347712	0	C	CSMD3.2	36	CSMD3
chr8	113347716	1	G	CSMD3.2	2371	CSMD3
chr8	113347823	1	C	CSMD3.2	49	CSMD3
chr8	113348809	0	A	CSMD3.2	1	CSMD3
chr8	113348917	0	A	CSMD3.2	1440	CSMD3
chr8	113348921	1	C	CSMD3.2	3	CSMD3
chr8	113349010	0	G	CSMD3.2	1118	CSMD3
chr8	113349031	1	A	CSMD3.2	1472	CSMD3
chr8	113349125	1	G	CSMD3.2	1092	CSMD3
chr8	113349750	0	T	CSMD3.2	579	CSMD3
chr8	113349840	0	C	CSMD3.2	1335	CSMD3
chr8	113349858	1	G	CSMD3.2	545	CSMD3
chr8	113349948	0	T	CSMD3.2	1297	CSMD3
chr8	113349953	1	C	CSMD3.2	1177	CSMD3
chr8	113350055	1	G	CSMD3.2	1315	CSMD3
chr8	113353584	0	T	CSMD3.2	8	CSMD3
chr8	113353722	1	A	CSMD3.2	7	CSMD3
chr8	113353723	0	A	CSMD3.2	1457	CSMD3
chr8	113353830	0	A	CSMD3.2	1258	CSMD3
chr8	113353831	1	G	CSMD3.2	1556	CSMD3
chr8	113353948	1	T	CSMD3.2	386	CSMD3
chr8	113358236	0	T	CSMD3.2	3	CSMD3
chr8	113358344	0	T	CSMD3.2	2228	CSMD3
chr8	113358350	1	T	CSMD3.2	0	CSMD3
chr8	113358409	0	C	CSMD3.2	1278	CSMD3
chr8	113358456	1	G	CSMD3.2	2165	CSMD3
chr8	113358529	1	C	CSMD3.2	1075	CSMD3
chr8	113363330	0	C	CSMD3.2	27	CSMD3
chr8	113363420	0	T	CSMD3.2	16	CSMD3
chr8	113363437	1	T	CSMD3.2	6	CSMD3
chr8	113363447	0	T	CSMD3.2	12	CSMD3
chr8	113363488	1	T	CSMD3.2	9	CSMD3
chr8	113363557	1	A	CSMD3.2	20	CSMD3
chr8	113364554	0	G	CSMD3.2	2392	CSMD3
chr8	113364663	0	A	CSMD3.2	1271	CSMD3
chr8	113364667	1	C	CSMD3.2	2313	CSMD3
chr8	113364733	0	T	CSMD3.2	13	CSMD3
chr8	113364752	1	C	CSMD3.2	1272	CSMD3
chr8	113364843	1	T	CSMD3.2	12	CSMD3
chr8	113392503	0	T	CSMD3.2	5	CSMD3
chr8	113392602	0	C	CSMD3.2	319	CSMD3
chr8	113392612	1	A	CSMD3.2	1	CSMD3
chr8	113392706	1	G	CSMD3.2	303	CSMD3
chr8	113395718	0	A	CSMD3.2	6	CSMD3
chr8	113395804	0	C	CSMD3.2	1915	CSMD3
chr8	113395814	1	T	CSMD3.2	1	CSMD3
chr8	113395865	0	G	CSMD3.2	1722	CSMD3
chr8	113395912	1	G	CSMD3.2	1848	CSMD3
chr8	113395982	1	C	CSMD3.2	1630	CSMD3
chr8	113402850	0	T	CSMD3.2	1441	CSMD3
chr8	113402940	0	G	CSMD3.2	1555	CSMD3
chr8	113402962	1	G	CSMD3.2	1813	CSMD3
chr8	113403040	1	G	CSMD3.2	1575	CSMD3
chr8	113418770	0	G	CSMD3.2	1847	CSMD3
chr8	113418819	0	C	CSMD3.2	1850	CSMD3
chr8	113418883	0	T	CSMD3.2	1716	CSMD3
chr8	113418886	1	A	CSMD3.2	1746	CSMD3
chr8	113418921	1	C	CSMD3.2	1378	CSMD3
chr8	113418993	1	G	CSMD3.2	1430	CSMD3
chr8	113420517	0	A	CSMD3.2	895	CSMD3
chr8	113420607	0	T	CSMD3.2	17	CSMD3
chr8	113420630	1	G	CSMD3.2	834	CSMD3
chr8	113420721	1	A	CSMD3.2	5	CSMD3
chr8	113421124	0	C	CSMD3.2	1122	CSMD3
chr8	113421190	0	G	CSMD3.2	1964	CSMD3
chr8	113421218	1	A	CSMD3.2	1158	CSMD3
chr8	113421285	1	G	CSMD3.2	1957	CSMD3
chr8	113484794	0	T	CSMD3.3	2165	CSMD3
chr8	113484910	0	A	CSMD3.3	1470	CSMD3
chr8	113484912	1	C	CSMD3.3	1903	CSMD3
chr8	113485024	1	G	CSMD3.3	1466	CSMD3
chr8	113504646	0	C	CSMD3.3	351	CSMD3
chr8	113504743	0	C	CSMD3.3	1170	CSMD3
chr8	113504744	1	C	CSMD3.3	336	CSMD3
chr8	113504856	0	C	CSMD3.3	1279	CSMD3
chr8	113504861	1	C	CSMD3.3	1508	CSMD3
chr8	113504971	1	T	CSMD3.3	1546	CSMD3
chr8	113515966	0	A	CSMD3.3	36	CSMD3
chr8	113516061	0	C	CSMD3.3	1395	CSMD3
chr8	113516079	1	G	CSMD3.3	11	CSMD3
chr8	113516080	0	C	CSMD3.3	2048	CSMD3
chr8	113516146	1	G	CSMD3.3	1732	CSMD3
chr8	113516178	1	G	CSMD3.3	2164	CSMD3
chr8	113516193	0	G	CSMD3.3	73	CSMD3
chr8	113516322	1	A	CSMD3.3	26	CSMD3
chr8	113518880	0	T	CSMD3.3	1992	CSMD3
chr8	113518939	0	T	CSMD3.3	1120	CSMD3
chr8	113518999	1	G	CSMD3.3	1626	CSMD3
chr8	113519036	0	T	CSMD3.3	40	CSMD3
chr8	113519052	1	C	CSMD3.3	774	CSMD3
chr8	113519153	1	G	CSMD3.3	17	CSMD3
chr8	113529164	0	A	CSMD3.3	401	CSMD3
chr8	113529296	0	A	CSMD3.3	373	CSMD3
chr8	113529298	1	C	CSMD3.3	402	CSMD3
chr8	113529341	0	G	CSMD3.3	1072	CSMD3
chr8	113529392	0	C	CSMD3.3	1495	CSMD3
chr8	113529404	1	G	CSMD3.3	2	CSMD3
chr8	113529442	1	G	CSMD3.3	853	CSMD3
chr8	113529507	1	T	CSMD3.3	1558	CSMD3
chr8	113562876	0	A	CSMD3.3	284	CSMD3
chr8	113562988	0	T	CSMD3.3	1714	CSMD3
chr8	113562990	1	C	CSMD3.3	329	CSMD3
chr8	113563062	0	T	CSMD3.3	798	CSMD3
chr8	113563105	1	G	CSMD3.3	2008	CSMD3
chr8	113563171	1	A	CSMD3.3	1236	CSMD3
chr8	113564789	0	C	CSMD3.3	1489	CSMD3
chr8	113564876	0	G	CSMD3.3	2074	CSMD3
chr8	113564906	1	G	CSMD3.3	1932	CSMD3
chr8	113564989	1	C	CSMD3.3	1940	CSMD3
chr8	113568957	0	G	CSMD3.3	1232	CSMD3
chr8	113569014	0	G	CSMD3.3	1556	CSMD3
chr8	113569072	1	T	CSMD3.3	1363	CSMD3
chr8	113569087	0	C	CSMD3.3	1850	CSMD3
chr8	113569122	1	G	CSMD3.3	1247	CSMD3
chr8	113569185	0	T	CSMD3.3	1	CSMD3
chr8	113569203	1	T	CSMD3.3	1735	CSMD3
chr8	113569298	1	A	CSMD3.3	3	CSMD3
chr8	113585668	0	A	CSMD3.3	961	CSMD3
chr8	113585759	0	G	CSMD3.3	1606	CSMD3
chr8	113585781	1	A	CSMD3.3	1123	CSMD3
chr8	113585804	0	G	CSMD3.3	126	CSMD3
chr8	113585874	1	T	CSMD3.3	1870	CSMD3
chr8	113585919	1	G	CSMD3.3	1885	CSMD3
chr8	113599288	0	C	CSMD3.3	1312	CSMD3
chr8	113599344	0	A	CSMD3.3	2245	CSMD3
chr8	113599396	1	C	CSMD3.3	1223	CSMD3
chr8	113599424	0	C	CSMD3.3	1742	CSMD3
chr8	113599460	1	T	CSMD3.3	2098	CSMD3
chr8	113599536	1	G	CSMD3.3	1745	CSMD3
chr8	113649021	0	C	CSMD3.3	2216	CSMD3
chr8	113649121	0	G	CSMD3.3	1246	CSMD3
chr8	113649135	1	G	CSMD3.3	1999	CSMD3
chr8	113649155	0	G	CSMD3.3	1847	CSMD3
chr8	113649214	1	C	CSMD3.3	1114	CSMD3
chr8	113649270	1	G	CSMD3.3	1837	CSMD3
chr8	113650858	0	C	CSMD3.3	57	CSMD3
chr8	113650948	0	T	CSMD3.3	1934	CSMD3
chr8	113650971	1	A	CSMD3.3	3	CSMD3
chr8	113651016	0	G	CSMD3.3	800	CSMD3
chr8	113651061	1	G	CSMD3.3	1964	CSMD3
chr8	113651089	0	A	CSMD3.3	1275	CSMD3
chr8	113651127	1	G	CSMD3.3	841	CSMD3
chr8	113651203	1	T	CSMD3.3	1523	CSMD3
chr8	113657311	0	C	CSMD3.3	1778	CSMD3
chr8	113657424	0	C	CSMD3.3	1459	CSMD3
chr8	113657425	1	T	CSMD3.3	1902	CSMD3
chr8	113657540	1	C	CSMD3.3	1866	CSMD3
chr8	113662274	0	A	CSMD3.3	21	CSMD3
chr8	113662401	0	G	CSMD3.3	830	CSMD3
chr8	113662408	1	G	CSMD3.3	14	CSMD3
chr8	113662462	0	T	CSMD3.3	1294	CSMD3
chr8	113662491	1	G	CSMD3.3	770	CSMD3
chr8	113662541	0	G	CSMD3.3	1989	CSMD3
chr8	113662571	1	T	CSMD3.3	1234	CSMD3
chr8	113662653	1	T	CSMD3.3	2019	CSMD3
chr8	113668360	0	C	CSMD3.3	19	CSMD3
chr8	113668418	0	C	CSMD3.3	1098	CSMD3
chr8	113668478	1	A	CSMD3.3	12	CSMD3
chr8	113668517	0	A	CSMD3.3	97	CSMD3
chr8	113668533	1	G	CSMD3.3	1082	CSMD3
chr8	113668628	1	A	CSMD3.3	111	CSMD3
chr8	113678460	0	T	CSMD3.3	1090	CSMD3
chr8	113678566	0	A	CSMD3.3	1789	CSMD3
chr8	113678575	1	T	CSMD3.3	1475	CSMD3
chr8	113678678	1	C	CSMD3.3	1690	CSMD3
chr8	113694650	0	C	CSMD3.3	976	CSMD3
chr8	113694713	0	C	CSMD3.3	1764	CSMD3
chr8	113694757	1	A	CSMD3.3	908	CSMD3
chr8	113694764	0	C	CSMD3.3	1484	CSMD3
chr8	113694832	1	A	CSMD3.3	39	CSMD3
chr8	113694854	0	T	CSMD3.3	61	CSMD3
chr8	113694860	1	C	CSMD3.3	1459	CSMD3
chr8	113694968	1	A	CSMD3.3	64	CSMD3
chr8	113697582	0	C	CSMD3.3	475	CSMD3
chr8	113697686	0	A	CSMD3.3	2305	CSMD3
chr8	113697689	1	C	CSMD3.3	499	CSMD3
chr8	113697790	0	G	CSMD3.3	2305	CSMD3
chr8	113697802	1	A	CSMD3.3	2217	CSMD3
chr8	113697849	0	C	CSMD3.3	2132	CSMD3
chr8	113697902	1	C	CSMD3.3	2324	CSMD3
chr8	113697957	0	G	CSMD3.3	19	CSMD3
chr8	113697962	1	C	CSMD3.3	2010	CSMD3
chr8	113698093	1	C	CSMD3.3	39	CSMD3
chr8	113702074	0	G	CSMD3.3	2462	CSMD3
chr8	113702145	0	C	CSMD3.3	1776	CSMD3
chr8	113702187	1	C	CSMD3.3	2400	CSMD3
chr8	113702251	0	A	CSMD3.3	979	CSMD3
chr8	113702256	1	C	CSMD3.3	1891	CSMD3
chr8	113702363	1	T	CSMD3.3	933	CSMD3
chr8	113812369	0	C	CSMD3.4	890	CSMD3
chr8	113812463	0	T	CSMD3.4	1838	CSMD3
chr8	113812482	1	T	CSMD3.4	795	CSMD3
chr8	113812577	1	G	CSMD3.4	1830	CSMD3
chr8	113841893	0	A	CSMD3.4	16	CSMD3
chr8	113841928	0	T	CSMD3.4	2107	CSMD3
chr8	113842011	1	T	CSMD3.4	1131	CSMD3
chr8	113842042	1	C	CSMD3.4	2136	CSMD3
chr8	113871326	0	C	CSMD3.4	562	CSMD3
chr8	113871374	0	C	CSMD3.4	1232	CSMD3
chr8	113871436	1	G	CSMD3.4	638	CSMD3
chr8	113871473	0	A	CSMD3.4	172	CSMD3
chr8	113871484	1	C	CSMD3.4	1220	CSMD3
chr8	113871588	1	T	CSMD3.4	7	CSMD3
chr8	113933789	0	T	CSMD3.4	1944	CSMD3
chr8	113933891	0	A	CSMD3.4	1368	CSMD3
chr8	113933902	1	T	CSMD3.4	2061	CSMD3
chr8	113933927	0	G	CSMD3.4	1517	CSMD3
chr8	113933975	1	C	CSMD3.4	1178	CSMD3
chr8	113934046	1	C	CSMD3.4	1501	CSMD3
chr8	113959928	0	C	CSMD3.4	6	CSMD3
chr8	113960049	1	T	CSMD3.4	6	CSMD3
chr8	113960073	0	A	CSMD3.4	22	CSMD3
chr8	113960209	1	T	CSMD3.4	23	CSMD3
chr8	113966823	0	A	CSMD3.4	2661	CSMD3
chr8	113966931	0	T	CSMD3.4	35	CSMD3
chr8	113966935	1	G	CSMD3.4	2678	CSMD3
chr8	113967065	1	T	CSMD3.4	49	CSMD3
chr8	113987992	0	C	CSMD3.4	1104	CSMD3
chr8	113988087	0	G	CSMD3.4	693	CSMD3
chr8	113988111	1	C	CSMD3.4	958	CSMD3
chr8	113988122	0	G	CSMD3.4	1647	CSMD3
chr8	113988192	1	G	CSMD3.4	553	CSMD3
chr8	113988220	0	C	CSMD3.4	1033	CSMD3
chr8	113988236	1	G	CSMD3.4	1534	CSMD3
chr8	113988279	0	C	CSMD3.4	648	CSMD3
chr8	113988334	1	C	CSMD3.4	857	CSMD3
chr8	113988382	0	G	CSMD3.4	0	CSMD3
chr8	113988383	1	G	CSMD3.4	796	CSMD3
chr8	113988479	1	G	CSMD3.4	86	CSMD3
chr8	114031216	0	T	CSMD3.4	205	CSMD3
chr8	114031313	0	A	CSMD3.4	1553	CSMD3
chr8	114031331	1	T	CSMD3.4	261	CSMD3
chr8	114031388	0	G	CSMD3.4	1693	CSMD3
chr8	114031409	1	C	CSMD3.4	1389	CSMD3
chr8	114031501	1	A	CSMD3.4	1635	CSMD3
chr8	114110961	0	G	CSMD3.4	2213	CSMD3
chr8	114111074	0	C	CSMD3.4	1615	CSMD3
chr8	114111080	1	C	CSMD3.4	2265	CSMD3
chr8	114111175	0	C	CSMD3.4	23	CSMD3
chr8	114111179	1	A	CSMD3.4	1525	CSMD3
chr8	114111294	1	T	CSMD3.4	0	CSMD3
chr8	114185880	0	C	CSMD3.4	747	CSMD3
chr8	114185977	0	C	CSMD3.4	30	CSMD3
chr8	114185984	1	C	CSMD3.4	807	CSMD3
chr8	114186069	0	C	CSMD3.4	1841	CSMD3
chr8	114186096	1	T	CSMD3.4	1865	CSMD3
chr8	114186182	1	T	CSMD3.4	1779	CSMD3
chr8	114290797	0	T	CSMD3.4	2366	CSMD3
chr8	114290904	0	A	CSMD3.4	19	CSMD3
chr8	114290914	1	G	CSMD3.4	2387	CSMD3
chr8	114291038	1	C	CSMD3.4	18	CSMD3
chr8	114326738	0	A	CSMD3.4	56	CSMD3
chr8	114326847	0	G	CSMD3.4	1967	CSMD3
chr8	114326848	1	T	CSMD3.4	190	CSMD3
chr8	114326912	0	C	CSMD3.4	1665	CSMD3
chr8	114326960	1	A	CSMD3.4	1982	CSMD3
chr8	114327004	0	C	CSMD3.4	18	CSMD3
chr8	114327021	1	T	CSMD3.4	1514	CSMD3
chr8	114327112	1	C	CSMD3.4	14	CSMD3
chr8	114388933	0	T	CSMD3.4	1259	CSMD3
chr8	114389045	1	A	CSMD3.4	1406	CSMD3
chr8	114448862	0	C	CSMD3.4	1710	CSMD3
chr8	114448962	0	T	CSMD3.4	1503	CSMD3
chr8	114448981	1	T	CSMD3.4	4	CSMD3
chr8	114449053	0	C	CSMD3.4	2302	CSMD3
chr8	114449080	1	T	CSMD3.4	1619	CSMD3
chr8	114449175	1	T	CSMD3.4	2321	CSMD3
chr8	117859670	0	G	RAD21	1288	RAD21
chr8	117859783	0	T	RAD21	2324	RAD21
chr8	117859789	1	G	RAD21	1061	RAD21
chr8	117859896	0	C	RAD21	317	RAD21
chr8	117859903	1	A	RAD21	1996	RAD21
chr8	117859987	1	G	RAD21	332	RAD21
chr8	117861112	0	C	RAD21	1503	RAD21
chr8	117861215	0	T	RAD21	2004	RAD21
chr8	117861218	1	G	RAD21	1329	RAD21
chr8	117861329	1	C	RAD21	2189	RAD21
chr8	117862818	0	T	RAD21	2737	RAD21
chr8	117862930	0	A	RAD21	818	RAD21
chr8	117862935	1	C	RAD21	2724	RAD21
chr8	117862985	0	C	RAD21	26	RAD21
chr8	117863006	1	G	RAD21	807	RAD21
chr8	117863080	1	A	RAD21	26	RAD21
chr8	117864153	0	T	RAD21	1169	RAD21
chr8	117864263	0	T	RAD21	1108	RAD21
chr8	117864269	1	A	RAD21	1326	RAD21
chr8	117864361	1	A	RAD21	1065	RAD21
chr8	117864765	0	G	RAD21	1330	RAD21
chr8	117864836	0	C	RAD21	803	RAD21
chr8	117864870	1	C	RAD21	1463	RAD21
chr8	117864886	0	C	RAD21	1022	RAD21
chr8	117864930	1	A	RAD21	1125	RAD21
chr8	117865003	1	G	RAD21	1118	RAD21
chr8	117866395	0	T	RAD21	4	RAD21
chr8	117866509	0	G	RAD21	1079	RAD21
chr8	117866511	1	C	RAD21	7	RAD21
chr8	117866562	0	C	RAD21	1846	RAD21
chr8	117866624	1	G	RAD21	1401	RAD21
chr8	117866657	0	T	RAD21	2412	RAD21
chr8	117866666	1	C	RAD21	2142	RAD21
chr8	117866768	1	A	RAD21	2439	RAD21
chr8	117868370	0	G	RAD21	2088	RAD21
chr8	117868471	0	T	RAD21	943	RAD21
chr8	117868488	1	T	RAD21	57	RAD21
chr8	117868588	1	C	RAD21	865	RAD21
chr8	117868852	0	C	RAD21	157	RAD21
chr8	117868901	0	C	RAD21	1191	RAD21
chr8	117868969	1	C	RAD21	248	RAD21
chr8	117868987	0	C	RAD21	6	RAD21
chr8	117869006	1	G	RAD21	1180	RAD21
chr8	117869064	1	A	RAD21	2	RAD21
chr8	117869485	0	A	RAD21	18	RAD21
chr8	117869594	0	G	RAD21	1246	RAD21
chr8	117869598	1	G	RAD21	29	RAD21
chr8	117869687	0	C	RAD21	32	RAD21
chr8	117869702	1	T	RAD21	1341	RAD21
chr8	117869801	1	G	RAD21	24	RAD21
chr8	117870546	0	A	RAD21	10	RAD21
chr8	117870624	0	C	RAD21	280	RAD21
chr8	117870663	1	G	RAD21	7	RAD21
chr8	117870679	0	C	RAD21	113	RAD21
chr8	117870706	1	G	RAD21	212	RAD21
chr8	117870797	1	T	RAD21	106	RAD21
chr8	117874055	0	A	RAD21	2531	RAD21
chr8	117874164	0	G	RAD21	1959	RAD21
chr8	117874172	1	A	RAD21	2578	RAD21
chr8	117874281	1	G	RAD21	1933	RAD21
chr8	117875295	0	C	RAD21	2365	RAD21
chr8	117875402	0	C	RAD21	2625	RAD21
chr8	117875404	1	T	RAD21	2356	RAD21
chr8	117875499	0	C	RAD21	38	RAD21
chr8	117875517	1	T	RAD21	2616	RAD21
chr8	117875614	1	C	RAD21	39	RAD21
chr8	117878745	0	A	RAD21	2423	RAD21
chr8	117878849	0	G	RAD21	1301	RAD21
chr8	117878865	1	C	RAD21	2422	RAD21
chr8	117878967	1	A	RAD21	1209	RAD21
chr9	5021949	0	G	JAK2	1036	JAK2
chr9	5022055	0	G	JAK2	1372	JAK2
chr9	5022064	1	C	JAK2	1271	JAK2
chr9	5022154	0	C	JAK2	1920	JAK2
chr9	5022167	1	G	JAK2	1920	JAK2
chr9	5022267	1	G	JAK2	1493	JAK2
chr9	5029729	0	T	JAK2	159	JAK2
chr9	5029813	0	C	JAK2	767	JAK2
chr9	5029842	1	T	JAK2	157	JAK2
chr9	5029895	0	C	JAK2	30	JAK2
chr9	5029926	1	A	JAK2	649	JAK2
chr9	5030006	1	G	JAK2	39	JAK2
chr9	5044379	0	C	JAK2	45	JAK2
chr9	5044492	0	A	JAK2	17	JAK2
chr9	5044493	1	C	JAK2	45	JAK2
chr9	5044611	1	G	JAK2	14	JAK2
chr9	5050657	0	A	JAK2	2056	JAK2
chr9	5050732	0	A	JAK2	1598	JAK2
chr9	5050767	1	T	JAK2	1854	JAK2
chr9	5050830	0	A	JAK2	4	JAK2
chr9	5050845	1	G	JAK2	1427	JAK2
chr9	5050944	1	C	JAK2	4	JAK2
chr9	5054475	0	A	JAK2	232	JAK2
chr9	5054580	0	C	JAK2	1281	JAK2
chr9	5054591	1	C	JAK2	173	JAK2
chr9	5054669	0	A	JAK2	1081	JAK2
chr9	5054685	1	C	JAK2	1184	JAK2
chr9	5054772	0	C	JAK2	1771	JAK2
chr9	5054776	1	A	JAK2	1322	JAK2
chr9	5054876	0	A	JAK2	0	JAK2
chr9	5054877	1	C	JAK2	1717	JAK2
chr9	5054981	1	T	JAK2	48	JAK2
chr9	5055642	0	T	JAK2	32	JAK2
chr9	5055695	0	T	JAK2	585	JAK2
chr9	5055755	1	T	JAK2	9	JAK2
chr9	5055764	0	C	JAK2	9	JAK2
chr9	5055797	1	G	JAK2	560	JAK2
chr9	5055876	1	T	JAK2	7	JAK2
chr9	5064862	0	C	JAK2	984	JAK2
chr9	5064919	0	T	JAK2	1593	JAK2
chr9	5064975	1	C	JAK2	1031	JAK2
chr9	5064984	0	A	JAK2	2249	JAK2
chr9	5065033	1	C	JAK2	1786	JAK2
chr9	5065093	1	A	JAK2	2102	JAK2
chr9	5066622	0	G	JAK2	1455	JAK2
chr9	5066681	0	G	JAK2	1192	JAK2
chr9	5066733	0	G	JAK2	270	JAK2
chr9	5066739	1	C	JAK2	1558	JAK2
chr9	5066782	1	C	JAK2	1707	JAK2
chr9	5066842	1	C	JAK2	300	JAK2
chr9	5068986	0	C	JAK2	18	JAK2
chr9	5069046	0	C	JAK2	1173	JAK2
chr9	5069085	1	C	JAK2	6	JAK2
chr9	5069149	0	C	JAK2	919	JAK2
chr9	5069151	1	G	JAK2	1165	JAK2
chr9	5069253	1	G	JAK2	1181	JAK2
chr9	5069886	0	T	JAK2	1630	JAK2
chr9	5070000	0	C	JAK2	19	JAK2
chr9	5070004	1	T	JAK2	1574	JAK2
chr9	5070117	1	T	JAK2	17	JAK2
chr9	5072450	0	C	JAK2	1372	JAK2
chr9	5072552	0	G	JAK2	2642	JAK2
chr9	5072553	1	G	JAK2	1643	JAK2
chr9	5072669	1	A	JAK2	2609	JAK2
chr9	5073615	0	C	JAK2	1825	JAK2
chr9	5073714	0	C	JAK2	423	JAK2
chr9	5073731	1	C	JAK2	1996	JAK2
chr9	5073746	0	T	JAK2	2436	JAK2
chr9	5073803	1	C	JAK2	402	JAK2
chr9	5073863	1	T	JAK2	2415	JAK2
chr9	5077372	0	G	JAK2	1	JAK2
chr9	5077465	0	A	JAK2	2	JAK2
chr9	5077479	1	T	JAK2	0	JAK2
chr9	5077486	0	C	JAK2	8	JAK2
chr9	5077548	1	G	JAK2	2	JAK2
chr9	5077560	0	G	JAK2	10	JAK2
chr9	5077567	1	C	JAK2	2	JAK2
chr9	5077678	1	G	JAK2	0	JAK2
chr9	5078259	0	G	JAK2	26	JAK2
chr9	5078309	0	G	JAK2	914	JAK2
chr9	5078353	1	G	JAK2	18	JAK2
chr9	5078388	0	C	JAK2	1706	JAK2
chr9	5078406	1	G	JAK2	1075	JAK2
chr9	5078502	1	A	JAK2	1697	JAK2
chr9	5080207	0	C	JAK2	1378	JAK2
chr9	5080311	0	T	JAK2	1923	JAK2
chr9	5080320	1	C	JAK2	1051	JAK2
chr9	5080420	1	G	JAK2	1914	JAK2
chr9	5080509	0	C	JAK2	809	JAK2
chr9	5080591	0	C	JAK2	1042	JAK2
chr9	5080625	1	A	JAK2	789	JAK2
chr9	5080705	1	T	JAK2	1258	JAK2
chr9	5081703	0	A	JAK2	1389	JAK2
chr9	5081804	0	C	JAK2	1359	JAK2
chr9	5081813	1	T	JAK2	1298	JAK2
chr9	5081920	1	G	JAK2	1613	JAK2
chr9	5089653	0	C	JAK2	759	JAK2
chr9	5089728	0	G	JAK2	1397	JAK2
chr9	5089769	1	A	JAK2	790	JAK2
chr9	5089788	0	G	JAK2	1286	JAK2
chr9	5089846	1	G	JAK2	1249	JAK2
chr9	5089903	1	G	JAK2	1318	JAK2
chr9	5090440	0	T	JAK2	26	JAK2
chr9	5090535	0	A	JAK2	272	JAK2
chr9	5090552	1	C	JAK2	1	JAK2
chr9	5090628	1	A	JAK2	220	JAK2
chr9	5090684	0	A	JAK2	122	JAK2
chr9	5090795	0	T	JAK2	1346	JAK2
chr9	5090799	1	T	JAK2	112	JAK2
chr9	5090843	0	A	JAK2	22	JAK2
chr9	5090902	1	C	JAK2	1302	JAK2
chr9	5090949	1	C	JAK2	63	JAK2
chr9	5122972	0	C	JAK2	2246	JAK2
chr9	5123080	0	G	JAK2	2203	JAK2
chr9	5123081	1	A	JAK2	2198	JAK2
chr9	5123195	1	A	JAK2	2222	JAK2
chr9	5126289	0	A	JAK2	115	JAK2
chr9	5126389	0	G	JAK2	3208	JAK2
chr9	5126401	1	G	JAK2	114	JAK2
chr9	5126501	1	C	JAK2	3282	JAK2
chr9	5126655	0	T	JAK2	2789	JAK2
chr9	5126720	0	G	JAK2	2097	JAK2
chr9	5126774	1	G	JAK2	2616	JAK2
chr9	5126831	1	G	JAK2	2069	JAK2
chr9	21802705	0	G	MTAP	18	MTAP
chr9	21802778	1	A	MTAP	19	MTAP
chr9	21802934	0	G	MTAP	6	MTAP
chr9	21803038	1	A	MTAP	6	MTAP
chr9	21815348	0	T	MTAP	43	MTAP
chr9	21815445	0	G	MTAP	224	MTAP
chr9	21815459	1	G	MTAP	25	MTAP
chr9	21815463	0	A	MTAP	2482	MTAP
chr9	21815517	1	A	MTAP	201	MTAP
chr9	21815565	1	T	MTAP	2490	MTAP
chr9	21816627	0	A	MTAP	1280	MTAP
chr9	21816727	0	A	MTAP	778	MTAP
chr9	21816746	1	A	MTAP	1323	MTAP
chr9	21816840	1	A	MTAP	783	MTAP
chr9	21817942	0	C	MTAP	1328	MTAP
chr9	21818004	0	G	MTAP	1793	MTAP
chr9	21818060	1	C	MTAP	1353	MTAP
chr9	21818122	0	A	MTAP	2027	MTAP
chr9	21818123	1	T	MTAP	1773	MTAP
chr9	21818241	1	G	MTAP	1729	MTAP
chr9	21837840	0	C	MTAP	1839	MTAP
chr9	21837923	0	C	MTAP	2186	MTAP
chr9	21837942	1	G	MTAP	1537	MTAP
chr9	21838038	1	G	MTAP	1999	MTAP
chr9	21854603	0	T	MTAP	1290	MTAP
chr9	21854713	0	C	MTAP	42	MTAP
chr9	21854722	1	A	MTAP	1292	MTAP
chr9	21854792	0	G	MTAP	1600	MTAP
chr9	21854833	1	G	MTAP	935	MTAP
chr9	21854892	1	C	MTAP	1521	MTAP
chr9	21856053	0	C	MTAP	16	MTAP
chr9	21856136	0	C	MTAP	1020	MTAP
chr9	21856161	1	A	MTAP	23	MTAP
chr9	21856223	1	G	MTAP	1264	MTAP
chr9	21859269	0	T	MTAP	1608	MTAP
chr9	21859380	0	C	MTAP	1580	MTAP
chr9	21859383	1	A	MTAP	1393	MTAP
chr9	21859495	1	C	MTAP	1578	MTAP
chr9	21861952	0	A	MTAP	1042	MTAP
chr9	21862053	1	T	MTAP	1330	MTAP
chr9	21930964	0	A	MTAP	847	MTAP
chr9	21931034	0	G	MTAP	2337	MTAP
chr9	21931083	1	T	MTAP	945	MTAP
chr9	21931138	1	C	MTAP	2291	MTAP
chr9	21939153	0	C	MTAP	770	MTAP
chr9	21939288	1	A	MTAP	1001	MTAP
chr9	21940885	0	C	MTAP	1197	MTAP
chr9	21940996	0	C	MTAP	7	MTAP
chr9	21941000	1	G	MTAP	1305	MTAP
chr9	21941113	1	T	MTAP	4	MTAP
chr10	50666825	0	G	ERCC6/PGBD3	1545	ERCC6
chr10	50666933	0	C	ERCC6/PGBD3	1949	ERCC6
chr10	50666938	1	G	ERCC6/PGBD3	1379	ERCC6
chr10	50667050	0	C	ERCC6/PGBD3	1732	ERCC6
chr10	50667052	1	T	ERCC6/PGBD3	2133	ERCC6
chr10	50667147	0	A	ERCC6/PGBD3	1293	ERCC6
chr10	50667169	1	T	ERCC6/PGBD3	1366	ERCC6
chr10	50667239	0	C	ERCC6/PGBD3	507	ERCC6
chr10	50667266	1	T	ERCC6/PGBD3	1172	ERCC6
chr10	50667356	1	A	ERCC6/PGBD3	686	ERCC6
chr10	50668396	0	A	ERCC6/PGBD3	1671	ERCC6
chr10	50668450	0	G	ERCC6/PGBD3	970	ERCC6
chr10	50668512	1	G	ERCC6/PGBD3	1637	ERCC6
chr10	50668567	1	C	ERCC6/PGBD3	921	ERCC6
chr10	50669353	0	A	ERCC6/PGBD3	2192	ERCC6
chr10	50669376	0	A	ERCC6/PGBD3	963	ERCC6
chr10	50669447	1	G	ERCC6/PGBD3	2036	ERCC6
chr10	50669458	0	A	ERCC6/PGBD3	1811	ERCC6
chr10	50669495	1	C	ERCC6/PGBD3	1053	ERCC6
chr10	50669545	0	T	ERCC6/PGBD3	1436	ERCC6
chr10	50669584	1	A	ERCC6/PGBD3	0	ERCC6
chr10	50669645	1	G	ERCC6/PGBD3	1770	ERCC6
chr10	50678205	0	G	ERCC6/PGBD3	752	ERCC6
chr10	50678273	0	G	ERCC6/PGBD3	1286	ERCC6
chr10	50678297	1	C	ERCC6/PGBD3	691	ERCC6
chr10	50678314	0	T	ERCC6/PGBD3	1209	ERCC6
chr10	50678371	1	C	ERCC6/PGBD3	1137	ERCC6
chr10	50678389	0	G	ERCC6/PGBD3	1610	ERCC6
chr10	50678430	1	T	ERCC6/PGBD3	1033	ERCC6
chr10	50678444	0	G	ERCC6/PGBD3	504	ERCC6
chr10	50678507	1	C	ERCC6/PGBD3	1576	ERCC6
chr10	50678545	0	G	ERCC6/PGBD3	439	ERCC6
chr10	50678561	1	C	ERCC6/PGBD3	579	ERCC6
chr10	50678654	0	C	ERCC6/PGBD3	647	ERCC6
chr10	50678659	1	C	ERCC6/PGBD3	560	ERCC6
chr10	50678758	0	A	ERCC6/PGBD3	824	ERCC6
chr10	50678768	1	C	ERCC6/PGBD3	606	ERCC6
chr10	50678806	0	G	ERCC6/PGBD3	820	ERCC6
chr10	50678873	1	C	ERCC6/PGBD3	808	ERCC6
chr10	50678917	0	T	ERCC6/PGBD3	358	ERCC6
chr10	50678921	1	C	ERCC6/PGBD3	740	ERCC6
chr10	50678993	0	C	ERCC6/PGBD3	68	ERCC6
chr10	50679038	1	G	ERCC6/PGBD3	241	ERCC6
chr10	50679049	0	C	ERCC6/PGBD3	647	ERCC6
chr10	50679083	1	T	ERCC6/PGBD3	86	ERCC6
chr10	50679099	0	A	ERCC6/PGBD3	99	ERCC6
chr10	50679123	1	G	ERCC6/PGBD3	607	ERCC6
chr10	50679146	0	A	ERCC6/PGBD3	62	ERCC6
chr10	50679183	1	T	ERCC6/PGBD3	197	ERCC6
chr10	50679262	1	G	ERCC6/PGBD3	161	ERCC6
chr10	50680383	0	G	ERCC6/PGBD3	1927	ERCC6
chr10	50680479	0	T	ERCC6/PGBD3	1481	ERCC6
chr10	50680481	1	C	ERCC6/PGBD3	1901	ERCC6
chr10	50680598	1	C	ERCC6/PGBD3	1260	ERCC6
chr10	50680881	0	G	ERCC6/PGBD3	1196	ERCC6
chr10	50680982	0	T	ERCC6/PGBD3	1317	ERCC6
chr10	50680987	1	C	ERCC6/PGBD3	1142	ERCC6
chr10	50681086	0	A	ERCC6/PGBD3	1294	ERCC6
chr10	50681089	1	C	ERCC6/PGBD3	0	ERCC6
chr10	50681203	1	G	ERCC6/PGBD3	1417	ERCC6
chr10	50681501	0	C	ERCC6/PGBD3	1334	ERCC6
chr10	50681566	0	G	ERCC6/PGBD3	1684	ERCC6
chr10	50681621	1	G	ERCC6/PGBD3	1098	ERCC6
chr10	50681681	1	C	ERCC6/PGBD3	1637	ERCC6
chr10	50682035	0	G	ERCC6/PGBD3	1155	ERCC6
chr10	50682101	0	C	ERCC6/PGBD3	957	ERCC6
chr10	50682127	1	C	ERCC6/PGBD3	1270	ERCC6
chr10	50682215	0	A	ERCC6/PGBD3	1570	ERCC6
chr10	50682216	1	G	ERCC6/PGBD3	791	ERCC6
chr10	50682334	1	A	ERCC6/PGBD3	1588	ERCC6
chr10	50684220	0	G	ERCC6/PGBD3	902	ERCC6
chr10	50684316	0	T	ERCC6/PGBD3	1	ERCC6
chr10	50684320	1	C	ERCC6/PGBD3	1103	ERCC6
chr10	50684434	1	C	ERCC6/PGBD3	1442	ERCC6
chr10	50686374	0	C	ERCC6/PGBD3	2237	ERCC6
chr10	50686452	0	C	ERCC6/PGBD3	1978	ERCC6
chr10	50686480	1	C	ERCC6/PGBD3	2243	ERCC6
chr10	50686565	1	G	ERCC6/PGBD3	2142	ERCC6
chr10	50690672	0	T	ERCC6/PGBD3	1202	ERCC6
chr10	50690741	0	G	ERCC6/PGBD3	1174	ERCC6
chr10	50690786	1	G	ERCC6/PGBD3	1237	ERCC6
chr10	50690800	0	G	ERCC6/PGBD3	1449	ERCC6
chr10	50690851	1	T	ERCC6/PGBD3	1190	ERCC6
chr10	50690900	0	G	ERCC6/PGBD3	2898	ERCC6
chr10	50690910	1	C	ERCC6/PGBD3	1420	ERCC6
chr10	50691019	1	G	ERCC6/PGBD3	2791	ERCC6
chr10	50691306	0	T	ERCC6/PGBD3	2006	ERCC6
chr10	50691407	0	G	ERCC6/PGBD3	1988	ERCC6
chr10	50691424	1	G	ERCC6/PGBD3	1986	ERCC6
chr10	50691499	0	G	ERCC6/PGBD3	1359	ERCC6
chr10	50691527	1	T	ERCC6/PGBD3	2094	ERCC6
chr10	50691614	1	T	ERCC6/PGBD3	1363	ERCC6
chr10	50701133	0	A	ERCC6/PGBD3	1876	ERCC6
chr10	50701208	0	G	ERCC6/PGBD3	1480	ERCC6
chr10	50701252	1	T	ERCC6/PGBD3	1537	ERCC6
chr10	50701325	1	C	ERCC6/PGBD3	1745	ERCC6
chr10	50708529	0	C	ERCC6/PGBD3	1410	ERCC6
chr10	50708636	0	A	ERCC6/PGBD3	2039	ERCC6
chr10	50708638	1	G	ERCC6/PGBD3	1522	ERCC6
chr10	50708748	0	A	ERCC6/PGBD3	2471	ERCC6
chr10	50708753	1	A	ERCC6/PGBD3	1894	ERCC6
chr10	50708866	1	G	ERCC6/PGBD3	2483	ERCC6
chr10	50713909	0	G	ERCC6/PGBD3	2697	ERCC6
chr10	50714026	0	T	ERCC6/PGBD3	2283	ERCC6
chr10	50714027	1	C	ERCC6/PGBD3	2749	ERCC6
chr10	50714146	1	C	ERCC6/PGBD3	2548	ERCC6
chr10	50723337	0	G	ERCC6/PGBD3	1459	ERCC6
chr10	50723411	0	C	ERCC6/PGBD3	1398	ERCC6
chr10	50723452	1	T	ERCC6/PGBD3	1399	ERCC6
chr10	50723473	0	C	ERCC6/PGBD3	783	ERCC6
chr10	50723528	1	C	ERCC6/PGBD3	1356	ERCC6
chr10	50723581	0	T	ERCC6/PGBD3	1120	ERCC6
chr10	50723591	1	G	ERCC6/PGBD3	734	ERCC6
chr10	50723696	0	A	ERCC6/PGBD3	824	ERCC6
chr10	50723701	1	A	ERCC6/PGBD3	1027	ERCC6
chr10	50723798	0	C	ERCC6/PGBD3	546	ERCC6
chr10	50723809	1	T	ERCC6/PGBD3	894	ERCC6
chr10	50723868	0	C	ERCC6/PGBD3	1154	ERCC6
chr10	50723909	1	C	ERCC6/PGBD3	486	ERCC6
chr10	50723929	0	C	ERCC6/PGBD3	765	ERCC6
chr10	50723957	1	G	ERCC6/PGBD3	1197	ERCC6
chr10	50724034	0	C	ERCC6/PGBD3	517	ERCC6
chr10	50724038	1	C	ERCC6/PGBD3	826	ERCC6
chr10	50724128	0	C	ERCC6/PGBD3	506	ERCC6
chr10	50724146	1	G	ERCC6/PGBD3	477	ERCC6
chr10	50724240	0	A	ERCC6/PGBD3	666	ERCC6
chr10	50724241	1	A	ERCC6/PGBD3	367	ERCC6
chr10	50724291	0	G	ERCC6/PGBD3	594	ERCC6
chr10	50724357	1	G	ERCC6/PGBD3	540	ERCC6
chr10	50724408	0	G	ERCC6/PGBD3	941	ERCC6
chr10	50724409	1	C	ERCC6/PGBD3	468	ERCC6
chr10	50724481	0	G	ERCC6/PGBD3	51	ERCC6
chr10	50724522	1	A	ERCC6/PGBD3	974	ERCC6
chr10	50724566	0	G	ERCC6/PGBD3	583	ERCC6
chr10	50724568	1	C	ERCC6/PGBD3	647	ERCC6
chr10	50724644	0	G	ERCC6/PGBD3	813	ERCC6
chr10	50724685	1	A	ERCC6/PGBD3	452	ERCC6
chr10	50724750	0	G	ERCC6/PGBD3	613	ERCC6
chr10	50724751	1	G	ERCC6/PGBD3	885	ERCC6
chr10	50724791	0	C	ERCC6/PGBD3	774	ERCC6
chr10	50724867	1	T	ERCC6/PGBD3	650	ERCC6
chr10	50724889	0	G	ERCC6/PGBD3	837	ERCC6
chr10	50724908	1	C	ERCC6/PGBD3	752	ERCC6
chr10	50724994	0	G	ERCC6/PGBD3	1184	ERCC6
chr10	50725001	1	G	ERCC6/PGBD3	1136	ERCC6
chr10	50725031	0	C	ERCC6/PGBD3	698	ERCC6
chr10	50725107	1	G	ERCC6/PGBD3	1276	ERCC6
chr10	50725131	0	T	ERCC6/PGBD3	1143	ERCC6
chr10	50725144	1	C	ERCC6/PGBD3	771	ERCC6
chr10	50725245	1	G	ERCC6/PGBD3	1103	ERCC6
chr10	50732042	0	A	ERCC6/PGBD3	1102	ERCC6
chr10	50732107	0	C	ERCC6/PGBD3	877	ERCC6
chr10	50732161	1	C	ERCC6/PGBD3	1001	ERCC6
chr10	50732219	0	C	ERCC6/PGBD3	505	ERCC6
chr10	50732224	1	G	ERCC6/PGBD3	1011	ERCC6
chr10	50732292	0	A	ERCC6/PGBD3	560	ERCC6
chr10	50732315	1	C	ERCC6/PGBD3	351	ERCC6
chr10	50732374	0	C	ERCC6/PGBD3	591	ERCC6
chr10	50732400	1	A	ERCC6/PGBD3	508	ERCC6
chr10	50732467	0	T	ERCC6/PGBD3	1017	ERCC6
chr10	50732468	1	C	ERCC6/PGBD3	626	ERCC6
chr10	50732536	0	G	ERCC6/PGBD3	1152	ERCC6
chr10	50732579	1	T	ERCC6/PGBD3	945	ERCC6
chr10	50732614	0	G	ERCC6/PGBD3	1002	ERCC6
chr10	50732655	1	T	ERCC6/PGBD3	1272	ERCC6
chr10	50732675	0	T	ERCC6/PGBD3	334	ERCC6
chr10	50732729	1	A	ERCC6/PGBD3	1062	ERCC6
chr10	50732767	0	C	ERCC6/PGBD3	887	ERCC6
chr10	50732796	1	A	ERCC6/PGBD3	302	ERCC6
chr10	50732884	1	A	ERCC6/PGBD3	988	ERCC6
chr10	50736410	0	A	ERCC6/PGBD3	2433	ERCC6
chr10	50736495	0	T	ERCC6/PGBD3	1222	ERCC6
chr10	50736529	1	G	ERCC6/PGBD3	2410	ERCC6
chr10	50736601	1	C	ERCC6/PGBD3	1382	ERCC6
chr10	50738723	0	T	ERCC6/PGBD3	129	ERCC6
chr10	50738801	0	T	ERCC6/PGBD3	1198	ERCC6
chr10	50738834	1	G	ERCC6/PGBD3	129	ERCC6
chr10	50738889	0	G	ERCC6/PGBD3	10	ERCC6
chr10	50738906	1	G	ERCC6/PGBD3	1423	ERCC6
chr10	50739003	1	G	ERCC6/PGBD3	9	ERCC6
chr10	50740548	0	T	ERCC6/PGBD3	753	ERCC6
chr10	50740620	0	T	ERCC6/PGBD3	761	ERCC6
chr10	50740666	1	A	ERCC6/PGBD3	535	ERCC6
chr10	50740669	0	G	ERCC6/PGBD3	691	ERCC6
chr10	50740712	1	T	ERCC6/PGBD3	487	ERCC6
chr10	50740742	0	A	ERCC6/PGBD3	1696	ERCC6
chr10	50740777	1	A	ERCC6/PGBD3	616	ERCC6
chr10	50740788	0	T	ERCC6/PGBD3	1032	ERCC6
chr10	50740864	1	A	ERCC6/PGBD3	1876	ERCC6
chr10	50740873	0	G	ERCC6/PGBD3	879	ERCC6
chr10	50740902	1	C	ERCC6/PGBD3	1233	ERCC6
chr10	50740988	0	T	ERCC6/PGBD3	122	ERCC6
chr10	50740993	1	G	ERCC6/PGBD3	1182	ERCC6
chr10	50741102	1	G	ERCC6/PGBD3	136	ERCC6
chr10	69881165	0	A	MYPN	799	MYPN
chr10	69881275	0	G	MYPN	904	MYPN
chr10	69881282	1	C	MYPN	663	MYPN
chr10	69881389	0	C	MYPN	791	MYPN
chr10	69881390	1	C	MYPN	784	MYPN
chr10	69881500	0	C	MYPN	225	MYPN
chr10	69881504	1	T	MYPN	962	MYPN
chr10	69881588	0	C	MYPN	1218	MYPN
chr10	69881618	1	T	MYPN	240	MYPN
chr10	69881701	0	G	MYPN	684	MYPN
chr10	69881708	1	A	MYPN	1356	MYPN
chr10	69881817	0	A	MYPN	1006	MYPN
chr10	69881822	1	T	MYPN	782	MYPN
chr10	69881863	0	A	MYPN	614	MYPN
chr10	69881936	1	T	MYPN	1026	MYPN
chr10	69881972	0	G	MYPN	431	MYPN
chr10	69881979	1	G	MYPN	720	MYPN
chr10	69882069	0	G	MYPN	556	MYPN
chr10	69882078	1	A	MYPN	441	MYPN
chr10	69882167	1	C	MYPN	533	MYPN
chr10	69896387	0	A	MYPN	1234	MYPN
chr10	69896491	0	A	MYPN	2	MYPN
chr10	69896492	1	A	MYPN	1368	MYPN
chr10	69896602	1	T	MYPN	2	MYPN
chr10	69902665	0	C	MYPN	1970	MYPN
chr10	69902751	0	G	MYPN	1498	MYPN
chr10	69902770	0	C	MYPN	1502	MYPN
chr10	69902782	1	G	MYPN	2068	MYPN
chr10	69902842	1	G	MYPN	1944	MYPN
chr10	69902859	0	G	MYPN	2828	MYPN
chr10	69902883	1	A	MYPN	1421	MYPN
chr10	69902977	1	A	MYPN	2834	MYPN
chr10	69905187	0	A	MYPN	1652	MYPN
chr10	69905268	0	A	MYPN	1706	MYPN
chr10	69905301	1	T	MYPN	1791	MYPN
chr10	69905365	1	A	MYPN	1688	MYPN
chr10	69908030	0	G	MYPN	1470	MYPN
chr10	69908128	0	G	MYPN	1688	MYPN
chr10	69908145	1	C	MYPN	1520	MYPN
chr10	69908173	0	A	MYPN	285	MYPN
chr10	69908222	1	C	MYPN	1056	MYPN
chr10	69908289	1	C	MYPN	286	MYPN
chr10	69909747	0	A	MYPN	2101	MYPN
chr10	69909844	0	C	MYPN	550	MYPN
chr10	69909851	1	G	MYPN	1903	MYPN
chr10	69909961	1	G	MYPN	520	MYPN
chr10	69918194	0	C	MYPN	1642	MYPN
chr10	69918265	0	C	MYPN	33	MYPN
chr10	69918309	1	C	MYPN	1516	MYPN
chr10	69918360	1	C	MYPN	29	MYPN
chr10	69921391	0	G	MYPN	1303	MYPN
chr10	69921464	0	C	MYPN	3	MYPN
chr10	69921503	1	G	MYPN	1037	MYPN
chr10	69921569	1	A	MYPN	0	MYPN
chr10	69925436	0	C	MYPN	974	MYPN
chr10	69925504	0	C	MYPN	1091	MYPN
chr10	69925547	1	G	MYPN	1225	MYPN
chr10	69925612	1	G	MYPN	1211	MYPN
chr10	69925964	0	C	MYPN	702	MYPN
chr10	69926073	0	C	MYPN	808	MYPN
chr10	69926080	1	C	MYPN	772	MYPN
chr10	69926164	0	C	MYPN	891	MYPN
chr10	69926193	1	T	MYPN	638	MYPN
chr10	69926253	0	C	MYPN	1092	MYPN
chr10	69926274	1	A	MYPN	543	MYPN
chr10	69926284	0	T	MYPN	1271	MYPN
chr10	69926338	1	G	MYPN	1050	MYPN
chr10	69926381	0	C	MYPN	1081	MYPN
chr10	69926405	1	T	MYPN	1308	MYPN
chr10	69926496	1	T	MYPN	1246	MYPN
chr10	69933785	0	C	MYPN	1511	MYPN
chr10	69933874	0	C	MYPN	984	MYPN
chr10	69933903	1	C	MYPN	1190	MYPN
chr10	69933982	0	G	MYPN	1218	MYPN
chr10	69933987	1	C	MYPN	1088	MYPN
chr10	69934088	0	T	MYPN	1648	MYPN
chr10	69934093	1	C	MYPN	889	MYPN
chr10	69934184	0	T	MYPN	795	MYPN
chr10	69934187	1	A	MYPN	1705	MYPN
chr10	69934294	0	T	MYPN	976	MYPN
chr10	69934306	1	T	MYPN	831	MYPN
chr10	69934409	0	T	MYPN	126	MYPN
chr10	69934416	1	A	MYPN	966	MYPN
chr10	69934522	1	C	MYPN	235	MYPN
chr10	69935017	0	C	MYPN	333	MYPN
chr10	69935077	0	C	MYPN	2163	MYPN
chr10	69935120	1	C	MYPN	517	MYPN
chr10	69935162	0	G	MYPN	1324	MYPN
chr10	69935190	1	C	MYPN	1669	MYPN
chr10	69935280	1	G	MYPN	0	MYPN
chr10	69948620	0	C	MYPN	875	MYPN
chr10	69948723	0	G	MYPN	2558	MYPN
chr10	69948734	1	G	MYPN	839	MYPN
chr10	69948819	0	T	MYPN	1561	MYPN
chr10	69948830	1	G	MYPN	2351	MYPN
chr10	69948936	1	G	MYPN	1728	MYPN
chr10	69954079	0	A	MYPN	2638	MYPN
chr10	69954191	0	T	MYPN	2970	MYPN
chr10	69954194	1	G	MYPN	2655	MYPN
chr10	69954309	1	A	MYPN	2961	MYPN
chr10	69955121	0	C	MYPN	2200	MYPN
chr10	69955235	0	T	MYPN	2701	MYPN
chr10	69955238	1	T	MYPN	2043	MYPN
chr10	69955349	1	G	MYPN	2718	MYPN
chr10	69957041	0	A	MYPN	2484	MYPN
chr10	69957129	0	A	MYPN	2274	MYPN
chr10	69957160	1	T	MYPN	2428	MYPN
chr10	69957244	0	C	MYPN	60	MYPN
chr10	69957250	1	C	MYPN	2148	MYPN
chr10	69957378	1	C	MYPN	59	MYPN
chr10	69959085	0	G	MYPN	1656	MYPN
chr10	69959187	0	T	MYPN	1910	MYPN
chr10	69959197	1	A	MYPN	1552	MYPN
chr10	69959287	0	A	MYPN	1726	MYPN
chr10	69959303	1	A	MYPN	1989	MYPN
chr10	69959405	1	C	MYPN	1749	MYPN
chr10	69961585	0	G	MYPN	2573	MYPN
chr10	69961627	0	C	MYPN	1967	MYPN
chr10	69961700	1	T	MYPN	2493	MYPN
chr10	69961710	0	G	MYPN	1014	MYPN
chr10	69961737	1	C	MYPN	2006	MYPN
chr10	69961825	1	G	MYPN	1202	MYPN
chr10	69966486	0	C	MYPN	2336	MYPN
chr10	69966567	0	C	MYPN	2156	MYPN
chr10	69966602	1	G	MYPN	2335	MYPN
chr10	69966686	1	A	MYPN	2144	MYPN
chr10	69970008	0	T	MYPN	2073	MYPN
chr10	69970112	0	C	MYPN	2477	MYPN
chr10	69970121	1	G	MYPN	2286	MYPN
chr10	69970217	0	G	MYPN	2815	MYPN
chr10	69970230	1	C	MYPN	2660	MYPN
chr10	69970329	1	G	MYPN	2855	MYPN
chr10	73577133	0	C	PSAP	1993	PSAP
chr10	73577210	0	A	PSAP	43	PSAP
chr10	73577253	1	T	PSAP	1574	PSAP
chr10	73577331	1	T	PSAP	1076	PSAP
chr10	73578312	0	A	PSAP	700	PSAP
chr10	73578430	0	A	PSAP	1218	PSAP
chr10	73578433	1	T	PSAP	637	PSAP
chr10	73578542	1	T	PSAP	1446	PSAP
chr10	73578724	0	C	PSAP	400	PSAP
chr10	73578835	0	G	PSAP	858	PSAP
chr10	73578844	1	C	PSAP	271	PSAP
chr10	73578954	1	A	PSAP	1217	PSAP
chr10	73579183	0	C	PSAP	1263	PSAP
chr10	73579268	0	G	PSAP	1012	PSAP
chr10	73579303	1	C	PSAP	1413	PSAP
chr10	73579380	1	C	PSAP	1002	PSAP
chr10	73579561	0	T	PSAP	1171	PSAP
chr10	73579636	0	C	PSAP	1548	PSAP
chr10	73579663	1	A	PSAP	1202	PSAP
chr10	73579744	1	A	PSAP	1552	PSAP
chr10	73579945	0	T	PSAP	413	PSAP
chr10	73580045	0	T	PSAP	1780	PSAP
chr10	73580067	1	T	PSAP	2360	PSAP
chr10	73580156	1	C	PSAP	1896	PSAP
chr10	73581595	0	G	PSAP	2535	PSAP
chr10	73581673	0	T	PSAP	1569	PSAP
chr10	73581717	1	T	PSAP	2515	PSAP
chr10	73581764	0	G	PSAP	2048	PSAP
chr10	73581780	1	A	PSAP	1185	PSAP
chr10	73581870	1	T	PSAP	2112	PSAP
chr10	73583620	0	T	PSAP	2657	PSAP
chr10	73583739	1	A	PSAP	2633	PSAP
chr10	73585549	0	G	PSAP	2010	PSAP
chr10	73585636	0	G	PSAP	1655	PSAP
chr10	73585666	1	C	PSAP	2099	PSAP
chr10	73585745	1	C	PSAP	1649	PSAP
chr10	73587698	0	C	PSAP	1489	PSAP
chr10	73587774	0	G	PSAP	2164	PSAP
chr10	73587811	1	T	PSAP	1421	PSAP
chr10	73587869	0	T	PSAP	902	PSAP
chr10	73587872	1	C	PSAP	2144	PSAP
chr10	73587973	1	C	PSAP	909	PSAP
chr10	73588599	0	A	PSAP	1188	PSAP
chr10	73588690	0	T	PSAP	1074	PSAP
chr10	73588719	1	A	PSAP	5	PSAP
chr10	73588776	0	A	PSAP	755	PSAP
chr10	73588781	1	C	PSAP	821	PSAP
chr10	73588894	1	C	PSAP	868	PSAP
chr10	73590860	0	A	PSAP	2276	PSAP
chr10	73590940	0	G	PSAP	2159	PSAP
chr10	73590979	1	G	PSAP	2239	PSAP
chr10	73591056	1	G	PSAP	2153	PSAP
chr10	73591548	0	G	PSAP	1482	PSAP
chr10	73591653	0	T	PSAP	894	PSAP
chr10	73591664	1	C	PSAP	1496	PSAP
chr10	73591766	1	C	PSAP	1302	PSAP
chr10	73594079	0	G	PSAP	1133	PSAP
chr10	73594154	0	T	PSAP	1545	PSAP
chr10	73594198	1	A	PSAP	1174	PSAP
chr10	73594271	0	A	PSAP	1867	PSAP
chr10	73594272	1	A	PSAP	1462	PSAP
chr10	73594384	1	C	PSAP	1748	PSAP
chr11	2466611	0	A	KCNQ1.1	20	KCNQ1
chr11	2466670	0	C	KCNQ1.1	26	KCNQ1
chr11	2466705	1	A	KCNQ1.1	21	KCNQ1
chr11	2466746	1	A	KCNQ1.1	51	KCNQ1
chr11	2482855	0	T	KCNQ1.1	1279	KCNQ1
chr11	2482968	1	A	KCNQ1.1	1498	KCNQ1
chr11	2549115	0	G	KCNQ1.1	2414	KCNQ1
chr11	2549169	0	T	KCNQ1.1	1449	KCNQ1
chr11	2549237	1	C	KCNQ1.1	2414	KCNQ1
chr11	2549289	1	C	KCNQ1.1	1671	KCNQ1
chr11	2591805	0	A	KCNQ1.1	1163	KCNQ1
chr11	2591862	0	T	KCNQ1.1	1265	KCNQ1
chr11	2591880	0	T	KCNQ1.1	757	KCNQ1
chr11	2591927	1	A	KCNQ1.1	1058	KCNQ1
chr11	2591978	1	A	KCNQ1.1	1150	KCNQ1
chr11	2592022	1	T	KCNQ1.1	1051	KCNQ1
chr11	2592494	0	T	KCNQ1.1	11	KCNQ1
chr11	2592638	1	G	KCNQ1.1	1306	KCNQ1
chr11	2593272	0	T	KCNQ1.1	706	KCNQ1
chr11	2593418	1	C	KCNQ1.1	11	KCNQ1
chr11	2593957	0	C	KCNQ1.1	798	KCNQ1
chr11	2594065	0	T	KCNQ1.1	32	KCNQ1
chr11	2594094	1	T	KCNQ1.1	771	KCNQ1
chr11	2594099	0	C	KCNQ1.1	921	KCNQ1
chr11	2594131	1	T	KCNQ1.1	304	KCNQ1
chr11	2594191	0	A	KCNQ1.1	667	KCNQ1
chr11	2594217	1	G	KCNQ1.1	853	KCNQ1
chr11	2594295	1	T	KCNQ1.1	637	KCNQ1
chr11	2604595	0	T	KCNQ1.1	1511	KCNQ1
chr11	2604675	0	C	KCNQ1.1	679	KCNQ1
chr11	2604719	1	A	KCNQ1.1	1563	KCNQ1
chr11	2604754	0	C	KCNQ1.1	1890	KCNQ1
chr11	2604757	1	C	KCNQ1.1	800	KCNQ1
chr11	2604873	1	A	KCNQ1.1	1886	KCNQ1
chr11	2606382	0	G	KCNQ1.1	1924	KCNQ1
chr11	2606437	0	C	KCNQ1.1	1486	KCNQ1
chr11	2606498	1	C	KCNQ1.1	1801	KCNQ1
chr11	2606559	1	G	KCNQ1.1	1059	KCNQ1
chr11	2608746	0	G	KCNQ1.1	651	KCNQ1
chr11	2608817	0	T	KCNQ1.1	1289	KCNQ1
chr11	2608847	1	G	KCNQ1.1	599	KCNQ1
chr11	2608892	0	A	KCNQ1.1	1534	KCNQ1
chr11	2608911	1	A	KCNQ1.1	1274	KCNQ1
chr11	2609014	1	G	KCNQ1.1	1537	KCNQ1
chr11	2609920	0	A	KCNQ1.1	3	KCNQ1
chr11	2609975	0	C	KCNQ1.1	1823	KCNQ1
chr11	2609992	1	G	KCNQ1.1	0	KCNQ1
chr11	2610064	0	T	KCNQ1.1	1476	KCNQ1
chr11	2610074	1	T	KCNQ1.1	1814	KCNQ1
chr11	2610184	1	T	KCNQ1.1	1480	KCNQ1
chr11	2683088	0	A	KCNQ1.1	3	KCNQ1
chr11	2683193	0	A	KCNQ1.1	2400	KCNQ1
chr11	2683206	1	C	KCNQ1.1	27	KCNQ1
chr11	2683311	0	A	KCNQ1.1	887	KCNQ1
chr11	2683313	1	T	KCNQ1.1	2507	KCNQ1
chr11	2683409	1	G	KCNQ1.1	911	KCNQ1
chr11	2789986	0	T	KCNQ1.2	1229	KCNQ1
chr11	2790055	0	T	KCNQ1.2	1041	KCNQ1
chr11	2790108	1	A	KCNQ1.2	1458	KCNQ1
chr11	2790128	0	T	KCNQ1.2	763	KCNQ1
chr11	2790143	1	A	KCNQ1.2	10	KCNQ1
chr11	2790239	1	A	KCNQ1.2	1013	KCNQ1
chr11	2797168	0	T	KCNQ1.2	1255	KCNQ1
chr11	2797260	0	T	KCNQ1.2	314	KCNQ1
chr11	2797265	1	A	KCNQ1.2	999	KCNQ1
chr11	2797384	1	C	KCNQ1.2	441	KCNQ1
chr11	2798165	0	T	KCNQ1.2	1526	KCNQ1
chr11	2798261	0	A	KCNQ1.2	1377	KCNQ1
chr11	2798272	1	T	KCNQ1.2	1528	KCNQ1
chr11	2798380	1	G	KCNQ1.2	1412	KCNQ1
chr11	2799183	0	T	KCNQ1.2	7	KCNQ1
chr11	2799259	0	G	KCNQ1.2	698	KCNQ1
chr11	2799262	1	G	KCNQ1.2	6	KCNQ1
chr11	2799349	1	G	KCNQ1.2	1075	KCNQ1
chr11	2868973	0	T	KCNQ1.2	404	KCNQ1
chr11	2869040	1	T	KCNQ1.2	408	KCNQ1
chr11	2869160	0	T	KCNQ1.2	329	KCNQ1
chr11	2869302	1	T	KCNQ1.2	390	KCNQ1
chr13	28578153	0	G	FLT3	2040	FLT3
chr13	28578251	0	G	FLT3	2026	FLT3
chr13	28578272	1	G	FLT3	1964	FLT3
chr13	28578364	1	T	FLT3	1984	FLT3
chr13	28588520	0	G	FLT3	775	FLT3
chr13	28588605	0	G	FLT3	1595	FLT3
[truncated: 1,566 more rows]
