# Supplementary material for: Quantitative analysis of differences in copy numbers using read depth obtained from PCR-enriched samples and controls
Source: BMC Bioinformatics. 2015 Jan 28;16:17. doi: 10.1186/s12859-014-0428-5 (PMC4384318; doi:10.1186/s12859-014-0428-5)
Supplement: Additional file 2 — Primer read depth raw data. This archive (zip) contains one tab-separated text file (tsv) per sequencing run and sample. Each file name is composed of the run id and sample name. The column definitions are: chromosome, position, direction, reference base, cluster name, depth and original gene name. [file 12859_2014_428_MOESM2_ESM.zip › M62_NA20022.tsv]

chr1	5923229	0	A	NPHP4	1069	NPHP4
chr1	5923335	0	A	NPHP4	486	NPHP4
chr1	5923341	1	T	NPHP4	1061	NPHP4
chr1	5923429	0	A	NPHP4	1064	NPHP4
chr1	5923440	1	A	NPHP4	491	NPHP4
chr1	5923549	1	A	NPHP4	1122	NPHP4
chr1	5923905	0	T	NPHP4	1366	NPHP4
chr1	5923969	0	A	NPHP4	787	NPHP4
chr1	5924027	1	G	NPHP4	1312	NPHP4
chr1	5924046	0	C	NPHP4	910	NPHP4
chr1	5924083	1	A	NPHP4	791	NPHP4
chr1	5924163	1	A	NPHP4	945	NPHP4
chr1	5924358	0	G	NPHP4	599	NPHP4
chr1	5924398	0	C	NPHP4	1064	NPHP4
chr1	5924476	1	G	NPHP4	530	NPHP4
chr1	5924492	0	C	NPHP4	345	NPHP4
chr1	5924522	1	A	NPHP4	1116	NPHP4
chr1	5924614	1	C	NPHP4	331	NPHP4
chr1	5925096	0	T	NPHP4	750	NPHP4
chr1	5925166	0	A	NPHP4	1014	NPHP4
chr1	5925196	1	A	NPHP4	780	NPHP4
chr1	5925210	0	C	NPHP4	674	NPHP4
chr1	5925289	1	A	NPHP4	1010	NPHP4
chr1	5925329	1	G	NPHP4	679	NPHP4
chr1	5926362	0	C	NPHP4	1290	NPHP4
chr1	5926431	0	A	NPHP4	706	NPHP4
chr1	5926484	1	A	NPHP4	1288	NPHP4
chr1	5926500	0	C	NPHP4	520	NPHP4
chr1	5926524	1	A	NPHP4	722	NPHP4
chr1	5926592	1	C	NPHP4	513	NPHP4
chr1	5927055	0	G	NPHP4	560	NPHP4
chr1	5927090	0	C	NPHP4	586	NPHP4
chr1	5927150	1	C	NPHP4	605	NPHP4
chr1	5927197	1	A	NPHP4	584	NPHP4
chr1	5927755	0	G	NPHP4	741	NPHP4
chr1	5927842	0	G	NPHP4	1251	NPHP4
chr1	5927860	1	G	NPHP4	787	NPHP4
chr1	5927877	0	T	NPHP4	1103	NPHP4
chr1	5927952	1	A	NPHP4	1256	NPHP4
chr1	5927997	1	C	NPHP4	1100	NPHP4
chr1	5933291	0	T	NPHP4	28	NPHP4
chr1	5933354	0	C	NPHP4	908	NPHP4
chr1	5933408	1	A	NPHP4	25	NPHP4
chr1	5933461	1	T	NPHP4	904	NPHP4
chr1	5934471	0	T	NPHP4	30	NPHP4
chr1	5934513	0	T	NPHP4	659	NPHP4
chr1	5934563	1	T	NPHP4	30	NPHP4
chr1	5934569	0	A	NPHP4	712	NPHP4
chr1	5934636	1	G	NPHP4	650	NPHP4
chr1	5934650	0	C	NPHP4	336	NPHP4
chr1	5934682	1	T	NPHP4	695	NPHP4
chr1	5934748	1	A	NPHP4	310	NPHP4
chr1	5934833	0	G	NPHP4	2070	NPHP4
chr1	5934937	0	A	NPHP4	1	NPHP4
chr1	5934952	1	A	NPHP4	2093	NPHP4
chr1	5934981	0	G	NPHP4	1007	NPHP4
chr1	5935004	1	C	NPHP4	250	NPHP4
chr1	5935120	1	T	NPHP4	989	NPHP4
chr1	5935125	0	G	NPHP4	805	NPHP4
chr1	5935248	1	T	NPHP4	834	NPHP4
chr1	5937107	0	G	NPHP4	1187	NPHP4
chr1	5937152	0	C	NPHP4	1342	NPHP4
chr1	5937205	1	A	NPHP4	0	NPHP4
chr1	5937228	0	A	NPHP4	826	NPHP4
chr1	5937295	1	A	NPHP4	1249	NPHP4
chr1	5937299	0	G	NPHP4	191	NPHP4
chr1	5937351	1	G	NPHP4	871	NPHP4
chr1	5937397	1	G	NPHP4	142	NPHP4
chr1	5940172	0	A	NPHP4	1290	NPHP4
chr1	5940277	0	C	NPHP4	1570	NPHP4
chr1	5940281	1	T	NPHP4	1270	NPHP4
chr1	5940386	1	C	NPHP4	1587	NPHP4
chr1	5947263	0	T	NPHP4	490	NPHP4
chr1	5947330	0	G	NPHP4	1336	NPHP4
chr1	5947378	1	T	NPHP4	491	NPHP4
chr1	5947448	0	T	NPHP4	581	NPHP4
chr1	5947452	1	C	NPHP4	1334	NPHP4
chr1	5947477	0	T	NPHP4	1412	NPHP4
chr1	5947534	1	A	NPHP4	587	NPHP4
chr1	5947617	1	A	NPHP4	0	NPHP4
chr1	5950883	0	A	NPHP4	372	NPHP4
chr1	5950939	0	C	NPHP4	619	NPHP4
chr1	5950985	1	A	NPHP4	378	NPHP4
chr1	5951049	0	C	NPHP4	737	NPHP4
chr1	5951061	1	A	NPHP4	649	NPHP4
chr1	5951167	1	T	NPHP4	775	NPHP4
chr1	5964655	0	T	NPHP4	1108	NPHP4
chr1	5964725	0	G	NPHP4	378	NPHP4
chr1	5964794	1	G	NPHP4	1108	NPHP4
chr1	5964812	0	A	NPHP4	1205	NPHP4
chr1	5964839	1	A	NPHP4	399	NPHP4
chr1	5964932	1	G	NPHP4	1183	NPHP4
chr1	5965326	0	G	NPHP4	718	NPHP4
chr1	5965374	0	G	NPHP4	440	NPHP4
chr1	5965416	1	G	NPHP4	643	NPHP4
chr1	5965434	0	G	NPHP4	808	NPHP4
chr1	5965464	1	G	NPHP4	427	NPHP4
chr1	5965476	0	C	NPHP4	600	NPHP4
chr1	5965553	1	A	NPHP4	792	NPHP4
chr1	5965592	1	A	NPHP4	735	NPHP4
chr1	5965641	0	C	NPHP4	605	NPHP4
chr1	5965716	0	A	NPHP4	561	NPHP4
chr1	5965745	1	C	NPHP4	670	NPHP4
chr1	5965821	0	C	NPHP4	487	NPHP4
chr1	5965839	1	T	NPHP4	464	NPHP4
chr1	5965929	1	C	NPHP4	488	NPHP4
chr1	5967139	0	T	NPHP4	1555	NPHP4
chr1	5967279	0	A	NPHP4	290	NPHP4
chr1	5967280	1	C	NPHP4	1469	NPHP4
chr1	5967346	1	A	NPHP4	293	NPHP4
chr1	5969187	0	G	NPHP4	1240	NPHP4
chr1	5969305	1	A	NPHP4	1335	NPHP4
chr1	5987662	0	T	NPHP4	433	NPHP4
chr1	5987737	0	A	NPHP4	2279	NPHP4
chr1	5987786	1	A	NPHP4	450	NPHP4
chr1	5987800	0	G	NPHP4	1082	NPHP4
chr1	5987861	1	G	NPHP4	2282	NPHP4
chr1	5987897	1	C	NPHP4	852	NPHP4
chr1	5993123	0	C	NPHP4	1141	NPHP4
chr1	5993189	0	A	NPHP4	492	NPHP4
chr1	5993237	1	C	NPHP4	1140	NPHP4
chr1	5993250	0	C	NPHP4	1254	NPHP4
chr1	5993304	1	G	NPHP4	568	NPHP4
chr1	5993309	0	A	NPHP4	1476	NPHP4
chr1	5993370	1	A	NPHP4	1165	NPHP4
chr1	5993432	1	A	NPHP4	0	NPHP4
chr1	6007100	0	A	NPHP4	1204	NPHP4
chr1	6007202	0	C	NPHP4	860	NPHP4
chr1	6007210	1	A	NPHP4	1158	NPHP4
chr1	6007305	0	C	NPHP4	1680	NPHP4
chr1	6007310	1	C	NPHP4	804	NPHP4
chr1	6007428	1	T	NPHP4	1675	NPHP4
chr1	6008067	0	A	NPHP4	1552	NPHP4
chr1	6008164	0	A	NPHP4	1460	NPHP4
chr1	6008189	1	A	NPHP4	1559	NPHP4
chr1	6008245	0	T	NPHP4	642	NPHP4
chr1	6008307	1	C	NPHP4	1454	NPHP4
chr1	6008351	1	G	NPHP4	638	NPHP4
chr1	6012757	0	C	NPHP4	886	NPHP4
chr1	6012814	0	C	NPHP4	1293	NPHP4
chr1	6012858	1	T	NPHP4	833	NPHP4
chr1	6012932	1	G	NPHP4	1302	NPHP4
chr1	6021795	0	T	NPHP4	1312	NPHP4
chr1	6021875	0	G	NPHP4	1428	NPHP4
chr1	6021911	1	G	NPHP4	1235	NPHP4
chr1	6021989	0	T	NPHP4	1038	NPHP4
chr1	6021993	1	G	NPHP4	1401	NPHP4
chr1	6022097	1	A	NPHP4	1003	NPHP4
chr1	6027331	0	T	NPHP4	1260	NPHP4
chr1	6027444	1	A	NPHP4	1266	NPHP4
chr1	6029048	0	C	NPHP4	2028	NPHP4
chr1	6029162	0	G	NPHP4	1672	NPHP4
chr1	6029163	1	C	NPHP4	2036	NPHP4
chr1	6029224	0	T	NPHP4	1285	NPHP4
chr1	6029280	1	C	NPHP4	1674	NPHP4
chr1	6029344	1	G	NPHP4	1319	NPHP4
chr1	6038340	0	A	NPHP4	889	NPHP4
chr1	6038452	0	C	NPHP4	691	NPHP4
chr1	6038457	1	A	NPHP4	883	NPHP4
chr1	6038570	1	C	NPHP4	689	NPHP4
chr1	6046192	0	T	NPHP4	1420	NPHP4
chr1	6046262	0	C	NPHP4	1471	NPHP4
chr1	6046311	1	A	NPHP4	1401	NPHP4
chr1	6046382	1	G	NPHP4	1533	NPHP4
chr2	29416015	0	G	ALK	546	ALK
chr2	29416121	0	C	ALK	466	ALK
chr2	29416133	1	G	ALK	526	ALK
chr2	29416210	0	A	ALK	584	ALK
chr2	29416222	1	G	ALK	382	ALK
chr2	29416265	0	G	ALK	675	ALK
chr2	29416331	1	A	ALK	473	ALK
chr2	29416343	0	C	ALK	379	ALK
chr2	29416374	1	G	ALK	598	ALK
chr2	29416450	0	G	ALK	485	ALK
chr2	29416461	1	T	ALK	381	ALK
chr2	29416567	0	A	ALK	40	ALK
chr2	29416571	1	A	ALK	463	ALK
chr2	29416595	0	G	ALK	940	ALK
chr2	29416669	1	T	ALK	103	ALK
chr2	29416676	0	A	ALK	136	ALK
chr2	29416716	1	C	ALK	1033	ALK
chr2	29416765	0	A	ALK	817	ALK
chr2	29416773	1	T	ALK	184	ALK
chr2	29416874	1	A	ALK	855	ALK
chr2	29419590	0	T	ALK	1325	ALK
chr2	29419698	0	G	ALK	1231	ALK
chr2	29419705	1	G	ALK	1243	ALK
chr2	29419811	1	A	ALK	1234	ALK
chr2	29420348	0	T	ALK	1990	ALK
chr2	29420461	0	C	ALK	981	ALK
chr2	29420468	1	A	ALK	1984	ALK
chr2	29420539	0	G	ALK	730	ALK
chr2	29420554	1	A	ALK	979	ALK
chr2	29420650	1	A	ALK	732	ALK
chr2	29430015	0	T	ALK	1512	ALK
chr2	29430107	0	T	ALK	1802	ALK
chr2	29430126	1	A	ALK	1461	ALK
chr2	29430216	1	A	ALK	1842	ALK
chr2	29432564	0	T	ALK	1317	ALK
chr2	29432653	0	T	ALK	761	ALK
chr2	29432685	1	A	ALK	1282	ALK
chr2	29432728	0	T	ALK	3022	ALK
chr2	29432741	1	G	ALK	788	ALK
chr2	29432841	1	T	ALK	3022	ALK
chr2	29436760	0	T	ALK	1971	ALK
chr2	29436874	0	A	ALK	1276	ALK
chr2	29436877	1	T	ALK	1973	ALK
chr2	29436994	1	G	ALK	1278	ALK
chr2	29443547	0	G	ALK	1843	ALK
chr2	29443611	0	T	ALK	1569	ALK
chr2	29443668	1	A	ALK	1865	ALK
chr2	29443732	1	T	ALK	1564	ALK
chr2	29445156	0	G	ALK	580	ALK
chr2	29445242	0	T	ALK	611	ALK
chr2	29445248	1	C	ALK	609	ALK
chr2	29445327	0	T	ALK	882	ALK
chr2	29445361	1	T	ALK	707	ALK
chr2	29445388	0	C	ALK	933	ALK
chr2	29445429	1	A	ALK	897	ALK
chr2	29445507	1	C	ALK	828	ALK
chr2	29446167	0	A	ALK	874	ALK
chr2	29446223	0	T	ALK	743	ALK
chr2	29446267	0	G	ALK	1170	ALK
chr2	29446287	1	G	ALK	880	ALK
chr2	29446331	1	T	ALK	762	ALK
chr2	29446339	0	A	ALK	1411	ALK
chr2	29446390	1	G	ALK	1090	ALK
chr2	29446458	1	C	ALK	1418	ALK
chr2	29448273	0	A	ALK	1027	ALK
chr2	29448332	0	A	ALK	1222	ALK
chr2	29448383	1	A	ALK	1025	ALK
chr2	29448452	1	G	ALK	1117	ALK
chr2	29449753	0	G	ALK	1144	ALK
chr2	29449848	0	T	ALK	666	ALK
chr2	29449873	1	T	ALK	1139	ALK
chr2	29449888	0	G	ALK	187	ALK
chr2	29449942	1	T	ALK	652	ALK
chr2	29450004	1	C	ALK	190	ALK
chr2	29450414	0	G	ALK	1147	ALK
chr2	29450441	0	T	ALK	952	ALK
chr2	29450498	0	C	ALK	1254	ALK
chr2	29450513	1	G	ALK	1152	ALK
chr2	29450552	1	C	ALK	941	ALK
chr2	29450621	1	G	ALK	1257	ALK
chr2	29451711	0	C	ALK	33	ALK
chr2	29451759	0	C	ALK	36	ALK
chr2	29451829	1	C	ALK	30	ALK
chr2	29451885	0	T	ALK	434	ALK
chr2	29451892	1	C	ALK	35	ALK
chr2	29451974	1	G	ALK	523	ALK
chr2	29455093	0	C	ALK	1600	ALK
chr2	29455199	0	A	ALK	1518	ALK
chr2	29455210	1	G	ALK	1614	ALK
chr2	29455248	0	T	ALK	0	ALK
chr2	29455311	1	T	ALK	1438	ALK
chr2	29455389	1	T	ALK	1717	ALK
chr2	29456410	0	A	ALK	1470	ALK
chr2	29456508	0	C	ALK	1957	ALK
chr2	29456531	1	C	ALK	1490	ALK
chr2	29456613	1	C	ALK	1948	ALK
chr2	29462479	0	T	ALK	1587	ALK
chr2	29462593	0	T	ALK	1020	ALK
chr2	29462601	1	T	ALK	1581	ALK
chr2	29462658	0	T	ALK	1853	ALK
chr2	29462706	1	G	ALK	1129	ALK
chr2	29462779	1	C	ALK	1859	ALK
chr2	29473931	0	G	ALK	860	ALK
chr2	29474018	0	G	ALK	1628	ALK
chr2	29474055	1	T	ALK	887	ALK
chr2	29474130	0	T	ALK	17	ALK
chr2	29474132	1	A	ALK	1577	ALK
chr2	29474232	1	A	ALK	15	ALK
chr2	29497904	0	C	ALK	1720	ALK
chr2	29498006	0	C	ALK	2143	ALK
chr2	29498017	1	C	ALK	1715	ALK
chr2	29498124	1	T	ALK	2144	ALK
chr2	29498193	0	A	ALK	919	ALK
chr2	29498298	0	T	ALK	1823	ALK
chr2	29498299	1	A	ALK	866	ALK
chr2	29498419	1	A	ALK	0	ALK
chr2	29519730	0	T	ALK	1257	ALK
chr2	29519814	0	G	ALK	1032	ALK
chr2	29519846	1	C	ALK	1313	ALK
chr2	29519875	0	A	ALK	1712	ALK
chr2	29519933	1	C	ALK	1036	ALK
chr2	29519990	1	C	ALK	1755	ALK
chr2	29541128	0	T	ALK	904	ALK
chr2	29541212	0	G	ALK	1554	ALK
chr2	29541247	1	T	ALK	1021	ALK
chr2	29541331	1	C	ALK	1449	ALK
chr2	29543584	0	G	ALK	1358	ALK
chr2	29543655	0	A	ALK	290	ALK
chr2	29543703	1	C	ALK	1241	ALK
chr2	29543773	1	A	ALK	277	ALK
chr2	29551137	0	C	ALK	1214	ALK
chr2	29551235	0	T	ALK	1141	ALK
chr2	29551259	1	G	ALK	1204	ALK
chr2	29551330	0	T	ALK	48	ALK
chr2	29551342	1	A	ALK	1111	ALK
chr2	29551443	1	A	ALK	45	ALK
chr2	29606563	0	C	ALK	758	ALK
chr2	29606667	0	C	ALK	2102	ALK
chr2	29606679	1	G	ALK	0	ALK
chr2	29606785	1	T	ALK	2097	ALK
chr2	29754741	0	C	ALK	1340	ALK
chr2	29754818	0	T	ALK	955	ALK
chr2	29754850	1	A	ALK	1362	ALK
chr2	29754934	0	A	ALK	1522	ALK
chr2	29754937	1	A	ALK	791	ALK
chr2	29755054	1	T	ALK	1542	ALK
chr2	29917634	0	A	ALK	1026	ALK
chr2	29917742	0	G	ALK	2073	ALK
chr2	29917753	1	A	ALK	957	ALK
chr2	29917826	0	T	ALK	651	ALK
chr2	29917863	1	C	ALK	2082	ALK
chr2	29917921	1	C	ALK	636	ALK
chr2	29940373	0	C	ALK	1872	ALK
chr2	29940481	0	T	ALK	1458	ALK
chr2	29940484	1	C	ALK	1836	ALK
chr2	29940587	1	A	ALK	1420	ALK
chr2	30142816	0	T	ALK	1254	ALK
chr2	30142877	0	A	ALK	759	ALK
chr2	30142949	0	T	ALK	142	ALK
chr2	30142957	1	A	ALK	1275	ALK
chr2	30142999	1	C	ALK	781	ALK
chr2	30143003	0	T	ALK	17	ALK
chr2	30143018	1	G	ALK	3	ALK
chr2	30143143	1	T	ALK	16	ALK
chr2	47600571	0	T	EPCAM	831	EPCAM
chr2	47600663	0	C	EPCAM	366	EPCAM
chr2	47600683	1	C	EPCAM	795	EPCAM
chr2	47600768	1	G	EPCAM	281	EPCAM
chr2	47600875	0	G	EPCAM	790	EPCAM
chr2	47600938	0	C	EPCAM	861	EPCAM
chr2	47600964	1	G	EPCAM	790	EPCAM
chr2	47601038	0	T	EPCAM	788	EPCAM
chr2	47601042	1	C	EPCAM	987	EPCAM
chr2	47601151	0	A	EPCAM	757	EPCAM
chr2	47601160	1	T	EPCAM	788	EPCAM
chr2	47601266	1	T	EPCAM	766	EPCAM
chr2	47602339	0	T	EPCAM	415	EPCAM
chr2	47602389	0	C	EPCAM	1306	EPCAM
chr2	47602445	1	G	EPCAM	423	EPCAM
chr2	47602488	1	C	EPCAM	1311	EPCAM
chr2	47604086	0	A	EPCAM	1575	EPCAM
chr2	47604173	0	C	EPCAM	1189	EPCAM
chr2	47604202	1	A	EPCAM	1584	EPCAM
chr2	47604290	1	T	EPCAM	1250	EPCAM
chr2	47606015	0	G	EPCAM	5	EPCAM
chr2	47606112	0	T	EPCAM	565	EPCAM
chr2	47606118	1	T	EPCAM	0	EPCAM
chr2	47606224	1	A	EPCAM	581	EPCAM
chr2	47606866	0	T	EPCAM	1615	EPCAM
chr2	47606960	0	G	EPCAM	2424	EPCAM
chr2	47606979	1	T	EPCAM	1601	EPCAM
chr2	47607041	0	T	EPCAM	685	EPCAM
chr2	47607079	1	A	EPCAM	2408	EPCAM
chr2	47607161	1	A	EPCAM	706	EPCAM
chr2	47612282	0	A	EPCAM	1815	EPCAM
chr2	47612393	1	C	EPCAM	1830	EPCAM
chr2	47613668	0	A	EPCAM	0	EPCAM
chr2	47613727	0	A	EPCAM	725	EPCAM
chr2	47613767	1	G	EPCAM	0	EPCAM
chr2	47613839	1	A	EPCAM	753	EPCAM
chr3	100432492	0	C	TFG	822	TFG
chr3	100432552	0	G	TFG	896	TFG
chr3	100432570	0	A	TFG	863	TFG
chr3	100432586	1	G	TFG	850	TFG
chr3	100432638	1	G	TFG	883	TFG
chr3	100432664	1	A	TFG	847	TFG
chr3	100432675	0	T	TFG	730	TFG
chr3	100432811	1	C	TFG	711	TFG
chr3	100438720	0	A	TFG	3	TFG
chr3	100438858	1	C	TFG	1	TFG
chr3	100438869	0	C	TFG	0	TFG
chr3	100438982	1	C	TFG	4	TFG
chr3	100447567	0	C	TFG	1329	TFG
chr3	100447658	0	A	TFG	1005	TFG
chr3	100447681	1	T	TFG	1280	TFG
chr3	100447778	1	T	TFG	1127	TFG
chr3	100451298	0	A	TFG	1401	TFG
chr3	100451415	0	T	TFG	1744	TFG
chr3	100451416	1	T	TFG	1501	TFG
chr3	100451510	0	G	TFG	1605	TFG
chr3	100451532	1	A	TFG	1768	TFG
chr3	100451626	1	A	TFG	1609	TFG
chr3	100455395	0	A	TFG	1921	TFG
chr3	100455458	0	C	TFG	2167	TFG
chr3	100455515	1	C	TFG	1919	TFG
chr3	100455530	0	G	TFG	1823	TFG
chr3	100455575	1	A	TFG	2152	TFG
chr3	100455648	1	G	TFG	1708	TFG
chr3	100463645	0	T	TFG	1448	TFG
chr3	100463692	0	A	TFG	846	TFG
chr3	100463765	1	T	TFG	1417	TFG
chr3	100463790	1	A	TFG	844	TFG
chr3	100466928	0	C	TFG	479	TFG
chr3	100466997	0	C	TFG	1303	TFG
chr3	100467026	1	C	TFG	466	TFG
chr3	100467092	0	A	TFG	1824	TFG
chr3	100467096	1	T	TFG	1169	TFG
chr3	100467201	0	T	TFG	1195	TFG
chr3	100467209	1	A	TFG	2095	TFG
chr3	100467283	0	A	TFG	516	TFG
chr3	100467307	1	A	TFG	1242	TFG
chr3	100467399	1	T	TFG	567	TFG
chr3	142985490	0	A	SLC9A9	3375	SLC9A9
chr3	142985580	0	C	SLC9A9	2479	SLC9A9
chr3	142985608	1	T	SLC9A9	3358	SLC9A9
chr3	142985668	0	A	SLC9A9	2352	SLC9A9
chr3	142985700	1	T	SLC9A9	2478	SLC9A9
chr3	142985776	0	T	SLC9A9	3067	SLC9A9
chr3	142985786	1	A	SLC9A9	2366	SLC9A9
chr3	142985896	1	C	SLC9A9	3187	SLC9A9
chr3	142987693	0	C	SLC9A9	1928	SLC9A9
chr3	142987740	0	G	SLC9A9	2196	SLC9A9
chr3	142987815	1	T	SLC9A9	2059	SLC9A9
chr3	142987850	1	C	SLC9A9	2149	SLC9A9
chr3	143082305	0	A	SLC9A9	1321	SLC9A9
chr3	143082385	0	T	SLC9A9	6	SLC9A9
chr3	143082425	1	A	SLC9A9	1363	SLC9A9
chr3	143082521	1	T	SLC9A9	3	SLC9A9
chr3	143100832	0	A	SLC9A9	2309	SLC9A9
chr3	143100945	0	T	SLC9A9	4110	SLC9A9
chr3	143100951	1	C	SLC9A9	2411	SLC9A9
chr3	143101061	1	G	SLC9A9	4091	SLC9A9
chr3	143185800	0	G	SLC9A9	2161	SLC9A9
chr3	143185867	0	G	SLC9A9	2125	SLC9A9
chr3	143185906	1	G	SLC9A9	2163	SLC9A9
chr3	143185969	0	A	SLC9A9	1276	SLC9A9
chr3	143185973	1	G	SLC9A9	2136	SLC9A9
chr3	143186085	1	T	SLC9A9	1268	SLC9A9
chr3	143212463	0	A	SLC9A9	2610	SLC9A9
chr3	143212561	0	A	SLC9A9	3289	SLC9A9
chr3	143212569	1	G	SLC9A9	2641	SLC9A9
chr3	143212680	1	T	SLC9A9	3269	SLC9A9
chr3	143214149	0	A	SLC9A9	1826	SLC9A9
chr3	143214233	0	C	SLC9A9	2478	SLC9A9
chr3	143214246	1	A	SLC9A9	1831	SLC9A9
chr3	143214348	1	A	SLC9A9	2548	SLC9A9
chr3	143271160	0	C	SLC9A9	2128	SLC9A9
chr3	143271262	0	G	SLC9A9	880	SLC9A9
chr3	143271266	1	C	SLC9A9	2134	SLC9A9
chr3	143271346	1	C	SLC9A9	967	SLC9A9
chr3	143292902	0	A	SLC9A9	2741	SLC9A9
chr3	143292973	0	A	SLC9A9	2599	SLC9A9
chr3	143293019	1	T	SLC9A9	2663	SLC9A9
chr3	143293085	1	T	SLC9A9	2457	SLC9A9
chr3	143297405	0	T	SLC9A9	0	SLC9A9
chr3	143297503	0	T	SLC9A9	3017	SLC9A9
chr3	143297527	1	G	SLC9A9	0	SLC9A9
chr3	143297621	1	A	SLC9A9	3028	SLC9A9
chr3	143371024	0	C	SLC9A9	1208	SLC9A9
chr3	143371117	0	T	SLC9A9	755	SLC9A9
chr3	143371126	1	C	SLC9A9	1074	SLC9A9
chr3	143371230	1	T	SLC9A9	768	SLC9A9
chr3	143411962	0	G	SLC9A9	1848	SLC9A9
chr3	143412042	0	G	SLC9A9	468	SLC9A9
chr3	143412074	1	G	SLC9A9	1846	SLC9A9
chr3	143412093	0	C	SLC9A9	2291	SLC9A9
chr3	143412109	1	C	SLC9A9	469	SLC9A9
chr3	143412207	1	G	SLC9A9	2258	SLC9A9
chr3	143513793	0	G	SLC9A9	2325	SLC9A9
chr3	143513903	0	T	SLC9A9	33	SLC9A9
chr3	143513911	1	A	SLC9A9	2289	SLC9A9
chr3	143514016	1	C	SLC9A9	49	SLC9A9
chr3	143515625	0	T	SLC9A9	24	SLC9A9
chr3	143515705	0	G	SLC9A9	20	SLC9A9
chr3	143515742	1	T	SLC9A9	2	SLC9A9
chr3	143515778	1	G	SLC9A9	43	SLC9A9
chr3	143550765	0	G	SLC9A9	6	SLC9A9
chr3	143550879	0	T	SLC9A9	2112	SLC9A9
chr3	143550880	1	C	SLC9A9	4	SLC9A9
chr3	143550976	0	A	SLC9A9	2710	SLC9A9
chr3	143550990	1	A	SLC9A9	2209	SLC9A9
chr3	143551097	1	G	SLC9A9	2699	SLC9A9
chr3	143566963	0	C	SLC9A9	2811	SLC9A9
chr3	143567064	0	G	SLC9A9	1968	SLC9A9
chr3	143567084	1	G	SLC9A9	2809	SLC9A9
chr3	143567155	0	G	SLC9A9	1950	SLC9A9
chr3	143567172	1	T	SLC9A9	1936	SLC9A9
chr3	143567268	1	C	SLC9A9	1908	SLC9A9
chr3	178916573	0	T	PIK3CA	1195	PIK3CA
chr3	178916639	0	A	PIK3CA	1712	PIK3CA
chr3	178916684	1	G	PIK3CA	1073	PIK3CA
chr3	178916746	0	A	PIK3CA	2074	PIK3CA
chr3	178916750	1	A	PIK3CA	1742	PIK3CA
chr3	178916803	0	G	PIK3CA	2130	PIK3CA
chr3	178916863	1	G	PIK3CA	2103	PIK3CA
chr3	178916888	0	T	PIK3CA	1263	PIK3CA
chr3	178916914	1	G	PIK3CA	2181	PIK3CA
chr3	178916993	1	G	PIK3CA	1358	PIK3CA
chr3	178917449	0	G	PIK3CA	2540	PIK3CA
chr3	178917537	0	G	PIK3CA	1613	PIK3CA
chr3	178917561	1	G	PIK3CA	2580	PIK3CA
chr3	178917608	0	T	PIK3CA	17	PIK3CA
chr3	178917650	1	A	PIK3CA	1599	PIK3CA
chr3	178917723	1	T	PIK3CA	21	PIK3CA
chr3	178919054	0	G	PIK3CA	15	PIK3CA
chr3	178919110	0	T	PIK3CA	3959	PIK3CA
chr3	178919111	1	C	PIK3CA	12	PIK3CA
chr3	178919194	0	A	PIK3CA	107	PIK3CA
chr3	178919219	1	C	PIK3CA	3886	PIK3CA
chr3	178919262	0	G	PIK3CA	15	PIK3CA
chr3	178919310	1	T	PIK3CA	99	PIK3CA
chr3	178919374	1	T	PIK3CA	8	PIK3CA
chr3	178921311	0	C	PIK3CA	1858	PIK3CA
chr3	178921415	0	G	PIK3CA	2011	PIK3CA
chr3	178921426	1	C	PIK3CA	1862	PIK3CA
chr3	178921506	0	A	PIK3CA	10	PIK3CA
chr3	178921533	1	C	PIK3CA	2009	PIK3CA
chr3	178921573	0	A	PIK3CA	5	PIK3CA
chr3	178921583	1	G	PIK3CA	1	PIK3CA
chr3	178921689	1	A	PIK3CA	12	PIK3CA
chr3	178922256	0	G	PIK3CA	1037	PIK3CA
chr3	178922321	0	G	PIK3CA	125	PIK3CA
chr3	178922368	1	C	PIK3CA	1065	PIK3CA
chr3	178922418	1	G	PIK3CA	116	PIK3CA
chr3	178927321	0	A	PIK3CA	242	PIK3CA
chr3	178927432	0	G	PIK3CA	1444	PIK3CA
chr3	178927440	1	A	PIK3CA	250	PIK3CA
chr3	178927534	1	C	PIK3CA	1432	PIK3CA
chr3	178927892	0	G	PIK3CA	70	PIK3CA
chr3	178927990	1	C	PIK3CA	3	PIK3CA
chr3	178928028	0	C	PIK3CA	683	PIK3CA
chr3	178928093	0	C	PIK3CA	12	PIK3CA
chr3	178928106	1	A	PIK3CA	445	PIK3CA
chr3	178928180	0	C	PIK3CA	1069	PIK3CA
chr3	178928209	1	C	PIK3CA	6	PIK3CA
chr3	178928246	0	G	PIK3CA	870	PIK3CA
chr3	178928274	1	C	PIK3CA	1103	PIK3CA
chr3	178928334	0	G	PIK3CA	479	PIK3CA
chr3	178928351	1	C	PIK3CA	906	PIK3CA
chr3	178928445	1	C	PIK3CA	639	PIK3CA
chr3	178936039	0	C	PIK3CA	1188	PIK3CA
chr3	178936065	0	C	PIK3CA	3658	PIK3CA
chr3	178936129	1	G	PIK3CA	1184	PIK3CA
chr3	178936183	1	T	PIK3CA	3641	PIK3CA
chr3	178936945	0	T	PIK3CA	1995	PIK3CA
chr3	178937024	0	C	PIK3CA	17	PIK3CA
chr3	178937058	1	T	PIK3CA	2038	PIK3CA
chr3	178937135	1	C	PIK3CA	15	PIK3CA
chr3	178937306	0	T	PIK3CA	2788	PIK3CA
chr3	178937447	1	G	PIK3CA	2742	PIK3CA
chr3	178937697	0	G	PIK3CA	1291	PIK3CA
chr3	178937806	1	C	PIK3CA	1356	PIK3CA
chr3	178937806	0	C	PIK3CA	2	PIK3CA
chr3	178937939	1	T	PIK3CA	3	PIK3CA
chr3	178938711	0	G	PIK3CA	3225	PIK3CA
chr3	178938779	0	A	PIK3CA	1686	PIK3CA
chr3	178938827	1	C	PIK3CA	5	PIK3CA
chr3	178938839	0	C	PIK3CA	2151	PIK3CA
chr3	178938891	1	G	PIK3CA	1792	PIK3CA
chr3	178938938	0	C	PIK3CA	2256	PIK3CA
chr3	178938946	1	G	PIK3CA	2179	PIK3CA
chr3	178939045	1	G	PIK3CA	2228	PIK3CA
chr3	178941809	0	G	PIK3CA	2905	PIK3CA
chr3	178941911	0	T	PIK3CA	1153	PIK3CA
chr3	178941917	1	G	PIK3CA	2956	PIK3CA
chr3	178942021	1	T	PIK3CA	1084	PIK3CA
chr3	178942385	0	T	PIK3CA	4	PIK3CA
chr3	178942517	0	C	PIK3CA	3102	PIK3CA
chr3	178942520	1	A	PIK3CA	6	PIK3CA
chr3	178942631	1	C	PIK3CA	3100	PIK3CA
chr3	178943719	0	T	PIK3CA	2303	PIK3CA
chr3	178943849	1	C	PIK3CA	2263	PIK3CA
chr3	178946957	0	G	PIK3CA	160	PIK3CA
chr3	178947074	0	G	PIK3CA	1096	PIK3CA
chr3	178947077	1	G	PIK3CA	142	PIK3CA
chr3	178947155	0	G	PIK3CA	1663	PIK3CA
chr3	178947189	1	C	PIK3CA	1065	PIK3CA
chr3	178947275	1	T	PIK3CA	1789	PIK3CA
chr3	178947722	0	G	PIK3CA	928	PIK3CA
chr3	178947820	0	C	PIK3CA	437	PIK3CA
chr3	178947821	1	G	PIK3CA	729	PIK3CA
chr3	178947838	0	T	PIK3CA	991	PIK3CA
chr3	178947898	1	G	PIK3CA	276	PIK3CA
chr3	178947937	1	T	PIK3CA	1021	PIK3CA
chr3	178947963	0	T	PIK3CA	7	PIK3CA
chr3	178948035	0	A	PIK3CA	1358	PIK3CA
chr3	178948076	1	G	PIK3CA	23	PIK3CA
chr3	178948089	0	T	PIK3CA	737	PIK3CA
chr3	178948149	1	C	PIK3CA	1551	PIK3CA
chr3	178948202	1	C	PIK3CA	730	PIK3CA
chr3	178951861	0	A	PIK3CA	1842	PIK3CA
chr3	178951933	0	T	PIK3CA	2272	PIK3CA
chr3	178951977	1	C	PIK3CA	1954	PIK3CA
chr3	178952039	0	G	PIK3CA	1392	PIK3CA
chr3	178952045	1	G	PIK3CA	2350	PIK3CA
chr3	178952127	0	C	PIK3CA	3121	PIK3CA
chr3	178952133	1	A	PIK3CA	1241	PIK3CA
chr3	178952245	1	A	PIK3CA	3091	PIK3CA
chr5	149357195	0	C	SLC26A2	1390	SLC26A2
chr5	149357285	0	C	SLC26A2	997	SLC26A2
chr5	149357309	1	C	SLC26A2	1348	SLC26A2
chr5	149357364	0	C	SLC26A2	820	SLC26A2
chr5	149357387	1	C	SLC26A2	946	SLC26A2
chr5	149357453	0	T	SLC26A2	709	SLC26A2
chr5	149357486	1	G	SLC26A2	754	SLC26A2
chr5	149357563	0	G	SLC26A2	697	SLC26A2
chr5	149357567	1	G	SLC26A2	638	SLC26A2
chr5	149357638	0	G	SLC26A2	291	SLC26A2
chr5	149357671	1	T	SLC26A2	673	SLC26A2
chr5	149357699	0	G	SLC26A2	412	SLC26A2
chr5	149357756	1	C	SLC26A2	330	SLC26A2
chr5	149357771	0	G	SLC26A2	744	SLC26A2
chr5	149357794	1	C	SLC26A2	486	SLC26A2
chr5	149357876	0	G	SLC26A2	320	SLC26A2
chr5	149357883	1	G	SLC26A2	771	SLC26A2
chr5	149357988	1	T	SLC26A2	390	SLC26A2
chr5	149359772	0	C	SLC26A2	777	SLC26A2
chr5	149359859	0	G	SLC26A2	758	SLC26A2
chr5	149359890	1	C	SLC26A2	749	SLC26A2
chr5	149359929	0	C	SLC26A2	855	SLC26A2
chr5	149359966	1	G	SLC26A2	735	SLC26A2
chr5	149360000	0	G	SLC26A2	797	SLC26A2
chr5	149360044	1	C	SLC26A2	871	SLC26A2
chr5	149360060	0	C	SLC26A2	674	SLC26A2
chr5	149360106	1	C	SLC26A2	753	SLC26A2
chr5	149360168	0	G	SLC26A2	834	SLC26A2
chr5	149360171	1	G	SLC26A2	689	SLC26A2
chr5	149360279	0	G	SLC26A2	624	SLC26A2
chr5	149360284	1	G	SLC26A2	903	SLC26A2
chr5	149360386	0	C	SLC26A2	477	SLC26A2
chr5	149360392	1	C	SLC26A2	632	SLC26A2
chr5	149360482	0	G	SLC26A2	644	SLC26A2
chr5	149360495	1	G	SLC26A2	491	SLC26A2
chr5	149360591	0	C	SLC26A2	697	SLC26A2
chr5	149360596	1	A	SLC26A2	648	SLC26A2
chr5	149360680	0	T	SLC26A2	381	SLC26A2
chr5	149360705	1	G	SLC26A2	655	SLC26A2
chr5	149360721	0	C	SLC26A2	809	SLC26A2
chr5	149360797	1	G	SLC26A2	400	SLC26A2
chr5	149360834	0	T	SLC26A2	369	SLC26A2
chr5	149360837	1	G	SLC26A2	841	SLC26A2
chr5	149360885	0	G	SLC26A2	919	SLC26A2
chr5	149360956	1	C	SLC26A2	332	SLC26A2
chr5	149360957	0	A	SLC26A2	1090	SLC26A2
chr5	149360995	1	G	SLC26A2	930	SLC26A2
chr5	149361049	0	C	SLC26A2	1434	SLC26A2
chr5	149361070	1	A	SLC26A2	1120	SLC26A2
chr5	149361160	0	A	SLC26A2	768	SLC26A2
chr5	149361164	1	G	SLC26A2	1467	SLC26A2
chr5	149361234	0	C	SLC26A2	218	SLC26A2
chr5	149361277	1	T	SLC26A2	750	SLC26A2
chr5	149361348	0	C	SLC26A2	1	SLC26A2
chr5	149361349	1	C	SLC26A2	235	SLC26A2
chr5	149361453	1	G	SLC26A2	0	SLC26A2
chr6	43550021	0	T	POLH	516	POLH
chr6	43550106	0	T	POLH	492	POLH
chr6	43550138	1	C	POLH	520	POLH
chr6	43550227	1	T	POLH	602	POLH
chr6	43550643	0	A	POLH	628	POLH
chr6	43550770	0	G	POLH	325	POLH
chr6	43550782	1	T	POLH	630	POLH
chr6	43550846	0	T	POLH	751	POLH
chr6	43550861	1	G	POLH	388	POLH
chr6	43550963	1	T	POLH	686	POLH
chr6	43554962	0	G	POLH	1378	POLH
chr6	43555045	0	G	POLH	1105	POLH
chr6	43555072	1	C	POLH	1371	POLH
chr6	43555147	0	C	POLH	822	POLH
chr6	43555159	1	G	POLH	1074	POLH
chr6	43555222	0	G	POLH	1631	POLH
chr6	43555242	1	C	POLH	824	POLH
chr6	43555339	1	G	POLH	1612	POLH
chr6	43565380	0	A	POLH	2003	POLH
chr6	43565474	0	C	POLH	1403	POLH
chr6	43565485	1	T	POLH	2020	POLH
chr6	43565557	0	G	POLH	1381	POLH
chr6	43565592	1	C	POLH	1408	POLH
chr6	43565665	1	C	POLH	1351	POLH
chr6	43568702	0	T	POLH	1754	POLH
chr6	43568763	0	C	POLH	2039	POLH
chr6	43568818	1	A	POLH	1753	POLH
chr6	43568879	1	C	POLH	2103	POLH
chr6	43571574	0	G	POLH	1796	POLH
chr6	43571673	0	T	POLH	1028	POLH
chr6	43571681	1	G	POLH	1791	POLH
chr6	43571779	1	C	POLH	1006	POLH
chr6	43572331	0	G	POLH	448	POLH
chr6	43572425	0	G	POLH	1694	POLH
chr6	43572428	1	T	POLH	390	POLH
chr6	43572540	1	C	POLH	1681	POLH
chr6	43572950	0	G	POLH	798	POLH
chr6	43573008	0	G	POLH	1338	POLH
chr6	43573044	1	A	POLH	797	POLH
chr6	43573120	1	C	POLH	1325	POLH
chr6	43578258	0	T	POLH	406	POLH
chr6	43578346	0	G	POLH	985	POLH
chr6	43578376	1	T	POLH	406	POLH
chr6	43578455	0	A	POLH	758	POLH
chr6	43578460	1	G	POLH	1050	POLH
chr6	43578567	1	C	POLH	775	POLH
chr6	43581344	0	C	POLH	611	POLH
chr6	43581415	0	G	POLH	326	POLH
chr6	43581459	1	C	POLH	557	POLH
chr6	43581474	0	C	POLH	705	POLH
chr6	43581530	0	G	POLH	1449	POLH
chr6	43581535	1	T	POLH	256	POLH
chr6	43581570	1	C	POLH	686	POLH
chr6	43581603	0	T	POLH	523	POLH
chr6	43581652	1	T	POLH	1395	POLH
chr6	43581719	0	A	POLH	551	POLH
chr6	43581721	1	T	POLH	540	POLH
chr6	43581828	0	A	POLH	313	POLH
chr6	43581836	1	G	POLH	584	POLH
chr6	43581915	0	C	POLH	446	POLH
chr6	43581923	1	A	POLH	323	POLH
chr6	43582007	0	A	POLH	948	POLH
chr6	43582028	1	C	POLH	485	POLH
chr6	43582103	0	A	POLH	591	POLH
chr6	43582122	1	T	POLH	998	POLH
chr6	43582183	0	A	POLH	113	POLH
chr6	43582216	1	T	POLH	573	POLH
chr6	43582263	0	T	POLH	35	POLH
chr6	43582288	1	A	POLH	138	POLH
chr6	43582379	1	C	POLH	44	POLH
chr7	39046422	0	C	POU6F2.1	312	POU6F2
chr7	39046537	1	T	POU6F2.1	318	POU6F2
chr7	39125454	0	T	POU6F2.1	1614	POU6F2
chr7	39125528	0	G	POU6F2.1	1075	POU6F2
chr7	39125550	1	A	POU6F2.1	1595	POU6F2
chr7	39125603	0	C	POU6F2.1	847	POU6F2
chr7	39125624	1	G	POU6F2.1	1068	POU6F2
chr7	39125716	1	G	POU6F2.1	840	POU6F2
chr7	39243813	0	T	POU6F2.1	2075	POU6F2
chr7	39243854	0	T	POU6F2.1	1310	POU6F2
chr7	39243925	1	G	POU6F2.1	2095	POU6F2
chr7	39243964	1	A	POU6F2.1	1290	POU6F2
chr7	39246962	0	G	POU6F2.1	823	POU6F2
chr7	39247021	0	G	POU6F2.1	165	POU6F2
chr7	39247073	1	T	POU6F2.1	832	POU6F2
chr7	39247129	0	C	POU6F2.1	611	POU6F2
chr7	39247143	1	T	POU6F2.1	161	POU6F2
chr7	39247217	0	A	POU6F2.1	1595	POU6F2
chr7	39247220	1	G	POU6F2.1	0	POU6F2
chr7	39247335	1	C	POU6F2.1	1612	POU6F2
chr7	39379202	0	C	POU6F2.2	1714	POU6F2
chr7	39379326	1	G	POU6F2.2	1706	POU6F2
chr7	39379448	0	C	POU6F2.2	860	POU6F2
chr7	39379515	0	A	POU6F2.2	815	POU6F2
chr7	39379562	1	A	POU6F2.2	1017	POU6F2
chr7	39379563	0	G	POU6F2.2	357	POU6F2
chr7	39379602	1	C	POU6F2.2	814	POU6F2
chr7	39379651	1	A	POU6F2.2	398	POU6F2
chr7	39446136	0	G	POU6F2.2	580	POU6F2
chr7	39446213	0	A	POU6F2.2	1093	POU6F2
chr7	39446257	1	T	POU6F2.2	634	POU6F2
chr7	39446300	0	G	POU6F2.2	2665	POU6F2
chr7	39446332	1	A	POU6F2.2	1072	POU6F2
chr7	39446417	1	C	POU6F2.2	2669	POU6F2
chr7	39472594	0	G	POU6F2.2	310	POU6F2
chr7	39472660	0	T	POU6F2.2	446	POU6F2
chr7	39472693	1	A	POU6F2.2	249	POU6F2
chr7	39472706	0	C	POU6F2.2	1020	POU6F2
chr7	39472749	1	A	POU6F2.2	447	POU6F2
chr7	39472761	0	T	POU6F2.2	1037	POU6F2
chr7	39472804	1	C	POU6F2.2	1049	POU6F2
chr7	39472828	0	G	POU6F2.2	851	POU6F2
chr7	39472886	1	A	POU6F2.2	1100	POU6F2
chr7	39472946	1	T	POU6F2.2	864	POU6F2
chr7	39491063	0	T	POU6F2.2	1599	POU6F2
chr7	39491164	0	A	POU6F2.2	1202	POU6F2
chr7	39491180	1	A	POU6F2.2	1618	POU6F2
chr7	39491225	0	C	POU6F2.2	2558	POU6F2
chr7	39491269	1	T	POU6F2.2	1101	POU6F2
chr7	39491344	1	T	POU6F2.2	2556	POU6F2
chr7	39500081	0	A	POU6F2.2	2350	POU6F2
chr7	39500152	0	A	POU6F2.2	655	POU6F2
chr7	39500196	1	C	POU6F2.2	2353	POU6F2
chr7	39500255	0	G	POU6F2.2	932	POU6F2
chr7	39500268	1	C	POU6F2.2	655	POU6F2
chr7	39500380	1	A	POU6F2.2	939	POU6F2
chr7	39503760	0	T	POU6F2.2	741	POU6F2
chr7	39503865	0	C	POU6F2.2	1152	POU6F2
chr7	39503876	1	T	POU6F2.2	622	POU6F2
chr7	39503935	0	C	POU6F2.2	1612	POU6F2
chr7	39503984	1	G	POU6F2.2	1075	POU6F2
chr7	39504024	0	C	POU6F2.2	1605	POU6F2
chr7	39504075	1	C	POU6F2.2	1597	POU6F2
chr7	39504138	0	G	POU6F2.2	782	POU6F2
chr7	39504139	1	C	POU6F2.2	1579	POU6F2
chr7	39504211	0	C	POU6F2.2	713	POU6F2
chr7	39504254	1	C	POU6F2.2	763	POU6F2
chr7	39504327	1	T	POU6F2.2	794	POU6F2
chr8	92972414	0	G	RUNX1T1	289	RUNX1T1
chr8	92972455	0	G	RUNX1T1	475	RUNX1T1
chr8	92972487	1	C	RUNX1T1	287	RUNX1T1
chr8	92972577	1	C	RUNX1T1	494	RUNX1T1
chr8	92972637	0	T	RUNX1T1	1157	RUNX1T1
chr8	92972726	0	C	RUNX1T1	1994	RUNX1T1
chr8	92972746	1	C	RUNX1T1	1066	RUNX1T1
chr8	92972842	1	C	RUNX1T1	1940	RUNX1T1
chr8	92982831	0	C	RUNX1T1	467	RUNX1T1
chr8	92982872	0	C	RUNX1T1	1735	RUNX1T1
chr8	92982908	0	T	RUNX1T1	1656	RUNX1T1
chr8	92982909	1	T	RUNX1T1	518	RUNX1T1
chr8	92982983	1	G	RUNX1T1	1691	RUNX1T1
chr8	92982999	0	G	RUNX1T1	1290	RUNX1T1
chr8	92983028	1	T	RUNX1T1	1649	RUNX1T1
chr8	92983118	1	C	RUNX1T1	1224	RUNX1T1
chr8	92988086	0	C	RUNX1T1	1433	RUNX1T1
chr8	92988146	0	G	RUNX1T1	1109	RUNX1T1
chr8	92988204	1	A	RUNX1T1	1469	RUNX1T1
chr8	92988262	1	C	RUNX1T1	1132	RUNX1T1
chr8	92998308	0	T	RUNX1T1	1996	RUNX1T1
chr8	92998364	0	G	RUNX1T1	990	RUNX1T1
chr8	92998425	1	T	RUNX1T1	1998	RUNX1T1
chr8	92998479	0	T	RUNX1T1	939	RUNX1T1
chr8	92998481	1	C	RUNX1T1	971	RUNX1T1
chr8	92998595	1	T	RUNX1T1	919	RUNX1T1
chr8	92999065	0	C	RUNX1T1	1059	RUNX1T1
chr8	92999159	0	G	RUNX1T1	846	RUNX1T1
chr8	92999177	1	C	RUNX1T1	1183	RUNX1T1
chr8	92999278	1	C	RUNX1T1	972	RUNX1T1
chr8	93003841	0	G	RUNX1T1	1386	RUNX1T1
chr8	93003928	0	G	RUNX1T1	1027	RUNX1T1
chr8	93003958	1	G	RUNX1T1	1360	RUNX1T1
chr8	93004035	0	G	RUNX1T1	1471	RUNX1T1
chr8	93004046	1	C	RUNX1T1	1022	RUNX1T1
chr8	93004153	1	C	RUNX1T1	1509	RUNX1T1
chr8	93017306	0	A	RUNX1T1	331	RUNX1T1
chr8	93017412	0	G	RUNX1T1	1015	RUNX1T1
chr8	93017429	1	G	RUNX1T1	296	RUNX1T1
chr8	93017485	0	G	RUNX1T1	1078	RUNX1T1
chr8	93017529	1	C	RUNX1T1	981	RUNX1T1
chr8	93017605	1	T	RUNX1T1	1011	RUNX1T1
chr8	93023194	0	T	RUNX1T1	1126	RUNX1T1
chr8	93023293	0	A	RUNX1T1	0	RUNX1T1
chr8	93023308	1	C	RUNX1T1	1069	RUNX1T1
chr8	93023407	1	C	RUNX1T1	3	RUNX1T1
chr8	93026739	0	C	RUNX1T1	813	RUNX1T1
chr8	93026823	0	A	RUNX1T1	1164	RUNX1T1
chr8	93026842	1	C	RUNX1T1	745	RUNX1T1
chr8	93026909	0	T	RUNX1T1	185	RUNX1T1
chr8	93026943	1	T	RUNX1T1	1171	RUNX1T1
chr8	93026953	0	A	RUNX1T1	1409	RUNX1T1
chr8	93027026	1	A	RUNX1T1	187	RUNX1T1
chr8	93027063	0	A	RUNX1T1	853	RUNX1T1
chr8	93027067	1	C	RUNX1T1	1360	RUNX1T1
chr8	93027179	1	A	RUNX1T1	941	RUNX1T1
chr8	93029357	0	G	RUNX1T1	607	RUNX1T1
chr8	93029459	0	G	RUNX1T1	1483	RUNX1T1
chr8	93029469	1	A	RUNX1T1	575	RUNX1T1
chr8	93029555	0	G	RUNX1T1	1527	RUNX1T1
chr8	93029575	1	G	RUNX1T1	1386	RUNX1T1
chr8	93029672	1	C	RUNX1T1	1537	RUNX1T1
chr8	93074686	0	G	RUNX1T1	973	RUNX1T1
chr8	93074802	1	C	RUNX1T1	956	RUNX1T1
chr8	93088084	0	G	RUNX1T1	53	RUNX1T1
chr8	93088216	0	T	RUNX1T1	547	RUNX1T1
chr8	93088218	1	T	RUNX1T1	49	RUNX1T1
chr8	93088332	1	A	RUNX1T1	552	RUNX1T1
chr8	93107223	0	C	RUNX1T1	1489	RUNX1T1
chr8	93107281	0	G	RUNX1T1	1787	RUNX1T1
chr8	93107337	1	C	RUNX1T1	1563	RUNX1T1
chr8	93107356	0	C	RUNX1T1	1811	RUNX1T1
chr8	93107399	1	G	RUNX1T1	1794	RUNX1T1
chr8	93107463	1	C	RUNX1T1	1788	RUNX1T1
chr8	93107580	0	G	RUNX1T1	1612	RUNX1T1
chr8	93107681	0	G	RUNX1T1	1819	RUNX1T1
chr8	93107694	1	A	RUNX1T1	1627	RUNX1T1
chr8	93107796	1	T	RUNX1T1	1808	RUNX1T1
chr8	93115014	0	A	RUNX1T1	67	RUNX1T1
chr8	93115140	1	A	RUNX1T1	67	RUNX1T1
chr8	113236979	0	A	CSMD3.1	1089	CSMD3
chr8	113237094	0	A	CSMD3.1	650	CSMD3
chr8	113237099	1	T	CSMD3.1	1095	CSMD3
chr8	113237210	1	G	CSMD3.1	664	CSMD3
chr8	113240929	0	A	CSMD3.1	54	CSMD3
chr8	113241019	0	A	CSMD3.1	187	CSMD3
chr8	113241041	1	A	CSMD3.1	29	CSMD3
chr8	113241059	0	A	CSMD3.1	6	CSMD3
chr8	113241104	1	T	CSMD3.1	177	CSMD3
chr8	113241172	1	T	CSMD3.1	9	CSMD3
chr8	113243745	0	G	CSMD3.1	387	CSMD3
chr8	113243796	0	T	CSMD3.1	972	CSMD3
chr8	113243836	1	G	CSMD3.1	343	CSMD3
chr8	113243906	1	G	CSMD3.1	969	CSMD3
chr8	113246541	0	G	CSMD3.1	662	CSMD3
chr8	113246607	0	G	CSMD3.1	1185	CSMD3
chr8	113246633	1	C	CSMD3.1	668	CSMD3
chr8	113246705	0	C	CSMD3.1	6	CSMD3
chr8	113246706	1	C	CSMD3.1	1187	CSMD3
chr8	113246823	1	A	CSMD3.1	7	CSMD3
chr8	113249335	0	A	CSMD3.1	961	CSMD3
chr8	113249441	0	G	CSMD3.1	1779	CSMD3
chr8	113249447	1	G	CSMD3.1	1059	CSMD3
chr8	113249481	0	T	CSMD3.1	1369	CSMD3
chr8	113249559	1	G	CSMD3.1	1771	CSMD3
chr8	113249572	0	C	CSMD3.1	0	CSMD3
chr8	113249596	1	T	CSMD3.1	1374	CSMD3
chr8	113249682	1	C	CSMD3.1	0	CSMD3
chr8	113253903	0	A	CSMD3.1	1753	CSMD3
chr8	113253996	0	A	CSMD3.1	1806	CSMD3
chr8	113254010	1	A	CSMD3.1	1727	CSMD3
chr8	113254111	1	A	CSMD3.1	1788	CSMD3
chr8	113256582	0	G	CSMD3.1	1132	CSMD3
chr8	113256660	0	G	CSMD3.1	507	CSMD3
chr8	113256686	1	C	CSMD3.1	1046	CSMD3
chr8	113256766	0	G	CSMD3.1	1009	CSMD3
chr8	113256773	1	C	CSMD3.1	558	CSMD3
chr8	113256879	1	T	CSMD3.1	1025	CSMD3
chr8	113259224	0	A	CSMD3.1	1162	CSMD3
chr8	113259321	0	G	CSMD3.1	548	CSMD3
chr8	113259336	1	A	CSMD3.1	1179	CSMD3
chr8	113259417	1	C	CSMD3.1	596	CSMD3
chr8	113266439	0	C	CSMD3.1	915	CSMD3
chr8	113266539	0	A	CSMD3.1	8	CSMD3
chr8	113266540	1	G	CSMD3.1	894	CSMD3
chr8	113266645	1	T	CSMD3.1	4	CSMD3
chr8	113267450	0	T	CSMD3.1	1880	CSMD3
chr8	113267557	0	A	CSMD3.1	1597	CSMD3
chr8	113267565	1	A	CSMD3.1	1891	CSMD3
chr8	113267650	0	A	CSMD3.1	15	CSMD3
chr8	113267668	1	A	CSMD3.1	1593	CSMD3
chr8	113267726	1	G	CSMD3.1	15	CSMD3
chr8	113275815	0	C	CSMD3.1	1521	CSMD3
chr8	113275918	0	A	CSMD3.1	1130	CSMD3
chr8	113275930	1	A	CSMD3.1	1430	CSMD3
chr8	113275959	0	G	CSMD3.1	1146	CSMD3
chr8	113276033	1	A	CSMD3.1	1105	CSMD3
chr8	113276075	1	G	CSMD3.1	1141	CSMD3
chr8	113277544	0	A	CSMD3.1	2	CSMD3
chr8	113277660	0	C	CSMD3.1	1254	CSMD3
chr8	113277661	1	C	CSMD3.1	1	CSMD3
chr8	113277722	0	G	CSMD3.1	1395	CSMD3
chr8	113277777	1	C	CSMD3.1	1244	CSMD3
chr8	113277840	1	G	CSMD3.1	1299	CSMD3
chr8	113293312	0	T	CSMD3.2	3	CSMD3
chr8	113293427	0	A	CSMD3.2	572	CSMD3
chr8	113293431	1	T	CSMD3.2	3	CSMD3
chr8	113293500	0	G	CSMD3.2	1225	CSMD3
chr8	113293536	1	G	CSMD3.2	586	CSMD3
chr8	113293617	1	G	CSMD3.2	1240	CSMD3
chr8	113299259	0	A	CSMD3.2	232	CSMD3
chr8	113299366	0	G	CSMD3.2	1597	CSMD3
chr8	113299368	1	A	CSMD3.2	229	CSMD3
chr8	113299472	0	T	CSMD3.2	1108	CSMD3
chr8	113299483	1	G	CSMD3.2	1825	CSMD3
chr8	113299585	1	C	CSMD3.2	1100	CSMD3
chr8	113301534	0	C	CSMD3.2	1315	CSMD3
chr8	113301644	0	C	CSMD3.2	1147	CSMD3
chr8	113301651	1	A	CSMD3.2	1173	CSMD3
chr8	113301698	0	G	CSMD3.2	1580	CSMD3
chr8	113301754	1	T	CSMD3.2	1117	CSMD3
chr8	113301814	1	C	CSMD3.2	1605	CSMD3
chr8	113303714	0	G	CSMD3.2	745	CSMD3
chr8	113303830	0	A	CSMD3.2	328	CSMD3
chr8	113303833	1	G	CSMD3.2	777	CSMD3
chr8	113303921	0	A	CSMD3.2	0	CSMD3
chr8	113303922	1	C	CSMD3.2	283	CSMD3
chr8	113304034	1	C	CSMD3.2	0	CSMD3
chr8	113304745	0	G	CSMD3.2	1147	CSMD3
chr8	113304842	0	C	CSMD3.2	797	CSMD3
chr8	113304860	1	T	CSMD3.2	1147	CSMD3
chr8	113304935	0	A	CSMD3.2	93	CSMD3
chr8	113304940	1	C	CSMD3.2	749	CSMD3
chr8	113305064	1	T	CSMD3.2	97	CSMD3
chr8	113308031	0	G	CSMD3.2	1117	CSMD3
chr8	113308112	0	C	CSMD3.2	1553	CSMD3
chr8	113308140	1	C	CSMD3.2	1097	CSMD3
chr8	113308212	0	G	CSMD3.2	16	CSMD3
chr8	113308228	1	A	CSMD3.2	1339	CSMD3
chr8	113308302	1	G	CSMD3.2	10	CSMD3
chr8	113313978	0	A	CSMD3.2	1936	CSMD3
chr8	113314052	0	G	CSMD3.2	1506	CSMD3
chr8	113314096	1	A	CSMD3.2	1929	CSMD3
chr8	113314160	0	C	CSMD3.2	12	CSMD3
chr8	113314169	1	G	CSMD3.2	1425	CSMD3
chr8	113314274	1	T	CSMD3.2	19	CSMD3
chr8	113316911	0	C	CSMD3.2	825	CSMD3
chr8	113317008	0	G	CSMD3.2	1431	CSMD3
chr8	113317022	1	G	CSMD3.2	888	CSMD3
chr8	113317120	0	G	CSMD3.2	886	CSMD3
chr8	113317125	1	G	CSMD3.2	1478	CSMD3
chr8	113317237	1	C	CSMD3.2	919	CSMD3
chr8	113318151	0	T	CSMD3.2	2068	CSMD3
chr8	113318239	0	C	CSMD3.2	1089	CSMD3
chr8	113318269	1	A	CSMD3.2	2123	CSMD3
chr8	113318274	0	C	CSMD3.2	436	CSMD3
chr8	113318351	1	C	CSMD3.2	1117	CSMD3
chr8	113318367	0	T	CSMD3.2	963	CSMD3
chr8	113318386	1	C	CSMD3.2	401	CSMD3
chr8	113318484	1	C	CSMD3.2	1279	CSMD3
chr8	113323167	0	A	CSMD3.2	2262	CSMD3
chr8	113323260	0	C	CSMD3.2	242	CSMD3
chr8	113323286	1	A	CSMD3.2	2264	CSMD3
chr8	113323368	0	G	CSMD3.2	631	CSMD3
chr8	113323371	1	G	CSMD3.2	241	CSMD3
chr8	113323481	1	G	CSMD3.2	647	CSMD3
chr8	113326110	0	T	CSMD3.2	330	CSMD3
chr8	113326180	0	C	CSMD3.2	16	CSMD3
chr8	113326208	1	A	CSMD3.2	307	CSMD3
chr8	113326270	0	G	CSMD3.2	3	CSMD3
chr8	113326281	1	C	CSMD3.2	16	CSMD3
chr8	113326385	1	C	CSMD3.2	6	CSMD3
chr8	113326575	0	C	CSMD3.2	2	CSMD3
chr8	113326671	0	A	CSMD3.2	791	CSMD3
chr8	113326674	1	A	CSMD3.2	0	CSMD3
chr8	113326776	0	A	CSMD3.2	1696	CSMD3
chr8	113326790	1	C	CSMD3.2	812	CSMD3
chr8	113326886	1	A	CSMD3.2	1697	CSMD3
chr8	113330970	0	T	CSMD3.2	30	CSMD3
chr8	113331083	0	G	CSMD3.2	1417	CSMD3
chr8	113331089	1	T	CSMD3.2	64	CSMD3
chr8	113331200	1	G	CSMD3.2	1366	CSMD3
chr8	113332093	0	C	CSMD3.2	1384	CSMD3
chr8	113332148	0	C	CSMD3.2	493	CSMD3
chr8	113332170	0	G	CSMD3.2	326	CSMD3
chr8	113332192	1	C	CSMD3.2	1408	CSMD3
chr8	113332228	1	G	CSMD3.2	439	CSMD3
chr8	113332249	1	A	CSMD3.2	401	CSMD3
chr8	113347525	0	C	CSMD3.2	1586	CSMD3
chr8	113347597	0	C	CSMD3.2	2249	CSMD3
chr8	113347637	1	G	CSMD3.2	1617	CSMD3
chr8	113347712	0	C	CSMD3.2	10	CSMD3
chr8	113347716	1	G	CSMD3.2	2216	CSMD3
chr8	113347823	1	C	CSMD3.2	18	CSMD3
chr8	113348809	0	A	CSMD3.2	0	CSMD3
chr8	113348917	0	A	CSMD3.2	1011	CSMD3
chr8	113348921	1	C	CSMD3.2	0	CSMD3
chr8	113349010	0	G	CSMD3.2	982	CSMD3
chr8	113349031	1	A	CSMD3.2	1014	CSMD3
chr8	113349125	1	G	CSMD3.2	979	CSMD3
chr8	113349750	0	T	CSMD3.2	448	CSMD3
chr8	113349840	0	C	CSMD3.2	1131	CSMD3
chr8	113349858	1	G	CSMD3.2	437	CSMD3
chr8	113349948	0	T	CSMD3.2	902	CSMD3
chr8	113349953	1	C	CSMD3.2	1087	CSMD3
chr8	113350055	1	G	CSMD3.2	902	CSMD3
chr8	113353584	0	T	CSMD3.2	0	CSMD3
chr8	113353722	1	A	CSMD3.2	0	CSMD3
chr8	113353723	0	A	CSMD3.2	1580	CSMD3
chr8	113353830	0	A	CSMD3.2	785	CSMD3
chr8	113353831	1	G	CSMD3.2	1623	CSMD3
chr8	113353948	1	T	CSMD3.2	779	CSMD3
chr8	113358236	0	T	CSMD3.2	2	CSMD3
chr8	113358344	0	T	CSMD3.2	1835	CSMD3
chr8	113358350	1	T	CSMD3.2	1	CSMD3
chr8	113358409	0	C	CSMD3.2	1143	CSMD3
chr8	113358456	1	G	CSMD3.2	1806	CSMD3
chr8	113358529	1	C	CSMD3.2	1134	CSMD3
chr8	113363330	0	C	CSMD3.2	13	CSMD3
chr8	113363420	0	T	CSMD3.2	5	CSMD3
chr8	113363437	1	T	CSMD3.2	2	CSMD3
chr8	113363447	0	T	CSMD3.2	5	CSMD3
chr8	113363488	1	T	CSMD3.2	13	CSMD3
chr8	113363557	1	A	CSMD3.2	5	CSMD3
chr8	113364554	0	G	CSMD3.2	2546	CSMD3
chr8	113364663	0	A	CSMD3.2	585	CSMD3
chr8	113364667	1	C	CSMD3.2	2547	CSMD3
chr8	113364733	0	T	CSMD3.2	9	CSMD3
chr8	113364752	1	C	CSMD3.2	590	CSMD3
chr8	113364843	1	T	CSMD3.2	6	CSMD3
chr8	113392503	0	T	CSMD3.2	4	CSMD3
chr8	113392602	0	C	CSMD3.2	226	CSMD3
chr8	113392612	1	A	CSMD3.2	0	CSMD3
chr8	113392706	1	G	CSMD3.2	233	CSMD3
chr8	113395718	0	A	CSMD3.2	1	CSMD3
chr8	113395804	0	C	CSMD3.2	1408	CSMD3
chr8	113395814	1	T	CSMD3.2	1	CSMD3
chr8	113395865	0	G	CSMD3.2	1357	CSMD3
chr8	113395912	1	G	CSMD3.2	1393	CSMD3
chr8	113395982	1	C	CSMD3.2	1346	CSMD3
chr8	113402850	0	T	CSMD3.2	1697	CSMD3
chr8	113402940	0	G	CSMD3.2	1020	CSMD3
chr8	113402962	1	G	CSMD3.2	1853	CSMD3
chr8	113403040	1	G	CSMD3.2	1024	CSMD3
chr8	113418770	0	G	CSMD3.2	1380	CSMD3
chr8	113418819	0	C	CSMD3.2	1442	CSMD3
chr8	113418883	0	T	CSMD3.2	1692	CSMD3
chr8	113418886	1	A	CSMD3.2	1352	CSMD3
chr8	113418921	1	C	CSMD3.2	1320	CSMD3
chr8	113418993	1	G	CSMD3.2	1511	CSMD3
chr8	113420517	0	A	CSMD3.2	719	CSMD3
chr8	113420607	0	T	CSMD3.2	8	CSMD3
chr8	113420630	1	G	CSMD3.2	709	CSMD3
chr8	113420721	1	A	CSMD3.2	4	CSMD3
chr8	113421124	0	C	CSMD3.2	668	CSMD3
chr8	113421190	0	G	CSMD3.2	1306	CSMD3
chr8	113421218	1	A	CSMD3.2	673	CSMD3
chr8	113421285	1	G	CSMD3.2	1313	CSMD3
chr8	113484794	0	T	CSMD3.3	1712	CSMD3
chr8	113484910	0	A	CSMD3.3	935	CSMD3
chr8	113484912	1	C	CSMD3.3	1665	CSMD3
chr8	113485024	1	G	CSMD3.3	923	CSMD3
chr8	113504646	0	C	CSMD3.3	226	CSMD3
chr8	113504743	0	C	CSMD3.3	1225	CSMD3
chr8	113504744	1	C	CSMD3.3	206	CSMD3
chr8	113504856	0	C	CSMD3.3	1227	CSMD3
chr8	113504861	1	C	CSMD3.3	1347	CSMD3
chr8	113504971	1	T	CSMD3.3	1317	CSMD3
chr8	113515966	0	A	CSMD3.3	52	CSMD3
chr8	113516061	0	C	CSMD3.3	819	CSMD3
chr8	113516079	1	G	CSMD3.3	6	CSMD3
chr8	113516080	0	C	CSMD3.3	1521	CSMD3
chr8	113516146	1	G	CSMD3.3	936	CSMD3
chr8	113516178	1	G	CSMD3.3	1563	CSMD3
chr8	113516193	0	G	CSMD3.3	13	CSMD3
chr8	113516322	1	A	CSMD3.3	2	CSMD3
chr8	113518880	0	T	CSMD3.3	1703	CSMD3
chr8	113518939	0	T	CSMD3.3	936	CSMD3
chr8	113518999	1	G	CSMD3.3	1601	CSMD3
chr8	113519036	0	T	CSMD3.3	24	CSMD3
chr8	113519052	1	C	CSMD3.3	922	CSMD3
chr8	113519153	1	G	CSMD3.3	3	CSMD3
chr8	113529164	0	A	CSMD3.3	454	CSMD3
chr8	113529296	0	A	CSMD3.3	189	CSMD3
chr8	113529298	1	C	CSMD3.3	454	CSMD3
chr8	113529341	0	G	CSMD3.3	568	CSMD3
chr8	113529392	0	C	CSMD3.3	1483	CSMD3
chr8	113529404	1	G	CSMD3.3	161	CSMD3
chr8	113529442	1	G	CSMD3.3	529	CSMD3
chr8	113529507	1	T	CSMD3.3	1472	CSMD3
chr8	113562876	0	A	CSMD3.3	411	CSMD3
chr8	113562988	0	T	CSMD3.3	1294	CSMD3
chr8	113562990	1	C	CSMD3.3	426	CSMD3
chr8	113563062	0	T	CSMD3.3	766	CSMD3
chr8	113563105	1	G	CSMD3.3	1334	CSMD3
chr8	113563171	1	A	CSMD3.3	958	CSMD3
chr8	113564789	0	C	CSMD3.3	1413	CSMD3
chr8	113564876	0	G	CSMD3.3	1539	CSMD3
chr8	113564906	1	G	CSMD3.3	1504	CSMD3
chr8	113564989	1	C	CSMD3.3	1522	CSMD3
chr8	113568957	0	G	CSMD3.3	999	CSMD3
chr8	113569014	0	G	CSMD3.3	1104	CSMD3
chr8	113569072	1	T	CSMD3.3	1034	CSMD3
chr8	113569087	0	C	CSMD3.3	2028	CSMD3
chr8	113569122	1	G	CSMD3.3	1055	CSMD3
chr8	113569185	0	T	CSMD3.3	0	CSMD3
chr8	113569203	1	T	CSMD3.3	1961	CSMD3
chr8	113569298	1	A	CSMD3.3	1	CSMD3
chr8	113585668	0	A	CSMD3.3	707	CSMD3
chr8	113585759	0	G	CSMD3.3	1712	CSMD3
chr8	113585781	1	A	CSMD3.3	735	CSMD3
chr8	113585804	0	G	CSMD3.3	1677	CSMD3
chr8	113585874	1	T	CSMD3.3	1766	CSMD3
chr8	113585919	1	G	CSMD3.3	1652	CSMD3
chr8	113599288	0	C	CSMD3.3	1542	CSMD3
chr8	113599344	0	A	CSMD3.3	1650	CSMD3
chr8	113599396	1	C	CSMD3.3	1470	CSMD3
chr8	113599424	0	C	CSMD3.3	1165	CSMD3
chr8	113599460	1	T	CSMD3.3	1628	CSMD3
chr8	113599536	1	G	CSMD3.3	1172	CSMD3
chr8	113649021	0	C	CSMD3.3	1974	CSMD3
chr8	113649121	0	G	CSMD3.3	843	CSMD3
chr8	113649135	1	G	CSMD3.3	1935	CSMD3
chr8	113649155	0	G	CSMD3.3	1311	CSMD3
chr8	113649214	1	C	CSMD3.3	797	CSMD3
chr8	113649270	1	G	CSMD3.3	1298	CSMD3
chr8	113650858	0	C	CSMD3.3	23	CSMD3
chr8	113650948	0	T	CSMD3.3	1836	CSMD3
chr8	113650971	1	A	CSMD3.3	2	CSMD3
chr8	113651016	0	G	CSMD3.3	776	CSMD3
chr8	113651061	1	G	CSMD3.3	1841	CSMD3
chr8	113651089	0	A	CSMD3.3	1287	CSMD3
chr8	113651127	1	G	CSMD3.3	780	CSMD3
chr8	113651203	1	T	CSMD3.3	1348	CSMD3
chr8	113657311	0	C	CSMD3.3	1489	CSMD3
chr8	113657424	0	C	CSMD3.3	1883	CSMD3
chr8	113657425	1	T	CSMD3.3	1524	CSMD3
chr8	113657540	1	C	CSMD3.3	2018	CSMD3
chr8	113662274	0	A	CSMD3.3	20	CSMD3
chr8	113662401	0	G	CSMD3.3	419	CSMD3
chr8	113662408	1	G	CSMD3.3	9	CSMD3
chr8	113662462	0	T	CSMD3.3	1216	CSMD3
chr8	113662491	1	G	CSMD3.3	437	CSMD3
chr8	113662541	0	G	CSMD3.3	1225	CSMD3
chr8	113662571	1	T	CSMD3.3	1197	CSMD3
chr8	113662653	1	T	CSMD3.3	1224	CSMD3
chr8	113668360	0	C	CSMD3.3	9	CSMD3
chr8	113668418	0	C	CSMD3.3	1107	CSMD3
chr8	113668478	1	A	CSMD3.3	5	CSMD3
chr8	113668517	0	A	CSMD3.3	40	CSMD3
chr8	113668533	1	G	CSMD3.3	1102	CSMD3
chr8	113668628	1	A	CSMD3.3	37	CSMD3
chr8	113678460	0	T	CSMD3.3	1119	CSMD3
chr8	113678566	0	A	CSMD3.3	1261	CSMD3
chr8	113678575	1	T	CSMD3.3	1148	CSMD3
chr8	113678678	1	C	CSMD3.3	1243	CSMD3
chr8	113694650	0	C	CSMD3.3	653	CSMD3
chr8	113694713	0	C	CSMD3.3	1804	CSMD3
chr8	113694757	1	A	CSMD3.3	638	CSMD3
chr8	113694764	0	C	CSMD3.3	1180	CSMD3
chr8	113694832	1	A	CSMD3.3	1879	CSMD3
chr8	113694854	0	T	CSMD3.3	12	CSMD3
chr8	113694860	1	C	CSMD3.3	1210	CSMD3
chr8	113694968	1	A	CSMD3.3	18	CSMD3
chr8	113697582	0	C	CSMD3.3	526	CSMD3
chr8	113697686	0	A	CSMD3.3	1771	CSMD3
chr8	113697689	1	C	CSMD3.3	525	CSMD3
chr8	113697790	0	G	CSMD3.3	2353	CSMD3
chr8	113697802	1	A	CSMD3.3	1736	CSMD3
chr8	113697849	0	C	CSMD3.3	1562	CSMD3
chr8	113697902	1	C	CSMD3.3	2361	CSMD3
chr8	113697957	0	G	CSMD3.3	1	CSMD3
chr8	113697962	1	C	CSMD3.3	1521	CSMD3
chr8	113698093	1	C	CSMD3.3	20	CSMD3
chr8	113702074	0	G	CSMD3.3	1740	CSMD3
chr8	113702145	0	C	CSMD3.3	1713	CSMD3
chr8	113702187	1	C	CSMD3.3	1718	CSMD3
chr8	113702251	0	A	CSMD3.3	572	CSMD3
chr8	113702256	1	C	CSMD3.3	1752	CSMD3
chr8	113702363	1	T	CSMD3.3	549	CSMD3
chr8	113812369	0	C	CSMD3.4	965	CSMD3
chr8	113812463	0	T	CSMD3.4	1104	CSMD3
chr8	113812482	1	T	CSMD3.4	7	CSMD3
chr8	113812577	1	G	CSMD3.4	1092	CSMD3
chr8	113841893	0	A	CSMD3.4	1040	CSMD3
chr8	113841928	0	T	CSMD3.4	1501	CSMD3
chr8	113842011	1	T	CSMD3.4	1076	CSMD3
chr8	113842042	1	C	CSMD3.4	1504	CSMD3
chr8	113871326	0	C	CSMD3.4	398	CSMD3
chr8	113871374	0	C	CSMD3.4	784	CSMD3
chr8	113871436	1	G	CSMD3.4	430	CSMD3
chr8	113871473	0	A	CSMD3.4	81	CSMD3
chr8	113871484	1	C	CSMD3.4	788	CSMD3
chr8	113871588	1	T	CSMD3.4	2	CSMD3
chr8	113933789	0	T	CSMD3.4	1422	CSMD3
chr8	113933891	0	A	CSMD3.4	28	CSMD3
chr8	113933902	1	T	CSMD3.4	1433	CSMD3
chr8	113933927	0	G	CSMD3.4	1044	CSMD3
chr8	113933975	1	C	CSMD3.4	705	CSMD3
chr8	113934046	1	C	CSMD3.4	1043	CSMD3
chr8	113959928	0	C	CSMD3.4	2	CSMD3
chr8	113960049	1	T	CSMD3.4	3	CSMD3
chr8	113960073	0	A	CSMD3.4	8	CSMD3
chr8	113960209	1	T	CSMD3.4	13	CSMD3
chr8	113966823	0	A	CSMD3.4	2083	CSMD3
chr8	113966931	0	T	CSMD3.4	14	CSMD3
chr8	113966935	1	G	CSMD3.4	2082	CSMD3
chr8	113967065	1	T	CSMD3.4	13	CSMD3
chr8	113987992	0	C	CSMD3.4	1151	CSMD3
chr8	113988087	0	G	CSMD3.4	528	CSMD3
chr8	113988111	1	C	CSMD3.4	1081	CSMD3
chr8	113988122	0	G	CSMD3.4	1512	CSMD3
chr8	113988192	1	G	CSMD3.4	468	CSMD3
chr8	113988220	0	C	CSMD3.4	881	CSMD3
chr8	113988236	1	G	CSMD3.4	1463	CSMD3
chr8	113988279	0	C	CSMD3.4	603	CSMD3
chr8	113988334	1	C	CSMD3.4	833	CSMD3
chr8	113988382	0	G	CSMD3.4	2	CSMD3
chr8	113988383	1	G	CSMD3.4	662	CSMD3
chr8	113988479	1	G	CSMD3.4	49	CSMD3
chr8	114031216	0	T	CSMD3.4	143	CSMD3
chr8	114031313	0	A	CSMD3.4	1038	CSMD3
chr8	114031331	1	T	CSMD3.4	144	CSMD3
chr8	114031388	0	G	CSMD3.4	1840	CSMD3
chr8	114031409	1	C	CSMD3.4	1014	CSMD3
chr8	114031501	1	A	CSMD3.4	1841	CSMD3
chr8	114110961	0	G	CSMD3.4	1496	CSMD3
chr8	114111074	0	C	CSMD3.4	1057	CSMD3
chr8	114111080	1	C	CSMD3.4	1500	CSMD3
chr8	114111175	0	C	CSMD3.4	75	CSMD3
chr8	114111179	1	A	CSMD3.4	1058	CSMD3
chr8	114111294	1	T	CSMD3.4	70	CSMD3
chr8	114185880	0	C	CSMD3.4	470	CSMD3
chr8	114185977	0	C	CSMD3.4	1407	CSMD3
chr8	114185984	1	C	CSMD3.4	476	CSMD3
chr8	114186069	0	C	CSMD3.4	1326	CSMD3
chr8	114186096	1	T	CSMD3.4	1414	CSMD3
chr8	114186182	1	T	CSMD3.4	1301	CSMD3
chr8	114290797	0	T	CSMD3.4	1939	CSMD3
chr8	114290904	0	A	CSMD3.4	2	CSMD3
chr8	114290914	1	G	CSMD3.4	1932	CSMD3
chr8	114291038	1	C	CSMD3.4	6	CSMD3
chr8	114326738	0	A	CSMD3.4	41	CSMD3
chr8	114326847	0	G	CSMD3.4	1353	CSMD3
chr8	114326848	1	T	CSMD3.4	150	CSMD3
chr8	114326912	0	C	CSMD3.4	1302	CSMD3
chr8	114326960	1	A	CSMD3.4	1359	CSMD3
chr8	114327004	0	C	CSMD3.4	2	CSMD3
chr8	114327021	1	T	CSMD3.4	1243	CSMD3
chr8	114327112	1	C	CSMD3.4	2	CSMD3
chr8	114388933	0	T	CSMD3.4	988	CSMD3
chr8	114389045	1	A	CSMD3.4	1028	CSMD3
chr8	114448862	0	C	CSMD3.4	1515	CSMD3
chr8	114448962	0	T	CSMD3.4	1742	CSMD3
chr8	114448981	1	T	CSMD3.4	1437	CSMD3
chr8	114449053	0	C	CSMD3.4	1900	CSMD3
chr8	114449080	1	T	CSMD3.4	1778	CSMD3
chr8	114449175	1	T	CSMD3.4	1905	CSMD3
chr8	117859670	0	G	RAD21	958	RAD21
chr8	117859783	0	T	RAD21	2028	RAD21
chr8	117859789	1	G	RAD21	907	RAD21
chr8	117859896	0	C	RAD21	172	RAD21
chr8	117859903	1	A	RAD21	1973	RAD21
chr8	117859987	1	G	RAD21	163	RAD21
chr8	117861112	0	C	RAD21	1094	RAD21
chr8	117861215	0	T	RAD21	2110	RAD21
chr8	117861218	1	G	RAD21	1019	RAD21
chr8	117861329	1	C	RAD21	2142	RAD21
chr8	117862818	0	T	RAD21	2967	RAD21
chr8	117862930	0	A	RAD21	338	RAD21
chr8	117862935	1	C	RAD21	2965	RAD21
chr8	117862985	0	C	RAD21	7	RAD21
chr8	117863006	1	G	RAD21	327	RAD21
chr8	117863080	1	A	RAD21	5	RAD21
chr8	117864153	0	T	RAD21	1283	RAD21
chr8	117864263	0	T	RAD21	818	RAD21
chr8	117864269	1	A	RAD21	1374	RAD21
chr8	117864361	1	A	RAD21	785	RAD21
chr8	117864765	0	G	RAD21	1251	RAD21
chr8	117864836	0	C	RAD21	591	RAD21
chr8	117864870	1	C	RAD21	1283	RAD21
chr8	117864886	0	C	RAD21	908	RAD21
chr8	117864930	1	A	RAD21	701	RAD21
chr8	117865003	1	G	RAD21	928	RAD21
chr8	117866395	0	T	RAD21	3	RAD21
chr8	117866509	0	G	RAD21	1085	RAD21
chr8	117866511	1	C	RAD21	7	RAD21
chr8	117866562	0	C	RAD21	1873	RAD21
chr8	117866624	1	G	RAD21	1215	RAD21
chr8	117866657	0	T	RAD21	2116	RAD21
chr8	117866666	1	C	RAD21	1988	RAD21
chr8	117866768	1	A	RAD21	2117	RAD21
chr8	117868370	0	G	RAD21	1667	RAD21
chr8	117868471	0	T	RAD21	911	RAD21
chr8	117868488	1	T	RAD21	18	RAD21
chr8	117868588	1	C	RAD21	876	RAD21
chr8	117868852	0	C	RAD21	150	RAD21
chr8	117868901	0	C	RAD21	795	RAD21
chr8	117868969	1	C	RAD21	207	RAD21
chr8	117868987	0	C	RAD21	5	RAD21
chr8	117869006	1	G	RAD21	801	RAD21
chr8	117869064	1	A	RAD21	0	RAD21
chr8	117869485	0	A	RAD21	4	RAD21
chr8	117869594	0	G	RAD21	1059	RAD21
chr8	117869598	1	G	RAD21	10	RAD21
chr8	117869687	0	C	RAD21	29	RAD21
chr8	117869702	1	T	RAD21	1087	RAD21
chr8	117869801	1	G	RAD21	9	RAD21
chr8	117870546	0	A	RAD21	9	RAD21
chr8	117870624	0	C	RAD21	96	RAD21
chr8	117870663	1	G	RAD21	4	RAD21
chr8	117870679	0	C	RAD21	22	RAD21
chr8	117870706	1	G	RAD21	77	RAD21
chr8	117870797	1	T	RAD21	31	RAD21
chr8	117874055	0	A	RAD21	2630	RAD21
chr8	117874164	0	G	RAD21	1783	RAD21
chr8	117874172	1	A	RAD21	2629	RAD21
chr8	117874281	1	G	RAD21	1762	RAD21
chr8	117875295	0	C	RAD21	1834	RAD21
chr8	117875402	0	C	RAD21	2037	RAD21
chr8	117875404	1	T	RAD21	1825	RAD21
chr8	117875499	0	C	RAD21	19	RAD21
chr8	117875517	1	T	RAD21	2040	RAD21
chr8	117875614	1	C	RAD21	15	RAD21
chr8	117878745	0	A	RAD21	2605	RAD21
chr8	117878849	0	G	RAD21	1157	RAD21
chr8	117878865	1	C	RAD21	2599	RAD21
chr8	117878967	1	A	RAD21	1137	RAD21
chr9	5021949	0	G	JAK2	936	JAK2
chr9	5022055	0	G	JAK2	1569	JAK2
chr9	5022064	1	C	JAK2	1023	JAK2
chr9	5022154	0	C	JAK2	1808	JAK2
chr9	5022167	1	G	JAK2	1828	JAK2
chr9	5022267	1	G	JAK2	1722	JAK2
chr9	5029729	0	T	JAK2	87	JAK2
chr9	5029813	0	C	JAK2	611	JAK2
chr9	5029842	1	T	JAK2	107	JAK2
chr9	5029895	0	C	JAK2	16	JAK2
chr9	5029926	1	A	JAK2	628	JAK2
chr9	5030006	1	G	JAK2	20	JAK2
chr9	5044379	0	C	JAK2	52	JAK2
chr9	5044492	0	A	JAK2	21	JAK2
chr9	5044493	1	C	JAK2	53	JAK2
chr9	5044611	1	G	JAK2	14	JAK2
chr9	5050657	0	A	JAK2	1737	JAK2
chr9	5050732	0	A	JAK2	1252	JAK2
chr9	5050767	1	T	JAK2	1687	JAK2
chr9	5050830	0	A	JAK2	2	JAK2
chr9	5050845	1	G	JAK2	1230	JAK2
chr9	5050944	1	C	JAK2	3	JAK2
chr9	5054475	0	A	JAK2	106	JAK2
chr9	5054580	0	C	JAK2	942	JAK2
chr9	5054591	1	C	JAK2	74	JAK2
chr9	5054669	0	A	JAK2	1148	JAK2
chr9	5054685	1	C	JAK2	937	JAK2
chr9	5054772	0	C	JAK2	1651	JAK2
chr9	5054776	1	A	JAK2	1239	JAK2
chr9	5054876	0	A	JAK2	1	JAK2
chr9	5054877	1	C	JAK2	1604	JAK2
chr9	5054981	1	T	JAK2	42	JAK2
chr9	5055642	0	T	JAK2	16	JAK2
chr9	5055695	0	T	JAK2	485	JAK2
chr9	5055755	1	T	JAK2	3	JAK2
chr9	5055764	0	C	JAK2	3	JAK2
chr9	5055797	1	G	JAK2	474	JAK2
chr9	5055876	1	T	JAK2	5	JAK2
chr9	5064862	0	C	JAK2	929	JAK2
chr9	5064919	0	T	JAK2	1314	JAK2
chr9	5064975	1	C	JAK2	942	JAK2
chr9	5064984	0	A	JAK2	1850	JAK2
chr9	5065033	1	C	JAK2	1337	JAK2
chr9	5065093	1	A	JAK2	1800	JAK2
chr9	5066622	0	G	JAK2	1562	JAK2
chr9	5066681	0	G	JAK2	942	JAK2
chr9	5066733	0	G	JAK2	67	JAK2
chr9	5066739	1	C	JAK2	1586	JAK2
chr9	5066782	1	C	JAK2	1068	JAK2
chr9	5066842	1	C	JAK2	73	JAK2
chr9	5068986	0	C	JAK2	9	JAK2
chr9	5069046	0	C	JAK2	970	JAK2
chr9	5069085	1	C	JAK2	0	JAK2
chr9	5069149	0	C	JAK2	829	JAK2
chr9	5069151	1	G	JAK2	973	JAK2
chr9	5069253	1	G	JAK2	899	JAK2
chr9	5069886	0	T	JAK2	1340	JAK2
chr9	5070000	0	C	JAK2	3	JAK2
chr9	5070004	1	T	JAK2	1344	JAK2
chr9	5070117	1	T	JAK2	4	JAK2
chr9	5072450	0	C	JAK2	1447	JAK2
chr9	5072552	0	G	JAK2	2050	JAK2
chr9	5072553	1	G	JAK2	1574	JAK2
chr9	5072669	1	A	JAK2	2038	JAK2
chr9	5073615	0	C	JAK2	1963	JAK2
chr9	5073714	0	C	JAK2	188	JAK2
chr9	5073731	1	C	JAK2	2116	JAK2
chr9	5073746	0	T	JAK2	1928	JAK2
chr9	5073803	1	C	JAK2	191	JAK2
chr9	5073863	1	T	JAK2	1924	JAK2
chr9	5077372	0	G	JAK2	0	JAK2
chr9	5077465	0	A	JAK2	1	JAK2
chr9	5077479	1	T	JAK2	0	JAK2
chr9	5077486	0	C	JAK2	6	JAK2
chr9	5077548	1	G	JAK2	0	JAK2
chr9	5077560	0	G	JAK2	5	JAK2
chr9	5077567	1	C	JAK2	1	JAK2
chr9	5077678	1	G	JAK2	0	JAK2
chr9	5078259	0	G	JAK2	5	JAK2
chr9	5078309	0	G	JAK2	745	JAK2
chr9	5078353	1	G	JAK2	7	JAK2
chr9	5078388	0	C	JAK2	1739	JAK2
chr9	5078406	1	G	JAK2	781	JAK2
chr9	5078502	1	A	JAK2	1740	JAK2
chr9	5080207	0	C	JAK2	1882	JAK2
chr9	5080311	0	T	JAK2	1378	JAK2
chr9	5080320	1	C	JAK2	1758	JAK2
chr9	5080420	1	G	JAK2	1364	JAK2
chr9	5080509	0	C	JAK2	748	JAK2
chr9	5080591	0	C	JAK2	1106	JAK2
chr9	5080625	1	A	JAK2	702	JAK2
chr9	5080705	1	T	JAK2	1170	JAK2
chr9	5081703	0	A	JAK2	1748	JAK2
chr9	5081804	0	C	JAK2	1753	JAK2
chr9	5081813	1	T	JAK2	1741	JAK2
chr9	5081920	1	G	JAK2	1841	JAK2
chr9	5089653	0	C	JAK2	843	JAK2
chr9	5089728	0	G	JAK2	1747	JAK2
chr9	5089769	1	A	JAK2	877	JAK2
chr9	5089788	0	G	JAK2	1336	JAK2
chr9	5089846	1	G	JAK2	1708	JAK2
chr9	5089903	1	G	JAK2	1338	JAK2
chr9	5090440	0	T	JAK2	17	JAK2
chr9	5090535	0	A	JAK2	295	JAK2
chr9	5090552	1	C	JAK2	3	JAK2
chr9	5090628	1	A	JAK2	280	JAK2
chr9	5090684	0	A	JAK2	54	JAK2
chr9	5090795	0	T	JAK2	772	JAK2
chr9	5090799	1	T	JAK2	97	JAK2
chr9	5090843	0	A	JAK2	12	JAK2
chr9	5090902	1	C	JAK2	765	JAK2
chr9	5090949	1	C	JAK2	32	JAK2
chr9	5122972	0	C	JAK2	1826	JAK2
chr9	5123080	0	G	JAK2	2061	JAK2
chr9	5123081	1	A	JAK2	1781	JAK2
chr9	5123195	1	A	JAK2	2059	JAK2
chr9	5126289	0	A	JAK2	38	JAK2
chr9	5126389	0	G	JAK2	2834	JAK2
chr9	5126401	1	G	JAK2	36	JAK2
chr9	5126501	1	C	JAK2	2853	JAK2
chr9	5126655	0	T	JAK2	2532	JAK2
chr9	5126720	0	G	JAK2	1351	JAK2
chr9	5126774	1	G	JAK2	2475	JAK2
chr9	5126831	1	G	JAK2	1340	JAK2
chr9	21802705	0	G	MTAP	10	MTAP
chr9	21802778	1	A	MTAP	10	MTAP
chr9	21802934	0	G	MTAP	12	MTAP
chr9	21803038	1	A	MTAP	12	MTAP
chr9	21815348	0	T	MTAP	14	MTAP
chr9	21815445	0	G	MTAP	68	MTAP
chr9	21815459	1	G	MTAP	7	MTAP
chr9	21815463	0	A	MTAP	1405	MTAP
chr9	21815517	1	A	MTAP	76	MTAP
chr9	21815565	1	T	MTAP	1405	MTAP
chr9	21816627	0	A	MTAP	1309	MTAP
chr9	21816727	0	A	MTAP	547	MTAP
chr9	21816746	1	A	MTAP	1321	MTAP
chr9	21816840	1	A	MTAP	549	MTAP
chr9	21817942	0	C	MTAP	1224	MTAP
chr9	21818004	0	G	MTAP	1411	MTAP
chr9	21818060	1	C	MTAP	1208	MTAP
chr9	21818122	0	A	MTAP	1678	MTAP
chr9	21818123	1	T	MTAP	1408	MTAP
chr9	21818241	1	G	MTAP	1585	MTAP
chr9	21837840	0	C	MTAP	1288	MTAP
chr9	21837923	0	C	MTAP	1677	MTAP
chr9	21837942	1	G	MTAP	1152	MTAP
chr9	21838038	1	G	MTAP	1622	MTAP
chr9	21854603	0	T	MTAP	1267	MTAP
chr9	21854713	0	C	MTAP	963	MTAP
chr9	21854722	1	A	MTAP	1263	MTAP
chr9	21854792	0	G	MTAP	1076	MTAP
chr9	21854833	1	G	MTAP	843	MTAP
chr9	21854892	1	C	MTAP	1067	MTAP
chr9	21856053	0	C	MTAP	4	MTAP
chr9	21856136	0	C	MTAP	425	MTAP
chr9	21856161	1	A	MTAP	6	MTAP
chr9	21856223	1	G	MTAP	449	MTAP
chr9	21859269	0	T	MTAP	1667	MTAP
chr9	21859380	0	C	MTAP	886	MTAP
chr9	21859383	1	A	MTAP	1569	MTAP
chr9	21859495	1	C	MTAP	895	MTAP
chr9	21861952	0	A	MTAP	664	MTAP
chr9	21862053	1	T	MTAP	702	MTAP
chr9	21930964	0	A	MTAP	890	MTAP
chr9	21931034	0	G	MTAP	1754	MTAP
chr9	21931083	1	T	MTAP	893	MTAP
chr9	21931138	1	C	MTAP	1744	MTAP
chr9	21939153	0	C	MTAP	1285	MTAP
chr9	21939288	1	A	MTAP	1354	MTAP
chr9	21940885	0	C	MTAP	1123	MTAP
chr9	21940996	0	C	MTAP	0	MTAP
chr9	21941000	1	G	MTAP	1139	MTAP
chr9	21941113	1	T	MTAP	0	MTAP
chr10	50666825	0	G	ERCC6/PGBD3	1106	ERCC6
chr10	50666933	0	C	ERCC6/PGBD3	1864	ERCC6
chr10	50666938	1	G	ERCC6/PGBD3	1049	ERCC6
chr10	50667050	0	C	ERCC6/PGBD3	1844	ERCC6
chr10	50667052	1	T	ERCC6/PGBD3	1896	ERCC6
chr10	50667147	0	A	ERCC6/PGBD3	922	ERCC6
chr10	50667169	1	T	ERCC6/PGBD3	1557	ERCC6
chr10	50667239	0	C	ERCC6/PGBD3	971	ERCC6
chr10	50667266	1	T	ERCC6/PGBD3	903	ERCC6
chr10	50667356	1	A	ERCC6/PGBD3	1024	ERCC6
chr10	50668396	0	A	ERCC6/PGBD3	1616	ERCC6
chr10	50668450	0	G	ERCC6/PGBD3	1061	ERCC6
chr10	50668512	1	G	ERCC6/PGBD3	1604	ERCC6
chr10	50668567	1	C	ERCC6/PGBD3	1025	ERCC6
chr10	50669353	0	A	ERCC6/PGBD3	1101	ERCC6
chr10	50669376	0	A	ERCC6/PGBD3	826	ERCC6
chr10	50669447	1	G	ERCC6/PGBD3	1057	ERCC6
chr10	50669458	0	A	ERCC6/PGBD3	1460	ERCC6
chr10	50669495	1	C	ERCC6/PGBD3	820	ERCC6
chr10	50669545	0	T	ERCC6/PGBD3	1271	ERCC6
chr10	50669584	1	A	ERCC6/PGBD3	1455	ERCC6
chr10	50669645	1	G	ERCC6/PGBD3	1399	ERCC6
chr10	50678205	0	G	ERCC6/PGBD3	542	ERCC6
chr10	50678273	0	G	ERCC6/PGBD3	871	ERCC6
chr10	50678297	1	C	ERCC6/PGBD3	501	ERCC6
chr10	50678314	0	T	ERCC6/PGBD3	1078	ERCC6
chr10	50678371	1	C	ERCC6/PGBD3	778	ERCC6
chr10	50678389	0	G	ERCC6/PGBD3	1624	ERCC6
chr10	50678430	1	T	ERCC6/PGBD3	1008	ERCC6
chr10	50678444	0	G	ERCC6/PGBD3	769	ERCC6
chr10	50678507	1	C	ERCC6/PGBD3	1573	ERCC6
chr10	50678545	0	G	ERCC6/PGBD3	339	ERCC6
chr10	50678561	1	C	ERCC6/PGBD3	813	ERCC6
chr10	50678654	0	C	ERCC6/PGBD3	674	ERCC6
chr10	50678659	1	C	ERCC6/PGBD3	409	ERCC6
chr10	50678758	0	A	ERCC6/PGBD3	650	ERCC6
chr10	50678768	1	C	ERCC6/PGBD3	637	ERCC6
chr10	50678806	0	G	ERCC6/PGBD3	778	ERCC6
chr10	50678873	1	C	ERCC6/PGBD3	628	ERCC6
chr10	50678917	0	T	ERCC6/PGBD3	226	ERCC6
chr10	50678921	1	C	ERCC6/PGBD3	727	ERCC6
chr10	50678993	0	C	ERCC6/PGBD3	36	ERCC6
chr10	50679038	1	G	ERCC6/PGBD3	171	ERCC6
chr10	50679049	0	C	ERCC6/PGBD3	258	ERCC6
chr10	50679083	1	T	ERCC6/PGBD3	57	ERCC6
chr10	50679099	0	A	ERCC6/PGBD3	40	ERCC6
chr10	50679123	1	G	ERCC6/PGBD3	307	ERCC6
chr10	50679146	0	A	ERCC6/PGBD3	13	ERCC6
chr10	50679183	1	T	ERCC6/PGBD3	89	ERCC6
chr10	50679262	1	G	ERCC6/PGBD3	72	ERCC6
chr10	50680383	0	G	ERCC6/PGBD3	1126	ERCC6
chr10	50680479	0	T	ERCC6/PGBD3	1398	ERCC6
chr10	50680481	1	C	ERCC6/PGBD3	1124	ERCC6
chr10	50680598	1	C	ERCC6/PGBD3	1299	ERCC6
chr10	50680881	0	G	ERCC6/PGBD3	1079	ERCC6
chr10	50680982	0	T	ERCC6/PGBD3	821	ERCC6
chr10	50680987	1	C	ERCC6/PGBD3	1061	ERCC6
chr10	50681086	0	A	ERCC6/PGBD3	1015	ERCC6
chr10	50681089	1	C	ERCC6/PGBD3	792	ERCC6
chr10	50681203	1	G	ERCC6/PGBD3	1080	ERCC6
chr10	50681501	0	C	ERCC6/PGBD3	1126	ERCC6
chr10	50681566	0	G	ERCC6/PGBD3	1653	ERCC6
chr10	50681621	1	G	ERCC6/PGBD3	1046	ERCC6
chr10	50681681	1	C	ERCC6/PGBD3	1641	ERCC6
chr10	50682035	0	G	ERCC6/PGBD3	735	ERCC6
chr10	50682101	0	C	ERCC6/PGBD3	717	ERCC6
chr10	50682127	1	C	ERCC6/PGBD3	737	ERCC6
chr10	50682215	0	A	ERCC6/PGBD3	1429	ERCC6
chr10	50682216	1	G	ERCC6/PGBD3	700	ERCC6
chr10	50682334	1	A	ERCC6/PGBD3	1434	ERCC6
chr10	50684220	0	G	ERCC6/PGBD3	480	ERCC6
chr10	50684316	0	T	ERCC6/PGBD3	1279	ERCC6
chr10	50684320	1	C	ERCC6/PGBD3	541	ERCC6
chr10	50684434	1	C	ERCC6/PGBD3	1288	ERCC6
chr10	50686374	0	C	ERCC6/PGBD3	1382	ERCC6
chr10	50686452	0	C	ERCC6/PGBD3	2040	ERCC6
chr10	50686480	1	C	ERCC6/PGBD3	1395	ERCC6
chr10	50686565	1	G	ERCC6/PGBD3	2072	ERCC6
chr10	50690672	0	T	ERCC6/PGBD3	996	ERCC6
chr10	50690741	0	G	ERCC6/PGBD3	826	ERCC6
chr10	50690786	1	G	ERCC6/PGBD3	1013	ERCC6
chr10	50690800	0	G	ERCC6/PGBD3	1023	ERCC6
chr10	50690851	1	T	ERCC6/PGBD3	884	ERCC6
chr10	50690900	0	G	ERCC6/PGBD3	2767	ERCC6
chr10	50690910	1	C	ERCC6/PGBD3	1006	ERCC6
chr10	50691019	1	G	ERCC6/PGBD3	2754	ERCC6
chr10	50691306	0	T	ERCC6/PGBD3	1503	ERCC6
chr10	50691407	0	G	ERCC6/PGBD3	1741	ERCC6
chr10	50691424	1	G	ERCC6/PGBD3	1483	ERCC6
chr10	50691499	0	G	ERCC6/PGBD3	1031	ERCC6
chr10	50691527	1	T	ERCC6/PGBD3	1803	ERCC6
chr10	50691614	1	T	ERCC6/PGBD3	1029	ERCC6
chr10	50701133	0	A	ERCC6/PGBD3	1636	ERCC6
chr10	50701208	0	G	ERCC6/PGBD3	1104	ERCC6
chr10	50701252	1	T	ERCC6/PGBD3	1537	ERCC6
chr10	50701325	1	C	ERCC6/PGBD3	1158	ERCC6
chr10	50708529	0	C	ERCC6/PGBD3	1297	ERCC6
chr10	50708636	0	A	ERCC6/PGBD3	1782	ERCC6
chr10	50708638	1	G	ERCC6/PGBD3	1403	ERCC6
chr10	50708748	0	A	ERCC6/PGBD3	2225	ERCC6
chr10	50708753	1	A	ERCC6/PGBD3	1739	ERCC6
chr10	50708866	1	G	ERCC6/PGBD3	2230	ERCC6
chr10	50713909	0	G	ERCC6/PGBD3	2150	ERCC6
chr10	50714026	0	T	ERCC6/PGBD3	2181	ERCC6
chr10	50714027	1	C	ERCC6/PGBD3	2150	ERCC6
chr10	50714146	1	C	ERCC6/PGBD3	2291	ERCC6
chr10	50723337	0	G	ERCC6/PGBD3	1232	ERCC6
chr10	50723411	0	C	ERCC6/PGBD3	1501	ERCC6
chr10	50723452	1	T	ERCC6/PGBD3	1184	ERCC6
chr10	50723473	0	C	ERCC6/PGBD3	483	ERCC6
chr10	50723528	1	C	ERCC6/PGBD3	1477	ERCC6
chr10	50723581	0	T	ERCC6/PGBD3	1083	ERCC6
chr10	50723591	1	G	ERCC6/PGBD3	438	ERCC6
chr10	50723696	0	A	ERCC6/PGBD3	679	ERCC6
chr10	50723701	1	A	ERCC6/PGBD3	1022	ERCC6
chr10	50723798	0	C	ERCC6/PGBD3	526	ERCC6
chr10	50723809	1	T	ERCC6/PGBD3	682	ERCC6
chr10	50723868	0	C	ERCC6/PGBD3	647	ERCC6
chr10	50723909	1	C	ERCC6/PGBD3	507	ERCC6
chr10	50723929	0	C	ERCC6/PGBD3	575	ERCC6
chr10	50723957	1	G	ERCC6/PGBD3	664	ERCC6
chr10	50724034	0	C	ERCC6/PGBD3	442	ERCC6
chr10	50724038	1	C	ERCC6/PGBD3	601	ERCC6
chr10	50724128	0	C	ERCC6/PGBD3	444	ERCC6
chr10	50724146	1	G	ERCC6/PGBD3	446	ERCC6
chr10	50724240	0	A	ERCC6/PGBD3	423	ERCC6
chr10	50724241	1	A	ERCC6/PGBD3	411	ERCC6
chr10	50724291	0	G	ERCC6/PGBD3	629	ERCC6
chr10	50724357	1	G	ERCC6/PGBD3	395	ERCC6
chr10	50724408	0	G	ERCC6/PGBD3	796	ERCC6
chr10	50724409	1	C	ERCC6/PGBD3	594	ERCC6
chr10	50724481	0	G	ERCC6/PGBD3	369	ERCC6
chr10	50724522	1	A	ERCC6/PGBD3	796	ERCC6
chr10	50724566	0	G	ERCC6/PGBD3	492	ERCC6
chr10	50724568	1	C	ERCC6/PGBD3	381	ERCC6
chr10	50724644	0	G	ERCC6/PGBD3	752	ERCC6
chr10	50724685	1	A	ERCC6/PGBD3	475	ERCC6
chr10	50724750	0	G	ERCC6/PGBD3	499	ERCC6
chr10	50724751	1	G	ERCC6/PGBD3	781	ERCC6
chr10	50724791	0	C	ERCC6/PGBD3	740	ERCC6
chr10	50724867	1	T	ERCC6/PGBD3	488	ERCC6
chr10	50724889	0	G	ERCC6/PGBD3	703	ERCC6
chr10	50724908	1	C	ERCC6/PGBD3	723	ERCC6
chr10	50724994	0	G	ERCC6/PGBD3	908	ERCC6
chr10	50725001	1	G	ERCC6/PGBD3	785	ERCC6
chr10	50725031	0	C	ERCC6/PGBD3	686	ERCC6
chr10	50725107	1	G	ERCC6/PGBD3	962	ERCC6
chr10	50725131	0	T	ERCC6/PGBD3	1054	ERCC6
chr10	50725144	1	C	ERCC6/PGBD3	744	ERCC6
chr10	50725245	1	G	ERCC6/PGBD3	1082	ERCC6
chr10	50732042	0	A	ERCC6/PGBD3	882	ERCC6
chr10	50732107	0	C	ERCC6/PGBD3	876	ERCC6
chr10	50732161	1	C	ERCC6/PGBD3	824	ERCC6
chr10	50732219	0	C	ERCC6/PGBD3	272	ERCC6
chr10	50732224	1	G	ERCC6/PGBD3	893	ERCC6
chr10	50732292	0	A	ERCC6/PGBD3	591	ERCC6
chr10	50732315	1	C	ERCC6/PGBD3	194	ERCC6
chr10	50732374	0	C	ERCC6/PGBD3	345	ERCC6
chr10	50732400	1	A	ERCC6/PGBD3	553	ERCC6
chr10	50732467	0	T	ERCC6/PGBD3	738	ERCC6
chr10	50732468	1	C	ERCC6/PGBD3	366	ERCC6
chr10	50732536	0	G	ERCC6/PGBD3	1140	ERCC6
chr10	50732579	1	T	ERCC6/PGBD3	695	ERCC6
chr10	50732614	0	G	ERCC6/PGBD3	679	ERCC6
chr10	50732655	1	T	ERCC6/PGBD3	1221	ERCC6
chr10	50732675	0	T	ERCC6/PGBD3	309	ERCC6
chr10	50732729	1	A	ERCC6/PGBD3	720	ERCC6
chr10	50732767	0	C	ERCC6/PGBD3	739	ERCC6
chr10	50732796	1	A	ERCC6/PGBD3	338	ERCC6
chr10	50732884	1	A	ERCC6/PGBD3	807	ERCC6
chr10	50736410	0	A	ERCC6/PGBD3	2142	ERCC6
chr10	50736495	0	T	ERCC6/PGBD3	1074	ERCC6
chr10	50736529	1	G	ERCC6/PGBD3	2138	ERCC6
chr10	50736601	1	C	ERCC6/PGBD3	1121	ERCC6
chr10	50738723	0	T	ERCC6/PGBD3	74	ERCC6
chr10	50738801	0	T	ERCC6/PGBD3	1067	ERCC6
chr10	50738834	1	G	ERCC6/PGBD3	77	ERCC6
chr10	50738889	0	G	ERCC6/PGBD3	0	ERCC6
chr10	50738906	1	G	ERCC6/PGBD3	1117	ERCC6
chr10	50739003	1	G	ERCC6/PGBD3	2	ERCC6
chr10	50740548	0	T	ERCC6/PGBD3	462	ERCC6
chr10	50740620	0	T	ERCC6/PGBD3	402	ERCC6
chr10	50740666	1	A	ERCC6/PGBD3	390	ERCC6
chr10	50740669	0	G	ERCC6/PGBD3	411	ERCC6
chr10	50740712	1	T	ERCC6/PGBD3	283	ERCC6
chr10	50740742	0	A	ERCC6/PGBD3	1323	ERCC6
chr10	50740777	1	A	ERCC6/PGBD3	374	ERCC6
chr10	50740788	0	T	ERCC6/PGBD3	649	ERCC6
chr10	50740864	1	A	ERCC6/PGBD3	1382	ERCC6
chr10	50740873	0	G	ERCC6/PGBD3	650	ERCC6
chr10	50740902	1	C	ERCC6/PGBD3	736	ERCC6
chr10	50740988	0	T	ERCC6/PGBD3	60	ERCC6
chr10	50740993	1	G	ERCC6/PGBD3	768	ERCC6
chr10	50741102	1	G	ERCC6/PGBD3	90	ERCC6
chr10	69881165	0	A	MYPN	755	MYPN
chr10	69881275	0	G	MYPN	724	MYPN
chr10	69881282	1	C	MYPN	698	MYPN
chr10	69881389	0	C	MYPN	835	MYPN
chr10	69881390	1	C	MYPN	632	MYPN
chr10	69881500	0	C	MYPN	206	MYPN
chr10	69881504	1	T	MYPN	880	MYPN
chr10	69881588	0	C	MYPN	1403	MYPN
chr10	69881618	1	T	MYPN	188	MYPN
chr10	69881701	0	G	MYPN	698	MYPN
chr10	69881708	1	A	MYPN	1408	MYPN
chr10	69881817	0	A	MYPN	876	MYPN
chr10	69881822	1	T	MYPN	731	MYPN
chr10	69881863	0	A	MYPN	400	MYPN
chr10	69881936	1	T	MYPN	917	MYPN
chr10	69881972	0	G	MYPN	316	MYPN
chr10	69881979	1	G	MYPN	473	MYPN
chr10	69882069	0	G	MYPN	324	MYPN
chr10	69882078	1	A	MYPN	328	MYPN
chr10	69882167	1	C	MYPN	363	MYPN
chr10	69896387	0	A	MYPN	1114	MYPN
chr10	69896491	0	A	MYPN	2	MYPN
chr10	69896492	1	A	MYPN	1149	MYPN
chr10	69896602	1	T	MYPN	1	MYPN
chr10	69902665	0	C	MYPN	2109	MYPN
chr10	69902751	0	G	MYPN	831	MYPN
chr10	69902770	0	C	MYPN	1108	MYPN
chr10	69902782	1	G	MYPN	2132	MYPN
chr10	69902842	1	G	MYPN	959	MYPN
chr10	69902859	0	G	MYPN	1820	MYPN
chr10	69902883	1	A	MYPN	1072	MYPN
chr10	69902977	1	A	MYPN	1813	MYPN
chr10	69905187	0	A	MYPN	1715	MYPN
chr10	69905268	0	A	MYPN	1079	MYPN
chr10	69905301	1	T	MYPN	1774	MYPN
chr10	69905365	1	A	MYPN	1084	MYPN
chr10	69908030	0	G	MYPN	1317	MYPN
chr10	69908128	0	G	MYPN	643	MYPN
chr10	69908145	1	C	MYPN	1322	MYPN
chr10	69908173	0	A	MYPN	235	MYPN
chr10	69908222	1	C	MYPN	532	MYPN
chr10	69908289	1	C	MYPN	233	MYPN
chr10	69909747	0	A	MYPN	1536	MYPN
chr10	69909844	0	C	MYPN	402	MYPN
chr10	69909851	1	G	MYPN	1500	MYPN
chr10	69909961	1	G	MYPN	402	MYPN
chr10	69918194	0	C	MYPN	1928	MYPN
chr10	69918265	0	C	MYPN	19	MYPN
chr10	69918309	1	C	MYPN	1895	MYPN
chr10	69918360	1	C	MYPN	18	MYPN
chr10	69921391	0	G	MYPN	1023	MYPN
chr10	69921464	0	C	MYPN	0	MYPN
chr10	69921503	1	G	MYPN	948	MYPN
chr10	69921569	1	A	MYPN	0	MYPN
chr10	69925436	0	C	MYPN	1098	MYPN
chr10	69925504	0	C	MYPN	1217	MYPN
chr10	69925547	1	G	MYPN	1277	MYPN
chr10	69925612	1	G	MYPN	1250	MYPN
chr10	69925964	0	C	MYPN	582	MYPN
chr10	69926073	0	C	MYPN	637	MYPN
chr10	69926080	1	C	MYPN	604	MYPN
chr10	69926164	0	C	MYPN	779	MYPN
chr10	69926193	1	T	MYPN	557	MYPN
chr10	69926253	0	C	MYPN	608	MYPN
chr10	69926274	1	A	MYPN	519	MYPN
chr10	69926284	0	T	MYPN	1035	MYPN
chr10	69926338	1	G	MYPN	1	MYPN
chr10	69926381	0	C	MYPN	962	MYPN
chr10	69926405	1	T	MYPN	1045	MYPN
chr10	69926496	1	T	MYPN	1041	MYPN
chr10	69933785	0	C	MYPN	888	MYPN
chr10	69933874	0	C	MYPN	1126	MYPN
chr10	69933903	1	C	MYPN	818	MYPN
chr10	69933982	0	G	MYPN	801	MYPN
chr10	69933987	1	C	MYPN	1211	MYPN
chr10	69934088	0	T	MYPN	980	MYPN
chr10	69934093	1	C	MYPN	635	MYPN
chr10	69934184	0	T	MYPN	765	MYPN
chr10	69934187	1	A	MYPN	998	MYPN
chr10	69934294	0	T	MYPN	879	MYPN
chr10	69934306	1	T	MYPN	800	MYPN
chr10	69934409	0	T	MYPN	110	MYPN
chr10	69934416	1	A	MYPN	899	MYPN
chr10	69934522	1	C	MYPN	205	MYPN
chr10	69935017	0	C	MYPN	219	MYPN
chr10	69935077	0	C	MYPN	1492	MYPN
chr10	69935120	1	C	MYPN	265	MYPN
chr10	69935162	0	G	MYPN	1569	MYPN
chr10	69935190	1	C	MYPN	1396	MYPN
chr10	69935280	1	G	MYPN	1675	MYPN
chr10	69948620	0	C	MYPN	541	MYPN
chr10	69948723	0	G	MYPN	1834	MYPN
chr10	69948734	1	G	MYPN	521	MYPN
chr10	69948819	0	T	MYPN	1214	MYPN
chr10	69948830	1	G	MYPN	1801	MYPN
chr10	69948936	1	G	MYPN	1241	MYPN
chr10	69954079	0	A	MYPN	3143	MYPN
chr10	69954191	0	T	MYPN	2337	MYPN
chr10	69954194	1	G	MYPN	3179	MYPN
chr10	69954309	1	A	MYPN	2340	MYPN
chr10	69955121	0	C	MYPN	1909	MYPN
chr10	69955235	0	T	MYPN	2148	MYPN
chr10	69955238	1	T	MYPN	1876	MYPN
chr10	69955349	1	G	MYPN	2154	MYPN
chr10	69957041	0	A	MYPN	2251	MYPN
chr10	69957129	0	A	MYPN	1742	MYPN
chr10	69957160	1	T	MYPN	2257	MYPN
chr10	69957244	0	C	MYPN	39	MYPN
chr10	69957250	1	C	MYPN	1709	MYPN
chr10	69957378	1	C	MYPN	39	MYPN
chr10	69959085	0	G	MYPN	1357	MYPN
chr10	69959187	0	T	MYPN	2187	MYPN
chr10	69959197	1	A	MYPN	1303	MYPN
chr10	69959287	0	A	MYPN	1328	MYPN
chr10	69959303	1	A	MYPN	2226	MYPN
chr10	69959405	1	C	MYPN	1341	MYPN
chr10	69961585	0	G	MYPN	1799	MYPN
chr10	69961627	0	C	MYPN	1553	MYPN
chr10	69961700	1	T	MYPN	1797	MYPN
chr10	69961710	0	G	MYPN	1344	MYPN
chr10	69961737	1	C	MYPN	1576	MYPN
chr10	69961825	1	G	MYPN	1510	MYPN
chr10	69966486	0	C	MYPN	1722	MYPN
chr10	69966567	0	C	MYPN	1546	MYPN
chr10	69966602	1	G	MYPN	1717	MYPN
chr10	69966686	1	A	MYPN	1540	MYPN
chr10	69970008	0	T	MYPN	1774	MYPN
chr10	69970112	0	C	MYPN	2436	MYPN
chr10	69970121	1	G	MYPN	1825	MYPN
chr10	69970217	0	G	MYPN	2148	MYPN
chr10	69970230	1	C	MYPN	2469	MYPN
chr10	69970329	1	G	MYPN	2140	MYPN
chr10	73577133	0	C	PSAP	871	PSAP
chr10	73577210	0	A	PSAP	1096	PSAP
chr10	73577253	1	T	PSAP	853	PSAP
chr10	73577331	1	T	PSAP	1084	PSAP
chr10	73578312	0	A	PSAP	457	PSAP
chr10	73578430	0	A	PSAP	1360	PSAP
chr10	73578433	1	T	PSAP	440	PSAP
chr10	73578542	1	T	PSAP	1404	PSAP
chr10	73578724	0	C	PSAP	437	PSAP
chr10	73578835	0	G	PSAP	753	PSAP
chr10	73578844	1	C	PSAP	428	PSAP
chr10	73578954	1	A	PSAP	882	PSAP
chr10	73579183	0	C	PSAP	1040	PSAP
chr10	73579268	0	G	PSAP	1042	PSAP
chr10	73579303	1	C	PSAP	1059	PSAP
chr10	73579380	1	C	PSAP	1013	PSAP
chr10	73579561	0	T	PSAP	628	PSAP
chr10	73579636	0	C	PSAP	902	PSAP
chr10	73579663	1	A	PSAP	625	PSAP
chr10	73579744	1	A	PSAP	904	PSAP
chr10	73579945	0	T	PSAP	338	PSAP
chr10	73580045	0	T	PSAP	1631	PSAP
chr10	73580067	1	T	PSAP	2107	PSAP
chr10	73580156	1	C	PSAP	1694	PSAP
chr10	73581595	0	G	PSAP	2143	PSAP
chr10	73581673	0	T	PSAP	738	PSAP
chr10	73581717	1	T	PSAP	2142	PSAP
chr10	73581764	0	G	PSAP	1241	PSAP
chr10	73581780	1	A	PSAP	667	PSAP
chr10	73581870	1	T	PSAP	1235	PSAP
chr10	73583620	0	T	PSAP	2628	PSAP
chr10	73583739	1	A	PSAP	2608	PSAP
chr10	73585549	0	G	PSAP	1428	PSAP
chr10	73585636	0	G	PSAP	1169	PSAP
chr10	73585666	1	C	PSAP	1440	PSAP
chr10	73585745	1	C	PSAP	1165	PSAP
chr10	73587698	0	C	PSAP	1157	PSAP
chr10	73587774	0	G	PSAP	1623	PSAP
chr10	73587811	1	T	PSAP	1142	PSAP
chr10	73587869	0	T	PSAP	487	PSAP
chr10	73587872	1	C	PSAP	1614	PSAP
chr10	73587973	1	C	PSAP	469	PSAP
chr10	73588599	0	A	PSAP	979	PSAP
chr10	73588690	0	T	PSAP	487	PSAP
chr10	73588719	1	A	PSAP	996	PSAP
chr10	73588776	0	A	PSAP	861	PSAP
chr10	73588781	1	C	PSAP	443	PSAP
chr10	73588894	1	C	PSAP	940	PSAP
chr10	73590860	0	A	PSAP	1661	PSAP
chr10	73590940	0	G	PSAP	1673	PSAP
chr10	73590979	1	G	PSAP	1664	PSAP
chr10	73591056	1	G	PSAP	1678	PSAP
chr10	73591548	0	G	PSAP	1256	PSAP
chr10	73591653	0	T	PSAP	880	PSAP
chr10	73591664	1	C	PSAP	1238	PSAP
chr10	73591766	1	C	PSAP	1137	PSAP
chr10	73594079	0	G	PSAP	747	PSAP
chr10	73594154	0	T	PSAP	1237	PSAP
chr10	73594198	1	A	PSAP	760	PSAP
chr10	73594271	0	A	PSAP	1252	PSAP
chr10	73594272	1	A	PSAP	1220	PSAP
chr10	73594384	1	C	PSAP	1240	PSAP
chr11	2466611	0	A	KCNQ1.1	6	KCNQ1
chr11	2466670	0	C	KCNQ1.1	21	KCNQ1
chr11	2466705	1	A	KCNQ1.1	6	KCNQ1
chr11	2466746	1	A	KCNQ1.1	25	KCNQ1
chr11	2482855	0	T	KCNQ1.1	888	KCNQ1
chr11	2482968	1	A	KCNQ1.1	995	KCNQ1
chr11	2549115	0	G	KCNQ1.1	1971	KCNQ1
chr11	2549169	0	T	KCNQ1.1	1447	KCNQ1
chr11	2549237	1	C	KCNQ1.1	1974	KCNQ1
chr11	2549289	1	C	KCNQ1.1	1529	KCNQ1
chr11	2591805	0	A	KCNQ1.1	1075	KCNQ1
chr11	2591862	0	T	KCNQ1.1	1048	KCNQ1
chr11	2591880	0	T	KCNQ1.1	1127	KCNQ1
chr11	2591927	1	A	KCNQ1.1	1054	KCNQ1
chr11	2591978	1	A	KCNQ1.1	993	KCNQ1
chr11	2592022	1	T	KCNQ1.1	1245	KCNQ1
chr11	2592494	0	T	KCNQ1.1	2074	KCNQ1
chr11	2592638	1	G	KCNQ1.1	2059	KCNQ1
chr11	2593272	0	T	KCNQ1.1	0	KCNQ1
chr11	2593418	1	C	KCNQ1.1	907	KCNQ1
chr11	2593957	0	C	KCNQ1.1	1028	KCNQ1
chr11	2594065	0	T	KCNQ1.1	6	KCNQ1
chr11	2594094	1	T	KCNQ1.1	1006	KCNQ1
chr11	2594099	0	C	KCNQ1.1	1367	KCNQ1
chr11	2594131	1	T	KCNQ1.1	200	KCNQ1
chr11	2594191	0	A	KCNQ1.1	615	KCNQ1
chr11	2594217	1	G	KCNQ1.1	1355	KCNQ1
chr11	2594295	1	T	KCNQ1.1	611	KCNQ1
chr11	2604595	0	T	KCNQ1.1	1255	KCNQ1
chr11	2604675	0	C	KCNQ1.1	364	KCNQ1
chr11	2604719	1	A	KCNQ1.1	1273	KCNQ1
chr11	2604754	0	C	KCNQ1.1	1472	KCNQ1
chr11	2604757	1	C	KCNQ1.1	0	KCNQ1
chr11	2604873	1	A	KCNQ1.1	1458	KCNQ1
chr11	2606382	0	G	KCNQ1.1	1306	KCNQ1
chr11	2606437	0	C	KCNQ1.1	1139	KCNQ1
chr11	2606498	1	C	KCNQ1.1	1311	KCNQ1
chr11	2606559	1	G	KCNQ1.1	1042	KCNQ1
chr11	2608746	0	G	KCNQ1.1	338	KCNQ1
chr11	2608817	0	T	KCNQ1.1	682	KCNQ1
chr11	2608847	1	G	KCNQ1.1	326	KCNQ1
chr11	2608892	0	A	KCNQ1.1	1064	KCNQ1
chr11	2608911	1	A	KCNQ1.1	678	KCNQ1
chr11	2609014	1	G	KCNQ1.1	1071	KCNQ1
chr11	2609920	0	A	KCNQ1.1	0	KCNQ1
chr11	2609975	0	C	KCNQ1.1	1179	KCNQ1
chr11	2609992	1	G	KCNQ1.1	507	KCNQ1
chr11	2610064	0	T	KCNQ1.1	1555	KCNQ1
chr11	2610074	1	T	KCNQ1.1	1177	KCNQ1
chr11	2610184	1	T	KCNQ1.1	1550	KCNQ1
chr11	2683088	0	A	KCNQ1.1	32	KCNQ1
chr11	2683193	0	A	KCNQ1.1	1791	KCNQ1
chr11	2683206	1	C	KCNQ1.1	32	KCNQ1
chr11	2683311	0	A	KCNQ1.1	503	KCNQ1
chr11	2683313	1	T	KCNQ1.1	1817	KCNQ1
chr11	2683409	1	G	KCNQ1.1	509	KCNQ1
chr11	2789986	0	T	KCNQ1.2	1173	KCNQ1
chr11	2790055	0	T	KCNQ1.2	504	KCNQ1
chr11	2790108	1	A	KCNQ1.2	1225	KCNQ1
chr11	2790128	0	T	KCNQ1.2	462	KCNQ1
chr11	2790143	1	A	KCNQ1.2	499	KCNQ1
chr11	2790239	1	A	KCNQ1.2	548	KCNQ1
chr11	2797168	0	T	KCNQ1.2	545	KCNQ1
chr11	2797260	0	T	KCNQ1.2	391	KCNQ1
chr11	2797265	1	A	KCNQ1.2	513	KCNQ1
chr11	2797384	1	C	KCNQ1.2	446	KCNQ1
chr11	2798165	0	T	KCNQ1.2	1099	KCNQ1
chr11	2798261	0	A	KCNQ1.2	1181	KCNQ1
chr11	2798272	1	T	KCNQ1.2	1077	KCNQ1
chr11	2798380	1	G	KCNQ1.2	1192	KCNQ1
chr11	2799183	0	T	KCNQ1.2	278	KCNQ1
chr11	2799259	0	G	KCNQ1.2	379	KCNQ1
chr11	2799262	1	G	KCNQ1.2	270	KCNQ1
chr11	2799349	1	G	KCNQ1.2	433	KCNQ1
chr11	2868973	0	T	KCNQ1.2	251	KCNQ1
chr11	2869040	1	T	KCNQ1.2	249	KCNQ1
chr11	2869160	0	T	KCNQ1.2	480	KCNQ1
chr11	2869302	1	T	KCNQ1.2	519	KCNQ1
chr13	28578153	0	G	FLT3	2073	FLT3
chr13	28578251	0	G	FLT3	1198	FLT3
chr13	28578272	1	G	FLT3	2053	FLT3
chr13	28578364	1	T	FLT3	1195	FLT3
chr13	28588520	0	G	FLT3	529	FLT3
chr13	28588605	0	G	FLT3	1583	FLT3
[truncated: 1,566 more rows]
