# Supplementary material for: Quantitative analysis of differences in copy numbers using read depth obtained from PCR-enriched samples and controls
Source: BMC Bioinformatics. 2015 Jan 28;16:17. doi: 10.1186/s12859-014-0428-5 (PMC4384318; doi:10.1186/s12859-014-0428-5)
Supplement: Additional file 2 — Primer read depth raw data. This archive (zip) contains one tab-separated text file (tsv) per sequencing run and sample. Each file name is composed of the run id and sample name. The column definitions are: chromosome, position, direction, reference base, cluster name, depth and original gene name. [file 12859_2014_428_MOESM2_ESM.zip › M63_NA01201.tsv]

chr1	5923229	0	A	NPHP4	483	NPHP4
chr1	5923335	0	A	NPHP4	188	NPHP4
chr1	5923341	1	T	NPHP4	471	NPHP4
chr1	5923429	0	A	NPHP4	383	NPHP4
chr1	5923440	1	A	NPHP4	200	NPHP4
chr1	5923549	1	A	NPHP4	411	NPHP4
chr1	5923905	0	T	NPHP4	506	NPHP4
chr1	5923969	0	A	NPHP4	263	NPHP4
chr1	5924027	1	G	NPHP4	458	NPHP4
chr1	5924046	0	C	NPHP4	385	NPHP4
chr1	5924083	1	A	NPHP4	261	NPHP4
chr1	5924163	1	A	NPHP4	400	NPHP4
chr1	5924358	0	G	NPHP4	185	NPHP4
chr1	5924398	0	C	NPHP4	250	NPHP4
chr1	5924476	1	G	NPHP4	163	NPHP4
chr1	5924492	0	C	NPHP4	140	NPHP4
chr1	5924522	1	A	NPHP4	299	NPHP4
chr1	5924614	1	C	NPHP4	129	NPHP4
chr1	5925096	0	T	NPHP4	265	NPHP4
chr1	5925166	0	A	NPHP4	377	NPHP4
chr1	5925196	1	A	NPHP4	283	NPHP4
chr1	5925210	0	C	NPHP4	281	NPHP4
chr1	5925289	1	A	NPHP4	371	NPHP4
chr1	5925329	1	G	NPHP4	281	NPHP4
chr1	5926362	0	C	NPHP4	557	NPHP4
chr1	5926431	0	A	NPHP4	300	NPHP4
chr1	5926484	1	A	NPHP4	542	NPHP4
chr1	5926500	0	C	NPHP4	203	NPHP4
chr1	5926524	1	A	NPHP4	315	NPHP4
chr1	5926592	1	C	NPHP4	196	NPHP4
chr1	5927055	0	G	NPHP4	139	NPHP4
chr1	5927090	0	C	NPHP4	226	NPHP4
chr1	5927150	1	C	NPHP4	153	NPHP4
chr1	5927197	1	A	NPHP4	237	NPHP4
chr1	5927755	0	G	NPHP4	267	NPHP4
chr1	5927842	0	G	NPHP4	472	NPHP4
chr1	5927860	1	G	NPHP4	295	NPHP4
chr1	5927877	0	T	NPHP4	380	NPHP4
chr1	5927952	1	A	NPHP4	489	NPHP4
chr1	5927997	1	C	NPHP4	385	NPHP4
chr1	5933291	0	T	NPHP4	8	NPHP4
chr1	5933354	0	C	NPHP4	350	NPHP4
chr1	5933408	1	A	NPHP4	2	NPHP4
chr1	5933461	1	T	NPHP4	354	NPHP4
chr1	5934471	0	T	NPHP4	16	NPHP4
chr1	5934513	0	T	NPHP4	217	NPHP4
chr1	5934563	1	T	NPHP4	21	NPHP4
chr1	5934569	0	A	NPHP4	244	NPHP4
chr1	5934636	1	G	NPHP4	198	NPHP4
chr1	5934650	0	C	NPHP4	156	NPHP4
chr1	5934682	1	T	NPHP4	244	NPHP4
chr1	5934748	1	A	NPHP4	138	NPHP4
chr1	5934833	0	G	NPHP4	698	NPHP4
chr1	5934937	0	A	NPHP4	34	NPHP4
chr1	5934952	1	A	NPHP4	693	NPHP4
chr1	5934981	0	G	NPHP4	296	NPHP4
chr1	5935004	1	C	NPHP4	92	NPHP4
chr1	5935120	1	T	NPHP4	290	NPHP4
chr1	5935125	0	G	NPHP4	245	NPHP4
chr1	5935248	1	T	NPHP4	270	NPHP4
chr1	5937107	0	G	NPHP4	499	NPHP4
chr1	5937152	0	C	NPHP4	359	NPHP4
chr1	5937205	1	A	NPHP4	494	NPHP4
chr1	5937228	0	A	NPHP4	238	NPHP4
chr1	5937295	1	A	NPHP4	0	NPHP4
chr1	5937299	0	G	NPHP4	100	NPHP4
chr1	5937351	1	G	NPHP4	257	NPHP4
chr1	5937397	1	G	NPHP4	79	NPHP4
chr1	5940172	0	A	NPHP4	485	NPHP4
chr1	5940277	0	C	NPHP4	586	NPHP4
chr1	5940281	1	T	NPHP4	489	NPHP4
chr1	5940386	1	C	NPHP4	591	NPHP4
chr1	5947263	0	T	NPHP4	179	NPHP4
chr1	5947330	0	G	NPHP4	505	NPHP4
chr1	5947378	1	T	NPHP4	193	NPHP4
chr1	5947448	0	T	NPHP4	187	NPHP4
chr1	5947452	1	C	NPHP4	499	NPHP4
chr1	5947477	0	T	NPHP4	374	NPHP4
chr1	5947534	1	A	NPHP4	178	NPHP4
chr1	5947617	1	A	NPHP4	369	NPHP4
chr1	5950883	0	A	NPHP4	155	NPHP4
chr1	5950939	0	C	NPHP4	263	NPHP4
chr1	5950985	1	A	NPHP4	158	NPHP4
chr1	5951049	0	C	NPHP4	257	NPHP4
chr1	5951061	1	A	NPHP4	282	NPHP4
chr1	5951167	1	T	NPHP4	286	NPHP4
chr1	5964655	0	T	NPHP4	191	NPHP4
chr1	5964725	0	G	NPHP4	119	NPHP4
chr1	5964794	1	G	NPHP4	177	NPHP4
chr1	5964812	0	A	NPHP4	497	NPHP4
chr1	5964839	1	A	NPHP4	136	NPHP4
chr1	5964932	1	G	NPHP4	458	NPHP4
chr1	5965326	0	G	NPHP4	362	NPHP4
chr1	5965374	0	G	NPHP4	95	NPHP4
chr1	5965416	1	G	NPHP4	240	NPHP4
chr1	5965434	0	G	NPHP4	308	NPHP4
chr1	5965464	1	G	NPHP4	106	NPHP4
chr1	5965476	0	C	NPHP4	128	NPHP4
chr1	5965553	1	A	NPHP4	286	NPHP4
chr1	5965592	1	A	NPHP4	239	NPHP4
chr1	5965641	0	C	NPHP4	240	NPHP4
chr1	5965716	0	A	NPHP4	93	NPHP4
chr1	5965745	1	C	NPHP4	347	NPHP4
chr1	5965821	0	C	NPHP4	205	NPHP4
chr1	5965839	1	T	NPHP4	83	NPHP4
chr1	5965929	1	C	NPHP4	223	NPHP4
chr1	5967139	0	T	NPHP4	395	NPHP4
chr1	5967279	0	A	NPHP4	51	NPHP4
chr1	5967280	1	C	NPHP4	374	NPHP4
chr1	5967346	1	A	NPHP4	51	NPHP4
chr1	5969187	0	G	NPHP4	400	NPHP4
chr1	5969305	1	A	NPHP4	423	NPHP4
chr1	5987662	0	T	NPHP4	105	NPHP4
chr1	5987737	0	A	NPHP4	860	NPHP4
chr1	5987786	1	A	NPHP4	118	NPHP4
chr1	5987800	0	G	NPHP4	249	NPHP4
chr1	5987861	1	G	NPHP4	862	NPHP4
chr1	5987897	1	C	NPHP4	163	NPHP4
chr1	5993123	0	C	NPHP4	349	NPHP4
chr1	5993189	0	A	NPHP4	148	NPHP4
chr1	5993237	1	C	NPHP4	346	NPHP4
chr1	5993250	0	C	NPHP4	419	NPHP4
chr1	5993304	1	G	NPHP4	166	NPHP4
chr1	5993309	0	A	NPHP4	443	NPHP4
chr1	5993370	1	A	NPHP4	378	NPHP4
chr1	5993432	1	A	NPHP4	372	NPHP4
chr1	6007100	0	A	NPHP4	416	NPHP4
chr1	6007202	0	C	NPHP4	229	NPHP4
chr1	6007210	1	A	NPHP4	353	NPHP4
chr1	6007305	0	C	NPHP4	607	NPHP4
chr1	6007310	1	C	NPHP4	212	NPHP4
chr1	6007428	1	T	NPHP4	607	NPHP4
chr1	6008067	0	A	NPHP4	594	NPHP4
chr1	6008164	0	A	NPHP4	556	NPHP4
chr1	6008189	1	A	NPHP4	599	NPHP4
chr1	6008245	0	T	NPHP4	289	NPHP4
chr1	6008307	1	C	NPHP4	551	NPHP4
chr1	6008351	1	G	NPHP4	284	NPHP4
chr1	6012757	0	C	NPHP4	287	NPHP4
chr1	6012814	0	C	NPHP4	453	NPHP4
chr1	6012858	1	T	NPHP4	248	NPHP4
chr1	6012932	1	G	NPHP4	448	NPHP4
chr1	6021795	0	T	NPHP4	341	NPHP4
chr1	6021875	0	G	NPHP4	532	NPHP4
chr1	6021911	1	G	NPHP4	339	NPHP4
chr1	6021989	0	T	NPHP4	329	NPHP4
chr1	6021993	1	G	NPHP4	502	NPHP4
chr1	6022097	1	A	NPHP4	301	NPHP4
chr1	6027331	0	T	NPHP4	528	NPHP4
chr1	6027444	1	A	NPHP4	527	NPHP4
chr1	6029048	0	C	NPHP4	781	NPHP4
chr1	6029162	0	G	NPHP4	889	NPHP4
chr1	6029163	1	C	NPHP4	793	NPHP4
chr1	6029224	0	T	NPHP4	331	NPHP4
chr1	6029280	1	C	NPHP4	885	NPHP4
chr1	6029344	1	G	NPHP4	350	NPHP4
chr1	6038340	0	A	NPHP4	369	NPHP4
chr1	6038452	0	C	NPHP4	275	NPHP4
chr1	6038457	1	A	NPHP4	360	NPHP4
chr1	6038570	1	C	NPHP4	276	NPHP4
chr1	6046192	0	T	NPHP4	499	NPHP4
chr1	6046262	0	C	NPHP4	354	NPHP4
chr1	6046311	1	A	NPHP4	500	NPHP4
chr1	6046382	1	G	NPHP4	379	NPHP4
chr2	29416015	0	G	ALK	235	ALK
chr2	29416121	0	C	ALK	178	ALK
chr2	29416133	1	G	ALK	217	ALK
chr2	29416210	0	A	ALK	194	ALK
chr2	29416222	1	G	ALK	91	ALK
chr2	29416265	0	G	ALK	380	ALK
chr2	29416331	1	A	ALK	110	ALK
chr2	29416343	0	C	ALK	158	ALK
chr2	29416374	1	G	ALK	283	ALK
chr2	29416450	0	G	ALK	225	ALK
chr2	29416461	1	T	ALK	141	ALK
chr2	29416567	0	A	ALK	40	ALK
chr2	29416571	1	A	ALK	225	ALK
chr2	29416595	0	G	ALK	292	ALK
chr2	29416669	1	T	ALK	92	ALK
chr2	29416676	0	A	ALK	30	ALK
chr2	29416716	1	C	ALK	391	ALK
chr2	29416765	0	A	ALK	308	ALK
chr2	29416773	1	T	ALK	96	ALK
chr2	29416874	1	A	ALK	328	ALK
chr2	29419590	0	T	ALK	404	ALK
chr2	29419698	0	G	ALK	312	ALK
chr2	29419705	1	G	ALK	367	ALK
chr2	29419811	1	A	ALK	312	ALK
chr2	29420348	0	T	ALK	871	ALK
chr2	29420461	0	C	ALK	381	ALK
chr2	29420468	1	A	ALK	869	ALK
chr2	29420539	0	G	ALK	334	ALK
chr2	29420554	1	A	ALK	381	ALK
chr2	29420650	1	A	ALK	332	ALK
chr2	29430015	0	T	ALK	378	ALK
chr2	29430107	0	T	ALK	591	ALK
chr2	29430126	1	A	ALK	349	ALK
chr2	29430216	1	A	ALK	624	ALK
chr2	29432564	0	T	ALK	561	ALK
chr2	29432653	0	T	ALK	253	ALK
chr2	29432685	1	A	ALK	518	ALK
chr2	29432728	0	T	ALK	959	ALK
chr2	29432741	1	G	ALK	264	ALK
chr2	29432841	1	T	ALK	957	ALK
chr2	29436760	0	T	ALK	848	ALK
chr2	29436874	0	A	ALK	523	ALK
chr2	29436877	1	T	ALK	838	ALK
chr2	29436994	1	G	ALK	520	ALK
chr2	29443547	0	G	ALK	637	ALK
chr2	29443611	0	T	ALK	488	ALK
chr2	29443668	1	A	ALK	645	ALK
chr2	29443732	1	T	ALK	487	ALK
chr2	29445156	0	G	ALK	242	ALK
chr2	29445242	0	T	ALK	194	ALK
chr2	29445248	1	C	ALK	248	ALK
chr2	29445327	0	T	ALK	308	ALK
chr2	29445361	1	T	ALK	251	ALK
chr2	29445388	0	C	ALK	154	ALK
chr2	29445429	1	A	ALK	308	ALK
chr2	29445507	1	C	ALK	137	ALK
chr2	29446167	0	A	ALK	489	ALK
chr2	29446223	0	T	ALK	240	ALK
chr2	29446267	0	G	ALK	320	ALK
chr2	29446287	1	G	ALK	494	ALK
chr2	29446331	1	T	ALK	247	ALK
chr2	29446339	0	A	ALK	488	ALK
chr2	29446390	1	G	ALK	297	ALK
chr2	29446458	1	C	ALK	494	ALK
chr2	29448273	0	A	ALK	525	ALK
chr2	29448332	0	A	ALK	338	ALK
chr2	29448383	1	A	ALK	523	ALK
chr2	29448452	1	G	ALK	287	ALK
chr2	29449753	0	G	ALK	395	ALK
chr2	29449848	0	T	ALK	186	ALK
chr2	29449873	1	T	ALK	371	ALK
chr2	29449888	0	G	ALK	151	ALK
chr2	29449942	1	T	ALK	168	ALK
chr2	29450004	1	C	ALK	158	ALK
chr2	29450414	0	G	ALK	514	ALK
chr2	29450441	0	T	ALK	368	ALK
chr2	29450498	0	C	ALK	417	ALK
chr2	29450513	1	G	ALK	508	ALK
chr2	29450552	1	C	ALK	397	ALK
chr2	29450621	1	G	ALK	424	ALK
chr2	29451711	0	C	ALK	14	ALK
chr2	29451759	0	C	ALK	21	ALK
chr2	29451829	1	C	ALK	15	ALK
chr2	29451885	0	T	ALK	140	ALK
chr2	29451892	1	C	ALK	21	ALK
chr2	29451974	1	G	ALK	186	ALK
chr2	29455093	0	C	ALK	454	ALK
chr2	29455199	0	A	ALK	604	ALK
chr2	29455210	1	G	ALK	461	ALK
chr2	29455248	0	T	ALK	703	ALK
chr2	29455311	1	T	ALK	588	ALK
chr2	29455389	1	T	ALK	697	ALK
chr2	29456410	0	A	ALK	568	ALK
chr2	29456508	0	C	ALK	629	ALK
chr2	29456531	1	C	ALK	593	ALK
chr2	29456613	1	C	ALK	617	ALK
chr2	29462479	0	T	ALK	669	ALK
chr2	29462593	0	T	ALK	375	ALK
chr2	29462601	1	T	ALK	670	ALK
chr2	29462658	0	T	ALK	686	ALK
chr2	29462706	1	G	ALK	424	ALK
chr2	29462779	1	C	ALK	689	ALK
chr2	29473931	0	G	ALK	279	ALK
chr2	29474018	0	G	ALK	557	ALK
chr2	29474055	1	T	ALK	290	ALK
chr2	29474130	0	T	ALK	3	ALK
chr2	29474132	1	A	ALK	528	ALK
chr2	29474232	1	A	ALK	3	ALK
chr2	29497904	0	C	ALK	647	ALK
chr2	29498006	0	C	ALK	718	ALK
chr2	29498017	1	C	ALK	647	ALK
chr2	29498124	1	T	ALK	720	ALK
chr2	29498193	0	A	ALK	310	ALK
chr2	29498298	0	T	ALK	587	ALK
chr2	29498299	1	A	ALK	274	ALK
chr2	29498419	1	A	ALK	544	ALK
chr2	29519730	0	T	ALK	380	ALK
chr2	29519814	0	G	ALK	241	ALK
chr2	29519846	1	C	ALK	419	ALK
chr2	29519875	0	A	ALK	569	ALK
chr2	29519933	1	C	ALK	243	ALK
chr2	29519990	1	C	ALK	599	ALK
chr2	29541128	0	T	ALK	221	ALK
chr2	29541212	0	G	ALK	411	ALK
chr2	29541247	1	T	ALK	254	ALK
chr2	29541331	1	C	ALK	374	ALK
chr2	29543584	0	G	ALK	345	ALK
chr2	29543655	0	A	ALK	184	ALK
chr2	29543703	1	C	ALK	326	ALK
chr2	29543773	1	A	ALK	183	ALK
chr2	29551137	0	C	ALK	468	ALK
chr2	29551235	0	T	ALK	379	ALK
chr2	29551259	1	G	ALK	468	ALK
chr2	29551330	0	T	ALK	17	ALK
chr2	29551342	1	A	ALK	358	ALK
chr2	29551443	1	A	ALK	17	ALK
chr2	29606563	0	C	ALK	145	ALK
chr2	29606667	0	C	ALK	945	ALK
chr2	29606679	1	G	ALK	147	ALK
chr2	29606785	1	T	ALK	943	ALK
chr2	29754741	0	C	ALK	293	ALK
chr2	29754818	0	T	ALK	327	ALK
chr2	29754850	1	A	ALK	313	ALK
chr2	29754934	0	A	ALK	686	ALK
chr2	29754937	1	A	ALK	257	ALK
chr2	29755054	1	T	ALK	711	ALK
chr2	29917634	0	A	ALK	504	ALK
chr2	29917742	0	G	ALK	684	ALK
chr2	29917753	1	A	ALK	454	ALK
chr2	29917826	0	T	ALK	250	ALK
chr2	29917863	1	C	ALK	686	ALK
chr2	29917921	1	C	ALK	253	ALK
chr2	29940373	0	C	ALK	621	ALK
chr2	29940481	0	T	ALK	417	ALK
chr2	29940484	1	C	ALK	591	ALK
chr2	29940587	1	A	ALK	395	ALK
chr2	30142816	0	T	ALK	0	ALK
chr2	30142877	0	A	ALK	114	ALK
chr2	30142949	0	T	ALK	0	ALK
chr2	30142957	1	A	ALK	230	ALK
chr2	30142999	1	C	ALK	119	ALK
chr2	30143003	0	T	ALK	4	ALK
chr2	30143018	1	G	ALK	29	ALK
chr2	30143143	1	T	ALK	5	ALK
chr2	47600571	0	T	EPCAM	326	EPCAM
chr2	47600663	0	C	EPCAM	216	EPCAM
chr2	47600683	1	C	EPCAM	277	EPCAM
chr2	47600768	1	G	EPCAM	0	EPCAM
chr2	47600875	0	G	EPCAM	419	EPCAM
chr2	47600938	0	C	EPCAM	152	EPCAM
chr2	47600964	1	G	EPCAM	427	EPCAM
chr2	47601038	0	T	EPCAM	251	EPCAM
chr2	47601042	1	C	EPCAM	180	EPCAM
chr2	47601151	0	A	EPCAM	323	EPCAM
chr2	47601160	1	T	EPCAM	267	EPCAM
chr2	47601266	1	T	EPCAM	327	EPCAM
chr2	47602339	0	T	EPCAM	600	EPCAM
chr2	47602389	0	C	EPCAM	285	EPCAM
chr2	47602445	1	G	EPCAM	563	EPCAM
chr2	47602488	1	C	EPCAM	286	EPCAM
chr2	47604086	0	A	EPCAM	791	EPCAM
chr2	47604173	0	C	EPCAM	302	EPCAM
chr2	47604202	1	A	EPCAM	800	EPCAM
chr2	47604290	1	T	EPCAM	331	EPCAM
chr2	47606015	0	G	EPCAM	0	EPCAM
chr2	47606112	0	T	EPCAM	505	EPCAM
chr2	47606118	1	T	EPCAM	0	EPCAM
chr2	47606224	1	A	EPCAM	559	EPCAM
chr2	47606866	0	T	EPCAM	698	EPCAM
chr2	47606960	0	G	EPCAM	883	EPCAM
chr2	47606979	1	T	EPCAM	689	EPCAM
chr2	47607041	0	T	EPCAM	149	EPCAM
chr2	47607079	1	A	EPCAM	878	EPCAM
chr2	47607161	1	A	EPCAM	154	EPCAM
chr2	47612282	0	A	EPCAM	502	EPCAM
chr2	47612393	1	C	EPCAM	515	EPCAM
chr2	47613668	0	A	EPCAM	55	EPCAM
chr2	47613727	0	A	EPCAM	245	EPCAM
chr2	47613767	1	G	EPCAM	55	EPCAM
chr2	47613839	1	A	EPCAM	249	EPCAM
chr3	100432492	0	C	TFG	285	TFG
chr3	100432552	0	G	TFG	348	TFG
chr3	100432570	0	A	TFG	394	TFG
chr3	100432586	1	G	TFG	304	TFG
chr3	100432638	1	G	TFG	332	TFG
chr3	100432664	1	A	TFG	382	TFG
chr3	100432675	0	T	TFG	105	TFG
chr3	100432811	1	C	TFG	105	TFG
chr3	100438720	0	A	TFG	903	TFG
chr3	100438858	1	C	TFG	893	TFG
chr3	100438869	0	C	TFG	310	TFG
chr3	100438982	1	C	TFG	346	TFG
chr3	100447567	0	C	TFG	336	TFG
chr3	100447658	0	A	TFG	300	TFG
chr3	100447681	1	T	TFG	322	TFG
chr3	100447778	1	T	TFG	343	TFG
chr3	100451298	0	A	TFG	450	TFG
chr3	100451415	0	T	TFG	591	TFG
chr3	100451416	1	T	TFG	492	TFG
chr3	100451510	0	G	TFG	388	TFG
chr3	100451532	1	A	TFG	609	TFG
chr3	100451626	1	A	TFG	391	TFG
chr3	100455395	0	A	TFG	796	TFG
chr3	100455458	0	C	TFG	776	TFG
chr3	100455515	1	C	TFG	778	TFG
chr3	100455530	0	G	TFG	413	TFG
chr3	100455575	1	A	TFG	777	TFG
chr3	100455648	1	G	TFG	401	TFG
chr3	100463645	0	T	TFG	418	TFG
chr3	100463692	0	A	TFG	234	TFG
chr3	100463765	1	T	TFG	396	TFG
chr3	100463790	1	A	TFG	264	TFG
chr3	100466928	0	C	TFG	154	TFG
chr3	100466997	0	C	TFG	418	TFG
chr3	100467026	1	C	TFG	136	TFG
chr3	100467092	0	A	TFG	366	TFG
chr3	100467096	1	T	TFG	311	TFG
chr3	100467201	0	T	TFG	550	TFG
chr3	100467209	1	A	TFG	385	TFG
chr3	100467283	0	A	TFG	221	TFG
chr3	100467307	1	A	TFG	548	TFG
chr3	100467399	1	T	TFG	268	TFG
chr3	142985490	0	A	SLC9A9	901	SLC9A9
chr3	142985580	0	C	SLC9A9	536	SLC9A9
chr3	142985608	1	T	SLC9A9	916	SLC9A9
chr3	142985668	0	A	SLC9A9	430	SLC9A9
chr3	142985700	1	T	SLC9A9	547	SLC9A9
chr3	142985776	0	T	SLC9A9	816	SLC9A9
chr3	142985786	1	A	SLC9A9	426	SLC9A9
chr3	142985896	1	C	SLC9A9	865	SLC9A9
chr3	142987693	0	C	SLC9A9	571	SLC9A9
chr3	142987740	0	G	SLC9A9	663	SLC9A9
chr3	142987815	1	T	SLC9A9	606	SLC9A9
chr3	142987850	1	C	SLC9A9	657	SLC9A9
chr3	143082305	0	A	SLC9A9	207	SLC9A9
chr3	143082385	0	T	SLC9A9	541	SLC9A9
chr3	143082425	1	A	SLC9A9	220	SLC9A9
chr3	143082521	1	T	SLC9A9	544	SLC9A9
chr3	143100832	0	A	SLC9A9	291	SLC9A9
chr3	143100945	0	T	SLC9A9	669	SLC9A9
chr3	143100951	1	C	SLC9A9	355	SLC9A9
chr3	143101061	1	G	SLC9A9	653	SLC9A9
chr3	143185800	0	G	SLC9A9	705	SLC9A9
chr3	143185867	0	G	SLC9A9	746	SLC9A9
chr3	143185906	1	G	SLC9A9	709	SLC9A9
chr3	143185969	0	A	SLC9A9	456	SLC9A9
chr3	143185973	1	G	SLC9A9	747	SLC9A9
chr3	143186085	1	T	SLC9A9	456	SLC9A9
chr3	143212463	0	A	SLC9A9	487	SLC9A9
chr3	143212561	0	A	SLC9A9	729	SLC9A9
chr3	143212569	1	G	SLC9A9	498	SLC9A9
chr3	143212680	1	T	SLC9A9	723	SLC9A9
chr3	143214149	0	A	SLC9A9	523	SLC9A9
chr3	143214233	0	C	SLC9A9	524	SLC9A9
chr3	143214246	1	A	SLC9A9	512	SLC9A9
chr3	143214348	1	A	SLC9A9	548	SLC9A9
chr3	143271160	0	C	SLC9A9	299	SLC9A9
chr3	143271262	0	G	SLC9A9	161	SLC9A9
chr3	143271266	1	C	SLC9A9	292	SLC9A9
chr3	143271346	1	C	SLC9A9	192	SLC9A9
chr3	143292902	0	A	SLC9A9	559	SLC9A9
chr3	143292973	0	A	SLC9A9	626	SLC9A9
chr3	143293019	1	T	SLC9A9	552	SLC9A9
chr3	143293085	1	T	SLC9A9	578	SLC9A9
chr3	143297405	0	T	SLC9A9	315	SLC9A9
chr3	143297503	0	T	SLC9A9	948	SLC9A9
chr3	143297527	1	G	SLC9A9	319	SLC9A9
chr3	143297621	1	A	SLC9A9	953	SLC9A9
chr3	143371024	0	C	SLC9A9	194	SLC9A9
chr3	143371117	0	T	SLC9A9	284	SLC9A9
chr3	143371126	1	C	SLC9A9	162	SLC9A9
chr3	143371230	1	T	SLC9A9	286	SLC9A9
chr3	143411962	0	G	SLC9A9	675	SLC9A9
chr3	143412042	0	G	SLC9A9	84	SLC9A9
chr3	143412074	1	G	SLC9A9	691	SLC9A9
chr3	143412093	0	C	SLC9A9	487	SLC9A9
chr3	143412109	1	C	SLC9A9	94	SLC9A9
chr3	143412207	1	G	SLC9A9	460	SLC9A9
chr3	143513793	0	G	SLC9A9	642	SLC9A9
chr3	143513903	0	T	SLC9A9	868	SLC9A9
chr3	143513911	1	A	SLC9A9	623	SLC9A9
chr3	143514016	1	C	SLC9A9	860	SLC9A9
chr3	143515625	0	T	SLC9A9	296	SLC9A9
chr3	143515705	0	G	SLC9A9	163	SLC9A9
chr3	143515742	1	T	SLC9A9	288	SLC9A9
chr3	143515778	1	G	SLC9A9	156	SLC9A9
chr3	143550765	0	G	SLC9A9	10	SLC9A9
chr3	143550879	0	T	SLC9A9	453	SLC9A9
chr3	143550880	1	C	SLC9A9	7	SLC9A9
chr3	143550976	0	A	SLC9A9	720	SLC9A9
chr3	143550990	1	A	SLC9A9	480	SLC9A9
chr3	143551097	1	G	SLC9A9	713	SLC9A9
chr3	143566963	0	C	SLC9A9	691	SLC9A9
chr3	143567064	0	G	SLC9A9	626	SLC9A9
chr3	143567084	1	G	SLC9A9	695	SLC9A9
chr3	143567155	0	G	SLC9A9	240	SLC9A9
chr3	143567172	1	T	SLC9A9	607	SLC9A9
chr3	143567268	1	C	SLC9A9	228	SLC9A9
chr3	178916573	0	T	PIK3CA	352	PIK3CA
chr3	178916639	0	A	PIK3CA	269	PIK3CA
chr3	178916684	1	G	PIK3CA	265	PIK3CA
chr3	178916746	0	A	PIK3CA	332	PIK3CA
chr3	178916750	1	A	PIK3CA	262	PIK3CA
chr3	178916803	0	G	PIK3CA	552	PIK3CA
chr3	178916863	1	G	PIK3CA	350	PIK3CA
chr3	178916888	0	T	PIK3CA	391	PIK3CA
chr3	178916914	1	G	PIK3CA	559	PIK3CA
chr3	178916993	1	G	PIK3CA	469	PIK3CA
chr3	178917449	0	G	PIK3CA	448	PIK3CA
chr3	178917537	0	G	PIK3CA	389	PIK3CA
chr3	178917561	1	G	PIK3CA	468	PIK3CA
chr3	178917608	0	T	PIK3CA	474	PIK3CA
chr3	178917650	1	A	PIK3CA	393	PIK3CA
chr3	178917723	1	T	PIK3CA	475	PIK3CA
chr3	178919054	0	G	PIK3CA	27	PIK3CA
chr3	178919110	0	T	PIK3CA	595	PIK3CA
chr3	178919111	1	C	PIK3CA	24	PIK3CA
chr3	178919194	0	A	PIK3CA	112	PIK3CA
chr3	178919219	1	C	PIK3CA	565	PIK3CA
chr3	178919262	0	G	PIK3CA	321	PIK3CA
chr3	178919310	1	T	PIK3CA	106	PIK3CA
chr3	178919374	1	T	PIK3CA	324	PIK3CA
chr3	178921311	0	C	PIK3CA	380	PIK3CA
chr3	178921415	0	G	PIK3CA	342	PIK3CA
chr3	178921426	1	C	PIK3CA	380	PIK3CA
chr3	178921506	0	A	PIK3CA	97	PIK3CA
chr3	178921533	1	C	PIK3CA	349	PIK3CA
chr3	178921573	0	A	PIK3CA	422	PIK3CA
chr3	178921583	1	G	PIK3CA	80	PIK3CA
chr3	178921689	1	A	PIK3CA	405	PIK3CA
chr3	178922256	0	G	PIK3CA	334	PIK3CA
chr3	178922321	0	G	PIK3CA	159	PIK3CA
chr3	178922368	1	C	PIK3CA	337	PIK3CA
chr3	178922418	1	G	PIK3CA	135	PIK3CA
chr3	178927321	0	A	PIK3CA	166	PIK3CA
chr3	178927432	0	G	PIK3CA	500	PIK3CA
chr3	178927440	1	A	PIK3CA	169	PIK3CA
chr3	178927534	1	C	PIK3CA	485	PIK3CA
chr3	178927892	0	G	PIK3CA	215	PIK3CA
chr3	178927990	1	C	PIK3CA	154	PIK3CA
chr3	178928028	0	C	PIK3CA	184	PIK3CA
chr3	178928093	0	C	PIK3CA	521	PIK3CA
chr3	178928106	1	A	PIK3CA	79	PIK3CA
chr3	178928180	0	C	PIK3CA	261	PIK3CA
chr3	178928209	1	C	PIK3CA	528	PIK3CA
chr3	178928246	0	G	PIK3CA	217	PIK3CA
chr3	178928274	1	C	PIK3CA	277	PIK3CA
chr3	178928334	0	G	PIK3CA	133	PIK3CA
chr3	178928351	1	C	PIK3CA	245	PIK3CA
chr3	178928445	1	C	PIK3CA	223	PIK3CA
chr3	178936039	0	C	PIK3CA	275	PIK3CA
chr3	178936065	0	C	PIK3CA	894	PIK3CA
chr3	178936129	1	G	PIK3CA	276	PIK3CA
chr3	178936183	1	T	PIK3CA	881	PIK3CA
chr3	178936945	0	T	PIK3CA	494	PIK3CA
chr3	178937024	0	C	PIK3CA	168	PIK3CA
chr3	178937058	1	T	PIK3CA	506	PIK3CA
chr3	178937135	1	C	PIK3CA	175	PIK3CA
chr3	178937306	0	T	PIK3CA	507	PIK3CA
chr3	178937447	1	G	PIK3CA	488	PIK3CA
chr3	178937697	0	G	PIK3CA	312	PIK3CA
chr3	178937806	1	C	PIK3CA	351	PIK3CA
chr3	178937806	0	C	PIK3CA	155	PIK3CA
chr3	178937939	1	T	PIK3CA	149	PIK3CA
chr3	178938711	0	G	PIK3CA	560	PIK3CA
chr3	178938779	0	A	PIK3CA	289	PIK3CA
chr3	178938827	1	C	PIK3CA	527	PIK3CA
chr3	178938839	0	C	PIK3CA	396	PIK3CA
chr3	178938891	1	G	PIK3CA	314	PIK3CA
chr3	178938938	0	C	PIK3CA	512	PIK3CA
chr3	178938946	1	G	PIK3CA	409	PIK3CA
chr3	178939045	1	G	PIK3CA	500	PIK3CA
chr3	178941809	0	G	PIK3CA	504	PIK3CA
chr3	178941911	0	T	PIK3CA	210	PIK3CA
chr3	178941917	1	G	PIK3CA	526	PIK3CA
chr3	178942021	1	T	PIK3CA	187	PIK3CA
chr3	178942385	0	T	PIK3CA	348	PIK3CA
chr3	178942517	0	C	PIK3CA	966	PIK3CA
chr3	178942520	1	A	PIK3CA	346	PIK3CA
chr3	178942631	1	C	PIK3CA	963	PIK3CA
chr3	178943719	0	T	PIK3CA	460	PIK3CA
chr3	178943849	1	C	PIK3CA	442	PIK3CA
chr3	178946957	0	G	PIK3CA	718	PIK3CA
chr3	178947074	0	G	PIK3CA	206	PIK3CA
chr3	178947077	1	G	PIK3CA	710	PIK3CA
chr3	178947155	0	G	PIK3CA	292	PIK3CA
chr3	178947189	1	C	PIK3CA	188	PIK3CA
chr3	178947275	1	T	PIK3CA	311	PIK3CA
chr3	178947722	0	G	PIK3CA	180	PIK3CA
chr3	178947820	0	C	PIK3CA	112	PIK3CA
chr3	178947821	1	G	PIK3CA	98	PIK3CA
chr3	178947838	0	T	PIK3CA	152	PIK3CA
chr3	178947898	1	G	PIK3CA	62	PIK3CA
chr3	178947937	1	T	PIK3CA	160	PIK3CA
chr3	178947963	0	T	PIK3CA	711	PIK3CA
chr3	178948035	0	A	PIK3CA	273	PIK3CA
chr3	178948076	1	G	PIK3CA	719	PIK3CA
chr3	178948089	0	T	PIK3CA	165	PIK3CA
chr3	178948149	1	C	PIK3CA	369	PIK3CA
chr3	178948202	1	C	PIK3CA	184	PIK3CA
chr3	178951861	0	A	PIK3CA	373	PIK3CA
chr3	178951933	0	T	PIK3CA	438	PIK3CA
chr3	178951977	1	C	PIK3CA	401	PIK3CA
chr3	178952039	0	G	PIK3CA	232	PIK3CA
chr3	178952045	1	G	PIK3CA	467	PIK3CA
chr3	178952127	0	C	PIK3CA	919	PIK3CA
chr3	178952133	1	A	PIK3CA	193	PIK3CA
chr3	178952245	1	A	PIK3CA	895	PIK3CA
chr5	149357195	0	C	SLC26A2	557	SLC26A2
chr5	149357285	0	C	SLC26A2	362	SLC26A2
chr5	149357309	1	C	SLC26A2	500	SLC26A2
chr5	149357364	0	C	SLC26A2	267	SLC26A2
chr5	149357387	1	C	SLC26A2	283	SLC26A2
chr5	149357453	0	T	SLC26A2	362	SLC26A2
chr5	149357486	1	G	SLC26A2	213	SLC26A2
chr5	149357563	0	G	SLC26A2	225	SLC26A2
chr5	149357567	1	G	SLC26A2	283	SLC26A2
chr5	149357638	0	G	SLC26A2	149	SLC26A2
chr5	149357671	1	T	SLC26A2	222	SLC26A2
chr5	149357699	0	G	SLC26A2	161	SLC26A2
chr5	149357756	1	C	SLC26A2	231	SLC26A2
chr5	149357771	0	G	SLC26A2	207	SLC26A2
chr5	149357794	1	C	SLC26A2	205	SLC26A2
chr5	149357876	0	G	SLC26A2	132	SLC26A2
chr5	149357883	1	G	SLC26A2	262	SLC26A2
chr5	149357988	1	T	SLC26A2	179	SLC26A2
chr5	149359772	0	C	SLC26A2	294	SLC26A2
chr5	149359859	0	G	SLC26A2	302	SLC26A2
chr5	149359890	1	C	SLC26A2	265	SLC26A2
chr5	149359929	0	C	SLC26A2	193	SLC26A2
chr5	149359966	1	G	SLC26A2	266	SLC26A2
chr5	149360000	0	G	SLC26A2	191	SLC26A2
chr5	149360044	1	C	SLC26A2	212	SLC26A2
chr5	149360060	0	C	SLC26A2	220	SLC26A2
chr5	149360106	1	C	SLC26A2	151	SLC26A2
chr5	149360168	0	G	SLC26A2	265	SLC26A2
chr5	149360171	1	G	SLC26A2	239	SLC26A2
chr5	149360279	0	G	SLC26A2	178	SLC26A2
chr5	149360284	1	G	SLC26A2	330	SLC26A2
chr5	149360386	0	C	SLC26A2	130	SLC26A2
chr5	149360392	1	C	SLC26A2	197	SLC26A2
chr5	149360482	0	G	SLC26A2	282	SLC26A2
chr5	149360495	1	G	SLC26A2	161	SLC26A2
chr5	149360591	0	C	SLC26A2	301	SLC26A2
chr5	149360596	1	A	SLC26A2	277	SLC26A2
chr5	149360680	0	T	SLC26A2	146	SLC26A2
chr5	149360705	1	G	SLC26A2	274	SLC26A2
chr5	149360721	0	C	SLC26A2	256	SLC26A2
chr5	149360797	1	G	SLC26A2	158	SLC26A2
chr5	149360834	0	T	SLC26A2	135	SLC26A2
chr5	149360837	1	G	SLC26A2	258	SLC26A2
chr5	149360885	0	G	SLC26A2	300	SLC26A2
chr5	149360956	1	C	SLC26A2	109	SLC26A2
chr5	149360957	0	A	SLC26A2	396	SLC26A2
chr5	149360995	1	G	SLC26A2	309	SLC26A2
chr5	149361049	0	C	SLC26A2	396	SLC26A2
chr5	149361070	1	A	SLC26A2	415	SLC26A2
chr5	149361160	0	A	SLC26A2	242	SLC26A2
chr5	149361164	1	G	SLC26A2	434	SLC26A2
chr5	149361234	0	C	SLC26A2	143	SLC26A2
chr5	149361277	1	T	SLC26A2	253	SLC26A2
chr5	149361348	0	C	SLC26A2	0	SLC26A2
chr5	149361349	1	C	SLC26A2	159	SLC26A2
chr5	149361453	1	G	SLC26A2	0	SLC26A2
chr6	43550021	0	T	POLH	180	POLH
chr6	43550106	0	T	POLH	147	POLH
chr6	43550138	1	C	POLH	182	POLH
chr6	43550227	1	T	POLH	178	POLH
chr6	43550643	0	A	POLH	385	POLH
chr6	43550770	0	G	POLH	106	POLH
chr6	43550782	1	T	POLH	0	POLH
chr6	43550846	0	T	POLH	183	POLH
chr6	43550861	1	G	POLH	129	POLH
chr6	43550963	1	T	POLH	163	POLH
chr6	43554962	0	G	POLH	594	POLH
chr6	43555045	0	G	POLH	342	POLH
chr6	43555072	1	C	POLH	591	POLH
chr6	43555147	0	C	POLH	304	POLH
chr6	43555159	1	G	POLH	328	POLH
chr6	43555222	0	G	POLH	575	POLH
chr6	43555242	1	C	POLH	305	POLH
chr6	43555339	1	G	POLH	559	POLH
chr6	43565380	0	A	POLH	735	POLH
chr6	43565474	0	C	POLH	568	POLH
chr6	43565485	1	T	POLH	735	POLH
chr6	43565557	0	G	POLH	461	POLH
chr6	43565592	1	C	POLH	572	POLH
chr6	43565665	1	C	POLH	432	POLH
chr6	43568702	0	T	POLH	654	POLH
chr6	43568763	0	C	POLH	501	POLH
chr6	43568818	1	A	POLH	652	POLH
chr6	43568879	1	C	POLH	530	POLH
chr6	43571574	0	G	POLH	829	POLH
chr6	43571673	0	T	POLH	354	POLH
chr6	43571681	1	G	POLH	827	POLH
chr6	43571779	1	C	POLH	334	POLH
chr6	43572331	0	G	POLH	162	POLH
chr6	43572425	0	G	POLH	527	POLH
chr6	43572428	1	T	POLH	135	POLH
chr6	43572540	1	C	POLH	513	POLH
chr6	43572950	0	G	POLH	251	POLH
chr6	43573008	0	G	POLH	504	POLH
chr6	43573044	1	A	POLH	244	POLH
chr6	43573120	1	C	POLH	484	POLH
chr6	43578258	0	T	POLH	103	POLH
chr6	43578346	0	G	POLH	259	POLH
chr6	43578376	1	T	POLH	103	POLH
chr6	43578455	0	A	POLH	492	POLH
chr6	43578460	1	G	POLH	290	POLH
chr6	43578567	1	C	POLH	518	POLH
chr6	43581344	0	C	POLH	275	POLH
chr6	43581415	0	G	POLH	196	POLH
chr6	43581459	1	C	POLH	233	POLH
chr6	43581474	0	C	POLH	238	POLH
chr6	43581530	0	G	POLH	496	POLH
chr6	43581535	1	T	POLH	138	POLH
chr6	43581570	1	C	POLH	208	POLH
chr6	43581603	0	T	POLH	237	POLH
chr6	43581652	1	T	POLH	451	POLH
chr6	43581719	0	A	POLH	262	POLH
chr6	43581721	1	T	POLH	239	POLH
chr6	43581828	0	A	POLH	131	POLH
chr6	43581836	1	G	POLH	280	POLH
chr6	43581915	0	C	POLH	85	POLH
chr6	43581923	1	A	POLH	129	POLH
chr6	43582007	0	A	POLH	346	POLH
chr6	43582028	1	C	POLH	102	POLH
chr6	43582103	0	A	POLH	131	POLH
chr6	43582122	1	T	POLH	397	POLH
chr6	43582183	0	A	POLH	38	POLH
chr6	43582216	1	T	POLH	142	POLH
chr6	43582263	0	T	POLH	39	POLH
chr6	43582288	1	A	POLH	46	POLH
chr6	43582379	1	C	POLH	52	POLH
chr7	39046422	0	C	POU6F2.1	328	POU6F2
chr7	39046537	1	T	POU6F2.1	322	POU6F2
chr7	39125454	0	T	POU6F2.1	463	POU6F2
chr7	39125528	0	G	POU6F2.1	510	POU6F2
chr7	39125550	1	A	POU6F2.1	465	POU6F2
chr7	39125603	0	C	POU6F2.1	274	POU6F2
chr7	39125624	1	G	POU6F2.1	505	POU6F2
chr7	39125716	1	G	POU6F2.1	272	POU6F2
chr7	39243813	0	T	POU6F2.1	886	POU6F2
chr7	39243854	0	T	POU6F2.1	451	POU6F2
chr7	39243925	1	G	POU6F2.1	893	POU6F2
chr7	39243964	1	A	POU6F2.1	453	POU6F2
chr7	39246962	0	G	POU6F2.1	405	POU6F2
chr7	39247021	0	G	POU6F2.1	122	POU6F2
chr7	39247073	1	T	POU6F2.1	404	POU6F2
chr7	39247129	0	C	POU6F2.1	176	POU6F2
chr7	39247143	1	T	POU6F2.1	118	POU6F2
chr7	39247217	0	A	POU6F2.1	424	POU6F2
chr7	39247220	1	G	POU6F2.1	159	POU6F2
chr7	39247335	1	C	POU6F2.1	439	POU6F2
chr7	39379202	0	C	POU6F2.2	756	POU6F2
chr7	39379326	1	G	POU6F2.2	754	POU6F2
chr7	39379448	0	C	POU6F2.2	287	POU6F2
chr7	39379515	0	A	POU6F2.2	360	POU6F2
chr7	39379562	1	A	POU6F2.2	353	POU6F2
chr7	39379563	0	G	POU6F2.2	106	POU6F2
chr7	39379602	1	C	POU6F2.2	363	POU6F2
chr7	39379651	1	A	POU6F2.2	129	POU6F2
chr7	39446136	0	G	POU6F2.2	279	POU6F2
chr7	39446213	0	A	POU6F2.2	350	POU6F2
chr7	39446257	1	T	POU6F2.2	312	POU6F2
chr7	39446300	0	G	POU6F2.2	1027	POU6F2
chr7	39446332	1	A	POU6F2.2	359	POU6F2
chr7	39446417	1	C	POU6F2.2	1027	POU6F2
chr7	39472594	0	G	POU6F2.2	148	POU6F2
chr7	39472660	0	T	POU6F2.2	164	POU6F2
chr7	39472693	1	A	POU6F2.2	84	POU6F2
chr7	39472706	0	C	POU6F2.2	403	POU6F2
chr7	39472749	1	A	POU6F2.2	166	POU6F2
chr7	39472761	0	T	POU6F2.2	357	POU6F2
chr7	39472804	1	C	POU6F2.2	436	POU6F2
chr7	39472828	0	G	POU6F2.2	179	POU6F2
chr7	39472886	1	A	POU6F2.2	440	POU6F2
chr7	39472946	1	T	POU6F2.2	210	POU6F2
chr7	39491063	0	T	POU6F2.2	740	POU6F2
chr7	39491164	0	A	POU6F2.2	425	POU6F2
chr7	39491180	1	A	POU6F2.2	756	POU6F2
chr7	39491225	0	C	POU6F2.2	1169	POU6F2
chr7	39491269	1	T	POU6F2.2	400	POU6F2
chr7	39491344	1	T	POU6F2.2	1175	POU6F2
chr7	39500081	0	A	POU6F2.2	706	POU6F2
chr7	39500152	0	A	POU6F2.2	265	POU6F2
chr7	39500196	1	C	POU6F2.2	708	POU6F2
chr7	39500255	0	G	POU6F2.2	384	POU6F2
chr7	39500268	1	C	POU6F2.2	255	POU6F2
chr7	39500380	1	A	POU6F2.2	396	POU6F2
chr7	39503760	0	T	POU6F2.2	273	POU6F2
chr7	39503865	0	C	POU6F2.2	436	POU6F2
chr7	39503876	1	T	POU6F2.2	190	POU6F2
chr7	39503935	0	C	POU6F2.2	633	POU6F2
chr7	39503984	1	G	POU6F2.2	361	POU6F2
chr7	39504024	0	C	POU6F2.2	477	POU6F2
chr7	39504075	1	C	POU6F2.2	620	POU6F2
chr7	39504138	0	G	POU6F2.2	243	POU6F2
chr7	39504139	1	C	POU6F2.2	474	POU6F2
chr7	39504211	0	C	POU6F2.2	245	POU6F2
chr7	39504254	1	C	POU6F2.2	250	POU6F2
chr7	39504327	1	T	POU6F2.2	323	POU6F2
chr8	92972414	0	G	RUNX1T1	0	RUNX1T1
chr8	92972455	0	G	RUNX1T1	148	RUNX1T1
chr8	92972487	1	C	RUNX1T1	80	RUNX1T1
chr8	92972577	1	C	RUNX1T1	159	RUNX1T1
chr8	92972637	0	T	RUNX1T1	360	RUNX1T1
chr8	92972726	0	C	RUNX1T1	539	RUNX1T1
chr8	92972746	1	C	RUNX1T1	324	RUNX1T1
chr8	92972842	1	C	RUNX1T1	512	RUNX1T1
chr8	92982831	0	C	RUNX1T1	145	RUNX1T1
chr8	92982872	0	C	RUNX1T1	588	RUNX1T1
chr8	92982908	0	T	RUNX1T1	458	RUNX1T1
chr8	92982909	1	T	RUNX1T1	173	RUNX1T1
chr8	92982983	1	G	RUNX1T1	565	RUNX1T1
chr8	92982999	0	G	RUNX1T1	435	RUNX1T1
chr8	92983028	1	T	RUNX1T1	458	RUNX1T1
chr8	92983118	1	C	RUNX1T1	450	RUNX1T1
chr8	92988086	0	C	RUNX1T1	402	RUNX1T1
chr8	92988146	0	G	RUNX1T1	270	RUNX1T1
chr8	92988204	1	A	RUNX1T1	433	RUNX1T1
chr8	92988262	1	C	RUNX1T1	269	RUNX1T1
chr8	92998308	0	T	RUNX1T1	888	RUNX1T1
chr8	92998364	0	G	RUNX1T1	393	RUNX1T1
chr8	92998425	1	T	RUNX1T1	886	RUNX1T1
chr8	92998479	0	T	RUNX1T1	377	RUNX1T1
chr8	92998481	1	C	RUNX1T1	378	RUNX1T1
chr8	92998595	1	T	RUNX1T1	359	RUNX1T1
chr8	92999065	0	C	RUNX1T1	378	RUNX1T1
chr8	92999159	0	G	RUNX1T1	184	RUNX1T1
chr8	92999177	1	C	RUNX1T1	442	RUNX1T1
chr8	92999278	1	C	RUNX1T1	239	RUNX1T1
chr8	93003841	0	G	RUNX1T1	507	RUNX1T1
chr8	93003928	0	G	RUNX1T1	238	RUNX1T1
chr8	93003958	1	G	RUNX1T1	483	RUNX1T1
chr8	93004035	0	G	RUNX1T1	575	RUNX1T1
chr8	93004046	1	C	RUNX1T1	249	RUNX1T1
chr8	93004153	1	C	RUNX1T1	602	RUNX1T1
chr8	93017306	0	A	RUNX1T1	198	RUNX1T1
chr8	93017412	0	G	RUNX1T1	283	RUNX1T1
chr8	93017429	1	G	RUNX1T1	186	RUNX1T1
chr8	93017485	0	G	RUNX1T1	296	RUNX1T1
chr8	93017529	1	C	RUNX1T1	276	RUNX1T1
chr8	93017605	1	T	RUNX1T1	276	RUNX1T1
chr8	93023194	0	T	RUNX1T1	403	RUNX1T1
chr8	93023293	0	A	RUNX1T1	318	RUNX1T1
chr8	93023308	1	C	RUNX1T1	360	RUNX1T1
chr8	93023407	1	C	RUNX1T1	402	RUNX1T1
chr8	93026739	0	C	RUNX1T1	325	RUNX1T1
chr8	93026823	0	A	RUNX1T1	294	RUNX1T1
chr8	93026842	1	C	RUNX1T1	227	RUNX1T1
chr8	93026909	0	T	RUNX1T1	75	RUNX1T1
chr8	93026943	1	T	RUNX1T1	305	RUNX1T1
chr8	93026953	0	A	RUNX1T1	523	RUNX1T1
chr8	93027026	1	A	RUNX1T1	74	RUNX1T1
chr8	93027063	0	A	RUNX1T1	287	RUNX1T1
chr8	93027067	1	C	RUNX1T1	504	RUNX1T1
chr8	93027179	1	A	RUNX1T1	395	RUNX1T1
chr8	93029357	0	G	RUNX1T1	815	RUNX1T1
chr8	93029459	0	G	RUNX1T1	510	RUNX1T1
chr8	93029469	1	A	RUNX1T1	811	RUNX1T1
chr8	93029555	0	G	RUNX1T1	303	RUNX1T1
chr8	93029575	1	G	RUNX1T1	463	RUNX1T1
chr8	93029672	1	C	RUNX1T1	303	RUNX1T1
chr8	93074686	0	G	RUNX1T1	257	RUNX1T1
chr8	93074802	1	C	RUNX1T1	252	RUNX1T1
chr8	93088084	0	G	RUNX1T1	1072	RUNX1T1
chr8	93088216	0	T	RUNX1T1	203	RUNX1T1
chr8	93088218	1	T	RUNX1T1	1087	RUNX1T1
chr8	93088332	1	A	RUNX1T1	169	RUNX1T1
chr8	93107223	0	C	RUNX1T1	358	RUNX1T1
chr8	93107281	0	G	RUNX1T1	538	RUNX1T1
chr8	93107337	1	C	RUNX1T1	394	RUNX1T1
chr8	93107356	0	C	RUNX1T1	651	RUNX1T1
chr8	93107399	1	G	RUNX1T1	547	RUNX1T1
chr8	93107463	1	C	RUNX1T1	665	RUNX1T1
chr8	93107580	0	G	RUNX1T1	555	RUNX1T1
chr8	93107681	0	G	RUNX1T1	426	RUNX1T1
chr8	93107694	1	A	RUNX1T1	556	RUNX1T1
chr8	93107796	1	T	RUNX1T1	403	RUNX1T1
chr8	93115014	0	A	RUNX1T1	38	RUNX1T1
chr8	93115140	1	A	RUNX1T1	38	RUNX1T1
chr8	113236979	0	A	CSMD3.1	259	CSMD3
chr8	113237094	0	A	CSMD3.1	325	CSMD3
chr8	113237099	1	T	CSMD3.1	258	CSMD3
chr8	113237210	1	G	CSMD3.1	336	CSMD3
chr8	113240929	0	A	CSMD3.1	534	CSMD3
chr8	113241019	0	A	CSMD3.1	193	CSMD3
chr8	113241041	1	A	CSMD3.1	529	CSMD3
chr8	113241059	0	A	CSMD3.1	165	CSMD3
chr8	113241104	1	T	CSMD3.1	190	CSMD3
chr8	113241172	1	T	CSMD3.1	166	CSMD3
chr8	113243745	0	G	CSMD3.1	237	CSMD3
chr8	113243796	0	T	CSMD3.1	377	CSMD3
chr8	113243836	1	G	CSMD3.1	183	CSMD3
chr8	113243906	1	G	CSMD3.1	376	CSMD3
chr8	113246541	0	G	CSMD3.1	432	CSMD3
chr8	113246607	0	G	CSMD3.1	456	CSMD3
chr8	113246633	1	C	CSMD3.1	430	CSMD3
chr8	113246705	0	C	CSMD3.1	2	CSMD3
chr8	113246706	1	C	CSMD3.1	460	CSMD3
chr8	113246823	1	A	CSMD3.1	5	CSMD3
chr8	113249335	0	A	CSMD3.1	684	CSMD3
chr8	113249441	0	G	CSMD3.1	627	CSMD3
chr8	113249447	1	G	CSMD3.1	709	CSMD3
chr8	113249481	0	T	CSMD3.1	558	CSMD3
chr8	113249559	1	G	CSMD3.1	626	CSMD3
chr8	113249572	0	C	CSMD3.1	1	CSMD3
chr8	113249596	1	T	CSMD3.1	584	CSMD3
chr8	113249682	1	C	CSMD3.1	0	CSMD3
chr8	113253903	0	A	CSMD3.1	858	CSMD3
chr8	113253996	0	A	CSMD3.1	630	CSMD3
chr8	113254010	1	A	CSMD3.1	848	CSMD3
chr8	113254111	1	A	CSMD3.1	630	CSMD3
chr8	113256582	0	G	CSMD3.1	335	CSMD3
chr8	113256660	0	G	CSMD3.1	206	CSMD3
chr8	113256686	1	C	CSMD3.1	263	CSMD3
chr8	113256766	0	G	CSMD3.1	575	CSMD3
chr8	113256773	1	C	CSMD3.1	232	CSMD3
chr8	113256879	1	T	CSMD3.1	573	CSMD3
chr8	113259224	0	A	CSMD3.1	564	CSMD3
chr8	113259321	0	G	CSMD3.1	161	CSMD3
chr8	113259336	1	A	CSMD3.1	567	CSMD3
chr8	113259417	1	C	CSMD3.1	178	CSMD3
chr8	113266439	0	C	CSMD3.1	324	CSMD3
chr8	113266539	0	A	CSMD3.1	459	CSMD3
chr8	113266540	1	G	CSMD3.1	308	CSMD3
chr8	113266645	1	T	CSMD3.1	430	CSMD3
chr8	113267450	0	T	CSMD3.1	589	CSMD3
chr8	113267557	0	A	CSMD3.1	619	CSMD3
chr8	113267565	1	A	CSMD3.1	592	CSMD3
chr8	113267650	0	A	CSMD3.1	153	CSMD3
chr8	113267668	1	A	CSMD3.1	620	CSMD3
chr8	113267726	1	G	CSMD3.1	154	CSMD3
chr8	113275815	0	C	CSMD3.1	455	CSMD3
chr8	113275918	0	A	CSMD3.1	367	CSMD3
chr8	113275930	1	A	CSMD3.1	422	CSMD3
chr8	113275959	0	G	CSMD3.1	399	CSMD3
chr8	113276033	1	A	CSMD3.1	355	CSMD3
chr8	113276075	1	G	CSMD3.1	389	CSMD3
chr8	113277544	0	A	CSMD3.1	7	CSMD3
chr8	113277660	0	C	CSMD3.1	510	CSMD3
chr8	113277661	1	C	CSMD3.1	6	CSMD3
chr8	113277722	0	G	CSMD3.1	403	CSMD3
chr8	113277777	1	C	CSMD3.1	510	CSMD3
chr8	113277840	1	G	CSMD3.1	355	CSMD3
chr8	113293312	0	T	CSMD3.2	0	CSMD3
chr8	113293427	0	A	CSMD3.2	351	CSMD3
chr8	113293431	1	T	CSMD3.2	0	CSMD3
chr8	113293500	0	G	CSMD3.2	339	CSMD3
chr8	113293536	1	G	CSMD3.2	345	CSMD3
chr8	113293617	1	G	CSMD3.2	343	CSMD3
chr8	113299259	0	A	CSMD3.2	112	CSMD3
chr8	113299366	0	G	CSMD3.2	363	CSMD3
chr8	113299368	1	A	CSMD3.2	105	CSMD3
chr8	113299472	0	T	CSMD3.2	344	CSMD3
chr8	113299483	1	G	CSMD3.2	493	CSMD3
chr8	113299585	1	C	CSMD3.2	354	CSMD3
chr8	113301534	0	C	CSMD3.2	337	CSMD3
chr8	113301644	0	C	CSMD3.2	371	CSMD3
chr8	113301651	1	A	CSMD3.2	254	CSMD3
chr8	113301698	0	G	CSMD3.2	298	CSMD3
chr8	113301754	1	T	CSMD3.2	358	CSMD3
chr8	113301814	1	C	CSMD3.2	298	CSMD3
chr8	113303714	0	G	CSMD3.2	302	CSMD3
chr8	113303830	0	A	CSMD3.2	160	CSMD3
chr8	113303833	1	G	CSMD3.2	324	CSMD3
chr8	113303921	0	A	CSMD3.2	0	CSMD3
chr8	113303922	1	C	CSMD3.2	148	CSMD3
chr8	113304034	1	C	CSMD3.2	1	CSMD3
chr8	113304745	0	G	CSMD3.2	368	CSMD3
chr8	113304842	0	C	CSMD3.2	315	CSMD3
chr8	113304860	1	T	CSMD3.2	376	CSMD3
chr8	113304935	0	A	CSMD3.2	337	CSMD3
chr8	113304940	1	C	CSMD3.2	282	CSMD3
chr8	113305064	1	T	CSMD3.2	345	CSMD3
chr8	113308031	0	G	CSMD3.2	362	CSMD3
chr8	113308112	0	C	CSMD3.2	340	CSMD3
chr8	113308140	1	C	CSMD3.2	383	CSMD3
chr8	113308212	0	G	CSMD3.2	63	CSMD3
chr8	113308228	1	A	CSMD3.2	300	CSMD3
chr8	113308302	1	G	CSMD3.2	81	CSMD3
chr8	113313978	0	A	CSMD3.2	851	CSMD3
chr8	113314052	0	G	CSMD3.2	438	CSMD3
chr8	113314096	1	A	CSMD3.2	830	CSMD3
chr8	113314160	0	C	CSMD3.2	837	CSMD3
chr8	113314169	1	G	CSMD3.2	409	CSMD3
chr8	113314274	1	T	CSMD3.2	833	CSMD3
chr8	113316911	0	C	CSMD3.2	287	CSMD3
chr8	113317008	0	G	CSMD3.2	623	CSMD3
chr8	113317022	1	G	CSMD3.2	318	CSMD3
chr8	113317120	0	G	CSMD3.2	403	CSMD3
chr8	113317125	1	G	CSMD3.2	661	CSMD3
chr8	113317237	1	C	CSMD3.2	433	CSMD3
chr8	113318151	0	T	CSMD3.2	513	CSMD3
chr8	113318239	0	C	CSMD3.2	365	CSMD3
chr8	113318269	1	A	CSMD3.2	560	CSMD3
chr8	113318274	0	C	CSMD3.2	129	CSMD3
chr8	113318351	1	C	CSMD3.2	393	CSMD3
chr8	113318367	0	T	CSMD3.2	263	CSMD3
chr8	113318386	1	C	CSMD3.2	133	CSMD3
chr8	113318484	1	C	CSMD3.2	321	CSMD3
chr8	113323167	0	A	CSMD3.2	656	CSMD3
chr8	113323260	0	C	CSMD3.2	131	CSMD3
chr8	113323286	1	A	CSMD3.2	654	CSMD3
chr8	113323368	0	G	CSMD3.2	217	CSMD3
chr8	113323371	1	G	CSMD3.2	129	CSMD3
chr8	113323481	1	G	CSMD3.2	203	CSMD3
chr8	113326110	0	T	CSMD3.2	194	CSMD3
chr8	113326180	0	C	CSMD3.2	4	CSMD3
chr8	113326208	1	A	CSMD3.2	184	CSMD3
chr8	113326270	0	G	CSMD3.2	2	CSMD3
chr8	113326281	1	C	CSMD3.2	2	CSMD3
chr8	113326385	1	C	CSMD3.2	3	CSMD3
chr8	113326575	0	C	CSMD3.2	90	CSMD3
chr8	113326671	0	A	CSMD3.2	293	CSMD3
chr8	113326674	1	A	CSMD3.2	95	CSMD3
chr8	113326776	0	A	CSMD3.2	517	CSMD3
chr8	113326790	1	C	CSMD3.2	303	CSMD3
chr8	113326886	1	A	CSMD3.2	518	CSMD3
chr8	113330970	0	T	CSMD3.2	554	CSMD3
chr8	113331083	0	G	CSMD3.2	497	CSMD3
chr8	113331089	1	T	CSMD3.2	553	CSMD3
chr8	113331200	1	G	CSMD3.2	450	CSMD3
chr8	113332093	0	C	CSMD3.2	490	CSMD3
chr8	113332148	0	C	CSMD3.2	128	CSMD3
chr8	113332170	0	G	CSMD3.2	84	CSMD3
chr8	113332192	1	C	CSMD3.2	513	CSMD3
chr8	113332228	1	G	CSMD3.2	104	CSMD3
chr8	113332249	1	A	CSMD3.2	96	CSMD3
chr8	113347525	0	C	CSMD3.2	469	CSMD3
chr8	113347597	0	C	CSMD3.2	815	CSMD3
chr8	113347637	1	G	CSMD3.2	495	CSMD3
chr8	113347712	0	C	CSMD3.2	272	CSMD3
chr8	113347716	1	G	CSMD3.2	808	CSMD3
chr8	113347823	1	C	CSMD3.2	283	CSMD3
chr8	113348809	0	A	CSMD3.2	8	CSMD3
chr8	113348917	0	A	CSMD3.2	487	CSMD3
chr8	113348921	1	C	CSMD3.2	7	CSMD3
chr8	113349010	0	G	CSMD3.2	521	CSMD3
chr8	113349031	1	A	CSMD3.2	485	CSMD3
chr8	113349125	1	G	CSMD3.2	520	CSMD3
chr8	113349750	0	T	CSMD3.2	237	CSMD3
chr8	113349840	0	C	CSMD3.2	358	CSMD3
chr8	113349858	1	G	CSMD3.2	223	CSMD3
chr8	113349948	0	T	CSMD3.2	350	CSMD3
chr8	113349953	1	C	CSMD3.2	338	CSMD3
chr8	113350055	1	G	CSMD3.2	352	CSMD3
chr8	113353584	0	T	CSMD3.2	36	CSMD3
chr8	113353722	1	A	CSMD3.2	46	CSMD3
chr8	113353723	0	A	CSMD3.2	402	CSMD3
chr8	113353830	0	A	CSMD3.2	372	CSMD3
chr8	113353831	1	G	CSMD3.2	420	CSMD3
chr8	113353948	1	T	CSMD3.2	368	CSMD3
chr8	113358236	0	T	CSMD3.2	553	CSMD3
chr8	113358344	0	T	CSMD3.2	702	CSMD3
chr8	113358350	1	T	CSMD3.2	556	CSMD3
chr8	113358409	0	C	CSMD3.2	217	CSMD3
chr8	113358456	1	G	CSMD3.2	689	CSMD3
chr8	113358529	1	C	CSMD3.2	222	CSMD3
chr8	113363330	0	C	CSMD3.2	239	CSMD3
chr8	113363420	0	T	CSMD3.2	113	CSMD3
chr8	113363437	1	T	CSMD3.2	263	CSMD3
chr8	113363447	0	T	CSMD3.2	728	CSMD3
chr8	113363488	1	T	CSMD3.2	116	CSMD3
chr8	113363557	1	A	CSMD3.2	732	CSMD3
chr8	113364554	0	G	CSMD3.2	794	CSMD3
chr8	113364663	0	A	CSMD3.2	367	CSMD3
chr8	113364667	1	C	CSMD3.2	785	CSMD3
chr8	113364733	0	T	CSMD3.2	421	CSMD3
chr8	113364752	1	C	CSMD3.2	368	CSMD3
chr8	113364843	1	T	CSMD3.2	389	CSMD3
chr8	113392503	0	T	CSMD3.2	72	CSMD3
chr8	113392602	0	C	CSMD3.2	501	CSMD3
chr8	113392612	1	A	CSMD3.2	79	CSMD3
chr8	113392706	1	G	CSMD3.2	492	CSMD3
chr8	113395718	0	A	CSMD3.2	219	CSMD3
chr8	113395804	0	C	CSMD3.2	515	CSMD3
chr8	113395814	1	T	CSMD3.2	218	CSMD3
chr8	113395865	0	G	CSMD3.2	651	CSMD3
chr8	113395912	1	G	CSMD3.2	497	CSMD3
chr8	113395982	1	C	CSMD3.2	627	CSMD3
chr8	113402850	0	T	CSMD3.2	393	CSMD3
chr8	113402940	0	G	CSMD3.2	414	CSMD3
chr8	113402962	1	G	CSMD3.2	441	CSMD3
chr8	113403040	1	G	CSMD3.2	401	CSMD3
chr8	113418770	0	G	CSMD3.2	435	CSMD3
chr8	113418819	0	C	CSMD3.2	432	CSMD3
chr8	113418883	0	T	CSMD3.2	466	CSMD3
chr8	113418886	1	A	CSMD3.2	415	CSMD3
chr8	113418921	1	C	CSMD3.2	390	CSMD3
chr8	113418993	1	G	CSMD3.2	384	CSMD3
chr8	113420517	0	A	CSMD3.2	276	CSMD3
chr8	113420607	0	T	CSMD3.2	666	CSMD3
chr8	113420630	1	G	CSMD3.2	267	CSMD3
chr8	113420721	1	A	CSMD3.2	691	CSMD3
chr8	113421124	0	C	CSMD3.2	197	CSMD3
chr8	113421190	0	G	CSMD3.2	471	CSMD3
chr8	113421218	1	A	CSMD3.2	175	CSMD3
chr8	113421285	1	G	CSMD3.2	470	CSMD3
chr8	113484794	0	T	CSMD3.3	492	CSMD3
chr8	113484910	0	A	CSMD3.3	768	CSMD3
chr8	113484912	1	C	CSMD3.3	464	CSMD3
chr8	113485024	1	G	CSMD3.3	756	CSMD3
chr8	113504646	0	C	CSMD3.3	431	CSMD3
chr8	113504743	0	C	CSMD3.3	309	CSMD3
chr8	113504744	1	C	CSMD3.3	432	CSMD3
chr8	113504856	0	C	CSMD3.3	356	CSMD3
chr8	113504861	1	C	CSMD3.3	334	CSMD3
chr8	113504971	1	T	CSMD3.3	371	CSMD3
chr8	113515966	0	A	CSMD3.3	605	CSMD3
chr8	113516061	0	C	CSMD3.3	247	CSMD3
chr8	113516079	1	G	CSMD3.3	608	CSMD3
chr8	113516080	0	C	CSMD3.3	486	CSMD3
chr8	113516146	1	G	CSMD3.3	293	CSMD3
chr8	113516178	1	G	CSMD3.3	495	CSMD3
chr8	113516193	0	G	CSMD3.3	105	CSMD3
chr8	113516322	1	A	CSMD3.3	101	CSMD3
chr8	113518880	0	T	CSMD3.3	596	CSMD3
chr8	113518939	0	T	CSMD3.3	415	CSMD3
chr8	113518999	1	G	CSMD3.3	541	CSMD3
chr8	113519036	0	T	CSMD3.3	423	CSMD3
chr8	113519052	1	C	CSMD3.3	407	CSMD3
chr8	113519153	1	G	CSMD3.3	400	CSMD3
chr8	113529164	0	A	CSMD3.3	755	CSMD3
chr8	113529296	0	A	CSMD3.3	75	CSMD3
chr8	113529298	1	C	CSMD3.3	740	CSMD3
chr8	113529341	0	G	CSMD3.3	234	CSMD3
chr8	113529392	0	C	CSMD3.3	412	CSMD3
chr8	113529404	1	G	CSMD3.3	71	CSMD3
chr8	113529442	1	G	CSMD3.3	214	CSMD3
chr8	113529507	1	T	CSMD3.3	414	CSMD3
chr8	113562876	0	A	CSMD3.3	489	CSMD3
chr8	113562988	0	T	CSMD3.3	355	CSMD3
chr8	113562990	1	C	CSMD3.3	526	CSMD3
chr8	113563062	0	T	CSMD3.3	206	CSMD3
chr8	113563105	1	G	CSMD3.3	376	CSMD3
chr8	113563171	1	A	CSMD3.3	248	CSMD3
chr8	113564789	0	C	CSMD3.3	243	CSMD3
chr8	113564876	0	G	CSMD3.3	632	CSMD3
chr8	113564906	1	G	CSMD3.3	274	CSMD3
chr8	113564989	1	C	CSMD3.3	617	CSMD3
chr8	113568957	0	G	CSMD3.3	455	CSMD3
chr8	113569014	0	G	CSMD3.3	397	CSMD3
chr8	113569072	1	T	CSMD3.3	476	CSMD3
chr8	113569087	0	C	CSMD3.3	517	CSMD3
chr8	113569122	1	G	CSMD3.3	352	CSMD3
chr8	113569185	0	T	CSMD3.3	237	CSMD3
chr8	113569203	1	T	CSMD3.3	471	CSMD3
chr8	113569298	1	A	CSMD3.3	255	CSMD3
chr8	113585668	0	A	CSMD3.3	272	CSMD3
chr8	113585759	0	G	CSMD3.3	580	CSMD3
chr8	113585781	1	A	CSMD3.3	290	CSMD3
chr8	113585804	0	G	CSMD3.3	481	CSMD3
chr8	113585874	1	T	CSMD3.3	619	CSMD3
chr8	113585919	1	G	CSMD3.3	477	CSMD3
chr8	113599288	0	C	CSMD3.3	366	CSMD3
chr8	113599344	0	A	CSMD3.3	592	CSMD3
chr8	113599396	1	C	CSMD3.3	346	CSMD3
chr8	113599424	0	C	CSMD3.3	603	CSMD3
chr8	113599460	1	T	CSMD3.3	571	CSMD3
chr8	113599536	1	G	CSMD3.3	601	CSMD3
chr8	113649021	0	C	CSMD3.3	589	CSMD3
chr8	113649121	0	G	CSMD3.3	217	CSMD3
chr8	113649135	1	G	CSMD3.3	538	CSMD3
chr8	113649155	0	G	CSMD3.3	547	CSMD3
chr8	113649214	1	C	CSMD3.3	202	CSMD3
chr8	113649270	1	G	CSMD3.3	547	CSMD3
chr8	113650858	0	C	CSMD3.3	494	CSMD3
chr8	113650948	0	T	CSMD3.3	594	CSMD3
chr8	113650971	1	A	CSMD3.3	543	CSMD3
chr8	113651016	0	G	CSMD3.3	173	CSMD3
chr8	113651061	1	G	CSMD3.3	594	CSMD3
chr8	113651089	0	A	CSMD3.3	364	CSMD3
chr8	113651127	1	G	CSMD3.3	178	CSMD3
chr8	113651203	1	T	CSMD3.3	402	CSMD3
chr8	113657311	0	C	CSMD3.3	495	CSMD3
chr8	113657424	0	C	CSMD3.3	522	CSMD3
chr8	113657425	1	T	CSMD3.3	514	CSMD3
chr8	113657540	1	C	CSMD3.3	582	CSMD3
chr8	113662274	0	A	CSMD3.3	641	CSMD3
chr8	113662401	0	G	CSMD3.3	146	CSMD3
chr8	113662408	1	G	CSMD3.3	642	CSMD3
chr8	113662462	0	T	CSMD3.3	519	CSMD3
chr8	113662491	1	G	CSMD3.3	134	CSMD3
chr8	113662541	0	G	CSMD3.3	673	CSMD3
chr8	113662571	1	T	CSMD3.3	503	CSMD3
chr8	113662653	1	T	CSMD3.3	678	CSMD3
chr8	113668360	0	C	CSMD3.3	139	CSMD3
chr8	113668418	0	C	CSMD3.3	337	CSMD3
chr8	113668478	1	A	CSMD3.3	140	CSMD3
chr8	113668517	0	A	CSMD3.3	382	CSMD3
chr8	113668533	1	G	CSMD3.3	333	CSMD3
chr8	113668628	1	A	CSMD3.3	405	CSMD3
chr8	113678460	0	T	CSMD3.3	379	CSMD3
chr8	113678566	0	A	CSMD3.3	657	CSMD3
chr8	113678575	1	T	CSMD3.3	379	CSMD3
chr8	113678678	1	C	CSMD3.3	651	CSMD3
chr8	113694650	0	C	CSMD3.3	481	CSMD3
chr8	113694713	0	C	CSMD3.3	591	CSMD3
chr8	113694757	1	A	CSMD3.3	459	CSMD3
chr8	113694764	0	C	CSMD3.3	350	CSMD3
chr8	113694832	1	A	CSMD3.3	658	CSMD3
chr8	113694854	0	T	CSMD3.3	708	CSMD3
chr8	113694860	1	C	CSMD3.3	335	CSMD3
chr8	113694968	1	A	CSMD3.3	683	CSMD3
chr8	113697582	0	C	CSMD3.3	247	CSMD3
chr8	113697686	0	A	CSMD3.3	780	CSMD3
chr8	113697689	1	C	CSMD3.3	246	CSMD3
chr8	113697790	0	G	CSMD3.3	698	CSMD3
chr8	113697802	1	A	CSMD3.3	731	CSMD3
chr8	113697849	0	C	CSMD3.3	681	CSMD3
chr8	113697902	1	C	CSMD3.3	703	CSMD3
chr8	113697957	0	G	CSMD3.3	0	CSMD3
chr8	113697962	1	C	CSMD3.3	621	CSMD3
chr8	113698093	1	C	CSMD3.3	19	CSMD3
chr8	113702074	0	G	CSMD3.3	690	CSMD3
chr8	113702145	0	C	CSMD3.3	550	CSMD3
chr8	113702187	1	C	CSMD3.3	684	CSMD3
chr8	113702251	0	A	CSMD3.3	282	CSMD3
chr8	113702256	1	C	CSMD3.3	569	CSMD3
chr8	113702363	1	T	CSMD3.3	271	CSMD3
chr8	113812369	0	C	CSMD3.4	154	CSMD3
chr8	113812463	0	T	CSMD3.4	427	CSMD3
chr8	113812482	1	T	CSMD3.4	124	CSMD3
chr8	113812577	1	G	CSMD3.4	422	CSMD3
chr8	113841893	0	A	CSMD3.4	282	CSMD3
chr8	113841928	0	T	CSMD3.4	705	CSMD3
chr8	113842011	1	T	CSMD3.4	292	CSMD3
chr8	113842042	1	C	CSMD3.4	706	CSMD3
chr8	113871326	0	C	CSMD3.4	226	CSMD3
chr8	113871374	0	C	CSMD3.4	324	CSMD3
chr8	113871436	1	G	CSMD3.4	267	CSMD3
chr8	113871473	0	A	CSMD3.4	551	CSMD3
chr8	113871484	1	C	CSMD3.4	336	CSMD3
chr8	113871588	1	T	CSMD3.4	500	CSMD3
chr8	113933789	0	T	CSMD3.4	525	CSMD3
chr8	113933891	0	A	CSMD3.4	260	CSMD3
chr8	113933902	1	T	CSMD3.4	535	CSMD3
chr8	113933927	0	G	CSMD3.4	600	CSMD3
chr8	113933975	1	C	CSMD3.4	209	CSMD3
chr8	113934046	1	C	CSMD3.4	594	CSMD3
chr8	113959928	0	C	CSMD3.4	134	CSMD3
chr8	113960049	1	T	CSMD3.4	131	CSMD3
chr8	113960073	0	A	CSMD3.4	172	CSMD3
chr8	113960209	1	T	CSMD3.4	176	CSMD3
chr8	113966823	0	A	CSMD3.4	913	CSMD3
chr8	113966931	0	T	CSMD3.4	785	CSMD3
chr8	113966935	1	G	CSMD3.4	909	CSMD3
chr8	113967065	1	T	CSMD3.4	801	CSMD3
chr8	113987992	0	C	CSMD3.4	416	CSMD3
chr8	113988087	0	G	CSMD3.4	279	CSMD3
chr8	113988111	1	C	CSMD3.4	334	CSMD3
chr8	113988122	0	G	CSMD3.4	422	CSMD3
chr8	113988192	1	G	CSMD3.4	199	CSMD3
chr8	113988220	0	C	CSMD3.4	389	CSMD3
chr8	113988236	1	G	CSMD3.4	382	CSMD3
chr8	113988279	0	C	CSMD3.4	137	CSMD3
chr8	113988334	1	C	CSMD3.4	363	CSMD3
chr8	113988382	0	G	CSMD3.4	35	CSMD3
chr8	113988383	1	G	CSMD3.4	201	CSMD3
chr8	113988479	1	G	CSMD3.4	71	CSMD3
chr8	114031216	0	T	CSMD3.4	264	CSMD3
chr8	114031313	0	A	CSMD3.4	383	CSMD3
chr8	114031331	1	T	CSMD3.4	285	CSMD3
chr8	114031388	0	G	CSMD3.4	498	CSMD3
chr8	114031409	1	C	CSMD3.4	369	CSMD3
chr8	114031501	1	A	CSMD3.4	495	CSMD3
chr8	114110961	0	G	CSMD3.4	650	CSMD3
chr8	114111074	0	C	CSMD3.4	408	CSMD3
chr8	114111080	1	C	CSMD3.4	681	CSMD3
chr8	114111175	0	C	CSMD3.4	379	CSMD3
chr8	114111179	1	A	CSMD3.4	393	CSMD3
chr8	114111294	1	T	CSMD3.4	332	CSMD3
chr8	114185880	0	C	CSMD3.4	151	CSMD3
chr8	114185977	0	C	CSMD3.4	582	CSMD3
chr8	114185984	1	C	CSMD3.4	160	CSMD3
chr8	114186069	0	C	CSMD3.4	640	CSMD3
chr8	114186096	1	T	CSMD3.4	593	CSMD3
chr8	114186182	1	T	CSMD3.4	627	CSMD3
chr8	114290797	0	T	CSMD3.4	785	CSMD3
chr8	114290904	0	A	CSMD3.4	884	CSMD3
chr8	114290914	1	G	CSMD3.4	785	CSMD3
chr8	114291038	1	C	CSMD3.4	885	CSMD3
chr8	114326738	0	A	CSMD3.4	204	CSMD3
chr8	114326847	0	G	CSMD3.4	718	CSMD3
chr8	114326848	1	T	CSMD3.4	217	CSMD3
chr8	114326912	0	C	CSMD3.4	455	CSMD3
chr8	114326960	1	A	CSMD3.4	723	CSMD3
chr8	114327004	0	C	CSMD3.4	5	CSMD3
chr8	114327021	1	T	CSMD3.4	431	CSMD3
chr8	114327112	1	C	CSMD3.4	5	CSMD3
chr8	114388933	0	T	CSMD3.4	387	CSMD3
chr8	114389045	1	A	CSMD3.4	430	CSMD3
chr8	114448862	0	C	CSMD3.4	463	CSMD3
chr8	114448962	0	T	CSMD3.4	458	CSMD3
chr8	114448981	1	T	CSMD3.4	425	CSMD3
chr8	114449053	0	C	CSMD3.4	833	CSMD3
chr8	114449080	1	T	CSMD3.4	473	CSMD3
chr8	114449175	1	T	CSMD3.4	837	CSMD3
chr8	117859670	0	G	RAD21	201	RAD21
chr8	117859783	0	T	RAD21	413	RAD21
chr8	117859789	1	G	RAD21	189	RAD21
chr8	117859896	0	C	RAD21	116	RAD21
chr8	117859903	1	A	RAD21	390	RAD21
chr8	117859987	1	G	RAD21	126	RAD21
chr8	117861112	0	C	RAD21	287	RAD21
chr8	117861215	0	T	RAD21	598	RAD21
chr8	117861218	1	G	RAD21	260	RAD21
chr8	117861329	1	C	RAD21	626	RAD21
chr8	117862818	0	T	RAD21	1004	RAD21
chr8	117862930	0	A	RAD21	158	RAD21
chr8	117862935	1	C	RAD21	1005	RAD21
chr8	117862985	0	C	RAD21	219	RAD21
chr8	117863006	1	G	RAD21	154	RAD21
chr8	117863080	1	A	RAD21	192	RAD21
chr8	117864153	0	T	RAD21	345	RAD21
chr8	117864263	0	T	RAD21	245	RAD21
chr8	117864269	1	A	RAD21	422	RAD21
chr8	117864361	1	A	RAD21	210	RAD21
chr8	117864765	0	G	RAD21	444	RAD21
chr8	117864836	0	C	RAD21	128	RAD21
chr8	117864870	1	C	RAD21	472	RAD21
chr8	117864886	0	C	RAD21	549	RAD21
chr8	117864930	1	A	RAD21	184	RAD21
chr8	117865003	1	G	RAD21	583	RAD21
chr8	117866395	0	T	RAD21	376	RAD21
chr8	117866509	0	G	RAD21	278	RAD21
chr8	117866511	1	C	RAD21	408	RAD21
chr8	117866562	0	C	RAD21	490	RAD21
chr8	117866624	1	G	RAD21	314	RAD21
chr8	117866657	0	T	RAD21	816	RAD21
chr8	117866666	1	C	RAD21	569	RAD21
chr8	117866768	1	A	RAD21	819	RAD21
chr8	117868370	0	G	RAD21	623	RAD21
chr8	117868471	0	T	RAD21	287	RAD21
chr8	117868488	1	T	RAD21	619	RAD21
chr8	117868588	1	C	RAD21	276	RAD21
chr8	117868852	0	C	RAD21	33	RAD21
chr8	117868901	0	C	RAD21	405	RAD21
chr8	117868969	1	C	RAD21	56	RAD21
chr8	117868987	0	C	RAD21	7	RAD21
chr8	117869006	1	G	RAD21	382	RAD21
chr8	117869064	1	A	RAD21	0	RAD21
chr8	117869485	0	A	RAD21	169	RAD21
chr8	117869594	0	G	RAD21	436	RAD21
chr8	117869598	1	G	RAD21	180	RAD21
chr8	117869687	0	C	RAD21	805	RAD21
chr8	117869702	1	T	RAD21	463	RAD21
chr8	117869801	1	G	RAD21	804	RAD21
chr8	117870546	0	A	RAD21	222	RAD21
chr8	117870624	0	C	RAD21	46	RAD21
chr8	117870663	1	G	RAD21	227	RAD21
chr8	117870679	0	C	RAD21	590	RAD21
chr8	117870706	1	G	RAD21	38	RAD21
chr8	117870797	1	T	RAD21	595	RAD21
chr8	117874055	0	A	RAD21	842	RAD21
chr8	117874164	0	G	RAD21	687	RAD21
chr8	117874172	1	A	RAD21	840	RAD21
chr8	117874281	1	G	RAD21	680	RAD21
chr8	117875295	0	C	RAD21	683	RAD21
chr8	117875402	0	C	RAD21	736	RAD21
chr8	117875404	1	T	RAD21	676	RAD21
chr8	117875499	0	C	RAD21	276	RAD21
chr8	117875517	1	T	RAD21	737	RAD21
chr8	117875614	1	C	RAD21	244	RAD21
chr8	117878745	0	A	RAD21	783	RAD21
chr8	117878849	0	G	RAD21	362	RAD21
chr8	117878865	1	C	RAD21	781	RAD21
chr8	117878967	1	A	RAD21	349	RAD21
chr9	5021949	0	G	JAK2	298	JAK2
chr9	5022055	0	G	JAK2	585	JAK2
chr9	5022064	1	C	JAK2	340	JAK2
chr9	5022154	0	C	JAK2	433	JAK2
chr9	5022167	1	G	JAK2	686	JAK2
chr9	5022267	1	G	JAK2	388	JAK2
chr9	5029729	0	T	JAK2	464	JAK2
chr9	5029813	0	C	JAK2	239	JAK2
chr9	5029842	1	T	JAK2	523	JAK2
chr9	5029895	0	C	JAK2	605	JAK2
chr9	5029926	1	A	JAK2	228	JAK2
chr9	5030006	1	G	JAK2	576	JAK2
chr9	5044379	0	C	JAK2	17	JAK2
chr9	5044492	0	A	JAK2	555	JAK2
chr9	5044493	1	C	JAK2	18	JAK2
chr9	5044611	1	G	JAK2	561	JAK2
chr9	5050657	0	A	JAK2	679	JAK2
chr9	5050732	0	A	JAK2	527	JAK2
chr9	5050767	1	T	JAK2	644	JAK2
chr9	5050830	0	A	JAK2	455	JAK2
chr9	5050845	1	G	JAK2	494	JAK2
chr9	5050944	1	C	JAK2	460	JAK2
chr9	5054475	0	A	JAK2	578	JAK2
chr9	5054580	0	C	JAK2	406	JAK2
chr9	5054591	1	C	JAK2	520	JAK2
chr9	5054669	0	A	JAK2	351	JAK2
chr9	5054685	1	C	JAK2	374	JAK2
chr9	5054772	0	C	JAK2	569	JAK2
chr9	5054776	1	A	JAK2	376	JAK2
chr9	5054876	0	A	JAK2	202	JAK2
chr9	5054877	1	C	JAK2	566	JAK2
chr9	5054981	1	T	JAK2	212	JAK2
chr9	5055642	0	T	JAK2	546	JAK2
chr9	5055695	0	T	JAK2	371	JAK2
chr9	5055755	1	T	JAK2	530	JAK2
chr9	5055764	0	C	JAK2	424	JAK2
chr9	5055797	1	G	JAK2	366	JAK2
chr9	5055876	1	T	JAK2	410	JAK2
chr9	5064862	0	C	JAK2	301	JAK2
chr9	5064919	0	T	JAK2	502	JAK2
chr9	5064975	1	C	JAK2	271	JAK2
chr9	5064984	0	A	JAK2	709	JAK2
chr9	5065033	1	C	JAK2	535	JAK2
chr9	5065093	1	A	JAK2	692	JAK2
chr9	5066622	0	G	JAK2	493	JAK2
chr9	5066681	0	G	JAK2	296	JAK2
chr9	5066733	0	G	JAK2	886	JAK2
chr9	5066739	1	C	JAK2	508	JAK2
chr9	5066782	1	C	JAK2	340	JAK2
chr9	5066842	1	C	JAK2	881	JAK2
chr9	5068986	0	C	JAK2	338	JAK2
chr9	5069046	0	C	JAK2	247	JAK2
chr9	5069085	1	C	JAK2	355	JAK2
chr9	5069149	0	C	JAK2	488	JAK2
chr9	5069151	1	G	JAK2	247	JAK2
chr9	5069253	1	G	JAK2	538	JAK2
chr9	5069886	0	T	JAK2	785	JAK2
chr9	5070000	0	C	JAK2	391	JAK2
chr9	5070004	1	T	JAK2	762	JAK2
chr9	5070117	1	T	JAK2	374	JAK2
chr9	5072450	0	C	JAK2	337	JAK2
chr9	5072552	0	G	JAK2	874	JAK2
chr9	5072553	1	G	JAK2	361	JAK2
chr9	5072669	1	A	JAK2	873	JAK2
chr9	5073615	0	C	JAK2	574	JAK2
chr9	5073714	0	C	JAK2	91	JAK2
chr9	5073731	1	C	JAK2	640	JAK2
chr9	5073746	0	T	JAK2	631	JAK2
chr9	5073803	1	C	JAK2	98	JAK2
chr9	5073863	1	T	JAK2	622	JAK2
chr9	5077372	0	G	JAK2	4	JAK2
chr9	5077465	0	A	JAK2	5	JAK2
chr9	5077479	1	T	JAK2	2	JAK2
chr9	5077486	0	C	JAK2	34	JAK2
chr9	5077548	1	G	JAK2	1	JAK2
chr9	5077560	0	G	JAK2	137	JAK2
chr9	5077567	1	C	JAK2	26	JAK2
chr9	5077678	1	G	JAK2	146	JAK2
chr9	5078259	0	G	JAK2	150	JAK2
chr9	5078309	0	G	JAK2	292	JAK2
chr9	5078353	1	G	JAK2	147	JAK2
chr9	5078388	0	C	JAK2	576	JAK2
chr9	5078406	1	G	JAK2	315	JAK2
chr9	5078502	1	A	JAK2	576	JAK2
chr9	5080207	0	C	JAK2	434	JAK2
chr9	5080311	0	T	JAK2	615	JAK2
chr9	5080320	1	C	JAK2	397	JAK2
chr9	5080420	1	G	JAK2	609	JAK2
chr9	5080509	0	C	JAK2	360	JAK2
chr9	5080591	0	C	JAK2	506	JAK2
chr9	5080625	1	A	JAK2	329	JAK2
chr9	5080705	1	T	JAK2	562	JAK2
chr9	5081703	0	A	JAK2	500	JAK2
chr9	5081804	0	C	JAK2	462	JAK2
chr9	5081813	1	T	JAK2	486	JAK2
chr9	5081920	1	G	JAK2	493	JAK2
chr9	5089653	0	C	JAK2	284	JAK2
chr9	5089728	0	G	JAK2	434	JAK2
chr9	5089769	1	A	JAK2	292	JAK2
chr9	5089788	0	G	JAK2	488	JAK2
chr9	5089846	1	G	JAK2	412	JAK2
chr9	5089903	1	G	JAK2	493	JAK2
chr9	5090440	0	T	JAK2	204	JAK2
chr9	5090535	0	A	JAK2	185	JAK2
chr9	5090552	1	C	JAK2	197	JAK2
chr9	5090628	1	A	JAK2	162	JAK2
chr9	5090684	0	A	JAK2	755	JAK2
chr9	5090795	0	T	JAK2	551	JAK2
chr9	5090799	1	T	JAK2	688	JAK2
chr9	5090843	0	A	JAK2	257	JAK2
chr9	5090902	1	C	JAK2	548	JAK2
chr9	5090949	1	C	JAK2	304	JAK2
chr9	5122972	0	C	JAK2	841	JAK2
chr9	5123080	0	G	JAK2	575	JAK2
chr9	5123081	1	A	JAK2	828	JAK2
chr9	5123195	1	A	JAK2	573	JAK2
chr9	5126289	0	A	JAK2	524	JAK2
chr9	5126389	0	G	JAK2	1080	JAK2
chr9	5126401	1	G	JAK2	515	JAK2
chr9	5126501	1	C	JAK2	1104	JAK2
chr9	5126655	0	T	JAK2	707	JAK2
chr9	5126720	0	G	JAK2	497	JAK2
chr9	5126774	1	G	JAK2	662	JAK2
chr9	5126831	1	G	JAK2	492	JAK2
chr9	21802705	0	G	MTAP	3	MTAP
chr9	21802778	1	A	MTAP	3	MTAP
chr9	21802934	0	G	MTAP	0	MTAP
chr9	21803038	1	A	MTAP	0	MTAP
chr9	21815348	0	T	MTAP	438	MTAP
chr9	21815445	0	G	MTAP	84	MTAP
chr9	21815459	1	G	MTAP	423	MTAP
chr9	21815463	0	A	MTAP	634	MTAP
chr9	21815517	1	A	MTAP	82	MTAP
chr9	21815565	1	T	MTAP	632	MTAP
chr9	21816627	0	A	MTAP	53	MTAP
chr9	21816727	0	A	MTAP	474	MTAP
chr9	21816746	1	A	MTAP	54	MTAP
chr9	21816840	1	A	MTAP	475	MTAP
chr9	21817942	0	C	MTAP	361	MTAP
chr9	21818004	0	G	MTAP	490	MTAP
chr9	21818060	1	C	MTAP	345	MTAP
chr9	21818122	0	A	MTAP	536	MTAP
chr9	21818123	1	T	MTAP	493	MTAP
chr9	21818241	1	G	MTAP	479	MTAP
chr9	21837840	0	C	MTAP	452	MTAP
chr9	21837923	0	C	MTAP	520	MTAP
chr9	21837942	1	G	MTAP	401	MTAP
chr9	21838038	1	G	MTAP	511	MTAP
chr9	21854603	0	T	MTAP	280	MTAP
chr9	21854713	0	C	MTAP	276	MTAP
chr9	21854722	1	A	MTAP	280	MTAP
chr9	21854792	0	G	MTAP	398	MTAP
chr9	21854833	1	G	MTAP	200	MTAP
chr9	21854892	1	C	MTAP	375	MTAP
chr9	21856053	0	C	MTAP	254	MTAP
chr9	21856136	0	C	MTAP	123	MTAP
chr9	21856161	1	A	MTAP	280	MTAP
chr9	21856223	1	G	MTAP	146	MTAP
chr9	21859269	0	T	MTAP	368	MTAP
chr9	21859380	0	C	MTAP	488	MTAP
chr9	21859383	1	A	MTAP	343	MTAP
chr9	21859495	1	C	MTAP	495	MTAP
chr9	21861952	0	A	MTAP	197	MTAP
chr9	21862053	1	T	MTAP	222	MTAP
chr9	21930964	0	A	MTAP	226	MTAP
chr9	21931034	0	G	MTAP	597	MTAP
chr9	21931083	1	T	MTAP	237	MTAP
chr9	21931138	1	C	MTAP	593	MTAP
chr9	21939153	0	C	MTAP	355	MTAP
chr9	21939288	1	A	MTAP	381	MTAP
chr9	21940885	0	C	MTAP	382	MTAP
chr9	21940996	0	C	MTAP	484	MTAP
chr9	21941000	1	G	MTAP	388	MTAP
chr9	21941113	1	T	MTAP	498	MTAP
chr10	50666825	0	G	ERCC6/PGBD3	615	ERCC6
chr10	50666933	0	C	ERCC6/PGBD3	672	ERCC6
chr10	50666938	1	G	ERCC6/PGBD3	544	ERCC6
chr10	50667050	0	C	ERCC6/PGBD3	456	ERCC6
chr10	50667052	1	T	ERCC6/PGBD3	700	ERCC6
chr10	50667147	0	A	ERCC6/PGBD3	307	ERCC6
chr10	50667169	1	T	ERCC6/PGBD3	352	ERCC6
chr10	50667239	0	C	ERCC6/PGBD3	263	ERCC6
chr10	50667266	1	T	ERCC6/PGBD3	312	ERCC6
chr10	50667356	1	A	ERCC6/PGBD3	356	ERCC6
chr10	50668396	0	A	ERCC6/PGBD3	565	ERCC6
chr10	50668450	0	G	ERCC6/PGBD3	303	ERCC6
chr10	50668512	1	G	ERCC6/PGBD3	559	ERCC6
chr10	50668567	1	C	ERCC6/PGBD3	290	ERCC6
chr10	50669353	0	A	ERCC6/PGBD3	500	ERCC6
chr10	50669376	0	A	ERCC6/PGBD3	214	ERCC6
chr10	50669447	1	G	ERCC6/PGBD3	490	ERCC6
chr10	50669458	0	A	ERCC6/PGBD3	583	ERCC6
chr10	50669495	1	C	ERCC6/PGBD3	210	ERCC6
chr10	50669545	0	T	ERCC6/PGBD3	266	ERCC6
chr10	50669584	1	A	ERCC6/PGBD3	580	ERCC6
chr10	50669645	1	G	ERCC6/PGBD3	363	ERCC6
chr10	50678205	0	G	ERCC6/PGBD3	188	ERCC6
chr10	50678273	0	G	ERCC6/PGBD3	413	ERCC6
chr10	50678297	1	C	ERCC6/PGBD3	151	ERCC6
chr10	50678314	0	T	ERCC6/PGBD3	372	ERCC6
chr10	50678371	1	C	ERCC6/PGBD3	320	ERCC6
chr10	50678389	0	G	ERCC6/PGBD3	674	ERCC6
chr10	50678430	1	T	ERCC6/PGBD3	311	ERCC6
chr10	50678444	0	G	ERCC6/PGBD3	125	ERCC6
chr10	50678507	1	C	ERCC6/PGBD3	643	ERCC6
chr10	50678545	0	G	ERCC6/PGBD3	138	ERCC6
chr10	50678561	1	C	ERCC6/PGBD3	128	ERCC6
chr10	50678654	0	C	ERCC6/PGBD3	169	ERCC6
chr10	50678659	1	C	ERCC6/PGBD3	222	ERCC6
chr10	50678758	0	A	ERCC6/PGBD3	374	ERCC6
chr10	50678768	1	C	ERCC6/PGBD3	168	ERCC6
chr10	50678806	0	G	ERCC6/PGBD3	200	ERCC6
chr10	50678873	1	C	ERCC6/PGBD3	363	ERCC6
chr10	50678917	0	T	ERCC6/PGBD3	134	ERCC6
chr10	50678921	1	C	ERCC6/PGBD3	169	ERCC6
chr10	50678993	0	C	ERCC6/PGBD3	131	ERCC6
chr10	50679038	1	G	ERCC6/PGBD3	96	ERCC6
chr10	50679049	0	C	ERCC6/PGBD3	107	ERCC6
chr10	50679083	1	T	ERCC6/PGBD3	149	ERCC6
chr10	50679099	0	A	ERCC6/PGBD3	210	ERCC6
chr10	50679123	1	G	ERCC6/PGBD3	121	ERCC6
chr10	50679146	0	A	ERCC6/PGBD3	275	ERCC6
chr10	50679183	1	T	ERCC6/PGBD3	260	ERCC6
chr10	50679262	1	G	ERCC6/PGBD3	300	ERCC6
chr10	50680383	0	G	ERCC6/PGBD3	454	ERCC6
chr10	50680479	0	T	ERCC6/PGBD3	530	ERCC6
chr10	50680481	1	C	ERCC6/PGBD3	437	ERCC6
chr10	50680598	1	C	ERCC6/PGBD3	499	ERCC6
chr10	50680881	0	G	ERCC6/PGBD3	426	ERCC6
chr10	50680982	0	T	ERCC6/PGBD3	208	ERCC6
chr10	50680987	1	C	ERCC6/PGBD3	416	ERCC6
chr10	50681086	0	A	ERCC6/PGBD3	424	ERCC6
chr10	50681089	1	C	ERCC6/PGBD3	209	ERCC6
chr10	50681203	1	G	ERCC6/PGBD3	452	ERCC6
chr10	50681501	0	C	ERCC6/PGBD3	392	ERCC6
chr10	50681566	0	G	ERCC6/PGBD3	468	ERCC6
chr10	50681621	1	G	ERCC6/PGBD3	327	ERCC6
chr10	50681681	1	C	ERCC6/PGBD3	468	ERCC6
chr10	50682035	0	G	ERCC6/PGBD3	203	ERCC6
chr10	50682101	0	C	ERCC6/PGBD3	113	ERCC6
chr10	50682127	1	C	ERCC6/PGBD3	206	ERCC6
chr10	50682215	0	A	ERCC6/PGBD3	622	ERCC6
chr10	50682216	1	G	ERCC6/PGBD3	113	ERCC6
chr10	50682334	1	A	ERCC6/PGBD3	634	ERCC6
chr10	50684220	0	G	ERCC6/PGBD3	209	ERCC6
chr10	50684316	0	T	ERCC6/PGBD3	851	ERCC6
chr10	50684320	1	C	ERCC6/PGBD3	240	ERCC6
chr10	50684434	1	C	ERCC6/PGBD3	859	ERCC6
chr10	50686374	0	C	ERCC6/PGBD3	707	ERCC6
chr10	50686452	0	C	ERCC6/PGBD3	578	ERCC6
chr10	50686480	1	C	ERCC6/PGBD3	711	ERCC6
chr10	50686565	1	G	ERCC6/PGBD3	601	ERCC6
chr10	50690672	0	T	ERCC6/PGBD3	377	ERCC6
chr10	50690741	0	G	ERCC6/PGBD3	408	ERCC6
chr10	50690786	1	G	ERCC6/PGBD3	370	ERCC6
chr10	50690800	0	G	ERCC6/PGBD3	528	ERCC6
chr10	50690851	1	T	ERCC6/PGBD3	412	ERCC6
chr10	50690900	0	G	ERCC6/PGBD3	869	ERCC6
chr10	50690910	1	C	ERCC6/PGBD3	513	ERCC6
chr10	50691019	1	G	ERCC6/PGBD3	859	ERCC6
chr10	50691306	0	T	ERCC6/PGBD3	650	ERCC6
chr10	50691407	0	G	ERCC6/PGBD3	643	ERCC6
chr10	50691424	1	G	ERCC6/PGBD3	653	ERCC6
chr10	50691499	0	G	ERCC6/PGBD3	577	ERCC6
chr10	50691527	1	T	ERCC6/PGBD3	685	ERCC6
chr10	50691614	1	T	ERCC6/PGBD3	587	ERCC6
chr10	50701133	0	A	ERCC6/PGBD3	411	ERCC6
chr10	50701208	0	G	ERCC6/PGBD3	363	ERCC6
chr10	50701252	1	T	ERCC6/PGBD3	377	ERCC6
chr10	50701325	1	C	ERCC6/PGBD3	382	ERCC6
chr10	50708529	0	C	ERCC6/PGBD3	370	ERCC6
chr10	50708636	0	A	ERCC6/PGBD3	698	ERCC6
chr10	50708638	1	G	ERCC6/PGBD3	393	ERCC6
chr10	50708748	0	A	ERCC6/PGBD3	781	ERCC6
chr10	50708753	1	A	ERCC6/PGBD3	683	ERCC6
chr10	50708866	1	G	ERCC6/PGBD3	787	ERCC6
chr10	50713909	0	G	ERCC6/PGBD3	731	ERCC6
chr10	50714026	0	T	ERCC6/PGBD3	648	ERCC6
chr10	50714027	1	C	ERCC6/PGBD3	745	ERCC6
chr10	50714146	1	C	ERCC6/PGBD3	690	ERCC6
chr10	50723337	0	G	ERCC6/PGBD3	496	ERCC6
chr10	50723411	0	C	ERCC6/PGBD3	387	ERCC6
chr10	50723452	1	T	ERCC6/PGBD3	443	ERCC6
chr10	50723473	0	C	ERCC6/PGBD3	235	ERCC6
chr10	50723528	1	C	ERCC6/PGBD3	370	ERCC6
chr10	50723581	0	T	ERCC6/PGBD3	406	ERCC6
chr10	50723591	1	G	ERCC6/PGBD3	182	ERCC6
chr10	50723696	0	A	ERCC6/PGBD3	271	ERCC6
chr10	50723701	1	A	ERCC6/PGBD3	333	ERCC6
chr10	50723798	0	C	ERCC6/PGBD3	92	ERCC6
chr10	50723809	1	T	ERCC6/PGBD3	312	ERCC6
chr10	50723868	0	C	ERCC6/PGBD3	251	ERCC6
chr10	50723909	1	C	ERCC6/PGBD3	88	ERCC6
chr10	50723929	0	C	ERCC6/PGBD3	278	ERCC6
chr10	50723957	1	G	ERCC6/PGBD3	287	ERCC6
chr10	50724034	0	C	ERCC6/PGBD3	205	ERCC6
chr10	50724038	1	C	ERCC6/PGBD3	333	ERCC6
chr10	50724128	0	C	ERCC6/PGBD3	152	ERCC6
chr10	50724146	1	G	ERCC6/PGBD3	187	ERCC6
chr10	50724240	0	A	ERCC6/PGBD3	184	ERCC6
chr10	50724241	1	A	ERCC6/PGBD3	121	ERCC6
chr10	50724291	0	G	ERCC6/PGBD3	222	ERCC6
chr10	50724357	1	G	ERCC6/PGBD3	153	ERCC6
chr10	50724408	0	G	ERCC6/PGBD3	278	ERCC6
chr10	50724409	1	C	ERCC6/PGBD3	180	ERCC6
chr10	50724481	0	G	ERCC6/PGBD3	96	ERCC6
chr10	50724522	1	A	ERCC6/PGBD3	284	ERCC6
chr10	50724566	0	G	ERCC6/PGBD3	204	ERCC6
chr10	50724568	1	C	ERCC6/PGBD3	104	ERCC6
chr10	50724644	0	G	ERCC6/PGBD3	224	ERCC6
chr10	50724685	1	A	ERCC6/PGBD3	163	ERCC6
chr10	50724750	0	G	ERCC6/PGBD3	209	ERCC6
chr10	50724751	1	G	ERCC6/PGBD3	250	ERCC6
chr10	50724791	0	C	ERCC6/PGBD3	320	ERCC6
chr10	50724867	1	T	ERCC6/PGBD3	188	ERCC6
chr10	50724889	0	G	ERCC6/PGBD3	193	ERCC6
chr10	50724908	1	C	ERCC6/PGBD3	296	ERCC6
chr10	50724994	0	G	ERCC6/PGBD3	317	ERCC6
chr10	50725001	1	G	ERCC6/PGBD3	274	ERCC6
chr10	50725031	0	C	ERCC6/PGBD3	174	ERCC6
chr10	50725107	1	G	ERCC6/PGBD3	358	ERCC6
chr10	50725131	0	T	ERCC6/PGBD3	258	ERCC6
chr10	50725144	1	C	ERCC6/PGBD3	213	ERCC6
chr10	50725245	1	G	ERCC6/PGBD3	293	ERCC6
chr10	50732042	0	A	ERCC6/PGBD3	373	ERCC6
chr10	50732107	0	C	ERCC6/PGBD3	313	ERCC6
chr10	50732161	1	C	ERCC6/PGBD3	313	ERCC6
chr10	50732219	0	C	ERCC6/PGBD3	179	ERCC6
chr10	50732224	1	G	ERCC6/PGBD3	315	ERCC6
chr10	50732292	0	A	ERCC6/PGBD3	226	ERCC6
chr10	50732315	1	C	ERCC6/PGBD3	73	ERCC6
chr10	50732374	0	C	ERCC6/PGBD3	142	ERCC6
chr10	50732400	1	A	ERCC6/PGBD3	180	ERCC6
chr10	50732467	0	T	ERCC6/PGBD3	369	ERCC6
chr10	50732468	1	C	ERCC6/PGBD3	170	ERCC6
chr10	50732536	0	G	ERCC6/PGBD3	429	ERCC6
chr10	50732579	1	T	ERCC6/PGBD3	337	ERCC6
chr10	50732614	0	G	ERCC6/PGBD3	203	ERCC6
chr10	50732655	1	T	ERCC6/PGBD3	530	ERCC6
chr10	50732675	0	T	ERCC6/PGBD3	55	ERCC6
chr10	50732729	1	A	ERCC6/PGBD3	258	ERCC6
chr10	50732767	0	C	ERCC6/PGBD3	347	ERCC6
chr10	50732796	1	A	ERCC6/PGBD3	82	ERCC6
chr10	50732884	1	A	ERCC6/PGBD3	406	ERCC6
chr10	50736410	0	A	ERCC6/PGBD3	721	ERCC6
chr10	50736495	0	T	ERCC6/PGBD3	302	ERCC6
chr10	50736529	1	G	ERCC6/PGBD3	701	ERCC6
chr10	50736601	1	C	ERCC6/PGBD3	311	ERCC6
chr10	50738723	0	T	ERCC6/PGBD3	54	ERCC6
chr10	50738801	0	T	ERCC6/PGBD3	340	ERCC6
chr10	50738834	1	G	ERCC6/PGBD3	53	ERCC6
chr10	50738889	0	G	ERCC6/PGBD3	139	ERCC6
chr10	50738906	1	G	ERCC6/PGBD3	380	ERCC6
chr10	50739003	1	G	ERCC6/PGBD3	139	ERCC6
chr10	50740548	0	T	ERCC6/PGBD3	253	ERCC6
chr10	50740620	0	T	ERCC6/PGBD3	225	ERCC6
chr10	50740666	1	A	ERCC6/PGBD3	161	ERCC6
chr10	50740669	0	G	ERCC6/PGBD3	189	ERCC6
chr10	50740712	1	T	ERCC6/PGBD3	85	ERCC6
chr10	50740742	0	A	ERCC6/PGBD3	268	ERCC6
chr10	50740777	1	A	ERCC6/PGBD3	158	ERCC6
chr10	50740788	0	T	ERCC6/PGBD3	289	ERCC6
chr10	50740864	1	A	ERCC6/PGBD3	283	ERCC6
chr10	50740873	0	G	ERCC6/PGBD3	276	ERCC6
chr10	50740902	1	C	ERCC6/PGBD3	375	ERCC6
chr10	50740988	0	T	ERCC6/PGBD3	369	ERCC6
chr10	50740993	1	G	ERCC6/PGBD3	421	ERCC6
chr10	50741102	1	G	ERCC6/PGBD3	377	ERCC6
chr10	69881165	0	A	MYPN	275	MYPN
chr10	69881275	0	G	MYPN	258	MYPN
chr10	69881282	1	C	MYPN	232	MYPN
chr10	69881389	0	C	MYPN	299	MYPN
chr10	69881390	1	C	MYPN	183	MYPN
chr10	69881500	0	C	MYPN	110	MYPN
chr10	69881504	1	T	MYPN	283	MYPN
chr10	69881588	0	C	MYPN	373	MYPN
chr10	69881618	1	T	MYPN	60	MYPN
chr10	69881701	0	G	MYPN	310	MYPN
chr10	69881708	1	A	MYPN	410	MYPN
chr10	69881817	0	A	MYPN	425	MYPN
chr10	69881822	1	T	MYPN	333	MYPN
chr10	69881863	0	A	MYPN	138	MYPN
chr10	69881936	1	T	MYPN	482	MYPN
chr10	69881972	0	G	MYPN	211	MYPN
chr10	69881979	1	G	MYPN	223	MYPN
chr10	69882069	0	G	MYPN	126	MYPN
chr10	69882078	1	A	MYPN	234	MYPN
chr10	69882167	1	C	MYPN	181	MYPN
chr10	69896387	0	A	MYPN	284	MYPN
chr10	69896491	0	A	MYPN	1	MYPN
chr10	69896492	1	A	MYPN	301	MYPN
chr10	69896602	1	T	MYPN	1	MYPN
chr10	69902665	0	C	MYPN	542	MYPN
chr10	69902751	0	G	MYPN	318	MYPN
chr10	69902770	0	C	MYPN	451	MYPN
chr10	69902782	1	G	MYPN	543	MYPN
chr10	69902842	1	G	MYPN	411	MYPN
chr10	69902859	0	G	MYPN	1059	MYPN
chr10	69902883	1	A	MYPN	425	MYPN
chr10	69902977	1	A	MYPN	1061	MYPN
chr10	69905187	0	A	MYPN	339	MYPN
chr10	69905268	0	A	MYPN	497	MYPN
chr10	69905301	1	T	MYPN	353	MYPN
chr10	69905365	1	A	MYPN	495	MYPN
chr10	69908030	0	G	MYPN	608	MYPN
chr10	69908128	0	G	MYPN	154	MYPN
chr10	69908145	1	C	MYPN	634	MYPN
chr10	69908173	0	A	MYPN	67	MYPN
chr10	69908222	1	C	MYPN	112	MYPN
chr10	69908289	1	C	MYPN	67	MYPN
chr10	69909747	0	A	MYPN	598	MYPN
chr10	69909844	0	C	MYPN	710	MYPN
chr10	69909851	1	G	MYPN	563	MYPN
chr10	69909961	1	G	MYPN	698	MYPN
chr10	69918194	0	C	MYPN	714	MYPN
chr10	69918265	0	C	MYPN	9	MYPN
chr10	69918309	1	C	MYPN	675	MYPN
chr10	69918360	1	C	MYPN	8	MYPN
chr10	69921391	0	G	MYPN	376	MYPN
chr10	69921464	0	C	MYPN	236	MYPN
chr10	69921503	1	G	MYPN	350	MYPN
chr10	69921569	1	A	MYPN	234	MYPN
chr10	69925436	0	C	MYPN	286	MYPN
chr10	69925504	0	C	MYPN	277	MYPN
chr10	69925547	1	G	MYPN	376	MYPN
chr10	69925612	1	G	MYPN	280	MYPN
chr10	69925964	0	C	MYPN	284	MYPN
chr10	69926073	0	C	MYPN	322	MYPN
chr10	69926080	1	C	MYPN	273	MYPN
chr10	69926164	0	C	MYPN	224	MYPN
chr10	69926193	1	T	MYPN	252	MYPN
chr10	69926253	0	C	MYPN	189	MYPN
chr10	69926274	1	A	MYPN	170	MYPN
chr10	69926284	0	T	MYPN	362	MYPN
chr10	69926338	1	G	MYPN	192	MYPN
chr10	69926381	0	C	MYPN	369	MYPN
chr10	69926405	1	T	MYPN	407	MYPN
chr10	69926496	1	T	MYPN	450	MYPN
chr10	69933785	0	C	MYPN	435	MYPN
chr10	69933874	0	C	MYPN	343	MYPN
chr10	69933903	1	C	MYPN	346	MYPN
chr10	69933982	0	G	MYPN	356	MYPN
chr10	69933987	1	C	MYPN	381	MYPN
chr10	69934088	0	T	MYPN	426	MYPN
chr10	69934093	1	C	MYPN	249	MYPN
chr10	69934184	0	T	MYPN	315	MYPN
chr10	69934187	1	A	MYPN	424	MYPN
chr10	69934294	0	T	MYPN	282	MYPN
chr10	69934306	1	T	MYPN	365	MYPN
chr10	69934409	0	T	MYPN	42	MYPN
chr10	69934416	1	A	MYPN	303	MYPN
chr10	69934522	1	C	MYPN	91	MYPN
chr10	69935017	0	C	MYPN	149	MYPN
chr10	69935077	0	C	MYPN	418	MYPN
chr10	69935120	1	C	MYPN	195	MYPN
chr10	69935162	0	G	MYPN	289	MYPN
chr10	69935190	1	C	MYPN	389	MYPN
chr10	69935280	1	G	MYPN	316	MYPN
chr10	69948620	0	C	MYPN	179	MYPN
chr10	69948723	0	G	MYPN	655	MYPN
chr10	69948734	1	G	MYPN	169	MYPN
chr10	69948819	0	T	MYPN	327	MYPN
chr10	69948830	1	G	MYPN	624	MYPN
chr10	69948936	1	G	MYPN	349	MYPN
chr10	69954079	0	A	MYPN	731	MYPN
chr10	69954191	0	T	MYPN	1070	MYPN
chr10	69954194	1	G	MYPN	731	MYPN
chr10	69954309	1	A	MYPN	1074	MYPN
chr10	69955121	0	C	MYPN	746	MYPN
chr10	69955235	0	T	MYPN	932	MYPN
chr10	69955238	1	T	MYPN	719	MYPN
chr10	69955349	1	G	MYPN	940	MYPN
chr10	69957041	0	A	MYPN	772	MYPN
chr10	69957129	0	A	MYPN	658	MYPN
chr10	69957160	1	T	MYPN	761	MYPN
chr10	69957244	0	C	MYPN	27	MYPN
chr10	69957250	1	C	MYPN	636	MYPN
chr10	69957378	1	C	MYPN	28	MYPN
chr10	69959085	0	G	MYPN	528	MYPN
chr10	69959187	0	T	MYPN	689	MYPN
chr10	69959197	1	A	MYPN	513	MYPN
chr10	69959287	0	A	MYPN	606	MYPN
chr10	69959303	1	A	MYPN	735	MYPN
chr10	69959405	1	C	MYPN	608	MYPN
chr10	69961585	0	G	MYPN	772	MYPN
chr10	69961627	0	C	MYPN	658	MYPN
chr10	69961700	1	T	MYPN	756	MYPN
chr10	69961710	0	G	MYPN	293	MYPN
chr10	69961737	1	C	MYPN	670	MYPN
chr10	69961825	1	G	MYPN	331	MYPN
chr10	69966486	0	C	MYPN	724	MYPN
chr10	69966567	0	C	MYPN	701	MYPN
chr10	69966602	1	G	MYPN	725	MYPN
chr10	69966686	1	A	MYPN	703	MYPN
chr10	69970008	0	T	MYPN	662	MYPN
chr10	69970112	0	C	MYPN	735	MYPN
chr10	69970121	1	G	MYPN	687	MYPN
chr10	69970217	0	G	MYPN	907	MYPN
chr10	69970230	1	C	MYPN	751	MYPN
chr10	69970329	1	G	MYPN	918	MYPN
chr10	73577133	0	C	PSAP	580	PSAP
chr10	73577210	0	A	PSAP	276	PSAP
chr10	73577253	1	T	PSAP	559	PSAP
chr10	73577331	1	T	PSAP	267	PSAP
chr10	73578312	0	A	PSAP	382	PSAP
chr10	73578430	0	A	PSAP	287	PSAP
chr10	73578433	1	T	PSAP	363	PSAP
chr10	73578542	1	T	PSAP	301	PSAP
chr10	73578724	0	C	PSAP	124	PSAP
chr10	73578835	0	G	PSAP	245	PSAP
chr10	73578844	1	C	PSAP	107	PSAP
chr10	73578954	1	A	PSAP	292	PSAP
chr10	73579183	0	C	PSAP	301	PSAP
chr10	73579268	0	G	PSAP	185	PSAP
chr10	73579303	1	C	PSAP	321	PSAP
chr10	73579380	1	C	PSAP	195	PSAP
chr10	73579561	0	T	PSAP	214	PSAP
chr10	73579636	0	C	PSAP	318	PSAP
chr10	73579663	1	A	PSAP	220	PSAP
chr10	73579744	1	A	PSAP	320	PSAP
chr10	73579945	0	T	PSAP	162	PSAP
chr10	73580045	0	T	PSAP	459	PSAP
chr10	73580067	1	T	PSAP	827	PSAP
chr10	73580156	1	C	PSAP	488	PSAP
chr10	73581595	0	G	PSAP	853	PSAP
chr10	73581673	0	T	PSAP	193	PSAP
chr10	73581717	1	T	PSAP	853	PSAP
chr10	73581764	0	G	PSAP	463	PSAP
chr10	73581780	1	A	PSAP	176	PSAP
chr10	73581870	1	T	PSAP	473	PSAP
chr10	73583620	0	T	PSAP	867	PSAP
chr10	73583739	1	A	PSAP	863	PSAP
chr10	73585549	0	G	PSAP	516	PSAP
chr10	73585636	0	G	PSAP	346	PSAP
chr10	73585666	1	C	PSAP	530	PSAP
chr10	73585745	1	C	PSAP	342	PSAP
chr10	73587698	0	C	PSAP	516	PSAP
chr10	73587774	0	G	PSAP	511	PSAP
chr10	73587811	1	T	PSAP	509	PSAP
chr10	73587869	0	T	PSAP	91	PSAP
chr10	73587872	1	C	PSAP	508	PSAP
chr10	73587973	1	C	PSAP	89	PSAP
chr10	73588599	0	A	PSAP	342	PSAP
chr10	73588690	0	T	PSAP	143	PSAP
chr10	73588719	1	A	PSAP	359	PSAP
chr10	73588776	0	A	PSAP	253	PSAP
chr10	73588781	1	C	PSAP	124	PSAP
chr10	73588894	1	C	PSAP	323	PSAP
chr10	73590860	0	A	PSAP	679	PSAP
chr10	73590940	0	G	PSAP	842	PSAP
chr10	73590979	1	G	PSAP	683	PSAP
chr10	73591056	1	G	PSAP	838	PSAP
chr10	73591548	0	G	PSAP	488	PSAP
chr10	73591653	0	T	PSAP	186	PSAP
chr10	73591664	1	C	PSAP	487	PSAP
chr10	73591766	1	C	PSAP	282	PSAP
chr10	73594079	0	G	PSAP	327	PSAP
chr10	73594154	0	T	PSAP	447	PSAP
chr10	73594198	1	A	PSAP	334	PSAP
chr10	73594271	0	A	PSAP	412	PSAP
chr10	73594272	1	A	PSAP	438	PSAP
chr10	73594384	1	C	PSAP	385	PSAP
chr11	2466611	0	A	KCNQ1.1	7	KCNQ1
chr11	2466670	0	C	KCNQ1.1	9	KCNQ1
chr11	2466705	1	A	KCNQ1.1	7	KCNQ1
chr11	2466746	1	A	KCNQ1.1	11	KCNQ1
chr11	2482855	0	T	KCNQ1.1	225	KCNQ1
chr11	2482968	1	A	KCNQ1.1	256	KCNQ1
chr11	2549115	0	G	KCNQ1.1	818	KCNQ1
chr11	2549169	0	T	KCNQ1.1	352	KCNQ1
chr11	2549237	1	C	KCNQ1.1	820	KCNQ1
chr11	2549289	1	C	KCNQ1.1	419	KCNQ1
chr11	2591805	0	A	KCNQ1.1	354	KCNQ1
chr11	2591862	0	T	KCNQ1.1	385	KCNQ1
chr11	2591880	0	T	KCNQ1.1	213	KCNQ1
chr11	2591927	1	A	KCNQ1.1	344	KCNQ1
chr11	2591978	1	A	KCNQ1.1	388	KCNQ1
chr11	2592022	1	T	KCNQ1.1	272	KCNQ1
chr11	2592494	0	T	KCNQ1.1	600	KCNQ1
chr11	2592638	1	G	KCNQ1.1	607	KCNQ1
chr11	2593272	0	T	KCNQ1.1	344	KCNQ1
chr11	2593418	1	C	KCNQ1.1	347	KCNQ1
chr11	2593957	0	C	KCNQ1.1	336	KCNQ1
chr11	2594065	0	T	KCNQ1.1	49	KCNQ1
chr11	2594094	1	T	KCNQ1.1	330	KCNQ1
chr11	2594099	0	C	KCNQ1.1	399	KCNQ1
chr11	2594131	1	T	KCNQ1.1	51	KCNQ1
chr11	2594191	0	A	KCNQ1.1	312	KCNQ1
chr11	2594217	1	G	KCNQ1.1	389	KCNQ1
chr11	2594295	1	T	KCNQ1.1	312	KCNQ1
chr11	2604595	0	T	KCNQ1.1	444	KCNQ1
chr11	2604675	0	C	KCNQ1.1	102	KCNQ1
chr11	2604719	1	A	KCNQ1.1	467	KCNQ1
chr11	2604754	0	C	KCNQ1.1	526	KCNQ1
chr11	2604757	1	C	KCNQ1.1	106	KCNQ1
chr11	2604873	1	A	KCNQ1.1	526	KCNQ1
chr11	2606382	0	G	KCNQ1.1	674	KCNQ1
chr11	2606437	0	C	KCNQ1.1	332	KCNQ1
chr11	2606498	1	C	KCNQ1.1	676	KCNQ1
chr11	2606559	1	G	KCNQ1.1	293	KCNQ1
chr11	2608746	0	G	KCNQ1.1	212	KCNQ1
chr11	2608817	0	T	KCNQ1.1	240	KCNQ1
chr11	2608847	1	G	KCNQ1.1	196	KCNQ1
chr11	2608892	0	A	KCNQ1.1	379	KCNQ1
chr11	2608911	1	A	KCNQ1.1	238	KCNQ1
chr11	2609014	1	G	KCNQ1.1	384	KCNQ1
chr11	2609920	0	A	KCNQ1.1	203	KCNQ1
chr11	2609975	0	C	KCNQ1.1	554	KCNQ1
chr11	2609992	1	G	KCNQ1.1	203	KCNQ1
chr11	2610064	0	T	KCNQ1.1	442	KCNQ1
chr11	2610074	1	T	KCNQ1.1	554	KCNQ1
chr11	2610184	1	T	KCNQ1.1	443	KCNQ1
chr11	2683088	0	A	KCNQ1.1	12	KCNQ1
chr11	2683193	0	A	KCNQ1.1	722	KCNQ1
chr11	2683206	1	C	KCNQ1.1	10	KCNQ1
chr11	2683311	0	A	KCNQ1.1	240	KCNQ1
chr11	2683313	1	T	KCNQ1.1	730	KCNQ1
chr11	2683409	1	G	KCNQ1.1	239	KCNQ1
chr11	2789986	0	T	KCNQ1.2	307	KCNQ1
chr11	2790055	0	T	KCNQ1.2	125	KCNQ1
chr11	2790108	1	A	KCNQ1.2	332	KCNQ1
chr11	2790128	0	T	KCNQ1.2	117	KCNQ1
chr11	2790143	1	A	KCNQ1.2	124	KCNQ1
chr11	2790239	1	A	KCNQ1.2	141	KCNQ1
chr11	2797168	0	T	KCNQ1.2	181	KCNQ1
chr11	2797260	0	T	KCNQ1.2	78	KCNQ1
chr11	2797265	1	A	KCNQ1.2	160	KCNQ1
chr11	2797384	1	C	KCNQ1.2	92	KCNQ1
chr11	2798165	0	T	KCNQ1.2	311	KCNQ1
chr11	2798261	0	A	KCNQ1.2	527	KCNQ1
chr11	2798272	1	T	KCNQ1.2	303	KCNQ1
chr11	2798380	1	G	KCNQ1.2	557	KCNQ1
chr11	2799183	0	T	KCNQ1.2	64	KCNQ1
chr11	2799259	0	G	KCNQ1.2	76	KCNQ1
chr11	2799262	1	G	KCNQ1.2	59	KCNQ1
chr11	2799349	1	G	KCNQ1.2	99	KCNQ1
chr11	2868973	0	T	KCNQ1.2	81	KCNQ1
chr11	2869040	1	T	KCNQ1.2	81	KCNQ1
chr11	2869160	0	T	KCNQ1.2	115	KCNQ1
chr11	2869302	1	T	KCNQ1.2	119	KCNQ1
chr13	28578153	0	G	FLT3	598	FLT3
chr13	28578251	0	G	FLT3	556	FLT3
chr13	28578272	1	G	FLT3	581	FLT3
chr13	28578364	1	T	FLT3	550	FLT3
chr13	28588520	0	G	FLT3	209	FLT3
chr13	28588605	0	G	FLT3	460	FLT3
[truncated: 1,566 more rows]
