# Supplementary material for: Quantitative analysis of differences in copy numbers using read depth obtained from PCR-enriched samples and controls
Source: BMC Bioinformatics. 2015 Jan 28;16:17. doi: 10.1186/s12859-014-0428-5 (PMC4384318; doi:10.1186/s12859-014-0428-5)
Supplement: Additional file 2 — Primer read depth raw data. This archive (zip) contains one tab-separated text file (tsv) per sequencing run and sample. Each file name is composed of the run id and sample name. The column definitions are: chromosome, position, direction, reference base, cluster name, depth and original gene name. [file 12859_2014_428_MOESM2_ESM.zip › M63_NA01416.tsv]

chr1	5923229	0	A	NPHP4	460	NPHP4
chr1	5923335	0	A	NPHP4	163	NPHP4
chr1	5923341	1	T	NPHP4	448	NPHP4
chr1	5923429	0	A	NPHP4	285	NPHP4
chr1	5923440	1	A	NPHP4	181	NPHP4
chr1	5923549	1	A	NPHP4	325	NPHP4
chr1	5923905	0	T	NPHP4	432	NPHP4
chr1	5923969	0	A	NPHP4	219	NPHP4
chr1	5924027	1	G	NPHP4	398	NPHP4
chr1	5924046	0	C	NPHP4	315	NPHP4
chr1	5924083	1	A	NPHP4	230	NPHP4
chr1	5924163	1	A	NPHP4	327	NPHP4
chr1	5924358	0	G	NPHP4	179	NPHP4
chr1	5924398	0	C	NPHP4	205	NPHP4
chr1	5924476	1	G	NPHP4	154	NPHP4
chr1	5924492	0	C	NPHP4	121	NPHP4
chr1	5924522	1	A	NPHP4	251	NPHP4
chr1	5924614	1	C	NPHP4	95	NPHP4
chr1	5925096	0	T	NPHP4	187	NPHP4
chr1	5925166	0	A	NPHP4	281	NPHP4
chr1	5925196	1	A	NPHP4	220	NPHP4
chr1	5925210	0	C	NPHP4	245	NPHP4
chr1	5925289	1	A	NPHP4	279	NPHP4
chr1	5925329	1	G	NPHP4	241	NPHP4
chr1	5926362	0	C	NPHP4	452	NPHP4
chr1	5926431	0	A	NPHP4	223	NPHP4
chr1	5926484	1	A	NPHP4	429	NPHP4
chr1	5926500	0	C	NPHP4	173	NPHP4
chr1	5926524	1	A	NPHP4	244	NPHP4
chr1	5926592	1	C	NPHP4	172	NPHP4
chr1	5927055	0	G	NPHP4	93	NPHP4
chr1	5927090	0	C	NPHP4	215	NPHP4
chr1	5927150	1	C	NPHP4	119	NPHP4
chr1	5927197	1	A	NPHP4	221	NPHP4
chr1	5927755	0	G	NPHP4	194	NPHP4
chr1	5927842	0	G	NPHP4	376	NPHP4
chr1	5927860	1	G	NPHP4	223	NPHP4
chr1	5927877	0	T	NPHP4	384	NPHP4
chr1	5927952	1	A	NPHP4	403	NPHP4
chr1	5927997	1	C	NPHP4	381	NPHP4
chr1	5933291	0	T	NPHP4	7	NPHP4
chr1	5933354	0	C	NPHP4	340	NPHP4
chr1	5933408	1	A	NPHP4	4	NPHP4
chr1	5933461	1	T	NPHP4	341	NPHP4
chr1	5934471	0	T	NPHP4	16	NPHP4
chr1	5934513	0	T	NPHP4	157	NPHP4
chr1	5934563	1	T	NPHP4	14	NPHP4
chr1	5934569	0	A	NPHP4	200	NPHP4
chr1	5934636	1	G	NPHP4	154	NPHP4
chr1	5934650	0	C	NPHP4	157	NPHP4
chr1	5934682	1	T	NPHP4	201	NPHP4
chr1	5934748	1	A	NPHP4	139	NPHP4
chr1	5934833	0	G	NPHP4	623	NPHP4
chr1	5934937	0	A	NPHP4	0	NPHP4
chr1	5934952	1	A	NPHP4	629	NPHP4
chr1	5934981	0	G	NPHP4	260	NPHP4
chr1	5935004	1	C	NPHP4	102	NPHP4
chr1	5935120	1	T	NPHP4	243	NPHP4
chr1	5935125	0	G	NPHP4	175	NPHP4
chr1	5935248	1	T	NPHP4	218	NPHP4
chr1	5937107	0	G	NPHP4	490	NPHP4
chr1	5937152	0	C	NPHP4	282	NPHP4
chr1	5937205	1	A	NPHP4	481	NPHP4
chr1	5937228	0	A	NPHP4	230	NPHP4
chr1	5937295	1	A	NPHP4	235	NPHP4
chr1	5937299	0	G	NPHP4	51	NPHP4
chr1	5937351	1	G	NPHP4	259	NPHP4
chr1	5937397	1	G	NPHP4	39	NPHP4
chr1	5940172	0	A	NPHP4	400	NPHP4
chr1	5940277	0	C	NPHP4	495	NPHP4
chr1	5940281	1	T	NPHP4	409	NPHP4
chr1	5940386	1	C	NPHP4	500	NPHP4
chr1	5947263	0	T	NPHP4	129	NPHP4
chr1	5947330	0	G	NPHP4	410	NPHP4
chr1	5947378	1	T	NPHP4	142	NPHP4
chr1	5947448	0	T	NPHP4	194	NPHP4
chr1	5947452	1	C	NPHP4	407	NPHP4
chr1	5947477	0	T	NPHP4	322	NPHP4
chr1	5947534	1	A	NPHP4	179	NPHP4
chr1	5947617	1	A	NPHP4	330	NPHP4
chr1	5950883	0	A	NPHP4	127	NPHP4
chr1	5950939	0	C	NPHP4	183	NPHP4
chr1	5950985	1	A	NPHP4	133	NPHP4
chr1	5951049	0	C	NPHP4	214	NPHP4
chr1	5951061	1	A	NPHP4	214	NPHP4
chr1	5951167	1	T	NPHP4	249	NPHP4
chr1	5964655	0	T	NPHP4	180	NPHP4
chr1	5964725	0	G	NPHP4	93	NPHP4
chr1	5964794	1	G	NPHP4	2	NPHP4
chr1	5964812	0	A	NPHP4	414	NPHP4
chr1	5964839	1	A	NPHP4	103	NPHP4
chr1	5964932	1	G	NPHP4	394	NPHP4
chr1	5965326	0	G	NPHP4	328	NPHP4
chr1	5965374	0	G	NPHP4	98	NPHP4
chr1	5965416	1	G	NPHP4	206	NPHP4
chr1	5965434	0	G	NPHP4	203	NPHP4
chr1	5965464	1	G	NPHP4	93	NPHP4
chr1	5965476	0	C	NPHP4	96	NPHP4
chr1	5965553	1	A	NPHP4	194	NPHP4
chr1	5965592	1	A	NPHP4	155	NPHP4
chr1	5965641	0	C	NPHP4	180	NPHP4
chr1	5965716	0	A	NPHP4	71	NPHP4
chr1	5965745	1	C	NPHP4	282	NPHP4
chr1	5965821	0	C	NPHP4	160	NPHP4
chr1	5965839	1	T	NPHP4	52	NPHP4
chr1	5965929	1	C	NPHP4	162	NPHP4
chr1	5967139	0	T	NPHP4	5	NPHP4
chr1	5967279	0	A	NPHP4	38	NPHP4
chr1	5967280	1	C	NPHP4	315	NPHP4
chr1	5967346	1	A	NPHP4	41	NPHP4
chr1	5969187	0	G	NPHP4	321	NPHP4
chr1	5969305	1	A	NPHP4	338	NPHP4
chr1	5987662	0	T	NPHP4	118	NPHP4
chr1	5987737	0	A	NPHP4	786	NPHP4
chr1	5987786	1	A	NPHP4	130	NPHP4
chr1	5987800	0	G	NPHP4	251	NPHP4
chr1	5987861	1	G	NPHP4	790	NPHP4
chr1	5987897	1	C	NPHP4	155	NPHP4
chr1	5993123	0	C	NPHP4	317	NPHP4
chr1	5993189	0	A	NPHP4	0	NPHP4
chr1	5993237	1	C	NPHP4	305	NPHP4
chr1	5993250	0	C	NPHP4	365	NPHP4
chr1	5993304	1	G	NPHP4	161	NPHP4
chr1	5993309	0	A	NPHP4	403	NPHP4
chr1	5993370	1	A	NPHP4	315	NPHP4
chr1	5993432	1	A	NPHP4	314	NPHP4
chr1	6007100	0	A	NPHP4	354	NPHP4
chr1	6007202	0	C	NPHP4	234	NPHP4
chr1	6007210	1	A	NPHP4	286	NPHP4
chr1	6007305	0	C	NPHP4	568	NPHP4
chr1	6007310	1	C	NPHP4	196	NPHP4
chr1	6007428	1	T	NPHP4	573	NPHP4
chr1	6008067	0	A	NPHP4	529	NPHP4
chr1	6008164	0	A	NPHP4	453	NPHP4
chr1	6008189	1	A	NPHP4	539	NPHP4
chr1	6008245	0	T	NPHP4	216	NPHP4
chr1	6008307	1	C	NPHP4	452	NPHP4
chr1	6008351	1	G	NPHP4	210	NPHP4
chr1	6012757	0	C	NPHP4	299	NPHP4
chr1	6012814	0	C	NPHP4	448	NPHP4
chr1	6012858	1	T	NPHP4	239	NPHP4
chr1	6012932	1	G	NPHP4	449	NPHP4
chr1	6021795	0	T	NPHP4	251	NPHP4
chr1	6021875	0	G	NPHP4	355	NPHP4
chr1	6021911	1	G	NPHP4	235	NPHP4
chr1	6021989	0	T	NPHP4	309	NPHP4
chr1	6021993	1	G	NPHP4	333	NPHP4
chr1	6022097	1	A	NPHP4	273	NPHP4
chr1	6027331	0	T	NPHP4	519	NPHP4
chr1	6027444	1	A	NPHP4	517	NPHP4
chr1	6029048	0	C	NPHP4	776	NPHP4
chr1	6029162	0	G	NPHP4	709	NPHP4
chr1	6029163	1	C	NPHP4	769	NPHP4
chr1	6029224	0	T	NPHP4	256	NPHP4
chr1	6029280	1	C	NPHP4	692	NPHP4
chr1	6029344	1	G	NPHP4	275	NPHP4
chr1	6038340	0	A	NPHP4	200	NPHP4
chr1	6038452	0	C	NPHP4	185	NPHP4
chr1	6038457	1	A	NPHP4	203	NPHP4
chr1	6038570	1	C	NPHP4	184	NPHP4
chr1	6046192	0	T	NPHP4	448	NPHP4
chr1	6046262	0	C	NPHP4	233	NPHP4
chr1	6046311	1	A	NPHP4	441	NPHP4
chr1	6046382	1	G	NPHP4	260	NPHP4
chr2	29416015	0	G	ALK	192	ALK
chr2	29416121	0	C	ALK	167	ALK
chr2	29416133	1	G	ALK	189	ALK
chr2	29416210	0	A	ALK	188	ALK
chr2	29416222	1	G	ALK	66	ALK
chr2	29416265	0	G	ALK	357	ALK
chr2	29416331	1	A	ALK	110	ALK
chr2	29416343	0	C	ALK	141	ALK
chr2	29416374	1	G	ALK	270	ALK
chr2	29416450	0	G	ALK	233	ALK
chr2	29416461	1	T	ALK	133	ALK
chr2	29416567	0	A	ALK	33	ALK
chr2	29416571	1	A	ALK	238	ALK
chr2	29416595	0	G	ALK	225	ALK
chr2	29416669	1	T	ALK	82	ALK
chr2	29416676	0	A	ALK	28	ALK
chr2	29416716	1	C	ALK	319	ALK
chr2	29416765	0	A	ALK	336	ALK
chr2	29416773	1	T	ALK	88	ALK
chr2	29416874	1	A	ALK	340	ALK
chr2	29419590	0	T	ALK	287	ALK
chr2	29419698	0	G	ALK	357	ALK
chr2	29419705	1	G	ALK	242	ALK
chr2	29419811	1	A	ALK	355	ALK
chr2	29420348	0	T	ALK	725	ALK
chr2	29420461	0	C	ALK	360	ALK
chr2	29420468	1	A	ALK	723	ALK
chr2	29420539	0	G	ALK	255	ALK
chr2	29420554	1	A	ALK	362	ALK
chr2	29420650	1	A	ALK	269	ALK
chr2	29430015	0	T	ALK	306	ALK
chr2	29430107	0	T	ALK	442	ALK
chr2	29430126	1	A	ALK	297	ALK
chr2	29430216	1	A	ALK	496	ALK
chr2	29432564	0	T	ALK	456	ALK
chr2	29432653	0	T	ALK	223	ALK
chr2	29432685	1	A	ALK	402	ALK
chr2	29432728	0	T	ALK	920	ALK
chr2	29432741	1	G	ALK	259	ALK
chr2	29432841	1	T	ALK	926	ALK
chr2	29436760	0	T	ALK	846	ALK
chr2	29436874	0	A	ALK	456	ALK
chr2	29436877	1	T	ALK	832	ALK
chr2	29436994	1	G	ALK	454	ALK
chr2	29443547	0	G	ALK	555	ALK
chr2	29443611	0	T	ALK	403	ALK
chr2	29443668	1	A	ALK	568	ALK
chr2	29443732	1	T	ALK	401	ALK
chr2	29445156	0	G	ALK	190	ALK
chr2	29445242	0	T	ALK	131	ALK
chr2	29445248	1	C	ALK	201	ALK
chr2	29445327	0	T	ALK	274	ALK
chr2	29445361	1	T	ALK	195	ALK
chr2	29445388	0	C	ALK	114	ALK
chr2	29445429	1	A	ALK	271	ALK
chr2	29445507	1	C	ALK	108	ALK
chr2	29446167	0	A	ALK	419	ALK
chr2	29446223	0	T	ALK	177	ALK
chr2	29446267	0	G	ALK	232	ALK
chr2	29446287	1	G	ALK	422	ALK
chr2	29446331	1	T	ALK	183	ALK
chr2	29446339	0	A	ALK	473	ALK
chr2	29446390	1	G	ALK	197	ALK
chr2	29446458	1	C	ALK	471	ALK
chr2	29448273	0	A	ALK	395	ALK
chr2	29448332	0	A	ALK	259	ALK
chr2	29448383	1	A	ALK	390	ALK
chr2	29448452	1	G	ALK	197	ALK
chr2	29449753	0	G	ALK	348	ALK
chr2	29449848	0	T	ALK	185	ALK
chr2	29449873	1	T	ALK	327	ALK
chr2	29449888	0	G	ALK	166	ALK
chr2	29449942	1	T	ALK	172	ALK
chr2	29450004	1	C	ALK	168	ALK
chr2	29450414	0	G	ALK	407	ALK
chr2	29450441	0	T	ALK	268	ALK
chr2	29450498	0	C	ALK	379	ALK
chr2	29450513	1	G	ALK	408	ALK
chr2	29450552	1	C	ALK	306	ALK
chr2	29450621	1	G	ALK	380	ALK
chr2	29451711	0	C	ALK	3	ALK
chr2	29451759	0	C	ALK	17	ALK
chr2	29451829	1	C	ALK	3	ALK
chr2	29451885	0	T	ALK	171	ALK
chr2	29451892	1	C	ALK	17	ALK
chr2	29451974	1	G	ALK	271	ALK
chr2	29455093	0	C	ALK	281	ALK
chr2	29455199	0	A	ALK	482	ALK
chr2	29455210	1	G	ALK	282	ALK
chr2	29455248	0	T	ALK	482	ALK
chr2	29455311	1	T	ALK	462	ALK
chr2	29455389	1	T	ALK	464	ALK
chr2	29456410	0	A	ALK	397	ALK
chr2	29456508	0	C	ALK	507	ALK
chr2	29456531	1	C	ALK	422	ALK
chr2	29456613	1	C	ALK	499	ALK
chr2	29462479	0	T	ALK	587	ALK
chr2	29462593	0	T	ALK	314	ALK
chr2	29462601	1	T	ALK	581	ALK
chr2	29462658	0	T	ALK	507	ALK
chr2	29462706	1	G	ALK	381	ALK
chr2	29462779	1	C	ALK	510	ALK
chr2	29473931	0	G	ALK	216	ALK
chr2	29474018	0	G	ALK	484	ALK
chr2	29474055	1	T	ALK	244	ALK
chr2	29474130	0	T	ALK	7	ALK
chr2	29474132	1	A	ALK	430	ALK
chr2	29474232	1	A	ALK	7	ALK
chr2	29497904	0	C	ALK	562	ALK
chr2	29498006	0	C	ALK	620	ALK
chr2	29498017	1	C	ALK	561	ALK
chr2	29498124	1	T	ALK	620	ALK
chr2	29498193	0	A	ALK	208	ALK
chr2	29498298	0	T	ALK	534	ALK
chr2	29498299	1	A	ALK	164	ALK
chr2	29498419	1	A	ALK	463	ALK
chr2	29519730	0	T	ALK	270	ALK
chr2	29519814	0	G	ALK	227	ALK
chr2	29519846	1	C	ALK	322	ALK
chr2	29519875	0	A	ALK	484	ALK
chr2	29519933	1	C	ALK	226	ALK
chr2	29519990	1	C	ALK	531	ALK
chr2	29541128	0	T	ALK	191	ALK
chr2	29541212	0	G	ALK	313	ALK
chr2	29541247	1	T	ALK	244	ALK
chr2	29541331	1	C	ALK	259	ALK
chr2	29543584	0	G	ALK	283	ALK
chr2	29543655	0	A	ALK	246	ALK
chr2	29543703	1	C	ALK	239	ALK
chr2	29543773	1	A	ALK	232	ALK
chr2	29551137	0	C	ALK	464	ALK
chr2	29551235	0	T	ALK	289	ALK
chr2	29551259	1	G	ALK	462	ALK
chr2	29551330	0	T	ALK	14	ALK
chr2	29551342	1	A	ALK	254	ALK
chr2	29551443	1	A	ALK	14	ALK
chr2	29606563	0	C	ALK	131	ALK
chr2	29606667	0	C	ALK	785	ALK
chr2	29606679	1	G	ALK	133	ALK
chr2	29606785	1	T	ALK	784	ALK
chr2	29754741	0	C	ALK	241	ALK
chr2	29754818	0	T	ALK	263	ALK
chr2	29754850	1	A	ALK	263	ALK
chr2	29754934	0	A	ALK	540	ALK
chr2	29754937	1	A	ALK	182	ALK
chr2	29755054	1	T	ALK	572	ALK
chr2	29917634	0	A	ALK	437	ALK
chr2	29917742	0	G	ALK	641	ALK
chr2	29917753	1	A	ALK	362	ALK
chr2	29917826	0	T	ALK	229	ALK
chr2	29917863	1	C	ALK	643	ALK
chr2	29917921	1	C	ALK	230	ALK
chr2	29940373	0	C	ALK	556	ALK
chr2	29940481	0	T	ALK	344	ALK
chr2	29940484	1	C	ALK	0	ALK
chr2	29940587	1	A	ALK	313	ALK
chr2	30142816	0	T	ALK	104	ALK
chr2	30142877	0	A	ALK	58	ALK
chr2	30142949	0	T	ALK	16	ALK
chr2	30142957	1	A	ALK	106	ALK
chr2	30142999	1	C	ALK	61	ALK
chr2	30143003	0	T	ALK	6	ALK
chr2	30143018	1	G	ALK	24	ALK
chr2	30143143	1	T	ALK	4	ALK
chr2	47600571	0	T	EPCAM	218	EPCAM
chr2	47600663	0	C	EPCAM	143	EPCAM
chr2	47600683	1	C	EPCAM	177	EPCAM
chr2	47600768	1	G	EPCAM	90	EPCAM
chr2	47600875	0	G	EPCAM	403	EPCAM
chr2	47600938	0	C	EPCAM	145	EPCAM
chr2	47600964	1	G	EPCAM	417	EPCAM
chr2	47601038	0	T	EPCAM	161	EPCAM
chr2	47601042	1	C	EPCAM	204	EPCAM
chr2	47601151	0	A	EPCAM	277	EPCAM
chr2	47601160	1	T	EPCAM	169	EPCAM
chr2	47601266	1	T	EPCAM	278	EPCAM
chr2	47602339	0	T	EPCAM	509	EPCAM
chr2	47602389	0	C	EPCAM	269	EPCAM
chr2	47602445	1	G	EPCAM	461	EPCAM
chr2	47602488	1	C	EPCAM	268	EPCAM
chr2	47604086	0	A	EPCAM	699	EPCAM
chr2	47604173	0	C	EPCAM	239	EPCAM
chr2	47604202	1	A	EPCAM	730	EPCAM
chr2	47604290	1	T	EPCAM	288	EPCAM
chr2	47606015	0	G	EPCAM	0	EPCAM
chr2	47606112	0	T	EPCAM	371	EPCAM
chr2	47606118	1	T	EPCAM	1	EPCAM
chr2	47606224	1	A	EPCAM	426	EPCAM
chr2	47606866	0	T	EPCAM	658	EPCAM
chr2	47606960	0	G	EPCAM	860	EPCAM
chr2	47606979	1	T	EPCAM	659	EPCAM
chr2	47607041	0	T	EPCAM	109	EPCAM
chr2	47607079	1	A	EPCAM	854	EPCAM
chr2	47607161	1	A	EPCAM	120	EPCAM
chr2	47612282	0	A	EPCAM	498	EPCAM
chr2	47612393	1	C	EPCAM	511	EPCAM
chr2	47613668	0	A	EPCAM	1	EPCAM
chr2	47613727	0	A	EPCAM	224	EPCAM
chr2	47613767	1	G	EPCAM	2	EPCAM
chr2	47613839	1	A	EPCAM	246	EPCAM
chr3	100432492	0	C	TFG	242	TFG
chr3	100432552	0	G	TFG	301	TFG
chr3	100432570	0	A	TFG	392	TFG
chr3	100432586	1	G	TFG	264	TFG
chr3	100432638	1	G	TFG	305	TFG
chr3	100432664	1	A	TFG	364	TFG
chr3	100432675	0	T	TFG	92	TFG
chr3	100432811	1	C	TFG	86	TFG
chr3	100438720	0	A	TFG	35	TFG
chr3	100438858	1	C	TFG	34	TFG
chr3	100438869	0	C	TFG	51	TFG
chr3	100438982	1	C	TFG	66	TFG
chr3	100447567	0	C	TFG	233	TFG
chr3	100447658	0	A	TFG	111	TFG
chr3	100447681	1	T	TFG	220	TFG
chr3	100447778	1	T	TFG	150	TFG
chr3	100451298	0	A	TFG	346	TFG
chr3	100451415	0	T	TFG	454	TFG
chr3	100451416	1	T	TFG	415	TFG
chr3	100451510	0	G	TFG	261	TFG
chr3	100451532	1	A	TFG	499	TFG
chr3	100451626	1	A	TFG	248	TFG
chr3	100455395	0	A	TFG	669	TFG
chr3	100455458	0	C	TFG	638	TFG
chr3	100455515	1	C	TFG	640	TFG
chr3	100455530	0	G	TFG	278	TFG
chr3	100455575	1	A	TFG	654	TFG
chr3	100455648	1	G	TFG	252	TFG
chr3	100463645	0	T	TFG	347	TFG
chr3	100463692	0	A	TFG	219	TFG
chr3	100463765	1	T	TFG	314	TFG
chr3	100463790	1	A	TFG	253	TFG
chr3	100466928	0	C	TFG	156	TFG
chr3	100466997	0	C	TFG	318	TFG
chr3	100467026	1	C	TFG	150	TFG
chr3	100467092	0	A	TFG	289	TFG
chr3	100467096	1	T	TFG	231	TFG
chr3	100467201	0	T	TFG	444	TFG
chr3	100467209	1	A	TFG	335	TFG
chr3	100467283	0	A	TFG	198	TFG
chr3	100467307	1	A	TFG	444	TFG
chr3	100467399	1	T	TFG	249	TFG
chr3	142985490	0	A	SLC9A9	762	SLC9A9
chr3	142985580	0	C	SLC9A9	391	SLC9A9
chr3	142985608	1	T	SLC9A9	788	SLC9A9
chr3	142985668	0	A	SLC9A9	342	SLC9A9
chr3	142985700	1	T	SLC9A9	407	SLC9A9
chr3	142985776	0	T	SLC9A9	571	SLC9A9
chr3	142985786	1	A	SLC9A9	320	SLC9A9
chr3	142985896	1	C	SLC9A9	621	SLC9A9
chr3	142987693	0	C	SLC9A9	424	SLC9A9
chr3	142987740	0	G	SLC9A9	504	SLC9A9
chr3	142987815	1	T	SLC9A9	485	SLC9A9
chr3	142987850	1	C	SLC9A9	501	SLC9A9
chr3	143082305	0	A	SLC9A9	141	SLC9A9
chr3	143082385	0	T	SLC9A9	211	SLC9A9
chr3	143082425	1	A	SLC9A9	170	SLC9A9
chr3	143082521	1	T	SLC9A9	211	SLC9A9
chr3	143100832	0	A	SLC9A9	208	SLC9A9
chr3	143100945	0	T	SLC9A9	546	SLC9A9
chr3	143100951	1	C	SLC9A9	235	SLC9A9
chr3	143101061	1	G	SLC9A9	530	SLC9A9
chr3	143185800	0	G	SLC9A9	617	SLC9A9
chr3	143185867	0	G	SLC9A9	651	SLC9A9
chr3	143185906	1	G	SLC9A9	628	SLC9A9
chr3	143185969	0	A	SLC9A9	439	SLC9A9
chr3	143185973	1	G	SLC9A9	661	SLC9A9
chr3	143186085	1	T	SLC9A9	439	SLC9A9
chr3	143212463	0	A	SLC9A9	429	SLC9A9
chr3	143212561	0	A	SLC9A9	648	SLC9A9
chr3	143212569	1	G	SLC9A9	451	SLC9A9
chr3	143212680	1	T	SLC9A9	644	SLC9A9
chr3	143214149	0	A	SLC9A9	435	SLC9A9
chr3	143214233	0	C	SLC9A9	372	SLC9A9
chr3	143214246	1	A	SLC9A9	405	SLC9A9
chr3	143214348	1	A	SLC9A9	423	SLC9A9
chr3	143271160	0	C	SLC9A9	221	SLC9A9
chr3	143271262	0	G	SLC9A9	105	SLC9A9
chr3	143271266	1	C	SLC9A9	224	SLC9A9
chr3	143271346	1	C	SLC9A9	128	SLC9A9
chr3	143292902	0	A	SLC9A9	409	SLC9A9
chr3	143292973	0	A	SLC9A9	484	SLC9A9
chr3	143293019	1	T	SLC9A9	389	SLC9A9
chr3	143293085	1	T	SLC9A9	415	SLC9A9
chr3	143297405	0	T	SLC9A9	0	SLC9A9
chr3	143297503	0	T	SLC9A9	790	SLC9A9
chr3	143297527	1	G	SLC9A9	249	SLC9A9
chr3	143297621	1	A	SLC9A9	817	SLC9A9
chr3	143371024	0	C	SLC9A9	212	SLC9A9
chr3	143371117	0	T	SLC9A9	313	SLC9A9
chr3	143371126	1	C	SLC9A9	156	SLC9A9
chr3	143371230	1	T	SLC9A9	323	SLC9A9
chr3	143411962	0	G	SLC9A9	544	SLC9A9
chr3	143412042	0	G	SLC9A9	91	SLC9A9
chr3	143412074	1	G	SLC9A9	587	SLC9A9
chr3	143412093	0	C	SLC9A9	404	SLC9A9
chr3	143412109	1	C	SLC9A9	79	SLC9A9
chr3	143412207	1	G	SLC9A9	372	SLC9A9
chr3	143513793	0	G	SLC9A9	493	SLC9A9
chr3	143513903	0	T	SLC9A9	648	SLC9A9
chr3	143513911	1	A	SLC9A9	459	SLC9A9
chr3	143514016	1	C	SLC9A9	646	SLC9A9
chr3	143515625	0	T	SLC9A9	22	SLC9A9
chr3	143515705	0	G	SLC9A9	178	SLC9A9
chr3	143515742	1	T	SLC9A9	24	SLC9A9
chr3	143515778	1	G	SLC9A9	163	SLC9A9
chr3	143550765	0	G	SLC9A9	1	SLC9A9
chr3	143550879	0	T	SLC9A9	355	SLC9A9
chr3	143550880	1	C	SLC9A9	1	SLC9A9
chr3	143550976	0	A	SLC9A9	642	SLC9A9
chr3	143550990	1	A	SLC9A9	401	SLC9A9
chr3	143551097	1	G	SLC9A9	627	SLC9A9
chr3	143566963	0	C	SLC9A9	574	SLC9A9
chr3	143567064	0	G	SLC9A9	626	SLC9A9
chr3	143567084	1	G	SLC9A9	572	SLC9A9
chr3	143567155	0	G	SLC9A9	197	SLC9A9
chr3	143567172	1	T	SLC9A9	592	SLC9A9
chr3	143567268	1	C	SLC9A9	194	SLC9A9
chr3	178916573	0	T	PIK3CA	345	PIK3CA
chr3	178916639	0	A	PIK3CA	230	PIK3CA
chr3	178916684	1	G	PIK3CA	261	PIK3CA
chr3	178916746	0	A	PIK3CA	192	PIK3CA
chr3	178916750	1	A	PIK3CA	225	PIK3CA
chr3	178916803	0	G	PIK3CA	399	PIK3CA
chr3	178916863	1	G	PIK3CA	210	PIK3CA
chr3	178916888	0	T	PIK3CA	345	PIK3CA
chr3	178916914	1	G	PIK3CA	437	PIK3CA
chr3	178916993	1	G	PIK3CA	400	PIK3CA
chr3	178917449	0	G	PIK3CA	410	PIK3CA
chr3	178917537	0	G	PIK3CA	308	PIK3CA
chr3	178917561	1	G	PIK3CA	429	PIK3CA
chr3	178917608	0	T	PIK3CA	297	PIK3CA
chr3	178917650	1	A	PIK3CA	300	PIK3CA
chr3	178917723	1	T	PIK3CA	304	PIK3CA
chr3	178919054	0	G	PIK3CA	6	PIK3CA
chr3	178919110	0	T	PIK3CA	538	PIK3CA
chr3	178919111	1	C	PIK3CA	5	PIK3CA
chr3	178919194	0	A	PIK3CA	104	PIK3CA
chr3	178919219	1	C	PIK3CA	486	PIK3CA
chr3	178919262	0	G	PIK3CA	4	PIK3CA
chr3	178919310	1	T	PIK3CA	102	PIK3CA
chr3	178919374	1	T	PIK3CA	2	PIK3CA
chr3	178921311	0	C	PIK3CA	327	PIK3CA
chr3	178921415	0	G	PIK3CA	275	PIK3CA
chr3	178921426	1	C	PIK3CA	316	PIK3CA
chr3	178921506	0	A	PIK3CA	13	PIK3CA
chr3	178921533	1	C	PIK3CA	278	PIK3CA
chr3	178921573	0	A	PIK3CA	46	PIK3CA
chr3	178921583	1	G	PIK3CA	7	PIK3CA
chr3	178921689	1	A	PIK3CA	48	PIK3CA
chr3	178922256	0	G	PIK3CA	261	PIK3CA
chr3	178922321	0	G	PIK3CA	104	PIK3CA
chr3	178922368	1	C	PIK3CA	281	PIK3CA
chr3	178922418	1	G	PIK3CA	93	PIK3CA
chr3	178927321	0	A	PIK3CA	155	PIK3CA
chr3	178927432	0	G	PIK3CA	406	PIK3CA
chr3	178927440	1	A	PIK3CA	165	PIK3CA
chr3	178927534	1	C	PIK3CA	398	PIK3CA
chr3	178927892	0	G	PIK3CA	65	PIK3CA
chr3	178927990	1	C	PIK3CA	5	PIK3CA
chr3	178928028	0	C	PIK3CA	163	PIK3CA
chr3	178928093	0	C	PIK3CA	97	PIK3CA
chr3	178928106	1	A	PIK3CA	70	PIK3CA
chr3	178928180	0	C	PIK3CA	201	PIK3CA
chr3	178928209	1	C	PIK3CA	100	PIK3CA
chr3	178928246	0	G	PIK3CA	153	PIK3CA
chr3	178928274	1	C	PIK3CA	237	PIK3CA
chr3	178928334	0	G	PIK3CA	89	PIK3CA
chr3	178928351	1	C	PIK3CA	173	PIK3CA
chr3	178928445	1	C	PIK3CA	183	PIK3CA
chr3	178936039	0	C	PIK3CA	247	PIK3CA
chr3	178936065	0	C	PIK3CA	703	PIK3CA
chr3	178936129	1	G	PIK3CA	248	PIK3CA
chr3	178936183	1	T	PIK3CA	689	PIK3CA
chr3	178936945	0	T	PIK3CA	348	PIK3CA
chr3	178937024	0	C	PIK3CA	120	PIK3CA
chr3	178937058	1	T	PIK3CA	381	PIK3CA
chr3	178937135	1	C	PIK3CA	128	PIK3CA
chr3	178937306	0	T	PIK3CA	427	PIK3CA
chr3	178937447	1	G	PIK3CA	404	PIK3CA
chr3	178937697	0	G	PIK3CA	278	PIK3CA
chr3	178937806	1	C	PIK3CA	326	PIK3CA
chr3	178937806	0	C	PIK3CA	1	PIK3CA
chr3	178937939	1	T	PIK3CA	1	PIK3CA
chr3	178938711	0	G	PIK3CA	444	PIK3CA
chr3	178938779	0	A	PIK3CA	219	PIK3CA
chr3	178938827	1	C	PIK3CA	390	PIK3CA
chr3	178938839	0	C	PIK3CA	285	PIK3CA
chr3	178938891	1	G	PIK3CA	243	PIK3CA
chr3	178938938	0	C	PIK3CA	453	PIK3CA
chr3	178938946	1	G	PIK3CA	0	PIK3CA
chr3	178939045	1	G	PIK3CA	427	PIK3CA
chr3	178941809	0	G	PIK3CA	426	PIK3CA
chr3	178941911	0	T	PIK3CA	168	PIK3CA
chr3	178941917	1	G	PIK3CA	474	PIK3CA
chr3	178942021	1	T	PIK3CA	157	PIK3CA
chr3	178942385	0	T	PIK3CA	166	PIK3CA
chr3	178942517	0	C	PIK3CA	753	PIK3CA
chr3	178942520	1	A	PIK3CA	164	PIK3CA
chr3	178942631	1	C	PIK3CA	755	PIK3CA
chr3	178943719	0	T	PIK3CA	439	PIK3CA
chr3	178943849	1	C	PIK3CA	421	PIK3CA
chr3	178946957	0	G	PIK3CA	626	PIK3CA
chr3	178947074	0	G	PIK3CA	182	PIK3CA
chr3	178947077	1	G	PIK3CA	622	PIK3CA
chr3	178947155	0	G	PIK3CA	187	PIK3CA
chr3	178947189	1	C	PIK3CA	172	PIK3CA
chr3	178947275	1	T	PIK3CA	225	PIK3CA
chr3	178947722	0	G	PIK3CA	163	PIK3CA
chr3	178947820	0	C	PIK3CA	104	PIK3CA
chr3	178947821	1	G	PIK3CA	84	PIK3CA
chr3	178947838	0	T	PIK3CA	126	PIK3CA
chr3	178947898	1	G	PIK3CA	78	PIK3CA
chr3	178947937	1	T	PIK3CA	125	PIK3CA
chr3	178947963	0	T	PIK3CA	50	PIK3CA
chr3	178948035	0	A	PIK3CA	185	PIK3CA
chr3	178948076	1	G	PIK3CA	55	PIK3CA
chr3	178948089	0	T	PIK3CA	152	PIK3CA
chr3	178948149	1	C	PIK3CA	271	PIK3CA
chr3	178948202	1	C	PIK3CA	147	PIK3CA
chr3	178951861	0	A	PIK3CA	270	PIK3CA
chr3	178951933	0	T	PIK3CA	339	PIK3CA
chr3	178951977	1	C	PIK3CA	318	PIK3CA
chr3	178952039	0	G	PIK3CA	249	PIK3CA
chr3	178952045	1	G	PIK3CA	390	PIK3CA
chr3	178952127	0	C	PIK3CA	793	PIK3CA
chr3	178952133	1	A	PIK3CA	191	PIK3CA
chr3	178952245	1	A	PIK3CA	754	PIK3CA
chr5	149357195	0	C	SLC26A2	497	SLC26A2
chr5	149357285	0	C	SLC26A2	325	SLC26A2
chr5	149357309	1	C	SLC26A2	458	SLC26A2
chr5	149357364	0	C	SLC26A2	221	SLC26A2
chr5	149357387	1	C	SLC26A2	242	SLC26A2
chr5	149357453	0	T	SLC26A2	257	SLC26A2
chr5	149357486	1	G	SLC26A2	190	SLC26A2
chr5	149357563	0	G	SLC26A2	207	SLC26A2
chr5	149357567	1	G	SLC26A2	192	SLC26A2
chr5	149357638	0	G	SLC26A2	106	SLC26A2
chr5	149357671	1	T	SLC26A2	189	SLC26A2
chr5	149357699	0	G	SLC26A2	133	SLC26A2
chr5	149357756	1	C	SLC26A2	192	SLC26A2
chr5	149357771	0	G	SLC26A2	170	SLC26A2
chr5	149357794	1	C	SLC26A2	162	SLC26A2
chr5	149357876	0	G	SLC26A2	64	SLC26A2
chr5	149357883	1	G	SLC26A2	207	SLC26A2
chr5	149357988	1	T	SLC26A2	119	SLC26A2
chr5	149359772	0	C	SLC26A2	184	SLC26A2
chr5	149359859	0	G	SLC26A2	222	SLC26A2
chr5	149359890	1	C	SLC26A2	192	SLC26A2
chr5	149359929	0	C	SLC26A2	139	SLC26A2
chr5	149359966	1	G	SLC26A2	214	SLC26A2
chr5	149360000	0	G	SLC26A2	137	SLC26A2
chr5	149360044	1	C	SLC26A2	160	SLC26A2
chr5	149360060	0	C	SLC26A2	156	SLC26A2
chr5	149360106	1	C	SLC26A2	101	SLC26A2
chr5	149360168	0	G	SLC26A2	260	SLC26A2
chr5	149360171	1	G	SLC26A2	151	SLC26A2
chr5	149360279	0	G	SLC26A2	161	SLC26A2
chr5	149360284	1	G	SLC26A2	317	SLC26A2
chr5	149360386	0	C	SLC26A2	100	SLC26A2
chr5	149360392	1	C	SLC26A2	161	SLC26A2
chr5	149360482	0	G	SLC26A2	225	SLC26A2
chr5	149360495	1	G	SLC26A2	151	SLC26A2
chr5	149360591	0	C	SLC26A2	292	SLC26A2
chr5	149360596	1	A	SLC26A2	223	SLC26A2
chr5	149360680	0	T	SLC26A2	134	SLC26A2
chr5	149360705	1	G	SLC26A2	272	SLC26A2
chr5	149360721	0	C	SLC26A2	194	SLC26A2
chr5	149360797	1	G	SLC26A2	151	SLC26A2
chr5	149360834	0	T	SLC26A2	101	SLC26A2
chr5	149360837	1	G	SLC26A2	211	SLC26A2
chr5	149360885	0	G	SLC26A2	282	SLC26A2
chr5	149360956	1	C	SLC26A2	79	SLC26A2
chr5	149360957	0	A	SLC26A2	259	SLC26A2
chr5	149360995	1	G	SLC26A2	269	SLC26A2
chr5	149361049	0	C	SLC26A2	301	SLC26A2
chr5	149361070	1	A	SLC26A2	272	SLC26A2
chr5	149361160	0	A	SLC26A2	205	SLC26A2
chr5	149361164	1	G	SLC26A2	329	SLC26A2
chr5	149361234	0	C	SLC26A2	120	SLC26A2
chr5	149361277	1	T	SLC26A2	205	SLC26A2
chr5	149361348	0	C	SLC26A2	0	SLC26A2
chr5	149361349	1	C	SLC26A2	144	SLC26A2
chr5	149361453	1	G	SLC26A2	0	SLC26A2
chr6	43550021	0	T	POLH	120	POLH
chr6	43550106	0	T	POLH	83	POLH
chr6	43550138	1	C	POLH	121	POLH
chr6	43550227	1	T	POLH	103	POLH
chr6	43550643	0	A	POLH	337	POLH
chr6	43550770	0	G	POLH	72	POLH
chr6	43550782	1	T	POLH	324	POLH
chr6	43550846	0	T	POLH	124	POLH
chr6	43550861	1	G	POLH	99	POLH
chr6	43550963	1	T	POLH	104	POLH
chr6	43554962	0	G	POLH	492	POLH
chr6	43555045	0	G	POLH	320	POLH
chr6	43555072	1	C	POLH	496	POLH
chr6	43555147	0	C	POLH	267	POLH
chr6	43555159	1	G	POLH	295	POLH
chr6	43555222	0	G	POLH	482	POLH
chr6	43555242	1	C	POLH	268	POLH
chr6	43555339	1	G	POLH	441	POLH
chr6	43565380	0	A	POLH	653	POLH
chr6	43565474	0	C	POLH	416	POLH
chr6	43565485	1	T	POLH	649	POLH
chr6	43565557	0	G	POLH	371	POLH
chr6	43565592	1	C	POLH	404	POLH
chr6	43565665	1	C	POLH	331	POLH
chr6	43568702	0	T	POLH	608	POLH
chr6	43568763	0	C	POLH	420	POLH
chr6	43568818	1	A	POLH	610	POLH
chr6	43568879	1	C	POLH	469	POLH
chr6	43571574	0	G	POLH	733	POLH
chr6	43571673	0	T	POLH	322	POLH
chr6	43571681	1	G	POLH	732	POLH
chr6	43571779	1	C	POLH	295	POLH
chr6	43572331	0	G	POLH	160	POLH
chr6	43572425	0	G	POLH	423	POLH
chr6	43572428	1	T	POLH	109	POLH
chr6	43572540	1	C	POLH	408	POLH
chr6	43572950	0	G	POLH	189	POLH
chr6	43573008	0	G	POLH	367	POLH
chr6	43573044	1	A	POLH	187	POLH
chr6	43573120	1	C	POLH	346	POLH
chr6	43578258	0	T	POLH	94	POLH
chr6	43578346	0	G	POLH	236	POLH
chr6	43578376	1	T	POLH	94	POLH
chr6	43578455	0	A	POLH	421	POLH
chr6	43578460	1	G	POLH	297	POLH
chr6	43578567	1	C	POLH	471	POLH
chr6	43581344	0	C	POLH	205	POLH
chr6	43581415	0	G	POLH	169	POLH
chr6	43581459	1	C	POLH	165	POLH
chr6	43581474	0	C	POLH	201	POLH
chr6	43581530	0	G	POLH	420	POLH
chr6	43581535	1	T	POLH	113	POLH
chr6	43581570	1	C	POLH	198	POLH
chr6	43581603	0	T	POLH	184	POLH
chr6	43581652	1	T	POLH	380	POLH
chr6	43581719	0	A	POLH	221	POLH
chr6	43581721	1	T	POLH	183	POLH
chr6	43581828	0	A	POLH	94	POLH
chr6	43581836	1	G	POLH	232	POLH
chr6	43581915	0	C	POLH	65	POLH
chr6	43581923	1	A	POLH	90	POLH
chr6	43582007	0	A	POLH	342	POLH
chr6	43582028	1	C	POLH	86	POLH
chr6	43582103	0	A	POLH	117	POLH
chr6	43582122	1	T	POLH	405	POLH
chr6	43582183	0	A	POLH	27	POLH
chr6	43582216	1	T	POLH	135	POLH
chr6	43582263	0	T	POLH	30	POLH
chr6	43582288	1	A	POLH	42	POLH
chr6	43582379	1	C	POLH	47	POLH
chr7	39046422	0	C	POU6F2.1	234	POU6F2
chr7	39046537	1	T	POU6F2.1	224	POU6F2
chr7	39125454	0	T	POU6F2.1	496	POU6F2
chr7	39125528	0	G	POU6F2.1	509	POU6F2
chr7	39125550	1	A	POU6F2.1	493	POU6F2
chr7	39125603	0	C	POU6F2.1	205	POU6F2
chr7	39125624	1	G	POU6F2.1	497	POU6F2
chr7	39125716	1	G	POU6F2.1	204	POU6F2
chr7	39243813	0	T	POU6F2.1	740	POU6F2
chr7	39243854	0	T	POU6F2.1	377	POU6F2
chr7	39243925	1	G	POU6F2.1	743	POU6F2
chr7	39243964	1	A	POU6F2.1	377	POU6F2
chr7	39246962	0	G	POU6F2.1	339	POU6F2
chr7	39247021	0	G	POU6F2.1	133	POU6F2
chr7	39247073	1	T	POU6F2.1	348	POU6F2
chr7	39247129	0	C	POU6F2.1	134	POU6F2
chr7	39247143	1	T	POU6F2.1	118	POU6F2
chr7	39247217	0	A	POU6F2.1	358	POU6F2
chr7	39247220	1	G	POU6F2.1	115	POU6F2
chr7	39247335	1	C	POU6F2.1	396	POU6F2
chr7	39379202	0	C	POU6F2.2	678	POU6F2
chr7	39379326	1	G	POU6F2.2	672	POU6F2
chr7	39379448	0	C	POU6F2.2	240	POU6F2
chr7	39379515	0	A	POU6F2.2	310	POU6F2
chr7	39379562	1	A	POU6F2.2	334	POU6F2
chr7	39379563	0	G	POU6F2.2	0	POU6F2
chr7	39379602	1	C	POU6F2.2	316	POU6F2
chr7	39379651	1	A	POU6F2.2	136	POU6F2
chr7	39446136	0	G	POU6F2.2	224	POU6F2
chr7	39446213	0	A	POU6F2.2	298	POU6F2
chr7	39446257	1	T	POU6F2.2	260	POU6F2
chr7	39446300	0	G	POU6F2.2	995	POU6F2
chr7	39446332	1	A	POU6F2.2	314	POU6F2
chr7	39446417	1	C	POU6F2.2	996	POU6F2
chr7	39472594	0	G	POU6F2.2	91	POU6F2
chr7	39472660	0	T	POU6F2.2	125	POU6F2
chr7	39472693	1	A	POU6F2.2	57	POU6F2
chr7	39472706	0	C	POU6F2.2	306	POU6F2
chr7	39472749	1	A	POU6F2.2	122	POU6F2
chr7	39472761	0	T	POU6F2.2	240	POU6F2
chr7	39472804	1	C	POU6F2.2	365	POU6F2
chr7	39472828	0	G	POU6F2.2	169	POU6F2
chr7	39472886	1	A	POU6F2.2	314	POU6F2
chr7	39472946	1	T	POU6F2.2	176	POU6F2
chr7	39491063	0	T	POU6F2.2	538	POU6F2
chr7	39491164	0	A	POU6F2.2	335	POU6F2
chr7	39491180	1	A	POU6F2.2	569	POU6F2
chr7	39491225	0	C	POU6F2.2	970	POU6F2
chr7	39491269	1	T	POU6F2.2	274	POU6F2
chr7	39491344	1	T	POU6F2.2	976	POU6F2
chr7	39500081	0	A	POU6F2.2	621	POU6F2
chr7	39500152	0	A	POU6F2.2	249	POU6F2
chr7	39500196	1	C	POU6F2.2	628	POU6F2
chr7	39500255	0	G	POU6F2.2	332	POU6F2
chr7	39500268	1	C	POU6F2.2	236	POU6F2
chr7	39500380	1	A	POU6F2.2	335	POU6F2
chr7	39503760	0	T	POU6F2.2	218	POU6F2
chr7	39503865	0	C	POU6F2.2	358	POU6F2
chr7	39503876	1	T	POU6F2.2	151	POU6F2
chr7	39503935	0	C	POU6F2.2	532	POU6F2
chr7	39503984	1	G	POU6F2.2	282	POU6F2
chr7	39504024	0	C	POU6F2.2	337	POU6F2
chr7	39504075	1	C	POU6F2.2	518	POU6F2
chr7	39504138	0	G	POU6F2.2	227	POU6F2
chr7	39504139	1	C	POU6F2.2	330	POU6F2
chr7	39504211	0	C	POU6F2.2	188	POU6F2
chr7	39504254	1	C	POU6F2.2	210	POU6F2
chr7	39504327	1	T	POU6F2.2	258	POU6F2
chr8	92972414	0	G	RUNX1T1	88	RUNX1T1
chr8	92972455	0	G	RUNX1T1	112	RUNX1T1
chr8	92972487	1	C	RUNX1T1	112	RUNX1T1
chr8	92972577	1	C	RUNX1T1	112	RUNX1T1
chr8	92972637	0	T	RUNX1T1	290	RUNX1T1
chr8	92972726	0	C	RUNX1T1	440	RUNX1T1
chr8	92972746	1	C	RUNX1T1	240	RUNX1T1
chr8	92972842	1	C	RUNX1T1	402	RUNX1T1
chr8	92982831	0	C	RUNX1T1	106	RUNX1T1
chr8	92982872	0	C	RUNX1T1	511	RUNX1T1
chr8	92982908	0	T	RUNX1T1	359	RUNX1T1
chr8	92982909	1	T	RUNX1T1	143	RUNX1T1
chr8	92982983	1	G	RUNX1T1	465	RUNX1T1
chr8	92982999	0	G	RUNX1T1	285	RUNX1T1
chr8	92983028	1	T	RUNX1T1	361	RUNX1T1
chr8	92983118	1	C	RUNX1T1	304	RUNX1T1
chr8	92988086	0	C	RUNX1T1	285	RUNX1T1
chr8	92988146	0	G	RUNX1T1	214	RUNX1T1
chr8	92988204	1	A	RUNX1T1	310	RUNX1T1
chr8	92988262	1	C	RUNX1T1	231	RUNX1T1
chr8	92998308	0	T	RUNX1T1	837	RUNX1T1
chr8	92998364	0	G	RUNX1T1	342	RUNX1T1
chr8	92998425	1	T	RUNX1T1	838	RUNX1T1
chr8	92998479	0	T	RUNX1T1	341	RUNX1T1
chr8	92998481	1	C	RUNX1T1	321	RUNX1T1
chr8	92998595	1	T	RUNX1T1	330	RUNX1T1
chr8	92999065	0	C	RUNX1T1	264	RUNX1T1
chr8	92999159	0	G	RUNX1T1	146	RUNX1T1
chr8	92999177	1	C	RUNX1T1	332	RUNX1T1
chr8	92999278	1	C	RUNX1T1	216	RUNX1T1
chr8	93003841	0	G	RUNX1T1	435	RUNX1T1
chr8	93003928	0	G	RUNX1T1	164	RUNX1T1
chr8	93003958	1	G	RUNX1T1	398	RUNX1T1
chr8	93004035	0	G	RUNX1T1	436	RUNX1T1
chr8	93004046	1	C	RUNX1T1	180	RUNX1T1
chr8	93004153	1	C	RUNX1T1	476	RUNX1T1
chr8	93017306	0	A	RUNX1T1	182	RUNX1T1
chr8	93017412	0	G	RUNX1T1	225	RUNX1T1
chr8	93017429	1	G	RUNX1T1	170	RUNX1T1
chr8	93017485	0	G	RUNX1T1	259	RUNX1T1
chr8	93017529	1	C	RUNX1T1	227	RUNX1T1
chr8	93017605	1	T	RUNX1T1	232	RUNX1T1
chr8	93023194	0	T	RUNX1T1	322	RUNX1T1
chr8	93023293	0	A	RUNX1T1	6	RUNX1T1
chr8	93023308	1	C	RUNX1T1	285	RUNX1T1
chr8	93023407	1	C	RUNX1T1	11	RUNX1T1
chr8	93026739	0	C	RUNX1T1	290	RUNX1T1
chr8	93026823	0	A	RUNX1T1	256	RUNX1T1
chr8	93026842	1	C	RUNX1T1	209	RUNX1T1
chr8	93026909	0	T	RUNX1T1	59	RUNX1T1
chr8	93026943	1	T	RUNX1T1	267	RUNX1T1
chr8	93026953	0	A	RUNX1T1	370	RUNX1T1
chr8	93027026	1	A	RUNX1T1	52	RUNX1T1
chr8	93027063	0	A	RUNX1T1	228	RUNX1T1
chr8	93027067	1	C	RUNX1T1	340	RUNX1T1
chr8	93027179	1	A	RUNX1T1	330	RUNX1T1
chr8	93029357	0	G	RUNX1T1	745	RUNX1T1
chr8	93029459	0	G	RUNX1T1	402	RUNX1T1
chr8	93029469	1	A	RUNX1T1	746	RUNX1T1
chr8	93029555	0	G	RUNX1T1	247	RUNX1T1
chr8	93029575	1	G	RUNX1T1	328	RUNX1T1
chr8	93029672	1	C	RUNX1T1	238	RUNX1T1
chr8	93074686	0	G	RUNX1T1	220	RUNX1T1
chr8	93074802	1	C	RUNX1T1	224	RUNX1T1
chr8	93088084	0	G	RUNX1T1	626	RUNX1T1
chr8	93088216	0	T	RUNX1T1	159	RUNX1T1
chr8	93088218	1	T	RUNX1T1	625	RUNX1T1
chr8	93088332	1	A	RUNX1T1	130	RUNX1T1
chr8	93107223	0	C	RUNX1T1	349	RUNX1T1
chr8	93107281	0	G	RUNX1T1	447	RUNX1T1
chr8	93107337	1	C	RUNX1T1	393	RUNX1T1
chr8	93107356	0	C	RUNX1T1	607	RUNX1T1
chr8	93107399	1	G	RUNX1T1	448	RUNX1T1
chr8	93107463	1	C	RUNX1T1	635	RUNX1T1
chr8	93107580	0	G	RUNX1T1	456	RUNX1T1
chr8	93107681	0	G	RUNX1T1	365	RUNX1T1
chr8	93107694	1	A	RUNX1T1	447	RUNX1T1
chr8	93107796	1	T	RUNX1T1	334	RUNX1T1
chr8	93115014	0	A	RUNX1T1	25	RUNX1T1
chr8	93115140	1	A	RUNX1T1	27	RUNX1T1
chr8	113236979	0	A	CSMD3.1	194	CSMD3
chr8	113237094	0	A	CSMD3.1	274	CSMD3
chr8	113237099	1	T	CSMD3.1	197	CSMD3
chr8	113237210	1	G	CSMD3.1	293	CSMD3
chr8	113240929	0	A	CSMD3.1	499	CSMD3
chr8	113241019	0	A	CSMD3.1	184	CSMD3
chr8	113241041	1	A	CSMD3.1	492	CSMD3
chr8	113241059	0	A	CSMD3.1	4	CSMD3
chr8	113241104	1	T	CSMD3.1	183	CSMD3
chr8	113241172	1	T	CSMD3.1	9	CSMD3
chr8	113243745	0	G	CSMD3.1	191	CSMD3
chr8	113243796	0	T	CSMD3.1	308	CSMD3
chr8	113243836	1	G	CSMD3.1	162	CSMD3
chr8	113243906	1	G	CSMD3.1	302	CSMD3
chr8	113246541	0	G	CSMD3.1	406	CSMD3
chr8	113246607	0	G	CSMD3.1	433	CSMD3
chr8	113246633	1	C	CSMD3.1	399	CSMD3
chr8	113246705	0	C	CSMD3.1	0	CSMD3
chr8	113246706	1	C	CSMD3.1	436	CSMD3
chr8	113246823	1	A	CSMD3.1	0	CSMD3
chr8	113249335	0	A	CSMD3.1	688	CSMD3
chr8	113249441	0	G	CSMD3.1	444	CSMD3
chr8	113249447	1	G	CSMD3.1	716	CSMD3
chr8	113249481	0	T	CSMD3.1	439	CSMD3
chr8	113249559	1	G	CSMD3.1	445	CSMD3
chr8	113249572	0	C	CSMD3.1	0	CSMD3
chr8	113249596	1	T	CSMD3.1	474	CSMD3
chr8	113249682	1	C	CSMD3.1	0	CSMD3
chr8	113253903	0	A	CSMD3.1	679	CSMD3
chr8	113253996	0	A	CSMD3.1	520	CSMD3
chr8	113254010	1	A	CSMD3.1	664	CSMD3
chr8	113254111	1	A	CSMD3.1	517	CSMD3
chr8	113256582	0	G	CSMD3.1	269	CSMD3
chr8	113256660	0	G	CSMD3.1	163	CSMD3
chr8	113256686	1	C	CSMD3.1	204	CSMD3
chr8	113256766	0	G	CSMD3.1	508	CSMD3
chr8	113256773	1	C	CSMD3.1	201	CSMD3
chr8	113256879	1	T	CSMD3.1	510	CSMD3
chr8	113259224	0	A	CSMD3.1	558	CSMD3
chr8	113259321	0	G	CSMD3.1	128	CSMD3
chr8	113259336	1	A	CSMD3.1	567	CSMD3
chr8	113259417	1	C	CSMD3.1	157	CSMD3
chr8	113266439	0	C	CSMD3.1	277	CSMD3
chr8	113266539	0	A	CSMD3.1	127	CSMD3
chr8	113266540	1	G	CSMD3.1	246	CSMD3
chr8	113266645	1	T	CSMD3.1	117	CSMD3
chr8	113267450	0	T	CSMD3.1	517	CSMD3
chr8	113267557	0	A	CSMD3.1	551	CSMD3
chr8	113267565	1	A	CSMD3.1	518	CSMD3
chr8	113267650	0	A	CSMD3.1	163	CSMD3
chr8	113267668	1	A	CSMD3.1	553	CSMD3
chr8	113267726	1	G	CSMD3.1	163	CSMD3
chr8	113275815	0	C	CSMD3.1	422	CSMD3
chr8	113275918	0	A	CSMD3.1	336	CSMD3
chr8	113275930	1	A	CSMD3.1	349	CSMD3
chr8	113275959	0	G	CSMD3.1	332	CSMD3
chr8	113276033	1	A	CSMD3.1	308	CSMD3
chr8	113276075	1	G	CSMD3.1	332	CSMD3
chr8	113277544	0	A	CSMD3.1	0	CSMD3
chr8	113277660	0	C	CSMD3.1	455	CSMD3
chr8	113277661	1	C	CSMD3.1	0	CSMD3
chr8	113277722	0	G	CSMD3.1	309	CSMD3
chr8	113277777	1	C	CSMD3.1	440	CSMD3
chr8	113277840	1	G	CSMD3.1	0	CSMD3
chr8	113293312	0	T	CSMD3.2	0	CSMD3
chr8	113293427	0	A	CSMD3.2	279	CSMD3
chr8	113293431	1	T	CSMD3.2	0	CSMD3
chr8	113293500	0	G	CSMD3.2	1	CSMD3
chr8	113293536	1	G	CSMD3.2	267	CSMD3
chr8	113293617	1	G	CSMD3.2	280	CSMD3
chr8	113299259	0	A	CSMD3.2	102	CSMD3
chr8	113299366	0	G	CSMD3.2	278	CSMD3
chr8	113299368	1	A	CSMD3.2	98	CSMD3
chr8	113299472	0	T	CSMD3.2	297	CSMD3
chr8	113299483	1	G	CSMD3.2	423	CSMD3
chr8	113299585	1	C	CSMD3.2	299	CSMD3
chr8	113301534	0	C	CSMD3.2	297	CSMD3
chr8	113301644	0	C	CSMD3.2	258	CSMD3
chr8	113301651	1	A	CSMD3.2	201	CSMD3
chr8	113301698	0	G	CSMD3.2	193	CSMD3
chr8	113301754	1	T	CSMD3.2	232	CSMD3
chr8	113301814	1	C	CSMD3.2	206	CSMD3
chr8	113303714	0	G	CSMD3.2	222	CSMD3
chr8	113303830	0	A	CSMD3.2	153	CSMD3
chr8	113303833	1	G	CSMD3.2	260	CSMD3
chr8	113303921	0	A	CSMD3.2	0	CSMD3
chr8	113303922	1	C	CSMD3.2	120	CSMD3
chr8	113304034	1	C	CSMD3.2	0	CSMD3
chr8	113304745	0	G	CSMD3.2	353	CSMD3
chr8	113304842	0	C	CSMD3.2	272	CSMD3
chr8	113304860	1	T	CSMD3.2	358	CSMD3
chr8	113304935	0	A	CSMD3.2	239	CSMD3
chr8	113304940	1	C	CSMD3.2	217	CSMD3
chr8	113305064	1	T	CSMD3.2	271	CSMD3
chr8	113308031	0	G	CSMD3.2	261	CSMD3
chr8	113308112	0	C	CSMD3.2	311	CSMD3
chr8	113308140	1	C	CSMD3.2	271	CSMD3
chr8	113308212	0	G	CSMD3.2	3	CSMD3
chr8	113308228	1	A	CSMD3.2	248	CSMD3
chr8	113308302	1	G	CSMD3.2	3	CSMD3
chr8	113313978	0	A	CSMD3.2	677	CSMD3
chr8	113314052	0	G	CSMD3.2	343	CSMD3
chr8	113314096	1	A	CSMD3.2	647	CSMD3
chr8	113314160	0	C	CSMD3.2	688	CSMD3
chr8	113314169	1	G	CSMD3.2	285	CSMD3
chr8	113314274	1	T	CSMD3.2	681	CSMD3
chr8	113316911	0	C	CSMD3.2	261	CSMD3
chr8	113317008	0	G	CSMD3.2	467	CSMD3
chr8	113317022	1	G	CSMD3.2	308	CSMD3
chr8	113317120	0	G	CSMD3.2	339	CSMD3
chr8	113317125	1	G	CSMD3.2	513	CSMD3
chr8	113317237	1	C	CSMD3.2	395	CSMD3
chr8	113318151	0	T	CSMD3.2	406	CSMD3
chr8	113318239	0	C	CSMD3.2	237	CSMD3
chr8	113318269	1	A	CSMD3.2	472	CSMD3
chr8	113318274	0	C	CSMD3.2	92	CSMD3
chr8	113318351	1	C	CSMD3.2	275	CSMD3
chr8	113318367	0	T	CSMD3.2	204	CSMD3
chr8	113318386	1	C	CSMD3.2	101	CSMD3
chr8	113318484	1	C	CSMD3.2	270	CSMD3
chr8	113323167	0	A	CSMD3.2	540	CSMD3
chr8	113323260	0	C	CSMD3.2	106	CSMD3
chr8	113323286	1	A	CSMD3.2	535	CSMD3
chr8	113323368	0	G	CSMD3.2	138	CSMD3
chr8	113323371	1	G	CSMD3.2	106	CSMD3
chr8	113323481	1	G	CSMD3.2	132	CSMD3
chr8	113326110	0	T	CSMD3.2	140	CSMD3
chr8	113326180	0	C	CSMD3.2	3	CSMD3
chr8	113326208	1	A	CSMD3.2	135	CSMD3
chr8	113326270	0	G	CSMD3.2	0	CSMD3
chr8	113326281	1	C	CSMD3.2	2	CSMD3
chr8	113326385	1	C	CSMD3.2	1	CSMD3
chr8	113326575	0	C	CSMD3.2	2	CSMD3
chr8	113326671	0	A	CSMD3.2	203	CSMD3
chr8	113326674	1	A	CSMD3.2	1	CSMD3
chr8	113326776	0	A	CSMD3.2	375	CSMD3
chr8	113326790	1	C	CSMD3.2	215	CSMD3
chr8	113326886	1	A	CSMD3.2	383	CSMD3
chr8	113330970	0	T	CSMD3.2	44	CSMD3
chr8	113331083	0	G	CSMD3.2	421	CSMD3
chr8	113331089	1	T	CSMD3.2	46	CSMD3
chr8	113331200	1	G	CSMD3.2	365	CSMD3
chr8	113332093	0	C	CSMD3.2	415	CSMD3
chr8	113332148	0	C	CSMD3.2	114	CSMD3
chr8	113332170	0	G	CSMD3.2	58	CSMD3
chr8	113332192	1	C	CSMD3.2	454	CSMD3
chr8	113332228	1	G	CSMD3.2	65	CSMD3
chr8	113332249	1	A	CSMD3.2	78	CSMD3
chr8	113347525	0	C	CSMD3.2	390	CSMD3
chr8	113347597	0	C	CSMD3.2	707	CSMD3
chr8	113347637	1	G	CSMD3.2	426	CSMD3
chr8	113347712	0	C	CSMD3.2	197	CSMD3
chr8	113347716	1	G	CSMD3.2	695	CSMD3
chr8	113347823	1	C	CSMD3.2	185	CSMD3
chr8	113348809	0	A	CSMD3.2	0	CSMD3
chr8	113348917	0	A	CSMD3.2	397	CSMD3
chr8	113348921	1	C	CSMD3.2	0	CSMD3
chr8	113349010	0	G	CSMD3.2	423	CSMD3
chr8	113349031	1	A	CSMD3.2	400	CSMD3
chr8	113349125	1	G	CSMD3.2	424	CSMD3
chr8	113349750	0	T	CSMD3.2	255	CSMD3
chr8	113349840	0	C	CSMD3.2	279	CSMD3
chr8	113349858	1	G	CSMD3.2	230	CSMD3
chr8	113349948	0	T	CSMD3.2	261	CSMD3
chr8	113349953	1	C	CSMD3.2	247	CSMD3
chr8	113350055	1	G	CSMD3.2	257	CSMD3
chr8	113353584	0	T	CSMD3.2	0	CSMD3
chr8	113353722	1	A	CSMD3.2	0	CSMD3
chr8	113353723	0	A	CSMD3.2	370	CSMD3
chr8	113353830	0	A	CSMD3.2	371	CSMD3
chr8	113353831	1	G	CSMD3.2	396	CSMD3
chr8	113353948	1	T	CSMD3.2	354	CSMD3
chr8	113358236	0	T	CSMD3.2	7	CSMD3
chr8	113358344	0	T	CSMD3.2	610	CSMD3
chr8	113358350	1	T	CSMD3.2	5	CSMD3
chr8	113358409	0	C	CSMD3.2	0	CSMD3
chr8	113358456	1	G	CSMD3.2	584	CSMD3
chr8	113358529	1	C	CSMD3.2	181	CSMD3
chr8	113363330	0	C	CSMD3.2	4	CSMD3
chr8	113363420	0	T	CSMD3.2	91	CSMD3
chr8	113363437	1	T	CSMD3.2	7	CSMD3
chr8	113363447	0	T	CSMD3.2	301	CSMD3
chr8	113363488	1	T	CSMD3.2	83	CSMD3
chr8	113363557	1	A	CSMD3.2	298	CSMD3
chr8	113364554	0	G	CSMD3.2	617	CSMD3
chr8	113364663	0	A	CSMD3.2	349	CSMD3
chr8	113364667	1	C	CSMD3.2	597	CSMD3
chr8	113364733	0	T	CSMD3.2	219	CSMD3
chr8	113364752	1	C	CSMD3.2	348	CSMD3
chr8	113364843	1	T	CSMD3.2	189	CSMD3
chr8	113392503	0	T	CSMD3.2	0	CSMD3
chr8	113392602	0	C	CSMD3.2	402	CSMD3
chr8	113392612	1	A	CSMD3.2	0	CSMD3
chr8	113392706	1	G	CSMD3.2	369	CSMD3
chr8	113395718	0	A	CSMD3.2	2	CSMD3
chr8	113395804	0	C	CSMD3.2	447	CSMD3
chr8	113395814	1	T	CSMD3.2	1	CSMD3
chr8	113395865	0	G	CSMD3.2	487	CSMD3
chr8	113395912	1	G	CSMD3.2	427	CSMD3
chr8	113395982	1	C	CSMD3.2	455	CSMD3
chr8	113402850	0	T	CSMD3.2	319	CSMD3
chr8	113402940	0	G	CSMD3.2	317	CSMD3
chr8	113402962	1	G	CSMD3.2	409	CSMD3
chr8	113403040	1	G	CSMD3.2	304	CSMD3
chr8	113418770	0	G	CSMD3.2	453	CSMD3
chr8	113418819	0	C	CSMD3.2	346	CSMD3
chr8	113418883	0	T	CSMD3.2	362	CSMD3
chr8	113418886	1	A	CSMD3.2	409	CSMD3
chr8	113418921	1	C	CSMD3.2	306	CSMD3
chr8	113418993	1	G	CSMD3.2	298	CSMD3
chr8	113420517	0	A	CSMD3.2	250	CSMD3
chr8	113420607	0	T	CSMD3.2	19	CSMD3
chr8	113420630	1	G	CSMD3.2	229	CSMD3
chr8	113420721	1	A	CSMD3.2	19	CSMD3
chr8	113421124	0	C	CSMD3.2	142	CSMD3
chr8	113421190	0	G	CSMD3.2	417	CSMD3
chr8	113421218	1	A	CSMD3.2	159	CSMD3
chr8	113421285	1	G	CSMD3.2	416	CSMD3
chr8	113484794	0	T	CSMD3.3	436	CSMD3
chr8	113484910	0	A	CSMD3.3	666	CSMD3
chr8	113484912	1	C	CSMD3.3	399	CSMD3
chr8	113485024	1	G	CSMD3.3	660	CSMD3
chr8	113504646	0	C	CSMD3.3	365	CSMD3
chr8	113504743	0	C	CSMD3.3	206	CSMD3
chr8	113504744	1	C	CSMD3.3	366	CSMD3
chr8	113504856	0	C	CSMD3.3	233	CSMD3
chr8	113504861	1	C	CSMD3.3	257	CSMD3
chr8	113504971	1	T	CSMD3.3	271	CSMD3
chr8	113515966	0	A	CSMD3.3	236	CSMD3
chr8	113516061	0	C	CSMD3.3	196	CSMD3
chr8	113516079	1	G	CSMD3.3	237	CSMD3
chr8	113516080	0	C	CSMD3.3	358	CSMD3
chr8	113516146	1	G	CSMD3.3	238	CSMD3
chr8	113516178	1	G	CSMD3.3	374	CSMD3
chr8	113516193	0	G	CSMD3.3	1	CSMD3
chr8	113516322	1	A	CSMD3.3	0	CSMD3
chr8	113518880	0	T	CSMD3.3	501	CSMD3
chr8	113518939	0	T	CSMD3.3	381	CSMD3
chr8	113518999	1	G	CSMD3.3	422	CSMD3
chr8	113519036	0	T	CSMD3.3	363	CSMD3
chr8	113519052	1	C	CSMD3.3	349	CSMD3
chr8	113519153	1	G	CSMD3.3	323	CSMD3
chr8	113529164	0	A	CSMD3.3	611	CSMD3
chr8	113529296	0	A	CSMD3.3	66	CSMD3
chr8	113529298	1	C	CSMD3.3	0	CSMD3
chr8	113529341	0	G	CSMD3.3	221	CSMD3
chr8	113529392	0	C	CSMD3.3	376	CSMD3
chr8	113529404	1	G	CSMD3.3	60	CSMD3
chr8	113529442	1	G	CSMD3.3	173	CSMD3
chr8	113529507	1	T	CSMD3.3	403	CSMD3
chr8	113562876	0	A	CSMD3.3	365	CSMD3
chr8	113562988	0	T	CSMD3.3	299	CSMD3
chr8	113562990	1	C	CSMD3.3	403	CSMD3
chr8	113563062	0	T	CSMD3.3	142	CSMD3
chr8	113563105	1	G	CSMD3.3	337	CSMD3
chr8	113563171	1	A	CSMD3.3	180	CSMD3
chr8	113564789	0	C	CSMD3.3	242	CSMD3
chr8	113564876	0	G	CSMD3.3	544	CSMD3
chr8	113564906	1	G	CSMD3.3	311	CSMD3
chr8	113564989	1	C	CSMD3.3	508	CSMD3
chr8	113568957	0	G	CSMD3.3	348	CSMD3
chr8	113569014	0	G	CSMD3.3	299	CSMD3
chr8	113569072	1	T	CSMD3.3	384	CSMD3
chr8	113569087	0	C	CSMD3.3	420	CSMD3
chr8	113569122	1	G	CSMD3.3	255	CSMD3
chr8	113569185	0	T	CSMD3.3	3	CSMD3
chr8	113569203	1	T	CSMD3.3	382	CSMD3
chr8	113569298	1	A	CSMD3.3	3	CSMD3
chr8	113585668	0	A	CSMD3.3	217	CSMD3
chr8	113585759	0	G	CSMD3.3	436	CSMD3
chr8	113585781	1	A	CSMD3.3	235	CSMD3
chr8	113585804	0	G	CSMD3.3	357	CSMD3
chr8	113585874	1	T	CSMD3.3	486	CSMD3
chr8	113585919	1	G	CSMD3.3	350	CSMD3
chr8	113599288	0	C	CSMD3.3	275	CSMD3
chr8	113599344	0	A	CSMD3.3	572	CSMD3
chr8	113599396	1	C	CSMD3.3	250	CSMD3
chr8	113599424	0	C	CSMD3.3	448	CSMD3
chr8	113599460	1	T	CSMD3.3	531	CSMD3
chr8	113599536	1	G	CSMD3.3	445	CSMD3
chr8	113649021	0	C	CSMD3.3	497	CSMD3
chr8	113649121	0	G	CSMD3.3	247	CSMD3
chr8	113649135	1	G	CSMD3.3	444	CSMD3
chr8	113649155	0	G	CSMD3.3	542	CSMD3
chr8	113649214	1	C	CSMD3.3	200	CSMD3
chr8	113649270	1	G	CSMD3.3	540	CSMD3
chr8	113650858	0	C	CSMD3.3	63	CSMD3
chr8	113650948	0	T	CSMD3.3	413	CSMD3
chr8	113650971	1	A	CSMD3.3	71	CSMD3
chr8	113651016	0	G	CSMD3.3	182	CSMD3
chr8	113651061	1	G	CSMD3.3	413	CSMD3
chr8	113651089	0	A	CSMD3.3	324	CSMD3
chr8	113651127	1	G	CSMD3.3	180	CSMD3
chr8	113651203	1	T	CSMD3.3	377	CSMD3
chr8	113657311	0	C	CSMD3.3	406	CSMD3
chr8	113657424	0	C	CSMD3.3	414	CSMD3
chr8	113657425	1	T	CSMD3.3	443	CSMD3
chr8	113657540	1	C	CSMD3.3	515	CSMD3
chr8	113662274	0	A	CSMD3.3	408	CSMD3
chr8	113662401	0	G	CSMD3.3	123	CSMD3
chr8	113662408	1	G	CSMD3.3	411	CSMD3
chr8	113662462	0	T	CSMD3.3	386	CSMD3
chr8	113662491	1	G	CSMD3.3	126	CSMD3
chr8	113662541	0	G	CSMD3.3	523	CSMD3
chr8	113662571	1	T	CSMD3.3	360	CSMD3
chr8	113662653	1	T	CSMD3.3	534	CSMD3
chr8	113668360	0	C	CSMD3.3	142	CSMD3
chr8	113668418	0	C	CSMD3.3	205	CSMD3
chr8	113668478	1	A	CSMD3.3	141	CSMD3
chr8	113668517	0	A	CSMD3.3	247	CSMD3
chr8	113668533	1	G	CSMD3.3	214	CSMD3
chr8	113668628	1	A	CSMD3.3	245	CSMD3
chr8	113678460	0	T	CSMD3.3	301	CSMD3
chr8	113678566	0	A	CSMD3.3	666	CSMD3
chr8	113678575	1	T	CSMD3.3	333	CSMD3
chr8	113678678	1	C	CSMD3.3	663	CSMD3
chr8	113694650	0	C	CSMD3.3	458	CSMD3
chr8	113694713	0	C	CSMD3.3	470	CSMD3
chr8	113694757	1	A	CSMD3.3	418	CSMD3
chr8	113694764	0	C	CSMD3.3	270	CSMD3
chr8	113694832	1	A	CSMD3.3	532	CSMD3
chr8	113694854	0	T	CSMD3.3	381	CSMD3
chr8	113694860	1	C	CSMD3.3	277	CSMD3
chr8	113694968	1	A	CSMD3.3	360	CSMD3
chr8	113697582	0	C	CSMD3.3	227	CSMD3
chr8	113697686	0	A	CSMD3.3	614	CSMD3
chr8	113697689	1	C	CSMD3.3	221	CSMD3
chr8	113697790	0	G	CSMD3.3	563	CSMD3
chr8	113697802	1	A	CSMD3.3	563	CSMD3
chr8	113697849	0	C	CSMD3.3	549	CSMD3
chr8	113697902	1	C	CSMD3.3	565	CSMD3
chr8	113697957	0	G	CSMD3.3	2	CSMD3
chr8	113697962	1	C	CSMD3.3	498	CSMD3
chr8	113698093	1	C	CSMD3.3	24	CSMD3
chr8	113702074	0	G	CSMD3.3	675	CSMD3
chr8	113702145	0	C	CSMD3.3	463	CSMD3
chr8	113702187	1	C	CSMD3.3	654	CSMD3
chr8	113702251	0	A	CSMD3.3	286	CSMD3
chr8	113702256	1	C	CSMD3.3	494	CSMD3
chr8	113702363	1	T	CSMD3.3	263	CSMD3
chr8	113812369	0	C	CSMD3.4	130	CSMD3
chr8	113812463	0	T	CSMD3.4	391	CSMD3
chr8	113812482	1	T	CSMD3.4	121	CSMD3
chr8	113812577	1	G	CSMD3.4	385	CSMD3
chr8	113841893	0	A	CSMD3.4	186	CSMD3
chr8	113841928	0	T	CSMD3.4	567	CSMD3
chr8	113842011	1	T	CSMD3.4	205	CSMD3
chr8	113842042	1	C	CSMD3.4	565	CSMD3
chr8	113871326	0	C	CSMD3.4	159	CSMD3
chr8	113871374	0	C	CSMD3.4	228	CSMD3
chr8	113871436	1	G	CSMD3.4	198	CSMD3
chr8	113871473	0	A	CSMD3.4	283	CSMD3
chr8	113871484	1	C	CSMD3.4	246	CSMD3
chr8	113871588	1	T	CSMD3.4	230	CSMD3
chr8	113933789	0	T	CSMD3.4	472	CSMD3
chr8	113933891	0	A	CSMD3.4	260	CSMD3
chr8	113933902	1	T	CSMD3.4	485	CSMD3
chr8	113933927	0	G	CSMD3.4	499	CSMD3
chr8	113933975	1	C	CSMD3.4	201	CSMD3
chr8	113934046	1	C	CSMD3.4	491	CSMD3
chr8	113959928	0	C	CSMD3.4	1	CSMD3
chr8	113960049	1	T	CSMD3.4	1	CSMD3
chr8	113960073	0	A	CSMD3.4	57	CSMD3
chr8	113960209	1	T	CSMD3.4	51	CSMD3
chr8	113966823	0	A	CSMD3.4	782	CSMD3
chr8	113966931	0	T	CSMD3.4	532	CSMD3
chr8	113966935	1	G	CSMD3.4	782	CSMD3
chr8	113967065	1	T	CSMD3.4	536	CSMD3
chr8	113987992	0	C	CSMD3.4	321	CSMD3
chr8	113988087	0	G	CSMD3.4	209	CSMD3
chr8	113988111	1	C	CSMD3.4	268	CSMD3
chr8	113988122	0	G	CSMD3.4	273	CSMD3
chr8	113988192	1	G	CSMD3.4	135	CSMD3
chr8	113988220	0	C	CSMD3.4	314	CSMD3
chr8	113988236	1	G	CSMD3.4	246	CSMD3
chr8	113988279	0	C	CSMD3.4	101	CSMD3
chr8	113988334	1	C	CSMD3.4	274	CSMD3
chr8	113988382	0	G	CSMD3.4	0	CSMD3
chr8	113988383	1	G	CSMD3.4	147	CSMD3
chr8	113988479	1	G	CSMD3.4	37	CSMD3
chr8	114031216	0	T	CSMD3.4	186	CSMD3
chr8	114031313	0	A	CSMD3.4	323	CSMD3
chr8	114031331	1	T	CSMD3.4	219	CSMD3
chr8	114031388	0	G	CSMD3.4	401	CSMD3
chr8	114031409	1	C	CSMD3.4	283	CSMD3
chr8	114031501	1	A	CSMD3.4	390	CSMD3
chr8	114110961	0	G	CSMD3.4	494	CSMD3
chr8	114111074	0	C	CSMD3.4	383	CSMD3
chr8	114111080	1	C	CSMD3.4	527	CSMD3
chr8	114111175	0	C	CSMD3.4	307	CSMD3
chr8	114111179	1	A	CSMD3.4	347	CSMD3
chr8	114111294	1	T	CSMD3.4	230	CSMD3
chr8	114185880	0	C	CSMD3.4	170	CSMD3
chr8	114185977	0	C	CSMD3.4	473	CSMD3
chr8	114185984	1	C	CSMD3.4	189	CSMD3
chr8	114186069	0	C	CSMD3.4	517	CSMD3
chr8	114186096	1	T	CSMD3.4	503	CSMD3
chr8	114186182	1	T	CSMD3.4	508	CSMD3
chr8	114290797	0	T	CSMD3.4	670	CSMD3
chr8	114290904	0	A	CSMD3.4	218	CSMD3
chr8	114290914	1	G	CSMD3.4	668	CSMD3
chr8	114291038	1	C	CSMD3.4	216	CSMD3
chr8	114326738	0	A	CSMD3.4	149	CSMD3
chr8	114326847	0	G	CSMD3.4	608	CSMD3
chr8	114326848	1	T	CSMD3.4	161	CSMD3
chr8	114326912	0	C	CSMD3.4	325	CSMD3
chr8	114326960	1	A	CSMD3.4	608	CSMD3
chr8	114327004	0	C	CSMD3.4	1	CSMD3
chr8	114327021	1	T	CSMD3.4	300	CSMD3
chr8	114327112	1	C	CSMD3.4	1	CSMD3
chr8	114388933	0	T	CSMD3.4	287	CSMD3
chr8	114389045	1	A	CSMD3.4	333	CSMD3
chr8	114448862	0	C	CSMD3.4	390	CSMD3
chr8	114448962	0	T	CSMD3.4	374	CSMD3
chr8	114448981	1	T	CSMD3.4	346	CSMD3
chr8	114449053	0	C	CSMD3.4	692	CSMD3
chr8	114449080	1	T	CSMD3.4	409	CSMD3
chr8	114449175	1	T	CSMD3.4	696	CSMD3
chr8	117859670	0	G	RAD21	192	RAD21
chr8	117859783	0	T	RAD21	375	RAD21
chr8	117859789	1	G	RAD21	167	RAD21
chr8	117859896	0	C	RAD21	108	RAD21
chr8	117859903	1	A	RAD21	334	RAD21
chr8	117859987	1	G	RAD21	98	RAD21
chr8	117861112	0	C	RAD21	279	RAD21
chr8	117861215	0	T	RAD21	459	RAD21
chr8	117861218	1	G	RAD21	223	RAD21
chr8	117861329	1	C	RAD21	503	RAD21
chr8	117862818	0	T	RAD21	857	RAD21
chr8	117862930	0	A	RAD21	150	RAD21
chr8	117862935	1	C	RAD21	858	RAD21
chr8	117862985	0	C	RAD21	163	RAD21
chr8	117863006	1	G	RAD21	149	RAD21
chr8	117863080	1	A	RAD21	113	RAD21
chr8	117864153	0	T	RAD21	258	RAD21
chr8	117864263	0	T	RAD21	230	RAD21
chr8	117864269	1	A	RAD21	333	RAD21
chr8	117864361	1	A	RAD21	200	RAD21
chr8	117864765	0	G	RAD21	357	RAD21
chr8	117864836	0	C	RAD21	86	RAD21
chr8	117864870	1	C	RAD21	390	RAD21
chr8	117864886	0	C	RAD21	414	RAD21
chr8	117864930	1	A	RAD21	135	RAD21
chr8	117865003	1	G	RAD21	469	RAD21
chr8	117866395	0	T	RAD21	303	RAD21
chr8	117866509	0	G	RAD21	228	RAD21
chr8	117866511	1	C	RAD21	357	RAD21
chr8	117866562	0	C	RAD21	386	RAD21
chr8	117866624	1	G	RAD21	266	RAD21
chr8	117866657	0	T	RAD21	744	RAD21
chr8	117866666	1	C	RAD21	470	RAD21
chr8	117866768	1	A	RAD21	745	RAD21
chr8	117868370	0	G	RAD21	593	RAD21
chr8	117868471	0	T	RAD21	292	RAD21
chr8	117868488	1	T	RAD21	587	RAD21
chr8	117868588	1	C	RAD21	263	RAD21
chr8	117868852	0	C	RAD21	24	RAD21
chr8	117868901	0	C	RAD21	408	RAD21
chr8	117868969	1	C	RAD21	44	RAD21
chr8	117868987	0	C	RAD21	6	RAD21
chr8	117869006	1	G	RAD21	386	RAD21
chr8	117869064	1	A	RAD21	0	RAD21
chr8	117869485	0	A	RAD21	121	RAD21
chr8	117869594	0	G	RAD21	339	RAD21
chr8	117869598	1	G	RAD21	134	RAD21
chr8	117869687	0	C	RAD21	322	RAD21
chr8	117869702	1	T	RAD21	378	RAD21
chr8	117869801	1	G	RAD21	320	RAD21
chr8	117870546	0	A	RAD21	123	RAD21
chr8	117870624	0	C	RAD21	66	RAD21
chr8	117870663	1	G	RAD21	113	RAD21
chr8	117870679	0	C	RAD21	374	RAD21
chr8	117870706	1	G	RAD21	57	RAD21
chr8	117870797	1	T	RAD21	385	RAD21
chr8	117874055	0	A	RAD21	706	RAD21
chr8	117874164	0	G	RAD21	608	RAD21
chr8	117874172	1	A	RAD21	717	RAD21
chr8	117874281	1	G	RAD21	611	RAD21
chr8	117875295	0	C	RAD21	626	RAD21
chr8	117875402	0	C	RAD21	650	RAD21
chr8	117875404	1	T	RAD21	622	RAD21
chr8	117875499	0	C	RAD21	199	RAD21
chr8	117875517	1	T	RAD21	653	RAD21
chr8	117875614	1	C	RAD21	155	RAD21
chr8	117878745	0	A	RAD21	693	RAD21
chr8	117878849	0	G	RAD21	318	RAD21
chr8	117878865	1	C	RAD21	692	RAD21
chr8	117878967	1	A	RAD21	287	RAD21
chr9	5021949	0	G	JAK2	251	JAK2
chr9	5022055	0	G	JAK2	403	JAK2
chr9	5022064	1	C	JAK2	286	JAK2
chr9	5022154	0	C	JAK2	358	JAK2
chr9	5022167	1	G	JAK2	505	JAK2
chr9	5022267	1	G	JAK2	305	JAK2
chr9	5029729	0	T	JAK2	400	JAK2
chr9	5029813	0	C	JAK2	188	JAK2
chr9	5029842	1	T	JAK2	460	JAK2
chr9	5029895	0	C	JAK2	430	JAK2
chr9	5029926	1	A	JAK2	178	JAK2
chr9	5030006	1	G	JAK2	394	JAK2
chr9	5044379	0	C	JAK2	10	JAK2
chr9	5044492	0	A	JAK2	309	JAK2
chr9	5044493	1	C	JAK2	10	JAK2
chr9	5044611	1	G	JAK2	318	JAK2
chr9	5050657	0	A	JAK2	595	JAK2
chr9	5050732	0	A	JAK2	443	JAK2
chr9	5050767	1	T	JAK2	534	JAK2
chr9	5050830	0	A	JAK2	1	JAK2
chr9	5050845	1	G	JAK2	413	JAK2
chr9	5050944	1	C	JAK2	1	JAK2
chr9	5054475	0	A	JAK2	442	JAK2
chr9	5054580	0	C	JAK2	351	JAK2
chr9	5054591	1	C	JAK2	378	JAK2
chr9	5054669	0	A	JAK2	227	JAK2
chr9	5054685	1	C	JAK2	327	JAK2
chr9	5054772	0	C	JAK2	519	JAK2
chr9	5054776	1	A	JAK2	267	JAK2
chr9	5054876	0	A	JAK2	6	JAK2
chr9	5054877	1	C	JAK2	519	JAK2
chr9	5054981	1	T	JAK2	49	JAK2
chr9	5055642	0	T	JAK2	384	JAK2
chr9	5055695	0	T	JAK2	301	JAK2
chr9	5055755	1	T	JAK2	352	JAK2
chr9	5055764	0	C	JAK2	7	JAK2
chr9	5055797	1	G	JAK2	295	JAK2
chr9	5055876	1	T	JAK2	6	JAK2
chr9	5064862	0	C	JAK2	252	JAK2
chr9	5064919	0	T	JAK2	439	JAK2
chr9	5064975	1	C	JAK2	235	JAK2
chr9	5064984	0	A	JAK2	642	JAK2
chr9	5065033	1	C	JAK2	506	JAK2
chr9	5065093	1	A	JAK2	606	JAK2
chr9	5066622	0	G	JAK2	411	JAK2
chr9	5066681	0	G	JAK2	255	JAK2
chr9	5066733	0	G	JAK2	697	JAK2
chr9	5066739	1	C	JAK2	442	JAK2
chr9	5066782	1	C	JAK2	327	JAK2
chr9	5066842	1	C	JAK2	697	JAK2
chr9	5068986	0	C	JAK2	155	JAK2
chr9	5069046	0	C	JAK2	230	JAK2
chr9	5069085	1	C	JAK2	176	JAK2
chr9	5069149	0	C	JAK2	404	JAK2
chr9	5069151	1	G	JAK2	231	JAK2
chr9	5069253	1	G	JAK2	487	JAK2
chr9	5069886	0	T	JAK2	699	JAK2
chr9	5070000	0	C	JAK2	256	JAK2
chr9	5070004	1	T	JAK2	657	JAK2
chr9	5070117	1	T	JAK2	244	JAK2
chr9	5072450	0	C	JAK2	277	JAK2
chr9	5072552	0	G	JAK2	793	JAK2
chr9	5072553	1	G	JAK2	329	JAK2
chr9	5072669	1	A	JAK2	792	JAK2
chr9	5073615	0	C	JAK2	483	JAK2
chr9	5073714	0	C	JAK2	78	JAK2
chr9	5073731	1	C	JAK2	544	JAK2
chr9	5073746	0	T	JAK2	550	JAK2
chr9	5073803	1	C	JAK2	80	JAK2
chr9	5073863	1	T	JAK2	529	JAK2
chr9	5077372	0	G	JAK2	2	JAK2
chr9	5077465	0	A	JAK2	8	JAK2
chr9	5077479	1	T	JAK2	0	JAK2
chr9	5077486	0	C	JAK2	9	JAK2
chr9	5077548	1	G	JAK2	1	JAK2
chr9	5077560	0	G	JAK2	6	JAK2
chr9	5077567	1	C	JAK2	3	JAK2
chr9	5077678	1	G	JAK2	4	JAK2
chr9	5078259	0	G	JAK2	102	JAK2
chr9	5078309	0	G	JAK2	229	JAK2
chr9	5078353	1	G	JAK2	90	JAK2
chr9	5078388	0	C	JAK2	470	JAK2
chr9	5078406	1	G	JAK2	250	JAK2
chr9	5078502	1	A	JAK2	469	JAK2
chr9	5080207	0	C	JAK2	333	JAK2
chr9	5080311	0	T	JAK2	581	JAK2
chr9	5080320	1	C	JAK2	267	JAK2
chr9	5080420	1	G	JAK2	580	JAK2
chr9	5080509	0	C	JAK2	259	JAK2
chr9	5080591	0	C	JAK2	384	JAK2
chr9	5080625	1	A	JAK2	267	JAK2
chr9	5080705	1	T	JAK2	454	JAK2
chr9	5081703	0	A	JAK2	422	JAK2
chr9	5081804	0	C	JAK2	362	JAK2
chr9	5081813	1	T	JAK2	399	JAK2
chr9	5081920	1	G	JAK2	418	JAK2
chr9	5089653	0	C	JAK2	161	JAK2
chr9	5089728	0	G	JAK2	334	JAK2
chr9	5089769	1	A	JAK2	168	JAK2
chr9	5089788	0	G	JAK2	419	JAK2
chr9	5089846	1	G	JAK2	327	JAK2
chr9	5089903	1	G	JAK2	434	JAK2
chr9	5090440	0	T	JAK2	124	JAK2
chr9	5090535	0	A	JAK2	275	JAK2
chr9	5090552	1	C	JAK2	83	JAK2
chr9	5090628	1	A	JAK2	222	JAK2
chr9	5090684	0	A	JAK2	491	JAK2
chr9	5090795	0	T	JAK2	496	JAK2
chr9	5090799	1	T	JAK2	417	JAK2
chr9	5090843	0	A	JAK2	171	JAK2
chr9	5090902	1	C	JAK2	497	JAK2
chr9	5090949	1	C	JAK2	229	JAK2
chr9	5122972	0	C	JAK2	846	JAK2
chr9	5123080	0	G	JAK2	516	JAK2
chr9	5123081	1	A	JAK2	831	JAK2
chr9	5123195	1	A	JAK2	516	JAK2
chr9	5126289	0	A	JAK2	455	JAK2
chr9	5126389	0	G	JAK2	832	JAK2
chr9	5126401	1	G	JAK2	436	JAK2
chr9	5126501	1	C	JAK2	853	JAK2
chr9	5126655	0	T	JAK2	604	JAK2
chr9	5126720	0	G	JAK2	489	JAK2
chr9	5126774	1	G	JAK2	535	JAK2
chr9	5126831	1	G	JAK2	482	JAK2
chr9	21802705	0	G	MTAP	1	MTAP
chr9	21802778	1	A	MTAP	1	MTAP
chr9	21802934	0	G	MTAP	2	MTAP
chr9	21803038	1	A	MTAP	2	MTAP
chr9	21815348	0	T	MTAP	52	MTAP
chr9	21815445	0	G	MTAP	101	MTAP
chr9	21815459	1	G	MTAP	56	MTAP
chr9	21815463	0	A	MTAP	581	MTAP
chr9	21815517	1	A	MTAP	104	MTAP
chr9	21815565	1	T	MTAP	584	MTAP
chr9	21816627	0	A	MTAP	727	MTAP
chr9	21816727	0	A	MTAP	368	MTAP
chr9	21816746	1	A	MTAP	744	MTAP
chr9	21816840	1	A	MTAP	370	MTAP
chr9	21817942	0	C	MTAP	263	MTAP
chr9	21818004	0	G	MTAP	422	MTAP
chr9	21818060	1	C	MTAP	259	MTAP
chr9	21818122	0	A	MTAP	449	MTAP
chr9	21818123	1	T	MTAP	422	MTAP
chr9	21818241	1	G	MTAP	391	MTAP
chr9	21837840	0	C	MTAP	376	MTAP
chr9	21837923	0	C	MTAP	390	MTAP
chr9	21837942	1	G	MTAP	300	MTAP
chr9	21838038	1	G	MTAP	364	MTAP
chr9	21854603	0	T	MTAP	261	MTAP
chr9	21854713	0	C	MTAP	215	MTAP
chr9	21854722	1	A	MTAP	259	MTAP
chr9	21854792	0	G	MTAP	256	MTAP
chr9	21854833	1	G	MTAP	157	MTAP
chr9	21854892	1	C	MTAP	256	MTAP
chr9	21856053	0	C	MTAP	160	MTAP
chr9	21856136	0	C	MTAP	116	MTAP
chr9	21856161	1	A	MTAP	174	MTAP
chr9	21856223	1	G	MTAP	147	MTAP
chr9	21859269	0	T	MTAP	251	MTAP
chr9	21859380	0	C	MTAP	428	MTAP
chr9	21859383	1	A	MTAP	219	MTAP
chr9	21859495	1	C	MTAP	432	MTAP
chr9	21861952	0	A	MTAP	187	MTAP
chr9	21862053	1	T	MTAP	223	MTAP
chr9	21930964	0	A	MTAP	179	MTAP
chr9	21931034	0	G	MTAP	530	MTAP
chr9	21931083	1	T	MTAP	183	MTAP
chr9	21931138	1	C	MTAP	520	MTAP
chr9	21939153	0	C	MTAP	312	MTAP
chr9	21939288	1	A	MTAP	370	MTAP
chr9	21940885	0	C	MTAP	243	MTAP
chr9	21940996	0	C	MTAP	2	MTAP
chr9	21941000	1	G	MTAP	251	MTAP
chr9	21941113	1	T	MTAP	3	MTAP
chr10	50666825	0	G	ERCC6/PGBD3	445	ERCC6
chr10	50666933	0	C	ERCC6/PGBD3	463	ERCC6
chr10	50666938	1	G	ERCC6/PGBD3	343	ERCC6
chr10	50667050	0	C	ERCC6/PGBD3	356	ERCC6
chr10	50667052	1	T	ERCC6/PGBD3	491	ERCC6
chr10	50667147	0	A	ERCC6/PGBD3	297	ERCC6
chr10	50667169	1	T	ERCC6/PGBD3	272	ERCC6
chr10	50667239	0	C	ERCC6/PGBD3	177	ERCC6
chr10	50667266	1	T	ERCC6/PGBD3	296	ERCC6
chr10	50667356	1	A	ERCC6/PGBD3	297	ERCC6
chr10	50668396	0	A	ERCC6/PGBD3	448	ERCC6
chr10	50668450	0	G	ERCC6/PGBD3	198	ERCC6
chr10	50668512	1	G	ERCC6/PGBD3	440	ERCC6
chr10	50668567	1	C	ERCC6/PGBD3	191	ERCC6
chr10	50669353	0	A	ERCC6/PGBD3	420	ERCC6
chr10	50669376	0	A	ERCC6/PGBD3	134	ERCC6
chr10	50669447	1	G	ERCC6/PGBD3	397	ERCC6
chr10	50669458	0	A	ERCC6/PGBD3	512	ERCC6
chr10	50669495	1	C	ERCC6/PGBD3	145	ERCC6
chr10	50669545	0	T	ERCC6/PGBD3	235	ERCC6
chr10	50669584	1	A	ERCC6/PGBD3	505	ERCC6
chr10	50669645	1	G	ERCC6/PGBD3	325	ERCC6
chr10	50678205	0	G	ERCC6/PGBD3	138	ERCC6
chr10	50678273	0	G	ERCC6/PGBD3	393	ERCC6
chr10	50678297	1	C	ERCC6/PGBD3	100	ERCC6
chr10	50678314	0	T	ERCC6/PGBD3	258	ERCC6
chr10	50678371	1	C	ERCC6/PGBD3	306	ERCC6
chr10	50678389	0	G	ERCC6/PGBD3	515	ERCC6
chr10	50678430	1	T	ERCC6/PGBD3	201	ERCC6
chr10	50678444	0	G	ERCC6/PGBD3	108	ERCC6
chr10	50678507	1	C	ERCC6/PGBD3	494	ERCC6
chr10	50678545	0	G	ERCC6/PGBD3	94	ERCC6
chr10	50678561	1	C	ERCC6/PGBD3	131	ERCC6
chr10	50678654	0	C	ERCC6/PGBD3	97	ERCC6
chr10	50678659	1	C	ERCC6/PGBD3	178	ERCC6
chr10	50678758	0	A	ERCC6/PGBD3	343	ERCC6
chr10	50678768	1	C	ERCC6/PGBD3	94	ERCC6
chr10	50678806	0	G	ERCC6/PGBD3	167	ERCC6
chr10	50678873	1	C	ERCC6/PGBD3	333	ERCC6
chr10	50678917	0	T	ERCC6/PGBD3	140	ERCC6
chr10	50678921	1	C	ERCC6/PGBD3	138	ERCC6
chr10	50678993	0	C	ERCC6/PGBD3	118	ERCC6
chr10	50679038	1	G	ERCC6/PGBD3	89	ERCC6
chr10	50679049	0	C	ERCC6/PGBD3	95	ERCC6
chr10	50679083	1	T	ERCC6/PGBD3	139	ERCC6
chr10	50679099	0	A	ERCC6/PGBD3	133	ERCC6
chr10	50679123	1	G	ERCC6/PGBD3	108	ERCC6
chr10	50679146	0	A	ERCC6/PGBD3	186	ERCC6
chr10	50679183	1	T	ERCC6/PGBD3	160	ERCC6
chr10	50679262	1	G	ERCC6/PGBD3	218	ERCC6
chr10	50680383	0	G	ERCC6/PGBD3	329	ERCC6
chr10	50680479	0	T	ERCC6/PGBD3	387	ERCC6
chr10	50680481	1	C	ERCC6/PGBD3	312	ERCC6
chr10	50680598	1	C	ERCC6/PGBD3	345	ERCC6
chr10	50680881	0	G	ERCC6/PGBD3	325	ERCC6
chr10	50680982	0	T	ERCC6/PGBD3	200	ERCC6
chr10	50680987	1	C	ERCC6/PGBD3	313	ERCC6
chr10	50681086	0	A	ERCC6/PGBD3	370	ERCC6
chr10	50681089	1	C	ERCC6/PGBD3	179	ERCC6
chr10	50681203	1	G	ERCC6/PGBD3	387	ERCC6
chr10	50681501	0	C	ERCC6/PGBD3	311	ERCC6
chr10	50681566	0	G	ERCC6/PGBD3	317	ERCC6
chr10	50681621	1	G	ERCC6/PGBD3	243	ERCC6
chr10	50681681	1	C	ERCC6/PGBD3	317	ERCC6
chr10	50682035	0	G	ERCC6/PGBD3	156	ERCC6
chr10	50682101	0	C	ERCC6/PGBD3	131	ERCC6
chr10	50682127	1	C	ERCC6/PGBD3	155	ERCC6
chr10	50682215	0	A	ERCC6/PGBD3	407	ERCC6
chr10	50682216	1	G	ERCC6/PGBD3	120	ERCC6
chr10	50682334	1	A	ERCC6/PGBD3	419	ERCC6
chr10	50684220	0	G	ERCC6/PGBD3	201	ERCC6
chr10	50684316	0	T	ERCC6/PGBD3	610	ERCC6
chr10	50684320	1	C	ERCC6/PGBD3	254	ERCC6
chr10	50684434	1	C	ERCC6/PGBD3	625	ERCC6
chr10	50686374	0	C	ERCC6/PGBD3	673	ERCC6
chr10	50686452	0	C	ERCC6/PGBD3	450	ERCC6
chr10	50686480	1	C	ERCC6/PGBD3	679	ERCC6
chr10	50686565	1	G	ERCC6/PGBD3	480	ERCC6
chr10	50690672	0	T	ERCC6/PGBD3	280	ERCC6
chr10	50690741	0	G	ERCC6/PGBD3	295	ERCC6
chr10	50690786	1	G	ERCC6/PGBD3	294	ERCC6
chr10	50690800	0	G	ERCC6/PGBD3	426	ERCC6
chr10	50690851	1	T	ERCC6/PGBD3	324	ERCC6
chr10	50690900	0	G	ERCC6/PGBD3	673	ERCC6
chr10	50690910	1	C	ERCC6/PGBD3	415	ERCC6
chr10	50691019	1	G	ERCC6/PGBD3	659	ERCC6
chr10	50691306	0	T	ERCC6/PGBD3	568	ERCC6
chr10	50691407	0	G	ERCC6/PGBD3	469	ERCC6
chr10	50691424	1	G	ERCC6/PGBD3	557	ERCC6
chr10	50691499	0	G	ERCC6/PGBD3	533	ERCC6
chr10	50691527	1	T	ERCC6/PGBD3	499	ERCC6
chr10	50691614	1	T	ERCC6/PGBD3	541	ERCC6
chr10	50701133	0	A	ERCC6/PGBD3	315	ERCC6
chr10	50701208	0	G	ERCC6/PGBD3	322	ERCC6
chr10	50701252	1	T	ERCC6/PGBD3	258	ERCC6
chr10	50701325	1	C	ERCC6/PGBD3	357	ERCC6
chr10	50708529	0	C	ERCC6/PGBD3	287	ERCC6
chr10	50708636	0	A	ERCC6/PGBD3	575	ERCC6
chr10	50708638	1	G	ERCC6/PGBD3	311	ERCC6
chr10	50708748	0	A	ERCC6/PGBD3	660	ERCC6
chr10	50708753	1	A	ERCC6/PGBD3	529	ERCC6
chr10	50708866	1	G	ERCC6/PGBD3	663	ERCC6
chr10	50713909	0	G	ERCC6/PGBD3	627	ERCC6
chr10	50714026	0	T	ERCC6/PGBD3	498	ERCC6
chr10	50714027	1	C	ERCC6/PGBD3	641	ERCC6
chr10	50714146	1	C	ERCC6/PGBD3	572	ERCC6
chr10	50723337	0	G	ERCC6/PGBD3	409	ERCC6
chr10	50723411	0	C	ERCC6/PGBD3	305	ERCC6
chr10	50723452	1	T	ERCC6/PGBD3	370	ERCC6
chr10	50723473	0	C	ERCC6/PGBD3	240	ERCC6
chr10	50723528	1	C	ERCC6/PGBD3	288	ERCC6
chr10	50723581	0	T	ERCC6/PGBD3	391	ERCC6
chr10	50723591	1	G	ERCC6/PGBD3	187	ERCC6
chr10	50723696	0	A	ERCC6/PGBD3	203	ERCC6
chr10	50723701	1	A	ERCC6/PGBD3	322	ERCC6
chr10	50723798	0	C	ERCC6/PGBD3	74	ERCC6
chr10	50723809	1	T	ERCC6/PGBD3	230	ERCC6
chr10	50723868	0	C	ERCC6/PGBD3	214	ERCC6
chr10	50723909	1	C	ERCC6/PGBD3	81	ERCC6
chr10	50723929	0	C	ERCC6/PGBD3	269	ERCC6
chr10	50723957	1	G	ERCC6/PGBD3	244	ERCC6
chr10	50724034	0	C	ERCC6/PGBD3	231	ERCC6
chr10	50724038	1	C	ERCC6/PGBD3	322	ERCC6
chr10	50724128	0	C	ERCC6/PGBD3	114	ERCC6
chr10	50724146	1	G	ERCC6/PGBD3	193	ERCC6
chr10	50724240	0	A	ERCC6/PGBD3	217	ERCC6
chr10	50724241	1	A	ERCC6/PGBD3	80	ERCC6
chr10	50724291	0	G	ERCC6/PGBD3	174	ERCC6
chr10	50724357	1	G	ERCC6/PGBD3	0	ERCC6
chr10	50724408	0	G	ERCC6/PGBD3	193	ERCC6
chr10	50724409	1	C	ERCC6/PGBD3	145	ERCC6
chr10	50724481	0	G	ERCC6/PGBD3	65	ERCC6
chr10	50724522	1	A	ERCC6/PGBD3	215	ERCC6
chr10	50724566	0	G	ERCC6/PGBD3	145	ERCC6
chr10	50724568	1	C	ERCC6/PGBD3	82	ERCC6
chr10	50724644	0	G	ERCC6/PGBD3	239	ERCC6
chr10	50724685	1	A	ERCC6/PGBD3	112	ERCC6
chr10	50724750	0	G	ERCC6/PGBD3	135	ERCC6
chr10	50724751	1	G	ERCC6/PGBD3	267	ERCC6
chr10	50724791	0	C	ERCC6/PGBD3	255	ERCC6
chr10	50724867	1	T	ERCC6/PGBD3	126	ERCC6
chr10	50724889	0	G	ERCC6/PGBD3	152	ERCC6
chr10	50724908	1	C	ERCC6/PGBD3	231	ERCC6
chr10	50724994	0	G	ERCC6/PGBD3	288	ERCC6
chr10	50725001	1	G	ERCC6/PGBD3	234	ERCC6
chr10	50725031	0	C	ERCC6/PGBD3	122	ERCC6
chr10	50725107	1	G	ERCC6/PGBD3	340	ERCC6
chr10	50725131	0	T	ERCC6/PGBD3	194	ERCC6
chr10	50725144	1	C	ERCC6/PGBD3	147	ERCC6
chr10	50725245	1	G	ERCC6/PGBD3	203	ERCC6
chr10	50732042	0	A	ERCC6/PGBD3	361	ERCC6
chr10	50732107	0	C	ERCC6/PGBD3	253	ERCC6
chr10	50732161	1	C	ERCC6/PGBD3	299	ERCC6
chr10	50732219	0	C	ERCC6/PGBD3	162	ERCC6
chr10	50732224	1	G	ERCC6/PGBD3	268	ERCC6
chr10	50732292	0	A	ERCC6/PGBD3	230	ERCC6
chr10	50732315	1	C	ERCC6/PGBD3	76	ERCC6
chr10	50732374	0	C	ERCC6/PGBD3	151	ERCC6
chr10	50732400	1	A	ERCC6/PGBD3	191	ERCC6
chr10	50732467	0	T	ERCC6/PGBD3	273	ERCC6
chr10	50732468	1	C	ERCC6/PGBD3	181	ERCC6
chr10	50732536	0	G	ERCC6/PGBD3	323	ERCC6
chr10	50732579	1	T	ERCC6/PGBD3	274	ERCC6
chr10	50732614	0	G	ERCC6/PGBD3	146	ERCC6
chr10	50732655	1	T	ERCC6/PGBD3	407	ERCC6
chr10	50732675	0	T	ERCC6/PGBD3	40	ERCC6
chr10	50732729	1	A	ERCC6/PGBD3	196	ERCC6
chr10	50732767	0	C	ERCC6/PGBD3	274	ERCC6
chr10	50732796	1	A	ERCC6/PGBD3	56	ERCC6
chr10	50732884	1	A	ERCC6/PGBD3	321	ERCC6
chr10	50736410	0	A	ERCC6/PGBD3	578	ERCC6
chr10	50736495	0	T	ERCC6/PGBD3	237	ERCC6
chr10	50736529	1	G	ERCC6/PGBD3	561	ERCC6
chr10	50736601	1	C	ERCC6/PGBD3	274	ERCC6
chr10	50738723	0	T	ERCC6/PGBD3	68	ERCC6
chr10	50738801	0	T	ERCC6/PGBD3	258	ERCC6
chr10	50738834	1	G	ERCC6/PGBD3	70	ERCC6
chr10	50738889	0	G	ERCC6/PGBD3	1	ERCC6
chr10	50738906	1	G	ERCC6/PGBD3	317	ERCC6
chr10	50739003	1	G	ERCC6/PGBD3	1	ERCC6
chr10	50740548	0	T	ERCC6/PGBD3	214	ERCC6
chr10	50740620	0	T	ERCC6/PGBD3	225	ERCC6
chr10	50740666	1	A	ERCC6/PGBD3	123	ERCC6
chr10	50740669	0	G	ERCC6/PGBD3	142	ERCC6
chr10	50740712	1	T	ERCC6/PGBD3	92	ERCC6
chr10	50740742	0	A	ERCC6/PGBD3	318	ERCC6
chr10	50740777	1	A	ERCC6/PGBD3	117	ERCC6
chr10	50740788	0	T	ERCC6/PGBD3	213	ERCC6
chr10	50740864	1	A	ERCC6/PGBD3	345	ERCC6
chr10	50740873	0	G	ERCC6/PGBD3	238	ERCC6
chr10	50740902	1	C	ERCC6/PGBD3	300	ERCC6
chr10	50740988	0	T	ERCC6/PGBD3	226	ERCC6
chr10	50740993	1	G	ERCC6/PGBD3	377	ERCC6
chr10	50741102	1	G	ERCC6/PGBD3	208	ERCC6
chr10	69881165	0	A	MYPN	173	MYPN
chr10	69881275	0	G	MYPN	199	MYPN
chr10	69881282	1	C	MYPN	149	MYPN
chr10	69881389	0	C	MYPN	251	MYPN
chr10	69881390	1	C	MYPN	138	MYPN
chr10	69881500	0	C	MYPN	80	MYPN
chr10	69881504	1	T	MYPN	249	MYPN
chr10	69881588	0	C	MYPN	240	MYPN
chr10	69881618	1	T	MYPN	58	MYPN
chr10	69881701	0	G	MYPN	214	MYPN
chr10	69881708	1	A	MYPN	284	MYPN
chr10	69881817	0	A	MYPN	340	MYPN
chr10	69881822	1	T	MYPN	247	MYPN
chr10	69881863	0	A	MYPN	120	MYPN
chr10	69881936	1	T	MYPN	395	MYPN
chr10	69881972	0	G	MYPN	230	MYPN
chr10	69881979	1	G	MYPN	175	MYPN
chr10	69882069	0	G	MYPN	101	MYPN
chr10	69882078	1	A	MYPN	243	MYPN
chr10	69882167	1	C	MYPN	139	MYPN
chr10	69896387	0	A	MYPN	1	MYPN
chr10	69896491	0	A	MYPN	0	MYPN
chr10	69896492	1	A	MYPN	235	MYPN
chr10	69896602	1	T	MYPN	0	MYPN
chr10	69902665	0	C	MYPN	399	MYPN
chr10	69902751	0	G	MYPN	249	MYPN
chr10	69902770	0	C	MYPN	343	MYPN
chr10	69902782	1	G	MYPN	405	MYPN
chr10	69902842	1	G	MYPN	345	MYPN
chr10	69902859	0	G	MYPN	990	MYPN
chr10	69902883	1	A	MYPN	327	MYPN
chr10	69902977	1	A	MYPN	986	MYPN
chr10	69905187	0	A	MYPN	292	MYPN
chr10	69905268	0	A	MYPN	387	MYPN
chr10	69905301	1	T	MYPN	295	MYPN
chr10	69905365	1	A	MYPN	370	MYPN
chr10	69908030	0	G	MYPN	464	MYPN
chr10	69908128	0	G	MYPN	193	MYPN
chr10	69908145	1	C	MYPN	504	MYPN
chr10	69908173	0	A	MYPN	60	MYPN
chr10	69908222	1	C	MYPN	110	MYPN
chr10	69908289	1	C	MYPN	60	MYPN
chr10	69909747	0	A	MYPN	526	MYPN
chr10	69909844	0	C	MYPN	578	MYPN
chr10	69909851	1	G	MYPN	468	MYPN
chr10	69909961	1	G	MYPN	547	MYPN
chr10	69918194	0	C	MYPN	540	MYPN
chr10	69918265	0	C	MYPN	1	MYPN
chr10	69918309	1	C	MYPN	479	MYPN
chr10	69918360	1	C	MYPN	1	MYPN
chr10	69921391	0	G	MYPN	309	MYPN
chr10	69921464	0	C	MYPN	1	MYPN
chr10	69921503	1	G	MYPN	255	MYPN
chr10	69921569	1	A	MYPN	0	MYPN
chr10	69925436	0	C	MYPN	189	MYPN
chr10	69925504	0	C	MYPN	208	MYPN
chr10	69925547	1	G	MYPN	275	MYPN
chr10	69925612	1	G	MYPN	223	MYPN
chr10	69925964	0	C	MYPN	230	MYPN
chr10	69926073	0	C	MYPN	270	MYPN
chr10	69926080	1	C	MYPN	240	MYPN
chr10	69926164	0	C	MYPN	185	MYPN
chr10	69926193	1	T	MYPN	187	MYPN
chr10	69926253	0	C	MYPN	146	MYPN
chr10	69926274	1	A	MYPN	123	MYPN
chr10	69926284	0	T	MYPN	286	MYPN
chr10	69926338	1	G	MYPN	0	MYPN
chr10	69926381	0	C	MYPN	355	MYPN
chr10	69926405	1	T	MYPN	312	MYPN
chr10	69926496	1	T	MYPN	441	MYPN
chr10	69933785	0	C	MYPN	237	MYPN
chr10	69933874	0	C	MYPN	241	MYPN
chr10	69933903	1	C	MYPN	165	MYPN
chr10	69933982	0	G	MYPN	347	MYPN
chr10	69933987	1	C	MYPN	284	MYPN
chr10	69934088	0	T	MYPN	381	MYPN
chr10	69934093	1	C	MYPN	231	MYPN
chr10	69934184	0	T	MYPN	236	MYPN
chr10	69934187	1	A	MYPN	386	MYPN
chr10	69934294	0	T	MYPN	194	MYPN
chr10	69934306	1	T	MYPN	272	MYPN
chr10	69934409	0	T	MYPN	25	MYPN
chr10	69934416	1	A	MYPN	197	MYPN
chr10	69934522	1	C	MYPN	69	MYPN
chr10	69935017	0	C	MYPN	112	MYPN
chr10	69935077	0	C	MYPN	379	MYPN
chr10	69935120	1	C	MYPN	155	MYPN
chr10	69935162	0	G	MYPN	250	MYPN
chr10	69935190	1	C	MYPN	331	MYPN
chr10	69935280	1	G	MYPN	290	MYPN
chr10	69948620	0	C	MYPN	147	MYPN
chr10	69948723	0	G	MYPN	573	MYPN
chr10	69948734	1	G	MYPN	144	MYPN
chr10	69948819	0	T	MYPN	251	MYPN
chr10	69948830	1	G	MYPN	517	MYPN
chr10	69948936	1	G	MYPN	267	MYPN
chr10	69954079	0	A	MYPN	541	MYPN
chr10	69954191	0	T	MYPN	821	MYPN
chr10	69954194	1	G	MYPN	547	MYPN
chr10	69954309	1	A	MYPN	821	MYPN
chr10	69955121	0	C	MYPN	616	MYPN
chr10	69955235	0	T	MYPN	778	MYPN
chr10	69955238	1	T	MYPN	573	MYPN
chr10	69955349	1	G	MYPN	778	MYPN
chr10	69957041	0	A	MYPN	598	MYPN
chr10	69957129	0	A	MYPN	557	MYPN
chr10	69957160	1	T	MYPN	578	MYPN
chr10	69957244	0	C	MYPN	25	MYPN
chr10	69957250	1	C	MYPN	524	MYPN
chr10	69957378	1	C	MYPN	25	MYPN
chr10	69959085	0	G	MYPN	429	MYPN
chr10	69959187	0	T	MYPN	477	MYPN
chr10	69959197	1	A	MYPN	405	MYPN
chr10	69959287	0	A	MYPN	544	MYPN
chr10	69959303	1	A	MYPN	521	MYPN
chr10	69959405	1	C	MYPN	545	MYPN
chr10	69961585	0	G	MYPN	691	MYPN
chr10	69961627	0	C	MYPN	487	MYPN
chr10	69961700	1	T	MYPN	659	MYPN
chr10	69961710	0	G	MYPN	207	MYPN
chr10	69961737	1	C	MYPN	514	MYPN
chr10	69961825	1	G	MYPN	217	MYPN
chr10	69966486	0	C	MYPN	597	MYPN
chr10	69966567	0	C	MYPN	684	MYPN
chr10	69966602	1	G	MYPN	595	MYPN
chr10	69966686	1	A	MYPN	675	MYPN
chr10	69970008	0	T	MYPN	449	MYPN
chr10	69970112	0	C	MYPN	533	MYPN
chr10	69970121	1	G	MYPN	493	MYPN
chr10	69970217	0	G	MYPN	778	MYPN
chr10	69970230	1	C	MYPN	567	MYPN
chr10	69970329	1	G	MYPN	788	MYPN
chr10	73577133	0	C	PSAP	562	PSAP
chr10	73577210	0	A	PSAP	235	PSAP
chr10	73577253	1	T	PSAP	512	PSAP
chr10	73577331	1	T	PSAP	221	PSAP
chr10	73578312	0	A	PSAP	366	PSAP
chr10	73578430	0	A	PSAP	224	PSAP
chr10	73578433	1	T	PSAP	244	PSAP
chr10	73578542	1	T	PSAP	239	PSAP
chr10	73578724	0	C	PSAP	8	PSAP
chr10	73578835	0	G	PSAP	209	PSAP
chr10	73578844	1	C	PSAP	7	PSAP
chr10	73578954	1	A	PSAP	280	PSAP
chr10	73579183	0	C	PSAP	198	PSAP
chr10	73579268	0	G	PSAP	135	PSAP
chr10	73579303	1	C	PSAP	222	PSAP
chr10	73579380	1	C	PSAP	150	PSAP
chr10	73579561	0	T	PSAP	248	PSAP
chr10	73579636	0	C	PSAP	298	PSAP
chr10	73579663	1	A	PSAP	256	PSAP
chr10	73579744	1	A	PSAP	298	PSAP
chr10	73579945	0	T	PSAP	102	PSAP
chr10	73580045	0	T	PSAP	385	PSAP
chr10	73580067	1	T	PSAP	724	PSAP
chr10	73580156	1	C	PSAP	416	PSAP
chr10	73581595	0	G	PSAP	869	PSAP
chr10	73581673	0	T	PSAP	187	PSAP
chr10	73581717	1	T	PSAP	866	PSAP
chr10	73581764	0	G	PSAP	368	PSAP
chr10	73581780	1	A	PSAP	151	PSAP
chr10	73581870	1	T	PSAP	395	PSAP
chr10	73583620	0	T	PSAP	718	PSAP
chr10	73583739	1	A	PSAP	710	PSAP
chr10	73585549	0	G	PSAP	457	PSAP
chr10	73585636	0	G	PSAP	294	PSAP
chr10	73585666	1	C	PSAP	486	PSAP
chr10	73585745	1	C	PSAP	289	PSAP
chr10	73587698	0	C	PSAP	471	PSAP
chr10	73587774	0	G	PSAP	520	PSAP
chr10	73587811	1	T	PSAP	448	PSAP
chr10	73587869	0	T	PSAP	75	PSAP
chr10	73587872	1	C	PSAP	513	PSAP
chr10	73587973	1	C	PSAP	86	PSAP
chr10	73588599	0	A	PSAP	257	PSAP
chr10	73588690	0	T	PSAP	151	PSAP
chr10	73588719	1	A	PSAP	294	PSAP
chr10	73588776	0	A	PSAP	198	PSAP
chr10	73588781	1	C	PSAP	112	PSAP
chr10	73588894	1	C	PSAP	281	PSAP
chr10	73590860	0	A	PSAP	599	PSAP
chr10	73590940	0	G	PSAP	688	PSAP
chr10	73590979	1	G	PSAP	597	PSAP
chr10	73591056	1	G	PSAP	690	PSAP
chr10	73591548	0	G	PSAP	361	PSAP
chr10	73591653	0	T	PSAP	130	PSAP
chr10	73591664	1	C	PSAP	341	PSAP
chr10	73591766	1	C	PSAP	252	PSAP
chr10	73594079	0	G	PSAP	252	PSAP
chr10	73594154	0	T	PSAP	381	PSAP
chr10	73594198	1	A	PSAP	252	PSAP
chr10	73594271	0	A	PSAP	368	PSAP
chr10	73594272	1	A	PSAP	356	PSAP
chr10	73594384	1	C	PSAP	341	PSAP
chr11	2466611	0	A	KCNQ1.1	4	KCNQ1
chr11	2466670	0	C	KCNQ1.1	10	KCNQ1
chr11	2466705	1	A	KCNQ1.1	4	KCNQ1
chr11	2466746	1	A	KCNQ1.1	13	KCNQ1
chr11	2482855	0	T	KCNQ1.1	198	KCNQ1
chr11	2482968	1	A	KCNQ1.1	247	KCNQ1
chr11	2549115	0	G	KCNQ1.1	675	KCNQ1
chr11	2549169	0	T	KCNQ1.1	269	KCNQ1
chr11	2549237	1	C	KCNQ1.1	672	KCNQ1
chr11	2549289	1	C	KCNQ1.1	338	KCNQ1
chr11	2591805	0	A	KCNQ1.1	341	KCNQ1
chr11	2591862	0	T	KCNQ1.1	327	KCNQ1
chr11	2591880	0	T	KCNQ1.1	201	KCNQ1
chr11	2591927	1	A	KCNQ1.1	324	KCNQ1
chr11	2591978	1	A	KCNQ1.1	329	KCNQ1
chr11	2592022	1	T	KCNQ1.1	259	KCNQ1
chr11	2592494	0	T	KCNQ1.1	348	KCNQ1
chr11	2592638	1	G	KCNQ1.1	358	KCNQ1
chr11	2593272	0	T	KCNQ1.1	278	KCNQ1
chr11	2593418	1	C	KCNQ1.1	289	KCNQ1
chr11	2593957	0	C	KCNQ1.1	273	KCNQ1
chr11	2594065	0	T	KCNQ1.1	47	KCNQ1
chr11	2594094	1	T	KCNQ1.1	260	KCNQ1
chr11	2594099	0	C	KCNQ1.1	274	KCNQ1
chr11	2594131	1	T	KCNQ1.1	54	KCNQ1
chr11	2594191	0	A	KCNQ1.1	285	KCNQ1
chr11	2594217	1	G	KCNQ1.1	258	KCNQ1
chr11	2594295	1	T	KCNQ1.1	277	KCNQ1
chr11	2604595	0	T	KCNQ1.1	389	KCNQ1
chr11	2604675	0	C	KCNQ1.1	1	KCNQ1
chr11	2604719	1	A	KCNQ1.1	415	KCNQ1
chr11	2604754	0	C	KCNQ1.1	378	KCNQ1
chr11	2604757	1	C	KCNQ1.1	0	KCNQ1
chr11	2604873	1	A	KCNQ1.1	376	KCNQ1
chr11	2606382	0	G	KCNQ1.1	564	KCNQ1
chr11	2606437	0	C	KCNQ1.1	264	KCNQ1
chr11	2606498	1	C	KCNQ1.1	564	KCNQ1
chr11	2606559	1	G	KCNQ1.1	209	KCNQ1
chr11	2608746	0	G	KCNQ1.1	204	KCNQ1
chr11	2608817	0	T	KCNQ1.1	220	KCNQ1
chr11	2608847	1	G	KCNQ1.1	173	KCNQ1
chr11	2608892	0	A	KCNQ1.1	367	KCNQ1
chr11	2608911	1	A	KCNQ1.1	220	KCNQ1
chr11	2609014	1	G	KCNQ1.1	366	KCNQ1
chr11	2609920	0	A	KCNQ1.1	190	KCNQ1
chr11	2609975	0	C	KCNQ1.1	520	KCNQ1
chr11	2609992	1	G	KCNQ1.1	192	KCNQ1
chr11	2610064	0	T	KCNQ1.1	341	KCNQ1
chr11	2610074	1	T	KCNQ1.1	525	KCNQ1
chr11	2610184	1	T	KCNQ1.1	342	KCNQ1
chr11	2683088	0	A	KCNQ1.1	16	KCNQ1
chr11	2683193	0	A	KCNQ1.1	655	KCNQ1
chr11	2683206	1	C	KCNQ1.1	13	KCNQ1
chr11	2683311	0	A	KCNQ1.1	209	KCNQ1
chr11	2683313	1	T	KCNQ1.1	680	KCNQ1
chr11	2683409	1	G	KCNQ1.1	201	KCNQ1
chr11	2789986	0	T	KCNQ1.2	274	KCNQ1
chr11	2790055	0	T	KCNQ1.2	131	KCNQ1
chr11	2790108	1	A	KCNQ1.2	316	KCNQ1
chr11	2790128	0	T	KCNQ1.2	85	KCNQ1
chr11	2790143	1	A	KCNQ1.2	136	KCNQ1
chr11	2790239	1	A	KCNQ1.2	126	KCNQ1
chr11	2797168	0	T	KCNQ1.2	170	KCNQ1
chr11	2797260	0	T	KCNQ1.2	64	KCNQ1
chr11	2797265	1	A	KCNQ1.2	122	KCNQ1
chr11	2797384	1	C	KCNQ1.2	82	KCNQ1
chr11	2798165	0	T	KCNQ1.2	267	KCNQ1
chr11	2798261	0	A	KCNQ1.2	363	KCNQ1
chr11	2798272	1	T	KCNQ1.2	260	KCNQ1
chr11	2798380	1	G	KCNQ1.2	414	KCNQ1
chr11	2799183	0	T	KCNQ1.2	76	KCNQ1
chr11	2799259	0	G	KCNQ1.2	57	KCNQ1
chr11	2799262	1	G	KCNQ1.2	74	KCNQ1
chr11	2799349	1	G	KCNQ1.2	104	KCNQ1
chr11	2868973	0	T	KCNQ1.2	82	KCNQ1
chr11	2869040	1	T	KCNQ1.2	85	KCNQ1
chr11	2869160	0	T	KCNQ1.2	86	KCNQ1
chr11	2869302	1	T	KCNQ1.2	95	KCNQ1
chr13	28578153	0	G	FLT3	446	FLT3
chr13	28578251	0	G	FLT3	513	FLT3
chr13	28578272	1	G	FLT3	418	FLT3
chr13	28578364	1	T	FLT3	492	FLT3
chr13	28588520	0	G	FLT3	116	FLT3
chr13	28588605	0	G	FLT3	427	FLT3
[truncated: 1,566 more rows]
