# Supplementary material for: Quantitative analysis of differences in copy numbers using read depth obtained from PCR-enriched samples and controls
Source: BMC Bioinformatics. 2015 Jan 28;16:17. doi: 10.1186/s12859-014-0428-5 (PMC4384318; doi:10.1186/s12859-014-0428-5)
Supplement: Additional file 2 — Primer read depth raw data. This archive (zip) contains one tab-separated text file (tsv) per sequencing run and sample. Each file name is composed of the run id and sample name. The column definitions are: chromosome, position, direction, reference base, cluster name, depth and original gene name. [file 12859_2014_428_MOESM2_ESM.zip › M63_NA05067.tsv]

chr1	5923229	0	A	NPHP4	499	NPHP4
chr1	5923335	0	A	NPHP4	338	NPHP4
chr1	5923341	1	T	NPHP4	482	NPHP4
chr1	5923429	0	A	NPHP4	384	NPHP4
chr1	5923440	1	A	NPHP4	361	NPHP4
chr1	5923549	1	A	NPHP4	419	NPHP4
chr1	5923905	0	T	NPHP4	552	NPHP4
chr1	5923969	0	A	NPHP4	301	NPHP4
chr1	5924027	1	G	NPHP4	504	NPHP4
chr1	5924046	0	C	NPHP4	450	NPHP4
chr1	5924083	1	A	NPHP4	305	NPHP4
chr1	5924163	1	A	NPHP4	470	NPHP4
chr1	5924358	0	G	NPHP4	274	NPHP4
chr1	5924398	0	C	NPHP4	300	NPHP4
chr1	5924476	1	G	NPHP4	231	NPHP4
chr1	5924492	0	C	NPHP4	136	NPHP4
chr1	5924522	1	A	NPHP4	362	NPHP4
chr1	5924614	1	C	NPHP4	126	NPHP4
chr1	5925096	0	T	NPHP4	291	NPHP4
chr1	5925166	0	A	NPHP4	376	NPHP4
chr1	5925196	1	A	NPHP4	331	NPHP4
chr1	5925210	0	C	NPHP4	240	NPHP4
chr1	5925289	1	A	NPHP4	372	NPHP4
chr1	5925329	1	G	NPHP4	239	NPHP4
chr1	5926362	0	C	NPHP4	575	NPHP4
chr1	5926431	0	A	NPHP4	273	NPHP4
chr1	5926484	1	A	NPHP4	549	NPHP4
chr1	5926500	0	C	NPHP4	241	NPHP4
chr1	5926524	1	A	NPHP4	290	NPHP4
chr1	5926592	1	C	NPHP4	237	NPHP4
chr1	5927055	0	G	NPHP4	155	NPHP4
chr1	5927090	0	C	NPHP4	271	NPHP4
chr1	5927150	1	C	NPHP4	197	NPHP4
chr1	5927197	1	A	NPHP4	287	NPHP4
chr1	5927755	0	G	NPHP4	306	NPHP4
chr1	5927842	0	G	NPHP4	485	NPHP4
chr1	5927860	1	G	NPHP4	341	NPHP4
chr1	5927877	0	T	NPHP4	460	NPHP4
chr1	5927952	1	A	NPHP4	505	NPHP4
chr1	5927997	1	C	NPHP4	462	NPHP4
chr1	5933291	0	T	NPHP4	4	NPHP4
chr1	5933354	0	C	NPHP4	419	NPHP4
chr1	5933408	1	A	NPHP4	2	NPHP4
chr1	5933461	1	T	NPHP4	417	NPHP4
chr1	5934471	0	T	NPHP4	15	NPHP4
chr1	5934513	0	T	NPHP4	220	NPHP4
chr1	5934563	1	T	NPHP4	10	NPHP4
chr1	5934569	0	A	NPHP4	251	NPHP4
chr1	5934636	1	G	NPHP4	194	NPHP4
chr1	5934650	0	C	NPHP4	236	NPHP4
chr1	5934682	1	T	NPHP4	247	NPHP4
chr1	5934748	1	A	NPHP4	202	NPHP4
chr1	5934833	0	G	NPHP4	760	NPHP4
chr1	5934937	0	A	NPHP4	46	NPHP4
chr1	5934952	1	A	NPHP4	763	NPHP4
chr1	5934981	0	G	NPHP4	340	NPHP4
chr1	5935004	1	C	NPHP4	119	NPHP4
chr1	5935120	1	T	NPHP4	314	NPHP4
chr1	5935125	0	G	NPHP4	247	NPHP4
chr1	5935248	1	T	NPHP4	311	NPHP4
chr1	5937107	0	G	NPHP4	543	NPHP4
chr1	5937152	0	C	NPHP4	336	NPHP4
chr1	5937205	1	A	NPHP4	534	NPHP4
chr1	5937228	0	A	NPHP4	274	NPHP4
chr1	5937295	1	A	NPHP4	0	NPHP4
chr1	5937299	0	G	NPHP4	100	NPHP4
chr1	5937351	1	G	NPHP4	298	NPHP4
chr1	5937397	1	G	NPHP4	71	NPHP4
chr1	5940172	0	A	NPHP4	542	NPHP4
chr1	5940277	0	C	NPHP4	667	NPHP4
chr1	5940281	1	T	NPHP4	555	NPHP4
chr1	5940386	1	C	NPHP4	670	NPHP4
chr1	5947263	0	T	NPHP4	220	NPHP4
chr1	5947330	0	G	NPHP4	572	NPHP4
chr1	5947378	1	T	NPHP4	228	NPHP4
chr1	5947448	0	T	NPHP4	269	NPHP4
chr1	5947452	1	C	NPHP4	567	NPHP4
chr1	5947477	0	T	NPHP4	0	NPHP4
chr1	5947534	1	A	NPHP4	261	NPHP4
chr1	5947617	1	A	NPHP4	434	NPHP4
chr1	5950883	0	A	NPHP4	186	NPHP4
chr1	5950939	0	C	NPHP4	322	NPHP4
chr1	5950985	1	A	NPHP4	190	NPHP4
chr1	5951049	0	C	NPHP4	248	NPHP4
chr1	5951061	1	A	NPHP4	368	NPHP4
chr1	5951167	1	T	NPHP4	270	NPHP4
chr1	5964655	0	T	NPHP4	306	NPHP4
chr1	5964725	0	G	NPHP4	124	NPHP4
chr1	5964794	1	G	NPHP4	0	NPHP4
chr1	5964812	0	A	NPHP4	564	NPHP4
chr1	5964839	1	A	NPHP4	147	NPHP4
chr1	5964932	1	G	NPHP4	540	NPHP4
chr1	5965326	0	G	NPHP4	381	NPHP4
chr1	5965374	0	G	NPHP4	119	NPHP4
chr1	5965416	1	G	NPHP4	244	NPHP4
chr1	5965434	0	G	NPHP4	314	NPHP4
chr1	5965464	1	G	NPHP4	127	NPHP4
chr1	5965476	0	C	NPHP4	170	NPHP4
chr1	5965553	1	A	NPHP4	299	NPHP4
chr1	5965592	1	A	NPHP4	0	NPHP4
chr1	5965641	0	C	NPHP4	240	NPHP4
chr1	5965716	0	A	NPHP4	125	NPHP4
chr1	5965745	1	C	NPHP4	365	NPHP4
chr1	5965821	0	C	NPHP4	181	NPHP4
chr1	5965839	1	T	NPHP4	108	NPHP4
chr1	5965929	1	C	NPHP4	194	NPHP4
chr1	5967139	0	T	NPHP4	439	NPHP4
chr1	5967279	0	A	NPHP4	70	NPHP4
chr1	5967280	1	C	NPHP4	378	NPHP4
chr1	5967346	1	A	NPHP4	0	NPHP4
chr1	5969187	0	G	NPHP4	463	NPHP4
chr1	5969305	1	A	NPHP4	484	NPHP4
chr1	5987662	0	T	NPHP4	82	NPHP4
chr1	5987737	0	A	NPHP4	872	NPHP4
chr1	5987786	1	A	NPHP4	91	NPHP4
chr1	5987800	0	G	NPHP4	356	NPHP4
chr1	5987861	1	G	NPHP4	878	NPHP4
chr1	5987897	1	C	NPHP4	220	NPHP4
chr1	5993123	0	C	NPHP4	572	NPHP4
chr1	5993189	0	A	NPHP4	216	NPHP4
chr1	5993237	1	C	NPHP4	564	NPHP4
chr1	5993250	0	C	NPHP4	476	NPHP4
chr1	5993304	1	G	NPHP4	264	NPHP4
chr1	5993309	0	A	NPHP4	553	NPHP4
chr1	5993370	1	A	NPHP4	407	NPHP4
chr1	5993432	1	A	NPHP4	466	NPHP4
chr1	6007100	0	A	NPHP4	406	NPHP4
chr1	6007202	0	C	NPHP4	340	NPHP4
chr1	6007210	1	A	NPHP4	348	NPHP4
chr1	6007305	0	C	NPHP4	702	NPHP4
chr1	6007310	1	C	NPHP4	296	NPHP4
chr1	6007428	1	T	NPHP4	701	NPHP4
chr1	6008067	0	A	NPHP4	583	NPHP4
chr1	6008164	0	A	NPHP4	517	NPHP4
chr1	6008189	1	A	NPHP4	597	NPHP4
chr1	6008245	0	T	NPHP4	264	NPHP4
chr1	6008307	1	C	NPHP4	0	NPHP4
chr1	6008351	1	G	NPHP4	260	NPHP4
chr1	6012757	0	C	NPHP4	322	NPHP4
chr1	6012814	0	C	NPHP4	605	NPHP4
chr1	6012858	1	T	NPHP4	267	NPHP4
chr1	6012932	1	G	NPHP4	603	NPHP4
chr1	6021795	0	T	NPHP4	439	NPHP4
chr1	6021875	0	G	NPHP4	587	NPHP4
chr1	6021911	1	G	NPHP4	410	NPHP4
chr1	6021989	0	T	NPHP4	396	NPHP4
chr1	6021993	1	G	NPHP4	545	NPHP4
chr1	6022097	1	A	NPHP4	368	NPHP4
chr1	6027331	0	T	NPHP4	552	NPHP4
chr1	6027444	1	A	NPHP4	554	NPHP4
chr1	6029048	0	C	NPHP4	872	NPHP4
chr1	6029162	0	G	NPHP4	813	NPHP4
chr1	6029163	1	C	NPHP4	870	NPHP4
chr1	6029224	0	T	NPHP4	378	NPHP4
chr1	6029280	1	C	NPHP4	807	NPHP4
chr1	6029344	1	G	NPHP4	394	NPHP4
chr1	6038340	0	A	NPHP4	278	NPHP4
chr1	6038452	0	C	NPHP4	61	NPHP4
chr1	6038457	1	A	NPHP4	270	NPHP4
chr1	6038570	1	C	NPHP4	61	NPHP4
chr1	6046192	0	T	NPHP4	573	NPHP4
chr1	6046262	0	C	NPHP4	495	NPHP4
chr1	6046311	1	A	NPHP4	563	NPHP4
chr1	6046382	1	G	NPHP4	528	NPHP4
chr2	29416015	0	G	ALK	217	ALK
chr2	29416121	0	C	ALK	209	ALK
chr2	29416133	1	G	ALK	199	ALK
chr2	29416210	0	A	ALK	209	ALK
chr2	29416222	1	G	ALK	115	ALK
chr2	29416265	0	G	ALK	376	ALK
chr2	29416331	1	A	ALK	135	ALK
chr2	29416343	0	C	ALK	170	ALK
chr2	29416374	1	G	ALK	254	ALK
chr2	29416450	0	G	ALK	241	ALK
chr2	29416461	1	T	ALK	176	ALK
chr2	29416567	0	A	ALK	29	ALK
chr2	29416571	1	A	ALK	252	ALK
chr2	29416595	0	G	ALK	322	ALK
chr2	29416669	1	T	ALK	85	ALK
chr2	29416676	0	A	ALK	41	ALK
chr2	29416716	1	C	ALK	443	ALK
chr2	29416765	0	A	ALK	327	ALK
chr2	29416773	1	T	ALK	108	ALK
chr2	29416874	1	A	ALK	326	ALK
chr2	29419590	0	T	ALK	446	ALK
chr2	29419698	0	G	ALK	312	ALK
chr2	29419705	1	G	ALK	380	ALK
chr2	29419811	1	A	ALK	317	ALK
chr2	29420348	0	T	ALK	839	ALK
chr2	29420461	0	C	ALK	413	ALK
chr2	29420468	1	A	ALK	828	ALK
chr2	29420539	0	G	ALK	298	ALK
chr2	29420554	1	A	ALK	417	ALK
chr2	29420650	1	A	ALK	305	ALK
chr2	29430015	0	T	ALK	472	ALK
chr2	29430107	0	T	ALK	588	ALK
chr2	29430126	1	A	ALK	444	ALK
chr2	29430216	1	A	ALK	625	ALK
chr2	29432564	0	T	ALK	597	ALK
chr2	29432653	0	T	ALK	243	ALK
chr2	29432685	1	A	ALK	539	ALK
chr2	29432728	0	T	ALK	1042	ALK
chr2	29432741	1	G	ALK	267	ALK
chr2	29432841	1	T	ALK	1046	ALK
chr2	29436760	0	T	ALK	871	ALK
chr2	29436874	0	A	ALK	570	ALK
chr2	29436877	1	T	ALK	861	ALK
chr2	29436994	1	G	ALK	569	ALK
chr2	29443547	0	G	ALK	594	ALK
chr2	29443611	0	T	ALK	581	ALK
chr2	29443668	1	A	ALK	607	ALK
chr2	29443732	1	T	ALK	576	ALK
chr2	29445156	0	G	ALK	222	ALK
chr2	29445242	0	T	ALK	245	ALK
chr2	29445248	1	C	ALK	228	ALK
chr2	29445327	0	T	ALK	309	ALK
chr2	29445361	1	T	ALK	345	ALK
chr2	29445388	0	C	ALK	202	ALK
chr2	29445429	1	A	ALK	302	ALK
chr2	29445507	1	C	ALK	209	ALK
chr2	29446167	0	A	ALK	336	ALK
chr2	29446223	0	T	ALK	251	ALK
chr2	29446267	0	G	ALK	326	ALK
chr2	29446287	1	G	ALK	348	ALK
chr2	29446331	1	T	ALK	267	ALK
chr2	29446339	0	A	ALK	413	ALK
chr2	29446390	1	G	ALK	294	ALK
chr2	29446458	1	C	ALK	414	ALK
chr2	29448273	0	A	ALK	432	ALK
chr2	29448332	0	A	ALK	354	ALK
chr2	29448383	1	A	ALK	429	ALK
chr2	29448452	1	G	ALK	296	ALK
chr2	29449753	0	G	ALK	447	ALK
chr2	29449848	0	T	ALK	234	ALK
chr2	29449873	1	T	ALK	429	ALK
chr2	29449888	0	G	ALK	104	ALK
chr2	29449942	1	T	ALK	205	ALK
chr2	29450004	1	C	ALK	105	ALK
chr2	29450414	0	G	ALK	0	ALK
chr2	29450441	0	T	ALK	316	ALK
chr2	29450498	0	C	ALK	444	ALK
chr2	29450513	1	G	ALK	503	ALK
chr2	29450552	1	C	ALK	350	ALK
chr2	29450621	1	G	ALK	448	ALK
chr2	29451711	0	C	ALK	14	ALK
chr2	29451759	0	C	ALK	19	ALK
chr2	29451829	1	C	ALK	13	ALK
chr2	29451885	0	T	ALK	175	ALK
chr2	29451892	1	C	ALK	19	ALK
chr2	29451974	1	G	ALK	254	ALK
chr2	29455093	0	C	ALK	465	ALK
chr2	29455199	0	A	ALK	544	ALK
chr2	29455210	1	G	ALK	482	ALK
chr2	29455248	0	T	ALK	765	ALK
chr2	29455311	1	T	ALK	524	ALK
chr2	29455389	1	T	ALK	739	ALK
chr2	29456410	0	A	ALK	3	ALK
chr2	29456508	0	C	ALK	608	ALK
chr2	29456531	1	C	ALK	679	ALK
chr2	29456613	1	C	ALK	599	ALK
chr2	29462479	0	T	ALK	646	ALK
chr2	29462593	0	T	ALK	368	ALK
chr2	29462601	1	T	ALK	642	ALK
chr2	29462658	0	T	ALK	742	ALK
chr2	29462706	1	G	ALK	444	ALK
chr2	29462779	1	C	ALK	750	ALK
chr2	29473931	0	G	ALK	318	ALK
chr2	29474018	0	G	ALK	579	ALK
chr2	29474055	1	T	ALK	342	ALK
chr2	29474130	0	T	ALK	12	ALK
chr2	29474132	1	A	ALK	548	ALK
chr2	29474232	1	A	ALK	12	ALK
chr2	29497904	0	C	ALK	673	ALK
chr2	29498006	0	C	ALK	807	ALK
chr2	29498017	1	C	ALK	678	ALK
chr2	29498124	1	T	ALK	819	ALK
chr2	29498193	0	A	ALK	325	ALK
chr2	29498298	0	T	ALK	678	ALK
chr2	29498299	1	A	ALK	274	ALK
chr2	29498419	1	A	ALK	597	ALK
chr2	29519730	0	T	ALK	469	ALK
chr2	29519814	0	G	ALK	219	ALK
chr2	29519846	1	C	ALK	538	ALK
chr2	29519875	0	A	ALK	568	ALK
chr2	29519933	1	C	ALK	221	ALK
chr2	29519990	1	C	ALK	634	ALK
chr2	29541128	0	T	ALK	353	ALK
chr2	29541212	0	G	ALK	550	ALK
chr2	29541247	1	T	ALK	450	ALK
chr2	29541331	1	C	ALK	481	ALK
chr2	29543584	0	G	ALK	418	ALK
chr2	29543655	0	A	ALK	163	ALK
chr2	29543703	1	C	ALK	356	ALK
chr2	29543773	1	A	ALK	154	ALK
chr2	29551137	0	C	ALK	678	ALK
chr2	29551235	0	T	ALK	435	ALK
chr2	29551259	1	G	ALK	675	ALK
chr2	29551330	0	T	ALK	23	ALK
chr2	29551342	1	A	ALK	384	ALK
chr2	29551443	1	A	ALK	23	ALK
chr2	29606563	0	C	ALK	215	ALK
chr2	29606667	0	C	ALK	952	ALK
chr2	29606679	1	G	ALK	180	ALK
chr2	29606785	1	T	ALK	950	ALK
chr2	29754741	0	C	ALK	362	ALK
chr2	29754818	0	T	ALK	335	ALK
chr2	29754850	1	A	ALK	381	ALK
chr2	29754934	0	A	ALK	803	ALK
chr2	29754937	1	A	ALK	240	ALK
chr2	29755054	1	T	ALK	831	ALK
chr2	29917634	0	A	ALK	483	ALK
chr2	29917742	0	G	ALK	737	ALK
chr2	29917753	1	A	ALK	407	ALK
chr2	29917826	0	T	ALK	315	ALK
chr2	29917863	1	C	ALK	740	ALK
chr2	29917921	1	C	ALK	313	ALK
chr2	29940373	0	C	ALK	800	ALK
chr2	29940481	0	T	ALK	528	ALK
chr2	29940484	1	C	ALK	750	ALK
chr2	29940587	1	A	ALK	502	ALK
chr2	30142816	0	T	ALK	251	ALK
chr2	30142877	0	A	ALK	109	ALK
chr2	30142949	0	T	ALK	0	ALK
chr2	30142957	1	A	ALK	262	ALK
chr2	30142999	1	C	ALK	110	ALK
chr2	30143003	0	T	ALK	11	ALK
chr2	30143018	1	G	ALK	42	ALK
chr2	30143143	1	T	ALK	8	ALK
chr2	47600571	0	T	EPCAM	271	EPCAM
chr2	47600663	0	C	EPCAM	168	EPCAM
chr2	47600683	1	C	EPCAM	229	EPCAM
chr2	47600768	1	G	EPCAM	130	EPCAM
chr2	47600875	0	G	EPCAM	302	EPCAM
chr2	47600938	0	C	EPCAM	225	EPCAM
chr2	47600964	1	G	EPCAM	307	EPCAM
chr2	47601038	0	T	EPCAM	229	EPCAM
chr2	47601042	1	C	EPCAM	286	EPCAM
chr2	47601151	0	A	EPCAM	350	EPCAM
chr2	47601160	1	T	EPCAM	242	EPCAM
chr2	47601266	1	T	EPCAM	339	EPCAM
chr2	47602339	0	T	EPCAM	370	EPCAM
chr2	47602389	0	C	EPCAM	316	EPCAM
chr2	47602445	1	G	EPCAM	348	EPCAM
chr2	47602488	1	C	EPCAM	331	EPCAM
chr2	47604086	0	A	EPCAM	643	EPCAM
chr2	47604173	0	C	EPCAM	400	EPCAM
chr2	47604202	1	A	EPCAM	654	EPCAM
chr2	47604290	1	T	EPCAM	465	EPCAM
chr2	47606015	0	G	EPCAM	3	EPCAM
chr2	47606112	0	T	EPCAM	464	EPCAM
chr2	47606118	1	T	EPCAM	0	EPCAM
chr2	47606224	1	A	EPCAM	517	EPCAM
chr2	47606866	0	T	EPCAM	679	EPCAM
chr2	47606960	0	G	EPCAM	918	EPCAM
chr2	47606979	1	T	EPCAM	664	EPCAM
chr2	47607041	0	T	EPCAM	211	EPCAM
chr2	47607079	1	A	EPCAM	911	EPCAM
chr2	47607161	1	A	EPCAM	230	EPCAM
chr2	47612282	0	A	EPCAM	578	EPCAM
chr2	47612393	1	C	EPCAM	613	EPCAM
chr2	47613668	0	A	EPCAM	0	EPCAM
chr2	47613727	0	A	EPCAM	288	EPCAM
chr2	47613767	1	G	EPCAM	0	EPCAM
chr2	47613839	1	A	EPCAM	304	EPCAM
chr3	100432492	0	C	TFG	291	TFG
chr3	100432552	0	G	TFG	376	TFG
chr3	100432570	0	A	TFG	383	TFG
chr3	100432586	1	G	TFG	328	TFG
chr3	100432638	1	G	TFG	371	TFG
chr3	100432664	1	A	TFG	356	TFG
chr3	100432675	0	T	TFG	133	TFG
chr3	100432811	1	C	TFG	135	TFG
chr3	100438720	0	A	TFG	0	TFG
chr3	100438858	1	C	TFG	0	TFG
chr3	100438869	0	C	TFG	3	TFG
chr3	100438982	1	C	TFG	3	TFG
chr3	100447567	0	C	TFG	353	TFG
chr3	100447658	0	A	TFG	314	TFG
chr3	100447681	1	T	TFG	371	TFG
chr3	100447778	1	T	TFG	400	TFG
chr3	100451298	0	A	TFG	526	TFG
chr3	100451415	0	T	TFG	806	TFG
chr3	100451416	1	T	TFG	607	TFG
chr3	100451510	0	G	TFG	457	TFG
chr3	100451532	1	A	TFG	851	TFG
chr3	100451626	1	A	TFG	456	TFG
chr3	100455395	0	A	TFG	774	TFG
chr3	100455458	0	C	TFG	836	TFG
chr3	100455515	1	C	TFG	769	TFG
chr3	100455530	0	G	TFG	415	TFG
chr3	100455575	1	A	TFG	843	TFG
chr3	100455648	1	G	TFG	399	TFG
chr3	100463645	0	T	TFG	465	TFG
chr3	100463692	0	A	TFG	317	TFG
chr3	100463765	1	T	TFG	437	TFG
chr3	100463790	1	A	TFG	351	TFG
chr3	100466928	0	C	TFG	165	TFG
chr3	100466997	0	C	TFG	435	TFG
chr3	100467026	1	C	TFG	175	TFG
chr3	100467092	0	A	TFG	492	TFG
chr3	100467096	1	T	TFG	313	TFG
chr3	100467201	0	T	TFG	620	TFG
chr3	100467209	1	A	TFG	546	TFG
chr3	100467283	0	A	TFG	309	TFG
chr3	100467307	1	A	TFG	615	TFG
chr3	100467399	1	T	TFG	341	TFG
chr3	142985490	0	A	SLC9A9	884	SLC9A9
chr3	142985580	0	C	SLC9A9	604	SLC9A9
chr3	142985608	1	T	SLC9A9	916	SLC9A9
chr3	142985668	0	A	SLC9A9	529	SLC9A9
chr3	142985700	1	T	SLC9A9	617	SLC9A9
chr3	142985776	0	T	SLC9A9	763	SLC9A9
chr3	142985786	1	A	SLC9A9	498	SLC9A9
chr3	142985896	1	C	SLC9A9	826	SLC9A9
chr3	142987693	0	C	SLC9A9	522	SLC9A9
chr3	142987740	0	G	SLC9A9	623	SLC9A9
chr3	142987815	1	T	SLC9A9	605	SLC9A9
chr3	142987850	1	C	SLC9A9	616	SLC9A9
chr3	143082305	0	A	SLC9A9	234	SLC9A9
chr3	143082385	0	T	SLC9A9	2	SLC9A9
chr3	143082425	1	A	SLC9A9	261	SLC9A9
chr3	143082521	1	T	SLC9A9	2	SLC9A9
chr3	143100832	0	A	SLC9A9	354	SLC9A9
chr3	143100945	0	T	SLC9A9	730	SLC9A9
chr3	143100951	1	C	SLC9A9	367	SLC9A9
chr3	143101061	1	G	SLC9A9	701	SLC9A9
chr3	143185800	0	G	SLC9A9	645	SLC9A9
chr3	143185867	0	G	SLC9A9	635	SLC9A9
chr3	143185906	1	G	SLC9A9	644	SLC9A9
chr3	143185969	0	A	SLC9A9	414	SLC9A9
chr3	143185973	1	G	SLC9A9	647	SLC9A9
chr3	143186085	1	T	SLC9A9	413	SLC9A9
chr3	143212463	0	A	SLC9A9	540	SLC9A9
chr3	143212561	0	A	SLC9A9	785	SLC9A9
chr3	143212569	1	G	SLC9A9	557	SLC9A9
chr3	143212680	1	T	SLC9A9	780	SLC9A9
chr3	143214149	0	A	SLC9A9	566	SLC9A9
chr3	143214233	0	C	SLC9A9	518	SLC9A9
chr3	143214246	1	A	SLC9A9	547	SLC9A9
chr3	143214348	1	A	SLC9A9	566	SLC9A9
chr3	143271160	0	C	SLC9A9	367	SLC9A9
chr3	143271262	0	G	SLC9A9	164	SLC9A9
chr3	143271266	1	C	SLC9A9	381	SLC9A9
chr3	143271346	1	C	SLC9A9	211	SLC9A9
chr3	143292902	0	A	SLC9A9	571	SLC9A9
chr3	143292973	0	A	SLC9A9	577	SLC9A9
chr3	143293019	1	T	SLC9A9	556	SLC9A9
chr3	143293085	1	T	SLC9A9	506	SLC9A9
chr3	143297405	0	T	SLC9A9	0	SLC9A9
chr3	143297503	0	T	SLC9A9	933	SLC9A9
chr3	143297527	1	G	SLC9A9	2	SLC9A9
chr3	143297621	1	A	SLC9A9	952	SLC9A9
chr3	143371024	0	C	SLC9A9	316	SLC9A9
chr3	143371117	0	T	SLC9A9	252	SLC9A9
chr3	143371126	1	C	SLC9A9	227	SLC9A9
chr3	143371230	1	T	SLC9A9	257	SLC9A9
chr3	143411962	0	G	SLC9A9	651	SLC9A9
chr3	143412042	0	G	SLC9A9	126	SLC9A9
chr3	143412074	1	G	SLC9A9	684	SLC9A9
chr3	143412093	0	C	SLC9A9	654	SLC9A9
chr3	143412109	1	C	SLC9A9	135	SLC9A9
chr3	143412207	1	G	SLC9A9	601	SLC9A9
chr3	143513793	0	G	SLC9A9	630	SLC9A9
chr3	143513903	0	T	SLC9A9	65	SLC9A9
chr3	143513911	1	A	SLC9A9	605	SLC9A9
chr3	143514016	1	C	SLC9A9	66	SLC9A9
chr3	143515625	0	T	SLC9A9	2	SLC9A9
chr3	143515705	0	G	SLC9A9	80	SLC9A9
chr3	143515742	1	T	SLC9A9	0	SLC9A9
chr3	143515778	1	G	SLC9A9	77	SLC9A9
chr3	143550765	0	G	SLC9A9	1	SLC9A9
chr3	143550879	0	T	SLC9A9	495	SLC9A9
chr3	143550880	1	C	SLC9A9	1	SLC9A9
chr3	143550976	0	A	SLC9A9	814	SLC9A9
chr3	143550990	1	A	SLC9A9	529	SLC9A9
chr3	143551097	1	G	SLC9A9	811	SLC9A9
chr3	143566963	0	C	SLC9A9	772	SLC9A9
chr3	143567064	0	G	SLC9A9	625	SLC9A9
chr3	143567084	1	G	SLC9A9	772	SLC9A9
chr3	143567155	0	G	SLC9A9	350	SLC9A9
chr3	143567172	1	T	SLC9A9	592	SLC9A9
chr3	143567268	1	C	SLC9A9	338	SLC9A9
chr3	178916573	0	T	PIK3CA	323	PIK3CA
chr3	178916639	0	A	PIK3CA	288	PIK3CA
chr3	178916684	1	G	PIK3CA	287	PIK3CA
chr3	178916746	0	A	PIK3CA	305	PIK3CA
chr3	178916750	1	A	PIK3CA	299	PIK3CA
chr3	178916803	0	G	PIK3CA	468	PIK3CA
chr3	178916863	1	G	PIK3CA	317	PIK3CA
chr3	178916888	0	T	PIK3CA	448	PIK3CA
chr3	178916914	1	G	PIK3CA	509	PIK3CA
chr3	178916993	1	G	PIK3CA	472	PIK3CA
chr3	178917449	0	G	PIK3CA	463	PIK3CA
chr3	178917537	0	G	PIK3CA	366	PIK3CA
chr3	178917561	1	G	PIK3CA	479	PIK3CA
chr3	178917608	0	T	PIK3CA	27	PIK3CA
chr3	178917650	1	A	PIK3CA	358	PIK3CA
chr3	178917723	1	T	PIK3CA	25	PIK3CA
chr3	178919054	0	G	PIK3CA	3	PIK3CA
chr3	178919110	0	T	PIK3CA	605	PIK3CA
chr3	178919111	1	C	PIK3CA	2	PIK3CA
chr3	178919194	0	A	PIK3CA	44	PIK3CA
chr3	178919219	1	C	PIK3CA	561	PIK3CA
chr3	178919262	0	G	PIK3CA	5	PIK3CA
chr3	178919310	1	T	PIK3CA	40	PIK3CA
chr3	178919374	1	T	PIK3CA	1	PIK3CA
chr3	178921311	0	C	PIK3CA	461	PIK3CA
chr3	178921415	0	G	PIK3CA	325	PIK3CA
chr3	178921426	1	C	PIK3CA	464	PIK3CA
chr3	178921506	0	A	PIK3CA	3	PIK3CA
chr3	178921533	1	C	PIK3CA	331	PIK3CA
chr3	178921573	0	A	PIK3CA	0	PIK3CA
chr3	178921583	1	G	PIK3CA	0	PIK3CA
chr3	178921689	1	A	PIK3CA	2	PIK3CA
chr3	178922256	0	G	PIK3CA	307	PIK3CA
chr3	178922321	0	G	PIK3CA	116	PIK3CA
chr3	178922368	1	C	PIK3CA	338	PIK3CA
chr3	178922418	1	G	PIK3CA	110	PIK3CA
chr3	178927321	0	A	PIK3CA	207	PIK3CA
chr3	178927432	0	G	PIK3CA	481	PIK3CA
chr3	178927440	1	A	PIK3CA	237	PIK3CA
chr3	178927534	1	C	PIK3CA	474	PIK3CA
chr3	178927892	0	G	PIK3CA	55	PIK3CA
chr3	178927990	1	C	PIK3CA	1	PIK3CA
chr3	178928028	0	C	PIK3CA	241	PIK3CA
chr3	178928093	0	C	PIK3CA	6	PIK3CA
chr3	178928106	1	A	PIK3CA	94	PIK3CA
chr3	178928180	0	C	PIK3CA	318	PIK3CA
chr3	178928209	1	C	PIK3CA	8	PIK3CA
chr3	178928246	0	G	PIK3CA	180	PIK3CA
chr3	178928274	1	C	PIK3CA	357	PIK3CA
chr3	178928334	0	G	PIK3CA	140	PIK3CA
chr3	178928351	1	C	PIK3CA	217	PIK3CA
chr3	178928445	1	C	PIK3CA	284	PIK3CA
chr3	178936039	0	C	PIK3CA	254	PIK3CA
chr3	178936065	0	C	PIK3CA	911	PIK3CA
chr3	178936129	1	G	PIK3CA	254	PIK3CA
chr3	178936183	1	T	PIK3CA	898	PIK3CA
chr3	178936945	0	T	PIK3CA	452	PIK3CA
chr3	178937024	0	C	PIK3CA	40	PIK3CA
chr3	178937058	1	T	PIK3CA	488	PIK3CA
chr3	178937135	1	C	PIK3CA	45	PIK3CA
chr3	178937306	0	T	PIK3CA	464	PIK3CA
chr3	178937447	1	G	PIK3CA	436	PIK3CA
chr3	178937697	0	G	PIK3CA	291	PIK3CA
chr3	178937806	1	C	PIK3CA	336	PIK3CA
chr3	178937806	0	C	PIK3CA	6	PIK3CA
chr3	178937939	1	T	PIK3CA	0	PIK3CA
chr3	178938711	0	G	PIK3CA	540	PIK3CA
chr3	178938779	0	A	PIK3CA	280	PIK3CA
chr3	178938827	1	C	PIK3CA	528	PIK3CA
chr3	178938839	0	C	PIK3CA	509	PIK3CA
chr3	178938891	1	G	PIK3CA	327	PIK3CA
chr3	178938938	0	C	PIK3CA	522	PIK3CA
chr3	178938946	1	G	PIK3CA	535	PIK3CA
chr3	178939045	1	G	PIK3CA	491	PIK3CA
chr3	178941809	0	G	PIK3CA	635	PIK3CA
chr3	178941911	0	T	PIK3CA	180	PIK3CA
chr3	178941917	1	G	PIK3CA	640	PIK3CA
chr3	178942021	1	T	PIK3CA	173	PIK3CA
chr3	178942385	0	T	PIK3CA	14	PIK3CA
chr3	178942517	0	C	PIK3CA	798	PIK3CA
chr3	178942520	1	A	PIK3CA	16	PIK3CA
chr3	178942631	1	C	PIK3CA	796	PIK3CA
chr3	178943719	0	T	PIK3CA	593	PIK3CA
chr3	178943849	1	C	PIK3CA	568	PIK3CA
chr3	178946957	0	G	PIK3CA	382	PIK3CA
chr3	178947074	0	G	PIK3CA	378	PIK3CA
chr3	178947077	1	G	PIK3CA	382	PIK3CA
chr3	178947155	0	G	PIK3CA	300	PIK3CA
chr3	178947189	1	C	PIK3CA	347	PIK3CA
chr3	178947275	1	T	PIK3CA	375	PIK3CA
chr3	178947722	0	G	PIK3CA	275	PIK3CA
chr3	178947820	0	C	PIK3CA	102	PIK3CA
chr3	178947821	1	G	PIK3CA	115	PIK3CA
chr3	178947838	0	T	PIK3CA	183	PIK3CA
chr3	178947898	1	G	PIK3CA	53	PIK3CA
chr3	178947937	1	T	PIK3CA	211	PIK3CA
chr3	178947963	0	T	PIK3CA	3	PIK3CA
chr3	178948035	0	A	PIK3CA	271	PIK3CA
chr3	178948076	1	G	PIK3CA	5	PIK3CA
chr3	178948089	0	T	PIK3CA	168	PIK3CA
chr3	178948149	1	C	PIK3CA	414	PIK3CA
chr3	178948202	1	C	PIK3CA	183	PIK3CA
chr3	178951861	0	A	PIK3CA	431	PIK3CA
chr3	178951933	0	T	PIK3CA	464	PIK3CA
chr3	178951977	1	C	PIK3CA	519	PIK3CA
chr3	178952039	0	G	PIK3CA	351	PIK3CA
chr3	178952045	1	G	PIK3CA	511	PIK3CA
chr3	178952127	0	C	PIK3CA	821	PIK3CA
chr3	178952133	1	A	PIK3CA	284	PIK3CA
chr3	178952245	1	A	PIK3CA	796	PIK3CA
chr5	149357195	0	C	SLC26A2	543	SLC26A2
chr5	149357285	0	C	SLC26A2	437	SLC26A2
chr5	149357309	1	C	SLC26A2	469	SLC26A2
chr5	149357364	0	C	SLC26A2	286	SLC26A2
chr5	149357387	1	C	SLC26A2	373	SLC26A2
chr5	149357453	0	T	SLC26A2	361	SLC26A2
chr5	149357486	1	G	SLC26A2	250	SLC26A2
chr5	149357563	0	G	SLC26A2	276	SLC26A2
chr5	149357567	1	G	SLC26A2	284	SLC26A2
chr5	149357638	0	G	SLC26A2	104	SLC26A2
chr5	149357671	1	T	SLC26A2	276	SLC26A2
chr5	149357699	0	G	SLC26A2	242	SLC26A2
chr5	149357756	1	C	SLC26A2	174	SLC26A2
chr5	149357771	0	G	SLC26A2	216	SLC26A2
chr5	149357794	1	C	SLC26A2	267	SLC26A2
chr5	149357876	0	G	SLC26A2	91	SLC26A2
chr5	149357883	1	G	SLC26A2	271	SLC26A2
chr5	149357988	1	T	SLC26A2	165	SLC26A2
chr5	149359772	0	C	SLC26A2	295	SLC26A2
chr5	149359859	0	G	SLC26A2	379	SLC26A2
chr5	149359890	1	C	SLC26A2	266	SLC26A2
chr5	149359929	0	C	SLC26A2	215	SLC26A2
chr5	149359966	1	G	SLC26A2	352	SLC26A2
chr5	149360000	0	G	SLC26A2	246	SLC26A2
chr5	149360044	1	C	SLC26A2	228	SLC26A2
chr5	149360060	0	C	SLC26A2	256	SLC26A2
chr5	149360106	1	C	SLC26A2	204	SLC26A2
chr5	149360168	0	G	SLC26A2	264	SLC26A2
chr5	149360171	1	G	SLC26A2	283	SLC26A2
chr5	149360279	0	G	SLC26A2	242	SLC26A2
chr5	149360284	1	G	SLC26A2	337	SLC26A2
chr5	149360386	0	C	SLC26A2	154	SLC26A2
chr5	149360392	1	C	SLC26A2	242	SLC26A2
chr5	149360482	0	G	SLC26A2	229	SLC26A2
chr5	149360495	1	G	SLC26A2	165	SLC26A2
chr5	149360591	0	C	SLC26A2	387	SLC26A2
chr5	149360596	1	A	SLC26A2	226	SLC26A2
chr5	149360680	0	T	SLC26A2	132	SLC26A2
chr5	149360705	1	G	SLC26A2	341	SLC26A2
chr5	149360721	0	C	SLC26A2	240	SLC26A2
chr5	149360797	1	G	SLC26A2	147	SLC26A2
chr5	149360834	0	T	SLC26A2	167	SLC26A2
chr5	149360837	1	G	SLC26A2	253	SLC26A2
chr5	149360885	0	G	SLC26A2	336	SLC26A2
chr5	149360956	1	C	SLC26A2	147	SLC26A2
chr5	149360957	0	A	SLC26A2	360	SLC26A2
chr5	149360995	1	G	SLC26A2	345	SLC26A2
chr5	149361049	0	C	SLC26A2	433	SLC26A2
chr5	149361070	1	A	SLC26A2	362	SLC26A2
chr5	149361160	0	A	SLC26A2	264	SLC26A2
chr5	149361164	1	G	SLC26A2	484	SLC26A2
chr5	149361234	0	C	SLC26A2	102	SLC26A2
chr5	149361277	1	T	SLC26A2	259	SLC26A2
chr5	149361348	0	C	SLC26A2	1	SLC26A2
chr5	149361349	1	C	SLC26A2	117	SLC26A2
chr5	149361453	1	G	SLC26A2	0	SLC26A2
chr6	43550021	0	T	POLH	121	POLH
chr6	43550106	0	T	POLH	84	POLH
chr6	43550138	1	C	POLH	124	POLH
chr6	43550227	1	T	POLH	102	POLH
chr6	43550643	0	A	POLH	363	POLH
chr6	43550770	0	G	POLH	112	POLH
chr6	43550782	1	T	POLH	348	POLH
chr6	43550846	0	T	POLH	155	POLH
chr6	43550861	1	G	POLH	153	POLH
chr6	43550963	1	T	POLH	139	POLH
chr6	43554962	0	G	POLH	411	POLH
chr6	43555045	0	G	POLH	395	POLH
chr6	43555072	1	C	POLH	409	POLH
chr6	43555147	0	C	POLH	347	POLH
chr6	43555159	1	G	POLH	370	POLH
chr6	43555222	0	G	POLH	616	POLH
chr6	43555242	1	C	POLH	347	POLH
chr6	43555339	1	G	POLH	588	POLH
chr6	43565380	0	A	POLH	653	POLH
chr6	43565474	0	C	POLH	503	POLH
chr6	43565485	1	T	POLH	659	POLH
chr6	43565557	0	G	POLH	519	POLH
chr6	43565592	1	C	POLH	492	POLH
chr6	43565665	1	C	POLH	460	POLH
chr6	43568702	0	T	POLH	608	POLH
chr6	43568763	0	C	POLH	493	POLH
chr6	43568818	1	A	POLH	610	POLH
chr6	43568879	1	C	POLH	539	POLH
chr6	43571574	0	G	POLH	742	POLH
chr6	43571673	0	T	POLH	420	POLH
chr6	43571681	1	G	POLH	739	POLH
chr6	43571779	1	C	POLH	392	POLH
chr6	43572331	0	G	POLH	189	POLH
chr6	43572425	0	G	POLH	575	POLH
chr6	43572428	1	T	POLH	146	POLH
chr6	43572540	1	C	POLH	554	POLH
chr6	43572950	0	G	POLH	314	POLH
chr6	43573008	0	G	POLH	516	POLH
chr6	43573044	1	A	POLH	301	POLH
chr6	43573120	1	C	POLH	488	POLH
chr6	43578258	0	T	POLH	81	POLH
chr6	43578346	0	G	POLH	381	POLH
chr6	43578376	1	T	POLH	81	POLH
chr6	43578455	0	A	POLH	437	POLH
chr6	43578460	1	G	POLH	440	POLH
chr6	43578567	1	C	POLH	472	POLH
chr6	43581344	0	C	POLH	295	POLH
chr6	43581415	0	G	POLH	246	POLH
chr6	43581459	1	C	POLH	240	POLH
chr6	43581474	0	C	POLH	245	POLH
chr6	43581530	0	G	POLH	477	POLH
chr6	43581535	1	T	POLH	205	POLH
chr6	43581570	1	C	POLH	212	POLH
chr6	43581603	0	T	POLH	219	POLH
chr6	43581652	1	T	POLH	399	POLH
chr6	43581719	0	A	POLH	306	POLH
chr6	43581721	1	T	POLH	238	POLH
chr6	43581828	0	A	POLH	111	POLH
chr6	43581836	1	G	POLH	318	POLH
chr6	43581915	0	C	POLH	96	POLH
chr6	43581923	1	A	POLH	135	POLH
chr6	43582007	0	A	POLH	310	POLH
chr6	43582028	1	C	POLH	142	POLH
chr6	43582103	0	A	POLH	186	POLH
chr6	43582122	1	T	POLH	375	POLH
chr6	43582183	0	A	POLH	34	POLH
chr6	43582216	1	T	POLH	190	POLH
chr6	43582263	0	T	POLH	20	POLH
chr6	43582288	1	A	POLH	41	POLH
chr6	43582379	1	C	POLH	40	POLH
chr7	39046422	0	C	POU6F2.1	297	POU6F2
chr7	39046537	1	T	POU6F2.1	304	POU6F2
chr7	39125454	0	T	POU6F2.1	570	POU6F2
chr7	39125528	0	G	POU6F2.1	506	POU6F2
chr7	39125550	1	A	POU6F2.1	565	POU6F2
chr7	39125603	0	C	POU6F2.1	360	POU6F2
chr7	39125624	1	G	POU6F2.1	498	POU6F2
chr7	39125716	1	G	POU6F2.1	354	POU6F2
chr7	39243813	0	T	POU6F2.1	900	POU6F2
chr7	39243854	0	T	POU6F2.1	561	POU6F2
chr7	39243925	1	G	POU6F2.1	910	POU6F2
chr7	39243964	1	A	POU6F2.1	562	POU6F2
chr7	39246962	0	G	POU6F2.1	425	POU6F2
chr7	39247021	0	G	POU6F2.1	169	POU6F2
chr7	39247073	1	T	POU6F2.1	432	POU6F2
chr7	39247129	0	C	POU6F2.1	209	POU6F2
chr7	39247143	1	T	POU6F2.1	154	POU6F2
chr7	39247217	0	A	POU6F2.1	486	POU6F2
chr7	39247220	1	G	POU6F2.1	178	POU6F2
chr7	39247335	1	C	POU6F2.1	510	POU6F2
chr7	39379202	0	C	POU6F2.2	897	POU6F2
chr7	39379326	1	G	POU6F2.2	899	POU6F2
chr7	39379448	0	C	POU6F2.2	368	POU6F2
chr7	39379515	0	A	POU6F2.2	379	POU6F2
chr7	39379562	1	A	POU6F2.2	492	POU6F2
chr7	39379563	0	G	POU6F2.2	124	POU6F2
chr7	39379602	1	C	POU6F2.2	386	POU6F2
chr7	39379651	1	A	POU6F2.2	151	POU6F2
chr7	39446136	0	G	POU6F2.2	275	POU6F2
chr7	39446213	0	A	POU6F2.2	427	POU6F2
chr7	39446257	1	T	POU6F2.2	318	POU6F2
chr7	39446300	0	G	POU6F2.2	1074	POU6F2
chr7	39446332	1	A	POU6F2.2	436	POU6F2
chr7	39446417	1	C	POU6F2.2	1076	POU6F2
chr7	39472594	0	G	POU6F2.2	150	POU6F2
chr7	39472660	0	T	POU6F2.2	180	POU6F2
chr7	39472693	1	A	POU6F2.2	86	POU6F2
chr7	39472706	0	C	POU6F2.2	444	POU6F2
chr7	39472749	1	A	POU6F2.2	181	POU6F2
chr7	39472761	0	T	POU6F2.2	320	POU6F2
chr7	39472804	1	C	POU6F2.2	454	POU6F2
chr7	39472828	0	G	POU6F2.2	239	POU6F2
chr7	39472886	1	A	POU6F2.2	414	POU6F2
chr7	39472946	1	T	POU6F2.2	251	POU6F2
chr7	39491063	0	T	POU6F2.2	628	POU6F2
chr7	39491164	0	A	POU6F2.2	525	POU6F2
chr7	39491180	1	A	POU6F2.2	644	POU6F2
chr7	39491225	0	C	POU6F2.2	1064	POU6F2
chr7	39491269	1	T	POU6F2.2	446	POU6F2
chr7	39491344	1	T	POU6F2.2	1078	POU6F2
chr7	39500081	0	A	POU6F2.2	881	POU6F2
chr7	39500152	0	A	POU6F2.2	243	POU6F2
chr7	39500196	1	C	POU6F2.2	884	POU6F2
chr7	39500255	0	G	POU6F2.2	467	POU6F2
chr7	39500268	1	C	POU6F2.2	231	POU6F2
chr7	39500380	1	A	POU6F2.2	470	POU6F2
chr7	39503760	0	T	POU6F2.2	289	POU6F2
chr7	39503865	0	C	POU6F2.2	458	POU6F2
chr7	39503876	1	T	POU6F2.2	202	POU6F2
chr7	39503935	0	C	POU6F2.2	606	POU6F2
chr7	39503984	1	G	POU6F2.2	335	POU6F2
chr7	39504024	0	C	POU6F2.2	573	POU6F2
chr7	39504075	1	C	POU6F2.2	600	POU6F2
chr7	39504138	0	G	POU6F2.2	290	POU6F2
chr7	39504139	1	C	POU6F2.2	573	POU6F2
chr7	39504211	0	C	POU6F2.2	265	POU6F2
chr7	39504254	1	C	POU6F2.2	277	POU6F2
chr7	39504327	1	T	POU6F2.2	384	POU6F2
chr8	92972414	0	G	RUNX1T1	125	RUNX1T1
chr8	92972455	0	G	RUNX1T1	0	RUNX1T1
chr8	92972487	1	C	RUNX1T1	153	RUNX1T1
chr8	92972577	1	C	RUNX1T1	163	RUNX1T1
chr8	92972637	0	T	RUNX1T1	481	RUNX1T1
chr8	92972726	0	C	RUNX1T1	618	RUNX1T1
chr8	92972746	1	C	RUNX1T1	413	RUNX1T1
chr8	92972842	1	C	RUNX1T1	576	RUNX1T1
chr8	92982831	0	C	RUNX1T1	177	RUNX1T1
chr8	92982872	0	C	RUNX1T1	714	RUNX1T1
chr8	92982908	0	T	RUNX1T1	438	RUNX1T1
chr8	92982909	1	T	RUNX1T1	235	RUNX1T1
chr8	92982983	1	G	RUNX1T1	677	RUNX1T1
chr8	92982999	0	G	RUNX1T1	436	RUNX1T1
chr8	92983028	1	T	RUNX1T1	440	RUNX1T1
chr8	92983118	1	C	RUNX1T1	429	RUNX1T1
chr8	92988086	0	C	RUNX1T1	504	RUNX1T1
chr8	92988146	0	G	RUNX1T1	321	RUNX1T1
chr8	92988204	1	A	RUNX1T1	524	RUNX1T1
chr8	92988262	1	C	RUNX1T1	315	RUNX1T1
chr8	92998308	0	T	RUNX1T1	856	RUNX1T1
chr8	92998364	0	G	RUNX1T1	475	RUNX1T1
chr8	92998425	1	T	RUNX1T1	855	RUNX1T1
chr8	92998479	0	T	RUNX1T1	350	RUNX1T1
chr8	92998481	1	C	RUNX1T1	458	RUNX1T1
chr8	92998595	1	T	RUNX1T1	327	RUNX1T1
chr8	92999065	0	C	RUNX1T1	334	RUNX1T1
chr8	92999159	0	G	RUNX1T1	231	RUNX1T1
chr8	92999177	1	C	RUNX1T1	427	RUNX1T1
chr8	92999278	1	C	RUNX1T1	326	RUNX1T1
chr8	93003841	0	G	RUNX1T1	555	RUNX1T1
chr8	93003928	0	G	RUNX1T1	323	RUNX1T1
chr8	93003958	1	G	RUNX1T1	502	RUNX1T1
chr8	93004035	0	G	RUNX1T1	604	RUNX1T1
chr8	93004046	1	C	RUNX1T1	335	RUNX1T1
chr8	93004153	1	C	RUNX1T1	645	RUNX1T1
chr8	93017306	0	A	RUNX1T1	155	RUNX1T1
chr8	93017412	0	G	RUNX1T1	403	RUNX1T1
chr8	93017429	1	G	RUNX1T1	155	RUNX1T1
chr8	93017485	0	G	RUNX1T1	393	RUNX1T1
chr8	93017529	1	C	RUNX1T1	397	RUNX1T1
chr8	93017605	1	T	RUNX1T1	349	RUNX1T1
chr8	93023194	0	T	RUNX1T1	377	RUNX1T1
chr8	93023293	0	A	RUNX1T1	1	RUNX1T1
chr8	93023308	1	C	RUNX1T1	347	RUNX1T1
chr8	93023407	1	C	RUNX1T1	1	RUNX1T1
chr8	93026739	0	C	RUNX1T1	337	RUNX1T1
chr8	93026823	0	A	RUNX1T1	440	RUNX1T1
chr8	93026842	1	C	RUNX1T1	223	RUNX1T1
chr8	93026909	0	T	RUNX1T1	127	RUNX1T1
chr8	93026943	1	T	RUNX1T1	459	RUNX1T1
chr8	93026953	0	A	RUNX1T1	544	RUNX1T1
chr8	93027026	1	A	RUNX1T1	124	RUNX1T1
chr8	93027063	0	A	RUNX1T1	284	RUNX1T1
chr8	93027067	1	C	RUNX1T1	521	RUNX1T1
chr8	93027179	1	A	RUNX1T1	409	RUNX1T1
chr8	93029357	0	G	RUNX1T1	842	RUNX1T1
chr8	93029459	0	G	RUNX1T1	532	RUNX1T1
chr8	93029469	1	A	RUNX1T1	843	RUNX1T1
chr8	93029555	0	G	RUNX1T1	337	RUNX1T1
chr8	93029575	1	G	RUNX1T1	483	RUNX1T1
chr8	93029672	1	C	RUNX1T1	373	RUNX1T1
chr8	93074686	0	G	RUNX1T1	367	RUNX1T1
chr8	93074802	1	C	RUNX1T1	348	RUNX1T1
chr8	93088084	0	G	RUNX1T1	117	RUNX1T1
chr8	93088216	0	T	RUNX1T1	173	RUNX1T1
chr8	93088218	1	T	RUNX1T1	117	RUNX1T1
chr8	93088332	1	A	RUNX1T1	156	RUNX1T1
chr8	93107223	0	C	RUNX1T1	521	RUNX1T1
chr8	93107281	0	G	RUNX1T1	582	RUNX1T1
chr8	93107337	1	C	RUNX1T1	559	RUNX1T1
chr8	93107356	0	C	RUNX1T1	716	RUNX1T1
chr8	93107399	1	G	RUNX1T1	10	RUNX1T1
chr8	93107463	1	C	RUNX1T1	745	RUNX1T1
chr8	93107580	0	G	RUNX1T1	601	RUNX1T1
chr8	93107681	0	G	RUNX1T1	570	RUNX1T1
chr8	93107694	1	A	RUNX1T1	602	RUNX1T1
chr8	93107796	1	T	RUNX1T1	544	RUNX1T1
chr8	93115014	0	A	RUNX1T1	57	RUNX1T1
chr8	93115140	1	A	RUNX1T1	57	RUNX1T1
chr8	113236979	0	A	CSMD3.1	409	CSMD3
chr8	113237094	0	A	CSMD3.1	314	CSMD3
chr8	113237099	1	T	CSMD3.1	409	CSMD3
chr8	113237210	1	G	CSMD3.1	333	CSMD3
chr8	113240929	0	A	CSMD3.1	243	CSMD3
chr8	113241019	0	A	CSMD3.1	178	CSMD3
chr8	113241041	1	A	CSMD3.1	229	CSMD3
chr8	113241059	0	A	CSMD3.1	3	CSMD3
chr8	113241104	1	T	CSMD3.1	173	CSMD3
chr8	113241172	1	T	CSMD3.1	5	CSMD3
chr8	113243745	0	G	CSMD3.1	256	CSMD3
chr8	113243796	0	T	CSMD3.1	366	CSMD3
chr8	113243836	1	G	CSMD3.1	215	CSMD3
chr8	113243906	1	G	CSMD3.1	345	CSMD3
chr8	113246541	0	G	CSMD3.1	417	CSMD3
chr8	113246607	0	G	CSMD3.1	439	CSMD3
chr8	113246633	1	C	CSMD3.1	423	CSMD3
chr8	113246705	0	C	CSMD3.1	1	CSMD3
chr8	113246706	1	C	CSMD3.1	443	CSMD3
chr8	113246823	1	A	CSMD3.1	1	CSMD3
chr8	113249335	0	A	CSMD3.1	715	CSMD3
chr8	113249441	0	G	CSMD3.1	680	CSMD3
chr8	113249447	1	G	CSMD3.1	770	CSMD3
chr8	113249481	0	T	CSMD3.1	583	CSMD3
chr8	113249559	1	G	CSMD3.1	689	CSMD3
chr8	113249572	0	C	CSMD3.1	0	CSMD3
chr8	113249596	1	T	CSMD3.1	609	CSMD3
chr8	113249682	1	C	CSMD3.1	0	CSMD3
chr8	113253903	0	A	CSMD3.1	825	CSMD3
chr8	113253996	0	A	CSMD3.1	690	CSMD3
chr8	113254010	1	A	CSMD3.1	813	CSMD3
chr8	113254111	1	A	CSMD3.1	686	CSMD3
chr8	113256582	0	G	CSMD3.1	480	CSMD3
chr8	113256660	0	G	CSMD3.1	223	CSMD3
chr8	113256686	1	C	CSMD3.1	389	CSMD3
chr8	113256766	0	G	CSMD3.1	567	CSMD3
chr8	113256773	1	C	CSMD3.1	255	CSMD3
chr8	113256879	1	T	CSMD3.1	568	CSMD3
chr8	113259224	0	A	CSMD3.1	499	CSMD3
chr8	113259321	0	G	CSMD3.1	233	CSMD3
chr8	113259336	1	A	CSMD3.1	518	CSMD3
chr8	113259417	1	C	CSMD3.1	268	CSMD3
chr8	113266439	0	C	CSMD3.1	361	CSMD3
chr8	113266539	0	A	CSMD3.1	2	CSMD3
chr8	113266540	1	G	CSMD3.1	335	CSMD3
chr8	113266645	1	T	CSMD3.1	1	CSMD3
chr8	113267450	0	T	CSMD3.1	643	CSMD3
chr8	113267557	0	A	CSMD3.1	509	CSMD3
chr8	113267565	1	A	CSMD3.1	656	CSMD3
chr8	113267650	0	A	CSMD3.1	76	CSMD3
chr8	113267668	1	A	CSMD3.1	508	CSMD3
chr8	113267726	1	G	CSMD3.1	78	CSMD3
chr8	113275815	0	C	CSMD3.1	578	CSMD3
chr8	113275918	0	A	CSMD3.1	420	CSMD3
chr8	113275930	1	A	CSMD3.1	515	CSMD3
chr8	113275959	0	G	CSMD3.1	381	CSMD3
chr8	113276033	1	A	CSMD3.1	401	CSMD3
chr8	113276075	1	G	CSMD3.1	375	CSMD3
chr8	113277544	0	A	CSMD3.1	0	CSMD3
chr8	113277660	0	C	CSMD3.1	654	CSMD3
chr8	113277661	1	C	CSMD3.1	2	CSMD3
chr8	113277722	0	G	CSMD3.1	462	CSMD3
chr8	113277777	1	C	CSMD3.1	652	CSMD3
chr8	113277840	1	G	CSMD3.1	390	CSMD3
chr8	113293312	0	T	CSMD3.2	1	CSMD3
chr8	113293427	0	A	CSMD3.2	270	CSMD3
chr8	113293431	1	T	CSMD3.2	0	CSMD3
chr8	113293500	0	G	CSMD3.2	482	CSMD3
chr8	113293536	1	G	CSMD3.2	255	CSMD3
chr8	113293617	1	G	CSMD3.2	508	CSMD3
chr8	113299259	0	A	CSMD3.2	83	CSMD3
chr8	113299366	0	G	CSMD3.2	316	CSMD3
chr8	113299368	1	A	CSMD3.2	75	CSMD3
chr8	113299472	0	T	CSMD3.2	333	CSMD3
chr8	113299483	1	G	CSMD3.2	444	CSMD3
chr8	113299585	1	C	CSMD3.2	336	CSMD3
chr8	113301534	0	C	CSMD3.2	438	CSMD3
chr8	113301644	0	C	CSMD3.2	443	CSMD3
chr8	113301651	1	A	CSMD3.2	325	CSMD3
chr8	113301698	0	G	CSMD3.2	390	CSMD3
chr8	113301754	1	T	CSMD3.2	406	CSMD3
chr8	113301814	1	C	CSMD3.2	419	CSMD3
chr8	113303714	0	G	CSMD3.2	286	CSMD3
chr8	113303830	0	A	CSMD3.2	211	CSMD3
chr8	113303833	1	G	CSMD3.2	328	CSMD3
chr8	113303921	0	A	CSMD3.2	0	CSMD3
chr8	113303922	1	C	CSMD3.2	173	CSMD3
chr8	113304034	1	C	CSMD3.2	1	CSMD3
chr8	113304745	0	G	CSMD3.2	340	CSMD3
chr8	113304842	0	C	CSMD3.2	370	CSMD3
chr8	113304860	1	T	CSMD3.2	346	CSMD3
chr8	113304935	0	A	CSMD3.2	242	CSMD3
chr8	113304940	1	C	CSMD3.2	315	CSMD3
chr8	113305064	1	T	CSMD3.2	258	CSMD3
chr8	113308031	0	G	CSMD3.2	418	CSMD3
chr8	113308112	0	C	CSMD3.2	442	CSMD3
chr8	113308140	1	C	CSMD3.2	437	CSMD3
chr8	113308212	0	G	CSMD3.2	5	CSMD3
chr8	113308228	1	A	CSMD3.2	397	CSMD3
chr8	113308302	1	G	CSMD3.2	1	CSMD3
chr8	113313978	0	A	CSMD3.2	922	CSMD3
chr8	113314052	0	G	CSMD3.2	573	CSMD3
chr8	113314096	1	A	CSMD3.2	902	CSMD3
chr8	113314160	0	C	CSMD3.2	136	CSMD3
chr8	113314169	1	G	CSMD3.2	488	CSMD3
chr8	113314274	1	T	CSMD3.2	133	CSMD3
chr8	113316911	0	C	CSMD3.2	330	CSMD3
chr8	113317008	0	G	CSMD3.2	576	CSMD3
chr8	113317022	1	G	CSMD3.2	367	CSMD3
chr8	113317120	0	G	CSMD3.2	323	CSMD3
chr8	113317125	1	G	CSMD3.2	647	CSMD3
chr8	113317237	1	C	CSMD3.2	378	CSMD3
chr8	113318151	0	T	CSMD3.2	568	CSMD3
chr8	113318239	0	C	CSMD3.2	349	CSMD3
chr8	113318269	1	A	CSMD3.2	598	CSMD3
chr8	113318274	0	C	CSMD3.2	196	CSMD3
chr8	113318351	1	C	CSMD3.2	382	CSMD3
chr8	113318367	0	T	CSMD3.2	304	CSMD3
chr8	113318386	1	C	CSMD3.2	199	CSMD3
chr8	113318484	1	C	CSMD3.2	400	CSMD3
chr8	113323167	0	A	CSMD3.2	710	CSMD3
chr8	113323260	0	C	CSMD3.2	101	CSMD3
chr8	113323286	1	A	CSMD3.2	711	CSMD3
chr8	113323368	0	G	CSMD3.2	313	CSMD3
chr8	113323371	1	G	CSMD3.2	104	CSMD3
chr8	113323481	1	G	CSMD3.2	326	CSMD3
chr8	113326110	0	T	CSMD3.2	216	CSMD3
chr8	113326180	0	C	CSMD3.2	8	CSMD3
chr8	113326208	1	A	CSMD3.2	210	CSMD3
chr8	113326270	0	G	CSMD3.2	5	CSMD3
chr8	113326281	1	C	CSMD3.2	7	CSMD3
chr8	113326385	1	C	CSMD3.2	5	CSMD3
chr8	113326575	0	C	CSMD3.2	3	CSMD3
chr8	113326671	0	A	CSMD3.2	319	CSMD3
chr8	113326674	1	A	CSMD3.2	0	CSMD3
chr8	113326776	0	A	CSMD3.2	437	CSMD3
chr8	113326790	1	C	CSMD3.2	347	CSMD3
chr8	113326886	1	A	CSMD3.2	447	CSMD3
chr8	113330970	0	T	CSMD3.2	7	CSMD3
chr8	113331083	0	G	CSMD3.2	577	CSMD3
chr8	113331089	1	T	CSMD3.2	14	CSMD3
chr8	113331200	1	G	CSMD3.2	514	CSMD3
chr8	113332093	0	C	CSMD3.2	552	CSMD3
chr8	113332148	0	C	CSMD3.2	152	CSMD3
chr8	113332170	0	G	CSMD3.2	121	CSMD3
chr8	113332192	1	C	CSMD3.2	576	CSMD3
chr8	113332228	1	G	CSMD3.2	112	CSMD3
chr8	113332249	1	A	CSMD3.2	131	CSMD3
chr8	113347525	0	C	CSMD3.2	529	CSMD3
chr8	113347597	0	C	CSMD3.2	799	CSMD3
chr8	113347637	1	G	CSMD3.2	553	CSMD3
chr8	113347712	0	C	CSMD3.2	69	CSMD3
chr8	113347716	1	G	CSMD3.2	791	CSMD3
chr8	113347823	1	C	CSMD3.2	68	CSMD3
chr8	113348809	0	A	CSMD3.2	0	CSMD3
chr8	113348917	0	A	CSMD3.2	517	CSMD3
chr8	113348921	1	C	CSMD3.2	0	CSMD3
chr8	113349010	0	G	CSMD3.2	538	CSMD3
chr8	113349031	1	A	CSMD3.2	521	CSMD3
chr8	113349125	1	G	CSMD3.2	530	CSMD3
chr8	113349750	0	T	CSMD3.2	199	CSMD3
chr8	113349840	0	C	CSMD3.2	472	CSMD3
chr8	113349858	1	G	CSMD3.2	184	CSMD3
chr8	113349948	0	T	CSMD3.2	350	CSMD3
chr8	113349953	1	C	CSMD3.2	431	CSMD3
chr8	113350055	1	G	CSMD3.2	351	CSMD3
chr8	113353584	0	T	CSMD3.2	3	CSMD3
chr8	113353722	1	A	CSMD3.2	0	CSMD3
chr8	113353723	0	A	CSMD3.2	489	CSMD3
chr8	113353830	0	A	CSMD3.2	380	CSMD3
chr8	113353831	1	G	CSMD3.2	516	CSMD3
chr8	113353948	1	T	CSMD3.2	378	CSMD3
chr8	113358236	0	T	CSMD3.2	1	CSMD3
chr8	113358344	0	T	CSMD3.2	781	CSMD3
chr8	113358350	1	T	CSMD3.2	2	CSMD3
chr8	113358409	0	C	CSMD3.2	309	CSMD3
chr8	113358456	1	G	CSMD3.2	774	CSMD3
chr8	113358529	1	C	CSMD3.2	283	CSMD3
chr8	113363330	0	C	CSMD3.2	2	CSMD3
chr8	113363420	0	T	CSMD3.2	25	CSMD3
chr8	113363437	1	T	CSMD3.2	4	CSMD3
chr8	113363447	0	T	CSMD3.2	11	CSMD3
chr8	113363488	1	T	CSMD3.2	20	CSMD3
chr8	113363557	1	A	CSMD3.2	10	CSMD3
chr8	113364554	0	G	CSMD3.2	821	CSMD3
chr8	113364663	0	A	CSMD3.2	308	CSMD3
chr8	113364667	1	C	CSMD3.2	811	CSMD3
chr8	113364733	0	T	CSMD3.2	11	CSMD3
chr8	113364752	1	C	CSMD3.2	308	CSMD3
chr8	113364843	1	T	CSMD3.2	11	CSMD3
chr8	113392503	0	T	CSMD3.2	0	CSMD3
chr8	113392602	0	C	CSMD3.2	321	CSMD3
chr8	113392612	1	A	CSMD3.2	0	CSMD3
chr8	113392706	1	G	CSMD3.2	329	CSMD3
chr8	113395718	0	A	CSMD3.2	0	CSMD3
chr8	113395804	0	C	CSMD3.2	716	CSMD3
chr8	113395814	1	T	CSMD3.2	0	CSMD3
chr8	113395865	0	G	CSMD3.2	590	CSMD3
chr8	113395912	1	G	CSMD3.2	696	CSMD3
chr8	113395982	1	C	CSMD3.2	575	CSMD3
chr8	113402850	0	T	CSMD3.2	431	CSMD3
chr8	113402940	0	G	CSMD3.2	410	CSMD3
chr8	113402962	1	G	CSMD3.2	541	CSMD3
chr8	113403040	1	G	CSMD3.2	398	CSMD3
chr8	113418770	0	G	CSMD3.2	640	CSMD3
chr8	113418819	0	C	CSMD3.2	523	CSMD3
chr8	113418883	0	T	CSMD3.2	491	CSMD3
chr8	113418886	1	A	CSMD3.2	607	CSMD3
chr8	113418921	1	C	CSMD3.2	443	CSMD3
chr8	113418993	1	G	CSMD3.2	397	CSMD3
chr8	113420517	0	A	CSMD3.2	282	CSMD3
chr8	113420607	0	T	CSMD3.2	3	CSMD3
chr8	113420630	1	G	CSMD3.2	265	CSMD3
chr8	113420721	1	A	CSMD3.2	2	CSMD3
chr8	113421124	0	C	CSMD3.2	246	CSMD3
chr8	113421190	0	G	CSMD3.2	574	CSMD3
chr8	113421218	1	A	CSMD3.2	246	CSMD3
chr8	113421285	1	G	CSMD3.2	575	CSMD3
chr8	113484794	0	T	CSMD3.3	548	CSMD3
chr8	113484910	0	A	CSMD3.3	685	CSMD3
chr8	113484912	1	C	CSMD3.3	510	CSMD3
chr8	113485024	1	G	CSMD3.3	675	CSMD3
chr8	113504646	0	C	CSMD3.3	338	CSMD3
chr8	113504743	0	C	CSMD3.3	381	CSMD3
chr8	113504744	1	C	CSMD3.3	338	CSMD3
chr8	113504856	0	C	CSMD3.3	390	CSMD3
chr8	113504861	1	C	CSMD3.3	469	CSMD3
chr8	113504971	1	T	CSMD3.3	426	CSMD3
chr8	113515966	0	A	CSMD3.3	17	CSMD3
chr8	113516061	0	C	CSMD3.3	297	CSMD3
chr8	113516079	1	G	CSMD3.3	15	CSMD3
chr8	113516080	0	C	CSMD3.3	518	CSMD3
chr8	113516146	1	G	CSMD3.3	354	CSMD3
chr8	113516178	1	G	CSMD3.3	535	CSMD3
chr8	113516193	0	G	CSMD3.3	5	CSMD3
chr8	113516322	1	A	CSMD3.3	3	CSMD3
chr8	113518880	0	T	CSMD3.3	538	CSMD3
chr8	113518939	0	T	CSMD3.3	396	CSMD3
chr8	113518999	1	G	CSMD3.3	462	CSMD3
chr8	113519036	0	T	CSMD3.3	65	CSMD3
chr8	113519052	1	C	CSMD3.3	390	CSMD3
chr8	113519153	1	G	CSMD3.3	47	CSMD3
chr8	113529164	0	A	CSMD3.3	475	CSMD3
chr8	113529296	0	A	CSMD3.3	105	CSMD3
chr8	113529298	1	C	CSMD3.3	479	CSMD3
chr8	113529341	0	G	CSMD3.3	292	CSMD3
chr8	113529392	0	C	CSMD3.3	412	CSMD3
chr8	113529404	1	G	CSMD3.3	95	CSMD3
chr8	113529442	1	G	CSMD3.3	238	CSMD3
chr8	113529507	1	T	CSMD3.3	431	CSMD3
chr8	113562876	0	A	CSMD3.3	464	CSMD3
chr8	113562988	0	T	CSMD3.3	500	CSMD3
chr8	113562990	1	C	CSMD3.3	496	CSMD3
chr8	113563062	0	T	CSMD3.3	258	CSMD3
chr8	113563105	1	G	CSMD3.3	558	CSMD3
chr8	113563171	1	A	CSMD3.3	333	CSMD3
chr8	113564789	0	C	CSMD3.3	425	CSMD3
chr8	113564876	0	G	CSMD3.3	588	CSMD3
chr8	113564906	1	G	CSMD3.3	504	CSMD3
chr8	113564989	1	C	CSMD3.3	562	CSMD3
chr8	113568957	0	G	CSMD3.3	500	CSMD3
chr8	113569014	0	G	CSMD3.3	403	CSMD3
chr8	113569072	1	T	CSMD3.3	552	CSMD3
chr8	113569087	0	C	CSMD3.3	623	CSMD3
chr8	113569122	1	G	CSMD3.3	331	CSMD3
chr8	113569185	0	T	CSMD3.3	0	CSMD3
chr8	113569203	1	T	CSMD3.3	551	CSMD3
chr8	113569298	1	A	CSMD3.3	0	CSMD3
chr8	113585668	0	A	CSMD3.3	307	CSMD3
chr8	113585759	0	G	CSMD3.3	576	CSMD3
chr8	113585781	1	A	CSMD3.3	333	CSMD3
chr8	113585804	0	G	CSMD3.3	605	CSMD3
chr8	113585874	1	T	CSMD3.3	628	CSMD3
chr8	113585919	1	G	CSMD3.3	591	CSMD3
chr8	113599288	0	C	CSMD3.3	399	CSMD3
chr8	113599344	0	A	CSMD3.3	605	CSMD3
chr8	113599396	1	C	CSMD3.3	397	CSMD3
chr8	113599424	0	C	CSMD3.3	696	CSMD3
chr8	113599460	1	T	CSMD3.3	556	CSMD3
chr8	113599536	1	G	CSMD3.3	690	CSMD3
chr8	113649021	0	C	CSMD3.3	659	CSMD3
chr8	113649121	0	G	CSMD3.3	313	CSMD3
chr8	113649135	1	G	CSMD3.3	603	CSMD3
chr8	113649155	0	G	CSMD3.3	508	CSMD3
chr8	113649214	1	C	CSMD3.3	283	CSMD3
chr8	113649270	1	G	CSMD3.3	505	CSMD3
chr8	113650858	0	C	CSMD3.3	4	CSMD3
chr8	113650948	0	T	CSMD3.3	585	CSMD3
chr8	113650971	1	A	CSMD3.3	2	CSMD3
chr8	113651016	0	G	CSMD3.3	245	CSMD3
chr8	113651061	1	G	CSMD3.3	604	CSMD3
chr8	113651089	0	A	CSMD3.3	425	CSMD3
chr8	113651127	1	G	CSMD3.3	257	CSMD3
chr8	113651203	1	T	CSMD3.3	487	CSMD3
chr8	113657311	0	C	CSMD3.3	587	CSMD3
chr8	113657424	0	C	CSMD3.3	526	CSMD3
chr8	113657425	1	T	CSMD3.3	611	CSMD3
chr8	113657540	1	C	CSMD3.3	616	CSMD3
chr8	113662274	0	A	CSMD3.3	2	CSMD3
chr8	113662401	0	G	CSMD3.3	156	CSMD3
chr8	113662408	1	G	CSMD3.3	2	CSMD3
chr8	113662462	0	T	CSMD3.3	588	CSMD3
chr8	113662491	1	G	CSMD3.3	149	CSMD3
chr8	113662541	0	G	CSMD3.3	700	CSMD3
chr8	113662571	1	T	CSMD3.3	565	CSMD3
chr8	113662653	1	T	CSMD3.3	708	CSMD3
chr8	113668360	0	C	CSMD3.3	36	CSMD3
chr8	113668418	0	C	CSMD3.3	328	CSMD3
chr8	113668478	1	A	CSMD3.3	34	CSMD3
chr8	113668517	0	A	CSMD3.3	118	CSMD3
chr8	113668533	1	G	CSMD3.3	296	CSMD3
chr8	113668628	1	A	CSMD3.3	111	CSMD3
chr8	113678460	0	T	CSMD3.3	434	CSMD3
chr8	113678566	0	A	CSMD3.3	692	CSMD3
chr8	113678575	1	T	CSMD3.3	483	CSMD3
chr8	113678678	1	C	CSMD3.3	678	CSMD3
chr8	113694650	0	C	CSMD3.3	527	CSMD3
chr8	113694713	0	C	CSMD3.3	0	CSMD3
chr8	113694757	1	A	CSMD3.3	490	CSMD3
chr8	113694764	0	C	CSMD3.3	316	CSMD3
chr8	113694832	1	A	CSMD3.3	691	CSMD3
chr8	113694854	0	T	CSMD3.3	69	CSMD3
chr8	113694860	1	C	CSMD3.3	312	CSMD3
chr8	113694968	1	A	CSMD3.3	72	CSMD3
chr8	113697582	0	C	CSMD3.3	319	CSMD3
chr8	113697686	0	A	CSMD3.3	771	CSMD3
chr8	113697689	1	C	CSMD3.3	338	CSMD3
chr8	113697790	0	G	CSMD3.3	796	CSMD3
chr8	113697802	1	A	CSMD3.3	738	CSMD3
chr8	113697849	0	C	CSMD3.3	704	CSMD3
chr8	113697902	1	C	CSMD3.3	793	CSMD3
chr8	113697957	0	G	CSMD3.3	1	CSMD3
chr8	113697962	1	C	CSMD3.3	659	CSMD3
chr8	113698093	1	C	CSMD3.3	9	CSMD3
chr8	113702074	0	G	CSMD3.3	756	CSMD3
chr8	113702145	0	C	CSMD3.3	518	CSMD3
chr8	113702187	1	C	CSMD3.3	738	CSMD3
chr8	113702251	0	A	CSMD3.3	293	CSMD3
chr8	113702256	1	C	CSMD3.3	530	CSMD3
chr8	113702363	1	T	CSMD3.3	281	CSMD3
chr8	113812369	0	C	CSMD3.4	225	CSMD3
chr8	113812463	0	T	CSMD3.4	507	CSMD3
chr8	113812482	1	T	CSMD3.4	190	CSMD3
chr8	113812577	1	G	CSMD3.4	502	CSMD3
chr8	113841893	0	A	CSMD3.4	331	CSMD3
chr8	113841928	0	T	CSMD3.4	747	CSMD3
chr8	113842011	1	T	CSMD3.4	342	CSMD3
chr8	113842042	1	C	CSMD3.4	746	CSMD3
chr8	113871326	0	C	CSMD3.4	174	CSMD3
chr8	113871374	0	C	CSMD3.4	350	CSMD3
chr8	113871436	1	G	CSMD3.4	206	CSMD3
chr8	113871473	0	A	CSMD3.4	36	CSMD3
chr8	113871484	1	C	CSMD3.4	344	CSMD3
chr8	113871588	1	T	CSMD3.4	6	CSMD3
chr8	113933789	0	T	CSMD3.4	498	CSMD3
chr8	113933891	0	A	CSMD3.4	282	CSMD3
chr8	113933902	1	T	CSMD3.4	524	CSMD3
chr8	113933927	0	G	CSMD3.4	529	CSMD3
chr8	113933975	1	C	CSMD3.4	228	CSMD3
chr8	113934046	1	C	CSMD3.4	521	CSMD3
chr8	113959928	0	C	CSMD3.4	0	CSMD3
chr8	113960049	1	T	CSMD3.4	0	CSMD3
chr8	113960073	0	A	CSMD3.4	12	CSMD3
chr8	113960209	1	T	CSMD3.4	13	CSMD3
chr8	113966823	0	A	CSMD3.4	883	CSMD3
chr8	113966931	0	T	CSMD3.4	55	CSMD3
chr8	113966935	1	G	CSMD3.4	883	CSMD3
chr8	113967065	1	T	CSMD3.4	57	CSMD3
chr8	113987992	0	C	CSMD3.4	418	CSMD3
chr8	113988087	0	G	CSMD3.4	278	CSMD3
chr8	113988111	1	C	CSMD3.4	318	CSMD3
chr8	113988122	0	G	CSMD3.4	515	CSMD3
chr8	113988192	1	G	CSMD3.4	181	CSMD3
chr8	113988220	0	C	CSMD3.4	361	CSMD3
chr8	113988236	1	G	CSMD3.4	472	CSMD3
chr8	113988279	0	C	CSMD3.4	160	CSMD3
chr8	113988334	1	C	CSMD3.4	320	CSMD3
chr8	113988382	0	G	CSMD3.4	0	CSMD3
chr8	113988383	1	G	CSMD3.4	261	CSMD3
chr8	113988479	1	G	CSMD3.4	67	CSMD3
chr8	114031216	0	T	CSMD3.4	279	CSMD3
chr8	114031313	0	A	CSMD3.4	434	CSMD3
chr8	114031331	1	T	CSMD3.4	323	CSMD3
chr8	114031388	0	G	CSMD3.4	626	CSMD3
chr8	114031409	1	C	CSMD3.4	393	CSMD3
chr8	114031501	1	A	CSMD3.4	601	CSMD3
chr8	114110961	0	G	CSMD3.4	656	CSMD3
chr8	114111074	0	C	CSMD3.4	537	CSMD3
chr8	114111080	1	C	CSMD3.4	687	CSMD3
chr8	114111175	0	C	CSMD3.4	148	CSMD3
chr8	114111179	1	A	CSMD3.4	491	CSMD3
chr8	114111294	1	T	CSMD3.4	117	CSMD3
chr8	114185880	0	C	CSMD3.4	171	CSMD3
chr8	114185977	0	C	CSMD3.4	517	CSMD3
chr8	114185984	1	C	CSMD3.4	183	CSMD3
chr8	114186069	0	C	CSMD3.4	686	CSMD3
chr8	114186096	1	T	CSMD3.4	536	CSMD3
chr8	114186182	1	T	CSMD3.4	676	CSMD3
chr8	114290797	0	T	CSMD3.4	812	CSMD3
chr8	114290904	0	A	CSMD3.4	7	CSMD3
chr8	114290914	1	G	CSMD3.4	813	CSMD3
chr8	114291038	1	C	CSMD3.4	4	CSMD3
chr8	114326738	0	A	CSMD3.4	156	CSMD3
chr8	114326847	0	G	CSMD3.4	840	CSMD3
chr8	114326848	1	T	CSMD3.4	197	CSMD3
chr8	114326912	0	C	CSMD3.4	440	CSMD3
chr8	114326960	1	A	CSMD3.4	841	CSMD3
chr8	114327004	0	C	CSMD3.4	0	CSMD3
chr8	114327021	1	T	CSMD3.4	433	CSMD3
chr8	114327112	1	C	CSMD3.4	0	CSMD3
chr8	114388933	0	T	CSMD3.4	361	CSMD3
chr8	114389045	1	A	CSMD3.4	404	CSMD3
chr8	114448862	0	C	CSMD3.4	515	CSMD3
chr8	114448962	0	T	CSMD3.4	550	CSMD3
chr8	114448981	1	T	CSMD3.4	438	CSMD3
chr8	114449053	0	C	CSMD3.4	802	CSMD3
chr8	114449080	1	T	CSMD3.4	582	CSMD3
chr8	114449175	1	T	CSMD3.4	805	CSMD3
chr8	117859670	0	G	RAD21	322	RAD21
chr8	117859783	0	T	RAD21	592	RAD21
chr8	117859789	1	G	RAD21	280	RAD21
chr8	117859896	0	C	RAD21	125	RAD21
chr8	117859903	1	A	RAD21	539	RAD21
chr8	117859987	1	G	RAD21	136	RAD21
chr8	117861112	0	C	RAD21	405	RAD21
chr8	117861215	0	T	RAD21	678	RAD21
chr8	117861218	1	G	RAD21	354	RAD21
chr8	117861329	1	C	RAD21	722	RAD21
chr8	117862818	0	T	RAD21	976	RAD21
chr8	117862930	0	A	RAD21	139	RAD21
chr8	117862935	1	C	RAD21	974	RAD21
chr8	117862985	0	C	RAD21	14	RAD21
chr8	117863006	1	G	RAD21	144	RAD21
chr8	117863080	1	A	RAD21	8	RAD21
chr8	117864153	0	T	RAD21	371	RAD21
chr8	117864263	0	T	RAD21	249	RAD21
chr8	117864269	1	A	RAD21	437	RAD21
chr8	117864361	1	A	RAD21	222	RAD21
chr8	117864765	0	G	RAD21	407	RAD21
chr8	117864836	0	C	RAD21	158	RAD21
chr8	117864870	1	C	RAD21	442	RAD21
chr8	117864886	0	C	RAD21	428	RAD21
chr8	117864930	1	A	RAD21	242	RAD21
chr8	117865003	1	G	RAD21	470	RAD21
chr8	117866395	0	T	RAD21	15	RAD21
chr8	117866509	0	G	RAD21	312	RAD21
chr8	117866511	1	C	RAD21	19	RAD21
chr8	117866562	0	C	RAD21	496	RAD21
chr8	117866624	1	G	RAD21	371	RAD21
chr8	117866657	0	T	RAD21	748	RAD21
chr8	117866666	1	C	RAD21	575	RAD21
chr8	117866768	1	A	RAD21	750	RAD21
chr8	117868370	0	G	RAD21	617	RAD21
chr8	117868471	0	T	RAD21	260	RAD21
chr8	117868488	1	T	RAD21	612	RAD21
chr8	117868588	1	C	RAD21	235	RAD21
chr8	117868852	0	C	RAD21	35	RAD21
chr8	117868901	0	C	RAD21	331	RAD21
chr8	117868969	1	C	RAD21	62	RAD21
chr8	117868987	0	C	RAD21	5	RAD21
chr8	117869006	1	G	RAD21	317	RAD21
chr8	117869064	1	A	RAD21	1	RAD21
chr8	117869485	0	A	RAD21	23	RAD21
chr8	117869594	0	G	RAD21	507	RAD21
chr8	117869598	1	G	RAD21	42	RAD21
chr8	117869687	0	C	RAD21	13	RAD21
chr8	117869702	1	T	RAD21	535	RAD21
chr8	117869801	1	G	RAD21	10	RAD21
chr8	117870546	0	A	RAD21	16	RAD21
chr8	117870624	0	C	RAD21	5	RAD21
chr8	117870663	1	G	RAD21	13	RAD21
chr8	117870679	0	C	RAD21	121	RAD21
chr8	117870706	1	G	RAD21	62	RAD21
chr8	117870797	1	T	RAD21	129	RAD21
chr8	117874055	0	A	RAD21	930	RAD21
chr8	117874164	0	G	RAD21	723	RAD21
chr8	117874172	1	A	RAD21	932	RAD21
chr8	117874281	1	G	RAD21	708	RAD21
chr8	117875295	0	C	RAD21	701	RAD21
chr8	117875402	0	C	RAD21	731	RAD21
chr8	117875404	1	T	RAD21	692	RAD21
chr8	117875499	0	C	RAD21	16	RAD21
chr8	117875517	1	T	RAD21	734	RAD21
chr8	117875614	1	C	RAD21	13	RAD21
chr8	117878745	0	A	RAD21	822	RAD21
chr8	117878849	0	G	RAD21	354	RAD21
chr8	117878865	1	C	RAD21	816	RAD21
chr8	117878967	1	A	RAD21	339	RAD21
chr9	5021949	0	G	JAK2	555	JAK2
chr9	5022055	0	G	JAK2	693	JAK2
chr9	5022064	1	C	JAK2	620	JAK2
chr9	5022154	0	C	JAK2	757	JAK2
chr9	5022167	1	G	JAK2	896	JAK2
chr9	5022267	1	G	JAK2	655	JAK2
chr9	5029729	0	T	JAK2	277	JAK2
chr9	5029813	0	C	JAK2	354	JAK2
chr9	5029842	1	T	JAK2	310	JAK2
chr9	5029895	0	C	JAK2	48	JAK2
chr9	5029926	1	A	JAK2	321	JAK2
chr9	5030006	1	G	JAK2	47	JAK2
chr9	5044379	0	C	JAK2	15	JAK2
chr9	5044492	0	A	JAK2	18	JAK2
chr9	5044493	1	C	JAK2	15	JAK2
chr9	5044611	1	G	JAK2	20	JAK2
chr9	5050657	0	A	JAK2	1151	JAK2
chr9	5050732	0	A	JAK2	790	JAK2
chr9	5050767	1	T	JAK2	1071	JAK2
chr9	5050830	0	A	JAK2	1	JAK2
chr9	5050845	1	G	JAK2	726	JAK2
chr9	5050944	1	C	JAK2	3	JAK2
chr9	5054475	0	A	JAK2	475	JAK2
chr9	5054580	0	C	JAK2	673	JAK2
chr9	5054591	1	C	JAK2	341	JAK2
chr9	5054669	0	A	JAK2	524	JAK2
chr9	5054685	1	C	JAK2	636	JAK2
chr9	5054772	0	C	JAK2	750	JAK2
chr9	5054776	1	A	JAK2	632	JAK2
chr9	5054876	0	A	JAK2	0	JAK2
chr9	5054877	1	C	JAK2	769	JAK2
chr9	5054981	1	T	JAK2	102	JAK2
chr9	5055642	0	T	JAK2	88	JAK2
chr9	5055695	0	T	JAK2	403	JAK2
chr9	5055755	1	T	JAK2	73	JAK2
chr9	5055764	0	C	JAK2	1	JAK2
chr9	5055797	1	G	JAK2	398	JAK2
chr9	5055876	1	T	JAK2	1	JAK2
chr9	5064862	0	C	JAK2	478	JAK2
chr9	5064919	0	T	JAK2	800	JAK2
chr9	5064975	1	C	JAK2	452	JAK2
chr9	5064984	0	A	JAK2	1051	JAK2
chr9	5065033	1	C	JAK2	891	JAK2
chr9	5065093	1	A	JAK2	1004	JAK2
chr9	5066622	0	G	JAK2	593	JAK2
chr9	5066681	0	G	JAK2	460	JAK2
chr9	5066733	0	G	JAK2	754	JAK2
chr9	5066739	1	C	JAK2	619	JAK2
chr9	5066782	1	C	JAK2	594	JAK2
chr9	5066842	1	C	JAK2	750	JAK2
chr9	5068986	0	C	JAK2	13	JAK2
chr9	5069046	0	C	JAK2	457	JAK2
chr9	5069085	1	C	JAK2	7	JAK2
chr9	5069149	0	C	JAK2	590	JAK2
chr9	5069151	1	G	JAK2	460	JAK2
chr9	5069253	1	G	JAK2	710	JAK2
chr9	5069886	0	T	JAK2	1111	JAK2
chr9	5070000	0	C	JAK2	31	JAK2
chr9	5070004	1	T	JAK2	1059	JAK2
chr9	5070117	1	T	JAK2	30	JAK2
chr9	5072450	0	C	JAK2	525	JAK2
chr9	5072552	0	G	JAK2	1142	JAK2
chr9	5072553	1	G	JAK2	624	JAK2
chr9	5072669	1	A	JAK2	1136	JAK2
chr9	5073615	0	C	JAK2	859	JAK2
chr9	5073714	0	C	JAK2	104	JAK2
chr9	5073731	1	C	JAK2	942	JAK2
chr9	5073746	0	T	JAK2	1060	JAK2
chr9	5073803	1	C	JAK2	105	JAK2
chr9	5073863	1	T	JAK2	1042	JAK2
chr9	5077372	0	G	JAK2	1	JAK2
chr9	5077465	0	A	JAK2	2	JAK2
chr9	5077479	1	T	JAK2	1	JAK2
chr9	5077486	0	C	JAK2	12	JAK2
chr9	5077548	1	G	JAK2	1	JAK2
chr9	5077560	0	G	JAK2	2	JAK2
chr9	5077567	1	C	JAK2	0	JAK2
chr9	5077678	1	G	JAK2	0	JAK2
chr9	5078259	0	G	JAK2	50	JAK2
chr9	5078309	0	G	JAK2	475	JAK2
chr9	5078353	1	G	JAK2	50	JAK2
chr9	5078388	0	C	JAK2	817	JAK2
chr9	5078406	1	G	JAK2	550	JAK2
chr9	5078502	1	A	JAK2	813	JAK2
chr9	5080207	0	C	JAK2	684	JAK2
chr9	5080311	0	T	JAK2	840	JAK2
chr9	5080320	1	C	JAK2	576	JAK2
chr9	5080420	1	G	JAK2	837	JAK2
chr9	5080509	0	C	JAK2	541	JAK2
chr9	5080591	0	C	JAK2	624	JAK2
chr9	5080625	1	A	JAK2	528	JAK2
chr9	5080705	1	T	JAK2	740	JAK2
chr9	5081703	0	A	JAK2	667	JAK2
chr9	5081804	0	C	JAK2	768	JAK2
chr9	5081813	1	T	JAK2	636	JAK2
chr9	5081920	1	G	JAK2	873	JAK2
chr9	5089653	0	C	JAK2	352	JAK2
chr9	5089728	0	G	JAK2	594	JAK2
chr9	5089769	1	A	JAK2	346	JAK2
chr9	5089788	0	G	JAK2	642	JAK2
chr9	5089846	1	G	JAK2	550	JAK2
chr9	5089903	1	G	JAK2	650	JAK2
chr9	5090440	0	T	JAK2	17	JAK2
chr9	5090535	0	A	JAK2	360	JAK2
chr9	5090552	1	C	JAK2	5	JAK2
chr9	5090628	1	A	JAK2	318	JAK2
chr9	5090684	0	A	JAK2	266	JAK2
chr9	5090795	0	T	JAK2	694	JAK2
chr9	5090799	1	T	JAK2	254	JAK2
chr9	5090843	0	A	JAK2	146	JAK2
chr9	5090902	1	C	JAK2	669	JAK2
chr9	5090949	1	C	JAK2	185	JAK2
chr9	5122972	0	C	JAK2	1089	JAK2
chr9	5123080	0	G	JAK2	943	JAK2
chr9	5123081	1	A	JAK2	1055	JAK2
chr9	5123195	1	A	JAK2	943	JAK2
chr9	5126289	0	A	JAK2	543	JAK2
chr9	5126389	0	G	JAK2	1493	JAK2
chr9	5126401	1	G	JAK2	530	JAK2
chr9	5126501	1	C	JAK2	1514	JAK2
chr9	5126655	0	T	JAK2	1095	JAK2
chr9	5126720	0	G	JAK2	859	JAK2
chr9	5126774	1	G	JAK2	1014	JAK2
chr9	5126831	1	G	JAK2	855	JAK2
chr9	21802705	0	G	MTAP	3	MTAP
chr9	21802778	1	A	MTAP	3	MTAP
chr9	21802934	0	G	MTAP	1	MTAP
chr9	21803038	1	A	MTAP	1	MTAP
chr9	21815348	0	T	MTAP	9	MTAP
chr9	21815445	0	G	MTAP	158	MTAP
chr9	21815459	1	G	MTAP	4	MTAP
chr9	21815463	0	A	MTAP	922	MTAP
chr9	21815517	1	A	MTAP	25	MTAP
chr9	21815565	1	T	MTAP	924	MTAP
chr9	21816627	0	A	MTAP	856	MTAP
chr9	21816727	0	A	MTAP	625	MTAP
chr9	21816746	1	A	MTAP	864	MTAP
chr9	21816840	1	A	MTAP	629	MTAP
chr9	21817942	0	C	MTAP	518	MTAP
chr9	21818004	0	G	MTAP	847	MTAP
chr9	21818060	1	C	MTAP	516	MTAP
chr9	21818122	0	A	MTAP	854	MTAP
chr9	21818123	1	T	MTAP	848	MTAP
chr9	21818241	1	G	MTAP	747	MTAP
chr9	21837840	0	C	MTAP	764	MTAP
chr9	21837923	0	C	MTAP	928	MTAP
chr9	21837942	1	G	MTAP	665	MTAP
chr9	21838038	1	G	MTAP	905	MTAP
chr9	21854603	0	T	MTAP	583	MTAP
chr9	21854713	0	C	MTAP	409	MTAP
chr9	21854722	1	A	MTAP	587	MTAP
chr9	21854792	0	G	MTAP	580	MTAP
chr9	21854833	1	G	MTAP	335	MTAP
chr9	21854892	1	C	MTAP	546	MTAP
chr9	21856053	0	C	MTAP	33	MTAP
chr9	21856136	0	C	MTAP	294	MTAP
chr9	21856161	1	A	MTAP	39	MTAP
chr9	21856223	1	G	MTAP	359	MTAP
chr9	21859269	0	T	MTAP	626	MTAP
chr9	21859380	0	C	MTAP	620	MTAP
chr9	21859383	1	A	MTAP	585	MTAP
chr9	21859495	1	C	MTAP	621	MTAP
chr9	21861952	0	A	MTAP	342	MTAP
chr9	21862053	1	T	MTAP	405	MTAP
chr9	21930964	0	A	MTAP	440	MTAP
chr9	21931034	0	G	MTAP	837	MTAP
chr9	21931083	1	T	MTAP	412	MTAP
chr9	21931138	1	C	MTAP	837	MTAP
chr9	21939153	0	C	MTAP	527	MTAP
chr9	21939288	1	A	MTAP	614	MTAP
chr9	21940885	0	C	MTAP	506	MTAP
chr9	21940996	0	C	MTAP	0	MTAP
chr9	21941000	1	G	MTAP	497	MTAP
chr9	21941113	1	T	MTAP	1	MTAP
chr10	50666825	0	G	ERCC6/PGBD3	676	ERCC6
chr10	50666933	0	C	ERCC6/PGBD3	666	ERCC6
chr10	50666938	1	G	ERCC6/PGBD3	621	ERCC6
chr10	50667050	0	C	ERCC6/PGBD3	456	ERCC6
chr10	50667052	1	T	ERCC6/PGBD3	716	ERCC6
chr10	50667147	0	A	ERCC6/PGBD3	354	ERCC6
chr10	50667169	1	T	ERCC6/PGBD3	358	ERCC6
chr10	50667239	0	C	ERCC6/PGBD3	273	ERCC6
chr10	50667266	1	T	ERCC6/PGBD3	346	ERCC6
chr10	50667356	1	A	ERCC6/PGBD3	356	ERCC6
chr10	50668396	0	A	ERCC6/PGBD3	606	ERCC6
chr10	50668450	0	G	ERCC6/PGBD3	362	ERCC6
chr10	50668512	1	G	ERCC6/PGBD3	602	ERCC6
chr10	50668567	1	C	ERCC6/PGBD3	348	ERCC6
chr10	50669353	0	A	ERCC6/PGBD3	452	ERCC6
chr10	50669376	0	A	ERCC6/PGBD3	269	ERCC6
chr10	50669447	1	G	ERCC6/PGBD3	417	ERCC6
chr10	50669458	0	A	ERCC6/PGBD3	569	ERCC6
chr10	50669495	1	C	ERCC6/PGBD3	293	ERCC6
chr10	50669545	0	T	ERCC6/PGBD3	305	ERCC6
chr10	50669584	1	A	ERCC6/PGBD3	568	ERCC6
chr10	50669645	1	G	ERCC6/PGBD3	422	ERCC6
chr10	50678205	0	G	ERCC6/PGBD3	173	ERCC6
chr10	50678273	0	G	ERCC6/PGBD3	398	ERCC6
chr10	50678297	1	C	ERCC6/PGBD3	137	ERCC6
chr10	50678314	0	T	ERCC6/PGBD3	400	ERCC6
chr10	50678371	1	C	ERCC6/PGBD3	300	ERCC6
chr10	50678389	0	G	ERCC6/PGBD3	449	ERCC6
chr10	50678430	1	T	ERCC6/PGBD3	352	ERCC6
chr10	50678444	0	G	ERCC6/PGBD3	173	ERCC6
chr10	50678507	1	C	ERCC6/PGBD3	413	ERCC6
chr10	50678545	0	G	ERCC6/PGBD3	158	ERCC6
chr10	50678561	1	C	ERCC6/PGBD3	199	ERCC6
chr10	50678654	0	C	ERCC6/PGBD3	206	ERCC6
chr10	50678659	1	C	ERCC6/PGBD3	240	ERCC6
chr10	50678758	0	A	ERCC6/PGBD3	308	ERCC6
chr10	50678768	1	C	ERCC6/PGBD3	193	ERCC6
chr10	50678806	0	G	ERCC6/PGBD3	241	ERCC6
chr10	50678873	1	C	ERCC6/PGBD3	304	ERCC6
chr10	50678917	0	T	ERCC6/PGBD3	128	ERCC6
chr10	50678921	1	C	ERCC6/PGBD3	202	ERCC6
chr10	50678993	0	C	ERCC6/PGBD3	75	ERCC6
chr10	50679038	1	G	ERCC6/PGBD3	93	ERCC6
chr10	50679049	0	C	ERCC6/PGBD3	120	ERCC6
chr10	50679083	1	T	ERCC6/PGBD3	100	ERCC6
chr10	50679099	0	A	ERCC6/PGBD3	82	ERCC6
chr10	50679123	1	G	ERCC6/PGBD3	127	ERCC6
chr10	50679146	0	A	ERCC6/PGBD3	46	ERCC6
chr10	50679183	1	T	ERCC6/PGBD3	123	ERCC6
chr10	50679262	1	G	ERCC6/PGBD3	89	ERCC6
chr10	50680383	0	G	ERCC6/PGBD3	468	ERCC6
chr10	50680479	0	T	ERCC6/PGBD3	486	ERCC6
chr10	50680481	1	C	ERCC6/PGBD3	450	ERCC6
chr10	50680598	1	C	ERCC6/PGBD3	440	ERCC6
chr10	50680881	0	G	ERCC6/PGBD3	454	ERCC6
chr10	50680982	0	T	ERCC6/PGBD3	287	ERCC6
chr10	50680987	1	C	ERCC6/PGBD3	442	ERCC6
chr10	50681086	0	A	ERCC6/PGBD3	509	ERCC6
chr10	50681089	1	C	ERCC6/PGBD3	259	ERCC6
chr10	50681203	1	G	ERCC6/PGBD3	528	ERCC6
chr10	50681501	0	C	ERCC6/PGBD3	421	ERCC6
chr10	50681566	0	G	ERCC6/PGBD3	462	ERCC6
chr10	50681621	1	G	ERCC6/PGBD3	322	ERCC6
chr10	50681681	1	C	ERCC6/PGBD3	462	ERCC6
chr10	50682035	0	G	ERCC6/PGBD3	230	ERCC6
chr10	50682101	0	C	ERCC6/PGBD3	189	ERCC6
chr10	50682127	1	C	ERCC6/PGBD3	240	ERCC6
chr10	50682215	0	A	ERCC6/PGBD3	604	ERCC6
chr10	50682216	1	G	ERCC6/PGBD3	164	ERCC6
chr10	50682334	1	A	ERCC6/PGBD3	625	ERCC6
chr10	50684220	0	G	ERCC6/PGBD3	194	ERCC6
chr10	50684316	0	T	ERCC6/PGBD3	735	ERCC6
chr10	50684320	1	C	ERCC6/PGBD3	248	ERCC6
chr10	50684434	1	C	ERCC6/PGBD3	768	ERCC6
chr10	50686374	0	C	ERCC6/PGBD3	712	ERCC6
chr10	50686452	0	C	ERCC6/PGBD3	517	ERCC6
chr10	50686480	1	C	ERCC6/PGBD3	719	ERCC6
chr10	50686565	1	G	ERCC6/PGBD3	551	ERCC6
chr10	50690672	0	T	ERCC6/PGBD3	329	ERCC6
chr10	50690741	0	G	ERCC6/PGBD3	439	ERCC6
chr10	50690786	1	G	ERCC6/PGBD3	322	ERCC6
chr10	50690800	0	G	ERCC6/PGBD3	599	ERCC6
chr10	50690851	1	T	ERCC6/PGBD3	454	ERCC6
chr10	50690900	0	G	ERCC6/PGBD3	860	ERCC6
chr10	50690910	1	C	ERCC6/PGBD3	590	ERCC6
chr10	50691019	1	G	ERCC6/PGBD3	845	ERCC6
chr10	50691306	0	T	ERCC6/PGBD3	623	ERCC6
chr10	50691407	0	G	ERCC6/PGBD3	608	ERCC6
chr10	50691424	1	G	ERCC6/PGBD3	614	ERCC6
chr10	50691499	0	G	ERCC6/PGBD3	470	ERCC6
chr10	50691527	1	T	ERCC6/PGBD3	649	ERCC6
chr10	50691614	1	T	ERCC6/PGBD3	476	ERCC6
chr10	50701133	0	A	ERCC6/PGBD3	517	ERCC6
chr10	50701208	0	G	ERCC6/PGBD3	413	ERCC6
chr10	50701252	1	T	ERCC6/PGBD3	448	ERCC6
chr10	50701325	1	C	ERCC6/PGBD3	415	ERCC6
chr10	50708529	0	C	ERCC6/PGBD3	391	ERCC6
chr10	50708636	0	A	ERCC6/PGBD3	549	ERCC6
chr10	50708638	1	G	ERCC6/PGBD3	424	ERCC6
chr10	50708748	0	A	ERCC6/PGBD3	749	ERCC6
chr10	50708753	1	A	ERCC6/PGBD3	519	ERCC6
chr10	50708866	1	G	ERCC6/PGBD3	757	ERCC6
chr10	50713909	0	G	ERCC6/PGBD3	777	ERCC6
chr10	50714026	0	T	ERCC6/PGBD3	707	ERCC6
chr10	50714027	1	C	ERCC6/PGBD3	793	ERCC6
chr10	50714146	1	C	ERCC6/PGBD3	785	ERCC6
chr10	50723337	0	G	ERCC6/PGBD3	468	ERCC6
chr10	50723411	0	C	ERCC6/PGBD3	428	ERCC6
chr10	50723452	1	T	ERCC6/PGBD3	430	ERCC6
chr10	50723473	0	C	ERCC6/PGBD3	246	ERCC6
chr10	50723528	1	C	ERCC6/PGBD3	397	ERCC6
chr10	50723581	0	T	ERCC6/PGBD3	444	ERCC6
chr10	50723591	1	G	ERCC6/PGBD3	188	ERCC6
chr10	50723696	0	A	ERCC6/PGBD3	312	ERCC6
chr10	50723701	1	A	ERCC6/PGBD3	379	ERCC6
chr10	50723798	0	C	ERCC6/PGBD3	131	ERCC6
chr10	50723809	1	T	ERCC6/PGBD3	308	ERCC6
chr10	50723868	0	C	ERCC6/PGBD3	232	ERCC6
chr10	50723909	1	C	ERCC6/PGBD3	127	ERCC6
chr10	50723929	0	C	ERCC6/PGBD3	289	ERCC6
chr10	50723957	1	G	ERCC6/PGBD3	271	ERCC6
chr10	50724034	0	C	ERCC6/PGBD3	178	ERCC6
chr10	50724038	1	C	ERCC6/PGBD3	337	ERCC6
chr10	50724128	0	C	ERCC6/PGBD3	136	ERCC6
chr10	50724146	1	G	ERCC6/PGBD3	192	ERCC6
chr10	50724240	0	A	ERCC6/PGBD3	196	ERCC6
chr10	50724241	1	A	ERCC6/PGBD3	117	ERCC6
chr10	50724291	0	G	ERCC6/PGBD3	207	ERCC6
chr10	50724357	1	G	ERCC6/PGBD3	155	ERCC6
chr10	50724408	0	G	ERCC6/PGBD3	139	ERCC6
chr10	50724409	1	C	ERCC6/PGBD3	179	ERCC6
chr10	50724481	0	G	ERCC6/PGBD3	113	ERCC6
chr10	50724522	1	A	ERCC6/PGBD3	141	ERCC6
chr10	50724566	0	G	ERCC6/PGBD3	170	ERCC6
chr10	50724568	1	C	ERCC6/PGBD3	123	ERCC6
chr10	50724644	0	G	ERCC6/PGBD3	284	ERCC6
chr10	50724685	1	A	ERCC6/PGBD3	130	ERCC6
chr10	50724750	0	G	ERCC6/PGBD3	254	ERCC6
chr10	50724751	1	G	ERCC6/PGBD3	273	ERCC6
chr10	50724791	0	C	ERCC6/PGBD3	292	ERCC6
chr10	50724867	1	T	ERCC6/PGBD3	245	ERCC6
chr10	50724889	0	G	ERCC6/PGBD3	177	ERCC6
chr10	50724908	1	C	ERCC6/PGBD3	270	ERCC6
chr10	50724994	0	G	ERCC6/PGBD3	337	ERCC6
chr10	50725001	1	G	ERCC6/PGBD3	288	ERCC6
chr10	50725031	0	C	ERCC6/PGBD3	174	ERCC6
chr10	50725107	1	G	ERCC6/PGBD3	398	ERCC6
chr10	50725131	0	T	ERCC6/PGBD3	260	ERCC6
chr10	50725144	1	C	ERCC6/PGBD3	212	ERCC6
chr10	50725245	1	G	ERCC6/PGBD3	289	ERCC6
chr10	50732042	0	A	ERCC6/PGBD3	379	ERCC6
chr10	50732107	0	C	ERCC6/PGBD3	315	ERCC6
chr10	50732161	1	C	ERCC6/PGBD3	320	ERCC6
chr10	50732219	0	C	ERCC6/PGBD3	198	ERCC6
chr10	50732224	1	G	ERCC6/PGBD3	348	ERCC6
chr10	50732292	0	A	ERCC6/PGBD3	175	ERCC6
chr10	50732315	1	C	ERCC6/PGBD3	90	ERCC6
chr10	50732374	0	C	ERCC6/PGBD3	128	ERCC6
chr10	50732400	1	A	ERCC6/PGBD3	127	ERCC6
chr10	50732467	0	T	ERCC6/PGBD3	426	ERCC6
chr10	50732468	1	C	ERCC6/PGBD3	149	ERCC6
chr10	50732536	0	G	ERCC6/PGBD3	378	ERCC6
chr10	50732579	1	T	ERCC6/PGBD3	384	ERCC6
chr10	50732614	0	G	ERCC6/PGBD3	342	ERCC6
chr10	50732655	1	T	ERCC6/PGBD3	488	ERCC6
chr10	50732675	0	T	ERCC6/PGBD3	69	ERCC6
chr10	50732729	1	A	ERCC6/PGBD3	386	ERCC6
chr10	50732767	0	C	ERCC6/PGBD3	355	ERCC6
chr10	50732796	1	A	ERCC6/PGBD3	89	ERCC6
chr10	50732884	1	A	ERCC6/PGBD3	407	ERCC6
chr10	50736410	0	A	ERCC6/PGBD3	730	ERCC6
chr10	50736495	0	T	ERCC6/PGBD3	247	ERCC6
chr10	50736529	1	G	ERCC6/PGBD3	720	ERCC6
chr10	50736601	1	C	ERCC6/PGBD3	282	ERCC6
chr10	50738723	0	T	ERCC6/PGBD3	30	ERCC6
chr10	50738801	0	T	ERCC6/PGBD3	397	ERCC6
chr10	50738834	1	G	ERCC6/PGBD3	29	ERCC6
chr10	50738889	0	G	ERCC6/PGBD3	0	ERCC6
chr10	50738906	1	G	ERCC6/PGBD3	448	ERCC6
chr10	50739003	1	G	ERCC6/PGBD3	0	ERCC6
chr10	50740548	0	T	ERCC6/PGBD3	246	ERCC6
chr10	50740620	0	T	ERCC6/PGBD3	216	ERCC6
chr10	50740666	1	A	ERCC6/PGBD3	160	ERCC6
chr10	50740669	0	G	ERCC6/PGBD3	169	ERCC6
chr10	50740712	1	T	ERCC6/PGBD3	114	ERCC6
chr10	50740742	0	A	ERCC6/PGBD3	345	ERCC6
chr10	50740777	1	A	ERCC6/PGBD3	141	ERCC6
chr10	50740788	0	T	ERCC6/PGBD3	250	ERCC6
chr10	50740864	1	A	ERCC6/PGBD3	384	ERCC6
chr10	50740873	0	G	ERCC6/PGBD3	320	ERCC6
chr10	50740902	1	C	ERCC6/PGBD3	339	ERCC6
chr10	50740988	0	T	ERCC6/PGBD3	265	ERCC6
chr10	50740993	1	G	ERCC6/PGBD3	418	ERCC6
chr10	50741102	1	G	ERCC6/PGBD3	256	ERCC6
chr10	69881165	0	A	MYPN	250	MYPN
chr10	69881275	0	G	MYPN	245	MYPN
chr10	69881282	1	C	MYPN	180	MYPN
chr10	69881389	0	C	MYPN	298	MYPN
chr10	69881390	1	C	MYPN	174	MYPN
chr10	69881500	0	C	MYPN	107	MYPN
chr10	69881504	1	T	MYPN	292	MYPN
chr10	69881588	0	C	MYPN	394	MYPN
chr10	69881618	1	T	MYPN	65	MYPN
chr10	69881701	0	G	MYPN	267	MYPN
chr10	69881708	1	A	MYPN	462	MYPN
chr10	69881817	0	A	MYPN	436	MYPN
chr10	69881822	1	T	MYPN	291	MYPN
chr10	69881863	0	A	MYPN	184	MYPN
chr10	69881936	1	T	MYPN	484	MYPN
chr10	69881972	0	G	MYPN	143	MYPN
chr10	69881979	1	G	MYPN	279	MYPN
chr10	69882069	0	G	MYPN	106	MYPN
chr10	69882078	1	A	MYPN	174	MYPN
chr10	69882167	1	C	MYPN	153	MYPN
chr10	69896387	0	A	MYPN	333	MYPN
chr10	69896491	0	A	MYPN	1	MYPN
chr10	69896492	1	A	MYPN	348	MYPN
chr10	69896602	1	T	MYPN	1	MYPN
chr10	69902665	0	C	MYPN	572	MYPN
chr10	69902751	0	G	MYPN	300	MYPN
chr10	69902770	0	C	MYPN	516	MYPN
chr10	69902782	1	G	MYPN	580	MYPN
chr10	69902842	1	G	MYPN	380	MYPN
chr10	69902859	0	G	MYPN	958	MYPN
chr10	69902883	1	A	MYPN	491	MYPN
chr10	69902977	1	A	MYPN	957	MYPN
chr10	69905187	0	A	MYPN	444	MYPN
chr10	69905268	0	A	MYPN	450	MYPN
chr10	69905301	1	T	MYPN	477	MYPN
chr10	69905365	1	A	MYPN	450	MYPN
chr10	69908030	0	G	MYPN	604	MYPN
chr10	69908128	0	G	MYPN	296	MYPN
chr10	69908145	1	C	MYPN	645	MYPN
chr10	69908173	0	A	MYPN	70	MYPN
chr10	69908222	1	C	MYPN	207	MYPN
chr10	69908289	1	C	MYPN	69	MYPN
chr10	69909747	0	A	MYPN	592	MYPN
chr10	69909844	0	C	MYPN	647	MYPN
chr10	69909851	1	G	MYPN	544	MYPN
chr10	69909961	1	G	MYPN	627	MYPN
chr10	69918194	0	C	MYPN	647	MYPN
chr10	69918265	0	C	MYPN	2	MYPN
chr10	69918309	1	C	MYPN	609	MYPN
chr10	69918360	1	C	MYPN	3	MYPN
chr10	69921391	0	G	MYPN	362	MYPN
chr10	69921464	0	C	MYPN	0	MYPN
chr10	69921503	1	G	MYPN	302	MYPN
chr10	69921569	1	A	MYPN	0	MYPN
chr10	69925436	0	C	MYPN	234	MYPN
chr10	69925504	0	C	MYPN	354	MYPN
chr10	69925547	1	G	MYPN	321	MYPN
chr10	69925612	1	G	MYPN	335	MYPN
chr10	69925964	0	C	MYPN	258	MYPN
chr10	69926073	0	C	MYPN	404	MYPN
chr10	69926080	1	C	MYPN	254	MYPN
chr10	69926164	0	C	MYPN	211	MYPN
chr10	69926193	1	T	MYPN	337	MYPN
chr10	69926253	0	C	MYPN	194	MYPN
chr10	69926274	1	A	MYPN	146	MYPN
chr10	69926284	0	T	MYPN	370	MYPN
chr10	69926338	1	G	MYPN	204	MYPN
chr10	69926381	0	C	MYPN	409	MYPN
chr10	69926405	1	T	MYPN	427	MYPN
chr10	69926496	1	T	MYPN	480	MYPN
chr10	69933785	0	C	MYPN	454	MYPN
chr10	69933874	0	C	MYPN	321	MYPN
chr10	69933903	1	C	MYPN	348	MYPN
chr10	69933982	0	G	MYPN	264	MYPN
chr10	69933987	1	C	MYPN	369	MYPN
chr10	69934088	0	T	MYPN	437	MYPN
chr10	69934093	1	C	MYPN	138	MYPN
chr10	69934184	0	T	MYPN	288	MYPN
chr10	69934187	1	A	MYPN	449	MYPN
chr10	69934294	0	T	MYPN	322	MYPN
chr10	69934306	1	T	MYPN	322	MYPN
chr10	69934409	0	T	MYPN	77	MYPN
chr10	69934416	1	A	MYPN	344	MYPN
chr10	69934522	1	C	MYPN	211	MYPN
chr10	69935017	0	C	MYPN	157	MYPN
chr10	69935077	0	C	MYPN	550	MYPN
chr10	69935120	1	C	MYPN	215	MYPN
chr10	69935162	0	G	MYPN	395	MYPN
chr10	69935190	1	C	MYPN	481	MYPN
chr10	69935280	1	G	MYPN	452	MYPN
chr10	69948620	0	C	MYPN	188	MYPN
chr10	69948723	0	G	MYPN	700	MYPN
chr10	69948734	1	G	MYPN	181	MYPN
chr10	69948819	0	T	MYPN	309	MYPN
chr10	69948830	1	G	MYPN	655	MYPN
chr10	69948936	1	G	MYPN	319	MYPN
chr10	69954079	0	A	MYPN	771	MYPN
chr10	69954191	0	T	MYPN	918	MYPN
chr10	69954194	1	G	MYPN	764	MYPN
chr10	69954309	1	A	MYPN	918	MYPN
chr10	69955121	0	C	MYPN	731	MYPN
chr10	69955235	0	T	MYPN	867	MYPN
chr10	69955238	1	T	MYPN	688	MYPN
chr10	69955349	1	G	MYPN	873	MYPN
chr10	69957041	0	A	MYPN	743	MYPN
chr10	69957129	0	A	MYPN	678	MYPN
chr10	69957160	1	T	MYPN	727	MYPN
chr10	69957244	0	C	MYPN	36	MYPN
chr10	69957250	1	C	MYPN	642	MYPN
chr10	69957378	1	C	MYPN	36	MYPN
chr10	69959085	0	G	MYPN	563	MYPN
chr10	69959187	0	T	MYPN	614	MYPN
chr10	69959197	1	A	MYPN	541	MYPN
chr10	69959287	0	A	MYPN	585	MYPN
chr10	69959303	1	A	MYPN	660	MYPN
chr10	69959405	1	C	MYPN	594	MYPN
chr10	69961585	0	G	MYPN	894	MYPN
chr10	69961627	0	C	MYPN	624	MYPN
chr10	69961700	1	T	MYPN	862	MYPN
chr10	69961710	0	G	MYPN	266	MYPN
chr10	69961737	1	C	MYPN	644	MYPN
chr10	69961825	1	G	MYPN	321	MYPN
chr10	69966486	0	C	MYPN	720	MYPN
chr10	69966567	0	C	MYPN	735	MYPN
chr10	69966602	1	G	MYPN	720	MYPN
chr10	69966686	1	A	MYPN	734	MYPN
chr10	69970008	0	T	MYPN	595	MYPN
chr10	69970112	0	C	MYPN	783	MYPN
chr10	69970121	1	G	MYPN	655	MYPN
chr10	69970217	0	G	MYPN	830	MYPN
chr10	69970230	1	C	MYPN	816	MYPN
chr10	69970329	1	G	MYPN	836	MYPN
chr10	73577133	0	C	PSAP	555	PSAP
chr10	73577210	0	A	PSAP	353	PSAP
chr10	73577253	1	T	PSAP	517	PSAP
chr10	73577331	1	T	PSAP	331	PSAP
chr10	73578312	0	A	PSAP	267	PSAP
chr10	73578430	0	A	PSAP	304	PSAP
chr10	73578433	1	T	PSAP	255	PSAP
chr10	73578542	1	T	PSAP	345	PSAP
chr10	73578724	0	C	PSAP	195	PSAP
chr10	73578835	0	G	PSAP	266	PSAP
chr10	73578844	1	C	PSAP	154	PSAP
chr10	73578954	1	A	PSAP	368	PSAP
chr10	73579183	0	C	PSAP	274	PSAP
chr10	73579268	0	G	PSAP	192	PSAP
chr10	73579303	1	C	PSAP	294	PSAP
chr10	73579380	1	C	PSAP	198	PSAP
chr10	73579561	0	T	PSAP	211	PSAP
chr10	73579636	0	C	PSAP	453	PSAP
chr10	73579663	1	A	PSAP	216	PSAP
chr10	73579744	1	A	PSAP	451	PSAP
chr10	73579945	0	T	PSAP	140	PSAP
chr10	73580045	0	T	PSAP	434	PSAP
chr10	73580067	1	T	PSAP	637	PSAP
chr10	73580156	1	C	PSAP	434	PSAP
chr10	73581595	0	G	PSAP	764	PSAP
chr10	73581673	0	T	PSAP	324	PSAP
chr10	73581717	1	T	PSAP	770	PSAP
chr10	73581764	0	G	PSAP	428	PSAP
chr10	73581780	1	A	PSAP	255	PSAP
chr10	73581870	1	T	PSAP	444	PSAP
chr10	73583620	0	T	PSAP	710	PSAP
chr10	73583739	1	A	PSAP	699	PSAP
chr10	73585549	0	G	PSAP	457	PSAP
chr10	73585636	0	G	PSAP	449	PSAP
chr10	73585666	1	C	PSAP	473	PSAP
chr10	73585745	1	C	PSAP	454	PSAP
chr10	73587698	0	C	PSAP	474	PSAP
chr10	73587774	0	G	PSAP	474	PSAP
chr10	73587811	1	T	PSAP	463	PSAP
chr10	73587869	0	T	PSAP	146	PSAP
chr10	73587872	1	C	PSAP	468	PSAP
chr10	73587973	1	C	PSAP	139	PSAP
chr10	73588599	0	A	PSAP	370	PSAP
chr10	73588690	0	T	PSAP	210	PSAP
chr10	73588719	1	A	PSAP	393	PSAP
chr10	73588776	0	A	PSAP	167	PSAP
chr10	73588781	1	C	PSAP	171	PSAP
chr10	73588894	1	C	PSAP	215	PSAP
chr10	73590860	0	A	PSAP	619	PSAP
chr10	73590940	0	G	PSAP	813	PSAP
chr10	73590979	1	G	PSAP	609	PSAP
chr10	73591056	1	G	PSAP	821	PSAP
chr10	73591548	0	G	PSAP	429	PSAP
chr10	73591653	0	T	PSAP	213	PSAP
chr10	73591664	1	C	PSAP	412	PSAP
chr10	73591766	1	C	PSAP	362	PSAP
chr10	73594079	0	G	PSAP	342	PSAP
chr10	73594154	0	T	PSAP	449	PSAP
chr10	73594198	1	A	PSAP	346	PSAP
chr10	73594271	0	A	PSAP	465	PSAP
chr10	73594272	1	A	PSAP	422	PSAP
chr10	73594384	1	C	PSAP	440	PSAP
chr11	2466611	0	A	KCNQ1.1	2	KCNQ1
chr11	2466670	0	C	KCNQ1.1	5	KCNQ1
chr11	2466705	1	A	KCNQ1.1	2	KCNQ1
chr11	2466746	1	A	KCNQ1.1	7	KCNQ1
chr11	2482855	0	T	KCNQ1.1	323	KCNQ1
chr11	2482968	1	A	KCNQ1.1	384	KCNQ1
chr11	2549115	0	G	KCNQ1.1	756	KCNQ1
chr11	2549169	0	T	KCNQ1.1	410	KCNQ1
chr11	2549237	1	C	KCNQ1.1	753	KCNQ1
chr11	2549289	1	C	KCNQ1.1	477	KCNQ1
chr11	2591805	0	A	KCNQ1.1	425	KCNQ1
chr11	2591862	0	T	KCNQ1.1	441	KCNQ1
chr11	2591880	0	T	KCNQ1.1	247	KCNQ1
chr11	2591927	1	A	KCNQ1.1	398	KCNQ1
chr11	2591978	1	A	KCNQ1.1	438	KCNQ1
chr11	2592022	1	T	KCNQ1.1	317	KCNQ1
chr11	2592494	0	T	KCNQ1.1	505	KCNQ1
chr11	2592638	1	G	KCNQ1.1	518	KCNQ1
chr11	2593272	0	T	KCNQ1.1	241	KCNQ1
chr11	2593418	1	C	KCNQ1.1	239	KCNQ1
chr11	2593957	0	C	KCNQ1.1	420	KCNQ1
chr11	2594065	0	T	KCNQ1.1	50	KCNQ1
chr11	2594094	1	T	KCNQ1.1	405	KCNQ1
chr11	2594099	0	C	KCNQ1.1	381	KCNQ1
chr11	2594131	1	T	KCNQ1.1	54	KCNQ1
chr11	2594191	0	A	KCNQ1.1	243	KCNQ1
chr11	2594217	1	G	KCNQ1.1	363	KCNQ1
chr11	2594295	1	T	KCNQ1.1	241	KCNQ1
chr11	2604595	0	T	KCNQ1.1	529	KCNQ1
chr11	2604675	0	C	KCNQ1.1	1	KCNQ1
chr11	2604719	1	A	KCNQ1.1	557	KCNQ1
chr11	2604754	0	C	KCNQ1.1	652	KCNQ1
chr11	2604757	1	C	KCNQ1.1	0	KCNQ1
chr11	2604873	1	A	KCNQ1.1	650	KCNQ1
chr11	2606382	0	G	KCNQ1.1	678	KCNQ1
chr11	2606437	0	C	KCNQ1.1	430	KCNQ1
chr11	2606498	1	C	KCNQ1.1	676	KCNQ1
chr11	2606559	1	G	KCNQ1.1	332	KCNQ1
chr11	2608746	0	G	KCNQ1.1	196	KCNQ1
chr11	2608817	0	T	KCNQ1.1	265	KCNQ1
chr11	2608847	1	G	KCNQ1.1	171	KCNQ1
chr11	2608892	0	A	KCNQ1.1	460	KCNQ1
chr11	2608911	1	A	KCNQ1.1	266	KCNQ1
chr11	2609014	1	G	KCNQ1.1	456	KCNQ1
chr11	2609920	0	A	KCNQ1.1	222	KCNQ1
chr11	2609975	0	C	KCNQ1.1	524	KCNQ1
chr11	2609992	1	G	KCNQ1.1	222	KCNQ1
chr11	2610064	0	T	KCNQ1.1	498	KCNQ1
chr11	2610074	1	T	KCNQ1.1	524	KCNQ1
chr11	2610184	1	T	KCNQ1.1	499	KCNQ1
chr11	2683088	0	A	KCNQ1.1	11	KCNQ1
chr11	2683193	0	A	KCNQ1.1	721	KCNQ1
chr11	2683206	1	C	KCNQ1.1	10	KCNQ1
chr11	2683311	0	A	KCNQ1.1	247	KCNQ1
chr11	2683313	1	T	KCNQ1.1	743	KCNQ1
chr11	2683409	1	G	KCNQ1.1	245	KCNQ1
chr11	2789986	0	T	KCNQ1.2	366	KCNQ1
chr11	2790055	0	T	KCNQ1.2	182	KCNQ1
chr11	2790108	1	A	KCNQ1.2	423	KCNQ1
chr11	2790128	0	T	KCNQ1.2	189	KCNQ1
chr11	2790143	1	A	KCNQ1.2	175	KCNQ1
chr11	2790239	1	A	KCNQ1.2	244	KCNQ1
chr11	2797168	0	T	KCNQ1.2	246	KCNQ1
chr11	2797260	0	T	KCNQ1.2	92	KCNQ1
chr11	2797265	1	A	KCNQ1.2	197	KCNQ1
chr11	2797384	1	C	KCNQ1.2	129	KCNQ1
chr11	2798165	0	T	KCNQ1.2	335	KCNQ1
chr11	2798261	0	A	KCNQ1.2	576	KCNQ1
chr11	2798272	1	T	KCNQ1.2	330	KCNQ1
chr11	2798380	1	G	KCNQ1.2	614	KCNQ1
chr11	2799183	0	T	KCNQ1.2	106	KCNQ1
chr11	2799259	0	G	KCNQ1.2	130	KCNQ1
chr11	2799262	1	G	KCNQ1.2	100	KCNQ1
chr11	2799349	1	G	KCNQ1.2	186	KCNQ1
chr11	2868973	0	T	KCNQ1.2	79	KCNQ1
chr11	2869040	1	T	KCNQ1.2	79	KCNQ1
chr11	2869160	0	T	KCNQ1.2	148	KCNQ1
chr11	2869302	1	T	KCNQ1.2	163	KCNQ1
chr13	28578153	0	G	FLT3	665	FLT3
chr13	28578251	0	G	FLT3	547	FLT3
chr13	28578272	1	G	FLT3	643	FLT3
chr13	28578364	1	T	FLT3	545	FLT3
chr13	28588520	0	G	FLT3	370	FLT3
chr13	28588605	0	G	FLT3	492	FLT3
[truncated: 1,566 more rows]
