# Supplementary material for: Quantitative analysis of differences in copy numbers using read depth obtained from PCR-enriched samples and controls
Source: BMC Bioinformatics. 2015 Jan 28;16:17. doi: 10.1186/s12859-014-0428-5 (PMC4384318; doi:10.1186/s12859-014-0428-5)
Supplement: Additional file 2 — Primer read depth raw data. This archive (zip) contains one tab-separated text file (tsv) per sequencing run and sample. Each file name is composed of the run id and sample name. The column definitions are: chromosome, position, direction, reference base, cluster name, depth and original gene name. [file 12859_2014_428_MOESM2_ESM.zip › M63_NA09888.tsv]

chr1	5923229	0	A	NPHP4	649	NPHP4
chr1	5923335	0	A	NPHP4	193	NPHP4
chr1	5923341	1	T	NPHP4	630	NPHP4
chr1	5923429	0	A	NPHP4	420	NPHP4
chr1	5923440	1	A	NPHP4	194	NPHP4
chr1	5923549	1	A	NPHP4	440	NPHP4
chr1	5923905	0	T	NPHP4	545	NPHP4
chr1	5923969	0	A	NPHP4	318	NPHP4
chr1	5924027	1	G	NPHP4	513	NPHP4
chr1	5924046	0	C	NPHP4	417	NPHP4
chr1	5924083	1	A	NPHP4	330	NPHP4
chr1	5924163	1	A	NPHP4	431	NPHP4
chr1	5924358	0	G	NPHP4	296	NPHP4
chr1	5924398	0	C	NPHP4	360	NPHP4
chr1	5924476	1	G	NPHP4	248	NPHP4
chr1	5924492	0	C	NPHP4	97	NPHP4
chr1	5924522	1	A	NPHP4	393	NPHP4
chr1	5924614	1	C	NPHP4	88	NPHP4
chr1	5925096	0	T	NPHP4	302	NPHP4
chr1	5925166	0	A	NPHP4	381	NPHP4
chr1	5925196	1	A	NPHP4	333	NPHP4
chr1	5925210	0	C	NPHP4	221	NPHP4
chr1	5925289	1	A	NPHP4	379	NPHP4
chr1	5925329	1	G	NPHP4	220	NPHP4
chr1	5926362	0	C	NPHP4	715	NPHP4
chr1	5926431	0	A	NPHP4	349	NPHP4
chr1	5926484	1	A	NPHP4	687	NPHP4
chr1	5926500	0	C	NPHP4	239	NPHP4
chr1	5926524	1	A	NPHP4	370	NPHP4
chr1	5926592	1	C	NPHP4	234	NPHP4
chr1	5927055	0	G	NPHP4	195	NPHP4
chr1	5927090	0	C	NPHP4	292	NPHP4
chr1	5927150	1	C	NPHP4	225	NPHP4
chr1	5927197	1	A	NPHP4	306	NPHP4
chr1	5927755	0	G	NPHP4	345	NPHP4
chr1	5927842	0	G	NPHP4	571	NPHP4
chr1	5927860	1	G	NPHP4	372	NPHP4
chr1	5927877	0	T	NPHP4	588	NPHP4
chr1	5927952	1	A	NPHP4	592	NPHP4
chr1	5927997	1	C	NPHP4	593	NPHP4
chr1	5933291	0	T	NPHP4	11	NPHP4
chr1	5933354	0	C	NPHP4	509	NPHP4
chr1	5933408	1	A	NPHP4	12	NPHP4
chr1	5933461	1	T	NPHP4	508	NPHP4
chr1	5934471	0	T	NPHP4	25	NPHP4
chr1	5934513	0	T	NPHP4	261	NPHP4
chr1	5934563	1	T	NPHP4	19	NPHP4
chr1	5934569	0	A	NPHP4	357	NPHP4
chr1	5934636	1	G	NPHP4	244	NPHP4
chr1	5934650	0	C	NPHP4	199	NPHP4
chr1	5934682	1	T	NPHP4	366	NPHP4
chr1	5934748	1	A	NPHP4	172	NPHP4
chr1	5934833	0	G	NPHP4	731	NPHP4
chr1	5934937	0	A	NPHP4	69	NPHP4
chr1	5934952	1	A	NPHP4	738	NPHP4
chr1	5934981	0	G	NPHP4	377	NPHP4
chr1	5935004	1	C	NPHP4	137	NPHP4
chr1	5935120	1	T	NPHP4	371	NPHP4
chr1	5935125	0	G	NPHP4	303	NPHP4
chr1	5935248	1	T	NPHP4	353	NPHP4
chr1	5937107	0	G	NPHP4	588	NPHP4
chr1	5937152	0	C	NPHP4	368	NPHP4
chr1	5937205	1	A	NPHP4	567	NPHP4
chr1	5937228	0	A	NPHP4	265	NPHP4
chr1	5937295	1	A	NPHP4	315	NPHP4
chr1	5937299	0	G	NPHP4	63	NPHP4
chr1	5937351	1	G	NPHP4	291	NPHP4
chr1	5937397	1	G	NPHP4	55	NPHP4
chr1	5940172	0	A	NPHP4	577	NPHP4
chr1	5940277	0	C	NPHP4	716	NPHP4
chr1	5940281	1	T	NPHP4	584	NPHP4
chr1	5940386	1	C	NPHP4	721	NPHP4
chr1	5947263	0	T	NPHP4	239	NPHP4
chr1	5947330	0	G	NPHP4	618	NPHP4
chr1	5947378	1	T	NPHP4	251	NPHP4
chr1	5947448	0	T	NPHP4	284	NPHP4
chr1	5947452	1	C	NPHP4	617	NPHP4
chr1	5947477	0	T	NPHP4	315	NPHP4
chr1	5947534	1	A	NPHP4	274	NPHP4
chr1	5947617	1	A	NPHP4	318	NPHP4
chr1	5950883	0	A	NPHP4	148	NPHP4
chr1	5950939	0	C	NPHP4	233	NPHP4
chr1	5950985	1	A	NPHP4	150	NPHP4
chr1	5951049	0	C	NPHP4	189	NPHP4
chr1	5951061	1	A	NPHP4	252	NPHP4
chr1	5951167	1	T	NPHP4	202	NPHP4
chr1	5964655	0	T	NPHP4	345	NPHP4
chr1	5964725	0	G	NPHP4	181	NPHP4
chr1	5964794	1	G	NPHP4	337	NPHP4
chr1	5964812	0	A	NPHP4	611	NPHP4
chr1	5964839	1	A	NPHP4	197	NPHP4
chr1	5964932	1	G	NPHP4	578	NPHP4
chr1	5965326	0	G	NPHP4	395	NPHP4
chr1	5965374	0	G	NPHP4	130	NPHP4
chr1	5965416	1	G	NPHP4	303	NPHP4
chr1	5965434	0	G	NPHP4	373	NPHP4
chr1	5965464	1	G	NPHP4	123	NPHP4
chr1	5965476	0	C	NPHP4	138	NPHP4
chr1	5965553	1	A	NPHP4	357	NPHP4
chr1	5965592	1	A	NPHP4	232	NPHP4
chr1	5965641	0	C	NPHP4	347	NPHP4
chr1	5965716	0	A	NPHP4	137	NPHP4
chr1	5965745	1	C	NPHP4	427	NPHP4
chr1	5965821	0	C	NPHP4	237	NPHP4
chr1	5965839	1	T	NPHP4	123	NPHP4
chr1	5965929	1	C	NPHP4	244	NPHP4
chr1	5967139	0	T	NPHP4	636	NPHP4
chr1	5967279	0	A	NPHP4	77	NPHP4
chr1	5967280	1	C	NPHP4	577	NPHP4
chr1	5967346	1	A	NPHP4	81	NPHP4
chr1	5969187	0	G	NPHP4	482	NPHP4
chr1	5969305	1	A	NPHP4	506	NPHP4
chr1	5987662	0	T	NPHP4	143	NPHP4
chr1	5987737	0	A	NPHP4	1046	NPHP4
chr1	5987786	1	A	NPHP4	151	NPHP4
chr1	5987800	0	G	NPHP4	381	NPHP4
chr1	5987861	1	G	NPHP4	1050	NPHP4
chr1	5987897	1	C	NPHP4	240	NPHP4
chr1	5993123	0	C	NPHP4	475	NPHP4
chr1	5993189	0	A	NPHP4	187	NPHP4
chr1	5993237	1	C	NPHP4	474	NPHP4
chr1	5993250	0	C	NPHP4	489	NPHP4
chr1	5993304	1	G	NPHP4	219	NPHP4
chr1	5993309	0	A	NPHP4	481	NPHP4
chr1	5993370	1	A	NPHP4	443	NPHP4
chr1	5993432	1	A	NPHP4	429	NPHP4
chr1	6007100	0	A	NPHP4	542	NPHP4
chr1	6007202	0	C	NPHP4	424	NPHP4
chr1	6007210	1	A	NPHP4	457	NPHP4
chr1	6007305	0	C	NPHP4	825	NPHP4
chr1	6007310	1	C	NPHP4	392	NPHP4
chr1	6007428	1	T	NPHP4	829	NPHP4
chr1	6008067	0	A	NPHP4	832	NPHP4
chr1	6008164	0	A	NPHP4	648	NPHP4
chr1	6008189	1	A	NPHP4	832	NPHP4
chr1	6008245	0	T	NPHP4	328	NPHP4
chr1	6008307	1	C	NPHP4	641	NPHP4
chr1	6008351	1	G	NPHP4	321	NPHP4
chr1	6012757	0	C	NPHP4	355	NPHP4
chr1	6012814	0	C	NPHP4	551	NPHP4
chr1	6012858	1	T	NPHP4	298	NPHP4
chr1	6012932	1	G	NPHP4	551	NPHP4
chr1	6021795	0	T	NPHP4	465	NPHP4
chr1	6021875	0	G	NPHP4	549	NPHP4
chr1	6021911	1	G	NPHP4	457	NPHP4
chr1	6021989	0	T	NPHP4	480	NPHP4
chr1	6021993	1	G	NPHP4	520	NPHP4
chr1	6022097	1	A	NPHP4	449	NPHP4
chr1	6027331	0	T	NPHP4	716	NPHP4
chr1	6027444	1	A	NPHP4	715	NPHP4
chr1	6029048	0	C	NPHP4	978	NPHP4
chr1	6029162	0	G	NPHP4	837	NPHP4
chr1	6029163	1	C	NPHP4	979	NPHP4
chr1	6029224	0	T	NPHP4	366	NPHP4
chr1	6029280	1	C	NPHP4	834	NPHP4
chr1	6029344	1	G	NPHP4	371	NPHP4
chr1	6038340	0	A	NPHP4	566	NPHP4
chr1	6038452	0	C	NPHP4	421	NPHP4
chr1	6038457	1	A	NPHP4	574	NPHP4
chr1	6038570	1	C	NPHP4	419	NPHP4
chr1	6046192	0	T	NPHP4	592	NPHP4
chr1	6046262	0	C	NPHP4	523	NPHP4
chr1	6046311	1	A	NPHP4	584	NPHP4
chr1	6046382	1	G	NPHP4	543	NPHP4
chr2	29416015	0	G	ALK	307	ALK
chr2	29416121	0	C	ALK	198	ALK
chr2	29416133	1	G	ALK	295	ALK
chr2	29416210	0	A	ALK	264	ALK
chr2	29416222	1	G	ALK	122	ALK
chr2	29416265	0	G	ALK	359	ALK
chr2	29416331	1	A	ALK	180	ALK
chr2	29416343	0	C	ALK	229	ALK
chr2	29416374	1	G	ALK	300	ALK
chr2	29416450	0	G	ALK	259	ALK
chr2	29416461	1	T	ALK	226	ALK
chr2	29416567	0	A	ALK	23	ALK
chr2	29416571	1	A	ALK	244	ALK
chr2	29416595	0	G	ALK	351	ALK
chr2	29416669	1	T	ALK	58	ALK
chr2	29416676	0	A	ALK	48	ALK
chr2	29416716	1	C	ALK	415	ALK
chr2	29416765	0	A	ALK	367	ALK
chr2	29416773	1	T	ALK	107	ALK
chr2	29416874	1	A	ALK	395	ALK
chr2	29419590	0	T	ALK	530	ALK
chr2	29419698	0	G	ALK	181	ALK
chr2	29419705	1	G	ALK	485	ALK
chr2	29419811	1	A	ALK	183	ALK
chr2	29420348	0	T	ALK	875	ALK
chr2	29420461	0	C	ALK	421	ALK
chr2	29420468	1	A	ALK	870	ALK
chr2	29420539	0	G	ALK	336	ALK
chr2	29420554	1	A	ALK	423	ALK
chr2	29420650	1	A	ALK	339	ALK
chr2	29430015	0	T	ALK	450	ALK
chr2	29430107	0	T	ALK	675	ALK
chr2	29430126	1	A	ALK	445	ALK
chr2	29430216	1	A	ALK	718	ALK
chr2	29432564	0	T	ALK	558	ALK
chr2	29432653	0	T	ALK	284	ALK
chr2	29432685	1	A	ALK	521	ALK
chr2	29432728	0	T	ALK	892	ALK
chr2	29432741	1	G	ALK	312	ALK
chr2	29432841	1	T	ALK	895	ALK
chr2	29436760	0	T	ALK	911	ALK
chr2	29436874	0	A	ALK	556	ALK
chr2	29436877	1	T	ALK	901	ALK
chr2	29436994	1	G	ALK	556	ALK
chr2	29443547	0	G	ALK	628	ALK
chr2	29443611	0	T	ALK	495	ALK
chr2	29443668	1	A	ALK	642	ALK
chr2	29443732	1	T	ALK	494	ALK
chr2	29445156	0	G	ALK	291	ALK
chr2	29445242	0	T	ALK	191	ALK
chr2	29445248	1	C	ALK	302	ALK
chr2	29445327	0	T	ALK	378	ALK
chr2	29445361	1	T	ALK	244	ALK
chr2	29445388	0	C	ALK	241	ALK
chr2	29445429	1	A	ALK	384	ALK
chr2	29445507	1	C	ALK	232	ALK
chr2	29446167	0	A	ALK	427	ALK
chr2	29446223	0	T	ALK	240	ALK
chr2	29446267	0	G	ALK	402	ALK
chr2	29446287	1	G	ALK	435	ALK
chr2	29446331	1	T	ALK	239	ALK
chr2	29446339	0	A	ALK	321	ALK
chr2	29446390	1	G	ALK	359	ALK
chr2	29446458	1	C	ALK	327	ALK
chr2	29448273	0	A	ALK	542	ALK
chr2	29448332	0	A	ALK	410	ALK
chr2	29448383	1	A	ALK	536	ALK
chr2	29448452	1	G	ALK	338	ALK
chr2	29449753	0	G	ALK	523	ALK
chr2	29449848	0	T	ALK	277	ALK
chr2	29449873	1	T	ALK	500	ALK
chr2	29449888	0	G	ALK	91	ALK
chr2	29449942	1	T	ALK	257	ALK
chr2	29450004	1	C	ALK	94	ALK
chr2	29450414	0	G	ALK	621	ALK
chr2	29450441	0	T	ALK	408	ALK
chr2	29450498	0	C	ALK	580	ALK
chr2	29450513	1	G	ALK	606	ALK
chr2	29450552	1	C	ALK	430	ALK
chr2	29450621	1	G	ALK	579	ALK
chr2	29451711	0	C	ALK	35	ALK
chr2	29451759	0	C	ALK	38	ALK
chr2	29451829	1	C	ALK	37	ALK
chr2	29451885	0	T	ALK	212	ALK
chr2	29451892	1	C	ALK	37	ALK
chr2	29451974	1	G	ALK	280	ALK
chr2	29455093	0	C	ALK	427	ALK
chr2	29455199	0	A	ALK	739	ALK
chr2	29455210	1	G	ALK	450	ALK
chr2	29455248	0	T	ALK	715	ALK
chr2	29455311	1	T	ALK	723	ALK
chr2	29455389	1	T	ALK	692	ALK
chr2	29456410	0	A	ALK	485	ALK
chr2	29456508	0	C	ALK	564	ALK
chr2	29456531	1	C	ALK	494	ALK
chr2	29456613	1	C	ALK	556	ALK
chr2	29462479	0	T	ALK	704	ALK
chr2	29462593	0	T	ALK	454	ALK
chr2	29462601	1	T	ALK	701	ALK
chr2	29462658	0	T	ALK	755	ALK
chr2	29462706	1	G	ALK	525	ALK
chr2	29462779	1	C	ALK	762	ALK
chr2	29473931	0	G	ALK	267	ALK
chr2	29474018	0	G	ALK	594	ALK
chr2	29474055	1	T	ALK	274	ALK
chr2	29474130	0	T	ALK	6	ALK
chr2	29474132	1	A	ALK	567	ALK
chr2	29474232	1	A	ALK	6	ALK
chr2	29497904	0	C	ALK	687	ALK
chr2	29498006	0	C	ALK	765	ALK
chr2	29498017	1	C	ALK	684	ALK
chr2	29498124	1	T	ALK	767	ALK
chr2	29498193	0	A	ALK	321	ALK
chr2	29498298	0	T	ALK	714	ALK
chr2	29498299	1	A	ALK	282	ALK
chr2	29498419	1	A	ALK	653	ALK
chr2	29519730	0	T	ALK	514	ALK
chr2	29519814	0	G	ALK	78	ALK
chr2	29519846	1	C	ALK	556	ALK
chr2	29519875	0	A	ALK	663	ALK
chr2	29519933	1	C	ALK	81	ALK
chr2	29519990	1	C	ALK	696	ALK
chr2	29541128	0	T	ALK	298	ALK
chr2	29541212	0	G	ALK	480	ALK
chr2	29541247	1	T	ALK	343	ALK
chr2	29541331	1	C	ALK	433	ALK
chr2	29543584	0	G	ALK	396	ALK
chr2	29543655	0	A	ALK	113	ALK
chr2	29543703	1	C	ALK	350	ALK
chr2	29543773	1	A	ALK	107	ALK
chr2	29551137	0	C	ALK	632	ALK
chr2	29551235	0	T	ALK	408	ALK
chr2	29551259	1	G	ALK	632	ALK
chr2	29551330	0	T	ALK	12	ALK
chr2	29551342	1	A	ALK	377	ALK
chr2	29551443	1	A	ALK	10	ALK
chr2	29606563	0	C	ALK	264	ALK
chr2	29606667	0	C	ALK	913	ALK
chr2	29606679	1	G	ALK	231	ALK
chr2	29606785	1	T	ALK	910	ALK
chr2	29754741	0	C	ALK	336	ALK
chr2	29754818	0	T	ALK	420	ALK
chr2	29754850	1	A	ALK	356	ALK
chr2	29754934	0	A	ALK	657	ALK
chr2	29754937	1	A	ALK	328	ALK
chr2	29755054	1	T	ALK	672	ALK
chr2	29917634	0	A	ALK	400	ALK
chr2	29917742	0	G	ALK	643	ALK
chr2	29917753	1	A	ALK	355	ALK
chr2	29917826	0	T	ALK	329	ALK
chr2	29917863	1	C	ALK	647	ALK
chr2	29917921	1	C	ALK	324	ALK
chr2	29940373	0	C	ALK	719	ALK
chr2	29940481	0	T	ALK	476	ALK
chr2	29940484	1	C	ALK	681	ALK
chr2	29940587	1	A	ALK	460	ALK
chr2	30142816	0	T	ALK	538	ALK
chr2	30142877	0	A	ALK	163	ALK
chr2	30142949	0	T	ALK	76	ALK
chr2	30142957	1	A	ALK	547	ALK
chr2	30142999	1	C	ALK	167	ALK
chr2	30143003	0	T	ALK	24	ALK
chr2	30143018	1	G	ALK	101	ALK
chr2	30143143	1	T	ALK	15	ALK
chr2	47600571	0	T	EPCAM	403	EPCAM
chr2	47600663	0	C	EPCAM	239	EPCAM
chr2	47600683	1	C	EPCAM	350	EPCAM
chr2	47600768	1	G	EPCAM	165	EPCAM
chr2	47600875	0	G	EPCAM	369	EPCAM
chr2	47600938	0	C	EPCAM	268	EPCAM
chr2	47600964	1	G	EPCAM	377	EPCAM
chr2	47601038	0	T	EPCAM	365	EPCAM
chr2	47601042	1	C	EPCAM	313	EPCAM
chr2	47601151	0	A	EPCAM	246	EPCAM
chr2	47601160	1	T	EPCAM	380	EPCAM
chr2	47601266	1	T	EPCAM	249	EPCAM
chr2	47602339	0	T	EPCAM	374	EPCAM
chr2	47602389	0	C	EPCAM	282	EPCAM
chr2	47602445	1	G	EPCAM	362	EPCAM
chr2	47602488	1	C	EPCAM	289	EPCAM
chr2	47604086	0	A	EPCAM	728	EPCAM
chr2	47604173	0	C	EPCAM	443	EPCAM
chr2	47604202	1	A	EPCAM	735	EPCAM
chr2	47604290	1	T	EPCAM	504	EPCAM
chr2	47606015	0	G	EPCAM	0	EPCAM
chr2	47606112	0	T	EPCAM	621	EPCAM
chr2	47606118	1	T	EPCAM	0	EPCAM
chr2	47606224	1	A	EPCAM	675	EPCAM
chr2	47606866	0	T	EPCAM	730	EPCAM
chr2	47606960	0	G	EPCAM	988	EPCAM
chr2	47606979	1	T	EPCAM	709	EPCAM
chr2	47607041	0	T	EPCAM	271	EPCAM
chr2	47607079	1	A	EPCAM	989	EPCAM
chr2	47607161	1	A	EPCAM	290	EPCAM
chr2	47612282	0	A	EPCAM	376	EPCAM
chr2	47612393	1	C	EPCAM	387	EPCAM
chr2	47613668	0	A	EPCAM	7	EPCAM
chr2	47613727	0	A	EPCAM	183	EPCAM
chr2	47613767	1	G	EPCAM	7	EPCAM
chr2	47613839	1	A	EPCAM	180	EPCAM
chr3	100432492	0	C	TFG	336	TFG
chr3	100432552	0	G	TFG	432	TFG
chr3	100432570	0	A	TFG	308	TFG
chr3	100432586	1	G	TFG	353	TFG
chr3	100432638	1	G	TFG	422	TFG
chr3	100432664	1	A	TFG	297	TFG
chr3	100432675	0	T	TFG	87	TFG
chr3	100432811	1	C	TFG	83	TFG
chr3	100438720	0	A	TFG	974	TFG
chr3	100438858	1	C	TFG	952	TFG
chr3	100438869	0	C	TFG	290	TFG
chr3	100438982	1	C	TFG	316	TFG
chr3	100447567	0	C	TFG	321	TFG
chr3	100447658	0	A	TFG	324	TFG
chr3	100447681	1	T	TFG	312	TFG
chr3	100447778	1	T	TFG	366	TFG
chr3	100451298	0	A	TFG	526	TFG
chr3	100451415	0	T	TFG	675	TFG
chr3	100451416	1	T	TFG	596	TFG
chr3	100451510	0	G	TFG	451	TFG
chr3	100451532	1	A	TFG	694	TFG
chr3	100451626	1	A	TFG	451	TFG
chr3	100455395	0	A	TFG	853	TFG
chr3	100455458	0	C	TFG	705	TFG
chr3	100455515	1	C	TFG	831	TFG
chr3	100455530	0	G	TFG	552	TFG
chr3	100455575	1	A	TFG	710	TFG
chr3	100455648	1	G	TFG	521	TFG
chr3	100463645	0	T	TFG	523	TFG
chr3	100463692	0	A	TFG	357	TFG
chr3	100463765	1	T	TFG	497	TFG
chr3	100463790	1	A	TFG	394	TFG
chr3	100466928	0	C	TFG	265	TFG
chr3	100466997	0	C	TFG	455	TFG
chr3	100467026	1	C	TFG	251	TFG
chr3	100467092	0	A	TFG	439	TFG
chr3	100467096	1	T	TFG	344	TFG
chr3	100467201	0	T	TFG	604	TFG
chr3	100467209	1	A	TFG	465	TFG
chr3	100467283	0	A	TFG	205	TFG
chr3	100467307	1	A	TFG	606	TFG
chr3	100467399	1	T	TFG	255	TFG
chr3	142985490	0	A	SLC9A9	980	SLC9A9
chr3	142985580	0	C	SLC9A9	590	SLC9A9
chr3	142985608	1	T	SLC9A9	1003	SLC9A9
chr3	142985668	0	A	SLC9A9	450	SLC9A9
chr3	142985700	1	T	SLC9A9	599	SLC9A9
chr3	142985776	0	T	SLC9A9	877	SLC9A9
chr3	142985786	1	A	SLC9A9	439	SLC9A9
chr3	142985896	1	C	SLC9A9	935	SLC9A9
chr3	142987693	0	C	SLC9A9	581	SLC9A9
chr3	142987740	0	G	SLC9A9	631	SLC9A9
chr3	142987815	1	T	SLC9A9	630	SLC9A9
chr3	142987850	1	C	SLC9A9	628	SLC9A9
chr3	143082305	0	A	SLC9A9	310	SLC9A9
chr3	143082385	0	T	SLC9A9	548	SLC9A9
chr3	143082425	1	A	SLC9A9	323	SLC9A9
chr3	143082521	1	T	SLC9A9	552	SLC9A9
chr3	143100832	0	A	SLC9A9	357	SLC9A9
chr3	143100945	0	T	SLC9A9	789	SLC9A9
chr3	143100951	1	C	SLC9A9	424	SLC9A9
chr3	143101061	1	G	SLC9A9	782	SLC9A9
chr3	143185800	0	G	SLC9A9	837	SLC9A9
chr3	143185867	0	G	SLC9A9	620	SLC9A9
chr3	143185906	1	G	SLC9A9	846	SLC9A9
chr3	143185969	0	A	SLC9A9	220	SLC9A9
chr3	143185973	1	G	SLC9A9	626	SLC9A9
chr3	143186085	1	T	SLC9A9	217	SLC9A9
chr3	143212463	0	A	SLC9A9	399	SLC9A9
chr3	143212561	0	A	SLC9A9	802	SLC9A9
chr3	143212569	1	G	SLC9A9	406	SLC9A9
chr3	143212680	1	T	SLC9A9	807	SLC9A9
chr3	143214149	0	A	SLC9A9	538	SLC9A9
chr3	143214233	0	C	SLC9A9	474	SLC9A9
chr3	143214246	1	A	SLC9A9	525	SLC9A9
chr3	143214348	1	A	SLC9A9	499	SLC9A9
chr3	143271160	0	C	SLC9A9	344	SLC9A9
chr3	143271262	0	G	SLC9A9	213	SLC9A9
chr3	143271266	1	C	SLC9A9	346	SLC9A9
chr3	143271346	1	C	SLC9A9	247	SLC9A9
chr3	143292902	0	A	SLC9A9	566	SLC9A9
chr3	143292973	0	A	SLC9A9	550	SLC9A9
chr3	143293019	1	T	SLC9A9	559	SLC9A9
chr3	143293085	1	T	SLC9A9	513	SLC9A9
chr3	143297405	0	T	SLC9A9	273	SLC9A9
chr3	143297503	0	T	SLC9A9	898	SLC9A9
chr3	143297527	1	G	SLC9A9	276	SLC9A9
chr3	143297621	1	A	SLC9A9	905	SLC9A9
chr3	143371024	0	C	SLC9A9	395	SLC9A9
chr3	143371117	0	T	SLC9A9	204	SLC9A9
chr3	143371126	1	C	SLC9A9	318	SLC9A9
chr3	143371230	1	T	SLC9A9	206	SLC9A9
chr3	143411962	0	G	SLC9A9	712	SLC9A9
chr3	143412042	0	G	SLC9A9	149	SLC9A9
chr3	143412074	1	G	SLC9A9	740	SLC9A9
chr3	143412093	0	C	SLC9A9	593	SLC9A9
chr3	143412109	1	C	SLC9A9	155	SLC9A9
chr3	143412207	1	G	SLC9A9	575	SLC9A9
chr3	143513793	0	G	SLC9A9	573	SLC9A9
chr3	143513903	0	T	SLC9A9	843	SLC9A9
chr3	143513911	1	A	SLC9A9	548	SLC9A9
chr3	143514016	1	C	SLC9A9	834	SLC9A9
chr3	143515625	0	T	SLC9A9	271	SLC9A9
chr3	143515705	0	G	SLC9A9	3	SLC9A9
chr3	143515742	1	T	SLC9A9	244	SLC9A9
chr3	143515778	1	G	SLC9A9	206	SLC9A9
chr3	143550765	0	G	SLC9A9	2	SLC9A9
chr3	143550879	0	T	SLC9A9	416	SLC9A9
chr3	143550880	1	C	SLC9A9	3	SLC9A9
chr3	143550976	0	A	SLC9A9	852	SLC9A9
chr3	143550990	1	A	SLC9A9	440	SLC9A9
chr3	143551097	1	G	SLC9A9	842	SLC9A9
chr3	143566963	0	C	SLC9A9	702	SLC9A9
chr3	143567064	0	G	SLC9A9	333	SLC9A9
chr3	143567084	1	G	SLC9A9	700	SLC9A9
chr3	143567155	0	G	SLC9A9	300	SLC9A9
chr3	143567172	1	T	SLC9A9	314	SLC9A9
chr3	143567268	1	C	SLC9A9	294	SLC9A9
chr3	178916573	0	T	PIK3CA	281	PIK3CA
chr3	178916639	0	A	PIK3CA	281	PIK3CA
chr3	178916684	1	G	PIK3CA	202	PIK3CA
chr3	178916746	0	A	PIK3CA	293	PIK3CA
chr3	178916750	1	A	PIK3CA	274	PIK3CA
chr3	178916803	0	G	PIK3CA	650	PIK3CA
chr3	178916863	1	G	PIK3CA	304	PIK3CA
chr3	178916888	0	T	PIK3CA	380	PIK3CA
chr3	178916914	1	G	PIK3CA	669	PIK3CA
chr3	178916993	1	G	PIK3CA	442	PIK3CA
chr3	178917449	0	G	PIK3CA	448	PIK3CA
chr3	178917537	0	G	PIK3CA	327	PIK3CA
chr3	178917561	1	G	PIK3CA	460	PIK3CA
chr3	178917608	0	T	PIK3CA	486	PIK3CA
chr3	178917650	1	A	PIK3CA	334	PIK3CA
chr3	178917723	1	T	PIK3CA	501	PIK3CA
chr3	178919054	0	G	PIK3CA	19	PIK3CA
chr3	178919110	0	T	PIK3CA	674	PIK3CA
chr3	178919111	1	C	PIK3CA	12	PIK3CA
chr3	178919194	0	A	PIK3CA	44	PIK3CA
chr3	178919219	1	C	PIK3CA	654	PIK3CA
chr3	178919262	0	G	PIK3CA	115	PIK3CA
chr3	178919310	1	T	PIK3CA	43	PIK3CA
chr3	178919374	1	T	PIK3CA	113	PIK3CA
chr3	178921311	0	C	PIK3CA	516	PIK3CA
chr3	178921415	0	G	PIK3CA	331	PIK3CA
chr3	178921426	1	C	PIK3CA	510	PIK3CA
chr3	178921506	0	A	PIK3CA	46	PIK3CA
chr3	178921533	1	C	PIK3CA	339	PIK3CA
chr3	178921573	0	A	PIK3CA	200	PIK3CA
chr3	178921583	1	G	PIK3CA	43	PIK3CA
chr3	178921689	1	A	PIK3CA	201	PIK3CA
chr3	178922256	0	G	PIK3CA	277	PIK3CA
chr3	178922321	0	G	PIK3CA	120	PIK3CA
chr3	178922368	1	C	PIK3CA	277	PIK3CA
chr3	178922418	1	G	PIK3CA	100	PIK3CA
chr3	178927321	0	A	PIK3CA	295	PIK3CA
chr3	178927432	0	G	PIK3CA	408	PIK3CA
chr3	178927440	1	A	PIK3CA	303	PIK3CA
chr3	178927534	1	C	PIK3CA	391	PIK3CA
chr3	178927892	0	G	PIK3CA	119	PIK3CA
chr3	178927990	1	C	PIK3CA	82	PIK3CA
chr3	178928028	0	C	PIK3CA	122	PIK3CA
chr3	178928093	0	C	PIK3CA	570	PIK3CA
chr3	178928106	1	A	PIK3CA	58	PIK3CA
chr3	178928180	0	C	PIK3CA	281	PIK3CA
chr3	178928209	1	C	PIK3CA	578	PIK3CA
chr3	178928246	0	G	PIK3CA	258	PIK3CA
chr3	178928274	1	C	PIK3CA	311	PIK3CA
chr3	178928334	0	G	PIK3CA	232	PIK3CA
chr3	178928351	1	C	PIK3CA	275	PIK3CA
chr3	178928445	1	C	PIK3CA	302	PIK3CA
chr3	178936039	0	C	PIK3CA	218	PIK3CA
chr3	178936065	0	C	PIK3CA	818	PIK3CA
chr3	178936129	1	G	PIK3CA	221	PIK3CA
chr3	178936183	1	T	PIK3CA	803	PIK3CA
chr3	178936945	0	T	PIK3CA	471	PIK3CA
chr3	178937024	0	C	PIK3CA	88	PIK3CA
chr3	178937058	1	T	PIK3CA	485	PIK3CA
chr3	178937135	1	C	PIK3CA	87	PIK3CA
chr3	178937306	0	T	PIK3CA	585	PIK3CA
chr3	178937447	1	G	PIK3CA	555	PIK3CA
chr3	178937697	0	G	PIK3CA	262	PIK3CA
chr3	178937806	1	C	PIK3CA	288	PIK3CA
chr3	178937806	0	C	PIK3CA	33	PIK3CA
chr3	178937939	1	T	PIK3CA	36	PIK3CA
chr3	178938711	0	G	PIK3CA	557	PIK3CA
chr3	178938779	0	A	PIK3CA	363	PIK3CA
chr3	178938827	1	C	PIK3CA	529	PIK3CA
chr3	178938839	0	C	PIK3CA	518	PIK3CA
chr3	178938891	1	G	PIK3CA	381	PIK3CA
chr3	178938938	0	C	PIK3CA	598	PIK3CA
chr3	178938946	1	G	PIK3CA	531	PIK3CA
chr3	178939045	1	G	PIK3CA	582	PIK3CA
chr3	178941809	0	G	PIK3CA	575	PIK3CA
chr3	178941911	0	T	PIK3CA	201	PIK3CA
chr3	178941917	1	G	PIK3CA	600	PIK3CA
chr3	178942021	1	T	PIK3CA	190	PIK3CA
chr3	178942385	0	T	PIK3CA	399	PIK3CA
chr3	178942517	0	C	PIK3CA	759	PIK3CA
chr3	178942520	1	A	PIK3CA	403	PIK3CA
chr3	178942631	1	C	PIK3CA	752	PIK3CA
chr3	178943719	0	T	PIK3CA	455	PIK3CA
chr3	178943849	1	C	PIK3CA	440	PIK3CA
chr3	178946957	0	G	PIK3CA	812	PIK3CA
chr3	178947074	0	G	PIK3CA	265	PIK3CA
chr3	178947077	1	G	PIK3CA	811	PIK3CA
chr3	178947155	0	G	PIK3CA	316	PIK3CA
chr3	178947189	1	C	PIK3CA	249	PIK3CA
chr3	178947275	1	T	PIK3CA	352	PIK3CA
chr3	178947722	0	G	PIK3CA	265	PIK3CA
chr3	178947820	0	C	PIK3CA	181	PIK3CA
chr3	178947821	1	G	PIK3CA	164	PIK3CA
chr3	178947838	0	T	PIK3CA	176	PIK3CA
chr3	178947898	1	G	PIK3CA	101	PIK3CA
chr3	178947937	1	T	PIK3CA	191	PIK3CA
chr3	178947963	0	T	PIK3CA	566	PIK3CA
chr3	178948035	0	A	PIK3CA	334	PIK3CA
chr3	178948076	1	G	PIK3CA	578	PIK3CA
chr3	178948089	0	T	PIK3CA	211	PIK3CA
chr3	178948149	1	C	PIK3CA	428	PIK3CA
chr3	178948202	1	C	PIK3CA	247	PIK3CA
chr3	178951861	0	A	PIK3CA	310	PIK3CA
chr3	178951933	0	T	PIK3CA	452	PIK3CA
chr3	178951977	1	C	PIK3CA	332	PIK3CA
chr3	178952039	0	G	PIK3CA	281	PIK3CA
chr3	178952045	1	G	PIK3CA	485	PIK3CA
chr3	178952127	0	C	PIK3CA	800	PIK3CA
chr3	178952133	1	A	PIK3CA	229	PIK3CA
chr3	178952245	1	A	PIK3CA	784	PIK3CA
chr5	149357195	0	C	SLC26A2	634	SLC26A2
chr5	149357285	0	C	SLC26A2	503	SLC26A2
chr5	149357309	1	C	SLC26A2	572	SLC26A2
chr5	149357364	0	C	SLC26A2	340	SLC26A2
chr5	149357387	1	C	SLC26A2	436	SLC26A2
chr5	149357453	0	T	SLC26A2	447	SLC26A2
chr5	149357486	1	G	SLC26A2	276	SLC26A2
chr5	149357563	0	G	SLC26A2	378	SLC26A2
chr5	149357567	1	G	SLC26A2	369	SLC26A2
chr5	149357638	0	G	SLC26A2	223	SLC26A2
chr5	149357671	1	T	SLC26A2	388	SLC26A2
chr5	149357699	0	G	SLC26A2	261	SLC26A2
chr5	149357756	1	C	SLC26A2	294	SLC26A2
chr5	149357771	0	G	SLC26A2	314	SLC26A2
chr5	149357794	1	C	SLC26A2	299	SLC26A2
chr5	149357876	0	G	SLC26A2	68	SLC26A2
chr5	149357883	1	G	SLC26A2	362	SLC26A2
chr5	149357988	1	T	SLC26A2	104	SLC26A2
chr5	149359772	0	C	SLC26A2	416	SLC26A2
chr5	149359859	0	G	SLC26A2	378	SLC26A2
chr5	149359890	1	C	SLC26A2	381	SLC26A2
chr5	149359929	0	C	SLC26A2	309	SLC26A2
chr5	149359966	1	G	SLC26A2	339	SLC26A2
chr5	149360000	0	G	SLC26A2	324	SLC26A2
chr5	149360044	1	C	SLC26A2	336	SLC26A2
chr5	149360060	0	C	SLC26A2	271	SLC26A2
chr5	149360106	1	C	SLC26A2	272	SLC26A2
chr5	149360168	0	G	SLC26A2	372	SLC26A2
chr5	149360171	1	G	SLC26A2	291	SLC26A2
chr5	149360279	0	G	SLC26A2	270	SLC26A2
chr5	149360284	1	G	SLC26A2	432	SLC26A2
chr5	149360386	0	C	SLC26A2	209	SLC26A2
chr5	149360392	1	C	SLC26A2	258	SLC26A2
chr5	149360482	0	G	SLC26A2	307	SLC26A2
chr5	149360495	1	G	SLC26A2	236	SLC26A2
chr5	149360591	0	C	SLC26A2	363	SLC26A2
chr5	149360596	1	A	SLC26A2	328	SLC26A2
chr5	149360680	0	T	SLC26A2	198	SLC26A2
chr5	149360705	1	G	SLC26A2	329	SLC26A2
chr5	149360721	0	C	SLC26A2	324	SLC26A2
chr5	149360797	1	G	SLC26A2	221	SLC26A2
chr5	149360834	0	T	SLC26A2	183	SLC26A2
chr5	149360837	1	G	SLC26A2	319	SLC26A2
chr5	149360885	0	G	SLC26A2	396	SLC26A2
chr5	149360956	1	C	SLC26A2	145	SLC26A2
chr5	149360957	0	A	SLC26A2	382	SLC26A2
chr5	149360995	1	G	SLC26A2	411	SLC26A2
chr5	149361049	0	C	SLC26A2	456	SLC26A2
chr5	149361070	1	A	SLC26A2	396	SLC26A2
chr5	149361160	0	A	SLC26A2	329	SLC26A2
chr5	149361164	1	G	SLC26A2	519	SLC26A2
chr5	149361234	0	C	SLC26A2	192	SLC26A2
chr5	149361277	1	T	SLC26A2	338	SLC26A2
chr5	149361348	0	C	SLC26A2	0	SLC26A2
chr5	149361349	1	C	SLC26A2	217	SLC26A2
chr5	149361453	1	G	SLC26A2	0	SLC26A2
chr6	43550021	0	T	POLH	302	POLH
chr6	43550106	0	T	POLH	232	POLH
chr6	43550138	1	C	POLH	306	POLH
chr6	43550227	1	T	POLH	260	POLH
chr6	43550643	0	A	POLH	747	POLH
chr6	43550770	0	G	POLH	178	POLH
chr6	43550782	1	T	POLH	727	POLH
chr6	43550846	0	T	POLH	285	POLH
chr6	43550861	1	G	POLH	221	POLH
chr6	43550963	1	T	POLH	247	POLH
chr6	43554962	0	G	POLH	733	POLH
chr6	43555045	0	G	POLH	514	POLH
chr6	43555072	1	C	POLH	728	POLH
chr6	43555147	0	C	POLH	414	POLH
chr6	43555159	1	G	POLH	497	POLH
chr6	43555222	0	G	POLH	668	POLH
chr6	43555242	1	C	POLH	413	POLH
chr6	43555339	1	G	POLH	643	POLH
chr6	43565380	0	A	POLH	738	POLH
chr6	43565474	0	C	POLH	600	POLH
chr6	43565485	1	T	POLH	740	POLH
chr6	43565557	0	G	POLH	491	POLH
chr6	43565592	1	C	POLH	600	POLH
chr6	43565665	1	C	POLH	466	POLH
chr6	43568702	0	T	POLH	625	POLH
chr6	43568763	0	C	POLH	623	POLH
chr6	43568818	1	A	POLH	627	POLH
chr6	43568879	1	C	POLH	653	POLH
chr6	43571574	0	G	POLH	856	POLH
chr6	43571673	0	T	POLH	335	POLH
chr6	43571681	1	G	POLH	862	POLH
chr6	43571779	1	C	POLH	326	POLH
chr6	43572331	0	G	POLH	160	POLH
chr6	43572425	0	G	POLH	518	POLH
chr6	43572428	1	T	POLH	130	POLH
chr6	43572540	1	C	POLH	496	POLH
chr6	43572950	0	G	POLH	277	POLH
chr6	43573008	0	G	POLH	455	POLH
chr6	43573044	1	A	POLH	272	POLH
chr6	43573120	1	C	POLH	447	POLH
chr6	43578258	0	T	POLH	91	POLH
chr6	43578346	0	G	POLH	416	POLH
chr6	43578376	1	T	POLH	91	POLH
chr6	43578455	0	A	POLH	536	POLH
chr6	43578460	1	G	POLH	461	POLH
chr6	43578567	1	C	POLH	570	POLH
chr6	43581344	0	C	POLH	386	POLH
chr6	43581415	0	G	POLH	210	POLH
chr6	43581459	1	C	POLH	336	POLH
chr6	43581474	0	C	POLH	311	POLH
chr6	43581530	0	G	POLH	567	POLH
chr6	43581535	1	T	POLH	146	POLH
chr6	43581570	1	C	POLH	284	POLH
chr6	43581603	0	T	POLH	347	POLH
chr6	43581652	1	T	POLH	516	POLH
chr6	43581719	0	A	POLH	362	POLH
chr6	43581721	1	T	POLH	354	POLH
chr6	43581828	0	A	POLH	168	POLH
chr6	43581836	1	G	POLH	372	POLH
chr6	43581915	0	C	POLH	150	POLH
chr6	43581923	1	A	POLH	174	POLH
chr6	43582007	0	A	POLH	493	POLH
chr6	43582028	1	C	POLH	191	POLH
chr6	43582103	0	A	POLH	222	POLH
chr6	43582122	1	T	POLH	560	POLH
chr6	43582183	0	A	POLH	52	POLH
chr6	43582216	1	T	POLH	222	POLH
chr6	43582263	0	T	POLH	14	POLH
chr6	43582288	1	A	POLH	61	POLH
chr6	43582379	1	C	POLH	29	POLH
chr7	39046422	0	C	POU6F2.1	197	POU6F2
chr7	39046537	1	T	POU6F2.1	187	POU6F2
chr7	39125454	0	T	POU6F2.1	433	POU6F2
chr7	39125528	0	G	POU6F2.1	547	POU6F2
chr7	39125550	1	A	POU6F2.1	423	POU6F2
chr7	39125603	0	C	POU6F2.1	374	POU6F2
chr7	39125624	1	G	POU6F2.1	541	POU6F2
chr7	39125716	1	G	POU6F2.1	373	POU6F2
chr7	39243813	0	T	POU6F2.1	885	POU6F2
chr7	39243854	0	T	POU6F2.1	551	POU6F2
chr7	39243925	1	G	POU6F2.1	891	POU6F2
chr7	39243964	1	A	POU6F2.1	545	POU6F2
chr7	39246962	0	G	POU6F2.1	397	POU6F2
chr7	39247021	0	G	POU6F2.1	63	POU6F2
chr7	39247073	1	T	POU6F2.1	403	POU6F2
chr7	39247129	0	C	POU6F2.1	227	POU6F2
chr7	39247143	1	T	POU6F2.1	60	POU6F2
chr7	39247217	0	A	POU6F2.1	326	POU6F2
chr7	39247220	1	G	POU6F2.1	207	POU6F2
chr7	39247335	1	C	POU6F2.1	343	POU6F2
chr7	39379202	0	C	POU6F2.2	871	POU6F2
chr7	39379326	1	G	POU6F2.2	869	POU6F2
chr7	39379448	0	C	POU6F2.2	406	POU6F2
chr7	39379515	0	A	POU6F2.2	404	POU6F2
chr7	39379562	1	A	POU6F2.2	481	POU6F2
chr7	39379563	0	G	POU6F2.2	111	POU6F2
chr7	39379602	1	C	POU6F2.2	410	POU6F2
chr7	39379651	1	A	POU6F2.2	117	POU6F2
chr7	39446136	0	G	POU6F2.2	369	POU6F2
chr7	39446213	0	A	POU6F2.2	408	POU6F2
chr7	39446257	1	T	POU6F2.2	401	POU6F2
chr7	39446300	0	G	POU6F2.2	1050	POU6F2
chr7	39446332	1	A	POU6F2.2	422	POU6F2
chr7	39446417	1	C	POU6F2.2	1050	POU6F2
chr7	39472594	0	G	POU6F2.2	137	POU6F2
chr7	39472660	0	T	POU6F2.2	205	POU6F2
chr7	39472693	1	A	POU6F2.2	98	POU6F2
chr7	39472706	0	C	POU6F2.2	410	POU6F2
chr7	39472749	1	A	POU6F2.2	205	POU6F2
chr7	39472761	0	T	POU6F2.2	336	POU6F2
chr7	39472804	1	C	POU6F2.2	425	POU6F2
chr7	39472828	0	G	POU6F2.2	240	POU6F2
chr7	39472886	1	A	POU6F2.2	400	POU6F2
chr7	39472946	1	T	POU6F2.2	250	POU6F2
chr7	39491063	0	T	POU6F2.2	671	POU6F2
chr7	39491164	0	A	POU6F2.2	514	POU6F2
chr7	39491180	1	A	POU6F2.2	690	POU6F2
chr7	39491225	0	C	POU6F2.2	985	POU6F2
chr7	39491269	1	T	POU6F2.2	461	POU6F2
chr7	39491344	1	T	POU6F2.2	985	POU6F2
chr7	39500081	0	A	POU6F2.2	776	POU6F2
chr7	39500152	0	A	POU6F2.2	348	POU6F2
chr7	39500196	1	C	POU6F2.2	784	POU6F2
chr7	39500255	0	G	POU6F2.2	338	POU6F2
chr7	39500268	1	C	POU6F2.2	345	POU6F2
chr7	39500380	1	A	POU6F2.2	341	POU6F2
chr7	39503760	0	T	POU6F2.2	343	POU6F2
chr7	39503865	0	C	POU6F2.2	481	POU6F2
chr7	39503876	1	T	POU6F2.2	255	POU6F2
chr7	39503935	0	C	POU6F2.2	705	POU6F2
chr7	39503984	1	G	POU6F2.2	397	POU6F2
chr7	39504024	0	C	POU6F2.2	494	POU6F2
chr7	39504075	1	C	POU6F2.2	690	POU6F2
chr7	39504138	0	G	POU6F2.2	275	POU6F2
chr7	39504139	1	C	POU6F2.2	494	POU6F2
chr7	39504211	0	C	POU6F2.2	341	POU6F2
chr7	39504254	1	C	POU6F2.2	290	POU6F2
chr7	39504327	1	T	POU6F2.2	421	POU6F2
chr8	92972414	0	G	RUNX1T1	131	RUNX1T1
chr8	92972455	0	G	RUNX1T1	183	RUNX1T1
chr8	92972487	1	C	RUNX1T1	150	RUNX1T1
chr8	92972577	1	C	RUNX1T1	194	RUNX1T1
chr8	92972637	0	T	RUNX1T1	402	RUNX1T1
chr8	92972726	0	C	RUNX1T1	401	RUNX1T1
chr8	92972746	1	C	RUNX1T1	371	RUNX1T1
chr8	92972842	1	C	RUNX1T1	389	RUNX1T1
chr8	92982831	0	C	RUNX1T1	157	RUNX1T1
chr8	92982872	0	C	RUNX1T1	602	RUNX1T1
chr8	92982908	0	T	RUNX1T1	492	RUNX1T1
chr8	92982909	1	T	RUNX1T1	187	RUNX1T1
chr8	92982983	1	G	RUNX1T1	563	RUNX1T1
chr8	92982999	0	G	RUNX1T1	474	RUNX1T1
chr8	92983028	1	T	RUNX1T1	490	RUNX1T1
chr8	92983118	1	C	RUNX1T1	496	RUNX1T1
chr8	92988086	0	C	RUNX1T1	409	RUNX1T1
chr8	92988146	0	G	RUNX1T1	403	RUNX1T1
chr8	92988204	1	A	RUNX1T1	427	RUNX1T1
chr8	92988262	1	C	RUNX1T1	405	RUNX1T1
chr8	92998308	0	T	RUNX1T1	797	RUNX1T1
chr8	92998364	0	G	RUNX1T1	419	RUNX1T1
chr8	92998425	1	T	RUNX1T1	794	RUNX1T1
chr8	92998479	0	T	RUNX1T1	287	RUNX1T1
chr8	92998481	1	C	RUNX1T1	406	RUNX1T1
chr8	92998595	1	T	RUNX1T1	270	RUNX1T1
chr8	92999065	0	C	RUNX1T1	384	RUNX1T1
chr8	92999159	0	G	RUNX1T1	283	RUNX1T1
chr8	92999177	1	C	RUNX1T1	464	RUNX1T1
chr8	92999278	1	C	RUNX1T1	365	RUNX1T1
chr8	93003841	0	G	RUNX1T1	553	RUNX1T1
chr8	93003928	0	G	RUNX1T1	308	RUNX1T1
chr8	93003958	1	G	RUNX1T1	524	RUNX1T1
chr8	93004035	0	G	RUNX1T1	563	RUNX1T1
chr8	93004046	1	C	RUNX1T1	313	RUNX1T1
chr8	93004153	1	C	RUNX1T1	606	RUNX1T1
chr8	93017306	0	A	RUNX1T1	218	RUNX1T1
chr8	93017412	0	G	RUNX1T1	365	RUNX1T1
chr8	93017429	1	G	RUNX1T1	218	RUNX1T1
chr8	93017485	0	G	RUNX1T1	386	RUNX1T1
chr8	93017529	1	C	RUNX1T1	349	RUNX1T1
chr8	93017605	1	T	RUNX1T1	352	RUNX1T1
chr8	93023194	0	T	RUNX1T1	366	RUNX1T1
chr8	93023293	0	A	RUNX1T1	190	RUNX1T1
chr8	93023308	1	C	RUNX1T1	340	RUNX1T1
chr8	93023407	1	C	RUNX1T1	227	RUNX1T1
chr8	93026739	0	C	RUNX1T1	393	RUNX1T1
chr8	93026823	0	A	RUNX1T1	450	RUNX1T1
chr8	93026842	1	C	RUNX1T1	294	RUNX1T1
chr8	93026909	0	T	RUNX1T1	21	RUNX1T1
chr8	93026943	1	T	RUNX1T1	448	RUNX1T1
chr8	93026953	0	A	RUNX1T1	476	RUNX1T1
chr8	93027026	1	A	RUNX1T1	21	RUNX1T1
chr8	93027063	0	A	RUNX1T1	323	RUNX1T1
chr8	93027067	1	C	RUNX1T1	452	RUNX1T1
chr8	93027179	1	A	RUNX1T1	434	RUNX1T1
chr8	93029357	0	G	RUNX1T1	858	RUNX1T1
chr8	93029459	0	G	RUNX1T1	507	RUNX1T1
chr8	93029469	1	A	RUNX1T1	859	RUNX1T1
chr8	93029555	0	G	RUNX1T1	311	RUNX1T1
chr8	93029575	1	G	RUNX1T1	464	RUNX1T1
chr8	93029672	1	C	RUNX1T1	323	RUNX1T1
chr8	93074686	0	G	RUNX1T1	386	RUNX1T1
chr8	93074802	1	C	RUNX1T1	396	RUNX1T1
chr8	93088084	0	G	RUNX1T1	927	RUNX1T1
chr8	93088216	0	T	RUNX1T1	132	RUNX1T1
chr8	93088218	1	T	RUNX1T1	950	RUNX1T1
chr8	93088332	1	A	RUNX1T1	124	RUNX1T1
chr8	93107223	0	C	RUNX1T1	457	RUNX1T1
chr8	93107281	0	G	RUNX1T1	721	RUNX1T1
chr8	93107337	1	C	RUNX1T1	474	RUNX1T1
chr8	93107356	0	C	RUNX1T1	732	RUNX1T1
chr8	93107399	1	G	RUNX1T1	730	RUNX1T1
chr8	93107463	1	C	RUNX1T1	739	RUNX1T1
chr8	93107580	0	G	RUNX1T1	576	RUNX1T1
chr8	93107681	0	G	RUNX1T1	571	RUNX1T1
chr8	93107694	1	A	RUNX1T1	581	RUNX1T1
chr8	93107796	1	T	RUNX1T1	563	RUNX1T1
chr8	93115014	0	A	RUNX1T1	100	RUNX1T1
chr8	93115140	1	A	RUNX1T1	99	RUNX1T1
chr8	113236979	0	A	CSMD3.1	135	CSMD3
chr8	113237094	0	A	CSMD3.1	135	CSMD3
chr8	113237099	1	T	CSMD3.1	137	CSMD3
chr8	113237210	1	G	CSMD3.1	139	CSMD3
chr8	113240929	0	A	CSMD3.1	125	CSMD3
chr8	113241019	0	A	CSMD3.1	72	CSMD3
chr8	113241041	1	A	CSMD3.1	121	CSMD3
chr8	113241059	0	A	CSMD3.1	56	CSMD3
chr8	113241104	1	T	CSMD3.1	72	CSMD3
chr8	113241172	1	T	CSMD3.1	53	CSMD3
chr8	113243745	0	G	CSMD3.1	147	CSMD3
chr8	113243796	0	T	CSMD3.1	132	CSMD3
chr8	113243836	1	G	CSMD3.1	118	CSMD3
chr8	113243906	1	G	CSMD3.1	129	CSMD3
chr8	113246541	0	G	CSMD3.1	213	CSMD3
chr8	113246607	0	G	CSMD3.1	142	CSMD3
chr8	113246633	1	C	CSMD3.1	214	CSMD3
chr8	113246705	0	C	CSMD3.1	2	CSMD3
chr8	113246706	1	C	CSMD3.1	142	CSMD3
chr8	113246823	1	A	CSMD3.1	1	CSMD3
chr8	113249335	0	A	CSMD3.1	265	CSMD3
chr8	113249441	0	G	CSMD3.1	263	CSMD3
chr8	113249447	1	G	CSMD3.1	305	CSMD3
chr8	113249481	0	T	CSMD3.1	333	CSMD3
chr8	113249559	1	G	CSMD3.1	263	CSMD3
chr8	113249572	0	C	CSMD3.1	0	CSMD3
chr8	113249596	1	T	CSMD3.1	347	CSMD3
chr8	113249682	1	C	CSMD3.1	0	CSMD3
chr8	113253903	0	A	CSMD3.1	378	CSMD3
chr8	113253996	0	A	CSMD3.1	332	CSMD3
chr8	113254010	1	A	CSMD3.1	372	CSMD3
chr8	113254111	1	A	CSMD3.1	333	CSMD3
chr8	113256582	0	G	CSMD3.1	211	CSMD3
chr8	113256660	0	G	CSMD3.1	104	CSMD3
chr8	113256686	1	C	CSMD3.1	176	CSMD3
chr8	113256766	0	G	CSMD3.1	211	CSMD3
chr8	113256773	1	C	CSMD3.1	118	CSMD3
chr8	113256879	1	T	CSMD3.1	209	CSMD3
chr8	113259224	0	A	CSMD3.1	262	CSMD3
chr8	113259321	0	G	CSMD3.1	75	CSMD3
chr8	113259336	1	A	CSMD3.1	261	CSMD3
chr8	113259417	1	C	CSMD3.1	80	CSMD3
chr8	113266439	0	C	CSMD3.1	222	CSMD3
chr8	113266539	0	A	CSMD3.1	220	CSMD3
chr8	113266540	1	G	CSMD3.1	210	CSMD3
chr8	113266645	1	T	CSMD3.1	212	CSMD3
chr8	113267450	0	T	CSMD3.1	344	CSMD3
chr8	113267557	0	A	CSMD3.1	137	CSMD3
chr8	113267565	1	A	CSMD3.1	344	CSMD3
chr8	113267650	0	A	CSMD3.1	69	CSMD3
chr8	113267668	1	A	CSMD3.1	133	CSMD3
chr8	113267726	1	G	CSMD3.1	70	CSMD3
chr8	113275815	0	C	CSMD3.1	281	CSMD3
chr8	113275918	0	A	CSMD3.1	161	CSMD3
chr8	113275930	1	A	CSMD3.1	262	CSMD3
chr8	113275959	0	G	CSMD3.1	125	CSMD3
chr8	113276033	1	A	CSMD3.1	155	CSMD3
chr8	113276075	1	G	CSMD3.1	119	CSMD3
chr8	113277544	0	A	CSMD3.1	1	CSMD3
chr8	113277660	0	C	CSMD3.1	273	CSMD3
chr8	113277661	1	C	CSMD3.1	0	CSMD3
chr8	113277722	0	G	CSMD3.1	224	CSMD3
chr8	113277777	1	C	CSMD3.1	275	CSMD3
chr8	113277840	1	G	CSMD3.1	201	CSMD3
chr8	113293312	0	T	CSMD3.2	0	CSMD3
chr8	113293427	0	A	CSMD3.2	146	CSMD3
chr8	113293431	1	T	CSMD3.2	1	CSMD3
chr8	113293500	0	G	CSMD3.2	203	CSMD3
chr8	113293536	1	G	CSMD3.2	140	CSMD3
chr8	113293617	1	G	CSMD3.2	216	CSMD3
chr8	113299259	0	A	CSMD3.2	29	CSMD3
chr8	113299366	0	G	CSMD3.2	164	CSMD3
chr8	113299368	1	A	CSMD3.2	27	CSMD3
chr8	113299472	0	T	CSMD3.2	199	CSMD3
chr8	113299483	1	G	CSMD3.2	221	CSMD3
chr8	113299585	1	C	CSMD3.2	194	CSMD3
chr8	113301534	0	C	CSMD3.2	203	CSMD3
chr8	113301644	0	C	CSMD3.2	175	CSMD3
chr8	113301651	1	A	CSMD3.2	153	CSMD3
chr8	113301698	0	G	CSMD3.2	171	CSMD3
chr8	113301754	1	T	CSMD3.2	163	CSMD3
chr8	113301814	1	C	CSMD3.2	176	CSMD3
chr8	113303714	0	G	CSMD3.2	179	CSMD3
chr8	113303830	0	A	CSMD3.2	97	CSMD3
chr8	113303833	1	G	CSMD3.2	198	CSMD3
chr8	113303921	0	A	CSMD3.2	0	CSMD3
chr8	113303922	1	C	CSMD3.2	85	CSMD3
chr8	113304034	1	C	CSMD3.2	0	CSMD3
chr8	113304745	0	G	CSMD3.2	120	CSMD3
chr8	113304842	0	C	CSMD3.2	197	CSMD3
chr8	113304860	1	T	CSMD3.2	122	CSMD3
chr8	113304935	0	A	CSMD3.2	131	CSMD3
chr8	113304940	1	C	CSMD3.2	173	CSMD3
chr8	113305064	1	T	CSMD3.2	136	CSMD3
chr8	113308031	0	G	CSMD3.2	160	CSMD3
chr8	113308112	0	C	CSMD3.2	204	CSMD3
chr8	113308140	1	C	CSMD3.2	164	CSMD3
chr8	113308212	0	G	CSMD3.2	97	CSMD3
chr8	113308228	1	A	CSMD3.2	187	CSMD3
chr8	113308302	1	G	CSMD3.2	113	CSMD3
chr8	113313978	0	A	CSMD3.2	426	CSMD3
chr8	113314052	0	G	CSMD3.2	273	CSMD3
chr8	113314096	1	A	CSMD3.2	420	CSMD3
chr8	113314160	0	C	CSMD3.2	219	CSMD3
chr8	113314169	1	G	CSMD3.2	253	CSMD3
chr8	113314274	1	T	CSMD3.2	219	CSMD3
chr8	113316911	0	C	CSMD3.2	181	CSMD3
chr8	113317008	0	G	CSMD3.2	262	CSMD3
chr8	113317022	1	G	CSMD3.2	199	CSMD3
chr8	113317120	0	G	CSMD3.2	157	CSMD3
chr8	113317125	1	G	CSMD3.2	283	CSMD3
chr8	113317237	1	C	CSMD3.2	167	CSMD3
chr8	113318151	0	T	CSMD3.2	222	CSMD3
chr8	113318239	0	C	CSMD3.2	224	CSMD3
chr8	113318269	1	A	CSMD3.2	249	CSMD3
chr8	113318274	0	C	CSMD3.2	77	CSMD3
chr8	113318351	1	C	CSMD3.2	240	CSMD3
chr8	113318367	0	T	CSMD3.2	156	CSMD3
chr8	113318386	1	C	CSMD3.2	84	CSMD3
chr8	113318484	1	C	CSMD3.2	195	CSMD3
chr8	113323167	0	A	CSMD3.2	297	CSMD3
chr8	113323260	0	C	CSMD3.2	63	CSMD3
chr8	113323286	1	A	CSMD3.2	297	CSMD3
chr8	113323368	0	G	CSMD3.2	145	CSMD3
chr8	113323371	1	G	CSMD3.2	63	CSMD3
chr8	113323481	1	G	CSMD3.2	132	CSMD3
chr8	113326110	0	T	CSMD3.2	125	CSMD3
chr8	113326180	0	C	CSMD3.2	3	CSMD3
chr8	113326208	1	A	CSMD3.2	113	CSMD3
chr8	113326270	0	G	CSMD3.2	1	CSMD3
chr8	113326281	1	C	CSMD3.2	1	CSMD3
chr8	113326385	1	C	CSMD3.2	0	CSMD3
chr8	113326575	0	C	CSMD3.2	8	CSMD3
chr8	113326671	0	A	CSMD3.2	161	CSMD3
chr8	113326674	1	A	CSMD3.2	10	CSMD3
chr8	113326776	0	A	CSMD3.2	239	CSMD3
chr8	113326790	1	C	CSMD3.2	167	CSMD3
chr8	113326886	1	A	CSMD3.2	238	CSMD3
chr8	113330970	0	T	CSMD3.2	255	CSMD3
chr8	113331083	0	G	CSMD3.2	262	CSMD3
chr8	113331089	1	T	CSMD3.2	256	CSMD3
chr8	113331200	1	G	CSMD3.2	236	CSMD3
chr8	113332093	0	C	CSMD3.2	292	CSMD3
chr8	113332148	0	C	CSMD3.2	79	CSMD3
chr8	113332170	0	G	CSMD3.2	63	CSMD3
chr8	113332192	1	C	CSMD3.2	297	CSMD3
chr8	113332228	1	G	CSMD3.2	57	CSMD3
chr8	113332249	1	A	CSMD3.2	73	CSMD3
chr8	113347525	0	C	CSMD3.2	295	CSMD3
chr8	113347597	0	C	CSMD3.2	441	CSMD3
chr8	113347637	1	G	CSMD3.2	300	CSMD3
chr8	113347712	0	C	CSMD3.2	194	CSMD3
chr8	113347716	1	G	CSMD3.2	439	CSMD3
chr8	113347823	1	C	CSMD3.2	188	CSMD3
chr8	113348809	0	A	CSMD3.2	1	CSMD3
chr8	113348917	0	A	CSMD3.2	216	CSMD3
chr8	113348921	1	C	CSMD3.2	2	CSMD3
chr8	113349010	0	G	CSMD3.2	274	CSMD3
chr8	113349031	1	A	CSMD3.2	219	CSMD3
chr8	113349125	1	G	CSMD3.2	271	CSMD3
chr8	113349750	0	T	CSMD3.2	30	CSMD3
chr8	113349840	0	C	CSMD3.2	267	CSMD3
chr8	113349858	1	G	CSMD3.2	29	CSMD3
chr8	113349948	0	T	CSMD3.2	159	CSMD3
chr8	113349953	1	C	CSMD3.2	246	CSMD3
chr8	113350055	1	G	CSMD3.2	155	CSMD3
chr8	113353584	0	T	CSMD3.2	0	CSMD3
chr8	113353722	1	A	CSMD3.2	1	CSMD3
chr8	113353723	0	A	CSMD3.2	132	CSMD3
chr8	113353830	0	A	CSMD3.2	173	CSMD3
chr8	113353831	1	G	CSMD3.2	141	CSMD3
chr8	113353948	1	T	CSMD3.2	164	CSMD3
chr8	113358236	0	T	CSMD3.2	208	CSMD3
chr8	113358344	0	T	CSMD3.2	328	CSMD3
chr8	113358350	1	T	CSMD3.2	208	CSMD3
chr8	113358409	0	C	CSMD3.2	139	CSMD3
chr8	113358456	1	G	CSMD3.2	323	CSMD3
chr8	113358529	1	C	CSMD3.2	139	CSMD3
chr8	113363330	0	C	CSMD3.2	136	CSMD3
chr8	113363420	0	T	CSMD3.2	69	CSMD3
chr8	113363437	1	T	CSMD3.2	144	CSMD3
chr8	113363447	0	T	CSMD3.2	262	CSMD3
chr8	113363488	1	T	CSMD3.2	74	CSMD3
chr8	113363557	1	A	CSMD3.2	264	CSMD3
chr8	113364554	0	G	CSMD3.2	431	CSMD3
chr8	113364663	0	A	CSMD3.2	168	CSMD3
chr8	113364667	1	C	CSMD3.2	430	CSMD3
chr8	113364733	0	T	CSMD3.2	137	CSMD3
chr8	113364752	1	C	CSMD3.2	170	CSMD3
chr8	113364843	1	T	CSMD3.2	126	CSMD3
chr8	113392503	0	T	CSMD3.2	5	CSMD3
chr8	113392602	0	C	CSMD3.2	249	CSMD3
chr8	113392612	1	A	CSMD3.2	6	CSMD3
chr8	113392706	1	G	CSMD3.2	248	CSMD3
chr8	113395718	0	A	CSMD3.2	53	CSMD3
chr8	113395804	0	C	CSMD3.2	264	CSMD3
chr8	113395814	1	T	CSMD3.2	53	CSMD3
chr8	113395865	0	G	CSMD3.2	211	CSMD3
chr8	113395912	1	G	CSMD3.2	257	CSMD3
chr8	113395982	1	C	CSMD3.2	203	CSMD3
chr8	113402850	0	T	CSMD3.2	126	CSMD3
chr8	113402940	0	G	CSMD3.2	218	CSMD3
chr8	113402962	1	G	CSMD3.2	145	CSMD3
chr8	113403040	1	G	CSMD3.2	215	CSMD3
chr8	113418770	0	G	CSMD3.2	316	CSMD3
chr8	113418819	0	C	CSMD3.2	275	CSMD3
chr8	113418883	0	T	CSMD3.2	179	CSMD3
chr8	113418886	1	A	CSMD3.2	297	CSMD3
chr8	113418921	1	C	CSMD3.2	245	CSMD3
chr8	113418993	1	G	CSMD3.2	141	CSMD3
chr8	113420517	0	A	CSMD3.2	81	CSMD3
chr8	113420607	0	T	CSMD3.2	276	CSMD3
chr8	113420630	1	G	CSMD3.2	79	CSMD3
chr8	113420721	1	A	CSMD3.2	293	CSMD3
chr8	113421124	0	C	CSMD3.2	161	CSMD3
chr8	113421190	0	G	CSMD3.2	302	CSMD3
chr8	113421218	1	A	CSMD3.2	156	CSMD3
chr8	113421285	1	G	CSMD3.2	301	CSMD3
chr8	113484794	0	T	CSMD3.3	294	CSMD3
chr8	113484910	0	A	CSMD3.3	331	CSMD3
chr8	113484912	1	C	CSMD3.3	276	CSMD3
chr8	113485024	1	G	CSMD3.3	325	CSMD3
chr8	113504646	0	C	CSMD3.3	198	CSMD3
chr8	113504743	0	C	CSMD3.3	193	CSMD3
chr8	113504744	1	C	CSMD3.3	199	CSMD3
chr8	113504856	0	C	CSMD3.3	215	CSMD3
chr8	113504861	1	C	CSMD3.3	208	CSMD3
chr8	113504971	1	T	CSMD3.3	238	CSMD3
chr8	113515966	0	A	CSMD3.3	357	CSMD3
chr8	113516061	0	C	CSMD3.3	141	CSMD3
chr8	113516079	1	G	CSMD3.3	356	CSMD3
chr8	113516080	0	C	CSMD3.3	268	CSMD3
chr8	113516146	1	G	CSMD3.3	166	CSMD3
chr8	113516178	1	G	CSMD3.3	271	CSMD3
chr8	113516193	0	G	CSMD3.3	2	CSMD3
chr8	113516322	1	A	CSMD3.3	3	CSMD3
chr8	113518880	0	T	CSMD3.3	350	CSMD3
chr8	113518939	0	T	CSMD3.3	222	CSMD3
chr8	113518999	1	G	CSMD3.3	309	CSMD3
chr8	113519036	0	T	CSMD3.3	210	CSMD3
chr8	113519052	1	C	CSMD3.3	215	CSMD3
chr8	113519153	1	G	CSMD3.3	197	CSMD3
chr8	113529164	0	A	CSMD3.3	363	CSMD3
chr8	113529296	0	A	CSMD3.3	28	CSMD3
chr8	113529298	1	C	CSMD3.3	360	CSMD3
chr8	113529341	0	G	CSMD3.3	82	CSMD3
chr8	113529392	0	C	CSMD3.3	107	CSMD3
chr8	113529404	1	G	CSMD3.3	36	CSMD3
chr8	113529442	1	G	CSMD3.3	72	CSMD3
chr8	113529507	1	T	CSMD3.3	110	CSMD3
chr8	113562876	0	A	CSMD3.3	264	CSMD3
chr8	113562988	0	T	CSMD3.3	216	CSMD3
chr8	113562990	1	C	CSMD3.3	276	CSMD3
chr8	113563062	0	T	CSMD3.3	97	CSMD3
chr8	113563105	1	G	CSMD3.3	225	CSMD3
chr8	113563171	1	A	CSMD3.3	125	CSMD3
chr8	113564789	0	C	CSMD3.3	183	CSMD3
chr8	113564876	0	G	CSMD3.3	278	CSMD3
chr8	113564906	1	G	CSMD3.3	202	CSMD3
chr8	113564989	1	C	CSMD3.3	273	CSMD3
chr8	113568957	0	G	CSMD3.3	175	CSMD3
chr8	113569014	0	G	CSMD3.3	153	CSMD3
chr8	113569072	1	T	CSMD3.3	182	CSMD3
chr8	113569087	0	C	CSMD3.3	271	CSMD3
chr8	113569122	1	G	CSMD3.3	139	CSMD3
chr8	113569185	0	T	CSMD3.3	109	CSMD3
chr8	113569203	1	T	CSMD3.3	254	CSMD3
chr8	113569298	1	A	CSMD3.3	111	CSMD3
chr8	113585668	0	A	CSMD3.3	87	CSMD3
chr8	113585759	0	G	CSMD3.3	174	CSMD3
chr8	113585781	1	A	CSMD3.3	90	CSMD3
chr8	113585804	0	G	CSMD3.3	228	CSMD3
chr8	113585874	1	T	CSMD3.3	182	CSMD3
chr8	113585919	1	G	CSMD3.3	219	CSMD3
chr8	113599288	0	C	CSMD3.3	137	CSMD3
chr8	113599344	0	A	CSMD3.3	340	CSMD3
chr8	113599396	1	C	CSMD3.3	134	CSMD3
chr8	113599424	0	C	CSMD3.3	297	CSMD3
chr8	113599460	1	T	CSMD3.3	331	CSMD3
chr8	113599536	1	G	CSMD3.3	290	CSMD3
chr8	113649021	0	C	CSMD3.3	417	CSMD3
chr8	113649121	0	G	CSMD3.3	108	CSMD3
chr8	113649135	1	G	CSMD3.3	392	CSMD3
chr8	113649155	0	G	CSMD3.3	275	CSMD3
chr8	113649214	1	C	CSMD3.3	102	CSMD3
chr8	113649270	1	G	CSMD3.3	274	CSMD3
chr8	113650858	0	C	CSMD3.3	286	CSMD3
chr8	113650948	0	T	CSMD3.3	321	CSMD3
chr8	113650971	1	A	CSMD3.3	303	CSMD3
chr8	113651016	0	G	CSMD3.3	125	CSMD3
chr8	113651061	1	G	CSMD3.3	320	CSMD3
chr8	113651089	0	A	CSMD3.3	242	CSMD3
chr8	113651127	1	G	CSMD3.3	126	CSMD3
chr8	113651203	1	T	CSMD3.3	269	CSMD3
chr8	113657311	0	C	CSMD3.3	253	CSMD3
chr8	113657424	0	C	CSMD3.3	313	CSMD3
chr8	113657425	1	T	CSMD3.3	258	CSMD3
chr8	113657540	1	C	CSMD3.3	338	CSMD3
chr8	113662274	0	A	CSMD3.3	188	CSMD3
chr8	113662401	0	G	CSMD3.3	96	CSMD3
chr8	113662408	1	G	CSMD3.3	191	CSMD3
chr8	113662462	0	T	CSMD3.3	248	CSMD3
chr8	113662491	1	G	CSMD3.3	89	CSMD3
chr8	113662541	0	G	CSMD3.3	224	CSMD3
chr8	113662571	1	T	CSMD3.3	245	CSMD3
chr8	113662653	1	T	CSMD3.3	224	CSMD3
chr8	113668360	0	C	CSMD3.3	27	CSMD3
chr8	113668418	0	C	CSMD3.3	169	CSMD3
chr8	113668478	1	A	CSMD3.3	26	CSMD3
chr8	113668517	0	A	CSMD3.3	169	CSMD3
chr8	113668533	1	G	CSMD3.3	167	CSMD3
chr8	113668628	1	A	CSMD3.3	175	CSMD3
chr8	113678460	0	T	CSMD3.3	221	CSMD3
chr8	113678566	0	A	CSMD3.3	186	CSMD3
chr8	113678575	1	T	CSMD3.3	233	CSMD3
chr8	113678678	1	C	CSMD3.3	184	CSMD3
chr8	113694650	0	C	CSMD3.3	148	CSMD3
chr8	113694713	0	C	CSMD3.3	331	CSMD3
chr8	113694757	1	A	CSMD3.3	151	CSMD3
chr8	113694764	0	C	CSMD3.3	125	CSMD3
chr8	113694832	1	A	CSMD3.3	353	CSMD3
chr8	113694854	0	T	CSMD3.3	353	CSMD3
chr8	113694860	1	C	CSMD3.3	116	CSMD3
chr8	113694968	1	A	CSMD3.3	340	CSMD3
chr8	113697582	0	C	CSMD3.3	176	CSMD3
chr8	113697686	0	A	CSMD3.3	335	CSMD3
chr8	113697689	1	C	CSMD3.3	160	CSMD3
chr8	113697790	0	G	CSMD3.3	347	CSMD3
chr8	113697802	1	A	CSMD3.3	321	CSMD3
chr8	113697849	0	C	CSMD3.3	298	CSMD3
chr8	113697902	1	C	CSMD3.3	346	CSMD3
chr8	113697957	0	G	CSMD3.3	0	CSMD3
chr8	113697962	1	C	CSMD3.3	282	CSMD3
chr8	113698093	1	C	CSMD3.3	20	CSMD3
chr8	113702074	0	G	CSMD3.3	336	CSMD3
chr8	113702145	0	C	CSMD3.3	174	CSMD3
chr8	113702187	1	C	CSMD3.3	336	CSMD3
chr8	113702251	0	A	CSMD3.3	131	CSMD3
chr8	113702256	1	C	CSMD3.3	184	CSMD3
chr8	113702363	1	T	CSMD3.3	126	CSMD3
chr8	113812369	0	C	CSMD3.4	109	CSMD3
chr8	113812463	0	T	CSMD3.4	206	CSMD3
chr8	113812482	1	T	CSMD3.4	91	CSMD3
chr8	113812577	1	G	CSMD3.4	200	CSMD3
chr8	113841893	0	A	CSMD3.4	176	CSMD3
chr8	113841928	0	T	CSMD3.4	321	CSMD3
chr8	113842011	1	T	CSMD3.4	167	CSMD3
chr8	113842042	1	C	CSMD3.4	326	CSMD3
chr8	113871326	0	C	CSMD3.4	88	CSMD3
chr8	113871374	0	C	CSMD3.4	163	CSMD3
chr8	113871436	1	G	CSMD3.4	97	CSMD3
chr8	113871473	0	A	CSMD3.4	285	CSMD3
chr8	113871484	1	C	CSMD3.4	164	CSMD3
chr8	113871588	1	T	CSMD3.4	260	CSMD3
chr8	113933789	0	T	CSMD3.4	241	CSMD3
chr8	113933891	0	A	CSMD3.4	170	CSMD3
chr8	113933902	1	T	CSMD3.4	247	CSMD3
chr8	113933927	0	G	CSMD3.4	230	CSMD3
chr8	113933975	1	C	CSMD3.4	148	CSMD3
chr8	113934046	1	C	CSMD3.4	225	CSMD3
chr8	113959928	0	C	CSMD3.4	16	CSMD3
chr8	113960049	1	T	CSMD3.4	17	CSMD3
chr8	113960073	0	A	CSMD3.4	110	CSMD3
chr8	113960209	1	T	CSMD3.4	112	CSMD3
chr8	113966823	0	A	CSMD3.4	380	CSMD3
chr8	113966931	0	T	CSMD3.4	275	CSMD3
chr8	113966935	1	G	CSMD3.4	382	CSMD3
chr8	113967065	1	T	CSMD3.4	285	CSMD3
chr8	113987992	0	C	CSMD3.4	292	CSMD3
chr8	113988087	0	G	CSMD3.4	204	CSMD3
chr8	113988111	1	C	CSMD3.4	253	CSMD3
chr8	113988122	0	G	CSMD3.4	230	CSMD3
chr8	113988192	1	G	CSMD3.4	162	CSMD3
chr8	113988220	0	C	CSMD3.4	131	CSMD3
chr8	113988236	1	G	CSMD3.4	209	CSMD3
chr8	113988279	0	C	CSMD3.4	72	CSMD3
chr8	113988334	1	C	CSMD3.4	122	CSMD3
chr8	113988382	0	G	CSMD3.4	5	CSMD3
chr8	113988383	1	G	CSMD3.4	110	CSMD3
chr8	113988479	1	G	CSMD3.4	29	CSMD3
chr8	114031216	0	T	CSMD3.4	146	CSMD3
chr8	114031313	0	A	CSMD3.4	159	CSMD3
chr8	114031331	1	T	CSMD3.4	158	CSMD3
chr8	114031388	0	G	CSMD3.4	320	CSMD3
chr8	114031409	1	C	CSMD3.4	153	CSMD3
chr8	114031501	1	A	CSMD3.4	318	CSMD3
chr8	114110961	0	G	CSMD3.4	365	CSMD3
chr8	114111074	0	C	CSMD3.4	205	CSMD3
chr8	114111080	1	C	CSMD3.4	374	CSMD3
chr8	114111175	0	C	CSMD3.4	229	CSMD3
chr8	114111179	1	A	CSMD3.4	198	CSMD3
chr8	114111294	1	T	CSMD3.4	207	CSMD3
chr8	114185880	0	C	CSMD3.4	65	CSMD3
chr8	114185977	0	C	CSMD3.4	328	CSMD3
chr8	114185984	1	C	CSMD3.4	65	CSMD3
chr8	114186069	0	C	CSMD3.4	228	CSMD3
chr8	114186096	1	T	CSMD3.4	331	CSMD3
chr8	114186182	1	T	CSMD3.4	224	CSMD3
chr8	114290797	0	T	CSMD3.4	397	CSMD3
chr8	114290904	0	A	CSMD3.4	362	CSMD3
chr8	114290914	1	G	CSMD3.4	397	CSMD3
chr8	114291038	1	C	CSMD3.4	359	CSMD3
chr8	114326738	0	A	CSMD3.4	128	CSMD3
chr8	114326847	0	G	CSMD3.4	345	CSMD3
chr8	114326848	1	T	CSMD3.4	138	CSMD3
chr8	114326912	0	C	CSMD3.4	208	CSMD3
chr8	114326960	1	A	CSMD3.4	346	CSMD3
chr8	114327004	0	C	CSMD3.4	1	CSMD3
chr8	114327021	1	T	CSMD3.4	194	CSMD3
chr8	114327112	1	C	CSMD3.4	1	CSMD3
chr8	114388933	0	T	CSMD3.4	198	CSMD3
chr8	114389045	1	A	CSMD3.4	214	CSMD3
chr8	114448862	0	C	CSMD3.4	265	CSMD3
chr8	114448962	0	T	CSMD3.4	188	CSMD3
chr8	114448981	1	T	CSMD3.4	240	CSMD3
chr8	114449053	0	C	CSMD3.4	393	CSMD3
chr8	114449080	1	T	CSMD3.4	193	CSMD3
chr8	114449175	1	T	CSMD3.4	391	CSMD3
chr8	117859670	0	G	RAD21	150	RAD21
chr8	117859783	0	T	RAD21	290	RAD21
chr8	117859789	1	G	RAD21	138	RAD21
chr8	117859896	0	C	RAD21	105	RAD21
chr8	117859903	1	A	RAD21	266	RAD21
chr8	117859987	1	G	RAD21	111	RAD21
chr8	117861112	0	C	RAD21	202	RAD21
chr8	117861215	0	T	RAD21	308	RAD21
chr8	117861218	1	G	RAD21	191	RAD21
chr8	117861329	1	C	RAD21	321	RAD21
chr8	117862818	0	T	RAD21	492	RAD21
chr8	117862930	0	A	RAD21	76	RAD21
chr8	117862935	1	C	RAD21	490	RAD21
chr8	117862985	0	C	RAD21	134	RAD21
chr8	117863006	1	G	RAD21	74	RAD21
chr8	117863080	1	A	RAD21	114	RAD21
chr8	117864153	0	T	RAD21	197	RAD21
chr8	117864263	0	T	RAD21	109	RAD21
chr8	117864269	1	A	RAD21	236	RAD21
chr8	117864361	1	A	RAD21	97	RAD21
chr8	117864765	0	G	RAD21	215	RAD21
chr8	117864836	0	C	RAD21	72	RAD21
chr8	117864870	1	C	RAD21	235	RAD21
chr8	117864886	0	C	RAD21	0	RAD21
chr8	117864930	1	A	RAD21	99	RAD21
chr8	117865003	1	G	RAD21	307	RAD21
chr8	117866395	0	T	RAD21	231	RAD21
chr8	117866509	0	G	RAD21	170	RAD21
chr8	117866511	1	C	RAD21	242	RAD21
chr8	117866562	0	C	RAD21	284	RAD21
chr8	117866624	1	G	RAD21	192	RAD21
chr8	117866657	0	T	RAD21	398	RAD21
chr8	117866666	1	C	RAD21	323	RAD21
chr8	117866768	1	A	RAD21	398	RAD21
chr8	117868370	0	G	RAD21	316	RAD21
chr8	117868471	0	T	RAD21	140	RAD21
chr8	117868488	1	T	RAD21	315	RAD21
chr8	117868588	1	C	RAD21	130	RAD21
chr8	117868852	0	C	RAD21	15	RAD21
chr8	117868901	0	C	RAD21	182	RAD21
chr8	117868969	1	C	RAD21	49	RAD21
chr8	117868987	0	C	RAD21	8	RAD21
chr8	117869006	1	G	RAD21	176	RAD21
chr8	117869064	1	A	RAD21	1	RAD21
chr8	117869485	0	A	RAD21	83	RAD21
chr8	117869594	0	G	RAD21	139	RAD21
chr8	117869598	1	G	RAD21	85	RAD21
chr8	117869687	0	C	RAD21	453	RAD21
chr8	117869702	1	T	RAD21	153	RAD21
chr8	117869801	1	G	RAD21	452	RAD21
chr8	117870546	0	A	RAD21	72	RAD21
chr8	117870624	0	C	RAD21	24	RAD21
chr8	117870663	1	G	RAD21	73	RAD21
chr8	117870679	0	C	RAD21	333	RAD21
chr8	117870706	1	G	RAD21	22	RAD21
chr8	117870797	1	T	RAD21	337	RAD21
chr8	117874055	0	A	RAD21	409	RAD21
chr8	117874164	0	G	RAD21	241	RAD21
chr8	117874172	1	A	RAD21	411	RAD21
chr8	117874281	1	G	RAD21	232	RAD21
chr8	117875295	0	C	RAD21	359	RAD21
chr8	117875402	0	C	RAD21	383	RAD21
chr8	117875404	1	T	RAD21	356	RAD21
chr8	117875499	0	C	RAD21	170	RAD21
chr8	117875517	1	T	RAD21	385	RAD21
chr8	117875614	1	C	RAD21	150	RAD21
chr8	117878745	0	A	RAD21	485	RAD21
chr8	117878849	0	G	RAD21	197	RAD21
chr8	117878865	1	C	RAD21	484	RAD21
chr8	117878967	1	A	RAD21	190	RAD21
chr9	5021949	0	G	JAK2	339	JAK2
chr9	5022055	0	G	JAK2	515	JAK2
chr9	5022064	1	C	JAK2	352	JAK2
chr9	5022154	0	C	JAK2	353	JAK2
chr9	5022167	1	G	JAK2	606	JAK2
chr9	5022267	1	G	JAK2	320	JAK2
chr9	5029729	0	T	JAK2	355	JAK2
chr9	5029813	0	C	JAK2	249	JAK2
chr9	5029842	1	T	JAK2	439	JAK2
chr9	5029895	0	C	JAK2	566	JAK2
chr9	5029926	1	A	JAK2	242	JAK2
chr9	5030006	1	G	JAK2	533	JAK2
chr9	5044379	0	C	JAK2	21	JAK2
chr9	5044492	0	A	JAK2	754	JAK2
chr9	5044493	1	C	JAK2	21	JAK2
chr9	5044611	1	G	JAK2	763	JAK2
chr9	5050657	0	A	JAK2	508	JAK2
chr9	5050732	0	A	JAK2	422	JAK2
chr9	5050767	1	T	JAK2	480	JAK2
chr9	5050830	0	A	JAK2	334	JAK2
chr9	5050845	1	G	JAK2	408	JAK2
chr9	5050944	1	C	JAK2	338	JAK2
chr9	5054475	0	A	JAK2	734	JAK2
chr9	5054580	0	C	JAK2	384	JAK2
chr9	5054591	1	C	JAK2	657	JAK2
chr9	5054669	0	A	JAK2	422	JAK2
chr9	5054685	1	C	JAK2	363	JAK2
chr9	5054772	0	C	JAK2	300	JAK2
chr9	5054776	1	A	JAK2	467	JAK2
chr9	5054876	0	A	JAK2	216	JAK2
chr9	5054877	1	C	JAK2	288	JAK2
chr9	5054981	1	T	JAK2	239	JAK2
chr9	5055642	0	T	JAK2	538	JAK2
chr9	5055695	0	T	JAK2	218	JAK2
chr9	5055755	1	T	JAK2	522	JAK2
chr9	5055764	0	C	JAK2	288	JAK2
chr9	5055797	1	G	JAK2	214	JAK2
chr9	5055876	1	T	JAK2	276	JAK2
chr9	5064862	0	C	JAK2	379	JAK2
chr9	5064919	0	T	JAK2	429	JAK2
chr9	5064975	1	C	JAK2	358	JAK2
chr9	5064984	0	A	JAK2	477	JAK2
chr9	5065033	1	C	JAK2	458	JAK2
chr9	5065093	1	A	JAK2	458	JAK2
chr9	5066622	0	G	JAK2	217	JAK2
chr9	5066681	0	G	JAK2	383	JAK2
chr9	5066733	0	G	JAK2	753	JAK2
chr9	5066739	1	C	JAK2	225	JAK2
chr9	5066782	1	C	JAK2	442	JAK2
chr9	5066842	1	C	JAK2	751	JAK2
chr9	5068986	0	C	JAK2	378	JAK2
chr9	5069046	0	C	JAK2	289	JAK2
chr9	5069085	1	C	JAK2	402	JAK2
chr9	5069149	0	C	JAK2	448	JAK2
chr9	5069151	1	G	JAK2	288	JAK2
chr9	5069253	1	G	JAK2	504	JAK2
chr9	5069886	0	T	JAK2	693	JAK2
chr9	5070000	0	C	JAK2	345	JAK2
chr9	5070004	1	T	JAK2	671	JAK2
chr9	5070117	1	T	JAK2	338	JAK2
chr9	5072450	0	C	JAK2	234	JAK2
chr9	5072552	0	G	JAK2	900	JAK2
chr9	5072553	1	G	JAK2	252	JAK2
chr9	5072669	1	A	JAK2	896	JAK2
chr9	5073615	0	C	JAK2	557	JAK2
chr9	5073714	0	C	JAK2	116	JAK2
chr9	5073731	1	C	JAK2	592	JAK2
chr9	5073746	0	T	JAK2	672	JAK2
chr9	5073803	1	C	JAK2	118	JAK2
chr9	5073863	1	T	JAK2	665	JAK2
chr9	5077372	0	G	JAK2	3	JAK2
chr9	5077465	0	A	JAK2	4	JAK2
chr9	5077479	1	T	JAK2	1	JAK2
chr9	5077486	0	C	JAK2	25	JAK2
chr9	5077548	1	G	JAK2	1	JAK2
chr9	5077560	0	G	JAK2	44	JAK2
chr9	5077567	1	C	JAK2	20	JAK2
chr9	5077678	1	G	JAK2	42	JAK2
chr9	5078259	0	G	JAK2	229	JAK2
chr9	5078309	0	G	JAK2	298	JAK2
chr9	5078353	1	G	JAK2	218	JAK2
chr9	5078388	0	C	JAK2	714	JAK2
chr9	5078406	1	G	JAK2	342	JAK2
chr9	5078502	1	A	JAK2	711	JAK2
chr9	5080207	0	C	JAK2	439	JAK2
chr9	5080311	0	T	JAK2	659	JAK2
chr9	5080320	1	C	JAK2	392	JAK2
chr9	5080420	1	G	JAK2	654	JAK2
chr9	5080509	0	C	JAK2	318	JAK2
chr9	5080591	0	C	JAK2	374	JAK2
chr9	5080625	1	A	JAK2	302	JAK2
chr9	5080705	1	T	JAK2	417	JAK2
chr9	5081703	0	A	JAK2	292	JAK2
chr9	5081804	0	C	JAK2	621	JAK2
chr9	5081813	1	T	JAK2	281	JAK2
chr9	5081920	1	G	JAK2	666	JAK2
chr9	5089653	0	C	JAK2	262	JAK2
chr9	5089728	0	G	JAK2	627	JAK2
chr9	5089769	1	A	JAK2	256	JAK2
chr9	5089788	0	G	JAK2	607	JAK2
chr9	5089846	1	G	JAK2	595	JAK2
chr9	5089903	1	G	JAK2	614	JAK2
chr9	5090440	0	T	JAK2	94	JAK2
chr9	5090535	0	A	JAK2	310	JAK2
chr9	5090552	1	C	JAK2	93	JAK2
chr9	5090628	1	A	JAK2	279	JAK2
chr9	5090684	0	A	JAK2	817	JAK2
chr9	5090795	0	T	JAK2	561	JAK2
chr9	5090799	1	T	JAK2	747	JAK2
chr9	5090843	0	A	JAK2	265	JAK2
chr9	5090902	1	C	JAK2	533	JAK2
chr9	5090949	1	C	JAK2	287	JAK2
chr9	5122972	0	C	JAK2	562	JAK2
chr9	5123080	0	G	JAK2	464	JAK2
chr9	5123081	1	A	JAK2	540	JAK2
chr9	5123195	1	A	JAK2	464	JAK2
chr9	5126289	0	A	JAK2	348	JAK2
chr9	5126389	0	G	JAK2	1051	JAK2
chr9	5126401	1	G	JAK2	349	JAK2
chr9	5126501	1	C	JAK2	1052	JAK2
chr9	5126655	0	T	JAK2	704	JAK2
chr9	5126720	0	G	JAK2	541	JAK2
chr9	5126774	1	G	JAK2	653	JAK2
chr9	5126831	1	G	JAK2	540	JAK2
chr9	21802705	0	G	MTAP	3	MTAP
chr9	21802778	1	A	MTAP	3	MTAP
chr9	21802934	0	G	MTAP	5	MTAP
chr9	21803038	1	A	MTAP	5	MTAP
chr9	21815348	0	T	MTAP	438	MTAP
chr9	21815445	0	G	MTAP	86	MTAP
chr9	21815459	1	G	MTAP	428	MTAP
chr9	21815463	0	A	MTAP	666	MTAP
chr9	21815517	1	A	MTAP	85	MTAP
chr9	21815565	1	T	MTAP	654	MTAP
chr9	21816627	0	A	MTAP	48	MTAP
chr9	21816727	0	A	MTAP	577	MTAP
chr9	21816746	1	A	MTAP	49	MTAP
chr9	21816840	1	A	MTAP	577	MTAP
chr9	21817942	0	C	MTAP	439	MTAP
chr9	21818004	0	G	MTAP	571	MTAP
chr9	21818060	1	C	MTAP	437	MTAP
chr9	21818122	0	A	MTAP	555	MTAP
chr9	21818123	1	T	MTAP	572	MTAP
chr9	21818241	1	G	MTAP	509	MTAP
chr9	21837840	0	C	MTAP	492	MTAP
chr9	21837923	0	C	MTAP	667	MTAP
chr9	21837942	1	G	MTAP	443	MTAP
chr9	21838038	1	G	MTAP	620	MTAP
chr9	21854603	0	T	MTAP	324	MTAP
chr9	21854713	0	C	MTAP	360	MTAP
chr9	21854722	1	A	MTAP	324	MTAP
chr9	21854792	0	G	MTAP	374	MTAP
chr9	21854833	1	G	MTAP	290	MTAP
chr9	21854892	1	C	MTAP	360	MTAP
chr9	21856053	0	C	MTAP	88	MTAP
chr9	21856136	0	C	MTAP	199	MTAP
chr9	21856161	1	A	MTAP	94	MTAP
chr9	21856223	1	G	MTAP	229	MTAP
chr9	21859269	0	T	MTAP	330	MTAP
chr9	21859380	0	C	MTAP	465	MTAP
chr9	21859383	1	A	MTAP	315	MTAP
chr9	21859495	1	C	MTAP	475	MTAP
chr9	21861952	0	A	MTAP	229	MTAP
chr9	21862053	1	T	MTAP	251	MTAP
chr9	21930964	0	A	MTAP	241	MTAP
chr9	21931034	0	G	MTAP	615	MTAP
chr9	21931083	1	T	MTAP	251	MTAP
chr9	21931138	1	C	MTAP	602	MTAP
chr9	21939153	0	C	MTAP	385	MTAP
chr9	21939288	1	A	MTAP	422	MTAP
chr9	21940885	0	C	MTAP	339	MTAP
chr9	21940996	0	C	MTAP	268	MTAP
chr9	21941000	1	G	MTAP	345	MTAP
chr9	21941113	1	T	MTAP	269	MTAP
chr10	50666825	0	G	ERCC6/PGBD3	666	ERCC6
chr10	50666933	0	C	ERCC6/PGBD3	598	ERCC6
chr10	50666938	1	G	ERCC6/PGBD3	590	ERCC6
chr10	50667050	0	C	ERCC6/PGBD3	416	ERCC6
chr10	50667052	1	T	ERCC6/PGBD3	626	ERCC6
chr10	50667147	0	A	ERCC6/PGBD3	299	ERCC6
chr10	50667169	1	T	ERCC6/PGBD3	331	ERCC6
chr10	50667239	0	C	ERCC6/PGBD3	384	ERCC6
chr10	50667266	1	T	ERCC6/PGBD3	290	ERCC6
chr10	50667356	1	A	ERCC6/PGBD3	477	ERCC6
chr10	50668396	0	A	ERCC6/PGBD3	587	ERCC6
chr10	50668450	0	G	ERCC6/PGBD3	263	ERCC6
chr10	50668512	1	G	ERCC6/PGBD3	573	ERCC6
chr10	50668567	1	C	ERCC6/PGBD3	249	ERCC6
chr10	50669353	0	A	ERCC6/PGBD3	546	ERCC6
chr10	50669376	0	A	ERCC6/PGBD3	263	ERCC6
chr10	50669447	1	G	ERCC6/PGBD3	539	ERCC6
chr10	50669458	0	A	ERCC6/PGBD3	473	ERCC6
chr10	50669495	1	C	ERCC6/PGBD3	250	ERCC6
chr10	50669545	0	T	ERCC6/PGBD3	288	ERCC6
chr10	50669584	1	A	ERCC6/PGBD3	468	ERCC6
chr10	50669645	1	G	ERCC6/PGBD3	380	ERCC6
chr10	50678205	0	G	ERCC6/PGBD3	200	ERCC6
chr10	50678273	0	G	ERCC6/PGBD3	448	ERCC6
chr10	50678297	1	C	ERCC6/PGBD3	168	ERCC6
chr10	50678314	0	T	ERCC6/PGBD3	428	ERCC6
chr10	50678371	1	C	ERCC6/PGBD3	370	ERCC6
chr10	50678389	0	G	ERCC6/PGBD3	614	ERCC6
chr10	50678430	1	T	ERCC6/PGBD3	361	ERCC6
chr10	50678444	0	G	ERCC6/PGBD3	211	ERCC6
chr10	50678507	1	C	ERCC6/PGBD3	591	ERCC6
chr10	50678545	0	G	ERCC6/PGBD3	194	ERCC6
chr10	50678561	1	C	ERCC6/PGBD3	201	ERCC6
chr10	50678654	0	C	ERCC6/PGBD3	217	ERCC6
chr10	50678659	1	C	ERCC6/PGBD3	256	ERCC6
chr10	50678758	0	A	ERCC6/PGBD3	270	ERCC6
chr10	50678768	1	C	ERCC6/PGBD3	198	ERCC6
chr10	50678806	0	G	ERCC6/PGBD3	246	ERCC6
chr10	50678873	1	C	ERCC6/PGBD3	253	ERCC6
chr10	50678917	0	T	ERCC6/PGBD3	181	ERCC6
chr10	50678921	1	C	ERCC6/PGBD3	218	ERCC6
chr10	50678993	0	C	ERCC6/PGBD3	51	ERCC6
chr10	50679038	1	G	ERCC6/PGBD3	128	ERCC6
chr10	50679049	0	C	ERCC6/PGBD3	113	ERCC6
chr10	50679083	1	T	ERCC6/PGBD3	64	ERCC6
chr10	50679099	0	A	ERCC6/PGBD3	197	ERCC6
chr10	50679123	1	G	ERCC6/PGBD3	144	ERCC6
chr10	50679146	0	A	ERCC6/PGBD3	346	ERCC6
chr10	50679183	1	T	ERCC6/PGBD3	235	ERCC6
chr10	50679262	1	G	ERCC6/PGBD3	385	ERCC6
chr10	50680383	0	G	ERCC6/PGBD3	519	ERCC6
chr10	50680479	0	T	ERCC6/PGBD3	635	ERCC6
chr10	50680481	1	C	ERCC6/PGBD3	498	ERCC6
chr10	50680598	1	C	ERCC6/PGBD3	597	ERCC6
chr10	50680881	0	G	ERCC6/PGBD3	555	ERCC6
chr10	50680982	0	T	ERCC6/PGBD3	393	ERCC6
chr10	50680987	1	C	ERCC6/PGBD3	543	ERCC6
chr10	50681086	0	A	ERCC6/PGBD3	363	ERCC6
chr10	50681089	1	C	ERCC6/PGBD3	367	ERCC6
chr10	50681203	1	G	ERCC6/PGBD3	407	ERCC6
chr10	50681501	0	C	ERCC6/PGBD3	438	ERCC6
chr10	50681566	0	G	ERCC6/PGBD3	449	ERCC6
chr10	50681621	1	G	ERCC6/PGBD3	364	ERCC6
chr10	50681681	1	C	ERCC6/PGBD3	448	ERCC6
chr10	50682035	0	G	ERCC6/PGBD3	260	ERCC6
chr10	50682101	0	C	ERCC6/PGBD3	205	ERCC6
chr10	50682127	1	C	ERCC6/PGBD3	271	ERCC6
chr10	50682215	0	A	ERCC6/PGBD3	534	ERCC6
chr10	50682216	1	G	ERCC6/PGBD3	189	ERCC6
chr10	50682334	1	A	ERCC6/PGBD3	544	ERCC6
chr10	50684220	0	G	ERCC6/PGBD3	226	ERCC6
chr10	50684316	0	T	ERCC6/PGBD3	705	ERCC6
chr10	50684320	1	C	ERCC6/PGBD3	257	ERCC6
chr10	50684434	1	C	ERCC6/PGBD3	721	ERCC6
chr10	50686374	0	C	ERCC6/PGBD3	687	ERCC6
chr10	50686452	0	C	ERCC6/PGBD3	376	ERCC6
chr10	50686480	1	C	ERCC6/PGBD3	692	ERCC6
chr10	50686565	1	G	ERCC6/PGBD3	397	ERCC6
chr10	50690672	0	T	ERCC6/PGBD3	390	ERCC6
chr10	50690741	0	G	ERCC6/PGBD3	380	ERCC6
chr10	50690786	1	G	ERCC6/PGBD3	388	ERCC6
chr10	50690800	0	G	ERCC6/PGBD3	661	ERCC6
chr10	50690851	1	T	ERCC6/PGBD3	393	ERCC6
chr10	50690900	0	G	ERCC6/PGBD3	864	ERCC6
chr10	50690910	1	C	ERCC6/PGBD3	653	ERCC6
chr10	50691019	1	G	ERCC6/PGBD3	850	ERCC6
chr10	50691306	0	T	ERCC6/PGBD3	700	ERCC6
chr10	50691407	0	G	ERCC6/PGBD3	771	ERCC6
chr10	50691424	1	G	ERCC6/PGBD3	710	ERCC6
chr10	50691499	0	G	ERCC6/PGBD3	365	ERCC6
chr10	50691527	1	T	ERCC6/PGBD3	799	ERCC6
chr10	50691614	1	T	ERCC6/PGBD3	370	ERCC6
chr10	50701133	0	A	ERCC6/PGBD3	475	ERCC6
chr10	50701208	0	G	ERCC6/PGBD3	490	ERCC6
chr10	50701252	1	T	ERCC6/PGBD3	441	ERCC6
chr10	50701325	1	C	ERCC6/PGBD3	505	ERCC6
chr10	50708529	0	C	ERCC6/PGBD3	455	ERCC6
chr10	50708636	0	A	ERCC6/PGBD3	539	ERCC6
chr10	50708638	1	G	ERCC6/PGBD3	518	ERCC6
chr10	50708748	0	A	ERCC6/PGBD3	828	ERCC6
chr10	50708753	1	A	ERCC6/PGBD3	514	ERCC6
chr10	50708866	1	G	ERCC6/PGBD3	839	ERCC6
chr10	50713909	0	G	ERCC6/PGBD3	891	ERCC6
chr10	50714026	0	T	ERCC6/PGBD3	739	ERCC6
chr10	50714027	1	C	ERCC6/PGBD3	916	ERCC6
chr10	50714146	1	C	ERCC6/PGBD3	813	ERCC6
chr10	50723337	0	G	ERCC6/PGBD3	521	ERCC6
chr10	50723411	0	C	ERCC6/PGBD3	458	ERCC6
chr10	50723452	1	T	ERCC6/PGBD3	470	ERCC6
chr10	50723473	0	C	ERCC6/PGBD3	267	ERCC6
chr10	50723528	1	C	ERCC6/PGBD3	418	ERCC6
chr10	50723581	0	T	ERCC6/PGBD3	462	ERCC6
chr10	50723591	1	G	ERCC6/PGBD3	207	ERCC6
chr10	50723696	0	A	ERCC6/PGBD3	298	ERCC6
chr10	50723701	1	A	ERCC6/PGBD3	380	ERCC6
chr10	50723798	0	C	ERCC6/PGBD3	186	ERCC6
chr10	50723809	1	T	ERCC6/PGBD3	302	ERCC6
chr10	50723868	0	C	ERCC6/PGBD3	311	ERCC6
chr10	50723909	1	C	ERCC6/PGBD3	202	ERCC6
chr10	50723929	0	C	ERCC6/PGBD3	282	ERCC6
chr10	50723957	1	G	ERCC6/PGBD3	355	ERCC6
chr10	50724034	0	C	ERCC6/PGBD3	150	ERCC6
chr10	50724038	1	C	ERCC6/PGBD3	326	ERCC6
chr10	50724128	0	C	ERCC6/PGBD3	126	ERCC6
chr10	50724146	1	G	ERCC6/PGBD3	163	ERCC6
chr10	50724240	0	A	ERCC6/PGBD3	241	ERCC6
chr10	50724241	1	A	ERCC6/PGBD3	108	ERCC6
chr10	50724291	0	G	ERCC6/PGBD3	248	ERCC6
chr10	50724357	1	G	ERCC6/PGBD3	199	ERCC6
chr10	50724408	0	G	ERCC6/PGBD3	302	ERCC6
chr10	50724409	1	C	ERCC6/PGBD3	222	ERCC6
chr10	50724481	0	G	ERCC6/PGBD3	149	ERCC6
chr10	50724522	1	A	ERCC6/PGBD3	304	ERCC6
chr10	50724566	0	G	ERCC6/PGBD3	183	ERCC6
chr10	50724568	1	C	ERCC6/PGBD3	143	ERCC6
chr10	50724644	0	G	ERCC6/PGBD3	328	ERCC6
chr10	50724685	1	A	ERCC6/PGBD3	168	ERCC6
chr10	50724750	0	G	ERCC6/PGBD3	227	ERCC6
chr10	50724751	1	G	ERCC6/PGBD3	343	ERCC6
chr10	50724791	0	C	ERCC6/PGBD3	357	ERCC6
chr10	50724867	1	T	ERCC6/PGBD3	200	ERCC6
chr10	50724889	0	G	ERCC6/PGBD3	337	ERCC6
chr10	50724908	1	C	ERCC6/PGBD3	337	ERCC6
chr10	50724994	0	G	ERCC6/PGBD3	387	ERCC6
chr10	50725001	1	G	ERCC6/PGBD3	425	ERCC6
chr10	50725031	0	C	ERCC6/PGBD3	185	ERCC6
chr10	50725107	1	G	ERCC6/PGBD3	467	ERCC6
chr10	50725131	0	T	ERCC6/PGBD3	308	ERCC6
chr10	50725144	1	C	ERCC6/PGBD3	237	ERCC6
chr10	50725245	1	G	ERCC6/PGBD3	346	ERCC6
chr10	50732042	0	A	ERCC6/PGBD3	511	ERCC6
chr10	50732107	0	C	ERCC6/PGBD3	432	ERCC6
chr10	50732161	1	C	ERCC6/PGBD3	442	ERCC6
chr10	50732219	0	C	ERCC6/PGBD3	254	ERCC6
chr10	50732224	1	G	ERCC6/PGBD3	430	ERCC6
chr10	50732292	0	A	ERCC6/PGBD3	241	ERCC6
chr10	50732315	1	C	ERCC6/PGBD3	141	ERCC6
chr10	50732374	0	C	ERCC6/PGBD3	141	ERCC6
chr10	50732400	1	A	ERCC6/PGBD3	215	ERCC6
chr10	50732467	0	T	ERCC6/PGBD3	480	ERCC6
chr10	50732468	1	C	ERCC6/PGBD3	177	ERCC6
chr10	50732536	0	G	ERCC6/PGBD3	493	ERCC6
chr10	50732579	1	T	ERCC6/PGBD3	458	ERCC6
chr10	50732614	0	G	ERCC6/PGBD3	267	ERCC6
chr10	50732655	1	T	ERCC6/PGBD3	609	ERCC6
chr10	50732675	0	T	ERCC6/PGBD3	84	ERCC6
chr10	50732729	1	A	ERCC6/PGBD3	304	ERCC6
chr10	50732767	0	C	ERCC6/PGBD3	332	ERCC6
chr10	50732796	1	A	ERCC6/PGBD3	101	ERCC6
chr10	50732884	1	A	ERCC6/PGBD3	379	ERCC6
chr10	50736410	0	A	ERCC6/PGBD3	874	ERCC6
chr10	50736495	0	T	ERCC6/PGBD3	232	ERCC6
chr10	50736529	1	G	ERCC6/PGBD3	854	ERCC6
chr10	50736601	1	C	ERCC6/PGBD3	241	ERCC6
chr10	50738723	0	T	ERCC6/PGBD3	32	ERCC6
chr10	50738801	0	T	ERCC6/PGBD3	284	ERCC6
chr10	50738834	1	G	ERCC6/PGBD3	33	ERCC6
chr10	50738889	0	G	ERCC6/PGBD3	31	ERCC6
chr10	50738906	1	G	ERCC6/PGBD3	311	ERCC6
chr10	50739003	1	G	ERCC6/PGBD3	30	ERCC6
chr10	50740548	0	T	ERCC6/PGBD3	282	ERCC6
chr10	50740620	0	T	ERCC6/PGBD3	260	ERCC6
chr10	50740666	1	A	ERCC6/PGBD3	208	ERCC6
chr10	50740669	0	G	ERCC6/PGBD3	232	ERCC6
chr10	50740712	1	T	ERCC6/PGBD3	146	ERCC6
chr10	50740742	0	A	ERCC6/PGBD3	183	ERCC6
chr10	50740777	1	A	ERCC6/PGBD3	212	ERCC6
chr10	50740788	0	T	ERCC6/PGBD3	343	ERCC6
chr10	50740864	1	A	ERCC6/PGBD3	197	ERCC6
chr10	50740873	0	G	ERCC6/PGBD3	313	ERCC6
chr10	50740902	1	C	ERCC6/PGBD3	420	ERCC6
chr10	50740988	0	T	ERCC6/PGBD3	370	ERCC6
chr10	50740993	1	G	ERCC6/PGBD3	426	ERCC6
chr10	50741102	1	G	ERCC6/PGBD3	352	ERCC6
chr10	69881165	0	A	MYPN	261	MYPN
chr10	69881275	0	G	MYPN	287	MYPN
chr10	69881282	1	C	MYPN	215	MYPN
chr10	69881389	0	C	MYPN	423	MYPN
chr10	69881390	1	C	MYPN	197	MYPN
chr10	69881500	0	C	MYPN	122	MYPN
chr10	69881504	1	T	MYPN	413	MYPN
chr10	69881588	0	C	MYPN	537	MYPN
chr10	69881618	1	T	MYPN	83	MYPN
chr10	69881701	0	G	MYPN	357	MYPN
chr10	69881708	1	A	MYPN	598	MYPN
chr10	69881817	0	A	MYPN	444	MYPN
chr10	69881822	1	T	MYPN	385	MYPN
chr10	69881863	0	A	MYPN	207	MYPN
chr10	69881936	1	T	MYPN	508	MYPN
chr10	69881972	0	G	MYPN	135	MYPN
chr10	69881979	1	G	MYPN	269	MYPN
chr10	69882069	0	G	MYPN	162	MYPN
chr10	69882078	1	A	MYPN	155	MYPN
chr10	69882167	1	C	MYPN	205	MYPN
chr10	69896387	0	A	MYPN	307	MYPN
chr10	69896491	0	A	MYPN	1	MYPN
chr10	69896492	1	A	MYPN	310	MYPN
chr10	69896602	1	T	MYPN	0	MYPN
chr10	69902665	0	C	MYPN	507	MYPN
chr10	69902751	0	G	MYPN	451	MYPN
chr10	69902770	0	C	MYPN	398	MYPN
chr10	69902782	1	G	MYPN	508	MYPN
chr10	69902842	1	G	MYPN	538	MYPN
chr10	69902859	0	G	MYPN	1229	MYPN
chr10	69902883	1	A	MYPN	388	MYPN
chr10	69902977	1	A	MYPN	1223	MYPN
chr10	69905187	0	A	MYPN	307	MYPN
chr10	69905268	0	A	MYPN	618	MYPN
chr10	69905301	1	T	MYPN	307	MYPN
chr10	69905365	1	A	MYPN	604	MYPN
chr10	69908030	0	G	MYPN	738	MYPN
chr10	69908128	0	G	MYPN	230	MYPN
chr10	69908145	1	C	MYPN	764	MYPN
chr10	69908173	0	A	MYPN	31	MYPN
chr10	69908222	1	C	MYPN	172	MYPN
chr10	69908289	1	C	MYPN	31	MYPN
chr10	69909747	0	A	MYPN	686	MYPN
chr10	69909844	0	C	MYPN	790	MYPN
chr10	69909851	1	G	MYPN	629	MYPN
chr10	69909961	1	G	MYPN	768	MYPN
chr10	69918194	0	C	MYPN	671	MYPN
chr10	69918265	0	C	MYPN	8	MYPN
chr10	69918309	1	C	MYPN	639	MYPN
chr10	69918360	1	C	MYPN	6	MYPN
chr10	69921391	0	G	MYPN	382	MYPN
chr10	69921464	0	C	MYPN	96	MYPN
chr10	69921503	1	G	MYPN	341	MYPN
chr10	69921569	1	A	MYPN	90	MYPN
chr10	69925436	0	C	MYPN	289	MYPN
chr10	69925504	0	C	MYPN	315	MYPN
chr10	69925547	1	G	MYPN	406	MYPN
chr10	69925612	1	G	MYPN	315	MYPN
chr10	69925964	0	C	MYPN	331	MYPN
chr10	69926073	0	C	MYPN	404	MYPN
chr10	69926080	1	C	MYPN	332	MYPN
chr10	69926164	0	C	MYPN	314	MYPN
chr10	69926193	1	T	MYPN	311	MYPN
chr10	69926253	0	C	MYPN	215	MYPN
chr10	69926274	1	A	MYPN	231	MYPN
chr10	69926284	0	T	MYPN	473	MYPN
chr10	69926338	1	G	MYPN	231	MYPN
chr10	69926381	0	C	MYPN	554	MYPN
chr10	69926405	1	T	MYPN	505	MYPN
chr10	69926496	1	T	MYPN	654	MYPN
chr10	69933785	0	C	MYPN	177	MYPN
chr10	69933874	0	C	MYPN	386	MYPN
chr10	69933903	1	C	MYPN	105	MYPN
chr10	69933982	0	G	MYPN	377	MYPN
chr10	69933987	1	C	MYPN	418	MYPN
chr10	69934088	0	T	MYPN	513	MYPN
chr10	69934093	1	C	MYPN	287	MYPN
chr10	69934184	0	T	MYPN	346	MYPN
chr10	69934187	1	A	MYPN	516	MYPN
chr10	69934294	0	T	MYPN	321	MYPN
chr10	69934306	1	T	MYPN	392	MYPN
chr10	69934409	0	T	MYPN	34	MYPN
chr10	69934416	1	A	MYPN	340	MYPN
chr10	69934522	1	C	MYPN	74	MYPN
chr10	69935017	0	C	MYPN	107	MYPN
chr10	69935077	0	C	MYPN	569	MYPN
chr10	69935120	1	C	MYPN	134	MYPN
chr10	69935162	0	G	MYPN	443	MYPN
chr10	69935190	1	C	MYPN	508	MYPN
chr10	69935280	1	G	MYPN	485	MYPN
chr10	69948620	0	C	MYPN	176	MYPN
chr10	69948723	0	G	MYPN	670	MYPN
chr10	69948734	1	G	MYPN	167	MYPN
chr10	69948819	0	T	MYPN	449	MYPN
chr10	69948830	1	G	MYPN	634	MYPN
chr10	69948936	1	G	MYPN	448	MYPN
chr10	69954079	0	A	MYPN	879	MYPN
chr10	69954191	0	T	MYPN	1155	MYPN
chr10	69954194	1	G	MYPN	909	MYPN
chr10	69954309	1	A	MYPN	1157	MYPN
chr10	69955121	0	C	MYPN	716	MYPN
chr10	69955235	0	T	MYPN	1048	MYPN
chr10	69955238	1	T	MYPN	686	MYPN
chr10	69955349	1	G	MYPN	1049	MYPN
chr10	69957041	0	A	MYPN	843	MYPN
chr10	69957129	0	A	MYPN	821	MYPN
chr10	69957160	1	T	MYPN	831	MYPN
chr10	69957244	0	C	MYPN	13	MYPN
chr10	69957250	1	C	MYPN	792	MYPN
chr10	69957378	1	C	MYPN	13	MYPN
chr10	69959085	0	G	MYPN	530	MYPN
chr10	69959187	0	T	MYPN	678	MYPN
chr10	69959197	1	A	MYPN	514	MYPN
chr10	69959287	0	A	MYPN	625	MYPN
chr10	69959303	1	A	MYPN	711	MYPN
chr10	69959405	1	C	MYPN	631	MYPN
chr10	69961585	0	G	MYPN	718	MYPN
chr10	69961627	0	C	MYPN	693	MYPN
chr10	69961700	1	T	MYPN	709	MYPN
chr10	69961710	0	G	MYPN	391	MYPN
chr10	69961737	1	C	MYPN	708	MYPN
chr10	69961825	1	G	MYPN	404	MYPN
chr10	69966486	0	C	MYPN	753	MYPN
chr10	69966567	0	C	MYPN	797	MYPN
chr10	69966602	1	G	MYPN	752	MYPN
chr10	69966686	1	A	MYPN	794	MYPN
chr10	69970008	0	T	MYPN	712	MYPN
chr10	69970112	0	C	MYPN	826	MYPN
chr10	69970121	1	G	MYPN	770	MYPN
chr10	69970217	0	G	MYPN	956	MYPN
chr10	69970230	1	C	MYPN	853	MYPN
chr10	69970329	1	G	MYPN	959	MYPN
chr10	73577133	0	C	PSAP	327	PSAP
chr10	73577210	0	A	PSAP	404	PSAP
chr10	73577253	1	T	PSAP	315	PSAP
chr10	73577331	1	T	PSAP	409	PSAP
chr10	73578312	0	A	PSAP	203	PSAP
chr10	73578430	0	A	PSAP	311	PSAP
chr10	73578433	1	T	PSAP	187	PSAP
chr10	73578542	1	T	PSAP	319	PSAP
chr10	73578724	0	C	PSAP	177	PSAP
chr10	73578835	0	G	PSAP	373	PSAP
chr10	73578844	1	C	PSAP	152	PSAP
chr10	73578954	1	A	PSAP	454	PSAP
chr10	73579183	0	C	PSAP	330	PSAP
chr10	73579268	0	G	PSAP	272	PSAP
chr10	73579303	1	C	PSAP	346	PSAP
chr10	73579380	1	C	PSAP	270	PSAP
chr10	73579561	0	T	PSAP	284	PSAP
chr10	73579636	0	C	PSAP	482	PSAP
chr10	73579663	1	A	PSAP	287	PSAP
chr10	73579744	1	A	PSAP	486	PSAP
chr10	73579945	0	T	PSAP	173	PSAP
chr10	73580045	0	T	PSAP	512	PSAP
chr10	73580067	1	T	PSAP	825	PSAP
chr10	73580156	1	C	PSAP	535	PSAP
chr10	73581595	0	G	PSAP	1058	PSAP
chr10	73581673	0	T	PSAP	340	PSAP
chr10	73581717	1	T	PSAP	1056	PSAP
chr10	73581764	0	G	PSAP	478	PSAP
chr10	73581780	1	A	PSAP	303	PSAP
chr10	73581870	1	T	PSAP	488	PSAP
chr10	73583620	0	T	PSAP	899	PSAP
chr10	73583739	1	A	PSAP	897	PSAP
chr10	73585549	0	G	PSAP	632	PSAP
chr10	73585636	0	G	PSAP	422	PSAP
chr10	73585666	1	C	PSAP	645	PSAP
chr10	73585745	1	C	PSAP	423	PSAP
chr10	73587698	0	C	PSAP	490	PSAP
chr10	73587774	0	G	PSAP	628	PSAP
chr10	73587811	1	T	PSAP	481	PSAP
chr10	73587869	0	T	PSAP	182	PSAP
chr10	73587872	1	C	PSAP	626	PSAP
chr10	73587973	1	C	PSAP	181	PSAP
chr10	73588599	0	A	PSAP	448	PSAP
chr10	73588690	0	T	PSAP	218	PSAP
chr10	73588719	1	A	PSAP	466	PSAP
chr10	73588776	0	A	PSAP	164	PSAP
chr10	73588781	1	C	PSAP	180	PSAP
chr10	73588894	1	C	PSAP	206	PSAP
chr10	73590860	0	A	PSAP	692	PSAP
chr10	73590940	0	G	PSAP	764	PSAP
chr10	73590979	1	G	PSAP	693	PSAP
chr10	73591056	1	G	PSAP	763	PSAP
chr10	73591548	0	G	PSAP	436	PSAP
chr10	73591653	0	T	PSAP	211	PSAP
chr10	73591664	1	C	PSAP	435	PSAP
chr10	73591766	1	C	PSAP	360	PSAP
chr10	73594079	0	G	PSAP	455	PSAP
chr10	73594154	0	T	PSAP	558	PSAP
chr10	73594198	1	A	PSAP	451	PSAP
chr10	73594271	0	A	PSAP	573	PSAP
chr10	73594272	1	A	PSAP	535	PSAP
chr10	73594384	1	C	PSAP	549	PSAP
chr11	2466611	0	A	KCNQ1.1	6	KCNQ1
chr11	2466670	0	C	KCNQ1.1	12	KCNQ1
chr11	2466705	1	A	KCNQ1.1	6	KCNQ1
chr11	2466746	1	A	KCNQ1.1	15	KCNQ1
chr11	2482855	0	T	KCNQ1.1	360	KCNQ1
chr11	2482968	1	A	KCNQ1.1	397	KCNQ1
chr11	2549115	0	G	KCNQ1.1	797	KCNQ1
chr11	2549169	0	T	KCNQ1.1	323	KCNQ1
chr11	2549237	1	C	KCNQ1.1	797	KCNQ1
chr11	2549289	1	C	KCNQ1.1	397	KCNQ1
chr11	2591805	0	A	KCNQ1.1	527	KCNQ1
chr11	2591862	0	T	KCNQ1.1	468	KCNQ1
chr11	2591880	0	T	KCNQ1.1	249	KCNQ1
chr11	2591927	1	A	KCNQ1.1	505	KCNQ1
chr11	2591978	1	A	KCNQ1.1	456	KCNQ1
chr11	2592022	1	T	KCNQ1.1	344	KCNQ1
chr11	2592494	0	T	KCNQ1.1	674	KCNQ1
chr11	2592638	1	G	KCNQ1.1	685	KCNQ1
chr11	2593272	0	T	KCNQ1.1	378	KCNQ1
chr11	2593418	1	C	KCNQ1.1	379	KCNQ1
chr11	2593957	0	C	KCNQ1.1	443	KCNQ1
chr11	2594065	0	T	KCNQ1.1	4	KCNQ1
chr11	2594094	1	T	KCNQ1.1	430	KCNQ1
chr11	2594099	0	C	KCNQ1.1	493	KCNQ1
chr11	2594131	1	T	KCNQ1.1	68	KCNQ1
chr11	2594191	0	A	KCNQ1.1	431	KCNQ1
chr11	2594217	1	G	KCNQ1.1	478	KCNQ1
chr11	2594295	1	T	KCNQ1.1	424	KCNQ1
chr11	2604595	0	T	KCNQ1.1	616	KCNQ1
chr11	2604675	0	C	KCNQ1.1	130	KCNQ1
chr11	2604719	1	A	KCNQ1.1	635	KCNQ1
chr11	2604754	0	C	KCNQ1.1	572	KCNQ1
chr11	2604757	1	C	KCNQ1.1	151	KCNQ1
chr11	2604873	1	A	KCNQ1.1	570	KCNQ1
chr11	2606382	0	G	KCNQ1.1	743	KCNQ1
chr11	2606437	0	C	KCNQ1.1	448	KCNQ1
chr11	2606498	1	C	KCNQ1.1	746	KCNQ1
chr11	2606559	1	G	KCNQ1.1	398	KCNQ1
chr11	2608746	0	G	KCNQ1.1	125	KCNQ1
chr11	2608817	0	T	KCNQ1.1	258	KCNQ1
chr11	2608847	1	G	KCNQ1.1	114	KCNQ1
chr11	2608892	0	A	KCNQ1.1	452	KCNQ1
chr11	2608911	1	A	KCNQ1.1	256	KCNQ1
chr11	2609014	1	G	KCNQ1.1	453	KCNQ1
chr11	2609920	0	A	KCNQ1.1	241	KCNQ1
chr11	2609975	0	C	KCNQ1.1	520	KCNQ1
chr11	2609992	1	G	KCNQ1.1	245	KCNQ1
chr11	2610064	0	T	KCNQ1.1	424	KCNQ1
chr11	2610074	1	T	KCNQ1.1	513	KCNQ1
chr11	2610184	1	T	KCNQ1.1	416	KCNQ1
chr11	2683088	0	A	KCNQ1.1	14	KCNQ1
chr11	2683193	0	A	KCNQ1.1	883	KCNQ1
chr11	2683206	1	C	KCNQ1.1	13	KCNQ1
chr11	2683311	0	A	KCNQ1.1	240	KCNQ1
chr11	2683313	1	T	KCNQ1.1	899	KCNQ1
chr11	2683409	1	G	KCNQ1.1	241	KCNQ1
chr11	2789986	0	T	KCNQ1.2	280	KCNQ1
chr11	2790055	0	T	KCNQ1.2	226	KCNQ1
chr11	2790108	1	A	KCNQ1.2	311	KCNQ1
chr11	2790128	0	T	KCNQ1.2	195	KCNQ1
chr11	2790143	1	A	KCNQ1.2	219	KCNQ1
chr11	2790239	1	A	KCNQ1.2	231	KCNQ1
chr11	2797168	0	T	KCNQ1.2	254	KCNQ1
chr11	2797260	0	T	KCNQ1.2	99	KCNQ1
chr11	2797265	1	A	KCNQ1.2	207	KCNQ1
chr11	2797384	1	C	KCNQ1.2	119	KCNQ1
chr11	2798165	0	T	KCNQ1.2	375	KCNQ1
chr11	2798261	0	A	KCNQ1.2	469	KCNQ1
chr11	2798272	1	T	KCNQ1.2	382	KCNQ1
chr11	2798380	1	G	KCNQ1.2	488	KCNQ1
chr11	2799183	0	T	KCNQ1.2	0	KCNQ1
chr11	2799259	0	G	KCNQ1.2	111	KCNQ1
chr11	2799262	1	G	KCNQ1.2	122	KCNQ1
chr11	2799349	1	G	KCNQ1.2	166	KCNQ1
chr11	2868973	0	T	KCNQ1.2	124	KCNQ1
chr11	2869040	1	T	KCNQ1.2	127	KCNQ1
chr11	2869160	0	T	KCNQ1.2	207	KCNQ1
chr11	2869302	1	T	KCNQ1.2	221	KCNQ1
chr13	28578153	0	G	FLT3	485	FLT3
chr13	28578251	0	G	FLT3	615	FLT3
chr13	28578272	1	G	FLT3	464	FLT3
chr13	28578364	1	T	FLT3	608	FLT3
chr13	28588520	0	G	FLT3	228	FLT3
chr13	28588605	0	G	FLT3	527	FLT3
[truncated: 1,566 more rows]
