# Supplementary material for: Quantitative analysis of differences in copy numbers using read depth obtained from PCR-enriched samples and controls
Source: BMC Bioinformatics. 2015 Jan 28;16:17. doi: 10.1186/s12859-014-0428-5 (PMC4384318; doi:10.1186/s12859-014-0428-5)
Supplement: Additional file 2 — Primer read depth raw data. This archive (zip) contains one tab-separated text file (tsv) per sequencing run and sample. Each file name is composed of the run id and sample name. The column definitions are: chromosome, position, direction, reference base, cluster name, depth and original gene name. [file 12859_2014_428_MOESM2_ESM.zip › M63_NA11672.tsv]

chr1	5923229	0	A	NPHP4	550	NPHP4
chr1	5923335	0	A	NPHP4	257	NPHP4
chr1	5923341	1	T	NPHP4	544	NPHP4
chr1	5923429	0	A	NPHP4	394	NPHP4
chr1	5923440	1	A	NPHP4	271	NPHP4
chr1	5923549	1	A	NPHP4	417	NPHP4
chr1	5923905	0	T	NPHP4	463	NPHP4
chr1	5923969	0	A	NPHP4	308	NPHP4
chr1	5924027	1	G	NPHP4	433	NPHP4
chr1	5924046	0	C	NPHP4	394	NPHP4
chr1	5924083	1	A	NPHP4	314	NPHP4
chr1	5924163	1	A	NPHP4	422	NPHP4
chr1	5924358	0	G	NPHP4	256	NPHP4
chr1	5924398	0	C	NPHP4	324	NPHP4
chr1	5924476	1	G	NPHP4	215	NPHP4
chr1	5924492	0	C	NPHP4	126	NPHP4
chr1	5924522	1	A	NPHP4	360	NPHP4
chr1	5924614	1	C	NPHP4	125	NPHP4
chr1	5925096	0	T	NPHP4	295	NPHP4
chr1	5925166	0	A	NPHP4	249	NPHP4
chr1	5925196	1	A	NPHP4	314	NPHP4
chr1	5925210	0	C	NPHP4	102	NPHP4
chr1	5925289	1	A	NPHP4	246	NPHP4
chr1	5925329	1	G	NPHP4	104	NPHP4
chr1	5926362	0	C	NPHP4	601	NPHP4
chr1	5926431	0	A	NPHP4	292	NPHP4
chr1	5926484	1	A	NPHP4	581	NPHP4
chr1	5926500	0	C	NPHP4	188	NPHP4
chr1	5926524	1	A	NPHP4	308	NPHP4
chr1	5926592	1	C	NPHP4	183	NPHP4
chr1	5927055	0	G	NPHP4	183	NPHP4
chr1	5927090	0	C	NPHP4	291	NPHP4
chr1	5927150	1	C	NPHP4	218	NPHP4
chr1	5927197	1	A	NPHP4	295	NPHP4
chr1	5927755	0	G	NPHP4	220	NPHP4
chr1	5927842	0	G	NPHP4	457	NPHP4
chr1	5927860	1	G	NPHP4	244	NPHP4
chr1	5927877	0	T	NPHP4	333	NPHP4
chr1	5927952	1	A	NPHP4	460	NPHP4
chr1	5927997	1	C	NPHP4	336	NPHP4
chr1	5933291	0	T	NPHP4	6	NPHP4
chr1	5933354	0	C	NPHP4	429	NPHP4
chr1	5933408	1	A	NPHP4	4	NPHP4
chr1	5933461	1	T	NPHP4	431	NPHP4
chr1	5934471	0	T	NPHP4	14	NPHP4
chr1	5934513	0	T	NPHP4	228	NPHP4
chr1	5934563	1	T	NPHP4	9	NPHP4
chr1	5934569	0	A	NPHP4	287	NPHP4
chr1	5934636	1	G	NPHP4	219	NPHP4
chr1	5934650	0	C	NPHP4	191	NPHP4
chr1	5934682	1	T	NPHP4	289	NPHP4
chr1	5934748	1	A	NPHP4	171	NPHP4
chr1	5934833	0	G	NPHP4	716	NPHP4
chr1	5934937	0	A	NPHP4	0	NPHP4
chr1	5934952	1	A	NPHP4	717	NPHP4
chr1	5934981	0	G	NPHP4	372	NPHP4
chr1	5935004	1	C	NPHP4	86	NPHP4
chr1	5935120	1	T	NPHP4	352	NPHP4
chr1	5935125	0	G	NPHP4	294	NPHP4
chr1	5935248	1	T	NPHP4	330	NPHP4
chr1	5937107	0	G	NPHP4	473	NPHP4
chr1	5937152	0	C	NPHP4	298	NPHP4
chr1	5937205	1	A	NPHP4	453	NPHP4
chr1	5937228	0	A	NPHP4	271	NPHP4
chr1	5937295	1	A	NPHP4	264	NPHP4
chr1	5937299	0	G	NPHP4	89	NPHP4
chr1	5937351	1	G	NPHP4	291	NPHP4
chr1	5937397	1	G	NPHP4	71	NPHP4
chr1	5940172	0	A	NPHP4	472	NPHP4
chr1	5940277	0	C	NPHP4	577	NPHP4
chr1	5940281	1	T	NPHP4	473	NPHP4
chr1	5940386	1	C	NPHP4	583	NPHP4
chr1	5947263	0	T	NPHP4	170	NPHP4
chr1	5947330	0	G	NPHP4	433	NPHP4
chr1	5947378	1	T	NPHP4	167	NPHP4
chr1	5947448	0	T	NPHP4	226	NPHP4
chr1	5947452	1	C	NPHP4	435	NPHP4
chr1	5947477	0	T	NPHP4	331	NPHP4
chr1	5947534	1	A	NPHP4	218	NPHP4
chr1	5947617	1	A	NPHP4	338	NPHP4
chr1	5950883	0	A	NPHP4	128	NPHP4
chr1	5950939	0	C	NPHP4	181	NPHP4
chr1	5950985	1	A	NPHP4	132	NPHP4
chr1	5951049	0	C	NPHP4	160	NPHP4
chr1	5951061	1	A	NPHP4	202	NPHP4
chr1	5951167	1	T	NPHP4	175	NPHP4
chr1	5964655	0	T	NPHP4	322	NPHP4
chr1	5964725	0	G	NPHP4	93	NPHP4
chr1	5964794	1	G	NPHP4	326	NPHP4
chr1	5964812	0	A	NPHP4	523	NPHP4
chr1	5964839	1	A	NPHP4	103	NPHP4
chr1	5964932	1	G	NPHP4	495	NPHP4
chr1	5965326	0	G	NPHP4	335	NPHP4
chr1	5965374	0	G	NPHP4	165	NPHP4
chr1	5965416	1	G	NPHP4	257	NPHP4
chr1	5965434	0	G	NPHP4	353	NPHP4
chr1	5965464	1	G	NPHP4	153	NPHP4
chr1	5965476	0	C	NPHP4	221	NPHP4
chr1	5965553	1	A	NPHP4	345	NPHP4
chr1	5965592	1	A	NPHP4	298	NPHP4
chr1	5965641	0	C	NPHP4	193	NPHP4
chr1	5965716	0	A	NPHP4	144	NPHP4
chr1	5965745	1	C	NPHP4	251	NPHP4
chr1	5965821	0	C	NPHP4	221	NPHP4
chr1	5965839	1	T	NPHP4	138	NPHP4
chr1	5965929	1	C	NPHP4	224	NPHP4
chr1	5967139	0	T	NPHP4	441	NPHP4
chr1	5967279	0	A	NPHP4	62	NPHP4
chr1	5967280	1	C	NPHP4	403	NPHP4
chr1	5967346	1	A	NPHP4	64	NPHP4
chr1	5969187	0	G	NPHP4	464	NPHP4
chr1	5969305	1	A	NPHP4	502	NPHP4
chr1	5987662	0	T	NPHP4	154	NPHP4
chr1	5987737	0	A	NPHP4	821	NPHP4
chr1	5987786	1	A	NPHP4	157	NPHP4
chr1	5987800	0	G	NPHP4	387	NPHP4
chr1	5987861	1	G	NPHP4	821	NPHP4
chr1	5987897	1	C	NPHP4	289	NPHP4
chr1	5993123	0	C	NPHP4	479	NPHP4
chr1	5993189	0	A	NPHP4	152	NPHP4
chr1	5993237	1	C	NPHP4	471	NPHP4
chr1	5993250	0	C	NPHP4	448	NPHP4
chr1	5993304	1	G	NPHP4	195	NPHP4
chr1	5993309	0	A	NPHP4	486	NPHP4
chr1	5993370	1	A	NPHP4	406	NPHP4
chr1	5993432	1	A	NPHP4	385	NPHP4
chr1	6007100	0	A	NPHP4	482	NPHP4
chr1	6007202	0	C	NPHP4	375	NPHP4
chr1	6007210	1	A	NPHP4	439	NPHP4
chr1	6007305	0	C	NPHP4	598	NPHP4
chr1	6007310	1	C	NPHP4	336	NPHP4
chr1	6007428	1	T	NPHP4	593	NPHP4
chr1	6008067	0	A	NPHP4	724	NPHP4
chr1	6008164	0	A	NPHP4	461	NPHP4
chr1	6008189	1	A	NPHP4	726	NPHP4
chr1	6008245	0	T	NPHP4	235	NPHP4
chr1	6008307	1	C	NPHP4	453	NPHP4
chr1	6008351	1	G	NPHP4	233	NPHP4
chr1	6012757	0	C	NPHP4	331	NPHP4
chr1	6012814	0	C	NPHP4	447	NPHP4
chr1	6012858	1	T	NPHP4	293	NPHP4
chr1	6012932	1	G	NPHP4	448	NPHP4
chr1	6021795	0	T	NPHP4	480	NPHP4
chr1	6021875	0	G	NPHP4	401	NPHP4
chr1	6021911	1	G	NPHP4	447	NPHP4
chr1	6021989	0	T	NPHP4	363	NPHP4
chr1	6021993	1	G	NPHP4	377	NPHP4
chr1	6022097	1	A	NPHP4	346	NPHP4
chr1	6027331	0	T	NPHP4	524	NPHP4
chr1	6027444	1	A	NPHP4	531	NPHP4
chr1	6029048	0	C	NPHP4	829	NPHP4
chr1	6029162	0	G	NPHP4	633	NPHP4
chr1	6029163	1	C	NPHP4	829	NPHP4
chr1	6029224	0	T	NPHP4	392	NPHP4
chr1	6029280	1	C	NPHP4	624	NPHP4
chr1	6029344	1	G	NPHP4	407	NPHP4
chr1	6038340	0	A	NPHP4	290	NPHP4
chr1	6038452	0	C	NPHP4	133	NPHP4
chr1	6038457	1	A	NPHP4	291	NPHP4
chr1	6038570	1	C	NPHP4	133	NPHP4
chr1	6046192	0	T	NPHP4	444	NPHP4
chr1	6046262	0	C	NPHP4	349	NPHP4
chr1	6046311	1	A	NPHP4	426	NPHP4
chr1	6046382	1	G	NPHP4	379	NPHP4
chr2	29416015	0	G	ALK	224	ALK
chr2	29416121	0	C	ALK	168	ALK
chr2	29416133	1	G	ALK	221	ALK
chr2	29416210	0	A	ALK	270	ALK
chr2	29416222	1	G	ALK	117	ALK
chr2	29416265	0	G	ALK	297	ALK
chr2	29416331	1	A	ALK	220	ALK
chr2	29416343	0	C	ALK	175	ALK
chr2	29416374	1	G	ALK	242	ALK
chr2	29416450	0	G	ALK	172	ALK
chr2	29416461	1	T	ALK	164	ALK
chr2	29416567	0	A	ALK	22	ALK
chr2	29416571	1	A	ALK	157	ALK
chr2	29416595	0	G	ALK	277	ALK
chr2	29416669	1	T	ALK	45	ALK
chr2	29416676	0	A	ALK	48	ALK
chr2	29416716	1	C	ALK	331	ALK
chr2	29416765	0	A	ALK	331	ALK
chr2	29416773	1	T	ALK	88	ALK
chr2	29416874	1	A	ALK	341	ALK
chr2	29419590	0	T	ALK	499	ALK
chr2	29419698	0	G	ALK	364	ALK
chr2	29419705	1	G	ALK	439	ALK
chr2	29419811	1	A	ALK	367	ALK
chr2	29420348	0	T	ALK	710	ALK
chr2	29420461	0	C	ALK	416	ALK
chr2	29420468	1	A	ALK	705	ALK
chr2	29420539	0	G	ALK	324	ALK
chr2	29420554	1	A	ALK	424	ALK
chr2	29420650	1	A	ALK	317	ALK
chr2	29430015	0	T	ALK	470	ALK
chr2	29430107	0	T	ALK	715	ALK
chr2	29430126	1	A	ALK	476	ALK
chr2	29430216	1	A	ALK	742	ALK
chr2	29432564	0	T	ALK	466	ALK
chr2	29432653	0	T	ALK	260	ALK
chr2	29432685	1	A	ALK	450	ALK
chr2	29432728	0	T	ALK	935	ALK
chr2	29432741	1	G	ALK	269	ALK
chr2	29432841	1	T	ALK	940	ALK
chr2	29436760	0	T	ALK	884	ALK
chr2	29436874	0	A	ALK	468	ALK
chr2	29436877	1	T	ALK	874	ALK
chr2	29436994	1	G	ALK	469	ALK
chr2	29443547	0	G	ALK	586	ALK
chr2	29443611	0	T	ALK	483	ALK
chr2	29443668	1	A	ALK	595	ALK
chr2	29443732	1	T	ALK	482	ALK
chr2	29445156	0	G	ALK	169	ALK
chr2	29445242	0	T	ALK	263	ALK
chr2	29445248	1	C	ALK	183	ALK
chr2	29445327	0	T	ALK	285	ALK
chr2	29445361	1	T	ALK	303	ALK
chr2	29445388	0	C	ALK	273	ALK
chr2	29445429	1	A	ALK	291	ALK
chr2	29445507	1	C	ALK	261	ALK
chr2	29446167	0	A	ALK	374	ALK
chr2	29446223	0	T	ALK	256	ALK
chr2	29446267	0	G	ALK	325	ALK
chr2	29446287	1	G	ALK	376	ALK
chr2	29446331	1	T	ALK	274	ALK
chr2	29446339	0	A	ALK	471	ALK
chr2	29446390	1	G	ALK	287	ALK
chr2	29446458	1	C	ALK	471	ALK
chr2	29448273	0	A	ALK	464	ALK
chr2	29448332	0	A	ALK	427	ALK
chr2	29448383	1	A	ALK	458	ALK
chr2	29448452	1	G	ALK	361	ALK
chr2	29449753	0	G	ALK	428	ALK
chr2	29449848	0	T	ALK	190	ALK
chr2	29449873	1	T	ALK	407	ALK
chr2	29449888	0	G	ALK	65	ALK
chr2	29449942	1	T	ALK	178	ALK
chr2	29450004	1	C	ALK	67	ALK
chr2	29450414	0	G	ALK	485	ALK
chr2	29450441	0	T	ALK	362	ALK
chr2	29450498	0	C	ALK	480	ALK
chr2	29450513	1	G	ALK	483	ALK
chr2	29450552	1	C	ALK	377	ALK
chr2	29450621	1	G	ALK	482	ALK
chr2	29451711	0	C	ALK	8	ALK
chr2	29451759	0	C	ALK	5	ALK
chr2	29451829	1	C	ALK	8	ALK
chr2	29451885	0	T	ALK	180	ALK
chr2	29451892	1	C	ALK	5	ALK
chr2	29451974	1	G	ALK	248	ALK
chr2	29455093	0	C	ALK	433	ALK
chr2	29455199	0	A	ALK	549	ALK
chr2	29455210	1	G	ALK	436	ALK
chr2	29455248	0	T	ALK	453	ALK
chr2	29455311	1	T	ALK	523	ALK
chr2	29455389	1	T	ALK	441	ALK
chr2	29456410	0	A	ALK	547	ALK
chr2	29456508	0	C	ALK	630	ALK
chr2	29456531	1	C	ALK	554	ALK
chr2	29456613	1	C	ALK	627	ALK
chr2	29462479	0	T	ALK	620	ALK
chr2	29462593	0	T	ALK	311	ALK
chr2	29462601	1	T	ALK	617	ALK
chr2	29462658	0	T	ALK	612	ALK
chr2	29462706	1	G	ALK	374	ALK
chr2	29462779	1	C	ALK	623	ALK
chr2	29473931	0	G	ALK	212	ALK
chr2	29474018	0	G	ALK	560	ALK
chr2	29474055	1	T	ALK	229	ALK
chr2	29474130	0	T	ALK	2	ALK
chr2	29474132	1	A	ALK	529	ALK
chr2	29474232	1	A	ALK	2	ALK
chr2	29497904	0	C	ALK	631	ALK
chr2	29498006	0	C	ALK	777	ALK
chr2	29498017	1	C	ALK	634	ALK
chr2	29498124	1	T	ALK	781	ALK
chr2	29498193	0	A	ALK	328	ALK
chr2	29498298	0	T	ALK	717	ALK
chr2	29498299	1	A	ALK	300	ALK
chr2	29498419	1	A	ALK	651	ALK
chr2	29519730	0	T	ALK	467	ALK
chr2	29519814	0	G	ALK	333	ALK
chr2	29519846	1	C	ALK	549	ALK
chr2	29519875	0	A	ALK	640	ALK
chr2	29519933	1	C	ALK	335	ALK
chr2	29519990	1	C	ALK	686	ALK
chr2	29541128	0	T	ALK	336	ALK
chr2	29541212	0	G	ALK	517	ALK
chr2	29541247	1	T	ALK	423	ALK
chr2	29541331	1	C	ALK	457	ALK
chr2	29543584	0	G	ALK	478	ALK
chr2	29543655	0	A	ALK	106	ALK
chr2	29543703	1	C	ALK	404	ALK
chr2	29543773	1	A	ALK	98	ALK
chr2	29551137	0	C	ALK	522	ALK
chr2	29551235	0	T	ALK	392	ALK
chr2	29551259	1	G	ALK	519	ALK
chr2	29551330	0	T	ALK	17	ALK
chr2	29551342	1	A	ALK	367	ALK
chr2	29551443	1	A	ALK	16	ALK
chr2	29606563	0	C	ALK	256	ALK
chr2	29606667	0	C	ALK	846	ALK
chr2	29606679	1	G	ALK	223	ALK
chr2	29606785	1	T	ALK	840	ALK
chr2	29754741	0	C	ALK	330	ALK
chr2	29754818	0	T	ALK	275	ALK
chr2	29754850	1	A	ALK	334	ALK
chr2	29754934	0	A	ALK	651	ALK
chr2	29754937	1	A	ALK	251	ALK
chr2	29755054	1	T	ALK	663	ALK
chr2	29917634	0	A	ALK	337	ALK
chr2	29917742	0	G	ALK	623	ALK
chr2	29917753	1	A	ALK	303	ALK
chr2	29917826	0	T	ALK	267	ALK
chr2	29917863	1	C	ALK	627	ALK
chr2	29917921	1	C	ALK	265	ALK
chr2	29940373	0	C	ALK	720	ALK
chr2	29940481	0	T	ALK	450	ALK
chr2	29940484	1	C	ALK	681	ALK
chr2	29940587	1	A	ALK	0	ALK
chr2	30142816	0	T	ALK	298	ALK
chr2	30142877	0	A	ALK	152	ALK
chr2	30142949	0	T	ALK	49	ALK
chr2	30142957	1	A	ALK	306	ALK
chr2	30142999	1	C	ALK	159	ALK
chr2	30143003	0	T	ALK	9	ALK
chr2	30143018	1	G	ALK	55	ALK
chr2	30143143	1	T	ALK	8	ALK
chr2	47600571	0	T	EPCAM	348	EPCAM
chr2	47600663	0	C	EPCAM	212	EPCAM
chr2	47600683	1	C	EPCAM	336	EPCAM
chr2	47600768	1	G	EPCAM	182	EPCAM
chr2	47600875	0	G	EPCAM	316	EPCAM
chr2	47600938	0	C	EPCAM	257	EPCAM
chr2	47600964	1	G	EPCAM	316	EPCAM
chr2	47601038	0	T	EPCAM	355	EPCAM
chr2	47601042	1	C	EPCAM	316	EPCAM
chr2	47601151	0	A	EPCAM	332	EPCAM
chr2	47601160	1	T	EPCAM	337	EPCAM
chr2	47601266	1	T	EPCAM	328	EPCAM
chr2	47602339	0	T	EPCAM	406	EPCAM
chr2	47602389	0	C	EPCAM	406	EPCAM
chr2	47602445	1	G	EPCAM	396	EPCAM
chr2	47602488	1	C	EPCAM	411	EPCAM
chr2	47604086	0	A	EPCAM	650	EPCAM
chr2	47604173	0	C	EPCAM	437	EPCAM
chr2	47604202	1	A	EPCAM	660	EPCAM
chr2	47604290	1	T	EPCAM	506	EPCAM
chr2	47606015	0	G	EPCAM	0	EPCAM
chr2	47606112	0	T	EPCAM	458	EPCAM
chr2	47606118	1	T	EPCAM	0	EPCAM
chr2	47606224	1	A	EPCAM	471	EPCAM
chr2	47606866	0	T	EPCAM	659	EPCAM
chr2	47606960	0	G	EPCAM	988	EPCAM
chr2	47606979	1	T	EPCAM	641	EPCAM
chr2	47607041	0	T	EPCAM	217	EPCAM
chr2	47607079	1	A	EPCAM	985	EPCAM
chr2	47607161	1	A	EPCAM	239	EPCAM
chr2	47612282	0	A	EPCAM	637	EPCAM
chr2	47612393	1	C	EPCAM	656	EPCAM
chr2	47613668	0	A	EPCAM	0	EPCAM
chr2	47613727	0	A	EPCAM	257	EPCAM
chr2	47613767	1	G	EPCAM	0	EPCAM
chr2	47613839	1	A	EPCAM	257	EPCAM
chr3	100432492	0	C	TFG	384	TFG
chr3	100432552	0	G	TFG	372	TFG
chr3	100432570	0	A	TFG	387	TFG
chr3	100432586	1	G	TFG	414	TFG
chr3	100432638	1	G	TFG	359	TFG
chr3	100432664	1	A	TFG	359	TFG
chr3	100432675	0	T	TFG	160	TFG
chr3	100432811	1	C	TFG	155	TFG
chr3	100438720	0	A	TFG	2	TFG
chr3	100438858	1	C	TFG	1	TFG
chr3	100438869	0	C	TFG	2	TFG
chr3	100438982	1	C	TFG	3	TFG
chr3	100447567	0	C	TFG	372	TFG
chr3	100447658	0	A	TFG	300	TFG
chr3	100447681	1	T	TFG	372	TFG
chr3	100447778	1	T	TFG	360	TFG
chr3	100451298	0	A	TFG	511	TFG
chr3	100451415	0	T	TFG	634	TFG
chr3	100451416	1	T	TFG	571	TFG
chr3	100451510	0	G	TFG	1	TFG
chr3	100451532	1	A	TFG	659	TFG
chr3	100451626	1	A	TFG	516	TFG
chr3	100455395	0	A	TFG	661	TFG
chr3	100455458	0	C	TFG	732	TFG
chr3	100455515	1	C	TFG	655	TFG
chr3	100455530	0	G	TFG	536	TFG
chr3	100455575	1	A	TFG	729	TFG
chr3	100455648	1	G	TFG	486	TFG
chr3	100463645	0	T	TFG	440	TFG
chr3	100463692	0	A	TFG	322	TFG
chr3	100463765	1	T	TFG	422	TFG
chr3	100463790	1	A	TFG	346	TFG
chr3	100466928	0	C	TFG	184	TFG
chr3	100466997	0	C	TFG	427	TFG
chr3	100467026	1	C	TFG	193	TFG
chr3	100467092	0	A	TFG	503	TFG
chr3	100467096	1	T	TFG	376	TFG
chr3	100467201	0	T	TFG	492	TFG
chr3	100467209	1	A	TFG	546	TFG
chr3	100467283	0	A	TFG	302	TFG
chr3	100467307	1	A	TFG	495	TFG
chr3	100467399	1	T	TFG	327	TFG
chr3	142985490	0	A	SLC9A9	792	SLC9A9
chr3	142985580	0	C	SLC9A9	483	SLC9A9
chr3	142985608	1	T	SLC9A9	802	SLC9A9
chr3	142985668	0	A	SLC9A9	448	SLC9A9
chr3	142985700	1	T	SLC9A9	480	SLC9A9
chr3	142985776	0	T	SLC9A9	830	SLC9A9
chr3	142985786	1	A	SLC9A9	429	SLC9A9
chr3	142985896	1	C	SLC9A9	874	SLC9A9
chr3	142987693	0	C	SLC9A9	482	SLC9A9
chr3	142987740	0	G	SLC9A9	425	SLC9A9
chr3	142987815	1	T	SLC9A9	530	SLC9A9
chr3	142987850	1	C	SLC9A9	425	SLC9A9
chr3	143082305	0	A	SLC9A9	10	SLC9A9
chr3	143082385	0	T	SLC9A9	2	SLC9A9
chr3	143082425	1	A	SLC9A9	297	SLC9A9
chr3	143082521	1	T	SLC9A9	0	SLC9A9
chr3	143100832	0	A	SLC9A9	468	SLC9A9
chr3	143100945	0	T	SLC9A9	833	SLC9A9
chr3	143100951	1	C	SLC9A9	467	SLC9A9
chr3	143101061	1	G	SLC9A9	840	SLC9A9
chr3	143185800	0	G	SLC9A9	665	SLC9A9
chr3	143185867	0	G	SLC9A9	587	SLC9A9
chr3	143185906	1	G	SLC9A9	663	SLC9A9
chr3	143185969	0	A	SLC9A9	397	SLC9A9
chr3	143185973	1	G	SLC9A9	592	SLC9A9
chr3	143186085	1	T	SLC9A9	393	SLC9A9
chr3	143212463	0	A	SLC9A9	596	SLC9A9
chr3	143212561	0	A	SLC9A9	841	SLC9A9
chr3	143212569	1	G	SLC9A9	600	SLC9A9
chr3	143212680	1	T	SLC9A9	834	SLC9A9
chr3	143214149	0	A	SLC9A9	505	SLC9A9
chr3	143214233	0	C	SLC9A9	459	SLC9A9
chr3	143214246	1	A	SLC9A9	502	SLC9A9
chr3	143214348	1	A	SLC9A9	480	SLC9A9
chr3	143271160	0	C	SLC9A9	449	SLC9A9
chr3	143271262	0	G	SLC9A9	216	SLC9A9
chr3	143271266	1	C	SLC9A9	416	SLC9A9
chr3	143271346	1	C	SLC9A9	277	SLC9A9
chr3	143292902	0	A	SLC9A9	635	SLC9A9
chr3	143292973	0	A	SLC9A9	588	SLC9A9
chr3	143293019	1	T	SLC9A9	639	SLC9A9
chr3	143293085	1	T	SLC9A9	534	SLC9A9
chr3	143297405	0	T	SLC9A9	314	SLC9A9
chr3	143297503	0	T	SLC9A9	915	SLC9A9
chr3	143297527	1	G	SLC9A9	326	SLC9A9
chr3	143297621	1	A	SLC9A9	922	SLC9A9
chr3	143371024	0	C	SLC9A9	370	SLC9A9
chr3	143371117	0	T	SLC9A9	199	SLC9A9
chr3	143371126	1	C	SLC9A9	296	SLC9A9
chr3	143371230	1	T	SLC9A9	206	SLC9A9
chr3	143411962	0	G	SLC9A9	749	SLC9A9
chr3	143412042	0	G	SLC9A9	121	SLC9A9
chr3	143412074	1	G	SLC9A9	770	SLC9A9
chr3	143412093	0	C	SLC9A9	648	SLC9A9
chr3	143412109	1	C	SLC9A9	116	SLC9A9
chr3	143412207	1	G	SLC9A9	617	SLC9A9
chr3	143513793	0	G	SLC9A9	615	SLC9A9
chr3	143513903	0	T	SLC9A9	77	SLC9A9
chr3	143513911	1	A	SLC9A9	604	SLC9A9
chr3	143514016	1	C	SLC9A9	80	SLC9A9
chr3	143515625	0	T	SLC9A9	4	SLC9A9
chr3	143515705	0	G	SLC9A9	55	SLC9A9
chr3	143515742	1	T	SLC9A9	1	SLC9A9
chr3	143515778	1	G	SLC9A9	56	SLC9A9
chr3	143550765	0	G	SLC9A9	0	SLC9A9
chr3	143550879	0	T	SLC9A9	519	SLC9A9
chr3	143550880	1	C	SLC9A9	0	SLC9A9
chr3	143550976	0	A	SLC9A9	759	SLC9A9
chr3	143550990	1	A	SLC9A9	579	SLC9A9
chr3	143551097	1	G	SLC9A9	755	SLC9A9
chr3	143566963	0	C	SLC9A9	702	SLC9A9
chr3	143567064	0	G	SLC9A9	526	SLC9A9
chr3	143567084	1	G	SLC9A9	702	SLC9A9
chr3	143567155	0	G	SLC9A9	370	SLC9A9
chr3	143567172	1	T	SLC9A9	505	SLC9A9
chr3	143567268	1	C	SLC9A9	373	SLC9A9
chr3	178916573	0	T	PIK3CA	346	PIK3CA
chr3	178916639	0	A	PIK3CA	296	PIK3CA
chr3	178916684	1	G	PIK3CA	311	PIK3CA
chr3	178916746	0	A	PIK3CA	427	PIK3CA
chr3	178916750	1	A	PIK3CA	297	PIK3CA
chr3	178916803	0	G	PIK3CA	617	PIK3CA
chr3	178916863	1	G	PIK3CA	451	PIK3CA
chr3	178916888	0	T	PIK3CA	478	PIK3CA
chr3	178916914	1	G	PIK3CA	645	PIK3CA
chr3	178916993	1	G	PIK3CA	495	PIK3CA
chr3	178917449	0	G	PIK3CA	591	PIK3CA
chr3	178917537	0	G	PIK3CA	499	PIK3CA
chr3	178917561	1	G	PIK3CA	594	PIK3CA
chr3	178917608	0	T	PIK3CA	24	PIK3CA
chr3	178917650	1	A	PIK3CA	478	PIK3CA
chr3	178917723	1	T	PIK3CA	22	PIK3CA
chr3	178919054	0	G	PIK3CA	7	PIK3CA
chr3	178919110	0	T	PIK3CA	660	PIK3CA
chr3	178919111	1	C	PIK3CA	7	PIK3CA
chr3	178919194	0	A	PIK3CA	45	PIK3CA
chr3	178919219	1	C	PIK3CA	630	PIK3CA
chr3	178919262	0	G	PIK3CA	6	PIK3CA
chr3	178919310	1	T	PIK3CA	40	PIK3CA
chr3	178919374	1	T	PIK3CA	4	PIK3CA
chr3	178921311	0	C	PIK3CA	457	PIK3CA
chr3	178921415	0	G	PIK3CA	349	PIK3CA
chr3	178921426	1	C	PIK3CA	451	PIK3CA
chr3	178921506	0	A	PIK3CA	6	PIK3CA
chr3	178921533	1	C	PIK3CA	343	PIK3CA
chr3	178921573	0	A	PIK3CA	1	PIK3CA
chr3	178921583	1	G	PIK3CA	1	PIK3CA
chr3	178921689	1	A	PIK3CA	5	PIK3CA
chr3	178922256	0	G	PIK3CA	351	PIK3CA
chr3	178922321	0	G	PIK3CA	133	PIK3CA
chr3	178922368	1	C	PIK3CA	363	PIK3CA
chr3	178922418	1	G	PIK3CA	122	PIK3CA
chr3	178927321	0	A	PIK3CA	212	PIK3CA
chr3	178927432	0	G	PIK3CA	527	PIK3CA
chr3	178927440	1	A	PIK3CA	232	PIK3CA
chr3	178927534	1	C	PIK3CA	527	PIK3CA
chr3	178927892	0	G	PIK3CA	28	PIK3CA
chr3	178927990	1	C	PIK3CA	1	PIK3CA
chr3	178928028	0	C	PIK3CA	214	PIK3CA
chr3	178928093	0	C	PIK3CA	5	PIK3CA
chr3	178928106	1	A	PIK3CA	152	PIK3CA
chr3	178928180	0	C	PIK3CA	355	PIK3CA
chr3	178928209	1	C	PIK3CA	5	PIK3CA
chr3	178928246	0	G	PIK3CA	87	PIK3CA
chr3	178928274	1	C	PIK3CA	373	PIK3CA
chr3	178928334	0	G	PIK3CA	180	PIK3CA
chr3	178928351	1	C	PIK3CA	109	PIK3CA
chr3	178928445	1	C	PIK3CA	239	PIK3CA
chr3	178936039	0	C	PIK3CA	269	PIK3CA
chr3	178936065	0	C	PIK3CA	869	PIK3CA
chr3	178936129	1	G	PIK3CA	268	PIK3CA
chr3	178936183	1	T	PIK3CA	862	PIK3CA
chr3	178936945	0	T	PIK3CA	433	PIK3CA
chr3	178937024	0	C	PIK3CA	61	PIK3CA
chr3	178937058	1	T	PIK3CA	460	PIK3CA
chr3	178937135	1	C	PIK3CA	64	PIK3CA
chr3	178937306	0	T	PIK3CA	639	PIK3CA
chr3	178937447	1	G	PIK3CA	0	PIK3CA
chr3	178937697	0	G	PIK3CA	320	PIK3CA
chr3	178937806	1	C	PIK3CA	367	PIK3CA
chr3	178937806	0	C	PIK3CA	1	PIK3CA
chr3	178937939	1	T	PIK3CA	0	PIK3CA
chr3	178938711	0	G	PIK3CA	676	PIK3CA
chr3	178938779	0	A	PIK3CA	360	PIK3CA
chr3	178938827	1	C	PIK3CA	1	PIK3CA
chr3	178938839	0	C	PIK3CA	529	PIK3CA
chr3	178938891	1	G	PIK3CA	419	PIK3CA
chr3	178938938	0	C	PIK3CA	529	PIK3CA
chr3	178938946	1	G	PIK3CA	548	PIK3CA
chr3	178939045	1	G	PIK3CA	512	PIK3CA
chr3	178941809	0	G	PIK3CA	647	PIK3CA
chr3	178941911	0	T	PIK3CA	284	PIK3CA
chr3	178941917	1	G	PIK3CA	676	PIK3CA
chr3	178942021	1	T	PIK3CA	248	PIK3CA
chr3	178942385	0	T	PIK3CA	4	PIK3CA
chr3	178942517	0	C	PIK3CA	734	PIK3CA
chr3	178942520	1	A	PIK3CA	6	PIK3CA
chr3	178942631	1	C	PIK3CA	722	PIK3CA
chr3	178943719	0	T	PIK3CA	529	PIK3CA
chr3	178943849	1	C	PIK3CA	517	PIK3CA
chr3	178946957	0	G	PIK3CA	367	PIK3CA
chr3	178947074	0	G	PIK3CA	302	PIK3CA
chr3	178947077	1	G	PIK3CA	369	PIK3CA
chr3	178947155	0	G	PIK3CA	339	PIK3CA
chr3	178947189	1	C	PIK3CA	291	PIK3CA
chr3	178947275	1	T	PIK3CA	383	PIK3CA
chr3	178947722	0	G	PIK3CA	269	PIK3CA
chr3	178947820	0	C	PIK3CA	155	PIK3CA
chr3	178947821	1	G	PIK3CA	185	PIK3CA
chr3	178947838	0	T	PIK3CA	222	PIK3CA
chr3	178947898	1	G	PIK3CA	85	PIK3CA
chr3	178947937	1	T	PIK3CA	245	PIK3CA
chr3	178947963	0	T	PIK3CA	2	PIK3CA
chr3	178948035	0	A	PIK3CA	283	PIK3CA
chr3	178948076	1	G	PIK3CA	7	PIK3CA
chr3	178948089	0	T	PIK3CA	179	PIK3CA
chr3	178948149	1	C	PIK3CA	366	PIK3CA
chr3	178948202	1	C	PIK3CA	194	PIK3CA
chr3	178951861	0	A	PIK3CA	430	PIK3CA
chr3	178951933	0	T	PIK3CA	534	PIK3CA
chr3	178951977	1	C	PIK3CA	466	PIK3CA
chr3	178952039	0	G	PIK3CA	358	PIK3CA
chr3	178952045	1	G	PIK3CA	579	PIK3CA
chr3	178952127	0	C	PIK3CA	893	PIK3CA
chr3	178952133	1	A	PIK3CA	301	PIK3CA
chr3	178952245	1	A	PIK3CA	887	PIK3CA
chr5	149357195	0	C	SLC26A2	459	SLC26A2
chr5	149357285	0	C	SLC26A2	402	SLC26A2
chr5	149357309	1	C	SLC26A2	435	SLC26A2
chr5	149357364	0	C	SLC26A2	286	SLC26A2
chr5	149357387	1	C	SLC26A2	363	SLC26A2
chr5	149357453	0	T	SLC26A2	327	SLC26A2
chr5	149357486	1	G	SLC26A2	256	SLC26A2
chr5	149357563	0	G	SLC26A2	299	SLC26A2
chr5	149357567	1	G	SLC26A2	268	SLC26A2
chr5	149357638	0	G	SLC26A2	130	SLC26A2
chr5	149357671	1	T	SLC26A2	290	SLC26A2
chr5	149357699	0	G	SLC26A2	236	SLC26A2
chr5	149357756	1	C	SLC26A2	168	SLC26A2
chr5	149357771	0	G	SLC26A2	241	SLC26A2
chr5	149357794	1	C	SLC26A2	259	SLC26A2
chr5	149357876	0	G	SLC26A2	128	SLC26A2
chr5	149357883	1	G	SLC26A2	283	SLC26A2
chr5	149357988	1	T	SLC26A2	166	SLC26A2
chr5	149359772	0	C	SLC26A2	290	SLC26A2
chr5	149359859	0	G	SLC26A2	425	SLC26A2
chr5	149359890	1	C	SLC26A2	284	SLC26A2
chr5	149359929	0	C	SLC26A2	307	SLC26A2
chr5	149359966	1	G	SLC26A2	410	SLC26A2
chr5	149360000	0	G	SLC26A2	258	SLC26A2
chr5	149360044	1	C	SLC26A2	299	SLC26A2
chr5	149360060	0	C	SLC26A2	298	SLC26A2
chr5	149360106	1	C	SLC26A2	224	SLC26A2
chr5	149360168	0	G	SLC26A2	303	SLC26A2
chr5	149360171	1	G	SLC26A2	302	SLC26A2
chr5	149360279	0	G	SLC26A2	245	SLC26A2
chr5	149360284	1	G	SLC26A2	351	SLC26A2
chr5	149360386	0	C	SLC26A2	190	SLC26A2
chr5	149360392	1	C	SLC26A2	233	SLC26A2
chr5	149360482	0	G	SLC26A2	321	SLC26A2
chr5	149360495	1	G	SLC26A2	203	SLC26A2
chr5	149360591	0	C	SLC26A2	321	SLC26A2
chr5	149360596	1	A	SLC26A2	329	SLC26A2
chr5	149360680	0	T	SLC26A2	158	SLC26A2
chr5	149360705	1	G	SLC26A2	304	SLC26A2
chr5	149360721	0	C	SLC26A2	265	SLC26A2
chr5	149360797	1	G	SLC26A2	181	SLC26A2
chr5	149360834	0	T	SLC26A2	189	SLC26A2
chr5	149360837	1	G	SLC26A2	294	SLC26A2
chr5	149360885	0	G	SLC26A2	399	SLC26A2
chr5	149360956	1	C	SLC26A2	137	SLC26A2
chr5	149360957	0	A	SLC26A2	466	SLC26A2
chr5	149360995	1	G	SLC26A2	416	SLC26A2
chr5	149361049	0	C	SLC26A2	462	SLC26A2
chr5	149361070	1	A	SLC26A2	480	SLC26A2
chr5	149361160	0	A	SLC26A2	272	SLC26A2
chr5	149361164	1	G	SLC26A2	472	SLC26A2
chr5	149361234	0	C	SLC26A2	83	SLC26A2
chr5	149361277	1	T	SLC26A2	255	SLC26A2
chr5	149361348	0	C	SLC26A2	0	SLC26A2
chr5	149361349	1	C	SLC26A2	83	SLC26A2
chr5	149361453	1	G	SLC26A2	0	SLC26A2
chr6	43550021	0	T	POLH	192	POLH
chr6	43550106	0	T	POLH	151	POLH
chr6	43550138	1	C	POLH	195	POLH
chr6	43550227	1	T	POLH	170	POLH
chr6	43550643	0	A	POLH	416	POLH
chr6	43550770	0	G	POLH	133	POLH
chr6	43550782	1	T	POLH	399	POLH
chr6	43550846	0	T	POLH	255	POLH
chr6	43550861	1	G	POLH	177	POLH
chr6	43550963	1	T	POLH	222	POLH
chr6	43554962	0	G	POLH	230	POLH
chr6	43555045	0	G	POLH	399	POLH
chr6	43555072	1	C	POLH	225	POLH
chr6	43555147	0	C	POLH	292	POLH
chr6	43555159	1	G	POLH	377	POLH
chr6	43555222	0	G	POLH	598	POLH
chr6	43555242	1	C	POLH	294	POLH
chr6	43555339	1	G	POLH	582	POLH
chr6	43565380	0	A	POLH	685	POLH
chr6	43565474	0	C	POLH	539	POLH
chr6	43565485	1	T	POLH	685	POLH
chr6	43565557	0	G	POLH	473	POLH
chr6	43565592	1	C	POLH	534	POLH
chr6	43565665	1	C	POLH	442	POLH
chr6	43568702	0	T	POLH	594	POLH
chr6	43568763	0	C	POLH	500	POLH
chr6	43568818	1	A	POLH	599	POLH
chr6	43568879	1	C	POLH	521	POLH
chr6	43571574	0	G	POLH	683	POLH
chr6	43571673	0	T	POLH	386	POLH
chr6	43571681	1	G	POLH	682	POLH
chr6	43571779	1	C	POLH	371	POLH
chr6	43572331	0	G	POLH	167	POLH
chr6	43572425	0	G	POLH	461	POLH
chr6	43572428	1	T	POLH	128	POLH
chr6	43572540	1	C	POLH	441	POLH
chr6	43572950	0	G	POLH	307	POLH
chr6	43573008	0	G	POLH	473	POLH
chr6	43573044	1	A	POLH	307	POLH
chr6	43573120	1	C	POLH	459	POLH
chr6	43578258	0	T	POLH	96	POLH
chr6	43578346	0	G	POLH	360	POLH
chr6	43578376	1	T	POLH	97	POLH
chr6	43578455	0	A	POLH	370	POLH
chr6	43578460	1	G	POLH	406	POLH
chr6	43578567	1	C	POLH	391	POLH
chr6	43581344	0	C	POLH	296	POLH
chr6	43581415	0	G	POLH	189	POLH
chr6	43581459	1	C	POLH	282	POLH
chr6	43581474	0	C	POLH	205	POLH
chr6	43581530	0	G	POLH	450	POLH
chr6	43581535	1	T	POLH	152	POLH
chr6	43581570	1	C	POLH	178	POLH
chr6	43581603	0	T	POLH	290	POLH
chr6	43581652	1	T	POLH	414	POLH
chr6	43581719	0	A	POLH	272	POLH
chr6	43581721	1	T	POLH	289	POLH
chr6	43581828	0	A	POLH	129	POLH
chr6	43581836	1	G	POLH	276	POLH
chr6	43581915	0	C	POLH	154	POLH
chr6	43581923	1	A	POLH	150	POLH
chr6	43582007	0	A	POLH	382	POLH
chr6	43582028	1	C	POLH	189	POLH
chr6	43582103	0	A	POLH	222	POLH
chr6	43582122	1	T	POLH	412	POLH
chr6	43582183	0	A	POLH	29	POLH
chr6	43582216	1	T	POLH	230	POLH
chr6	43582263	0	T	POLH	17	POLH
chr6	43582288	1	A	POLH	41	POLH
chr6	43582379	1	C	POLH	19	POLH
chr7	39046422	0	C	POU6F2.1	230	POU6F2
chr7	39046537	1	T	POU6F2.1	231	POU6F2
chr7	39125454	0	T	POU6F2.1	557	POU6F2
chr7	39125528	0	G	POU6F2.1	423	POU6F2
chr7	39125550	1	A	POU6F2.1	545	POU6F2
chr7	39125603	0	C	POU6F2.1	365	POU6F2
chr7	39125624	1	G	POU6F2.1	423	POU6F2
chr7	39125716	1	G	POU6F2.1	367	POU6F2
chr7	39243813	0	T	POU6F2.1	743	POU6F2
chr7	39243854	0	T	POU6F2.1	515	POU6F2
chr7	39243925	1	G	POU6F2.1	754	POU6F2
chr7	39243964	1	A	POU6F2.1	506	POU6F2
chr7	39246962	0	G	POU6F2.1	319	POU6F2
chr7	39247021	0	G	POU6F2.1	102	POU6F2
chr7	39247073	1	T	POU6F2.1	322	POU6F2
chr7	39247129	0	C	POU6F2.1	126	POU6F2
chr7	39247143	1	T	POU6F2.1	98	POU6F2
chr7	39247217	0	A	POU6F2.1	447	POU6F2
chr7	39247220	1	G	POU6F2.1	112	POU6F2
chr7	39247335	1	C	POU6F2.1	466	POU6F2
chr7	39379202	0	C	POU6F2.2	720	POU6F2
chr7	39379326	1	G	POU6F2.2	717	POU6F2
chr7	39379448	0	C	POU6F2.2	375	POU6F2
chr7	39379515	0	A	POU6F2.2	353	POU6F2
chr7	39379562	1	A	POU6F2.2	463	POU6F2
chr7	39379563	0	G	POU6F2.2	94	POU6F2
chr7	39379602	1	C	POU6F2.2	367	POU6F2
chr7	39379651	1	A	POU6F2.2	128	POU6F2
chr7	39446136	0	G	POU6F2.2	196	POU6F2
chr7	39446213	0	A	POU6F2.2	415	POU6F2
chr7	39446257	1	T	POU6F2.2	227	POU6F2
chr7	39446300	0	G	POU6F2.2	926	POU6F2
chr7	39446332	1	A	POU6F2.2	419	POU6F2
chr7	39446417	1	C	POU6F2.2	916	POU6F2
chr7	39472594	0	G	POU6F2.2	147	POU6F2
chr7	39472660	0	T	POU6F2.2	156	POU6F2
chr7	39472693	1	A	POU6F2.2	83	POU6F2
chr7	39472706	0	C	POU6F2.2	380	POU6F2
chr7	39472749	1	A	POU6F2.2	158	POU6F2
chr7	39472761	0	T	POU6F2.2	349	POU6F2
chr7	39472804	1	C	POU6F2.2	390	POU6F2
chr7	39472828	0	G	POU6F2.2	264	POU6F2
chr7	39472886	1	A	POU6F2.2	387	POU6F2
chr7	39472946	1	T	POU6F2.2	279	POU6F2
chr7	39491063	0	T	POU6F2.2	650	POU6F2
chr7	39491164	0	A	POU6F2.2	487	POU6F2
chr7	39491180	1	A	POU6F2.2	652	POU6F2
chr7	39491225	0	C	POU6F2.2	964	POU6F2
chr7	39491269	1	T	POU6F2.2	407	POU6F2
chr7	39491344	1	T	POU6F2.2	974	POU6F2
chr7	39500081	0	A	POU6F2.2	759	POU6F2
chr7	39500152	0	A	POU6F2.2	152	POU6F2
chr7	39500196	1	C	POU6F2.2	759	POU6F2
chr7	39500255	0	G	POU6F2.2	378	POU6F2
chr7	39500268	1	C	POU6F2.2	154	POU6F2
chr7	39500380	1	A	POU6F2.2	384	POU6F2
chr7	39503760	0	T	POU6F2.2	288	POU6F2
chr7	39503865	0	C	POU6F2.2	431	POU6F2
chr7	39503876	1	T	POU6F2.2	205	POU6F2
chr7	39503935	0	C	POU6F2.2	530	POU6F2
chr7	39503984	1	G	POU6F2.2	363	POU6F2
chr7	39504024	0	C	POU6F2.2	621	POU6F2
chr7	39504075	1	C	POU6F2.2	513	POU6F2
chr7	39504138	0	G	POU6F2.2	255	POU6F2
chr7	39504139	1	C	POU6F2.2	617	POU6F2
chr7	39504211	0	C	POU6F2.2	250	POU6F2
chr7	39504254	1	C	POU6F2.2	270	POU6F2
chr7	39504327	1	T	POU6F2.2	312	POU6F2
chr8	92972414	0	G	RUNX1T1	115	RUNX1T1
chr8	92972455	0	G	RUNX1T1	111	RUNX1T1
chr8	92972487	1	C	RUNX1T1	132	RUNX1T1
chr8	92972577	1	C	RUNX1T1	115	RUNX1T1
chr8	92972637	0	T	RUNX1T1	456	RUNX1T1
chr8	92972726	0	C	RUNX1T1	628	RUNX1T1
chr8	92972746	1	C	RUNX1T1	387	RUNX1T1
chr8	92972842	1	C	RUNX1T1	602	RUNX1T1
chr8	92982831	0	C	RUNX1T1	171	RUNX1T1
chr8	92982872	0	C	RUNX1T1	627	RUNX1T1
chr8	92982908	0	T	RUNX1T1	436	RUNX1T1
chr8	92982909	1	T	RUNX1T1	201	RUNX1T1
chr8	92982983	1	G	RUNX1T1	605	RUNX1T1
chr8	92982999	0	G	RUNX1T1	467	RUNX1T1
chr8	92983028	1	T	RUNX1T1	439	RUNX1T1
chr8	92983118	1	C	RUNX1T1	486	RUNX1T1
chr8	92988086	0	C	RUNX1T1	464	RUNX1T1
chr8	92988146	0	G	RUNX1T1	438	RUNX1T1
chr8	92988204	1	A	RUNX1T1	497	RUNX1T1
chr8	92988262	1	C	RUNX1T1	438	RUNX1T1
chr8	92998308	0	T	RUNX1T1	757	RUNX1T1
chr8	92998364	0	G	RUNX1T1	435	RUNX1T1
chr8	92998425	1	T	RUNX1T1	756	RUNX1T1
chr8	92998479	0	T	RUNX1T1	390	RUNX1T1
chr8	92998481	1	C	RUNX1T1	421	RUNX1T1
chr8	92998595	1	T	RUNX1T1	380	RUNX1T1
chr8	92999065	0	C	RUNX1T1	409	RUNX1T1
chr8	92999159	0	G	RUNX1T1	303	RUNX1T1
chr8	92999177	1	C	RUNX1T1	498	RUNX1T1
chr8	92999278	1	C	RUNX1T1	397	RUNX1T1
chr8	93003841	0	G	RUNX1T1	558	RUNX1T1
chr8	93003928	0	G	RUNX1T1	376	RUNX1T1
chr8	93003958	1	G	RUNX1T1	531	RUNX1T1
chr8	93004035	0	G	RUNX1T1	533	RUNX1T1
chr8	93004046	1	C	RUNX1T1	391	RUNX1T1
chr8	93004153	1	C	RUNX1T1	554	RUNX1T1
chr8	93017306	0	A	RUNX1T1	57	RUNX1T1
chr8	93017412	0	G	RUNX1T1	356	RUNX1T1
chr8	93017429	1	G	RUNX1T1	59	RUNX1T1
chr8	93017485	0	G	RUNX1T1	309	RUNX1T1
chr8	93017529	1	C	RUNX1T1	354	RUNX1T1
chr8	93017605	1	T	RUNX1T1	294	RUNX1T1
chr8	93023194	0	T	RUNX1T1	456	RUNX1T1
chr8	93023293	0	A	RUNX1T1	1	RUNX1T1
chr8	93023308	1	C	RUNX1T1	420	RUNX1T1
chr8	93023407	1	C	RUNX1T1	3	RUNX1T1
chr8	93026739	0	C	RUNX1T1	402	RUNX1T1
chr8	93026823	0	A	RUNX1T1	479	RUNX1T1
chr8	93026842	1	C	RUNX1T1	346	RUNX1T1
chr8	93026909	0	T	RUNX1T1	82	RUNX1T1
chr8	93026943	1	T	RUNX1T1	485	RUNX1T1
chr8	93026953	0	A	RUNX1T1	451	RUNX1T1
chr8	93027026	1	A	RUNX1T1	79	RUNX1T1
chr8	93027063	0	A	RUNX1T1	351	RUNX1T1
chr8	93027067	1	C	RUNX1T1	426	RUNX1T1
chr8	93027179	1	A	RUNX1T1	417	RUNX1T1
chr8	93029357	0	G	RUNX1T1	619	RUNX1T1
chr8	93029459	0	G	RUNX1T1	558	RUNX1T1
chr8	93029469	1	A	RUNX1T1	619	RUNX1T1
chr8	93029555	0	G	RUNX1T1	465	RUNX1T1
chr8	93029575	1	G	RUNX1T1	485	RUNX1T1
chr8	93029672	1	C	RUNX1T1	472	RUNX1T1
chr8	93074686	0	G	RUNX1T1	440	RUNX1T1
chr8	93074802	1	C	RUNX1T1	442	RUNX1T1
chr8	93088084	0	G	RUNX1T1	24	RUNX1T1
chr8	93088216	0	T	RUNX1T1	147	RUNX1T1
chr8	93088218	1	T	RUNX1T1	26	RUNX1T1
chr8	93088332	1	A	RUNX1T1	154	RUNX1T1
chr8	93107223	0	C	RUNX1T1	508	RUNX1T1
chr8	93107281	0	G	RUNX1T1	767	RUNX1T1
chr8	93107337	1	C	RUNX1T1	549	RUNX1T1
chr8	93107356	0	C	RUNX1T1	728	RUNX1T1
chr8	93107399	1	G	RUNX1T1	785	RUNX1T1
chr8	93107463	1	C	RUNX1T1	733	RUNX1T1
chr8	93107580	0	G	RUNX1T1	468	RUNX1T1
chr8	93107681	0	G	RUNX1T1	559	RUNX1T1
chr8	93107694	1	A	RUNX1T1	464	RUNX1T1
chr8	93107796	1	T	RUNX1T1	540	RUNX1T1
chr8	93115014	0	A	RUNX1T1	84	RUNX1T1
chr8	93115140	1	A	RUNX1T1	84	RUNX1T1
chr8	113236979	0	A	CSMD3.1	335	CSMD3
chr8	113237094	0	A	CSMD3.1	304	CSMD3
chr8	113237099	1	T	CSMD3.1	336	CSMD3
chr8	113237210	1	G	CSMD3.1	309	CSMD3
chr8	113240929	0	A	CSMD3.1	233	CSMD3
chr8	113241019	0	A	CSMD3.1	144	CSMD3
chr8	113241041	1	A	CSMD3.1	222	CSMD3
chr8	113241059	0	A	CSMD3.1	1	CSMD3
chr8	113241104	1	T	CSMD3.1	143	CSMD3
chr8	113241172	1	T	CSMD3.1	0	CSMD3
chr8	113243745	0	G	CSMD3.1	255	CSMD3
chr8	113243796	0	T	CSMD3.1	408	CSMD3
chr8	113243836	1	G	CSMD3.1	230	CSMD3
chr8	113243906	1	G	CSMD3.1	393	CSMD3
chr8	113246541	0	G	CSMD3.1	360	CSMD3
chr8	113246607	0	G	CSMD3.1	472	CSMD3
chr8	113246633	1	C	CSMD3.1	363	CSMD3
chr8	113246705	0	C	CSMD3.1	5	CSMD3
chr8	113246706	1	C	CSMD3.1	477	CSMD3
chr8	113246823	1	A	CSMD3.1	5	CSMD3
chr8	113249335	0	A	CSMD3.1	660	CSMD3
chr8	113249441	0	G	CSMD3.1	652	CSMD3
chr8	113249447	1	G	CSMD3.1	664	CSMD3
chr8	113249481	0	T	CSMD3.1	579	CSMD3
chr8	113249559	1	G	CSMD3.1	645	CSMD3
chr8	113249572	0	C	CSMD3.1	0	CSMD3
chr8	113249596	1	T	CSMD3.1	590	CSMD3
chr8	113249682	1	C	CSMD3.1	0	CSMD3
chr8	113253903	0	A	CSMD3.1	778	CSMD3
chr8	113253996	0	A	CSMD3.1	675	CSMD3
chr8	113254010	1	A	CSMD3.1	770	CSMD3
chr8	113254111	1	A	CSMD3.1	664	CSMD3
chr8	113256582	0	G	CSMD3.1	472	CSMD3
chr8	113256660	0	G	CSMD3.1	200	CSMD3
chr8	113256686	1	C	CSMD3.1	418	CSMD3
chr8	113256766	0	G	CSMD3.1	599	CSMD3
chr8	113256773	1	C	CSMD3.1	226	CSMD3
chr8	113256879	1	T	CSMD3.1	597	CSMD3
chr8	113259224	0	A	CSMD3.1	550	CSMD3
chr8	113259321	0	G	CSMD3.1	230	CSMD3
chr8	113259336	1	A	CSMD3.1	562	CSMD3
chr8	113259417	1	C	CSMD3.1	276	CSMD3
chr8	113266439	0	C	CSMD3.1	438	CSMD3
chr8	113266539	0	A	CSMD3.1	3	CSMD3
chr8	113266540	1	G	CSMD3.1	421	CSMD3
chr8	113266645	1	T	CSMD3.1	4	CSMD3
chr8	113267450	0	T	CSMD3.1	639	CSMD3
chr8	113267557	0	A	CSMD3.1	628	CSMD3
chr8	113267565	1	A	CSMD3.1	647	CSMD3
chr8	113267650	0	A	CSMD3.1	27	CSMD3
chr8	113267668	1	A	CSMD3.1	628	CSMD3
chr8	113267726	1	G	CSMD3.1	25	CSMD3
chr8	113275815	0	C	CSMD3.1	605	CSMD3
chr8	113275918	0	A	CSMD3.1	408	CSMD3
chr8	113275930	1	A	CSMD3.1	562	CSMD3
chr8	113275959	0	G	CSMD3.1	435	CSMD3
chr8	113276033	1	A	CSMD3.1	387	CSMD3
chr8	113276075	1	G	CSMD3.1	425	CSMD3
chr8	113277544	0	A	CSMD3.1	1	CSMD3
chr8	113277660	0	C	CSMD3.1	449	CSMD3
chr8	113277661	1	C	CSMD3.1	1	CSMD3
chr8	113277722	0	G	CSMD3.1	465	CSMD3
chr8	113277777	1	C	CSMD3.1	445	CSMD3
chr8	113277840	1	G	CSMD3.1	442	CSMD3
chr8	113293312	0	T	CSMD3.2	0	CSMD3
chr8	113293427	0	A	CSMD3.2	240	CSMD3
chr8	113293431	1	T	CSMD3.2	1	CSMD3
chr8	113293500	0	G	CSMD3.2	3	CSMD3
chr8	113293536	1	G	CSMD3.2	244	CSMD3
chr8	113293617	1	G	CSMD3.2	475	CSMD3
chr8	113299259	0	A	CSMD3.2	56	CSMD3
chr8	113299366	0	G	CSMD3.2	455	CSMD3
chr8	113299368	1	A	CSMD3.2	54	CSMD3
chr8	113299472	0	T	CSMD3.2	437	CSMD3
chr8	113299483	1	G	CSMD3.2	548	CSMD3
chr8	113299585	1	C	CSMD3.2	433	CSMD3
chr8	113301534	0	C	CSMD3.2	500	CSMD3
chr8	113301644	0	C	CSMD3.2	428	CSMD3
chr8	113301651	1	A	CSMD3.2	400	CSMD3
chr8	113301698	0	G	CSMD3.2	441	CSMD3
chr8	113301754	1	T	CSMD3.2	426	CSMD3
chr8	113301814	1	C	CSMD3.2	459	CSMD3
chr8	113303714	0	G	CSMD3.2	369	CSMD3
chr8	113303830	0	A	CSMD3.2	223	CSMD3
chr8	113303833	1	G	CSMD3.2	403	CSMD3
chr8	113303921	0	A	CSMD3.2	0	CSMD3
chr8	113303922	1	C	CSMD3.2	188	CSMD3
chr8	113304034	1	C	CSMD3.2	0	CSMD3
chr8	113304745	0	G	CSMD3.2	377	CSMD3
chr8	113304842	0	C	CSMD3.2	390	CSMD3
chr8	113304860	1	T	CSMD3.2	380	CSMD3
chr8	113304935	0	A	CSMD3.2	223	CSMD3
chr8	113304940	1	C	CSMD3.2	355	CSMD3
chr8	113305064	1	T	CSMD3.2	227	CSMD3
chr8	113308031	0	G	CSMD3.2	375	CSMD3
chr8	113308112	0	C	CSMD3.2	511	CSMD3
chr8	113308140	1	C	CSMD3.2	380	CSMD3
chr8	113308212	0	G	CSMD3.2	2	CSMD3
chr8	113308228	1	A	CSMD3.2	423	CSMD3
chr8	113308302	1	G	CSMD3.2	2	CSMD3
chr8	113313978	0	A	CSMD3.2	900	CSMD3
chr8	113314052	0	G	CSMD3.2	593	CSMD3
chr8	113314096	1	A	CSMD3.2	891	CSMD3
chr8	113314160	0	C	CSMD3.2	114	CSMD3
chr8	113314169	1	G	CSMD3.2	525	CSMD3
chr8	113314274	1	T	CSMD3.2	118	CSMD3
chr8	113316911	0	C	CSMD3.2	354	CSMD3
chr8	113317008	0	G	CSMD3.2	619	CSMD3
chr8	113317022	1	G	CSMD3.2	399	CSMD3
chr8	113317120	0	G	CSMD3.2	324	CSMD3
chr8	113317125	1	G	CSMD3.2	651	CSMD3
chr8	113317237	1	C	CSMD3.2	355	CSMD3
chr8	113318151	0	T	CSMD3.2	728	CSMD3
chr8	113318239	0	C	CSMD3.2	428	CSMD3
chr8	113318269	1	A	CSMD3.2	768	CSMD3
chr8	113318274	0	C	CSMD3.2	209	CSMD3
chr8	113318351	1	C	CSMD3.2	484	CSMD3
chr8	113318367	0	T	CSMD3.2	330	CSMD3
chr8	113318386	1	C	CSMD3.2	235	CSMD3
chr8	113318484	1	C	CSMD3.2	394	CSMD3
chr8	113323167	0	A	CSMD3.2	704	CSMD3
chr8	113323260	0	C	CSMD3.2	50	CSMD3
chr8	113323286	1	A	CSMD3.2	707	CSMD3
chr8	113323368	0	G	CSMD3.2	308	CSMD3
chr8	113323371	1	G	CSMD3.2	51	CSMD3
chr8	113323481	1	G	CSMD3.2	299	CSMD3
chr8	113326110	0	T	CSMD3.2	232	CSMD3
chr8	113326180	0	C	CSMD3.2	5	CSMD3
chr8	113326208	1	A	CSMD3.2	232	CSMD3
chr8	113326270	0	G	CSMD3.2	0	CSMD3
chr8	113326281	1	C	CSMD3.2	5	CSMD3
chr8	113326385	1	C	CSMD3.2	0	CSMD3
chr8	113326575	0	C	CSMD3.2	1	CSMD3
chr8	113326671	0	A	CSMD3.2	357	CSMD3
chr8	113326674	1	A	CSMD3.2	0	CSMD3
chr8	113326776	0	A	CSMD3.2	486	CSMD3
chr8	113326790	1	C	CSMD3.2	372	CSMD3
chr8	113326886	1	A	CSMD3.2	487	CSMD3
chr8	113330970	0	T	CSMD3.2	19	CSMD3
chr8	113331083	0	G	CSMD3.2	571	CSMD3
chr8	113331089	1	T	CSMD3.2	22	CSMD3
chr8	113331200	1	G	CSMD3.2	521	CSMD3
chr8	113332093	0	C	CSMD3.2	578	CSMD3
chr8	113332148	0	C	CSMD3.2	166	CSMD3
chr8	113332170	0	G	CSMD3.2	141	CSMD3
chr8	113332192	1	C	CSMD3.2	595	CSMD3
chr8	113332228	1	G	CSMD3.2	142	CSMD3
chr8	113332249	1	A	CSMD3.2	158	CSMD3
chr8	113347525	0	C	CSMD3.2	668	CSMD3
chr8	113347597	0	C	CSMD3.2	867	CSMD3
chr8	113347637	1	G	CSMD3.2	695	CSMD3
chr8	113347712	0	C	CSMD3.2	53	CSMD3
chr8	113347716	1	G	CSMD3.2	850	CSMD3
chr8	113347823	1	C	CSMD3.2	60	CSMD3
chr8	113348809	0	A	CSMD3.2	1	CSMD3
chr8	113348917	0	A	CSMD3.2	567	CSMD3
chr8	113348921	1	C	CSMD3.2	1	CSMD3
chr8	113349010	0	G	CSMD3.2	462	CSMD3
chr8	113349031	1	A	CSMD3.2	568	CSMD3
chr8	113349125	1	G	CSMD3.2	459	CSMD3
chr8	113349750	0	T	CSMD3.2	130	CSMD3
chr8	113349840	0	C	CSMD3.2	468	CSMD3
chr8	113349858	1	G	CSMD3.2	127	CSMD3
chr8	113349948	0	T	CSMD3.2	470	CSMD3
chr8	113349953	1	C	CSMD3.2	449	CSMD3
chr8	113350055	1	G	CSMD3.2	470	CSMD3
chr8	113353584	0	T	CSMD3.2	0	CSMD3
chr8	113353722	1	A	CSMD3.2	0	CSMD3
chr8	113353723	0	A	CSMD3.2	516	CSMD3
chr8	113353830	0	A	CSMD3.2	370	CSMD3
chr8	113353831	1	G	CSMD3.2	538	CSMD3
chr8	113353948	1	T	CSMD3.2	364	CSMD3
chr8	113358236	0	T	CSMD3.2	3	CSMD3
chr8	113358344	0	T	CSMD3.2	697	CSMD3
chr8	113358350	1	T	CSMD3.2	3	CSMD3
chr8	113358409	0	C	CSMD3.2	358	CSMD3
chr8	113358456	1	G	CSMD3.2	679	CSMD3
chr8	113358529	1	C	CSMD3.2	363	CSMD3
chr8	113363330	0	C	CSMD3.2	10	CSMD3
chr8	113363420	0	T	CSMD3.2	29	CSMD3
chr8	113363437	1	T	CSMD3.2	0	CSMD3
chr8	113363447	0	T	CSMD3.2	5	CSMD3
chr8	113363488	1	T	CSMD3.2	27	CSMD3
chr8	113363557	1	A	CSMD3.2	11	CSMD3
chr8	113364554	0	G	CSMD3.2	876	CSMD3
chr8	113364663	0	A	CSMD3.2	347	CSMD3
chr8	113364667	1	C	CSMD3.2	867	CSMD3
chr8	113364733	0	T	CSMD3.2	2	CSMD3
chr8	113364752	1	C	CSMD3.2	346	CSMD3
chr8	113364843	1	T	CSMD3.2	2	CSMD3
chr8	113392503	0	T	CSMD3.2	0	CSMD3
chr8	113392602	0	C	CSMD3.2	371	CSMD3
chr8	113392612	1	A	CSMD3.2	0	CSMD3
chr8	113392706	1	G	CSMD3.2	359	CSMD3
chr8	113395718	0	A	CSMD3.2	2	CSMD3
chr8	113395804	0	C	CSMD3.2	568	CSMD3
chr8	113395814	1	T	CSMD3.2	1	CSMD3
chr8	113395865	0	G	CSMD3.2	545	CSMD3
chr8	113395912	1	G	CSMD3.2	547	CSMD3
chr8	113395982	1	C	CSMD3.2	539	CSMD3
chr8	113402850	0	T	CSMD3.2	486	CSMD3
chr8	113402940	0	G	CSMD3.2	364	CSMD3
chr8	113402962	1	G	CSMD3.2	572	CSMD3
chr8	113403040	1	G	CSMD3.2	362	CSMD3
chr8	113418770	0	G	CSMD3.2	583	CSMD3
chr8	113418819	0	C	CSMD3.2	613	CSMD3
chr8	113418883	0	T	CSMD3.2	564	CSMD3
chr8	113418886	1	A	CSMD3.2	560	CSMD3
chr8	113418921	1	C	CSMD3.2	530	CSMD3
chr8	113418993	1	G	CSMD3.2	476	CSMD3
chr8	113420517	0	A	CSMD3.2	402	CSMD3
chr8	113420607	0	T	CSMD3.2	5	CSMD3
chr8	113420630	1	G	CSMD3.2	380	CSMD3
chr8	113420721	1	A	CSMD3.2	4	CSMD3
chr8	113421124	0	C	CSMD3.2	290	CSMD3
chr8	113421190	0	G	CSMD3.2	527	CSMD3
chr8	113421218	1	A	CSMD3.2	266	CSMD3
chr8	113421285	1	G	CSMD3.2	531	CSMD3
chr8	113484794	0	T	CSMD3.3	783	CSMD3
chr8	113484910	0	A	CSMD3.3	577	CSMD3
chr8	113484912	1	C	CSMD3.3	750	CSMD3
chr8	113485024	1	G	CSMD3.3	573	CSMD3
chr8	113504646	0	C	CSMD3.3	162	CSMD3
chr8	113504743	0	C	CSMD3.3	418	CSMD3
chr8	113504744	1	C	CSMD3.3	163	CSMD3
chr8	113504856	0	C	CSMD3.3	477	CSMD3
chr8	113504861	1	C	CSMD3.3	477	CSMD3
chr8	113504971	1	T	CSMD3.3	516	CSMD3
chr8	113515966	0	A	CSMD3.3	5	CSMD3
chr8	113516061	0	C	CSMD3.3	310	CSMD3
chr8	113516079	1	G	CSMD3.3	4	CSMD3
chr8	113516080	0	C	CSMD3.3	504	CSMD3
chr8	113516146	1	G	CSMD3.3	399	CSMD3
chr8	113516178	1	G	CSMD3.3	523	CSMD3
chr8	113516193	0	G	CSMD3.3	1	CSMD3
chr8	113516322	1	A	CSMD3.3	1	CSMD3
chr8	113518880	0	T	CSMD3.3	806	CSMD3
chr8	113518939	0	T	CSMD3.3	442	CSMD3
chr8	113518999	1	G	CSMD3.3	728	CSMD3
chr8	113519036	0	T	CSMD3.3	27	CSMD3
chr8	113519052	1	C	CSMD3.3	415	CSMD3
chr8	113519153	1	G	CSMD3.3	23	CSMD3
chr8	113529164	0	A	CSMD3.3	412	CSMD3
chr8	113529296	0	A	CSMD3.3	78	CSMD3
chr8	113529298	1	C	CSMD3.3	408	CSMD3
chr8	113529341	0	G	CSMD3.3	210	CSMD3
chr8	113529392	0	C	CSMD3.3	455	CSMD3
chr8	113529404	1	G	CSMD3.3	72	CSMD3
chr8	113529442	1	G	CSMD3.3	181	CSMD3
chr8	113529507	1	T	CSMD3.3	457	CSMD3
chr8	113562876	0	A	CSMD3.3	384	CSMD3
chr8	113562988	0	T	CSMD3.3	500	CSMD3
chr8	113562990	1	C	CSMD3.3	420	CSMD3
chr8	113563062	0	T	CSMD3.3	292	CSMD3
chr8	113563105	1	G	CSMD3.3	532	CSMD3
chr8	113563171	1	A	CSMD3.3	368	CSMD3
chr8	113564789	0	C	CSMD3.3	476	CSMD3
chr8	113564876	0	G	CSMD3.3	802	CSMD3
chr8	113564906	1	G	CSMD3.3	547	CSMD3
chr8	113564989	1	C	CSMD3.3	788	CSMD3
chr8	113568957	0	G	CSMD3.3	451	CSMD3
chr8	113569014	0	G	CSMD3.3	435	CSMD3
chr8	113569072	1	T	CSMD3.3	491	CSMD3
chr8	113569087	0	C	CSMD3.3	610	CSMD3
chr8	113569122	1	G	CSMD3.3	391	CSMD3
chr8	113569185	0	T	CSMD3.3	0	CSMD3
chr8	113569203	1	T	CSMD3.3	562	CSMD3
chr8	113569298	1	A	CSMD3.3	0	CSMD3
chr8	113585668	0	A	CSMD3.3	305	CSMD3
chr8	113585759	0	G	CSMD3.3	608	CSMD3
chr8	113585781	1	A	CSMD3.3	336	CSMD3
chr8	113585804	0	G	CSMD3.3	528	CSMD3
chr8	113585874	1	T	CSMD3.3	655	CSMD3
chr8	113585919	1	G	CSMD3.3	520	CSMD3
chr8	113599288	0	C	CSMD3.3	425	CSMD3
chr8	113599344	0	A	CSMD3.3	667	CSMD3
chr8	113599396	1	C	CSMD3.3	399	CSMD3
chr8	113599424	0	C	CSMD3.3	666	CSMD3
chr8	113599460	1	T	CSMD3.3	651	CSMD3
chr8	113599536	1	G	CSMD3.3	647	CSMD3
chr8	113649021	0	C	CSMD3.3	671	CSMD3
chr8	113649121	0	G	CSMD3.3	284	CSMD3
chr8	113649135	1	G	CSMD3.3	636	CSMD3
chr8	113649155	0	G	CSMD3.3	614	CSMD3
chr8	113649214	1	C	CSMD3.3	260	CSMD3
chr8	113649270	1	G	CSMD3.3	609	CSMD3
chr8	113650858	0	C	CSMD3.3	24	CSMD3
chr8	113650948	0	T	CSMD3.3	717	CSMD3
chr8	113650971	1	A	CSMD3.3	0	CSMD3
chr8	113651016	0	G	CSMD3.3	161	CSMD3
chr8	113651061	1	G	CSMD3.3	721	CSMD3
chr8	113651089	0	A	CSMD3.3	487	CSMD3
chr8	113651127	1	G	CSMD3.3	165	CSMD3
chr8	113651203	1	T	CSMD3.3	555	CSMD3
chr8	113657311	0	C	CSMD3.3	570	CSMD3
chr8	113657424	0	C	CSMD3.3	601	CSMD3
chr8	113657425	1	T	CSMD3.3	600	CSMD3
chr8	113657540	1	C	CSMD3.3	675	CSMD3
chr8	113662274	0	A	CSMD3.3	7	CSMD3
chr8	113662401	0	G	CSMD3.3	160	CSMD3
chr8	113662408	1	G	CSMD3.3	7	CSMD3
chr8	113662462	0	T	CSMD3.3	523	CSMD3
chr8	113662491	1	G	CSMD3.3	155	CSMD3
chr8	113662541	0	G	CSMD3.3	545	CSMD3
chr8	113662571	1	T	CSMD3.3	509	CSMD3
chr8	113662653	1	T	CSMD3.3	546	CSMD3
chr8	113668360	0	C	CSMD3.3	8	CSMD3
chr8	113668418	0	C	CSMD3.3	361	CSMD3
chr8	113668478	1	A	CSMD3.3	9	CSMD3
chr8	113668517	0	A	CSMD3.3	94	CSMD3
chr8	113668533	1	G	CSMD3.3	341	CSMD3
chr8	113668628	1	A	CSMD3.3	96	CSMD3
chr8	113678460	0	T	CSMD3.3	470	CSMD3
chr8	113678566	0	A	CSMD3.3	536	CSMD3
chr8	113678575	1	T	CSMD3.3	484	CSMD3
chr8	113678678	1	C	CSMD3.3	504	CSMD3
chr8	113694650	0	C	CSMD3.3	484	CSMD3
chr8	113694713	0	C	CSMD3.3	635	CSMD3
chr8	113694757	1	A	CSMD3.3	465	CSMD3
chr8	113694764	0	C	CSMD3.3	410	CSMD3
chr8	113694832	1	A	CSMD3.3	688	CSMD3
chr8	113694854	0	T	CSMD3.3	37	CSMD3
chr8	113694860	1	C	CSMD3.3	417	CSMD3
chr8	113694968	1	A	CSMD3.3	40	CSMD3
chr8	113697582	0	C	CSMD3.3	325	CSMD3
chr8	113697686	0	A	CSMD3.3	767	CSMD3
chr8	113697689	1	C	CSMD3.3	338	CSMD3
chr8	113697790	0	G	CSMD3.3	755	CSMD3
chr8	113697802	1	A	CSMD3.3	752	CSMD3
chr8	113697849	0	C	CSMD3.3	482	CSMD3
chr8	113697902	1	C	CSMD3.3	754	CSMD3
chr8	113697957	0	G	CSMD3.3	0	CSMD3
chr8	113697962	1	C	CSMD3.3	465	CSMD3
chr8	113698093	1	C	CSMD3.3	3	CSMD3
chr8	113702074	0	G	CSMD3.3	811	CSMD3
chr8	113702145	0	C	CSMD3.3	589	CSMD3
chr8	113702187	1	C	CSMD3.3	802	CSMD3
chr8	113702251	0	A	CSMD3.3	262	CSMD3
chr8	113702256	1	C	CSMD3.3	599	CSMD3
chr8	113702363	1	T	CSMD3.3	256	CSMD3
chr8	113812369	0	C	CSMD3.4	337	CSMD3
chr8	113812463	0	T	CSMD3.4	449	CSMD3
chr8	113812482	1	T	CSMD3.4	288	CSMD3
chr8	113812577	1	G	CSMD3.4	438	CSMD3
chr8	113841893	0	A	CSMD3.4	375	CSMD3
chr8	113841928	0	T	CSMD3.4	711	CSMD3
chr8	113842011	1	T	CSMD3.4	367	CSMD3
chr8	113842042	1	C	CSMD3.4	714	CSMD3
chr8	113871326	0	C	CSMD3.4	158	CSMD3
chr8	113871374	0	C	CSMD3.4	362	CSMD3
chr8	113871436	1	G	CSMD3.4	177	CSMD3
chr8	113871473	0	A	CSMD3.4	25	CSMD3
chr8	113871484	1	C	CSMD3.4	359	CSMD3
chr8	113871588	1	T	CSMD3.4	1	CSMD3
chr8	113933789	0	T	CSMD3.4	639	CSMD3
chr8	113933891	0	A	CSMD3.4	343	CSMD3
chr8	113933902	1	T	CSMD3.4	648	CSMD3
chr8	113933927	0	G	CSMD3.4	421	CSMD3
chr8	113933975	1	C	CSMD3.4	287	CSMD3
chr8	113934046	1	C	CSMD3.4	421	CSMD3
chr8	113959928	0	C	CSMD3.4	1	CSMD3
chr8	113960049	1	T	CSMD3.4	1	CSMD3
chr8	113960073	0	A	CSMD3.4	10	CSMD3
chr8	113960209	1	T	CSMD3.4	14	CSMD3
chr8	113966823	0	A	CSMD3.4	852	CSMD3
chr8	113966931	0	T	CSMD3.4	42	CSMD3
chr8	113966935	1	G	CSMD3.4	854	CSMD3
chr8	113967065	1	T	CSMD3.4	46	CSMD3
chr8	113987992	0	C	CSMD3.4	434	CSMD3
chr8	113988087	0	G	CSMD3.4	295	CSMD3
chr8	113988111	1	C	CSMD3.4	390	CSMD3
chr8	113988122	0	G	CSMD3.4	582	CSMD3
chr8	113988192	1	G	CSMD3.4	259	CSMD3
chr8	113988220	0	C	CSMD3.4	240	CSMD3
chr8	113988236	1	G	CSMD3.4	555	CSMD3
chr8	113988279	0	C	CSMD3.4	257	CSMD3
chr8	113988334	1	C	CSMD3.4	228	CSMD3
chr8	113988382	0	G	CSMD3.4	0	CSMD3
chr8	113988383	1	G	CSMD3.4	304	CSMD3
chr8	113988479	1	G	CSMD3.4	28	CSMD3
chr8	114031216	0	T	CSMD3.4	268	CSMD3
chr8	114031313	0	A	CSMD3.4	433	CSMD3
chr8	114031331	1	T	CSMD3.4	299	CSMD3
chr8	114031388	0	G	CSMD3.4	700	CSMD3
chr8	114031409	1	C	CSMD3.4	409	CSMD3
chr8	114031501	1	A	CSMD3.4	689	CSMD3
chr8	114110961	0	G	CSMD3.4	696	CSMD3
chr8	114111074	0	C	CSMD3.4	482	CSMD3
chr8	114111080	1	C	CSMD3.4	715	CSMD3
chr8	114111175	0	C	CSMD3.4	200	CSMD3
chr8	114111179	1	A	CSMD3.4	457	CSMD3
chr8	114111294	1	T	CSMD3.4	164	CSMD3
chr8	114185880	0	C	CSMD3.4	180	CSMD3
chr8	114185977	0	C	CSMD3.4	633	CSMD3
chr8	114185984	1	C	CSMD3.4	189	CSMD3
chr8	114186069	0	C	CSMD3.4	456	CSMD3
chr8	114186096	1	T	CSMD3.4	640	CSMD3
chr8	114186182	1	T	CSMD3.4	449	CSMD3
chr8	114290797	0	T	CSMD3.4	706	CSMD3
chr8	114290904	0	A	CSMD3.4	7	CSMD3
chr8	114290914	1	G	CSMD3.4	704	CSMD3
chr8	114291038	1	C	CSMD3.4	7	CSMD3
chr8	114326738	0	A	CSMD3.4	137	CSMD3
chr8	114326847	0	G	CSMD3.4	714	CSMD3
chr8	114326848	1	T	CSMD3.4	191	CSMD3
chr8	114326912	0	C	CSMD3.4	478	CSMD3
chr8	114326960	1	A	CSMD3.4	715	CSMD3
chr8	114327004	0	C	CSMD3.4	1	CSMD3
chr8	114327021	1	T	CSMD3.4	451	CSMD3
chr8	114327112	1	C	CSMD3.4	0	CSMD3
chr8	114388933	0	T	CSMD3.4	370	CSMD3
chr8	114389045	1	A	CSMD3.4	386	CSMD3
chr8	114448862	0	C	CSMD3.4	532	CSMD3
chr8	114448962	0	T	CSMD3.4	518	CSMD3
chr8	114448981	1	T	CSMD3.4	479	CSMD3
chr8	114449053	0	C	CSMD3.4	778	CSMD3
chr8	114449080	1	T	CSMD3.4	550	CSMD3
chr8	114449175	1	T	CSMD3.4	782	CSMD3
chr8	117859670	0	G	RAD21	327	RAD21
chr8	117859783	0	T	RAD21	632	RAD21
chr8	117859789	1	G	RAD21	289	RAD21
chr8	117859896	0	C	RAD21	147	RAD21
chr8	117859903	1	A	RAD21	585	RAD21
chr8	117859987	1	G	RAD21	149	RAD21
chr8	117861112	0	C	RAD21	426	RAD21
chr8	117861215	0	T	RAD21	673	RAD21
chr8	117861218	1	G	RAD21	372	RAD21
chr8	117861329	1	C	RAD21	708	RAD21
chr8	117862818	0	T	RAD21	896	RAD21
chr8	117862930	0	A	RAD21	126	RAD21
chr8	117862935	1	C	RAD21	893	RAD21
chr8	117862985	0	C	RAD21	14	RAD21
chr8	117863006	1	G	RAD21	118	RAD21
chr8	117863080	1	A	RAD21	11	RAD21
chr8	117864153	0	T	RAD21	404	RAD21
chr8	117864263	0	T	RAD21	254	RAD21
chr8	117864269	1	A	RAD21	456	RAD21
chr8	117864361	1	A	RAD21	241	RAD21
chr8	117864765	0	G	RAD21	487	RAD21
chr8	117864836	0	C	RAD21	201	RAD21
chr8	117864870	1	C	RAD21	529	RAD21
chr8	117864886	0	C	RAD21	440	RAD21
chr8	117864930	1	A	RAD21	255	RAD21
chr8	117865003	1	G	RAD21	467	RAD21
chr8	117866395	0	T	RAD21	14	RAD21
chr8	117866509	0	G	RAD21	354	RAD21
chr8	117866511	1	C	RAD21	16	RAD21
chr8	117866562	0	C	RAD21	558	RAD21
chr8	117866624	1	G	RAD21	426	RAD21
chr8	117866657	0	T	RAD21	805	RAD21
chr8	117866666	1	C	RAD21	632	RAD21
chr8	117866768	1	A	RAD21	808	RAD21
chr8	117868370	0	G	RAD21	666	RAD21
chr8	117868471	0	T	RAD21	297	RAD21
chr8	117868488	1	T	RAD21	664	RAD21
chr8	117868588	1	C	RAD21	284	RAD21
chr8	117868852	0	C	RAD21	27	RAD21
chr8	117868901	0	C	RAD21	338	RAD21
chr8	117868969	1	C	RAD21	39	RAD21
chr8	117868987	0	C	RAD21	6	RAD21
chr8	117869006	1	G	RAD21	340	RAD21
chr8	117869064	1	A	RAD21	0	RAD21
chr8	117869485	0	A	RAD21	12	RAD21
chr8	117869594	0	G	RAD21	486	RAD21
chr8	117869598	1	G	RAD21	17	RAD21
chr8	117869687	0	C	RAD21	18	RAD21
chr8	117869702	1	T	RAD21	512	RAD21
chr8	117869801	1	G	RAD21	11	RAD21
chr8	117870546	0	A	RAD21	9	RAD21
chr8	117870624	0	C	RAD21	51	RAD21
chr8	117870663	1	G	RAD21	10	RAD21
chr8	117870679	0	C	RAD21	70	RAD21
chr8	117870706	1	G	RAD21	40	RAD21
chr8	117870797	1	T	RAD21	74	RAD21
chr8	117874055	0	A	RAD21	877	RAD21
chr8	117874164	0	G	RAD21	626	RAD21
chr8	117874172	1	A	RAD21	878	RAD21
chr8	117874281	1	G	RAD21	622	RAD21
chr8	117875295	0	C	RAD21	779	RAD21
chr8	117875402	0	C	RAD21	782	RAD21
chr8	117875404	1	T	RAD21	765	RAD21
chr8	117875499	0	C	RAD21	15	RAD21
chr8	117875517	1	T	RAD21	788	RAD21
chr8	117875614	1	C	RAD21	12	RAD21
chr8	117878745	0	A	RAD21	790	RAD21
chr8	117878849	0	G	RAD21	414	RAD21
chr8	117878865	1	C	RAD21	793	RAD21
chr8	117878967	1	A	RAD21	400	RAD21
chr9	5021949	0	G	JAK2	368	JAK2
chr9	5022055	0	G	JAK2	419	JAK2
chr9	5022064	1	C	JAK2	432	JAK2
chr9	5022154	0	C	JAK2	560	JAK2
chr9	5022167	1	G	JAK2	562	JAK2
chr9	5022267	1	G	JAK2	503	JAK2
chr9	5029729	0	T	JAK2	174	JAK2
chr9	5029813	0	C	JAK2	275	JAK2
chr9	5029842	1	T	JAK2	186	JAK2
chr9	5029895	0	C	JAK2	19	JAK2
chr9	5029926	1	A	JAK2	253	JAK2
chr9	5030006	1	G	JAK2	20	JAK2
chr9	5044379	0	C	JAK2	6	JAK2
chr9	5044492	0	A	JAK2	19	JAK2
chr9	5044493	1	C	JAK2	6	JAK2
chr9	5044611	1	G	JAK2	17	JAK2
chr9	5050657	0	A	JAK2	690	JAK2
chr9	5050732	0	A	JAK2	468	JAK2
chr9	5050767	1	T	JAK2	624	JAK2
chr9	5050830	0	A	JAK2	0	JAK2
chr9	5050845	1	G	JAK2	438	JAK2
chr9	5050944	1	C	JAK2	1	JAK2
chr9	5054475	0	A	JAK2	281	JAK2
chr9	5054580	0	C	JAK2	286	JAK2
chr9	5054591	1	C	JAK2	252	JAK2
chr9	5054669	0	A	JAK2	320	JAK2
chr9	5054685	1	C	JAK2	281	JAK2
chr9	5054772	0	C	JAK2	473	JAK2
chr9	5054776	1	A	JAK2	376	JAK2
chr9	5054876	0	A	JAK2	0	JAK2
chr9	5054877	1	C	JAK2	498	JAK2
chr9	5054981	1	T	JAK2	25	JAK2
chr9	5055642	0	T	JAK2	29	JAK2
chr9	5055695	0	T	JAK2	318	JAK2
chr9	5055755	1	T	JAK2	21	JAK2
chr9	5055764	0	C	JAK2	2	JAK2
chr9	5055797	1	G	JAK2	305	JAK2
chr9	5055876	1	T	JAK2	2	JAK2
chr9	5064862	0	C	JAK2	402	JAK2
chr9	5064919	0	T	JAK2	476	JAK2
chr9	5064975	1	C	JAK2	411	JAK2
chr9	5064984	0	A	JAK2	677	JAK2
chr9	5065033	1	C	JAK2	518	JAK2
chr9	5065093	1	A	JAK2	658	JAK2
chr9	5066622	0	G	JAK2	506	JAK2
chr9	5066681	0	G	JAK2	326	JAK2
chr9	5066733	0	G	JAK2	250	JAK2
chr9	5066739	1	C	JAK2	528	JAK2
chr9	5066782	1	C	JAK2	405	JAK2
chr9	5066842	1	C	JAK2	250	JAK2
chr9	5068986	0	C	JAK2	7	JAK2
chr9	5069046	0	C	JAK2	267	JAK2
chr9	5069085	1	C	JAK2	4	JAK2
chr9	5069149	0	C	JAK2	436	JAK2
chr9	5069151	1	G	JAK2	264	JAK2
chr9	5069253	1	G	JAK2	509	JAK2
chr9	5069886	0	T	JAK2	735	JAK2
chr9	5070000	0	C	JAK2	23	JAK2
chr9	5070004	1	T	JAK2	716	JAK2
chr9	5070117	1	T	JAK2	19	JAK2
chr9	5072450	0	C	JAK2	450	JAK2
chr9	5072552	0	G	JAK2	906	JAK2
chr9	5072553	1	G	JAK2	501	JAK2
chr9	5072669	1	A	JAK2	905	JAK2
chr9	5073615	0	C	JAK2	587	JAK2
chr9	5073714	0	C	JAK2	25	JAK2
chr9	5073731	1	C	JAK2	613	JAK2
chr9	5073746	0	T	JAK2	693	JAK2
chr9	5073803	1	C	JAK2	25	JAK2
chr9	5073863	1	T	JAK2	681	JAK2
chr9	5077372	0	G	JAK2	0	JAK2
chr9	5077465	0	A	JAK2	0	JAK2
chr9	5077479	1	T	JAK2	0	JAK2
chr9	5077486	0	C	JAK2	3	JAK2
chr9	5077548	1	G	JAK2	0	JAK2
chr9	5077560	0	G	JAK2	0	JAK2
chr9	5077567	1	C	JAK2	0	JAK2
chr9	5077678	1	G	JAK2	0	JAK2
chr9	5078259	0	G	JAK2	29	JAK2
chr9	5078309	0	G	JAK2	366	JAK2
chr9	5078353	1	G	JAK2	30	JAK2
chr9	5078388	0	C	JAK2	580	JAK2
chr9	5078406	1	G	JAK2	391	JAK2
chr9	5078502	1	A	JAK2	580	JAK2
chr9	5080207	0	C	JAK2	517	JAK2
chr9	5080311	0	T	JAK2	670	JAK2
chr9	5080320	1	C	JAK2	438	JAK2
chr9	5080420	1	G	JAK2	663	JAK2
chr9	5080509	0	C	JAK2	331	JAK2
chr9	5080591	0	C	JAK2	416	JAK2
chr9	5080625	1	A	JAK2	334	JAK2
chr9	5080705	1	T	JAK2	475	JAK2
chr9	5081703	0	A	JAK2	549	JAK2
chr9	5081804	0	C	JAK2	609	JAK2
chr9	5081813	1	T	JAK2	536	JAK2
chr9	5081920	1	G	JAK2	671	JAK2
chr9	5089653	0	C	JAK2	271	JAK2
chr9	5089728	0	G	JAK2	510	JAK2
chr9	5089769	1	A	JAK2	272	JAK2
chr9	5089788	0	G	JAK2	541	JAK2
chr9	5089846	1	G	JAK2	479	JAK2
chr9	5089903	1	G	JAK2	541	JAK2
chr9	5090440	0	T	JAK2	12	JAK2
chr9	5090535	0	A	JAK2	305	JAK2
chr9	5090552	1	C	JAK2	3	JAK2
chr9	5090628	1	A	JAK2	266	JAK2
chr9	5090684	0	A	JAK2	205	JAK2
chr9	5090795	0	T	JAK2	467	JAK2
chr9	5090799	1	T	JAK2	196	JAK2
chr9	5090843	0	A	JAK2	119	JAK2
chr9	5090902	1	C	JAK2	462	JAK2
chr9	5090949	1	C	JAK2	142	JAK2
chr9	5122972	0	C	JAK2	652	JAK2
chr9	5123080	0	G	JAK2	653	JAK2
chr9	5123081	1	A	JAK2	624	JAK2
chr9	5123195	1	A	JAK2	655	JAK2
chr9	5126289	0	A	JAK2	222	JAK2
chr9	5126389	0	G	JAK2	911	JAK2
chr9	5126401	1	G	JAK2	218	JAK2
chr9	5126501	1	C	JAK2	915	JAK2
chr9	5126655	0	T	JAK2	751	JAK2
chr9	5126720	0	G	JAK2	520	JAK2
chr9	5126774	1	G	JAK2	721	JAK2
chr9	5126831	1	G	JAK2	510	JAK2
chr9	21802705	0	G	MTAP	0	MTAP
chr9	21802778	1	A	MTAP	0	MTAP
chr9	21802934	0	G	MTAP	6	MTAP
chr9	21803038	1	A	MTAP	6	MTAP
chr9	21815348	0	T	MTAP	4	MTAP
chr9	21815445	0	G	MTAP	90	MTAP
chr9	21815459	1	G	MTAP	6	MTAP
chr9	21815463	0	A	MTAP	622	MTAP
chr9	21815517	1	A	MTAP	92	MTAP
chr9	21815565	1	T	MTAP	623	MTAP
chr9	21816627	0	A	MTAP	777	MTAP
chr9	21816727	0	A	MTAP	508	MTAP
chr9	21816746	1	A	MTAP	789	MTAP
chr9	21816840	1	A	MTAP	508	MTAP
chr9	21817942	0	C	MTAP	468	MTAP
chr9	21818004	0	G	MTAP	514	MTAP
chr9	21818060	1	C	MTAP	441	MTAP
chr9	21818122	0	A	MTAP	610	MTAP
chr9	21818123	1	T	MTAP	513	MTAP
chr9	21818241	1	G	MTAP	539	MTAP
chr9	21837840	0	C	MTAP	547	MTAP
chr9	21837923	0	C	MTAP	645	MTAP
chr9	21837942	1	G	MTAP	477	MTAP
chr9	21838038	1	G	MTAP	615	MTAP
chr9	21854603	0	T	MTAP	382	MTAP
chr9	21854713	0	C	MTAP	351	MTAP
chr9	21854722	1	A	MTAP	381	MTAP
chr9	21854792	0	G	MTAP	433	MTAP
chr9	21854833	1	G	MTAP	294	MTAP
chr9	21854892	1	C	MTAP	425	MTAP
chr9	21856053	0	C	MTAP	16	MTAP
chr9	21856136	0	C	MTAP	195	MTAP
chr9	21856161	1	A	MTAP	17	MTAP
chr9	21856223	1	G	MTAP	227	MTAP
chr9	21859269	0	T	MTAP	488	MTAP
chr9	21859380	0	C	MTAP	417	MTAP
chr9	21859383	1	A	MTAP	446	MTAP
chr9	21859495	1	C	MTAP	419	MTAP
chr9	21861952	0	A	MTAP	216	MTAP
chr9	21862053	1	T	MTAP	247	MTAP
chr9	21930964	0	A	MTAP	248	MTAP
chr9	21931034	0	G	MTAP	543	MTAP
chr9	21931083	1	T	MTAP	271	MTAP
chr9	21931138	1	C	MTAP	535	MTAP
chr9	21939153	0	C	MTAP	423	MTAP
chr9	21939288	1	A	MTAP	480	MTAP
chr9	21940885	0	C	MTAP	352	MTAP
chr9	21940996	0	C	MTAP	1	MTAP
chr9	21941000	1	G	MTAP	373	MTAP
chr9	21941113	1	T	MTAP	1	MTAP
chr10	50666825	0	G	ERCC6/PGBD3	339	ERCC6
chr10	50666933	0	C	ERCC6/PGBD3	298	ERCC6
chr10	50666938	1	G	ERCC6/PGBD3	331	ERCC6
chr10	50667050	0	C	ERCC6/PGBD3	290	ERCC6
chr10	50667052	1	T	ERCC6/PGBD3	312	ERCC6
chr10	50667147	0	A	ERCC6/PGBD3	203	ERCC6
chr10	50667169	1	T	ERCC6/PGBD3	234	ERCC6
chr10	50667239	0	C	ERCC6/PGBD3	139	ERCC6
chr10	50667266	1	T	ERCC6/PGBD3	195	ERCC6
chr10	50667356	1	A	ERCC6/PGBD3	162	ERCC6
chr10	50668396	0	A	ERCC6/PGBD3	282	ERCC6
chr10	50668450	0	G	ERCC6/PGBD3	184	ERCC6
chr10	50668512	1	G	ERCC6/PGBD3	278	ERCC6
chr10	50668567	1	C	ERCC6/PGBD3	170	ERCC6
chr10	50669353	0	A	ERCC6/PGBD3	202	ERCC6
chr10	50669376	0	A	ERCC6/PGBD3	161	ERCC6
chr10	50669447	1	G	ERCC6/PGBD3	197	ERCC6
chr10	50669458	0	A	ERCC6/PGBD3	272	ERCC6
chr10	50669495	1	C	ERCC6/PGBD3	158	ERCC6
chr10	50669545	0	T	ERCC6/PGBD3	208	ERCC6
chr10	50669584	1	A	ERCC6/PGBD3	271	ERCC6
chr10	50669645	1	G	ERCC6/PGBD3	254	ERCC6
chr10	50678205	0	G	ERCC6/PGBD3	96	ERCC6
chr10	50678273	0	G	ERCC6/PGBD3	235	ERCC6
chr10	50678297	1	C	ERCC6/PGBD3	83	ERCC6
chr10	50678314	0	T	ERCC6/PGBD3	219	ERCC6
chr10	50678371	1	C	ERCC6/PGBD3	192	ERCC6
chr10	50678389	0	G	ERCC6/PGBD3	293	ERCC6
chr10	50678430	1	T	ERCC6/PGBD3	188	ERCC6
chr10	50678444	0	G	ERCC6/PGBD3	119	ERCC6
chr10	50678507	1	C	ERCC6/PGBD3	280	ERCC6
chr10	50678545	0	G	ERCC6/PGBD3	94	ERCC6
chr10	50678561	1	C	ERCC6/PGBD3	127	ERCC6
chr10	50678654	0	C	ERCC6/PGBD3	117	ERCC6
chr10	50678659	1	C	ERCC6/PGBD3	134	ERCC6
chr10	50678758	0	A	ERCC6/PGBD3	148	ERCC6
chr10	50678768	1	C	ERCC6/PGBD3	121	ERCC6
chr10	50678806	0	G	ERCC6/PGBD3	162	ERCC6
chr10	50678873	1	C	ERCC6/PGBD3	142	ERCC6
chr10	50678917	0	T	ERCC6/PGBD3	81	ERCC6
chr10	50678921	1	C	ERCC6/PGBD3	149	ERCC6
chr10	50678993	0	C	ERCC6/PGBD3	35	ERCC6
chr10	50679038	1	G	ERCC6/PGBD3	78	ERCC6
chr10	50679049	0	C	ERCC6/PGBD3	46	ERCC6
chr10	50679083	1	T	ERCC6/PGBD3	41	ERCC6
chr10	50679099	0	A	ERCC6/PGBD3	27	ERCC6
chr10	50679123	1	G	ERCC6/PGBD3	55	ERCC6
chr10	50679146	0	A	ERCC6/PGBD3	25	ERCC6
chr10	50679183	1	T	ERCC6/PGBD3	38	ERCC6
chr10	50679262	1	G	ERCC6/PGBD3	30	ERCC6
chr10	50680383	0	G	ERCC6/PGBD3	249	ERCC6
chr10	50680479	0	T	ERCC6/PGBD3	310	ERCC6
chr10	50680481	1	C	ERCC6/PGBD3	244	ERCC6
chr10	50680598	1	C	ERCC6/PGBD3	286	ERCC6
chr10	50680881	0	G	ERCC6/PGBD3	191	ERCC6
chr10	50680982	0	T	ERCC6/PGBD3	170	ERCC6
chr10	50680987	1	C	ERCC6/PGBD3	188	ERCC6
chr10	50681086	0	A	ERCC6/PGBD3	204	ERCC6
chr10	50681089	1	C	ERCC6/PGBD3	162	ERCC6
chr10	50681203	1	G	ERCC6/PGBD3	211	ERCC6
chr10	50681501	0	C	ERCC6/PGBD3	262	ERCC6
chr10	50681566	0	G	ERCC6/PGBD3	282	ERCC6
chr10	50681621	1	G	ERCC6/PGBD3	219	ERCC6
chr10	50681681	1	C	ERCC6/PGBD3	277	ERCC6
chr10	50682035	0	G	ERCC6/PGBD3	147	ERCC6
chr10	50682101	0	C	ERCC6/PGBD3	121	ERCC6
chr10	50682127	1	C	ERCC6/PGBD3	153	ERCC6
chr10	50682215	0	A	ERCC6/PGBD3	259	ERCC6
chr10	50682216	1	G	ERCC6/PGBD3	120	ERCC6
chr10	50682334	1	A	ERCC6/PGBD3	273	ERCC6
chr10	50684220	0	G	ERCC6/PGBD3	108	ERCC6
chr10	50684316	0	T	ERCC6/PGBD3	415	ERCC6
chr10	50684320	1	C	ERCC6/PGBD3	116	ERCC6
chr10	50684434	1	C	ERCC6/PGBD3	430	ERCC6
chr10	50686374	0	C	ERCC6/PGBD3	147	ERCC6
chr10	50686452	0	C	ERCC6/PGBD3	369	ERCC6
chr10	50686480	1	C	ERCC6/PGBD3	149	ERCC6
chr10	50686565	1	G	ERCC6/PGBD3	379	ERCC6
chr10	50690672	0	T	ERCC6/PGBD3	221	ERCC6
chr10	50690741	0	G	ERCC6/PGBD3	201	ERCC6
chr10	50690786	1	G	ERCC6/PGBD3	219	ERCC6
chr10	50690800	0	G	ERCC6/PGBD3	239	ERCC6
chr10	50690851	1	T	ERCC6/PGBD3	211	ERCC6
chr10	50690900	0	G	ERCC6/PGBD3	449	ERCC6
chr10	50690910	1	C	ERCC6/PGBD3	238	ERCC6
chr10	50691019	1	G	ERCC6/PGBD3	446	ERCC6
chr10	50691306	0	T	ERCC6/PGBD3	368	ERCC6
chr10	50691407	0	G	ERCC6/PGBD3	354	ERCC6
chr10	50691424	1	G	ERCC6/PGBD3	361	ERCC6
chr10	50691499	0	G	ERCC6/PGBD3	234	ERCC6
chr10	50691527	1	T	ERCC6/PGBD3	369	ERCC6
chr10	50691614	1	T	ERCC6/PGBD3	237	ERCC6
chr10	50701133	0	A	ERCC6/PGBD3	247	ERCC6
chr10	50701208	0	G	ERCC6/PGBD3	224	ERCC6
chr10	50701252	1	T	ERCC6/PGBD3	218	ERCC6
chr10	50701325	1	C	ERCC6/PGBD3	240	ERCC6
chr10	50708529	0	C	ERCC6/PGBD3	216	ERCC6
chr10	50708636	0	A	ERCC6/PGBD3	297	ERCC6
chr10	50708638	1	G	ERCC6/PGBD3	223	ERCC6
chr10	50708748	0	A	ERCC6/PGBD3	378	ERCC6
chr10	50708753	1	A	ERCC6/PGBD3	285	ERCC6
chr10	50708866	1	G	ERCC6/PGBD3	378	ERCC6
chr10	50713909	0	G	ERCC6/PGBD3	390	ERCC6
chr10	50714026	0	T	ERCC6/PGBD3	385	ERCC6
chr10	50714027	1	C	ERCC6/PGBD3	390	ERCC6
chr10	50714146	1	C	ERCC6/PGBD3	399	ERCC6
chr10	50723337	0	G	ERCC6/PGBD3	217	ERCC6
chr10	50723411	0	C	ERCC6/PGBD3	279	ERCC6
chr10	50723452	1	T	ERCC6/PGBD3	206	ERCC6
chr10	50723473	0	C	ERCC6/PGBD3	120	ERCC6
chr10	50723528	1	C	ERCC6/PGBD3	266	ERCC6
chr10	50723581	0	T	ERCC6/PGBD3	179	ERCC6
chr10	50723591	1	G	ERCC6/PGBD3	96	ERCC6
chr10	50723696	0	A	ERCC6/PGBD3	137	ERCC6
chr10	50723701	1	A	ERCC6/PGBD3	159	ERCC6
chr10	50723798	0	C	ERCC6/PGBD3	82	ERCC6
chr10	50723809	1	T	ERCC6/PGBD3	140	ERCC6
chr10	50723868	0	C	ERCC6/PGBD3	135	ERCC6
chr10	50723909	1	C	ERCC6/PGBD3	76	ERCC6
chr10	50723929	0	C	ERCC6/PGBD3	151	ERCC6
chr10	50723957	1	G	ERCC6/PGBD3	159	ERCC6
chr10	50724034	0	C	ERCC6/PGBD3	97	ERCC6
chr10	50724038	1	C	ERCC6/PGBD3	155	ERCC6
chr10	50724128	0	C	ERCC6/PGBD3	96	ERCC6
chr10	50724146	1	G	ERCC6/PGBD3	95	ERCC6
chr10	50724240	0	A	ERCC6/PGBD3	96	ERCC6
chr10	50724241	1	A	ERCC6/PGBD3	83	ERCC6
chr10	50724291	0	G	ERCC6/PGBD3	103	ERCC6
chr10	50724357	1	G	ERCC6/PGBD3	81	ERCC6
chr10	50724408	0	G	ERCC6/PGBD3	131	ERCC6
chr10	50724409	1	C	ERCC6/PGBD3	88	ERCC6
chr10	50724481	0	G	ERCC6/PGBD3	76	ERCC6
chr10	50724522	1	A	ERCC6/PGBD3	132	ERCC6
chr10	50724566	0	G	ERCC6/PGBD3	97	ERCC6
chr10	50724568	1	C	ERCC6/PGBD3	76	ERCC6
chr10	50724644	0	G	ERCC6/PGBD3	172	ERCC6
chr10	50724685	1	A	ERCC6/PGBD3	90	ERCC6
chr10	50724750	0	G	ERCC6/PGBD3	100	ERCC6
chr10	50724751	1	G	ERCC6/PGBD3	181	ERCC6
chr10	50724791	0	C	ERCC6/PGBD3	151	ERCC6
chr10	50724867	1	T	ERCC6/PGBD3	94	ERCC6
chr10	50724889	0	G	ERCC6/PGBD3	133	ERCC6
chr10	50724908	1	C	ERCC6/PGBD3	150	ERCC6
chr10	50724994	0	G	ERCC6/PGBD3	197	ERCC6
chr10	50725001	1	G	ERCC6/PGBD3	166	ERCC6
chr10	50725031	0	C	ERCC6/PGBD3	92	ERCC6
chr10	50725107	1	G	ERCC6/PGBD3	224	ERCC6
chr10	50725131	0	T	ERCC6/PGBD3	162	ERCC6
chr10	50725144	1	C	ERCC6/PGBD3	112	ERCC6
chr10	50725245	1	G	ERCC6/PGBD3	168	ERCC6
chr10	50732042	0	A	ERCC6/PGBD3	173	ERCC6
chr10	50732107	0	C	ERCC6/PGBD3	145	ERCC6
chr10	50732161	1	C	ERCC6/PGBD3	163	ERCC6
chr10	50732219	0	C	ERCC6/PGBD3	61	ERCC6
chr10	50732224	1	G	ERCC6/PGBD3	150	ERCC6
chr10	50732292	0	A	ERCC6/PGBD3	43	ERCC6
chr10	50732315	1	C	ERCC6/PGBD3	25	ERCC6
chr10	50732374	0	C	ERCC6/PGBD3	98	ERCC6
chr10	50732400	1	A	ERCC6/PGBD3	40	ERCC6
chr10	50732467	0	T	ERCC6/PGBD3	205	ERCC6
chr10	50732468	1	C	ERCC6/PGBD3	98	ERCC6
chr10	50732536	0	G	ERCC6/PGBD3	214	ERCC6
chr10	50732579	1	T	ERCC6/PGBD3	186	ERCC6
chr10	50732614	0	G	ERCC6/PGBD3	167	ERCC6
chr10	50732655	1	T	ERCC6/PGBD3	258	ERCC6
chr10	50732675	0	T	ERCC6/PGBD3	43	ERCC6
chr10	50732729	1	A	ERCC6/PGBD3	170	ERCC6
chr10	50732767	0	C	ERCC6/PGBD3	158	ERCC6
chr10	50732796	1	A	ERCC6/PGBD3	49	ERCC6
chr10	50732884	1	A	ERCC6/PGBD3	176	ERCC6
chr10	50736410	0	A	ERCC6/PGBD3	339	ERCC6
chr10	50736495	0	T	ERCC6/PGBD3	165	ERCC6
chr10	50736529	1	G	ERCC6/PGBD3	335	ERCC6
chr10	50736601	1	C	ERCC6/PGBD3	174	ERCC6
chr10	50738723	0	T	ERCC6/PGBD3	20	ERCC6
chr10	50738801	0	T	ERCC6/PGBD3	189	ERCC6
chr10	50738834	1	G	ERCC6/PGBD3	21	ERCC6
chr10	50738889	0	G	ERCC6/PGBD3	2	ERCC6
chr10	50738906	1	G	ERCC6/PGBD3	210	ERCC6
chr10	50739003	1	G	ERCC6/PGBD3	1	ERCC6
chr10	50740548	0	T	ERCC6/PGBD3	92	ERCC6
chr10	50740620	0	T	ERCC6/PGBD3	99	ERCC6
chr10	50740666	1	A	ERCC6/PGBD3	66	ERCC6
chr10	50740669	0	G	ERCC6/PGBD3	100	ERCC6
chr10	50740712	1	T	ERCC6/PGBD3	53	ERCC6
chr10	50740742	0	A	ERCC6/PGBD3	210	ERCC6
chr10	50740777	1	A	ERCC6/PGBD3	94	ERCC6
chr10	50740788	0	T	ERCC6/PGBD3	141	ERCC6
chr10	50740864	1	A	ERCC6/PGBD3	219	ERCC6
chr10	50740873	0	G	ERCC6/PGBD3	138	ERCC6
chr10	50740902	1	C	ERCC6/PGBD3	173	ERCC6
chr10	50740988	0	T	ERCC6/PGBD3	119	ERCC6
chr10	50740993	1	G	ERCC6/PGBD3	187	ERCC6
chr10	50741102	1	G	ERCC6/PGBD3	119	ERCC6
chr10	69881165	0	A	MYPN	113	MYPN
chr10	69881275	0	G	MYPN	148	MYPN
chr10	69881282	1	C	MYPN	104	MYPN
chr10	69881389	0	C	MYPN	220	MYPN
chr10	69881390	1	C	MYPN	122	MYPN
chr10	69881500	0	C	MYPN	39	MYPN
chr10	69881504	1	T	MYPN	220	MYPN
chr10	69881588	0	C	MYPN	252	MYPN
chr10	69881618	1	T	MYPN	20	MYPN
chr10	69881701	0	G	MYPN	159	MYPN
chr10	69881708	1	A	MYPN	267	MYPN
chr10	69881817	0	A	MYPN	183	MYPN
chr10	69881822	1	T	MYPN	174	MYPN
chr10	69881863	0	A	MYPN	73	MYPN
chr10	69881936	1	T	MYPN	212	MYPN
chr10	69881972	0	G	MYPN	68	MYPN
chr10	69881979	1	G	MYPN	99	MYPN
chr10	69882069	0	G	MYPN	72	MYPN
chr10	69882078	1	A	MYPN	75	MYPN
chr10	69882167	1	C	MYPN	85	MYPN
chr10	69896387	0	A	MYPN	230	MYPN
chr10	69896491	0	A	MYPN	0	MYPN
chr10	69896492	1	A	MYPN	228	MYPN
chr10	69896602	1	T	MYPN	0	MYPN
chr10	69902665	0	C	MYPN	316	MYPN
chr10	69902751	0	G	MYPN	164	MYPN
chr10	69902770	0	C	MYPN	205	MYPN
chr10	69902782	1	G	MYPN	321	MYPN
chr10	69902842	1	G	MYPN	205	MYPN
chr10	69902859	0	G	MYPN	481	MYPN
chr10	69902883	1	A	MYPN	196	MYPN
chr10	69902977	1	A	MYPN	480	MYPN
chr10	69905187	0	A	MYPN	250	MYPN
chr10	69905268	0	A	MYPN	257	MYPN
chr10	69905301	1	T	MYPN	261	MYPN
chr10	69905365	1	A	MYPN	258	MYPN
chr10	69908030	0	G	MYPN	340	MYPN
chr10	69908128	0	G	MYPN	95	MYPN
chr10	69908145	1	C	MYPN	353	MYPN
chr10	69908173	0	A	MYPN	35	MYPN
chr10	69908222	1	C	MYPN	68	MYPN
chr10	69908289	1	C	MYPN	34	MYPN
chr10	69909747	0	A	MYPN	276	MYPN
chr10	69909844	0	C	MYPN	326	MYPN
chr10	69909851	1	G	MYPN	263	MYPN
chr10	69909961	1	G	MYPN	317	MYPN
chr10	69918194	0	C	MYPN	329	MYPN
chr10	69918265	0	C	MYPN	2	MYPN
chr10	69918309	1	C	MYPN	316	MYPN
chr10	69918360	1	C	MYPN	2	MYPN
chr10	69921391	0	G	MYPN	212	MYPN
chr10	69921464	0	C	MYPN	0	MYPN
chr10	69921503	1	G	MYPN	188	MYPN
chr10	69921569	1	A	MYPN	0	MYPN
chr10	69925436	0	C	MYPN	160	MYPN
chr10	69925504	0	C	MYPN	199	MYPN
chr10	69925547	1	G	MYPN	188	MYPN
chr10	69925612	1	G	MYPN	216	MYPN
chr10	69925964	0	C	MYPN	95	MYPN
chr10	69926073	0	C	MYPN	177	MYPN
chr10	69926080	1	C	MYPN	109	MYPN
chr10	69926164	0	C	MYPN	122	MYPN
chr10	69926193	1	T	MYPN	138	MYPN
chr10	69926253	0	C	MYPN	103	MYPN
chr10	69926274	1	A	MYPN	99	MYPN
chr10	69926284	0	T	MYPN	208	MYPN
chr10	69926338	1	G	MYPN	107	MYPN
chr10	69926381	0	C	MYPN	211	MYPN
chr10	69926405	1	T	MYPN	216	MYPN
chr10	69926496	1	T	MYPN	249	MYPN
chr10	69933785	0	C	MYPN	114	MYPN
chr10	69933874	0	C	MYPN	192	MYPN
chr10	69933903	1	C	MYPN	85	MYPN
chr10	69933982	0	G	MYPN	164	MYPN
chr10	69933987	1	C	MYPN	202	MYPN
chr10	69934088	0	T	MYPN	238	MYPN
chr10	69934093	1	C	MYPN	118	MYPN
chr10	69934184	0	T	MYPN	151	MYPN
chr10	69934187	1	A	MYPN	250	MYPN
chr10	69934294	0	T	MYPN	160	MYPN
chr10	69934306	1	T	MYPN	167	MYPN
chr10	69934409	0	T	MYPN	37	MYPN
chr10	69934416	1	A	MYPN	171	MYPN
chr10	69934522	1	C	MYPN	64	MYPN
chr10	69935017	0	C	MYPN	52	MYPN
chr10	69935077	0	C	MYPN	320	MYPN
chr10	69935120	1	C	MYPN	81	MYPN
chr10	69935162	0	G	MYPN	235	MYPN
chr10	69935190	1	C	MYPN	295	MYPN
chr10	69935280	1	G	MYPN	252	MYPN
chr10	69948620	0	C	MYPN	103	MYPN
chr10	69948723	0	G	MYPN	387	MYPN
chr10	69948734	1	G	MYPN	99	MYPN
chr10	69948819	0	T	MYPN	191	MYPN
chr10	69948830	1	G	MYPN	377	MYPN
chr10	69948936	1	G	MYPN	206	MYPN
chr10	69954079	0	A	MYPN	454	MYPN
chr10	69954191	0	T	MYPN	502	MYPN
chr10	69954194	1	G	MYPN	461	MYPN
chr10	69954309	1	A	MYPN	505	MYPN
chr10	69955121	0	C	MYPN	368	MYPN
chr10	69955235	0	T	MYPN	381	MYPN
chr10	69955238	1	T	MYPN	349	MYPN
chr10	69955349	1	G	MYPN	385	MYPN
chr10	69957041	0	A	MYPN	319	MYPN
chr10	69957129	0	A	MYPN	323	MYPN
chr10	69957160	1	T	MYPN	322	MYPN
chr10	69957244	0	C	MYPN	12	MYPN
chr10	69957250	1	C	MYPN	314	MYPN
chr10	69957378	1	C	MYPN	12	MYPN
chr10	69959085	0	G	MYPN	225	MYPN
chr10	69959187	0	T	MYPN	307	MYPN
chr10	69959197	1	A	MYPN	216	MYPN
chr10	69959287	0	A	MYPN	253	MYPN
chr10	69959303	1	A	MYPN	321	MYPN
chr10	69959405	1	C	MYPN	252	MYPN
chr10	69961585	0	G	MYPN	396	MYPN
chr10	69961627	0	C	MYPN	287	MYPN
chr10	69961700	1	T	MYPN	389	MYPN
chr10	69961710	0	G	MYPN	187	MYPN
chr10	69961737	1	C	MYPN	292	MYPN
chr10	69961825	1	G	MYPN	197	MYPN
chr10	69966486	0	C	MYPN	358	MYPN
chr10	69966567	0	C	MYPN	295	MYPN
chr10	69966602	1	G	MYPN	360	MYPN
chr10	69966686	1	A	MYPN	294	MYPN
chr10	69970008	0	T	MYPN	253	MYPN
chr10	69970112	0	C	MYPN	434	MYPN
chr10	69970121	1	G	MYPN	271	MYPN
chr10	69970217	0	G	MYPN	454	MYPN
chr10	69970230	1	C	MYPN	445	MYPN
chr10	69970329	1	G	MYPN	459	MYPN
chr10	73577133	0	C	PSAP	318	PSAP
chr10	73577210	0	A	PSAP	102	PSAP
chr10	73577253	1	T	PSAP	305	PSAP
chr10	73577331	1	T	PSAP	100	PSAP
chr10	73578312	0	A	PSAP	101	PSAP
chr10	73578430	0	A	PSAP	229	PSAP
chr10	73578433	1	T	PSAP	96	PSAP
chr10	73578542	1	T	PSAP	254	PSAP
chr10	73578724	0	C	PSAP	11	PSAP
chr10	73578835	0	G	PSAP	169	PSAP
chr10	73578844	1	C	PSAP	11	PSAP
chr10	73578954	1	A	PSAP	211	PSAP
chr10	73579183	0	C	PSAP	167	PSAP
chr10	73579268	0	G	PSAP	151	PSAP
chr10	73579303	1	C	PSAP	168	PSAP
chr10	73579380	1	C	PSAP	145	PSAP
chr10	73579561	0	T	PSAP	140	PSAP
chr10	73579636	0	C	PSAP	201	PSAP
chr10	73579663	1	A	PSAP	141	PSAP
chr10	73579744	1	A	PSAP	202	PSAP
chr10	73579945	0	T	PSAP	61	PSAP
chr10	73580045	0	T	PSAP	210	PSAP
chr10	73580067	1	T	PSAP	342	PSAP
chr10	73580156	1	C	PSAP	221	PSAP
chr10	73581595	0	G	PSAP	378	PSAP
chr10	73581673	0	T	PSAP	181	PSAP
chr10	73581717	1	T	PSAP	385	PSAP
chr10	73581764	0	G	PSAP	198	PSAP
chr10	73581780	1	A	PSAP	157	PSAP
chr10	73581870	1	T	PSAP	203	PSAP
chr10	73583620	0	T	PSAP	408	PSAP
chr10	73583739	1	A	PSAP	404	PSAP
chr10	73585549	0	G	PSAP	264	PSAP
chr10	73585636	0	G	PSAP	207	PSAP
chr10	73585666	1	C	PSAP	266	PSAP
chr10	73585745	1	C	PSAP	206	PSAP
chr10	73587698	0	C	PSAP	196	PSAP
chr10	73587774	0	G	PSAP	261	PSAP
chr10	73587811	1	T	PSAP	192	PSAP
chr10	73587869	0	T	PSAP	80	PSAP
chr10	73587872	1	C	PSAP	262	PSAP
chr10	73587973	1	C	PSAP	78	PSAP
chr10	73588599	0	A	PSAP	154	PSAP
chr10	73588690	0	T	PSAP	87	PSAP
chr10	73588719	1	A	PSAP	164	PSAP
chr10	73588776	0	A	PSAP	125	PSAP
chr10	73588781	1	C	PSAP	72	PSAP
chr10	73588894	1	C	PSAP	150	PSAP
chr10	73590860	0	A	PSAP	324	PSAP
chr10	73590940	0	G	PSAP	326	PSAP
chr10	73590979	1	G	PSAP	327	PSAP
chr10	73591056	1	G	PSAP	327	PSAP
chr10	73591548	0	G	PSAP	220	PSAP
chr10	73591653	0	T	PSAP	141	PSAP
chr10	73591664	1	C	PSAP	220	PSAP
chr10	73591766	1	C	PSAP	195	PSAP
chr10	73594079	0	G	PSAP	84	PSAP
chr10	73594154	0	T	PSAP	180	PSAP
chr10	73594198	1	A	PSAP	93	PSAP
chr10	73594271	0	A	PSAP	196	PSAP
chr10	73594272	1	A	PSAP	177	PSAP
chr10	73594384	1	C	PSAP	191	PSAP
chr11	2466611	0	A	KCNQ1.1	2	KCNQ1
chr11	2466670	0	C	KCNQ1.1	15	KCNQ1
chr11	2466705	1	A	KCNQ1.1	3	KCNQ1
chr11	2466746	1	A	KCNQ1.1	18	KCNQ1
chr11	2482855	0	T	KCNQ1.1	313	KCNQ1
chr11	2482968	1	A	KCNQ1.1	355	KCNQ1
chr11	2549115	0	G	KCNQ1.1	652	KCNQ1
chr11	2549169	0	T	KCNQ1.1	362	KCNQ1
chr11	2549237	1	C	KCNQ1.1	648	KCNQ1
chr11	2549289	1	C	KCNQ1.1	401	KCNQ1
chr11	2591805	0	A	KCNQ1.1	337	KCNQ1
chr11	2591862	0	T	KCNQ1.1	363	KCNQ1
chr11	2591880	0	T	KCNQ1.1	271	KCNQ1
chr11	2591927	1	A	KCNQ1.1	325	KCNQ1
chr11	2591978	1	A	KCNQ1.1	358	KCNQ1
chr11	2592022	1	T	KCNQ1.1	315	KCNQ1
chr11	2592494	0	T	KCNQ1.1	503	KCNQ1
chr11	2592638	1	G	KCNQ1.1	492	KCNQ1
chr11	2593272	0	T	KCNQ1.1	362	KCNQ1
chr11	2593418	1	C	KCNQ1.1	366	KCNQ1
chr11	2593957	0	C	KCNQ1.1	260	KCNQ1
chr11	2594065	0	T	KCNQ1.1	49	KCNQ1
chr11	2594094	1	T	KCNQ1.1	259	KCNQ1
chr11	2594099	0	C	KCNQ1.1	368	KCNQ1
chr11	2594131	1	T	KCNQ1.1	0	KCNQ1
chr11	2594191	0	A	KCNQ1.1	318	KCNQ1
chr11	2594217	1	G	KCNQ1.1	0	KCNQ1
chr11	2594295	1	T	KCNQ1.1	315	KCNQ1
chr11	2604595	0	T	KCNQ1.1	511	KCNQ1
chr11	2604675	0	C	KCNQ1.1	105	KCNQ1
chr11	2604719	1	A	KCNQ1.1	521	KCNQ1
chr11	2604754	0	C	KCNQ1.1	429	KCNQ1
chr11	2604757	1	C	KCNQ1.1	6	KCNQ1
chr11	2604873	1	A	KCNQ1.1	432	KCNQ1
chr11	2606382	0	G	KCNQ1.1	532	KCNQ1
chr11	2606437	0	C	KCNQ1.1	449	KCNQ1
chr11	2606498	1	C	KCNQ1.1	531	KCNQ1
chr11	2606559	1	G	KCNQ1.1	372	KCNQ1
chr11	2608746	0	G	KCNQ1.1	141	KCNQ1
chr11	2608817	0	T	KCNQ1.1	186	KCNQ1
chr11	2608847	1	G	KCNQ1.1	124	KCNQ1
chr11	2608892	0	A	KCNQ1.1	363	KCNQ1
chr11	2608911	1	A	KCNQ1.1	184	KCNQ1
chr11	2609014	1	G	KCNQ1.1	360	KCNQ1
chr11	2609920	0	A	KCNQ1.1	191	KCNQ1
chr11	2609975	0	C	KCNQ1.1	399	KCNQ1
chr11	2609992	1	G	KCNQ1.1	192	KCNQ1
chr11	2610064	0	T	KCNQ1.1	416	KCNQ1
chr11	2610074	1	T	KCNQ1.1	400	KCNQ1
chr11	2610184	1	T	KCNQ1.1	417	KCNQ1
chr11	2683088	0	A	KCNQ1.1	12	KCNQ1
chr11	2683193	0	A	KCNQ1.1	728	KCNQ1
chr11	2683206	1	C	KCNQ1.1	9	KCNQ1
chr11	2683311	0	A	KCNQ1.1	207	KCNQ1
chr11	2683313	1	T	KCNQ1.1	737	KCNQ1
chr11	2683409	1	G	KCNQ1.1	215	KCNQ1
chr11	2789986	0	T	KCNQ1.2	341	KCNQ1
chr11	2790055	0	T	KCNQ1.2	171	KCNQ1
chr11	2790108	1	A	KCNQ1.2	371	KCNQ1
chr11	2790128	0	T	KCNQ1.2	141	KCNQ1
chr11	2790143	1	A	KCNQ1.2	186	KCNQ1
chr11	2790239	1	A	KCNQ1.2	165	KCNQ1
chr11	2797168	0	T	KCNQ1.2	248	KCNQ1
chr11	2797260	0	T	KCNQ1.2	93	KCNQ1
chr11	2797265	1	A	KCNQ1.2	212	KCNQ1
chr11	2797384	1	C	KCNQ1.2	114	KCNQ1
chr11	2798165	0	T	KCNQ1.2	401	KCNQ1
chr11	2798261	0	A	KCNQ1.2	449	KCNQ1
chr11	2798272	1	T	KCNQ1.2	398	KCNQ1
chr11	2798380	1	G	KCNQ1.2	460	KCNQ1
chr11	2799183	0	T	KCNQ1.2	75	KCNQ1
chr11	2799259	0	G	KCNQ1.2	108	KCNQ1
chr11	2799262	1	G	KCNQ1.2	71	KCNQ1
chr11	2799349	1	G	KCNQ1.2	168	KCNQ1
chr11	2868973	0	T	KCNQ1.2	53	KCNQ1
chr11	2869040	1	T	KCNQ1.2	54	KCNQ1
chr11	2869160	0	T	KCNQ1.2	103	KCNQ1
chr11	2869302	1	T	KCNQ1.2	117	KCNQ1
chr13	28578153	0	G	FLT3	585	FLT3
chr13	28578251	0	G	FLT3	293	FLT3
chr13	28578272	1	G	FLT3	586	FLT3
chr13	28578364	1	T	FLT3	286	FLT3
chr13	28588520	0	G	FLT3	140	FLT3
chr13	28588605	0	G	FLT3	547	FLT3
[truncated: 1,566 more rows]
