# Supplementary material for: Quantitative analysis of differences in copy numbers using read depth obtained from PCR-enriched samples and controls
Source: BMC Bioinformatics. 2015 Jan 28;16:17. doi: 10.1186/s12859-014-0428-5 (PMC4384318; doi:10.1186/s12859-014-0428-5)
Supplement: Additional file 2 — Primer read depth raw data. This archive (zip) contains one tab-separated text file (tsv) per sequencing run and sample. Each file name is composed of the run id and sample name. The column definitions are: chromosome, position, direction, reference base, cluster name, depth and original gene name. [file 12859_2014_428_MOESM2_ESM.zip › M63_NA12606.tsv]

chr1	5923229	0	A	NPHP4	434	NPHP4
chr1	5923335	0	A	NPHP4	226	NPHP4
chr1	5923341	1	T	NPHP4	427	NPHP4
chr1	5923429	0	A	NPHP4	366	NPHP4
chr1	5923440	1	A	NPHP4	224	NPHP4
chr1	5923549	1	A	NPHP4	389	NPHP4
chr1	5923905	0	T	NPHP4	351	NPHP4
chr1	5923969	0	A	NPHP4	290	NPHP4
chr1	5924027	1	G	NPHP4	334	NPHP4
chr1	5924046	0	C	NPHP4	318	NPHP4
chr1	5924083	1	A	NPHP4	299	NPHP4
chr1	5924163	1	A	NPHP4	346	NPHP4
chr1	5924358	0	G	NPHP4	198	NPHP4
chr1	5924398	0	C	NPHP4	208	NPHP4
chr1	5924476	1	G	NPHP4	176	NPHP4
chr1	5924492	0	C	NPHP4	132	NPHP4
chr1	5924522	1	A	NPHP4	226	NPHP4
chr1	5924614	1	C	NPHP4	125	NPHP4
chr1	5925096	0	T	NPHP4	213	NPHP4
chr1	5925166	0	A	NPHP4	184	NPHP4
chr1	5925196	1	A	NPHP4	225	NPHP4
chr1	5925210	0	C	NPHP4	27	NPHP4
chr1	5925289	1	A	NPHP4	184	NPHP4
chr1	5925329	1	G	NPHP4	28	NPHP4
chr1	5926362	0	C	NPHP4	452	NPHP4
chr1	5926431	0	A	NPHP4	273	NPHP4
chr1	5926484	1	A	NPHP4	444	NPHP4
chr1	5926500	0	C	NPHP4	263	NPHP4
chr1	5926524	1	A	NPHP4	282	NPHP4
chr1	5926592	1	C	NPHP4	257	NPHP4
chr1	5927055	0	G	NPHP4	190	NPHP4
chr1	5927090	0	C	NPHP4	267	NPHP4
chr1	5927150	1	C	NPHP4	207	NPHP4
chr1	5927197	1	A	NPHP4	263	NPHP4
chr1	5927755	0	G	NPHP4	188	NPHP4
chr1	5927842	0	G	NPHP4	455	NPHP4
chr1	5927860	1	G	NPHP4	204	NPHP4
chr1	5927877	0	T	NPHP4	344	NPHP4
chr1	5927952	1	A	NPHP4	457	NPHP4
chr1	5927997	1	C	NPHP4	342	NPHP4
chr1	5933291	0	T	NPHP4	0	NPHP4
chr1	5933354	0	C	NPHP4	422	NPHP4
chr1	5933408	1	A	NPHP4	0	NPHP4
chr1	5933461	1	T	NPHP4	420	NPHP4
chr1	5934471	0	T	NPHP4	10	NPHP4
chr1	5934513	0	T	NPHP4	117	NPHP4
chr1	5934563	1	T	NPHP4	9	NPHP4
chr1	5934569	0	A	NPHP4	202	NPHP4
chr1	5934636	1	G	NPHP4	113	NPHP4
chr1	5934650	0	C	NPHP4	165	NPHP4
chr1	5934682	1	T	NPHP4	204	NPHP4
chr1	5934748	1	A	NPHP4	152	NPHP4
chr1	5934833	0	G	NPHP4	674	NPHP4
chr1	5934937	0	A	NPHP4	1	NPHP4
chr1	5934952	1	A	NPHP4	675	NPHP4
chr1	5934981	0	G	NPHP4	319	NPHP4
chr1	5935004	1	C	NPHP4	78	NPHP4
chr1	5935120	1	T	NPHP4	304	NPHP4
chr1	5935125	0	G	NPHP4	217	NPHP4
chr1	5935248	1	T	NPHP4	238	NPHP4
chr1	5937107	0	G	NPHP4	369	NPHP4
chr1	5937152	0	C	NPHP4	101	NPHP4
chr1	5937205	1	A	NPHP4	359	NPHP4
chr1	5937228	0	A	NPHP4	186	NPHP4
chr1	5937295	1	A	NPHP4	95	NPHP4
chr1	5937299	0	G	NPHP4	43	NPHP4
chr1	5937351	1	G	NPHP4	196	NPHP4
chr1	5937397	1	G	NPHP4	35	NPHP4
chr1	5940172	0	A	NPHP4	470	NPHP4
chr1	5940277	0	C	NPHP4	542	NPHP4
chr1	5940281	1	T	NPHP4	465	NPHP4
chr1	5940386	1	C	NPHP4	544	NPHP4
chr1	5947263	0	T	NPHP4	134	NPHP4
chr1	5947330	0	G	NPHP4	277	NPHP4
chr1	5947378	1	T	NPHP4	137	NPHP4
chr1	5947448	0	T	NPHP4	253	NPHP4
chr1	5947452	1	C	NPHP4	280	NPHP4
chr1	5947477	0	T	NPHP4	131	NPHP4
chr1	5947534	1	A	NPHP4	249	NPHP4
chr1	5947617	1	A	NPHP4	134	NPHP4
chr1	5950883	0	A	NPHP4	134	NPHP4
chr1	5950939	0	C	NPHP4	44	NPHP4
chr1	5950985	1	A	NPHP4	134	NPHP4
chr1	5951049	0	C	NPHP4	89	NPHP4
chr1	5951061	1	A	NPHP4	49	NPHP4
chr1	5951167	1	T	NPHP4	94	NPHP4
chr1	5964655	0	T	NPHP4	257	NPHP4
chr1	5964725	0	G	NPHP4	68	NPHP4
chr1	5964794	1	G	NPHP4	251	NPHP4
chr1	5964812	0	A	NPHP4	439	NPHP4
chr1	5964839	1	A	NPHP4	71	NPHP4
chr1	5964932	1	G	NPHP4	418	NPHP4
chr1	5965326	0	G	NPHP4	289	NPHP4
chr1	5965374	0	G	NPHP4	133	NPHP4
chr1	5965416	1	G	NPHP4	253	NPHP4
chr1	5965434	0	G	NPHP4	325	NPHP4
chr1	5965464	1	G	NPHP4	130	NPHP4
chr1	5965476	0	C	NPHP4	160	NPHP4
chr1	5965553	1	A	NPHP4	324	NPHP4
chr1	5965592	1	A	NPHP4	221	NPHP4
chr1	5965641	0	C	NPHP4	246	NPHP4
chr1	5965716	0	A	NPHP4	132	NPHP4
chr1	5965745	1	C	NPHP4	270	NPHP4
chr1	5965821	0	C	NPHP4	156	NPHP4
chr1	5965839	1	T	NPHP4	116	NPHP4
chr1	5965929	1	C	NPHP4	164	NPHP4
chr1	5967139	0	T	NPHP4	330	NPHP4
chr1	5967279	0	A	NPHP4	72	NPHP4
chr1	5967280	1	C	NPHP4	302	NPHP4
chr1	5967346	1	A	NPHP4	72	NPHP4
chr1	5969187	0	G	NPHP4	412	NPHP4
chr1	5969305	1	A	NPHP4	440	NPHP4
chr1	5987662	0	T	NPHP4	188	NPHP4
chr1	5987737	0	A	NPHP4	783	NPHP4
chr1	5987786	1	A	NPHP4	192	NPHP4
chr1	5987800	0	G	NPHP4	382	NPHP4
chr1	5987861	1	G	NPHP4	788	NPHP4
chr1	5987897	1	C	NPHP4	273	NPHP4
chr1	5993123	0	C	NPHP4	418	NPHP4
chr1	5993189	0	A	NPHP4	192	NPHP4
chr1	5993237	1	C	NPHP4	413	NPHP4
chr1	5993250	0	C	NPHP4	418	NPHP4
chr1	5993304	1	G	NPHP4	214	NPHP4
chr1	5993309	0	A	NPHP4	379	NPHP4
chr1	5993370	1	A	NPHP4	385	NPHP4
chr1	5993432	1	A	NPHP4	339	NPHP4
chr1	6007100	0	A	NPHP4	422	NPHP4
chr1	6007202	0	C	NPHP4	357	NPHP4
chr1	6007210	1	A	NPHP4	379	NPHP4
chr1	6007305	0	C	NPHP4	604	NPHP4
chr1	6007310	1	C	NPHP4	324	NPHP4
chr1	6007428	1	T	NPHP4	603	NPHP4
chr1	6008067	0	A	NPHP4	589	NPHP4
chr1	6008164	0	A	NPHP4	322	NPHP4
chr1	6008189	1	A	NPHP4	595	NPHP4
chr1	6008245	0	T	NPHP4	278	NPHP4
chr1	6008307	1	C	NPHP4	316	NPHP4
chr1	6008351	1	G	NPHP4	279	NPHP4
chr1	6012757	0	C	NPHP4	292	NPHP4
chr1	6012814	0	C	NPHP4	496	NPHP4
chr1	6012858	1	T	NPHP4	264	NPHP4
chr1	6012932	1	G	NPHP4	494	NPHP4
chr1	6021795	0	T	NPHP4	226	NPHP4
chr1	6021875	0	G	NPHP4	468	NPHP4
chr1	6021911	1	G	NPHP4	214	NPHP4
chr1	6021989	0	T	NPHP4	373	NPHP4
chr1	6021993	1	G	NPHP4	457	NPHP4
chr1	6022097	1	A	NPHP4	366	NPHP4
chr1	6027331	0	T	NPHP4	591	NPHP4
chr1	6027444	1	A	NPHP4	591	NPHP4
chr1	6029048	0	C	NPHP4	750	NPHP4
chr1	6029162	0	G	NPHP4	618	NPHP4
chr1	6029163	1	C	NPHP4	751	NPHP4
chr1	6029224	0	T	NPHP4	231	NPHP4
chr1	6029280	1	C	NPHP4	617	NPHP4
chr1	6029344	1	G	NPHP4	240	NPHP4
chr1	6038340	0	A	NPHP4	204	NPHP4
chr1	6038452	0	C	NPHP4	117	NPHP4
chr1	6038457	1	A	NPHP4	206	NPHP4
chr1	6038570	1	C	NPHP4	117	NPHP4
chr1	6046192	0	T	NPHP4	422	NPHP4
chr1	6046262	0	C	NPHP4	340	NPHP4
chr1	6046311	1	A	NPHP4	415	NPHP4
chr1	6046382	1	G	NPHP4	355	NPHP4
chr2	29416015	0	G	ALK	216	ALK
chr2	29416121	0	C	ALK	134	ALK
chr2	29416133	1	G	ALK	214	ALK
chr2	29416210	0	A	ALK	222	ALK
chr2	29416222	1	G	ALK	93	ALK
chr2	29416265	0	G	ALK	121	ALK
chr2	29416331	1	A	ALK	178	ALK
chr2	29416343	0	C	ALK	144	ALK
chr2	29416374	1	G	ALK	115	ALK
chr2	29416450	0	G	ALK	150	ALK
chr2	29416461	1	T	ALK	145	ALK
chr2	29416567	0	A	ALK	22	ALK
chr2	29416571	1	A	ALK	142	ALK
chr2	29416595	0	G	ALK	256	ALK
chr2	29416669	1	T	ALK	40	ALK
chr2	29416676	0	A	ALK	25	ALK
chr2	29416716	1	C	ALK	263	ALK
chr2	29416765	0	A	ALK	265	ALK
chr2	29416773	1	T	ALK	39	ALK
chr2	29416874	1	A	ALK	276	ALK
chr2	29419590	0	T	ALK	468	ALK
chr2	29419698	0	G	ALK	167	ALK
chr2	29419705	1	G	ALK	440	ALK
chr2	29419811	1	A	ALK	167	ALK
chr2	29420348	0	T	ALK	593	ALK
chr2	29420461	0	C	ALK	448	ALK
chr2	29420468	1	A	ALK	587	ALK
chr2	29420539	0	G	ALK	303	ALK
chr2	29420554	1	A	ALK	443	ALK
chr2	29420650	1	A	ALK	300	ALK
chr2	29430015	0	T	ALK	491	ALK
chr2	29430107	0	T	ALK	625	ALK
chr2	29430126	1	A	ALK	480	ALK
chr2	29430216	1	A	ALK	650	ALK
chr2	29432564	0	T	ALK	431	ALK
chr2	29432653	0	T	ALK	279	ALK
chr2	29432685	1	A	ALK	423	ALK
chr2	29432728	0	T	ALK	945	ALK
chr2	29432741	1	G	ALK	283	ALK
chr2	29432841	1	T	ALK	941	ALK
chr2	29436760	0	T	ALK	760	ALK
chr2	29436874	0	A	ALK	434	ALK
chr2	29436877	1	T	ALK	759	ALK
chr2	29436994	1	G	ALK	431	ALK
chr2	29443547	0	G	ALK	564	ALK
chr2	29443611	0	T	ALK	350	ALK
chr2	29443668	1	A	ALK	569	ALK
chr2	29443732	1	T	ALK	349	ALK
chr2	29445156	0	G	ALK	101	ALK
chr2	29445242	0	T	ALK	169	ALK
chr2	29445248	1	C	ALK	106	ALK
chr2	29445327	0	T	ALK	274	ALK
chr2	29445361	1	T	ALK	207	ALK
chr2	29445388	0	C	ALK	208	ALK
chr2	29445429	1	A	ALK	283	ALK
chr2	29445507	1	C	ALK	191	ALK
chr2	29446167	0	A	ALK	306	ALK
chr2	29446223	0	T	ALK	203	ALK
chr2	29446267	0	G	ALK	240	ALK
chr2	29446287	1	G	ALK	305	ALK
chr2	29446331	1	T	ALK	213	ALK
chr2	29446339	0	A	ALK	195	ALK
chr2	29446390	1	G	ALK	221	ALK
chr2	29446458	1	C	ALK	190	ALK
chr2	29448273	0	A	ALK	368	ALK
chr2	29448332	0	A	ALK	274	ALK
chr2	29448383	1	A	ALK	365	ALK
chr2	29448452	1	G	ALK	232	ALK
chr2	29449753	0	G	ALK	363	ALK
chr2	29449848	0	T	ALK	211	ALK
chr2	29449873	1	T	ALK	349	ALK
chr2	29449888	0	G	ALK	50	ALK
chr2	29449942	1	T	ALK	198	ALK
chr2	29450004	1	C	ALK	51	ALK
chr2	29450414	0	G	ALK	500	ALK
chr2	29450441	0	T	ALK	361	ALK
chr2	29450498	0	C	ALK	352	ALK
chr2	29450513	1	G	ALK	503	ALK
chr2	29450552	1	C	ALK	379	ALK
chr2	29450621	1	G	ALK	359	ALK
chr2	29451711	0	C	ALK	3	ALK
chr2	29451759	0	C	ALK	0	ALK
chr2	29451829	1	C	ALK	3	ALK
chr2	29451885	0	T	ALK	213	ALK
chr2	29451892	1	C	ALK	0	ALK
chr2	29451974	1	G	ALK	266	ALK
chr2	29455093	0	C	ALK	328	ALK
chr2	29455199	0	A	ALK	514	ALK
chr2	29455210	1	G	ALK	338	ALK
chr2	29455248	0	T	ALK	92	ALK
chr2	29455311	1	T	ALK	483	ALK
chr2	29455389	1	T	ALK	90	ALK
chr2	29456410	0	A	ALK	443	ALK
chr2	29456508	0	C	ALK	581	ALK
chr2	29456531	1	C	ALK	444	ALK
chr2	29456613	1	C	ALK	582	ALK
chr2	29462479	0	T	ALK	526	ALK
chr2	29462593	0	T	ALK	327	ALK
chr2	29462601	1	T	ALK	524	ALK
chr2	29462658	0	T	ALK	478	ALK
chr2	29462706	1	G	ALK	366	ALK
chr2	29462779	1	C	ALK	485	ALK
chr2	29473931	0	G	ALK	177	ALK
chr2	29474018	0	G	ALK	498	ALK
chr2	29474055	1	T	ALK	188	ALK
chr2	29474130	0	T	ALK	0	ALK
chr2	29474132	1	A	ALK	486	ALK
chr2	29474232	1	A	ALK	0	ALK
chr2	29497904	0	C	ALK	512	ALK
chr2	29498006	0	C	ALK	638	ALK
chr2	29498017	1	C	ALK	512	ALK
chr2	29498124	1	T	ALK	632	ALK
chr2	29498193	0	A	ALK	181	ALK
chr2	29498298	0	T	ALK	568	ALK
chr2	29498299	1	A	ALK	170	ALK
chr2	29498419	1	A	ALK	538	ALK
chr2	29519730	0	T	ALK	458	ALK
chr2	29519814	0	G	ALK	103	ALK
chr2	29519846	1	C	ALK	485	ALK
chr2	29519875	0	A	ALK	539	ALK
chr2	29519933	1	C	ALK	106	ALK
chr2	29519990	1	C	ALK	563	ALK
chr2	29541128	0	T	ALK	289	ALK
chr2	29541212	0	G	ALK	473	ALK
chr2	29541247	1	T	ALK	337	ALK
chr2	29541331	1	C	ALK	451	ALK
chr2	29543584	0	G	ALK	352	ALK
chr2	29543655	0	A	ALK	90	ALK
chr2	29543703	1	C	ALK	313	ALK
chr2	29543773	1	A	ALK	88	ALK
chr2	29551137	0	C	ALK	425	ALK
chr2	29551235	0	T	ALK	323	ALK
chr2	29551259	1	G	ALK	419	ALK
chr2	29551330	0	T	ALK	9	ALK
chr2	29551342	1	A	ALK	316	ALK
chr2	29551443	1	A	ALK	9	ALK
chr2	29606563	0	C	ALK	252	ALK
chr2	29606667	0	C	ALK	774	ALK
chr2	29606679	1	G	ALK	242	ALK
chr2	29606785	1	T	ALK	773	ALK
chr2	29754741	0	C	ALK	79	ALK
chr2	29754818	0	T	ALK	213	ALK
chr2	29754850	1	A	ALK	79	ALK
chr2	29754934	0	A	ALK	537	ALK
chr2	29754937	1	A	ALK	185	ALK
chr2	29755054	1	T	ALK	549	ALK
chr2	29917634	0	A	ALK	341	ALK
chr2	29917742	0	G	ALK	362	ALK
chr2	29917753	1	A	ALK	311	ALK
chr2	29917826	0	T	ALK	315	ALK
chr2	29917863	1	C	ALK	359	ALK
chr2	29917921	1	C	ALK	310	ALK
chr2	29940373	0	C	ALK	728	ALK
chr2	29940481	0	T	ALK	444	ALK
chr2	29940484	1	C	ALK	698	ALK
chr2	29940587	1	A	ALK	433	ALK
chr2	30142816	0	T	ALK	150	ALK
chr2	30142877	0	A	ALK	42	ALK
chr2	30142949	0	T	ALK	0	ALK
chr2	30142957	1	A	ALK	157	ALK
chr2	30142999	1	C	ALK	46	ALK
chr2	30143003	0	T	ALK	4	ALK
chr2	30143018	1	G	ALK	69	ALK
chr2	30143143	1	T	ALK	2	ALK
chr2	47600571	0	T	EPCAM	297	EPCAM
chr2	47600663	0	C	EPCAM	155	EPCAM
chr2	47600683	1	C	EPCAM	284	EPCAM
chr2	47600768	1	G	EPCAM	123	EPCAM
chr2	47600875	0	G	EPCAM	334	EPCAM
chr2	47600938	0	C	EPCAM	257	EPCAM
chr2	47600964	1	G	EPCAM	345	EPCAM
chr2	47601038	0	T	EPCAM	287	EPCAM
chr2	47601042	1	C	EPCAM	260	EPCAM
chr2	47601151	0	A	EPCAM	301	EPCAM
chr2	47601160	1	T	EPCAM	280	EPCAM
chr2	47601266	1	T	EPCAM	303	EPCAM
chr2	47602339	0	T	EPCAM	459	EPCAM
chr2	47602389	0	C	EPCAM	384	EPCAM
chr2	47602445	1	G	EPCAM	448	EPCAM
chr2	47602488	1	C	EPCAM	382	EPCAM
chr2	47604086	0	A	EPCAM	629	EPCAM
chr2	47604173	0	C	EPCAM	351	EPCAM
chr2	47604202	1	A	EPCAM	629	EPCAM
chr2	47604290	1	T	EPCAM	374	EPCAM
chr2	47606015	0	G	EPCAM	1	EPCAM
chr2	47606112	0	T	EPCAM	366	EPCAM
chr2	47606118	1	T	EPCAM	1	EPCAM
chr2	47606224	1	A	EPCAM	393	EPCAM
chr2	47606866	0	T	EPCAM	599	EPCAM
chr2	47606960	0	G	EPCAM	803	EPCAM
chr2	47606979	1	T	EPCAM	591	EPCAM
chr2	47607041	0	T	EPCAM	217	EPCAM
chr2	47607079	1	A	EPCAM	796	EPCAM
chr2	47607161	1	A	EPCAM	227	EPCAM
chr2	47612282	0	A	EPCAM	501	EPCAM
chr2	47612393	1	C	EPCAM	513	EPCAM
chr2	47613668	0	A	EPCAM	1	EPCAM
chr2	47613727	0	A	EPCAM	162	EPCAM
chr2	47613767	1	G	EPCAM	0	EPCAM
chr2	47613839	1	A	EPCAM	159	EPCAM
chr3	100432492	0	C	TFG	403	TFG
chr3	100432552	0	G	TFG	408	TFG
chr3	100432570	0	A	TFG	433	TFG
chr3	100432586	1	G	TFG	424	TFG
chr3	100432638	1	G	TFG	392	TFG
chr3	100432664	1	A	TFG	422	TFG
chr3	100432675	0	T	TFG	38	TFG
chr3	100432811	1	C	TFG	40	TFG
chr3	100438720	0	A	TFG	4	TFG
chr3	100438858	1	C	TFG	2	TFG
chr3	100438869	0	C	TFG	0	TFG
chr3	100438982	1	C	TFG	0	TFG
chr3	100447567	0	C	TFG	385	TFG
chr3	100447658	0	A	TFG	303	TFG
chr3	100447681	1	T	TFG	359	TFG
chr3	100447778	1	T	TFG	330	TFG
chr3	100451298	0	A	TFG	489	TFG
chr3	100451415	0	T	TFG	527	TFG
chr3	100451416	1	T	TFG	530	TFG
chr3	100451510	0	G	TFG	422	TFG
chr3	100451532	1	A	TFG	535	TFG
chr3	100451626	1	A	TFG	420	TFG
chr3	100455395	0	A	TFG	683	TFG
chr3	100455458	0	C	TFG	642	TFG
chr3	100455515	1	C	TFG	673	TFG
chr3	100455530	0	G	TFG	550	TFG
chr3	100455575	1	A	TFG	642	TFG
chr3	100455648	1	G	TFG	517	TFG
chr3	100463645	0	T	TFG	446	TFG
chr3	100463692	0	A	TFG	379	TFG
chr3	100463765	1	T	TFG	427	TFG
chr3	100463790	1	A	TFG	387	TFG
chr3	100466928	0	C	TFG	193	TFG
chr3	100466997	0	C	TFG	422	TFG
chr3	100467026	1	C	TFG	182	TFG
chr3	100467092	0	A	TFG	483	TFG
chr3	100467096	1	T	TFG	356	TFG
chr3	100467201	0	T	TFG	441	TFG
chr3	100467209	1	A	TFG	512	TFG
chr3	100467283	0	A	TFG	212	TFG
chr3	100467307	1	A	TFG	446	TFG
chr3	100467399	1	T	TFG	230	TFG
chr3	142985490	0	A	SLC9A9	793	SLC9A9
chr3	142985580	0	C	SLC9A9	516	SLC9A9
chr3	142985608	1	T	SLC9A9	799	SLC9A9
chr3	142985668	0	A	SLC9A9	335	SLC9A9
chr3	142985700	1	T	SLC9A9	511	SLC9A9
chr3	142985776	0	T	SLC9A9	624	SLC9A9
chr3	142985786	1	A	SLC9A9	330	SLC9A9
chr3	142985896	1	C	SLC9A9	636	SLC9A9
chr3	142987693	0	C	SLC9A9	476	SLC9A9
chr3	142987740	0	G	SLC9A9	391	SLC9A9
chr3	142987815	1	T	SLC9A9	505	SLC9A9
chr3	142987850	1	C	SLC9A9	395	SLC9A9
chr3	143082305	0	A	SLC9A9	288	SLC9A9
chr3	143082385	0	T	SLC9A9	3	SLC9A9
chr3	143082425	1	A	SLC9A9	313	SLC9A9
chr3	143082521	1	T	SLC9A9	2	SLC9A9
chr3	143100832	0	A	SLC9A9	383	SLC9A9
chr3	143100945	0	T	SLC9A9	637	SLC9A9
chr3	143100951	1	C	SLC9A9	436	SLC9A9
chr3	143101061	1	G	SLC9A9	636	SLC9A9
chr3	143185800	0	G	SLC9A9	709	SLC9A9
chr3	143185867	0	G	SLC9A9	603	SLC9A9
chr3	143185906	1	G	SLC9A9	709	SLC9A9
chr3	143185969	0	A	SLC9A9	426	SLC9A9
chr3	143185973	1	G	SLC9A9	606	SLC9A9
chr3	143186085	1	T	SLC9A9	426	SLC9A9
chr3	143212463	0	A	SLC9A9	489	SLC9A9
chr3	143212561	0	A	SLC9A9	774	SLC9A9
chr3	143212569	1	G	SLC9A9	495	SLC9A9
chr3	143212680	1	T	SLC9A9	771	SLC9A9
chr3	143214149	0	A	SLC9A9	493	SLC9A9
chr3	143214233	0	C	SLC9A9	485	SLC9A9
chr3	143214246	1	A	SLC9A9	489	SLC9A9
chr3	143214348	1	A	SLC9A9	492	SLC9A9
chr3	143271160	0	C	SLC9A9	413	SLC9A9
chr3	143271262	0	G	SLC9A9	219	SLC9A9
chr3	143271266	1	C	SLC9A9	398	SLC9A9
chr3	143271346	1	C	SLC9A9	240	SLC9A9
chr3	143292902	0	A	SLC9A9	529	SLC9A9
chr3	143292973	0	A	SLC9A9	575	SLC9A9
chr3	143293019	1	T	SLC9A9	524	SLC9A9
chr3	143293085	1	T	SLC9A9	534	SLC9A9
chr3	143297405	0	T	SLC9A9	327	SLC9A9
chr3	143297503	0	T	SLC9A9	775	SLC9A9
chr3	143297527	1	G	SLC9A9	336	SLC9A9
chr3	143297621	1	A	SLC9A9	784	SLC9A9
chr3	143371024	0	C	SLC9A9	288	SLC9A9
chr3	143371117	0	T	SLC9A9	161	SLC9A9
chr3	143371126	1	C	SLC9A9	255	SLC9A9
chr3	143371230	1	T	SLC9A9	170	SLC9A9
chr3	143411962	0	G	SLC9A9	651	SLC9A9
chr3	143412042	0	G	SLC9A9	145	SLC9A9
chr3	143412074	1	G	SLC9A9	662	SLC9A9
chr3	143412093	0	C	SLC9A9	598	SLC9A9
chr3	143412109	1	C	SLC9A9	150	SLC9A9
chr3	143412207	1	G	SLC9A9	578	SLC9A9
chr3	143513793	0	G	SLC9A9	545	SLC9A9
chr3	143513903	0	T	SLC9A9	101	SLC9A9
chr3	143513911	1	A	SLC9A9	527	SLC9A9
chr3	143514016	1	C	SLC9A9	100	SLC9A9
chr3	143515625	0	T	SLC9A9	1	SLC9A9
chr3	143515705	0	G	SLC9A9	102	SLC9A9
chr3	143515742	1	T	SLC9A9	0	SLC9A9
chr3	143515778	1	G	SLC9A9	98	SLC9A9
chr3	143550765	0	G	SLC9A9	0	SLC9A9
chr3	143550879	0	T	SLC9A9	409	SLC9A9
chr3	143550880	1	C	SLC9A9	0	SLC9A9
chr3	143550976	0	A	SLC9A9	702	SLC9A9
chr3	143550990	1	A	SLC9A9	433	SLC9A9
chr3	143551097	1	G	SLC9A9	698	SLC9A9
chr3	143566963	0	C	SLC9A9	631	SLC9A9
chr3	143567064	0	G	SLC9A9	531	SLC9A9
chr3	143567084	1	G	SLC9A9	631	SLC9A9
chr3	143567155	0	G	SLC9A9	337	SLC9A9
chr3	143567172	1	T	SLC9A9	510	SLC9A9
chr3	143567268	1	C	SLC9A9	321	SLC9A9
chr3	178916573	0	T	PIK3CA	258	PIK3CA
chr3	178916639	0	A	PIK3CA	296	PIK3CA
chr3	178916684	1	G	PIK3CA	235	PIK3CA
chr3	178916746	0	A	PIK3CA	301	PIK3CA
chr3	178916750	1	A	PIK3CA	295	PIK3CA
chr3	178916803	0	G	PIK3CA	502	PIK3CA
chr3	178916863	1	G	PIK3CA	313	PIK3CA
chr3	178916888	0	T	PIK3CA	366	PIK3CA
chr3	178916914	1	G	PIK3CA	507	PIK3CA
chr3	178916993	1	G	PIK3CA	388	PIK3CA
chr3	178917449	0	G	PIK3CA	430	PIK3CA
chr3	178917537	0	G	PIK3CA	517	PIK3CA
chr3	178917561	1	G	PIK3CA	442	PIK3CA
chr3	178917608	0	T	PIK3CA	26	PIK3CA
chr3	178917650	1	A	PIK3CA	519	PIK3CA
chr3	178917723	1	T	PIK3CA	23	PIK3CA
chr3	178919054	0	G	PIK3CA	11	PIK3CA
chr3	178919110	0	T	PIK3CA	594	PIK3CA
chr3	178919111	1	C	PIK3CA	0	PIK3CA
chr3	178919194	0	A	PIK3CA	61	PIK3CA
chr3	178919219	1	C	PIK3CA	577	PIK3CA
chr3	178919262	0	G	PIK3CA	9	PIK3CA
chr3	178919310	1	T	PIK3CA	60	PIK3CA
chr3	178919374	1	T	PIK3CA	4	PIK3CA
chr3	178921311	0	C	PIK3CA	469	PIK3CA
chr3	178921415	0	G	PIK3CA	124	PIK3CA
chr3	178921426	1	C	PIK3CA	471	PIK3CA
chr3	178921506	0	A	PIK3CA	1	PIK3CA
chr3	178921533	1	C	PIK3CA	123	PIK3CA
chr3	178921573	0	A	PIK3CA	0	PIK3CA
chr3	178921583	1	G	PIK3CA	1	PIK3CA
chr3	178921689	1	A	PIK3CA	0	PIK3CA
chr3	178922256	0	G	PIK3CA	345	PIK3CA
chr3	178922321	0	G	PIK3CA	152	PIK3CA
chr3	178922368	1	C	PIK3CA	349	PIK3CA
chr3	178922418	1	G	PIK3CA	127	PIK3CA
chr3	178927321	0	A	PIK3CA	268	PIK3CA
chr3	178927432	0	G	PIK3CA	476	PIK3CA
chr3	178927440	1	A	PIK3CA	277	PIK3CA
chr3	178927534	1	C	PIK3CA	478	PIK3CA
chr3	178927892	0	G	PIK3CA	21	PIK3CA
chr3	178927990	1	C	PIK3CA	1	PIK3CA
chr3	178928028	0	C	PIK3CA	146	PIK3CA
chr3	178928093	0	C	PIK3CA	2	PIK3CA
chr3	178928106	1	A	PIK3CA	87	PIK3CA
chr3	178928180	0	C	PIK3CA	319	PIK3CA
chr3	178928209	1	C	PIK3CA	2	PIK3CA
chr3	178928246	0	G	PIK3CA	53	PIK3CA
chr3	178928274	1	C	PIK3CA	333	PIK3CA
chr3	178928334	0	G	PIK3CA	140	PIK3CA
chr3	178928351	1	C	PIK3CA	63	PIK3CA
chr3	178928445	1	C	PIK3CA	200	PIK3CA
chr3	178936039	0	C	PIK3CA	323	PIK3CA
chr3	178936065	0	C	PIK3CA	783	PIK3CA
chr3	178936129	1	G	PIK3CA	320	PIK3CA
chr3	178936183	1	T	PIK3CA	785	PIK3CA
chr3	178936945	0	T	PIK3CA	462	PIK3CA
chr3	178937024	0	C	PIK3CA	66	PIK3CA
chr3	178937058	1	T	PIK3CA	470	PIK3CA
chr3	178937135	1	C	PIK3CA	68	PIK3CA
chr3	178937306	0	T	PIK3CA	494	PIK3CA
chr3	178937447	1	G	PIK3CA	0	PIK3CA
chr3	178937697	0	G	PIK3CA	421	PIK3CA
chr3	178937806	1	C	PIK3CA	455	PIK3CA
chr3	178937806	0	C	PIK3CA	1	PIK3CA
chr3	178937939	1	T	PIK3CA	2	PIK3CA
chr3	178938711	0	G	PIK3CA	545	PIK3CA
chr3	178938779	0	A	PIK3CA	382	PIK3CA
chr3	178938827	1	C	PIK3CA	536	PIK3CA
chr3	178938839	0	C	PIK3CA	497	PIK3CA
chr3	178938891	1	G	PIK3CA	400	PIK3CA
chr3	178938938	0	C	PIK3CA	496	PIK3CA
chr3	178938946	1	G	PIK3CA	507	PIK3CA
chr3	178939045	1	G	PIK3CA	481	PIK3CA
chr3	178941809	0	G	PIK3CA	543	PIK3CA
chr3	178941911	0	T	PIK3CA	253	PIK3CA
chr3	178941917	1	G	PIK3CA	564	PIK3CA
chr3	178942021	1	T	PIK3CA	245	PIK3CA
chr3	178942385	0	T	PIK3CA	11	PIK3CA
chr3	178942517	0	C	PIK3CA	769	PIK3CA
chr3	178942520	1	A	PIK3CA	10	PIK3CA
chr3	178942631	1	C	PIK3CA	770	PIK3CA
chr3	178943719	0	T	PIK3CA	465	PIK3CA
chr3	178943849	1	C	PIK3CA	453	PIK3CA
chr3	178946957	0	G	PIK3CA	476	PIK3CA
chr3	178947074	0	G	PIK3CA	272	PIK3CA
chr3	178947077	1	G	PIK3CA	474	PIK3CA
chr3	178947155	0	G	PIK3CA	299	PIK3CA
chr3	178947189	1	C	PIK3CA	261	PIK3CA
chr3	178947275	1	T	PIK3CA	317	PIK3CA
chr3	178947722	0	G	PIK3CA	222	PIK3CA
chr3	178947820	0	C	PIK3CA	153	PIK3CA
chr3	178947821	1	G	PIK3CA	152	PIK3CA
chr3	178947838	0	T	PIK3CA	228	PIK3CA
chr3	178947898	1	G	PIK3CA	111	PIK3CA
chr3	178947937	1	T	PIK3CA	240	PIK3CA
chr3	178947963	0	T	PIK3CA	1	PIK3CA
chr3	178948035	0	A	PIK3CA	229	PIK3CA
chr3	178948076	1	G	PIK3CA	6	PIK3CA
chr3	178948089	0	T	PIK3CA	193	PIK3CA
chr3	178948149	1	C	PIK3CA	302	PIK3CA
chr3	178948202	1	C	PIK3CA	198	PIK3CA
chr3	178951861	0	A	PIK3CA	403	PIK3CA
chr3	178951933	0	T	PIK3CA	527	PIK3CA
chr3	178951977	1	C	PIK3CA	433	PIK3CA
chr3	178952039	0	G	PIK3CA	310	PIK3CA
chr3	178952045	1	G	PIK3CA	538	PIK3CA
chr3	178952127	0	C	PIK3CA	756	PIK3CA
chr3	178952133	1	A	PIK3CA	276	PIK3CA
chr3	178952245	1	A	PIK3CA	764	PIK3CA
chr5	149357195	0	C	SLC26A2	383	SLC26A2
chr5	149357285	0	C	SLC26A2	339	SLC26A2
chr5	149357309	1	C	SLC26A2	343	SLC26A2
chr5	149357364	0	C	SLC26A2	290	SLC26A2
chr5	149357387	1	C	SLC26A2	318	SLC26A2
chr5	149357453	0	T	SLC26A2	249	SLC26A2
chr5	149357486	1	G	SLC26A2	271	SLC26A2
chr5	149357563	0	G	SLC26A2	257	SLC26A2
chr5	149357567	1	G	SLC26A2	218	SLC26A2
chr5	149357638	0	G	SLC26A2	114	SLC26A2
chr5	149357671	1	T	SLC26A2	265	SLC26A2
chr5	149357699	0	G	SLC26A2	163	SLC26A2
chr5	149357756	1	C	SLC26A2	134	SLC26A2
chr5	149357771	0	G	SLC26A2	175	SLC26A2
chr5	149357794	1	C	SLC26A2	186	SLC26A2
chr5	149357876	0	G	SLC26A2	88	SLC26A2
chr5	149357883	1	G	SLC26A2	195	SLC26A2
chr5	149357988	1	T	SLC26A2	108	SLC26A2
chr5	149359772	0	C	SLC26A2	232	SLC26A2
chr5	149359859	0	G	SLC26A2	304	SLC26A2
chr5	149359890	1	C	SLC26A2	236	SLC26A2
chr5	149359929	0	C	SLC26A2	241	SLC26A2
chr5	149359966	1	G	SLC26A2	286	SLC26A2
chr5	149360000	0	G	SLC26A2	250	SLC26A2
chr5	149360044	1	C	SLC26A2	260	SLC26A2
chr5	149360060	0	C	SLC26A2	316	SLC26A2
chr5	149360106	1	C	SLC26A2	211	SLC26A2
chr5	149360168	0	G	SLC26A2	224	SLC26A2
chr5	149360171	1	G	SLC26A2	303	SLC26A2
chr5	149360279	0	G	SLC26A2	189	SLC26A2
chr5	149360284	1	G	SLC26A2	255	SLC26A2
chr5	149360386	0	C	SLC26A2	151	SLC26A2
chr5	149360392	1	C	SLC26A2	178	SLC26A2
chr5	149360482	0	G	SLC26A2	305	SLC26A2
chr5	149360495	1	G	SLC26A2	183	SLC26A2
chr5	149360591	0	C	SLC26A2	271	SLC26A2
chr5	149360596	1	A	SLC26A2	304	SLC26A2
chr5	149360680	0	T	SLC26A2	132	SLC26A2
chr5	149360705	1	G	SLC26A2	251	SLC26A2
chr5	149360721	0	C	SLC26A2	208	SLC26A2
chr5	149360797	1	G	SLC26A2	155	SLC26A2
chr5	149360834	0	T	SLC26A2	171	SLC26A2
chr5	149360837	1	G	SLC26A2	209	SLC26A2
chr5	149360885	0	G	SLC26A2	364	SLC26A2
chr5	149360956	1	C	SLC26A2	154	SLC26A2
chr5	149360957	0	A	SLC26A2	388	SLC26A2
chr5	149360995	1	G	SLC26A2	376	SLC26A2
chr5	149361049	0	C	SLC26A2	355	SLC26A2
chr5	149361070	1	A	SLC26A2	397	SLC26A2
chr5	149361160	0	A	SLC26A2	284	SLC26A2
chr5	149361164	1	G	SLC26A2	383	SLC26A2
chr5	149361234	0	C	SLC26A2	36	SLC26A2
chr5	149361277	1	T	SLC26A2	272	SLC26A2
chr5	149361348	0	C	SLC26A2	0	SLC26A2
chr5	149361349	1	C	SLC26A2	37	SLC26A2
chr5	149361453	1	G	SLC26A2	0	SLC26A2
chr6	43550021	0	T	POLH	172	POLH
chr6	43550106	0	T	POLH	103	POLH
chr6	43550138	1	C	POLH	174	POLH
chr6	43550227	1	T	POLH	117	POLH
chr6	43550643	0	A	POLH	317	POLH
chr6	43550770	0	G	POLH	127	POLH
chr6	43550782	1	T	POLH	309	POLH
chr6	43550846	0	T	POLH	194	POLH
chr6	43550861	1	G	POLH	161	POLH
chr6	43550963	1	T	POLH	179	POLH
chr6	43554962	0	G	POLH	195	POLH
chr6	43555045	0	G	POLH	315	POLH
chr6	43555072	1	C	POLH	193	POLH
chr6	43555147	0	C	POLH	318	POLH
chr6	43555159	1	G	POLH	304	POLH
chr6	43555222	0	G	POLH	597	POLH
chr6	43555242	1	C	POLH	320	POLH
chr6	43555339	1	G	POLH	585	POLH
chr6	43565380	0	A	POLH	618	POLH
chr6	43565474	0	C	POLH	542	POLH
chr6	43565485	1	T	POLH	626	POLH
chr6	43565557	0	G	POLH	462	POLH
chr6	43565592	1	C	POLH	528	POLH
chr6	43565665	1	C	POLH	443	POLH
chr6	43568702	0	T	POLH	578	POLH
chr6	43568763	0	C	POLH	513	POLH
chr6	43568818	1	A	POLH	586	POLH
chr6	43568879	1	C	POLH	519	POLH
chr6	43571574	0	G	POLH	736	POLH
chr6	43571673	0	T	POLH	361	POLH
chr6	43571681	1	G	POLH	731	POLH
chr6	43571779	1	C	POLH	351	POLH
chr6	43572331	0	G	POLH	170	POLH
chr6	43572425	0	G	POLH	452	POLH
chr6	43572428	1	T	POLH	153	POLH
chr6	43572540	1	C	POLH	438	POLH
chr6	43572950	0	G	POLH	292	POLH
chr6	43573008	0	G	POLH	518	POLH
chr6	43573044	1	A	POLH	297	POLH
chr6	43573120	1	C	POLH	504	POLH
chr6	43578258	0	T	POLH	63	POLH
chr6	43578346	0	G	POLH	299	POLH
chr6	43578376	1	T	POLH	63	POLH
chr6	43578455	0	A	POLH	417	POLH
chr6	43578460	1	G	POLH	331	POLH
chr6	43578567	1	C	POLH	432	POLH
chr6	43581344	0	C	POLH	244	POLH
chr6	43581415	0	G	POLH	105	POLH
chr6	43581459	1	C	POLH	240	POLH
chr6	43581474	0	C	POLH	215	POLH
chr6	43581530	0	G	POLH	396	POLH
chr6	43581535	1	T	POLH	75	POLH
chr6	43581570	1	C	POLH	201	POLH
chr6	43581603	0	T	POLH	303	POLH
chr6	43581652	1	T	POLH	356	POLH
chr6	43581719	0	A	POLH	221	POLH
chr6	43581721	1	T	POLH	290	POLH
chr6	43581828	0	A	POLH	146	POLH
chr6	43581836	1	G	POLH	231	POLH
chr6	43581915	0	C	POLH	139	POLH
chr6	43581923	1	A	POLH	142	POLH
chr6	43582007	0	A	POLH	379	POLH
chr6	43582028	1	C	POLH	180	POLH
chr6	43582103	0	A	POLH	194	POLH
chr6	43582122	1	T	POLH	405	POLH
chr6	43582183	0	A	POLH	32	POLH
chr6	43582216	1	T	POLH	207	POLH
chr6	43582263	0	T	POLH	17	POLH
chr6	43582288	1	A	POLH	47	POLH
chr6	43582379	1	C	POLH	14	POLH
chr7	39046422	0	C	POU6F2.1	310	POU6F2
chr7	39046537	1	T	POU6F2.1	306	POU6F2
chr7	39125454	0	T	POU6F2.1	399	POU6F2
chr7	39125528	0	G	POU6F2.1	508	POU6F2
chr7	39125550	1	A	POU6F2.1	402	POU6F2
chr7	39125603	0	C	POU6F2.1	359	POU6F2
chr7	39125624	1	G	POU6F2.1	506	POU6F2
chr7	39125716	1	G	POU6F2.1	364	POU6F2
chr7	39243813	0	T	POU6F2.1	710	POU6F2
chr7	39243854	0	T	POU6F2.1	473	POU6F2
chr7	39243925	1	G	POU6F2.1	715	POU6F2
chr7	39243964	1	A	POU6F2.1	461	POU6F2
chr7	39246962	0	G	POU6F2.1	305	POU6F2
chr7	39247021	0	G	POU6F2.1	55	POU6F2
chr7	39247073	1	T	POU6F2.1	306	POU6F2
chr7	39247129	0	C	POU6F2.1	104	POU6F2
chr7	39247143	1	T	POU6F2.1	54	POU6F2
chr7	39247217	0	A	POU6F2.1	376	POU6F2
chr7	39247220	1	G	POU6F2.1	99	POU6F2
chr7	39247335	1	C	POU6F2.1	390	POU6F2
chr7	39379202	0	C	POU6F2.2	589	POU6F2
chr7	39379326	1	G	POU6F2.2	580	POU6F2
chr7	39379448	0	C	POU6F2.2	305	POU6F2
chr7	39379515	0	A	POU6F2.2	412	POU6F2
chr7	39379562	1	A	POU6F2.2	377	POU6F2
chr7	39379563	0	G	POU6F2.2	89	POU6F2
chr7	39379602	1	C	POU6F2.2	411	POU6F2
chr7	39379651	1	A	POU6F2.2	105	POU6F2
chr7	39446136	0	G	POU6F2.2	184	POU6F2
chr7	39446213	0	A	POU6F2.2	372	POU6F2
chr7	39446257	1	T	POU6F2.2	190	POU6F2
chr7	39446300	0	G	POU6F2.2	946	POU6F2
chr7	39446332	1	A	POU6F2.2	371	POU6F2
chr7	39446417	1	C	POU6F2.2	949	POU6F2
chr7	39472594	0	G	POU6F2.2	91	POU6F2
chr7	39472660	0	T	POU6F2.2	151	POU6F2
chr7	39472693	1	A	POU6F2.2	71	POU6F2
chr7	39472706	0	C	POU6F2.2	360	POU6F2
chr7	39472749	1	A	POU6F2.2	153	POU6F2
chr7	39472761	0	T	POU6F2.2	287	POU6F2
chr7	39472804	1	C	POU6F2.2	365	POU6F2
chr7	39472828	0	G	POU6F2.2	245	POU6F2
chr7	39472886	1	A	POU6F2.2	301	POU6F2
chr7	39472946	1	T	POU6F2.2	243	POU6F2
chr7	39491063	0	T	POU6F2.2	604	POU6F2
chr7	39491164	0	A	POU6F2.2	485	POU6F2
chr7	39491180	1	A	POU6F2.2	613	POU6F2
chr7	39491225	0	C	POU6F2.2	928	POU6F2
chr7	39491269	1	T	POU6F2.2	440	POU6F2
chr7	39491344	1	T	POU6F2.2	930	POU6F2
chr7	39500081	0	A	POU6F2.2	658	POU6F2
chr7	39500152	0	A	POU6F2.2	120	POU6F2
chr7	39500196	1	C	POU6F2.2	662	POU6F2
chr7	39500255	0	G	POU6F2.2	283	POU6F2
chr7	39500268	1	C	POU6F2.2	125	POU6F2
chr7	39500380	1	A	POU6F2.2	283	POU6F2
chr7	39503760	0	T	POU6F2.2	272	POU6F2
chr7	39503865	0	C	POU6F2.2	272	POU6F2
chr7	39503876	1	T	POU6F2.2	212	POU6F2
chr7	39503935	0	C	POU6F2.2	417	POU6F2
chr7	39503984	1	G	POU6F2.2	229	POU6F2
chr7	39504024	0	C	POU6F2.2	536	POU6F2
chr7	39504075	1	C	POU6F2.2	415	POU6F2
chr7	39504138	0	G	POU6F2.2	237	POU6F2
chr7	39504139	1	C	POU6F2.2	545	POU6F2
chr7	39504211	0	C	POU6F2.2	230	POU6F2
chr7	39504254	1	C	POU6F2.2	240	POU6F2
chr7	39504327	1	T	POU6F2.2	261	POU6F2
chr8	92972414	0	G	RUNX1T1	0	RUNX1T1
chr8	92972455	0	G	RUNX1T1	73	RUNX1T1
chr8	92972487	1	C	RUNX1T1	161	RUNX1T1
chr8	92972577	1	C	RUNX1T1	78	RUNX1T1
chr8	92972637	0	T	RUNX1T1	426	RUNX1T1
chr8	92972726	0	C	RUNX1T1	491	RUNX1T1
chr8	92972746	1	C	RUNX1T1	386	RUNX1T1
chr8	92972842	1	C	RUNX1T1	471	RUNX1T1
chr8	92982831	0	C	RUNX1T1	201	RUNX1T1
chr8	92982872	0	C	RUNX1T1	563	RUNX1T1
chr8	92982908	0	T	RUNX1T1	327	RUNX1T1
chr8	92982909	1	T	RUNX1T1	234	RUNX1T1
chr8	92982983	1	G	RUNX1T1	547	RUNX1T1
chr8	92982999	0	G	RUNX1T1	446	RUNX1T1
chr8	92983028	1	T	RUNX1T1	330	RUNX1T1
chr8	92983118	1	C	RUNX1T1	450	RUNX1T1
chr8	92988086	0	C	RUNX1T1	398	RUNX1T1
chr8	92988146	0	G	RUNX1T1	386	RUNX1T1
chr8	92988204	1	A	RUNX1T1	401	RUNX1T1
chr8	92988262	1	C	RUNX1T1	388	RUNX1T1
chr8	92998308	0	T	RUNX1T1	660	RUNX1T1
chr8	92998364	0	G	RUNX1T1	349	RUNX1T1
chr8	92998425	1	T	RUNX1T1	655	RUNX1T1
chr8	92998479	0	T	RUNX1T1	241	RUNX1T1
chr8	92998481	1	C	RUNX1T1	338	RUNX1T1
chr8	92998595	1	T	RUNX1T1	234	RUNX1T1
chr8	92999065	0	C	RUNX1T1	346	RUNX1T1
chr8	92999159	0	G	RUNX1T1	225	RUNX1T1
chr8	92999177	1	C	RUNX1T1	409	RUNX1T1
chr8	92999278	1	C	RUNX1T1	278	RUNX1T1
chr8	93003841	0	G	RUNX1T1	546	RUNX1T1
chr8	93003928	0	G	RUNX1T1	371	RUNX1T1
chr8	93003958	1	G	RUNX1T1	538	RUNX1T1
chr8	93004035	0	G	RUNX1T1	442	RUNX1T1
chr8	93004046	1	C	RUNX1T1	370	RUNX1T1
chr8	93004153	1	C	RUNX1T1	461	RUNX1T1
chr8	93017306	0	A	RUNX1T1	31	RUNX1T1
chr8	93017412	0	G	RUNX1T1	314	RUNX1T1
chr8	93017429	1	G	RUNX1T1	31	RUNX1T1
chr8	93017485	0	G	RUNX1T1	204	RUNX1T1
chr8	93017529	1	C	RUNX1T1	306	RUNX1T1
chr8	93017605	1	T	RUNX1T1	190	RUNX1T1
chr8	93023194	0	T	RUNX1T1	404	RUNX1T1
chr8	93023293	0	A	RUNX1T1	1	RUNX1T1
chr8	93023308	1	C	RUNX1T1	384	RUNX1T1
chr8	93023407	1	C	RUNX1T1	1	RUNX1T1
chr8	93026739	0	C	RUNX1T1	268	RUNX1T1
chr8	93026823	0	A	RUNX1T1	420	RUNX1T1
chr8	93026842	1	C	RUNX1T1	218	RUNX1T1
chr8	93026909	0	T	RUNX1T1	67	RUNX1T1
chr8	93026943	1	T	RUNX1T1	425	RUNX1T1
chr8	93026953	0	A	RUNX1T1	331	RUNX1T1
chr8	93027026	1	A	RUNX1T1	71	RUNX1T1
chr8	93027063	0	A	RUNX1T1	225	RUNX1T1
chr8	93027067	1	C	RUNX1T1	317	RUNX1T1
chr8	93027179	1	A	RUNX1T1	280	RUNX1T1
chr8	93029357	0	G	RUNX1T1	644	RUNX1T1
chr8	93029459	0	G	RUNX1T1	455	RUNX1T1
chr8	93029469	1	A	RUNX1T1	648	RUNX1T1
chr8	93029555	0	G	RUNX1T1	366	RUNX1T1
chr8	93029575	1	G	RUNX1T1	422	RUNX1T1
chr8	93029672	1	C	RUNX1T1	357	RUNX1T1
chr8	93074686	0	G	RUNX1T1	397	RUNX1T1
chr8	93074802	1	C	RUNX1T1	397	RUNX1T1
chr8	93088084	0	G	RUNX1T1	70	RUNX1T1
chr8	93088216	0	T	RUNX1T1	146	RUNX1T1
chr8	93088218	1	T	RUNX1T1	74	RUNX1T1
chr8	93088332	1	A	RUNX1T1	137	RUNX1T1
chr8	93107223	0	C	RUNX1T1	463	RUNX1T1
chr8	93107281	0	G	RUNX1T1	615	RUNX1T1
chr8	93107337	1	C	RUNX1T1	493	RUNX1T1
chr8	93107356	0	C	RUNX1T1	631	RUNX1T1
chr8	93107399	1	G	RUNX1T1	618	RUNX1T1
chr8	93107463	1	C	RUNX1T1	633	RUNX1T1
chr8	93107580	0	G	RUNX1T1	453	RUNX1T1
chr8	93107681	0	G	RUNX1T1	435	RUNX1T1
chr8	93107694	1	A	RUNX1T1	458	RUNX1T1
chr8	93107796	1	T	RUNX1T1	430	RUNX1T1
chr8	93115014	0	A	RUNX1T1	44	RUNX1T1
chr8	93115140	1	A	RUNX1T1	43	RUNX1T1
chr8	113236979	0	A	CSMD3.1	261	CSMD3
chr8	113237094	0	A	CSMD3.1	315	CSMD3
chr8	113237099	1	T	CSMD3.1	260	CSMD3
chr8	113237210	1	G	CSMD3.1	331	CSMD3
chr8	113240929	0	A	CSMD3.1	260	CSMD3
chr8	113241019	0	A	CSMD3.1	195	CSMD3
chr8	113241041	1	A	CSMD3.1	250	CSMD3
chr8	113241059	0	A	CSMD3.1	2	CSMD3
chr8	113241104	1	T	CSMD3.1	189	CSMD3
chr8	113241172	1	T	CSMD3.1	2	CSMD3
chr8	113243745	0	G	CSMD3.1	301	CSMD3
chr8	113243796	0	T	CSMD3.1	331	CSMD3
chr8	113243836	1	G	CSMD3.1	278	CSMD3
chr8	113243906	1	G	CSMD3.1	319	CSMD3
chr8	113246541	0	G	CSMD3.1	386	CSMD3
chr8	113246607	0	G	CSMD3.1	377	CSMD3
chr8	113246633	1	C	CSMD3.1	383	CSMD3
chr8	113246705	0	C	CSMD3.1	5	CSMD3
chr8	113246706	1	C	CSMD3.1	376	CSMD3
chr8	113246823	1	A	CSMD3.1	6	CSMD3
chr8	113249335	0	A	CSMD3.1	487	CSMD3
chr8	113249441	0	G	CSMD3.1	617	CSMD3
chr8	113249447	1	G	CSMD3.1	537	CSMD3
chr8	113249481	0	T	CSMD3.1	471	CSMD3
chr8	113249559	1	G	CSMD3.1	610	CSMD3
chr8	113249572	0	C	CSMD3.1	0	CSMD3
chr8	113249596	1	T	CSMD3.1	479	CSMD3
chr8	113249682	1	C	CSMD3.1	1	CSMD3
chr8	113253903	0	A	CSMD3.1	636	CSMD3
chr8	113253996	0	A	CSMD3.1	561	CSMD3
chr8	113254010	1	A	CSMD3.1	633	CSMD3
chr8	113254111	1	A	CSMD3.1	555	CSMD3
chr8	113256582	0	G	CSMD3.1	411	CSMD3
chr8	113256660	0	G	CSMD3.1	239	CSMD3
chr8	113256686	1	C	CSMD3.1	362	CSMD3
chr8	113256766	0	G	CSMD3.1	413	CSMD3
chr8	113256773	1	C	CSMD3.1	263	CSMD3
chr8	113256879	1	T	CSMD3.1	409	CSMD3
chr8	113259224	0	A	CSMD3.1	536	CSMD3
chr8	113259321	0	G	CSMD3.1	267	CSMD3
chr8	113259336	1	A	CSMD3.1	540	CSMD3
chr8	113259417	1	C	CSMD3.1	295	CSMD3
chr8	113266439	0	C	CSMD3.1	412	CSMD3
chr8	113266539	0	A	CSMD3.1	4	CSMD3
chr8	113266540	1	G	CSMD3.1	399	CSMD3
chr8	113266645	1	T	CSMD3.1	3	CSMD3
chr8	113267450	0	T	CSMD3.1	564	CSMD3
chr8	113267557	0	A	CSMD3.1	361	CSMD3
chr8	113267565	1	A	CSMD3.1	565	CSMD3
chr8	113267650	0	A	CSMD3.1	68	CSMD3
chr8	113267668	1	A	CSMD3.1	351	CSMD3
chr8	113267726	1	G	CSMD3.1	69	CSMD3
chr8	113275815	0	C	CSMD3.1	472	CSMD3
chr8	113275918	0	A	CSMD3.1	391	CSMD3
chr8	113275930	1	A	CSMD3.1	449	CSMD3
chr8	113275959	0	G	CSMD3.1	263	CSMD3
chr8	113276033	1	A	CSMD3.1	383	CSMD3
chr8	113276075	1	G	CSMD3.1	257	CSMD3
chr8	113277544	0	A	CSMD3.1	2	CSMD3
chr8	113277660	0	C	CSMD3.1	176	CSMD3
chr8	113277661	1	C	CSMD3.1	1	CSMD3
chr8	113277722	0	G	CSMD3.1	446	CSMD3
chr8	113277777	1	C	CSMD3.1	176	CSMD3
chr8	113277840	1	G	CSMD3.1	402	CSMD3
chr8	113293312	0	T	CSMD3.2	0	CSMD3
chr8	113293427	0	A	CSMD3.2	246	CSMD3
chr8	113293431	1	T	CSMD3.2	1	CSMD3
chr8	113293500	0	G	CSMD3.2	440	CSMD3
chr8	113293536	1	G	CSMD3.2	246	CSMD3
chr8	113293617	1	G	CSMD3.2	437	CSMD3
chr8	113299259	0	A	CSMD3.2	31	CSMD3
chr8	113299366	0	G	CSMD3.2	412	CSMD3
chr8	113299368	1	A	CSMD3.2	33	CSMD3
chr8	113299472	0	T	CSMD3.2	334	CSMD3
chr8	113299483	1	G	CSMD3.2	499	CSMD3
chr8	113299585	1	C	CSMD3.2	338	CSMD3
chr8	113301534	0	C	CSMD3.2	384	CSMD3
chr8	113301644	0	C	CSMD3.2	365	CSMD3
chr8	113301651	1	A	CSMD3.2	333	CSMD3
chr8	113301698	0	G	CSMD3.2	439	CSMD3
chr8	113301754	1	T	CSMD3.2	360	CSMD3
chr8	113301814	1	C	CSMD3.2	444	CSMD3
chr8	113303714	0	G	CSMD3.2	344	CSMD3
chr8	113303830	0	A	CSMD3.2	215	CSMD3
chr8	113303833	1	G	CSMD3.2	372	CSMD3
chr8	113303921	0	A	CSMD3.2	0	CSMD3
chr8	113303922	1	C	CSMD3.2	196	CSMD3
chr8	113304034	1	C	CSMD3.2	0	CSMD3
chr8	113304745	0	G	CSMD3.2	266	CSMD3
chr8	113304842	0	C	CSMD3.2	355	CSMD3
chr8	113304860	1	T	CSMD3.2	264	CSMD3
chr8	113304935	0	A	CSMD3.2	180	CSMD3
chr8	113304940	1	C	CSMD3.2	322	CSMD3
chr8	113305064	1	T	CSMD3.2	187	CSMD3
chr8	113308031	0	G	CSMD3.2	338	CSMD3
chr8	113308112	0	C	CSMD3.2	410	CSMD3
chr8	113308140	1	C	CSMD3.2	335	CSMD3
chr8	113308212	0	G	CSMD3.2	7	CSMD3
chr8	113308228	1	A	CSMD3.2	373	CSMD3
chr8	113308302	1	G	CSMD3.2	0	CSMD3
chr8	113313978	0	A	CSMD3.2	778	CSMD3
chr8	113314052	0	G	CSMD3.2	474	CSMD3
chr8	113314096	1	A	CSMD3.2	768	CSMD3
chr8	113314160	0	C	CSMD3.2	211	CSMD3
chr8	113314169	1	G	CSMD3.2	444	CSMD3
chr8	113314274	1	T	CSMD3.2	209	CSMD3
chr8	113316911	0	C	CSMD3.2	272	CSMD3
chr8	113317008	0	G	CSMD3.2	450	CSMD3
chr8	113317022	1	G	CSMD3.2	301	CSMD3
chr8	113317120	0	G	CSMD3.2	317	CSMD3
chr8	113317125	1	G	CSMD3.2	469	CSMD3
chr8	113317237	1	C	CSMD3.2	332	CSMD3
chr8	113318151	0	T	CSMD3.2	603	CSMD3
chr8	113318239	0	C	CSMD3.2	391	CSMD3
chr8	113318269	1	A	CSMD3.2	623	CSMD3
chr8	113318274	0	C	CSMD3.2	174	CSMD3
chr8	113318351	1	C	CSMD3.2	414	CSMD3
chr8	113318367	0	T	CSMD3.2	297	CSMD3
chr8	113318386	1	C	CSMD3.2	181	CSMD3
chr8	113318484	1	C	CSMD3.2	344	CSMD3
chr8	113323167	0	A	CSMD3.2	616	CSMD3
chr8	113323260	0	C	CSMD3.2	40	CSMD3
chr8	113323286	1	A	CSMD3.2	618	CSMD3
chr8	113323368	0	G	CSMD3.2	243	CSMD3
chr8	113323371	1	G	CSMD3.2	39	CSMD3
chr8	113323481	1	G	CSMD3.2	248	CSMD3
chr8	113326110	0	T	CSMD3.2	243	CSMD3
chr8	113326180	0	C	CSMD3.2	8	CSMD3
chr8	113326208	1	A	CSMD3.2	239	CSMD3
chr8	113326270	0	G	CSMD3.2	1	CSMD3
chr8	113326281	1	C	CSMD3.2	7	CSMD3
chr8	113326385	1	C	CSMD3.2	0	CSMD3
chr8	113326575	0	C	CSMD3.2	1	CSMD3
chr8	113326671	0	A	CSMD3.2	325	CSMD3
chr8	113326674	1	A	CSMD3.2	0	CSMD3
chr8	113326776	0	A	CSMD3.2	350	CSMD3
chr8	113326790	1	C	CSMD3.2	335	CSMD3
chr8	113326886	1	A	CSMD3.2	349	CSMD3
chr8	113330970	0	T	CSMD3.2	5	CSMD3
chr8	113331083	0	G	CSMD3.2	515	CSMD3
chr8	113331089	1	T	CSMD3.2	10	CSMD3
chr8	113331200	1	G	CSMD3.2	487	CSMD3
chr8	113332093	0	C	CSMD3.2	585	CSMD3
chr8	113332148	0	C	CSMD3.2	144	CSMD3
chr8	113332170	0	G	CSMD3.2	132	CSMD3
chr8	113332192	1	C	CSMD3.2	606	CSMD3
chr8	113332228	1	G	CSMD3.2	130	CSMD3
chr8	113332249	1	A	CSMD3.2	121	CSMD3
chr8	113347525	0	C	CSMD3.2	552	CSMD3
chr8	113347597	0	C	CSMD3.2	763	CSMD3
chr8	113347637	1	G	CSMD3.2	572	CSMD3
chr8	113347712	0	C	CSMD3.2	171	CSMD3
chr8	113347716	1	G	CSMD3.2	763	CSMD3
chr8	113347823	1	C	CSMD3.2	167	CSMD3
chr8	113348809	0	A	CSMD3.2	0	CSMD3
chr8	113348917	0	A	CSMD3.2	448	CSMD3
chr8	113348921	1	C	CSMD3.2	0	CSMD3
chr8	113349010	0	G	CSMD3.2	443	CSMD3
chr8	113349031	1	A	CSMD3.2	459	CSMD3
chr8	113349125	1	G	CSMD3.2	438	CSMD3
chr8	113349750	0	T	CSMD3.2	155	CSMD3
chr8	113349840	0	C	CSMD3.2	247	CSMD3
chr8	113349858	1	G	CSMD3.2	149	CSMD3
chr8	113349948	0	T	CSMD3.2	370	CSMD3
chr8	113349953	1	C	CSMD3.2	242	CSMD3
chr8	113350055	1	G	CSMD3.2	369	CSMD3
chr8	113353584	0	T	CSMD3.2	0	CSMD3
chr8	113353722	1	A	CSMD3.2	0	CSMD3
chr8	113353723	0	A	CSMD3.2	374	CSMD3
chr8	113353830	0	A	CSMD3.2	320	CSMD3
chr8	113353831	1	G	CSMD3.2	397	CSMD3
chr8	113353948	1	T	CSMD3.2	311	CSMD3
chr8	113358236	0	T	CSMD3.2	2	CSMD3
chr8	113358344	0	T	CSMD3.2	620	CSMD3
chr8	113358350	1	T	CSMD3.2	2	CSMD3
chr8	113358409	0	C	CSMD3.2	311	CSMD3
chr8	113358456	1	G	CSMD3.2	616	CSMD3
chr8	113358529	1	C	CSMD3.2	285	CSMD3
chr8	113363330	0	C	CSMD3.2	1	CSMD3
chr8	113363420	0	T	CSMD3.2	43	CSMD3
chr8	113363437	1	T	CSMD3.2	2	CSMD3
chr8	113363447	0	T	CSMD3.2	10	CSMD3
chr8	113363488	1	T	CSMD3.2	39	CSMD3
chr8	113363557	1	A	CSMD3.2	11	CSMD3
chr8	113364554	0	G	CSMD3.2	831	CSMD3
chr8	113364663	0	A	CSMD3.2	275	CSMD3
chr8	113364667	1	C	CSMD3.2	825	CSMD3
chr8	113364733	0	T	CSMD3.2	4	CSMD3
chr8	113364752	1	C	CSMD3.2	276	CSMD3
chr8	113364843	1	T	CSMD3.2	6	CSMD3
chr8	113392503	0	T	CSMD3.2	2	CSMD3
chr8	113392602	0	C	CSMD3.2	212	CSMD3
chr8	113392612	1	A	CSMD3.2	1	CSMD3
chr8	113392706	1	G	CSMD3.2	216	CSMD3
chr8	113395718	0	A	CSMD3.2	1	CSMD3
chr8	113395804	0	C	CSMD3.2	255	CSMD3
chr8	113395814	1	T	CSMD3.2	0	CSMD3
chr8	113395865	0	G	CSMD3.2	520	CSMD3
chr8	113395912	1	G	CSMD3.2	254	CSMD3
chr8	113395982	1	C	CSMD3.2	515	CSMD3
chr8	113402850	0	T	CSMD3.2	312	CSMD3
chr8	113402940	0	G	CSMD3.2	372	CSMD3
chr8	113402962	1	G	CSMD3.2	352	CSMD3
chr8	113403040	1	G	CSMD3.2	364	CSMD3
chr8	113418770	0	G	CSMD3.2	533	CSMD3
chr8	113418819	0	C	CSMD3.2	536	CSMD3
chr8	113418883	0	T	CSMD3.2	393	CSMD3
chr8	113418886	1	A	CSMD3.2	528	CSMD3
chr8	113418921	1	C	CSMD3.2	485	CSMD3
chr8	113418993	1	G	CSMD3.2	332	CSMD3
chr8	113420517	0	A	CSMD3.2	514	CSMD3
chr8	113420607	0	T	CSMD3.2	5	CSMD3
chr8	113420630	1	G	CSMD3.2	501	CSMD3
chr8	113420721	1	A	CSMD3.2	1	CSMD3
chr8	113421124	0	C	CSMD3.2	298	CSMD3
chr8	113421190	0	G	CSMD3.2	525	CSMD3
chr8	113421218	1	A	CSMD3.2	283	CSMD3
chr8	113421285	1	G	CSMD3.2	525	CSMD3
chr8	113484794	0	T	CSMD3.3	611	CSMD3
chr8	113484910	0	A	CSMD3.3	464	CSMD3
chr8	113484912	1	C	CSMD3.3	590	CSMD3
chr8	113485024	1	G	CSMD3.3	461	CSMD3
chr8	113504646	0	C	CSMD3.3	129	CSMD3
chr8	113504743	0	C	CSMD3.3	358	CSMD3
chr8	113504744	1	C	CSMD3.3	129	CSMD3
chr8	113504856	0	C	CSMD3.3	412	CSMD3
chr8	113504861	1	C	CSMD3.3	378	CSMD3
chr8	113504971	1	T	CSMD3.3	449	CSMD3
chr8	113515966	0	A	CSMD3.3	9	CSMD3
chr8	113516061	0	C	CSMD3.3	331	CSMD3
chr8	113516079	1	G	CSMD3.3	6	CSMD3
chr8	113516080	0	C	CSMD3.3	430	CSMD3
chr8	113516146	1	G	CSMD3.3	390	CSMD3
chr8	113516178	1	G	CSMD3.3	440	CSMD3
chr8	113516193	0	G	CSMD3.3	3	CSMD3
chr8	113516322	1	A	CSMD3.3	4	CSMD3
chr8	113518880	0	T	CSMD3.3	599	CSMD3
chr8	113518939	0	T	CSMD3.3	412	CSMD3
chr8	113518999	1	G	CSMD3.3	551	CSMD3
chr8	113519036	0	T	CSMD3.3	34	CSMD3
chr8	113519052	1	C	CSMD3.3	399	CSMD3
chr8	113519153	1	G	CSMD3.3	34	CSMD3
chr8	113529164	0	A	CSMD3.3	401	CSMD3
chr8	113529296	0	A	CSMD3.3	90	CSMD3
chr8	113529298	1	C	CSMD3.3	400	CSMD3
chr8	113529341	0	G	CSMD3.3	220	CSMD3
chr8	113529392	0	C	CSMD3.3	340	CSMD3
chr8	113529404	1	G	CSMD3.3	83	CSMD3
chr8	113529442	1	G	CSMD3.3	204	CSMD3
chr8	113529507	1	T	CSMD3.3	334	CSMD3
chr8	113562876	0	A	CSMD3.3	404	CSMD3
chr8	113562988	0	T	CSMD3.3	458	CSMD3
chr8	113562990	1	C	CSMD3.3	425	CSMD3
chr8	113563062	0	T	CSMD3.3	253	CSMD3
chr8	113563105	1	G	CSMD3.3	481	CSMD3
chr8	113563171	1	A	CSMD3.3	291	CSMD3
chr8	113564789	0	C	CSMD3.3	318	CSMD3
chr8	113564876	0	G	CSMD3.3	698	CSMD3
chr8	113564906	1	G	CSMD3.3	348	CSMD3
chr8	113564989	1	C	CSMD3.3	682	CSMD3
chr8	113568957	0	G	CSMD3.3	384	CSMD3
chr8	113569014	0	G	CSMD3.3	392	CSMD3
chr8	113569072	1	T	CSMD3.3	395	CSMD3
chr8	113569087	0	C	CSMD3.3	465	CSMD3
chr8	113569122	1	G	CSMD3.3	362	CSMD3
chr8	113569185	0	T	CSMD3.3	0	CSMD3
chr8	113569203	1	T	CSMD3.3	447	CSMD3
chr8	113569298	1	A	CSMD3.3	0	CSMD3
chr8	113585668	0	A	CSMD3.3	355	CSMD3
chr8	113585759	0	G	CSMD3.3	578	CSMD3
chr8	113585781	1	A	CSMD3.3	359	CSMD3
chr8	113585804	0	G	CSMD3.3	496	CSMD3
chr8	113585874	1	T	CSMD3.3	595	CSMD3
chr8	113585919	1	G	CSMD3.3	499	CSMD3
chr8	113599288	0	C	CSMD3.3	236	CSMD3
chr8	113599344	0	A	CSMD3.3	644	CSMD3
chr8	113599396	1	C	CSMD3.3	234	CSMD3
chr8	113599424	0	C	CSMD3.3	564	CSMD3
chr8	113599460	1	T	CSMD3.3	641	CSMD3
chr8	113599536	1	G	CSMD3.3	552	CSMD3
chr8	113649021	0	C	CSMD3.3	577	CSMD3
chr8	113649121	0	G	CSMD3.3	139	CSMD3
chr8	113649135	1	G	CSMD3.3	566	CSMD3
chr8	113649155	0	G	CSMD3.3	496	CSMD3
chr8	113649214	1	C	CSMD3.3	134	CSMD3
chr8	113649270	1	G	CSMD3.3	489	CSMD3
chr8	113650858	0	C	CSMD3.3	22	CSMD3
chr8	113650948	0	T	CSMD3.3	650	CSMD3
chr8	113650971	1	A	CSMD3.3	1	CSMD3
chr8	113651016	0	G	CSMD3.3	120	CSMD3
chr8	113651061	1	G	CSMD3.3	645	CSMD3
chr8	113651089	0	A	CSMD3.3	425	CSMD3
chr8	113651127	1	G	CSMD3.3	125	CSMD3
chr8	113651203	1	T	CSMD3.3	470	CSMD3
chr8	113657311	0	C	CSMD3.3	500	CSMD3
chr8	113657424	0	C	CSMD3.3	456	CSMD3
chr8	113657425	1	T	CSMD3.3	507	CSMD3
chr8	113657540	1	C	CSMD3.3	505	CSMD3
chr8	113662274	0	A	CSMD3.3	9	CSMD3
chr8	113662401	0	G	CSMD3.3	179	CSMD3
chr8	113662408	1	G	CSMD3.3	7	CSMD3
chr8	113662462	0	T	CSMD3.3	328	CSMD3
chr8	113662491	1	G	CSMD3.3	180	CSMD3
chr8	113662541	0	G	CSMD3.3	515	CSMD3
chr8	113662571	1	T	CSMD3.3	316	CSMD3
chr8	113662653	1	T	CSMD3.3	518	CSMD3
chr8	113668360	0	C	CSMD3.3	19	CSMD3
chr8	113668418	0	C	CSMD3.3	350	CSMD3
chr8	113668478	1	A	CSMD3.3	20	CSMD3
chr8	113668517	0	A	CSMD3.3	172	CSMD3
chr8	113668533	1	G	CSMD3.3	330	CSMD3
chr8	113668628	1	A	CSMD3.3	173	CSMD3
chr8	113678460	0	T	CSMD3.3	402	CSMD3
chr8	113678566	0	A	CSMD3.3	442	CSMD3
chr8	113678575	1	T	CSMD3.3	409	CSMD3
chr8	113678678	1	C	CSMD3.3	428	CSMD3
chr8	113694650	0	C	CSMD3.3	440	CSMD3
chr8	113694713	0	C	CSMD3.3	518	CSMD3
chr8	113694757	1	A	CSMD3.3	429	CSMD3
chr8	113694764	0	C	CSMD3.3	295	CSMD3
chr8	113694832	1	A	CSMD3.3	545	CSMD3
chr8	113694854	0	T	CSMD3.3	61	CSMD3
chr8	113694860	1	C	CSMD3.3	302	CSMD3
chr8	113694968	1	A	CSMD3.3	62	CSMD3
chr8	113697582	0	C	CSMD3.3	334	CSMD3
chr8	113697686	0	A	CSMD3.3	664	CSMD3
chr8	113697689	1	C	CSMD3.3	342	CSMD3
chr8	113697790	0	G	CSMD3.3	580	CSMD3
chr8	113697802	1	A	CSMD3.3	648	CSMD3
chr8	113697849	0	C	CSMD3.3	251	CSMD3
chr8	113697902	1	C	CSMD3.3	575	CSMD3
chr8	113697957	0	G	CSMD3.3	1	CSMD3
chr8	113697962	1	C	CSMD3.3	242	CSMD3
chr8	113698093	1	C	CSMD3.3	7	CSMD3
chr8	113702074	0	G	CSMD3.3	711	CSMD3
chr8	113702145	0	C	CSMD3.3	247	CSMD3
chr8	113702187	1	C	CSMD3.3	708	CSMD3
chr8	113702251	0	A	CSMD3.3	238	CSMD3
chr8	113702256	1	C	CSMD3.3	247	CSMD3
chr8	113702363	1	T	CSMD3.3	237	CSMD3
chr8	113812369	0	C	CSMD3.4	238	CSMD3
chr8	113812463	0	T	CSMD3.4	418	CSMD3
chr8	113812482	1	T	CSMD3.4	233	CSMD3
chr8	113812577	1	G	CSMD3.4	411	CSMD3
chr8	113841893	0	A	CSMD3.4	296	CSMD3
chr8	113841928	0	T	CSMD3.4	650	CSMD3
chr8	113842011	1	T	CSMD3.4	295	CSMD3
chr8	113842042	1	C	CSMD3.4	648	CSMD3
chr8	113871326	0	C	CSMD3.4	146	CSMD3
chr8	113871374	0	C	CSMD3.4	314	CSMD3
chr8	113871436	1	G	CSMD3.4	157	CSMD3
chr8	113871473	0	A	CSMD3.4	39	CSMD3
chr8	113871484	1	C	CSMD3.4	318	CSMD3
chr8	113871588	1	T	CSMD3.4	7	CSMD3
chr8	113933789	0	T	CSMD3.4	536	CSMD3
chr8	113933891	0	A	CSMD3.4	301	CSMD3
chr8	113933902	1	T	CSMD3.4	551	CSMD3
chr8	113933927	0	G	CSMD3.4	441	CSMD3
chr8	113933975	1	C	CSMD3.4	268	CSMD3
chr8	113934046	1	C	CSMD3.4	439	CSMD3
chr8	113959928	0	C	CSMD3.4	0	CSMD3
chr8	113960049	1	T	CSMD3.4	0	CSMD3
chr8	113960073	0	A	CSMD3.4	5	CSMD3
chr8	113960209	1	T	CSMD3.4	5	CSMD3
chr8	113966823	0	A	CSMD3.4	692	CSMD3
chr8	113966931	0	T	CSMD3.4	66	CSMD3
chr8	113966935	1	G	CSMD3.4	693	CSMD3
chr8	113967065	1	T	CSMD3.4	66	CSMD3
chr8	113987992	0	C	CSMD3.4	381	CSMD3
chr8	113988087	0	G	CSMD3.4	221	CSMD3
chr8	113988111	1	C	CSMD3.4	351	CSMD3
chr8	113988122	0	G	CSMD3.4	509	CSMD3
chr8	113988192	1	G	CSMD3.4	194	CSMD3
chr8	113988220	0	C	CSMD3.4	221	CSMD3
chr8	113988236	1	G	CSMD3.4	479	CSMD3
chr8	113988279	0	C	CSMD3.4	170	CSMD3
chr8	113988334	1	C	CSMD3.4	212	CSMD3
chr8	113988382	0	G	CSMD3.4	0	CSMD3
chr8	113988383	1	G	CSMD3.4	196	CSMD3
chr8	113988479	1	G	CSMD3.4	16	CSMD3
chr8	114031216	0	T	CSMD3.4	279	CSMD3
chr8	114031313	0	A	CSMD3.4	424	CSMD3
chr8	114031331	1	T	CSMD3.4	294	CSMD3
chr8	114031388	0	G	CSMD3.4	615	CSMD3
chr8	114031409	1	C	CSMD3.4	406	CSMD3
chr8	114031501	1	A	CSMD3.4	617	CSMD3
chr8	114110961	0	G	CSMD3.4	587	CSMD3
chr8	114111074	0	C	CSMD3.4	403	CSMD3
chr8	114111080	1	C	CSMD3.4	589	CSMD3
chr8	114111175	0	C	CSMD3.4	302	CSMD3
chr8	114111179	1	A	CSMD3.4	392	CSMD3
chr8	114111294	1	T	CSMD3.4	272	CSMD3
chr8	114185880	0	C	CSMD3.4	132	CSMD3
chr8	114185977	0	C	CSMD3.4	550	CSMD3
chr8	114185984	1	C	CSMD3.4	138	CSMD3
chr8	114186069	0	C	CSMD3.4	263	CSMD3
chr8	114186096	1	T	CSMD3.4	557	CSMD3
chr8	114186182	1	T	CSMD3.4	258	CSMD3
chr8	114290797	0	T	CSMD3.4	664	CSMD3
chr8	114290904	0	A	CSMD3.4	2	CSMD3
chr8	114290914	1	G	CSMD3.4	667	CSMD3
chr8	114291038	1	C	CSMD3.4	3	CSMD3
chr8	114326738	0	A	CSMD3.4	129	CSMD3
chr8	114326847	0	G	CSMD3.4	640	CSMD3
chr8	114326848	1	T	CSMD3.4	170	CSMD3
chr8	114326912	0	C	CSMD3.4	503	CSMD3
chr8	114326960	1	A	CSMD3.4	643	CSMD3
chr8	114327004	0	C	CSMD3.4	0	CSMD3
chr8	114327021	1	T	CSMD3.4	492	CSMD3
chr8	114327112	1	C	CSMD3.4	1	CSMD3
chr8	114388933	0	T	CSMD3.4	320	CSMD3
chr8	114389045	1	A	CSMD3.4	341	CSMD3
chr8	114448862	0	C	CSMD3.4	460	CSMD3
chr8	114448962	0	T	CSMD3.4	459	CSMD3
chr8	114448981	1	T	CSMD3.4	431	CSMD3
chr8	114449053	0	C	CSMD3.4	611	CSMD3
chr8	114449080	1	T	CSMD3.4	477	CSMD3
chr8	114449175	1	T	CSMD3.4	610	CSMD3
chr8	117859670	0	G	RAD21	345	RAD21
chr8	117859783	0	T	RAD21	556	RAD21
chr8	117859789	1	G	RAD21	316	RAD21
chr8	117859896	0	C	RAD21	182	RAD21
chr8	117859903	1	A	RAD21	537	RAD21
chr8	117859987	1	G	RAD21	172	RAD21
chr8	117861112	0	C	RAD21	389	RAD21
chr8	117861215	0	T	RAD21	682	RAD21
chr8	117861218	1	G	RAD21	363	RAD21
chr8	117861329	1	C	RAD21	709	RAD21
chr8	117862818	0	T	RAD21	691	RAD21
chr8	117862930	0	A	RAD21	160	RAD21
chr8	117862935	1	C	RAD21	693	RAD21
chr8	117862985	0	C	RAD21	30	RAD21
chr8	117863006	1	G	RAD21	158	RAD21
chr8	117863080	1	A	RAD21	27	RAD21
chr8	117864153	0	T	RAD21	341	RAD21
chr8	117864263	0	T	RAD21	61	RAD21
chr8	117864269	1	A	RAD21	386	RAD21
chr8	117864361	1	A	RAD21	57	RAD21
chr8	117864765	0	G	RAD21	468	RAD21
chr8	117864836	0	C	RAD21	134	RAD21
chr8	117864870	1	C	RAD21	487	RAD21
chr8	117864886	0	C	RAD21	425	RAD21
chr8	117864930	1	A	RAD21	152	RAD21
chr8	117865003	1	G	RAD21	447	RAD21
chr8	117866395	0	T	RAD21	46	RAD21
chr8	117866509	0	G	RAD21	349	RAD21
chr8	117866511	1	C	RAD21	50	RAD21
chr8	117866562	0	C	RAD21	567	RAD21
chr8	117866624	1	G	RAD21	389	RAD21
chr8	117866657	0	T	RAD21	689	RAD21
chr8	117866666	1	C	RAD21	617	RAD21
chr8	117866768	1	A	RAD21	696	RAD21
chr8	117868370	0	G	RAD21	521	RAD21
chr8	117868471	0	T	RAD21	302	RAD21
chr8	117868488	1	T	RAD21	521	RAD21
chr8	117868588	1	C	RAD21	294	RAD21
chr8	117868852	0	C	RAD21	26	RAD21
chr8	117868901	0	C	RAD21	344	RAD21
chr8	117868969	1	C	RAD21	32	RAD21
chr8	117868987	0	C	RAD21	1	RAD21
chr8	117869006	1	G	RAD21	348	RAD21
chr8	117869064	1	A	RAD21	0	RAD21
chr8	117869485	0	A	RAD21	8	RAD21
chr8	117869594	0	G	RAD21	407	RAD21
chr8	117869598	1	G	RAD21	8	RAD21
chr8	117869687	0	C	RAD21	9	RAD21
chr8	117869702	1	T	RAD21	413	RAD21
chr8	117869801	1	G	RAD21	4	RAD21
chr8	117870546	0	A	RAD21	10	RAD21
chr8	117870624	0	C	RAD21	68	RAD21
chr8	117870663	1	G	RAD21	13	RAD21
chr8	117870679	0	C	RAD21	113	RAD21
chr8	117870706	1	G	RAD21	61	RAD21
chr8	117870797	1	T	RAD21	113	RAD21
chr8	117874055	0	A	RAD21	827	RAD21
chr8	117874164	0	G	RAD21	477	RAD21
chr8	117874172	1	A	RAD21	824	RAD21
chr8	117874281	1	G	RAD21	462	RAD21
chr8	117875295	0	C	RAD21	634	RAD21
chr8	117875402	0	C	RAD21	705	RAD21
chr8	117875404	1	T	RAD21	631	RAD21
chr8	117875499	0	C	RAD21	22	RAD21
chr8	117875517	1	T	RAD21	700	RAD21
chr8	117875614	1	C	RAD21	16	RAD21
chr8	117878745	0	A	RAD21	709	RAD21
chr8	117878849	0	G	RAD21	357	RAD21
chr8	117878865	1	C	RAD21	710	RAD21
chr8	117878967	1	A	RAD21	354	RAD21
chr9	5021949	0	G	JAK2	321	JAK2
chr9	5022055	0	G	JAK2	364	JAK2
chr9	5022064	1	C	JAK2	330	JAK2
chr9	5022154	0	C	JAK2	300	JAK2
chr9	5022167	1	G	JAK2	439	JAK2
chr9	5022267	1	G	JAK2	278	JAK2
chr9	5029729	0	T	JAK2	256	JAK2
chr9	5029813	0	C	JAK2	197	JAK2
chr9	5029842	1	T	JAK2	276	JAK2
chr9	5029895	0	C	JAK2	34	JAK2
chr9	5029926	1	A	JAK2	174	JAK2
chr9	5030006	1	G	JAK2	37	JAK2
chr9	5044379	0	C	JAK2	5	JAK2
chr9	5044492	0	A	JAK2	22	JAK2
chr9	5044493	1	C	JAK2	5	JAK2
chr9	5044611	1	G	JAK2	22	JAK2
chr9	5050657	0	A	JAK2	642	JAK2
chr9	5050732	0	A	JAK2	437	JAK2
chr9	5050767	1	T	JAK2	615	JAK2
chr9	5050830	0	A	JAK2	0	JAK2
chr9	5050845	1	G	JAK2	422	JAK2
chr9	5050944	1	C	JAK2	3	JAK2
chr9	5054475	0	A	JAK2	312	JAK2
chr9	5054580	0	C	JAK2	171	JAK2
chr9	5054591	1	C	JAK2	295	JAK2
chr9	5054669	0	A	JAK2	354	JAK2
chr9	5054685	1	C	JAK2	168	JAK2
chr9	5054772	0	C	JAK2	366	JAK2
chr9	5054776	1	A	JAK2	385	JAK2
chr9	5054876	0	A	JAK2	2	JAK2
chr9	5054877	1	C	JAK2	345	JAK2
chr9	5054981	1	T	JAK2	11	JAK2
chr9	5055642	0	T	JAK2	96	JAK2
chr9	5055695	0	T	JAK2	314	JAK2
chr9	5055755	1	T	JAK2	89	JAK2
chr9	5055764	0	C	JAK2	0	JAK2
chr9	5055797	1	G	JAK2	307	JAK2
chr9	5055876	1	T	JAK2	1	JAK2
chr9	5064862	0	C	JAK2	440	JAK2
chr9	5064919	0	T	JAK2	479	JAK2
chr9	5064975	1	C	JAK2	418	JAK2
chr9	5064984	0	A	JAK2	655	JAK2
chr9	5065033	1	C	JAK2	511	JAK2
chr9	5065093	1	A	JAK2	625	JAK2
chr9	5066622	0	G	JAK2	285	JAK2
chr9	5066681	0	G	JAK2	313	JAK2
chr9	5066733	0	G	JAK2	381	JAK2
chr9	5066739	1	C	JAK2	286	JAK2
chr9	5066782	1	C	JAK2	358	JAK2
chr9	5066842	1	C	JAK2	377	JAK2
chr9	5068986	0	C	JAK2	7	JAK2
chr9	5069046	0	C	JAK2	275	JAK2
chr9	5069085	1	C	JAK2	7	JAK2
chr9	5069149	0	C	JAK2	458	JAK2
chr9	5069151	1	G	JAK2	279	JAK2
chr9	5069253	1	G	JAK2	498	JAK2
chr9	5069886	0	T	JAK2	704	JAK2
chr9	5070000	0	C	JAK2	25	JAK2
chr9	5070004	1	T	JAK2	689	JAK2
chr9	5070117	1	T	JAK2	25	JAK2
chr9	5072450	0	C	JAK2	307	JAK2
chr9	5072552	0	G	JAK2	793	JAK2
chr9	5072553	1	G	JAK2	329	JAK2
chr9	5072669	1	A	JAK2	794	JAK2
chr9	5073615	0	C	JAK2	602	JAK2
chr9	5073714	0	C	JAK2	30	JAK2
chr9	5073731	1	C	JAK2	625	JAK2
chr9	5073746	0	T	JAK2	616	JAK2
chr9	5073803	1	C	JAK2	33	JAK2
chr9	5073863	1	T	JAK2	615	JAK2
chr9	5077372	0	G	JAK2	0	JAK2
chr9	5077465	0	A	JAK2	0	JAK2
chr9	5077479	1	T	JAK2	0	JAK2
chr9	5077486	0	C	JAK2	4	JAK2
chr9	5077548	1	G	JAK2	0	JAK2
chr9	5077560	0	G	JAK2	0	JAK2
chr9	5077567	1	C	JAK2	2	JAK2
chr9	5077678	1	G	JAK2	0	JAK2
chr9	5078259	0	G	JAK2	82	JAK2
chr9	5078309	0	G	JAK2	281	JAK2
chr9	5078353	1	G	JAK2	75	JAK2
chr9	5078388	0	C	JAK2	604	JAK2
chr9	5078406	1	G	JAK2	297	JAK2
chr9	5078502	1	A	JAK2	605	JAK2
chr9	5080207	0	C	JAK2	408	JAK2
chr9	5080311	0	T	JAK2	673	JAK2
chr9	5080320	1	C	JAK2	380	JAK2
chr9	5080420	1	G	JAK2	665	JAK2
chr9	5080509	0	C	JAK2	320	JAK2
chr9	5080591	0	C	JAK2	489	JAK2
chr9	5080625	1	A	JAK2	319	JAK2
chr9	5080705	1	T	JAK2	540	JAK2
chr9	5081703	0	A	JAK2	345	JAK2
chr9	5081804	0	C	JAK2	515	JAK2
chr9	5081813	1	T	JAK2	349	JAK2
chr9	5081920	1	G	JAK2	553	JAK2
chr9	5089653	0	C	JAK2	292	JAK2
chr9	5089728	0	G	JAK2	391	JAK2
chr9	5089769	1	A	JAK2	298	JAK2
chr9	5089788	0	G	JAK2	407	JAK2
chr9	5089846	1	G	JAK2	385	JAK2
chr9	5089903	1	G	JAK2	413	JAK2
chr9	5090440	0	T	JAK2	14	JAK2
chr9	5090535	0	A	JAK2	221	JAK2
chr9	5090552	1	C	JAK2	7	JAK2
chr9	5090628	1	A	JAK2	200	JAK2
chr9	5090684	0	A	JAK2	245	JAK2
chr9	5090795	0	T	JAK2	458	JAK2
chr9	5090799	1	T	JAK2	239	JAK2
chr9	5090843	0	A	JAK2	131	JAK2
chr9	5090902	1	C	JAK2	446	JAK2
chr9	5090949	1	C	JAK2	150	JAK2
chr9	5122972	0	C	JAK2	648	JAK2
chr9	5123080	0	G	JAK2	458	JAK2
chr9	5123081	1	A	JAK2	629	JAK2
chr9	5123195	1	A	JAK2	460	JAK2
chr9	5126289	0	A	JAK2	317	JAK2
chr9	5126389	0	G	JAK2	964	JAK2
chr9	5126401	1	G	JAK2	313	JAK2
chr9	5126501	1	C	JAK2	970	JAK2
chr9	5126655	0	T	JAK2	639	JAK2
chr9	5126720	0	G	JAK2	510	JAK2
chr9	5126774	1	G	JAK2	621	JAK2
chr9	5126831	1	G	JAK2	509	JAK2
chr9	21802705	0	G	MTAP	1	MTAP
chr9	21802778	1	A	MTAP	1	MTAP
chr9	21802934	0	G	MTAP	0	MTAP
chr9	21803038	1	A	MTAP	0	MTAP
chr9	21815348	0	T	MTAP	4	MTAP
chr9	21815445	0	G	MTAP	119	MTAP
chr9	21815459	1	G	MTAP	5	MTAP
chr9	21815463	0	A	MTAP	635	MTAP
chr9	21815517	1	A	MTAP	122	MTAP
chr9	21815565	1	T	MTAP	636	MTAP
chr9	21816627	0	A	MTAP	421	MTAP
chr9	21816727	0	A	MTAP	397	MTAP
chr9	21816746	1	A	MTAP	423	MTAP
chr9	21816840	1	A	MTAP	396	MTAP
chr9	21817942	0	C	MTAP	384	MTAP
chr9	21818004	0	G	MTAP	461	MTAP
chr9	21818060	1	C	MTAP	379	MTAP
chr9	21818122	0	A	MTAP	536	MTAP
chr9	21818123	1	T	MTAP	462	MTAP
chr9	21818241	1	G	MTAP	510	MTAP
chr9	21837840	0	C	MTAP	432	MTAP
chr9	21837923	0	C	MTAP	531	MTAP
chr9	21837942	1	G	MTAP	397	MTAP
chr9	21838038	1	G	MTAP	525	MTAP
chr9	21854603	0	T	MTAP	378	MTAP
chr9	21854713	0	C	MTAP	291	MTAP
chr9	21854722	1	A	MTAP	378	MTAP
chr9	21854792	0	G	MTAP	443	MTAP
chr9	21854833	1	G	MTAP	260	MTAP
chr9	21854892	1	C	MTAP	426	MTAP
chr9	21856053	0	C	MTAP	12	MTAP
chr9	21856136	0	C	MTAP	180	MTAP
chr9	21856161	1	A	MTAP	15	MTAP
chr9	21856223	1	G	MTAP	200	MTAP
chr9	21859269	0	T	MTAP	429	MTAP
chr9	21859380	0	C	MTAP	363	MTAP
chr9	21859383	1	A	MTAP	393	MTAP
chr9	21859495	1	C	MTAP	365	MTAP
chr9	21861952	0	A	MTAP	209	MTAP
chr9	21862053	1	T	MTAP	224	MTAP
chr9	21930964	0	A	MTAP	248	MTAP
chr9	21931034	0	G	MTAP	535	MTAP
chr9	21931083	1	T	MTAP	243	MTAP
chr9	21931138	1	C	MTAP	535	MTAP
chr9	21939153	0	C	MTAP	321	MTAP
chr9	21939288	1	A	MTAP	350	MTAP
chr9	21940885	0	C	MTAP	412	MTAP
chr9	21940996	0	C	MTAP	2	MTAP
chr9	21941000	1	G	MTAP	418	MTAP
chr9	21941113	1	T	MTAP	0	MTAP
chr10	50666825	0	G	ERCC6/PGBD3	534	ERCC6
chr10	50666933	0	C	ERCC6/PGBD3	427	ERCC6
chr10	50666938	1	G	ERCC6/PGBD3	502	ERCC6
chr10	50667050	0	C	ERCC6/PGBD3	426	ERCC6
chr10	50667052	1	T	ERCC6/PGBD3	449	ERCC6
chr10	50667147	0	A	ERCC6/PGBD3	464	ERCC6
chr10	50667169	1	T	ERCC6/PGBD3	371	ERCC6
chr10	50667239	0	C	ERCC6/PGBD3	281	ERCC6
chr10	50667266	1	T	ERCC6/PGBD3	454	ERCC6
chr10	50667356	1	A	ERCC6/PGBD3	316	ERCC6
chr10	50668396	0	A	ERCC6/PGBD3	445	ERCC6
chr10	50668450	0	G	ERCC6/PGBD3	280	ERCC6
chr10	50668512	1	G	ERCC6/PGBD3	439	ERCC6
chr10	50668567	1	C	ERCC6/PGBD3	272	ERCC6
chr10	50669353	0	A	ERCC6/PGBD3	454	ERCC6
chr10	50669376	0	A	ERCC6/PGBD3	281	ERCC6
chr10	50669447	1	G	ERCC6/PGBD3	442	ERCC6
chr10	50669458	0	A	ERCC6/PGBD3	480	ERCC6
chr10	50669495	1	C	ERCC6/PGBD3	264	ERCC6
chr10	50669545	0	T	ERCC6/PGBD3	356	ERCC6
chr10	50669584	1	A	ERCC6/PGBD3	479	ERCC6
chr10	50669645	1	G	ERCC6/PGBD3	410	ERCC6
chr10	50678205	0	G	ERCC6/PGBD3	60	ERCC6
chr10	50678273	0	G	ERCC6/PGBD3	407	ERCC6
chr10	50678297	1	C	ERCC6/PGBD3	49	ERCC6
chr10	50678314	0	T	ERCC6/PGBD3	331	ERCC6
chr10	50678371	1	C	ERCC6/PGBD3	375	ERCC6
chr10	50678389	0	G	ERCC6/PGBD3	448	ERCC6
chr10	50678430	1	T	ERCC6/PGBD3	290	ERCC6
chr10	50678444	0	G	ERCC6/PGBD3	134	ERCC6
chr10	50678507	1	C	ERCC6/PGBD3	422	ERCC6
chr10	50678545	0	G	ERCC6/PGBD3	118	ERCC6
chr10	50678561	1	C	ERCC6/PGBD3	136	ERCC6
chr10	50678654	0	C	ERCC6/PGBD3	183	ERCC6
chr10	50678659	1	C	ERCC6/PGBD3	148	ERCC6
chr10	50678758	0	A	ERCC6/PGBD3	204	ERCC6
chr10	50678768	1	C	ERCC6/PGBD3	166	ERCC6
chr10	50678806	0	G	ERCC6/PGBD3	219	ERCC6
chr10	50678873	1	C	ERCC6/PGBD3	203	ERCC6
chr10	50678917	0	T	ERCC6/PGBD3	165	ERCC6
chr10	50678921	1	C	ERCC6/PGBD3	206	ERCC6
chr10	50678993	0	C	ERCC6/PGBD3	89	ERCC6
chr10	50679038	1	G	ERCC6/PGBD3	152	ERCC6
chr10	50679049	0	C	ERCC6/PGBD3	100	ERCC6
chr10	50679083	1	T	ERCC6/PGBD3	98	ERCC6
chr10	50679099	0	A	ERCC6/PGBD3	91	ERCC6
chr10	50679123	1	G	ERCC6/PGBD3	104	ERCC6
chr10	50679146	0	A	ERCC6/PGBD3	108	ERCC6
chr10	50679183	1	T	ERCC6/PGBD3	113	ERCC6
chr10	50679262	1	G	ERCC6/PGBD3	112	ERCC6
chr10	50680383	0	G	ERCC6/PGBD3	498	ERCC6
chr10	50680479	0	T	ERCC6/PGBD3	441	ERCC6
chr10	50680481	1	C	ERCC6/PGBD3	486	ERCC6
chr10	50680598	1	C	ERCC6/PGBD3	424	ERCC6
chr10	50680881	0	G	ERCC6/PGBD3	392	ERCC6
chr10	50680982	0	T	ERCC6/PGBD3	360	ERCC6
chr10	50680987	1	C	ERCC6/PGBD3	390	ERCC6
chr10	50681086	0	A	ERCC6/PGBD3	394	ERCC6
chr10	50681089	1	C	ERCC6/PGBD3	348	ERCC6
chr10	50681203	1	G	ERCC6/PGBD3	419	ERCC6
chr10	50681501	0	C	ERCC6/PGBD3	371	ERCC6
chr10	50681566	0	G	ERCC6/PGBD3	434	ERCC6
chr10	50681621	1	G	ERCC6/PGBD3	334	ERCC6
chr10	50681681	1	C	ERCC6/PGBD3	439	ERCC6
chr10	50682035	0	G	ERCC6/PGBD3	339	ERCC6
chr10	50682101	0	C	ERCC6/PGBD3	236	ERCC6
chr10	50682127	1	C	ERCC6/PGBD3	345	ERCC6
chr10	50682215	0	A	ERCC6/PGBD3	467	ERCC6
chr10	50682216	1	G	ERCC6/PGBD3	247	ERCC6
chr10	50682334	1	A	ERCC6/PGBD3	481	ERCC6
chr10	50684220	0	G	ERCC6/PGBD3	226	ERCC6
chr10	50684316	0	T	ERCC6/PGBD3	793	ERCC6
chr10	50684320	1	C	ERCC6/PGBD3	257	ERCC6
chr10	50684434	1	C	ERCC6/PGBD3	796	ERCC6
chr10	50686374	0	C	ERCC6/PGBD3	259	ERCC6
chr10	50686452	0	C	ERCC6/PGBD3	437	ERCC6
chr10	50686480	1	C	ERCC6/PGBD3	262	ERCC6
chr10	50686565	1	G	ERCC6/PGBD3	446	ERCC6
chr10	50690672	0	T	ERCC6/PGBD3	378	ERCC6
chr10	50690741	0	G	ERCC6/PGBD3	301	ERCC6
chr10	50690786	1	G	ERCC6/PGBD3	377	ERCC6
chr10	50690800	0	G	ERCC6/PGBD3	463	ERCC6
chr10	50690851	1	T	ERCC6/PGBD3	332	ERCC6
chr10	50690900	0	G	ERCC6/PGBD3	796	ERCC6
chr10	50690910	1	C	ERCC6/PGBD3	456	ERCC6
chr10	50691019	1	G	ERCC6/PGBD3	788	ERCC6
chr10	50691306	0	T	ERCC6/PGBD3	574	ERCC6
chr10	50691407	0	G	ERCC6/PGBD3	569	ERCC6
chr10	50691424	1	G	ERCC6/PGBD3	571	ERCC6
chr10	50691499	0	G	ERCC6/PGBD3	424	ERCC6
chr10	50691527	1	T	ERCC6/PGBD3	589	ERCC6
chr10	50691614	1	T	ERCC6/PGBD3	428	ERCC6
chr10	50701133	0	A	ERCC6/PGBD3	332	ERCC6
chr10	50701208	0	G	ERCC6/PGBD3	400	ERCC6
chr10	50701252	1	T	ERCC6/PGBD3	307	ERCC6
chr10	50701325	1	C	ERCC6/PGBD3	411	ERCC6
chr10	50708529	0	C	ERCC6/PGBD3	388	ERCC6
chr10	50708636	0	A	ERCC6/PGBD3	617	ERCC6
chr10	50708638	1	G	ERCC6/PGBD3	415	ERCC6
chr10	50708748	0	A	ERCC6/PGBD3	595	ERCC6
chr10	50708753	1	A	ERCC6/PGBD3	607	ERCC6
chr10	50708866	1	G	ERCC6/PGBD3	592	ERCC6
chr10	50713909	0	G	ERCC6/PGBD3	576	ERCC6
chr10	50714026	0	T	ERCC6/PGBD3	698	ERCC6
chr10	50714027	1	C	ERCC6/PGBD3	579	ERCC6
chr10	50714146	1	C	ERCC6/PGBD3	714	ERCC6
chr10	50723337	0	G	ERCC6/PGBD3	340	ERCC6
chr10	50723411	0	C	ERCC6/PGBD3	360	ERCC6
chr10	50723452	1	T	ERCC6/PGBD3	320	ERCC6
chr10	50723473	0	C	ERCC6/PGBD3	183	ERCC6
chr10	50723528	1	C	ERCC6/PGBD3	347	ERCC6
chr10	50723581	0	T	ERCC6/PGBD3	328	ERCC6
chr10	50723591	1	G	ERCC6/PGBD3	168	ERCC6
chr10	50723696	0	A	ERCC6/PGBD3	253	ERCC6
chr10	50723701	1	A	ERCC6/PGBD3	297	ERCC6
chr10	50723798	0	C	ERCC6/PGBD3	118	ERCC6
chr10	50723809	1	T	ERCC6/PGBD3	248	ERCC6
chr10	50723868	0	C	ERCC6/PGBD3	326	ERCC6
chr10	50723909	1	C	ERCC6/PGBD3	121	ERCC6
chr10	50723929	0	C	ERCC6/PGBD3	200	ERCC6
chr10	50723957	1	G	ERCC6/PGBD3	337	ERCC6
chr10	50724034	0	C	ERCC6/PGBD3	174	ERCC6
chr10	50724038	1	C	ERCC6/PGBD3	220	ERCC6
chr10	50724128	0	C	ERCC6/PGBD3	113	ERCC6
chr10	50724146	1	G	ERCC6/PGBD3	185	ERCC6
chr10	50724240	0	A	ERCC6/PGBD3	192	ERCC6
chr10	50724241	1	A	ERCC6/PGBD3	104	ERCC6
chr10	50724291	0	G	ERCC6/PGBD3	207	ERCC6
chr10	50724357	1	G	ERCC6/PGBD3	177	ERCC6
chr10	50724408	0	G	ERCC6/PGBD3	196	ERCC6
chr10	50724409	1	C	ERCC6/PGBD3	176	ERCC6
chr10	50724481	0	G	ERCC6/PGBD3	99	ERCC6
chr10	50724522	1	A	ERCC6/PGBD3	192	ERCC6
chr10	50724566	0	G	ERCC6/PGBD3	193	ERCC6
chr10	50724568	1	C	ERCC6/PGBD3	95	ERCC6
chr10	50724644	0	G	ERCC6/PGBD3	330	ERCC6
chr10	50724685	1	A	ERCC6/PGBD3	177	ERCC6
chr10	50724750	0	G	ERCC6/PGBD3	204	ERCC6
chr10	50724751	1	G	ERCC6/PGBD3	342	ERCC6
chr10	50724791	0	C	ERCC6/PGBD3	237	ERCC6
chr10	50724867	1	T	ERCC6/PGBD3	190	ERCC6
chr10	50724889	0	G	ERCC6/PGBD3	235	ERCC6
chr10	50724908	1	C	ERCC6/PGBD3	234	ERCC6
chr10	50724994	0	G	ERCC6/PGBD3	295	ERCC6
chr10	50725001	1	G	ERCC6/PGBD3	266	ERCC6
chr10	50725031	0	C	ERCC6/PGBD3	235	ERCC6
chr10	50725107	1	G	ERCC6/PGBD3	320	ERCC6
chr10	50725131	0	T	ERCC6/PGBD3	229	ERCC6
chr10	50725144	1	C	ERCC6/PGBD3	252	ERCC6
chr10	50725245	1	G	ERCC6/PGBD3	244	ERCC6
chr10	50732042	0	A	ERCC6/PGBD3	268	ERCC6
chr10	50732107	0	C	ERCC6/PGBD3	272	ERCC6
chr10	50732161	1	C	ERCC6/PGBD3	263	ERCC6
chr10	50732219	0	C	ERCC6/PGBD3	61	ERCC6
chr10	50732224	1	G	ERCC6/PGBD3	278	ERCC6
chr10	50732292	0	A	ERCC6/PGBD3	133	ERCC6
chr10	50732315	1	C	ERCC6/PGBD3	26	ERCC6
chr10	50732374	0	C	ERCC6/PGBD3	165	ERCC6
chr10	50732400	1	A	ERCC6/PGBD3	129	ERCC6
chr10	50732467	0	T	ERCC6/PGBD3	372	ERCC6
chr10	50732468	1	C	ERCC6/PGBD3	155	ERCC6
chr10	50732536	0	G	ERCC6/PGBD3	453	ERCC6
chr10	50732579	1	T	ERCC6/PGBD3	347	ERCC6
chr10	50732614	0	G	ERCC6/PGBD3	231	ERCC6
chr10	50732655	1	T	ERCC6/PGBD3	484	ERCC6
chr10	50732675	0	T	ERCC6/PGBD3	104	ERCC6
chr10	50732729	1	A	ERCC6/PGBD3	238	ERCC6
chr10	50732767	0	C	ERCC6/PGBD3	289	ERCC6
chr10	50732796	1	A	ERCC6/PGBD3	122	ERCC6
chr10	50732884	1	A	ERCC6/PGBD3	320	ERCC6
chr10	50736410	0	A	ERCC6/PGBD3	708	ERCC6
chr10	50736495	0	T	ERCC6/PGBD3	268	ERCC6
chr10	50736529	1	G	ERCC6/PGBD3	713	ERCC6
chr10	50736601	1	C	ERCC6/PGBD3	275	ERCC6
chr10	50738723	0	T	ERCC6/PGBD3	35	ERCC6
chr10	50738801	0	T	ERCC6/PGBD3	388	ERCC6
chr10	50738834	1	G	ERCC6/PGBD3	34	ERCC6
chr10	50738889	0	G	ERCC6/PGBD3	7	ERCC6
chr10	50738906	1	G	ERCC6/PGBD3	423	ERCC6
chr10	50739003	1	G	ERCC6/PGBD3	6	ERCC6
chr10	50740548	0	T	ERCC6/PGBD3	156	ERCC6
chr10	50740620	0	T	ERCC6/PGBD3	134	ERCC6
chr10	50740666	1	A	ERCC6/PGBD3	132	ERCC6
chr10	50740669	0	G	ERCC6/PGBD3	188	ERCC6
chr10	50740712	1	T	ERCC6/PGBD3	96	ERCC6
chr10	50740742	0	A	ERCC6/PGBD3	175	ERCC6
chr10	50740777	1	A	ERCC6/PGBD3	179	ERCC6
chr10	50740788	0	T	ERCC6/PGBD3	207	ERCC6
chr10	50740864	1	A	ERCC6/PGBD3	179	ERCC6
chr10	50740873	0	G	ERCC6/PGBD3	235	ERCC6
chr10	50740902	1	C	ERCC6/PGBD3	238	ERCC6
chr10	50740988	0	T	ERCC6/PGBD3	255	ERCC6
chr10	50740993	1	G	ERCC6/PGBD3	274	ERCC6
chr10	50741102	1	G	ERCC6/PGBD3	249	ERCC6
chr10	69881165	0	A	MYPN	195	MYPN
chr10	69881275	0	G	MYPN	243	MYPN
chr10	69881282	1	C	MYPN	169	MYPN
chr10	69881389	0	C	MYPN	324	MYPN
chr10	69881390	1	C	MYPN	202	MYPN
chr10	69881500	0	C	MYPN	66	MYPN
chr10	69881504	1	T	MYPN	332	MYPN
chr10	69881588	0	C	MYPN	421	MYPN
chr10	69881618	1	T	MYPN	44	MYPN
chr10	69881701	0	G	MYPN	287	MYPN
chr10	69881708	1	A	MYPN	451	MYPN
chr10	69881817	0	A	MYPN	302	MYPN
chr10	69881822	1	T	MYPN	312	MYPN
chr10	69881863	0	A	MYPN	122	MYPN
chr10	69881936	1	T	MYPN	334	MYPN
chr10	69881972	0	G	MYPN	86	MYPN
chr10	69881979	1	G	MYPN	158	MYPN
chr10	69882069	0	G	MYPN	128	MYPN
chr10	69882078	1	A	MYPN	89	MYPN
chr10	69882167	1	C	MYPN	149	MYPN
chr10	69896387	0	A	MYPN	429	MYPN
chr10	69896491	0	A	MYPN	0	MYPN
chr10	69896492	1	A	MYPN	405	MYPN
chr10	69896602	1	T	MYPN	0	MYPN
chr10	69902665	0	C	MYPN	482	MYPN
chr10	69902751	0	G	MYPN	365	MYPN
chr10	69902770	0	C	MYPN	306	MYPN
chr10	69902782	1	G	MYPN	479	MYPN
chr10	69902842	1	G	MYPN	415	MYPN
chr10	69902859	0	G	MYPN	895	MYPN
chr10	69902883	1	A	MYPN	302	MYPN
chr10	69902977	1	A	MYPN	896	MYPN
chr10	69905187	0	A	MYPN	456	MYPN
chr10	69905268	0	A	MYPN	542	MYPN
chr10	69905301	1	T	MYPN	455	MYPN
chr10	69905365	1	A	MYPN	542	MYPN
chr10	69908030	0	G	MYPN	602	MYPN
chr10	69908128	0	G	MYPN	225	MYPN
chr10	69908145	1	C	MYPN	608	MYPN
chr10	69908173	0	A	MYPN	14	MYPN
chr10	69908222	1	C	MYPN	184	MYPN
chr10	69908289	1	C	MYPN	15	MYPN
chr10	69909747	0	A	MYPN	580	MYPN
chr10	69909844	0	C	MYPN	567	MYPN
chr10	69909851	1	G	MYPN	557	MYPN
chr10	69909961	1	G	MYPN	564	MYPN
chr10	69918194	0	C	MYPN	584	MYPN
chr10	69918265	0	C	MYPN	3	MYPN
chr10	69918309	1	C	MYPN	559	MYPN
chr10	69918360	1	C	MYPN	1	MYPN
chr10	69921391	0	G	MYPN	357	MYPN
chr10	69921464	0	C	MYPN	0	MYPN
chr10	69921503	1	G	MYPN	334	MYPN
chr10	69921569	1	A	MYPN	0	MYPN
chr10	69925436	0	C	MYPN	341	MYPN
chr10	69925504	0	C	MYPN	447	MYPN
chr10	69925547	1	G	MYPN	398	MYPN
chr10	69925612	1	G	MYPN	446	MYPN
chr10	69925964	0	C	MYPN	325	MYPN
chr10	69926073	0	C	MYPN	236	MYPN
chr10	69926080	1	C	MYPN	330	MYPN
chr10	69926164	0	C	MYPN	208	MYPN
chr10	69926193	1	T	MYPN	215	MYPN
chr10	69926253	0	C	MYPN	233	MYPN
chr10	69926274	1	A	MYPN	163	MYPN
chr10	69926284	0	T	MYPN	521	MYPN
chr10	69926338	1	G	MYPN	235	MYPN
chr10	69926381	0	C	MYPN	441	MYPN
chr10	69926405	1	T	MYPN	528	MYPN
chr10	69926496	1	T	MYPN	457	MYPN
chr10	69933785	0	C	MYPN	348	MYPN
chr10	69933874	0	C	MYPN	274	MYPN
chr10	69933903	1	C	MYPN	315	MYPN
chr10	69933982	0	G	MYPN	291	MYPN
chr10	69933987	1	C	MYPN	287	MYPN
chr10	69934088	0	T	MYPN	490	MYPN
chr10	69934093	1	C	MYPN	234	MYPN
chr10	69934184	0	T	MYPN	285	MYPN
chr10	69934187	1	A	MYPN	499	MYPN
chr10	69934294	0	T	MYPN	277	MYPN
chr10	69934306	1	T	MYPN	293	MYPN
chr10	69934409	0	T	MYPN	77	MYPN
chr10	69934416	1	A	MYPN	291	MYPN
chr10	69934522	1	C	MYPN	145	MYPN
chr10	69935017	0	C	MYPN	103	MYPN
chr10	69935077	0	C	MYPN	476	MYPN
chr10	69935120	1	C	MYPN	124	MYPN
chr10	69935162	0	G	MYPN	369	MYPN
chr10	69935190	1	C	MYPN	445	MYPN
chr10	69935280	1	G	MYPN	395	MYPN
chr10	69948620	0	C	MYPN	250	MYPN
chr10	69948723	0	G	MYPN	728	MYPN
chr10	69948734	1	G	MYPN	241	MYPN
chr10	69948819	0	T	MYPN	396	MYPN
chr10	69948830	1	G	MYPN	705	MYPN
chr10	69948936	1	G	MYPN	418	MYPN
chr10	69954079	0	A	MYPN	704	MYPN
chr10	69954191	0	T	MYPN	924	MYPN
chr10	69954194	1	G	MYPN	722	MYPN
chr10	69954309	1	A	MYPN	927	MYPN
chr10	69955121	0	C	MYPN	589	MYPN
chr10	69955235	0	T	MYPN	762	MYPN
chr10	69955238	1	T	MYPN	581	MYPN
chr10	69955349	1	G	MYPN	763	MYPN
chr10	69957041	0	A	MYPN	568	MYPN
chr10	69957129	0	A	MYPN	698	MYPN
chr10	69957160	1	T	MYPN	565	MYPN
chr10	69957244	0	C	MYPN	15	MYPN
chr10	69957250	1	C	MYPN	691	MYPN
chr10	69957378	1	C	MYPN	15	MYPN
chr10	69959085	0	G	MYPN	443	MYPN
chr10	69959187	0	T	MYPN	628	MYPN
chr10	69959197	1	A	MYPN	428	MYPN
chr10	69959287	0	A	MYPN	560	MYPN
chr10	69959303	1	A	MYPN	644	MYPN
chr10	69959405	1	C	MYPN	557	MYPN
chr10	69961585	0	G	MYPN	733	MYPN
chr10	69961627	0	C	MYPN	592	MYPN
chr10	69961700	1	T	MYPN	729	MYPN
chr10	69961710	0	G	MYPN	337	MYPN
chr10	69961737	1	C	MYPN	600	MYPN
chr10	69961825	1	G	MYPN	373	MYPN
chr10	69966486	0	C	MYPN	650	MYPN
chr10	69966567	0	C	MYPN	405	MYPN
chr10	69966602	1	G	MYPN	655	MYPN
chr10	69966686	1	A	MYPN	406	MYPN
chr10	69970008	0	T	MYPN	385	MYPN
chr10	69970112	0	C	MYPN	688	MYPN
chr10	69970121	1	G	MYPN	398	MYPN
chr10	69970217	0	G	MYPN	815	MYPN
chr10	69970230	1	C	MYPN	698	MYPN
chr10	69970329	1	G	MYPN	817	MYPN
chr10	73577133	0	C	PSAP	651	PSAP
chr10	73577210	0	A	PSAP	139	PSAP
chr10	73577253	1	T	PSAP	633	PSAP
chr10	73577331	1	T	PSAP	141	PSAP
chr10	73578312	0	A	PSAP	243	PSAP
chr10	73578430	0	A	PSAP	387	PSAP
chr10	73578433	1	T	PSAP	232	PSAP
chr10	73578542	1	T	PSAP	397	PSAP
chr10	73578724	0	C	PSAP	169	PSAP
chr10	73578835	0	G	PSAP	253	PSAP
chr10	73578844	1	C	PSAP	154	PSAP
chr10	73578954	1	A	PSAP	302	PSAP
chr10	73579183	0	C	PSAP	324	PSAP
chr10	73579268	0	G	PSAP	261	PSAP
chr10	73579303	1	C	PSAP	332	PSAP
chr10	73579380	1	C	PSAP	257	PSAP
chr10	73579561	0	T	PSAP	204	PSAP
chr10	73579636	0	C	PSAP	328	PSAP
chr10	73579663	1	A	PSAP	213	PSAP
chr10	73579744	1	A	PSAP	334	PSAP
chr10	73579945	0	T	PSAP	107	PSAP
chr10	73580045	0	T	PSAP	372	PSAP
chr10	73580067	1	T	PSAP	452	PSAP
chr10	73580156	1	C	PSAP	379	PSAP
chr10	73581595	0	G	PSAP	793	PSAP
chr10	73581673	0	T	PSAP	313	PSAP
chr10	73581717	1	T	PSAP	795	PSAP
chr10	73581764	0	G	PSAP	425	PSAP
chr10	73581780	1	A	PSAP	288	PSAP
chr10	73581870	1	T	PSAP	431	PSAP
chr10	73583620	0	T	PSAP	694	PSAP
chr10	73583739	1	A	PSAP	692	PSAP
chr10	73585549	0	G	PSAP	515	PSAP
chr10	73585636	0	G	PSAP	418	PSAP
chr10	73585666	1	C	PSAP	517	PSAP
chr10	73585745	1	C	PSAP	415	PSAP
chr10	73587698	0	C	PSAP	417	PSAP
chr10	73587774	0	G	PSAP	404	PSAP
chr10	73587811	1	T	PSAP	411	PSAP
chr10	73587869	0	T	PSAP	161	PSAP
chr10	73587872	1	C	PSAP	396	PSAP
chr10	73587973	1	C	PSAP	157	PSAP
chr10	73588599	0	A	PSAP	180	PSAP
chr10	73588690	0	T	PSAP	205	PSAP
chr10	73588719	1	A	PSAP	182	PSAP
chr10	73588776	0	A	PSAP	134	PSAP
chr10	73588781	1	C	PSAP	187	PSAP
chr10	73588894	1	C	PSAP	143	PSAP
chr10	73590860	0	A	PSAP	623	PSAP
chr10	73590940	0	G	PSAP	601	PSAP
chr10	73590979	1	G	PSAP	628	PSAP
chr10	73591056	1	G	PSAP	600	PSAP
chr10	73591548	0	G	PSAP	391	PSAP
chr10	73591653	0	T	PSAP	192	PSAP
chr10	73591664	1	C	PSAP	380	PSAP
chr10	73591766	1	C	PSAP	265	PSAP
chr10	73594079	0	G	PSAP	117	PSAP
chr10	73594154	0	T	PSAP	283	PSAP
chr10	73594198	1	A	PSAP	125	PSAP
chr10	73594271	0	A	PSAP	392	PSAP
chr10	73594272	1	A	PSAP	280	PSAP
chr10	73594384	1	C	PSAP	372	PSAP
chr11	2466611	0	A	KCNQ1.1	1	KCNQ1
chr11	2466670	0	C	KCNQ1.1	8	KCNQ1
chr11	2466705	1	A	KCNQ1.1	1	KCNQ1
chr11	2466746	1	A	KCNQ1.1	8	KCNQ1
chr11	2482855	0	T	KCNQ1.1	297	KCNQ1
chr11	2482968	1	A	KCNQ1.1	328	KCNQ1
chr11	2549115	0	G	KCNQ1.1	598	KCNQ1
chr11	2549169	0	T	KCNQ1.1	403	KCNQ1
chr11	2549237	1	C	KCNQ1.1	596	KCNQ1
chr11	2549289	1	C	KCNQ1.1	429	KCNQ1
chr11	2591805	0	A	KCNQ1.1	217	KCNQ1
chr11	2591862	0	T	KCNQ1.1	265	KCNQ1
chr11	2591880	0	T	KCNQ1.1	215	KCNQ1
chr11	2591927	1	A	KCNQ1.1	210	KCNQ1
chr11	2591978	1	A	KCNQ1.1	259	KCNQ1
chr11	2592022	1	T	KCNQ1.1	260	KCNQ1
chr11	2592494	0	T	KCNQ1.1	256	KCNQ1
chr11	2592638	1	G	KCNQ1.1	255	KCNQ1
chr11	2593272	0	T	KCNQ1.1	227	KCNQ1
chr11	2593418	1	C	KCNQ1.1	230	KCNQ1
chr11	2593957	0	C	KCNQ1.1	169	KCNQ1
chr11	2594065	0	T	KCNQ1.1	0	KCNQ1
chr11	2594094	1	T	KCNQ1.1	170	KCNQ1
chr11	2594099	0	C	KCNQ1.1	276	KCNQ1
chr11	2594131	1	T	KCNQ1.1	67	KCNQ1
chr11	2594191	0	A	KCNQ1.1	230	KCNQ1
chr11	2594217	1	G	KCNQ1.1	272	KCNQ1
chr11	2594295	1	T	KCNQ1.1	225	KCNQ1
chr11	2604595	0	T	KCNQ1.1	395	KCNQ1
chr11	2604675	0	C	KCNQ1.1	102	KCNQ1
chr11	2604719	1	A	KCNQ1.1	396	KCNQ1
chr11	2604754	0	C	KCNQ1.1	429	KCNQ1
chr11	2604757	1	C	KCNQ1.1	104	KCNQ1
chr11	2604873	1	A	KCNQ1.1	431	KCNQ1
chr11	2606382	0	G	KCNQ1.1	499	KCNQ1
chr11	2606437	0	C	KCNQ1.1	303	KCNQ1
chr11	2606498	1	C	KCNQ1.1	499	KCNQ1
chr11	2606559	1	G	KCNQ1.1	263	KCNQ1
chr11	2608746	0	G	KCNQ1.1	106	KCNQ1
chr11	2608817	0	T	KCNQ1.1	189	KCNQ1
chr11	2608847	1	G	KCNQ1.1	100	KCNQ1
chr11	2608892	0	A	KCNQ1.1	297	KCNQ1
chr11	2608911	1	A	KCNQ1.1	185	KCNQ1
chr11	2609014	1	G	KCNQ1.1	301	KCNQ1
chr11	2609920	0	A	KCNQ1.1	235	KCNQ1
chr11	2609975	0	C	KCNQ1.1	386	KCNQ1
chr11	2609992	1	G	KCNQ1.1	237	KCNQ1
chr11	2610064	0	T	KCNQ1.1	377	KCNQ1
chr11	2610074	1	T	KCNQ1.1	388	KCNQ1
chr11	2610184	1	T	KCNQ1.1	379	KCNQ1
chr11	2683088	0	A	KCNQ1.1	10	KCNQ1
chr11	2683193	0	A	KCNQ1.1	625	KCNQ1
chr11	2683206	1	C	KCNQ1.1	9	KCNQ1
chr11	2683311	0	A	KCNQ1.1	203	KCNQ1
chr11	2683313	1	T	KCNQ1.1	630	KCNQ1
chr11	2683409	1	G	KCNQ1.1	205	KCNQ1
chr11	2789986	0	T	KCNQ1.2	269	KCNQ1
chr11	2790055	0	T	KCNQ1.2	186	KCNQ1
chr11	2790108	1	A	KCNQ1.2	279	KCNQ1
chr11	2790128	0	T	KCNQ1.2	136	KCNQ1
chr11	2790143	1	A	KCNQ1.2	180	KCNQ1
chr11	2790239	1	A	KCNQ1.2	161	KCNQ1
chr11	2797168	0	T	KCNQ1.2	225	KCNQ1
chr11	2797260	0	T	KCNQ1.2	59	KCNQ1
chr11	2797265	1	A	KCNQ1.2	199	KCNQ1
chr11	2797384	1	C	KCNQ1.2	65	KCNQ1
chr11	2798165	0	T	KCNQ1.2	278	KCNQ1
chr11	2798261	0	A	KCNQ1.2	249	KCNQ1
chr11	2798272	1	T	KCNQ1.2	277	KCNQ1
chr11	2798380	1	G	KCNQ1.2	258	KCNQ1
chr11	2799183	0	T	KCNQ1.2	99	KCNQ1
chr11	2799259	0	G	KCNQ1.2	117	KCNQ1
chr11	2799262	1	G	KCNQ1.2	97	KCNQ1
chr11	2799349	1	G	KCNQ1.2	146	KCNQ1
chr11	2868973	0	T	KCNQ1.2	49	KCNQ1
chr11	2869040	1	T	KCNQ1.2	47	KCNQ1
chr11	2869160	0	T	KCNQ1.2	39	KCNQ1
chr11	2869302	1	T	KCNQ1.2	45	KCNQ1
chr13	28578153	0	G	FLT3	512	FLT3
chr13	28578251	0	G	FLT3	318	FLT3
chr13	28578272	1	G	FLT3	508	FLT3
chr13	28578364	1	T	FLT3	318	FLT3
chr13	28588520	0	G	FLT3	42	FLT3
chr13	28588605	0	G	FLT3	699	FLT3
[truncated: 1,566 more rows]
