# Supplementary material for: Quantitative analysis of differences in copy numbers using read depth obtained from PCR-enriched samples and controls
Source: BMC Bioinformatics. 2015 Jan 28;16:17. doi: 10.1186/s12859-014-0428-5 (PMC4384318; doi:10.1186/s12859-014-0428-5)
Supplement: Additional file 2 — Primer read depth raw data. This archive (zip) contains one tab-separated text file (tsv) per sequencing run and sample. Each file name is composed of the run id and sample name. The column definitions are: chromosome, position, direction, reference base, cluster name, depth and original gene name. [file 12859_2014_428_MOESM2_ESM.zip › M63_NA12878.tsv]

chr1	5923229	0	A	NPHP4	359	NPHP4
chr1	5923335	0	A	NPHP4	133	NPHP4
chr1	5923341	1	T	NPHP4	348	NPHP4
chr1	5923429	0	A	NPHP4	426	NPHP4
chr1	5923440	1	A	NPHP4	120	NPHP4
chr1	5923549	1	A	NPHP4	432	NPHP4
chr1	5923905	0	T	NPHP4	458	NPHP4
chr1	5923969	0	A	NPHP4	256	NPHP4
chr1	5924027	1	G	NPHP4	430	NPHP4
chr1	5924046	0	C	NPHP4	322	NPHP4
chr1	5924083	1	A	NPHP4	263	NPHP4
chr1	5924163	1	A	NPHP4	358	NPHP4
chr1	5924358	0	G	NPHP4	229	NPHP4
chr1	5924398	0	C	NPHP4	211	NPHP4
chr1	5924476	1	G	NPHP4	209	NPHP4
chr1	5924492	0	C	NPHP4	74	NPHP4
chr1	5924522	1	A	NPHP4	245	NPHP4
chr1	5924614	1	C	NPHP4	80	NPHP4
chr1	5925096	0	T	NPHP4	177	NPHP4
chr1	5925166	0	A	NPHP4	265	NPHP4
chr1	5925196	1	A	NPHP4	181	NPHP4
chr1	5925210	0	C	NPHP4	50	NPHP4
chr1	5925289	1	A	NPHP4	264	NPHP4
chr1	5925329	1	G	NPHP4	50	NPHP4
chr1	5926362	0	C	NPHP4	589	NPHP4
chr1	5926431	0	A	NPHP4	159	NPHP4
chr1	5926484	1	A	NPHP4	577	NPHP4
chr1	5926500	0	C	NPHP4	125	NPHP4
chr1	5926524	1	A	NPHP4	168	NPHP4
chr1	5926592	1	C	NPHP4	120	NPHP4
chr1	5927055	0	G	NPHP4	170	NPHP4
chr1	5927090	0	C	NPHP4	220	NPHP4
chr1	5927150	1	C	NPHP4	172	NPHP4
chr1	5927197	1	A	NPHP4	227	NPHP4
chr1	5927755	0	G	NPHP4	182	NPHP4
chr1	5927842	0	G	NPHP4	389	NPHP4
chr1	5927860	1	G	NPHP4	187	NPHP4
chr1	5927877	0	T	NPHP4	313	NPHP4
chr1	5927952	1	A	NPHP4	382	NPHP4
chr1	5927997	1	C	NPHP4	319	NPHP4
chr1	5933291	0	T	NPHP4	5	NPHP4
chr1	5933354	0	C	NPHP4	346	NPHP4
chr1	5933408	1	A	NPHP4	4	NPHP4
chr1	5933461	1	T	NPHP4	348	NPHP4
chr1	5934471	0	T	NPHP4	9	NPHP4
chr1	5934513	0	T	NPHP4	196	NPHP4
chr1	5934563	1	T	NPHP4	10	NPHP4
chr1	5934569	0	A	NPHP4	252	NPHP4
chr1	5934636	1	G	NPHP4	157	NPHP4
chr1	5934650	0	C	NPHP4	131	NPHP4
chr1	5934682	1	T	NPHP4	224	NPHP4
chr1	5934748	1	A	NPHP4	110	NPHP4
chr1	5934833	0	G	NPHP4	643	NPHP4
chr1	5934937	0	A	NPHP4	23	NPHP4
chr1	5934952	1	A	NPHP4	646	NPHP4
chr1	5934981	0	G	NPHP4	558	NPHP4
chr1	5935004	1	C	NPHP4	79	NPHP4
chr1	5935120	1	T	NPHP4	577	NPHP4
chr1	5935125	0	G	NPHP4	278	NPHP4
chr1	5935248	1	T	NPHP4	306	NPHP4
chr1	5937107	0	G	NPHP4	384	NPHP4
chr1	5937152	0	C	NPHP4	250	NPHP4
chr1	5937205	1	A	NPHP4	352	NPHP4
chr1	5937228	0	A	NPHP4	244	NPHP4
chr1	5937295	1	A	NPHP4	236	NPHP4
chr1	5937299	0	G	NPHP4	24	NPHP4
chr1	5937351	1	G	NPHP4	244	NPHP4
chr1	5937397	1	G	NPHP4	20	NPHP4
chr1	5940172	0	A	NPHP4	473	NPHP4
chr1	5940277	0	C	NPHP4	449	NPHP4
chr1	5940281	1	T	NPHP4	476	NPHP4
chr1	5940386	1	C	NPHP4	455	NPHP4
chr1	5947263	0	T	NPHP4	130	NPHP4
chr1	5947330	0	G	NPHP4	462	NPHP4
chr1	5947378	1	T	NPHP4	132	NPHP4
chr1	5947448	0	T	NPHP4	129	NPHP4
chr1	5947452	1	C	NPHP4	457	NPHP4
chr1	5947477	0	T	NPHP4	238	NPHP4
chr1	5947534	1	A	NPHP4	131	NPHP4
chr1	5947617	1	A	NPHP4	238	NPHP4
chr1	5950883	0	A	NPHP4	58	NPHP4
chr1	5950939	0	C	NPHP4	107	NPHP4
chr1	5950985	1	A	NPHP4	59	NPHP4
chr1	5951049	0	C	NPHP4	149	NPHP4
chr1	5951061	1	A	NPHP4	114	NPHP4
chr1	5951167	1	T	NPHP4	160	NPHP4
chr1	5964655	0	T	NPHP4	461	NPHP4
chr1	5964725	0	G	NPHP4	110	NPHP4
chr1	5964794	1	G	NPHP4	460	NPHP4
chr1	5964812	0	A	NPHP4	475	NPHP4
chr1	5964839	1	A	NPHP4	110	NPHP4
chr1	5964932	1	G	NPHP4	411	NPHP4
chr1	5965326	0	G	NPHP4	226	NPHP4
chr1	5965374	0	G	NPHP4	108	NPHP4
chr1	5965416	1	G	NPHP4	146	NPHP4
chr1	5965434	0	G	NPHP4	378	NPHP4
chr1	5965464	1	G	NPHP4	103	NPHP4
chr1	5965476	0	C	NPHP4	154	NPHP4
chr1	5965553	1	A	NPHP4	335	NPHP4
chr1	5965592	1	A	NPHP4	234	NPHP4
chr1	5965641	0	C	NPHP4	209	NPHP4
chr1	5965716	0	A	NPHP4	177	NPHP4
chr1	5965745	1	C	NPHP4	277	NPHP4
chr1	5965821	0	C	NPHP4	152	NPHP4
chr1	5965839	1	T	NPHP4	175	NPHP4
chr1	5965929	1	C	NPHP4	200	NPHP4
chr1	5967139	0	T	NPHP4	769	NPHP4
chr1	5967279	0	A	NPHP4	37	NPHP4
chr1	5967280	1	C	NPHP4	756	NPHP4
chr1	5967346	1	A	NPHP4	43	NPHP4
chr1	5969187	0	G	NPHP4	496	NPHP4
chr1	5969305	1	A	NPHP4	519	NPHP4
chr1	5987662	0	T	NPHP4	239	NPHP4
chr1	5987737	0	A	NPHP4	883	NPHP4
chr1	5987786	1	A	NPHP4	235	NPHP4
chr1	5987800	0	G	NPHP4	312	NPHP4
chr1	5987861	1	G	NPHP4	878	NPHP4
chr1	5987897	1	C	NPHP4	256	NPHP4
chr1	5993123	0	C	NPHP4	411	NPHP4
chr1	5993189	0	A	NPHP4	177	NPHP4
chr1	5993237	1	C	NPHP4	414	NPHP4
chr1	5993250	0	C	NPHP4	595	NPHP4
chr1	5993304	1	G	NPHP4	199	NPHP4
chr1	5993309	0	A	NPHP4	433	NPHP4
chr1	5993370	1	A	NPHP4	574	NPHP4
chr1	5993432	1	A	NPHP4	404	NPHP4
chr1	6007100	0	A	NPHP4	373	NPHP4
chr1	6007202	0	C	NPHP4	327	NPHP4
chr1	6007210	1	A	NPHP4	356	NPHP4
chr1	6007305	0	C	NPHP4	690	NPHP4
chr1	6007310	1	C	NPHP4	315	NPHP4
chr1	6007428	1	T	NPHP4	687	NPHP4
chr1	6008067	0	A	NPHP4	618	NPHP4
chr1	6008164	0	A	NPHP4	575	NPHP4
chr1	6008189	1	A	NPHP4	627	NPHP4
chr1	6008245	0	T	NPHP4	178	NPHP4
chr1	6008307	1	C	NPHP4	578	NPHP4
chr1	6008351	1	G	NPHP4	175	NPHP4
chr1	6012757	0	C	NPHP4	176	NPHP4
chr1	6012814	0	C	NPHP4	465	NPHP4
chr1	6012858	1	T	NPHP4	169	NPHP4
chr1	6012932	1	G	NPHP4	467	NPHP4
chr1	6021795	0	T	NPHP4	374	NPHP4
chr1	6021875	0	G	NPHP4	488	NPHP4
chr1	6021911	1	G	NPHP4	359	NPHP4
chr1	6021989	0	T	NPHP4	295	NPHP4
chr1	6021993	1	G	NPHP4	482	NPHP4
chr1	6022097	1	A	NPHP4	284	NPHP4
chr1	6027331	0	T	NPHP4	474	NPHP4
chr1	6027444	1	A	NPHP4	476	NPHP4
chr1	6029048	0	C	NPHP4	702	NPHP4
chr1	6029162	0	G	NPHP4	587	NPHP4
chr1	6029163	1	C	NPHP4	704	NPHP4
chr1	6029224	0	T	NPHP4	305	NPHP4
chr1	6029280	1	C	NPHP4	583	NPHP4
chr1	6029344	1	G	NPHP4	308	NPHP4
chr1	6038340	0	A	NPHP4	176	NPHP4
chr1	6038452	0	C	NPHP4	67	NPHP4
chr1	6038457	1	A	NPHP4	177	NPHP4
chr1	6038570	1	C	NPHP4	67	NPHP4
chr1	6046192	0	T	NPHP4	421	NPHP4
chr1	6046262	0	C	NPHP4	393	NPHP4
chr1	6046311	1	A	NPHP4	415	NPHP4
chr1	6046382	1	G	NPHP4	404	NPHP4
chr2	29416015	0	G	ALK	265	ALK
chr2	29416121	0	C	ALK	142	ALK
chr2	29416133	1	G	ALK	222	ALK
chr2	29416210	0	A	ALK	288	ALK
chr2	29416222	1	G	ALK	100	ALK
chr2	29416265	0	G	ALK	185	ALK
chr2	29416331	1	A	ALK	229	ALK
chr2	29416343	0	C	ALK	188	ALK
chr2	29416374	1	G	ALK	144	ALK
chr2	29416450	0	G	ALK	181	ALK
chr2	29416461	1	T	ALK	187	ALK
chr2	29416567	0	A	ALK	13	ALK
chr2	29416571	1	A	ALK	173	ALK
chr2	29416595	0	G	ALK	253	ALK
chr2	29416669	1	T	ALK	59	ALK
chr2	29416676	0	A	ALK	42	ALK
chr2	29416716	1	C	ALK	294	ALK
chr2	29416765	0	A	ALK	278	ALK
chr2	29416773	1	T	ALK	73	ALK
chr2	29416874	1	A	ALK	321	ALK
chr2	29419590	0	T	ALK	551	ALK
chr2	29419698	0	G	ALK	123	ALK
chr2	29419705	1	G	ALK	528	ALK
chr2	29419811	1	A	ALK	122	ALK
chr2	29420348	0	T	ALK	702	ALK
chr2	29420461	0	C	ALK	296	ALK
chr2	29420468	1	A	ALK	696	ALK
chr2	29420539	0	G	ALK	321	ALK
chr2	29420554	1	A	ALK	290	ALK
chr2	29420650	1	A	ALK	320	ALK
chr2	29430015	0	T	ALK	438	ALK
chr2	29430107	0	T	ALK	682	ALK
chr2	29430126	1	A	ALK	433	ALK
chr2	29430216	1	A	ALK	684	ALK
chr2	29432564	0	T	ALK	425	ALK
chr2	29432653	0	T	ALK	209	ALK
chr2	29432685	1	A	ALK	426	ALK
chr2	29432728	0	T	ALK	855	ALK
chr2	29432741	1	G	ALK	208	ALK
chr2	29432841	1	T	ALK	857	ALK
chr2	29436760	0	T	ALK	740	ALK
chr2	29436874	0	A	ALK	526	ALK
chr2	29436877	1	T	ALK	733	ALK
chr2	29436994	1	G	ALK	523	ALK
chr2	29443547	0	G	ALK	669	ALK
chr2	29443611	0	T	ALK	395	ALK
chr2	29443668	1	A	ALK	670	ALK
chr2	29443732	1	T	ALK	398	ALK
chr2	29445156	0	G	ALK	131	ALK
chr2	29445242	0	T	ALK	206	ALK
chr2	29445248	1	C	ALK	140	ALK
chr2	29445327	0	T	ALK	289	ALK
chr2	29445361	1	T	ALK	214	ALK
chr2	29445388	0	C	ALK	328	ALK
chr2	29445429	1	A	ALK	293	ALK
chr2	29445507	1	C	ALK	324	ALK
chr2	29446167	0	A	ALK	273	ALK
chr2	29446223	0	T	ALK	206	ALK
chr2	29446267	0	G	ALK	394	ALK
chr2	29446287	1	G	ALK	279	ALK
chr2	29446331	1	T	ALK	210	ALK
chr2	29446339	0	A	ALK	222	ALK
chr2	29446390	1	G	ALK	376	ALK
chr2	29446458	1	C	ALK	225	ALK
chr2	29448273	0	A	ALK	297	ALK
chr2	29448332	0	A	ALK	410	ALK
chr2	29448383	1	A	ALK	293	ALK
chr2	29448452	1	G	ALK	379	ALK
chr2	29449753	0	G	ALK	425	ALK
chr2	29449848	0	T	ALK	155	ALK
chr2	29449873	1	T	ALK	410	ALK
chr2	29449888	0	G	ALK	38	ALK
chr2	29449942	1	T	ALK	133	ALK
chr2	29450004	1	C	ALK	40	ALK
chr2	29450414	0	G	ALK	360	ALK
chr2	29450441	0	T	ALK	303	ALK
chr2	29450498	0	C	ALK	366	ALK
chr2	29450513	1	G	ALK	359	ALK
chr2	29450552	1	C	ALK	319	ALK
chr2	29450621	1	G	ALK	385	ALK
chr2	29451711	0	C	ALK	5	ALK
chr2	29451759	0	C	ALK	12	ALK
chr2	29451829	1	C	ALK	5	ALK
chr2	29451885	0	T	ALK	148	ALK
chr2	29451892	1	C	ALK	12	ALK
chr2	29451974	1	G	ALK	194	ALK
chr2	29455093	0	C	ALK	344	ALK
chr2	29455199	0	A	ALK	253	ALK
chr2	29455210	1	G	ALK	344	ALK
chr2	29455248	0	T	ALK	311	ALK
chr2	29455311	1	T	ALK	243	ALK
chr2	29455389	1	T	ALK	318	ALK
chr2	29456410	0	A	ALK	603	ALK
chr2	29456508	0	C	ALK	461	ALK
chr2	29456531	1	C	ALK	605	ALK
chr2	29456613	1	C	ALK	461	ALK
chr2	29462479	0	T	ALK	615	ALK
chr2	29462593	0	T	ALK	342	ALK
chr2	29462601	1	T	ALK	611	ALK
chr2	29462658	0	T	ALK	600	ALK
chr2	29462706	1	G	ALK	392	ALK
chr2	29462779	1	C	ALK	602	ALK
chr2	29473931	0	G	ALK	217	ALK
chr2	29474018	0	G	ALK	526	ALK
chr2	29474055	1	T	ALK	216	ALK
chr2	29474130	0	T	ALK	2	ALK
chr2	29474132	1	A	ALK	523	ALK
chr2	29474232	1	A	ALK	2	ALK
chr2	29497904	0	C	ALK	541	ALK
chr2	29498006	0	C	ALK	640	ALK
chr2	29498017	1	C	ALK	539	ALK
chr2	29498124	1	T	ALK	640	ALK
chr2	29498193	0	A	ALK	296	ALK
chr2	29498298	0	T	ALK	760	ALK
chr2	29498299	1	A	ALK	292	ALK
chr2	29498419	1	A	ALK	731	ALK
chr2	29519730	0	T	ALK	585	ALK
chr2	29519814	0	G	ALK	106	ALK
chr2	29519846	1	C	ALK	616	ALK
chr2	29519875	0	A	ALK	694	ALK
chr2	29519933	1	C	ALK	107	ALK
chr2	29519990	1	C	ALK	706	ALK
chr2	29541128	0	T	ALK	510	ALK
chr2	29541212	0	G	ALK	647	ALK
chr2	29541247	1	T	ALK	545	ALK
chr2	29541331	1	C	ALK	639	ALK
chr2	29543584	0	G	ALK	447	ALK
chr2	29543655	0	A	ALK	65	ALK
chr2	29543703	1	C	ALK	404	ALK
chr2	29543773	1	A	ALK	62	ALK
chr2	29551137	0	C	ALK	404	ALK
chr2	29551235	0	T	ALK	350	ALK
chr2	29551259	1	G	ALK	399	ALK
chr2	29551330	0	T	ALK	6	ALK
chr2	29551342	1	A	ALK	350	ALK
chr2	29551443	1	A	ALK	6	ALK
chr2	29606563	0	C	ALK	366	ALK
chr2	29606667	0	C	ALK	799	ALK
chr2	29606679	1	G	ALK	349	ALK
chr2	29606785	1	T	ALK	793	ALK
chr2	29754741	0	C	ALK	165	ALK
chr2	29754818	0	T	ALK	310	ALK
chr2	29754850	1	A	ALK	165	ALK
chr2	29754934	0	A	ALK	476	ALK
chr2	29754937	1	A	ALK	283	ALK
chr2	29755054	1	T	ALK	478	ALK
chr2	29917634	0	A	ALK	391	ALK
chr2	29917742	0	G	ALK	448	ALK
chr2	29917753	1	A	ALK	376	ALK
chr2	29917826	0	T	ALK	211	ALK
chr2	29917863	1	C	ALK	447	ALK
chr2	29917921	1	C	ALK	208	ALK
chr2	29940373	0	C	ALK	696	ALK
chr2	29940481	0	T	ALK	415	ALK
chr2	29940484	1	C	ALK	687	ALK
chr2	29940587	1	A	ALK	411	ALK
chr2	30142816	0	T	ALK	215	ALK
chr2	30142877	0	A	ALK	41	ALK
chr2	30142949	0	T	ALK	13	ALK
chr2	30142957	1	A	ALK	217	ALK
chr2	30142999	1	C	ALK	43	ALK
chr2	30143003	0	T	ALK	3	ALK
chr2	30143018	1	G	ALK	15	ALK
chr2	30143143	1	T	ALK	3	ALK
chr2	47600571	0	T	EPCAM	335	EPCAM
chr2	47600663	0	C	EPCAM	157	EPCAM
chr2	47600683	1	C	EPCAM	302	EPCAM
chr2	47600768	1	G	EPCAM	129	EPCAM
chr2	47600875	0	G	EPCAM	178	EPCAM
chr2	47600938	0	C	EPCAM	218	EPCAM
chr2	47600964	1	G	EPCAM	176	EPCAM
chr2	47601038	0	T	EPCAM	382	EPCAM
chr2	47601042	1	C	EPCAM	231	EPCAM
chr2	47601151	0	A	EPCAM	189	EPCAM
chr2	47601160	1	T	EPCAM	408	EPCAM
chr2	47601266	1	T	EPCAM	196	EPCAM
chr2	47602339	0	T	EPCAM	411	EPCAM
chr2	47602389	0	C	EPCAM	208	EPCAM
chr2	47602445	1	G	EPCAM	406	EPCAM
chr2	47602488	1	C	EPCAM	209	EPCAM
chr2	47604086	0	A	EPCAM	522	EPCAM
chr2	47604173	0	C	EPCAM	521	EPCAM
chr2	47604202	1	A	EPCAM	519	EPCAM
chr2	47604290	1	T	EPCAM	546	EPCAM
chr2	47606015	0	G	EPCAM	0	EPCAM
chr2	47606112	0	T	EPCAM	549	EPCAM
chr2	47606118	1	T	EPCAM	0	EPCAM
chr2	47606224	1	A	EPCAM	565	EPCAM
chr2	47606866	0	T	EPCAM	584	EPCAM
chr2	47606960	0	G	EPCAM	888	EPCAM
chr2	47606979	1	T	EPCAM	564	EPCAM
chr2	47607041	0	T	EPCAM	289	EPCAM
chr2	47607079	1	A	EPCAM	885	EPCAM
chr2	47607161	1	A	EPCAM	294	EPCAM
chr2	47612282	0	A	EPCAM	393	EPCAM
chr2	47612393	1	C	EPCAM	395	EPCAM
chr2	47613668	0	A	EPCAM	0	EPCAM
chr2	47613727	0	A	EPCAM	168	EPCAM
chr2	47613767	1	G	EPCAM	0	EPCAM
chr2	47613839	1	A	EPCAM	170	EPCAM
chr3	100432492	0	C	TFG	232	TFG
chr3	100432552	0	G	TFG	224	TFG
chr3	100432570	0	A	TFG	253	TFG
chr3	100432586	1	G	TFG	236	TFG
chr3	100432638	1	G	TFG	228	TFG
chr3	100432664	1	A	TFG	249	TFG
chr3	100432675	0	T	TFG	95	TFG
chr3	100432811	1	C	TFG	97	TFG
chr3	100438720	0	A	TFG	3	TFG
chr3	100438858	1	C	TFG	2	TFG
chr3	100438869	0	C	TFG	2	TFG
chr3	100438982	1	C	TFG	4	TFG
chr3	100447567	0	C	TFG	573	TFG
chr3	100447658	0	A	TFG	334	TFG
chr3	100447681	1	T	TFG	561	TFG
chr3	100447778	1	T	TFG	363	TFG
chr3	100451298	0	A	TFG	645	TFG
chr3	100451415	0	T	TFG	665	TFG
chr3	100451416	1	T	TFG	665	TFG
chr3	100451510	0	G	TFG	625	TFG
chr3	100451532	1	A	TFG	665	TFG
chr3	100451626	1	A	TFG	623	TFG
chr3	100455395	0	A	TFG	715	TFG
chr3	100455458	0	C	TFG	614	TFG
chr3	100455515	1	C	TFG	713	TFG
chr3	100455530	0	G	TFG	719	TFG
chr3	100455575	1	A	TFG	615	TFG
chr3	100455648	1	G	TFG	681	TFG
chr3	100463645	0	T	TFG	394	TFG
chr3	100463692	0	A	TFG	290	TFG
chr3	100463765	1	T	TFG	387	TFG
chr3	100463790	1	A	TFG	284	TFG
chr3	100466928	0	C	TFG	190	TFG
chr3	100466997	0	C	TFG	361	TFG
chr3	100467026	1	C	TFG	147	TFG
chr3	100467092	0	A	TFG	531	TFG
chr3	100467096	1	T	TFG	336	TFG
chr3	100467201	0	T	TFG	453	TFG
chr3	100467209	1	A	TFG	540	TFG
chr3	100467283	0	A	TFG	146	TFG
chr3	100467307	1	A	TFG	454	TFG
chr3	100467399	1	T	TFG	201	TFG
chr3	142985490	0	A	SLC9A9	787	SLC9A9
chr3	142985580	0	C	SLC9A9	635	SLC9A9
chr3	142985608	1	T	SLC9A9	793	SLC9A9
chr3	142985668	0	A	SLC9A9	384	SLC9A9
chr3	142985700	1	T	SLC9A9	636	SLC9A9
chr3	142985776	0	T	SLC9A9	966	SLC9A9
chr3	142985786	1	A	SLC9A9	388	SLC9A9
chr3	142985896	1	C	SLC9A9	984	SLC9A9
chr3	142987693	0	C	SLC9A9	551	SLC9A9
chr3	142987740	0	G	SLC9A9	392	SLC9A9
chr3	142987815	1	T	SLC9A9	563	SLC9A9
chr3	142987850	1	C	SLC9A9	391	SLC9A9
chr3	143082305	0	A	SLC9A9	519	SLC9A9
chr3	143082385	0	T	SLC9A9	4	SLC9A9
chr3	143082425	1	A	SLC9A9	533	SLC9A9
chr3	143082521	1	T	SLC9A9	4	SLC9A9
chr3	143100832	0	A	SLC9A9	664	SLC9A9
chr3	143100945	0	T	SLC9A9	771	SLC9A9
chr3	143100951	1	C	SLC9A9	680	SLC9A9
chr3	143101061	1	G	SLC9A9	767	SLC9A9
chr3	143185800	0	G	SLC9A9	568	SLC9A9
chr3	143185867	0	G	SLC9A9	416	SLC9A9
chr3	143185906	1	G	SLC9A9	565	SLC9A9
chr3	143185969	0	A	SLC9A9	314	SLC9A9
chr3	143185973	1	G	SLC9A9	421	SLC9A9
chr3	143186085	1	T	SLC9A9	313	SLC9A9
chr3	143212463	0	A	SLC9A9	379	SLC9A9
chr3	143212561	0	A	SLC9A9	865	SLC9A9
chr3	143212569	1	G	SLC9A9	380	SLC9A9
chr3	143212680	1	T	SLC9A9	855	SLC9A9
chr3	143214149	0	A	SLC9A9	328	SLC9A9
chr3	143214233	0	C	SLC9A9	693	SLC9A9
chr3	143214246	1	A	SLC9A9	326	SLC9A9
chr3	143214348	1	A	SLC9A9	672	SLC9A9
chr3	143271160	0	C	SLC9A9	483	SLC9A9
chr3	143271262	0	G	SLC9A9	224	SLC9A9
chr3	143271266	1	C	SLC9A9	484	SLC9A9
chr3	143271346	1	C	SLC9A9	243	SLC9A9
chr3	143292902	0	A	SLC9A9	621	SLC9A9
chr3	143292973	0	A	SLC9A9	517	SLC9A9
chr3	143293019	1	T	SLC9A9	617	SLC9A9
chr3	143293085	1	T	SLC9A9	498	SLC9A9
chr3	143297405	0	T	SLC9A9	331	SLC9A9
chr3	143297503	0	T	SLC9A9	906	SLC9A9
chr3	143297527	1	G	SLC9A9	330	SLC9A9
chr3	143297621	1	A	SLC9A9	911	SLC9A9
chr3	143371024	0	C	SLC9A9	368	SLC9A9
chr3	143371117	0	T	SLC9A9	134	SLC9A9
chr3	143371126	1	C	SLC9A9	342	SLC9A9
chr3	143371230	1	T	SLC9A9	137	SLC9A9
chr3	143411962	0	G	SLC9A9	602	SLC9A9
chr3	143412042	0	G	SLC9A9	66	SLC9A9
chr3	143412074	1	G	SLC9A9	606	SLC9A9
chr3	143412093	0	C	SLC9A9	615	SLC9A9
chr3	143412109	1	C	SLC9A9	62	SLC9A9
chr3	143412207	1	G	SLC9A9	613	SLC9A9
chr3	143513793	0	G	SLC9A9	578	SLC9A9
chr3	143513903	0	T	SLC9A9	182	SLC9A9
chr3	143513911	1	A	SLC9A9	573	SLC9A9
chr3	143514016	1	C	SLC9A9	186	SLC9A9
chr3	143515625	0	T	SLC9A9	4	SLC9A9
chr3	143515705	0	G	SLC9A9	62	SLC9A9
chr3	143515742	1	T	SLC9A9	0	SLC9A9
chr3	143515778	1	G	SLC9A9	68	SLC9A9
chr3	143550765	0	G	SLC9A9	1	SLC9A9
chr3	143550879	0	T	SLC9A9	527	SLC9A9
chr3	143550880	1	C	SLC9A9	1	SLC9A9
chr3	143550976	0	A	SLC9A9	689	SLC9A9
chr3	143550990	1	A	SLC9A9	543	SLC9A9
chr3	143551097	1	G	SLC9A9	693	SLC9A9
chr3	143566963	0	C	SLC9A9	728	SLC9A9
chr3	143567064	0	G	SLC9A9	439	SLC9A9
chr3	143567084	1	G	SLC9A9	726	SLC9A9
chr3	143567155	0	G	SLC9A9	463	SLC9A9
chr3	143567172	1	T	SLC9A9	435	SLC9A9
chr3	143567268	1	C	SLC9A9	458	SLC9A9
chr3	178916573	0	T	PIK3CA	264	PIK3CA
chr3	178916639	0	A	PIK3CA	334	PIK3CA
chr3	178916684	1	G	PIK3CA	216	PIK3CA
chr3	178916746	0	A	PIK3CA	395	PIK3CA
chr3	178916750	1	A	PIK3CA	336	PIK3CA
chr3	178916803	0	G	PIK3CA	623	PIK3CA
chr3	178916863	1	G	PIK3CA	386	PIK3CA
chr3	178916888	0	T	PIK3CA	264	PIK3CA
chr3	178916914	1	G	PIK3CA	624	PIK3CA
chr3	178916993	1	G	PIK3CA	309	PIK3CA
chr3	178917449	0	G	PIK3CA	407	PIK3CA
chr3	178917537	0	G	PIK3CA	392	PIK3CA
chr3	178917561	1	G	PIK3CA	421	PIK3CA
chr3	178917608	0	T	PIK3CA	51	PIK3CA
chr3	178917650	1	A	PIK3CA	398	PIK3CA
chr3	178917723	1	T	PIK3CA	59	PIK3CA
chr3	178919054	0	G	PIK3CA	9	PIK3CA
chr3	178919110	0	T	PIK3CA	652	PIK3CA
chr3	178919111	1	C	PIK3CA	0	PIK3CA
chr3	178919194	0	A	PIK3CA	40	PIK3CA
chr3	178919219	1	C	PIK3CA	647	PIK3CA
chr3	178919262	0	G	PIK3CA	20	PIK3CA
chr3	178919310	1	T	PIK3CA	36	PIK3CA
chr3	178919374	1	T	PIK3CA	7	PIK3CA
chr3	178921311	0	C	PIK3CA	430	PIK3CA
chr3	178921415	0	G	PIK3CA	240	PIK3CA
chr3	178921426	1	C	PIK3CA	433	PIK3CA
chr3	178921506	0	A	PIK3CA	1	PIK3CA
chr3	178921533	1	C	PIK3CA	231	PIK3CA
chr3	178921573	0	A	PIK3CA	0	PIK3CA
chr3	178921583	1	G	PIK3CA	0	PIK3CA
chr3	178921689	1	A	PIK3CA	1	PIK3CA
chr3	178922256	0	G	PIK3CA	326	PIK3CA
chr3	178922321	0	G	PIK3CA	112	PIK3CA
chr3	178922368	1	C	PIK3CA	327	PIK3CA
chr3	178922418	1	G	PIK3CA	110	PIK3CA
chr3	178927321	0	A	PIK3CA	418	PIK3CA
chr3	178927432	0	G	PIK3CA	285	PIK3CA
chr3	178927440	1	A	PIK3CA	425	PIK3CA
chr3	178927534	1	C	PIK3CA	274	PIK3CA
chr3	178927892	0	G	PIK3CA	33	PIK3CA
chr3	178927990	1	C	PIK3CA	3	PIK3CA
chr3	178928028	0	C	PIK3CA	102	PIK3CA
chr3	178928093	0	C	PIK3CA	9	PIK3CA
chr3	178928106	1	A	PIK3CA	53	PIK3CA
chr3	178928180	0	C	PIK3CA	240	PIK3CA
chr3	178928209	1	C	PIK3CA	7	PIK3CA
chr3	178928246	0	G	PIK3CA	102	PIK3CA
chr3	178928274	1	C	PIK3CA	257	PIK3CA
chr3	178928334	0	G	PIK3CA	195	PIK3CA
chr3	178928351	1	C	PIK3CA	128	PIK3CA
chr3	178928445	1	C	PIK3CA	241	PIK3CA
chr3	178936039	0	C	PIK3CA	199	PIK3CA
chr3	178936065	0	C	PIK3CA	721	PIK3CA
chr3	178936129	1	G	PIK3CA	204	PIK3CA
chr3	178936183	1	T	PIK3CA	721	PIK3CA
chr3	178936945	0	T	PIK3CA	487	PIK3CA
chr3	178937024	0	C	PIK3CA	70	PIK3CA
chr3	178937058	1	T	PIK3CA	488	PIK3CA
chr3	178937135	1	C	PIK3CA	75	PIK3CA
chr3	178937306	0	T	PIK3CA	1009	PIK3CA
chr3	178937447	1	G	PIK3CA	998	PIK3CA
chr3	178937697	0	G	PIK3CA	318	PIK3CA
chr3	178937806	1	C	PIK3CA	330	PIK3CA
chr3	178937806	0	C	PIK3CA	8	PIK3CA
chr3	178937939	1	T	PIK3CA	4	PIK3CA
chr3	178938711	0	G	PIK3CA	541	PIK3CA
chr3	178938779	0	A	PIK3CA	548	PIK3CA
chr3	178938827	1	C	PIK3CA	532	PIK3CA
chr3	178938839	0	C	PIK3CA	551	PIK3CA
chr3	178938891	1	G	PIK3CA	583	PIK3CA
chr3	178938938	0	C	PIK3CA	484	PIK3CA
chr3	178938946	1	G	PIK3CA	558	PIK3CA
chr3	178939045	1	G	PIK3CA	476	PIK3CA
chr3	178941809	0	G	PIK3CA	616	PIK3CA
chr3	178941911	0	T	PIK3CA	313	PIK3CA
chr3	178941917	1	G	PIK3CA	617	PIK3CA
chr3	178942021	1	T	PIK3CA	287	PIK3CA
chr3	178942385	0	T	PIK3CA	30	PIK3CA
chr3	178942517	0	C	PIK3CA	641	PIK3CA
chr3	178942520	1	A	PIK3CA	33	PIK3CA
chr3	178942631	1	C	PIK3CA	640	PIK3CA
chr3	178943719	0	T	PIK3CA	491	PIK3CA
chr3	178943849	1	C	PIK3CA	485	PIK3CA
chr3	178946957	0	G	PIK3CA	613	PIK3CA
chr3	178947074	0	G	PIK3CA	309	PIK3CA
chr3	178947077	1	G	PIK3CA	614	PIK3CA
chr3	178947155	0	G	PIK3CA	493	PIK3CA
chr3	178947189	1	C	PIK3CA	304	PIK3CA
chr3	178947275	1	T	PIK3CA	518	PIK3CA
chr3	178947722	0	G	PIK3CA	217	PIK3CA
chr3	178947820	0	C	PIK3CA	116	PIK3CA
chr3	178947821	1	G	PIK3CA	125	PIK3CA
chr3	178947838	0	T	PIK3CA	258	PIK3CA
chr3	178947898	1	G	PIK3CA	52	PIK3CA
chr3	178947937	1	T	PIK3CA	266	PIK3CA
chr3	178947963	0	T	PIK3CA	6	PIK3CA
chr3	178948035	0	A	PIK3CA	277	PIK3CA
chr3	178948076	1	G	PIK3CA	11	PIK3CA
chr3	178948089	0	T	PIK3CA	216	PIK3CA
chr3	178948149	1	C	PIK3CA	368	PIK3CA
chr3	178948202	1	C	PIK3CA	248	PIK3CA
chr3	178951861	0	A	PIK3CA	444	PIK3CA
chr3	178951933	0	T	PIK3CA	569	PIK3CA
chr3	178951977	1	C	PIK3CA	460	PIK3CA
chr3	178952039	0	G	PIK3CA	240	PIK3CA
chr3	178952045	1	G	PIK3CA	571	PIK3CA
chr3	178952127	0	C	PIK3CA	776	PIK3CA
chr3	178952133	1	A	PIK3CA	220	PIK3CA
chr3	178952245	1	A	PIK3CA	780	PIK3CA
chr5	149357195	0	C	SLC26A2	412	SLC26A2
chr5	149357285	0	C	SLC26A2	356	SLC26A2
chr5	149357309	1	C	SLC26A2	362	SLC26A2
chr5	149357364	0	C	SLC26A2	373	SLC26A2
chr5	149357387	1	C	SLC26A2	304	SLC26A2
chr5	149357453	0	T	SLC26A2	278	SLC26A2
chr5	149357486	1	G	SLC26A2	302	SLC26A2
chr5	149357563	0	G	SLC26A2	201	SLC26A2
chr5	149357567	1	G	SLC26A2	228	SLC26A2
chr5	149357638	0	G	SLC26A2	111	SLC26A2
chr5	149357671	1	T	SLC26A2	221	SLC26A2
chr5	149357699	0	G	SLC26A2	138	SLC26A2
chr5	149357756	1	C	SLC26A2	159	SLC26A2
chr5	149357771	0	G	SLC26A2	253	SLC26A2
chr5	149357794	1	C	SLC26A2	202	SLC26A2
chr5	149357876	0	G	SLC26A2	88	SLC26A2
chr5	149357883	1	G	SLC26A2	291	SLC26A2
chr5	149357988	1	T	SLC26A2	105	SLC26A2
chr5	149359772	0	C	SLC26A2	349	SLC26A2
chr5	149359859	0	G	SLC26A2	258	SLC26A2
chr5	149359890	1	C	SLC26A2	334	SLC26A2
chr5	149359929	0	C	SLC26A2	409	SLC26A2
chr5	149359966	1	G	SLC26A2	228	SLC26A2
chr5	149360000	0	G	SLC26A2	249	SLC26A2
chr5	149360044	1	C	SLC26A2	385	SLC26A2
chr5	149360060	0	C	SLC26A2	309	SLC26A2
chr5	149360106	1	C	SLC26A2	209	SLC26A2
chr5	149360168	0	G	SLC26A2	376	SLC26A2
chr5	149360171	1	G	SLC26A2	295	SLC26A2
chr5	149360279	0	G	SLC26A2	236	SLC26A2
chr5	149360284	1	G	SLC26A2	393	SLC26A2
chr5	149360386	0	C	SLC26A2	161	SLC26A2
chr5	149360392	1	C	SLC26A2	252	SLC26A2
chr5	149360482	0	G	SLC26A2	262	SLC26A2
chr5	149360495	1	G	SLC26A2	170	SLC26A2
chr5	149360591	0	C	SLC26A2	390	SLC26A2
chr5	149360596	1	A	SLC26A2	264	SLC26A2
chr5	149360680	0	T	SLC26A2	197	SLC26A2
chr5	149360705	1	G	SLC26A2	361	SLC26A2
chr5	149360721	0	C	SLC26A2	284	SLC26A2
chr5	149360797	1	G	SLC26A2	200	SLC26A2
chr5	149360834	0	T	SLC26A2	227	SLC26A2
chr5	149360837	1	G	SLC26A2	289	SLC26A2
chr5	149360885	0	G	SLC26A2	357	SLC26A2
chr5	149360956	1	C	SLC26A2	190	SLC26A2
chr5	149360957	0	A	SLC26A2	449	SLC26A2
chr5	149360995	1	G	SLC26A2	393	SLC26A2
chr5	149361049	0	C	SLC26A2	425	SLC26A2
chr5	149361070	1	A	SLC26A2	484	SLC26A2
chr5	149361160	0	A	SLC26A2	396	SLC26A2
chr5	149361164	1	G	SLC26A2	472	SLC26A2
chr5	149361234	0	C	SLC26A2	66	SLC26A2
chr5	149361277	1	T	SLC26A2	407	SLC26A2
chr5	149361348	0	C	SLC26A2	0	SLC26A2
chr5	149361349	1	C	SLC26A2	77	SLC26A2
chr5	149361453	1	G	SLC26A2	0	SLC26A2
chr6	43550021	0	T	POLH	153	POLH
chr6	43550106	0	T	POLH	136	POLH
chr6	43550138	1	C	POLH	154	POLH
chr6	43550227	1	T	POLH	142	POLH
chr6	43550643	0	A	POLH	504	POLH
chr6	43550770	0	G	POLH	101	POLH
chr6	43550782	1	T	POLH	499	POLH
chr6	43550846	0	T	POLH	233	POLH
chr6	43550861	1	G	POLH	120	POLH
chr6	43550963	1	T	POLH	231	POLH
chr6	43554962	0	G	POLH	161	POLH
chr6	43555045	0	G	POLH	344	POLH
chr6	43555072	1	C	POLH	161	POLH
chr6	43555147	0	C	POLH	176	POLH
chr6	43555159	1	G	POLH	341	POLH
chr6	43555222	0	G	POLH	527	POLH
chr6	43555242	1	C	POLH	175	POLH
chr6	43555339	1	G	POLH	529	POLH
chr6	43565380	0	A	POLH	479	POLH
chr6	43565474	0	C	POLH	579	POLH
chr6	43565485	1	T	POLH	479	POLH
chr6	43565557	0	G	POLH	431	POLH
chr6	43565592	1	C	POLH	581	POLH
chr6	43565665	1	C	POLH	420	POLH
chr6	43568702	0	T	POLH	492	POLH
chr6	43568763	0	C	POLH	609	POLH
chr6	43568818	1	A	POLH	492	POLH
chr6	43568879	1	C	POLH	610	POLH
chr6	43571574	0	G	POLH	620	POLH
chr6	43571673	0	T	POLH	283	POLH
chr6	43571681	1	G	POLH	617	POLH
chr6	43571779	1	C	POLH	278	POLH
chr6	43572331	0	G	POLH	179	POLH
chr6	43572425	0	G	POLH	478	POLH
chr6	43572428	1	T	POLH	159	POLH
chr6	43572540	1	C	POLH	470	POLH
chr6	43572950	0	G	POLH	225	POLH
chr6	43573008	0	G	POLH	475	POLH
chr6	43573044	1	A	POLH	233	POLH
chr6	43573120	1	C	POLH	477	POLH
chr6	43578258	0	T	POLH	51	POLH
chr6	43578346	0	G	POLH	428	POLH
chr6	43578376	1	T	POLH	50	POLH
chr6	43578455	0	A	POLH	395	POLH
chr6	43578460	1	G	POLH	453	POLH
chr6	43578567	1	C	POLH	396	POLH
chr6	43581344	0	C	POLH	320	POLH
chr6	43581415	0	G	POLH	148	POLH
chr6	43581459	1	C	POLH	267	POLH
chr6	43581474	0	C	POLH	199	POLH
chr6	43581530	0	G	POLH	447	POLH
chr6	43581535	1	T	POLH	85	POLH
chr6	43581570	1	C	POLH	158	POLH
chr6	43581603	0	T	POLH	261	POLH
chr6	43581652	1	T	POLH	413	POLH
chr6	43581719	0	A	POLH	249	POLH
chr6	43581721	1	T	POLH	270	POLH
chr6	43581828	0	A	POLH	94	POLH
chr6	43581836	1	G	POLH	253	POLH
chr6	43581915	0	C	POLH	165	POLH
chr6	43581923	1	A	POLH	135	POLH
chr6	43582007	0	A	POLH	301	POLH
chr6	43582028	1	C	POLH	203	POLH
chr6	43582103	0	A	POLH	227	POLH
chr6	43582122	1	T	POLH	356	POLH
chr6	43582183	0	A	POLH	30	POLH
chr6	43582216	1	T	POLH	269	POLH
chr6	43582263	0	T	POLH	18	POLH
chr6	43582288	1	A	POLH	45	POLH
chr6	43582379	1	C	POLH	18	POLH
chr7	39046422	0	C	POU6F2.1	312	POU6F2
chr7	39046537	1	T	POU6F2.1	308	POU6F2
chr7	39125454	0	T	POU6F2.1	246	POU6F2
chr7	39125528	0	G	POU6F2.1	333	POU6F2
chr7	39125550	1	A	POU6F2.1	248	POU6F2
chr7	39125603	0	C	POU6F2.1	354	POU6F2
chr7	39125624	1	G	POU6F2.1	332	POU6F2
chr7	39125716	1	G	POU6F2.1	359	POU6F2
chr7	39243813	0	T	POU6F2.1	724	POU6F2
chr7	39243854	0	T	POU6F2.1	389	POU6F2
chr7	39243925	1	G	POU6F2.1	732	POU6F2
chr7	39243964	1	A	POU6F2.1	383	POU6F2
chr7	39246962	0	G	POU6F2.1	266	POU6F2
chr7	39247021	0	G	POU6F2.1	30	POU6F2
chr7	39247073	1	T	POU6F2.1	264	POU6F2
chr7	39247129	0	C	POU6F2.1	112	POU6F2
chr7	39247143	1	T	POU6F2.1	30	POU6F2
chr7	39247217	0	A	POU6F2.1	435	POU6F2
chr7	39247220	1	G	POU6F2.1	107	POU6F2
chr7	39247335	1	C	POU6F2.1	430	POU6F2
chr7	39379202	0	C	POU6F2.2	750	POU6F2
chr7	39379326	1	G	POU6F2.2	745	POU6F2
chr7	39379448	0	C	POU6F2.2	406	POU6F2
chr7	39379515	0	A	POU6F2.2	244	POU6F2
chr7	39379562	1	A	POU6F2.2	452	POU6F2
chr7	39379563	0	G	POU6F2.2	45	POU6F2
chr7	39379602	1	C	POU6F2.2	250	POU6F2
chr7	39379651	1	A	POU6F2.2	47	POU6F2
chr7	39446136	0	G	POU6F2.2	267	POU6F2
chr7	39446213	0	A	POU6F2.2	440	POU6F2
chr7	39446257	1	T	POU6F2.2	267	POU6F2
chr7	39446300	0	G	POU6F2.2	1016	POU6F2
chr7	39446332	1	A	POU6F2.2	430	POU6F2
chr7	39446417	1	C	POU6F2.2	1015	POU6F2
chr7	39472594	0	G	POU6F2.2	104	POU6F2
chr7	39472660	0	T	POU6F2.2	119	POU6F2
chr7	39472693	1	A	POU6F2.2	62	POU6F2
chr7	39472706	0	C	POU6F2.2	289	POU6F2
chr7	39472749	1	A	POU6F2.2	121	POU6F2
chr7	39472761	0	T	POU6F2.2	385	POU6F2
chr7	39472804	1	C	POU6F2.2	295	POU6F2
chr7	39472828	0	G	POU6F2.2	228	POU6F2
chr7	39472886	1	A	POU6F2.2	376	POU6F2
chr7	39472946	1	T	POU6F2.2	269	POU6F2
chr7	39491063	0	T	POU6F2.2	603	POU6F2
chr7	39491164	0	A	POU6F2.2	370	POU6F2
chr7	39491180	1	A	POU6F2.2	604	POU6F2
chr7	39491225	0	C	POU6F2.2	977	POU6F2
chr7	39491269	1	T	POU6F2.2	354	POU6F2
chr7	39491344	1	T	POU6F2.2	978	POU6F2
chr7	39500081	0	A	POU6F2.2	624	POU6F2
chr7	39500152	0	A	POU6F2.2	163	POU6F2
chr7	39500196	1	C	POU6F2.2	630	POU6F2
chr7	39500255	0	G	POU6F2.2	231	POU6F2
chr7	39500268	1	C	POU6F2.2	160	POU6F2
chr7	39500380	1	A	POU6F2.2	238	POU6F2
chr7	39503760	0	T	POU6F2.2	313	POU6F2
chr7	39503865	0	C	POU6F2.2	338	POU6F2
chr7	39503876	1	T	POU6F2.2	258	POU6F2
chr7	39503935	0	C	POU6F2.2	737	POU6F2
chr7	39503984	1	G	POU6F2.2	278	POU6F2
chr7	39504024	0	C	POU6F2.2	639	POU6F2
chr7	39504075	1	C	POU6F2.2	738	POU6F2
chr7	39504138	0	G	POU6F2.2	305	POU6F2
chr7	39504139	1	C	POU6F2.2	634	POU6F2
chr7	39504211	0	C	POU6F2.2	275	POU6F2
chr7	39504254	1	C	POU6F2.2	325	POU6F2
chr7	39504327	1	T	POU6F2.2	335	POU6F2
chr8	92972414	0	G	RUNX1T1	70	RUNX1T1
chr8	92972455	0	G	RUNX1T1	157	RUNX1T1
chr8	92972487	1	C	RUNX1T1	74	RUNX1T1
chr8	92972577	1	C	RUNX1T1	157	RUNX1T1
chr8	92972637	0	T	RUNX1T1	401	RUNX1T1
chr8	92972726	0	C	RUNX1T1	483	RUNX1T1
chr8	92972746	1	C	RUNX1T1	387	RUNX1T1
chr8	92972842	1	C	RUNX1T1	472	RUNX1T1
chr8	92982831	0	C	RUNX1T1	149	RUNX1T1
chr8	92982872	0	C	RUNX1T1	526	RUNX1T1
chr8	92982908	0	T	RUNX1T1	390	RUNX1T1
chr8	92982909	1	T	RUNX1T1	157	RUNX1T1
chr8	92982983	1	G	RUNX1T1	534	RUNX1T1
chr8	92982999	0	G	RUNX1T1	564	RUNX1T1
chr8	92983028	1	T	RUNX1T1	389	RUNX1T1
chr8	92983118	1	C	RUNX1T1	567	RUNX1T1
chr8	92988086	0	C	RUNX1T1	506	RUNX1T1
chr8	92988146	0	G	RUNX1T1	444	RUNX1T1
chr8	92988204	1	A	RUNX1T1	515	RUNX1T1
chr8	92988262	1	C	RUNX1T1	444	RUNX1T1
chr8	92998308	0	T	RUNX1T1	655	RUNX1T1
chr8	92998364	0	G	RUNX1T1	477	RUNX1T1
chr8	92998425	1	T	RUNX1T1	654	RUNX1T1
chr8	92998479	0	T	RUNX1T1	231	RUNX1T1
chr8	92998481	1	C	RUNX1T1	457	RUNX1T1
chr8	92998595	1	T	RUNX1T1	204	RUNX1T1
chr8	92999065	0	C	RUNX1T1	475	RUNX1T1
chr8	92999159	0	G	RUNX1T1	359	RUNX1T1
chr8	92999177	1	C	RUNX1T1	537	RUNX1T1
chr8	92999278	1	C	RUNX1T1	405	RUNX1T1
chr8	93003841	0	G	RUNX1T1	592	RUNX1T1
chr8	93003928	0	G	RUNX1T1	507	RUNX1T1
chr8	93003958	1	G	RUNX1T1	588	RUNX1T1
chr8	93004035	0	G	RUNX1T1	582	RUNX1T1
chr8	93004046	1	C	RUNX1T1	516	RUNX1T1
chr8	93004153	1	C	RUNX1T1	585	RUNX1T1
chr8	93017306	0	A	RUNX1T1	49	RUNX1T1
chr8	93017412	0	G	RUNX1T1	401	RUNX1T1
chr8	93017429	1	G	RUNX1T1	40	RUNX1T1
chr8	93017485	0	G	RUNX1T1	380	RUNX1T1
chr8	93017529	1	C	RUNX1T1	400	RUNX1T1
chr8	93017605	1	T	RUNX1T1	364	RUNX1T1
chr8	93023194	0	T	RUNX1T1	377	RUNX1T1
chr8	93023293	0	A	RUNX1T1	2	RUNX1T1
chr8	93023308	1	C	RUNX1T1	374	RUNX1T1
chr8	93023407	1	C	RUNX1T1	2	RUNX1T1
chr8	93026739	0	C	RUNX1T1	228	RUNX1T1
chr8	93026823	0	A	RUNX1T1	644	RUNX1T1
chr8	93026842	1	C	RUNX1T1	156	RUNX1T1
chr8	93026909	0	T	RUNX1T1	11	RUNX1T1
chr8	93026943	1	T	RUNX1T1	649	RUNX1T1
chr8	93026953	0	A	RUNX1T1	549	RUNX1T1
chr8	93027026	1	A	RUNX1T1	12	RUNX1T1
chr8	93027063	0	A	RUNX1T1	248	RUNX1T1
chr8	93027067	1	C	RUNX1T1	541	RUNX1T1
chr8	93027179	1	A	RUNX1T1	316	RUNX1T1
chr8	93029357	0	G	RUNX1T1	715	RUNX1T1
chr8	93029459	0	G	RUNX1T1	583	RUNX1T1
chr8	93029469	1	A	RUNX1T1	722	RUNX1T1
chr8	93029555	0	G	RUNX1T1	457	RUNX1T1
chr8	93029575	1	G	RUNX1T1	561	RUNX1T1
chr8	93029672	1	C	RUNX1T1	449	RUNX1T1
chr8	93074686	0	G	RUNX1T1	407	RUNX1T1
chr8	93074802	1	C	RUNX1T1	404	RUNX1T1
chr8	93088084	0	G	RUNX1T1	163	RUNX1T1
chr8	93088216	0	T	RUNX1T1	185	RUNX1T1
chr8	93088218	1	T	RUNX1T1	164	RUNX1T1
chr8	93088332	1	A	RUNX1T1	181	RUNX1T1
chr8	93107223	0	C	RUNX1T1	471	RUNX1T1
chr8	93107281	0	G	RUNX1T1	834	RUNX1T1
chr8	93107337	1	C	RUNX1T1	480	RUNX1T1
chr8	93107356	0	C	RUNX1T1	593	RUNX1T1
chr8	93107399	1	G	RUNX1T1	835	RUNX1T1
chr8	93107463	1	C	RUNX1T1	597	RUNX1T1
chr8	93107580	0	G	RUNX1T1	484	RUNX1T1
chr8	93107681	0	G	RUNX1T1	540	RUNX1T1
chr8	93107694	1	A	RUNX1T1	480	RUNX1T1
chr8	93107796	1	T	RUNX1T1	536	RUNX1T1
chr8	93115014	0	A	RUNX1T1	40	RUNX1T1
chr8	93115140	1	A	RUNX1T1	40	RUNX1T1
chr8	113236979	0	A	CSMD3.1	323	CSMD3
chr8	113237094	0	A	CSMD3.1	245	CSMD3
chr8	113237099	1	T	CSMD3.1	323	CSMD3
chr8	113237210	1	G	CSMD3.1	248	CSMD3
chr8	113240929	0	A	CSMD3.1	286	CSMD3
chr8	113241019	0	A	CSMD3.1	85	CSMD3
chr8	113241041	1	A	CSMD3.1	263	CSMD3
chr8	113241059	0	A	CSMD3.1	2	CSMD3
chr8	113241104	1	T	CSMD3.1	84	CSMD3
chr8	113241172	1	T	CSMD3.1	6	CSMD3
chr8	113243745	0	G	CSMD3.1	248	CSMD3
chr8	113243796	0	T	CSMD3.1	268	CSMD3
chr8	113243836	1	G	CSMD3.1	245	CSMD3
chr8	113243906	1	G	CSMD3.1	265	CSMD3
chr8	113246541	0	G	CSMD3.1	254	CSMD3
chr8	113246607	0	G	CSMD3.1	217	CSMD3
chr8	113246633	1	C	CSMD3.1	261	CSMD3
chr8	113246705	0	C	CSMD3.1	3	CSMD3
chr8	113246706	1	C	CSMD3.1	218	CSMD3
chr8	113246823	1	A	CSMD3.1	6	CSMD3
chr8	113249335	0	A	CSMD3.1	386	CSMD3
chr8	113249441	0	G	CSMD3.1	668	CSMD3
chr8	113249447	1	G	CSMD3.1	430	CSMD3
chr8	113249481	0	T	CSMD3.1	567	CSMD3
chr8	113249559	1	G	CSMD3.1	668	CSMD3
chr8	113249572	0	C	CSMD3.1	0	CSMD3
chr8	113249596	1	T	CSMD3.1	568	CSMD3
chr8	113249682	1	C	CSMD3.1	0	CSMD3
chr8	113253903	0	A	CSMD3.1	585	CSMD3
chr8	113253996	0	A	CSMD3.1	629	CSMD3
chr8	113254010	1	A	CSMD3.1	576	CSMD3
chr8	113254111	1	A	CSMD3.1	602	CSMD3
chr8	113256582	0	G	CSMD3.1	444	CSMD3
chr8	113256660	0	G	CSMD3.1	259	CSMD3
chr8	113256686	1	C	CSMD3.1	427	CSMD3
chr8	113256766	0	G	CSMD3.1	358	CSMD3
chr8	113256773	1	C	CSMD3.1	267	CSMD3
chr8	113256879	1	T	CSMD3.1	355	CSMD3
chr8	113259224	0	A	CSMD3.1	376	CSMD3
chr8	113259321	0	G	CSMD3.1	195	CSMD3
chr8	113259336	1	A	CSMD3.1	390	CSMD3
chr8	113259417	1	C	CSMD3.1	194	CSMD3
chr8	113266439	0	C	CSMD3.1	255	CSMD3
chr8	113266539	0	A	CSMD3.1	10	CSMD3
chr8	113266540	1	G	CSMD3.1	253	CSMD3
chr8	113266645	1	T	CSMD3.1	10	CSMD3
chr8	113267450	0	T	CSMD3.1	687	CSMD3
chr8	113267557	0	A	CSMD3.1	299	CSMD3
chr8	113267565	1	A	CSMD3.1	683	CSMD3
chr8	113267650	0	A	CSMD3.1	41	CSMD3
chr8	113267668	1	A	CSMD3.1	298	CSMD3
chr8	113267726	1	G	CSMD3.1	42	CSMD3
chr8	113275815	0	C	CSMD3.1	593	CSMD3
chr8	113275918	0	A	CSMD3.1	398	CSMD3
chr8	113275930	1	A	CSMD3.1	584	CSMD3
chr8	113275959	0	G	CSMD3.1	226	CSMD3
chr8	113276033	1	A	CSMD3.1	400	CSMD3
chr8	113276075	1	G	CSMD3.1	222	CSMD3
chr8	113277544	0	A	CSMD3.1	3	CSMD3
chr8	113277660	0	C	CSMD3.1	263	CSMD3
chr8	113277661	1	C	CSMD3.1	1	CSMD3
chr8	113277722	0	G	CSMD3.1	579	CSMD3
chr8	113277777	1	C	CSMD3.1	261	CSMD3
chr8	113277840	1	G	CSMD3.1	562	CSMD3
chr8	113293312	0	T	CSMD3.2	1	CSMD3
chr8	113293427	0	A	CSMD3.2	178	CSMD3
chr8	113293431	1	T	CSMD3.2	1	CSMD3
chr8	113293500	0	G	CSMD3.2	447	CSMD3
chr8	113293536	1	G	CSMD3.2	186	CSMD3
chr8	113293617	1	G	CSMD3.2	453	CSMD3
chr8	113299259	0	A	CSMD3.2	55	CSMD3
chr8	113299366	0	G	CSMD3.2	487	CSMD3
chr8	113299368	1	A	CSMD3.2	53	CSMD3
chr8	113299472	0	T	CSMD3.2	436	CSMD3
chr8	113299483	1	G	CSMD3.2	522	CSMD3
chr8	113299585	1	C	CSMD3.2	433	CSMD3
chr8	113301534	0	C	CSMD3.2	545	CSMD3
chr8	113301644	0	C	CSMD3.2	368	CSMD3
chr8	113301651	1	A	CSMD3.2	503	CSMD3
chr8	113301698	0	G	CSMD3.2	560	CSMD3
chr8	113301754	1	T	CSMD3.2	373	CSMD3
chr8	113301814	1	C	CSMD3.2	567	CSMD3
chr8	113303714	0	G	CSMD3.2	406	CSMD3
chr8	113303830	0	A	CSMD3.2	154	CSMD3
chr8	113303833	1	G	CSMD3.2	415	CSMD3
chr8	113303921	0	A	CSMD3.2	0	CSMD3
chr8	113303922	1	C	CSMD3.2	145	CSMD3
chr8	113304034	1	C	CSMD3.2	1	CSMD3
chr8	113304745	0	G	CSMD3.2	195	CSMD3
chr8	113304842	0	C	CSMD3.2	333	CSMD3
chr8	113304860	1	T	CSMD3.2	193	CSMD3
chr8	113304935	0	A	CSMD3.2	268	CSMD3
chr8	113304940	1	C	CSMD3.2	326	CSMD3
chr8	113305064	1	T	CSMD3.2	264	CSMD3
chr8	113308031	0	G	CSMD3.2	442	CSMD3
chr8	113308112	0	C	CSMD3.2	492	CSMD3
chr8	113308140	1	C	CSMD3.2	429	CSMD3
chr8	113308212	0	G	CSMD3.2	23	CSMD3
chr8	113308228	1	A	CSMD3.2	463	CSMD3
chr8	113308302	1	G	CSMD3.2	9	CSMD3
chr8	113313978	0	A	CSMD3.2	763	CSMD3
chr8	113314052	0	G	CSMD3.2	638	CSMD3
chr8	113314096	1	A	CSMD3.2	752	CSMD3
chr8	113314160	0	C	CSMD3.2	236	CSMD3
chr8	113314169	1	G	CSMD3.2	616	CSMD3
chr8	113314274	1	T	CSMD3.2	238	CSMD3
chr8	113316911	0	C	CSMD3.2	333	CSMD3
chr8	113317008	0	G	CSMD3.2	533	CSMD3
chr8	113317022	1	G	CSMD3.2	339	CSMD3
chr8	113317120	0	G	CSMD3.2	326	CSMD3
chr8	113317125	1	G	CSMD3.2	536	CSMD3
chr8	113317237	1	C	CSMD3.2	327	CSMD3
chr8	113318151	0	T	CSMD3.2	558	CSMD3
chr8	113318239	0	C	CSMD3.2	444	CSMD3
chr8	113318269	1	A	CSMD3.2	562	CSMD3
chr8	113318274	0	C	CSMD3.2	152	CSMD3
chr8	113318351	1	C	CSMD3.2	446	CSMD3
chr8	113318367	0	T	CSMD3.2	507	CSMD3
chr8	113318386	1	C	CSMD3.2	155	CSMD3
chr8	113318484	1	C	CSMD3.2	547	CSMD3
chr8	113323167	0	A	CSMD3.2	586	CSMD3
chr8	113323260	0	C	CSMD3.2	59	CSMD3
chr8	113323286	1	A	CSMD3.2	584	CSMD3
chr8	113323368	0	G	CSMD3.2	490	CSMD3
chr8	113323371	1	G	CSMD3.2	59	CSMD3
chr8	113323481	1	G	CSMD3.2	479	CSMD3
chr8	113326110	0	T	CSMD3.2	270	CSMD3
chr8	113326180	0	C	CSMD3.2	8	CSMD3
chr8	113326208	1	A	CSMD3.2	250	CSMD3
chr8	113326270	0	G	CSMD3.2	0	CSMD3
chr8	113326281	1	C	CSMD3.2	4	CSMD3
chr8	113326385	1	C	CSMD3.2	2	CSMD3
chr8	113326575	0	C	CSMD3.2	3	CSMD3
chr8	113326671	0	A	CSMD3.2	344	CSMD3
chr8	113326674	1	A	CSMD3.2	2	CSMD3
chr8	113326776	0	A	CSMD3.2	366	CSMD3
chr8	113326790	1	C	CSMD3.2	369	CSMD3
chr8	113326886	1	A	CSMD3.2	372	CSMD3
chr8	113330970	0	T	CSMD3.2	18	CSMD3
chr8	113331083	0	G	CSMD3.2	537	CSMD3
chr8	113331089	1	T	CSMD3.2	40	CSMD3
chr8	113331200	1	G	CSMD3.2	525	CSMD3
chr8	113332093	0	C	CSMD3.2	482	CSMD3
chr8	113332148	0	C	CSMD3.2	115	CSMD3
chr8	113332170	0	G	CSMD3.2	106	CSMD3
chr8	113332192	1	C	CSMD3.2	483	CSMD3
chr8	113332228	1	G	CSMD3.2	106	CSMD3
chr8	113332249	1	A	CSMD3.2	113	CSMD3
chr8	113347525	0	C	CSMD3.2	588	CSMD3
chr8	113347597	0	C	CSMD3.2	747	CSMD3
chr8	113347637	1	G	CSMD3.2	587	CSMD3
chr8	113347712	0	C	CSMD3.2	244	CSMD3
chr8	113347716	1	G	CSMD3.2	745	CSMD3
chr8	113347823	1	C	CSMD3.2	245	CSMD3
chr8	113348809	0	A	CSMD3.2	1	CSMD3
chr8	113348917	0	A	CSMD3.2	326	CSMD3
chr8	113348921	1	C	CSMD3.2	1	CSMD3
chr8	113349010	0	G	CSMD3.2	457	CSMD3
chr8	113349031	1	A	CSMD3.2	335	CSMD3
chr8	113349125	1	G	CSMD3.2	458	CSMD3
chr8	113349750	0	T	CSMD3.2	72	CSMD3
chr8	113349840	0	C	CSMD3.2	409	CSMD3
chr8	113349858	1	G	CSMD3.2	72	CSMD3
chr8	113349948	0	T	CSMD3.2	285	CSMD3
chr8	113349953	1	C	CSMD3.2	411	CSMD3
chr8	113350055	1	G	CSMD3.2	283	CSMD3
chr8	113353584	0	T	CSMD3.2	2	CSMD3
chr8	113353722	1	A	CSMD3.2	1	CSMD3
chr8	113353723	0	A	CSMD3.2	310	CSMD3
chr8	113353830	0	A	CSMD3.2	267	CSMD3
chr8	113353831	1	G	CSMD3.2	314	CSMD3
chr8	113353948	1	T	CSMD3.2	267	CSMD3
chr8	113358236	0	T	CSMD3.2	1	CSMD3
chr8	113358344	0	T	CSMD3.2	657	CSMD3
chr8	113358350	1	T	CSMD3.2	1	CSMD3
chr8	113358409	0	C	CSMD3.2	442	CSMD3
chr8	113358456	1	G	CSMD3.2	657	CSMD3
chr8	113358529	1	C	CSMD3.2	420	CSMD3
chr8	113363330	0	C	CSMD3.2	7	CSMD3
chr8	113363420	0	T	CSMD3.2	35	CSMD3
chr8	113363437	1	T	CSMD3.2	2	CSMD3
chr8	113363447	0	T	CSMD3.2	27	CSMD3
chr8	113363488	1	T	CSMD3.2	34	CSMD3
chr8	113363557	1	A	CSMD3.2	29	CSMD3
chr8	113364554	0	G	CSMD3.2	755	CSMD3
chr8	113364663	0	A	CSMD3.2	199	CSMD3
chr8	113364667	1	C	CSMD3.2	754	CSMD3
chr8	113364733	0	T	CSMD3.2	12	CSMD3
chr8	113364752	1	C	CSMD3.2	195	CSMD3
chr8	113364843	1	T	CSMD3.2	15	CSMD3
chr8	113392503	0	T	CSMD3.2	1	CSMD3
chr8	113392602	0	C	CSMD3.2	230	CSMD3
chr8	113392612	1	A	CSMD3.2	2	CSMD3
chr8	113392706	1	G	CSMD3.2	227	CSMD3
chr8	113395718	0	A	CSMD3.2	0	CSMD3
chr8	113395804	0	C	CSMD3.2	340	CSMD3
chr8	113395814	1	T	CSMD3.2	0	CSMD3
chr8	113395865	0	G	CSMD3.2	517	CSMD3
chr8	113395912	1	G	CSMD3.2	341	CSMD3
chr8	113395982	1	C	CSMD3.2	514	CSMD3
chr8	113402850	0	T	CSMD3.2	428	CSMD3
chr8	113402940	0	G	CSMD3.2	254	CSMD3
chr8	113402962	1	G	CSMD3.2	444	CSMD3
chr8	113403040	1	G	CSMD3.2	256	CSMD3
chr8	113418770	0	G	CSMD3.2	571	CSMD3
chr8	113418819	0	C	CSMD3.2	551	CSMD3
chr8	113418883	0	T	CSMD3.2	353	CSMD3
chr8	113418886	1	A	CSMD3.2	572	CSMD3
chr8	113418921	1	C	CSMD3.2	522	CSMD3
chr8	113418993	1	G	CSMD3.2	338	CSMD3
chr8	113420517	0	A	CSMD3.2	331	CSMD3
chr8	113420607	0	T	CSMD3.2	11	CSMD3
chr8	113420630	1	G	CSMD3.2	329	CSMD3
chr8	113420721	1	A	CSMD3.2	4	CSMD3
chr8	113421124	0	C	CSMD3.2	238	CSMD3
chr8	113421190	0	G	CSMD3.2	311	CSMD3
chr8	113421218	1	A	CSMD3.2	237	CSMD3
chr8	113421285	1	G	CSMD3.2	311	CSMD3
chr8	113484794	0	T	CSMD3.3	738	CSMD3
chr8	113484910	0	A	CSMD3.3	484	CSMD3
chr8	113484912	1	C	CSMD3.3	724	CSMD3
chr8	113485024	1	G	CSMD3.3	486	CSMD3
chr8	113504646	0	C	CSMD3.3	163	CSMD3
chr8	113504743	0	C	CSMD3.3	436	CSMD3
chr8	113504744	1	C	CSMD3.3	164	CSMD3
chr8	113504856	0	C	CSMD3.3	561	CSMD3
chr8	113504861	1	C	CSMD3.3	474	CSMD3
chr8	113504971	1	T	CSMD3.3	595	CSMD3
chr8	113515966	0	A	CSMD3.3	50	CSMD3
chr8	113516061	0	C	CSMD3.3	252	CSMD3
chr8	113516079	1	G	CSMD3.3	19	CSMD3
chr8	113516080	0	C	CSMD3.3	371	CSMD3
chr8	113516146	1	G	CSMD3.3	265	CSMD3
chr8	113516178	1	G	CSMD3.3	383	CSMD3
chr8	113516193	0	G	CSMD3.3	2	CSMD3
chr8	113516322	1	A	CSMD3.3	3	CSMD3
chr8	113518880	0	T	CSMD3.3	805	CSMD3
chr8	113518939	0	T	CSMD3.3	386	CSMD3
chr8	113518999	1	G	CSMD3.3	780	CSMD3
chr8	113519036	0	T	CSMD3.3	28	CSMD3
chr8	113519052	1	C	CSMD3.3	382	CSMD3
chr8	113519153	1	G	CSMD3.3	28	CSMD3
chr8	113529164	0	A	CSMD3.3	694	CSMD3
chr8	113529296	0	A	CSMD3.3	62	CSMD3
chr8	113529298	1	C	CSMD3.3	693	CSMD3
chr8	113529341	0	G	CSMD3.3	190	CSMD3
chr8	113529392	0	C	CSMD3.3	284	CSMD3
chr8	113529404	1	G	CSMD3.3	59	CSMD3
chr8	113529442	1	G	CSMD3.3	182	CSMD3
chr8	113529507	1	T	CSMD3.3	281	CSMD3
chr8	113562876	0	A	CSMD3.3	515	CSMD3
chr8	113562988	0	T	CSMD3.3	561	CSMD3
chr8	113562990	1	C	CSMD3.3	523	CSMD3
chr8	113563062	0	T	CSMD3.3	379	CSMD3
chr8	113563105	1	G	CSMD3.3	585	CSMD3
chr8	113563171	1	A	CSMD3.3	420	CSMD3
chr8	113564789	0	C	CSMD3.3	434	CSMD3
chr8	113564876	0	G	CSMD3.3	585	CSMD3
chr8	113564906	1	G	CSMD3.3	465	CSMD3
chr8	113564989	1	C	CSMD3.3	579	CSMD3
chr8	113568957	0	G	CSMD3.3	322	CSMD3
chr8	113569014	0	G	CSMD3.3	416	CSMD3
chr8	113569072	1	T	CSMD3.3	328	CSMD3
chr8	113569087	0	C	CSMD3.3	519	CSMD3
chr8	113569122	1	G	CSMD3.3	397	CSMD3
chr8	113569185	0	T	CSMD3.3	1	CSMD3
chr8	113569203	1	T	CSMD3.3	511	CSMD3
chr8	113569298	1	A	CSMD3.3	1	CSMD3
chr8	113585668	0	A	CSMD3.3	240	CSMD3
chr8	113585759	0	G	CSMD3.3	637	CSMD3
chr8	113585781	1	A	CSMD3.3	242	CSMD3
chr8	113585804	0	G	CSMD3.3	495	CSMD3
chr8	113585874	1	T	CSMD3.3	647	CSMD3
chr8	113585919	1	G	CSMD3.3	494	CSMD3
chr8	113599288	0	C	CSMD3.3	317	CSMD3
chr8	113599344	0	A	CSMD3.3	688	CSMD3
chr8	113599396	1	C	CSMD3.3	307	CSMD3
chr8	113599424	0	C	CSMD3.3	545	CSMD3
chr8	113599460	1	T	CSMD3.3	684	CSMD3
chr8	113599536	1	G	CSMD3.3	536	CSMD3
chr8	113649021	0	C	CSMD3.3	808	CSMD3
chr8	113649121	0	G	CSMD3.3	125	CSMD3
chr8	113649135	1	G	CSMD3.3	789	CSMD3
chr8	113649155	0	G	CSMD3.3	453	CSMD3
chr8	113649214	1	C	CSMD3.3	122	CSMD3
chr8	113649270	1	G	CSMD3.3	454	CSMD3
chr8	113650858	0	C	CSMD3.3	41	CSMD3
chr8	113650948	0	T	CSMD3.3	686	CSMD3
chr8	113650971	1	A	CSMD3.3	3	CSMD3
chr8	113651016	0	G	CSMD3.3	151	CSMD3
chr8	113651061	1	G	CSMD3.3	689	CSMD3
chr8	113651089	0	A	CSMD3.3	542	CSMD3
chr8	113651127	1	G	CSMD3.3	152	CSMD3
chr8	113651203	1	T	CSMD3.3	569	CSMD3
chr8	113657311	0	C	CSMD3.3	552	CSMD3
chr8	113657424	0	C	CSMD3.3	578	CSMD3
chr8	113657425	1	T	CSMD3.3	559	CSMD3
chr8	113657540	1	C	CSMD3.3	611	CSMD3
chr8	113662274	0	A	CSMD3.3	8	CSMD3
chr8	113662401	0	G	CSMD3.3	128	CSMD3
chr8	113662408	1	G	CSMD3.3	8	CSMD3
chr8	113662462	0	T	CSMD3.3	290	CSMD3
chr8	113662491	1	G	CSMD3.3	121	CSMD3
chr8	113662541	0	G	CSMD3.3	580	CSMD3
chr8	113662571	1	T	CSMD3.3	290	CSMD3
chr8	113662653	1	T	CSMD3.3	575	CSMD3
chr8	113668360	0	C	CSMD3.3	13	CSMD3
chr8	113668418	0	C	CSMD3.3	459	CSMD3
chr8	113668478	1	A	CSMD3.3	9	CSMD3
chr8	113668517	0	A	CSMD3.3	160	CSMD3
chr8	113668533	1	G	CSMD3.3	468	CSMD3
chr8	113668628	1	A	CSMD3.3	162	CSMD3
chr8	113678460	0	T	CSMD3.3	674	CSMD3
chr8	113678566	0	A	CSMD3.3	322	CSMD3
chr8	113678575	1	T	CSMD3.3	627	CSMD3
chr8	113678678	1	C	CSMD3.3	315	CSMD3
chr8	113694650	0	C	CSMD3.3	342	CSMD3
chr8	113694713	0	C	CSMD3.3	781	CSMD3
chr8	113694757	1	A	CSMD3.3	341	CSMD3
chr8	113694764	0	C	CSMD3.3	223	CSMD3
chr8	113694832	1	A	CSMD3.3	790	CSMD3
chr8	113694854	0	T	CSMD3.3	46	CSMD3
chr8	113694860	1	C	CSMD3.3	224	CSMD3
chr8	113694968	1	A	CSMD3.3	48	CSMD3
chr8	113697582	0	C	CSMD3.3	256	CSMD3
chr8	113697686	0	A	CSMD3.3	660	CSMD3
chr8	113697689	1	C	CSMD3.3	248	CSMD3
chr8	113697790	0	G	CSMD3.3	632	CSMD3
chr8	113697802	1	A	CSMD3.3	654	CSMD3
chr8	113697849	0	C	CSMD3.3	423	CSMD3
chr8	113697902	1	C	CSMD3.3	631	CSMD3
chr8	113697957	0	G	CSMD3.3	3	CSMD3
chr8	113697962	1	C	CSMD3.3	414	CSMD3
chr8	113698093	1	C	CSMD3.3	23	CSMD3
chr8	113702074	0	G	CSMD3.3	663	CSMD3
chr8	113702145	0	C	CSMD3.3	282	CSMD3
chr8	113702187	1	C	CSMD3.3	656	CSMD3
chr8	113702251	0	A	CSMD3.3	212	CSMD3
chr8	113702256	1	C	CSMD3.3	286	CSMD3
chr8	113702363	1	T	CSMD3.3	210	CSMD3
chr8	113812369	0	C	CSMD3.4	460	CSMD3
chr8	113812463	0	T	CSMD3.4	392	CSMD3
chr8	113812482	1	T	CSMD3.4	396	CSMD3
chr8	113812577	1	G	CSMD3.4	384	CSMD3
chr8	113841893	0	A	CSMD3.4	488	CSMD3
chr8	113841928	0	T	CSMD3.4	633	CSMD3
chr8	113842011	1	T	CSMD3.4	492	CSMD3
chr8	113842042	1	C	CSMD3.4	633	CSMD3
chr8	113871326	0	C	CSMD3.4	144	CSMD3
chr8	113871374	0	C	CSMD3.4	257	CSMD3
chr8	113871436	1	G	CSMD3.4	142	CSMD3
chr8	113871473	0	A	CSMD3.4	35	CSMD3
chr8	113871484	1	C	CSMD3.4	254	CSMD3
chr8	113871588	1	T	CSMD3.4	7	CSMD3
chr8	113933789	0	T	CSMD3.4	525	CSMD3
chr8	113933891	0	A	CSMD3.4	181	CSMD3
chr8	113933902	1	T	CSMD3.4	525	CSMD3
chr8	113933927	0	G	CSMD3.4	420	CSMD3
chr8	113933975	1	C	CSMD3.4	163	CSMD3
chr8	113934046	1	C	CSMD3.4	421	CSMD3
chr8	113959928	0	C	CSMD3.4	7	CSMD3
chr8	113960049	1	T	CSMD3.4	10	CSMD3
chr8	113960073	0	A	CSMD3.4	8	CSMD3
chr8	113960209	1	T	CSMD3.4	6	CSMD3
chr8	113966823	0	A	CSMD3.4	743	CSMD3
chr8	113966931	0	T	CSMD3.4	212	CSMD3
chr8	113966935	1	G	CSMD3.4	741	CSMD3
chr8	113967065	1	T	CSMD3.4	214	CSMD3
chr8	113987992	0	C	CSMD3.4	417	CSMD3
chr8	113988087	0	G	CSMD3.4	183	CSMD3
chr8	113988111	1	C	CSMD3.4	384	CSMD3
chr8	113988122	0	G	CSMD3.4	618	CSMD3
chr8	113988192	1	G	CSMD3.4	146	CSMD3
chr8	113988220	0	C	CSMD3.4	281	CSMD3
chr8	113988236	1	G	CSMD3.4	615	CSMD3
chr8	113988279	0	C	CSMD3.4	136	CSMD3
chr8	113988334	1	C	CSMD3.4	277	CSMD3
chr8	113988382	0	G	CSMD3.4	0	CSMD3
chr8	113988383	1	G	CSMD3.4	167	CSMD3
chr8	113988479	1	G	CSMD3.4	40	CSMD3
chr8	114031216	0	T	CSMD3.4	373	CSMD3
chr8	114031313	0	A	CSMD3.4	330	CSMD3
chr8	114031331	1	T	CSMD3.4	374	CSMD3
chr8	114031388	0	G	CSMD3.4	617	CSMD3
chr8	114031409	1	C	CSMD3.4	322	CSMD3
chr8	114031501	1	A	CSMD3.4	618	CSMD3
chr8	114110961	0	G	CSMD3.4	605	CSMD3
chr8	114111074	0	C	CSMD3.4	330	CSMD3
chr8	114111080	1	C	CSMD3.4	608	CSMD3
chr8	114111175	0	C	CSMD3.4	297	CSMD3
chr8	114111179	1	A	CSMD3.4	325	CSMD3
chr8	114111294	1	T	CSMD3.4	282	CSMD3
chr8	114185880	0	C	CSMD3.4	84	CSMD3
chr8	114185977	0	C	CSMD3.4	572	CSMD3
chr8	114185984	1	C	CSMD3.4	86	CSMD3
chr8	114186069	0	C	CSMD3.4	257	CSMD3
chr8	114186096	1	T	CSMD3.4	572	CSMD3
chr8	114186182	1	T	CSMD3.4	253	CSMD3
chr8	114290797	0	T	CSMD3.4	654	CSMD3
chr8	114290904	0	A	CSMD3.4	9	CSMD3
chr8	114290914	1	G	CSMD3.4	651	CSMD3
chr8	114291038	1	C	CSMD3.4	9	CSMD3
chr8	114326738	0	A	CSMD3.4	325	CSMD3
chr8	114326847	0	G	CSMD3.4	730	CSMD3
chr8	114326848	1	T	CSMD3.4	437	CSMD3
chr8	114326912	0	C	CSMD3.4	453	CSMD3
chr8	114326960	1	A	CSMD3.4	738	CSMD3
chr8	114327004	0	C	CSMD3.4	0	CSMD3
chr8	114327021	1	T	CSMD3.4	444	CSMD3
chr8	114327112	1	C	CSMD3.4	0	CSMD3
chr8	114388933	0	T	CSMD3.4	295	CSMD3
chr8	114389045	1	A	CSMD3.4	306	CSMD3
chr8	114448862	0	C	CSMD3.4	626	CSMD3
chr8	114448962	0	T	CSMD3.4	397	CSMD3
chr8	114448981	1	T	CSMD3.4	600	CSMD3
chr8	114449053	0	C	CSMD3.4	761	CSMD3
chr8	114449080	1	T	CSMD3.4	401	CSMD3
chr8	114449175	1	T	CSMD3.4	764	CSMD3
chr8	117859670	0	G	RAD21	395	RAD21
chr8	117859783	0	T	RAD21	734	RAD21
chr8	117859789	1	G	RAD21	385	RAD21
chr8	117859896	0	C	RAD21	192	RAD21
chr8	117859903	1	A	RAD21	724	RAD21
chr8	117859987	1	G	RAD21	190	RAD21
chr8	117861112	0	C	RAD21	416	RAD21
chr8	117861215	0	T	RAD21	736	RAD21
chr8	117861218	1	G	RAD21	404	RAD21
chr8	117861329	1	C	RAD21	744	RAD21
chr8	117862818	0	T	RAD21	856	RAD21
chr8	117862930	0	A	RAD21	69	RAD21
chr8	117862935	1	C	RAD21	857	RAD21
chr8	117862985	0	C	RAD21	29	RAD21
chr8	117863006	1	G	RAD21	66	RAD21
chr8	117863080	1	A	RAD21	29	RAD21
chr8	117864153	0	T	RAD21	516	RAD21
chr8	117864263	0	T	RAD21	75	RAD21
chr8	117864269	1	A	RAD21	517	RAD21
chr8	117864361	1	A	RAD21	65	RAD21
chr8	117864765	0	G	RAD21	447	RAD21
chr8	117864836	0	C	RAD21	138	RAD21
chr8	117864870	1	C	RAD21	453	RAD21
chr8	117864886	0	C	RAD21	570	RAD21
chr8	117864930	1	A	RAD21	163	RAD21
chr8	117865003	1	G	RAD21	571	RAD21
chr8	117866395	0	T	RAD21	120	RAD21
chr8	117866509	0	G	RAD21	496	RAD21
chr8	117866511	1	C	RAD21	126	RAD21
chr8	117866562	0	C	RAD21	485	RAD21
chr8	117866624	1	G	RAD21	517	RAD21
chr8	117866657	0	T	RAD21	662	RAD21
chr8	117866666	1	C	RAD21	505	RAD21
chr8	117866768	1	A	RAD21	658	RAD21
chr8	117868370	0	G	RAD21	624	RAD21
chr8	117868471	0	T	RAD21	235	RAD21
chr8	117868488	1	T	RAD21	625	RAD21
chr8	117868588	1	C	RAD21	236	RAD21
chr8	117868852	0	C	RAD21	29	RAD21
chr8	117868901	0	C	RAD21	235	RAD21
chr8	117868969	1	C	RAD21	35	RAD21
chr8	117868987	0	C	RAD21	6	RAD21
chr8	117869006	1	G	RAD21	235	RAD21
chr8	117869064	1	A	RAD21	0	RAD21
chr8	117869485	0	A	RAD21	50	RAD21
chr8	117869594	0	G	RAD21	330	RAD21
chr8	117869598	1	G	RAD21	53	RAD21
chr8	117869687	0	C	RAD21	19	RAD21
chr8	117869702	1	T	RAD21	339	RAD21
chr8	117869801	1	G	RAD21	9	RAD21
chr8	117870546	0	A	RAD21	21	RAD21
chr8	117870624	0	C	RAD21	37	RAD21
chr8	117870663	1	G	RAD21	26	RAD21
chr8	117870679	0	C	RAD21	204	RAD21
chr8	117870706	1	G	RAD21	35	RAD21
chr8	117870797	1	T	RAD21	199	RAD21
chr8	117874055	0	A	RAD21	1011	RAD21
chr8	117874164	0	G	RAD21	439	RAD21
chr8	117874172	1	A	RAD21	1011	RAD21
chr8	117874281	1	G	RAD21	423	RAD21
chr8	117875295	0	C	RAD21	669	RAD21
chr8	117875402	0	C	RAD21	742	RAD21
chr8	117875404	1	T	RAD21	663	RAD21
chr8	117875499	0	C	RAD21	31	RAD21
chr8	117875517	1	T	RAD21	744	RAD21
chr8	117875614	1	C	RAD21	27	RAD21
chr8	117878745	0	A	RAD21	733	RAD21
chr8	117878849	0	G	RAD21	284	RAD21
chr8	117878865	1	C	RAD21	732	RAD21
chr8	117878967	1	A	RAD21	282	RAD21
chr9	5021949	0	G	JAK2	305	JAK2
chr9	5022055	0	G	JAK2	580	JAK2
chr9	5022064	1	C	JAK2	318	JAK2
chr9	5022154	0	C	JAK2	362	JAK2
chr9	5022167	1	G	JAK2	694	JAK2
chr9	5022267	1	G	JAK2	345	JAK2
chr9	5029729	0	T	JAK2	219	JAK2
chr9	5029813	0	C	JAK2	298	JAK2
chr9	5029842	1	T	JAK2	238	JAK2
chr9	5029895	0	C	JAK2	63	JAK2
chr9	5029926	1	A	JAK2	284	JAK2
chr9	5030006	1	G	JAK2	65	JAK2
chr9	5044379	0	C	JAK2	2	JAK2
chr9	5044492	0	A	JAK2	21	JAK2
chr9	5044493	1	C	JAK2	2	JAK2
chr9	5044611	1	G	JAK2	23	JAK2
chr9	5050657	0	A	JAK2	501	JAK2
chr9	5050732	0	A	JAK2	464	JAK2
chr9	5050767	1	T	JAK2	497	JAK2
chr9	5050830	0	A	JAK2	2	JAK2
chr9	5050845	1	G	JAK2	465	JAK2
chr9	5050944	1	C	JAK2	4	JAK2
chr9	5054475	0	A	JAK2	408	JAK2
chr9	5054580	0	C	JAK2	190	JAK2
chr9	5054591	1	C	JAK2	377	JAK2
chr9	5054669	0	A	JAK2	399	JAK2
chr9	5054685	1	C	JAK2	184	JAK2
chr9	5054772	0	C	JAK2	251	JAK2
chr9	5054776	1	A	JAK2	406	JAK2
chr9	5054876	0	A	JAK2	1	JAK2
chr9	5054877	1	C	JAK2	237	JAK2
chr9	5054981	1	T	JAK2	35	JAK2
chr9	5055642	0	T	JAK2	125	JAK2
chr9	5055695	0	T	JAK2	297	JAK2
chr9	5055755	1	T	JAK2	122	JAK2
chr9	5055764	0	C	JAK2	0	JAK2
chr9	5055797	1	G	JAK2	297	JAK2
chr9	5055876	1	T	JAK2	1	JAK2
chr9	5064862	0	C	JAK2	521	JAK2
chr9	5064919	0	T	JAK2	490	JAK2
chr9	5064975	1	C	JAK2	530	JAK2
chr9	5064984	0	A	JAK2	647	JAK2
chr9	5065033	1	C	JAK2	496	JAK2
chr9	5065093	1	A	JAK2	632	JAK2
chr9	5066622	0	G	JAK2	239	JAK2
chr9	5066681	0	G	JAK2	428	JAK2
chr9	5066733	0	G	JAK2	458	JAK2
chr9	5066739	1	C	JAK2	244	JAK2
chr9	5066782	1	C	JAK2	454	JAK2
chr9	5066842	1	C	JAK2	464	JAK2
chr9	5068986	0	C	JAK2	16	JAK2
chr9	5069046	0	C	JAK2	254	JAK2
chr9	5069085	1	C	JAK2	13	JAK2
chr9	5069149	0	C	JAK2	506	JAK2
chr9	5069151	1	G	JAK2	254	JAK2
chr9	5069253	1	G	JAK2	519	JAK2
chr9	5069886	0	T	JAK2	617	JAK2
chr9	5070000	0	C	JAK2	25	JAK2
chr9	5070004	1	T	JAK2	614	JAK2
chr9	5070117	1	T	JAK2	23	JAK2
chr9	5072450	0	C	JAK2	231	JAK2
chr9	5072552	0	G	JAK2	898	JAK2
chr9	5072553	1	G	JAK2	244	JAK2
chr9	5072669	1	A	JAK2	901	JAK2
chr9	5073615	0	C	JAK2	503	JAK2
chr9	5073714	0	C	JAK2	20	JAK2
chr9	5073731	1	C	JAK2	528	JAK2
chr9	5073746	0	T	JAK2	649	JAK2
chr9	5073803	1	C	JAK2	23	JAK2
chr9	5073863	1	T	JAK2	648	JAK2
chr9	5077372	0	G	JAK2	0	JAK2
chr9	5077465	0	A	JAK2	2	JAK2
chr9	5077479	1	T	JAK2	0	JAK2
chr9	5077486	0	C	JAK2	5	JAK2
chr9	5077548	1	G	JAK2	2	JAK2
chr9	5077560	0	G	JAK2	4	JAK2
chr9	5077567	1	C	JAK2	0	JAK2
chr9	5077678	1	G	JAK2	1	JAK2
chr9	5078259	0	G	JAK2	85	JAK2
chr9	5078309	0	G	JAK2	239	JAK2
chr9	5078353	1	G	JAK2	89	JAK2
chr9	5078388	0	C	JAK2	521	JAK2
chr9	5078406	1	G	JAK2	250	JAK2
chr9	5078502	1	A	JAK2	521	JAK2
chr9	5080207	0	C	JAK2	526	JAK2
chr9	5080311	0	T	JAK2	489	JAK2
chr9	5080320	1	C	JAK2	501	JAK2
chr9	5080420	1	G	JAK2	490	JAK2
chr9	5080509	0	C	JAK2	306	JAK2
chr9	5080591	0	C	JAK2	486	JAK2
chr9	5080625	1	A	JAK2	296	JAK2
chr9	5080705	1	T	JAK2	512	JAK2
chr9	5081703	0	A	JAK2	250	JAK2
chr9	5081804	0	C	JAK2	746	JAK2
chr9	5081813	1	T	JAK2	248	JAK2
chr9	5081920	1	G	JAK2	768	JAK2
chr9	5089653	0	C	JAK2	323	JAK2
chr9	5089728	0	G	JAK2	432	JAK2
chr9	5089769	1	A	JAK2	323	JAK2
chr9	5089788	0	G	JAK2	452	JAK2
chr9	5089846	1	G	JAK2	420	JAK2
chr9	5089903	1	G	JAK2	454	JAK2
chr9	5090440	0	T	JAK2	8	JAK2
chr9	5090535	0	A	JAK2	235	JAK2
chr9	5090552	1	C	JAK2	1	JAK2
chr9	5090628	1	A	JAK2	227	JAK2
chr9	5090684	0	A	JAK2	326	JAK2
chr9	5090795	0	T	JAK2	342	JAK2
chr9	5090799	1	T	JAK2	333	JAK2
chr9	5090843	0	A	JAK2	181	JAK2
chr9	5090902	1	C	JAK2	327	JAK2
chr9	5090949	1	C	JAK2	197	JAK2
chr9	5122972	0	C	JAK2	621	JAK2
chr9	5123080	0	G	JAK2	428	JAK2
chr9	5123081	1	A	JAK2	616	JAK2
chr9	5123195	1	A	JAK2	427	JAK2
chr9	5126289	0	A	JAK2	230	JAK2
chr9	5126389	0	G	JAK2	969	JAK2
chr9	5126401	1	G	JAK2	228	JAK2
chr9	5126501	1	C	JAK2	971	JAK2
chr9	5126655	0	T	JAK2	628	JAK2
chr9	5126720	0	G	JAK2	490	JAK2
chr9	5126774	1	G	JAK2	618	JAK2
chr9	5126831	1	G	JAK2	489	JAK2
chr9	21802705	0	G	MTAP	0	MTAP
chr9	21802778	1	A	MTAP	0	MTAP
chr9	21802934	0	G	MTAP	2	MTAP
chr9	21803038	1	A	MTAP	2	MTAP
chr9	21815348	0	T	MTAP	11	MTAP
chr9	21815445	0	G	MTAP	56	MTAP
chr9	21815459	1	G	MTAP	16	MTAP
chr9	21815463	0	A	MTAP	408	MTAP
chr9	21815517	1	A	MTAP	57	MTAP
chr9	21815565	1	T	MTAP	412	MTAP
chr9	21816627	0	A	MTAP	326	MTAP
chr9	21816727	0	A	MTAP	479	MTAP
chr9	21816746	1	A	MTAP	327	MTAP
chr9	21816840	1	A	MTAP	480	MTAP
chr9	21817942	0	C	MTAP	621	MTAP
chr9	21818004	0	G	MTAP	449	MTAP
chr9	21818060	1	C	MTAP	616	MTAP
chr9	21818122	0	A	MTAP	700	MTAP
chr9	21818123	1	T	MTAP	449	MTAP
chr9	21818241	1	G	MTAP	686	MTAP
chr9	21837840	0	C	MTAP	443	MTAP
chr9	21837923	0	C	MTAP	656	MTAP
chr9	21837942	1	G	MTAP	425	MTAP
chr9	21838038	1	G	MTAP	648	MTAP
chr9	21854603	0	T	MTAP	305	MTAP
chr9	21854713	0	C	MTAP	472	MTAP
chr9	21854722	1	A	MTAP	305	MTAP
chr9	21854792	0	G	MTAP	316	MTAP
chr9	21854833	1	G	MTAP	431	MTAP
chr9	21854892	1	C	MTAP	313	MTAP
chr9	21856053	0	C	MTAP	23	MTAP
chr9	21856136	0	C	MTAP	132	MTAP
chr9	21856161	1	A	MTAP	24	MTAP
chr9	21856223	1	G	MTAP	133	MTAP
chr9	21859269	0	T	MTAP	435	MTAP
chr9	21859380	0	C	MTAP	342	MTAP
chr9	21859383	1	A	MTAP	426	MTAP
chr9	21859495	1	C	MTAP	346	MTAP
chr9	21861952	0	A	MTAP	209	MTAP
chr9	21862053	1	T	MTAP	222	MTAP
chr9	21930964	0	A	MTAP	367	MTAP
chr9	21931034	0	G	MTAP	379	MTAP
chr9	21931083	1	T	MTAP	364	MTAP
chr9	21931138	1	C	MTAP	378	MTAP
chr9	21939153	0	C	MTAP	564	MTAP
chr9	21939288	1	A	MTAP	576	MTAP
chr9	21940885	0	C	MTAP	463	MTAP
chr9	21940996	0	C	MTAP	6	MTAP
chr9	21941000	1	G	MTAP	462	MTAP
chr9	21941113	1	T	MTAP	4	MTAP
chr10	50666825	0	G	ERCC6/PGBD3	454	ERCC6
chr10	50666933	0	C	ERCC6/PGBD3	595	ERCC6
chr10	50666938	1	G	ERCC6/PGBD3	409	ERCC6
chr10	50667050	0	C	ERCC6/PGBD3	458	ERCC6
chr10	50667052	1	T	ERCC6/PGBD3	617	ERCC6
chr10	50667147	0	A	ERCC6/PGBD3	453	ERCC6
chr10	50667169	1	T	ERCC6/PGBD3	426	ERCC6
chr10	50667239	0	C	ERCC6/PGBD3	362	ERCC6
chr10	50667266	1	T	ERCC6/PGBD3	448	ERCC6
chr10	50667356	1	A	ERCC6/PGBD3	414	ERCC6
chr10	50668396	0	A	ERCC6/PGBD3	597	ERCC6
chr10	50668450	0	G	ERCC6/PGBD3	354	ERCC6
chr10	50668512	1	G	ERCC6/PGBD3	594	ERCC6
chr10	50668567	1	C	ERCC6/PGBD3	353	ERCC6
chr10	50669353	0	A	ERCC6/PGBD3	330	ERCC6
chr10	50669376	0	A	ERCC6/PGBD3	353	ERCC6
chr10	50669447	1	G	ERCC6/PGBD3	333	ERCC6
chr10	50669458	0	A	ERCC6/PGBD3	523	ERCC6
chr10	50669495	1	C	ERCC6/PGBD3	366	ERCC6
chr10	50669545	0	T	ERCC6/PGBD3	270	ERCC6
chr10	50669584	1	A	ERCC6/PGBD3	518	ERCC6
chr10	50669645	1	G	ERCC6/PGBD3	283	ERCC6
chr10	50678205	0	G	ERCC6/PGBD3	118	ERCC6
chr10	50678273	0	G	ERCC6/PGBD3	320	ERCC6
chr10	50678297	1	C	ERCC6/PGBD3	77	ERCC6
chr10	50678314	0	T	ERCC6/PGBD3	485	ERCC6
chr10	50678371	1	C	ERCC6/PGBD3	259	ERCC6
chr10	50678389	0	G	ERCC6/PGBD3	654	ERCC6
chr10	50678430	1	T	ERCC6/PGBD3	410	ERCC6
chr10	50678444	0	G	ERCC6/PGBD3	258	ERCC6
chr10	50678507	1	C	ERCC6/PGBD3	630	ERCC6
chr10	50678545	0	G	ERCC6/PGBD3	149	ERCC6
chr10	50678561	1	C	ERCC6/PGBD3	280	ERCC6
chr10	50678654	0	C	ERCC6/PGBD3	289	ERCC6
chr10	50678659	1	C	ERCC6/PGBD3	189	ERCC6
chr10	50678758	0	A	ERCC6/PGBD3	294	ERCC6
chr10	50678768	1	C	ERCC6/PGBD3	319	ERCC6
chr10	50678806	0	G	ERCC6/PGBD3	224	ERCC6
chr10	50678873	1	C	ERCC6/PGBD3	287	ERCC6
chr10	50678917	0	T	ERCC6/PGBD3	203	ERCC6
chr10	50678921	1	C	ERCC6/PGBD3	204	ERCC6
chr10	50678993	0	C	ERCC6/PGBD3	22	ERCC6
chr10	50679038	1	G	ERCC6/PGBD3	187	ERCC6
chr10	50679049	0	C	ERCC6/PGBD3	85	ERCC6
chr10	50679083	1	T	ERCC6/PGBD3	36	ERCC6
chr10	50679099	0	A	ERCC6/PGBD3	84	ERCC6
chr10	50679123	1	G	ERCC6/PGBD3	109	ERCC6
chr10	50679146	0	A	ERCC6/PGBD3	177	ERCC6
chr10	50679183	1	T	ERCC6/PGBD3	111	ERCC6
chr10	50679262	1	G	ERCC6/PGBD3	200	ERCC6
chr10	50680383	0	G	ERCC6/PGBD3	353	ERCC6
chr10	50680479	0	T	ERCC6/PGBD3	624	ERCC6
chr10	50680481	1	C	ERCC6/PGBD3	353	ERCC6
chr10	50680598	1	C	ERCC6/PGBD3	618	ERCC6
chr10	50680881	0	G	ERCC6/PGBD3	318	ERCC6
chr10	50680982	0	T	ERCC6/PGBD3	336	ERCC6
chr10	50680987	1	C	ERCC6/PGBD3	309	ERCC6
chr10	50681086	0	A	ERCC6/PGBD3	351	ERCC6
chr10	50681089	1	C	ERCC6/PGBD3	329	ERCC6
chr10	50681203	1	G	ERCC6/PGBD3	365	ERCC6
chr10	50681501	0	C	ERCC6/PGBD3	517	ERCC6
chr10	50681566	0	G	ERCC6/PGBD3	451	ERCC6
chr10	50681621	1	G	ERCC6/PGBD3	474	ERCC6
chr10	50681681	1	C	ERCC6/PGBD3	453	ERCC6
chr10	50682035	0	G	ERCC6/PGBD3	286	ERCC6
chr10	50682101	0	C	ERCC6/PGBD3	272	ERCC6
chr10	50682127	1	C	ERCC6/PGBD3	294	ERCC6
chr10	50682215	0	A	ERCC6/PGBD3	622	ERCC6
chr10	50682216	1	G	ERCC6/PGBD3	279	ERCC6
chr10	50682334	1	A	ERCC6/PGBD3	630	ERCC6
chr10	50684220	0	G	ERCC6/PGBD3	158	ERCC6
chr10	50684316	0	T	ERCC6/PGBD3	741	ERCC6
chr10	50684320	1	C	ERCC6/PGBD3	181	ERCC6
chr10	50684434	1	C	ERCC6/PGBD3	746	ERCC6
chr10	50686374	0	C	ERCC6/PGBD3	305	ERCC6
chr10	50686452	0	C	ERCC6/PGBD3	401	ERCC6
chr10	50686480	1	C	ERCC6/PGBD3	308	ERCC6
chr10	50686565	1	G	ERCC6/PGBD3	404	ERCC6
chr10	50690672	0	T	ERCC6/PGBD3	395	ERCC6
chr10	50690741	0	G	ERCC6/PGBD3	252	ERCC6
chr10	50690786	1	G	ERCC6/PGBD3	389	ERCC6
chr10	50690800	0	G	ERCC6/PGBD3	464	ERCC6
chr10	50690851	1	T	ERCC6/PGBD3	251	ERCC6
chr10	50690900	0	G	ERCC6/PGBD3	833	ERCC6
chr10	50690910	1	C	ERCC6/PGBD3	459	ERCC6
chr10	50691019	1	G	ERCC6/PGBD3	828	ERCC6
chr10	50691306	0	T	ERCC6/PGBD3	633	ERCC6
chr10	50691407	0	G	ERCC6/PGBD3	661	ERCC6
chr10	50691424	1	G	ERCC6/PGBD3	635	ERCC6
chr10	50691499	0	G	ERCC6/PGBD3	361	ERCC6
chr10	50691527	1	T	ERCC6/PGBD3	707	ERCC6
chr10	50691614	1	T	ERCC6/PGBD3	363	ERCC6
chr10	50701133	0	A	ERCC6/PGBD3	476	ERCC6
chr10	50701208	0	G	ERCC6/PGBD3	491	ERCC6
chr10	50701252	1	T	ERCC6/PGBD3	459	ERCC6
chr10	50701325	1	C	ERCC6/PGBD3	495	ERCC6
chr10	50708529	0	C	ERCC6/PGBD3	537	ERCC6
chr10	50708636	0	A	ERCC6/PGBD3	621	ERCC6
chr10	50708638	1	G	ERCC6/PGBD3	556	ERCC6
chr10	50708748	0	A	ERCC6/PGBD3	579	ERCC6
chr10	50708753	1	A	ERCC6/PGBD3	611	ERCC6
chr10	50708866	1	G	ERCC6/PGBD3	582	ERCC6
chr10	50713909	0	G	ERCC6/PGBD3	869	ERCC6
chr10	50714026	0	T	ERCC6/PGBD3	923	ERCC6
chr10	50714027	1	C	ERCC6/PGBD3	874	ERCC6
chr10	50714146	1	C	ERCC6/PGBD3	937	ERCC6
chr10	50723337	0	G	ERCC6/PGBD3	480	ERCC6
chr10	50723411	0	C	ERCC6/PGBD3	393	ERCC6
chr10	50723452	1	T	ERCC6/PGBD3	461	ERCC6
chr10	50723473	0	C	ERCC6/PGBD3	241	ERCC6
chr10	50723528	1	C	ERCC6/PGBD3	362	ERCC6
chr10	50723581	0	T	ERCC6/PGBD3	440	ERCC6
chr10	50723591	1	G	ERCC6/PGBD3	205	ERCC6
chr10	50723696	0	A	ERCC6/PGBD3	286	ERCC6
chr10	50723701	1	A	ERCC6/PGBD3	377	ERCC6
chr10	50723798	0	C	ERCC6/PGBD3	222	ERCC6
chr10	50723809	1	T	ERCC6/PGBD3	287	ERCC6
chr10	50723868	0	C	ERCC6/PGBD3	212	ERCC6
chr10	50723909	1	C	ERCC6/PGBD3	226	ERCC6
chr10	50723929	0	C	ERCC6/PGBD3	219	ERCC6
chr10	50723957	1	G	ERCC6/PGBD3	229	ERCC6
chr10	50724034	0	C	ERCC6/PGBD3	177	ERCC6
chr10	50724038	1	C	ERCC6/PGBD3	248	ERCC6
chr10	50724128	0	C	ERCC6/PGBD3	119	ERCC6
chr10	50724146	1	G	ERCC6/PGBD3	205	ERCC6
chr10	50724240	0	A	ERCC6/PGBD3	227	ERCC6
chr10	50724241	1	A	ERCC6/PGBD3	130	ERCC6
chr10	50724291	0	G	ERCC6/PGBD3	267	ERCC6
chr10	50724357	1	G	ERCC6/PGBD3	190	ERCC6
chr10	50724408	0	G	ERCC6/PGBD3	285	ERCC6
chr10	50724409	1	C	ERCC6/PGBD3	247	ERCC6
chr10	50724481	0	G	ERCC6/PGBD3	98	ERCC6
chr10	50724522	1	A	ERCC6/PGBD3	274	ERCC6
chr10	50724566	0	G	ERCC6/PGBD3	275	ERCC6
chr10	50724568	1	C	ERCC6/PGBD3	87	ERCC6
chr10	50724644	0	G	ERCC6/PGBD3	306	ERCC6
chr10	50724685	1	A	ERCC6/PGBD3	279	ERCC6
chr10	50724750	0	G	ERCC6/PGBD3	243	ERCC6
chr10	50724751	1	G	ERCC6/PGBD3	300	ERCC6
chr10	50724791	0	C	ERCC6/PGBD3	265	ERCC6
chr10	50724867	1	T	ERCC6/PGBD3	222	ERCC6
chr10	50724889	0	G	ERCC6/PGBD3	381	ERCC6
chr10	50724908	1	C	ERCC6/PGBD3	259	ERCC6
chr10	50724994	0	G	ERCC6/PGBD3	347	ERCC6
chr10	50725001	1	G	ERCC6/PGBD3	425	ERCC6
chr10	50725031	0	C	ERCC6/PGBD3	283	ERCC6
chr10	50725107	1	G	ERCC6/PGBD3	393	ERCC6
chr10	50725131	0	T	ERCC6/PGBD3	290	ERCC6
chr10	50725144	1	C	ERCC6/PGBD3	331	ERCC6
chr10	50725245	1	G	ERCC6/PGBD3	325	ERCC6
chr10	50732042	0	A	ERCC6/PGBD3	341	ERCC6
chr10	50732107	0	C	ERCC6/PGBD3	445	ERCC6
chr10	50732161	1	C	ERCC6/PGBD3	308	ERCC6
chr10	50732219	0	C	ERCC6/PGBD3	135	ERCC6
chr10	50732224	1	G	ERCC6/PGBD3	429	ERCC6
chr10	50732292	0	A	ERCC6/PGBD3	148	ERCC6
chr10	50732315	1	C	ERCC6/PGBD3	56	ERCC6
chr10	50732374	0	C	ERCC6/PGBD3	118	ERCC6
chr10	50732400	1	A	ERCC6/PGBD3	116	ERCC6
chr10	50732467	0	T	ERCC6/PGBD3	386	ERCC6
chr10	50732468	1	C	ERCC6/PGBD3	115	ERCC6
chr10	50732536	0	G	ERCC6/PGBD3	530	ERCC6
chr10	50732579	1	T	ERCC6/PGBD3	359	ERCC6
chr10	50732614	0	G	ERCC6/PGBD3	284	ERCC6
chr10	50732655	1	T	ERCC6/PGBD3	594	ERCC6
chr10	50732675	0	T	ERCC6/PGBD3	126	ERCC6
chr10	50732729	1	A	ERCC6/PGBD3	315	ERCC6
chr10	50732767	0	C	ERCC6/PGBD3	263	ERCC6
chr10	50732796	1	A	ERCC6/PGBD3	160	ERCC6
chr10	50732884	1	A	ERCC6/PGBD3	314	ERCC6
chr10	50736410	0	A	ERCC6/PGBD3	726	ERCC6
chr10	50736495	0	T	ERCC6/PGBD3	196	ERCC6
chr10	50736529	1	G	ERCC6/PGBD3	726	ERCC6
chr10	50736601	1	C	ERCC6/PGBD3	198	ERCC6
chr10	50738723	0	T	ERCC6/PGBD3	22	ERCC6
chr10	50738801	0	T	ERCC6/PGBD3	301	ERCC6
chr10	50738834	1	G	ERCC6/PGBD3	22	ERCC6
chr10	50738889	0	G	ERCC6/PGBD3	21	ERCC6
chr10	50738906	1	G	ERCC6/PGBD3	311	ERCC6
chr10	50739003	1	G	ERCC6/PGBD3	17	ERCC6
chr10	50740548	0	T	ERCC6/PGBD3	217	ERCC6
chr10	50740620	0	T	ERCC6/PGBD3	174	ERCC6
chr10	50740666	1	A	ERCC6/PGBD3	141	ERCC6
chr10	50740669	0	G	ERCC6/PGBD3	134	ERCC6
chr10	50740712	1	T	ERCC6/PGBD3	83	ERCC6
chr10	50740742	0	A	ERCC6/PGBD3	239	ERCC6
chr10	50740777	1	A	ERCC6/PGBD3	121	ERCC6
chr10	50740788	0	T	ERCC6/PGBD3	241	ERCC6
chr10	50740864	1	A	ERCC6/PGBD3	238	ERCC6
chr10	50740873	0	G	ERCC6/PGBD3	265	ERCC6
chr10	50740902	1	C	ERCC6/PGBD3	318	ERCC6
chr10	50740988	0	T	ERCC6/PGBD3	442	ERCC6
chr10	50740993	1	G	ERCC6/PGBD3	365	ERCC6
chr10	50741102	1	G	ERCC6/PGBD3	442	ERCC6
chr10	69881165	0	A	MYPN	229	MYPN
chr10	69881275	0	G	MYPN	344	MYPN
chr10	69881282	1	C	MYPN	192	MYPN
chr10	69881389	0	C	MYPN	481	MYPN
chr10	69881390	1	C	MYPN	272	MYPN
chr10	69881500	0	C	MYPN	141	MYPN
chr10	69881504	1	T	MYPN	446	MYPN
chr10	69881588	0	C	MYPN	526	MYPN
chr10	69881618	1	T	MYPN	96	MYPN
chr10	69881701	0	G	MYPN	400	MYPN
chr10	69881708	1	A	MYPN	548	MYPN
chr10	69881817	0	A	MYPN	276	MYPN
chr10	69881822	1	T	MYPN	421	MYPN
chr10	69881863	0	A	MYPN	159	MYPN
chr10	69881936	1	T	MYPN	331	MYPN
chr10	69881972	0	G	MYPN	44	MYPN
chr10	69881979	1	G	MYPN	241	MYPN
chr10	69882069	0	G	MYPN	114	MYPN
chr10	69882078	1	A	MYPN	55	MYPN
chr10	69882167	1	C	MYPN	154	MYPN
chr10	69896387	0	A	MYPN	440	MYPN
chr10	69896491	0	A	MYPN	0	MYPN
chr10	69896492	1	A	MYPN	447	MYPN
chr10	69896602	1	T	MYPN	1	MYPN
chr10	69902665	0	C	MYPN	548	MYPN
chr10	69902751	0	G	MYPN	299	MYPN
chr10	69902770	0	C	MYPN	289	MYPN
chr10	69902782	1	G	MYPN	553	MYPN
chr10	69902842	1	G	MYPN	338	MYPN
chr10	69902859	0	G	MYPN	929	MYPN
chr10	69902883	1	A	MYPN	286	MYPN
chr10	69902977	1	A	MYPN	925	MYPN
chr10	69905187	0	A	MYPN	482	MYPN
chr10	69905268	0	A	MYPN	408	MYPN
chr10	69905301	1	T	MYPN	483	MYPN
chr10	69905365	1	A	MYPN	410	MYPN
chr10	69908030	0	G	MYPN	772	MYPN
chr10	69908128	0	G	MYPN	226	MYPN
chr10	69908145	1	C	MYPN	776	MYPN
chr10	69908173	0	A	MYPN	22	MYPN
chr10	69908222	1	C	MYPN	182	MYPN
chr10	69908289	1	C	MYPN	22	MYPN
chr10	69909747	0	A	MYPN	592	MYPN
chr10	69909844	0	C	MYPN	634	MYPN
chr10	69909851	1	G	MYPN	582	MYPN
chr10	69909961	1	G	MYPN	631	MYPN
chr10	69918194	0	C	MYPN	720	MYPN
chr10	69918265	0	C	MYPN	3	MYPN
chr10	69918309	1	C	MYPN	716	MYPN
chr10	69918360	1	C	MYPN	3	MYPN
chr10	69921391	0	G	MYPN	438	MYPN
chr10	69921464	0	C	MYPN	0	MYPN
chr10	69921503	1	G	MYPN	412	MYPN
chr10	69921569	1	A	MYPN	0	MYPN
chr10	69925436	0	C	MYPN	439	MYPN
chr10	69925504	0	C	MYPN	415	MYPN
chr10	69925547	1	G	MYPN	486	MYPN
chr10	69925612	1	G	MYPN	418	MYPN
chr10	69925964	0	C	MYPN	261	MYPN
chr10	69926073	0	C	MYPN	312	MYPN
chr10	69926080	1	C	MYPN	244	MYPN
chr10	69926164	0	C	MYPN	255	MYPN
chr10	69926193	1	T	MYPN	231	MYPN
chr10	69926253	0	C	MYPN	125	MYPN
chr10	69926274	1	A	MYPN	215	MYPN
chr10	69926284	0	T	MYPN	522	MYPN
chr10	69926338	1	G	MYPN	133	MYPN
chr10	69926381	0	C	MYPN	392	MYPN
chr10	69926405	1	T	MYPN	549	MYPN
chr10	69926496	1	T	MYPN	473	MYPN
chr10	69933785	0	C	MYPN	444	MYPN
chr10	69933874	0	C	MYPN	341	MYPN
chr10	69933903	1	C	MYPN	386	MYPN
chr10	69933982	0	G	MYPN	317	MYPN
chr10	69933987	1	C	MYPN	329	MYPN
chr10	69934088	0	T	MYPN	287	MYPN
chr10	69934093	1	C	MYPN	255	MYPN
chr10	69934184	0	T	MYPN	344	MYPN
chr10	69934187	1	A	MYPN	288	MYPN
chr10	69934294	0	T	MYPN	283	MYPN
chr10	69934306	1	T	MYPN	384	MYPN
chr10	69934409	0	T	MYPN	79	MYPN
chr10	69934416	1	A	MYPN	305	MYPN
chr10	69934522	1	C	MYPN	133	MYPN
chr10	69935017	0	C	MYPN	57	MYPN
chr10	69935077	0	C	MYPN	620	MYPN
chr10	69935120	1	C	MYPN	76	MYPN
chr10	69935162	0	G	MYPN	552	MYPN
chr10	69935190	1	C	MYPN	597	MYPN
chr10	69935280	1	G	MYPN	561	MYPN
chr10	69948620	0	C	MYPN	192	MYPN
chr10	69948723	0	G	MYPN	593	MYPN
chr10	69948734	1	G	MYPN	192	MYPN
chr10	69948819	0	T	MYPN	496	MYPN
chr10	69948830	1	G	MYPN	586	MYPN
chr10	69948936	1	G	MYPN	512	MYPN
chr10	69954079	0	A	MYPN	942	MYPN
chr10	69954191	0	T	MYPN	874	MYPN
chr10	69954194	1	G	MYPN	951	MYPN
chr10	69954309	1	A	MYPN	877	MYPN
chr10	69955121	0	C	MYPN	663	MYPN
chr10	69955235	0	T	MYPN	744	MYPN
chr10	69955238	1	T	MYPN	659	MYPN
chr10	69955349	1	G	MYPN	748	MYPN
chr10	69957041	0	A	MYPN	616	MYPN
chr10	69957129	0	A	MYPN	729	MYPN
chr10	69957160	1	T	MYPN	611	MYPN
chr10	69957244	0	C	MYPN	10	MYPN
chr10	69957250	1	C	MYPN	721	MYPN
chr10	69957378	1	C	MYPN	10	MYPN
chr10	69959085	0	G	MYPN	465	MYPN
chr10	69959187	0	T	MYPN	668	MYPN
chr10	69959197	1	A	MYPN	460	MYPN
chr10	69959287	0	A	MYPN	522	MYPN
chr10	69959303	1	A	MYPN	681	MYPN
chr10	69959405	1	C	MYPN	524	MYPN
chr10	69961585	0	G	MYPN	646	MYPN
chr10	69961627	0	C	MYPN	474	MYPN
chr10	69961700	1	T	MYPN	641	MYPN
chr10	69961710	0	G	MYPN	535	MYPN
chr10	69961737	1	C	MYPN	485	MYPN
chr10	69961825	1	G	MYPN	550	MYPN
chr10	69966486	0	C	MYPN	686	MYPN
chr10	69966567	0	C	MYPN	461	MYPN
chr10	69966602	1	G	MYPN	684	MYPN
chr10	69966686	1	A	MYPN	462	MYPN
chr10	69970008	0	T	MYPN	500	MYPN
chr10	69970112	0	C	MYPN	846	MYPN
chr10	69970121	1	G	MYPN	508	MYPN
chr10	69970217	0	G	MYPN	854	MYPN
chr10	69970230	1	C	MYPN	844	MYPN
chr10	69970329	1	G	MYPN	847	MYPN
chr10	73577133	0	C	PSAP	323	PSAP
chr10	73577210	0	A	PSAP	353	PSAP
chr10	73577253	1	T	PSAP	321	PSAP
chr10	73577331	1	T	PSAP	351	PSAP
chr10	73578312	0	A	PSAP	175	PSAP
chr10	73578430	0	A	PSAP	365	PSAP
chr10	73578433	1	T	PSAP	170	PSAP
chr10	73578542	1	T	PSAP	359	PSAP
chr10	73578724	0	C	PSAP	225	PSAP
chr10	73578835	0	G	PSAP	377	PSAP
chr10	73578844	1	C	PSAP	216	PSAP
chr10	73578954	1	A	PSAP	422	PSAP
chr10	73579183	0	C	PSAP	433	PSAP
chr10	73579268	0	G	PSAP	264	PSAP
chr10	73579303	1	C	PSAP	434	PSAP
chr10	73579380	1	C	PSAP	259	PSAP
chr10	73579561	0	T	PSAP	164	PSAP
chr10	73579636	0	C	PSAP	312	PSAP
chr10	73579663	1	A	PSAP	170	PSAP
chr10	73579744	1	A	PSAP	318	PSAP
chr10	73579945	0	T	PSAP	116	PSAP
chr10	73580045	0	T	PSAP	344	PSAP
chr10	73580067	1	T	PSAP	965	PSAP
chr10	73580156	1	C	PSAP	353	PSAP
chr10	73581595	0	G	PSAP	802	PSAP
chr10	73581673	0	T	PSAP	301	PSAP
chr10	73581717	1	T	PSAP	805	PSAP
chr10	73581764	0	G	PSAP	423	PSAP
chr10	73581780	1	A	PSAP	292	PSAP
chr10	73581870	1	T	PSAP	426	PSAP
chr10	73583620	0	T	PSAP	660	PSAP
chr10	73583739	1	A	PSAP	658	PSAP
chr10	73585549	0	G	PSAP	511	PSAP
chr10	73585636	0	G	PSAP	438	PSAP
chr10	73585666	1	C	PSAP	520	PSAP
chr10	73585745	1	C	PSAP	439	PSAP
chr10	73587698	0	C	PSAP	372	PSAP
chr10	73587774	0	G	PSAP	304	PSAP
chr10	73587811	1	T	PSAP	368	PSAP
chr10	73587869	0	T	PSAP	204	PSAP
chr10	73587872	1	C	PSAP	305	PSAP
chr10	73587973	1	C	PSAP	212	PSAP
chr10	73588599	0	A	PSAP	284	PSAP
chr10	73588690	0	T	PSAP	162	PSAP
chr10	73588719	1	A	PSAP	289	PSAP
chr10	73588776	0	A	PSAP	155	PSAP
chr10	73588781	1	C	PSAP	153	PSAP
chr10	73588894	1	C	PSAP	167	PSAP
chr10	73590860	0	A	PSAP	624	PSAP
chr10	73590940	0	G	PSAP	624	PSAP
chr10	73590979	1	G	PSAP	623	PSAP
chr10	73591056	1	G	PSAP	622	PSAP
chr10	73591548	0	G	PSAP	410	PSAP
chr10	73591653	0	T	PSAP	279	PSAP
chr10	73591664	1	C	PSAP	401	PSAP
chr10	73591766	1	C	PSAP	320	PSAP
chr10	73594079	0	G	PSAP	195	PSAP
chr10	73594154	0	T	PSAP	399	PSAP
chr10	73594198	1	A	PSAP	203	PSAP
chr10	73594271	0	A	PSAP	382	PSAP
chr10	73594272	1	A	PSAP	394	PSAP
chr10	73594384	1	C	PSAP	379	PSAP
chr11	2466611	0	A	KCNQ1.1	2	KCNQ1
chr11	2466670	0	C	KCNQ1.1	10	KCNQ1
chr11	2466705	1	A	KCNQ1.1	2	KCNQ1
chr11	2466746	1	A	KCNQ1.1	12	KCNQ1
chr11	2482855	0	T	KCNQ1.1	340	KCNQ1
chr11	2482968	1	A	KCNQ1.1	371	KCNQ1
chr11	2549115	0	G	KCNQ1.1	724	KCNQ1
chr11	2549169	0	T	KCNQ1.1	391	KCNQ1
chr11	2549237	1	C	KCNQ1.1	724	KCNQ1
chr11	2549289	1	C	KCNQ1.1	397	KCNQ1
chr11	2591805	0	A	KCNQ1.1	283	KCNQ1
chr11	2591862	0	T	KCNQ1.1	219	KCNQ1
chr11	2591880	0	T	KCNQ1.1	483	KCNQ1
chr11	2591927	1	A	KCNQ1.1	276	KCNQ1
chr11	2591978	1	A	KCNQ1.1	212	KCNQ1
chr11	2592022	1	T	KCNQ1.1	515	KCNQ1
chr11	2592494	0	T	KCNQ1.1	523	KCNQ1
chr11	2592638	1	G	KCNQ1.1	513	KCNQ1
chr11	2593272	0	T	KCNQ1.1	0	KCNQ1
chr11	2593418	1	C	KCNQ1.1	338	KCNQ1
chr11	2593957	0	C	KCNQ1.1	298	KCNQ1
chr11	2594065	0	T	KCNQ1.1	28	KCNQ1
chr11	2594094	1	T	KCNQ1.1	289	KCNQ1
chr11	2594099	0	C	KCNQ1.1	274	KCNQ1
chr11	2594131	1	T	KCNQ1.1	29	KCNQ1
chr11	2594191	0	A	KCNQ1.1	184	KCNQ1
chr11	2594217	1	G	KCNQ1.1	271	KCNQ1
chr11	2594295	1	T	KCNQ1.1	183	KCNQ1
chr11	2604595	0	T	KCNQ1.1	450	KCNQ1
chr11	2604675	0	C	KCNQ1.1	75	KCNQ1
chr11	2604719	1	A	KCNQ1.1	454	KCNQ1
chr11	2604754	0	C	KCNQ1.1	420	KCNQ1
chr11	2604757	1	C	KCNQ1.1	70	KCNQ1
chr11	2604873	1	A	KCNQ1.1	414	KCNQ1
chr11	2606382	0	G	KCNQ1.1	448	KCNQ1
chr11	2606437	0	C	KCNQ1.1	510	KCNQ1
chr11	2606498	1	C	KCNQ1.1	446	KCNQ1
chr11	2606559	1	G	KCNQ1.1	488	KCNQ1
chr11	2608746	0	G	KCNQ1.1	89	KCNQ1
chr11	2608817	0	T	KCNQ1.1	136	KCNQ1
chr11	2608847	1	G	KCNQ1.1	82	KCNQ1
chr11	2608892	0	A	KCNQ1.1	367	KCNQ1
chr11	2608911	1	A	KCNQ1.1	130	KCNQ1
chr11	2609014	1	G	KCNQ1.1	371	KCNQ1
chr11	2609920	0	A	KCNQ1.1	109	KCNQ1
chr11	2609975	0	C	KCNQ1.1	339	KCNQ1
chr11	2609992	1	G	KCNQ1.1	107	KCNQ1
chr11	2610064	0	T	KCNQ1.1	421	KCNQ1
chr11	2610074	1	T	KCNQ1.1	339	KCNQ1
chr11	2610184	1	T	KCNQ1.1	421	KCNQ1
chr11	2683088	0	A	KCNQ1.1	17	KCNQ1
chr11	2683193	0	A	KCNQ1.1	742	KCNQ1
chr11	2683206	1	C	KCNQ1.1	16	KCNQ1
chr11	2683311	0	A	KCNQ1.1	135	KCNQ1
chr11	2683313	1	T	KCNQ1.1	760	KCNQ1
chr11	2683409	1	G	KCNQ1.1	136	KCNQ1
chr11	2789986	0	T	KCNQ1.2	288	KCNQ1
chr11	2790055	0	T	KCNQ1.2	106	KCNQ1
chr11	2790108	1	A	KCNQ1.2	296	KCNQ1
chr11	2790128	0	T	KCNQ1.2	180	KCNQ1
chr11	2790143	1	A	KCNQ1.2	111	KCNQ1
chr11	2790239	1	A	KCNQ1.2	193	KCNQ1
chr11	2797168	0	T	KCNQ1.2	180	KCNQ1
chr11	2797260	0	T	KCNQ1.2	79	KCNQ1
chr11	2797265	1	A	KCNQ1.2	174	KCNQ1
chr11	2797384	1	C	KCNQ1.2	81	KCNQ1
chr11	2798165	0	T	KCNQ1.2	318	KCNQ1
chr11	2798261	0	A	KCNQ1.2	222	KCNQ1
chr11	2798272	1	T	KCNQ1.2	321	KCNQ1
chr11	2798380	1	G	KCNQ1.2	221	KCNQ1
chr11	2799183	0	T	KCNQ1.2	56	KCNQ1
chr11	2799259	0	G	KCNQ1.2	75	KCNQ1
chr11	2799262	1	G	KCNQ1.2	48	KCNQ1
chr11	2799349	1	G	KCNQ1.2	89	KCNQ1
chr11	2868973	0	T	KCNQ1.2	29	KCNQ1
chr11	2869040	1	T	KCNQ1.2	30	KCNQ1
chr11	2869160	0	T	KCNQ1.2	113	KCNQ1
chr11	2869302	1	T	KCNQ1.2	115	KCNQ1
chr13	28578153	0	G	FLT3	383	FLT3
chr13	28578251	0	G	FLT3	286	FLT3
chr13	28578272	1	G	FLT3	383	FLT3
chr13	28578364	1	T	FLT3	287	FLT3
chr13	28588520	0	G	FLT3	47	FLT3
chr13	28588605	0	G	FLT3	634	FLT3
[truncated: 1,566 more rows]
