# Supplementary material for: Quantitative analysis of differences in copy numbers using read depth obtained from PCR-enriched samples and controls
Source: BMC Bioinformatics. 2015 Jan 28;16:17. doi: 10.1186/s12859-014-0428-5 (PMC4384318; doi:10.1186/s12859-014-0428-5)
Supplement: Additional file 2 — Primer read depth raw data. This archive (zip) contains one tab-separated text file (tsv) per sequencing run and sample. Each file name is composed of the run id and sample name. The column definitions are: chromosome, position, direction, reference base, cluster name, depth and original gene name. [file 12859_2014_428_MOESM2_ESM.zip › M63_NA13019.tsv]

chr1	5923229	0	A	NPHP4	555	NPHP4
chr1	5923335	0	A	NPHP4	346	NPHP4
chr1	5923341	1	T	NPHP4	536	NPHP4
chr1	5923429	0	A	NPHP4	383	NPHP4
chr1	5923440	1	A	NPHP4	351	NPHP4
chr1	5923549	1	A	NPHP4	389	NPHP4
chr1	5923905	0	T	NPHP4	492	NPHP4
chr1	5923969	0	A	NPHP4	321	NPHP4
chr1	5924027	1	G	NPHP4	451	NPHP4
chr1	5924046	0	C	NPHP4	418	NPHP4
chr1	5924083	1	A	NPHP4	341	NPHP4
chr1	5924163	1	A	NPHP4	436	NPHP4
chr1	5924358	0	G	NPHP4	249	NPHP4
chr1	5924398	0	C	NPHP4	234	NPHP4
chr1	5924476	1	G	NPHP4	217	NPHP4
chr1	5924492	0	C	NPHP4	116	NPHP4
chr1	5924522	1	A	NPHP4	276	NPHP4
chr1	5924614	1	C	NPHP4	118	NPHP4
chr1	5925096	0	T	NPHP4	320	NPHP4
chr1	5925166	0	A	NPHP4	262	NPHP4
chr1	5925196	1	A	NPHP4	331	NPHP4
chr1	5925210	0	C	NPHP4	62	NPHP4
chr1	5925289	1	A	NPHP4	259	NPHP4
chr1	5925329	1	G	NPHP4	64	NPHP4
chr1	5926362	0	C	NPHP4	539	NPHP4
chr1	5926431	0	A	NPHP4	328	NPHP4
chr1	5926484	1	A	NPHP4	524	NPHP4
chr1	5926500	0	C	NPHP4	219	NPHP4
chr1	5926524	1	A	NPHP4	337	NPHP4
chr1	5926592	1	C	NPHP4	217	NPHP4
chr1	5927055	0	G	NPHP4	200	NPHP4
chr1	5927090	0	C	NPHP4	254	NPHP4
chr1	5927150	1	C	NPHP4	214	NPHP4
chr1	5927197	1	A	NPHP4	265	NPHP4
chr1	5927755	0	G	NPHP4	300	NPHP4
chr1	5927842	0	G	NPHP4	529	NPHP4
chr1	5927860	1	G	NPHP4	314	NPHP4
chr1	5927877	0	T	NPHP4	318	NPHP4
chr1	5927952	1	A	NPHP4	535	NPHP4
chr1	5927997	1	C	NPHP4	328	NPHP4
chr1	5933291	0	T	NPHP4	6	NPHP4
chr1	5933354	0	C	NPHP4	482	NPHP4
chr1	5933408	1	A	NPHP4	4	NPHP4
chr1	5933461	1	T	NPHP4	479	NPHP4
chr1	5934471	0	T	NPHP4	17	NPHP4
chr1	5934513	0	T	NPHP4	167	NPHP4
chr1	5934563	1	T	NPHP4	12	NPHP4
chr1	5934569	0	A	NPHP4	311	NPHP4
chr1	5934636	1	G	NPHP4	133	NPHP4
chr1	5934650	0	C	NPHP4	252	NPHP4
chr1	5934682	1	T	NPHP4	275	NPHP4
chr1	5934748	1	A	NPHP4	224	NPHP4
chr1	5934833	0	G	NPHP4	777	NPHP4
chr1	5934937	0	A	NPHP4	58	NPHP4
chr1	5934952	1	A	NPHP4	784	NPHP4
chr1	5934981	0	G	NPHP4	380	NPHP4
chr1	5935004	1	C	NPHP4	120	NPHP4
chr1	5935120	1	T	NPHP4	394	NPHP4
chr1	5935125	0	G	NPHP4	332	NPHP4
chr1	5935248	1	T	NPHP4	364	NPHP4
chr1	5937107	0	G	NPHP4	481	NPHP4
chr1	5937152	0	C	NPHP4	177	NPHP4
chr1	5937205	1	A	NPHP4	469	NPHP4
chr1	5937228	0	A	NPHP4	214	NPHP4
chr1	5937295	1	A	NPHP4	163	NPHP4
chr1	5937299	0	G	NPHP4	123	NPHP4
chr1	5937351	1	G	NPHP4	221	NPHP4
chr1	5937397	1	G	NPHP4	104	NPHP4
chr1	5940172	0	A	NPHP4	551	NPHP4
chr1	5940277	0	C	NPHP4	620	NPHP4
chr1	5940281	1	T	NPHP4	541	NPHP4
chr1	5940386	1	C	NPHP4	620	NPHP4
chr1	5947263	0	T	NPHP4	168	NPHP4
chr1	5947330	0	G	NPHP4	473	NPHP4
chr1	5947378	1	T	NPHP4	170	NPHP4
chr1	5947448	0	T	NPHP4	280	NPHP4
chr1	5947452	1	C	NPHP4	477	NPHP4
chr1	5947477	0	T	NPHP4	180	NPHP4
chr1	5947534	1	A	NPHP4	273	NPHP4
chr1	5947617	1	A	NPHP4	177	NPHP4
chr1	5950883	0	A	NPHP4	119	NPHP4
chr1	5950939	0	C	NPHP4	192	NPHP4
chr1	5950985	1	A	NPHP4	120	NPHP4
chr1	5951049	0	C	NPHP4	176	NPHP4
chr1	5951061	1	A	NPHP4	209	NPHP4
chr1	5951167	1	T	NPHP4	188	NPHP4
chr1	5964655	0	T	NPHP4	300	NPHP4
chr1	5964725	0	G	NPHP4	96	NPHP4
chr1	5964794	1	G	NPHP4	285	NPHP4
chr1	5964812	0	A	NPHP4	476	NPHP4
chr1	5964839	1	A	NPHP4	99	NPHP4
chr1	5964932	1	G	NPHP4	455	NPHP4
chr1	5965326	0	G	NPHP4	371	NPHP4
chr1	5965374	0	G	NPHP4	161	NPHP4
chr1	5965416	1	G	NPHP4	253	NPHP4
chr1	5965434	0	G	NPHP4	381	NPHP4
chr1	5965464	1	G	NPHP4	130	NPHP4
chr1	5965476	0	C	NPHP4	311	NPHP4
chr1	5965553	1	A	NPHP4	314	NPHP4
chr1	5965592	1	A	NPHP4	391	NPHP4
chr1	5965641	0	C	NPHP4	249	NPHP4
chr1	5965716	0	A	NPHP4	131	NPHP4
chr1	5965745	1	C	NPHP4	360	NPHP4
chr1	5965821	0	C	NPHP4	158	NPHP4
chr1	5965839	1	T	NPHP4	139	NPHP4
chr1	5965929	1	C	NPHP4	219	NPHP4
chr1	5967139	0	T	NPHP4	403	NPHP4
chr1	5967279	0	A	NPHP4	75	NPHP4
chr1	5967280	1	C	NPHP4	362	NPHP4
chr1	5967346	1	A	NPHP4	79	NPHP4
chr1	5969187	0	G	NPHP4	458	NPHP4
chr1	5969305	1	A	NPHP4	490	NPHP4
chr1	5987662	0	T	NPHP4	110	NPHP4
chr1	5987737	0	A	NPHP4	846	NPHP4
chr1	5987786	1	A	NPHP4	115	NPHP4
chr1	5987800	0	G	NPHP4	456	NPHP4
chr1	5987861	1	G	NPHP4	846	NPHP4
chr1	5987897	1	C	NPHP4	363	NPHP4
chr1	5993123	0	C	NPHP4	442	NPHP4
chr1	5993189	0	A	NPHP4	233	NPHP4
chr1	5993237	1	C	NPHP4	434	NPHP4
chr1	5993250	0	C	NPHP4	560	NPHP4
chr1	5993304	1	G	NPHP4	269	NPHP4
chr1	5993309	0	A	NPHP4	415	NPHP4
chr1	5993370	1	A	NPHP4	532	NPHP4
chr1	5993432	1	A	NPHP4	368	NPHP4
chr1	6007100	0	A	NPHP4	504	NPHP4
chr1	6007202	0	C	NPHP4	413	NPHP4
chr1	6007210	1	A	NPHP4	471	NPHP4
chr1	6007305	0	C	NPHP4	720	NPHP4
chr1	6007310	1	C	NPHP4	387	NPHP4
chr1	6007428	1	T	NPHP4	722	NPHP4
chr1	6008067	0	A	NPHP4	599	NPHP4
chr1	6008164	0	A	NPHP4	476	NPHP4
chr1	6008189	1	A	NPHP4	618	NPHP4
chr1	6008245	0	T	NPHP4	317	NPHP4
chr1	6008307	1	C	NPHP4	479	NPHP4
chr1	6008351	1	G	NPHP4	314	NPHP4
chr1	6012757	0	C	NPHP4	295	NPHP4
chr1	6012814	0	C	NPHP4	477	NPHP4
chr1	6012858	1	T	NPHP4	291	NPHP4
chr1	6012932	1	G	NPHP4	483	NPHP4
chr1	6021795	0	T	NPHP4	500	NPHP4
chr1	6021875	0	G	NPHP4	470	NPHP4
chr1	6021911	1	G	NPHP4	490	NPHP4
chr1	6021989	0	T	NPHP4	437	NPHP4
chr1	6021993	1	G	NPHP4	459	NPHP4
chr1	6022097	1	A	NPHP4	415	NPHP4
chr1	6027331	0	T	NPHP4	618	NPHP4
chr1	6027444	1	A	NPHP4	619	NPHP4
chr1	6029048	0	C	NPHP4	827	NPHP4
chr1	6029162	0	G	NPHP4	654	NPHP4
chr1	6029163	1	C	NPHP4	835	NPHP4
chr1	6029224	0	T	NPHP4	267	NPHP4
chr1	6029280	1	C	NPHP4	655	NPHP4
chr1	6029344	1	G	NPHP4	269	NPHP4
chr1	6038340	0	A	NPHP4	193	NPHP4
chr1	6038452	0	C	NPHP4	141	NPHP4
chr1	6038457	1	A	NPHP4	193	NPHP4
chr1	6038570	1	C	NPHP4	140	NPHP4
chr1	6046192	0	T	NPHP4	400	NPHP4
chr1	6046262	0	C	NPHP4	398	NPHP4
chr1	6046311	1	A	NPHP4	390	NPHP4
chr1	6046382	1	G	NPHP4	411	NPHP4
chr2	29416015	0	G	ALK	230	ALK
chr2	29416121	0	C	ALK	232	ALK
chr2	29416133	1	G	ALK	193	ALK
chr2	29416210	0	A	ALK	278	ALK
chr2	29416222	1	G	ALK	165	ALK
chr2	29416265	0	G	ALK	231	ALK
chr2	29416331	1	A	ALK	194	ALK
chr2	29416343	0	C	ALK	162	ALK
chr2	29416374	1	G	ALK	163	ALK
chr2	29416450	0	G	ALK	212	ALK
chr2	29416461	1	T	ALK	160	ALK
chr2	29416567	0	A	ALK	40	ALK
chr2	29416571	1	A	ALK	226	ALK
chr2	29416595	0	G	ALK	188	ALK
chr2	29416669	1	T	ALK	112	ALK
chr2	29416676	0	A	ALK	39	ALK
chr2	29416716	1	C	ALK	254	ALK
chr2	29416765	0	A	ALK	345	ALK
chr2	29416773	1	T	ALK	100	ALK
chr2	29416874	1	A	ALK	354	ALK
chr2	29419590	0	T	ALK	534	ALK
chr2	29419698	0	G	ALK	119	ALK
chr2	29419705	1	G	ALK	489	ALK
chr2	29419811	1	A	ALK	119	ALK
chr2	29420348	0	T	ALK	692	ALK
chr2	29420461	0	C	ALK	530	ALK
chr2	29420468	1	A	ALK	686	ALK
chr2	29420539	0	G	ALK	371	ALK
chr2	29420554	1	A	ALK	533	ALK
chr2	29420650	1	A	ALK	369	ALK
chr2	29430015	0	T	ALK	493	ALK
chr2	29430107	0	T	ALK	757	ALK
chr2	29430126	1	A	ALK	486	ALK
chr2	29430216	1	A	ALK	766	ALK
chr2	29432564	0	T	ALK	520	ALK
chr2	29432653	0	T	ALK	316	ALK
chr2	29432685	1	A	ALK	511	ALK
chr2	29432728	0	T	ALK	936	ALK
chr2	29432741	1	G	ALK	315	ALK
chr2	29432841	1	T	ALK	936	ALK
chr2	29436760	0	T	ALK	817	ALK
chr2	29436874	0	A	ALK	520	ALK
chr2	29436877	1	T	ALK	805	ALK
chr2	29436994	1	G	ALK	523	ALK
chr2	29443547	0	G	ALK	532	ALK
chr2	29443611	0	T	ALK	362	ALK
chr2	29443668	1	A	ALK	543	ALK
chr2	29443732	1	T	ALK	359	ALK
chr2	29445156	0	G	ALK	206	ALK
chr2	29445242	0	T	ALK	327	ALK
chr2	29445248	1	C	ALK	211	ALK
chr2	29445327	0	T	ALK	321	ALK
chr2	29445361	1	T	ALK	382	ALK
chr2	29445388	0	C	ALK	228	ALK
chr2	29445429	1	A	ALK	316	ALK
chr2	29445507	1	C	ALK	232	ALK
chr2	29446167	0	A	ALK	265	ALK
chr2	29446223	0	T	ALK	321	ALK
chr2	29446267	0	G	ALK	342	ALK
chr2	29446287	1	G	ALK	270	ALK
chr2	29446331	1	T	ALK	335	ALK
chr2	29446339	0	A	ALK	189	ALK
chr2	29446390	1	G	ALK	298	ALK
chr2	29446458	1	C	ALK	191	ALK
chr2	29448273	0	A	ALK	357	ALK
chr2	29448332	0	A	ALK	487	ALK
chr2	29448383	1	A	ALK	356	ALK
chr2	29448452	1	G	ALK	436	ALK
chr2	29449753	0	G	ALK	445	ALK
chr2	29449848	0	T	ALK	207	ALK
chr2	29449873	1	T	ALK	424	ALK
chr2	29449888	0	G	ALK	72	ALK
chr2	29449942	1	T	ALK	187	ALK
chr2	29450004	1	C	ALK	76	ALK
chr2	29450414	0	G	ALK	542	ALK
chr2	29450441	0	T	ALK	383	ALK
chr2	29450498	0	C	ALK	376	ALK
chr2	29450513	1	G	ALK	540	ALK
chr2	29450552	1	C	ALK	398	ALK
chr2	29450621	1	G	ALK	389	ALK
chr2	29451711	0	C	ALK	8	ALK
chr2	29451759	0	C	ALK	10	ALK
chr2	29451829	1	C	ALK	8	ALK
chr2	29451885	0	T	ALK	257	ALK
chr2	29451892	1	C	ALK	10	ALK
chr2	29451974	1	G	ALK	306	ALK
chr2	29455093	0	C	ALK	338	ALK
chr2	29455199	0	A	ALK	573	ALK
chr2	29455210	1	G	ALK	335	ALK
chr2	29455248	0	T	ALK	667	ALK
chr2	29455311	1	T	ALK	552	ALK
chr2	29455389	1	T	ALK	651	ALK
chr2	29456410	0	A	ALK	505	ALK
chr2	29456508	0	C	ALK	541	ALK
chr2	29456531	1	C	ALK	515	ALK
chr2	29456613	1	C	ALK	542	ALK
chr2	29462479	0	T	ALK	610	ALK
chr2	29462593	0	T	ALK	425	ALK
chr2	29462601	1	T	ALK	605	ALK
chr2	29462658	0	T	ALK	592	ALK
chr2	29462706	1	G	ALK	478	ALK
chr2	29462779	1	C	ALK	607	ALK
chr2	29473931	0	G	ALK	212	ALK
chr2	29474018	0	G	ALK	579	ALK
chr2	29474055	1	T	ALK	216	ALK
chr2	29474130	0	T	ALK	3	ALK
chr2	29474132	1	A	ALK	571	ALK
chr2	29474232	1	A	ALK	3	ALK
chr2	29497904	0	C	ALK	600	ALK
chr2	29498006	0	C	ALK	723	ALK
chr2	29498017	1	C	ALK	595	ALK
chr2	29498124	1	T	ALK	722	ALK
chr2	29498193	0	A	ALK	297	ALK
chr2	29498298	0	T	ALK	800	ALK
chr2	29498299	1	A	ALK	276	ALK
chr2	29498419	1	A	ALK	749	ALK
chr2	29519730	0	T	ALK	515	ALK
chr2	29519814	0	G	ALK	100	ALK
chr2	29519846	1	C	ALK	556	ALK
chr2	29519875	0	A	ALK	682	ALK
chr2	29519933	1	C	ALK	104	ALK
chr2	29519990	1	C	ALK	713	ALK
chr2	29541128	0	T	ALK	410	ALK
chr2	29541212	0	G	ALK	528	ALK
chr2	29541247	1	T	ALK	461	ALK
chr2	29541331	1	C	ALK	493	ALK
chr2	29543584	0	G	ALK	473	ALK
chr2	29543655	0	A	ALK	80	ALK
chr2	29543703	1	C	ALK	406	ALK
chr2	29543773	1	A	ALK	72	ALK
chr2	29551137	0	C	ALK	562	ALK
chr2	29551235	0	T	ALK	415	ALK
chr2	29551259	1	G	ALK	555	ALK
chr2	29551330	0	T	ALK	7	ALK
chr2	29551342	1	A	ALK	400	ALK
chr2	29551443	1	A	ALK	7	ALK
chr2	29606563	0	C	ALK	304	ALK
chr2	29606667	0	C	ALK	856	ALK
chr2	29606679	1	G	ALK	276	ALK
chr2	29606785	1	T	ALK	856	ALK
chr2	29754741	0	C	ALK	150	ALK
chr2	29754818	0	T	ALK	323	ALK
chr2	29754850	1	A	ALK	152	ALK
chr2	29754934	0	A	ALK	779	ALK
chr2	29754937	1	A	ALK	288	ALK
chr2	29755054	1	T	ALK	800	ALK
chr2	29917634	0	A	ALK	402	ALK
chr2	29917742	0	G	ALK	494	ALK
chr2	29917753	1	A	ALK	374	ALK
chr2	29917826	0	T	ALK	359	ALK
chr2	29917863	1	C	ALK	495	ALK
chr2	29917921	1	C	ALK	357	ALK
chr2	29940373	0	C	ALK	734	ALK
chr2	29940481	0	T	ALK	435	ALK
chr2	29940484	1	C	ALK	713	ALK
chr2	29940587	1	A	ALK	427	ALK
chr2	30142816	0	T	ALK	122	ALK
chr2	30142877	0	A	ALK	28	ALK
chr2	30142949	0	T	ALK	28	ALK
chr2	30142957	1	A	ALK	128	ALK
chr2	30142999	1	C	ALK	28	ALK
chr2	30143003	0	T	ALK	1	ALK
chr2	30143018	1	G	ALK	34	ALK
chr2	30143143	1	T	ALK	0	ALK
chr2	47600571	0	T	EPCAM	243	EPCAM
chr2	47600663	0	C	EPCAM	189	EPCAM
chr2	47600683	1	C	EPCAM	211	EPCAM
chr2	47600768	1	G	EPCAM	146	EPCAM
chr2	47600875	0	G	EPCAM	250	EPCAM
chr2	47600938	0	C	EPCAM	206	EPCAM
chr2	47600964	1	G	EPCAM	249	EPCAM
chr2	47601038	0	T	EPCAM	245	EPCAM
chr2	47601042	1	C	EPCAM	222	EPCAM
chr2	47601151	0	A	EPCAM	287	EPCAM
chr2	47601160	1	T	EPCAM	278	EPCAM
chr2	47601266	1	T	EPCAM	290	EPCAM
chr2	47602339	0	T	EPCAM	137	EPCAM
chr2	47602389	0	C	EPCAM	291	EPCAM
chr2	47602445	1	G	EPCAM	141	EPCAM
chr2	47602488	1	C	EPCAM	291	EPCAM
chr2	47604086	0	A	EPCAM	548	EPCAM
chr2	47604173	0	C	EPCAM	426	EPCAM
chr2	47604202	1	A	EPCAM	548	EPCAM
chr2	47604290	1	T	EPCAM	456	EPCAM
chr2	47606015	0	G	EPCAM	3	EPCAM
chr2	47606112	0	T	EPCAM	110	EPCAM
chr2	47606118	1	T	EPCAM	0	EPCAM
chr2	47606224	1	A	EPCAM	121	EPCAM
chr2	47606866	0	T	EPCAM	523	EPCAM
chr2	47606960	0	G	EPCAM	930	EPCAM
chr2	47606979	1	T	EPCAM	515	EPCAM
chr2	47607041	0	T	EPCAM	228	EPCAM
chr2	47607079	1	A	EPCAM	932	EPCAM
chr2	47607161	1	A	EPCAM	241	EPCAM
chr2	47612282	0	A	EPCAM	430	EPCAM
chr2	47612393	1	C	EPCAM	436	EPCAM
chr2	47613668	0	A	EPCAM	0	EPCAM
chr2	47613727	0	A	EPCAM	156	EPCAM
chr2	47613767	1	G	EPCAM	0	EPCAM
chr2	47613839	1	A	EPCAM	157	EPCAM
chr3	100432492	0	C	TFG	273	TFG
chr3	100432552	0	G	TFG	336	TFG
chr3	100432570	0	A	TFG	291	TFG
chr3	100432586	1	G	TFG	286	TFG
chr3	100432638	1	G	TFG	328	TFG
chr3	100432664	1	A	TFG	288	TFG
chr3	100432675	0	T	TFG	41	TFG
chr3	100432811	1	C	TFG	38	TFG
chr3	100438720	0	A	TFG	3	TFG
chr3	100438858	1	C	TFG	0	TFG
chr3	100438869	0	C	TFG	0	TFG
chr3	100438982	1	C	TFG	0	TFG
chr3	100447567	0	C	TFG	464	TFG
chr3	100447658	0	A	TFG	324	TFG
chr3	100447681	1	T	TFG	461	TFG
chr3	100447778	1	T	TFG	376	TFG
chr3	100451298	0	A	TFG	522	TFG
chr3	100451415	0	T	TFG	802	TFG
chr3	100451416	1	T	TFG	559	TFG
chr3	100451510	0	G	TFG	547	TFG
chr3	100451532	1	A	TFG	821	TFG
chr3	100451626	1	A	TFG	541	TFG
chr3	100455395	0	A	TFG	713	TFG
chr3	100455458	0	C	TFG	894	TFG
chr3	100455515	1	C	TFG	708	TFG
chr3	100455530	0	G	TFG	601	TFG
chr3	100455575	1	A	TFG	896	TFG
chr3	100455648	1	G	TFG	548	TFG
chr3	100463645	0	T	TFG	468	TFG
chr3	100463692	0	A	TFG	395	TFG
chr3	100463765	1	T	TFG	458	TFG
chr3	100463790	1	A	TFG	403	TFG
chr3	100466928	0	C	TFG	228	TFG
chr3	100466997	0	C	TFG	537	TFG
chr3	100467026	1	C	TFG	236	TFG
chr3	100467092	0	A	TFG	508	TFG
chr3	100467096	1	T	TFG	481	TFG
chr3	100467201	0	T	TFG	478	TFG
chr3	100467209	1	A	TFG	536	TFG
chr3	100467283	0	A	TFG	370	TFG
chr3	100467307	1	A	TFG	482	TFG
chr3	100467399	1	T	TFG	385	TFG
chr3	142985490	0	A	SLC9A9	871	SLC9A9
chr3	142985580	0	C	SLC9A9	521	SLC9A9
chr3	142985608	1	T	SLC9A9	885	SLC9A9
chr3	142985668	0	A	SLC9A9	385	SLC9A9
chr3	142985700	1	T	SLC9A9	515	SLC9A9
chr3	142985776	0	T	SLC9A9	761	SLC9A9
chr3	142985786	1	A	SLC9A9	377	SLC9A9
chr3	142985896	1	C	SLC9A9	788	SLC9A9
chr3	142987693	0	C	SLC9A9	579	SLC9A9
chr3	142987740	0	G	SLC9A9	525	SLC9A9
chr3	142987815	1	T	SLC9A9	607	SLC9A9
chr3	142987850	1	C	SLC9A9	523	SLC9A9
chr3	143082305	0	A	SLC9A9	317	SLC9A9
chr3	143082385	0	T	SLC9A9	1	SLC9A9
chr3	143082425	1	A	SLC9A9	331	SLC9A9
chr3	143082521	1	T	SLC9A9	1	SLC9A9
chr3	143100832	0	A	SLC9A9	528	SLC9A9
chr3	143100945	0	T	SLC9A9	727	SLC9A9
chr3	143100951	1	C	SLC9A9	559	SLC9A9
chr3	143101061	1	G	SLC9A9	727	SLC9A9
chr3	143185800	0	G	SLC9A9	701	SLC9A9
chr3	143185867	0	G	SLC9A9	706	SLC9A9
chr3	143185906	1	G	SLC9A9	700	SLC9A9
chr3	143185969	0	A	SLC9A9	344	SLC9A9
chr3	143185973	1	G	SLC9A9	707	SLC9A9
chr3	143186085	1	T	SLC9A9	340	SLC9A9
chr3	143212463	0	A	SLC9A9	441	SLC9A9
chr3	143212561	0	A	SLC9A9	772	SLC9A9
chr3	143212569	1	G	SLC9A9	455	SLC9A9
chr3	143212680	1	T	SLC9A9	761	SLC9A9
chr3	143214149	0	A	SLC9A9	621	SLC9A9
chr3	143214233	0	C	SLC9A9	562	SLC9A9
chr3	143214246	1	A	SLC9A9	614	SLC9A9
chr3	143214348	1	A	SLC9A9	568	SLC9A9
chr3	143271160	0	C	SLC9A9	383	SLC9A9
chr3	143271262	0	G	SLC9A9	260	SLC9A9
chr3	143271266	1	C	SLC9A9	392	SLC9A9
chr3	143271346	1	C	SLC9A9	295	SLC9A9
chr3	143292902	0	A	SLC9A9	696	SLC9A9
chr3	143292973	0	A	SLC9A9	593	SLC9A9
chr3	143293019	1	T	SLC9A9	690	SLC9A9
chr3	143293085	1	T	SLC9A9	547	SLC9A9
chr3	143297405	0	T	SLC9A9	314	SLC9A9
chr3	143297503	0	T	SLC9A9	865	SLC9A9
chr3	143297527	1	G	SLC9A9	314	SLC9A9
chr3	143297621	1	A	SLC9A9	872	SLC9A9
chr3	143371024	0	C	SLC9A9	404	SLC9A9
chr3	143371117	0	T	SLC9A9	222	SLC9A9
chr3	143371126	1	C	SLC9A9	336	SLC9A9
chr3	143371230	1	T	SLC9A9	229	SLC9A9
chr3	143411962	0	G	SLC9A9	273	SLC9A9
chr3	143412042	0	G	SLC9A9	139	SLC9A9
chr3	143412074	1	G	SLC9A9	275	SLC9A9
chr3	143412093	0	C	SLC9A9	704	SLC9A9
chr3	143412109	1	C	SLC9A9	157	SLC9A9
chr3	143412207	1	G	SLC9A9	686	SLC9A9
chr3	143513793	0	G	SLC9A9	503	SLC9A9
chr3	143513903	0	T	SLC9A9	1	SLC9A9
chr3	143513911	1	A	SLC9A9	486	SLC9A9
chr3	143514016	1	C	SLC9A9	4	SLC9A9
chr3	143515625	0	T	SLC9A9	6	SLC9A9
chr3	143515705	0	G	SLC9A9	6	SLC9A9
chr3	143515742	1	T	SLC9A9	0	SLC9A9
chr3	143515778	1	G	SLC9A9	10	SLC9A9
chr3	143550765	0	G	SLC9A9	1	SLC9A9
chr3	143550879	0	T	SLC9A9	299	SLC9A9
chr3	143550880	1	C	SLC9A9	1	SLC9A9
chr3	143550976	0	A	SLC9A9	786	SLC9A9
chr3	143550990	1	A	SLC9A9	311	SLC9A9
chr3	143551097	1	G	SLC9A9	782	SLC9A9
chr3	143566963	0	C	SLC9A9	703	SLC9A9
chr3	143567064	0	G	SLC9A9	502	SLC9A9
chr3	143567084	1	G	SLC9A9	702	SLC9A9
chr3	143567155	0	G	SLC9A9	406	SLC9A9
chr3	143567172	1	T	SLC9A9	492	SLC9A9
chr3	143567268	1	C	SLC9A9	402	SLC9A9
chr3	178916573	0	T	PIK3CA	360	PIK3CA
chr3	178916639	0	A	PIK3CA	291	PIK3CA
chr3	178916684	1	G	PIK3CA	337	PIK3CA
chr3	178916746	0	A	PIK3CA	305	PIK3CA
chr3	178916750	1	A	PIK3CA	307	PIK3CA
chr3	178916803	0	G	PIK3CA	576	PIK3CA
chr3	178916863	1	G	PIK3CA	299	PIK3CA
chr3	178916888	0	T	PIK3CA	511	PIK3CA
chr3	178916914	1	G	PIK3CA	584	PIK3CA
chr3	178916993	1	G	PIK3CA	527	PIK3CA
chr3	178917449	0	G	PIK3CA	330	PIK3CA
chr3	178917537	0	G	PIK3CA	357	PIK3CA
chr3	178917561	1	G	PIK3CA	353	PIK3CA
chr3	178917608	0	T	PIK3CA	2	PIK3CA
chr3	178917650	1	A	PIK3CA	365	PIK3CA
chr3	178917723	1	T	PIK3CA	0	PIK3CA
chr3	178919054	0	G	PIK3CA	2	PIK3CA
chr3	178919110	0	T	PIK3CA	659	PIK3CA
chr3	178919111	1	C	PIK3CA	2	PIK3CA
chr3	178919194	0	A	PIK3CA	19	PIK3CA
chr3	178919219	1	C	PIK3CA	644	PIK3CA
chr3	178919262	0	G	PIK3CA	2	PIK3CA
chr3	178919310	1	T	PIK3CA	19	PIK3CA
chr3	178919374	1	T	PIK3CA	1	PIK3CA
chr3	178921311	0	C	PIK3CA	464	PIK3CA
chr3	178921415	0	G	PIK3CA	191	PIK3CA
chr3	178921426	1	C	PIK3CA	457	PIK3CA
chr3	178921506	0	A	PIK3CA	0	PIK3CA
chr3	178921533	1	C	PIK3CA	190	PIK3CA
chr3	178921573	0	A	PIK3CA	0	PIK3CA
chr3	178921583	1	G	PIK3CA	0	PIK3CA
chr3	178921689	1	A	PIK3CA	0	PIK3CA
chr3	178922256	0	G	PIK3CA	281	PIK3CA
chr3	178922321	0	G	PIK3CA	16	PIK3CA
chr3	178922368	1	C	PIK3CA	282	PIK3CA
chr3	178922418	1	G	PIK3CA	16	PIK3CA
chr3	178927321	0	A	PIK3CA	88	PIK3CA
chr3	178927432	0	G	PIK3CA	480	PIK3CA
chr3	178927440	1	A	PIK3CA	87	PIK3CA
chr3	178927534	1	C	PIK3CA	477	PIK3CA
chr3	178927892	0	G	PIK3CA	50	PIK3CA
chr3	178927990	1	C	PIK3CA	0	PIK3CA
chr3	178928028	0	C	PIK3CA	152	PIK3CA
chr3	178928093	0	C	PIK3CA	1	PIK3CA
chr3	178928106	1	A	PIK3CA	59	PIK3CA
chr3	178928180	0	C	PIK3CA	418	PIK3CA
chr3	178928209	1	C	PIK3CA	9	PIK3CA
chr3	178928246	0	G	PIK3CA	158	PIK3CA
chr3	178928274	1	C	PIK3CA	434	PIK3CA
chr3	178928334	0	G	PIK3CA	93	PIK3CA
chr3	178928351	1	C	PIK3CA	0	PIK3CA
chr3	178928445	1	C	PIK3CA	186	PIK3CA
chr3	178936039	0	C	PIK3CA	261	PIK3CA
chr3	178936065	0	C	PIK3CA	824	PIK3CA
chr3	178936129	1	G	PIK3CA	260	PIK3CA
chr3	178936183	1	T	PIK3CA	824	PIK3CA
chr3	178936945	0	T	PIK3CA	493	PIK3CA
chr3	178937024	0	C	PIK3CA	2	PIK3CA
chr3	178937058	1	T	PIK3CA	510	PIK3CA
chr3	178937135	1	C	PIK3CA	1	PIK3CA
chr3	178937306	0	T	PIK3CA	609	PIK3CA
chr3	178937447	1	G	PIK3CA	0	PIK3CA
chr3	178937697	0	G	PIK3CA	324	PIK3CA
chr3	178937806	1	C	PIK3CA	341	PIK3CA
chr3	178937806	0	C	PIK3CA	3	PIK3CA
chr3	178937939	1	T	PIK3CA	0	PIK3CA
chr3	178938711	0	G	PIK3CA	531	PIK3CA
chr3	178938779	0	A	PIK3CA	371	PIK3CA
chr3	178938827	1	C	PIK3CA	514	PIK3CA
chr3	178938839	0	C	PIK3CA	595	PIK3CA
chr3	178938891	1	G	PIK3CA	403	PIK3CA
chr3	178938938	0	C	PIK3CA	562	PIK3CA
chr3	178938946	1	G	PIK3CA	607	PIK3CA
chr3	178939045	1	G	PIK3CA	549	PIK3CA
chr3	178941809	0	G	PIK3CA	561	PIK3CA
chr3	178941911	0	T	PIK3CA	265	PIK3CA
chr3	178941917	1	G	PIK3CA	579	PIK3CA
chr3	178942021	1	T	PIK3CA	236	PIK3CA
chr3	178942385	0	T	PIK3CA	5	PIK3CA
chr3	178942517	0	C	PIK3CA	749	PIK3CA
chr3	178942520	1	A	PIK3CA	3	PIK3CA
chr3	178942631	1	C	PIK3CA	749	PIK3CA
chr3	178943719	0	T	PIK3CA	367	PIK3CA
chr3	178943849	1	C	PIK3CA	358	PIK3CA
chr3	178946957	0	G	PIK3CA	37	PIK3CA
chr3	178947074	0	G	PIK3CA	355	PIK3CA
chr3	178947077	1	G	PIK3CA	31	PIK3CA
chr3	178947155	0	G	PIK3CA	387	PIK3CA
chr3	178947189	1	C	PIK3CA	343	PIK3CA
chr3	178947275	1	T	PIK3CA	418	PIK3CA
chr3	178947722	0	G	PIK3CA	304	PIK3CA
chr3	178947820	0	C	PIK3CA	171	PIK3CA
chr3	178947821	1	G	PIK3CA	155	PIK3CA
chr3	178947838	0	T	PIK3CA	285	PIK3CA
chr3	178947898	1	G	PIK3CA	89	PIK3CA
chr3	178947937	1	T	PIK3CA	288	PIK3CA
chr3	178947963	0	T	PIK3CA	1	PIK3CA
chr3	178948035	0	A	PIK3CA	223	PIK3CA
chr3	178948076	1	G	PIK3CA	8	PIK3CA
chr3	178948089	0	T	PIK3CA	187	PIK3CA
chr3	178948149	1	C	PIK3CA	371	PIK3CA
chr3	178948202	1	C	PIK3CA	239	PIK3CA
chr3	178951861	0	A	PIK3CA	483	PIK3CA
chr3	178951933	0	T	PIK3CA	576	PIK3CA
chr3	178951977	1	C	PIK3CA	522	PIK3CA
chr3	178952039	0	G	PIK3CA	342	PIK3CA
chr3	178952045	1	G	PIK3CA	597	PIK3CA
chr3	178952127	0	C	PIK3CA	775	PIK3CA
chr3	178952133	1	A	PIK3CA	312	PIK3CA
chr3	178952245	1	A	PIK3CA	774	PIK3CA
chr5	149357195	0	C	SLC26A2	412	SLC26A2
chr5	149357285	0	C	SLC26A2	375	SLC26A2
chr5	149357309	1	C	SLC26A2	328	SLC26A2
chr5	149357364	0	C	SLC26A2	322	SLC26A2
chr5	149357387	1	C	SLC26A2	308	SLC26A2
chr5	149357453	0	T	SLC26A2	378	SLC26A2
chr5	149357486	1	G	SLC26A2	255	SLC26A2
chr5	149357563	0	G	SLC26A2	331	SLC26A2
chr5	149357567	1	G	SLC26A2	297	SLC26A2
chr5	149357638	0	G	SLC26A2	89	SLC26A2
chr5	149357671	1	T	SLC26A2	349	SLC26A2
chr5	149357699	0	G	SLC26A2	265	SLC26A2
chr5	149357756	1	C	SLC26A2	155	SLC26A2
chr5	149357771	0	G	SLC26A2	299	SLC26A2
chr5	149357794	1	C	SLC26A2	301	SLC26A2
chr5	149357876	0	G	SLC26A2	38	SLC26A2
chr5	149357883	1	G	SLC26A2	357	SLC26A2
chr5	149357988	1	T	SLC26A2	90	SLC26A2
chr5	149359772	0	C	SLC26A2	326	SLC26A2
chr5	149359859	0	G	SLC26A2	426	SLC26A2
chr5	149359890	1	C	SLC26A2	282	SLC26A2
chr5	149359929	0	C	SLC26A2	326	SLC26A2
chr5	149359966	1	G	SLC26A2	414	SLC26A2
chr5	149360000	0	G	SLC26A2	254	SLC26A2
chr5	149360044	1	C	SLC26A2	286	SLC26A2
chr5	149360060	0	C	SLC26A2	314	SLC26A2
chr5	149360106	1	C	SLC26A2	198	SLC26A2
chr5	149360168	0	G	SLC26A2	298	SLC26A2
chr5	149360171	1	G	SLC26A2	329	SLC26A2
chr5	149360279	0	G	SLC26A2	299	SLC26A2
chr5	149360284	1	G	SLC26A2	336	SLC26A2
chr5	149360386	0	C	SLC26A2	211	SLC26A2
chr5	149360392	1	C	SLC26A2	342	SLC26A2
chr5	149360482	0	G	SLC26A2	289	SLC26A2
chr5	149360495	1	G	SLC26A2	214	SLC26A2
chr5	149360591	0	C	SLC26A2	369	SLC26A2
chr5	149360596	1	A	SLC26A2	296	SLC26A2
chr5	149360680	0	T	SLC26A2	174	SLC26A2
chr5	149360705	1	G	SLC26A2	347	SLC26A2
chr5	149360721	0	C	SLC26A2	272	SLC26A2
chr5	149360797	1	G	SLC26A2	174	SLC26A2
chr5	149360834	0	T	SLC26A2	189	SLC26A2
chr5	149360837	1	G	SLC26A2	272	SLC26A2
chr5	149360885	0	G	SLC26A2	414	SLC26A2
chr5	149360956	1	C	SLC26A2	151	SLC26A2
chr5	149360957	0	A	SLC26A2	440	SLC26A2
chr5	149360995	1	G	SLC26A2	420	SLC26A2
chr5	149361049	0	C	SLC26A2	331	SLC26A2
chr5	149361070	1	A	SLC26A2	486	SLC26A2
chr5	149361160	0	A	SLC26A2	275	SLC26A2
chr5	149361164	1	G	SLC26A2	392	SLC26A2
chr5	149361234	0	C	SLC26A2	137	SLC26A2
chr5	149361277	1	T	SLC26A2	286	SLC26A2
chr5	149361348	0	C	SLC26A2	1	SLC26A2
chr5	149361349	1	C	SLC26A2	144	SLC26A2
chr5	149361453	1	G	SLC26A2	0	SLC26A2
chr6	43550021	0	T	POLH	96	POLH
chr6	43550106	0	T	POLH	89	POLH
chr6	43550138	1	C	POLH	96	POLH
chr6	43550227	1	T	POLH	105	POLH
chr6	43550643	0	A	POLH	126	POLH
chr6	43550770	0	G	POLH	120	POLH
chr6	43550782	1	T	POLH	120	POLH
chr6	43550846	0	T	POLH	147	POLH
chr6	43550861	1	G	POLH	142	POLH
chr6	43550963	1	T	POLH	130	POLH
chr6	43554962	0	G	POLH	260	POLH
chr6	43555045	0	G	POLH	321	POLH
chr6	43555072	1	C	POLH	258	POLH
chr6	43555147	0	C	POLH	327	POLH
chr6	43555159	1	G	POLH	315	POLH
chr6	43555222	0	G	POLH	534	POLH
chr6	43555242	1	C	POLH	324	POLH
chr6	43555339	1	G	POLH	518	POLH
chr6	43565380	0	A	POLH	525	POLH
chr6	43565474	0	C	POLH	561	POLH
chr6	43565485	1	T	POLH	530	POLH
chr6	43565557	0	G	POLH	611	POLH
chr6	43565592	1	C	POLH	569	POLH
chr6	43565665	1	C	POLH	581	POLH
chr6	43568702	0	T	POLH	583	POLH
chr6	43568763	0	C	POLH	543	POLH
chr6	43568818	1	A	POLH	583	POLH
chr6	43568879	1	C	POLH	556	POLH
chr6	43571574	0	G	POLH	773	POLH
chr6	43571673	0	T	POLH	474	POLH
chr6	43571681	1	G	POLH	771	POLH
chr6	43571779	1	C	POLH	464	POLH
chr6	43572331	0	G	POLH	207	POLH
chr6	43572425	0	G	POLH	516	POLH
chr6	43572428	1	T	POLH	173	POLH
chr6	43572540	1	C	POLH	494	POLH
chr6	43572950	0	G	POLH	364	POLH
chr6	43573008	0	G	POLH	493	POLH
chr6	43573044	1	A	POLH	373	POLH
chr6	43573120	1	C	POLH	482	POLH
chr6	43578258	0	T	POLH	63	POLH
chr6	43578346	0	G	POLH	468	POLH
chr6	43578376	1	T	POLH	63	POLH
chr6	43578455	0	A	POLH	255	POLH
chr6	43578460	1	G	POLH	505	POLH
chr6	43578567	1	C	POLH	263	POLH
chr6	43581344	0	C	POLH	309	POLH
chr6	43581415	0	G	POLH	241	POLH
chr6	43581459	1	C	POLH	243	POLH
chr6	43581474	0	C	POLH	232	POLH
chr6	43581530	0	G	POLH	482	POLH
chr6	43581535	1	T	POLH	195	POLH
chr6	43581570	1	C	POLH	171	POLH
chr6	43581603	0	T	POLH	233	POLH
chr6	43581652	1	T	POLH	387	POLH
chr6	43581719	0	A	POLH	304	POLH
chr6	43581721	1	T	POLH	251	POLH
chr6	43581828	0	A	POLH	137	POLH
chr6	43581836	1	G	POLH	318	POLH
chr6	43581915	0	C	POLH	142	POLH
chr6	43581923	1	A	POLH	191	POLH
chr6	43582007	0	A	POLH	342	POLH
chr6	43582028	1	C	POLH	217	POLH
chr6	43582103	0	A	POLH	208	POLH
chr6	43582122	1	T	POLH	404	POLH
chr6	43582183	0	A	POLH	29	POLH
chr6	43582216	1	T	POLH	224	POLH
chr6	43582263	0	T	POLH	12	POLH
chr6	43582288	1	A	POLH	44	POLH
chr6	43582379	1	C	POLH	13	POLH
chr7	39046422	0	C	POU6F2.1	110	POU6F2
chr7	39046537	1	T	POU6F2.1	109	POU6F2
chr7	39125454	0	T	POU6F2.1	425	POU6F2
chr7	39125528	0	G	POU6F2.1	507	POU6F2
chr7	39125550	1	A	POU6F2.1	423	POU6F2
chr7	39125603	0	C	POU6F2.1	427	POU6F2
chr7	39125624	1	G	POU6F2.1	506	POU6F2
chr7	39125716	1	G	POU6F2.1	429	POU6F2
chr7	39243813	0	T	POU6F2.1	747	POU6F2
chr7	39243854	0	T	POU6F2.1	432	POU6F2
chr7	39243925	1	G	POU6F2.1	753	POU6F2
chr7	39243964	1	A	POU6F2.1	430	POU6F2
chr7	39246962	0	G	POU6F2.1	304	POU6F2
chr7	39247021	0	G	POU6F2.1	101	POU6F2
chr7	39247073	1	T	POU6F2.1	301	POU6F2
chr7	39247129	0	C	POU6F2.1	147	POU6F2
chr7	39247143	1	T	POU6F2.1	98	POU6F2
chr7	39247217	0	A	POU6F2.1	323	POU6F2
chr7	39247220	1	G	POU6F2.1	141	POU6F2
chr7	39247335	1	C	POU6F2.1	329	POU6F2
chr7	39379202	0	C	POU6F2.2	799	POU6F2
chr7	39379326	1	G	POU6F2.2	791	POU6F2
chr7	39379448	0	C	POU6F2.2	372	POU6F2
chr7	39379515	0	A	POU6F2.2	447	POU6F2
chr7	39379562	1	A	POU6F2.2	459	POU6F2
chr7	39379563	0	G	POU6F2.2	104	POU6F2
chr7	39379602	1	C	POU6F2.2	449	POU6F2
chr7	39379651	1	A	POU6F2.2	118	POU6F2
chr7	39446136	0	G	POU6F2.2	236	POU6F2
chr7	39446213	0	A	POU6F2.2	496	POU6F2
chr7	39446257	1	T	POU6F2.2	255	POU6F2
chr7	39446300	0	G	POU6F2.2	987	POU6F2
chr7	39446332	1	A	POU6F2.2	511	POU6F2
chr7	39446417	1	C	POU6F2.2	990	POU6F2
chr7	39472594	0	G	POU6F2.2	147	POU6F2
chr7	39472660	0	T	POU6F2.2	176	POU6F2
chr7	39472693	1	A	POU6F2.2	97	POU6F2
chr7	39472706	0	C	POU6F2.2	516	POU6F2
chr7	39472749	1	A	POU6F2.2	176	POU6F2
chr7	39472761	0	T	POU6F2.2	354	POU6F2
chr7	39472804	1	C	POU6F2.2	536	POU6F2
chr7	39472828	0	G	POU6F2.2	221	POU6F2
chr7	39472886	1	A	POU6F2.2	375	POU6F2
chr7	39472946	1	T	POU6F2.2	244	POU6F2
chr7	39491063	0	T	POU6F2.2	628	POU6F2
chr7	39491164	0	A	POU6F2.2	573	POU6F2
chr7	39491180	1	A	POU6F2.2	639	POU6F2
chr7	39491225	0	C	POU6F2.2	917	POU6F2
chr7	39491269	1	T	POU6F2.2	522	POU6F2
chr7	39491344	1	T	POU6F2.2	923	POU6F2
chr7	39500081	0	A	POU6F2.2	667	POU6F2
chr7	39500152	0	A	POU6F2.2	193	POU6F2
chr7	39500196	1	C	POU6F2.2	676	POU6F2
chr7	39500255	0	G	POU6F2.2	442	POU6F2
chr7	39500268	1	C	POU6F2.2	194	POU6F2
chr7	39500380	1	A	POU6F2.2	445	POU6F2
chr7	39503760	0	T	POU6F2.2	327	POU6F2
chr7	39503865	0	C	POU6F2.2	352	POU6F2
chr7	39503876	1	T	POU6F2.2	239	POU6F2
chr7	39503935	0	C	POU6F2.2	518	POU6F2
chr7	39503984	1	G	POU6F2.2	250	POU6F2
chr7	39504024	0	C	POU6F2.2	669	POU6F2
chr7	39504075	1	C	POU6F2.2	516	POU6F2
chr7	39504138	0	G	POU6F2.2	262	POU6F2
chr7	39504139	1	C	POU6F2.2	678	POU6F2
chr7	39504211	0	C	POU6F2.2	233	POU6F2
chr7	39504254	1	C	POU6F2.2	287	POU6F2
chr7	39504327	1	T	POU6F2.2	337	POU6F2
chr8	92972414	0	G	RUNX1T1	178	RUNX1T1
chr8	92972455	0	G	RUNX1T1	134	RUNX1T1
chr8	92972487	1	C	RUNX1T1	190	RUNX1T1
chr8	92972577	1	C	RUNX1T1	143	RUNX1T1
chr8	92972637	0	T	RUNX1T1	428	RUNX1T1
chr8	92972726	0	C	RUNX1T1	402	RUNX1T1
chr8	92972746	1	C	RUNX1T1	383	RUNX1T1
chr8	92972842	1	C	RUNX1T1	395	RUNX1T1
chr8	92982831	0	C	RUNX1T1	239	RUNX1T1
chr8	92982872	0	C	RUNX1T1	632	RUNX1T1
chr8	92982908	0	T	RUNX1T1	405	RUNX1T1
chr8	92982909	1	T	RUNX1T1	272	RUNX1T1
chr8	92982983	1	G	RUNX1T1	615	RUNX1T1
chr8	92982999	0	G	RUNX1T1	478	RUNX1T1
chr8	92983028	1	T	RUNX1T1	405	RUNX1T1
chr8	92983118	1	C	RUNX1T1	495	RUNX1T1
chr8	92988086	0	C	RUNX1T1	449	RUNX1T1
chr8	92988146	0	G	RUNX1T1	408	RUNX1T1
chr8	92988204	1	A	RUNX1T1	471	RUNX1T1
chr8	92988262	1	C	RUNX1T1	404	RUNX1T1
chr8	92998308	0	T	RUNX1T1	759	RUNX1T1
chr8	92998364	0	G	RUNX1T1	395	RUNX1T1
chr8	92998425	1	T	RUNX1T1	750	RUNX1T1
chr8	92998479	0	T	RUNX1T1	230	RUNX1T1
chr8	92998481	1	C	RUNX1T1	384	RUNX1T1
chr8	92998595	1	T	RUNX1T1	199	RUNX1T1
chr8	92999065	0	C	RUNX1T1	429	RUNX1T1
chr8	92999159	0	G	RUNX1T1	303	RUNX1T1
chr8	92999177	1	C	RUNX1T1	487	RUNX1T1
chr8	92999278	1	C	RUNX1T1	366	RUNX1T1
chr8	93003841	0	G	RUNX1T1	572	RUNX1T1
chr8	93003928	0	G	RUNX1T1	434	RUNX1T1
chr8	93003958	1	G	RUNX1T1	553	RUNX1T1
chr8	93004035	0	G	RUNX1T1	558	RUNX1T1
chr8	93004046	1	C	RUNX1T1	440	RUNX1T1
chr8	93004153	1	C	RUNX1T1	577	RUNX1T1
chr8	93017306	0	A	RUNX1T1	76	RUNX1T1
chr8	93017412	0	G	RUNX1T1	441	RUNX1T1
chr8	93017429	1	G	RUNX1T1	64	RUNX1T1
chr8	93017485	0	G	RUNX1T1	358	RUNX1T1
chr8	93017529	1	C	RUNX1T1	427	RUNX1T1
chr8	93017605	1	T	RUNX1T1	342	RUNX1T1
chr8	93023194	0	T	RUNX1T1	403	RUNX1T1
chr8	93023293	0	A	RUNX1T1	1	RUNX1T1
chr8	93023308	1	C	RUNX1T1	385	RUNX1T1
chr8	93023407	1	C	RUNX1T1	0	RUNX1T1
chr8	93026739	0	C	RUNX1T1	362	RUNX1T1
chr8	93026823	0	A	RUNX1T1	526	RUNX1T1
chr8	93026842	1	C	RUNX1T1	228	RUNX1T1
chr8	93026909	0	T	RUNX1T1	109	RUNX1T1
chr8	93026943	1	T	RUNX1T1	541	RUNX1T1
chr8	93026953	0	A	RUNX1T1	510	RUNX1T1
chr8	93027026	1	A	RUNX1T1	106	RUNX1T1
chr8	93027063	0	A	RUNX1T1	205	RUNX1T1
chr8	93027067	1	C	RUNX1T1	501	RUNX1T1
chr8	93027179	1	A	RUNX1T1	350	RUNX1T1
chr8	93029357	0	G	RUNX1T1	239	RUNX1T1
chr8	93029459	0	G	RUNX1T1	558	RUNX1T1
chr8	93029469	1	A	RUNX1T1	237	RUNX1T1
chr8	93029555	0	G	RUNX1T1	341	RUNX1T1
chr8	93029575	1	G	RUNX1T1	527	RUNX1T1
chr8	93029672	1	C	RUNX1T1	331	RUNX1T1
chr8	93074686	0	G	RUNX1T1	418	RUNX1T1
chr8	93074802	1	C	RUNX1T1	413	RUNX1T1
chr8	93088084	0	G	RUNX1T1	16	RUNX1T1
chr8	93088216	0	T	RUNX1T1	169	RUNX1T1
chr8	93088218	1	T	RUNX1T1	14	RUNX1T1
chr8	93088332	1	A	RUNX1T1	174	RUNX1T1
chr8	93107223	0	C	RUNX1T1	433	RUNX1T1
chr8	93107281	0	G	RUNX1T1	707	RUNX1T1
chr8	93107337	1	C	RUNX1T1	451	RUNX1T1
chr8	93107356	0	C	RUNX1T1	705	RUNX1T1
chr8	93107399	1	G	RUNX1T1	708	RUNX1T1
chr8	93107463	1	C	RUNX1T1	707	RUNX1T1
chr8	93107580	0	G	RUNX1T1	497	RUNX1T1
chr8	93107681	0	G	RUNX1T1	496	RUNX1T1
chr8	93107694	1	A	RUNX1T1	498	RUNX1T1
chr8	93107796	1	T	RUNX1T1	487	RUNX1T1
chr8	93115014	0	A	RUNX1T1	19	RUNX1T1
chr8	93115140	1	A	RUNX1T1	19	RUNX1T1
chr8	113236979	0	A	CSMD3.1	258	CSMD3
chr8	113237094	0	A	CSMD3.1	310	CSMD3
chr8	113237099	1	T	CSMD3.1	261	CSMD3
chr8	113237210	1	G	CSMD3.1	317	CSMD3
chr8	113240929	0	A	CSMD3.1	15	CSMD3
chr8	113241019	0	A	CSMD3.1	91	CSMD3
chr8	113241041	1	A	CSMD3.1	7	CSMD3
chr8	113241059	0	A	CSMD3.1	0	CSMD3
chr8	113241104	1	T	CSMD3.1	90	CSMD3
chr8	113241172	1	T	CSMD3.1	2	CSMD3
chr8	113243745	0	G	CSMD3.1	203	CSMD3
chr8	113243796	0	T	CSMD3.1	236	CSMD3
chr8	113243836	1	G	CSMD3.1	175	CSMD3
chr8	113243906	1	G	CSMD3.1	231	CSMD3
chr8	113246541	0	G	CSMD3.1	336	CSMD3
chr8	113246607	0	G	CSMD3.1	286	CSMD3
chr8	113246633	1	C	CSMD3.1	335	CSMD3
chr8	113246705	0	C	CSMD3.1	1	CSMD3
chr8	113246706	1	C	CSMD3.1	287	CSMD3
chr8	113246823	1	A	CSMD3.1	2	CSMD3
chr8	113249335	0	A	CSMD3.1	528	CSMD3
chr8	113249441	0	G	CSMD3.1	637	CSMD3
chr8	113249447	1	G	CSMD3.1	570	CSMD3
chr8	113249481	0	T	CSMD3.1	375	CSMD3
chr8	113249559	1	G	CSMD3.1	636	CSMD3
chr8	113249572	0	C	CSMD3.1	0	CSMD3
chr8	113249596	1	T	CSMD3.1	375	CSMD3
chr8	113249682	1	C	CSMD3.1	1	CSMD3
chr8	113253903	0	A	CSMD3.1	759	CSMD3
chr8	113253996	0	A	CSMD3.1	631	CSMD3
chr8	113254010	1	A	CSMD3.1	751	CSMD3
chr8	113254111	1	A	CSMD3.1	626	CSMD3
chr8	113256582	0	G	CSMD3.1	498	CSMD3
chr8	113256660	0	G	CSMD3.1	241	CSMD3
chr8	113256686	1	C	CSMD3.1	455	CSMD3
chr8	113256766	0	G	CSMD3.1	181	CSMD3
chr8	113256773	1	C	CSMD3.1	250	CSMD3
chr8	113256879	1	T	CSMD3.1	183	CSMD3
chr8	113259224	0	A	CSMD3.1	421	CSMD3
chr8	113259321	0	G	CSMD3.1	356	CSMD3
chr8	113259336	1	A	CSMD3.1	440	CSMD3
chr8	113259417	1	C	CSMD3.1	380	CSMD3
chr8	113266439	0	C	CSMD3.1	425	CSMD3
chr8	113266539	0	A	CSMD3.1	3	CSMD3
chr8	113266540	1	G	CSMD3.1	415	CSMD3
chr8	113266645	1	T	CSMD3.1	3	CSMD3
chr8	113267450	0	T	CSMD3.1	624	CSMD3
chr8	113267557	0	A	CSMD3.1	292	CSMD3
chr8	113267565	1	A	CSMD3.1	622	CSMD3
chr8	113267650	0	A	CSMD3.1	31	CSMD3
chr8	113267668	1	A	CSMD3.1	289	CSMD3
chr8	113267726	1	G	CSMD3.1	28	CSMD3
chr8	113275815	0	C	CSMD3.1	649	CSMD3
chr8	113275918	0	A	CSMD3.1	503	CSMD3
chr8	113275930	1	A	CSMD3.1	610	CSMD3
chr8	113275959	0	G	CSMD3.1	241	CSMD3
chr8	113276033	1	A	CSMD3.1	482	CSMD3
chr8	113276075	1	G	CSMD3.1	241	CSMD3
chr8	113277544	0	A	CSMD3.1	0	CSMD3
chr8	113277660	0	C	CSMD3.1	568	CSMD3
chr8	113277661	1	C	CSMD3.1	0	CSMD3
chr8	113277722	0	G	CSMD3.1	520	CSMD3
chr8	113277777	1	C	CSMD3.1	556	CSMD3
chr8	113277840	1	G	CSMD3.1	475	CSMD3
chr8	113293312	0	T	CSMD3.2	0	CSMD3
chr8	113293427	0	A	CSMD3.2	234	CSMD3
chr8	113293431	1	T	CSMD3.2	1	CSMD3
chr8	113293500	0	G	CSMD3.2	516	CSMD3
chr8	113293536	1	G	CSMD3.2	238	CSMD3
chr8	113293617	1	G	CSMD3.2	523	CSMD3
chr8	113299259	0	A	CSMD3.2	68	CSMD3
chr8	113299366	0	G	CSMD3.2	411	CSMD3
chr8	113299368	1	A	CSMD3.2	67	CSMD3
chr8	113299472	0	T	CSMD3.2	409	CSMD3
chr8	113299483	1	G	CSMD3.2	485	CSMD3
chr8	113299585	1	C	CSMD3.2	402	CSMD3
chr8	113301534	0	C	CSMD3.2	516	CSMD3
chr8	113301644	0	C	CSMD3.2	451	CSMD3
chr8	113301651	1	A	CSMD3.2	435	CSMD3
chr8	113301698	0	G	CSMD3.2	494	CSMD3
chr8	113301754	1	T	CSMD3.2	437	CSMD3
chr8	113301814	1	C	CSMD3.2	515	CSMD3
chr8	113303714	0	G	CSMD3.2	325	CSMD3
chr8	113303830	0	A	CSMD3.2	201	CSMD3
chr8	113303833	1	G	CSMD3.2	347	CSMD3
chr8	113303921	0	A	CSMD3.2	0	CSMD3
chr8	113303922	1	C	CSMD3.2	170	CSMD3
chr8	113304034	1	C	CSMD3.2	1	CSMD3
chr8	113304745	0	G	CSMD3.2	234	CSMD3
chr8	113304842	0	C	CSMD3.2	423	CSMD3
chr8	113304860	1	T	CSMD3.2	235	CSMD3
chr8	113304935	0	A	CSMD3.2	54	CSMD3
chr8	113304940	1	C	CSMD3.2	405	CSMD3
chr8	113305064	1	T	CSMD3.2	54	CSMD3
chr8	113308031	0	G	CSMD3.2	419	CSMD3
chr8	113308112	0	C	CSMD3.2	439	CSMD3
chr8	113308140	1	C	CSMD3.2	419	CSMD3
chr8	113308212	0	G	CSMD3.2	3	CSMD3
chr8	113308228	1	A	CSMD3.2	388	CSMD3
chr8	113308302	1	G	CSMD3.2	1	CSMD3
chr8	113313978	0	A	CSMD3.2	950	CSMD3
chr8	113314052	0	G	CSMD3.2	550	CSMD3
chr8	113314096	1	A	CSMD3.2	935	CSMD3
chr8	113314160	0	C	CSMD3.2	3	CSMD3
chr8	113314169	1	G	CSMD3.2	500	CSMD3
chr8	113314274	1	T	CSMD3.2	3	CSMD3
chr8	113316911	0	C	CSMD3.2	328	CSMD3
chr8	113317008	0	G	CSMD3.2	624	CSMD3
chr8	113317022	1	G	CSMD3.2	348	CSMD3
chr8	113317120	0	G	CSMD3.2	327	CSMD3
chr8	113317125	1	G	CSMD3.2	645	CSMD3
chr8	113317237	1	C	CSMD3.2	340	CSMD3
chr8	113318151	0	T	CSMD3.2	573	CSMD3
chr8	113318239	0	C	CSMD3.2	429	CSMD3
chr8	113318269	1	A	CSMD3.2	592	CSMD3
chr8	113318274	0	C	CSMD3.2	238	CSMD3
chr8	113318351	1	C	CSMD3.2	447	CSMD3
chr8	113318367	0	T	CSMD3.2	355	CSMD3
chr8	113318386	1	C	CSMD3.2	256	CSMD3
chr8	113318484	1	C	CSMD3.2	416	CSMD3
chr8	113323167	0	A	CSMD3.2	694	CSMD3
chr8	113323260	0	C	CSMD3.2	59	CSMD3
chr8	113323286	1	A	CSMD3.2	695	CSMD3
chr8	113323368	0	G	CSMD3.2	318	CSMD3
chr8	113323371	1	G	CSMD3.2	58	CSMD3
chr8	113323481	1	G	CSMD3.2	297	CSMD3
chr8	113326110	0	T	CSMD3.2	145	CSMD3
chr8	113326180	0	C	CSMD3.2	1	CSMD3
chr8	113326208	1	A	CSMD3.2	139	CSMD3
chr8	113326270	0	G	CSMD3.2	2	CSMD3
chr8	113326281	1	C	CSMD3.2	2	CSMD3
chr8	113326385	1	C	CSMD3.2	2	CSMD3
chr8	113326575	0	C	CSMD3.2	0	CSMD3
chr8	113326671	0	A	CSMD3.2	367	CSMD3
chr8	113326674	1	A	CSMD3.2	1	CSMD3
chr8	113326776	0	A	CSMD3.2	333	CSMD3
chr8	113326790	1	C	CSMD3.2	404	CSMD3
chr8	113326886	1	A	CSMD3.2	331	CSMD3
chr8	113330970	0	T	CSMD3.2	8	CSMD3
chr8	113331083	0	G	CSMD3.2	647	CSMD3
chr8	113331089	1	T	CSMD3.2	11	CSMD3
chr8	113331200	1	G	CSMD3.2	620	CSMD3
chr8	113332093	0	C	CSMD3.2	555	CSMD3
chr8	113332148	0	C	CSMD3.2	145	CSMD3
chr8	113332170	0	G	CSMD3.2	166	CSMD3
chr8	113332192	1	C	CSMD3.2	566	CSMD3
chr8	113332228	1	G	CSMD3.2	128	CSMD3
chr8	113332249	1	A	CSMD3.2	177	CSMD3
chr8	113347525	0	C	CSMD3.2	639	CSMD3
chr8	113347597	0	C	CSMD3.2	759	CSMD3
chr8	113347637	1	G	CSMD3.2	650	CSMD3
chr8	113347712	0	C	CSMD3.2	1	CSMD3
chr8	113347716	1	G	CSMD3.2	746	CSMD3
chr8	113347823	1	C	CSMD3.2	2	CSMD3
chr8	113348809	0	A	CSMD3.2	0	CSMD3
chr8	113348917	0	A	CSMD3.2	509	CSMD3
chr8	113348921	1	C	CSMD3.2	1	CSMD3
chr8	113349010	0	G	CSMD3.2	296	CSMD3
chr8	113349031	1	A	CSMD3.2	520	CSMD3
chr8	113349125	1	G	CSMD3.2	292	CSMD3
chr8	113349750	0	T	CSMD3.2	112	CSMD3
chr8	113349840	0	C	CSMD3.2	397	CSMD3
chr8	113349858	1	G	CSMD3.2	107	CSMD3
chr8	113349948	0	T	CSMD3.2	489	CSMD3
chr8	113349953	1	C	CSMD3.2	383	CSMD3
chr8	113350055	1	G	CSMD3.2	478	CSMD3
chr8	113353584	0	T	CSMD3.2	0	CSMD3
chr8	113353722	1	A	CSMD3.2	0	CSMD3
chr8	113353723	0	A	CSMD3.2	290	CSMD3
chr8	113353830	0	A	CSMD3.2	309	CSMD3
chr8	113353831	1	G	CSMD3.2	301	CSMD3
chr8	113353948	1	T	CSMD3.2	298	CSMD3
chr8	113358236	0	T	CSMD3.2	1	CSMD3
chr8	113358344	0	T	CSMD3.2	703	CSMD3
chr8	113358350	1	T	CSMD3.2	0	CSMD3
chr8	113358409	0	C	CSMD3.2	371	CSMD3
chr8	113358456	1	G	CSMD3.2	692	CSMD3
chr8	113358529	1	C	CSMD3.2	364	CSMD3
chr8	113363330	0	C	CSMD3.2	4	CSMD3
chr8	113363420	0	T	CSMD3.2	1	CSMD3
chr8	113363437	1	T	CSMD3.2	0	CSMD3
chr8	113363447	0	T	CSMD3.2	5	CSMD3
chr8	113363488	1	T	CSMD3.2	5	CSMD3
chr8	113363557	1	A	CSMD3.2	4	CSMD3
chr8	113364554	0	G	CSMD3.2	779	CSMD3
chr8	113364663	0	A	CSMD3.2	280	CSMD3
chr8	113364667	1	C	CSMD3.2	772	CSMD3
chr8	113364733	0	T	CSMD3.2	1	CSMD3
chr8	113364752	1	C	CSMD3.2	280	CSMD3
chr8	113364843	1	T	CSMD3.2	2	CSMD3
chr8	113392503	0	T	CSMD3.2	0	CSMD3
chr8	113392602	0	C	CSMD3.2	35	CSMD3
chr8	113392612	1	A	CSMD3.2	0	CSMD3
chr8	113392706	1	G	CSMD3.2	39	CSMD3
chr8	113395718	0	A	CSMD3.2	2	CSMD3
chr8	113395804	0	C	CSMD3.2	671	CSMD3
chr8	113395814	1	T	CSMD3.2	0	CSMD3
chr8	113395865	0	G	CSMD3.2	557	CSMD3
chr8	113395912	1	G	CSMD3.2	659	CSMD3
chr8	113395982	1	C	CSMD3.2	551	CSMD3
chr8	113402850	0	T	CSMD3.2	362	CSMD3
chr8	113402940	0	G	CSMD3.2	403	CSMD3
chr8	113402962	1	G	CSMD3.2	393	CSMD3
chr8	113403040	1	G	CSMD3.2	405	CSMD3
chr8	113418770	0	G	CSMD3.2	594	CSMD3
chr8	113418819	0	C	CSMD3.2	592	CSMD3
chr8	113418883	0	T	CSMD3.2	340	CSMD3
chr8	113418886	1	A	CSMD3.2	577	CSMD3
chr8	113418921	1	C	CSMD3.2	546	CSMD3
chr8	113418993	1	G	CSMD3.2	295	CSMD3
chr8	113420517	0	A	CSMD3.2	380	CSMD3
chr8	113420607	0	T	CSMD3.2	3	CSMD3
chr8	113420630	1	G	CSMD3.2	381	CSMD3
chr8	113420721	1	A	CSMD3.2	1	CSMD3
chr8	113421124	0	C	CSMD3.2	329	CSMD3
chr8	113421190	0	G	CSMD3.2	529	CSMD3
chr8	113421218	1	A	CSMD3.2	329	CSMD3
chr8	113421285	1	G	CSMD3.2	530	CSMD3
chr8	113484794	0	T	CSMD3.3	645	CSMD3
chr8	113484910	0	A	CSMD3.3	417	CSMD3
chr8	113484912	1	C	CSMD3.3	620	CSMD3
chr8	113485024	1	G	CSMD3.3	414	CSMD3
chr8	113504646	0	C	CSMD3.3	49	CSMD3
chr8	113504743	0	C	CSMD3.3	336	CSMD3
chr8	113504744	1	C	CSMD3.3	50	CSMD3
chr8	113504856	0	C	CSMD3.3	448	CSMD3
chr8	113504861	1	C	CSMD3.3	385	CSMD3
chr8	113504971	1	T	CSMD3.3	493	CSMD3
chr8	113515966	0	A	CSMD3.3	15	CSMD3
chr8	113516061	0	C	CSMD3.3	363	CSMD3
chr8	113516079	1	G	CSMD3.3	2	CSMD3
chr8	113516080	0	C	CSMD3.3	496	CSMD3
chr8	113516146	1	G	CSMD3.3	416	CSMD3
chr8	113516178	1	G	CSMD3.3	510	CSMD3
chr8	113516193	0	G	CSMD3.3	1	CSMD3
chr8	113516322	1	A	CSMD3.3	1	CSMD3
chr8	113518880	0	T	CSMD3.3	805	CSMD3
chr8	113518939	0	T	CSMD3.3	503	CSMD3
chr8	113518999	1	G	CSMD3.3	733	CSMD3
chr8	113519036	0	T	CSMD3.3	5	CSMD3
chr8	113519052	1	C	CSMD3.3	488	CSMD3
chr8	113519153	1	G	CSMD3.3	3	CSMD3
chr8	113529164	0	A	CSMD3.3	60	CSMD3
chr8	113529296	0	A	CSMD3.3	133	CSMD3
chr8	113529298	1	C	CSMD3.3	59	CSMD3
chr8	113529341	0	G	CSMD3.3	243	CSMD3
chr8	113529392	0	C	CSMD3.3	258	CSMD3
chr8	113529404	1	G	CSMD3.3	124	CSMD3
chr8	113529442	1	G	CSMD3.3	219	CSMD3
chr8	113529507	1	T	CSMD3.3	250	CSMD3
chr8	113562876	0	A	CSMD3.3	134	CSMD3
chr8	113562988	0	T	CSMD3.3	606	CSMD3
chr8	113562990	1	C	CSMD3.3	147	CSMD3
chr8	113563062	0	T	CSMD3.3	302	CSMD3
chr8	113563105	1	G	CSMD3.3	654	CSMD3
chr8	113563171	1	A	CSMD3.3	368	CSMD3
chr8	113564789	0	C	CSMD3.3	382	CSMD3
chr8	113564876	0	G	CSMD3.3	617	CSMD3
chr8	113564906	1	G	CSMD3.3	415	CSMD3
chr8	113564989	1	C	CSMD3.3	610	CSMD3
chr8	113568957	0	G	CSMD3.3	590	CSMD3
chr8	113569014	0	G	CSMD3.3	450	CSMD3
chr8	113569072	1	T	CSMD3.3	622	CSMD3
chr8	113569087	0	C	CSMD3.3	504	CSMD3
chr8	113569122	1	G	CSMD3.3	410	CSMD3
chr8	113569185	0	T	CSMD3.3	1	CSMD3
chr8	113569203	1	T	CSMD3.3	477	CSMD3
chr8	113569298	1	A	CSMD3.3	1	CSMD3
chr8	113585668	0	A	CSMD3.3	381	CSMD3
chr8	113585759	0	G	CSMD3.3	640	CSMD3
chr8	113585781	1	A	CSMD3.3	394	CSMD3
chr8	113585804	0	G	CSMD3.3	440	CSMD3
chr8	113585874	1	T	CSMD3.3	645	CSMD3
chr8	113585919	1	G	CSMD3.3	444	CSMD3
chr8	113599288	0	C	CSMD3.3	240	CSMD3
chr8	113599344	0	A	CSMD3.3	663	CSMD3
chr8	113599396	1	C	CSMD3.3	228	CSMD3
chr8	113599424	0	C	CSMD3.3	481	CSMD3
chr8	113599460	1	T	CSMD3.3	654	CSMD3
chr8	113599536	1	G	CSMD3.3	482	CSMD3
chr8	113649021	0	C	CSMD3.3	691	CSMD3
chr8	113649121	0	G	CSMD3.3	215	CSMD3
chr8	113649135	1	G	CSMD3.3	660	CSMD3
chr8	113649155	0	G	CSMD3.3	506	CSMD3
chr8	113649214	1	C	CSMD3.3	208	CSMD3
chr8	113649270	1	G	CSMD3.3	496	CSMD3
chr8	113650858	0	C	CSMD3.3	16	CSMD3
chr8	113650948	0	T	CSMD3.3	694	CSMD3
chr8	113650971	1	A	CSMD3.3	1	CSMD3
chr8	113651016	0	G	CSMD3.3	175	CSMD3
chr8	113651061	1	G	CSMD3.3	685	CSMD3
chr8	113651089	0	A	CSMD3.3	536	CSMD3
chr8	113651127	1	G	CSMD3.3	182	CSMD3
chr8	113651203	1	T	CSMD3.3	569	CSMD3
chr8	113657311	0	C	CSMD3.3	557	CSMD3
chr8	113657424	0	C	CSMD3.3	558	CSMD3
chr8	113657425	1	T	CSMD3.3	568	CSMD3
chr8	113657540	1	C	CSMD3.3	607	CSMD3
chr8	113662274	0	A	CSMD3.3	6	CSMD3
chr8	113662401	0	G	CSMD3.3	222	CSMD3
chr8	113662408	1	G	CSMD3.3	3	CSMD3
chr8	113662462	0	T	CSMD3.3	580	CSMD3
chr8	113662491	1	G	CSMD3.3	224	CSMD3
chr8	113662541	0	G	CSMD3.3	604	CSMD3
chr8	113662571	1	T	CSMD3.3	573	CSMD3
chr8	113662653	1	T	CSMD3.3	601	CSMD3
chr8	113668360	0	C	CSMD3.3	9	CSMD3
chr8	113668418	0	C	CSMD3.3	439	CSMD3
chr8	113668478	1	A	CSMD3.3	8	CSMD3
chr8	113668517	0	A	CSMD3.3	8	CSMD3
chr8	113668533	1	G	CSMD3.3	426	CSMD3
chr8	113668628	1	A	CSMD3.3	8	CSMD3
chr8	113678460	0	T	CSMD3.3	389	CSMD3
chr8	113678566	0	A	CSMD3.3	698	CSMD3
chr8	113678575	1	T	CSMD3.3	391	CSMD3
chr8	113678678	1	C	CSMD3.3	679	CSMD3
chr8	113694650	0	C	CSMD3.3	369	CSMD3
chr8	113694713	0	C	CSMD3.3	595	CSMD3
chr8	113694757	1	A	CSMD3.3	355	CSMD3
chr8	113694764	0	C	CSMD3.3	268	CSMD3
chr8	113694832	1	A	CSMD3.3	651	CSMD3
chr8	113694854	0	T	CSMD3.3	8	CSMD3
chr8	113694860	1	C	CSMD3.3	273	CSMD3
chr8	113694968	1	A	CSMD3.3	8	CSMD3
chr8	113697582	0	C	CSMD3.3	248	CSMD3
chr8	113697686	0	A	CSMD3.3	741	CSMD3
chr8	113697689	1	C	CSMD3.3	253	CSMD3
chr8	113697790	0	G	CSMD3.3	611	CSMD3
chr8	113697802	1	A	CSMD3.3	735	CSMD3
chr8	113697849	0	C	CSMD3.3	455	CSMD3
chr8	113697902	1	C	CSMD3.3	599	CSMD3
chr8	113697957	0	G	CSMD3.3	0	CSMD3
chr8	113697962	1	C	CSMD3.3	440	CSMD3
chr8	113698093	1	C	CSMD3.3	2	CSMD3
chr8	113702074	0	G	CSMD3.3	777	CSMD3
chr8	113702145	0	C	CSMD3.3	250	CSMD3
chr8	113702187	1	C	CSMD3.3	774	CSMD3
chr8	113702251	0	A	CSMD3.3	209	CSMD3
chr8	113702256	1	C	CSMD3.3	255	CSMD3
chr8	113702363	1	T	CSMD3.3	204	CSMD3
chr8	113812369	0	C	CSMD3.4	359	CSMD3
chr8	113812463	0	T	CSMD3.4	515	CSMD3
chr8	113812482	1	T	CSMD3.4	301	CSMD3
chr8	113812577	1	G	CSMD3.4	506	CSMD3
chr8	113841893	0	A	CSMD3.4	415	CSMD3
chr8	113841928	0	T	CSMD3.4	638	CSMD3
chr8	113842011	1	T	CSMD3.4	399	CSMD3
chr8	113842042	1	C	CSMD3.4	634	CSMD3
chr8	113871326	0	C	CSMD3.4	126	CSMD3
chr8	113871374	0	C	CSMD3.4	429	CSMD3
chr8	113871436	1	G	CSMD3.4	131	CSMD3
chr8	113871473	0	A	CSMD3.4	48	CSMD3
chr8	113871484	1	C	CSMD3.4	425	CSMD3
chr8	113871588	1	T	CSMD3.4	0	CSMD3
chr8	113933789	0	T	CSMD3.4	525	CSMD3
chr8	113933891	0	A	CSMD3.4	387	CSMD3
chr8	113933902	1	T	CSMD3.4	540	CSMD3
chr8	113933927	0	G	CSMD3.4	461	CSMD3
chr8	113933975	1	C	CSMD3.4	361	CSMD3
chr8	113934046	1	C	CSMD3.4	460	CSMD3
chr8	113959928	0	C	CSMD3.4	0	CSMD3
chr8	113960049	1	T	CSMD3.4	0	CSMD3
chr8	113960073	0	A	CSMD3.4	3	CSMD3
chr8	113960209	1	T	CSMD3.4	4	CSMD3
chr8	113966823	0	A	CSMD3.4	726	CSMD3
chr8	113966931	0	T	CSMD3.4	2	CSMD3
chr8	113966935	1	G	CSMD3.4	726	CSMD3
chr8	113967065	1	T	CSMD3.4	2	CSMD3
chr8	113987992	0	C	CSMD3.4	482	CSMD3
chr8	113988087	0	G	CSMD3.4	248	CSMD3
chr8	113988111	1	C	CSMD3.4	400	CSMD3
chr8	113988122	0	G	CSMD3.4	629	CSMD3
chr8	113988192	1	G	CSMD3.4	163	CSMD3
chr8	113988220	0	C	CSMD3.4	323	CSMD3
chr8	113988236	1	G	CSMD3.4	629	CSMD3
chr8	113988279	0	C	CSMD3.4	135	CSMD3
chr8	113988334	1	C	CSMD3.4	298	CSMD3
chr8	113988382	0	G	CSMD3.4	0	CSMD3
chr8	113988383	1	G	CSMD3.4	225	CSMD3
chr8	113988479	1	G	CSMD3.4	71	CSMD3
chr8	114031216	0	T	CSMD3.4	55	CSMD3
chr8	114031313	0	A	CSMD3.4	428	CSMD3
chr8	114031331	1	T	CSMD3.4	55	CSMD3
chr8	114031388	0	G	CSMD3.4	527	CSMD3
chr8	114031409	1	C	CSMD3.4	424	CSMD3
chr8	114031501	1	A	CSMD3.4	526	CSMD3
chr8	114110961	0	G	CSMD3.4	633	CSMD3
chr8	114111074	0	C	CSMD3.4	545	CSMD3
chr8	114111080	1	C	CSMD3.4	632	CSMD3
chr8	114111175	0	C	CSMD3.4	7	CSMD3
chr8	114111179	1	A	CSMD3.4	534	CSMD3
chr8	114111294	1	T	CSMD3.4	6	CSMD3
chr8	114185880	0	C	CSMD3.4	67	CSMD3
chr8	114185977	0	C	CSMD3.4	578	CSMD3
chr8	114185984	1	C	CSMD3.4	68	CSMD3
chr8	114186069	0	C	CSMD3.4	587	CSMD3
chr8	114186096	1	T	CSMD3.4	580	CSMD3
chr8	114186182	1	T	CSMD3.4	572	CSMD3
chr8	114290797	0	T	CSMD3.4	733	CSMD3
chr8	114290904	0	A	CSMD3.4	2	CSMD3
chr8	114290914	1	G	CSMD3.4	737	CSMD3
chr8	114291038	1	C	CSMD3.4	2	CSMD3
chr8	114326738	0	A	CSMD3.4	9	CSMD3
chr8	114326847	0	G	CSMD3.4	530	CSMD3
chr8	114326848	1	T	CSMD3.4	56	CSMD3
chr8	114326912	0	C	CSMD3.4	500	CSMD3
chr8	114326960	1	A	CSMD3.4	534	CSMD3
chr8	114327004	0	C	CSMD3.4	0	CSMD3
chr8	114327021	1	T	CSMD3.4	488	CSMD3
chr8	114327112	1	C	CSMD3.4	0	CSMD3
chr8	114388933	0	T	CSMD3.4	362	CSMD3
chr8	114389045	1	A	CSMD3.4	371	CSMD3
chr8	114448862	0	C	CSMD3.4	494	CSMD3
chr8	114448962	0	T	CSMD3.4	417	CSMD3
chr8	114448981	1	T	CSMD3.4	469	CSMD3
chr8	114449053	0	C	CSMD3.4	754	CSMD3
chr8	114449080	1	T	CSMD3.4	437	CSMD3
chr8	114449175	1	T	CSMD3.4	763	CSMD3
chr8	117859670	0	G	RAD21	371	RAD21
chr8	117859783	0	T	RAD21	637	RAD21
chr8	117859789	1	G	RAD21	346	RAD21
chr8	117859896	0	C	RAD21	67	RAD21
chr8	117859903	1	A	RAD21	610	RAD21
chr8	117859987	1	G	RAD21	71	RAD21
chr8	117861112	0	C	RAD21	431	RAD21
chr8	117861215	0	T	RAD21	676	RAD21
chr8	117861218	1	G	RAD21	411	RAD21
chr8	117861329	1	C	RAD21	686	RAD21
chr8	117862818	0	T	RAD21	700	RAD21
chr8	117862930	0	A	RAD21	126	RAD21
chr8	117862935	1	C	RAD21	702	RAD21
chr8	117862985	0	C	RAD21	1	RAD21
chr8	117863006	1	G	RAD21	119	RAD21
chr8	117863080	1	A	RAD21	1	RAD21
chr8	117864153	0	T	RAD21	452	RAD21
chr8	117864263	0	T	RAD21	92	RAD21
chr8	117864269	1	A	RAD21	479	RAD21
chr8	117864361	1	A	RAD21	76	RAD21
chr8	117864765	0	G	RAD21	508	RAD21
chr8	117864836	0	C	RAD21	159	RAD21
chr8	117864870	1	C	RAD21	531	RAD21
chr8	117864886	0	C	RAD21	275	RAD21
chr8	117864930	1	A	RAD21	186	RAD21
chr8	117865003	1	G	RAD21	280	RAD21
chr8	117866395	0	T	RAD21	1	RAD21
chr8	117866509	0	G	RAD21	339	RAD21
chr8	117866511	1	C	RAD21	0	RAD21
chr8	117866562	0	C	RAD21	582	RAD21
chr8	117866624	1	G	RAD21	374	RAD21
chr8	117866657	0	T	RAD21	615	RAD21
chr8	117866666	1	C	RAD21	611	RAD21
chr8	117866768	1	A	RAD21	620	RAD21
chr8	117868370	0	G	RAD21	599	RAD21
chr8	117868471	0	T	RAD21	254	RAD21
chr8	117868488	1	T	RAD21	593	RAD21
chr8	117868588	1	C	RAD21	245	RAD21
chr8	117868852	0	C	RAD21	33	RAD21
chr8	117868901	0	C	RAD21	341	RAD21
chr8	117868969	1	C	RAD21	43	RAD21
chr8	117868987	0	C	RAD21	2	RAD21
chr8	117869006	1	G	RAD21	325	RAD21
chr8	117869064	1	A	RAD21	0	RAD21
chr8	117869485	0	A	RAD21	0	RAD21
chr8	117869594	0	G	RAD21	536	RAD21
chr8	117869598	1	G	RAD21	11	RAD21
chr8	117869687	0	C	RAD21	6	RAD21
chr8	117869702	1	T	RAD21	544	RAD21
chr8	117869801	1	G	RAD21	3	RAD21
chr8	117870546	0	A	RAD21	1	RAD21
chr8	117870624	0	C	RAD21	40	RAD21
chr8	117870663	1	G	RAD21	1	RAD21
chr8	117870679	0	C	RAD21	8	RAD21
chr8	117870706	1	G	RAD21	37	RAD21
chr8	117870797	1	T	RAD21	8	RAD21
chr8	117874055	0	A	RAD21	825	RAD21
chr8	117874164	0	G	RAD21	373	RAD21
chr8	117874172	1	A	RAD21	828	RAD21
chr8	117874281	1	G	RAD21	359	RAD21
chr8	117875295	0	C	RAD21	600	RAD21
chr8	117875402	0	C	RAD21	826	RAD21
chr8	117875404	1	T	RAD21	598	RAD21
chr8	117875499	0	C	RAD21	4	RAD21
chr8	117875517	1	T	RAD21	819	RAD21
chr8	117875614	1	C	RAD21	2	RAD21
chr8	117878745	0	A	RAD21	729	RAD21
chr8	117878849	0	G	RAD21	296	RAD21
chr8	117878865	1	C	RAD21	733	RAD21
chr8	117878967	1	A	RAD21	294	RAD21
chr9	5021949	0	G	JAK2	417	JAK2
chr9	5022055	0	G	JAK2	469	JAK2
chr9	5022064	1	C	JAK2	468	JAK2
chr9	5022154	0	C	JAK2	253	JAK2
chr9	5022167	1	G	JAK2	554	JAK2
chr9	5022267	1	G	JAK2	241	JAK2
chr9	5029729	0	T	JAK2	25	JAK2
chr9	5029813	0	C	JAK2	264	JAK2
chr9	5029842	1	T	JAK2	33	JAK2
chr9	5029895	0	C	JAK2	7	JAK2
chr9	5029926	1	A	JAK2	242	JAK2
chr9	5030006	1	G	JAK2	10	JAK2
chr9	5044379	0	C	JAK2	8	JAK2
chr9	5044492	0	A	JAK2	2	JAK2
chr9	5044493	1	C	JAK2	9	JAK2
chr9	5044611	1	G	JAK2	1	JAK2
chr9	5050657	0	A	JAK2	752	JAK2
chr9	5050732	0	A	JAK2	441	JAK2
chr9	5050767	1	T	JAK2	713	JAK2
chr9	5050830	0	A	JAK2	0	JAK2
chr9	5050845	1	G	JAK2	429	JAK2
chr9	5050944	1	C	JAK2	0	JAK2
chr9	5054475	0	A	JAK2	91	JAK2
chr9	5054580	0	C	JAK2	392	JAK2
chr9	5054591	1	C	JAK2	24	JAK2
chr9	5054669	0	A	JAK2	362	JAK2
chr9	5054685	1	C	JAK2	384	JAK2
chr9	5054772	0	C	JAK2	320	JAK2
chr9	5054776	1	A	JAK2	406	JAK2
chr9	5054876	0	A	JAK2	2	JAK2
chr9	5054877	1	C	JAK2	307	JAK2
chr9	5054981	1	T	JAK2	57	JAK2
chr9	5055642	0	T	JAK2	6	JAK2
chr9	5055695	0	T	JAK2	179	JAK2
chr9	5055755	1	T	JAK2	0	JAK2
chr9	5055764	0	C	JAK2	0	JAK2
chr9	5055797	1	G	JAK2	171	JAK2
chr9	5055876	1	T	JAK2	0	JAK2
chr9	5064862	0	C	JAK2	348	JAK2
chr9	5064919	0	T	JAK2	645	JAK2
chr9	5064975	1	C	JAK2	355	JAK2
chr9	5064984	0	A	JAK2	621	JAK2
chr9	5065033	1	C	JAK2	670	JAK2
chr9	5065093	1	A	JAK2	607	JAK2
chr9	5066622	0	G	JAK2	155	JAK2
chr9	5066681	0	G	JAK2	340	JAK2
chr9	5066733	0	G	JAK2	24	JAK2
chr9	5066739	1	C	JAK2	158	JAK2
chr9	5066782	1	C	JAK2	382	JAK2
chr9	5066842	1	C	JAK2	23	JAK2
chr9	5068986	0	C	JAK2	6	JAK2
chr9	5069046	0	C	JAK2	240	JAK2
chr9	5069085	1	C	JAK2	1	JAK2
chr9	5069149	0	C	JAK2	276	JAK2
chr9	5069151	1	G	JAK2	242	JAK2
chr9	5069253	1	G	JAK2	302	JAK2
chr9	5069886	0	T	JAK2	518	JAK2
chr9	5070000	0	C	JAK2	1	JAK2
chr9	5070004	1	T	JAK2	510	JAK2
chr9	5070117	1	T	JAK2	3	JAK2
chr9	5072450	0	C	JAK2	256	JAK2
chr9	5072552	0	G	JAK2	720	JAK2
chr9	5072553	1	G	JAK2	272	JAK2
chr9	5072669	1	A	JAK2	715	JAK2
chr9	5073615	0	C	JAK2	501	JAK2
chr9	5073714	0	C	JAK2	40	JAK2
chr9	5073731	1	C	JAK2	522	JAK2
chr9	5073746	0	T	JAK2	777	JAK2
chr9	5073803	1	C	JAK2	41	JAK2
chr9	5073863	1	T	JAK2	772	JAK2
chr9	5077372	0	G	JAK2	0	JAK2
chr9	5077465	0	A	JAK2	1	JAK2
chr9	5077479	1	T	JAK2	0	JAK2
chr9	5077486	0	C	JAK2	10	JAK2
chr9	5077548	1	G	JAK2	1	JAK2
chr9	5077560	0	G	JAK2	2	JAK2
chr9	5077567	1	C	JAK2	0	JAK2
chr9	5077678	1	G	JAK2	0	JAK2
chr9	5078259	0	G	JAK2	6	JAK2
chr9	5078309	0	G	JAK2	382	JAK2
chr9	5078353	1	G	JAK2	16	JAK2
chr9	5078388	0	C	JAK2	511	JAK2
chr9	5078406	1	G	JAK2	407	JAK2
chr9	5078502	1	A	JAK2	511	JAK2
chr9	5080207	0	C	JAK2	390	JAK2
chr9	5080311	0	T	JAK2	479	JAK2
chr9	5080320	1	C	JAK2	354	JAK2
chr9	5080420	1	G	JAK2	465	JAK2
chr9	5080509	0	C	JAK2	327	JAK2
chr9	5080591	0	C	JAK2	330	JAK2
chr9	5080625	1	A	JAK2	306	JAK2
chr9	5080705	1	T	JAK2	358	JAK2
chr9	5081703	0	A	JAK2	215	JAK2
chr9	5081804	0	C	JAK2	517	JAK2
chr9	5081813	1	T	JAK2	218	JAK2
chr9	5081920	1	G	JAK2	546	JAK2
chr9	5089653	0	C	JAK2	258	JAK2
chr9	5089728	0	G	JAK2	342	JAK2
chr9	5089769	1	A	JAK2	263	JAK2
chr9	5089788	0	G	JAK2	376	JAK2
chr9	5089846	1	G	JAK2	334	JAK2
chr9	5089903	1	G	JAK2	381	JAK2
chr9	5090440	0	T	JAK2	2	JAK2
chr9	5090535	0	A	JAK2	126	JAK2
chr9	5090552	1	C	JAK2	1	JAK2
chr9	5090628	1	A	JAK2	120	JAK2
chr9	5090684	0	A	JAK2	14	JAK2
chr9	5090795	0	T	JAK2	351	JAK2
chr9	5090799	1	T	JAK2	17	JAK2
chr9	5090843	0	A	JAK2	2	JAK2
chr9	5090902	1	C	JAK2	329	JAK2
chr9	5090949	1	C	JAK2	6	JAK2
chr9	5122972	0	C	JAK2	659	JAK2
chr9	5123080	0	G	JAK2	372	JAK2
chr9	5123081	1	A	JAK2	646	JAK2
chr9	5123195	1	A	JAK2	375	JAK2
chr9	5126289	0	A	JAK2	17	JAK2
chr9	5126389	0	G	JAK2	926	JAK2
chr9	5126401	1	G	JAK2	17	JAK2
chr9	5126501	1	C	JAK2	923	JAK2
chr9	5126655	0	T	JAK2	626	JAK2
chr9	5126720	0	G	JAK2	462	JAK2
chr9	5126774	1	G	JAK2	614	JAK2
chr9	5126831	1	G	JAK2	460	JAK2
chr9	21802705	0	G	MTAP	1	MTAP
chr9	21802778	1	A	MTAP	2	MTAP
chr9	21802934	0	G	MTAP	2	MTAP
chr9	21803038	1	A	MTAP	2	MTAP
chr9	21815348	0	T	MTAP	5	MTAP
chr9	21815445	0	G	MTAP	55	MTAP
chr9	21815459	1	G	MTAP	3	MTAP
chr9	21815463	0	A	MTAP	636	MTAP
chr9	21815517	1	A	MTAP	47	MTAP
chr9	21815565	1	T	MTAP	637	MTAP
chr9	21816627	0	A	MTAP	361	MTAP
chr9	21816727	0	A	MTAP	192	MTAP
chr9	21816746	1	A	MTAP	359	MTAP
chr9	21816840	1	A	MTAP	193	MTAP
chr9	21817942	0	C	MTAP	472	MTAP
chr9	21818004	0	G	MTAP	597	MTAP
chr9	21818060	1	C	MTAP	466	MTAP
chr9	21818122	0	A	MTAP	557	MTAP
chr9	21818123	1	T	MTAP	595	MTAP
chr9	21818241	1	G	MTAP	526	MTAP
chr9	21837840	0	C	MTAP	595	MTAP
chr9	21837923	0	C	MTAP	612	MTAP
chr9	21837942	1	G	MTAP	557	MTAP
chr9	21838038	1	G	MTAP	593	MTAP
chr9	21854603	0	T	MTAP	294	MTAP
chr9	21854713	0	C	MTAP	342	MTAP
chr9	21854722	1	A	MTAP	296	MTAP
chr9	21854792	0	G	MTAP	529	MTAP
chr9	21854833	1	G	MTAP	304	MTAP
chr9	21854892	1	C	MTAP	509	MTAP
chr9	21856053	0	C	MTAP	0	MTAP
chr9	21856136	0	C	MTAP	206	MTAP
chr9	21856161	1	A	MTAP	0	MTAP
chr9	21856223	1	G	MTAP	222	MTAP
chr9	21859269	0	T	MTAP	414	MTAP
chr9	21859380	0	C	MTAP	350	MTAP
chr9	21859383	1	A	MTAP	412	MTAP
chr9	21859495	1	C	MTAP	359	MTAP
chr9	21861952	0	A	MTAP	272	MTAP
chr9	21862053	1	T	MTAP	285	MTAP
chr9	21930964	0	A	MTAP	332	MTAP
chr9	21931034	0	G	MTAP	569	MTAP
chr9	21931083	1	T	MTAP	334	MTAP
chr9	21931138	1	C	MTAP	566	MTAP
chr9	21939153	0	C	MTAP	361	MTAP
chr9	21939288	1	A	MTAP	394	MTAP
chr9	21940885	0	C	MTAP	448	MTAP
chr9	21940996	0	C	MTAP	0	MTAP
chr9	21941000	1	G	MTAP	465	MTAP
chr9	21941113	1	T	MTAP	0	MTAP
chr10	50666825	0	G	ERCC6/PGBD3	761	ERCC6
chr10	50666933	0	C	ERCC6/PGBD3	648	ERCC6
chr10	50666938	1	G	ERCC6/PGBD3	727	ERCC6
chr10	50667050	0	C	ERCC6/PGBD3	415	ERCC6
chr10	50667052	1	T	ERCC6/PGBD3	689	ERCC6
chr10	50667147	0	A	ERCC6/PGBD3	418	ERCC6
chr10	50667169	1	T	ERCC6/PGBD3	361	ERCC6
chr10	50667239	0	C	ERCC6/PGBD3	340	ERCC6
chr10	50667266	1	T	ERCC6/PGBD3	411	ERCC6
chr10	50667356	1	A	ERCC6/PGBD3	382	ERCC6
chr10	50668396	0	A	ERCC6/PGBD3	526	ERCC6
chr10	50668450	0	G	ERCC6/PGBD3	211	ERCC6
chr10	50668512	1	G	ERCC6/PGBD3	527	ERCC6
chr10	50668567	1	C	ERCC6/PGBD3	205	ERCC6
chr10	50669353	0	A	ERCC6/PGBD3	495	ERCC6
chr10	50669376	0	A	ERCC6/PGBD3	331	ERCC6
chr10	50669447	1	G	ERCC6/PGBD3	492	ERCC6
chr10	50669458	0	A	ERCC6/PGBD3	563	ERCC6
chr10	50669495	1	C	ERCC6/PGBD3	352	ERCC6
chr10	50669545	0	T	ERCC6/PGBD3	349	ERCC6
chr10	50669584	1	A	ERCC6/PGBD3	563	ERCC6
chr10	50669645	1	G	ERCC6/PGBD3	387	ERCC6
chr10	50678205	0	G	ERCC6/PGBD3	148	ERCC6
chr10	50678273	0	G	ERCC6/PGBD3	418	ERCC6
chr10	50678297	1	C	ERCC6/PGBD3	96	ERCC6
chr10	50678314	0	T	ERCC6/PGBD3	492	ERCC6
chr10	50678371	1	C	ERCC6/PGBD3	302	ERCC6
chr10	50678389	0	G	ERCC6/PGBD3	604	ERCC6
chr10	50678430	1	T	ERCC6/PGBD3	443	ERCC6
chr10	50678444	0	G	ERCC6/PGBD3	236	ERCC6
chr10	50678507	1	C	ERCC6/PGBD3	556	ERCC6
chr10	50678545	0	G	ERCC6/PGBD3	132	ERCC6
chr10	50678561	1	C	ERCC6/PGBD3	264	ERCC6
chr10	50678654	0	C	ERCC6/PGBD3	276	ERCC6
chr10	50678659	1	C	ERCC6/PGBD3	233	ERCC6
chr10	50678758	0	A	ERCC6/PGBD3	292	ERCC6
chr10	50678768	1	C	ERCC6/PGBD3	257	ERCC6
chr10	50678806	0	G	ERCC6/PGBD3	220	ERCC6
chr10	50678873	1	C	ERCC6/PGBD3	282	ERCC6
chr10	50678917	0	T	ERCC6/PGBD3	117	ERCC6
chr10	50678921	1	C	ERCC6/PGBD3	184	ERCC6
chr10	50678993	0	C	ERCC6/PGBD3	7	ERCC6
chr10	50679038	1	G	ERCC6/PGBD3	79	ERCC6
chr10	50679049	0	C	ERCC6/PGBD3	131	ERCC6
chr10	50679083	1	T	ERCC6/PGBD3	22	ERCC6
chr10	50679099	0	A	ERCC6/PGBD3	12	ERCC6
chr10	50679123	1	G	ERCC6/PGBD3	171	ERCC6
chr10	50679146	0	A	ERCC6/PGBD3	7	ERCC6
chr10	50679183	1	T	ERCC6/PGBD3	68	ERCC6
chr10	50679262	1	G	ERCC6/PGBD3	52	ERCC6
chr10	50680383	0	G	ERCC6/PGBD3	558	ERCC6
chr10	50680479	0	T	ERCC6/PGBD3	587	ERCC6
chr10	50680481	1	C	ERCC6/PGBD3	559	ERCC6
chr10	50680598	1	C	ERCC6/PGBD3	575	ERCC6
chr10	50680881	0	G	ERCC6/PGBD3	360	ERCC6
chr10	50680982	0	T	ERCC6/PGBD3	433	ERCC6
chr10	50680987	1	C	ERCC6/PGBD3	336	ERCC6
chr10	50681086	0	A	ERCC6/PGBD3	552	ERCC6
chr10	50681089	1	C	ERCC6/PGBD3	415	ERCC6
chr10	50681203	1	G	ERCC6/PGBD3	558	ERCC6
chr10	50681501	0	C	ERCC6/PGBD3	425	ERCC6
chr10	50681566	0	G	ERCC6/PGBD3	407	ERCC6
chr10	50681621	1	G	ERCC6/PGBD3	376	ERCC6
chr10	50681681	1	C	ERCC6/PGBD3	427	ERCC6
chr10	50682035	0	G	ERCC6/PGBD3	382	ERCC6
chr10	50682101	0	C	ERCC6/PGBD3	319	ERCC6
chr10	50682127	1	C	ERCC6/PGBD3	378	ERCC6
chr10	50682215	0	A	ERCC6/PGBD3	538	ERCC6
chr10	50682216	1	G	ERCC6/PGBD3	311	ERCC6
chr10	50682334	1	A	ERCC6/PGBD3	559	ERCC6
chr10	50684220	0	G	ERCC6/PGBD3	211	ERCC6
chr10	50684316	0	T	ERCC6/PGBD3	490	ERCC6
chr10	50684320	1	C	ERCC6/PGBD3	224	ERCC6
chr10	50684434	1	C	ERCC6/PGBD3	502	ERCC6
chr10	50686374	0	C	ERCC6/PGBD3	366	ERCC6
chr10	50686452	0	C	ERCC6/PGBD3	369	ERCC6
chr10	50686480	1	C	ERCC6/PGBD3	381	ERCC6
chr10	50686565	1	G	ERCC6/PGBD3	379	ERCC6
chr10	50690672	0	T	ERCC6/PGBD3	346	ERCC6
chr10	50690741	0	G	ERCC6/PGBD3	486	ERCC6
chr10	50690786	1	G	ERCC6/PGBD3	334	ERCC6
chr10	50690800	0	G	ERCC6/PGBD3	481	ERCC6
chr10	50690851	1	T	ERCC6/PGBD3	496	ERCC6
chr10	50690900	0	G	ERCC6/PGBD3	825	ERCC6
chr10	50690910	1	C	ERCC6/PGBD3	482	ERCC6
chr10	50691019	1	G	ERCC6/PGBD3	823	ERCC6
chr10	50691306	0	T	ERCC6/PGBD3	530	ERCC6
chr10	50691407	0	G	ERCC6/PGBD3	661	ERCC6
chr10	50691424	1	G	ERCC6/PGBD3	529	ERCC6
chr10	50691499	0	G	ERCC6/PGBD3	402	ERCC6
chr10	50691527	1	T	ERCC6/PGBD3	696	ERCC6
chr10	50691614	1	T	ERCC6/PGBD3	403	ERCC6
chr10	50701133	0	A	ERCC6/PGBD3	474	ERCC6
chr10	50701208	0	G	ERCC6/PGBD3	471	ERCC6
chr10	50701252	1	T	ERCC6/PGBD3	445	ERCC6
chr10	50701325	1	C	ERCC6/PGBD3	498	ERCC6
chr10	50708529	0	C	ERCC6/PGBD3	582	ERCC6
chr10	50708636	0	A	ERCC6/PGBD3	587	ERCC6
chr10	50708638	1	G	ERCC6/PGBD3	612	ERCC6
chr10	50708748	0	A	ERCC6/PGBD3	643	ERCC6
chr10	50708753	1	A	ERCC6/PGBD3	573	ERCC6
chr10	50708866	1	G	ERCC6/PGBD3	649	ERCC6
chr10	50713909	0	G	ERCC6/PGBD3	741	ERCC6
chr10	50714026	0	T	ERCC6/PGBD3	766	ERCC6
chr10	50714027	1	C	ERCC6/PGBD3	749	ERCC6
chr10	50714146	1	C	ERCC6/PGBD3	788	ERCC6
chr10	50723337	0	G	ERCC6/PGBD3	408	ERCC6
chr10	50723411	0	C	ERCC6/PGBD3	406	ERCC6
chr10	50723452	1	T	ERCC6/PGBD3	369	ERCC6
chr10	50723473	0	C	ERCC6/PGBD3	231	ERCC6
chr10	50723528	1	C	ERCC6/PGBD3	366	ERCC6
chr10	50723581	0	T	ERCC6/PGBD3	400	ERCC6
chr10	50723591	1	G	ERCC6/PGBD3	176	ERCC6
chr10	50723696	0	A	ERCC6/PGBD3	315	ERCC6
chr10	50723701	1	A	ERCC6/PGBD3	350	ERCC6
chr10	50723798	0	C	ERCC6/PGBD3	196	ERCC6
chr10	50723809	1	T	ERCC6/PGBD3	321	ERCC6
chr10	50723868	0	C	ERCC6/PGBD3	361	ERCC6
chr10	50723909	1	C	ERCC6/PGBD3	197	ERCC6
chr10	50723929	0	C	ERCC6/PGBD3	330	ERCC6
chr10	50723957	1	G	ERCC6/PGBD3	386	ERCC6
chr10	50724034	0	C	ERCC6/PGBD3	196	ERCC6
chr10	50724038	1	C	ERCC6/PGBD3	369	ERCC6
chr10	50724128	0	C	ERCC6/PGBD3	122	ERCC6
chr10	50724146	1	G	ERCC6/PGBD3	211	ERCC6
chr10	50724240	0	A	ERCC6/PGBD3	223	ERCC6
chr10	50724241	1	A	ERCC6/PGBD3	110	ERCC6
chr10	50724291	0	G	ERCC6/PGBD3	208	ERCC6
chr10	50724357	1	G	ERCC6/PGBD3	184	ERCC6
chr10	50724408	0	G	ERCC6/PGBD3	296	ERCC6
chr10	50724409	1	C	ERCC6/PGBD3	189	ERCC6
chr10	50724481	0	G	ERCC6/PGBD3	163	ERCC6
chr10	50724522	1	A	ERCC6/PGBD3	298	ERCC6
chr10	50724566	0	G	ERCC6/PGBD3	238	ERCC6
chr10	50724568	1	C	ERCC6/PGBD3	139	ERCC6
chr10	50724644	0	G	ERCC6/PGBD3	420	ERCC6
chr10	50724685	1	A	ERCC6/PGBD3	220	ERCC6
chr10	50724750	0	G	ERCC6/PGBD3	278	ERCC6
chr10	50724751	1	G	ERCC6/PGBD3	391	ERCC6
chr10	50724791	0	C	ERCC6/PGBD3	321	ERCC6
chr10	50724867	1	T	ERCC6/PGBD3	237	ERCC6
chr10	50724889	0	G	ERCC6/PGBD3	272	ERCC6
chr10	50724908	1	C	ERCC6/PGBD3	291	ERCC6
chr10	50724994	0	G	ERCC6/PGBD3	365	ERCC6
chr10	50725001	1	G	ERCC6/PGBD3	354	ERCC6
chr10	50725031	0	C	ERCC6/PGBD3	231	ERCC6
chr10	50725107	1	G	ERCC6/PGBD3	428	ERCC6
chr10	50725131	0	T	ERCC6/PGBD3	309	ERCC6
chr10	50725144	1	C	ERCC6/PGBD3	298	ERCC6
chr10	50725245	1	G	ERCC6/PGBD3	380	ERCC6
chr10	50732042	0	A	ERCC6/PGBD3	354	ERCC6
chr10	50732107	0	C	ERCC6/PGBD3	355	ERCC6
chr10	50732161	1	C	ERCC6/PGBD3	295	ERCC6
chr10	50732219	0	C	ERCC6/PGBD3	172	ERCC6
chr10	50732224	1	G	ERCC6/PGBD3	377	ERCC6
chr10	50732292	0	A	ERCC6/PGBD3	203	ERCC6
chr10	50732315	1	C	ERCC6/PGBD3	63	ERCC6
chr10	50732374	0	C	ERCC6/PGBD3	142	ERCC6
chr10	50732400	1	A	ERCC6/PGBD3	151	ERCC6
chr10	50732467	0	T	ERCC6/PGBD3	492	ERCC6
chr10	50732468	1	C	ERCC6/PGBD3	152	ERCC6
chr10	50732536	0	G	ERCC6/PGBD3	429	ERCC6
chr10	50732579	1	T	ERCC6/PGBD3	441	ERCC6
chr10	50732614	0	G	ERCC6/PGBD3	265	ERCC6
chr10	50732655	1	T	ERCC6/PGBD3	531	ERCC6
chr10	50732675	0	T	ERCC6/PGBD3	79	ERCC6
chr10	50732729	1	A	ERCC6/PGBD3	316	ERCC6
chr10	50732767	0	C	ERCC6/PGBD3	352	ERCC6
chr10	50732796	1	A	ERCC6/PGBD3	119	ERCC6
chr10	50732884	1	A	ERCC6/PGBD3	410	ERCC6
chr10	50736410	0	A	ERCC6/PGBD3	726	ERCC6
chr10	50736495	0	T	ERCC6/PGBD3	261	ERCC6
chr10	50736529	1	G	ERCC6/PGBD3	727	ERCC6
chr10	50736601	1	C	ERCC6/PGBD3	269	ERCC6
chr10	50738723	0	T	ERCC6/PGBD3	27	ERCC6
chr10	50738801	0	T	ERCC6/PGBD3	510	ERCC6
chr10	50738834	1	G	ERCC6/PGBD3	28	ERCC6
chr10	50738889	0	G	ERCC6/PGBD3	0	ERCC6
chr10	50738906	1	G	ERCC6/PGBD3	543	ERCC6
chr10	50739003	1	G	ERCC6/PGBD3	0	ERCC6
chr10	50740548	0	T	ERCC6/PGBD3	211	ERCC6
chr10	50740620	0	T	ERCC6/PGBD3	236	ERCC6
chr10	50740666	1	A	ERCC6/PGBD3	127	ERCC6
chr10	50740669	0	G	ERCC6/PGBD3	194	ERCC6
chr10	50740712	1	T	ERCC6/PGBD3	139	ERCC6
chr10	50740742	0	A	ERCC6/PGBD3	273	ERCC6
chr10	50740777	1	A	ERCC6/PGBD3	171	ERCC6
chr10	50740788	0	T	ERCC6/PGBD3	278	ERCC6
chr10	50740864	1	A	ERCC6/PGBD3	277	ERCC6
chr10	50740873	0	G	ERCC6/PGBD3	262	ERCC6
chr10	50740902	1	C	ERCC6/PGBD3	372	ERCC6
chr10	50740988	0	T	ERCC6/PGBD3	16	ERCC6
chr10	50740993	1	G	ERCC6/PGBD3	377	ERCC6
chr10	50741102	1	G	ERCC6/PGBD3	28	ERCC6
chr10	69881165	0	A	MYPN	214	MYPN
chr10	69881275	0	G	MYPN	257	MYPN
chr10	69881282	1	C	MYPN	161	MYPN
chr10	69881389	0	C	MYPN	455	MYPN
chr10	69881390	1	C	MYPN	187	MYPN
chr10	69881500	0	C	MYPN	138	MYPN
chr10	69881504	1	T	MYPN	444	MYPN
chr10	69881588	0	C	MYPN	470	MYPN
chr10	69881618	1	T	MYPN	70	MYPN
chr10	69881701	0	G	MYPN	0	MYPN
chr10	69881708	1	A	MYPN	513	MYPN
chr10	69881817	0	A	MYPN	424	MYPN
chr10	69881822	1	T	MYPN	319	MYPN
chr10	69881863	0	A	MYPN	146	MYPN
chr10	69881936	1	T	MYPN	480	MYPN
chr10	69881972	0	G	MYPN	76	MYPN
chr10	69881979	1	G	MYPN	249	MYPN
chr10	69882069	0	G	MYPN	135	MYPN
chr10	69882078	1	A	MYPN	91	MYPN
chr10	69882167	1	C	MYPN	195	MYPN
chr10	69896387	0	A	MYPN	7	MYPN
chr10	69896491	0	A	MYPN	0	MYPN
chr10	69896492	1	A	MYPN	585	MYPN
chr10	69896602	1	T	MYPN	0	MYPN
chr10	69902665	0	C	MYPN	482	MYPN
chr10	69902751	0	G	MYPN	377	MYPN
chr10	69902770	0	C	MYPN	516	MYPN
chr10	69902782	1	G	MYPN	490	MYPN
chr10	69902842	1	G	MYPN	431	MYPN
chr10	69902859	0	G	MYPN	796	MYPN
chr10	69902883	1	A	MYPN	499	MYPN
chr10	69902977	1	A	MYPN	794	MYPN
chr10	69905187	0	A	MYPN	370	MYPN
chr10	69905268	0	A	MYPN	305	MYPN
chr10	69905301	1	T	MYPN	371	MYPN
chr10	69905365	1	A	MYPN	309	MYPN
chr10	69908030	0	G	MYPN	463	MYPN
chr10	69908128	0	G	MYPN	250	MYPN
chr10	69908145	1	C	MYPN	458	MYPN
chr10	69908173	0	A	MYPN	21	MYPN
chr10	69908222	1	C	MYPN	194	MYPN
chr10	69908289	1	C	MYPN	21	MYPN
chr10	69909747	0	A	MYPN	657	MYPN
chr10	69909844	0	C	MYPN	179	MYPN
chr10	69909851	1	G	MYPN	629	MYPN
chr10	69909961	1	G	MYPN	179	MYPN
chr10	69918194	0	C	MYPN	691	MYPN
chr10	69918265	0	C	MYPN	3	MYPN
chr10	69918309	1	C	MYPN	667	MYPN
chr10	69918360	1	C	MYPN	3	MYPN
chr10	69921391	0	G	MYPN	365	MYPN
chr10	69921464	0	C	MYPN	0	MYPN
chr10	69921503	1	G	MYPN	331	MYPN
chr10	69921569	1	A	MYPN	0	MYPN
chr10	69925436	0	C	MYPN	403	MYPN
chr10	69925504	0	C	MYPN	417	MYPN
chr10	69925547	1	G	MYPN	451	MYPN
chr10	69925612	1	G	MYPN	413	MYPN
chr10	69925964	0	C	MYPN	266	MYPN
chr10	69926073	0	C	MYPN	419	MYPN
chr10	69926080	1	C	MYPN	242	MYPN
chr10	69926164	0	C	MYPN	285	MYPN
chr10	69926193	1	T	MYPN	367	MYPN
chr10	69926253	0	C	MYPN	194	MYPN
chr10	69926274	1	A	MYPN	234	MYPN
chr10	69926284	0	T	MYPN	356	MYPN
chr10	69926338	1	G	MYPN	215	MYPN
chr10	69926381	0	C	MYPN	440	MYPN
chr10	69926405	1	T	MYPN	393	MYPN
chr10	69926496	1	T	MYPN	494	MYPN
chr10	69933785	0	C	MYPN	489	MYPN
chr10	69933874	0	C	MYPN	316	MYPN
chr10	69933903	1	C	MYPN	408	MYPN
chr10	69933982	0	G	MYPN	333	MYPN
chr10	69933987	1	C	MYPN	320	MYPN
chr10	69934088	0	T	MYPN	501	MYPN
chr10	69934093	1	C	MYPN	258	MYPN
chr10	69934184	0	T	MYPN	306	MYPN
chr10	69934187	1	A	MYPN	506	MYPN
chr10	69934294	0	T	MYPN	300	MYPN
chr10	69934306	1	T	MYPN	353	MYPN
chr10	69934409	0	T	MYPN	71	MYPN
chr10	69934416	1	A	MYPN	329	MYPN
chr10	69934522	1	C	MYPN	134	MYPN
chr10	69935017	0	C	MYPN	144	MYPN
chr10	69935077	0	C	MYPN	554	MYPN
chr10	69935120	1	C	MYPN	176	MYPN
chr10	69935162	0	G	MYPN	471	MYPN
chr10	69935190	1	C	MYPN	517	MYPN
chr10	69935280	1	G	MYPN	504	MYPN
chr10	69948620	0	C	MYPN	199	MYPN
chr10	69948723	0	G	MYPN	797	MYPN
chr10	69948734	1	G	MYPN	194	MYPN
chr10	69948819	0	T	MYPN	456	MYPN
chr10	69948830	1	G	MYPN	780	MYPN
chr10	69948936	1	G	MYPN	484	MYPN
chr10	69954079	0	A	MYPN	814	MYPN
chr10	69954191	0	T	MYPN	883	MYPN
chr10	69954194	1	G	MYPN	830	MYPN
chr10	69954309	1	A	MYPN	885	MYPN
chr10	69955121	0	C	MYPN	730	MYPN
chr10	69955235	0	T	MYPN	846	MYPN
chr10	69955238	1	T	MYPN	724	MYPN
chr10	69955349	1	G	MYPN	848	MYPN
chr10	69957041	0	A	MYPN	619	MYPN
chr10	69957129	0	A	MYPN	697	MYPN
chr10	69957160	1	T	MYPN	616	MYPN
chr10	69957244	0	C	MYPN	50	MYPN
chr10	69957250	1	C	MYPN	685	MYPN
chr10	69957378	1	C	MYPN	48	MYPN
chr10	69959085	0	G	MYPN	476	MYPN
chr10	69959187	0	T	MYPN	677	MYPN
chr10	69959197	1	A	MYPN	466	MYPN
chr10	69959287	0	A	MYPN	487	MYPN
chr10	69959303	1	A	MYPN	694	MYPN
chr10	69959405	1	C	MYPN	487	MYPN
chr10	69961585	0	G	MYPN	838	MYPN
chr10	69961627	0	C	MYPN	611	MYPN
chr10	69961700	1	T	MYPN	824	MYPN
chr10	69961710	0	G	MYPN	379	MYPN
chr10	69961737	1	C	MYPN	613	MYPN
chr10	69961825	1	G	MYPN	392	MYPN
chr10	69966486	0	C	MYPN	602	MYPN
chr10	69966567	0	C	MYPN	600	MYPN
chr10	69966602	1	G	MYPN	601	MYPN
chr10	69966686	1	A	MYPN	599	MYPN
chr10	69970008	0	T	MYPN	562	MYPN
chr10	69970112	0	C	MYPN	830	MYPN
chr10	69970121	1	G	MYPN	571	MYPN
chr10	69970217	0	G	MYPN	841	MYPN
chr10	69970230	1	C	MYPN	838	MYPN
chr10	69970329	1	G	MYPN	844	MYPN
chr10	73577133	0	C	PSAP	582	PSAP
chr10	73577210	0	A	PSAP	335	PSAP
chr10	73577253	1	T	PSAP	575	PSAP
chr10	73577331	1	T	PSAP	328	PSAP
chr10	73578312	0	A	PSAP	210	PSAP
chr10	73578430	0	A	PSAP	375	PSAP
chr10	73578433	1	T	PSAP	195	PSAP
chr10	73578542	1	T	PSAP	376	PSAP
chr10	73578724	0	C	PSAP	127	PSAP
chr10	73578835	0	G	PSAP	383	PSAP
chr10	73578844	1	C	PSAP	108	PSAP
chr10	73578954	1	A	PSAP	469	PSAP
chr10	73579183	0	C	PSAP	365	PSAP
chr10	73579268	0	G	PSAP	281	PSAP
chr10	73579303	1	C	PSAP	377	PSAP
chr10	73579380	1	C	PSAP	285	PSAP
chr10	73579561	0	T	PSAP	221	PSAP
chr10	73579636	0	C	PSAP	461	PSAP
chr10	73579663	1	A	PSAP	230	PSAP
chr10	73579744	1	A	PSAP	466	PSAP
chr10	73579945	0	T	PSAP	132	PSAP
chr10	73580045	0	T	PSAP	367	PSAP
chr10	73580067	1	T	PSAP	590	PSAP
chr10	73580156	1	C	PSAP	382	PSAP
chr10	73581595	0	G	PSAP	827	PSAP
chr10	73581673	0	T	PSAP	421	PSAP
chr10	73581717	1	T	PSAP	830	PSAP
chr10	73581764	0	G	PSAP	481	PSAP
chr10	73581780	1	A	PSAP	371	PSAP
chr10	73581870	1	T	PSAP	485	PSAP
chr10	73583620	0	T	PSAP	709	PSAP
chr10	73583739	1	A	PSAP	700	PSAP
chr10	73585549	0	G	PSAP	507	PSAP
chr10	73585636	0	G	PSAP	467	PSAP
chr10	73585666	1	C	PSAP	517	PSAP
chr10	73585745	1	C	PSAP	463	PSAP
chr10	73587698	0	C	PSAP	471	PSAP
chr10	73587774	0	G	PSAP	470	PSAP
chr10	73587811	1	T	PSAP	463	PSAP
chr10	73587869	0	T	PSAP	207	PSAP
chr10	73587872	1	C	PSAP	465	PSAP
chr10	73587973	1	C	PSAP	207	PSAP
chr10	73588599	0	A	PSAP	353	PSAP
chr10	73588690	0	T	PSAP	220	PSAP
chr10	73588719	1	A	PSAP	355	PSAP
chr10	73588776	0	A	PSAP	144	PSAP
chr10	73588781	1	C	PSAP	199	PSAP
chr10	73588894	1	C	PSAP	172	PSAP
chr10	73590860	0	A	PSAP	566	PSAP
chr10	73590940	0	G	PSAP	696	PSAP
chr10	73590979	1	G	PSAP	565	PSAP
chr10	73591056	1	G	PSAP	699	PSAP
chr10	73591548	0	G	PSAP	391	PSAP
chr10	73591653	0	T	PSAP	250	PSAP
chr10	73591664	1	C	PSAP	382	PSAP
chr10	73591766	1	C	PSAP	304	PSAP
chr10	73594079	0	G	PSAP	205	PSAP
chr10	73594154	0	T	PSAP	408	PSAP
chr10	73594198	1	A	PSAP	217	PSAP
chr10	73594271	0	A	PSAP	445	PSAP
chr10	73594272	1	A	PSAP	401	PSAP
chr10	73594384	1	C	PSAP	434	PSAP
chr11	2466611	0	A	KCNQ1.1	2	KCNQ1
chr11	2466670	0	C	KCNQ1.1	5	KCNQ1
chr11	2466705	1	A	KCNQ1.1	2	KCNQ1
chr11	2466746	1	A	KCNQ1.1	6	KCNQ1
chr11	2482855	0	T	KCNQ1.1	396	KCNQ1
chr11	2482968	1	A	KCNQ1.1	444	KCNQ1
chr11	2549115	0	G	KCNQ1.1	663	KCNQ1
chr11	2549169	0	T	KCNQ1.1	401	KCNQ1
chr11	2549237	1	C	KCNQ1.1	664	KCNQ1
chr11	2549289	1	C	KCNQ1.1	426	KCNQ1
chr11	2591805	0	A	KCNQ1.1	262	KCNQ1
chr11	2591862	0	T	KCNQ1.1	335	KCNQ1
chr11	2591880	0	T	KCNQ1.1	267	KCNQ1
chr11	2591927	1	A	KCNQ1.1	256	KCNQ1
chr11	2591978	1	A	KCNQ1.1	328	KCNQ1
chr11	2592022	1	T	KCNQ1.1	312	KCNQ1
chr11	2592494	0	T	KCNQ1.1	325	KCNQ1
chr11	2592638	1	G	KCNQ1.1	323	KCNQ1
chr11	2593272	0	T	KCNQ1.1	241	KCNQ1
chr11	2593418	1	C	KCNQ1.1	242	KCNQ1
chr11	2593957	0	C	KCNQ1.1	233	KCNQ1
chr11	2594065	0	T	KCNQ1.1	55	KCNQ1
chr11	2594094	1	T	KCNQ1.1	226	KCNQ1
chr11	2594099	0	C	KCNQ1.1	239	KCNQ1
chr11	2594131	1	T	KCNQ1.1	50	KCNQ1
chr11	2594191	0	A	KCNQ1.1	211	KCNQ1
chr11	2594217	1	G	KCNQ1.1	233	KCNQ1
chr11	2594295	1	T	KCNQ1.1	211	KCNQ1
chr11	2604595	0	T	KCNQ1.1	534	KCNQ1
chr11	2604675	0	C	KCNQ1.1	140	KCNQ1
chr11	2604719	1	A	KCNQ1.1	541	KCNQ1
chr11	2604754	0	C	KCNQ1.1	451	KCNQ1
chr11	2604757	1	C	KCNQ1.1	140	KCNQ1
chr11	2604873	1	A	KCNQ1.1	450	KCNQ1
chr11	2606382	0	G	KCNQ1.1	533	KCNQ1
chr11	2606437	0	C	KCNQ1.1	457	KCNQ1
chr11	2606498	1	C	KCNQ1.1	532	KCNQ1
chr11	2606559	1	G	KCNQ1.1	405	KCNQ1
chr11	2608746	0	G	KCNQ1.1	174	KCNQ1
chr11	2608817	0	T	KCNQ1.1	211	KCNQ1
chr11	2608847	1	G	KCNQ1.1	161	KCNQ1
chr11	2608892	0	A	KCNQ1.1	296	KCNQ1
chr11	2608911	1	A	KCNQ1.1	207	KCNQ1
chr11	2609014	1	G	KCNQ1.1	300	KCNQ1
chr11	2609920	0	A	KCNQ1.1	293	KCNQ1
chr11	2609975	0	C	KCNQ1.1	516	KCNQ1
chr11	2609992	1	G	KCNQ1.1	296	KCNQ1
chr11	2610064	0	T	KCNQ1.1	388	KCNQ1
chr11	2610074	1	T	KCNQ1.1	517	KCNQ1
chr11	2610184	1	T	KCNQ1.1	385	KCNQ1
chr11	2683088	0	A	KCNQ1.1	18	KCNQ1
chr11	2683193	0	A	KCNQ1.1	787	KCNQ1
chr11	2683206	1	C	KCNQ1.1	16	KCNQ1
chr11	2683311	0	A	KCNQ1.1	207	KCNQ1
chr11	2683313	1	T	KCNQ1.1	807	KCNQ1
chr11	2683409	1	G	KCNQ1.1	206	KCNQ1
chr11	2789986	0	T	KCNQ1.2	237	KCNQ1
chr11	2790055	0	T	KCNQ1.2	225	KCNQ1
chr11	2790108	1	A	KCNQ1.2	250	KCNQ1
chr11	2790128	0	T	KCNQ1.2	205	KCNQ1
chr11	2790143	1	A	KCNQ1.2	227	KCNQ1
chr11	2790239	1	A	KCNQ1.2	235	KCNQ1
chr11	2797168	0	T	KCNQ1.2	215	KCNQ1
chr11	2797260	0	T	KCNQ1.2	73	KCNQ1
chr11	2797265	1	A	KCNQ1.2	188	KCNQ1
chr11	2797384	1	C	KCNQ1.2	80	KCNQ1
chr11	2798165	0	T	KCNQ1.2	403	KCNQ1
chr11	2798261	0	A	KCNQ1.2	559	KCNQ1
chr11	2798272	1	T	KCNQ1.2	407	KCNQ1
chr11	2798380	1	G	KCNQ1.2	576	KCNQ1
chr11	2799183	0	T	KCNQ1.2	114	KCNQ1
chr11	2799259	0	G	KCNQ1.2	140	KCNQ1
chr11	2799262	1	G	KCNQ1.2	111	KCNQ1
chr11	2799349	1	G	KCNQ1.2	156	KCNQ1
chr11	2868973	0	T	KCNQ1.2	82	KCNQ1
chr11	2869040	1	T	KCNQ1.2	83	KCNQ1
chr11	2869160	0	T	KCNQ1.2	86	KCNQ1
chr11	2869302	1	T	KCNQ1.2	92	KCNQ1
chr13	28578153	0	G	FLT3	371	FLT3
chr13	28578251	0	G	FLT3	353	FLT3
chr13	28578272	1	G	FLT3	371	FLT3
chr13	28578364	1	T	FLT3	353	FLT3
chr13	28588520	0	G	FLT3	290	FLT3
chr13	28588605	0	G	FLT3	482	FLT3
[truncated: 1,566 more rows]
