# Supplementary material for: Quantitative analysis of differences in copy numbers using read depth obtained from PCR-enriched samples and controls
Source: BMC Bioinformatics. 2015 Jan 28;16:17. doi: 10.1186/s12859-014-0428-5 (PMC4384318; doi:10.1186/s12859-014-0428-5)
Supplement: Additional file 2 — Primer read depth raw data. This archive (zip) contains one tab-separated text file (tsv) per sequencing run and sample. Each file name is composed of the run id and sample name. The column definitions are: chromosome, position, direction, reference base, cluster name, depth and original gene name. [file 12859_2014_428_MOESM2_ESM.zip › M63_NA13783.tsv]

chr1	5923229	0	A	NPHP4	411	NPHP4
chr1	5923335	0	A	NPHP4	360	NPHP4
chr1	5923341	1	T	NPHP4	393	NPHP4
chr1	5923429	0	A	NPHP4	394	NPHP4
chr1	5923440	1	A	NPHP4	376	NPHP4
chr1	5923549	1	A	NPHP4	409	NPHP4
chr1	5923905	0	T	NPHP4	482	NPHP4
chr1	5923969	0	A	NPHP4	259	NPHP4
chr1	5924027	1	G	NPHP4	451	NPHP4
chr1	5924046	0	C	NPHP4	379	NPHP4
chr1	5924083	1	A	NPHP4	264	NPHP4
chr1	5924163	1	A	NPHP4	386	NPHP4
chr1	5924358	0	G	NPHP4	260	NPHP4
chr1	5924398	0	C	NPHP4	242	NPHP4
chr1	5924476	1	G	NPHP4	234	NPHP4
chr1	5924492	0	C	NPHP4	82	NPHP4
chr1	5924522	1	A	NPHP4	273	NPHP4
chr1	5924614	1	C	NPHP4	85	NPHP4
chr1	5925096	0	T	NPHP4	247	NPHP4
chr1	5925166	0	A	NPHP4	270	NPHP4
chr1	5925196	1	A	NPHP4	253	NPHP4
chr1	5925210	0	C	NPHP4	88	NPHP4
chr1	5925289	1	A	NPHP4	277	NPHP4
chr1	5925329	1	G	NPHP4	88	NPHP4
chr1	5926362	0	C	NPHP4	470	NPHP4
chr1	5926431	0	A	NPHP4	276	NPHP4
chr1	5926484	1	A	NPHP4	457	NPHP4
chr1	5926500	0	C	NPHP4	153	NPHP4
chr1	5926524	1	A	NPHP4	279	NPHP4
chr1	5926592	1	C	NPHP4	153	NPHP4
chr1	5927055	0	G	NPHP4	209	NPHP4
chr1	5927090	0	C	NPHP4	199	NPHP4
chr1	5927150	1	C	NPHP4	216	NPHP4
chr1	5927197	1	A	NPHP4	207	NPHP4
chr1	5927755	0	G	NPHP4	297	NPHP4
chr1	5927842	0	G	NPHP4	462	NPHP4
chr1	5927860	1	G	NPHP4	312	NPHP4
chr1	5927877	0	T	NPHP4	265	NPHP4
chr1	5927952	1	A	NPHP4	462	NPHP4
chr1	5927997	1	C	NPHP4	266	NPHP4
chr1	5933291	0	T	NPHP4	3	NPHP4
chr1	5933354	0	C	NPHP4	411	NPHP4
chr1	5933408	1	A	NPHP4	2	NPHP4
chr1	5933461	1	T	NPHP4	405	NPHP4
chr1	5934471	0	T	NPHP4	10	NPHP4
chr1	5934513	0	T	NPHP4	207	NPHP4
chr1	5934563	1	T	NPHP4	7	NPHP4
chr1	5934569	0	A	NPHP4	251	NPHP4
chr1	5934636	1	G	NPHP4	163	NPHP4
chr1	5934650	0	C	NPHP4	227	NPHP4
chr1	5934682	1	T	NPHP4	221	NPHP4
chr1	5934748	1	A	NPHP4	208	NPHP4
chr1	5934833	0	G	NPHP4	683	NPHP4
chr1	5934937	0	A	NPHP4	47	NPHP4
chr1	5934952	1	A	NPHP4	690	NPHP4
chr1	5934981	0	G	NPHP4	350	NPHP4
chr1	5935004	1	C	NPHP4	105	NPHP4
chr1	5935120	1	T	NPHP4	375	NPHP4
chr1	5935125	0	G	NPHP4	309	NPHP4
chr1	5935248	1	T	NPHP4	323	NPHP4
chr1	5937107	0	G	NPHP4	412	NPHP4
chr1	5937152	0	C	NPHP4	241	NPHP4
chr1	5937205	1	A	NPHP4	411	NPHP4
chr1	5937228	0	A	NPHP4	199	NPHP4
chr1	5937295	1	A	NPHP4	231	NPHP4
chr1	5937299	0	G	NPHP4	120	NPHP4
chr1	5937351	1	G	NPHP4	205	NPHP4
chr1	5937397	1	G	NPHP4	106	NPHP4
chr1	5940172	0	A	NPHP4	474	NPHP4
chr1	5940277	0	C	NPHP4	492	NPHP4
chr1	5940281	1	T	NPHP4	474	NPHP4
chr1	5940386	1	C	NPHP4	500	NPHP4
chr1	5947263	0	T	NPHP4	163	NPHP4
chr1	5947330	0	G	NPHP4	492	NPHP4
chr1	5947378	1	T	NPHP4	166	NPHP4
chr1	5947448	0	T	NPHP4	191	NPHP4
chr1	5947452	1	C	NPHP4	494	NPHP4
chr1	5947477	0	T	NPHP4	228	NPHP4
chr1	5947534	1	A	NPHP4	194	NPHP4
chr1	5947617	1	A	NPHP4	232	NPHP4
chr1	5950883	0	A	NPHP4	118	NPHP4
chr1	5950939	0	C	NPHP4	282	NPHP4
chr1	5950985	1	A	NPHP4	117	NPHP4
chr1	5951049	0	C	NPHP4	148	NPHP4
chr1	5951061	1	A	NPHP4	292	NPHP4
chr1	5951167	1	T	NPHP4	152	NPHP4
chr1	5964655	0	T	NPHP4	335	NPHP4
chr1	5964725	0	G	NPHP4	108	NPHP4
chr1	5964794	1	G	NPHP4	323	NPHP4
chr1	5964812	0	A	NPHP4	466	NPHP4
chr1	5964839	1	A	NPHP4	107	NPHP4
chr1	5964932	1	G	NPHP4	463	NPHP4
chr1	5965326	0	G	NPHP4	277	NPHP4
chr1	5965374	0	G	NPHP4	135	NPHP4
chr1	5965416	1	G	NPHP4	212	NPHP4
chr1	5965434	0	G	NPHP4	366	NPHP4
chr1	5965464	1	G	NPHP4	119	NPHP4
chr1	5965476	0	C	NPHP4	354	NPHP4
chr1	5965553	1	A	NPHP4	331	NPHP4
chr1	5965592	1	A	NPHP4	434	NPHP4
chr1	5965641	0	C	NPHP4	208	NPHP4
chr1	5965716	0	A	NPHP4	148	NPHP4
chr1	5965745	1	C	NPHP4	267	NPHP4
chr1	5965821	0	C	NPHP4	158	NPHP4
chr1	5965839	1	T	NPHP4	158	NPHP4
chr1	5965929	1	C	NPHP4	197	NPHP4
chr1	5967139	0	T	NPHP4	476	NPHP4
chr1	5967279	0	A	NPHP4	45	NPHP4
chr1	5967280	1	C	NPHP4	441	NPHP4
chr1	5967346	1	A	NPHP4	47	NPHP4
chr1	5969187	0	G	NPHP4	457	NPHP4
chr1	5969305	1	A	NPHP4	490	NPHP4
chr1	5987662	0	T	NPHP4	64	NPHP4
chr1	5987737	0	A	NPHP4	812	NPHP4
chr1	5987786	1	A	NPHP4	62	NPHP4
chr1	5987800	0	G	NPHP4	345	NPHP4
chr1	5987861	1	G	NPHP4	813	NPHP4
chr1	5987897	1	C	NPHP4	292	NPHP4
chr1	5993123	0	C	NPHP4	373	NPHP4
chr1	5993189	0	A	NPHP4	175	NPHP4
chr1	5993237	1	C	NPHP4	367	NPHP4
chr1	5993250	0	C	NPHP4	451	NPHP4
chr1	5993304	1	G	NPHP4	203	NPHP4
chr1	5993309	0	A	NPHP4	410	NPHP4
chr1	5993370	1	A	NPHP4	432	NPHP4
chr1	5993432	1	A	NPHP4	359	NPHP4
chr1	6007100	0	A	NPHP4	409	NPHP4
chr1	6007202	0	C	NPHP4	370	NPHP4
chr1	6007210	1	A	NPHP4	390	NPHP4
chr1	6007305	0	C	NPHP4	562	NPHP4
chr1	6007310	1	C	NPHP4	347	NPHP4
chr1	6007428	1	T	NPHP4	560	NPHP4
chr1	6008067	0	A	NPHP4	527	NPHP4
chr1	6008164	0	A	NPHP4	506	NPHP4
chr1	6008189	1	A	NPHP4	534	NPHP4
chr1	6008245	0	T	NPHP4	224	NPHP4
chr1	6008307	1	C	NPHP4	508	NPHP4
chr1	6008351	1	G	NPHP4	222	NPHP4
chr1	6012757	0	C	NPHP4	269	NPHP4
chr1	6012814	0	C	NPHP4	377	NPHP4
chr1	6012858	1	T	NPHP4	250	NPHP4
chr1	6012932	1	G	NPHP4	381	NPHP4
chr1	6021795	0	T	NPHP4	570	NPHP4
chr1	6021875	0	G	NPHP4	467	NPHP4
chr1	6021911	1	G	NPHP4	548	NPHP4
chr1	6021989	0	T	NPHP4	360	NPHP4
chr1	6021993	1	G	NPHP4	451	NPHP4
chr1	6022097	1	A	NPHP4	359	NPHP4
chr1	6027331	0	T	NPHP4	477	NPHP4
chr1	6027444	1	A	NPHP4	479	NPHP4
chr1	6029048	0	C	NPHP4	774	NPHP4
chr1	6029162	0	G	NPHP4	543	NPHP4
chr1	6029163	1	C	NPHP4	778	NPHP4
chr1	6029224	0	T	NPHP4	290	NPHP4
chr1	6029280	1	C	NPHP4	537	NPHP4
chr1	6029344	1	G	NPHP4	300	NPHP4
chr1	6038340	0	A	NPHP4	180	NPHP4
chr1	6038452	0	C	NPHP4	171	NPHP4
chr1	6038457	1	A	NPHP4	177	NPHP4
chr1	6038570	1	C	NPHP4	169	NPHP4
chr1	6046192	0	T	NPHP4	393	NPHP4
chr1	6046262	0	C	NPHP4	383	NPHP4
chr1	6046311	1	A	NPHP4	388	NPHP4
chr1	6046382	1	G	NPHP4	385	NPHP4
chr2	29416015	0	G	ALK	213	ALK
chr2	29416121	0	C	ALK	201	ALK
chr2	29416133	1	G	ALK	189	ALK
chr2	29416210	0	A	ALK	252	ALK
chr2	29416222	1	G	ALK	158	ALK
chr2	29416265	0	G	ALK	233	ALK
chr2	29416331	1	A	ALK	193	ALK
chr2	29416343	0	C	ALK	192	ALK
chr2	29416374	1	G	ALK	188	ALK
chr2	29416450	0	G	ALK	209	ALK
chr2	29416461	1	T	ALK	181	ALK
chr2	29416567	0	A	ALK	30	ALK
chr2	29416571	1	A	ALK	216	ALK
chr2	29416595	0	G	ALK	251	ALK
chr2	29416669	1	T	ALK	72	ALK
chr2	29416676	0	A	ALK	51	ALK
chr2	29416716	1	C	ALK	295	ALK
chr2	29416765	0	A	ALK	248	ALK
chr2	29416773	1	T	ALK	96	ALK
chr2	29416874	1	A	ALK	251	ALK
chr2	29419590	0	T	ALK	478	ALK
chr2	29419698	0	G	ALK	145	ALK
chr2	29419705	1	G	ALK	455	ALK
chr2	29419811	1	A	ALK	144	ALK
chr2	29420348	0	T	ALK	582	ALK
chr2	29420461	0	C	ALK	326	ALK
chr2	29420468	1	A	ALK	581	ALK
chr2	29420539	0	G	ALK	282	ALK
chr2	29420554	1	A	ALK	323	ALK
chr2	29420650	1	A	ALK	285	ALK
chr2	29430015	0	T	ALK	448	ALK
chr2	29430107	0	T	ALK	608	ALK
chr2	29430126	1	A	ALK	446	ALK
chr2	29430216	1	A	ALK	614	ALK
chr2	29432564	0	T	ALK	512	ALK
chr2	29432653	0	T	ALK	260	ALK
chr2	29432685	1	A	ALK	508	ALK
chr2	29432728	0	T	ALK	813	ALK
chr2	29432741	1	G	ALK	269	ALK
chr2	29432841	1	T	ALK	819	ALK
chr2	29436760	0	T	ALK	675	ALK
chr2	29436874	0	A	ALK	420	ALK
chr2	29436877	1	T	ALK	669	ALK
chr2	29436994	1	G	ALK	423	ALK
chr2	29443547	0	G	ALK	514	ALK
chr2	29443611	0	T	ALK	388	ALK
chr2	29443668	1	A	ALK	529	ALK
chr2	29443732	1	T	ALK	383	ALK
chr2	29445156	0	G	ALK	194	ALK
chr2	29445242	0	T	ALK	309	ALK
chr2	29445248	1	C	ALK	202	ALK
chr2	29445327	0	T	ALK	292	ALK
chr2	29445361	1	T	ALK	340	ALK
chr2	29445388	0	C	ALK	280	ALK
chr2	29445429	1	A	ALK	295	ALK
chr2	29445507	1	C	ALK	272	ALK
chr2	29446167	0	A	ALK	277	ALK
chr2	29446223	0	T	ALK	303	ALK
chr2	29446267	0	G	ALK	380	ALK
chr2	29446287	1	G	ALK	278	ALK
chr2	29446331	1	T	ALK	310	ALK
chr2	29446339	0	A	ALK	238	ALK
chr2	29446390	1	G	ALK	363	ALK
chr2	29446458	1	C	ALK	236	ALK
chr2	29448273	0	A	ALK	330	ALK
chr2	29448332	0	A	ALK	455	ALK
chr2	29448383	1	A	ALK	326	ALK
chr2	29448452	1	G	ALK	425	ALK
chr2	29449753	0	G	ALK	416	ALK
chr2	29449848	0	T	ALK	202	ALK
chr2	29449873	1	T	ALK	393	ALK
chr2	29449888	0	G	ALK	58	ALK
chr2	29449942	1	T	ALK	178	ALK
chr2	29450004	1	C	ALK	59	ALK
chr2	29450414	0	G	ALK	383	ALK
chr2	29450441	0	T	ALK	360	ALK
chr2	29450498	0	C	ALK	375	ALK
chr2	29450513	1	G	ALK	388	ALK
chr2	29450552	1	C	ALK	377	ALK
chr2	29450621	1	G	ALK	390	ALK
chr2	29451711	0	C	ALK	17	ALK
chr2	29451759	0	C	ALK	13	ALK
chr2	29451829	1	C	ALK	18	ALK
chr2	29451885	0	T	ALK	189	ALK
chr2	29451892	1	C	ALK	13	ALK
chr2	29451974	1	G	ALK	221	ALK
chr2	29455093	0	C	ALK	416	ALK
chr2	29455199	0	A	ALK	496	ALK
chr2	29455210	1	G	ALK	418	ALK
chr2	29455248	0	T	ALK	737	ALK
chr2	29455311	1	T	ALK	477	ALK
chr2	29455389	1	T	ALK	0	ALK
chr2	29456410	0	A	ALK	465	ALK
chr2	29456508	0	C	ALK	528	ALK
chr2	29456531	1	C	ALK	463	ALK
chr2	29456613	1	C	ALK	524	ALK
chr2	29462479	0	T	ALK	550	ALK
chr2	29462593	0	T	ALK	391	ALK
chr2	29462601	1	T	ALK	544	ALK
chr2	29462658	0	T	ALK	617	ALK
chr2	29462706	1	G	ALK	425	ALK
chr2	29462779	1	C	ALK	621	ALK
chr2	29473931	0	G	ALK	232	ALK
chr2	29474018	0	G	ALK	549	ALK
chr2	29474055	1	T	ALK	233	ALK
chr2	29474130	0	T	ALK	13	ALK
chr2	29474132	1	A	ALK	538	ALK
chr2	29474232	1	A	ALK	13	ALK
chr2	29497904	0	C	ALK	518	ALK
chr2	29498006	0	C	ALK	660	ALK
chr2	29498017	1	C	ALK	519	ALK
chr2	29498124	1	T	ALK	660	ALK
chr2	29498193	0	A	ALK	345	ALK
chr2	29498298	0	T	ALK	712	ALK
chr2	29498299	1	A	ALK	339	ALK
chr2	29498419	1	A	ALK	0	ALK
chr2	29519730	0	T	ALK	513	ALK
chr2	29519814	0	G	ALK	105	ALK
chr2	29519846	1	C	ALK	548	ALK
chr2	29519875	0	A	ALK	614	ALK
chr2	29519933	1	C	ALK	105	ALK
chr2	29519990	1	C	ALK	628	ALK
chr2	29541128	0	T	ALK	379	ALK
chr2	29541212	0	G	ALK	579	ALK
chr2	29541247	1	T	ALK	439	ALK
chr2	29541331	1	C	ALK	554	ALK
chr2	29543584	0	G	ALK	431	ALK
chr2	29543655	0	A	ALK	54	ALK
chr2	29543703	1	C	ALK	388	ALK
chr2	29543773	1	A	ALK	51	ALK
chr2	29551137	0	C	ALK	433	ALK
chr2	29551235	0	T	ALK	395	ALK
chr2	29551259	1	G	ALK	433	ALK
chr2	29551330	0	T	ALK	9	ALK
chr2	29551342	1	A	ALK	394	ALK
chr2	29551443	1	A	ALK	7	ALK
chr2	29606563	0	C	ALK	283	ALK
chr2	29606667	0	C	ALK	735	ALK
chr2	29606679	1	G	ALK	268	ALK
chr2	29606785	1	T	ALK	733	ALK
chr2	29754741	0	C	ALK	205	ALK
chr2	29754818	0	T	ALK	296	ALK
chr2	29754850	1	A	ALK	205	ALK
chr2	29754934	0	A	ALK	736	ALK
chr2	29754937	1	A	ALK	276	ALK
chr2	29755054	1	T	ALK	734	ALK
chr2	29917634	0	A	ALK	375	ALK
chr2	29917742	0	G	ALK	520	ALK
chr2	29917753	1	A	ALK	359	ALK
chr2	29917826	0	T	ALK	245	ALK
chr2	29917863	1	C	ALK	530	ALK
chr2	29917921	1	C	ALK	238	ALK
chr2	29940373	0	C	ALK	636	ALK
chr2	29940481	0	T	ALK	374	ALK
chr2	29940484	1	C	ALK	623	ALK
chr2	29940587	1	A	ALK	367	ALK
chr2	30142816	0	T	ALK	193	ALK
chr2	30142877	0	A	ALK	59	ALK
chr2	30142949	0	T	ALK	0	ALK
chr2	30142957	1	A	ALK	196	ALK
chr2	30142999	1	C	ALK	59	ALK
chr2	30143003	0	T	ALK	2	ALK
chr2	30143018	1	G	ALK	22	ALK
chr2	30143143	1	T	ALK	1	ALK
chr2	47600571	0	T	EPCAM	223	EPCAM
chr2	47600663	0	C	EPCAM	249	EPCAM
chr2	47600683	1	C	EPCAM	209	EPCAM
chr2	47600768	1	G	EPCAM	217	EPCAM
chr2	47600875	0	G	EPCAM	226	EPCAM
chr2	47600938	0	C	EPCAM	225	EPCAM
chr2	47600964	1	G	EPCAM	231	EPCAM
chr2	47601038	0	T	EPCAM	233	EPCAM
chr2	47601042	1	C	EPCAM	243	EPCAM
chr2	47601151	0	A	EPCAM	273	EPCAM
chr2	47601160	1	T	EPCAM	241	EPCAM
chr2	47601266	1	T	EPCAM	272	EPCAM
chr2	47602339	0	T	EPCAM	264	EPCAM
chr2	47602389	0	C	EPCAM	250	EPCAM
chr2	47602445	1	G	EPCAM	263	EPCAM
chr2	47602488	1	C	EPCAM	247	EPCAM
chr2	47604086	0	A	EPCAM	392	EPCAM
chr2	47604173	0	C	EPCAM	407	EPCAM
chr2	47604202	1	A	EPCAM	394	EPCAM
chr2	47604290	1	T	EPCAM	428	EPCAM
chr2	47606015	0	G	EPCAM	1	EPCAM
chr2	47606112	0	T	EPCAM	450	EPCAM
chr2	47606118	1	T	EPCAM	1	EPCAM
chr2	47606224	1	A	EPCAM	462	EPCAM
chr2	47606866	0	T	EPCAM	504	EPCAM
chr2	47606960	0	G	EPCAM	803	EPCAM
chr2	47606979	1	T	EPCAM	491	EPCAM
chr2	47607041	0	T	EPCAM	233	EPCAM
chr2	47607079	1	A	EPCAM	801	EPCAM
chr2	47607161	1	A	EPCAM	237	EPCAM
chr2	47612282	0	A	EPCAM	377	EPCAM
chr2	47612393	1	C	EPCAM	380	EPCAM
chr2	47613668	0	A	EPCAM	0	EPCAM
chr2	47613727	0	A	EPCAM	176	EPCAM
chr2	47613767	1	G	EPCAM	0	EPCAM
chr2	47613839	1	A	EPCAM	179	EPCAM
chr3	100432492	0	C	TFG	237	TFG
chr3	100432552	0	G	TFG	272	TFG
chr3	100432570	0	A	TFG	240	TFG
chr3	100432586	1	G	TFG	237	TFG
chr3	100432638	1	G	TFG	269	TFG
chr3	100432664	1	A	TFG	235	TFG
chr3	100432675	0	T	TFG	61	TFG
chr3	100432811	1	C	TFG	60	TFG
chr3	100438720	0	A	TFG	0	TFG
chr3	100438858	1	C	TFG	2	TFG
chr3	100438869	0	C	TFG	1	TFG
chr3	100438982	1	C	TFG	2	TFG
chr3	100447567	0	C	TFG	433	TFG
chr3	100447658	0	A	TFG	318	TFG
chr3	100447681	1	T	TFG	432	TFG
chr3	100447778	1	T	TFG	359	TFG
chr3	100451298	0	A	TFG	516	TFG
chr3	100451415	0	T	TFG	563	TFG
chr3	100451416	1	T	TFG	531	TFG
chr3	100451510	0	G	TFG	509	TFG
chr3	100451532	1	A	TFG	570	TFG
chr3	100451626	1	A	TFG	515	TFG
chr3	100455395	0	A	TFG	623	TFG
chr3	100455458	0	C	TFG	726	TFG
chr3	100455515	1	C	TFG	623	TFG
chr3	100455530	0	G	TFG	541	TFG
chr3	100455575	1	A	TFG	734	TFG
chr3	100455648	1	G	TFG	526	TFG
chr3	100463645	0	T	TFG	405	TFG
chr3	100463692	0	A	TFG	304	TFG
chr3	100463765	1	T	TFG	395	TFG
chr3	100463790	1	A	TFG	317	TFG
chr3	100466928	0	C	TFG	181	TFG
chr3	100466997	0	C	TFG	434	TFG
chr3	100467026	1	C	TFG	192	TFG
chr3	100467092	0	A	TFG	505	TFG
chr3	100467096	1	T	TFG	383	TFG
chr3	100467201	0	T	TFG	423	TFG
chr3	100467209	1	A	TFG	542	TFG
chr3	100467283	0	A	TFG	385	TFG
chr3	100467307	1	A	TFG	422	TFG
chr3	100467399	1	T	TFG	387	TFG
chr3	142985490	0	A	SLC9A9	767	SLC9A9
chr3	142985580	0	C	SLC9A9	485	SLC9A9
chr3	142985608	1	T	SLC9A9	764	SLC9A9
chr3	142985668	0	A	SLC9A9	384	SLC9A9
chr3	142985700	1	T	SLC9A9	486	SLC9A9
chr3	142985776	0	T	SLC9A9	702	SLC9A9
chr3	142985786	1	A	SLC9A9	388	SLC9A9
chr3	142985896	1	C	SLC9A9	713	SLC9A9
chr3	142987693	0	C	SLC9A9	525	SLC9A9
chr3	142987740	0	G	SLC9A9	445	SLC9A9
chr3	142987815	1	T	SLC9A9	550	SLC9A9
chr3	142987850	1	C	SLC9A9	444	SLC9A9
chr3	143082305	0	A	SLC9A9	360	SLC9A9
chr3	143082385	0	T	SLC9A9	3	SLC9A9
chr3	143082425	1	A	SLC9A9	368	SLC9A9
chr3	143082521	1	T	SLC9A9	2	SLC9A9
chr3	143100832	0	A	SLC9A9	581	SLC9A9
chr3	143100945	0	T	SLC9A9	740	SLC9A9
chr3	143100951	1	C	SLC9A9	604	SLC9A9
chr3	143101061	1	G	SLC9A9	739	SLC9A9
chr3	143185800	0	G	SLC9A9	538	SLC9A9
chr3	143185867	0	G	SLC9A9	565	SLC9A9
chr3	143185906	1	G	SLC9A9	542	SLC9A9
chr3	143185969	0	A	SLC9A9	244	SLC9A9
chr3	143185973	1	G	SLC9A9	573	SLC9A9
chr3	143186085	1	T	SLC9A9	242	SLC9A9
chr3	143212463	0	A	SLC9A9	427	SLC9A9
chr3	143212561	0	A	SLC9A9	666	SLC9A9
chr3	143212569	1	G	SLC9A9	430	SLC9A9
chr3	143212680	1	T	SLC9A9	656	SLC9A9
chr3	143214149	0	A	SLC9A9	420	SLC9A9
chr3	143214233	0	C	SLC9A9	520	SLC9A9
chr3	143214246	1	A	SLC9A9	422	SLC9A9
chr3	143214348	1	A	SLC9A9	517	SLC9A9
chr3	143271160	0	C	SLC9A9	460	SLC9A9
chr3	143271262	0	G	SLC9A9	206	SLC9A9
chr3	143271266	1	C	SLC9A9	456	SLC9A9
chr3	143271346	1	C	SLC9A9	226	SLC9A9
chr3	143292902	0	A	SLC9A9	677	SLC9A9
chr3	143292973	0	A	SLC9A9	515	SLC9A9
chr3	143293019	1	T	SLC9A9	670	SLC9A9
chr3	143293085	1	T	SLC9A9	498	SLC9A9
chr3	143297405	0	T	SLC9A9	326	SLC9A9
chr3	143297503	0	T	SLC9A9	715	SLC9A9
chr3	143297527	1	G	SLC9A9	324	SLC9A9
chr3	143297621	1	A	SLC9A9	716	SLC9A9
chr3	143371024	0	C	SLC9A9	366	SLC9A9
chr3	143371117	0	T	SLC9A9	191	SLC9A9
chr3	143371126	1	C	SLC9A9	308	SLC9A9
chr3	143371230	1	T	SLC9A9	192	SLC9A9
chr3	143411962	0	G	SLC9A9	584	SLC9A9
chr3	143412042	0	G	SLC9A9	105	SLC9A9
chr3	143412074	1	G	SLC9A9	589	SLC9A9
chr3	143412093	0	C	SLC9A9	566	SLC9A9
chr3	143412109	1	C	SLC9A9	113	SLC9A9
chr3	143412207	1	G	SLC9A9	555	SLC9A9
chr3	143513793	0	G	SLC9A9	493	SLC9A9
chr3	143513903	0	T	SLC9A9	39	SLC9A9
chr3	143513911	1	A	SLC9A9	488	SLC9A9
chr3	143514016	1	C	SLC9A9	42	SLC9A9
chr3	143515625	0	T	SLC9A9	1	SLC9A9
chr3	143515705	0	G	SLC9A9	56	SLC9A9
chr3	143515742	1	T	SLC9A9	0	SLC9A9
chr3	143515778	1	G	SLC9A9	58	SLC9A9
chr3	143550765	0	G	SLC9A9	0	SLC9A9
chr3	143550879	0	T	SLC9A9	430	SLC9A9
chr3	143550880	1	C	SLC9A9	0	SLC9A9
chr3	143550976	0	A	SLC9A9	647	SLC9A9
chr3	143550990	1	A	SLC9A9	451	SLC9A9
chr3	143551097	1	G	SLC9A9	643	SLC9A9
chr3	143566963	0	C	SLC9A9	631	SLC9A9
chr3	143567064	0	G	SLC9A9	379	SLC9A9
chr3	143567084	1	G	SLC9A9	634	SLC9A9
chr3	143567155	0	G	SLC9A9	413	SLC9A9
chr3	143567172	1	T	SLC9A9	371	SLC9A9
chr3	143567268	1	C	SLC9A9	397	SLC9A9
chr3	178916573	0	T	PIK3CA	318	PIK3CA
chr3	178916639	0	A	PIK3CA	291	PIK3CA
chr3	178916684	1	G	PIK3CA	316	PIK3CA
chr3	178916746	0	A	PIK3CA	317	PIK3CA
chr3	178916750	1	A	PIK3CA	289	PIK3CA
chr3	178916803	0	G	PIK3CA	501	PIK3CA
chr3	178916863	1	G	PIK3CA	304	PIK3CA
chr3	178916888	0	T	PIK3CA	484	PIK3CA
chr3	178916914	1	G	PIK3CA	502	PIK3CA
chr3	178916993	1	G	PIK3CA	486	PIK3CA
chr3	178917449	0	G	PIK3CA	322	PIK3CA
chr3	178917537	0	G	PIK3CA	302	PIK3CA
chr3	178917561	1	G	PIK3CA	339	PIK3CA
chr3	178917608	0	T	PIK3CA	9	PIK3CA
chr3	178917650	1	A	PIK3CA	307	PIK3CA
chr3	178917723	1	T	PIK3CA	6	PIK3CA
chr3	178919054	0	G	PIK3CA	6	PIK3CA
chr3	178919110	0	T	PIK3CA	615	PIK3CA
chr3	178919111	1	C	PIK3CA	6	PIK3CA
chr3	178919194	0	A	PIK3CA	23	PIK3CA
chr3	178919219	1	C	PIK3CA	610	PIK3CA
chr3	178919262	0	G	PIK3CA	3	PIK3CA
chr3	178919310	1	T	PIK3CA	23	PIK3CA
chr3	178919374	1	T	PIK3CA	2	PIK3CA
chr3	178921311	0	C	PIK3CA	364	PIK3CA
chr3	178921415	0	G	PIK3CA	255	PIK3CA
chr3	178921426	1	C	PIK3CA	362	PIK3CA
chr3	178921506	0	A	PIK3CA	1	PIK3CA
chr3	178921533	1	C	PIK3CA	248	PIK3CA
chr3	178921573	0	A	PIK3CA	2	PIK3CA
chr3	178921583	1	G	PIK3CA	1	PIK3CA
chr3	178921689	1	A	PIK3CA	2	PIK3CA
chr3	178922256	0	G	PIK3CA	319	PIK3CA
chr3	178922321	0	G	PIK3CA	104	PIK3CA
chr3	178922368	1	C	PIK3CA	325	PIK3CA
chr3	178922418	1	G	PIK3CA	102	PIK3CA
chr3	178927321	0	A	PIK3CA	283	PIK3CA
chr3	178927432	0	G	PIK3CA	452	PIK3CA
chr3	178927440	1	A	PIK3CA	288	PIK3CA
chr3	178927534	1	C	PIK3CA	454	PIK3CA
chr3	178927892	0	G	PIK3CA	34	PIK3CA
chr3	178927990	1	C	PIK3CA	0	PIK3CA
chr3	178928028	0	C	PIK3CA	140	PIK3CA
chr3	178928093	0	C	PIK3CA	4	PIK3CA
chr3	178928106	1	A	PIK3CA	79	PIK3CA
chr3	178928180	0	C	PIK3CA	335	PIK3CA
chr3	178928209	1	C	PIK3CA	7	PIK3CA
chr3	178928246	0	G	PIK3CA	176	PIK3CA
chr3	178928274	1	C	PIK3CA	340	PIK3CA
chr3	178928334	0	G	PIK3CA	190	PIK3CA
chr3	178928351	1	C	PIK3CA	206	PIK3CA
chr3	178928445	1	C	PIK3CA	251	PIK3CA
chr3	178936039	0	C	PIK3CA	176	PIK3CA
chr3	178936065	0	C	PIK3CA	666	PIK3CA
chr3	178936129	1	G	PIK3CA	175	PIK3CA
chr3	178936183	1	T	PIK3CA	667	PIK3CA
chr3	178936945	0	T	PIK3CA	454	PIK3CA
chr3	178937024	0	C	PIK3CA	24	PIK3CA
chr3	178937058	1	T	PIK3CA	460	PIK3CA
chr3	178937135	1	C	PIK3CA	26	PIK3CA
chr3	178937306	0	T	PIK3CA	547	PIK3CA
chr3	178937447	1	G	PIK3CA	0	PIK3CA
chr3	178937697	0	G	PIK3CA	170	PIK3CA
chr3	178937806	1	C	PIK3CA	174	PIK3CA
chr3	178937806	0	C	PIK3CA	0	PIK3CA
chr3	178937939	1	T	PIK3CA	0	PIK3CA
chr3	178938711	0	G	PIK3CA	518	PIK3CA
chr3	178938779	0	A	PIK3CA	399	PIK3CA
chr3	178938827	1	C	PIK3CA	503	PIK3CA
chr3	178938839	0	C	PIK3CA	518	PIK3CA
chr3	178938891	1	G	PIK3CA	424	PIK3CA
chr3	178938938	0	C	PIK3CA	459	PIK3CA
chr3	178938946	1	G	PIK3CA	523	PIK3CA
chr3	178939045	1	G	PIK3CA	449	PIK3CA
chr3	178941809	0	G	PIK3CA	518	PIK3CA
chr3	178941911	0	T	PIK3CA	202	PIK3CA
chr3	178941917	1	G	PIK3CA	527	PIK3CA
chr3	178942021	1	T	PIK3CA	186	PIK3CA
chr3	178942385	0	T	PIK3CA	3	PIK3CA
chr3	178942517	0	C	PIK3CA	562	PIK3CA
chr3	178942520	1	A	PIK3CA	4	PIK3CA
chr3	178942631	1	C	PIK3CA	564	PIK3CA
chr3	178943719	0	T	PIK3CA	390	PIK3CA
chr3	178943849	1	C	PIK3CA	387	PIK3CA
chr3	178946957	0	G	PIK3CA	314	PIK3CA
chr3	178947074	0	G	PIK3CA	327	PIK3CA
chr3	178947077	1	G	PIK3CA	315	PIK3CA
chr3	178947155	0	G	PIK3CA	355	PIK3CA
chr3	178947189	1	C	PIK3CA	311	PIK3CA
chr3	178947275	1	T	PIK3CA	370	PIK3CA
chr3	178947722	0	G	PIK3CA	232	PIK3CA
chr3	178947820	0	C	PIK3CA	118	PIK3CA
chr3	178947821	1	G	PIK3CA	148	PIK3CA
chr3	178947838	0	T	PIK3CA	310	PIK3CA
chr3	178947898	1	G	PIK3CA	64	PIK3CA
chr3	178947937	1	T	PIK3CA	318	PIK3CA
chr3	178947963	0	T	PIK3CA	1	PIK3CA
chr3	178948035	0	A	PIK3CA	241	PIK3CA
chr3	178948076	1	G	PIK3CA	5	PIK3CA
chr3	178948089	0	T	PIK3CA	163	PIK3CA
chr3	178948149	1	C	PIK3CA	326	PIK3CA
chr3	178948202	1	C	PIK3CA	180	PIK3CA
chr3	178951861	0	A	PIK3CA	442	PIK3CA
chr3	178951933	0	T	PIK3CA	520	PIK3CA
chr3	178951977	1	C	PIK3CA	462	PIK3CA
chr3	178952039	0	G	PIK3CA	282	PIK3CA
chr3	178952045	1	G	PIK3CA	528	PIK3CA
chr3	178952127	0	C	PIK3CA	616	PIK3CA
chr3	178952133	1	A	PIK3CA	253	PIK3CA
chr3	178952245	1	A	PIK3CA	610	PIK3CA
chr5	149357195	0	C	SLC26A2	407	SLC26A2
chr5	149357285	0	C	SLC26A2	322	SLC26A2
chr5	149357309	1	C	SLC26A2	352	SLC26A2
chr5	149357364	0	C	SLC26A2	257	SLC26A2
chr5	149357387	1	C	SLC26A2	278	SLC26A2
chr5	149357453	0	T	SLC26A2	273	SLC26A2
chr5	149357486	1	G	SLC26A2	244	SLC26A2
chr5	149357563	0	G	SLC26A2	249	SLC26A2
chr5	149357567	1	G	SLC26A2	230	SLC26A2
chr5	149357638	0	G	SLC26A2	102	SLC26A2
chr5	149357671	1	T	SLC26A2	276	SLC26A2
chr5	149357699	0	G	SLC26A2	245	SLC26A2
chr5	149357756	1	C	SLC26A2	147	SLC26A2
chr5	149357771	0	G	SLC26A2	227	SLC26A2
chr5	149357794	1	C	SLC26A2	246	SLC26A2
chr5	149357876	0	G	SLC26A2	59	SLC26A2
chr5	149357883	1	G	SLC26A2	257	SLC26A2
chr5	149357988	1	T	SLC26A2	81	SLC26A2
chr5	149359772	0	C	SLC26A2	288	SLC26A2
chr5	149359859	0	G	SLC26A2	406	SLC26A2
chr5	149359890	1	C	SLC26A2	264	SLC26A2
chr5	149359929	0	C	SLC26A2	320	SLC26A2
chr5	149359966	1	G	SLC26A2	395	SLC26A2
chr5	149360000	0	G	SLC26A2	251	SLC26A2
chr5	149360044	1	C	SLC26A2	286	SLC26A2
chr5	149360060	0	C	SLC26A2	253	SLC26A2
chr5	149360106	1	C	SLC26A2	212	SLC26A2
chr5	149360168	0	G	SLC26A2	340	SLC26A2
chr5	149360171	1	G	SLC26A2	263	SLC26A2
chr5	149360279	0	G	SLC26A2	234	SLC26A2
chr5	149360284	1	G	SLC26A2	357	SLC26A2
chr5	149360386	0	C	SLC26A2	175	SLC26A2
chr5	149360392	1	C	SLC26A2	256	SLC26A2
chr5	149360482	0	G	SLC26A2	233	SLC26A2
chr5	149360495	1	G	SLC26A2	178	SLC26A2
chr5	149360591	0	C	SLC26A2	357	SLC26A2
chr5	149360596	1	A	SLC26A2	238	SLC26A2
chr5	149360680	0	T	SLC26A2	159	SLC26A2
chr5	149360705	1	G	SLC26A2	356	SLC26A2
chr5	149360721	0	C	SLC26A2	230	SLC26A2
chr5	149360797	1	G	SLC26A2	159	SLC26A2
chr5	149360834	0	T	SLC26A2	168	SLC26A2
chr5	149360837	1	G	SLC26A2	244	SLC26A2
chr5	149360885	0	G	SLC26A2	380	SLC26A2
chr5	149360956	1	C	SLC26A2	141	SLC26A2
chr5	149360957	0	A	SLC26A2	363	SLC26A2
chr5	149360995	1	G	SLC26A2	381	SLC26A2
chr5	149361049	0	C	SLC26A2	381	SLC26A2
chr5	149361070	1	A	SLC26A2	395	SLC26A2
chr5	149361160	0	A	SLC26A2	263	SLC26A2
chr5	149361164	1	G	SLC26A2	412	SLC26A2
chr5	149361234	0	C	SLC26A2	86	SLC26A2
chr5	149361277	1	T	SLC26A2	284	SLC26A2
chr5	149361348	0	C	SLC26A2	0	SLC26A2
chr5	149361349	1	C	SLC26A2	87	SLC26A2
chr5	149361453	1	G	SLC26A2	0	SLC26A2
chr6	43550021	0	T	POLH	114	POLH
chr6	43550106	0	T	POLH	122	POLH
chr6	43550138	1	C	POLH	118	POLH
chr6	43550227	1	T	POLH	128	POLH
chr6	43550643	0	A	POLH	230	POLH
chr6	43550770	0	G	POLH	118	POLH
chr6	43550782	1	T	POLH	225	POLH
chr6	43550846	0	T	POLH	185	POLH
chr6	43550861	1	G	POLH	138	POLH
chr6	43550963	1	T	POLH	171	POLH
chr6	43554962	0	G	POLH	270	POLH
chr6	43555045	0	G	POLH	261	POLH
chr6	43555072	1	C	POLH	268	POLH
chr6	43555147	0	C	POLH	246	POLH
chr6	43555159	1	G	POLH	259	POLH
chr6	43555222	0	G	POLH	530	POLH
chr6	43555242	1	C	POLH	242	POLH
chr6	43555339	1	G	POLH	526	POLH
chr6	43565380	0	A	POLH	493	POLH
chr6	43565474	0	C	POLH	501	POLH
chr6	43565485	1	T	POLH	500	POLH
chr6	43565557	0	G	POLH	545	POLH
chr6	43565592	1	C	POLH	507	POLH
chr6	43565665	1	C	POLH	527	POLH
chr6	43568702	0	T	POLH	480	POLH
chr6	43568763	0	C	POLH	572	POLH
chr6	43568818	1	A	POLH	477	POLH
chr6	43568879	1	C	POLH	573	POLH
chr6	43571574	0	G	POLH	570	POLH
chr6	43571673	0	T	POLH	374	POLH
chr6	43571681	1	G	POLH	566	POLH
chr6	43571779	1	C	POLH	367	POLH
chr6	43572331	0	G	POLH	164	POLH
chr6	43572425	0	G	POLH	455	POLH
chr6	43572428	1	T	POLH	138	POLH
chr6	43572540	1	C	POLH	441	POLH
chr6	43572950	0	G	POLH	271	POLH
chr6	43573008	0	G	POLH	441	POLH
chr6	43573044	1	A	POLH	273	POLH
chr6	43573120	1	C	POLH	437	POLH
chr6	43578258	0	T	POLH	51	POLH
chr6	43578346	0	G	POLH	411	POLH
chr6	43578376	1	T	POLH	50	POLH
chr6	43578455	0	A	POLH	356	POLH
chr6	43578460	1	G	POLH	431	POLH
chr6	43578567	1	C	POLH	366	POLH
chr6	43581344	0	C	POLH	247	POLH
chr6	43581415	0	G	POLH	237	POLH
chr6	43581459	1	C	POLH	212	POLH
chr6	43581474	0	C	POLH	213	POLH
chr6	43581530	0	G	POLH	427	POLH
chr6	43581535	1	T	POLH	223	POLH
chr6	43581570	1	C	POLH	186	POLH
chr6	43581603	0	T	POLH	187	POLH
chr6	43581652	1	T	POLH	384	POLH
chr6	43581719	0	A	POLH	321	POLH
chr6	43581721	1	T	POLH	188	POLH
chr6	43581828	0	A	POLH	119	POLH
chr6	43581836	1	G	POLH	326	POLH
chr6	43581915	0	C	POLH	197	POLH
chr6	43581923	1	A	POLH	149	POLH
chr6	43582007	0	A	POLH	337	POLH
chr6	43582028	1	C	POLH	243	POLH
chr6	43582103	0	A	POLH	292	POLH
chr6	43582122	1	T	POLH	375	POLH
chr6	43582183	0	A	POLH	29	POLH
chr6	43582216	1	T	POLH	287	POLH
chr6	43582263	0	T	POLH	6	POLH
chr6	43582288	1	A	POLH	34	POLH
chr6	43582379	1	C	POLH	14	POLH
chr7	39046422	0	C	POU6F2.1	204	POU6F2
chr7	39046537	1	T	POU6F2.1	197	POU6F2
chr7	39125454	0	T	POU6F2.1	364	POU6F2
chr7	39125528	0	G	POU6F2.1	353	POU6F2
chr7	39125550	1	A	POU6F2.1	364	POU6F2
chr7	39125603	0	C	POU6F2.1	354	POU6F2
chr7	39125624	1	G	POU6F2.1	348	POU6F2
chr7	39125716	1	G	POU6F2.1	357	POU6F2
chr7	39243813	0	T	POU6F2.1	722	POU6F2
chr7	39243854	0	T	POU6F2.1	391	POU6F2
chr7	39243925	1	G	POU6F2.1	730	POU6F2
chr7	39243964	1	A	POU6F2.1	386	POU6F2
chr7	39246962	0	G	POU6F2.1	253	POU6F2
chr7	39247021	0	G	POU6F2.1	91	POU6F2
chr7	39247073	1	T	POU6F2.1	254	POU6F2
chr7	39247129	0	C	POU6F2.1	137	POU6F2
chr7	39247143	1	T	POU6F2.1	90	POU6F2
chr7	39247217	0	A	POU6F2.1	356	POU6F2
chr7	39247220	1	G	POU6F2.1	130	POU6F2
chr7	39247335	1	C	POU6F2.1	358	POU6F2
chr7	39379202	0	C	POU6F2.2	610	POU6F2
chr7	39379326	1	G	POU6F2.2	605	POU6F2
chr7	39379448	0	C	POU6F2.2	390	POU6F2
chr7	39379515	0	A	POU6F2.2	265	POU6F2
chr7	39379562	1	A	POU6F2.2	448	POU6F2
chr7	39379563	0	G	POU6F2.2	81	POU6F2
chr7	39379602	1	C	POU6F2.2	261	POU6F2
chr7	39379651	1	A	POU6F2.2	90	POU6F2
chr7	39446136	0	G	POU6F2.2	205	POU6F2
chr7	39446213	0	A	POU6F2.2	425	POU6F2
chr7	39446257	1	T	POU6F2.2	214	POU6F2
chr7	39446300	0	G	POU6F2.2	910	POU6F2
chr7	39446332	1	A	POU6F2.2	432	POU6F2
chr7	39446417	1	C	POU6F2.2	908	POU6F2
chr7	39472594	0	G	POU6F2.2	113	POU6F2
chr7	39472660	0	T	POU6F2.2	129	POU6F2
chr7	39472693	1	A	POU6F2.2	81	POU6F2
chr7	39472706	0	C	POU6F2.2	387	POU6F2
chr7	39472749	1	A	POU6F2.2	125	POU6F2
chr7	39472761	0	T	POU6F2.2	328	POU6F2
chr7	39472804	1	C	POU6F2.2	398	POU6F2
chr7	39472828	0	G	POU6F2.2	228	POU6F2
chr7	39472886	1	A	POU6F2.2	344	POU6F2
chr7	39472946	1	T	POU6F2.2	253	POU6F2
chr7	39491063	0	T	POU6F2.2	545	POU6F2
chr7	39491164	0	A	POU6F2.2	430	POU6F2
chr7	39491180	1	A	POU6F2.2	549	POU6F2
chr7	39491225	0	C	POU6F2.2	845	POU6F2
chr7	39491269	1	T	POU6F2.2	416	POU6F2
chr7	39491344	1	T	POU6F2.2	861	POU6F2
chr7	39500081	0	A	POU6F2.2	608	POU6F2
chr7	39500152	0	A	POU6F2.2	159	POU6F2
chr7	39500196	1	C	POU6F2.2	609	POU6F2
chr7	39500255	0	G	POU6F2.2	312	POU6F2
chr7	39500268	1	C	POU6F2.2	161	POU6F2
chr7	39500380	1	A	POU6F2.2	313	POU6F2
chr7	39503760	0	T	POU6F2.2	282	POU6F2
chr7	39503865	0	C	POU6F2.2	386	POU6F2
chr7	39503876	1	T	POU6F2.2	232	POU6F2
chr7	39503935	0	C	POU6F2.2	515	POU6F2
chr7	39503984	1	G	POU6F2.2	317	POU6F2
chr7	39504024	0	C	POU6F2.2	619	POU6F2
chr7	39504075	1	C	POU6F2.2	515	POU6F2
chr7	39504138	0	G	POU6F2.2	253	POU6F2
chr7	39504139	1	C	POU6F2.2	608	POU6F2
chr7	39504211	0	C	POU6F2.2	265	POU6F2
chr7	39504254	1	C	POU6F2.2	263	POU6F2
chr7	39504327	1	T	POU6F2.2	335	POU6F2
chr8	92972414	0	G	RUNX1T1	112	RUNX1T1
chr8	92972455	0	G	RUNX1T1	124	RUNX1T1
chr8	92972487	1	C	RUNX1T1	119	RUNX1T1
chr8	92972577	1	C	RUNX1T1	127	RUNX1T1
chr8	92972637	0	T	RUNX1T1	475	RUNX1T1
chr8	92972726	0	C	RUNX1T1	456	RUNX1T1
chr8	92972746	1	C	RUNX1T1	450	RUNX1T1
chr8	92972842	1	C	RUNX1T1	450	RUNX1T1
chr8	92982831	0	C	RUNX1T1	152	RUNX1T1
chr8	92982872	0	C	RUNX1T1	597	RUNX1T1
chr8	92982908	0	T	RUNX1T1	399	RUNX1T1
chr8	92982909	1	T	RUNX1T1	173	RUNX1T1
chr8	92982983	1	G	RUNX1T1	583	RUNX1T1
chr8	92982999	0	G	RUNX1T1	470	RUNX1T1
chr8	92983028	1	T	RUNX1T1	397	RUNX1T1
chr8	92983118	1	C	RUNX1T1	467	RUNX1T1
chr8	92988086	0	C	RUNX1T1	466	RUNX1T1
chr8	92988146	0	G	RUNX1T1	351	RUNX1T1
chr8	92988204	1	A	RUNX1T1	478	RUNX1T1
chr8	92988262	1	C	RUNX1T1	350	RUNX1T1
chr8	92998308	0	T	RUNX1T1	682	RUNX1T1
chr8	92998364	0	G	RUNX1T1	371	RUNX1T1
chr8	92998425	1	T	RUNX1T1	684	RUNX1T1
chr8	92998479	0	T	RUNX1T1	225	RUNX1T1
chr8	92998481	1	C	RUNX1T1	354	RUNX1T1
chr8	92998595	1	T	RUNX1T1	213	RUNX1T1
chr8	92999065	0	C	RUNX1T1	345	RUNX1T1
chr8	92999159	0	G	RUNX1T1	297	RUNX1T1
chr8	92999177	1	C	RUNX1T1	394	RUNX1T1
chr8	92999278	1	C	RUNX1T1	363	RUNX1T1
chr8	93003841	0	G	RUNX1T1	548	RUNX1T1
chr8	93003928	0	G	RUNX1T1	457	RUNX1T1
chr8	93003958	1	G	RUNX1T1	540	RUNX1T1
chr8	93004035	0	G	RUNX1T1	494	RUNX1T1
chr8	93004046	1	C	RUNX1T1	458	RUNX1T1
chr8	93004153	1	C	RUNX1T1	505	RUNX1T1
chr8	93017306	0	A	RUNX1T1	73	RUNX1T1
chr8	93017412	0	G	RUNX1T1	431	RUNX1T1
chr8	93017429	1	G	RUNX1T1	72	RUNX1T1
chr8	93017485	0	G	RUNX1T1	303	RUNX1T1
chr8	93017529	1	C	RUNX1T1	433	RUNX1T1
chr8	93017605	1	T	RUNX1T1	294	RUNX1T1
chr8	93023194	0	T	RUNX1T1	325	RUNX1T1
chr8	93023293	0	A	RUNX1T1	2	RUNX1T1
chr8	93023308	1	C	RUNX1T1	319	RUNX1T1
chr8	93023407	1	C	RUNX1T1	1	RUNX1T1
chr8	93026739	0	C	RUNX1T1	320	RUNX1T1
chr8	93026823	0	A	RUNX1T1	491	RUNX1T1
chr8	93026842	1	C	RUNX1T1	236	RUNX1T1
chr8	93026909	0	T	RUNX1T1	117	RUNX1T1
chr8	93026943	1	T	RUNX1T1	486	RUNX1T1
chr8	93026953	0	A	RUNX1T1	453	RUNX1T1
chr8	93027026	1	A	RUNX1T1	115	RUNX1T1
chr8	93027063	0	A	RUNX1T1	258	RUNX1T1
chr8	93027067	1	C	RUNX1T1	438	RUNX1T1
chr8	93027179	1	A	RUNX1T1	338	RUNX1T1
chr8	93029357	0	G	RUNX1T1	586	RUNX1T1
chr8	93029459	0	G	RUNX1T1	521	RUNX1T1
chr8	93029469	1	A	RUNX1T1	580	RUNX1T1
chr8	93029555	0	G	RUNX1T1	400	RUNX1T1
chr8	93029575	1	G	RUNX1T1	500	RUNX1T1
chr8	93029672	1	C	RUNX1T1	401	RUNX1T1
chr8	93074686	0	G	RUNX1T1	403	RUNX1T1
chr8	93074802	1	C	RUNX1T1	398	RUNX1T1
chr8	93088084	0	G	RUNX1T1	27	RUNX1T1
chr8	93088216	0	T	RUNX1T1	191	RUNX1T1
chr8	93088218	1	T	RUNX1T1	26	RUNX1T1
chr8	93088332	1	A	RUNX1T1	181	RUNX1T1
chr8	93107223	0	C	RUNX1T1	492	RUNX1T1
chr8	93107281	0	G	RUNX1T1	646	RUNX1T1
chr8	93107337	1	C	RUNX1T1	505	RUNX1T1
chr8	93107356	0	C	RUNX1T1	711	RUNX1T1
chr8	93107399	1	G	RUNX1T1	649	RUNX1T1
chr8	93107463	1	C	RUNX1T1	710	RUNX1T1
chr8	93107580	0	G	RUNX1T1	427	RUNX1T1
chr8	93107681	0	G	RUNX1T1	441	RUNX1T1
chr8	93107694	1	A	RUNX1T1	432	RUNX1T1
chr8	93107796	1	T	RUNX1T1	436	RUNX1T1
chr8	93115014	0	A	RUNX1T1	20	RUNX1T1
chr8	93115140	1	A	RUNX1T1	20	RUNX1T1
chr8	113236979	0	A	CSMD3.1	287	CSMD3
chr8	113237094	0	A	CSMD3.1	168	CSMD3
chr8	113237099	1	T	CSMD3.1	289	CSMD3
chr8	113237210	1	G	CSMD3.1	170	CSMD3
chr8	113240929	0	A	CSMD3.1	127	CSMD3
chr8	113241019	0	A	CSMD3.1	101	CSMD3
chr8	113241041	1	A	CSMD3.1	123	CSMD3
chr8	113241059	0	A	CSMD3.1	3	CSMD3
chr8	113241104	1	T	CSMD3.1	100	CSMD3
chr8	113241172	1	T	CSMD3.1	1	CSMD3
chr8	113243745	0	G	CSMD3.1	285	CSMD3
chr8	113243796	0	T	CSMD3.1	282	CSMD3
chr8	113243836	1	G	CSMD3.1	268	CSMD3
chr8	113243906	1	G	CSMD3.1	279	CSMD3
chr8	113246541	0	G	CSMD3.1	345	CSMD3
chr8	113246607	0	G	CSMD3.1	248	CSMD3
chr8	113246633	1	C	CSMD3.1	346	CSMD3
chr8	113246705	0	C	CSMD3.1	1	CSMD3
chr8	113246706	1	C	CSMD3.1	249	CSMD3
chr8	113246823	1	A	CSMD3.1	1	CSMD3
chr8	113249335	0	A	CSMD3.1	516	CSMD3
chr8	113249441	0	G	CSMD3.1	636	CSMD3
chr8	113249447	1	G	CSMD3.1	552	CSMD3
chr8	113249481	0	T	CSMD3.1	489	CSMD3
chr8	113249559	1	G	CSMD3.1	629	CSMD3
chr8	113249572	0	C	CSMD3.1	0	CSMD3
chr8	113249596	1	T	CSMD3.1	486	CSMD3
chr8	113249682	1	C	CSMD3.1	0	CSMD3
chr8	113253903	0	A	CSMD3.1	714	CSMD3
chr8	113253996	0	A	CSMD3.1	575	CSMD3
chr8	113254010	1	A	CSMD3.1	709	CSMD3
chr8	113254111	1	A	CSMD3.1	567	CSMD3
chr8	113256582	0	G	CSMD3.1	408	CSMD3
chr8	113256660	0	G	CSMD3.1	203	CSMD3
chr8	113256686	1	C	CSMD3.1	384	CSMD3
chr8	113256766	0	G	CSMD3.1	316	CSMD3
chr8	113256773	1	C	CSMD3.1	207	CSMD3
chr8	113256879	1	T	CSMD3.1	312	CSMD3
chr8	113259224	0	A	CSMD3.1	340	CSMD3
chr8	113259321	0	G	CSMD3.1	281	CSMD3
chr8	113259336	1	A	CSMD3.1	344	CSMD3
chr8	113259417	1	C	CSMD3.1	303	CSMD3
chr8	113266439	0	C	CSMD3.1	330	CSMD3
chr8	113266539	0	A	CSMD3.1	1	CSMD3
chr8	113266540	1	G	CSMD3.1	323	CSMD3
chr8	113266645	1	T	CSMD3.1	1	CSMD3
chr8	113267450	0	T	CSMD3.1	632	CSMD3
chr8	113267557	0	A	CSMD3.1	299	CSMD3
chr8	113267565	1	A	CSMD3.1	637	CSMD3
chr8	113267650	0	A	CSMD3.1	25	CSMD3
chr8	113267668	1	A	CSMD3.1	296	CSMD3
chr8	113267726	1	G	CSMD3.1	24	CSMD3
chr8	113275815	0	C	CSMD3.1	611	CSMD3
chr8	113275918	0	A	CSMD3.1	399	CSMD3
chr8	113275930	1	A	CSMD3.1	592	CSMD3
chr8	113275959	0	G	CSMD3.1	253	CSMD3
chr8	113276033	1	A	CSMD3.1	395	CSMD3
chr8	113276075	1	G	CSMD3.1	251	CSMD3
chr8	113277544	0	A	CSMD3.1	0	CSMD3
chr8	113277660	0	C	CSMD3.1	575	CSMD3
chr8	113277661	1	C	CSMD3.1	0	CSMD3
chr8	113277722	0	G	CSMD3.1	517	CSMD3
chr8	113277777	1	C	CSMD3.1	574	CSMD3
chr8	113277840	1	G	CSMD3.1	493	CSMD3
chr8	113293312	0	T	CSMD3.2	0	CSMD3
chr8	113293427	0	A	CSMD3.2	192	CSMD3
chr8	113293431	1	T	CSMD3.2	1	CSMD3
chr8	113293500	0	G	CSMD3.2	394	CSMD3
chr8	113293536	1	G	CSMD3.2	205	CSMD3
chr8	113293617	1	G	CSMD3.2	395	CSMD3
chr8	113299259	0	A	CSMD3.2	49	CSMD3
chr8	113299366	0	G	CSMD3.2	453	CSMD3
chr8	113299368	1	A	CSMD3.2	51	CSMD3
chr8	113299472	0	T	CSMD3.2	379	CSMD3
chr8	113299483	1	G	CSMD3.2	511	CSMD3
chr8	113299585	1	C	CSMD3.2	379	CSMD3
chr8	113301534	0	C	CSMD3.2	489	CSMD3
chr8	113301644	0	C	CSMD3.2	386	CSMD3
chr8	113301651	1	A	CSMD3.2	441	CSMD3
chr8	113301698	0	G	CSMD3.2	554	CSMD3
chr8	113301754	1	T	CSMD3.2	381	CSMD3
chr8	113301814	1	C	CSMD3.2	570	CSMD3
chr8	113303714	0	G	CSMD3.2	290	CSMD3
chr8	113303830	0	A	CSMD3.2	193	CSMD3
chr8	113303833	1	G	CSMD3.2	300	CSMD3
chr8	113303921	0	A	CSMD3.2	0	CSMD3
chr8	113303922	1	C	CSMD3.2	162	CSMD3
chr8	113304034	1	C	CSMD3.2	0	CSMD3
chr8	113304745	0	G	CSMD3.2	219	CSMD3
chr8	113304842	0	C	CSMD3.2	324	CSMD3
chr8	113304860	1	T	CSMD3.2	224	CSMD3
chr8	113304935	0	A	CSMD3.2	234	CSMD3
chr8	113304940	1	C	CSMD3.2	310	CSMD3
chr8	113305064	1	T	CSMD3.2	237	CSMD3
chr8	113308031	0	G	CSMD3.2	407	CSMD3
chr8	113308112	0	C	CSMD3.2	506	CSMD3
chr8	113308140	1	C	CSMD3.2	396	CSMD3
chr8	113308212	0	G	CSMD3.2	13	CSMD3
chr8	113308228	1	A	CSMD3.2	462	CSMD3
chr8	113308302	1	G	CSMD3.2	5	CSMD3
chr8	113313978	0	A	CSMD3.2	776	CSMD3
chr8	113314052	0	G	CSMD3.2	539	CSMD3
chr8	113314096	1	A	CSMD3.2	767	CSMD3
chr8	113314160	0	C	CSMD3.2	74	CSMD3
chr8	113314169	1	G	CSMD3.2	507	CSMD3
chr8	113314274	1	T	CSMD3.2	74	CSMD3
chr8	113316911	0	C	CSMD3.2	330	CSMD3
chr8	113317008	0	G	CSMD3.2	587	CSMD3
chr8	113317022	1	G	CSMD3.2	338	CSMD3
chr8	113317120	0	G	CSMD3.2	287	CSMD3
chr8	113317125	1	G	CSMD3.2	597	CSMD3
chr8	113317237	1	C	CSMD3.2	298	CSMD3
chr8	113318151	0	T	CSMD3.2	593	CSMD3
chr8	113318239	0	C	CSMD3.2	399	CSMD3
chr8	113318269	1	A	CSMD3.2	603	CSMD3
chr8	113318274	0	C	CSMD3.2	274	CSMD3
chr8	113318351	1	C	CSMD3.2	414	CSMD3
chr8	113318367	0	T	CSMD3.2	350	CSMD3
chr8	113318386	1	C	CSMD3.2	275	CSMD3
chr8	113318484	1	C	CSMD3.2	395	CSMD3
chr8	113323167	0	A	CSMD3.2	593	CSMD3
chr8	113323260	0	C	CSMD3.2	60	CSMD3
chr8	113323286	1	A	CSMD3.2	591	CSMD3
chr8	113323368	0	G	CSMD3.2	429	CSMD3
chr8	113323371	1	G	CSMD3.2	61	CSMD3
chr8	113323481	1	G	CSMD3.2	421	CSMD3
chr8	113326110	0	T	CSMD3.2	239	CSMD3
chr8	113326180	0	C	CSMD3.2	5	CSMD3
chr8	113326208	1	A	CSMD3.2	226	CSMD3
chr8	113326270	0	G	CSMD3.2	2	CSMD3
chr8	113326281	1	C	CSMD3.2	1	CSMD3
chr8	113326385	1	C	CSMD3.2	3	CSMD3
chr8	113326575	0	C	CSMD3.2	0	CSMD3
chr8	113326671	0	A	CSMD3.2	315	CSMD3
chr8	113326674	1	A	CSMD3.2	2	CSMD3
chr8	113326776	0	A	CSMD3.2	386	CSMD3
chr8	113326790	1	C	CSMD3.2	333	CSMD3
chr8	113326886	1	A	CSMD3.2	390	CSMD3
chr8	113330970	0	T	CSMD3.2	8	CSMD3
chr8	113331083	0	G	CSMD3.2	566	CSMD3
chr8	113331089	1	T	CSMD3.2	14	CSMD3
chr8	113331200	1	G	CSMD3.2	550	CSMD3
chr8	113332093	0	C	CSMD3.2	504	CSMD3
chr8	113332148	0	C	CSMD3.2	138	CSMD3
chr8	113332170	0	G	CSMD3.2	133	CSMD3
chr8	113332192	1	C	CSMD3.2	505	CSMD3
chr8	113332228	1	G	CSMD3.2	128	CSMD3
chr8	113332249	1	A	CSMD3.2	129	CSMD3
chr8	113347525	0	C	CSMD3.2	581	CSMD3
chr8	113347597	0	C	CSMD3.2	764	CSMD3
chr8	113347637	1	G	CSMD3.2	588	CSMD3
chr8	113347712	0	C	CSMD3.2	52	CSMD3
chr8	113347716	1	G	CSMD3.2	756	CSMD3
chr8	113347823	1	C	CSMD3.2	53	CSMD3
chr8	113348809	0	A	CSMD3.2	0	CSMD3
chr8	113348917	0	A	CSMD3.2	457	CSMD3
chr8	113348921	1	C	CSMD3.2	0	CSMD3
chr8	113349010	0	G	CSMD3.2	412	CSMD3
chr8	113349031	1	A	CSMD3.2	463	CSMD3
chr8	113349125	1	G	CSMD3.2	411	CSMD3
chr8	113349750	0	T	CSMD3.2	81	CSMD3
chr8	113349840	0	C	CSMD3.2	387	CSMD3
chr8	113349858	1	G	CSMD3.2	78	CSMD3
chr8	113349948	0	T	CSMD3.2	414	CSMD3
chr8	113349953	1	C	CSMD3.2	378	CSMD3
chr8	113350055	1	G	CSMD3.2	409	CSMD3
chr8	113353584	0	T	CSMD3.2	0	CSMD3
chr8	113353722	1	A	CSMD3.2	0	CSMD3
chr8	113353723	0	A	CSMD3.2	296	CSMD3
chr8	113353830	0	A	CSMD3.2	237	CSMD3
chr8	113353831	1	G	CSMD3.2	297	CSMD3
chr8	113353948	1	T	CSMD3.2	234	CSMD3
chr8	113358236	0	T	CSMD3.2	1	CSMD3
chr8	113358344	0	T	CSMD3.2	616	CSMD3
chr8	113358350	1	T	CSMD3.2	0	CSMD3
chr8	113358409	0	C	CSMD3.2	424	CSMD3
chr8	113358456	1	G	CSMD3.2	614	CSMD3
chr8	113358529	1	C	CSMD3.2	400	CSMD3
chr8	113363330	0	C	CSMD3.2	11	CSMD3
chr8	113363420	0	T	CSMD3.2	23	CSMD3
chr8	113363437	1	T	CSMD3.2	3	CSMD3
chr8	113363447	0	T	CSMD3.2	3	CSMD3
chr8	113363488	1	T	CSMD3.2	28	CSMD3
chr8	113363557	1	A	CSMD3.2	4	CSMD3
chr8	113364554	0	G	CSMD3.2	722	CSMD3
chr8	113364663	0	A	CSMD3.2	220	CSMD3
chr8	113364667	1	C	CSMD3.2	725	CSMD3
chr8	113364733	0	T	CSMD3.2	3	CSMD3
chr8	113364752	1	C	CSMD3.2	224	CSMD3
chr8	113364843	1	T	CSMD3.2	1	CSMD3
chr8	113392503	0	T	CSMD3.2	1	CSMD3
chr8	113392602	0	C	CSMD3.2	254	CSMD3
chr8	113392612	1	A	CSMD3.2	0	CSMD3
chr8	113392706	1	G	CSMD3.2	255	CSMD3
chr8	113395718	0	A	CSMD3.2	1	CSMD3
chr8	113395804	0	C	CSMD3.2	610	CSMD3
chr8	113395814	1	T	CSMD3.2	0	CSMD3
chr8	113395865	0	G	CSMD3.2	463	CSMD3
chr8	113395912	1	G	CSMD3.2	602	CSMD3
chr8	113395982	1	C	CSMD3.2	462	CSMD3
chr8	113402850	0	T	CSMD3.2	396	CSMD3
chr8	113402940	0	G	CSMD3.2	337	CSMD3
chr8	113402962	1	G	CSMD3.2	420	CSMD3
chr8	113403040	1	G	CSMD3.2	341	CSMD3
chr8	113418770	0	G	CSMD3.2	540	CSMD3
chr8	113418819	0	C	CSMD3.2	544	CSMD3
chr8	113418883	0	T	CSMD3.2	369	CSMD3
chr8	113418886	1	A	CSMD3.2	534	CSMD3
chr8	113418921	1	C	CSMD3.2	503	CSMD3
chr8	113418993	1	G	CSMD3.2	331	CSMD3
chr8	113420517	0	A	CSMD3.2	255	CSMD3
chr8	113420607	0	T	CSMD3.2	3	CSMD3
chr8	113420630	1	G	CSMD3.2	250	CSMD3
chr8	113420721	1	A	CSMD3.2	2	CSMD3
chr8	113421124	0	C	CSMD3.2	287	CSMD3
chr8	113421190	0	G	CSMD3.2	384	CSMD3
chr8	113421218	1	A	CSMD3.2	280	CSMD3
chr8	113421285	1	G	CSMD3.2	380	CSMD3
chr8	113484794	0	T	CSMD3.3	624	CSMD3
chr8	113484910	0	A	CSMD3.3	546	CSMD3
chr8	113484912	1	C	CSMD3.3	614	CSMD3
chr8	113485024	1	G	CSMD3.3	546	CSMD3
chr8	113504646	0	C	CSMD3.3	179	CSMD3
chr8	113504743	0	C	CSMD3.3	396	CSMD3
chr8	113504744	1	C	CSMD3.3	175	CSMD3
chr8	113504856	0	C	CSMD3.3	477	CSMD3
chr8	113504861	1	C	CSMD3.3	430	CSMD3
chr8	113504971	1	T	CSMD3.3	507	CSMD3
chr8	113515966	0	A	CSMD3.3	31	CSMD3
chr8	113516061	0	C	CSMD3.3	349	CSMD3
chr8	113516079	1	G	CSMD3.3	4	CSMD3
chr8	113516080	0	C	CSMD3.3	454	CSMD3
chr8	113516146	1	G	CSMD3.3	375	CSMD3
chr8	113516178	1	G	CSMD3.3	469	CSMD3
chr8	113516193	0	G	CSMD3.3	0	CSMD3
chr8	113516322	1	A	CSMD3.3	0	CSMD3
chr8	113518880	0	T	CSMD3.3	750	CSMD3
chr8	113518939	0	T	CSMD3.3	390	CSMD3
chr8	113518999	1	G	CSMD3.3	719	CSMD3
chr8	113519036	0	T	CSMD3.3	8	CSMD3
chr8	113519052	1	C	CSMD3.3	386	CSMD3
chr8	113519153	1	G	CSMD3.3	4	CSMD3
chr8	113529164	0	A	CSMD3.3	320	CSMD3
chr8	113529296	0	A	CSMD3.3	75	CSMD3
chr8	113529298	1	C	CSMD3.3	324	CSMD3
chr8	113529341	0	G	CSMD3.3	176	CSMD3
chr8	113529392	0	C	CSMD3.3	254	CSMD3
chr8	113529404	1	G	CSMD3.3	72	CSMD3
chr8	113529442	1	G	CSMD3.3	161	CSMD3
chr8	113529507	1	T	CSMD3.3	252	CSMD3
chr8	113562876	0	A	CSMD3.3	313	CSMD3
chr8	113562988	0	T	CSMD3.3	591	CSMD3
chr8	113562990	1	C	CSMD3.3	315	CSMD3
chr8	113563062	0	T	CSMD3.3	305	CSMD3
chr8	113563105	1	G	CSMD3.3	630	CSMD3
chr8	113563171	1	A	CSMD3.3	348	CSMD3
chr8	113564789	0	C	CSMD3.3	404	CSMD3
chr8	113564876	0	G	CSMD3.3	478	CSMD3
chr8	113564906	1	G	CSMD3.3	436	CSMD3
chr8	113564989	1	C	CSMD3.3	474	CSMD3
chr8	113568957	0	G	CSMD3.3	605	CSMD3
chr8	113569014	0	G	CSMD3.3	388	CSMD3
chr8	113569072	1	T	CSMD3.3	617	CSMD3
chr8	113569087	0	C	CSMD3.3	558	CSMD3
chr8	113569122	1	G	CSMD3.3	358	CSMD3
chr8	113569185	0	T	CSMD3.3	0	CSMD3
chr8	113569203	1	T	CSMD3.3	544	CSMD3
chr8	113569298	1	A	CSMD3.3	0	CSMD3
chr8	113585668	0	A	CSMD3.3	269	CSMD3
chr8	113585759	0	G	CSMD3.3	521	CSMD3
chr8	113585781	1	A	CSMD3.3	276	CSMD3
chr8	113585804	0	G	CSMD3.3	494	CSMD3
chr8	113585874	1	T	CSMD3.3	527	CSMD3
chr8	113585919	1	G	CSMD3.3	488	CSMD3
chr8	113599288	0	C	CSMD3.3	367	CSMD3
chr8	113599344	0	A	CSMD3.3	557	CSMD3
chr8	113599396	1	C	CSMD3.3	363	CSMD3
chr8	113599424	0	C	CSMD3.3	505	CSMD3
chr8	113599460	1	T	CSMD3.3	554	CSMD3
chr8	113599536	1	G	CSMD3.3	511	CSMD3
chr8	113649021	0	C	CSMD3.3	641	CSMD3
chr8	113649121	0	G	CSMD3.3	222	CSMD3
chr8	113649135	1	G	CSMD3.3	629	CSMD3
chr8	113649155	0	G	CSMD3.3	413	CSMD3
chr8	113649214	1	C	CSMD3.3	220	CSMD3
chr8	113649270	1	G	CSMD3.3	410	CSMD3
chr8	113650858	0	C	CSMD3.3	24	CSMD3
chr8	113650948	0	T	CSMD3.3	649	CSMD3
chr8	113650971	1	A	CSMD3.3	1	CSMD3
chr8	113651016	0	G	CSMD3.3	178	CSMD3
chr8	113651061	1	G	CSMD3.3	652	CSMD3
chr8	113651089	0	A	CSMD3.3	480	CSMD3
chr8	113651127	1	G	CSMD3.3	173	CSMD3
chr8	113651203	1	T	CSMD3.3	518	CSMD3
chr8	113657311	0	C	CSMD3.3	497	CSMD3
chr8	113657424	0	C	CSMD3.3	608	CSMD3
chr8	113657425	1	T	CSMD3.3	507	CSMD3
chr8	113657540	1	C	CSMD3.3	650	CSMD3
chr8	113662274	0	A	CSMD3.3	3	CSMD3
chr8	113662401	0	G	CSMD3.3	177	CSMD3
chr8	113662408	1	G	CSMD3.3	2	CSMD3
chr8	113662462	0	T	CSMD3.3	461	CSMD3
chr8	113662491	1	G	CSMD3.3	183	CSMD3
chr8	113662541	0	G	CSMD3.3	453	CSMD3
chr8	113662571	1	T	CSMD3.3	460	CSMD3
chr8	113662653	1	T	CSMD3.3	454	CSMD3
chr8	113668360	0	C	CSMD3.3	20	CSMD3
chr8	113668418	0	C	CSMD3.3	365	CSMD3
chr8	113668478	1	A	CSMD3.3	15	CSMD3
chr8	113668517	0	A	CSMD3.3	77	CSMD3
chr8	113668533	1	G	CSMD3.3	352	CSMD3
chr8	113668628	1	A	CSMD3.3	79	CSMD3
chr8	113678460	0	T	CSMD3.3	401	CSMD3
chr8	113678566	0	A	CSMD3.3	579	CSMD3
chr8	113678575	1	T	CSMD3.3	436	CSMD3
chr8	113678678	1	C	CSMD3.3	583	CSMD3
chr8	113694650	0	C	CSMD3.3	490	CSMD3
chr8	113694713	0	C	CSMD3.3	633	CSMD3
chr8	113694757	1	A	CSMD3.3	477	CSMD3
chr8	113694764	0	C	CSMD3.3	267	CSMD3
chr8	113694832	1	A	CSMD3.3	661	CSMD3
chr8	113694854	0	T	CSMD3.3	13	CSMD3
chr8	113694860	1	C	CSMD3.3	264	CSMD3
chr8	113694968	1	A	CSMD3.3	16	CSMD3
chr8	113697582	0	C	CSMD3.3	378	CSMD3
chr8	113697686	0	A	CSMD3.3	676	CSMD3
chr8	113697689	1	C	CSMD3.3	387	CSMD3
chr8	113697790	0	G	CSMD3.3	568	CSMD3
chr8	113697802	1	A	CSMD3.3	669	CSMD3
chr8	113697849	0	C	CSMD3.3	421	CSMD3
chr8	113697902	1	C	CSMD3.3	560	CSMD3
chr8	113697957	0	G	CSMD3.3	2	CSMD3
chr8	113697962	1	C	CSMD3.3	410	CSMD3
chr8	113698093	1	C	CSMD3.3	3	CSMD3
chr8	113702074	0	G	CSMD3.3	660	CSMD3
chr8	113702145	0	C	CSMD3.3	309	CSMD3
chr8	113702187	1	C	CSMD3.3	657	CSMD3
chr8	113702251	0	A	CSMD3.3	197	CSMD3
chr8	113702256	1	C	CSMD3.3	313	CSMD3
chr8	113702363	1	T	CSMD3.3	193	CSMD3
chr8	113812369	0	C	CSMD3.4	409	CSMD3
chr8	113812463	0	T	CSMD3.4	398	CSMD3
chr8	113812482	1	T	CSMD3.4	372	CSMD3
chr8	113812577	1	G	CSMD3.4	391	CSMD3
chr8	113841893	0	A	CSMD3.4	374	CSMD3
chr8	113841928	0	T	CSMD3.4	647	CSMD3
chr8	113842011	1	T	CSMD3.4	386	CSMD3
chr8	113842042	1	C	CSMD3.4	650	CSMD3
chr8	113871326	0	C	CSMD3.4	136	CSMD3
chr8	113871374	0	C	CSMD3.4	459	CSMD3
chr8	113871436	1	G	CSMD3.4	137	CSMD3
chr8	113871473	0	A	CSMD3.4	21	CSMD3
chr8	113871484	1	C	CSMD3.4	461	CSMD3
chr8	113871588	1	T	CSMD3.4	4	CSMD3
chr8	113933789	0	T	CSMD3.4	433	CSMD3
chr8	113933891	0	A	CSMD3.4	315	CSMD3
chr8	113933902	1	T	CSMD3.4	436	CSMD3
chr8	113933927	0	G	CSMD3.4	379	CSMD3
chr8	113933975	1	C	CSMD3.4	286	CSMD3
chr8	113934046	1	C	CSMD3.4	374	CSMD3
chr8	113959928	0	C	CSMD3.4	1	CSMD3
chr8	113960049	1	T	CSMD3.4	0	CSMD3
chr8	113960073	0	A	CSMD3.4	2	CSMD3
chr8	113960209	1	T	CSMD3.4	3	CSMD3
chr8	113966823	0	A	CSMD3.4	718	CSMD3
chr8	113966931	0	T	CSMD3.4	21	CSMD3
chr8	113966935	1	G	CSMD3.4	713	CSMD3
chr8	113967065	1	T	CSMD3.4	20	CSMD3
chr8	113987992	0	C	CSMD3.4	437	CSMD3
chr8	113988087	0	G	CSMD3.4	216	CSMD3
chr8	113988111	1	C	CSMD3.4	381	CSMD3
chr8	113988122	0	G	CSMD3.4	663	CSMD3
chr8	113988192	1	G	CSMD3.4	168	CSMD3
chr8	113988220	0	C	CSMD3.4	233	CSMD3
chr8	113988236	1	G	CSMD3.4	640	CSMD3
chr8	113988279	0	C	CSMD3.4	159	CSMD3
chr8	113988334	1	C	CSMD3.4	224	CSMD3
chr8	113988382	0	G	CSMD3.4	0	CSMD3
chr8	113988383	1	G	CSMD3.4	216	CSMD3
chr8	113988479	1	G	CSMD3.4	43	CSMD3
chr8	114031216	0	T	CSMD3.4	310	CSMD3
chr8	114031313	0	A	CSMD3.4	324	CSMD3
chr8	114031331	1	T	CSMD3.4	319	CSMD3
chr8	114031388	0	G	CSMD3.4	679	CSMD3
chr8	114031409	1	C	CSMD3.4	322	CSMD3
chr8	114031501	1	A	CSMD3.4	679	CSMD3
chr8	114110961	0	G	CSMD3.4	552	CSMD3
chr8	114111074	0	C	CSMD3.4	499	CSMD3
chr8	114111080	1	C	CSMD3.4	555	CSMD3
chr8	114111175	0	C	CSMD3.4	215	CSMD3
chr8	114111179	1	A	CSMD3.4	500	CSMD3
chr8	114111294	1	T	CSMD3.4	197	CSMD3
chr8	114185880	0	C	CSMD3.4	86	CSMD3
chr8	114185977	0	C	CSMD3.4	493	CSMD3
chr8	114185984	1	C	CSMD3.4	87	CSMD3
chr8	114186069	0	C	CSMD3.4	551	CSMD3
chr8	114186096	1	T	CSMD3.4	493	CSMD3
chr8	114186182	1	T	CSMD3.4	543	CSMD3
chr8	114290797	0	T	CSMD3.4	685	CSMD3
chr8	114290904	0	A	CSMD3.4	5	CSMD3
chr8	114290914	1	G	CSMD3.4	677	CSMD3
chr8	114291038	1	C	CSMD3.4	1	CSMD3
chr8	114326738	0	A	CSMD3.4	150	CSMD3
chr8	114326847	0	G	CSMD3.4	610	CSMD3
chr8	114326848	1	T	CSMD3.4	182	CSMD3
chr8	114326912	0	C	CSMD3.4	448	CSMD3
chr8	114326960	1	A	CSMD3.4	614	CSMD3
chr8	114327004	0	C	CSMD3.4	3	CSMD3
chr8	114327021	1	T	CSMD3.4	438	CSMD3
chr8	114327112	1	C	CSMD3.4	1	CSMD3
chr8	114388933	0	T	CSMD3.4	315	CSMD3
chr8	114389045	1	A	CSMD3.4	322	CSMD3
chr8	114448862	0	C	CSMD3.4	489	CSMD3
chr8	114448962	0	T	CSMD3.4	365	CSMD3
chr8	114448981	1	T	CSMD3.4	452	CSMD3
chr8	114449053	0	C	CSMD3.4	702	CSMD3
chr8	114449080	1	T	CSMD3.4	365	CSMD3
chr8	114449175	1	T	CSMD3.4	705	CSMD3
chr8	117859670	0	G	RAD21	451	RAD21
chr8	117859783	0	T	RAD21	912	RAD21
chr8	117859789	1	G	RAD21	440	RAD21
chr8	117859896	0	C	RAD21	246	RAD21
chr8	117859903	1	A	RAD21	889	RAD21
chr8	117859987	1	G	RAD21	247	RAD21
chr8	117861112	0	C	RAD21	596	RAD21
chr8	117861215	0	T	RAD21	1024	RAD21
chr8	117861218	1	G	RAD21	577	RAD21
chr8	117861329	1	C	RAD21	1028	RAD21
chr8	117862818	0	T	RAD21	1090	RAD21
chr8	117862930	0	A	RAD21	122	RAD21
chr8	117862935	1	C	RAD21	1098	RAD21
chr8	117862985	0	C	RAD21	12	RAD21
chr8	117863006	1	G	RAD21	120	RAD21
chr8	117863080	1	A	RAD21	9	RAD21
chr8	117864153	0	T	RAD21	710	RAD21
chr8	117864263	0	T	RAD21	172	RAD21
chr8	117864269	1	A	RAD21	723	RAD21
chr8	117864361	1	A	RAD21	161	RAD21
chr8	117864765	0	G	RAD21	668	RAD21
chr8	117864836	0	C	RAD21	294	RAD21
chr8	117864870	1	C	RAD21	697	RAD21
chr8	117864886	0	C	RAD21	542	RAD21
chr8	117864930	1	A	RAD21	329	RAD21
chr8	117865003	1	G	RAD21	551	RAD21
chr8	117866395	0	T	RAD21	28	RAD21
chr8	117866509	0	G	RAD21	595	RAD21
chr8	117866511	1	C	RAD21	30	RAD21
chr8	117866562	0	C	RAD21	860	RAD21
chr8	117866624	1	G	RAD21	628	RAD21
chr8	117866657	0	T	RAD21	810	RAD21
chr8	117866666	1	C	RAD21	900	RAD21
chr8	117866768	1	A	RAD21	813	RAD21
chr8	117868370	0	G	RAD21	628	RAD21
chr8	117868471	0	T	RAD21	221	RAD21
chr8	117868488	1	T	RAD21	628	RAD21
chr8	117868588	1	C	RAD21	212	RAD21
chr8	117868852	0	C	RAD21	23	RAD21
chr8	117868901	0	C	RAD21	230	RAD21
chr8	117868969	1	C	RAD21	36	RAD21
chr8	117868987	0	C	RAD21	1	RAD21
chr8	117869006	1	G	RAD21	226	RAD21
chr8	117869064	1	A	RAD21	0	RAD21
chr8	117869485	0	A	RAD21	17	RAD21
chr8	117869594	0	G	RAD21	476	RAD21
chr8	117869598	1	G	RAD21	26	RAD21
chr8	117869687	0	C	RAD21	17	RAD21
chr8	117869702	1	T	RAD21	483	RAD21
chr8	117869801	1	G	RAD21	4	RAD21
chr8	117870546	0	A	RAD21	5	RAD21
chr8	117870624	0	C	RAD21	29	RAD21
chr8	117870663	1	G	RAD21	9	RAD21
chr8	117870679	0	C	RAD21	52	RAD21
chr8	117870706	1	G	RAD21	28	RAD21
chr8	117870797	1	T	RAD21	52	RAD21
chr8	117874055	0	A	RAD21	790	RAD21
chr8	117874164	0	G	RAD21	446	RAD21
chr8	117874172	1	A	RAD21	788	RAD21
chr8	117874281	1	G	RAD21	436	RAD21
chr8	117875295	0	C	RAD21	544	RAD21
chr8	117875402	0	C	RAD21	692	RAD21
chr8	117875404	1	T	RAD21	546	RAD21
chr8	117875499	0	C	RAD21	5	RAD21
chr8	117875517	1	T	RAD21	695	RAD21
chr8	117875614	1	C	RAD21	3	RAD21
chr8	117878745	0	A	RAD21	691	RAD21
chr8	117878849	0	G	RAD21	293	RAD21
chr8	117878865	1	C	RAD21	692	RAD21
chr8	117878967	1	A	RAD21	292	RAD21
chr9	5021949	0	G	JAK2	377	JAK2
chr9	5022055	0	G	JAK2	459	JAK2
chr9	5022064	1	C	JAK2	400	JAK2
chr9	5022154	0	C	JAK2	362	JAK2
chr9	5022167	1	G	JAK2	527	JAK2
chr9	5022267	1	G	JAK2	345	JAK2
chr9	5029729	0	T	JAK2	94	JAK2
chr9	5029813	0	C	JAK2	318	JAK2
chr9	5029842	1	T	JAK2	101	JAK2
chr9	5029895	0	C	JAK2	10	JAK2
chr9	5029926	1	A	JAK2	300	JAK2
chr9	5030006	1	G	JAK2	14	JAK2
chr9	5044379	0	C	JAK2	5	JAK2
chr9	5044492	0	A	JAK2	1	JAK2
chr9	5044493	1	C	JAK2	5	JAK2
chr9	5044611	1	G	JAK2	2	JAK2
chr9	5050657	0	A	JAK2	577	JAK2
chr9	5050732	0	A	JAK2	385	JAK2
chr9	5050767	1	T	JAK2	562	JAK2
chr9	5050830	0	A	JAK2	0	JAK2
chr9	5050845	1	G	JAK2	366	JAK2
chr9	5050944	1	C	JAK2	0	JAK2
chr9	5054475	0	A	JAK2	190	JAK2
chr9	5054580	0	C	JAK2	371	JAK2
chr9	5054591	1	C	JAK2	156	JAK2
chr9	5054669	0	A	JAK2	345	JAK2
chr9	5054685	1	C	JAK2	367	JAK2
chr9	5054772	0	C	JAK2	307	JAK2
chr9	5054776	1	A	JAK2	361	JAK2
chr9	5054876	0	A	JAK2	0	JAK2
chr9	5054877	1	C	JAK2	292	JAK2
chr9	5054981	1	T	JAK2	33	JAK2
chr9	5055642	0	T	JAK2	32	JAK2
chr9	5055695	0	T	JAK2	226	JAK2
chr9	5055755	1	T	JAK2	28	JAK2
chr9	5055764	0	C	JAK2	2	JAK2
chr9	5055797	1	G	JAK2	223	JAK2
chr9	5055876	1	T	JAK2	2	JAK2
chr9	5064862	0	C	JAK2	385	JAK2
chr9	5064919	0	T	JAK2	536	JAK2
chr9	5064975	1	C	JAK2	375	JAK2
chr9	5064984	0	A	JAK2	478	JAK2
chr9	5065033	1	C	JAK2	555	JAK2
chr9	5065093	1	A	JAK2	466	JAK2
chr9	5066622	0	G	JAK2	215	JAK2
chr9	5066681	0	G	JAK2	322	JAK2
chr9	5066733	0	G	JAK2	232	JAK2
chr9	5066739	1	C	JAK2	218	JAK2
chr9	5066782	1	C	JAK2	349	JAK2
chr9	5066842	1	C	JAK2	229	JAK2
chr9	5068986	0	C	JAK2	8	JAK2
chr9	5069046	0	C	JAK2	206	JAK2
chr9	5069085	1	C	JAK2	7	JAK2
chr9	5069149	0	C	JAK2	346	JAK2
chr9	5069151	1	G	JAK2	209	JAK2
chr9	5069253	1	G	JAK2	374	JAK2
chr9	5069886	0	T	JAK2	616	JAK2
chr9	5070000	0	C	JAK2	3	JAK2
chr9	5070004	1	T	JAK2	618	JAK2
chr9	5070117	1	T	JAK2	2	JAK2
chr9	5072450	0	C	JAK2	265	JAK2
chr9	5072552	0	G	JAK2	595	JAK2
chr9	5072553	1	G	JAK2	282	JAK2
chr9	5072669	1	A	JAK2	592	JAK2
chr9	5073615	0	C	JAK2	457	JAK2
chr9	5073714	0	C	JAK2	49	JAK2
chr9	5073731	1	C	JAK2	472	JAK2
chr9	5073746	0	T	JAK2	645	JAK2
chr9	5073803	1	C	JAK2	50	JAK2
chr9	5073863	1	T	JAK2	641	JAK2
chr9	5077372	0	G	JAK2	0	JAK2
chr9	5077465	0	A	JAK2	2	JAK2
chr9	5077479	1	T	JAK2	0	JAK2
chr9	5077486	0	C	JAK2	2	JAK2
chr9	5077548	1	G	JAK2	0	JAK2
chr9	5077560	0	G	JAK2	0	JAK2
chr9	5077567	1	C	JAK2	2	JAK2
chr9	5077678	1	G	JAK2	0	JAK2
chr9	5078259	0	G	JAK2	29	JAK2
chr9	5078309	0	G	JAK2	374	JAK2
chr9	5078353	1	G	JAK2	29	JAK2
chr9	5078388	0	C	JAK2	503	JAK2
chr9	5078406	1	G	JAK2	382	JAK2
chr9	5078502	1	A	JAK2	501	JAK2
chr9	5080207	0	C	JAK2	406	JAK2
chr9	5080311	0	T	JAK2	378	JAK2
chr9	5080320	1	C	JAK2	368	JAK2
chr9	5080420	1	G	JAK2	367	JAK2
chr9	5080509	0	C	JAK2	383	JAK2
chr9	5080591	0	C	JAK2	339	JAK2
chr9	5080625	1	A	JAK2	361	JAK2
chr9	5080705	1	T	JAK2	361	JAK2
chr9	5081703	0	A	JAK2	268	JAK2
chr9	5081804	0	C	JAK2	548	JAK2
chr9	5081813	1	T	JAK2	272	JAK2
chr9	5081920	1	G	JAK2	570	JAK2
chr9	5089653	0	C	JAK2	284	JAK2
chr9	5089728	0	G	JAK2	371	JAK2
chr9	5089769	1	A	JAK2	284	JAK2
chr9	5089788	0	G	JAK2	364	JAK2
chr9	5089846	1	G	JAK2	361	JAK2
chr9	5089903	1	G	JAK2	361	JAK2
chr9	5090440	0	T	JAK2	0	JAK2
chr9	5090535	0	A	JAK2	117	JAK2
chr9	5090552	1	C	JAK2	0	JAK2
chr9	5090628	1	A	JAK2	115	JAK2
chr9	5090684	0	A	JAK2	113	JAK2
chr9	5090795	0	T	JAK2	292	JAK2
chr9	5090799	1	T	JAK2	118	JAK2
chr9	5090843	0	A	JAK2	71	JAK2
chr9	5090902	1	C	JAK2	281	JAK2
chr9	5090949	1	C	JAK2	73	JAK2
chr9	5122972	0	C	JAK2	503	JAK2
chr9	5123080	0	G	JAK2	397	JAK2
chr9	5123081	1	A	JAK2	492	JAK2
chr9	5123195	1	A	JAK2	396	JAK2
chr9	5126289	0	A	JAK2	178	JAK2
chr9	5126389	0	G	JAK2	780	JAK2
chr9	5126401	1	G	JAK2	175	JAK2
chr9	5126501	1	C	JAK2	777	JAK2
chr9	5126655	0	T	JAK2	602	JAK2
chr9	5126720	0	G	JAK2	384	JAK2
chr9	5126774	1	G	JAK2	591	JAK2
chr9	5126831	1	G	JAK2	378	JAK2
chr9	21802705	0	G	MTAP	3	MTAP
chr9	21802778	1	A	MTAP	3	MTAP
chr9	21802934	0	G	MTAP	1	MTAP
chr9	21803038	1	A	MTAP	1	MTAP
chr9	21815348	0	T	MTAP	3	MTAP
chr9	21815445	0	G	MTAP	98	MTAP
chr9	21815459	1	G	MTAP	4	MTAP
chr9	21815463	0	A	MTAP	439	MTAP
chr9	21815517	1	A	MTAP	103	MTAP
chr9	21815565	1	T	MTAP	442	MTAP
chr9	21816627	0	A	MTAP	635	MTAP
chr9	21816727	0	A	MTAP	345	MTAP
chr9	21816746	1	A	MTAP	641	MTAP
chr9	21816840	1	A	MTAP	350	MTAP
chr9	21817942	0	C	MTAP	424	MTAP
chr9	21818004	0	G	MTAP	452	MTAP
chr9	21818060	1	C	MTAP	434	MTAP
chr9	21818122	0	A	MTAP	507	MTAP
chr9	21818123	1	T	MTAP	450	MTAP
chr9	21818241	1	G	MTAP	479	MTAP
chr9	21837840	0	C	MTAP	442	MTAP
chr9	21837923	0	C	MTAP	604	MTAP
chr9	21837942	1	G	MTAP	423	MTAP
chr9	21838038	1	G	MTAP	589	MTAP
chr9	21854603	0	T	MTAP	308	MTAP
chr9	21854713	0	C	MTAP	354	MTAP
chr9	21854722	1	A	MTAP	308	MTAP
chr9	21854792	0	G	MTAP	357	MTAP
chr9	21854833	1	G	MTAP	311	MTAP
chr9	21854892	1	C	MTAP	349	MTAP
chr9	21856053	0	C	MTAP	8	MTAP
chr9	21856136	0	C	MTAP	185	MTAP
chr9	21856161	1	A	MTAP	9	MTAP
chr9	21856223	1	G	MTAP	193	MTAP
chr9	21859269	0	T	MTAP	438	MTAP
chr9	21859380	0	C	MTAP	295	MTAP
chr9	21859383	1	A	MTAP	433	MTAP
chr9	21859495	1	C	MTAP	292	MTAP
chr9	21861952	0	A	MTAP	146	MTAP
chr9	21862053	1	T	MTAP	150	MTAP
chr9	21930964	0	A	MTAP	287	MTAP
chr9	21931034	0	G	MTAP	484	MTAP
chr9	21931083	1	T	MTAP	293	MTAP
chr9	21931138	1	C	MTAP	478	MTAP
chr9	21939153	0	C	MTAP	432	MTAP
chr9	21939288	1	A	MTAP	459	MTAP
chr9	21940885	0	C	MTAP	391	MTAP
chr9	21940996	0	C	MTAP	3	MTAP
chr9	21941000	1	G	MTAP	397	MTAP
chr9	21941113	1	T	MTAP	2	MTAP
chr10	50666825	0	G	ERCC6/PGBD3	695	ERCC6
chr10	50666933	0	C	ERCC6/PGBD3	531	ERCC6
chr10	50666938	1	G	ERCC6/PGBD3	688	ERCC6
chr10	50667050	0	C	ERCC6/PGBD3	409	ERCC6
chr10	50667052	1	T	ERCC6/PGBD3	554	ERCC6
chr10	50667147	0	A	ERCC6/PGBD3	306	ERCC6
chr10	50667169	1	T	ERCC6/PGBD3	388	ERCC6
chr10	50667239	0	C	ERCC6/PGBD3	276	ERCC6
chr10	50667266	1	T	ERCC6/PGBD3	299	ERCC6
chr10	50667356	1	A	ERCC6/PGBD3	293	ERCC6
chr10	50668396	0	A	ERCC6/PGBD3	454	ERCC6
chr10	50668450	0	G	ERCC6/PGBD3	286	ERCC6
chr10	50668512	1	G	ERCC6/PGBD3	448	ERCC6
chr10	50668567	1	C	ERCC6/PGBD3	275	ERCC6
chr10	50669353	0	A	ERCC6/PGBD3	393	ERCC6
chr10	50669376	0	A	ERCC6/PGBD3	342	ERCC6
chr10	50669447	1	G	ERCC6/PGBD3	370	ERCC6
chr10	50669458	0	A	ERCC6/PGBD3	394	ERCC6
chr10	50669495	1	C	ERCC6/PGBD3	360	ERCC6
chr10	50669545	0	T	ERCC6/PGBD3	320	ERCC6
chr10	50669584	1	A	ERCC6/PGBD3	396	ERCC6
chr10	50669645	1	G	ERCC6/PGBD3	360	ERCC6
chr10	50678205	0	G	ERCC6/PGBD3	148	ERCC6
chr10	50678273	0	G	ERCC6/PGBD3	263	ERCC6
chr10	50678297	1	C	ERCC6/PGBD3	109	ERCC6
chr10	50678314	0	T	ERCC6/PGBD3	470	ERCC6
chr10	50678371	1	C	ERCC6/PGBD3	215	ERCC6
chr10	50678389	0	G	ERCC6/PGBD3	452	ERCC6
chr10	50678430	1	T	ERCC6/PGBD3	444	ERCC6
chr10	50678444	0	G	ERCC6/PGBD3	222	ERCC6
chr10	50678507	1	C	ERCC6/PGBD3	428	ERCC6
chr10	50678545	0	G	ERCC6/PGBD3	130	ERCC6
chr10	50678561	1	C	ERCC6/PGBD3	245	ERCC6
chr10	50678654	0	C	ERCC6/PGBD3	316	ERCC6
chr10	50678659	1	C	ERCC6/PGBD3	169	ERCC6
chr10	50678758	0	A	ERCC6/PGBD3	281	ERCC6
chr10	50678768	1	C	ERCC6/PGBD3	307	ERCC6
chr10	50678806	0	G	ERCC6/PGBD3	208	ERCC6
chr10	50678873	1	C	ERCC6/PGBD3	271	ERCC6
chr10	50678917	0	T	ERCC6/PGBD3	162	ERCC6
chr10	50678921	1	C	ERCC6/PGBD3	195	ERCC6
chr10	50678993	0	C	ERCC6/PGBD3	57	ERCC6
chr10	50679038	1	G	ERCC6/PGBD3	138	ERCC6
chr10	50679049	0	C	ERCC6/PGBD3	88	ERCC6
chr10	50679083	1	T	ERCC6/PGBD3	64	ERCC6
chr10	50679099	0	A	ERCC6/PGBD3	61	ERCC6
chr10	50679123	1	G	ERCC6/PGBD3	112	ERCC6
chr10	50679146	0	A	ERCC6/PGBD3	43	ERCC6
chr10	50679183	1	T	ERCC6/PGBD3	90	ERCC6
chr10	50679262	1	G	ERCC6/PGBD3	72	ERCC6
chr10	50680383	0	G	ERCC6/PGBD3	449	ERCC6
chr10	50680479	0	T	ERCC6/PGBD3	506	ERCC6
chr10	50680481	1	C	ERCC6/PGBD3	449	ERCC6
chr10	50680598	1	C	ERCC6/PGBD3	487	ERCC6
chr10	50680881	0	G	ERCC6/PGBD3	279	ERCC6
chr10	50680982	0	T	ERCC6/PGBD3	356	ERCC6
chr10	50680987	1	C	ERCC6/PGBD3	264	ERCC6
chr10	50681086	0	A	ERCC6/PGBD3	503	ERCC6
chr10	50681089	1	C	ERCC6/PGBD3	345	ERCC6
chr10	50681203	1	G	ERCC6/PGBD3	514	ERCC6
chr10	50681501	0	C	ERCC6/PGBD3	380	ERCC6
chr10	50681566	0	G	ERCC6/PGBD3	428	ERCC6
chr10	50681621	1	G	ERCC6/PGBD3	342	ERCC6
chr10	50681681	1	C	ERCC6/PGBD3	443	ERCC6
chr10	50682035	0	G	ERCC6/PGBD3	265	ERCC6
chr10	50682101	0	C	ERCC6/PGBD3	297	ERCC6
chr10	50682127	1	C	ERCC6/PGBD3	266	ERCC6
chr10	50682215	0	A	ERCC6/PGBD3	435	ERCC6
chr10	50682216	1	G	ERCC6/PGBD3	295	ERCC6
chr10	50682334	1	A	ERCC6/PGBD3	449	ERCC6
chr10	50684220	0	G	ERCC6/PGBD3	149	ERCC6
chr10	50684316	0	T	ERCC6/PGBD3	695	ERCC6
chr10	50684320	1	C	ERCC6/PGBD3	161	ERCC6
chr10	50684434	1	C	ERCC6/PGBD3	704	ERCC6
chr10	50686374	0	C	ERCC6/PGBD3	373	ERCC6
chr10	50686452	0	C	ERCC6/PGBD3	381	ERCC6
chr10	50686480	1	C	ERCC6/PGBD3	379	ERCC6
chr10	50686565	1	G	ERCC6/PGBD3	383	ERCC6
chr10	50690672	0	T	ERCC6/PGBD3	317	ERCC6
chr10	50690741	0	G	ERCC6/PGBD3	389	ERCC6
chr10	50690786	1	G	ERCC6/PGBD3	298	ERCC6
chr10	50690800	0	G	ERCC6/PGBD3	428	ERCC6
chr10	50690851	1	T	ERCC6/PGBD3	405	ERCC6
chr10	50690900	0	G	ERCC6/PGBD3	692	ERCC6
chr10	50690910	1	C	ERCC6/PGBD3	422	ERCC6
chr10	50691019	1	G	ERCC6/PGBD3	691	ERCC6
chr10	50691306	0	T	ERCC6/PGBD3	497	ERCC6
chr10	50691407	0	G	ERCC6/PGBD3	616	ERCC6
chr10	50691424	1	G	ERCC6/PGBD3	498	ERCC6
chr10	50691499	0	G	ERCC6/PGBD3	285	ERCC6
chr10	50691527	1	T	ERCC6/PGBD3	631	ERCC6
chr10	50691614	1	T	ERCC6/PGBD3	290	ERCC6
chr10	50701133	0	A	ERCC6/PGBD3	477	ERCC6
chr10	50701208	0	G	ERCC6/PGBD3	377	ERCC6
chr10	50701252	1	T	ERCC6/PGBD3	443	ERCC6
chr10	50701325	1	C	ERCC6/PGBD3	388	ERCC6
chr10	50708529	0	C	ERCC6/PGBD3	517	ERCC6
chr10	50708636	0	A	ERCC6/PGBD3	463	ERCC6
chr10	50708638	1	G	ERCC6/PGBD3	542	ERCC6
chr10	50708748	0	A	ERCC6/PGBD3	609	ERCC6
chr10	50708753	1	A	ERCC6/PGBD3	454	ERCC6
chr10	50708866	1	G	ERCC6/PGBD3	607	ERCC6
chr10	50713909	0	G	ERCC6/PGBD3	671	ERCC6
chr10	50714026	0	T	ERCC6/PGBD3	787	ERCC6
chr10	50714027	1	C	ERCC6/PGBD3	677	ERCC6
chr10	50714146	1	C	ERCC6/PGBD3	807	ERCC6
chr10	50723337	0	G	ERCC6/PGBD3	386	ERCC6
chr10	50723411	0	C	ERCC6/PGBD3	383	ERCC6
chr10	50723452	1	T	ERCC6/PGBD3	365	ERCC6
chr10	50723473	0	C	ERCC6/PGBD3	195	ERCC6
chr10	50723528	1	C	ERCC6/PGBD3	358	ERCC6
chr10	50723581	0	T	ERCC6/PGBD3	416	ERCC6
chr10	50723591	1	G	ERCC6/PGBD3	159	ERCC6
chr10	50723696	0	A	ERCC6/PGBD3	301	ERCC6
chr10	50723701	1	A	ERCC6/PGBD3	391	ERCC6
chr10	50723798	0	C	ERCC6/PGBD3	197	ERCC6
chr10	50723809	1	T	ERCC6/PGBD3	299	ERCC6
chr10	50723868	0	C	ERCC6/PGBD3	219	ERCC6
chr10	50723909	1	C	ERCC6/PGBD3	203	ERCC6
chr10	50723929	0	C	ERCC6/PGBD3	345	ERCC6
chr10	50723957	1	G	ERCC6/PGBD3	242	ERCC6
chr10	50724034	0	C	ERCC6/PGBD3	164	ERCC6
chr10	50724038	1	C	ERCC6/PGBD3	349	ERCC6
chr10	50724128	0	C	ERCC6/PGBD3	117	ERCC6
chr10	50724146	1	G	ERCC6/PGBD3	179	ERCC6
chr10	50724240	0	A	ERCC6/PGBD3	183	ERCC6
chr10	50724241	1	A	ERCC6/PGBD3	115	ERCC6
chr10	50724291	0	G	ERCC6/PGBD3	246	ERCC6
chr10	50724357	1	G	ERCC6/PGBD3	164	ERCC6
chr10	50724408	0	G	ERCC6/PGBD3	275	ERCC6
chr10	50724409	1	C	ERCC6/PGBD3	228	ERCC6
chr10	50724481	0	G	ERCC6/PGBD3	138	ERCC6
chr10	50724522	1	A	ERCC6/PGBD3	269	ERCC6
chr10	50724566	0	G	ERCC6/PGBD3	168	ERCC6
chr10	50724568	1	C	ERCC6/PGBD3	121	ERCC6
chr10	50724644	0	G	ERCC6/PGBD3	415	ERCC6
chr10	50724685	1	A	ERCC6/PGBD3	166	ERCC6
chr10	50724750	0	G	ERCC6/PGBD3	229	ERCC6
chr10	50724751	1	G	ERCC6/PGBD3	414	ERCC6
chr10	50724791	0	C	ERCC6/PGBD3	273	ERCC6
chr10	50724867	1	T	ERCC6/PGBD3	210	ERCC6
chr10	50724889	0	G	ERCC6/PGBD3	289	ERCC6
chr10	50724908	1	C	ERCC6/PGBD3	262	ERCC6
chr10	50724994	0	G	ERCC6/PGBD3	367	ERCC6
chr10	50725001	1	G	ERCC6/PGBD3	330	ERCC6
chr10	50725031	0	C	ERCC6/PGBD3	232	ERCC6
chr10	50725107	1	G	ERCC6/PGBD3	389	ERCC6
chr10	50725131	0	T	ERCC6/PGBD3	275	ERCC6
chr10	50725144	1	C	ERCC6/PGBD3	272	ERCC6
chr10	50725245	1	G	ERCC6/PGBD3	311	ERCC6
chr10	50732042	0	A	ERCC6/PGBD3	292	ERCC6
chr10	50732107	0	C	ERCC6/PGBD3	365	ERCC6
chr10	50732161	1	C	ERCC6/PGBD3	252	ERCC6
chr10	50732219	0	C	ERCC6/PGBD3	127	ERCC6
chr10	50732224	1	G	ERCC6/PGBD3	380	ERCC6
chr10	50732292	0	A	ERCC6/PGBD3	194	ERCC6
chr10	50732315	1	C	ERCC6/PGBD3	67	ERCC6
chr10	50732374	0	C	ERCC6/PGBD3	99	ERCC6
chr10	50732400	1	A	ERCC6/PGBD3	154	ERCC6
chr10	50732467	0	T	ERCC6/PGBD3	506	ERCC6
chr10	50732468	1	C	ERCC6/PGBD3	112	ERCC6
chr10	50732536	0	G	ERCC6/PGBD3	405	ERCC6
chr10	50732579	1	T	ERCC6/PGBD3	508	ERCC6
chr10	50732614	0	G	ERCC6/PGBD3	225	ERCC6
chr10	50732655	1	T	ERCC6/PGBD3	463	ERCC6
chr10	50732675	0	T	ERCC6/PGBD3	86	ERCC6
chr10	50732729	1	A	ERCC6/PGBD3	262	ERCC6
chr10	50732767	0	C	ERCC6/PGBD3	376	ERCC6
chr10	50732796	1	A	ERCC6/PGBD3	104	ERCC6
chr10	50732884	1	A	ERCC6/PGBD3	381	ERCC6
chr10	50736410	0	A	ERCC6/PGBD3	639	ERCC6
chr10	50736495	0	T	ERCC6/PGBD3	279	ERCC6
chr10	50736529	1	G	ERCC6/PGBD3	641	ERCC6
chr10	50736601	1	C	ERCC6/PGBD3	279	ERCC6
chr10	50738723	0	T	ERCC6/PGBD3	12	ERCC6
chr10	50738801	0	T	ERCC6/PGBD3	524	ERCC6
chr10	50738834	1	G	ERCC6/PGBD3	12	ERCC6
chr10	50738889	0	G	ERCC6/PGBD3	8	ERCC6
chr10	50738906	1	G	ERCC6/PGBD3	539	ERCC6
chr10	50739003	1	G	ERCC6/PGBD3	8	ERCC6
chr10	50740548	0	T	ERCC6/PGBD3	173	ERCC6
chr10	50740620	0	T	ERCC6/PGBD3	159	ERCC6
chr10	50740666	1	A	ERCC6/PGBD3	127	ERCC6
chr10	50740669	0	G	ERCC6/PGBD3	169	ERCC6
chr10	50740712	1	T	ERCC6/PGBD3	112	ERCC6
chr10	50740742	0	A	ERCC6/PGBD3	201	ERCC6
chr10	50740777	1	A	ERCC6/PGBD3	156	ERCC6
chr10	50740788	0	T	ERCC6/PGBD3	255	ERCC6
chr10	50740864	1	A	ERCC6/PGBD3	201	ERCC6
chr10	50740873	0	G	ERCC6/PGBD3	320	ERCC6
chr10	50740902	1	C	ERCC6/PGBD3	306	ERCC6
chr10	50740988	0	T	ERCC6/PGBD3	228	ERCC6
chr10	50740993	1	G	ERCC6/PGBD3	372	ERCC6
chr10	50741102	1	G	ERCC6/PGBD3	236	ERCC6
chr10	69881165	0	A	MYPN	227	MYPN
chr10	69881275	0	G	MYPN	261	MYPN
chr10	69881282	1	C	MYPN	204	MYPN
chr10	69881389	0	C	MYPN	404	MYPN
chr10	69881390	1	C	MYPN	212	MYPN
chr10	69881500	0	C	MYPN	106	MYPN
chr10	69881504	1	T	MYPN	417	MYPN
chr10	69881588	0	C	MYPN	431	MYPN
chr10	69881618	1	T	MYPN	61	MYPN
chr10	69881701	0	G	MYPN	271	MYPN
chr10	69881708	1	A	MYPN	442	MYPN
chr10	69881817	0	A	MYPN	487	MYPN
chr10	69881822	1	T	MYPN	289	MYPN
chr10	69881863	0	A	MYPN	156	MYPN
chr10	69881936	1	T	MYPN	497	MYPN
chr10	69881972	0	G	MYPN	69	MYPN
chr10	69881979	1	G	MYPN	228	MYPN
chr10	69882069	0	G	MYPN	128	MYPN
chr10	69882078	1	A	MYPN	74	MYPN
chr10	69882167	1	C	MYPN	159	MYPN
chr10	69896387	0	A	MYPN	490	MYPN
chr10	69896491	0	A	MYPN	0	MYPN
chr10	69896492	1	A	MYPN	504	MYPN
chr10	69896602	1	T	MYPN	0	MYPN
chr10	69902665	0	C	MYPN	532	MYPN
chr10	69902751	0	G	MYPN	278	MYPN
chr10	69902770	0	C	MYPN	427	MYPN
chr10	69902782	1	G	MYPN	533	MYPN
chr10	69902842	1	G	MYPN	323	MYPN
chr10	69902859	0	G	MYPN	814	MYPN
chr10	69902883	1	A	MYPN	420	MYPN
chr10	69902977	1	A	MYPN	811	MYPN
chr10	69905187	0	A	MYPN	448	MYPN
chr10	69905268	0	A	MYPN	368	MYPN
chr10	69905301	1	T	MYPN	456	MYPN
chr10	69905365	1	A	MYPN	360	MYPN
chr10	69908030	0	G	MYPN	545	MYPN
chr10	69908128	0	G	MYPN	230	MYPN
chr10	69908145	1	C	MYPN	548	MYPN
chr10	69908173	0	A	MYPN	18	MYPN
chr10	69908222	1	C	MYPN	185	MYPN
chr10	69908289	1	C	MYPN	18	MYPN
chr10	69909747	0	A	MYPN	490	MYPN
chr10	69909844	0	C	MYPN	469	MYPN
chr10	69909851	1	G	MYPN	482	MYPN
chr10	69909961	1	G	MYPN	472	MYPN
chr10	69918194	0	C	MYPN	613	MYPN
chr10	69918265	0	C	MYPN	2	MYPN
chr10	69918309	1	C	MYPN	602	MYPN
chr10	69918360	1	C	MYPN	2	MYPN
chr10	69921391	0	G	MYPN	318	MYPN
chr10	69921464	0	C	MYPN	0	MYPN
chr10	69921503	1	G	MYPN	295	MYPN
chr10	69921569	1	A	MYPN	0	MYPN
chr10	69925436	0	C	MYPN	361	MYPN
chr10	69925504	0	C	MYPN	386	MYPN
chr10	69925547	1	G	MYPN	406	MYPN
chr10	69925612	1	G	MYPN	381	MYPN
chr10	69925964	0	C	MYPN	192	MYPN
chr10	69926073	0	C	MYPN	427	MYPN
chr10	69926080	1	C	MYPN	177	MYPN
chr10	69926164	0	C	MYPN	266	MYPN
chr10	69926193	1	T	MYPN	415	MYPN
chr10	69926253	0	C	MYPN	150	MYPN
chr10	69926274	1	A	MYPN	231	MYPN
chr10	69926284	0	T	MYPN	361	MYPN
chr10	69926338	1	G	MYPN	158	MYPN
chr10	69926381	0	C	MYPN	395	MYPN
chr10	69926405	1	T	MYPN	390	MYPN
chr10	69926496	1	T	MYPN	401	MYPN
chr10	69933785	0	C	MYPN	345	MYPN
chr10	69933874	0	C	MYPN	353	MYPN
chr10	69933903	1	C	MYPN	298	MYPN
chr10	69933982	0	G	MYPN	249	MYPN
chr10	69933987	1	C	MYPN	347	MYPN
chr10	69934088	0	T	MYPN	349	MYPN
chr10	69934093	1	C	MYPN	191	MYPN
chr10	69934184	0	T	MYPN	272	MYPN
chr10	69934187	1	A	MYPN	355	MYPN
chr10	69934294	0	T	MYPN	258	MYPN
chr10	69934306	1	T	MYPN	304	MYPN
chr10	69934409	0	T	MYPN	89	MYPN
chr10	69934416	1	A	MYPN	289	MYPN
chr10	69934522	1	C	MYPN	156	MYPN
chr10	69935017	0	C	MYPN	140	MYPN
chr10	69935077	0	C	MYPN	560	MYPN
chr10	69935120	1	C	MYPN	166	MYPN
chr10	69935162	0	G	MYPN	486	MYPN
chr10	69935190	1	C	MYPN	538	MYPN
chr10	69935280	1	G	MYPN	520	MYPN
chr10	69948620	0	C	MYPN	123	MYPN
chr10	69948723	0	G	MYPN	690	MYPN
chr10	69948734	1	G	MYPN	120	MYPN
chr10	69948819	0	T	MYPN	407	MYPN
chr10	69948830	1	G	MYPN	683	MYPN
chr10	69948936	1	G	MYPN	417	MYPN
chr10	69954079	0	A	MYPN	861	MYPN
chr10	69954191	0	T	MYPN	751	MYPN
chr10	69954194	1	G	MYPN	860	MYPN
chr10	69954309	1	A	MYPN	752	MYPN
chr10	69955121	0	C	MYPN	700	MYPN
chr10	69955235	0	T	MYPN	727	MYPN
chr10	69955238	1	T	MYPN	693	MYPN
chr10	69955349	1	G	MYPN	735	MYPN
chr10	69957041	0	A	MYPN	624	MYPN
chr10	69957129	0	A	MYPN	586	MYPN
chr10	69957160	1	T	MYPN	623	MYPN
chr10	69957244	0	C	MYPN	41	MYPN
chr10	69957250	1	C	MYPN	579	MYPN
chr10	69957378	1	C	MYPN	41	MYPN
chr10	69959085	0	G	MYPN	463	MYPN
chr10	69959187	0	T	MYPN	630	MYPN
chr10	69959197	1	A	MYPN	457	MYPN
chr10	69959287	0	A	MYPN	414	MYPN
chr10	69959303	1	A	MYPN	638	MYPN
chr10	69959405	1	C	MYPN	421	MYPN
chr10	69961585	0	G	MYPN	718	MYPN
chr10	69961627	0	C	MYPN	552	MYPN
chr10	69961700	1	T	MYPN	723	MYPN
chr10	69961710	0	G	MYPN	451	MYPN
chr10	69961737	1	C	MYPN	557	MYPN
chr10	69961825	1	G	MYPN	463	MYPN
chr10	69966486	0	C	MYPN	540	MYPN
chr10	69966567	0	C	MYPN	604	MYPN
chr10	69966602	1	G	MYPN	542	MYPN
chr10	69966686	1	A	MYPN	604	MYPN
chr10	69970008	0	T	MYPN	503	MYPN
chr10	69970112	0	C	MYPN	813	MYPN
chr10	69970121	1	G	MYPN	512	MYPN
chr10	69970217	0	G	MYPN	709	MYPN
chr10	69970230	1	C	MYPN	819	MYPN
chr10	69970329	1	G	MYPN	713	MYPN
chr10	73577133	0	C	PSAP	279	PSAP
chr10	73577210	0	A	PSAP	429	PSAP
chr10	73577253	1	T	PSAP	276	PSAP
chr10	73577331	1	T	PSAP	420	PSAP
chr10	73578312	0	A	PSAP	190	PSAP
chr10	73578430	0	A	PSAP	400	PSAP
chr10	73578433	1	T	PSAP	184	PSAP
chr10	73578542	1	T	PSAP	403	PSAP
chr10	73578724	0	C	PSAP	99	PSAP
chr10	73578835	0	G	PSAP	326	PSAP
chr10	73578844	1	C	PSAP	93	PSAP
chr10	73578954	1	A	PSAP	379	PSAP
chr10	73579183	0	C	PSAP	345	PSAP
chr10	73579268	0	G	PSAP	253	PSAP
chr10	73579303	1	C	PSAP	350	PSAP
chr10	73579380	1	C	PSAP	238	PSAP
chr10	73579561	0	T	PSAP	175	PSAP
chr10	73579636	0	C	PSAP	390	PSAP
chr10	73579663	1	A	PSAP	182	PSAP
chr10	73579744	1	A	PSAP	391	PSAP
chr10	73579945	0	T	PSAP	104	PSAP
chr10	73580045	0	T	PSAP	426	PSAP
chr10	73580067	1	T	PSAP	579	PSAP
chr10	73580156	1	C	PSAP	437	PSAP
chr10	73581595	0	G	PSAP	734	PSAP
chr10	73581673	0	T	PSAP	331	PSAP
chr10	73581717	1	T	PSAP	726	PSAP
chr10	73581764	0	G	PSAP	465	PSAP
chr10	73581780	1	A	PSAP	313	PSAP
chr10	73581870	1	T	PSAP	468	PSAP
chr10	73583620	0	T	PSAP	714	PSAP
chr10	73583739	1	A	PSAP	711	PSAP
chr10	73585549	0	G	PSAP	458	PSAP
chr10	73585636	0	G	PSAP	410	PSAP
chr10	73585666	1	C	PSAP	463	PSAP
chr10	73585745	1	C	PSAP	407	PSAP
chr10	73587698	0	C	PSAP	380	PSAP
chr10	73587774	0	G	PSAP	433	PSAP
chr10	73587811	1	T	PSAP	374	PSAP
chr10	73587869	0	T	PSAP	186	PSAP
chr10	73587872	1	C	PSAP	433	PSAP
chr10	73587973	1	C	PSAP	176	PSAP
chr10	73588599	0	A	PSAP	322	PSAP
chr10	73588690	0	T	PSAP	198	PSAP
chr10	73588719	1	A	PSAP	320	PSAP
chr10	73588776	0	A	PSAP	161	PSAP
chr10	73588781	1	C	PSAP	188	PSAP
chr10	73588894	1	C	PSAP	185	PSAP
chr10	73590860	0	A	PSAP	518	PSAP
chr10	73590940	0	G	PSAP	632	PSAP
chr10	73590979	1	G	PSAP	519	PSAP
chr10	73591056	1	G	PSAP	634	PSAP
chr10	73591548	0	G	PSAP	406	PSAP
chr10	73591653	0	T	PSAP	293	PSAP
chr10	73591664	1	C	PSAP	405	PSAP
chr10	73591766	1	C	PSAP	360	PSAP
chr10	73594079	0	G	PSAP	223	PSAP
chr10	73594154	0	T	PSAP	343	PSAP
chr10	73594198	1	A	PSAP	231	PSAP
chr10	73594271	0	A	PSAP	415	PSAP
chr10	73594272	1	A	PSAP	338	PSAP
chr10	73594384	1	C	PSAP	409	PSAP
chr11	2466611	0	A	KCNQ1.1	1	KCNQ1
chr11	2466670	0	C	KCNQ1.1	5	KCNQ1
chr11	2466705	1	A	KCNQ1.1	1	KCNQ1
chr11	2466746	1	A	KCNQ1.1	6	KCNQ1
chr11	2482855	0	T	KCNQ1.1	404	KCNQ1
chr11	2482968	1	A	KCNQ1.1	436	KCNQ1
chr11	2549115	0	G	KCNQ1.1	668	KCNQ1
chr11	2549169	0	T	KCNQ1.1	468	KCNQ1
chr11	2549237	1	C	KCNQ1.1	667	KCNQ1
chr11	2549289	1	C	KCNQ1.1	484	KCNQ1
chr11	2591805	0	A	KCNQ1.1	305	KCNQ1
chr11	2591862	0	T	KCNQ1.1	235	KCNQ1
chr11	2591880	0	T	KCNQ1.1	328	KCNQ1
chr11	2591927	1	A	KCNQ1.1	300	KCNQ1
chr11	2591978	1	A	KCNQ1.1	227	KCNQ1
chr11	2592022	1	T	KCNQ1.1	371	KCNQ1
chr11	2592494	0	T	KCNQ1.1	466	KCNQ1
chr11	2592638	1	G	KCNQ1.1	460	KCNQ1
chr11	2593272	0	T	KCNQ1.1	237	KCNQ1
chr11	2593418	1	C	KCNQ1.1	240	KCNQ1
chr11	2593957	0	C	KCNQ1.1	292	KCNQ1
chr11	2594065	0	T	KCNQ1.1	48	KCNQ1
chr11	2594094	1	T	KCNQ1.1	291	KCNQ1
chr11	2594099	0	C	KCNQ1.1	273	KCNQ1
chr11	2594131	1	T	KCNQ1.1	46	KCNQ1
chr11	2594191	0	A	KCNQ1.1	198	KCNQ1
chr11	2594217	1	G	KCNQ1.1	272	KCNQ1
chr11	2594295	1	T	KCNQ1.1	196	KCNQ1
chr11	2604595	0	T	KCNQ1.1	501	KCNQ1
chr11	2604675	0	C	KCNQ1.1	0	KCNQ1
chr11	2604719	1	A	KCNQ1.1	504	KCNQ1
chr11	2604754	0	C	KCNQ1.1	433	KCNQ1
chr11	2604757	1	C	KCNQ1.1	116	KCNQ1
chr11	2604873	1	A	KCNQ1.1	433	KCNQ1
chr11	2606382	0	G	KCNQ1.1	482	KCNQ1
chr11	2606437	0	C	KCNQ1.1	425	KCNQ1
chr11	2606498	1	C	KCNQ1.1	489	KCNQ1
chr11	2606559	1	G	KCNQ1.1	385	KCNQ1
chr11	2608746	0	G	KCNQ1.1	108	KCNQ1
chr11	2608817	0	T	KCNQ1.1	182	KCNQ1
chr11	2608847	1	G	KCNQ1.1	98	KCNQ1
chr11	2608892	0	A	KCNQ1.1	329	KCNQ1
chr11	2608911	1	A	KCNQ1.1	179	KCNQ1
chr11	2609014	1	G	KCNQ1.1	334	KCNQ1
chr11	2609920	0	A	KCNQ1.1	0	KCNQ1
chr11	2609975	0	C	KCNQ1.1	358	KCNQ1
chr11	2609992	1	G	KCNQ1.1	184	KCNQ1
chr11	2610064	0	T	KCNQ1.1	359	KCNQ1
chr11	2610074	1	T	KCNQ1.1	357	KCNQ1
chr11	2610184	1	T	KCNQ1.1	357	KCNQ1
chr11	2683088	0	A	KCNQ1.1	12	KCNQ1
chr11	2683193	0	A	KCNQ1.1	712	KCNQ1
chr11	2683206	1	C	KCNQ1.1	11	KCNQ1
chr11	2683311	0	A	KCNQ1.1	155	KCNQ1
chr11	2683313	1	T	KCNQ1.1	725	KCNQ1
chr11	2683409	1	G	KCNQ1.1	158	KCNQ1
chr11	2789986	0	T	KCNQ1.2	271	KCNQ1
chr11	2790055	0	T	KCNQ1.2	136	KCNQ1
chr11	2790108	1	A	KCNQ1.2	278	KCNQ1
chr11	2790128	0	T	KCNQ1.2	216	KCNQ1
chr11	2790143	1	A	KCNQ1.2	140	KCNQ1
chr11	2790239	1	A	KCNQ1.2	246	KCNQ1
chr11	2797168	0	T	KCNQ1.2	222	KCNQ1
chr11	2797260	0	T	KCNQ1.2	108	KCNQ1
chr11	2797265	1	A	KCNQ1.2	213	KCNQ1
chr11	2797384	1	C	KCNQ1.2	125	KCNQ1
chr11	2798165	0	T	KCNQ1.2	343	KCNQ1
chr11	2798261	0	A	KCNQ1.2	561	KCNQ1
chr11	2798272	1	T	KCNQ1.2	338	KCNQ1
chr11	2798380	1	G	KCNQ1.2	563	KCNQ1
chr11	2799183	0	T	KCNQ1.2	78	KCNQ1
chr11	2799259	0	G	KCNQ1.2	108	KCNQ1
chr11	2799262	1	G	KCNQ1.2	74	KCNQ1
chr11	2799349	1	G	KCNQ1.2	143	KCNQ1
chr11	2868973	0	T	KCNQ1.2	52	KCNQ1
chr11	2869040	1	T	KCNQ1.2	52	KCNQ1
chr11	2869160	0	T	KCNQ1.2	148	KCNQ1
chr11	2869302	1	T	KCNQ1.2	151	KCNQ1
chr13	28578153	0	G	FLT3	385	FLT3
chr13	28578251	0	G	FLT3	317	FLT3
chr13	28578272	1	G	FLT3	385	FLT3
chr13	28578364	1	T	FLT3	316	FLT3
chr13	28588520	0	G	FLT3	427	FLT3
chr13	28588605	0	G	FLT3	472	FLT3
[truncated: 1,566 more rows]
