# Supplementary material for: Quantitative analysis of differences in copy numbers using read depth obtained from PCR-enriched samples and controls
Source: BMC Bioinformatics. 2015 Jan 28;16:17. doi: 10.1186/s12859-014-0428-5 (PMC4384318; doi:10.1186/s12859-014-0428-5)
Supplement: Additional file 2 — Primer read depth raw data. This archive (zip) contains one tab-separated text file (tsv) per sequencing run and sample. Each file name is composed of the run id and sample name. The column definitions are: chromosome, position, direction, reference base, cluster name, depth and original gene name. [file 12859_2014_428_MOESM2_ESM.zip › M63_NA14164.tsv]

chr1	5923229	0	A	NPHP4	630	NPHP4
chr1	5923335	0	A	NPHP4	388	NPHP4
chr1	5923341	1	T	NPHP4	619	NPHP4
chr1	5923429	0	A	NPHP4	521	NPHP4
chr1	5923440	1	A	NPHP4	381	NPHP4
chr1	5923549	1	A	NPHP4	528	NPHP4
chr1	5923905	0	T	NPHP4	592	NPHP4
chr1	5923969	0	A	NPHP4	394	NPHP4
chr1	5924027	1	G	NPHP4	548	NPHP4
chr1	5924046	0	C	NPHP4	572	NPHP4
chr1	5924083	1	A	NPHP4	403	NPHP4
chr1	5924163	1	A	NPHP4	611	NPHP4
chr1	5924358	0	G	NPHP4	321	NPHP4
chr1	5924398	0	C	NPHP4	357	NPHP4
chr1	5924476	1	G	NPHP4	295	NPHP4
chr1	5924492	0	C	NPHP4	103	NPHP4
chr1	5924522	1	A	NPHP4	396	NPHP4
chr1	5924614	1	C	NPHP4	101	NPHP4
chr1	5925096	0	T	NPHP4	470	NPHP4
chr1	5925166	0	A	NPHP4	328	NPHP4
chr1	5925196	1	A	NPHP4	473	NPHP4
chr1	5925210	0	C	NPHP4	101	NPHP4
chr1	5925289	1	A	NPHP4	327	NPHP4
chr1	5925329	1	G	NPHP4	100	NPHP4
chr1	5926362	0	C	NPHP4	729	NPHP4
chr1	5926431	0	A	NPHP4	403	NPHP4
chr1	5926484	1	A	NPHP4	712	NPHP4
chr1	5926500	0	C	NPHP4	272	NPHP4
chr1	5926524	1	A	NPHP4	416	NPHP4
chr1	5926592	1	C	NPHP4	266	NPHP4
chr1	5927055	0	G	NPHP4	306	NPHP4
chr1	5927090	0	C	NPHP4	331	NPHP4
chr1	5927150	1	C	NPHP4	315	NPHP4
chr1	5927197	1	A	NPHP4	345	NPHP4
chr1	5927755	0	G	NPHP4	401	NPHP4
chr1	5927842	0	G	NPHP4	677	NPHP4
chr1	5927860	1	G	NPHP4	420	NPHP4
chr1	5927877	0	T	NPHP4	394	NPHP4
chr1	5927952	1	A	NPHP4	679	NPHP4
chr1	5927997	1	C	NPHP4	397	NPHP4
chr1	5933291	0	T	NPHP4	7	NPHP4
chr1	5933354	0	C	NPHP4	608	NPHP4
chr1	5933408	1	A	NPHP4	5	NPHP4
chr1	5933461	1	T	NPHP4	603	NPHP4
chr1	5934471	0	T	NPHP4	13	NPHP4
chr1	5934513	0	T	NPHP4	261	NPHP4
chr1	5934563	1	T	NPHP4	10	NPHP4
chr1	5934569	0	A	NPHP4	365	NPHP4
chr1	5934636	1	G	NPHP4	236	NPHP4
chr1	5934650	0	C	NPHP4	263	NPHP4
chr1	5934682	1	T	NPHP4	343	NPHP4
chr1	5934748	1	A	NPHP4	229	NPHP4
chr1	5934833	0	G	NPHP4	900	NPHP4
chr1	5934937	0	A	NPHP4	66	NPHP4
chr1	5934952	1	A	NPHP4	903	NPHP4
chr1	5934981	0	G	NPHP4	474	NPHP4
chr1	5935004	1	C	NPHP4	114	NPHP4
chr1	5935120	1	T	NPHP4	478	NPHP4
chr1	5935125	0	G	NPHP4	442	NPHP4
chr1	5935248	1	T	NPHP4	471	NPHP4
chr1	5937107	0	G	NPHP4	660	NPHP4
chr1	5937152	0	C	NPHP4	236	NPHP4
chr1	5937205	1	A	NPHP4	653	NPHP4
chr1	5937228	0	A	NPHP4	271	NPHP4
chr1	5937295	1	A	NPHP4	231	NPHP4
chr1	5937299	0	G	NPHP4	116	NPHP4
chr1	5937351	1	G	NPHP4	268	NPHP4
chr1	5937397	1	G	NPHP4	105	NPHP4
chr1	5940172	0	A	NPHP4	708	NPHP4
chr1	5940277	0	C	NPHP4	698	NPHP4
chr1	5940281	1	T	NPHP4	711	NPHP4
chr1	5940386	1	C	NPHP4	702	NPHP4
chr1	5947263	0	T	NPHP4	249	NPHP4
chr1	5947330	0	G	NPHP4	570	NPHP4
chr1	5947378	1	T	NPHP4	252	NPHP4
chr1	5947448	0	T	NPHP4	315	NPHP4
chr1	5947452	1	C	NPHP4	569	NPHP4
chr1	5947477	0	T	NPHP4	288	NPHP4
chr1	5947534	1	A	NPHP4	312	NPHP4
chr1	5947617	1	A	NPHP4	286	NPHP4
chr1	5950883	0	A	NPHP4	149	NPHP4
chr1	5950939	0	C	NPHP4	310	NPHP4
chr1	5950985	1	A	NPHP4	146	NPHP4
chr1	5951049	0	C	NPHP4	227	NPHP4
chr1	5951061	1	A	NPHP4	312	NPHP4
chr1	5951167	1	T	NPHP4	240	NPHP4
chr1	5964655	0	T	NPHP4	375	NPHP4
chr1	5964725	0	G	NPHP4	145	NPHP4
chr1	5964794	1	G	NPHP4	369	NPHP4
chr1	5964812	0	A	NPHP4	701	NPHP4
chr1	5964839	1	A	NPHP4	151	NPHP4
chr1	5964932	1	G	NPHP4	659	NPHP4
chr1	5965326	0	G	NPHP4	447	NPHP4
chr1	5965374	0	G	NPHP4	221	NPHP4
chr1	5965416	1	G	NPHP4	370	NPHP4
chr1	5965434	0	G	NPHP4	495	NPHP4
chr1	5965464	1	G	NPHP4	198	NPHP4
chr1	5965476	0	C	NPHP4	370	NPHP4
chr1	5965553	1	A	NPHP4	453	NPHP4
chr1	5965592	1	A	NPHP4	446	NPHP4
chr1	5965641	0	C	NPHP4	306	NPHP4
chr1	5965716	0	A	NPHP4	196	NPHP4
chr1	5965745	1	C	NPHP4	378	NPHP4
chr1	5965821	0	C	NPHP4	252	NPHP4
chr1	5965839	1	T	NPHP4	198	NPHP4
chr1	5965929	1	C	NPHP4	289	NPHP4
chr1	5967139	0	T	NPHP4	561	NPHP4
chr1	5967279	0	A	NPHP4	99	NPHP4
chr1	5967280	1	C	NPHP4	525	NPHP4
chr1	5967346	1	A	NPHP4	102	NPHP4
chr1	5969187	0	G	NPHP4	592	NPHP4
chr1	5969305	1	A	NPHP4	615	NPHP4
chr1	5987662	0	T	NPHP4	158	NPHP4
chr1	5987737	0	A	NPHP4	1027	NPHP4
chr1	5987786	1	A	NPHP4	160	NPHP4
chr1	5987800	0	G	NPHP4	520	NPHP4
chr1	5987861	1	G	NPHP4	1030	NPHP4
chr1	5987897	1	C	NPHP4	442	NPHP4
chr1	5993123	0	C	NPHP4	519	NPHP4
chr1	5993189	0	A	NPHP4	243	NPHP4
chr1	5993237	1	C	NPHP4	517	NPHP4
chr1	5993250	0	C	NPHP4	741	NPHP4
chr1	5993304	1	G	NPHP4	261	NPHP4
chr1	5993309	0	A	NPHP4	670	NPHP4
chr1	5993370	1	A	NPHP4	706	NPHP4
chr1	5993432	1	A	NPHP4	632	NPHP4
chr1	6007100	0	A	NPHP4	599	NPHP4
chr1	6007202	0	C	NPHP4	512	NPHP4
chr1	6007210	1	A	NPHP4	573	NPHP4
chr1	6007305	0	C	NPHP4	874	NPHP4
chr1	6007310	1	C	NPHP4	488	NPHP4
chr1	6007428	1	T	NPHP4	876	NPHP4
chr1	6008067	0	A	NPHP4	852	NPHP4
chr1	6008164	0	A	NPHP4	519	NPHP4
chr1	6008189	1	A	NPHP4	858	NPHP4
chr1	6008245	0	T	NPHP4	355	NPHP4
chr1	6008307	1	C	NPHP4	519	NPHP4
chr1	6008351	1	G	NPHP4	355	NPHP4
chr1	6012757	0	C	NPHP4	412	NPHP4
chr1	6012814	0	C	NPHP4	535	NPHP4
chr1	6012858	1	T	NPHP4	404	NPHP4
chr1	6012932	1	G	NPHP4	532	NPHP4
chr1	6021795	0	T	NPHP4	720	NPHP4
chr1	6021875	0	G	NPHP4	664	NPHP4
chr1	6021911	1	G	NPHP4	683	NPHP4
chr1	6021989	0	T	NPHP4	515	NPHP4
chr1	6021993	1	G	NPHP4	658	NPHP4
chr1	6022097	1	A	NPHP4	511	NPHP4
chr1	6027331	0	T	NPHP4	766	NPHP4
chr1	6027444	1	A	NPHP4	766	NPHP4
chr1	6029048	0	C	NPHP4	1083	NPHP4
chr1	6029162	0	G	NPHP4	813	NPHP4
chr1	6029163	1	C	NPHP4	1090	NPHP4
chr1	6029224	0	T	NPHP4	468	NPHP4
chr1	6029280	1	C	NPHP4	806	NPHP4
chr1	6029344	1	G	NPHP4	472	NPHP4
chr1	6038340	0	A	NPHP4	394	NPHP4
chr1	6038452	0	C	NPHP4	164	NPHP4
chr1	6038457	1	A	NPHP4	390	NPHP4
chr1	6038570	1	C	NPHP4	164	NPHP4
chr1	6046192	0	T	NPHP4	627	NPHP4
chr1	6046262	0	C	NPHP4	508	NPHP4
chr1	6046311	1	A	NPHP4	625	NPHP4
chr1	6046382	1	G	NPHP4	521	NPHP4
chr2	29416015	0	G	ALK	314	ALK
chr2	29416121	0	C	ALK	286	ALK
chr2	29416133	1	G	ALK	282	ALK
chr2	29416210	0	A	ALK	333	ALK
chr2	29416222	1	G	ALK	221	ALK
chr2	29416265	0	G	ALK	325	ALK
chr2	29416331	1	A	ALK	276	ALK
chr2	29416343	0	C	ALK	220	ALK
chr2	29416374	1	G	ALK	289	ALK
chr2	29416450	0	G	ALK	273	ALK
chr2	29416461	1	T	ALK	214	ALK
chr2	29416567	0	A	ALK	40	ALK
chr2	29416571	1	A	ALK	271	ALK
chr2	29416595	0	G	ALK	338	ALK
chr2	29416669	1	T	ALK	75	ALK
chr2	29416676	0	A	ALK	68	ALK
chr2	29416716	1	C	ALK	384	ALK
chr2	29416765	0	A	ALK	490	ALK
chr2	29416773	1	T	ALK	125	ALK
chr2	29416874	1	A	ALK	509	ALK
chr2	29419590	0	T	ALK	705	ALK
chr2	29419698	0	G	ALK	221	ALK
chr2	29419705	1	G	ALK	676	ALK
chr2	29419811	1	A	ALK	223	ALK
chr2	29420348	0	T	ALK	820	ALK
chr2	29420461	0	C	ALK	629	ALK
chr2	29420468	1	A	ALK	812	ALK
chr2	29420539	0	G	ALK	450	ALK
chr2	29420554	1	A	ALK	628	ALK
chr2	29420650	1	A	ALK	455	ALK
chr2	29430015	0	T	ALK	660	ALK
chr2	29430107	0	T	ALK	871	ALK
chr2	29430126	1	A	ALK	643	ALK
chr2	29430216	1	A	ALK	873	ALK
chr2	29432564	0	T	ALK	618	ALK
chr2	29432653	0	T	ALK	470	ALK
chr2	29432685	1	A	ALK	613	ALK
chr2	29432728	0	T	ALK	1140	ALK
chr2	29432741	1	G	ALK	481	ALK
chr2	29432841	1	T	ALK	1138	ALK
chr2	29436760	0	T	ALK	902	ALK
chr2	29436874	0	A	ALK	566	ALK
chr2	29436877	1	T	ALK	892	ALK
chr2	29436994	1	G	ALK	562	ALK
chr2	29443547	0	G	ALK	729	ALK
chr2	29443611	0	T	ALK	501	ALK
chr2	29443668	1	A	ALK	739	ALK
chr2	29443732	1	T	ALK	492	ALK
chr2	29445156	0	G	ALK	231	ALK
chr2	29445242	0	T	ALK	343	ALK
chr2	29445248	1	C	ALK	237	ALK
chr2	29445327	0	T	ALK	443	ALK
chr2	29445361	1	T	ALK	384	ALK
chr2	29445388	0	C	ALK	411	ALK
chr2	29445429	1	A	ALK	450	ALK
chr2	29445507	1	C	ALK	396	ALK
chr2	29446167	0	A	ALK	388	ALK
chr2	29446223	0	T	ALK	417	ALK
chr2	29446267	0	G	ALK	511	ALK
chr2	29446287	1	G	ALK	390	ALK
chr2	29446331	1	T	ALK	435	ALK
chr2	29446339	0	A	ALK	374	ALK
chr2	29446390	1	G	ALK	484	ALK
chr2	29446458	1	C	ALK	376	ALK
chr2	29448273	0	A	ALK	483	ALK
chr2	29448332	0	A	ALK	617	ALK
chr2	29448383	1	A	ALK	486	ALK
chr2	29448452	1	G	ALK	585	ALK
chr2	29449753	0	G	ALK	585	ALK
chr2	29449848	0	T	ALK	285	ALK
chr2	29449873	1	T	ALK	583	ALK
chr2	29449888	0	G	ALK	76	ALK
chr2	29449942	1	T	ALK	279	ALK
chr2	29450004	1	C	ALK	76	ALK
chr2	29450414	0	G	ALK	703	ALK
chr2	29450441	0	T	ALK	570	ALK
chr2	29450498	0	C	ALK	524	ALK
chr2	29450513	1	G	ALK	704	ALK
chr2	29450552	1	C	ALK	577	ALK
chr2	29450621	1	G	ALK	528	ALK
chr2	29451711	0	C	ALK	17	ALK
chr2	29451759	0	C	ALK	9	ALK
chr2	29451829	1	C	ALK	16	ALK
chr2	29451885	0	T	ALK	302	ALK
chr2	29451892	1	C	ALK	9	ALK
chr2	29451974	1	G	ALK	338	ALK
chr2	29455093	0	C	ALK	595	ALK
chr2	29455199	0	A	ALK	753	ALK
chr2	29455210	1	G	ALK	590	ALK
chr2	29455248	0	T	ALK	692	ALK
chr2	29455311	1	T	ALK	725	ALK
chr2	29455389	1	T	ALK	680	ALK
chr2	29456410	0	A	ALK	867	ALK
chr2	29456508	0	C	ALK	826	ALK
chr2	29456531	1	C	ALK	874	ALK
chr2	29456613	1	C	ALK	826	ALK
chr2	29462479	0	T	ALK	726	ALK
chr2	29462593	0	T	ALK	550	ALK
chr2	29462601	1	T	ALK	726	ALK
chr2	29462658	0	T	ALK	774	ALK
chr2	29462706	1	G	ALK	593	ALK
chr2	29462779	1	C	ALK	777	ALK
chr2	29473931	0	G	ALK	247	ALK
chr2	29474018	0	G	ALK	707	ALK
chr2	29474055	1	T	ALK	251	ALK
chr2	29474130	0	T	ALK	4	ALK
chr2	29474132	1	A	ALK	692	ALK
chr2	29474232	1	A	ALK	4	ALK
chr2	29497904	0	C	ALK	704	ALK
chr2	29498006	0	C	ALK	803	ALK
chr2	29498017	1	C	ALK	694	ALK
chr2	29498124	1	T	ALK	796	ALK
chr2	29498193	0	A	ALK	445	ALK
chr2	29498298	0	T	ALK	1013	ALK
chr2	29498299	1	A	ALK	432	ALK
chr2	29498419	1	A	ALK	991	ALK
chr2	29519730	0	T	ALK	753	ALK
chr2	29519814	0	G	ALK	188	ALK
chr2	29519846	1	C	ALK	775	ALK
chr2	29519875	0	A	ALK	913	ALK
chr2	29519933	1	C	ALK	184	ALK
chr2	29519990	1	C	ALK	923	ALK
chr2	29541128	0	T	ALK	625	ALK
chr2	29541212	0	G	ALK	717	ALK
chr2	29541247	1	T	ALK	669	ALK
chr2	29541331	1	C	ALK	698	ALK
chr2	29543584	0	G	ALK	570	ALK
chr2	29543655	0	A	ALK	90	ALK
chr2	29543703	1	C	ALK	534	ALK
chr2	29543773	1	A	ALK	88	ALK
chr2	29551137	0	C	ALK	629	ALK
chr2	29551235	0	T	ALK	578	ALK
chr2	29551259	1	G	ALK	622	ALK
chr2	29551330	0	T	ALK	20	ALK
chr2	29551342	1	A	ALK	567	ALK
chr2	29551443	1	A	ALK	18	ALK
chr2	29606563	0	C	ALK	443	ALK
chr2	29606667	0	C	ALK	1018	ALK
chr2	29606679	1	G	ALK	422	ALK
chr2	29606785	1	T	ALK	1016	ALK
chr2	29754741	0	C	ALK	329	ALK
chr2	29754818	0	T	ALK	406	ALK
chr2	29754850	1	A	ALK	334	ALK
chr2	29754934	0	A	ALK	865	ALK
chr2	29754937	1	A	ALK	384	ALK
chr2	29755054	1	T	ALK	867	ALK
chr2	29917634	0	A	ALK	515	ALK
chr2	29917742	0	G	ALK	715	ALK
chr2	29917753	1	A	ALK	511	ALK
chr2	29917826	0	T	ALK	385	ALK
chr2	29917863	1	C	ALK	721	ALK
chr2	29917921	1	C	ALK	378	ALK
chr2	29940373	0	C	ALK	994	ALK
chr2	29940481	0	T	ALK	586	ALK
chr2	29940484	1	C	ALK	980	ALK
chr2	29940587	1	A	ALK	581	ALK
chr2	30142816	0	T	ALK	265	ALK
chr2	30142877	0	A	ALK	93	ALK
chr2	30142949	0	T	ALK	0	ALK
chr2	30142957	1	A	ALK	273	ALK
chr2	30142999	1	C	ALK	94	ALK
chr2	30143003	0	T	ALK	6	ALK
chr2	30143018	1	G	ALK	64	ALK
chr2	30143143	1	T	ALK	5	ALK
chr2	47600571	0	T	EPCAM	361	EPCAM
chr2	47600663	0	C	EPCAM	325	EPCAM
chr2	47600683	1	C	EPCAM	348	EPCAM
chr2	47600768	1	G	EPCAM	294	EPCAM
chr2	47600875	0	G	EPCAM	527	EPCAM
chr2	47600938	0	C	EPCAM	375	EPCAM
chr2	47600964	1	G	EPCAM	513	EPCAM
chr2	47601038	0	T	EPCAM	419	EPCAM
chr2	47601042	1	C	EPCAM	400	EPCAM
chr2	47601151	0	A	EPCAM	424	EPCAM
chr2	47601160	1	T	EPCAM	420	EPCAM
chr2	47601266	1	T	EPCAM	426	EPCAM
chr2	47602339	0	T	EPCAM	448	EPCAM
chr2	47602389	0	C	EPCAM	468	EPCAM
chr2	47602445	1	G	EPCAM	451	EPCAM
chr2	47602488	1	C	EPCAM	468	EPCAM
chr2	47604086	0	A	EPCAM	718	EPCAM
chr2	47604173	0	C	EPCAM	577	EPCAM
chr2	47604202	1	A	EPCAM	726	EPCAM
chr2	47604290	1	T	EPCAM	606	EPCAM
chr2	47606015	0	G	EPCAM	0	EPCAM
chr2	47606112	0	T	EPCAM	469	EPCAM
chr2	47606118	1	T	EPCAM	0	EPCAM
chr2	47606224	1	A	EPCAM	490	EPCAM
chr2	47606866	0	T	EPCAM	740	EPCAM
chr2	47606960	0	G	EPCAM	1093	EPCAM
chr2	47606979	1	T	EPCAM	718	EPCAM
chr2	47607041	0	T	EPCAM	334	EPCAM
chr2	47607079	1	A	EPCAM	1096	EPCAM
chr2	47607161	1	A	EPCAM	346	EPCAM
chr2	47612282	0	A	EPCAM	680	EPCAM
chr2	47612393	1	C	EPCAM	682	EPCAM
chr2	47613668	0	A	EPCAM	0	EPCAM
chr2	47613727	0	A	EPCAM	278	EPCAM
chr2	47613767	1	G	EPCAM	0	EPCAM
chr2	47613839	1	A	EPCAM	278	EPCAM
chr3	100432492	0	C	TFG	475	TFG
chr3	100432552	0	G	TFG	499	TFG
chr3	100432570	0	A	TFG	551	TFG
chr3	100432586	1	G	TFG	486	TFG
chr3	100432638	1	G	TFG	493	TFG
chr3	100432664	1	A	TFG	542	TFG
chr3	100432675	0	T	TFG	136	TFG
chr3	100432811	1	C	TFG	131	TFG
chr3	100438720	0	A	TFG	2	TFG
chr3	100438858	1	C	TFG	0	TFG
chr3	100438869	0	C	TFG	0	TFG
chr3	100438982	1	C	TFG	2	TFG
chr3	100447567	0	C	TFG	610	TFG
chr3	100447658	0	A	TFG	437	TFG
chr3	100447681	1	T	TFG	606	TFG
chr3	100447778	1	T	TFG	479	TFG
chr3	100451298	0	A	TFG	675	TFG
chr3	100451415	0	T	TFG	884	TFG
chr3	100451416	1	T	TFG	691	TFG
chr3	100451510	0	G	TFG	721	TFG
chr3	100451532	1	A	TFG	891	TFG
chr3	100451626	1	A	TFG	728	TFG
chr3	100455395	0	A	TFG	870	TFG
chr3	100455458	0	C	TFG	931	TFG
chr3	100455515	1	C	TFG	862	TFG
chr3	100455530	0	G	TFG	751	TFG
chr3	100455575	1	A	TFG	929	TFG
chr3	100455648	1	G	TFG	706	TFG
chr3	100463645	0	T	TFG	504	TFG
chr3	100463692	0	A	TFG	485	TFG
chr3	100463765	1	T	TFG	500	TFG
chr3	100463790	1	A	TFG	496	TFG
chr3	100466928	0	C	TFG	292	TFG
chr3	100466997	0	C	TFG	632	TFG
chr3	100467026	1	C	TFG	283	TFG
chr3	100467092	0	A	TFG	772	TFG
chr3	100467096	1	T	TFG	592	TFG
chr3	100467201	0	T	TFG	649	TFG
chr3	100467209	1	A	TFG	800	TFG
chr3	100467283	0	A	TFG	411	TFG
chr3	100467307	1	A	TFG	642	TFG
chr3	100467399	1	T	TFG	422	TFG
chr3	142985490	0	A	SLC9A9	1068	SLC9A9
chr3	142985580	0	C	SLC9A9	645	SLC9A9
chr3	142985608	1	T	SLC9A9	1076	SLC9A9
chr3	142985668	0	A	SLC9A9	502	SLC9A9
chr3	142985700	1	T	SLC9A9	641	SLC9A9
chr3	142985776	0	T	SLC9A9	1046	SLC9A9
chr3	142985786	1	A	SLC9A9	500	SLC9A9
chr3	142985896	1	C	SLC9A9	1069	SLC9A9
chr3	142987693	0	C	SLC9A9	727	SLC9A9
chr3	142987740	0	G	SLC9A9	583	SLC9A9
chr3	142987815	1	T	SLC9A9	765	SLC9A9
chr3	142987850	1	C	SLC9A9	579	SLC9A9
chr3	143082305	0	A	SLC9A9	540	SLC9A9
chr3	143082385	0	T	SLC9A9	1	SLC9A9
chr3	143082425	1	A	SLC9A9	555	SLC9A9
chr3	143082521	1	T	SLC9A9	2	SLC9A9
chr3	143100832	0	A	SLC9A9	782	SLC9A9
chr3	143100945	0	T	SLC9A9	1073	SLC9A9
chr3	143100951	1	C	SLC9A9	812	SLC9A9
chr3	143101061	1	G	SLC9A9	1074	SLC9A9
chr3	143185800	0	G	SLC9A9	946	SLC9A9
chr3	143185867	0	G	SLC9A9	812	SLC9A9
chr3	143185906	1	G	SLC9A9	944	SLC9A9
chr3	143185969	0	A	SLC9A9	414	SLC9A9
chr3	143185973	1	G	SLC9A9	816	SLC9A9
chr3	143186085	1	T	SLC9A9	414	SLC9A9
chr3	143212463	0	A	SLC9A9	706	SLC9A9
chr3	143212561	0	A	SLC9A9	1014	SLC9A9
chr3	143212569	1	G	SLC9A9	709	SLC9A9
chr3	143212680	1	T	SLC9A9	1012	SLC9A9
chr3	143214149	0	A	SLC9A9	748	SLC9A9
chr3	143214233	0	C	SLC9A9	800	SLC9A9
chr3	143214246	1	A	SLC9A9	743	SLC9A9
chr3	143214348	1	A	SLC9A9	800	SLC9A9
chr3	143271160	0	C	SLC9A9	639	SLC9A9
chr3	143271262	0	G	SLC9A9	425	SLC9A9
chr3	143271266	1	C	SLC9A9	622	SLC9A9
chr3	143271346	1	C	SLC9A9	458	SLC9A9
chr3	143292902	0	A	SLC9A9	877	SLC9A9
chr3	143292973	0	A	SLC9A9	752	SLC9A9
chr3	143293019	1	T	SLC9A9	877	SLC9A9
chr3	143293085	1	T	SLC9A9	723	SLC9A9
chr3	143297405	0	T	SLC9A9	470	SLC9A9
chr3	143297503	0	T	SLC9A9	1147	SLC9A9
chr3	143297527	1	G	SLC9A9	483	SLC9A9
chr3	143297621	1	A	SLC9A9	1151	SLC9A9
chr3	143371024	0	C	SLC9A9	512	SLC9A9
chr3	143371117	0	T	SLC9A9	297	SLC9A9
chr3	143371126	1	C	SLC9A9	467	SLC9A9
chr3	143371230	1	T	SLC9A9	298	SLC9A9
chr3	143411962	0	G	SLC9A9	809	SLC9A9
chr3	143412042	0	G	SLC9A9	168	SLC9A9
chr3	143412074	1	G	SLC9A9	810	SLC9A9
chr3	143412093	0	C	SLC9A9	912	SLC9A9
chr3	143412109	1	C	SLC9A9	164	SLC9A9
chr3	143412207	1	G	SLC9A9	908	SLC9A9
chr3	143513793	0	G	SLC9A9	660	SLC9A9
chr3	143513903	0	T	SLC9A9	12	SLC9A9
chr3	143513911	1	A	SLC9A9	652	SLC9A9
chr3	143514016	1	C	SLC9A9	16	SLC9A9
chr3	143515625	0	T	SLC9A9	1	SLC9A9
chr3	143515705	0	G	SLC9A9	44	SLC9A9
chr3	143515742	1	T	SLC9A9	1	SLC9A9
chr3	143515778	1	G	SLC9A9	43	SLC9A9
chr3	143550765	0	G	SLC9A9	2	SLC9A9
chr3	143550879	0	T	SLC9A9	638	SLC9A9
chr3	143550880	1	C	SLC9A9	0	SLC9A9
chr3	143550976	0	A	SLC9A9	861	SLC9A9
chr3	143550990	1	A	SLC9A9	654	SLC9A9
chr3	143551097	1	G	SLC9A9	865	SLC9A9
chr3	143566963	0	C	SLC9A9	942	SLC9A9
chr3	143567064	0	G	SLC9A9	660	SLC9A9
chr3	143567084	1	G	SLC9A9	946	SLC9A9
chr3	143567155	0	G	SLC9A9	591	SLC9A9
chr3	143567172	1	T	SLC9A9	652	SLC9A9
chr3	143567268	1	C	SLC9A9	570	SLC9A9
chr3	178916573	0	T	PIK3CA	435	PIK3CA
chr3	178916639	0	A	PIK3CA	414	PIK3CA
chr3	178916684	1	G	PIK3CA	413	PIK3CA
chr3	178916746	0	A	PIK3CA	484	PIK3CA
chr3	178916750	1	A	PIK3CA	414	PIK3CA
chr3	178916803	0	G	PIK3CA	806	PIK3CA
chr3	178916863	1	G	PIK3CA	488	PIK3CA
chr3	178916888	0	T	PIK3CA	640	PIK3CA
chr3	178916914	1	G	PIK3CA	811	PIK3CA
chr3	178916993	1	G	PIK3CA	661	PIK3CA
chr3	178917449	0	G	PIK3CA	572	PIK3CA
chr3	178917537	0	G	PIK3CA	512	PIK3CA
chr3	178917561	1	G	PIK3CA	583	PIK3CA
chr3	178917608	0	T	PIK3CA	7	PIK3CA
chr3	178917650	1	A	PIK3CA	513	PIK3CA
chr3	178917723	1	T	PIK3CA	6	PIK3CA
chr3	178919054	0	G	PIK3CA	6	PIK3CA
chr3	178919110	0	T	PIK3CA	815	PIK3CA
chr3	178919111	1	C	PIK3CA	4	PIK3CA
chr3	178919194	0	A	PIK3CA	35	PIK3CA
chr3	178919219	1	C	PIK3CA	808	PIK3CA
chr3	178919262	0	G	PIK3CA	19	PIK3CA
chr3	178919310	1	T	PIK3CA	31	PIK3CA
chr3	178919374	1	T	PIK3CA	5	PIK3CA
chr3	178921311	0	C	PIK3CA	633	PIK3CA
chr3	178921415	0	G	PIK3CA	359	PIK3CA
chr3	178921426	1	C	PIK3CA	637	PIK3CA
chr3	178921506	0	A	PIK3CA	2	PIK3CA
chr3	178921533	1	C	PIK3CA	357	PIK3CA
chr3	178921573	0	A	PIK3CA	0	PIK3CA
chr3	178921583	1	G	PIK3CA	1	PIK3CA
chr3	178921689	1	A	PIK3CA	2	PIK3CA
chr3	178922256	0	G	PIK3CA	491	PIK3CA
chr3	178922321	0	G	PIK3CA	111	PIK3CA
chr3	178922368	1	C	PIK3CA	504	PIK3CA
chr3	178922418	1	G	PIK3CA	100	PIK3CA
chr3	178927321	0	A	PIK3CA	338	PIK3CA
chr3	178927432	0	G	PIK3CA	599	PIK3CA
chr3	178927440	1	A	PIK3CA	344	PIK3CA
chr3	178927534	1	C	PIK3CA	601	PIK3CA
chr3	178927892	0	G	PIK3CA	33	PIK3CA
chr3	178927990	1	C	PIK3CA	1	PIK3CA
chr3	178928028	0	C	PIK3CA	209	PIK3CA
chr3	178928093	0	C	PIK3CA	4	PIK3CA
chr3	178928106	1	A	PIK3CA	153	PIK3CA
chr3	178928180	0	C	PIK3CA	548	PIK3CA
chr3	178928209	1	C	PIK3CA	6	PIK3CA
chr3	178928246	0	G	PIK3CA	182	PIK3CA
chr3	178928274	1	C	PIK3CA	550	PIK3CA
chr3	178928334	0	G	PIK3CA	259	PIK3CA
chr3	178928351	1	C	PIK3CA	208	PIK3CA
chr3	178928445	1	C	PIK3CA	315	PIK3CA
chr3	178936039	0	C	PIK3CA	320	PIK3CA
chr3	178936065	0	C	PIK3CA	1044	PIK3CA
chr3	178936129	1	G	PIK3CA	318	PIK3CA
chr3	178936183	1	T	PIK3CA	1044	PIK3CA
chr3	178936945	0	T	PIK3CA	662	PIK3CA
chr3	178937024	0	C	PIK3CA	18	PIK3CA
chr3	178937058	1	T	PIK3CA	663	PIK3CA
chr3	178937135	1	C	PIK3CA	19	PIK3CA
chr3	178937306	0	T	PIK3CA	812	PIK3CA
chr3	178937447	1	G	PIK3CA	792	PIK3CA
chr3	178937697	0	G	PIK3CA	456	PIK3CA
chr3	178937806	1	C	PIK3CA	471	PIK3CA
chr3	178937806	0	C	PIK3CA	2	PIK3CA
chr3	178937939	1	T	PIK3CA	1	PIK3CA
chr3	178938711	0	G	PIK3CA	752	PIK3CA
chr3	178938779	0	A	PIK3CA	645	PIK3CA
chr3	178938827	1	C	PIK3CA	741	PIK3CA
chr3	178938839	0	C	PIK3CA	878	PIK3CA
chr3	178938891	1	G	PIK3CA	674	PIK3CA
chr3	178938938	0	C	PIK3CA	751	PIK3CA
chr3	178938946	1	G	PIK3CA	884	PIK3CA
chr3	178939045	1	G	PIK3CA	739	PIK3CA
chr3	178941809	0	G	PIK3CA	755	PIK3CA
chr3	178941911	0	T	PIK3CA	324	PIK3CA
chr3	178941917	1	G	PIK3CA	771	PIK3CA
chr3	178942021	1	T	PIK3CA	306	PIK3CA
chr3	178942385	0	T	PIK3CA	1	PIK3CA
chr3	178942517	0	C	PIK3CA	826	PIK3CA
chr3	178942520	1	A	PIK3CA	1	PIK3CA
chr3	178942631	1	C	PIK3CA	822	PIK3CA
chr3	178943719	0	T	PIK3CA	522	PIK3CA
chr3	178943849	1	C	PIK3CA	516	PIK3CA
chr3	178946957	0	G	PIK3CA	326	PIK3CA
chr3	178947074	0	G	PIK3CA	504	PIK3CA
chr3	178947077	1	G	PIK3CA	323	PIK3CA
chr3	178947155	0	G	PIK3CA	624	PIK3CA
chr3	178947189	1	C	PIK3CA	500	PIK3CA
chr3	178947275	1	T	PIK3CA	663	PIK3CA
chr3	178947722	0	G	PIK3CA	326	PIK3CA
chr3	178947820	0	C	PIK3CA	173	PIK3CA
chr3	178947821	1	G	PIK3CA	249	PIK3CA
chr3	178947838	0	T	PIK3CA	439	PIK3CA
chr3	178947898	1	G	PIK3CA	95	PIK3CA
chr3	178947937	1	T	PIK3CA	452	PIK3CA
chr3	178947963	0	T	PIK3CA	1	PIK3CA
chr3	178948035	0	A	PIK3CA	328	PIK3CA
chr3	178948076	1	G	PIK3CA	1	PIK3CA
chr3	178948089	0	T	PIK3CA	276	PIK3CA
chr3	178948149	1	C	PIK3CA	408	PIK3CA
chr3	178948202	1	C	PIK3CA	302	PIK3CA
chr3	178951861	0	A	PIK3CA	682	PIK3CA
chr3	178951933	0	T	PIK3CA	805	PIK3CA
chr3	178951977	1	C	PIK3CA	707	PIK3CA
chr3	178952039	0	G	PIK3CA	445	PIK3CA
chr3	178952045	1	G	PIK3CA	813	PIK3CA
chr3	178952127	0	C	PIK3CA	913	PIK3CA
chr3	178952133	1	A	PIK3CA	423	PIK3CA
chr3	178952245	1	A	PIK3CA	914	PIK3CA
chr5	149357195	0	C	SLC26A2	617	SLC26A2
chr5	149357285	0	C	SLC26A2	518	SLC26A2
chr5	149357309	1	C	SLC26A2	566	SLC26A2
chr5	149357364	0	C	SLC26A2	447	SLC26A2
chr5	149357387	1	C	SLC26A2	472	SLC26A2
chr5	149357453	0	T	SLC26A2	414	SLC26A2
chr5	149357486	1	G	SLC26A2	368	SLC26A2
chr5	149357563	0	G	SLC26A2	383	SLC26A2
chr5	149357567	1	G	SLC26A2	378	SLC26A2
chr5	149357638	0	G	SLC26A2	149	SLC26A2
chr5	149357671	1	T	SLC26A2	398	SLC26A2
chr5	149357699	0	G	SLC26A2	344	SLC26A2
chr5	149357756	1	C	SLC26A2	196	SLC26A2
chr5	149357771	0	G	SLC26A2	374	SLC26A2
chr5	149357794	1	C	SLC26A2	403	SLC26A2
chr5	149357876	0	G	SLC26A2	130	SLC26A2
chr5	149357883	1	G	SLC26A2	397	SLC26A2
chr5	149357988	1	T	SLC26A2	160	SLC26A2
chr5	149359772	0	C	SLC26A2	452	SLC26A2
chr5	149359859	0	G	SLC26A2	541	SLC26A2
chr5	149359890	1	C	SLC26A2	417	SLC26A2
chr5	149359929	0	C	SLC26A2	517	SLC26A2
chr5	149359966	1	G	SLC26A2	529	SLC26A2
chr5	149360000	0	G	SLC26A2	381	SLC26A2
chr5	149360044	1	C	SLC26A2	498	SLC26A2
chr5	149360060	0	C	SLC26A2	372	SLC26A2
chr5	149360106	1	C	SLC26A2	339	SLC26A2
chr5	149360168	0	G	SLC26A2	466	SLC26A2
chr5	149360171	1	G	SLC26A2	385	SLC26A2
chr5	149360279	0	G	SLC26A2	393	SLC26A2
chr5	149360284	1	G	SLC26A2	491	SLC26A2
chr5	149360386	0	C	SLC26A2	288	SLC26A2
chr5	149360392	1	C	SLC26A2	415	SLC26A2
chr5	149360482	0	G	SLC26A2	369	SLC26A2
chr5	149360495	1	G	SLC26A2	312	SLC26A2
chr5	149360591	0	C	SLC26A2	445	SLC26A2
chr5	149360596	1	A	SLC26A2	368	SLC26A2
chr5	149360680	0	T	SLC26A2	249	SLC26A2
chr5	149360705	1	G	SLC26A2	409	SLC26A2
chr5	149360721	0	C	SLC26A2	385	SLC26A2
chr5	149360797	1	G	SLC26A2	249	SLC26A2
chr5	149360834	0	T	SLC26A2	251	SLC26A2
chr5	149360837	1	G	SLC26A2	388	SLC26A2
chr5	149360885	0	G	SLC26A2	579	SLC26A2
chr5	149360956	1	C	SLC26A2	225	SLC26A2
chr5	149360957	0	A	SLC26A2	627	SLC26A2
chr5	149360995	1	G	SLC26A2	592	SLC26A2
chr5	149361049	0	C	SLC26A2	571	SLC26A2
chr5	149361070	1	A	SLC26A2	656	SLC26A2
chr5	149361160	0	A	SLC26A2	397	SLC26A2
chr5	149361164	1	G	SLC26A2	606	SLC26A2
chr5	149361234	0	C	SLC26A2	139	SLC26A2
chr5	149361277	1	T	SLC26A2	405	SLC26A2
chr5	149361348	0	C	SLC26A2	1	SLC26A2
chr5	149361349	1	C	SLC26A2	146	SLC26A2
chr5	149361453	1	G	SLC26A2	0	SLC26A2
chr6	43550021	0	T	POLH	178	POLH
chr6	43550106	0	T	POLH	178	POLH
chr6	43550138	1	C	POLH	180	POLH
chr6	43550227	1	T	POLH	182	POLH
chr6	43550643	0	A	POLH	387	POLH
chr6	43550770	0	G	POLH	264	POLH
chr6	43550782	1	T	POLH	382	POLH
chr6	43550846	0	T	POLH	337	POLH
chr6	43550861	1	G	POLH	294	POLH
chr6	43550963	1	T	POLH	304	POLH
chr6	43554962	0	G	POLH	301	POLH
chr6	43555045	0	G	POLH	513	POLH
chr6	43555072	1	C	POLH	300	POLH
chr6	43555147	0	C	POLH	443	POLH
chr6	43555159	1	G	POLH	504	POLH
chr6	43555222	0	G	POLH	812	POLH
chr6	43555242	1	C	POLH	443	POLH
chr6	43555339	1	G	POLH	800	POLH
chr6	43565380	0	A	POLH	772	POLH
chr6	43565474	0	C	POLH	726	POLH
chr6	43565485	1	T	POLH	776	POLH
chr6	43565557	0	G	POLH	805	POLH
chr6	43565592	1	C	POLH	725	POLH
chr6	43565665	1	C	POLH	784	POLH
chr6	43568702	0	T	POLH	790	POLH
chr6	43568763	0	C	POLH	799	POLH
chr6	43568818	1	A	POLH	789	POLH
chr6	43568879	1	C	POLH	805	POLH
chr6	43571574	0	G	POLH	907	POLH
chr6	43571673	0	T	POLH	597	POLH
chr6	43571681	1	G	POLH	903	POLH
chr6	43571779	1	C	POLH	593	POLH
chr6	43572331	0	G	POLH	298	POLH
chr6	43572425	0	G	POLH	646	POLH
chr6	43572428	1	T	POLH	275	POLH
chr6	43572540	1	C	POLH	631	POLH
chr6	43572950	0	G	POLH	451	POLH
chr6	43573008	0	G	POLH	739	POLH
chr6	43573044	1	A	POLH	451	POLH
chr6	43573120	1	C	POLH	735	POLH
chr6	43578258	0	T	POLH	65	POLH
chr6	43578346	0	G	POLH	535	POLH
chr6	43578376	1	T	POLH	64	POLH
chr6	43578455	0	A	POLH	518	POLH
chr6	43578460	1	G	POLH	559	POLH
chr6	43578567	1	C	POLH	521	POLH
chr6	43581344	0	C	POLH	378	POLH
chr6	43581415	0	G	POLH	272	POLH
chr6	43581459	1	C	POLH	330	POLH
chr6	43581474	0	C	POLH	337	POLH
chr6	43581530	0	G	POLH	565	POLH
chr6	43581535	1	T	POLH	230	POLH
chr6	43581570	1	C	POLH	303	POLH
chr6	43581603	0	T	POLH	271	POLH
chr6	43581652	1	T	POLH	527	POLH
chr6	43581719	0	A	POLH	334	POLH
chr6	43581721	1	T	POLH	289	POLH
chr6	43581828	0	A	POLH	202	POLH
chr6	43581836	1	G	POLH	339	POLH
chr6	43581915	0	C	POLH	255	POLH
chr6	43581923	1	A	POLH	216	POLH
chr6	43582007	0	A	POLH	472	POLH
chr6	43582028	1	C	POLH	294	POLH
chr6	43582103	0	A	POLH	406	POLH
chr6	43582122	1	T	POLH	510	POLH
chr6	43582183	0	A	POLH	44	POLH
chr6	43582216	1	T	POLH	419	POLH
chr6	43582263	0	T	POLH	11	POLH
chr6	43582288	1	A	POLH	55	POLH
chr6	43582379	1	C	POLH	16	POLH
chr7	39046422	0	C	POU6F2.1	278	POU6F2
chr7	39046537	1	T	POU6F2.1	278	POU6F2
chr7	39125454	0	T	POU6F2.1	583	POU6F2
chr7	39125528	0	G	POU6F2.1	548	POU6F2
chr7	39125550	1	A	POU6F2.1	580	POU6F2
chr7	39125603	0	C	POU6F2.1	461	POU6F2
chr7	39125624	1	G	POU6F2.1	547	POU6F2
chr7	39125716	1	G	POU6F2.1	462	POU6F2
chr7	39243813	0	T	POU6F2.1	973	POU6F2
chr7	39243854	0	T	POU6F2.1	567	POU6F2
chr7	39243925	1	G	POU6F2.1	986	POU6F2
chr7	39243964	1	A	POU6F2.1	562	POU6F2
chr7	39246962	0	G	POU6F2.1	434	POU6F2
chr7	39247021	0	G	POU6F2.1	76	POU6F2
chr7	39247073	1	T	POU6F2.1	431	POU6F2
chr7	39247129	0	C	POU6F2.1	194	POU6F2
chr7	39247143	1	T	POU6F2.1	77	POU6F2
chr7	39247217	0	A	POU6F2.1	584	POU6F2
chr7	39247220	1	G	POU6F2.1	188	POU6F2
chr7	39247335	1	C	POU6F2.1	588	POU6F2
chr7	39379202	0	C	POU6F2.2	822	POU6F2
chr7	39379326	1	G	POU6F2.2	803	POU6F2
chr7	39379448	0	C	POU6F2.2	547	POU6F2
chr7	39379515	0	A	POU6F2.2	452	POU6F2
chr7	39379562	1	A	POU6F2.2	627	POU6F2
chr7	39379563	0	G	POU6F2.2	114	POU6F2
chr7	39379602	1	C	POU6F2.2	459	POU6F2
chr7	39379651	1	A	POU6F2.2	131	POU6F2
chr7	39446136	0	G	POU6F2.2	321	POU6F2
chr7	39446213	0	A	POU6F2.2	628	POU6F2
chr7	39446257	1	T	POU6F2.2	338	POU6F2
chr7	39446300	0	G	POU6F2.2	1295	POU6F2
chr7	39446332	1	A	POU6F2.2	637	POU6F2
chr7	39446417	1	C	POU6F2.2	1285	POU6F2
chr7	39472594	0	G	POU6F2.2	195	POU6F2
chr7	39472660	0	T	POU6F2.2	204	POU6F2
chr7	39472693	1	A	POU6F2.2	140	POU6F2
chr7	39472706	0	C	POU6F2.2	615	POU6F2
chr7	39472749	1	A	POU6F2.2	204	POU6F2
chr7	39472761	0	T	POU6F2.2	530	POU6F2
chr7	39472804	1	C	POU6F2.2	621	POU6F2
chr7	39472828	0	G	POU6F2.2	364	POU6F2
chr7	39472886	1	A	POU6F2.2	542	POU6F2
chr7	39472946	1	T	POU6F2.2	395	POU6F2
chr7	39491063	0	T	POU6F2.2	793	POU6F2
chr7	39491164	0	A	POU6F2.2	716	POU6F2
chr7	39491180	1	A	POU6F2.2	802	POU6F2
chr7	39491225	0	C	POU6F2.2	1189	POU6F2
chr7	39491269	1	T	POU6F2.2	685	POU6F2
chr7	39491344	1	T	POU6F2.2	1192	POU6F2
chr7	39500081	0	A	POU6F2.2	896	POU6F2
chr7	39500152	0	A	POU6F2.2	253	POU6F2
chr7	39500196	1	C	POU6F2.2	899	POU6F2
chr7	39500255	0	G	POU6F2.2	421	POU6F2
chr7	39500268	1	C	POU6F2.2	260	POU6F2
chr7	39500380	1	A	POU6F2.2	422	POU6F2
chr7	39503760	0	T	POU6F2.2	401	POU6F2
chr7	39503865	0	C	POU6F2.2	462	POU6F2
chr7	39503876	1	T	POU6F2.2	344	POU6F2
chr7	39503935	0	C	POU6F2.2	677	POU6F2
chr7	39503984	1	G	POU6F2.2	396	POU6F2
chr7	39504024	0	C	POU6F2.2	814	POU6F2
chr7	39504075	1	C	POU6F2.2	680	POU6F2
chr7	39504138	0	G	POU6F2.2	426	POU6F2
chr7	39504139	1	C	POU6F2.2	818	POU6F2
chr7	39504211	0	C	POU6F2.2	318	POU6F2
chr7	39504254	1	C	POU6F2.2	433	POU6F2
chr7	39504327	1	T	POU6F2.2	374	POU6F2
chr8	92972414	0	G	RUNX1T1	0	RUNX1T1
chr8	92972455	0	G	RUNX1T1	167	RUNX1T1
chr8	92972487	1	C	RUNX1T1	176	RUNX1T1
chr8	92972577	1	C	RUNX1T1	171	RUNX1T1
chr8	92972637	0	T	RUNX1T1	648	RUNX1T1
chr8	92972726	0	C	RUNX1T1	633	RUNX1T1
chr8	92972746	1	C	RUNX1T1	608	RUNX1T1
chr8	92972842	1	C	RUNX1T1	628	RUNX1T1
chr8	92982831	0	C	RUNX1T1	291	RUNX1T1
chr8	92982872	0	C	RUNX1T1	728	RUNX1T1
chr8	92982908	0	T	RUNX1T1	523	RUNX1T1
chr8	92982909	1	T	RUNX1T1	314	RUNX1T1
chr8	92982983	1	G	RUNX1T1	729	RUNX1T1
chr8	92982999	0	G	RUNX1T1	642	RUNX1T1
chr8	92983028	1	T	RUNX1T1	528	RUNX1T1
chr8	92983118	1	C	RUNX1T1	643	RUNX1T1
chr8	92988086	0	C	RUNX1T1	580	RUNX1T1
chr8	92988146	0	G	RUNX1T1	531	RUNX1T1
chr8	92988204	1	A	RUNX1T1	595	RUNX1T1
chr8	92988262	1	C	RUNX1T1	517	RUNX1T1
chr8	92998308	0	T	RUNX1T1	1036	RUNX1T1
chr8	92998364	0	G	RUNX1T1	574	RUNX1T1
chr8	92998425	1	T	RUNX1T1	1028	RUNX1T1
chr8	92998479	0	T	RUNX1T1	364	RUNX1T1
chr8	92998481	1	C	RUNX1T1	572	RUNX1T1
chr8	92998595	1	T	RUNX1T1	356	RUNX1T1
chr8	92999065	0	C	RUNX1T1	605	RUNX1T1
chr8	92999159	0	G	RUNX1T1	396	RUNX1T1
chr8	92999177	1	C	RUNX1T1	638	RUNX1T1
chr8	92999278	1	C	RUNX1T1	448	RUNX1T1
chr8	93003841	0	G	RUNX1T1	729	RUNX1T1
chr8	93003928	0	G	RUNX1T1	612	RUNX1T1
chr8	93003958	1	G	RUNX1T1	713	RUNX1T1
chr8	93004035	0	G	RUNX1T1	768	RUNX1T1
chr8	93004046	1	C	RUNX1T1	621	RUNX1T1
chr8	93004153	1	C	RUNX1T1	774	RUNX1T1
chr8	93017306	0	A	RUNX1T1	73	RUNX1T1
chr8	93017412	0	G	RUNX1T1	568	RUNX1T1
chr8	93017429	1	G	RUNX1T1	73	RUNX1T1
chr8	93017485	0	G	RUNX1T1	395	RUNX1T1
chr8	93017529	1	C	RUNX1T1	563	RUNX1T1
chr8	93017605	1	T	RUNX1T1	382	RUNX1T1
chr8	93023194	0	T	RUNX1T1	478	RUNX1T1
chr8	93023293	0	A	RUNX1T1	0	RUNX1T1
chr8	93023308	1	C	RUNX1T1	462	RUNX1T1
chr8	93023407	1	C	RUNX1T1	1	RUNX1T1
chr8	93026739	0	C	RUNX1T1	411	RUNX1T1
chr8	93026823	0	A	RUNX1T1	677	RUNX1T1
chr8	93026842	1	C	RUNX1T1	349	RUNX1T1
chr8	93026909	0	T	RUNX1T1	71	RUNX1T1
chr8	93026943	1	T	RUNX1T1	696	RUNX1T1
chr8	93026953	0	A	RUNX1T1	577	RUNX1T1
chr8	93027026	1	A	RUNX1T1	73	RUNX1T1
chr8	93027063	0	A	RUNX1T1	337	RUNX1T1
chr8	93027067	1	C	RUNX1T1	567	RUNX1T1
chr8	93027179	1	A	RUNX1T1	393	RUNX1T1
chr8	93029357	0	G	RUNX1T1	689	RUNX1T1
chr8	93029459	0	G	RUNX1T1	695	RUNX1T1
chr8	93029469	1	A	RUNX1T1	688	RUNX1T1
chr8	93029555	0	G	RUNX1T1	618	RUNX1T1
chr8	93029575	1	G	RUNX1T1	664	RUNX1T1
chr8	93029672	1	C	RUNX1T1	622	RUNX1T1
chr8	93074686	0	G	RUNX1T1	424	RUNX1T1
chr8	93074802	1	C	RUNX1T1	428	RUNX1T1
chr8	93088084	0	G	RUNX1T1	29	RUNX1T1
chr8	93088216	0	T	RUNX1T1	291	RUNX1T1
chr8	93088218	1	T	RUNX1T1	26	RUNX1T1
chr8	93088332	1	A	RUNX1T1	284	RUNX1T1
chr8	93107223	0	C	RUNX1T1	694	RUNX1T1
chr8	93107281	0	G	RUNX1T1	991	RUNX1T1
chr8	93107337	1	C	RUNX1T1	708	RUNX1T1
chr8	93107356	0	C	RUNX1T1	970	RUNX1T1
chr8	93107399	1	G	RUNX1T1	1003	RUNX1T1
chr8	93107463	1	C	RUNX1T1	970	RUNX1T1
chr8	93107580	0	G	RUNX1T1	621	RUNX1T1
chr8	93107681	0	G	RUNX1T1	745	RUNX1T1
chr8	93107694	1	A	RUNX1T1	621	RUNX1T1
chr8	93107796	1	T	RUNX1T1	737	RUNX1T1
chr8	93115014	0	A	RUNX1T1	26	RUNX1T1
chr8	93115140	1	A	RUNX1T1	27	RUNX1T1
chr8	113236979	0	A	CSMD3.1	376	CSMD3
chr8	113237094	0	A	CSMD3.1	320	CSMD3
chr8	113237099	1	T	CSMD3.1	372	CSMD3
chr8	113237210	1	G	CSMD3.1	321	CSMD3
chr8	113240929	0	A	CSMD3.1	133	CSMD3
chr8	113241019	0	A	CSMD3.1	143	CSMD3
chr8	113241041	1	A	CSMD3.1	126	CSMD3
chr8	113241059	0	A	CSMD3.1	2	CSMD3
chr8	113241104	1	T	CSMD3.1	143	CSMD3
chr8	113241172	1	T	CSMD3.1	0	CSMD3
chr8	113243745	0	G	CSMD3.1	373	CSMD3
chr8	113243796	0	T	CSMD3.1	399	CSMD3
chr8	113243836	1	G	CSMD3.1	358	CSMD3
chr8	113243906	1	G	CSMD3.1	391	CSMD3
chr8	113246541	0	G	CSMD3.1	457	CSMD3
chr8	113246607	0	G	CSMD3.1	449	CSMD3
chr8	113246633	1	C	CSMD3.1	456	CSMD3
chr8	113246705	0	C	CSMD3.1	2	CSMD3
chr8	113246706	1	C	CSMD3.1	452	CSMD3
chr8	113246823	1	A	CSMD3.1	2	CSMD3
chr8	113249335	0	A	CSMD3.1	667	CSMD3
chr8	113249441	0	G	CSMD3.1	883	CSMD3
chr8	113249447	1	G	CSMD3.1	730	CSMD3
chr8	113249481	0	T	CSMD3.1	565	CSMD3
chr8	113249559	1	G	CSMD3.1	885	CSMD3
chr8	113249572	0	C	CSMD3.1	0	CSMD3
chr8	113249596	1	T	CSMD3.1	567	CSMD3
chr8	113249682	1	C	CSMD3.1	0	CSMD3
chr8	113253903	0	A	CSMD3.1	938	CSMD3
chr8	113253996	0	A	CSMD3.1	772	CSMD3
chr8	113254010	1	A	CSMD3.1	933	CSMD3
chr8	113254111	1	A	CSMD3.1	767	CSMD3
chr8	113256582	0	G	CSMD3.1	542	CSMD3
chr8	113256660	0	G	CSMD3.1	288	CSMD3
chr8	113256686	1	C	CSMD3.1	520	CSMD3
chr8	113256766	0	G	CSMD3.1	458	CSMD3
chr8	113256773	1	C	CSMD3.1	309	CSMD3
chr8	113256879	1	T	CSMD3.1	458	CSMD3
chr8	113259224	0	A	CSMD3.1	522	CSMD3
chr8	113259321	0	G	CSMD3.1	405	CSMD3
chr8	113259336	1	A	CSMD3.1	539	CSMD3
chr8	113259417	1	C	CSMD3.1	423	CSMD3
chr8	113266439	0	C	CSMD3.1	566	CSMD3
chr8	113266539	0	A	CSMD3.1	5	CSMD3
chr8	113266540	1	G	CSMD3.1	549	CSMD3
chr8	113266645	1	T	CSMD3.1	5	CSMD3
chr8	113267450	0	T	CSMD3.1	770	CSMD3
chr8	113267557	0	A	CSMD3.1	541	CSMD3
chr8	113267565	1	A	CSMD3.1	775	CSMD3
chr8	113267650	0	A	CSMD3.1	17	CSMD3
chr8	113267668	1	A	CSMD3.1	532	CSMD3
chr8	113267726	1	G	CSMD3.1	18	CSMD3
chr8	113275815	0	C	CSMD3.1	758	CSMD3
chr8	113275918	0	A	CSMD3.1	627	CSMD3
chr8	113275930	1	A	CSMD3.1	750	CSMD3
chr8	113275959	0	G	CSMD3.1	409	CSMD3
chr8	113276033	1	A	CSMD3.1	620	CSMD3
chr8	113276075	1	G	CSMD3.1	405	CSMD3
chr8	113277544	0	A	CSMD3.1	2	CSMD3
chr8	113277660	0	C	CSMD3.1	591	CSMD3
chr8	113277661	1	C	CSMD3.1	2	CSMD3
chr8	113277722	0	G	CSMD3.1	655	CSMD3
chr8	113277777	1	C	CSMD3.1	588	CSMD3
chr8	113277840	1	G	CSMD3.1	10	CSMD3
chr8	113293312	0	T	CSMD3.2	0	CSMD3
chr8	113293427	0	A	CSMD3.2	248	CSMD3
chr8	113293431	1	T	CSMD3.2	3	CSMD3
chr8	113293500	0	G	CSMD3.2	666	CSMD3
chr8	113293536	1	G	CSMD3.2	258	CSMD3
chr8	113293617	1	G	CSMD3.2	663	CSMD3
chr8	113299259	0	A	CSMD3.2	88	CSMD3
chr8	113299366	0	G	CSMD3.2	676	CSMD3
chr8	113299368	1	A	CSMD3.2	87	CSMD3
chr8	113299472	0	T	CSMD3.2	497	CSMD3
chr8	113299483	1	G	CSMD3.2	721	CSMD3
chr8	113299585	1	C	CSMD3.2	485	CSMD3
chr8	113301534	0	C	CSMD3.2	623	CSMD3
chr8	113301644	0	C	CSMD3.2	545	CSMD3
chr8	113301651	1	A	CSMD3.2	566	CSMD3
chr8	113301698	0	G	CSMD3.2	687	CSMD3
chr8	113301754	1	T	CSMD3.2	540	CSMD3
chr8	113301814	1	C	CSMD3.2	696	CSMD3
chr8	113303714	0	G	CSMD3.2	443	CSMD3
chr8	113303830	0	A	CSMD3.2	328	CSMD3
chr8	113303833	1	G	CSMD3.2	459	CSMD3
chr8	113303921	0	A	CSMD3.2	0	CSMD3
chr8	113303922	1	C	CSMD3.2	301	CSMD3
chr8	113304034	1	C	CSMD3.2	0	CSMD3
chr8	113304745	0	G	CSMD3.2	315	CSMD3
chr8	113304842	0	C	CSMD3.2	520	CSMD3
chr8	113304860	1	T	CSMD3.2	314	CSMD3
chr8	113304935	0	A	CSMD3.2	205	CSMD3
chr8	113304940	1	C	CSMD3.2	506	CSMD3
chr8	113305064	1	T	CSMD3.2	203	CSMD3
chr8	113308031	0	G	CSMD3.2	596	CSMD3
chr8	113308112	0	C	CSMD3.2	657	CSMD3
chr8	113308140	1	C	CSMD3.2	593	CSMD3
chr8	113308212	0	G	CSMD3.2	21	CSMD3
chr8	113308228	1	A	CSMD3.2	611	CSMD3
chr8	113308302	1	G	CSMD3.2	8	CSMD3
chr8	113313978	0	A	CSMD3.2	1076	CSMD3
chr8	113314052	0	G	CSMD3.2	772	CSMD3
chr8	113314096	1	A	CSMD3.2	1067	CSMD3
chr8	113314160	0	C	CSMD3.2	32	CSMD3
chr8	113314169	1	G	CSMD3.2	724	CSMD3
chr8	113314274	1	T	CSMD3.2	30	CSMD3
chr8	113316911	0	C	CSMD3.2	426	CSMD3
chr8	113317008	0	G	CSMD3.2	794	CSMD3
chr8	113317022	1	G	CSMD3.2	445	CSMD3
chr8	113317120	0	G	CSMD3.2	372	CSMD3
chr8	113317125	1	G	CSMD3.2	809	CSMD3
chr8	113317237	1	C	CSMD3.2	381	CSMD3
chr8	113318151	0	T	CSMD3.2	762	CSMD3
chr8	113318239	0	C	CSMD3.2	609	CSMD3
chr8	113318269	1	A	CSMD3.2	772	CSMD3
chr8	113318274	0	C	CSMD3.2	375	CSMD3
chr8	113318351	1	C	CSMD3.2	619	CSMD3
chr8	113318367	0	T	CSMD3.2	478	CSMD3
chr8	113318386	1	C	CSMD3.2	382	CSMD3
chr8	113318484	1	C	CSMD3.2	518	CSMD3
chr8	113323167	0	A	CSMD3.2	862	CSMD3
chr8	113323260	0	C	CSMD3.2	65	CSMD3
chr8	113323286	1	A	CSMD3.2	861	CSMD3
chr8	113323368	0	G	CSMD3.2	482	CSMD3
chr8	113323371	1	G	CSMD3.2	62	CSMD3
chr8	113323481	1	G	CSMD3.2	479	CSMD3
chr8	113326110	0	T	CSMD3.2	350	CSMD3
chr8	113326180	0	C	CSMD3.2	2	CSMD3
chr8	113326208	1	A	CSMD3.2	351	CSMD3
chr8	113326270	0	G	CSMD3.2	0	CSMD3
chr8	113326281	1	C	CSMD3.2	4	CSMD3
chr8	113326385	1	C	CSMD3.2	0	CSMD3
chr8	113326575	0	C	CSMD3.2	3	CSMD3
chr8	113326671	0	A	CSMD3.2	575	CSMD3
chr8	113326674	1	A	CSMD3.2	0	CSMD3
chr8	113326776	0	A	CSMD3.2	522	CSMD3
chr8	113326790	1	C	CSMD3.2	589	CSMD3
chr8	113326886	1	A	CSMD3.2	519	CSMD3
chr8	113330970	0	T	CSMD3.2	11	CSMD3
chr8	113331083	0	G	CSMD3.2	768	CSMD3
chr8	113331089	1	T	CSMD3.2	17	CSMD3
chr8	113331200	1	G	CSMD3.2	756	CSMD3
chr8	113332093	0	C	CSMD3.2	769	CSMD3
chr8	113332148	0	C	CSMD3.2	237	CSMD3
chr8	113332170	0	G	CSMD3.2	227	CSMD3
chr8	113332192	1	C	CSMD3.2	776	CSMD3
chr8	113332228	1	G	CSMD3.2	223	CSMD3
chr8	113332249	1	A	CSMD3.2	241	CSMD3
chr8	113347525	0	C	CSMD3.2	872	CSMD3
chr8	113347597	0	C	CSMD3.2	992	CSMD3
chr8	113347637	1	G	CSMD3.2	878	CSMD3
chr8	113347712	0	C	CSMD3.2	32	CSMD3
chr8	113347716	1	G	CSMD3.2	990	CSMD3
chr8	113347823	1	C	CSMD3.2	34	CSMD3
chr8	113348809	0	A	CSMD3.2	1	CSMD3
chr8	113348917	0	A	CSMD3.2	611	CSMD3
chr8	113348921	1	C	CSMD3.2	0	CSMD3
chr8	113349010	0	G	CSMD3.2	556	CSMD3
chr8	113349031	1	A	CSMD3.2	624	CSMD3
chr8	113349125	1	G	CSMD3.2	554	CSMD3
chr8	113349750	0	T	CSMD3.2	159	CSMD3
chr8	113349840	0	C	CSMD3.2	485	CSMD3
chr8	113349858	1	G	CSMD3.2	157	CSMD3
chr8	113349948	0	T	CSMD3.2	637	CSMD3
chr8	113349953	1	C	CSMD3.2	481	CSMD3
chr8	113350055	1	G	CSMD3.2	630	CSMD3
chr8	113353584	0	T	CSMD3.2	0	CSMD3
chr8	113353722	1	A	CSMD3.2	0	CSMD3
chr8	113353723	0	A	CSMD3.2	461	CSMD3
chr8	113353830	0	A	CSMD3.2	386	CSMD3
chr8	113353831	1	G	CSMD3.2	474	CSMD3
chr8	113353948	1	T	CSMD3.2	378	CSMD3
chr8	113358236	0	T	CSMD3.2	1	CSMD3
chr8	113358344	0	T	CSMD3.2	790	CSMD3
chr8	113358350	1	T	CSMD3.2	0	CSMD3
chr8	113358409	0	C	CSMD3.2	552	CSMD3
chr8	113358456	1	G	CSMD3.2	789	CSMD3
chr8	113358529	1	C	CSMD3.2	538	CSMD3
chr8	113363330	0	C	CSMD3.2	9	CSMD3
chr8	113363420	0	T	CSMD3.2	10	CSMD3
chr8	113363437	1	T	CSMD3.2	1	CSMD3
chr8	113363447	0	T	CSMD3.2	6	CSMD3
chr8	113363488	1	T	CSMD3.2	18	CSMD3
chr8	113363557	1	A	CSMD3.2	2	CSMD3
chr8	113364554	0	G	CSMD3.2	1032	CSMD3
chr8	113364663	0	A	CSMD3.2	363	CSMD3
chr8	113364667	1	C	CSMD3.2	1023	CSMD3
chr8	113364733	0	T	CSMD3.2	3	CSMD3
chr8	113364752	1	C	CSMD3.2	364	CSMD3
chr8	113364843	1	T	CSMD3.2	5	CSMD3
chr8	113392503	0	T	CSMD3.2	0	CSMD3
chr8	113392602	0	C	CSMD3.2	309	CSMD3
chr8	113392612	1	A	CSMD3.2	1	CSMD3
chr8	113392706	1	G	CSMD3.2	313	CSMD3
chr8	113395718	0	A	CSMD3.2	2	CSMD3
chr8	113395804	0	C	CSMD3.2	721	CSMD3
chr8	113395814	1	T	CSMD3.2	0	CSMD3
chr8	113395865	0	G	CSMD3.2	785	CSMD3
chr8	113395912	1	G	CSMD3.2	714	CSMD3
chr8	113395982	1	C	CSMD3.2	782	CSMD3
chr8	113402850	0	T	CSMD3.2	596	CSMD3
chr8	113402940	0	G	CSMD3.2	450	CSMD3
chr8	113402962	1	G	CSMD3.2	632	CSMD3
chr8	113403040	1	G	CSMD3.2	453	CSMD3
chr8	113418770	0	G	CSMD3.2	679	CSMD3
chr8	113418819	0	C	CSMD3.2	768	CSMD3
chr8	113418883	0	T	CSMD3.2	538	CSMD3
chr8	113418886	1	A	CSMD3.2	675	CSMD3
chr8	113418921	1	C	CSMD3.2	733	CSMD3
chr8	113418993	1	G	CSMD3.2	494	CSMD3
chr8	113420517	0	A	CSMD3.2	400	CSMD3
chr8	113420607	0	T	CSMD3.2	4	CSMD3
chr8	113420630	1	G	CSMD3.2	392	CSMD3
chr8	113420721	1	A	CSMD3.2	4	CSMD3
chr8	113421124	0	C	CSMD3.2	437	CSMD3
chr8	113421190	0	G	CSMD3.2	670	CSMD3
chr8	113421218	1	A	CSMD3.2	443	CSMD3
chr8	113421285	1	G	CSMD3.2	669	CSMD3
chr8	113484794	0	T	CSMD3.3	847	CSMD3
chr8	113484910	0	A	CSMD3.3	644	CSMD3
chr8	113484912	1	C	CSMD3.3	831	CSMD3
chr8	113485024	1	G	CSMD3.3	647	CSMD3
chr8	113504646	0	C	CSMD3.3	192	CSMD3
chr8	113504743	0	C	CSMD3.3	557	CSMD3
chr8	113504744	1	C	CSMD3.3	189	CSMD3
chr8	113504856	0	C	CSMD3.3	701	CSMD3
chr8	113504861	1	C	CSMD3.3	583	CSMD3
chr8	113504971	1	T	CSMD3.3	742	CSMD3
chr8	113515966	0	A	CSMD3.3	19	CSMD3
chr8	113516061	0	C	CSMD3.3	499	CSMD3
chr8	113516079	1	G	CSMD3.3	2	CSMD3
chr8	113516080	0	C	CSMD3.3	647	CSMD3
chr8	113516146	1	G	CSMD3.3	532	CSMD3
chr8	113516178	1	G	CSMD3.3	655	CSMD3
chr8	113516193	0	G	CSMD3.3	0	CSMD3
chr8	113516322	1	A	CSMD3.3	2	CSMD3
chr8	113518880	0	T	CSMD3.3	1042	CSMD3
chr8	113518939	0	T	CSMD3.3	635	CSMD3
chr8	113518999	1	G	CSMD3.3	990	CSMD3
chr8	113519036	0	T	CSMD3.3	4	CSMD3
chr8	113519052	1	C	CSMD3.3	630	CSMD3
chr8	113519153	1	G	CSMD3.3	4	CSMD3
chr8	113529164	0	A	CSMD3.3	311	CSMD3
chr8	113529296	0	A	CSMD3.3	115	CSMD3
chr8	113529298	1	C	CSMD3.3	317	CSMD3
chr8	113529341	0	G	CSMD3.3	375	CSMD3
chr8	113529392	0	C	CSMD3.3	466	CSMD3
chr8	113529404	1	G	CSMD3.3	102	CSMD3
chr8	113529442	1	G	CSMD3.3	363	CSMD3
chr8	113529507	1	T	CSMD3.3	465	CSMD3
chr8	113562876	0	A	CSMD3.3	395	CSMD3
chr8	113562988	0	T	CSMD3.3	741	CSMD3
chr8	113562990	1	C	CSMD3.3	400	CSMD3
chr8	113563062	0	T	CSMD3.3	406	CSMD3
chr8	113563105	1	G	CSMD3.3	760	CSMD3
chr8	113563171	1	A	CSMD3.3	434	CSMD3
chr8	113564789	0	C	CSMD3.3	591	CSMD3
chr8	113564876	0	G	CSMD3.3	702	CSMD3
chr8	113564906	1	G	CSMD3.3	616	CSMD3
chr8	113564989	1	C	CSMD3.3	697	CSMD3
chr8	113568957	0	G	CSMD3.3	601	CSMD3
chr8	113569014	0	G	CSMD3.3	601	CSMD3
chr8	113569072	1	T	CSMD3.3	605	CSMD3
chr8	113569087	0	C	CSMD3.3	730	CSMD3
chr8	113569122	1	G	CSMD3.3	583	CSMD3
chr8	113569185	0	T	CSMD3.3	0	CSMD3
chr8	113569203	1	T	CSMD3.3	707	CSMD3
chr8	113569298	1	A	CSMD3.3	1	CSMD3
chr8	113585668	0	A	CSMD3.3	411	CSMD3
chr8	113585759	0	G	CSMD3.3	722	CSMD3
chr8	113585781	1	A	CSMD3.3	414	CSMD3
chr8	113585804	0	G	CSMD3.3	659	CSMD3
chr8	113585874	1	T	CSMD3.3	738	CSMD3
chr8	113585919	1	G	CSMD3.3	647	CSMD3
chr8	113599288	0	C	CSMD3.3	495	CSMD3
chr8	113599344	0	A	CSMD3.3	801	CSMD3
chr8	113599396	1	C	CSMD3.3	489	CSMD3
chr8	113599424	0	C	CSMD3.3	648	CSMD3
chr8	113599460	1	T	CSMD3.3	793	CSMD3
chr8	113599536	1	G	CSMD3.3	639	CSMD3
chr8	113649021	0	C	CSMD3.3	873	CSMD3
chr8	113649121	0	G	CSMD3.3	364	CSMD3
chr8	113649135	1	G	CSMD3.3	861	CSMD3
chr8	113649155	0	G	CSMD3.3	615	CSMD3
chr8	113649214	1	C	CSMD3.3	360	CSMD3
chr8	113649270	1	G	CSMD3.3	615	CSMD3
chr8	113650858	0	C	CSMD3.3	22	CSMD3
chr8	113650948	0	T	CSMD3.3	928	CSMD3
chr8	113650971	1	A	CSMD3.3	1	CSMD3
chr8	113651016	0	G	CSMD3.3	246	CSMD3
chr8	113651061	1	G	CSMD3.3	932	CSMD3
chr8	113651089	0	A	CSMD3.3	771	CSMD3
chr8	113651127	1	G	CSMD3.3	249	CSMD3
chr8	113651203	1	T	CSMD3.3	789	CSMD3
chr8	113657311	0	C	CSMD3.3	786	CSMD3
chr8	113657424	0	C	CSMD3.3	785	CSMD3
chr8	113657425	1	T	CSMD3.3	795	CSMD3
chr8	113657540	1	C	CSMD3.3	822	CSMD3
chr8	113662274	0	A	CSMD3.3	6	CSMD3
chr8	113662401	0	G	CSMD3.3	261	CSMD3
chr8	113662408	1	G	CSMD3.3	5	CSMD3
chr8	113662462	0	T	CSMD3.3	563	CSMD3
chr8	113662491	1	G	CSMD3.3	265	CSMD3
chr8	113662541	0	G	CSMD3.3	756	CSMD3
chr8	113662571	1	T	CSMD3.3	555	CSMD3
chr8	113662653	1	T	CSMD3.3	755	CSMD3
chr8	113668360	0	C	CSMD3.3	8	CSMD3
chr8	113668418	0	C	CSMD3.3	540	CSMD3
chr8	113668478	1	A	CSMD3.3	6	CSMD3
chr8	113668517	0	A	CSMD3.3	44	CSMD3
chr8	113668533	1	G	CSMD3.3	537	CSMD3
chr8	113668628	1	A	CSMD3.3	45	CSMD3
chr8	113678460	0	T	CSMD3.3	655	CSMD3
chr8	113678566	0	A	CSMD3.3	690	CSMD3
chr8	113678575	1	T	CSMD3.3	629	CSMD3
chr8	113678678	1	C	CSMD3.3	679	CSMD3
chr8	113694650	0	C	CSMD3.3	566	CSMD3
chr8	113694713	0	C	CSMD3.3	832	CSMD3
chr8	113694757	1	A	CSMD3.3	559	CSMD3
chr8	113694764	0	C	CSMD3.3	445	CSMD3
chr8	113694832	1	A	CSMD3.3	854	CSMD3
chr8	113694854	0	T	CSMD3.3	14	CSMD3
chr8	113694860	1	C	CSMD3.3	452	CSMD3
chr8	113694968	1	A	CSMD3.3	20	CSMD3
chr8	113697582	0	C	CSMD3.3	353	CSMD3
chr8	113697686	0	A	CSMD3.3	843	CSMD3
chr8	113697689	1	C	CSMD3.3	355	CSMD3
chr8	113697790	0	G	CSMD3.3	801	CSMD3
chr8	113697802	1	A	CSMD3.3	827	CSMD3
chr8	113697849	0	C	CSMD3.3	530	CSMD3
chr8	113697902	1	C	CSMD3.3	799	CSMD3
chr8	113697957	0	G	CSMD3.3	0	CSMD3
chr8	113697962	1	C	CSMD3.3	521	CSMD3
chr8	113698093	1	C	CSMD3.3	5	CSMD3
chr8	113702074	0	G	CSMD3.3	865	CSMD3
chr8	113702145	0	C	CSMD3.3	483	CSMD3
chr8	113702187	1	C	CSMD3.3	856	CSMD3
chr8	113702251	0	A	CSMD3.3	289	CSMD3
chr8	113702256	1	C	CSMD3.3	491	CSMD3
chr8	113702363	1	T	CSMD3.3	288	CSMD3
chr8	113812369	0	C	CSMD3.4	498	CSMD3
chr8	113812463	0	T	CSMD3.4	521	CSMD3
chr8	113812482	1	T	CSMD3.4	459	CSMD3
chr8	113812577	1	G	CSMD3.4	507	CSMD3
chr8	113841893	0	A	CSMD3.4	480	CSMD3
chr8	113841928	0	T	CSMD3.4	819	CSMD3
chr8	113842011	1	T	CSMD3.4	488	CSMD3
chr8	113842042	1	C	CSMD3.4	823	CSMD3
chr8	113871326	0	C	CSMD3.4	148	CSMD3
chr8	113871374	0	C	CSMD3.4	507	CSMD3
chr8	113871436	1	G	CSMD3.4	151	CSMD3
chr8	113871473	0	A	CSMD3.4	46	CSMD3
chr8	113871484	1	C	CSMD3.4	511	CSMD3
chr8	113871588	1	T	CSMD3.4	0	CSMD3
chr8	113933789	0	T	CSMD3.4	692	CSMD3
chr8	113933891	0	A	CSMD3.4	433	CSMD3
chr8	113933902	1	T	CSMD3.4	694	CSMD3
chr8	113933927	0	G	CSMD3.4	622	CSMD3
chr8	113933975	1	C	CSMD3.4	402	CSMD3
chr8	113934046	1	C	CSMD3.4	615	CSMD3
chr8	113959928	0	C	CSMD3.4	1	CSMD3
chr8	113960049	1	T	CSMD3.4	1	CSMD3
chr8	113960073	0	A	CSMD3.4	4	CSMD3
chr8	113960209	1	T	CSMD3.4	3	CSMD3
chr8	113966823	0	A	CSMD3.4	963	CSMD3
chr8	113966931	0	T	CSMD3.4	9	CSMD3
chr8	113966935	1	G	CSMD3.4	962	CSMD3
chr8	113967065	1	T	CSMD3.4	12	CSMD3
chr8	113987992	0	C	CSMD3.4	556	CSMD3
chr8	113988087	0	G	CSMD3.4	295	CSMD3
chr8	113988111	1	C	CSMD3.4	506	CSMD3
chr8	113988122	0	G	CSMD3.4	874	CSMD3
chr8	113988192	1	G	CSMD3.4	247	CSMD3
chr8	113988220	0	C	CSMD3.4	389	CSMD3
chr8	113988236	1	G	CSMD3.4	844	CSMD3
chr8	113988279	0	C	CSMD3.4	270	CSMD3
chr8	113988334	1	C	CSMD3.4	383	CSMD3
chr8	113988382	0	G	CSMD3.4	0	CSMD3
chr8	113988383	1	G	CSMD3.4	324	CSMD3
chr8	113988479	1	G	CSMD3.4	44	CSMD3
chr8	114031216	0	T	CSMD3.4	289	CSMD3
chr8	114031313	0	A	CSMD3.4	580	CSMD3
chr8	114031331	1	T	CSMD3.4	303	CSMD3
chr8	114031388	0	G	CSMD3.4	887	CSMD3
chr8	114031409	1	C	CSMD3.4	576	CSMD3
chr8	114031501	1	A	CSMD3.4	892	CSMD3
chr8	114110961	0	G	CSMD3.4	791	CSMD3
chr8	114111074	0	C	CSMD3.4	646	CSMD3
chr8	114111080	1	C	CSMD3.4	797	CSMD3
chr8	114111175	0	C	CSMD3.4	238	CSMD3
chr8	114111179	1	A	CSMD3.4	645	CSMD3
chr8	114111294	1	T	CSMD3.4	218	CSMD3
chr8	114185880	0	C	CSMD3.4	185	CSMD3
chr8	114185977	0	C	CSMD3.4	723	CSMD3
chr8	114185984	1	C	CSMD3.4	190	CSMD3
chr8	114186069	0	C	CSMD3.4	549	CSMD3
chr8	114186096	1	T	CSMD3.4	716	CSMD3
chr8	114186182	1	T	CSMD3.4	537	CSMD3
chr8	114290797	0	T	CSMD3.4	916	CSMD3
chr8	114290904	0	A	CSMD3.4	2	CSMD3
chr8	114290914	1	G	CSMD3.4	909	CSMD3
chr8	114291038	1	C	CSMD3.4	1	CSMD3
chr8	114326738	0	A	CSMD3.4	130	CSMD3
chr8	114326847	0	G	CSMD3.4	914	CSMD3
chr8	114326848	1	T	CSMD3.4	182	CSMD3
chr8	114326912	0	C	CSMD3.4	636	CSMD3
chr8	114326960	1	A	CSMD3.4	918	CSMD3
chr8	114327004	0	C	CSMD3.4	2	CSMD3
chr8	114327021	1	T	CSMD3.4	630	CSMD3
chr8	114327112	1	C	CSMD3.4	0	CSMD3
chr8	114388933	0	T	CSMD3.4	437	CSMD3
chr8	114389045	1	A	CSMD3.4	446	CSMD3
chr8	114448862	0	C	CSMD3.4	653	CSMD3
chr8	114448962	0	T	CSMD3.4	608	CSMD3
chr8	114448981	1	T	CSMD3.4	641	CSMD3
chr8	114449053	0	C	CSMD3.4	890	CSMD3
chr8	114449080	1	T	CSMD3.4	621	CSMD3
chr8	114449175	1	T	CSMD3.4	890	CSMD3
chr8	117859670	0	G	RAD21	426	RAD21
chr8	117859783	0	T	RAD21	817	RAD21
chr8	117859789	1	G	RAD21	416	RAD21
chr8	117859896	0	C	RAD21	198	RAD21
chr8	117859903	1	A	RAD21	798	RAD21
chr8	117859987	1	G	RAD21	197	RAD21
chr8	117861112	0	C	RAD21	633	RAD21
chr8	117861215	0	T	RAD21	971	RAD21
chr8	117861218	1	G	RAD21	608	RAD21
chr8	117861329	1	C	RAD21	982	RAD21
chr8	117862818	0	T	RAD21	997	RAD21
chr8	117862930	0	A	RAD21	122	RAD21
chr8	117862935	1	C	RAD21	991	RAD21
chr8	117862985	0	C	RAD21	8	RAD21
chr8	117863006	1	G	RAD21	115	RAD21
chr8	117863080	1	A	RAD21	10	RAD21
chr8	117864153	0	T	RAD21	648	RAD21
chr8	117864263	0	T	RAD21	238	RAD21
chr8	117864269	1	A	RAD21	672	RAD21
chr8	117864361	1	A	RAD21	228	RAD21
chr8	117864765	0	G	RAD21	710	RAD21
chr8	117864836	0	C	RAD21	274	RAD21
chr8	117864870	1	C	RAD21	728	RAD21
chr8	117864886	0	C	RAD21	525	RAD21
chr8	117864930	1	A	RAD21	302	RAD21
chr8	117865003	1	G	RAD21	533	RAD21
chr8	117866395	0	T	RAD21	8	RAD21
chr8	117866509	0	G	RAD21	512	RAD21
chr8	117866511	1	C	RAD21	8	RAD21
chr8	117866562	0	C	RAD21	788	RAD21
chr8	117866624	1	G	RAD21	537	RAD21
chr8	117866657	0	T	RAD21	830	RAD21
chr8	117866666	1	C	RAD21	821	RAD21
chr8	117866768	1	A	RAD21	829	RAD21
chr8	117868370	0	G	RAD21	840	RAD21
chr8	117868471	0	T	RAD21	312	RAD21
chr8	117868488	1	T	RAD21	843	RAD21
chr8	117868588	1	C	RAD21	299	RAD21
chr8	117868852	0	C	RAD21	50	RAD21
chr8	117868901	0	C	RAD21	312	RAD21
chr8	117868969	1	C	RAD21	60	RAD21
chr8	117868987	0	C	RAD21	3	RAD21
chr8	117869006	1	G	RAD21	304	RAD21
chr8	117869064	1	A	RAD21	0	RAD21
chr8	117869485	0	A	RAD21	4	RAD21
chr8	117869594	0	G	RAD21	637	RAD21
chr8	117869598	1	G	RAD21	12	RAD21
chr8	117869687	0	C	RAD21	18	RAD21
chr8	117869702	1	T	RAD21	642	RAD21
chr8	117869801	1	G	RAD21	10	RAD21
chr8	117870546	0	A	RAD21	4	RAD21
chr8	117870624	0	C	RAD21	49	RAD21
chr8	117870663	1	G	RAD21	7	RAD21
chr8	117870679	0	C	RAD21	30	RAD21
chr8	117870706	1	G	RAD21	46	RAD21
chr8	117870797	1	T	RAD21	26	RAD21
chr8	117874055	0	A	RAD21	1138	RAD21
chr8	117874164	0	G	RAD21	721	RAD21
chr8	117874172	1	A	RAD21	1136	RAD21
chr8	117874281	1	G	RAD21	706	RAD21
chr8	117875295	0	C	RAD21	819	RAD21
chr8	117875402	0	C	RAD21	978	RAD21
chr8	117875404	1	T	RAD21	826	RAD21
chr8	117875499	0	C	RAD21	5	RAD21
chr8	117875517	1	T	RAD21	976	RAD21
chr8	117875614	1	C	RAD21	5	RAD21
chr8	117878745	0	A	RAD21	965	RAD21
chr8	117878849	0	G	RAD21	388	RAD21
chr8	117878865	1	C	RAD21	966	RAD21
chr8	117878967	1	A	RAD21	385	RAD21
chr9	5021949	0	G	JAK2	552	JAK2
chr9	5022055	0	G	JAK2	640	JAK2
chr9	5022064	1	C	JAK2	553	JAK2
chr9	5022154	0	C	JAK2	588	JAK2
chr9	5022167	1	G	JAK2	720	JAK2
chr9	5022267	1	G	JAK2	571	JAK2
chr9	5029729	0	T	JAK2	110	JAK2
chr9	5029813	0	C	JAK2	376	JAK2
chr9	5029842	1	T	JAK2	110	JAK2
chr9	5029895	0	C	JAK2	6	JAK2
chr9	5029926	1	A	JAK2	377	JAK2
chr9	5030006	1	G	JAK2	14	JAK2
chr9	5044379	0	C	JAK2	7	JAK2
chr9	5044492	0	A	JAK2	8	JAK2
chr9	5044493	1	C	JAK2	7	JAK2
chr9	5044611	1	G	JAK2	7	JAK2
chr9	5050657	0	A	JAK2	927	JAK2
chr9	5050732	0	A	JAK2	635	JAK2
chr9	5050767	1	T	JAK2	915	JAK2
chr9	5050830	0	A	JAK2	1	JAK2
chr9	5050845	1	G	JAK2	630	JAK2
chr9	5050944	1	C	JAK2	0	JAK2
chr9	5054475	0	A	JAK2	208	JAK2
chr9	5054580	0	C	JAK2	433	JAK2
chr9	5054591	1	C	JAK2	175	JAK2
chr9	5054669	0	A	JAK2	560	JAK2
chr9	5054685	1	C	JAK2	432	JAK2
chr9	5054772	0	C	JAK2	525	JAK2
chr9	5054776	1	A	JAK2	583	JAK2
chr9	5054876	0	A	JAK2	0	JAK2
chr9	5054877	1	C	JAK2	504	JAK2
chr9	5054981	1	T	JAK2	29	JAK2
chr9	5055642	0	T	JAK2	23	JAK2
chr9	5055695	0	T	JAK2	392	JAK2
chr9	5055755	1	T	JAK2	11	JAK2
chr9	5055764	0	C	JAK2	1	JAK2
chr9	5055797	1	G	JAK2	387	JAK2
chr9	5055876	1	T	JAK2	1	JAK2
chr9	5064862	0	C	JAK2	551	JAK2
chr9	5064919	0	T	JAK2	727	JAK2
chr9	5064975	1	C	JAK2	561	JAK2
chr9	5064984	0	A	JAK2	827	JAK2
chr9	5065033	1	C	JAK2	747	JAK2
chr9	5065093	1	A	JAK2	798	JAK2
chr9	5066622	0	G	JAK2	344	JAK2
chr9	5066681	0	G	JAK2	486	JAK2
chr9	5066733	0	G	JAK2	149	JAK2
chr9	5066739	1	C	JAK2	342	JAK2
chr9	5066782	1	C	JAK2	521	JAK2
chr9	5066842	1	C	JAK2	152	JAK2
chr9	5068986	0	C	JAK2	10	JAK2
chr9	5069046	0	C	JAK2	318	JAK2
chr9	5069085	1	C	JAK2	6	JAK2
chr9	5069149	0	C	JAK2	532	JAK2
chr9	5069151	1	G	JAK2	325	JAK2
chr9	5069253	1	G	JAK2	552	JAK2
chr9	5069886	0	T	JAK2	808	JAK2
chr9	5070000	0	C	JAK2	7	JAK2
chr9	5070004	1	T	JAK2	801	JAK2
chr9	5070117	1	T	JAK2	5	JAK2
chr9	5072450	0	C	JAK2	471	JAK2
chr9	5072552	0	G	JAK2	1015	JAK2
chr9	5072553	1	G	JAK2	500	JAK2
chr9	5072669	1	A	JAK2	1012	JAK2
chr9	5073615	0	C	JAK2	695	JAK2
chr9	5073714	0	C	JAK2	44	JAK2
chr9	5073731	1	C	JAK2	730	JAK2
chr9	5073746	0	T	JAK2	883	JAK2
chr9	5073803	1	C	JAK2	47	JAK2
chr9	5073863	1	T	JAK2	881	JAK2
chr9	5077372	0	G	JAK2	0	JAK2
chr9	5077465	0	A	JAK2	0	JAK2
chr9	5077479	1	T	JAK2	0	JAK2
chr9	5077486	0	C	JAK2	7	JAK2
chr9	5077548	1	G	JAK2	1	JAK2
chr9	5077560	0	G	JAK2	1	JAK2
chr9	5077567	1	C	JAK2	0	JAK2
chr9	5077678	1	G	JAK2	0	JAK2
chr9	5078259	0	G	JAK2	12	JAK2
chr9	5078309	0	G	JAK2	510	JAK2
chr9	5078353	1	G	JAK2	18	JAK2
chr9	5078388	0	C	JAK2	758	JAK2
chr9	5078406	1	G	JAK2	516	JAK2
chr9	5078502	1	A	JAK2	761	JAK2
chr9	5080207	0	C	JAK2	669	JAK2
chr9	5080311	0	T	JAK2	663	JAK2
chr9	5080320	1	C	JAK2	642	JAK2
chr9	5080420	1	G	JAK2	661	JAK2
chr9	5080509	0	C	JAK2	493	JAK2
chr9	5080591	0	C	JAK2	621	JAK2
chr9	5080625	1	A	JAK2	480	JAK2
chr9	5080705	1	T	JAK2	650	JAK2
chr9	5081703	0	A	JAK2	514	JAK2
chr9	5081804	0	C	JAK2	840	JAK2
chr9	5081813	1	T	JAK2	515	JAK2
chr9	5081920	1	G	JAK2	858	JAK2
chr9	5089653	0	C	JAK2	520	JAK2
chr9	5089728	0	G	JAK2	600	JAK2
chr9	5089769	1	A	JAK2	522	JAK2
chr9	5089788	0	G	JAK2	593	JAK2
chr9	5089846	1	G	JAK2	596	JAK2
chr9	5089903	1	G	JAK2	593	JAK2
chr9	5090440	0	T	JAK2	7	JAK2
chr9	5090535	0	A	JAK2	395	JAK2
chr9	5090552	1	C	JAK2	5	JAK2
chr9	5090628	1	A	JAK2	384	JAK2
chr9	5090684	0	A	JAK2	98	JAK2
chr9	5090795	0	T	JAK2	534	JAK2
chr9	5090799	1	T	JAK2	113	JAK2
chr9	5090843	0	A	JAK2	69	JAK2
chr9	5090902	1	C	JAK2	517	JAK2
chr9	5090949	1	C	JAK2	77	JAK2
chr9	5122972	0	C	JAK2	855	JAK2
chr9	5123080	0	G	JAK2	579	JAK2
chr9	5123081	1	A	JAK2	842	JAK2
chr9	5123195	1	A	JAK2	576	JAK2
chr9	5126289	0	A	JAK2	164	JAK2
chr9	5126389	0	G	JAK2	1170	JAK2
chr9	5126401	1	G	JAK2	164	JAK2
chr9	5126501	1	C	JAK2	1169	JAK2
chr9	5126655	0	T	JAK2	871	JAK2
chr9	5126720	0	G	JAK2	658	JAK2
chr9	5126774	1	G	JAK2	865	JAK2
chr9	5126831	1	G	JAK2	649	JAK2
chr9	21802705	0	G	MTAP	1	MTAP
chr9	21802778	1	A	MTAP	1	MTAP
chr9	21802934	0	G	MTAP	2	MTAP
chr9	21803038	1	A	MTAP	1	MTAP
chr9	21815348	0	T	MTAP	5	MTAP
chr9	21815445	0	G	MTAP	124	MTAP
chr9	21815459	1	G	MTAP	3	MTAP
chr9	21815463	0	A	MTAP	758	MTAP
chr9	21815517	1	A	MTAP	136	MTAP
chr9	21815565	1	T	MTAP	755	MTAP
chr9	21816627	0	A	MTAP	792	MTAP
chr9	21816727	0	A	MTAP	502	MTAP
chr9	21816746	1	A	MTAP	805	MTAP
chr9	21816840	1	A	MTAP	501	MTAP
chr9	21817942	0	C	MTAP	648	MTAP
chr9	21818004	0	G	MTAP	672	MTAP
chr9	21818060	1	C	MTAP	647	MTAP
chr9	21818122	0	A	MTAP	811	MTAP
chr9	21818123	1	T	MTAP	670	MTAP
chr9	21818241	1	G	MTAP	778	MTAP
chr9	21837840	0	C	MTAP	706	MTAP
chr9	21837923	0	C	MTAP	826	MTAP
chr9	21837942	1	G	MTAP	684	MTAP
chr9	21838038	1	G	MTAP	810	MTAP
chr9	21854603	0	T	MTAP	403	MTAP
chr9	21854713	0	C	MTAP	501	MTAP
chr9	21854722	1	A	MTAP	404	MTAP
chr9	21854792	0	G	MTAP	629	MTAP
chr9	21854833	1	G	MTAP	462	MTAP
chr9	21854892	1	C	MTAP	619	MTAP
chr9	21856053	0	C	MTAP	8	MTAP
chr9	21856136	0	C	MTAP	269	MTAP
chr9	21856161	1	A	MTAP	7	MTAP
chr9	21856223	1	G	MTAP	275	MTAP
chr9	21859269	0	T	MTAP	645	MTAP
chr9	21859380	0	C	MTAP	449	MTAP
chr9	21859383	1	A	MTAP	618	MTAP
chr9	21859495	1	C	MTAP	450	MTAP
chr9	21861952	0	A	MTAP	323	MTAP
chr9	21862053	1	T	MTAP	332	MTAP
chr9	21930964	0	A	MTAP	439	MTAP
chr9	21931034	0	G	MTAP	773	MTAP
chr9	21931083	1	T	MTAP	465	MTAP
chr9	21931138	1	C	MTAP	764	MTAP
chr9	21939153	0	C	MTAP	555	MTAP
chr9	21939288	1	A	MTAP	601	MTAP
chr9	21940885	0	C	MTAP	636	MTAP
chr9	21940996	0	C	MTAP	1	MTAP
chr9	21941000	1	G	MTAP	641	MTAP
chr9	21941113	1	T	MTAP	1	MTAP
chr10	50666825	0	G	ERCC6/PGBD3	827	ERCC6
chr10	50666933	0	C	ERCC6/PGBD3	747	ERCC6
chr10	50666938	1	G	ERCC6/PGBD3	801	ERCC6
chr10	50667050	0	C	ERCC6/PGBD3	654	ERCC6
chr10	50667052	1	T	ERCC6/PGBD3	772	ERCC6
chr10	50667147	0	A	ERCC6/PGBD3	489	ERCC6
chr10	50667169	1	T	ERCC6/PGBD3	600	ERCC6
chr10	50667239	0	C	ERCC6/PGBD3	485	ERCC6
chr10	50667266	1	T	ERCC6/PGBD3	487	ERCC6
chr10	50667356	1	A	ERCC6/PGBD3	527	ERCC6
chr10	50668396	0	A	ERCC6/PGBD3	665	ERCC6
chr10	50668450	0	G	ERCC6/PGBD3	429	ERCC6
chr10	50668512	1	G	ERCC6/PGBD3	664	ERCC6
chr10	50668567	1	C	ERCC6/PGBD3	432	ERCC6
chr10	50669353	0	A	ERCC6/PGBD3	582	ERCC6
chr10	50669376	0	A	ERCC6/PGBD3	501	ERCC6
chr10	50669447	1	G	ERCC6/PGBD3	581	ERCC6
chr10	50669458	0	A	ERCC6/PGBD3	673	ERCC6
chr10	50669495	1	C	ERCC6/PGBD3	489	ERCC6
chr10	50669545	0	T	ERCC6/PGBD3	518	ERCC6
chr10	50669584	1	A	ERCC6/PGBD3	672	ERCC6
chr10	50669645	1	G	ERCC6/PGBD3	570	ERCC6
chr10	50678205	0	G	ERCC6/PGBD3	193	ERCC6
chr10	50678273	0	G	ERCC6/PGBD3	465	ERCC6
chr10	50678297	1	C	ERCC6/PGBD3	169	ERCC6
chr10	50678314	0	T	ERCC6/PGBD3	629	ERCC6
chr10	50678371	1	C	ERCC6/PGBD3	405	ERCC6
chr10	50678389	0	G	ERCC6/PGBD3	701	ERCC6
chr10	50678430	1	T	ERCC6/PGBD3	528	ERCC6
chr10	50678444	0	G	ERCC6/PGBD3	327	ERCC6
chr10	50678507	1	C	ERCC6/PGBD3	684	ERCC6
chr10	50678545	0	G	ERCC6/PGBD3	176	ERCC6
chr10	50678561	1	C	ERCC6/PGBD3	332	ERCC6
chr10	50678654	0	C	ERCC6/PGBD3	403	ERCC6
chr10	50678659	1	C	ERCC6/PGBD3	219	ERCC6
chr10	50678758	0	A	ERCC6/PGBD3	390	ERCC6
chr10	50678768	1	C	ERCC6/PGBD3	396	ERCC6
chr10	50678806	0	G	ERCC6/PGBD3	332	ERCC6
chr10	50678873	1	C	ERCC6/PGBD3	369	ERCC6
chr10	50678917	0	T	ERCC6/PGBD3	182	ERCC6
chr10	50678921	1	C	ERCC6/PGBD3	310	ERCC6
chr10	50678993	0	C	ERCC6/PGBD3	54	ERCC6
chr10	50679038	1	G	ERCC6/PGBD3	172	ERCC6
chr10	50679049	0	C	ERCC6/PGBD3	156	ERCC6
chr10	50679083	1	T	ERCC6/PGBD3	72	ERCC6
chr10	50679099	0	A	ERCC6/PGBD3	56	ERCC6
chr10	50679123	1	G	ERCC6/PGBD3	181	ERCC6
chr10	50679146	0	A	ERCC6/PGBD3	27	ERCC6
chr10	50679183	1	T	ERCC6/PGBD3	88	ERCC6
chr10	50679262	1	G	ERCC6/PGBD3	53	ERCC6
chr10	50680383	0	G	ERCC6/PGBD3	708	ERCC6
chr10	50680479	0	T	ERCC6/PGBD3	792	ERCC6
chr10	50680481	1	C	ERCC6/PGBD3	695	ERCC6
chr10	50680598	1	C	ERCC6/PGBD3	784	ERCC6
chr10	50680881	0	G	ERCC6/PGBD3	422	ERCC6
chr10	50680982	0	T	ERCC6/PGBD3	586	ERCC6
chr10	50680987	1	C	ERCC6/PGBD3	416	ERCC6
chr10	50681086	0	A	ERCC6/PGBD3	635	ERCC6
chr10	50681089	1	C	ERCC6/PGBD3	576	ERCC6
chr10	50681203	1	G	ERCC6/PGBD3	645	ERCC6
chr10	50681501	0	C	ERCC6/PGBD3	595	ERCC6
chr10	50681566	0	G	ERCC6/PGBD3	635	ERCC6
chr10	50681621	1	G	ERCC6/PGBD3	555	ERCC6
chr10	50681681	1	C	ERCC6/PGBD3	634	ERCC6
chr10	50682035	0	G	ERCC6/PGBD3	468	ERCC6
chr10	50682101	0	C	ERCC6/PGBD3	465	ERCC6
chr10	50682127	1	C	ERCC6/PGBD3	473	ERCC6
chr10	50682215	0	A	ERCC6/PGBD3	690	ERCC6
chr10	50682216	1	G	ERCC6/PGBD3	441	ERCC6
chr10	50682334	1	A	ERCC6/PGBD3	705	ERCC6
chr10	50684220	0	G	ERCC6/PGBD3	252	ERCC6
chr10	50684316	0	T	ERCC6/PGBD3	834	ERCC6
chr10	50684320	1	C	ERCC6/PGBD3	270	ERCC6
chr10	50684434	1	C	ERCC6/PGBD3	834	ERCC6
chr10	50686374	0	C	ERCC6/PGBD3	477	ERCC6
chr10	50686452	0	C	ERCC6/PGBD3	629	ERCC6
chr10	50686480	1	C	ERCC6/PGBD3	487	ERCC6
chr10	50686565	1	G	ERCC6/PGBD3	634	ERCC6
chr10	50690672	0	T	ERCC6/PGBD3	452	ERCC6
chr10	50690741	0	G	ERCC6/PGBD3	440	ERCC6
chr10	50690786	1	G	ERCC6/PGBD3	447	ERCC6
chr10	50690800	0	G	ERCC6/PGBD3	615	ERCC6
chr10	50690851	1	T	ERCC6/PGBD3	460	ERCC6
chr10	50690900	0	G	ERCC6/PGBD3	996	ERCC6
chr10	50690910	1	C	ERCC6/PGBD3	608	ERCC6
chr10	50691019	1	G	ERCC6/PGBD3	987	ERCC6
chr10	50691306	0	T	ERCC6/PGBD3	699	ERCC6
chr10	50691407	0	G	ERCC6/PGBD3	896	ERCC6
chr10	50691424	1	G	ERCC6/PGBD3	699	ERCC6
chr10	50691499	0	G	ERCC6/PGBD3	528	ERCC6
chr10	50691527	1	T	ERCC6/PGBD3	923	ERCC6
chr10	50691614	1	T	ERCC6/PGBD3	531	ERCC6
chr10	50701133	0	A	ERCC6/PGBD3	612	ERCC6
chr10	50701208	0	G	ERCC6/PGBD3	570	ERCC6
chr10	50701252	1	T	ERCC6/PGBD3	586	ERCC6
chr10	50701325	1	C	ERCC6/PGBD3	586	ERCC6
chr10	50708529	0	C	ERCC6/PGBD3	827	ERCC6
chr10	50708636	0	A	ERCC6/PGBD3	763	ERCC6
chr10	50708638	1	G	ERCC6/PGBD3	861	ERCC6
chr10	50708748	0	A	ERCC6/PGBD3	893	ERCC6
chr10	50708753	1	A	ERCC6/PGBD3	756	ERCC6
chr10	50708866	1	G	ERCC6/PGBD3	893	ERCC6
chr10	50713909	0	G	ERCC6/PGBD3	870	ERCC6
chr10	50714026	0	T	ERCC6/PGBD3	1120	ERCC6
chr10	50714027	1	C	ERCC6/PGBD3	873	ERCC6
chr10	50714146	1	C	ERCC6/PGBD3	1140	ERCC6
chr10	50723337	0	G	ERCC6/PGBD3	516	ERCC6
chr10	50723411	0	C	ERCC6/PGBD3	502	ERCC6
chr10	50723452	1	T	ERCC6/PGBD3	492	ERCC6
chr10	50723473	0	C	ERCC6/PGBD3	241	ERCC6
chr10	50723528	1	C	ERCC6/PGBD3	471	ERCC6
chr10	50723581	0	T	ERCC6/PGBD3	505	ERCC6
chr10	50723591	1	G	ERCC6/PGBD3	214	ERCC6
chr10	50723696	0	A	ERCC6/PGBD3	397	ERCC6
chr10	50723701	1	A	ERCC6/PGBD3	468	ERCC6
chr10	50723798	0	C	ERCC6/PGBD3	305	ERCC6
chr10	50723809	1	T	ERCC6/PGBD3	397	ERCC6
chr10	50723868	0	C	ERCC6/PGBD3	354	ERCC6
chr10	50723909	1	C	ERCC6/PGBD3	294	ERCC6
chr10	50723929	0	C	ERCC6/PGBD3	375	ERCC6
chr10	50723957	1	G	ERCC6/PGBD3	365	ERCC6
chr10	50724034	0	C	ERCC6/PGBD3	241	ERCC6
chr10	50724038	1	C	ERCC6/PGBD3	406	ERCC6
chr10	50724128	0	C	ERCC6/PGBD3	201	ERCC6
chr10	50724146	1	G	ERCC6/PGBD3	258	ERCC6
chr10	50724240	0	A	ERCC6/PGBD3	237	ERCC6
chr10	50724241	1	A	ERCC6/PGBD3	184	ERCC6
chr10	50724291	0	G	ERCC6/PGBD3	332	ERCC6
chr10	50724357	1	G	ERCC6/PGBD3	201	ERCC6
chr10	50724408	0	G	ERCC6/PGBD3	420	ERCC6
chr10	50724409	1	C	ERCC6/PGBD3	309	ERCC6
chr10	50724481	0	G	ERCC6/PGBD3	201	ERCC6
chr10	50724522	1	A	ERCC6/PGBD3	406	ERCC6
chr10	50724566	0	G	ERCC6/PGBD3	275	ERCC6
chr10	50724568	1	C	ERCC6/PGBD3	213	ERCC6
chr10	50724644	0	G	ERCC6/PGBD3	473	ERCC6
chr10	50724685	1	A	ERCC6/PGBD3	260	ERCC6
chr10	50724750	0	G	ERCC6/PGBD3	306	ERCC6
chr10	50724751	1	G	ERCC6/PGBD3	453	ERCC6
chr10	50724791	0	C	ERCC6/PGBD3	370	ERCC6
chr10	50724867	1	T	ERCC6/PGBD3	274	ERCC6
chr10	50724889	0	G	ERCC6/PGBD3	402	ERCC6
chr10	50724908	1	C	ERCC6/PGBD3	362	ERCC6
chr10	50724994	0	G	ERCC6/PGBD3	549	ERCC6
chr10	50725001	1	G	ERCC6/PGBD3	464	ERCC6
chr10	50725031	0	C	ERCC6/PGBD3	356	ERCC6
chr10	50725107	1	G	ERCC6/PGBD3	601	ERCC6
chr10	50725131	0	T	ERCC6/PGBD3	413	ERCC6
chr10	50725144	1	C	ERCC6/PGBD3	401	ERCC6
chr10	50725245	1	G	ERCC6/PGBD3	443	ERCC6
chr10	50732042	0	A	ERCC6/PGBD3	399	ERCC6
chr10	50732107	0	C	ERCC6/PGBD3	493	ERCC6
chr10	50732161	1	C	ERCC6/PGBD3	371	ERCC6
chr10	50732219	0	C	ERCC6/PGBD3	162	ERCC6
chr10	50732224	1	G	ERCC6/PGBD3	486	ERCC6
chr10	50732292	0	A	ERCC6/PGBD3	301	ERCC6
chr10	50732315	1	C	ERCC6/PGBD3	87	ERCC6
chr10	50732374	0	C	ERCC6/PGBD3	178	ERCC6
chr10	50732400	1	A	ERCC6/PGBD3	254	ERCC6
chr10	50732467	0	T	ERCC6/PGBD3	543	ERCC6
chr10	50732468	1	C	ERCC6/PGBD3	177	ERCC6
chr10	50732536	0	G	ERCC6/PGBD3	564	ERCC6
chr10	50732579	1	T	ERCC6/PGBD3	516	ERCC6
chr10	50732614	0	G	ERCC6/PGBD3	310	ERCC6
chr10	50732655	1	T	ERCC6/PGBD3	631	ERCC6
chr10	50732675	0	T	ERCC6/PGBD3	102	ERCC6
chr10	50732729	1	A	ERCC6/PGBD3	354	ERCC6
chr10	50732767	0	C	ERCC6/PGBD3	465	ERCC6
chr10	50732796	1	A	ERCC6/PGBD3	133	ERCC6
chr10	50732884	1	A	ERCC6/PGBD3	509	ERCC6
chr10	50736410	0	A	ERCC6/PGBD3	878	ERCC6
chr10	50736495	0	T	ERCC6/PGBD3	382	ERCC6
chr10	50736529	1	G	ERCC6/PGBD3	873	ERCC6
chr10	50736601	1	C	ERCC6/PGBD3	392	ERCC6
chr10	50738723	0	T	ERCC6/PGBD3	20	ERCC6
chr10	50738801	0	T	ERCC6/PGBD3	665	ERCC6
chr10	50738834	1	G	ERCC6/PGBD3	20	ERCC6
chr10	50738889	0	G	ERCC6/PGBD3	4	ERCC6
chr10	50738906	1	G	ERCC6/PGBD3	684	ERCC6
chr10	50739003	1	G	ERCC6/PGBD3	5	ERCC6
chr10	50740548	0	T	ERCC6/PGBD3	246	ERCC6
chr10	50740620	0	T	ERCC6/PGBD3	267	ERCC6
chr10	50740666	1	A	ERCC6/PGBD3	182	ERCC6
chr10	50740669	0	G	ERCC6/PGBD3	262	ERCC6
chr10	50740712	1	T	ERCC6/PGBD3	159	ERCC6
chr10	50740742	0	A	ERCC6/PGBD3	298	ERCC6
chr10	50740777	1	A	ERCC6/PGBD3	248	ERCC6
chr10	50740788	0	T	ERCC6/PGBD3	328	ERCC6
chr10	50740864	1	A	ERCC6/PGBD3	300	ERCC6
chr10	50740873	0	G	ERCC6/PGBD3	390	ERCC6
chr10	50740902	1	C	ERCC6/PGBD3	396	ERCC6
chr10	50740988	0	T	ERCC6/PGBD3	202	ERCC6
chr10	50740993	1	G	ERCC6/PGBD3	494	ERCC6
chr10	50741102	1	G	ERCC6/PGBD3	213	ERCC6
chr10	69881165	0	A	MYPN	311	MYPN
chr10	69881275	0	G	MYPN	396	MYPN
chr10	69881282	1	C	MYPN	288	MYPN
chr10	69881389	0	C	MYPN	601	MYPN
chr10	69881390	1	C	MYPN	354	MYPN
chr10	69881500	0	C	MYPN	121	MYPN
chr10	69881504	1	T	MYPN	591	MYPN
chr10	69881588	0	C	MYPN	562	MYPN
chr10	69881618	1	T	MYPN	95	MYPN
chr10	69881701	0	G	MYPN	436	MYPN
chr10	69881708	1	A	MYPN	590	MYPN
chr10	69881817	0	A	MYPN	512	MYPN
chr10	69881822	1	T	MYPN	434	MYPN
chr10	69881863	0	A	MYPN	211	MYPN
chr10	69881936	1	T	MYPN	551	MYPN
chr10	69881972	0	G	MYPN	113	MYPN
chr10	69881979	1	G	MYPN	280	MYPN
chr10	69882069	0	G	MYPN	219	MYPN
chr10	69882078	1	A	MYPN	89	MYPN
chr10	69882167	1	C	MYPN	258	MYPN
chr10	69896387	0	A	MYPN	693	MYPN
chr10	69896491	0	A	MYPN	0	MYPN
chr10	69896492	1	A	MYPN	702	MYPN
chr10	69896602	1	T	MYPN	0	MYPN
chr10	69902665	0	C	MYPN	756	MYPN
chr10	69902751	0	G	MYPN	483	MYPN
chr10	69902770	0	C	MYPN	521	MYPN
chr10	69902782	1	G	MYPN	759	MYPN
chr10	69902842	1	G	MYPN	520	MYPN
chr10	69902859	0	G	MYPN	1224	MYPN
chr10	69902883	1	A	MYPN	517	MYPN
chr10	69902977	1	A	MYPN	1218	MYPN
chr10	69905187	0	A	MYPN	605	MYPN
chr10	69905268	0	A	MYPN	694	MYPN
chr10	69905301	1	T	MYPN	606	MYPN
chr10	69905365	1	A	MYPN	692	MYPN
chr10	69908030	0	G	MYPN	817	MYPN
chr10	69908128	0	G	MYPN	362	MYPN
chr10	69908145	1	C	MYPN	819	MYPN
chr10	69908173	0	A	MYPN	22	MYPN
chr10	69908222	1	C	MYPN	314	MYPN
chr10	69908289	1	C	MYPN	23	MYPN
chr10	69909747	0	A	MYPN	795	MYPN
chr10	69909844	0	C	MYPN	704	MYPN
chr10	69909851	1	G	MYPN	779	MYPN
chr10	69909961	1	G	MYPN	702	MYPN
chr10	69918194	0	C	MYPN	890	MYPN
chr10	69918265	0	C	MYPN	3	MYPN
chr10	69918309	1	C	MYPN	877	MYPN
chr10	69918360	1	C	MYPN	1	MYPN
chr10	69921391	0	G	MYPN	481	MYPN
chr10	69921464	0	C	MYPN	0	MYPN
chr10	69921503	1	G	MYPN	453	MYPN
chr10	69921569	1	A	MYPN	1	MYPN
chr10	69925436	0	C	MYPN	602	MYPN
chr10	69925504	0	C	MYPN	605	MYPN
chr10	69925547	1	G	MYPN	681	MYPN
chr10	69925612	1	G	MYPN	613	MYPN
chr10	69925964	0	C	MYPN	322	MYPN
chr10	69926073	0	C	MYPN	467	MYPN
chr10	69926080	1	C	MYPN	310	MYPN
chr10	69926164	0	C	MYPN	380	MYPN
chr10	69926193	1	T	MYPN	418	MYPN
chr10	69926253	0	C	MYPN	271	MYPN
chr10	69926274	1	A	MYPN	334	MYPN
chr10	69926284	0	T	MYPN	595	MYPN
chr10	69926338	1	G	MYPN	279	MYPN
chr10	69926381	0	C	MYPN	619	MYPN
chr10	69926405	1	T	MYPN	616	MYPN
chr10	69926496	1	T	MYPN	664	MYPN
chr10	69933785	0	C	MYPN	530	MYPN
chr10	69933874	0	C	MYPN	465	MYPN
chr10	69933903	1	C	MYPN	467	MYPN
chr10	69933982	0	G	MYPN	408	MYPN
chr10	69933987	1	C	MYPN	460	MYPN
chr10	69934088	0	T	MYPN	592	MYPN
chr10	69934093	1	C	MYPN	325	MYPN
chr10	69934184	0	T	MYPN	458	MYPN
chr10	69934187	1	A	MYPN	593	MYPN
chr10	69934294	0	T	MYPN	391	MYPN
chr10	69934306	1	T	MYPN	496	MYPN
chr10	69934409	0	T	MYPN	135	MYPN
chr10	69934416	1	A	MYPN	427	MYPN
chr10	69934522	1	C	MYPN	229	MYPN
chr10	69935017	0	C	MYPN	174	MYPN
chr10	69935077	0	C	MYPN	840	MYPN
chr10	69935120	1	C	MYPN	195	MYPN
chr10	69935162	0	G	MYPN	658	MYPN
chr10	69935190	1	C	MYPN	817	MYPN
chr10	69935280	1	G	MYPN	682	MYPN
chr10	69948620	0	C	MYPN	234	MYPN
chr10	69948723	0	G	MYPN	932	MYPN
chr10	69948734	1	G	MYPN	219	MYPN
chr10	69948819	0	T	MYPN	632	MYPN
chr10	69948830	1	G	MYPN	919	MYPN
chr10	69948936	1	G	MYPN	657	MYPN
chr10	69954079	0	A	MYPN	1210	MYPN
chr10	69954191	0	T	MYPN	1127	MYPN
chr10	69954194	1	G	MYPN	1211	MYPN
chr10	69954309	1	A	MYPN	1131	MYPN
chr10	69955121	0	C	MYPN	914	MYPN
chr10	69955235	0	T	MYPN	1033	MYPN
chr10	69955238	1	T	MYPN	909	MYPN
chr10	69955349	1	G	MYPN	1033	MYPN
chr10	69957041	0	A	MYPN	881	MYPN
chr10	69957129	0	A	MYPN	832	MYPN
chr10	69957160	1	T	MYPN	880	MYPN
chr10	69957244	0	C	MYPN	33	MYPN
chr10	69957250	1	C	MYPN	834	MYPN
chr10	69957378	1	C	MYPN	34	MYPN
chr10	69959085	0	G	MYPN	598	MYPN
chr10	69959187	0	T	MYPN	975	MYPN
chr10	69959197	1	A	MYPN	592	MYPN
chr10	69959287	0	A	MYPN	638	MYPN
chr10	69959303	1	A	MYPN	975	MYPN
chr10	69959405	1	C	MYPN	636	MYPN
chr10	69961585	0	G	MYPN	988	MYPN
chr10	69961627	0	C	MYPN	764	MYPN
chr10	69961700	1	T	MYPN	992	MYPN
chr10	69961710	0	G	MYPN	643	MYPN
chr10	69961737	1	C	MYPN	764	MYPN
chr10	69961825	1	G	MYPN	660	MYPN
chr10	69966486	0	C	MYPN	792	MYPN
chr10	69966567	0	C	MYPN	732	MYPN
chr10	69966602	1	G	MYPN	793	MYPN
chr10	69966686	1	A	MYPN	728	MYPN
chr10	69970008	0	T	MYPN	657	MYPN
chr10	69970112	0	C	MYPN	1092	MYPN
chr10	69970121	1	G	MYPN	667	MYPN
chr10	69970217	0	G	MYPN	1020	MYPN
chr10	69970230	1	C	MYPN	1096	MYPN
chr10	69970329	1	G	MYPN	1018	MYPN
chr10	73577133	0	C	PSAP	748	PSAP
chr10	73577210	0	A	PSAP	486	PSAP
chr10	73577253	1	T	PSAP	742	PSAP
chr10	73577331	1	T	PSAP	481	PSAP
chr10	73578312	0	A	PSAP	294	PSAP
chr10	73578430	0	A	PSAP	576	PSAP
chr10	73578433	1	T	PSAP	280	PSAP
chr10	73578542	1	T	PSAP	576	PSAP
chr10	73578724	0	C	PSAP	31	PSAP
chr10	73578835	0	G	PSAP	484	PSAP
chr10	73578844	1	C	PSAP	29	PSAP
chr10	73578954	1	A	PSAP	539	PSAP
chr10	73579183	0	C	PSAP	517	PSAP
chr10	73579268	0	G	PSAP	437	PSAP
chr10	73579303	1	C	PSAP	524	PSAP
chr10	73579380	1	C	PSAP	424	PSAP
chr10	73579561	0	T	PSAP	314	PSAP
chr10	73579636	0	C	PSAP	625	PSAP
chr10	73579663	1	A	PSAP	315	PSAP
chr10	73579744	1	A	PSAP	627	PSAP
chr10	73579945	0	T	PSAP	165	PSAP
chr10	73580045	0	T	PSAP	626	PSAP
chr10	73580067	1	T	PSAP	708	PSAP
chr10	73580156	1	C	PSAP	637	PSAP
chr10	73581595	0	G	PSAP	978	PSAP
chr10	73581673	0	T	PSAP	545	PSAP
chr10	73581717	1	T	PSAP	975	PSAP
chr10	73581764	0	G	PSAP	591	PSAP
chr10	73581780	1	A	PSAP	519	PSAP
chr10	73581870	1	T	PSAP	588	PSAP
chr10	73583620	0	T	PSAP	925	PSAP
chr10	73583739	1	A	PSAP	913	PSAP
chr10	73585549	0	G	PSAP	665	PSAP
chr10	73585636	0	G	PSAP	587	PSAP
chr10	73585666	1	C	PSAP	666	PSAP
chr10	73585745	1	C	PSAP	589	PSAP
chr10	73587698	0	C	PSAP	661	PSAP
chr10	73587774	0	G	PSAP	684	PSAP
chr10	73587811	1	T	PSAP	659	PSAP
chr10	73587869	0	T	PSAP	313	PSAP
chr10	73587872	1	C	PSAP	678	PSAP
chr10	73587973	1	C	PSAP	309	PSAP
chr10	73588599	0	A	PSAP	431	PSAP
chr10	73588690	0	T	PSAP	323	PSAP
chr10	73588719	1	A	PSAP	438	PSAP
chr10	73588776	0	A	PSAP	249	PSAP
chr10	73588781	1	C	PSAP	302	PSAP
chr10	73588894	1	C	PSAP	265	PSAP
chr10	73590860	0	A	PSAP	733	PSAP
chr10	73590940	0	G	PSAP	889	PSAP
chr10	73590979	1	G	PSAP	734	PSAP
chr10	73591056	1	G	PSAP	891	PSAP
chr10	73591548	0	G	PSAP	581	PSAP
chr10	73591653	0	T	PSAP	440	PSAP
chr10	73591664	1	C	PSAP	585	PSAP
chr10	73591766	1	C	PSAP	525	PSAP
chr10	73594079	0	G	PSAP	238	PSAP
chr10	73594154	0	T	PSAP	505	PSAP
chr10	73594198	1	A	PSAP	248	PSAP
chr10	73594271	0	A	PSAP	607	PSAP
chr10	73594272	1	A	PSAP	505	PSAP
chr10	73594384	1	C	PSAP	597	PSAP
chr11	2466611	0	A	KCNQ1.1	0	KCNQ1
chr11	2466670	0	C	KCNQ1.1	6	KCNQ1
chr11	2466705	1	A	KCNQ1.1	0	KCNQ1
chr11	2466746	1	A	KCNQ1.1	9	KCNQ1
chr11	2482855	0	T	KCNQ1.1	530	KCNQ1
chr11	2482968	1	A	KCNQ1.1	559	KCNQ1
chr11	2549115	0	G	KCNQ1.1	828	KCNQ1
chr11	2549169	0	T	KCNQ1.1	618	KCNQ1
chr11	2549237	1	C	KCNQ1.1	829	KCNQ1
chr11	2549289	1	C	KCNQ1.1	634	KCNQ1
chr11	2591805	0	A	KCNQ1.1	444	KCNQ1
chr11	2591862	0	T	KCNQ1.1	406	KCNQ1
chr11	2591880	0	T	KCNQ1.1	409	KCNQ1
chr11	2591927	1	A	KCNQ1.1	441	KCNQ1
chr11	2591978	1	A	KCNQ1.1	405	KCNQ1
chr11	2592022	1	T	KCNQ1.1	471	KCNQ1
chr11	2592494	0	T	KCNQ1.1	585	KCNQ1
chr11	2592638	1	G	KCNQ1.1	576	KCNQ1
chr11	2593272	0	T	KCNQ1.1	337	KCNQ1
chr11	2593418	1	C	KCNQ1.1	337	KCNQ1
chr11	2593957	0	C	KCNQ1.1	357	KCNQ1
chr11	2594065	0	T	KCNQ1.1	94	KCNQ1
chr11	2594094	1	T	KCNQ1.1	353	KCNQ1
chr11	2594099	0	C	KCNQ1.1	470	KCNQ1
chr11	2594131	1	T	KCNQ1.1	88	KCNQ1
chr11	2594191	0	A	KCNQ1.1	357	KCNQ1
chr11	2594217	1	G	KCNQ1.1	470	KCNQ1
chr11	2594295	1	T	KCNQ1.1	353	KCNQ1
chr11	2604595	0	T	KCNQ1.1	614	KCNQ1
chr11	2604675	0	C	KCNQ1.1	168	KCNQ1
chr11	2604719	1	A	KCNQ1.1	611	KCNQ1
chr11	2604754	0	C	KCNQ1.1	499	KCNQ1
chr11	2604757	1	C	KCNQ1.1	164	KCNQ1
chr11	2604873	1	A	KCNQ1.1	504	KCNQ1
chr11	2606382	0	G	KCNQ1.1	630	KCNQ1
chr11	2606437	0	C	KCNQ1.1	602	KCNQ1
chr11	2606498	1	C	KCNQ1.1	625	KCNQ1
chr11	2606559	1	G	KCNQ1.1	554	KCNQ1
chr11	2608746	0	G	KCNQ1.1	199	KCNQ1
chr11	2608817	0	T	KCNQ1.1	258	KCNQ1
chr11	2608847	1	G	KCNQ1.1	189	KCNQ1
chr11	2608892	0	A	KCNQ1.1	406	KCNQ1
chr11	2608911	1	A	KCNQ1.1	260	KCNQ1
chr11	2609014	1	G	KCNQ1.1	408	KCNQ1
chr11	2609920	0	A	KCNQ1.1	319	KCNQ1
chr11	2609975	0	C	KCNQ1.1	614	KCNQ1
chr11	2609992	1	G	KCNQ1.1	320	KCNQ1
chr11	2610064	0	T	KCNQ1.1	520	KCNQ1
chr11	2610074	1	T	KCNQ1.1	611	KCNQ1
chr11	2610184	1	T	KCNQ1.1	517	KCNQ1
chr11	2683088	0	A	KCNQ1.1	8	KCNQ1
chr11	2683193	0	A	KCNQ1.1	915	KCNQ1
chr11	2683206	1	C	KCNQ1.1	8	KCNQ1
chr11	2683311	0	A	KCNQ1.1	283	KCNQ1
chr11	2683313	1	T	KCNQ1.1	932	KCNQ1
chr11	2683409	1	G	KCNQ1.1	293	KCNQ1
chr11	2789986	0	T	KCNQ1.2	400	KCNQ1
chr11	2790055	0	T	KCNQ1.2	276	KCNQ1
chr11	2790108	1	A	KCNQ1.2	413	KCNQ1
chr11	2790128	0	T	KCNQ1.2	260	KCNQ1
chr11	2790143	1	A	KCNQ1.2	274	KCNQ1
chr11	2790239	1	A	KCNQ1.2	296	KCNQ1
chr11	2797168	0	T	KCNQ1.2	330	KCNQ1
chr11	2797260	0	T	KCNQ1.2	101	KCNQ1
chr11	2797265	1	A	KCNQ1.2	316	KCNQ1
chr11	2797384	1	C	KCNQ1.2	115	KCNQ1
chr11	2798165	0	T	KCNQ1.2	573	KCNQ1
chr11	2798261	0	A	KCNQ1.2	527	KCNQ1
chr11	2798272	1	T	KCNQ1.2	574	KCNQ1
chr11	2798380	1	G	KCNQ1.2	535	KCNQ1
chr11	2799183	0	T	KCNQ1.2	141	KCNQ1
chr11	2799259	0	G	KCNQ1.2	190	KCNQ1
chr11	2799262	1	G	KCNQ1.2	137	KCNQ1
chr11	2799349	1	G	KCNQ1.2	226	KCNQ1
chr11	2868973	0	T	KCNQ1.2	109	KCNQ1
chr11	2869040	1	T	KCNQ1.2	111	KCNQ1
chr11	2869160	0	T	KCNQ1.2	153	KCNQ1
chr11	2869302	1	T	KCNQ1.2	160	KCNQ1
chr13	28578153	0	G	FLT3	603	FLT3
chr13	28578251	0	G	FLT3	415	FLT3
chr13	28578272	1	G	FLT3	604	FLT3
chr13	28578364	1	T	FLT3	418	FLT3
chr13	28588520	0	G	FLT3	231	FLT3
chr13	28588605	0	G	FLT3	686	FLT3
[truncated: 1,566 more rows]
