# Supplementary material for: Quantitative analysis of differences in copy numbers using read depth obtained from PCR-enriched samples and controls
Source: BMC Bioinformatics. 2015 Jan 28;16:17. doi: 10.1186/s12859-014-0428-5 (PMC4384318; doi:10.1186/s12859-014-0428-5)
Supplement: Additional file 2 — Primer read depth raw data. This archive (zip) contains one tab-separated text file (tsv) per sequencing run and sample. Each file name is composed of the run id and sample name. The column definitions are: chromosome, position, direction, reference base, cluster name, depth and original gene name. [file 12859_2014_428_MOESM2_ESM.zip › M63_NA19129.tsv]

chr1	5923229	0	A	NPHP4	629	NPHP4
chr1	5923335	0	A	NPHP4	382	NPHP4
chr1	5923341	1	T	NPHP4	619	NPHP4
chr1	5923429	0	A	NPHP4	560	NPHP4
chr1	5923440	1	A	NPHP4	376	NPHP4
chr1	5923549	1	A	NPHP4	571	NPHP4
chr1	5923905	0	T	NPHP4	593	NPHP4
chr1	5923969	0	A	NPHP4	380	NPHP4
chr1	5924027	1	G	NPHP4	573	NPHP4
chr1	5924046	0	C	NPHP4	486	NPHP4
chr1	5924083	1	A	NPHP4	394	NPHP4
chr1	5924163	1	A	NPHP4	510	NPHP4
chr1	5924358	0	G	NPHP4	342	NPHP4
chr1	5924398	0	C	NPHP4	302	NPHP4
chr1	5924476	1	G	NPHP4	323	NPHP4
chr1	5924492	0	C	NPHP4	101	NPHP4
chr1	5924522	1	A	NPHP4	323	NPHP4
chr1	5924614	1	C	NPHP4	102	NPHP4
chr1	5925096	0	T	NPHP4	359	NPHP4
chr1	5925166	0	A	NPHP4	359	NPHP4
chr1	5925196	1	A	NPHP4	362	NPHP4
chr1	5925210	0	C	NPHP4	138	NPHP4
chr1	5925289	1	A	NPHP4	359	NPHP4
chr1	5925329	1	G	NPHP4	139	NPHP4
chr1	5926362	0	C	NPHP4	630	NPHP4
chr1	5926431	0	A	NPHP4	351	NPHP4
chr1	5926484	1	A	NPHP4	617	NPHP4
chr1	5926500	0	C	NPHP4	275	NPHP4
chr1	5926524	1	A	NPHP4	357	NPHP4
chr1	5926592	1	C	NPHP4	269	NPHP4
chr1	5927055	0	G	NPHP4	257	NPHP4
chr1	5927090	0	C	NPHP4	325	NPHP4
chr1	5927150	1	C	NPHP4	265	NPHP4
chr1	5927197	1	A	NPHP4	337	NPHP4
chr1	5927755	0	G	NPHP4	402	NPHP4
chr1	5927842	0	G	NPHP4	668	NPHP4
chr1	5927860	1	G	NPHP4	415	NPHP4
chr1	5927877	0	T	NPHP4	438	NPHP4
chr1	5927952	1	A	NPHP4	672	NPHP4
chr1	5927997	1	C	NPHP4	437	NPHP4
chr1	5933291	0	T	NPHP4	6	NPHP4
chr1	5933354	0	C	NPHP4	505	NPHP4
chr1	5933408	1	A	NPHP4	4	NPHP4
chr1	5933461	1	T	NPHP4	505	NPHP4
chr1	5934471	0	T	NPHP4	23	NPHP4
chr1	5934513	0	T	NPHP4	256	NPHP4
chr1	5934563	1	T	NPHP4	17	NPHP4
chr1	5934569	0	A	NPHP4	334	NPHP4
chr1	5934636	1	G	NPHP4	222	NPHP4
chr1	5934650	0	C	NPHP4	256	NPHP4
chr1	5934682	1	T	NPHP4	311	NPHP4
chr1	5934748	1	A	NPHP4	219	NPHP4
chr1	5934833	0	G	NPHP4	917	NPHP4
chr1	5934937	0	A	NPHP4	55	NPHP4
chr1	5934952	1	A	NPHP4	931	NPHP4
chr1	5934981	0	G	NPHP4	498	NPHP4
chr1	5935004	1	C	NPHP4	100	NPHP4
chr1	5935120	1	T	NPHP4	515	NPHP4
chr1	5935125	0	G	NPHP4	442	NPHP4
chr1	5935248	1	T	NPHP4	477	NPHP4
chr1	5937107	0	G	NPHP4	653	NPHP4
chr1	5937152	0	C	NPHP4	330	NPHP4
chr1	5937205	1	A	NPHP4	640	NPHP4
chr1	5937228	0	A	NPHP4	327	NPHP4
chr1	5937295	1	A	NPHP4	307	NPHP4
chr1	5937299	0	G	NPHP4	116	NPHP4
chr1	5937351	1	G	NPHP4	328	NPHP4
chr1	5937397	1	G	NPHP4	106	NPHP4
chr1	5940172	0	A	NPHP4	727	NPHP4
chr1	5940277	0	C	NPHP4	705	NPHP4
chr1	5940281	1	T	NPHP4	724	NPHP4
chr1	5940386	1	C	NPHP4	713	NPHP4
chr1	5947263	0	T	NPHP4	258	NPHP4
chr1	5947330	0	G	NPHP4	661	NPHP4
chr1	5947378	1	T	NPHP4	259	NPHP4
chr1	5947448	0	T	NPHP4	280	NPHP4
chr1	5947452	1	C	NPHP4	659	NPHP4
chr1	5947477	0	T	NPHP4	342	NPHP4
chr1	5947534	1	A	NPHP4	280	NPHP4
chr1	5947617	1	A	NPHP4	339	NPHP4
chr1	5950883	0	A	NPHP4	133	NPHP4
chr1	5950939	0	C	NPHP4	362	NPHP4
chr1	5950985	1	A	NPHP4	133	NPHP4
chr1	5951049	0	C	NPHP4	267	NPHP4
chr1	5951061	1	A	NPHP4	372	NPHP4
chr1	5951167	1	T	NPHP4	270	NPHP4
chr1	5964655	0	T	NPHP4	444	NPHP4
chr1	5964725	0	G	NPHP4	173	NPHP4
chr1	5964794	1	G	NPHP4	438	NPHP4
chr1	5964812	0	A	NPHP4	622	NPHP4
chr1	5964839	1	A	NPHP4	175	NPHP4
chr1	5964932	1	G	NPHP4	595	NPHP4
chr1	5965326	0	G	NPHP4	409	NPHP4
chr1	5965374	0	G	NPHP4	168	NPHP4
chr1	5965416	1	G	NPHP4	340	NPHP4
chr1	5965434	0	G	NPHP4	460	NPHP4
chr1	5965464	1	G	NPHP4	168	NPHP4
chr1	5965476	0	C	NPHP4	368	NPHP4
chr1	5965553	1	A	NPHP4	442	NPHP4
chr1	5965592	1	A	NPHP4	453	NPHP4
chr1	5965641	0	C	NPHP4	339	NPHP4
chr1	5965716	0	A	NPHP4	198	NPHP4
chr1	5965745	1	C	NPHP4	400	NPHP4
chr1	5965821	0	C	NPHP4	205	NPHP4
chr1	5965839	1	T	NPHP4	189	NPHP4
chr1	5965929	1	C	NPHP4	241	NPHP4
chr1	5967139	0	T	NPHP4	766	NPHP4
chr1	5967279	0	A	NPHP4	81	NPHP4
chr1	5967280	1	C	NPHP4	733	NPHP4
chr1	5967346	1	A	NPHP4	82	NPHP4
chr1	5969187	0	G	NPHP4	686	NPHP4
chr1	5969305	1	A	NPHP4	703	NPHP4
chr1	5987662	0	T	NPHP4	117	NPHP4
chr1	5987737	0	A	NPHP4	1230	NPHP4
chr1	5987786	1	A	NPHP4	124	NPHP4
chr1	5987800	0	G	NPHP4	557	NPHP4
chr1	5987861	1	G	NPHP4	1235	NPHP4
chr1	5987897	1	C	NPHP4	449	NPHP4
chr1	5993123	0	C	NPHP4	518	NPHP4
chr1	5993189	0	A	NPHP4	309	NPHP4
chr1	5993237	1	C	NPHP4	512	NPHP4
chr1	5993250	0	C	NPHP4	765	NPHP4
chr1	5993304	1	G	NPHP4	341	NPHP4
chr1	5993309	0	A	NPHP4	685	NPHP4
chr1	5993370	1	A	NPHP4	750	NPHP4
chr1	5993432	1	A	NPHP4	641	NPHP4
chr1	6007100	0	A	NPHP4	505	NPHP4
chr1	6007202	0	C	NPHP4	500	NPHP4
chr1	6007210	1	A	NPHP4	485	NPHP4
chr1	6007305	0	C	NPHP4	832	NPHP4
chr1	6007310	1	C	NPHP4	476	NPHP4
chr1	6007428	1	T	NPHP4	829	NPHP4
chr1	6008067	0	A	NPHP4	649	NPHP4
chr1	6008164	0	A	NPHP4	605	NPHP4
chr1	6008189	1	A	NPHP4	658	NPHP4
chr1	6008245	0	T	NPHP4	275	NPHP4
chr1	6008307	1	C	NPHP4	610	NPHP4
chr1	6008351	1	G	NPHP4	277	NPHP4
chr1	6012757	0	C	NPHP4	364	NPHP4
chr1	6012814	0	C	NPHP4	612	NPHP4
chr1	6012858	1	T	NPHP4	347	NPHP4
chr1	6012932	1	G	NPHP4	607	NPHP4
chr1	6021795	0	T	NPHP4	728	NPHP4
chr1	6021875	0	G	NPHP4	751	NPHP4
chr1	6021911	1	G	NPHP4	684	NPHP4
chr1	6021989	0	T	NPHP4	513	NPHP4
chr1	6021993	1	G	NPHP4	743	NPHP4
chr1	6022097	1	A	NPHP4	504	NPHP4
chr1	6027331	0	T	NPHP4	674	NPHP4
chr1	6027444	1	A	NPHP4	678	NPHP4
chr1	6029048	0	C	NPHP4	885	NPHP4
chr1	6029162	0	G	NPHP4	812	NPHP4
chr1	6029163	1	C	NPHP4	900	NPHP4
chr1	6029224	0	T	NPHP4	430	NPHP4
chr1	6029280	1	C	NPHP4	811	NPHP4
chr1	6029344	1	G	NPHP4	436	NPHP4
chr1	6038340	0	A	NPHP4	245	NPHP4
chr1	6038452	0	C	NPHP4	63	NPHP4
chr1	6038457	1	A	NPHP4	241	NPHP4
chr1	6038570	1	C	NPHP4	63	NPHP4
chr1	6046192	0	T	NPHP4	510	NPHP4
chr1	6046262	0	C	NPHP4	514	NPHP4
chr1	6046311	1	A	NPHP4	512	NPHP4
chr1	6046382	1	G	NPHP4	524	NPHP4
chr2	29416015	0	G	ALK	274	ALK
chr2	29416121	0	C	ALK	248	ALK
chr2	29416133	1	G	ALK	241	ALK
chr2	29416210	0	A	ALK	322	ALK
chr2	29416222	1	G	ALK	205	ALK
chr2	29416265	0	G	ALK	328	ALK
chr2	29416331	1	A	ALK	258	ALK
chr2	29416343	0	C	ALK	215	ALK
chr2	29416374	1	G	ALK	265	ALK
chr2	29416450	0	G	ALK	230	ALK
chr2	29416461	1	T	ALK	210	ALK
chr2	29416567	0	A	ALK	32	ALK
chr2	29416571	1	A	ALK	227	ALK
chr2	29416595	0	G	ALK	324	ALK
chr2	29416669	1	T	ALK	77	ALK
chr2	29416676	0	A	ALK	69	ALK
chr2	29416716	1	C	ALK	375	ALK
chr2	29416765	0	A	ALK	424	ALK
chr2	29416773	1	T	ALK	113	ALK
chr2	29416874	1	A	ALK	441	ALK
chr2	29419590	0	T	ALK	689	ALK
chr2	29419698	0	G	ALK	240	ALK
chr2	29419705	1	G	ALK	668	ALK
chr2	29419811	1	A	ALK	242	ALK
chr2	29420348	0	T	ALK	892	ALK
chr2	29420461	0	C	ALK	547	ALK
chr2	29420468	1	A	ALK	886	ALK
chr2	29420539	0	G	ALK	407	ALK
chr2	29420554	1	A	ALK	552	ALK
chr2	29420650	1	A	ALK	404	ALK
chr2	29430015	0	T	ALK	635	ALK
chr2	29430107	0	T	ALK	965	ALK
chr2	29430126	1	A	ALK	621	ALK
chr2	29430216	1	A	ALK	972	ALK
chr2	29432564	0	T	ALK	694	ALK
chr2	29432653	0	T	ALK	357	ALK
chr2	29432685	1	A	ALK	690	ALK
chr2	29432728	0	T	ALK	1146	ALK
chr2	29432741	1	G	ALK	358	ALK
chr2	29432841	1	T	ALK	1146	ALK
chr2	29436760	0	T	ALK	1000	ALK
chr2	29436874	0	A	ALK	637	ALK
chr2	29436877	1	T	ALK	1001	ALK
chr2	29436994	1	G	ALK	633	ALK
chr2	29443547	0	G	ALK	826	ALK
chr2	29443611	0	T	ALK	498	ALK
chr2	29443668	1	A	ALK	836	ALK
chr2	29443732	1	T	ALK	496	ALK
chr2	29445156	0	G	ALK	255	ALK
chr2	29445242	0	T	ALK	395	ALK
chr2	29445248	1	C	ALK	254	ALK
chr2	29445327	0	T	ALK	394	ALK
chr2	29445361	1	T	ALK	432	ALK
chr2	29445388	0	C	ALK	406	ALK
chr2	29445429	1	A	ALK	401	ALK
chr2	29445507	1	C	ALK	404	ALK
chr2	29446167	0	A	ALK	375	ALK
chr2	29446223	0	T	ALK	384	ALK
chr2	29446267	0	G	ALK	497	ALK
chr2	29446287	1	G	ALK	381	ALK
chr2	29446331	1	T	ALK	385	ALK
chr2	29446339	0	A	ALK	347	ALK
chr2	29446390	1	G	ALK	476	ALK
chr2	29446458	1	C	ALK	350	ALK
chr2	29448273	0	A	ALK	472	ALK
chr2	29448332	0	A	ALK	658	ALK
chr2	29448383	1	A	ALK	477	ALK
chr2	29448452	1	G	ALK	605	ALK
chr2	29449753	0	G	ALK	539	ALK
chr2	29449848	0	T	ALK	235	ALK
chr2	29449873	1	T	ALK	508	ALK
chr2	29449888	0	G	ALK	70	ALK
chr2	29449942	1	T	ALK	218	ALK
chr2	29450004	1	C	ALK	74	ALK
chr2	29450414	0	G	ALK	611	ALK
chr2	29450441	0	T	ALK	442	ALK
chr2	29450498	0	C	ALK	476	ALK
chr2	29450513	1	G	ALK	610	ALK
chr2	29450552	1	C	ALK	473	ALK
chr2	29450621	1	G	ALK	488	ALK
chr2	29451711	0	C	ALK	23	ALK
chr2	29451759	0	C	ALK	37	ALK
chr2	29451829	1	C	ALK	24	ALK
chr2	29451885	0	T	ALK	216	ALK
chr2	29451892	1	C	ALK	37	ALK
chr2	29451974	1	G	ALK	248	ALK
chr2	29455093	0	C	ALK	543	ALK
chr2	29455199	0	A	ALK	762	ALK
chr2	29455210	1	G	ALK	533	ALK
chr2	29455248	0	T	ALK	1026	ALK
chr2	29455311	1	T	ALK	740	ALK
chr2	29455389	1	T	ALK	1026	ALK
chr2	29456410	0	A	ALK	732	ALK
chr2	29456508	0	C	ALK	685	ALK
chr2	29456531	1	C	ALK	728	ALK
chr2	29456613	1	C	ALK	683	ALK
chr2	29462479	0	T	ALK	757	ALK
chr2	29462593	0	T	ALK	586	ALK
chr2	29462601	1	T	ALK	757	ALK
chr2	29462658	0	T	ALK	840	ALK
chr2	29462706	1	G	ALK	639	ALK
chr2	29462779	1	C	ALK	848	ALK
chr2	29473931	0	G	ALK	293	ALK
chr2	29474018	0	G	ALK	756	ALK
chr2	29474055	1	T	ALK	296	ALK
chr2	29474130	0	T	ALK	9	ALK
chr2	29474132	1	A	ALK	747	ALK
chr2	29474232	1	A	ALK	9	ALK
chr2	29497904	0	C	ALK	770	ALK
chr2	29498006	0	C	ALK	919	ALK
chr2	29498017	1	C	ALK	770	ALK
chr2	29498124	1	T	ALK	916	ALK
chr2	29498193	0	A	ALK	465	ALK
chr2	29498298	0	T	ALK	1038	ALK
chr2	29498299	1	A	ALK	452	ALK
chr2	29498419	1	A	ALK	1016	ALK
chr2	29519730	0	T	ALK	778	ALK
chr2	29519814	0	G	ALK	146	ALK
chr2	29519846	1	C	ALK	806	ALK
chr2	29519875	0	A	ALK	963	ALK
chr2	29519933	1	C	ALK	149	ALK
chr2	29519990	1	C	ALK	969	ALK
chr2	29541128	0	T	ALK	736	ALK
chr2	29541212	0	G	ALK	782	ALK
chr2	29541247	1	T	ALK	800	ALK
chr2	29541331	1	C	ALK	770	ALK
chr2	29543584	0	G	ALK	659	ALK
chr2	29543655	0	A	ALK	86	ALK
chr2	29543703	1	C	ALK	614	ALK
chr2	29543773	1	A	ALK	75	ALK
chr2	29551137	0	C	ALK	656	ALK
chr2	29551235	0	T	ALK	600	ALK
chr2	29551259	1	G	ALK	652	ALK
chr2	29551330	0	T	ALK	12	ALK
chr2	29551342	1	A	ALK	589	ALK
chr2	29551443	1	A	ALK	12	ALK
chr2	29606563	0	C	ALK	444	ALK
chr2	29606667	0	C	ALK	1097	ALK
chr2	29606679	1	G	ALK	431	ALK
chr2	29606785	1	T	ALK	1087	ALK
chr2	29754741	0	C	ALK	370	ALK
chr2	29754818	0	T	ALK	464	ALK
chr2	29754850	1	A	ALK	376	ALK
chr2	29754934	0	A	ALK	894	ALK
chr2	29754937	1	A	ALK	421	ALK
chr2	29755054	1	T	ALK	905	ALK
chr2	29917634	0	A	ALK	486	ALK
chr2	29917742	0	G	ALK	845	ALK
chr2	29917753	1	A	ALK	461	ALK
chr2	29917826	0	T	ALK	381	ALK
chr2	29917863	1	C	ALK	846	ALK
chr2	29917921	1	C	ALK	374	ALK
chr2	29940373	0	C	ALK	981	ALK
chr2	29940481	0	T	ALK	566	ALK
chr2	29940484	1	C	ALK	970	ALK
chr2	29940587	1	A	ALK	563	ALK
chr2	30142816	0	T	ALK	230	ALK
chr2	30142877	0	A	ALK	79	ALK
chr2	30142949	0	T	ALK	0	ALK
chr2	30142957	1	A	ALK	228	ALK
chr2	30142999	1	C	ALK	78	ALK
chr2	30143003	0	T	ALK	3	ALK
chr2	30143018	1	G	ALK	27	ALK
chr2	30143143	1	T	ALK	3	ALK
chr2	47600571	0	T	EPCAM	294	EPCAM
chr2	47600663	0	C	EPCAM	177	EPCAM
chr2	47600683	1	C	EPCAM	271	EPCAM
chr2	47600768	1	G	EPCAM	160	EPCAM
chr2	47600875	0	G	EPCAM	288	EPCAM
chr2	47600938	0	C	EPCAM	275	EPCAM
chr2	47600964	1	G	EPCAM	294	EPCAM
chr2	47601038	0	T	EPCAM	335	EPCAM
chr2	47601042	1	C	EPCAM	296	EPCAM
chr2	47601151	0	A	EPCAM	420	EPCAM
chr2	47601160	1	T	EPCAM	350	EPCAM
chr2	47601266	1	T	EPCAM	419	EPCAM
chr2	47602339	0	T	EPCAM	389	EPCAM
chr2	47602389	0	C	EPCAM	365	EPCAM
chr2	47602445	1	G	EPCAM	386	EPCAM
chr2	47602488	1	C	EPCAM	367	EPCAM
chr2	47604086	0	A	EPCAM	542	EPCAM
chr2	47604173	0	C	EPCAM	687	EPCAM
chr2	47604202	1	A	EPCAM	544	EPCAM
chr2	47604290	1	T	EPCAM	699	EPCAM
chr2	47606015	0	G	EPCAM	2	EPCAM
chr2	47606112	0	T	EPCAM	758	EPCAM
chr2	47606118	1	T	EPCAM	1	EPCAM
chr2	47606224	1	A	EPCAM	793	EPCAM
chr2	47606866	0	T	EPCAM	658	EPCAM
chr2	47606960	0	G	EPCAM	1105	EPCAM
chr2	47606979	1	T	EPCAM	631	EPCAM
chr2	47607041	0	T	EPCAM	338	EPCAM
chr2	47607079	1	A	EPCAM	1103	EPCAM
chr2	47607161	1	A	EPCAM	348	EPCAM
chr2	47612282	0	A	EPCAM	576	EPCAM
chr2	47612393	1	C	EPCAM	573	EPCAM
chr2	47613668	0	A	EPCAM	0	EPCAM
chr2	47613727	0	A	EPCAM	244	EPCAM
chr2	47613767	1	G	EPCAM	0	EPCAM
chr2	47613839	1	A	EPCAM	235	EPCAM
chr3	100432492	0	C	TFG	298	TFG
chr3	100432552	0	G	TFG	345	TFG
chr3	100432570	0	A	TFG	323	TFG
chr3	100432586	1	G	TFG	302	TFG
chr3	100432638	1	G	TFG	339	TFG
chr3	100432664	1	A	TFG	318	TFG
chr3	100432675	0	T	TFG	103	TFG
chr3	100432811	1	C	TFG	101	TFG
chr3	100438720	0	A	TFG	68	TFG
chr3	100438858	1	C	TFG	68	TFG
chr3	100438869	0	C	TFG	212	TFG
chr3	100438982	1	C	TFG	216	TFG
chr3	100447567	0	C	TFG	672	TFG
chr3	100447658	0	A	TFG	478	TFG
chr3	100447681	1	T	TFG	665	TFG
chr3	100447778	1	T	TFG	503	TFG
chr3	100451298	0	A	TFG	781	TFG
chr3	100451415	0	T	TFG	887	TFG
chr3	100451416	1	T	TFG	802	TFG
chr3	100451510	0	G	TFG	724	TFG
chr3	100451532	1	A	TFG	892	TFG
chr3	100451626	1	A	TFG	730	TFG
chr3	100455395	0	A	TFG	925	TFG
chr3	100455458	0	C	TFG	960	TFG
chr3	100455515	1	C	TFG	928	TFG
chr3	100455530	0	G	TFG	864	TFG
chr3	100455575	1	A	TFG	958	TFG
chr3	100455648	1	G	TFG	836	TFG
chr3	100463645	0	T	TFG	552	TFG
chr3	100463692	0	A	TFG	406	TFG
chr3	100463765	1	T	TFG	550	TFG
chr3	100463790	1	A	TFG	412	TFG
chr3	100466928	0	C	TFG	247	TFG
chr3	100466997	0	C	TFG	617	TFG
chr3	100467026	1	C	TFG	227	TFG
chr3	100467092	0	A	TFG	788	TFG
chr3	100467096	1	T	TFG	565	TFG
chr3	100467201	0	T	TFG	612	TFG
chr3	100467209	1	A	TFG	814	TFG
chr3	100467283	0	A	TFG	330	TFG
chr3	100467307	1	A	TFG	614	TFG
chr3	100467399	1	T	TFG	356	TFG
chr3	142985490	0	A	SLC9A9	1079	SLC9A9
chr3	142985580	0	C	SLC9A9	685	SLC9A9
chr3	142985608	1	T	SLC9A9	1079	SLC9A9
chr3	142985668	0	A	SLC9A9	596	SLC9A9
chr3	142985700	1	T	SLC9A9	682	SLC9A9
chr3	142985776	0	T	SLC9A9	1105	SLC9A9
chr3	142985786	1	A	SLC9A9	592	SLC9A9
chr3	142985896	1	C	SLC9A9	1127	SLC9A9
chr3	142987693	0	C	SLC9A9	835	SLC9A9
chr3	142987740	0	G	SLC9A9	653	SLC9A9
chr3	142987815	1	T	SLC9A9	859	SLC9A9
chr3	142987850	1	C	SLC9A9	654	SLC9A9
chr3	143082305	0	A	SLC9A9	629	SLC9A9
chr3	143082385	0	T	SLC9A9	690	SLC9A9
chr3	143082425	1	A	SLC9A9	651	SLC9A9
chr3	143082521	1	T	SLC9A9	700	SLC9A9
chr3	143100832	0	A	SLC9A9	838	SLC9A9
chr3	143100945	0	T	SLC9A9	1026	SLC9A9
chr3	143100951	1	C	SLC9A9	874	SLC9A9
chr3	143101061	1	G	SLC9A9	1025	SLC9A9
chr3	143185800	0	G	SLC9A9	854	SLC9A9
chr3	143185867	0	G	SLC9A9	802	SLC9A9
chr3	143185906	1	G	SLC9A9	858	SLC9A9
chr3	143185969	0	A	SLC9A9	322	SLC9A9
chr3	143185973	1	G	SLC9A9	809	SLC9A9
chr3	143186085	1	T	SLC9A9	319	SLC9A9
chr3	143212463	0	A	SLC9A9	630	SLC9A9
chr3	143212561	0	A	SLC9A9	1050	SLC9A9
chr3	143212569	1	G	SLC9A9	632	SLC9A9
chr3	143212680	1	T	SLC9A9	1046	SLC9A9
chr3	143214149	0	A	SLC9A9	631	SLC9A9
chr3	143214233	0	C	SLC9A9	791	SLC9A9
chr3	143214246	1	A	SLC9A9	627	SLC9A9
chr3	143214348	1	A	SLC9A9	784	SLC9A9
chr3	143271160	0	C	SLC9A9	646	SLC9A9
chr3	143271262	0	G	SLC9A9	397	SLC9A9
chr3	143271266	1	C	SLC9A9	649	SLC9A9
chr3	143271346	1	C	SLC9A9	424	SLC9A9
chr3	143292902	0	A	SLC9A9	882	SLC9A9
chr3	143292973	0	A	SLC9A9	808	SLC9A9
chr3	143293019	1	T	SLC9A9	876	SLC9A9
chr3	143293085	1	T	SLC9A9	781	SLC9A9
chr3	143297405	0	T	SLC9A9	477	SLC9A9
chr3	143297503	0	T	SLC9A9	1112	SLC9A9
chr3	143297527	1	G	SLC9A9	473	SLC9A9
chr3	143297621	1	A	SLC9A9	1113	SLC9A9
chr3	143371024	0	C	SLC9A9	492	SLC9A9
chr3	143371117	0	T	SLC9A9	265	SLC9A9
chr3	143371126	1	C	SLC9A9	431	SLC9A9
chr3	143371230	1	T	SLC9A9	268	SLC9A9
chr3	143411962	0	G	SLC9A9	950	SLC9A9
chr3	143412042	0	G	SLC9A9	150	SLC9A9
chr3	143412074	1	G	SLC9A9	941	SLC9A9
chr3	143412093	0	C	SLC9A9	826	SLC9A9
chr3	143412109	1	C	SLC9A9	151	SLC9A9
chr3	143412207	1	G	SLC9A9	817	SLC9A9
chr3	143513793	0	G	SLC9A9	761	SLC9A9
chr3	143513903	0	T	SLC9A9	879	SLC9A9
chr3	143513911	1	A	SLC9A9	751	SLC9A9
chr3	143514016	1	C	SLC9A9	885	SLC9A9
chr3	143515625	0	T	SLC9A9	68	SLC9A9
chr3	143515705	0	G	SLC9A9	254	SLC9A9
chr3	143515742	1	T	SLC9A9	68	SLC9A9
chr3	143515778	1	G	SLC9A9	252	SLC9A9
chr3	143550765	0	G	SLC9A9	2	SLC9A9
chr3	143550879	0	T	SLC9A9	618	SLC9A9
chr3	143550880	1	C	SLC9A9	1	SLC9A9
chr3	143550976	0	A	SLC9A9	1023	SLC9A9
chr3	143550990	1	A	SLC9A9	631	SLC9A9
chr3	143551097	1	G	SLC9A9	1025	SLC9A9
chr3	143566963	0	C	SLC9A9	905	SLC9A9
chr3	143567064	0	G	SLC9A9	517	SLC9A9
chr3	143567084	1	G	SLC9A9	905	SLC9A9
chr3	143567155	0	G	SLC9A9	628	SLC9A9
chr3	143567172	1	T	SLC9A9	512	SLC9A9
chr3	143567268	1	C	SLC9A9	630	SLC9A9
chr3	178916573	0	T	PIK3CA	393	PIK3CA
chr3	178916639	0	A	PIK3CA	406	PIK3CA
chr3	178916684	1	G	PIK3CA	368	PIK3CA
chr3	178916746	0	A	PIK3CA	523	PIK3CA
chr3	178916750	1	A	PIK3CA	405	PIK3CA
chr3	178916803	0	G	PIK3CA	791	PIK3CA
chr3	178916863	1	G	PIK3CA	511	PIK3CA
chr3	178916888	0	T	PIK3CA	522	PIK3CA
chr3	178916914	1	G	PIK3CA	792	PIK3CA
chr3	178916993	1	G	PIK3CA	544	PIK3CA
chr3	178917449	0	G	PIK3CA	542	PIK3CA
chr3	178917537	0	G	PIK3CA	433	PIK3CA
chr3	178917561	1	G	PIK3CA	561	PIK3CA
chr3	178917608	0	T	PIK3CA	508	PIK3CA
chr3	178917650	1	A	PIK3CA	440	PIK3CA
chr3	178917723	1	T	PIK3CA	506	PIK3CA
chr3	178919054	0	G	PIK3CA	8	PIK3CA
chr3	178919110	0	T	PIK3CA	881	PIK3CA
chr3	178919111	1	C	PIK3CA	0	PIK3CA
chr3	178919194	0	A	PIK3CA	33	PIK3CA
chr3	178919219	1	C	PIK3CA	875	PIK3CA
chr3	178919262	0	G	PIK3CA	28	PIK3CA
chr3	178919310	1	T	PIK3CA	34	PIK3CA
chr3	178919374	1	T	PIK3CA	2	PIK3CA
chr3	178921311	0	C	PIK3CA	538	PIK3CA
chr3	178921415	0	G	PIK3CA	377	PIK3CA
chr3	178921426	1	C	PIK3CA	534	PIK3CA
chr3	178921506	0	A	PIK3CA	12	PIK3CA
chr3	178921533	1	C	PIK3CA	379	PIK3CA
chr3	178921573	0	A	PIK3CA	48	PIK3CA
chr3	178921583	1	G	PIK3CA	10	PIK3CA
chr3	178921689	1	A	PIK3CA	49	PIK3CA
chr3	178922256	0	G	PIK3CA	463	PIK3CA
chr3	178922321	0	G	PIK3CA	234	PIK3CA
chr3	178922368	1	C	PIK3CA	441	PIK3CA
chr3	178922418	1	G	PIK3CA	217	PIK3CA
chr3	178927321	0	A	PIK3CA	407	PIK3CA
chr3	178927432	0	G	PIK3CA	626	PIK3CA
chr3	178927440	1	A	PIK3CA	403	PIK3CA
chr3	178927534	1	C	PIK3CA	619	PIK3CA
chr3	178927892	0	G	PIK3CA	36	PIK3CA
chr3	178927990	1	C	PIK3CA	4	PIK3CA
chr3	178928028	0	C	PIK3CA	177	PIK3CA
chr3	178928093	0	C	PIK3CA	314	PIK3CA
chr3	178928106	1	A	PIK3CA	104	PIK3CA
chr3	178928180	0	C	PIK3CA	446	PIK3CA
chr3	178928209	1	C	PIK3CA	321	PIK3CA
chr3	178928246	0	G	PIK3CA	242	PIK3CA
chr3	178928274	1	C	PIK3CA	457	PIK3CA
chr3	178928334	0	G	PIK3CA	325	PIK3CA
chr3	178928351	1	C	PIK3CA	277	PIK3CA
chr3	178928445	1	C	PIK3CA	400	PIK3CA
chr3	178936039	0	C	PIK3CA	293	PIK3CA
chr3	178936065	0	C	PIK3CA	1111	PIK3CA
chr3	178936129	1	G	PIK3CA	297	PIK3CA
chr3	178936183	1	T	PIK3CA	1114	PIK3CA
chr3	178936945	0	T	PIK3CA	705	PIK3CA
chr3	178937024	0	C	PIK3CA	176	PIK3CA
chr3	178937058	1	T	PIK3CA	706	PIK3CA
chr3	178937135	1	C	PIK3CA	179	PIK3CA
chr3	178937306	0	T	PIK3CA	839	PIK3CA
chr3	178937447	1	G	PIK3CA	838	PIK3CA
chr3	178937697	0	G	PIK3CA	404	PIK3CA
chr3	178937806	1	C	PIK3CA	425	PIK3CA
chr3	178937806	0	C	PIK3CA	3	PIK3CA
chr3	178937939	1	T	PIK3CA	1	PIK3CA
chr3	178938711	0	G	PIK3CA	775	PIK3CA
chr3	178938779	0	A	PIK3CA	735	PIK3CA
chr3	178938827	1	C	PIK3CA	764	PIK3CA
chr3	178938839	0	C	PIK3CA	801	PIK3CA
chr3	178938891	1	G	PIK3CA	758	PIK3CA
chr3	178938938	0	C	PIK3CA	683	PIK3CA
chr3	178938946	1	G	PIK3CA	803	PIK3CA
chr3	178939045	1	G	PIK3CA	674	PIK3CA
chr3	178941809	0	G	PIK3CA	844	PIK3CA
chr3	178941911	0	T	PIK3CA	344	PIK3CA
chr3	178941917	1	G	PIK3CA	848	PIK3CA
chr3	178942021	1	T	PIK3CA	317	PIK3CA
chr3	178942385	0	T	PIK3CA	742	PIK3CA
chr3	178942517	0	C	PIK3CA	895	PIK3CA
chr3	178942520	1	A	PIK3CA	746	PIK3CA
chr3	178942631	1	C	PIK3CA	889	PIK3CA
chr3	178943719	0	T	PIK3CA	543	PIK3CA
chr3	178943849	1	C	PIK3CA	543	PIK3CA
chr3	178946957	0	G	PIK3CA	840	PIK3CA
chr3	178947074	0	G	PIK3CA	492	PIK3CA
chr3	178947077	1	G	PIK3CA	841	PIK3CA
chr3	178947155	0	G	PIK3CA	610	PIK3CA
chr3	178947189	1	C	PIK3CA	491	PIK3CA
chr3	178947275	1	T	PIK3CA	638	PIK3CA
chr3	178947722	0	G	PIK3CA	311	PIK3CA
chr3	178947820	0	C	PIK3CA	155	PIK3CA
chr3	178947821	1	G	PIK3CA	213	PIK3CA
chr3	178947838	0	T	PIK3CA	425	PIK3CA
chr3	178947898	1	G	PIK3CA	108	PIK3CA
chr3	178947937	1	T	PIK3CA	436	PIK3CA
chr3	178947963	0	T	PIK3CA	33	PIK3CA
chr3	178948035	0	A	PIK3CA	350	PIK3CA
chr3	178948076	1	G	PIK3CA	41	PIK3CA
chr3	178948089	0	T	PIK3CA	266	PIK3CA
chr3	178948149	1	C	PIK3CA	446	PIK3CA
chr3	178948202	1	C	PIK3CA	294	PIK3CA
chr3	178951861	0	A	PIK3CA	740	PIK3CA
chr3	178951933	0	T	PIK3CA	751	PIK3CA
chr3	178951977	1	C	PIK3CA	764	PIK3CA
chr3	178952039	0	G	PIK3CA	408	PIK3CA
chr3	178952045	1	G	PIK3CA	769	PIK3CA
chr3	178952127	0	C	PIK3CA	930	PIK3CA
chr3	178952133	1	A	PIK3CA	382	PIK3CA
chr3	178952245	1	A	PIK3CA	929	PIK3CA
chr5	149357195	0	C	SLC26A2	548	SLC26A2
chr5	149357285	0	C	SLC26A2	530	SLC26A2
chr5	149357309	1	C	SLC26A2	500	SLC26A2
chr5	149357364	0	C	SLC26A2	372	SLC26A2
chr5	149357387	1	C	SLC26A2	496	SLC26A2
chr5	149357453	0	T	SLC26A2	400	SLC26A2
chr5	149357486	1	G	SLC26A2	325	SLC26A2
chr5	149357563	0	G	SLC26A2	323	SLC26A2
chr5	149357567	1	G	SLC26A2	334	SLC26A2
chr5	149357638	0	G	SLC26A2	142	SLC26A2
chr5	149357671	1	T	SLC26A2	329	SLC26A2
chr5	149357699	0	G	SLC26A2	251	SLC26A2
chr5	149357756	1	C	SLC26A2	184	SLC26A2
chr5	149357771	0	G	SLC26A2	335	SLC26A2
chr5	149357794	1	C	SLC26A2	289	SLC26A2
chr5	149357876	0	G	SLC26A2	119	SLC26A2
chr5	149357883	1	G	SLC26A2	396	SLC26A2
chr5	149357988	1	T	SLC26A2	154	SLC26A2
chr5	149359772	0	C	SLC26A2	478	SLC26A2
chr5	149359859	0	G	SLC26A2	496	SLC26A2
chr5	149359890	1	C	SLC26A2	437	SLC26A2
chr5	149359929	0	C	SLC26A2	483	SLC26A2
chr5	149359966	1	G	SLC26A2	468	SLC26A2
chr5	149360000	0	G	SLC26A2	355	SLC26A2
chr5	149360044	1	C	SLC26A2	481	SLC26A2
chr5	149360060	0	C	SLC26A2	340	SLC26A2
chr5	149360106	1	C	SLC26A2	310	SLC26A2
chr5	149360168	0	G	SLC26A2	418	SLC26A2
chr5	149360171	1	G	SLC26A2	362	SLC26A2
chr5	149360279	0	G	SLC26A2	319	SLC26A2
chr5	149360284	1	G	SLC26A2	459	SLC26A2
chr5	149360386	0	C	SLC26A2	216	SLC26A2
chr5	149360392	1	C	SLC26A2	330	SLC26A2
chr5	149360482	0	G	SLC26A2	333	SLC26A2
chr5	149360495	1	G	SLC26A2	230	SLC26A2
chr5	149360591	0	C	SLC26A2	412	SLC26A2
chr5	149360596	1	A	SLC26A2	323	SLC26A2
chr5	149360680	0	T	SLC26A2	245	SLC26A2
chr5	149360705	1	G	SLC26A2	391	SLC26A2
chr5	149360721	0	C	SLC26A2	339	SLC26A2
chr5	149360797	1	G	SLC26A2	242	SLC26A2
chr5	149360834	0	T	SLC26A2	232	SLC26A2
chr5	149360837	1	G	SLC26A2	333	SLC26A2
chr5	149360885	0	G	SLC26A2	503	SLC26A2
chr5	149360956	1	C	SLC26A2	226	SLC26A2
chr5	149360957	0	A	SLC26A2	483	SLC26A2
chr5	149360995	1	G	SLC26A2	500	SLC26A2
chr5	149361049	0	C	SLC26A2	503	SLC26A2
chr5	149361070	1	A	SLC26A2	529	SLC26A2
chr5	149361160	0	A	SLC26A2	360	SLC26A2
chr5	149361164	1	G	SLC26A2	547	SLC26A2
chr5	149361234	0	C	SLC26A2	88	SLC26A2
chr5	149361277	1	T	SLC26A2	377	SLC26A2
chr5	149361348	0	C	SLC26A2	0	SLC26A2
chr5	149361349	1	C	SLC26A2	96	SLC26A2
chr5	149361453	1	G	SLC26A2	0	SLC26A2
chr6	43550021	0	T	POLH	140	POLH
chr6	43550106	0	T	POLH	160	POLH
chr6	43550138	1	C	POLH	141	POLH
chr6	43550227	1	T	POLH	164	POLH
chr6	43550643	0	A	POLH	322	POLH
chr6	43550770	0	G	POLH	137	POLH
chr6	43550782	1	T	POLH	322	POLH
chr6	43550846	0	T	POLH	269	POLH
chr6	43550861	1	G	POLH	160	POLH
chr6	43550963	1	T	POLH	254	POLH
chr6	43554962	0	G	POLH	436	POLH
chr6	43555045	0	G	POLH	404	POLH
chr6	43555072	1	C	POLH	435	POLH
chr6	43555147	0	C	POLH	353	POLH
chr6	43555159	1	G	POLH	400	POLH
chr6	43555222	0	G	POLH	660	POLH
chr6	43555242	1	C	POLH	351	POLH
chr6	43555339	1	G	POLH	648	POLH
chr6	43565380	0	A	POLH	874	POLH
chr6	43565474	0	C	POLH	665	POLH
chr6	43565485	1	T	POLH	877	POLH
chr6	43565557	0	G	POLH	770	POLH
chr6	43565592	1	C	POLH	661	POLH
chr6	43565665	1	C	POLH	753	POLH
chr6	43568702	0	T	POLH	649	POLH
chr6	43568763	0	C	POLH	834	POLH
chr6	43568818	1	A	POLH	644	POLH
chr6	43568879	1	C	POLH	842	POLH
chr6	43571574	0	G	POLH	841	POLH
chr6	43571673	0	T	POLH	527	POLH
chr6	43571681	1	G	POLH	848	POLH
chr6	43571779	1	C	POLH	523	POLH
chr6	43572331	0	G	POLH	193	POLH
chr6	43572425	0	G	POLH	637	POLH
chr6	43572428	1	T	POLH	183	POLH
chr6	43572540	1	C	POLH	632	POLH
chr6	43572950	0	G	POLH	476	POLH
chr6	43573008	0	G	POLH	575	POLH
chr6	43573044	1	A	POLH	470	POLH
chr6	43573120	1	C	POLH	570	POLH
chr6	43578258	0	T	POLH	102	POLH
chr6	43578346	0	G	POLH	518	POLH
chr6	43578376	1	T	POLH	99	POLH
chr6	43578455	0	A	POLH	554	POLH
chr6	43578460	1	G	POLH	538	POLH
chr6	43578567	1	C	POLH	563	POLH
chr6	43581344	0	C	POLH	346	POLH
chr6	43581415	0	G	POLH	237	POLH
chr6	43581459	1	C	POLH	300	POLH
chr6	43581474	0	C	POLH	298	POLH
chr6	43581530	0	G	POLH	568	POLH
chr6	43581535	1	T	POLH	201	POLH
chr6	43581570	1	C	POLH	258	POLH
chr6	43581603	0	T	POLH	255	POLH
chr6	43581652	1	T	POLH	527	POLH
chr6	43581719	0	A	POLH	291	POLH
chr6	43581721	1	T	POLH	257	POLH
chr6	43581828	0	A	POLH	140	POLH
chr6	43581836	1	G	POLH	298	POLH
chr6	43581915	0	C	POLH	252	POLH
chr6	43581923	1	A	POLH	171	POLH
chr6	43582007	0	A	POLH	395	POLH
chr6	43582028	1	C	POLH	287	POLH
chr6	43582103	0	A	POLH	344	POLH
chr6	43582122	1	T	POLH	449	POLH
chr6	43582183	0	A	POLH	58	POLH
chr6	43582216	1	T	POLH	348	POLH
chr6	43582263	0	T	POLH	31	POLH
chr6	43582288	1	A	POLH	74	POLH
chr6	43582379	1	C	POLH	29	POLH
chr7	39046422	0	C	POU6F2.1	305	POU6F2
chr7	39046537	1	T	POU6F2.1	301	POU6F2
chr7	39125454	0	T	POU6F2.1	540	POU6F2
chr7	39125528	0	G	POU6F2.1	446	POU6F2
chr7	39125550	1	A	POU6F2.1	540	POU6F2
chr7	39125603	0	C	POU6F2.1	507	POU6F2
chr7	39125624	1	G	POU6F2.1	446	POU6F2
chr7	39125716	1	G	POU6F2.1	508	POU6F2
chr7	39243813	0	T	POU6F2.1	986	POU6F2
chr7	39243854	0	T	POU6F2.1	589	POU6F2
chr7	39243925	1	G	POU6F2.1	996	POU6F2
chr7	39243964	1	A	POU6F2.1	588	POU6F2
chr7	39246962	0	G	POU6F2.1	355	POU6F2
chr7	39247021	0	G	POU6F2.1	103	POU6F2
chr7	39247073	1	T	POU6F2.1	357	POU6F2
chr7	39247129	0	C	POU6F2.1	249	POU6F2
chr7	39247143	1	T	POU6F2.1	101	POU6F2
chr7	39247217	0	A	POU6F2.1	460	POU6F2
chr7	39247220	1	G	POU6F2.1	240	POU6F2
chr7	39247335	1	C	POU6F2.1	462	POU6F2
chr7	39379202	0	C	POU6F2.2	841	POU6F2
chr7	39379326	1	G	POU6F2.2	831	POU6F2
chr7	39379448	0	C	POU6F2.2	581	POU6F2
chr7	39379515	0	A	POU6F2.2	481	POU6F2
chr7	39379562	1	A	POU6F2.2	658	POU6F2
chr7	39379563	0	G	POU6F2.2	115	POU6F2
chr7	39379602	1	C	POU6F2.2	481	POU6F2
chr7	39379651	1	A	POU6F2.2	128	POU6F2
chr7	39446136	0	G	POU6F2.2	339	POU6F2
chr7	39446213	0	A	POU6F2.2	614	POU6F2
chr7	39446257	1	T	POU6F2.2	335	POU6F2
chr7	39446300	0	G	POU6F2.2	1349	POU6F2
chr7	39446332	1	A	POU6F2.2	614	POU6F2
chr7	39446417	1	C	POU6F2.2	1345	POU6F2
chr7	39472594	0	G	POU6F2.2	126	POU6F2
chr7	39472660	0	T	POU6F2.2	178	POU6F2
chr7	39472693	1	A	POU6F2.2	89	POU6F2
chr7	39472706	0	C	POU6F2.2	519	POU6F2
chr7	39472749	1	A	POU6F2.2	181	POU6F2
chr7	39472761	0	T	POU6F2.2	462	POU6F2
chr7	39472804	1	C	POU6F2.2	530	POU6F2
chr7	39472828	0	G	POU6F2.2	370	POU6F2
chr7	39472886	1	A	POU6F2.2	480	POU6F2
chr7	39472946	1	T	POU6F2.2	388	POU6F2
chr7	39491063	0	T	POU6F2.2	738	POU6F2
chr7	39491164	0	A	POU6F2.2	703	POU6F2
chr7	39491180	1	A	POU6F2.2	737	POU6F2
chr7	39491225	0	C	POU6F2.2	1304	POU6F2
chr7	39491269	1	T	POU6F2.2	685	POU6F2
chr7	39491344	1	T	POU6F2.2	1295	POU6F2
chr7	39500081	0	A	POU6F2.2	911	POU6F2
chr7	39500152	0	A	POU6F2.2	309	POU6F2
chr7	39500196	1	C	POU6F2.2	911	POU6F2
chr7	39500255	0	G	POU6F2.2	445	POU6F2
chr7	39500268	1	C	POU6F2.2	311	POU6F2
chr7	39500380	1	A	POU6F2.2	454	POU6F2
chr7	39503760	0	T	POU6F2.2	378	POU6F2
chr7	39503865	0	C	POU6F2.2	444	POU6F2
chr7	39503876	1	T	POU6F2.2	319	POU6F2
chr7	39503935	0	C	POU6F2.2	720	POU6F2
chr7	39503984	1	G	POU6F2.2	386	POU6F2
chr7	39504024	0	C	POU6F2.2	905	POU6F2
chr7	39504075	1	C	POU6F2.2	723	POU6F2
chr7	39504138	0	G	POU6F2.2	322	POU6F2
chr7	39504139	1	C	POU6F2.2	910	POU6F2
chr7	39504211	0	C	POU6F2.2	287	POU6F2
chr7	39504254	1	C	POU6F2.2	333	POU6F2
chr7	39504327	1	T	POU6F2.2	351	POU6F2
chr8	92972414	0	G	RUNX1T1	0	RUNX1T1
chr8	92972455	0	G	RUNX1T1	223	RUNX1T1
chr8	92972487	1	C	RUNX1T1	157	RUNX1T1
chr8	92972577	1	C	RUNX1T1	229	RUNX1T1
chr8	92972637	0	T	RUNX1T1	566	RUNX1T1
chr8	92972726	0	C	RUNX1T1	584	RUNX1T1
chr8	92972746	1	C	RUNX1T1	543	RUNX1T1
chr8	92972842	1	C	RUNX1T1	576	RUNX1T1
chr8	92982831	0	C	RUNX1T1	244	RUNX1T1
chr8	92982872	0	C	RUNX1T1	703	RUNX1T1
chr8	92982908	0	T	RUNX1T1	565	RUNX1T1
chr8	92982909	1	T	RUNX1T1	267	RUNX1T1
chr8	92982983	1	G	RUNX1T1	700	RUNX1T1
chr8	92982999	0	G	RUNX1T1	608	RUNX1T1
chr8	92983028	1	T	RUNX1T1	566	RUNX1T1
chr8	92983118	1	C	RUNX1T1	621	RUNX1T1
chr8	92988086	0	C	RUNX1T1	609	RUNX1T1
chr8	92988146	0	G	RUNX1T1	524	RUNX1T1
chr8	92988204	1	A	RUNX1T1	616	RUNX1T1
chr8	92988262	1	C	RUNX1T1	523	RUNX1T1
chr8	92998308	0	T	RUNX1T1	972	RUNX1T1
chr8	92998364	0	G	RUNX1T1	472	RUNX1T1
chr8	92998425	1	T	RUNX1T1	965	RUNX1T1
chr8	92998479	0	T	RUNX1T1	339	RUNX1T1
chr8	92998481	1	C	RUNX1T1	451	RUNX1T1
chr8	92998595	1	T	RUNX1T1	309	RUNX1T1
chr8	92999065	0	C	RUNX1T1	466	RUNX1T1
chr8	92999159	0	G	RUNX1T1	443	RUNX1T1
chr8	92999177	1	C	RUNX1T1	532	RUNX1T1
chr8	92999278	1	C	RUNX1T1	498	RUNX1T1
chr8	93003841	0	G	RUNX1T1	793	RUNX1T1
chr8	93003928	0	G	RUNX1T1	637	RUNX1T1
chr8	93003958	1	G	RUNX1T1	786	RUNX1T1
chr8	93004035	0	G	RUNX1T1	721	RUNX1T1
chr8	93004046	1	C	RUNX1T1	652	RUNX1T1
chr8	93004153	1	C	RUNX1T1	738	RUNX1T1
chr8	93017306	0	A	RUNX1T1	89	RUNX1T1
chr8	93017412	0	G	RUNX1T1	598	RUNX1T1
chr8	93017429	1	G	RUNX1T1	89	RUNX1T1
chr8	93017485	0	G	RUNX1T1	458	RUNX1T1
chr8	93017529	1	C	RUNX1T1	596	RUNX1T1
chr8	93017605	1	T	RUNX1T1	448	RUNX1T1
chr8	93023194	0	T	RUNX1T1	469	RUNX1T1
chr8	93023293	0	A	RUNX1T1	8	RUNX1T1
chr8	93023308	1	C	RUNX1T1	461	RUNX1T1
chr8	93023407	1	C	RUNX1T1	8	RUNX1T1
chr8	93026739	0	C	RUNX1T1	344	RUNX1T1
chr8	93026823	0	A	RUNX1T1	740	RUNX1T1
chr8	93026842	1	C	RUNX1T1	279	RUNX1T1
chr8	93026909	0	T	RUNX1T1	102	RUNX1T1
chr8	93026943	1	T	RUNX1T1	753	RUNX1T1
chr8	93026953	0	A	RUNX1T1	584	RUNX1T1
chr8	93027026	1	A	RUNX1T1	103	RUNX1T1
chr8	93027063	0	A	RUNX1T1	321	RUNX1T1
chr8	93027067	1	C	RUNX1T1	573	RUNX1T1
chr8	93027179	1	A	RUNX1T1	387	RUNX1T1
chr8	93029357	0	G	RUNX1T1	1029	RUNX1T1
chr8	93029459	0	G	RUNX1T1	662	RUNX1T1
chr8	93029469	1	A	RUNX1T1	1027	RUNX1T1
chr8	93029555	0	G	RUNX1T1	606	RUNX1T1
chr8	93029575	1	G	RUNX1T1	650	RUNX1T1
chr8	93029672	1	C	RUNX1T1	614	RUNX1T1
chr8	93074686	0	G	RUNX1T1	556	RUNX1T1
chr8	93074802	1	C	RUNX1T1	553	RUNX1T1
chr8	93088084	0	G	RUNX1T1	1046	RUNX1T1
chr8	93088216	0	T	RUNX1T1	250	RUNX1T1
chr8	93088218	1	T	RUNX1T1	1044	RUNX1T1
chr8	93088332	1	A	RUNX1T1	252	RUNX1T1
chr8	93107223	0	C	RUNX1T1	628	RUNX1T1
chr8	93107281	0	G	RUNX1T1	939	RUNX1T1
chr8	93107337	1	C	RUNX1T1	639	RUNX1T1
chr8	93107356	0	C	RUNX1T1	791	RUNX1T1
chr8	93107399	1	G	RUNX1T1	943	RUNX1T1
chr8	93107463	1	C	RUNX1T1	794	RUNX1T1
chr8	93107580	0	G	RUNX1T1	553	RUNX1T1
chr8	93107681	0	G	RUNX1T1	659	RUNX1T1
chr8	93107694	1	A	RUNX1T1	553	RUNX1T1
chr8	93107796	1	T	RUNX1T1	658	RUNX1T1
chr8	93115014	0	A	RUNX1T1	42	RUNX1T1
chr8	93115140	1	A	RUNX1T1	42	RUNX1T1
chr8	113236979	0	A	CSMD3.1	346	CSMD3
chr8	113237094	0	A	CSMD3.1	259	CSMD3
chr8	113237099	1	T	CSMD3.1	346	CSMD3
chr8	113237210	1	G	CSMD3.1	263	CSMD3
chr8	113240929	0	A	CSMD3.1	439	CSMD3
chr8	113241019	0	A	CSMD3.1	117	CSMD3
chr8	113241041	1	A	CSMD3.1	430	CSMD3
chr8	113241059	0	A	CSMD3.1	10	CSMD3
chr8	113241104	1	T	CSMD3.1	119	CSMD3
chr8	113241172	1	T	CSMD3.1	6	CSMD3
chr8	113243745	0	G	CSMD3.1	466	CSMD3
chr8	113243796	0	T	CSMD3.1	409	CSMD3
chr8	113243836	1	G	CSMD3.1	443	CSMD3
chr8	113243906	1	G	CSMD3.1	407	CSMD3
chr8	113246541	0	G	CSMD3.1	484	CSMD3
chr8	113246607	0	G	CSMD3.1	383	CSMD3
chr8	113246633	1	C	CSMD3.1	493	CSMD3
chr8	113246705	0	C	CSMD3.1	7	CSMD3
chr8	113246706	1	C	CSMD3.1	392	CSMD3
chr8	113246823	1	A	CSMD3.1	9	CSMD3
chr8	113249335	0	A	CSMD3.1	819	CSMD3
chr8	113249441	0	G	CSMD3.1	838	CSMD3
chr8	113249447	1	G	CSMD3.1	823	CSMD3
chr8	113249481	0	T	CSMD3.1	837	CSMD3
chr8	113249559	1	G	CSMD3.1	836	CSMD3
chr8	113249572	0	C	CSMD3.1	0	CSMD3
chr8	113249596	1	T	CSMD3.1	841	CSMD3
chr8	113249682	1	C	CSMD3.1	0	CSMD3
chr8	113253903	0	A	CSMD3.1	892	CSMD3
chr8	113253996	0	A	CSMD3.1	777	CSMD3
chr8	113254010	1	A	CSMD3.1	884	CSMD3
chr8	113254111	1	A	CSMD3.1	771	CSMD3
chr8	113256582	0	G	CSMD3.1	592	CSMD3
chr8	113256660	0	G	CSMD3.1	329	CSMD3
chr8	113256686	1	C	CSMD3.1	571	CSMD3
chr8	113256766	0	G	CSMD3.1	503	CSMD3
chr8	113256773	1	C	CSMD3.1	337	CSMD3
chr8	113256879	1	T	CSMD3.1	497	CSMD3
chr8	113259224	0	A	CSMD3.1	431	CSMD3
chr8	113259321	0	G	CSMD3.1	405	CSMD3
chr8	113259336	1	A	CSMD3.1	453	CSMD3
chr8	113259417	1	C	CSMD3.1	419	CSMD3
chr8	113266439	0	C	CSMD3.1	430	CSMD3
chr8	113266539	0	A	CSMD3.1	348	CSMD3
chr8	113266540	1	G	CSMD3.1	427	CSMD3
chr8	113266645	1	T	CSMD3.1	340	CSMD3
chr8	113267450	0	T	CSMD3.1	836	CSMD3
chr8	113267557	0	A	CSMD3.1	412	CSMD3
chr8	113267565	1	A	CSMD3.1	830	CSMD3
chr8	113267650	0	A	CSMD3.1	96	CSMD3
chr8	113267668	1	A	CSMD3.1	408	CSMD3
chr8	113267726	1	G	CSMD3.1	97	CSMD3
chr8	113275815	0	C	CSMD3.1	795	CSMD3
chr8	113275918	0	A	CSMD3.1	394	CSMD3
chr8	113275930	1	A	CSMD3.1	775	CSMD3
chr8	113275959	0	G	CSMD3.1	366	CSMD3
chr8	113276033	1	A	CSMD3.1	392	CSMD3
chr8	113276075	1	G	CSMD3.1	362	CSMD3
chr8	113277544	0	A	CSMD3.1	2	CSMD3
chr8	113277660	0	C	CSMD3.1	689	CSMD3
chr8	113277661	1	C	CSMD3.1	2	CSMD3
chr8	113277722	0	G	CSMD3.1	627	CSMD3
chr8	113277777	1	C	CSMD3.1	682	CSMD3
chr8	113277840	1	G	CSMD3.1	625	CSMD3
chr8	113293312	0	T	CSMD3.2	1	CSMD3
chr8	113293427	0	A	CSMD3.2	240	CSMD3
chr8	113293431	1	T	CSMD3.2	1	CSMD3
chr8	113293500	0	G	CSMD3.2	595	CSMD3
chr8	113293536	1	G	CSMD3.2	253	CSMD3
chr8	113293617	1	G	CSMD3.2	597	CSMD3
chr8	113299259	0	A	CSMD3.2	62	CSMD3
chr8	113299366	0	G	CSMD3.2	636	CSMD3
chr8	113299368	1	A	CSMD3.2	63	CSMD3
chr8	113299472	0	T	CSMD3.2	488	CSMD3
chr8	113299483	1	G	CSMD3.2	705	CSMD3
chr8	113299585	1	C	CSMD3.2	475	CSMD3
chr8	113301534	0	C	CSMD3.2	716	CSMD3
chr8	113301644	0	C	CSMD3.2	544	CSMD3
chr8	113301651	1	A	CSMD3.2	651	CSMD3
chr8	113301698	0	G	CSMD3.2	711	CSMD3
chr8	113301754	1	T	CSMD3.2	540	CSMD3
chr8	113301814	1	C	CSMD3.2	716	CSMD3
chr8	113303714	0	G	CSMD3.2	477	CSMD3
chr8	113303830	0	A	CSMD3.2	322	CSMD3
chr8	113303833	1	G	CSMD3.2	484	CSMD3
chr8	113303921	0	A	CSMD3.2	0	CSMD3
chr8	113303922	1	C	CSMD3.2	291	CSMD3
chr8	113304034	1	C	CSMD3.2	0	CSMD3
chr8	113304745	0	G	CSMD3.2	298	CSMD3
chr8	113304842	0	C	CSMD3.2	462	CSMD3
chr8	113304860	1	T	CSMD3.2	298	CSMD3
chr8	113304935	0	A	CSMD3.2	530	CSMD3
chr8	113304940	1	C	CSMD3.2	454	CSMD3
chr8	113305064	1	T	CSMD3.2	522	CSMD3
chr8	113308031	0	G	CSMD3.2	524	CSMD3
chr8	113308112	0	C	CSMD3.2	676	CSMD3
chr8	113308140	1	C	CSMD3.2	518	CSMD3
chr8	113308212	0	G	CSMD3.2	36	CSMD3
chr8	113308228	1	A	CSMD3.2	638	CSMD3
chr8	113308302	1	G	CSMD3.2	22	CSMD3
chr8	113313978	0	A	CSMD3.2	982	CSMD3
chr8	113314052	0	G	CSMD3.2	722	CSMD3
chr8	113314096	1	A	CSMD3.2	966	CSMD3
chr8	113314160	0	C	CSMD3.2	620	CSMD3
chr8	113314169	1	G	CSMD3.2	694	CSMD3
chr8	113314274	1	T	CSMD3.2	617	CSMD3
chr8	113316911	0	C	CSMD3.2	411	CSMD3
chr8	113317008	0	G	CSMD3.2	755	CSMD3
chr8	113317022	1	G	CSMD3.2	430	CSMD3
chr8	113317120	0	G	CSMD3.2	362	CSMD3
chr8	113317125	1	G	CSMD3.2	762	CSMD3
chr8	113317237	1	C	CSMD3.2	360	CSMD3
chr8	113318151	0	T	CSMD3.2	766	CSMD3
chr8	113318239	0	C	CSMD3.2	641	CSMD3
chr8	113318269	1	A	CSMD3.2	778	CSMD3
chr8	113318274	0	C	CSMD3.2	306	CSMD3
chr8	113318351	1	C	CSMD3.2	659	CSMD3
chr8	113318367	0	T	CSMD3.2	561	CSMD3
chr8	113318386	1	C	CSMD3.2	313	CSMD3
chr8	113318484	1	C	CSMD3.2	610	CSMD3
chr8	113323167	0	A	CSMD3.2	810	CSMD3
chr8	113323260	0	C	CSMD3.2	84	CSMD3
chr8	113323286	1	A	CSMD3.2	809	CSMD3
chr8	113323368	0	G	CSMD3.2	628	CSMD3
chr8	113323371	1	G	CSMD3.2	84	CSMD3
chr8	113323481	1	G	CSMD3.2	615	CSMD3
chr8	113326110	0	T	CSMD3.2	382	CSMD3
chr8	113326180	0	C	CSMD3.2	5	CSMD3
chr8	113326208	1	A	CSMD3.2	352	CSMD3
chr8	113326270	0	G	CSMD3.2	4	CSMD3
chr8	113326281	1	C	CSMD3.2	4	CSMD3
chr8	113326385	1	C	CSMD3.2	3	CSMD3
chr8	113326575	0	C	CSMD3.2	7	CSMD3
chr8	113326671	0	A	CSMD3.2	351	CSMD3
chr8	113326674	1	A	CSMD3.2	1	CSMD3
chr8	113326776	0	A	CSMD3.2	542	CSMD3
chr8	113326790	1	C	CSMD3.2	393	CSMD3
chr8	113326886	1	A	CSMD3.2	542	CSMD3
chr8	113330970	0	T	CSMD3.2	130	CSMD3
chr8	113331083	0	G	CSMD3.2	749	CSMD3
chr8	113331089	1	T	CSMD3.2	137	CSMD3
chr8	113331200	1	G	CSMD3.2	739	CSMD3
chr8	113332093	0	C	CSMD3.2	692	CSMD3
chr8	113332148	0	C	CSMD3.2	198	CSMD3
chr8	113332170	0	G	CSMD3.2	186	CSMD3
chr8	113332192	1	C	CSMD3.2	703	CSMD3
chr8	113332228	1	G	CSMD3.2	187	CSMD3
chr8	113332249	1	A	CSMD3.2	194	CSMD3
chr8	113347525	0	C	CSMD3.2	784	CSMD3
chr8	113347597	0	C	CSMD3.2	990	CSMD3
chr8	113347637	1	G	CSMD3.2	792	CSMD3
chr8	113347712	0	C	CSMD3.2	586	CSMD3
chr8	113347716	1	G	CSMD3.2	980	CSMD3
chr8	113347823	1	C	CSMD3.2	601	CSMD3
chr8	113348809	0	A	CSMD3.2	3	CSMD3
chr8	113348917	0	A	CSMD3.2	544	CSMD3
chr8	113348921	1	C	CSMD3.2	1	CSMD3
chr8	113349010	0	G	CSMD3.2	633	CSMD3
chr8	113349031	1	A	CSMD3.2	553	CSMD3
chr8	113349125	1	G	CSMD3.2	632	CSMD3
chr8	113349750	0	T	CSMD3.2	85	CSMD3
chr8	113349840	0	C	CSMD3.2	504	CSMD3
chr8	113349858	1	G	CSMD3.2	85	CSMD3
chr8	113349948	0	T	CSMD3.2	548	CSMD3
chr8	113349953	1	C	CSMD3.2	496	CSMD3
chr8	113350055	1	G	CSMD3.2	542	CSMD3
chr8	113353584	0	T	CSMD3.2	2	CSMD3
chr8	113353722	1	A	CSMD3.2	2	CSMD3
chr8	113353723	0	A	CSMD3.2	381	CSMD3
chr8	113353830	0	A	CSMD3.2	330	CSMD3
chr8	113353831	1	G	CSMD3.2	391	CSMD3
chr8	113353948	1	T	CSMD3.2	330	CSMD3
chr8	113358236	0	T	CSMD3.2	17	CSMD3
chr8	113358344	0	T	CSMD3.2	771	CSMD3
chr8	113358350	1	T	CSMD3.2	14	CSMD3
chr8	113358409	0	C	CSMD3.2	598	CSMD3
chr8	113358456	1	G	CSMD3.2	778	CSMD3
chr8	113358529	1	C	CSMD3.2	597	CSMD3
chr8	113363330	0	C	CSMD3.2	5	CSMD3
chr8	113363420	0	T	CSMD3.2	131	CSMD3
chr8	113363437	1	T	CSMD3.2	6	CSMD3
chr8	113363447	0	T	CSMD3.2	247	CSMD3
chr8	113363488	1	T	CSMD3.2	132	CSMD3
chr8	113363557	1	A	CSMD3.2	247	CSMD3
chr8	113364554	0	G	CSMD3.2	990	CSMD3
chr8	113364663	0	A	CSMD3.2	251	CSMD3
chr8	113364667	1	C	CSMD3.2	989	CSMD3
chr8	113364733	0	T	CSMD3.2	491	CSMD3
chr8	113364752	1	C	CSMD3.2	255	CSMD3
chr8	113364843	1	T	CSMD3.2	485	CSMD3
chr8	113392503	0	T	CSMD3.2	1	CSMD3
chr8	113392602	0	C	CSMD3.2	551	CSMD3
chr8	113392612	1	A	CSMD3.2	1	CSMD3
chr8	113392706	1	G	CSMD3.2	547	CSMD3
chr8	113395718	0	A	CSMD3.2	1	CSMD3
chr8	113395804	0	C	CSMD3.2	728	CSMD3
chr8	113395814	1	T	CSMD3.2	1	CSMD3
chr8	113395865	0	G	CSMD3.2	592	CSMD3
chr8	113395912	1	G	CSMD3.2	723	CSMD3
chr8	113395982	1	C	CSMD3.2	586	CSMD3
chr8	113402850	0	T	CSMD3.2	524	CSMD3
chr8	113402940	0	G	CSMD3.2	415	CSMD3
chr8	113402962	1	G	CSMD3.2	555	CSMD3
chr8	113403040	1	G	CSMD3.2	422	CSMD3
chr8	113418770	0	G	CSMD3.2	699	CSMD3
chr8	113418819	0	C	CSMD3.2	738	CSMD3
chr8	113418883	0	T	CSMD3.2	423	CSMD3
chr8	113418886	1	A	CSMD3.2	691	CSMD3
chr8	113418921	1	C	CSMD3.2	703	CSMD3
chr8	113418993	1	G	CSMD3.2	386	CSMD3
chr8	113420517	0	A	CSMD3.2	348	CSMD3
chr8	113420607	0	T	CSMD3.2	72	CSMD3
chr8	113420630	1	G	CSMD3.2	351	CSMD3
chr8	113420721	1	A	CSMD3.2	73	CSMD3
chr8	113421124	0	C	CSMD3.2	344	CSMD3
chr8	113421190	0	G	CSMD3.2	570	CSMD3
chr8	113421218	1	A	CSMD3.2	346	CSMD3
chr8	113421285	1	G	CSMD3.2	572	CSMD3
chr8	113484794	0	T	CSMD3.3	958	CSMD3
chr8	113484910	0	A	CSMD3.3	854	CSMD3
chr8	113484912	1	C	CSMD3.3	940	CSMD3
chr8	113485024	1	G	CSMD3.3	851	CSMD3
chr8	113504646	0	C	CSMD3.3	338	CSMD3
chr8	113504743	0	C	CSMD3.3	567	CSMD3
chr8	113504744	1	C	CSMD3.3	340	CSMD3
chr8	113504856	0	C	CSMD3.3	709	CSMD3
chr8	113504861	1	C	CSMD3.3	598	CSMD3
chr8	113504971	1	T	CSMD3.3	740	CSMD3
chr8	113515966	0	A	CSMD3.3	533	CSMD3
chr8	113516061	0	C	CSMD3.3	484	CSMD3
chr8	113516079	1	G	CSMD3.3	533	CSMD3
chr8	113516080	0	C	CSMD3.3	604	CSMD3
chr8	113516146	1	G	CSMD3.3	509	CSMD3
chr8	113516178	1	G	CSMD3.3	608	CSMD3
chr8	113516193	0	G	CSMD3.3	0	CSMD3
chr8	113516322	1	A	CSMD3.3	0	CSMD3
chr8	113518880	0	T	CSMD3.3	1056	CSMD3
chr8	113518939	0	T	CSMD3.3	405	CSMD3
chr8	113518999	1	G	CSMD3.3	1017	CSMD3
chr8	113519036	0	T	CSMD3.3	503	CSMD3
chr8	113519052	1	C	CSMD3.3	396	CSMD3
chr8	113519153	1	G	CSMD3.3	501	CSMD3
chr8	113529164	0	A	CSMD3.3	813	CSMD3
chr8	113529296	0	A	CSMD3.3	105	CSMD3
chr8	113529298	1	C	CSMD3.3	821	CSMD3
chr8	113529341	0	G	CSMD3.3	227	CSMD3
chr8	113529392	0	C	CSMD3.3	328	CSMD3
chr8	113529404	1	G	CSMD3.3	109	CSMD3
chr8	113529442	1	G	CSMD3.3	219	CSMD3
chr8	113529507	1	T	CSMD3.3	320	CSMD3
chr8	113562876	0	A	CSMD3.3	605	CSMD3
chr8	113562988	0	T	CSMD3.3	725	CSMD3
chr8	113562990	1	C	CSMD3.3	612	CSMD3
chr8	113563062	0	T	CSMD3.3	437	CSMD3
chr8	113563105	1	G	CSMD3.3	758	CSMD3
chr8	113563171	1	A	CSMD3.3	478	CSMD3
chr8	113564789	0	C	CSMD3.3	583	CSMD3
chr8	113564876	0	G	CSMD3.3	660	CSMD3
chr8	113564906	1	G	CSMD3.3	610	CSMD3
chr8	113564989	1	C	CSMD3.3	653	CSMD3
chr8	113568957	0	G	CSMD3.3	625	CSMD3
chr8	113569014	0	G	CSMD3.3	499	CSMD3
chr8	113569072	1	T	CSMD3.3	639	CSMD3
chr8	113569087	0	C	CSMD3.3	767	CSMD3
chr8	113569122	1	G	CSMD3.3	475	CSMD3
chr8	113569185	0	T	CSMD3.3	1	CSMD3
chr8	113569203	1	T	CSMD3.3	748	CSMD3
chr8	113569298	1	A	CSMD3.3	2	CSMD3
chr8	113585668	0	A	CSMD3.3	393	CSMD3
chr8	113585759	0	G	CSMD3.3	694	CSMD3
chr8	113585781	1	A	CSMD3.3	400	CSMD3
chr8	113585804	0	G	CSMD3.3	653	CSMD3
chr8	113585874	1	T	CSMD3.3	713	CSMD3
chr8	113585919	1	G	CSMD3.3	640	CSMD3
chr8	113599288	0	C	CSMD3.3	444	CSMD3
chr8	113599344	0	A	CSMD3.3	782	CSMD3
chr8	113599396	1	C	CSMD3.3	444	CSMD3
chr8	113599424	0	C	CSMD3.3	781	CSMD3
chr8	113599460	1	T	CSMD3.3	782	CSMD3
chr8	113599536	1	G	CSMD3.3	765	CSMD3
chr8	113649021	0	C	CSMD3.3	961	CSMD3
chr8	113649121	0	G	CSMD3.3	255	CSMD3
chr8	113649135	1	G	CSMD3.3	947	CSMD3
chr8	113649155	0	G	CSMD3.3	470	CSMD3
chr8	113649214	1	C	CSMD3.3	249	CSMD3
chr8	113649270	1	G	CSMD3.3	465	CSMD3
chr8	113650858	0	C	CSMD3.3	380	CSMD3
chr8	113650948	0	T	CSMD3.3	800	CSMD3
chr8	113650971	1	A	CSMD3.3	390	CSMD3
chr8	113651016	0	G	CSMD3.3	252	CSMD3
chr8	113651061	1	G	CSMD3.3	802	CSMD3
chr8	113651089	0	A	CSMD3.3	732	CSMD3
chr8	113651127	1	G	CSMD3.3	258	CSMD3
chr8	113651203	1	T	CSMD3.3	755	CSMD3
chr8	113657311	0	C	CSMD3.3	700	CSMD3
chr8	113657424	0	C	CSMD3.3	716	CSMD3
chr8	113657425	1	T	CSMD3.3	710	CSMD3
chr8	113657540	1	C	CSMD3.3	743	CSMD3
chr8	113662274	0	A	CSMD3.3	422	CSMD3
chr8	113662401	0	G	CSMD3.3	240	CSMD3
chr8	113662408	1	G	CSMD3.3	424	CSMD3
chr8	113662462	0	T	CSMD3.3	494	CSMD3
chr8	113662491	1	G	CSMD3.3	235	CSMD3
chr8	113662541	0	G	CSMD3.3	627	CSMD3
chr8	113662571	1	T	CSMD3.3	496	CSMD3
chr8	113662653	1	T	CSMD3.3	627	CSMD3
chr8	113668360	0	C	CSMD3.3	72	CSMD3
chr8	113668418	0	C	CSMD3.3	497	CSMD3
chr8	113668478	1	A	CSMD3.3	71	CSMD3
chr8	113668517	0	A	CSMD3.3	515	CSMD3
chr8	113668533	1	G	CSMD3.3	498	CSMD3
chr8	113668628	1	A	CSMD3.3	517	CSMD3
chr8	113678460	0	T	CSMD3.3	764	CSMD3
chr8	113678566	0	A	CSMD3.3	665	CSMD3
chr8	113678575	1	T	CSMD3.3	736	CSMD3
chr8	113678678	1	C	CSMD3.3	653	CSMD3
chr8	113694650	0	C	CSMD3.3	708	CSMD3
chr8	113694713	0	C	CSMD3.3	977	CSMD3
chr8	113694757	1	A	CSMD3.3	731	CSMD3
chr8	113694764	0	C	CSMD3.3	338	CSMD3
chr8	113694832	1	A	CSMD3.3	1000	CSMD3
chr8	113694854	0	T	CSMD3.3	648	CSMD3
chr8	113694860	1	C	CSMD3.3	330	CSMD3
chr8	113694968	1	A	CSMD3.3	650	CSMD3
chr8	113697582	0	C	CSMD3.3	218	CSMD3
chr8	113697686	0	A	CSMD3.3	925	CSMD3
chr8	113697689	1	C	CSMD3.3	220	CSMD3
chr8	113697790	0	G	CSMD3.3	742	CSMD3
chr8	113697802	1	A	CSMD3.3	916	CSMD3
chr8	113697849	0	C	CSMD3.3	564	CSMD3
chr8	113697902	1	C	CSMD3.3	741	CSMD3
chr8	113697957	0	G	CSMD3.3	5	CSMD3
chr8	113697962	1	C	CSMD3.3	554	CSMD3
chr8	113698093	1	C	CSMD3.3	6	CSMD3
chr8	113702074	0	G	CSMD3.3	859	CSMD3
chr8	113702145	0	C	CSMD3.3	519	CSMD3
chr8	113702187	1	C	CSMD3.3	859	CSMD3
chr8	113702251	0	A	CSMD3.3	228	CSMD3
chr8	113702256	1	C	CSMD3.3	523	CSMD3
chr8	113702363	1	T	CSMD3.3	228	CSMD3
chr8	113812369	0	C	CSMD3.4	567	CSMD3
chr8	113812463	0	T	CSMD3.4	470	CSMD3
chr8	113812482	1	T	CSMD3.4	482	CSMD3
chr8	113812577	1	G	CSMD3.4	455	CSMD3
chr8	113841893	0	A	CSMD3.4	510	CSMD3
chr8	113841928	0	T	CSMD3.4	859	CSMD3
chr8	113842011	1	T	CSMD3.4	503	CSMD3
chr8	113842042	1	C	CSMD3.4	855	CSMD3
chr8	113871326	0	C	CSMD3.4	189	CSMD3
chr8	113871374	0	C	CSMD3.4	554	CSMD3
chr8	113871436	1	G	CSMD3.4	196	CSMD3
chr8	113871473	0	A	CSMD3.4	620	CSMD3
chr8	113871484	1	C	CSMD3.4	564	CSMD3
chr8	113871588	1	T	CSMD3.4	605	CSMD3
chr8	113933789	0	T	CSMD3.4	657	CSMD3
chr8	113933891	0	A	CSMD3.4	374	CSMD3
chr8	113933902	1	T	CSMD3.4	663	CSMD3
chr8	113933927	0	G	CSMD3.4	526	CSMD3
chr8	113933975	1	C	CSMD3.4	356	CSMD3
chr8	113934046	1	C	CSMD3.4	525	CSMD3
chr8	113959928	0	C	CSMD3.4	8	CSMD3
chr8	113960049	1	T	CSMD3.4	10	CSMD3
chr8	113960073	0	A	CSMD3.4	237	CSMD3
chr8	113960209	1	T	CSMD3.4	229	CSMD3
chr8	113966823	0	A	CSMD3.4	1051	CSMD3
chr8	113966931	0	T	CSMD3.4	772	CSMD3
chr8	113966935	1	G	CSMD3.4	1052	CSMD3
chr8	113967065	1	T	CSMD3.4	772	CSMD3
chr8	113987992	0	C	CSMD3.4	619	CSMD3
chr8	113988087	0	G	CSMD3.4	244	CSMD3
chr8	113988111	1	C	CSMD3.4	575	CSMD3
chr8	113988122	0	G	CSMD3.4	848	CSMD3
chr8	113988192	1	G	CSMD3.4	187	CSMD3
chr8	113988220	0	C	CSMD3.4	313	CSMD3
chr8	113988236	1	G	CSMD3.4	826	CSMD3
chr8	113988279	0	C	CSMD3.4	213	CSMD3
chr8	113988334	1	C	CSMD3.4	308	CSMD3
chr8	113988382	0	G	CSMD3.4	0	CSMD3
chr8	113988383	1	G	CSMD3.4	263	CSMD3
chr8	113988479	1	G	CSMD3.4	52	CSMD3
chr8	114031216	0	T	CSMD3.4	586	CSMD3
chr8	114031313	0	A	CSMD3.4	411	CSMD3
chr8	114031331	1	T	CSMD3.4	609	CSMD3
chr8	114031388	0	G	CSMD3.4	977	CSMD3
chr8	114031409	1	C	CSMD3.4	415	CSMD3
chr8	114031501	1	A	CSMD3.4	976	CSMD3
chr8	114110961	0	G	CSMD3.4	835	CSMD3
chr8	114111074	0	C	CSMD3.4	642	CSMD3
chr8	114111080	1	C	CSMD3.4	841	CSMD3
chr8	114111175	0	C	CSMD3.4	762	CSMD3
chr8	114111179	1	A	CSMD3.4	641	CSMD3
chr8	114111294	1	T	CSMD3.4	723	CSMD3
chr8	114185880	0	C	CSMD3.4	201	CSMD3
chr8	114185977	0	C	CSMD3.4	676	CSMD3
chr8	114185984	1	C	CSMD3.4	204	CSMD3
chr8	114186069	0	C	CSMD3.4	673	CSMD3
chr8	114186096	1	T	CSMD3.4	674	CSMD3
chr8	114186182	1	T	CSMD3.4	660	CSMD3
chr8	114290797	0	T	CSMD3.4	926	CSMD3
chr8	114290904	0	A	CSMD3.4	582	CSMD3
chr8	114290914	1	G	CSMD3.4	926	CSMD3
chr8	114291038	1	C	CSMD3.4	584	CSMD3
chr8	114326738	0	A	CSMD3.4	473	CSMD3
chr8	114326847	0	G	CSMD3.4	924	CSMD3
chr8	114326848	1	T	CSMD3.4	501	CSMD3
chr8	114326912	0	C	CSMD3.4	567	CSMD3
chr8	114326960	1	A	CSMD3.4	925	CSMD3
chr8	114327004	0	C	CSMD3.4	3	CSMD3
chr8	114327021	1	T	CSMD3.4	556	CSMD3
chr8	114327112	1	C	CSMD3.4	1	CSMD3
chr8	114388933	0	T	CSMD3.4	420	CSMD3
chr8	114389045	1	A	CSMD3.4	428	CSMD3
chr8	114448862	0	C	CSMD3.4	737	CSMD3
chr8	114448962	0	T	CSMD3.4	494	CSMD3
chr8	114448981	1	T	CSMD3.4	717	CSMD3
chr8	114449053	0	C	CSMD3.4	956	CSMD3
chr8	114449080	1	T	CSMD3.4	504	CSMD3
chr8	114449175	1	T	CSMD3.4	954	CSMD3
chr8	117859670	0	G	RAD21	491	RAD21
chr8	117859783	0	T	RAD21	938	RAD21
chr8	117859789	1	G	RAD21	461	RAD21
chr8	117859896	0	C	RAD21	301	RAD21
chr8	117859903	1	A	RAD21	925	RAD21
chr8	117859987	1	G	RAD21	305	RAD21
chr8	117861112	0	C	RAD21	572	RAD21
chr8	117861215	0	T	RAD21	933	RAD21
chr8	117861218	1	G	RAD21	555	RAD21
chr8	117861329	1	C	RAD21	947	RAD21
chr8	117862818	0	T	RAD21	1144	RAD21
chr8	117862930	0	A	RAD21	125	RAD21
chr8	117862935	1	C	RAD21	1154	RAD21
chr8	117862985	0	C	RAD21	369	RAD21
chr8	117863006	1	G	RAD21	123	RAD21
chr8	117863080	1	A	RAD21	346	RAD21
chr8	117864153	0	T	RAD21	606	RAD21
chr8	117864263	0	T	RAD21	213	RAD21
chr8	117864269	1	A	RAD21	601	RAD21
chr8	117864361	1	A	RAD21	202	RAD21
chr8	117864765	0	G	RAD21	567	RAD21
chr8	117864836	0	C	RAD21	273	RAD21
chr8	117864870	1	C	RAD21	604	RAD21
chr8	117864886	0	C	RAD21	691	RAD21
chr8	117864930	1	A	RAD21	300	RAD21
chr8	117865003	1	G	RAD21	695	RAD21
chr8	117866395	0	T	RAD21	706	RAD21
chr8	117866509	0	G	RAD21	550	RAD21
chr8	117866511	1	C	RAD21	722	RAD21
chr8	117866562	0	C	RAD21	791	RAD21
chr8	117866624	1	G	RAD21	580	RAD21
chr8	117866657	0	T	RAD21	773	RAD21
chr8	117866666	1	C	RAD21	822	RAD21
chr8	117866768	1	A	RAD21	771	RAD21
chr8	117868370	0	G	RAD21	778	RAD21
chr8	117868471	0	T	RAD21	307	RAD21
chr8	117868488	1	T	RAD21	775	RAD21
chr8	117868588	1	C	RAD21	303	RAD21
chr8	117868852	0	C	RAD21	51	RAD21
chr8	117868901	0	C	RAD21	348	RAD21
chr8	117868969	1	C	RAD21	70	RAD21
chr8	117868987	0	C	RAD21	3	RAD21
chr8	117869006	1	G	RAD21	332	RAD21
chr8	117869064	1	A	RAD21	1	RAD21
chr8	117869485	0	A	RAD21	125	RAD21
chr8	117869594	0	G	RAD21	639	RAD21
chr8	117869598	1	G	RAD21	137	RAD21
chr8	117869687	0	C	RAD21	677	RAD21
chr8	117869702	1	T	RAD21	658	RAD21
chr8	117869801	1	G	RAD21	671	RAD21
chr8	117870546	0	A	RAD21	293	RAD21
chr8	117870624	0	C	RAD21	46	RAD21
chr8	117870663	1	G	RAD21	289	RAD21
chr8	117870679	0	C	RAD21	727	RAD21
chr8	117870706	1	G	RAD21	40	RAD21
chr8	117870797	1	T	RAD21	730	RAD21
chr8	117874055	0	A	RAD21	1113	RAD21
chr8	117874164	0	G	RAD21	637	RAD21
chr8	117874172	1	A	RAD21	1113	RAD21
chr8	117874281	1	G	RAD21	616	RAD21
chr8	117875295	0	C	RAD21	919	RAD21
chr8	117875402	0	C	RAD21	967	RAD21
chr8	117875404	1	T	RAD21	919	RAD21
chr8	117875499	0	C	RAD21	406	RAD21
chr8	117875517	1	T	RAD21	963	RAD21
chr8	117875614	1	C	RAD21	372	RAD21
chr8	117878745	0	A	RAD21	989	RAD21
chr8	117878849	0	G	RAD21	413	RAD21
chr8	117878865	1	C	RAD21	988	RAD21
chr8	117878967	1	A	RAD21	410	RAD21
chr9	5021949	0	G	JAK2	542	JAK2
chr9	5022055	0	G	JAK2	710	JAK2
chr9	5022064	1	C	JAK2	568	JAK2
chr9	5022154	0	C	JAK2	605	JAK2
chr9	5022167	1	G	JAK2	769	JAK2
chr9	5022267	1	G	JAK2	592	JAK2
chr9	5029729	0	T	JAK2	362	JAK2
chr9	5029813	0	C	JAK2	506	JAK2
chr9	5029842	1	T	JAK2	438	JAK2
chr9	5029895	0	C	JAK2	713	JAK2
chr9	5029926	1	A	JAK2	482	JAK2
chr9	5030006	1	G	JAK2	702	JAK2
chr9	5044379	0	C	JAK2	7	JAK2
chr9	5044492	0	A	JAK2	405	JAK2
chr9	5044493	1	C	JAK2	7	JAK2
chr9	5044611	1	G	JAK2	406	JAK2
chr9	5050657	0	A	JAK2	983	JAK2
chr9	5050732	0	A	JAK2	528	JAK2
chr9	5050767	1	T	JAK2	960	JAK2
chr9	5050830	0	A	JAK2	10	JAK2
chr9	5050845	1	G	JAK2	523	JAK2
chr9	5050944	1	C	JAK2	11	JAK2
chr9	5054475	0	A	JAK2	581	JAK2
chr9	5054580	0	C	JAK2	434	JAK2
chr9	5054591	1	C	JAK2	515	JAK2
chr9	5054669	0	A	JAK2	570	JAK2
chr9	5054685	1	C	JAK2	428	JAK2
chr9	5054772	0	C	JAK2	360	JAK2
chr9	5054776	1	A	JAK2	598	JAK2
chr9	5054876	0	A	JAK2	11	JAK2
chr9	5054877	1	C	JAK2	346	JAK2
chr9	5054981	1	T	JAK2	69	JAK2
chr9	5055642	0	T	JAK2	748	JAK2
chr9	5055695	0	T	JAK2	336	JAK2
chr9	5055755	1	T	JAK2	744	JAK2
chr9	5055764	0	C	JAK2	30	JAK2
chr9	5055797	1	G	JAK2	330	JAK2
chr9	5055876	1	T	JAK2	31	JAK2
chr9	5064862	0	C	JAK2	592	JAK2
chr9	5064919	0	T	JAK2	739	JAK2
chr9	5064975	1	C	JAK2	592	JAK2
chr9	5064984	0	A	JAK2	662	JAK2
chr9	5065033	1	C	JAK2	745	JAK2
chr9	5065093	1	A	JAK2	642	JAK2
chr9	5066622	0	G	JAK2	335	JAK2
chr9	5066681	0	G	JAK2	571	JAK2
chr9	5066733	0	G	JAK2	932	JAK2
chr9	5066739	1	C	JAK2	338	JAK2
chr9	5066782	1	C	JAK2	619	JAK2
chr9	5066842	1	C	JAK2	928	JAK2
chr9	5068986	0	C	JAK2	440	JAK2
chr9	5069046	0	C	JAK2	335	JAK2
chr9	5069085	1	C	JAK2	448	JAK2
chr9	5069149	0	C	JAK2	621	JAK2
chr9	5069151	1	G	JAK2	332	JAK2
chr9	5069253	1	G	JAK2	643	JAK2
chr9	5069886	0	T	JAK2	1030	JAK2
chr9	5070000	0	C	JAK2	507	JAK2
chr9	5070004	1	T	JAK2	1031	JAK2
chr9	5070117	1	T	JAK2	508	JAK2
chr9	5072450	0	C	JAK2	403	JAK2
chr9	5072552	0	G	JAK2	991	JAK2
chr9	5072553	1	G	JAK2	416	JAK2
chr9	5072669	1	A	JAK2	985	JAK2
chr9	5073615	0	C	JAK2	689	JAK2
chr9	5073714	0	C	JAK2	62	JAK2
chr9	5073731	1	C	JAK2	715	JAK2
chr9	5073746	0	T	JAK2	921	JAK2
chr9	5073803	1	C	JAK2	62	JAK2
chr9	5073863	1	T	JAK2	921	JAK2
chr9	5077372	0	G	JAK2	0	JAK2
chr9	5077465	0	A	JAK2	3	JAK2
chr9	5077479	1	T	JAK2	0	JAK2
chr9	5077486	0	C	JAK2	13	JAK2
chr9	5077548	1	G	JAK2	0	JAK2
chr9	5077560	0	G	JAK2	4	JAK2
chr9	5077567	1	C	JAK2	3	JAK2
chr9	5077678	1	G	JAK2	0	JAK2
chr9	5078259	0	G	JAK2	193	JAK2
chr9	5078309	0	G	JAK2	437	JAK2
chr9	5078353	1	G	JAK2	200	JAK2
chr9	5078388	0	C	JAK2	746	JAK2
chr9	5078406	1	G	JAK2	453	JAK2
chr9	5078502	1	A	JAK2	740	JAK2
chr9	5080207	0	C	JAK2	558	JAK2
chr9	5080311	0	T	JAK2	510	JAK2
chr9	5080320	1	C	JAK2	555	JAK2
chr9	5080420	1	G	JAK2	496	JAK2
chr9	5080509	0	C	JAK2	528	JAK2
chr9	5080591	0	C	JAK2	473	JAK2
chr9	5080625	1	A	JAK2	505	JAK2
chr9	5080705	1	T	JAK2	486	JAK2
chr9	5081703	0	A	JAK2	334	JAK2
chr9	5081804	0	C	JAK2	763	JAK2
chr9	5081813	1	T	JAK2	335	JAK2
chr9	5081920	1	G	JAK2	774	JAK2
chr9	5089653	0	C	JAK2	341	JAK2
chr9	5089728	0	G	JAK2	465	JAK2
chr9	5089769	1	A	JAK2	343	JAK2
chr9	5089788	0	G	JAK2	449	JAK2
chr9	5089846	1	G	JAK2	463	JAK2
chr9	5089903	1	G	JAK2	452	JAK2
chr9	5090440	0	T	JAK2	129	JAK2
chr9	5090535	0	A	JAK2	144	JAK2
chr9	5090552	1	C	JAK2	126	JAK2
chr9	5090628	1	A	JAK2	142	JAK2
chr9	5090684	0	A	JAK2	782	JAK2
chr9	5090795	0	T	JAK2	398	JAK2
chr9	5090799	1	T	JAK2	777	JAK2
chr9	5090843	0	A	JAK2	341	JAK2
chr9	5090902	1	C	JAK2	363	JAK2
chr9	5090949	1	C	JAK2	357	JAK2
chr9	5122972	0	C	JAK2	704	JAK2
chr9	5123080	0	G	JAK2	611	JAK2
chr9	5123081	1	A	JAK2	680	JAK2
chr9	5123195	1	A	JAK2	616	JAK2
chr9	5126289	0	A	JAK2	605	JAK2
chr9	5126389	0	G	JAK2	1163	JAK2
chr9	5126401	1	G	JAK2	608	JAK2
chr9	5126501	1	C	JAK2	1160	JAK2
chr9	5126655	0	T	JAK2	914	JAK2
chr9	5126720	0	G	JAK2	570	JAK2
chr9	5126774	1	G	JAK2	905	JAK2
chr9	5126831	1	G	JAK2	559	JAK2
chr9	21802705	0	G	MTAP	0	MTAP
chr9	21802778	1	A	MTAP	0	MTAP
chr9	21802934	0	G	MTAP	3	MTAP
chr9	21803038	1	A	MTAP	3	MTAP
chr9	21815348	0	T	MTAP	124	MTAP
chr9	21815445	0	G	MTAP	145	MTAP
chr9	21815459	1	G	MTAP	126	MTAP
chr9	21815463	0	A	MTAP	715	MTAP
chr9	21815517	1	A	MTAP	157	MTAP
chr9	21815565	1	T	MTAP	711	MTAP
chr9	21816627	0	A	MTAP	467	MTAP
chr9	21816727	0	A	MTAP	587	MTAP
chr9	21816746	1	A	MTAP	469	MTAP
chr9	21816840	1	A	MTAP	585	MTAP
chr9	21817942	0	C	MTAP	701	MTAP
chr9	21818004	0	G	MTAP	597	MTAP
chr9	21818060	1	C	MTAP	699	MTAP
chr9	21818122	0	A	MTAP	836	MTAP
chr9	21818123	1	T	MTAP	591	MTAP
chr9	21818241	1	G	MTAP	813	MTAP
chr9	21837840	0	C	MTAP	685	MTAP
chr9	21837923	0	C	MTAP	834	MTAP
chr9	21837942	1	G	MTAP	664	MTAP
chr9	21838038	1	G	MTAP	818	MTAP
chr9	21854603	0	T	MTAP	410	MTAP
chr9	21854713	0	C	MTAP	477	MTAP
chr9	21854722	1	A	MTAP	406	MTAP
chr9	21854792	0	G	MTAP	649	MTAP
chr9	21854833	1	G	MTAP	442	MTAP
chr9	21854892	1	C	MTAP	643	MTAP
chr9	21856053	0	C	MTAP	101	MTAP
chr9	21856136	0	C	MTAP	219	MTAP
chr9	21856161	1	A	MTAP	111	MTAP
chr9	21856223	1	G	MTAP	235	MTAP
chr9	21859269	0	T	MTAP	659	MTAP
chr9	21859380	0	C	MTAP	420	MTAP
chr9	21859383	1	A	MTAP	647	MTAP
chr9	21859495	1	C	MTAP	424	MTAP
chr9	21861952	0	A	MTAP	337	MTAP
chr9	21862053	1	T	MTAP	344	MTAP
chr9	21930964	0	A	MTAP	424	MTAP
chr9	21931034	0	G	MTAP	711	MTAP
chr9	21931083	1	T	MTAP	436	MTAP
chr9	21931138	1	C	MTAP	706	MTAP
chr9	21939153	0	C	MTAP	527	MTAP
chr9	21939288	1	A	MTAP	559	MTAP
chr9	21940885	0	C	MTAP	593	MTAP
chr9	21940996	0	C	MTAP	9	MTAP
chr9	21941000	1	G	MTAP	599	MTAP
chr9	21941113	1	T	MTAP	5	MTAP
chr10	50666825	0	G	ERCC6/PGBD3	706	ERCC6
chr10	50666933	0	C	ERCC6/PGBD3	781	ERCC6
chr10	50666938	1	G	ERCC6/PGBD3	677	ERCC6
chr10	50667050	0	C	ERCC6/PGBD3	648	ERCC6
chr10	50667052	1	T	ERCC6/PGBD3	798	ERCC6
chr10	50667147	0	A	ERCC6/PGBD3	409	ERCC6
chr10	50667169	1	T	ERCC6/PGBD3	609	ERCC6
chr10	50667239	0	C	ERCC6/PGBD3	216	ERCC6
chr10	50667266	1	T	ERCC6/PGBD3	411	ERCC6
chr10	50667356	1	A	ERCC6/PGBD3	252	ERCC6
chr10	50668396	0	A	ERCC6/PGBD3	655	ERCC6
chr10	50668450	0	G	ERCC6/PGBD3	471	ERCC6
chr10	50668512	1	G	ERCC6/PGBD3	652	ERCC6
chr10	50668567	1	C	ERCC6/PGBD3	469	ERCC6
chr10	50669353	0	A	ERCC6/PGBD3	578	ERCC6
chr10	50669376	0	A	ERCC6/PGBD3	528	ERCC6
chr10	50669447	1	G	ERCC6/PGBD3	577	ERCC6
chr10	50669458	0	A	ERCC6/PGBD3	618	ERCC6
chr10	50669495	1	C	ERCC6/PGBD3	530	ERCC6
chr10	50669545	0	T	ERCC6/PGBD3	480	ERCC6
chr10	50669584	1	A	ERCC6/PGBD3	618	ERCC6
chr10	50669645	1	G	ERCC6/PGBD3	517	ERCC6
chr10	50678205	0	G	ERCC6/PGBD3	204	ERCC6
chr10	50678273	0	G	ERCC6/PGBD3	413	ERCC6
chr10	50678297	1	C	ERCC6/PGBD3	175	ERCC6
chr10	50678314	0	T	ERCC6/PGBD3	642	ERCC6
chr10	50678371	1	C	ERCC6/PGBD3	353	ERCC6
chr10	50678389	0	G	ERCC6/PGBD3	659	ERCC6
chr10	50678430	1	T	ERCC6/PGBD3	597	ERCC6
chr10	50678444	0	G	ERCC6/PGBD3	291	ERCC6
chr10	50678507	1	C	ERCC6/PGBD3	632	ERCC6
chr10	50678545	0	G	ERCC6/PGBD3	221	ERCC6
chr10	50678561	1	C	ERCC6/PGBD3	298	ERCC6
chr10	50678654	0	C	ERCC6/PGBD3	407	ERCC6
chr10	50678659	1	C	ERCC6/PGBD3	258	ERCC6
chr10	50678758	0	A	ERCC6/PGBD3	301	ERCC6
chr10	50678768	1	C	ERCC6/PGBD3	398	ERCC6
chr10	50678806	0	G	ERCC6/PGBD3	251	ERCC6
chr10	50678873	1	C	ERCC6/PGBD3	305	ERCC6
chr10	50678917	0	T	ERCC6/PGBD3	289	ERCC6
chr10	50678921	1	C	ERCC6/PGBD3	237	ERCC6
chr10	50678993	0	C	ERCC6/PGBD3	148	ERCC6
chr10	50679038	1	G	ERCC6/PGBD3	255	ERCC6
chr10	50679049	0	C	ERCC6/PGBD3	119	ERCC6
chr10	50679083	1	T	ERCC6/PGBD3	168	ERCC6
chr10	50679099	0	A	ERCC6/PGBD3	223	ERCC6
chr10	50679123	1	G	ERCC6/PGBD3	139	ERCC6
chr10	50679146	0	A	ERCC6/PGBD3	477	ERCC6
chr10	50679183	1	T	ERCC6/PGBD3	248	ERCC6
chr10	50679262	1	G	ERCC6/PGBD3	508	ERCC6
chr10	50680383	0	G	ERCC6/PGBD3	633	ERCC6
chr10	50680479	0	T	ERCC6/PGBD3	715	ERCC6
chr10	50680481	1	C	ERCC6/PGBD3	616	ERCC6
chr10	50680598	1	C	ERCC6/PGBD3	697	ERCC6
chr10	50680881	0	G	ERCC6/PGBD3	458	ERCC6
chr10	50680982	0	T	ERCC6/PGBD3	532	ERCC6
chr10	50680987	1	C	ERCC6/PGBD3	442	ERCC6
chr10	50681086	0	A	ERCC6/PGBD3	686	ERCC6
chr10	50681089	1	C	ERCC6/PGBD3	524	ERCC6
chr10	50681203	1	G	ERCC6/PGBD3	703	ERCC6
chr10	50681501	0	C	ERCC6/PGBD3	576	ERCC6
chr10	50681566	0	G	ERCC6/PGBD3	649	ERCC6
chr10	50681621	1	G	ERCC6/PGBD3	533	ERCC6
chr10	50681681	1	C	ERCC6/PGBD3	668	ERCC6
chr10	50682035	0	G	ERCC6/PGBD3	412	ERCC6
chr10	50682101	0	C	ERCC6/PGBD3	436	ERCC6
chr10	50682127	1	C	ERCC6/PGBD3	409	ERCC6
chr10	50682215	0	A	ERCC6/PGBD3	624	ERCC6
chr10	50682216	1	G	ERCC6/PGBD3	433	ERCC6
chr10	50682334	1	A	ERCC6/PGBD3	643	ERCC6
chr10	50684220	0	G	ERCC6/PGBD3	250	ERCC6
chr10	50684316	0	T	ERCC6/PGBD3	1063	ERCC6
chr10	50684320	1	C	ERCC6/PGBD3	258	ERCC6
chr10	50684434	1	C	ERCC6/PGBD3	1071	ERCC6
chr10	50686374	0	C	ERCC6/PGBD3	594	ERCC6
chr10	50686452	0	C	ERCC6/PGBD3	578	ERCC6
chr10	50686480	1	C	ERCC6/PGBD3	604	ERCC6
chr10	50686565	1	G	ERCC6/PGBD3	588	ERCC6
chr10	50690672	0	T	ERCC6/PGBD3	458	ERCC6
chr10	50690741	0	G	ERCC6/PGBD3	504	ERCC6
chr10	50690786	1	G	ERCC6/PGBD3	441	ERCC6
chr10	50690800	0	G	ERCC6/PGBD3	648	ERCC6
chr10	50690851	1	T	ERCC6/PGBD3	527	ERCC6
chr10	50690900	0	G	ERCC6/PGBD3	1117	ERCC6
chr10	50690910	1	C	ERCC6/PGBD3	636	ERCC6
chr10	50691019	1	G	ERCC6/PGBD3	1119	ERCC6
chr10	50691306	0	T	ERCC6/PGBD3	692	ERCC6
chr10	50691407	0	G	ERCC6/PGBD3	955	ERCC6
chr10	50691424	1	G	ERCC6/PGBD3	697	ERCC6
chr10	50691499	0	G	ERCC6/PGBD3	399	ERCC6
chr10	50691527	1	T	ERCC6/PGBD3	981	ERCC6
chr10	50691614	1	T	ERCC6/PGBD3	407	ERCC6
chr10	50701133	0	A	ERCC6/PGBD3	692	ERCC6
chr10	50701208	0	G	ERCC6/PGBD3	577	ERCC6
chr10	50701252	1	T	ERCC6/PGBD3	676	ERCC6
chr10	50701325	1	C	ERCC6/PGBD3	586	ERCC6
chr10	50708529	0	C	ERCC6/PGBD3	810	ERCC6
chr10	50708636	0	A	ERCC6/PGBD3	685	ERCC6
chr10	50708638	1	G	ERCC6/PGBD3	840	ERCC6
chr10	50708748	0	A	ERCC6/PGBD3	839	ERCC6
chr10	50708753	1	A	ERCC6/PGBD3	671	ERCC6
chr10	50708866	1	G	ERCC6/PGBD3	845	ERCC6
chr10	50713909	0	G	ERCC6/PGBD3	1016	ERCC6
chr10	50714026	0	T	ERCC6/PGBD3	1169	ERCC6
chr10	50714027	1	C	ERCC6/PGBD3	1018	ERCC6
chr10	50714146	1	C	ERCC6/PGBD3	1186	ERCC6
chr10	50723337	0	G	ERCC6/PGBD3	533	ERCC6
chr10	50723411	0	C	ERCC6/PGBD3	537	ERCC6
chr10	50723452	1	T	ERCC6/PGBD3	517	ERCC6
chr10	50723473	0	C	ERCC6/PGBD3	236	ERCC6
chr10	50723528	1	C	ERCC6/PGBD3	506	ERCC6
chr10	50723581	0	T	ERCC6/PGBD3	510	ERCC6
chr10	50723591	1	G	ERCC6/PGBD3	205	ERCC6
chr10	50723696	0	A	ERCC6/PGBD3	362	ERCC6
chr10	50723701	1	A	ERCC6/PGBD3	466	ERCC6
chr10	50723798	0	C	ERCC6/PGBD3	314	ERCC6
chr10	50723809	1	T	ERCC6/PGBD3	352	ERCC6
chr10	50723868	0	C	ERCC6/PGBD3	315	ERCC6
chr10	50723909	1	C	ERCC6/PGBD3	328	ERCC6
chr10	50723929	0	C	ERCC6/PGBD3	304	ERCC6
chr10	50723957	1	G	ERCC6/PGBD3	333	ERCC6
chr10	50724034	0	C	ERCC6/PGBD3	219	ERCC6
chr10	50724038	1	C	ERCC6/PGBD3	330	ERCC6
chr10	50724128	0	C	ERCC6/PGBD3	151	ERCC6
chr10	50724146	1	G	ERCC6/PGBD3	235	ERCC6
chr10	50724240	0	A	ERCC6/PGBD3	202	ERCC6
chr10	50724241	1	A	ERCC6/PGBD3	152	ERCC6
chr10	50724291	0	G	ERCC6/PGBD3	334	ERCC6
chr10	50724357	1	G	ERCC6/PGBD3	176	ERCC6
chr10	50724408	0	G	ERCC6/PGBD3	370	ERCC6
chr10	50724409	1	C	ERCC6/PGBD3	321	ERCC6
chr10	50724481	0	G	ERCC6/PGBD3	188	ERCC6
chr10	50724522	1	A	ERCC6/PGBD3	352	ERCC6
chr10	50724566	0	G	ERCC6/PGBD3	265	ERCC6
chr10	50724568	1	C	ERCC6/PGBD3	173	ERCC6
chr10	50724644	0	G	ERCC6/PGBD3	493	ERCC6
chr10	50724685	1	A	ERCC6/PGBD3	263	ERCC6
chr10	50724750	0	G	ERCC6/PGBD3	278	ERCC6
chr10	50724751	1	G	ERCC6/PGBD3	472	ERCC6
chr10	50724791	0	C	ERCC6/PGBD3	328	ERCC6
chr10	50724867	1	T	ERCC6/PGBD3	274	ERCC6
chr10	50724889	0	G	ERCC6/PGBD3	405	ERCC6
chr10	50724908	1	C	ERCC6/PGBD3	313	ERCC6
chr10	50724994	0	G	ERCC6/PGBD3	496	ERCC6
chr10	50725001	1	G	ERCC6/PGBD3	456	ERCC6
chr10	50725031	0	C	ERCC6/PGBD3	325	ERCC6
chr10	50725107	1	G	ERCC6/PGBD3	548	ERCC6
chr10	50725131	0	T	ERCC6/PGBD3	412	ERCC6
chr10	50725144	1	C	ERCC6/PGBD3	353	ERCC6
chr10	50725245	1	G	ERCC6/PGBD3	445	ERCC6
chr10	50732042	0	A	ERCC6/PGBD3	425	ERCC6
chr10	50732107	0	C	ERCC6/PGBD3	476	ERCC6
chr10	50732161	1	C	ERCC6/PGBD3	371	ERCC6
chr10	50732219	0	C	ERCC6/PGBD3	168	ERCC6
chr10	50732224	1	G	ERCC6/PGBD3	474	ERCC6
chr10	50732292	0	A	ERCC6/PGBD3	169	ERCC6
chr10	50732315	1	C	ERCC6/PGBD3	111	ERCC6
chr10	50732374	0	C	ERCC6/PGBD3	129	ERCC6
chr10	50732400	1	A	ERCC6/PGBD3	153	ERCC6
chr10	50732467	0	T	ERCC6/PGBD3	474	ERCC6
chr10	50732468	1	C	ERCC6/PGBD3	152	ERCC6
chr10	50732536	0	G	ERCC6/PGBD3	529	ERCC6
chr10	50732579	1	T	ERCC6/PGBD3	449	ERCC6
chr10	50732614	0	G	ERCC6/PGBD3	403	ERCC6
chr10	50732655	1	T	ERCC6/PGBD3	580	ERCC6
chr10	50732675	0	T	ERCC6/PGBD3	115	ERCC6
chr10	50732729	1	A	ERCC6/PGBD3	416	ERCC6
chr10	50732767	0	C	ERCC6/PGBD3	420	ERCC6
chr10	50732796	1	A	ERCC6/PGBD3	139	ERCC6
chr10	50732884	1	A	ERCC6/PGBD3	453	ERCC6
chr10	50736410	0	A	ERCC6/PGBD3	821	ERCC6
chr10	50736495	0	T	ERCC6/PGBD3	379	ERCC6
chr10	50736529	1	G	ERCC6/PGBD3	828	ERCC6
chr10	50736601	1	C	ERCC6/PGBD3	378	ERCC6
chr10	50738723	0	T	ERCC6/PGBD3	26	ERCC6
chr10	50738801	0	T	ERCC6/PGBD3	646	ERCC6
chr10	50738834	1	G	ERCC6/PGBD3	25	ERCC6
chr10	50738889	0	G	ERCC6/PGBD3	7	ERCC6
chr10	50738906	1	G	ERCC6/PGBD3	661	ERCC6
chr10	50739003	1	G	ERCC6/PGBD3	6	ERCC6
chr10	50740548	0	T	ERCC6/PGBD3	207	ERCC6
chr10	50740620	0	T	ERCC6/PGBD3	198	ERCC6
chr10	50740666	1	A	ERCC6/PGBD3	165	ERCC6
chr10	50740669	0	G	ERCC6/PGBD3	212	ERCC6
chr10	50740712	1	T	ERCC6/PGBD3	131	ERCC6
chr10	50740742	0	A	ERCC6/PGBD3	615	ERCC6
chr10	50740777	1	A	ERCC6/PGBD3	196	ERCC6
chr10	50740788	0	T	ERCC6/PGBD3	347	ERCC6
chr10	50740864	1	A	ERCC6/PGBD3	621	ERCC6
chr10	50740873	0	G	ERCC6/PGBD3	385	ERCC6
chr10	50740902	1	C	ERCC6/PGBD3	393	ERCC6
chr10	50740988	0	T	ERCC6/PGBD3	541	ERCC6
chr10	50740993	1	G	ERCC6/PGBD3	454	ERCC6
chr10	50741102	1	G	ERCC6/PGBD3	541	ERCC6
chr10	69881165	0	A	MYPN	304	MYPN
chr10	69881275	0	G	MYPN	362	MYPN
chr10	69881282	1	C	MYPN	275	MYPN
chr10	69881389	0	C	MYPN	562	MYPN
chr10	69881390	1	C	MYPN	303	MYPN
chr10	69881500	0	C	MYPN	143	MYPN
chr10	69881504	1	T	MYPN	535	MYPN
chr10	69881588	0	C	MYPN	570	MYPN
chr10	69881618	1	T	MYPN	83	MYPN
chr10	69881701	0	G	MYPN	417	MYPN
chr10	69881708	1	A	MYPN	591	MYPN
chr10	69881817	0	A	MYPN	437	MYPN
chr10	69881822	1	T	MYPN	432	MYPN
chr10	69881863	0	A	MYPN	203	MYPN
chr10	69881936	1	T	MYPN	492	MYPN
chr10	69881972	0	G	MYPN	115	MYPN
chr10	69881979	1	G	MYPN	284	MYPN
chr10	69882069	0	G	MYPN	163	MYPN
chr10	69882078	1	A	MYPN	125	MYPN
chr10	69882167	1	C	MYPN	191	MYPN
chr10	69896387	0	A	MYPN	697	MYPN
chr10	69896491	0	A	MYPN	0	MYPN
chr10	69896492	1	A	MYPN	693	MYPN
chr10	69896602	1	T	MYPN	0	MYPN
chr10	69902665	0	C	MYPN	731	MYPN
chr10	69902751	0	G	MYPN	457	MYPN
chr10	69902770	0	C	MYPN	581	MYPN
chr10	69902782	1	G	MYPN	733	MYPN
chr10	69902842	1	G	MYPN	490	MYPN
chr10	69902859	0	G	MYPN	1460	MYPN
chr10	69902883	1	A	MYPN	579	MYPN
chr10	69902977	1	A	MYPN	1455	MYPN
chr10	69905187	0	A	MYPN	580	MYPN
chr10	69905268	0	A	MYPN	640	MYPN
chr10	69905301	1	T	MYPN	588	MYPN
chr10	69905365	1	A	MYPN	641	MYPN
chr10	69908030	0	G	MYPN	910	MYPN
chr10	69908128	0	G	MYPN	383	MYPN
chr10	69908145	1	C	MYPN	925	MYPN
chr10	69908173	0	A	MYPN	16	MYPN
chr10	69908222	1	C	MYPN	341	MYPN
chr10	69908289	1	C	MYPN	15	MYPN
chr10	69909747	0	A	MYPN	811	MYPN
chr10	69909844	0	C	MYPN	867	MYPN
chr10	69909851	1	G	MYPN	802	MYPN
chr10	69909961	1	G	MYPN	867	MYPN
chr10	69918194	0	C	MYPN	586	MYPN
chr10	69918265	0	C	MYPN	3	MYPN
chr10	69918309	1	C	MYPN	583	MYPN
chr10	69918360	1	C	MYPN	3	MYPN
chr10	69921391	0	G	MYPN	454	MYPN
chr10	69921464	0	C	MYPN	2	MYPN
chr10	69921503	1	G	MYPN	437	MYPN
chr10	69921569	1	A	MYPN	1	MYPN
chr10	69925436	0	C	MYPN	509	MYPN
chr10	69925504	0	C	MYPN	556	MYPN
chr10	69925547	1	G	MYPN	572	MYPN
chr10	69925612	1	G	MYPN	556	MYPN
chr10	69925964	0	C	MYPN	256	MYPN
chr10	69926073	0	C	MYPN	450	MYPN
chr10	69926080	1	C	MYPN	244	MYPN
chr10	69926164	0	C	MYPN	386	MYPN
chr10	69926193	1	T	MYPN	392	MYPN
chr10	69926253	0	C	MYPN	223	MYPN
chr10	69926274	1	A	MYPN	358	MYPN
chr10	69926284	0	T	MYPN	570	MYPN
chr10	69926338	1	G	MYPN	240	MYPN
chr10	69926381	0	C	MYPN	500	MYPN
chr10	69926405	1	T	MYPN	592	MYPN
chr10	69926496	1	T	MYPN	560	MYPN
chr10	69933785	0	C	MYPN	682	MYPN
chr10	69933874	0	C	MYPN	468	MYPN
chr10	69933903	1	C	MYPN	641	MYPN
chr10	69933982	0	G	MYPN	404	MYPN
chr10	69933987	1	C	MYPN	475	MYPN
chr10	69934088	0	T	MYPN	574	MYPN
chr10	69934093	1	C	MYPN	353	MYPN
chr10	69934184	0	T	MYPN	358	MYPN
chr10	69934187	1	A	MYPN	577	MYPN
chr10	69934294	0	T	MYPN	367	MYPN
chr10	69934306	1	T	MYPN	373	MYPN
chr10	69934409	0	T	MYPN	70	MYPN
chr10	69934416	1	A	MYPN	392	MYPN
chr10	69934522	1	C	MYPN	104	MYPN
chr10	69935017	0	C	MYPN	176	MYPN
chr10	69935077	0	C	MYPN	821	MYPN
chr10	69935120	1	C	MYPN	196	MYPN
chr10	69935162	0	G	MYPN	704	MYPN
chr10	69935190	1	C	MYPN	792	MYPN
chr10	69935280	1	G	MYPN	726	MYPN
chr10	69948620	0	C	MYPN	155	MYPN
chr10	69948723	0	G	MYPN	960	MYPN
chr10	69948734	1	G	MYPN	154	MYPN
chr10	69948819	0	T	MYPN	659	MYPN
chr10	69948830	1	G	MYPN	954	MYPN
chr10	69948936	1	G	MYPN	666	MYPN
chr10	69954079	0	A	MYPN	1262	MYPN
chr10	69954191	0	T	MYPN	1213	MYPN
chr10	69954194	1	G	MYPN	1272	MYPN
chr10	69954309	1	A	MYPN	1219	MYPN
chr10	69955121	0	C	MYPN	1031	MYPN
chr10	69955235	0	T	MYPN	1215	MYPN
chr10	69955238	1	T	MYPN	1020	MYPN
chr10	69955349	1	G	MYPN	1219	MYPN
chr10	69957041	0	A	MYPN	1003	MYPN
chr10	69957129	0	A	MYPN	908	MYPN
chr10	69957160	1	T	MYPN	1005	MYPN
chr10	69957244	0	C	MYPN	39	MYPN
chr10	69957250	1	C	MYPN	904	MYPN
chr10	69957378	1	C	MYPN	40	MYPN
chr10	69959085	0	G	MYPN	612	MYPN
chr10	69959187	0	T	MYPN	909	MYPN
chr10	69959197	1	A	MYPN	606	MYPN
chr10	69959287	0	A	MYPN	562	MYPN
chr10	69959303	1	A	MYPN	922	MYPN
chr10	69959405	1	C	MYPN	562	MYPN
chr10	69961585	0	G	MYPN	1116	MYPN
chr10	69961627	0	C	MYPN	806	MYPN
chr10	69961700	1	T	MYPN	1109	MYPN
chr10	69961710	0	G	MYPN	721	MYPN
chr10	69961737	1	C	MYPN	817	MYPN
chr10	69961825	1	G	MYPN	770	MYPN
chr10	69966486	0	C	MYPN	721	MYPN
chr10	69966567	0	C	MYPN	908	MYPN
chr10	69966602	1	G	MYPN	715	MYPN
chr10	69966686	1	A	MYPN	913	MYPN
chr10	69970008	0	T	MYPN	897	MYPN
chr10	69970112	0	C	MYPN	1092	MYPN
chr10	69970121	1	G	MYPN	907	MYPN
chr10	69970217	0	G	MYPN	1049	MYPN
chr10	69970230	1	C	MYPN	1106	MYPN
chr10	69970329	1	G	MYPN	1058	MYPN
chr10	73577133	0	C	PSAP	763	PSAP
chr10	73577210	0	A	PSAP	666	PSAP
chr10	73577253	1	T	PSAP	760	PSAP
chr10	73577331	1	T	PSAP	641	PSAP
chr10	73578312	0	A	PSAP	205	PSAP
chr10	73578430	0	A	PSAP	525	PSAP
chr10	73578433	1	T	PSAP	189	PSAP
chr10	73578542	1	T	PSAP	530	PSAP
chr10	73578724	0	C	PSAP	141	PSAP
chr10	73578835	0	G	PSAP	545	PSAP
chr10	73578844	1	C	PSAP	130	PSAP
chr10	73578954	1	A	PSAP	589	PSAP
chr10	73579183	0	C	PSAP	486	PSAP
chr10	73579268	0	G	PSAP	402	PSAP
chr10	73579303	1	C	PSAP	499	PSAP
chr10	73579380	1	C	PSAP	390	PSAP
chr10	73579561	0	T	PSAP	272	PSAP
chr10	73579636	0	C	PSAP	509	PSAP
chr10	73579663	1	A	PSAP	273	PSAP
chr10	73579744	1	A	PSAP	509	PSAP
chr10	73579945	0	T	PSAP	214	PSAP
chr10	73580045	0	T	PSAP	586	PSAP
chr10	73580067	1	T	PSAP	843	PSAP
chr10	73580156	1	C	PSAP	597	PSAP
chr10	73581595	0	G	PSAP	1148	PSAP
chr10	73581673	0	T	PSAP	516	PSAP
chr10	73581717	1	T	PSAP	1155	PSAP
chr10	73581764	0	G	PSAP	592	PSAP
chr10	73581780	1	A	PSAP	490	PSAP
chr10	73581870	1	T	PSAP	593	PSAP
chr10	73583620	0	T	PSAP	941	PSAP
chr10	73583739	1	A	PSAP	936	PSAP
chr10	73585549	0	G	PSAP	647	PSAP
chr10	73585636	0	G	PSAP	631	PSAP
chr10	73585666	1	C	PSAP	657	PSAP
chr10	73585745	1	C	PSAP	628	PSAP
chr10	73587698	0	C	PSAP	517	PSAP
chr10	73587774	0	G	PSAP	594	PSAP
chr10	73587811	1	T	PSAP	511	PSAP
chr10	73587869	0	T	PSAP	335	PSAP
chr10	73587872	1	C	PSAP	595	PSAP
chr10	73587973	1	C	PSAP	331	PSAP
chr10	73588599	0	A	PSAP	498	PSAP
chr10	73588690	0	T	PSAP	238	PSAP
chr10	73588719	1	A	PSAP	501	PSAP
chr10	73588776	0	A	PSAP	242	PSAP
chr10	73588781	1	C	PSAP	224	PSAP
chr10	73588894	1	C	PSAP	260	PSAP
chr10	73590860	0	A	PSAP	769	PSAP
chr10	73590940	0	G	PSAP	851	PSAP
chr10	73590979	1	G	PSAP	760	PSAP
chr10	73591056	1	G	PSAP	851	PSAP
chr10	73591548	0	G	PSAP	554	PSAP
chr10	73591653	0	T	PSAP	417	PSAP
chr10	73591664	1	C	PSAP	551	PSAP
chr10	73591766	1	C	PSAP	487	PSAP
chr10	73594079	0	G	PSAP	345	PSAP
chr10	73594154	0	T	PSAP	563	PSAP
chr10	73594198	1	A	PSAP	353	PSAP
chr10	73594271	0	A	PSAP	594	PSAP
chr10	73594272	1	A	PSAP	557	PSAP
chr10	73594384	1	C	PSAP	588	PSAP
chr11	2466611	0	A	KCNQ1.1	4	KCNQ1
chr11	2466670	0	C	KCNQ1.1	7	KCNQ1
chr11	2466705	1	A	KCNQ1.1	4	KCNQ1
chr11	2466746	1	A	KCNQ1.1	7	KCNQ1
chr11	2482855	0	T	KCNQ1.1	596	KCNQ1
chr11	2482968	1	A	KCNQ1.1	618	KCNQ1
chr11	2549115	0	G	KCNQ1.1	939	KCNQ1
chr11	2549169	0	T	KCNQ1.1	651	KCNQ1
chr11	2549237	1	C	KCNQ1.1	938	KCNQ1
chr11	2549289	1	C	KCNQ1.1	672	KCNQ1
chr11	2591805	0	A	KCNQ1.1	367	KCNQ1
chr11	2591862	0	T	KCNQ1.1	410	KCNQ1
chr11	2591880	0	T	KCNQ1.1	394	KCNQ1
chr11	2591927	1	A	KCNQ1.1	368	KCNQ1
chr11	2591978	1	A	KCNQ1.1	396	KCNQ1
chr11	2592022	1	T	KCNQ1.1	444	KCNQ1
chr11	2592494	0	T	KCNQ1.1	509	KCNQ1
chr11	2592638	1	G	KCNQ1.1	508	KCNQ1
chr11	2593272	0	T	KCNQ1.1	289	KCNQ1
chr11	2593418	1	C	KCNQ1.1	284	KCNQ1
chr11	2593957	0	C	KCNQ1.1	305	KCNQ1
chr11	2594065	0	T	KCNQ1.1	56	KCNQ1
chr11	2594094	1	T	KCNQ1.1	303	KCNQ1
chr11	2594099	0	C	KCNQ1.1	323	KCNQ1
chr11	2594131	1	T	KCNQ1.1	55	KCNQ1
chr11	2594191	0	A	KCNQ1.1	210	KCNQ1
chr11	2594217	1	G	KCNQ1.1	322	KCNQ1
chr11	2594295	1	T	KCNQ1.1	209	KCNQ1
chr11	2604595	0	T	KCNQ1.1	558	KCNQ1
chr11	2604675	0	C	KCNQ1.1	105	KCNQ1
chr11	2604719	1	A	KCNQ1.1	561	KCNQ1
chr11	2604754	0	C	KCNQ1.1	644	KCNQ1
chr11	2604757	1	C	KCNQ1.1	109	KCNQ1
chr11	2604873	1	A	KCNQ1.1	647	KCNQ1
chr11	2606382	0	G	KCNQ1.1	632	KCNQ1
chr11	2606437	0	C	KCNQ1.1	638	KCNQ1
chr11	2606498	1	C	KCNQ1.1	632	KCNQ1
chr11	2606559	1	G	KCNQ1.1	602	KCNQ1
chr11	2608746	0	G	KCNQ1.1	123	KCNQ1
chr11	2608817	0	T	KCNQ1.1	293	KCNQ1
chr11	2608847	1	G	KCNQ1.1	120	KCNQ1
chr11	2608892	0	A	KCNQ1.1	402	KCNQ1
chr11	2608911	1	A	KCNQ1.1	290	KCNQ1
chr11	2609014	1	G	KCNQ1.1	407	KCNQ1
chr11	2609920	0	A	KCNQ1.1	260	KCNQ1
chr11	2609975	0	C	KCNQ1.1	493	KCNQ1
chr11	2609992	1	G	KCNQ1.1	264	KCNQ1
chr11	2610064	0	T	KCNQ1.1	472	KCNQ1
chr11	2610074	1	T	KCNQ1.1	494	KCNQ1
chr11	2610184	1	T	KCNQ1.1	475	KCNQ1
chr11	2683088	0	A	KCNQ1.1	10	KCNQ1
chr11	2683193	0	A	KCNQ1.1	912	KCNQ1
chr11	2683206	1	C	KCNQ1.1	10	KCNQ1
chr11	2683311	0	A	KCNQ1.1	225	KCNQ1
chr11	2683313	1	T	KCNQ1.1	918	KCNQ1
chr11	2683409	1	G	KCNQ1.1	231	KCNQ1
chr11	2789986	0	T	KCNQ1.2	428	KCNQ1
chr11	2790055	0	T	KCNQ1.2	240	KCNQ1
chr11	2790108	1	A	KCNQ1.2	438	KCNQ1
chr11	2790128	0	T	KCNQ1.2	295	KCNQ1
chr11	2790143	1	A	KCNQ1.2	235	KCNQ1
chr11	2790239	1	A	KCNQ1.2	323	KCNQ1
chr11	2797168	0	T	KCNQ1.2	337	KCNQ1
chr11	2797260	0	T	KCNQ1.2	151	KCNQ1
chr11	2797265	1	A	KCNQ1.2	320	KCNQ1
chr11	2797384	1	C	KCNQ1.2	157	KCNQ1
chr11	2798165	0	T	KCNQ1.2	485	KCNQ1
chr11	2798261	0	A	KCNQ1.2	586	KCNQ1
chr11	2798272	1	T	KCNQ1.2	487	KCNQ1
chr11	2798380	1	G	KCNQ1.2	589	KCNQ1
chr11	2799183	0	T	KCNQ1.2	93	KCNQ1
chr11	2799259	0	G	KCNQ1.2	204	KCNQ1
chr11	2799262	1	G	KCNQ1.2	92	KCNQ1
chr11	2799349	1	G	KCNQ1.2	231	KCNQ1
chr11	2868973	0	T	KCNQ1.2	75	KCNQ1
chr11	2869040	1	T	KCNQ1.2	75	KCNQ1
chr11	2869160	0	T	KCNQ1.2	197	KCNQ1
chr11	2869302	1	T	KCNQ1.2	197	KCNQ1
chr13	28578153	0	G	FLT3	653	FLT3
chr13	28578251	0	G	FLT3	498	FLT3
chr13	28578272	1	G	FLT3	651	FLT3
chr13	28578364	1	T	FLT3	499	FLT3
chr13	28588520	0	G	FLT3	426	FLT3
chr13	28588605	0	G	FLT3	819	FLT3
[truncated: 1,566 more rows]
