# Supplementary material for: Quantitative analysis of differences in copy numbers using read depth obtained from PCR-enriched samples and controls
Source: BMC Bioinformatics. 2015 Jan 28;16:17. doi: 10.1186/s12859-014-0428-5 (PMC4384318; doi:10.1186/s12859-014-0428-5)
Supplement: Additional file 2 — Primer read depth raw data. This archive (zip) contains one tab-separated text file (tsv) per sequencing run and sample. Each file name is composed of the run id and sample name. The column definitions are: chromosome, position, direction, reference base, cluster name, depth and original gene name. [file 12859_2014_428_MOESM2_ESM.zip › M63_NA20022.tsv]

chr1	5923229	0	A	NPHP4	647	NPHP4
chr1	5923335	0	A	NPHP4	306	NPHP4
chr1	5923341	1	T	NPHP4	635	NPHP4
chr1	5923429	0	A	NPHP4	473	NPHP4
chr1	5923440	1	A	NPHP4	295	NPHP4
chr1	5923549	1	A	NPHP4	484	NPHP4
chr1	5923905	0	T	NPHP4	585	NPHP4
chr1	5923969	0	A	NPHP4	390	NPHP4
chr1	5924027	1	G	NPHP4	541	NPHP4
chr1	5924046	0	C	NPHP4	505	NPHP4
chr1	5924083	1	A	NPHP4	397	NPHP4
chr1	5924163	1	A	NPHP4	537	NPHP4
chr1	5924358	0	G	NPHP4	320	NPHP4
chr1	5924398	0	C	NPHP4	361	NPHP4
chr1	5924476	1	G	NPHP4	294	NPHP4
chr1	5924492	0	C	NPHP4	99	NPHP4
chr1	5924522	1	A	NPHP4	401	NPHP4
chr1	5924614	1	C	NPHP4	97	NPHP4
chr1	5925096	0	T	NPHP4	404	NPHP4
chr1	5925166	0	A	NPHP4	318	NPHP4
chr1	5925196	1	A	NPHP4	411	NPHP4
chr1	5925210	0	C	NPHP4	85	NPHP4
chr1	5925289	1	A	NPHP4	316	NPHP4
chr1	5925329	1	G	NPHP4	85	NPHP4
chr1	5926362	0	C	NPHP4	709	NPHP4
chr1	5926431	0	A	NPHP4	399	NPHP4
chr1	5926484	1	A	NPHP4	688	NPHP4
chr1	5926500	0	C	NPHP4	234	NPHP4
chr1	5926524	1	A	NPHP4	414	NPHP4
chr1	5926592	1	C	NPHP4	235	NPHP4
chr1	5927055	0	G	NPHP4	300	NPHP4
chr1	5927090	0	C	NPHP4	314	NPHP4
chr1	5927150	1	C	NPHP4	306	NPHP4
chr1	5927197	1	A	NPHP4	324	NPHP4
chr1	5927755	0	G	NPHP4	349	NPHP4
chr1	5927842	0	G	NPHP4	650	NPHP4
chr1	5927860	1	G	NPHP4	372	NPHP4
chr1	5927877	0	T	NPHP4	396	NPHP4
chr1	5927952	1	A	NPHP4	655	NPHP4
chr1	5927997	1	C	NPHP4	397	NPHP4
chr1	5933291	0	T	NPHP4	8	NPHP4
chr1	5933354	0	C	NPHP4	581	NPHP4
chr1	5933408	1	A	NPHP4	8	NPHP4
chr1	5933461	1	T	NPHP4	581	NPHP4
chr1	5934471	0	T	NPHP4	15	NPHP4
chr1	5934513	0	T	NPHP4	255	NPHP4
chr1	5934563	1	T	NPHP4	12	NPHP4
chr1	5934569	0	A	NPHP4	355	NPHP4
chr1	5934636	1	G	NPHP4	235	NPHP4
chr1	5934650	0	C	NPHP4	238	NPHP4
chr1	5934682	1	T	NPHP4	333	NPHP4
chr1	5934748	1	A	NPHP4	212	NPHP4
chr1	5934833	0	G	NPHP4	899	NPHP4
chr1	5934937	0	A	NPHP4	0	NPHP4
chr1	5934952	1	A	NPHP4	917	NPHP4
chr1	5934981	0	G	NPHP4	479	NPHP4
chr1	5935004	1	C	NPHP4	106	NPHP4
chr1	5935120	1	T	NPHP4	491	NPHP4
chr1	5935125	0	G	NPHP4	364	NPHP4
chr1	5935248	1	T	NPHP4	395	NPHP4
chr1	5937107	0	G	NPHP4	654	NPHP4
chr1	5937152	0	C	NPHP4	296	NPHP4
chr1	5937205	1	A	NPHP4	635	NPHP4
chr1	5937228	0	A	NPHP4	280	NPHP4
chr1	5937295	1	A	NPHP4	267	NPHP4
chr1	5937299	0	G	NPHP4	73	NPHP4
chr1	5937351	1	G	NPHP4	286	NPHP4
chr1	5937397	1	G	NPHP4	70	NPHP4
chr1	5940172	0	A	NPHP4	646	NPHP4
chr1	5940277	0	C	NPHP4	614	NPHP4
chr1	5940281	1	T	NPHP4	639	NPHP4
chr1	5940386	1	C	NPHP4	616	NPHP4
chr1	5947263	0	T	NPHP4	202	NPHP4
chr1	5947330	0	G	NPHP4	558	NPHP4
chr1	5947378	1	T	NPHP4	207	NPHP4
chr1	5947448	0	T	NPHP4	294	NPHP4
chr1	5947452	1	C	NPHP4	557	NPHP4
chr1	5947477	0	T	NPHP4	349	NPHP4
chr1	5947534	1	A	NPHP4	293	NPHP4
chr1	5947617	1	A	NPHP4	347	NPHP4
chr1	5950883	0	A	NPHP4	143	NPHP4
chr1	5950939	0	C	NPHP4	216	NPHP4
chr1	5950985	1	A	NPHP4	145	NPHP4
chr1	5951049	0	C	NPHP4	175	NPHP4
chr1	5951061	1	A	NPHP4	225	NPHP4
chr1	5951167	1	T	NPHP4	185	NPHP4
chr1	5964655	0	T	NPHP4	477	NPHP4
chr1	5964725	0	G	NPHP4	139	NPHP4
chr1	5964794	1	G	NPHP4	469	NPHP4
chr1	5964812	0	A	NPHP4	620	NPHP4
chr1	5964839	1	A	NPHP4	142	NPHP4
chr1	5964932	1	G	NPHP4	580	NPHP4
chr1	5965326	0	G	NPHP4	390	NPHP4
chr1	5965374	0	G	NPHP4	195	NPHP4
chr1	5965416	1	G	NPHP4	321	NPHP4
chr1	5965434	0	G	NPHP4	459	NPHP4
chr1	5965464	1	G	NPHP4	168	NPHP4
chr1	5965476	0	C	NPHP4	331	NPHP4
chr1	5965553	1	A	NPHP4	442	NPHP4
chr1	5965592	1	A	NPHP4	428	NPHP4
chr1	5965641	0	C	NPHP4	277	NPHP4
chr1	5965716	0	A	NPHP4	211	NPHP4
chr1	5965745	1	C	NPHP4	340	NPHP4
chr1	5965821	0	C	NPHP4	231	NPHP4
chr1	5965839	1	T	NPHP4	232	NPHP4
chr1	5965929	1	C	NPHP4	256	NPHP4
chr1	5967139	0	T	NPHP4	661	NPHP4
chr1	5967279	0	A	NPHP4	105	NPHP4
chr1	5967280	1	C	NPHP4	631	NPHP4
chr1	5967346	1	A	NPHP4	107	NPHP4
chr1	5969187	0	G	NPHP4	648	NPHP4
chr1	5969305	1	A	NPHP4	667	NPHP4
chr1	5987662	0	T	NPHP4	199	NPHP4
chr1	5987737	0	A	NPHP4	1093	NPHP4
chr1	5987786	1	A	NPHP4	202	NPHP4
chr1	5987800	0	G	NPHP4	520	NPHP4
chr1	5987861	1	G	NPHP4	1094	NPHP4
chr1	5987897	1	C	NPHP4	419	NPHP4
chr1	5993123	0	C	NPHP4	574	NPHP4
chr1	5993189	0	A	NPHP4	274	NPHP4
chr1	5993237	1	C	NPHP4	571	NPHP4
chr1	5993250	0	C	NPHP4	669	NPHP4
chr1	5993304	1	G	NPHP4	303	NPHP4
chr1	5993309	0	A	NPHP4	614	NPHP4
chr1	5993370	1	A	NPHP4	630	NPHP4
chr1	5993432	1	A	NPHP4	575	NPHP4
chr1	6007100	0	A	NPHP4	636	NPHP4
chr1	6007202	0	C	NPHP4	507	NPHP4
chr1	6007210	1	A	NPHP4	604	NPHP4
chr1	6007305	0	C	NPHP4	878	NPHP4
chr1	6007310	1	C	NPHP4	479	NPHP4
chr1	6007428	1	T	NPHP4	871	NPHP4
chr1	6008067	0	A	NPHP4	829	NPHP4
chr1	6008164	0	A	NPHP4	547	NPHP4
chr1	6008189	1	A	NPHP4	837	NPHP4
chr1	6008245	0	T	NPHP4	288	NPHP4
chr1	6008307	1	C	NPHP4	548	NPHP4
chr1	6008351	1	G	NPHP4	292	NPHP4
chr1	6012757	0	C	NPHP4	323	NPHP4
chr1	6012814	0	C	NPHP4	621	NPHP4
chr1	6012858	1	T	NPHP4	307	NPHP4
chr1	6012932	1	G	NPHP4	625	NPHP4
chr1	6021795	0	T	NPHP4	656	NPHP4
chr1	6021875	0	G	NPHP4	622	NPHP4
chr1	6021911	1	G	NPHP4	623	NPHP4
chr1	6021989	0	T	NPHP4	471	NPHP4
chr1	6021993	1	G	NPHP4	618	NPHP4
chr1	6022097	1	A	NPHP4	461	NPHP4
chr1	6027331	0	T	NPHP4	708	NPHP4
chr1	6027444	1	A	NPHP4	707	NPHP4
chr1	6029048	0	C	NPHP4	984	NPHP4
chr1	6029162	0	G	NPHP4	803	NPHP4
chr1	6029163	1	C	NPHP4	991	NPHP4
chr1	6029224	0	T	NPHP4	547	NPHP4
chr1	6029280	1	C	NPHP4	789	NPHP4
chr1	6029344	1	G	NPHP4	549	NPHP4
chr1	6038340	0	A	NPHP4	450	NPHP4
chr1	6038452	0	C	NPHP4	374	NPHP4
chr1	6038457	1	A	NPHP4	448	NPHP4
chr1	6038570	1	C	NPHP4	371	NPHP4
chr1	6046192	0	T	NPHP4	568	NPHP4
chr1	6046262	0	C	NPHP4	548	NPHP4
chr1	6046311	1	A	NPHP4	563	NPHP4
chr1	6046382	1	G	NPHP4	556	NPHP4
chr2	29416015	0	G	ALK	331	ALK
chr2	29416121	0	C	ALK	243	ALK
chr2	29416133	1	G	ALK	297	ALK
chr2	29416210	0	A	ALK	327	ALK
chr2	29416222	1	G	ALK	191	ALK
chr2	29416265	0	G	ALK	341	ALK
chr2	29416331	1	A	ALK	272	ALK
chr2	29416343	0	C	ALK	249	ALK
chr2	29416374	1	G	ALK	279	ALK
chr2	29416450	0	G	ALK	228	ALK
chr2	29416461	1	T	ALK	252	ALK
chr2	29416567	0	A	ALK	31	ALK
chr2	29416571	1	A	ALK	214	ALK
chr2	29416595	0	G	ALK	392	ALK
chr2	29416669	1	T	ALK	68	ALK
chr2	29416676	0	A	ALK	69	ALK
chr2	29416716	1	C	ALK	462	ALK
chr2	29416765	0	A	ALK	380	ALK
chr2	29416773	1	T	ALK	111	ALK
chr2	29416874	1	A	ALK	410	ALK
chr2	29419590	0	T	ALK	659	ALK
chr2	29419698	0	G	ALK	327	ALK
chr2	29419705	1	G	ALK	623	ALK
chr2	29419811	1	A	ALK	323	ALK
chr2	29420348	0	T	ALK	876	ALK
chr2	29420461	0	C	ALK	510	ALK
chr2	29420468	1	A	ALK	873	ALK
chr2	29420539	0	G	ALK	409	ALK
chr2	29420554	1	A	ALK	508	ALK
chr2	29420650	1	A	ALK	412	ALK
chr2	29430015	0	T	ALK	688	ALK
chr2	29430107	0	T	ALK	838	ALK
chr2	29430126	1	A	ALK	675	ALK
chr2	29430216	1	A	ALK	849	ALK
chr2	29432564	0	T	ALK	600	ALK
chr2	29432653	0	T	ALK	376	ALK
chr2	29432685	1	A	ALK	592	ALK
chr2	29432728	0	T	ALK	1081	ALK
chr2	29432741	1	G	ALK	371	ALK
chr2	29432841	1	T	ALK	1079	ALK
chr2	29436760	0	T	ALK	1007	ALK
chr2	29436874	0	A	ALK	572	ALK
chr2	29436877	1	T	ALK	999	ALK
chr2	29436994	1	G	ALK	571	ALK
chr2	29443547	0	G	ALK	775	ALK
chr2	29443611	0	T	ALK	607	ALK
chr2	29443668	1	A	ALK	786	ALK
chr2	29443732	1	T	ALK	602	ALK
chr2	29445156	0	G	ALK	227	ALK
chr2	29445242	0	T	ALK	313	ALK
chr2	29445248	1	C	ALK	238	ALK
chr2	29445327	0	T	ALK	428	ALK
chr2	29445361	1	T	ALK	347	ALK
chr2	29445388	0	C	ALK	435	ALK
chr2	29445429	1	A	ALK	430	ALK
chr2	29445507	1	C	ALK	431	ALK
chr2	29446167	0	A	ALK	436	ALK
chr2	29446223	0	T	ALK	351	ALK
chr2	29446267	0	G	ALK	514	ALK
chr2	29446287	1	G	ALK	435	ALK
chr2	29446331	1	T	ALK	375	ALK
chr2	29446339	0	A	ALK	480	ALK
chr2	29446390	1	G	ALK	494	ALK
chr2	29446458	1	C	ALK	480	ALK
chr2	29448273	0	A	ALK	567	ALK
chr2	29448332	0	A	ALK	590	ALK
chr2	29448383	1	A	ALK	563	ALK
chr2	29448452	1	G	ALK	534	ALK
chr2	29449753	0	G	ALK	482	ALK
chr2	29449848	0	T	ALK	255	ALK
chr2	29449873	1	T	ALK	463	ALK
chr2	29449888	0	G	ALK	75	ALK
chr2	29449942	1	T	ALK	229	ALK
chr2	29450004	1	C	ALK	78	ALK
chr2	29450414	0	G	ALK	636	ALK
chr2	29450441	0	T	ALK	431	ALK
chr2	29450498	0	C	ALK	533	ALK
chr2	29450513	1	G	ALK	638	ALK
chr2	29450552	1	C	ALK	450	ALK
chr2	29450621	1	G	ALK	552	ALK
chr2	29451711	0	C	ALK	11	ALK
chr2	29451759	0	C	ALK	12	ALK
chr2	29451829	1	C	ALK	12	ALK
chr2	29451885	0	T	ALK	222	ALK
chr2	29451892	1	C	ALK	12	ALK
chr2	29451974	1	G	ALK	250	ALK
chr2	29455093	0	C	ALK	523	ALK
chr2	29455199	0	A	ALK	712	ALK
chr2	29455210	1	G	ALK	518	ALK
chr2	29455248	0	T	ALK	521	ALK
chr2	29455311	1	T	ALK	690	ALK
chr2	29455389	1	T	ALK	517	ALK
chr2	29456410	0	A	ALK	597	ALK
chr2	29456508	0	C	ALK	714	ALK
chr2	29456531	1	C	ALK	596	ALK
chr2	29456613	1	C	ALK	716	ALK
chr2	29462479	0	T	ALK	718	ALK
chr2	29462593	0	T	ALK	496	ALK
chr2	29462601	1	T	ALK	717	ALK
chr2	29462658	0	T	ALK	728	ALK
chr2	29462706	1	G	ALK	533	ALK
chr2	29462779	1	C	ALK	743	ALK
chr2	29473931	0	G	ALK	302	ALK
chr2	29474018	0	G	ALK	731	ALK
chr2	29474055	1	T	ALK	304	ALK
chr2	29474130	0	T	ALK	12	ALK
chr2	29474132	1	A	ALK	719	ALK
chr2	29474232	1	A	ALK	12	ALK
chr2	29497904	0	C	ALK	716	ALK
chr2	29498006	0	C	ALK	865	ALK
chr2	29498017	1	C	ALK	715	ALK
chr2	29498124	1	T	ALK	862	ALK
chr2	29498193	0	A	ALK	394	ALK
chr2	29498298	0	T	ALK	883	ALK
chr2	29498299	1	A	ALK	371	ALK
chr2	29498419	1	A	ALK	845	ALK
chr2	29519730	0	T	ALK	744	ALK
chr2	29519814	0	G	ALK	227	ALK
chr2	29519846	1	C	ALK	765	ALK
chr2	29519875	0	A	ALK	850	ALK
chr2	29519933	1	C	ALK	228	ALK
chr2	29519990	1	C	ALK	869	ALK
chr2	29541128	0	T	ALK	599	ALK
chr2	29541212	0	G	ALK	700	ALK
chr2	29541247	1	T	ALK	660	ALK
chr2	29541331	1	C	ALK	675	ALK
chr2	29543584	0	G	ALK	624	ALK
chr2	29543655	0	A	ALK	82	ALK
chr2	29543703	1	C	ALK	578	ALK
chr2	29543773	1	A	ALK	76	ALK
chr2	29551137	0	C	ALK	594	ALK
chr2	29551235	0	T	ALK	528	ALK
chr2	29551259	1	G	ALK	591	ALK
chr2	29551330	0	T	ALK	23	ALK
chr2	29551342	1	A	ALK	518	ALK
chr2	29551443	1	A	ALK	23	ALK
chr2	29606563	0	C	ALK	439	ALK
chr2	29606667	0	C	ALK	974	ALK
chr2	29606679	1	G	ALK	412	ALK
chr2	29606785	1	T	ALK	969	ALK
chr2	29754741	0	C	ALK	365	ALK
chr2	29754818	0	T	ALK	393	ALK
chr2	29754850	1	A	ALK	367	ALK
chr2	29754934	0	A	ALK	805	ALK
chr2	29754937	1	A	ALK	373	ALK
chr2	29755054	1	T	ALK	806	ALK
chr2	29917634	0	A	ALK	477	ALK
chr2	29917742	0	G	ALK	684	ALK
chr2	29917753	1	A	ALK	451	ALK
chr2	29917826	0	T	ALK	368	ALK
chr2	29917863	1	C	ALK	693	ALK
chr2	29917921	1	C	ALK	366	ALK
chr2	29940373	0	C	ALK	806	ALK
chr2	29940481	0	T	ALK	454	ALK
chr2	29940484	1	C	ALK	788	ALK
chr2	29940587	1	A	ALK	444	ALK
chr2	30142816	0	T	ALK	353	ALK
chr2	30142877	0	A	ALK	146	ALK
chr2	30142949	0	T	ALK	0	ALK
chr2	30142957	1	A	ALK	359	ALK
chr2	30142999	1	C	ALK	150	ALK
chr2	30143003	0	T	ALK	6	ALK
chr2	30143018	1	G	ALK	82	ALK
chr2	30143143	1	T	ALK	5	ALK
chr2	47600571	0	T	EPCAM	425	EPCAM
chr2	47600663	0	C	EPCAM	289	EPCAM
chr2	47600683	1	C	EPCAM	363	EPCAM
chr2	47600768	1	G	EPCAM	243	EPCAM
chr2	47600875	0	G	EPCAM	378	EPCAM
chr2	47600938	0	C	EPCAM	380	EPCAM
chr2	47600964	1	G	EPCAM	375	EPCAM
chr2	47601038	0	T	EPCAM	499	EPCAM
chr2	47601042	1	C	EPCAM	404	EPCAM
chr2	47601151	0	A	EPCAM	419	EPCAM
chr2	47601160	1	T	EPCAM	547	EPCAM
chr2	47601266	1	T	EPCAM	418	EPCAM
chr2	47602339	0	T	EPCAM	380	EPCAM
chr2	47602389	0	C	EPCAM	489	EPCAM
chr2	47602445	1	G	EPCAM	382	EPCAM
chr2	47602488	1	C	EPCAM	495	EPCAM
chr2	47604086	0	A	EPCAM	655	EPCAM
chr2	47604173	0	C	EPCAM	615	EPCAM
chr2	47604202	1	A	EPCAM	663	EPCAM
chr2	47604290	1	T	EPCAM	637	EPCAM
chr2	47606015	0	G	EPCAM	2	EPCAM
chr2	47606112	0	T	EPCAM	614	EPCAM
chr2	47606118	1	T	EPCAM	1	EPCAM
chr2	47606224	1	A	EPCAM	641	EPCAM
chr2	47606866	0	T	EPCAM	729	EPCAM
chr2	47606960	0	G	EPCAM	1091	EPCAM
chr2	47606979	1	T	EPCAM	702	EPCAM
chr2	47607041	0	T	EPCAM	303	EPCAM
chr2	47607079	1	A	EPCAM	1088	EPCAM
chr2	47607161	1	A	EPCAM	312	EPCAM
chr2	47612282	0	A	EPCAM	600	EPCAM
chr2	47612393	1	C	EPCAM	602	EPCAM
chr2	47613668	0	A	EPCAM	0	EPCAM
chr2	47613727	0	A	EPCAM	329	EPCAM
chr2	47613767	1	G	EPCAM	0	EPCAM
chr2	47613839	1	A	EPCAM	330	EPCAM
chr3	100432492	0	C	TFG	416	TFG
chr3	100432552	0	G	TFG	454	TFG
chr3	100432570	0	A	TFG	434	TFG
chr3	100432586	1	G	TFG	422	TFG
chr3	100432638	1	G	TFG	448	TFG
chr3	100432664	1	A	TFG	423	TFG
chr3	100432675	0	T	TFG	186	TFG
chr3	100432811	1	C	TFG	185	TFG
chr3	100438720	0	A	TFG	4	TFG
chr3	100438858	1	C	TFG	3	TFG
chr3	100438869	0	C	TFG	1	TFG
chr3	100438982	1	C	TFG	0	TFG
chr3	100447567	0	C	TFG	579	TFG
chr3	100447658	0	A	TFG	390	TFG
chr3	100447681	1	T	TFG	576	TFG
chr3	100447778	1	T	TFG	430	TFG
chr3	100451298	0	A	TFG	654	TFG
chr3	100451415	0	T	TFG	785	TFG
chr3	100451416	1	T	TFG	695	TFG
chr3	100451510	0	G	TFG	680	TFG
chr3	100451532	1	A	TFG	794	TFG
chr3	100451626	1	A	TFG	680	TFG
chr3	100455395	0	A	TFG	962	TFG
chr3	100455458	0	C	TFG	852	TFG
chr3	100455515	1	C	TFG	957	TFG
chr3	100455530	0	G	TFG	754	TFG
chr3	100455575	1	A	TFG	862	TFG
chr3	100455648	1	G	TFG	717	TFG
chr3	100463645	0	T	TFG	529	TFG
chr3	100463692	0	A	TFG	495	TFG
chr3	100463765	1	T	TFG	522	TFG
chr3	100463790	1	A	TFG	514	TFG
chr3	100466928	0	C	TFG	300	TFG
chr3	100466997	0	C	TFG	563	TFG
chr3	100467026	1	C	TFG	257	TFG
chr3	100467092	0	A	TFG	715	TFG
chr3	100467096	1	T	TFG	506	TFG
chr3	100467201	0	T	TFG	661	TFG
chr3	100467209	1	A	TFG	755	TFG
chr3	100467283	0	A	TFG	249	TFG
chr3	100467307	1	A	TFG	666	TFG
chr3	100467399	1	T	TFG	303	TFG
chr3	142985490	0	A	SLC9A9	1506	SLC9A9
chr3	142985580	0	C	SLC9A9	1030	SLC9A9
chr3	142985608	1	T	SLC9A9	1519	SLC9A9
chr3	142985668	0	A	SLC9A9	863	SLC9A9
chr3	142985700	1	T	SLC9A9	1027	SLC9A9
chr3	142985776	0	T	SLC9A9	1499	SLC9A9
chr3	142985786	1	A	SLC9A9	853	SLC9A9
chr3	142985896	1	C	SLC9A9	1521	SLC9A9
chr3	142987693	0	C	SLC9A9	1063	SLC9A9
chr3	142987740	0	G	SLC9A9	835	SLC9A9
chr3	142987815	1	T	SLC9A9	1103	SLC9A9
chr3	142987850	1	C	SLC9A9	825	SLC9A9
chr3	143082305	0	A	SLC9A9	822	SLC9A9
chr3	143082385	0	T	SLC9A9	1	SLC9A9
chr3	143082425	1	A	SLC9A9	849	SLC9A9
chr3	143082521	1	T	SLC9A9	2	SLC9A9
chr3	143100832	0	A	SLC9A9	1058	SLC9A9
chr3	143100945	0	T	SLC9A9	1428	SLC9A9
chr3	143100951	1	C	SLC9A9	1074	SLC9A9
chr3	143101061	1	G	SLC9A9	1425	SLC9A9
chr3	143185800	0	G	SLC9A9	1264	SLC9A9
chr3	143185867	0	G	SLC9A9	1159	SLC9A9
chr3	143185906	1	G	SLC9A9	1270	SLC9A9
chr3	143185969	0	A	SLC9A9	561	SLC9A9
chr3	143185973	1	G	SLC9A9	1168	SLC9A9
chr3	143186085	1	T	SLC9A9	559	SLC9A9
chr3	143212463	0	A	SLC9A9	1018	SLC9A9
chr3	143212561	0	A	SLC9A9	1509	SLC9A9
chr3	143212569	1	G	SLC9A9	1024	SLC9A9
chr3	143212680	1	T	SLC9A9	1503	SLC9A9
chr3	143214149	0	A	SLC9A9	867	SLC9A9
chr3	143214233	0	C	SLC9A9	1041	SLC9A9
chr3	143214246	1	A	SLC9A9	869	SLC9A9
chr3	143214348	1	A	SLC9A9	1030	SLC9A9
chr3	143271160	0	C	SLC9A9	879	SLC9A9
chr3	143271262	0	G	SLC9A9	498	SLC9A9
chr3	143271266	1	C	SLC9A9	886	SLC9A9
chr3	143271346	1	C	SLC9A9	528	SLC9A9
chr3	143292902	0	A	SLC9A9	1313	SLC9A9
chr3	143292973	0	A	SLC9A9	1136	SLC9A9
chr3	143293019	1	T	SLC9A9	1304	SLC9A9
chr3	143293085	1	T	SLC9A9	1091	SLC9A9
chr3	143297405	0	T	SLC9A9	685	SLC9A9
chr3	143297503	0	T	SLC9A9	1484	SLC9A9
chr3	143297527	1	G	SLC9A9	691	SLC9A9
chr3	143297621	1	A	SLC9A9	1500	SLC9A9
chr3	143371024	0	C	SLC9A9	692	SLC9A9
chr3	143371117	0	T	SLC9A9	387	SLC9A9
chr3	143371126	1	C	SLC9A9	598	SLC9A9
chr3	143371230	1	T	SLC9A9	391	SLC9A9
chr3	143411962	0	G	SLC9A9	1280	SLC9A9
chr3	143412042	0	G	SLC9A9	301	SLC9A9
chr3	143412074	1	G	SLC9A9	1278	SLC9A9
chr3	143412093	0	C	SLC9A9	1211	SLC9A9
chr3	143412109	1	C	SLC9A9	304	SLC9A9
chr3	143412207	1	G	SLC9A9	1193	SLC9A9
chr3	143513793	0	G	SLC9A9	961	SLC9A9
chr3	143513903	0	T	SLC9A9	158	SLC9A9
chr3	143513911	1	A	SLC9A9	952	SLC9A9
chr3	143514016	1	C	SLC9A9	165	SLC9A9
chr3	143515625	0	T	SLC9A9	6	SLC9A9
chr3	143515705	0	G	SLC9A9	188	SLC9A9
chr3	143515742	1	T	SLC9A9	2	SLC9A9
chr3	143515778	1	G	SLC9A9	193	SLC9A9
chr3	143550765	0	G	SLC9A9	3	SLC9A9
chr3	143550879	0	T	SLC9A9	1029	SLC9A9
chr3	143550880	1	C	SLC9A9	3	SLC9A9
chr3	143550976	0	A	SLC9A9	1320	SLC9A9
chr3	143550990	1	A	SLC9A9	1062	SLC9A9
chr3	143551097	1	G	SLC9A9	1315	SLC9A9
chr3	143566963	0	C	SLC9A9	1253	SLC9A9
chr3	143567064	0	G	SLC9A9	755	SLC9A9
chr3	143567084	1	G	SLC9A9	1259	SLC9A9
chr3	143567155	0	G	SLC9A9	872	SLC9A9
chr3	143567172	1	T	SLC9A9	742	SLC9A9
chr3	143567268	1	C	SLC9A9	846	SLC9A9
chr3	178916573	0	T	PIK3CA	547	PIK3CA
chr3	178916639	0	A	PIK3CA	625	PIK3CA
chr3	178916684	1	G	PIK3CA	441	PIK3CA
chr3	178916746	0	A	PIK3CA	773	PIK3CA
chr3	178916750	1	A	PIK3CA	639	PIK3CA
chr3	178916803	0	G	PIK3CA	1055	PIK3CA
chr3	178916863	1	G	PIK3CA	788	PIK3CA
chr3	178916888	0	T	PIK3CA	676	PIK3CA
chr3	178916914	1	G	PIK3CA	1067	PIK3CA
chr3	178916993	1	G	PIK3CA	764	PIK3CA
chr3	178917449	0	G	PIK3CA	858	PIK3CA
chr3	178917537	0	G	PIK3CA	683	PIK3CA
chr3	178917561	1	G	PIK3CA	890	PIK3CA
chr3	178917608	0	T	PIK3CA	71	PIK3CA
chr3	178917650	1	A	PIK3CA	684	PIK3CA
chr3	178917723	1	T	PIK3CA	75	PIK3CA
chr3	178919054	0	G	PIK3CA	22	PIK3CA
chr3	178919110	0	T	PIK3CA	1268	PIK3CA
chr3	178919111	1	C	PIK3CA	18	PIK3CA
chr3	178919194	0	A	PIK3CA	51	PIK3CA
chr3	178919219	1	C	PIK3CA	1248	PIK3CA
chr3	178919262	0	G	PIK3CA	14	PIK3CA
chr3	178919310	1	T	PIK3CA	49	PIK3CA
chr3	178919374	1	T	PIK3CA	4	PIK3CA
chr3	178921311	0	C	PIK3CA	846	PIK3CA
chr3	178921415	0	G	PIK3CA	562	PIK3CA
chr3	178921426	1	C	PIK3CA	844	PIK3CA
chr3	178921506	0	A	PIK3CA	3	PIK3CA
chr3	178921533	1	C	PIK3CA	553	PIK3CA
chr3	178921573	0	A	PIK3CA	2	PIK3CA
chr3	178921583	1	G	PIK3CA	2	PIK3CA
chr3	178921689	1	A	PIK3CA	2	PIK3CA
chr3	178922256	0	G	PIK3CA	624	PIK3CA
chr3	178922321	0	G	PIK3CA	302	PIK3CA
chr3	178922368	1	C	PIK3CA	623	PIK3CA
chr3	178922418	1	G	PIK3CA	284	PIK3CA
chr3	178927321	0	A	PIK3CA	615	PIK3CA
chr3	178927432	0	G	PIK3CA	779	PIK3CA
chr3	178927440	1	A	PIK3CA	628	PIK3CA
chr3	178927534	1	C	PIK3CA	767	PIK3CA
chr3	178927892	0	G	PIK3CA	121	PIK3CA
chr3	178927990	1	C	PIK3CA	3	PIK3CA
chr3	178928028	0	C	PIK3CA	379	PIK3CA
chr3	178928093	0	C	PIK3CA	4	PIK3CA
chr3	178928106	1	A	PIK3CA	219	PIK3CA
chr3	178928180	0	C	PIK3CA	641	PIK3CA
chr3	178928209	1	C	PIK3CA	20	PIK3CA
chr3	178928246	0	G	PIK3CA	271	PIK3CA
chr3	178928274	1	C	PIK3CA	667	PIK3CA
chr3	178928334	0	G	PIK3CA	362	PIK3CA
chr3	178928351	1	C	PIK3CA	0	PIK3CA
chr3	178928445	1	C	PIK3CA	502	PIK3CA
chr3	178936039	0	C	PIK3CA	413	PIK3CA
chr3	178936065	0	C	PIK3CA	1390	PIK3CA
chr3	178936129	1	G	PIK3CA	405	PIK3CA
chr3	178936183	1	T	PIK3CA	1392	PIK3CA
chr3	178936945	0	T	PIK3CA	852	PIK3CA
chr3	178937024	0	C	PIK3CA	149	PIK3CA
chr3	178937058	1	T	PIK3CA	855	PIK3CA
chr3	178937135	1	C	PIK3CA	156	PIK3CA
chr3	178937306	0	T	PIK3CA	1210	PIK3CA
chr3	178937447	1	G	PIK3CA	1198	PIK3CA
chr3	178937697	0	G	PIK3CA	622	PIK3CA
chr3	178937806	1	C	PIK3CA	657	PIK3CA
chr3	178937806	0	C	PIK3CA	4	PIK3CA
chr3	178937939	1	T	PIK3CA	3	PIK3CA
chr3	178938711	0	G	PIK3CA	1089	PIK3CA
chr3	178938779	0	A	PIK3CA	973	PIK3CA
chr3	178938827	1	C	PIK3CA	1078	PIK3CA
chr3	178938839	0	C	PIK3CA	1086	PIK3CA
chr3	178938891	1	G	PIK3CA	1038	PIK3CA
chr3	178938938	0	C	PIK3CA	1003	PIK3CA
chr3	178938946	1	G	PIK3CA	1090	PIK3CA
chr3	178939045	1	G	PIK3CA	989	PIK3CA
chr3	178941809	0	G	PIK3CA	1162	PIK3CA
chr3	178941911	0	T	PIK3CA	502	PIK3CA
chr3	178941917	1	G	PIK3CA	1165	PIK3CA
chr3	178942021	1	T	PIK3CA	485	PIK3CA
chr3	178942385	0	T	PIK3CA	24	PIK3CA
chr3	178942517	0	C	PIK3CA	1201	PIK3CA
chr3	178942520	1	A	PIK3CA	27	PIK3CA
chr3	178942631	1	C	PIK3CA	1197	PIK3CA
chr3	178943719	0	T	PIK3CA	798	PIK3CA
chr3	178943849	1	C	PIK3CA	788	PIK3CA
chr3	178946957	0	G	PIK3CA	977	PIK3CA
chr3	178947074	0	G	PIK3CA	641	PIK3CA
chr3	178947077	1	G	PIK3CA	974	PIK3CA
chr3	178947155	0	G	PIK3CA	827	PIK3CA
chr3	178947189	1	C	PIK3CA	629	PIK3CA
chr3	178947275	1	T	PIK3CA	868	PIK3CA
chr3	178947722	0	G	PIK3CA	626	PIK3CA
chr3	178947820	0	C	PIK3CA	350	PIK3CA
chr3	178947821	1	G	PIK3CA	329	PIK3CA
chr3	178947838	0	T	PIK3CA	536	PIK3CA
chr3	178947898	1	G	PIK3CA	175	PIK3CA
chr3	178947937	1	T	PIK3CA	562	PIK3CA
chr3	178947963	0	T	PIK3CA	2	PIK3CA
chr3	178948035	0	A	PIK3CA	482	PIK3CA
chr3	178948076	1	G	PIK3CA	12	PIK3CA
chr3	178948089	0	T	PIK3CA	413	PIK3CA
chr3	178948149	1	C	PIK3CA	781	PIK3CA
chr3	178948202	1	C	PIK3CA	539	PIK3CA
chr3	178951861	0	A	PIK3CA	906	PIK3CA
chr3	178951933	0	T	PIK3CA	998	PIK3CA
chr3	178951977	1	C	PIK3CA	939	PIK3CA
chr3	178952039	0	G	PIK3CA	568	PIK3CA
chr3	178952045	1	G	PIK3CA	1025	PIK3CA
chr3	178952127	0	C	PIK3CA	1438	PIK3CA
chr3	178952133	1	A	PIK3CA	532	PIK3CA
chr3	178952245	1	A	PIK3CA	1444	PIK3CA
chr5	149357195	0	C	SLC26A2	535	SLC26A2
chr5	149357285	0	C	SLC26A2	513	SLC26A2
chr5	149357309	1	C	SLC26A2	475	SLC26A2
chr5	149357364	0	C	SLC26A2	442	SLC26A2
chr5	149357387	1	C	SLC26A2	435	SLC26A2
chr5	149357453	0	T	SLC26A2	378	SLC26A2
chr5	149357486	1	G	SLC26A2	363	SLC26A2
chr5	149357563	0	G	SLC26A2	347	SLC26A2
chr5	149357567	1	G	SLC26A2	277	SLC26A2
chr5	149357638	0	G	SLC26A2	149	SLC26A2
chr5	149357671	1	T	SLC26A2	345	SLC26A2
chr5	149357699	0	G	SLC26A2	237	SLC26A2
chr5	149357756	1	C	SLC26A2	223	SLC26A2
chr5	149357771	0	G	SLC26A2	356	SLC26A2
chr5	149357794	1	C	SLC26A2	312	SLC26A2
chr5	149357876	0	G	SLC26A2	142	SLC26A2
chr5	149357883	1	G	SLC26A2	450	SLC26A2
chr5	149357988	1	T	SLC26A2	198	SLC26A2
chr5	149359772	0	C	SLC26A2	419	SLC26A2
chr5	149359859	0	G	SLC26A2	469	SLC26A2
chr5	149359890	1	C	SLC26A2	365	SLC26A2
chr5	149359929	0	C	SLC26A2	491	SLC26A2
chr5	149359966	1	G	SLC26A2	406	SLC26A2
chr5	149360000	0	G	SLC26A2	403	SLC26A2
chr5	149360044	1	C	SLC26A2	435	SLC26A2
chr5	149360060	0	C	SLC26A2	384	SLC26A2
chr5	149360106	1	C	SLC26A2	313	SLC26A2
chr5	149360168	0	G	SLC26A2	432	SLC26A2
chr5	149360171	1	G	SLC26A2	401	SLC26A2
chr5	149360279	0	G	SLC26A2	361	SLC26A2
chr5	149360284	1	G	SLC26A2	500	SLC26A2
chr5	149360386	0	C	SLC26A2	272	SLC26A2
chr5	149360392	1	C	SLC26A2	403	SLC26A2
chr5	149360482	0	G	SLC26A2	371	SLC26A2
chr5	149360495	1	G	SLC26A2	320	SLC26A2
chr5	149360591	0	C	SLC26A2	425	SLC26A2
chr5	149360596	1	A	SLC26A2	387	SLC26A2
chr5	149360680	0	T	SLC26A2	261	SLC26A2
chr5	149360705	1	G	SLC26A2	366	SLC26A2
chr5	149360721	0	C	SLC26A2	392	SLC26A2
chr5	149360797	1	G	SLC26A2	282	SLC26A2
chr5	149360834	0	T	SLC26A2	289	SLC26A2
chr5	149360837	1	G	SLC26A2	397	SLC26A2
chr5	149360885	0	G	SLC26A2	460	SLC26A2
chr5	149360956	1	C	SLC26A2	236	SLC26A2
chr5	149360957	0	A	SLC26A2	509	SLC26A2
chr5	149360995	1	G	SLC26A2	510	SLC26A2
chr5	149361049	0	C	SLC26A2	539	SLC26A2
chr5	149361070	1	A	SLC26A2	569	SLC26A2
chr5	149361160	0	A	SLC26A2	394	SLC26A2
chr5	149361164	1	G	SLC26A2	593	SLC26A2
chr5	149361234	0	C	SLC26A2	77	SLC26A2
chr5	149361277	1	T	SLC26A2	425	SLC26A2
chr5	149361348	0	C	SLC26A2	0	SLC26A2
chr5	149361349	1	C	SLC26A2	87	SLC26A2
chr5	149361453	1	G	SLC26A2	0	SLC26A2
chr6	43550021	0	T	POLH	170	POLH
chr6	43550106	0	T	POLH	175	POLH
chr6	43550138	1	C	POLH	174	POLH
chr6	43550227	1	T	POLH	188	POLH
chr6	43550643	0	A	POLH	549	POLH
chr6	43550770	0	G	POLH	208	POLH
chr6	43550782	1	T	POLH	542	POLH
chr6	43550846	0	T	POLH	313	POLH
chr6	43550861	1	G	POLH	233	POLH
chr6	43550963	1	T	POLH	295	POLH
chr6	43554962	0	G	POLH	306	POLH
chr6	43555045	0	G	POLH	497	POLH
chr6	43555072	1	C	POLH	301	POLH
chr6	43555147	0	C	POLH	427	POLH
chr6	43555159	1	G	POLH	483	POLH
chr6	43555222	0	G	POLH	759	POLH
chr6	43555242	1	C	POLH	427	POLH
chr6	43555339	1	G	POLH	759	POLH
chr6	43565380	0	A	POLH	696	POLH
chr6	43565474	0	C	POLH	766	POLH
chr6	43565485	1	T	POLH	703	POLH
chr6	43565557	0	G	POLH	659	POLH
chr6	43565592	1	C	POLH	771	POLH
chr6	43565665	1	C	POLH	648	POLH
chr6	43568702	0	T	POLH	666	POLH
chr6	43568763	0	C	POLH	812	POLH
chr6	43568818	1	A	POLH	665	POLH
chr6	43568879	1	C	POLH	823	POLH
chr6	43571574	0	G	POLH	922	POLH
chr6	43571673	0	T	POLH	494	POLH
chr6	43571681	1	G	POLH	919	POLH
chr6	43571779	1	C	POLH	483	POLH
chr6	43572331	0	G	POLH	231	POLH
chr6	43572425	0	G	POLH	572	POLH
chr6	43572428	1	T	POLH	193	POLH
chr6	43572540	1	C	POLH	563	POLH
chr6	43572950	0	G	POLH	436	POLH
chr6	43573008	0	G	POLH	656	POLH
chr6	43573044	1	A	POLH	425	POLH
chr6	43573120	1	C	POLH	652	POLH
chr6	43578258	0	T	POLH	78	POLH
chr6	43578346	0	G	POLH	463	POLH
chr6	43578376	1	T	POLH	77	POLH
chr6	43578455	0	A	POLH	485	POLH
chr6	43578460	1	G	POLH	484	POLH
chr6	43578567	1	C	POLH	496	POLH
chr6	43581344	0	C	POLH	435	POLH
chr6	43581415	0	G	POLH	205	POLH
chr6	43581459	1	C	POLH	358	POLH
chr6	43581474	0	C	POLH	318	POLH
chr6	43581530	0	G	POLH	561	POLH
chr6	43581535	1	T	POLH	135	POLH
chr6	43581570	1	C	POLH	250	POLH
chr6	43581603	0	T	POLH	303	POLH
chr6	43581652	1	T	POLH	502	POLH
chr6	43581719	0	A	POLH	316	POLH
chr6	43581721	1	T	POLH	314	POLH
chr6	43581828	0	A	POLH	178	POLH
chr6	43581836	1	G	POLH	340	POLH
chr6	43581915	0	C	POLH	281	POLH
chr6	43581923	1	A	POLH	230	POLH
chr6	43582007	0	A	POLH	471	POLH
chr6	43582028	1	C	POLH	348	POLH
chr6	43582103	0	A	POLH	342	POLH
chr6	43582122	1	T	POLH	537	POLH
chr6	43582183	0	A	POLH	51	POLH
chr6	43582216	1	T	POLH	374	POLH
chr6	43582263	0	T	POLH	26	POLH
chr6	43582288	1	A	POLH	63	POLH
chr6	43582379	1	C	POLH	36	POLH
chr7	39046422	0	C	POU6F2.1	264	POU6F2
chr7	39046537	1	T	POU6F2.1	256	POU6F2
chr7	39125454	0	T	POU6F2.1	636	POU6F2
chr7	39125528	0	G	POU6F2.1	520	POU6F2
chr7	39125550	1	A	POU6F2.1	638	POU6F2
chr7	39125603	0	C	POU6F2.1	463	POU6F2
chr7	39125624	1	G	POU6F2.1	519	POU6F2
chr7	39125716	1	G	POU6F2.1	463	POU6F2
chr7	39243813	0	T	POU6F2.1	933	POU6F2
chr7	39243854	0	T	POU6F2.1	541	POU6F2
chr7	39243925	1	G	POU6F2.1	946	POU6F2
chr7	39243964	1	A	POU6F2.1	532	POU6F2
chr7	39246962	0	G	POU6F2.1	350	POU6F2
chr7	39247021	0	G	POU6F2.1	86	POU6F2
chr7	39247073	1	T	POU6F2.1	352	POU6F2
chr7	39247129	0	C	POU6F2.1	194	POU6F2
chr7	39247143	1	T	POU6F2.1	84	POU6F2
chr7	39247217	0	A	POU6F2.1	564	POU6F2
chr7	39247220	1	G	POU6F2.1	187	POU6F2
chr7	39247335	1	C	POU6F2.1	565	POU6F2
chr7	39379202	0	C	POU6F2.2	935	POU6F2
chr7	39379326	1	G	POU6F2.2	929	POU6F2
chr7	39379448	0	C	POU6F2.2	584	POU6F2
chr7	39379515	0	A	POU6F2.2	510	POU6F2
chr7	39379562	1	A	POU6F2.2	665	POU6F2
chr7	39379563	0	G	POU6F2.2	117	POU6F2
chr7	39379602	1	C	POU6F2.2	515	POU6F2
chr7	39379651	1	A	POU6F2.2	123	POU6F2
chr7	39446136	0	G	POU6F2.2	379	POU6F2
chr7	39446213	0	A	POU6F2.2	591	POU6F2
chr7	39446257	1	T	POU6F2.2	373	POU6F2
chr7	39446300	0	G	POU6F2.2	1123	POU6F2
chr7	39446332	1	A	POU6F2.2	589	POU6F2
chr7	39446417	1	C	POU6F2.2	1122	POU6F2
chr7	39472594	0	G	POU6F2.2	115	POU6F2
chr7	39472660	0	T	POU6F2.2	238	POU6F2
chr7	39472693	1	A	POU6F2.2	90	POU6F2
chr7	39472706	0	C	POU6F2.2	534	POU6F2
chr7	39472749	1	A	POU6F2.2	240	POU6F2
chr7	39472761	0	T	POU6F2.2	455	POU6F2
chr7	39472804	1	C	POU6F2.2	534	POU6F2
chr7	39472828	0	G	POU6F2.2	310	POU6F2
chr7	39472886	1	A	POU6F2.2	456	POU6F2
chr7	39472946	1	T	POU6F2.2	327	POU6F2
chr7	39491063	0	T	POU6F2.2	762	POU6F2
chr7	39491164	0	A	POU6F2.2	569	POU6F2
chr7	39491180	1	A	POU6F2.2	774	POU6F2
chr7	39491225	0	C	POU6F2.2	1197	POU6F2
chr7	39491269	1	T	POU6F2.2	552	POU6F2
chr7	39491344	1	T	POU6F2.2	1194	POU6F2
chr7	39500081	0	A	POU6F2.2	851	POU6F2
chr7	39500152	0	A	POU6F2.2	220	POU6F2
chr7	39500196	1	C	POU6F2.2	851	POU6F2
chr7	39500255	0	G	POU6F2.2	415	POU6F2
chr7	39500268	1	C	POU6F2.2	215	POU6F2
chr7	39500380	1	A	POU6F2.2	421	POU6F2
chr7	39503760	0	T	POU6F2.2	416	POU6F2
chr7	39503865	0	C	POU6F2.2	452	POU6F2
chr7	39503876	1	T	POU6F2.2	355	POU6F2
chr7	39503935	0	C	POU6F2.2	698	POU6F2
chr7	39503984	1	G	POU6F2.2	387	POU6F2
chr7	39504024	0	C	POU6F2.2	870	POU6F2
chr7	39504075	1	C	POU6F2.2	700	POU6F2
chr7	39504138	0	G	POU6F2.2	388	POU6F2
chr7	39504139	1	C	POU6F2.2	871	POU6F2
chr7	39504211	0	C	POU6F2.2	350	POU6F2
chr7	39504254	1	C	POU6F2.2	397	POU6F2
chr7	39504327	1	T	POU6F2.2	416	POU6F2
chr8	92972414	0	G	RUNX1T1	178	RUNX1T1
chr8	92972455	0	G	RUNX1T1	150	RUNX1T1
chr8	92972487	1	C	RUNX1T1	187	RUNX1T1
chr8	92972577	1	C	RUNX1T1	156	RUNX1T1
chr8	92972637	0	T	RUNX1T1	590	RUNX1T1
chr8	92972726	0	C	RUNX1T1	677	RUNX1T1
chr8	92972746	1	C	RUNX1T1	559	RUNX1T1
chr8	92972842	1	C	RUNX1T1	665	RUNX1T1
chr8	92982831	0	C	RUNX1T1	235	RUNX1T1
chr8	92982872	0	C	RUNX1T1	704	RUNX1T1
chr8	92982908	0	T	RUNX1T1	508	RUNX1T1
chr8	92982909	1	T	RUNX1T1	261	RUNX1T1
chr8	92982983	1	G	RUNX1T1	686	RUNX1T1
chr8	92982999	0	G	RUNX1T1	733	RUNX1T1
chr8	92983028	1	T	RUNX1T1	509	RUNX1T1
chr8	92983118	1	C	RUNX1T1	731	RUNX1T1
chr8	92988086	0	C	RUNX1T1	581	RUNX1T1
chr8	92988146	0	G	RUNX1T1	609	RUNX1T1
chr8	92988204	1	A	RUNX1T1	593	RUNX1T1
chr8	92988262	1	C	RUNX1T1	612	RUNX1T1
chr8	92998308	0	T	RUNX1T1	862	RUNX1T1
chr8	92998364	0	G	RUNX1T1	458	RUNX1T1
chr8	92998425	1	T	RUNX1T1	859	RUNX1T1
chr8	92998479	0	T	RUNX1T1	350	RUNX1T1
chr8	92998481	1	C	RUNX1T1	435	RUNX1T1
chr8	92998595	1	T	RUNX1T1	334	RUNX1T1
chr8	92999065	0	C	RUNX1T1	465	RUNX1T1
chr8	92999159	0	G	RUNX1T1	398	RUNX1T1
chr8	92999177	1	C	RUNX1T1	530	RUNX1T1
chr8	92999278	1	C	RUNX1T1	443	RUNX1T1
chr8	93003841	0	G	RUNX1T1	734	RUNX1T1
chr8	93003928	0	G	RUNX1T1	574	RUNX1T1
chr8	93003958	1	G	RUNX1T1	723	RUNX1T1
chr8	93004035	0	G	RUNX1T1	613	RUNX1T1
chr8	93004046	1	C	RUNX1T1	579	RUNX1T1
chr8	93004153	1	C	RUNX1T1	629	RUNX1T1
chr8	93017306	0	A	RUNX1T1	71	RUNX1T1
chr8	93017412	0	G	RUNX1T1	522	RUNX1T1
chr8	93017429	1	G	RUNX1T1	58	RUNX1T1
chr8	93017485	0	G	RUNX1T1	401	RUNX1T1
chr8	93017529	1	C	RUNX1T1	520	RUNX1T1
chr8	93017605	1	T	RUNX1T1	387	RUNX1T1
chr8	93023194	0	T	RUNX1T1	482	RUNX1T1
chr8	93023293	0	A	RUNX1T1	0	RUNX1T1
chr8	93023308	1	C	RUNX1T1	474	RUNX1T1
chr8	93023407	1	C	RUNX1T1	0	RUNX1T1
chr8	93026739	0	C	RUNX1T1	447	RUNX1T1
chr8	93026823	0	A	RUNX1T1	675	RUNX1T1
chr8	93026842	1	C	RUNX1T1	365	RUNX1T1
chr8	93026909	0	T	RUNX1T1	51	RUNX1T1
chr8	93026943	1	T	RUNX1T1	672	RUNX1T1
chr8	93026953	0	A	RUNX1T1	591	RUNX1T1
chr8	93027026	1	A	RUNX1T1	51	RUNX1T1
chr8	93027063	0	A	RUNX1T1	352	RUNX1T1
chr8	93027067	1	C	RUNX1T1	580	RUNX1T1
chr8	93027179	1	A	RUNX1T1	421	RUNX1T1
chr8	93029357	0	G	RUNX1T1	801	RUNX1T1
chr8	93029459	0	G	RUNX1T1	633	RUNX1T1
chr8	93029469	1	A	RUNX1T1	800	RUNX1T1
chr8	93029555	0	G	RUNX1T1	624	RUNX1T1
chr8	93029575	1	G	RUNX1T1	606	RUNX1T1
chr8	93029672	1	C	RUNX1T1	629	RUNX1T1
chr8	93074686	0	G	RUNX1T1	472	RUNX1T1
chr8	93074802	1	C	RUNX1T1	469	RUNX1T1
chr8	93088084	0	G	RUNX1T1	46	RUNX1T1
chr8	93088216	0	T	RUNX1T1	237	RUNX1T1
chr8	93088218	1	T	RUNX1T1	45	RUNX1T1
chr8	93088332	1	A	RUNX1T1	235	RUNX1T1
chr8	93107223	0	C	RUNX1T1	695	RUNX1T1
chr8	93107281	0	G	RUNX1T1	916	RUNX1T1
chr8	93107337	1	C	RUNX1T1	713	RUNX1T1
chr8	93107356	0	C	RUNX1T1	775	RUNX1T1
chr8	93107399	1	G	RUNX1T1	921	RUNX1T1
chr8	93107463	1	C	RUNX1T1	770	RUNX1T1
chr8	93107580	0	G	RUNX1T1	619	RUNX1T1
chr8	93107681	0	G	RUNX1T1	766	RUNX1T1
chr8	93107694	1	A	RUNX1T1	624	RUNX1T1
chr8	93107796	1	T	RUNX1T1	768	RUNX1T1
chr8	93115014	0	A	RUNX1T1	38	RUNX1T1
chr8	93115140	1	A	RUNX1T1	38	RUNX1T1
chr8	113236979	0	A	CSMD3.1	379	CSMD3
chr8	113237094	0	A	CSMD3.1	275	CSMD3
chr8	113237099	1	T	CSMD3.1	380	CSMD3
chr8	113237210	1	G	CSMD3.1	277	CSMD3
chr8	113240929	0	A	CSMD3.1	406	CSMD3
chr8	113241019	0	A	CSMD3.1	134	CSMD3
chr8	113241041	1	A	CSMD3.1	393	CSMD3
chr8	113241059	0	A	CSMD3.1	2	CSMD3
chr8	113241104	1	T	CSMD3.1	135	CSMD3
chr8	113241172	1	T	CSMD3.1	0	CSMD3
chr8	113243745	0	G	CSMD3.1	381	CSMD3
chr8	113243796	0	T	CSMD3.1	404	CSMD3
chr8	113243836	1	G	CSMD3.1	357	CSMD3
chr8	113243906	1	G	CSMD3.1	401	CSMD3
chr8	113246541	0	G	CSMD3.1	415	CSMD3
chr8	113246607	0	G	CSMD3.1	462	CSMD3
chr8	113246633	1	C	CSMD3.1	413	CSMD3
chr8	113246705	0	C	CSMD3.1	4	CSMD3
chr8	113246706	1	C	CSMD3.1	471	CSMD3
chr8	113246823	1	A	CSMD3.1	2	CSMD3
chr8	113249335	0	A	CSMD3.1	591	CSMD3
chr8	113249441	0	G	CSMD3.1	739	CSMD3
chr8	113249447	1	G	CSMD3.1	648	CSMD3
chr8	113249481	0	T	CSMD3.1	643	CSMD3
chr8	113249559	1	G	CSMD3.1	733	CSMD3
chr8	113249572	0	C	CSMD3.1	0	CSMD3
chr8	113249596	1	T	CSMD3.1	636	CSMD3
chr8	113249682	1	C	CSMD3.1	1	CSMD3
chr8	113253903	0	A	CSMD3.1	759	CSMD3
chr8	113253996	0	A	CSMD3.1	686	CSMD3
chr8	113254010	1	A	CSMD3.1	746	CSMD3
chr8	113254111	1	A	CSMD3.1	683	CSMD3
chr8	113256582	0	G	CSMD3.1	499	CSMD3
chr8	113256660	0	G	CSMD3.1	263	CSMD3
chr8	113256686	1	C	CSMD3.1	472	CSMD3
chr8	113256766	0	G	CSMD3.1	486	CSMD3
chr8	113256773	1	C	CSMD3.1	276	CSMD3
chr8	113256879	1	T	CSMD3.1	481	CSMD3
chr8	113259224	0	A	CSMD3.1	508	CSMD3
chr8	113259321	0	G	CSMD3.1	346	CSMD3
chr8	113259336	1	A	CSMD3.1	522	CSMD3
chr8	113259417	1	C	CSMD3.1	363	CSMD3
chr8	113266439	0	C	CSMD3.1	496	CSMD3
chr8	113266539	0	A	CSMD3.1	5	CSMD3
chr8	113266540	1	G	CSMD3.1	488	CSMD3
chr8	113266645	1	T	CSMD3.1	7	CSMD3
chr8	113267450	0	T	CSMD3.1	737	CSMD3
chr8	113267557	0	A	CSMD3.1	460	CSMD3
chr8	113267565	1	A	CSMD3.1	741	CSMD3
chr8	113267650	0	A	CSMD3.1	44	CSMD3
chr8	113267668	1	A	CSMD3.1	464	CSMD3
chr8	113267726	1	G	CSMD3.1	44	CSMD3
chr8	113275815	0	C	CSMD3.1	681	CSMD3
chr8	113275918	0	A	CSMD3.1	534	CSMD3
chr8	113275930	1	A	CSMD3.1	663	CSMD3
chr8	113275959	0	G	CSMD3.1	384	CSMD3
chr8	113276033	1	A	CSMD3.1	529	CSMD3
chr8	113276075	1	G	CSMD3.1	381	CSMD3
chr8	113277544	0	A	CSMD3.1	0	CSMD3
chr8	113277660	0	C	CSMD3.1	447	CSMD3
chr8	113277661	1	C	CSMD3.1	0	CSMD3
chr8	113277722	0	G	CSMD3.1	590	CSMD3
chr8	113277777	1	C	CSMD3.1	445	CSMD3
chr8	113277840	1	G	CSMD3.1	577	CSMD3
chr8	113293312	0	T	CSMD3.2	0	CSMD3
chr8	113293427	0	A	CSMD3.2	251	CSMD3
chr8	113293431	1	T	CSMD3.2	2	CSMD3
chr8	113293500	0	G	CSMD3.2	609	CSMD3
chr8	113293536	1	G	CSMD3.2	251	CSMD3
chr8	113293617	1	G	CSMD3.2	621	CSMD3
chr8	113299259	0	A	CSMD3.2	41	CSMD3
chr8	113299366	0	G	CSMD3.2	660	CSMD3
chr8	113299368	1	A	CSMD3.2	41	CSMD3
chr8	113299472	0	T	CSMD3.2	467	CSMD3
chr8	113299483	1	G	CSMD3.2	735	CSMD3
chr8	113299585	1	C	CSMD3.2	462	CSMD3
chr8	113301534	0	C	CSMD3.2	622	CSMD3
chr8	113301644	0	C	CSMD3.2	513	CSMD3
chr8	113301651	1	A	CSMD3.2	558	CSMD3
chr8	113301698	0	G	CSMD3.2	628	CSMD3
chr8	113301754	1	T	CSMD3.2	507	CSMD3
chr8	113301814	1	C	CSMD3.2	636	CSMD3
chr8	113303714	0	G	CSMD3.2	413	CSMD3
chr8	113303830	0	A	CSMD3.2	253	CSMD3
chr8	113303833	1	G	CSMD3.2	431	CSMD3
chr8	113303921	0	A	CSMD3.2	1	CSMD3
chr8	113303922	1	C	CSMD3.2	224	CSMD3
chr8	113304034	1	C	CSMD3.2	0	CSMD3
chr8	113304745	0	G	CSMD3.2	335	CSMD3
chr8	113304842	0	C	CSMD3.2	455	CSMD3
chr8	113304860	1	T	CSMD3.2	340	CSMD3
chr8	113304935	0	A	CSMD3.2	328	CSMD3
chr8	113304940	1	C	CSMD3.2	437	CSMD3
chr8	113305064	1	T	CSMD3.2	332	CSMD3
chr8	113308031	0	G	CSMD3.2	535	CSMD3
chr8	113308112	0	C	CSMD3.2	619	CSMD3
chr8	113308140	1	C	CSMD3.2	522	CSMD3
chr8	113308212	0	G	CSMD3.2	33	CSMD3
chr8	113308228	1	A	CSMD3.2	574	CSMD3
chr8	113308302	1	G	CSMD3.2	7	CSMD3
chr8	113313978	0	A	CSMD3.2	968	CSMD3
chr8	113314052	0	G	CSMD3.2	659	CSMD3
chr8	113314096	1	A	CSMD3.2	953	CSMD3
chr8	113314160	0	C	CSMD3.2	330	CSMD3
chr8	113314169	1	G	CSMD3.2	635	CSMD3
chr8	113314274	1	T	CSMD3.2	330	CSMD3
chr8	113316911	0	C	CSMD3.2	418	CSMD3
chr8	113317008	0	G	CSMD3.2	645	CSMD3
chr8	113317022	1	G	CSMD3.2	431	CSMD3
chr8	113317120	0	G	CSMD3.2	332	CSMD3
chr8	113317125	1	G	CSMD3.2	662	CSMD3
chr8	113317237	1	C	CSMD3.2	343	CSMD3
chr8	113318151	0	T	CSMD3.2	730	CSMD3
chr8	113318239	0	C	CSMD3.2	558	CSMD3
chr8	113318269	1	A	CSMD3.2	742	CSMD3
chr8	113318274	0	C	CSMD3.2	255	CSMD3
chr8	113318351	1	C	CSMD3.2	583	CSMD3
chr8	113318367	0	T	CSMD3.2	442	CSMD3
chr8	113318386	1	C	CSMD3.2	267	CSMD3
chr8	113318484	1	C	CSMD3.2	507	CSMD3
chr8	113323167	0	A	CSMD3.2	796	CSMD3
chr8	113323260	0	C	CSMD3.2	84	CSMD3
chr8	113323286	1	A	CSMD3.2	795	CSMD3
chr8	113323368	0	G	CSMD3.2	479	CSMD3
chr8	113323371	1	G	CSMD3.2	84	CSMD3
chr8	113323481	1	G	CSMD3.2	455	CSMD3
chr8	113326110	0	T	CSMD3.2	359	CSMD3
chr8	113326180	0	C	CSMD3.2	5	CSMD3
chr8	113326208	1	A	CSMD3.2	301	CSMD3
chr8	113326270	0	G	CSMD3.2	1	CSMD3
chr8	113326281	1	C	CSMD3.2	1	CSMD3
chr8	113326385	1	C	CSMD3.2	0	CSMD3
chr8	113326575	0	C	CSMD3.2	4	CSMD3
chr8	113326671	0	A	CSMD3.2	389	CSMD3
chr8	113326674	1	A	CSMD3.2	4	CSMD3
chr8	113326776	0	A	CSMD3.2	516	CSMD3
chr8	113326790	1	C	CSMD3.2	464	CSMD3
chr8	113326886	1	A	CSMD3.2	520	CSMD3
chr8	113330970	0	T	CSMD3.2	15	CSMD3
chr8	113331083	0	G	CSMD3.2	691	CSMD3
chr8	113331089	1	T	CSMD3.2	30	CSMD3
chr8	113331200	1	G	CSMD3.2	677	CSMD3
chr8	113332093	0	C	CSMD3.2	643	CSMD3
chr8	113332148	0	C	CSMD3.2	202	CSMD3
chr8	113332170	0	G	CSMD3.2	189	CSMD3
chr8	113332192	1	C	CSMD3.2	649	CSMD3
chr8	113332228	1	G	CSMD3.2	175	CSMD3
chr8	113332249	1	A	CSMD3.2	196	CSMD3
chr8	113347525	0	C	CSMD3.2	737	CSMD3
chr8	113347597	0	C	CSMD3.2	911	CSMD3
chr8	113347637	1	G	CSMD3.2	749	CSMD3
chr8	113347712	0	C	CSMD3.2	208	CSMD3
chr8	113347716	1	G	CSMD3.2	907	CSMD3
chr8	113347823	1	C	CSMD3.2	210	CSMD3
chr8	113348809	0	A	CSMD3.2	3	CSMD3
chr8	113348917	0	A	CSMD3.2	529	CSMD3
chr8	113348921	1	C	CSMD3.2	0	CSMD3
chr8	113349010	0	G	CSMD3.2	520	CSMD3
chr8	113349031	1	A	CSMD3.2	544	CSMD3
chr8	113349125	1	G	CSMD3.2	516	CSMD3
chr8	113349750	0	T	CSMD3.2	122	CSMD3
chr8	113349840	0	C	CSMD3.2	554	CSMD3
chr8	113349858	1	G	CSMD3.2	116	CSMD3
chr8	113349948	0	T	CSMD3.2	504	CSMD3
chr8	113349953	1	C	CSMD3.2	544	CSMD3
chr8	113350055	1	G	CSMD3.2	496	CSMD3
chr8	113353584	0	T	CSMD3.2	1	CSMD3
chr8	113353722	1	A	CSMD3.2	2	CSMD3
chr8	113353723	0	A	CSMD3.2	468	CSMD3
chr8	113353830	0	A	CSMD3.2	371	CSMD3
chr8	113353831	1	G	CSMD3.2	471	CSMD3
chr8	113353948	1	T	CSMD3.2	369	CSMD3
chr8	113358236	0	T	CSMD3.2	5	CSMD3
chr8	113358344	0	T	CSMD3.2	717	CSMD3
chr8	113358350	1	T	CSMD3.2	0	CSMD3
chr8	113358409	0	C	CSMD3.2	492	CSMD3
chr8	113358456	1	G	CSMD3.2	719	CSMD3
chr8	113358529	1	C	CSMD3.2	479	CSMD3
chr8	113363330	0	C	CSMD3.2	3	CSMD3
chr8	113363420	0	T	CSMD3.2	63	CSMD3
chr8	113363437	1	T	CSMD3.2	3	CSMD3
chr8	113363447	0	T	CSMD3.2	4	CSMD3
chr8	113363488	1	T	CSMD3.2	53	CSMD3
chr8	113363557	1	A	CSMD3.2	6	CSMD3
chr8	113364554	0	G	CSMD3.2	843	CSMD3
chr8	113364663	0	A	CSMD3.2	291	CSMD3
chr8	113364667	1	C	CSMD3.2	833	CSMD3
chr8	113364733	0	T	CSMD3.2	11	CSMD3
chr8	113364752	1	C	CSMD3.2	296	CSMD3
chr8	113364843	1	T	CSMD3.2	14	CSMD3
chr8	113392503	0	T	CSMD3.2	0	CSMD3
chr8	113392602	0	C	CSMD3.2	520	CSMD3
chr8	113392612	1	A	CSMD3.2	0	CSMD3
chr8	113392706	1	G	CSMD3.2	524	CSMD3
chr8	113395718	0	A	CSMD3.2	0	CSMD3
chr8	113395804	0	C	CSMD3.2	564	CSMD3
chr8	113395814	1	T	CSMD3.2	0	CSMD3
chr8	113395865	0	G	CSMD3.2	623	CSMD3
chr8	113395912	1	G	CSMD3.2	553	CSMD3
chr8	113395982	1	C	CSMD3.2	617	CSMD3
chr8	113402850	0	T	CSMD3.2	607	CSMD3
chr8	113402940	0	G	CSMD3.2	478	CSMD3
chr8	113402962	1	G	CSMD3.2	637	CSMD3
chr8	113403040	1	G	CSMD3.2	479	CSMD3
chr8	113418770	0	G	CSMD3.2	703	CSMD3
chr8	113418819	0	C	CSMD3.2	685	CSMD3
chr8	113418883	0	T	CSMD3.2	520	CSMD3
chr8	113418886	1	A	CSMD3.2	698	CSMD3
chr8	113418921	1	C	CSMD3.2	657	CSMD3
chr8	113418993	1	G	CSMD3.2	461	CSMD3
chr8	113420517	0	A	CSMD3.2	368	CSMD3
chr8	113420607	0	T	CSMD3.2	11	CSMD3
chr8	113420630	1	G	CSMD3.2	359	CSMD3
chr8	113420721	1	A	CSMD3.2	1	CSMD3
chr8	113421124	0	C	CSMD3.2	369	CSMD3
chr8	113421190	0	G	CSMD3.2	552	CSMD3
chr8	113421218	1	A	CSMD3.2	359	CSMD3
chr8	113421285	1	G	CSMD3.2	557	CSMD3
chr8	113484794	0	T	CSMD3.3	814	CSMD3
chr8	113484910	0	A	CSMD3.3	569	CSMD3
chr8	113484912	1	C	CSMD3.3	796	CSMD3
chr8	113485024	1	G	CSMD3.3	568	CSMD3
chr8	113504646	0	C	CSMD3.3	206	CSMD3
chr8	113504743	0	C	CSMD3.3	535	CSMD3
chr8	113504744	1	C	CSMD3.3	206	CSMD3
chr8	113504856	0	C	CSMD3.3	638	CSMD3
chr8	113504861	1	C	CSMD3.3	562	CSMD3
chr8	113504971	1	T	CSMD3.3	666	CSMD3
chr8	113515966	0	A	CSMD3.3	26	CSMD3
chr8	113516061	0	C	CSMD3.3	400	CSMD3
chr8	113516079	1	G	CSMD3.3	12	CSMD3
chr8	113516080	0	C	CSMD3.3	515	CSMD3
chr8	113516146	1	G	CSMD3.3	438	CSMD3
chr8	113516178	1	G	CSMD3.3	521	CSMD3
chr8	113516193	0	G	CSMD3.3	1	CSMD3
chr8	113516322	1	A	CSMD3.3	1	CSMD3
chr8	113518880	0	T	CSMD3.3	832	CSMD3
chr8	113518939	0	T	CSMD3.3	519	CSMD3
chr8	113518999	1	G	CSMD3.3	794	CSMD3
chr8	113519036	0	T	CSMD3.3	39	CSMD3
chr8	113519052	1	C	CSMD3.3	516	CSMD3
chr8	113519153	1	G	CSMD3.3	34	CSMD3
chr8	113529164	0	A	CSMD3.3	649	CSMD3
chr8	113529296	0	A	CSMD3.3	91	CSMD3
chr8	113529298	1	C	CSMD3.3	649	CSMD3
chr8	113529341	0	G	CSMD3.3	267	CSMD3
chr8	113529392	0	C	CSMD3.3	457	CSMD3
chr8	113529404	1	G	CSMD3.3	93	CSMD3
chr8	113529442	1	G	CSMD3.3	252	CSMD3
chr8	113529507	1	T	CSMD3.3	451	CSMD3
chr8	113562876	0	A	CSMD3.3	475	CSMD3
chr8	113562988	0	T	CSMD3.3	660	CSMD3
chr8	113562990	1	C	CSMD3.3	479	CSMD3
chr8	113563062	0	T	CSMD3.3	386	CSMD3
chr8	113563105	1	G	CSMD3.3	677	CSMD3
chr8	113563171	1	A	CSMD3.3	443	CSMD3
chr8	113564789	0	C	CSMD3.3	535	CSMD3
chr8	113564876	0	G	CSMD3.3	704	CSMD3
chr8	113564906	1	G	CSMD3.3	575	CSMD3
chr8	113564989	1	C	CSMD3.3	699	CSMD3
chr8	113568957	0	G	CSMD3.3	531	CSMD3
chr8	113569014	0	G	CSMD3.3	536	CSMD3
chr8	113569072	1	T	CSMD3.3	543	CSMD3
chr8	113569087	0	C	CSMD3.3	772	CSMD3
chr8	113569122	1	G	CSMD3.3	501	CSMD3
chr8	113569185	0	T	CSMD3.3	0	CSMD3
chr8	113569203	1	T	CSMD3.3	750	CSMD3
chr8	113569298	1	A	CSMD3.3	1	CSMD3
chr8	113585668	0	A	CSMD3.3	326	CSMD3
chr8	113585759	0	G	CSMD3.3	689	CSMD3
chr8	113585781	1	A	CSMD3.3	335	CSMD3
chr8	113585804	0	G	CSMD3.3	610	CSMD3
chr8	113585874	1	T	CSMD3.3	700	CSMD3
chr8	113585919	1	G	CSMD3.3	605	CSMD3
chr8	113599288	0	C	CSMD3.3	436	CSMD3
chr8	113599344	0	A	CSMD3.3	810	CSMD3
chr8	113599396	1	C	CSMD3.3	440	CSMD3
chr8	113599424	0	C	CSMD3.3	674	CSMD3
chr8	113599460	1	T	CSMD3.3	809	CSMD3
chr8	113599536	1	G	CSMD3.3	661	CSMD3
chr8	113649021	0	C	CSMD3.3	891	CSMD3
chr8	113649121	0	G	CSMD3.3	316	CSMD3
chr8	113649135	1	G	CSMD3.3	879	CSMD3
chr8	113649155	0	G	CSMD3.3	547	CSMD3
chr8	113649214	1	C	CSMD3.3	307	CSMD3
chr8	113649270	1	G	CSMD3.3	539	CSMD3
chr8	113650858	0	C	CSMD3.3	30	CSMD3
chr8	113650948	0	T	CSMD3.3	715	CSMD3
chr8	113650971	1	A	CSMD3.3	2	CSMD3
chr8	113651016	0	G	CSMD3.3	215	CSMD3
chr8	113651061	1	G	CSMD3.3	710	CSMD3
chr8	113651089	0	A	CSMD3.3	655	CSMD3
chr8	113651127	1	G	CSMD3.3	221	CSMD3
chr8	113651203	1	T	CSMD3.3	695	CSMD3
chr8	113657311	0	C	CSMD3.3	675	CSMD3
chr8	113657424	0	C	CSMD3.3	669	CSMD3
chr8	113657425	1	T	CSMD3.3	684	CSMD3
chr8	113657540	1	C	CSMD3.3	704	CSMD3
chr8	113662274	0	A	CSMD3.3	19	CSMD3
chr8	113662401	0	G	CSMD3.3	267	CSMD3
chr8	113662408	1	G	CSMD3.3	16	CSMD3
chr8	113662462	0	T	CSMD3.3	574	CSMD3
chr8	113662491	1	G	CSMD3.3	269	CSMD3
chr8	113662541	0	G	CSMD3.3	487	CSMD3
chr8	113662571	1	T	CSMD3.3	576	CSMD3
chr8	113662653	1	T	CSMD3.3	484	CSMD3
chr8	113668360	0	C	CSMD3.3	29	CSMD3
chr8	113668418	0	C	CSMD3.3	495	CSMD3
chr8	113668478	1	A	CSMD3.3	25	CSMD3
chr8	113668517	0	A	CSMD3.3	235	CSMD3
chr8	113668533	1	G	CSMD3.3	498	CSMD3
chr8	113668628	1	A	CSMD3.3	233	CSMD3
chr8	113678460	0	T	CSMD3.3	606	CSMD3
chr8	113678566	0	A	CSMD3.3	605	CSMD3
chr8	113678575	1	T	CSMD3.3	598	CSMD3
chr8	113678678	1	C	CSMD3.3	589	CSMD3
chr8	113694650	0	C	CSMD3.3	484	CSMD3
chr8	113694713	0	C	CSMD3.3	781	CSMD3
chr8	113694757	1	A	CSMD3.3	483	CSMD3
chr8	113694764	0	C	CSMD3.3	407	CSMD3
chr8	113694832	1	A	CSMD3.3	802	CSMD3
chr8	113694854	0	T	CSMD3.3	34	CSMD3
chr8	113694860	1	C	CSMD3.3	407	CSMD3
chr8	113694968	1	A	CSMD3.3	33	CSMD3
chr8	113697582	0	C	CSMD3.3	277	CSMD3
chr8	113697686	0	A	CSMD3.3	754	CSMD3
chr8	113697689	1	C	CSMD3.3	280	CSMD3
chr8	113697790	0	G	CSMD3.3	708	CSMD3
chr8	113697802	1	A	CSMD3.3	740	CSMD3
chr8	113697849	0	C	CSMD3.3	533	CSMD3
chr8	113697902	1	C	CSMD3.3	714	CSMD3
chr8	113697957	0	G	CSMD3.3	0	CSMD3
chr8	113697962	1	C	CSMD3.3	520	CSMD3
chr8	113698093	1	C	CSMD3.3	11	CSMD3
chr8	113702074	0	G	CSMD3.3	750	CSMD3
chr8	113702145	0	C	CSMD3.3	464	CSMD3
chr8	113702187	1	C	CSMD3.3	737	CSMD3
chr8	113702251	0	A	CSMD3.3	274	CSMD3
chr8	113702256	1	C	CSMD3.3	471	CSMD3
chr8	113702363	1	T	CSMD3.3	267	CSMD3
chr8	113812369	0	C	CSMD3.4	497	CSMD3
chr8	113812463	0	T	CSMD3.4	462	CSMD3
chr8	113812482	1	T	CSMD3.4	402	CSMD3
chr8	113812577	1	G	CSMD3.4	454	CSMD3
chr8	113841893	0	A	CSMD3.4	497	CSMD3
chr8	113841928	0	T	CSMD3.4	754	CSMD3
chr8	113842011	1	T	CSMD3.4	496	CSMD3
chr8	113842042	1	C	CSMD3.4	755	CSMD3
chr8	113871326	0	C	CSMD3.4	182	CSMD3
chr8	113871374	0	C	CSMD3.4	424	CSMD3
chr8	113871436	1	G	CSMD3.4	184	CSMD3
chr8	113871473	0	A	CSMD3.4	45	CSMD3
chr8	113871484	1	C	CSMD3.4	431	CSMD3
chr8	113871588	1	T	CSMD3.4	6	CSMD3
chr8	113933789	0	T	CSMD3.4	597	CSMD3
chr8	113933891	0	A	CSMD3.4	351	CSMD3
chr8	113933902	1	T	CSMD3.4	596	CSMD3
chr8	113933927	0	G	CSMD3.4	472	CSMD3
chr8	113933975	1	C	CSMD3.4	343	CSMD3
chr8	113934046	1	C	CSMD3.4	471	CSMD3
chr8	113959928	0	C	CSMD3.4	4	CSMD3
chr8	113960049	1	T	CSMD3.4	7	CSMD3
chr8	113960073	0	A	CSMD3.4	6	CSMD3
chr8	113960209	1	T	CSMD3.4	9	CSMD3
chr8	113966823	0	A	CSMD3.4	897	CSMD3
chr8	113966931	0	T	CSMD3.4	195	CSMD3
chr8	113966935	1	G	CSMD3.4	897	CSMD3
chr8	113967065	1	T	CSMD3.4	199	CSMD3
chr8	113987992	0	C	CSMD3.4	552	CSMD3
chr8	113988087	0	G	CSMD3.4	286	CSMD3
chr8	113988111	1	C	CSMD3.4	467	CSMD3
chr8	113988122	0	G	CSMD3.4	747	CSMD3
chr8	113988192	1	G	CSMD3.4	229	CSMD3
chr8	113988220	0	C	CSMD3.4	277	CSMD3
chr8	113988236	1	G	CSMD3.4	730	CSMD3
chr8	113988279	0	C	CSMD3.4	242	CSMD3
chr8	113988334	1	C	CSMD3.4	264	CSMD3
chr8	113988382	0	G	CSMD3.4	1	CSMD3
chr8	113988383	1	G	CSMD3.4	331	CSMD3
chr8	113988479	1	G	CSMD3.4	57	CSMD3
chr8	114031216	0	T	CSMD3.4	425	CSMD3
chr8	114031313	0	A	CSMD3.4	378	CSMD3
chr8	114031331	1	T	CSMD3.4	440	CSMD3
chr8	114031388	0	G	CSMD3.4	686	CSMD3
chr8	114031409	1	C	CSMD3.4	376	CSMD3
chr8	114031501	1	A	CSMD3.4	684	CSMD3
chr8	114110961	0	G	CSMD3.4	767	CSMD3
chr8	114111074	0	C	CSMD3.4	571	CSMD3
chr8	114111080	1	C	CSMD3.4	769	CSMD3
chr8	114111175	0	C	CSMD3.4	330	CSMD3
chr8	114111179	1	A	CSMD3.4	569	CSMD3
chr8	114111294	1	T	CSMD3.4	313	CSMD3
chr8	114185880	0	C	CSMD3.4	164	CSMD3
chr8	114185977	0	C	CSMD3.4	713	CSMD3
chr8	114185984	1	C	CSMD3.4	168	CSMD3
chr8	114186069	0	C	CSMD3.4	478	CSMD3
chr8	114186096	1	T	CSMD3.4	705	CSMD3
chr8	114186182	1	T	CSMD3.4	468	CSMD3
chr8	114290797	0	T	CSMD3.4	772	CSMD3
chr8	114290904	0	A	CSMD3.4	10	CSMD3
chr8	114290914	1	G	CSMD3.4	770	CSMD3
chr8	114291038	1	C	CSMD3.4	12	CSMD3
chr8	114326738	0	A	CSMD3.4	291	CSMD3
chr8	114326847	0	G	CSMD3.4	846	CSMD3
chr8	114326848	1	T	CSMD3.4	346	CSMD3
chr8	114326912	0	C	CSMD3.4	483	CSMD3
chr8	114326960	1	A	CSMD3.4	845	CSMD3
chr8	114327004	0	C	CSMD3.4	0	CSMD3
chr8	114327021	1	T	CSMD3.4	473	CSMD3
chr8	114327112	1	C	CSMD3.4	1	CSMD3
chr8	114388933	0	T	CSMD3.4	474	CSMD3
chr8	114389045	1	A	CSMD3.4	481	CSMD3
chr8	114448862	0	C	CSMD3.4	602	CSMD3
chr8	114448962	0	T	CSMD3.4	606	CSMD3
chr8	114448981	1	T	CSMD3.4	584	CSMD3
chr8	114449053	0	C	CSMD3.4	995	CSMD3
chr8	114449080	1	T	CSMD3.4	618	CSMD3
chr8	114449175	1	T	CSMD3.4	997	CSMD3
chr8	117859670	0	G	RAD21	450	RAD21
chr8	117859783	0	T	RAD21	877	RAD21
chr8	117859789	1	G	RAD21	423	RAD21
chr8	117859896	0	C	RAD21	263	RAD21
chr8	117859903	1	A	RAD21	846	RAD21
chr8	117859987	1	G	RAD21	257	RAD21
chr8	117861112	0	C	RAD21	540	RAD21
chr8	117861215	0	T	RAD21	857	RAD21
chr8	117861218	1	G	RAD21	523	RAD21
chr8	117861329	1	C	RAD21	869	RAD21
chr8	117862818	0	T	RAD21	915	RAD21
chr8	117862930	0	A	RAD21	175	RAD21
chr8	117862935	1	C	RAD21	918	RAD21
chr8	117862985	0	C	RAD21	39	RAD21
chr8	117863006	1	G	RAD21	167	RAD21
chr8	117863080	1	A	RAD21	36	RAD21
chr8	117864153	0	T	RAD21	598	RAD21
chr8	117864263	0	T	RAD21	231	RAD21
chr8	117864269	1	A	RAD21	605	RAD21
chr8	117864361	1	A	RAD21	207	RAD21
chr8	117864765	0	G	RAD21	600	RAD21
chr8	117864836	0	C	RAD21	275	RAD21
chr8	117864870	1	C	RAD21	644	RAD21
chr8	117864886	0	C	RAD21	597	RAD21
chr8	117864930	1	A	RAD21	313	RAD21
chr8	117865003	1	G	RAD21	600	RAD21
chr8	117866395	0	T	RAD21	140	RAD21
chr8	117866509	0	G	RAD21	520	RAD21
chr8	117866511	1	C	RAD21	148	RAD21
chr8	117866562	0	C	RAD21	695	RAD21
chr8	117866624	1	G	RAD21	547	RAD21
chr8	117866657	0	T	RAD21	861	RAD21
chr8	117866666	1	C	RAD21	730	RAD21
chr8	117866768	1	A	RAD21	866	RAD21
chr8	117868370	0	G	RAD21	746	RAD21
chr8	117868471	0	T	RAD21	293	RAD21
chr8	117868488	1	T	RAD21	741	RAD21
chr8	117868588	1	C	RAD21	279	RAD21
chr8	117868852	0	C	RAD21	63	RAD21
chr8	117868901	0	C	RAD21	408	RAD21
chr8	117868969	1	C	RAD21	67	RAD21
chr8	117868987	0	C	RAD21	24	RAD21
chr8	117869006	1	G	RAD21	384	RAD21
chr8	117869064	1	A	RAD21	1	RAD21
chr8	117869485	0	A	RAD21	46	RAD21
chr8	117869594	0	G	RAD21	519	RAD21
chr8	117869598	1	G	RAD21	65	RAD21
chr8	117869687	0	C	RAD21	20	RAD21
chr8	117869702	1	T	RAD21	547	RAD21
chr8	117869801	1	G	RAD21	13	RAD21
chr8	117870546	0	A	RAD21	19	RAD21
chr8	117870624	0	C	RAD21	74	RAD21
chr8	117870663	1	G	RAD21	22	RAD21
chr8	117870679	0	C	RAD21	181	RAD21
chr8	117870706	1	G	RAD21	67	RAD21
chr8	117870797	1	T	RAD21	183	RAD21
chr8	117874055	0	A	RAD21	1045	RAD21
chr8	117874164	0	G	RAD21	717	RAD21
chr8	117874172	1	A	RAD21	1037	RAD21
chr8	117874281	1	G	RAD21	701	RAD21
chr8	117875295	0	C	RAD21	812	RAD21
chr8	117875402	0	C	RAD21	799	RAD21
chr8	117875404	1	T	RAD21	811	RAD21
chr8	117875499	0	C	RAD21	21	RAD21
chr8	117875517	1	T	RAD21	800	RAD21
chr8	117875614	1	C	RAD21	19	RAD21
chr8	117878745	0	A	RAD21	947	RAD21
chr8	117878849	0	G	RAD21	404	RAD21
chr8	117878865	1	C	RAD21	953	RAD21
chr8	117878967	1	A	RAD21	402	RAD21
chr9	5021949	0	G	JAK2	442	JAK2
chr9	5022055	0	G	JAK2	632	JAK2
chr9	5022064	1	C	JAK2	475	JAK2
chr9	5022154	0	C	JAK2	617	JAK2
chr9	5022167	1	G	JAK2	717	JAK2
chr9	5022267	1	G	JAK2	583	JAK2
chr9	5029729	0	T	JAK2	270	JAK2
chr9	5029813	0	C	JAK2	348	JAK2
chr9	5029842	1	T	JAK2	297	JAK2
chr9	5029895	0	C	JAK2	47	JAK2
chr9	5029926	1	A	JAK2	345	JAK2
chr9	5030006	1	G	JAK2	45	JAK2
chr9	5044379	0	C	JAK2	8	JAK2
chr9	5044492	0	A	JAK2	23	JAK2
chr9	5044493	1	C	JAK2	8	JAK2
chr9	5044611	1	G	JAK2	20	JAK2
chr9	5050657	0	A	JAK2	771	JAK2
chr9	5050732	0	A	JAK2	530	JAK2
chr9	5050767	1	T	JAK2	762	JAK2
chr9	5050830	0	A	JAK2	2	JAK2
chr9	5050845	1	G	JAK2	527	JAK2
chr9	5050944	1	C	JAK2	1	JAK2
chr9	5054475	0	A	JAK2	531	JAK2
chr9	5054580	0	C	JAK2	355	JAK2
chr9	5054591	1	C	JAK2	418	JAK2
chr9	5054669	0	A	JAK2	457	JAK2
chr9	5054685	1	C	JAK2	353	JAK2
chr9	5054772	0	C	JAK2	512	JAK2
chr9	5054776	1	A	JAK2	486	JAK2
chr9	5054876	0	A	JAK2	0	JAK2
chr9	5054877	1	C	JAK2	487	JAK2
chr9	5054981	1	T	JAK2	97	JAK2
chr9	5055642	0	T	JAK2	156	JAK2
chr9	5055695	0	T	JAK2	347	JAK2
chr9	5055755	1	T	JAK2	152	JAK2
chr9	5055764	0	C	JAK2	2	JAK2
chr9	5055797	1	G	JAK2	346	JAK2
chr9	5055876	1	T	JAK2	3	JAK2
chr9	5064862	0	C	JAK2	577	JAK2
chr9	5064919	0	T	JAK2	626	JAK2
chr9	5064975	1	C	JAK2	582	JAK2
chr9	5064984	0	A	JAK2	644	JAK2
chr9	5065033	1	C	JAK2	641	JAK2
chr9	5065093	1	A	JAK2	622	JAK2
chr9	5066622	0	G	JAK2	444	JAK2
chr9	5066681	0	G	JAK2	507	JAK2
chr9	5066733	0	G	JAK2	454	JAK2
chr9	5066739	1	C	JAK2	450	JAK2
chr9	5066782	1	C	JAK2	538	JAK2
chr9	5066842	1	C	JAK2	450	JAK2
chr9	5068986	0	C	JAK2	23	JAK2
chr9	5069046	0	C	JAK2	343	JAK2
chr9	5069085	1	C	JAK2	23	JAK2
chr9	5069149	0	C	JAK2	529	JAK2
chr9	5069151	1	G	JAK2	341	JAK2
chr9	5069253	1	G	JAK2	552	JAK2
chr9	5069886	0	T	JAK2	859	JAK2
chr9	5070000	0	C	JAK2	38	JAK2
chr9	5070004	1	T	JAK2	850	JAK2
chr9	5070117	1	T	JAK2	37	JAK2
chr9	5072450	0	C	JAK2	492	JAK2
chr9	5072552	0	G	JAK2	947	JAK2
chr9	5072553	1	G	JAK2	529	JAK2
chr9	5072669	1	A	JAK2	944	JAK2
chr9	5073615	0	C	JAK2	626	JAK2
chr9	5073714	0	C	JAK2	45	JAK2
chr9	5073731	1	C	JAK2	652	JAK2
chr9	5073746	0	T	JAK2	785	JAK2
chr9	5073803	1	C	JAK2	50	JAK2
chr9	5073863	1	T	JAK2	790	JAK2
chr9	5077372	0	G	JAK2	0	JAK2
chr9	5077465	0	A	JAK2	0	JAK2
chr9	5077479	1	T	JAK2	0	JAK2
chr9	5077486	0	C	JAK2	10	JAK2
chr9	5077548	1	G	JAK2	1	JAK2
chr9	5077560	0	G	JAK2	10	JAK2
chr9	5077567	1	C	JAK2	0	JAK2
chr9	5077678	1	G	JAK2	0	JAK2
chr9	5078259	0	G	JAK2	121	JAK2
chr9	5078309	0	G	JAK2	418	JAK2
chr9	5078353	1	G	JAK2	128	JAK2
chr9	5078388	0	C	JAK2	687	JAK2
chr9	5078406	1	G	JAK2	443	JAK2
chr9	5078502	1	A	JAK2	684	JAK2
chr9	5080207	0	C	JAK2	642	JAK2
chr9	5080311	0	T	JAK2	658	JAK2
chr9	5080320	1	C	JAK2	616	JAK2
chr9	5080420	1	G	JAK2	648	JAK2
chr9	5080509	0	C	JAK2	438	JAK2
chr9	5080591	0	C	JAK2	559	JAK2
chr9	5080625	1	A	JAK2	419	JAK2
chr9	5080705	1	T	JAK2	582	JAK2
chr9	5081703	0	A	JAK2	544	JAK2
chr9	5081804	0	C	JAK2	868	JAK2
chr9	5081813	1	T	JAK2	545	JAK2
chr9	5081920	1	G	JAK2	895	JAK2
chr9	5089653	0	C	JAK2	448	JAK2
chr9	5089728	0	G	JAK2	625	JAK2
chr9	5089769	1	A	JAK2	461	JAK2
chr9	5089788	0	G	JAK2	594	JAK2
chr9	5089846	1	G	JAK2	616	JAK2
chr9	5089903	1	G	JAK2	596	JAK2
chr9	5090440	0	T	JAK2	36	JAK2
chr9	5090535	0	A	JAK2	397	JAK2
chr9	5090552	1	C	JAK2	1	JAK2
chr9	5090628	1	A	JAK2	379	JAK2
chr9	5090684	0	A	JAK2	180	JAK2
chr9	5090795	0	T	JAK2	388	JAK2
chr9	5090799	1	T	JAK2	195	JAK2
chr9	5090843	0	A	JAK2	255	JAK2
chr9	5090902	1	C	JAK2	379	JAK2
chr9	5090949	1	C	JAK2	306	JAK2
chr9	5122972	0	C	JAK2	674	JAK2
chr9	5123080	0	G	JAK2	668	JAK2
chr9	5123081	1	A	JAK2	655	JAK2
chr9	5123195	1	A	JAK2	662	JAK2
chr9	5126289	0	A	JAK2	390	JAK2
chr9	5126389	0	G	JAK2	998	JAK2
chr9	5126401	1	G	JAK2	385	JAK2
chr9	5126501	1	C	JAK2	1001	JAK2
chr9	5126655	0	T	JAK2	838	JAK2
chr9	5126720	0	G	JAK2	573	JAK2
chr9	5126774	1	G	JAK2	823	JAK2
chr9	5126831	1	G	JAK2	569	JAK2
chr9	21802705	0	G	MTAP	2	MTAP
chr9	21802778	1	A	MTAP	2	MTAP
chr9	21802934	0	G	MTAP	1	MTAP
chr9	21803038	1	A	MTAP	1	MTAP
chr9	21815348	0	T	MTAP	10	MTAP
chr9	21815445	0	G	MTAP	151	MTAP
chr9	21815459	1	G	MTAP	9	MTAP
chr9	21815463	0	A	MTAP	621	MTAP
chr9	21815517	1	A	MTAP	154	MTAP
chr9	21815565	1	T	MTAP	623	MTAP
chr9	21816627	0	A	MTAP	454	MTAP
chr9	21816727	0	A	MTAP	555	MTAP
chr9	21816746	1	A	MTAP	454	MTAP
chr9	21816840	1	A	MTAP	552	MTAP
chr9	21817942	0	C	MTAP	683	MTAP
chr9	21818004	0	G	MTAP	637	MTAP
chr9	21818060	1	C	MTAP	693	MTAP
chr9	21818122	0	A	MTAP	772	MTAP
chr9	21818123	1	T	MTAP	631	MTAP
chr9	21818241	1	G	MTAP	739	MTAP
chr9	21837840	0	C	MTAP	624	MTAP
chr9	21837923	0	C	MTAP	788	MTAP
chr9	21837942	1	G	MTAP	609	MTAP
chr9	21838038	1	G	MTAP	768	MTAP
chr9	21854603	0	T	MTAP	429	MTAP
chr9	21854713	0	C	MTAP	554	MTAP
chr9	21854722	1	A	MTAP	426	MTAP
chr9	21854792	0	G	MTAP	551	MTAP
chr9	21854833	1	G	MTAP	499	MTAP
chr9	21854892	1	C	MTAP	548	MTAP
chr9	21856053	0	C	MTAP	49	MTAP
chr9	21856136	0	C	MTAP	249	MTAP
chr9	21856161	1	A	MTAP	50	MTAP
chr9	21856223	1	G	MTAP	266	MTAP
chr9	21859269	0	T	MTAP	633	MTAP
chr9	21859380	0	C	MTAP	402	MTAP
chr9	21859383	1	A	MTAP	608	MTAP
chr9	21859495	1	C	MTAP	406	MTAP
chr9	21861952	0	A	MTAP	308	MTAP
chr9	21862053	1	T	MTAP	322	MTAP
chr9	21930964	0	A	MTAP	395	MTAP
chr9	21931034	0	G	MTAP	662	MTAP
chr9	21931083	1	T	MTAP	401	MTAP
chr9	21931138	1	C	MTAP	647	MTAP
chr9	21939153	0	C	MTAP	615	MTAP
chr9	21939288	1	A	MTAP	659	MTAP
chr9	21940885	0	C	MTAP	566	MTAP
chr9	21940996	0	C	MTAP	4	MTAP
chr9	21941000	1	G	MTAP	573	MTAP
chr9	21941113	1	T	MTAP	1	MTAP
chr10	50666825	0	G	ERCC6/PGBD3	646	ERCC6
chr10	50666933	0	C	ERCC6/PGBD3	691	ERCC6
chr10	50666938	1	G	ERCC6/PGBD3	594	ERCC6
chr10	50667050	0	C	ERCC6/PGBD3	648	ERCC6
chr10	50667052	1	T	ERCC6/PGBD3	734	ERCC6
chr10	50667147	0	A	ERCC6/PGBD3	455	ERCC6
chr10	50667169	1	T	ERCC6/PGBD3	585	ERCC6
chr10	50667239	0	C	ERCC6/PGBD3	463	ERCC6
chr10	50667266	1	T	ERCC6/PGBD3	440	ERCC6
chr10	50667356	1	A	ERCC6/PGBD3	529	ERCC6
chr10	50668396	0	A	ERCC6/PGBD3	620	ERCC6
chr10	50668450	0	G	ERCC6/PGBD3	454	ERCC6
chr10	50668512	1	G	ERCC6/PGBD3	616	ERCC6
chr10	50668567	1	C	ERCC6/PGBD3	444	ERCC6
chr10	50669353	0	A	ERCC6/PGBD3	550	ERCC6
chr10	50669376	0	A	ERCC6/PGBD3	469	ERCC6
chr10	50669447	1	G	ERCC6/PGBD3	534	ERCC6
chr10	50669458	0	A	ERCC6/PGBD3	605	ERCC6
chr10	50669495	1	C	ERCC6/PGBD3	470	ERCC6
chr10	50669545	0	T	ERCC6/PGBD3	474	ERCC6
chr10	50669584	1	A	ERCC6/PGBD3	602	ERCC6
chr10	50669645	1	G	ERCC6/PGBD3	531	ERCC6
chr10	50678205	0	G	ERCC6/PGBD3	208	ERCC6
chr10	50678273	0	G	ERCC6/PGBD3	509	ERCC6
chr10	50678297	1	C	ERCC6/PGBD3	171	ERCC6
chr10	50678314	0	T	ERCC6/PGBD3	579	ERCC6
chr10	50678371	1	C	ERCC6/PGBD3	397	ERCC6
chr10	50678389	0	G	ERCC6/PGBD3	659	ERCC6
chr10	50678430	1	T	ERCC6/PGBD3	500	ERCC6
chr10	50678444	0	G	ERCC6/PGBD3	277	ERCC6
chr10	50678507	1	C	ERCC6/PGBD3	591	ERCC6
chr10	50678545	0	G	ERCC6/PGBD3	161	ERCC6
chr10	50678561	1	C	ERCC6/PGBD3	288	ERCC6
chr10	50678654	0	C	ERCC6/PGBD3	376	ERCC6
chr10	50678659	1	C	ERCC6/PGBD3	270	ERCC6
chr10	50678758	0	A	ERCC6/PGBD3	327	ERCC6
chr10	50678768	1	C	ERCC6/PGBD3	369	ERCC6
chr10	50678806	0	G	ERCC6/PGBD3	365	ERCC6
chr10	50678873	1	C	ERCC6/PGBD3	323	ERCC6
chr10	50678917	0	T	ERCC6/PGBD3	282	ERCC6
chr10	50678921	1	C	ERCC6/PGBD3	341	ERCC6
chr10	50678993	0	C	ERCC6/PGBD3	89	ERCC6
chr10	50679038	1	G	ERCC6/PGBD3	206	ERCC6
chr10	50679049	0	C	ERCC6/PGBD3	138	ERCC6
chr10	50679083	1	T	ERCC6/PGBD3	130	ERCC6
chr10	50679099	0	A	ERCC6/PGBD3	110	ERCC6
chr10	50679123	1	G	ERCC6/PGBD3	185	ERCC6
chr10	50679146	0	A	ERCC6/PGBD3	152	ERCC6
chr10	50679183	1	T	ERCC6/PGBD3	144	ERCC6
chr10	50679262	1	G	ERCC6/PGBD3	224	ERCC6
chr10	50680383	0	G	ERCC6/PGBD3	588	ERCC6
chr10	50680479	0	T	ERCC6/PGBD3	670	ERCC6
chr10	50680481	1	C	ERCC6/PGBD3	579	ERCC6
chr10	50680598	1	C	ERCC6/PGBD3	660	ERCC6
chr10	50680881	0	G	ERCC6/PGBD3	398	ERCC6
chr10	50680982	0	T	ERCC6/PGBD3	546	ERCC6
chr10	50680987	1	C	ERCC6/PGBD3	386	ERCC6
chr10	50681086	0	A	ERCC6/PGBD3	524	ERCC6
chr10	50681089	1	C	ERCC6/PGBD3	541	ERCC6
chr10	50681203	1	G	ERCC6/PGBD3	537	ERCC6
chr10	50681501	0	C	ERCC6/PGBD3	496	ERCC6
chr10	50681566	0	G	ERCC6/PGBD3	639	ERCC6
chr10	50681621	1	G	ERCC6/PGBD3	458	ERCC6
chr10	50681681	1	C	ERCC6/PGBD3	646	ERCC6
chr10	50682035	0	G	ERCC6/PGBD3	421	ERCC6
chr10	50682101	0	C	ERCC6/PGBD3	397	ERCC6
chr10	50682127	1	C	ERCC6/PGBD3	431	ERCC6
chr10	50682215	0	A	ERCC6/PGBD3	594	ERCC6
chr10	50682216	1	G	ERCC6/PGBD3	405	ERCC6
chr10	50682334	1	A	ERCC6/PGBD3	611	ERCC6
chr10	50684220	0	G	ERCC6/PGBD3	236	ERCC6
chr10	50684316	0	T	ERCC6/PGBD3	842	ERCC6
chr10	50684320	1	C	ERCC6/PGBD3	251	ERCC6
chr10	50684434	1	C	ERCC6/PGBD3	845	ERCC6
chr10	50686374	0	C	ERCC6/PGBD3	388	ERCC6
chr10	50686452	0	C	ERCC6/PGBD3	631	ERCC6
chr10	50686480	1	C	ERCC6/PGBD3	398	ERCC6
chr10	50686565	1	G	ERCC6/PGBD3	632	ERCC6
chr10	50690672	0	T	ERCC6/PGBD3	489	ERCC6
chr10	50690741	0	G	ERCC6/PGBD3	436	ERCC6
chr10	50690786	1	G	ERCC6/PGBD3	483	ERCC6
chr10	50690800	0	G	ERCC6/PGBD3	630	ERCC6
chr10	50690851	1	T	ERCC6/PGBD3	449	ERCC6
chr10	50690900	0	G	ERCC6/PGBD3	965	ERCC6
chr10	50690910	1	C	ERCC6/PGBD3	628	ERCC6
chr10	50691019	1	G	ERCC6/PGBD3	958	ERCC6
chr10	50691306	0	T	ERCC6/PGBD3	718	ERCC6
chr10	50691407	0	G	ERCC6/PGBD3	824	ERCC6
chr10	50691424	1	G	ERCC6/PGBD3	729	ERCC6
chr10	50691499	0	G	ERCC6/PGBD3	380	ERCC6
chr10	50691527	1	T	ERCC6/PGBD3	848	ERCC6
chr10	50691614	1	T	ERCC6/PGBD3	384	ERCC6
chr10	50701133	0	A	ERCC6/PGBD3	595	ERCC6
chr10	50701208	0	G	ERCC6/PGBD3	593	ERCC6
chr10	50701252	1	T	ERCC6/PGBD3	572	ERCC6
chr10	50701325	1	C	ERCC6/PGBD3	612	ERCC6
chr10	50708529	0	C	ERCC6/PGBD3	679	ERCC6
chr10	50708636	0	A	ERCC6/PGBD3	738	ERCC6
chr10	50708638	1	G	ERCC6/PGBD3	708	ERCC6
chr10	50708748	0	A	ERCC6/PGBD3	805	ERCC6
chr10	50708753	1	A	ERCC6/PGBD3	721	ERCC6
chr10	50708866	1	G	ERCC6/PGBD3	813	ERCC6
chr10	50713909	0	G	ERCC6/PGBD3	936	ERCC6
chr10	50714026	0	T	ERCC6/PGBD3	937	ERCC6
chr10	50714027	1	C	ERCC6/PGBD3	942	ERCC6
chr10	50714146	1	C	ERCC6/PGBD3	955	ERCC6
chr10	50723337	0	G	ERCC6/PGBD3	528	ERCC6
chr10	50723411	0	C	ERCC6/PGBD3	516	ERCC6
chr10	50723452	1	T	ERCC6/PGBD3	481	ERCC6
chr10	50723473	0	C	ERCC6/PGBD3	315	ERCC6
chr10	50723528	1	C	ERCC6/PGBD3	469	ERCC6
chr10	50723581	0	T	ERCC6/PGBD3	547	ERCC6
chr10	50723591	1	G	ERCC6/PGBD3	237	ERCC6
chr10	50723696	0	A	ERCC6/PGBD3	409	ERCC6
chr10	50723701	1	A	ERCC6/PGBD3	453	ERCC6
chr10	50723798	0	C	ERCC6/PGBD3	284	ERCC6
chr10	50723809	1	T	ERCC6/PGBD3	391	ERCC6
chr10	50723868	0	C	ERCC6/PGBD3	394	ERCC6
chr10	50723909	1	C	ERCC6/PGBD3	294	ERCC6
chr10	50723929	0	C	ERCC6/PGBD3	270	ERCC6
chr10	50723957	1	G	ERCC6/PGBD3	426	ERCC6
chr10	50724034	0	C	ERCC6/PGBD3	246	ERCC6
chr10	50724038	1	C	ERCC6/PGBD3	336	ERCC6
chr10	50724128	0	C	ERCC6/PGBD3	197	ERCC6
chr10	50724146	1	G	ERCC6/PGBD3	293	ERCC6
chr10	50724240	0	A	ERCC6/PGBD3	282	ERCC6
chr10	50724241	1	A	ERCC6/PGBD3	186	ERCC6
chr10	50724291	0	G	ERCC6/PGBD3	332	ERCC6
chr10	50724357	1	G	ERCC6/PGBD3	251	ERCC6
chr10	50724408	0	G	ERCC6/PGBD3	368	ERCC6
chr10	50724409	1	C	ERCC6/PGBD3	285	ERCC6
chr10	50724481	0	G	ERCC6/PGBD3	241	ERCC6
chr10	50724522	1	A	ERCC6/PGBD3	342	ERCC6
chr10	50724566	0	G	ERCC6/PGBD3	306	ERCC6
chr10	50724568	1	C	ERCC6/PGBD3	208	ERCC6
chr10	50724644	0	G	ERCC6/PGBD3	456	ERCC6
chr10	50724685	1	A	ERCC6/PGBD3	290	ERCC6
chr10	50724750	0	G	ERCC6/PGBD3	294	ERCC6
chr10	50724751	1	G	ERCC6/PGBD3	402	ERCC6
chr10	50724791	0	C	ERCC6/PGBD3	329	ERCC6
chr10	50724867	1	T	ERCC6/PGBD3	255	ERCC6
chr10	50724889	0	G	ERCC6/PGBD3	444	ERCC6
chr10	50724908	1	C	ERCC6/PGBD3	324	ERCC6
chr10	50724994	0	G	ERCC6/PGBD3	464	ERCC6
chr10	50725001	1	G	ERCC6/PGBD3	531	ERCC6
chr10	50725031	0	C	ERCC6/PGBD3	296	ERCC6
chr10	50725107	1	G	ERCC6/PGBD3	583	ERCC6
chr10	50725131	0	T	ERCC6/PGBD3	373	ERCC6
chr10	50725144	1	C	ERCC6/PGBD3	360	ERCC6
chr10	50725245	1	G	ERCC6/PGBD3	430	ERCC6
chr10	50732042	0	A	ERCC6/PGBD3	459	ERCC6
chr10	50732107	0	C	ERCC6/PGBD3	492	ERCC6
chr10	50732161	1	C	ERCC6/PGBD3	403	ERCC6
chr10	50732219	0	C	ERCC6/PGBD3	169	ERCC6
chr10	50732224	1	G	ERCC6/PGBD3	482	ERCC6
chr10	50732292	0	A	ERCC6/PGBD3	263	ERCC6
chr10	50732315	1	C	ERCC6/PGBD3	72	ERCC6
chr10	50732374	0	C	ERCC6/PGBD3	204	ERCC6
chr10	50732400	1	A	ERCC6/PGBD3	211	ERCC6
chr10	50732467	0	T	ERCC6/PGBD3	531	ERCC6
chr10	50732468	1	C	ERCC6/PGBD3	220	ERCC6
chr10	50732536	0	G	ERCC6/PGBD3	592	ERCC6
chr10	50732579	1	T	ERCC6/PGBD3	487	ERCC6
chr10	50732614	0	G	ERCC6/PGBD3	279	ERCC6
chr10	50732655	1	T	ERCC6/PGBD3	676	ERCC6
chr10	50732675	0	T	ERCC6/PGBD3	142	ERCC6
chr10	50732729	1	A	ERCC6/PGBD3	331	ERCC6
chr10	50732767	0	C	ERCC6/PGBD3	410	ERCC6
chr10	50732796	1	A	ERCC6/PGBD3	178	ERCC6
chr10	50732884	1	A	ERCC6/PGBD3	477	ERCC6
chr10	50736410	0	A	ERCC6/PGBD3	889	ERCC6
chr10	50736495	0	T	ERCC6/PGBD3	361	ERCC6
chr10	50736529	1	G	ERCC6/PGBD3	898	ERCC6
chr10	50736601	1	C	ERCC6/PGBD3	370	ERCC6
chr10	50738723	0	T	ERCC6/PGBD3	21	ERCC6
chr10	50738801	0	T	ERCC6/PGBD3	507	ERCC6
chr10	50738834	1	G	ERCC6/PGBD3	22	ERCC6
chr10	50738889	0	G	ERCC6/PGBD3	11	ERCC6
chr10	50738906	1	G	ERCC6/PGBD3	537	ERCC6
chr10	50739003	1	G	ERCC6/PGBD3	9	ERCC6
chr10	50740548	0	T	ERCC6/PGBD3	245	ERCC6
chr10	50740620	0	T	ERCC6/PGBD3	222	ERCC6
chr10	50740666	1	A	ERCC6/PGBD3	200	ERCC6
chr10	50740669	0	G	ERCC6/PGBD3	256	ERCC6
chr10	50740712	1	T	ERCC6/PGBD3	122	ERCC6
chr10	50740742	0	A	ERCC6/PGBD3	408	ERCC6
chr10	50740777	1	A	ERCC6/PGBD3	236	ERCC6
chr10	50740788	0	T	ERCC6/PGBD3	323	ERCC6
chr10	50740864	1	A	ERCC6/PGBD3	404	ERCC6
chr10	50740873	0	G	ERCC6/PGBD3	394	ERCC6
chr10	50740902	1	C	ERCC6/PGBD3	385	ERCC6
chr10	50740988	0	T	ERCC6/PGBD3	397	ERCC6
chr10	50740993	1	G	ERCC6/PGBD3	507	ERCC6
chr10	50741102	1	G	ERCC6/PGBD3	403	ERCC6
chr10	69881165	0	A	MYPN	325	MYPN
chr10	69881275	0	G	MYPN	436	MYPN
chr10	69881282	1	C	MYPN	292	MYPN
chr10	69881389	0	C	MYPN	560	MYPN
chr10	69881390	1	C	MYPN	362	MYPN
chr10	69881500	0	C	MYPN	147	MYPN
chr10	69881504	1	T	MYPN	514	MYPN
chr10	69881588	0	C	MYPN	644	MYPN
chr10	69881618	1	T	MYPN	71	MYPN
chr10	69881701	0	G	MYPN	434	MYPN
chr10	69881708	1	A	MYPN	662	MYPN
chr10	69881817	0	A	MYPN	398	MYPN
chr10	69881822	1	T	MYPN	444	MYPN
chr10	69881863	0	A	MYPN	218	MYPN
chr10	69881936	1	T	MYPN	470	MYPN
chr10	69881972	0	G	MYPN	111	MYPN
chr10	69881979	1	G	MYPN	314	MYPN
chr10	69882069	0	G	MYPN	190	MYPN
chr10	69882078	1	A	MYPN	123	MYPN
chr10	69882167	1	C	MYPN	244	MYPN
chr10	69896387	0	A	MYPN	570	MYPN
chr10	69896491	0	A	MYPN	1	MYPN
chr10	69896492	1	A	MYPN	568	MYPN
chr10	69896602	1	T	MYPN	0	MYPN
chr10	69902665	0	C	MYPN	766	MYPN
chr10	69902751	0	G	MYPN	521	MYPN
chr10	69902770	0	C	MYPN	494	MYPN
chr10	69902782	1	G	MYPN	770	MYPN
chr10	69902842	1	G	MYPN	565	MYPN
chr10	69902859	0	G	MYPN	1134	MYPN
chr10	69902883	1	A	MYPN	488	MYPN
chr10	69902977	1	A	MYPN	1134	MYPN
chr10	69905187	0	A	MYPN	564	MYPN
chr10	69905268	0	A	MYPN	659	MYPN
chr10	69905301	1	T	MYPN	571	MYPN
chr10	69905365	1	A	MYPN	661	MYPN
chr10	69908030	0	G	MYPN	855	MYPN
chr10	69908128	0	G	MYPN	341	MYPN
chr10	69908145	1	C	MYPN	863	MYPN
chr10	69908173	0	A	MYPN	49	MYPN
chr10	69908222	1	C	MYPN	292	MYPN
chr10	69908289	1	C	MYPN	47	MYPN
chr10	69909747	0	A	MYPN	735	MYPN
chr10	69909844	0	C	MYPN	668	MYPN
chr10	69909851	1	G	MYPN	717	MYPN
chr10	69909961	1	G	MYPN	660	MYPN
chr10	69918194	0	C	MYPN	761	MYPN
chr10	69918265	0	C	MYPN	5	MYPN
chr10	69918309	1	C	MYPN	745	MYPN
chr10	69918360	1	C	MYPN	4	MYPN
chr10	69921391	0	G	MYPN	493	MYPN
chr10	69921464	0	C	MYPN	1	MYPN
chr10	69921503	1	G	MYPN	462	MYPN
chr10	69921569	1	A	MYPN	0	MYPN
chr10	69925436	0	C	MYPN	531	MYPN
chr10	69925504	0	C	MYPN	661	MYPN
chr10	69925547	1	G	MYPN	577	MYPN
chr10	69925612	1	G	MYPN	652	MYPN
chr10	69925964	0	C	MYPN	304	MYPN
chr10	69926073	0	C	MYPN	407	MYPN
chr10	69926080	1	C	MYPN	282	MYPN
chr10	69926164	0	C	MYPN	345	MYPN
chr10	69926193	1	T	MYPN	339	MYPN
chr10	69926253	0	C	MYPN	254	MYPN
chr10	69926274	1	A	MYPN	300	MYPN
chr10	69926284	0	T	MYPN	565	MYPN
chr10	69926338	1	G	MYPN	264	MYPN
chr10	69926381	0	C	MYPN	513	MYPN
chr10	69926405	1	T	MYPN	606	MYPN
chr10	69926496	1	T	MYPN	585	MYPN
chr10	69933785	0	C	MYPN	470	MYPN
chr10	69933874	0	C	MYPN	519	MYPN
chr10	69933903	1	C	MYPN	410	MYPN
chr10	69933982	0	G	MYPN	416	MYPN
chr10	69933987	1	C	MYPN	503	MYPN
chr10	69934088	0	T	MYPN	555	MYPN
chr10	69934093	1	C	MYPN	343	MYPN
chr10	69934184	0	T	MYPN	342	MYPN
chr10	69934187	1	A	MYPN	557	MYPN
chr10	69934294	0	T	MYPN	455	MYPN
chr10	69934306	1	T	MYPN	376	MYPN
chr10	69934409	0	T	MYPN	72	MYPN
chr10	69934416	1	A	MYPN	488	MYPN
chr10	69934522	1	C	MYPN	134	MYPN
chr10	69935017	0	C	MYPN	129	MYPN
chr10	69935077	0	C	MYPN	708	MYPN
chr10	69935120	1	C	MYPN	157	MYPN
chr10	69935162	0	G	MYPN	677	MYPN
chr10	69935190	1	C	MYPN	670	MYPN
chr10	69935280	1	G	MYPN	704	MYPN
chr10	69948620	0	C	MYPN	208	MYPN
chr10	69948723	0	G	MYPN	919	MYPN
chr10	69948734	1	G	MYPN	202	MYPN
chr10	69948819	0	T	MYPN	635	MYPN
chr10	69948830	1	G	MYPN	898	MYPN
chr10	69948936	1	G	MYPN	650	MYPN
chr10	69954079	0	A	MYPN	1094	MYPN
chr10	69954191	0	T	MYPN	1160	MYPN
chr10	69954194	1	G	MYPN	1091	MYPN
chr10	69954309	1	A	MYPN	1166	MYPN
chr10	69955121	0	C	MYPN	784	MYPN
chr10	69955235	0	T	MYPN	1119	MYPN
chr10	69955238	1	T	MYPN	779	MYPN
chr10	69955349	1	G	MYPN	1123	MYPN
chr10	69957041	0	A	MYPN	810	MYPN
chr10	69957129	0	A	MYPN	894	MYPN
chr10	69957160	1	T	MYPN	800	MYPN
chr10	69957244	0	C	MYPN	29	MYPN
chr10	69957250	1	C	MYPN	881	MYPN
chr10	69957378	1	C	MYPN	29	MYPN
chr10	69959085	0	G	MYPN	537	MYPN
chr10	69959187	0	T	MYPN	817	MYPN
chr10	69959197	1	A	MYPN	531	MYPN
chr10	69959287	0	A	MYPN	597	MYPN
chr10	69959303	1	A	MYPN	826	MYPN
chr10	69959405	1	C	MYPN	600	MYPN
chr10	69961585	0	G	MYPN	981	MYPN
chr10	69961627	0	C	MYPN	690	MYPN
chr10	69961700	1	T	MYPN	975	MYPN
chr10	69961710	0	G	MYPN	630	MYPN
chr10	69961737	1	C	MYPN	699	MYPN
chr10	69961825	1	G	MYPN	667	MYPN
chr10	69966486	0	C	MYPN	791	MYPN
chr10	69966567	0	C	MYPN	672	MYPN
chr10	69966602	1	G	MYPN	790	MYPN
chr10	69966686	1	A	MYPN	670	MYPN
chr10	69970008	0	T	MYPN	622	MYPN
chr10	69970112	0	C	MYPN	1035	MYPN
chr10	69970121	1	G	MYPN	630	MYPN
chr10	69970217	0	G	MYPN	1037	MYPN
chr10	69970230	1	C	MYPN	1040	MYPN
chr10	69970329	1	G	MYPN	1038	MYPN
chr10	73577133	0	C	PSAP	420	PSAP
chr10	73577210	0	A	PSAP	481	PSAP
chr10	73577253	1	T	PSAP	414	PSAP
chr10	73577331	1	T	PSAP	455	PSAP
chr10	73578312	0	A	PSAP	219	PSAP
chr10	73578430	0	A	PSAP	593	PSAP
chr10	73578433	1	T	PSAP	207	PSAP
chr10	73578542	1	T	PSAP	593	PSAP
chr10	73578724	0	C	PSAP	266	PSAP
chr10	73578835	0	G	PSAP	441	PSAP
chr10	73578844	1	C	PSAP	247	PSAP
chr10	73578954	1	A	PSAP	497	PSAP
chr10	73579183	0	C	PSAP	460	PSAP
chr10	73579268	0	G	PSAP	396	PSAP
chr10	73579303	1	C	PSAP	470	PSAP
chr10	73579380	1	C	PSAP	381	PSAP
chr10	73579561	0	T	PSAP	293	PSAP
chr10	73579636	0	C	PSAP	520	PSAP
chr10	73579663	1	A	PSAP	301	PSAP
chr10	73579744	1	A	PSAP	526	PSAP
chr10	73579945	0	T	PSAP	152	PSAP
chr10	73580045	0	T	PSAP	645	PSAP
chr10	73580067	1	T	PSAP	785	PSAP
chr10	73580156	1	C	PSAP	662	PSAP
chr10	73581595	0	G	PSAP	1055	PSAP
chr10	73581673	0	T	PSAP	546	PSAP
chr10	73581717	1	T	PSAP	1051	PSAP
chr10	73581764	0	G	PSAP	542	PSAP
chr10	73581780	1	A	PSAP	524	PSAP
chr10	73581870	1	T	PSAP	549	PSAP
chr10	73583620	0	T	PSAP	872	PSAP
chr10	73583739	1	A	PSAP	875	PSAP
chr10	73585549	0	G	PSAP	637	PSAP
chr10	73585636	0	G	PSAP	555	PSAP
chr10	73585666	1	C	PSAP	642	PSAP
chr10	73585745	1	C	PSAP	554	PSAP
chr10	73587698	0	C	PSAP	520	PSAP
chr10	73587774	0	G	PSAP	640	PSAP
chr10	73587811	1	T	PSAP	514	PSAP
chr10	73587869	0	T	PSAP	278	PSAP
chr10	73587872	1	C	PSAP	637	PSAP
chr10	73587973	1	C	PSAP	276	PSAP
chr10	73588599	0	A	PSAP	434	PSAP
chr10	73588690	0	T	PSAP	262	PSAP
chr10	73588719	1	A	PSAP	439	PSAP
chr10	73588776	0	A	PSAP	278	PSAP
chr10	73588781	1	C	PSAP	245	PSAP
chr10	73588894	1	C	PSAP	301	PSAP
chr10	73590860	0	A	PSAP	735	PSAP
chr10	73590940	0	G	PSAP	829	PSAP
chr10	73590979	1	G	PSAP	733	PSAP
chr10	73591056	1	G	PSAP	824	PSAP
chr10	73591548	0	G	PSAP	469	PSAP
chr10	73591653	0	T	PSAP	379	PSAP
chr10	73591664	1	C	PSAP	469	PSAP
chr10	73591766	1	C	PSAP	475	PSAP
chr10	73594079	0	G	PSAP	279	PSAP
chr10	73594154	0	T	PSAP	500	PSAP
chr10	73594198	1	A	PSAP	300	PSAP
chr10	73594271	0	A	PSAP	554	PSAP
chr10	73594272	1	A	PSAP	501	PSAP
chr10	73594384	1	C	PSAP	547	PSAP
chr11	2466611	0	A	KCNQ1.1	4	KCNQ1
chr11	2466670	0	C	KCNQ1.1	4	KCNQ1
chr11	2466705	1	A	KCNQ1.1	4	KCNQ1
chr11	2466746	1	A	KCNQ1.1	4	KCNQ1
chr11	2482855	0	T	KCNQ1.1	530	KCNQ1
chr11	2482968	1	A	KCNQ1.1	553	KCNQ1
chr11	2549115	0	G	KCNQ1.1	825	KCNQ1
chr11	2549169	0	T	KCNQ1.1	539	KCNQ1
chr11	2549237	1	C	KCNQ1.1	826	KCNQ1
chr11	2549289	1	C	KCNQ1.1	563	KCNQ1
chr11	2591805	0	A	KCNQ1.1	483	KCNQ1
chr11	2591862	0	T	KCNQ1.1	426	KCNQ1
chr11	2591880	0	T	KCNQ1.1	471	KCNQ1
chr11	2591927	1	A	KCNQ1.1	479	KCNQ1
chr11	2591978	1	A	KCNQ1.1	408	KCNQ1
chr11	2592022	1	T	KCNQ1.1	526	KCNQ1
chr11	2592494	0	T	KCNQ1.1	661	KCNQ1
chr11	2592638	1	G	KCNQ1.1	660	KCNQ1
chr11	2593272	0	T	KCNQ1.1	354	KCNQ1
chr11	2593418	1	C	KCNQ1.1	352	KCNQ1
chr11	2593957	0	C	KCNQ1.1	351	KCNQ1
chr11	2594065	0	T	KCNQ1.1	104	KCNQ1
chr11	2594094	1	T	KCNQ1.1	342	KCNQ1
chr11	2594099	0	C	KCNQ1.1	453	KCNQ1
chr11	2594131	1	T	KCNQ1.1	100	KCNQ1
chr11	2594191	0	A	KCNQ1.1	368	KCNQ1
chr11	2594217	1	G	KCNQ1.1	452	KCNQ1
chr11	2594295	1	T	KCNQ1.1	367	KCNQ1
chr11	2604595	0	T	KCNQ1.1	605	KCNQ1
chr11	2604675	0	C	KCNQ1.1	154	KCNQ1
chr11	2604719	1	A	KCNQ1.1	598	KCNQ1
chr11	2604754	0	C	KCNQ1.1	517	KCNQ1
chr11	2604757	1	C	KCNQ1.1	157	KCNQ1
chr11	2604873	1	A	KCNQ1.1	511	KCNQ1
chr11	2606382	0	G	KCNQ1.1	720	KCNQ1
chr11	2606437	0	C	KCNQ1.1	647	KCNQ1
chr11	2606498	1	C	KCNQ1.1	719	KCNQ1
chr11	2606559	1	G	KCNQ1.1	606	KCNQ1
chr11	2608746	0	G	KCNQ1.1	121	KCNQ1
chr11	2608817	0	T	KCNQ1.1	258	KCNQ1
chr11	2608847	1	G	KCNQ1.1	113	KCNQ1
chr11	2608892	0	A	KCNQ1.1	490	KCNQ1
chr11	2608911	1	A	KCNQ1.1	252	KCNQ1
chr11	2609014	1	G	KCNQ1.1	499	KCNQ1
chr11	2609920	0	A	KCNQ1.1	277	KCNQ1
chr11	2609975	0	C	KCNQ1.1	544	KCNQ1
chr11	2609992	1	G	KCNQ1.1	276	KCNQ1
chr11	2610064	0	T	KCNQ1.1	476	KCNQ1
chr11	2610074	1	T	KCNQ1.1	542	KCNQ1
chr11	2610184	1	T	KCNQ1.1	478	KCNQ1
chr11	2683088	0	A	KCNQ1.1	16	KCNQ1
chr11	2683193	0	A	KCNQ1.1	885	KCNQ1
chr11	2683206	1	C	KCNQ1.1	15	KCNQ1
chr11	2683311	0	A	KCNQ1.1	217	KCNQ1
chr11	2683313	1	T	KCNQ1.1	896	KCNQ1
chr11	2683409	1	G	KCNQ1.1	215	KCNQ1
chr11	2789986	0	T	KCNQ1.2	453	KCNQ1
chr11	2790055	0	T	KCNQ1.2	235	KCNQ1
chr11	2790108	1	A	KCNQ1.2	470	KCNQ1
chr11	2790128	0	T	KCNQ1.2	238	KCNQ1
chr11	2790143	1	A	KCNQ1.2	234	KCNQ1
chr11	2790239	1	A	KCNQ1.2	257	KCNQ1
chr11	2797168	0	T	KCNQ1.2	311	KCNQ1
chr11	2797260	0	T	KCNQ1.2	137	KCNQ1
chr11	2797265	1	A	KCNQ1.2	291	KCNQ1
chr11	2797384	1	C	KCNQ1.2	144	KCNQ1
chr11	2798165	0	T	KCNQ1.2	515	KCNQ1
chr11	2798261	0	A	KCNQ1.2	500	KCNQ1
chr11	2798272	1	T	KCNQ1.2	514	KCNQ1
chr11	2798380	1	G	KCNQ1.2	505	KCNQ1
chr11	2799183	0	T	KCNQ1.2	114	KCNQ1
chr11	2799259	0	G	KCNQ1.2	168	KCNQ1
chr11	2799262	1	G	KCNQ1.2	114	KCNQ1
chr11	2799349	1	G	KCNQ1.2	203	KCNQ1
chr11	2868973	0	T	KCNQ1.2	132	KCNQ1
chr11	2869040	1	T	KCNQ1.2	134	KCNQ1
chr11	2869160	0	T	KCNQ1.2	183	KCNQ1
chr11	2869302	1	T	KCNQ1.2	184	KCNQ1
chr13	28578153	0	G	FLT3	710	FLT3
chr13	28578251	0	G	FLT3	449	FLT3
chr13	28578272	1	G	FLT3	706	FLT3
chr13	28578364	1	T	FLT3	442	FLT3
chr13	28588520	0	G	FLT3	187	FLT3
chr13	28588605	0	G	FLT3	689	FLT3
[truncated: 1,566 more rows]
