# Supplementary material for: Quantitative analysis of differences in copy numbers using read depth obtained from PCR-enriched samples and controls
Source: BMC Bioinformatics. 2015 Jan 28;16:17. doi: 10.1186/s12859-014-0428-5 (PMC4384318; doi:10.1186/s12859-014-0428-5)
Supplement: Additional file 4 — Comparison with ONCOCNV. This archive (zip) contains all output-files generated for the comparison of quandico and ONCOCNV. [file 12859_2014_428_MOESM4_ESM.zip]

Archive with 152 entries (152 files):
- coriell_coordinates.txt
- README.txt
- quandico/assessment_summary.txt
- quandico/M62_S10_NA20022_M62M63_SC.cov.csv
- quandico/M62_S10_NA20022_M62M63_SC.cov.pdf
- quandico/M62_S10_NA20022_M62M63_SC.cov.vcf
- quandico/M62_S10_NA20022_M62M63_SC.cov.xlsx
- quandico/M62_S1_NA01201_M62M63_SC.cov.csv
- quandico/M62_S1_NA01201_M62M63_SC.cov.pdf
- quandico/M62_S1_NA01201_M62M63_SC.cov.vcf
- quandico/M62_S1_NA01201_M62M63_SC.cov.xlsx
- quandico/M62_S2_NA01416_M62M63_SC.cov.csv
- quandico/M62_S2_NA01416_M62M63_SC.cov.pdf
- quandico/M62_S2_NA01416_M62M63_SC.cov.vcf
- quandico/M62_S2_NA01416_M62M63_SC.cov.xlsx
- quandico/M62_S3_NA05067_M62M63_SC.cov.csv
- quandico/M62_S3_NA05067_M62M63_SC.cov.pdf
- quandico/M62_S3_NA05067_M62M63_SC.cov.vcf
- quandico/M62_S3_NA05067_M62M63_SC.cov.xlsx
- quandico/M62_S4_NA09888_M62M63_SC.cov.csv
- quandico/M62_S4_NA09888_M62M63_SC.cov.pdf
- quandico/M62_S4_NA09888_M62M63_SC.cov.vcf
- quandico/M62_S4_NA09888_M62M63_SC.cov.xlsx
- quandico/M62_S5_NA11672_M62M63_SC.cov.csv
- quandico/M62_S5_NA11672_M62M63_SC.cov.pdf
- quandico/M62_S5_NA11672_M62M63_SC.cov.vcf
- quandico/M62_S5_NA11672_M62M63_SC.cov.xlsx
- quandico/M62_S6_NA12606_M62M63_SC.cov.csv
- quandico/M62_S6_NA12606_M62M63_SC.cov.pdf
- quandico/M62_S6_NA12606_M62M63_SC.cov.vcf
- quandico/M62_S6_NA12606_M62M63_SC.cov.xlsx
- quandico/M62_S7_NA13019_M62M63_SC.cov.csv
- quandico/M62_S7_NA13019_M62M63_SC.cov.pdf
- quandico/M62_S7_NA13019_M62M63_SC.cov.vcf
- quandico/M62_S7_NA13019_M62M63_SC.cov.xlsx
- quandico/M62_S8_NA13783_M62M63_SC.cov.csv
- quandico/M62_S8_NA13783_M62M63_SC.cov.pdf
- quandico/M62_S8_NA13783_M62M63_SC.cov.vcf
- quandico/M62_S8_NA13783_M62M63_SC.cov.xlsx
- quandico/M62_S9_NA14164_M62M63_SC.cov.csv
- quandico/M62_S9_NA14164_M62M63_SC.cov.pdf
- quandico/M62_S9_NA14164_M62M63_SC.cov.vcf
- quandico/M62_S9_NA14164_M62M63_SC.cov.xlsx
- quandico/M63_S10_NA20022_M62M63_SC.cov.csv
- quandico/M63_S10_NA20022_M62M63_SC.cov.pdf
- quandico/M63_S10_NA20022_M62M63_SC.cov.vcf
- quandico/M63_S10_NA20022_M62M63_SC.cov.xlsx
- quandico/M63_S1_NA01201_M62M63_SC.cov.csv
- quandico/M63_S1_NA01201_M62M63_SC.cov.pdf
- quandico/M63_S1_NA01201_M62M63_SC.cov.vcf
- quandico/M63_S1_NA01201_M62M63_SC.cov.xlsx
- quandico/M63_S2_NA01416_M62M63_SC.cov.csv
- quandico/M63_S2_NA01416_M62M63_SC.cov.pdf
- quandico/M63_S2_NA01416_M62M63_SC.cov.vcf
- quandico/M63_S2_NA01416_M62M63_SC.cov.xlsx
- quandico/M63_S3_NA05067_M62M63_SC.cov.csv
- quandico/M63_S3_NA05067_M62M63_SC.cov.pdf
- quandico/M63_S3_NA05067_M62M63_SC.cov.vcf
- quandico/M63_S3_NA05067_M62M63_SC.cov.xlsx
- quandico/M63_S4_NA09888_M62M63_SC.cov.csv
- quandico/M63_S4_NA09888_M62M63_SC.cov.pdf
- quandico/M63_S4_NA09888_M62M63_SC.cov.vcf
- quandico/M63_S4_NA09888_M62M63_SC.cov.xlsx
- quandico/M63_S5_NA11672_M62M63_SC.cov.csv
- quandico/M63_S5_NA11672_M62M63_SC.cov.pdf
- quandico/M63_S5_NA11672_M62M63_SC.cov.vcf
- quandico/M63_S5_NA11672_M62M63_SC.cov.xlsx
- quandico/M63_S6_NA12606_M62M63_SC.cov.csv
- quandico/M63_S6_NA12606_M62M63_SC.cov.pdf
- quandico/M63_S6_NA12606_M62M63_SC.cov.vcf
- quandico/M63_S6_NA12606_M62M63_SC.cov.xlsx
- quandico/M63_S7_NA13019_M62M63_SC.cov.csv
- quandico/M63_S7_NA13019_M62M63_SC.cov.pdf
- quandico/M63_S7_NA13019_M62M63_SC.cov.vcf
- quandico/M63_S7_NA13019_M62M63_SC.cov.xlsx
- quandico/M63_S8_NA13783_M62M63_SC.cov.csv
- quandico/M63_S8_NA13783_M62M63_SC.cov.pdf
- quandico/M63_S8_NA13783_M62M63_SC.cov.vcf
- quandico/M63_S8_NA13783_M62M63_SC.cov.xlsx
- quandico/M63_S9_NA14164_M62M63_SC.cov.csv
- quandico/M63_S9_NA14164_M62M63_SC.cov.pdf
- quandico/M63_S9_NA14164_M62M63_SC.cov.vcf
- quandico/M63_S9_NA14164_M62M63_SC.cov.xlsx
- quandico/quandico_FN.txt
- quandico/quandico_FP.txt
- quandico/quandico_TN.txt
- quandico/quandico_TP.txt
- ONCOCNV/assessment_summary.txt
- ONCOCNV/M062_S10_NA20022.profile.png
- ONCOCNV/M062_S10_NA20022.profile.txt
- ONCOCNV/M062_S10_NA20022.summary.txt
- ONCOCNV/M062_S1_NA01201.profile.png
- ONCOCNV/M062_S1_NA01201.profile.txt
- ONCOCNV/M062_S1_NA01201.summary.txt
- ONCOCNV/M062_S2_NA01416.profile.png
- ONCOCNV/M062_S2_NA01416.profile.txt
- ONCOCNV/M062_S2_NA01416.summary.txt
- ONCOCNV/M062_S3_NA05067.profile.png
- ONCOCNV/M062_S3_NA05067.profile.txt
- ONCOCNV/M062_S3_NA05067.summary.txt
- ONCOCNV/M062_S4_NA09888.profile.png
- ONCOCNV/M062_S4_NA09888.profile.txt
- ONCOCNV/M062_S4_NA09888.summary.txt
- ONCOCNV/M062_S5_NA11672.profile.png
- ONCOCNV/M062_S5_NA11672.profile.txt
- ONCOCNV/M062_S5_NA11672.summary.txt
- ONCOCNV/M062_S6_NA12606.profile.png
- ONCOCNV/M062_S6_NA12606.profile.txt
- ONCOCNV/M062_S6_NA12606.summary.txt
- ONCOCNV/M062_S7_NA13019.profile.png
- ONCOCNV/M062_S7_NA13019.profile.txt
- ONCOCNV/M062_S7_NA13019.summary.txt
- ONCOCNV/M062_S8_NA13783.profile.png
- ONCOCNV/M062_S8_NA13783.profile.txt
- ONCOCNV/M062_S8_NA13783.summary.txt
- ONCOCNV/M062_S9_NA14164.profile.png
- ONCOCNV/M062_S9_NA14164.profile.txt
- ONCOCNV/M062_S9_NA14164.summary.txt
- ONCOCNV/M063_S10_NA20022.profile.png
- ONCOCNV/M063_S10_NA20022.profile.txt
- ONCOCNV/M063_S10_NA20022.summary.txt
- ONCOCNV/M063_S1_NA01201.profile.png
- ONCOCNV/M063_S1_NA01201.profile.txt
- ONCOCNV/M063_S1_NA01201.summary.txt
- ONCOCNV/M063_S2_NA01416.profile.png
- ONCOCNV/M063_S2_NA01416.profile.txt
- ONCOCNV/M063_S2_NA01416.summary.txt
- ONCOCNV/M063_S3_NA05067.profile.png
- ONCOCNV/M063_S3_NA05067.profile.txt
- ONCOCNV/M063_S3_NA05067.summary.txt
- ONCOCNV/M063_S4_NA09888.profile.png
- ONCOCNV/M063_S4_NA09888.profile.txt
- ONCOCNV/M063_S4_NA09888.summary.txt
- ONCOCNV/M063_S5_NA11672.profile.png
- ONCOCNV/M063_S5_NA11672.profile.txt
- ONCOCNV/M063_S5_NA11672.summary.txt
- ONCOCNV/M063_S6_NA12606.profile.png
- ONCOCNV/M063_S6_NA12606.profile.txt
- ONCOCNV/M063_S6_NA12606.summary.txt
- ONCOCNV/M063_S7_NA13019.profile.png
- ONCOCNV/M063_S7_NA13019.profile.txt
- ONCOCNV/M063_S7_NA13019.summary.txt
- ONCOCNV/M063_S8_NA13783.profile.png
- ONCOCNV/M063_S8_NA13783.profile.txt
- ONCOCNV/M063_S8_NA13783.summary.txt
- ONCOCNV/M063_S9_NA14164.profile.png
- ONCOCNV/M063_S9_NA14164.profile.txt
- ONCOCNV/M063_S9_NA14164.summary.txt
- ONCOCNV/oncocnv_FN.txt
- ONCOCNV/oncocnv_FP.txt
- ONCOCNV/oncocnv_TN.txt
- ONCOCNV/oncocnv_TP.txt
