# Supplementary material for: Quantitative analysis of differences in copy numbers using read depth obtained from PCR-enriched samples and controls
Source: BMC Bioinformatics. 2015 Jan 28;16:17. doi: 10.1186/s12859-014-0428-5 (PMC4384318; doi:10.1186/s12859-014-0428-5)
Supplement: Additional file 4 — Comparison with ONCOCNV. This archive (zip) contains all output-files generated for the comparison of quandico and ONCOCNV. [file 12859_2014_428_MOESM4_ESM.zip › coriell_coordinates.txt]

Chromosome  ChromStart  ChromEnd Copy Number State Coriell ID
chr18 65726964 78015057 1  NA00017
chr2  74139756 74246454 3  NA00017
chrX  168464   56457794 1  NA00088
chr12 33528827 34803034 3  NA00088
chr5  14397133 15440849 3  NA00088
chrX  56469482 155233846   3  NA00088
chr21 14595263 29764345 1  NA00137
chr4  11622 11307314 1  NA00137
chrX  168464   155233846   4  NA00157
chr1  174234327   202493689   1  NA00214
chr4  65664 27318618 1  NA00343
chr8  161221   146298143   3  NA00496
chr1  196761807   196901753   1  NA00501
chr2  12771 701178   1  NA00501
chr4  99187873 191020138   3  NA00501
chr10 53106081 57103205 1  NA00633
chr2  112498698   112920343   3  NA00633
chr7  143896239   159119708   1  NA00657
chr8  132312713   146298143   3  NA00657
chr2  242678897   243089444   1  NA00692
chr21 14400721 27555248 1  NA00692
chrX  168464   52911208 1  NA00735
chrX  53069985 155233846   3  NA00735
chr4  58868519 148836467   3  NA00782
chr1  156285513   169586946   1  NA00803
chrX  168464   155233846   1  NA00857
chr1  171397552   199282009   3  NA00860
chr2  4414329  19101012 1  NA00945
chr17 513   1922770  1  NA00959
chr10 100439258   135506692   3  NA00959
chr11 69592813 131607351   3  NA00959
chr20 61292 26274822 3  NA00981
chr21 39402204 48096945 1  NA00983
chr10 104621725   135506692   3  NA00983
chr11 128268153   134944770   1  NA00988
chr7  100527710   125856601   1  NA01059
chr21 14594222 25701711 3  NA01137
chrX  168464   2694240  3  NA01137
chr13 39533010 45026729 1  NA01142
chr4  66706 5179690  1  NA01183
chr12 150429   25214646 3  NA01183
chr21 11039259 48022230 1  NA01201
chrX  168464   155233846   4  NA01202
chr7  139983761   159119708   3  NA01220
chr6  65653760 131072907   3  NA01221
chr13 110347919   115108385   1  NA01224
chr18 27442107 78015057 3  NA01224
chr4  186929423   187133812   4  NA01225
chr1  61722 228694   1  NA01229
chr2  192851120   243089444   3  NA01229
chrY  14439865 14755978 2  NA01353
chrY  15076623 15224570 2  NA01353
chr2  12771 33006205 3  NA01353
chr18 11542 78015057 3  NA01359
chr9  46586 81522989 3  NA01388
chr10 133348738   135506692   1  NA01396
chr2  73170004 73795745 1  NA01396
chr16 34449290 90287523 3  NA01396
chr10 134279988   135506692   3  NA01399
chr21 14566189 27959742 3  NA01399
chr4  144917140   145019784   1  NA01414
chrX  168464   62348822 1  NA01414
chr9  11905 116458607   3  NA01414
chrX  168464   155182342   4  NA01416
chr13 39532028 71281225 1  NA01484
chr12 132887377   133777645   1  NA01535
chr5  162056517   180719790   3  NA01535
chr8  46385 19215011 1  NA01549
chr13 19045627 52802799 3  NA01555
chr17 513   735030   3  NA01555
chr1  247535534   249224376   1  NA01564
chr21 14736297 18744415 1  NA01564
chrY  9757247  28799923 2  NA01709
chr14 20432800 30660075 3  NA01750
chr9  216123   24506137 3  NA01750
chr13 19045627 22933429 1  NA01840
chr10 129847096   135459152   1  NA01848
chr2  12771 15651411 3  NA01848
chr10 129847096   135506692   1  NA01849
chr2  12771 15657932 3  NA01849
chr21 14661245 48096945 3  NA01921
chrY  2780527  2902962  0  NA01941
chr4  164286651   177631030   1  NA02003
chr11 119572864   134944770   1  NA02008
chr11 118665574   119559131   3  NA02008
chr13 110228307   115108385   1  NA02018
chr15 22673386 23300761 1  NA02018
chr1  160989880   178008473   1  NA02025
chr17 71831937 72677300 3  NA02030
chr8  46385 146298143   3  NA02030
chr16 21534303 21743120 1  NA02205
chr16 21534303 21779438 1  NA02206
chr16 60764 3724352  3  NA02325
chr22 16055170 30855674 3  NA02325
chrX  154101873   154565719   3  NA02325
chr5  146410287   146592734   4  NA02335
chrX  32279059 32415662 0  NA02339
chr16 57857458 58134945 3  NA02571
chr21 10736858 48096945 3  NA02571
chr17 27443696 36146045 1  NA02587
chrY  2650425  28799923 2  NA02587
chrY  9525901  17801870 0  NA02598
chrY  2650425  5620476  1  NA02626
chrX  2434174  2694240  3  NA02626
chrY  2650425  5620476  1  NA02670
chrX  2475073  2694240  3  NA02670
chr13 31071835 58631135 1  NA02718
chr13 82070909 105858331   1  NA02719
chr12 126435628   133777645   1  NA02819
chr9  46586 34496909 3  NA02819
chr12 126435628   133777645   1  NA02820
chr9  46586 34496909 3  NA02820
chr11 43175676 46729065 1  NA02859
chrX  13615117 136011399   1  NA02859
chr1  165764933   199277598   1  NA02906
chr22 16864885 20473334 1  NA02944
chr20 61292 29651199 3  NA02944
chr4  153262857   190958131   1  NA03013
chrX  6467901  6733904  0  NA03030
chr10 8839751  28059691 1  NA03047
chr18 58508284 61080440 1  NA03089
chr18 61292917 63371775 1  NA03089
chr18 63503253 64087697 1  NA03089
chr18 65119713 78015057 1  NA03089
chr13 85742809 115108385   3  NA03089
chr21 14400721 48096945 3  NA03090
chr8  74855746 98116570 1  NA03134
chr12 2652279  2832399  3  NA03134
chr15 20072372 102459244   3  NA03184
chr9  46586 40095483 3  NA03226
chr7  145013388   159119708   1  NA03240
chr7  43258 2053032  3  NA03240
chr3  100340055   100442478   4  NA03240
chr10 52348893 76153314 1  NA03241
chr10 129512110   135506692   1  NA03241
chr15 98826553 102459244   1  NA03255
chr8  46385 28513665 3  NA03255
chrX  6467901  8135645  0  NA03273
chr2  110849221   110983669   1  NA03273
chrX  6467901  8135645  0  NA03291
chr11 43168640 46750525 1  NA03316
chr13 87543811 115108385   1  NA03321
chr13 19045627 115108385   3  NA03330
chr6  162728945   162914277   3  NA03330
chr1  248808556   249224376   1  NA03369
chr10 72796 26679769 3  NA03369
chr9  236074   399040   3  NA03369
chr11 1536528  133018370   3  NA03384
chrX  168464   155233846   4  NA03384
chr4  68808 22553027 1  NA03435
chr11 198509   4968117  3  NA03435
chr12 2777404  2924533  3  NA03435
chr14 19002111 27856139 3  NA03462
chr9  46586 24933878 3  NA03462
chr10 13310735 25247289 1  NA03470
chr21 46731933 47052557 3  NA03470
chr5  178089980   180399361   1  NA03493
chr6  402086   21212715 3  NA03493
chr8  99483953 102712197   1  NA03501
chr21 14364518 26476439 3  NA03503
chr3  60332 14555216 3  NA03503
chr13 82757161 115108385   1  NA03518
chr9  46586 1856893  1  NA03563
chr3  98740727 197845907   3  NA03563
chr22 16657288 20330744 1  NA03577
chrX  32350712 32541120 0  NA03604
chr1  196738610   196901753   1  NA03623
chr18 11542 78015057 3  NA03623
chrX  168464   155233846   3  NA03623
chrX  129548416   155233846   1  NA03624
chr6  149648   647953   1  NA03648
chr1  215219430   245636410   3  NA03648
chr10 111954   2617975  1  NA03689
chr8  46385 28191883 3  NA03689
chrY  2698970  3016489  2  NA03774
chrY  6963887  8567175  2  NA03774
chrX  32553739 32974788 0  NA03780
chrX  32553739 32972544 0  NA03781
chrX  32553739 32972544 0  NA03782
chr13 82021936 115108385   1  NA03887
chrY  5252109  28598397 0  NA03912
chr5  15519 25480292 1  NA03912
chr2  174875969   194236728   1  NA03918
chrX  78779775 106767331   1  NA03923
chrX  31814154 31952663 0  NA03929
chr12 150429   20999635 3  NA03997
chr5  169722347   169852963   3  NA03997
chr8  118990817   138796025   1  NA03999
chrX  31734779 31863313 1  NA04099
chrX  31795363 31863313 0  NA04100
chr4  66706 29417439 1  NA04126
chr12 150429   479874   1  NA04127
chr3  60332 51399055 3  NA04127
chr2  110854722   111084885   3  NA04250
chrX  32125156 32261577 1  NA04315
chrX  32827464 32850164 2  NA04327
chrX  31608474 31778126 0  NA04364
chr2  12771 489043   1  NA04371
chr5  158102274   180719790   3  NA04371
chrX  168464   155233846   2  NA04375
chrY  2650425  24892791 2  NA04375
chrY  28458635 28799923 2  NA04375
chr14 106783031   107285437   1  NA04409
chr2  12771 29103795 3  NA04409
chr5  78329993 78714243 3  NA04409
chr16 2032042  2101749  1  NA04519
chr21 14665673 48096945 3  NA04592
chr15 20262223 23487534 1  NA04626
chrX  168464   155233846   3  NA04626
chrX  31795363 32009653 0  NA04981
chr10 124315165   135506692   1  NA04993
chr4  152763020   161034904   3  NA04993
chrX  31814154 32018443 0  NA05016
chrX  31814154 32018443 0  NA05017
chr10 48928778 88877831 3  NA05047
chr9  46586 39778619 3  NA05067
chrX  32838636 32898515 0  NA05089
chrX  32843154 32897248 0  NA05090
chrX  31959887 32118084 0  NA05112
chrX  31959887 32118084 0  NA05113
chrX  31959887 32085887 0  NA05115
chrX  31314564 32067287 2  NA05124
chrX  31314564 32067287 2  NA05126
chrX  31814154 31952663 1  NA05159
chrX  32260372 32864498 0  NA05169
chr10 121230117   135506692   1  NA05299
chr17 513   1980531  3  NA05299
chr1  196744123   196901753   1  NA05319
chr13 93829370 115108385   3  NA05319
chr9  46586 104716982   3  NA05319
chr9  46586 1131501  1  NA05347
chr1  204226191   249224376   3  NA05347
chr4  180213550   191020138   1  NA05394
chr9  46586 35415698 3  NA05394
chr22 16657288 20021938 1  NA05401
chr4  190837870   191020138   1  NA05401
chr11 20250006 50071527 1  NA05518
chr13 39583624 85006611 3  NA05750
chr7  22645770 23073660 3  NA05750
chr9  46586 2033929  1  NA05753
chr15 27926498 28492183 3  NA05753
chr9  2037361  37737047 3  NA05753
chr18 76543596 78015057 1  NA05832
chr13 43666369 115108385   3  NA05832
chr16 27196892 31971508 1  NA05875
chr22 18876415 20311905 1  NA05876
chr13 44751072 60885647 1  NA05877
chr1  161513758   161638501   1  NA05881
chr21 10736858 34169208 3  NA05881
chr21 47902766 48096945 3  NA05881
chr11 28959315 49841717 3  NA05913
chr14 54968765 76147660 3  NA05966
chr12 126435628   133777645   1  NA06033
chr9  46586 34496909 3  NA06033
chr1  164481239   190104315   1  NA06038
chr17 513   5764457  1  NA06047
chr17 18355379 18465209 1  NA06047
chr11 62328037 62618180 3  NA06047
chrX  168464   155233846   4  NA06061
chr17 513   4282981  1  NA06097
chr21 42293652 48096945 1  NA06136
chr10 104426   28556669 3  NA06136
chr6  149648   11050523 1  NA06222
chr1  247306531   249224376   1  NA06226
chr16 85814 21389970 3  NA06226
chr11 116683493   134944770   3  NA06228
chr22 16055170 20296540 3  NA06228
chr11 116690577   134944770   3  NA06230
chr22 16500039 20330744 3  NA06230
chr13 61771439 115108385   1  NA06312
chr1  238277352   249224376   1  NA06473
chr22 18748427 19006984 1  NA06473
chr13 111075915   115108385   1  NA06526
chr22 16055170 21034809 1  NA06526
chrX  309433   155233846   1  NA06563
chr11 67498019 67775128 1  NA06801
chr14 19002111 45021000 3  NA06801
chr6  149648   9698731  3  NA06801
chr6  154797177   170982522   1  NA06802
chr16 8773684  8984269  3  NA06802
chr11 29244992 38239691 1  NA06803
chr18 11542 15401751 4  NA06870
chr21 16353808 33670747 1  NA06918
chr6  162864838   163070805   1  NA06918
chr10 104426   12878926 1  NA06936
chr11 28271716 34962291 1  NA06938
chrX  104203138   155233846   1  NA06960
chrX  60627 104202416   3  NA06960
chr7  43258 57832849 3  NA07081
chr22 16500039 51234443 3  NA07106
chrX  108954769   155233846   1  NA07148
chr13 19045627 77397101 3  NA07150
chr17 76840913 81049725 3  NA07150
chr2  239702366   243089444   1  NA07158
chr1  208631855   249224376   3  NA07158
chr15 32458660 32925305 1  NA07212
chr6  91295546 98073606 1  NA07212
chr15 32458660 32857470 1  NA07213
chrX  141653795   155233846   1  NA07213
chrX  353978   138179453   3  NA07213
chrX  138300768   141650280   4  NA07213
chr22 18640299 21567219 1  NA07215
chr3  100340055   100441716   4  NA07215
chr7  153569129   159119708   1  NA07216
chr3  60332 43101245 3  NA07216
chr13 44751072 60887589 1  NA07312
chrX  26988172 39229504 1  NA07323
chr14 104795405   107285437   1  NA07364
chrX  2703390  2805652  1  NA07408
chr20 61292 62956141 3  NA07408
chr7  131799343   159119708   1  NA07412
chrX  143605221   155233846   1  NA07503
chr2  12771 55522373 3  NA07503
chrX  32561227 37731797 0  NA07691
chrX  48105751 48272472 2  NA07691
chr2  110704031   111084885   3  NA07691
chr11 28273410 34969112 1  NA07736
chrX  26988172 39222811 1  NA07773
chr4  161371635   191020138   1  NA07863
chr3  60332 12287863 1  NA07873
chr13 33404481 65069036 1  NA07890
chr14 23153058 23264224 4  NA07890
chr18 47024512 78015057 1  NA07891
chr12 126440967   133777645   3  NA07891
chr13 61183044 89812901 1  NA07895
chr8  118878921   119076393   3  NA07895
chr6  149648   1159429  1  NA07901
chr4  159471964   191020138   3  NA07901
chr13 56861770 94293701 1  NA07913
chr22 18781533 21465618 1  NA07939
chr13 58183884 89796136 1  NA07941
chr13 20803062 21034295 1  NA07945
chr20 33498254 44860471 1  NA07945
chrX  32410948 37731797 0  NA07947
chr15 22571745 23300761 1  NA07947
chr13 51255919 74426320 1  NA07965
chr12 150429   34714627 4  NA07981
chr18 11542 15401751 1  NA07985
chr5  15519 7629973  1  NA07987
chr1  198881355   249224376   3  NA07987
chr18 11542 6918787  1  NA07993
chr18 7133685  9009311  1  NA07993
chr18 54571012 69756748 1  NA07993
chr18 12976466 19116654 3  NA07993
chr18 21852734 27932961 3  NA07993
chr18 30274752 37152610 3  NA07993
chr10 134463340   135506692   1  NA07994
chr6  135453786   170982522   3  NA07994
chr3  100340055   100442478   4  NA07995
chr9  46586 69978010 4  NA07995
chr17 513   950958   1  NA08009
chr16 60764 9283978  3  NA08009
chr8  28769680 42292952 1  NA08014
chr12 150429   34854486 3  NA08035
chr2  110825224   111084885   1  NA08039
chr16 3094095  25817122 3  NA08039
chrX  139504721   155233846   1  NA08121
chr14 104756112   107285437   1  NA08123
chr20 45893368 62956141 3  NA08123
chrX  109946942   155233846   1  NA08134
chr21 14364518 48096945 3  NA08134
chr17 13110185 22235650 1  NA08146
chr21 14432771 18928370 1  NA08210
chr4  59059 3927887  1  NA08210
chr13 101700123   115108385   1  NA08254
chr6  170511048   170982522   3  NA08254
chr13 52376485 115108385   1  NA08263
chr10 129829473   135506692   3  NA08263
chr13 98158969 110263569   1  NA08331
chr21 27316123 29519188 1  NA08331
chr6  167736869   170982522   1  NA08386
chr10 90329909 135506692   3  NA08386
chr6  165165530   170982522   1  NA08585
chr5  162075815   180719790   3  NA08585
chr11 120128450   121930860   1  NA08618
chr11 127022147   128080505   1  NA08618
chr11 87378182 106161136   3  NA08618
chr11 106319242   110131137   3  NA08618
chr8  140684665   140904090   3  NA08618
chr18 32452847 36797579 3  NA08696
chr18 38123270 58436300 3  NA08696
chr4  175403119   191020138   1  NA08755
chr10 115342175   115504372   3  NA08755
chr8  83887250 85538317 3  NA08755
chr8  86027231 146203670   3  NA08755
chr7  8085129  34106286 1  NA08763
chrX  168464   10605887 1  NA08773
chrY  21296361 28799923 1  NA08773
chr6  162712346   162914277   3  NA08773
chr3  93519465 128099533   1  NA08778
chr11 29360806 35129636 1  NA08785
chr5  147359957   147484014   1  NA08808
chr7  136370493   154819284   1  NA08808
chrX  168464   38237913 1  NA08944
chrX  38238514 155075863   3  NA08944
chr13 72694998 91092162 1  NA08946
chr15 23641501 28705380 1  NA09024
chr22 48280076 51234443 1  NA09025
chr16 87669406 88053111 3  NA09025
chr15 85083605 102420590   4  NA09026
chr16 69056317 76059703 1  NA09101
chr11 120490978   134944770   1  NA09102
chr4  144842091   144943597   1  NA09132
chr9  46586 15517870 1  NA09132
chr16 81074736 90287523 3  NA09132
chr15 23641501 28560804 1  NA09133
chr3  100340055   100441716   3  NA09133
chr15 23693504 28705380 1  NA09189
chr17 513   5881377  1  NA09209
chr2  10343536 27151878 1  NA09216
chr4  144842091   144942934   1  NA09216
chrX  102935395   140740125   1  NA09332
chr6  107754362   143064154   3  NA09367
chrX  168464   8440710  1  NA09403
chrY  16069985 28799923 1  NA09403
chr18 11542 4431031  1  NA09428
chr2  200371462   242783384   3  NA09428
chr19 55268215 55379644 1  NA09552
chr21 14400721 21604694 3  NA09552
chr3  60332 30728290 3  NA09552
chr11 78388348 110999555   1  NA09596
chr18 65729991 78015057 1  NA09623
chr10 72796 4707285  3  NA09623
chr9  46586 3530930  1  NA09679
chr5  15519 32981090 3  NA09679
chr16 60764 1137514  1  NA09687
chr16 70151514 90287523 3  NA09687
chr21 42576664 48096945 1  NA09706
chr6  162690765   162870935   1  NA09706
chr21 10736858 10940630 3  NA09706
chr11 27945644 42982546 1  NA09709
chr11 110064184   110217898   3  NA09709
chr13 113369389   115108385   1  NA09711
chr13 19045627 113367940   3  NA09711
chr2  110833629   110973953   3  NA09711
chrX  95376675 154929486   1  NA09824
chr15 89456759 91764988 1  NA09834
chr19 55268215 55373806 1  NA09834
chr9  97860095 99648422 1  NA09834
chr9  111554622   111768395   1  NA09834
chr21 36755647 48096945 1  NA09868
chr14 50822100 51655249 1  NA09888
chr8  107120037   119294603   1  NA09888
chr22 18876415 19040071 3  NA09888
chr2  203169223   215605144   1  NA09892
chrX  32848153 33139723 2  NA09981
chrY  19765696 19888113 0  NA09996
chrX  139625399   154929486   2  NA09996
chrX  18043182 155233846   2  NA10006
chr1  174723054   249224376   3  NA10006
chr1  227240045   241956614   1  NA10020
chr7  150210147   158590911   1  NA10064
chr13 42197990 115108385   3  NA10064
chrX  72521611 155233846   2  NA10074
chr14 19002111 97463788 3  NA10074
chr7  72659594 94923233 1  NA10160
chr15 98570977 102400037   1  NA10173
chr4  188511801   191020138   1  NA10175
chr3  157506536   197896005   3  NA10175
chr15 23654206 28705380 1  NA10184
chr9  186567   141091382   3  NA10186
chrX  168464   52911208 1  NA10204
chr2  183540374   243089444   3  NA10204
chr11 130913407   134944770   1  NA10239
chr1  225918750   249224376   3  NA10239
chrX  77443635 91032408 1  NA10254
chr3  160990318   197896005   3  NA10266
chrX  29923798 31191277 0  NA10283
chrY  25513548 28674423 2  NA10283
chr7  152861594   159119708   1  NA10313
chr1  161496899   161638501   3  NA10313
chr4  150711777   191020138   3  NA10313
chr13 109503824   115108385   1  NA10329
chr15 20016315 36372881 1  NA10329
chr15 24512022 24733228 0  NA10374
chr13 68098488 115108385   3  NA10374
chr15 20016315 24504145 3  NA10374
chr15 24737265 28005378 3  NA10374
chr22 18876415 19006984 3  NA10374
chr1  227046141   227285131   1  NA10382
chr22 18876415 21465835 1  NA10382
chr7  79262 919655   1  NA10393
chrX  400107   34513162 2  NA10393
chr2  12771 243089444   3  NA10401
chr12 27158283 31856080 1  NA10565
chr20 29870610 54568071 3  NA10606
chr3  128483299   128725106   3  NA10606
chr2  162109679   165644545   1  NA10607
chr2  166181789   170539814   1  NA10607
chr20 9872602  18031469 1  NA10608
chr7  41119516 49715837 1  NA10609
chr2  110462483   111627422   3  NA10636
chrX  39808590 57956790 3  NA10636
chr4  70061848 95078093 1  NA10800
chr2  212004503   225050666   1  NA10918
chr3  60332 11754807 1  NA10922
chr7  38632016 54714504 1  NA10925
chrX  333274   614919   3  NA10925
chr8  7250367  12412790 1  NA10932
chr3  173455263   197896005   3  NA10935
chr6  79520688 104610523   1  NA10946
chr6  40198369 41162891 3  NA10946
chr6  48013275 48793651 3  NA10946
chr9  46586 1970707  1  NA10947
chr3  100340055   100442478   3  NA10947
chr4  66706 46752806 3  NA10947
chr7  30463951 47371267 1  NA10951
chr2  1375992  1659027  3  NA10951
chr6  145572164   163059427   1  NA10954
chr3  60332 10330377 1  NA10985
chr9  46586 11996831 1  NA10989
chr9  46586 15216084 1  NA10994
chr11 133785113   134944770   1  NA10995
chr1  194419494   249224376   3  NA10995
chrX  102471530   103323915   2  NA11005
chrX  168464   155233846   3  NA11012
chr18 52612123 78015057 1  NA11034
chr9  46586 9337663  3  NA11034
chr9  246384   141001866   3  NA11115
chr2  187110202   204602929   1  NA11213
chrX  168464   155233846   4  NA11226
chr22 16055170 22038458 1  NA11327
chr15 23641501 28560804 1  NA11382
chr15 23641501 28560804 1  NA11385
chr15 22673386 28953903 1  NA11388
chr4  2906452  3196611  3  NA11388
chr3  60332 10689671 1  NA11403
chr15 23641501 28560804 1  NA11404
chr4  144820715   145050611   3  NA11419
chrY  2650425  28799923 4  NA11419
chr3  60332 5368902  1  NA11428
chr3  162513136   162625983   1  NA11428
chr3  132724911   162513080   3  NA11428
chr3  162626559   197896005   3  NA11428
chr8  161221   7935843  1  NA11499
chr8  12507058 17094642 3  NA11499
chr14 29157778 53731933 3  NA11510
chr15 22673386 28560804 1  NA11515
chr15 22301993 29073541 1  NA11516
chr14 31271071 39511714 1  NA11520
chr9  46586 1398185  1  NA11553
chr5  101982038   123953556   1  NA11570
chr5  94115169 125402295   1  NA11571
chr10 49292450 75450707 1  NA11672
chr18 69242684 78015057 1  NA11948
chr18 69350609 78015057 1  NA11949
chr7  142331339   142474939   1  NA11949
chr18 69354706 78015057 1  NA11950
chr18 65120992 78015057 1  NA11951
chr18 56337163 78015057 1  NA11952
chr18 63099159 78015057 1  NA11953
chr6  162721794   162914277   3  NA11953
chr18 65150135 78015057 1  NA11954
chr18 59163832 78015057 1  NA11955
chr18 54307139 76390880 1  NA11957
chr18 63461200 78015057 1  NA11958
chr18 49587731 78015057 1  NA11959
chr11 127240139   134853099   1  NA11961
chr18 67346439 78015057 1  NA11962
chr4  189832409   191020138   3  NA11962
chr18 59836007 78015057 1  NA11964
chr18 54482159 74598490 1  NA11965
chr18 66716404 78015057 1  NA11967
chr11 43795644 48296810 1  NA11970
chrX  168464   155233846   4  NA12013
chr18 57536019 78015057 1  NA12025
chr16 67975898 75723338 1  NA12074
chr17 14094686 15484859 3  NA12214
chr10 21603186 28674644 1  NA12218
chr7  111617977   152873402   4  NA12519
chr7  70370341 86406616 1  NA12590
chr13 19045627 60241421 3  NA12606
chrY  24359930 28687857 0  NA12662
chrX  151909304   154929486   2  NA12662
chr8  46385 39386953 1  NA12721
chr6  149648   22164149 3  NA12721
chr9  33416379 39315024 1  NA12722
chr1  242433966   249224376   1  NA12959
chrX  168464   56895584 1  NA13019
chrX  62343378 154050454   2.3  NA13019
chr16 21596300 21839340 1  NA13031
chr17 48386311 56571950 1  NA13031
chr21 35722994 35905982 3  NA13031
chrX  169804   55421460 1  NA13166
chrX  55566923 155233846   3  NA13166
chrX  74278782 155233846   1  NA13277
chr16 14888582 16567872 3  NA13277
chr22 42256581 51234443 1  NA13284
chr16 60764 754083   3  NA13284
chrX  147204294   155233846   1  NA13323
chr16 15937659 16377650 3  NA13323
chrX  119118508   147200776   3  NA13323
chrX  147204294   155182342   1  NA13324
chr16 15941826 16377650 3  NA13324
chrX  119118508   147200776   3  NA13324
chr22 18876415 21465660 1  NA13325
chr4  180646742   191020138   1  NA13330
chr1  167436881   249224376   3  NA13330
chr20 61742970 62956141 1  NA13410
chr14 89771347 107099845   3  NA13410
chr2  110845189   111084885   3  NA13415
chr2  112085436   112833109   3  NA13419
chr2  38918377 52737183 1  NA13451
chr7  72659594 74142092 1  NA13461
chr7  72725760 74142092 1  NA13464
chr7  72829408 74142092 1  NA13475
chr17 16763554 20395875 1  NA13476
chr7  72659594 74142092 1  NA13478
chr7  72659594 74142092 1  NA13480
chr9  5108561  5216183  3  NA13480
chr7  72659594 74142092 1  NA13482
chr7  72725760 74142092 1  NA13485
chr8  161221   7011075  1  NA13540
chr8  7214598  35841105 3  NA13540
chr15 25003015 25226371 1  NA13553
chr15 25165162 25205264 1  NA13554
chr4  144842091   144943597   1  NA13590
chr9  33140788 33261061 3  NA13590
chr2  97886321 131157859   4  NA13590
chr16 14939327 16377650 1  NA13685
chr7  155867980   159119708   1  NA13685
chr9  133255105   141091382   3  NA13685
chr7  155867980   159119708   1  NA13687
chr9  133058081   141091382   3  NA13687
chr16 14897788 16377650 1  NA13688
chr13 41976780 97963094 1  NA13721
chr8  161221   3093194  1  NA13744
chr5  15519 21813854 3  NA13744
chr21 14600069 48096945 3  NA13783
chrX  168464   7874503  1  NA13940
chr5  18498657 32892129 1  NA14114
chr5  15519 29403491 1  NA14116
chr5  15519 22331532 1  NA14117
chr14 92650535 93849044 1  NA14118
chr5  15519 30122792 1  NA14118
chr6  149648   2344622  3  NA14118
chr5  15519 32128334 1  NA14120
chr5  15519 28878207 1  NA14121
chr1  145932455   149254920   1  NA14122
chr5  15519 34048072 1  NA14122
chr5  15519 33109941 1  NA14123
chr5  15519 17815781 1  NA14124
chr5  15519 22371143 1  NA14126
chr5  15519 18194688 1  NA14127
chr5  15519 29635164 1  NA14128
chr5  29638985 33946571 3  NA14128
chr5  15519 17515789 1  NA14129
chr5  17601540 18081030 3  NA14129
chr5  15519 33923911 1  NA14130
chr5  33926101 35270792 3  NA14130
chr5  15519 16309247 1  NA14131
chr7  72699583 74142092 1  NA14162
chr13 47802083 95714976 1  NA14164
chr22 18876415 19025213 3  NA14164
chr7  72699583 74268401 1  NA14171
chr7  72725760 74142092 1  NA14182
chr7  72659594 74142092 1  NA14184
chr5  116336926   135901788   1  NA14230
chr5  94115169 125409725   1  NA14234
chr5  101982038   123953556   1  NA14238
chr22 45068406 51234443 1  NA14239
chr6  16452408 16850180 3  NA14239
chr11 116683493   134944770   3  NA14258
chr22 16864885 20473334 3  NA14258
chr7  72725760 74142092 1  NA14268
chr7  72659594 74259618 1  NA14291
chr7  72725760 74142092 1  NA14297
chrX  153734258   153835000   3  NA14297
chr8  170289   7226291  1  NA14485
chr8  12528415 43600368 3  NA14485
chr4  66706 15181175 1  NA14489
chr4  15181836 36812668 3  NA14489
chr8  46385 2179954  1  NA14490
chr8  2343517  22195311 3  NA14490
chr8  42504785 42701676 3  NA14505
chrY  2660323  3255323  0  NA14506
chrX  168464   55879588 1  NA14523
chr5  15519 46278212 3  NA14523
chr2  235277040   243089444   1  NA14943
chr9  46586 12945133 1  NA14946
chr12 150429   12210389 3  NA14946
chr2  12771 328895   1  NA15099
chr11 79565346 134944770   3  NA15099
chr2  125543110   136128254   1  NA15186
chr2  136407444   137718005   1  NA15186
chr15 22280464 23487534 3  NA15603
chr3  113552721   114166018   3  NA15852
chr13 69300705 115108385   4  NA15852
chr13 57053799 83812162 1  NA15913
chr5  10555361 35245463 1  NA16098
chr3  100340055   100442478   3  NA16098
chr22 22315076 22573975 1  NA16362
chr22 17467410 19077927 3  NA16362
chr22 43279613 51234443 3  NA16362
chr18 11542 1834649  1  NA16445
chr15 20216942 22042741 3  NA16445
chr17 74618840 81049725 3  NA16445
chr18 64574267 78015057 1  NA16447
chr18 72365259 78015057 1  NA16449
chr18 57059783 78015057 1  NA16451
chr2  69471388 70108256 3  NA16451
chr21 45607530 48069119 3  NA16451
chr16 20512768 20853854 4  NA16451
chr18 56558863 78015057 1  NA16453
chrY  2650425  6391961  1  NA16453
chrY  7035426  9746248  1  NA16453
chr18 71427892 78015057 1  NA16455
chr9  258077   421413   3  NA16455
chr18 72639502 78015057 1  NA16457
chr13 23519917 24916077 3  NA16457
chr18 65304679 78015057 1  NA16459
chr7  98405 4383696  3  NA16459
chr18 11542 1636726  1  NA16580
chr18 73991985 78015057 1  NA16580
chr18 60416725 73988567 3  NA16580
chr18 11542 4005424  1  NA16582
chr18 27882563 27987508 1  NA16582
chr18 74815854 78015057 1  NA16582
chr18 11542 9862894  1  NA16584
chrY  9990957  27008520 0  NA16586
chr18 11542 13630634 1  NA16586
chr14 78902140 81599511 1  NA16593
chr5  7554264  22285962 1  NA16593
chr5  8633804  24036642 1  NA16595
chr5  10555361 35245463 1  NA16598
chr3  100340055   100442478   3  NA16598
chr10 74570572 78745345 1  NA17437
chr10 91199485 93030208 1  NA17437
chrX  168464   154929486   2  NA17867
chr22 18876415 21567219 1  NA17938
chrX  76903413 155233846   1  NA17941
chr1  146101227   249224376   3  NA17941
chr22 18650681 21462611 1  NA17942
chr18 11542 3644109  1  NA18311
chr18 3645392  15401751 3  NA18311
chr17 16763554 20330062 1  NA18319
chr6  162615975   162934144   3  NA18319
chr17 16662913 20307047 1  NA18320
chr1  65854842 65955725 3  NA18320
chr17 16066778 18752570 1  NA18322
chr17 15753680 20552647 1  NA18323
chr6  162659035   162842477   1  NA18323
chr17 16757134 20354018 1  NA18324
chr16 1665455  1866664  1  NA18326
chr17 16919865 18465209 1  NA18326
chrY  25908357 28157243 0  NA18331
chrY  20614782 24889195 0  NA18332
chrY  28157242 28321130 0  NA18332
chrY  20605162 28316040 0  NA18333
chrY  25908357 28157243 0  NA18334
chrX  8595819  8702277  2  NA18334
chrY  25729054 28180745 0  NA18336
chrY  25920153 28056398 0  NA18337
chrY  25729054 28157243 0  NA18339
chrY  25849098 28180162 0  NA18340
chr15 22673386 23300761 3  NA18381
chr7  142349238   142474938   1  NA18825
chr1  707086   3070322  1  NA18827
chr1  196783613   196901753   3  NA18828
chr4  9826629  9966593  3  NA18828
chr6  149648   2535664  1  NA19926
chr21 37236892 48096945 1  NA19999
chr22 18886888 19026049 3  NA19999
chr3  134562094   195652973   3  NA20022
chrX  168464   155233846   1  NA20027
chr4  144755569   144943597   1  NA20087
chr18 37521028 62883269 3  NA20087
chr10 82488716 135506692   3  NA20125
chr1  196798552   196901753   1  NA20200
chr15 20016315 28953484 4  NA20200
chr15 20016315 32843110 4  NA20201
chr15 20549877 22422348 3  NA20220
chr15 22673386 28934744 4  NA20220
chr10 129795714   135506692   1  NA20263
chr4  144842091   144943597   1  NA20263
chr8  129562211   146298143   3  NA20263
chr15 30493348 30900866 1  NA20304
chr15 32458660 32876972 1  NA20304
chr15 20265965 22681064 4  NA20304
chr15 20284053 22588019 4  NA20305
chr15 22673386 32621215 4  NA20366
chr15 23641501 28911758 1  NA20375
chr19 55268215 55379644 1  NA20375
chr11 9647836  10150581 1  NA20409
chr15 22673386 28919772 1  NA20410
chr15 23641501 28560804 1  NA20411
chr15 20016315 20578409 3  NA20418
chr15 20585975 28934744 4  NA20418
chr7  142004422   142499665   1  NA20419
chr9  111651619   111964460   3  NA20419
chr15 20016315 28560804 4  NA20419
chr8  7290906  7809894  3  NA20434
chrY  20614782 28799923 0  NA20435
chr6  162369856   162475056   1  NA20435
chrY  2650425  19564513 2  NA20435
chr13 76502552 97446572 1  NA20501
chr15 22280464 22588019 1  NA20545
chr15 22673386 28705380 3  NA20545
chr15 20016315 32679617 4  NA20547
chr16 21596300 21743120 1  NA20548
chr15 20016315 28705380 4  NA20548
chr15 22582516 28942693 4  NA20550
chr15 20016315 32770448 4  NA20556
chr15 20016315 32512208 4  NA20562
chr17 16740269 18722823 1  NA20743
chr4  182762123   190973548   3  NA20916
chrX  95505348 153908139   3  NA20916
chr15 20016315 32648720 4  NA20916
chr19 55237233 55347330 1  NA21075
chr14 19002111 107176213   3  NA21077
chr2  195628155   199997707   1  NA21078
chr6  144917973   147818468   1  NA21078
chrX  79894102 80010011 2  NA21078
chr6  375264   10032094 1  NA21681
chrY  2650425  4341114  1  NA21681
chr6  162940237   170919483   1  NA21698
chr6  163662052   170982522   1  NA21699
chr3  60332 606054   3  NA21699
chr13 82615008 94521756 1  NA21729
chr18 25919976 38826363 1  NA21874
chr10 13310735 25246344 1  NA21877
chr21 46731933 47060310 3  NA21877
chr14 19002111 21584984 1  NA21878
chr10 72796 50005190 3  NA21878
chr10 51197125 51595835 3  NA21878
chr15 22280464 22588019 1  NA21883
chr15 97309741 102459244   1  NA21883
chr15 71433060 97308684 3  NA21883
chr15 99982446 102459244   1  NA21884
chr15 44074403 46775743 1  NA21885
chr15 53364852 53565627 1  NA21885
chr15 98532140 102459244   1  NA21885
chr18 11542 18551846 1  NA21886
chr18 51820211 52476696 1  NA21886
chr18 52612123 78015057 1  NA21886
chr4  144920304   145032840   1  NA21886
chr1  237231289   237441153   3  NA21886
chr3  100340055   100442478   3  NA21886
chr15 22673386 28705380 1  NA21887
chr15 98884199 99567480 1  NA21889
chr16 29613494 30178407 1  NA21891
chrY  20609790 24636056 0  NA22031
chrY  25849098 28157243 0  NA22032
chr1  161496899   161638501   1  NA22032
chr15 20016315 32489081 4  NA22049
chr15 23482348 24333340 3  NA22364
chr15 24731871 28705380 3  NA22364
chr8  103219239   103452951   3  NA22364
chr15 23693932 28705380 3  NA22397
chr1  625457   6332669  1  NA22569
chr4  65664 25981953 1  NA22601
chr11 43796619 48293931 1  NA22622
chr11 40476767 46074748 1  NA22624
chr11 42663400 44171456 1  NA22625
chr5  170909409   172196711   1  NA22625
chr11 44005968 48893207 1  NA22626
chr11 43769958 44952930 1  NA22627
chr11 41435473 49147743 1  NA22628
chr11 41450275 49147743 1  NA22629
chr11 31048682 46253546 1  NA22630
chr2  110501499   111084885   3  NA22630
chr11 40340036 46631156 1  NA22631
chr11 42900309 47655500 1  NA22632
chr11 41508149 50613401 1  NA22633
chr9  116957957   117445279   3  NA22633
chr1  161496899   161638501   3  NA22709
chr14 27907605 39452827 1  NA22765
chr2  110854722   111084885   1  NA22770
chr2  238524415   243089444   1  NA22770
chr1  161508778   161648609   3  NA22770
chr6  149648   6026211  3  NA22770
chr18 11542 15401751 1  NA22771
chr1  707086   6866626  1  NA22976
chr3  182372362   197834398   3  NA22976
chr9  46586 141091382   3  NA22976
chr1  625457   2257863  1  NA22977
chr1  752565   5310980  1  NA22991
chr1  740856   5002713  1  NA22995
chr1  16886122 16986839 3  NA22995
chr1  228693   4773266  1  NA23002
chr1  16926135 17262235 3  NA23002
chr17 11156195 22235650 3  NA23053
chr13 20797315 21104412 1  NA23054
chr8  7267352  7787950  1  NA23055
chr5  15519 30522005 1  NA50112
chr18 63134846 78015057 1  NA50113
chr18 36503110 58027824 3  NA50114
chr18 26904930 70952073 3  NA50115
chr18 56620021 78015057 1  NA50116
chr18 52975525 78015057 1  NA50118
chr15 32458660 32566499 1  NA50120
chr18 66771389 78015057 1  NA50120
chr18 11542 15401751 1  NA50121
chr4  144842091   144943597   1  NA50121
chr18 18541646 78015057 3  NA50121
chr18 61308294 78015057 1  NA50122
chr18 23970209 40659504 1  NA50124
chr18 59409711 78015057 1  NA50125
chr18 11542 15401751 1  NA50126
chr18 11542 15401751 1  NA50136
chr5  15519 17515789 1  NA50139
chr18 49735169 72607403 3  NA50142
chr18 58015262 78015057 1  NA50143
chr3  100340055   100441716   3  NA50143
chr18 65430838 78015057 1  NA50145
chr18 11542 4262436  1  NA50147
chr18 58716505 78015057 3  NA50147
chr18 11542 15375150 1  NA50148
chr18 11542 15272486 1  NA50150
chr18 11542 15401751 1  NA50152
chr18 63780437 78015057 1  NA50153
chr5  15519 8627458  1  NA50154
chr18 48396954 65597570 3  NA50159
chr18 54174998 78015057 1  NA50160
chr17 71831937 72677300 3  NA50160
chr18 58065482 78015057 1  NA50163
chr13 52505137 52868290 3  NA50163
chr15 91147181 91379999 3  NA50163
chr18 49128435 58053979 3  NA50163
chr18 65282028 78015057 1  NA50164
chr17 28928985 29337055 3  NA50164
chr18 57124644 78015057 1  NA50165
chr18 56911714 57124276 3  NA50165
chr5  15519 7011885  1  NA50166
chr18 77262153 78015057 3  NA50166
chr5  15519 7009418  1  NA50167
chr18 55586062 78015057 1  NA50168
chr18 56011928 78015057 1  NA50172
chr18 60625249 78015057 1  NA50175
chr18 54495907 78015057 1  NA50176
chr5  15519 5975954  1  NA50178
chr18 49826080 78015057 1  NA50180
chr4  186412914   187917030   1  NA50180
chr18 49388814 49823079 3  NA50180
chr18 72639502 78015057 1  NA50186
chr17 63207864 63510283 1  NA50188
chr5  4132365  20140645 1  NA50188
chr18 11542 15143714 1  NA50193
chr5  11574569 23208082 1  NA50204
chr5  27427777 28754716 1  NA50204
chr5  15519 6137451  1  NA50205
chr5  6138165  21446047 3  NA50205
chr5  4406984  21620318 1  NA50215
chr5  8892090  22184098 1  NA50248
chr5  18563487 27429229 1  NA50275
chr5  160457   416546   3  NA50275
chr1  4425750  11002579 1  NA50276
chr5  18565244 27430173 1  NA50276
chr5  15519 27579633 1  NA50284
chr10 129857   19325509 3  NA50284
chr18 11542 14880345 1  NA50322
chr1  7832211  8067990  3  NA50323
chr18 11542 15401751 4  NA50323
chr1  238158995   249224376   1  NA50324
chr2  110768229   110980346   1  NA50324
chr1  222574178   238157205   3  NA50324
chr13 113293485   113829091   3  NA50324
