# Supplementary material for: Quantitative analysis of differences in copy numbers using read depth obtained from PCR-enriched samples and controls
Source: BMC Bioinformatics. 2015 Jan 28;16:17. doi: 10.1186/s12859-014-0428-5 (PMC4384318; doi:10.1186/s12859-014-0428-5)
Supplement: Additional file 4 — Comparison with ONCOCNV. This archive (zip) contains all output-files generated for the comparison of quandico and ONCOCNV. [file 12859_2014_428_MOESM4_ESM.zip › README.txt]

README
======

This archive contains data generated to compare the performance of 
quandico and ONCOCNV using the same datasets. 

Result files generated by the software are contained in the respective 
folders.

The file "coriell_coordinates.txt" is a pure text version of data 
also contained in "Additional file 1.xlsx".

Every folder contains additional four text files that contain 
entries grouped by assessment: 

 * true positive (TP)
 * true negative (TN)
 * false positive (FP)
 * false negative (FN)

There is a summary listing counts, which correspond to those 
presented in Table 2 in the main body of the paper.
