# Supplementary material for: Quantitative analysis of differences in copy numbers using read depth obtained from PCR-enriched samples and controls
Source: BMC Bioinformatics. 2015 Jan 28;16:17. doi: 10.1186/s12859-014-0428-5 (PMC4384318; doi:10.1186/s12859-014-0428-5)
Supplement: Additional file 4 — Comparison with ONCOCNV. This archive (zip) contains all output-files generated for the comparison of quandico and ONCOCNV. [file 12859_2014_428_MOESM4_ESM.zip › quandico/M62_S10_NA20022_M62M63_SC.cov.csv]

chromosome	start	end	locus	amplicons	outliers	usable	expected	log2	copies	min	max	qp	sd	score	p.val	filter
chr1	5923229	6046382	NPHP4	164	13	151	2	0.01	2.02	1.94	2.09	36	0.3	1	6.7e-01	q25
chr2	29416015	30143143	ALK	164	10	154	2	0.03	2.04	1.98	2.11	37	0.26	3	2.2e-01	q25
chr2	47600571	47613839	EPCAM	36	4	32	2	0.09	2.13	2.01	2.26	32	0.21	7	3.7e-02	q25
chr3	100432492	100467399	TFG	42	4	38	2	0.08	2.11	1.98	2.25	31	0.26	6	8.7e-02	q25
chr3	142985490	143567268	SLC9A9	76	11	65	2	0.62	3.06	2.92	3.21	34	0.25	204	7.4e-26	PASS
chr3	178916573	178952245	PIK3CA	110	27	83	2	0.66	3.17	3.05	3.29	36	0.22	250	8.7e-35	PASS
chr5	149357195	149361453	SLC26A2	56	2	54	2	0.02	2.02	1.95	2.09	37	0.18	1	5.6e-01	q25
chr6	43550021	43582379	POLH	70	1	69	2	0.03	2.04	1.98	2.1	38	0.16	3	2.3e-01	q25
chr7	39046422	39504327	POU6F2	68	1	67	2	-0.01	1.98	1.88	2.09	32	0.28	1	7.3e-01	q25
chr8	92972414	93115140	RUNX1T1	80	4	76	2	0.07	2.1	2.02	2.19	35	0.23	9	1.7e-02	q25
chr8	113236979	114449175	CSMD3	418	92	326	2	0	2.01	1.97	2.04	43	0.23	1	7.4e-01	q25
chr8	117859670	117878967	RAD21	70	17	53	2	0.05	2.06	1.98	2.15	35	0.18	4	1.2e-01	q25
chr9	5021949	5126831	JAK2	124	39	85	2	0.1	2.15	2.08	2.22	37	0.2	22	3.1e-05	q25
chr9	21802705	21941113	MTAP	50	11	39	2	-0.02	1.97	1.85	2.09	31	0.26	1	5.9e-01	q25
chr10	50666825	50741102	ERCC6	194	6	188	2	0	2	1.95	2.04	40	0.21	0	8.6e-01	q25
chr10	69881165	69970329	MYPN	132	7	125	2	-0.02	1.97	1.91	2.03	38	0.22	2	3.8e-01	q25
chr10	73577133	73594384	PSAP	62	1	61	2	-0.02	1.97	1.88	2.06	34	0.23	2	4.8e-01	q25
chr11	2466611	2869302	KCNQ1	78	13	65	2	0.05	2.08	1.95	2.21	31	0.33	4	2.4e-01	q25
chr13	28578153	28644814	FLT3	118	14	104	2	0.05	2.07	2	2.14	37	0.22	7	4.7e-02	q25
chr13	48881353	49054296	RB1	108	49	59	2	-0.05	1.93	1.81	2.05	31	0.29	4	2.3e-01	q25
chr13	52508863	52585497	ATP7B	146	3	143	2	0.14	2.2	2.12	2.29	36	0.3	35	2.2e-06	q50
chr16	3293094	3306638	MEFV	70	6	64	2	0.19	2.28	2.13	2.44	30	0.34	23	4.3e-04	q25
chr16	68772146	68867434	CDH1	86	1	85	2	0.03	2.05	1.99	2.11	38	0.19	4	1.3e-01	q25
chr19	4090533	4117658	MAP2K2	50	6	44	2	0.38	2.61	2.44	2.79	30	0.25	55	1.1e-08	PASS
chr20	32981586	33095645	ITCH	110	12	98	2	0.02	2.03	1.95	2.11	36	0.25	2	5.0e-01	q25
chr21	17135161	17250864	USP25	132	39	93	2	-0.06	1.92	1.85	2	36	0.23	7	4.1e-02	q25
chr21	30396983	30426536	USP16	98	25	73	2	-0.03	1.96	1.9	2.03	37	0.18	3	2.6e-01	q25
chr21	36164631	36421303	RUNX1	46	10	36	2	-0.07	1.91	1.78	2.04	30	0.24	4	1.7e-01	q25
chr21	44473904	44492295	CBS	54	5	49	2	0.19	2.28	2.15	2.43	31	0.28	25	1.2e-04	q25
chrX	14861624	14883725	FANCB	84	29	55	1	0.02	1.01	0.95	1.08	31	0.27	1	6.3e-01	q25
chrX	47058147	47074426	UBA1	128	3	125	1	0.16	1.11	1.08	1.15	37	0.26	45	2.6e-08	q50
chrX	48649478	48652609	GATA1	42	6	36	1	0.14	1.11	1.03	1.19	29	0.26	12	1.1e-02	q25
chrX	77227092	77302117	ATP7A	150	17	133	1	0.01	1.01	0.98	1.04	37	0.26	1	5.6e-01	q25
chrX	85119576	85302570	CHM	74	23	51	1	0.05	1.04	0.99	1.08	34	0.21	4	1.2e-01	q25
chrX	100604852	100630316	BTK	76	3	73	1	0.12	1.09	1.05	1.12	38	0.18	28	1.1e-06	q50
