# Supplementary material for: Quantitative analysis of differences in copy numbers using read depth obtained from PCR-enriched samples and controls
Source: BMC Bioinformatics. 2015 Jan 28;16:17. doi: 10.1186/s12859-014-0428-5 (PMC4384318; doi:10.1186/s12859-014-0428-5)
Supplement: Additional file 4 — Comparison with ONCOCNV. This archive (zip) contains all output-files generated for the comparison of quandico and ONCOCNV. [file 12859_2014_428_MOESM4_ESM.zip › quandico/M62_S1_NA01201_M62M63_SC.cov.csv]

chromosome	start	end	locus	amplicons	outliers	usable	expected	log2	copies	min	max	qp	sd	score	p.val	filter
chr1	5923229	6046382	NPHP4	164	15	149	2	0	2	1.92	2.07	36	0.29	0	8.9e-01	q25
chr2	29416015	30143143	ALK	164	11	153	2	0	2	1.94	2.07	38	0.26	0	9.2e-01	q25
chr2	47600571	47613839	EPCAM	36	4	32	2	0.17	2.25	2.09	2.42	29	0.26	15	3.7e-03	q25
chr3	100432492	100467399	TFG	42	5	37	2	0.08	2.11	2.01	2.22	34	0.2	7	2.8e-02	q25
chr3	142985490	143567268	SLC9A9	76	14	62	2	0.04	2.06	1.98	2.13	36	0.2	4	1.3e-01	q25
chr3	178916573	178952245	PIK3CA	110	29	81	2	0.11	2.16	2.08	2.24	36	0.22	20	1.6e-04	q25
chr5	149357195	149361453	SLC26A2	56	2	54	2	0.14	2.21	2.1	2.32	33	0.25	21	2.7e-04	q25
chr6	43550021	43582379	POLH	70	1	69	2	0.06	2.08	2	2.17	35	0.21	6	5.8e-02	q25
chr7	39046422	39504327	POU6F2	68	3	65	2	-0.02	1.98	1.86	2.1	32	0.3	1	6.9e-01	q25
chr8	92972414	93115140	RUNX1T1	80	3	77	2	0.05	2.07	1.98	2.16	35	0.25	5	1.4e-01	q25
chr8	113236979	114449175	CSMD3	418	95	323	2	0.05	2.07	2.03	2.11	43	0.23	16	7.3e-04	q25
chr8	117859670	117878967	RAD21	70	18	52	2	-0.04	1.94	1.87	2.02	36	0.18	4	1.5e-01	q25
chr9	5021949	5126831	JAK2	124	39	85	2	0.15	2.21	2.14	2.29	37	0.22	35	2.7e-07	q50
chr9	21802705	21941113	MTAP	50	11	39	2	0.08	2.11	1.94	2.3	28	0.34	4	2.1e-01	q25
chr10	50666825	50741102	ERCC6	194	9	185	2	0.06	2.09	2.03	2.15	39	0.25	14	2.6e-03	q25
chr10	69881165	69970329	MYPN	132	10	122	2	0.06	2.09	2.03	2.15	39	0.2	12	2.3e-03	q25
chr10	73577133	73594384	PSAP	62	2	60	2	0.04	2.06	1.96	2.17	33	0.26	3	2.3e-01	q25
chr11	2466611	2869302	KCNQ1	78	15	63	2	-0.03	1.96	1.84	2.08	31	0.31	2	4.8e-01	q25
chr13	28578153	28644814	FLT3	118	18	100	2	0.09	2.13	2.05	2.21	36	0.25	15	2.1e-03	q25
chr13	48881353	49054296	RB1	108	48	60	2	-0.05	1.93	1.8	2.06	30	0.32	3	2.7e-01	q25
chr13	52508863	52585497	ATP7B	146	10	136	2	0.16	2.24	2.15	2.33	35	0.31	42	2.7e-07	q50
chr16	3293094	3306638	MEFV	70	7	63	2	0.26	2.39	2.24	2.54	31	0.31	42	9.6e-07	q50
chr16	68772146	68867434	CDH1	86	4	82	2	0.01	2.02	1.96	2.07	39	0.17	1	5.8e-01	q25
chr19	4090533	4117658	MAP2K2	50	9	41	2	0.16	2.23	2.04	2.44	28	0.31	11	2.1e-02	q25
chr20	32981586	33095645	ITCH	110	15	95	2	0.06	2.08	1.99	2.17	35	0.27	6	6.8e-02	q25
chr21	17135161	17250864	USP25	132	41	91	2	-1.01	0.99	0.96	1.03	36	0.23	250	8.4e-51	PASS
chr21	30396983	30426536	USP16	98	24	74	2	-0.94	1.04	1	1.08	36	0.2	250	2.3e-39	PASS
chr21	36164631	36421303	RUNX1	46	10	36	2	-1.01	0.99	0.92	1.06	30	0.25	166	2.3e-17	PASS
chr21	44473904	44492295	CBS	54	11	43	2	-0.91	1.07	1	1.14	31	0.28	196	2.7e-20	PASS
chrX	14861624	14883725	FANCB	84	26	58	2	0.06	2.08	1.97	2.2	32	0.25	4	1.5e-01	q25
chrX	47058147	47074426	UBA1	128	11	117	2	0.1	2.14	2.07	2.22	37	0.25	20	2.1e-04	q25
chrX	48649478	48652609	GATA1	42	7	35	2	0.05	2.07	1.91	2.25	28	0.29	2	3.9e-01	q25
chrX	77227092	77302117	ATP7A	150	18	132	2	0.03	2.04	1.98	2.1	38	0.23	4	1.9e-01	q25
chrX	85119576	85302570	CHM	74	24	50	2	-0.01	1.99	1.9	2.09	34	0.23	0	8.8e-01	q25
chrX	100604852	100630316	BTK	76	3	73	2	0.04	2.06	1.98	2.14	35	0.23	4	1.7e-01	q25
