# Supplementary material for: Quantitative analysis of differences in copy numbers using read depth obtained from PCR-enriched samples and controls
Source: BMC Bioinformatics. 2015 Jan 28;16:17. doi: 10.1186/s12859-014-0428-5 (PMC4384318; doi:10.1186/s12859-014-0428-5)
Supplement: Additional file 4 — Comparison with ONCOCNV. This archive (zip) contains all output-files generated for the comparison of quandico and ONCOCNV. [file 12859_2014_428_MOESM4_ESM.zip › quandico/M62_S2_NA01416_M62M63_SC.cov.csv]

chromosome	start	end	locus	amplicons	outliers	usable	expected	log2	copies	min	max	qp	sd	score	p.val	filter
chr1	5923229	6046382	NPHP4	164	14	150	2	-0.03	1.96	1.88	2.03	36	0.31	3	2.7e-01	q25
chr2	29416015	30143143	ALK	164	15	149	2	-0.04	1.94	1.87	2.01	36	0.29	5	1.1e-01	q25
chr2	47600571	47613839	EPCAM	36	8	28	2	0	2.01	1.82	2.21	27	0.31	0	9.5e-01	q25
chr3	100432492	100467399	TFG	42	6	36	2	0.02	2.03	1.89	2.17	30	0.27	1	6.7e-01	q25
chr3	142985490	143567268	SLC9A9	76	12	64	2	0.01	2.02	1.91	2.13	33	0.29	1	7.5e-01	q25
chr3	178916573	178952245	PIK3CA	110	26	84	2	0.01	2.01	1.92	2.11	33	0.29	1	8.0e-01	q25
chr5	149357195	149361453	SLC26A2	56	3	53	2	0.05	2.07	1.97	2.18	33	0.26	4	1.8e-01	q25
chr6	43550021	43582379	POLH	70	2	68	2	-0.04	1.94	1.85	2.04	33	0.26	3	2.3e-01	q25
chr7	39046422	39504327	POU6F2	68	1	67	2	-0.09	1.88	1.76	2	31	0.33	8	5.2e-02	q25
chr8	92972414	93115140	RUNX1T1	80	8	72	2	0.02	2.02	1.93	2.12	33	0.28	1	6.5e-01	q25
chr8	113236979	114449175	CSMD3	418	100	318	2	-0.07	1.9	1.86	1.95	41	0.27	26	2.2e-05	q50
chr8	117859670	117878967	RAD21	70	17	53	2	-0.14	1.81	1.72	1.91	33	0.24	19	4.0e-04	q25
chr9	5021949	5126831	JAK2	124	39	85	2	0.02	2.02	1.95	2.1	36	0.23	1	5.3e-01	q25
chr9	21802705	21941113	MTAP	50	8	42	2	0.05	2.08	1.9	2.26	28	0.37	3	3.9e-01	q25
chr10	50666825	50741102	ERCC6	194	10	184	2	-0.03	1.96	1.91	2.01	39	0.24	5	1.1e-01	q25
chr10	69881165	69970329	MYPN	132	8	124	2	-0.06	1.91	1.86	1.97	38	0.22	11	5.1e-03	q25
chr10	73577133	73594384	PSAP	62	3	59	2	-0.02	1.97	1.86	2.08	32	0.29	1	5.9e-01	q25
chr11	2466611	2869302	KCNQ1	78	20	58	2	-0.01	1.99	1.85	2.14	30	0.36	0	8.5e-01	q25
chr13	28578153	28644814	FLT3	118	18	100	2	-0.07	1.91	1.84	1.98	36	0.26	9	1.9e-02	q25
chr13	48881353	49054296	RB1	108	48	60	2	-0.11	1.85	1.7	2.02	28	0.42	8	8.9e-02	q25
chr13	52508863	52585497	ATP7B	146	10	136	2	0.09	2.12	2.04	2.21	35	0.3	15	3.5e-03	q25
chr16	3293094	3306638	MEFV	70	7	63	2	0.13	2.19	2.03	2.36	29	0.36	12	2.0e-02	q25
chr16	68772146	68867434	CDH1	86	1	85	2	-0.04	1.94	1.87	2.02	36	0.24	5	1.1e-01	q25
chr19	4090533	4117658	MAP2K2	50	6	44	2	0.19	2.27	2.07	2.5	27	0.34	14	1.0e-02	q25
chr20	32981586	33095645	ITCH	110	17	93	2	-0.02	1.97	1.89	2.05	35	0.27	2	4.5e-01	q25
chr21	17135161	17250864	USP25	132	45	87	2	-0.14	1.82	1.74	1.9	34	0.28	25	6.6e-05	q25
chr21	30396983	30426536	USP16	98	25	73	2	-0.09	1.88	1.8	1.98	34	0.26	10	1.6e-02	q25
chr21	36164631	36421303	RUNX1	46	12	34	2	-0.05	1.93	1.77	2.11	28	0.3	2	4.2e-01	q25
chr21	44473904	44492295	CBS	54	7	47	2	0.18	2.26	2.11	2.43	30	0.3	20	9.7e-04	q25
chrX	14861624	14883725	FANCB	84	25	59	2	1.03	4.1	3.8	4.42	29	0.35	250	3.5e-22	PASS
chrX	47058147	47074426	UBA1	128	7	121	2	1.02	4.06	3.9	4.22	36	0.29	250	2.3e-58	PASS
chrX	48649478	48652609	GATA1	42	6	36	2	0.98	3.94	3.59	4.32	27	0.33	155	2.7e-14	PASS
chrX	77227092	77302117	ATP7A	150	26	124	2	0.91	3.75	3.62	3.88	37	0.25	250	1.5e-61	PASS
chrX	85119576	85302570	CHM	74	25	49	2	0.94	3.84	3.62	4.08	32	0.28	250	3.8e-25	PASS
chrX	100604852	100630316	BTK	76	8	68	2	0.92	3.78	3.6	3.96	34	0.27	250	2.5e-35	PASS
