# Supplementary material for: Quantitative analysis of differences in copy numbers using read depth obtained from PCR-enriched samples and controls
Source: BMC Bioinformatics. 2015 Jan 28;16:17. doi: 10.1186/s12859-014-0428-5 (PMC4384318; doi:10.1186/s12859-014-0428-5)
Supplement: Additional file 4 — Comparison with ONCOCNV. This archive (zip) contains all output-files generated for the comparison of quandico and ONCOCNV. [file 12859_2014_428_MOESM4_ESM.zip › quandico/M62_S3_NA05067_M62M63_SC.cov.xlsx]

## Sheet: M62_S3_NA05067_M62M63_SC.cov
chromosome	start	end	locus	amplicons	outliers	usable	expected	log2	copies	min	max	qp	sd	score	p.val	filter
chr1	5923229	6046382	NPHP4	164	7	157	2	0.01	2.01	1.94	2.08	36	0.3	1	0.77	q25
chr2	29416015	30143143	ALK	164	10	154	2	0.02	2.03	1.98	2.08	40	0.21	3	0.24	q25
chr2	47600571	47613839	EPCAM	36	4	32	2	0.05	2.07	1.94	2.19	32	0.21	3	0.28	q25
chr3	100432492	100467399	TFG	42	5	37	2	0.09	2.13	1.99	2.28	30	0.27	7	0.065	q25
chr3	142985490	143567268	SLC9A9	76	13	63	2	0.07	2.11	2.02	2.2	35	0.23	9	0.02	q25
chr3	178916573	178952245	PIK3CA	110	24	86	2	0.03	2.04	1.98	2.11	38	0.18	3	0.19	q25
chr5	149357195	149361453	SLC26A2	56	2	54	2	-0.03	1.96	1.89	2.02	38	0.16	3	0.18	q25
chr6	43550021	43582379	POLH	70	1	69	2	-0.11	1.85	1.8	1.91	38	0.16	23	6.5e-06	q25
chr7	39046422	39504327	POU6F2	68	1	67	2	-0.01	1.98	1.89	2.09	33	0.26	1	0.74	q25
chr8	92972414	93115140	RUNX1T1	80	4	76	2	0.13	2.18	2.09	2.28	35	0.25	22	0.00011	q25
chr8	113236979	114449175	CSMD3	418	88	330	2	0.11	2.15	2.11	2.19	43	0.23	68	1.2e-13	PASS
chr8	117859670	117878967	RAD21	70	17	53	2	-0.01	1.98	1.92	2.05	38	0.14	1	0.63	q25
chr9	5021949	5126831	JAK2	124	38	86	2	0.64	3.13	3.04	3.22	39	0.17	250	7.3e-44	PASS
chr9	21802705	21941113	MTAP	50	11	39	2	0.64	3.12	2.94	3.32	31	0.26	135	6.1e-17	PASS
chr10	50666825	50741102	ERCC6	194	6	188	2	-0.02	1.98	1.93	2.03	40	0.23	2	0.38	q25
chr10	69881165	69970329	MYPN	132	9	123	2	-0.02	1.97	1.91	2.04	38	0.23	2	0.4	q25
chr10	73577133	73594384	PSAP	62	2	60	2	-0.07	1.9	1.81	2	33	0.25	7	0.047	q25
chr11	2466611	2869302	KCNQ1	78	14	64	2	-0.01	1.99	1.9	2.08	34	0.24	0	0.81	q25
chr13	28578153	28644814	FLT3	118	16	102	2	0	2	1.94	2.06	38	0.21	0	0.96	q25
chr13	48881353	49054296	RB1	108	47	61	2	0.01	2.01	1.89	2.14	31	0.31	0	0.85	q25
chr13	52508863	52585497	ATP7B	146	5	141	2	0.1	2.14	2.06	2.23	36	0.29	20	0.00044	q25
chr16	3293094	3306638	MEFV	70	8	62	2	0.05	2.07	1.94	2.22	30	0.33	3	0.29	q25
chr16	68772146	68867434	CDH1	86	1	85	2	-0.05	1.93	1.88	1.99	39	0.18	7	0.02	q25
chr19	4090533	4117658	MAP2K2	50	9	41	2	0.17	2.25	2.09	2.43	29	0.27	15	0.0034	q25
chr20	32981586	33095645	ITCH	110	11	99	2	-0.04	1.94	1.87	2.02	36	0.25	5	0.11	q25
chr21	17135161	17250864	USP25	132	35	97	2	-0.03	1.96	1.89	2.03	37	0.23	3	0.29	q25
chr21	30396983	30426536	USP16	98	24	74	2	-0.03	1.96	1.89	2.02	37	0.18	3	0.2	q25
chr21	36164631	36421303	RUNX1	46	12	34	2	-0.09	1.88	1.78	1.98	33	0.18	8	0.023	q25
chr21	44473904	44492295	CBS	54	5	49	2	0.1	2.14	2.01	2.27	32	0.27	9	0.031	q25
chrX	14861624	14883725	FANCB	84	24	60	1	0.06	1.05	0.98	1.11	31	0.28	5	0.15	q25
chrX	47058147	47074426	UBA1	128	3	125	1	0.12	1.09	1.06	1.12	38	0.23	34	4e-07	q50
chrX	48649478	48652609	GATA1	42	7	35	1	0.13	1.1	1.01	1.19	28	0.3	9	0.032	q25
chrX	77227092	77302117	ATP7A	150	18	132	1	0.07	1.05	1.02	1.09	37	0.25	14	0.0032	q25
chrX	85119576	85302570	CHM	74	23	51	1	0.1	1.07	1.02	1.12	34	0.22	12	0.0051	q25
chrX	100604852	100630316	BTK	76	2	74	1	0.1	1.07	1.04	1.1	39	0.17	22	1.1e-05	q25
