# Supplementary material for: Quantitative analysis of differences in copy numbers using read depth obtained from PCR-enriched samples and controls
Source: BMC Bioinformatics. 2015 Jan 28;16:17. doi: 10.1186/s12859-014-0428-5 (PMC4384318; doi:10.1186/s12859-014-0428-5)
Supplement: Additional file 4 — Comparison with ONCOCNV. This archive (zip) contains all output-files generated for the comparison of quandico and ONCOCNV. [file 12859_2014_428_MOESM4_ESM.zip › quandico/M62_S4_NA09888_M62M63_SC.cov.xlsx]

## Sheet: M62_S4_NA09888_M62M63_SC.cov
chromosome	start	end	locus	amplicons	outliers	usable	expected	log2	copies	min	max	qp	sd	score	p.val	filter
chr1	5923229	6046382	NPHP4	164	16	148	2	0.04	2.05	1.98	2.13	36	0.3	4	1.9e-01	q25
chr2	29416015	30143143	ALK	164	15	149	2	-0.04	1.95	1.89	2.02	37	0.26	4	1.4e-01	q25
chr2	47600571	47613839	EPCAM	36	5	31	2	0.32	2.5	2.33	2.69	30	0.25	40	8.8e-07	q50
chr3	100432492	100467399	TFG	42	4	38	2	0.12	2.17	2.03	2.32	30	0.28	10	2.0e-02	q25
chr3	142985490	143567268	SLC9A9	76	11	65	2	0.06	2.09	1.99	2.2	33	0.28	6	7.8e-02	q25
chr3	178916573	178952245	PIK3CA	110	21	89	2	0.14	2.2	2.1	2.3	34	0.27	25	6.3e-05	q25
chr5	149357195	149361453	SLC26A2	56	2	54	2	0.18	2.26	2.15	2.38	33	0.25	30	8.9e-06	q50
chr6	43550021	43582379	POLH	70	4	66	2	0.21	2.31	2.19	2.44	32	0.29	36	2.5e-06	q50
chr7	39046422	39504327	POU6F2	68	1	67	2	-0.09	1.88	1.77	1.99	32	0.3	9	3.3e-02	q25
chr8	92972414	93115140	RUNX1T1	80	5	75	2	0.13	2.18	2.1	2.27	36	0.22	26	1.2e-05	q50
chr8	113236979	114449175	CSMD3	418	81	337	2	-0.95	1.04	1.02	1.06	42	0.24	250	3.7e-175	PASS
chr8	117859670	117878967	RAD21	70	16	54	2	-0.99	1.01	0.97	1.05	36	0.18	250	1.3e-33	PASS
chr9	5021949	5126831	JAK2	124	40	84	2	0.2	2.3	2.22	2.39	36	0.23	57	1.2e-10	PASS
chr9	21802705	21941113	MTAP	50	12	38	2	0.06	2.09	1.93	2.26	29	0.33	3	2.8e-01	q25
chr10	50666825	50741102	ERCC6	194	6	188	2	0.07	2.1	2.04	2.16	38	0.27	15	2.0e-03	q25
chr10	69881165	69970329	MYPN	132	8	124	2	0.09	2.14	2.06	2.21	37	0.26	19	4.2e-04	q25
chr10	73577133	73594384	PSAP	62	1	61	2	0.09	2.13	2	2.25	32	0.31	8	4.2e-02	q25
chr11	2466611	2869302	KCNQ1	78	19	59	2	0.07	2.1	1.96	2.25	30	0.35	5	1.7e-01	q25
chr13	28578153	28644814	FLT3	118	16	102	2	0.07	2.09	2.01	2.18	35	0.28	8	3.2e-02	q25
chr13	48881353	49054296	RB1	108	46	62	2	0.09	2.14	2.01	2.27	31	0.3	9	3.6e-02	q25
chr13	52508863	52585497	ATP7B	146	6	140	2	0.18	2.26	2.17	2.35	36	0.3	52	7.1e-09	PASS
chr16	3293094	3306638	MEFV	70	16	54	2	0.43	2.69	2.45	2.96	27	0.45	69	6.7e-08	PASS
chr16	68772146	68867434	CDH1	86	1	85	2	0.06	2.08	2	2.17	35	0.25	6	6.1e-02	q25
chr19	4090533	4117658	MAP2K2	50	11	39	2	0.4	2.64	2.44	2.85	29	0.27	51	1.1e-07	PASS
chr20	32981586	33095645	ITCH	110	11	99	2	0.11	2.16	2.07	2.27	34	0.31	18	1.1e-03	q25
chr21	17135161	17250864	USP25	132	34	98	2	-0.02	1.97	1.9	2.05	36	0.24	2	4.8e-01	q25
chr21	30396983	30426536	USP16	98	17	81	2	0.07	2.09	2.02	2.17	36	0.21	8	1.8e-02	q25
chr21	36164631	36421303	RUNX1	46	13	33	2	-0.08	1.9	1.78	2.03	31	0.23	5	1.1e-01	q25
chr21	44473904	44492295	CBS	54	9	45	2	0.22	2.32	2.18	2.48	31	0.28	28	4.3e-05	q50
chrX	14861624	14883725	FANCB	84	19	65	2	0.16	2.23	2.09	2.37	31	0.3	19	1.2e-03	q25
chrX	47058147	47074426	UBA1	128	6	122	2	0.22	2.33	2.24	2.42	36	0.29	71	1.5e-11	PASS
chrX	48649478	48652609	GATA1	42	5	37	2	0.11	2.16	1.98	2.35	28	0.31	7	8.4e-02	q25
chrX	77227092	77302117	ATP7A	150	14	136	2	0.08	2.12	2.06	2.19	38	0.24	19	2.6e-04	q25
chrX	85119576	85302570	CHM	74	22	52	2	-0.01	1.98	1.87	2.1	32	0.28	1	7.7e-01	q25
chrX	100604852	100630316	BTK	76	3	73	2	0.05	2.06	1.98	2.16	35	0.25	4	1.5e-01	q25
