# Supplementary material for: Quantitative analysis of differences in copy numbers using read depth obtained from PCR-enriched samples and controls
Source: BMC Bioinformatics. 2015 Jan 28;16:17. doi: 10.1186/s12859-014-0428-5 (PMC4384318; doi:10.1186/s12859-014-0428-5)
Supplement: Additional file 4 — Comparison with ONCOCNV. This archive (zip) contains all output-files generated for the comparison of quandico and ONCOCNV. [file 12859_2014_428_MOESM4_ESM.zip › quandico/M62_S5_NA11672_M62M63_SC.cov.xlsx]

## Sheet: M62_S5_NA11672_M62M63_SC.cov
chromosome	start	end	locus	amplicons	outliers	usable	expected	log2	copies	min	max	qp	sd	score	p.val	filter
chr1	5923229	6046382	NPHP4	164	10	154	2	0	2.01	1.93	2.08	36	0.29	0	8.8e-01	q25
chr2	29416015	30143143	ALK	164	7	157	2	0.03	2.05	2	2.1	40	0.21	6	6.7e-02	q25
chr2	47600571	47613839	EPCAM	36	4	32	2	0.1	2.14	2.03	2.26	33	0.18	9	1.3e-02	q25
chr3	100432492	100467399	TFG	42	4	38	2	0.09	2.13	2.02	2.24	33	0.21	9	1.6e-02	q25
chr3	142985490	143567268	SLC9A9	76	12	64	2	0.06	2.08	2	2.16	36	0.2	7	4.0e-02	q25
chr3	178916573	178952245	PIK3CA	110	25	85	2	0.05	2.08	2	2.16	36	0.23	6	5.9e-02	q25
chr5	149357195	149361453	SLC26A2	56	2	54	2	0.02	2.03	1.94	2.12	34	0.22	1	5.3e-01	q25
chr6	43550021	43582379	POLH	70	1	69	2	0	2	1.95	2.06	39	0.14	0	8.6e-01	q25
chr7	39046422	39504327	POU6F2	68	1	67	2	0.04	2.06	1.96	2.17	33	0.26	3	2.3e-01	q25
chr8	92972414	93115140	RUNX1T1	80	4	76	2	0.08	2.12	2.04	2.2	36	0.22	13	3.3e-03	q25
chr8	113236979	114449175	CSMD3	418	87	331	2	0.12	2.17	2.14	2.21	44	0.21	94	4.4e-19	PASS
chr8	117859670	117878967	RAD21	70	16	54	2	0.07	2.1	2.01	2.2	34	0.21	7	3.8e-02	q25
chr9	5021949	5126831	JAK2	124	36	88	2	0.09	2.12	2.05	2.19	37	0.21	16	6.6e-04	q25
chr9	21802705	21941113	MTAP	50	10	40	2	0.11	2.15	2	2.32	29	0.32	8	5.6e-02	q25
chr10	50666825	50741102	ERCC6	194	4	190	2	-1	1	0.98	1.03	40	0.22	250	1.9e-100	PASS
chr10	69881165	69970329	MYPN	132	6	126	2	-0.99	1	0.97	1.03	38	0.22	250	2.9e-68	PASS
chr10	73577133	73594384	PSAP	62	3	59	2	-1.02	0.99	0.95	1.04	34	0.23	250	1.0e-34	PASS
chr11	2466611	2869302	KCNQ1	78	13	65	2	0.03	2.04	1.92	2.16	32	0.31	2	5.4e-01	q25
chr13	28578153	28644814	FLT3	118	15	103	2	0.03	2.04	1.96	2.13	35	0.28	3	3.3e-01	q25
chr13	48881353	49054296	RB1	108	48	60	2	0	2	1.9	2.11	33	0.25	0	9.3e-01	q25
chr13	52508863	52585497	ATP7B	146	4	142	2	0.14	2.2	2.12	2.28	36	0.29	34	2.3e-06	q50
chr16	3293094	3306638	MEFV	70	12	58	2	0.2	2.29	2.14	2.46	30	0.34	24	3.0e-04	q25
chr16	68772146	68867434	CDH1	86	1	85	2	-0.03	1.97	1.91	2.02	39	0.17	3	2.1e-01	q25
chr19	4090533	4117658	MAP2K2	50	6	44	2	0.26	2.39	2.23	2.56	30	0.26	31	1.3e-05	q50
chr20	32981586	33095645	ITCH	110	8	102	2	0.02	2.03	1.96	2.1	36	0.24	2	4.5e-01	q25
chr21	17135161	17250864	USP25	132	34	98	2	0.04	2.05	1.99	2.11	38	0.19	5	9.0e-02	q25
chr21	30396983	30426536	USP16	98	21	77	2	0.04	2.06	1.99	2.13	37	0.19	4	1.1e-01	q25
chr21	36164631	36421303	RUNX1	46	9	37	2	-0.03	1.96	1.81	2.13	29	0.29	1	6.4e-01	q25
chr21	44473904	44492295	CBS	54	4	50	2	0.16	2.24	2.12	2.37	32	0.26	21	2.8e-04	q25
chrX	14861624	14883725	FANCB	84	22	62	1	0.04	1.02	0.97	1.08	32	0.26	2	3.8e-01	q25
chrX	47058147	47074426	UBA1	128	3	125	1	0.09	1.06	1.03	1.1	37	0.25	17	8.4e-04	q25
chrX	48649478	48652609	GATA1	42	5	37	1	0.18	1.13	1.03	1.24	28	0.32	14	9.1e-03	q25
chrX	77227092	77302117	ATP7A	150	13	137	1	0.1	1.07	1.05	1.1	40	0.2	32	4.2e-07	q50
chrX	85119576	85302570	CHM	74	21	53	1	0.08	1.06	1.01	1.1	34	0.22	9	1.9e-02	q25
chrX	100604852	100630316	BTK	76	3	73	1	0.08	1.05	1.02	1.09	38	0.18	13	1.3e-03	q25
