# Supplementary material for: Quantitative analysis of differences in copy numbers using read depth obtained from PCR-enriched samples and controls
Source: BMC Bioinformatics. 2015 Jan 28;16:17. doi: 10.1186/s12859-014-0428-5 (PMC4384318; doi:10.1186/s12859-014-0428-5)
Supplement: Additional file 4 — Comparison with ONCOCNV. This archive (zip) contains all output-files generated for the comparison of quandico and ONCOCNV. [file 12859_2014_428_MOESM4_ESM.zip › quandico/M62_S6_NA12606_M62M63_SC.cov.csv]

chromosome	start	end	locus	amplicons	outliers	usable	expected	log2	copies	min	max	qp	sd	score	p.val	filter
chr1	5923229	6046382	NPHP4	164	3	161	2	0.04	2.05	1.99	2.13	37	0.28	5	1.2e-01	q25
chr2	29416015	30143143	ALK	164	8	156	2	0.02	2.03	1.97	2.08	39	0.22	2	3.6e-01	q25
chr2	47600571	47613839	EPCAM	36	9	27	2	0.05	2.07	1.95	2.2	32	0.19	3	2.2e-01	q25
chr3	100432492	100467399	TFG	42	4	38	2	0.05	2.06	1.94	2.19	31	0.25	3	3.0e-01	q25
chr3	142985490	143567268	SLC9A9	76	15	61	2	0.06	2.08	1.98	2.19	33	0.27	5	1.3e-01	q25
chr3	178916573	178952245	PIK3CA	110	31	79	2	0.02	2.03	1.94	2.12	34	0.27	1	5.7e-01	q25
chr5	149357195	149361453	SLC26A2	56	2	54	2	0.02	2.02	1.93	2.12	34	0.24	1	6.5e-01	q25
chr6	43550021	43582379	POLH	70	5	65	2	0.02	2.02	1.95	2.1	36	0.2	1	5.5e-01	q25
chr7	39046422	39504327	POU6F2	68	3	65	2	0.02	2.03	1.91	2.15	31	0.31	1	6.3e-01	q25
chr8	92972414	93115140	RUNX1T1	80	8	72	2	0.1	2.15	2.06	2.23	36	0.22	16	6.4e-04	q25
chr8	113236979	114449175	CSMD3	418	119	299	2	-0.02	1.97	1.92	2.01	41	0.27	4	1.7e-01	q25
chr8	117859670	117878967	RAD21	70	19	51	2	-0.09	1.88	1.76	2	31	0.3	7	5.8e-02	q25
chr9	5021949	5126831	JAK2	124	46	78	2	-0.06	1.92	1.82	2.03	32	0.33	5	1.6e-01	q25
chr9	21802705	21941113	MTAP	50	14	36	2	0.05	2.06	1.95	2.18	33	0.22	3	2.5e-01	q25
chr10	50666825	50741102	ERCC6	194	13	181	2	-0.04	1.94	1.89	1.99	39	0.24	8	2.6e-02	q25
chr10	69881165	69970329	MYPN	132	8	124	2	-0.05	1.93	1.85	2.02	35	0.31	5	1.3e-01	q25
chr10	73577133	73594384	PSAP	62	1	61	2	0.05	2.07	1.96	2.18	33	0.27	4	2.0e-01	q25
chr11	2466611	2869302	KCNQ1	78	13	65	2	-0.02	1.97	1.87	2.08	33	0.27	1	6.3e-01	q25
chr13	28578153	28644814	FLT3	118	15	103	2	0.55	2.93	2.81	3.05	35	0.27	250	3.2e-32	PASS
chr13	48881353	49054296	RB1	108	53	55	2	0.31	2.48	2.18	2.83	24	0.6	28	1.9e-03	q50
chr13	52508863	52585497	ATP7B	146	3	143	2	0.71	3.27	3.14	3.4	36	0.31	250	2.3e-47	PASS
chr16	3293094	3306638	MEFV	70	7	63	2	0.16	2.23	2.11	2.36	32	0.27	22	2.0e-04	q25
chr16	68772146	68867434	CDH1	86	1	85	2	-0.01	1.98	1.93	2.04	39	0.17	1	5.9e-01	q25
chr19	4090533	4117658	MAP2K2	50	7	43	2	0.13	2.19	2.03	2.36	29	0.27	10	1.9e-02	q25
chr20	32981586	33095645	ITCH	110	23	87	2	-0.03	1.96	1.88	2.04	35	0.26	3	3.3e-01	q25
chr21	17135161	17250864	USP25	132	44	88	2	-0.2	1.74	1.63	1.85	31	0.4	33	4.4e-05	q50
chr21	30396983	30426536	USP16	98	33	65	2	-0.08	1.89	1.82	1.95	37	0.18	13	1.4e-03	q25
chr21	36164631	36421303	RUNX1	46	13	33	2	-0.03	1.95	1.82	2.1	30	0.24	2	5.0e-01	q25
chr21	44473904	44492295	CBS	54	5	49	2	0.04	2.05	1.91	2.2	30	0.31	2	4.7e-01	q25
chrX	14861624	14883725	FANCB	84	32	52	1	-0.04	0.97	0.91	1.04	31	0.28	2	3.8e-01	q25
chrX	47058147	47074426	UBA1	128	3	125	1	0.1	1.07	1.04	1.1	38	0.23	24	3.5e-05	q25
chrX	48649478	48652609	GATA1	42	5	37	1	0.12	1.09	1	1.18	29	0.3	8	4.9e-02	q25
chrX	77227092	77302117	ATP7A	150	31	119	1	0.05	1.03	1	1.07	37	0.26	6	7.0e-02	q25
chrX	85119576	85302570	CHM	74	25	49	1	0.02	1.02	0.97	1.07	34	0.22	1	5.0e-01	q25
chrX	100604852	100630316	BTK	76	4	72	1	0.05	1.03	1	1.07	37	0.2	5	6.5e-02	q25
