# Supplementary material for: Quantitative analysis of differences in copy numbers using read depth obtained from PCR-enriched samples and controls
Source: BMC Bioinformatics. 2015 Jan 28;16:17. doi: 10.1186/s12859-014-0428-5 (PMC4384318; doi:10.1186/s12859-014-0428-5)
Supplement: Additional file 4 — Comparison with ONCOCNV. This archive (zip) contains all output-files generated for the comparison of quandico and ONCOCNV. [file 12859_2014_428_MOESM4_ESM.zip › quandico/M62_S7_NA13019_M62M63_SC.cov.xlsx]

## Sheet: M62_S7_NA13019_M62M63_SC.cov
chromosome	start	end	locus	amplicons	outliers	usable	expected	log2	copies	min	max	qp	sd	score	p.val	filter
chr1	5923229	6046382	NPHP4	164	17	147	2	0.05	2.08	2	2.16	36	0.3	7	0.051	q25
chr2	29416015	30143143	ALK	164	11	153	2	0.08	2.12	2.05	2.19	37	0.27	17	0.0011	q25
chr2	47600571	47613839	EPCAM	36	12	24	2	0.03	2.04	1.92	2.17	32	0.18	1	0.48	q25
chr3	100432492	100467399	TFG	42	11	31	2	0.16	2.24	2.03	2.48	27	0.36	11	0.027	q25
chr3	142985490	143567268	SLC9A9	76	16	60	2	0.13	2.18	2.07	2.3	33	0.28	17	0.0015	q25
chr3	178916573	178952245	PIK3CA	110	38	72	2	0.02	2.02	1.92	2.13	33	0.3	1	0.67	q25
chr5	149357195	149361453	SLC26A2	56	4	52	2	0.07	2.09	1.99	2.2	33	0.24	6	0.068	q25
chr6	43550021	43582379	POLH	70	7	63	2	-0.02	1.97	1.86	2.09	32	0.28	1	0.62	q25
chr7	39046422	39504327	POU6F2	68	4	64	2	0.1	2.15	2.03	2.27	32	0.28	11	0.014	q25
chr8	92972414	93115140	RUNX1T1	80	12	68	2	0.21	2.32	2.23	2.41	36	0.21	53	3.3e-10	PASS
chr8	113236979	114449175	CSMD3	418	144	274	2	0.17	2.25	2.2	2.3	40	0.27	111	6.1e-19	PASS
chr8	117859670	117878967	RAD21	70	25	45	2	-0.02	1.97	1.83	2.12	30	0.32	1	0.71	q25
chr9	5021949	5126831	JAK2	124	47	77	2	-0.11	1.85	1.73	1.99	30	0.4	11	0.031	q25
chr9	21802705	21941113	MTAP	50	14	36	2	0.08	2.11	1.97	2.25	30	0.28	5	0.12	q25
chr10	50666825	50741102	ERCC6	194	16	178	2	0.09	2.13	2.07	2.19	39	0.25	25	2.6e-05	q25
chr10	69881165	69970329	MYPN	132	13	119	2	0.12	2.17	2.09	2.26	36	0.27	24	6.5e-05	q25
chr10	73577133	73594384	PSAP	62	1	61	2	0.08	2.11	2.01	2.23	33	0.27	8	0.04	q25
chr11	2466611	2869302	KCNQ1	78	18	60	2	0.05	2.08	1.96	2.2	32	0.28	4	0.18	q25
chr13	28578153	28644814	FLT3	118	20	98	2	0.07	2.09	2.02	2.16	37	0.21	10	0.0079	q25
chr13	48881353	49054296	RB1	108	49	59	2	-0.33	1.6	1.29	1.98	19	0.98	18	0.041	q25
chr13	52508863	52585497	ATP7B	146	5	141	2	0.13	2.19	2.11	2.28	36	0.29	33	3.2e-06	q50
chr16	3293094	3306638	MEFV	70	5	65	2	0.08	2.12	1.98	2.27	30	0.33	6	0.095	q25
chr16	68772146	68867434	CDH1	86	1	85	2	0.06	2.08	2.02	2.15	38	0.18	10	0.0071	q25
chr19	4090533	4117658	MAP2K2	50	6	44	2	0.02	2.03	1.82	2.25	26	0.37	1	0.79	q25
chr20	32981586	33095645	ITCH	110	36	74	2	0.03	2.04	1.94	2.14	33	0.28	2	0.48	q25
chr21	17135161	17250864	USP25	132	46	86	2	-0.1	1.87	1.71	2.04	27	0.53	7	0.13	q25
chr21	30396983	30426536	USP16	98	34	64	2	-0.07	1.91	1.77	2.07	29	0.39	4	0.25	q25
chr21	36164631	36421303	RUNX1	46	12	34	2	0.02	2.03	1.88	2.19	29	0.26	1	0.72	q25
chr21	44473904	44492295	CBS	54	12	42	2	-0.03	1.97	1.83	2.12	29	0.31	1	0.63	q25
chrX	14861624	14883725	FANCB	84	30	54	2	-0.86	1.1	1.03	1.18	30	0.29	180	1.3e-18	PASS
chrX	47058147	47074426	UBA1	128	3	125	2	-0.86	1.1	1.07	1.14	37	0.24	250	9.9e-59	PASS
chrX	48649478	48652609	GATA1	42	7	35	2	-0.98	1.02	0.94	1.1	30	0.25	147	1.2e-15	PASS
chrX	77227092	77302117	ATP7A	150	36	114	2	0.37	2.58	2.49	2.68	36	0.27	165	5.8e-24	PASS
chrX	85119576	85302570	CHM	74	28	46	2	0.41	2.65	2.55	2.75	36	0.18	101	8.6e-18	PASS
chrX	100604852	100630316	BTK	76	4	72	2	0.4	2.63	2.54	2.72	37	0.2	142	1.5e-23	PASS
