# Supplementary material for: Quantitative analysis of differences in copy numbers using read depth obtained from PCR-enriched samples and controls
Source: BMC Bioinformatics. 2015 Jan 28;16:17. doi: 10.1186/s12859-014-0428-5 (PMC4384318; doi:10.1186/s12859-014-0428-5)
Supplement: Additional file 4 — Comparison with ONCOCNV. This archive (zip) contains all output-files generated for the comparison of quandico and ONCOCNV. [file 12859_2014_428_MOESM4_ESM.zip › quandico/M62_S8_NA13783_M62M63_SC.cov.csv]

chromosome	start	end	locus	amplicons	outliers	usable	expected	log2	copies	min	max	qp	sd	score	p.val	filter
chr1	5923229	6046382	NPHP4	164	6	158	2	0.01	2.01	1.91	2.11	33	0.4	1	8.2e-01	q25
chr2	29416015	30143143	ALK	164	9	155	2	0	2	1.94	2.06	38	0.26	0	9.7e-01	q25
chr2	47600571	47613839	EPCAM	36	8	28	2	0.05	2.07	1.9	2.26	28	0.27	2	3.9e-01	q25
chr3	100432492	100467399	TFG	42	4	38	2	0.03	2.04	1.87	2.23	28	0.35	1	6.4e-01	q25
chr3	142985490	143567268	SLC9A9	76	17	59	2	0.05	2.07	1.96	2.2	32	0.3	4	2.1e-01	q25
chr3	178916573	178952245	PIK3CA	110	34	76	2	0.04	2.05	1.95	2.16	33	0.29	3	3.2e-01	q25
chr5	149357195	149361453	SLC26A2	56	3	53	2	0.02	2.02	1.93	2.12	34	0.23	1	6.4e-01	q25
chr6	43550021	43582379	POLH	70	6	64	2	-0.09	1.87	1.8	1.96	35	0.21	12	4.0e-03	q25
chr7	39046422	39504327	POU6F2	68	6	62	2	0	2	1.88	2.13	31	0.3	0	9.5e-01	q25
chr8	92972414	93115140	RUNX1T1	80	11	69	2	0.18	2.27	2.18	2.36	35	0.22	40	6.1e-08	q50
chr8	113236979	114449175	CSMD3	418	127	291	2	0.13	2.19	2.14	2.24	41	0.26	75	1.3e-13	PASS
chr8	117859670	117878967	RAD21	70	18	52	2	0.36	2.57	2.35	2.8	28	0.39	52	7.1e-07	PASS
chr9	5021949	5126831	JAK2	124	43	81	2	-0.05	1.94	1.84	2.04	33	0.31	4	2.2e-01	q25
chr9	21802705	21941113	MTAP	50	14	36	2	0.03	2.04	1.83	2.27	26	0.43	1	7.3e-01	q25
chr10	50666825	50741102	ERCC6	194	13	181	2	0.01	2.01	1.95	2.08	38	0.26	1	6.6e-01	q25
chr10	69881165	69970329	MYPN	132	16	116	2	0	2.01	1.93	2.08	36	0.27	0	8.9e-01	q25
chr10	73577133	73594384	PSAP	62	4	58	2	-0.1	1.87	1.76	1.98	32	0.29	10	2.2e-02	q25
chr11	2466611	2869302	KCNQ1	78	11	67	2	0.02	2.03	1.86	2.23	27	0.46	1	7.1e-01	q25
chr13	28578153	28644814	FLT3	118	18	100	2	0	2	1.93	2.09	35	0.26	0	9.2e-01	q25
chr13	48881353	49054296	RB1	108	46	62	2	-0.37	1.54	1.34	1.78	23	0.66	36	6.1e-04	q50
chr13	52508863	52585497	ATP7B	146	9	137	2	0.08	2.11	2.03	2.2	35	0.31	12	1.1e-02	q25
chr16	3293094	3306638	MEFV	70	8	62	2	0.08	2.11	1.92	2.32	27	0.46	4	2.7e-01	q25
chr16	68772146	68867434	CDH1	86	3	83	2	-0.02	1.98	1.91	2.05	36	0.22	1	5.4e-01	q25
chr19	4090533	4117658	MAP2K2	50	6	44	2	0.2	2.3	2.11	2.51	28	0.31	17	2.7e-03	q25
chr20	32981586	33095645	ITCH	110	32	78	2	-0.06	1.92	1.83	2.01	34	0.28	6	9.4e-02	q25
chr21	17135161	17250864	USP25	132	44	88	2	0.53	2.88	2.72	3.06	31	0.36	170	3.3e-19	PASS
chr21	30396983	30426536	USP16	98	33	65	2	0.54	2.9	2.78	3.04	34	0.23	159	2.0e-22	PASS
chr21	36164631	36421303	RUNX1	46	12	34	2	0.53	2.89	2.65	3.16	28	0.3	66	1.3e-08	PASS
chr21	44473904	44492295	CBS	54	6	48	2	0.71	3.28	3.04	3.53	29	0.33	150	4.8e-16	PASS
chrX	14861624	14883725	FANCB	84	29	55	2	0.09	2.12	1.97	2.29	29	0.33	6	1.2e-01	q25
chrX	47058147	47074426	UBA1	128	5	123	2	0.1	2.15	2.07	2.23	36	0.26	21	1.7e-04	q25
chrX	48649478	48652609	GATA1	42	7	35	2	-0.05	1.93	1.78	2.09	29	0.27	3	3.4e-01	q25
chrX	77227092	77302117	ATP7A	150	31	119	2	0.02	2.03	1.96	2.11	37	0.26	2	3.3e-01	q25
chrX	85119576	85302570	CHM	74	26	48	2	0.1	2.15	2.05	2.26	33	0.23	12	4.8e-03	q25
chrX	100604852	100630316	BTK	76	3	73	2	0.1	2.15	2.07	2.23	36	0.21	19	2.2e-04	q25
