# Supplementary material for: Quantitative analysis of differences in copy numbers using read depth obtained from PCR-enriched samples and controls
Source: BMC Bioinformatics. 2015 Jan 28;16:17. doi: 10.1186/s12859-014-0428-5 (PMC4384318; doi:10.1186/s12859-014-0428-5)
Supplement: Additional file 4 — Comparison with ONCOCNV. This archive (zip) contains all output-files generated for the comparison of quandico and ONCOCNV. [file 12859_2014_428_MOESM4_ESM.zip › quandico/M62_S8_NA13783_M62M63_SC.cov.vcf]

##fileformat=VCFv4.1
##fileDate=20140904
##source=quandicoV1.0.5
##reference=hg19.fas
##contig=<ID=chr1,assembly=hg19,length=249250621>
##contig=<ID=chr2,assembly=hg19,length=243199373>
##contig=<ID=chr3,assembly=hg19,length=198022430>
##contig=<ID=chr4,assembly=hg19,length=191154276>
##contig=<ID=chr5,assembly=hg19,length=180915260>
##contig=<ID=chr6,assembly=hg19,length=171115067>
##contig=<ID=chr7,assembly=hg19,length=159138663>
##contig=<ID=chr8,assembly=hg19,length=146364022>
##contig=<ID=chr9,assembly=hg19,length=141213431>
##contig=<ID=chr10,assembly=hg19,length=135534747>
##contig=<ID=chr11,assembly=hg19,length=135006516>
##contig=<ID=chr12,assembly=hg19,length=133851895>
##contig=<ID=chr13,assembly=hg19,length=115169878>
##contig=<ID=chr14,assembly=hg19,length=107349540>
##contig=<ID=chr15,assembly=hg19,length=102531392>
##contig=<ID=chr16,assembly=hg19,length=90354753>
##contig=<ID=chr17,assembly=hg19,length=81195210>
##contig=<ID=chr18,assembly=hg19,length=78077248>
##contig=<ID=chr19,assembly=hg19,length=59128983>
##contig=<ID=chr20,assembly=hg19,length=63025520>
##contig=<ID=chr21,assembly=hg19,length=48129895>
##contig=<ID=chr22,assembly=hg19,length=51304566>
##contig=<ID=chrX,assembly=hg19,length=155270560>
##contig=<ID=chrY,assembly=hg19,length=59373566>
##contig=<ID=chrM,assembly=hg19,length=16571>
##INFO=<ID=SVTYPE,Number=1,Type=String,Description="Type of structural variant">
##INFO=<ID=SVLEN,Number=0,Type=Integer,Description="Difference in length between REF and ALT alleles">
##INFO=<ID=UNCHANGED,Number=0,Type=Flag,Description="No copy number variation in this region">
##INFO=<ID=IMPRECISE,Number=0,Type=Flag,Description="Imprecise structural variation">
##INFO=<ID=SEGMENTED,Number=0,Type=Flag,Description="Structural variation segments named locus group (e.g. gene)">
##INFO=<ID=NOCALL,Number=0,Type=Flag,Description="Copy number analysis was not possible (see FILTER for reason)">
##INFO=<ID=END,Number=1,Type=Integer,Description="End position of the variant described in this record">
##INFO=<ID=LOCUS,Number=1,Type=String,Description="Locus description (e.g. gene name in this region)">
##ALT=<ID=CNV,Description="Copy number variable region">
##ALT=<ID=DEL,Description="Deletion relative to reference (decreased copy number, loss)">
##ALT=<ID=DUP,Description="Duplication relative to reference (increased copy number, gain)">
##FILTER=<ID=q25,Description="Region not changed in copy number: Score below 25">
##FILTER=<ID=q50,Description="Region potentially changed in copy number: Score below 50">
##FILTER=<ID=o10,Description="Less than 10 amplicons have suffcient read depth (<20)">
##FORMAT=<ID=CN,Number=1,Type=Float,Description="Estimated copy number for imprecise events">
##FORMAT=<ID=CNMIN,Number=1,Type=Float,Description="Minimal copy number supported by statistical test (conf=0.95)">
##FORMAT=<ID=CNMAX,Number=1,Type=Float,Description="Maximal copy number supported by statistical test (conf=0.95)">
##FORMAT=<ID=CNQ,Number=1,Type=Integer,Description="Copy number quality score">
##FORMAT=<ID=PVAL,Number=1,Type=Float,Description="Probability for normal copy number">
#CHROM	POS	ID	REF	ALT	QUAL	FILTER	INFO	FORMAT	SAMPLE
chr1	5923229	.	A	.	1	q25	UNCHANGED;END=6046382;LOCUS=NPHP4	CN:CNMIN:CNMAX:CNQ:PVAL	2.01:1.91:2.11:33:0.82
chr2	29416015	.	G	.	0	q25	UNCHANGED;END=30143143;LOCUS=ALK	CN:CNMIN:CNMAX:CNQ:PVAL	2:1.94:2.06:38:0.97
chr2	47600571	.	T	.	2	q25	UNCHANGED;END=47613839;LOCUS=EPCAM	CN:CNMIN:CNMAX:CNQ:PVAL	2.07:1.9:2.26:28:0.39
chr3	100432492	.	C	.	1	q25	UNCHANGED;END=100467399;LOCUS=TFG	CN:CNMIN:CNMAX:CNQ:PVAL	2.04:1.87:2.23:28:0.64
chr3	142985490	.	A	.	4	q25	UNCHANGED;END=143567268;LOCUS=SLC9A9	CN:CNMIN:CNMAX:CNQ:PVAL	2.07:1.96:2.2:32:0.21
chr3	178916573	.	T	.	3	q25	UNCHANGED;END=178952245;LOCUS=PIK3CA	CN:CNMIN:CNMAX:CNQ:PVAL	2.05:1.95:2.16:33:0.32
chr5	149357195	.	C	.	1	q25	UNCHANGED;END=149361453;LOCUS=SLC26A2	CN:CNMIN:CNMAX:CNQ:PVAL	2.02:1.93:2.12:34:0.64
chr6	43550021	.	T	.	12	q25	UNCHANGED;END=43582379;LOCUS=POLH	CN:CNMIN:CNMAX:CNQ:PVAL	1.87:1.8:1.96:35:0.004
chr7	39046422	.	C	.	0	q25	UNCHANGED;END=39504327;LOCUS=POU6F2	CN:CNMIN:CNMAX:CNQ:PVAL	2:1.88:2.13:31:0.95
chr8	92972414	.	G	<DUP>	40	q50	IMPRECISE;SVTYPE=DUP;END=93115140;SVLEN=142727;LOCUS=RUNX1T1	CN:CNMIN:CNMAX:CNQ:PVAL	2.27:2.18:2.36:35:6.1e-08
chr8	113236979	.	A	<DUP>	75	PASS	IMPRECISE;SVTYPE=DUP;END=114449175;SVLEN=1212197;LOCUS=CSMD3	CN:CNMIN:CNMAX:CNQ:PVAL	2.19:2.14:2.24:41:1.3e-13
chr8	117859670	.	G	<DUP>	52	PASS	IMPRECISE;SVTYPE=DUP;END=117878967;SVLEN=19298;LOCUS=RAD21	CN:CNMIN:CNMAX:CNQ:PVAL	2.57:2.35:2.8:28:7.1e-07
chr9	5021949	.	G	.	4	q25	UNCHANGED;END=5126831;LOCUS=JAK2	CN:CNMIN:CNMAX:CNQ:PVAL	1.94:1.84:2.04:33:0.22
chr9	21802705	.	G	.	1	q25	UNCHANGED;END=21941113;LOCUS=MTAP	CN:CNMIN:CNMAX:CNQ:PVAL	2.04:1.83:2.27:26:0.73
chr10	50666825	.	G	.	1	q25	UNCHANGED;END=50741102;LOCUS=ERCC6	CN:CNMIN:CNMAX:CNQ:PVAL	2.01:1.95:2.08:38:0.66
chr10	69881165	.	A	.	0	q25	UNCHANGED;END=69970329;LOCUS=MYPN	CN:CNMIN:CNMAX:CNQ:PVAL	2.01:1.93:2.08:36:0.89
chr10	73577133	.	C	.	10	q25	UNCHANGED;END=73594384;LOCUS=PSAP	CN:CNMIN:CNMAX:CNQ:PVAL	1.87:1.76:1.98:32:0.022
chr11	2466611	.	A	.	1	q25	UNCHANGED;END=2869302;LOCUS=KCNQ1	CN:CNMIN:CNMAX:CNQ:PVAL	2.03:1.86:2.23:27:0.71
chr13	28578153	.	G	.	0	q25	UNCHANGED;END=28644814;LOCUS=FLT3	CN:CNMIN:CNMAX:CNQ:PVAL	2:1.93:2.09:35:0.92
chr13	48881353	.	T	<DEL>	36	q50	IMPRECISE;SVTYPE=DEL;END=49054296;SVLEN=-172944;LOCUS=RB1	CN:CNMIN:CNMAX:CNQ:PVAL	1.54:1.34:1.78:23:0.00061
chr13	52508863	.	C	.	12	q25	UNCHANGED;END=52585497;LOCUS=ATP7B	CN:CNMIN:CNMAX:CNQ:PVAL	2.11:2.03:2.2:35:0.011
chr16	3293094	.	G	.	4	q25	UNCHANGED;END=3306638;LOCUS=MEFV	CN:CNMIN:CNMAX:CNQ:PVAL	2.11:1.92:2.32:27:0.27
chr16	68772146	.	G	.	1	q25	UNCHANGED;END=68867434;LOCUS=CDH1	CN:CNMIN:CNMAX:CNQ:PVAL	1.98:1.91:2.05:36:0.54
chr19	4090533	.	G	.	17	q25	UNCHANGED;END=4117658;LOCUS=MAP2K2	CN:CNMIN:CNMAX:CNQ:PVAL	2.3:2.11:2.51:28:0.0027
chr20	32981586	.	G	.	6	q25	UNCHANGED;END=33095645;LOCUS=ITCH	CN:CNMIN:CNMAX:CNQ:PVAL	1.92:1.83:2.01:34:0.094
chr21	17135161	.	T	<DUP>	170	PASS	IMPRECISE;SVTYPE=DUP;END=17250864;SVLEN=115704;LOCUS=USP25	CN:CNMIN:CNMAX:CNQ:PVAL	2.88:2.72:3.06:31:3.3e-19
chr21	30396983	.	G	<DUP>	159	PASS	IMPRECISE;SVTYPE=DUP;END=30426536;SVLEN=29554;LOCUS=USP16	CN:CNMIN:CNMAX:CNQ:PVAL	2.9:2.78:3.04:34:2e-22
chr21	36164631	.	T	<DUP>	66	PASS	IMPRECISE;SVTYPE=DUP;END=36421303;SVLEN=256673;LOCUS=RUNX1	CN:CNMIN:CNMAX:CNQ:PVAL	2.89:2.65:3.16:28:1.3e-08
chr21	44473904	.	T	<DUP>	150	PASS	IMPRECISE;SVTYPE=DUP;END=44492295;SVLEN=18392;LOCUS=CBS	CN:CNMIN:CNMAX:CNQ:PVAL	3.28:3.04:3.53:29:4.8e-16
chrX	14861624	.	G	.	6	q25	UNCHANGED;END=14883725;LOCUS=FANCB	CN:CNMIN:CNMAX:CNQ:PVAL	2.12:1.97:2.29:29:0.12
chrX	47058147	.	C	.	21	q25	UNCHANGED;END=47074426;LOCUS=UBA1	CN:CNMIN:CNMAX:CNQ:PVAL	2.15:2.07:2.23:36:0.00017
chrX	48649478	.	G	.	3	q25	UNCHANGED;END=48652609;LOCUS=GATA1	CN:CNMIN:CNMAX:CNQ:PVAL	1.93:1.78:2.09:29:0.34
chrX	77227092	.	A	.	2	q25	UNCHANGED;END=77302117;LOCUS=ATP7A	CN:CNMIN:CNMAX:CNQ:PVAL	2.03:1.96:2.11:37:0.33
chrX	85119576	.	G	.	12	q25	UNCHANGED;END=85302570;LOCUS=CHM	CN:CNMIN:CNMAX:CNQ:PVAL	2.15:2.05:2.26:33:0.0048
chrX	100604852	.	C	.	19	q25	UNCHANGED;END=100630316;LOCUS=BTK	CN:CNMIN:CNMAX:CNQ:PVAL	2.15:2.07:2.23:36:0.00022
