# Supplementary material for: Quantitative analysis of differences in copy numbers using read depth obtained from PCR-enriched samples and controls
Source: BMC Bioinformatics. 2015 Jan 28;16:17. doi: 10.1186/s12859-014-0428-5 (PMC4384318; doi:10.1186/s12859-014-0428-5)
Supplement: Additional file 4 — Comparison with ONCOCNV. This archive (zip) contains all output-files generated for the comparison of quandico and ONCOCNV. [file 12859_2014_428_MOESM4_ESM.zip › quandico/M62_S9_NA14164_M62M63_SC.cov.xlsx]

## Sheet: M62_S9_NA14164_M62M63_SC.cov
chromosome	start	end	locus	amplicons	outliers	usable	expected	log2	copies	min	max	qp	sd	score	p.val	filter
chr1	5923229	6046382	NPHP4	164	10	154	2	0.11	2.15	2.07	2.24	36	0.31	23	0.00021	q25
chr2	29416015	30143143	ALK	164	16	148	2	0.09	2.12	2.06	2.19	38	0.24	20	0.00018	q25
chr2	47600571	47613839	EPCAM	36	8	28	2	0.12	2.17	2.01	2.34	29	0.24	8	0.037	q25
chr3	100432492	100467399	TFG	42	6	36	2	0.04	2.06	1.94	2.19	31	0.24	2	0.34	q25
chr3	142985490	143567268	SLC9A9	76	15	61	2	0.13	2.19	2.08	2.29	34	0.25	19	0.00053	q25
chr3	178916573	178952245	PIK3CA	110	34	76	2	0.09	2.12	2.02	2.23	34	0.27	10	0.016	q25
chr5	149357195	149361453	SLC26A2	56	3	53	2	0.07	2.1	2	2.21	33	0.24	7	0.048	q25
chr6	43550021	43582379	POLH	70	6	64	2	0.05	2.07	1.98	2.16	35	0.22	4	0.13	q25
chr7	39046422	39504327	POU6F2	68	8	60	2	0.07	2.1	1.99	2.22	32	0.26	6	0.073	q25
chr8	92972414	93115140	RUNX1T1	80	9	71	2	0.11	2.17	2.09	2.24	37	0.19	23	2.3e-05	q25
chr8	113236979	114449175	CSMD3	418	121	297	2	0.07	2.1	2.05	2.15	41	0.26	24	3.8e-05	q25
chr8	117859670	117878967	RAD21	70	20	50	2	0.03	2.04	1.89	2.19	30	0.32	1	0.62	q25
chr9	5021949	5126831	JAK2	124	45	79	2	0.06	2.09	1.98	2.19	33	0.3	6	0.1	q25
chr9	21802705	21941113	MTAP	50	16	34	2	0.02	2.03	1.9	2.17	31	0.26	1	0.6	q25
chr10	50666825	50741102	ERCC6	194	17	177	2	0.06	2.08	2.02	2.15	38	0.25	11	0.0075	q25
chr10	69881165	69970329	MYPN	132	9	123	2	0.03	2.04	1.97	2.12	36	0.27	3	0.26	q25
chr10	73577133	73594384	PSAP	62	3	59	2	0.08	2.11	2	2.23	32	0.28	7	0.048	q25
chr11	2466611	2869302	KCNQ1	78	10	68	2	0.14	2.2	2.03	2.38	29	0.41	13	0.018	q25
chr13	28578153	28644814	FLT3	118	16	102	2	0.03	2.04	1.96	2.13	35	0.27	3	0.32	q25
chr13	48881353	49054296	RB1	108	46	62	2	-1.29	0.82	0.72	0.94	23	0.63	250	5.6e-17	PASS
chr13	52508863	52585497	ATP7B	146	6	140	2	-0.85	1.11	1.07	1.15	36	0.28	250	1.8e-56	PASS
chr16	3293094	3306638	MEFV	70	18	52	2	0.16	2.23	2.1	2.38	31	0.28	19	0.00073	q25
chr16	68772146	68867434	CDH1	86	2	84	2	0.11	2.15	2.08	2.23	37	0.21	22	5.4e-05	q25
chr19	4090533	4117658	MAP2K2	50	5	45	2	0.38	2.61	2.44	2.78	31	0.24	56	5.4e-09	PASS
chr20	32981586	33095645	ITCH	110	31	79	2	0.11	2.16	2.07	2.25	35	0.25	17	0.00089	q25
chr21	17135161	17250864	USP25	132	45	87	2	-0.04	1.94	1.83	2.06	31	0.37	3	0.33	q25
chr21	30396983	30426536	USP16	98	34	64	2	0.05	2.07	1.98	2.16	34	0.23	4	0.15	q25
chr21	36164631	36421303	RUNX1	46	13	33	2	0.03	2.05	1.92	2.19	31	0.23	2	0.47	q25
chr21	44473904	44492295	CBS	54	8	46	2	0.26	2.39	2.24	2.54	31	0.27	38	1.7e-06	q50
chrX	14861624	14883725	FANCB	84	30	54	2	0.02	2.03	1.88	2.2	29	0.33	1	0.67	q25
chrX	47058147	47074426	UBA1	128	3	125	2	0.12	2.17	2.09	2.25	37	0.26	28	1.2e-05	q50
chrX	48649478	48652609	GATA1	42	7	35	2	0	2	1.86	2.15	30	0.24	0	0.96	q25
chrX	77227092	77302117	ATP7A	150	34	116	2	0.02	2.03	1.96	2.11	37	0.26	2	0.36	q25
chrX	85119576	85302570	CHM	74	25	49	2	0.08	2.12	2.03	2.21	35	0.19	10	0.0065	q25
chrX	100604852	100630316	BTK	76	3	73	2	0.12	2.17	2.08	2.26	35	0.23	21	0.00015	q25
