# Supplementary material for: Quantitative analysis of differences in copy numbers using read depth obtained from PCR-enriched samples and controls
Source: BMC Bioinformatics. 2015 Jan 28;16:17. doi: 10.1186/s12859-014-0428-5 (PMC4384318; doi:10.1186/s12859-014-0428-5)
Supplement: Additional file 4 — Comparison with ONCOCNV. This archive (zip) contains all output-files generated for the comparison of quandico and ONCOCNV. [file 12859_2014_428_MOESM4_ESM.zip › quandico/M63_S10_NA20022_M62M63_SC.cov.csv]

chromosome	start	end	locus	amplicons	outliers	usable	expected	log2	copies	min	max	qp	sd	score	p.val	filter
chr1	5923229	6046382	NPHP4	164	13	151	2	-0.04	1.94	1.87	2.01	36	0.3	5	1.2e-01	q25
chr2	29416015	30143143	ALK	164	8	156	2	-0.1	1.87	1.81	1.93	38	0.26	25	3.9e-05	q25
chr2	47600571	47613839	EPCAM	36	4	32	2	0.13	2.18	1.96	2.43	26	0.39	7	1.1e-01	q25
chr3	100432492	100467399	TFG	42	4	38	2	-0.02	1.97	1.87	2.08	33	0.22	1	5.7e-01	q25
chr3	142985490	143567268	SLC9A9	76	9	67	2	0.57	2.97	2.84	3.11	34	0.25	191	6.8e-25	PASS
chr3	178916573	178952245	PIK3CA	110	20	90	2	0.57	2.97	2.82	3.13	33	0.31	207	2.8e-24	PASS
chr5	149357195	149361453	SLC26A2	56	2	54	2	0.13	2.19	2.07	2.31	32	0.27	17	1.6e-03	q25
chr6	43550021	43582379	POLH	70	4	66	2	0.01	2.01	1.88	2.14	31	0.32	0	9.1e-01	q25
chr7	39046422	39504327	POU6F2	68	2	66	2	-0.08	1.89	1.78	2	32	0.29	8	5.2e-02	q25
chr8	92972414	93115140	RUNX1T1	80	5	75	2	0.01	2.02	1.92	2.12	33	0.29	1	7.2e-01	q25
chr8	113236979	114449175	CSMD3	418	85	333	2	-0.1	1.86	1.82	1.91	41	0.28	50	2.0e-09	PASS
chr8	117859670	117878967	RAD21	70	10	60	2	-0.13	1.83	1.74	1.93	33	0.26	16	1.8e-03	q25
chr9	5021949	5126831	JAK2	124	34	90	2	-0.08	1.89	1.8	1.98	33	0.31	10	1.9e-02	q25
chr9	21802705	21941113	MTAP	50	7	43	2	-0.04	1.95	1.79	2.12	28	0.36	2	5.4e-01	q25
chr10	50666825	50741102	ERCC6	194	7	187	2	-0.04	1.94	1.88	2.01	37	0.3	7	7.2e-02	q25
chr10	69881165	69970329	MYPN	132	6	126	2	-0.01	1.98	1.92	2.04	38	0.22	1	5.1e-01	q25
chr10	73577133	73594384	PSAP	62	1	61	2	-0.13	1.83	1.76	1.91	35	0.22	20	1.7e-04	q25
chr11	2466611	2869302	KCNQ1	78	6	72	2	-0.06	1.92	1.79	2.06	30	0.38	4	2.5e-01	q25
chr13	28578153	28644814	FLT3	118	6	112	2	-0.08	1.89	1.8	1.99	33	0.35	9	3.7e-02	q25
chr13	48881353	49054296	RB1	108	37	71	2	0.06	2.09	1.94	2.25	29	0.39	4	2.3e-01	q25
chr13	52508863	52585497	ATP7B	146	6	140	2	0.11	2.16	2.08	2.24	36	0.29	24	9.9e-05	q25
chr16	3293094	3306638	MEFV	70	3	67	2	0.22	2.33	2.15	2.52	29	0.39	27	2.6e-04	q50
chr16	68772146	68867434	CDH1	86	0	86	2	-0.04	1.94	1.87	2.03	35	0.25	4	1.8e-01	q25
chr19	4090533	4117658	MAP2K2	50	4	46	2	0.12	2.17	1.91	2.48	24	0.49	6	2.0e-01	q25
chr20	32981586	33095645	ITCH	110	9	101	2	-0.03	1.96	1.87	2.05	34	0.31	3	3.7e-01	q25
chr21	17135161	17250864	USP25	132	41	91	2	-0.08	1.89	1.8	1.97	34	0.29	11	1.1e-02	q25
chr21	30396983	30426536	USP16	98	17	81	2	-0.1	1.87	1.78	1.97	33	0.28	11	1.1e-02	q25
chr21	36164631	36421303	RUNX1	46	9	37	2	-0.18	1.77	1.63	1.92	28	0.3	14	6.0e-03	q25
chr21	44473904	44492295	CBS	54	3	51	2	-0.07	1.91	1.73	2.11	26	0.45	3	3.7e-01	q25
chrX	14861624	14883725	FANCB	84	9	75	1	0.27	1.21	1.1	1.32	28	0.47	35	8.6e-05	q50
chrX	47058147	47074426	UBA1	128	5	123	1	0.12	1.09	1.05	1.13	35	0.29	26	6.0e-05	q50
chrX	48649478	48652609	GATA1	42	5	37	1	0.12	1.09	0.99	1.2	27	0.34	8	6.8e-02	q25
chrX	77227092	77302117	ATP7A	150	10	140	1	0.09	1.06	1.03	1.1	36	0.28	18	9.2e-04	q25
chrX	85119576	85302570	CHM	74	14	60	1	-0.08	0.94	0.9	0.99	33	0.24	9	2.2e-02	q25
chrX	100604852	100630316	BTK	76	3	73	1	-0.01	0.99	0.95	1.04	34	0.26	1	6.7e-01	q25
