# Supplementary material for: Quantitative analysis of differences in copy numbers using read depth obtained from PCR-enriched samples and controls
Source: BMC Bioinformatics. 2015 Jan 28;16:17. doi: 10.1186/s12859-014-0428-5 (PMC4384318; doi:10.1186/s12859-014-0428-5)
Supplement: Additional file 4 — Comparison with ONCOCNV. This archive (zip) contains all output-files generated for the comparison of quandico and ONCOCNV. [file 12859_2014_428_MOESM4_ESM.zip › quandico/M63_S1_NA01201_M62M63_SC.cov.xlsx]

## Sheet: M63_S1_NA01201_M62M63_SC.cov
chromosome	start	end	locus	amplicons	outliers	usable	expected	log2	copies	min	max	qp	sd	score	p.val	filter
chr1	5923229	6046382	NPHP4	164	17	147	2	-0.08	1.9	1.83	1.97	36	0.29	13	0.0064	q25
chr2	29416015	30143143	ALK	164	11	153	2	-0.06	1.92	1.85	2	36	0.29	8	0.037	q25
chr2	47600571	47613839	EPCAM	36	5	31	2	0.17	2.25	1.91	2.65	22	0.58	7	0.15	q25
chr3	100432492	100467399	TFG	42	4	38	2	-0.16	1.79	1.67	1.92	30	0.29	15	0.0034	q25
chr3	142985490	143567268	SLC9A9	76	10	66	2	-0.02	1.98	1.84	2.13	30	0.4	1	0.77	q25
chr3	178916573	178952245	PIK3CA	110	26	84	2	-0.09	1.87	1.78	1.97	33	0.31	11	0.015	q25
chr5	149357195	149361453	SLC26A2	56	2	54	2	-0.06	1.91	1.8	2.04	31	0.31	5	0.16	q25
chr6	43550021	43582379	POLH	70	5	65	2	0	1.99	1.88	2.11	32	0.3	0	0.92	q25
chr7	39046422	39504327	POU6F2	68	5	63	2	-0.02	1.97	1.87	2.09	32	0.28	1	0.66	q25
chr8	92972414	93115140	RUNX1T1	80	7	73	2	-0.13	1.83	1.72	1.94	31	0.34	16	0.0035	q25
chr8	113236979	114449175	CSMD3	418	97	321	2	-0.03	1.96	1.91	2.02	38	0.36	4	0.2	q25
chr8	117859670	117878967	RAD21	70	16	54	2	-0.1	1.87	1.73	2.02	29	0.36	7	0.087	q25
chr9	5021949	5126831	JAK2	124	40	84	2	0.06	2.09	1.99	2.2	33	0.3	6	0.079	q25
chr9	21802705	21941113	MTAP	50	12	38	2	-0.16	1.79	1.65	1.94	29	0.33	14	0.0092	q25
chr10	50666825	50741102	ERCC6	194	13	181	2	-0.04	1.95	1.88	2.02	37	0.31	5	0.16	q25
chr10	69881165	69970329	MYPN	132	9	123	2	-0.01	1.99	1.91	2.07	35	0.3	1	0.77	q25
chr10	73577133	73594384	PSAP	62	0	62	2	-0.09	1.88	1.74	2.03	29	0.39	6	0.12	q25
chr11	2466611	2869302	KCNQ1	78	5	73	2	-0.02	1.98	1.8	2.16	27	0.48	1	0.79	q25
chr13	28578153	28644814	FLT3	118	17	101	2	0	2	1.9	2.11	33	0.34	0	0.93	q25
chr13	48881353	49054296	RB1	108	38	70	2	0.15	2.22	1.94	2.54	23	0.7	9	0.12	q25
chr13	52508863	52585497	ATP7B	146	2	144	2	-0.01	1.98	1.89	2.08	34	0.36	1	0.75	q25
chr16	3293094	3306638	MEFV	70	4	66	2	0.17	2.26	2.06	2.47	27	0.45	16	0.009	q25
chr16	68772146	68867434	CDH1	86	0	86	2	-0.01	1.99	1.9	2.08	34	0.28	0	0.87	q25
chr19	4090533	4117658	MAP2K2	50	3	47	2	0.25	2.38	2.05	2.77	22	0.58	15	0.025	q25
chr20	32981586	33095645	ITCH	110	10	100	2	0.13	2.18	2.04	2.33	30	0.44	15	0.011	q25
chr21	17135161	17250864	USP25	132	40	92	2	-0.97	1.02	0.97	1.07	34	0.3	250	1.5e-42	PASS
chr21	30396983	30426536	USP16	98	28	70	2	-1	1	0.95	1.05	33	0.27	250	6.5e-34	PASS
chr21	36164631	36421303	RUNX1	46	6	40	2	-1.03	0.98	0.86	1.1	25	0.44	153	4.1e-12	PASS
chr21	44473904	44492295	CBS	54	1	53	2	-0.98	1.01	0.91	1.13	25	0.5	209	1.3e-15	PASS
chrX	14861624	14883725	FANCB	84	29	55	2	-0.01	1.99	1.78	2.22	25	0.51	0	0.91	q25
chrX	47058147	47074426	UBA1	128	2	126	2	0.03	2.05	1.97	2.13	35	0.3	3	0.25	q25
chrX	48649478	48652609	GATA1	42	4	38	2	-0.1	1.87	1.71	2.05	27	0.33	5	0.15	q25
chrX	77227092	77302117	ATP7A	150	13	137	2	0.02	2.02	1.91	2.14	32	0.44	1	0.71	q25
chrX	85119576	85302570	CHM	74	24	50	2	-0.14	1.81	1.71	1.92	32	0.27	18	0.00097	q25
chrX	100604852	100630316	BTK	76	3	73	2	-0.13	1.83	1.72	1.94	31	0.35	16	0.0041	q25
