# Supplementary material for: Quantitative analysis of differences in copy numbers using read depth obtained from PCR-enriched samples and controls
Source: BMC Bioinformatics. 2015 Jan 28;16:17. doi: 10.1186/s12859-014-0428-5 (PMC4384318; doi:10.1186/s12859-014-0428-5)
Supplement: Additional file 4 — Comparison with ONCOCNV. This archive (zip) contains all output-files generated for the comparison of quandico and ONCOCNV. [file 12859_2014_428_MOESM4_ESM.zip › quandico/M63_S2_NA01416_M62M63_SC.cov.csv]

chromosome	start	end	locus	amplicons	outliers	usable	expected	log2	copies	min	max	qp	sd	score	p.val	filter
chr1	5923229	6046382	NPHP4	164	15	149	2	-0.16	1.79	1.72	1.87	35	0.34	40	1.1e-06	q50
chr2	29416015	30143143	ALK	164	9	155	2	-0.16	1.8	1.72	1.88	34	0.35	37	3.8e-06	q50
chr2	47600571	47613839	EPCAM	36	4	32	2	0.13	2.19	1.89	2.55	22	0.53	5	2.2e-01	q25
chr3	100432492	100467399	TFG	42	1	41	2	-0.35	1.57	1.4	1.76	25	0.47	35	1.7e-04	q50
chr3	142985490	143567268	SLC9A9	76	6	70	2	-0.13	1.83	1.67	2	27	0.49	10	4.9e-02	q25
chr3	178916573	178952245	PIK3CA	110	24	86	2	-0.22	1.72	1.63	1.81	33	0.32	45	2.4e-07	q50
chr5	149357195	149361453	SLC26A2	56	4	52	2	-0.23	1.71	1.6	1.82	31	0.31	35	7.1e-06	q50
chr6	43550021	43582379	POLH	70	6	64	2	-0.11	1.86	1.74	1.97	31	0.31	11	1.8e-02	q25
chr7	39046422	39504327	POU6F2	68	8	60	2	-0.12	1.84	1.73	1.96	31	0.3	12	1.1e-02	q25
chr8	92972414	93115140	RUNX1T1	80	6	74	2	-0.27	1.66	1.56	1.77	31	0.36	52	1.4e-07	PASS
chr8	113236979	114449175	CSMD3	418	104	314	2	-0.16	1.79	1.74	1.84	38	0.36	80	2.8e-12	PASS
chr8	117859670	117878967	RAD21	70	14	56	2	-0.14	1.82	1.66	1.99	27	0.43	10	4.3e-02	q25
chr9	5021949	5126831	JAK2	124	42	82	2	-0.03	1.95	1.85	2.06	33	0.32	3	3.8e-01	q25
chr9	21802705	21941113	MTAP	50	10	40	2	-0.22	1.71	1.53	1.91	26	0.46	18	6.7e-03	q25
chr10	50666825	50741102	ERCC6	194	8	186	2	-0.18	1.77	1.69	1.85	34	0.39	51	1.2e-07	PASS
chr10	69881165	69970329	MYPN	132	9	123	2	-0.19	1.75	1.66	1.85	33	0.38	40	3.0e-06	q50
chr10	73577133	73594384	PSAP	62	2	60	2	-0.15	1.8	1.66	1.95	28	0.41	14	1.2e-02	q25
chr11	2466611	2869302	KCNQ1	78	7	71	2	-0.12	1.84	1.68	2.01	27	0.48	9	6.4e-02	q25
chr13	28578153	28644814	FLT3	118	11	107	2	-0.16	1.79	1.69	1.9	32	0.39	26	3.1e-04	q50
chr13	48881353	49054296	RB1	108	44	64	2	-0.13	1.83	1.66	2.01	27	0.47	9	6.4e-02	q25
chr13	52508863	52585497	ATP7B	146	3	143	2	-0.17	1.77	1.68	1.87	32	0.41	35	2.2e-05	q50
chr16	3293094	3306638	MEFV	70	5	65	2	0.01	2.01	1.89	2.15	31	0.32	0	8.6e-01	q25
chr16	68772146	68867434	CDH1	86	0	86	2	-0.09	1.89	1.78	2	32	0.36	9	4.7e-02	q25
chr19	4090533	4117658	MAP2K2	50	3	47	2	0.01	2.02	1.71	2.39	21	0.63	0	9.0e-01	q25
chr20	32981586	33095645	ITCH	110	14	96	2	-0.01	1.99	1.87	2.12	31	0.41	0	8.9e-01	q25
chr21	17135161	17250864	USP25	132	42	90	2	-0.1	1.87	1.78	1.96	34	0.3	13	5.8e-03	q25
chr21	30396983	30426536	USP16	98	18	80	2	-0.09	1.88	1.74	2.02	29	0.41	7	9.2e-02	q25
chr21	36164631	36421303	RUNX1	46	10	36	2	-0.15	1.8	1.63	1.99	27	0.35	9	4.3e-02	q25
chr21	44473904	44492295	CBS	54	2	52	2	-0.08	1.89	1.67	2.14	24	0.57	4	3.5e-01	q25
chrX	14861624	14883725	FANCB	84	27	57	2	0.74	3.34	2.99	3.72	25	0.5	134	1.2e-11	PASS
chrX	47058147	47074426	UBA1	128	7	121	2	0.84	3.59	3.43	3.74	35	0.31	250	5.4e-47	PASS
chrX	48649478	48652609	GATA1	42	4	38	2	0.76	3.39	3.07	3.76	26	0.37	110	4.7e-11	PASS
chrX	77227092	77302117	ATP7A	150	11	139	2	0.89	3.72	3.5	3.95	31	0.47	250	1.1e-39	PASS
chrX	85119576	85302570	CHM	74	24	50	2	0.77	3.4	3.23	3.58	33	0.25	204	6.5e-24	PASS
chrX	100604852	100630316	BTK	76	3	73	2	0.76	3.39	3.18	3.6	31	0.35	250	3.7e-25	PASS
