# Supplementary material for: Quantitative analysis of differences in copy numbers using read depth obtained from PCR-enriched samples and controls
Source: BMC Bioinformatics. 2015 Jan 28;16:17. doi: 10.1186/s12859-014-0428-5 (PMC4384318; doi:10.1186/s12859-014-0428-5)
Supplement: Additional file 4 — Comparison with ONCOCNV. This archive (zip) contains all output-files generated for the comparison of quandico and ONCOCNV. [file 12859_2014_428_MOESM4_ESM.zip › quandico/M63_S3_NA05067_M62M63_SC.cov.xlsx]

## Sheet: M63_S3_NA05067_M62M63_SC.cov
chromosome	start	end	locus	amplicons	outliers	usable	expected	log2	copies	min	max	qp	sd	score	p.val	filter
chr1	5923229	6046382	NPHP4	164	10	154	2	0.04	2.05	1.98	2.13	37	0.28	5	0.13	q25
chr2	29416015	30143143	ALK	164	8	156	2	-0.01	1.98	1.92	2.05	38	0.25	1	0.61	q25
chr2	47600571	47613839	EPCAM	36	4	32	2	0.1	2.15	1.97	2.34	28	0.31	6	0.1	q25
chr3	100432492	100467399	TFG	42	4	38	2	-0.03	1.96	1.83	2.1	30	0.28	2	0.53	q25
chr3	142985490	143567268	SLC9A9	76	11	65	2	-0.02	1.97	1.87	2.07	33	0.27	1	0.54	q25
chr3	178916573	178952245	PIK3CA	110	18	92	2	-0.07	1.9	1.82	1.99	34	0.27	9	0.023	q25
chr5	149357195	149361453	SLC26A2	56	2	54	2	-0.02	1.97	1.88	2.06	35	0.22	2	0.47	q25
chr6	43550021	43582379	POLH	70	4	66	2	-0.07	1.91	1.81	2.01	33	0.27	6	0.073	q25
chr7	39046422	39504327	POU6F2	68	3	65	2	0.06	2.09	1.99	2.19	33	0.25	6	0.084	q25
chr8	92972414	93115140	RUNX1T1	80	10	70	2	-0.02	1.97	1.88	2.06	34	0.26	1	0.52	q25
chr8	113236979	114449175	CSMD3	418	78	340	2	0.03	2.05	2	2.09	41	0.29	7	0.047	q25
chr8	117859670	117878967	RAD21	70	13	57	2	-0.09	1.88	1.79	1.98	33	0.23	10	0.015	q25
chr9	5021949	5126831	JAK2	124	29	95	2	0.59	3	2.88	3.13	35	0.27	249	3.8e-31	PASS
chr9	21802705	21941113	MTAP	50	9	41	2	0.47	2.78	2.62	2.94	32	0.24	95	6.1e-14	PASS
chr10	50666825	50741102	ERCC6	194	3	191	2	-0.06	1.91	1.85	1.98	37	0.3	12	0.0092	q25
chr10	69881165	69970329	MYPN	132	7	125	2	-0.06	1.91	1.84	1.99	36	0.27	9	0.021	q25
chr10	73577133	73594384	PSAP	62	0	62	2	-0.16	1.79	1.69	1.9	32	0.3	22	0.00036	q25
chr11	2466611	2869302	KCNQ1	78	9	69	2	0.05	2.07	1.95	2.19	32	0.31	3	0.26	q25
chr13	28578153	28644814	FLT3	118	7	111	2	-0.08	1.9	1.82	1.98	35	0.27	11	0.011	q25
chr13	48881353	49054296	RB1	108	35	73	2	-0.02	1.97	1.82	2.14	29	0.41	1	0.73	q25
chr13	52508863	52585497	ATP7B	146	5	141	2	-0.01	1.99	1.91	2.07	36	0.29	1	0.77	q25
chr16	3293094	3306638	MEFV	70	7	63	2	0.08	2.12	1.97	2.28	29	0.36	6	0.11	q25
chr16	68772146	68867434	CDH1	86	0	86	2	-0.05	1.94	1.87	2.01	37	0.22	5	0.08	q25
chr19	4090533	4117658	MAP2K2	50	5	45	2	0.22	2.33	2.09	2.59	26	0.4	17	0.0068	q25
chr20	32981586	33095645	ITCH	110	7	103	2	0.05	2.07	1.97	2.16	34	0.3	5	0.15	q25
chr21	17135161	17250864	USP25	132	29	103	2	0.03	2.04	1.97	2.12	36	0.25	3	0.28	q25
chr21	30396983	30426536	USP16	98	14	84	2	-0.02	1.97	1.89	2.05	35	0.23	2	0.45	q25
chr21	36164631	36421303	RUNX1	46	11	35	2	0.02	2.03	1.88	2.2	29	0.27	1	0.7	q25
chr21	44473904	44492295	CBS	54	4	50	2	0.06	2.08	1.91	2.27	28	0.39	3	0.35	q25
chrX	14861624	14883725	FANCB	84	9	75	1	0.04	1.03	0.96	1.11	30	0.37	3	0.38	q25
chrX	47058147	47074426	UBA1	128	4	124	1	0.07	1.05	1.01	1.09	35	0.3	9	0.025	q25
chrX	48649478	48652609	GATA1	42	6	36	1	0.09	1.07	1	1.14	30	0.24	6	0.066	q25
chrX	77227092	77302117	ATP7A	150	8	142	1	0.08	1.06	1.02	1.1	36	0.3	15	0.0031	q25
chrX	85119576	85302570	CHM	74	18	56	1	-0.01	1	0.95	1.04	34	0.22	0	0.88	q25
chrX	100604852	100630316	BTK	76	3	73	1	-0.03	0.98	0.93	1.02	35	0.25	3	0.27	q25
