# Supplementary material for: Quantitative analysis of differences in copy numbers using read depth obtained from PCR-enriched samples and controls
Source: BMC Bioinformatics. 2015 Jan 28;16:17. doi: 10.1186/s12859-014-0428-5 (PMC4384318; doi:10.1186/s12859-014-0428-5)
Supplement: Additional file 4 — Comparison with ONCOCNV. This archive (zip) contains all output-files generated for the comparison of quandico and ONCOCNV. [file 12859_2014_428_MOESM4_ESM.zip › quandico/M63_S4_NA09888_M62M63_SC.cov.xlsx]

## Sheet: M63_S4_NA09888_M62M63_SC.cov
chromosome	start	end	locus	amplicons	outliers	usable	expected	log2	copies	min	max	qp	sd	score	p.val	filter
chr1	5923229	6046382	NPHP4	164	9	155	2	0.08	2.11	2.03	2.19	36	0.31	13	5.5e-03	q25
chr2	29416015	30143143	ALK	164	17	147	2	-0.05	1.93	1.86	2	37	0.28	8	3.6e-02	q25
chr2	47600571	47613839	EPCAM	36	4	32	2	0.11	2.15	1.85	2.5	22	0.54	4	3.3e-01	q25
chr3	100432492	100467399	TFG	42	5	37	2	-0.12	1.85	1.74	1.96	31	0.25	11	1.2e-02	q25
chr3	142985490	143567268	SLC9A9	76	13	63	2	-0.15	1.8	1.7	1.91	32	0.32	20	8.9e-04	q25
chr3	178916573	178952245	PIK3CA	110	24	86	2	-0.19	1.76	1.67	1.84	34	0.29	39	9.0e-07	q50
chr5	149357195	149361453	SLC26A2	56	2	54	2	0.19	2.28	2.16	2.4	33	0.27	31	9.9e-06	q50
chr6	43550021	43582379	POLH	70	2	68	2	0.12	2.17	2.01	2.34	29	0.39	10	3.3e-02	q25
chr7	39046422	39504327	POU6F2	68	1	67	2	-0.04	1.95	1.83	2.07	31	0.32	2	3.9e-01	q25
chr8	92972414	93115140	RUNX1T1	80	10	70	2	-0.13	1.83	1.73	1.93	32	0.31	18	1.3e-03	q25
chr8	113236979	114449175	CSMD3	418	120	298	2	-1.19	0.88	0.85	0.9	40	0.3	250	2.5e-160	PASS
chr8	117859670	117878967	RAD21	70	19	51	2	-1.19	0.88	0.83	0.93	32	0.26	250	2.3e-28	PASS
chr9	5021949	5126831	JAK2	124	40	84	2	-0.17	1.77	1.66	1.9	30	0.42	23	8.3e-04	q25
chr9	21802705	21941113	MTAP	50	13	37	2	-0.18	1.76	1.63	1.9	29	0.3	18	1.6e-03	q25
chr10	50666825	50741102	ERCC6	194	9	185	2	-0.04	1.95	1.88	2.02	36	0.33	5	1.7e-01	q25
chr10	69881165	69970329	MYPN	132	12	120	2	0	2	1.92	2.08	35	0.29	0	9.3e-01	q25
chr10	73577133	73594384	PSAP	62	0	62	2	-0.05	1.94	1.83	2.05	32	0.3	3	2.7e-01	q25
chr11	2466611	2869302	KCNQ1	78	12	66	2	0.03	2.04	1.88	2.21	28	0.42	1	6.6e-01	q25
chr13	28578153	28644814	FLT3	118	15	103	2	-0.1	1.87	1.78	1.96	33	0.33	13	7.7e-03	q25
chr13	48881353	49054296	RB1	108	38	70	2	0.1	2.15	1.9	2.43	24	0.65	5	2.6e-01	q25
chr13	52508863	52585497	ATP7B	146	9	137	2	0.09	2.13	2.04	2.22	35	0.32	15	3.4e-03	q25
chr16	3293094	3306638	MEFV	70	15	55	2	0.44	2.72	2.48	2.98	27	0.45	74	2.2e-08	PASS
chr16	68772146	68867434	CDH1	86	6	80	2	0	1.99	1.9	2.09	34	0.29	0	8.9e-01	q25
chr19	4090533	4117658	MAP2K2	50	3	47	2	0.54	2.9	2.52	3.35	23	0.55	57	9.8e-06	PASS
chr20	32981586	33095645	ITCH	110	13	97	2	0	2	1.91	2.09	34	0.29	0	9.2e-01	q25
chr21	17135161	17250864	USP25	132	43	89	2	-0.12	1.84	1.75	1.95	32	0.34	16	3.7e-03	q25
chr21	30396983	30426536	USP16	98	29	69	2	0.01	2.02	1.91	2.13	32	0.29	1	7.6e-01	q25
chr21	36164631	36421303	RUNX1	46	16	30	2	-0.11	1.86	1.73	1.98	31	0.23	8	2.9e-02	q25
chr21	44473904	44492295	CBS	54	7	47	2	0.22	2.33	2.13	2.54	28	0.38	22	1.0e-03	q25
chrX	14861624	14883725	FANCB	84	28	56	2	-0.01	1.98	1.78	2.21	26	0.51	0	8.8e-01	q25
chrX	47058147	47074426	UBA1	128	2	126	2	0.2	2.29	2.21	2.38	36	0.28	63	9.4e-11	PASS
chrX	48649478	48652609	GATA1	42	4	38	2	-0.02	1.97	1.8	2.15	28	0.32	1	7.3e-01	q25
chrX	77227092	77302117	ATP7A	150	25	125	2	-0.02	1.97	1.9	2.05	36	0.27	2	4.7e-01	q25
chrX	85119576	85302570	CHM	74	25	49	2	-0.13	1.82	1.71	1.95	31	0.3	14	6.4e-03	q25
chrX	100604852	100630316	BTK	76	2	74	2	-0.14	1.82	1.72	1.93	32	0.34	18	2.0e-03	q25
