# Supplementary material for: Quantitative analysis of differences in copy numbers using read depth obtained from PCR-enriched samples and controls
Source: BMC Bioinformatics. 2015 Jan 28;16:17. doi: 10.1186/s12859-014-0428-5 (PMC4384318; doi:10.1186/s12859-014-0428-5)
Supplement: Additional file 4 — Comparison with ONCOCNV. This archive (zip) contains all output-files generated for the comparison of quandico and ONCOCNV. [file 12859_2014_428_MOESM4_ESM.zip › quandico/M63_S5_NA11672_M62M63_SC.cov.xlsx]

## Sheet: M63_S5_NA11672_M62M63_SC.cov
chromosome	start	end	locus	amplicons	outliers	usable	expected	log2	copies	min	max	qp	sd	score	p.val	filter
chr1	5923229	6046382	NPHP4	164	6	158	2	0	2	1.93	2.08	36	0.31	0	0.97	q25
chr2	29416015	30143143	ALK	164	9	155	2	-0.01	1.98	1.93	2.04	39	0.23	1	0.59	q25
chr2	47600571	47613839	EPCAM	36	5	31	2	0.28	2.43	2.24	2.65	28	0.29	30	5.5e-05	q50
chr3	100432492	100467399	TFG	42	5	37	2	0.01	2.01	1.9	2.12	32	0.23	0	0.89	q25
chr3	142985490	143567268	SLC9A9	76	8	68	2	0.05	2.07	1.97	2.17	34	0.26	4	0.15	q25
chr3	178916573	178952245	PIK3CA	110	20	90	2	0.11	2.16	2.07	2.25	35	0.25	18	0.00065	q25
chr5	149357195	149361453	SLC26A2	56	2	54	2	0.15	2.22	2.12	2.33	34	0.23	24	5.1e-05	q25
chr6	43550021	43582379	POLH	70	2	68	2	0.01	2.01	1.89	2.14	31	0.32	0	0.87	q25
chr7	39046422	39504327	POU6F2	68	3	65	2	-0.04	1.95	1.86	2.04	34	0.24	3	0.26	q25
chr8	92972414	93115140	RUNX1T1	80	7	73	2	0.11	2.16	2.06	2.26	34	0.27	16	0.0018	q25
chr8	113236979	114449175	CSMD3	418	73	345	2	0.15	2.22	2.18	2.27	42	0.25	123	2.9e-22	PASS
chr8	117859670	117878967	RAD21	70	15	55	2	0.03	2.04	1.94	2.15	33	0.24	2	0.4	q25
chr9	5021949	5126831	JAK2	124	30	94	2	0.12	2.17	2.09	2.25	36	0.25	22	8.9e-05	q25
chr9	21802705	21941113	MTAP	50	10	40	2	0.04	2.06	1.93	2.21	30	0.29	2	0.37	q25
chr10	50666825	50741102	ERCC6	194	4	190	2	-0.93	1.05	1.02	1.08	38	0.27	250	1.1e-83	PASS
chr10	69881165	69970329	MYPN	132	6	126	2	-0.96	1.03	0.99	1.07	36	0.27	250	2.8e-58	PASS
chr10	73577133	73594384	PSAP	62	2	60	2	-1.08	0.94	0.9	0.99	33	0.26	250	6.5e-34	PASS
chr11	2466611	2869302	KCNQ1	78	10	68	2	-0.08	1.89	1.77	2.02	31	0.34	6	0.1	q25
chr13	28578153	28644814	FLT3	118	8	110	2	-0.05	1.93	1.85	2.02	34	0.3	6	0.11	q25
chr13	48881353	49054296	RB1	108	45	63	2	0.08	2.12	2	2.25	32	0.29	8	0.048	q25
chr13	52508863	52585497	ATP7B	146	8	138	2	0.12	2.17	2.09	2.26	35	0.3	25	8e-05	q50
chr16	3293094	3306638	MEFV	70	12	58	2	0.15	2.21	2.07	2.37	30	0.33	15	0.0051	q25
chr16	68772146	68867434	CDH1	86	1	85	2	-0.01	1.98	1.92	2.04	38	0.2	1	0.53	q25
chr19	4090533	4117658	MAP2K2	50	3	47	2	0.18	2.26	1.99	2.58	24	0.5	10	0.059	q25
chr20	32981586	33095645	ITCH	110	10	100	2	0.07	2.1	2.01	2.2	34	0.29	9	0.032	q25
chr21	17135161	17250864	USP25	132	32	100	2	0.07	2.1	2.02	2.18	36	0.25	10	0.014	q25
chr21	30396983	30426536	USP16	98	14	84	2	0.08	2.12	2.02	2.21	34	0.25	10	0.014	q25
chr21	36164631	36421303	RUNX1	46	15	31	2	-0.08	1.89	1.77	2.01	31	0.22	5	0.08	q25
chr21	44473904	44492295	CBS	54	11	43	2	-0.2	1.74	1.61	1.88	29	0.33	21	0.00094	q25
chrX	14861624	14883725	FANCB	84	22	62	1	0.16	1.12	1.05	1.19	31	0.3	19	0.00094	q25
chrX	47058147	47074426	UBA1	128	5	123	1	0.16	1.12	1.08	1.16	36	0.28	45	4.5e-08	q50
chrX	48649478	48652609	GATA1	42	5	37	1	0.13	1.09	0.99	1.21	27	0.35	8	0.072	q25
chrX	77227092	77302117	ATP7A	150	13	137	1	0.18	1.13	1.09	1.18	36	0.28	59	4.9e-10	PASS
chrX	85119576	85302570	CHM	74	16	58	1	0.06	1.04	0.99	1.09	34	0.23	6	0.083	q25
chrX	100604852	100630316	BTK	76	2	74	1	0.13	1.09	1.04	1.15	33	0.3	19	0.00074	q25
