# Supplementary material for: Quantitative analysis of differences in copy numbers using read depth obtained from PCR-enriched samples and controls
Source: BMC Bioinformatics. 2015 Jan 28;16:17. doi: 10.1186/s12859-014-0428-5 (PMC4384318; doi:10.1186/s12859-014-0428-5)
Supplement: Additional file 4 — Comparison with ONCOCNV. This archive (zip) contains all output-files generated for the comparison of quandico and ONCOCNV. [file 12859_2014_428_MOESM4_ESM.zip › quandico/M63_S6_NA12606_M62M63_SC.cov.xlsx]

## Sheet: M63_S6_NA12606_M62M63_SC.cov
chromosome	start	end	locus	amplicons	outliers	usable	expected	log2	copies	min	max	qp	sd	score	p.val	filter
chr1	5923229	6046382	NPHP4	164	15	149	2	-0.1	1.87	1.79	1.94	36	0.31	20	0.00062	q25
chr2	29416015	30143143	ALK	164	24	140	2	-0.16	1.79	1.73	1.86	36	0.28	46	2.6e-08	q50
chr2	47600571	47613839	EPCAM	36	4	32	2	0.17	2.24	2.01	2.5	26	0.38	10	0.037	q25
chr3	100432492	100467399	TFG	42	6	36	2	0.03	2.04	1.91	2.17	31	0.26	1	0.57	q25
chr3	142985490	143567268	SLC9A9	76	8	68	2	0	2	1.9	2.09	34	0.26	0	0.94	q25
chr3	178916573	178952245	PIK3CA	110	26	84	2	0.06	2.09	1.99	2.18	34	0.26	6	0.069	q25
chr5	149357195	149361453	SLC26A2	56	4	52	2	-0.05	1.93	1.83	2.04	33	0.26	4	0.21	q25
chr6	43550021	43582379	POLH	70	3	67	2	0.02	2.03	1.92	2.15	32	0.28	1	0.57	q25
chr7	39046422	39504327	POU6F2	68	1	67	2	-0.08	1.9	1.78	2.02	31	0.32	6	0.091	q25
chr8	92972414	93115140	RUNX1T1	80	11	69	2	-0.09	1.88	1.8	1.98	34	0.27	10	0.016	q25
chr8	113236979	114449175	CSMD3	418	102	316	2	-0.01	1.99	1.95	2.04	41	0.28	1	0.75	q25
chr8	117859670	117878967	RAD21	70	15	55	2	-0.04	1.94	1.83	2.06	32	0.28	3	0.31	q25
chr9	5021949	5126831	JAK2	124	18	106	2	0.05	2.07	1.93	2.21	30	0.44	3	0.35	q25
chr9	21802705	21941113	MTAP	50	10	40	2	-0.04	1.94	1.84	2.05	33	0.22	3	0.25	q25
chr10	50666825	50741102	ERCC6	194	11	183	2	-0.08	1.89	1.82	1.96	36	0.32	16	0.0026	q25
chr10	69881165	69970329	MYPN	132	8	124	2	0	1.99	1.91	2.08	35	0.29	0	0.87	q25
chr10	73577133	73594384	PSAP	62	0	62	2	-0.18	1.77	1.65	1.9	30	0.37	22	0.00092	q25
chr11	2466611	2869302	KCNQ1	78	14	64	2	-0.3	1.63	1.54	1.71	33	0.27	65	2.3e-10	PASS
chr13	28578153	28644814	FLT3	118	20	98	2	0.48	2.79	2.66	2.92	34	0.31	191	6.5e-24	PASS
chr13	48881353	49054296	RB1	108	42	66	2	0.73	3.31	3.1	3.54	30	0.34	199	2.1e-20	PASS
chr13	52508863	52585497	ATP7B	146	20	126	2	0.56	2.95	2.84	3.07	35	0.3	250	6.2e-36	PASS
chr16	3293094	3306638	MEFV	70	8	62	2	0.03	2.04	1.9	2.19	30	0.35	1	0.57	q25
chr16	68772146	68867434	CDH1	86	1	85	2	-0.06	1.92	1.84	2	35	0.26	7	0.052	q25
chr19	4090533	4117658	MAP2K2	50	4	46	2	-0.15	1.8	1.53	2.1	22	0.6	7	0.18	q25
chr20	32981586	33095645	ITCH	110	10	100	2	0.04	2.06	1.98	2.15	35	0.26	5	0.13	q25
chr21	17135161	17250864	USP25	132	32	100	2	0.02	2.03	1.95	2.12	35	0.28	2	0.47	q25
chr21	30396983	30426536	USP16	98	19	79	2	-0.03	1.96	1.87	2.05	35	0.24	2	0.34	q25
chr21	36164631	36421303	RUNX1	46	10	36	2	-0.1	1.87	1.7	2.05	27	0.33	5	0.14	q25
chr21	44473904	44492295	CBS	54	2	52	2	-0.43	1.48	1.25	1.76	21	0.76	38	0.00091	q50
chrX	14861624	14883725	FANCB	84	12	72	1	0.15	1.11	1.02	1.22	27	0.46	13	0.021	q25
chrX	47058147	47074426	UBA1	128	5	123	1	-0.04	0.97	0.93	1.02	34	0.32	3	0.26	q25
chrX	48649478	48652609	GATA1	42	7	35	1	-0.02	0.98	0.88	1.1	26	0.38	1	0.77	q25
chrX	77227092	77302117	ATP7A	150	26	124	1	0.12	1.08	1.05	1.12	36	0.27	27	2.4e-05	q50
chrX	85119576	85302570	CHM	74	18	56	1	-0.02	0.99	0.94	1.04	33	0.27	1	0.69	q25
chrX	100604852	100630316	BTK	76	3	73	1	-0.02	0.99	0.94	1.04	33	0.29	1	0.59	q25
