# Supplementary material for: Quantitative analysis of differences in copy numbers using read depth obtained from PCR-enriched samples and controls
Source: BMC Bioinformatics. 2015 Jan 28;16:17. doi: 10.1186/s12859-014-0428-5 (PMC4384318; doi:10.1186/s12859-014-0428-5)
Supplement: Additional file 4 — Comparison with ONCOCNV. This archive (zip) contains all output-files generated for the comparison of quandico and ONCOCNV. [file 12859_2014_428_MOESM4_ESM.zip › quandico/M63_S7_NA13019_M62M63_SC.cov.csv]

chromosome	start	end	locus	amplicons	outliers	usable	expected	log2	copies	min	max	qp	sd	score	p.val	filter
chr1	5923229	6046382	NPHP4	164	12	152	2	0.07	2.11	2.03	2.18	36	0.29	13	5.7e-03	q25
chr2	29416015	30143143	ALK	164	21	143	2	0.03	2.04	1.97	2.12	36	0.29	3	2.5e-01	q25
chr2	47600571	47613839	EPCAM	36	4	32	2	-0.12	1.84	1.63	2.08	25	0.42	6	1.7e-01	q25
chr3	100432492	100467399	TFG	42	6	36	2	0.15	2.22	2.09	2.36	31	0.24	16	1.6e-03	q25
chr3	142985490	143567268	SLC9A9	76	11	65	2	0.05	2.07	1.96	2.18	32	0.3	4	2.2e-01	q25
chr3	178916573	178952245	PIK3CA	110	27	83	2	0.03	2.04	1.92	2.16	32	0.34	2	5.0e-01	q25
chr5	149357195	149361453	SLC26A2	56	3	53	2	0.19	2.28	2.14	2.44	30	0.33	25	2.1e-04	q50
chr6	43550021	43582379	POLH	70	0	70	2	-0.02	1.97	1.84	2.11	30	0.36	1	6.8e-01	q25
chr7	39046422	39504327	POU6F2	68	0	68	2	0.05	2.06	1.92	2.21	30	0.36	3	3.7e-01	q25
chr8	92972414	93115140	RUNX1T1	80	7	73	2	0.03	2.04	1.93	2.15	33	0.3	2	4.9e-01	q25
chr8	113236979	114449175	CSMD3	418	115	303	2	0.07	2.09	2.04	2.15	40	0.31	19	6.4e-04	q25
chr8	117859670	117878967	RAD21	70	17	53	2	-0.09	1.87	1.75	2.01	30	0.32	7	6.2e-02	q25
chr9	5021949	5126831	JAK2	124	45	79	2	-0.1	1.87	1.76	1.98	31	0.35	11	2.3e-02	q25
chr9	21802705	21941113	MTAP	50	10	40	2	0	2	1.87	2.15	30	0.29	0	9.6e-01	q25
chr10	50666825	50741102	ERCC6	194	8	186	2	0.08	2.11	2.03	2.19	36	0.35	13	8.7e-03	q25
chr10	69881165	69970329	MYPN	132	11	121	2	0.03	2.04	1.97	2.12	36	0.28	3	2.6e-01	q25
chr10	73577133	73594384	PSAP	62	0	62	2	-0.04	1.95	1.84	2.06	32	0.28	3	3.2e-01	q25
chr11	2466611	2869302	KCNQ1	78	10	68	2	-0.08	1.9	1.77	2.03	30	0.35	6	1.2e-01	q25
chr13	28578153	28644814	FLT3	118	23	95	2	-0.06	1.92	1.83	2.02	34	0.31	6	1.0e-01	q25
chr13	48881353	49054296	RB1	108	45	63	2	-0.08	1.89	1.7	2.11	25	0.54	4	3.2e-01	q25
chr13	52508863	52585497	ATP7B	146	7	139	2	0.13	2.19	2.09	2.3	34	0.36	25	1.9e-04	q50
chr16	3293094	3306638	MEFV	70	8	62	2	0.13	2.19	2.04	2.36	29	0.36	12	1.5e-02	q25
chr16	68772146	68867434	CDH1	86	6	80	2	0.08	2.11	2.02	2.2	35	0.26	10	1.5e-02	q25
chr19	4090533	4117658	MAP2K2	50	3	47	2	-0.39	1.53	1.31	1.78	22	0.58	31	1.3e-03	q50
chr20	32981586	33095645	ITCH	110	16	94	2	0	1.99	1.9	2.1	33	0.32	0	9.1e-01	q25
chr21	17135161	17250864	USP25	132	43	89	2	0.01	2.01	1.91	2.11	33	0.31	1	8.2e-01	q25
chr21	30396983	30426536	USP16	98	31	67	2	0.03	2.04	1.94	2.14	33	0.27	2	4.7e-01	q25
chr21	36164631	36421303	RUNX1	46	11	35	2	0	1.99	1.82	2.19	27	0.32	0	9.5e-01	q25
chr21	44473904	44492295	CBS	54	6	48	2	-0.26	1.68	1.49	1.89	25	0.53	21	4.9e-03	q25
chrX	14861624	14883725	FANCB	84	21	63	2	-0.84	1.12	1.03	1.21	29	0.37	198	1.8e-18	PASS
chrX	47058147	47074426	UBA1	128	3	125	2	-0.82	1.13	1.09	1.18	36	0.29	250	9.8e-51	PASS
chrX	48649478	48652609	GATA1	42	4	38	2	-0.85	1.11	0.98	1.27	24	0.47	115	9.3e-10	PASS
chrX	77227092	77302117	ATP7A	150	25	125	2	0.43	2.69	2.59	2.79	36	0.28	216	4.4e-29	PASS
chrX	85119576	85302570	CHM	74	23	51	2	0.27	2.41	2.28	2.55	32	0.26	50	2.2e-08	q50
chrX	100604852	100630316	BTK	76	2	74	2	0.33	2.51	2.4	2.64	34	0.28	95	2.9e-14	PASS
