# Supplementary material for: Quantitative analysis of differences in copy numbers using read depth obtained from PCR-enriched samples and controls
Source: BMC Bioinformatics. 2015 Jan 28;16:17. doi: 10.1186/s12859-014-0428-5 (PMC4384318; doi:10.1186/s12859-014-0428-5)
Supplement: Additional file 4 — Comparison with ONCOCNV. This archive (zip) contains all output-files generated for the comparison of quandico and ONCOCNV. [file 12859_2014_428_MOESM4_ESM.zip › quandico/M63_S8_NA13783_M62M63_SC.cov.csv]

chromosome	start	end	locus	amplicons	outliers	usable	expected	log2	copies	min	max	qp	sd	score	p.val	filter
chr1	5923229	6046382	NPHP4	164	18	146	2	-0.05	1.94	1.87	2.01	36	0.3	6	8.6e-02	q25
chr2	29416015	30143143	ALK	164	21	143	2	-0.08	1.89	1.82	1.96	36	0.28	16	1.8e-03	q25
chr2	47600571	47613839	EPCAM	36	6	30	2	-0.09	1.88	1.68	2.1	26	0.38	4	2.5e-01	q25
chr3	100432492	100467399	TFG	42	7	35	2	-0.02	1.97	1.85	2.09	32	0.24	1	5.7e-01	q25
chr3	142985490	143567268	SLC9A9	76	9	67	2	-0.02	1.97	1.88	2.07	34	0.27	1	5.6e-01	q25
chr3	178916573	178952245	PIK3CA	110	19	91	2	-0.06	1.91	1.8	2.03	31	0.36	5	1.4e-01	q25
chr5	149357195	149361453	SLC26A2	56	2	54	2	0.08	2.11	2	2.23	33	0.27	7	4.7e-02	q25
chr6	43550021	43582379	POLH	70	5	65	2	-0.07	1.91	1.79	2.02	31	0.31	6	1.1e-01	q25
chr7	39046422	39504327	POU6F2	68	1	67	2	-0.1	1.86	1.75	1.98	31	0.32	10	2.3e-02	q25
chr8	92972414	93115140	RUNX1T1	80	6	74	2	0.05	2.07	1.96	2.18	33	0.3	4	2.1e-01	q25
chr8	113236979	114449175	CSMD3	418	75	343	2	0.03	2.04	1.99	2.1	39	0.34	6	1.2e-01	q25
chr8	117859670	117878967	RAD21	70	11	59	2	0.21	2.31	2.09	2.55	26	0.47	18	6.0e-03	q25
chr9	5021949	5126831	JAK2	124	24	100	2	-0.17	1.78	1.68	1.89	32	0.37	27	1.5e-04	q50
chr9	21802705	21941113	MTAP	50	8	42	2	-0.06	1.92	1.76	2.09	28	0.37	3	3.2e-01	q25
chr10	50666825	50741102	ERCC6	194	2	192	2	-0.02	1.97	1.89	2.06	35	0.38	2	5.2e-01	q25
chr10	69881165	69970329	MYPN	132	10	122	2	-0.01	1.99	1.92	2.06	36	0.26	1	7.4e-01	q25
chr10	73577133	73594384	PSAP	62	1	61	2	-0.13	1.83	1.75	1.91	35	0.22	21	9.9e-05	q25
chr11	2466611	2869302	KCNQ1	78	7	71	2	-0.05	1.93	1.8	2.07	30	0.37	3	3.2e-01	q25
chr13	28578153	28644814	FLT3	118	13	105	2	-0.14	1.82	1.74	1.9	34	0.3	26	7.5e-05	q50
chr13	48881353	49054296	RB1	108	40	68	2	-0.09	1.87	1.74	2.02	30	0.37	7	7.8e-02	q25
chr13	52508863	52585497	ATP7B	146	6	140	2	0.1	2.14	2.05	2.24	34	0.35	16	3.4e-03	q25
chr16	3293094	3306638	MEFV	70	7	63	2	0.11	2.15	1.99	2.33	29	0.38	8	6.6e-02	q25
chr16	68772146	68867434	CDH1	86	1	85	2	-0.11	1.85	1.78	1.93	35	0.25	19	3.3e-04	q25
chr19	4090533	4117658	MAP2K2	50	3	47	2	-0.06	1.92	1.68	2.21	23	0.52	2	5.6e-01	q25
chr20	32981586	33095645	ITCH	110	6	104	2	-0.09	1.88	1.77	1.99	32	0.39	10	3.2e-02	q25
chr21	17135161	17250864	USP25	132	27	105	2	0.52	2.87	2.73	3.03	33	0.35	201	4.2e-23	PASS
chr21	30396983	30426536	USP16	98	17	81	2	0.52	2.87	2.72	3.04	32	0.31	158	3.6e-19	PASS
chr21	36164631	36421303	RUNX1	46	6	40	2	0.45	2.73	2.49	2.98	28	0.32	56	1.3e-07	PASS
chr21	44473904	44492295	CBS	54	4	50	2	0.53	2.88	2.57	3.23	25	0.51	77	9.1e-08	PASS
chrX	14861624	14883725	FANCB	84	13	71	2	0.12	2.18	2	2.37	28	0.43	10	4.4e-02	q25
chrX	47058147	47074426	UBA1	128	2	126	2	0.21	2.31	2.21	2.41	35	0.32	59	2.4e-09	PASS
chrX	48649478	48652609	GATA1	42	4	38	2	0.09	2.13	1.92	2.36	26	0.37	4	2.3e-01	q25
chrX	77227092	77302117	ATP7A	150	9	141	2	0.08	2.11	2.02	2.22	34	0.37	11	2.0e-02	q25
chrX	85119576	85302570	CHM	74	15	59	2	-0.03	1.96	1.84	2.08	31	0.31	2	4.7e-01	q25
chrX	100604852	100630316	BTK	76	3	73	2	-0.02	1.97	1.9	2.05	36	0.23	2	4.7e-01	q25
