# Supplementary material for: Quantitative analysis of differences in copy numbers using read depth obtained from PCR-enriched samples and controls
Source: BMC Bioinformatics. 2015 Jan 28;16:17. doi: 10.1186/s12859-014-0428-5 (PMC4384318; doi:10.1186/s12859-014-0428-5)
Supplement: Additional file 4 — Comparison with ONCOCNV. This archive (zip) contains all output-files generated for the comparison of quandico and ONCOCNV. [file 12859_2014_428_MOESM4_ESM.zip › quandico/M63_S9_NA14164_M62M63_SC.cov.xlsx]

## Sheet: M63_S9_NA14164_M62M63_SC.cov
chromosome	start	end	locus	amplicons	outliers	usable	expected	log2	copies	min	max	qp	sd	score	p.val	filter
chr1	5923229	6046382	NPHP4	164	8	156	2	0.03	2.04	1.96	2.12	35	0.33	3	0.32	q25
chr2	29416015	30143143	ALK	164	14	150	2	-0.03	1.96	1.89	2.03	36	0.29	4	0.23	q25
chr2	47600571	47613839	EPCAM	36	5	31	2	0.12	2.17	1.98	2.38	27	0.33	7	0.077	q25
chr3	100432492	100467399	TFG	42	5	37	2	0.06	2.09	1.96	2.23	31	0.27	4	0.19	q25
chr3	142985490	143567268	SLC9A9	76	9	67	2	0.08	2.11	2.02	2.2	35	0.23	10	0.012	q25
chr3	178916573	178952245	PIK3CA	110	20	90	2	0.07	2.1	1.99	2.21	33	0.32	7	0.071	q25
chr5	149357195	149361453	SLC26A2	56	2	54	2	0.23	2.35	2.24	2.46	34	0.23	48	6.1e-09	q50
chr6	43550021	43582379	POLH	70	5	65	2	0.1	2.14	2.03	2.26	33	0.26	11	0.01	q25
chr7	39046422	39504327	POU6F2	68	0	68	2	-0.01	1.98	1.87	2.1	31	0.31	1	0.75	q25
chr8	92972414	93115140	RUNX1T1	80	6	74	2	0.07	2.1	1.99	2.21	33	0.3	7	0.071	q25
chr8	113236979	114449175	CSMD3	418	83	335	2	0.04	2.05	2.01	2.1	41	0.28	9	0.021	q25
chr8	117859670	117878967	RAD21	70	16	54	2	-0.07	1.91	1.79	2.03	31	0.3	5	0.15	q25
chr9	5021949	5126831	JAK2	124	35	89	2	-0.01	1.98	1.88	2.09	33	0.33	1	0.71	q25
chr9	21802705	21941113	MTAP	50	10	40	2	0.07	2.1	1.96	2.25	30	0.29	5	0.16	q25
chr10	50666825	50741102	ERCC6	194	5	189	2	0.02	2.03	1.96	2.1	37	0.31	2	0.39	q25
chr10	69881165	69970329	MYPN	132	8	124	2	0.06	2.08	2.01	2.15	37	0.24	9	0.02	q25
chr10	73577133	73594384	PSAP	62	2	60	2	-0.02	1.97	1.87	2.07	33	0.27	1	0.56	q25
chr11	2466611	2869302	KCNQ1	78	12	66	2	-0.09	1.88	1.78	1.99	32	0.3	9	0.037	q25
chr13	28578153	28644814	FLT3	118	14	104	2	-0.04	1.95	1.86	2.05	33	0.33	3	0.3	q25
chr13	48881353	49054296	RB1	108	40	68	2	-0.98	1.01	0.93	1.1	28	0.42	250	5.6e-22	PASS
chr13	52508863	52585497	ATP7B	146	6	140	2	-0.85	1.11	1.07	1.15	36	0.3	250	8.5e-55	PASS
chr16	3293094	3306638	MEFV	70	7	63	2	0.26	2.39	2.24	2.54	31	0.31	43	6e-07	q50
chr16	68772146	68867434	CDH1	86	1	85	2	0	2	1.92	2.07	36	0.23	0	0.91	q25
chr19	4090533	4117658	MAP2K2	50	3	47	2	0.05	2.07	1.81	2.36	24	0.51	2	0.61	q25
chr20	32981586	33095645	ITCH	110	9	101	2	0.05	2.07	1.99	2.16	35	0.27	5	0.1	q25
chr21	17135161	17250864	USP25	132	34	98	2	0.02	2.03	1.95	2.12	35	0.27	2	0.45	q25
chr21	30396983	30426536	USP16	98	19	79	2	-0.01	1.98	1.88	2.09	33	0.29	1	0.75	q25
chr21	36164631	36421303	RUNX1	46	6	40	2	-0.1	1.86	1.72	2.02	29	0.29	6	0.087	q25
chr21	44473904	44492295	CBS	54	2	52	2	0.01	2.02	1.77	2.3	24	0.59	0	0.89	q25
chrX	14861624	14883725	FANCB	84	13	71	2	0.13	2.18	2.01	2.38	28	0.43	10	0.044	q25
chrX	47058147	47074426	UBA1	128	3	125	2	0.12	2.18	2.09	2.27	35	0.31	26	8e-05	q50
chrX	48649478	48652609	GATA1	42	6	36	2	0.11	2.16	1.99	2.34	29	0.28	7	0.066	q25
chrX	77227092	77302117	ATP7A	150	12	138	2	0.1	2.14	2.06	2.22	36	0.29	19	0.00052	q25
chrX	85119576	85302570	CHM	74	21	53	2	0	2	1.89	2.12	32	0.28	0	0.97	q25
chrX	100604852	100630316	BTK	76	2	74	2	0.03	2.05	1.97	2.13	36	0.23	3	0.25	q25
