# Supplementary material for: Quantitative analysis of differences in copy numbers using read depth obtained from PCR-enriched samples and controls
Source: BMC Bioinformatics. 2015 Jan 28;16:17. doi: 10.1186/s12859-014-0428-5 (PMC4384318; doi:10.1186/s12859-014-0428-5)
Supplement: Additional file 4 — Comparison with ONCOCNV. This archive (zip) contains all output-files generated for the comparison of quandico and ONCOCNV. [file 12859_2014_428_MOESM4_ESM.zip › quandico/quandico_FP.txt]

MAP2K2	chr19	4090533	4117658	2.61	55	PASS	NA20022	M62	quandico	2	0	0
CSMD3	chr8	113236979	114449175	2.15	68	PASS	NA05067	M62	quandico	2	0	1
JAK2	chr9	5021949	5126831	2.3	57	PASS	NA09888	M62	quandico	2	0	1
ATP7B	chr13	52508863	52585497	2.26	52	PASS	NA09888	M62	quandico	2	0	1
MEFV	chr16	3293094	3306638	2.69	69	PASS	NA09888	M62	quandico	2	0	0
MAP2K2	chr19	4090533	4117658	2.64	51	PASS	NA09888	M62	quandico	2	0	0
CSMD3	chr8	113236979	114449175	2.17	94	PASS	NA11672	M62	quandico	2	0	1
RUNX1T1	chr8	92972414	93115140	2.32	53	PASS	NA13019	M62	quandico	2	0	1
CSMD3	chr8	113236979	114449175	2.25	111	PASS	NA13019	M62	quandico	2	0	1
CSMD3	chr8	113236979	114449175	2.19	75	PASS	NA13783	M62	quandico	2	0	1
RAD21	chr8	117859670	117878967	2.57	52	PASS	NA13783	M62	quandico	2	0	0
MAP2K2	chr19	4090533	4117658	2.61	56	PASS	NA14164	M62	quandico	2	0	0
CSMD3	chr8	113236979	114449175	1.86	50	PASS	NA20022	M63	quandico	2	0	1
RUNX1T1	chr8	92972414	93115140	1.66	52	PASS	NA01416	M63	quandico	2	0	1
CSMD3	chr8	113236979	114449175	1.79	80	PASS	NA01416	M63	quandico	2	0	1
ERCC6	chr10	50666825	50741102	1.77	51	PASS	NA01416	M63	quandico	2	0	1
CSMD3	chr8	113236979	114449175	2.22	123	PASS	NA11672	M63	quandico	2	0	1
KCNQ1	chr11	2466611	2869302	1.63	65	PASS	NA12606	M63	quandico	2	0	1
