# Supplementary material for: Quantitative analysis of differences in copy numbers using read depth obtained from PCR-enriched samples and controls
Source: BMC Bioinformatics. 2015 Jan 28;16:17. doi: 10.1186/s12859-014-0428-5 (PMC4384318; doi:10.1186/s12859-014-0428-5)
Supplement: Additional file 4 — Comparison with ONCOCNV. This archive (zip) contains all output-files generated for the comparison of quandico and ONCOCNV. [file 12859_2014_428_MOESM4_ESM.zip › quandico/quandico_TN.txt]

NPHP4	chr1	5923229	6046382	2.02	1	q25	NA20022	M62	quandico	2	0	1
ALK	chr2	29416015	30143143	2.04	3	q25	NA20022	M62	quandico	2	0	1
EPCAM	chr2	47600571	47613839	2.13	7	q25	NA20022	M62	quandico	2	0	1
TFG	chr3	100432492	100467399	2.11	6	q25	NA20022	M62	quandico	2	0	1
SLC26A2	chr5	149357195	149361453	2.02	1	q25	NA20022	M62	quandico	2	0	1
POLH	chr6	43550021	43582379	2.04	3	q25	NA20022	M62	quandico	2	0	1
POU6F2	chr7	39046422	39504327	1.98	1	q25	NA20022	M62	quandico	2	0	1
RUNX1T1	chr8	92972414	93115140	2.1	9	q25	NA20022	M62	quandico	2	0	1
CSMD3	chr8	113236979	114449175	2.01	1	q25	NA20022	M62	quandico	2	0	1
RAD21	chr8	117859670	117878967	2.06	4	q25	NA20022	M62	quandico	2	0	1
JAK2	chr9	5021949	5126831	2.15	22	q25	NA20022	M62	quandico	2	0	1
MTAP	chr9	21802705	21941113	1.97	1	q25	NA20022	M62	quandico	2	0	1
ERCC6	chr10	50666825	50741102	2	0	q25	NA20022	M62	quandico	2	0	1
MYPN	chr10	69881165	69970329	1.97	2	q25	NA20022	M62	quandico	2	0	1
PSAP	chr10	73577133	73594384	1.97	2	q25	NA20022	M62	quandico	2	0	1
KCNQ1	chr11	2466611	2869302	2.08	4	q25	NA20022	M62	quandico	2	0	1
FLT3	chr13	28578153	28644814	2.07	7	q25	NA20022	M62	quandico	2	0	1
RB1	chr13	48881353	49054296	1.93	4	q25	NA20022	M62	quandico	2	0	1
ATP7B	chr13	52508863	52585497	2.2	35	q50	NA20022	M62	quandico	2	0	1
MEFV	chr16	3293094	3306638	2.28	23	q25	NA20022	M62	quandico	2	0	1
CDH1	chr16	68772146	68867434	2.05	4	q25	NA20022	M62	quandico	2	0	1
ITCH	chr20	32981586	33095645	2.03	2	q25	NA20022	M62	quandico	2	0	1
USP25	chr21	17135161	17250864	1.92	7	q25	NA20022	M62	quandico	2	0	1
USP16	chr21	30396983	30426536	1.96	3	q25	NA20022	M62	quandico	2	0	1
RUNX1	chr21	36164631	36421303	1.91	4	q25	NA20022	M62	quandico	2	0	1
CBS	chr21	44473904	44492295	2.28	25	q25	NA20022	M62	quandico	2	0	1
NPHP4	chr1	5923229	6046382	2	0	q25	NA01201	M62	quandico	2	0	1
ALK	chr2	29416015	30143143	2	0	q25	NA01201	M62	quandico	2	0	1
EPCAM	chr2	47600571	47613839	2.25	15	q25	NA01201	M62	quandico	2	0	1
TFG	chr3	100432492	100467399	2.11	7	q25	NA01201	M62	quandico	2	0	1
SLC9A9	chr3	142985490	143567268	2.06	4	q25	NA01201	M62	quandico	2	0	1
PIK3CA	chr3	178916573	178952245	2.16	20	q25	NA01201	M62	quandico	2	0	1
SLC26A2	chr5	149357195	149361453	2.21	21	q25	NA01201	M62	quandico	2	0	1
POLH	chr6	43550021	43582379	2.08	6	q25	NA01201	M62	quandico	2	0	1
POU6F2	chr7	39046422	39504327	1.98	1	q25	NA01201	M62	quandico	2	0	1
RUNX1T1	chr8	92972414	93115140	2.07	5	q25	NA01201	M62	quandico	2	0	1
CSMD3	chr8	113236979	114449175	2.07	16	q25	NA01201	M62	quandico	2	0	1
RAD21	chr8	117859670	117878967	1.94	4	q25	NA01201	M62	quandico	2	0	1
JAK2	chr9	5021949	5126831	2.21	35	q50	NA01201	M62	quandico	2	0	1
MTAP	chr9	21802705	21941113	2.11	4	q25	NA01201	M62	quandico	2	0	1
ERCC6	chr10	50666825	50741102	2.09	14	q25	NA01201	M62	quandico	2	0	1
MYPN	chr10	69881165	69970329	2.09	12	q25	NA01201	M62	quandico	2	0	1
PSAP	chr10	73577133	73594384	2.06	3	q25	NA01201	M62	quandico	2	0	1
KCNQ1	chr11	2466611	2869302	1.96	2	q25	NA01201	M62	quandico	2	0	1
FLT3	chr13	28578153	28644814	2.13	15	q25	NA01201	M62	quandico	2	0	1
RB1	chr13	48881353	49054296	1.93	3	q25	NA01201	M62	quandico	2	0	1
ATP7B	chr13	52508863	52585497	2.24	42	q50	NA01201	M62	quandico	2	0	1
MEFV	chr16	3293094	3306638	2.39	42	q50	NA01201	M62	quandico	2	0	1
CDH1	chr16	68772146	68867434	2.02	1	q25	NA01201	M62	quandico	2	0	1
MAP2K2	chr19	4090533	4117658	2.23	11	q25	NA01201	M62	quandico	2	0	1
ITCH	chr20	32981586	33095645	2.08	6	q25	NA01201	M62	quandico	2	0	1
NPHP4	chr1	5923229	6046382	1.96	3	q25	NA01416	M62	quandico	2	0	1
ALK	chr2	29416015	30143143	1.94	5	q25	NA01416	M62	quandico	2	0	1
EPCAM	chr2	47600571	47613839	2.01	0	q25	NA01416	M62	quandico	2	0	1
TFG	chr3	100432492	100467399	2.03	1	q25	NA01416	M62	quandico	2	0	1
SLC9A9	chr3	142985490	143567268	2.02	1	q25	NA01416	M62	quandico	2	0	1
PIK3CA	chr3	178916573	178952245	2.01	1	q25	NA01416	M62	quandico	2	0	1
SLC26A2	chr5	149357195	149361453	2.07	4	q25	NA01416	M62	quandico	2	0	1
POLH	chr6	43550021	43582379	1.94	3	q25	NA01416	M62	quandico	2	0	1
POU6F2	chr7	39046422	39504327	1.88	8	q25	NA01416	M62	quandico	2	0	1
RUNX1T1	chr8	92972414	93115140	2.02	1	q25	NA01416	M62	quandico	2	0	1
CSMD3	chr8	113236979	114449175	1.9	26	q50	NA01416	M62	quandico	2	0	1
RAD21	chr8	117859670	117878967	1.81	19	q25	NA01416	M62	quandico	2	0	1
JAK2	chr9	5021949	5126831	2.02	1	q25	NA01416	M62	quandico	2	0	1
MTAP	chr9	21802705	21941113	2.08	3	q25	NA01416	M62	quandico	2	0	1
ERCC6	chr10	50666825	50741102	1.96	5	q25	NA01416	M62	quandico	2	0	1
MYPN	chr10	69881165	69970329	1.91	11	q25	NA01416	M62	quandico	2	0	1
PSAP	chr10	73577133	73594384	1.97	1	q25	NA01416	M62	quandico	2	0	1
KCNQ1	chr11	2466611	2869302	1.99	0	q25	NA01416	M62	quandico	2	0	1
FLT3	chr13	28578153	28644814	1.91	9	q25	NA01416	M62	quandico	2	0	1
RB1	chr13	48881353	49054296	1.85	8	q25	NA01416	M62	quandico	2	0	1
ATP7B	chr13	52508863	52585497	2.12	15	q25	NA01416	M62	quandico	2	0	1
MEFV	chr16	3293094	3306638	2.19	12	q25	NA01416	M62	quandico	2	0	1
CDH1	chr16	68772146	68867434	1.94	5	q25	NA01416	M62	quandico	2	0	1
MAP2K2	chr19	4090533	4117658	2.27	14	q25	NA01416	M62	quandico	2	0	1
ITCH	chr20	32981586	33095645	1.97	2	q25	NA01416	M62	quandico	2	0	1
USP25	chr21	17135161	17250864	1.82	25	q25	NA01416	M62	quandico	2	0	1
USP16	chr21	30396983	30426536	1.88	10	q25	NA01416	M62	quandico	2	0	1
RUNX1	chr21	36164631	36421303	1.93	2	q25	NA01416	M62	quandico	2	0	1
CBS	chr21	44473904	44492295	2.26	20	q25	NA01416	M62	quandico	2	0	1
NPHP4	chr1	5923229	6046382	2.01	1	q25	NA05067	M62	quandico	2	0	1
ALK	chr2	29416015	30143143	2.03	3	q25	NA05067	M62	quandico	2	0	1
EPCAM	chr2	47600571	47613839	2.07	3	q25	NA05067	M62	quandico	2	0	1
TFG	chr3	100432492	100467399	2.13	7	q25	NA05067	M62	quandico	2	0	1
SLC9A9	chr3	142985490	143567268	2.11	9	q25	NA05067	M62	quandico	2	0	1
PIK3CA	chr3	178916573	178952245	2.04	3	q25	NA05067	M62	quandico	2	0	1
SLC26A2	chr5	149357195	149361453	1.96	3	q25	NA05067	M62	quandico	2	0	1
POLH	chr6	43550021	43582379	1.85	23	q25	NA05067	M62	quandico	2	0	1
POU6F2	chr7	39046422	39504327	1.98	1	q25	NA05067	M62	quandico	2	0	1
RUNX1T1	chr8	92972414	93115140	2.18	22	q25	NA05067	M62	quandico	2	0	1
RAD21	chr8	117859670	117878967	1.98	1	q25	NA05067	M62	quandico	2	0	1
ERCC6	chr10	50666825	50741102	1.98	2	q25	NA05067	M62	quandico	2	0	1
MYPN	chr10	69881165	69970329	1.97	2	q25	NA05067	M62	quandico	2	0	1
PSAP	chr10	73577133	73594384	1.9	7	q25	NA05067	M62	quandico	2	0	1
KCNQ1	chr11	2466611	2869302	1.99	0	q25	NA05067	M62	quandico	2	0	1
FLT3	chr13	28578153	28644814	2	0	q25	NA05067	M62	quandico	2	0	1
RB1	chr13	48881353	49054296	2.01	0	q25	NA05067	M62	quandico	2	0	1
ATP7B	chr13	52508863	52585497	2.14	20	q25	NA05067	M62	quandico	2	0	1
MEFV	chr16	3293094	3306638	2.07	3	q25	NA05067	M62	quandico	2	0	1
CDH1	chr16	68772146	68867434	1.93	7	q25	NA05067	M62	quandico	2	0	1
MAP2K2	chr19	4090533	4117658	2.25	15	q25	NA05067	M62	quandico	2	0	1
ITCH	chr20	32981586	33095645	1.94	5	q25	NA05067	M62	quandico	2	0	1
USP25	chr21	17135161	17250864	1.96	3	q25	NA05067	M62	quandico	2	0	1
USP16	chr21	30396983	30426536	1.96	3	q25	NA05067	M62	quandico	2	0	1
RUNX1	chr21	36164631	36421303	1.88	8	q25	NA05067	M62	quandico	2	0	1
CBS	chr21	44473904	44492295	2.14	9	q25	NA05067	M62	quandico	2	0	1
NPHP4	chr1	5923229	6046382	2.05	4	q25	NA09888	M62	quandico	2	0	1
ALK	chr2	29416015	30143143	1.95	4	q25	NA09888	M62	quandico	2	0	1
EPCAM	chr2	47600571	47613839	2.5	40	q50	NA09888	M62	quandico	2	0	0
TFG	chr3	100432492	100467399	2.17	10	q25	NA09888	M62	quandico	2	0	1
SLC9A9	chr3	142985490	143567268	2.09	6	q25	NA09888	M62	quandico	2	0	1
PIK3CA	chr3	178916573	178952245	2.2	25	q25	NA09888	M62	quandico	2	0	1
SLC26A2	chr5	149357195	149361453	2.26	30	q50	NA09888	M62	quandico	2	0	1
POLH	chr6	43550021	43582379	2.31	36	q50	NA09888	M62	quandico	2	0	1
POU6F2	chr7	39046422	39504327	1.88	9	q25	NA09888	M62	quandico	2	0	1
RUNX1T1	chr8	92972414	93115140	2.18	26	q50	NA09888	M62	quandico	2	0	1
MTAP	chr9	21802705	21941113	2.09	3	q25	NA09888	M62	quandico	2	0	1
ERCC6	chr10	50666825	50741102	2.1	15	q25	NA09888	M62	quandico	2	0	1
MYPN	chr10	69881165	69970329	2.14	19	q25	NA09888	M62	quandico	2	0	1
PSAP	chr10	73577133	73594384	2.13	8	q25	NA09888	M62	quandico	2	0	1
KCNQ1	chr11	2466611	2869302	2.1	5	q25	NA09888	M62	quandico	2	0	1
FLT3	chr13	28578153	28644814	2.09	8	q25	NA09888	M62	quandico	2	0	1
RB1	chr13	48881353	49054296	2.14	9	q25	NA09888	M62	quandico	2	0	1
CDH1	chr16	68772146	68867434	2.08	6	q25	NA09888	M62	quandico	2	0	1
ITCH	chr20	32981586	33095645	2.16	18	q25	NA09888	M62	quandico	2	0	1
USP25	chr21	17135161	17250864	1.97	2	q25	NA09888	M62	quandico	2	0	1
USP16	chr21	30396983	30426536	2.09	8	q25	NA09888	M62	quandico	2	0	1
RUNX1	chr21	36164631	36421303	1.9	5	q25	NA09888	M62	quandico	2	0	1
CBS	chr21	44473904	44492295	2.32	28	q50	NA09888	M62	quandico	2	0	1
NPHP4	chr1	5923229	6046382	2.01	0	q25	NA11672	M62	quandico	2	0	1
ALK	chr2	29416015	30143143	2.05	6	q25	NA11672	M62	quandico	2	0	1
EPCAM	chr2	47600571	47613839	2.14	9	q25	NA11672	M62	quandico	2	0	1
TFG	chr3	100432492	100467399	2.13	9	q25	NA11672	M62	quandico	2	0	1
SLC9A9	chr3	142985490	143567268	2.08	7	q25	NA11672	M62	quandico	2	0	1
PIK3CA	chr3	178916573	178952245	2.08	6	q25	NA11672	M62	quandico	2	0	1
SLC26A2	chr5	149357195	149361453	2.03	1	q25	NA11672	M62	quandico	2	0	1
POLH	chr6	43550021	43582379	2	0	q25	NA11672	M62	quandico	2	0	1
POU6F2	chr7	39046422	39504327	2.06	3	q25	NA11672	M62	quandico	2	0	1
RUNX1T1	chr8	92972414	93115140	2.12	13	q25	NA11672	M62	quandico	2	0	1
RAD21	chr8	117859670	117878967	2.1	7	q25	NA11672	M62	quandico	2	0	1
JAK2	chr9	5021949	5126831	2.12	16	q25	NA11672	M62	quandico	2	0	1
MTAP	chr9	21802705	21941113	2.15	8	q25	NA11672	M62	quandico	2	0	1
KCNQ1	chr11	2466611	2869302	2.04	2	q25	NA11672	M62	quandico	2	0	1
FLT3	chr13	28578153	28644814	2.04	3	q25	NA11672	M62	quandico	2	0	1
RB1	chr13	48881353	49054296	2	0	q25	NA11672	M62	quandico	2	0	1
ATP7B	chr13	52508863	52585497	2.2	34	q50	NA11672	M62	quandico	2	0	1
MEFV	chr16	3293094	3306638	2.29	24	q25	NA11672	M62	quandico	2	0	1
CDH1	chr16	68772146	68867434	1.97	3	q25	NA11672	M62	quandico	2	0	1
MAP2K2	chr19	4090533	4117658	2.39	31	q50	NA11672	M62	quandico	2	0	1
ITCH	chr20	32981586	33095645	2.03	2	q25	NA11672	M62	quandico	2	0	1
USP25	chr21	17135161	17250864	2.05	5	q25	NA11672	M62	quandico	2	0	1
USP16	chr21	30396983	30426536	2.06	4	q25	NA11672	M62	quandico	2	0	1
RUNX1	chr21	36164631	36421303	1.96	1	q25	NA11672	M62	quandico	2	0	1
CBS	chr21	44473904	44492295	2.24	21	q25	NA11672	M62	quandico	2	0	1
NPHP4	chr1	5923229	6046382	2.05	5	q25	NA12606	M62	quandico	2	0	1
ALK	chr2	29416015	30143143	2.03	2	q25	NA12606	M62	quandico	2	0	1
EPCAM	chr2	47600571	47613839	2.07	3	q25	NA12606	M62	quandico	2	0	1
TFG	chr3	100432492	100467399	2.06	3	q25	NA12606	M62	quandico	2	0	1
SLC9A9	chr3	142985490	143567268	2.08	5	q25	NA12606	M62	quandico	2	0	1
PIK3CA	chr3	178916573	178952245	2.03	1	q25	NA12606	M62	quandico	2	0	1
SLC26A2	chr5	149357195	149361453	2.02	1	q25	NA12606	M62	quandico	2	0	1
POLH	chr6	43550021	43582379	2.02	1	q25	NA12606	M62	quandico	2	0	1
POU6F2	chr7	39046422	39504327	2.03	1	q25	NA12606	M62	quandico	2	0	1
RUNX1T1	chr8	92972414	93115140	2.15	16	q25	NA12606	M62	quandico	2	0	1
CSMD3	chr8	113236979	114449175	1.97	4	q25	NA12606	M62	quandico	2	0	1
RAD21	chr8	117859670	117878967	1.88	7	q25	NA12606	M62	quandico	2	0	1
JAK2	chr9	5021949	5126831	1.92	5	q25	NA12606	M62	quandico	2	0	1
MTAP	chr9	21802705	21941113	2.06	3	q25	NA12606	M62	quandico	2	0	1
ERCC6	chr10	50666825	50741102	1.94	8	q25	NA12606	M62	quandico	2	0	1
MYPN	chr10	69881165	69970329	1.93	5	q25	NA12606	M62	quandico	2	0	1
PSAP	chr10	73577133	73594384	2.07	4	q25	NA12606	M62	quandico	2	0	1
KCNQ1	chr11	2466611	2869302	1.97	1	q25	NA12606	M62	quandico	2	0	1
MEFV	chr16	3293094	3306638	2.23	22	q25	NA12606	M62	quandico	2	0	1
CDH1	chr16	68772146	68867434	1.98	1	q25	NA12606	M62	quandico	2	0	1
MAP2K2	chr19	4090533	4117658	2.19	10	q25	NA12606	M62	quandico	2	0	1
ITCH	chr20	32981586	33095645	1.96	3	q25	NA12606	M62	quandico	2	0	1
USP25	chr21	17135161	17250864	1.74	33	q50	NA12606	M62	quandico	2	0	1
USP16	chr21	30396983	30426536	1.89	13	q25	NA12606	M62	quandico	2	0	1
RUNX1	chr21	36164631	36421303	1.95	2	q25	NA12606	M62	quandico	2	0	1
CBS	chr21	44473904	44492295	2.05	2	q25	NA12606	M62	quandico	2	0	1
NPHP4	chr1	5923229	6046382	2.08	7	q25	NA13019	M62	quandico	2	0	1
ALK	chr2	29416015	30143143	2.12	17	q25	NA13019	M62	quandico	2	0	1
EPCAM	chr2	47600571	47613839	2.04	1	q25	NA13019	M62	quandico	2	0	1
TFG	chr3	100432492	100467399	2.24	11	q25	NA13019	M62	quandico	2	0	1
SLC9A9	chr3	142985490	143567268	2.18	17	q25	NA13019	M62	quandico	2	0	1
PIK3CA	chr3	178916573	178952245	2.02	1	q25	NA13019	M62	quandico	2	0	1
SLC26A2	chr5	149357195	149361453	2.09	6	q25	NA13019	M62	quandico	2	0	1
POLH	chr6	43550021	43582379	1.97	1	q25	NA13019	M62	quandico	2	0	1
POU6F2	chr7	39046422	39504327	2.15	11	q25	NA13019	M62	quandico	2	0	1
RAD21	chr8	117859670	117878967	1.97	1	q25	NA13019	M62	quandico	2	0	1
JAK2	chr9	5021949	5126831	1.85	11	q25	NA13019	M62	quandico	2	0	1
MTAP	chr9	21802705	21941113	2.11	5	q25	NA13019	M62	quandico	2	0	1
ERCC6	chr10	50666825	50741102	2.13	25	q25	NA13019	M62	quandico	2	0	1
MYPN	chr10	69881165	69970329	2.17	24	q25	NA13019	M62	quandico	2	0	1
PSAP	chr10	73577133	73594384	2.11	8	q25	NA13019	M62	quandico	2	0	1
KCNQ1	chr11	2466611	2869302	2.08	4	q25	NA13019	M62	quandico	2	0	1
FLT3	chr13	28578153	28644814	2.09	10	q25	NA13019	M62	quandico	2	0	1
RB1	chr13	48881353	49054296	1.6	18	q25	NA13019	M62	quandico	2	0	1
ATP7B	chr13	52508863	52585497	2.19	33	q50	NA13019	M62	quandico	2	0	1
MEFV	chr16	3293094	3306638	2.12	6	q25	NA13019	M62	quandico	2	0	1
CDH1	chr16	68772146	68867434	2.08	10	q25	NA13019	M62	quandico	2	0	1
MAP2K2	chr19	4090533	4117658	2.03	1	q25	NA13019	M62	quandico	2	0	1
ITCH	chr20	32981586	33095645	2.04	2	q25	NA13019	M62	quandico	2	0	1
USP25	chr21	17135161	17250864	1.87	7	q25	NA13019	M62	quandico	2	0	1
USP16	chr21	30396983	30426536	1.91	4	q25	NA13019	M62	quandico	2	0	1
RUNX1	chr21	36164631	36421303	2.03	1	q25	NA13019	M62	quandico	2	0	1
CBS	chr21	44473904	44492295	1.97	1	q25	NA13019	M62	quandico	2	0	1
NPHP4	chr1	5923229	6046382	2.01	1	q25	NA13783	M62	quandico	2	0	1
ALK	chr2	29416015	30143143	2	0	q25	NA13783	M62	quandico	2	0	1
EPCAM	chr2	47600571	47613839	2.07	2	q25	NA13783	M62	quandico	2	0	1
TFG	chr3	100432492	100467399	2.04	1	q25	NA13783	M62	quandico	2	0	1
SLC9A9	chr3	142985490	143567268	2.07	4	q25	NA13783	M62	quandico	2	0	1
PIK3CA	chr3	178916573	178952245	2.05	3	q25	NA13783	M62	quandico	2	0	1
SLC26A2	chr5	149357195	149361453	2.02	1	q25	NA13783	M62	quandico	2	0	1
POLH	chr6	43550021	43582379	1.87	12	q25	NA13783	M62	quandico	2	0	1
POU6F2	chr7	39046422	39504327	2	0	q25	NA13783	M62	quandico	2	0	1
RUNX1T1	chr8	92972414	93115140	2.27	40	q50	NA13783	M62	quandico	2	0	1
JAK2	chr9	5021949	5126831	1.94	4	q25	NA13783	M62	quandico	2	0	1
MTAP	chr9	21802705	21941113	2.04	1	q25	NA13783	M62	quandico	2	0	1
ERCC6	chr10	50666825	50741102	2.01	1	q25	NA13783	M62	quandico	2	0	1
MYPN	chr10	69881165	69970329	2.01	0	q25	NA13783	M62	quandico	2	0	1
PSAP	chr10	73577133	73594384	1.87	10	q25	NA13783	M62	quandico	2	0	1
KCNQ1	chr11	2466611	2869302	2.03	1	q25	NA13783	M62	quandico	2	0	1
FLT3	chr13	28578153	28644814	2	0	q25	NA13783	M62	quandico	2	0	1
RB1	chr13	48881353	49054296	1.54	36	q50	NA13783	M62	quandico	2	0	1
ATP7B	chr13	52508863	52585497	2.11	12	q25	NA13783	M62	quandico	2	0	1
MEFV	chr16	3293094	3306638	2.11	4	q25	NA13783	M62	quandico	2	0	1
CDH1	chr16	68772146	68867434	1.98	1	q25	NA13783	M62	quandico	2	0	1
MAP2K2	chr19	4090533	4117658	2.3	17	q25	NA13783	M62	quandico	2	0	1
ITCH	chr20	32981586	33095645	1.92	6	q25	NA13783	M62	quandico	2	0	1
NPHP4	chr1	5923229	6046382	2.15	23	q25	NA14164	M62	quandico	2	0	1
ALK	chr2	29416015	30143143	2.12	20	q25	NA14164	M62	quandico	2	0	1
EPCAM	chr2	47600571	47613839	2.17	8	q25	NA14164	M62	quandico	2	0	1
TFG	chr3	100432492	100467399	2.06	2	q25	NA14164	M62	quandico	2	0	1
SLC9A9	chr3	142985490	143567268	2.19	19	q25	NA14164	M62	quandico	2	0	1
PIK3CA	chr3	178916573	178952245	2.12	10	q25	NA14164	M62	quandico	2	0	1
SLC26A2	chr5	149357195	149361453	2.1	7	q25	NA14164	M62	quandico	2	0	1
POLH	chr6	43550021	43582379	2.07	4	q25	NA14164	M62	quandico	2	0	1
POU6F2	chr7	39046422	39504327	2.1	6	q25	NA14164	M62	quandico	2	0	1
RUNX1T1	chr8	92972414	93115140	2.17	23	q25	NA14164	M62	quandico	2	0	1
CSMD3	chr8	113236979	114449175	2.1	24	q25	NA14164	M62	quandico	2	0	1
RAD21	chr8	117859670	117878967	2.04	1	q25	NA14164	M62	quandico	2	0	1
JAK2	chr9	5021949	5126831	2.09	6	q25	NA14164	M62	quandico	2	0	1
MTAP	chr9	21802705	21941113	2.03	1	q25	NA14164	M62	quandico	2	0	1
ERCC6	chr10	50666825	50741102	2.08	11	q25	NA14164	M62	quandico	2	0	1
MYPN	chr10	69881165	69970329	2.04	3	q25	NA14164	M62	quandico	2	0	1
PSAP	chr10	73577133	73594384	2.11	7	q25	NA14164	M62	quandico	2	0	1
KCNQ1	chr11	2466611	2869302	2.2	13	q25	NA14164	M62	quandico	2	0	1
FLT3	chr13	28578153	28644814	2.04	3	q25	NA14164	M62	quandico	2	0	1
MEFV	chr16	3293094	3306638	2.23	19	q25	NA14164	M62	quandico	2	0	1
CDH1	chr16	68772146	68867434	2.15	22	q25	NA14164	M62	quandico	2	0	1
ITCH	chr20	32981586	33095645	2.16	17	q25	NA14164	M62	quandico	2	0	1
USP25	chr21	17135161	17250864	1.94	3	q25	NA14164	M62	quandico	2	0	1
USP16	chr21	30396983	30426536	2.07	4	q25	NA14164	M62	quandico	2	0	1
RUNX1	chr21	36164631	36421303	2.05	2	q25	NA14164	M62	quandico	2	0	1
CBS	chr21	44473904	44492295	2.39	38	q50	NA14164	M62	quandico	2	0	1
NPHP4	chr1	5923229	6046382	1.94	5	q25	NA20022	M63	quandico	2	0	1
ALK	chr2	29416015	30143143	1.87	25	q25	NA20022	M63	quandico	2	0	1
EPCAM	chr2	47600571	47613839	2.18	7	q25	NA20022	M63	quandico	2	0	1
TFG	chr3	100432492	100467399	1.97	1	q25	NA20022	M63	quandico	2	0	1
SLC26A2	chr5	149357195	149361453	2.19	17	q25	NA20022	M63	quandico	2	0	1
POLH	chr6	43550021	43582379	2.01	0	q25	NA20022	M63	quandico	2	0	1
POU6F2	chr7	39046422	39504327	1.89	8	q25	NA20022	M63	quandico	2	0	1
RUNX1T1	chr8	92972414	93115140	2.02	1	q25	NA20022	M63	quandico	2	0	1
RAD21	chr8	117859670	117878967	1.83	16	q25	NA20022	M63	quandico	2	0	1
JAK2	chr9	5021949	5126831	1.89	10	q25	NA20022	M63	quandico	2	0	1
MTAP	chr9	21802705	21941113	1.95	2	q25	NA20022	M63	quandico	2	0	1
ERCC6	chr10	50666825	50741102	1.94	7	q25	NA20022	M63	quandico	2	0	1
MYPN	chr10	69881165	69970329	1.98	1	q25	NA20022	M63	quandico	2	0	1
PSAP	chr10	73577133	73594384	1.83	20	q25	NA20022	M63	quandico	2	0	1
KCNQ1	chr11	2466611	2869302	1.92	4	q25	NA20022	M63	quandico	2	0	1
FLT3	chr13	28578153	28644814	1.89	9	q25	NA20022	M63	quandico	2	0	1
RB1	chr13	48881353	49054296	2.09	4	q25	NA20022	M63	quandico	2	0	1
ATP7B	chr13	52508863	52585497	2.16	24	q25	NA20022	M63	quandico	2	0	1
MEFV	chr16	3293094	3306638	2.33	27	q50	NA20022	M63	quandico	2	0	1
CDH1	chr16	68772146	68867434	1.94	4	q25	NA20022	M63	quandico	2	0	1
MAP2K2	chr19	4090533	4117658	2.17	6	q25	NA20022	M63	quandico	2	0	1
ITCH	chr20	32981586	33095645	1.96	3	q25	NA20022	M63	quandico	2	0	1
USP25	chr21	17135161	17250864	1.89	11	q25	NA20022	M63	quandico	2	0	1
USP16	chr21	30396983	30426536	1.87	11	q25	NA20022	M63	quandico	2	0	1
RUNX1	chr21	36164631	36421303	1.77	14	q25	NA20022	M63	quandico	2	0	1
CBS	chr21	44473904	44492295	1.91	3	q25	NA20022	M63	quandico	2	0	1
NPHP4	chr1	5923229	6046382	1.9	13	q25	NA01201	M63	quandico	2	0	1
ALK	chr2	29416015	30143143	1.92	8	q25	NA01201	M63	quandico	2	0	1
EPCAM	chr2	47600571	47613839	2.25	7	q25	NA01201	M63	quandico	2	0	1
TFG	chr3	100432492	100467399	1.79	15	q25	NA01201	M63	quandico	2	0	1
SLC9A9	chr3	142985490	143567268	1.98	1	q25	NA01201	M63	quandico	2	0	1
PIK3CA	chr3	178916573	178952245	1.87	11	q25	NA01201	M63	quandico	2	0	1
SLC26A2	chr5	149357195	149361453	1.91	5	q25	NA01201	M63	quandico	2	0	1
POLH	chr6	43550021	43582379	1.99	0	q25	NA01201	M63	quandico	2	0	1
POU6F2	chr7	39046422	39504327	1.97	1	q25	NA01201	M63	quandico	2	0	1
RUNX1T1	chr8	92972414	93115140	1.83	16	q25	NA01201	M63	quandico	2	0	1
CSMD3	chr8	113236979	114449175	1.96	4	q25	NA01201	M63	quandico	2	0	1
RAD21	chr8	117859670	117878967	1.87	7	q25	NA01201	M63	quandico	2	0	1
JAK2	chr9	5021949	5126831	2.09	6	q25	NA01201	M63	quandico	2	0	1
MTAP	chr9	21802705	21941113	1.79	14	q25	NA01201	M63	quandico	2	0	1
ERCC6	chr10	50666825	50741102	1.95	5	q25	NA01201	M63	quandico	2	0	1
MYPN	chr10	69881165	69970329	1.99	1	q25	NA01201	M63	quandico	2	0	1
PSAP	chr10	73577133	73594384	1.88	6	q25	NA01201	M63	quandico	2	0	1
KCNQ1	chr11	2466611	2869302	1.98	1	q25	NA01201	M63	quandico	2	0	1
FLT3	chr13	28578153	28644814	2	0	q25	NA01201	M63	quandico	2	0	1
RB1	chr13	48881353	49054296	2.22	9	q25	NA01201	M63	quandico	2	0	1
ATP7B	chr13	52508863	52585497	1.98	1	q25	NA01201	M63	quandico	2	0	1
MEFV	chr16	3293094	3306638	2.26	16	q25	NA01201	M63	quandico	2	0	1
CDH1	chr16	68772146	68867434	1.99	0	q25	NA01201	M63	quandico	2	0	1
MAP2K2	chr19	4090533	4117658	2.38	15	q25	NA01201	M63	quandico	2	0	1
ITCH	chr20	32981586	33095645	2.18	15	q25	NA01201	M63	quandico	2	0	1
NPHP4	chr1	5923229	6046382	1.79	40	q50	NA01416	M63	quandico	2	0	1
ALK	chr2	29416015	30143143	1.8	37	q50	NA01416	M63	quandico	2	0	1
EPCAM	chr2	47600571	47613839	2.19	5	q25	NA01416	M63	quandico	2	0	1
TFG	chr3	100432492	100467399	1.57	35	q50	NA01416	M63	quandico	2	0	1
SLC9A9	chr3	142985490	143567268	1.83	10	q25	NA01416	M63	quandico	2	0	1
PIK3CA	chr3	178916573	178952245	1.72	45	q50	NA01416	M63	quandico	2	0	1
SLC26A2	chr5	149357195	149361453	1.71	35	q50	NA01416	M63	quandico	2	0	1
POLH	chr6	43550021	43582379	1.86	11	q25	NA01416	M63	quandico	2	0	1
POU6F2	chr7	39046422	39504327	1.84	12	q25	NA01416	M63	quandico	2	0	1
RAD21	chr8	117859670	117878967	1.82	10	q25	NA01416	M63	quandico	2	0	1
JAK2	chr9	5021949	5126831	1.95	3	q25	NA01416	M63	quandico	2	0	1
MTAP	chr9	21802705	21941113	1.71	18	q25	NA01416	M63	quandico	2	0	1
MYPN	chr10	69881165	69970329	1.75	40	q50	NA01416	M63	quandico	2	0	1
PSAP	chr10	73577133	73594384	1.8	14	q25	NA01416	M63	quandico	2	0	1
KCNQ1	chr11	2466611	2869302	1.84	9	q25	NA01416	M63	quandico	2	0	1
FLT3	chr13	28578153	28644814	1.79	26	q50	NA01416	M63	quandico	2	0	1
RB1	chr13	48881353	49054296	1.83	9	q25	NA01416	M63	quandico	2	0	1
ATP7B	chr13	52508863	52585497	1.77	35	q50	NA01416	M63	quandico	2	0	1
MEFV	chr16	3293094	3306638	2.01	0	q25	NA01416	M63	quandico	2	0	1
CDH1	chr16	68772146	68867434	1.89	9	q25	NA01416	M63	quandico	2	0	1
MAP2K2	chr19	4090533	4117658	2.02	0	q25	NA01416	M63	quandico	2	0	1
ITCH	chr20	32981586	33095645	1.99	0	q25	NA01416	M63	quandico	2	0	1
USP25	chr21	17135161	17250864	1.87	13	q25	NA01416	M63	quandico	2	0	1
USP16	chr21	30396983	30426536	1.88	7	q25	NA01416	M63	quandico	2	0	1
RUNX1	chr21	36164631	36421303	1.8	9	q25	NA01416	M63	quandico	2	0	1
CBS	chr21	44473904	44492295	1.89	4	q25	NA01416	M63	quandico	2	0	1
NPHP4	chr1	5923229	6046382	2.05	5	q25	NA05067	M63	quandico	2	0	1
ALK	chr2	29416015	30143143	1.98	1	q25	NA05067	M63	quandico	2	0	1
EPCAM	chr2	47600571	47613839	2.15	6	q25	NA05067	M63	quandico	2	0	1
TFG	chr3	100432492	100467399	1.96	2	q25	NA05067	M63	quandico	2	0	1
SLC9A9	chr3	142985490	143567268	1.97	1	q25	NA05067	M63	quandico	2	0	1
PIK3CA	chr3	178916573	178952245	1.9	9	q25	NA05067	M63	quandico	2	0	1
SLC26A2	chr5	149357195	149361453	1.97	2	q25	NA05067	M63	quandico	2	0	1
POLH	chr6	43550021	43582379	1.91	6	q25	NA05067	M63	quandico	2	0	1
POU6F2	chr7	39046422	39504327	2.09	6	q25	NA05067	M63	quandico	2	0	1
RUNX1T1	chr8	92972414	93115140	1.97	1	q25	NA05067	M63	quandico	2	0	1
CSMD3	chr8	113236979	114449175	2.05	7	q25	NA05067	M63	quandico	2	0	1
RAD21	chr8	117859670	117878967	1.88	10	q25	NA05067	M63	quandico	2	0	1
ERCC6	chr10	50666825	50741102	1.91	12	q25	NA05067	M63	quandico	2	0	1
MYPN	chr10	69881165	69970329	1.91	9	q25	NA05067	M63	quandico	2	0	1
PSAP	chr10	73577133	73594384	1.79	22	q25	NA05067	M63	quandico	2	0	1
KCNQ1	chr11	2466611	2869302	2.07	3	q25	NA05067	M63	quandico	2	0	1
FLT3	chr13	28578153	28644814	1.9	11	q25	NA05067	M63	quandico	2	0	1
RB1	chr13	48881353	49054296	1.97	1	q25	NA05067	M63	quandico	2	0	1
ATP7B	chr13	52508863	52585497	1.99	1	q25	NA05067	M63	quandico	2	0	1
MEFV	chr16	3293094	3306638	2.12	6	q25	NA05067	M63	quandico	2	0	1
CDH1	chr16	68772146	68867434	1.94	5	q25	NA05067	M63	quandico	2	0	1
MAP2K2	chr19	4090533	4117658	2.33	17	q25	NA05067	M63	quandico	2	0	1
ITCH	chr20	32981586	33095645	2.07	5	q25	NA05067	M63	quandico	2	0	1
USP25	chr21	17135161	17250864	2.04	3	q25	NA05067	M63	quandico	2	0	1
USP16	chr21	30396983	30426536	1.97	2	q25	NA05067	M63	quandico	2	0	1
RUNX1	chr21	36164631	36421303	2.03	1	q25	NA05067	M63	quandico	2	0	1
CBS	chr21	44473904	44492295	2.08	3	q25	NA05067	M63	quandico	2	0	1
NPHP4	chr1	5923229	6046382	2	0	q25	NA11672	M63	quandico	2	0	1
ALK	chr2	29416015	30143143	1.98	1	q25	NA11672	M63	quandico	2	0	1
EPCAM	chr2	47600571	47613839	2.43	30	q50	NA11672	M63	quandico	2	0	1
TFG	chr3	100432492	100467399	2.01	0	q25	NA11672	M63	quandico	2	0	1
SLC9A9	chr3	142985490	143567268	2.07	4	q25	NA11672	M63	quandico	2	0	1
PIK3CA	chr3	178916573	178952245	2.16	18	q25	NA11672	M63	quandico	2	0	1
SLC26A2	chr5	149357195	149361453	2.22	24	q25	NA11672	M63	quandico	2	0	1
POLH	chr6	43550021	43582379	2.01	0	q25	NA11672	M63	quandico	2	0	1
POU6F2	chr7	39046422	39504327	1.95	3	q25	NA11672	M63	quandico	2	0	1
RUNX1T1	chr8	92972414	93115140	2.16	16	q25	NA11672	M63	quandico	2	0	1
RAD21	chr8	117859670	117878967	2.04	2	q25	NA11672	M63	quandico	2	0	1
JAK2	chr9	5021949	5126831	2.17	22	q25	NA11672	M63	quandico	2	0	1
MTAP	chr9	21802705	21941113	2.06	2	q25	NA11672	M63	quandico	2	0	1
KCNQ1	chr11	2466611	2869302	1.89	6	q25	NA11672	M63	quandico	2	0	1
FLT3	chr13	28578153	28644814	1.93	6	q25	NA11672	M63	quandico	2	0	1
RB1	chr13	48881353	49054296	2.12	8	q25	NA11672	M63	quandico	2	0	1
ATP7B	chr13	52508863	52585497	2.17	25	q50	NA11672	M63	quandico	2	0	1
MEFV	chr16	3293094	3306638	2.21	15	q25	NA11672	M63	quandico	2	0	1
CDH1	chr16	68772146	68867434	1.98	1	q25	NA11672	M63	quandico	2	0	1
MAP2K2	chr19	4090533	4117658	2.26	10	q25	NA11672	M63	quandico	2	0	1
ITCH	chr20	32981586	33095645	2.1	9	q25	NA11672	M63	quandico	2	0	1
USP25	chr21	17135161	17250864	2.1	10	q25	NA11672	M63	quandico	2	0	1
USP16	chr21	30396983	30426536	2.12	10	q25	NA11672	M63	quandico	2	0	1
RUNX1	chr21	36164631	36421303	1.89	5	q25	NA11672	M63	quandico	2	0	1
CBS	chr21	44473904	44492295	1.74	21	q25	NA11672	M63	quandico	2	0	1
NPHP4	chr1	5923229	6046382	1.87	20	q25	NA12606	M63	quandico	2	0	1
ALK	chr2	29416015	30143143	1.79	46	q50	NA12606	M63	quandico	2	0	1
EPCAM	chr2	47600571	47613839	2.24	10	q25	NA12606	M63	quandico	2	0	1
TFG	chr3	100432492	100467399	2.04	1	q25	NA12606	M63	quandico	2	0	1
SLC9A9	chr3	142985490	143567268	2	0	q25	NA12606	M63	quandico	2	0	1
PIK3CA	chr3	178916573	178952245	2.09	6	q25	NA12606	M63	quandico	2	0	1
SLC26A2	chr5	149357195	149361453	1.93	4	q25	NA12606	M63	quandico	2	0	1
POLH	chr6	43550021	43582379	2.03	1	q25	NA12606	M63	quandico	2	0	1
POU6F2	chr7	39046422	39504327	1.9	6	q25	NA12606	M63	quandico	2	0	1
RUNX1T1	chr8	92972414	93115140	1.88	10	q25	NA12606	M63	quandico	2	0	1
CSMD3	chr8	113236979	114449175	1.99	1	q25	NA12606	M63	quandico	2	0	1
RAD21	chr8	117859670	117878967	1.94	3	q25	NA12606	M63	quandico	2	0	1
JAK2	chr9	5021949	5126831	2.07	3	q25	NA12606	M63	quandico	2	0	1
MTAP	chr9	21802705	21941113	1.94	3	q25	NA12606	M63	quandico	2	0	1
ERCC6	chr10	50666825	50741102	1.89	16	q25	NA12606	M63	quandico	2	0	1
MYPN	chr10	69881165	69970329	1.99	0	q25	NA12606	M63	quandico	2	0	1
PSAP	chr10	73577133	73594384	1.77	22	q25	NA12606	M63	quandico	2	0	1
MEFV	chr16	3293094	3306638	2.04	1	q25	NA12606	M63	quandico	2	0	1
CDH1	chr16	68772146	68867434	1.92	7	q25	NA12606	M63	quandico	2	0	1
MAP2K2	chr19	4090533	4117658	1.8	7	q25	NA12606	M63	quandico	2	0	1
ITCH	chr20	32981586	33095645	2.06	5	q25	NA12606	M63	quandico	2	0	1
USP25	chr21	17135161	17250864	2.03	2	q25	NA12606	M63	quandico	2	0	1
USP16	chr21	30396983	30426536	1.96	2	q25	NA12606	M63	quandico	2	0	1
RUNX1	chr21	36164631	36421303	1.87	5	q25	NA12606	M63	quandico	2	0	1
CBS	chr21	44473904	44492295	1.48	38	q50	NA12606	M63	quandico	2	0	0
NPHP4	chr1	5923229	6046382	2.11	13	q25	NA13019	M63	quandico	2	0	1
ALK	chr2	29416015	30143143	2.04	3	q25	NA13019	M63	quandico	2	0	1
EPCAM	chr2	47600571	47613839	1.84	6	q25	NA13019	M63	quandico	2	0	1
TFG	chr3	100432492	100467399	2.22	16	q25	NA13019	M63	quandico	2	0	1
SLC9A9	chr3	142985490	143567268	2.07	4	q25	NA13019	M63	quandico	2	0	1
PIK3CA	chr3	178916573	178952245	2.04	2	q25	NA13019	M63	quandico	2	0	1
SLC26A2	chr5	149357195	149361453	2.28	25	q50	NA13019	M63	quandico	2	0	1
POLH	chr6	43550021	43582379	1.97	1	q25	NA13019	M63	quandico	2	0	1
POU6F2	chr7	39046422	39504327	2.06	3	q25	NA13019	M63	quandico	2	0	1
RUNX1T1	chr8	92972414	93115140	2.04	2	q25	NA13019	M63	quandico	2	0	1
CSMD3	chr8	113236979	114449175	2.09	19	q25	NA13019	M63	quandico	2	0	1
RAD21	chr8	117859670	117878967	1.87	7	q25	NA13019	M63	quandico	2	0	1
JAK2	chr9	5021949	5126831	1.87	11	q25	NA13019	M63	quandico	2	0	1
MTAP	chr9	21802705	21941113	2	0	q25	NA13019	M63	quandico	2	0	1
ERCC6	chr10	50666825	50741102	2.11	13	q25	NA13019	M63	quandico	2	0	1
MYPN	chr10	69881165	69970329	2.04	3	q25	NA13019	M63	quandico	2	0	1
PSAP	chr10	73577133	73594384	1.95	3	q25	NA13019	M63	quandico	2	0	1
KCNQ1	chr11	2466611	2869302	1.9	6	q25	NA13019	M63	quandico	2	0	1
FLT3	chr13	28578153	28644814	1.92	6	q25	NA13019	M63	quandico	2	0	1
RB1	chr13	48881353	49054296	1.89	4	q25	NA13019	M63	quandico	2	0	1
ATP7B	chr13	52508863	52585497	2.19	25	q50	NA13019	M63	quandico	2	0	1
MEFV	chr16	3293094	3306638	2.19	12	q25	NA13019	M63	quandico	2	0	1
CDH1	chr16	68772146	68867434	2.11	10	q25	NA13019	M63	quandico	2	0	1
MAP2K2	chr19	4090533	4117658	1.53	31	q50	NA13019	M63	quandico	2	0	1
ITCH	chr20	32981586	33095645	1.99	0	q25	NA13019	M63	quandico	2	0	1
USP25	chr21	17135161	17250864	2.01	1	q25	NA13019	M63	quandico	2	0	1
USP16	chr21	30396983	30426536	2.04	2	q25	NA13019	M63	quandico	2	0	1
RUNX1	chr21	36164631	36421303	1.99	0	q25	NA13019	M63	quandico	2	0	1
CBS	chr21	44473904	44492295	1.68	21	q25	NA13019	M63	quandico	2	0	1
NPHP4	chr1	5923229	6046382	1.94	6	q25	NA13783	M63	quandico	2	0	1
ALK	chr2	29416015	30143143	1.89	16	q25	NA13783	M63	quandico	2	0	1
EPCAM	chr2	47600571	47613839	1.88	4	q25	NA13783	M63	quandico	2	0	1
TFG	chr3	100432492	100467399	1.97	1	q25	NA13783	M63	quandico	2	0	1
SLC9A9	chr3	142985490	143567268	1.97	1	q25	NA13783	M63	quandico	2	0	1
PIK3CA	chr3	178916573	178952245	1.91	5	q25	NA13783	M63	quandico	2	0	1
SLC26A2	chr5	149357195	149361453	2.11	7	q25	NA13783	M63	quandico	2	0	1
POLH	chr6	43550021	43582379	1.91	6	q25	NA13783	M63	quandico	2	0	1
POU6F2	chr7	39046422	39504327	1.86	10	q25	NA13783	M63	quandico	2	0	1
RUNX1T1	chr8	92972414	93115140	2.07	4	q25	NA13783	M63	quandico	2	0	1
CSMD3	chr8	113236979	114449175	2.04	6	q25	NA13783	M63	quandico	2	0	1
RAD21	chr8	117859670	117878967	2.31	18	q25	NA13783	M63	quandico	2	0	1
JAK2	chr9	5021949	5126831	1.78	27	q50	NA13783	M63	quandico	2	0	1
MTAP	chr9	21802705	21941113	1.92	3	q25	NA13783	M63	quandico	2	0	1
ERCC6	chr10	50666825	50741102	1.97	2	q25	NA13783	M63	quandico	2	0	1
MYPN	chr10	69881165	69970329	1.99	1	q25	NA13783	M63	quandico	2	0	1
PSAP	chr10	73577133	73594384	1.83	21	q25	NA13783	M63	quandico	2	0	1
KCNQ1	chr11	2466611	2869302	1.93	3	q25	NA13783	M63	quandico	2	0	1
FLT3	chr13	28578153	28644814	1.82	26	q50	NA13783	M63	quandico	2	0	1
RB1	chr13	48881353	49054296	1.87	7	q25	NA13783	M63	quandico	2	0	1
ATP7B	chr13	52508863	52585497	2.14	16	q25	NA13783	M63	quandico	2	0	1
MEFV	chr16	3293094	3306638	2.15	8	q25	NA13783	M63	quandico	2	0	1
CDH1	chr16	68772146	68867434	1.85	19	q25	NA13783	M63	quandico	2	0	1
MAP2K2	chr19	4090533	4117658	1.92	2	q25	NA13783	M63	quandico	2	0	1
ITCH	chr20	32981586	33095645	1.88	10	q25	NA13783	M63	quandico	2	0	1
NPHP4	chr1	5923229	6046382	2.04	3	q25	NA14164	M63	quandico	2	0	1
ALK	chr2	29416015	30143143	1.96	4	q25	NA14164	M63	quandico	2	0	1
EPCAM	chr2	47600571	47613839	2.17	7	q25	NA14164	M63	quandico	2	0	1
TFG	chr3	100432492	100467399	2.09	4	q25	NA14164	M63	quandico	2	0	1
SLC9A9	chr3	142985490	143567268	2.11	10	q25	NA14164	M63	quandico	2	0	1
PIK3CA	chr3	178916573	178952245	2.1	7	q25	NA14164	M63	quandico	2	0	1
SLC26A2	chr5	149357195	149361453	2.35	48	q50	NA14164	M63	quandico	2	0	1
POLH	chr6	43550021	43582379	2.14	11	q25	NA14164	M63	quandico	2	0	1
POU6F2	chr7	39046422	39504327	1.98	1	q25	NA14164	M63	quandico	2	0	1
RUNX1T1	chr8	92972414	93115140	2.1	7	q25	NA14164	M63	quandico	2	0	1
CSMD3	chr8	113236979	114449175	2.05	9	q25	NA14164	M63	quandico	2	0	1
RAD21	chr8	117859670	117878967	1.91	5	q25	NA14164	M63	quandico	2	0	1
JAK2	chr9	5021949	5126831	1.98	1	q25	NA14164	M63	quandico	2	0	1
MTAP	chr9	21802705	21941113	2.1	5	q25	NA14164	M63	quandico	2	0	1
ERCC6	chr10	50666825	50741102	2.03	2	q25	NA14164	M63	quandico	2	0	1
MYPN	chr10	69881165	69970329	2.08	9	q25	NA14164	M63	quandico	2	0	1
PSAP	chr10	73577133	73594384	1.97	1	q25	NA14164	M63	quandico	2	0	1
KCNQ1	chr11	2466611	2869302	1.88	9	q25	NA14164	M63	quandico	2	0	1
FLT3	chr13	28578153	28644814	1.95	3	q25	NA14164	M63	quandico	2	0	1
MEFV	chr16	3293094	3306638	2.39	43	q50	NA14164	M63	quandico	2	0	1
CDH1	chr16	68772146	68867434	2	0	q25	NA14164	M63	quandico	2	0	1
MAP2K2	chr19	4090533	4117658	2.07	2	q25	NA14164	M63	quandico	2	0	1
ITCH	chr20	32981586	33095645	2.07	5	q25	NA14164	M63	quandico	2	0	1
USP25	chr21	17135161	17250864	2.03	2	q25	NA14164	M63	quandico	2	0	1
USP16	chr21	30396983	30426536	1.98	1	q25	NA14164	M63	quandico	2	0	1
RUNX1	chr21	36164631	36421303	1.86	6	q25	NA14164	M63	quandico	2	0	1
CBS	chr21	44473904	44492295	2.02	0	q25	NA14164	M63	quandico	2	0	1
