# Supplementary material for: Quantitative analysis of differences in copy numbers using read depth obtained from PCR-enriched samples and controls
Source: BMC Bioinformatics. 2015 Jan 28;16:17. doi: 10.1186/s12859-014-0428-5 (PMC4384318; doi:10.1186/s12859-014-0428-5)
Supplement: Additional file 4 — Comparison with ONCOCNV. This archive (zip) contains all output-files generated for the comparison of quandico and ONCOCNV. [file 12859_2014_428_MOESM4_ESM.zip › quandico/quandico_TP.txt]

SLC9A9	chr3	142985490	143567268	3.06	204	PASS	NA20022	M62	quandico	3	1	1
PIK3CA	chr3	178916573	178952245	3.17	250	PASS	NA20022	M62	quandico	3	1	1
USP25	chr21	17135161	17250864	0.99	250	PASS	NA01201	M62	quandico	1	1	1
USP16	chr21	30396983	30426536	1.04	250	PASS	NA01201	M62	quandico	1	1	1
RUNX1	chr21	36164631	36421303	0.99	166	PASS	NA01201	M62	quandico	1	1	1
CBS	chr21	44473904	44492295	1.07	196	PASS	NA01201	M62	quandico	1	1	1
JAK2	chr9	5021949	5126831	3.13	250	PASS	NA05067	M62	quandico	3	1	1
MTAP	chr9	21802705	21941113	3.12	135	PASS	NA05067	M62	quandico	3	1	1
CSMD3	chr8	113236979	114449175	1.04	250	PASS	NA09888	M62	quandico	1	1	1
RAD21	chr8	117859670	117878967	1.01	250	PASS	NA09888	M62	quandico	1	1	1
ERCC6	chr10	50666825	50741102	1	250	PASS	NA11672	M62	quandico	1	1	1
MYPN	chr10	69881165	69970329	1	250	PASS	NA11672	M62	quandico	1	1	1
PSAP	chr10	73577133	73594384	0.99	250	PASS	NA11672	M62	quandico	1	1	1
FLT3	chr13	28578153	28644814	2.93	250	PASS	NA12606	M62	quandico	3	1	1
ATP7B	chr13	52508863	52585497	3.27	250	PASS	NA12606	M62	quandico	3	1	1
USP25	chr21	17135161	17250864	2.88	170	PASS	NA13783	M62	quandico	3	1	1
USP16	chr21	30396983	30426536	2.9	159	PASS	NA13783	M62	quandico	3	1	1
RUNX1	chr21	36164631	36421303	2.89	66	PASS	NA13783	M62	quandico	3	1	1
CBS	chr21	44473904	44492295	3.28	150	PASS	NA13783	M62	quandico	3	1	1
RB1	chr13	48881353	49054296	0.82	250	PASS	NA14164	M62	quandico	1	1	1
ATP7B	chr13	52508863	52585497	1.11	250	PASS	NA14164	M62	quandico	1	1	1
SLC9A9	chr3	142985490	143567268	2.97	191	PASS	NA20022	M63	quandico	3	1	1
PIK3CA	chr3	178916573	178952245	2.97	207	PASS	NA20022	M63	quandico	3	1	1
USP25	chr21	17135161	17250864	1.02	250	PASS	NA01201	M63	quandico	1	1	1
USP16	chr21	30396983	30426536	1	250	PASS	NA01201	M63	quandico	1	1	1
RUNX1	chr21	36164631	36421303	0.98	153	PASS	NA01201	M63	quandico	1	1	1
CBS	chr21	44473904	44492295	1.01	209	PASS	NA01201	M63	quandico	1	1	1
JAK2	chr9	5021949	5126831	3	249	PASS	NA05067	M63	quandico	3	1	1
MTAP	chr9	21802705	21941113	2.78	95	PASS	NA05067	M63	quandico	3	1	1
ERCC6	chr10	50666825	50741102	1.05	250	PASS	NA11672	M63	quandico	1	1	1
MYPN	chr10	69881165	69970329	1.03	250	PASS	NA11672	M63	quandico	1	1	1
PSAP	chr10	73577133	73594384	0.94	250	PASS	NA11672	M63	quandico	1	1	1
FLT3	chr13	28578153	28644814	2.79	191	PASS	NA12606	M63	quandico	3	1	1
RB1	chr13	48881353	49054296	3.31	199	PASS	NA12606	M63	quandico	3	1	1
ATP7B	chr13	52508863	52585497	2.95	250	PASS	NA12606	M63	quandico	3	1	1
USP25	chr21	17135161	17250864	2.87	201	PASS	NA13783	M63	quandico	3	1	1
USP16	chr21	30396983	30426536	2.87	158	PASS	NA13783	M63	quandico	3	1	1
RUNX1	chr21	36164631	36421303	2.73	56	PASS	NA13783	M63	quandico	3	1	1
CBS	chr21	44473904	44492295	2.88	77	PASS	NA13783	M63	quandico	3	1	1
RB1	chr13	48881353	49054296	1.01	250	PASS	NA14164	M63	quandico	1	1	1
ATP7B	chr13	52508863	52585497	1.11	250	PASS	NA14164	M63	quandico	1	1	1
