# Supplementary material for: Quantitative analysis of differences in copy numbers using read depth obtained from PCR-enriched samples and controls
Source: BMC Bioinformatics. 2015 Jan 28;16:17. doi: 10.1186/s12859-014-0428-5 (PMC4384318; doi:10.1186/s12859-014-0428-5)
Supplement: Additional file 4 — Comparison with ONCOCNV. This archive (zip) contains all output-files generated for the comparison of quandico and ONCOCNV. [file 12859_2014_428_MOESM4_ESM.zip › ONCOCNV/M062_S10_NA20022.profile.txt]

chr	start	end	gene	ID	ratio	predLargeSeg	segMean	predLargeCorrected	pvalRatioCorrected	perGeneEvaluation	pvalRatioGene	predPoint	predPointSusp	comments
chr1	5923229	5923339	NPHP4	NPHP400001	-0.185657618775166	2	-0.030878549344676	2	0.341477669742486	2	0.341477669742486	NA	NA	SegRatio=-0.03,AbsMeanSigma=0.14,pvalue=0.201409532412693,pvalueTTest=0.33556796276764,
chr1	5923335	5923438	NPHP4	NPHP400002	-0.048843002737862	2	-0.030878549344676	2	0.341477669742486	2	0.341477669742486	NA	NA	SegRatio=-0.03,AbsMeanSigma=0.14,pvalue=0.201409532412693,pvalueTTest=0.33556796276764,
chr1	5923429	5923547	NPHP4	NPHP400003	0.183141336054844	2	-0.030878549344676	2	0.341477669742486	2	0.341477669742486	NA	NA	SegRatio=-0.03,AbsMeanSigma=0.14,pvalue=0.201409532412693,pvalueTTest=0.33556796276764,
chr1	5923905	5924025	NPHP4	NPHP400004	-0.241197966176653	2	-0.030878549344676	2	0.341477669742486	2	0.341477669742486	NA	NA	SegRatio=-0.03,AbsMeanSigma=0.14,pvalue=0.201409532412693,pvalueTTest=0.33556796276764,
chr1	5923969	5924081	NPHP4	NPHP400005	0.0663818345168536	2	-0.030878549344676	2	0.341477669742486	2	0.341477669742486	NA	NA	SegRatio=-0.03,AbsMeanSigma=0.14,pvalue=0.201409532412693,pvalueTTest=0.33556796276764,
chr1	5924046	5924161	NPHP4	NPHP400006	-0.127431230256826	2	-0.030878549344676	2	0.341477669742486	2	0.341477669742486	NA	NA	SegRatio=-0.03,AbsMeanSigma=0.14,pvalue=0.201409532412693,pvalueTTest=0.33556796276764,
chr1	5924358	5924474	NPHP4	NPHP400007	-0.0962984171189672	2	-0.030878549344676	2	0.341477669742486	2	0.341477669742486	NA	NA	SegRatio=-0.03,AbsMeanSigma=0.14,pvalue=0.201409532412693,pvalueTTest=0.33556796276764,
chr1	5924398	5924520	NPHP4	NPHP400008	0.0260434060570682	2	-0.030878549344676	2	0.341477669742486	2	0.341477669742486	NA	NA	SegRatio=-0.03,AbsMeanSigma=0.14,pvalue=0.201409532412693,pvalueTTest=0.33556796276764,
chr1	5924492	5924612	NPHP4	NPHP400009	-0.0713843816033657	2	-0.030878549344676	2	0.341477669742486	2	0.341477669742486	NA	NA	SegRatio=-0.03,AbsMeanSigma=0.14,pvalue=0.201409532412693,pvalueTTest=0.33556796276764,
chr1	5925096	5925194	NPHP4	NPHP400010	0.0790862321439023	2	-0.030878549344676	2	0.341477669742486	2	0.341477669742486	NA	NA	SegRatio=-0.03,AbsMeanSigma=0.14,pvalue=0.201409532412693,pvalueTTest=0.33556796276764,
chr1	5925166	5925287	NPHP4	NPHP400011	0.0769781112423852	2	-0.030878549344676	2	0.341477669742486	2	0.341477669742486	NA	NA	SegRatio=-0.03,AbsMeanSigma=0.14,pvalue=0.201409532412693,pvalueTTest=0.33556796276764,
chr1	5925210	5925327	NPHP4	NPHP400012	0.100304993858828	2	-0.030878549344676	2	0.341477669742486	2	0.341477669742486	NA	NA	SegRatio=-0.03,AbsMeanSigma=0.14,pvalue=0.201409532412693,pvalueTTest=0.33556796276764,
chr1	5926362	5926482	NPHP4	NPHP400013	0.0466172177343806	2	-0.030878549344676	2	0.341477669742486	2	0.341477669742486	NA	NA	SegRatio=-0.03,AbsMeanSigma=0.14,pvalue=0.201409532412693,pvalueTTest=0.33556796276764,
chr1	5926431	5926522	NPHP4	NPHP400014	0.0809393657400306	2	-0.030878549344676	2	0.341477669742486	2	0.341477669742486	NA	NA	SegRatio=-0.03,AbsMeanSigma=0.14,pvalue=0.201409532412693,pvalueTTest=0.33556796276764,
chr1	5926500	5926590	NPHP4	NPHP400015	-0.212143644019159	2	-0.030878549344676	2	0.341477669742486	2	0.341477669742486	NA	NA	SegRatio=-0.03,AbsMeanSigma=0.14,pvalue=0.201409532412693,pvalueTTest=0.33556796276764,
chr1	5927055	5927148	NPHP4	NPHP400016	0.0435745970987575	2	-0.030878549344676	2	0.341477669742486	2	0.341477669742486	NA	NA	SegRatio=-0.03,AbsMeanSigma=0.14,pvalue=0.201409532412693,pvalueTTest=0.33556796276764,
chr1	5927090	5927195	NPHP4	NPHP400017	-0.114345174969742	2	-0.030878549344676	2	0.341477669742486	2	0.341477669742486	NA	NA	SegRatio=-0.03,AbsMeanSigma=0.14,pvalue=0.201409532412693,pvalueTTest=0.33556796276764,
chr1	5927755	5927858	NPHP4	NPHP400018	-0.0142626939602879	2	-0.030878549344676	2	0.341477669742486	2	0.341477669742486	NA	NA	SegRatio=-0.03,AbsMeanSigma=0.14,pvalue=0.201409532412693,pvalueTTest=0.33556796276764,
chr1	5927842	5927950	NPHP4	NPHP400019	-0.0257957264308381	2	-0.030878549344676	2	0.341477669742486	2	0.341477669742486	NA	NA	SegRatio=-0.03,AbsMeanSigma=0.14,pvalue=0.201409532412693,pvalueTTest=0.33556796276764,
chr1	5927877	5927995	NPHP4	NPHP400020	-0.12623688836809	2	-0.030878549344676	2	0.341477669742486	2	0.341477669742486	NA	NA	SegRatio=-0.03,AbsMeanSigma=0.14,pvalue=0.201409532412693,pvalueTTest=0.33556796276764,
chr1	5933291	5933406	NPHP4	NPHP400021	NA	2	-0.030878549344676	2	0.341477669742486	2	0.341477669742486	NA	NA	SegRatio=-0.03,AbsMeanSigma=0.14,pvalue=0.201409532412693,pvalueTTest=0.33556796276764,
chr1	5933354	5933459	NPHP4	NPHP400022	-0.124393828119393	2	-0.030878549344676	2	0.341477669742486	2	0.341477669742486	NA	NA	SegRatio=-0.03,AbsMeanSigma=0.14,pvalue=0.201409532412693,pvalueTTest=0.33556796276764,
chr1	5934471	5934561	NPHP4	NPHP400023	NA	2	-0.030878549344676	2	0.341477669742486	2	0.341477669742486	NA	NA	SegRatio=-0.03,AbsMeanSigma=0.14,pvalue=0.201409532412693,pvalueTTest=0.33556796276764,
chr1	5934513	5934634	NPHP4	NPHP400024	-0.107067785494447	2	-0.030878549344676	2	0.341477669742486	2	0.341477669742486	NA	NA	SegRatio=-0.03,AbsMeanSigma=0.14,pvalue=0.201409532412693,pvalueTTest=0.33556796276764,
chr1	5934569	5934680	NPHP4	NPHP400025	-0.121886823560997	2	-0.030878549344676	2	0.341477669742486	2	0.341477669742486	NA	NA	SegRatio=-0.03,AbsMeanSigma=0.14,pvalue=0.201409532412693,pvalueTTest=0.33556796276764,
chr1	5934650	5934746	NPHP4	NPHP400026	-0.335900455777209	2	-0.030878549344676	2	0.341477669742486	2	0.341477669742486	NA	NA	SegRatio=-0.03,AbsMeanSigma=0.14,pvalue=0.201409532412693,pvalueTTest=0.33556796276764,
chr1	5934833	5934950	NPHP4	NPHP400027	-0.108133775042995	2	-0.030878549344676	2	0.341477669742486	2	0.341477669742486	NA	NA	SegRatio=-0.03,AbsMeanSigma=0.14,pvalue=0.201409532412693,pvalueTTest=0.33556796276764,
chr1	5934937	5935002	NPHP4	NPHP400028	NA	2	-0.030878549344676	2	0.341477669742486	2	0.341477669742486	NA	NA	SegRatio=-0.03,AbsMeanSigma=0.14,pvalue=0.201409532412693,pvalueTTest=0.33556796276764,
chr1	5934981	5935118	NPHP4	NPHP400029	-0.0685447538655252	2	-0.030878549344676	2	0.341477669742486	2	0.341477669742486	NA	NA	SegRatio=-0.03,AbsMeanSigma=0.14,pvalue=0.201409532412693,pvalueTTest=0.33556796276764,
chr1	5935125	5935246	NPHP4	NPHP400030	0.0900303860546456	2	-0.030878549344676	2	0.341477669742486	2	0.341477669742486	NA	NA	SegRatio=-0.03,AbsMeanSigma=0.14,pvalue=0.201409532412693,pvalueTTest=0.33556796276764,
chr1	5937107	5937203	NPHP4	NPHP400031	-0.122889293455228	2	-0.030878549344676	2	0.341477669742486	2	0.341477669742486	NA	NA	SegRatio=-0.03,AbsMeanSigma=0.14,pvalue=0.201409532412693,pvalueTTest=0.33556796276764,
chr1	5937152	5937293	NPHP4	NPHP400032	NA	2	-0.030878549344676	2	0.341477669742486	2	0.341477669742486	NA	NA	SegRatio=-0.03,AbsMeanSigma=0.14,pvalue=0.201409532412693,pvalueTTest=0.33556796276764,
chr1	5937228	5937349	NPHP4	NPHP400033	-0.0871248425417637	2	-0.030878549344676	2	0.341477669742486	2	0.341477669742486	NA	NA	SegRatio=-0.03,AbsMeanSigma=0.14,pvalue=0.201409532412693,pvalueTTest=0.33556796276764,
chr1	5937299	5937395	NPHP4	NPHP400034	0.0470373689455708	2	-0.030878549344676	2	0.341477669742486	2	0.341477669742486	NA	NA	SegRatio=-0.03,AbsMeanSigma=0.14,pvalue=0.201409532412693,pvalueTTest=0.33556796276764,
chr1	5940172	5940279	NPHP4	NPHP400035	-0.0842542906339718	2	-0.030878549344676	2	0.341477669742486	2	0.341477669742486	NA	NA	SegRatio=-0.03,AbsMeanSigma=0.14,pvalue=0.201409532412693,pvalueTTest=0.33556796276764,
chr1	5940277	5940384	NPHP4	NPHP400036	-0.150399031137736	2	-0.030878549344676	2	0.341477669742486	2	0.341477669742486	NA	NA	SegRatio=-0.03,AbsMeanSigma=0.14,pvalue=0.201409532412693,pvalueTTest=0.33556796276764,
chr1	5947263	5947376	NPHP4	NPHP400037	-0.187916140837166	2	-0.030878549344676	2	0.341477669742486	2	0.341477669742486	NA	NA	SegRatio=-0.03,AbsMeanSigma=0.14,pvalue=0.201409532412693,pvalueTTest=0.33556796276764,
chr1	5947330	5947450	NPHP4	NPHP400038	-0.0944743057939313	2	-0.030878549344676	2	0.341477669742486	2	0.341477669742486	NA	NA	SegRatio=-0.03,AbsMeanSigma=0.14,pvalue=0.201409532412693,pvalueTTest=0.33556796276764,
chr1	5947448	5947532	NPHP4	NPHP400039	-0.172224595915362	2	-0.030878549344676	2	0.341477669742486	2	0.341477669742486	NA	NA	SegRatio=-0.03,AbsMeanSigma=0.14,pvalue=0.201409532412693,pvalueTTest=0.33556796276764,
chr1	5947477	5947615	NPHP4	NPHP400040	-0.0477506484198373	2	-0.030878549344676	2	0.341477669742486	2	0.341477669742486	NA	NA	SegRatio=-0.03,AbsMeanSigma=0.14,pvalue=0.201409532412693,pvalueTTest=0.33556796276764,
chr1	5950883	5950983	NPHP4	NPHP400041	-0.0525227519012717	2	-0.030878549344676	2	0.341477669742486	2	0.341477669742486	NA	NA	SegRatio=-0.03,AbsMeanSigma=0.14,pvalue=0.201409532412693,pvalueTTest=0.33556796276764,
chr1	5950939	5951059	NPHP4	NPHP400042	0.0039609394906723	2	-0.030878549344676	2	0.341477669742486	2	0.341477669742486	NA	NA	SegRatio=-0.03,AbsMeanSigma=0.14,pvalue=0.201409532412693,pvalueTTest=0.33556796276764,
chr1	5951049	5951165	NPHP4	NPHP400043	0.172518487793924	2	-0.030878549344676	2	0.341477669742486	2	0.341477669742486	NA	NA	SegRatio=-0.03,AbsMeanSigma=0.14,pvalue=0.201409532412693,pvalueTTest=0.33556796276764,
chr1	5964655	5964792	NPHP4	NPHP400044	-0.119775106941743	2	-0.030878549344676	2	0.341477669742486	2	0.341477669742486	NA	NA	SegRatio=-0.03,AbsMeanSigma=0.14,pvalue=0.201409532412693,pvalueTTest=0.33556796276764,
chr1	5964725	5964837	NPHP4	NPHP400045	0.118609673586483	2	-0.030878549344676	2	0.341477669742486	2	0.341477669742486	NA	NA	SegRatio=-0.03,AbsMeanSigma=0.14,pvalue=0.201409532412693,pvalueTTest=0.33556796276764,
chr1	5964812	5964930	NPHP4	NPHP400046	0.0743299609089111	2	-0.030878549344676	2	0.341477669742486	2	0.341477669742486	NA	NA	SegRatio=-0.03,AbsMeanSigma=0.14,pvalue=0.201409532412693,pvalueTTest=0.33556796276764,
chr1	5965326	5965414	NPHP4	NPHP400047	-0.0333844709254746	2	-0.030878549344676	2	0.341477669742486	2	0.341477669742486	NA	NA	SegRatio=-0.03,AbsMeanSigma=0.14,pvalue=0.201409532412693,pvalueTTest=0.33556796276764,
chr1	5965374	5965462	NPHP4	NPHP400048	0.0243222050355956	2	-0.030878549344676	2	0.341477669742486	2	0.341477669742486	NA	NA	SegRatio=-0.03,AbsMeanSigma=0.14,pvalue=0.201409532412693,pvalueTTest=0.33556796276764,
chr1	5965434	5965551	NPHP4	NPHP400049	0.00582657048886395	2	-0.030878549344676	2	0.341477669742486	2	0.341477669742486	NA	NA	SegRatio=-0.03,AbsMeanSigma=0.14,pvalue=0.201409532412693,pvalueTTest=0.33556796276764,
chr1	5965476	5965590	NPHP4	NPHP400050	0.272870338327628	2	-0.030878549344676	2	0.341477669742486	2	0.341477669742486	NA	NA	SegRatio=-0.03,AbsMeanSigma=0.14,pvalue=0.201409532412693,pvalueTTest=0.33556796276764,
chr1	5965641	5965743	NPHP4	NPHP400051	-0.073933930902262	2	-0.030878549344676	2	0.341477669742486	2	0.341477669742486	NA	NA	SegRatio=-0.03,AbsMeanSigma=0.14,pvalue=0.201409532412693,pvalueTTest=0.33556796276764,
chr1	5965716	5965837	NPHP4	NPHP400052	0.192798850301327	2	-0.030878549344676	2	0.341477669742486	2	0.341477669742486	NA	NA	SegRatio=-0.03,AbsMeanSigma=0.14,pvalue=0.201409532412693,pvalueTTest=0.33556796276764,
chr1	5965821	5965927	NPHP4	NPHP400053	0.074026901408255	2	-0.030878549344676	2	0.341477669742486	2	0.341477669742486	NA	NA	SegRatio=-0.03,AbsMeanSigma=0.14,pvalue=0.201409532412693,pvalueTTest=0.33556796276764,
chr1	5967139	5967278	NPHP4	NPHP400054	-0.0165417347008183	2	-0.030878549344676	2	0.341477669742486	2	0.341477669742486	NA	NA	SegRatio=-0.03,AbsMeanSigma=0.14,pvalue=0.201409532412693,pvalueTTest=0.33556796276764,
chr1	5967279	5967344	NPHP4	NPHP400055	NA	2	-0.030878549344676	2	0.341477669742486	2	0.341477669742486	NA	NA	SegRatio=-0.03,AbsMeanSigma=0.14,pvalue=0.201409532412693,pvalueTTest=0.33556796276764,
chr1	5969187	5969303	NPHP4	NPHP400056	-0.0961876229901199	2	-0.030878549344676	2	0.341477669742486	2	0.341477669742486	NA	NA	SegRatio=-0.03,AbsMeanSigma=0.14,pvalue=0.201409532412693,pvalueTTest=0.33556796276764,
chr1	5987662	5987784	NPHP4	NPHP400057	0.147998624581729	2	-0.030878549344676	2	0.341477669742486	2	0.341477669742486	NA	NA	SegRatio=-0.03,AbsMeanSigma=0.14,pvalue=0.201409532412693,pvalueTTest=0.33556796276764,
chr1	5987737	5987859	NPHP4	NPHP400058	-0.030878549344676	2	-0.030878549344676	2	0.341477669742486	2	0.341477669742486	NA	NA	SegRatio=-0.03,AbsMeanSigma=0.14,pvalue=0.201409532412693,pvalueTTest=0.33556796276764,
chr1	5987800	5987895	NPHP4	NPHP400059	0.0413290447552051	2	-0.030878549344676	2	0.341477669742486	2	0.341477669742486	NA	NA	SegRatio=-0.03,AbsMeanSigma=0.14,pvalue=0.201409532412693,pvalueTTest=0.33556796276764,
chr1	5993123	5993235	NPHP4	NPHP400060	-0.150109916106768	2	-0.030878549344676	2	0.341477669742486	2	0.341477669742486	NA	NA	SegRatio=-0.03,AbsMeanSigma=0.14,pvalue=0.201409532412693,pvalueTTest=0.33556796276764,
chr1	5993189	5993302	NPHP4	NPHP400061	-0.0889426966892091	2	-0.030878549344676	2	0.341477669742486	2	0.341477669742486	NA	NA	SegRatio=-0.03,AbsMeanSigma=0.14,pvalue=0.201409532412693,pvalueTTest=0.33556796276764,
chr1	5993250	5993368	NPHP4	NPHP400062	-0.0548783630889134	2	-0.030878549344676	2	0.341477669742486	2	0.341477669742486	NA	NA	SegRatio=-0.03,AbsMeanSigma=0.14,pvalue=0.201409532412693,pvalueTTest=0.33556796276764,
chr1	5993309	5993430	NPHP4	NPHP400063	0.0472528703132828	2	-0.030878549344676	2	0.341477669742486	2	0.341477669742486	NA	NA	SegRatio=-0.03,AbsMeanSigma=0.14,pvalue=0.201409532412693,pvalueTTest=0.33556796276764,
chr1	6007100	6007208	NPHP4	NPHP400064	0.185946237269475	2	-0.030878549344676	2	0.341477669742486	2	0.341477669742486	NA	NA	SegRatio=-0.03,AbsMeanSigma=0.14,pvalue=0.201409532412693,pvalueTTest=0.33556796276764,
chr1	6007202	6007308	NPHP4	NPHP400065	0.130977895361967	2	-0.030878549344676	2	0.341477669742486	2	0.341477669742486	NA	NA	SegRatio=-0.03,AbsMeanSigma=0.14,pvalue=0.201409532412693,pvalueTTest=0.33556796276764,
chr1	6007305	6007426	NPHP4	NPHP400066	-0.00440987098529179	2	-0.030878549344676	2	0.341477669742486	2	0.341477669742486	NA	NA	SegRatio=-0.03,AbsMeanSigma=0.14,pvalue=0.201409532412693,pvalueTTest=0.33556796276764,
chr1	6008067	6008187	NPHP4	NPHP400067	0.107412483198217	2	-0.030878549344676	2	0.341477669742486	2	0.341477669742486	NA	NA	SegRatio=-0.03,AbsMeanSigma=0.14,pvalue=0.201409532412693,pvalueTTest=0.33556796276764,
chr1	6008164	6008305	NPHP4	NPHP400068	NA	2	-0.030878549344676	2	0.341477669742486	2	0.341477669742486	NA	NA	SegRatio=-0.03,AbsMeanSigma=0.14,pvalue=0.201409532412693,pvalueTTest=0.33556796276764,
chr1	6008245	6008349	NPHP4	NPHP400069	-0.281018463242849	2	-0.030878549344676	2	0.341477669742486	2	0.341477669742486	NA	NA	SegRatio=-0.03,AbsMeanSigma=0.14,pvalue=0.201409532412693,pvalueTTest=0.33556796276764,
chr1	6012757	6012856	NPHP4	NPHP400070	0.0208676318779525	2	-0.030878549344676	2	0.341477669742486	2	0.341477669742486	NA	NA	SegRatio=-0.03,AbsMeanSigma=0.14,pvalue=0.201409532412693,pvalueTTest=0.33556796276764,
chr1	6012814	6012930	NPHP4	NPHP400071	-0.02956086392861	2	-0.030878549344676	2	0.341477669742486	2	0.341477669742486	NA	NA	SegRatio=-0.03,AbsMeanSigma=0.14,pvalue=0.201409532412693,pvalueTTest=0.33556796276764,
chr1	6021795	6021909	NPHP4	NPHP400072	0.316157667994251	2	-0.030878549344676	2	0.341477669742486	2	0.341477669742486	NA	NA	SegRatio=-0.03,AbsMeanSigma=0.14,pvalue=0.201409532412693,pvalueTTest=0.33556796276764,
chr1	6021875	6021991	NPHP4	NPHP400073	0.0404909081635614	2	-0.030878549344676	2	0.341477669742486	2	0.341477669742486	NA	NA	SegRatio=-0.03,AbsMeanSigma=0.14,pvalue=0.201409532412693,pvalueTTest=0.33556796276764,
chr1	6021989	6022095	NPHP4	NPHP400074	-0.281591978592223	2	-0.030878549344676	2	0.341477669742486	2	0.341477669742486	NA	NA	SegRatio=-0.03,AbsMeanSigma=0.14,pvalue=0.201409532412693,pvalueTTest=0.33556796276764,
chr1	6027331	6027442	NPHP4	NPHP400075	-0.27341692418041	2	-0.030878549344676	2	0.341477669742486	2	0.341477669742486	NA	NA	SegRatio=-0.03,AbsMeanSigma=0.14,pvalue=0.201409532412693,pvalueTTest=0.33556796276764,
chr1	6029048	6029161	NPHP4	NPHP400076	0.153049663554426	2	-0.030878549344676	2	0.341477669742486	2	0.341477669742486	NA	NA	SegRatio=-0.03,AbsMeanSigma=0.14,pvalue=0.201409532412693,pvalueTTest=0.33556796276764,
chr1	6029162	6029278	NPHP4	NPHP400077	-0.0242042418244012	2	-0.030878549344676	2	0.341477669742486	2	0.341477669742486	NA	NA	SegRatio=-0.03,AbsMeanSigma=0.14,pvalue=0.201409532412693,pvalueTTest=0.33556796276764,
chr1	6029224	6029342	NPHP4	NPHP400078	0.124804787137068	2	-0.030878549344676	2	0.341477669742486	2	0.341477669742486	NA	NA	SegRatio=-0.03,AbsMeanSigma=0.14,pvalue=0.201409532412693,pvalueTTest=0.33556796276764,
chr1	6038340	6038455	NPHP4	NPHP400079	0.559055568443798	2	-0.030878549344676	2	0.341477669742486	2	0.341477669742486	q-value=0.00542109010314181, copies=3.5	NA	SegRatio=-0.03,AbsMeanSigma=0.14,pvalue=0.201409532412693,pvalueTTest=0.33556796276764,
chr1	6038452	6038568	NPHP4	NPHP400080	1.41735092376634	2	0.177620560807936	2	0.341477669742486	2	0.341477669742486	NA	NA	SegRatio=0.18,AbsMeanSigma=1.85,pvalue=0.00135255855885315,pvalueTTest=0.1605364345269,Adjusted:byPvalueTTestRatio;
chr1	6046192	6046309	NPHP4	NPHP400081	0.160401601246202	2	0.177620560807936	2	0.341477669742486	2	0.341477669742486	NA	NA	SegRatio=0.18,AbsMeanSigma=1.85,pvalue=0.00135255855885315,pvalueTTest=0.1605364345269,Adjusted:byPvalueTTestRatio;
chr1	6046262	6046380	NPHP4	NPHP400082	0.0885938816613106	2	0.177620560807936	2	0.341477669742486	2	0.341477669742486	NA	NA	SegRatio=0.18,AbsMeanSigma=1.85,pvalue=0.00135255855885315,pvalueTTest=0.1605364345269,Adjusted:byPvalueTTestRatio;
chr2	29416015	29416131	ALK	ALK00001	0.0700580574050204	2	0.00986211204125366	2	0.00187590128030797	2	0.00187590128030797	NA	NA	SegRatio=0.01,AbsMeanSigma=0.28,pvalue=0.012077563982712,pvalueTTest=0.010690442192272,
chr2	29416121	29416220	ALK	ALK00002	0.168253726259724	2	0.00986211204125366	2	0.00187590128030797	2	0.00187590128030797	NA	NA	SegRatio=0.01,AbsMeanSigma=0.28,pvalue=0.012077563982712,pvalueTTest=0.010690442192272,
chr2	29416210	29416329	ALK	ALK00003	-0.0231378117184153	2	0.00986211204125366	2	0.00187590128030797	2	0.00187590128030797	NA	NA	SegRatio=0.01,AbsMeanSigma=0.28,pvalue=0.012077563982712,pvalueTTest=0.010690442192272,
chr2	29416265	29416372	ALK	ALK00004	-0.0858207106789093	2	0.00986211204125366	2	0.00187590128030797	2	0.00187590128030797	NA	NA	SegRatio=0.01,AbsMeanSigma=0.28,pvalue=0.012077563982712,pvalueTTest=0.010690442192272,
chr2	29416343	29416459	ALK	ALK00005	-0.0195299498235939	2	0.00986211204125366	2	0.00187590128030797	2	0.00187590128030797	NA	NA	SegRatio=0.01,AbsMeanSigma=0.28,pvalue=0.012077563982712,pvalueTTest=0.010690442192272,
chr2	29416450	29416569	ALK	ALK00006	0.0123243125342363	2	0.00986211204125366	2	0.00187590128030797	2	0.00187590128030797	NA	NA	SegRatio=0.01,AbsMeanSigma=0.28,pvalue=0.012077563982712,pvalueTTest=0.010690442192272,
chr2	29416567	29416667	ALK	ALK00007	-0.463107240081154	2	0.00986211204125366	2	0.00187590128030797	2	0.00187590128030797	NA	NA	SegRatio=0.01,AbsMeanSigma=0.28,pvalue=0.012077563982712,pvalueTTest=0.010690442192272,
chr2	29416595	29416714	ALK	ALK00008	-0.0574971377132646	2	0.00986211204125366	2	0.00187590128030797	2	0.00187590128030797	NA	NA	SegRatio=0.01,AbsMeanSigma=0.28,pvalue=0.012077563982712,pvalueTTest=0.010690442192272,
chr2	29416676	29416771	ALK	ALK00009	-0.0208487499602879	2	0.00986211204125366	2	0.00187590128030797	2	0.00187590128030797	NA	NA	SegRatio=0.01,AbsMeanSigma=0.28,pvalue=0.012077563982712,pvalueTTest=0.010690442192272,
chr2	29416765	29416872	ALK	ALK00010	0.101935481827251	2	0.00986211204125366	2	0.00187590128030797	2	0.00187590128030797	NA	NA	SegRatio=0.01,AbsMeanSigma=0.28,pvalue=0.012077563982712,pvalueTTest=0.010690442192272,
chr2	29419590	29419703	ALK	ALK00011	0.12443958754444	2	0.00986211204125366	2	0.00187590128030797	2	0.00187590128030797	NA	NA	SegRatio=0.01,AbsMeanSigma=0.28,pvalue=0.012077563982712,pvalueTTest=0.010690442192272,
chr2	29419698	29419809	ALK	ALK00012	0.112698920875052	2	0.00986211204125366	2	0.00187590128030797	2	0.00187590128030797	NA	NA	SegRatio=0.01,AbsMeanSigma=0.28,pvalue=0.012077563982712,pvalueTTest=0.010690442192272,
chr2	29420348	29420466	ALK	ALK00013	-0.00735586188920142	2	0.00986211204125366	2	0.00187590128030797	2	0.00187590128030797	NA	NA	SegRatio=0.01,AbsMeanSigma=0.28,pvalue=0.012077563982712,pvalueTTest=0.010690442192272,
chr2	29420461	29420552	ALK	ALK00014	-0.0638866789669694	2	0.00986211204125366	2	0.00187590128030797	2	0.00187590128030797	NA	NA	SegRatio=0.01,AbsMeanSigma=0.28,pvalue=0.012077563982712,pvalueTTest=0.010690442192272,
chr2	29420539	29420648	ALK	ALK00015	-0.167948525980875	2	0.00986211204125366	2	0.00187590128030797	2	0.00187590128030797	NA	NA	SegRatio=0.01,AbsMeanSigma=0.28,pvalue=0.012077563982712,pvalueTTest=0.010690442192272,
chr2	29430015	29430124	ALK	ALK00016	0.0113951638355132	2	0.00986211204125366	2	0.00187590128030797	2	0.00187590128030797	NA	NA	SegRatio=0.01,AbsMeanSigma=0.28,pvalue=0.012077563982712,pvalueTTest=0.010690442192272,
chr2	29430107	29430214	ALK	ALK00017	0.0942331381719585	2	0.00986211204125366	2	0.00187590128030797	2	0.00187590128030797	NA	NA	SegRatio=0.01,AbsMeanSigma=0.28,pvalue=0.012077563982712,pvalueTTest=0.010690442192272,
chr2	29432564	29432683	ALK	ALK00018	0.0124394337233051	2	0.00986211204125366	2	0.00187590128030797	2	0.00187590128030797	NA	NA	SegRatio=0.01,AbsMeanSigma=0.28,pvalue=0.012077563982712,pvalueTTest=0.010690442192272,
chr2	29432653	29432739	ALK	ALK00019	0.146180440037481	2	0.00986211204125366	2	0.00187590128030797	2	0.00187590128030797	NA	NA	SegRatio=0.01,AbsMeanSigma=0.28,pvalue=0.012077563982712,pvalueTTest=0.010690442192272,
chr2	29432728	29432839	ALK	ALK00020	NA	2	0.00986211204125366	2	0.00187590128030797	2	0.00187590128030797	NA	NA	SegRatio=0.01,AbsMeanSigma=0.28,pvalue=0.012077563982712,pvalueTTest=0.010690442192272,
chr2	29436760	29436875	ALK	ALK00021	-0.0209789050993847	2	0.00986211204125366	2	0.00187590128030797	2	0.00187590128030797	NA	NA	SegRatio=0.01,AbsMeanSigma=0.28,pvalue=0.012077563982712,pvalueTTest=0.010690442192272,
chr2	29436874	29436992	ALK	ALK00022	-0.11457531889152	2	0.00986211204125366	2	0.00187590128030797	2	0.00187590128030797	NA	NA	SegRatio=0.01,AbsMeanSigma=0.28,pvalue=0.012077563982712,pvalueTTest=0.010690442192272,
chr2	29443547	29443666	ALK	ALK00023	-0.0114462672535445	2	0.00986211204125366	2	0.00187590128030797	2	0.00187590128030797	NA	NA	SegRatio=0.01,AbsMeanSigma=0.28,pvalue=0.012077563982712,pvalueTTest=0.010690442192272,
chr2	29443611	29443730	ALK	ALK00024	0.0621118632091017	2	0.00986211204125366	2	0.00187590128030797	2	0.00187590128030797	NA	NA	SegRatio=0.01,AbsMeanSigma=0.28,pvalue=0.012077563982712,pvalueTTest=0.010690442192272,
chr2	29445156	29445246	ALK	ALK00025	0.193889371565916	2	0.00986211204125366	2	0.00187590128030797	2	0.00187590128030797	NA	NA	SegRatio=0.01,AbsMeanSigma=0.28,pvalue=0.012077563982712,pvalueTTest=0.010690442192272,
chr2	29445242	29445359	ALK	ALK00026	0.117674715509429	2	0.00986211204125366	2	0.00187590128030797	2	0.00187590128030797	NA	NA	SegRatio=0.01,AbsMeanSigma=0.28,pvalue=0.012077563982712,pvalueTTest=0.010690442192272,
chr2	29445327	29445427	ALK	ALK00027	0.0563355584007243	2	0.00986211204125366	2	0.00187590128030797	2	0.00187590128030797	NA	NA	SegRatio=0.01,AbsMeanSigma=0.28,pvalue=0.012077563982712,pvalueTTest=0.010690442192272,
chr2	29445388	29445505	ALK	ALK00028	0.2121801396702	2	0.00986211204125366	2	0.00187590128030797	2	0.00187590128030797	NA	NA	SegRatio=0.01,AbsMeanSigma=0.28,pvalue=0.012077563982712,pvalueTTest=0.010690442192272,
chr2	29446167	29446285	ALK	ALK00029	0.0380238538433428	2	0.00986211204125366	2	0.00187590128030797	2	0.00187590128030797	NA	NA	SegRatio=0.01,AbsMeanSigma=0.28,pvalue=0.012077563982712,pvalueTTest=0.010690442192272,
chr2	29446223	29446329	ALK	ALK00030	0.238755062896179	2	0.00986211204125366	2	0.00187590128030797	2	0.00187590128030797	NA	NA	SegRatio=0.01,AbsMeanSigma=0.28,pvalue=0.012077563982712,pvalueTTest=0.010690442192272,
chr2	29446267	29446388	ALK	ALK00031	0.283605786005863	2	0.00986211204125366	2	0.00187590128030797	2	0.00187590128030797	NA	NA	SegRatio=0.01,AbsMeanSigma=0.28,pvalue=0.012077563982712,pvalueTTest=0.010690442192272,
chr2	29446339	29446456	ALK	ALK00032	-0.010045178073802	2	0.00986211204125366	2	0.00187590128030797	2	0.00187590128030797	NA	NA	SegRatio=0.01,AbsMeanSigma=0.28,pvalue=0.012077563982712,pvalueTTest=0.010690442192272,
chr2	29448273	29448381	ALK	ALK00033	-0.0802034016769787	2	0.00986211204125366	2	0.00187590128030797	2	0.00187590128030797	NA	NA	SegRatio=0.01,AbsMeanSigma=0.28,pvalue=0.012077563982712,pvalueTTest=0.010690442192272,
chr2	29448332	29448450	ALK	ALK00034	0.281539256450493	2	0.00986211204125366	2	0.00187590128030797	2	0.00187590128030797	NA	NA	SegRatio=0.01,AbsMeanSigma=0.28,pvalue=0.012077563982712,pvalueTTest=0.010690442192272,
chr2	29449753	29449871	ALK	ALK00035	-0.00776272791336059	2	0.00986211204125366	2	0.00187590128030797	2	0.00187590128030797	NA	NA	SegRatio=0.01,AbsMeanSigma=0.28,pvalue=0.012077563982712,pvalueTTest=0.010690442192272,
chr2	29449848	29449940	ALK	ALK00036	-0.00881996827858895	2	0.00986211204125366	2	0.00187590128030797	2	0.00187590128030797	NA	NA	SegRatio=0.01,AbsMeanSigma=0.28,pvalue=0.012077563982712,pvalueTTest=0.010690442192272,
chr2	29449888	29450002	ALK	ALK00037	-0.0509099346939238	2	0.00986211204125366	2	0.00187590128030797	2	0.00187590128030797	NA	NA	SegRatio=0.01,AbsMeanSigma=0.28,pvalue=0.012077563982712,pvalueTTest=0.010690442192272,
chr2	29450414	29450511	ALK	ALK00038	-0.0268926281451448	2	0.00986211204125366	2	0.00187590128030797	2	0.00187590128030797	NA	NA	SegRatio=0.01,AbsMeanSigma=0.28,pvalue=0.012077563982712,pvalueTTest=0.010690442192272,
chr2	29450441	29450550	ALK	ALK00039	0.100407373370154	2	0.00986211204125366	2	0.00187590128030797	2	0.00187590128030797	NA	NA	SegRatio=0.01,AbsMeanSigma=0.28,pvalue=0.012077563982712,pvalueTTest=0.010690442192272,
chr2	29450498	29450619	ALK	ALK00040	0.0375974352148114	2	0.00986211204125366	2	0.00187590128030797	2	0.00187590128030797	NA	NA	SegRatio=0.01,AbsMeanSigma=0.28,pvalue=0.012077563982712,pvalueTTest=0.010690442192272,
chr2	29451711	29451827	ALK	ALK00041	NA	2	0.00986211204125366	2	0.00187590128030797	2	0.00187590128030797	NA	NA	SegRatio=0.01,AbsMeanSigma=0.28,pvalue=0.012077563982712,pvalueTTest=0.010690442192272,
chr2	29451759	29451890	ALK	ALK00042	NA	2	0.00986211204125366	2	0.00187590128030797	2	0.00187590128030797	NA	NA	SegRatio=0.01,AbsMeanSigma=0.28,pvalue=0.012077563982712,pvalueTTest=0.010690442192272,
chr2	29451885	29451972	ALK	ALK00043	0.0364742603250321	2	0.00986211204125366	2	0.00187590128030797	2	0.00187590128030797	NA	NA	SegRatio=0.01,AbsMeanSigma=0.28,pvalue=0.012077563982712,pvalueTTest=0.010690442192272,
chr2	29455093	29455208	ALK	ALK00044	0.173725506832604	2	0.00986211204125366	2	0.00187590128030797	2	0.00187590128030797	NA	NA	SegRatio=0.01,AbsMeanSigma=0.28,pvalue=0.012077563982712,pvalueTTest=0.010690442192272,
chr2	29455199	29455309	ALK	ALK00045	0.380021760408648	2	0.00986211204125366	2	0.00187590128030797	2	0.00187590128030797	NA	NA	SegRatio=0.01,AbsMeanSigma=0.28,pvalue=0.012077563982712,pvalueTTest=0.010690442192272,
chr2	29455248	29455387	ALK	ALK00046	0.0596213313870623	2	0.00986211204125366	2	0.00187590128030797	2	0.00187590128030797	NA	NA	SegRatio=0.01,AbsMeanSigma=0.28,pvalue=0.012077563982712,pvalueTTest=0.010690442192272,
chr2	29456410	29456529	ALK	ALK00047	-0.0065120914069135	2	0.00986211204125366	2	0.00187590128030797	2	0.00187590128030797	NA	NA	SegRatio=0.01,AbsMeanSigma=0.28,pvalue=0.012077563982712,pvalueTTest=0.010690442192272,
chr2	29456508	29456611	ALK	ALK00048	0.0591652656348054	2	0.00986211204125366	2	0.00187590128030797	2	0.00187590128030797	NA	NA	SegRatio=0.01,AbsMeanSigma=0.28,pvalue=0.012077563982712,pvalueTTest=0.010690442192272,
chr2	29462479	29462599	ALK	ALK00049	-0.0759792951847388	2	0.00986211204125366	2	0.00187590128030797	2	0.00187590128030797	NA	NA	SegRatio=0.01,AbsMeanSigma=0.28,pvalue=0.012077563982712,pvalueTTest=0.010690442192272,
chr2	29462593	29462704	ALK	ALK00050	-0.0149165484636923	2	0.00986211204125366	2	0.00187590128030797	2	0.00187590128030797	NA	NA	SegRatio=0.01,AbsMeanSigma=0.28,pvalue=0.012077563982712,pvalueTTest=0.010690442192272,
chr2	29462658	29462777	ALK	ALK00051	-0.00467083230549582	2	0.00986211204125366	2	0.00187590128030797	2	0.00187590128030797	NA	NA	SegRatio=0.01,AbsMeanSigma=0.28,pvalue=0.012077563982712,pvalueTTest=0.010690442192272,
chr2	29473931	29474053	ALK	ALK00052	-0.179062854516809	2	0.00986211204125366	2	0.00187590128030797	2	0.00187590128030797	NA	NA	SegRatio=0.01,AbsMeanSigma=0.28,pvalue=0.012077563982712,pvalueTTest=0.010690442192272,
chr2	29474018	29474130	ALK	ALK00053	-0.025100908101796	2	0.00986211204125366	2	0.00187590128030797	2	0.00187590128030797	NA	NA	SegRatio=0.01,AbsMeanSigma=0.28,pvalue=0.012077563982712,pvalueTTest=0.010690442192272,
chr2	29474130	29474230	ALK	ALK00054	NA	2	0.00986211204125366	2	0.00187590128030797	2	0.00187590128030797	NA	NA	SegRatio=0.01,AbsMeanSigma=0.28,pvalue=0.012077563982712,pvalueTTest=0.010690442192272,
chr2	29497904	29498015	ALK	ALK00055	-0.0205859932878029	2	0.00986211204125366	2	0.00187590128030797	2	0.00187590128030797	NA	NA	SegRatio=0.01,AbsMeanSigma=0.28,pvalue=0.012077563982712,pvalueTTest=0.010690442192272,
chr2	29498006	29498122	ALK	ALK00056	-0.021138819733319	2	0.00986211204125366	2	0.00187590128030797	2	0.00187590128030797	NA	NA	SegRatio=0.01,AbsMeanSigma=0.28,pvalue=0.012077563982712,pvalueTTest=0.010690442192272,
chr2	29498193	29498297	ALK	ALK00057	0.102796381933238	2	0.00986211204125366	2	0.00187590128030797	2	0.00187590128030797	NA	NA	SegRatio=0.01,AbsMeanSigma=0.28,pvalue=0.012077563982712,pvalueTTest=0.010690442192272,
chr2	29498298	29498417	ALK	ALK00058	0.143970364522672	2	0.00986211204125366	2	0.00187590128030797	2	0.00187590128030797	NA	NA	SegRatio=0.01,AbsMeanSigma=0.28,pvalue=0.012077563982712,pvalueTTest=0.010690442192272,
chr2	29519730	29519844	ALK	ALK00059	0.0154408654867299	2	0.00986211204125366	2	0.00187590128030797	2	0.00187590128030797	NA	NA	SegRatio=0.01,AbsMeanSigma=0.28,pvalue=0.012077563982712,pvalueTTest=0.010690442192272,
chr2	29519814	29519931	ALK	ALK00060	0.352660766116251	2	0.00986211204125366	2	0.00187590128030797	2	0.00187590128030797	NA	NA	SegRatio=0.01,AbsMeanSigma=0.28,pvalue=0.012077563982712,pvalueTTest=0.010690442192272,
chr2	29519875	29519988	ALK	ALK00061	0.0522740445068732	2	0.00986211204125366	2	0.00187590128030797	2	0.00187590128030797	NA	NA	SegRatio=0.01,AbsMeanSigma=0.28,pvalue=0.012077563982712,pvalueTTest=0.010690442192272,
chr2	29541128	29541245	ALK	ALK00062	-0.081221962683863	2	0.00986211204125366	2	0.00187590128030797	2	0.00187590128030797	NA	NA	SegRatio=0.01,AbsMeanSigma=0.28,pvalue=0.012077563982712,pvalueTTest=0.010690442192272,
chr2	29541212	29541329	ALK	ALK00063	0.11058892214728	2	0.00986211204125366	2	0.00187590128030797	2	0.00187590128030797	NA	NA	SegRatio=0.01,AbsMeanSigma=0.28,pvalue=0.012077563982712,pvalueTTest=0.010690442192272,
chr2	29543584	29543701	ALK	ALK00064	0.0870387547581971	2	0.00986211204125366	2	0.00187590128030797	2	0.00187590128030797	NA	NA	SegRatio=0.01,AbsMeanSigma=0.28,pvalue=0.012077563982712,pvalueTTest=0.010690442192272,
chr2	29543655	29543771	ALK	ALK00065	-0.0735411153310546	2	0.00986211204125366	2	0.00187590128030797	2	0.00187590128030797	NA	NA	SegRatio=0.01,AbsMeanSigma=0.28,pvalue=0.012077563982712,pvalueTTest=0.010690442192272,
chr2	29551137	29551257	ALK	ALK00066	-0.105217794719278	2	0.00986211204125366	2	0.00187590128030797	2	0.00187590128030797	NA	NA	SegRatio=0.01,AbsMeanSigma=0.28,pvalue=0.012077563982712,pvalueTTest=0.010690442192272,
chr2	29551235	29551340	ALK	ALK00067	0.0978909043666481	2	0.00986211204125366	2	0.00187590128030797	2	0.00187590128030797	NA	NA	SegRatio=0.01,AbsMeanSigma=0.28,pvalue=0.012077563982712,pvalueTTest=0.010690442192272,
chr2	29551330	29551441	ALK	ALK00068	NA	2	0.00986211204125366	2	0.00187590128030797	2	0.00187590128030797	NA	NA	SegRatio=0.01,AbsMeanSigma=0.28,pvalue=0.012077563982712,pvalueTTest=0.010690442192272,
chr2	29606563	29606677	ALK	ALK00069	0.0329437556439083	2	0.00986211204125366	2	0.00187590128030797	2	0.00187590128030797	NA	NA	SegRatio=0.01,AbsMeanSigma=0.28,pvalue=0.012077563982712,pvalueTTest=0.010690442192272,
chr2	29606667	29606783	ALK	ALK00070	0.00986211204125366	2	0.00986211204125366	2	0.00187590128030797	2	0.00187590128030797	NA	NA	SegRatio=0.01,AbsMeanSigma=0.28,pvalue=0.012077563982712,pvalueTTest=0.010690442192272,
chr2	29754741	29754848	ALK	ALK00071	0.194653710371501	2	0.00986211204125366	2	0.00187590128030797	2	0.00187590128030797	NA	NA	SegRatio=0.01,AbsMeanSigma=0.28,pvalue=0.012077563982712,pvalueTTest=0.010690442192272,
chr2	29754818	29754935	ALK	ALK00072	-0.0233146751706	2	0.00986211204125366	2	0.00187590128030797	2	0.00187590128030797	NA	NA	SegRatio=0.01,AbsMeanSigma=0.28,pvalue=0.012077563982712,pvalueTTest=0.010690442192272,
chr2	29754934	29755052	ALK	ALK00073	-0.00820390442301658	2	0.00986211204125366	2	0.00187590128030797	2	0.00187590128030797	NA	NA	SegRatio=0.01,AbsMeanSigma=0.28,pvalue=0.012077563982712,pvalueTTest=0.010690442192272,
chr2	29917634	29917751	ALK	ALK00074	0.0939849560073122	2	0.00986211204125366	2	0.00187590128030797	2	0.00187590128030797	NA	NA	SegRatio=0.01,AbsMeanSigma=0.28,pvalue=0.012077563982712,pvalueTTest=0.010690442192272,
chr2	29917742	29917861	ALK	ALK00075	-0.103346094683158	2	0.00986211204125366	2	0.00187590128030797	2	0.00187590128030797	NA	NA	SegRatio=0.01,AbsMeanSigma=0.28,pvalue=0.012077563982712,pvalueTTest=0.010690442192272,
chr2	29917826	29917919	ALK	ALK00076	-0.188430720870165	2	0.00986211204125366	2	0.00187590128030797	2	0.00187590128030797	NA	NA	SegRatio=0.01,AbsMeanSigma=0.28,pvalue=0.012077563982712,pvalueTTest=0.010690442192272,
chr2	29940373	29940482	ALK	ALK00077	0.0339758722753514	2	0.00986211204125366	2	0.00187590128030797	2	0.00187590128030797	NA	NA	SegRatio=0.01,AbsMeanSigma=0.28,pvalue=0.012077563982712,pvalueTTest=0.010690442192272,
chr2	29940481	29940585	ALK	ALK00078	-0.0375899509783464	2	0.00986211204125366	2	0.00187590128030797	2	0.00187590128030797	NA	NA	SegRatio=0.01,AbsMeanSigma=0.28,pvalue=0.012077563982712,pvalueTTest=0.010690442192272,
chr2	30142816	30142955	ALK	ALK00079	0.610010699066376	2	0.677267691047196	2	0.00187590128030797	2	0.00187590128030797	NA	NA	SegRatio=0.68,AbsMeanSigma=3.67,pvalue=2.20334322132223e-13,pvalueTTest=0.0115543469265151,Adjusted:byPvalueTTestRatio;
chr2	30142877	30142997	ALK	ALK00080	0.735626314159943	2	0.677267691047196	2	0.00187590128030797	2	0.00187590128030797	NA	NA	SegRatio=0.68,AbsMeanSigma=3.67,pvalue=2.20334322132223e-13,pvalueTTest=0.0115543469265151,Adjusted:byPvalueTTestRatio;
chr2	30142949	30143016	ALK	ALK00081	0.821302437420901	2	0.677267691047196	2	0.00187590128030797	2	0.00187590128030797	NA	NA	SegRatio=0.68,AbsMeanSigma=3.67,pvalue=2.20334322132223e-13,pvalueTTest=0.0115543469265151,Adjusted:byPvalueTTestRatio;
chr2	30143003	30143141	ALK	ALK00082	NA	2	0.0339170816661228	2	0.00187590128030797	2	0.00187590128030797	NA	NA	SegRatio=0.03,AbsMeanSigma=0.47,pvalue=0.0396818082751056,pvalueTTest=0.121775748075133,
chr2	47600571	47600681	EPCAM	EPCAM00001	0.174985780655917	2	0.0339170816661228	2	0.121775748075133	2	0.121775748075133	NA	NA	SegRatio=0.03,AbsMeanSigma=0.47,pvalue=0.0396818082751056,pvalueTTest=0.121775748075133,
chr2	47600663	47600766	EPCAM	EPCAM00002	0.310136287976232	2	0.0339170816661228	2	0.121775748075133	2	0.121775748075133	NA	NA	SegRatio=0.03,AbsMeanSigma=0.47,pvalue=0.0396818082751056,pvalueTTest=0.121775748075133,
chr2	47600875	47600962	EPCAM	EPCAM00003	-0.0274838805732363	2	0.0339170816661228	2	0.121775748075133	2	0.121775748075133	NA	NA	SegRatio=0.03,AbsMeanSigma=0.47,pvalue=0.0396818082751056,pvalueTTest=0.121775748075133,
chr2	47600938	47601040	EPCAM	EPCAM00004	0.177093846051481	2	0.0339170816661228	2	0.121775748075133	2	0.121775748075133	NA	NA	SegRatio=0.03,AbsMeanSigma=0.47,pvalue=0.0396818082751056,pvalueTTest=0.121775748075133,
chr2	47601038	47601158	EPCAM	EPCAM00005	0.357291957322735	2	0.0339170816661228	2	0.121775748075133	2	0.121775748075133	NA	NA	SegRatio=0.03,AbsMeanSigma=0.47,pvalue=0.0396818082751056,pvalueTTest=0.121775748075133,
chr2	47601151	47601264	EPCAM	EPCAM00006	0.0186069861660864	2	0.0339170816661228	2	0.121775748075133	2	0.121775748075133	NA	NA	SegRatio=0.03,AbsMeanSigma=0.47,pvalue=0.0396818082751056,pvalueTTest=0.121775748075133,
chr2	47602339	47602443	EPCAM	EPCAM00007	-0.152977540914454	2	0.0339170816661228	2	0.121775748075133	2	0.121775748075133	NA	NA	SegRatio=0.03,AbsMeanSigma=0.47,pvalue=0.0396818082751056,pvalueTTest=0.121775748075133,
chr2	47602389	47602486	EPCAM	EPCAM00008	0.241529688298162	2	0.0339170816661228	2	0.121775748075133	2	0.121775748075133	NA	NA	SegRatio=0.03,AbsMeanSigma=0.47,pvalue=0.0396818082751056,pvalueTTest=0.121775748075133,
chr2	47604086	47604200	EPCAM	EPCAM00009	0.0493266059260399	2	0.0339170816661228	2	0.121775748075133	2	0.121775748075133	NA	NA	SegRatio=0.03,AbsMeanSigma=0.47,pvalue=0.0396818082751056,pvalueTTest=0.121775748075133,
chr2	47604173	47604288	EPCAM	EPCAM00010	0.161070432711482	2	0.0339170816661228	2	0.121775748075133	2	0.121775748075133	NA	NA	SegRatio=0.03,AbsMeanSigma=0.47,pvalue=0.0396818082751056,pvalueTTest=0.121775748075133,
chr2	47606015	47606116	EPCAM	EPCAM00011	NA	2	0.0339170816661228	2	0.121775748075133	2	0.121775748075133	NA	NA	SegRatio=0.03,AbsMeanSigma=0.47,pvalue=0.0396818082751056,pvalueTTest=0.121775748075133,
chr2	47606112	47606222	EPCAM	EPCAM00012	-0.203036849241127	2	0.0339170816661228	2	0.121775748075133	2	0.121775748075133	NA	NA	SegRatio=0.03,AbsMeanSigma=0.47,pvalue=0.0396818082751056,pvalueTTest=0.121775748075133,
chr2	47606866	47606977	EPCAM	EPCAM00013	-0.0282045170832748	2	0.0339170816661228	2	0.121775748075133	2	0.121775748075133	NA	NA	SegRatio=0.03,AbsMeanSigma=0.47,pvalue=0.0396818082751056,pvalueTTest=0.121775748075133,
chr2	47606960	47607077	EPCAM	EPCAM00014	0.0606640159799882	2	0.0339170816661228	2	0.121775748075133	2	0.121775748075133	NA	NA	SegRatio=0.03,AbsMeanSigma=0.47,pvalue=0.0396818082751056,pvalueTTest=0.121775748075133,
chr2	47607041	47607159	EPCAM	EPCAM00015	-0.0347920426588232	2	0.0339170816661228	2	0.121775748075133	2	0.121775748075133	NA	NA	SegRatio=0.03,AbsMeanSigma=0.47,pvalue=0.0396818082751056,pvalueTTest=0.121775748075133,
chr2	47612282	47612391	EPCAM	EPCAM00016	0.0339170816661228	2	0.0339170816661228	2	0.121775748075133	2	0.121775748075133	NA	NA	SegRatio=0.03,AbsMeanSigma=0.47,pvalue=0.0396818082751056,pvalueTTest=0.121775748075133,
chr2	47613668	47613765	EPCAM	EPCAM00017	NA	2	0.0339170816661228	2	0.121775748075133	2	0.121775748075133	NA	NA	SegRatio=0.03,AbsMeanSigma=0.47,pvalue=0.0396818082751056,pvalueTTest=0.121775748075133,
chr2	47613727	47613837	EPCAM	EPCAM00018	-0.0541733775117653	2	0.0339170816661228	2	0.121775748075133	2	0.121775748075133	NA	NA	SegRatio=0.03,AbsMeanSigma=0.47,pvalue=0.0396818082751056,pvalueTTest=0.121775748075133,
chr3	100432492	100432584	TFG	TFG00001	0.122955137885149	2	0.0792391206559718	2	0.00185090634841461	2	0.00185090634841461	NA	NA	SegRatio=0.08,AbsMeanSigma=0.69,pvalue=0.00192459783227344,pvalueTTest=0.00185090634841461,
chr3	100432552	100432662	TFG	TFG00002.TFG00003	0.0595876270989411	2	0.0792391206559718	2	0.00185090634841461	2	0.00185090634841461	NA	NA	SegRatio=0.08,AbsMeanSigma=0.69,pvalue=0.00192459783227344,pvalueTTest=0.00185090634841461,
chr3	100432675	100432809	TFG	TFG00004	0.0521290673621427	2	0.0792391206559718	2	0.00185090634841461	2	0.00185090634841461	NA	NA	SegRatio=0.08,AbsMeanSigma=0.69,pvalue=0.00192459783227344,pvalueTTest=0.00185090634841461,
chr3	100438720	100438856	TFG	TFG00005	NA	2	0.0792391206559718	2	0.00185090634841461	2	0.00185090634841461	NA	NA	SegRatio=0.08,AbsMeanSigma=0.69,pvalue=0.00192459783227344,pvalueTTest=0.00185090634841461,
chr3	100438869	100438980	TFG	TFG00006	NA	2	0.0792391206559718	2	0.00185090634841461	2	0.00185090634841461	NA	NA	SegRatio=0.08,AbsMeanSigma=0.69,pvalue=0.00192459783227344,pvalueTTest=0.00185090634841461,
chr3	100447567	100447679	TFG	TFG00007	0.196573818083249	2	0.0792391206559718	2	0.00185090634841461	2	0.00185090634841461	NA	NA	SegRatio=0.08,AbsMeanSigma=0.69,pvalue=0.00192459783227344,pvalueTTest=0.00185090634841461,
chr3	100447658	100447776	TFG	TFG00008	-0.0993125127421264	2	0.0792391206559718	2	0.00185090634841461	2	0.00185090634841461	NA	NA	SegRatio=0.08,AbsMeanSigma=0.69,pvalue=0.00192459783227344,pvalueTTest=0.00185090634841461,
chr3	100451298	100451414	TFG	TFG00009	0.0256635451462604	2	0.0792391206559718	2	0.00185090634841461	2	0.00185090634841461	NA	NA	SegRatio=0.08,AbsMeanSigma=0.69,pvalue=0.00192459783227344,pvalueTTest=0.00185090634841461,
chr3	100451415	100451530	TFG	TFG00010	-0.0324609838614042	2	0.0792391206559718	2	0.00185090634841461	2	0.00185090634841461	NA	NA	SegRatio=0.08,AbsMeanSigma=0.69,pvalue=0.00192459783227344,pvalueTTest=0.00185090634841461,
chr3	100451510	100451624	TFG	TFG00011	0.218214644321836	2	0.0792391206559718	2	0.00185090634841461	2	0.00185090634841461	NA	NA	SegRatio=0.08,AbsMeanSigma=0.69,pvalue=0.00192459783227344,pvalueTTest=0.00185090634841461,
chr3	100455395	100455513	TFG	TFG00012	0.0636980509652728	2	0.0792391206559718	2	0.00185090634841461	2	0.00185090634841461	NA	NA	SegRatio=0.08,AbsMeanSigma=0.69,pvalue=0.00192459783227344,pvalueTTest=0.00185090634841461,
chr3	100455458	100455573	TFG	TFG00013	0.105300112959353	2	0.0792391206559718	2	0.00185090634841461	2	0.00185090634841461	NA	NA	SegRatio=0.08,AbsMeanSigma=0.69,pvalue=0.00192459783227344,pvalueTTest=0.00185090634841461,
chr3	100455530	100455646	TFG	TFG00014	0.18676677209055	2	0.0792391206559718	2	0.00185090634841461	2	0.00185090634841461	NA	NA	SegRatio=0.08,AbsMeanSigma=0.69,pvalue=0.00192459783227344,pvalueTTest=0.00185090634841461,
chr3	100463645	100463763	TFG	TFG00015	0.101363498564741	2	0.0792391206559718	2	0.00185090634841461	2	0.00185090634841461	NA	NA	SegRatio=0.08,AbsMeanSigma=0.69,pvalue=0.00192459783227344,pvalueTTest=0.00185090634841461,
chr3	100463692	100463788	TFG	TFG00016	0.0792391206559718	2	0.0792391206559718	2	0.00185090634841461	2	0.00185090634841461	NA	NA	SegRatio=0.08,AbsMeanSigma=0.69,pvalue=0.00192459783227344,pvalueTTest=0.00185090634841461,
chr3	100466928	100467024	TFG	TFG00017	-0.0334300597463892	2	0.0792391206559718	2	0.00185090634841461	2	0.00185090634841461	NA	NA	SegRatio=0.08,AbsMeanSigma=0.69,pvalue=0.00192459783227344,pvalueTTest=0.00185090634841461,
chr3	100466997	100467094	TFG	TFG00018	0.214028530249202	2	0.0792391206559718	2	0.00185090634841461	2	0.00185090634841461	NA	NA	SegRatio=0.08,AbsMeanSigma=0.69,pvalue=0.00192459783227344,pvalueTTest=0.00185090634841461,
chr3	100467092	100467207	TFG	TFG00019	0.226808026152826	2	0.0792391206559718	2	0.00185090634841461	2	0.00185090634841461	NA	NA	SegRatio=0.08,AbsMeanSigma=0.69,pvalue=0.00192459783227344,pvalueTTest=0.00185090634841461,
chr3	100467201	100467305	TFG	TFG00020	-0.000890698146986602	2	0.0792391206559718	2	0.00185090634841461	2	0.00185090634841461	NA	NA	SegRatio=0.08,AbsMeanSigma=0.69,pvalue=0.00192459783227344,pvalueTTest=0.00185090634841461,
chr3	100467283	100467397	TFG	TFG00021	0.0280993154673653	2	0.0792391206559718	2	0.00185090634841461	2	0.00185090634841461	NA	NA	SegRatio=0.08,AbsMeanSigma=0.69,pvalue=0.00192459783227344,pvalueTTest=0.00185090634841461,
chr3	142985490	142985606	SLC9A9	SLC9A900001	0.502343481184487	3	0.452605071900513	3	0.230754941429712	3	1.4490455521369e-06	NA	NA	SegRatio=0.45,AbsMeanSigma=3.26,pvalue=2.99842511304971e-71,pvalueTTest=3.56198292624091e-06,
chr3	142985580	142985698	SLC9A9	SLC9A900002	0.539922598875143	3	0.452605071900513	3	0.230754941429712	3	1.4490455521369e-06	NA	NA	SegRatio=0.45,AbsMeanSigma=3.26,pvalue=2.99842511304971e-71,pvalueTTest=3.56198292624091e-06,
chr3	142985668	142985784	SLC9A9	SLC9A900003	0.520679067968648	3	0.452605071900513	3	0.230754941429712	3	1.4490455521369e-06	NA	NA	SegRatio=0.45,AbsMeanSigma=3.26,pvalue=2.99842511304971e-71,pvalueTTest=3.56198292624091e-06,
chr3	142985776	142985894	SLC9A9	SLC9A900004	0.465631361969342	3	0.452605071900513	3	0.230754941429712	3	1.4490455521369e-06	NA	NA	SegRatio=0.45,AbsMeanSigma=3.26,pvalue=2.99842511304971e-71,pvalueTTest=3.56198292624091e-06,
chr3	142987693	142987813	SLC9A9	SLC9A900005	0.460873056207439	3	0.452605071900513	3	0.230754941429712	3	1.4490455521369e-06	NA	NA	SegRatio=0.45,AbsMeanSigma=3.26,pvalue=2.99842511304971e-71,pvalueTTest=3.56198292624091e-06,
chr3	142987740	142987848	SLC9A9	SLC9A900006	0.438451718790318	3	0.452605071900513	3	0.230754941429712	3	1.4490455521369e-06	NA	NA	SegRatio=0.45,AbsMeanSigma=3.26,pvalue=2.99842511304971e-71,pvalueTTest=3.56198292624091e-06,
chr3	143082305	143082423	SLC9A9	SLC9A900007	0.480437681906693	3	0.452605071900513	3	0.230754941429712	3	1.4490455521369e-06	NA	NA	SegRatio=0.45,AbsMeanSigma=3.26,pvalue=2.99842511304971e-71,pvalueTTest=3.56198292624091e-06,
chr3	143082385	143082519	SLC9A9	SLC9A900008	NA	3	0.452605071900513	3	0.230754941429712	3	1.4490455521369e-06	NA	NA	SegRatio=0.45,AbsMeanSigma=3.26,pvalue=2.99842511304971e-71,pvalueTTest=3.56198292624091e-06,
chr3	143100832	143100949	SLC9A9	SLC9A900009	0.657062366550751	3	0.452605071900513	3	0.230754941429712	3	1.4490455521369e-06	NA	NA	SegRatio=0.45,AbsMeanSigma=3.26,pvalue=2.99842511304971e-71,pvalueTTest=3.56198292624091e-06,
chr3	143100945	143101059	SLC9A9	SLC9A900010	0.627078797460032	3	0.452605071900513	3	0.230754941429712	3	1.4490455521369e-06	NA	NA	SegRatio=0.45,AbsMeanSigma=3.26,pvalue=2.99842511304971e-71,pvalueTTest=3.56198292624091e-06,
chr3	143185800	143185904	SLC9A9	SLC9A900011	0.245467722315793	3	0.452605071900513	3	0.230754941429712	3	1.4490455521369e-06	NA	NA	SegRatio=0.45,AbsMeanSigma=3.26,pvalue=2.99842511304971e-71,pvalueTTest=3.56198292624091e-06,
chr3	143185867	143185971	SLC9A9	SLC9A900012	0.36485027729281	3	0.452605071900513	3	0.230754941429712	3	1.4490455521369e-06	NA	NA	SegRatio=0.45,AbsMeanSigma=3.26,pvalue=2.99842511304971e-71,pvalueTTest=3.56198292624091e-06,
chr3	143185969	143186083	SLC9A9	SLC9A900013	0.25483652524899	3	0.452605071900513	3	0.230754941429712	3	1.4490455521369e-06	NA	NA	SegRatio=0.45,AbsMeanSigma=3.26,pvalue=2.99842511304971e-71,pvalueTTest=3.56198292624091e-06,
chr3	143212463	143212567	SLC9A9	SLC9A900014	0.496483595434027	3	0.452605071900513	3	0.230754941429712	3	1.4490455521369e-06	NA	NA	SegRatio=0.45,AbsMeanSigma=3.26,pvalue=2.99842511304971e-71,pvalueTTest=3.56198292624091e-06,
chr3	143212561	143212678	SLC9A9	SLC9A900015	0.498341545261388	3	0.452605071900513	3	0.230754941429712	3	1.4490455521369e-06	NA	NA	SegRatio=0.45,AbsMeanSigma=3.26,pvalue=2.99842511304971e-71,pvalueTTest=3.56198292624091e-06,
chr3	143214149	143214244	SLC9A9	SLC9A900016	0.432091151334182	3	0.452605071900513	3	0.230754941429712	3	1.4490455521369e-06	NA	NA	SegRatio=0.45,AbsMeanSigma=3.26,pvalue=2.99842511304971e-71,pvalueTTest=3.56198292624091e-06,
chr3	143214233	143214346	SLC9A9	SLC9A900017	0.40974942725217	3	0.452605071900513	3	0.230754941429712	3	1.4490455521369e-06	NA	NA	SegRatio=0.45,AbsMeanSigma=3.26,pvalue=2.99842511304971e-71,pvalueTTest=3.56198292624091e-06,
chr3	143271160	143271264	SLC9A9	SLC9A900018	0.452605071900513	3	0.452605071900513	3	0.230754941429712	3	1.4490455521369e-06	NA	NA	SegRatio=0.45,AbsMeanSigma=3.26,pvalue=2.99842511304971e-71,pvalueTTest=3.56198292624091e-06,
chr3	143271262	143271344	SLC9A9	SLC9A900019	0.388100279253137	3	0.452605071900513	3	0.230754941429712	3	1.4490455521369e-06	NA	NA	SegRatio=0.45,AbsMeanSigma=3.26,pvalue=2.99842511304971e-71,pvalueTTest=3.56198292624091e-06,
chr3	143292902	143293017	SLC9A9	SLC9A900020	0.611202957704986	3	0.452605071900513	3	0.230754941429712	3	1.4490455521369e-06	NA	NA	SegRatio=0.45,AbsMeanSigma=3.26,pvalue=2.99842511304971e-71,pvalueTTest=3.56198292624091e-06,
chr3	143292973	143293083	SLC9A9	SLC9A900021	0.500243120586522	3	0.452605071900513	3	0.230754941429712	3	1.4490455521369e-06	NA	NA	SegRatio=0.45,AbsMeanSigma=3.26,pvalue=2.99842511304971e-71,pvalueTTest=3.56198292624091e-06,
chr3	143297405	143297525	SLC9A9	SLC9A900022	0.630061500060543	3	0.452605071900513	3	0.230754941429712	3	1.4490455521369e-06	NA	NA	SegRatio=0.45,AbsMeanSigma=3.26,pvalue=2.99842511304971e-71,pvalueTTest=3.56198292624091e-06,
chr3	143297503	143297619	SLC9A9	SLC9A900023	0.284078279683296	3	0.452605071900513	3	0.230754941429712	3	1.4490455521369e-06	NA	NA	SegRatio=0.45,AbsMeanSigma=3.26,pvalue=2.99842511304971e-71,pvalueTTest=3.56198292624091e-06,
chr3	143371024	143371124	SLC9A9	SLC9A900024	0.297022431229312	3	0.452605071900513	3	0.230754941429712	3	1.4490455521369e-06	NA	NA	SegRatio=0.45,AbsMeanSigma=3.26,pvalue=2.99842511304971e-71,pvalueTTest=3.56198292624091e-06,
chr3	143371117	143371228	SLC9A9	SLC9A900025	0.237572416180613	3	0.452605071900513	3	0.230754941429712	3	1.4490455521369e-06	NA	NA	SegRatio=0.45,AbsMeanSigma=3.26,pvalue=2.99842511304971e-71,pvalueTTest=3.56198292624091e-06,
chr3	143411962	143412072	SLC9A9	SLC9A900026	0.147294067395152	3	0.452605071900513	3	0.230754941429712	3	1.4490455521369e-06	NA	NA	SegRatio=0.45,AbsMeanSigma=3.26,pvalue=2.99842511304971e-71,pvalueTTest=3.56198292624091e-06,
chr3	143412042	143412107	SLC9A9	SLC9A900027	NA	3	0.452605071900513	3	0.230754941429712	3	1.4490455521369e-06	NA	NA	SegRatio=0.45,AbsMeanSigma=3.26,pvalue=2.99842511304971e-71,pvalueTTest=3.56198292624091e-06,
chr3	143412093	143412205	SLC9A9	SLC9A900028	0.333578948192299	3	0.452605071900513	3	0.230754941429712	3	1.4490455521369e-06	NA	NA	SegRatio=0.45,AbsMeanSigma=3.26,pvalue=2.99842511304971e-71,pvalueTTest=3.56198292624091e-06,
chr3	143513793	143513909	SLC9A9	SLC9A900029	0.373423217980485	3	0.452605071900513	3	0.230754941429712	3	1.4490455521369e-06	NA	NA	SegRatio=0.45,AbsMeanSigma=3.26,pvalue=2.99842511304971e-71,pvalueTTest=3.56198292624091e-06,
chr3	143513903	143514014	SLC9A9	SLC9A900030	-1.77126650438688	2	-1.29620322504708	3	0.230754941429712	3	1.4490455521369e-06	NA	NA	SegRatio=-1.3,AbsMeanSigma=7.62,pvalue=8.17483629758381e-40,pvalueTTest=0.239916358969032,Adjusted:byPvalueTTestRatio;
chr3	143515625	143515740	SLC9A9	SLC9A900031	NA	2	-1.29620322504708	3	0.230754941429712	3	1.4490455521369e-06	NA	NA	SegRatio=-1.3,AbsMeanSigma=7.62,pvalue=8.17483629758381e-40,pvalueTTest=0.239916358969032,Adjusted:byPvalueTTestRatio;
chr3	143515705	143515776	SLC9A9	SLC9A900032	-0.7908436521276	2	-1.29620322504708	3	0.230754941429712	3	1.4490455521369e-06	NA	NA	SegRatio=-1.3,AbsMeanSigma=7.62,pvalue=8.17483629758381e-40,pvalueTTest=0.239916358969032,Adjusted:byPvalueTTestRatio;
chr3	143550765	143550878	SLC9A9	SLC9A900033	NA	3	0.420995238831746	3	0.230754941429712	3	1.4490455521369e-06	NA	NA	SegRatio=0.42,AbsMeanSigma=3.38,pvalue=1.37168666638966e-61,pvalueTTest=1.3936365726258e-07,
chr3	143550879	143550988	SLC9A9	SLC9A900034	0.460709150426037	3	0.420995238831746	3	0.230754941429712	3	1.4490455521369e-06	NA	NA	SegRatio=0.42,AbsMeanSigma=3.38,pvalue=1.37168666638966e-61,pvalueTTest=1.3936365726258e-07,
chr3	143550976	143551095	SLC9A9	SLC9A900035	0.168810157685988	3	0.420995238831746	3	0.230754941429712	3	1.4490455521369e-06	NA	NA	SegRatio=0.42,AbsMeanSigma=3.38,pvalue=1.37168666638966e-61,pvalueTTest=1.3936365726258e-07,
chr3	143566963	143567082	SLC9A9	SLC9A900036	0.391904853319272	3	0.420995238831746	3	0.230754941429712	3	1.4490455521369e-06	NA	NA	SegRatio=0.42,AbsMeanSigma=3.38,pvalue=1.37168666638966e-61,pvalueTTest=1.3936365726258e-07,
chr3	143567064	143567170	SLC9A9	SLC9A900037	0.404583373119936	3	0.420995238831746	3	0.230754941429712	3	1.4490455521369e-06	NA	NA	SegRatio=0.42,AbsMeanSigma=3.38,pvalue=1.37168666638966e-61,pvalueTTest=1.3936365726258e-07,
chr3	143567155	143567266	SLC9A9	SLC9A900038	0.533758472666139	3	0.420995238831746	3	0.230754941429712	3	1.4490455521369e-06	NA	NA	SegRatio=0.42,AbsMeanSigma=3.38,pvalue=1.37168666638966e-61,pvalueTTest=1.3936365726258e-07,
chr3	178916573	178916682	PIK3CA	PIK3CA00001	0.49719425757025	3	0.420995238831746	3	0.292892425439058	3	6.24838471917388e-10	NA	NA	SegRatio=0.42,AbsMeanSigma=3.38,pvalue=1.37168666638966e-61,pvalueTTest=1.3936365726258e-07,
chr3	178916639	178916748	PIK3CA	PIK3CA00002	0.625778922666753	3	0.420995238831746	3	0.292892425439058	3	6.24838471917388e-10	NA	NA	SegRatio=0.42,AbsMeanSigma=3.38,pvalue=1.37168666638966e-61,pvalueTTest=1.3936365726258e-07,
chr3	178916746	178916861	PIK3CA	PIK3CA00003	0.568923418216649	3	0.420995238831746	3	0.292892425439058	3	6.24838471917388e-10	NA	NA	SegRatio=0.42,AbsMeanSigma=3.38,pvalue=1.37168666638966e-61,pvalueTTest=1.3936365726258e-07,
chr3	178916803	178916912	PIK3CA	PIK3CA00004	0.420995238831746	3	0.420995238831746	3	0.292892425439058	3	6.24838471917388e-10	NA	NA	SegRatio=0.42,AbsMeanSigma=3.38,pvalue=1.37168666638966e-61,pvalueTTest=1.3936365726258e-07,
chr3	178916888	178916991	PIK3CA	PIK3CA00005	0.314765517518554	3	0.420995238831746	3	0.292892425439058	3	6.24838471917388e-10	NA	NA	SegRatio=0.42,AbsMeanSigma=3.38,pvalue=1.37168666638966e-61,pvalueTTest=1.3936365726258e-07,
chr3	178917449	178917559	PIK3CA	PIK3CA00006	0.3000512099582	3	0.420995238831746	3	0.292892425439058	3	6.24838471917388e-10	NA	NA	SegRatio=0.42,AbsMeanSigma=3.38,pvalue=1.37168666638966e-61,pvalueTTest=1.3936365726258e-07,
chr3	178917537	178917648	PIK3CA	PIK3CA00007	0.470017725490478	3	0.420995238831746	3	0.292892425439058	3	6.24838471917388e-10	NA	NA	SegRatio=0.42,AbsMeanSigma=3.38,pvalue=1.37168666638966e-61,pvalueTTest=1.3936365726258e-07,
chr3	178917608	178917721	PIK3CA	PIK3CA00008	NA	3	0.420995238831746	3	0.292892425439058	3	6.24838471917388e-10	NA	NA	SegRatio=0.42,AbsMeanSigma=3.38,pvalue=1.37168666638966e-61,pvalueTTest=1.3936365726258e-07,
chr3	178919054	178919109	PIK3CA	PIK3CA00009	NA	3	0.420995238831746	3	0.292892425439058	3	6.24838471917388e-10	NA	NA	SegRatio=0.42,AbsMeanSigma=3.38,pvalue=1.37168666638966e-61,pvalueTTest=1.3936365726258e-07,
chr3	178919110	178919217	PIK3CA	PIK3CA00010	0.644525369024872	3	0.420995238831746	3	0.292892425439058	3	6.24838471917388e-10	NA	NA	SegRatio=0.42,AbsMeanSigma=3.38,pvalue=1.37168666638966e-61,pvalueTTest=1.3936365726258e-07,
chr3	178919194	178919308	PIK3CA	PIK3CA00011	NA	3	0.420995238831746	3	0.292892425439058	3	6.24838471917388e-10	NA	NA	SegRatio=0.42,AbsMeanSigma=3.38,pvalue=1.37168666638966e-61,pvalueTTest=1.3936365726258e-07,
chr3	178919262	178919372	PIK3CA	PIK3CA00012	NA	3	0.420995238831746	3	0.292892425439058	3	6.24838471917388e-10	NA	NA	SegRatio=0.42,AbsMeanSigma=3.38,pvalue=1.37168666638966e-61,pvalueTTest=1.3936365726258e-07,
chr3	178921311	178921424	PIK3CA	PIK3CA00013	0.377989750121377	3	0.420995238831746	3	0.292892425439058	3	6.24838471917388e-10	NA	NA	SegRatio=0.42,AbsMeanSigma=3.38,pvalue=1.37168666638966e-61,pvalueTTest=1.3936365726258e-07,
chr3	178921415	178921531	PIK3CA	PIK3CA00014	0.503600402363586	3	0.420995238831746	3	0.292892425439058	3	6.24838471917388e-10	NA	NA	SegRatio=0.42,AbsMeanSigma=3.38,pvalue=1.37168666638966e-61,pvalueTTest=1.3936365726258e-07,
chr3	178921506	178921581	PIK3CA	PIK3CA00015	NA	3	0.420995238831746	3	0.292892425439058	3	6.24838471917388e-10	NA	NA	SegRatio=0.42,AbsMeanSigma=3.38,pvalue=1.37168666638966e-61,pvalueTTest=1.3936365726258e-07,
chr3	178921573	178921687	PIK3CA	PIK3CA00016	NA	3	0.420995238831746	3	0.292892425439058	3	6.24838471917388e-10	NA	NA	SegRatio=0.42,AbsMeanSigma=3.38,pvalue=1.37168666638966e-61,pvalueTTest=1.3936365726258e-07,
chr3	178922256	178922366	PIK3CA	PIK3CA00017	0.281153225529414	3	0.420995238831746	3	0.292892425439058	3	6.24838471917388e-10	NA	NA	SegRatio=0.42,AbsMeanSigma=3.38,pvalue=1.37168666638966e-61,pvalueTTest=1.3936365726258e-07,
chr3	178922321	178922416	PIK3CA	PIK3CA00018	-0.270481098801599	2	-0.270481098801599	3	0.292892425439058	3	6.24838471917388e-10	NA	NA	SegRatio=-0.27,AbsMeanSigma=0.73,pvalue=0.206611983791909,pvalueTTest=0.790041980766462,
chr3	178927321	178927438	PIK3CA	PIK3CA00019	-0.597470762266507	2	-0.270481098801599	3	0.292892425439058	3	6.24838471917388e-10	NA	NA	SegRatio=-0.27,AbsMeanSigma=0.73,pvalue=0.206611983791909,pvalueTTest=0.790041980766462,
chr3	178927432	178927532	PIK3CA	PIK3CA00020	0.460798871902774	3	0.447590686419215	3	0.292892425439058	3	6.24838471917388e-10	NA	NA	SegRatio=0.45,AbsMeanSigma=3.26,pvalue=4.60761241936218e-83,pvalueTTest=9.87550502196144e-10,
chr3	178927892	178927988	PIK3CA	PIK3CA00021	-0.483794121748358	3	0.447590686419215	3	0.292892425439058	3	6.24838471917388e-10	NA	NA	SegRatio=0.45,AbsMeanSigma=3.26,pvalue=4.60761241936218e-83,pvalueTTest=9.87550502196144e-10,
chr3	178928028	178928104	PIK3CA	PIK3CA00022	0.597932908887004	3	0.447590686419215	3	0.292892425439058	3	6.24838471917388e-10	NA	NA	SegRatio=0.45,AbsMeanSigma=3.26,pvalue=4.60761241936218e-83,pvalueTTest=9.87550502196144e-10,
chr3	178928093	178928207	PIK3CA	PIK3CA00023	NA	3	0.447590686419215	3	0.292892425439058	3	6.24838471917388e-10	NA	NA	SegRatio=0.45,AbsMeanSigma=3.26,pvalue=4.60761241936218e-83,pvalueTTest=9.87550502196144e-10,
chr3	178928180	178928272	PIK3CA	PIK3CA00024	0.45437680843417	3	0.447590686419215	3	0.292892425439058	3	6.24838471917388e-10	NA	NA	SegRatio=0.45,AbsMeanSigma=3.26,pvalue=4.60761241936218e-83,pvalueTTest=9.87550502196144e-10,
chr3	178928246	178928349	PIK3CA	PIK3CA00025	0.591080258514064	3	0.447590686419215	3	0.292892425439058	3	6.24838471917388e-10	NA	NA	SegRatio=0.45,AbsMeanSigma=3.26,pvalue=4.60761241936218e-83,pvalueTTest=9.87550502196144e-10,
chr3	178928334	178928443	PIK3CA	PIK3CA00026	0.195316616027761	3	0.447590686419215	3	0.292892425439058	3	6.24838471917388e-10	NA	NA	SegRatio=0.45,AbsMeanSigma=3.26,pvalue=4.60761241936218e-83,pvalueTTest=9.87550502196144e-10,
chr3	178936039	178936127	PIK3CA	PIK3CA00027	NA	3	0.447590686419215	3	0.292892425439058	3	6.24838471917388e-10	NA	NA	SegRatio=0.45,AbsMeanSigma=3.26,pvalue=4.60761241936218e-83,pvalueTTest=9.87550502196144e-10,
chr3	178936065	178936181	PIK3CA	PIK3CA00028	NA	3	0.447590686419215	3	0.292892425439058	3	6.24838471917388e-10	NA	NA	SegRatio=0.45,AbsMeanSigma=3.26,pvalue=4.60761241936218e-83,pvalueTTest=9.87550502196144e-10,
chr3	178936945	178937056	PIK3CA	PIK3CA00029	0.468845302674341	3	0.447590686419215	3	0.292892425439058	3	6.24838471917388e-10	NA	NA	SegRatio=0.45,AbsMeanSigma=3.26,pvalue=4.60761241936218e-83,pvalueTTest=9.87550502196144e-10,
chr3	178937024	178937133	PIK3CA	PIK3CA00030	NA	3	0.447590686419215	3	0.292892425439058	3	6.24838471917388e-10	NA	NA	SegRatio=0.45,AbsMeanSigma=3.26,pvalue=4.60761241936218e-83,pvalueTTest=9.87550502196144e-10,
chr3	178937306	178937445	PIK3CA	PIK3CA00031	0.485068737033109	3	0.447590686419215	3	0.292892425439058	3	6.24838471917388e-10	NA	NA	SegRatio=0.45,AbsMeanSigma=3.26,pvalue=4.60761241936218e-83,pvalueTTest=9.87550502196144e-10,
chr3	178937697	178937804	PIK3CA	PIK3CA00032	0.38151170392782	3	0.447590686419215	3	0.292892425439058	3	6.24838471917388e-10	NA	NA	SegRatio=0.45,AbsMeanSigma=3.26,pvalue=4.60761241936218e-83,pvalueTTest=9.87550502196144e-10,
chr3	178937806	178937937	PIK3CA	PIK3CA00033	NA	3	0.447590686419215	3	0.292892425439058	3	6.24838471917388e-10	NA	NA	SegRatio=0.45,AbsMeanSigma=3.26,pvalue=4.60761241936218e-83,pvalueTTest=9.87550502196144e-10,
chr3	178938711	178938825	PIK3CA	PIK3CA00034	0.351857548666185	3	0.447590686419215	3	0.292892425439058	3	6.24838471917388e-10	NA	NA	SegRatio=0.45,AbsMeanSigma=3.26,pvalue=4.60761241936218e-83,pvalueTTest=9.87550502196144e-10,
chr3	178938779	178938889	PIK3CA	PIK3CA00035	0.641345895027591	3	0.447590686419215	3	0.292892425439058	3	6.24838471917388e-10	NA	NA	SegRatio=0.45,AbsMeanSigma=3.26,pvalue=4.60761241936218e-83,pvalueTTest=9.87550502196144e-10,
chr3	178938839	178938944	PIK3CA	PIK3CA00036	0.517568243638366	3	0.447590686419215	3	0.292892425439058	3	6.24838471917388e-10	NA	NA	SegRatio=0.45,AbsMeanSigma=3.26,pvalue=4.60761241936218e-83,pvalueTTest=9.87550502196144e-10,
chr3	178938938	178939043	PIK3CA	PIK3CA00037	0.448293719598858	3	0.447590686419215	3	0.292892425439058	3	6.24838471917388e-10	NA	NA	SegRatio=0.45,AbsMeanSigma=3.26,pvalue=4.60761241936218e-83,pvalueTTest=9.87550502196144e-10,
chr3	178941809	178941915	PIK3CA	PIK3CA00038	0.218074477487486	3	0.447590686419215	3	0.292892425439058	3	6.24838471917388e-10	q-value=0.00153566443895445, copies=2.5	NA	SegRatio=0.45,AbsMeanSigma=3.26,pvalue=4.60761241936218e-83,pvalueTTest=9.87550502196144e-10,
chr3	178941911	178942019	PIK3CA	PIK3CA00039	0.641476553150607	3	0.447590686419215	3	0.292892425439058	3	6.24838471917388e-10	NA	NA	SegRatio=0.45,AbsMeanSigma=3.26,pvalue=4.60761241936218e-83,pvalueTTest=9.87550502196144e-10,
chr3	178942385	178942518	PIK3CA	PIK3CA00040	NA	3	0.447590686419215	3	0.292892425439058	3	6.24838471917388e-10	NA	NA	SegRatio=0.45,AbsMeanSigma=3.26,pvalue=4.60761241936218e-83,pvalueTTest=9.87550502196144e-10,
chr3	178942517	178942629	PIK3CA	PIK3CA00041	0.388193052715842	3	0.447590686419215	3	0.292892425439058	3	6.24838471917388e-10	NA	NA	SegRatio=0.45,AbsMeanSigma=3.26,pvalue=4.60761241936218e-83,pvalueTTest=9.87550502196144e-10,
chr3	178943719	178943847	PIK3CA	PIK3CA00042	0.189879150610865	3	0.447590686419215	3	0.292892425439058	3	6.24838471917388e-10	NA	NA	SegRatio=0.45,AbsMeanSigma=3.26,pvalue=4.60761241936218e-83,pvalueTTest=9.87550502196144e-10,
chr3	178946957	178947075	PIK3CA	PIK3CA00043	-0.773542690197144	3	0.447590686419215	3	0.292892425439058	3	6.24838471917388e-10	q-value=0.000689821634649986, copies=1	NA	SegRatio=0.45,AbsMeanSigma=3.26,pvalue=4.60761241936218e-83,pvalueTTest=9.87550502196144e-10,
chr3	178947074	178947187	PIK3CA	PIK3CA00044	0.304608175091417	3	0.447590686419215	3	0.292892425439058	3	6.24838471917388e-10	NA	NA	SegRatio=0.45,AbsMeanSigma=3.26,pvalue=4.60761241936218e-83,pvalueTTest=9.87550502196144e-10,
chr3	178947155	178947273	PIK3CA	PIK3CA00045	0.557456599079536	3	0.447590686419215	3	0.292892425439058	3	6.24838471917388e-10	NA	NA	SegRatio=0.45,AbsMeanSigma=3.26,pvalue=4.60761241936218e-83,pvalueTTest=9.87550502196144e-10,
chr3	178947722	178947819	PIK3CA	PIK3CA00046	0.53879141942059	3	0.447590686419215	3	0.292892425439058	3	6.24838471917388e-10	NA	NA	SegRatio=0.45,AbsMeanSigma=3.26,pvalue=4.60761241936218e-83,pvalueTTest=9.87550502196144e-10,
chr3	178947820	178947935	PIK3CA	PIK3CA00047.PIK3CA00048	0.509325170160855	3	0.447590686419215	3	0.292892425439058	3	6.24838471917388e-10	NA	NA	SegRatio=0.45,AbsMeanSigma=3.26,pvalue=4.60761241936218e-83,pvalueTTest=9.87550502196144e-10,
chr3	178947963	178948074	PIK3CA	PIK3CA00049	NA	3	0.447590686419215	3	0.292892425439058	3	6.24838471917388e-10	NA	NA	SegRatio=0.45,AbsMeanSigma=3.26,pvalue=4.60761241936218e-83,pvalueTTest=9.87550502196144e-10,
chr3	178948035	178948147	PIK3CA	PIK3CA00050	0.435031751927722	3	0.447590686419215	3	0.292892425439058	3	6.24838471917388e-10	NA	NA	SegRatio=0.45,AbsMeanSigma=3.26,pvalue=4.60761241936218e-83,pvalueTTest=9.87550502196144e-10,
chr3	178948089	178948200	PIK3CA	PIK3CA00051	0.388061887234937	3	0.447590686419215	3	0.292892425439058	3	6.24838471917388e-10	NA	NA	SegRatio=0.45,AbsMeanSigma=3.26,pvalue=4.60761241936218e-83,pvalueTTest=9.87550502196144e-10,
chr3	178951861	178951975	PIK3CA	PIK3CA00052	0.541003609838842	3	0.447590686419215	3	0.292892425439058	3	6.24838471917388e-10	NA	NA	SegRatio=0.45,AbsMeanSigma=3.26,pvalue=4.60761241936218e-83,pvalueTTest=9.87550502196144e-10,
chr3	178951933	178952043	PIK3CA	PIK3CA00053	0.482413420165994	3	0.447590686419215	3	0.292892425439058	3	6.24838471917388e-10	NA	NA	SegRatio=0.45,AbsMeanSigma=3.26,pvalue=4.60761241936218e-83,pvalueTTest=9.87550502196144e-10,
chr3	178952039	178952131	PIK3CA	PIK3CA00054	0.414039455542226	3	0.447590686419215	3	0.292892425439058	3	6.24838471917388e-10	NA	NA	SegRatio=0.45,AbsMeanSigma=3.26,pvalue=4.60761241936218e-83,pvalueTTest=9.87550502196144e-10,
chr3	178952127	178952243	PIK3CA	PIK3CA00055	0.447590686419215	3	0.447590686419215	3	0.292892425439058	3	6.24838471917388e-10	NA	NA	SegRatio=0.45,AbsMeanSigma=3.26,pvalue=4.60761241936218e-83,pvalueTTest=9.87550502196144e-10,
chr5	149357195	149357307	SLC26A2	SLC26A200001	-0.0480417997147415	2	0.0105953638207819	2	0.934248854891184	2	0.934248854891184	NA	NA	SegRatio=0.01,AbsMeanSigma=0.01,pvalue=0.948029203127452,pvalueTTest=0.934248854891184,
chr5	149357285	149357385	SLC26A2	SLC26A200002	0.0770797348448617	2	0.0105953638207819	2	0.934248854891184	2	0.934248854891184	NA	NA	SegRatio=0.01,AbsMeanSigma=0.01,pvalue=0.948029203127452,pvalueTTest=0.934248854891184,
chr5	149357364	149357484	SLC26A2	SLC26A200003	0.0778443077335589	2	0.0105953638207819	2	0.934248854891184	2	0.934248854891184	NA	NA	SegRatio=0.01,AbsMeanSigma=0.01,pvalue=0.948029203127452,pvalueTTest=0.934248854891184,
chr5	149357453	149357565	SLC26A2	SLC26A200004	-0.170980904955431	2	0.0105953638207819	2	0.934248854891184	2	0.934248854891184	NA	NA	SegRatio=0.01,AbsMeanSigma=0.01,pvalue=0.948029203127452,pvalueTTest=0.934248854891184,
chr5	149357563	149357669	SLC26A2	SLC26A200005	-0.182745293547061	2	0.0105953638207819	2	0.934248854891184	2	0.934248854891184	NA	NA	SegRatio=0.01,AbsMeanSigma=0.01,pvalue=0.948029203127452,pvalueTTest=0.934248854891184,
chr5	149357638	149357754	SLC26A2	SLC26A200006	-0.0461108492461234	2	0.0105953638207819	2	0.934248854891184	2	0.934248854891184	NA	NA	SegRatio=0.01,AbsMeanSigma=0.01,pvalue=0.948029203127452,pvalueTTest=0.934248854891184,
chr5	149357699	149357792	SLC26A2	SLC26A200007	-0.0209910178306951	2	0.0105953638207819	2	0.934248854891184	2	0.934248854891184	NA	NA	SegRatio=0.01,AbsMeanSigma=0.01,pvalue=0.948029203127452,pvalueTTest=0.934248854891184,
chr5	149357771	149357881	SLC26A2	SLC26A200008	0.0987539642523705	2	0.0105953638207819	2	0.934248854891184	2	0.934248854891184	NA	NA	SegRatio=0.01,AbsMeanSigma=0.01,pvalue=0.948029203127452,pvalueTTest=0.934248854891184,
chr5	149357876	149357986	SLC26A2	SLC26A200009	0.0526852105479488	2	0.0105953638207819	2	0.934248854891184	2	0.934248854891184	NA	NA	SegRatio=0.01,AbsMeanSigma=0.01,pvalue=0.948029203127452,pvalueTTest=0.934248854891184,
chr5	149359772	149359888	SLC26A2	SLC26A200010	-0.000584400537871585	2	0.0105953638207819	2	0.934248854891184	2	0.934248854891184	NA	NA	SegRatio=0.01,AbsMeanSigma=0.01,pvalue=0.948029203127452,pvalueTTest=0.934248854891184,
chr5	149359859	149359964	SLC26A2	SLC26A200011	-0.043094689263673	2	0.0105953638207819	2	0.934248854891184	2	0.934248854891184	NA	NA	SegRatio=0.01,AbsMeanSigma=0.01,pvalue=0.948029203127452,pvalueTTest=0.934248854891184,
chr5	149359929	149360042	SLC26A2	SLC26A200012	0.152300995479033	2	0.0105953638207819	2	0.934248854891184	2	0.934248854891184	NA	NA	SegRatio=0.01,AbsMeanSigma=0.01,pvalue=0.948029203127452,pvalueTTest=0.934248854891184,
chr5	149360000	149360104	SLC26A2	SLC26A200013	0.0050859707427298	2	0.0105953638207819	2	0.934248854891184	2	0.934248854891184	NA	NA	SegRatio=0.01,AbsMeanSigma=0.01,pvalue=0.948029203127452,pvalueTTest=0.934248854891184,
chr5	149360060	149360169	SLC26A2	SLC26A200014	0.0105953638207819	2	0.0105953638207819	2	0.934248854891184	2	0.934248854891184	NA	NA	SegRatio=0.01,AbsMeanSigma=0.01,pvalue=0.948029203127452,pvalueTTest=0.934248854891184,
chr5	149360168	149360282	SLC26A2	SLC26A200015	0.146673258029608	2	0.0105953638207819	2	0.934248854891184	2	0.934248854891184	NA	NA	SegRatio=0.01,AbsMeanSigma=0.01,pvalue=0.948029203127452,pvalueTTest=0.934248854891184,
chr5	149360279	149360390	SLC26A2	SLC26A200016	0.0509967266669183	2	0.0105953638207819	2	0.934248854891184	2	0.934248854891184	NA	NA	SegRatio=0.01,AbsMeanSigma=0.01,pvalue=0.948029203127452,pvalueTTest=0.934248854891184,
chr5	149360386	149360493	SLC26A2	SLC26A200017	-0.185232355018361	2	0.0105953638207819	2	0.934248854891184	2	0.934248854891184	NA	NA	SegRatio=0.01,AbsMeanSigma=0.01,pvalue=0.948029203127452,pvalueTTest=0.934248854891184,
chr5	149360482	149360594	SLC26A2	SLC26A200018	-0.0643847584791793	2	0.0105953638207819	2	0.934248854891184	2	0.934248854891184	NA	NA	SegRatio=0.01,AbsMeanSigma=0.01,pvalue=0.948029203127452,pvalueTTest=0.934248854891184,
chr5	149360591	149360703	SLC26A2	SLC26A200019	-0.157198020172577	2	0.0105953638207819	2	0.934248854891184	2	0.934248854891184	NA	NA	SegRatio=0.01,AbsMeanSigma=0.01,pvalue=0.948029203127452,pvalueTTest=0.934248854891184,
chr5	149360680	149360795	SLC26A2	SLC26A200020	0.0337736842468566	2	0.0105953638207819	2	0.934248854891184	2	0.934248854891184	NA	NA	SegRatio=0.01,AbsMeanSigma=0.01,pvalue=0.948029203127452,pvalueTTest=0.934248854891184,
chr5	149360721	149360835	SLC26A2	SLC26A200021	0.0964915781668093	2	0.0105953638207819	2	0.934248854891184	2	0.934248854891184	NA	NA	SegRatio=0.01,AbsMeanSigma=0.01,pvalue=0.948029203127452,pvalueTTest=0.934248854891184,
chr5	149360834	149360954	SLC26A2	SLC26A200022	-0.124812345180244	2	0.0105953638207819	2	0.934248854891184	2	0.934248854891184	NA	NA	SegRatio=0.01,AbsMeanSigma=0.01,pvalue=0.948029203127452,pvalueTTest=0.934248854891184,
chr5	149360885	149360993	SLC26A2	SLC26A200023	0.0550370984036856	2	0.0105953638207819	2	0.934248854891184	2	0.934248854891184	NA	NA	SegRatio=0.01,AbsMeanSigma=0.01,pvalue=0.948029203127452,pvalueTTest=0.934248854891184,
chr5	149360957	149361068	SLC26A2	SLC26A200024	0.13764567648569	2	0.0105953638207819	2	0.934248854891184	2	0.934248854891184	NA	NA	SegRatio=0.01,AbsMeanSigma=0.01,pvalue=0.948029203127452,pvalueTTest=0.934248854891184,
chr5	149361049	149361162	SLC26A2	SLC26A200025	0.0264308220200196	2	0.0105953638207819	2	0.934248854891184	2	0.934248854891184	NA	NA	SegRatio=0.01,AbsMeanSigma=0.01,pvalue=0.948029203127452,pvalueTTest=0.934248854891184,
chr5	149361160	149361275	SLC26A2	SLC26A200026	0.0906007502944067	2	0.0105953638207819	2	0.934248854891184	2	0.934248854891184	NA	NA	SegRatio=0.01,AbsMeanSigma=0.01,pvalue=0.948029203127452,pvalueTTest=0.934248854891184,
chr5	149361234	149361347	SLC26A2	SLC26A200027	-0.225561732983002	2	0.0105953638207819	2	0.934248854891184	2	0.934248854891184	NA	NA	SegRatio=0.01,AbsMeanSigma=0.01,pvalue=0.948029203127452,pvalueTTest=0.934248854891184,
chr5	149361348	149361451	SLC26A2	SLC26A200028	NA	2	0.0105953638207819	2	0.934248854891184	2	0.934248854891184	NA	NA	SegRatio=0.01,AbsMeanSigma=0.01,pvalue=0.948029203127452,pvalueTTest=0.934248854891184,
chr6	43550021	43550136	POLH	POLH00001	0.135007713584771	2	0.0186229847597991	2	0.242382105969585	2	0.242382105969585	NA	NA	SegRatio=0.02,AbsMeanSigma=0.28,pvalue=0.0953585759532713,pvalueTTest=0.190908644740652,
chr6	43550106	43550225	POLH	POLH00002	0.308844929412662	2	0.0186229847597991	2	0.242382105969585	2	0.242382105969585	NA	NA	SegRatio=0.02,AbsMeanSigma=0.28,pvalue=0.0953585759532713,pvalueTTest=0.190908644740652,
chr6	43550643	43550780	POLH	POLH00003	-0.285481542887128	2	0.0186229847597991	2	0.242382105969585	2	0.242382105969585	NA	NA	SegRatio=0.02,AbsMeanSigma=0.28,pvalue=0.0953585759532713,pvalueTTest=0.190908644740652,
chr6	43550770	43550859	POLH	POLH00004	0.278567333614849	2	0.0186229847597991	2	0.242382105969585	2	0.242382105969585	NA	NA	SegRatio=0.02,AbsMeanSigma=0.28,pvalue=0.0953585759532713,pvalueTTest=0.190908644740652,
chr6	43550846	43550961	POLH	POLH00005	0.336619887010563	2	0.0186229847597991	2	0.242382105969585	2	0.242382105969585	NA	NA	SegRatio=0.02,AbsMeanSigma=0.28,pvalue=0.0953585759532713,pvalueTTest=0.190908644740652,
chr6	43554962	43555070	POLH	POLH00006	0.0271619900968093	2	0.0186229847597991	2	0.242382105969585	2	0.242382105969585	NA	NA	SegRatio=0.02,AbsMeanSigma=0.28,pvalue=0.0953585759532713,pvalueTTest=0.190908644740652,
chr6	43555045	43555157	POLH	POLH00007	0.113756710758037	2	0.0186229847597991	2	0.242382105969585	2	0.242382105969585	NA	NA	SegRatio=0.02,AbsMeanSigma=0.28,pvalue=0.0953585759532713,pvalueTTest=0.190908644740652,
chr6	43555147	43555240	POLH	POLH00008	0.0186229847597991	2	0.0186229847597991	2	0.242382105969585	2	0.242382105969585	NA	NA	SegRatio=0.02,AbsMeanSigma=0.28,pvalue=0.0953585759532713,pvalueTTest=0.190908644740652,
chr6	43555222	43555337	POLH	POLH00009	0.0214198808626787	2	0.0186229847597991	2	0.242382105969585	2	0.242382105969585	NA	NA	SegRatio=0.02,AbsMeanSigma=0.28,pvalue=0.0953585759532713,pvalueTTest=0.190908644740652,
chr6	43565380	43565483	POLH	POLH00010	-0.202486872858794	2	0.0186229847597991	2	0.242382105969585	2	0.242382105969585	q-value=0.000105431038870193, copies=1.5	NA	SegRatio=0.02,AbsMeanSigma=0.28,pvalue=0.0953585759532713,pvalueTTest=0.190908644740652,
chr6	43565474	43565590	POLH	POLH00011	-0.0078565569079784	2	0.0186229847597991	2	0.242382105969585	2	0.242382105969585	NA	NA	SegRatio=0.02,AbsMeanSigma=0.28,pvalue=0.0953585759532713,pvalueTTest=0.190908644740652,
chr6	43565557	43565663	POLH	POLH00012	0.146530035088418	2	0.0186229847597991	2	0.242382105969585	2	0.242382105969585	NA	NA	SegRatio=0.02,AbsMeanSigma=0.28,pvalue=0.0953585759532713,pvalueTTest=0.190908644740652,
chr6	43568702	43568816	POLH	POLH00013	0.132262226542602	2	0.0186229847597991	2	0.242382105969585	2	0.242382105969585	NA	NA	SegRatio=0.02,AbsMeanSigma=0.28,pvalue=0.0953585759532713,pvalueTTest=0.190908644740652,
chr6	43568763	43568877	POLH	POLH00014	0.105426839931923	2	0.0186229847597991	2	0.242382105969585	2	0.242382105969585	NA	NA	SegRatio=0.02,AbsMeanSigma=0.28,pvalue=0.0953585759532713,pvalueTTest=0.190908644740652,
chr6	43571574	43571679	POLH	POLH00015	-0.0176152558287363	2	0.0186229847597991	2	0.242382105969585	2	0.242382105969585	NA	NA	SegRatio=0.02,AbsMeanSigma=0.28,pvalue=0.0953585759532713,pvalueTTest=0.190908644740652,
chr6	43571673	43571777	POLH	POLH00016	0.100222084213496	2	0.0186229847597991	2	0.242382105969585	2	0.242382105969585	NA	NA	SegRatio=0.02,AbsMeanSigma=0.28,pvalue=0.0953585759532713,pvalueTTest=0.190908644740652,
chr6	43572331	43572426	POLH	POLH00017	0.0337737635361473	2	0.0186229847597991	2	0.242382105969585	2	0.242382105969585	NA	NA	SegRatio=0.02,AbsMeanSigma=0.28,pvalue=0.0953585759532713,pvalueTTest=0.190908644740652,
chr6	43572425	43572538	POLH	POLH00018	-0.00738438389738923	2	0.0186229847597991	2	0.242382105969585	2	0.242382105969585	NA	NA	SegRatio=0.02,AbsMeanSigma=0.28,pvalue=0.0953585759532713,pvalueTTest=0.190908644740652,
chr6	43572950	43573042	POLH	POLH00019	0.233901132950033	2	0.0186229847597991	2	0.242382105969585	2	0.242382105969585	NA	NA	SegRatio=0.02,AbsMeanSigma=0.28,pvalue=0.0953585759532713,pvalueTTest=0.190908644740652,
chr6	43573008	43573118	POLH	POLH00020	0.071962570934332	2	0.0186229847597991	2	0.242382105969585	2	0.242382105969585	NA	NA	SegRatio=0.02,AbsMeanSigma=0.28,pvalue=0.0953585759532713,pvalueTTest=0.190908644740652,
chr6	43578258	43578374	POLH	POLH00021	0.132515898142387	2	0.0186229847597991	2	0.242382105969585	2	0.242382105969585	NA	NA	SegRatio=0.02,AbsMeanSigma=0.28,pvalue=0.0953585759532713,pvalueTTest=0.190908644740652,
chr6	43578346	43578458	POLH	POLH00022	-0.0800395318700325	2	0.0186229847597991	2	0.242382105969585	2	0.242382105969585	NA	NA	SegRatio=0.02,AbsMeanSigma=0.28,pvalue=0.0953585759532713,pvalueTTest=0.190908644740652,
chr6	43578455	43578565	POLH	POLH00023	-0.0640490485049368	2	0.0186229847597991	2	0.242382105969585	2	0.242382105969585	NA	NA	SegRatio=0.02,AbsMeanSigma=0.28,pvalue=0.0953585759532713,pvalueTTest=0.190908644740652,
chr6	43581344	43581457	POLH	POLH00024	-0.0442858197547399	2	0.0186229847597991	2	0.242382105969585	2	0.242382105969585	NA	NA	SegRatio=0.02,AbsMeanSigma=0.28,pvalue=0.0953585759532713,pvalueTTest=0.190908644740652,
chr6	43581415	43581533	POLH	POLH00025	-0.141176798505302	2	0.0186229847597991	2	0.242382105969585	2	0.242382105969585	NA	NA	SegRatio=0.02,AbsMeanSigma=0.28,pvalue=0.0953585759532713,pvalueTTest=0.190908644740652,
chr6	43581474	43581568	POLH	POLH00026	0.243549379912627	2	0.0186229847597991	2	0.242382105969585	2	0.242382105969585	NA	NA	SegRatio=0.02,AbsMeanSigma=0.28,pvalue=0.0953585759532713,pvalueTTest=0.190908644740652,
chr6	43581530	43581650	POLH	POLH00027	0.0708714097689527	2	0.0186229847597991	2	0.242382105969585	2	0.242382105969585	NA	NA	SegRatio=0.02,AbsMeanSigma=0.28,pvalue=0.0953585759532713,pvalueTTest=0.190908644740652,
chr6	43581603	43581719	POLH	POLH00028	-0.047603434321806	2	0.0186229847597991	2	0.242382105969585	2	0.242382105969585	NA	NA	SegRatio=0.02,AbsMeanSigma=0.28,pvalue=0.0953585759532713,pvalueTTest=0.190908644740652,
chr6	43581719	43581834	POLH	POLH00029	-0.0228296095615317	2	0.0186229847597991	2	0.242382105969585	2	0.242382105969585	NA	NA	SegRatio=0.02,AbsMeanSigma=0.28,pvalue=0.0953585759532713,pvalueTTest=0.190908644740652,
chr6	43581828	43581921	POLH	POLH00030	0.0557964783070459	2	0.0186229847597991	2	0.242382105969585	2	0.242382105969585	NA	NA	SegRatio=0.02,AbsMeanSigma=0.28,pvalue=0.0953585759532713,pvalueTTest=0.190908644740652,
chr6	43581915	43582026	POLH	POLH00031	-0.116016726412542	2	0.0186229847597991	2	0.242382105969585	2	0.242382105969585	NA	NA	SegRatio=0.02,AbsMeanSigma=0.28,pvalue=0.0953585759532713,pvalueTTest=0.190908644740652,
chr6	43582007	43582120	POLH	POLH00032	0.065333720929735	2	0.0186229847597991	2	0.242382105969585	2	0.242382105969585	NA	NA	SegRatio=0.02,AbsMeanSigma=0.28,pvalue=0.0953585759532713,pvalueTTest=0.190908644740652,
chr6	43582103	43582214	POLH	POLH00033	0.204590092285604	2	0.0186229847597991	2	0.242382105969585	2	0.242382105969585	NA	NA	SegRatio=0.02,AbsMeanSigma=0.28,pvalue=0.0953585759532713,pvalueTTest=0.190908644740652,
chr6	43582183	43582286	POLH	POLH00034	NA	2	0.0186229847597991	2	0.242382105969585	2	0.242382105969585	NA	NA	SegRatio=0.02,AbsMeanSigma=0.28,pvalue=0.0953585759532713,pvalueTTest=0.190908644740652,
chr6	43582263	43582377	POLH	POLH00035	NA	2	0.0186229847597991	2	0.242382105969585	2	0.242382105969585	NA	NA	SegRatio=0.02,AbsMeanSigma=0.28,pvalue=0.0953585759532713,pvalueTTest=0.190908644740652,
chr7	39046422	39046535	POU6F2	POU6F200001	-0.171438512781614	2	0.0133727092613133	2	0.701280934599211	2	0.701280934599211	NA	NA	SegRatio=0.01,AbsMeanSigma=0.07,pvalue=0.69868165166693,pvalueTTest=0.701280934599212,
chr7	39125454	39125548	POU6F2	POU6F200002	0.0908711114852259	2	0.0133727092613133	2	0.701280934599211	2	0.701280934599211	NA	NA	SegRatio=0.01,AbsMeanSigma=0.07,pvalue=0.69868165166693,pvalueTTest=0.701280934599212,
chr7	39125528	39125622	POU6F2	POU6F200003	0.0324761416354956	2	0.0133727092613133	2	0.701280934599211	2	0.701280934599211	NA	NA	SegRatio=0.01,AbsMeanSigma=0.07,pvalue=0.69868165166693,pvalueTTest=0.701280934599212,
chr7	39125603	39125714	POU6F2	POU6F200004	-0.0878556502843945	2	0.0133727092613133	2	0.701280934599211	2	0.701280934599211	NA	NA	SegRatio=0.01,AbsMeanSigma=0.07,pvalue=0.69868165166693,pvalueTTest=0.701280934599212,
chr7	39243813	39243923	POU6F2	POU6F200005	0.0875635438949451	2	0.0133727092613133	2	0.701280934599211	2	0.701280934599211	NA	NA	SegRatio=0.01,AbsMeanSigma=0.07,pvalue=0.69868165166693,pvalueTTest=0.701280934599212,
chr7	39243854	39243962	POU6F2	POU6F200006	-0.157159341057978	2	0.0133727092613133	2	0.701280934599211	2	0.701280934599211	NA	NA	SegRatio=0.01,AbsMeanSigma=0.07,pvalue=0.69868165166693,pvalueTTest=0.701280934599212,
chr7	39246962	39247071	POU6F2	POU6F200007	-0.145683382501777	2	0.0133727092613133	2	0.701280934599211	2	0.701280934599211	NA	NA	SegRatio=0.01,AbsMeanSigma=0.07,pvalue=0.69868165166693,pvalueTTest=0.701280934599212,
chr7	39247021	39247141	POU6F2	POU6F200008	-0.155489891589065	2	0.0133727092613133	2	0.701280934599211	2	0.701280934599211	NA	NA	SegRatio=0.01,AbsMeanSigma=0.07,pvalue=0.69868165166693,pvalueTTest=0.701280934599212,
chr7	39247129	39247218	POU6F2	POU6F200009	0.25890893572683	2	0.0133727092613133	2	0.701280934599211	2	0.701280934599211	NA	NA	SegRatio=0.01,AbsMeanSigma=0.07,pvalue=0.69868165166693,pvalueTTest=0.701280934599212,
chr7	39247217	39247333	POU6F2	POU6F200010	-0.0220463907629381	2	0.0133727092613133	2	0.701280934599211	2	0.701280934599211	NA	NA	SegRatio=0.01,AbsMeanSigma=0.07,pvalue=0.69868165166693,pvalueTTest=0.701280934599212,
chr7	39379202	39379324	POU6F2	POU6F200011	-0.0898743731220069	2	0.0133727092613133	2	0.701280934599211	2	0.701280934599211	NA	NA	SegRatio=0.01,AbsMeanSigma=0.07,pvalue=0.69868165166693,pvalueTTest=0.701280934599212,
chr7	39379448	39379560	POU6F2	POU6F200012	-0.110609492389736	2	0.0133727092613133	2	0.701280934599211	2	0.701280934599211	NA	NA	SegRatio=0.01,AbsMeanSigma=0.07,pvalue=0.69868165166693,pvalueTTest=0.701280934599212,
chr7	39379515	39379600	POU6F2	POU6F200013	-0.123416566899116	2	0.0133727092613133	2	0.701280934599211	2	0.701280934599211	NA	NA	SegRatio=0.01,AbsMeanSigma=0.07,pvalue=0.69868165166693,pvalueTTest=0.701280934599212,
chr7	39379563	39379649	POU6F2	POU6F200014	0.108351349559896	2	0.0133727092613133	2	0.701280934599211	2	0.701280934599211	NA	NA	SegRatio=0.01,AbsMeanSigma=0.07,pvalue=0.69868165166693,pvalueTTest=0.701280934599212,
chr7	39446136	39446255	POU6F2	POU6F200015	0.0352435320629057	2	0.0133727092613133	2	0.701280934599211	2	0.701280934599211	NA	NA	SegRatio=0.01,AbsMeanSigma=0.07,pvalue=0.69868165166693,pvalueTTest=0.701280934599212,
chr7	39446213	39446330	POU6F2	POU6F200016	-0.00698761067864627	2	0.0133727092613133	2	0.701280934599211	2	0.701280934599211	NA	NA	SegRatio=0.01,AbsMeanSigma=0.07,pvalue=0.69868165166693,pvalueTTest=0.701280934599212,
chr7	39446300	39446415	POU6F2	POU6F200017	NA	2	0.0133727092613133	2	0.701280934599211	2	0.701280934599211	NA	NA	SegRatio=0.01,AbsMeanSigma=0.07,pvalue=0.69868165166693,pvalueTTest=0.701280934599212,
chr7	39472594	39472691	POU6F2	POU6F200018	-0.0209267263428093	2	0.0133727092613133	2	0.701280934599211	2	0.701280934599211	NA	NA	SegRatio=0.01,AbsMeanSigma=0.07,pvalue=0.69868165166693,pvalueTTest=0.701280934599212,
chr7	39472660	39472747	POU6F2	POU6F200019	-0.0320917392367376	2	0.0133727092613133	2	0.701280934599211	2	0.701280934599211	NA	NA	SegRatio=0.01,AbsMeanSigma=0.07,pvalue=0.69868165166693,pvalueTTest=0.701280934599212,
chr7	39472706	39472802	POU6F2	POU6F200020	0.0695201394957094	2	0.0133727092613133	2	0.701280934599211	2	0.701280934599211	NA	NA	SegRatio=0.01,AbsMeanSigma=0.07,pvalue=0.69868165166693,pvalueTTest=0.701280934599212,
chr7	39472761	39472884	POU6F2	POU6F200021	0.151228448847677	2	0.0133727092613133	2	0.701280934599211	2	0.701280934599211	NA	NA	SegRatio=0.01,AbsMeanSigma=0.07,pvalue=0.69868165166693,pvalueTTest=0.701280934599212,
chr7	39472828	39472944	POU6F2	POU6F200022	0.169516826848077	2	0.0133727092613133	2	0.701280934599211	2	0.701280934599211	NA	NA	SegRatio=0.01,AbsMeanSigma=0.07,pvalue=0.69868165166693,pvalueTTest=0.701280934599212,
chr7	39491063	39491178	POU6F2	POU6F200023	0.038864779111827	2	0.0133727092613133	2	0.701280934599211	2	0.701280934599211	NA	NA	SegRatio=0.01,AbsMeanSigma=0.07,pvalue=0.69868165166693,pvalueTTest=0.701280934599212,
chr7	39491164	39491267	POU6F2	POU6F200024	0.0376518632746682	2	0.0133727092613133	2	0.701280934599211	2	0.701280934599211	NA	NA	SegRatio=0.01,AbsMeanSigma=0.07,pvalue=0.69868165166693,pvalueTTest=0.701280934599212,
chr7	39491225	39491342	POU6F2	POU6F200025	NA	2	0.0133727092613133	2	0.701280934599211	2	0.701280934599211	NA	NA	SegRatio=0.01,AbsMeanSigma=0.07,pvalue=0.69868165166693,pvalueTTest=0.701280934599212,
chr7	39500081	39500194	POU6F2	POU6F200026	-0.0607109300229615	2	0.0133727092613133	2	0.701280934599211	2	0.701280934599211	NA	NA	SegRatio=0.01,AbsMeanSigma=0.07,pvalue=0.69868165166693,pvalueTTest=0.701280934599212,
chr7	39500152	39500266	POU6F2	POU6F200027	0.140547988924087	2	0.0133727092613133	2	0.701280934599211	2	0.701280934599211	NA	NA	SegRatio=0.01,AbsMeanSigma=0.07,pvalue=0.69868165166693,pvalueTTest=0.701280934599212,
chr7	39500255	39500378	POU6F2	POU6F200028	-0.0758951163754089	2	0.0133727092613133	2	0.701280934599211	2	0.701280934599211	NA	NA	SegRatio=0.01,AbsMeanSigma=0.07,pvalue=0.69868165166693,pvalueTTest=0.701280934599212,
chr7	39503760	39503874	POU6F2	POU6F200029	0.064458120245502	2	0.0133727092613133	2	0.701280934599211	2	0.701280934599211	NA	NA	SegRatio=0.01,AbsMeanSigma=0.07,pvalue=0.69868165166693,pvalueTTest=0.701280934599212,
chr7	39503865	39503982	POU6F2	POU6F200030	0.0982850930869633	2	0.0133727092613133	2	0.701280934599211	2	0.701280934599211	NA	NA	SegRatio=0.01,AbsMeanSigma=0.07,pvalue=0.69868165166693,pvalueTTest=0.701280934599212,
chr7	39503935	39504073	POU6F2	POU6F200031	0.0133727092613133	2	0.0133727092613133	2	0.701280934599211	2	0.701280934599211	NA	NA	SegRatio=0.01,AbsMeanSigma=0.07,pvalue=0.69868165166693,pvalueTTest=0.701280934599212,
chr7	39504024	39504137	POU6F2	POU6F200032	0.150032150334729	2	0.0133727092613133	2	0.701280934599211	2	0.701280934599211	NA	NA	SegRatio=0.01,AbsMeanSigma=0.07,pvalue=0.69868165166693,pvalueTTest=0.701280934599212,
chr7	39504138	39504252	POU6F2	POU6F200033	0.12572081025565	2	0.0133727092613133	2	0.701280934599211	2	0.701280934599211	NA	NA	SegRatio=0.01,AbsMeanSigma=0.07,pvalue=0.69868165166693,pvalueTTest=0.701280934599212,
chr7	39504211	39504325	POU6F2	POU6F200034	-0.203660453059549	2	0.0133727092613133	2	0.701280934599211	2	0.701280934599211	NA	NA	SegRatio=0.01,AbsMeanSigma=0.07,pvalue=0.69868165166693,pvalueTTest=0.701280934599212,
chr8	92972414	92972485	RUNX1T1	RUNX1T100001	-0.052482631018779	2	0.0309487482551087	2	0.964152495900875	2	0.964152495900875	NA	NA	SegRatio=0.03,AbsMeanSigma=0.51,pvalue=3.5426740080344e-05,pvalueTTest=0.16316076799836,
chr8	92972455	92972575	RUNX1T1	RUNX1T100002	0.133009956392638	2	0.0309487482551087	2	0.964152495900875	2	0.964152495900875	NA	NA	SegRatio=0.03,AbsMeanSigma=0.51,pvalue=3.5426740080344e-05,pvalueTTest=0.16316076799836,
chr8	92972637	92972744	RUNX1T1	RUNX1T100003	0.0668786014810478	2	0.0309487482551087	2	0.964152495900875	2	0.964152495900875	NA	NA	SegRatio=0.03,AbsMeanSigma=0.51,pvalue=3.5426740080344e-05,pvalueTTest=0.16316076799836,
chr8	92972726	92972840	RUNX1T1	RUNX1T100004	0.0342710520838753	2	0.0309487482551087	2	0.964152495900875	2	0.964152495900875	NA	NA	SegRatio=0.03,AbsMeanSigma=0.51,pvalue=3.5426740080344e-05,pvalueTTest=0.16316076799836,
chr8	92982831	92982907	RUNX1T1	RUNX1T100005	0.0190136710614981	2	0.0309487482551087	2	0.964152495900875	2	0.964152495900875	NA	NA	SegRatio=0.03,AbsMeanSigma=0.51,pvalue=3.5426740080344e-05,pvalueTTest=0.16316076799836,
chr8	92982872	92982981	RUNX1T1	RUNX1T100006	0.0828038813536291	2	0.0309487482551087	2	0.964152495900875	2	0.964152495900875	NA	NA	SegRatio=0.03,AbsMeanSigma=0.51,pvalue=3.5426740080344e-05,pvalueTTest=0.16316076799836,
chr8	92982908	92983026	RUNX1T1	RUNX1T100007	-0.0378202805185181	2	0.0309487482551087	2	0.964152495900875	2	0.964152495900875	NA	NA	SegRatio=0.03,AbsMeanSigma=0.51,pvalue=3.5426740080344e-05,pvalueTTest=0.16316076799836,
chr8	92982999	92983116	RUNX1T1	RUNX1T100008	0.168113555975206	2	0.0309487482551087	2	0.964152495900875	2	0.964152495900875	NA	NA	SegRatio=0.03,AbsMeanSigma=0.51,pvalue=3.5426740080344e-05,pvalueTTest=0.16316076799836,
chr8	92988086	92988202	RUNX1T1	RUNX1T100009	0.0309487482551087	2	0.0309487482551087	2	0.964152495900875	2	0.964152495900875	NA	NA	SegRatio=0.03,AbsMeanSigma=0.51,pvalue=3.5426740080344e-05,pvalueTTest=0.16316076799836,
chr8	92988146	92988260	RUNX1T1	RUNX1T100010	0.218464492322774	2	0.0309487482551087	2	0.964152495900875	2	0.964152495900875	NA	NA	SegRatio=0.03,AbsMeanSigma=0.51,pvalue=3.5426740080344e-05,pvalueTTest=0.16316076799836,
chr8	92998308	92998423	RUNX1T1	RUNX1T100011	-0.0251127523857492	2	0.0309487482551087	2	0.964152495900875	2	0.964152495900875	NA	NA	SegRatio=0.03,AbsMeanSigma=0.51,pvalue=3.5426740080344e-05,pvalueTTest=0.16316076799836,
chr8	92998364	92998479	RUNX1T1	RUNX1T100012	0.0723951126204196	2	0.0309487482551087	2	0.964152495900875	2	0.964152495900875	NA	NA	SegRatio=0.03,AbsMeanSigma=0.51,pvalue=3.5426740080344e-05,pvalueTTest=0.16316076799836,
chr8	92998479	92998593	RUNX1T1	RUNX1T100013	-0.00961989488566626	2	0.0309487482551087	2	0.964152495900875	2	0.964152495900875	NA	NA	SegRatio=0.03,AbsMeanSigma=0.51,pvalue=3.5426740080344e-05,pvalueTTest=0.16316076799836,
chr8	92999065	92999175	RUNX1T1	RUNX1T100014	0.0796473963006602	2	0.0309487482551087	2	0.964152495900875	2	0.964152495900875	NA	NA	SegRatio=0.03,AbsMeanSigma=0.51,pvalue=3.5426740080344e-05,pvalueTTest=0.16316076799836,
chr8	92999159	92999276	RUNX1T1	RUNX1T100015	0.039591836494737	2	0.0309487482551087	2	0.964152495900875	2	0.964152495900875	NA	NA	SegRatio=0.03,AbsMeanSigma=0.51,pvalue=3.5426740080344e-05,pvalueTTest=0.16316076799836,
chr8	93003841	93003956	RUNX1T1	RUNX1T100016	0.00867723093392778	2	0.0309487482551087	2	0.964152495900875	2	0.964152495900875	NA	NA	SegRatio=0.03,AbsMeanSigma=0.51,pvalue=3.5426740080344e-05,pvalueTTest=0.16316076799836,
chr8	93003928	93004044	RUNX1T1	RUNX1T100017	0.23164094134505	2	0.0309487482551087	2	0.964152495900875	2	0.964152495900875	NA	NA	SegRatio=0.03,AbsMeanSigma=0.51,pvalue=3.5426740080344e-05,pvalueTTest=0.16316076799836,
chr8	93004035	93004151	RUNX1T1	RUNX1T100018	0.0408764482847688	2	0.0309487482551087	2	0.964152495900875	2	0.964152495900875	NA	NA	SegRatio=0.03,AbsMeanSigma=0.51,pvalue=3.5426740080344e-05,pvalueTTest=0.16316076799836,
chr8	93017306	93017427	RUNX1T1	RUNX1T100019	-0.0332919446516751	2	0.0309487482551087	2	0.964152495900875	2	0.964152495900875	NA	NA	SegRatio=0.03,AbsMeanSigma=0.51,pvalue=3.5426740080344e-05,pvalueTTest=0.16316076799836,
chr8	93017412	93017527	RUNX1T1	RUNX1T100020	0.0636060631377602	2	0.0309487482551087	2	0.964152495900875	2	0.964152495900875	NA	NA	SegRatio=0.03,AbsMeanSigma=0.51,pvalue=3.5426740080344e-05,pvalueTTest=0.16316076799836,
chr8	93017485	93017603	RUNX1T1	RUNX1T100021	0.157962090969986	2	0.0309487482551087	2	0.964152495900875	2	0.964152495900875	NA	NA	SegRatio=0.03,AbsMeanSigma=0.51,pvalue=3.5426740080344e-05,pvalueTTest=0.16316076799836,
chr8	93023194	93023306	RUNX1T1	RUNX1T100022	0.0667002453727522	2	0.0309487482551087	2	0.964152495900875	2	0.964152495900875	NA	NA	SegRatio=0.03,AbsMeanSigma=0.51,pvalue=3.5426740080344e-05,pvalueTTest=0.16316076799836,
chr8	93023293	93023405	RUNX1T1	RUNX1T100023	NA	2	0.0309487482551087	2	0.964152495900875	2	0.964152495900875	NA	NA	SegRatio=0.03,AbsMeanSigma=0.51,pvalue=3.5426740080344e-05,pvalueTTest=0.16316076799836,
chr8	93026739	93026840	RUNX1T1	RUNX1T100024	-0.040632899702622	2	0.0309487482551087	2	0.964152495900875	2	0.964152495900875	NA	NA	SegRatio=0.03,AbsMeanSigma=0.51,pvalue=3.5426740080344e-05,pvalueTTest=0.16316076799836,
chr8	93026823	93026941	RUNX1T1	RUNX1T100025	0.0786707472691631	2	0.0309487482551087	2	0.964152495900875	2	0.964152495900875	NA	NA	SegRatio=0.03,AbsMeanSigma=0.51,pvalue=3.5426740080344e-05,pvalueTTest=0.16316076799836,
chr8	93026909	93027024	RUNX1T1	RUNX1T100026	0.274848187703836	2	0.0309487482551087	2	0.964152495900875	2	0.964152495900875	NA	NA	SegRatio=0.03,AbsMeanSigma=0.51,pvalue=3.5426740080344e-05,pvalueTTest=0.16316076799836,
chr8	93026953	93027065	RUNX1T1	RUNX1T100027	0.130868982315172	2	0.0309487482551087	2	0.964152495900875	2	0.964152495900875	NA	NA	SegRatio=0.03,AbsMeanSigma=0.51,pvalue=3.5426740080344e-05,pvalueTTest=0.16316076799836,
chr8	93027063	93027177	RUNX1T1	RUNX1T100028	-0.0948940260354168	2	0.0309487482551087	2	0.964152495900875	2	0.964152495900875	NA	NA	SegRatio=0.03,AbsMeanSigma=0.51,pvalue=3.5426740080344e-05,pvalueTTest=0.16316076799836,
chr8	93029357	93029467	RUNX1T1	RUNX1T100029	-0.388489864151655	2	0.0309487482551087	2	0.964152495900875	2	0.964152495900875	q-value=0.00542109010314181, copies=1.5	NA	SegRatio=0.03,AbsMeanSigma=0.51,pvalue=3.5426740080344e-05,pvalueTTest=0.16316076799836,
chr8	93029459	93029573	RUNX1T1	RUNX1T100030	0.180149540249125	2	0.0309487482551087	2	0.964152495900875	2	0.964152495900875	NA	NA	SegRatio=0.03,AbsMeanSigma=0.51,pvalue=3.5426740080344e-05,pvalueTTest=0.16316076799836,
chr8	93029555	93029670	RUNX1T1	RUNX1T100031	0.251153027944785	2	0.0309487482551087	2	0.964152495900875	2	0.964152495900875	NA	NA	SegRatio=0.03,AbsMeanSigma=0.51,pvalue=3.5426740080344e-05,pvalueTTest=0.16316076799836,
chr8	93074686	93074800	RUNX1T1	RUNX1T100032	-0.0560034632930533	2	0.0309487482551087	2	0.964152495900875	2	0.964152495900875	NA	NA	SegRatio=0.03,AbsMeanSigma=0.51,pvalue=3.5426740080344e-05,pvalueTTest=0.16316076799836,
chr8	93088084	93088216	RUNX1T1	RUNX1T100033	-2.4441954095515	2	0.0309487482551087	2	0.964152495900875	2	0.964152495900875	q-value=3.27716099530192e-37, copies=0	NA	SegRatio=0.03,AbsMeanSigma=0.51,pvalue=3.5426740080344e-05,pvalueTTest=0.16316076799836,
chr8	93088216	93088330	RUNX1T1	RUNX1T100034	0.189582164048589	2	0.0309487482551087	2	0.964152495900875	2	0.964152495900875	NA	NA	SegRatio=0.03,AbsMeanSigma=0.51,pvalue=3.5426740080344e-05,pvalueTTest=0.16316076799836,
chr8	93107223	93107335	RUNX1T1	RUNX1T100035	0.057065962602424	2	0.0309487482551087	2	0.964152495900875	2	0.964152495900875	NA	NA	SegRatio=0.03,AbsMeanSigma=0.51,pvalue=3.5426740080344e-05,pvalueTTest=0.16316076799836,
chr8	93107281	93107397	RUNX1T1	RUNX1T100036	0.141713811927731	2	0.0309487482551087	2	0.964152495900875	2	0.964152495900875	NA	NA	SegRatio=0.03,AbsMeanSigma=0.51,pvalue=3.5426740080344e-05,pvalueTTest=0.16316076799836,
chr8	93107356	93107461	RUNX1T1	RUNX1T100037	0.148819310212233	2	0.0309487482551087	2	0.964152495900875	2	0.964152495900875	NA	NA	SegRatio=0.03,AbsMeanSigma=0.51,pvalue=3.5426740080344e-05,pvalueTTest=0.16316076799836,
chr8	93107580	93107692	RUNX1T1	RUNX1T100038	0.15453275051042	2	0.0309487482551087	2	0.964152495900875	2	0.964152495900875	NA	NA	SegRatio=0.03,AbsMeanSigma=0.51,pvalue=3.5426740080344e-05,pvalueTTest=0.16316076799836,
chr8	93107681	93107794	RUNX1T1	RUNX1T100039	0.241114531672527	2	0.0309487482551087	2	0.964152495900875	2	0.964152495900875	NA	NA	SegRatio=0.03,AbsMeanSigma=0.51,pvalue=3.5426740080344e-05,pvalueTTest=0.16316076799836,
chr8	93115014	93115138	RUNX1T1	RUNX1T100040	NA	2	0.0309487482551087	2	0.964152495900875	2	0.964152495900875	NA	NA	SegRatio=0.03,AbsMeanSigma=0.51,pvalue=3.5426740080344e-05,pvalueTTest=0.16316076799836,
chr8	113236979	113237097	CSMD3	CSMD300001	-0.0446586637302713	2	0.0309487482551087	2	0.000502776695205458	2	0.000502776695205458	NA	NA	SegRatio=0.03,AbsMeanSigma=0.51,pvalue=3.5426740080344e-05,pvalueTTest=0.16316076799836,
chr8	113237094	113237208	CSMD3	CSMD300002	-0.0484862169448745	2	0.0309487482551087	2	0.000502776695205458	2	0.000502776695205458	NA	NA	SegRatio=0.03,AbsMeanSigma=0.51,pvalue=3.5426740080344e-05,pvalueTTest=0.16316076799836,
chr8	113240929	113241039	CSMD3	CSMD300003	-1.98184664239835	2	0.0309487482551087	2	0.000502776695205458	2	0.000502776695205458	q-value=2.11921047952123e-24, copies=0.5	NA	SegRatio=0.03,AbsMeanSigma=0.51,pvalue=3.5426740080344e-05,pvalueTTest=0.16316076799836,
chr8	113241019	113241102	CSMD3	CSMD300004	-0.521338880282814	2	0.0309487482551087	2	0.000502776695205458	2	0.000502776695205458	q-value=0.00198804732561263, copies=1	NA	SegRatio=0.03,AbsMeanSigma=0.51,pvalue=3.5426740080344e-05,pvalueTTest=0.16316076799836,
chr8	113241059	113241170	CSMD3	CSMD300005	NA	2	0.0309487482551087	2	0.000502776695205458	2	0.000502776695205458	NA	NA	SegRatio=0.03,AbsMeanSigma=0.51,pvalue=3.5426740080344e-05,pvalueTTest=0.16316076799836,
chr8	113243745	113243834	CSMD3	CSMD300006	-0.238600435295415	2	0.0309487482551087	2	0.000502776695205458	2	0.000502776695205458	NA	NA	SegRatio=0.03,AbsMeanSigma=0.51,pvalue=3.5426740080344e-05,pvalueTTest=0.16316076799836,
chr8	113243796	113243904	CSMD3	CSMD300007	-0.0240975106364598	2	0.0309487482551087	2	0.000502776695205458	2	0.000502776695205458	NA	NA	SegRatio=0.03,AbsMeanSigma=0.51,pvalue=3.5426740080344e-05,pvalueTTest=0.16316076799836,
chr8	113246541	113246631	CSMD3	CSMD300008	-0.370420243923013	2	0.0309487482551087	2	0.000502776695205458	2	0.000502776695205458	q-value=0.00179794996739433, copies=1.5	NA	SegRatio=0.03,AbsMeanSigma=0.51,pvalue=3.5426740080344e-05,pvalueTTest=0.16316076799836,
chr8	113246607	113246704	CSMD3	CSMD300009	-0.00762828891664715	2	0.0309487482551087	2	0.000502776695205458	2	0.000502776695205458	NA	NA	SegRatio=0.03,AbsMeanSigma=0.51,pvalue=3.5426740080344e-05,pvalueTTest=0.16316076799836,
chr8	113246705	113246821	CSMD3	CSMD300010	NA	2	0.0309487482551087	2	0.000502776695205458	2	0.000502776695205458	NA	NA	SegRatio=0.03,AbsMeanSigma=0.51,pvalue=3.5426740080344e-05,pvalueTTest=0.16316076799836,
chr8	113249335	113249445	CSMD3	CSMD300011	-0.428474308933845	2	0.0309487482551087	2	0.000502776695205458	2	0.000502776695205458	q-value=0.000729125604951769, copies=1.5	NA	SegRatio=0.03,AbsMeanSigma=0.51,pvalue=3.5426740080344e-05,pvalueTTest=0.16316076799836,
chr8	113249441	113249557	CSMD3	CSMD300012	0.116624845884681	2	0.0309487482551087	2	0.000502776695205458	2	0.000502776695205458	NA	NA	SegRatio=0.03,AbsMeanSigma=0.51,pvalue=3.5426740080344e-05,pvalueTTest=0.16316076799836,
chr8	113249481	113249594	CSMD3	CSMD300013	-0.182666668531691	2	0.0309487482551087	2	0.000502776695205458	2	0.000502776695205458	NA	NA	SegRatio=0.03,AbsMeanSigma=0.51,pvalue=3.5426740080344e-05,pvalueTTest=0.16316076799836,
chr8	113249572	113249680	CSMD3	CSMD300014	NA	2	0.0309487482551087	2	0.000502776695205458	2	0.000502776695205458	NA	NA	SegRatio=0.03,AbsMeanSigma=0.51,pvalue=3.5426740080344e-05,pvalueTTest=0.16316076799836,
chr8	113253903	113254008	CSMD3	CSMD300015	0.0191888281968108	2	0.0309487482551087	2	0.000502776695205458	2	0.000502776695205458	NA	NA	SegRatio=0.03,AbsMeanSigma=0.51,pvalue=3.5426740080344e-05,pvalueTTest=0.16316076799836,
chr8	113253996	113254109	CSMD3	CSMD300016	0.0904073585403189	2	0.0309487482551087	2	0.000502776695205458	2	0.000502776695205458	NA	NA	SegRatio=0.03,AbsMeanSigma=0.51,pvalue=3.5426740080344e-05,pvalueTTest=0.16316076799836,
chr8	113256582	113256684	CSMD3	CSMD300017	0.0233307833521578	2	0.0309487482551087	2	0.000502776695205458	2	0.000502776695205458	NA	NA	SegRatio=0.03,AbsMeanSigma=0.51,pvalue=3.5426740080344e-05,pvalueTTest=0.16316076799836,
chr8	113256660	113256771	CSMD3	CSMD300018	-0.0734937139777792	2	0.0309487482551087	2	0.000502776695205458	2	0.000502776695205458	NA	NA	SegRatio=0.03,AbsMeanSigma=0.51,pvalue=3.5426740080344e-05,pvalueTTest=0.16316076799836,
chr8	113256766	113256877	CSMD3	CSMD300019	-0.240077113758083	2	0.0309487482551087	2	0.000502776695205458	2	0.000502776695205458	NA	NA	SegRatio=0.03,AbsMeanSigma=0.51,pvalue=3.5426740080344e-05,pvalueTTest=0.16316076799836,
chr8	113259224	113259334	CSMD3	CSMD300020	-0.0849525600205313	2	0.0309487482551087	2	0.000502776695205458	2	0.000502776695205458	NA	NA	SegRatio=0.03,AbsMeanSigma=0.51,pvalue=3.5426740080344e-05,pvalueTTest=0.16316076799836,
chr8	113259321	113259415	CSMD3	CSMD300021	0.0695181281584809	2	0.0309487482551087	2	0.000502776695205458	2	0.000502776695205458	NA	NA	SegRatio=0.03,AbsMeanSigma=0.51,pvalue=3.5426740080344e-05,pvalueTTest=0.16316076799836,
chr8	113266439	113266538	CSMD3	CSMD300022	-0.0383475087778417	2	0.0309487482551087	2	0.000502776695205458	2	0.000502776695205458	NA	NA	SegRatio=0.03,AbsMeanSigma=0.51,pvalue=3.5426740080344e-05,pvalueTTest=0.16316076799836,
chr8	113266539	113266643	CSMD3	CSMD300023	NA	2	0.0309487482551087	2	0.000502776695205458	2	0.000502776695205458	NA	NA	SegRatio=0.03,AbsMeanSigma=0.51,pvalue=3.5426740080344e-05,pvalueTTest=0.16316076799836,
chr8	113267450	113267563	CSMD3	CSMD300024	0.0592075282307925	2	0.0309487482551087	2	0.000502776695205458	2	0.000502776695205458	NA	NA	SegRatio=0.03,AbsMeanSigma=0.51,pvalue=3.5426740080344e-05,pvalueTTest=0.16316076799836,
chr8	113267557	113267666	CSMD3	CSMD300025	0.026599619834092	2	0.0309487482551087	2	0.000502776695205458	2	0.000502776695205458	NA	NA	SegRatio=0.03,AbsMeanSigma=0.51,pvalue=3.5426740080344e-05,pvalueTTest=0.16316076799836,
chr8	113267650	113267724	CSMD3	CSMD300026	-1.98960953082619	2	0.0697312709742652	2	0.000502776695205458	2	0.000502776695205458	q-value=1.25374468289332e-17, copies=0.5	NA	SegRatio=0.07,AbsMeanSigma=0.44,pvalue=0.0401800002322502,pvalueTTest=0.51793423500375,
chr8	113275815	113275928	CSMD3	CSMD300027	0.142315693951342	2	0.0697312709742652	2	0.000502776695205458	2	0.000502776695205458	NA	NA	SegRatio=0.07,AbsMeanSigma=0.44,pvalue=0.0401800002322502,pvalueTTest=0.51793423500375,
chr8	113275918	113276031	CSMD3	CSMD300028	0.129783947939072	2	0.0697312709742652	2	0.000502776695205458	2	0.000502776695205458	NA	NA	SegRatio=0.07,AbsMeanSigma=0.44,pvalue=0.0401800002322502,pvalueTTest=0.51793423500375,
chr8	113275959	113276073	CSMD3	CSMD300029	0.101221941606455	2	0.0697312709742652	2	0.000502776695205458	2	0.000502776695205458	NA	NA	SegRatio=0.07,AbsMeanSigma=0.44,pvalue=0.0401800002322502,pvalueTTest=0.51793423500375,
chr8	113277544	113277659	CSMD3	CSMD300030	NA	2	0.0697312709742652	2	0.000502776695205458	2	0.000502776695205458	NA	NA	SegRatio=0.07,AbsMeanSigma=0.44,pvalue=0.0401800002322502,pvalueTTest=0.51793423500375,
chr8	113277660	113277775	CSMD3	CSMD300031	0.0179432734419689	2	0.0697312709742652	2	0.000502776695205458	2	0.000502776695205458	NA	NA	SegRatio=0.07,AbsMeanSigma=0.44,pvalue=0.0401800002322502,pvalueTTest=0.51793423500375,
chr8	113277722	113277838	CSMD3	CSMD300032	0.278205303295093	2	0.0697312709742652	2	0.000502776695205458	2	0.000502776695205458	NA	NA	SegRatio=0.07,AbsMeanSigma=0.44,pvalue=0.0401800002322502,pvalueTTest=0.51793423500375,
chr8	113293312	113293429	CSMD3	CSMD300033	NA	2	0.0697312709742652	2	0.000502776695205458	2	0.000502776695205458	NA	NA	SegRatio=0.07,AbsMeanSigma=0.44,pvalue=0.0401800002322502,pvalueTTest=0.51793423500375,
chr8	113293427	113293534	CSMD3	CSMD300034	-0.0837627235146276	2	0.0697312709742652	2	0.000502776695205458	2	0.000502776695205458	NA	NA	SegRatio=0.07,AbsMeanSigma=0.44,pvalue=0.0401800002322502,pvalueTTest=0.51793423500375,
chr8	113293500	113293615	CSMD3	CSMD300035	0.0697312709742652	2	0.0697312709742652	2	0.000502776695205458	2	0.000502776695205458	NA	NA	SegRatio=0.07,AbsMeanSigma=0.44,pvalue=0.0401800002322502,pvalueTTest=0.51793423500375,
chr8	113299259	113299366	CSMD3	CSMD300036	0.107606838373892	2	0.0697312709742652	2	0.000502776695205458	2	0.000502776695205458	NA	NA	SegRatio=0.07,AbsMeanSigma=0.44,pvalue=0.0401800002322502,pvalueTTest=0.51793423500375,
chr8	113299366	113299481	CSMD3	CSMD300037	0.124319494539937	2	0.0697312709742652	2	0.000502776695205458	2	0.000502776695205458	NA	NA	SegRatio=0.07,AbsMeanSigma=0.44,pvalue=0.0401800002322502,pvalueTTest=0.51793423500375,
chr8	113299472	113299583	CSMD3	CSMD300038	0.168237786576412	2	0.0697312709742652	2	0.000502776695205458	2	0.000502776695205458	NA	NA	SegRatio=0.07,AbsMeanSigma=0.44,pvalue=0.0401800002322502,pvalueTTest=0.51793423500375,
chr8	113301534	113301649	CSMD3	CSMD300039	0.147357874018902	2	0.0697312709742652	2	0.000502776695205458	2	0.000502776695205458	NA	NA	SegRatio=0.07,AbsMeanSigma=0.44,pvalue=0.0401800002322502,pvalueTTest=0.51793423500375,
chr8	113301644	113301752	CSMD3	CSMD300040	0.0670554940376524	2	0.0697312709742652	2	0.000502776695205458	2	0.000502776695205458	NA	NA	SegRatio=0.07,AbsMeanSigma=0.44,pvalue=0.0401800002322502,pvalueTTest=0.51793423500375,
chr8	113301698	113301812	CSMD3	CSMD300041	0.182372321365693	2	0.0697312709742652	2	0.000502776695205458	2	0.000502776695205458	NA	NA	SegRatio=0.07,AbsMeanSigma=0.44,pvalue=0.0401800002322502,pvalueTTest=0.51793423500375,
chr8	113303714	113303831	CSMD3	CSMD300042	-0.244038044718013	2	0.0697312709742652	2	0.000502776695205458	2	0.000502776695205458	NA	NA	SegRatio=0.07,AbsMeanSigma=0.44,pvalue=0.0401800002322502,pvalueTTest=0.51793423500375,
chr8	113303830	113303920	CSMD3	CSMD300043	-0.176753484107575	2	0.0697312709742652	2	0.000502776695205458	2	0.000502776695205458	NA	NA	SegRatio=0.07,AbsMeanSigma=0.44,pvalue=0.0401800002322502,pvalueTTest=0.51793423500375,
chr8	113303921	113304032	CSMD3	CSMD300044	NA	2	0.0697312709742652	2	0.000502776695205458	2	0.000502776695205458	NA	NA	SegRatio=0.07,AbsMeanSigma=0.44,pvalue=0.0401800002322502,pvalueTTest=0.51793423500375,
chr8	113304745	113304858	CSMD3	CSMD300045	0.0471302820743783	2	0.0697312709742652	2	0.000502776695205458	2	0.000502776695205458	NA	NA	SegRatio=0.07,AbsMeanSigma=0.44,pvalue=0.0401800002322502,pvalueTTest=0.51793423500375,
chr8	113304842	113304938	CSMD3	CSMD300046	-0.0171554196333161	2	0.0697312709742652	2	0.000502776695205458	2	0.000502776695205458	NA	NA	SegRatio=0.07,AbsMeanSigma=0.44,pvalue=0.0401800002322502,pvalueTTest=0.51793423500375,
chr8	113304935	113305062	CSMD3	CSMD300047	-1.11876092012528	2	0.106451956943712	2	0.000502776695205458	2	0.000502776695205458	q-value=2.76793922232936e-11, copies=0.5	NA	SegRatio=0.11,AbsMeanSigma=2.21,pvalue=5.2672920849052e-09,pvalueTTest=0.323042806514077,
chr8	113308031	113308138	CSMD3	CSMD300048	0.199432108036612	2	0.106451956943712	2	0.000502776695205458	2	0.000502776695205458	NA	NA	SegRatio=0.11,AbsMeanSigma=2.21,pvalue=5.2672920849052e-09,pvalueTTest=0.323042806514077,
chr8	113308112	113308226	CSMD3	CSMD300049	0.160745312393683	2	0.106451956943712	2	0.000502776695205458	2	0.000502776695205458	NA	NA	SegRatio=0.11,AbsMeanSigma=2.21,pvalue=5.2672920849052e-09,pvalueTTest=0.323042806514077,
chr8	113308212	113308300	CSMD3	CSMD300050	NA	2	0.106451956943712	2	0.000502776695205458	2	0.000502776695205458	NA	NA	SegRatio=0.11,AbsMeanSigma=2.21,pvalue=5.2672920849052e-09,pvalueTTest=0.323042806514077,
chr8	113313978	113314094	CSMD3	CSMD300051	4.23081963098371e-05	2	0.106451956943712	2	0.000502776695205458	2	0.000502776695205458	NA	NA	SegRatio=0.11,AbsMeanSigma=2.21,pvalue=5.2672920849052e-09,pvalueTTest=0.323042806514077,
chr8	113314052	113314167	CSMD3	CSMD300052	0.106451956943712	2	0.106451956943712	2	0.000502776695205458	2	0.000502776695205458	NA	NA	SegRatio=0.11,AbsMeanSigma=2.21,pvalue=5.2672920849052e-09,pvalueTTest=0.323042806514077,
chr8	113314160	113314272	CSMD3	CSMD300053	-2.33812027651584	2	0.00655136640336962	2	0.000502776695205458	2	0.000502776695205458	q-value=2.65646193723425e-20, copies=0	NA	SegRatio=0.01,AbsMeanSigma=0.76,pvalue=0.000147414191348876,pvalueTTest=0.212828154451638,
chr8	113316911	113317020	CSMD3	CSMD300054	0.00303800644088336	2	0.00655136640336962	2	0.000502776695205458	2	0.000502776695205458	NA	NA	SegRatio=0.01,AbsMeanSigma=0.76,pvalue=0.000147414191348876,pvalueTTest=0.212828154451638,
chr8	113317008	113317123	CSMD3	CSMD300055	0.117903384108381	2	0.00655136640336962	2	0.000502776695205458	2	0.000502776695205458	NA	NA	SegRatio=0.01,AbsMeanSigma=0.76,pvalue=0.000147414191348876,pvalueTTest=0.212828154451638,
chr8	113317120	113317235	CSMD3	CSMD300056	0.0222594692961997	2	0.00655136640336962	2	0.000502776695205458	2	0.000502776695205458	NA	NA	SegRatio=0.01,AbsMeanSigma=0.76,pvalue=0.000147414191348876,pvalueTTest=0.212828154451638,
chr8	113318151	113318267	CSMD3	CSMD300057	-0.0247989788729808	2	0.00655136640336962	2	0.000502776695205458	2	0.000502776695205458	NA	NA	SegRatio=0.01,AbsMeanSigma=0.76,pvalue=0.000147414191348876,pvalueTTest=0.212828154451638,
chr8	113318239	113318349	CSMD3	CSMD300058	0.105312143287986	2	0.00655136640336962	2	0.000502776695205458	2	0.000502776695205458	NA	NA	SegRatio=0.01,AbsMeanSigma=0.76,pvalue=0.000147414191348876,pvalueTTest=0.212828154451638,
chr8	113318274	113318384	CSMD3	CSMD300059	-0.0162512211003403	2	0.00655136640336962	2	0.000502776695205458	2	0.000502776695205458	NA	NA	SegRatio=0.01,AbsMeanSigma=0.76,pvalue=0.000147414191348876,pvalueTTest=0.212828154451638,
chr8	113318367	113318482	CSMD3	CSMD300060	0.0549095293739997	2	0.00655136640336962	2	0.000502776695205458	2	0.000502776695205458	NA	NA	SegRatio=0.01,AbsMeanSigma=0.76,pvalue=0.000147414191348876,pvalueTTest=0.212828154451638,
chr8	113323167	113323284	CSMD3	CSMD300061	-0.0130561840531464	2	0.00655136640336962	2	0.000502776695205458	2	0.000502776695205458	NA	NA	SegRatio=0.01,AbsMeanSigma=0.76,pvalue=0.000147414191348876,pvalueTTest=0.212828154451638,
chr8	113323260	113323369	CSMD3	CSMD300062	-0.184077586805664	2	0.00655136640336962	2	0.000502776695205458	2	0.000502776695205458	NA	NA	SegRatio=0.01,AbsMeanSigma=0.76,pvalue=0.000147414191348876,pvalueTTest=0.212828154451638,
chr8	113323368	113323479	CSMD3	CSMD300063	-0.1265109655153	2	0.00655136640336962	2	0.000502776695205458	2	0.000502776695205458	NA	NA	SegRatio=0.01,AbsMeanSigma=0.76,pvalue=0.000147414191348876,pvalueTTest=0.212828154451638,
chr8	113326110	113326206	CSMD3	CSMD300064	-0.0594173017021927	2	0.00655136640336962	2	0.000502776695205458	2	0.000502776695205458	NA	NA	SegRatio=0.01,AbsMeanSigma=0.76,pvalue=0.000147414191348876,pvalueTTest=0.212828154451638,
chr8	113326180	113326279	CSMD3	CSMD300065	NA	2	0.00655136640336962	2	0.000502776695205458	2	0.000502776695205458	NA	NA	SegRatio=0.01,AbsMeanSigma=0.76,pvalue=0.000147414191348876,pvalueTTest=0.212828154451638,
chr8	113326270	113326383	CSMD3	CSMD300066	NA	2	0.00655136640336962	2	0.000502776695205458	2	0.000502776695205458	NA	NA	SegRatio=0.01,AbsMeanSigma=0.76,pvalue=0.000147414191348876,pvalueTTest=0.212828154451638,
chr8	113326575	113326672	CSMD3	CSMD300067	NA	2	0.00655136640336962	2	0.000502776695205458	2	0.000502776695205458	NA	NA	SegRatio=0.01,AbsMeanSigma=0.76,pvalue=0.000147414191348876,pvalueTTest=0.212828154451638,
chr8	113326671	113326788	CSMD3	CSMD300068	-0.0567171818351131	2	0.00655136640336962	2	0.000502776695205458	2	0.000502776695205458	NA	NA	SegRatio=0.01,AbsMeanSigma=0.76,pvalue=0.000147414191348876,pvalueTTest=0.212828154451638,
chr8	113326776	113326884	CSMD3	CSMD300069	0.0821689781378435	2	0.00655136640336962	2	0.000502776695205458	2	0.000502776695205458	NA	NA	SegRatio=0.01,AbsMeanSigma=0.76,pvalue=0.000147414191348876,pvalueTTest=0.212828154451638,
chr8	113330970	113331087	CSMD3	CSMD300070	-1.03843780227262	2	0.00655136640336962	2	0.000502776695205458	2	0.000502776695205458	NA	NA	SegRatio=0.01,AbsMeanSigma=0.76,pvalue=0.000147414191348876,pvalueTTest=0.212828154451638,
chr8	113331083	113331198	CSMD3	CSMD300071	0.134191567272378	2	0.00655136640336962	2	0.000502776695205458	2	0.000502776695205458	NA	NA	SegRatio=0.01,AbsMeanSigma=0.76,pvalue=0.000147414191348876,pvalueTTest=0.212828154451638,
chr8	113332093	113332190	CSMD3	CSMD300072	0.00655136640336962	2	0.00655136640336962	2	0.000502776695205458	2	0.000502776695205458	NA	NA	SegRatio=0.01,AbsMeanSigma=0.76,pvalue=0.000147414191348876,pvalueTTest=0.212828154451638,
chr8	113332148	113332226	CSMD3	CSMD300073	-0.000268971419402253	2	0.00655136640336962	2	0.000502776695205458	2	0.000502776695205458	NA	NA	SegRatio=0.01,AbsMeanSigma=0.76,pvalue=0.000147414191348876,pvalueTTest=0.212828154451638,
chr8	113332170	113332247	CSMD3	CSMD300074	0.125497602400573	2	0.00655136640336962	2	0.000502776695205458	2	0.000502776695205458	NA	NA	SegRatio=0.01,AbsMeanSigma=0.76,pvalue=0.000147414191348876,pvalueTTest=0.212828154451638,
chr8	113347525	113347635	CSMD3	CSMD300075	0.0171514237118379	2	0.00655136640336962	2	0.000502776695205458	2	0.000502776695205458	NA	NA	SegRatio=0.01,AbsMeanSigma=0.76,pvalue=0.000147414191348876,pvalueTTest=0.212828154451638,
chr8	113347597	113347714	CSMD3	CSMD300076	0.0659100411672695	2	0.00655136640336962	2	0.000502776695205458	2	0.000502776695205458	NA	NA	SegRatio=0.01,AbsMeanSigma=0.76,pvalue=0.000147414191348876,pvalueTTest=0.212828154451638,
chr8	113347712	113347821	CSMD3	CSMD300077	-2.11519132644782	2	0.00333193282968469	2	0.000502776695205458	2	0.000502776695205458	q-value=2.85380085190221e-15, copies=0	NA	SegRatio=0,AbsMeanSigma=0.55,pvalue=8.15325853395435e-07,pvalueTTest=0.0412894631863348,
chr8	113348809	113348919	CSMD3	CSMD300078	NA	2	0.00333193282968469	2	0.000502776695205458	2	0.000502776695205458	NA	NA	SegRatio=0,AbsMeanSigma=0.55,pvalue=8.15325853395435e-07,pvalueTTest=0.0412894631863348,
chr8	113348917	113349029	CSMD3	CSMD300079	-0.0680105354081674	2	0.00333193282968469	2	0.000502776695205458	2	0.000502776695205458	NA	NA	SegRatio=0,AbsMeanSigma=0.55,pvalue=8.15325853395435e-07,pvalueTTest=0.0412894631863348,
chr8	113349010	113349123	CSMD3	CSMD300080	-0.242003862698376	2	0.00333193282968469	2	0.000502776695205458	2	0.000502776695205458	NA	NA	SegRatio=0,AbsMeanSigma=0.55,pvalue=8.15325853395435e-07,pvalueTTest=0.0412894631863348,
chr8	113349750	113349856	CSMD3	CSMD300081	0.0515844757164273	2	0.00333193282968469	2	0.000502776695205458	2	0.000502776695205458	NA	NA	SegRatio=0,AbsMeanSigma=0.55,pvalue=8.15325853395435e-07,pvalueTTest=0.0412894631863348,
chr8	113349840	113349951	CSMD3	CSMD300082	0.0801981292002639	2	0.00333193282968469	2	0.000502776695205458	2	0.000502776695205458	NA	NA	SegRatio=0,AbsMeanSigma=0.55,pvalue=8.15325853395435e-07,pvalueTTest=0.0412894631863348,
chr8	113349948	113350053	CSMD3	CSMD300083	0.00333193282968469	2	0.00333193282968469	2	0.000502776695205458	2	0.000502776695205458	NA	NA	SegRatio=0,AbsMeanSigma=0.55,pvalue=8.15325853395435e-07,pvalueTTest=0.0412894631863348,
chr8	113353584	113353720	CSMD3	CSMD300084	NA	2	0.00333193282968469	2	0.000502776695205458	2	0.000502776695205458	NA	NA	SegRatio=0,AbsMeanSigma=0.55,pvalue=8.15325853395435e-07,pvalueTTest=0.0412894631863348,
chr8	113353723	113353829	CSMD3	CSMD300085	0.158622426865122	2	0.00333193282968469	2	0.000502776695205458	2	0.000502776695205458	NA	NA	SegRatio=0,AbsMeanSigma=0.55,pvalue=8.15325853395435e-07,pvalueTTest=0.0412894631863348,
chr8	113353830	113353946	CSMD3	CSMD300086	-0.145532861989628	2	0.00333193282968469	2	0.000502776695205458	2	0.000502776695205458	NA	NA	SegRatio=0,AbsMeanSigma=0.55,pvalue=8.15325853395435e-07,pvalueTTest=0.0412894631863348,
chr8	113358236	113358348	CSMD3	CSMD300087	NA	2	0.00333193282968469	2	0.000502776695205458	2	0.000502776695205458	NA	NA	SegRatio=0,AbsMeanSigma=0.55,pvalue=8.15325853395435e-07,pvalueTTest=0.0412894631863348,
chr8	113358344	113358454	CSMD3	CSMD300088	0.0262656390570079	2	0.00333193282968469	2	0.000502776695205458	2	0.000502776695205458	NA	NA	SegRatio=0,AbsMeanSigma=0.55,pvalue=8.15325853395435e-07,pvalueTTest=0.0412894631863348,
chr8	113358409	113358527	CSMD3	CSMD300089	-0.0778207795808841	2	0.00333193282968469	2	0.000502776695205458	2	0.000502776695205458	NA	NA	SegRatio=0,AbsMeanSigma=0.55,pvalue=8.15325853395435e-07,pvalueTTest=0.0412894631863348,
chr8	113363330	113363435	CSMD3	CSMD300090	NA	2	0.00333193282968469	2	0.000502776695205458	2	0.000502776695205458	NA	NA	SegRatio=0,AbsMeanSigma=0.55,pvalue=8.15325853395435e-07,pvalueTTest=0.0412894631863348,
chr8	113363420	113363486	CSMD3	CSMD300091	-1.02170154577036	2	0.00333193282968469	2	0.000502776695205458	2	0.000502776695205458	NA	NA	SegRatio=0,AbsMeanSigma=0.55,pvalue=8.15325853395435e-07,pvalueTTest=0.0412894631863348,
chr8	113363447	113363555	CSMD3	CSMD300092	NA	2	0.00333193282968469	2	0.000502776695205458	2	0.000502776695205458	NA	NA	SegRatio=0,AbsMeanSigma=0.55,pvalue=8.15325853395435e-07,pvalueTTest=0.0412894631863348,
chr8	113364554	113364665	CSMD3	CSMD300093	-0.0702107461471443	2	0.00333193282968469	2	0.000502776695205458	2	0.000502776695205458	NA	NA	SegRatio=0,AbsMeanSigma=0.55,pvalue=8.15325853395435e-07,pvalueTTest=0.0412894631863348,
chr8	113364663	113364750	CSMD3	CSMD300094	-0.126066419778367	2	0.00333193282968469	2	0.000502776695205458	2	0.000502776695205458	NA	NA	SegRatio=0,AbsMeanSigma=0.55,pvalue=8.15325853395435e-07,pvalueTTest=0.0412894631863348,
chr8	113364733	113364841	CSMD3	CSMD300095	NA	2	0.00333193282968469	2	0.000502776695205458	2	0.000502776695205458	NA	NA	SegRatio=0,AbsMeanSigma=0.55,pvalue=8.15325853395435e-07,pvalueTTest=0.0412894631863348,
chr8	113392503	113392610	CSMD3	CSMD300096	NA	2	0.00333193282968469	2	0.000502776695205458	2	0.000502776695205458	NA	NA	SegRatio=0,AbsMeanSigma=0.55,pvalue=8.15325853395435e-07,pvalueTTest=0.0412894631863348,
chr8	113392602	113392704	CSMD3	CSMD300097	-0.492216550349769	2	0.00333193282968469	2	0.000502776695205458	2	0.000502776695205458	q-value=0.00655453984131468, copies=1	NA	SegRatio=0,AbsMeanSigma=0.55,pvalue=8.15325853395435e-07,pvalueTTest=0.0412894631863348,
chr8	113395718	113395812	CSMD3	CSMD300098	NA	2	0.00333193282968469	2	0.000502776695205458	2	0.000502776695205458	NA	NA	SegRatio=0,AbsMeanSigma=0.55,pvalue=8.15325853395435e-07,pvalueTTest=0.0412894631863348,
chr8	113395804	113395910	CSMD3	CSMD300099	0.0756791434434346	2	0.00333193282968469	2	0.000502776695205458	2	0.000502776695205458	NA	NA	SegRatio=0,AbsMeanSigma=0.55,pvalue=8.15325853395435e-07,pvalueTTest=0.0412894631863348,
chr8	113395865	113395980	CSMD3	CSMD300100	0.0199616102672427	2	0.00333193282968469	2	0.000502776695205458	2	0.000502776695205458	NA	NA	SegRatio=0,AbsMeanSigma=0.55,pvalue=8.15325853395435e-07,pvalueTTest=0.0412894631863348,
chr8	113402850	113402960	CSMD3	CSMD300101	0.160182827769853	2	0.00333193282968469	2	0.000502776695205458	2	0.000502776695205458	NA	NA	SegRatio=0,AbsMeanSigma=0.55,pvalue=8.15325853395435e-07,pvalueTTest=0.0412894631863348,
chr8	113402940	113403038	CSMD3	CSMD300102	0.105864941109635	2	0.00333193282968469	2	0.000502776695205458	2	0.000502776695205458	NA	NA	SegRatio=0,AbsMeanSigma=0.55,pvalue=8.15325853395435e-07,pvalueTTest=0.0412894631863348,
chr8	113418770	113418884	CSMD3	CSMD300103	-0.0504626626916341	2	0.00333193282968469	2	0.000502776695205458	2	0.000502776695205458	NA	NA	SegRatio=0,AbsMeanSigma=0.55,pvalue=8.15325853395435e-07,pvalueTTest=0.0412894631863348,
chr8	113418819	113418919	CSMD3	CSMD300104	0.203471984793947	2	0.00333193282968469	2	0.000502776695205458	2	0.000502776695205458	NA	NA	SegRatio=0,AbsMeanSigma=0.55,pvalue=8.15325853395435e-07,pvalueTTest=0.0412894631863348,
chr8	113418883	113418991	CSMD3	CSMD300105	0.049279683481265	2	0.00333193282968469	2	0.000502776695205458	2	0.000502776695205458	NA	NA	SegRatio=0,AbsMeanSigma=0.55,pvalue=8.15325853395435e-07,pvalueTTest=0.0412894631863348,
chr8	113420517	113420628	CSMD3	CSMD300106	0.0581724502183099	2	0.00333193282968469	2	0.000502776695205458	2	0.000502776695205458	NA	NA	SegRatio=0,AbsMeanSigma=0.55,pvalue=8.15325853395435e-07,pvalueTTest=0.0412894631863348,
chr8	113420607	113420719	CSMD3	CSMD300107	NA	2	0.00333193282968469	2	0.000502776695205458	2	0.000502776695205458	NA	NA	SegRatio=0,AbsMeanSigma=0.55,pvalue=8.15325853395435e-07,pvalueTTest=0.0412894631863348,
chr8	113421124	113421216	CSMD3	CSMD300108	0.022192432572008	2	0.00333193282968469	2	0.000502776695205458	2	0.000502776695205458	NA	NA	SegRatio=0,AbsMeanSigma=0.55,pvalue=8.15325853395435e-07,pvalueTTest=0.0412894631863348,
chr8	113421190	113421283	CSMD3	CSMD300109	-0.0534751814055879	2	0.00333193282968469	2	0.000502776695205458	2	0.000502776695205458	NA	NA	SegRatio=0,AbsMeanSigma=0.55,pvalue=8.15325853395435e-07,pvalueTTest=0.0412894631863348,
chr8	113484794	113484910	CSMD3	CSMD300110	0.0511954786509724	2	0.00333193282968469	2	0.000502776695205458	2	0.000502776695205458	NA	NA	SegRatio=0,AbsMeanSigma=0.55,pvalue=8.15325853395435e-07,pvalueTTest=0.0412894631863348,
chr8	113484910	113485022	CSMD3	CSMD300111	-0.547230796288613	2	0.00333193282968469	2	0.000502776695205458	2	0.000502776695205458	q-value=4.16136188406717e-09, copies=1	NA	SegRatio=0,AbsMeanSigma=0.55,pvalue=8.15325853395435e-07,pvalueTTest=0.0412894631863348,
chr8	113504646	113504742	CSMD3	CSMD300112	-0.477789711767487	2	0.00333193282968469	2	0.000502776695205458	2	0.000502776695205458	q-value=0.00223129599559153, copies=1	NA	SegRatio=0,AbsMeanSigma=0.55,pvalue=8.15325853395435e-07,pvalueTTest=0.0412894631863348,
chr8	113504743	113504859	CSMD3	CSMD300113	0.0167403421512407	2	0.00333193282968469	2	0.000502776695205458	2	0.000502776695205458	NA	NA	SegRatio=0,AbsMeanSigma=0.55,pvalue=8.15325853395435e-07,pvalueTTest=0.0412894631863348,
chr8	113504856	113504969	CSMD3	CSMD300114	0.14186799779908	2	0.00333193282968469	2	0.000502776695205458	2	0.000502776695205458	NA	NA	SegRatio=0,AbsMeanSigma=0.55,pvalue=8.15325853395435e-07,pvalueTTest=0.0412894631863348,
chr8	113515966	113516077	CSMD3	CSMD300115	NA	2	0.00333193282968469	2	0.000502776695205458	2	0.000502776695205458	NA	NA	SegRatio=0,AbsMeanSigma=0.55,pvalue=8.15325853395435e-07,pvalueTTest=0.0412894631863348,
chr8	113516061	113516176	CSMD3	CSMD300116.CSMD300117	NA	2	0.00333193282968469	2	0.000502776695205458	2	0.000502776695205458	NA	NA	SegRatio=0,AbsMeanSigma=0.55,pvalue=8.15325853395435e-07,pvalueTTest=0.0412894631863348,
chr8	113516193	113516320	CSMD3	CSMD300118	-2.48160920935098	2	0.00333193282968469	2	0.000502776695205458	2	0.000502776695205458	q-value=0.00485149095482639, copies=0	NA	SegRatio=0,AbsMeanSigma=0.55,pvalue=8.15325853395435e-07,pvalueTTest=0.0412894631863348,
chr8	113518880	113518997	CSMD3	CSMD300119	0.0660724291784993	2	0.00333193282968469	2	0.000502776695205458	2	0.000502776695205458	NA	NA	SegRatio=0,AbsMeanSigma=0.55,pvalue=8.15325853395435e-07,pvalueTTest=0.0412894631863348,
chr8	113518939	113519050	CSMD3	CSMD300120	-0.0113789612508782	2	0.00333193282968469	2	0.000502776695205458	2	0.000502776695205458	NA	NA	SegRatio=0,AbsMeanSigma=0.55,pvalue=8.15325853395435e-07,pvalueTTest=0.0412894631863348,
chr8	113519036	113519151	CSMD3	CSMD300121	-1.72007463304139	2	0.00333193282968469	2	0.000502776695205458	2	0.000502776695205458	NA	NA	SegRatio=0,AbsMeanSigma=0.55,pvalue=8.15325853395435e-07,pvalueTTest=0.0412894631863348,
chr8	113529164	113529296	CSMD3	CSMD300122	-0.301981557501397	2	0.00333193282968469	2	0.000502776695205458	2	0.000502776695205458	NA	NA	SegRatio=0,AbsMeanSigma=0.55,pvalue=8.15325853395435e-07,pvalueTTest=0.0412894631863348,
chr8	113529296	113529402	CSMD3	CSMD300123	-0.106224305542056	2	0.00333193282968469	2	0.000502776695205458	2	0.000502776695205458	NA	NA	SegRatio=0,AbsMeanSigma=0.55,pvalue=8.15325853395435e-07,pvalueTTest=0.0412894631863348,
chr8	113529341	113529440	CSMD3	CSMD300124	0.0373075012358059	2	0.00333193282968469	2	0.000502776695205458	2	0.000502776695205458	NA	NA	SegRatio=0,AbsMeanSigma=0.55,pvalue=8.15325853395435e-07,pvalueTTest=0.0412894631863348,
chr8	113529392	113529505	CSMD3	CSMD300125	0.133032326200522	2	0.00333193282968469	2	0.000502776695205458	2	0.000502776695205458	NA	NA	SegRatio=0,AbsMeanSigma=0.55,pvalue=8.15325853395435e-07,pvalueTTest=0.0412894631863348,
chr8	113562876	113562988	CSMD3	CSMD300126	-0.208030171400013	2	0.00333193282968469	2	0.000502776695205458	2	0.000502776695205458	NA	NA	SegRatio=0,AbsMeanSigma=0.55,pvalue=8.15325853395435e-07,pvalueTTest=0.0412894631863348,
chr8	113562988	113563103	CSMD3	CSMD300127	-0.0180095829696231	2	0.00333193282968469	2	0.000502776695205458	2	0.000502776695205458	NA	NA	SegRatio=0,AbsMeanSigma=0.55,pvalue=8.15325853395435e-07,pvalueTTest=0.0412894631863348,
chr8	113563062	113563169	CSMD3	CSMD300128	-0.0284471726663101	2	0.00333193282968469	2	0.000502776695205458	2	0.000502776695205458	NA	NA	SegRatio=0,AbsMeanSigma=0.55,pvalue=8.15325853395435e-07,pvalueTTest=0.0412894631863348,
chr8	113564789	113564904	CSMD3	CSMD300129	-0.056040771933859	2	0.00333193282968469	2	0.000502776695205458	2	0.000502776695205458	NA	NA	SegRatio=0,AbsMeanSigma=0.55,pvalue=8.15325853395435e-07,pvalueTTest=0.0412894631863348,
chr8	113564876	113564987	CSMD3	CSMD300130	-0.0964925068944207	2	0.00333193282968469	2	0.000502776695205458	2	0.000502776695205458	NA	NA	SegRatio=0,AbsMeanSigma=0.55,pvalue=8.15325853395435e-07,pvalueTTest=0.0412894631863348,
chr8	113568957	113569070	CSMD3	CSMD300131	0.0322050228773254	2	0.00333193282968469	2	0.000502776695205458	2	0.000502776695205458	NA	NA	SegRatio=0,AbsMeanSigma=0.55,pvalue=8.15325853395435e-07,pvalueTTest=0.0412894631863348,
chr8	113569014	113569120	CSMD3	CSMD300132	0.11172008844083	2	0.00333193282968469	2	0.000502776695205458	2	0.000502776695205458	NA	NA	SegRatio=0,AbsMeanSigma=0.55,pvalue=8.15325853395435e-07,pvalueTTest=0.0412894631863348,
chr8	113569087	113569201	CSMD3	CSMD300133	0.122430213815351	2	0.00333193282968469	2	0.000502776695205458	2	0.000502776695205458	NA	NA	SegRatio=0,AbsMeanSigma=0.55,pvalue=8.15325853395435e-07,pvalueTTest=0.0412894631863348,
chr8	113569185	113569296	CSMD3	CSMD300134	NA	2	0.00333193282968469	2	0.000502776695205458	2	0.000502776695205458	NA	NA	SegRatio=0,AbsMeanSigma=0.55,pvalue=8.15325853395435e-07,pvalueTTest=0.0412894631863348,
chr8	113585668	113585779	CSMD3	CSMD300135	0.00262751695078527	2	0.00333193282968469	2	0.000502776695205458	2	0.000502776695205458	NA	NA	SegRatio=0,AbsMeanSigma=0.55,pvalue=8.15325853395435e-07,pvalueTTest=0.0412894631863348,
chr8	113585759	113585872	CSMD3	CSMD300136	0.199543253968527	2	0.00333193282968469	2	0.000502776695205458	2	0.000502776695205458	NA	NA	SegRatio=0,AbsMeanSigma=0.55,pvalue=8.15325853395435e-07,pvalueTTest=0.0412894631863348,
chr8	113585804	113585917	CSMD3	CSMD300137	-0.193864332779504	2	0.00333193282968469	2	0.000502776695205458	2	0.000502776695205458	NA	NA	SegRatio=0,AbsMeanSigma=0.55,pvalue=8.15325853395435e-07,pvalueTTest=0.0412894631863348,
chr8	113599288	113599394	CSMD3	CSMD300138	0.253125828424973	2	0.00333193282968469	2	0.000502776695205458	2	0.000502776695205458	NA	NA	SegRatio=0,AbsMeanSigma=0.55,pvalue=8.15325853395435e-07,pvalueTTest=0.0412894631863348,
chr8	113599344	113599458	CSMD3	CSMD300139	-0.00649057289788508	2	0.00333193282968469	2	0.000502776695205458	2	0.000502776695205458	NA	NA	SegRatio=0,AbsMeanSigma=0.55,pvalue=8.15325853395435e-07,pvalueTTest=0.0412894631863348,
chr8	113599424	113599534	CSMD3	CSMD300140	-0.303352585939661	2	0.00333193282968469	2	0.000502776695205458	2	0.000502776695205458	NA	NA	SegRatio=0,AbsMeanSigma=0.55,pvalue=8.15325853395435e-07,pvalueTTest=0.0412894631863348,
chr8	113649021	113649133	CSMD3	CSMD300141	0.127500760970397	2	0.00333193282968469	2	0.000502776695205458	2	0.000502776695205458	NA	NA	SegRatio=0,AbsMeanSigma=0.55,pvalue=8.15325853395435e-07,pvalueTTest=0.0412894631863348,
chr8	113649121	113649212	CSMD3	CSMD300142	0.140505228144955	2	0.00333193282968469	2	0.000502776695205458	2	0.000502776695205458	NA	NA	SegRatio=0,AbsMeanSigma=0.55,pvalue=8.15325853395435e-07,pvalueTTest=0.0412894631863348,
chr8	113649155	113649268	CSMD3	CSMD300143	-0.0796892130087015	2	0.00333193282968469	2	0.000502776695205458	2	0.000502776695205458	NA	NA	SegRatio=0,AbsMeanSigma=0.55,pvalue=8.15325853395435e-07,pvalueTTest=0.0412894631863348,
chr8	113650858	113650969	CSMD3	CSMD300144	-1.90595101594478	2	0.00333193282968469	2	0.000502776695205458	2	0.000502776695205458	NA	NA	SegRatio=0,AbsMeanSigma=0.55,pvalue=8.15325853395435e-07,pvalueTTest=0.0412894631863348,
chr8	113650948	113651059	CSMD3	CSMD300145	0.155849136732702	2	0.00333193282968469	2	0.000502776695205458	2	0.000502776695205458	NA	NA	SegRatio=0,AbsMeanSigma=0.55,pvalue=8.15325853395435e-07,pvalueTTest=0.0412894631863348,
chr8	113651016	113651125	CSMD3	CSMD300146	0.128563936141757	2	0.00333193282968469	2	0.000502776695205458	2	0.000502776695205458	NA	NA	SegRatio=0,AbsMeanSigma=0.55,pvalue=8.15325853395435e-07,pvalueTTest=0.0412894631863348,
chr8	113651089	113651201	CSMD3	CSMD300147	0.0879082854096305	2	0.00333193282968469	2	0.000502776695205458	2	0.000502776695205458	NA	NA	SegRatio=0,AbsMeanSigma=0.55,pvalue=8.15325853395435e-07,pvalueTTest=0.0412894631863348,
chr8	113657311	113657423	CSMD3	CSMD300148	-0.0268656710655957	2	0.00333193282968469	2	0.000502776695205458	2	0.000502776695205458	NA	NA	SegRatio=0,AbsMeanSigma=0.55,pvalue=8.15325853395435e-07,pvalueTTest=0.0412894631863348,
chr8	113657424	113657538	CSMD3	CSMD300149	0.184228724666816	2	0.00333193282968469	2	0.000502776695205458	2	0.000502776695205458	NA	NA	SegRatio=0,AbsMeanSigma=0.55,pvalue=8.15325853395435e-07,pvalueTTest=0.0412894631863348,
chr8	113662274	113662406	CSMD3	CSMD300150	NA	2	0.00333193282968469	2	0.000502776695205458	2	0.000502776695205458	NA	NA	SegRatio=0,AbsMeanSigma=0.55,pvalue=8.15325853395435e-07,pvalueTTest=0.0412894631863348,
chr8	113662401	113662489	CSMD3	CSMD300151	0.122610512694891	2	0.00333193282968469	2	0.000502776695205458	2	0.000502776695205458	NA	NA	SegRatio=0,AbsMeanSigma=0.55,pvalue=8.15325853395435e-07,pvalueTTest=0.0412894631863348,
chr8	113662462	113662569	CSMD3	CSMD300152	0.141208389297306	2	0.00333193282968469	2	0.000502776695205458	2	0.000502776695205458	NA	NA	SegRatio=0,AbsMeanSigma=0.55,pvalue=8.15325853395435e-07,pvalueTTest=0.0412894631863348,
chr8	113662541	113662651	CSMD3	CSMD300153	-0.254384385503814	2	0.00333193282968469	2	0.000502776695205458	2	0.000502776695205458	NA	NA	SegRatio=0,AbsMeanSigma=0.55,pvalue=8.15325853395435e-07,pvalueTTest=0.0412894631863348,
chr8	113668360	113668476	CSMD3	CSMD300154	NA	2	0.00333193282968469	2	0.000502776695205458	2	0.000502776695205458	NA	NA	SegRatio=0,AbsMeanSigma=0.55,pvalue=8.15325853395435e-07,pvalueTTest=0.0412894631863348,
chr8	113668418	113668531	CSMD3	CSMD300155	0.214159080934287	2	0.00333193282968469	2	0.000502776695205458	2	0.000502776695205458	NA	NA	SegRatio=0,AbsMeanSigma=0.55,pvalue=8.15325853395435e-07,pvalueTTest=0.0412894631863348,
chr8	113668517	113668626	CSMD3	CSMD300156	-1.77810313459533	2	-0.00859669189782849	2	0.000502776695205458	2	0.000502776695205458	q-value=6.51056448899876e-15, copies=0.5	NA	SegRatio=-0.01,AbsMeanSigma=0.7,pvalue=3.14321451625513e-11,pvalueTTest=0.0117302172304276,
chr8	113678460	113678573	CSMD3	CSMD300157	-0.115451376306225	2	-0.00859669189782849	2	0.000502776695205458	2	0.000502776695205458	NA	NA	SegRatio=-0.01,AbsMeanSigma=0.7,pvalue=3.14321451625513e-11,pvalueTTest=0.0117302172304276,
chr8	113678566	113678676	CSMD3	CSMD300158	0.0458479212716124	2	-0.00859669189782849	2	0.000502776695205458	2	0.000502776695205458	NA	NA	SegRatio=-0.01,AbsMeanSigma=0.7,pvalue=3.14321451625513e-11,pvalueTTest=0.0117302172304276,
chr8	113694650	113694755	CSMD3	CSMD300159	-0.0937404218167478	2	-0.00859669189782849	2	0.000502776695205458	2	0.000502776695205458	NA	NA	SegRatio=-0.01,AbsMeanSigma=0.7,pvalue=3.14321451625513e-11,pvalueTTest=0.0117302172304276,
chr8	113694713	113694830	CSMD3	CSMD300160	0.0422024179123023	2	-0.00859669189782849	2	0.000502776695205458	2	0.000502776695205458	NA	NA	SegRatio=-0.01,AbsMeanSigma=0.7,pvalue=3.14321451625513e-11,pvalueTTest=0.0117302172304276,
chr8	113694764	113694858	CSMD3	CSMD300161	0.227903835523625	2	-0.00859669189782849	2	0.000502776695205458	2	0.000502776695205458	NA	NA	SegRatio=-0.01,AbsMeanSigma=0.7,pvalue=3.14321451625513e-11,pvalueTTest=0.0117302172304276,
chr8	113694854	113694966	CSMD3	CSMD300162	-1.94585912249141	2	-0.00859669189782849	2	0.000502776695205458	2	0.000502776695205458	q-value=0.000370088464409676, copies=0.5	NA	SegRatio=-0.01,AbsMeanSigma=0.7,pvalue=3.14321451625513e-11,pvalueTTest=0.0117302172304276,
chr8	113697582	113697687	CSMD3	CSMD300163	-0.133123966056136	2	-0.00859669189782849	2	0.000502776695205458	2	0.000502776695205458	NA	NA	SegRatio=-0.01,AbsMeanSigma=0.7,pvalue=3.14321451625513e-11,pvalueTTest=0.0117302172304276,
chr8	113697686	113697800	CSMD3	CSMD300164	-0.00859669189782849	2	-0.00859669189782849	2	0.000502776695205458	2	0.000502776695205458	NA	NA	SegRatio=-0.01,AbsMeanSigma=0.7,pvalue=3.14321451625513e-11,pvalueTTest=0.0117302172304276,
chr8	113697790	113697900	CSMD3	CSMD300165	0.0615275176140322	2	-0.00859669189782849	2	0.000502776695205458	2	0.000502776695205458	NA	NA	SegRatio=-0.01,AbsMeanSigma=0.7,pvalue=3.14321451625513e-11,pvalueTTest=0.0117302172304276,
chr8	113697849	113697960	CSMD3	CSMD300166	0.0858476556063509	2	-0.00859669189782849	2	0.000502776695205458	2	0.000502776695205458	NA	NA	SegRatio=-0.01,AbsMeanSigma=0.7,pvalue=3.14321451625513e-11,pvalueTTest=0.0117302172304276,
chr8	113697957	113698091	CSMD3	CSMD300167	NA	2	-0.00859669189782849	2	0.000502776695205458	2	0.000502776695205458	NA	NA	SegRatio=-0.01,AbsMeanSigma=0.7,pvalue=3.14321451625513e-11,pvalueTTest=0.0117302172304276,
chr8	113702074	113702185	CSMD3	CSMD300168	-0.108758497105259	2	-0.00859669189782849	2	0.000502776695205458	2	0.000502776695205458	NA	NA	SegRatio=-0.01,AbsMeanSigma=0.7,pvalue=3.14321451625513e-11,pvalueTTest=0.0117302172304276,
chr8	113702145	113702254	CSMD3	CSMD300169	0.0740500879751796	2	-0.00859669189782849	2	0.000502776695205458	2	0.000502776695205458	NA	NA	SegRatio=-0.01,AbsMeanSigma=0.7,pvalue=3.14321451625513e-11,pvalueTTest=0.0117302172304276,
chr8	113702251	113702361	CSMD3	CSMD300170	-0.114722287675678	2	-0.00859669189782849	2	0.000502776695205458	2	0.000502776695205458	NA	NA	SegRatio=-0.01,AbsMeanSigma=0.7,pvalue=3.14321451625513e-11,pvalueTTest=0.0117302172304276,
chr8	113812369	113812480	CSMD3	CSMD300171	0.265226514634827	2	-0.00859669189782849	2	0.000502776695205458	2	0.000502776695205458	NA	NA	SegRatio=-0.01,AbsMeanSigma=0.7,pvalue=3.14321451625513e-11,pvalueTTest=0.0117302172304276,
chr8	113812463	113812575	CSMD3	CSMD300172	-0.156061817734933	2	-0.00859669189782849	2	0.000502776695205458	2	0.000502776695205458	NA	NA	SegRatio=-0.01,AbsMeanSigma=0.7,pvalue=3.14321451625513e-11,pvalueTTest=0.0117302172304276,
chr8	113841893	113842009	CSMD3	CSMD300173	0.24064630358256	2	-0.00859669189782849	2	0.000502776695205458	2	0.000502776695205458	NA	NA	SegRatio=-0.01,AbsMeanSigma=0.7,pvalue=3.14321451625513e-11,pvalueTTest=0.0117302172304276,
chr8	113841928	113842040	CSMD3	CSMD300174	-0.148731372406945	2	-0.00859669189782849	2	0.000502776695205458	2	0.000502776695205458	NA	NA	SegRatio=-0.01,AbsMeanSigma=0.7,pvalue=3.14321451625513e-11,pvalueTTest=0.0117302172304276,
chr8	113871326	113871434	CSMD3	CSMD300175	-0.0710164282025949	2	-0.00859669189782849	2	0.000502776695205458	2	0.000502776695205458	NA	NA	SegRatio=-0.01,AbsMeanSigma=0.7,pvalue=3.14321451625513e-11,pvalueTTest=0.0117302172304276,
chr8	113871374	113871482	CSMD3	CSMD300176	-0.0787377175058954	2	-0.00859669189782849	2	0.000502776695205458	2	0.000502776695205458	NA	NA	SegRatio=-0.01,AbsMeanSigma=0.7,pvalue=3.14321451625513e-11,pvalueTTest=0.0117302172304276,
chr8	113871473	113871586	CSMD3	CSMD300177	-0.95879128754295	2	-0.00859669189782849	2	0.000502776695205458	2	0.000502776695205458	NA	NA	SegRatio=-0.01,AbsMeanSigma=0.7,pvalue=3.14321451625513e-11,pvalueTTest=0.0117302172304276,
chr8	113933789	113933900	CSMD3	CSMD300178	-0.156968642501734	2	-0.00859669189782849	2	0.000502776695205458	2	0.000502776695205458	NA	NA	SegRatio=-0.01,AbsMeanSigma=0.7,pvalue=3.14321451625513e-11,pvalueTTest=0.0117302172304276,
chr8	113933891	113933973	CSMD3	CSMD300179	0.213181102270106	2	-0.00859669189782849	2	0.000502776695205458	2	0.000502776695205458	NA	NA	SegRatio=-0.01,AbsMeanSigma=0.7,pvalue=3.14321451625513e-11,pvalueTTest=0.0117302172304276,
chr8	113933927	113934044	CSMD3	CSMD300180	-0.186591560936909	2	-0.00859669189782849	2	0.000502776695205458	2	0.000502776695205458	NA	NA	SegRatio=-0.01,AbsMeanSigma=0.7,pvalue=3.14321451625513e-11,pvalueTTest=0.0117302172304276,
chr8	113959928	113960047	CSMD3	CSMD300181	NA	2	-0.00859669189782849	2	0.000502776695205458	2	0.000502776695205458	NA	NA	SegRatio=-0.01,AbsMeanSigma=0.7,pvalue=3.14321451625513e-11,pvalueTTest=0.0117302172304276,
chr8	113960073	113960207	CSMD3	CSMD300182	-1.88363485724468	2	-0.00859669189782849	2	0.000502776695205458	2	0.000502776695205458	NA	NA	SegRatio=-0.01,AbsMeanSigma=0.7,pvalue=3.14321451625513e-11,pvalueTTest=0.0117302172304276,
chr8	113966823	113966933	CSMD3	CSMD300183	-0.137983742394491	2	-0.00859669189782849	2	0.000502776695205458	2	0.000502776695205458	NA	NA	SegRatio=-0.01,AbsMeanSigma=0.7,pvalue=3.14321451625513e-11,pvalueTTest=0.0117302172304276,
chr8	113966931	113967063	CSMD3	CSMD300184	-2.79181063171629	2	-0.00859669189782849	2	0.000502776695205458	2	0.000502776695205458	q-value=1.37602630449442e-24, copies=0	NA	SegRatio=-0.01,AbsMeanSigma=0.7,pvalue=3.14321451625513e-11,pvalueTTest=0.0117302172304276,
chr8	113987992	113988109	CSMD3	CSMD300185	-0.14560284552915	2	-0.00859669189782849	2	0.000502776695205458	2	0.000502776695205458	NA	NA	SegRatio=-0.01,AbsMeanSigma=0.7,pvalue=3.14321451625513e-11,pvalueTTest=0.0117302172304276,
chr8	113988087	113988190	CSMD3	CSMD300186	0.0673832622363202	2	-0.00859669189782849	2	0.000502776695205458	2	0.000502776695205458	NA	NA	SegRatio=-0.01,AbsMeanSigma=0.7,pvalue=3.14321451625513e-11,pvalueTTest=0.0117302172304276,
chr8	113988122	113988234	CSMD3	CSMD300187	0.242436188002524	2	-0.00859669189782849	2	0.000502776695205458	2	0.000502776695205458	NA	NA	SegRatio=-0.01,AbsMeanSigma=0.7,pvalue=3.14321451625513e-11,pvalueTTest=0.0117302172304276,
chr8	113988220	113988332	CSMD3	CSMD300188	0.145689563923431	2	-0.00859669189782849	2	0.000502776695205458	2	0.000502776695205458	NA	NA	SegRatio=-0.01,AbsMeanSigma=0.7,pvalue=3.14321451625513e-11,pvalueTTest=0.0117302172304276,
chr8	113988279	113988381	CSMD3	CSMD300189	0.0634915971819088	2	-0.00859669189782849	2	0.000502776695205458	2	0.000502776695205458	NA	NA	SegRatio=-0.01,AbsMeanSigma=0.7,pvalue=3.14321451625513e-11,pvalueTTest=0.0117302172304276,
chr8	113988382	113988477	CSMD3	CSMD300190	-1.18613240250437	2	-0.00859669189782849	2	0.000502776695205458	2	0.000502776695205458	NA	NA	SegRatio=-0.01,AbsMeanSigma=0.7,pvalue=3.14321451625513e-11,pvalueTTest=0.0117302172304276,
chr8	114031216	114031329	CSMD3	CSMD300191	-0.634239394908788	2	-0.00859669189782849	2	0.000502776695205458	2	0.000502776695205458	q-value=0.00655453984131468, copies=1	NA	SegRatio=-0.01,AbsMeanSigma=0.7,pvalue=3.14321451625513e-11,pvalueTTest=0.0117302172304276,
chr8	114031313	114031407	CSMD3	CSMD300192	0.164276771517767	2	-0.00859669189782849	2	0.000502776695205458	2	0.000502776695205458	NA	NA	SegRatio=-0.01,AbsMeanSigma=0.7,pvalue=3.14321451625513e-11,pvalueTTest=0.0117302172304276,
chr8	114031388	114031499	CSMD3	CSMD300193	-0.144160561250923	2	-0.00859669189782849	2	0.000502776695205458	2	0.000502776695205458	NA	NA	SegRatio=-0.01,AbsMeanSigma=0.7,pvalue=3.14321451625513e-11,pvalueTTest=0.0117302172304276,
chr8	114110961	114111078	CSMD3	CSMD300194	-0.177630702182052	2	-0.00859669189782849	2	0.000502776695205458	2	0.000502776695205458	NA	NA	SegRatio=-0.01,AbsMeanSigma=0.7,pvalue=3.14321451625513e-11,pvalueTTest=0.0117302172304276,
chr8	114111074	114111177	CSMD3	CSMD300195	0.0106067965707411	2	-0.00859669189782849	2	0.000502776695205458	2	0.000502776695205458	NA	NA	SegRatio=-0.01,AbsMeanSigma=0.7,pvalue=3.14321451625513e-11,pvalueTTest=0.0117302172304276,
chr8	114111175	114111292	CSMD3	CSMD300196	0.572877385482044	2	-0.00859669189782849	2	0.000502776695205458	2	0.000502776695205458	NA	NA	SegRatio=-0.01,AbsMeanSigma=0.7,pvalue=3.14321451625513e-11,pvalueTTest=0.0117302172304276,
chr8	114185880	114185982	CSMD3	CSMD300197	-0.149913384476268	2	-0.00859669189782849	2	0.000502776695205458	2	0.000502776695205458	NA	NA	SegRatio=-0.01,AbsMeanSigma=0.7,pvalue=3.14321451625513e-11,pvalueTTest=0.0117302172304276,
chr8	114185977	114186094	CSMD3	CSMD300198	-0.0020685221943839	2	-0.00859669189782849	2	0.000502776695205458	2	0.000502776695205458	NA	NA	SegRatio=-0.01,AbsMeanSigma=0.7,pvalue=3.14321451625513e-11,pvalueTTest=0.0117302172304276,
chr8	114186069	114186180	CSMD3	CSMD300199	0.0268640558153881	2	-0.00859669189782849	2	0.000502776695205458	2	0.000502776695205458	NA	NA	SegRatio=-0.01,AbsMeanSigma=0.7,pvalue=3.14321451625513e-11,pvalueTTest=0.0117302172304276,
chr8	114290797	114290912	CSMD3	CSMD300200	-0.00847692943291346	2	-0.00859669189782849	2	0.000502776695205458	2	0.000502776695205458	NA	NA	SegRatio=-0.01,AbsMeanSigma=0.7,pvalue=3.14321451625513e-11,pvalueTTest=0.0117302172304276,
chr8	114290904	114291036	CSMD3	CSMD300201	NA	2	-0.00859669189782849	2	0.000502776695205458	2	0.000502776695205458	NA	NA	SegRatio=-0.01,AbsMeanSigma=0.7,pvalue=3.14321451625513e-11,pvalueTTest=0.0117302172304276,
chr8	114326738	114326846	CSMD3	CSMD300202	-0.772194400713338	2	-0.00859669189782849	2	0.000502776695205458	2	0.000502776695205458	q-value=1.21228701681251e-05, copies=1	NA	SegRatio=-0.01,AbsMeanSigma=0.7,pvalue=3.14321451625513e-11,pvalueTTest=0.0117302172304276,
chr8	114326847	114326958	CSMD3	CSMD300203	-0.278255827450857	2	-0.00859669189782849	2	0.000502776695205458	2	0.000502776695205458	NA	NA	SegRatio=-0.01,AbsMeanSigma=0.7,pvalue=3.14321451625513e-11,pvalueTTest=0.0117302172304276,
chr8	114326912	114327019	CSMD3	CSMD300204	0.0145503383139222	2	-0.00859669189782849	2	0.000502776695205458	2	0.000502776695205458	NA	NA	SegRatio=-0.01,AbsMeanSigma=0.7,pvalue=3.14321451625513e-11,pvalueTTest=0.0117302172304276,
chr8	114327004	114327110	CSMD3	CSMD300205	NA	2	-0.00859669189782849	2	0.000502776695205458	2	0.000502776695205458	NA	NA	SegRatio=-0.01,AbsMeanSigma=0.7,pvalue=3.14321451625513e-11,pvalueTTest=0.0117302172304276,
chr8	114388933	114389043	CSMD3	CSMD300206	0.169738885071014	2	-0.00859669189782849	2	0.000502776695205458	2	0.000502776695205458	NA	NA	SegRatio=-0.01,AbsMeanSigma=0.7,pvalue=3.14321451625513e-11,pvalueTTest=0.0117302172304276,
chr8	114448862	114448979	CSMD3	CSMD300207	0.116270934953079	2	-0.00859669189782849	2	0.000502776695205458	2	0.000502776695205458	NA	NA	SegRatio=-0.01,AbsMeanSigma=0.7,pvalue=3.14321451625513e-11,pvalueTTest=0.0117302172304276,
chr8	114448962	114449078	CSMD3	CSMD300208	0.245067623665803	2	-0.00859669189782849	2	0.000502776695205458	2	0.000502776695205458	NA	NA	SegRatio=-0.01,AbsMeanSigma=0.7,pvalue=3.14321451625513e-11,pvalueTTest=0.0117302172304276,
chr8	114449053	114449173	CSMD3	CSMD300209	0.0338537815375659	2	-0.00859669189782849	2	0.000502776695205458	2	0.000502776695205458	NA	NA	SegRatio=-0.01,AbsMeanSigma=0.7,pvalue=3.14321451625513e-11,pvalueTTest=0.0117302172304276,
chr8	117859670	117859787	RAD21	RAD2100001	-0.0229177624081686	2	-0.00859669189782849	2	0.144536447972011	2	0.144536447972011	NA	NA	SegRatio=-0.01,AbsMeanSigma=0.7,pvalue=3.14321451625513e-11,pvalueTTest=0.0117302172304276,
chr8	117859783	117859901	RAD21	RAD2100002	-0.0156137500925539	2	-0.00859669189782849	2	0.144536447972011	2	0.144536447972011	NA	NA	SegRatio=-0.01,AbsMeanSigma=0.7,pvalue=3.14321451625513e-11,pvalueTTest=0.0117302172304276,
chr8	117859896	117859985	RAD21	RAD2100003	-0.264180936690384	2	-0.00859669189782849	2	0.144536447972011	2	0.144536447972011	NA	NA	SegRatio=-0.01,AbsMeanSigma=0.7,pvalue=3.14321451625513e-11,pvalueTTest=0.0117302172304276,
chr8	117861112	117861216	RAD21	RAD2100004	0.0223151729036415	2	-0.00859669189782849	2	0.144536447972011	2	0.144536447972011	NA	NA	SegRatio=-0.01,AbsMeanSigma=0.7,pvalue=3.14321451625513e-11,pvalueTTest=0.0117302172304276,
chr8	117861215	117861327	RAD21	RAD2100005	0.2214437021165	2	-0.00859669189782849	2	0.144536447972011	2	0.144536447972011	NA	NA	SegRatio=-0.01,AbsMeanSigma=0.7,pvalue=3.14321451625513e-11,pvalueTTest=0.0117302172304276,
chr8	117862818	117862933	RAD21	RAD2100006	NA	2	-0.00859669189782849	2	0.144536447972011	2	0.144536447972011	NA	NA	SegRatio=-0.01,AbsMeanSigma=0.7,pvalue=3.14321451625513e-11,pvalueTTest=0.0117302172304276,
chr8	117862930	117863004	RAD21	RAD2100007	-0.0369593679453463	2	-0.00859669189782849	2	0.144536447972011	2	0.144536447972011	NA	NA	SegRatio=-0.01,AbsMeanSigma=0.7,pvalue=3.14321451625513e-11,pvalueTTest=0.0117302172304276,
chr8	117862985	117863078	RAD21	RAD2100008	-1.67945063278966	2	-0.00859669189782849	2	0.144536447972011	2	0.144536447972011	NA	NA	SegRatio=-0.01,AbsMeanSigma=0.7,pvalue=3.14321451625513e-11,pvalueTTest=0.0117302172304276,
chr8	117864153	117864267	RAD21	RAD2100009	0.201562241698805	2	-0.00859669189782849	2	0.144536447972011	2	0.144536447972011	NA	NA	SegRatio=-0.01,AbsMeanSigma=0.7,pvalue=3.14321451625513e-11,pvalueTTest=0.0117302172304276,
chr8	117864263	117864359	RAD21	RAD2100010	0.0810311636129793	2	-0.00859669189782849	2	0.144536447972011	2	0.144536447972011	NA	NA	SegRatio=-0.01,AbsMeanSigma=0.7,pvalue=3.14321451625513e-11,pvalueTTest=0.0117302172304276,
chr8	117864765	117864868	RAD21	RAD2100011	0.144740470567147	2	-0.00859669189782849	2	0.144536447972011	2	0.144536447972011	NA	NA	SegRatio=-0.01,AbsMeanSigma=0.7,pvalue=3.14321451625513e-11,pvalueTTest=0.0117302172304276,
chr8	117864836	117864928	RAD21	RAD2100012	0.00797282873690446	2	-0.00859669189782849	2	0.144536447972011	2	0.144536447972011	NA	NA	SegRatio=-0.01,AbsMeanSigma=0.7,pvalue=3.14321451625513e-11,pvalueTTest=0.0117302172304276,
chr8	117864886	117865001	RAD21	RAD2100013	-0.40705171607972	2	-0.00859669189782849	2	0.144536447972011	2	0.144536447972011	NA	NA	SegRatio=-0.01,AbsMeanSigma=0.7,pvalue=3.14321451625513e-11,pvalueTTest=0.0117302172304276,
chr8	117866395	117866509	RAD21	RAD2100014	-2.00173299767631	2	-0.00859669189782849	2	0.144536447972011	2	0.144536447972011	NA	NA	SegRatio=-0.01,AbsMeanSigma=0.7,pvalue=3.14321451625513e-11,pvalueTTest=0.0117302172304276,
chr8	117866509	117866622	RAD21	RAD2100015	0.102664272063395	2	-0.00859669189782849	2	0.144536447972011	2	0.144536447972011	NA	NA	SegRatio=-0.01,AbsMeanSigma=0.7,pvalue=3.14321451625513e-11,pvalueTTest=0.0117302172304276,
chr8	117866562	117866664	RAD21	RAD2100016	0.125624835432668	2	-0.00859669189782849	2	0.144536447972011	2	0.144536447972011	NA	NA	SegRatio=-0.01,AbsMeanSigma=0.7,pvalue=3.14321451625513e-11,pvalueTTest=0.0117302172304276,
chr8	117866657	117866766	RAD21	RAD2100017	0.138198857111927	2	-0.00859669189782849	2	0.144536447972011	2	0.144536447972011	NA	NA	SegRatio=-0.01,AbsMeanSigma=0.7,pvalue=3.14321451625513e-11,pvalueTTest=0.0117302172304276,
chr8	117868370	117868486	RAD21	RAD2100018	0.0164916036148664	2	-0.00859669189782849	2	0.144536447972011	2	0.144536447972011	NA	NA	SegRatio=-0.01,AbsMeanSigma=0.7,pvalue=3.14321451625513e-11,pvalueTTest=0.0117302172304276,
chr8	117868471	117868586	RAD21	RAD2100019	0.154120704491629	2	-0.00859669189782849	2	0.144536447972011	2	0.144536447972011	NA	NA	SegRatio=-0.01,AbsMeanSigma=0.7,pvalue=3.14321451625513e-11,pvalueTTest=0.0117302172304276,
chr8	117868852	117868967	RAD21	RAD2100020	0.0501875133455197	2	-0.00859669189782849	2	0.144536447972011	2	0.144536447972011	NA	NA	SegRatio=-0.01,AbsMeanSigma=0.7,pvalue=3.14321451625513e-11,pvalueTTest=0.0117302172304276,
chr8	117868901	117869004	RAD21	RAD2100021	-0.0426086990055089	2	-0.00859669189782849	2	0.144536447972011	2	0.144536447972011	NA	NA	SegRatio=-0.01,AbsMeanSigma=0.7,pvalue=3.14321451625513e-11,pvalueTTest=0.0117302172304276,
chr8	117868987	117869062	RAD21	RAD2100022	NA	2	-0.00859669189782849	2	0.144536447972011	2	0.144536447972011	NA	NA	SegRatio=-0.01,AbsMeanSigma=0.7,pvalue=3.14321451625513e-11,pvalueTTest=0.0117302172304276,
chr8	117869485	117869596	RAD21	RAD2100023	NA	2	-0.00859669189782849	2	0.144536447972011	2	0.144536447972011	NA	NA	SegRatio=-0.01,AbsMeanSigma=0.7,pvalue=3.14321451625513e-11,pvalueTTest=0.0117302172304276,
chr8	117869594	117869700	RAD21	RAD2100024	0.116127950962732	2	-0.00859669189782849	2	0.144536447972011	2	0.144536447972011	NA	NA	SegRatio=-0.01,AbsMeanSigma=0.7,pvalue=3.14321451625513e-11,pvalueTTest=0.0117302172304276,
chr8	117869687	117869799	RAD21	RAD2100025	-1.34447562907221	2	-0.00859669189782849	2	0.144536447972011	2	0.144536447972011	NA	NA	SegRatio=-0.01,AbsMeanSigma=0.7,pvalue=3.14321451625513e-11,pvalueTTest=0.0117302172304276,
chr8	117870546	117870661	RAD21	RAD2100026	NA	2	-0.00859669189782849	2	0.144536447972011	2	0.144536447972011	NA	NA	SegRatio=-0.01,AbsMeanSigma=0.7,pvalue=3.14321451625513e-11,pvalueTTest=0.0117302172304276,
chr8	117870624	117870704	RAD21	RAD2100027	-0.381596143284538	2	-0.00859669189782849	2	0.144536447972011	2	0.144536447972011	NA	NA	SegRatio=-0.01,AbsMeanSigma=0.7,pvalue=3.14321451625513e-11,pvalueTTest=0.0117302172304276,
chr8	117870679	117870795	RAD21	RAD2100028	-2.00029870123372	2	-0.00859669189782849	2	0.144536447972011	2	0.144536447972011	q-value=2.02356356259351e-24, copies=0.5	NA	SegRatio=-0.01,AbsMeanSigma=0.7,pvalue=3.14321451625513e-11,pvalueTTest=0.0117302172304276,
chr8	117874055	117874170	RAD21	RAD2100029	0.143885861027208	2	-0.00859669189782849	2	0.144536447972011	2	0.144536447972011	NA	NA	SegRatio=-0.01,AbsMeanSigma=0.7,pvalue=3.14321451625513e-11,pvalueTTest=0.0117302172304276,
chr8	117874164	117874279	RAD21	RAD2100030	-0.019975280395962	2	-0.00859669189782849	2	0.144536447972011	2	0.144536447972011	NA	NA	SegRatio=-0.01,AbsMeanSigma=0.7,pvalue=3.14321451625513e-11,pvalueTTest=0.0117302172304276,
chr8	117875295	117875402	RAD21	RAD2100031	-0.124610319437526	2	-0.00859669189782849	2	0.144536447972011	2	0.144536447972011	NA	NA	SegRatio=-0.01,AbsMeanSigma=0.7,pvalue=3.14321451625513e-11,pvalueTTest=0.0117302172304276,
chr8	117875402	117875515	RAD21	RAD2100032	-0.0133222518004872	2	-0.00859669189782849	2	0.144536447972011	2	0.144536447972011	NA	NA	SegRatio=-0.01,AbsMeanSigma=0.7,pvalue=3.14321451625513e-11,pvalueTTest=0.0117302172304276,
chr8	117875499	117875612	RAD21	RAD2100033	NA	2	-0.00859669189782849	2	0.144536447972011	2	0.144536447972011	NA	NA	SegRatio=-0.01,AbsMeanSigma=0.7,pvalue=3.14321451625513e-11,pvalueTTest=0.0117302172304276,
chr8	117878745	117878863	RAD21	RAD2100034	-0.203492005744054	2	-0.00859669189782849	2	0.144536447972011	2	0.144536447972011	q-value=0.000528573545969656, copies=1.5	NA	SegRatio=-0.01,AbsMeanSigma=0.7,pvalue=3.14321451625513e-11,pvalueTTest=0.0117302172304276,
chr8	117878849	117878965	RAD21	RAD2100035	0.137137750418481	2	-0.00859669189782849	2	0.144536447972011	2	0.144536447972011	NA	NA	SegRatio=-0.01,AbsMeanSigma=0.7,pvalue=3.14321451625513e-11,pvalueTTest=0.0117302172304276,
chr9	5021949	5022062	JAK2	JAK200001	0.132186869795171	2	0.132186869795171	2	0.143090146439568	2	0.143090146439568	NA	NA	SegRatio=0.13,AbsMeanSigma=1.14,pvalue=0.0492835546275673,pvalueTTest=0.0783899954510506,
chr9	5022055	5022165	JAK2	JAK200002	0.216118899655755	2	0.132186869795171	2	0.143090146439568	2	0.143090146439568	NA	NA	SegRatio=0.13,AbsMeanSigma=1.14,pvalue=0.0492835546275673,pvalueTTest=0.0783899954510506,
chr9	5022154	5022265	JAK2	JAK200003	0.0702996658821147	2	0.132186869795171	2	0.143090146439568	2	0.143090146439568	NA	NA	SegRatio=0.13,AbsMeanSigma=1.14,pvalue=0.0492835546275673,pvalueTTest=0.0783899954510506,
chr9	5029729	5029840	JAK2	JAK200004	-1.0513339935571	2	0.0664455748069578	2	0.143090146439568	2	0.143090146439568	q-value=0.000166832643153041, copies=0.5	NA	SegRatio=0.07,AbsMeanSigma=1.56,pvalue=2.21219813715828e-13,pvalueTTest=0.17270406792555,
chr9	5029813	5029924	JAK2	JAK200005	0.121823195404909	2	0.0664455748069578	2	0.143090146439568	2	0.143090146439568	NA	NA	SegRatio=0.07,AbsMeanSigma=1.56,pvalue=2.21219813715828e-13,pvalueTTest=0.17270406792555,
chr9	5029895	5030004	JAK2	JAK200006	-1.30502897824597	2	0.0664455748069578	2	0.143090146439568	2	0.143090146439568	NA	NA	SegRatio=0.07,AbsMeanSigma=1.56,pvalue=2.21219813715828e-13,pvalueTTest=0.17270406792555,
chr9	5044379	5044491	JAK2	JAK200007	NA	2	0.0664455748069578	2	0.143090146439568	2	0.143090146439568	NA	NA	SegRatio=0.07,AbsMeanSigma=1.56,pvalue=2.21219813715828e-13,pvalueTTest=0.17270406792555,
chr9	5044492	5044609	JAK2	JAK200008	NA	2	0.0664455748069578	2	0.143090146439568	2	0.143090146439568	NA	NA	SegRatio=0.07,AbsMeanSigma=1.56,pvalue=2.21219813715828e-13,pvalueTTest=0.17270406792555,
chr9	5050657	5050765	JAK2	JAK200009	0.12262179923972	2	0.0664455748069578	2	0.143090146439568	2	0.143090146439568	NA	NA	SegRatio=0.07,AbsMeanSigma=1.56,pvalue=2.21219813715828e-13,pvalueTTest=0.17270406792555,
chr9	5050732	5050843	JAK2	JAK200010	0.0664455748069578	2	0.0664455748069578	2	0.143090146439568	2	0.143090146439568	NA	NA	SegRatio=0.07,AbsMeanSigma=1.56,pvalue=2.21219813715828e-13,pvalueTTest=0.17270406792555,
chr9	5050830	5050942	JAK2	JAK200011	NA	2	0.0664455748069578	2	0.143090146439568	2	0.143090146439568	NA	NA	SegRatio=0.07,AbsMeanSigma=1.56,pvalue=2.21219813715828e-13,pvalueTTest=0.17270406792555,
chr9	5054475	5054589	JAK2	JAK200012	-1.5906592979007	2	0.0664455748069578	2	0.143090146439568	2	0.143090146439568	q-value=5.36760607543883e-16, copies=0.5	NA	SegRatio=0.07,AbsMeanSigma=1.56,pvalue=2.21219813715828e-13,pvalueTTest=0.17270406792555,
chr9	5054580	5054683	JAK2	JAK200013	0.164902423321987	2	0.0664455748069578	2	0.143090146439568	2	0.143090146439568	NA	NA	SegRatio=0.07,AbsMeanSigma=1.56,pvalue=2.21219813715828e-13,pvalueTTest=0.17270406792555,
chr9	5054669	5054774	JAK2	JAK200014	0.272527533889607	2	0.0664455748069578	2	0.143090146439568	2	0.143090146439568	NA	NA	SegRatio=0.07,AbsMeanSigma=1.56,pvalue=2.21219813715828e-13,pvalueTTest=0.17270406792555,
chr9	5054772	5054875	JAK2	JAK200015	0.156424516009888	2	0.0664455748069578	2	0.143090146439568	2	0.143090146439568	NA	NA	SegRatio=0.07,AbsMeanSigma=1.56,pvalue=2.21219813715828e-13,pvalueTTest=0.17270406792555,
chr9	5054876	5054979	JAK2	JAK200016	NA	2	0.0664455748069578	2	0.143090146439568	2	0.143090146439568	NA	NA	SegRatio=0.07,AbsMeanSigma=1.56,pvalue=2.21219813715828e-13,pvalueTTest=0.17270406792555,
chr9	5055642	5055753	JAK2	JAK200017	-1.69406322813476	2	0.0664455748069578	2	0.143090146439568	2	0.143090146439568	q-value=0.00264363204010454, copies=0.5	NA	SegRatio=0.07,AbsMeanSigma=1.56,pvalue=2.21219813715828e-13,pvalueTTest=0.17270406792555,
chr9	5055695	5055795	JAK2	JAK200018	-0.00386943934618281	2	0.0664455748069578	2	0.143090146439568	2	0.143090146439568	NA	NA	SegRatio=0.07,AbsMeanSigma=1.56,pvalue=2.21219813715828e-13,pvalueTTest=0.17270406792555,
chr9	5055764	5055874	JAK2	JAK200019	NA	2	0.0664455748069578	2	0.143090146439568	2	0.143090146439568	NA	NA	SegRatio=0.07,AbsMeanSigma=1.56,pvalue=2.21219813715828e-13,pvalueTTest=0.17270406792555,
chr9	5064862	5064973	JAK2	JAK200020	0.0112801835770108	2	0.0664455748069578	2	0.143090146439568	2	0.143090146439568	NA	NA	SegRatio=0.07,AbsMeanSigma=1.56,pvalue=2.21219813715828e-13,pvalueTTest=0.17270406792555,
chr9	5064919	5065031	JAK2	JAK200021	0.0310223296659111	2	0.0664455748069578	2	0.143090146439568	2	0.143090146439568	NA	NA	SegRatio=0.07,AbsMeanSigma=1.56,pvalue=2.21219813715828e-13,pvalueTTest=0.17270406792555,
chr9	5064984	5065091	JAK2	JAK200022	0.0469303268257312	2	0.0664455748069578	2	0.143090146439568	2	0.143090146439568	NA	NA	SegRatio=0.07,AbsMeanSigma=1.56,pvalue=2.21219813715828e-13,pvalueTTest=0.17270406792555,
chr9	5066622	5066737	JAK2	JAK200023	0.066748751939799	2	0.0664455748069578	2	0.143090146439568	2	0.143090146439568	NA	NA	SegRatio=0.07,AbsMeanSigma=1.56,pvalue=2.21219813715828e-13,pvalueTTest=0.17270406792555,
chr9	5066681	5066780	JAK2	JAK200024	0.0522322598950916	2	0.0664455748069578	2	0.143090146439568	2	0.143090146439568	NA	NA	SegRatio=0.07,AbsMeanSigma=1.56,pvalue=2.21219813715828e-13,pvalueTTest=0.17270406792555,
chr9	5066733	5066840	JAK2	JAK200025	-1.90854529740923	2	0.0202301907269418	2	0.143090146439568	2	0.143090146439568	q-value=2.94357573420898e-51, copies=0.5	NA	SegRatio=0.02,AbsMeanSigma=0.02,pvalue=0.928567199615234,pvalueTTest=0.983626509982093,
chr9	5068986	5069083	JAK2	JAK200026	NA	2	0.0202301907269418	2	0.143090146439568	2	0.143090146439568	NA	NA	SegRatio=0.02,AbsMeanSigma=0.02,pvalue=0.928567199615234,pvalueTTest=0.983626509982093,
chr9	5069046	5069149	JAK2	JAK200027	-0.115358144394687	2	0.0202301907269418	2	0.143090146439568	2	0.143090146439568	NA	NA	SegRatio=0.02,AbsMeanSigma=0.02,pvalue=0.928567199615234,pvalueTTest=0.983626509982093,
chr9	5069149	5069251	JAK2	JAK200028	-0.0228502637395579	2	0.0202301907269418	2	0.143090146439568	2	0.143090146439568	NA	NA	SegRatio=0.02,AbsMeanSigma=0.02,pvalue=0.928567199615234,pvalueTTest=0.983626509982093,
chr9	5069886	5070002	JAK2	JAK200029	-0.0463410193850207	2	0.0202301907269418	2	0.143090146439568	2	0.143090146439568	NA	NA	SegRatio=0.02,AbsMeanSigma=0.02,pvalue=0.928567199615234,pvalueTTest=0.983626509982093,
chr9	5070000	5070115	JAK2	JAK200030	NA	2	0.0202301907269418	2	0.143090146439568	2	0.143090146439568	NA	NA	SegRatio=0.02,AbsMeanSigma=0.02,pvalue=0.928567199615234,pvalueTTest=0.983626509982093,
chr9	5072450	5072551	JAK2	JAK200031	0.268581168541956	2	0.0202301907269418	2	0.143090146439568	2	0.143090146439568	NA	NA	SegRatio=0.02,AbsMeanSigma=0.02,pvalue=0.928567199615234,pvalueTTest=0.983626509982093,
chr9	5072552	5072667	JAK2	JAK200032	-0.0816727361264934	2	0.0202301907269418	2	0.143090146439568	2	0.143090146439568	NA	NA	SegRatio=0.02,AbsMeanSigma=0.02,pvalue=0.928567199615234,pvalueTTest=0.983626509982093,
chr9	5073615	5073729	JAK2	JAK200033	-0.0942376461279104	2	0.0202301907269418	2	0.143090146439568	2	0.143090146439568	NA	NA	SegRatio=0.02,AbsMeanSigma=0.02,pvalue=0.928567199615234,pvalueTTest=0.983626509982093,
chr9	5073714	5073801	JAK2	JAK200034	0.00111824917947357	2	0.0202301907269418	2	0.143090146439568	2	0.143090146439568	NA	NA	SegRatio=0.02,AbsMeanSigma=0.02,pvalue=0.928567199615234,pvalueTTest=0.983626509982093,
chr9	5073746	5073861	JAK2	JAK200035	0.0202301907269418	2	0.0202301907269418	2	0.143090146439568	2	0.143090146439568	NA	NA	SegRatio=0.02,AbsMeanSigma=0.02,pvalue=0.928567199615234,pvalueTTest=0.983626509982093,
chr9	5077372	5077477	JAK2	JAK200036	NA	2	0.0202301907269418	2	0.143090146439568	2	0.143090146439568	NA	NA	SegRatio=0.02,AbsMeanSigma=0.02,pvalue=0.928567199615234,pvalueTTest=0.983626509982093,
chr9	5077465	5077565	JAK2	JAK200037.JAK200038	NA	2	0.0202301907269418	2	0.143090146439568	2	0.143090146439568	NA	NA	SegRatio=0.02,AbsMeanSigma=0.02,pvalue=0.928567199615234,pvalueTTest=0.983626509982093,
chr9	5077560	5077676	JAK2	JAK200039	NA	2	0.0202301907269418	2	0.143090146439568	2	0.143090146439568	NA	NA	SegRatio=0.02,AbsMeanSigma=0.02,pvalue=0.928567199615234,pvalueTTest=0.983626509982093,
chr9	5078259	5078351	JAK2	JAK200040	NA	2	0.0202301907269418	2	0.143090146439568	2	0.143090146439568	NA	NA	SegRatio=0.02,AbsMeanSigma=0.02,pvalue=0.928567199615234,pvalueTTest=0.983626509982093,
chr9	5078309	5078404	JAK2	JAK200041	0.203398093405163	2	0.0202301907269418	2	0.143090146439568	2	0.143090146439568	NA	NA	SegRatio=0.02,AbsMeanSigma=0.02,pvalue=0.928567199615234,pvalueTTest=0.983626509982093,
chr9	5078388	5078500	JAK2	JAK200042	0.133047003243842	2	0.0202301907269418	2	0.143090146439568	2	0.143090146439568	NA	NA	SegRatio=0.02,AbsMeanSigma=0.02,pvalue=0.928567199615234,pvalueTTest=0.983626509982093,
chr9	5080207	5080318	JAK2	JAK200043	0.297960660937645	2	0.0202301907269418	2	0.143090146439568	2	0.143090146439568	NA	NA	SegRatio=0.02,AbsMeanSigma=0.02,pvalue=0.928567199615234,pvalueTTest=0.983626509982093,
chr9	5080311	5080418	JAK2	JAK200044	-0.0275449013278035	2	0.0202301907269418	2	0.143090146439568	2	0.143090146439568	NA	NA	SegRatio=0.02,AbsMeanSigma=0.02,pvalue=0.928567199615234,pvalueTTest=0.983626509982093,
chr9	5080509	5080623	JAK2	JAK200045	0.014161424452127	2	0.0202301907269418	2	0.143090146439568	2	0.143090146439568	NA	NA	SegRatio=0.02,AbsMeanSigma=0.02,pvalue=0.928567199615234,pvalueTTest=0.983626509982093,
chr9	5080591	5080703	JAK2	JAK200046	0.0477035656717117	2	0.0202301907269418	2	0.143090146439568	2	0.143090146439568	NA	NA	SegRatio=0.02,AbsMeanSigma=0.02,pvalue=0.928567199615234,pvalueTTest=0.983626509982093,
chr9	5081703	5081811	JAK2	JAK200047	0.354245382099598	2	0.0202301907269418	2	0.143090146439568	2	0.143090146439568	NA	NA	SegRatio=0.02,AbsMeanSigma=0.02,pvalue=0.928567199615234,pvalueTTest=0.983626509982093,
chr9	5081804	5081918	JAK2	JAK200048	0.172686887046084	2	0.0202301907269418	2	0.143090146439568	2	0.143090146439568	NA	NA	SegRatio=0.02,AbsMeanSigma=0.02,pvalue=0.928567199615234,pvalueTTest=0.983626509982093,
chr9	5089653	5089767	JAK2	JAK200049	0.274106354764304	2	0.0202301907269418	2	0.143090146439568	2	0.143090146439568	NA	NA	SegRatio=0.02,AbsMeanSigma=0.02,pvalue=0.928567199615234,pvalueTTest=0.983626509982093,
chr9	5089728	5089844	JAK2	JAK200050	0.279657515153041	2	0.0202301907269418	2	0.143090146439568	2	0.143090146439568	NA	NA	SegRatio=0.02,AbsMeanSigma=0.02,pvalue=0.928567199615234,pvalueTTest=0.983626509982093,
chr9	5089788	5089901	JAK2	JAK200051	0.215134421998547	2	0.0202301907269418	2	0.143090146439568	2	0.143090146439568	NA	NA	SegRatio=0.02,AbsMeanSigma=0.02,pvalue=0.928567199615234,pvalueTTest=0.983626509982093,
chr9	5090440	5090550	JAK2	JAK200052	NA	2	0.0202301907269418	2	0.143090146439568	2	0.143090146439568	NA	NA	SegRatio=0.02,AbsMeanSigma=0.02,pvalue=0.928567199615234,pvalueTTest=0.983626509982093,
chr9	5090535	5090626	JAK2	JAK200053	0.0785402672186625	2	0.0202301907269418	2	0.143090146439568	2	0.143090146439568	NA	NA	SegRatio=0.02,AbsMeanSigma=0.02,pvalue=0.928567199615234,pvalueTTest=0.983626509982093,
chr9	5090684	5090797	JAK2	JAK200054	-1.68347022089002	2	-0.128167871655122	2	0.143090146439568	2	0.143090146439568	q-value=2.43129724910898e-27, copies=0.5	NA	SegRatio=-0.13,AbsMeanSigma=3.83,pvalue=1.10206945116165e-17,pvalueTTest=0.153074313570719,
chr9	5090795	5090900	JAK2	JAK200055	-0.281065561158698	2	-0.128167871655122	2	0.143090146439568	2	0.143090146439568	NA	NA	SegRatio=-0.13,AbsMeanSigma=3.83,pvalue=1.10206945116165e-17,pvalueTTest=0.153074313570719,
chr9	5090843	5090947	JAK2	JAK200056	-1.32154199485042	2	-0.128167871655122	2	0.143090146439568	2	0.143090146439568	NA	NA	SegRatio=-0.13,AbsMeanSigma=3.83,pvalue=1.10206945116165e-17,pvalueTTest=0.153074313570719,
chr9	5122972	5123079	JAK2	JAK200057	0.00869616344953106	2	-0.128167871655122	2	0.143090146439568	2	0.143090146439568	NA	NA	SegRatio=-0.13,AbsMeanSigma=3.83,pvalue=1.10206945116165e-17,pvalueTTest=0.153074313570719,
chr9	5123080	5123193	JAK2	JAK200058	-0.128167871655122	2	-0.128167871655122	2	0.143090146439568	2	0.143090146439568	NA	NA	SegRatio=-0.13,AbsMeanSigma=3.83,pvalue=1.10206945116165e-17,pvalueTTest=0.153074313570719,
chr9	5126289	5126399	JAK2	JAK200059	-1.55048878613082	2	0.00175799998124294	2	0.143090146439568	2	0.143090146439568	q-value=3.54991511635324e-11, copies=0.5	NA	SegRatio=0,AbsMeanSigma=0.46,pvalue=0.0126858400058173,pvalueTTest=0.330450535676644,
chr9	5126389	5126499	JAK2	JAK200060	NA	2	0.00175799998124294	2	0.143090146439568	2	0.143090146439568	NA	NA	SegRatio=0,AbsMeanSigma=0.46,pvalue=0.0126858400058173,pvalueTTest=0.330450535676644,
chr9	5126655	5126772	JAK2	JAK200061	0.00175799998124294	2	0.00175799998124294	2	0.143090146439568	2	0.143090146439568	NA	NA	SegRatio=0,AbsMeanSigma=0.46,pvalue=0.0126858400058173,pvalueTTest=0.330450535676644,
chr9	5126720	5126829	JAK2	JAK200062	-0.115460806243221	2	0.00175799998124294	2	0.143090146439568	2	0.143090146439568	NA	NA	SegRatio=0,AbsMeanSigma=0.46,pvalue=0.0126858400058173,pvalueTTest=0.330450535676644,
chr9	21802705	21802776	MTAP	MTAP00001	-0.461483018372558	2	0.00175799998124294	2	0.754840490602724	2	0.754840490602724	NA	NA	SegRatio=0,AbsMeanSigma=0.46,pvalue=0.0126858400058173,pvalueTTest=0.330450535676644,
chr9	21802934	21803036	MTAP	MTAP00002	NA	2	0.00175799998124294	2	0.754840490602724	2	0.754840490602724	NA	NA	SegRatio=0,AbsMeanSigma=0.46,pvalue=0.0126858400058173,pvalueTTest=0.330450535676644,
chr9	21815348	21815457	MTAP	MTAP00003	NA	2	0.00175799998124294	2	0.754840490602724	2	0.754840490602724	NA	NA	SegRatio=0,AbsMeanSigma=0.46,pvalue=0.0126858400058173,pvalueTTest=0.330450535676644,
chr9	21815445	21815515	MTAP	MTAP00004	NA	2	0.00175799998124294	2	0.754840490602724	2	0.754840490602724	NA	NA	SegRatio=0,AbsMeanSigma=0.46,pvalue=0.0126858400058173,pvalueTTest=0.330450535676644,
chr9	21815463	21815563	MTAP	MTAP00005	-0.296880397388751	2	0.00175799998124294	2	0.754840490602724	2	0.754840490602724	q-value=4.94494413866669e-05, copies=1.5	NA	SegRatio=0,AbsMeanSigma=0.46,pvalue=0.0126858400058173,pvalueTTest=0.330450535676644,
chr9	21816627	21816744	MTAP	MTAP00006	-0.113150205160823	2	0.00175799998124294	2	0.754840490602724	2	0.754840490602724	NA	NA	SegRatio=0,AbsMeanSigma=0.46,pvalue=0.0126858400058173,pvalueTTest=0.330450535676644,
chr9	21816727	21816838	MTAP	MTAP00007	-0.484064811323998	2	0.00175799998124294	2	0.754840490602724	2	0.754840490602724	q-value=0.00214318676777531, copies=1	NA	SegRatio=0,AbsMeanSigma=0.46,pvalue=0.0126858400058173,pvalueTTest=0.330450535676644,
chr9	21817942	21818058	MTAP	MTAP00008	0.128750263320145	2	0.00175799998124294	2	0.754840490602724	2	0.754840490602724	NA	NA	SegRatio=0,AbsMeanSigma=0.46,pvalue=0.0126858400058173,pvalueTTest=0.330450535676644,
chr9	21818004	21818121	MTAP	MTAP00009	-0.0200744640496883	2	0.00175799998124294	2	0.754840490602724	2	0.754840490602724	NA	NA	SegRatio=0,AbsMeanSigma=0.46,pvalue=0.0126858400058173,pvalueTTest=0.330450535676644,
chr9	21818122	21818239	MTAP	MTAP00010	0.0490286250958053	2	0.00175799998124294	2	0.754840490602724	2	0.754840490602724	NA	NA	SegRatio=0,AbsMeanSigma=0.46,pvalue=0.0126858400058173,pvalueTTest=0.330450535676644,
chr9	21837840	21837940	MTAP	MTAP00011	0.166520464023761	2	0.00175799998124294	2	0.754840490602724	2	0.754840490602724	NA	NA	SegRatio=0,AbsMeanSigma=0.46,pvalue=0.0126858400058173,pvalueTTest=0.330450535676644,
chr9	21837923	21838036	MTAP	MTAP00012	0.00804166638258377	2	0.00175799998124294	2	0.754840490602724	2	0.754840490602724	NA	NA	SegRatio=0,AbsMeanSigma=0.46,pvalue=0.0126858400058173,pvalueTTest=0.330450535676644,
chr9	21854603	21854720	MTAP	MTAP00013	-0.0116876680781508	2	0.00175799998124294	2	0.754840490602724	2	0.754840490602724	NA	NA	SegRatio=0,AbsMeanSigma=0.46,pvalue=0.0126858400058173,pvalueTTest=0.330450535676644,
chr9	21854713	21854831	MTAP	MTAP00014	0.18983270780929	2	0.00175799998124294	2	0.754840490602724	2	0.754840490602724	NA	NA	SegRatio=0,AbsMeanSigma=0.46,pvalue=0.0126858400058173,pvalueTTest=0.330450535676644,
chr9	21854792	21854890	MTAP	MTAP00015	0.163194561426135	2	0.00175799998124294	2	0.754840490602724	2	0.754840490602724	NA	NA	SegRatio=0,AbsMeanSigma=0.46,pvalue=0.0126858400058173,pvalueTTest=0.330450535676644,
chr9	21856053	21856159	MTAP	MTAP00016	NA	2	0.00175799998124294	2	0.754840490602724	2	0.754840490602724	NA	NA	SegRatio=0,AbsMeanSigma=0.46,pvalue=0.0126858400058173,pvalueTTest=0.330450535676644,
chr9	21856136	21856221	MTAP	MTAP00017	-0.16804169227326	2	0.00175799998124294	2	0.754840490602724	2	0.754840490602724	NA	NA	SegRatio=0,AbsMeanSigma=0.46,pvalue=0.0126858400058173,pvalueTTest=0.330450535676644,
chr9	21859269	21859381	MTAP	MTAP00018	0.156024330424757	2	0.00175799998124294	2	0.754840490602724	2	0.754840490602724	NA	NA	SegRatio=0,AbsMeanSigma=0.46,pvalue=0.0126858400058173,pvalueTTest=0.330450535676644,
chr9	21859380	21859493	MTAP	MTAP00019	-0.269380914467511	2	0.00175799998124294	2	0.754840490602724	2	0.754840490602724	NA	NA	SegRatio=0,AbsMeanSigma=0.46,pvalue=0.0126858400058173,pvalueTTest=0.330450535676644,
chr9	21861952	21862051	MTAP	MTAP00020	0.0343466838460039	2	0.00175799998124294	2	0.754840490602724	2	0.754840490602724	NA	NA	SegRatio=0,AbsMeanSigma=0.46,pvalue=0.0126858400058173,pvalueTTest=0.330450535676644,
chr9	21930964	21931081	MTAP	MTAP00021	0.223624029633753	2	0.00175799998124294	2	0.754840490602724	2	0.754840490602724	NA	NA	SegRatio=0,AbsMeanSigma=0.46,pvalue=0.0126858400058173,pvalueTTest=0.330450535676644,
chr9	21931034	21931136	MTAP	MTAP00022	0.0118209253393814	2	0.00175799998124294	2	0.754840490602724	2	0.754840490602724	NA	NA	SegRatio=0,AbsMeanSigma=0.46,pvalue=0.0126858400058173,pvalueTTest=0.330450535676644,
chr9	21939153	21939286	MTAP	MTAP00023	0.211921742943619	2	0.00175799998124294	2	0.754840490602724	2	0.754840490602724	NA	NA	SegRatio=0,AbsMeanSigma=0.46,pvalue=0.0126858400058173,pvalueTTest=0.330450535676644,
chr9	21940885	21940998	MTAP	MTAP00024	0.141705873351457	2	0.00175799998124294	2	0.754840490602724	2	0.754840490602724	NA	NA	SegRatio=0,AbsMeanSigma=0.46,pvalue=0.0126858400058173,pvalueTTest=0.330450535676644,
chr9	21940996	21941111	MTAP	MTAP00025	NA	2	0.00175799998124294	2	0.754840490602724	2	0.754840490602724	NA	NA	SegRatio=0,AbsMeanSigma=0.46,pvalue=0.0126858400058173,pvalueTTest=0.330450535676644,
chr10	50666825	50666936	ERCC6	ERCC600001	-0.0647923286080049	2	0.0164107801166295	2	0.16223806391398	2	0.16223806391398	NA	NA	SegRatio=0.02,AbsMeanSigma=0.16,pvalue=0.432808840243808,pvalueTTest=0.743529876906062,
chr10	50666933	50667050	ERCC6	ERCC600002	0.152630813538199	2	0.0164107801166295	2	0.16223806391398	2	0.16223806391398	NA	NA	SegRatio=0.02,AbsMeanSigma=0.16,pvalue=0.432808840243808,pvalueTTest=0.743529876906062,
chr10	50667050	50667167	ERCC6	ERCC600003	0.201602386863319	2	0.0164107801166295	2	0.16223806391398	2	0.16223806391398	NA	NA	SegRatio=0.02,AbsMeanSigma=0.16,pvalue=0.432808840243808,pvalueTTest=0.743529876906062,
chr10	50667147	50667264	ERCC6	ERCC600004	-0.0226171541268729	2	0.0164107801166295	2	0.16223806391398	2	0.16223806391398	NA	NA	SegRatio=0.02,AbsMeanSigma=0.16,pvalue=0.432808840243808,pvalueTTest=0.743529876906062,
chr10	50667239	50667354	ERCC6	ERCC600005	0.440988704524091	2	0.0164107801166295	2	0.16223806391398	2	0.16223806391398	NA	NA	SegRatio=0.02,AbsMeanSigma=0.16,pvalue=0.432808840243808,pvalueTTest=0.743529876906062,
chr10	50668396	50668510	ERCC6	ERCC600006	0.11382378118138	2	0.0164107801166295	2	0.16223806391398	2	0.16223806391398	NA	NA	SegRatio=0.02,AbsMeanSigma=0.16,pvalue=0.432808840243808,pvalueTTest=0.743529876906062,
chr10	50668450	50668565	ERCC6	ERCC600007	-0.0485846474208613	2	0.0164107801166295	2	0.16223806391398	2	0.16223806391398	NA	NA	SegRatio=0.02,AbsMeanSigma=0.16,pvalue=0.432808840243808,pvalueTTest=0.743529876906062,
chr10	50669353	50669493	ERCC6	ERCC600008.ERCC600009	-0.104918284784358	2	0.0164107801166295	2	0.16223806391398	2	0.16223806391398	NA	NA	SegRatio=0.02,AbsMeanSigma=0.16,pvalue=0.432808840243808,pvalueTTest=0.743529876906062,
chr10	50669458	50669582	ERCC6	ERCC600010	0.0164107801166295	2	0.0164107801166295	2	0.16223806391398	2	0.16223806391398	NA	NA	SegRatio=0.02,AbsMeanSigma=0.16,pvalue=0.432808840243808,pvalueTTest=0.743529876906062,
chr10	50669545	50669643	ERCC6	ERCC600011	0.151326595839092	2	0.0164107801166295	2	0.16223806391398	2	0.16223806391398	NA	NA	SegRatio=0.02,AbsMeanSigma=0.16,pvalue=0.432808840243808,pvalueTTest=0.743529876906062,
chr10	50678205	50678295	ERCC6	ERCC600012	0.108712342379054	2	0.0164107801166295	2	0.16223806391398	2	0.16223806391398	NA	NA	SegRatio=0.02,AbsMeanSigma=0.16,pvalue=0.432808840243808,pvalueTTest=0.743529876906062,
chr10	50678273	50678369	ERCC6	ERCC600013	0.00754343476610741	2	0.0164107801166295	2	0.16223806391398	2	0.16223806391398	NA	NA	SegRatio=0.02,AbsMeanSigma=0.16,pvalue=0.432808840243808,pvalueTTest=0.743529876906062,
chr10	50678314	50678428	ERCC6	ERCC600014	0.122004503422566	2	0.0164107801166295	2	0.16223806391398	2	0.16223806391398	NA	NA	SegRatio=0.02,AbsMeanSigma=0.16,pvalue=0.432808840243808,pvalueTTest=0.743529876906062,
chr10	50678389	50678505	ERCC6	ERCC600015	0.0959510784801917	2	0.0164107801166295	2	0.16223806391398	2	0.16223806391398	NA	NA	SegRatio=0.02,AbsMeanSigma=0.16,pvalue=0.432808840243808,pvalueTTest=0.743529876906062,
chr10	50678444	50678559	ERCC6	ERCC600016	0.149236371474993	2	0.0164107801166295	2	0.16223806391398	2	0.16223806391398	NA	NA	SegRatio=0.02,AbsMeanSigma=0.16,pvalue=0.432808840243808,pvalueTTest=0.743529876906062,
chr10	50678545	50678657	ERCC6	ERCC600017	-0.15869835595637	2	0.0164107801166295	2	0.16223806391398	2	0.16223806391398	NA	NA	SegRatio=0.02,AbsMeanSigma=0.16,pvalue=0.432808840243808,pvalueTTest=0.743529876906062,
chr10	50678654	50678766	ERCC6	ERCC600018	0.155509386192337	2	0.0164107801166295	2	0.16223806391398	2	0.16223806391398	NA	NA	SegRatio=0.02,AbsMeanSigma=0.16,pvalue=0.432808840243808,pvalueTTest=0.743529876906062,
chr10	50678758	50678871	ERCC6	ERCC600019	-0.102970133657055	2	0.0164107801166295	2	0.16223806391398	2	0.16223806391398	NA	NA	SegRatio=0.02,AbsMeanSigma=0.16,pvalue=0.432808840243808,pvalueTTest=0.743529876906062,
chr10	50678806	50678919	ERCC6	ERCC600020	0.0330626998525427	2	0.0164107801166295	2	0.16223806391398	2	0.16223806391398	NA	NA	SegRatio=0.02,AbsMeanSigma=0.16,pvalue=0.432808840243808,pvalueTTest=0.743529876906062,
chr10	50678917	50679036	ERCC6	ERCC600021	-0.562882157539962	2	0.0164107801166295	2	0.16223806391398	2	0.16223806391398	q-value=0.00836386124211291, copies=1	NA	SegRatio=0.02,AbsMeanSigma=0.16,pvalue=0.432808840243808,pvalueTTest=0.743529876906062,
chr10	50678993	50679081	ERCC6	ERCC600022	-0.248059370442306	2	0.0164107801166295	2	0.16223806391398	2	0.16223806391398	NA	NA	SegRatio=0.02,AbsMeanSigma=0.16,pvalue=0.432808840243808,pvalueTTest=0.743529876906062,
chr10	50679049	50679121	ERCC6	ERCC600023	0.00329166372152907	2	0.0164107801166295	2	0.16223806391398	2	0.16223806391398	NA	NA	SegRatio=0.02,AbsMeanSigma=0.16,pvalue=0.432808840243808,pvalueTTest=0.743529876906062,
chr10	50679099	50679181	ERCC6	ERCC600024	-1.15334945504802	2	-1.15334945504802	2	0.16223806391398	2	0.16223806391398	NA	NA	SegRatio=-1.15,AbsMeanSigma=9.6,pvalue=5.7089627880014e-42,pvalueTTest=0.0179448633308415,Adjusted:byPvalueTTestRatio;
chr10	50679146	50679260	ERCC6	ERCC600025	-1.6541039266306	2	-1.15334945504802	2	0.16223806391398	2	0.16223806391398	NA	NA	SegRatio=-1.15,AbsMeanSigma=9.6,pvalue=5.7089627880014e-42,pvalueTTest=0.0179448633308415,Adjusted:byPvalueTTestRatio;
chr10	50680383	50680479	ERCC6	ERCC600026	0.06929003483331	2	0.0125775102373271	2	0.16223806391398	2	0.16223806391398	NA	NA	SegRatio=0.01,AbsMeanSigma=0.02,pvalue=0.75101305790254,pvalueTTest=0.781733044716873,
chr10	50680479	50680596	ERCC6	ERCC600027	0.108582903617947	2	0.0125775102373271	2	0.16223806391398	2	0.16223806391398	NA	NA	SegRatio=0.01,AbsMeanSigma=0.02,pvalue=0.75101305790254,pvalueTTest=0.781733044716873,
chr10	50680881	50680985	ERCC6	ERCC600028	-0.102222363840487	2	0.0125775102373271	2	0.16223806391398	2	0.16223806391398	NA	NA	SegRatio=0.01,AbsMeanSigma=0.02,pvalue=0.75101305790254,pvalueTTest=0.781733044716873,
chr10	50680982	50681087	ERCC6	ERCC600029	0.0586416395226367	2	0.0125775102373271	2	0.16223806391398	2	0.16223806391398	NA	NA	SegRatio=0.01,AbsMeanSigma=0.02,pvalue=0.75101305790254,pvalueTTest=0.781733044716873,
chr10	50681086	50681201	ERCC6	ERCC600030	-0.0261004229725352	2	0.0125775102373271	2	0.16223806391398	2	0.16223806391398	NA	NA	SegRatio=0.01,AbsMeanSigma=0.02,pvalue=0.75101305790254,pvalueTTest=0.781733044716873,
chr10	50681501	50681619	ERCC6	ERCC600031	0.100938465997442	2	0.0125775102373271	2	0.16223806391398	2	0.16223806391398	NA	NA	SegRatio=0.01,AbsMeanSigma=0.02,pvalue=0.75101305790254,pvalueTTest=0.781733044716873,
chr10	50681566	50681679	ERCC6	ERCC600032	0.0609024702326125	2	0.0125775102373271	2	0.16223806391398	2	0.16223806391398	NA	NA	SegRatio=0.01,AbsMeanSigma=0.02,pvalue=0.75101305790254,pvalueTTest=0.781733044716873,
chr10	50682035	50682125	ERCC6	ERCC600033	0.147992685303855	2	0.0125775102373271	2	0.16223806391398	2	0.16223806391398	NA	NA	SegRatio=0.01,AbsMeanSigma=0.02,pvalue=0.75101305790254,pvalueTTest=0.781733044716873,
chr10	50682101	50682214	ERCC6	ERCC600034	0.0584896791463297	2	0.0125775102373271	2	0.16223806391398	2	0.16223806391398	NA	NA	SegRatio=0.01,AbsMeanSigma=0.02,pvalue=0.75101305790254,pvalueTTest=0.781733044716873,
chr10	50682215	50682332	ERCC6	ERCC600035	0.00863467749502841	2	0.0125775102373271	2	0.16223806391398	2	0.16223806391398	NA	NA	SegRatio=0.01,AbsMeanSigma=0.02,pvalue=0.75101305790254,pvalueTTest=0.781733044716873,
chr10	50684220	50684318	ERCC6	ERCC600036	-0.0576919764178583	2	0.0125775102373271	2	0.16223806391398	2	0.16223806391398	NA	NA	SegRatio=0.01,AbsMeanSigma=0.02,pvalue=0.75101305790254,pvalueTTest=0.781733044716873,
chr10	50684316	50684432	ERCC6	ERCC600037	-0.223843827775393	2	0.0125775102373271	2	0.16223806391398	2	0.16223806391398	NA	NA	SegRatio=0.01,AbsMeanSigma=0.02,pvalue=0.75101305790254,pvalueTTest=0.781733044716873,
chr10	50686374	50686478	ERCC6	ERCC600038	-0.0719102723880779	2	0.0125775102373271	2	0.16223806391398	2	0.16223806391398	NA	NA	SegRatio=0.01,AbsMeanSigma=0.02,pvalue=0.75101305790254,pvalueTTest=0.781733044716873,
chr10	50686452	50686563	ERCC6	ERCC600039	0.115472980413893	2	0.0125775102373271	2	0.16223806391398	2	0.16223806391398	NA	NA	SegRatio=0.01,AbsMeanSigma=0.02,pvalue=0.75101305790254,pvalueTTest=0.781733044716873,
chr10	50690672	50690784	ERCC6	ERCC600040	0.0713584893560807	2	0.0125775102373271	2	0.16223806391398	2	0.16223806391398	NA	NA	SegRatio=0.01,AbsMeanSigma=0.02,pvalue=0.75101305790254,pvalueTTest=0.781733044716873,
chr10	50690741	50690849	ERCC6	ERCC600041	-0.041817608879467	2	0.0125775102373271	2	0.16223806391398	2	0.16223806391398	NA	NA	SegRatio=0.01,AbsMeanSigma=0.02,pvalue=0.75101305790254,pvalueTTest=0.781733044716873,
chr10	50690800	50690908	ERCC6	ERCC600042	-0.174007668576441	2	0.0125775102373271	2	0.16223806391398	2	0.16223806391398	NA	NA	SegRatio=0.01,AbsMeanSigma=0.02,pvalue=0.75101305790254,pvalueTTest=0.781733044716873,
chr10	50690900	50691017	ERCC6	ERCC600043	NA	2	0.0125775102373271	2	0.16223806391398	2	0.16223806391398	NA	NA	SegRatio=0.01,AbsMeanSigma=0.02,pvalue=0.75101305790254,pvalueTTest=0.781733044716873,
chr10	50691306	50691422	ERCC6	ERCC600044	-0.0873515164593701	2	0.0125775102373271	2	0.16223806391398	2	0.16223806391398	NA	NA	SegRatio=0.01,AbsMeanSigma=0.02,pvalue=0.75101305790254,pvalueTTest=0.781733044716873,
chr10	50691407	50691525	ERCC6	ERCC600045	-0.00558266903301596	2	0.0125775102373271	2	0.16223806391398	2	0.16223806391398	NA	NA	SegRatio=0.01,AbsMeanSigma=0.02,pvalue=0.75101305790254,pvalueTTest=0.781733044716873,
chr10	50691499	50691612	ERCC6	ERCC600046	-0.107384580808628	2	0.0125775102373271	2	0.16223806391398	2	0.16223806391398	NA	NA	SegRatio=0.01,AbsMeanSigma=0.02,pvalue=0.75101305790254,pvalueTTest=0.781733044716873,
chr10	50701133	50701250	ERCC6	ERCC600047	0.000878515950178086	2	0.0125775102373271	2	0.16223806391398	2	0.16223806391398	NA	NA	SegRatio=0.01,AbsMeanSigma=0.02,pvalue=0.75101305790254,pvalueTTest=0.781733044716873,
chr10	50701208	50701323	ERCC6	ERCC600048	-0.00127104976472639	2	0.0125775102373271	2	0.16223806391398	2	0.16223806391398	NA	NA	SegRatio=0.01,AbsMeanSigma=0.02,pvalue=0.75101305790254,pvalueTTest=0.781733044716873,
chr10	50708529	50708636	ERCC6	ERCC600049	0.197926458679853	2	0.0125775102373271	2	0.16223806391398	2	0.16223806391398	NA	NA	SegRatio=0.01,AbsMeanSigma=0.02,pvalue=0.75101305790254,pvalueTTest=0.781733044716873,
chr10	50708636	50708751	ERCC6	ERCC600050	0.144297685969861	2	0.0125775102373271	2	0.16223806391398	2	0.16223806391398	NA	NA	SegRatio=0.01,AbsMeanSigma=0.02,pvalue=0.75101305790254,pvalueTTest=0.781733044716873,
chr10	50708748	50708864	ERCC6	ERCC600051	-0.0620890747831127	2	0.0125775102373271	2	0.16223806391398	2	0.16223806391398	NA	NA	SegRatio=0.01,AbsMeanSigma=0.02,pvalue=0.75101305790254,pvalueTTest=0.781733044716873,
chr10	50713909	50714025	ERCC6	ERCC600052	0.000519192845723524	2	0.0125775102373271	2	0.16223806391398	2	0.16223806391398	NA	NA	SegRatio=0.01,AbsMeanSigma=0.02,pvalue=0.75101305790254,pvalueTTest=0.781733044716873,
chr10	50714026	50714144	ERCC6	ERCC600053	-0.0435359576129955	2	0.0125775102373271	2	0.16223806391398	2	0.16223806391398	NA	NA	SegRatio=0.01,AbsMeanSigma=0.02,pvalue=0.75101305790254,pvalueTTest=0.781733044716873,
chr10	50723337	50723450	ERCC6	ERCC600054	-0.0753538599420526	2	0.0125775102373271	2	0.16223806391398	2	0.16223806391398	NA	NA	SegRatio=0.01,AbsMeanSigma=0.02,pvalue=0.75101305790254,pvalueTTest=0.781733044716873,
chr10	50723411	50723526	ERCC6	ERCC600055	0.090818406974744	2	0.0125775102373271	2	0.16223806391398	2	0.16223806391398	NA	NA	SegRatio=0.01,AbsMeanSigma=0.02,pvalue=0.75101305790254,pvalueTTest=0.781733044716873,
chr10	50723473	50723589	ERCC6	ERCC600056	-0.149325171527416	2	0.0125775102373271	2	0.16223806391398	2	0.16223806391398	NA	NA	SegRatio=0.01,AbsMeanSigma=0.02,pvalue=0.75101305790254,pvalueTTest=0.781733044716873,
chr10	50723581	50723699	ERCC6	ERCC600057	0.051190683913332	2	0.0125775102373271	2	0.16223806391398	2	0.16223806391398	NA	NA	SegRatio=0.01,AbsMeanSigma=0.02,pvalue=0.75101305790254,pvalueTTest=0.781733044716873,
chr10	50723696	50723807	ERCC6	ERCC600058	-0.0969502737555764	2	0.0125775102373271	2	0.16223806391398	2	0.16223806391398	NA	NA	SegRatio=0.01,AbsMeanSigma=0.02,pvalue=0.75101305790254,pvalueTTest=0.781733044716873,
chr10	50723798	50723907	ERCC6	ERCC600059	0.063735493647468	2	0.0125775102373271	2	0.16223806391398	2	0.16223806391398	NA	NA	SegRatio=0.01,AbsMeanSigma=0.02,pvalue=0.75101305790254,pvalueTTest=0.781733044716873,
chr10	50723868	50723955	ERCC6	ERCC600060	-0.024991511584877	2	0.0125775102373271	2	0.16223806391398	2	0.16223806391398	NA	NA	SegRatio=0.01,AbsMeanSigma=0.02,pvalue=0.75101305790254,pvalueTTest=0.781733044716873,
chr10	50723929	50724036	ERCC6	ERCC600061	-0.106271691650563	2	0.0125775102373271	2	0.16223806391398	2	0.16223806391398	NA	NA	SegRatio=0.01,AbsMeanSigma=0.02,pvalue=0.75101305790254,pvalueTTest=0.781733044716873,
chr10	50724034	50724144	ERCC6	ERCC600062	0.0189353923738065	2	0.0125775102373271	2	0.16223806391398	2	0.16223806391398	NA	NA	SegRatio=0.01,AbsMeanSigma=0.02,pvalue=0.75101305790254,pvalueTTest=0.781733044716873,
chr10	50724128	50724239	ERCC6	ERCC600063	0.0842052631657971	2	0.0125775102373271	2	0.16223806391398	2	0.16223806391398	NA	NA	SegRatio=0.01,AbsMeanSigma=0.02,pvalue=0.75101305790254,pvalueTTest=0.781733044716873,
chr10	50724240	50724355	ERCC6	ERCC600064	-0.0971478477877316	2	0.0125775102373271	2	0.16223806391398	2	0.16223806391398	NA	NA	SegRatio=0.01,AbsMeanSigma=0.02,pvalue=0.75101305790254,pvalueTTest=0.781733044716873,
chr10	50724291	50724407	ERCC6	ERCC600065	0.217785436053251	2	0.0125775102373271	2	0.16223806391398	2	0.16223806391398	NA	NA	SegRatio=0.01,AbsMeanSigma=0.02,pvalue=0.75101305790254,pvalueTTest=0.781733044716873,
chr10	50724408	50724520	ERCC6	ERCC600066	0.0254617019980265	2	0.0125775102373271	2	0.16223806391398	2	0.16223806391398	NA	NA	SegRatio=0.01,AbsMeanSigma=0.02,pvalue=0.75101305790254,pvalueTTest=0.781733044716873,
chr10	50724481	50724566	ERCC6	ERCC600067	-0.00172527255650118	2	0.0125775102373271	2	0.16223806391398	2	0.16223806391398	NA	NA	SegRatio=0.01,AbsMeanSigma=0.02,pvalue=0.75101305790254,pvalueTTest=0.781733044716873,
chr10	50724566	50724683	ERCC6	ERCC600068	0.127867757984683	2	0.0125775102373271	2	0.16223806391398	2	0.16223806391398	NA	NA	SegRatio=0.01,AbsMeanSigma=0.02,pvalue=0.75101305790254,pvalueTTest=0.781733044716873,
chr10	50724644	50724749	ERCC6	ERCC600069	0.0477482448796983	2	0.0125775102373271	2	0.16223806391398	2	0.16223806391398	NA	NA	SegRatio=0.01,AbsMeanSigma=0.02,pvalue=0.75101305790254,pvalueTTest=0.781733044716873,
chr10	50724750	50724865	ERCC6	ERCC600070	-0.0684223672957851	2	0.0125775102373271	2	0.16223806391398	2	0.16223806391398	NA	NA	SegRatio=0.01,AbsMeanSigma=0.02,pvalue=0.75101305790254,pvalueTTest=0.781733044716873,
chr10	50724791	50724906	ERCC6	ERCC600071	-0.152132095352811	2	0.0125775102373271	2	0.16223806391398	2	0.16223806391398	NA	NA	SegRatio=0.01,AbsMeanSigma=0.02,pvalue=0.75101305790254,pvalueTTest=0.781733044716873,
chr10	50724889	50724999	ERCC6	ERCC600072	0.0125775102373271	2	0.0125775102373271	2	0.16223806391398	2	0.16223806391398	NA	NA	SegRatio=0.01,AbsMeanSigma=0.02,pvalue=0.75101305790254,pvalueTTest=0.781733044716873,
chr10	50724994	50725105	ERCC6	ERCC600073	-0.060670774190875	2	0.0125775102373271	2	0.16223806391398	2	0.16223806391398	NA	NA	SegRatio=0.01,AbsMeanSigma=0.02,pvalue=0.75101305790254,pvalueTTest=0.781733044716873,
chr10	50725031	50725142	ERCC6	ERCC600074	0.120621902434878	2	0.0125775102373271	2	0.16223806391398	2	0.16223806391398	NA	NA	SegRatio=0.01,AbsMeanSigma=0.02,pvalue=0.75101305790254,pvalueTTest=0.781733044716873,
chr10	50725131	50725243	ERCC6	ERCC600075	-0.0654023310011681	2	0.0125775102373271	2	0.16223806391398	2	0.16223806391398	NA	NA	SegRatio=0.01,AbsMeanSigma=0.02,pvalue=0.75101305790254,pvalueTTest=0.781733044716873,
chr10	50732042	50732159	ERCC6	ERCC600076	-0.012038643151675	2	0.0125775102373271	2	0.16223806391398	2	0.16223806391398	NA	NA	SegRatio=0.01,AbsMeanSigma=0.02,pvalue=0.75101305790254,pvalueTTest=0.781733044716873,
chr10	50732107	50732222	ERCC6	ERCC600077	0.114505054306539	2	0.0125775102373271	2	0.16223806391398	2	0.16223806391398	NA	NA	SegRatio=0.01,AbsMeanSigma=0.02,pvalue=0.75101305790254,pvalueTTest=0.781733044716873,
chr10	50732219	50732313	ERCC6	ERCC600078	-0.206401054766856	2	0.0125775102373271	2	0.16223806391398	2	0.16223806391398	NA	NA	SegRatio=0.01,AbsMeanSigma=0.02,pvalue=0.75101305790254,pvalueTTest=0.781733044716873,
chr10	50732292	50732398	ERCC6	ERCC600079	0.0782983302668086	2	0.0125775102373271	2	0.16223806391398	2	0.16223806391398	NA	NA	SegRatio=0.01,AbsMeanSigma=0.02,pvalue=0.75101305790254,pvalueTTest=0.781733044716873,
chr10	50732374	50732466	ERCC6	ERCC600080	0.0272682336536277	2	0.0125775102373271	2	0.16223806391398	2	0.16223806391398	NA	NA	SegRatio=0.01,AbsMeanSigma=0.02,pvalue=0.75101305790254,pvalueTTest=0.781733044716873,
chr10	50732467	50732577	ERCC6	ERCC600081	-0.173055899485177	2	0.0125775102373271	2	0.16223806391398	2	0.16223806391398	NA	NA	SegRatio=0.01,AbsMeanSigma=0.02,pvalue=0.75101305790254,pvalueTTest=0.781733044716873,
chr10	50732536	50732653	ERCC6	ERCC600082	-0.013875857279619	2	0.0125775102373271	2	0.16223806391398	2	0.16223806391398	NA	NA	SegRatio=0.01,AbsMeanSigma=0.02,pvalue=0.75101305790254,pvalueTTest=0.781733044716873,
chr10	50732614	50732727	ERCC6	ERCC600083	-0.321991044936289	2	0.0125775102373271	2	0.16223806391398	2	0.16223806391398	NA	NA	SegRatio=0.01,AbsMeanSigma=0.02,pvalue=0.75101305790254,pvalueTTest=0.781733044716873,
chr10	50732675	50732794	ERCC6	ERCC600084	0.21191857014224	2	0.0125775102373271	2	0.16223806391398	2	0.16223806391398	NA	NA	SegRatio=0.01,AbsMeanSigma=0.02,pvalue=0.75101305790254,pvalueTTest=0.781733044716873,
chr10	50732767	50732882	ERCC6	ERCC600085	0.0244362780766021	2	0.0125775102373271	2	0.16223806391398	2	0.16223806391398	NA	NA	SegRatio=0.01,AbsMeanSigma=0.02,pvalue=0.75101305790254,pvalueTTest=0.781733044716873,
chr10	50736410	50736527	ERCC6	ERCC600086	0.0667238283376438	2	0.0125775102373271	2	0.16223806391398	2	0.16223806391398	NA	NA	SegRatio=0.01,AbsMeanSigma=0.02,pvalue=0.75101305790254,pvalueTTest=0.781733044716873,
chr10	50736495	50736599	ERCC6	ERCC600087	0.135440046690661	2	0.0125775102373271	2	0.16223806391398	2	0.16223806391398	NA	NA	SegRatio=0.01,AbsMeanSigma=0.02,pvalue=0.75101305790254,pvalueTTest=0.781733044716873,
chr10	50738723	50738832	ERCC6	ERCC600088	NA	2	0.0125775102373271	2	0.16223806391398	2	0.16223806391398	NA	NA	SegRatio=0.01,AbsMeanSigma=0.02,pvalue=0.75101305790254,pvalueTTest=0.781733044716873,
chr10	50738801	50738904	ERCC6	ERCC600089	0.182193398532128	2	0.0125775102373271	2	0.16223806391398	2	0.16223806391398	NA	NA	SegRatio=0.01,AbsMeanSigma=0.02,pvalue=0.75101305790254,pvalueTTest=0.781733044716873,
chr10	50738889	50739001	ERCC6	ERCC600090	NA	2	0.0125775102373271	2	0.16223806391398	2	0.16223806391398	NA	NA	SegRatio=0.01,AbsMeanSigma=0.02,pvalue=0.75101305790254,pvalueTTest=0.781733044716873,
chr10	50740548	50740664	ERCC6	ERCC600091	-0.0531173862326451	2	0.0125775102373271	2	0.16223806391398	2	0.16223806391398	NA	NA	SegRatio=0.01,AbsMeanSigma=0.02,pvalue=0.75101305790254,pvalueTTest=0.781733044716873,
chr10	50740620	50740710	ERCC6	ERCC600092	-0.157365655534721	2	0.0125775102373271	2	0.16223806391398	2	0.16223806391398	NA	NA	SegRatio=0.01,AbsMeanSigma=0.02,pvalue=0.75101305790254,pvalueTTest=0.781733044716873,
chr10	50740669	50740775	ERCC6	ERCC600093	-0.0538202894514269	2	0.0125775102373271	2	0.16223806391398	2	0.16223806391398	NA	NA	SegRatio=0.01,AbsMeanSigma=0.02,pvalue=0.75101305790254,pvalueTTest=0.781733044716873,
chr10	50740742	50740862	ERCC6	ERCC600094	0.0598257602039625	2	0.0125775102373271	2	0.16223806391398	2	0.16223806391398	NA	NA	SegRatio=0.01,AbsMeanSigma=0.02,pvalue=0.75101305790254,pvalueTTest=0.781733044716873,
chr10	50740788	50740900	ERCC6	ERCC600095	-0.170027279496427	2	0.0125775102373271	2	0.16223806391398	2	0.16223806391398	NA	NA	SegRatio=0.01,AbsMeanSigma=0.02,pvalue=0.75101305790254,pvalueTTest=0.781733044716873,
chr10	50740873	50740991	ERCC6	ERCC600096	-0.246802472425437	2	0.0125775102373271	2	0.16223806391398	2	0.16223806391398	NA	NA	SegRatio=0.01,AbsMeanSigma=0.02,pvalue=0.75101305790254,pvalueTTest=0.781733044716873,
chr10	50740988	50741100	ERCC6	ERCC600097	-0.982396183234771	2	0.0125775102373271	2	0.16223806391398	2	0.16223806391398	q-value=1.86641812490224e-06, copies=0.5	NA	SegRatio=0.01,AbsMeanSigma=0.02,pvalue=0.75101305790254,pvalueTTest=0.781733044716873,
chr10	69881165	69881280	MYPN	MYPN00001	0.0515623753960388	2	0.0125775102373271	2	0.425707430824264	2	0.425707430824264	NA	NA	SegRatio=0.01,AbsMeanSigma=0.02,pvalue=0.75101305790254,pvalueTTest=0.781733044716873,
chr10	69881275	69881388	MYPN	MYPN00002	0.151459874733685	2	0.0125775102373271	2	0.425707430824264	2	0.425707430824264	NA	NA	SegRatio=0.01,AbsMeanSigma=0.02,pvalue=0.75101305790254,pvalueTTest=0.781733044716873,
chr10	69881389	69881502	MYPN	MYPN00003	0.0304196102008773	2	0.0125775102373271	2	0.425707430824264	2	0.425707430824264	NA	NA	SegRatio=0.01,AbsMeanSigma=0.02,pvalue=0.75101305790254,pvalueTTest=0.781733044716873,
chr10	69881500	69881616	MYPN	MYPN00004	0.0806867759018687	2	0.0125775102373271	2	0.425707430824264	2	0.425707430824264	NA	NA	SegRatio=0.01,AbsMeanSigma=0.02,pvalue=0.75101305790254,pvalueTTest=0.781733044716873,
chr10	69881588	69881706	MYPN	MYPN00005	0.00115984744642052	2	0.0125775102373271	2	0.425707430824264	2	0.425707430824264	NA	NA	SegRatio=0.01,AbsMeanSigma=0.02,pvalue=0.75101305790254,pvalueTTest=0.781733044716873,
chr10	69881701	69881820	MYPN	MYPN00006	0.0313635978130422	2	0.0125775102373271	2	0.425707430824264	2	0.425707430824264	NA	NA	SegRatio=0.01,AbsMeanSigma=0.02,pvalue=0.75101305790254,pvalueTTest=0.781733044716873,
chr10	69881817	69881934	MYPN	MYPN00007	0.0635199731936273	2	0.0125775102373271	2	0.425707430824264	2	0.425707430824264	NA	NA	SegRatio=0.01,AbsMeanSigma=0.02,pvalue=0.75101305790254,pvalueTTest=0.781733044716873,
chr10	69881863	69881977	MYPN	MYPN00008	-0.274942547319879	2	0.0125775102373271	2	0.425707430824264	2	0.425707430824264	NA	NA	SegRatio=0.01,AbsMeanSigma=0.02,pvalue=0.75101305790254,pvalueTTest=0.781733044716873,
chr10	69881972	69882076	MYPN	MYPN00009	-0.0810818148995969	2	0.0125775102373271	2	0.425707430824264	2	0.425707430824264	NA	NA	SegRatio=0.01,AbsMeanSigma=0.02,pvalue=0.75101305790254,pvalueTTest=0.781733044716873,
chr10	69882069	69882165	MYPN	MYPN00010	0.0235640932034861	2	0.0125775102373271	2	0.425707430824264	2	0.425707430824264	NA	NA	SegRatio=0.01,AbsMeanSigma=0.02,pvalue=0.75101305790254,pvalueTTest=0.781733044716873,
chr10	69896387	69896490	MYPN	MYPN00011	0.223230368776772	2	0.0125775102373271	2	0.425707430824264	2	0.425707430824264	NA	NA	SegRatio=0.01,AbsMeanSigma=0.02,pvalue=0.75101305790254,pvalueTTest=0.781733044716873,
chr10	69896491	69896600	MYPN	MYPN00012	NA	2	0.0125775102373271	2	0.425707430824264	2	0.425707430824264	NA	NA	SegRatio=0.01,AbsMeanSigma=0.02,pvalue=0.75101305790254,pvalueTTest=0.781733044716873,
chr10	69902665	69902780	MYPN	MYPN00013	0.176126011694367	2	0.0125775102373271	2	0.425707430824264	2	0.425707430824264	NA	NA	SegRatio=0.01,AbsMeanSigma=0.02,pvalue=0.75101305790254,pvalueTTest=0.781733044716873,
chr10	69902751	69902881	MYPN	MYPN00014.MYPN00015	-0.138286718090188	2	0.0125775102373271	2	0.425707430824264	2	0.425707430824264	NA	NA	SegRatio=0.01,AbsMeanSigma=0.02,pvalue=0.75101305790254,pvalueTTest=0.781733044716873,
chr10	69902859	69902975	MYPN	MYPN00016	NA	2	0.0125775102373271	2	0.425707430824264	2	0.425707430824264	NA	NA	SegRatio=0.01,AbsMeanSigma=0.02,pvalue=0.75101305790254,pvalueTTest=0.781733044716873,
chr10	69905187	69905299	MYPN	MYPN00017	0.1315592374161	2	0.0125775102373271	2	0.425707430824264	2	0.425707430824264	NA	NA	SegRatio=0.01,AbsMeanSigma=0.02,pvalue=0.75101305790254,pvalueTTest=0.781733044716873,
chr10	69905268	69905363	MYPN	MYPN00018	-0.0990513498345231	2	0.0125775102373271	2	0.425707430824264	2	0.425707430824264	NA	NA	SegRatio=0.01,AbsMeanSigma=0.02,pvalue=0.75101305790254,pvalueTTest=0.781733044716873,
chr10	69908030	69908143	MYPN	MYPN00019	-0.225571273488935	2	0.0125775102373271	2	0.425707430824264	2	0.425707430824264	NA	NA	SegRatio=0.01,AbsMeanSigma=0.02,pvalue=0.75101305790254,pvalueTTest=0.781733044716873,
chr10	69908128	69908220	MYPN	MYPN00020	-0.0877180473589637	2	0.0125775102373271	2	0.425707430824264	2	0.425707430824264	NA	NA	SegRatio=0.01,AbsMeanSigma=0.02,pvalue=0.75101305790254,pvalueTTest=0.781733044716873,
chr10	69908173	69908287	MYPN	MYPN00021	NA	2	0.0125775102373271	2	0.425707430824264	2	0.425707430824264	NA	NA	SegRatio=0.01,AbsMeanSigma=0.02,pvalue=0.75101305790254,pvalueTTest=0.781733044716873,
chr10	69909747	69909849	MYPN	MYPN00022	0.0958667010939041	2	0.0125775102373271	2	0.425707430824264	2	0.425707430824264	NA	NA	SegRatio=0.01,AbsMeanSigma=0.02,pvalue=0.75101305790254,pvalueTTest=0.781733044716873,
chr10	69909844	69909959	MYPN	MYPN00023	-0.71319018395553	2	0.0125775102373271	2	0.425707430824264	2	0.425707430824264	q-value=8.15609207554895e-07, copies=1	NA	SegRatio=0.01,AbsMeanSigma=0.02,pvalue=0.75101305790254,pvalueTTest=0.781733044716873,
chr10	69918194	69918307	MYPN	MYPN00024	0.154604383265582	2	0.0125775102373271	2	0.425707430824264	2	0.425707430824264	NA	NA	SegRatio=0.01,AbsMeanSigma=0.02,pvalue=0.75101305790254,pvalueTTest=0.781733044716873,
chr10	69918265	69918358	MYPN	MYPN00025	NA	2	0.0125775102373271	2	0.425707430824264	2	0.425707430824264	NA	NA	SegRatio=0.01,AbsMeanSigma=0.02,pvalue=0.75101305790254,pvalueTTest=0.781733044716873,
chr10	69921391	69921501	MYPN	MYPN00026	0.0713303938450151	2	0.0125775102373271	2	0.425707430824264	2	0.425707430824264	NA	NA	SegRatio=0.01,AbsMeanSigma=0.02,pvalue=0.75101305790254,pvalueTTest=0.781733044716873,
chr10	69921464	69921567	MYPN	MYPN00027	NA	2	0.0125775102373271	2	0.425707430824264	2	0.425707430824264	NA	NA	SegRatio=0.01,AbsMeanSigma=0.02,pvalue=0.75101305790254,pvalueTTest=0.781733044716873,
chr10	69925436	69925545	MYPN	MYPN00028	0.275454983940676	2	0.0125775102373271	2	0.425707430824264	2	0.425707430824264	NA	NA	SegRatio=0.01,AbsMeanSigma=0.02,pvalue=0.75101305790254,pvalueTTest=0.781733044716873,
chr10	69925504	69925610	MYPN	MYPN00029	0.137321774218455	2	0.0125775102373271	2	0.425707430824264	2	0.425707430824264	NA	NA	SegRatio=0.01,AbsMeanSigma=0.02,pvalue=0.75101305790254,pvalueTTest=0.781733044716873,
chr10	69925964	69926078	MYPN	MYPN00030	0.035879725375228	2	0.0125775102373271	2	0.425707430824264	2	0.425707430824264	NA	NA	SegRatio=0.01,AbsMeanSigma=0.02,pvalue=0.75101305790254,pvalueTTest=0.781733044716873,
chr10	69926073	69926191	MYPN	MYPN00031	-0.0803382800902037	2	0.0125775102373271	2	0.425707430824264	2	0.425707430824264	NA	NA	SegRatio=0.01,AbsMeanSigma=0.02,pvalue=0.75101305790254,pvalueTTest=0.781733044716873,
chr10	69926164	69926272	MYPN	MYPN00032	0.223969403341603	2	0.0125775102373271	2	0.425707430824264	2	0.425707430824264	NA	NA	SegRatio=0.01,AbsMeanSigma=0.02,pvalue=0.75101305790254,pvalueTTest=0.781733044716873,
chr10	69926253	69926336	MYPN	MYPN00033	0.0556497371987099	2	0.0125775102373271	2	0.425707430824264	2	0.425707430824264	NA	NA	SegRatio=0.01,AbsMeanSigma=0.02,pvalue=0.75101305790254,pvalueTTest=0.781733044716873,
chr10	69926284	69926403	MYPN	MYPN00034	-0.0639679803352507	2	0.0125775102373271	2	0.425707430824264	2	0.425707430824264	NA	NA	SegRatio=0.01,AbsMeanSigma=0.02,pvalue=0.75101305790254,pvalueTTest=0.781733044716873,
chr10	69926381	69926494	MYPN	MYPN00035	-0.0306698617586488	2	0.0125775102373271	2	0.425707430824264	2	0.425707430824264	NA	NA	SegRatio=0.01,AbsMeanSigma=0.02,pvalue=0.75101305790254,pvalueTTest=0.781733044716873,
chr10	69933785	69933901	MYPN	MYPN00036	-0.118529873132959	2	0.0125775102373271	2	0.425707430824264	2	0.425707430824264	NA	NA	SegRatio=0.01,AbsMeanSigma=0.02,pvalue=0.75101305790254,pvalueTTest=0.781733044716873,
chr10	69933874	69933985	MYPN	MYPN00037	0.125158608319777	2	0.0125775102373271	2	0.425707430824264	2	0.425707430824264	NA	NA	SegRatio=0.01,AbsMeanSigma=0.02,pvalue=0.75101305790254,pvalueTTest=0.781733044716873,
chr10	69933982	69934091	MYPN	MYPN00038	0.0316667364830038	2	0.0125775102373271	2	0.425707430824264	2	0.425707430824264	NA	NA	SegRatio=0.01,AbsMeanSigma=0.02,pvalue=0.75101305790254,pvalueTTest=0.781733044716873,
chr10	69934088	69934185	MYPN	MYPN00039	-0.00900636597823485	2	0.0125775102373271	2	0.425707430824264	2	0.425707430824264	NA	NA	SegRatio=0.01,AbsMeanSigma=0.02,pvalue=0.75101305790254,pvalueTTest=0.781733044716873,
chr10	69934184	69934304	MYPN	MYPN00040	0.0515838929809818	2	0.0125775102373271	2	0.425707430824264	2	0.425707430824264	NA	NA	SegRatio=0.01,AbsMeanSigma=0.02,pvalue=0.75101305790254,pvalueTTest=0.781733044716873,
chr10	69934294	69934414	MYPN	MYPN00041	-0.032541975970297	2	0.0125775102373271	2	0.425707430824264	2	0.425707430824264	NA	NA	SegRatio=0.01,AbsMeanSigma=0.02,pvalue=0.75101305790254,pvalueTTest=0.781733044716873,
chr10	69934409	69934520	MYPN	MYPN00042	-0.0585005881964511	2	0.0125775102373271	2	0.425707430824264	2	0.425707430824264	NA	NA	SegRatio=0.01,AbsMeanSigma=0.02,pvalue=0.75101305790254,pvalueTTest=0.781733044716873,
chr10	69935017	69935118	MYPN	MYPN00043	-0.0989542300591433	2	0.0125775102373271	2	0.425707430824264	2	0.425707430824264	NA	NA	SegRatio=0.01,AbsMeanSigma=0.02,pvalue=0.75101305790254,pvalueTTest=0.781733044716873,
chr10	69935077	69935188	MYPN	MYPN00044	-0.0297151423533309	2	0.0125775102373271	2	0.425707430824264	2	0.425707430824264	NA	NA	SegRatio=0.01,AbsMeanSigma=0.02,pvalue=0.75101305790254,pvalueTTest=0.781733044716873,
chr10	69935162	69935278	MYPN	MYPN00045	-0.0376269363651843	2	0.0125775102373271	2	0.425707430824264	2	0.425707430824264	NA	NA	SegRatio=0.01,AbsMeanSigma=0.02,pvalue=0.75101305790254,pvalueTTest=0.781733044716873,
chr10	69948620	69948732	MYPN	MYPN00046	-0.0210512968072525	2	0.0125775102373271	2	0.425707430824264	2	0.425707430824264	NA	NA	SegRatio=0.01,AbsMeanSigma=0.02,pvalue=0.75101305790254,pvalueTTest=0.781733044716873,
chr10	69948723	69948828	MYPN	MYPN00047	0.0882041334561844	2	0.0125775102373271	2	0.425707430824264	2	0.425707430824264	NA	NA	SegRatio=0.01,AbsMeanSigma=0.02,pvalue=0.75101305790254,pvalueTTest=0.781733044716873,
chr10	69948819	69948934	MYPN	MYPN00048	-0.0246930684734911	2	0.0125775102373271	2	0.425707430824264	2	0.425707430824264	NA	NA	SegRatio=0.01,AbsMeanSigma=0.02,pvalue=0.75101305790254,pvalueTTest=0.781733044716873,
chr10	69954079	69954192	MYPN	MYPN00049	NA	2	0.0125775102373271	2	0.425707430824264	2	0.425707430824264	NA	NA	SegRatio=0.01,AbsMeanSigma=0.02,pvalue=0.75101305790254,pvalueTTest=0.781733044716873,
chr10	69954191	69954307	MYPN	MYPN00050	0.0598814713984084	2	0.0125775102373271	2	0.425707430824264	2	0.425707430824264	NA	NA	SegRatio=0.01,AbsMeanSigma=0.02,pvalue=0.75101305790254,pvalueTTest=0.781733044716873,
chr10	69955121	69955236	MYPN	MYPN00051	0.130489577810822	2	0.0125775102373271	2	0.425707430824264	2	0.425707430824264	NA	NA	SegRatio=0.01,AbsMeanSigma=0.02,pvalue=0.75101305790254,pvalueTTest=0.781733044716873,
chr10	69955235	69955347	MYPN	MYPN00052	0.00123749175996661	2	0.0125775102373271	2	0.425707430824264	2	0.425707430824264	NA	NA	SegRatio=0.01,AbsMeanSigma=0.02,pvalue=0.75101305790254,pvalueTTest=0.781733044716873,
chr10	69957041	69957158	MYPN	MYPN00053	-0.0401624152301153	2	0.0125775102373271	2	0.425707430824264	2	0.425707430824264	NA	NA	SegRatio=0.01,AbsMeanSigma=0.02,pvalue=0.75101305790254,pvalueTTest=0.781733044716873,
chr10	69957129	69957248	MYPN	MYPN00054	0.0334075150044074	2	0.0125775102373271	2	0.425707430824264	2	0.425707430824264	NA	NA	SegRatio=0.01,AbsMeanSigma=0.02,pvalue=0.75101305790254,pvalueTTest=0.781733044716873,
chr10	69957244	69957376	MYPN	MYPN00055	NA	2	0.0125775102373271	2	0.425707430824264	2	0.425707430824264	NA	NA	SegRatio=0.01,AbsMeanSigma=0.02,pvalue=0.75101305790254,pvalueTTest=0.781733044716873,
chr10	69959085	69959195	MYPN	MYPN00056	0.0627211063719452	2	0.0125775102373271	2	0.425707430824264	2	0.425707430824264	NA	NA	SegRatio=0.01,AbsMeanSigma=0.02,pvalue=0.75101305790254,pvalueTTest=0.781733044716873,
chr10	69959187	69959301	MYPN	MYPN00057	0.153499264322495	2	0.0125775102373271	2	0.425707430824264	2	0.425707430824264	NA	NA	SegRatio=0.01,AbsMeanSigma=0.02,pvalue=0.75101305790254,pvalueTTest=0.781733044716873,
chr10	69959287	69959403	MYPN	MYPN00058	-0.0368381106640256	2	0.0125775102373271	2	0.425707430824264	2	0.425707430824264	NA	NA	SegRatio=0.01,AbsMeanSigma=0.02,pvalue=0.75101305790254,pvalueTTest=0.781733044716873,
chr10	69961585	69961698	MYPN	MYPN00059	-0.0186158352312121	2	0.0125775102373271	2	0.425707430824264	2	0.425707430824264	NA	NA	SegRatio=0.01,AbsMeanSigma=0.02,pvalue=0.75101305790254,pvalueTTest=0.781733044716873,
chr10	69961627	69961735	MYPN	MYPN00060	0.0576323902953767	2	0.0125775102373271	2	0.425707430824264	2	0.425707430824264	NA	NA	SegRatio=0.01,AbsMeanSigma=0.02,pvalue=0.75101305790254,pvalueTTest=0.781733044716873,
chr10	69961710	69961823	MYPN	MYPN00061	0.270516578891515	2	0.0125775102373271	2	0.425707430824264	2	0.425707430824264	NA	NA	SegRatio=0.01,AbsMeanSigma=0.02,pvalue=0.75101305790254,pvalueTTest=0.781733044716873,
chr10	69966486	69966600	MYPN	MYPN00062	-0.0370584778475142	2	0.0125775102373271	2	0.425707430824264	2	0.425707430824264	NA	NA	SegRatio=0.01,AbsMeanSigma=0.02,pvalue=0.75101305790254,pvalueTTest=0.781733044716873,
chr10	69966567	69966684	MYPN	MYPN00063	-0.0674990453821167	2	0.0125775102373271	2	0.425707430824264	2	0.425707430824264	NA	NA	SegRatio=0.01,AbsMeanSigma=0.02,pvalue=0.75101305790254,pvalueTTest=0.781733044716873,
chr10	69970008	69970119	MYPN	MYPN00064	0.0791169925826925	2	0.0125775102373271	2	0.425707430824264	2	0.425707430824264	NA	NA	SegRatio=0.01,AbsMeanSigma=0.02,pvalue=0.75101305790254,pvalueTTest=0.781733044716873,
chr10	69970112	69970228	MYPN	MYPN00065	-0.0248727995488857	2	0.0125775102373271	2	0.425707430824264	2	0.425707430824264	NA	NA	SegRatio=0.01,AbsMeanSigma=0.02,pvalue=0.75101305790254,pvalueTTest=0.781733044716873,
chr10	69970217	69970327	MYPN	MYPN00066	0.0513449170771551	2	0.0125775102373271	2	0.425707430824264	2	0.425707430824264	NA	NA	SegRatio=0.01,AbsMeanSigma=0.02,pvalue=0.75101305790254,pvalueTTest=0.781733044716873,
chr10	73577133	73577251	PSAP	PSAP00001	-0.227213434266464	2	0.0125775102373271	2	0.161051653926755	2	0.161051653926755	NA	NA	SegRatio=0.01,AbsMeanSigma=0.02,pvalue=0.75101305790254,pvalueTTest=0.781733044716873,
chr10	73577210	73577329	PSAP	PSAP00002	0.189367342996142	2	0.0125775102373271	2	0.161051653926755	2	0.161051653926755	NA	NA	SegRatio=0.01,AbsMeanSigma=0.02,pvalue=0.75101305790254,pvalueTTest=0.781733044716873,
chr10	73578312	73578431	PSAP	PSAP00003	-0.0600867851915246	2	0.0125775102373271	2	0.161051653926755	2	0.161051653926755	NA	NA	SegRatio=0.01,AbsMeanSigma=0.02,pvalue=0.75101305790254,pvalueTTest=0.781733044716873,
chr10	73578430	73578540	PSAP	PSAP00004	0.214867231814516	2	0.0125775102373271	2	0.161051653926755	2	0.161051653926755	NA	NA	SegRatio=0.01,AbsMeanSigma=0.02,pvalue=0.75101305790254,pvalueTTest=0.781733044716873,
chr10	73578724	73578842	PSAP	PSAP00005	0.195943116905149	2	0.0125775102373271	2	0.161051653926755	2	0.161051653926755	NA	NA	SegRatio=0.01,AbsMeanSigma=0.02,pvalue=0.75101305790254,pvalueTTest=0.781733044716873,
chr10	73578835	73578952	PSAP	PSAP00006	0.0222225859876244	2	0.0125775102373271	2	0.161051653926755	2	0.161051653926755	NA	NA	SegRatio=0.01,AbsMeanSigma=0.02,pvalue=0.75101305790254,pvalueTTest=0.781733044716873,
chr10	73579183	73579301	PSAP	PSAP00007	0.0798777567696052	2	0.0125775102373271	2	0.161051653926755	2	0.161051653926755	NA	NA	SegRatio=0.01,AbsMeanSigma=0.02,pvalue=0.75101305790254,pvalueTTest=0.781733044716873,
chr10	73579268	73579378	PSAP	PSAP00008	0.219311238665659	2	0.0125775102373271	2	0.161051653926755	2	0.161051653926755	NA	NA	SegRatio=0.01,AbsMeanSigma=0.02,pvalue=0.75101305790254,pvalueTTest=0.781733044716873,
chr10	73579561	73579661	PSAP	PSAP00009	0.0325123687131445	2	0.0125775102373271	2	0.161051653926755	2	0.161051653926755	NA	NA	SegRatio=0.01,AbsMeanSigma=0.02,pvalue=0.75101305790254,pvalueTTest=0.781733044716873,
chr10	73579636	73579742	PSAP	PSAP00010	-0.14401843180123	2	0.0125775102373271	2	0.161051653926755	2	0.161051653926755	NA	NA	SegRatio=0.01,AbsMeanSigma=0.02,pvalue=0.75101305790254,pvalueTTest=0.781733044716873,
chr10	73579945	73580065	PSAP	PSAP00011	-0.0753055609839866	2	0.0125775102373271	2	0.161051653926755	2	0.161051653926755	NA	NA	SegRatio=0.01,AbsMeanSigma=0.02,pvalue=0.75101305790254,pvalueTTest=0.781733044716873,
chr10	73580045	73580154	PSAP	PSAP00012	0.0980726639116968	2	0.0125775102373271	2	0.161051653926755	2	0.161051653926755	NA	NA	SegRatio=0.01,AbsMeanSigma=0.02,pvalue=0.75101305790254,pvalueTTest=0.781733044716873,
chr10	73581595	73581715	PSAP	PSAP00013	0.0675251172280313	2	0.0125775102373271	2	0.161051653926755	2	0.161051653926755	NA	NA	SegRatio=0.01,AbsMeanSigma=0.02,pvalue=0.75101305790254,pvalueTTest=0.781733044716873,
chr10	73581673	73581778	PSAP	PSAP00014	-0.11373606524303	2	0.0125775102373271	2	0.161051653926755	2	0.161051653926755	NA	NA	SegRatio=0.01,AbsMeanSigma=0.02,pvalue=0.75101305790254,pvalueTTest=0.781733044716873,
chr10	73581764	73581868	PSAP	PSAP00015	-0.0847451936375347	2	0.0125775102373271	2	0.161051653926755	2	0.161051653926755	NA	NA	SegRatio=0.01,AbsMeanSigma=0.02,pvalue=0.75101305790254,pvalueTTest=0.781733044716873,
chr10	73583620	73583737	PSAP	PSAP00016	0.055649098485082	2	0.0125775102373271	2	0.161051653926755	2	0.161051653926755	NA	NA	SegRatio=0.01,AbsMeanSigma=0.02,pvalue=0.75101305790254,pvalueTTest=0.781733044716873,
chr10	73585549	73585664	PSAP	PSAP00017	-0.0190384742471884	2	0.0125775102373271	2	0.161051653926755	2	0.161051653926755	NA	NA	SegRatio=0.01,AbsMeanSigma=0.02,pvalue=0.75101305790254,pvalueTTest=0.781733044716873,
chr10	73585636	73585743	PSAP	PSAP00018	-0.0572009847087168	2	0.0125775102373271	2	0.161051653926755	2	0.161051653926755	NA	NA	SegRatio=0.01,AbsMeanSigma=0.02,pvalue=0.75101305790254,pvalueTTest=0.781733044716873,
chr10	73587698	73587809	PSAP	PSAP00019	0.0162903863594363	2	0.0125775102373271	2	0.161051653926755	2	0.161051653926755	NA	NA	SegRatio=0.01,AbsMeanSigma=0.02,pvalue=0.75101305790254,pvalueTTest=0.781733044716873,
chr10	73587774	73587870	PSAP	PSAP00020	0.101622925683015	2	0.0125775102373271	2	0.161051653926755	2	0.161051653926755	NA	NA	SegRatio=0.01,AbsMeanSigma=0.02,pvalue=0.75101305790254,pvalueTTest=0.781733044716873,
chr10	73587869	73587971	PSAP	PSAP00021	-0.0516374855244535	2	0.0125775102373271	2	0.161051653926755	2	0.161051653926755	NA	NA	SegRatio=0.01,AbsMeanSigma=0.02,pvalue=0.75101305790254,pvalueTTest=0.781733044716873,
chr10	73588599	73588717	PSAP	PSAP00022	0.0606933113036517	2	0.0125775102373271	2	0.161051653926755	2	0.161051653926755	NA	NA	SegRatio=0.01,AbsMeanSigma=0.02,pvalue=0.75101305790254,pvalueTTest=0.781733044716873,
chr10	73588690	73588779	PSAP	PSAP00023	-0.0487969664606128	2	0.0125775102373271	2	0.161051653926755	2	0.161051653926755	NA	NA	SegRatio=0.01,AbsMeanSigma=0.02,pvalue=0.75101305790254,pvalueTTest=0.781733044716873,
chr10	73588776	73588892	PSAP	PSAP00024	0.247847381145299	2	0.0125775102373271	2	0.161051653926755	2	0.161051653926755	NA	NA	SegRatio=0.01,AbsMeanSigma=0.02,pvalue=0.75101305790254,pvalueTTest=0.781733044716873,
chr10	73590860	73590977	PSAP	PSAP00025	0.000880064746677248	2	0.0125775102373271	2	0.161051653926755	2	0.161051653926755	NA	NA	SegRatio=0.01,AbsMeanSigma=0.02,pvalue=0.75101305790254,pvalueTTest=0.781733044716873,
chr10	73590940	73591054	PSAP	PSAP00026	-0.00560734487943745	2	0.0125775102373271	2	0.161051653926755	2	0.161051653926755	NA	NA	SegRatio=0.01,AbsMeanSigma=0.02,pvalue=0.75101305790254,pvalueTTest=0.781733044716873,
chr10	73591548	73591662	PSAP	PSAP00027	0.150421840707352	2	0.0125775102373271	2	0.161051653926755	2	0.161051653926755	NA	NA	SegRatio=0.01,AbsMeanSigma=0.02,pvalue=0.75101305790254,pvalueTTest=0.781733044716873,
chr10	73591653	73591764	PSAP	PSAP00028	0.0534080921808784	2	0.0125775102373271	2	0.161051653926755	2	0.161051653926755	NA	NA	SegRatio=0.01,AbsMeanSigma=0.02,pvalue=0.75101305790254,pvalueTTest=0.781733044716873,
chr10	73594079	73594196	PSAP	PSAP00029	-0.12850814399618	2	0.0125775102373271	2	0.161051653926755	2	0.161051653926755	NA	NA	SegRatio=0.01,AbsMeanSigma=0.02,pvalue=0.75101305790254,pvalueTTest=0.781733044716873,
chr10	73594154	73594270	PSAP	PSAP00030	0.111471856465389	2	0.0125775102373271	2	0.161051653926755	2	0.161051653926755	NA	NA	SegRatio=0.01,AbsMeanSigma=0.02,pvalue=0.75101305790254,pvalueTTest=0.781733044716873,
chr10	73594271	73594382	PSAP	PSAP00031	0.0285189615228103	2	0.0125775102373271	2	0.161051653926755	2	0.161051653926755	NA	NA	SegRatio=0.01,AbsMeanSigma=0.02,pvalue=0.75101305790254,pvalueTTest=0.781733044716873,
chr11	2466611	2466703	KCNQ1	KCNQ100001	NA	2	-0.0290775186982612	2	0.965409060173828	2	0.965409060173828	NA	NA	SegRatio=-0.03,AbsMeanSigma=0.03,pvalue=0.854203534823314,pvalueTTest=0.896591478094582,
chr11	2466670	2466744	KCNQ1	KCNQ100002	NA	2	-0.0290775186982612	2	0.965409060173828	2	0.965409060173828	NA	NA	SegRatio=-0.03,AbsMeanSigma=0.03,pvalue=0.854203534823314,pvalueTTest=0.896591478094582,
chr11	2482855	2482966	KCNQ1	KCNQ100003	-0.0643085613367774	2	-0.0290775186982612	2	0.965409060173828	2	0.965409060173828	NA	NA	SegRatio=-0.03,AbsMeanSigma=0.03,pvalue=0.854203534823314,pvalueTTest=0.896591478094582,
chr11	2549115	2549235	KCNQ1	KCNQ100004	-0.0501028908840748	2	-0.0290775186982612	2	0.965409060173828	2	0.965409060173828	NA	NA	SegRatio=-0.03,AbsMeanSigma=0.03,pvalue=0.854203534823314,pvalueTTest=0.896591478094582,
chr11	2549169	2549287	KCNQ1	KCNQ100005	0.0759669381461339	2	-0.0290775186982612	2	0.965409060173828	2	0.965409060173828	NA	NA	SegRatio=-0.03,AbsMeanSigma=0.03,pvalue=0.854203534823314,pvalueTTest=0.896591478094582,
chr11	2591805	2591925	KCNQ1	KCNQ100006	0.0814374544985338	2	-0.0290775186982612	2	0.965409060173828	2	0.965409060173828	NA	NA	SegRatio=-0.03,AbsMeanSigma=0.03,pvalue=0.854203534823314,pvalueTTest=0.896591478094582,
chr11	2591862	2592020	KCNQ1	KCNQ100007.KCNQ100008	NA	2	-0.0290775186982612	2	0.965409060173828	2	0.965409060173828	NA	NA	SegRatio=-0.03,AbsMeanSigma=0.03,pvalue=0.854203534823314,pvalueTTest=0.896591478094582,
chr11	2592494	2592636	KCNQ1	KCNQ100009	NA	2	-0.0290775186982612	2	0.965409060173828	2	0.965409060173828	NA	NA	SegRatio=-0.03,AbsMeanSigma=0.03,pvalue=0.854203534823314,pvalueTTest=0.896591478094582,
chr11	2593272	2593416	KCNQ1	KCNQ100010	NA	2	-0.0290775186982612	2	0.965409060173828	2	0.965409060173828	NA	NA	SegRatio=-0.03,AbsMeanSigma=0.03,pvalue=0.854203534823314,pvalueTTest=0.896591478094582,
chr11	2593957	2594092	KCNQ1	KCNQ100011	0.200039756271497	2	-0.0290775186982612	2	0.965409060173828	2	0.965409060173828	NA	NA	SegRatio=-0.03,AbsMeanSigma=0.03,pvalue=0.854203534823314,pvalueTTest=0.896591478094582,
chr11	2594065	2594129	KCNQ1	KCNQ100012	NA	2	-0.0290775186982612	2	0.965409060173828	2	0.965409060173828	NA	NA	SegRatio=-0.03,AbsMeanSigma=0.03,pvalue=0.854203534823314,pvalueTTest=0.896591478094582,
chr11	2594099	2594215	KCNQ1	KCNQ100013	0.337480967759529	2	-0.0290775186982612	2	0.965409060173828	2	0.965409060173828	NA	NA	SegRatio=-0.03,AbsMeanSigma=0.03,pvalue=0.854203534823314,pvalueTTest=0.896591478094582,
chr11	2594191	2594293	KCNQ1	KCNQ100014	0.216430781602354	2	-0.0290775186982612	2	0.965409060173828	2	0.965409060173828	NA	NA	SegRatio=-0.03,AbsMeanSigma=0.03,pvalue=0.854203534823314,pvalueTTest=0.896591478094582,
chr11	2604595	2604717	KCNQ1	KCNQ100015	-0.0290775186982612	2	-0.0290775186982612	2	0.965409060173828	2	0.965409060173828	NA	NA	SegRatio=-0.03,AbsMeanSigma=0.03,pvalue=0.854203534823314,pvalueTTest=0.896591478094582,
chr11	2604675	2604755	KCNQ1	KCNQ100016	0.208928919024381	2	-0.0290775186982612	2	0.965409060173828	2	0.965409060173828	NA	NA	SegRatio=-0.03,AbsMeanSigma=0.03,pvalue=0.854203534823314,pvalueTTest=0.896591478094582,
chr11	2604754	2604871	KCNQ1	KCNQ100017	-0.234450877705236	2	-0.0290775186982612	2	0.965409060173828	2	0.965409060173828	NA	NA	SegRatio=-0.03,AbsMeanSigma=0.03,pvalue=0.854203534823314,pvalueTTest=0.896591478094582,
chr11	2606382	2606496	KCNQ1	KCNQ100018	-0.0911147899070005	2	-0.0290775186982612	2	0.965409060173828	2	0.965409060173828	NA	NA	SegRatio=-0.03,AbsMeanSigma=0.03,pvalue=0.854203534823314,pvalueTTest=0.896591478094582,
chr11	2606437	2606557	KCNQ1	KCNQ100019	0.0622246171971916	2	-0.0290775186982612	2	0.965409060173828	2	0.965409060173828	NA	NA	SegRatio=-0.03,AbsMeanSigma=0.03,pvalue=0.854203534823314,pvalueTTest=0.896591478094582,
chr11	2608746	2608845	KCNQ1	KCNQ100020	-0.268174346348452	2	-0.0290775186982612	2	0.965409060173828	2	0.965409060173828	NA	NA	SegRatio=-0.03,AbsMeanSigma=0.03,pvalue=0.854203534823314,pvalueTTest=0.896591478094582,
chr11	2608817	2608909	KCNQ1	KCNQ100021	-0.143539893153666	2	-0.0290775186982612	2	0.965409060173828	2	0.965409060173828	NA	NA	SegRatio=-0.03,AbsMeanSigma=0.03,pvalue=0.854203534823314,pvalueTTest=0.896591478094582,
chr11	2608892	2609012	KCNQ1	KCNQ100022	-0.204204507334289	2	-0.0290775186982612	2	0.965409060173828	2	0.965409060173828	NA	NA	SegRatio=-0.03,AbsMeanSigma=0.03,pvalue=0.854203534823314,pvalueTTest=0.896591478094582,
chr11	2609920	2609990	KCNQ1	KCNQ100023	-0.0127430000853919	2	-0.0290775186982612	2	0.965409060173828	2	0.965409060173828	NA	NA	SegRatio=-0.03,AbsMeanSigma=0.03,pvalue=0.854203534823314,pvalueTTest=0.896591478094582,
chr11	2609975	2610072	KCNQ1	KCNQ100024	0.0272809870623363	2	-0.0290775186982612	2	0.965409060173828	2	0.965409060173828	NA	NA	SegRatio=-0.03,AbsMeanSigma=0.03,pvalue=0.854203534823314,pvalueTTest=0.896591478094582,
chr11	2610064	2610182	KCNQ1	KCNQ100025	0.0479872154187813	2	-0.0290775186982612	2	0.965409060173828	2	0.965409060173828	NA	NA	SegRatio=-0.03,AbsMeanSigma=0.03,pvalue=0.854203534823314,pvalueTTest=0.896591478094582,
chr11	2683088	2683204	KCNQ1	KCNQ100026	NA	2	-0.0290775186982612	2	0.965409060173828	2	0.965409060173828	NA	NA	SegRatio=-0.03,AbsMeanSigma=0.03,pvalue=0.854203534823314,pvalueTTest=0.896591478094582,
chr11	2683193	2683311	KCNQ1	KCNQ100027	-0.0704981425464548	2	-0.0290775186982612	2	0.965409060173828	2	0.965409060173828	NA	NA	SegRatio=-0.03,AbsMeanSigma=0.03,pvalue=0.854203534823314,pvalueTTest=0.896591478094582,
chr11	2683311	2683407	KCNQ1	KCNQ100028	-0.0335021238966498	2	-0.0290775186982612	2	0.965409060173828	2	0.965409060173828	NA	NA	SegRatio=-0.03,AbsMeanSigma=0.03,pvalue=0.854203534823314,pvalueTTest=0.896591478094582,
chr11	2789986	2790106	KCNQ1	KCNQ100029	-0.0604302990927824	2	-0.0290775186982612	2	0.965409060173828	2	0.965409060173828	NA	NA	SegRatio=-0.03,AbsMeanSigma=0.03,pvalue=0.854203534823314,pvalueTTest=0.896591478094582,
chr11	2790055	2790141	KCNQ1	KCNQ100030	0.13491040674372	2	-0.0290775186982612	2	0.965409060173828	2	0.965409060173828	NA	NA	SegRatio=-0.03,AbsMeanSigma=0.03,pvalue=0.854203534823314,pvalueTTest=0.896591478094582,
chr11	2790128	2790237	KCNQ1	KCNQ100031	-0.139820711776916	2	-0.0290775186982612	2	0.965409060173828	2	0.965409060173828	NA	NA	SegRatio=-0.03,AbsMeanSigma=0.03,pvalue=0.854203534823314,pvalueTTest=0.896591478094582,
chr11	2797168	2797263	KCNQ1	KCNQ100032	-0.10712235884379	2	-0.0290775186982612	2	0.965409060173828	2	0.965409060173828	NA	NA	SegRatio=-0.03,AbsMeanSigma=0.03,pvalue=0.854203534823314,pvalueTTest=0.896591478094582,
chr11	2797260	2797382	KCNQ1	KCNQ100033	NA	2	-0.0290775186982612	2	0.965409060173828	2	0.965409060173828	NA	NA	SegRatio=-0.03,AbsMeanSigma=0.03,pvalue=0.854203534823314,pvalueTTest=0.896591478094582,
chr11	2798165	2798270	KCNQ1	KCNQ100034	0.214466526534534	2	-0.0290775186982612	2	0.965409060173828	2	0.965409060173828	NA	NA	SegRatio=-0.03,AbsMeanSigma=0.03,pvalue=0.854203534823314,pvalueTTest=0.896591478094582,
chr11	2798261	2798378	KCNQ1	KCNQ100035	0.186004034025262	2	-0.0290775186982612	2	0.965409060173828	2	0.965409060173828	NA	NA	SegRatio=-0.03,AbsMeanSigma=0.03,pvalue=0.854203534823314,pvalueTTest=0.896591478094582,
chr11	2799183	2799260	KCNQ1	KCNQ100036	0.0376881879010654	2	-0.0290775186982612	2	0.965409060173828	2	0.965409060173828	NA	NA	SegRatio=-0.03,AbsMeanSigma=0.03,pvalue=0.854203534823314,pvalueTTest=0.896591478094582,
chr11	2799259	2799347	KCNQ1	KCNQ100037	-0.161267743671976	2	-0.0290775186982612	2	0.965409060173828	2	0.965409060173828	NA	NA	SegRatio=-0.03,AbsMeanSigma=0.03,pvalue=0.854203534823314,pvalueTTest=0.896591478094582,
chr11	2868973	2869038	KCNQ1	KCNQ100038	NA	2	-0.0290775186982612	2	0.965409060173828	2	0.965409060173828	NA	NA	SegRatio=-0.03,AbsMeanSigma=0.03,pvalue=0.854203534823314,pvalueTTest=0.896591478094582,
chr11	2869160	2869300	KCNQ1	KCNQ100039	0.0688960966882792	2	-0.0290775186982612	2	0.965409060173828	2	0.965409060173828	NA	NA	SegRatio=-0.03,AbsMeanSigma=0.03,pvalue=0.854203534823314,pvalueTTest=0.896591478094582,
chr13	28578153	28578270	FLT3	FLT300001	0.156424161586129	2	0.0247938114824623	2	0.281627538422716	2	0.281627538422716	NA	NA	SegRatio=0.02,AbsMeanSigma=0.45,pvalue=0.0431080903045425,pvalueTTest=0.607148167904814,
chr13	28578251	28578362	FLT3	FLT300002	-0.0817762661921878	2	0.0247938114824623	2	0.281627538422716	2	0.281627538422716	NA	NA	SegRatio=0.02,AbsMeanSigma=0.45,pvalue=0.0431080903045425,pvalueTTest=0.607148167904814,
chr13	28588520	28588627	FLT3	FLT300003	0.0018467749108205	2	0.0247938114824623	2	0.281627538422716	2	0.281627538422716	NA	NA	SegRatio=0.02,AbsMeanSigma=0.45,pvalue=0.0431080903045425,pvalueTTest=0.607148167904814,
chr13	28588605	28588720	FLT3	FLT300004	0.240421395884799	2	0.0247938114824623	2	0.281627538422716	2	0.281627538422716	NA	NA	SegRatio=0.02,AbsMeanSigma=0.45,pvalue=0.0431080903045425,pvalueTTest=0.607148167904814,
chr13	28589249	28589351	FLT3	FLT300005	-0.26979592423885	2	0.0247938114824623	2	0.281627538422716	2	0.281627538422716	NA	NA	SegRatio=0.02,AbsMeanSigma=0.45,pvalue=0.0431080903045425,pvalueTTest=0.607148167904814,
chr13	28589352	28589468	FLT3	FLT300006	-0.0394191575848091	2	0.0247938114824623	2	0.281627538422716	2	0.281627538422716	NA	NA	SegRatio=0.02,AbsMeanSigma=0.45,pvalue=0.0431080903045425,pvalueTTest=0.607148167904814,
chr13	28589688	28589786	FLT3	FLT300007	-0.0588911549332825	2	0.0247938114824623	2	0.281627538422716	2	0.281627538422716	NA	NA	SegRatio=0.02,AbsMeanSigma=0.45,pvalue=0.0431080903045425,pvalueTTest=0.607148167904814,
chr13	28589746	28589849	FLT3	FLT300008	0.184913950459826	2	0.0247938114824623	2	0.281627538422716	2	0.281627538422716	NA	NA	SegRatio=0.02,AbsMeanSigma=0.45,pvalue=0.0431080903045425,pvalueTTest=0.607148167904814,
chr13	28589834	28589947	FLT3	FLT300009	-0.00898818511277904	2	0.0247938114824623	2	0.281627538422716	2	0.281627538422716	NA	NA	SegRatio=0.02,AbsMeanSigma=0.45,pvalue=0.0431080903045425,pvalueTTest=0.607148167904814,
chr13	28592558	28592664	FLT3	FLT300010	0.175340919266622	2	0.0247938114824623	2	0.281627538422716	2	0.281627538422716	NA	NA	SegRatio=0.02,AbsMeanSigma=0.45,pvalue=0.0431080903045425,pvalueTTest=0.607148167904814,
chr13	28592603	28592716	FLT3	FLT300011	0.130399434971837	2	0.0247938114824623	2	0.281627538422716	2	0.281627538422716	NA	NA	SegRatio=0.02,AbsMeanSigma=0.45,pvalue=0.0431080903045425,pvalueTTest=0.607148167904814,
chr13	28592681	28592794	FLT3	FLT300012	NA	2	0.0247938114824623	2	0.281627538422716	2	0.281627538422716	NA	NA	SegRatio=0.02,AbsMeanSigma=0.45,pvalue=0.0431080903045425,pvalueTTest=0.607148167904814,
chr13	28597408	28597520	FLT3	FLT300013	-2.11269852090971	2	0.0247938114824623	2	0.281627538422716	2	0.281627538422716	q-value=0.00786887408552932, copies=0	NA	SegRatio=0.02,AbsMeanSigma=0.45,pvalue=0.0431080903045425,pvalueTTest=0.607148167904814,
chr13	28597508	28597621	FLT3	FLT300014	0.131020777928897	2	0.0247938114824623	2	0.281627538422716	2	0.281627538422716	NA	NA	SegRatio=0.02,AbsMeanSigma=0.45,pvalue=0.0431080903045425,pvalueTTest=0.607148167904814,
chr13	28597579	28597690	FLT3	FLT300015	0.0247938114824623	2	0.0247938114824623	2	0.281627538422716	2	0.281627538422716	NA	NA	SegRatio=0.02,AbsMeanSigma=0.45,pvalue=0.0431080903045425,pvalueTTest=0.607148167904814,
chr13	28598957	28599066	FLT3	FLT300016	0.12799322426506	2	0.0247938114824623	2	0.281627538422716	2	0.281627538422716	NA	NA	SegRatio=0.02,AbsMeanSigma=0.45,pvalue=0.0431080903045425,pvalueTTest=0.607148167904814,
chr13	28599059	28599161	FLT3	FLT300017	NA	2	0.0247938114824623	2	0.281627538422716	2	0.281627538422716	NA	NA	SegRatio=0.02,AbsMeanSigma=0.45,pvalue=0.0431080903045425,pvalueTTest=0.607148167904814,
chr13	28601189	28601284	FLT3	FLT300018	0.178632760014662	2	0.0247938114824623	2	0.281627538422716	2	0.281627538422716	NA	NA	SegRatio=0.02,AbsMeanSigma=0.45,pvalue=0.0431080903045425,pvalueTTest=0.607148167904814,
chr13	28601234	28601330	FLT3	FLT300019	0.288367035447852	2	0.0247938114824623	2	0.281627538422716	2	0.281627538422716	NA	NA	SegRatio=0.02,AbsMeanSigma=0.45,pvalue=0.0431080903045425,pvalueTTest=0.607148167904814,
chr13	28601303	28601415	FLT3	FLT300020	-1.71083607935419	2	0.0273432255386185	2	0.281627538422716	2	0.281627538422716	q-value=2.72284645374176e-41, copies=0.5	NA	SegRatio=0.03,AbsMeanSigma=0.28,pvalue=0.0890641792034737,pvalueTTest=0.561139141528772,
chr13	28602272	28602387	FLT3	FLT300021	0.154472405117156	2	0.0273432255386185	2	0.281627538422716	2	0.281627538422716	NA	NA	SegRatio=0.03,AbsMeanSigma=0.28,pvalue=0.0890641792034737,pvalueTTest=0.561139141528772,
chr13	28602387	28602502	FLT3	FLT300022	-0.0223900195201686	2	0.0273432255386185	2	0.281627538422716	2	0.281627538422716	NA	NA	SegRatio=0.03,AbsMeanSigma=0.28,pvalue=0.0890641792034737,pvalueTTest=0.561139141528772,
chr13	28607929	28608040	FLT3	FLT300023	-0.440028106814659	2	0.0273432255386185	2	0.281627538422716	2	0.281627538422716	q-value=0.00677986593726491, copies=1.5	NA	SegRatio=0.03,AbsMeanSigma=0.28,pvalue=0.0890641792034737,pvalueTTest=0.561139141528772,
chr13	28608020	28608134	FLT3	FLT300024	-0.0367252250602408	2	0.0273432255386185	2	0.281627538422716	2	0.281627538422716	NA	NA	SegRatio=0.03,AbsMeanSigma=0.28,pvalue=0.0890641792034737,pvalueTTest=0.561139141528772,
chr13	28608091	28608201	FLT3	FLT300025	-0.0493925462382135	2	0.0273432255386185	2	0.281627538422716	2	0.281627538422716	NA	NA	SegRatio=0.03,AbsMeanSigma=0.28,pvalue=0.0890641792034737,pvalueTTest=0.561139141528772,
chr13	28608198	28608314	FLT3	FLT300026	NA	2	0.0273432255386185	2	0.281627538422716	2	0.281627538422716	NA	NA	SegRatio=0.03,AbsMeanSigma=0.28,pvalue=0.0890641792034737,pvalueTTest=0.561139141528772,
chr13	28608264	28608370	FLT3	FLT300027	0.227756800996617	2	0.0273432255386185	2	0.281627538422716	2	0.281627538422716	NA	NA	SegRatio=0.03,AbsMeanSigma=0.28,pvalue=0.0890641792034737,pvalueTTest=0.561139141528772,
chr13	28608395	28608508	FLT3	FLT300028	0.00466166984894477	2	0.0273432255386185	2	0.281627538422716	2	0.281627538422716	NA	NA	SegRatio=0.03,AbsMeanSigma=0.28,pvalue=0.0890641792034737,pvalueTTest=0.561139141528772,
chr13	28608509	28608621	FLT3	FLT300029	0.0639684470632869	2	0.0273432255386185	2	0.281627538422716	2	0.281627538422716	NA	NA	SegRatio=0.03,AbsMeanSigma=0.28,pvalue=0.0890641792034737,pvalueTTest=0.561139141528772,
chr13	28609572	28609690	FLT3	FLT300030	0.140263828568173	2	0.0273432255386185	2	0.281627538422716	2	0.281627538422716	NA	NA	SegRatio=0.03,AbsMeanSigma=0.28,pvalue=0.0890641792034737,pvalueTTest=0.561139141528772,
chr13	28609664	28609763	FLT3	FLT300031	-0.0841571325321456	2	0.0273432255386185	2	0.281627538422716	2	0.281627538422716	NA	NA	SegRatio=0.03,AbsMeanSigma=0.28,pvalue=0.0890641792034737,pvalueTTest=0.561139141528772,
chr13	28609757	28609871	FLT3	FLT300032	0.0218827231287696	2	0.0273432255386185	2	0.281627538422716	2	0.281627538422716	NA	NA	SegRatio=0.03,AbsMeanSigma=0.28,pvalue=0.0890641792034737,pvalueTTest=0.561139141528772,
chr13	28610026	28610117	FLT3	FLT300033	0.0843699632424575	2	0.0273432255386185	2	0.281627538422716	2	0.281627538422716	NA	NA	SegRatio=0.03,AbsMeanSigma=0.28,pvalue=0.0890641792034737,pvalueTTest=0.561139141528772,
chr13	28610083	28610197	FLT3	FLT300034	0.273805081742826	2	0.0273432255386185	2	0.281627538422716	2	0.281627538422716	NA	NA	SegRatio=0.03,AbsMeanSigma=0.28,pvalue=0.0890641792034737,pvalueTTest=0.561139141528772,
chr13	28610140	28610242	FLT3	FLT300035	0.0289434485256934	2	0.0273432255386185	2	0.281627538422716	2	0.281627538422716	NA	NA	SegRatio=0.03,AbsMeanSigma=0.28,pvalue=0.0890641792034737,pvalueTTest=0.561139141528772,
chr13	28611241	28611355	FLT3	FLT300036	NA	2	0.0273432255386185	2	0.281627538422716	2	0.281627538422716	NA	NA	SegRatio=0.03,AbsMeanSigma=0.28,pvalue=0.0890641792034737,pvalueTTest=0.561139141528772,
chr13	28611345	28611461	FLT3	FLT300037	0.129415340098227	2	0.0273432255386185	2	0.281627538422716	2	0.281627538422716	NA	NA	SegRatio=0.03,AbsMeanSigma=0.28,pvalue=0.0890641792034737,pvalueTTest=0.561139141528772,
chr13	28622375	28622476	FLT3	FLT300038	0.153366844302043	2	0.0273432255386185	2	0.281627538422716	2	0.281627538422716	NA	NA	SegRatio=0.03,AbsMeanSigma=0.28,pvalue=0.0890641792034737,pvalueTTest=0.561139141528772,
chr13	28622434	28622545	FLT3	FLT300039	0.0936551470773676	2	0.0273432255386185	2	0.281627538422716	2	0.281627538422716	NA	NA	SegRatio=0.03,AbsMeanSigma=0.28,pvalue=0.0890641792034737,pvalueTTest=0.561139141528772,
chr13	28622545	28622653	FLT3	FLT300040	NA	2	0.0273432255386185	2	0.281627538422716	2	0.281627538422716	NA	NA	SegRatio=0.03,AbsMeanSigma=0.28,pvalue=0.0890641792034737,pvalueTTest=0.561139141528772,
chr13	28623471	28623586	FLT3	FLT300041	0.10610580099788	2	0.0273432255386185	2	0.281627538422716	2	0.281627538422716	NA	NA	SegRatio=0.03,AbsMeanSigma=0.28,pvalue=0.0890641792034737,pvalueTTest=0.561139141528772,
chr13	28623554	28623666	FLT3	FLT300042	-0.0564078245530609	2	0.0273432255386185	2	0.281627538422716	2	0.281627538422716	NA	NA	SegRatio=0.03,AbsMeanSigma=0.28,pvalue=0.0890641792034737,pvalueTTest=0.561139141528772,
chr13	28623658	28623766	FLT3	FLT300043	0.311640331648239	2	0.0273432255386185	2	0.281627538422716	2	0.281627538422716	NA	NA	SegRatio=0.03,AbsMeanSigma=0.28,pvalue=0.0890641792034737,pvalueTTest=0.561139141528772,
chr13	28623725	28623837	FLT3	FLT300044	0.0562699983553872	2	0.0273432255386185	2	0.281627538422716	2	0.281627538422716	NA	NA	SegRatio=0.03,AbsMeanSigma=0.28,pvalue=0.0890641792034737,pvalueTTest=0.561139141528772,
chr13	28623778	28623885	FLT3	FLT300045	0.0273432255386185	2	0.0273432255386185	2	0.281627538422716	2	0.281627538422716	NA	NA	SegRatio=0.03,AbsMeanSigma=0.28,pvalue=0.0890641792034737,pvalueTTest=0.561139141528772,
chr13	28623872	28623984	FLT3	FLT300046	-0.217421569898795	2	0.0273432255386185	2	0.281627538422716	2	0.281627538422716	NA	NA	SegRatio=0.03,AbsMeanSigma=0.28,pvalue=0.0890641792034737,pvalueTTest=0.561139141528772,
chr13	28624162	28624280	FLT3	FLT300047	-0.265315839538143	2	0.0273432255386185	2	0.281627538422716	2	0.281627538422716	NA	NA	SegRatio=0.03,AbsMeanSigma=0.28,pvalue=0.0890641792034737,pvalueTTest=0.561139141528772,
chr13	28624271	28624378	FLT3	FLT300048	0.118683897744274	2	0.0273432255386185	2	0.281627538422716	2	0.281627538422716	NA	NA	SegRatio=0.03,AbsMeanSigma=0.28,pvalue=0.0890641792034737,pvalueTTest=0.561139141528772,
chr13	28626621	28626735	FLT3	FLT300049	0.00927370139707588	2	0.0273432255386185	2	0.281627538422716	2	0.281627538422716	NA	NA	SegRatio=0.03,AbsMeanSigma=0.28,pvalue=0.0890641792034737,pvalueTTest=0.561139141528772,
chr13	28626687	28626801	FLT3	FLT300050	-0.0377780530002073	2	0.0273432255386185	2	0.281627538422716	2	0.281627538422716	NA	NA	SegRatio=0.03,AbsMeanSigma=0.28,pvalue=0.0890641792034737,pvalueTTest=0.561139141528772,
chr13	28626751	28626885	FLT3	FLT300051	-0.24333295011072	2	0.0273432255386185	2	0.281627538422716	2	0.281627538422716	NA	NA	SegRatio=0.03,AbsMeanSigma=0.28,pvalue=0.0890641792034737,pvalueTTest=0.561139141528772,
chr13	28631457	28631571	FLT3	FLT300052	0.106179020705944	2	0.0273432255386185	2	0.281627538422716	2	0.281627538422716	NA	NA	SegRatio=0.03,AbsMeanSigma=0.28,pvalue=0.0890641792034737,pvalueTTest=0.561139141528772,
chr13	28631564	28631679	FLT3	FLT300053	-0.213019932409901	2	0.0273432255386185	2	0.281627538422716	2	0.281627538422716	NA	NA	SegRatio=0.03,AbsMeanSigma=0.28,pvalue=0.0890641792034737,pvalueTTest=0.561139141528772,
chr13	28635949	28636060	FLT3	FLT300054	NA	2	0.0273432255386185	2	0.281627538422716	2	0.281627538422716	NA	NA	SegRatio=0.03,AbsMeanSigma=0.28,pvalue=0.0890641792034737,pvalueTTest=0.561139141528772,
chr13	28635999	28636111	FLT3	FLT300055	0.0350505878780284	2	0.0273432255386185	2	0.281627538422716	2	0.281627538422716	NA	NA	SegRatio=0.03,AbsMeanSigma=0.28,pvalue=0.0890641792034737,pvalueTTest=0.561139141528772,
chr13	28636107	28636209	FLT3	FLT300056	0.144928840188779	2	0.0273432255386185	2	0.281627538422716	2	0.281627538422716	NA	NA	SegRatio=0.03,AbsMeanSigma=0.28,pvalue=0.0890641792034737,pvalueTTest=0.561139141528772,
chr13	28636153	28636267	FLT3	FLT300057	0.0247324668631045	2	0.0273432255386185	2	0.281627538422716	2	0.281627538422716	NA	NA	SegRatio=0.03,AbsMeanSigma=0.28,pvalue=0.0890641792034737,pvalueTTest=0.561139141528772,
chr13	28644580	28644689	FLT3	FLT300058	-1.57554431919272	2	-1.57554431919272	2	0.281627538422716	2	0.281627538422716	NA	NA	SegRatio=-1.58,AbsMeanSigma=9.19,pvalue=1.20920908575664e-38,pvalueTTest=0.116091208634548,Adjusted:byPvalueTTestRatio;
chr13	28644680	28644812	FLT3	FLT300059	-2.30496905729115	2	-1.57554431919272	2	0.281627538422716	2	0.281627538422716	q-value=0.00985302350167651, copies=0	NA	SegRatio=-1.58,AbsMeanSigma=9.19,pvalue=1.20920908575664e-38,pvalueTTest=0.116091208634548,Adjusted:byPvalueTTestRatio;
chr13	48881353	48881457	RB1	RB100001	NA	2	-0.185122533605351	2	0.0174268277878101	2	0.0174268277878101	NA	NA	SegRatio=-0.19,AbsMeanSigma=0.13,pvalue=0.747386787127808,pvalueTTest=0.950037417282512,
chr13	48881426	48881526	RB1	RB100002	0.439398679796982	2	-0.185122533605351	2	0.0174268277878101	2	0.0174268277878101	q-value=0.00727222081264987, copies=3	NA	SegRatio=-0.19,AbsMeanSigma=0.13,pvalue=0.747386787127808,pvalueTTest=0.950037417282512,
chr13	48881526	48881660	RB1	RB100003	NA	2	-0.185122533605351	2	0.0174268277878101	2	0.0174268277878101	NA	NA	SegRatio=-0.19,AbsMeanSigma=0.13,pvalue=0.747386787127808,pvalueTTest=0.950037417282512,
chr13	48916644	48916755	RB1	RB100004	NA	2	-0.185122533605351	2	0.0174268277878101	2	0.0174268277878101	NA	NA	SegRatio=-0.19,AbsMeanSigma=0.13,pvalue=0.747386787127808,pvalueTTest=0.950037417282512,
chr13	48916748	48916858	RB1	RB100005	-0.185122533605351	2	-0.185122533605351	2	0.0174268277878101	2	0.0174268277878101	NA	NA	SegRatio=-0.19,AbsMeanSigma=0.13,pvalue=0.747386787127808,pvalueTTest=0.950037417282512,
chr13	48916814	48916924	RB1	RB100006	-0.485487802284667	2	-0.185122533605351	2	0.0174268277878101	2	0.0174268277878101	NA	NA	SegRatio=-0.19,AbsMeanSigma=0.13,pvalue=0.747386787127808,pvalueTTest=0.950037417282512,
chr13	48919168	48919279	RB1	RB100007	NA	2	-1.46842918994517	2	0.0174268277878101	2	0.0174268277878101	NA	NA	SegRatio=-1.47,AbsMeanSigma=5.71,pvalue=6.49350255088747e-16,pvalueTTest=1,Adjusted:byPvalueTTestRatio;
chr13	48919275	48919385	RB1	RB100008	-1.46842918994517	2	-1.46842918994517	2	0.0174268277878101	2	0.0174268277878101	NA	NA	SegRatio=-1.47,AbsMeanSigma=5.71,pvalue=6.49350255088747e-16,pvalueTTest=1,Adjusted:byPvalueTTestRatio;
chr13	48921971	48922085	RB1	RB100009	NA	2	-0.0115918724621967	2	0.0174268277878101	2	0.0174268277878101	NA	NA	SegRatio=-0.01,AbsMeanSigma=1.8,pvalue=4.8730873326772e-10,pvalueTTest=0.13674368635767,
chr13	48923051	48923120	RB1	RB100010	NA	2	-0.0115918724621967	2	0.0174268277878101	2	0.0174268277878101	NA	NA	SegRatio=-0.01,AbsMeanSigma=1.8,pvalue=4.8730873326772e-10,pvalueTTest=0.13674368635767,
chr13	48923120	48923208	RB1	RB100011	NA	2	-0.0115918724621967	2	0.0174268277878101	2	0.0174268277878101	NA	NA	SegRatio=-0.01,AbsMeanSigma=1.8,pvalue=4.8730873326772e-10,pvalueTTest=0.13674368635767,
chr13	48934113	48934226	RB1	RB100012	NA	2	-0.0115918724621967	2	0.0174268277878101	2	0.0174268277878101	NA	NA	SegRatio=-0.01,AbsMeanSigma=1.8,pvalue=4.8730873326772e-10,pvalueTTest=0.13674368635767,
chr13	48934217	48934331	RB1	RB100013	-0.0853528119426341	2	-0.0115918724621967	2	0.0174268277878101	2	0.0174268277878101	NA	NA	SegRatio=-0.01,AbsMeanSigma=1.8,pvalue=4.8730873326772e-10,pvalueTTest=0.13674368635767,
chr13	48936988	48937053	RB1	RB100014	NA	2	-0.0115918724621967	2	0.0174268277878101	2	0.0174268277878101	NA	NA	SegRatio=-0.01,AbsMeanSigma=1.8,pvalue=4.8730873326772e-10,pvalueTTest=0.13674368635767,
chr13	48938984	48939094	RB1	RB100015	NA	2	-0.0115918724621967	2	0.0174268277878101	2	0.0174268277878101	NA	NA	SegRatio=-0.01,AbsMeanSigma=1.8,pvalue=4.8730873326772e-10,pvalueTTest=0.13674368635767,
chr13	48939082	48939153	RB1	RB100016	NA	2	-0.0115918724621967	2	0.0174268277878101	2	0.0174268277878101	NA	NA	SegRatio=-0.01,AbsMeanSigma=1.8,pvalue=4.8730873326772e-10,pvalueTTest=0.13674368635767,
chr13	48941589	48941699	RB1	RB100017	-1.4433266939657	2	-0.0115918724621967	2	0.0174268277878101	2	0.0174268277878101	NA	NA	SegRatio=-0.01,AbsMeanSigma=1.8,pvalue=4.8730873326772e-10,pvalueTTest=0.13674368635767,
chr13	48941660	48941749	RB1	RB100018	NA	2	-0.0115918724621967	2	0.0174268277878101	2	0.0174268277878101	NA	NA	SegRatio=-0.01,AbsMeanSigma=1.8,pvalue=4.8730873326772e-10,pvalueTTest=0.13674368635767,
chr13	48942623	48942731	RB1	RB100019	-0.0115918724621967	2	-0.0115918724621967	2	0.0174268277878101	2	0.0174268277878101	NA	NA	SegRatio=-0.01,AbsMeanSigma=1.8,pvalue=4.8730873326772e-10,pvalueTTest=0.13674368635767,
chr13	48942689	48942800	RB1	RB100020	-1.385656937177	2	-0.042023793953783	2	0.0174268277878101	2	0.0174268277878101	q-value=0.00198804732561263, copies=0.5	NA	SegRatio=-0.04,AbsMeanSigma=1.12,pvalue=8.17663851646753e-10,pvalueTTest=0.011126736215435,
chr13	48947516	48947607	RB1	RB100021	NA	2	-0.042023793953783	2	0.0174268277878101	2	0.0174268277878101	NA	NA	SegRatio=-0.04,AbsMeanSigma=1.12,pvalue=8.17663851646753e-10,pvalueTTest=0.011126736215435,
chr13	48947551	48947655	RB1	RB100022	NA	2	-0.042023793953783	2	0.0174268277878101	2	0.0174268277878101	NA	NA	SegRatio=-0.04,AbsMeanSigma=1.12,pvalue=8.17663851646753e-10,pvalueTTest=0.011126736215435,
chr13	48951024	48951128	RB1	RB100023	-0.224943078548976	2	-0.042023793953783	2	0.0174268277878101	2	0.0174268277878101	NA	NA	SegRatio=-0.04,AbsMeanSigma=1.12,pvalue=8.17663851646753e-10,pvalueTTest=0.011126736215435,
chr13	48951107	48951218	RB1	RB100024	-0.1653385671829	2	-0.042023793953783	2	0.0174268277878101	2	0.0174268277878101	NA	NA	SegRatio=-0.04,AbsMeanSigma=1.12,pvalue=8.17663851646753e-10,pvalueTTest=0.011126736215435,
chr13	48953704	48953767	RB1	RB100025	NA	2	-0.042023793953783	2	0.0174268277878101	2	0.0174268277878101	NA	NA	SegRatio=-0.04,AbsMeanSigma=1.12,pvalue=8.17663851646753e-10,pvalueTTest=0.011126736215435,
chr13	48953761	48953879	RB1	RB100026	0.152007455574712	2	-0.042023793953783	2	0.0174268277878101	2	0.0174268277878101	NA	NA	SegRatio=-0.04,AbsMeanSigma=1.12,pvalue=8.17663851646753e-10,pvalueTTest=0.011126736215435,
chr13	48954199	48954298	RB1	RB100027	NA	2	-0.042023793953783	2	0.0174268277878101	2	0.0174268277878101	NA	NA	SegRatio=-0.04,AbsMeanSigma=1.12,pvalue=8.17663851646753e-10,pvalueTTest=0.011126736215435,
chr13	48954316	48954409	RB1	RB100028	-0.823193855582635	2	-0.042023793953783	2	0.0174268277878101	2	0.0174268277878101	q-value=5.16262917606209e-07, copies=1	NA	SegRatio=-0.04,AbsMeanSigma=1.12,pvalue=8.17663851646753e-10,pvalueTTest=0.011126736215435,
chr13	48955309	48955421	RB1	RB100029	NA	2	-0.042023793953783	2	0.0174268277878101	2	0.0174268277878101	NA	NA	SegRatio=-0.04,AbsMeanSigma=1.12,pvalue=8.17663851646753e-10,pvalueTTest=0.011126736215435,
chr13	48955422	48955539	RB1	RB100030	-0.112620911175022	2	-0.042023793953783	2	0.0174268277878101	2	0.0174268277878101	NA	NA	SegRatio=-0.04,AbsMeanSigma=1.12,pvalue=8.17663851646753e-10,pvalueTTest=0.011126736215435,
chr13	48955540	48955641	RB1	RB100031	0.0550340450192822	2	-0.042023793953783	2	0.0174268277878101	2	0.0174268277878101	NA	NA	SegRatio=-0.04,AbsMeanSigma=1.12,pvalue=8.17663851646753e-10,pvalueTTest=0.011126736215435,
chr13	49027104	49027215	RB1	RB100032	-0.177499294869021	2	-0.042023793953783	2	0.0174268277878101	2	0.0174268277878101	NA	NA	SegRatio=-0.04,AbsMeanSigma=1.12,pvalue=8.17663851646753e-10,pvalueTTest=0.011126736215435,
chr13	49027215	49027325	RB1	RB100033	NA	2	-0.042023793953783	2	0.0174268277878101	2	0.0174268277878101	NA	NA	SegRatio=-0.04,AbsMeanSigma=1.12,pvalue=8.17663851646753e-10,pvalueTTest=0.011126736215435,
chr13	49030305	49030413	RB1	RB100034	-0.0412973305590909	2	-0.042023793953783	2	0.0174268277878101	2	0.0174268277878101	NA	NA	SegRatio=-0.04,AbsMeanSigma=1.12,pvalue=8.17663851646753e-10,pvalueTTest=0.011126736215435,
chr13	49030405	49030521	RB1	RB100035	0.102503459287622	2	-0.042023793953783	2	0.0174268277878101	2	0.0174268277878101	NA	NA	SegRatio=-0.04,AbsMeanSigma=1.12,pvalue=8.17663851646753e-10,pvalueTTest=0.011126736215435,
chr13	49033760	49033866	RB1	RB100036	-0.275173087815396	2	-0.042023793953783	2	0.0174268277878101	2	0.0174268277878101	NA	NA	SegRatio=-0.04,AbsMeanSigma=1.12,pvalue=8.17663851646753e-10,pvalueTTest=0.011126736215435,
chr13	49033862	49033996	RB1	RB100037.RB100038	-0.130661994729628	2	-0.042023793953783	2	0.0174268277878101	2	0.0174268277878101	NA	NA	SegRatio=-0.04,AbsMeanSigma=1.12,pvalue=8.17663851646753e-10,pvalueTTest=0.011126736215435,
chr13	49037888	49037965	RB1	RB100039	-1.08140435225946	2	-0.042023793953783	2	0.0174268277878101	2	0.0174268277878101	NA	NA	SegRatio=-0.04,AbsMeanSigma=1.12,pvalue=8.17663851646753e-10,pvalueTTest=0.011126736215435,
chr13	49037949	49038058	RB1	RB100040	NA	2	-0.042023793953783	2	0.0174268277878101	2	0.0174268277878101	NA	NA	SegRatio=-0.04,AbsMeanSigma=1.12,pvalue=8.17663851646753e-10,pvalueTTest=0.011126736215435,
chr13	49039140	49039249	RB1	RB100041	0.00590841574504159	2	-0.042023793953783	2	0.0174268277878101	2	0.0174268277878101	NA	NA	SegRatio=-0.04,AbsMeanSigma=1.12,pvalue=8.17663851646753e-10,pvalueTTest=0.011126736215435,
chr13	49039242	49039359	RB1	RB100042	NA	2	-0.042023793953783	2	0.0174268277878101	2	0.0174268277878101	NA	NA	SegRatio=-0.04,AbsMeanSigma=1.12,pvalue=8.17663851646753e-10,pvalueTTest=0.011126736215435,
chr13	49039300	49039413	RB1	RB100043	0.0346898241420216	2	-0.042023793953783	2	0.0174268277878101	2	0.0174268277878101	NA	NA	SegRatio=-0.04,AbsMeanSigma=1.12,pvalue=8.17663851646753e-10,pvalueTTest=0.011126736215435,
chr13	49039374	49039488	RB1	RB100044	0.0468176734245489	2	-0.042023793953783	2	0.0174268277878101	2	0.0174268277878101	NA	NA	SegRatio=-0.04,AbsMeanSigma=1.12,pvalue=8.17663851646753e-10,pvalueTTest=0.011126736215435,
chr13	49039484	49039598	RB1	RB100045	-0.195425545130235	2	-0.042023793953783	2	0.0174268277878101	2	0.0174268277878101	NA	NA	SegRatio=-0.04,AbsMeanSigma=1.12,pvalue=8.17663851646753e-10,pvalueTTest=0.011126736215435,
chr13	49047405	49047518	RB1	RB100046	NA	2	-0.042023793953783	2	0.0174268277878101	2	0.0174268277878101	NA	NA	SegRatio=-0.04,AbsMeanSigma=1.12,pvalue=8.17663851646753e-10,pvalueTTest=0.011126736215435,
chr13	49047518	49047631	RB1	RB100047	NA	2	-0.042023793953783	2	0.0174268277878101	2	0.0174268277878101	NA	NA	SegRatio=-0.04,AbsMeanSigma=1.12,pvalue=8.17663851646753e-10,pvalueTTest=0.011126736215435,
chr13	49050797	49050912	RB1	RB100048	-0.0599487943572137	2	-0.042023793953783	2	0.0174268277878101	2	0.0174268277878101	NA	NA	SegRatio=-0.04,AbsMeanSigma=1.12,pvalue=8.17663851646753e-10,pvalueTTest=0.011126736215435,
chr13	49050884	49050970	RB1	RB100049	-0.042023793953783	2	-0.042023793953783	2	0.0174268277878101	2	0.0174268277878101	NA	NA	SegRatio=-0.04,AbsMeanSigma=1.12,pvalue=8.17663851646753e-10,pvalueTTest=0.011126736215435,
chr13	49050970	49051077	RB1	RB100050	-0.00973556238704486	2	-0.042023793953783	2	0.0174268277878101	2	0.0174268277878101	NA	NA	SegRatio=-0.04,AbsMeanSigma=1.12,pvalue=8.17663851646753e-10,pvalueTTest=0.011126736215435,
chr13	49051416	49051509	RB1	RB100051	-2.20217583770545	2	0.0628720474999295	2	0.0174268277878101	2	0.0174268277878101	q-value=1.33296688404414e-55, copies=0	NA	SegRatio=0.06,AbsMeanSigma=0.33,pvalue=0.00390212761813354,pvalueTTest=0.190128819488395,
chr13	49051510	49051627	RB1	RB100052	-0.104829369882681	2	0.0628720474999295	2	0.0174268277878101	2	0.0174268277878101	NA	NA	SegRatio=0.06,AbsMeanSigma=0.33,pvalue=0.00390212761813354,pvalueTTest=0.190128819488395,
chr13	49054100	49054186	RB1	RB100053	0.107081383147169	2	0.0628720474999295	2	0.0174268277878101	2	0.0174268277878101	NA	NA	SegRatio=0.06,AbsMeanSigma=0.33,pvalue=0.00390212761813354,pvalueTTest=0.190128819488395,
chr13	49054182	49054294	RB1	RB100054	0.200853512714164	2	0.0628720474999295	2	0.0174268277878101	2	0.0174268277878101	NA	NA	SegRatio=0.06,AbsMeanSigma=0.33,pvalue=0.00390212761813354,pvalueTTest=0.190128819488395,
chr13	52508863	52508971	ATP7B	ATP7B00001	-0.200021032989424	2	0.0628720474999295	2	6.67383211870494e-06	2	6.67383211870494e-06	NA	NA	SegRatio=0.06,AbsMeanSigma=0.33,pvalue=0.00390212761813354,pvalueTTest=0.190128819488395,
chr13	52508949	52509066	ATP7B	ATP7B00002	-0.053313111903182	2	0.0628720474999295	2	6.67383211870494e-06	2	6.67383211870494e-06	NA	NA	SegRatio=0.06,AbsMeanSigma=0.33,pvalue=0.00390212761813354,pvalueTTest=0.190128819488395,
chr13	52509028	52509147	ATP7B	ATP7B00003	0.285776953799158	2	0.0628720474999295	2	6.67383211870494e-06	2	6.67383211870494e-06	NA	NA	SegRatio=0.06,AbsMeanSigma=0.33,pvalue=0.00390212761813354,pvalueTTest=0.190128819488395,
chr13	52509148	52509263	ATP7B	ATP7B00004	0.0883334715990957	2	0.0628720474999295	2	6.67383211870494e-06	2	6.67383211870494e-06	NA	NA	SegRatio=0.06,AbsMeanSigma=0.33,pvalue=0.00390212761813354,pvalueTTest=0.190128819488395,
chr13	52509708	52509828	ATP7B	ATP7B00005	-0.134521887494621	2	0.0628720474999295	2	6.67383211870494e-06	2	6.67383211870494e-06	NA	NA	SegRatio=0.06,AbsMeanSigma=0.33,pvalue=0.00390212761813354,pvalueTTest=0.190128819488395,
chr13	52509829	52509925	ATP7B	ATP7B00006	0.141896946303532	2	0.0628720474999295	2	6.67383211870494e-06	2	6.67383211870494e-06	NA	NA	SegRatio=0.06,AbsMeanSigma=0.33,pvalue=0.00390212761813354,pvalueTTest=0.190128819488395,
chr13	52511311	52511427	ATP7B	ATP7B00007	0.155596624855606	2	0.0628720474999295	2	6.67383211870494e-06	2	6.67383211870494e-06	NA	NA	SegRatio=0.06,AbsMeanSigma=0.33,pvalue=0.00390212761813354,pvalueTTest=0.190128819488395,
chr13	52511410	52511527	ATP7B	ATP7B00008	0.0622605607832525	2	0.0628720474999295	2	6.67383211870494e-06	2	6.67383211870494e-06	NA	NA	SegRatio=0.06,AbsMeanSigma=0.33,pvalue=0.00390212761813354,pvalueTTest=0.190128819488395,
chr13	52511499	52511605	ATP7B	ATP7B00009	0.294322100830692	2	0.0628720474999295	2	6.67383211870494e-06	2	6.67383211870494e-06	NA	NA	SegRatio=0.06,AbsMeanSigma=0.33,pvalue=0.00390212761813354,pvalueTTest=0.190128819488395,
chr13	52511618	52511737	ATP7B	ATP7B00010	0.0986118425956337	2	0.0628720474999295	2	6.67383211870494e-06	2	6.67383211870494e-06	NA	NA	SegRatio=0.06,AbsMeanSigma=0.33,pvalue=0.00390212761813354,pvalueTTest=0.190128819488395,
chr13	52511738	52511857	ATP7B	ATP7B00011	0.280747867963866	2	0.0628720474999295	2	6.67383211870494e-06	2	6.67383211870494e-06	NA	NA	SegRatio=0.06,AbsMeanSigma=0.33,pvalue=0.00390212761813354,pvalueTTest=0.190128819488395,
chr13	52513130	52513228	ATP7B	ATP7B00012	-0.0455386590102522	2	0.0628720474999295	2	6.67383211870494e-06	2	6.67383211870494e-06	NA	NA	SegRatio=0.06,AbsMeanSigma=0.33,pvalue=0.00390212761813354,pvalueTTest=0.190128819488395,
chr13	52513205	52513309	ATP7B	ATP7B00013	0.174072524617305	2	0.0628720474999295	2	6.67383211870494e-06	2	6.67383211870494e-06	NA	NA	SegRatio=0.06,AbsMeanSigma=0.33,pvalue=0.00390212761813354,pvalueTTest=0.190128819488395,
chr13	52513296	52513390	ATP7B	ATP7B00014	0.175865137532569	2	0.0628720474999295	2	6.67383211870494e-06	2	6.67383211870494e-06	NA	NA	SegRatio=0.06,AbsMeanSigma=0.33,pvalue=0.00390212761813354,pvalueTTest=0.190128819488395,
chr13	52515190	52515287	ATP7B	ATP7B00015	0.199264814411978	2	0.0628720474999295	2	6.67383211870494e-06	2	6.67383211870494e-06	NA	NA	SegRatio=0.06,AbsMeanSigma=0.33,pvalue=0.00390212761813354,pvalueTTest=0.190128819488395,
chr13	52515216	52515326	ATP7B	ATP7B00016	0.051182599873251	2	0.0628720474999295	2	6.67383211870494e-06	2	6.67383211870494e-06	NA	NA	SegRatio=0.06,AbsMeanSigma=0.33,pvalue=0.00390212761813354,pvalueTTest=0.190128819488395,
chr13	52515306	52515421	ATP7B	ATP7B00017	0.0621309588299727	2	0.0628720474999295	2	6.67383211870494e-06	2	6.67383211870494e-06	NA	NA	SegRatio=0.06,AbsMeanSigma=0.33,pvalue=0.00390212761813354,pvalueTTest=0.190128819488395,
chr13	52516495	52516613	ATP7B	ATP7B00018	0.149154700182471	2	0.0628720474999295	2	6.67383211870494e-06	2	6.67383211870494e-06	NA	NA	SegRatio=0.06,AbsMeanSigma=0.33,pvalue=0.00390212761813354,pvalueTTest=0.190128819488395,
chr13	52516560	52516677	ATP7B	ATP7B00019	0.160297051706208	2	0.0628720474999295	2	6.67383211870494e-06	2	6.67383211870494e-06	NA	NA	SegRatio=0.06,AbsMeanSigma=0.33,pvalue=0.00390212761813354,pvalueTTest=0.190128819488395,
chr13	52516620	52516734	ATP7B	ATP7B00020	0.217409827852147	2	0.0628720474999295	2	6.67383211870494e-06	2	6.67383211870494e-06	NA	NA	SegRatio=0.06,AbsMeanSigma=0.33,pvalue=0.00390212761813354,pvalueTTest=0.190128819488395,
chr13	52518195	52518316	ATP7B	ATP7B00021	0.0254322594860551	2	0.0628720474999295	2	6.67383211870494e-06	2	6.67383211870494e-06	NA	NA	SegRatio=0.06,AbsMeanSigma=0.33,pvalue=0.00390212761813354,pvalueTTest=0.190128819488395,
chr13	52518271	52518391	ATP7B	ATP7B00022	-0.061699300278934	2	0.0628720474999295	2	6.67383211870494e-06	2	6.67383211870494e-06	NA	NA	SegRatio=0.06,AbsMeanSigma=0.33,pvalue=0.00390212761813354,pvalueTTest=0.190128819488395,
chr13	52518330	52518448	ATP7B	ATP7B00023	0.191311570190566	2	0.0628720474999295	2	6.67383211870494e-06	2	6.67383211870494e-06	NA	NA	SegRatio=0.06,AbsMeanSigma=0.33,pvalue=0.00390212761813354,pvalueTTest=0.190128819488395,
chr13	52520350	52520448	ATP7B	ATP7B00024	0.0237905415588914	2	0.0628720474999295	2	6.67383211870494e-06	2	6.67383211870494e-06	NA	NA	SegRatio=0.06,AbsMeanSigma=0.33,pvalue=0.00390212761813354,pvalueTTest=0.190128819488395,
chr13	52520433	52520557	ATP7B	ATP7B00025	0.0226500416985999	2	0.0628720474999295	2	6.67383211870494e-06	2	6.67383211870494e-06	NA	NA	SegRatio=0.06,AbsMeanSigma=0.33,pvalue=0.00390212761813354,pvalueTTest=0.190128819488395,
chr13	52520470	52520592	ATP7B	ATP7B00026	-0.0421075498443315	2	0.0628720474999295	2	6.67383211870494e-06	2	6.67383211870494e-06	NA	NA	SegRatio=0.06,AbsMeanSigma=0.33,pvalue=0.00390212761813354,pvalueTTest=0.190128819488395,
chr13	52520568	52520676	ATP7B	ATP7B00027	0.120985767569642	2	0.0628720474999295	2	6.67383211870494e-06	2	6.67383211870494e-06	NA	NA	SegRatio=0.06,AbsMeanSigma=0.33,pvalue=0.00390212761813354,pvalueTTest=0.190128819488395,
chr13	52523774	52523886	ATP7B	ATP7B00028	0.188725971447354	2	0.0628720474999295	2	6.67383211870494e-06	2	6.67383211870494e-06	NA	NA	SegRatio=0.06,AbsMeanSigma=0.33,pvalue=0.00390212761813354,pvalueTTest=0.190128819488395,
chr13	52523887	52523998	ATP7B	ATP7B00029	-0.0338264335000741	2	0.0628720474999295	2	6.67383211870494e-06	2	6.67383211870494e-06	NA	NA	SegRatio=0.06,AbsMeanSigma=0.33,pvalue=0.00390212761813354,pvalueTTest=0.190128819488395,
chr13	52524115	52524226	ATP7B	ATP7B00030	0.190502895388673	2	0.0628720474999295	2	6.67383211870494e-06	2	6.67383211870494e-06	NA	NA	SegRatio=0.06,AbsMeanSigma=0.33,pvalue=0.00390212761813354,pvalueTTest=0.190128819488395,
chr13	52524157	52524273	ATP7B	ATP7B00031	0.203687792778067	2	0.0628720474999295	2	6.67383211870494e-06	2	6.67383211870494e-06	NA	NA	SegRatio=0.06,AbsMeanSigma=0.33,pvalue=0.00390212761813354,pvalueTTest=0.190128819488395,
chr13	52524248	52524342	ATP7B	ATP7B00032	0.00547246273504206	2	0.0628720474999295	2	6.67383211870494e-06	2	6.67383211870494e-06	NA	NA	SegRatio=0.06,AbsMeanSigma=0.33,pvalue=0.00390212761813354,pvalueTTest=0.190128819488395,
chr13	52524321	52524432	ATP7B	ATP7B00033	0.124394472553509	2	0.0628720474999295	2	6.67383211870494e-06	2	6.67383211870494e-06	NA	NA	SegRatio=0.06,AbsMeanSigma=0.33,pvalue=0.00390212761813354,pvalueTTest=0.190128819488395,
chr13	52524422	52524541	ATP7B	ATP7B00034	0.0648091163636186	2	0.0628720474999295	2	6.67383211870494e-06	2	6.67383211870494e-06	NA	NA	SegRatio=0.06,AbsMeanSigma=0.33,pvalue=0.00390212761813354,pvalueTTest=0.190128819488395,
chr13	52524470	52524590	ATP7B	ATP7B00035	0.0292665717367984	2	0.0628720474999295	2	6.67383211870494e-06	2	6.67383211870494e-06	NA	NA	SegRatio=0.06,AbsMeanSigma=0.33,pvalue=0.00390212761813354,pvalueTTest=0.190128819488395,
chr13	52531629	52531740	ATP7B	ATP7B00036	0.0935734635859628	2	0.0628720474999295	2	6.67383211870494e-06	2	6.67383211870494e-06	NA	NA	SegRatio=0.06,AbsMeanSigma=0.33,pvalue=0.00390212761813354,pvalueTTest=0.190128819488395,
chr13	52531713	52531824	ATP7B	ATP7B00037	0.249614354965349	2	0.0628720474999295	2	6.67383211870494e-06	2	6.67383211870494e-06	NA	NA	SegRatio=0.06,AbsMeanSigma=0.33,pvalue=0.00390212761813354,pvalueTTest=0.190128819488395,
chr13	52532393	52532512	ATP7B	ATP7B00038	0.0210383232980495	2	0.0628720474999295	2	6.67383211870494e-06	2	6.67383211870494e-06	NA	NA	SegRatio=0.06,AbsMeanSigma=0.33,pvalue=0.00390212761813354,pvalueTTest=0.190128819488395,
chr13	52532451	52532556	ATP7B	ATP7B00039	0.259668236464286	2	0.0628720474999295	2	6.67383211870494e-06	2	6.67383211870494e-06	NA	NA	SegRatio=0.06,AbsMeanSigma=0.33,pvalue=0.00390212761813354,pvalueTTest=0.190128819488395,
chr13	52532524	52532642	ATP7B	ATP7B00040	0.0531455823782396	2	0.0628720474999295	2	6.67383211870494e-06	2	6.67383211870494e-06	NA	NA	SegRatio=0.06,AbsMeanSigma=0.33,pvalue=0.00390212761813354,pvalueTTest=0.190128819488395,
chr13	52532578	52532679	ATP7B	ATP7B00041	0.252268522868824	2	0.0628720474999295	2	6.67383211870494e-06	2	6.67383211870494e-06	NA	NA	SegRatio=0.06,AbsMeanSigma=0.33,pvalue=0.00390212761813354,pvalueTTest=0.190128819488395,
chr13	52532668	52532784	ATP7B	ATP7B00042	0.0542868017689711	2	0.0628720474999295	2	6.67383211870494e-06	2	6.67383211870494e-06	NA	NA	SegRatio=0.06,AbsMeanSigma=0.33,pvalue=0.00390212761813354,pvalueTTest=0.190128819488395,
chr13	52534209	52534325	ATP7B	ATP7B00043	0.317981428730697	2	0.0628720474999295	2	6.67383211870494e-06	2	6.67383211870494e-06	NA	NA	SegRatio=0.06,AbsMeanSigma=0.33,pvalue=0.00390212761813354,pvalueTTest=0.190128819488395,
chr13	52534285	52534402	ATP7B	ATP7B00044	0.229750078207891	2	0.0628720474999295	2	6.67383211870494e-06	2	6.67383211870494e-06	NA	NA	SegRatio=0.06,AbsMeanSigma=0.33,pvalue=0.00390212761813354,pvalueTTest=0.190128819488395,
chr13	52534347	52534464	ATP7B	ATP7B00045	0.127463446405429	2	0.0628720474999295	2	6.67383211870494e-06	2	6.67383211870494e-06	NA	NA	SegRatio=0.06,AbsMeanSigma=0.33,pvalue=0.00390212761813354,pvalueTTest=0.190128819488395,
chr13	52534453	52534557	ATP7B	ATP7B00046	0.0186860180185819	2	0.0628720474999295	2	6.67383211870494e-06	2	6.67383211870494e-06	NA	NA	SegRatio=0.06,AbsMeanSigma=0.33,pvalue=0.00390212761813354,pvalueTTest=0.190128819488395,
chr13	52535935	52536033	ATP7B	ATP7B00047	0.0628720474999295	2	0.0628720474999295	2	6.67383211870494e-06	2	6.67383211870494e-06	NA	NA	SegRatio=0.06,AbsMeanSigma=0.33,pvalue=0.00390212761813354,pvalueTTest=0.190128819488395,
chr13	52535992	52536094	ATP7B	ATP7B00048	0.231179662713716	2	0.0628720474999295	2	6.67383211870494e-06	2	6.67383211870494e-06	NA	NA	SegRatio=0.06,AbsMeanSigma=0.33,pvalue=0.00390212761813354,pvalueTTest=0.190128819488395,
chr13	52538898	52539036	ATP7B	ATP7B00049	NA	2	0.0628720474999295	2	6.67383211870494e-06	2	6.67383211870494e-06	NA	NA	SegRatio=0.06,AbsMeanSigma=0.33,pvalue=0.00390212761813354,pvalueTTest=0.190128819488395,
chr13	52539036	52539154	ATP7B	ATP7B00050	NA	2	0.0628720474999295	2	6.67383211870494e-06	2	6.67383211870494e-06	NA	NA	SegRatio=0.06,AbsMeanSigma=0.33,pvalue=0.00390212761813354,pvalueTTest=0.190128819488395,
chr13	52539142	52539238	ATP7B	ATP7B00051	0.0216628007365235	2	0.0628720474999295	2	6.67383211870494e-06	2	6.67383211870494e-06	NA	NA	SegRatio=0.06,AbsMeanSigma=0.33,pvalue=0.00390212761813354,pvalueTTest=0.190128819488395,
chr13	52542554	52542672	ATP7B	ATP7B00052	0.395726916151207	2	0.0628720474999295	2	6.67383211870494e-06	2	6.67383211870494e-06	NA	NA	SegRatio=0.06,AbsMeanSigma=0.33,pvalue=0.00390212761813354,pvalueTTest=0.190128819488395,
chr13	52542655	52542765	ATP7B	ATP7B00053	0.177793000375386	2	0.0628720474999295	2	6.67383211870494e-06	2	6.67383211870494e-06	NA	NA	SegRatio=0.06,AbsMeanSigma=0.33,pvalue=0.00390212761813354,pvalueTTest=0.190128819488395,
chr13	52544606	52544725	ATP7B	ATP7B00054	0.0830869149257545	2	0.0628720474999295	2	6.67383211870494e-06	2	6.67383211870494e-06	NA	NA	SegRatio=0.06,AbsMeanSigma=0.33,pvalue=0.00390212761813354,pvalueTTest=0.190128819488395,
chr13	52544710	52544823	ATP7B	ATP7B00055	0.01782257242335	2	0.0628720474999295	2	6.67383211870494e-06	2	6.67383211870494e-06	NA	NA	SegRatio=0.06,AbsMeanSigma=0.33,pvalue=0.00390212761813354,pvalueTTest=0.190128819488395,
chr13	52544821	52544939	ATP7B	ATP7B00056	-0.407267586650436	2	0.0628720474999295	2	6.67383211870494e-06	2	6.67383211870494e-06	NA	NA	SegRatio=0.06,AbsMeanSigma=0.33,pvalue=0.00390212761813354,pvalueTTest=0.190128819488395,
chr13	52548017	52548111	ATP7B	ATP7B00057	-0.0476739782026614	2	0.0628720474999295	2	6.67383211870494e-06	2	6.67383211870494e-06	NA	NA	SegRatio=0.06,AbsMeanSigma=0.33,pvalue=0.00390212761813354,pvalueTTest=0.190128819488395,
chr13	52548094	52548209	ATP7B	ATP7B00058	-0.000272167844472163	2	0.0628720474999295	2	6.67383211870494e-06	2	6.67383211870494e-06	NA	NA	SegRatio=0.06,AbsMeanSigma=0.33,pvalue=0.00390212761813354,pvalueTTest=0.190128819488395,
chr13	52548160	52548269	ATP7B	ATP7B00059	-0.00930214186565098	2	0.0628720474999295	2	6.67383211870494e-06	2	6.67383211870494e-06	NA	NA	SegRatio=0.06,AbsMeanSigma=0.33,pvalue=0.00390212761813354,pvalueTTest=0.190128819488395,
chr13	52548254	52548366	ATP7B	ATP7B00060	0.0712775585468483	2	0.0628720474999295	2	6.67383211870494e-06	2	6.67383211870494e-06	NA	NA	SegRatio=0.06,AbsMeanSigma=0.33,pvalue=0.00390212761813354,pvalueTTest=0.190128819488395,
chr13	52548342	52548443	ATP7B	ATP7B00061	0.00124638028207969	2	0.0628720474999295	2	6.67383211870494e-06	2	6.67383211870494e-06	NA	NA	SegRatio=0.06,AbsMeanSigma=0.33,pvalue=0.00390212761813354,pvalueTTest=0.190128819488395,
chr13	52548414	52548533	ATP7B	ATP7B00062	-0.107758587585059	2	0.0628720474999295	2	6.67383211870494e-06	2	6.67383211870494e-06	NA	NA	SegRatio=0.06,AbsMeanSigma=0.33,pvalue=0.00390212761813354,pvalueTTest=0.190128819488395,
chr13	52548496	52548606	ATP7B	ATP7B00063	-0.0195134496823578	2	0.0628720474999295	2	6.67383211870494e-06	2	6.67383211870494e-06	NA	NA	SegRatio=0.06,AbsMeanSigma=0.33,pvalue=0.00390212761813354,pvalueTTest=0.190128819488395,
chr13	52548557	52548667	ATP7B	ATP7B00064	-0.0912247360162133	2	0.0628720474999295	2	6.67383211870494e-06	2	6.67383211870494e-06	NA	NA	SegRatio=0.06,AbsMeanSigma=0.33,pvalue=0.00390212761813354,pvalueTTest=0.190128819488395,
chr13	52548666	52548777	ATP7B	ATP7B00065	-0.00355375020672427	2	0.0628720474999295	2	6.67383211870494e-06	2	6.67383211870494e-06	NA	NA	SegRatio=0.06,AbsMeanSigma=0.33,pvalue=0.00390212761813354,pvalueTTest=0.190128819488395,
chr13	52548756	52548872	ATP7B	ATP7B00066	0.137136282053016	2	0.0628720474999295	2	6.67383211870494e-06	2	6.67383211870494e-06	NA	NA	SegRatio=0.06,AbsMeanSigma=0.33,pvalue=0.00390212761813354,pvalueTTest=0.190128819488395,
chr13	52548852	52548970	ATP7B	ATP7B00067	-0.440357449227299	2	0.0628720474999295	2	6.67383211870494e-06	2	6.67383211870494e-06	NA	NA	SegRatio=0.06,AbsMeanSigma=0.33,pvalue=0.00390212761813354,pvalueTTest=0.190128819488395,
chr13	52548953	52549072	ATP7B	ATP7B00068	-0.0960500376176046	2	0.0628720474999295	2	6.67383211870494e-06	2	6.67383211870494e-06	NA	NA	SegRatio=0.06,AbsMeanSigma=0.33,pvalue=0.00390212761813354,pvalueTTest=0.190128819488395,
chr13	52549052	52549160	ATP7B	ATP7B00069	0.00683211135638545	2	0.0628720474999295	2	6.67383211870494e-06	2	6.67383211870494e-06	NA	NA	SegRatio=0.06,AbsMeanSigma=0.33,pvalue=0.00390212761813354,pvalueTTest=0.190128819488395,
chr13	52549127	52549218	ATP7B	ATP7B00070	0.107812823797258	2	0.0628720474999295	2	6.67383211870494e-06	2	6.67383211870494e-06	NA	NA	SegRatio=0.06,AbsMeanSigma=0.33,pvalue=0.00390212761813354,pvalueTTest=0.190128819488395,
chr13	52549169	52549277	ATP7B	ATP7B00071	-0.0338830263330842	2	0.0628720474999295	2	6.67383211870494e-06	2	6.67383211870494e-06	NA	NA	SegRatio=0.06,AbsMeanSigma=0.33,pvalue=0.00390212761813354,pvalueTTest=0.190128819488395,
chr13	52549257	52549369	ATP7B	ATP7B00072	0.0792113191966427	2	0.0628720474999295	2	6.67383211870494e-06	2	6.67383211870494e-06	NA	NA	SegRatio=0.06,AbsMeanSigma=0.33,pvalue=0.00390212761813354,pvalueTTest=0.190128819488395,
chr13	52585380	52585495	ATP7B	ATP7B00073	0.350187444459497	2	0.0628720474999295	2	6.67383211870494e-06	2	6.67383211870494e-06	NA	NA	SegRatio=0.06,AbsMeanSigma=0.33,pvalue=0.00390212761813354,pvalueTTest=0.190128819488395,
chr16	3293094	3293210	MEFV	MEFV00001	0.180165692776877	2	0.0986998419134395	2	0.202346728208071	2.5	0.000261873029085436	NA	NA	SegRatio=0.1,AbsMeanSigma=0.78,pvalue=5.61823496098038e-12,pvalueTTest=8.77122493750907e-08,
chr16	3293184	3293298	MEFV	MEFV00002	0.193084221165796	2	0.0986998419134395	2	0.202346728208071	2.5	0.000261873029085436	NA	NA	SegRatio=0.1,AbsMeanSigma=0.78,pvalue=5.61823496098038e-12,pvalueTTest=8.77122493750907e-08,
chr16	3293291	3293409	MEFV	MEFV00003	0.0325171781369992	2	0.0986998419134395	2	0.202346728208071	2.5	0.000261873029085436	NA	NA	SegRatio=0.1,AbsMeanSigma=0.78,pvalue=5.61823496098038e-12,pvalueTTest=8.77122493750907e-08,
chr16	3293397	3293500	MEFV	MEFV00004	-0.070306688209793	2	0.0986998419134395	2	0.202346728208071	2.5	0.000261873029085436	NA	NA	SegRatio=0.1,AbsMeanSigma=0.78,pvalue=5.61823496098038e-12,pvalueTTest=8.77122493750907e-08,
chr16	3293425	3293537	MEFV	MEFV00005	-0.192300336179563	2	0.0986998419134395	2	0.202346728208071	2.5	0.000261873029085436	NA	NA	SegRatio=0.1,AbsMeanSigma=0.78,pvalue=5.61823496098038e-12,pvalueTTest=8.77122493750907e-08,
chr16	3293512	3293627	MEFV	MEFV00006	0.198711252035653	2	0.0986998419134395	2	0.202346728208071	2.5	0.000261873029085436	NA	NA	SegRatio=0.1,AbsMeanSigma=0.78,pvalue=5.61823496098038e-12,pvalueTTest=8.77122493750907e-08,
chr16	3293618	3293736	MEFV	MEFV00007	-0.0119223859080522	2	0.0986998419134395	2	0.202346728208071	2.5	0.000261873029085436	NA	NA	SegRatio=0.1,AbsMeanSigma=0.78,pvalue=5.61823496098038e-12,pvalueTTest=8.77122493750907e-08,
chr16	3293804	3293922	MEFV	MEFV00008	-0.00730431438484785	2	0.0986998419134395	2	0.202346728208071	2.5	0.000261873029085436	NA	NA	SegRatio=0.1,AbsMeanSigma=0.78,pvalue=5.61823496098038e-12,pvalueTTest=8.77122493750907e-08,
chr16	3293903	3294015	MEFV	MEFV00009	NA	2	0.0986998419134395	2	0.202346728208071	2.5	0.000261873029085436	NA	NA	SegRatio=0.1,AbsMeanSigma=0.78,pvalue=5.61823496098038e-12,pvalueTTest=8.77122493750907e-08,
chr16	3293987	3294082	MEFV	MEFV00010	0.337318916712622	2	0.0986998419134395	2	0.202346728208071	2.5	0.000261873029085436	NA	NA	SegRatio=0.1,AbsMeanSigma=0.78,pvalue=5.61823496098038e-12,pvalueTTest=8.77122493750907e-08,
chr16	3294079	3294196	MEFV	MEFV00011	0.0986998419134395	2	0.0986998419134395	2	0.202346728208071	2.5	0.000261873029085436	NA	NA	SegRatio=0.1,AbsMeanSigma=0.78,pvalue=5.61823496098038e-12,pvalueTTest=8.77122493750907e-08,
chr16	3294201	3294319	MEFV	MEFV00012	NA	2	0.0986998419134395	2	0.202346728208071	2.5	0.000261873029085436	NA	NA	SegRatio=0.1,AbsMeanSigma=0.78,pvalue=5.61823496098038e-12,pvalueTTest=8.77122493750907e-08,
chr16	3294441	3294557	MEFV	MEFV00013	0.129102861314285	2	0.0986998419134395	2	0.202346728208071	2.5	0.000261873029085436	NA	NA	SegRatio=0.1,AbsMeanSigma=0.78,pvalue=5.61823496098038e-12,pvalueTTest=8.77122493750907e-08,
chr16	3294550	3294663	MEFV	MEFV00014	-0.273609716553958	2	0.0986998419134395	2	0.202346728208071	2.5	0.000261873029085436	NA	NA	SegRatio=0.1,AbsMeanSigma=0.78,pvalue=5.61823496098038e-12,pvalueTTest=8.77122493750907e-08,
chr16	3296490	3296574	MEFV	MEFV00015	0.377282841508954	2	0.0986998419134395	2	0.202346728208071	2.5	0.000261873029085436	NA	NA	SegRatio=0.1,AbsMeanSigma=0.78,pvalue=5.61823496098038e-12,pvalueTTest=8.77122493750907e-08,
chr16	3296973	3297084	MEFV	MEFV00016	0.159335989999295	2	0.0986998419134395	2	0.202346728208071	2.5	0.000261873029085436	NA	NA	SegRatio=0.1,AbsMeanSigma=0.78,pvalue=5.61823496098038e-12,pvalueTTest=8.77122493750907e-08,
chr16	3297031	3297152	MEFV	MEFV00017	0.210517267319695	2	0.0986998419134395	2	0.202346728208071	2.5	0.000261873029085436	NA	NA	SegRatio=0.1,AbsMeanSigma=0.78,pvalue=5.61823496098038e-12,pvalueTTest=8.77122493750907e-08,
chr16	3297121	3297225	MEFV	MEFV00018	0.0806322733322108	2	0.0986998419134395	2	0.202346728208071	2.5	0.000261873029085436	NA	NA	SegRatio=0.1,AbsMeanSigma=0.78,pvalue=5.61823496098038e-12,pvalueTTest=8.77122493750907e-08,
chr16	3297200	3297335	MEFV	MEFV00019	NA	2	0.0986998419134395	2	0.202346728208071	2.5	0.000261873029085436	NA	NA	SegRatio=0.1,AbsMeanSigma=0.78,pvalue=5.61823496098038e-12,pvalueTTest=8.77122493750907e-08,
chr16	3298834	3298933	MEFV	MEFV00020	0.188465883594919	2	0.0986998419134395	2	0.202346728208071	2.5	0.000261873029085436	NA	NA	SegRatio=0.1,AbsMeanSigma=0.78,pvalue=5.61823496098038e-12,pvalueTTest=8.77122493750907e-08,
chr16	3298923	3299041	MEFV	MEFV00021	0.193225980035944	2	0.0986998419134395	2	0.202346728208071	2.5	0.000261873029085436	NA	NA	SegRatio=0.1,AbsMeanSigma=0.78,pvalue=5.61823496098038e-12,pvalueTTest=8.77122493750907e-08,
chr16	3299376	3299490	MEFV	MEFV00022	0.186086291538726	2	0.0986998419134395	2	0.202346728208071	2.5	0.000261873029085436	NA	NA	SegRatio=0.1,AbsMeanSigma=0.78,pvalue=5.61823496098038e-12,pvalueTTest=8.77122493750907e-08,
chr16	3299435	3299526	MEFV	MEFV00023	0.0606747966499694	2	0.0986998419134395	2	0.202346728208071	2.5	0.000261873029085436	NA	NA	SegRatio=0.1,AbsMeanSigma=0.78,pvalue=5.61823496098038e-12,pvalueTTest=8.77122493750907e-08,
chr16	3299502	3299605	MEFV	MEFV00024	0.150692843998081	2	0.0986998419134395	2	0.202346728208071	2.5	0.000261873029085436	NA	NA	SegRatio=0.1,AbsMeanSigma=0.78,pvalue=5.61823496098038e-12,pvalueTTest=8.77122493750907e-08,
chr16	3299571	3299713	MEFV	MEFV00025	NA	2	0.0986998419134395	2	0.202346728208071	2.5	0.000261873029085436	NA	NA	SegRatio=0.1,AbsMeanSigma=0.78,pvalue=5.61823496098038e-12,pvalueTTest=8.77122493750907e-08,
chr16	3299713	3299833	MEFV	MEFV00026	0.0619005679412738	2	0.0986998419134395	2	0.202346728208071	2.5	0.000261873029085436	NA	NA	SegRatio=0.1,AbsMeanSigma=0.78,pvalue=5.61823496098038e-12,pvalueTTest=8.77122493750907e-08,
chr16	3304034	3304176	MEFV	MEFV00027	NA	2	0.0986998419134395	2	0.202346728208071	2.5	0.000261873029085436	NA	NA	SegRatio=0.1,AbsMeanSigma=0.78,pvalue=5.61823496098038e-12,pvalueTTest=8.77122493750907e-08,
chr16	3304171	3304282	MEFV	MEFV00028	0.367589831376933	2	0.0986998419134395	2	0.202346728208071	2.5	0.000261873029085436	NA	NA	SegRatio=0.1,AbsMeanSigma=0.78,pvalue=5.61823496098038e-12,pvalueTTest=8.77122493750907e-08,
chr16	3304260	3304341	MEFV	MEFV00029	NA	2	0.0986998419134395	2	0.202346728208071	2.5	0.000261873029085436	NA	NA	SegRatio=0.1,AbsMeanSigma=0.78,pvalue=5.61823496098038e-12,pvalueTTest=8.77122493750907e-08,
chr16	3304285	3304371	MEFV	MEFV00030	0.533589252578825	2	0.0986998419134395	2	0.202346728208071	2.5	0.000261873029085436	NA	NA	SegRatio=0.1,AbsMeanSigma=0.78,pvalue=5.61823496098038e-12,pvalueTTest=8.77122493750907e-08,
chr16	3304590	3304707	MEFV	MEFV00031	NA	2	0.0986998419134395	2	0.202346728208071	2.5	0.000261873029085436	NA	NA	SegRatio=0.1,AbsMeanSigma=0.78,pvalue=5.61823496098038e-12,pvalueTTest=8.77122493750907e-08,
chr16	3304717	3304833	MEFV	MEFV00032	NA	2	0.0986998419134395	2	0.202346728208071	2.5	0.000261873029085436	NA	NA	SegRatio=0.1,AbsMeanSigma=0.78,pvalue=5.61823496098038e-12,pvalueTTest=8.77122493750907e-08,
chr16	3306287	3306403	MEFV	MEFV00033	0.239719113226689	2	0.0986998419134395	2	0.202346728208071	2.5	0.000261873029085436	NA	NA	SegRatio=0.1,AbsMeanSigma=0.78,pvalue=5.61823496098038e-12,pvalueTTest=8.77122493750907e-08,
chr16	3306400	3306522	MEFV	MEFV00034	0.463642396489717	2	0.0986998419134395	2	0.202346728208071	2.5	0.000261873029085436	NA	NA	SegRatio=0.1,AbsMeanSigma=0.78,pvalue=5.61823496098038e-12,pvalueTTest=8.77122493750907e-08,
chr16	3306516	3306636	MEFV	MEFV00035	0.375999583414493	2	0.0986998419134395	2	0.202346728208071	2.5	0.000261873029085436	NA	NA	SegRatio=0.1,AbsMeanSigma=0.78,pvalue=5.61823496098038e-12,pvalueTTest=8.77122493750907e-08,
chr16	68772146	68772258	CDH1	CDH100001	0.503532930517794	2	0.0986998419134395	2	6.94395030989806e-05	2	6.94395030989806e-05	NA	NA	SegRatio=0.1,AbsMeanSigma=0.78,pvalue=5.61823496098038e-12,pvalueTTest=8.77122493750907e-08,
chr16	68772269	68772373	CDH1	CDH100002	NA	2	0.0986998419134395	2	6.94395030989806e-05	2	6.94395030989806e-05	NA	NA	SegRatio=0.1,AbsMeanSigma=0.78,pvalue=5.61823496098038e-12,pvalueTTest=8.77122493750907e-08,
chr16	68835527	68835643	CDH1	CDH100003	0.0828436721861882	2	0.0986998419134395	2	6.94395030989806e-05	2	6.94395030989806e-05	NA	NA	SegRatio=0.1,AbsMeanSigma=0.78,pvalue=5.61823496098038e-12,pvalueTTest=8.77122493750907e-08,
chr16	68835638	68835753	CDH1	CDH100004	-0.107245719932723	2	0.0986998419134395	2	6.94395030989806e-05	2	6.94395030989806e-05	NA	NA	SegRatio=0.1,AbsMeanSigma=0.78,pvalue=5.61823496098038e-12,pvalueTTest=8.77122493750907e-08,
chr16	68835703	68835811	CDH1	CDH100005	0.0173024417832273	2	0.0986998419134395	2	6.94395030989806e-05	2	6.94395030989806e-05	NA	NA	SegRatio=0.1,AbsMeanSigma=0.78,pvalue=5.61823496098038e-12,pvalueTTest=8.77122493750907e-08,
chr16	68835809	68835923	CDH1	CDH100006	-0.0720101459477092	2	0.0986998419134395	2	6.94395030989806e-05	2	6.94395030989806e-05	NA	NA	SegRatio=0.1,AbsMeanSigma=0.78,pvalue=5.61823496098038e-12,pvalueTTest=8.77122493750907e-08,
chr16	68842285	68842396	CDH1	CDH100007	0.182842835672347	2	0.0986998419134395	2	6.94395030989806e-05	2	6.94395030989806e-05	NA	NA	SegRatio=0.1,AbsMeanSigma=0.78,pvalue=5.61823496098038e-12,pvalueTTest=8.77122493750907e-08,
chr16	68842371	68842460	CDH1	CDH100008	-0.155205914531155	2	0.0986998419134395	2	6.94395030989806e-05	2	6.94395030989806e-05	NA	NA	SegRatio=0.1,AbsMeanSigma=0.78,pvalue=5.61823496098038e-12,pvalueTTest=8.77122493750907e-08,
chr16	68842423	68842537	CDH1	CDH100009	0.187627660787308	2	0.0986998419134395	2	6.94395030989806e-05	2	6.94395030989806e-05	NA	NA	SegRatio=0.1,AbsMeanSigma=0.78,pvalue=5.61823496098038e-12,pvalueTTest=8.77122493750907e-08,
chr16	68842560	68842666	CDH1	CDH100010	-0.0417069890863516	2	0.0986998419134395	2	6.94395030989806e-05	2	6.94395030989806e-05	NA	NA	SegRatio=0.1,AbsMeanSigma=0.78,pvalue=5.61823496098038e-12,pvalueTTest=8.77122493750907e-08,
chr16	68842645	68842763	CDH1	CDH100011	0.0604718743211722	2	0.0986998419134395	2	6.94395030989806e-05	2	6.94395030989806e-05	NA	NA	SegRatio=0.1,AbsMeanSigma=0.78,pvalue=5.61823496098038e-12,pvalueTTest=8.77122493750907e-08,
chr16	68842748	68842861	CDH1	CDH100012	-0.121915381725105	2	0.0986998419134395	2	6.94395030989806e-05	2	6.94395030989806e-05	NA	NA	SegRatio=0.1,AbsMeanSigma=0.78,pvalue=5.61823496098038e-12,pvalueTTest=8.77122493750907e-08,
chr16	68844077	68844194	CDH1	CDH100013	0.153402455494499	2	0.0986998419134395	2	6.94395030989806e-05	2	6.94395030989806e-05	NA	NA	SegRatio=0.1,AbsMeanSigma=0.78,pvalue=5.61823496098038e-12,pvalueTTest=8.77122493750907e-08,
chr16	68844185	68844303	CDH1	CDH100014	-0.00937211928572888	2	0.0986998419134395	2	6.94395030989806e-05	2	6.94395030989806e-05	NA	NA	SegRatio=0.1,AbsMeanSigma=0.78,pvalue=5.61823496098038e-12,pvalueTTest=8.77122493750907e-08,
chr16	68845538	68845654	CDH1	CDH100015	0.0838332271255322	2	0.0986998419134395	2	6.94395030989806e-05	2	6.94395030989806e-05	NA	NA	SegRatio=0.1,AbsMeanSigma=0.78,pvalue=5.61823496098038e-12,pvalueTTest=8.77122493750907e-08,
chr16	68845586	68845703	CDH1	CDH100016	0.0468031722471504	2	0.0986998419134395	2	6.94395030989806e-05	2	6.94395030989806e-05	NA	NA	SegRatio=0.1,AbsMeanSigma=0.78,pvalue=5.61823496098038e-12,pvalueTTest=8.77122493750907e-08,
chr16	68845696	68845794	CDH1	CDH100017	0.10707002824572	2	0.0986998419134395	2	6.94395030989806e-05	2	6.94395030989806e-05	NA	NA	SegRatio=0.1,AbsMeanSigma=0.78,pvalue=5.61823496098038e-12,pvalueTTest=8.77122493750907e-08,
chr16	68846015	68846132	CDH1	CDH100018	-0.0471253686706605	2	0.0986998419134395	2	6.94395030989806e-05	2	6.94395030989806e-05	NA	NA	SegRatio=0.1,AbsMeanSigma=0.78,pvalue=5.61823496098038e-12,pvalueTTest=8.77122493750907e-08,
chr16	68846082	68846196	CDH1	CDH100019	0.102393439359931	2	0.0986998419134395	2	6.94395030989806e-05	2	6.94395030989806e-05	NA	NA	SegRatio=0.1,AbsMeanSigma=0.78,pvalue=5.61823496098038e-12,pvalueTTest=8.77122493750907e-08,
chr16	68847171	68847267	CDH1	CDH100020	-0.0292391770759036	2	0.0986998419134395	2	6.94395030989806e-05	2	6.94395030989806e-05	NA	NA	SegRatio=0.1,AbsMeanSigma=0.78,pvalue=5.61823496098038e-12,pvalueTTest=8.77122493750907e-08,
chr16	68847259	68847356	CDH1	CDH100021	0.23405824905416	2	0.0986998419134395	2	6.94395030989806e-05	2	6.94395030989806e-05	NA	NA	SegRatio=0.1,AbsMeanSigma=0.78,pvalue=5.61823496098038e-12,pvalueTTest=8.77122493750907e-08,
chr16	68847356	68847474	CDH1	CDH100022	0.14872751866787	2	0.0986998419134395	2	6.94395030989806e-05	2	6.94395030989806e-05	NA	NA	SegRatio=0.1,AbsMeanSigma=0.78,pvalue=5.61823496098038e-12,pvalueTTest=8.77122493750907e-08,
chr16	68849351	68849466	CDH1	CDH100023	0.0917187149377343	2	0.0986998419134395	2	6.94395030989806e-05	2	6.94395030989806e-05	NA	NA	SegRatio=0.1,AbsMeanSigma=0.78,pvalue=5.61823496098038e-12,pvalueTTest=8.77122493750907e-08,
chr16	68849449	68849569	CDH1	CDH100024	0.0192177198791791	2	0.0986998419134395	2	6.94395030989806e-05	2	6.94395030989806e-05	NA	NA	SegRatio=0.1,AbsMeanSigma=0.78,pvalue=5.61823496098038e-12,pvalueTTest=8.77122493750907e-08,
chr16	68849544	68849633	CDH1	CDH100025	0.131441402086785	2	0.0986998419134395	2	6.94395030989806e-05	2	6.94395030989806e-05	NA	NA	SegRatio=0.1,AbsMeanSigma=0.78,pvalue=5.61823496098038e-12,pvalueTTest=8.77122493750907e-08,
chr16	68849621	68849738	CDH1	CDH100026	-0.139053422641706	2	0.0986998419134395	2	6.94395030989806e-05	2	6.94395030989806e-05	NA	NA	SegRatio=0.1,AbsMeanSigma=0.78,pvalue=5.61823496098038e-12,pvalueTTest=8.77122493750907e-08,
chr16	68853155	68853273	CDH1	CDH100027	0.243090350621624	2	0.0986998419134395	2	6.94395030989806e-05	2	6.94395030989806e-05	NA	NA	SegRatio=0.1,AbsMeanSigma=0.78,pvalue=5.61823496098038e-12,pvalueTTest=8.77122493750907e-08,
chr16	68853250	68853340	CDH1	CDH100028	-0.0110305992005841	2	0.0986998419134395	2	6.94395030989806e-05	2	6.94395030989806e-05	NA	NA	SegRatio=0.1,AbsMeanSigma=0.78,pvalue=5.61823496098038e-12,pvalueTTest=8.77122493750907e-08,
chr16	68853334	68853444	CDH1	CDH100029	-0.00177496030278586	2	0.0986998419134395	2	6.94395030989806e-05	2	6.94395030989806e-05	NA	NA	SegRatio=0.1,AbsMeanSigma=0.78,pvalue=5.61823496098038e-12,pvalueTTest=8.77122493750907e-08,
chr16	68855874	68855991	CDH1	CDH100030	0.148296023928474	2	0.0986998419134395	2	6.94395030989806e-05	2	6.94395030989806e-05	NA	NA	SegRatio=0.1,AbsMeanSigma=0.78,pvalue=5.61823496098038e-12,pvalueTTest=8.77122493750907e-08,
chr16	68855951	68856065	CDH1	CDH100031	0.241953331714542	2	0.0986998419134395	2	6.94395030989806e-05	2	6.94395030989806e-05	NA	NA	SegRatio=0.1,AbsMeanSigma=0.78,pvalue=5.61823496098038e-12,pvalueTTest=8.77122493750907e-08,
chr16	68856035	68856153	CDH1	CDH100032	NA	2	0.0986998419134395	2	6.94395030989806e-05	2	6.94395030989806e-05	NA	NA	SegRatio=0.1,AbsMeanSigma=0.78,pvalue=5.61823496098038e-12,pvalueTTest=8.77122493750907e-08,
chr16	68857279	68857394	CDH1	CDH100033	0.137245459266312	2	0.0986998419134395	2	6.94395030989806e-05	2	6.94395030989806e-05	NA	NA	SegRatio=0.1,AbsMeanSigma=0.78,pvalue=5.61823496098038e-12,pvalueTTest=8.77122493750907e-08,
chr16	68857394	68857507	CDH1	CDH100034	0.148918364729315	2	0.0986998419134395	2	6.94395030989806e-05	2	6.94395030989806e-05	NA	NA	SegRatio=0.1,AbsMeanSigma=0.78,pvalue=5.61823496098038e-12,pvalueTTest=8.77122493750907e-08,
chr16	68857479	68857578	CDH1	CDH100035	0.107138465811468	2	0.0986998419134395	2	6.94395030989806e-05	2	6.94395030989806e-05	NA	NA	SegRatio=0.1,AbsMeanSigma=0.78,pvalue=5.61823496098038e-12,pvalueTTest=8.77122493750907e-08,
chr16	68862054	68862173	CDH1	CDH100036	0.244457848857896	2	0.0986998419134395	2	6.94395030989806e-05	2	6.94395030989806e-05	NA	NA	SegRatio=0.1,AbsMeanSigma=0.78,pvalue=5.61823496098038e-12,pvalueTTest=8.77122493750907e-08,
chr16	68862138	68862243	CDH1	CDH100037	0.0744423312734797	2	0.0986998419134395	2	6.94395030989806e-05	2	6.94395030989806e-05	NA	NA	SegRatio=0.1,AbsMeanSigma=0.78,pvalue=5.61823496098038e-12,pvalueTTest=8.77122493750907e-08,
chr16	68863499	68863610	CDH1	CDH100038	0.0517568640623933	2	0.0986998419134395	2	6.94395030989806e-05	2	6.94395030989806e-05	NA	NA	SegRatio=0.1,AbsMeanSigma=0.78,pvalue=5.61823496098038e-12,pvalueTTest=8.77122493750907e-08,
chr16	68863568	68863671	CDH1	CDH100039	0.181822633789194	2	0.0986998419134395	2	6.94395030989806e-05	2	6.94395030989806e-05	NA	NA	SegRatio=0.1,AbsMeanSigma=0.78,pvalue=5.61823496098038e-12,pvalueTTest=8.77122493750907e-08,
chr16	68863615	68863733	CDH1	CDH100040	0.0998745760920092	2	0.0986998419134395	2	6.94395030989806e-05	2	6.94395030989806e-05	NA	NA	SegRatio=0.1,AbsMeanSigma=0.78,pvalue=5.61823496098038e-12,pvalueTTest=8.77122493750907e-08,
chr16	68867165	68867280	CDH1	CDH100041	-0.00311520917932766	2	0.0986998419134395	2	6.94395030989806e-05	2	6.94395030989806e-05	NA	NA	SegRatio=0.1,AbsMeanSigma=0.78,pvalue=5.61823496098038e-12,pvalueTTest=8.77122493750907e-08,
chr16	68867212	68867325	CDH1	CDH100042	0.175305698084069	2	0.0986998419134395	2	6.94395030989806e-05	2	6.94395030989806e-05	NA	NA	SegRatio=0.1,AbsMeanSigma=0.78,pvalue=5.61823496098038e-12,pvalueTTest=8.77122493750907e-08,
chr16	68867314	68867432	CDH1	CDH100043	0.200128401191583	2	0.0986998419134395	2	6.94395030989806e-05	2	6.94395030989806e-05	NA	NA	SegRatio=0.1,AbsMeanSigma=0.78,pvalue=5.61823496098038e-12,pvalueTTest=8.77122493750907e-08,
chr19	4090533	4090667	MAP2K2	MAP2K200001	NA	2.5	0.219419457110754	2.5	0.000262447622741822	2.5	0.000262447622741822	NA	NA	SegRatio=0.22,AbsMeanSigma=1.57,pvalue=4.34362268439879e-15,pvalueTTest=0.000326864619462867,
chr19	4090653	4090742	MAP2K2	MAP2K200002	0.293206578728288	2.5	0.219419457110754	2.5	0.000262447622741822	2.5	0.000262447622741822	NA	NA	SegRatio=0.22,AbsMeanSigma=1.57,pvalue=4.34362268439879e-15,pvalueTTest=0.000326864619462867,
chr19	4094392	4094501	MAP2K2	MAP2K200003	0.0534827808855567	2.5	0.219419457110754	2.5	0.000262447622741822	2.5	0.000262447622741822	NA	NA	SegRatio=0.22,AbsMeanSigma=1.57,pvalue=4.34362268439879e-15,pvalueTTest=0.000326864619462867,
chr19	4094493	4094613	MAP2K2	MAP2K200004	NA	2.5	0.219419457110754	2.5	0.000262447622741822	2.5	0.000262447622741822	NA	NA	SegRatio=0.22,AbsMeanSigma=1.57,pvalue=4.34362268439879e-15,pvalueTTest=0.000326864619462867,
chr19	4095343	4095435	MAP2K2	MAP2K200005	0.213232967099043	2.5	0.219419457110754	2.5	0.000262447622741822	2.5	0.000262447622741822	NA	NA	SegRatio=0.22,AbsMeanSigma=1.57,pvalue=4.34362268439879e-15,pvalueTTest=0.000326864619462867,
chr19	4095403	4095520	MAP2K2	MAP2K200006	0.155170128964057	2.5	0.219419457110754	2.5	0.000262447622741822	2.5	0.000262447622741822	NA	NA	SegRatio=0.22,AbsMeanSigma=1.57,pvalue=4.34362268439879e-15,pvalueTTest=0.000326864619462867,
chr19	4097184	4097325	MAP2K2	MAP2K200007	NA	2.5	0.219419457110754	2.5	0.000262447622741822	2.5	0.000262447622741822	NA	NA	SegRatio=0.22,AbsMeanSigma=1.57,pvalue=4.34362268439879e-15,pvalueTTest=0.000326864619462867,
chr19	4097311	4097451	MAP2K2	MAP2K200008	0.0167641581102366	2.5	0.219419457110754	2.5	0.000262447622741822	2.5	0.000262447622741822	NA	NA	SegRatio=0.22,AbsMeanSigma=1.57,pvalue=4.34362268439879e-15,pvalueTTest=0.000326864619462867,
chr19	4099181	4099280	MAP2K2	MAP2K200009	NA	2.5	0.219419457110754	2.5	0.000262447622741822	2.5	0.000262447622741822	NA	NA	SegRatio=0.22,AbsMeanSigma=1.57,pvalue=4.34362268439879e-15,pvalueTTest=0.000326864619462867,
chr19	4099258	4099358	MAP2K2	MAP2K200010	NA	2.5	0.219419457110754	2.5	0.000262447622741822	2.5	0.000262447622741822	NA	NA	SegRatio=0.22,AbsMeanSigma=1.57,pvalue=4.34362268439879e-15,pvalueTTest=0.000326864619462867,
chr19	4099301	4099386	MAP2K2	MAP2K200011	0.118756436150718	2.5	0.219419457110754	2.5	0.000262447622741822	2.5	0.000262447622741822	NA	NA	SegRatio=0.22,AbsMeanSigma=1.57,pvalue=4.34362268439879e-15,pvalueTTest=0.000326864619462867,
chr19	4099379	4099501	MAP2K2	MAP2K200012	0.219419457110754	2.5	0.219419457110754	2.5	0.000262447622741822	2.5	0.000262447622741822	NA	NA	SegRatio=0.22,AbsMeanSigma=1.57,pvalue=4.34362268439879e-15,pvalueTTest=0.000326864619462867,
chr19	4101027	4101132	MAP2K2	MAP2K200013	0.376998523935618	2.5	0.219419457110754	2.5	0.000262447622741822	2.5	0.000262447622741822	NA	NA	SegRatio=0.22,AbsMeanSigma=1.57,pvalue=4.34362268439879e-15,pvalueTTest=0.000326864619462867,
chr19	4101128	4101236	MAP2K2	MAP2K200014	NA	2.5	0.219419457110754	2.5	0.000262447622741822	2.5	0.000262447622741822	NA	NA	SegRatio=0.22,AbsMeanSigma=1.57,pvalue=4.34362268439879e-15,pvalueTTest=0.000326864619462867,
chr19	4101238	4101358	MAP2K2	MAP2K200015	0.400164007159502	2.5	0.219419457110754	2.5	0.000262447622741822	2.5	0.000262447622741822	NA	NA	SegRatio=0.22,AbsMeanSigma=1.57,pvalue=4.34362268439879e-15,pvalueTTest=0.000326864619462867,
chr19	4102294	4102416	MAP2K2	MAP2K200016	NA	2.5	0.219419457110754	2.5	0.000262447622741822	2.5	0.000262447622741822	NA	NA	SegRatio=0.22,AbsMeanSigma=1.57,pvalue=4.34362268439879e-15,pvalueTTest=0.000326864619462867,
chr19	4102388	4102463	MAP2K2	MAP2K200017	0.744035870100969	2.5	0.219419457110754	2.5	0.000262447622741822	2.5	0.000262447622741822	NA	NA	SegRatio=0.22,AbsMeanSigma=1.57,pvalue=4.34362268439879e-15,pvalueTTest=0.000326864619462867,
chr19	4102466	4102606	MAP2K2	MAP2K200018	NA	2.5	0.219419457110754	2.5	0.000262447622741822	2.5	0.000262447622741822	NA	NA	SegRatio=0.22,AbsMeanSigma=1.57,pvalue=4.34362268439879e-15,pvalueTTest=0.000326864619462867,
chr19	4110456	4110576	MAP2K2	MAP2K200019	0.250884958381551	2.5	0.219419457110754	2.5	0.000262447622741822	2.5	0.000262447622741822	NA	NA	SegRatio=0.22,AbsMeanSigma=1.57,pvalue=4.34362268439879e-15,pvalueTTest=0.000326864619462867,
chr19	4110523	4110640	MAP2K2	MAP2K200020	0.320582437195642	2.5	0.219419457110754	2.5	0.000262447622741822	2.5	0.000262447622741822	NA	NA	SegRatio=0.22,AbsMeanSigma=1.57,pvalue=4.34362268439879e-15,pvalueTTest=0.000326864619462867,
chr19	4110586	4110694	MAP2K2	MAP2K200021	0.0774675738434281	2.5	0.219419457110754	2.5	0.000262447622741822	2.5	0.000262447622741822	NA	NA	SegRatio=0.22,AbsMeanSigma=1.57,pvalue=4.34362268439879e-15,pvalueTTest=0.000326864619462867,
chr19	4117331	4117448	MAP2K2	MAP2K200022	-0.0680662882653276	2.5	0.219419457110754	2.5	0.000262447622741822	2.5	0.000262447622741822	NA	NA	SegRatio=0.22,AbsMeanSigma=1.57,pvalue=4.34362268439879e-15,pvalueTTest=0.000326864619462867,
chr19	4117431	4117544	MAP2K2	MAP2K200023	NA	2.5	0.219419457110754	2.5	0.000262447622741822	2.5	0.000262447622741822	NA	NA	SegRatio=0.22,AbsMeanSigma=1.57,pvalue=4.34362268439879e-15,pvalueTTest=0.000326864619462867,
chr19	4117498	4117619	MAP2K2	MAP2K200024	NA	2.5	0.219419457110754	2.5	0.000262447622741822	2.5	0.000262447622741822	NA	NA	SegRatio=0.22,AbsMeanSigma=1.57,pvalue=4.34362268439879e-15,pvalueTTest=0.000326864619462867,
chr19	4117549	4117656	MAP2K2	MAP2K200025	0.266549651272916	2.5	0.219419457110754	2.5	0.000262447622741822	2.5	0.000262447622741822	NA	NA	SegRatio=0.22,AbsMeanSigma=1.57,pvalue=4.34362268439879e-15,pvalueTTest=0.000326864619462867,
chr20	32981586	32981700	ITCH	ITCH00001	0.118884130918242	2	0.0195884832314999	2	0.254355035123935	2	0.254355035123935	NA	NA	SegRatio=0.02,AbsMeanSigma=0.07,pvalue=0.826704514240554,pvalueTTest=0.846839945497486,
chr20	32981622	32981743	ITCH	ITCH00002	0.128494725579353	2	0.0195884832314999	2	0.254355035123935	2	0.254355035123935	NA	NA	SegRatio=0.02,AbsMeanSigma=0.07,pvalue=0.826704514240554,pvalueTTest=0.846839945497486,
chr20	32989378	32989470	ITCH	ITCH00003	-0.0647887940518296	2	0.0195884832314999	2	0.254355035123935	2	0.254355035123935	NA	NA	SegRatio=0.02,AbsMeanSigma=0.07,pvalue=0.826704514240554,pvalueTTest=0.846839945497486,
chr20	32989471	32989583	ITCH	ITCH00004	0.0892180913267792	2	0.0195884832314999	2	0.254355035123935	2	0.254355035123935	NA	NA	SegRatio=0.02,AbsMeanSigma=0.07,pvalue=0.826704514240554,pvalueTTest=0.846839945497486,
chr20	32996420	32996528	ITCH	ITCH00005	0.0195884832314999	2	0.0195884832314999	2	0.254355035123935	2	0.254355035123935	NA	NA	SegRatio=0.02,AbsMeanSigma=0.07,pvalue=0.826704514240554,pvalueTTest=0.846839945497486,
chr20	32996468	32996565	ITCH	ITCH00006	0.0600895807342102	2	0.0195884832314999	2	0.254355035123935	2	0.254355035123935	NA	NA	SegRatio=0.02,AbsMeanSigma=0.07,pvalue=0.826704514240554,pvalueTTest=0.846839945497486,
chr20	32996521	32996630	ITCH	ITCH00007	0.0121715084426305	2	0.0195884832314999	2	0.254355035123935	2	0.254355035123935	NA	NA	SegRatio=0.02,AbsMeanSigma=0.07,pvalue=0.826704514240554,pvalueTTest=0.846839945497486,
chr20	33000283	33000392	ITCH	ITCH00008	-0.116826628709696	2	0.0195884832314999	2	0.254355035123935	2	0.254355035123935	NA	NA	SegRatio=0.02,AbsMeanSigma=0.07,pvalue=0.826704514240554,pvalueTTest=0.846839945497486,
chr20	33000380	33000464	ITCH	ITCH00009	-0.976202911790161	2	-0.000564336934407503	2	0.254355035123935	2	0.254355035123935	NA	NA	SegRatio=0,AbsMeanSigma=0.97,pvalue=0.000502367698871124,pvalueTTest=0.257475737771189,
chr20	33001509	33001624	ITCH	ITCH00010	-0.00569419215476667	2	-0.000564336934407503	2	0.254355035123935	2	0.254355035123935	NA	NA	SegRatio=0,AbsMeanSigma=0.97,pvalue=0.000502367698871124,pvalueTTest=0.257475737771189,
chr20	33001623	33001732	ITCH	ITCH00011	-0.228745469751344	2	-0.000564336934407503	2	0.254355035123935	2	0.254355035123935	NA	NA	SegRatio=0,AbsMeanSigma=0.97,pvalue=0.000502367698871124,pvalueTTest=0.257475737771189,
chr20	33005050	33005161	ITCH	ITCH00012	0.143662902632514	2	-0.000564336934407503	2	0.254355035123935	2	0.254355035123935	NA	NA	SegRatio=0,AbsMeanSigma=0.97,pvalue=0.000502367698871124,pvalueTTest=0.257475737771189,
chr20	33012258	33012358	ITCH	ITCH00013	0.095844489863911	2	-0.000564336934407503	2	0.254355035123935	2	0.254355035123935	NA	NA	SegRatio=0,AbsMeanSigma=0.97,pvalue=0.000502367698871124,pvalueTTest=0.257475737771189,
chr20	33026204	33026305	ITCH	ITCH00014	-0.0982824626052339	2	-0.000564336934407503	2	0.254355035123935	2	0.254355035123935	NA	NA	SegRatio=0,AbsMeanSigma=0.97,pvalue=0.000502367698871124,pvalueTTest=0.257475737771189,
chr20	33026275	33026394	ITCH	ITCH00015	-0.0300653480752241	2	-0.000564336934407503	2	0.254355035123935	2	0.254355035123935	NA	NA	SegRatio=0,AbsMeanSigma=0.97,pvalue=0.000502367698871124,pvalueTTest=0.257475737771189,
chr20	33026392	33026502	ITCH	ITCH00016	-0.102827828083568	2	-0.000564336934407503	2	0.254355035123935	2	0.254355035123935	NA	NA	SegRatio=0,AbsMeanSigma=0.97,pvalue=0.000502367698871124,pvalueTTest=0.257475737771189,
chr20	33027860	33027974	ITCH	ITCH00017	NA	2	-0.000564336934407503	2	0.254355035123935	2	0.254355035123935	NA	NA	SegRatio=0,AbsMeanSigma=0.97,pvalue=0.000502367698871124,pvalueTTest=0.257475737771189,
chr20	33027971	33028083	ITCH	ITCH00018	0.0522188840228253	2	-0.000564336934407503	2	0.254355035123935	2	0.254355035123935	NA	NA	SegRatio=0,AbsMeanSigma=0.97,pvalue=0.000502367698871124,pvalueTTest=0.257475737771189,
chr20	33028067	33028179	ITCH	ITCH00019	0.102929405923327	2	-0.000564336934407503	2	0.254355035123935	2	0.254355035123935	NA	NA	SegRatio=0,AbsMeanSigma=0.97,pvalue=0.000502367698871124,pvalueTTest=0.257475737771189,
chr20	33029980	33030088	ITCH	ITCH00020	-0.000564336934407503	2	-0.000564336934407503	2	0.254355035123935	2	0.254355035123935	NA	NA	SegRatio=0,AbsMeanSigma=0.97,pvalue=0.000502367698871124,pvalueTTest=0.257475737771189,
chr20	33030086	33030201	ITCH	ITCH00021	-1.7093602489252	2	-0.00200901772765027	2	0.254355035123935	2	0.254355035123935	q-value=3.10187495613032e-18, copies=0.5	NA	SegRatio=0,AbsMeanSigma=3.18,pvalue=5.76695461257299e-26,pvalueTTest=0.0930989534564633,
chr20	33033062	33033147	ITCH	ITCH00022	-0.121646750678433	2	-0.00200901772765027	2	0.254355035123935	2	0.254355035123935	NA	NA	SegRatio=0,AbsMeanSigma=3.18,pvalue=5.76695461257299e-26,pvalueTTest=0.0930989534564633,
chr20	33033141	33033255	ITCH	ITCH00023	0.0325497399902048	2	-0.00200901772765027	2	0.254355035123935	2	0.254355035123935	NA	NA	SegRatio=0,AbsMeanSigma=3.18,pvalue=5.76695461257299e-26,pvalueTTest=0.0930989534564633,
chr20	33033237	33033357	ITCH	ITCH00024	0.0912482916103971	2	-0.00200901772765027	2	0.254355035123935	2	0.254355035123935	NA	NA	SegRatio=0,AbsMeanSigma=3.18,pvalue=5.76695461257299e-26,pvalueTTest=0.0930989534564633,
chr20	33037176	33037290	ITCH	ITCH00025	NA	2	-0.00200901772765027	2	0.254355035123935	2	0.254355035123935	NA	NA	SegRatio=0,AbsMeanSigma=3.18,pvalue=5.76695461257299e-26,pvalueTTest=0.0930989534564633,
chr20	33037272	33037387	ITCH	ITCH00026	0.159730300252067	2	-0.00200901772765027	2	0.254355035123935	2	0.254355035123935	NA	NA	SegRatio=0,AbsMeanSigma=3.18,pvalue=5.76695461257299e-26,pvalueTTest=0.0930989534564633,
chr20	33045155	33045243	ITCH	ITCH00027	-0.00200901772765027	2	-0.00200901772765027	2	0.254355035123935	2	0.254355035123935	NA	NA	SegRatio=0,AbsMeanSigma=3.18,pvalue=5.76695461257299e-26,pvalueTTest=0.0930989534564633,
chr20	33045234	33045346	ITCH	ITCH00028	-0.750181711588467	2	-0.00200901772765027	2	0.254355035123935	2	0.254355035123935	q-value=6.85858173358482e-08, copies=1	NA	SegRatio=0,AbsMeanSigma=3.18,pvalue=5.76695461257299e-26,pvalueTTest=0.0930989534564633,
chr20	33049855	33049969	ITCH	ITCH00029	NA	2	-0.00200901772765027	2	0.254355035123935	2	0.254355035123935	NA	NA	SegRatio=0,AbsMeanSigma=3.18,pvalue=5.76695461257299e-26,pvalueTTest=0.0930989534564633,
chr20	33049908	33050016	ITCH	ITCH00030	-0.31749824891021	2	-0.00200901772765027	2	0.254355035123935	2	0.254355035123935	NA	NA	SegRatio=0,AbsMeanSigma=3.18,pvalue=5.76695461257299e-26,pvalueTTest=0.0930989534564633,
chr20	33049993	33050092	ITCH	ITCH00031	-1.57648159883809	2	0.0522849653172031	2	0.254355035123935	2	0.254355035123935	q-value=5.1860214535659e-35, copies=0.5	NA	SegRatio=0.05,AbsMeanSigma=0.2,pvalue=0.321782250957945,pvalueTTest=0.74145974999201,
chr20	33057767	33057872	ITCH	ITCH00032	0.143530671406853	2	0.0522849653172031	2	0.254355035123935	2	0.254355035123935	NA	NA	SegRatio=0.05,AbsMeanSigma=0.2,pvalue=0.321782250957945,pvalueTTest=0.74145974999201,
chr20	33057873	33057984	ITCH	ITCH00033	0.132615104324644	2	0.0522849653172031	2	0.254355035123935	2	0.254355035123935	NA	NA	SegRatio=0.05,AbsMeanSigma=0.2,pvalue=0.321782250957945,pvalueTTest=0.74145974999201,
chr20	33059221	33059316	ITCH	ITCH00034	0.185491455771425	2	0.0522849653172031	2	0.254355035123935	2	0.254355035123935	NA	NA	SegRatio=0.05,AbsMeanSigma=0.2,pvalue=0.321782250957945,pvalueTTest=0.74145974999201,
chr20	33059280	33059396	ITCH	ITCH00035	0.315733384875064	2	0.0522849653172031	2	0.254355035123935	2	0.254355035123935	NA	NA	SegRatio=0.05,AbsMeanSigma=0.2,pvalue=0.321782250957945,pvalueTTest=0.74145974999201,
chr20	33065511	33065603	ITCH	ITCH00036	0.130452449201193	2	0.0522849653172031	2	0.254355035123935	2	0.254355035123935	NA	NA	SegRatio=0.05,AbsMeanSigma=0.2,pvalue=0.321782250957945,pvalueTTest=0.74145974999201,
chr20	33065600	33065707	ITCH	ITCH00037	0.141984317113325	2	0.0522849653172031	2	0.254355035123935	2	0.254355035123935	NA	NA	SegRatio=0.05,AbsMeanSigma=0.2,pvalue=0.321782250957945,pvalueTTest=0.74145974999201,
chr20	33067391	33067503	ITCH	ITCH00038	0.102338680170713	2	0.0522849653172031	2	0.254355035123935	2	0.254355035123935	NA	NA	SegRatio=0.05,AbsMeanSigma=0.2,pvalue=0.321782250957945,pvalueTTest=0.74145974999201,
chr20	33067489	33067602	ITCH	ITCH00039	0.168250825814392	2	0.0522849653172031	2	0.254355035123935	2	0.254355035123935	NA	NA	SegRatio=0.05,AbsMeanSigma=0.2,pvalue=0.321782250957945,pvalueTTest=0.74145974999201,
chr20	33067550	33067648	ITCH	ITCH00040	0.207451725398158	2	0.0522849653172031	2	0.254355035123935	2	0.254355035123935	NA	NA	SegRatio=0.05,AbsMeanSigma=0.2,pvalue=0.321782250957945,pvalueTTest=0.74145974999201,
chr20	33068319	33068456	ITCH	ITCH00041	-0.0860346473324668	2	0.0522849653172031	2	0.254355035123935	2	0.254355035123935	NA	NA	SegRatio=0.05,AbsMeanSigma=0.2,pvalue=0.321782250957945,pvalueTTest=0.74145974999201,
chr20	33068422	33068522	ITCH	ITCH00042	0.0933427748635265	2	0.0522849653172031	2	0.254355035123935	2	0.254355035123935	NA	NA	SegRatio=0.05,AbsMeanSigma=0.2,pvalue=0.321782250957945,pvalueTTest=0.74145974999201,
chr20	33068494	33068607	ITCH	ITCH00043	NA	2	0.0522849653172031	2	0.254355035123935	2	0.254355035123935	NA	NA	SegRatio=0.05,AbsMeanSigma=0.2,pvalue=0.321782250957945,pvalueTTest=0.74145974999201,
chr20	33068847	33068958	ITCH	ITCH00044	-0.0654894944521405	2	0.0522849653172031	2	0.254355035123935	2	0.254355035123935	NA	NA	SegRatio=0.05,AbsMeanSigma=0.2,pvalue=0.321782250957945,pvalueTTest=0.74145974999201,
chr20	33068939	33069048	ITCH	ITCH00045	0.0522849653172031	2	0.0522849653172031	2	0.254355035123935	2	0.254355035123935	NA	NA	SegRatio=0.05,AbsMeanSigma=0.2,pvalue=0.321782250957945,pvalueTTest=0.74145974999201,
chr20	33077048	33077158	ITCH	ITCH00046	0.0121740532674082	2	0.0522849653172031	2	0.254355035123935	2	0.254355035123935	NA	NA	SegRatio=0.05,AbsMeanSigma=0.2,pvalue=0.321782250957945,pvalueTTest=0.74145974999201,
chr20	33077158	33077259	ITCH	ITCH00047	-0.261724937536921	2	0.0522849653172031	2	0.254355035123935	2	0.254355035123935	NA	NA	SegRatio=0.05,AbsMeanSigma=0.2,pvalue=0.321782250957945,pvalueTTest=0.74145974999201,
chr20	33077575	33077678	ITCH	ITCH00048	-0.0942578107994747	2	0.0522849653172031	2	0.254355035123935	2	0.254355035123935	NA	NA	SegRatio=0.05,AbsMeanSigma=0.2,pvalue=0.321782250957945,pvalueTTest=0.74145974999201,
chr20	33077675	33077790	ITCH	ITCH00049	-0.138519139037207	2	0.0522849653172031	2	0.254355035123935	2	0.254355035123935	NA	NA	SegRatio=0.05,AbsMeanSigma=0.2,pvalue=0.321782250957945,pvalueTTest=0.74145974999201,
chr20	33080263	33080376	ITCH	ITCH00050	-0.0966562350699701	2	0.0522849653172031	2	0.254355035123935	2	0.254355035123935	NA	NA	SegRatio=0.05,AbsMeanSigma=0.2,pvalue=0.321782250957945,pvalueTTest=0.74145974999201,
chr20	33080367	33080484	ITCH	ITCH00051	-0.0588605550766004	2	0.0522849653172031	2	0.254355035123935	2	0.254355035123935	NA	NA	SegRatio=0.05,AbsMeanSigma=0.2,pvalue=0.321782250957945,pvalueTTest=0.74145974999201,
chr20	33092096	33092205	ITCH	ITCH00052	-0.0157389785369173	2	0.0522849653172031	2	0.254355035123935	2	0.254355035123935	NA	NA	SegRatio=0.05,AbsMeanSigma=0.2,pvalue=0.321782250957945,pvalueTTest=0.74145974999201,
chr20	33092205	33092316	ITCH	ITCH00053	-0.279735731801273	2	0.0522849653172031	2	0.254355035123935	2	0.254355035123935	NA	NA	SegRatio=0.05,AbsMeanSigma=0.2,pvalue=0.321782250957945,pvalueTTest=0.74145974999201,
chr20	33095464	33095575	ITCH	ITCH00054	0.181927742182436	2	0.0522849653172031	2	0.254355035123935	2	0.254355035123935	NA	NA	SegRatio=0.05,AbsMeanSigma=0.2,pvalue=0.321782250957945,pvalueTTest=0.74145974999201,
chr20	33095548	33095643	ITCH	ITCH00055	0.0929797822541104	2	0.0522849653172031	2	0.254355035123935	2	0.254355035123935	NA	NA	SegRatio=0.05,AbsMeanSigma=0.2,pvalue=0.321782250957945,pvalueTTest=0.74145974999201,
chr21	17135161	17135272	USP25	USP2500001	-0.149091938554849	2	0.00197032369339319	2	0.00409504762670442	2	0.00409504762670442	NA	NA	SegRatio=0,AbsMeanSigma=0.52,pvalue=0.101144031570587,pvalueTTest=0.366625329473043,
chr21	17135248	17135318	USP25	USP2500002	-0.0981400280125959	2	0.00197032369339319	2	0.00409504762670442	2	0.00409504762670442	NA	NA	SegRatio=0,AbsMeanSigma=0.52,pvalue=0.101144031570587,pvalueTTest=0.366625329473043,
chr21	17138241	17138354	USP25	USP2500003	NA	2	0.00197032369339319	2	0.00409504762670442	2	0.00409504762670442	NA	NA	SegRatio=0,AbsMeanSigma=0.52,pvalue=0.101144031570587,pvalueTTest=0.366625329473043,
chr21	17138337	17138445	USP25	USP2500004	0.00197032369339319	2	0.00197032369339319	2	0.00409504762670442	2	0.00409504762670442	NA	NA	SegRatio=0,AbsMeanSigma=0.52,pvalue=0.101144031570587,pvalueTTest=0.366625329473043,
chr21	17138423	17138534	USP25	USP2500005	-0.775969480974906	2	0.00197032369339319	2	0.00409504762670442	2	0.00409504762670442	q-value=0.00551449421474482, copies=1	NA	SegRatio=0,AbsMeanSigma=0.52,pvalue=0.101144031570587,pvalueTTest=0.366625329473043,
chr21	17150138	17150250	USP25	USP2500006	NA	2	0.00197032369339319	2	0.00409504762670442	2	0.00409504762670442	NA	NA	SegRatio=0,AbsMeanSigma=0.52,pvalue=0.101144031570587,pvalueTTest=0.366625329473043,
chr21	17150231	17150329	USP25	USP2500007	0.0695140360852925	2	0.00197032369339319	2	0.00409504762670442	2	0.00409504762670442	NA	NA	SegRatio=0,AbsMeanSigma=0.52,pvalue=0.101144031570587,pvalueTTest=0.366625329473043,
chr21	17163768	17163880	USP25	USP2500008	-0.070965469731478	2	0.00197032369339319	2	0.00409504762670442	2	0.00409504762670442	NA	NA	SegRatio=0,AbsMeanSigma=0.52,pvalue=0.101144031570587,pvalueTTest=0.366625329473043,
chr21	17163874	17163968	USP25	USP2500009	0.0252120447974985	2	0.00197032369339319	2	0.00409504762670442	2	0.00409504762670442	NA	NA	SegRatio=0,AbsMeanSigma=0.52,pvalue=0.101144031570587,pvalueTTest=0.366625329473043,
chr21	17163910	17164022	USP25	USP2500010	0.139784392561512	2	0.00197032369339319	2	0.00409504762670442	2	0.00409504762670442	NA	NA	SegRatio=0,AbsMeanSigma=0.52,pvalue=0.101144031570587,pvalueTTest=0.366625329473043,
chr21	17172046	17172152	USP25	USP2500011	NA	2	-1.4071500664317	2	0.00409504762670442	2	0.00409504762670442	NA	NA	SegRatio=-1.41,AbsMeanSigma=7.81,pvalue=2.25583280490882e-28,pvalueTTest=1,Adjusted:byPvalueTTestRatio;
chr21	17172131	17172244	USP25	USP2500012	-1.4071500664317	2	-1.4071500664317	2	0.00409504762670442	2	0.00409504762670442	NA	NA	SegRatio=-1.41,AbsMeanSigma=7.81,pvalue=2.25583280490882e-28,pvalueTTest=1,Adjusted:byPvalueTTestRatio;
chr21	17177341	17177469	USP25	USP2500013	-2.51760009641515	2	-0.0749448395059615	2	0.00409504762670442	2	0.00409504762670442	q-value=8.5115836966946e-36, copies=0	NA	SegRatio=-0.07,AbsMeanSigma=1.27,pvalue=1.27988984064051e-17,pvalueTTest=0.00921881308165286,
chr21	17177454	17177570	USP25	USP2500014	-0.0153830991482954	2	-0.0749448395059615	2	0.00409504762670442	2	0.00409504762670442	NA	NA	SegRatio=-0.07,AbsMeanSigma=1.27,pvalue=1.27988984064051e-17,pvalueTTest=0.00921881308165286,
chr21	17177553	17177665	USP25	USP2500015	-0.0778920791405825	2	-0.0749448395059615	2	0.00409504762670442	2	0.00409504762670442	NA	NA	SegRatio=-0.07,AbsMeanSigma=1.27,pvalue=1.27988984064051e-17,pvalueTTest=0.00921881308165286,
chr21	17181068	17181184	USP25	USP2500016	NA	2	-0.0749448395059615	2	0.00409504762670442	2	0.00409504762670442	NA	NA	SegRatio=-0.07,AbsMeanSigma=1.27,pvalue=1.27988984064051e-17,pvalueTTest=0.00921881308165286,
chr21	17181183	17181297	USP25	USP2500017	-0.0749448395059615	2	-0.0749448395059615	2	0.00409504762670442	2	0.00409504762670442	NA	NA	SegRatio=-0.07,AbsMeanSigma=1.27,pvalue=1.27988984064051e-17,pvalueTTest=0.00921881308165286,
chr21	17183424	17183512	USP25	USP2500018	-0.135328593898798	2	-0.0749448395059615	2	0.00409504762670442	2	0.00409504762670442	NA	NA	SegRatio=-0.07,AbsMeanSigma=1.27,pvalue=1.27988984064051e-17,pvalueTTest=0.00921881308165286,
chr21	17183477	17183577	USP25	USP2500019	0.0294506706566603	2	-0.0749448395059615	2	0.00409504762670442	2	0.00409504762670442	NA	NA	SegRatio=-0.07,AbsMeanSigma=1.27,pvalue=1.27988984064051e-17,pvalueTTest=0.00921881308165286,
chr21	17190947	17191059	USP25	USP2500020	-0.120493407063004	2	-0.0749448395059615	2	0.00409504762670442	2	0.00409504762670442	NA	NA	SegRatio=-0.07,AbsMeanSigma=1.27,pvalue=1.27988984064051e-17,pvalueTTest=0.00921881308165286,
chr21	17191056	17191163	USP25	USP2500021	0.0795050898811037	2	-0.0749448395059615	2	0.00409504762670442	2	0.00409504762670442	NA	NA	SegRatio=-0.07,AbsMeanSigma=1.27,pvalue=1.27988984064051e-17,pvalueTTest=0.00921881308165286,
chr21	17191164	17191277	USP25	USP2500022	-0.091157086573705	2	-0.0749448395059615	2	0.00409504762670442	2	0.00409504762670442	NA	NA	SegRatio=-0.07,AbsMeanSigma=1.27,pvalue=1.27988984064051e-17,pvalueTTest=0.00921881308165286,
chr21	17196300	17196419	USP25	USP2500023	-0.179184445104446	2	-0.0749448395059615	2	0.00409504762670442	2	0.00409504762670442	NA	NA	SegRatio=-0.07,AbsMeanSigma=1.27,pvalue=1.27988984064051e-17,pvalueTTest=0.00921881308165286,
chr21	17196409	17196514	USP25	USP2500024	-0.780593828509838	2	-0.0749448395059615	2	0.00409504762670442	2	0.00409504762670442	q-value=2.21358696617791e-05, copies=1	NA	SegRatio=-0.07,AbsMeanSigma=1.27,pvalue=1.27988984064051e-17,pvalueTTest=0.00921881308165286,
chr21	17197260	17197365	USP25	USP2500025	NA	2	-0.0749448395059615	2	0.00409504762670442	2	0.00409504762670442	NA	NA	SegRatio=-0.07,AbsMeanSigma=1.27,pvalue=1.27988984064051e-17,pvalueTTest=0.00921881308165286,
chr21	17197348	17197456	USP25	USP2500026	NA	2	-0.0749448395059615	2	0.00409504762670442	2	0.00409504762670442	NA	NA	SegRatio=-0.07,AbsMeanSigma=1.27,pvalue=1.27988984064051e-17,pvalueTTest=0.00921881308165286,
chr21	17198490	17198604	USP25	USP2500027	0.198341261994683	2	-0.0749448395059615	2	0.00409504762670442	2	0.00409504762670442	NA	NA	SegRatio=-0.07,AbsMeanSigma=1.27,pvalue=1.27988984064051e-17,pvalueTTest=0.00921881308165286,
chr21	17198605	17198698	USP25	USP2500028	-0.0531900561375433	2	-0.0749448395059615	2	0.00409504762670442	2	0.00409504762670442	NA	NA	SegRatio=-0.07,AbsMeanSigma=1.27,pvalue=1.27988984064051e-17,pvalueTTest=0.00921881308165286,
chr21	17198678	17198789	USP25	USP2500029	-0.979624659230926	2	-0.0749448395059615	2	0.00409504762670442	2	0.00409504762670442	NA	NA	SegRatio=-0.07,AbsMeanSigma=1.27,pvalue=1.27988984064051e-17,pvalueTTest=0.00921881308165286,
chr21	17199273	17199386	USP25	USP2500030	0.072314538521247	2	-0.0749448395059615	2	0.00409504762670442	2	0.00409504762670442	NA	NA	SegRatio=-0.07,AbsMeanSigma=1.27,pvalue=1.27988984064051e-17,pvalueTTest=0.00921881308165286,
chr21	17199370	17199479	USP25	USP2500031	0.0244922907600505	2	-0.0749448395059615	2	0.00409504762670442	2	0.00409504762670442	NA	NA	SegRatio=-0.07,AbsMeanSigma=1.27,pvalue=1.27988984064051e-17,pvalueTTest=0.00921881308165286,
chr21	17199411	17199521	USP25	USP2500032	0.0925029372929187	2	-0.0749448395059615	2	0.00409504762670442	2	0.00409504762670442	NA	NA	SegRatio=-0.07,AbsMeanSigma=1.27,pvalue=1.27988984064051e-17,pvalueTTest=0.00921881308165286,
chr21	17199471	17199589	USP25	USP2500033	0.0465267356858117	2	-0.0749448395059615	2	0.00409504762670442	2	0.00409504762670442	NA	NA	SegRatio=-0.07,AbsMeanSigma=1.27,pvalue=1.27988984064051e-17,pvalueTTest=0.00921881308165286,
chr21	17202824	17202923	USP25	USP2500034	NA	2	-0.0749448395059615	2	0.00409504762670442	2	0.00409504762670442	NA	NA	SegRatio=-0.07,AbsMeanSigma=1.27,pvalue=1.27988984064051e-17,pvalueTTest=0.00921881308165286,
chr21	17202914	17203036	USP25	USP2500035	NA	2	-0.0749448395059615	2	0.00409504762670442	2	0.00409504762670442	NA	NA	SegRatio=-0.07,AbsMeanSigma=1.27,pvalue=1.27988984064051e-17,pvalueTTest=0.00921881308165286,
chr21	17203641	17203757	USP25	USP2500036	0.0183269842551598	2	-0.0749448395059615	2	0.00409504762670442	2	0.00409504762670442	NA	NA	SegRatio=-0.07,AbsMeanSigma=1.27,pvalue=1.27988984064051e-17,pvalueTTest=0.00921881308165286,
chr21	17203757	17203875	USP25	USP2500037	-0.0879022172611316	2	-0.0749448395059615	2	0.00409504762670442	2	0.00409504762670442	NA	NA	SegRatio=-0.07,AbsMeanSigma=1.27,pvalue=1.27988984064051e-17,pvalueTTest=0.00921881308165286,
chr21	17203828	17203915	USP25	USP2500038	-0.023893312373009	2	-0.0749448395059615	2	0.00409504762670442	2	0.00409504762670442	NA	NA	SegRatio=-0.07,AbsMeanSigma=1.27,pvalue=1.27988984064051e-17,pvalueTTest=0.00921881308165286,
chr21	17203915	17204032	USP25	USP2500039	-0.370175079336813	2	-0.0749448395059615	2	0.00409504762670442	2	0.00409504762670442	NA	NA	SegRatio=-0.07,AbsMeanSigma=1.27,pvalue=1.27988984064051e-17,pvalueTTest=0.00921881308165286,
chr21	17205614	17205729	USP25	USP2500040	-0.109484774047131	2	-0.0749448395059615	2	0.00409504762670442	2	0.00409504762670442	NA	NA	SegRatio=-0.07,AbsMeanSigma=1.27,pvalue=1.27988984064051e-17,pvalueTTest=0.00921881308165286,
chr21	17205727	17205840	USP25	USP2500041	0.0609039716112159	2	-0.0749448395059615	2	0.00409504762670442	2	0.00409504762670442	NA	NA	SegRatio=-0.07,AbsMeanSigma=1.27,pvalue=1.27988984064051e-17,pvalueTTest=0.00921881308165286,
chr21	17205840	17205950	USP25	USP2500042	NA	2	-0.0749448395059615	2	0.00409504762670442	2	0.00409504762670442	NA	NA	SegRatio=-0.07,AbsMeanSigma=1.27,pvalue=1.27988984064051e-17,pvalueTTest=0.00921881308165286,
chr21	17214637	17214747	USP25	USP2500043	-0.906616091292308	2	-0.0749448395059615	2	0.00409504762670442	2	0.00409504762670442	NA	NA	SegRatio=-0.07,AbsMeanSigma=1.27,pvalue=1.27988984064051e-17,pvalueTTest=0.00921881308165286,
chr21	17214721	17214836	USP25	USP2500044	0.0651948313719589	2	-0.0749448395059615	2	0.00409504762670442	2	0.00409504762670442	NA	NA	SegRatio=-0.07,AbsMeanSigma=1.27,pvalue=1.27988984064051e-17,pvalueTTest=0.00921881308165286,
chr21	17214816	17214916	USP25	USP2500045	-0.0160466529623392	2	-0.0749448395059615	2	0.00409504762670442	2	0.00409504762670442	NA	NA	SegRatio=-0.07,AbsMeanSigma=1.27,pvalue=1.27988984064051e-17,pvalueTTest=0.00921881308165286,
chr21	17219914	17220011	USP25	USP2500046	0.00243119399258927	2	-0.0749448395059615	2	0.00409504762670442	2	0.00409504762670442	NA	NA	SegRatio=-0.07,AbsMeanSigma=1.27,pvalue=1.27988984064051e-17,pvalueTTest=0.00921881308165286,
chr21	17220006	17220116	USP25	USP2500047	-0.0452755946194877	2	-0.0749448395059615	2	0.00409504762670442	2	0.00409504762670442	NA	NA	SegRatio=-0.07,AbsMeanSigma=1.27,pvalue=1.27988984064051e-17,pvalueTTest=0.00921881308165286,
chr21	17222039	17222131	USP25	USP2500048	-0.780281376788553	2	-0.0749448395059615	2	0.00409504762670442	2	0.00409504762670442	q-value=2.09467216585835e-12, copies=1	NA	SegRatio=-0.07,AbsMeanSigma=1.27,pvalue=1.27988984064051e-17,pvalueTTest=0.00921881308165286,
chr21	17222095	17222203	USP25	USP2500049	-0.111797820269435	2	-0.0749448395059615	2	0.00409504762670442	2	0.00409504762670442	NA	NA	SegRatio=-0.07,AbsMeanSigma=1.27,pvalue=1.27988984064051e-17,pvalueTTest=0.00921881308165286,
chr21	17222188	17222305	USP25	USP2500050	NA	2	-0.0749448395059615	2	0.00409504762670442	2	0.00409504762670442	NA	NA	SegRatio=-0.07,AbsMeanSigma=1.27,pvalue=1.27988984064051e-17,pvalueTTest=0.00921881308165286,
chr21	17236528	17236638	USP25	USP2500051	-0.104992958979956	2	-0.0749448395059615	2	0.00409504762670442	2	0.00409504762670442	NA	NA	SegRatio=-0.07,AbsMeanSigma=1.27,pvalue=1.27988984064051e-17,pvalueTTest=0.00921881308165286,
chr21	17236636	17236749	USP25	USP2500052	0.0886821281455144	2	-0.0749448395059615	2	0.00409504762670442	2	0.00409504762670442	NA	NA	SegRatio=-0.07,AbsMeanSigma=1.27,pvalue=1.27988984064051e-17,pvalueTTest=0.00921881308165286,
chr21	17236737	17236861	USP25	USP2500053	NA	2	-0.0749448395059615	2	0.00409504762670442	2	0.00409504762670442	NA	NA	SegRatio=-0.07,AbsMeanSigma=1.27,pvalue=1.27988984064051e-17,pvalueTTest=0.00921881308165286,
chr21	17238509	17238617	USP25	USP2500054	NA	2	-0.0749448395059615	2	0.00409504762670442	2	0.00409504762670442	NA	NA	SegRatio=-0.07,AbsMeanSigma=1.27,pvalue=1.27988984064051e-17,pvalueTTest=0.00921881308165286,
chr21	17238614	17238712	USP25	USP2500055	-0.125728359930225	2	-0.0749448395059615	2	0.00409504762670442	2	0.00409504762670442	NA	NA	SegRatio=-0.07,AbsMeanSigma=1.27,pvalue=1.27988984064051e-17,pvalueTTest=0.00921881308165286,
chr21	17242319	17242429	USP25	USP2500056	-1.22791231903087	2	-0.0749448395059615	2	0.00409504762670442	2	0.00409504762670442	NA	NA	SegRatio=-0.07,AbsMeanSigma=1.27,pvalue=1.27988984064051e-17,pvalueTTest=0.00921881308165286,
chr21	17242401	17242517	USP25	USP2500057	-0.16819701502709	2	-0.0749448395059615	2	0.00409504762670442	2	0.00409504762670442	NA	NA	SegRatio=-0.07,AbsMeanSigma=1.27,pvalue=1.27988984064051e-17,pvalueTTest=0.00921881308165286,
chr21	17246683	17246794	USP25	USP2500058	NA	2	-2.62097806841806	2	0.00409504762670442	2	0.00409504762670442	NA	NA	SegRatio=-2.62,AbsMeanSigma=17.41,pvalue=6.29705830242212e-134,pvalueTTest=1,Adjusted:byPvalueTTestRatio;
chr21	17246776	17246887	USP25	USP2500059	-2.62097806841806	2	-2.62097806841806	2	0.00409504762670442	2	0.00409504762670442	NA	NA	SegRatio=-2.62,AbsMeanSigma=17.41,pvalue=6.29705830242212e-134,pvalueTTest=1,Adjusted:byPvalueTTestRatio;
chr21	17250038	17250149	USP25	USP2500060	-0.408127022833928	2	-0.0507250839665278	2	0.00409504762670442	2	0.00409504762670442	NA	NA	SegRatio=-0.05,AbsMeanSigma=1.11,pvalue=4.64647911647125e-09,pvalueTTest=0.0312948580250546,
chr21	17250149	17250268	USP25	USP2500061	0.00474057913617352	2	-0.0507250839665278	2	0.00409504762670442	2	0.00409504762670442	NA	NA	SegRatio=-0.05,AbsMeanSigma=1.11,pvalue=4.64647911647125e-09,pvalueTTest=0.0312948580250546,
chr21	17250232	17250325	USP25	USP2500062	-0.143604302045759	2	-0.0507250839665278	2	0.00409504762670442	2	0.00409504762670442	NA	NA	SegRatio=-0.05,AbsMeanSigma=1.11,pvalue=4.64647911647125e-09,pvalueTTest=0.0312948580250546,
chr21	17250257	17250363	USP25	USP2500063	0.00504629664026283	2	-0.0507250839665278	2	0.00409504762670442	2	0.00409504762670442	NA	NA	SegRatio=-0.05,AbsMeanSigma=1.11,pvalue=4.64647911647125e-09,pvalueTTest=0.0312948580250546,
chr21	17250575	17250683	USP25	USP2500064	-0.176842136565626	2	-0.0507250839665278	2	0.00409504762670442	2	0.00409504762670442	NA	NA	SegRatio=-0.05,AbsMeanSigma=1.11,pvalue=4.64647911647125e-09,pvalueTTest=0.0312948580250546,
chr21	17250680	17250779	USP25	USP2500065	0.289201861453096	2	-0.0507250839665278	2	0.00409504762670442	2	0.00409504762670442	NA	NA	SegRatio=-0.05,AbsMeanSigma=1.11,pvalue=4.64647911647125e-09,pvalueTTest=0.0312948580250546,
chr21	17250745	17250862	USP25	USP2500066	0.00841388127614276	2	-0.0507250839665278	2	0.00409504762670442	2	0.00409504762670442	NA	NA	SegRatio=-0.05,AbsMeanSigma=1.11,pvalue=4.64647911647125e-09,pvalueTTest=0.0312948580250546,
chr21	30396983	30397097	USP16	USP1600001	-0.0507250839665278	2	-0.0507250839665278	2	0.0358139676986886	1.5	0.00437943818360804	NA	NA	SegRatio=-0.05,AbsMeanSigma=1.11,pvalue=4.64647911647125e-09,pvalueTTest=0.0312948580250546,
chr21	30397088	30397206	USP16	USP1600002	NA	2	-0.0507250839665278	2	0.0358139676986886	1.5	0.00437943818360804	NA	NA	SegRatio=-0.05,AbsMeanSigma=1.11,pvalue=4.64647911647125e-09,pvalueTTest=0.0312948580250546,
chr21	30400211	30400300	USP16	USP1600003	NA	2	-0.0507250839665278	2	0.0358139676986886	1.5	0.00437943818360804	NA	NA	SegRatio=-0.05,AbsMeanSigma=1.11,pvalue=4.64647911647125e-09,pvalueTTest=0.0312948580250546,
chr21	30400248	30400360	USP16	USP1600004	NA	2	-0.0507250839665278	2	0.0358139676986886	1.5	0.00437943818360804	NA	NA	SegRatio=-0.05,AbsMeanSigma=1.11,pvalue=4.64647911647125e-09,pvalueTTest=0.0312948580250546,
chr21	30402865	30402977	USP16	USP1600005	-1.07824445897673	2	-0.0507250839665278	2	0.0358139676986886	1.5	0.00437943818360804	q-value=2.42472211320485e-14, copies=0.5	NA	SegRatio=-0.05,AbsMeanSigma=1.11,pvalue=4.64647911647125e-09,pvalueTTest=0.0312948580250546,
chr21	30402962	30403058	USP16	USP1600006	-0.0328390242019631	2	-0.0507250839665278	2	0.0358139676986886	1.5	0.00437943818360804	NA	NA	SegRatio=-0.05,AbsMeanSigma=1.11,pvalue=4.64647911647125e-09,pvalueTTest=0.0312948580250546,
chr21	30403006	30403119	USP16	USP1600007	-0.0655128405341635	2	-0.0507250839665278	2	0.0358139676986886	1.5	0.00437943818360804	NA	NA	SegRatio=-0.05,AbsMeanSigma=1.11,pvalue=4.64647911647125e-09,pvalueTTest=0.0312948580250546,
chr21	30407088	30407191	USP16	USP1600008	0.101838242034159	2	-0.0507250839665278	2	0.0358139676986886	1.5	0.00437943818360804	NA	NA	SegRatio=-0.05,AbsMeanSigma=1.11,pvalue=4.64647911647125e-09,pvalueTTest=0.0312948580250546,
chr21	30407172	30407282	USP16	USP1600009	0.161577261269001	2	-0.0507250839665278	2	0.0358139676986886	1.5	0.00437943818360804	NA	NA	SegRatio=-0.05,AbsMeanSigma=1.11,pvalue=4.64647911647125e-09,pvalueTTest=0.0312948580250546,
chr21	30408518	30408625	USP16	USP1600010	-0.00780750560932589	2	-0.0507250839665278	2	0.0358139676986886	1.5	0.00437943818360804	NA	NA	SegRatio=-0.05,AbsMeanSigma=1.11,pvalue=4.64647911647125e-09,pvalueTTest=0.0312948580250546,
chr21	30408618	30408730	USP16	USP1600011	-0.0828560771564263	2	-0.0507250839665278	2	0.0358139676986886	1.5	0.00437943818360804	NA	NA	SegRatio=-0.05,AbsMeanSigma=1.11,pvalue=4.64647911647125e-09,pvalueTTest=0.0312948580250546,
chr21	30409576	30409686	USP16	USP1600012	NA	2	-0.0507250839665278	2	0.0358139676986886	1.5	0.00437943818360804	NA	NA	SegRatio=-0.05,AbsMeanSigma=1.11,pvalue=4.64647911647125e-09,pvalueTTest=0.0312948580250546,
chr21	30409623	30409733	USP16	USP1600013	-0.148428686687734	2	-0.0507250839665278	2	0.0358139676986886	1.5	0.00437943818360804	NA	NA	SegRatio=-0.05,AbsMeanSigma=1.11,pvalue=4.64647911647125e-09,pvalueTTest=0.0312948580250546,
chr21	30409717	30409823	USP16	USP1600014	-0.0431415017139346	2	-0.0507250839665278	2	0.0358139676986886	1.5	0.00437943818360804	NA	NA	SegRatio=-0.05,AbsMeanSigma=1.11,pvalue=4.64647911647125e-09,pvalueTTest=0.0312948580250546,
chr21	30410613	30410726	USP16	USP1600015	-0.252083204439059	2	-0.0507250839665278	2	0.0358139676986886	1.5	0.00437943818360804	q-value=0.00933408896935778, copies=1.5	NA	SegRatio=-0.05,AbsMeanSigma=1.11,pvalue=4.64647911647125e-09,pvalueTTest=0.0312948580250546,
chr21	30410681	30410774	USP16	USP1600016	-0.593847064008534	2	-0.0507250839665278	2	0.0358139676986886	1.5	0.00437943818360804	q-value=0.000281024753557175, copies=1	NA	SegRatio=-0.05,AbsMeanSigma=1.11,pvalue=4.64647911647125e-09,pvalueTTest=0.0312948580250546,
chr21	30411325	30411439	USP16	USP1600017	0.13266559809996	2	-0.0507250839665278	2	0.0358139676986886	1.5	0.00437943818360804	NA	NA	SegRatio=-0.05,AbsMeanSigma=1.11,pvalue=4.64647911647125e-09,pvalueTTest=0.0312948580250546,
chr21	30411389	30411493	USP16	USP1600018	0.0272696682516523	2	-0.0507250839665278	2	0.0358139676986886	1.5	0.00437943818360804	NA	NA	SegRatio=-0.05,AbsMeanSigma=1.11,pvalue=4.64647911647125e-09,pvalueTTest=0.0312948580250546,
chr21	30411468	30411582	USP16	USP1600019	-0.879920291222506	2	-0.0507250839665278	2	0.0358139676986886	1.5	0.00437943818360804	q-value=0.000639815632215511, copies=1	NA	SegRatio=-0.05,AbsMeanSigma=1.11,pvalue=4.64647911647125e-09,pvalueTTest=0.0312948580250546,
chr21	30411777	30411886	USP16	USP1600020	-0.0348581198562854	2	-0.0507250839665278	2	0.0358139676986886	1.5	0.00437943818360804	NA	NA	SegRatio=-0.05,AbsMeanSigma=1.11,pvalue=4.64647911647125e-09,pvalueTTest=0.0312948580250546,
chr21	30411862	30411972	USP16	USP1600021	-0.0597238647398662	2	-0.0507250839665278	2	0.0358139676986886	1.5	0.00437943818360804	NA	NA	SegRatio=-0.05,AbsMeanSigma=1.11,pvalue=4.64647911647125e-09,pvalueTTest=0.0312948580250546,
chr21	30412857	30412968	USP16	USP1600022	NA	2	-2.56378370267763	2	0.0358139676986886	1.5	0.00437943818360804	NA	NA	SegRatio=-2.56,AbsMeanSigma=11.57,pvalue=3.16572670043565e-60,pvalueTTest=1,Adjusted:byPvalueTTestRatio;
chr21	30412962	30413072	USP16	USP1600023	-2.56378370267763	2	-2.56378370267763	2	0.0358139676986886	1.5	0.00437943818360804	NA	NA	SegRatio=-2.56,AbsMeanSigma=11.57,pvalue=3.16572670043565e-60,pvalueTTest=1,Adjusted:byPvalueTTestRatio;
chr21	30414227	30414361	USP16	USP1600024	NA	2	0.0590238021137742	2	0.0358139676986886	1.5	0.00437943818360804	NA	NA	SegRatio=0.06,AbsMeanSigma=2.86,pvalue=1.51479858026675e-10,pvalueTTest=0.233173481817794,
chr21	30414317	30414423	USP16	USP1600025	0.0590238021137742	2	0.0590238021137742	2	0.0358139676986886	1.5	0.00437943818360804	NA	NA	SegRatio=0.06,AbsMeanSigma=2.86,pvalue=1.51479858026675e-10,pvalueTTest=0.233173481817794,
chr21	30414394	30414494	USP16	USP1600026	-0.448271118831049	2	0.0590238021137742	2	0.0358139676986886	1.5	0.00437943818360804	NA	NA	SegRatio=0.06,AbsMeanSigma=2.86,pvalue=1.51479858026675e-10,pvalueTTest=0.233173481817794,
chr21	30414738	30414830	USP16	USP1600027	-0.454194867386776	2	0.0590238021137742	2	0.0358139676986886	1.5	0.00437943818360804	NA	NA	SegRatio=0.06,AbsMeanSigma=2.86,pvalue=1.51479858026675e-10,pvalueTTest=0.233173481817794,
chr21	30414826	30414940	USP16	USP1600028	-1.34852341666415	2	-0.0234673911917839	2	0.0358139676986886	1.5	0.00437943818360804	q-value=6.85411934677231e-14, copies=0.5	NA	SegRatio=-0.02,AbsMeanSigma=4.68,pvalue=4.87903558754332e-16,pvalueTTest=0.18034901615097,
chr21	30415765	30415862	USP16	USP1600029	-2.24261731695289	2	-0.0234673911917839	2	0.0358139676986886	1.5	0.00437943818360804	q-value=7.69146438155453e-07, copies=0	NA	SegRatio=-0.02,AbsMeanSigma=4.68,pvalue=4.87903558754332e-16,pvalueTTest=0.18034901615097,
chr21	30415813	30415922	USP16	USP1600030	-0.0234673911917839	2	-0.0234673911917839	2	0.0358139676986886	1.5	0.00437943818360804	NA	NA	SegRatio=-0.02,AbsMeanSigma=1.65,pvalue=1.19588415586534e-05,pvalueTTest=0.0772607232903533,
chr21	30415871	30415984	USP16	USP1600031	-0.133652880684814	2	-0.0234673911917839	2	0.0358139676986886	1.5	0.00437943818360804	NA	NA	SegRatio=-0.02,AbsMeanSigma=1.65,pvalue=1.19588415586534e-05,pvalueTTest=0.0772607232903533,
chr21	30418875	30419009	USP16	USP1600032	-0.20014644615791	2	-0.0234673911917839	2	0.0358139676986886	1.5	0.00437943818360804	NA	NA	SegRatio=-0.02,AbsMeanSigma=1.65,pvalue=1.19588415586534e-05,pvalueTTest=0.0772607232903533,
chr21	30419000	30419114	USP16	USP1600033	-0.736529641254587	2	-0.0234673911917839	2	0.0358139676986886	1.5	0.00437943818360804	q-value=4.98328801637297e-07, copies=1	NA	SegRatio=-0.02,AbsMeanSigma=1.65,pvalue=1.19588415586534e-05,pvalueTTest=0.0772607232903533,
chr21	30419063	30419159	USP16	USP1600034	-0.842225337682509	2	-0.0234673911917839	2	0.0358139676986886	1.5	0.00437943818360804	NA	NA	SegRatio=-0.02,AbsMeanSigma=1.65,pvalue=1.19588415586534e-05,pvalueTTest=0.0772607232903533,
chr21	30419144	30419255	USP16	USP1600035	-0.332161825850324	2	-0.0234673911917839	2	0.0358139676986886	1.5	0.00437943818360804	NA	NA	SegRatio=-0.02,AbsMeanSigma=1.65,pvalue=1.19588415586534e-05,pvalueTTest=0.0772607232903533,
chr21	30419216	30419324	USP16	USP1600036	0.0400230855150043	2	0.0400230855150043	2	0.0358139676986886	1.5	0.00437943818360804	NA	NA	SegRatio=0.04,AbsMeanSigma=0.32,pvalue=0.0757600078755628,pvalueTTest=0.00961452436076429,
chr21	30419324	30419437	USP16	USP1600037	0.0486765721106592	2	0.0400230855150043	2	0.0358139676986886	1.5	0.00437943818360804	NA	NA	SegRatio=0.04,AbsMeanSigma=0.32,pvalue=0.0757600078755628,pvalueTTest=0.00961452436076429,
chr21	30419438	30419552	USP16	USP1600038	0.0829015269270712	2	0.0400230855150043	2	0.0358139676986886	1.5	0.00437943818360804	NA	NA	SegRatio=0.04,AbsMeanSigma=0.32,pvalue=0.0757600078755628,pvalueTTest=0.00961452436076429,
chr21	30419478	30419592	USP16	USP1600039	0.0609487700202428	2	0.0400230855150043	2	0.0358139676986886	1.5	0.00437943818360804	NA	NA	SegRatio=0.04,AbsMeanSigma=0.32,pvalue=0.0757600078755628,pvalueTTest=0.00961452436076429,
chr21	30419576	30419689	USP16	USP1600040	0.0126505525271068	2	0.0400230855150043	2	0.0358139676986886	1.5	0.00437943818360804	NA	NA	SegRatio=0.04,AbsMeanSigma=0.32,pvalue=0.0757600078755628,pvalueTTest=0.00961452436076429,
chr21	30421006	30421120	USP16	USP1600041	0.0537485061155598	2	0.0400230855150043	2	0.0358139676986886	1.5	0.00437943818360804	NA	NA	SegRatio=0.04,AbsMeanSigma=0.32,pvalue=0.0757600078755628,pvalueTTest=0.00961452436076429,
chr21	30421090	30421180	USP16	USP1600042	0.115299042180587	2	0.0400230855150043	2	0.0358139676986886	1.5	0.00437943818360804	NA	NA	SegRatio=0.04,AbsMeanSigma=0.32,pvalue=0.0757600078755628,pvalueTTest=0.00961452436076429,
chr21	30421178	30421289	USP16	USP1600043	NA	2	0.0400230855150043	2	0.0358139676986886	1.5	0.00437943818360804	NA	NA	SegRatio=0.04,AbsMeanSigma=0.32,pvalue=0.0757600078755628,pvalueTTest=0.00961452436076429,
chr21	30422380	30422492	USP16	USP1600044	-0.0144879940816643	2	0.0400230855150043	2	0.0358139676986886	1.5	0.00437943818360804	NA	NA	SegRatio=0.04,AbsMeanSigma=0.32,pvalue=0.0757600078755628,pvalueTTest=0.00961452436076429,
chr21	30422478	30422589	USP16	USP1600045	0.103499280653862	2	0.0400230855150043	2	0.0358139676986886	1.5	0.00437943818360804	NA	NA	SegRatio=0.04,AbsMeanSigma=0.32,pvalue=0.0757600078755628,pvalueTTest=0.00961452436076429,
chr21	30426083	30426199	USP16	USP1600046	0.152672298264609	2	0.0400230855150043	2	0.0358139676986886	1.5	0.00437943818360804	NA	NA	SegRatio=0.04,AbsMeanSigma=0.32,pvalue=0.0757600078755628,pvalueTTest=0.00961452436076429,
chr21	30426194	30426309	USP16	USP1600047	0.0883773528675675	2	0.0400230855150043	2	0.0358139676986886	1.5	0.00437943818360804	NA	NA	SegRatio=0.04,AbsMeanSigma=0.32,pvalue=0.0757600078755628,pvalueTTest=0.00961452436076429,
chr21	30426354	30426466	USP16	USP1600048	NA	2	0.0400230855150043	2	0.0358139676986886	1.5	0.00437943818360804	NA	NA	SegRatio=0.04,AbsMeanSigma=0.32,pvalue=0.0757600078755628,pvalueTTest=0.00961452436076429,
chr21	30426420	30426534	USP16	USP1600049	0.121686023141847	2	0.0400230855150043	2	0.0358139676986886	1.5	0.00437943818360804	NA	NA	SegRatio=0.04,AbsMeanSigma=0.32,pvalue=0.0757600078755628,pvalueTTest=0.00961452436076429,
chr21	36164631	36164734	RUNX1	RUNX100001	NA	2	0.0400230855150043	2	0.447757742871133	2	0.447757742871133	NA	NA	SegRatio=0.04,AbsMeanSigma=0.32,pvalue=0.0757600078755628,pvalueTTest=0.00961452436076429,
chr21	36164668	36164807	RUNX1	RUNX100002	NA	2	0.0400230855150043	2	0.447757742871133	2	0.447757742871133	NA	NA	SegRatio=0.04,AbsMeanSigma=0.32,pvalue=0.0757600078755628,pvalueTTest=0.00961452436076429,
chr21	36164746	36164882	RUNX1	RUNX100003	NA	2	0.0400230855150043	2	0.447757742871133	2	0.447757742871133	NA	NA	SegRatio=0.04,AbsMeanSigma=0.32,pvalue=0.0757600078755628,pvalueTTest=0.00961452436076429,
chr21	36164830	36164939	RUNX1	RUNX100004	0.131409700267991	2	0.0400230855150043	2	0.447757742871133	2	0.447757742871133	NA	NA	SegRatio=0.04,AbsMeanSigma=0.32,pvalue=0.0757600078755628,pvalueTTest=0.00961452436076429,
chr21	36171575	36171694	RUNX1	RUNX100005	-0.0225907993019147	2	0.0400230855150043	2	0.447757742871133	2	0.447757742871133	NA	NA	SegRatio=0.04,AbsMeanSigma=0.32,pvalue=0.0757600078755628,pvalueTTest=0.00961452436076429,
chr21	36171694	36171787	RUNX1	RUNX100006	-0.0818812268615421	2	0.0400230855150043	2	0.447757742871133	2	0.447757742871133	NA	NA	SegRatio=0.04,AbsMeanSigma=0.32,pvalue=0.0757600078755628,pvalueTTest=0.00961452436076429,
chr21	36193930	36194042	RUNX1	RUNX100007	-0.0479910237284447	2	0.0400230855150043	2	0.447757742871133	2	0.447757742871133	NA	NA	SegRatio=0.04,AbsMeanSigma=0.32,pvalue=0.0757600078755628,pvalueTTest=0.00961452436076429,
chr21	36206622	36206739	RUNX1	RUNX100008	0.0547200883781636	2	0.0400230855150043	2	0.447757742871133	2	0.447757742871133	NA	NA	SegRatio=0.04,AbsMeanSigma=0.32,pvalue=0.0757600078755628,pvalueTTest=0.00961452436076429,
chr21	36206725	36206847	RUNX1	RUNX100009	-0.0450626054228906	2	0.0400230855150043	2	0.447757742871133	2	0.447757742871133	NA	NA	SegRatio=0.04,AbsMeanSigma=0.32,pvalue=0.0757600078755628,pvalueTTest=0.00961452436076429,
chr21	36206806	36206884	RUNX1	RUNX100010	0.0171047781473611	2	0.0400230855150043	2	0.447757742871133	2	0.447757742871133	NA	NA	SegRatio=0.04,AbsMeanSigma=0.32,pvalue=0.0757600078755628,pvalueTTest=0.00961452436076429,
chr21	36206885	36206983	RUNX1	RUNX100011	0.00864082433107898	2	0.0400230855150043	2	0.447757742871133	2	0.447757742871133	NA	NA	SegRatio=0.04,AbsMeanSigma=0.32,pvalue=0.0757600078755628,pvalueTTest=0.00961452436076429,
chr21	36231720	36231836	RUNX1	RUNX100012	0.165967927823309	2	0.0400230855150043	2	0.447757742871133	2	0.447757742871133	NA	NA	SegRatio=0.04,AbsMeanSigma=0.32,pvalue=0.0757600078755628,pvalueTTest=0.00961452436076429,
chr21	36231822	36231933	RUNX1	RUNX100013	-0.0131048744375129	2	0.0400230855150043	2	0.447757742871133	2	0.447757742871133	NA	NA	SegRatio=0.04,AbsMeanSigma=0.32,pvalue=0.0757600078755628,pvalueTTest=0.00961452436076429,
chr21	36252825	36252940	RUNX1	RUNX100014	-0.0100781910880233	2	0.0400230855150043	2	0.447757742871133	2	0.447757742871133	NA	NA	SegRatio=0.04,AbsMeanSigma=0.32,pvalue=0.0757600078755628,pvalueTTest=0.00961452436076429,
chr21	36252896	36253009	RUNX1	RUNX100015	0.155789415631714	2	0.0400230855150043	2	0.447757742871133	2	0.447757742871133	NA	NA	SegRatio=0.04,AbsMeanSigma=0.32,pvalue=0.0757600078755628,pvalueTTest=0.00961452436076429,
chr21	36252952	36253064	RUNX1	RUNX100016	-0.0715780533559913	2	0.0400230855150043	2	0.447757742871133	2	0.447757742871133	NA	NA	SegRatio=0.04,AbsMeanSigma=0.32,pvalue=0.0757600078755628,pvalueTTest=0.00961452436076429,
chr21	36259049	36259193	RUNX1	RUNX100017	NA	2	-1.15436384016033	2	0.447757742871133	2	0.447757742871133	NA	NA	SegRatio=-1.15,AbsMeanSigma=3.36,pvalue=5.58643111794503e-14,pvalueTTest=0.543682041570897,Adjusted:byPvalueTTestRatio;
chr21	36259204	36259334	RUNX1	RUNX100018	NA	2	-1.15436384016033	2	0.447757742871133	2	0.447757742871133	NA	NA	SegRatio=-1.15,AbsMeanSigma=3.36,pvalue=5.58643111794503e-14,pvalueTTest=0.543682041570897,Adjusted:byPvalueTTestRatio;
chr21	36259340	36259439	RUNX1	RUNX100019	0.230156903079669	2	-1.15436384016033	2	0.447757742871133	2	0.447757742871133	NA	NA	SegRatio=-1.15,AbsMeanSigma=3.36,pvalue=5.58643111794503e-14,pvalueTTest=0.543682041570897,Adjusted:byPvalueTTestRatio;
chr21	36265188	36265254	RUNX1	RUNX100020	NA	2	-1.15436384016033	2	0.447757742871133	2	0.447757742871133	NA	NA	SegRatio=-1.15,AbsMeanSigma=3.36,pvalue=5.58643111794503e-14,pvalueTTest=0.543682041570897,Adjusted:byPvalueTTestRatio;
chr21	36265263	36265395	RUNX1	RUNX100021	-1.39436610016775	2	-1.15436384016033	2	0.447757742871133	2	0.447757742871133	NA	NA	SegRatio=-1.15,AbsMeanSigma=3.36,pvalue=5.58643111794503e-14,pvalueTTest=0.543682041570897,Adjusted:byPvalueTTestRatio;
chr21	36421091	36421209	RUNX1	RUNX100022	-0.060736873658915	2	0.0711618423357807	2	0.447757742871133	2	0.447757742871133	NA	NA	SegRatio=0.07,AbsMeanSigma=0.27,pvalue=0.152994544286678,pvalueTTest=0.298394822007446,
chr21	36421190	36421301	RUNX1	RUNX100023	NA	2	0.0711618423357807	2	0.447757742871133	2	0.447757742871133	NA	NA	SegRatio=0.07,AbsMeanSigma=0.27,pvalue=0.152994544286678,pvalueTTest=0.298394822007446,
chr21	44473904	44474020	CBS	CBS00001	-0.16294674025448	2	0.0711618423357807	2	0.462234977065382	2	0.462234977065382	NA	NA	SegRatio=0.07,AbsMeanSigma=0.27,pvalue=0.152994544286678,pvalueTTest=0.298394822007446,
chr21	44473995	44474100	CBS	CBS00002	0.082656838015781	2	0.0711618423357807	2	0.462234977065382	2	0.462234977065382	NA	NA	SegRatio=0.07,AbsMeanSigma=0.27,pvalue=0.152994544286678,pvalueTTest=0.298394822007446,
chr21	44476884	44476994	CBS	CBS00003	-0.15646495535472	2	0.0711618423357807	2	0.462234977065382	2	0.462234977065382	NA	NA	SegRatio=0.07,AbsMeanSigma=0.27,pvalue=0.152994544286678,pvalueTTest=0.298394822007446,
chr21	44476961	44477044	CBS	CBS00004	-0.149420587498208	2	0.0711618423357807	2	0.462234977065382	2	0.462234977065382	NA	NA	SegRatio=0.07,AbsMeanSigma=0.27,pvalue=0.152994544286678,pvalueTTest=0.298394822007446,
chr21	44478232	44478353	CBS	CBS00005	0.121777676886098	2	0.0711618423357807	2	0.462234977065382	2	0.462234977065382	NA	NA	SegRatio=0.07,AbsMeanSigma=0.27,pvalue=0.152994544286678,pvalueTTest=0.298394822007446,
chr21	44478341	44478462	CBS	CBS00006	-0.308874908836653	2	0.0711618423357807	2	0.462234977065382	2	0.462234977065382	NA	NA	SegRatio=0.07,AbsMeanSigma=0.27,pvalue=0.152994544286678,pvalueTTest=0.298394822007446,
chr21	44478881	44478989	CBS	CBS00007	-0.199039563435931	2	0.0711618423357807	2	0.462234977065382	2	0.462234977065382	NA	NA	SegRatio=0.07,AbsMeanSigma=0.27,pvalue=0.152994544286678,pvalueTTest=0.298394822007446,
chr21	44478983	44479104	CBS	CBS00008	-0.168752515999241	2	0.0711618423357807	2	0.462234977065382	2	0.462234977065382	NA	NA	SegRatio=0.07,AbsMeanSigma=0.27,pvalue=0.152994544286678,pvalueTTest=0.298394822007446,
chr21	44480568	44480704	CBS	CBS00009	NA	2	0.0711618423357807	2	0.462234977065382	2	0.462234977065382	NA	NA	SegRatio=0.07,AbsMeanSigma=0.27,pvalue=0.152994544286678,pvalueTTest=0.298394822007446,
chr21	44482396	44482493	CBS	CBS00010	-0.0774574432283885	2	0.0711618423357807	2	0.462234977065382	2	0.462234977065382	NA	NA	SegRatio=0.07,AbsMeanSigma=0.27,pvalue=0.152994544286678,pvalueTTest=0.298394822007446,
chr21	44482487	44482557	CBS	CBS00011	0.00513710690366219	2	0.0711618423357807	2	0.462234977065382	2	0.462234977065382	NA	NA	SegRatio=0.07,AbsMeanSigma=0.27,pvalue=0.152994544286678,pvalueTTest=0.298394822007446,
chr21	44483019	44483113	CBS	CBS00012	0.0143476227863399	2	0.0711618423357807	2	0.462234977065382	2	0.462234977065382	NA	NA	SegRatio=0.07,AbsMeanSigma=0.27,pvalue=0.152994544286678,pvalueTTest=0.298394822007446,
chr21	44483061	44483182	CBS	CBS00013	NA	2	0.0711618423357807	2	0.462234977065382	2	0.462234977065382	NA	NA	SegRatio=0.07,AbsMeanSigma=0.27,pvalue=0.152994544286678,pvalueTTest=0.298394822007446,
chr21	44483122	44483234	CBS	CBS00014	NA	2	0.0711618423357807	2	0.462234977065382	2	0.462234977065382	NA	NA	SegRatio=0.07,AbsMeanSigma=0.27,pvalue=0.152994544286678,pvalueTTest=0.298394822007446,
chr21	44483952	44484072	CBS	CBS00015	-0.0411395633859009	2	0.0711618423357807	2	0.462234977065382	2	0.462234977065382	NA	NA	SegRatio=0.07,AbsMeanSigma=0.27,pvalue=0.152994544286678,pvalueTTest=0.298394822007446,
chr21	44484049	44484167	CBS	CBS00016	0.173280610059833	2	0.0711618423357807	2	0.462234977065382	2	0.462234977065382	NA	NA	SegRatio=0.07,AbsMeanSigma=0.27,pvalue=0.152994544286678,pvalueTTest=0.298394822007446,
chr21	44485255	44485372	CBS	CBS00017	0.280961366122813	2	0.0711618423357807	2	0.462234977065382	2	0.462234977065382	NA	NA	SegRatio=0.07,AbsMeanSigma=0.27,pvalue=0.152994544286678,pvalueTTest=0.298394822007446,
chr21	44485338	44485459	CBS	CBS00018	0.0711618423357807	2	0.0711618423357807	2	0.462234977065382	2	0.462234977065382	NA	NA	SegRatio=0.07,AbsMeanSigma=0.27,pvalue=0.152994544286678,pvalueTTest=0.298394822007446,
chr21	44485468	44485565	CBS	CBS00019	0.168689453859944	2	0.0711618423357807	2	0.462234977065382	2	0.462234977065382	NA	NA	SegRatio=0.07,AbsMeanSigma=0.27,pvalue=0.152994544286678,pvalueTTest=0.298394822007446,
chr21	44485583	44485724	CBS	CBS00020	NA	2	0.0711618423357807	2	0.462234977065382	2	0.462234977065382	NA	NA	SegRatio=0.07,AbsMeanSigma=0.27,pvalue=0.152994544286678,pvalueTTest=0.298394822007446,
chr21	44485770	44485911	CBS	CBS00021	NA	2	0.0711618423357807	2	0.462234977065382	2	0.462234977065382	NA	NA	SegRatio=0.07,AbsMeanSigma=0.27,pvalue=0.152994544286678,pvalueTTest=0.298394822007446,
chr21	44486382	44486493	CBS	CBS00022	0.0518273904460917	2	0.0711618423357807	2	0.462234977065382	2	0.462234977065382	NA	NA	SegRatio=0.07,AbsMeanSigma=0.27,pvalue=0.152994544286678,pvalueTTest=0.298394822007446,
chr21	44486476	44486613	CBS	CBS00023	0.284846199317858	2	0.0711618423357807	2	0.462234977065382	2	0.462234977065382	NA	NA	SegRatio=0.07,AbsMeanSigma=0.27,pvalue=0.152994544286678,pvalueTTest=0.298394822007446,
chr21	44488593	44488713	CBS	CBS00024	0.220102578405408	2	0.0711618423357807	2	0.462234977065382	2	0.462234977065382	NA	NA	SegRatio=0.07,AbsMeanSigma=0.27,pvalue=0.152994544286678,pvalueTTest=0.298394822007446,
chr21	44488692	44488801	CBS	CBS00025	0.212208645371626	2	0.0711618423357807	2	0.462234977065382	2	0.462234977065382	NA	NA	SegRatio=0.07,AbsMeanSigma=0.27,pvalue=0.152994544286678,pvalueTTest=0.298394822007446,
chr21	44492073	44492192	CBS	CBS00026	0.0703026784821376	2	0.0711618423357807	2	0.462234977065382	2	0.462234977065382	NA	NA	SegRatio=0.07,AbsMeanSigma=0.27,pvalue=0.152994544286678,pvalueTTest=0.298394822007446,
chr21	44492199	44492293	CBS	CBS00027	NA	NA	NA	NA	0.462234977065382	2	0.462234977065382	NA	NA	SegRatio=NA, AbsMeanSigma=NA, pvalue=NA, pvalueTTest=NA,
chrX	14861624	14861710	FANCB	FANCB00001	NA	1	-0.735293776991871	2	0.930111678756381	0.5	6.12901018119899e-12	NA	NA	SegRatio=-0.74,AbsMeanSigma=6.07,pvalue=4.49554574325879e-162,pvalueTTest=1.38010120758565e-07,
chrX	14861651	14861762	FANCB	FANCB00002	-1.88676355677212	1	-0.735293776991871	2	0.930111678756381	0.5	6.12901018119899e-12	q-value=1.75861861107415e-08, copies=0.5	NA	SegRatio=-0.74,AbsMeanSigma=6.07,pvalue=4.49554574325879e-162,pvalueTTest=1.38010120758565e-07,
chrX	14861737	14861853	FANCB	FANCB00003	-0.394737819803303	1	-0.735293776991871	2	0.930111678756381	0.5	6.12901018119899e-12	NA	NA	SegRatio=-0.74,AbsMeanSigma=6.07,pvalue=4.49554574325879e-162,pvalueTTest=1.38010120758565e-07,
chrX	14861843	14861955	FANCB	FANCB00004	-0.747395793648454	1	-0.735293776991871	2	0.930111678756381	0.5	6.12901018119899e-12	NA	NA	SegRatio=-0.74,AbsMeanSigma=6.07,pvalue=4.49554574325879e-162,pvalueTTest=1.38010120758565e-07,
chrX	14861949	14862065	FANCB	FANCB00005	-0.782679581935826	1	-0.735293776991871	2	0.930111678756381	0.5	6.12901018119899e-12	NA	NA	SegRatio=-0.74,AbsMeanSigma=6.07,pvalue=4.49554574325879e-162,pvalueTTest=1.38010120758565e-07,
chrX	14862058	14862149	FANCB	FANCB00006	NA	1	-0.735293776991871	2	0.930111678756381	0.5	6.12901018119899e-12	NA	NA	SegRatio=-0.74,AbsMeanSigma=6.07,pvalue=4.49554574325879e-162,pvalueTTest=1.38010120758565e-07,
chrX	14862602	14862714	FANCB	FANCB00007	-0.735293776991871	1	-0.735293776991871	2	0.930111678756381	0.5	6.12901018119899e-12	NA	NA	SegRatio=-0.74,AbsMeanSigma=6.07,pvalue=4.49554574325879e-162,pvalueTTest=1.38010120758565e-07,
chrX	14862706	14862825	FANCB	FANCB00008	-0.790025561563369	1	-0.735293776991871	2	0.930111678756381	0.5	6.12901018119899e-12	NA	NA	SegRatio=-0.74,AbsMeanSigma=6.07,pvalue=4.49554574325879e-162,pvalueTTest=1.38010120758565e-07,
chrX	14862778	14862876	FANCB	FANCB00009	-0.66197760820768	1	-0.735293776991871	2	0.930111678756381	0.5	6.12901018119899e-12	NA	NA	SegRatio=-0.74,AbsMeanSigma=6.07,pvalue=4.49554574325879e-162,pvalueTTest=1.38010120758565e-07,
chrX	14862845	14862957	FANCB	FANCB00010	-2.17841717062095	1	-0.735293776991871	2	0.930111678756381	0.5	6.12901018119899e-12	q-value=2.01571148117226e-10, copies=0	NA	SegRatio=-0.74,AbsMeanSigma=6.07,pvalue=4.49554574325879e-162,pvalueTTest=1.38010120758565e-07,
chrX	14862899	14863005	FANCB	FANCB00011	-1.42124269695511	1	-0.735293776991871	2	0.930111678756381	0.5	6.12901018119899e-12	NA	NA	SegRatio=-0.74,AbsMeanSigma=6.07,pvalue=4.49554574325879e-162,pvalueTTest=1.38010120758565e-07,
chrX	14863005	14863112	FANCB	FANCB00012	-0.663869294620382	1	-0.735293776991871	2	0.930111678756381	0.5	6.12901018119899e-12	NA	NA	SegRatio=-0.74,AbsMeanSigma=6.07,pvalue=4.49554574325879e-162,pvalueTTest=1.38010120758565e-07,
chrX	14863067	14863182	FANCB	FANCB00013	-0.810992985279258	1	-0.735293776991871	2	0.930111678756381	0.5	6.12901018119899e-12	NA	NA	SegRatio=-0.74,AbsMeanSigma=6.07,pvalue=4.49554574325879e-162,pvalueTTest=1.38010120758565e-07,
chrX	14863166	14863273	FANCB	FANCB00014	-0.686511523545271	1	-0.735293776991871	2	0.930111678756381	0.5	6.12901018119899e-12	NA	NA	SegRatio=-0.74,AbsMeanSigma=6.07,pvalue=4.49554574325879e-162,pvalueTTest=1.38010120758565e-07,
chrX	14863238	14863337	FANCB	FANCB00015	-0.612128861678304	1	-0.735293776991871	2	0.930111678756381	0.5	6.12901018119899e-12	NA	NA	SegRatio=-0.74,AbsMeanSigma=6.07,pvalue=4.49554574325879e-162,pvalueTTest=1.38010120758565e-07,
chrX	14863277	14863383	FANCB	FANCB00016	-0.773941358065801	1	-0.735293776991871	2	0.930111678756381	0.5	6.12901018119899e-12	NA	NA	SegRatio=-0.74,AbsMeanSigma=6.07,pvalue=4.49554574325879e-162,pvalueTTest=1.38010120758565e-07,
chrX	14863311	14863426	FANCB	FANCB00017	-0.674076951163208	1	-0.735293776991871	2	0.930111678756381	0.5	6.12901018119899e-12	NA	NA	SegRatio=-0.74,AbsMeanSigma=6.07,pvalue=4.49554574325879e-162,pvalueTTest=1.38010120758565e-07,
chrX	14863403	14863513	FANCB	FANCB00018	NA	1	-0.735293776991871	2	0.930111678756381	0.5	6.12901018119899e-12	NA	NA	SegRatio=-0.74,AbsMeanSigma=6.07,pvalue=4.49554574325879e-162,pvalueTTest=1.38010120758565e-07,
chrX	14868601	14868713	FANCB	FANCB00019	-0.567270321072229	1	-0.735293776991871	2	0.930111678756381	0.5	6.12901018119899e-12	NA	NA	SegRatio=-0.74,AbsMeanSigma=6.07,pvalue=4.49554574325879e-162,pvalueTTest=1.38010120758565e-07,
chrX	14868670	14868767	FANCB	FANCB00020	-2.11732254003129	2	-1.01809222570504	2	0.930111678756381	0.5	6.12901018119899e-12	q-value=1.43598731439495e-09, copies=0	NA	SegRatio=-1.02,AbsMeanSigma=11.95,pvalue=2.24108624819325e-157,pvalueTTest=0.0256455799779858,Adjusted:byPvalueTTestRatio;
chrX	14868758	14868870	FANCB	FANCB00021	NA	2	-1.01809222570504	2	0.930111678756381	0.5	6.12901018119899e-12	NA	NA	SegRatio=-1.02,AbsMeanSigma=11.95,pvalue=2.24108624819325e-157,pvalueTTest=0.0256455799779858,Adjusted:byPvalueTTestRatio;
chrX	14871063	14871174	FANCB	FANCB00022	NA	2	-1.01809222570504	2	0.930111678756381	0.5	6.12901018119899e-12	NA	NA	SegRatio=-1.02,AbsMeanSigma=11.95,pvalue=2.24108624819325e-157,pvalueTTest=0.0256455799779858,Adjusted:byPvalueTTestRatio;
chrX	14871155	14871259	FANCB	FANCB00023	-1.01809222570504	2	-1.01809222570504	2	0.930111678756381	0.5	6.12901018119899e-12	NA	NA	SegRatio=-1.02,AbsMeanSigma=11.95,pvalue=2.24108624819325e-157,pvalueTTest=0.0256455799779858,Adjusted:byPvalueTTestRatio;
chrX	14871204	14871313	FANCB	FANCB00024	-2.90903587162326	2	-1.66848298610018	2	0.930111678756381	0.5	6.12901018119899e-12	q-value=8.6273943437864e-09, copies=0	NA	SegRatio=-1.67,AbsMeanSigma=10.66,pvalue=1.22316768728331e-125,pvalueTTest=0.0130350588645806,Adjusted:byPvalueTTestRatio;
chrX	14875926	14876038	FANCB	FANCB00025	-0.592905509078936	2	-1.66848298610018	2	0.930111678756381	0.5	6.12901018119899e-12	q-value=0.000109057751431667, copies=1	NA	SegRatio=-1.67,AbsMeanSigma=10.66,pvalue=1.22316768728331e-125,pvalueTTest=0.0130350588645806,Adjusted:byPvalueTTestRatio;
chrX	14876008	14876120	FANCB	FANCB00026	-1.66848298610018	2	-1.66848298610018	2	0.930111678756381	0.5	6.12901018119899e-12	NA	NA	SegRatio=-1.67,AbsMeanSigma=10.66,pvalue=1.22316768728331e-125,pvalueTTest=0.0130350588645806,Adjusted:byPvalueTTestRatio;
chrX	14877269	14877379	FANCB	FANCB00027	-2.55050886261803	2	-1.66848298610018	2	0.930111678756381	0.5	6.12901018119899e-12	q-value=5.78214000424702e-07, copies=0	NA	SegRatio=-1.67,AbsMeanSigma=10.66,pvalue=1.22316768728331e-125,pvalueTTest=0.0130350588645806,Adjusted:byPvalueTTestRatio;
chrX	14877356	14877461	FANCB	FANCB00028	-0.608783371821818	1	-0.699926170079761	2	0.930111678756381	0.5	6.12901018119899e-12	NA	NA	SegRatio=-0.7,AbsMeanSigma=4.82,pvalue=1.26121914362252e-67,pvalueTTest=5.19153290554311e-05,
chrX	14877416	14877520	FANCB	FANCB00029	-1.53814228685828	1	-0.699926170079761	2	0.930111678756381	0.5	6.12901018119899e-12	q-value=7.0314866804299e-10, copies=0.5	NA	SegRatio=-0.7,AbsMeanSigma=4.82,pvalue=1.26121914362252e-67,pvalueTTest=5.19153290554311e-05,
chrX	14882657	14882775	FANCB	FANCB00030	-0.827288356487484	1	-0.699926170079761	2	0.930111678756381	0.5	6.12901018119899e-12	NA	NA	SegRatio=-0.7,AbsMeanSigma=4.82,pvalue=1.26121914362252e-67,pvalueTTest=5.19153290554311e-05,
chrX	14882769	14882886	FANCB	FANCB00031	-0.52793540265797	1	-0.699926170079761	2	0.930111678756381	0.5	6.12901018119899e-12	NA	NA	SegRatio=-0.7,AbsMeanSigma=4.82,pvalue=1.26121914362252e-67,pvalueTTest=5.19153290554311e-05,
chrX	14882810	14882925	FANCB	FANCB00032	-0.749991878262105	1	-0.699926170079761	2	0.930111678756381	0.5	6.12901018119899e-12	NA	NA	SegRatio=-0.7,AbsMeanSigma=4.82,pvalue=1.26121914362252e-67,pvalueTTest=5.19153290554311e-05,
chrX	14882907	14883022	FANCB	FANCB00033	-1.78917765987214	1	-0.699926170079761	2	0.930111678756381	0.5	6.12901018119899e-12	NA	NA	SegRatio=-0.7,AbsMeanSigma=4.82,pvalue=1.26121914362252e-67,pvalueTTest=5.19153290554311e-05,
chrX	14883023	14883139	FANCB	FANCB00034	-1.05220997027532	1	-0.699926170079761	2	0.930111678756381	0.5	6.12901018119899e-12	NA	NA	SegRatio=-0.7,AbsMeanSigma=4.82,pvalue=1.26121914362252e-67,pvalueTTest=5.19153290554311e-05,
chrX	14883071	14883178	FANCB	FANCB00035	-0.641744966465879	1	-0.699926170079761	2	0.930111678756381	0.5	6.12901018119899e-12	NA	NA	SegRatio=-0.7,AbsMeanSigma=4.82,pvalue=1.26121914362252e-67,pvalueTTest=5.19153290554311e-05,
chrX	14883159	14883265	FANCB	FANCB00036	-0.699926170079761	1	-0.699926170079761	2	0.930111678756381	0.5	6.12901018119899e-12	NA	NA	SegRatio=-0.7,AbsMeanSigma=4.82,pvalue=1.26121914362252e-67,pvalueTTest=5.19153290554311e-05,
chrX	14883248	14883358	FANCB	FANCB00037	-2.02733943109613	1	-0.699926170079761	2	0.930111678756381	0.5	6.12901018119899e-12	NA	NA	SegRatio=-0.7,AbsMeanSigma=4.82,pvalue=1.26121914362252e-67,pvalueTTest=5.19153290554311e-05,
chrX	14883281	14883412	FANCB	FANCB00038	-1.97168511667642	1	-0.699926170079761	2	0.930111678756381	0.5	6.12901018119899e-12	NA	NA	SegRatio=-0.7,AbsMeanSigma=4.82,pvalue=1.26121914362252e-67,pvalueTTest=5.19153290554311e-05,
chrX	14883383	14883474	FANCB	FANCB00039	-1.13356138521803	1	-0.699926170079761	2	0.930111678756381	0.5	6.12901018119899e-12	q-value=0.00840975106890793, copies=0.5	NA	SegRatio=-0.7,AbsMeanSigma=4.82,pvalue=1.26121914362252e-67,pvalueTTest=5.19153290554311e-05,
chrX	14883462	14883573	FANCB	FANCB00040	-0.58526802268548	1	-0.580278527633779	2	0.930111678756381	0.5	6.12901018119899e-12	NA	NA	SegRatio=-0.58,AbsMeanSigma=4.43,pvalue=0,pvalueTTest=2.18655587352081e-45,
chrX	14883498	14883608	FANCB	FANCB00041	-0.627105937577004	1	-0.580278527633779	2	0.930111678756381	0.5	6.12901018119899e-12	NA	NA	SegRatio=-0.58,AbsMeanSigma=4.43,pvalue=0,pvalueTTest=2.18655587352081e-45,
chrX	14883605	14883723	FANCB	FANCB00042	-0.580278527633779	1	-0.580278527633779	2	0.930111678756381	0.5	6.12901018119899e-12	NA	NA	SegRatio=-0.58,AbsMeanSigma=4.43,pvalue=0,pvalueTTest=2.18655587352081e-45,
chrX	47058147	47058250	UBA1	UBA100001	-0.718291256731821	1	-0.580278527633779	1	5.82774763646994e-35	1	5.82774763646994e-35	NA	NA	SegRatio=-0.58,AbsMeanSigma=4.43,pvalue=0,pvalueTTest=2.18655587352081e-45,
chrX	47058189	47058310	UBA1	UBA100002	-0.620714336179274	1	-0.580278527633779	1	5.82774763646994e-35	1	5.82774763646994e-35	NA	NA	SegRatio=-0.58,AbsMeanSigma=4.43,pvalue=0,pvalueTTest=2.18655587352081e-45,
chrX	47058267	47058388	UBA1	UBA100003	-0.560320823201305	1	-0.580278527633779	1	5.82774763646994e-35	1	5.82774763646994e-35	NA	NA	SegRatio=-0.58,AbsMeanSigma=4.43,pvalue=0,pvalueTTest=2.18655587352081e-45,
chrX	47058423	47058539	UBA1	UBA100004	-0.462426268166909	1	-0.580278527633779	1	5.82774763646994e-35	1	5.82774763646994e-35	NA	NA	SegRatio=-0.58,AbsMeanSigma=4.43,pvalue=0,pvalueTTest=2.18655587352081e-45,
chrX	47058566	47058682	UBA1	UBA100005	-0.695452224207098	1	-0.580278527633779	1	5.82774763646994e-35	1	5.82774763646994e-35	NA	NA	SegRatio=-0.58,AbsMeanSigma=4.43,pvalue=0,pvalueTTest=2.18655587352081e-45,
chrX	47058662	47058779	UBA1	UBA100006	-0.592156464832989	1	-0.580278527633779	1	5.82774763646994e-35	1	5.82774763646994e-35	NA	NA	SegRatio=-0.58,AbsMeanSigma=4.43,pvalue=0,pvalueTTest=2.18655587352081e-45,
chrX	47058771	47058875	UBA1	UBA100007	-0.786764910043324	1	-0.580278527633779	1	5.82774763646994e-35	1	5.82774763646994e-35	NA	NA	SegRatio=-0.58,AbsMeanSigma=4.43,pvalue=0,pvalueTTest=2.18655587352081e-45,
chrX	47058875	47058993	UBA1	UBA100008	-0.535299259837743	1	-0.580278527633779	1	5.82774763646994e-35	1	5.82774763646994e-35	NA	NA	SegRatio=-0.58,AbsMeanSigma=4.43,pvalue=0,pvalueTTest=2.18655587352081e-45,
chrX	47058966	47059062	UBA1	UBA100009	-0.585831204737824	1	-0.580278527633779	1	5.82774763646994e-35	1	5.82774763646994e-35	NA	NA	SegRatio=-0.58,AbsMeanSigma=4.43,pvalue=0,pvalueTTest=2.18655587352081e-45,
chrX	47060245	47060360	UBA1	UBA100010	-0.79228562314064	1	-0.580278527633779	1	5.82774763646994e-35	1	5.82774763646994e-35	NA	NA	SegRatio=-0.58,AbsMeanSigma=4.43,pvalue=0,pvalueTTest=2.18655587352081e-45,
chrX	47060354	47060461	UBA1	UBA100011	-0.96452948337379	1	-0.580278527633779	1	5.82774763646994e-35	1	5.82774763646994e-35	NA	NA	SegRatio=-0.58,AbsMeanSigma=4.43,pvalue=0,pvalueTTest=2.18655587352081e-45,
chrX	47060595	47060712	UBA1	UBA100012	NA	1	-0.580278527633779	1	5.82774763646994e-35	1	5.82774763646994e-35	NA	NA	SegRatio=-0.58,AbsMeanSigma=4.43,pvalue=0,pvalueTTest=2.18655587352081e-45,
chrX	47060697	47060809	UBA1	UBA100013	-1.34091823602473	1	-0.580278527633779	1	5.82774763646994e-35	1	5.82774763646994e-35	q-value=6.85858173358482e-08, copies=0.5	NA	SegRatio=-0.58,AbsMeanSigma=4.43,pvalue=0,pvalueTTest=2.18655587352081e-45,
chrX	47060836	47060954	UBA1	UBA100014	-0.633693905354987	1	-0.580278527633779	1	5.82774763646994e-35	1	5.82774763646994e-35	NA	NA	SegRatio=-0.58,AbsMeanSigma=4.43,pvalue=0,pvalueTTest=2.18655587352081e-45,
chrX	47060880	47060995	UBA1	UBA100015	-0.533802398438332	1	-0.580278527633779	1	5.82774763646994e-35	1	5.82774763646994e-35	NA	NA	SegRatio=-0.58,AbsMeanSigma=4.43,pvalue=0,pvalueTTest=2.18655587352081e-45,
chrX	47060987	47061107	UBA1	UBA100016	-0.619039501896692	1	-0.580278527633779	1	5.82774763646994e-35	1	5.82774763646994e-35	NA	NA	SegRatio=-0.58,AbsMeanSigma=4.43,pvalue=0,pvalueTTest=2.18655587352081e-45,
chrX	47061533	47061652	UBA1	UBA100017	-0.734590619683821	1	-0.580278527633779	1	5.82774763646994e-35	1	5.82774763646994e-35	NA	NA	SegRatio=-0.58,AbsMeanSigma=4.43,pvalue=0,pvalueTTest=2.18655587352081e-45,
chrX	47061592	47061706	UBA1	UBA100018	-0.606346836680743	1	-0.580278527633779	1	5.82774763646994e-35	1	5.82774763646994e-35	NA	NA	SegRatio=-0.58,AbsMeanSigma=4.43,pvalue=0,pvalueTTest=2.18655587352081e-45,
chrX	47061663	47061777	UBA1	UBA100019	-0.629667462539838	1	-0.580278527633779	1	5.82774763646994e-35	1	5.82774763646994e-35	NA	NA	SegRatio=-0.58,AbsMeanSigma=4.43,pvalue=0,pvalueTTest=2.18655587352081e-45,
chrX	47061740	47061858	UBA1	UBA100020	-0.469739168262034	1	-0.580278527633779	1	5.82774763646994e-35	1	5.82774763646994e-35	NA	NA	SegRatio=-0.58,AbsMeanSigma=4.43,pvalue=0,pvalueTTest=2.18655587352081e-45,
chrX	47061784	47061896	UBA1	UBA100021	-0.6264386753541	1	-0.580278527633779	1	5.82774763646994e-35	1	5.82774763646994e-35	NA	NA	SegRatio=-0.58,AbsMeanSigma=4.43,pvalue=0,pvalueTTest=2.18655587352081e-45,
chrX	47061878	47061997	UBA1	UBA100022	-0.9806330820531	1	-0.580278527633779	1	5.82774763646994e-35	1	5.82774763646994e-35	NA	NA	SegRatio=-0.58,AbsMeanSigma=4.43,pvalue=0,pvalueTTest=2.18655587352081e-45,
chrX	47062010	47062130	UBA1	UBA100023	-0.516180412576401	1	-0.580278527633779	1	5.82774763646994e-35	1	5.82774763646994e-35	NA	NA	SegRatio=-0.58,AbsMeanSigma=4.43,pvalue=0,pvalueTTest=2.18655587352081e-45,
chrX	47062113	47062202	UBA1	UBA100024	-0.849702822591897	1	-0.580278527633779	1	5.82774763646994e-35	1	5.82774763646994e-35	NA	NA	SegRatio=-0.58,AbsMeanSigma=4.43,pvalue=0,pvalueTTest=2.18655587352081e-45,
chrX	47062182	47062296	UBA1	UBA100025	-0.6974406126537	1	-0.580278527633779	1	5.82774763646994e-35	1	5.82774763646994e-35	NA	NA	SegRatio=-0.58,AbsMeanSigma=4.43,pvalue=0,pvalueTTest=2.18655587352081e-45,
chrX	47062310	47062424	UBA1	UBA100026	-0.563774169264669	1	-0.580278527633779	1	5.82774763646994e-35	1	5.82774763646994e-35	NA	NA	SegRatio=-0.58,AbsMeanSigma=4.43,pvalue=0,pvalueTTest=2.18655587352081e-45,
chrX	47062384	47062502	UBA1	UBA100027	-0.453649455910687	1	-0.580278527633779	1	5.82774763646994e-35	1	5.82774763646994e-35	NA	NA	SegRatio=-0.58,AbsMeanSigma=4.43,pvalue=0,pvalueTTest=2.18655587352081e-45,
chrX	47062451	47062570	UBA1	UBA100028	-0.593722911209205	1	-0.580278527633779	1	5.82774763646994e-35	1	5.82774763646994e-35	NA	NA	SegRatio=-0.58,AbsMeanSigma=4.43,pvalue=0,pvalueTTest=2.18655587352081e-45,
chrX	47062569	47062685	UBA1	UBA100029	-0.572840108336076	1	-0.580278527633779	1	5.82774763646994e-35	1	5.82774763646994e-35	NA	NA	SegRatio=-0.58,AbsMeanSigma=4.43,pvalue=0,pvalueTTest=2.18655587352081e-45,
chrX	47062898	47063013	UBA1	UBA100030	-0.499941948889411	1	-0.580278527633779	1	5.82774763646994e-35	1	5.82774763646994e-35	NA	NA	SegRatio=-0.58,AbsMeanSigma=4.43,pvalue=0,pvalueTTest=2.18655587352081e-45,
chrX	47062977	47063095	UBA1	UBA100031	-0.536272065417233	1	-0.580278527633779	1	5.82774763646994e-35	1	5.82774763646994e-35	NA	NA	SegRatio=-0.58,AbsMeanSigma=4.43,pvalue=0,pvalueTTest=2.18655587352081e-45,
chrX	47063068	47063206	UBA1	UBA100032	-0.826035972677	1	-0.580278527633779	1	5.82774763646994e-35	1	5.82774763646994e-35	NA	NA	SegRatio=-0.58,AbsMeanSigma=4.43,pvalue=0,pvalueTTest=2.18655587352081e-45,
chrX	47065284	47065392	UBA1	UBA100033	-0.618252468609367	1	-0.580278527633779	1	5.82774763646994e-35	1	5.82774763646994e-35	NA	NA	SegRatio=-0.58,AbsMeanSigma=4.43,pvalue=0,pvalueTTest=2.18655587352081e-45,
chrX	47065347	47065463	UBA1	UBA100034	-0.649900752695015	1	-0.580278527633779	1	5.82774763646994e-35	1	5.82774763646994e-35	NA	NA	SegRatio=-0.58,AbsMeanSigma=4.43,pvalue=0,pvalueTTest=2.18655587352081e-45,
chrX	47065454	47065570	UBA1	UBA100035	-0.45047345707913	1	-0.580278527633779	1	5.82774763646994e-35	1	5.82774763646994e-35	NA	NA	SegRatio=-0.58,AbsMeanSigma=4.43,pvalue=0,pvalueTTest=2.18655587352081e-45,
chrX	47065610	47065719	UBA1	UBA100036	-0.583323204839592	1	-0.580278527633779	1	5.82774763646994e-35	1	5.82774763646994e-35	NA	NA	SegRatio=-0.58,AbsMeanSigma=4.43,pvalue=0,pvalueTTest=2.18655587352081e-45,
chrX	47065678	47065796	UBA1	UBA100037	-0.656323742216413	1	-0.580278527633779	1	5.82774763646994e-35	1	5.82774763646994e-35	NA	NA	SegRatio=-0.58,AbsMeanSigma=4.43,pvalue=0,pvalueTTest=2.18655587352081e-45,
chrX	47065752	47065846	UBA1	UBA100038	-0.369304639033971	1	-0.580278527633779	1	5.82774763646994e-35	1	5.82774763646994e-35	NA	NA	SegRatio=-0.58,AbsMeanSigma=4.43,pvalue=0,pvalueTTest=2.18655587352081e-45,
chrX	47065828	47065942	UBA1	UBA100039	-0.508416608846984	1	-0.580278527633779	1	5.82774763646994e-35	1	5.82774763646994e-35	NA	NA	SegRatio=-0.58,AbsMeanSigma=4.43,pvalue=0,pvalueTTest=2.18655587352081e-45,
chrX	47068952	47069068	UBA1	UBA100040	-0.499430388649906	1	-0.580278527633779	1	5.82774763646994e-35	1	5.82774763646994e-35	NA	NA	SegRatio=-0.58,AbsMeanSigma=4.43,pvalue=0,pvalueTTest=2.18655587352081e-45,
chrX	47069043	47069159	UBA1	UBA100041	-0.635398107687041	1	-0.580278527633779	1	5.82774763646994e-35	1	5.82774763646994e-35	NA	NA	SegRatio=-0.58,AbsMeanSigma=4.43,pvalue=0,pvalueTTest=2.18655587352081e-45,
chrX	47069245	47069365	UBA1	UBA100042	-0.470336771351055	1	-0.580278527633779	1	5.82774763646994e-35	1	5.82774763646994e-35	NA	NA	SegRatio=-0.58,AbsMeanSigma=4.43,pvalue=0,pvalueTTest=2.18655587352081e-45,
chrX	47069353	47069473	UBA1	UBA100043	-0.91432040613866	1	-0.580278527633779	1	5.82774763646994e-35	1	5.82774763646994e-35	NA	NA	SegRatio=-0.58,AbsMeanSigma=4.43,pvalue=0,pvalueTTest=2.18655587352081e-45,
chrX	47069483	47069595	UBA1	UBA100044	-0.649588831969318	1	-0.580278527633779	1	5.82774763646994e-35	1	5.82774763646994e-35	NA	NA	SegRatio=-0.58,AbsMeanSigma=4.43,pvalue=0,pvalueTTest=2.18655587352081e-45,
chrX	47070208	47070325	UBA1	UBA100045	-0.649568152564064	1	-0.580278527633779	1	5.82774763646994e-35	1	5.82774763646994e-35	NA	NA	SegRatio=-0.58,AbsMeanSigma=4.43,pvalue=0,pvalueTTest=2.18655587352081e-45,
chrX	47070325	47070441	UBA1	UBA100046	-0.497526477388003	1	-0.580278527633779	1	5.82774763646994e-35	1	5.82774763646994e-35	NA	NA	SegRatio=-0.58,AbsMeanSigma=4.43,pvalue=0,pvalueTTest=2.18655587352081e-45,
chrX	47070409	47070526	UBA1	UBA100047	-0.657543929314961	1	-0.580278527633779	1	5.82774763646994e-35	1	5.82774763646994e-35	NA	NA	SegRatio=-0.58,AbsMeanSigma=4.43,pvalue=0,pvalueTTest=2.18655587352081e-45,
chrX	47070456	47070574	UBA1	UBA100048	-0.479046451228764	1	-0.580278527633779	1	5.82774763646994e-35	1	5.82774763646994e-35	NA	NA	SegRatio=-0.58,AbsMeanSigma=4.43,pvalue=0,pvalueTTest=2.18655587352081e-45,
chrX	47070539	47070629	UBA1	UBA100049	-0.515172156501446	1	-0.580278527633779	1	5.82774763646994e-35	1	5.82774763646994e-35	NA	NA	SegRatio=-0.58,AbsMeanSigma=4.43,pvalue=0,pvalueTTest=2.18655587352081e-45,
chrX	47070629	47070750	UBA1	UBA100050	-0.715220485360102	1	-0.580278527633779	1	5.82774763646994e-35	1	5.82774763646994e-35	NA	NA	SegRatio=-0.58,AbsMeanSigma=4.43,pvalue=0,pvalueTTest=2.18655587352081e-45,
chrX	47071780	47071894	UBA1	UBA100051	-0.479602182651314	1	-0.580278527633779	1	5.82774763646994e-35	1	5.82774763646994e-35	NA	NA	SegRatio=-0.58,AbsMeanSigma=4.43,pvalue=0,pvalueTTest=2.18655587352081e-45,
chrX	47071883	47072001	UBA1	UBA100052	-0.586839668627636	1	-0.580278527633779	1	5.82774763646994e-35	1	5.82774763646994e-35	NA	NA	SegRatio=-0.58,AbsMeanSigma=4.43,pvalue=0,pvalueTTest=2.18655587352081e-45,
chrX	47072112	47072227	UBA1	UBA100053	-0.352306223881074	1	-0.580278527633779	1	5.82774763646994e-35	1	5.82774763646994e-35	NA	NA	SegRatio=-0.58,AbsMeanSigma=4.43,pvalue=0,pvalueTTest=2.18655587352081e-45,
chrX	47072209	47072327	UBA1	UBA100054	-0.443699364301976	1	-0.580278527633779	1	5.82774763646994e-35	1	5.82774763646994e-35	NA	NA	SegRatio=-0.58,AbsMeanSigma=4.43,pvalue=0,pvalueTTest=2.18655587352081e-45,
chrX	47072349	47072464	UBA1	UBA100055	-0.527343799961915	1	-0.580278527633779	1	5.82774763646994e-35	1	5.82774763646994e-35	NA	NA	SegRatio=-0.58,AbsMeanSigma=4.43,pvalue=0,pvalueTTest=2.18655587352081e-45,
chrX	47072393	47072511	UBA1	UBA100056	-0.488029012432995	1	-0.580278527633779	1	5.82774763646994e-35	1	5.82774763646994e-35	NA	NA	SegRatio=-0.58,AbsMeanSigma=4.43,pvalue=0,pvalueTTest=2.18655587352081e-45,
chrX	47072510	47072629	UBA1	UBA100057	-0.558715038235512	1	-0.580278527633779	1	5.82774763646994e-35	1	5.82774763646994e-35	NA	NA	SegRatio=-0.58,AbsMeanSigma=4.43,pvalue=0,pvalueTTest=2.18655587352081e-45,
chrX	47073703	47073809	UBA1	UBA100058	-0.567631866256779	1	-0.580278527633779	1	5.82774763646994e-35	1	5.82774763646994e-35	NA	NA	SegRatio=-0.58,AbsMeanSigma=4.43,pvalue=0,pvalueTTest=2.18655587352081e-45,
chrX	47073808	47073927	UBA1	UBA100059	-0.396419715583584	1	-0.580278527633779	1	5.82774763646994e-35	1	5.82774763646994e-35	NA	NA	SegRatio=-0.58,AbsMeanSigma=4.43,pvalue=0,pvalueTTest=2.18655587352081e-45,
chrX	47073919	47074037	UBA1	UBA100060	-0.27556736959163	1	-0.580278527633779	1	5.82774763646994e-35	1	5.82774763646994e-35	NA	NA	SegRatio=-0.58,AbsMeanSigma=4.43,pvalue=0,pvalueTTest=2.18655587352081e-45,
chrX	47074028	47074136	UBA1	UBA100061	-0.41445439681802	1	-0.580278527633779	1	5.82774763646994e-35	1	5.82774763646994e-35	NA	NA	SegRatio=-0.58,AbsMeanSigma=4.43,pvalue=0,pvalueTTest=2.18655587352081e-45,
chrX	47074147	47074261	UBA1	UBA100062	-0.454725220205247	1	-0.580278527633779	1	5.82774763646994e-35	1	5.82774763646994e-35	NA	NA	SegRatio=-0.58,AbsMeanSigma=4.43,pvalue=0,pvalueTTest=2.18655587352081e-45,
chrX	47074210	47074302	UBA1	UBA100063	-0.418020796036395	1	-0.580278527633779	1	5.82774763646994e-35	1	5.82774763646994e-35	NA	NA	SegRatio=-0.58,AbsMeanSigma=4.43,pvalue=0,pvalueTTest=2.18655587352081e-45,
chrX	47074303	47074424	UBA1	UBA100064	-0.388492341671421	1	-0.580278527633779	1	5.82774763646994e-35	1	5.82774763646994e-35	NA	NA	SegRatio=-0.58,AbsMeanSigma=4.43,pvalue=0,pvalueTTest=2.18655587352081e-45,
chrX	48649478	48649595	GATA1	GATA100001	NA	1	-0.580278527633779	1	1.07492277601687e-09	1	1.07492277601687e-09	NA	NA	SegRatio=-0.58,AbsMeanSigma=4.43,pvalue=0,pvalueTTest=2.18655587352081e-45,
chrX	48649584	48649743	GATA1	GATA100002.GATA100003	NA	1	-0.580278527633779	1	1.07492277601687e-09	1	1.07492277601687e-09	NA	NA	SegRatio=-0.58,AbsMeanSigma=4.43,pvalue=0,pvalueTTest=2.18655587352081e-45,
chrX	48649739	48649860	GATA1	GATA100004	-0.527235780659295	1	-0.580278527633779	1	1.07492277601687e-09	1	1.07492277601687e-09	NA	NA	SegRatio=-0.58,AbsMeanSigma=4.43,pvalue=0,pvalueTTest=2.18655587352081e-45,
chrX	48650210	48650272	GATA1	GATA100005	NA	1	-0.580278527633779	1	1.07492277601687e-09	1	1.07492277601687e-09	NA	NA	SegRatio=-0.58,AbsMeanSigma=4.43,pvalue=0,pvalueTTest=2.18655587352081e-45,
chrX	48650273	48650390	GATA1	GATA100006	-0.603913337459888	1	-0.580278527633779	1	1.07492277601687e-09	1	1.07492277601687e-09	NA	NA	SegRatio=-0.58,AbsMeanSigma=4.43,pvalue=0,pvalueTTest=2.18655587352081e-45,
chrX	48650361	48650431	GATA1	GATA100007	-0.442915864522577	1	-0.580278527633779	1	1.07492277601687e-09	1	1.07492277601687e-09	NA	NA	SegRatio=-0.58,AbsMeanSigma=4.43,pvalue=0,pvalueTTest=2.18655587352081e-45,
chrX	48650408	48650524	GATA1	GATA100008	-0.521339321249015	1	-0.580278527633779	1	1.07492277601687e-09	1	1.07492277601687e-09	NA	NA	SegRatio=-0.58,AbsMeanSigma=4.43,pvalue=0,pvalueTTest=2.18655587352081e-45,
chrX	48650513	48650621	GATA1	GATA100009	-0.511573578691949	1	-0.580278527633779	1	1.07492277601687e-09	1	1.07492277601687e-09	NA	NA	SegRatio=-0.58,AbsMeanSigma=4.43,pvalue=0,pvalueTTest=2.18655587352081e-45,
chrX	48650584	48650679	GATA1	GATA100010	-0.660198740666874	1	-0.580278527633779	1	1.07492277601687e-09	1	1.07492277601687e-09	NA	NA	SegRatio=-0.58,AbsMeanSigma=4.43,pvalue=0,pvalueTTest=2.18655587352081e-45,
chrX	48650691	48650795	GATA1	GATA100011	-0.791829180070285	1	-0.580278527633779	1	1.07492277601687e-09	1	1.07492277601687e-09	NA	NA	SegRatio=-0.58,AbsMeanSigma=4.43,pvalue=0,pvalueTTest=2.18655587352081e-45,
chrX	48650748	48650862	GATA1	GATA100012	-0.688802292301351	1	-0.580278527633779	1	1.07492277601687e-09	1	1.07492277601687e-09	NA	NA	SegRatio=-0.58,AbsMeanSigma=4.43,pvalue=0,pvalueTTest=2.18655587352081e-45,
chrX	48650844	48650956	GATA1	GATA100013	-0.636004897665764	1	-0.580278527633779	1	1.07492277601687e-09	1	1.07492277601687e-09	NA	NA	SegRatio=-0.58,AbsMeanSigma=4.43,pvalue=0,pvalueTTest=2.18655587352081e-45,
chrX	48651491	48651597	GATA1	GATA100014	-0.605295127479818	1	-0.580278527633779	1	1.07492277601687e-09	1	1.07492277601687e-09	NA	NA	SegRatio=-0.58,AbsMeanSigma=4.43,pvalue=0,pvalueTTest=2.18655587352081e-45,
chrX	48651581	48651689	GATA1	GATA100015	-0.478102358229444	1	-0.580278527633779	1	1.07492277601687e-09	1	1.07492277601687e-09	NA	NA	SegRatio=-0.58,AbsMeanSigma=4.43,pvalue=0,pvalueTTest=2.18655587352081e-45,
chrX	48651650	48651742	GATA1	GATA100016	-0.772571357076306	1	-0.580278527633779	1	1.07492277601687e-09	1	1.07492277601687e-09	NA	NA	SegRatio=-0.58,AbsMeanSigma=4.43,pvalue=0,pvalueTTest=2.18655587352081e-45,
chrX	48652121	48652231	GATA1	GATA100017	-0.668712843233193	1	-0.580278527633779	1	1.07492277601687e-09	1	1.07492277601687e-09	NA	NA	SegRatio=-0.58,AbsMeanSigma=4.43,pvalue=0,pvalueTTest=2.18655587352081e-45,
chrX	48652229	48652351	GATA1	GATA100018	-0.486386284893059	1	-0.580278527633779	1	1.07492277601687e-09	1	1.07492277601687e-09	NA	NA	SegRatio=-0.58,AbsMeanSigma=4.43,pvalue=0,pvalueTTest=2.18655587352081e-45,
chrX	48652336	48652454	GATA1	GATA100019	NA	1	-0.703945979369387	1	1.07492277601687e-09	1	1.07492277601687e-09	NA	NA	SegRatio=-0.7,AbsMeanSigma=5.53,pvalue=0,pvalueTTest=4.65925056163565e-30,
chrX	48652417	48652541	GATA1	GATA100020	-0.777389625172639	1	-0.703945979369387	1	1.07492277601687e-09	1	1.07492277601687e-09	NA	NA	SegRatio=-0.7,AbsMeanSigma=5.53,pvalue=0,pvalueTTest=4.65925056163565e-30,
chrX	48652489	48652607	GATA1	GATA100021	-0.737550090361746	1	-0.703945979369387	1	1.07492277601687e-09	1	1.07492277601687e-09	NA	NA	SegRatio=-0.7,AbsMeanSigma=5.53,pvalue=0,pvalueTTest=4.65925056163565e-30,
chrX	77227092	77227212	ATP7A	ATP7A00001	-0.652085014959383	1	-0.703945979369387	1	1.48255689559939e-34	1	1.48255689559939e-34	NA	NA	SegRatio=-0.7,AbsMeanSigma=5.53,pvalue=0,pvalueTTest=4.65925056163565e-30,
chrX	77227210	77227327	ATP7A	ATP7A00002	-0.682705944951817	1	-0.703945979369387	1	1.48255689559939e-34	1	1.48255689559939e-34	NA	NA	SegRatio=-0.7,AbsMeanSigma=5.53,pvalue=0,pvalueTTest=4.65925056163565e-30,
chrX	77243672	77243790	ATP7A	ATP7A00003	-2.48813277962288	1	-0.703945979369387	1	1.48255689559939e-34	1	1.48255689559939e-34	q-value=9.50786714776503e-12, copies=0	NA	SegRatio=-0.7,AbsMeanSigma=5.53,pvalue=0,pvalueTTest=4.65925056163565e-30,
chrX	77243746	77243860	ATP7A	ATP7A00004	-0.730329041634929	1	-0.703945979369387	1	1.48255689559939e-34	1	1.48255689559939e-34	NA	NA	SegRatio=-0.7,AbsMeanSigma=5.53,pvalue=0,pvalueTTest=4.65925056163565e-30,
chrX	77243804	77243916	ATP7A	ATP7A00005	-0.718415816347954	1	-0.703945979369387	1	1.48255689559939e-34	1	1.48255689559939e-34	NA	NA	SegRatio=-0.7,AbsMeanSigma=5.53,pvalue=0,pvalueTTest=4.65925056163565e-30,
chrX	77243909	77244027	ATP7A	ATP7A00006	-0.662593950315707	1	-0.703945979369387	1	1.48255689559939e-34	1	1.48255689559939e-34	NA	NA	SegRatio=-0.7,AbsMeanSigma=5.53,pvalue=0,pvalueTTest=4.65925056163565e-30,
chrX	77244012	77244123	ATP7A	ATP7A00007	-0.66690004701899	1	-0.703945979369387	1	1.48255689559939e-34	1	1.48255689559939e-34	NA	NA	SegRatio=-0.7,AbsMeanSigma=5.53,pvalue=0,pvalueTTest=4.65925056163565e-30,
chrX	77244108	77244204	ATP7A	ATP7A00008	-0.716807470623542	1	-0.703945979369387	1	1.48255689559939e-34	1	1.48255689559939e-34	NA	NA	SegRatio=-0.7,AbsMeanSigma=5.53,pvalue=0,pvalueTTest=4.65925056163565e-30,
chrX	77244179	77244293	ATP7A	ATP7A00009	-0.441414801364973	1	-0.703945979369387	1	1.48255689559939e-34	1	1.48255689559939e-34	NA	NA	SegRatio=-0.7,AbsMeanSigma=5.53,pvalue=0,pvalueTTest=4.65925056163565e-30,
chrX	77244697	77244814	ATP7A	ATP7A00010	-1.19392296510827	1	-0.703945979369387	1	1.48255689559939e-34	1	1.48255689559939e-34	NA	NA	SegRatio=-0.7,AbsMeanSigma=5.53,pvalue=0,pvalueTTest=4.65925056163565e-30,
chrX	77244790	77244905	ATP7A	ATP7A00011	-0.58763892779527	1	-0.703945979369387	1	1.48255689559939e-34	1	1.48255689559939e-34	NA	NA	SegRatio=-0.7,AbsMeanSigma=5.53,pvalue=0,pvalueTTest=4.65925056163565e-30,
chrX	77244906	77245018	ATP7A	ATP7A00012	-0.565497606346005	1	-0.703945979369387	1	1.48255689559939e-34	1	1.48255689559939e-34	NA	NA	SegRatio=-0.7,AbsMeanSigma=5.53,pvalue=0,pvalueTTest=4.65925056163565e-30,
chrX	77244996	77245084	ATP7A	ATP7A00013	NA	1	-0.703945979369387	1	1.48255689559939e-34	1	1.48255689559939e-34	NA	NA	SegRatio=-0.7,AbsMeanSigma=5.53,pvalue=0,pvalueTTest=4.65925056163565e-30,
chrX	77245079	77245195	ATP7A	ATP7A00014	-0.789932854885017	1	-0.703945979369387	1	1.48255689559939e-34	1	1.48255689559939e-34	NA	NA	SegRatio=-0.7,AbsMeanSigma=5.53,pvalue=0,pvalueTTest=4.65925056163565e-30,
chrX	77245186	77245295	ATP7A	ATP7A00015	-0.635319466829942	1	-0.703945979369387	1	1.48255689559939e-34	1	1.48255689559939e-34	NA	NA	SegRatio=-0.7,AbsMeanSigma=5.53,pvalue=0,pvalueTTest=4.65925056163565e-30,
chrX	77245295	77245411	ATP7A	ATP7A00016	-0.751027376978115	1	-0.703945979369387	1	1.48255689559939e-34	1	1.48255689559939e-34	NA	NA	SegRatio=-0.7,AbsMeanSigma=5.53,pvalue=0,pvalueTTest=4.65925056163565e-30,
chrX	77245412	77245529	ATP7A	ATP7A00017	-0.728633529110833	1	-0.703945979369387	1	1.48255689559939e-34	1	1.48255689559939e-34	NA	NA	SegRatio=-0.7,AbsMeanSigma=5.53,pvalue=0,pvalueTTest=4.65925056163565e-30,
chrX	77253892	77253993	ATP7A	ATP7A00018	-0.629114296241578	1	-0.703945979369387	1	1.48255689559939e-34	1	1.48255689559939e-34	NA	NA	SegRatio=-0.7,AbsMeanSigma=5.53,pvalue=0,pvalueTTest=4.65925056163565e-30,
chrX	77253976	77254071	ATP7A	ATP7A00019	-0.540324543279873	1	-0.703945979369387	1	1.48255689559939e-34	1	1.48255689559939e-34	NA	NA	SegRatio=-0.7,AbsMeanSigma=5.53,pvalue=0,pvalueTTest=4.65925056163565e-30,
chrX	77254070	77254181	ATP7A	ATP7A00020	-0.622677137620174	1	-0.703945979369387	1	1.48255689559939e-34	1	1.48255689559939e-34	NA	NA	SegRatio=-0.7,AbsMeanSigma=5.53,pvalue=0,pvalueTTest=4.65925056163565e-30,
chrX	77254179	77254297	ATP7A	ATP7A00021	-0.746963613213427	1	-0.703945979369387	1	1.48255689559939e-34	1	1.48255689559939e-34	NA	NA	SegRatio=-0.7,AbsMeanSigma=5.53,pvalue=0,pvalueTTest=4.65925056163565e-30,
chrX	77258596	77258711	ATP7A	ATP7A00022	-0.933611763352763	1	-0.703945979369387	1	1.48255689559939e-34	1	1.48255689559939e-34	NA	NA	SegRatio=-0.7,AbsMeanSigma=5.53,pvalue=0,pvalueTTest=4.65925056163565e-30,
chrX	77258668	77258782	ATP7A	ATP7A00023	-0.84411526070885	1	-0.703945979369387	1	1.48255689559939e-34	1	1.48255689559939e-34	NA	NA	SegRatio=-0.7,AbsMeanSigma=5.53,pvalue=0,pvalueTTest=4.65925056163565e-30,
chrX	77264557	77264664	ATP7A	ATP7A00024	-0.792600812802927	1	-0.703945979369387	1	1.48255689559939e-34	1	1.48255689559939e-34	NA	NA	SegRatio=-0.7,AbsMeanSigma=5.53,pvalue=0,pvalueTTest=4.65925056163565e-30,
chrX	77264632	77264749	ATP7A	ATP7A00025	-0.703945979369387	1	-0.703945979369387	1	1.48255689559939e-34	1	1.48255689559939e-34	NA	NA	SegRatio=-0.7,AbsMeanSigma=5.53,pvalue=0,pvalueTTest=4.65925056163565e-30,
chrX	77264732	77264827	ATP7A	ATP7A00026	-1.34616075646777	1	-0.703945979369387	1	1.48255689559939e-34	1	1.48255689559939e-34	NA	NA	SegRatio=-0.7,AbsMeanSigma=5.53,pvalue=0,pvalueTTest=4.65925056163565e-30,
chrX	77266602	77266711	ATP7A	ATP7A00027	-0.943983150304668	1	-0.703945979369387	1	1.48255689559939e-34	1	1.48255689559939e-34	NA	NA	SegRatio=-0.7,AbsMeanSigma=5.53,pvalue=0,pvalueTTest=4.65925056163565e-30,
chrX	77266707	77266842	ATP7A	ATP7A00028	-1.03705394302022	1	-0.703945979369387	1	1.48255689559939e-34	1	1.48255689559939e-34	NA	NA	SegRatio=-0.7,AbsMeanSigma=5.53,pvalue=0,pvalueTTest=4.65925056163565e-30,
chrX	77266914	77267026	ATP7A	ATP7A00029	-0.710813765201003	1	-0.703945979369387	1	1.48255689559939e-34	1	1.48255689559939e-34	NA	NA	SegRatio=-0.7,AbsMeanSigma=5.53,pvalue=0,pvalueTTest=4.65925056163565e-30,
chrX	77266969	77267087	ATP7A	ATP7A00030	-0.940316184864488	1	-0.703945979369387	1	1.48255689559939e-34	1	1.48255689559939e-34	NA	NA	SegRatio=-0.7,AbsMeanSigma=5.53,pvalue=0,pvalueTTest=4.65925056163565e-30,
chrX	77267052	77267167	ATP7A	ATP7A00031	-0.54226882179621	1	-0.703945979369387	1	1.48255689559939e-34	1	1.48255689559939e-34	NA	NA	SegRatio=-0.7,AbsMeanSigma=5.53,pvalue=0,pvalueTTest=4.65925056163565e-30,
chrX	77267143	77267253	ATP7A	ATP7A00032	-0.8538703048739	1	-0.703945979369387	1	1.48255689559939e-34	1	1.48255689559939e-34	NA	NA	SegRatio=-0.7,AbsMeanSigma=5.53,pvalue=0,pvalueTTest=4.65925056163565e-30,
chrX	77268298	77268413	ATP7A	ATP7A00033	-3.43657840586703	1	-0.703945979369387	1	1.48255689559939e-34	1	1.48255689559939e-34	q-value=0.000181533957176275, copies=0	NA	SegRatio=-0.7,AbsMeanSigma=5.53,pvalue=0,pvalueTTest=4.65925056163565e-30,
chrX	77268399	77268508	ATP7A	ATP7A00034	-0.754290588125092	1	-0.703945979369387	1	1.48255689559939e-34	1	1.48255689559939e-34	NA	NA	SegRatio=-0.7,AbsMeanSigma=5.53,pvalue=0,pvalueTTest=4.65925056163565e-30,
chrX	77268489	77268603	ATP7A	ATP7A00035	-0.614710548008647	1	-0.703945979369387	1	1.48255689559939e-34	1	1.48255689559939e-34	NA	NA	SegRatio=-0.7,AbsMeanSigma=5.53,pvalue=0,pvalueTTest=4.65925056163565e-30,
chrX	77268526	77268640	ATP7A	ATP7A00036	-0.648334198699517	1	-0.703945979369387	1	1.48255689559939e-34	1	1.48255689559939e-34	NA	NA	SegRatio=-0.7,AbsMeanSigma=5.53,pvalue=0,pvalueTTest=4.65925056163565e-30,
chrX	77270087	77270196	ATP7A	ATP7A00037	-1.61268823477991	1	-0.703945979369387	1	1.48255689559939e-34	1	1.48255689559939e-34	q-value=8.97214174551605e-11, copies=0.5	NA	SegRatio=-0.7,AbsMeanSigma=5.53,pvalue=0,pvalueTTest=4.65925056163565e-30,
chrX	77270169	77270255	ATP7A	ATP7A00038	-0.901902493022354	1	-0.703945979369387	1	1.48255689559939e-34	1	1.48255689559939e-34	NA	NA	SegRatio=-0.7,AbsMeanSigma=5.53,pvalue=0,pvalueTTest=4.65925056163565e-30,
chrX	77270235	77270342	ATP7A	ATP7A00039	NA	1	-0.703945979369387	1	1.48255689559939e-34	1	1.48255689559939e-34	NA	NA	SegRatio=-0.7,AbsMeanSigma=5.53,pvalue=0,pvalueTTest=4.65925056163565e-30,
chrX	77271226	77271332	ATP7A	ATP7A00040	-0.775382570004659	1	-0.703945979369387	1	1.48255689559939e-34	1	1.48255689559939e-34	NA	NA	SegRatio=-0.7,AbsMeanSigma=5.53,pvalue=0,pvalueTTest=4.65925056163565e-30,
chrX	77271267	77271369	ATP7A	ATP7A00041	-0.553675903876439	1	-0.703945979369387	1	1.48255689559939e-34	1	1.48255689559939e-34	NA	NA	SegRatio=-0.7,AbsMeanSigma=5.53,pvalue=0,pvalueTTest=4.65925056163565e-30,
chrX	77271318	77271419	ATP7A	ATP7A00042	-0.590209109811147	1	-0.703945979369387	1	1.48255689559939e-34	1	1.48255689559939e-34	NA	NA	SegRatio=-0.7,AbsMeanSigma=5.53,pvalue=0,pvalueTTest=4.65925056163565e-30,
chrX	77275715	77275829	ATP7A	ATP7A00043	-0.754640406671154	1	-0.703945979369387	1	1.48255689559939e-34	1	1.48255689559939e-34	NA	NA	SegRatio=-0.7,AbsMeanSigma=5.53,pvalue=0,pvalueTTest=4.65925056163565e-30,
chrX	77275767	77275879	ATP7A	ATP7A00044	-0.42436901103647	1	-0.703945979369387	1	1.48255689559939e-34	1	1.48255689559939e-34	NA	NA	SegRatio=-0.7,AbsMeanSigma=5.53,pvalue=0,pvalueTTest=4.65925056163565e-30,
chrX	77275876	77275991	ATP7A	ATP7A00045	-0.774542189185982	1	-0.703945979369387	1	1.48255689559939e-34	1	1.48255689559939e-34	NA	NA	SegRatio=-0.7,AbsMeanSigma=5.53,pvalue=0,pvalueTTest=4.65925056163565e-30,
chrX	77276394	77276500	ATP7A	ATP7A00046	-0.956249575621644	1	-0.703945979369387	1	1.48255689559939e-34	1	1.48255689559939e-34	NA	NA	SegRatio=-0.7,AbsMeanSigma=5.53,pvalue=0,pvalueTTest=4.65925056163565e-30,
chrX	77276487	77276595	ATP7A	ATP7A00047	-0.576770469764426	1	-0.703945979369387	1	1.48255689559939e-34	1	1.48255689559939e-34	NA	NA	SegRatio=-0.7,AbsMeanSigma=5.53,pvalue=0,pvalueTTest=4.65925056163565e-30,
chrX	77284710	77284825	ATP7A	ATP7A00048	-0.751451200836813	1	-0.703945979369387	1	1.48255689559939e-34	1	1.48255689559939e-34	NA	NA	SegRatio=-0.7,AbsMeanSigma=5.53,pvalue=0,pvalueTTest=4.65925056163565e-30,
chrX	77284813	77284927	ATP7A	ATP7A00049	-0.603058321885846	1	-0.703945979369387	1	1.48255689559939e-34	1	1.48255689559939e-34	NA	NA	SegRatio=-0.7,AbsMeanSigma=5.53,pvalue=0,pvalueTTest=4.65925056163565e-30,
chrX	77284914	77285029	ATP7A	ATP7A00050	-0.719107101033428	1	-0.703945979369387	1	1.48255689559939e-34	1	1.48255689559939e-34	NA	NA	SegRatio=-0.7,AbsMeanSigma=5.53,pvalue=0,pvalueTTest=4.65925056163565e-30,
chrX	77286875	77286993	ATP7A	ATP7A00051	-0.583994417639816	1	-0.703945979369387	1	1.48255689559939e-34	1	1.48255689559939e-34	NA	NA	SegRatio=-0.7,AbsMeanSigma=5.53,pvalue=0,pvalueTTest=4.65925056163565e-30,
chrX	77286940	77287044	ATP7A	ATP7A00052	-0.606711204394885	1	-0.703945979369387	1	1.48255689559939e-34	1	1.48255689559939e-34	NA	NA	SegRatio=-0.7,AbsMeanSigma=5.53,pvalue=0,pvalueTTest=4.65925056163565e-30,
chrX	77287044	77287150	ATP7A	ATP7A00053	-0.582418668156155	1	-0.703945979369387	1	1.48255689559939e-34	1	1.48255689559939e-34	NA	NA	SegRatio=-0.7,AbsMeanSigma=5.53,pvalue=0,pvalueTTest=4.65925056163565e-30,
chrX	77289057	77289153	ATP7A	ATP7A00054	-0.583029454550464	1	-0.703945979369387	1	1.48255689559939e-34	1	1.48255689559939e-34	NA	NA	SegRatio=-0.7,AbsMeanSigma=5.53,pvalue=0,pvalueTTest=4.65925056163565e-30,
chrX	77289150	77289257	ATP7A	ATP7A00055	-0.477296265866419	1	-0.703945979369387	1	1.48255689559939e-34	1	1.48255689559939e-34	NA	NA	SegRatio=-0.7,AbsMeanSigma=5.53,pvalue=0,pvalueTTest=4.65925056163565e-30,
chrX	77289257	77289368	ATP7A	ATP7A00056	-0.671328845433332	1	-0.703945979369387	1	1.48255689559939e-34	1	1.48255689559939e-34	NA	NA	SegRatio=-0.7,AbsMeanSigma=5.53,pvalue=0,pvalueTTest=4.65925056163565e-30,
chrX	77294264	77294378	ATP7A	ATP7A00057	-0.57754780946437	1	-0.703945979369387	1	1.48255689559939e-34	1	1.48255689559939e-34	NA	NA	SegRatio=-0.7,AbsMeanSigma=5.53,pvalue=0,pvalueTTest=4.65925056163565e-30,
chrX	77294346	77294457	ATP7A	ATP7A00058	-0.73135989115259	1	-0.703945979369387	1	1.48255689559939e-34	1	1.48255689559939e-34	NA	NA	SegRatio=-0.7,AbsMeanSigma=5.53,pvalue=0,pvalueTTest=4.65925056163565e-30,
chrX	77294458	77294567	ATP7A	ATP7A00059	-2.53546501383132	1	-0.663417165045349	1	1.48255689559939e-34	1	1.48255689559939e-34	q-value=1.96864866101346e-06, copies=0	NA	SegRatio=-0.66,AbsMeanSigma=5.59,pvalue=1.1580833327779e-144,pvalueTTest=1.94918370126333e-11,
chrX	77295991	77296103	ATP7A	ATP7A00060	-0.682869064034952	1	-0.663417165045349	1	1.48255689559939e-34	1	1.48255689559939e-34	NA	NA	SegRatio=-0.66,AbsMeanSigma=5.59,pvalue=1.1580833327779e-144,pvalueTTest=1.94918370126333e-11,
chrX	77296089	77296191	ATP7A	ATP7A00061	-0.749242835323135	1	-0.663417165045349	1	1.48255689559939e-34	1	1.48255689559939e-34	NA	NA	SegRatio=-0.66,AbsMeanSigma=5.59,pvalue=1.1580833327779e-144,pvalueTTest=1.94918370126333e-11,
chrX	77296181	77296289	ATP7A	ATP7A00062	NA	1	-0.663417165045349	1	1.48255689559939e-34	1	1.48255689559939e-34	NA	NA	SegRatio=-0.66,AbsMeanSigma=5.59,pvalue=1.1580833327779e-144,pvalueTTest=1.94918370126333e-11,
chrX	77298021	77298120	ATP7A	ATP7A00063	-0.860877753230012	1	-0.663417165045349	1	1.48255689559939e-34	1	1.48255689559939e-34	NA	NA	SegRatio=-0.66,AbsMeanSigma=5.59,pvalue=1.1580833327779e-144,pvalueTTest=1.94918370126333e-11,
chrX	77298116	77298229	ATP7A	ATP7A00064	-0.579546615798731	1	-0.663417165045349	1	1.48255689559939e-34	1	1.48255689559939e-34	NA	NA	SegRatio=-0.66,AbsMeanSigma=5.59,pvalue=1.1580833327779e-144,pvalueTTest=1.94918370126333e-11,
chrX	77298222	77298328	ATP7A	ATP7A00065	-0.426341003935838	1	-0.663417165045349	1	1.48255689559939e-34	1	1.48255689559939e-34	NA	NA	SegRatio=-0.66,AbsMeanSigma=5.59,pvalue=1.1580833327779e-144,pvalueTTest=1.94918370126333e-11,
chrX	77298751	77298862	ATP7A	ATP7A00066	NA	1	-0.663417165045349	1	1.48255689559939e-34	1	1.48255689559939e-34	NA	NA	SegRatio=-0.66,AbsMeanSigma=5.59,pvalue=1.1580833327779e-144,pvalueTTest=1.94918370126333e-11,
chrX	77298827	77298925	ATP7A	ATP7A00067	-0.663417165045349	1	-0.663417165045349	1	1.48255689559939e-34	1	1.48255689559939e-34	NA	NA	SegRatio=-0.66,AbsMeanSigma=5.59,pvalue=1.1580833327779e-144,pvalueTTest=1.94918370126333e-11,
chrX	77298875	77298981	ATP7A	ATP7A00068	-0.575929637487818	1	-0.663417165045349	1	1.48255689559939e-34	1	1.48255689559939e-34	NA	NA	SegRatio=-0.66,AbsMeanSigma=5.59,pvalue=1.1580833327779e-144,pvalueTTest=1.94918370126333e-11,
chrX	77300900	77301015	ATP7A	ATP7A00069	-0.415218281587427	1	-0.663417165045349	1	1.48255689559939e-34	1	1.48255689559939e-34	NA	NA	SegRatio=-0.66,AbsMeanSigma=5.59,pvalue=1.1580833327779e-144,pvalueTTest=1.94918370126333e-11,
chrX	77300990	77301081	ATP7A	ATP7A00070	-0.683576832061838	1	-0.663417165045349	1	1.48255689559939e-34	1	1.48255689559939e-34	NA	NA	SegRatio=-0.66,AbsMeanSigma=5.59,pvalue=1.1580833327779e-144,pvalueTTest=1.94918370126333e-11,
chrX	77301036	77301156	ATP7A	ATP7A00071	-1.02520356928369	1	-0.663417165045349	1	1.48255689559939e-34	1	1.48255689559939e-34	NA	NA	SegRatio=-0.66,AbsMeanSigma=5.59,pvalue=1.1580833327779e-144,pvalueTTest=1.94918370126333e-11,
chrX	77301749	77301864	ATP7A	ATP7A00072	NA	1	-0.663417165045349	1	1.48255689559939e-34	1	1.48255689559939e-34	NA	NA	SegRatio=-0.66,AbsMeanSigma=5.59,pvalue=1.1580833327779e-144,pvalueTTest=1.94918370126333e-11,
chrX	77301855	77301959	ATP7A	ATP7A00073	-0.709507588521358	1	-0.663417165045349	1	1.48255689559939e-34	1	1.48255689559939e-34	NA	NA	SegRatio=-0.66,AbsMeanSigma=5.59,pvalue=1.1580833327779e-144,pvalueTTest=1.94918370126333e-11,
chrX	77301888	77302003	ATP7A	ATP7A00074	-0.773505339270864	1	-0.663417165045349	1	1.48255689559939e-34	1	1.48255689559939e-34	NA	NA	SegRatio=-0.66,AbsMeanSigma=5.59,pvalue=1.1580833327779e-144,pvalueTTest=1.94918370126333e-11,
chrX	77302004	77302115	ATP7A	ATP7A00075	-0.595659159861826	1	-0.663417165045349	1	1.48255689559939e-34	1	1.48255689559939e-34	NA	NA	SegRatio=-0.66,AbsMeanSigma=5.59,pvalue=1.1580833327779e-144,pvalueTTest=1.94918370126333e-11,
chrX	85119576	85119690	CHM	CHM00001	-0.493805623957498	1	-0.663417165045349	1	0.245437022184926	1	7.24365818855614e-10	NA	NA	SegRatio=-0.66,AbsMeanSigma=5.59,pvalue=1.1580833327779e-144,pvalueTTest=1.94918370126333e-11,
chrX	85119689	85119807	CHM	CHM00002	-0.645532503362942	1	-0.663417165045349	1	0.245437022184926	1	7.24365818855614e-10	NA	NA	SegRatio=-0.66,AbsMeanSigma=5.59,pvalue=1.1580833327779e-144,pvalueTTest=1.94918370126333e-11,
chrX	85119760	85119876	CHM	CHM00003	-0.540156006794015	1	-0.663417165045349	1	0.245437022184926	1	7.24365818855614e-10	NA	NA	SegRatio=-0.66,AbsMeanSigma=5.59,pvalue=1.1580833327779e-144,pvalueTTest=1.94918370126333e-11,
chrX	85128029	85128142	CHM	CHM00004	-0.559306752394904	1	-0.663417165045349	1	0.245437022184926	1	7.24365818855614e-10	NA	NA	SegRatio=-0.66,AbsMeanSigma=5.59,pvalue=1.1580833327779e-144,pvalueTTest=1.94918370126333e-11,
chrX	85128143	85128269	CHM	CHM00005	-2.66054888492797	2	-2.14077718661095	1	0.245437022184926	1	7.24365818855614e-10	q-value=0.000626798336245387, copies=0	NA	SegRatio=-2.14,AbsMeanSigma=11.87,pvalue=5.88419166973654e-94,pvalueTTest=0.141894433190531,Adjusted:byPvalueTTestRatio;
chrX	85133941	85134048	CHM	CHM00006	-2.12496558413592	2	-2.14077718661095	1	0.245437022184926	1	7.24365818855614e-10	NA	NA	SegRatio=-2.14,AbsMeanSigma=11.87,pvalue=5.88419166973654e-94,pvalueTTest=0.141894433190531,Adjusted:byPvalueTTestRatio;
chrX	85134049	85134163	CHM	CHM00007	-1.39575508317856	2	-2.14077718661095	1	0.245437022184926	1	7.24365818855614e-10	q-value=1.42168149537923e-05, copies=0.5	NA	SegRatio=-2.14,AbsMeanSigma=11.87,pvalue=5.88419166973654e-94,pvalueTTest=0.141894433190531,Adjusted:byPvalueTTestRatio;
chrX	85149137	85149249	CHM	CHM00008	-0.791198393863751	1	-0.601716139620032	1	0.245437022184926	1	7.24365818855614e-10	NA	NA	SegRatio=-0.6,AbsMeanSigma=4.81,pvalue=0,pvalueTTest=1.43778634175364e-36,
chrX	85149223	85149336	CHM	CHM00009	-0.55407774210351	1	-0.601716139620032	1	0.245437022184926	1	7.24365818855614e-10	NA	NA	SegRatio=-0.6,AbsMeanSigma=4.81,pvalue=0,pvalueTTest=1.43778634175364e-36,
chrX	85155584	85155685	CHM	CHM00010	NA	1	-0.601716139620032	1	0.245437022184926	1	7.24365818855614e-10	NA	NA	SegRatio=-0.6,AbsMeanSigma=4.81,pvalue=0,pvalueTTest=1.43778634175364e-36,
chrX	85155662	85155778	CHM	CHM00011	-0.714200199623138	1	-0.601716139620032	1	0.245437022184926	1	7.24365818855614e-10	NA	NA	SegRatio=-0.6,AbsMeanSigma=4.81,pvalue=0,pvalueTTest=1.43778634175364e-36,
chrX	85156020	85156134	CHM	CHM00012	-0.769734786638263	1	-0.601716139620032	1	0.245437022184926	1	7.24365818855614e-10	NA	NA	SegRatio=-0.6,AbsMeanSigma=4.81,pvalue=0,pvalueTTest=1.43778634175364e-36,
chrX	85156101	85156199	CHM	CHM00013	-0.527702999535264	1	-0.601716139620032	1	0.245437022184926	1	7.24365818855614e-10	NA	NA	SegRatio=-0.6,AbsMeanSigma=4.81,pvalue=0,pvalueTTest=1.43778634175364e-36,
chrX	85156186	85156296	CHM	CHM00014	NA	1	-0.601716139620032	1	0.245437022184926	1	7.24365818855614e-10	NA	NA	SegRatio=-0.6,AbsMeanSigma=4.81,pvalue=0,pvalueTTest=1.43778634175364e-36,
chrX	85166280	85166376	CHM	CHM00015	-0.293392053117081	1	-0.601716139620032	1	0.245437022184926	1	7.24365818855614e-10	NA	NA	SegRatio=-0.6,AbsMeanSigma=4.81,pvalue=0,pvalueTTest=1.43778634175364e-36,
chrX	85211135	85211245	CHM	CHM00016	-0.732057384403227	1	-0.601716139620032	1	0.245437022184926	1	7.24365818855614e-10	NA	NA	SegRatio=-0.6,AbsMeanSigma=4.81,pvalue=0,pvalueTTest=1.43778634175364e-36,
chrX	85211165	85211281	CHM	CHM00017	-0.832381652803986	1	-0.601716139620032	1	0.245437022184926	1	7.24365818855614e-10	NA	NA	SegRatio=-0.6,AbsMeanSigma=4.81,pvalue=0,pvalueTTest=1.43778634175364e-36,
chrX	85211271	85211365	CHM	CHM00018	-0.828359853673806	1	-0.601716139620032	1	0.245437022184926	1	7.24365818855614e-10	NA	NA	SegRatio=-0.6,AbsMeanSigma=4.81,pvalue=0,pvalueTTest=1.43778634175364e-36,
chrX	85211315	85211452	CHM	CHM00019	NA	1	-0.601716139620032	1	0.245437022184926	1	7.24365818855614e-10	NA	NA	SegRatio=-0.6,AbsMeanSigma=4.81,pvalue=0,pvalueTTest=1.43778634175364e-36,
chrX	85212838	85212947	CHM	CHM00020	NA	1	-0.601716139620032	1	0.245437022184926	1	7.24365818855614e-10	NA	NA	SegRatio=-0.6,AbsMeanSigma=4.81,pvalue=0,pvalueTTest=1.43778634175364e-36,
chrX	85212927	85213011	CHM	CHM00021	NA	1	-0.601716139620032	1	0.245437022184926	1	7.24365818855614e-10	NA	NA	SegRatio=-0.6,AbsMeanSigma=4.81,pvalue=0,pvalueTTest=1.43778634175364e-36,
chrX	85213766	85213883	CHM	CHM00022	-0.727279969563882	1	-0.601716139620032	1	0.245437022184926	1	7.24365818855614e-10	NA	NA	SegRatio=-0.6,AbsMeanSigma=4.81,pvalue=0,pvalueTTest=1.43778634175364e-36,
chrX	85213858	85213969	CHM	CHM00023	-0.410527011656606	1	-0.601716139620032	1	0.245437022184926	1	7.24365818855614e-10	NA	NA	SegRatio=-0.6,AbsMeanSigma=4.81,pvalue=0,pvalueTTest=1.43778634175364e-36,
chrX	85213982	85214114	CHM	CHM00024	NA	1	-0.601716139620032	1	0.245437022184926	1	7.24365818855614e-10	NA	NA	SegRatio=-0.6,AbsMeanSigma=4.81,pvalue=0,pvalueTTest=1.43778634175364e-36,
chrX	85218648	85218761	CHM	CHM00025	-1.46662834045057	1	-0.601716139620032	1	0.245437022184926	1	7.24365818855614e-10	NA	NA	SegRatio=-0.6,AbsMeanSigma=4.81,pvalue=0,pvalueTTest=1.43778634175364e-36,
chrX	85218759	85218865	CHM	CHM00026	-0.563847612127771	1	-0.601716139620032	1	0.245437022184926	1	7.24365818855614e-10	NA	NA	SegRatio=-0.6,AbsMeanSigma=4.81,pvalue=0,pvalueTTest=1.43778634175364e-36,
chrX	85218863	85218981	CHM	CHM00027	-0.627651850920829	1	-0.601716139620032	1	0.245437022184926	1	7.24365818855614e-10	NA	NA	SegRatio=-0.6,AbsMeanSigma=4.81,pvalue=0,pvalueTTest=1.43778634175364e-36,
chrX	85218918	85219034	CHM	CHM00028	-0.626570335975059	1	-0.601716139620032	1	0.245437022184926	1	7.24365818855614e-10	NA	NA	SegRatio=-0.6,AbsMeanSigma=4.81,pvalue=0,pvalueTTest=1.43778634175364e-36,
chrX	85219012	85219125	CHM	CHM00029	-0.719873145550756	1	-0.601716139620032	1	0.245437022184926	1	7.24365818855614e-10	NA	NA	SegRatio=-0.6,AbsMeanSigma=4.81,pvalue=0,pvalueTTest=1.43778634175364e-36,
chrX	85226593	85226723	CHM	CHM00030	-0.355301665576528	1	-0.601716139620032	1	0.245437022184926	1	7.24365818855614e-10	NA	NA	SegRatio=-0.6,AbsMeanSigma=4.81,pvalue=0,pvalueTTest=1.43778634175364e-36,
chrX	85233710	85233823	CHM	CHM00031	-0.666956673462848	1	-0.601716139620032	1	0.245437022184926	1	7.24365818855614e-10	NA	NA	SegRatio=-0.6,AbsMeanSigma=4.81,pvalue=0,pvalueTTest=1.43778634175364e-36,
chrX	85233811	85233925	CHM	CHM00032	-0.546280887792178	1	-0.601716139620032	1	0.245437022184926	1	7.24365818855614e-10	NA	NA	SegRatio=-0.6,AbsMeanSigma=4.81,pvalue=0,pvalueTTest=1.43778634175364e-36,
chrX	85236686	85236796	CHM	CHM00033	-0.704443455786509	1	-0.601716139620032	1	0.245437022184926	1	7.24365818855614e-10	NA	NA	SegRatio=-0.6,AbsMeanSigma=4.81,pvalue=0,pvalueTTest=1.43778634175364e-36,
chrX	85236774	85236886	CHM	CHM00034	NA	1	-0.601716139620032	1	0.245437022184926	1	7.24365818855614e-10	NA	NA	SegRatio=-0.6,AbsMeanSigma=4.81,pvalue=0,pvalueTTest=1.43778634175364e-36,
chrX	85282484	85282571	CHM	CHM00035	-0.835832205028797	1	-0.601716139620032	1	0.245437022184926	1	7.24365818855614e-10	NA	NA	SegRatio=-0.6,AbsMeanSigma=4.81,pvalue=0,pvalueTTest=1.43778634175364e-36,
chrX	85282560	85282672	CHM	CHM00036	NA	1	-0.601716139620032	1	0.245437022184926	1	7.24365818855614e-10	NA	NA	SegRatio=-0.6,AbsMeanSigma=4.81,pvalue=0,pvalueTTest=1.43778634175364e-36,
chrX	85302466	85302568	CHM	CHM00037	-0.820219155404449	1	-0.601716139620032	1	0.245437022184926	1	7.24365818855614e-10	NA	NA	SegRatio=-0.6,AbsMeanSigma=4.81,pvalue=0,pvalueTTest=1.43778634175364e-36,
chrX	100604852	100604964	BTK	BTK00001	-0.503551137875693	1	-0.601716139620032	1	1.586985679065e-26	1	1.586985679065e-26	NA	NA	SegRatio=-0.6,AbsMeanSigma=4.81,pvalue=0,pvalueTTest=1.43778634175364e-36,
chrX	100608148	100608263	BTK	BTK00002	-0.55294952334687	1	-0.601716139620032	1	1.586985679065e-26	1	1.586985679065e-26	NA	NA	SegRatio=-0.6,AbsMeanSigma=4.81,pvalue=0,pvalueTTest=1.43778634175364e-36,
chrX	100608205	100608315	BTK	BTK00003	-0.834790189023209	1	-0.601716139620032	1	1.586985679065e-26	1	1.586985679065e-26	NA	NA	SegRatio=-0.6,AbsMeanSigma=4.81,pvalue=0,pvalueTTest=1.43778634175364e-36,
chrX	100608308	100608416	BTK	BTK00004	-0.633675282231731	1	-0.601716139620032	1	1.586985679065e-26	1	1.586985679065e-26	NA	NA	SegRatio=-0.6,AbsMeanSigma=4.81,pvalue=0,pvalueTTest=1.43778634175364e-36,
chrX	100608831	100608943	BTK	BTK00005	NA	1	-0.601716139620032	1	1.586985679065e-26	1	1.586985679065e-26	NA	NA	SegRatio=-0.6,AbsMeanSigma=4.81,pvalue=0,pvalueTTest=1.43778634175364e-36,
chrX	100608901	100609011	BTK	BTK00006	-0.562198874795	1	-0.601716139620032	1	1.586985679065e-26	1	1.586985679065e-26	NA	NA	SegRatio=-0.6,AbsMeanSigma=4.81,pvalue=0,pvalueTTest=1.43778634175364e-36,
chrX	100609574	100609689	BTK	BTK00007	-0.667655217065193	1	-0.601716139620032	1	1.586985679065e-26	1	1.586985679065e-26	NA	NA	SegRatio=-0.6,AbsMeanSigma=4.81,pvalue=0,pvalueTTest=1.43778634175364e-36,
chrX	100609649	100609755	BTK	BTK00008	-0.71402163940511	1	-0.601716139620032	1	1.586985679065e-26	1	1.586985679065e-26	NA	NA	SegRatio=-0.6,AbsMeanSigma=4.81,pvalue=0,pvalueTTest=1.43778634175364e-36,
chrX	100610949	100611058	BTK	BTK00009	-0.602257602336572	1	-0.601716139620032	1	1.586985679065e-26	1	1.586985679065e-26	NA	NA	SegRatio=-0.6,AbsMeanSigma=4.81,pvalue=0,pvalueTTest=1.43778634175364e-36,
chrX	100611059	100611174	BTK	BTK00010	-0.673583025667859	1	-0.601716139620032	1	1.586985679065e-26	1	1.586985679065e-26	NA	NA	SegRatio=-0.6,AbsMeanSigma=4.81,pvalue=0,pvalueTTest=1.43778634175364e-36,
chrX	100611159	100611255	BTK	BTK00011	-0.59460901696227	1	-0.601716139620032	1	1.586985679065e-26	1	1.586985679065e-26	NA	NA	SegRatio=-0.6,AbsMeanSigma=4.81,pvalue=0,pvalueTTest=1.43778634175364e-36,
chrX	100611245	100611363	BTK	BTK00012	-0.57335330380893	1	-0.601716139620032	1	1.586985679065e-26	1	1.586985679065e-26	NA	NA	SegRatio=-0.6,AbsMeanSigma=4.81,pvalue=0,pvalueTTest=1.43778634175364e-36,
chrX	100611681	100611798	BTK	BTK00013	-0.499740413599673	1	-0.601716139620032	1	1.586985679065e-26	1	1.586985679065e-26	NA	NA	SegRatio=-0.6,AbsMeanSigma=4.81,pvalue=0,pvalueTTest=1.43778634175364e-36,
chrX	100611795	100611911	BTK	BTK00014	-0.53563687681232	1	-0.601716139620032	1	1.586985679065e-26	1	1.586985679065e-26	NA	NA	SegRatio=-0.6,AbsMeanSigma=4.81,pvalue=0,pvalueTTest=1.43778634175364e-36,
chrX	100611890	100612006	BTK	BTK00015	-0.549503663040035	1	-0.601716139620032	1	1.586985679065e-26	1	1.586985679065e-26	NA	NA	SegRatio=-0.6,AbsMeanSigma=4.81,pvalue=0,pvalueTTest=1.43778634175364e-36,
chrX	100612429	100612543	BTK	BTK00016	-0.534113076586342	1	-0.601716139620032	1	1.586985679065e-26	1	1.586985679065e-26	NA	NA	SegRatio=-0.6,AbsMeanSigma=4.81,pvalue=0,pvalueTTest=1.43778634175364e-36,
chrX	100612533	100612650	BTK	BTK00017	-0.638676635805282	1	-0.601716139620032	1	1.586985679065e-26	1	1.586985679065e-26	NA	NA	SegRatio=-0.6,AbsMeanSigma=4.81,pvalue=0,pvalueTTest=1.43778634175364e-36,
chrX	100613269	100613382	BTK	BTK00018	-0.503300861332753	1	-0.601716139620032	1	1.586985679065e-26	1	1.586985679065e-26	NA	NA	SegRatio=-0.6,AbsMeanSigma=4.81,pvalue=0,pvalueTTest=1.43778634175364e-36,
chrX	100613328	100613443	BTK	BTK00019	-0.602389238887094	1	-0.601716139620032	1	1.586985679065e-26	1	1.586985679065e-26	NA	NA	SegRatio=-0.6,AbsMeanSigma=4.81,pvalue=0,pvalueTTest=1.43778634175364e-36,
chrX	100613406	100613501	BTK	BTK00020	-0.501730256217934	1	-0.601716139620032	1	1.586985679065e-26	1	1.586985679065e-26	NA	NA	SegRatio=-0.6,AbsMeanSigma=4.81,pvalue=0,pvalueTTest=1.43778634175364e-36,
chrX	100613554	100613657	BTK	BTK00021	-0.576757473406054	1	-0.601716139620032	1	1.586985679065e-26	1	1.586985679065e-26	NA	NA	SegRatio=-0.6,AbsMeanSigma=4.81,pvalue=0,pvalueTTest=1.43778634175364e-36,
chrX	100613602	100613707	BTK	BTK00022	-0.735334183147157	1	-0.601716139620032	1	1.586985679065e-26	1	1.586985679065e-26	NA	NA	SegRatio=-0.6,AbsMeanSigma=4.81,pvalue=0,pvalueTTest=1.43778634175364e-36,
chrX	100614255	100614370	BTK	BTK00023	-0.470138909629459	1	-0.601716139620032	1	1.586985679065e-26	1	1.586985679065e-26	NA	NA	SegRatio=-0.6,AbsMeanSigma=4.81,pvalue=0,pvalueTTest=1.43778634175364e-36,
chrX	100615049	100615157	BTK	BTK00024	-0.770618428833969	1	-0.601716139620032	1	1.586985679065e-26	1	1.586985679065e-26	NA	NA	SegRatio=-0.6,AbsMeanSigma=4.81,pvalue=0,pvalueTTest=1.43778634175364e-36,
chrX	100615470	100615582	BTK	BTK00025	-0.425613157144293	1	-0.601716139620032	1	1.586985679065e-26	1	1.586985679065e-26	NA	NA	SegRatio=-0.6,AbsMeanSigma=4.81,pvalue=0,pvalueTTest=1.43778634175364e-36,
chrX	100615561	100615680	BTK	BTK00026	-0.5299735071953	1	-0.601716139620032	1	1.586985679065e-26	1	1.586985679065e-26	NA	NA	SegRatio=-0.6,AbsMeanSigma=4.81,pvalue=0,pvalueTTest=1.43778634175364e-36,
chrX	100615652	100615766	BTK	BTK00027	-0.667111385670039	1	-0.601716139620032	1	1.586985679065e-26	1	1.586985679065e-26	NA	NA	SegRatio=-0.6,AbsMeanSigma=4.81,pvalue=0,pvalueTTest=1.43778634175364e-36,
chrX	100617137	100617249	BTK	BTK00028	-0.601716139620032	1	-0.601716139620032	1	1.586985679065e-26	1	1.586985679065e-26	NA	NA	SegRatio=-0.6,AbsMeanSigma=4.81,pvalue=0,pvalueTTest=1.43778634175364e-36,
chrX	100617518	100617634	BTK	BTK00029	-0.411001801004391	1	-0.601716139620032	1	1.586985679065e-26	1	1.586985679065e-26	NA	NA	SegRatio=-0.6,AbsMeanSigma=4.81,pvalue=0,pvalueTTest=1.43778634175364e-36,
chrX	100617562	100617676	BTK	BTK00030	-0.351565250610481	1	-0.601716139620032	1	1.586985679065e-26	1	1.586985679065e-26	NA	NA	SegRatio=-0.6,AbsMeanSigma=4.81,pvalue=0,pvalueTTest=1.43778634175364e-36,
chrX	100617676	100617793	BTK	BTK00031	-0.498612346556125	1	-0.601716139620032	1	1.586985679065e-26	1	1.586985679065e-26	NA	NA	SegRatio=-0.6,AbsMeanSigma=4.81,pvalue=0,pvalueTTest=1.43778634175364e-36,
chrX	100624986	100625088	BTK	BTK00032	-0.375149653148472	1	-0.601716139620032	1	1.586985679065e-26	1	1.586985679065e-26	NA	NA	SegRatio=-0.6,AbsMeanSigma=4.81,pvalue=0,pvalueTTest=1.43778634175364e-36,
chrX	100626577	100626672	BTK	BTK00033	-0.553321743776665	1	-0.601716139620032	1	1.586985679065e-26	1	1.586985679065e-26	NA	NA	SegRatio=-0.6,AbsMeanSigma=4.81,pvalue=0,pvalueTTest=1.43778634175364e-36,
chrX	100626671	100626784	BTK	BTK00034	-0.679625718887681	1	-0.601716139620032	1	1.586985679065e-26	1	1.586985679065e-26	NA	NA	SegRatio=-0.6,AbsMeanSigma=4.81,pvalue=0,pvalueTTest=1.43778634175364e-36,
chrX	100629456	100629569	BTK	BTK00035	-0.489467940687556	1	-0.601716139620032	1	1.586985679065e-26	1	1.586985679065e-26	NA	NA	SegRatio=-0.6,AbsMeanSigma=4.81,pvalue=0,pvalueTTest=1.43778634175364e-36,
chrX	100629550	100629664	BTK	BTK00036	-0.43797027544614	1	-0.601716139620032	1	1.586985679065e-26	1	1.586985679065e-26	NA	NA	SegRatio=-0.6,AbsMeanSigma=4.81,pvalue=0,pvalueTTest=1.43778634175364e-36,
chrX	100630103	100630220	BTK	BTK00037	-0.63946132360174	1	-0.601716139620032	1	1.586985679065e-26	1	1.586985679065e-26	NA	NA	SegRatio=-0.6,AbsMeanSigma=4.81,pvalue=0,pvalueTTest=1.43778634175364e-36,
chrX	100630200	100630314	BTK	BTK00038	-0.672645822898143	1	-0.601716139620032	1	1.586985679065e-26	1	1.586985679065e-26	NA	NA	SegRatio=-0.6,AbsMeanSigma=4.81,pvalue=0,pvalueTTest=1.43778634175364e-36,
