# Supplementary material for: Quantitative analysis of differences in copy numbers using read depth obtained from PCR-enriched samples and controls
Source: BMC Bioinformatics. 2015 Jan 28;16:17. doi: 10.1186/s12859-014-0428-5 (PMC4384318; doi:10.1186/s12859-014-0428-5)
Supplement: Additional file 4 — Comparison with ONCOCNV. This archive (zip) contains all output-files generated for the comparison of quandico and ONCOCNV. [file 12859_2014_428_MOESM4_ESM.zip › ONCOCNV/M062_S10_NA20022.summary.txt]

gene	chr	start	end	copy.number	p.value	q.values	comments
NPHP4	chr1	5923229	6046380	2	0.33556796276764	1	p-value_correction=0.341477669742486
ALK	chr2	29416015	30143141	2	0.012077563982712	0.258064779069407	p-value_correction=0.00187590128030797
EPCAM	chr2	47600571	47613837	2	0.121775748075133	1	p-value_correction=0.121775748075133
TFG	chr3	100432492	100467397	2	0.00192459783227344	0.0442657501422891	p-value_correction=0.00185090634841461
SLC9A9	chr3	142985490	143567266	3	3.56198292624091e-06	8.90495731560228e-05	p-value_correction=0.230754941429712
PIK3CA	chr3	178916573	178952243	3	1.3936365726258e-07	3.62345508882708e-06	p-value_correction=0.292892425439058
SLC26A2	chr5	149357195	149361451	2	0.948029203127452	1	p-value_correction=0.934248854891184
POLH	chr6	43550021	43582377	2	0.190908644740652	1	p-value_correction=0.242382105969585
POU6F2	chr7	39046422	39504325	2	0.701280934599212	1	p-value_correction=0.701280934599211
RUNX1T1	chr8	92972414	93115138	2	0.16316076799836	1	p-value_correction=0.964152495900875
CSMD3	chr8	113236979	114449173	2	0.16316076799836	1	p-value_correction=0.000502776695205458
RAD21	chr8	117859670	117878965	2	0.0117302172304276	0.258064779069407	p-value_correction=0.144536447972011
JAK2	chr9	5021949	5126829	2	0.0783899954510506	1	p-value_correction=0.143090146439568
MTAP	chr9	21802705	21941111	2	0.330450535676644	1	p-value_correction=0.754840490602724
ERCC6	chr10	50666825	50741100	2	0.743529876906062	1	p-value_correction=0.16223806391398
MYPN	chr10	69881165	69970327	2	0.781733044716873	1	p-value_correction=0.425707430824264
PSAP	chr10	73577133	73594382	2	0.781733044716873	1	p-value_correction=0.161051653926755
KCNQ1	chr11	2466611	2869300	2	0.896591478094582	1	p-value_correction=0.965409060173828
FLT3	chr13	28578153	28644812	2	0.607148167904814	1	p-value_correction=0.281627538422716
RB1	chr13	48881353	49054294	2	0.950037417282512	1	p-value_correction=0.0174268277878101
ATP7B	chr13	52508863	52585495	2	0.190128819488395	1	p-value_correction=6.67383211870494e-06
MEFV	chr16	3293094	3306636	2	8.77122493750907e-08	2.36823073312745e-06	p-value_correction=0.202346728208071
CDH1	chr16	68772146	68867432	2	8.77122493750907e-08	2.36823073312745e-06	p-value_correction=6.94395030989806e-05
MAP2K2	chr19	4090533	4117656	2.5	0.000326864619462867	0.00784475086710881	p-value_correction=0.000262447622741822
ITCH	chr20	32981586	33095643	2	0.846839945497486	1	p-value_correction=0.254355035123935
USP25	chr21	17135161	17250862	2	0.366625329473043	1	p-value_correction=0.00409504762670442
USP16	chr21	30396983	30426534	2	0.0312948580250546	0.594602302476037	p-value_correction=0.0358139676986886
RUNX1	chr21	36164631	36421301	2	0.0757600078755628	1	p-value_correction=0.447757742871133
CBS	chr21	44473904	44492293	2	0.298394822007446	1	p-value_correction=0.462234977065382
FANCB	chrX	14861624	14883723	2	0.0256455799779858	0.512911599559716	p-value_correction=0.930111678756381
UBA1	chrX	47058147	47074424	1	2.18655587352081e-45	6.77832320791451e-44	p-value_correction=5.82774763646994e-35
GATA1	chrX	48649478	48652607	1	2.18655587352081e-45	6.77832320791451e-44	p-value_correction=1.07492277601687e-09
ATP7A	chrX	77227092	77302115	1	4.65925056163565e-30	1.35118266287434e-28	p-value_correction=1.48255689559939e-34
CHM	chrX	85119576	85302568	1	1.94918370126333e-11	5.45771436353732e-10	p-value_correction=0.245437022184926
BTK	chrX	100604852	100630314	1	1.43778634175364e-36	4.31335902526092e-35	p-value_correction=1.586985679065e-26
