# Supplementary material for: Quantitative analysis of differences in copy numbers using read depth obtained from PCR-enriched samples and controls
Source: BMC Bioinformatics. 2015 Jan 28;16:17. doi: 10.1186/s12859-014-0428-5 (PMC4384318; doi:10.1186/s12859-014-0428-5)
Supplement: Additional file 4 — Comparison with ONCOCNV. This archive (zip) contains all output-files generated for the comparison of quandico and ONCOCNV. [file 12859_2014_428_MOESM4_ESM.zip › ONCOCNV/M062_S1_NA01201.profile.txt]

chr	start	end	gene	ID	ratio	predLargeSeg	segMean	predLargeCorrected	pvalRatioCorrected	perGeneEvaluation	pvalRatioGene	predPoint	predPointSusp	comments
chr1	5923229	5923339	NPHP4	NPHP400001	0.172472639403965	2	-0.053711749825332	2	0.0835598632029406	2	0.0835598632029406	NA	NA	SegRatio=-0.05,AbsMeanSigma=0.26,pvalue=0.0185035989398949,pvalueTTest=0.047982223270965,
chr1	5923335	5923438	NPHP4	NPHP400002	-0.111186556986289	2	-0.053711749825332	2	0.0835598632029406	2	0.0835598632029406	NA	NA	SegRatio=-0.05,AbsMeanSigma=0.26,pvalue=0.0185035989398949,pvalueTTest=0.047982223270965,
chr1	5923429	5923547	NPHP4	NPHP400003	-0.16127289891609	2	-0.053711749825332	2	0.0835598632029406	2	0.0835598632029406	NA	NA	SegRatio=-0.05,AbsMeanSigma=0.26,pvalue=0.0185035989398949,pvalueTTest=0.047982223270965,
chr1	5923905	5924025	NPHP4	NPHP400004	-0.0907081969721925	2	-0.053711749825332	2	0.0835598632029406	2	0.0835598632029406	NA	NA	SegRatio=-0.05,AbsMeanSigma=0.26,pvalue=0.0185035989398949,pvalueTTest=0.047982223270965,
chr1	5923969	5924081	NPHP4	NPHP400005	0.118988665292665	2	-0.053711749825332	2	0.0835598632029406	2	0.0835598632029406	NA	NA	SegRatio=-0.05,AbsMeanSigma=0.26,pvalue=0.0185035989398949,pvalueTTest=0.047982223270965,
chr1	5924046	5924161	NPHP4	NPHP400006	-0.146313942511127	2	-0.053711749825332	2	0.0835598632029406	2	0.0835598632029406	NA	NA	SegRatio=-0.05,AbsMeanSigma=0.26,pvalue=0.0185035989398949,pvalueTTest=0.047982223270965,
chr1	5924358	5924474	NPHP4	NPHP400007	-0.0445359479983971	2	-0.053711749825332	2	0.0835598632029406	2	0.0835598632029406	NA	NA	SegRatio=-0.05,AbsMeanSigma=0.26,pvalue=0.0185035989398949,pvalueTTest=0.047982223270965,
chr1	5924398	5924520	NPHP4	NPHP400008	0.0692076075659485	2	-0.053711749825332	2	0.0835598632029406	2	0.0835598632029406	NA	NA	SegRatio=-0.05,AbsMeanSigma=0.26,pvalue=0.0185035989398949,pvalueTTest=0.047982223270965,
chr1	5924492	5924612	NPHP4	NPHP400009	-0.0563261573705158	2	-0.053711749825332	2	0.0835598632029406	2	0.0835598632029406	NA	NA	SegRatio=-0.05,AbsMeanSigma=0.26,pvalue=0.0185035989398949,pvalueTTest=0.047982223270965,
chr1	5925096	5925194	NPHP4	NPHP400010	0.0115191501952172	2	-0.053711749825332	2	0.0835598632029406	2	0.0835598632029406	NA	NA	SegRatio=-0.05,AbsMeanSigma=0.26,pvalue=0.0185035989398949,pvalueTTest=0.047982223270965,
chr1	5925166	5925287	NPHP4	NPHP400011	-0.00808853365540477	2	-0.053711749825332	2	0.0835598632029406	2	0.0835598632029406	NA	NA	SegRatio=-0.05,AbsMeanSigma=0.26,pvalue=0.0185035989398949,pvalueTTest=0.047982223270965,
chr1	5925210	5925327	NPHP4	NPHP400012	0.0971198451003984	2	-0.053711749825332	2	0.0835598632029406	2	0.0835598632029406	NA	NA	SegRatio=-0.05,AbsMeanSigma=0.26,pvalue=0.0185035989398949,pvalueTTest=0.047982223270965,
chr1	5926362	5926482	NPHP4	NPHP400013	0.10452106037543	2	-0.053711749825332	2	0.0835598632029406	2	0.0835598632029406	NA	NA	SegRatio=-0.05,AbsMeanSigma=0.26,pvalue=0.0185035989398949,pvalueTTest=0.047982223270965,
chr1	5926431	5926522	NPHP4	NPHP400014	-0.0470070723895257	2	-0.053711749825332	2	0.0835598632029406	2	0.0835598632029406	NA	NA	SegRatio=-0.05,AbsMeanSigma=0.26,pvalue=0.0185035989398949,pvalueTTest=0.047982223270965,
chr1	5926500	5926590	NPHP4	NPHP400015	-0.147597499403157	2	-0.053711749825332	2	0.0835598632029406	2	0.0835598632029406	NA	NA	SegRatio=-0.05,AbsMeanSigma=0.26,pvalue=0.0185035989398949,pvalueTTest=0.047982223270965,
chr1	5927055	5927148	NPHP4	NPHP400016	-0.244997890259404	2	-0.053711749825332	2	0.0835598632029406	2	0.0835598632029406	NA	NA	SegRatio=-0.05,AbsMeanSigma=0.26,pvalue=0.0185035989398949,pvalueTTest=0.047982223270965,
chr1	5927090	5927195	NPHP4	NPHP400017	-0.236796861109717	2	-0.053711749825332	2	0.0835598632029406	2	0.0835598632029406	NA	NA	SegRatio=-0.05,AbsMeanSigma=0.26,pvalue=0.0185035989398949,pvalueTTest=0.047982223270965,
chr1	5927755	5927858	NPHP4	NPHP400018	-0.0341497971849569	2	-0.053711749825332	2	0.0835598632029406	2	0.0835598632029406	NA	NA	SegRatio=-0.05,AbsMeanSigma=0.26,pvalue=0.0185035989398949,pvalueTTest=0.047982223270965,
chr1	5927842	5927950	NPHP4	NPHP400019	-0.0244990539538299	2	-0.053711749825332	2	0.0835598632029406	2	0.0835598632029406	NA	NA	SegRatio=-0.05,AbsMeanSigma=0.26,pvalue=0.0185035989398949,pvalueTTest=0.047982223270965,
chr1	5927877	5927995	NPHP4	NPHP400020	-0.19070572027494	2	-0.053711749825332	2	0.0835598632029406	2	0.0835598632029406	NA	NA	SegRatio=-0.05,AbsMeanSigma=0.26,pvalue=0.0185035989398949,pvalueTTest=0.047982223270965,
chr1	5933291	5933406	NPHP4	NPHP400021	NA	2	-0.053711749825332	2	0.0835598632029406	2	0.0835598632029406	NA	NA	SegRatio=-0.05,AbsMeanSigma=0.26,pvalue=0.0185035989398949,pvalueTTest=0.047982223270965,
chr1	5933354	5933459	NPHP4	NPHP400022	-0.0923156467133675	2	-0.053711749825332	2	0.0835598632029406	2	0.0835598632029406	NA	NA	SegRatio=-0.05,AbsMeanSigma=0.26,pvalue=0.0185035989398949,pvalueTTest=0.047982223270965,
chr1	5934471	5934561	NPHP4	NPHP400023	NA	2	-0.053711749825332	2	0.0835598632029406	2	0.0835598632029406	NA	NA	SegRatio=-0.05,AbsMeanSigma=0.26,pvalue=0.0185035989398949,pvalueTTest=0.047982223270965,
chr1	5934513	5934634	NPHP4	NPHP400024	0.0839298221697107	2	-0.053711749825332	2	0.0835598632029406	2	0.0835598632029406	NA	NA	SegRatio=-0.05,AbsMeanSigma=0.26,pvalue=0.0185035989398949,pvalueTTest=0.047982223270965,
chr1	5934569	5934680	NPHP4	NPHP400025	0.139994323079449	2	-0.053711749825332	2	0.0835598632029406	2	0.0835598632029406	NA	NA	SegRatio=-0.05,AbsMeanSigma=0.26,pvalue=0.0185035989398949,pvalueTTest=0.047982223270965,
chr1	5934650	5934746	NPHP4	NPHP400026	-0.123542311007408	2	-0.053711749825332	2	0.0835598632029406	2	0.0835598632029406	NA	NA	SegRatio=-0.05,AbsMeanSigma=0.26,pvalue=0.0185035989398949,pvalueTTest=0.047982223270965,
chr1	5934833	5934950	NPHP4	NPHP400027	0.082316654564361	2	-0.053711749825332	2	0.0835598632029406	2	0.0835598632029406	NA	NA	SegRatio=-0.05,AbsMeanSigma=0.26,pvalue=0.0185035989398949,pvalueTTest=0.047982223270965,
chr1	5934937	5935002	NPHP4	NPHP400028	NA	2	-0.053711749825332	2	0.0835598632029406	2	0.0835598632029406	NA	NA	SegRatio=-0.05,AbsMeanSigma=0.26,pvalue=0.0185035989398949,pvalueTTest=0.047982223270965,
chr1	5934981	5935118	NPHP4	NPHP400029	-0.123693451562469	2	-0.053711749825332	2	0.0835598632029406	2	0.0835598632029406	NA	NA	SegRatio=-0.05,AbsMeanSigma=0.26,pvalue=0.0185035989398949,pvalueTTest=0.047982223270965,
chr1	5935125	5935246	NPHP4	NPHP400030	0.156672916195171	2	-0.053711749825332	2	0.0835598632029406	2	0.0835598632029406	NA	NA	SegRatio=-0.05,AbsMeanSigma=0.26,pvalue=0.0185035989398949,pvalueTTest=0.047982223270965,
chr1	5937107	5937203	NPHP4	NPHP400031	-0.0686480569219195	2	-0.053711749825332	2	0.0835598632029406	2	0.0835598632029406	NA	NA	SegRatio=-0.05,AbsMeanSigma=0.26,pvalue=0.0185035989398949,pvalueTTest=0.047982223270965,
chr1	5937152	5937293	NPHP4	NPHP400032	NA	2	-0.053711749825332	2	0.0835598632029406	2	0.0835598632029406	NA	NA	SegRatio=-0.05,AbsMeanSigma=0.26,pvalue=0.0185035989398949,pvalueTTest=0.047982223270965,
chr1	5937228	5937349	NPHP4	NPHP400033	0.000581349977054135	2	-0.053711749825332	2	0.0835598632029406	2	0.0835598632029406	NA	NA	SegRatio=-0.05,AbsMeanSigma=0.26,pvalue=0.0185035989398949,pvalueTTest=0.047982223270965,
chr1	5937299	5937395	NPHP4	NPHP400034	0.354688297842998	2	-0.053711749825332	2	0.0835598632029406	2	0.0835598632029406	NA	NA	SegRatio=-0.05,AbsMeanSigma=0.26,pvalue=0.0185035989398949,pvalueTTest=0.047982223270965,
chr1	5940172	5940279	NPHP4	NPHP400035	-0.207972283307686	2	-0.053711749825332	2	0.0835598632029406	2	0.0835598632029406	NA	NA	SegRatio=-0.05,AbsMeanSigma=0.26,pvalue=0.0185035989398949,pvalueTTest=0.047982223270965,
chr1	5940277	5940384	NPHP4	NPHP400036	-0.302052290124365	2	-0.053711749825332	2	0.0835598632029406	2	0.0835598632029406	NA	NA	SegRatio=-0.05,AbsMeanSigma=0.26,pvalue=0.0185035989398949,pvalueTTest=0.047982223270965,
chr1	5947263	5947376	NPHP4	NPHP400037	0.0512356060004395	2	-0.053711749825332	2	0.0835598632029406	2	0.0835598632029406	NA	NA	SegRatio=-0.05,AbsMeanSigma=0.26,pvalue=0.0185035989398949,pvalueTTest=0.047982223270965,
chr1	5947330	5947450	NPHP4	NPHP400038	0.012111578963715	2	-0.053711749825332	2	0.0835598632029406	2	0.0835598632029406	NA	NA	SegRatio=-0.05,AbsMeanSigma=0.26,pvalue=0.0185035989398949,pvalueTTest=0.047982223270965,
chr1	5947448	5947532	NPHP4	NPHP400039	0.010604691316739	2	-0.053711749825332	2	0.0835598632029406	2	0.0835598632029406	NA	NA	SegRatio=-0.05,AbsMeanSigma=0.26,pvalue=0.0185035989398949,pvalueTTest=0.047982223270965,
chr1	5947477	5947615	NPHP4	NPHP400040	0.0566541923016778	2	-0.053711749825332	2	0.0835598632029406	2	0.0835598632029406	NA	NA	SegRatio=-0.05,AbsMeanSigma=0.26,pvalue=0.0185035989398949,pvalueTTest=0.047982223270965,
chr1	5950883	5950983	NPHP4	NPHP400041	-0.225125673934468	2	-0.053711749825332	2	0.0835598632029406	2	0.0835598632029406	NA	NA	SegRatio=-0.05,AbsMeanSigma=0.26,pvalue=0.0185035989398949,pvalueTTest=0.047982223270965,
chr1	5950939	5951059	NPHP4	NPHP400042	0.147490600032543	2	-0.053711749825332	2	0.0835598632029406	2	0.0835598632029406	NA	NA	SegRatio=-0.05,AbsMeanSigma=0.26,pvalue=0.0185035989398949,pvalueTTest=0.047982223270965,
chr1	5951049	5951165	NPHP4	NPHP400043	0.072305099063026	2	-0.053711749825332	2	0.0835598632029406	2	0.0835598632029406	NA	NA	SegRatio=-0.05,AbsMeanSigma=0.26,pvalue=0.0185035989398949,pvalueTTest=0.047982223270965,
chr1	5964655	5964792	NPHP4	NPHP400044	-0.270883668727126	2	-0.053711749825332	2	0.0835598632029406	2	0.0835598632029406	NA	NA	SegRatio=-0.05,AbsMeanSigma=0.26,pvalue=0.0185035989398949,pvalueTTest=0.047982223270965,
chr1	5964725	5964837	NPHP4	NPHP400045	-0.056732426982005	2	-0.053711749825332	2	0.0835598632029406	2	0.0835598632029406	NA	NA	SegRatio=-0.05,AbsMeanSigma=0.26,pvalue=0.0185035989398949,pvalueTTest=0.047982223270965,
chr1	5964812	5964930	NPHP4	NPHP400046	-0.0804800855701615	2	-0.053711749825332	2	0.0835598632029406	2	0.0835598632029406	NA	NA	SegRatio=-0.05,AbsMeanSigma=0.26,pvalue=0.0185035989398949,pvalueTTest=0.047982223270965,
chr1	5965326	5965414	NPHP4	NPHP400047	0.140561196269906	2	-0.053711749825332	2	0.0835598632029406	2	0.0835598632029406	NA	NA	SegRatio=-0.05,AbsMeanSigma=0.26,pvalue=0.0185035989398949,pvalueTTest=0.047982223270965,
chr1	5965374	5965462	NPHP4	NPHP400048	-0.231510682416356	2	-0.053711749825332	2	0.0835598632029406	2	0.0835598632029406	NA	NA	SegRatio=-0.05,AbsMeanSigma=0.26,pvalue=0.0185035989398949,pvalueTTest=0.047982223270965,
chr1	5965434	5965551	NPHP4	NPHP400049	-0.0830253096065463	2	-0.053711749825332	2	0.0835598632029406	2	0.0835598632029406	NA	NA	SegRatio=-0.05,AbsMeanSigma=0.26,pvalue=0.0185035989398949,pvalueTTest=0.047982223270965,
chr1	5965476	5965590	NPHP4	NPHP400050	0.256949078675032	2	-0.053711749825332	2	0.0835598632029406	2	0.0835598632029406	NA	NA	SegRatio=-0.05,AbsMeanSigma=0.26,pvalue=0.0185035989398949,pvalueTTest=0.047982223270965,
chr1	5965641	5965743	NPHP4	NPHP400051	-0.0476284645307551	2	-0.053711749825332	2	0.0835598632029406	2	0.0835598632029406	NA	NA	SegRatio=-0.05,AbsMeanSigma=0.26,pvalue=0.0185035989398949,pvalueTTest=0.047982223270965,
chr1	5965716	5965837	NPHP4	NPHP400052	-0.230293289175197	2	-0.053711749825332	2	0.0835598632029406	2	0.0835598632029406	NA	NA	SegRatio=-0.05,AbsMeanSigma=0.26,pvalue=0.0185035989398949,pvalueTTest=0.047982223270965,
chr1	5965821	5965927	NPHP4	NPHP400053	0.00182739579089041	2	-0.053711749825332	2	0.0835598632029406	2	0.0835598632029406	NA	NA	SegRatio=-0.05,AbsMeanSigma=0.26,pvalue=0.0185035989398949,pvalueTTest=0.047982223270965,
chr1	5967139	5967278	NPHP4	NPHP400054	-0.0282135254622118	2	-0.053711749825332	2	0.0835598632029406	2	0.0835598632029406	NA	NA	SegRatio=-0.05,AbsMeanSigma=0.26,pvalue=0.0185035989398949,pvalueTTest=0.047982223270965,
chr1	5967279	5967344	NPHP4	NPHP400055	NA	2	-0.053711749825332	2	0.0835598632029406	2	0.0835598632029406	NA	NA	SegRatio=-0.05,AbsMeanSigma=0.26,pvalue=0.0185035989398949,pvalueTTest=0.047982223270965,
chr1	5969187	5969303	NPHP4	NPHP400056	0.167368779428843	2	-0.053711749825332	2	0.0835598632029406	2	0.0835598632029406	NA	NA	SegRatio=-0.05,AbsMeanSigma=0.26,pvalue=0.0185035989398949,pvalueTTest=0.047982223270965,
chr1	5987662	5987784	NPHP4	NPHP400057	-0.053711749825332	2	-0.053711749825332	2	0.0835598632029406	2	0.0835598632029406	NA	NA	SegRatio=-0.05,AbsMeanSigma=0.26,pvalue=0.0185035989398949,pvalueTTest=0.047982223270965,
chr1	5987737	5987859	NPHP4	NPHP400058	-0.0310080614420023	2	-0.053711749825332	2	0.0835598632029406	2	0.0835598632029406	NA	NA	SegRatio=-0.05,AbsMeanSigma=0.26,pvalue=0.0185035989398949,pvalueTTest=0.047982223270965,
chr1	5987800	5987895	NPHP4	NPHP400059	-0.087046516682921	2	-0.053711749825332	2	0.0835598632029406	2	0.0835598632029406	NA	NA	SegRatio=-0.05,AbsMeanSigma=0.26,pvalue=0.0185035989398949,pvalueTTest=0.047982223270965,
chr1	5993123	5993235	NPHP4	NPHP400060	0.0267198690364339	2	-0.053711749825332	2	0.0835598632029406	2	0.0835598632029406	NA	NA	SegRatio=-0.05,AbsMeanSigma=0.26,pvalue=0.0185035989398949,pvalueTTest=0.047982223270965,
chr1	5993189	5993302	NPHP4	NPHP400061	-0.00449807166075733	2	-0.053711749825332	2	0.0835598632029406	2	0.0835598632029406	NA	NA	SegRatio=-0.05,AbsMeanSigma=0.26,pvalue=0.0185035989398949,pvalueTTest=0.047982223270965,
chr1	5993250	5993368	NPHP4	NPHP400062	-0.0207932601573305	2	-0.053711749825332	2	0.0835598632029406	2	0.0835598632029406	NA	NA	SegRatio=-0.05,AbsMeanSigma=0.26,pvalue=0.0185035989398949,pvalueTTest=0.047982223270965,
chr1	5993309	5993430	NPHP4	NPHP400063	-0.0697931785139578	2	-0.053711749825332	2	0.0835598632029406	2	0.0835598632029406	NA	NA	SegRatio=-0.05,AbsMeanSigma=0.26,pvalue=0.0185035989398949,pvalueTTest=0.047982223270965,
chr1	6007100	6007208	NPHP4	NPHP400064	0.139427690806517	2	-0.053711749825332	2	0.0835598632029406	2	0.0835598632029406	NA	NA	SegRatio=-0.05,AbsMeanSigma=0.26,pvalue=0.0185035989398949,pvalueTTest=0.047982223270965,
chr1	6007202	6007308	NPHP4	NPHP400065	-0.0960757367810485	2	-0.053711749825332	2	0.0835598632029406	2	0.0835598632029406	NA	NA	SegRatio=-0.05,AbsMeanSigma=0.26,pvalue=0.0185035989398949,pvalueTTest=0.047982223270965,
chr1	6007305	6007426	NPHP4	NPHP400066	-0.186029339344448	2	-0.053711749825332	2	0.0835598632029406	2	0.0835598632029406	NA	NA	SegRatio=-0.05,AbsMeanSigma=0.26,pvalue=0.0185035989398949,pvalueTTest=0.047982223270965,
chr1	6008067	6008187	NPHP4	NPHP400067	0.100087039337203	2	-0.053711749825332	2	0.0835598632029406	2	0.0835598632029406	NA	NA	SegRatio=-0.05,AbsMeanSigma=0.26,pvalue=0.0185035989398949,pvalueTTest=0.047982223270965,
chr1	6008164	6008305	NPHP4	NPHP400068	NA	2	-0.053711749825332	2	0.0835598632029406	2	0.0835598632029406	NA	NA	SegRatio=-0.05,AbsMeanSigma=0.26,pvalue=0.0185035989398949,pvalueTTest=0.047982223270965,
chr1	6008245	6008349	NPHP4	NPHP400069	-0.195817691972356	2	-0.053711749825332	2	0.0835598632029406	2	0.0835598632029406	NA	NA	SegRatio=-0.05,AbsMeanSigma=0.26,pvalue=0.0185035989398949,pvalueTTest=0.047982223270965,
chr1	6012757	6012856	NPHP4	NPHP400070	-0.150345186070724	2	-0.053711749825332	2	0.0835598632029406	2	0.0835598632029406	NA	NA	SegRatio=-0.05,AbsMeanSigma=0.26,pvalue=0.0185035989398949,pvalueTTest=0.047982223270965,
chr1	6012814	6012930	NPHP4	NPHP400071	-0.122830257742259	2	-0.053711749825332	2	0.0835598632029406	2	0.0835598632029406	NA	NA	SegRatio=-0.05,AbsMeanSigma=0.26,pvalue=0.0185035989398949,pvalueTTest=0.047982223270965,
chr1	6021795	6021909	NPHP4	NPHP400072	0.127845204117162	2	-0.053711749825332	2	0.0835598632029406	2	0.0835598632029406	NA	NA	SegRatio=-0.05,AbsMeanSigma=0.26,pvalue=0.0185035989398949,pvalueTTest=0.047982223270965,
chr1	6021875	6021991	NPHP4	NPHP400073	-0.103162147237821	2	-0.053711749825332	2	0.0835598632029406	2	0.0835598632029406	NA	NA	SegRatio=-0.05,AbsMeanSigma=0.26,pvalue=0.0185035989398949,pvalueTTest=0.047982223270965,
chr1	6021989	6022095	NPHP4	NPHP400074	-0.24196671155564	2	-0.053711749825332	2	0.0835598632029406	2	0.0835598632029406	NA	NA	SegRatio=-0.05,AbsMeanSigma=0.26,pvalue=0.0185035989398949,pvalueTTest=0.047982223270965,
chr1	6027331	6027442	NPHP4	NPHP400075	-0.098040197270656	2	-0.053711749825332	2	0.0835598632029406	2	0.0835598632029406	NA	NA	SegRatio=-0.05,AbsMeanSigma=0.26,pvalue=0.0185035989398949,pvalueTTest=0.047982223270965,
chr1	6029048	6029161	NPHP4	NPHP400076	0.0457582453870689	2	-0.053711749825332	2	0.0835598632029406	2	0.0835598632029406	NA	NA	SegRatio=-0.05,AbsMeanSigma=0.26,pvalue=0.0185035989398949,pvalueTTest=0.047982223270965,
chr1	6029162	6029278	NPHP4	NPHP400077	-0.163471425785952	2	-0.053711749825332	2	0.0835598632029406	2	0.0835598632029406	NA	NA	SegRatio=-0.05,AbsMeanSigma=0.26,pvalue=0.0185035989398949,pvalueTTest=0.047982223270965,
chr1	6029224	6029342	NPHP4	NPHP400078	-0.00751299587329841	2	-0.053711749825332	2	0.0835598632029406	2	0.0835598632029406	NA	NA	SegRatio=-0.05,AbsMeanSigma=0.26,pvalue=0.0185035989398949,pvalueTTest=0.047982223270965,
chr1	6038340	6038455	NPHP4	NPHP400079	0.264348131052161	2	-0.053711749825332	2	0.0835598632029406	2	0.0835598632029406	NA	NA	SegRatio=-0.05,AbsMeanSigma=0.26,pvalue=0.0185035989398949,pvalueTTest=0.047982223270965,
chr1	6038452	6038568	NPHP4	NPHP400080	1.17894680706539	2	0.0752767233870332	2	0.0835598632029406	2	0.0835598632029406	NA	NA	SegRatio=0.08,AbsMeanSigma=0.95,pvalue=0.0993732190377455,pvalueTTest=0.468974726338037,
chr1	6046192	6046309	NPHP4	NPHP400081	-0.0925677926215443	2	0.0752767233870332	2	0.0835598632029406	2	0.0835598632029406	NA	NA	SegRatio=0.08,AbsMeanSigma=0.95,pvalue=0.0993732190377455,pvalueTTest=0.468974726338037,
chr1	6046262	6046380	NPHP4	NPHP400082	0.0752767233870332	2	0.0752767233870332	2	0.0835598632029406	2	0.0835598632029406	NA	NA	SegRatio=0.08,AbsMeanSigma=0.95,pvalue=0.0993732190377455,pvalueTTest=0.468974726338037,
chr2	29416015	29416131	ALK	ALK00001	-0.00375178103774363	2	-0.00487482738030369	2	0.0926910934661892	2	0.0926910934661892	NA	NA	SegRatio=0,AbsMeanSigma=0.02,pvalue=0.858547338202533,pvalueTTest=0.887752430916435,
chr2	29416121	29416220	ALK	ALK00002	-0.103034622052894	2	-0.00487482738030369	2	0.0926910934661892	2	0.0926910934661892	NA	NA	SegRatio=0,AbsMeanSigma=0.02,pvalue=0.858547338202533,pvalueTTest=0.887752430916435,
chr2	29416210	29416329	ALK	ALK00003	-0.199693967610984	2	-0.00487482738030369	2	0.0926910934661892	2	0.0926910934661892	NA	NA	SegRatio=0,AbsMeanSigma=0.02,pvalue=0.858547338202533,pvalueTTest=0.887752430916435,
chr2	29416265	29416372	ALK	ALK00004	-0.154136053458694	2	-0.00487482738030369	2	0.0926910934661892	2	0.0926910934661892	NA	NA	SegRatio=0,AbsMeanSigma=0.02,pvalue=0.858547338202533,pvalueTTest=0.887752430916435,
chr2	29416343	29416459	ALK	ALK00005	-0.149012538806104	2	-0.00487482738030369	2	0.0926910934661892	2	0.0926910934661892	NA	NA	SegRatio=0,AbsMeanSigma=0.02,pvalue=0.858547338202533,pvalueTTest=0.887752430916435,
chr2	29416450	29416569	ALK	ALK00006	-0.00469239101455205	2	-0.00487482738030369	2	0.0926910934661892	2	0.0926910934661892	NA	NA	SegRatio=0,AbsMeanSigma=0.02,pvalue=0.858547338202533,pvalueTTest=0.887752430916435,
chr2	29416567	29416667	ALK	ALK00007	-0.478623136059369	2	-0.00487482738030369	2	0.0926910934661892	2	0.0926910934661892	NA	NA	SegRatio=0,AbsMeanSigma=0.02,pvalue=0.858547338202533,pvalueTTest=0.887752430916435,
chr2	29416595	29416714	ALK	ALK00008	0.0209111540964474	2	-0.00487482738030369	2	0.0926910934661892	2	0.0926910934661892	NA	NA	SegRatio=0,AbsMeanSigma=0.02,pvalue=0.858547338202533,pvalueTTest=0.887752430916435,
chr2	29416676	29416771	ALK	ALK00009	0.00311182243235878	2	-0.00487482738030369	2	0.0926910934661892	2	0.0926910934661892	NA	NA	SegRatio=0,AbsMeanSigma=0.02,pvalue=0.858547338202533,pvalueTTest=0.887752430916435,
chr2	29416765	29416872	ALK	ALK00010	-0.0394629001324297	2	-0.00487482738030369	2	0.0926910934661892	2	0.0926910934661892	NA	NA	SegRatio=0,AbsMeanSigma=0.02,pvalue=0.858547338202533,pvalueTTest=0.887752430916435,
chr2	29419590	29419703	ALK	ALK00011	0.111125900343361	2	-0.00487482738030369	2	0.0926910934661892	2	0.0926910934661892	NA	NA	SegRatio=0,AbsMeanSigma=0.02,pvalue=0.858547338202533,pvalueTTest=0.887752430916435,
chr2	29419698	29419809	ALK	ALK00012	0.0768198800759595	2	-0.00487482738030369	2	0.0926910934661892	2	0.0926910934661892	NA	NA	SegRatio=0,AbsMeanSigma=0.02,pvalue=0.858547338202533,pvalueTTest=0.887752430916435,
chr2	29420348	29420466	ALK	ALK00013	0.0361045494872893	2	-0.00487482738030369	2	0.0926910934661892	2	0.0926910934661892	NA	NA	SegRatio=0,AbsMeanSigma=0.02,pvalue=0.858547338202533,pvalueTTest=0.887752430916435,
chr2	29420461	29420552	ALK	ALK00014	-0.0726254096720534	2	-0.00487482738030369	2	0.0926910934661892	2	0.0926910934661892	NA	NA	SegRatio=0,AbsMeanSigma=0.02,pvalue=0.858547338202533,pvalueTTest=0.887752430916435,
chr2	29420539	29420648	ALK	ALK00015	-0.14457130014832	2	-0.00487482738030369	2	0.0926910934661892	2	0.0926910934661892	NA	NA	SegRatio=0,AbsMeanSigma=0.02,pvalue=0.858547338202533,pvalueTTest=0.887752430916435,
chr2	29430015	29430124	ALK	ALK00016	-0.11311098526969	2	-0.00487482738030369	2	0.0926910934661892	2	0.0926910934661892	NA	NA	SegRatio=0,AbsMeanSigma=0.02,pvalue=0.858547338202533,pvalueTTest=0.887752430916435,
chr2	29430107	29430214	ALK	ALK00017	0.0729229094022937	2	-0.00487482738030369	2	0.0926910934661892	2	0.0926910934661892	NA	NA	SegRatio=0,AbsMeanSigma=0.02,pvalue=0.858547338202533,pvalueTTest=0.887752430916435,
chr2	29432564	29432683	ALK	ALK00018	-0.0950892725240181	2	-0.00487482738030369	2	0.0926910934661892	2	0.0926910934661892	NA	NA	SegRatio=0,AbsMeanSigma=0.02,pvalue=0.858547338202533,pvalueTTest=0.887752430916435,
chr2	29432653	29432739	ALK	ALK00019	0.107528897332166	2	-0.00487482738030369	2	0.0926910934661892	2	0.0926910934661892	NA	NA	SegRatio=0,AbsMeanSigma=0.02,pvalue=0.858547338202533,pvalueTTest=0.887752430916435,
chr2	29432728	29432839	ALK	ALK00020	NA	2	-0.00487482738030369	2	0.0926910934661892	2	0.0926910934661892	NA	NA	SegRatio=0,AbsMeanSigma=0.02,pvalue=0.858547338202533,pvalueTTest=0.887752430916435,
chr2	29436760	29436875	ALK	ALK00021	-0.0265572911957982	2	-0.00487482738030369	2	0.0926910934661892	2	0.0926910934661892	NA	NA	SegRatio=0,AbsMeanSigma=0.02,pvalue=0.858547338202533,pvalueTTest=0.887752430916435,
chr2	29436874	29436992	ALK	ALK00022	-0.221901513116834	2	-0.00487482738030369	2	0.0926910934661892	2	0.0926910934661892	NA	NA	SegRatio=0,AbsMeanSigma=0.02,pvalue=0.858547338202533,pvalueTTest=0.887752430916435,
chr2	29443547	29443666	ALK	ALK00023	-0.115133478407369	2	-0.00487482738030369	2	0.0926910934661892	2	0.0926910934661892	NA	NA	SegRatio=0,AbsMeanSigma=0.02,pvalue=0.858547338202533,pvalueTTest=0.887752430916435,
chr2	29443611	29443730	ALK	ALK00024	-0.19602928597383	2	-0.00487482738030369	2	0.0926910934661892	2	0.0926910934661892	NA	NA	SegRatio=0,AbsMeanSigma=0.02,pvalue=0.858547338202533,pvalueTTest=0.887752430916435,
chr2	29445156	29445246	ALK	ALK00025	-0.0535587056843434	2	-0.00487482738030369	2	0.0926910934661892	2	0.0926910934661892	NA	NA	SegRatio=0,AbsMeanSigma=0.02,pvalue=0.858547338202533,pvalueTTest=0.887752430916435,
chr2	29445242	29445359	ALK	ALK00026	0.0596025075769983	2	-0.00487482738030369	2	0.0926910934661892	2	0.0926910934661892	NA	NA	SegRatio=0,AbsMeanSigma=0.02,pvalue=0.858547338202533,pvalueTTest=0.887752430916435,
chr2	29445327	29445427	ALK	ALK00027	-0.269533682431316	2	-0.00487482738030369	2	0.0926910934661892	2	0.0926910934661892	NA	NA	SegRatio=0,AbsMeanSigma=0.02,pvalue=0.858547338202533,pvalueTTest=0.887752430916435,
chr2	29445388	29445505	ALK	ALK00028	-0.00573495000809735	2	-0.00487482738030369	2	0.0926910934661892	2	0.0926910934661892	NA	NA	SegRatio=0,AbsMeanSigma=0.02,pvalue=0.858547338202533,pvalueTTest=0.887752430916435,
chr2	29446167	29446285	ALK	ALK00029	0.115199020771498	2	-0.00487482738030369	2	0.0926910934661892	2	0.0926910934661892	NA	NA	SegRatio=0,AbsMeanSigma=0.02,pvalue=0.858547338202533,pvalueTTest=0.887752430916435,
chr2	29446223	29446329	ALK	ALK00030	0.165997981941391	2	-0.00487482738030369	2	0.0926910934661892	2	0.0926910934661892	NA	NA	SegRatio=0,AbsMeanSigma=0.02,pvalue=0.858547338202533,pvalueTTest=0.887752430916435,
chr2	29446267	29446388	ALK	ALK00031	0.0415670742711018	2	-0.00487482738030369	2	0.0926910934661892	2	0.0926910934661892	NA	NA	SegRatio=0,AbsMeanSigma=0.02,pvalue=0.858547338202533,pvalueTTest=0.887752430916435,
chr2	29446339	29446456	ALK	ALK00032	0.0706083735811592	2	-0.00487482738030369	2	0.0926910934661892	2	0.0926910934661892	NA	NA	SegRatio=0,AbsMeanSigma=0.02,pvalue=0.858547338202533,pvalueTTest=0.887752430916435,
chr2	29448273	29448381	ALK	ALK00033	0.00285877964790446	2	-0.00487482738030369	2	0.0926910934661892	2	0.0926910934661892	NA	NA	SegRatio=0,AbsMeanSigma=0.02,pvalue=0.858547338202533,pvalueTTest=0.887752430916435,
chr2	29448332	29448450	ALK	ALK00034	0.301289127289328	2	-0.00487482738030369	2	0.0926910934661892	2	0.0926910934661892	NA	NA	SegRatio=0,AbsMeanSigma=0.02,pvalue=0.858547338202533,pvalueTTest=0.887752430916435,
chr2	29449753	29449871	ALK	ALK00035	-0.0882807283867294	2	-0.00487482738030369	2	0.0926910934661892	2	0.0926910934661892	NA	NA	SegRatio=0,AbsMeanSigma=0.02,pvalue=0.858547338202533,pvalueTTest=0.887752430916435,
chr2	29449848	29449940	ALK	ALK00036	-0.260959943295745	2	-0.00487482738030369	2	0.0926910934661892	2	0.0926910934661892	NA	NA	SegRatio=0,AbsMeanSigma=0.02,pvalue=0.858547338202533,pvalueTTest=0.887752430916435,
chr2	29449888	29450002	ALK	ALK00037	-0.231405763541562	2	-0.00487482738030369	2	0.0926910934661892	2	0.0926910934661892	NA	NA	SegRatio=0,AbsMeanSigma=0.02,pvalue=0.858547338202533,pvalueTTest=0.887752430916435,
chr2	29450414	29450511	ALK	ALK00038	-0.0310250375104768	2	-0.00487482738030369	2	0.0926910934661892	2	0.0926910934661892	NA	NA	SegRatio=0,AbsMeanSigma=0.02,pvalue=0.858547338202533,pvalueTTest=0.887752430916435,
chr2	29450441	29450550	ALK	ALK00039	-0.00487482738030369	2	-0.00487482738030369	2	0.0926910934661892	2	0.0926910934661892	NA	NA	SegRatio=0,AbsMeanSigma=0.02,pvalue=0.858547338202533,pvalueTTest=0.887752430916435,
chr2	29450498	29450619	ALK	ALK00040	-0.040718176633527	2	-0.00487482738030369	2	0.0926910934661892	2	0.0926910934661892	NA	NA	SegRatio=0,AbsMeanSigma=0.02,pvalue=0.858547338202533,pvalueTTest=0.887752430916435,
chr2	29451711	29451827	ALK	ALK00041	NA	2	-0.00487482738030369	2	0.0926910934661892	2	0.0926910934661892	NA	NA	SegRatio=0,AbsMeanSigma=0.02,pvalue=0.858547338202533,pvalueTTest=0.887752430916435,
chr2	29451759	29451890	ALK	ALK00042	NA	2	-0.00487482738030369	2	0.0926910934661892	2	0.0926910934661892	NA	NA	SegRatio=0,AbsMeanSigma=0.02,pvalue=0.858547338202533,pvalueTTest=0.887752430916435,
chr2	29451885	29451972	ALK	ALK00043	-0.197449406092012	2	-0.00487482738030369	2	0.0926910934661892	2	0.0926910934661892	NA	NA	SegRatio=0,AbsMeanSigma=0.02,pvalue=0.858547338202533,pvalueTTest=0.887752430916435,
chr2	29455093	29455208	ALK	ALK00044	0.0671660009833174	2	-0.00487482738030369	2	0.0926910934661892	2	0.0926910934661892	NA	NA	SegRatio=0,AbsMeanSigma=0.02,pvalue=0.858547338202533,pvalueTTest=0.887752430916435,
chr2	29455199	29455309	ALK	ALK00045	0.276277546466506	2	-0.00487482738030369	2	0.0926910934661892	2	0.0926910934661892	NA	NA	SegRatio=0,AbsMeanSigma=0.02,pvalue=0.858547338202533,pvalueTTest=0.887752430916435,
chr2	29455248	29455387	ALK	ALK00046	0.0131985234473135	2	-0.00487482738030369	2	0.0926910934661892	2	0.0926910934661892	NA	NA	SegRatio=0,AbsMeanSigma=0.02,pvalue=0.858547338202533,pvalueTTest=0.887752430916435,
chr2	29456410	29456529	ALK	ALK00047	-0.0542334837777545	2	-0.00487482738030369	2	0.0926910934661892	2	0.0926910934661892	NA	NA	SegRatio=0,AbsMeanSigma=0.02,pvalue=0.858547338202533,pvalueTTest=0.887752430916435,
chr2	29456508	29456611	ALK	ALK00048	-0.155488336200826	2	-0.00487482738030369	2	0.0926910934661892	2	0.0926910934661892	NA	NA	SegRatio=0,AbsMeanSigma=0.02,pvalue=0.858547338202533,pvalueTTest=0.887752430916435,
chr2	29462479	29462599	ALK	ALK00049	-0.0375904757063605	2	-0.00487482738030369	2	0.0926910934661892	2	0.0926910934661892	NA	NA	SegRatio=0,AbsMeanSigma=0.02,pvalue=0.858547338202533,pvalueTTest=0.887752430916435,
chr2	29462593	29462704	ALK	ALK00050	0.0272968269863305	2	-0.00487482738030369	2	0.0926910934661892	2	0.0926910934661892	NA	NA	SegRatio=0,AbsMeanSigma=0.02,pvalue=0.858547338202533,pvalueTTest=0.887752430916435,
chr2	29462658	29462777	ALK	ALK00051	0.00194859829780782	2	-0.00487482738030369	2	0.0926910934661892	2	0.0926910934661892	NA	NA	SegRatio=0,AbsMeanSigma=0.02,pvalue=0.858547338202533,pvalueTTest=0.887752430916435,
chr2	29473931	29474053	ALK	ALK00052	-0.159861472795116	2	-0.00487482738030369	2	0.0926910934661892	2	0.0926910934661892	NA	NA	SegRatio=0,AbsMeanSigma=0.02,pvalue=0.858547338202533,pvalueTTest=0.887752430916435,
chr2	29474018	29474130	ALK	ALK00053	0.192066944897756	2	-0.00487482738030369	2	0.0926910934661892	2	0.0926910934661892	NA	NA	SegRatio=0,AbsMeanSigma=0.02,pvalue=0.858547338202533,pvalueTTest=0.887752430916435,
chr2	29474130	29474230	ALK	ALK00054	NA	2	-0.00487482738030369	2	0.0926910934661892	2	0.0926910934661892	NA	NA	SegRatio=0,AbsMeanSigma=0.02,pvalue=0.858547338202533,pvalueTTest=0.887752430916435,
chr2	29497904	29498015	ALK	ALK00055	-0.0993382673026742	2	-0.00487482738030369	2	0.0926910934661892	2	0.0926910934661892	NA	NA	SegRatio=0,AbsMeanSigma=0.02,pvalue=0.858547338202533,pvalueTTest=0.887752430916435,
chr2	29498006	29498122	ALK	ALK00056	-0.154434998769266	2	-0.00487482738030369	2	0.0926910934661892	2	0.0926910934661892	NA	NA	SegRatio=0,AbsMeanSigma=0.02,pvalue=0.858547338202533,pvalueTTest=0.887752430916435,
chr2	29498193	29498297	ALK	ALK00057	0.00734316687771435	2	-0.00487482738030369	2	0.0926910934661892	2	0.0926910934661892	NA	NA	SegRatio=0,AbsMeanSigma=0.02,pvalue=0.858547338202533,pvalueTTest=0.887752430916435,
chr2	29498298	29498417	ALK	ALK00058	0.0565008711505751	2	-0.00487482738030369	2	0.0926910934661892	2	0.0926910934661892	NA	NA	SegRatio=0,AbsMeanSigma=0.02,pvalue=0.858547338202533,pvalueTTest=0.887752430916435,
chr2	29519730	29519844	ALK	ALK00059	-0.111080746936914	2	-0.00487482738030369	2	0.0926910934661892	2	0.0926910934661892	NA	NA	SegRatio=0,AbsMeanSigma=0.02,pvalue=0.858547338202533,pvalueTTest=0.887752430916435,
chr2	29519814	29519931	ALK	ALK00060	0.168880942179508	2	-0.00487482738030369	2	0.0926910934661892	2	0.0926910934661892	NA	NA	SegRatio=0,AbsMeanSigma=0.02,pvalue=0.858547338202533,pvalueTTest=0.887752430916435,
chr2	29519875	29519988	ALK	ALK00061	0.0808050528094895	2	-0.00487482738030369	2	0.0926910934661892	2	0.0926910934661892	NA	NA	SegRatio=0,AbsMeanSigma=0.02,pvalue=0.858547338202533,pvalueTTest=0.887752430916435,
chr2	29541128	29541245	ALK	ALK00062	0.0206794015947989	2	-0.00487482738030369	2	0.0926910934661892	2	0.0926910934661892	NA	NA	SegRatio=0,AbsMeanSigma=0.02,pvalue=0.858547338202533,pvalueTTest=0.887752430916435,
chr2	29541212	29541329	ALK	ALK00063	-0.142239054103003	2	-0.00487482738030369	2	0.0926910934661892	2	0.0926910934661892	NA	NA	SegRatio=0,AbsMeanSigma=0.02,pvalue=0.858547338202533,pvalueTTest=0.887752430916435,
chr2	29543584	29543701	ALK	ALK00064	-0.0463286893262946	2	-0.00487482738030369	2	0.0926910934661892	2	0.0926910934661892	NA	NA	SegRatio=0,AbsMeanSigma=0.02,pvalue=0.858547338202533,pvalueTTest=0.887752430916435,
chr2	29543655	29543771	ALK	ALK00065	-0.147616644080223	2	-0.00487482738030369	2	0.0926910934661892	2	0.0926910934661892	NA	NA	SegRatio=0,AbsMeanSigma=0.02,pvalue=0.858547338202533,pvalueTTest=0.887752430916435,
chr2	29551137	29551257	ALK	ALK00066	-0.121767745248576	2	-0.00487482738030369	2	0.0926910934661892	2	0.0926910934661892	NA	NA	SegRatio=0,AbsMeanSigma=0.02,pvalue=0.858547338202533,pvalueTTest=0.887752430916435,
chr2	29551235	29551340	ALK	ALK00067	-0.0222072173823249	2	-0.00487482738030369	2	0.0926910934661892	2	0.0926910934661892	NA	NA	SegRatio=0,AbsMeanSigma=0.02,pvalue=0.858547338202533,pvalueTTest=0.887752430916435,
chr2	29551330	29551441	ALK	ALK00068	NA	2	-0.00487482738030369	2	0.0926910934661892	2	0.0926910934661892	NA	NA	SegRatio=0,AbsMeanSigma=0.02,pvalue=0.858547338202533,pvalueTTest=0.887752430916435,
chr2	29606563	29606677	ALK	ALK00069	-0.0737276633253298	2	-0.00487482738030369	2	0.0926910934661892	2	0.0926910934661892	NA	NA	SegRatio=0,AbsMeanSigma=0.02,pvalue=0.858547338202533,pvalueTTest=0.887752430916435,
chr2	29606667	29606783	ALK	ALK00070	0.0288658840267297	2	-0.00487482738030369	2	0.0926910934661892	2	0.0926910934661892	NA	NA	SegRatio=0,AbsMeanSigma=0.02,pvalue=0.858547338202533,pvalueTTest=0.887752430916435,
chr2	29754741	29754848	ALK	ALK00071	0.0176082611728233	2	-0.00487482738030369	2	0.0926910934661892	2	0.0926910934661892	NA	NA	SegRatio=0,AbsMeanSigma=0.02,pvalue=0.858547338202533,pvalueTTest=0.887752430916435,
chr2	29754818	29754935	ALK	ALK00072	0.106323415203677	2	-0.00487482738030369	2	0.0926910934661892	2	0.0926910934661892	NA	NA	SegRatio=0,AbsMeanSigma=0.02,pvalue=0.858547338202533,pvalueTTest=0.887752430916435,
chr2	29754934	29755052	ALK	ALK00073	0.0850224156070918	2	-0.00487482738030369	2	0.0926910934661892	2	0.0926910934661892	NA	NA	SegRatio=0,AbsMeanSigma=0.02,pvalue=0.858547338202533,pvalueTTest=0.887752430916435,
chr2	29917634	29917751	ALK	ALK00074	-0.0361009444488573	2	-0.00487482738030369	2	0.0926910934661892	2	0.0926910934661892	NA	NA	SegRatio=0,AbsMeanSigma=0.02,pvalue=0.858547338202533,pvalueTTest=0.887752430916435,
chr2	29917742	29917861	ALK	ALK00075	-0.0183474599061214	2	-0.00487482738030369	2	0.0926910934661892	2	0.0926910934661892	NA	NA	SegRatio=0,AbsMeanSigma=0.02,pvalue=0.858547338202533,pvalueTTest=0.887752430916435,
chr2	29917826	29917919	ALK	ALK00076	-0.315509261064334	2	-0.00487482738030369	2	0.0926910934661892	2	0.0926910934661892	NA	NA	SegRatio=0,AbsMeanSigma=0.02,pvalue=0.858547338202533,pvalueTTest=0.887752430916435,
chr2	29940373	29940482	ALK	ALK00077	-0.0354554188186866	2	-0.00487482738030369	2	0.0926910934661892	2	0.0926910934661892	NA	NA	SegRatio=0,AbsMeanSigma=0.02,pvalue=0.858547338202533,pvalueTTest=0.887752430916435,
chr2	29940481	29940585	ALK	ALK00078	-0.306564129535967	2	-0.00487482738030369	2	0.0926910934661892	2	0.0926910934661892	NA	NA	SegRatio=0,AbsMeanSigma=0.02,pvalue=0.858547338202533,pvalueTTest=0.887752430916435,
chr2	30142816	30142955	ALK	ALK00079	0.0072880581711092	2	-0.00487482738030369	2	0.0926910934661892	2	0.0926910934661892	NA	NA	SegRatio=0,AbsMeanSigma=0.02,pvalue=0.858547338202533,pvalueTTest=0.887752430916435,
chr2	30142877	30142997	ALK	ALK00080	0.448157669753921	2	-0.00487482738030369	2	0.0926910934661892	2	0.0926910934661892	NA	NA	SegRatio=0,AbsMeanSigma=0.02,pvalue=0.858547338202533,pvalueTTest=0.887752430916435,
chr2	30142949	30143016	ALK	ALK00081	0.40220781514418	2	-0.00487482738030369	2	0.0926910934661892	2	0.0926910934661892	NA	NA	SegRatio=0,AbsMeanSigma=0.02,pvalue=0.858547338202533,pvalueTTest=0.887752430916435,
chr2	30143003	30143141	ALK	ALK00082	NA	2	-0.00487482738030369	2	0.0926910934661892	2	0.0926910934661892	NA	NA	SegRatio=0,AbsMeanSigma=0.02,pvalue=0.858547338202533,pvalueTTest=0.887752430916435,
chr2	47600571	47600681	EPCAM	EPCAM00001	0.291693758446064	2	-0.00487482738030369	2	0.0293260425784749	2	0.0293260425784749	NA	NA	SegRatio=0,AbsMeanSigma=0.02,pvalue=0.858547338202533,pvalueTTest=0.887752430916435,
chr2	47600663	47600766	EPCAM	EPCAM00002	0.555733041650148	2	-0.00487482738030369	2	0.0293260425784749	2	0.0293260425784749	NA	NA	SegRatio=0,AbsMeanSigma=0.02,pvalue=0.858547338202533,pvalueTTest=0.887752430916435,
chr2	47600875	47600962	EPCAM	EPCAM00003	0.358667911234592	2	-0.00487482738030369	2	0.0293260425784749	2	0.0293260425784749	NA	NA	SegRatio=0,AbsMeanSigma=0.02,pvalue=0.858547338202533,pvalueTTest=0.887752430916435,
chr2	47600938	47601040	EPCAM	EPCAM00004	0.0349887038910026	2	-0.00487482738030369	2	0.0293260425784749	2	0.0293260425784749	NA	NA	SegRatio=0,AbsMeanSigma=0.02,pvalue=0.858547338202533,pvalueTTest=0.887752430916435,
chr2	47601038	47601158	EPCAM	EPCAM00005	0.154335301289641	2	-0.00487482738030369	2	0.0293260425784749	2	0.0293260425784749	NA	NA	SegRatio=0,AbsMeanSigma=0.02,pvalue=0.858547338202533,pvalueTTest=0.887752430916435,
chr2	47601151	47601264	EPCAM	EPCAM00006	0.145827058559633	2	-0.00487482738030369	2	0.0293260425784749	2	0.0293260425784749	NA	NA	SegRatio=0,AbsMeanSigma=0.02,pvalue=0.858547338202533,pvalueTTest=0.887752430916435,
chr2	47602339	47602443	EPCAM	EPCAM00007	-0.18318351007297	2	-0.00487482738030369	2	0.0293260425784749	2	0.0293260425784749	NA	NA	SegRatio=0,AbsMeanSigma=0.02,pvalue=0.858547338202533,pvalueTTest=0.887752430916435,
chr2	47602389	47602486	EPCAM	EPCAM00008	0.103724792485526	2	-0.00487482738030369	2	0.0293260425784749	2	0.0293260425784749	NA	NA	SegRatio=0,AbsMeanSigma=0.02,pvalue=0.858547338202533,pvalueTTest=0.887752430916435,
chr2	47604086	47604200	EPCAM	EPCAM00009	0.323927241963033	2	-0.00487482738030369	2	0.0293260425784749	2	0.0293260425784749	NA	NA	SegRatio=0,AbsMeanSigma=0.02,pvalue=0.858547338202533,pvalueTTest=0.887752430916435,
chr2	47604173	47604288	EPCAM	EPCAM00010	0.0905713615015358	2	-0.00487482738030369	2	0.0293260425784749	2	0.0293260425784749	NA	NA	SegRatio=0,AbsMeanSigma=0.02,pvalue=0.858547338202533,pvalueTTest=0.887752430916435,
chr2	47606015	47606116	EPCAM	EPCAM00011	NA	2	-0.00487482738030369	2	0.0293260425784749	2	0.0293260425784749	NA	NA	SegRatio=0,AbsMeanSigma=0.02,pvalue=0.858547338202533,pvalueTTest=0.887752430916435,
chr2	47606112	47606222	EPCAM	EPCAM00012	-0.264634356234669	2	-0.00487482738030369	2	0.0293260425784749	2	0.0293260425784749	NA	NA	SegRatio=0,AbsMeanSigma=0.02,pvalue=0.858547338202533,pvalueTTest=0.887752430916435,
chr2	47606866	47606977	EPCAM	EPCAM00013	0.193699919136019	2	-0.00487482738030369	2	0.0293260425784749	2	0.0293260425784749	NA	NA	SegRatio=0,AbsMeanSigma=0.02,pvalue=0.858547338202533,pvalueTTest=0.887752430916435,
chr2	47606960	47607077	EPCAM	EPCAM00014	0.106004581638782	2	-0.00487482738030369	2	0.0293260425784749	2	0.0293260425784749	NA	NA	SegRatio=0,AbsMeanSigma=0.02,pvalue=0.858547338202533,pvalueTTest=0.887752430916435,
chr2	47607041	47607159	EPCAM	EPCAM00015	-0.0248636847609556	2	-0.00487482738030369	2	0.0293260425784749	2	0.0293260425784749	NA	NA	SegRatio=0,AbsMeanSigma=0.02,pvalue=0.858547338202533,pvalueTTest=0.887752430916435,
chr2	47612282	47612391	EPCAM	EPCAM00016	0.0262331325685328	2	-0.00487482738030369	2	0.0293260425784749	2	0.0293260425784749	NA	NA	SegRatio=0,AbsMeanSigma=0.02,pvalue=0.858547338202533,pvalueTTest=0.887752430916435,
chr2	47613668	47613765	EPCAM	EPCAM00017	NA	2	-0.00487482738030369	2	0.0293260425784749	2	0.0293260425784749	NA	NA	SegRatio=0,AbsMeanSigma=0.02,pvalue=0.858547338202533,pvalueTTest=0.887752430916435,
chr2	47613727	47613837	EPCAM	EPCAM00018	-0.0197871752721101	2	-0.00487482738030369	2	0.0293260425784749	2	0.0293260425784749	NA	NA	SegRatio=0,AbsMeanSigma=0.02,pvalue=0.858547338202533,pvalueTTest=0.887752430916435,
chr3	100432492	100432584	TFG	TFG00001	0.178097111813717	2	0.0346104059122345	2	0.399120349381054	2	0.399120349381054	NA	NA	SegRatio=0.03,AbsMeanSigma=0.14,pvalue=0.336856617499457,pvalueTTest=0.672519334475956,
chr3	100432552	100432662	TFG	TFG00002.TFG00003	0.0304261219643286	2	0.0346104059122345	2	0.399120349381054	2	0.399120349381054	NA	NA	SegRatio=0.03,AbsMeanSigma=0.14,pvalue=0.336856617499457,pvalueTTest=0.672519334475956,
chr3	100432675	100432809	TFG	TFG00004	0.3451254128497	2	0.0346104059122345	2	0.399120349381054	2	0.399120349381054	NA	NA	SegRatio=0.03,AbsMeanSigma=0.14,pvalue=0.336856617499457,pvalueTTest=0.672519334475956,
chr3	100438720	100438856	TFG	TFG00005	NA	2	0.0346104059122345	2	0.399120349381054	2	0.399120349381054	NA	NA	SegRatio=0.03,AbsMeanSigma=0.14,pvalue=0.336856617499457,pvalueTTest=0.672519334475956,
chr3	100438869	100438980	TFG	TFG00006	NA	2	0.0346104059122345	2	0.399120349381054	2	0.399120349381054	NA	NA	SegRatio=0.03,AbsMeanSigma=0.14,pvalue=0.336856617499457,pvalueTTest=0.672519334475956,
chr3	100447567	100447679	TFG	TFG00007	0.0153629584078962	2	0.0346104059122345	2	0.399120349381054	2	0.399120349381054	NA	NA	SegRatio=0.03,AbsMeanSigma=0.14,pvalue=0.336856617499457,pvalueTTest=0.672519334475956,
chr3	100447658	100447776	TFG	TFG00008	-0.07344243145185	2	0.0346104059122345	2	0.399120349381054	2	0.399120349381054	NA	NA	SegRatio=0.03,AbsMeanSigma=0.14,pvalue=0.336856617499457,pvalueTTest=0.672519334475956,
chr3	100451298	100451414	TFG	TFG00009	0.0754399508470627	2	0.0346104059122345	2	0.399120349381054	2	0.399120349381054	NA	NA	SegRatio=0.03,AbsMeanSigma=0.14,pvalue=0.336856617499457,pvalueTTest=0.672519334475956,
chr3	100451415	100451530	TFG	TFG00010	0.00570012530076868	2	0.0346104059122345	2	0.399120349381054	2	0.399120349381054	NA	NA	SegRatio=0.03,AbsMeanSigma=0.14,pvalue=0.336856617499457,pvalueTTest=0.672519334475956,
chr3	100451510	100451624	TFG	TFG00011	0.0746494529509874	2	0.0346104059122345	2	0.399120349381054	2	0.399120349381054	NA	NA	SegRatio=0.03,AbsMeanSigma=0.14,pvalue=0.336856617499457,pvalueTTest=0.672519334475956,
chr3	100455395	100455513	TFG	TFG00012	0.0534139451651352	2	0.0346104059122345	2	0.399120349381054	2	0.399120349381054	NA	NA	SegRatio=0.03,AbsMeanSigma=0.14,pvalue=0.336856617499457,pvalueTTest=0.672519334475956,
chr3	100455458	100455573	TFG	TFG00013	0.0346104059122345	2	0.0346104059122345	2	0.399120349381054	2	0.399120349381054	NA	NA	SegRatio=0.03,AbsMeanSigma=0.14,pvalue=0.336856617499457,pvalueTTest=0.672519334475956,
chr3	100455530	100455646	TFG	TFG00014	0.0468562304303466	2	0.0346104059122345	2	0.399120349381054	2	0.399120349381054	NA	NA	SegRatio=0.03,AbsMeanSigma=0.14,pvalue=0.336856617499457,pvalueTTest=0.672519334475956,
chr3	100463645	100463763	TFG	TFG00015	-0.247426113593968	2	0.0346104059122345	2	0.399120349381054	2	0.399120349381054	NA	NA	SegRatio=0.03,AbsMeanSigma=0.14,pvalue=0.336856617499457,pvalueTTest=0.672519334475956,
chr3	100463692	100463788	TFG	TFG00016	0.0554326358551515	2	0.0346104059122345	2	0.399120349381054	2	0.399120349381054	NA	NA	SegRatio=0.03,AbsMeanSigma=0.14,pvalue=0.336856617499457,pvalueTTest=0.672519334475956,
chr3	100466928	100467024	TFG	TFG00017	0.192352284412891	2	0.0346104059122345	2	0.399120349381054	2	0.399120349381054	NA	NA	SegRatio=0.03,AbsMeanSigma=0.14,pvalue=0.336856617499457,pvalueTTest=0.672519334475956,
chr3	100466997	100467094	TFG	TFG00018	0.0710476909868283	2	0.0346104059122345	2	0.399120349381054	2	0.399120349381054	NA	NA	SegRatio=0.03,AbsMeanSigma=0.14,pvalue=0.336856617499457,pvalueTTest=0.672519334475956,
chr3	100467092	100467207	TFG	TFG00019	-0.153517432929199	2	0.0346104059122345	2	0.399120349381054	2	0.399120349381054	NA	NA	SegRatio=0.03,AbsMeanSigma=0.14,pvalue=0.336856617499457,pvalueTTest=0.672519334475956,
chr3	100467201	100467305	TFG	TFG00020	-0.0242982197180347	2	0.0346104059122345	2	0.399120349381054	2	0.399120349381054	NA	NA	SegRatio=0.03,AbsMeanSigma=0.14,pvalue=0.336856617499457,pvalueTTest=0.672519334475956,
chr3	100467283	100467397	TFG	TFG00021	-0.167379097267011	2	0.0346104059122345	2	0.399120349381054	2	0.399120349381054	NA	NA	SegRatio=0.03,AbsMeanSigma=0.14,pvalue=0.336856617499457,pvalueTTest=0.672519334475956,
chr3	142985490	142985606	SLC9A9	SLC9A900001	0.0637793012418214	2	0.0346104059122345	2	0.350641230175657	2	0.350641230175657	NA	NA	SegRatio=0.03,AbsMeanSigma=0.14,pvalue=0.336856617499457,pvalueTTest=0.672519334475956,
chr3	142985580	142985698	SLC9A9	SLC9A900002	-0.179605218656192	2	0.0346104059122345	2	0.350641230175657	2	0.350641230175657	NA	NA	SegRatio=0.03,AbsMeanSigma=0.14,pvalue=0.336856617499457,pvalueTTest=0.672519334475956,
chr3	142985668	142985784	SLC9A9	SLC9A900003	-0.134788393243515	2	0.0346104059122345	2	0.350641230175657	2	0.350641230175657	NA	NA	SegRatio=0.03,AbsMeanSigma=0.14,pvalue=0.336856617499457,pvalueTTest=0.672519334475956,
chr3	142985776	142985894	SLC9A9	SLC9A900004	0.0881914605551688	2	0.0346104059122345	2	0.350641230175657	2	0.350641230175657	NA	NA	SegRatio=0.03,AbsMeanSigma=0.14,pvalue=0.336856617499457,pvalueTTest=0.672519334475956,
chr3	142987693	142987813	SLC9A9	SLC9A900005	0.0785605727740384	2	0.0346104059122345	2	0.350641230175657	2	0.350641230175657	NA	NA	SegRatio=0.03,AbsMeanSigma=0.14,pvalue=0.336856617499457,pvalueTTest=0.672519334475956,
chr3	142987740	142987848	SLC9A9	SLC9A900006	0.0109363586332294	2	0.0346104059122345	2	0.350641230175657	2	0.350641230175657	NA	NA	SegRatio=0.03,AbsMeanSigma=0.14,pvalue=0.336856617499457,pvalueTTest=0.672519334475956,
chr3	143082305	143082423	SLC9A9	SLC9A900007	-0.0406548520384218	2	0.0346104059122345	2	0.350641230175657	2	0.350641230175657	NA	NA	SegRatio=0.03,AbsMeanSigma=0.14,pvalue=0.336856617499457,pvalueTTest=0.672519334475956,
chr3	143082385	143082519	SLC9A9	SLC9A900008	NA	2	0.0346104059122345	2	0.350641230175657	2	0.350641230175657	NA	NA	SegRatio=0.03,AbsMeanSigma=0.14,pvalue=0.336856617499457,pvalueTTest=0.672519334475956,
chr3	143100832	143100949	SLC9A9	SLC9A900009	0.0934117005769563	2	0.0346104059122345	2	0.350641230175657	2	0.350641230175657	NA	NA	SegRatio=0.03,AbsMeanSigma=0.14,pvalue=0.336856617499457,pvalueTTest=0.672519334475956,
chr3	143100945	143101059	SLC9A9	SLC9A900010	0.117698565007804	2	0.0346104059122345	2	0.350641230175657	2	0.350641230175657	NA	NA	SegRatio=0.03,AbsMeanSigma=0.14,pvalue=0.336856617499457,pvalueTTest=0.672519334475956,
chr3	143185800	143185904	SLC9A9	SLC9A900011	-0.0170507919626453	2	0.0346104059122345	2	0.350641230175657	2	0.350641230175657	NA	NA	SegRatio=0.03,AbsMeanSigma=0.14,pvalue=0.336856617499457,pvalueTTest=0.672519334475956,
chr3	143185867	143185971	SLC9A9	SLC9A900012	0.0469006000536022	2	0.0346104059122345	2	0.350641230175657	2	0.350641230175657	NA	NA	SegRatio=0.03,AbsMeanSigma=0.14,pvalue=0.336856617499457,pvalueTTest=0.672519334475956,
chr3	143185969	143186083	SLC9A9	SLC9A900013	-0.14943926723553	2	0.0346104059122345	2	0.350641230175657	2	0.350641230175657	NA	NA	SegRatio=0.03,AbsMeanSigma=0.14,pvalue=0.336856617499457,pvalueTTest=0.672519334475956,
chr3	143212463	143212567	SLC9A9	SLC9A900014	0.00622234860972851	2	0.0346104059122345	2	0.350641230175657	2	0.350641230175657	NA	NA	SegRatio=0.03,AbsMeanSigma=0.14,pvalue=0.336856617499457,pvalueTTest=0.672519334475956,
chr3	143212561	143212678	SLC9A9	SLC9A900015	0.00699607789960925	2	0.0346104059122345	2	0.350641230175657	2	0.350641230175657	NA	NA	SegRatio=0.03,AbsMeanSigma=0.14,pvalue=0.336856617499457,pvalueTTest=0.672519334475956,
chr3	143214149	143214244	SLC9A9	SLC9A900016	0.154230429389624	2	0.0346104059122345	2	0.350641230175657	2	0.350641230175657	NA	NA	SegRatio=0.03,AbsMeanSigma=0.14,pvalue=0.336856617499457,pvalueTTest=0.672519334475956,
chr3	143214233	143214346	SLC9A9	SLC9A900017	-0.0302018941833057	2	0.0346104059122345	2	0.350641230175657	2	0.350641230175657	NA	NA	SegRatio=0.03,AbsMeanSigma=0.14,pvalue=0.336856617499457,pvalueTTest=0.672519334475956,
chr3	143271160	143271264	SLC9A9	SLC9A900018	0.0678944545307619	2	0.0346104059122345	2	0.350641230175657	2	0.350641230175657	NA	NA	SegRatio=0.03,AbsMeanSigma=0.14,pvalue=0.336856617499457,pvalueTTest=0.672519334475956,
chr3	143271262	143271344	SLC9A9	SLC9A900019	0.13484306989886	2	0.0346104059122345	2	0.350641230175657	2	0.350641230175657	NA	NA	SegRatio=0.03,AbsMeanSigma=0.14,pvalue=0.336856617499457,pvalueTTest=0.672519334475956,
chr3	143292902	143293017	SLC9A9	SLC9A900020	0.105574513966911	2	0.0346104059122345	2	0.350641230175657	2	0.350641230175657	NA	NA	SegRatio=0.03,AbsMeanSigma=0.14,pvalue=0.336856617499457,pvalueTTest=0.672519334475956,
chr3	143292973	143293083	SLC9A9	SLC9A900021	0.0587774758332173	2	0.0346104059122345	2	0.350641230175657	2	0.350641230175657	NA	NA	SegRatio=0.03,AbsMeanSigma=0.14,pvalue=0.336856617499457,pvalueTTest=0.672519334475956,
chr3	143297405	143297525	SLC9A9	SLC9A900022	-0.0215689213174631	2	0.0346104059122345	2	0.350641230175657	2	0.350641230175657	NA	NA	SegRatio=0.03,AbsMeanSigma=0.14,pvalue=0.336856617499457,pvalueTTest=0.672519334475956,
chr3	143297503	143297619	SLC9A9	SLC9A900023	-0.00573102731601247	2	0.0346104059122345	2	0.350641230175657	2	0.350641230175657	NA	NA	SegRatio=0.03,AbsMeanSigma=0.14,pvalue=0.336856617499457,pvalueTTest=0.672519334475956,
chr3	143371024	143371124	SLC9A9	SLC9A900024	-0.0891416700732052	2	0.0346104059122345	2	0.350641230175657	2	0.350641230175657	NA	NA	SegRatio=0.03,AbsMeanSigma=0.14,pvalue=0.336856617499457,pvalueTTest=0.672519334475956,
chr3	143371117	143371228	SLC9A9	SLC9A900025	-0.122323639718269	2	0.0346104059122345	2	0.350641230175657	2	0.350641230175657	NA	NA	SegRatio=0.03,AbsMeanSigma=0.14,pvalue=0.336856617499457,pvalueTTest=0.672519334475956,
chr3	143411962	143412072	SLC9A9	SLC9A900026	0.0440887843907584	2	0.0346104059122345	2	0.350641230175657	2	0.350641230175657	NA	NA	SegRatio=0.03,AbsMeanSigma=0.14,pvalue=0.336856617499457,pvalueTTest=0.672519334475956,
chr3	143412042	143412107	SLC9A9	SLC9A900027	NA	2	0.0346104059122345	2	0.350641230175657	2	0.350641230175657	NA	NA	SegRatio=0.03,AbsMeanSigma=0.14,pvalue=0.336856617499457,pvalueTTest=0.672519334475956,
chr3	143412093	143412205	SLC9A9	SLC9A900028	0.0404056628798116	2	0.0346104059122345	2	0.350641230175657	2	0.350641230175657	NA	NA	SegRatio=0.03,AbsMeanSigma=0.14,pvalue=0.336856617499457,pvalueTTest=0.672519334475956,
chr3	143513793	143513909	SLC9A9	SLC9A900029	-0.0334474617579116	2	0.0346104059122345	2	0.350641230175657	2	0.350641230175657	NA	NA	SegRatio=0.03,AbsMeanSigma=0.14,pvalue=0.336856617499457,pvalueTTest=0.672519334475956,
chr3	143513903	143514014	SLC9A9	SLC9A900030	-2.21401345011442	2	-1.59820730316358	2	0.350641230175657	2	0.350641230175657	q-value=0.00516498234886084, copies=0	NA	SegRatio=-1.6,AbsMeanSigma=9.45,pvalue=3.03830008434833e-60,pvalueTTest=0.250651243838422,Adjusted:byPvalueTTestRatio;
chr3	143515625	143515740	SLC9A9	SLC9A900031	NA	2	-1.59820730316358	2	0.350641230175657	2	0.350641230175657	NA	NA	SegRatio=-1.6,AbsMeanSigma=9.45,pvalue=3.03830008434833e-60,pvalueTTest=0.250651243838422,Adjusted:byPvalueTTestRatio;
chr3	143515705	143515776	SLC9A9	SLC9A900032	-0.943129243127552	2	-1.59820730316358	2	0.350641230175657	2	0.350641230175657	q-value=0.00352455890817389, copies=1	NA	SegRatio=-1.6,AbsMeanSigma=9.45,pvalue=3.03830008434833e-60,pvalueTTest=0.250651243838422,Adjusted:byPvalueTTestRatio;
chr3	143550765	143550878	SLC9A9	SLC9A900033	NA	2	0.0812376654270497	2	0.350641230175657	2	0.350641230175657	NA	NA	SegRatio=0.08,AbsMeanSigma=0.32,pvalue=0.0128163204550382,pvalueTTest=0.129809968179372,
chr3	143550879	143550988	SLC9A9	SLC9A900034	0.0217343710722915	2	0.0812376654270497	2	0.350641230175657	2	0.350641230175657	NA	NA	SegRatio=0.08,AbsMeanSigma=0.32,pvalue=0.0128163204550382,pvalueTTest=0.129809968179372,
chr3	143550976	143551095	SLC9A9	SLC9A900035	0.143403365322336	2	0.0812376654270497	2	0.350641230175657	2	0.350641230175657	NA	NA	SegRatio=0.08,AbsMeanSigma=0.32,pvalue=0.0128163204550382,pvalueTTest=0.129809968179372,
chr3	143566963	143567082	SLC9A9	SLC9A900036	-0.0675781818098002	2	0.0812376654270497	2	0.350641230175657	2	0.350641230175657	NA	NA	SegRatio=0.08,AbsMeanSigma=0.32,pvalue=0.0128163204550382,pvalueTTest=0.129809968179372,
chr3	143567064	143567170	SLC9A9	SLC9A900037	-0.0027501006924387	2	0.0812376654270497	2	0.350641230175657	2	0.350641230175657	NA	NA	SegRatio=0.08,AbsMeanSigma=0.32,pvalue=0.0128163204550382,pvalueTTest=0.129809968179372,
chr3	143567155	143567266	SLC9A9	SLC9A900038	-0.019707304740523	2	0.0812376654270497	2	0.350641230175657	2	0.350641230175657	NA	NA	SegRatio=0.08,AbsMeanSigma=0.32,pvalue=0.0128163204550382,pvalueTTest=0.129809968179372,
chr3	178916573	178916682	PIK3CA	PIK3CA00001	0.0534267937233339	2	0.0812376654270497	2	0.292505315350719	2	0.292505315350719	NA	NA	SegRatio=0.08,AbsMeanSigma=0.32,pvalue=0.0128163204550382,pvalueTTest=0.129809968179372,
chr3	178916639	178916748	PIK3CA	PIK3CA00002	0.065631037523086	2	0.0812376654270497	2	0.292505315350719	2	0.292505315350719	NA	NA	SegRatio=0.08,AbsMeanSigma=0.32,pvalue=0.0128163204550382,pvalueTTest=0.129809968179372,
chr3	178916746	178916861	PIK3CA	PIK3CA00003	0.219352023185439	2	0.0812376654270497	2	0.292505315350719	2	0.292505315350719	NA	NA	SegRatio=0.08,AbsMeanSigma=0.32,pvalue=0.0128163204550382,pvalueTTest=0.129809968179372,
chr3	178916803	178916912	PIK3CA	PIK3CA00004	0.202854580759851	2	0.0812376654270497	2	0.292505315350719	2	0.292505315350719	NA	NA	SegRatio=0.08,AbsMeanSigma=0.32,pvalue=0.0128163204550382,pvalueTTest=0.129809968179372,
chr3	178916888	178916991	PIK3CA	PIK3CA00005	0.212782210324388	2	0.0812376654270497	2	0.292505315350719	2	0.292505315350719	NA	NA	SegRatio=0.08,AbsMeanSigma=0.32,pvalue=0.0128163204550382,pvalueTTest=0.129809968179372,
chr3	178917449	178917559	PIK3CA	PIK3CA00006	0.10376170659185	2	0.0812376654270497	2	0.292505315350719	2	0.292505315350719	NA	NA	SegRatio=0.08,AbsMeanSigma=0.32,pvalue=0.0128163204550382,pvalueTTest=0.129809968179372,
chr3	178917537	178917648	PIK3CA	PIK3CA00007	0.175850942448289	2	0.0812376654270497	2	0.292505315350719	2	0.292505315350719	NA	NA	SegRatio=0.08,AbsMeanSigma=0.32,pvalue=0.0128163204550382,pvalueTTest=0.129809968179372,
chr3	178917608	178917721	PIK3CA	PIK3CA00008	NA	2	0.0812376654270497	2	0.292505315350719	2	0.292505315350719	NA	NA	SegRatio=0.08,AbsMeanSigma=0.32,pvalue=0.0128163204550382,pvalueTTest=0.129809968179372,
chr3	178919054	178919109	PIK3CA	PIK3CA00009	NA	2	0.0812376654270497	2	0.292505315350719	2	0.292505315350719	NA	NA	SegRatio=0.08,AbsMeanSigma=0.32,pvalue=0.0128163204550382,pvalueTTest=0.129809968179372,
chr3	178919110	178919217	PIK3CA	PIK3CA00010	-0.015566253508951	2	0.0812376654270497	2	0.292505315350719	2	0.292505315350719	NA	NA	SegRatio=0.08,AbsMeanSigma=0.32,pvalue=0.0128163204550382,pvalueTTest=0.129809968179372,
chr3	178919194	178919308	PIK3CA	PIK3CA00011	NA	2	0.0812376654270497	2	0.292505315350719	2	0.292505315350719	NA	NA	SegRatio=0.08,AbsMeanSigma=0.32,pvalue=0.0128163204550382,pvalueTTest=0.129809968179372,
chr3	178919262	178919372	PIK3CA	PIK3CA00012	NA	2	0.0812376654270497	2	0.292505315350719	2	0.292505315350719	NA	NA	SegRatio=0.08,AbsMeanSigma=0.32,pvalue=0.0128163204550382,pvalueTTest=0.129809968179372,
chr3	178921311	178921424	PIK3CA	PIK3CA00013	-0.102513316638975	2	0.0812376654270497	2	0.292505315350719	2	0.292505315350719	NA	NA	SegRatio=0.08,AbsMeanSigma=0.32,pvalue=0.0128163204550382,pvalueTTest=0.129809968179372,
chr3	178921415	178921531	PIK3CA	PIK3CA00014	0.0820789177258207	2	0.0812376654270497	2	0.292505315350719	2	0.292505315350719	NA	NA	SegRatio=0.08,AbsMeanSigma=0.32,pvalue=0.0128163204550382,pvalueTTest=0.129809968179372,
chr3	178921506	178921581	PIK3CA	PIK3CA00015	NA	2	0.0812376654270497	2	0.292505315350719	2	0.292505315350719	NA	NA	SegRatio=0.08,AbsMeanSigma=0.32,pvalue=0.0128163204550382,pvalueTTest=0.129809968179372,
chr3	178921573	178921687	PIK3CA	PIK3CA00016	NA	2	0.0812376654270497	2	0.292505315350719	2	0.292505315350719	NA	NA	SegRatio=0.08,AbsMeanSigma=0.32,pvalue=0.0128163204550382,pvalueTTest=0.129809968179372,
chr3	178922256	178922366	PIK3CA	PIK3CA00017	0.085130047035464	2	0.0812376654270497	2	0.292505315350719	2	0.292505315350719	NA	NA	SegRatio=0.08,AbsMeanSigma=0.32,pvalue=0.0128163204550382,pvalueTTest=0.129809968179372,
chr3	178922321	178922416	PIK3CA	PIK3CA00018	-0.775830233552565	2	0.0812376654270497	2	0.292505315350719	2	0.292505315350719	NA	NA	SegRatio=0.08,AbsMeanSigma=0.32,pvalue=0.0128163204550382,pvalueTTest=0.129809968179372,
chr3	178927321	178927438	PIK3CA	PIK3CA00019	-0.479830753726474	2	0.0812376654270497	2	0.292505315350719	2	0.292505315350719	q-value=0.00382830713650655, copies=1	NA	SegRatio=0.08,AbsMeanSigma=0.32,pvalue=0.0128163204550382,pvalueTTest=0.129809968179372,
chr3	178927432	178927532	PIK3CA	PIK3CA00020	0.0269389015669793	2	0.0812376654270497	2	0.292505315350719	2	0.292505315350719	NA	NA	SegRatio=0.08,AbsMeanSigma=0.32,pvalue=0.0128163204550382,pvalueTTest=0.129809968179372,
chr3	178927892	178927988	PIK3CA	PIK3CA00021	0.208142828936929	2	0.0812376654270497	2	0.292505315350719	2	0.292505315350719	NA	NA	SegRatio=0.08,AbsMeanSigma=0.32,pvalue=0.0128163204550382,pvalueTTest=0.129809968179372,
chr3	178928028	178928104	PIK3CA	PIK3CA00022	0.211207380578198	2	0.0812376654270497	2	0.292505315350719	2	0.292505315350719	NA	NA	SegRatio=0.08,AbsMeanSigma=0.32,pvalue=0.0128163204550382,pvalueTTest=0.129809968179372,
chr3	178928093	178928207	PIK3CA	PIK3CA00023	NA	2	0.0812376654270497	2	0.292505315350719	2	0.292505315350719	NA	NA	SegRatio=0.08,AbsMeanSigma=0.32,pvalue=0.0128163204550382,pvalueTTest=0.129809968179372,
chr3	178928180	178928272	PIK3CA	PIK3CA00024	0.0943736809646141	2	0.0812376654270497	2	0.292505315350719	2	0.292505315350719	NA	NA	SegRatio=0.08,AbsMeanSigma=0.32,pvalue=0.0128163204550382,pvalueTTest=0.129809968179372,
chr3	178928246	178928349	PIK3CA	PIK3CA00025	0.166357198739726	2	0.0812376654270497	2	0.292505315350719	2	0.292505315350719	NA	NA	SegRatio=0.08,AbsMeanSigma=0.32,pvalue=0.0128163204550382,pvalueTTest=0.129809968179372,
chr3	178928334	178928443	PIK3CA	PIK3CA00026	-0.152108042467144	2	0.0812376654270497	2	0.292505315350719	2	0.292505315350719	NA	NA	SegRatio=0.08,AbsMeanSigma=0.32,pvalue=0.0128163204550382,pvalueTTest=0.129809968179372,
chr3	178936039	178936127	PIK3CA	PIK3CA00027	NA	2	0.0812376654270497	2	0.292505315350719	2	0.292505315350719	NA	NA	SegRatio=0.08,AbsMeanSigma=0.32,pvalue=0.0128163204550382,pvalueTTest=0.129809968179372,
chr3	178936065	178936181	PIK3CA	PIK3CA00028	NA	2	0.0812376654270497	2	0.292505315350719	2	0.292505315350719	NA	NA	SegRatio=0.08,AbsMeanSigma=0.32,pvalue=0.0128163204550382,pvalueTTest=0.129809968179372,
chr3	178936945	178937056	PIK3CA	PIK3CA00029	0.154958959102511	2	0.0812376654270497	2	0.292505315350719	2	0.292505315350719	NA	NA	SegRatio=0.08,AbsMeanSigma=0.32,pvalue=0.0128163204550382,pvalueTTest=0.129809968179372,
chr3	178937024	178937133	PIK3CA	PIK3CA00030	NA	2	0.0812376654270497	2	0.292505315350719	2	0.292505315350719	NA	NA	SegRatio=0.08,AbsMeanSigma=0.32,pvalue=0.0128163204550382,pvalueTTest=0.129809968179372,
chr3	178937306	178937445	PIK3CA	PIK3CA00031	-0.0720730465209722	2	0.0812376654270497	2	0.292505315350719	2	0.292505315350719	NA	NA	SegRatio=0.08,AbsMeanSigma=0.32,pvalue=0.0128163204550382,pvalueTTest=0.129809968179372,
chr3	178937697	178937804	PIK3CA	PIK3CA00032	0.191243551587557	2	0.0812376654270497	2	0.292505315350719	2	0.292505315350719	NA	NA	SegRatio=0.08,AbsMeanSigma=0.32,pvalue=0.0128163204550382,pvalueTTest=0.129809968179372,
chr3	178937806	178937937	PIK3CA	PIK3CA00033	NA	2	0.0812376654270497	2	0.292505315350719	2	0.292505315350719	NA	NA	SegRatio=0.08,AbsMeanSigma=0.32,pvalue=0.0128163204550382,pvalueTTest=0.129809968179372,
chr3	178938711	178938825	PIK3CA	PIK3CA00034	0.277719663702322	2	0.0812376654270497	2	0.292505315350719	2	0.292505315350719	NA	NA	SegRatio=0.08,AbsMeanSigma=0.32,pvalue=0.0128163204550382,pvalueTTest=0.129809968179372,
chr3	178938779	178938889	PIK3CA	PIK3CA00035	0.128801800101476	2	0.0812376654270497	2	0.292505315350719	2	0.292505315350719	NA	NA	SegRatio=0.08,AbsMeanSigma=0.32,pvalue=0.0128163204550382,pvalueTTest=0.129809968179372,
chr3	178938839	178938944	PIK3CA	PIK3CA00036	0.0878619688151085	2	0.0812376654270497	2	0.292505315350719	2	0.292505315350719	NA	NA	SegRatio=0.08,AbsMeanSigma=0.32,pvalue=0.0128163204550382,pvalueTTest=0.129809968179372,
chr3	178938938	178939043	PIK3CA	PIK3CA00037	0.0929397991354322	2	0.0812376654270497	2	0.292505315350719	2	0.292505315350719	NA	NA	SegRatio=0.08,AbsMeanSigma=0.32,pvalue=0.0128163204550382,pvalueTTest=0.129809968179372,
chr3	178941809	178941915	PIK3CA	PIK3CA00038	0.0812376654270497	2	0.0812376654270497	2	0.292505315350719	2	0.292505315350719	NA	NA	SegRatio=0.08,AbsMeanSigma=0.32,pvalue=0.0128163204550382,pvalueTTest=0.129809968179372,
chr3	178941911	178942019	PIK3CA	PIK3CA00039	0.0992347871266282	2	0.0812376654270497	2	0.292505315350719	2	0.292505315350719	NA	NA	SegRatio=0.08,AbsMeanSigma=0.32,pvalue=0.0128163204550382,pvalueTTest=0.129809968179372,
chr3	178942385	178942518	PIK3CA	PIK3CA00040	NA	2	0.0812376654270497	2	0.292505315350719	2	0.292505315350719	NA	NA	SegRatio=0.08,AbsMeanSigma=0.32,pvalue=0.0128163204550382,pvalueTTest=0.129809968179372,
chr3	178942517	178942629	PIK3CA	PIK3CA00041	0.0281950595030762	2	0.0812376654270497	2	0.292505315350719	2	0.292505315350719	NA	NA	SegRatio=0.08,AbsMeanSigma=0.32,pvalue=0.0128163204550382,pvalueTTest=0.129809968179372,
chr3	178943719	178943847	PIK3CA	PIK3CA00042	-0.00988099238085804	2	0.0812376654270497	2	0.292505315350719	2	0.292505315350719	NA	NA	SegRatio=0.08,AbsMeanSigma=0.32,pvalue=0.0128163204550382,pvalueTTest=0.129809968179372,
chr3	178946957	178947075	PIK3CA	PIK3CA00043	-0.844723605093559	2	0.0812376654270497	2	0.292505315350719	2	0.292505315350719	q-value=0.00017816201675711, copies=1	NA	SegRatio=0.08,AbsMeanSigma=0.32,pvalue=0.0128163204550382,pvalueTTest=0.129809968179372,
chr3	178947074	178947187	PIK3CA	PIK3CA00044	-0.00862344740595742	2	0.0812376654270497	2	0.292505315350719	2	0.292505315350719	NA	NA	SegRatio=0.08,AbsMeanSigma=0.32,pvalue=0.0128163204550382,pvalueTTest=0.129809968179372,
chr3	178947155	178947273	PIK3CA	PIK3CA00045	0.0485302782787771	2	0.0812376654270497	2	0.292505315350719	2	0.292505315350719	NA	NA	SegRatio=0.08,AbsMeanSigma=0.32,pvalue=0.0128163204550382,pvalueTTest=0.129809968179372,
chr3	178947722	178947819	PIK3CA	PIK3CA00046	0.0915867309341586	2	0.0812376654270497	2	0.292505315350719	2	0.292505315350719	NA	NA	SegRatio=0.08,AbsMeanSigma=0.32,pvalue=0.0128163204550382,pvalueTTest=0.129809968179372,
chr3	178947820	178947935	PIK3CA	PIK3CA00047.PIK3CA00048	0.0902502380303482	2	0.0812376654270497	2	0.292505315350719	2	0.292505315350719	NA	NA	SegRatio=0.08,AbsMeanSigma=0.32,pvalue=0.0128163204550382,pvalueTTest=0.129809968179372,
chr3	178947963	178948074	PIK3CA	PIK3CA00049	NA	2	0.0812376654270497	2	0.292505315350719	2	0.292505315350719	NA	NA	SegRatio=0.08,AbsMeanSigma=0.32,pvalue=0.0128163204550382,pvalueTTest=0.129809968179372,
chr3	178948035	178948147	PIK3CA	PIK3CA00050	-0.114470147747693	2	0.0812376654270497	2	0.292505315350719	2	0.292505315350719	NA	NA	SegRatio=0.08,AbsMeanSigma=0.32,pvalue=0.0128163204550382,pvalueTTest=0.129809968179372,
chr3	178948089	178948200	PIK3CA	PIK3CA00051	0.131898277317367	2	0.0812376654270497	2	0.292505315350719	2	0.292505315350719	NA	NA	SegRatio=0.08,AbsMeanSigma=0.32,pvalue=0.0128163204550382,pvalueTTest=0.129809968179372,
chr3	178951861	178951975	PIK3CA	PIK3CA00052	0.09504064462537	2	0.0812376654270497	2	0.292505315350719	2	0.292505315350719	NA	NA	SegRatio=0.08,AbsMeanSigma=0.32,pvalue=0.0128163204550382,pvalueTTest=0.129809968179372,
chr3	178951933	178952043	PIK3CA	PIK3CA00053	0.0547409807393415	2	0.0812376654270497	2	0.292505315350719	2	0.292505315350719	NA	NA	SegRatio=0.08,AbsMeanSigma=0.32,pvalue=0.0128163204550382,pvalueTTest=0.129809968179372,
chr3	178952039	178952131	PIK3CA	PIK3CA00054	-0.0941494365552133	2	0.0812376654270497	2	0.292505315350719	2	0.292505315350719	NA	NA	SegRatio=0.08,AbsMeanSigma=0.32,pvalue=0.0128163204550382,pvalueTTest=0.129809968179372,
chr3	178952127	178952243	PIK3CA	PIK3CA00055	0.0263339104271163	2	0.0812376654270497	2	0.292505315350719	2	0.292505315350719	NA	NA	SegRatio=0.08,AbsMeanSigma=0.32,pvalue=0.0128163204550382,pvalueTTest=0.129809968179372,
chr5	149357195	149357307	SLC26A2	SLC26A200001	-0.125915925347165	2	0.0121209082642187	2	0.884119990243095	2	0.884119990243095	NA	NA	SegRatio=0.01,AbsMeanSigma=0.03,pvalue=0.885670180646855,pvalueTTest=0.884119990243095,
chr5	149357285	149357385	SLC26A2	SLC26A200002	-0.0175612972980677	2	0.0121209082642187	2	0.884119990243095	2	0.884119990243095	NA	NA	SegRatio=0.01,AbsMeanSigma=0.03,pvalue=0.885670180646855,pvalueTTest=0.884119990243095,
chr5	149357364	149357484	SLC26A2	SLC26A200003	0.0139005371582566	2	0.0121209082642187	2	0.884119990243095	2	0.884119990243095	NA	NA	SegRatio=0.01,AbsMeanSigma=0.03,pvalue=0.885670180646855,pvalueTTest=0.884119990243095,
chr5	149357453	149357565	SLC26A2	SLC26A200004	-0.235721038191265	2	0.0121209082642187	2	0.884119990243095	2	0.884119990243095	NA	NA	SegRatio=0.01,AbsMeanSigma=0.03,pvalue=0.885670180646855,pvalueTTest=0.884119990243095,
chr5	149357563	149357669	SLC26A2	SLC26A200005	-0.218712072178987	2	0.0121209082642187	2	0.884119990243095	2	0.884119990243095	NA	NA	SegRatio=0.01,AbsMeanSigma=0.03,pvalue=0.885670180646855,pvalueTTest=0.884119990243095,
chr5	149357638	149357754	SLC26A2	SLC26A200006	0.047071260812314	2	0.0121209082642187	2	0.884119990243095	2	0.884119990243095	NA	NA	SegRatio=0.01,AbsMeanSigma=0.03,pvalue=0.885670180646855,pvalueTTest=0.884119990243095,
chr5	149357699	149357792	SLC26A2	SLC26A200007	0.134234270414178	2	0.0121209082642187	2	0.884119990243095	2	0.884119990243095	NA	NA	SegRatio=0.01,AbsMeanSigma=0.03,pvalue=0.885670180646855,pvalueTTest=0.884119990243095,
chr5	149357771	149357881	SLC26A2	SLC26A200008	0.0121209082642187	2	0.0121209082642187	2	0.884119990243095	2	0.884119990243095	NA	NA	SegRatio=0.01,AbsMeanSigma=0.03,pvalue=0.885670180646855,pvalueTTest=0.884119990243095,
chr5	149357876	149357986	SLC26A2	SLC26A200009	-0.0744454364813594	2	0.0121209082642187	2	0.884119990243095	2	0.884119990243095	NA	NA	SegRatio=0.01,AbsMeanSigma=0.03,pvalue=0.885670180646855,pvalueTTest=0.884119990243095,
chr5	149359772	149359888	SLC26A2	SLC26A200010	0.0974560204442562	2	0.0121209082642187	2	0.884119990243095	2	0.884119990243095	NA	NA	SegRatio=0.01,AbsMeanSigma=0.03,pvalue=0.885670180646855,pvalueTTest=0.884119990243095,
chr5	149359859	149359964	SLC26A2	SLC26A200011	0.0936835522967274	2	0.0121209082642187	2	0.884119990243095	2	0.884119990243095	NA	NA	SegRatio=0.01,AbsMeanSigma=0.03,pvalue=0.885670180646855,pvalueTTest=0.884119990243095,
chr5	149359929	149360042	SLC26A2	SLC26A200012	0.140099993614212	2	0.0121209082642187	2	0.884119990243095	2	0.884119990243095	NA	NA	SegRatio=0.01,AbsMeanSigma=0.03,pvalue=0.885670180646855,pvalueTTest=0.884119990243095,
chr5	149360000	149360104	SLC26A2	SLC26A200013	-0.138676176004812	2	0.0121209082642187	2	0.884119990243095	2	0.884119990243095	NA	NA	SegRatio=0.01,AbsMeanSigma=0.03,pvalue=0.885670180646855,pvalueTTest=0.884119990243095,
chr5	149360060	149360169	SLC26A2	SLC26A200014	0.0831937551892948	2	0.0121209082642187	2	0.884119990243095	2	0.884119990243095	NA	NA	SegRatio=0.01,AbsMeanSigma=0.03,pvalue=0.885670180646855,pvalueTTest=0.884119990243095,
chr5	149360168	149360282	SLC26A2	SLC26A200015	0.130770493833891	2	0.0121209082642187	2	0.884119990243095	2	0.884119990243095	NA	NA	SegRatio=0.01,AbsMeanSigma=0.03,pvalue=0.885670180646855,pvalueTTest=0.884119990243095,
chr5	149360279	149360390	SLC26A2	SLC26A200016	-0.0659637902611653	2	0.0121209082642187	2	0.884119990243095	2	0.884119990243095	NA	NA	SegRatio=0.01,AbsMeanSigma=0.03,pvalue=0.885670180646855,pvalueTTest=0.884119990243095,
chr5	149360386	149360493	SLC26A2	SLC26A200017	-0.00817689185204601	2	0.0121209082642187	2	0.884119990243095	2	0.884119990243095	NA	NA	SegRatio=0.01,AbsMeanSigma=0.03,pvalue=0.885670180646855,pvalueTTest=0.884119990243095,
chr5	149360482	149360594	SLC26A2	SLC26A200018	0.0674922338231868	2	0.0121209082642187	2	0.884119990243095	2	0.884119990243095	NA	NA	SegRatio=0.01,AbsMeanSigma=0.03,pvalue=0.885670180646855,pvalueTTest=0.884119990243095,
chr5	149360591	149360703	SLC26A2	SLC26A200019	-0.14557525616155	2	0.0121209082642187	2	0.884119990243095	2	0.884119990243095	NA	NA	SegRatio=0.01,AbsMeanSigma=0.03,pvalue=0.885670180646855,pvalueTTest=0.884119990243095,
chr5	149360680	149360795	SLC26A2	SLC26A200020	0.00151317329754521	2	0.0121209082642187	2	0.884119990243095	2	0.884119990243095	NA	NA	SegRatio=0.01,AbsMeanSigma=0.03,pvalue=0.885670180646855,pvalueTTest=0.884119990243095,
chr5	149360721	149360835	SLC26A2	SLC26A200021	0.00601096682859304	2	0.0121209082642187	2	0.884119990243095	2	0.884119990243095	NA	NA	SegRatio=0.01,AbsMeanSigma=0.03,pvalue=0.885670180646855,pvalueTTest=0.884119990243095,
chr5	149360834	149360954	SLC26A2	SLC26A200022	0.0669495537564681	2	0.0121209082642187	2	0.884119990243095	2	0.884119990243095	NA	NA	SegRatio=0.01,AbsMeanSigma=0.03,pvalue=0.885670180646855,pvalueTTest=0.884119990243095,
chr5	149360885	149360993	SLC26A2	SLC26A200023	0.0216369840156	2	0.0121209082642187	2	0.884119990243095	2	0.884119990243095	NA	NA	SegRatio=0.01,AbsMeanSigma=0.03,pvalue=0.885670180646855,pvalueTTest=0.884119990243095,
chr5	149360957	149361068	SLC26A2	SLC26A200024	0.242677917624352	2	0.0121209082642187	2	0.884119990243095	2	0.884119990243095	NA	NA	SegRatio=0.01,AbsMeanSigma=0.03,pvalue=0.885670180646855,pvalueTTest=0.884119990243095,
chr5	149361049	149361162	SLC26A2	SLC26A200025	-0.214523912008789	2	0.0121209082642187	2	0.884119990243095	2	0.884119990243095	NA	NA	SegRatio=0.01,AbsMeanSigma=0.03,pvalue=0.885670180646855,pvalueTTest=0.884119990243095,
chr5	149361160	149361275	SLC26A2	SLC26A200026	-0.0817940337360067	2	0.0121209082642187	2	0.884119990243095	2	0.884119990243095	NA	NA	SegRatio=0.01,AbsMeanSigma=0.03,pvalue=0.885670180646855,pvalueTTest=0.884119990243095,
chr5	149361234	149361347	SLC26A2	SLC26A200027	0.244877301529625	2	0.0121209082642187	2	0.884119990243095	2	0.884119990243095	NA	NA	SegRatio=0.01,AbsMeanSigma=0.03,pvalue=0.885670180646855,pvalueTTest=0.884119990243095,
chr5	149361348	149361451	SLC26A2	SLC26A200028	NA	2	0.0121209082642187	2	0.884119990243095	2	0.884119990243095	NA	NA	SegRatio=0.01,AbsMeanSigma=0.03,pvalue=0.885670180646855,pvalueTTest=0.884119990243095,
chr6	43550021	43550136	POLH	POLH00001	-0.121070711392783	2	0.0602312683444756	2	0.100446583432663	2	0.100446583432663	NA	NA	SegRatio=0.06,AbsMeanSigma=0.28,pvalue=0.0937779072786531,pvalueTTest=0.11447474598873,
chr6	43550106	43550225	POLH	POLH00002	0.11780698227616	2	0.0602312683444756	2	0.100446583432663	2	0.100446583432663	NA	NA	SegRatio=0.06,AbsMeanSigma=0.28,pvalue=0.0937779072786531,pvalueTTest=0.11447474598873,
chr6	43550643	43550780	POLH	POLH00003	0.296900265778012	2	0.0602312683444756	2	0.100446583432663	2	0.100446583432663	NA	NA	SegRatio=0.06,AbsMeanSigma=0.28,pvalue=0.0937779072786531,pvalueTTest=0.11447474598873,
chr6	43550770	43550859	POLH	POLH00004	0.29994336146877	2	0.0602312683444756	2	0.100446583432663	2	0.100446583432663	NA	NA	SegRatio=0.06,AbsMeanSigma=0.28,pvalue=0.0937779072786531,pvalueTTest=0.11447474598873,
chr6	43550846	43550961	POLH	POLH00005	0.175645775618409	2	0.0602312683444756	2	0.100446583432663	2	0.100446583432663	NA	NA	SegRatio=0.06,AbsMeanSigma=0.28,pvalue=0.0937779072786531,pvalueTTest=0.11447474598873,
chr6	43554962	43555070	POLH	POLH00006	0.0151382093168573	2	0.0602312683444756	2	0.100446583432663	2	0.100446583432663	NA	NA	SegRatio=0.06,AbsMeanSigma=0.28,pvalue=0.0937779072786531,pvalueTTest=0.11447474598873,
chr6	43555045	43555157	POLH	POLH00007	0.0401556610466844	2	0.0602312683444756	2	0.100446583432663	2	0.100446583432663	NA	NA	SegRatio=0.06,AbsMeanSigma=0.28,pvalue=0.0937779072786531,pvalueTTest=0.11447474598873,
chr6	43555147	43555240	POLH	POLH00008	0.0602312683444756	2	0.0602312683444756	2	0.100446583432663	2	0.100446583432663	NA	NA	SegRatio=0.06,AbsMeanSigma=0.28,pvalue=0.0937779072786531,pvalueTTest=0.11447474598873,
chr6	43555222	43555337	POLH	POLH00009	0.0665654967678117	2	0.0602312683444756	2	0.100446583432663	2	0.100446583432663	NA	NA	SegRatio=0.06,AbsMeanSigma=0.28,pvalue=0.0937779072786531,pvalueTTest=0.11447474598873,
chr6	43565380	43565483	POLH	POLH00010	0.144489166225816	2	0.0602312683444756	2	0.100446583432663	2	0.100446583432663	NA	NA	SegRatio=0.06,AbsMeanSigma=0.28,pvalue=0.0937779072786531,pvalueTTest=0.11447474598873,
chr6	43565474	43565590	POLH	POLH00011	0.0127944634091302	2	0.0602312683444756	2	0.100446583432663	2	0.100446583432663	NA	NA	SegRatio=0.06,AbsMeanSigma=0.28,pvalue=0.0937779072786531,pvalueTTest=0.11447474598873,
chr6	43565557	43565663	POLH	POLH00012	0.00226484341508873	2	0.0602312683444756	2	0.100446583432663	2	0.100446583432663	NA	NA	SegRatio=0.06,AbsMeanSigma=0.28,pvalue=0.0937779072786531,pvalueTTest=0.11447474598873,
chr6	43568702	43568816	POLH	POLH00013	-0.0283155058827247	2	0.0602312683444756	2	0.100446583432663	2	0.100446583432663	NA	NA	SegRatio=0.06,AbsMeanSigma=0.28,pvalue=0.0937779072786531,pvalueTTest=0.11447474598873,
chr6	43568763	43568877	POLH	POLH00014	-0.0566945919505789	2	0.0602312683444756	2	0.100446583432663	2	0.100446583432663	NA	NA	SegRatio=0.06,AbsMeanSigma=0.28,pvalue=0.0937779072786531,pvalueTTest=0.11447474598873,
chr6	43571574	43571679	POLH	POLH00015	0.0632248321122546	2	0.0602312683444756	2	0.100446583432663	2	0.100446583432663	NA	NA	SegRatio=0.06,AbsMeanSigma=0.28,pvalue=0.0937779072786531,pvalueTTest=0.11447474598873,
chr6	43571673	43571777	POLH	POLH00016	-0.0122962463363337	2	0.0602312683444756	2	0.100446583432663	2	0.100446583432663	NA	NA	SegRatio=0.06,AbsMeanSigma=0.28,pvalue=0.0937779072786531,pvalueTTest=0.11447474598873,
chr6	43572331	43572426	POLH	POLH00017	0.104665766356554	2	0.0602312683444756	2	0.100446583432663	2	0.100446583432663	NA	NA	SegRatio=0.06,AbsMeanSigma=0.28,pvalue=0.0937779072786531,pvalueTTest=0.11447474598873,
chr6	43572425	43572538	POLH	POLH00018	-0.217126033865996	2	0.0602312683444756	2	0.100446583432663	2	0.100446583432663	NA	NA	SegRatio=0.06,AbsMeanSigma=0.28,pvalue=0.0937779072786531,pvalueTTest=0.11447474598873,
chr6	43572950	43573042	POLH	POLH00019	0.147896335502566	2	0.0602312683444756	2	0.100446583432663	2	0.100446583432663	NA	NA	SegRatio=0.06,AbsMeanSigma=0.28,pvalue=0.0937779072786531,pvalueTTest=0.11447474598873,
chr6	43573008	43573118	POLH	POLH00020	-0.0757835322328635	2	0.0602312683444756	2	0.100446583432663	2	0.100446583432663	NA	NA	SegRatio=0.06,AbsMeanSigma=0.28,pvalue=0.0937779072786531,pvalueTTest=0.11447474598873,
chr6	43578258	43578374	POLH	POLH00021	0.180956271021139	2	0.0602312683444756	2	0.100446583432663	2	0.100446583432663	NA	NA	SegRatio=0.06,AbsMeanSigma=0.28,pvalue=0.0937779072786531,pvalueTTest=0.11447474598873,
chr6	43578346	43578458	POLH	POLH00022	0.0291408205024896	2	0.0602312683444756	2	0.100446583432663	2	0.100446583432663	NA	NA	SegRatio=0.06,AbsMeanSigma=0.28,pvalue=0.0937779072786531,pvalueTTest=0.11447474598873,
chr6	43578455	43578565	POLH	POLH00023	-0.105439863844203	2	0.0602312683444756	2	0.100446583432663	2	0.100446583432663	NA	NA	SegRatio=0.06,AbsMeanSigma=0.28,pvalue=0.0937779072786531,pvalueTTest=0.11447474598873,
chr6	43581344	43581457	POLH	POLH00024	0.192059053636912	2	0.0602312683444756	2	0.100446583432663	2	0.100446583432663	NA	NA	SegRatio=0.06,AbsMeanSigma=0.28,pvalue=0.0937779072786531,pvalueTTest=0.11447474598873,
chr6	43581415	43581533	POLH	POLH00025	-0.207985980276543	2	0.0602312683444756	2	0.100446583432663	2	0.100446583432663	NA	NA	SegRatio=0.06,AbsMeanSigma=0.28,pvalue=0.0937779072786531,pvalueTTest=0.11447474598873,
chr6	43581474	43581568	POLH	POLH00026	-0.113668192922863	2	0.0602312683444756	2	0.100446583432663	2	0.100446583432663	NA	NA	SegRatio=0.06,AbsMeanSigma=0.28,pvalue=0.0937779072786531,pvalueTTest=0.11447474598873,
chr6	43581530	43581650	POLH	POLH00027	-0.00855803363458443	2	0.0602312683444756	2	0.100446583432663	2	0.100446583432663	NA	NA	SegRatio=0.06,AbsMeanSigma=0.28,pvalue=0.0937779072786531,pvalueTTest=0.11447474598873,
chr6	43581603	43581719	POLH	POLH00028	0.191067343315192	2	0.0602312683444756	2	0.100446583432663	2	0.100446583432663	NA	NA	SegRatio=0.06,AbsMeanSigma=0.28,pvalue=0.0937779072786531,pvalueTTest=0.11447474598873,
chr6	43581719	43581834	POLH	POLH00029	-0.0277314499961797	2	0.0602312683444756	2	0.100446583432663	2	0.100446583432663	NA	NA	SegRatio=0.06,AbsMeanSigma=0.28,pvalue=0.0937779072786531,pvalueTTest=0.11447474598873,
chr6	43581828	43581921	POLH	POLH00030	-0.0560653752343696	2	0.0602312683444756	2	0.100446583432663	2	0.100446583432663	NA	NA	SegRatio=0.06,AbsMeanSigma=0.28,pvalue=0.0937779072786531,pvalueTTest=0.11447474598873,
chr6	43581915	43582026	POLH	POLH00031	-0.170920438173015	2	0.0602312683444756	2	0.100446583432663	2	0.100446583432663	NA	NA	SegRatio=0.06,AbsMeanSigma=0.28,pvalue=0.0937779072786531,pvalueTTest=0.11447474598873,
chr6	43582007	43582120	POLH	POLH00032	0.0447246306728692	2	0.0602312683444756	2	0.100446583432663	2	0.100446583432663	NA	NA	SegRatio=0.06,AbsMeanSigma=0.28,pvalue=0.0937779072786531,pvalueTTest=0.11447474598873,
chr6	43582103	43582214	POLH	POLH00033	0.170959963597832	2	0.0602312683444756	2	0.100446583432663	2	0.100446583432663	NA	NA	SegRatio=0.06,AbsMeanSigma=0.28,pvalue=0.0937779072786531,pvalueTTest=0.11447474598873,
chr6	43582183	43582286	POLH	POLH00034	NA	2	0.0602312683444756	2	0.100446583432663	2	0.100446583432663	NA	NA	SegRatio=0.06,AbsMeanSigma=0.28,pvalue=0.0937779072786531,pvalueTTest=0.11447474598873,
chr6	43582263	43582377	POLH	POLH00035	NA	2	0.0602312683444756	2	0.100446583432663	2	0.100446583432663	NA	NA	SegRatio=0.06,AbsMeanSigma=0.28,pvalue=0.0937779072786531,pvalueTTest=0.11447474598873,
chr7	39046422	39046535	POU6F2	POU6F200001	-0.23020275229604	2	-0.0408058484358338	2	0.0192038844292891	2	0.0192038844292891	NA	NA	SegRatio=-0.04,AbsMeanSigma=0.44,pvalue=0.0106524988239244,pvalueTTest=0.0192038844292891,
chr7	39125454	39125548	POU6F2	POU6F200002	-0.00212726983915503	2	-0.0408058484358338	2	0.0192038844292891	2	0.0192038844292891	NA	NA	SegRatio=-0.04,AbsMeanSigma=0.44,pvalue=0.0106524988239244,pvalueTTest=0.0192038844292891,
chr7	39125528	39125622	POU6F2	POU6F200003	0.0476582307654942	2	-0.0408058484358338	2	0.0192038844292891	2	0.0192038844292891	NA	NA	SegRatio=-0.04,AbsMeanSigma=0.44,pvalue=0.0106524988239244,pvalueTTest=0.0192038844292891,
chr7	39125603	39125714	POU6F2	POU6F200004	-0.219696815845461	2	-0.0408058484358338	2	0.0192038844292891	2	0.0192038844292891	NA	NA	SegRatio=-0.04,AbsMeanSigma=0.44,pvalue=0.0106524988239244,pvalueTTest=0.0192038844292891,
chr7	39243813	39243923	POU6F2	POU6F200005	-0.0563349475343895	2	-0.0408058484358338	2	0.0192038844292891	2	0.0192038844292891	NA	NA	SegRatio=-0.04,AbsMeanSigma=0.44,pvalue=0.0106524988239244,pvalueTTest=0.0192038844292891,
chr7	39243854	39243962	POU6F2	POU6F200006	-0.338035963709961	2	-0.0408058484358338	2	0.0192038844292891	2	0.0192038844292891	NA	NA	SegRatio=-0.04,AbsMeanSigma=0.44,pvalue=0.0106524988239244,pvalueTTest=0.0192038844292891,
chr7	39246962	39247071	POU6F2	POU6F200007	-0.127706745143409	2	-0.0408058484358338	2	0.0192038844292891	2	0.0192038844292891	NA	NA	SegRatio=-0.04,AbsMeanSigma=0.44,pvalue=0.0106524988239244,pvalueTTest=0.0192038844292891,
chr7	39247021	39247141	POU6F2	POU6F200008	-0.142310478722739	2	-0.0408058484358338	2	0.0192038844292891	2	0.0192038844292891	NA	NA	SegRatio=-0.04,AbsMeanSigma=0.44,pvalue=0.0106524988239244,pvalueTTest=0.0192038844292891,
chr7	39247129	39247218	POU6F2	POU6F200009	-0.0556568902196025	2	-0.0408058484358338	2	0.0192038844292891	2	0.0192038844292891	NA	NA	SegRatio=-0.04,AbsMeanSigma=0.44,pvalue=0.0106524988239244,pvalueTTest=0.0192038844292891,
chr7	39247217	39247333	POU6F2	POU6F200010	-0.0779529121137299	2	-0.0408058484358338	2	0.0192038844292891	2	0.0192038844292891	NA	NA	SegRatio=-0.04,AbsMeanSigma=0.44,pvalue=0.0106524988239244,pvalueTTest=0.0192038844292891,
chr7	39379202	39379324	POU6F2	POU6F200011	-0.133784348130978	2	-0.0408058484358338	2	0.0192038844292891	2	0.0192038844292891	NA	NA	SegRatio=-0.04,AbsMeanSigma=0.44,pvalue=0.0106524988239244,pvalueTTest=0.0192038844292891,
chr7	39379448	39379560	POU6F2	POU6F200012	-0.0300527442187375	2	-0.0408058484358338	2	0.0192038844292891	2	0.0192038844292891	NA	NA	SegRatio=-0.04,AbsMeanSigma=0.44,pvalue=0.0106524988239244,pvalueTTest=0.0192038844292891,
chr7	39379515	39379600	POU6F2	POU6F200013	-0.0186092451349146	2	-0.0408058484358338	2	0.0192038844292891	2	0.0192038844292891	NA	NA	SegRatio=-0.04,AbsMeanSigma=0.44,pvalue=0.0106524988239244,pvalueTTest=0.0192038844292891,
chr7	39379563	39379649	POU6F2	POU6F200014	0.11565050658881	2	-0.0408058484358338	2	0.0192038844292891	2	0.0192038844292891	NA	NA	SegRatio=-0.04,AbsMeanSigma=0.44,pvalue=0.0106524988239244,pvalueTTest=0.0192038844292891,
chr7	39446136	39446255	POU6F2	POU6F200015	-0.129821541115949	2	-0.0408058484358338	2	0.0192038844292891	2	0.0192038844292891	NA	NA	SegRatio=-0.04,AbsMeanSigma=0.44,pvalue=0.0106524988239244,pvalueTTest=0.0192038844292891,
chr7	39446213	39446330	POU6F2	POU6F200016	-0.0207625969777895	2	-0.0408058484358338	2	0.0192038844292891	2	0.0192038844292891	NA	NA	SegRatio=-0.04,AbsMeanSigma=0.44,pvalue=0.0106524988239244,pvalueTTest=0.0192038844292891,
chr7	39446300	39446415	POU6F2	POU6F200017	NA	2	-0.0408058484358338	2	0.0192038844292891	2	0.0192038844292891	NA	NA	SegRatio=-0.04,AbsMeanSigma=0.44,pvalue=0.0106524988239244,pvalueTTest=0.0192038844292891,
chr7	39472594	39472691	POU6F2	POU6F200018	0.0810282651593115	2	-0.0408058484358338	2	0.0192038844292891	2	0.0192038844292891	NA	NA	SegRatio=-0.04,AbsMeanSigma=0.44,pvalue=0.0106524988239244,pvalueTTest=0.0192038844292891,
chr7	39472660	39472747	POU6F2	POU6F200019	-0.0535906140401122	2	-0.0408058484358338	2	0.0192038844292891	2	0.0192038844292891	NA	NA	SegRatio=-0.04,AbsMeanSigma=0.44,pvalue=0.0106524988239244,pvalueTTest=0.0192038844292891,
chr7	39472706	39472802	POU6F2	POU6F200020	0.152169737786508	2	-0.0408058484358338	2	0.0192038844292891	2	0.0192038844292891	NA	NA	SegRatio=-0.04,AbsMeanSigma=0.44,pvalue=0.0106524988239244,pvalueTTest=0.0192038844292891,
chr7	39472761	39472884	POU6F2	POU6F200021	0.057049222274848	2	-0.0408058484358338	2	0.0192038844292891	2	0.0192038844292891	NA	NA	SegRatio=-0.04,AbsMeanSigma=0.44,pvalue=0.0106524988239244,pvalueTTest=0.0192038844292891,
chr7	39472828	39472944	POU6F2	POU6F200022	0.097091524871583	2	-0.0408058484358338	2	0.0192038844292891	2	0.0192038844292891	NA	NA	SegRatio=-0.04,AbsMeanSigma=0.44,pvalue=0.0106524988239244,pvalueTTest=0.0192038844292891,
chr7	39491063	39491178	POU6F2	POU6F200023	0.0473995453988669	2	-0.0408058484358338	2	0.0192038844292891	2	0.0192038844292891	NA	NA	SegRatio=-0.04,AbsMeanSigma=0.44,pvalue=0.0106524988239244,pvalueTTest=0.0192038844292891,
chr7	39491164	39491267	POU6F2	POU6F200024	0.0172102917530134	2	-0.0408058484358338	2	0.0192038844292891	2	0.0192038844292891	NA	NA	SegRatio=-0.04,AbsMeanSigma=0.44,pvalue=0.0106524988239244,pvalueTTest=0.0192038844292891,
chr7	39491225	39491342	POU6F2	POU6F200025	NA	2	-0.0408058484358338	2	0.0192038844292891	2	0.0192038844292891	NA	NA	SegRatio=-0.04,AbsMeanSigma=0.44,pvalue=0.0106524988239244,pvalueTTest=0.0192038844292891,
chr7	39500081	39500194	POU6F2	POU6F200026	-0.126049757326749	2	-0.0408058484358338	2	0.0192038844292891	2	0.0192038844292891	NA	NA	SegRatio=-0.04,AbsMeanSigma=0.44,pvalue=0.0106524988239244,pvalueTTest=0.0192038844292891,
chr7	39500152	39500266	POU6F2	POU6F200027	-0.18932033757435	2	-0.0408058484358338	2	0.0192038844292891	2	0.0192038844292891	NA	NA	SegRatio=-0.04,AbsMeanSigma=0.44,pvalue=0.0106524988239244,pvalueTTest=0.0192038844292891,
chr7	39500255	39500378	POU6F2	POU6F200028	-0.1028365283343	2	-0.0408058484358338	2	0.0192038844292891	2	0.0192038844292891	NA	NA	SegRatio=-0.04,AbsMeanSigma=0.44,pvalue=0.0106524988239244,pvalueTTest=0.0192038844292891,
chr7	39503760	39503874	POU6F2	POU6F200029	-0.0408058484358338	2	-0.0408058484358338	2	0.0192038844292891	2	0.0192038844292891	NA	NA	SegRatio=-0.04,AbsMeanSigma=0.44,pvalue=0.0106524988239244,pvalueTTest=0.0192038844292891,
chr7	39503865	39503982	POU6F2	POU6F200030	-0.133901872657845	2	-0.0408058484358338	2	0.0192038844292891	2	0.0192038844292891	NA	NA	SegRatio=-0.04,AbsMeanSigma=0.44,pvalue=0.0106524988239244,pvalueTTest=0.0192038844292891,
chr7	39503935	39504073	POU6F2	POU6F200031	-0.0728745091336372	2	-0.0408058484358338	2	0.0192038844292891	2	0.0192038844292891	NA	NA	SegRatio=-0.04,AbsMeanSigma=0.44,pvalue=0.0106524988239244,pvalueTTest=0.0192038844292891,
chr7	39504024	39504137	POU6F2	POU6F200032	0.132190973647865	2	-0.0408058484358338	2	0.0192038844292891	2	0.0192038844292891	NA	NA	SegRatio=-0.04,AbsMeanSigma=0.44,pvalue=0.0106524988239244,pvalueTTest=0.0192038844292891,
chr7	39504138	39504252	POU6F2	POU6F200033	0.0704225247574286	2	-0.0408058484358338	2	0.0192038844292891	2	0.0192038844292891	NA	NA	SegRatio=-0.04,AbsMeanSigma=0.44,pvalue=0.0106524988239244,pvalueTTest=0.0192038844292891,
chr7	39504211	39504325	POU6F2	POU6F200034	-0.283561810796443	2	-0.0408058484358338	2	0.0192038844292891	2	0.0192038844292891	NA	NA	SegRatio=-0.04,AbsMeanSigma=0.44,pvalue=0.0106524988239244,pvalueTTest=0.0192038844292891,
chr8	92972414	92972485	RUNX1T1	RUNX1T100001	-0.0383169595519607	2	-0.0295153101860458	2	0.0105203353305302	2	0.0105203353305302	NA	NA	SegRatio=-0.03,AbsMeanSigma=0.67,pvalue=4.37039144224581e-08,pvalueTTest=0.00522885876666092,
chr8	92972455	92972575	RUNX1T1	RUNX1T100002	0.0184386594100425	2	-0.0295153101860458	2	0.0105203353305302	2	0.0105203353305302	NA	NA	SegRatio=-0.03,AbsMeanSigma=0.67,pvalue=4.37039144224581e-08,pvalueTTest=0.00522885876666092,
chr8	92972637	92972744	RUNX1T1	RUNX1T100003	-0.0894192669350205	2	-0.0295153101860458	2	0.0105203353305302	2	0.0105203353305302	NA	NA	SegRatio=-0.03,AbsMeanSigma=0.67,pvalue=4.37039144224581e-08,pvalueTTest=0.00522885876666092,
chr8	92972726	92972840	RUNX1T1	RUNX1T100004	-0.0799186051414836	2	-0.0295153101860458	2	0.0105203353305302	2	0.0105203353305302	NA	NA	SegRatio=-0.03,AbsMeanSigma=0.67,pvalue=4.37039144224581e-08,pvalueTTest=0.00522885876666092,
chr8	92982831	92982907	RUNX1T1	RUNX1T100005	-0.104293833864942	2	-0.0295153101860458	2	0.0105203353305302	2	0.0105203353305302	NA	NA	SegRatio=-0.03,AbsMeanSigma=0.67,pvalue=4.37039144224581e-08,pvalueTTest=0.00522885876666092,
chr8	92982872	92982981	RUNX1T1	RUNX1T100006	-0.0167293987957302	2	-0.0295153101860458	2	0.0105203353305302	2	0.0105203353305302	NA	NA	SegRatio=-0.03,AbsMeanSigma=0.67,pvalue=4.37039144224581e-08,pvalueTTest=0.00522885876666092,
chr8	92982908	92983026	RUNX1T1	RUNX1T100007	-0.187511382566096	2	-0.0295153101860458	2	0.0105203353305302	2	0.0105203353305302	NA	NA	SegRatio=-0.03,AbsMeanSigma=0.67,pvalue=4.37039144224581e-08,pvalueTTest=0.00522885876666092,
chr8	92982999	92983116	RUNX1T1	RUNX1T100008	0.195766527303389	2	-0.0295153101860458	2	0.0105203353305302	2	0.0105203353305302	NA	NA	SegRatio=-0.03,AbsMeanSigma=0.67,pvalue=4.37039144224581e-08,pvalueTTest=0.00522885876666092,
chr8	92988086	92988202	RUNX1T1	RUNX1T100009	-0.171908886156459	2	-0.0295153101860458	2	0.0105203353305302	2	0.0105203353305302	NA	NA	SegRatio=-0.03,AbsMeanSigma=0.67,pvalue=4.37039144224581e-08,pvalueTTest=0.00522885876666092,
chr8	92988146	92988260	RUNX1T1	RUNX1T100010	0.0315997596837294	2	-0.0295153101860458	2	0.0105203353305302	2	0.0105203353305302	NA	NA	SegRatio=-0.03,AbsMeanSigma=0.67,pvalue=4.37039144224581e-08,pvalueTTest=0.00522885876666092,
chr8	92998308	92998423	RUNX1T1	RUNX1T100011	0.0349499236247508	2	-0.0295153101860458	2	0.0105203353305302	2	0.0105203353305302	NA	NA	SegRatio=-0.03,AbsMeanSigma=0.67,pvalue=4.37039144224581e-08,pvalueTTest=0.00522885876666092,
chr8	92998364	92998479	RUNX1T1	RUNX1T100012	-0.128978295220351	2	-0.0295153101860458	2	0.0105203353305302	2	0.0105203353305302	NA	NA	SegRatio=-0.03,AbsMeanSigma=0.67,pvalue=4.37039144224581e-08,pvalueTTest=0.00522885876666092,
chr8	92998479	92998593	RUNX1T1	RUNX1T100013	-0.0295153101860458	2	-0.0295153101860458	2	0.0105203353305302	2	0.0105203353305302	NA	NA	SegRatio=-0.03,AbsMeanSigma=0.67,pvalue=4.37039144224581e-08,pvalueTTest=0.00522885876666092,
chr8	92999065	92999175	RUNX1T1	RUNX1T100014	-0.0375692789460757	2	-0.0295153101860458	2	0.0105203353305302	2	0.0105203353305302	NA	NA	SegRatio=-0.03,AbsMeanSigma=0.67,pvalue=4.37039144224581e-08,pvalueTTest=0.00522885876666092,
chr8	92999159	92999276	RUNX1T1	RUNX1T100015	-0.0914105086724324	2	-0.0295153101860458	2	0.0105203353305302	2	0.0105203353305302	NA	NA	SegRatio=-0.03,AbsMeanSigma=0.67,pvalue=4.37039144224581e-08,pvalueTTest=0.00522885876666092,
chr8	93003841	93003956	RUNX1T1	RUNX1T100016	-0.0591853885783956	2	-0.0295153101860458	2	0.0105203353305302	2	0.0105203353305302	NA	NA	SegRatio=-0.03,AbsMeanSigma=0.67,pvalue=4.37039144224581e-08,pvalueTTest=0.00522885876666092,
chr8	93003928	93004044	RUNX1T1	RUNX1T100017	0.0423145459331944	2	-0.0295153101860458	2	0.0105203353305302	2	0.0105203353305302	NA	NA	SegRatio=-0.03,AbsMeanSigma=0.67,pvalue=4.37039144224581e-08,pvalueTTest=0.00522885876666092,
chr8	93004035	93004151	RUNX1T1	RUNX1T100018	-0.104202674958633	2	-0.0295153101860458	2	0.0105203353305302	2	0.0105203353305302	NA	NA	SegRatio=-0.03,AbsMeanSigma=0.67,pvalue=4.37039144224581e-08,pvalueTTest=0.00522885876666092,
chr8	93017306	93017427	RUNX1T1	RUNX1T100019	-0.280120425932109	2	-0.0295153101860458	2	0.0105203353305302	2	0.0105203353305302	NA	NA	SegRatio=-0.03,AbsMeanSigma=0.67,pvalue=4.37039144224581e-08,pvalueTTest=0.00522885876666092,
chr8	93017412	93017527	RUNX1T1	RUNX1T100020	-0.0225010610500623	2	-0.0295153101860458	2	0.0105203353305302	2	0.0105203353305302	NA	NA	SegRatio=-0.03,AbsMeanSigma=0.67,pvalue=4.37039144224581e-08,pvalueTTest=0.00522885876666092,
chr8	93017485	93017603	RUNX1T1	RUNX1T100021	-0.122381029263046	2	-0.0295153101860458	2	0.0105203353305302	2	0.0105203353305302	NA	NA	SegRatio=-0.03,AbsMeanSigma=0.67,pvalue=4.37039144224581e-08,pvalueTTest=0.00522885876666092,
chr8	93023194	93023306	RUNX1T1	RUNX1T100022	0.0985854399344924	2	-0.0295153101860458	2	0.0105203353305302	2	0.0105203353305302	NA	NA	SegRatio=-0.03,AbsMeanSigma=0.67,pvalue=4.37039144224581e-08,pvalueTTest=0.00522885876666092,
chr8	93023293	93023405	RUNX1T1	RUNX1T100023	NA	2	-0.0295153101860458	2	0.0105203353305302	2	0.0105203353305302	NA	NA	SegRatio=-0.03,AbsMeanSigma=0.67,pvalue=4.37039144224581e-08,pvalueTTest=0.00522885876666092,
chr8	93026739	93026840	RUNX1T1	RUNX1T100024	-0.0953840719673916	2	-0.0295153101860458	2	0.0105203353305302	2	0.0105203353305302	NA	NA	SegRatio=-0.03,AbsMeanSigma=0.67,pvalue=4.37039144224581e-08,pvalueTTest=0.00522885876666092,
chr8	93026823	93026941	RUNX1T1	RUNX1T100025	-0.0274522126183348	2	-0.0295153101860458	2	0.0105203353305302	2	0.0105203353305302	NA	NA	SegRatio=-0.03,AbsMeanSigma=0.67,pvalue=4.37039144224581e-08,pvalueTTest=0.00522885876666092,
chr8	93026909	93027024	RUNX1T1	RUNX1T100026	-0.0240965334278565	2	-0.0295153101860458	2	0.0105203353305302	2	0.0105203353305302	NA	NA	SegRatio=-0.03,AbsMeanSigma=0.67,pvalue=4.37039144224581e-08,pvalueTTest=0.00522885876666092,
chr8	93026953	93027065	RUNX1T1	RUNX1T100027	-0.00531447335435878	2	-0.0295153101860458	2	0.0105203353305302	2	0.0105203353305302	NA	NA	SegRatio=-0.03,AbsMeanSigma=0.67,pvalue=4.37039144224581e-08,pvalueTTest=0.00522885876666092,
chr8	93027063	93027177	RUNX1T1	RUNX1T100028	0.128203312292781	2	-0.0295153101860458	2	0.0105203353305302	2	0.0105203353305302	NA	NA	SegRatio=-0.03,AbsMeanSigma=0.67,pvalue=4.37039144224581e-08,pvalueTTest=0.00522885876666092,
chr8	93029357	93029467	RUNX1T1	RUNX1T100029	-0.134606116808819	2	-0.0295153101860458	2	0.0105203353305302	2	0.0105203353305302	NA	NA	SegRatio=-0.03,AbsMeanSigma=0.67,pvalue=4.37039144224581e-08,pvalueTTest=0.00522885876666092,
chr8	93029459	93029573	RUNX1T1	RUNX1T100030	-0.0246667469686123	2	-0.0295153101860458	2	0.0105203353305302	2	0.0105203353305302	NA	NA	SegRatio=-0.03,AbsMeanSigma=0.67,pvalue=4.37039144224581e-08,pvalueTTest=0.00522885876666092,
chr8	93029555	93029670	RUNX1T1	RUNX1T100031	0.0331159553452011	2	-0.0295153101860458	2	0.0105203353305302	2	0.0105203353305302	NA	NA	SegRatio=-0.03,AbsMeanSigma=0.67,pvalue=4.37039144224581e-08,pvalueTTest=0.00522885876666092,
chr8	93074686	93074800	RUNX1T1	RUNX1T100032	0.0706000429972026	2	-0.0295153101860458	2	0.0105203353305302	2	0.0105203353305302	NA	NA	SegRatio=-0.03,AbsMeanSigma=0.67,pvalue=4.37039144224581e-08,pvalueTTest=0.00522885876666092,
chr8	93088084	93088216	RUNX1T1	RUNX1T100033	-0.269538113945544	2	-0.0295153101860458	2	0.0105203353305302	2	0.0105203353305302	NA	NA	SegRatio=-0.03,AbsMeanSigma=0.67,pvalue=4.37039144224581e-08,pvalueTTest=0.00522885876666092,
chr8	93088216	93088330	RUNX1T1	RUNX1T100034	-0.125973089686769	2	-0.0295153101860458	2	0.0105203353305302	2	0.0105203353305302	NA	NA	SegRatio=-0.03,AbsMeanSigma=0.67,pvalue=4.37039144224581e-08,pvalueTTest=0.00522885876666092,
chr8	93107223	93107335	RUNX1T1	RUNX1T100035	-0.118141876942048	2	-0.0295153101860458	2	0.0105203353305302	2	0.0105203353305302	NA	NA	SegRatio=-0.03,AbsMeanSigma=0.67,pvalue=4.37039144224581e-08,pvalueTTest=0.00522885876666092,
chr8	93107281	93107397	RUNX1T1	RUNX1T100036	0.0473478664274279	2	-0.0295153101860458	2	0.0105203353305302	2	0.0105203353305302	NA	NA	SegRatio=-0.03,AbsMeanSigma=0.67,pvalue=4.37039144224581e-08,pvalueTTest=0.00522885876666092,
chr8	93107356	93107461	RUNX1T1	RUNX1T100037	0.0669839845466145	2	-0.0295153101860458	2	0.0105203353305302	2	0.0105203353305302	NA	NA	SegRatio=-0.03,AbsMeanSigma=0.67,pvalue=4.37039144224581e-08,pvalueTTest=0.00522885876666092,
chr8	93107580	93107692	RUNX1T1	RUNX1T100038	-0.0346563613752122	2	-0.0295153101860458	2	0.0105203353305302	2	0.0105203353305302	NA	NA	SegRatio=-0.03,AbsMeanSigma=0.67,pvalue=4.37039144224581e-08,pvalueTTest=0.00522885876666092,
chr8	93107681	93107794	RUNX1T1	RUNX1T100039	-0.0793590118531621	2	-0.0295153101860458	2	0.0105203353305302	2	0.0105203353305302	NA	NA	SegRatio=-0.03,AbsMeanSigma=0.67,pvalue=4.37039144224581e-08,pvalueTTest=0.00522885876666092,
chr8	93115014	93115138	RUNX1T1	RUNX1T100040	NA	2	-0.0295153101860458	2	0.0105203353305302	2	0.0105203353305302	NA	NA	SegRatio=-0.03,AbsMeanSigma=0.67,pvalue=4.37039144224581e-08,pvalueTTest=0.00522885876666092,
chr8	113236979	113237097	CSMD3	CSMD300001	-0.396298698457862	2	-0.0295153101860458	2	0.0423662407438203	2	0.0423662407438203	NA	NA	SegRatio=-0.03,AbsMeanSigma=0.67,pvalue=4.37039144224581e-08,pvalueTTest=0.00522885876666092,
chr8	113237094	113237208	CSMD3	CSMD300002	-0.326341885312968	2	-0.0295153101860458	2	0.0423662407438203	2	0.0423662407438203	NA	NA	SegRatio=-0.03,AbsMeanSigma=0.67,pvalue=4.37039144224581e-08,pvalueTTest=0.00522885876666092,
chr8	113240929	113241039	CSMD3	CSMD300003	-1.13647915013647	2	-0.0295153101860458	2	0.0423662407438203	2	0.0423662407438203	q-value=1.31699809506631e-07, copies=0.5	NA	SegRatio=-0.03,AbsMeanSigma=0.67,pvalue=4.37039144224581e-08,pvalueTTest=0.00522885876666092,
chr8	113241019	113241102	CSMD3	CSMD300004	-0.996705090829256	2	-0.0295153101860458	2	0.0423662407438203	2	0.0423662407438203	q-value=2.007434877328e-11, copies=0.5	NA	SegRatio=-0.03,AbsMeanSigma=0.67,pvalue=4.37039144224581e-08,pvalueTTest=0.00522885876666092,
chr8	113241059	113241170	CSMD3	CSMD300005	NA	2	-0.0295153101860458	2	0.0423662407438203	2	0.0423662407438203	NA	NA	SegRatio=-0.03,AbsMeanSigma=0.67,pvalue=4.37039144224581e-08,pvalueTTest=0.00522885876666092,
chr8	113243745	113243834	CSMD3	CSMD300006	-0.119663507450789	2	-0.0295153101860458	2	0.0423662407438203	2	0.0423662407438203	NA	NA	SegRatio=-0.03,AbsMeanSigma=0.67,pvalue=4.37039144224581e-08,pvalueTTest=0.00522885876666092,
chr8	113243796	113243904	CSMD3	CSMD300007	-0.0115561454006634	2	-0.0295153101860458	2	0.0423662407438203	2	0.0423662407438203	NA	NA	SegRatio=-0.03,AbsMeanSigma=0.67,pvalue=4.37039144224581e-08,pvalueTTest=0.00522885876666092,
chr8	113246541	113246631	CSMD3	CSMD300008	0.044133261951712	2	-0.0295153101860458	2	0.0423662407438203	2	0.0423662407438203	NA	NA	SegRatio=-0.03,AbsMeanSigma=0.67,pvalue=4.37039144224581e-08,pvalueTTest=0.00522885876666092,
chr8	113246607	113246704	CSMD3	CSMD300009	-0.050722445388827	2	-0.0295153101860458	2	0.0423662407438203	2	0.0423662407438203	NA	NA	SegRatio=-0.03,AbsMeanSigma=0.67,pvalue=4.37039144224581e-08,pvalueTTest=0.00522885876666092,
chr8	113246705	113246821	CSMD3	CSMD300010	NA	2	-0.0295153101860458	2	0.0423662407438203	2	0.0423662407438203	NA	NA	SegRatio=-0.03,AbsMeanSigma=0.67,pvalue=4.37039144224581e-08,pvalueTTest=0.00522885876666092,
chr8	113249335	113249445	CSMD3	CSMD300011	0.196051816549936	2	-0.0295153101860458	2	0.0423662407438203	2	0.0423662407438203	NA	NA	SegRatio=-0.03,AbsMeanSigma=0.67,pvalue=4.37039144224581e-08,pvalueTTest=0.00522885876666092,
chr8	113249441	113249557	CSMD3	CSMD300012	-0.00994580347606498	2	-0.0295153101860458	2	0.0423662407438203	2	0.0423662407438203	NA	NA	SegRatio=-0.03,AbsMeanSigma=0.67,pvalue=4.37039144224581e-08,pvalueTTest=0.00522885876666092,
chr8	113249481	113249594	CSMD3	CSMD300013	-0.174762111674022	2	-0.0295153101860458	2	0.0423662407438203	2	0.0423662407438203	NA	NA	SegRatio=-0.03,AbsMeanSigma=0.67,pvalue=4.37039144224581e-08,pvalueTTest=0.00522885876666092,
chr8	113249572	113249680	CSMD3	CSMD300014	NA	2	-0.0295153101860458	2	0.0423662407438203	2	0.0423662407438203	NA	NA	SegRatio=-0.03,AbsMeanSigma=0.67,pvalue=4.37039144224581e-08,pvalueTTest=0.00522885876666092,
chr8	113253903	113254008	CSMD3	CSMD300015	0.219563050550646	2	-0.0295153101860458	2	0.0423662407438203	2	0.0423662407438203	NA	NA	SegRatio=-0.03,AbsMeanSigma=0.67,pvalue=4.37039144224581e-08,pvalueTTest=0.00522885876666092,
chr8	113253996	113254109	CSMD3	CSMD300016	0.00506215686373543	2	-0.0295153101860458	2	0.0423662407438203	2	0.0423662407438203	NA	NA	SegRatio=-0.03,AbsMeanSigma=0.67,pvalue=4.37039144224581e-08,pvalueTTest=0.00522885876666092,
chr8	113256582	113256684	CSMD3	CSMD300017	-0.0591750179455903	2	-0.0295153101860458	2	0.0423662407438203	2	0.0423662407438203	NA	NA	SegRatio=-0.03,AbsMeanSigma=0.67,pvalue=4.37039144224581e-08,pvalueTTest=0.00522885876666092,
chr8	113256660	113256771	CSMD3	CSMD300018	-0.195585639348163	2	-0.0295153101860458	2	0.0423662407438203	2	0.0423662407438203	NA	NA	SegRatio=-0.03,AbsMeanSigma=0.67,pvalue=4.37039144224581e-08,pvalueTTest=0.00522885876666092,
chr8	113256766	113256877	CSMD3	CSMD300019	-0.213955641036572	2	-0.0295153101860458	2	0.0423662407438203	2	0.0423662407438203	NA	NA	SegRatio=-0.03,AbsMeanSigma=0.67,pvalue=4.37039144224581e-08,pvalueTTest=0.00522885876666092,
chr8	113259224	113259334	CSMD3	CSMD300020	0.0898857679639345	2	-0.0295153101860458	2	0.0423662407438203	2	0.0423662407438203	NA	NA	SegRatio=-0.03,AbsMeanSigma=0.67,pvalue=4.37039144224581e-08,pvalueTTest=0.00522885876666092,
chr8	113259321	113259415	CSMD3	CSMD300021	0.114652360550571	2	-0.0295153101860458	2	0.0423662407438203	2	0.0423662407438203	NA	NA	SegRatio=-0.03,AbsMeanSigma=0.67,pvalue=4.37039144224581e-08,pvalueTTest=0.00522885876666092,
chr8	113266439	113266538	CSMD3	CSMD300022	0.104269543029299	2	-0.0295153101860458	2	0.0423662407438203	2	0.0423662407438203	NA	NA	SegRatio=-0.03,AbsMeanSigma=0.67,pvalue=4.37039144224581e-08,pvalueTTest=0.00522885876666092,
chr8	113266539	113266643	CSMD3	CSMD300023	NA	2	-0.0295153101860458	2	0.0423662407438203	2	0.0423662407438203	NA	NA	SegRatio=-0.03,AbsMeanSigma=0.67,pvalue=4.37039144224581e-08,pvalueTTest=0.00522885876666092,
chr8	113267450	113267563	CSMD3	CSMD300024	-0.176251430429869	2	-0.0295153101860458	2	0.0423662407438203	2	0.0423662407438203	NA	NA	SegRatio=-0.03,AbsMeanSigma=0.67,pvalue=4.37039144224581e-08,pvalueTTest=0.00522885876666092,
chr8	113267557	113267666	CSMD3	CSMD300025	0.0146357354383401	2	-0.0295153101860458	2	0.0423662407438203	2	0.0423662407438203	NA	NA	SegRatio=-0.03,AbsMeanSigma=0.67,pvalue=4.37039144224581e-08,pvalueTTest=0.00522885876666092,
chr8	113267650	113267724	CSMD3	CSMD300026	-1.74110988418244	2	0.0156106290886747	2	0.0423662407438203	2	0.0423662407438203	q-value=1.58253055544288e-13, copies=0.5	NA	SegRatio=0.02,AbsMeanSigma=0.67,pvalue=0.000382181266375757,pvalueTTest=0.191740643802255,
chr8	113275815	113275928	CSMD3	CSMD300027	-0.0140706593465017	2	0.0156106290886747	2	0.0423662407438203	2	0.0423662407438203	NA	NA	SegRatio=0.02,AbsMeanSigma=0.67,pvalue=0.000382181266375757,pvalueTTest=0.191740643802255,
chr8	113275918	113276031	CSMD3	CSMD300028	0.0353992335727221	2	0.0156106290886747	2	0.0423662407438203	2	0.0423662407438203	NA	NA	SegRatio=0.02,AbsMeanSigma=0.67,pvalue=0.000382181266375757,pvalueTTest=0.191740643802255,
chr8	113275959	113276073	CSMD3	CSMD300029	-0.0280525778008101	2	0.0156106290886747	2	0.0423662407438203	2	0.0423662407438203	NA	NA	SegRatio=0.02,AbsMeanSigma=0.67,pvalue=0.000382181266375757,pvalueTTest=0.191740643802255,
chr8	113277544	113277659	CSMD3	CSMD300030	NA	2	0.0156106290886747	2	0.0423662407438203	2	0.0423662407438203	NA	NA	SegRatio=0.02,AbsMeanSigma=0.67,pvalue=0.000382181266375757,pvalueTTest=0.191740643802255,
chr8	113277660	113277775	CSMD3	CSMD300031	0.0492091798545462	2	0.0156106290886747	2	0.0423662407438203	2	0.0423662407438203	NA	NA	SegRatio=0.02,AbsMeanSigma=0.67,pvalue=0.000382181266375757,pvalueTTest=0.191740643802255,
chr8	113277722	113277838	CSMD3	CSMD300032	0.0314432174976579	2	0.0156106290886747	2	0.0423662407438203	2	0.0423662407438203	NA	NA	SegRatio=0.02,AbsMeanSigma=0.67,pvalue=0.000382181266375757,pvalueTTest=0.191740643802255,
chr8	113293312	113293429	CSMD3	CSMD300033	NA	2	0.0156106290886747	2	0.0423662407438203	2	0.0423662407438203	NA	NA	SegRatio=0.02,AbsMeanSigma=0.67,pvalue=0.000382181266375757,pvalueTTest=0.191740643802255,
chr8	113293427	113293534	CSMD3	CSMD300034	0.0110507230796099	2	0.0156106290886747	2	0.0423662407438203	2	0.0423662407438203	NA	NA	SegRatio=0.02,AbsMeanSigma=0.67,pvalue=0.000382181266375757,pvalueTTest=0.191740643802255,
chr8	113293500	113293615	CSMD3	CSMD300035	0.0475099138739947	2	0.0156106290886747	2	0.0423662407438203	2	0.0423662407438203	NA	NA	SegRatio=0.02,AbsMeanSigma=0.67,pvalue=0.000382181266375757,pvalueTTest=0.191740643802255,
chr8	113299259	113299366	CSMD3	CSMD300036	0.131422493150889	2	0.0156106290886747	2	0.0423662407438203	2	0.0423662407438203	NA	NA	SegRatio=0.02,AbsMeanSigma=0.67,pvalue=0.000382181266375757,pvalueTTest=0.191740643802255,
chr8	113299366	113299481	CSMD3	CSMD300037	-0.0741741076132554	2	0.0156106290886747	2	0.0423662407438203	2	0.0423662407438203	NA	NA	SegRatio=0.02,AbsMeanSigma=0.67,pvalue=0.000382181266375757,pvalueTTest=0.191740643802255,
chr8	113299472	113299583	CSMD3	CSMD300038	0.143326569592373	2	0.0156106290886747	2	0.0423662407438203	2	0.0423662407438203	NA	NA	SegRatio=0.02,AbsMeanSigma=0.67,pvalue=0.000382181266375757,pvalueTTest=0.191740643802255,
chr8	113301534	113301649	CSMD3	CSMD300039	0.0964673703446793	2	0.0156106290886747	2	0.0423662407438203	2	0.0423662407438203	NA	NA	SegRatio=0.02,AbsMeanSigma=0.67,pvalue=0.000382181266375757,pvalueTTest=0.191740643802255,
chr8	113301644	113301752	CSMD3	CSMD300040	-0.0475517241239487	2	0.0156106290886747	2	0.0423662407438203	2	0.0423662407438203	NA	NA	SegRatio=0.02,AbsMeanSigma=0.67,pvalue=0.000382181266375757,pvalueTTest=0.191740643802255,
chr8	113301698	113301812	CSMD3	CSMD300041	0.0290568345409669	2	0.0156106290886747	2	0.0423662407438203	2	0.0423662407438203	NA	NA	SegRatio=0.02,AbsMeanSigma=0.67,pvalue=0.000382181266375757,pvalueTTest=0.191740643802255,
chr8	113303714	113303831	CSMD3	CSMD300042	0.0156106290886747	2	0.0156106290886747	2	0.0423662407438203	2	0.0423662407438203	NA	NA	SegRatio=0.02,AbsMeanSigma=0.67,pvalue=0.000382181266375757,pvalueTTest=0.191740643802255,
chr8	113303830	113303920	CSMD3	CSMD300043	-0.10423849291831	2	0.0156106290886747	2	0.0423662407438203	2	0.0423662407438203	NA	NA	SegRatio=0.02,AbsMeanSigma=0.67,pvalue=0.000382181266375757,pvalueTTest=0.191740643802255,
chr8	113303921	113304032	CSMD3	CSMD300044	NA	2	0.0156106290886747	2	0.0423662407438203	2	0.0423662407438203	NA	NA	SegRatio=0.02,AbsMeanSigma=0.67,pvalue=0.000382181266375757,pvalueTTest=0.191740643802255,
chr8	113304745	113304858	CSMD3	CSMD300045	-0.0257662872191076	2	0.0156106290886747	2	0.0423662407438203	2	0.0423662407438203	NA	NA	SegRatio=0.02,AbsMeanSigma=0.67,pvalue=0.000382181266375757,pvalueTTest=0.191740643802255,
chr8	113304842	113304938	CSMD3	CSMD300046	0.0223543593334677	2	0.0156106290886747	2	0.0423662407438203	2	0.0423662407438203	NA	NA	SegRatio=0.02,AbsMeanSigma=0.67,pvalue=0.000382181266375757,pvalueTTest=0.191740643802255,
chr8	113304935	113305062	CSMD3	CSMD300047	-0.470121346465942	2	0.0156106290886747	2	0.0423662407438203	2	0.0423662407438203	NA	NA	SegRatio=0.02,AbsMeanSigma=0.67,pvalue=0.000382181266375757,pvalueTTest=0.191740643802255,
chr8	113308031	113308138	CSMD3	CSMD300048	0.114081668704318	2	0.0156106290886747	2	0.0423662407438203	2	0.0423662407438203	NA	NA	SegRatio=0.02,AbsMeanSigma=0.67,pvalue=0.000382181266375757,pvalueTTest=0.191740643802255,
chr8	113308112	113308226	CSMD3	CSMD300049	-0.00596909628763834	2	0.0156106290886747	2	0.0423662407438203	2	0.0423662407438203	NA	NA	SegRatio=0.02,AbsMeanSigma=0.67,pvalue=0.000382181266375757,pvalueTTest=0.191740643802255,
chr8	113308212	113308300	CSMD3	CSMD300050	NA	2	0.0156106290886747	2	0.0423662407438203	2	0.0423662407438203	NA	NA	SegRatio=0.02,AbsMeanSigma=0.67,pvalue=0.000382181266375757,pvalueTTest=0.191740643802255,
chr8	113313978	113314094	CSMD3	CSMD300051	0.136263773178325	2	0.0156106290886747	2	0.0423662407438203	2	0.0423662407438203	NA	NA	SegRatio=0.02,AbsMeanSigma=0.67,pvalue=0.000382181266375757,pvalueTTest=0.191740643802255,
chr8	113314052	113314167	CSMD3	CSMD300052	-0.0933016409124658	2	0.0156106290886747	2	0.0423662407438203	2	0.0423662407438203	NA	NA	SegRatio=0.02,AbsMeanSigma=0.67,pvalue=0.000382181266375757,pvalueTTest=0.191740643802255,
chr8	113314160	113314272	CSMD3	CSMD300053	-1.98874610436088	2	0.0132354297751272	2	0.0423662407438203	2	0.0423662407438203	q-value=1.16823340526465e-14, copies=0.5	NA	SegRatio=0.01,AbsMeanSigma=0.53,pvalue=0.00835636514229639,pvalueTTest=0.363940758068177,
chr8	113316911	113317020	CSMD3	CSMD300054	-0.0112264489411548	2	0.0132354297751272	2	0.0423662407438203	2	0.0423662407438203	NA	NA	SegRatio=0.01,AbsMeanSigma=0.53,pvalue=0.00835636514229639,pvalueTTest=0.363940758068177,
chr8	113317008	113317123	CSMD3	CSMD300055	0.0988802391274919	2	0.0132354297751272	2	0.0423662407438203	2	0.0423662407438203	NA	NA	SegRatio=0.01,AbsMeanSigma=0.53,pvalue=0.00835636514229639,pvalueTTest=0.363940758068177,
chr8	113317120	113317235	CSMD3	CSMD300056	0.0994122845780371	2	0.0132354297751272	2	0.0423662407438203	2	0.0423662407438203	NA	NA	SegRatio=0.01,AbsMeanSigma=0.53,pvalue=0.00835636514229639,pvalueTTest=0.363940758068177,
chr8	113318151	113318267	CSMD3	CSMD300057	0.122939452106662	2	0.0132354297751272	2	0.0423662407438203	2	0.0423662407438203	NA	NA	SegRatio=0.01,AbsMeanSigma=0.53,pvalue=0.00835636514229639,pvalueTTest=0.363940758068177,
chr8	113318239	113318349	CSMD3	CSMD300058	0.115194993737956	2	0.0132354297751272	2	0.0423662407438203	2	0.0423662407438203	NA	NA	SegRatio=0.01,AbsMeanSigma=0.53,pvalue=0.00835636514229639,pvalueTTest=0.363940758068177,
chr8	113318274	113318384	CSMD3	CSMD300059	-0.00569202779370931	2	0.0132354297751272	2	0.0423662407438203	2	0.0423662407438203	NA	NA	SegRatio=0.01,AbsMeanSigma=0.53,pvalue=0.00835636514229639,pvalueTTest=0.363940758068177,
chr8	113318367	113318482	CSMD3	CSMD300060	0.0834144075050025	2	0.0132354297751272	2	0.0423662407438203	2	0.0423662407438203	NA	NA	SegRatio=0.01,AbsMeanSigma=0.53,pvalue=0.00835636514229639,pvalueTTest=0.363940758068177,
chr8	113323167	113323284	CSMD3	CSMD300061	-0.139332129498127	2	0.0132354297751272	2	0.0423662407438203	2	0.0423662407438203	NA	NA	SegRatio=0.01,AbsMeanSigma=0.53,pvalue=0.00835636514229639,pvalueTTest=0.363940758068177,
chr8	113323260	113323369	CSMD3	CSMD300062	-0.182092649714058	2	0.0132354297751272	2	0.0423662407438203	2	0.0423662407438203	NA	NA	SegRatio=0.01,AbsMeanSigma=0.53,pvalue=0.00835636514229639,pvalueTTest=0.363940758068177,
chr8	113323368	113323479	CSMD3	CSMD300063	0.00762738988202004	2	0.0132354297751272	2	0.0423662407438203	2	0.0423662407438203	NA	NA	SegRatio=0.01,AbsMeanSigma=0.53,pvalue=0.00835636514229639,pvalueTTest=0.363940758068177,
chr8	113326110	113326206	CSMD3	CSMD300064	-0.0955996014798714	2	0.0132354297751272	2	0.0423662407438203	2	0.0423662407438203	NA	NA	SegRatio=0.01,AbsMeanSigma=0.53,pvalue=0.00835636514229639,pvalueTTest=0.363940758068177,
chr8	113326180	113326279	CSMD3	CSMD300065	NA	2	0.0132354297751272	2	0.0423662407438203	2	0.0423662407438203	NA	NA	SegRatio=0.01,AbsMeanSigma=0.53,pvalue=0.00835636514229639,pvalueTTest=0.363940758068177,
chr8	113326270	113326383	CSMD3	CSMD300066	NA	2	0.0132354297751272	2	0.0423662407438203	2	0.0423662407438203	NA	NA	SegRatio=0.01,AbsMeanSigma=0.53,pvalue=0.00835636514229639,pvalueTTest=0.363940758068177,
chr8	113326575	113326672	CSMD3	CSMD300067	NA	2	0.0132354297751272	2	0.0423662407438203	2	0.0423662407438203	NA	NA	SegRatio=0.01,AbsMeanSigma=0.53,pvalue=0.00835636514229639,pvalueTTest=0.363940758068177,
chr8	113326671	113326788	CSMD3	CSMD300068	0.124210547541838	2	0.0132354297751272	2	0.0423662407438203	2	0.0423662407438203	NA	NA	SegRatio=0.01,AbsMeanSigma=0.53,pvalue=0.00835636514229639,pvalueTTest=0.363940758068177,
chr8	113326776	113326884	CSMD3	CSMD300069	-0.00344924040990815	2	0.0132354297751272	2	0.0423662407438203	2	0.0423662407438203	NA	NA	SegRatio=0.01,AbsMeanSigma=0.53,pvalue=0.00835636514229639,pvalueTTest=0.363940758068177,
chr8	113330970	113331087	CSMD3	CSMD300070	-0.318557416329851	2	0.0132354297751272	2	0.0423662407438203	2	0.0423662407438203	NA	NA	SegRatio=0.01,AbsMeanSigma=0.53,pvalue=0.00835636514229639,pvalueTTest=0.363940758068177,
chr8	113331083	113331198	CSMD3	CSMD300071	0.121393864498993	2	0.0132354297751272	2	0.0423662407438203	2	0.0423662407438203	NA	NA	SegRatio=0.01,AbsMeanSigma=0.53,pvalue=0.00835636514229639,pvalueTTest=0.363940758068177,
chr8	113332093	113332190	CSMD3	CSMD300072	0.0132354297751272	2	0.0132354297751272	2	0.0423662407438203	2	0.0423662407438203	NA	NA	SegRatio=0.01,AbsMeanSigma=0.53,pvalue=0.00835636514229639,pvalueTTest=0.363940758068177,
chr8	113332148	113332226	CSMD3	CSMD300073	-0.211546552907806	2	0.0132354297751272	2	0.0423662407438203	2	0.0423662407438203	NA	NA	SegRatio=0.01,AbsMeanSigma=0.53,pvalue=0.00835636514229639,pvalueTTest=0.363940758068177,
chr8	113332170	113332247	CSMD3	CSMD300074	0.250509949598479	2	0.0132354297751272	2	0.0423662407438203	2	0.0423662407438203	NA	NA	SegRatio=0.01,AbsMeanSigma=0.53,pvalue=0.00835636514229639,pvalueTTest=0.363940758068177,
chr8	113347525	113347635	CSMD3	CSMD300075	0.1625488609929	2	0.0132354297751272	2	0.0423662407438203	2	0.0423662407438203	NA	NA	SegRatio=0.01,AbsMeanSigma=0.53,pvalue=0.00835636514229639,pvalueTTest=0.363940758068177,
chr8	113347597	113347714	CSMD3	CSMD300076	-0.0113346779785415	2	0.0132354297751272	2	0.0423662407438203	2	0.0423662407438203	NA	NA	SegRatio=0.01,AbsMeanSigma=0.53,pvalue=0.00835636514229639,pvalueTTest=0.363940758068177,
chr8	113347712	113347821	CSMD3	CSMD300077	-2.0756584419356	2	0.0256877520408576	2	0.0423662407438203	2	0.0423662407438203	q-value=1.18783620377272e-14, copies=0.5	NA	SegRatio=0.03,AbsMeanSigma=0.24,pvalue=0.0327148616886664,pvalueTTest=0.295584852729007,
chr8	113348809	113348919	CSMD3	CSMD300078	NA	2	0.0256877520408576	2	0.0423662407438203	2	0.0423662407438203	NA	NA	SegRatio=0.03,AbsMeanSigma=0.24,pvalue=0.0327148616886664,pvalueTTest=0.295584852729007,
chr8	113348917	113349029	CSMD3	CSMD300079	-0.0204288252484085	2	0.0256877520408576	2	0.0423662407438203	2	0.0423662407438203	NA	NA	SegRatio=0.03,AbsMeanSigma=0.24,pvalue=0.0327148616886664,pvalueTTest=0.295584852729007,
chr8	113349010	113349123	CSMD3	CSMD300080	-0.012543836734476	2	0.0256877520408576	2	0.0423662407438203	2	0.0423662407438203	NA	NA	SegRatio=0.03,AbsMeanSigma=0.24,pvalue=0.0327148616886664,pvalueTTest=0.295584852729007,
chr8	113349750	113349856	CSMD3	CSMD300081	-0.0837149775389137	2	0.0256877520408576	2	0.0423662407438203	2	0.0423662407438203	NA	NA	SegRatio=0.03,AbsMeanSigma=0.24,pvalue=0.0327148616886664,pvalueTTest=0.295584852729007,
chr8	113349840	113349951	CSMD3	CSMD300082	0.0270418265694807	2	0.0256877520408576	2	0.0423662407438203	2	0.0423662407438203	NA	NA	SegRatio=0.03,AbsMeanSigma=0.24,pvalue=0.0327148616886664,pvalueTTest=0.295584852729007,
chr8	113349948	113350053	CSMD3	CSMD300083	0.159831989209229	2	0.0256877520408576	2	0.0423662407438203	2	0.0423662407438203	NA	NA	SegRatio=0.03,AbsMeanSigma=0.24,pvalue=0.0327148616886664,pvalueTTest=0.295584852729007,
chr8	113353584	113353720	CSMD3	CSMD300084	NA	2	0.0256877520408576	2	0.0423662407438203	2	0.0423662407438203	NA	NA	SegRatio=0.03,AbsMeanSigma=0.24,pvalue=0.0327148616886664,pvalueTTest=0.295584852729007,
chr8	113353723	113353829	CSMD3	CSMD300085	0.0508118130286807	2	0.0256877520408576	2	0.0423662407438203	2	0.0423662407438203	NA	NA	SegRatio=0.03,AbsMeanSigma=0.24,pvalue=0.0327148616886664,pvalueTTest=0.295584852729007,
chr8	113353830	113353946	CSMD3	CSMD300086	0.0256877520408576	2	0.0256877520408576	2	0.0423662407438203	2	0.0423662407438203	NA	NA	SegRatio=0.03,AbsMeanSigma=0.24,pvalue=0.0327148616886664,pvalueTTest=0.295584852729007,
chr8	113358236	113358348	CSMD3	CSMD300087	NA	2	0.0256877520408576	2	0.0423662407438203	2	0.0423662407438203	NA	NA	SegRatio=0.03,AbsMeanSigma=0.24,pvalue=0.0327148616886664,pvalueTTest=0.295584852729007,
chr8	113358344	113358454	CSMD3	CSMD300088	0.0683373254139377	2	0.0256877520408576	2	0.0423662407438203	2	0.0423662407438203	NA	NA	SegRatio=0.03,AbsMeanSigma=0.24,pvalue=0.0327148616886664,pvalueTTest=0.295584852729007,
chr8	113358409	113358527	CSMD3	CSMD300089	-0.0442539132882524	2	0.0256877520408576	2	0.0423662407438203	2	0.0423662407438203	NA	NA	SegRatio=0.03,AbsMeanSigma=0.24,pvalue=0.0327148616886664,pvalueTTest=0.295584852729007,
chr8	113363330	113363435	CSMD3	CSMD300090	NA	2	0.0256877520408576	2	0.0423662407438203	2	0.0423662407438203	NA	NA	SegRatio=0.03,AbsMeanSigma=0.24,pvalue=0.0327148616886664,pvalueTTest=0.295584852729007,
chr8	113363420	113363486	CSMD3	CSMD300091	-0.689612454887932	2	0.0256877520408576	2	0.0423662407438203	2	0.0423662407438203	NA	NA	SegRatio=0.03,AbsMeanSigma=0.24,pvalue=0.0327148616886664,pvalueTTest=0.295584852729007,
chr8	113363447	113363555	CSMD3	CSMD300092	NA	2	0.0256877520408576	2	0.0423662407438203	2	0.0423662407438203	NA	NA	SegRatio=0.03,AbsMeanSigma=0.24,pvalue=0.0327148616886664,pvalueTTest=0.295584852729007,
chr8	113364554	113364665	CSMD3	CSMD300093	0.0485064493589011	2	0.0256877520408576	2	0.0423662407438203	2	0.0423662407438203	NA	NA	SegRatio=0.03,AbsMeanSigma=0.24,pvalue=0.0327148616886664,pvalueTTest=0.295584852729007,
chr8	113364663	113364750	CSMD3	CSMD300094	0.0905826638566793	2	0.0256877520408576	2	0.0423662407438203	2	0.0423662407438203	NA	NA	SegRatio=0.03,AbsMeanSigma=0.24,pvalue=0.0327148616886664,pvalueTTest=0.295584852729007,
chr8	113364733	113364841	CSMD3	CSMD300095	NA	2	0.0256877520408576	2	0.0423662407438203	2	0.0423662407438203	NA	NA	SegRatio=0.03,AbsMeanSigma=0.24,pvalue=0.0327148616886664,pvalueTTest=0.295584852729007,
chr8	113392503	113392610	CSMD3	CSMD300096	NA	2	0.0256877520408576	2	0.0423662407438203	2	0.0423662407438203	NA	NA	SegRatio=0.03,AbsMeanSigma=0.24,pvalue=0.0327148616886664,pvalueTTest=0.295584852729007,
chr8	113392602	113392704	CSMD3	CSMD300097	-0.431415233518862	2	0.0256877520408576	2	0.0423662407438203	2	0.0423662407438203	NA	NA	SegRatio=0.03,AbsMeanSigma=0.24,pvalue=0.0327148616886664,pvalueTTest=0.295584852729007,
chr8	113395718	113395812	CSMD3	CSMD300098	NA	2	0.0256877520408576	2	0.0423662407438203	2	0.0423662407438203	NA	NA	SegRatio=0.03,AbsMeanSigma=0.24,pvalue=0.0327148616886664,pvalueTTest=0.295584852729007,
chr8	113395804	113395910	CSMD3	CSMD300099	0.126606353313036	2	0.0256877520408576	2	0.0423662407438203	2	0.0423662407438203	NA	NA	SegRatio=0.03,AbsMeanSigma=0.24,pvalue=0.0327148616886664,pvalueTTest=0.295584852729007,
chr8	113395865	113395980	CSMD3	CSMD300100	-0.00104096998328439	2	0.0256877520408576	2	0.0423662407438203	2	0.0423662407438203	NA	NA	SegRatio=0.03,AbsMeanSigma=0.24,pvalue=0.0327148616886664,pvalueTTest=0.295584852729007,
chr8	113402850	113402960	CSMD3	CSMD300101	-0.0354139870907479	2	0.0256877520408576	2	0.0423662407438203	2	0.0423662407438203	NA	NA	SegRatio=0.03,AbsMeanSigma=0.24,pvalue=0.0327148616886664,pvalueTTest=0.295584852729007,
chr8	113402940	113403038	CSMD3	CSMD300102	0.078335238902937	2	0.0256877520408576	2	0.0423662407438203	2	0.0423662407438203	NA	NA	SegRatio=0.03,AbsMeanSigma=0.24,pvalue=0.0327148616886664,pvalueTTest=0.295584852729007,
chr8	113418770	113418884	CSMD3	CSMD300103	-0.0426354703430302	2	0.0256877520408576	2	0.0423662407438203	2	0.0423662407438203	NA	NA	SegRatio=0.03,AbsMeanSigma=0.24,pvalue=0.0327148616886664,pvalueTTest=0.295584852729007,
chr8	113418819	113418919	CSMD3	CSMD300104	-0.0537182016404526	2	0.0256877520408576	2	0.0423662407438203	2	0.0423662407438203	NA	NA	SegRatio=0.03,AbsMeanSigma=0.24,pvalue=0.0327148616886664,pvalueTTest=0.295584852729007,
chr8	113418883	113418991	CSMD3	CSMD300105	0.19777146429852	2	0.0256877520408576	2	0.0423662407438203	2	0.0423662407438203	NA	NA	SegRatio=0.03,AbsMeanSigma=0.24,pvalue=0.0327148616886664,pvalueTTest=0.295584852729007,
chr8	113420517	113420628	CSMD3	CSMD300106	-0.0898099355954249	2	0.0256877520408576	2	0.0423662407438203	2	0.0423662407438203	NA	NA	SegRatio=0.03,AbsMeanSigma=0.24,pvalue=0.0327148616886664,pvalueTTest=0.295584852729007,
chr8	113420607	113420719	CSMD3	CSMD300107	NA	2	0.0256877520408576	2	0.0423662407438203	2	0.0423662407438203	NA	NA	SegRatio=0.03,AbsMeanSigma=0.24,pvalue=0.0327148616886664,pvalueTTest=0.295584852729007,
chr8	113421124	113421216	CSMD3	CSMD300108	-0.0305894568385245	2	0.0256877520408576	2	0.0423662407438203	2	0.0423662407438203	NA	NA	SegRatio=0.03,AbsMeanSigma=0.24,pvalue=0.0327148616886664,pvalueTTest=0.295584852729007,
chr8	113421190	113421283	CSMD3	CSMD300109	-0.189022677178365	2	0.0256877520408576	2	0.0423662407438203	2	0.0423662407438203	NA	NA	SegRatio=0.03,AbsMeanSigma=0.24,pvalue=0.0327148616886664,pvalueTTest=0.295584852729007,
chr8	113484794	113484910	CSMD3	CSMD300110	0.0929443705340978	2	0.0256877520408576	2	0.0423662407438203	2	0.0423662407438203	NA	NA	SegRatio=0.03,AbsMeanSigma=0.24,pvalue=0.0327148616886664,pvalueTTest=0.295584852729007,
chr8	113484910	113485022	CSMD3	CSMD300111	0.191023935116581	2	0.0256877520408576	2	0.0423662407438203	2	0.0423662407438203	NA	NA	SegRatio=0.03,AbsMeanSigma=0.24,pvalue=0.0327148616886664,pvalueTTest=0.295584852729007,
chr8	113504646	113504742	CSMD3	CSMD300112	-0.0869537489698692	2	0.0256877520408576	2	0.0423662407438203	2	0.0423662407438203	NA	NA	SegRatio=0.03,AbsMeanSigma=0.24,pvalue=0.0327148616886664,pvalueTTest=0.295584852729007,
chr8	113504743	113504859	CSMD3	CSMD300113	-0.207155781603066	2	0.0256877520408576	2	0.0423662407438203	2	0.0423662407438203	NA	NA	SegRatio=0.03,AbsMeanSigma=0.24,pvalue=0.0327148616886664,pvalueTTest=0.295584852729007,
chr8	113504856	113504969	CSMD3	CSMD300114	0.129085590855164	2	0.0256877520408576	2	0.0423662407438203	2	0.0423662407438203	NA	NA	SegRatio=0.03,AbsMeanSigma=0.24,pvalue=0.0327148616886664,pvalueTTest=0.295584852729007,
chr8	113515966	113516077	CSMD3	CSMD300115	NA	2	0.0256877520408576	2	0.0423662407438203	2	0.0423662407438203	NA	NA	SegRatio=0.03,AbsMeanSigma=0.24,pvalue=0.0327148616886664,pvalueTTest=0.295584852729007,
chr8	113516061	113516176	CSMD3	CSMD300116.CSMD300117	NA	2	0.0256877520408576	2	0.0423662407438203	2	0.0423662407438203	NA	NA	SegRatio=0.03,AbsMeanSigma=0.24,pvalue=0.0327148616886664,pvalueTTest=0.295584852729007,
chr8	113516193	113516320	CSMD3	CSMD300118	-0.0839756338327727	2	0.0256877520408576	2	0.0423662407438203	2	0.0423662407438203	NA	NA	SegRatio=0.03,AbsMeanSigma=0.24,pvalue=0.0327148616886664,pvalueTTest=0.295584852729007,
chr8	113518880	113518997	CSMD3	CSMD300119	0.148130791904466	2	0.0256877520408576	2	0.0423662407438203	2	0.0423662407438203	NA	NA	SegRatio=0.03,AbsMeanSigma=0.24,pvalue=0.0327148616886664,pvalueTTest=0.295584852729007,
chr8	113518939	113519050	CSMD3	CSMD300120	0.015460710952926	2	0.0256877520408576	2	0.0423662407438203	2	0.0423662407438203	NA	NA	SegRatio=0.03,AbsMeanSigma=0.24,pvalue=0.0327148616886664,pvalueTTest=0.295584852729007,
chr8	113519036	113519151	CSMD3	CSMD300121	-0.188739980899714	2	0.0256877520408576	2	0.0423662407438203	2	0.0423662407438203	NA	NA	SegRatio=0.03,AbsMeanSigma=0.24,pvalue=0.0327148616886664,pvalueTTest=0.295584852729007,
chr8	113529164	113529296	CSMD3	CSMD300122	0.0746666076632708	2	0.0256877520408576	2	0.0423662407438203	2	0.0423662407438203	NA	NA	SegRatio=0.03,AbsMeanSigma=0.24,pvalue=0.0327148616886664,pvalueTTest=0.295584852729007,
chr8	113529296	113529402	CSMD3	CSMD300123	-0.228041971506535	2	0.0256877520408576	2	0.0423662407438203	2	0.0423662407438203	NA	NA	SegRatio=0.03,AbsMeanSigma=0.24,pvalue=0.0327148616886664,pvalueTTest=0.295584852729007,
chr8	113529341	113529440	CSMD3	CSMD300124	-0.0845058044515938	2	0.0256877520408576	2	0.0423662407438203	2	0.0423662407438203	NA	NA	SegRatio=0.03,AbsMeanSigma=0.24,pvalue=0.0327148616886664,pvalueTTest=0.295584852729007,
chr8	113529392	113529505	CSMD3	CSMD300125	-0.0872051019620782	2	0.0256877520408576	2	0.0423662407438203	2	0.0423662407438203	NA	NA	SegRatio=0.03,AbsMeanSigma=0.24,pvalue=0.0327148616886664,pvalueTTest=0.295584852729007,
chr8	113562876	113562988	CSMD3	CSMD300126	-0.309373424657399	2	0.0256877520408576	2	0.0423662407438203	2	0.0423662407438203	NA	NA	SegRatio=0.03,AbsMeanSigma=0.24,pvalue=0.0327148616886664,pvalueTTest=0.295584852729007,
chr8	113562988	113563103	CSMD3	CSMD300127	-0.0298619222322018	2	0.0256877520408576	2	0.0423662407438203	2	0.0423662407438203	NA	NA	SegRatio=0.03,AbsMeanSigma=0.24,pvalue=0.0327148616886664,pvalueTTest=0.295584852729007,
chr8	113563062	113563169	CSMD3	CSMD300128	-0.000478378143844828	2	0.0256877520408576	2	0.0423662407438203	2	0.0423662407438203	NA	NA	SegRatio=0.03,AbsMeanSigma=0.24,pvalue=0.0327148616886664,pvalueTTest=0.295584852729007,
chr8	113564789	113564904	CSMD3	CSMD300129	-0.100547302284032	2	0.0256877520408576	2	0.0423662407438203	2	0.0423662407438203	NA	NA	SegRatio=0.03,AbsMeanSigma=0.24,pvalue=0.0327148616886664,pvalueTTest=0.295584852729007,
chr8	113564876	113564987	CSMD3	CSMD300130	0.265126092792757	2	0.0256877520408576	2	0.0423662407438203	2	0.0423662407438203	NA	NA	SegRatio=0.03,AbsMeanSigma=0.24,pvalue=0.0327148616886664,pvalueTTest=0.295584852729007,
chr8	113568957	113569070	CSMD3	CSMD300131	0.151660751701803	2	0.0256877520408576	2	0.0423662407438203	2	0.0423662407438203	NA	NA	SegRatio=0.03,AbsMeanSigma=0.24,pvalue=0.0327148616886664,pvalueTTest=0.295584852729007,
chr8	113569014	113569120	CSMD3	CSMD300132	-0.00298515792469368	2	0.0256877520408576	2	0.0423662407438203	2	0.0423662407438203	NA	NA	SegRatio=0.03,AbsMeanSigma=0.24,pvalue=0.0327148616886664,pvalueTTest=0.295584852729007,
chr8	113569087	113569201	CSMD3	CSMD300133	-0.0565282307495387	2	0.0256877520408576	2	0.0423662407438203	2	0.0423662407438203	NA	NA	SegRatio=0.03,AbsMeanSigma=0.24,pvalue=0.0327148616886664,pvalueTTest=0.295584852729007,
chr8	113569185	113569296	CSMD3	CSMD300134	NA	2	0.0256877520408576	2	0.0423662407438203	2	0.0423662407438203	NA	NA	SegRatio=0.03,AbsMeanSigma=0.24,pvalue=0.0327148616886664,pvalueTTest=0.295584852729007,
chr8	113585668	113585779	CSMD3	CSMD300135	-0.00152004756592949	2	0.0256877520408576	2	0.0423662407438203	2	0.0423662407438203	NA	NA	SegRatio=0.03,AbsMeanSigma=0.24,pvalue=0.0327148616886664,pvalueTTest=0.295584852729007,
chr8	113585759	113585872	CSMD3	CSMD300136	0.0514644876115822	2	0.0256877520408576	2	0.0423662407438203	2	0.0423662407438203	NA	NA	SegRatio=0.03,AbsMeanSigma=0.24,pvalue=0.0327148616886664,pvalueTTest=0.295584852729007,
chr8	113585804	113585917	CSMD3	CSMD300137	0.0986085003431963	2	0.0256877520408576	2	0.0423662407438203	2	0.0423662407438203	NA	NA	SegRatio=0.03,AbsMeanSigma=0.24,pvalue=0.0327148616886664,pvalueTTest=0.295584852729007,
chr8	113599288	113599394	CSMD3	CSMD300138	0.179690453830283	2	0.0256877520408576	2	0.0423662407438203	2	0.0423662407438203	NA	NA	SegRatio=0.03,AbsMeanSigma=0.24,pvalue=0.0327148616886664,pvalueTTest=0.295584852729007,
chr8	113599344	113599458	CSMD3	CSMD300139	0.0359711683659066	2	0.0256877520408576	2	0.0423662407438203	2	0.0423662407438203	NA	NA	SegRatio=0.03,AbsMeanSigma=0.24,pvalue=0.0327148616886664,pvalueTTest=0.295584852729007,
chr8	113599424	113599534	CSMD3	CSMD300140	-0.0901004961952682	2	0.0256877520408576	2	0.0423662407438203	2	0.0423662407438203	NA	NA	SegRatio=0.03,AbsMeanSigma=0.24,pvalue=0.0327148616886664,pvalueTTest=0.295584852729007,
chr8	113649021	113649133	CSMD3	CSMD300141	-0.0473413170237014	2	0.0256877520408576	2	0.0423662407438203	2	0.0423662407438203	NA	NA	SegRatio=0.03,AbsMeanSigma=0.24,pvalue=0.0327148616886664,pvalueTTest=0.295584852729007,
chr8	113649121	113649212	CSMD3	CSMD300142	0.0619526437276163	2	0.0256877520408576	2	0.0423662407438203	2	0.0423662407438203	NA	NA	SegRatio=0.03,AbsMeanSigma=0.24,pvalue=0.0327148616886664,pvalueTTest=0.295584852729007,
chr8	113649155	113649268	CSMD3	CSMD300143	-0.0370474095052748	2	0.0256877520408576	2	0.0423662407438203	2	0.0423662407438203	NA	NA	SegRatio=0.03,AbsMeanSigma=0.24,pvalue=0.0327148616886664,pvalueTTest=0.295584852729007,
chr8	113650858	113650969	CSMD3	CSMD300144	-0.800186048043154	2	0.0256877520408576	2	0.0423662407438203	2	0.0423662407438203	NA	NA	SegRatio=0.03,AbsMeanSigma=0.24,pvalue=0.0327148616886664,pvalueTTest=0.295584852729007,
chr8	113650948	113651059	CSMD3	CSMD300145	0.0391691362137605	2	0.0256877520408576	2	0.0423662407438203	2	0.0423662407438203	NA	NA	SegRatio=0.03,AbsMeanSigma=0.24,pvalue=0.0327148616886664,pvalueTTest=0.295584852729007,
chr8	113651016	113651125	CSMD3	CSMD300146	-0.0424304712639198	2	0.0256877520408576	2	0.0423662407438203	2	0.0423662407438203	NA	NA	SegRatio=0.03,AbsMeanSigma=0.24,pvalue=0.0327148616886664,pvalueTTest=0.295584852729007,
chr8	113651089	113651201	CSMD3	CSMD300147	0.103111689588547	2	0.0256877520408576	2	0.0423662407438203	2	0.0423662407438203	NA	NA	SegRatio=0.03,AbsMeanSigma=0.24,pvalue=0.0327148616886664,pvalueTTest=0.295584852729007,
chr8	113657311	113657423	CSMD3	CSMD300148	-0.0549517735883747	2	0.0256877520408576	2	0.0423662407438203	2	0.0423662407438203	NA	NA	SegRatio=0.03,AbsMeanSigma=0.24,pvalue=0.0327148616886664,pvalueTTest=0.295584852729007,
chr8	113657424	113657538	CSMD3	CSMD300149	0.0394089406508591	2	0.0256877520408576	2	0.0423662407438203	2	0.0423662407438203	NA	NA	SegRatio=0.03,AbsMeanSigma=0.24,pvalue=0.0327148616886664,pvalueTTest=0.295584852729007,
chr8	113662274	113662406	CSMD3	CSMD300150	NA	2	0.0256877520408576	2	0.0423662407438203	2	0.0423662407438203	NA	NA	SegRatio=0.03,AbsMeanSigma=0.24,pvalue=0.0327148616886664,pvalueTTest=0.295584852729007,
chr8	113662401	113662489	CSMD3	CSMD300151	0.151862637844902	2	0.0256877520408576	2	0.0423662407438203	2	0.0423662407438203	NA	NA	SegRatio=0.03,AbsMeanSigma=0.24,pvalue=0.0327148616886664,pvalueTTest=0.295584852729007,
chr8	113662462	113662569	CSMD3	CSMD300152	0.153495317893707	2	0.0256877520408576	2	0.0423662407438203	2	0.0423662407438203	NA	NA	SegRatio=0.03,AbsMeanSigma=0.24,pvalue=0.0327148616886664,pvalueTTest=0.295584852729007,
chr8	113662541	113662651	CSMD3	CSMD300153	-0.0890085258698726	2	0.0256877520408576	2	0.0423662407438203	2	0.0423662407438203	NA	NA	SegRatio=0.03,AbsMeanSigma=0.24,pvalue=0.0327148616886664,pvalueTTest=0.295584852729007,
chr8	113668360	113668476	CSMD3	CSMD300154	NA	2	0.0256877520408576	2	0.0423662407438203	2	0.0423662407438203	NA	NA	SegRatio=0.03,AbsMeanSigma=0.24,pvalue=0.0327148616886664,pvalueTTest=0.295584852729007,
chr8	113668418	113668531	CSMD3	CSMD300155	0.0199931605588718	2	0.0256877520408576	2	0.0423662407438203	2	0.0423662407438203	NA	NA	SegRatio=0.03,AbsMeanSigma=0.24,pvalue=0.0327148616886664,pvalueTTest=0.295584852729007,
chr8	113668517	113668626	CSMD3	CSMD300156	-1.97870626114413	2	0.0459705952831589	2	0.0423662407438203	2	0.0423662407438203	q-value=1.80092534449345e-18, copies=0.5	NA	SegRatio=0.05,AbsMeanSigma=0.28,pvalue=0.00804276911742019,pvalueTTest=0.172452966276218,
chr8	113678460	113678573	CSMD3	CSMD300157	0.179098700579291	2	0.0459705952831589	2	0.0423662407438203	2	0.0423662407438203	NA	NA	SegRatio=0.05,AbsMeanSigma=0.28,pvalue=0.00804276911742019,pvalueTTest=0.172452966276218,
chr8	113678566	113678676	CSMD3	CSMD300158	0.0768004804610423	2	0.0459705952831589	2	0.0423662407438203	2	0.0423662407438203	NA	NA	SegRatio=0.05,AbsMeanSigma=0.28,pvalue=0.00804276911742019,pvalueTTest=0.172452966276218,
chr8	113694650	113694755	CSMD3	CSMD300159	-0.216125015970898	2	0.0459705952831589	2	0.0423662407438203	2	0.0423662407438203	NA	NA	SegRatio=0.05,AbsMeanSigma=0.28,pvalue=0.00804276911742019,pvalueTTest=0.172452966276218,
chr8	113694713	113694830	CSMD3	CSMD300160	-0.0456933368945466	2	0.0459705952831589	2	0.0423662407438203	2	0.0423662407438203	NA	NA	SegRatio=0.05,AbsMeanSigma=0.28,pvalue=0.00804276911742019,pvalueTTest=0.172452966276218,
chr8	113694764	113694858	CSMD3	CSMD300161	0.189129539138552	2	0.0459705952831589	2	0.0423662407438203	2	0.0423662407438203	NA	NA	SegRatio=0.05,AbsMeanSigma=0.28,pvalue=0.00804276911742019,pvalueTTest=0.172452966276218,
chr8	113694854	113694966	CSMD3	CSMD300162	-1.43147695121343	2	0.0459705952831589	2	0.0423662407438203	2	0.0423662407438203	NA	NA	SegRatio=0.05,AbsMeanSigma=0.28,pvalue=0.00804276911742019,pvalueTTest=0.172452966276218,
chr8	113697582	113697687	CSMD3	CSMD300163	0.114035136577944	2	0.0459705952831589	2	0.0423662407438203	2	0.0423662407438203	NA	NA	SegRatio=0.05,AbsMeanSigma=0.28,pvalue=0.00804276911742019,pvalueTTest=0.172452966276218,
chr8	113697686	113697800	CSMD3	CSMD300164	-0.140551403143317	2	0.0459705952831589	2	0.0423662407438203	2	0.0423662407438203	NA	NA	SegRatio=0.05,AbsMeanSigma=0.28,pvalue=0.00804276911742019,pvalueTTest=0.172452966276218,
chr8	113697790	113697900	CSMD3	CSMD300165	-0.115874389788602	2	0.0459705952831589	2	0.0423662407438203	2	0.0423662407438203	NA	NA	SegRatio=0.05,AbsMeanSigma=0.28,pvalue=0.00804276911742019,pvalueTTest=0.172452966276218,
chr8	113697849	113697960	CSMD3	CSMD300166	0.0502615628216929	2	0.0459705952831589	2	0.0423662407438203	2	0.0423662407438203	NA	NA	SegRatio=0.05,AbsMeanSigma=0.28,pvalue=0.00804276911742019,pvalueTTest=0.172452966276218,
chr8	113697957	113698091	CSMD3	CSMD300167	NA	2	0.0459705952831589	2	0.0423662407438203	2	0.0423662407438203	NA	NA	SegRatio=0.05,AbsMeanSigma=0.28,pvalue=0.00804276911742019,pvalueTTest=0.172452966276218,
chr8	113702074	113702185	CSMD3	CSMD300168	-0.00857442093499675	2	0.0459705952831589	2	0.0423662407438203	2	0.0423662407438203	NA	NA	SegRatio=0.05,AbsMeanSigma=0.28,pvalue=0.00804276911742019,pvalueTTest=0.172452966276218,
chr8	113702145	113702254	CSMD3	CSMD300169	0.141016349191656	2	0.0459705952831589	2	0.0423662407438203	2	0.0423662407438203	NA	NA	SegRatio=0.05,AbsMeanSigma=0.28,pvalue=0.00804276911742019,pvalueTTest=0.172452966276218,
chr8	113702251	113702361	CSMD3	CSMD300170	0.0347713843518412	2	0.0459705952831589	2	0.0423662407438203	2	0.0423662407438203	NA	NA	SegRatio=0.05,AbsMeanSigma=0.28,pvalue=0.00804276911742019,pvalueTTest=0.172452966276218,
chr8	113812369	113812480	CSMD3	CSMD300171	0.252695478153004	2	0.0459705952831589	2	0.0423662407438203	2	0.0423662407438203	NA	NA	SegRatio=0.05,AbsMeanSigma=0.28,pvalue=0.00804276911742019,pvalueTTest=0.172452966276218,
chr8	113812463	113812575	CSMD3	CSMD300172	-0.117044553726311	2	0.0459705952831589	2	0.0423662407438203	2	0.0423662407438203	NA	NA	SegRatio=0.05,AbsMeanSigma=0.28,pvalue=0.00804276911742019,pvalueTTest=0.172452966276218,
chr8	113841893	113842009	CSMD3	CSMD300173	0.13940904778561	2	0.0459705952831589	2	0.0423662407438203	2	0.0423662407438203	NA	NA	SegRatio=0.05,AbsMeanSigma=0.28,pvalue=0.00804276911742019,pvalueTTest=0.172452966276218,
chr8	113841928	113842040	CSMD3	CSMD300174	-0.0576817269067358	2	0.0459705952831589	2	0.0423662407438203	2	0.0423662407438203	NA	NA	SegRatio=0.05,AbsMeanSigma=0.28,pvalue=0.00804276911742019,pvalueTTest=0.172452966276218,
chr8	113871326	113871434	CSMD3	CSMD300175	0.180043812464228	2	0.0459705952831589	2	0.0423662407438203	2	0.0423662407438203	NA	NA	SegRatio=0.05,AbsMeanSigma=0.28,pvalue=0.00804276911742019,pvalueTTest=0.172452966276218,
chr8	113871374	113871482	CSMD3	CSMD300176	0.0484903815829919	2	0.0459705952831589	2	0.0423662407438203	2	0.0423662407438203	NA	NA	SegRatio=0.05,AbsMeanSigma=0.28,pvalue=0.00804276911742019,pvalueTTest=0.172452966276218,
chr8	113871473	113871586	CSMD3	CSMD300177	-1.19445946983429	2	0.0459705952831589	2	0.0423662407438203	2	0.0423662407438203	NA	NA	SegRatio=0.05,AbsMeanSigma=0.28,pvalue=0.00804276911742019,pvalueTTest=0.172452966276218,
chr8	113933789	113933900	CSMD3	CSMD300178	0.114065823636158	2	0.0459705952831589	2	0.0423662407438203	2	0.0423662407438203	NA	NA	SegRatio=0.05,AbsMeanSigma=0.28,pvalue=0.00804276911742019,pvalueTTest=0.172452966276218,
chr8	113933891	113933973	CSMD3	CSMD300179	0.0687066118514271	2	0.0459705952831589	2	0.0423662407438203	2	0.0423662407438203	NA	NA	SegRatio=0.05,AbsMeanSigma=0.28,pvalue=0.00804276911742019,pvalueTTest=0.172452966276218,
chr8	113933927	113934044	CSMD3	CSMD300180	-0.137729182646747	2	0.0459705952831589	2	0.0423662407438203	2	0.0423662407438203	NA	NA	SegRatio=0.05,AbsMeanSigma=0.28,pvalue=0.00804276911742019,pvalueTTest=0.172452966276218,
chr8	113959928	113960047	CSMD3	CSMD300181	NA	2	0.0459705952831589	2	0.0423662407438203	2	0.0423662407438203	NA	NA	SegRatio=0.05,AbsMeanSigma=0.28,pvalue=0.00804276911742019,pvalueTTest=0.172452966276218,
chr8	113960073	113960207	CSMD3	CSMD300182	-0.282240790308254	2	0.0459705952831589	2	0.0423662407438203	2	0.0423662407438203	NA	NA	SegRatio=0.05,AbsMeanSigma=0.28,pvalue=0.00804276911742019,pvalueTTest=0.172452966276218,
chr8	113966823	113966933	CSMD3	CSMD300183	0.0508732199757401	2	0.0459705952831589	2	0.0423662407438203	2	0.0423662407438203	NA	NA	SegRatio=0.05,AbsMeanSigma=0.28,pvalue=0.00804276911742019,pvalueTTest=0.172452966276218,
chr8	113966931	113967063	CSMD3	CSMD300184	-1.41060705126743	2	0.0459705952831589	2	0.0423662407438203	2	0.0423662407438203	q-value=2.58556336085156e-06, copies=0.5	NA	SegRatio=0.05,AbsMeanSigma=0.28,pvalue=0.00804276911742019,pvalueTTest=0.172452966276218,
chr8	113987992	113988109	CSMD3	CSMD300185	-0.0695176474130617	2	0.0459705952831589	2	0.0423662407438203	2	0.0423662407438203	NA	NA	SegRatio=0.05,AbsMeanSigma=0.28,pvalue=0.00804276911742019,pvalueTTest=0.172452966276218,
chr8	113988087	113988190	CSMD3	CSMD300186	0.284660258245986	2	0.0459705952831589	2	0.0423662407438203	2	0.0423662407438203	NA	NA	SegRatio=0.05,AbsMeanSigma=0.28,pvalue=0.00804276911742019,pvalueTTest=0.172452966276218,
chr8	113988122	113988234	CSMD3	CSMD300187	0.139733131562831	2	0.0459705952831589	2	0.0423662407438203	2	0.0423662407438203	NA	NA	SegRatio=0.05,AbsMeanSigma=0.28,pvalue=0.00804276911742019,pvalueTTest=0.172452966276218,
chr8	113988220	113988332	CSMD3	CSMD300188	0.0922681177400898	2	0.0459705952831589	2	0.0423662407438203	2	0.0423662407438203	NA	NA	SegRatio=0.05,AbsMeanSigma=0.28,pvalue=0.00804276911742019,pvalueTTest=0.172452966276218,
chr8	113988279	113988381	CSMD3	CSMD300189	0.0801350734036577	2	0.0459705952831589	2	0.0423662407438203	2	0.0423662407438203	NA	NA	SegRatio=0.05,AbsMeanSigma=0.28,pvalue=0.00804276911742019,pvalueTTest=0.172452966276218,
chr8	113988382	113988477	CSMD3	CSMD300190	0.506183033428529	2	0.0459705952831589	2	0.0423662407438203	2	0.0423662407438203	NA	NA	SegRatio=0.05,AbsMeanSigma=0.28,pvalue=0.00804276911742019,pvalueTTest=0.172452966276218,
chr8	114031216	114031329	CSMD3	CSMD300191	-0.839893292419518	2	0.0459705952831589	2	0.0423662407438203	2	0.0423662407438203	q-value=5.4699514916525e-05, copies=1	NA	SegRatio=0.05,AbsMeanSigma=0.28,pvalue=0.00804276911742019,pvalueTTest=0.172452966276218,
chr8	114031313	114031407	CSMD3	CSMD300192	0.121126529928441	2	0.0459705952831589	2	0.0423662407438203	2	0.0423662407438203	NA	NA	SegRatio=0.05,AbsMeanSigma=0.28,pvalue=0.00804276911742019,pvalueTTest=0.172452966276218,
chr8	114031388	114031499	CSMD3	CSMD300193	0.16198126555806	2	0.0459705952831589	2	0.0423662407438203	2	0.0423662407438203	NA	NA	SegRatio=0.05,AbsMeanSigma=0.28,pvalue=0.00804276911742019,pvalueTTest=0.172452966276218,
chr8	114110961	114111078	CSMD3	CSMD300194	0.0955226305987161	2	0.0459705952831589	2	0.0423662407438203	2	0.0423662407438203	NA	NA	SegRatio=0.05,AbsMeanSigma=0.28,pvalue=0.00804276911742019,pvalueTTest=0.172452966276218,
chr8	114111074	114111177	CSMD3	CSMD300195	0.0554396286152089	2	0.0459705952831589	2	0.0423662407438203	2	0.0423662407438203	NA	NA	SegRatio=0.05,AbsMeanSigma=0.28,pvalue=0.00804276911742019,pvalueTTest=0.172452966276218,
chr8	114111175	114111292	CSMD3	CSMD300196	0.489435960589248	2	0.0459705952831589	2	0.0423662407438203	2	0.0423662407438203	NA	NA	SegRatio=0.05,AbsMeanSigma=0.28,pvalue=0.00804276911742019,pvalueTTest=0.172452966276218,
chr8	114185880	114185982	CSMD3	CSMD300197	-0.241736394315104	2	0.0459705952831589	2	0.0423662407438203	2	0.0423662407438203	NA	NA	SegRatio=0.05,AbsMeanSigma=0.28,pvalue=0.00804276911742019,pvalueTTest=0.172452966276218,
chr8	114185977	114186094	CSMD3	CSMD300198	0.0973722135712141	2	0.0459705952831589	2	0.0423662407438203	2	0.0423662407438203	NA	NA	SegRatio=0.05,AbsMeanSigma=0.28,pvalue=0.00804276911742019,pvalueTTest=0.172452966276218,
chr8	114186069	114186180	CSMD3	CSMD300199	0.190731091789055	2	0.0459705952831589	2	0.0423662407438203	2	0.0423662407438203	NA	NA	SegRatio=0.05,AbsMeanSigma=0.28,pvalue=0.00804276911742019,pvalueTTest=0.172452966276218,
chr8	114290797	114290912	CSMD3	CSMD300200	-0.168224298938651	2	0.0459705952831589	2	0.0423662407438203	2	0.0423662407438203	NA	NA	SegRatio=0.05,AbsMeanSigma=0.28,pvalue=0.00804276911742019,pvalueTTest=0.172452966276218,
chr8	114290904	114291036	CSMD3	CSMD300201	NA	2	0.0459705952831589	2	0.0423662407438203	2	0.0423662407438203	NA	NA	SegRatio=0.05,AbsMeanSigma=0.28,pvalue=0.00804276911742019,pvalueTTest=0.172452966276218,
chr8	114326738	114326846	CSMD3	CSMD300202	0.384479543616079	2	0.0459705952831589	2	0.0423662407438203	2	0.0423662407438203	NA	NA	SegRatio=0.05,AbsMeanSigma=0.28,pvalue=0.00804276911742019,pvalueTTest=0.172452966276218,
chr8	114326847	114326958	CSMD3	CSMD300203	-0.0754232300455156	2	0.0459705952831589	2	0.0423662407438203	2	0.0423662407438203	NA	NA	SegRatio=0.05,AbsMeanSigma=0.28,pvalue=0.00804276911742019,pvalueTTest=0.172452966276218,
chr8	114326912	114327019	CSMD3	CSMD300204	0.102967859574576	2	0.0459705952831589	2	0.0423662407438203	2	0.0423662407438203	NA	NA	SegRatio=0.05,AbsMeanSigma=0.28,pvalue=0.00804276911742019,pvalueTTest=0.172452966276218,
chr8	114327004	114327110	CSMD3	CSMD300205	NA	2	0.0459705952831589	2	0.0423662407438203	2	0.0423662407438203	NA	NA	SegRatio=0.05,AbsMeanSigma=0.28,pvalue=0.00804276911742019,pvalueTTest=0.172452966276218,
chr8	114388933	114389043	CSMD3	CSMD300206	-0.0529912191112583	2	0.0459705952831589	2	0.0423662407438203	2	0.0423662407438203	NA	NA	SegRatio=0.05,AbsMeanSigma=0.28,pvalue=0.00804276911742019,pvalueTTest=0.172452966276218,
chr8	114448862	114448979	CSMD3	CSMD300207	-0.121700430809955	2	0.0459705952831589	2	0.0423662407438203	2	0.0423662407438203	NA	NA	SegRatio=0.05,AbsMeanSigma=0.28,pvalue=0.00804276911742019,pvalueTTest=0.172452966276218,
chr8	114448962	114449078	CSMD3	CSMD300208	-0.0545820481144188	2	0.0459705952831589	2	0.0423662407438203	2	0.0423662407438203	NA	NA	SegRatio=0.05,AbsMeanSigma=0.28,pvalue=0.00804276911742019,pvalueTTest=0.172452966276218,
chr8	114449053	114449173	CSMD3	CSMD300209	-0.0400239302575131	2	0.0459705952831589	2	0.0423662407438203	2	0.0423662407438203	NA	NA	SegRatio=0.05,AbsMeanSigma=0.28,pvalue=0.00804276911742019,pvalueTTest=0.172452966276218,
chr8	117859670	117859787	RAD21	RAD2100001	-0.146476414054941	2	0.0459705952831589	2	0.0842792680149412	2	0.0842792680149412	NA	NA	SegRatio=0.05,AbsMeanSigma=0.28,pvalue=0.00804276911742019,pvalueTTest=0.172452966276218,
chr8	117859783	117859901	RAD21	RAD2100002	-0.174230118784913	2	0.0459705952831589	2	0.0842792680149412	2	0.0842792680149412	NA	NA	SegRatio=0.05,AbsMeanSigma=0.28,pvalue=0.00804276911742019,pvalueTTest=0.172452966276218,
chr8	117859896	117859985	RAD21	RAD2100003	-0.154354297540071	2	0.0459705952831589	2	0.0842792680149412	2	0.0842792680149412	NA	NA	SegRatio=0.05,AbsMeanSigma=0.28,pvalue=0.00804276911742019,pvalueTTest=0.172452966276218,
chr8	117861112	117861216	RAD21	RAD2100004	-0.107279513528594	2	0.0459705952831589	2	0.0842792680149412	2	0.0842792680149412	NA	NA	SegRatio=0.05,AbsMeanSigma=0.28,pvalue=0.00804276911742019,pvalueTTest=0.172452966276218,
chr8	117861215	117861327	RAD21	RAD2100005	0.0488332097619726	2	0.0459705952831589	2	0.0842792680149412	2	0.0842792680149412	NA	NA	SegRatio=0.05,AbsMeanSigma=0.28,pvalue=0.00804276911742019,pvalueTTest=0.172452966276218,
chr8	117862818	117862933	RAD21	RAD2100006	NA	2	0.0459705952831589	2	0.0842792680149412	2	0.0842792680149412	NA	NA	SegRatio=0.05,AbsMeanSigma=0.28,pvalue=0.00804276911742019,pvalueTTest=0.172452966276218,
chr8	117862930	117863004	RAD21	RAD2100007	-0.147216724665255	2	0.0459705952831589	2	0.0842792680149412	2	0.0842792680149412	NA	NA	SegRatio=0.05,AbsMeanSigma=0.28,pvalue=0.00804276911742019,pvalueTTest=0.172452966276218,
chr8	117862985	117863078	RAD21	RAD2100008	-0.805346068113035	2	0.0459705952831589	2	0.0842792680149412	2	0.0842792680149412	NA	NA	SegRatio=0.05,AbsMeanSigma=0.28,pvalue=0.00804276911742019,pvalueTTest=0.172452966276218,
chr8	117864153	117864267	RAD21	RAD2100009	0.0591381624106286	2	0.0459705952831589	2	0.0842792680149412	2	0.0842792680149412	NA	NA	SegRatio=0.05,AbsMeanSigma=0.28,pvalue=0.00804276911742019,pvalueTTest=0.172452966276218,
chr8	117864263	117864359	RAD21	RAD2100010	0.0280245157774249	2	0.0459705952831589	2	0.0842792680149412	2	0.0842792680149412	NA	NA	SegRatio=0.05,AbsMeanSigma=0.28,pvalue=0.00804276911742019,pvalueTTest=0.172452966276218,
chr8	117864765	117864868	RAD21	RAD2100011	-0.022810367380346	2	0.0459705952831589	2	0.0842792680149412	2	0.0842792680149412	NA	NA	SegRatio=0.05,AbsMeanSigma=0.28,pvalue=0.00804276911742019,pvalueTTest=0.172452966276218,
chr8	117864836	117864928	RAD21	RAD2100012	-0.0972540887436098	2	0.0459705952831589	2	0.0842792680149412	2	0.0842792680149412	NA	NA	SegRatio=0.05,AbsMeanSigma=0.28,pvalue=0.00804276911742019,pvalueTTest=0.172452966276218,
chr8	117864886	117865001	RAD21	RAD2100013	0.0955626681635551	2	0.0459705952831589	2	0.0842792680149412	2	0.0842792680149412	NA	NA	SegRatio=0.05,AbsMeanSigma=0.28,pvalue=0.00804276911742019,pvalueTTest=0.172452966276218,
chr8	117866395	117866509	RAD21	RAD2100014	-1.49078326136518	2	0.0459705952831589	2	0.0842792680149412	2	0.0842792680149412	NA	NA	SegRatio=0.05,AbsMeanSigma=0.28,pvalue=0.00804276911742019,pvalueTTest=0.172452966276218,
chr8	117866509	117866622	RAD21	RAD2100015	-0.0912101074047598	2	0.0459705952831589	2	0.0842792680149412	2	0.0842792680149412	NA	NA	SegRatio=0.05,AbsMeanSigma=0.28,pvalue=0.00804276911742019,pvalueTTest=0.172452966276218,
chr8	117866562	117866664	RAD21	RAD2100016	-0.0804877452066824	2	0.0459705952831589	2	0.0842792680149412	2	0.0842792680149412	NA	NA	SegRatio=0.05,AbsMeanSigma=0.28,pvalue=0.00804276911742019,pvalueTTest=0.172452966276218,
chr8	117866657	117866766	RAD21	RAD2100017	0.131319224921897	2	0.0459705952831589	2	0.0842792680149412	2	0.0842792680149412	NA	NA	SegRatio=0.05,AbsMeanSigma=0.28,pvalue=0.00804276911742019,pvalueTTest=0.172452966276218,
chr8	117868370	117868486	RAD21	RAD2100018	-0.00724134453988276	2	0.0459705952831589	2	0.0842792680149412	2	0.0842792680149412	NA	NA	SegRatio=0.05,AbsMeanSigma=0.28,pvalue=0.00804276911742019,pvalueTTest=0.172452966276218,
chr8	117868471	117868586	RAD21	RAD2100019	0.0216109019257463	2	0.0459705952831589	2	0.0842792680149412	2	0.0842792680149412	NA	NA	SegRatio=0.05,AbsMeanSigma=0.28,pvalue=0.00804276911742019,pvalueTTest=0.172452966276218,
chr8	117868852	117868967	RAD21	RAD2100020	-0.183093996834151	2	0.0459705952831589	2	0.0842792680149412	2	0.0842792680149412	NA	NA	SegRatio=0.05,AbsMeanSigma=0.28,pvalue=0.00804276911742019,pvalueTTest=0.172452966276218,
chr8	117868901	117869004	RAD21	RAD2100021	0.129330803759927	2	0.0459705952831589	2	0.0842792680149412	2	0.0842792680149412	NA	NA	SegRatio=0.05,AbsMeanSigma=0.28,pvalue=0.00804276911742019,pvalueTTest=0.172452966276218,
chr8	117868987	117869062	RAD21	RAD2100022	NA	2	0.0459705952831589	2	0.0842792680149412	2	0.0842792680149412	NA	NA	SegRatio=0.05,AbsMeanSigma=0.28,pvalue=0.00804276911742019,pvalueTTest=0.172452966276218,
chr8	117869485	117869596	RAD21	RAD2100023	NA	2	0.0459705952831589	2	0.0842792680149412	2	0.0842792680149412	NA	NA	SegRatio=0.05,AbsMeanSigma=0.28,pvalue=0.00804276911742019,pvalueTTest=0.172452966276218,
chr8	117869594	117869700	RAD21	RAD2100024	0.0717263264422981	2	0.0459705952831589	2	0.0842792680149412	2	0.0842792680149412	NA	NA	SegRatio=0.05,AbsMeanSigma=0.28,pvalue=0.00804276911742019,pvalueTTest=0.172452966276218,
chr8	117869687	117869799	RAD21	RAD2100025	-0.422830949888776	2	0.0459705952831589	2	0.0842792680149412	2	0.0842792680149412	NA	NA	SegRatio=0.05,AbsMeanSigma=0.28,pvalue=0.00804276911742019,pvalueTTest=0.172452966276218,
chr8	117870546	117870661	RAD21	RAD2100026	NA	2	0.0459705952831589	2	0.0842792680149412	2	0.0842792680149412	NA	NA	SegRatio=0.05,AbsMeanSigma=0.28,pvalue=0.00804276911742019,pvalueTTest=0.172452966276218,
chr8	117870624	117870704	RAD21	RAD2100027	0.233862540465122	2	0.0459705952831589	2	0.0842792680149412	2	0.0842792680149412	NA	NA	SegRatio=0.05,AbsMeanSigma=0.28,pvalue=0.00804276911742019,pvalueTTest=0.172452966276218,
chr8	117870679	117870795	RAD21	RAD2100028	-1.01273958543549	2	0.0459705952831589	2	0.0842792680149412	2	0.0842792680149412	q-value=2.58556336085156e-06, copies=0.5	NA	SegRatio=0.05,AbsMeanSigma=0.28,pvalue=0.00804276911742019,pvalueTTest=0.172452966276218,
chr8	117874055	117874170	RAD21	RAD2100029	-0.0849378299169284	2	0.0459705952831589	2	0.0842792680149412	2	0.0842792680149412	NA	NA	SegRatio=0.05,AbsMeanSigma=0.28,pvalue=0.00804276911742019,pvalueTTest=0.172452966276218,
chr8	117874164	117874279	RAD21	RAD2100030	-0.190421542942237	2	0.0459705952831589	2	0.0842792680149412	2	0.0842792680149412	NA	NA	SegRatio=0.05,AbsMeanSigma=0.28,pvalue=0.00804276911742019,pvalueTTest=0.172452966276218,
chr8	117875295	117875402	RAD21	RAD2100031	0.0774676363853058	2	0.0459705952831589	2	0.0842792680149412	2	0.0842792680149412	NA	NA	SegRatio=0.05,AbsMeanSigma=0.28,pvalue=0.00804276911742019,pvalueTTest=0.172452966276218,
chr8	117875402	117875515	RAD21	RAD2100032	-0.0464601377338773	2	0.0459705952831589	2	0.0842792680149412	2	0.0842792680149412	NA	NA	SegRatio=0.05,AbsMeanSigma=0.28,pvalue=0.00804276911742019,pvalueTTest=0.172452966276218,
chr8	117875499	117875612	RAD21	RAD2100033	NA	2	0.0459705952831589	2	0.0842792680149412	2	0.0842792680149412	NA	NA	SegRatio=0.05,AbsMeanSigma=0.28,pvalue=0.00804276911742019,pvalueTTest=0.172452966276218,
chr8	117878745	117878863	RAD21	RAD2100034	0.0459705952831589	2	0.0459705952831589	2	0.0842792680149412	2	0.0842792680149412	NA	NA	SegRatio=0.05,AbsMeanSigma=0.28,pvalue=0.00804276911742019,pvalueTTest=0.172452966276218,
chr8	117878849	117878965	RAD21	RAD2100035	0.118030384554196	2	0.0459705952831589	2	0.0842792680149412	2	0.0842792680149412	NA	NA	SegRatio=0.05,AbsMeanSigma=0.28,pvalue=0.00804276911742019,pvalueTTest=0.172452966276218,
chr9	5021949	5022062	JAK2	JAK200001	0.22884280328581	2	0.150851739491015	2	0.89792289476856	2	0.89792289476856	NA	NA	SegRatio=0.15,AbsMeanSigma=0.33,pvalue=0.0997146114756894,pvalueTTest=0.648962761470621,
chr9	5022055	5022165	JAK2	JAK200002	0.235320570945807	2	0.150851739491015	2	0.89792289476856	2	0.89792289476856	NA	NA	SegRatio=0.15,AbsMeanSigma=0.33,pvalue=0.0997146114756894,pvalueTTest=0.648962761470621,
chr9	5022154	5022265	JAK2	JAK200003	0.204434018819246	2	0.150851739491015	2	0.89792289476856	2	0.89792289476856	NA	NA	SegRatio=0.15,AbsMeanSigma=0.33,pvalue=0.0997146114756894,pvalueTTest=0.648962761470621,
chr9	5029729	5029840	JAK2	JAK200004	-0.743268237000624	2	0.150851739491015	2	0.89792289476856	2	0.89792289476856	NA	NA	SegRatio=0.15,AbsMeanSigma=0.33,pvalue=0.0997146114756894,pvalueTTest=0.648962761470621,
chr9	5029813	5029924	JAK2	JAK200005	0.0583664554979562	2	0.150851739491015	2	0.89792289476856	2	0.89792289476856	NA	NA	SegRatio=0.15,AbsMeanSigma=0.33,pvalue=0.0997146114756894,pvalueTTest=0.648962761470621,
chr9	5029895	5030004	JAK2	JAK200006	-0.623464562645742	2	0.150851739491015	2	0.89792289476856	2	0.89792289476856	NA	NA	SegRatio=0.15,AbsMeanSigma=0.33,pvalue=0.0997146114756894,pvalueTTest=0.648962761470621,
chr9	5044379	5044491	JAK2	JAK200007	NA	2	0.150851739491015	2	0.89792289476856	2	0.89792289476856	NA	NA	SegRatio=0.15,AbsMeanSigma=0.33,pvalue=0.0997146114756894,pvalueTTest=0.648962761470621,
chr9	5044492	5044609	JAK2	JAK200008	NA	2	0.150851739491015	2	0.89792289476856	2	0.89792289476856	NA	NA	SegRatio=0.15,AbsMeanSigma=0.33,pvalue=0.0997146114756894,pvalueTTest=0.648962761470621,
chr9	5050657	5050765	JAK2	JAK200009	0.150851739491015	2	0.150851739491015	2	0.89792289476856	2	0.89792289476856	NA	NA	SegRatio=0.15,AbsMeanSigma=0.33,pvalue=0.0997146114756894,pvalueTTest=0.648962761470621,
chr9	5050732	5050843	JAK2	JAK200010	-0.0136262134342111	2	0.150851739491015	2	0.89792289476856	2	0.89792289476856	NA	NA	SegRatio=0.15,AbsMeanSigma=0.33,pvalue=0.0997146114756894,pvalueTTest=0.648962761470621,
chr9	5050830	5050942	JAK2	JAK200011	NA	2	0.150851739491015	2	0.89792289476856	2	0.89792289476856	NA	NA	SegRatio=0.15,AbsMeanSigma=0.33,pvalue=0.0997146114756894,pvalueTTest=0.648962761470621,
chr9	5054475	5054589	JAK2	JAK200012	-0.568862729767839	2	0.150851739491015	2	0.89792289476856	2	0.89792289476856	NA	NA	SegRatio=0.15,AbsMeanSigma=0.33,pvalue=0.0997146114756894,pvalueTTest=0.648962761470621,
chr9	5054580	5054683	JAK2	JAK200013	0.162791722101753	2	0.150851739491015	2	0.89792289476856	2	0.89792289476856	NA	NA	SegRatio=0.15,AbsMeanSigma=0.33,pvalue=0.0997146114756894,pvalueTTest=0.648962761470621,
chr9	5054669	5054774	JAK2	JAK200014	-0.0228636456781838	2	0.150851739491015	2	0.89792289476856	2	0.89792289476856	NA	NA	SegRatio=0.15,AbsMeanSigma=0.33,pvalue=0.0997146114756894,pvalueTTest=0.648962761470621,
chr9	5054772	5054875	JAK2	JAK200015	0.181979076657598	2	0.150851739491015	2	0.89792289476856	2	0.89792289476856	NA	NA	SegRatio=0.15,AbsMeanSigma=0.33,pvalue=0.0997146114756894,pvalueTTest=0.648962761470621,
chr9	5054876	5054979	JAK2	JAK200016	NA	2	0.150851739491015	2	0.89792289476856	2	0.89792289476856	NA	NA	SegRatio=0.15,AbsMeanSigma=0.33,pvalue=0.0997146114756894,pvalueTTest=0.648962761470621,
chr9	5055642	5055753	JAK2	JAK200017	-1.34541282596629	2	0.150851739491015	2	0.89792289476856	2	0.89792289476856	NA	NA	SegRatio=0.15,AbsMeanSigma=0.33,pvalue=0.0997146114756894,pvalueTTest=0.648962761470621,
chr9	5055695	5055795	JAK2	JAK200018	-0.09761525096611	2	0.150851739491015	2	0.89792289476856	2	0.89792289476856	NA	NA	SegRatio=0.15,AbsMeanSigma=0.33,pvalue=0.0997146114756894,pvalueTTest=0.648962761470621,
chr9	5055764	5055874	JAK2	JAK200019	NA	2	0.150851739491015	2	0.89792289476856	2	0.89792289476856	NA	NA	SegRatio=0.15,AbsMeanSigma=0.33,pvalue=0.0997146114756894,pvalueTTest=0.648962761470621,
chr9	5064862	5064973	JAK2	JAK200020	0.265073576660491	2	0.150851739491015	2	0.89792289476856	2	0.89792289476856	NA	NA	SegRatio=0.15,AbsMeanSigma=0.33,pvalue=0.0997146114756894,pvalueTTest=0.648962761470621,
chr9	5064919	5065031	JAK2	JAK200021	0.0905092772137956	2	0.150851739491015	2	0.89792289476856	2	0.89792289476856	NA	NA	SegRatio=0.15,AbsMeanSigma=0.33,pvalue=0.0997146114756894,pvalueTTest=0.648962761470621,
chr9	5064984	5065091	JAK2	JAK200022	0.0412658536683895	2	0.150851739491015	2	0.89792289476856	2	0.89792289476856	NA	NA	SegRatio=0.15,AbsMeanSigma=0.33,pvalue=0.0997146114756894,pvalueTTest=0.648962761470621,
chr9	5066622	5066737	JAK2	JAK200023	0.253907625027676	2	0.150851739491015	2	0.89792289476856	2	0.89792289476856	NA	NA	SegRatio=0.15,AbsMeanSigma=0.33,pvalue=0.0997146114756894,pvalueTTest=0.648962761470621,
chr9	5066681	5066780	JAK2	JAK200024	0.21258528806003	2	0.150851739491015	2	0.89792289476856	2	0.89792289476856	NA	NA	SegRatio=0.15,AbsMeanSigma=0.33,pvalue=0.0997146114756894,pvalueTTest=0.648962761470621,
chr9	5066733	5066840	JAK2	JAK200025	-1.42501127876086	2	0.125831997421585	2	0.89792289476856	2	0.89792289476856	q-value=1.05394160050764e-28, copies=0.5	NA	SegRatio=0.13,AbsMeanSigma=0.11,pvalue=0.522570935720422,pvalueTTest=0.867862980861707,
chr9	5068986	5069083	JAK2	JAK200026	NA	2	0.125831997421585	2	0.89792289476856	2	0.89792289476856	NA	NA	SegRatio=0.13,AbsMeanSigma=0.11,pvalue=0.522570935720422,pvalueTTest=0.867862980861707,
chr9	5069046	5069149	JAK2	JAK200027	-0.315636260563679	2	0.125831997421585	2	0.89792289476856	2	0.89792289476856	NA	NA	SegRatio=0.13,AbsMeanSigma=0.11,pvalue=0.522570935720422,pvalueTTest=0.867862980861707,
chr9	5069149	5069251	JAK2	JAK200028	0.135501429594646	2	0.125831997421585	2	0.89792289476856	2	0.89792289476856	NA	NA	SegRatio=0.13,AbsMeanSigma=0.11,pvalue=0.522570935720422,pvalueTTest=0.867862980861707,
chr9	5069886	5070002	JAK2	JAK200029	0.0293684258257138	2	0.125831997421585	2	0.89792289476856	2	0.89792289476856	NA	NA	SegRatio=0.13,AbsMeanSigma=0.11,pvalue=0.522570935720422,pvalueTTest=0.867862980861707,
chr9	5070000	5070115	JAK2	JAK200030	NA	2	0.125831997421585	2	0.89792289476856	2	0.89792289476856	NA	NA	SegRatio=0.13,AbsMeanSigma=0.11,pvalue=0.522570935720422,pvalueTTest=0.867862980861707,
chr9	5072450	5072551	JAK2	JAK200031	0.206261511685733	2	0.125831997421585	2	0.89792289476856	2	0.89792289476856	NA	NA	SegRatio=0.13,AbsMeanSigma=0.11,pvalue=0.522570935720422,pvalueTTest=0.867862980861707,
chr9	5072552	5072667	JAK2	JAK200032	0.125831997421585	2	0.125831997421585	2	0.89792289476856	2	0.89792289476856	NA	NA	SegRatio=0.13,AbsMeanSigma=0.11,pvalue=0.522570935720422,pvalueTTest=0.867862980861707,
chr9	5073615	5073729	JAK2	JAK200033	0.114152900433526	2	0.125831997421585	2	0.89792289476856	2	0.89792289476856	NA	NA	SegRatio=0.13,AbsMeanSigma=0.11,pvalue=0.522570935720422,pvalueTTest=0.867862980861707,
chr9	5073714	5073801	JAK2	JAK200034	-0.096126296769611	2	0.125831997421585	2	0.89792289476856	2	0.89792289476856	NA	NA	SegRatio=0.13,AbsMeanSigma=0.11,pvalue=0.522570935720422,pvalueTTest=0.867862980861707,
chr9	5073746	5073861	JAK2	JAK200035	0.036918711657201	2	0.125831997421585	2	0.89792289476856	2	0.89792289476856	NA	NA	SegRatio=0.13,AbsMeanSigma=0.11,pvalue=0.522570935720422,pvalueTTest=0.867862980861707,
chr9	5077372	5077477	JAK2	JAK200036	NA	2	0.125831997421585	2	0.89792289476856	2	0.89792289476856	NA	NA	SegRatio=0.13,AbsMeanSigma=0.11,pvalue=0.522570935720422,pvalueTTest=0.867862980861707,
chr9	5077465	5077565	JAK2	JAK200037.JAK200038	NA	2	0.125831997421585	2	0.89792289476856	2	0.89792289476856	NA	NA	SegRatio=0.13,AbsMeanSigma=0.11,pvalue=0.522570935720422,pvalueTTest=0.867862980861707,
chr9	5077560	5077676	JAK2	JAK200039	NA	2	0.125831997421585	2	0.89792289476856	2	0.89792289476856	NA	NA	SegRatio=0.13,AbsMeanSigma=0.11,pvalue=0.522570935720422,pvalueTTest=0.867862980861707,
chr9	5078259	5078351	JAK2	JAK200040	NA	2	0.125831997421585	2	0.89792289476856	2	0.89792289476856	NA	NA	SegRatio=0.13,AbsMeanSigma=0.11,pvalue=0.522570935720422,pvalueTTest=0.867862980861707,
chr9	5078309	5078404	JAK2	JAK200041	0.211252097716768	2	0.125831997421585	2	0.89792289476856	2	0.89792289476856	NA	NA	SegRatio=0.13,AbsMeanSigma=0.11,pvalue=0.522570935720422,pvalueTTest=0.867862980861707,
chr9	5078388	5078500	JAK2	JAK200042	-0.0250928515517912	2	0.125831997421585	2	0.89792289476856	2	0.89792289476856	NA	NA	SegRatio=0.13,AbsMeanSigma=0.11,pvalue=0.522570935720422,pvalueTTest=0.867862980861707,
chr9	5080207	5080318	JAK2	JAK200043	0.168669482068049	2	0.125831997421585	2	0.89792289476856	2	0.89792289476856	NA	NA	SegRatio=0.13,AbsMeanSigma=0.11,pvalue=0.522570935720422,pvalueTTest=0.867862980861707,
chr9	5080311	5080418	JAK2	JAK200044	0.11467600727291	2	0.125831997421585	2	0.89792289476856	2	0.89792289476856	NA	NA	SegRatio=0.13,AbsMeanSigma=0.11,pvalue=0.522570935720422,pvalueTTest=0.867862980861707,
chr9	5080509	5080623	JAK2	JAK200045	0.106873592932382	2	0.125831997421585	2	0.89792289476856	2	0.89792289476856	NA	NA	SegRatio=0.13,AbsMeanSigma=0.11,pvalue=0.522570935720422,pvalueTTest=0.867862980861707,
chr9	5080591	5080703	JAK2	JAK200046	0.221084423207114	2	0.125831997421585	2	0.89792289476856	2	0.89792289476856	NA	NA	SegRatio=0.13,AbsMeanSigma=0.11,pvalue=0.522570935720422,pvalueTTest=0.867862980861707,
chr9	5081703	5081811	JAK2	JAK200047	0.314310469582284	2	0.125831997421585	2	0.89792289476856	2	0.89792289476856	NA	NA	SegRatio=0.13,AbsMeanSigma=0.11,pvalue=0.522570935720422,pvalueTTest=0.867862980861707,
chr9	5081804	5081918	JAK2	JAK200048	0.353538537207462	2	0.125831997421585	2	0.89792289476856	2	0.89792289476856	NA	NA	SegRatio=0.13,AbsMeanSigma=0.11,pvalue=0.522570935720422,pvalueTTest=0.867862980861707,
chr9	5089653	5089767	JAK2	JAK200049	0.242714385736208	2	0.125831997421585	2	0.89792289476856	2	0.89792289476856	NA	NA	SegRatio=0.13,AbsMeanSigma=0.11,pvalue=0.522570935720422,pvalueTTest=0.867862980861707,
chr9	5089728	5089844	JAK2	JAK200050	0.136685868536967	2	0.125831997421585	2	0.89792289476856	2	0.89792289476856	NA	NA	SegRatio=0.13,AbsMeanSigma=0.11,pvalue=0.522570935720422,pvalueTTest=0.867862980861707,
chr9	5089788	5089901	JAK2	JAK200051	0.188607742600385	2	0.125831997421585	2	0.89792289476856	2	0.89792289476856	NA	NA	SegRatio=0.13,AbsMeanSigma=0.11,pvalue=0.522570935720422,pvalueTTest=0.867862980861707,
chr9	5090440	5090550	JAK2	JAK200052	NA	2	0.125831997421585	2	0.89792289476856	2	0.89792289476856	NA	NA	SegRatio=0.13,AbsMeanSigma=0.11,pvalue=0.522570935720422,pvalueTTest=0.867862980861707,
chr9	5090535	5090626	JAK2	JAK200053	-0.313484188029696	2	0.125831997421585	2	0.89792289476856	2	0.89792289476856	NA	NA	SegRatio=0.13,AbsMeanSigma=0.11,pvalue=0.522570935720422,pvalueTTest=0.867862980861707,
chr9	5090684	5090797	JAK2	JAK200054	-0.972533249761948	2	0.125831997421585	2	0.89792289476856	2	0.89792289476856	q-value=8.60102573175846e-11, copies=1	NA	SegRatio=0.13,AbsMeanSigma=0.11,pvalue=0.522570935720422,pvalueTTest=0.867862980861707,
chr9	5090795	5090900	JAK2	JAK200055	0.274780061489012	2	0.125831997421585	2	0.89792289476856	2	0.89792289476856	NA	NA	SegRatio=0.13,AbsMeanSigma=0.11,pvalue=0.522570935720422,pvalueTTest=0.867862980861707,
chr9	5090843	5090947	JAK2	JAK200056	-1.5309184818948	2	0.0844607217222826	2	0.89792289476856	2	0.89792289476856	q-value=0.00158139757157087, copies=0.5	NA	SegRatio=0.08,AbsMeanSigma=1.14,pvalue=8.02378989278155e-05,pvalueTTest=0.265798949718127,
chr9	5122972	5123079	JAK2	JAK200057	0.111023085977337	2	0.0844607217222826	2	0.89792289476856	2	0.89792289476856	NA	NA	SegRatio=0.08,AbsMeanSigma=1.14,pvalue=8.02378989278155e-05,pvalueTTest=0.265798949718127,
chr9	5123080	5123193	JAK2	JAK200058	0.0580922563663344	2	0.0844607217222826	2	0.89792289476856	2	0.89792289476856	NA	NA	SegRatio=0.08,AbsMeanSigma=1.14,pvalue=8.02378989278155e-05,pvalueTTest=0.265798949718127,
chr9	5126289	5126399	JAK2	JAK200059	-1.17047963645026	2	0.0844607217222826	2	0.89792289476856	2	0.89792289476856	q-value=2.74820263589182e-06, copies=0.5	NA	SegRatio=0.08,AbsMeanSigma=1.14,pvalue=8.02378989278155e-05,pvalueTTest=0.265798949718127,
chr9	5126389	5126499	JAK2	JAK200060	NA	2	0.0844607217222826	2	0.89792289476856	2	0.89792289476856	NA	NA	SegRatio=0.08,AbsMeanSigma=1.14,pvalue=8.02378989278155e-05,pvalueTTest=0.265798949718127,
chr9	5126655	5126772	JAK2	JAK200061	0.063696031746871	2	0.0844607217222826	2	0.89792289476856	2	0.89792289476856	NA	NA	SegRatio=0.08,AbsMeanSigma=1.14,pvalue=8.02378989278155e-05,pvalueTTest=0.265798949718127,
chr9	5126720	5126829	JAK2	JAK200062	-0.00347767818353909	2	0.0844607217222826	2	0.89792289476856	2	0.89792289476856	NA	NA	SegRatio=0.08,AbsMeanSigma=1.14,pvalue=8.02378989278155e-05,pvalueTTest=0.265798949718127,
chr9	21802705	21802776	MTAP	MTAP00001	-1.29272959991395	2	0.0844607217222826	2	0.35554113028384	2	0.35554113028384	NA	NA	SegRatio=0.08,AbsMeanSigma=1.14,pvalue=8.02378989278155e-05,pvalueTTest=0.265798949718127,
chr9	21802934	21803036	MTAP	MTAP00002	NA	2	0.0844607217222826	2	0.35554113028384	2	0.35554113028384	NA	NA	SegRatio=0.08,AbsMeanSigma=1.14,pvalue=8.02378989278155e-05,pvalueTTest=0.265798949718127,
chr9	21815348	21815457	MTAP	MTAP00003	NA	2	0.0844607217222826	2	0.35554113028384	2	0.35554113028384	NA	NA	SegRatio=0.08,AbsMeanSigma=1.14,pvalue=8.02378989278155e-05,pvalueTTest=0.265798949718127,
chr9	21815445	21815515	MTAP	MTAP00004	NA	2	0.0844607217222826	2	0.35554113028384	2	0.35554113028384	NA	NA	SegRatio=0.08,AbsMeanSigma=1.14,pvalue=8.02378989278155e-05,pvalueTTest=0.265798949718127,
chr9	21815463	21815563	MTAP	MTAP00005	0.0844607217222826	2	0.0844607217222826	2	0.35554113028384	2	0.35554113028384	NA	NA	SegRatio=0.08,AbsMeanSigma=1.14,pvalue=8.02378989278155e-05,pvalueTTest=0.265798949718127,
chr9	21816627	21816744	MTAP	MTAP00006	-1.72964925410702	2	0.0290275880632493	2	0.35554113028384	2	0.35554113028384	q-value=1.67489011134037e-40, copies=0.5	NA	SegRatio=0.03,AbsMeanSigma=0.7,pvalue=0.00173991060516631,pvalueTTest=0.410648452139211,
chr9	21816727	21816838	MTAP	MTAP00007	-0.494912502635588	2	0.0290275880632493	2	0.35554113028384	2	0.35554113028384	q-value=0.00191170594379677, copies=1	NA	SegRatio=0.03,AbsMeanSigma=0.7,pvalue=0.00173991060516631,pvalueTTest=0.410648452139211,
chr9	21817942	21818058	MTAP	MTAP00008	0.140489502520002	2	0.0290275880632493	2	0.35554113028384	2	0.35554113028384	NA	NA	SegRatio=0.03,AbsMeanSigma=0.7,pvalue=0.00173991060516631,pvalueTTest=0.410648452139211,
chr9	21818004	21818121	MTAP	MTAP00009	-0.106102794049076	2	0.0290275880632493	2	0.35554113028384	2	0.35554113028384	NA	NA	SegRatio=0.03,AbsMeanSigma=0.7,pvalue=0.00173991060516631,pvalueTTest=0.410648452139211,
chr9	21818122	21818239	MTAP	MTAP00010	0.0345726060558548	2	0.0290275880632493	2	0.35554113028384	2	0.35554113028384	NA	NA	SegRatio=0.03,AbsMeanSigma=0.7,pvalue=0.00173991060516631,pvalueTTest=0.410648452139211,
chr9	21837840	21837940	MTAP	MTAP00011	0.187871209117074	2	0.0290275880632493	2	0.35554113028384	2	0.35554113028384	NA	NA	SegRatio=0.03,AbsMeanSigma=0.7,pvalue=0.00173991060516631,pvalueTTest=0.410648452139211,
chr9	21837923	21838036	MTAP	MTAP00012	-0.020302939115584	2	0.0290275880632493	2	0.35554113028384	2	0.35554113028384	NA	NA	SegRatio=0.03,AbsMeanSigma=0.7,pvalue=0.00173991060516631,pvalueTTest=0.410648452139211,
chr9	21854603	21854720	MTAP	MTAP00013	-0.151577328482504	2	0.0290275880632493	2	0.35554113028384	2	0.35554113028384	NA	NA	SegRatio=0.03,AbsMeanSigma=0.7,pvalue=0.00173991060516631,pvalueTTest=0.410648452139211,
chr9	21854713	21854831	MTAP	MTAP00014	0.178145566451693	2	0.0290275880632493	2	0.35554113028384	2	0.35554113028384	NA	NA	SegRatio=0.03,AbsMeanSigma=0.7,pvalue=0.00173991060516631,pvalueTTest=0.410648452139211,
chr9	21854792	21854890	MTAP	MTAP00015	0.0757858192691791	2	0.0290275880632493	2	0.35554113028384	2	0.35554113028384	NA	NA	SegRatio=0.03,AbsMeanSigma=0.7,pvalue=0.00173991060516631,pvalueTTest=0.410648452139211,
chr9	21856053	21856159	MTAP	MTAP00016	NA	2	0.0290275880632493	2	0.35554113028384	2	0.35554113028384	NA	NA	SegRatio=0.03,AbsMeanSigma=0.7,pvalue=0.00173991060516631,pvalueTTest=0.410648452139211,
chr9	21856136	21856221	MTAP	MTAP00017	-0.063317146350481	2	0.0290275880632493	2	0.35554113028384	2	0.35554113028384	NA	NA	SegRatio=0.03,AbsMeanSigma=0.7,pvalue=0.00173991060516631,pvalueTTest=0.410648452139211,
chr9	21859269	21859381	MTAP	MTAP00018	0.0653809475678823	2	0.0290275880632493	2	0.35554113028384	2	0.35554113028384	NA	NA	SegRatio=0.03,AbsMeanSigma=0.7,pvalue=0.00173991060516631,pvalueTTest=0.410648452139211,
chr9	21859380	21859493	MTAP	MTAP00019	-0.102207660838251	2	0.0290275880632493	2	0.35554113028384	2	0.35554113028384	NA	NA	SegRatio=0.03,AbsMeanSigma=0.7,pvalue=0.00173991060516631,pvalueTTest=0.410648452139211,
chr9	21861952	21862051	MTAP	MTAP00020	0.0290275880632493	2	0.0290275880632493	2	0.35554113028384	2	0.35554113028384	NA	NA	SegRatio=0.03,AbsMeanSigma=0.7,pvalue=0.00173991060516631,pvalueTTest=0.410648452139211,
chr9	21930964	21931081	MTAP	MTAP00021	0.071729239818359	2	0.0290275880632493	2	0.35554113028384	2	0.35554113028384	NA	NA	SegRatio=0.03,AbsMeanSigma=0.7,pvalue=0.00173991060516631,pvalueTTest=0.410648452139211,
chr9	21931034	21931136	MTAP	MTAP00022	0.00438641904410871	2	0.0290275880632493	2	0.35554113028384	2	0.35554113028384	NA	NA	SegRatio=0.03,AbsMeanSigma=0.7,pvalue=0.00173991060516631,pvalueTTest=0.410648452139211,
chr9	21939153	21939286	MTAP	MTAP00023	0.181256431263121	2	0.0290275880632493	2	0.35554113028384	2	0.35554113028384	NA	NA	SegRatio=0.03,AbsMeanSigma=0.7,pvalue=0.00173991060516631,pvalueTTest=0.410648452139211,
chr9	21940885	21940998	MTAP	MTAP00024	0.119948923490412	2	0.0290275880632493	2	0.35554113028384	2	0.35554113028384	NA	NA	SegRatio=0.03,AbsMeanSigma=0.7,pvalue=0.00173991060516631,pvalueTTest=0.410648452139211,
chr9	21940996	21941111	MTAP	MTAP00025	NA	2	0.0290275880632493	2	0.35554113028384	2	0.35554113028384	NA	NA	SegRatio=0.03,AbsMeanSigma=0.7,pvalue=0.00173991060516631,pvalueTTest=0.410648452139211,
chr10	50666825	50666936	ERCC6	ERCC600001	0.119062693749271	2	-0.00132126248805708	2	0.468192656394678	2	0.468192656394678	NA	NA	SegRatio=0,AbsMeanSigma=0.02,pvalue=0.761894553593172,pvalueTTest=0.818322379489923,
chr10	50666933	50667050	ERCC6	ERCC600002	0.025086301980984	2	-0.00132126248805708	2	0.468192656394678	2	0.468192656394678	NA	NA	SegRatio=0,AbsMeanSigma=0.02,pvalue=0.761894553593172,pvalueTTest=0.818322379489923,
chr10	50667050	50667167	ERCC6	ERCC600003	0.0446390506330919	2	-0.00132126248805708	2	0.468192656394678	2	0.468192656394678	NA	NA	SegRatio=0,AbsMeanSigma=0.02,pvalue=0.761894553593172,pvalueTTest=0.818322379489923,
chr10	50667147	50667264	ERCC6	ERCC600004	-0.329049655801151	2	-0.00132126248805708	2	0.468192656394678	2	0.468192656394678	NA	NA	SegRatio=0,AbsMeanSigma=0.02,pvalue=0.761894553593172,pvalueTTest=0.818322379489923,
chr10	50667239	50667354	ERCC6	ERCC600005	0.245061750844265	2	-0.00132126248805708	2	0.468192656394678	2	0.468192656394678	NA	NA	SegRatio=0,AbsMeanSigma=0.02,pvalue=0.761894553593172,pvalueTTest=0.818322379489923,
chr10	50668396	50668510	ERCC6	ERCC600006	-0.0342964960080272	2	-0.00132126248805708	2	0.468192656394678	2	0.468192656394678	NA	NA	SegRatio=0,AbsMeanSigma=0.02,pvalue=0.761894553593172,pvalueTTest=0.818322379489923,
chr10	50668450	50668565	ERCC6	ERCC600007	0.125838569671824	2	-0.00132126248805708	2	0.468192656394678	2	0.468192656394678	NA	NA	SegRatio=0,AbsMeanSigma=0.02,pvalue=0.761894553593172,pvalueTTest=0.818322379489923,
chr10	50669353	50669493	ERCC6	ERCC600008.ERCC600009	-0.413252602770299	2	-0.00132126248805708	2	0.468192656394678	2	0.468192656394678	q-value=0.00449614361013027, copies=1.5	NA	SegRatio=0,AbsMeanSigma=0.02,pvalue=0.761894553593172,pvalueTTest=0.818322379489923,
chr10	50669458	50669582	ERCC6	ERCC600010	-0.109790394757305	2	-0.00132126248805708	2	0.468192656394678	2	0.468192656394678	NA	NA	SegRatio=0,AbsMeanSigma=0.02,pvalue=0.761894553593172,pvalueTTest=0.818322379489923,
chr10	50669545	50669643	ERCC6	ERCC600011	0.0315633267718445	2	-0.00132126248805708	2	0.468192656394678	2	0.468192656394678	NA	NA	SegRatio=0,AbsMeanSigma=0.02,pvalue=0.761894553593172,pvalueTTest=0.818322379489923,
chr10	50678205	50678295	ERCC6	ERCC600012	0.14645088614859	2	-0.00132126248805708	2	0.468192656394678	2	0.468192656394678	NA	NA	SegRatio=0,AbsMeanSigma=0.02,pvalue=0.761894553593172,pvalueTTest=0.818322379489923,
chr10	50678273	50678369	ERCC6	ERCC600013	0.0930628414182654	2	-0.00132126248805708	2	0.468192656394678	2	0.468192656394678	NA	NA	SegRatio=0,AbsMeanSigma=0.02,pvalue=0.761894553593172,pvalueTTest=0.818322379489923,
chr10	50678314	50678428	ERCC6	ERCC600014	0.0522351074641511	2	-0.00132126248805708	2	0.468192656394678	2	0.468192656394678	NA	NA	SegRatio=0,AbsMeanSigma=0.02,pvalue=0.761894553593172,pvalueTTest=0.818322379489923,
chr10	50678389	50678505	ERCC6	ERCC600015	0.153708054582063	2	-0.00132126248805708	2	0.468192656394678	2	0.468192656394678	NA	NA	SegRatio=0,AbsMeanSigma=0.02,pvalue=0.761894553593172,pvalueTTest=0.818322379489923,
chr10	50678444	50678559	ERCC6	ERCC600016	0.22915773117174	2	-0.00132126248805708	2	0.468192656394678	2	0.468192656394678	NA	NA	SegRatio=0,AbsMeanSigma=0.02,pvalue=0.761894553593172,pvalueTTest=0.818322379489923,
chr10	50678545	50678657	ERCC6	ERCC600017	-0.0773846950641633	2	-0.00132126248805708	2	0.468192656394678	2	0.468192656394678	NA	NA	SegRatio=0,AbsMeanSigma=0.02,pvalue=0.761894553593172,pvalueTTest=0.818322379489923,
chr10	50678654	50678766	ERCC6	ERCC600018	0.0457951375963642	2	-0.00132126248805708	2	0.468192656394678	2	0.468192656394678	NA	NA	SegRatio=0,AbsMeanSigma=0.02,pvalue=0.761894553593172,pvalueTTest=0.818322379489923,
chr10	50678758	50678871	ERCC6	ERCC600019	-0.00132126248805708	2	-0.00132126248805708	2	0.468192656394678	2	0.468192656394678	NA	NA	SegRatio=0,AbsMeanSigma=0.02,pvalue=0.761894553593172,pvalueTTest=0.818322379489923,
chr10	50678806	50678919	ERCC6	ERCC600020	0.0601360485852171	2	-0.00132126248805708	2	0.468192656394678	2	0.468192656394678	NA	NA	SegRatio=0,AbsMeanSigma=0.02,pvalue=0.761894553593172,pvalueTTest=0.818322379489923,
chr10	50678917	50679036	ERCC6	ERCC600021	0.289644415777657	2	-0.00132126248805708	2	0.468192656394678	2	0.468192656394678	NA	NA	SegRatio=0,AbsMeanSigma=0.02,pvalue=0.761894553593172,pvalueTTest=0.818322379489923,
chr10	50678993	50679081	ERCC6	ERCC600022	0.307566419270986	2	-0.00132126248805708	2	0.468192656394678	2	0.468192656394678	NA	NA	SegRatio=0,AbsMeanSigma=0.02,pvalue=0.761894553593172,pvalueTTest=0.818322379489923,
chr10	50679049	50679121	ERCC6	ERCC600023	-0.0713286178714406	2	-0.00132126248805708	2	0.468192656394678	2	0.468192656394678	NA	NA	SegRatio=0,AbsMeanSigma=0.02,pvalue=0.761894553593172,pvalueTTest=0.818322379489923,
chr10	50679099	50679181	ERCC6	ERCC600024	-0.322331619041334	2	-0.00132126248805708	2	0.468192656394678	2	0.468192656394678	NA	NA	SegRatio=0,AbsMeanSigma=0.02,pvalue=0.761894553593172,pvalueTTest=0.818322379489923,
chr10	50679146	50679260	ERCC6	ERCC600025	-0.585696276681557	2	-0.00132126248805708	2	0.468192656394678	2	0.468192656394678	NA	NA	SegRatio=0,AbsMeanSigma=0.02,pvalue=0.761894553593172,pvalueTTest=0.818322379489923,
chr10	50680383	50680479	ERCC6	ERCC600026	0.0373608851272256	2	-0.00132126248805708	2	0.468192656394678	2	0.468192656394678	NA	NA	SegRatio=0,AbsMeanSigma=0.02,pvalue=0.761894553593172,pvalueTTest=0.818322379489923,
chr10	50680479	50680596	ERCC6	ERCC600027	0.0452345195766955	2	-0.00132126248805708	2	0.468192656394678	2	0.468192656394678	NA	NA	SegRatio=0,AbsMeanSigma=0.02,pvalue=0.761894553593172,pvalueTTest=0.818322379489923,
chr10	50680881	50680985	ERCC6	ERCC600028	-0.36597561272796	2	-0.00132126248805708	2	0.468192656394678	2	0.468192656394678	NA	NA	SegRatio=0,AbsMeanSigma=0.02,pvalue=0.761894553593172,pvalueTTest=0.818322379489923,
chr10	50680982	50681087	ERCC6	ERCC600029	-0.00724979245733628	2	-0.00132126248805708	2	0.468192656394678	2	0.468192656394678	NA	NA	SegRatio=0,AbsMeanSigma=0.02,pvalue=0.761894553593172,pvalueTTest=0.818322379489923,
chr10	50681086	50681201	ERCC6	ERCC600030	-0.0517268474535655	2	-0.00132126248805708	2	0.468192656394678	2	0.468192656394678	NA	NA	SegRatio=0,AbsMeanSigma=0.02,pvalue=0.761894553593172,pvalueTTest=0.818322379489923,
chr10	50681501	50681619	ERCC6	ERCC600031	-0.0190355265523727	2	-0.00132126248805708	2	0.468192656394678	2	0.468192656394678	NA	NA	SegRatio=0,AbsMeanSigma=0.02,pvalue=0.761894553593172,pvalueTTest=0.818322379489923,
chr10	50681566	50681679	ERCC6	ERCC600032	0.0102493463573733	2	-0.00132126248805708	2	0.468192656394678	2	0.468192656394678	NA	NA	SegRatio=0,AbsMeanSigma=0.02,pvalue=0.761894553593172,pvalueTTest=0.818322379489923,
chr10	50682035	50682125	ERCC6	ERCC600033	0.185885840866881	2	-0.00132126248805708	2	0.468192656394678	2	0.468192656394678	NA	NA	SegRatio=0,AbsMeanSigma=0.02,pvalue=0.761894553593172,pvalueTTest=0.818322379489923,
chr10	50682101	50682214	ERCC6	ERCC600034	-0.0360296962021779	2	-0.00132126248805708	2	0.468192656394678	2	0.468192656394678	NA	NA	SegRatio=0,AbsMeanSigma=0.02,pvalue=0.761894553593172,pvalueTTest=0.818322379489923,
chr10	50682215	50682332	ERCC6	ERCC600035	-0.0218360149285594	2	-0.00132126248805708	2	0.468192656394678	2	0.468192656394678	NA	NA	SegRatio=0,AbsMeanSigma=0.02,pvalue=0.761894553593172,pvalueTTest=0.818322379489923,
chr10	50684220	50684318	ERCC6	ERCC600036	0.0920366543821048	2	-0.00132126248805708	2	0.468192656394678	2	0.468192656394678	NA	NA	SegRatio=0,AbsMeanSigma=0.02,pvalue=0.761894553593172,pvalueTTest=0.818322379489923,
chr10	50684316	50684432	ERCC6	ERCC600037	0.163586417839207	2	-0.00132126248805708	2	0.468192656394678	2	0.468192656394678	NA	NA	SegRatio=0,AbsMeanSigma=0.02,pvalue=0.761894553593172,pvalueTTest=0.818322379489923,
chr10	50686374	50686478	ERCC6	ERCC600038	-0.00948823132199835	2	-0.00132126248805708	2	0.468192656394678	2	0.468192656394678	NA	NA	SegRatio=0,AbsMeanSigma=0.02,pvalue=0.761894553593172,pvalueTTest=0.818322379489923,
chr10	50686452	50686563	ERCC6	ERCC600039	0.138856082478023	2	-0.00132126248805708	2	0.468192656394678	2	0.468192656394678	NA	NA	SegRatio=0,AbsMeanSigma=0.02,pvalue=0.761894553593172,pvalueTTest=0.818322379489923,
chr10	50690672	50690784	ERCC6	ERCC600040	0.190704341448877	2	-0.00132126248805708	2	0.468192656394678	2	0.468192656394678	NA	NA	SegRatio=0,AbsMeanSigma=0.02,pvalue=0.761894553593172,pvalueTTest=0.818322379489923,
chr10	50690741	50690849	ERCC6	ERCC600041	-0.0802165381721344	2	-0.00132126248805708	2	0.468192656394678	2	0.468192656394678	NA	NA	SegRatio=0,AbsMeanSigma=0.02,pvalue=0.761894553593172,pvalueTTest=0.818322379489923,
chr10	50690800	50690908	ERCC6	ERCC600042	-0.240968989600003	2	-0.00132126248805708	2	0.468192656394678	2	0.468192656394678	NA	NA	SegRatio=0,AbsMeanSigma=0.02,pvalue=0.761894553593172,pvalueTTest=0.818322379489923,
chr10	50690900	50691017	ERCC6	ERCC600043	NA	2	-0.00132126248805708	2	0.468192656394678	2	0.468192656394678	NA	NA	SegRatio=0,AbsMeanSigma=0.02,pvalue=0.761894553593172,pvalueTTest=0.818322379489923,
chr10	50691306	50691422	ERCC6	ERCC600044	0.114951732046325	2	-0.00132126248805708	2	0.468192656394678	2	0.468192656394678	NA	NA	SegRatio=0,AbsMeanSigma=0.02,pvalue=0.761894553593172,pvalueTTest=0.818322379489923,
chr10	50691407	50691525	ERCC6	ERCC600045	0.0818630746624498	2	-0.00132126248805708	2	0.468192656394678	2	0.468192656394678	NA	NA	SegRatio=0,AbsMeanSigma=0.02,pvalue=0.761894553593172,pvalueTTest=0.818322379489923,
chr10	50691499	50691612	ERCC6	ERCC600046	-0.00337844330970933	2	-0.00132126248805708	2	0.468192656394678	2	0.468192656394678	NA	NA	SegRatio=0,AbsMeanSigma=0.02,pvalue=0.761894553593172,pvalueTTest=0.818322379489923,
chr10	50701133	50701250	ERCC6	ERCC600047	-0.0894494000367469	2	-0.00132126248805708	2	0.468192656394678	2	0.468192656394678	NA	NA	SegRatio=0,AbsMeanSigma=0.02,pvalue=0.761894553593172,pvalueTTest=0.818322379489923,
chr10	50701208	50701323	ERCC6	ERCC600048	0.0539791454989013	2	-0.00132126248805708	2	0.468192656394678	2	0.468192656394678	NA	NA	SegRatio=0,AbsMeanSigma=0.02,pvalue=0.761894553593172,pvalueTTest=0.818322379489923,
chr10	50708529	50708636	ERCC6	ERCC600049	0.184798547541033	2	-0.00132126248805708	2	0.468192656394678	2	0.468192656394678	NA	NA	SegRatio=0,AbsMeanSigma=0.02,pvalue=0.761894553593172,pvalueTTest=0.818322379489923,
chr10	50708636	50708751	ERCC6	ERCC600050	0.0136382203396693	2	-0.00132126248805708	2	0.468192656394678	2	0.468192656394678	NA	NA	SegRatio=0,AbsMeanSigma=0.02,pvalue=0.761894553593172,pvalueTTest=0.818322379489923,
chr10	50708748	50708864	ERCC6	ERCC600051	-0.0270212070286863	2	-0.00132126248805708	2	0.468192656394678	2	0.468192656394678	NA	NA	SegRatio=0,AbsMeanSigma=0.02,pvalue=0.761894553593172,pvalueTTest=0.818322379489923,
chr10	50713909	50714025	ERCC6	ERCC600052	-0.0546449127495075	2	-0.00132126248805708	2	0.468192656394678	2	0.468192656394678	NA	NA	SegRatio=0,AbsMeanSigma=0.02,pvalue=0.761894553593172,pvalueTTest=0.818322379489923,
chr10	50714026	50714144	ERCC6	ERCC600053	0.223441629883861	2	-0.00132126248805708	2	0.468192656394678	2	0.468192656394678	NA	NA	SegRatio=0,AbsMeanSigma=0.02,pvalue=0.761894553593172,pvalueTTest=0.818322379489923,
chr10	50723337	50723450	ERCC6	ERCC600054	0.0181532889206022	2	-0.00132126248805708	2	0.468192656394678	2	0.468192656394678	NA	NA	SegRatio=0,AbsMeanSigma=0.02,pvalue=0.761894553593172,pvalueTTest=0.818322379489923,
chr10	50723411	50723526	ERCC6	ERCC600055	-0.0918948138723933	2	-0.00132126248805708	2	0.468192656394678	2	0.468192656394678	NA	NA	SegRatio=0,AbsMeanSigma=0.02,pvalue=0.761894553593172,pvalueTTest=0.818322379489923,
chr10	50723473	50723589	ERCC6	ERCC600056	-0.112563284144552	2	-0.00132126248805708	2	0.468192656394678	2	0.468192656394678	NA	NA	SegRatio=0,AbsMeanSigma=0.02,pvalue=0.761894553593172,pvalueTTest=0.818322379489923,
chr10	50723581	50723699	ERCC6	ERCC600057	-0.149562715217648	2	-0.00132126248805708	2	0.468192656394678	2	0.468192656394678	NA	NA	SegRatio=0,AbsMeanSigma=0.02,pvalue=0.761894553593172,pvalueTTest=0.818322379489923,
chr10	50723696	50723807	ERCC6	ERCC600058	-0.0511020632930748	2	-0.00132126248805708	2	0.468192656394678	2	0.468192656394678	NA	NA	SegRatio=0,AbsMeanSigma=0.02,pvalue=0.761894553593172,pvalueTTest=0.818322379489923,
chr10	50723798	50723907	ERCC6	ERCC600059	-0.0840001899004597	2	-0.00132126248805708	2	0.468192656394678	2	0.468192656394678	NA	NA	SegRatio=0,AbsMeanSigma=0.02,pvalue=0.761894553593172,pvalueTTest=0.818322379489923,
chr10	50723868	50723955	ERCC6	ERCC600060	0.0509002873590087	2	-0.00132126248805708	2	0.468192656394678	2	0.468192656394678	NA	NA	SegRatio=0,AbsMeanSigma=0.02,pvalue=0.761894553593172,pvalueTTest=0.818322379489923,
chr10	50723929	50724036	ERCC6	ERCC600061	-0.0622196875329052	2	-0.00132126248805708	2	0.468192656394678	2	0.468192656394678	NA	NA	SegRatio=0,AbsMeanSigma=0.02,pvalue=0.761894553593172,pvalueTTest=0.818322379489923,
chr10	50724034	50724144	ERCC6	ERCC600062	-0.0864349559848721	2	-0.00132126248805708	2	0.468192656394678	2	0.468192656394678	NA	NA	SegRatio=0,AbsMeanSigma=0.02,pvalue=0.761894553593172,pvalueTTest=0.818322379489923,
chr10	50724128	50724239	ERCC6	ERCC600063	-0.0120144337683497	2	-0.00132126248805708	2	0.468192656394678	2	0.468192656394678	NA	NA	SegRatio=0,AbsMeanSigma=0.02,pvalue=0.761894553593172,pvalueTTest=0.818322379489923,
chr10	50724240	50724355	ERCC6	ERCC600064	-0.112945041910978	2	-0.00132126248805708	2	0.468192656394678	2	0.468192656394678	NA	NA	SegRatio=0,AbsMeanSigma=0.02,pvalue=0.761894553593172,pvalueTTest=0.818322379489923,
chr10	50724291	50724407	ERCC6	ERCC600065	0.0595955887096115	2	-0.00132126248805708	2	0.468192656394678	2	0.468192656394678	NA	NA	SegRatio=0,AbsMeanSigma=0.02,pvalue=0.761894553593172,pvalueTTest=0.818322379489923,
chr10	50724408	50724520	ERCC6	ERCC600066	-0.0584409369852507	2	-0.00132126248805708	2	0.468192656394678	2	0.468192656394678	NA	NA	SegRatio=0,AbsMeanSigma=0.02,pvalue=0.761894553593172,pvalueTTest=0.818322379489923,
chr10	50724481	50724566	ERCC6	ERCC600067	-0.0205352597960305	2	-0.00132126248805708	2	0.468192656394678	2	0.468192656394678	NA	NA	SegRatio=0,AbsMeanSigma=0.02,pvalue=0.761894553593172,pvalueTTest=0.818322379489923,
chr10	50724566	50724683	ERCC6	ERCC600068	-0.0176627731926507	2	-0.00132126248805708	2	0.468192656394678	2	0.468192656394678	NA	NA	SegRatio=0,AbsMeanSigma=0.02,pvalue=0.761894553593172,pvalueTTest=0.818322379489923,
chr10	50724644	50724749	ERCC6	ERCC600069	-0.0167035017402199	2	-0.00132126248805708	2	0.468192656394678	2	0.468192656394678	NA	NA	SegRatio=0,AbsMeanSigma=0.02,pvalue=0.761894553593172,pvalueTTest=0.818322379489923,
chr10	50724750	50724865	ERCC6	ERCC600070	-0.157954497910976	2	-0.00132126248805708	2	0.468192656394678	2	0.468192656394678	NA	NA	SegRatio=0,AbsMeanSigma=0.02,pvalue=0.761894553593172,pvalueTTest=0.818322379489923,
chr10	50724791	50724906	ERCC6	ERCC600071	-0.128417098797537	2	-0.00132126248805708	2	0.468192656394678	2	0.468192656394678	NA	NA	SegRatio=0,AbsMeanSigma=0.02,pvalue=0.761894553593172,pvalueTTest=0.818322379489923,
chr10	50724889	50724999	ERCC6	ERCC600072	0.0593836470707625	2	-0.00132126248805708	2	0.468192656394678	2	0.468192656394678	NA	NA	SegRatio=0,AbsMeanSigma=0.02,pvalue=0.761894553593172,pvalueTTest=0.818322379489923,
chr10	50724994	50725105	ERCC6	ERCC600073	0.0424049017446314	2	-0.00132126248805708	2	0.468192656394678	2	0.468192656394678	NA	NA	SegRatio=0,AbsMeanSigma=0.02,pvalue=0.761894553593172,pvalueTTest=0.818322379489923,
chr10	50725031	50725142	ERCC6	ERCC600074	0.0783478000841826	2	-0.00132126248805708	2	0.468192656394678	2	0.468192656394678	NA	NA	SegRatio=0,AbsMeanSigma=0.02,pvalue=0.761894553593172,pvalueTTest=0.818322379489923,
chr10	50725131	50725243	ERCC6	ERCC600075	-0.134209681775891	2	-0.00132126248805708	2	0.468192656394678	2	0.468192656394678	NA	NA	SegRatio=0,AbsMeanSigma=0.02,pvalue=0.761894553593172,pvalueTTest=0.818322379489923,
chr10	50732042	50732159	ERCC6	ERCC600076	-0.0461805169612759	2	-0.00132126248805708	2	0.468192656394678	2	0.468192656394678	NA	NA	SegRatio=0,AbsMeanSigma=0.02,pvalue=0.761894553593172,pvalueTTest=0.818322379489923,
chr10	50732107	50732222	ERCC6	ERCC600077	0.0142989530351286	2	-0.00132126248805708	2	0.468192656394678	2	0.468192656394678	NA	NA	SegRatio=0,AbsMeanSigma=0.02,pvalue=0.761894553593172,pvalueTTest=0.818322379489923,
chr10	50732219	50732313	ERCC6	ERCC600078	-0.26415599458855	2	-0.00132126248805708	2	0.468192656394678	2	0.468192656394678	NA	NA	SegRatio=0,AbsMeanSigma=0.02,pvalue=0.761894553593172,pvalueTTest=0.818322379489923,
chr10	50732292	50732398	ERCC6	ERCC600079	0.201735519103114	2	-0.00132126248805708	2	0.468192656394678	2	0.468192656394678	NA	NA	SegRatio=0,AbsMeanSigma=0.02,pvalue=0.761894553593172,pvalueTTest=0.818322379489923,
chr10	50732374	50732466	ERCC6	ERCC600080	0.201189201244901	2	-0.00132126248805708	2	0.468192656394678	2	0.468192656394678	NA	NA	SegRatio=0,AbsMeanSigma=0.02,pvalue=0.761894553593172,pvalueTTest=0.818322379489923,
chr10	50732467	50732577	ERCC6	ERCC600081	-0.128299216767637	2	-0.00132126248805708	2	0.468192656394678	2	0.468192656394678	NA	NA	SegRatio=0,AbsMeanSigma=0.02,pvalue=0.761894553593172,pvalueTTest=0.818322379489923,
chr10	50732536	50732653	ERCC6	ERCC600082	-0.0698600549782015	2	-0.00132126248805708	2	0.468192656394678	2	0.468192656394678	NA	NA	SegRatio=0,AbsMeanSigma=0.02,pvalue=0.761894553593172,pvalueTTest=0.818322379489923,
chr10	50732614	50732727	ERCC6	ERCC600083	-0.526596981668744	2	-0.00132126248805708	2	0.468192656394678	2	0.468192656394678	q-value=0.000646750347243708, copies=1	NA	SegRatio=0,AbsMeanSigma=0.02,pvalue=0.761894553593172,pvalueTTest=0.818322379489923,
chr10	50732675	50732794	ERCC6	ERCC600084	0.261058888567167	2	-0.00132126248805708	2	0.468192656394678	2	0.468192656394678	NA	NA	SegRatio=0,AbsMeanSigma=0.02,pvalue=0.761894553593172,pvalueTTest=0.818322379489923,
chr10	50732767	50732882	ERCC6	ERCC600085	-0.0081713442864784	2	-0.00132126248805708	2	0.468192656394678	2	0.468192656394678	NA	NA	SegRatio=0,AbsMeanSigma=0.02,pvalue=0.761894553593172,pvalueTTest=0.818322379489923,
chr10	50736410	50736527	ERCC6	ERCC600086	-0.0153616395301552	2	-0.00132126248805708	2	0.468192656394678	2	0.468192656394678	NA	NA	SegRatio=0,AbsMeanSigma=0.02,pvalue=0.761894553593172,pvalueTTest=0.818322379489923,
chr10	50736495	50736599	ERCC6	ERCC600087	-0.0196773066081313	2	-0.00132126248805708	2	0.468192656394678	2	0.468192656394678	NA	NA	SegRatio=0,AbsMeanSigma=0.02,pvalue=0.761894553593172,pvalueTTest=0.818322379489923,
chr10	50738723	50738832	ERCC6	ERCC600088	NA	2	-0.00132126248805708	2	0.468192656394678	2	0.468192656394678	NA	NA	SegRatio=0,AbsMeanSigma=0.02,pvalue=0.761894553593172,pvalueTTest=0.818322379489923,
chr10	50738801	50738904	ERCC6	ERCC600089	0.14644928780998	2	-0.00132126248805708	2	0.468192656394678	2	0.468192656394678	NA	NA	SegRatio=0,AbsMeanSigma=0.02,pvalue=0.761894553593172,pvalueTTest=0.818322379489923,
chr10	50738889	50739001	ERCC6	ERCC600090	NA	2	-0.00132126248805708	2	0.468192656394678	2	0.468192656394678	NA	NA	SegRatio=0,AbsMeanSigma=0.02,pvalue=0.761894553593172,pvalueTTest=0.818322379489923,
chr10	50740548	50740664	ERCC6	ERCC600091	0.10679852977682	2	-0.00132126248805708	2	0.468192656394678	2	0.468192656394678	NA	NA	SegRatio=0,AbsMeanSigma=0.02,pvalue=0.761894553593172,pvalueTTest=0.818322379489923,
chr10	50740620	50740710	ERCC6	ERCC600092	0.263819062703618	2	-0.00132126248805708	2	0.468192656394678	2	0.468192656394678	NA	NA	SegRatio=0,AbsMeanSigma=0.02,pvalue=0.761894553593172,pvalueTTest=0.818322379489923,
chr10	50740669	50740775	ERCC6	ERCC600093	-0.0647107860917911	2	-0.00132126248805708	2	0.468192656394678	2	0.468192656394678	NA	NA	SegRatio=0,AbsMeanSigma=0.02,pvalue=0.761894553593172,pvalueTTest=0.818322379489923,
chr10	50740742	50740862	ERCC6	ERCC600094	-0.428341620873158	2	-0.00132126248805708	2	0.468192656394678	2	0.468192656394678	q-value=0.00691648600560904, copies=1.5	NA	SegRatio=0,AbsMeanSigma=0.02,pvalue=0.761894553593172,pvalueTTest=0.818322379489923,
chr10	50740788	50740900	ERCC6	ERCC600095	0.18121870300181	2	-0.00132126248805708	2	0.468192656394678	2	0.468192656394678	NA	NA	SegRatio=0,AbsMeanSigma=0.02,pvalue=0.761894553593172,pvalueTTest=0.818322379489923,
chr10	50740873	50740991	ERCC6	ERCC600096	0.0800608257327242	2	-0.00132126248805708	2	0.468192656394678	2	0.468192656394678	NA	NA	SegRatio=0,AbsMeanSigma=0.02,pvalue=0.761894553593172,pvalueTTest=0.818322379489923,
chr10	50740988	50741100	ERCC6	ERCC600097	-0.967072642115299	2	-0.00132126248805708	2	0.468192656394678	2	0.468192656394678	q-value=4.14224353274038e-06, copies=1	NA	SegRatio=0,AbsMeanSigma=0.02,pvalue=0.761894553593172,pvalueTTest=0.818322379489923,
chr10	69881165	69881280	MYPN	MYPN00001	-0.213809797724709	2	-0.00132126248805708	2	0.773427048895951	2	0.773427048895951	NA	NA	SegRatio=0,AbsMeanSigma=0.02,pvalue=0.761894553593172,pvalueTTest=0.818322379489923,
chr10	69881275	69881388	MYPN	MYPN00002	0.220715794590279	2	-0.00132126248805708	2	0.773427048895951	2	0.773427048895951	NA	NA	SegRatio=0,AbsMeanSigma=0.02,pvalue=0.761894553593172,pvalueTTest=0.818322379489923,
chr10	69881389	69881502	MYPN	MYPN00003	0.0282852664127303	2	-0.00132126248805708	2	0.773427048895951	2	0.773427048895951	NA	NA	SegRatio=0,AbsMeanSigma=0.02,pvalue=0.761894553593172,pvalueTTest=0.818322379489923,
chr10	69881500	69881616	MYPN	MYPN00004	-0.0397395804448766	2	-0.00132126248805708	2	0.773427048895951	2	0.773427048895951	NA	NA	SegRatio=0,AbsMeanSigma=0.02,pvalue=0.761894553593172,pvalueTTest=0.818322379489923,
chr10	69881588	69881706	MYPN	MYPN00005	-0.0459901832653392	2	-0.00132126248805708	2	0.773427048895951	2	0.773427048895951	NA	NA	SegRatio=0,AbsMeanSigma=0.02,pvalue=0.761894553593172,pvalueTTest=0.818322379489923,
chr10	69881701	69881820	MYPN	MYPN00006	0.073231770201118	2	-0.00132126248805708	2	0.773427048895951	2	0.773427048895951	NA	NA	SegRatio=0,AbsMeanSigma=0.02,pvalue=0.761894553593172,pvalueTTest=0.818322379489923,
chr10	69881817	69881934	MYPN	MYPN00007	-0.00282942010120351	2	-0.00132126248805708	2	0.773427048895951	2	0.773427048895951	NA	NA	SegRatio=0,AbsMeanSigma=0.02,pvalue=0.761894553593172,pvalueTTest=0.818322379489923,
chr10	69881863	69881977	MYPN	MYPN00008	-0.282693999280405	2	-0.00132126248805708	2	0.773427048895951	2	0.773427048895951	NA	NA	SegRatio=0,AbsMeanSigma=0.02,pvalue=0.761894553593172,pvalueTTest=0.818322379489923,
chr10	69881972	69882076	MYPN	MYPN00009	-0.0373254834869939	2	-0.00132126248805708	2	0.773427048895951	2	0.773427048895951	NA	NA	SegRatio=0,AbsMeanSigma=0.02,pvalue=0.761894553593172,pvalueTTest=0.818322379489923,
chr10	69882069	69882165	MYPN	MYPN00010	0.0807561347706166	2	-0.00132126248805708	2	0.773427048895951	2	0.773427048895951	NA	NA	SegRatio=0,AbsMeanSigma=0.02,pvalue=0.761894553593172,pvalueTTest=0.818322379489923,
chr10	69896387	69896490	MYPN	MYPN00011	0.118305125306321	2	-0.00132126248805708	2	0.773427048895951	2	0.773427048895951	NA	NA	SegRatio=0,AbsMeanSigma=0.02,pvalue=0.761894553593172,pvalueTTest=0.818322379489923,
chr10	69896491	69896600	MYPN	MYPN00012	NA	2	-0.00132126248805708	2	0.773427048895951	2	0.773427048895951	NA	NA	SegRatio=0,AbsMeanSigma=0.02,pvalue=0.761894553593172,pvalueTTest=0.818322379489923,
chr10	69902665	69902780	MYPN	MYPN00013	0.0299064520665927	2	-0.00132126248805708	2	0.773427048895951	2	0.773427048895951	NA	NA	SegRatio=0,AbsMeanSigma=0.02,pvalue=0.761894553593172,pvalueTTest=0.818322379489923,
chr10	69902751	69902881	MYPN	MYPN00014.MYPN00015	-0.0908046208280555	2	-0.00132126248805708	2	0.773427048895951	2	0.773427048895951	NA	NA	SegRatio=0,AbsMeanSigma=0.02,pvalue=0.761894553593172,pvalueTTest=0.818322379489923,
chr10	69902859	69902975	MYPN	MYPN00016	NA	2	-0.00132126248805708	2	0.773427048895951	2	0.773427048895951	NA	NA	SegRatio=0,AbsMeanSigma=0.02,pvalue=0.761894553593172,pvalueTTest=0.818322379489923,
chr10	69905187	69905299	MYPN	MYPN00017	0.052792347871196	2	-0.00132126248805708	2	0.773427048895951	2	0.773427048895951	NA	NA	SegRatio=0,AbsMeanSigma=0.02,pvalue=0.761894553593172,pvalueTTest=0.818322379489923,
chr10	69905268	69905363	MYPN	MYPN00018	0.152941262847348	2	-0.00132126248805708	2	0.773427048895951	2	0.773427048895951	NA	NA	SegRatio=0,AbsMeanSigma=0.02,pvalue=0.761894553593172,pvalueTTest=0.818322379489923,
chr10	69908030	69908143	MYPN	MYPN00019	0.0676641187565665	2	-0.00132126248805708	2	0.773427048895951	2	0.773427048895951	NA	NA	SegRatio=0,AbsMeanSigma=0.02,pvalue=0.761894553593172,pvalueTTest=0.818322379489923,
chr10	69908128	69908220	MYPN	MYPN00020	-0.175723883960613	2	-0.00132126248805708	2	0.773427048895951	2	0.773427048895951	NA	NA	SegRatio=0,AbsMeanSigma=0.02,pvalue=0.761894553593172,pvalueTTest=0.818322379489923,
chr10	69908173	69908287	MYPN	MYPN00021	NA	2	-0.00132126248805708	2	0.773427048895951	2	0.773427048895951	NA	NA	SegRatio=0,AbsMeanSigma=0.02,pvalue=0.761894553593172,pvalueTTest=0.818322379489923,
chr10	69909747	69909849	MYPN	MYPN00022	0.0597197825053039	2	-0.00132126248805708	2	0.773427048895951	2	0.773427048895951	NA	NA	SegRatio=0,AbsMeanSigma=0.02,pvalue=0.761894553593172,pvalueTTest=0.818322379489923,
chr10	69909844	69909959	MYPN	MYPN00023	0.0954669534412725	2	-0.00132126248805708	2	0.773427048895951	2	0.773427048895951	NA	NA	SegRatio=0,AbsMeanSigma=0.02,pvalue=0.761894553593172,pvalueTTest=0.818322379489923,
chr10	69918194	69918307	MYPN	MYPN00024	0.258586684242849	2	-0.00132126248805708	2	0.773427048895951	2	0.773427048895951	NA	NA	SegRatio=0,AbsMeanSigma=0.02,pvalue=0.761894553593172,pvalueTTest=0.818322379489923,
chr10	69918265	69918358	MYPN	MYPN00025	NA	2	-0.00132126248805708	2	0.773427048895951	2	0.773427048895951	NA	NA	SegRatio=0,AbsMeanSigma=0.02,pvalue=0.761894553593172,pvalueTTest=0.818322379489923,
chr10	69921391	69921501	MYPN	MYPN00026	0.298302425232401	2	-0.00132126248805708	2	0.773427048895951	2	0.773427048895951	NA	NA	SegRatio=0,AbsMeanSigma=0.02,pvalue=0.761894553593172,pvalueTTest=0.818322379489923,
chr10	69921464	69921567	MYPN	MYPN00027	NA	2	-0.00132126248805708	2	0.773427048895951	2	0.773427048895951	NA	NA	SegRatio=0,AbsMeanSigma=0.02,pvalue=0.761894553593172,pvalueTTest=0.818322379489923,
chr10	69925436	69925545	MYPN	MYPN00028	0.215732094185037	2	-0.00132126248805708	2	0.773427048895951	2	0.773427048895951	NA	NA	SegRatio=0,AbsMeanSigma=0.02,pvalue=0.761894553593172,pvalueTTest=0.818322379489923,
chr10	69925504	69925610	MYPN	MYPN00029	-0.0873297048358101	2	-0.00132126248805708	2	0.773427048895951	2	0.773427048895951	NA	NA	SegRatio=0,AbsMeanSigma=0.02,pvalue=0.761894553593172,pvalueTTest=0.818322379489923,
chr10	69925964	69926078	MYPN	MYPN00030	-0.248283607208356	2	-0.00132126248805708	2	0.773427048895951	2	0.773427048895951	NA	NA	SegRatio=0,AbsMeanSigma=0.02,pvalue=0.761894553593172,pvalueTTest=0.818322379489923,
chr10	69926073	69926191	MYPN	MYPN00031	-0.0090203693604348	2	-0.00132126248805708	2	0.773427048895951	2	0.773427048895951	NA	NA	SegRatio=0,AbsMeanSigma=0.02,pvalue=0.761894553593172,pvalueTTest=0.818322379489923,
chr10	69926164	69926272	MYPN	MYPN00032	0.0264740245381553	2	-0.00132126248805708	2	0.773427048895951	2	0.773427048895951	NA	NA	SegRatio=0,AbsMeanSigma=0.02,pvalue=0.761894553593172,pvalueTTest=0.818322379489923,
chr10	69926253	69926336	MYPN	MYPN00033	-0.220393476045254	2	-0.00132126248805708	2	0.773427048895951	2	0.773427048895951	NA	NA	SegRatio=0,AbsMeanSigma=0.02,pvalue=0.761894553593172,pvalueTTest=0.818322379489923,
chr10	69926284	69926403	MYPN	MYPN00034	-0.0740010718908015	2	-0.00132126248805708	2	0.773427048895951	2	0.773427048895951	NA	NA	SegRatio=0,AbsMeanSigma=0.02,pvalue=0.761894553593172,pvalueTTest=0.818322379489923,
chr10	69926381	69926494	MYPN	MYPN00035	0.0458826128027247	2	-0.00132126248805708	2	0.773427048895951	2	0.773427048895951	NA	NA	SegRatio=0,AbsMeanSigma=0.02,pvalue=0.761894553593172,pvalueTTest=0.818322379489923,
chr10	69933785	69933901	MYPN	MYPN00036	0.0791114572706832	2	-0.00132126248805708	2	0.773427048895951	2	0.773427048895951	NA	NA	SegRatio=0,AbsMeanSigma=0.02,pvalue=0.761894553593172,pvalueTTest=0.818322379489923,
chr10	69933874	69933985	MYPN	MYPN00037	0.0109576896791878	2	-0.00132126248805708	2	0.773427048895951	2	0.773427048895951	NA	NA	SegRatio=0,AbsMeanSigma=0.02,pvalue=0.761894553593172,pvalueTTest=0.818322379489923,
chr10	69933982	69934091	MYPN	MYPN00038	0.103732309947264	2	-0.00132126248805708	2	0.773427048895951	2	0.773427048895951	NA	NA	SegRatio=0,AbsMeanSigma=0.02,pvalue=0.761894553593172,pvalueTTest=0.818322379489923,
chr10	69934088	69934185	MYPN	MYPN00039	-0.0213492640335777	2	-0.00132126248805708	2	0.773427048895951	2	0.773427048895951	NA	NA	SegRatio=0,AbsMeanSigma=0.02,pvalue=0.761894553593172,pvalueTTest=0.818322379489923,
chr10	69934184	69934304	MYPN	MYPN00040	-0.201970356724462	2	-0.00132126248805708	2	0.773427048895951	2	0.773427048895951	NA	NA	SegRatio=0,AbsMeanSigma=0.02,pvalue=0.761894553593172,pvalueTTest=0.818322379489923,
chr10	69934294	69934414	MYPN	MYPN00041	-0.122383960318793	2	-0.00132126248805708	2	0.773427048895951	2	0.773427048895951	NA	NA	SegRatio=0,AbsMeanSigma=0.02,pvalue=0.761894553593172,pvalueTTest=0.818322379489923,
chr10	69934409	69934520	MYPN	MYPN00042	-0.257352782794715	2	-0.00132126248805708	2	0.773427048895951	2	0.773427048895951	NA	NA	SegRatio=0,AbsMeanSigma=0.02,pvalue=0.761894553593172,pvalueTTest=0.818322379489923,
chr10	69935017	69935118	MYPN	MYPN00043	0.154729162770989	2	-0.00132126248805708	2	0.773427048895951	2	0.773427048895951	NA	NA	SegRatio=0,AbsMeanSigma=0.02,pvalue=0.761894553593172,pvalueTTest=0.818322379489923,
chr10	69935077	69935188	MYPN	MYPN00044	-0.0586546560261176	2	-0.00132126248805708	2	0.773427048895951	2	0.773427048895951	NA	NA	SegRatio=0,AbsMeanSigma=0.02,pvalue=0.761894553593172,pvalueTTest=0.818322379489923,
chr10	69935162	69935278	MYPN	MYPN00045	0.179858066413739	2	-0.00132126248805708	2	0.773427048895951	2	0.773427048895951	NA	NA	SegRatio=0,AbsMeanSigma=0.02,pvalue=0.761894553593172,pvalueTTest=0.818322379489923,
chr10	69948620	69948732	MYPN	MYPN00046	-0.100843267482197	2	-0.00132126248805708	2	0.773427048895951	2	0.773427048895951	NA	NA	SegRatio=0,AbsMeanSigma=0.02,pvalue=0.761894553593172,pvalueTTest=0.818322379489923,
chr10	69948723	69948828	MYPN	MYPN00047	0.0735666404945929	2	-0.00132126248805708	2	0.773427048895951	2	0.773427048895951	NA	NA	SegRatio=0,AbsMeanSigma=0.02,pvalue=0.761894553593172,pvalueTTest=0.818322379489923,
chr10	69948819	69948934	MYPN	MYPN00048	-0.00130430485744426	2	-0.00132126248805708	2	0.773427048895951	2	0.773427048895951	NA	NA	SegRatio=0,AbsMeanSigma=0.02,pvalue=0.761894553593172,pvalueTTest=0.818322379489923,
chr10	69954079	69954192	MYPN	MYPN00049	NA	2	-0.00132126248805708	2	0.773427048895951	2	0.773427048895951	NA	NA	SegRatio=0,AbsMeanSigma=0.02,pvalue=0.761894553593172,pvalueTTest=0.818322379489923,
chr10	69954191	69954307	MYPN	MYPN00050	0.0249236048726797	2	-0.00132126248805708	2	0.773427048895951	2	0.773427048895951	NA	NA	SegRatio=0,AbsMeanSigma=0.02,pvalue=0.761894553593172,pvalueTTest=0.818322379489923,
chr10	69955121	69955236	MYPN	MYPN00051	0.195199521466024	2	-0.00132126248805708	2	0.773427048895951	2	0.773427048895951	NA	NA	SegRatio=0,AbsMeanSigma=0.02,pvalue=0.761894553593172,pvalueTTest=0.818322379489923,
chr10	69955235	69955347	MYPN	MYPN00052	-0.0429599097072022	2	-0.00132126248805708	2	0.773427048895951	2	0.773427048895951	NA	NA	SegRatio=0,AbsMeanSigma=0.02,pvalue=0.761894553593172,pvalueTTest=0.818322379489923,
chr10	69957041	69957158	MYPN	MYPN00053	-0.0861719615731187	2	-0.00132126248805708	2	0.773427048895951	2	0.773427048895951	NA	NA	SegRatio=0,AbsMeanSigma=0.02,pvalue=0.761894553593172,pvalueTTest=0.818322379489923,
chr10	69957129	69957248	MYPN	MYPN00054	0.032765107526355	2	-0.00132126248805708	2	0.773427048895951	2	0.773427048895951	NA	NA	SegRatio=0,AbsMeanSigma=0.02,pvalue=0.761894553593172,pvalueTTest=0.818322379489923,
chr10	69957244	69957376	MYPN	MYPN00055	NA	2	-0.00132126248805708	2	0.773427048895951	2	0.773427048895951	NA	NA	SegRatio=0,AbsMeanSigma=0.02,pvalue=0.761894553593172,pvalueTTest=0.818322379489923,
chr10	69959085	69959195	MYPN	MYPN00056	-0.264300182336386	2	-0.00132126248805708	2	0.773427048895951	2	0.773427048895951	NA	NA	SegRatio=0,AbsMeanSigma=0.02,pvalue=0.761894553593172,pvalueTTest=0.818322379489923,
chr10	69959187	69959301	MYPN	MYPN00057	-0.00565660950848431	2	-0.00132126248805708	2	0.773427048895951	2	0.773427048895951	NA	NA	SegRatio=0,AbsMeanSigma=0.02,pvalue=0.761894553593172,pvalueTTest=0.818322379489923,
chr10	69959287	69959403	MYPN	MYPN00058	-0.0111624648218568	2	-0.00132126248805708	2	0.773427048895951	2	0.773427048895951	NA	NA	SegRatio=0,AbsMeanSigma=0.02,pvalue=0.761894553593172,pvalueTTest=0.818322379489923,
chr10	69961585	69961698	MYPN	MYPN00059	-0.0245694392939425	2	-0.00132126248805708	2	0.773427048895951	2	0.773427048895951	NA	NA	SegRatio=0,AbsMeanSigma=0.02,pvalue=0.761894553593172,pvalueTTest=0.818322379489923,
chr10	69961627	69961735	MYPN	MYPN00060	-0.0265304704129811	2	-0.00132126248805708	2	0.773427048895951	2	0.773427048895951	NA	NA	SegRatio=0,AbsMeanSigma=0.02,pvalue=0.761894553593172,pvalueTTest=0.818322379489923,
chr10	69961710	69961823	MYPN	MYPN00061	-0.0998309016604896	2	-0.00132126248805708	2	0.773427048895951	2	0.773427048895951	NA	NA	SegRatio=0,AbsMeanSigma=0.02,pvalue=0.761894553593172,pvalueTTest=0.818322379489923,
chr10	69966486	69966600	MYPN	MYPN00062	0.0386007980005438	2	-0.00132126248805708	2	0.773427048895951	2	0.773427048895951	NA	NA	SegRatio=0,AbsMeanSigma=0.02,pvalue=0.761894553593172,pvalueTTest=0.818322379489923,
chr10	69966567	69966684	MYPN	MYPN00063	0.0781264183087198	2	-0.00132126248805708	2	0.773427048895951	2	0.773427048895951	NA	NA	SegRatio=0,AbsMeanSigma=0.02,pvalue=0.761894553593172,pvalueTTest=0.818322379489923,
chr10	69970008	69970119	MYPN	MYPN00064	0.110277762259139	2	-0.00132126248805708	2	0.773427048895951	2	0.773427048895951	NA	NA	SegRatio=0,AbsMeanSigma=0.02,pvalue=0.761894553593172,pvalueTTest=0.818322379489923,
chr10	69970112	69970228	MYPN	MYPN00065	-0.114418323807511	2	-0.00132126248805708	2	0.773427048895951	2	0.773427048895951	NA	NA	SegRatio=0,AbsMeanSigma=0.02,pvalue=0.761894553593172,pvalueTTest=0.818322379489923,
chr10	69970217	69970327	MYPN	MYPN00066	0.0443202209178472	2	-0.00132126248805708	2	0.773427048895951	2	0.773427048895951	NA	NA	SegRatio=0,AbsMeanSigma=0.02,pvalue=0.761894553593172,pvalueTTest=0.818322379489923,
chr10	73577133	73577251	PSAP	PSAP00001	0.415022962261585	2	-0.00132126248805708	2	0.616311144763421	2	0.616311144763421	NA	NA	SegRatio=0,AbsMeanSigma=0.02,pvalue=0.761894553593172,pvalueTTest=0.818322379489923,
chr10	73577210	73577329	PSAP	PSAP00002	0.125121362164124	2	-0.00132126248805708	2	0.616311144763421	2	0.616311144763421	NA	NA	SegRatio=0,AbsMeanSigma=0.02,pvalue=0.761894553593172,pvalueTTest=0.818322379489923,
chr10	73578312	73578431	PSAP	PSAP00003	-0.0874094411116171	2	-0.00132126248805708	2	0.616311144763421	2	0.616311144763421	NA	NA	SegRatio=0,AbsMeanSigma=0.02,pvalue=0.761894553593172,pvalueTTest=0.818322379489923,
chr10	73578430	73578540	PSAP	PSAP00004	0.0543211750049097	2	-0.00132126248805708	2	0.616311144763421	2	0.616311144763421	NA	NA	SegRatio=0,AbsMeanSigma=0.02,pvalue=0.761894553593172,pvalueTTest=0.818322379489923,
chr10	73578724	73578842	PSAP	PSAP00005	0.0208351133831874	2	-0.00132126248805708	2	0.616311144763421	2	0.616311144763421	NA	NA	SegRatio=0,AbsMeanSigma=0.02,pvalue=0.761894553593172,pvalueTTest=0.818322379489923,
chr10	73578835	73578952	PSAP	PSAP00006	-0.0529205394797637	2	-0.00132126248805708	2	0.616311144763421	2	0.616311144763421	NA	NA	SegRatio=0,AbsMeanSigma=0.02,pvalue=0.761894553593172,pvalueTTest=0.818322379489923,
chr10	73579183	73579301	PSAP	PSAP00007	-0.098103709512174	2	-0.00132126248805708	2	0.616311144763421	2	0.616311144763421	NA	NA	SegRatio=0,AbsMeanSigma=0.02,pvalue=0.761894553593172,pvalueTTest=0.818322379489923,
chr10	73579268	73579378	PSAP	PSAP00008	0.0404626764320245	2	-0.00132126248805708	2	0.616311144763421	2	0.616311144763421	NA	NA	SegRatio=0,AbsMeanSigma=0.02,pvalue=0.761894553593172,pvalueTTest=0.818322379489923,
chr10	73579561	73579661	PSAP	PSAP00009	0.00355669892884518	2	-0.00132126248805708	2	0.616311144763421	2	0.616311144763421	NA	NA	SegRatio=0,AbsMeanSigma=0.02,pvalue=0.761894553593172,pvalueTTest=0.818322379489923,
chr10	73579636	73579742	PSAP	PSAP00010	-0.150249547559106	2	-0.00132126248805708	2	0.616311144763421	2	0.616311144763421	NA	NA	SegRatio=0,AbsMeanSigma=0.02,pvalue=0.761894553593172,pvalueTTest=0.818322379489923,
chr10	73579945	73580065	PSAP	PSAP00011	0.397698133032737	2	-0.00132126248805708	2	0.616311144763421	2	0.616311144763421	q-value=2.39072152874065e-05, copies=3	NA	SegRatio=0,AbsMeanSigma=0.02,pvalue=0.761894553593172,pvalueTTest=0.818322379489923,
chr10	73580045	73580154	PSAP	PSAP00012	-0.0470582492292059	2	-0.00132126248805708	2	0.616311144763421	2	0.616311144763421	NA	NA	SegRatio=0,AbsMeanSigma=0.02,pvalue=0.761894553593172,pvalueTTest=0.818322379489923,
chr10	73581595	73581715	PSAP	PSAP00013	0.0184095542796969	2	-0.00132126248805708	2	0.616311144763421	2	0.616311144763421	NA	NA	SegRatio=0,AbsMeanSigma=0.02,pvalue=0.761894553593172,pvalueTTest=0.818322379489923,
chr10	73581673	73581778	PSAP	PSAP00014	-0.0610002042630097	2	-0.00132126248805708	2	0.616311144763421	2	0.616311144763421	NA	NA	SegRatio=0,AbsMeanSigma=0.02,pvalue=0.761894553593172,pvalueTTest=0.818322379489923,
chr10	73581764	73581868	PSAP	PSAP00015	-0.180871834000065	2	-0.00132126248805708	2	0.616311144763421	2	0.616311144763421	NA	NA	SegRatio=0,AbsMeanSigma=0.02,pvalue=0.761894553593172,pvalueTTest=0.818322379489923,
chr10	73583620	73583737	PSAP	PSAP00016	-0.0447966877656994	2	-0.00132126248805708	2	0.616311144763421	2	0.616311144763421	NA	NA	SegRatio=0,AbsMeanSigma=0.02,pvalue=0.761894553593172,pvalueTTest=0.818322379489923,
chr10	73585549	73585664	PSAP	PSAP00017	-0.0390205184007015	2	-0.00132126248805708	2	0.616311144763421	2	0.616311144763421	NA	NA	SegRatio=0,AbsMeanSigma=0.02,pvalue=0.761894553593172,pvalueTTest=0.818322379489923,
chr10	73585636	73585743	PSAP	PSAP00018	-0.237422852465159	2	-0.00132126248805708	2	0.616311144763421	2	0.616311144763421	NA	NA	SegRatio=0,AbsMeanSigma=0.02,pvalue=0.761894553593172,pvalueTTest=0.818322379489923,
chr10	73587698	73587809	PSAP	PSAP00019	0.0680381474459845	2	-0.00132126248805708	2	0.616311144763421	2	0.616311144763421	NA	NA	SegRatio=0,AbsMeanSigma=0.02,pvalue=0.761894553593172,pvalueTTest=0.818322379489923,
chr10	73587774	73587870	PSAP	PSAP00020	-0.00189244438176558	2	-0.00132126248805708	2	0.616311144763421	2	0.616311144763421	NA	NA	SegRatio=0,AbsMeanSigma=0.02,pvalue=0.761894553593172,pvalueTTest=0.818322379489923,
chr10	73587869	73587971	PSAP	PSAP00021	-0.0204317290045159	2	-0.00132126248805708	2	0.616311144763421	2	0.616311144763421	NA	NA	SegRatio=0,AbsMeanSigma=0.02,pvalue=0.761894553593172,pvalueTTest=0.818322379489923,
chr10	73588599	73588717	PSAP	PSAP00022	0.129919269424966	2	-0.00132126248805708	2	0.616311144763421	2	0.616311144763421	NA	NA	SegRatio=0,AbsMeanSigma=0.02,pvalue=0.761894553593172,pvalueTTest=0.818322379489923,
chr10	73588690	73588779	PSAP	PSAP00023	-0.0337060555785361	2	-0.00132126248805708	2	0.616311144763421	2	0.616311144763421	NA	NA	SegRatio=0,AbsMeanSigma=0.02,pvalue=0.761894553593172,pvalueTTest=0.818322379489923,
chr10	73588776	73588892	PSAP	PSAP00024	0.150516461394354	2	-0.00132126248805708	2	0.616311144763421	2	0.616311144763421	NA	NA	SegRatio=0,AbsMeanSigma=0.02,pvalue=0.761894553593172,pvalueTTest=0.818322379489923,
chr10	73590860	73590977	PSAP	PSAP00025	-0.00283672638306078	2	-0.00132126248805708	2	0.616311144763421	2	0.616311144763421	NA	NA	SegRatio=0,AbsMeanSigma=0.02,pvalue=0.761894553593172,pvalueTTest=0.818322379489923,
chr10	73590940	73591054	PSAP	PSAP00026	-0.0747869769473644	2	-0.00132126248805708	2	0.616311144763421	2	0.616311144763421	NA	NA	SegRatio=0,AbsMeanSigma=0.02,pvalue=0.761894553593172,pvalueTTest=0.818322379489923,
chr10	73591548	73591662	PSAP	PSAP00027	-0.0110205182614841	2	-0.00132126248805708	2	0.616311144763421	2	0.616311144763421	NA	NA	SegRatio=0,AbsMeanSigma=0.02,pvalue=0.761894553593172,pvalueTTest=0.818322379489923,
chr10	73591653	73591764	PSAP	PSAP00028	0.0219716983765497	2	-0.00132126248805708	2	0.616311144763421	2	0.616311144763421	NA	NA	SegRatio=0,AbsMeanSigma=0.02,pvalue=0.761894553593172,pvalueTTest=0.818322379489923,
chr10	73594079	73594196	PSAP	PSAP00029	-0.00347203606036901	2	-0.00132126248805708	2	0.616311144763421	2	0.616311144763421	NA	NA	SegRatio=0,AbsMeanSigma=0.02,pvalue=0.761894553593172,pvalueTTest=0.818322379489923,
chr10	73594154	73594270	PSAP	PSAP00030	0.061056600335244	2	-0.00132126248805708	2	0.616311144763421	2	0.616311144763421	NA	NA	SegRatio=0,AbsMeanSigma=0.02,pvalue=0.761894553593172,pvalueTTest=0.818322379489923,
chr10	73594271	73594382	PSAP	PSAP00031	-0.0836454117649397	2	-0.00132126248805708	2	0.616311144763421	2	0.616311144763421	NA	NA	SegRatio=0,AbsMeanSigma=0.02,pvalue=0.761894553593172,pvalueTTest=0.818322379489923,
chr11	2466611	2466703	KCNQ1	KCNQ100001	NA	2	-0.0298985700969034	2	0.0647226694189484	2	0.0647226694189484	NA	NA	SegRatio=-0.03,AbsMeanSigma=0.41,pvalue=0.011972980252632,pvalueTTest=0.0590400045202421,
chr11	2466670	2466744	KCNQ1	KCNQ100002	NA	2	-0.0298985700969034	2	0.0647226694189484	2	0.0647226694189484	NA	NA	SegRatio=-0.03,AbsMeanSigma=0.41,pvalue=0.011972980252632,pvalueTTest=0.0590400045202421,
chr11	2482855	2482966	KCNQ1	KCNQ100003	0.0342689301007221	2	-0.0298985700969034	2	0.0647226694189484	2	0.0647226694189484	NA	NA	SegRatio=-0.03,AbsMeanSigma=0.41,pvalue=0.011972980252632,pvalueTTest=0.0590400045202421,
chr11	2549115	2549235	KCNQ1	KCNQ100004	-0.00996822296290116	2	-0.0298985700969034	2	0.0647226694189484	2	0.0647226694189484	NA	NA	SegRatio=-0.03,AbsMeanSigma=0.41,pvalue=0.011972980252632,pvalueTTest=0.0590400045202421,
chr11	2549169	2549287	KCNQ1	KCNQ100005	-0.157915903233352	2	-0.0298985700969034	2	0.0647226694189484	2	0.0647226694189484	NA	NA	SegRatio=-0.03,AbsMeanSigma=0.41,pvalue=0.011972980252632,pvalueTTest=0.0590400045202421,
chr11	2591805	2591925	KCNQ1	KCNQ100006	0.261992759069817	2	-0.0298985700969034	2	0.0647226694189484	2	0.0647226694189484	NA	NA	SegRatio=-0.03,AbsMeanSigma=0.41,pvalue=0.011972980252632,pvalueTTest=0.0590400045202421,
chr11	2591862	2592020	KCNQ1	KCNQ100007.KCNQ100008	NA	2	-0.0298985700969034	2	0.0647226694189484	2	0.0647226694189484	NA	NA	SegRatio=-0.03,AbsMeanSigma=0.41,pvalue=0.011972980252632,pvalueTTest=0.0590400045202421,
chr11	2592494	2592636	KCNQ1	KCNQ100009	NA	2	-0.0298985700969034	2	0.0647226694189484	2	0.0647226694189484	NA	NA	SegRatio=-0.03,AbsMeanSigma=0.41,pvalue=0.011972980252632,pvalueTTest=0.0590400045202421,
chr11	2593272	2593416	KCNQ1	KCNQ100010	NA	2	-0.0298985700969034	2	0.0647226694189484	2	0.0647226694189484	NA	NA	SegRatio=-0.03,AbsMeanSigma=0.41,pvalue=0.011972980252632,pvalueTTest=0.0590400045202421,
chr11	2593957	2594092	KCNQ1	KCNQ100011	-0.0568089235433696	2	-0.0298985700969034	2	0.0647226694189484	2	0.0647226694189484	NA	NA	SegRatio=-0.03,AbsMeanSigma=0.41,pvalue=0.011972980252632,pvalueTTest=0.0590400045202421,
chr11	2594065	2594129	KCNQ1	KCNQ100012	NA	2	-0.0298985700969034	2	0.0647226694189484	2	0.0647226694189484	NA	NA	SegRatio=-0.03,AbsMeanSigma=0.41,pvalue=0.011972980252632,pvalueTTest=0.0590400045202421,
chr11	2594099	2594215	KCNQ1	KCNQ100013	0.0262358070313558	2	-0.0298985700969034	2	0.0647226694189484	2	0.0647226694189484	NA	NA	SegRatio=-0.03,AbsMeanSigma=0.41,pvalue=0.011972980252632,pvalueTTest=0.0590400045202421,
chr11	2594191	2594293	KCNQ1	KCNQ100014	0.0882044115666335	2	-0.0298985700969034	2	0.0647226694189484	2	0.0647226694189484	NA	NA	SegRatio=-0.03,AbsMeanSigma=0.41,pvalue=0.011972980252632,pvalueTTest=0.0590400045202421,
chr11	2604595	2604717	KCNQ1	KCNQ100015	0.14109328839127	2	-0.0298985700969034	2	0.0647226694189484	2	0.0647226694189484	NA	NA	SegRatio=-0.03,AbsMeanSigma=0.41,pvalue=0.011972980252632,pvalueTTest=0.0590400045202421,
chr11	2604675	2604755	KCNQ1	KCNQ100016	0.0502893289052874	2	-0.0298985700969034	2	0.0647226694189484	2	0.0647226694189484	NA	NA	SegRatio=-0.03,AbsMeanSigma=0.41,pvalue=0.011972980252632,pvalueTTest=0.0590400045202421,
chr11	2604754	2604871	KCNQ1	KCNQ100017	-0.167099635758047	2	-0.0298985700969034	2	0.0647226694189484	2	0.0647226694189484	NA	NA	SegRatio=-0.03,AbsMeanSigma=0.41,pvalue=0.011972980252632,pvalueTTest=0.0590400045202421,
chr11	2606382	2606496	KCNQ1	KCNQ100018	-0.0298985700969034	2	-0.0298985700969034	2	0.0647226694189484	2	0.0647226694189484	NA	NA	SegRatio=-0.03,AbsMeanSigma=0.41,pvalue=0.011972980252632,pvalueTTest=0.0590400045202421,
chr11	2606437	2606557	KCNQ1	KCNQ100019	-0.0209672347039409	2	-0.0298985700969034	2	0.0647226694189484	2	0.0647226694189484	NA	NA	SegRatio=-0.03,AbsMeanSigma=0.41,pvalue=0.011972980252632,pvalueTTest=0.0590400045202421,
chr11	2608746	2608845	KCNQ1	KCNQ100020	0.0625415333079943	2	-0.0298985700969034	2	0.0647226694189484	2	0.0647226694189484	NA	NA	SegRatio=-0.03,AbsMeanSigma=0.41,pvalue=0.011972980252632,pvalueTTest=0.0590400045202421,
chr11	2608817	2608909	KCNQ1	KCNQ100021	-0.215140180375814	2	-0.0298985700969034	2	0.0647226694189484	2	0.0647226694189484	NA	NA	SegRatio=-0.03,AbsMeanSigma=0.41,pvalue=0.011972980252632,pvalueTTest=0.0590400045202421,
chr11	2608892	2609012	KCNQ1	KCNQ100022	-0.0150861596841152	2	-0.0298985700969034	2	0.0647226694189484	2	0.0647226694189484	NA	NA	SegRatio=-0.03,AbsMeanSigma=0.41,pvalue=0.011972980252632,pvalueTTest=0.0590400045202421,
chr11	2609920	2609990	KCNQ1	KCNQ100023	0.0439472502074621	2	-0.0298985700969034	2	0.0647226694189484	2	0.0647226694189484	NA	NA	SegRatio=-0.03,AbsMeanSigma=0.41,pvalue=0.011972980252632,pvalueTTest=0.0590400045202421,
chr11	2609975	2610072	KCNQ1	KCNQ100024	-0.0515684840023361	2	-0.0298985700969034	2	0.0647226694189484	2	0.0647226694189484	NA	NA	SegRatio=-0.03,AbsMeanSigma=0.41,pvalue=0.011972980252632,pvalueTTest=0.0590400045202421,
chr11	2610064	2610182	KCNQ1	KCNQ100025	-0.335957518863984	2	-0.0298985700969034	2	0.0647226694189484	2	0.0647226694189484	NA	NA	SegRatio=-0.03,AbsMeanSigma=0.41,pvalue=0.011972980252632,pvalueTTest=0.0590400045202421,
chr11	2683088	2683204	KCNQ1	KCNQ100026	NA	2	-0.0298985700969034	2	0.0647226694189484	2	0.0647226694189484	NA	NA	SegRatio=-0.03,AbsMeanSigma=0.41,pvalue=0.011972980252632,pvalueTTest=0.0590400045202421,
chr11	2683193	2683311	KCNQ1	KCNQ100027	-0.0497070934916309	2	-0.0298985700969034	2	0.0647226694189484	2	0.0647226694189484	NA	NA	SegRatio=-0.03,AbsMeanSigma=0.41,pvalue=0.011972980252632,pvalueTTest=0.0590400045202421,
chr11	2683311	2683407	KCNQ1	KCNQ100028	-0.20932492069572	2	-0.0298985700969034	2	0.0647226694189484	2	0.0647226694189484	NA	NA	SegRatio=-0.03,AbsMeanSigma=0.41,pvalue=0.011972980252632,pvalueTTest=0.0590400045202421,
chr11	2789986	2790106	KCNQ1	KCNQ100029	-0.00632803833179883	2	-0.0298985700969034	2	0.0647226694189484	2	0.0647226694189484	NA	NA	SegRatio=-0.03,AbsMeanSigma=0.41,pvalue=0.011972980252632,pvalueTTest=0.0590400045202421,
chr11	2790055	2790141	KCNQ1	KCNQ100030	0.0797262686962182	2	-0.0298985700969034	2	0.0647226694189484	2	0.0647226694189484	NA	NA	SegRatio=-0.03,AbsMeanSigma=0.41,pvalue=0.011972980252632,pvalueTTest=0.0590400045202421,
chr11	2790128	2790237	KCNQ1	KCNQ100031	-0.209673579569444	2	-0.0298985700969034	2	0.0647226694189484	2	0.0647226694189484	NA	NA	SegRatio=-0.03,AbsMeanSigma=0.41,pvalue=0.011972980252632,pvalueTTest=0.0590400045202421,
chr11	2797168	2797263	KCNQ1	KCNQ100032	-0.0902479739291355	2	-0.0298985700969034	2	0.0647226694189484	2	0.0647226694189484	NA	NA	SegRatio=-0.03,AbsMeanSigma=0.41,pvalue=0.011972980252632,pvalueTTest=0.0590400045202421,
chr11	2797260	2797382	KCNQ1	KCNQ100033	NA	2	-0.0298985700969034	2	0.0647226694189484	2	0.0647226694189484	NA	NA	SegRatio=-0.03,AbsMeanSigma=0.41,pvalue=0.011972980252632,pvalueTTest=0.0590400045202421,
chr11	2798165	2798270	KCNQ1	KCNQ100034	-0.0761394334425574	2	-0.0298985700969034	2	0.0647226694189484	2	0.0647226694189484	NA	NA	SegRatio=-0.03,AbsMeanSigma=0.41,pvalue=0.011972980252632,pvalueTTest=0.0590400045202421,
chr11	2798261	2798378	KCNQ1	KCNQ100035	0.0504444443984754	2	-0.0298985700969034	2	0.0647226694189484	2	0.0647226694189484	NA	NA	SegRatio=-0.03,AbsMeanSigma=0.41,pvalue=0.011972980252632,pvalueTTest=0.0590400045202421,
chr11	2799183	2799260	KCNQ1	KCNQ100036	-0.286767530660485	2	-0.0298985700969034	2	0.0647226694189484	2	0.0647226694189484	NA	NA	SegRatio=-0.03,AbsMeanSigma=0.41,pvalue=0.011972980252632,pvalueTTest=0.0590400045202421,
chr11	2799259	2799347	KCNQ1	KCNQ100037	-0.183544157309302	2	-0.0298985700969034	2	0.0647226694189484	2	0.0647226694189484	NA	NA	SegRatio=-0.03,AbsMeanSigma=0.41,pvalue=0.011972980252632,pvalueTTest=0.0590400045202421,
chr11	2868973	2869038	KCNQ1	KCNQ100038	NA	2	-0.0298985700969034	2	0.0647226694189484	2	0.0647226694189484	NA	NA	SegRatio=-0.03,AbsMeanSigma=0.41,pvalue=0.011972980252632,pvalueTTest=0.0590400045202421,
chr11	2869160	2869300	KCNQ1	KCNQ100039	0.022990281978925	2	-0.0298985700969034	2	0.0647226694189484	2	0.0647226694189484	NA	NA	SegRatio=-0.03,AbsMeanSigma=0.41,pvalue=0.011972980252632,pvalueTTest=0.0590400045202421,
chr13	28578153	28578270	FLT3	FLT300001	0.0320777926841983	2	0.0534852808747593	2	0.449459178121771	2	0.449459178121771	NA	NA	SegRatio=0.05,AbsMeanSigma=0.18,pvalue=0.212362138012056,pvalueTTest=0.586808452793002,
chr13	28578251	28578362	FLT3	FLT300002	-0.0289890968521722	2	0.0534852808747593	2	0.449459178121771	2	0.449459178121771	NA	NA	SegRatio=0.05,AbsMeanSigma=0.18,pvalue=0.212362138012056,pvalueTTest=0.586808452793002,
chr13	28588520	28588627	FLT3	FLT300003	0.0794280056821875	2	0.0534852808747593	2	0.449459178121771	2	0.449459178121771	NA	NA	SegRatio=0.05,AbsMeanSigma=0.18,pvalue=0.212362138012056,pvalueTTest=0.586808452793002,
chr13	28588605	28588720	FLT3	FLT300004	0.0534852808747593	2	0.0534852808747593	2	0.449459178121771	2	0.449459178121771	NA	NA	SegRatio=0.05,AbsMeanSigma=0.18,pvalue=0.212362138012056,pvalueTTest=0.586808452793002,
chr13	28589249	28589351	FLT3	FLT300005	0.0684344310025151	2	0.0534852808747593	2	0.449459178121771	2	0.449459178121771	NA	NA	SegRatio=0.05,AbsMeanSigma=0.18,pvalue=0.212362138012056,pvalueTTest=0.586808452793002,
chr13	28589352	28589468	FLT3	FLT300006	0.0380091497692584	2	0.0534852808747593	2	0.449459178121771	2	0.449459178121771	NA	NA	SegRatio=0.05,AbsMeanSigma=0.18,pvalue=0.212362138012056,pvalueTTest=0.586808452793002,
chr13	28589688	28589786	FLT3	FLT300007	-0.12397649875872	2	0.0534852808747593	2	0.449459178121771	2	0.449459178121771	NA	NA	SegRatio=0.05,AbsMeanSigma=0.18,pvalue=0.212362138012056,pvalueTTest=0.586808452793002,
chr13	28589746	28589849	FLT3	FLT300008	0.141669415543671	2	0.0534852808747593	2	0.449459178121771	2	0.449459178121771	NA	NA	SegRatio=0.05,AbsMeanSigma=0.18,pvalue=0.212362138012056,pvalueTTest=0.586808452793002,
chr13	28589834	28589947	FLT3	FLT300009	0.00817948216022231	2	0.0534852808747593	2	0.449459178121771	2	0.449459178121771	NA	NA	SegRatio=0.05,AbsMeanSigma=0.18,pvalue=0.212362138012056,pvalueTTest=0.586808452793002,
chr13	28592558	28592664	FLT3	FLT300010	0.0206748903605974	2	0.0534852808747593	2	0.449459178121771	2	0.449459178121771	NA	NA	SegRatio=0.05,AbsMeanSigma=0.18,pvalue=0.212362138012056,pvalueTTest=0.586808452793002,
chr13	28592603	28592716	FLT3	FLT300011	0.0539266704537685	2	0.0534852808747593	2	0.449459178121771	2	0.449459178121771	NA	NA	SegRatio=0.05,AbsMeanSigma=0.18,pvalue=0.212362138012056,pvalueTTest=0.586808452793002,
chr13	28592681	28592794	FLT3	FLT300012	NA	2	0.0534852808747593	2	0.449459178121771	2	0.449459178121771	NA	NA	SegRatio=0.05,AbsMeanSigma=0.18,pvalue=0.212362138012056,pvalueTTest=0.586808452793002,
chr13	28597408	28597520	FLT3	FLT300013	-2.1709691406617	2	0.0534852808747593	2	0.449459178121771	2	0.449459178121771	q-value=0.00691648600560904, copies=0	NA	SegRatio=0.05,AbsMeanSigma=0.18,pvalue=0.212362138012056,pvalueTTest=0.586808452793002,
chr13	28597508	28597621	FLT3	FLT300014	0.0200746160580952	2	0.0534852808747593	2	0.449459178121771	2	0.449459178121771	NA	NA	SegRatio=0.05,AbsMeanSigma=0.18,pvalue=0.212362138012056,pvalueTTest=0.586808452793002,
chr13	28597579	28597690	FLT3	FLT300015	0.13913201368525	2	0.0534852808747593	2	0.449459178121771	2	0.449459178121771	NA	NA	SegRatio=0.05,AbsMeanSigma=0.18,pvalue=0.212362138012056,pvalueTTest=0.586808452793002,
chr13	28598957	28599066	FLT3	FLT300016	-0.388960202252317	2	0.0534852808747593	2	0.449459178121771	2	0.449459178121771	NA	NA	SegRatio=0.05,AbsMeanSigma=0.18,pvalue=0.212362138012056,pvalueTTest=0.586808452793002,
chr13	28599059	28599161	FLT3	FLT300017	NA	2	0.0534852808747593	2	0.449459178121771	2	0.449459178121771	NA	NA	SegRatio=0.05,AbsMeanSigma=0.18,pvalue=0.212362138012056,pvalueTTest=0.586808452793002,
chr13	28601189	28601284	FLT3	FLT300018	0.133883660724837	2	0.0534852808747593	2	0.449459178121771	2	0.449459178121771	NA	NA	SegRatio=0.05,AbsMeanSigma=0.18,pvalue=0.212362138012056,pvalueTTest=0.586808452793002,
chr13	28601234	28601330	FLT3	FLT300019	0.311940904497554	2	0.0534852808747593	2	0.449459178121771	2	0.449459178121771	NA	NA	SegRatio=0.05,AbsMeanSigma=0.18,pvalue=0.212362138012056,pvalueTTest=0.586808452793002,
chr13	28601303	28601415	FLT3	FLT300020	-0.978102064785078	2	0.0534852808747593	2	0.449459178121771	2	0.449459178121771	q-value=1.26884934642351e-13, copies=1	NA	SegRatio=0.05,AbsMeanSigma=0.18,pvalue=0.212362138012056,pvalueTTest=0.586808452793002,
chr13	28602272	28602387	FLT3	FLT300021	-0.0131539847266598	2	0.0534852808747593	2	0.449459178121771	2	0.449459178121771	NA	NA	SegRatio=0.05,AbsMeanSigma=0.18,pvalue=0.212362138012056,pvalueTTest=0.586808452793002,
chr13	28602387	28602502	FLT3	FLT300022	0.370681845765139	2	0.0534852808747593	2	0.449459178121771	2	0.449459178121771	NA	NA	SegRatio=0.05,AbsMeanSigma=0.18,pvalue=0.212362138012056,pvalueTTest=0.586808452793002,
chr13	28607929	28608040	FLT3	FLT300023	-0.429208630390315	2	0.0534852808747593	2	0.449459178121771	2	0.449459178121771	NA	NA	SegRatio=0.05,AbsMeanSigma=0.18,pvalue=0.212362138012056,pvalueTTest=0.586808452793002,
chr13	28608020	28608134	FLT3	FLT300024	0.0906236433905177	2	0.0534852808747593	2	0.449459178121771	2	0.449459178121771	NA	NA	SegRatio=0.05,AbsMeanSigma=0.18,pvalue=0.212362138012056,pvalueTTest=0.586808452793002,
chr13	28608091	28608201	FLT3	FLT300025	-0.0909604939325079	2	0.0534852808747593	2	0.449459178121771	2	0.449459178121771	NA	NA	SegRatio=0.05,AbsMeanSigma=0.18,pvalue=0.212362138012056,pvalueTTest=0.586808452793002,
chr13	28608198	28608314	FLT3	FLT300026	NA	2	0.0534852808747593	2	0.449459178121771	2	0.449459178121771	NA	NA	SegRatio=0.05,AbsMeanSigma=0.18,pvalue=0.212362138012056,pvalueTTest=0.586808452793002,
chr13	28608264	28608370	FLT3	FLT300027	0.190862560756369	2	0.0534852808747593	2	0.449459178121771	2	0.449459178121771	NA	NA	SegRatio=0.05,AbsMeanSigma=0.18,pvalue=0.212362138012056,pvalueTTest=0.586808452793002,
chr13	28608395	28608508	FLT3	FLT300028	0.195363842432736	2	0.0534852808747593	2	0.449459178121771	2	0.449459178121771	NA	NA	SegRatio=0.05,AbsMeanSigma=0.18,pvalue=0.212362138012056,pvalueTTest=0.586808452793002,
chr13	28608509	28608621	FLT3	FLT300029	0.126329617807945	2	0.0534852808747593	2	0.449459178121771	2	0.449459178121771	NA	NA	SegRatio=0.05,AbsMeanSigma=0.18,pvalue=0.212362138012056,pvalueTTest=0.586808452793002,
chr13	28609572	28609690	FLT3	FLT300030	0.106514560685915	2	0.0534852808747593	2	0.449459178121771	2	0.449459178121771	NA	NA	SegRatio=0.05,AbsMeanSigma=0.18,pvalue=0.212362138012056,pvalueTTest=0.586808452793002,
chr13	28609664	28609763	FLT3	FLT300031	0.0163344797369314	2	0.0534852808747593	2	0.449459178121771	2	0.449459178121771	NA	NA	SegRatio=0.05,AbsMeanSigma=0.18,pvalue=0.212362138012056,pvalueTTest=0.586808452793002,
chr13	28609757	28609871	FLT3	FLT300032	-0.0387053093833179	2	0.0534852808747593	2	0.449459178121771	2	0.449459178121771	NA	NA	SegRatio=0.05,AbsMeanSigma=0.18,pvalue=0.212362138012056,pvalueTTest=0.586808452793002,
chr13	28610026	28610117	FLT3	FLT300033	0.22880583133435	2	0.0534852808747593	2	0.449459178121771	2	0.449459178121771	NA	NA	SegRatio=0.05,AbsMeanSigma=0.18,pvalue=0.212362138012056,pvalueTTest=0.586808452793002,
chr13	28610083	28610197	FLT3	FLT300034	-0.032165232536022	2	0.0534852808747593	2	0.449459178121771	2	0.449459178121771	NA	NA	SegRatio=0.05,AbsMeanSigma=0.18,pvalue=0.212362138012056,pvalueTTest=0.586808452793002,
chr13	28610140	28610242	FLT3	FLT300035	-0.0615662584653695	2	0.0534852808747593	2	0.449459178121771	2	0.449459178121771	NA	NA	SegRatio=0.05,AbsMeanSigma=0.18,pvalue=0.212362138012056,pvalueTTest=0.586808452793002,
chr13	28611241	28611355	FLT3	FLT300036	NA	2	0.0534852808747593	2	0.449459178121771	2	0.449459178121771	NA	NA	SegRatio=0.05,AbsMeanSigma=0.18,pvalue=0.212362138012056,pvalueTTest=0.586808452793002,
chr13	28611345	28611461	FLT3	FLT300037	0.0691734183475576	2	0.0534852808747593	2	0.449459178121771	2	0.449459178121771	NA	NA	SegRatio=0.05,AbsMeanSigma=0.18,pvalue=0.212362138012056,pvalueTTest=0.586808452793002,
chr13	28622375	28622476	FLT3	FLT300038	-0.00964308189395195	2	0.0534852808747593	2	0.449459178121771	2	0.449459178121771	NA	NA	SegRatio=0.05,AbsMeanSigma=0.18,pvalue=0.212362138012056,pvalueTTest=0.586808452793002,
chr13	28622434	28622545	FLT3	FLT300039	0.107947503373414	2	0.0534852808747593	2	0.449459178121771	2	0.449459178121771	NA	NA	SegRatio=0.05,AbsMeanSigma=0.18,pvalue=0.212362138012056,pvalueTTest=0.586808452793002,
chr13	28622545	28622653	FLT3	FLT300040	NA	2	0.0534852808747593	2	0.449459178121771	2	0.449459178121771	NA	NA	SegRatio=0.05,AbsMeanSigma=0.18,pvalue=0.212362138012056,pvalueTTest=0.586808452793002,
chr13	28623471	28623586	FLT3	FLT300041	0.0219699273041723	2	0.0534852808747593	2	0.449459178121771	2	0.449459178121771	NA	NA	SegRatio=0.05,AbsMeanSigma=0.18,pvalue=0.212362138012056,pvalueTTest=0.586808452793002,
chr13	28623554	28623666	FLT3	FLT300042	0.0560213055861355	2	0.0534852808747593	2	0.449459178121771	2	0.449459178121771	NA	NA	SegRatio=0.05,AbsMeanSigma=0.18,pvalue=0.212362138012056,pvalueTTest=0.586808452793002,
chr13	28623658	28623766	FLT3	FLT300043	0.829933377065176	2	0.0534852808747593	2	0.449459178121771	2	0.449459178121771	q-value=4.94555630247397e-09, copies=4.5	NA	SegRatio=0.05,AbsMeanSigma=0.18,pvalue=0.212362138012056,pvalueTTest=0.586808452793002,
chr13	28623725	28623837	FLT3	FLT300044	0.0739274524082591	2	0.0534852808747593	2	0.449459178121771	2	0.449459178121771	NA	NA	SegRatio=0.05,AbsMeanSigma=0.18,pvalue=0.212362138012056,pvalueTTest=0.586808452793002,
chr13	28623778	28623885	FLT3	FLT300045	0.0290330678756586	2	0.0534852808747593	2	0.449459178121771	2	0.449459178121771	NA	NA	SegRatio=0.05,AbsMeanSigma=0.18,pvalue=0.212362138012056,pvalueTTest=0.586808452793002,
chr13	28623872	28623984	FLT3	FLT300046	-0.0675627094404027	2	0.0534852808747593	2	0.449459178121771	2	0.449459178121771	NA	NA	SegRatio=0.05,AbsMeanSigma=0.18,pvalue=0.212362138012056,pvalueTTest=0.586808452793002,
chr13	28624162	28624280	FLT3	FLT300047	-1.49247832934398	2	0.0199605418584041	2	0.449459178121771	2	0.449459178121771	q-value=1.12933457786765e-13, copies=0.5	NA	SegRatio=0.02,AbsMeanSigma=0.87,pvalue=0.0039279048023932,pvalueTTest=0.310091950239984,
chr13	28624271	28624378	FLT3	FLT300048	0.0199605418584041	2	0.0199605418584041	2	0.449459178121771	2	0.449459178121771	NA	NA	SegRatio=0.02,AbsMeanSigma=0.87,pvalue=0.0039279048023932,pvalueTTest=0.310091950239984,
chr13	28626621	28626735	FLT3	FLT300049	-0.120724787830252	2	0.0199605418584041	2	0.449459178121771	2	0.449459178121771	NA	NA	SegRatio=0.02,AbsMeanSigma=0.87,pvalue=0.0039279048023932,pvalueTTest=0.310091950239984,
chr13	28626687	28626801	FLT3	FLT300050	0.0271672274367013	2	0.0199605418584041	2	0.449459178121771	2	0.449459178121771	NA	NA	SegRatio=0.02,AbsMeanSigma=0.87,pvalue=0.0039279048023932,pvalueTTest=0.310091950239984,
chr13	28626751	28626885	FLT3	FLT300051	0.0319084910806115	2	0.0199605418584041	2	0.449459178121771	2	0.449459178121771	NA	NA	SegRatio=0.02,AbsMeanSigma=0.87,pvalue=0.0039279048023932,pvalueTTest=0.310091950239984,
chr13	28631457	28631571	FLT3	FLT300052	0.0518958272008476	2	0.0199605418584041	2	0.449459178121771	2	0.449459178121771	NA	NA	SegRatio=0.02,AbsMeanSigma=0.87,pvalue=0.0039279048023932,pvalueTTest=0.310091950239984,
chr13	28631564	28631679	FLT3	FLT300053	0.00971749868812228	2	0.0199605418584041	2	0.449459178121771	2	0.449459178121771	NA	NA	SegRatio=0.02,AbsMeanSigma=0.87,pvalue=0.0039279048023932,pvalueTTest=0.310091950239984,
chr13	28635949	28636060	FLT3	FLT300054	NA	2	0.0199605418584041	2	0.449459178121771	2	0.449459178121771	NA	NA	SegRatio=0.02,AbsMeanSigma=0.87,pvalue=0.0039279048023932,pvalueTTest=0.310091950239984,
chr13	28635999	28636111	FLT3	FLT300055	-0.0911347470431447	2	0.0199605418584041	2	0.449459178121771	2	0.449459178121771	NA	NA	SegRatio=0.02,AbsMeanSigma=0.87,pvalue=0.0039279048023932,pvalueTTest=0.310091950239984,
chr13	28636107	28636209	FLT3	FLT300056	0.0406255981035733	2	0.0199605418584041	2	0.449459178121771	2	0.449459178121771	NA	NA	SegRatio=0.02,AbsMeanSigma=0.87,pvalue=0.0039279048023932,pvalueTTest=0.310091950239984,
chr13	28636153	28636267	FLT3	FLT300057	-0.0740277657994965	2	0.0199605418584041	2	0.449459178121771	2	0.449459178121771	NA	NA	SegRatio=0.02,AbsMeanSigma=0.87,pvalue=0.0039279048023932,pvalueTTest=0.310091950239984,
chr13	28644580	28644689	FLT3	FLT300058	-1.01863895379766	2	-1.01863895379766	2	0.449459178121771	2	0.449459178121771	NA	NA	SegRatio=-1.02,AbsMeanSigma=5.45,pvalue=1.24624918932158e-14,pvalueTTest=0.0671046514137526,Adjusted:byPvalueTTestRatio;
chr13	28644680	28644812	FLT3	FLT300059	-1.26902910499208	2	-1.01863895379766	2	0.449459178121771	2	0.449459178121771	NA	NA	SegRatio=-1.02,AbsMeanSigma=5.45,pvalue=1.24624918932158e-14,pvalueTTest=0.0671046514137526,Adjusted:byPvalueTTestRatio;
chr13	48881353	48881457	RB1	RB100001	NA	2	-0.038291865427212	2	0.0604054945272697	2	0.0604054945272697	NA	NA	SegRatio=-0.04,AbsMeanSigma=0.89,pvalue=3.93124931966698e-10,pvalueTTest=0.0258767078156496,
chr13	48881426	48881526	RB1	RB100002	0.307169122706914	2	-0.038291865427212	2	0.0604054945272697	2	0.0604054945272697	NA	NA	SegRatio=-0.04,AbsMeanSigma=0.89,pvalue=3.93124931966698e-10,pvalueTTest=0.0258767078156496,
chr13	48881526	48881660	RB1	RB100003	NA	2	-0.038291865427212	2	0.0604054945272697	2	0.0604054945272697	NA	NA	SegRatio=-0.04,AbsMeanSigma=0.89,pvalue=3.93124931966698e-10,pvalueTTest=0.0258767078156496,
chr13	48916644	48916755	RB1	RB100004	NA	2	-0.038291865427212	2	0.0604054945272697	2	0.0604054945272697	NA	NA	SegRatio=-0.04,AbsMeanSigma=0.89,pvalue=3.93124931966698e-10,pvalueTTest=0.0258767078156496,
chr13	48916748	48916858	RB1	RB100005	-0.668799992249846	2	-0.038291865427212	2	0.0604054945272697	2	0.0604054945272697	q-value=1.42668924739572e-05, copies=1	NA	SegRatio=-0.04,AbsMeanSigma=0.89,pvalue=3.93124931966698e-10,pvalueTTest=0.0258767078156496,
chr13	48916814	48916924	RB1	RB100006	-0.101641183808527	2	-0.038291865427212	2	0.0604054945272697	2	0.0604054945272697	NA	NA	SegRatio=-0.04,AbsMeanSigma=0.89,pvalue=3.93124931966698e-10,pvalueTTest=0.0258767078156496,
chr13	48919168	48919279	RB1	RB100007	NA	2	-0.038291865427212	2	0.0604054945272697	2	0.0604054945272697	NA	NA	SegRatio=-0.04,AbsMeanSigma=0.89,pvalue=3.93124931966698e-10,pvalueTTest=0.0258767078156496,
chr13	48919275	48919385	RB1	RB100008	-1.12228626900033	2	-0.038291865427212	2	0.0604054945272697	2	0.0604054945272697	q-value=0.000721302029377713, copies=0.5	NA	SegRatio=-0.04,AbsMeanSigma=0.89,pvalue=3.93124931966698e-10,pvalueTTest=0.0258767078156496,
chr13	48921971	48922085	RB1	RB100009	NA	2	-0.038291865427212	2	0.0604054945272697	2	0.0604054945272697	NA	NA	SegRatio=-0.04,AbsMeanSigma=0.89,pvalue=3.93124931966698e-10,pvalueTTest=0.0258767078156496,
chr13	48923051	48923120	RB1	RB100010	NA	2	-0.038291865427212	2	0.0604054945272697	2	0.0604054945272697	NA	NA	SegRatio=-0.04,AbsMeanSigma=0.89,pvalue=3.93124931966698e-10,pvalueTTest=0.0258767078156496,
chr13	48923120	48923208	RB1	RB100011	NA	2	-0.038291865427212	2	0.0604054945272697	2	0.0604054945272697	NA	NA	SegRatio=-0.04,AbsMeanSigma=0.89,pvalue=3.93124931966698e-10,pvalueTTest=0.0258767078156496,
chr13	48934113	48934226	RB1	RB100012	NA	2	-0.038291865427212	2	0.0604054945272697	2	0.0604054945272697	NA	NA	SegRatio=-0.04,AbsMeanSigma=0.89,pvalue=3.93124931966698e-10,pvalueTTest=0.0258767078156496,
chr13	48934217	48934331	RB1	RB100013	0.153971573313791	2	-0.038291865427212	2	0.0604054945272697	2	0.0604054945272697	NA	NA	SegRatio=-0.04,AbsMeanSigma=0.89,pvalue=3.93124931966698e-10,pvalueTTest=0.0258767078156496,
chr13	48936988	48937053	RB1	RB100014	NA	2	-0.038291865427212	2	0.0604054945272697	2	0.0604054945272697	NA	NA	SegRatio=-0.04,AbsMeanSigma=0.89,pvalue=3.93124931966698e-10,pvalueTTest=0.0258767078156496,
chr13	48938984	48939094	RB1	RB100015	NA	2	-0.038291865427212	2	0.0604054945272697	2	0.0604054945272697	NA	NA	SegRatio=-0.04,AbsMeanSigma=0.89,pvalue=3.93124931966698e-10,pvalueTTest=0.0258767078156496,
chr13	48939082	48939153	RB1	RB100016	NA	2	-0.038291865427212	2	0.0604054945272697	2	0.0604054945272697	NA	NA	SegRatio=-0.04,AbsMeanSigma=0.89,pvalue=3.93124931966698e-10,pvalueTTest=0.0258767078156496,
chr13	48941589	48941699	RB1	RB100017	-0.294685537095508	2	-0.038291865427212	2	0.0604054945272697	2	0.0604054945272697	NA	NA	SegRatio=-0.04,AbsMeanSigma=0.89,pvalue=3.93124931966698e-10,pvalueTTest=0.0258767078156496,
chr13	48941660	48941749	RB1	RB100018	NA	2	-0.038291865427212	2	0.0604054945272697	2	0.0604054945272697	NA	NA	SegRatio=-0.04,AbsMeanSigma=0.89,pvalue=3.93124931966698e-10,pvalueTTest=0.0258767078156496,
chr13	48942623	48942731	RB1	RB100019	-0.0716043370367012	2	-0.038291865427212	2	0.0604054945272697	2	0.0604054945272697	NA	NA	SegRatio=-0.04,AbsMeanSigma=0.89,pvalue=3.93124931966698e-10,pvalueTTest=0.0258767078156496,
chr13	48942689	48942800	RB1	RB100020	-1.15787218833923	2	-0.038291865427212	2	0.0604054945272697	2	0.0604054945272697	NA	NA	SegRatio=-0.04,AbsMeanSigma=0.89,pvalue=3.93124931966698e-10,pvalueTTest=0.0258767078156496,
chr13	48947516	48947607	RB1	RB100021	NA	2	-0.038291865427212	2	0.0604054945272697	2	0.0604054945272697	NA	NA	SegRatio=-0.04,AbsMeanSigma=0.89,pvalue=3.93124931966698e-10,pvalueTTest=0.0258767078156496,
chr13	48947551	48947655	RB1	RB100022	NA	2	-0.038291865427212	2	0.0604054945272697	2	0.0604054945272697	NA	NA	SegRatio=-0.04,AbsMeanSigma=0.89,pvalue=3.93124931966698e-10,pvalueTTest=0.0258767078156496,
chr13	48951024	48951128	RB1	RB100023	-0.0467808981139394	2	-0.038291865427212	2	0.0604054945272697	2	0.0604054945272697	NA	NA	SegRatio=-0.04,AbsMeanSigma=0.89,pvalue=3.93124931966698e-10,pvalueTTest=0.0258767078156496,
chr13	48951107	48951218	RB1	RB100024	-0.00228412787233894	2	-0.038291865427212	2	0.0604054945272697	2	0.0604054945272697	NA	NA	SegRatio=-0.04,AbsMeanSigma=0.89,pvalue=3.93124931966698e-10,pvalueTTest=0.0258767078156496,
chr13	48953704	48953767	RB1	RB100025	NA	2	-0.038291865427212	2	0.0604054945272697	2	0.0604054945272697	NA	NA	SegRatio=-0.04,AbsMeanSigma=0.89,pvalue=3.93124931966698e-10,pvalueTTest=0.0258767078156496,
chr13	48953761	48953879	RB1	RB100026	0.0650366496179223	2	-0.038291865427212	2	0.0604054945272697	2	0.0604054945272697	NA	NA	SegRatio=-0.04,AbsMeanSigma=0.89,pvalue=3.93124931966698e-10,pvalueTTest=0.0258767078156496,
chr13	48954199	48954298	RB1	RB100027	NA	2	-0.038291865427212	2	0.0604054945272697	2	0.0604054945272697	NA	NA	SegRatio=-0.04,AbsMeanSigma=0.89,pvalue=3.93124931966698e-10,pvalueTTest=0.0258767078156496,
chr13	48954316	48954409	RB1	RB100028	-0.658503139540081	2	-0.038291865427212	2	0.0604054945272697	2	0.0604054945272697	q-value=0.00023863902604979, copies=1	NA	SegRatio=-0.04,AbsMeanSigma=0.89,pvalue=3.93124931966698e-10,pvalueTTest=0.0258767078156496,
chr13	48955309	48955421	RB1	RB100029	NA	2	-0.038291865427212	2	0.0604054945272697	2	0.0604054945272697	NA	NA	SegRatio=-0.04,AbsMeanSigma=0.89,pvalue=3.93124931966698e-10,pvalueTTest=0.0258767078156496,
chr13	48955422	48955539	RB1	RB100030	0.119456762197814	2	-0.038291865427212	2	0.0604054945272697	2	0.0604054945272697	NA	NA	SegRatio=-0.04,AbsMeanSigma=0.89,pvalue=3.93124931966698e-10,pvalueTTest=0.0258767078156496,
chr13	48955540	48955641	RB1	RB100031	-0.306571441529304	2	-0.038291865427212	2	0.0604054945272697	2	0.0604054945272697	NA	NA	SegRatio=-0.04,AbsMeanSigma=0.89,pvalue=3.93124931966698e-10,pvalueTTest=0.0258767078156496,
chr13	49027104	49027215	RB1	RB100032	-0.0591864149029106	2	-0.038291865427212	2	0.0604054945272697	2	0.0604054945272697	NA	NA	SegRatio=-0.04,AbsMeanSigma=0.89,pvalue=3.93124931966698e-10,pvalueTTest=0.0258767078156496,
chr13	49027215	49027325	RB1	RB100033	NA	2	-0.038291865427212	2	0.0604054945272697	2	0.0604054945272697	NA	NA	SegRatio=-0.04,AbsMeanSigma=0.89,pvalue=3.93124931966698e-10,pvalueTTest=0.0258767078156496,
chr13	49030305	49030413	RB1	RB100034	0.0820678192090346	2	-0.038291865427212	2	0.0604054945272697	2	0.0604054945272697	NA	NA	SegRatio=-0.04,AbsMeanSigma=0.89,pvalue=3.93124931966698e-10,pvalueTTest=0.0258767078156496,
chr13	49030405	49030521	RB1	RB100035	-0.232867379178397	2	-0.038291865427212	2	0.0604054945272697	2	0.0604054945272697	NA	NA	SegRatio=-0.04,AbsMeanSigma=0.89,pvalue=3.93124931966698e-10,pvalueTTest=0.0258767078156496,
chr13	49033760	49033866	RB1	RB100036	-0.277507333141824	2	-0.038291865427212	2	0.0604054945272697	2	0.0604054945272697	NA	NA	SegRatio=-0.04,AbsMeanSigma=0.89,pvalue=3.93124931966698e-10,pvalueTTest=0.0258767078156496,
chr13	49033862	49033996	RB1	RB100037.RB100038	-0.189975438916636	2	-0.038291865427212	2	0.0604054945272697	2	0.0604054945272697	NA	NA	SegRatio=-0.04,AbsMeanSigma=0.89,pvalue=3.93124931966698e-10,pvalueTTest=0.0258767078156496,
chr13	49037888	49037965	RB1	RB100039	-0.482598218862327	2	-0.038291865427212	2	0.0604054945272697	2	0.0604054945272697	NA	NA	SegRatio=-0.04,AbsMeanSigma=0.89,pvalue=3.93124931966698e-10,pvalueTTest=0.0258767078156496,
chr13	49037949	49038058	RB1	RB100040	NA	2	-0.038291865427212	2	0.0604054945272697	2	0.0604054945272697	NA	NA	SegRatio=-0.04,AbsMeanSigma=0.89,pvalue=3.93124931966698e-10,pvalueTTest=0.0258767078156496,
chr13	49039140	49039249	RB1	RB100041	0.151962305726135	2	-0.038291865427212	2	0.0604054945272697	2	0.0604054945272697	NA	NA	SegRatio=-0.04,AbsMeanSigma=0.89,pvalue=3.93124931966698e-10,pvalueTTest=0.0258767078156496,
chr13	49039242	49039359	RB1	RB100042	NA	2	-0.038291865427212	2	0.0604054945272697	2	0.0604054945272697	NA	NA	SegRatio=-0.04,AbsMeanSigma=0.89,pvalue=3.93124931966698e-10,pvalueTTest=0.0258767078156496,
chr13	49039300	49039413	RB1	RB100043	-0.181639454710791	2	-0.038291865427212	2	0.0604054945272697	2	0.0604054945272697	NA	NA	SegRatio=-0.04,AbsMeanSigma=0.89,pvalue=3.93124931966698e-10,pvalueTTest=0.0258767078156496,
chr13	49039374	49039488	RB1	RB100044	0.105973515331899	2	-0.038291865427212	2	0.0604054945272697	2	0.0604054945272697	NA	NA	SegRatio=-0.04,AbsMeanSigma=0.89,pvalue=3.93124931966698e-10,pvalueTTest=0.0258767078156496,
chr13	49039484	49039598	RB1	RB100045	-0.00591530036465676	2	-0.038291865427212	2	0.0604054945272697	2	0.0604054945272697	NA	NA	SegRatio=-0.04,AbsMeanSigma=0.89,pvalue=3.93124931966698e-10,pvalueTTest=0.0258767078156496,
chr13	49047405	49047518	RB1	RB100046	NA	2	-0.038291865427212	2	0.0604054945272697	2	0.0604054945272697	NA	NA	SegRatio=-0.04,AbsMeanSigma=0.89,pvalue=3.93124931966698e-10,pvalueTTest=0.0258767078156496,
chr13	49047518	49047631	RB1	RB100047	NA	2	-0.038291865427212	2	0.0604054945272697	2	0.0604054945272697	NA	NA	SegRatio=-0.04,AbsMeanSigma=0.89,pvalue=3.93124931966698e-10,pvalueTTest=0.0258767078156496,
chr13	49050797	49050912	RB1	RB100048	0.132698646217572	2	-0.038291865427212	2	0.0604054945272697	2	0.0604054945272697	NA	NA	SegRatio=-0.04,AbsMeanSigma=0.89,pvalue=3.93124931966698e-10,pvalueTTest=0.0258767078156496,
chr13	49050884	49050970	RB1	RB100049	-0.038291865427212	2	-0.038291865427212	2	0.0604054945272697	2	0.0604054945272697	NA	NA	SegRatio=-0.04,AbsMeanSigma=0.89,pvalue=3.93124931966698e-10,pvalueTTest=0.0258767078156496,
chr13	49050970	49051077	RB1	RB100050	-0.136071538606995	2	-0.038291865427212	2	0.0604054945272697	2	0.0604054945272697	NA	NA	SegRatio=-0.04,AbsMeanSigma=0.89,pvalue=3.93124931966698e-10,pvalueTTest=0.0258767078156496,
chr13	49051416	49051509	RB1	RB100051	-1.98973250793505	2	0.018226791422929	2	0.0604054945272697	2	0.0604054945272697	q-value=1.11130111647081e-45, copies=0.5	NA	SegRatio=0.02,AbsMeanSigma=0.01,pvalue=0.903691060981568,pvalueTTest=0.954894348846683,
chr13	49051510	49051627	RB1	RB100052	0.445986973435917	2	0.018226791422929	2	0.0604054945272697	2	0.0604054945272697	NA	NA	SegRatio=0.02,AbsMeanSigma=0.01,pvalue=0.903691060981568,pvalueTTest=0.954894348846683,
chr13	49054100	49054186	RB1	RB100053	0.00882297416608262	2	0.018226791422929	2	0.0604054945272697	2	0.0604054945272697	NA	NA	SegRatio=0.02,AbsMeanSigma=0.01,pvalue=0.903691060981568,pvalueTTest=0.954894348846683,
chr13	49054182	49054294	RB1	RB100054	0.0359550236120788	2	0.018226791422929	2	0.0604054945272697	2	0.0604054945272697	NA	NA	SegRatio=0.02,AbsMeanSigma=0.01,pvalue=0.903691060981568,pvalueTTest=0.954894348846683,
chr13	52508863	52508971	ATP7B	ATP7B00001	-0.05492469621885	2	0.018226791422929	2	0.233513283340628	2	0.233513283340628	NA	NA	SegRatio=0.02,AbsMeanSigma=0.01,pvalue=0.903691060981568,pvalueTTest=0.954894348846683,
chr13	52508949	52509066	ATP7B	ATP7B00002	0.0556476799213333	2	0.018226791422929	2	0.233513283340628	2	0.233513283340628	NA	NA	SegRatio=0.02,AbsMeanSigma=0.01,pvalue=0.903691060981568,pvalueTTest=0.954894348846683,
chr13	52509028	52509147	ATP7B	ATP7B00003	0.192069814471984	2	0.018226791422929	2	0.233513283340628	2	0.233513283340628	NA	NA	SegRatio=0.02,AbsMeanSigma=0.01,pvalue=0.903691060981568,pvalueTTest=0.954894348846683,
chr13	52509148	52509263	ATP7B	ATP7B00004	-0.00338927104124842	2	0.018226791422929	2	0.233513283340628	2	0.233513283340628	NA	NA	SegRatio=0.02,AbsMeanSigma=0.01,pvalue=0.903691060981568,pvalueTTest=0.954894348846683,
chr13	52509708	52509828	ATP7B	ATP7B00005	-0.0765303568339872	2	0.018226791422929	2	0.233513283340628	2	0.233513283340628	NA	NA	SegRatio=0.02,AbsMeanSigma=0.01,pvalue=0.903691060981568,pvalueTTest=0.954894348846683,
chr13	52509829	52509925	ATP7B	ATP7B00006	0.103593288894814	2	0.018226791422929	2	0.233513283340628	2	0.233513283340628	NA	NA	SegRatio=0.02,AbsMeanSigma=0.01,pvalue=0.903691060981568,pvalueTTest=0.954894348846683,
chr13	52511311	52511427	ATP7B	ATP7B00007	-0.029635622581667	2	0.018226791422929	2	0.233513283340628	2	0.233513283340628	NA	NA	SegRatio=0.02,AbsMeanSigma=0.01,pvalue=0.903691060981568,pvalueTTest=0.954894348846683,
chr13	52511410	52511527	ATP7B	ATP7B00008	-0.0563305271505219	2	0.018226791422929	2	0.233513283340628	2	0.233513283340628	NA	NA	SegRatio=0.02,AbsMeanSigma=0.01,pvalue=0.903691060981568,pvalueTTest=0.954894348846683,
chr13	52511499	52511605	ATP7B	ATP7B00009	0.0704865717032846	2	0.018226791422929	2	0.233513283340628	2	0.233513283340628	NA	NA	SegRatio=0.02,AbsMeanSigma=0.01,pvalue=0.903691060981568,pvalueTTest=0.954894348846683,
chr13	52511618	52511737	ATP7B	ATP7B00010	0.253723179873735	2	0.018226791422929	2	0.233513283340628	2	0.233513283340628	NA	NA	SegRatio=0.02,AbsMeanSigma=0.01,pvalue=0.903691060981568,pvalueTTest=0.954894348846683,
chr13	52511738	52511857	ATP7B	ATP7B00011	0.0359552917962758	2	0.018226791422929	2	0.233513283340628	2	0.233513283340628	NA	NA	SegRatio=0.02,AbsMeanSigma=0.01,pvalue=0.903691060981568,pvalueTTest=0.954894348846683,
chr13	52513130	52513228	ATP7B	ATP7B00012	-0.244279869461535	2	0.018226791422929	2	0.233513283340628	2	0.233513283340628	NA	NA	SegRatio=0.02,AbsMeanSigma=0.01,pvalue=0.903691060981568,pvalueTTest=0.954894348846683,
chr13	52513205	52513309	ATP7B	ATP7B00013	0.142476533634062	2	0.018226791422929	2	0.233513283340628	2	0.233513283340628	NA	NA	SegRatio=0.02,AbsMeanSigma=0.01,pvalue=0.903691060981568,pvalueTTest=0.954894348846683,
chr13	52513296	52513390	ATP7B	ATP7B00014	0.0901172412319458	2	0.018226791422929	2	0.233513283340628	2	0.233513283340628	NA	NA	SegRatio=0.02,AbsMeanSigma=0.01,pvalue=0.903691060981568,pvalueTTest=0.954894348846683,
chr13	52515190	52515287	ATP7B	ATP7B00015	-0.158172824834756	2	0.018226791422929	2	0.233513283340628	2	0.233513283340628	NA	NA	SegRatio=0.02,AbsMeanSigma=0.01,pvalue=0.903691060981568,pvalueTTest=0.954894348846683,
chr13	52515216	52515326	ATP7B	ATP7B00016	-0.141081834601389	2	0.018226791422929	2	0.233513283340628	2	0.233513283340628	NA	NA	SegRatio=0.02,AbsMeanSigma=0.01,pvalue=0.903691060981568,pvalueTTest=0.954894348846683,
chr13	52515306	52515421	ATP7B	ATP7B00017	-0.00807440746731754	2	0.018226791422929	2	0.233513283340628	2	0.233513283340628	NA	NA	SegRatio=0.02,AbsMeanSigma=0.01,pvalue=0.903691060981568,pvalueTTest=0.954894348846683,
chr13	52516495	52516613	ATP7B	ATP7B00018	0.0495818059951928	2	0.018226791422929	2	0.233513283340628	2	0.233513283340628	NA	NA	SegRatio=0.02,AbsMeanSigma=0.01,pvalue=0.903691060981568,pvalueTTest=0.954894348846683,
chr13	52516560	52516677	ATP7B	ATP7B00019	-0.0932913645038875	2	0.018226791422929	2	0.233513283340628	2	0.233513283340628	NA	NA	SegRatio=0.02,AbsMeanSigma=0.01,pvalue=0.903691060981568,pvalueTTest=0.954894348846683,
chr13	52516620	52516734	ATP7B	ATP7B00020	-0.0145692967150851	2	0.018226791422929	2	0.233513283340628	2	0.233513283340628	NA	NA	SegRatio=0.02,AbsMeanSigma=0.01,pvalue=0.903691060981568,pvalueTTest=0.954894348846683,
chr13	52518195	52518316	ATP7B	ATP7B00021	-0.158247082465331	2	0.018226791422929	2	0.233513283340628	2	0.233513283340628	NA	NA	SegRatio=0.02,AbsMeanSigma=0.01,pvalue=0.903691060981568,pvalueTTest=0.954894348846683,
chr13	52518271	52518391	ATP7B	ATP7B00022	0.262646906683293	2	0.018226791422929	2	0.233513283340628	2	0.233513283340628	NA	NA	SegRatio=0.02,AbsMeanSigma=0.01,pvalue=0.903691060981568,pvalueTTest=0.954894348846683,
chr13	52518330	52518448	ATP7B	ATP7B00023	0.111590142325737	2	0.018226791422929	2	0.233513283340628	2	0.233513283340628	NA	NA	SegRatio=0.02,AbsMeanSigma=0.01,pvalue=0.903691060981568,pvalueTTest=0.954894348846683,
chr13	52520350	52520448	ATP7B	ATP7B00024	-0.1459107497331	2	0.018226791422929	2	0.233513283340628	2	0.233513283340628	NA	NA	SegRatio=0.02,AbsMeanSigma=0.01,pvalue=0.903691060981568,pvalueTTest=0.954894348846683,
chr13	52520433	52520557	ATP7B	ATP7B00025	0.0660051121754242	2	0.018226791422929	2	0.233513283340628	2	0.233513283340628	NA	NA	SegRatio=0.02,AbsMeanSigma=0.01,pvalue=0.903691060981568,pvalueTTest=0.954894348846683,
chr13	52520470	52520592	ATP7B	ATP7B00026	0.174793482710235	2	0.018226791422929	2	0.233513283340628	2	0.233513283340628	NA	NA	SegRatio=0.02,AbsMeanSigma=0.01,pvalue=0.903691060981568,pvalueTTest=0.954894348846683,
chr13	52520568	52520676	ATP7B	ATP7B00027	-0.0417322504029106	2	0.018226791422929	2	0.233513283340628	2	0.233513283340628	NA	NA	SegRatio=0.02,AbsMeanSigma=0.01,pvalue=0.903691060981568,pvalueTTest=0.954894348846683,
chr13	52523774	52523886	ATP7B	ATP7B00028	-0.0293490479300624	2	0.018226791422929	2	0.233513283340628	2	0.233513283340628	NA	NA	SegRatio=0.02,AbsMeanSigma=0.01,pvalue=0.903691060981568,pvalueTTest=0.954894348846683,
chr13	52523887	52523998	ATP7B	ATP7B00029	0.0684297189349664	2	0.018226791422929	2	0.233513283340628	2	0.233513283340628	NA	NA	SegRatio=0.02,AbsMeanSigma=0.01,pvalue=0.903691060981568,pvalueTTest=0.954894348846683,
chr13	52524115	52524226	ATP7B	ATP7B00030	0.172521387915204	2	0.018226791422929	2	0.233513283340628	2	0.233513283340628	NA	NA	SegRatio=0.02,AbsMeanSigma=0.01,pvalue=0.903691060981568,pvalueTTest=0.954894348846683,
chr13	52524157	52524273	ATP7B	ATP7B00031	0.0247200188777065	2	0.018226791422929	2	0.233513283340628	2	0.233513283340628	NA	NA	SegRatio=0.02,AbsMeanSigma=0.01,pvalue=0.903691060981568,pvalueTTest=0.954894348846683,
chr13	52524248	52524342	ATP7B	ATP7B00032	-0.0597647538876021	2	0.018226791422929	2	0.233513283340628	2	0.233513283340628	NA	NA	SegRatio=0.02,AbsMeanSigma=0.01,pvalue=0.903691060981568,pvalueTTest=0.954894348846683,
chr13	52524321	52524432	ATP7B	ATP7B00033	0.111314430875139	2	0.018226791422929	2	0.233513283340628	2	0.233513283340628	NA	NA	SegRatio=0.02,AbsMeanSigma=0.01,pvalue=0.903691060981568,pvalueTTest=0.954894348846683,
chr13	52524422	52524541	ATP7B	ATP7B00034	0.141608674210002	2	0.018226791422929	2	0.233513283340628	2	0.233513283340628	NA	NA	SegRatio=0.02,AbsMeanSigma=0.01,pvalue=0.903691060981568,pvalueTTest=0.954894348846683,
chr13	52524470	52524590	ATP7B	ATP7B00035	-0.0381252013339908	2	0.018226791422929	2	0.233513283340628	2	0.233513283340628	NA	NA	SegRatio=0.02,AbsMeanSigma=0.01,pvalue=0.903691060981568,pvalueTTest=0.954894348846683,
chr13	52531629	52531740	ATP7B	ATP7B00036	-0.0150981225002007	2	0.018226791422929	2	0.233513283340628	2	0.233513283340628	NA	NA	SegRatio=0.02,AbsMeanSigma=0.01,pvalue=0.903691060981568,pvalueTTest=0.954894348846683,
chr13	52531713	52531824	ATP7B	ATP7B00037	0.101260786300849	2	0.018226791422929	2	0.233513283340628	2	0.233513283340628	NA	NA	SegRatio=0.02,AbsMeanSigma=0.01,pvalue=0.903691060981568,pvalueTTest=0.954894348846683,
chr13	52532393	52532512	ATP7B	ATP7B00038	0.0413610562234313	2	0.018226791422929	2	0.233513283340628	2	0.233513283340628	NA	NA	SegRatio=0.02,AbsMeanSigma=0.01,pvalue=0.903691060981568,pvalueTTest=0.954894348846683,
chr13	52532451	52532556	ATP7B	ATP7B00039	-0.0608530638817964	2	0.018226791422929	2	0.233513283340628	2	0.233513283340628	NA	NA	SegRatio=0.02,AbsMeanSigma=0.01,pvalue=0.903691060981568,pvalueTTest=0.954894348846683,
chr13	52532524	52532642	ATP7B	ATP7B00040	-0.0970779611745006	2	0.018226791422929	2	0.233513283340628	2	0.233513283340628	NA	NA	SegRatio=0.02,AbsMeanSigma=0.01,pvalue=0.903691060981568,pvalueTTest=0.954894348846683,
chr13	52532578	52532679	ATP7B	ATP7B00041	0.120644556663478	2	0.018226791422929	2	0.233513283340628	2	0.233513283340628	NA	NA	SegRatio=0.02,AbsMeanSigma=0.01,pvalue=0.903691060981568,pvalueTTest=0.954894348846683,
chr13	52532668	52532784	ATP7B	ATP7B00042	-0.168568210627552	2	0.018226791422929	2	0.233513283340628	2	0.233513283340628	NA	NA	SegRatio=0.02,AbsMeanSigma=0.01,pvalue=0.903691060981568,pvalueTTest=0.954894348846683,
chr13	52534209	52534325	ATP7B	ATP7B00043	0.149420205312877	2	0.018226791422929	2	0.233513283340628	2	0.233513283340628	NA	NA	SegRatio=0.02,AbsMeanSigma=0.01,pvalue=0.903691060981568,pvalueTTest=0.954894348846683,
chr13	52534285	52534402	ATP7B	ATP7B00044	-0.0392223473960649	2	0.018226791422929	2	0.233513283340628	2	0.233513283340628	NA	NA	SegRatio=0.02,AbsMeanSigma=0.01,pvalue=0.903691060981568,pvalueTTest=0.954894348846683,
chr13	52534347	52534464	ATP7B	ATP7B00045	-0.0786166851236211	2	0.018226791422929	2	0.233513283340628	2	0.233513283340628	NA	NA	SegRatio=0.02,AbsMeanSigma=0.01,pvalue=0.903691060981568,pvalueTTest=0.954894348846683,
chr13	52534453	52534557	ATP7B	ATP7B00046	-0.0430079957651065	2	0.018226791422929	2	0.233513283340628	2	0.233513283340628	NA	NA	SegRatio=0.02,AbsMeanSigma=0.01,pvalue=0.903691060981568,pvalueTTest=0.954894348846683,
chr13	52535935	52536033	ATP7B	ATP7B00047	-0.229931130285738	2	0.018226791422929	2	0.233513283340628	2	0.233513283340628	NA	NA	SegRatio=0.02,AbsMeanSigma=0.01,pvalue=0.903691060981568,pvalueTTest=0.954894348846683,
chr13	52535992	52536094	ATP7B	ATP7B00048	0.164375072791133	2	0.018226791422929	2	0.233513283340628	2	0.233513283340628	NA	NA	SegRatio=0.02,AbsMeanSigma=0.01,pvalue=0.903691060981568,pvalueTTest=0.954894348846683,
chr13	52538898	52539036	ATP7B	ATP7B00049	NA	2	0.018226791422929	2	0.233513283340628	2	0.233513283340628	NA	NA	SegRatio=0.02,AbsMeanSigma=0.01,pvalue=0.903691060981568,pvalueTTest=0.954894348846683,
chr13	52539036	52539154	ATP7B	ATP7B00050	NA	2	0.018226791422929	2	0.233513283340628	2	0.233513283340628	NA	NA	SegRatio=0.02,AbsMeanSigma=0.01,pvalue=0.903691060981568,pvalueTTest=0.954894348846683,
chr13	52539142	52539238	ATP7B	ATP7B00051	-0.130306041741377	2	0.018226791422929	2	0.233513283340628	2	0.233513283340628	NA	NA	SegRatio=0.02,AbsMeanSigma=0.01,pvalue=0.903691060981568,pvalueTTest=0.954894348846683,
chr13	52542554	52542672	ATP7B	ATP7B00052	0.178032968922076	2	0.018226791422929	2	0.233513283340628	2	0.233513283340628	NA	NA	SegRatio=0.02,AbsMeanSigma=0.01,pvalue=0.903691060981568,pvalueTTest=0.954894348846683,
chr13	52542655	52542765	ATP7B	ATP7B00053	0.114950689398238	2	0.018226791422929	2	0.233513283340628	2	0.233513283340628	NA	NA	SegRatio=0.02,AbsMeanSigma=0.01,pvalue=0.903691060981568,pvalueTTest=0.954894348846683,
chr13	52544606	52544725	ATP7B	ATP7B00054	-0.159574690938969	2	0.018226791422929	2	0.233513283340628	2	0.233513283340628	NA	NA	SegRatio=0.02,AbsMeanSigma=0.01,pvalue=0.903691060981568,pvalueTTest=0.954894348846683,
chr13	52544710	52544823	ATP7B	ATP7B00055	0.332838612388263	2	0.018226791422929	2	0.233513283340628	2	0.233513283340628	q-value=0.00456910404534091, copies=3	NA	SegRatio=0.02,AbsMeanSigma=0.01,pvalue=0.903691060981568,pvalueTTest=0.954894348846683,
chr13	52544821	52544939	ATP7B	ATP7B00056	0.699303696483556	2	0.018226791422929	2	0.233513283340628	2	0.233513283340628	q-value=2.87158261408163e-05, copies=4	NA	SegRatio=0.02,AbsMeanSigma=0.01,pvalue=0.903691060981568,pvalueTTest=0.954894348846683,
chr13	52548017	52548111	ATP7B	ATP7B00057	0.0876896145543729	2	0.018226791422929	2	0.233513283340628	2	0.233513283340628	NA	NA	SegRatio=0.02,AbsMeanSigma=0.01,pvalue=0.903691060981568,pvalueTTest=0.954894348846683,
chr13	52548094	52548209	ATP7B	ATP7B00058	0.0286730143627532	2	0.018226791422929	2	0.233513283340628	2	0.233513283340628	NA	NA	SegRatio=0.02,AbsMeanSigma=0.01,pvalue=0.903691060981568,pvalueTTest=0.954894348846683,
chr13	52548160	52548269	ATP7B	ATP7B00059	-0.0870986885872082	2	0.018226791422929	2	0.233513283340628	2	0.233513283340628	NA	NA	SegRatio=0.02,AbsMeanSigma=0.01,pvalue=0.903691060981568,pvalueTTest=0.954894348846683,
chr13	52548254	52548366	ATP7B	ATP7B00060	-0.0310258510108299	2	0.018226791422929	2	0.233513283340628	2	0.233513283340628	NA	NA	SegRatio=0.02,AbsMeanSigma=0.01,pvalue=0.903691060981568,pvalueTTest=0.954894348846683,
chr13	52548342	52548443	ATP7B	ATP7B00061	-0.127545985382597	2	0.018226791422929	2	0.233513283340628	2	0.233513283340628	NA	NA	SegRatio=0.02,AbsMeanSigma=0.01,pvalue=0.903691060981568,pvalueTTest=0.954894348846683,
chr13	52548414	52548533	ATP7B	ATP7B00062	0.126648221722662	2	0.018226791422929	2	0.233513283340628	2	0.233513283340628	NA	NA	SegRatio=0.02,AbsMeanSigma=0.01,pvalue=0.903691060981568,pvalueTTest=0.954894348846683,
chr13	52548496	52548606	ATP7B	ATP7B00063	-0.0944543065937895	2	0.018226791422929	2	0.233513283340628	2	0.233513283340628	NA	NA	SegRatio=0.02,AbsMeanSigma=0.01,pvalue=0.903691060981568,pvalueTTest=0.954894348846683,
chr13	52548557	52548667	ATP7B	ATP7B00064	-0.203421728890257	2	0.018226791422929	2	0.233513283340628	2	0.233513283340628	NA	NA	SegRatio=0.02,AbsMeanSigma=0.01,pvalue=0.903691060981568,pvalueTTest=0.954894348846683,
chr13	52548666	52548777	ATP7B	ATP7B00065	-0.035034654616121	2	0.018226791422929	2	0.233513283340628	2	0.233513283340628	NA	NA	SegRatio=0.02,AbsMeanSigma=0.01,pvalue=0.903691060981568,pvalueTTest=0.954894348846683,
chr13	52548756	52548872	ATP7B	ATP7B00066	0.0581146415159446	2	0.018226791422929	2	0.233513283340628	2	0.233513283340628	NA	NA	SegRatio=0.02,AbsMeanSigma=0.01,pvalue=0.903691060981568,pvalueTTest=0.954894348846683,
chr13	52548852	52548970	ATP7B	ATP7B00067	-0.312641692763786	2	0.018226791422929	2	0.233513283340628	2	0.233513283340628	NA	NA	SegRatio=0.02,AbsMeanSigma=0.01,pvalue=0.903691060981568,pvalueTTest=0.954894348846683,
chr13	52548953	52549072	ATP7B	ATP7B00068	0.0067013461524277	2	0.018226791422929	2	0.233513283340628	2	0.233513283340628	NA	NA	SegRatio=0.02,AbsMeanSigma=0.01,pvalue=0.903691060981568,pvalueTTest=0.954894348846683,
chr13	52549052	52549160	ATP7B	ATP7B00069	0.0684996511261039	2	0.018226791422929	2	0.233513283340628	2	0.233513283340628	NA	NA	SegRatio=0.02,AbsMeanSigma=0.01,pvalue=0.903691060981568,pvalueTTest=0.954894348846683,
chr13	52549127	52549218	ATP7B	ATP7B00070	-0.00652435107373251	2	0.018226791422929	2	0.233513283340628	2	0.233513283340628	NA	NA	SegRatio=0.02,AbsMeanSigma=0.01,pvalue=0.903691060981568,pvalueTTest=0.954894348846683,
chr13	52549169	52549277	ATP7B	ATP7B00071	0.018226791422929	2	0.018226791422929	2	0.233513283340628	2	0.233513283340628	NA	NA	SegRatio=0.02,AbsMeanSigma=0.01,pvalue=0.903691060981568,pvalueTTest=0.954894348846683,
chr13	52549257	52549369	ATP7B	ATP7B00072	0.0901497763362995	2	0.018226791422929	2	0.233513283340628	2	0.233513283340628	NA	NA	SegRatio=0.02,AbsMeanSigma=0.01,pvalue=0.903691060981568,pvalueTTest=0.954894348846683,
chr13	52585380	52585495	ATP7B	ATP7B00073	-0.252106753641071	2	0.018226791422929	2	0.233513283340628	2	0.233513283340628	NA	NA	SegRatio=0.02,AbsMeanSigma=0.01,pvalue=0.903691060981568,pvalueTTest=0.954894348846683,
chr16	3293094	3293210	MEFV	MEFV00001	0.0977888224556223	2	0.0138411232636523	2	0.00333895339314758	2	0.00333895339314758	NA	NA	SegRatio=0.01,AbsMeanSigma=0.18,pvalue=0.106352944994635,pvalueTTest=0.0633319219805228,
chr16	3293184	3293298	MEFV	MEFV00002	0.00327572022641883	2	0.0138411232636523	2	0.00333895339314758	2	0.00333895339314758	NA	NA	SegRatio=0.01,AbsMeanSigma=0.18,pvalue=0.106352944994635,pvalueTTest=0.0633319219805228,
chr16	3293291	3293409	MEFV	MEFV00003	-0.0958252807269221	2	0.0138411232636523	2	0.00333895339314758	2	0.00333895339314758	NA	NA	SegRatio=0.01,AbsMeanSigma=0.18,pvalue=0.106352944994635,pvalueTTest=0.0633319219805228,
chr16	3293397	3293500	MEFV	MEFV00004	0.0625490164316302	2	0.0138411232636523	2	0.00333895339314758	2	0.00333895339314758	NA	NA	SegRatio=0.01,AbsMeanSigma=0.18,pvalue=0.106352944994635,pvalueTTest=0.0633319219805228,
chr16	3293425	3293537	MEFV	MEFV00005	-0.107344670621429	2	0.0138411232636523	2	0.00333895339314758	2	0.00333895339314758	NA	NA	SegRatio=0.01,AbsMeanSigma=0.18,pvalue=0.106352944994635,pvalueTTest=0.0633319219805228,
chr16	3293512	3293627	MEFV	MEFV00006	0.0505517073978087	2	0.0138411232636523	2	0.00333895339314758	2	0.00333895339314758	NA	NA	SegRatio=0.01,AbsMeanSigma=0.18,pvalue=0.106352944994635,pvalueTTest=0.0633319219805228,
chr16	3293618	3293736	MEFV	MEFV00007	-0.161157659352711	2	0.0138411232636523	2	0.00333895339314758	2	0.00333895339314758	NA	NA	SegRatio=0.01,AbsMeanSigma=0.18,pvalue=0.106352944994635,pvalueTTest=0.0633319219805228,
chr16	3293804	3293922	MEFV	MEFV00008	0.0775639473041869	2	0.0138411232636523	2	0.00333895339314758	2	0.00333895339314758	NA	NA	SegRatio=0.01,AbsMeanSigma=0.18,pvalue=0.106352944994635,pvalueTTest=0.0633319219805228,
chr16	3293903	3294015	MEFV	MEFV00009	NA	2	0.0138411232636523	2	0.00333895339314758	2	0.00333895339314758	NA	NA	SegRatio=0.01,AbsMeanSigma=0.18,pvalue=0.106352944994635,pvalueTTest=0.0633319219805228,
chr16	3293987	3294082	MEFV	MEFV00010	0.154543822186038	2	0.0138411232636523	2	0.00333895339314758	2	0.00333895339314758	NA	NA	SegRatio=0.01,AbsMeanSigma=0.18,pvalue=0.106352944994635,pvalueTTest=0.0633319219805228,
chr16	3294079	3294196	MEFV	MEFV00011	-0.0335794108444229	2	0.0138411232636523	2	0.00333895339314758	2	0.00333895339314758	NA	NA	SegRatio=0.01,AbsMeanSigma=0.18,pvalue=0.106352944994635,pvalueTTest=0.0633319219805228,
chr16	3294201	3294319	MEFV	MEFV00012	NA	2	0.0138411232636523	2	0.00333895339314758	2	0.00333895339314758	NA	NA	SegRatio=0.01,AbsMeanSigma=0.18,pvalue=0.106352944994635,pvalueTTest=0.0633319219805228,
chr16	3294441	3294557	MEFV	MEFV00013	-0.006264301023711	2	0.0138411232636523	2	0.00333895339314758	2	0.00333895339314758	NA	NA	SegRatio=0.01,AbsMeanSigma=0.18,pvalue=0.106352944994635,pvalueTTest=0.0633319219805228,
chr16	3294550	3294663	MEFV	MEFV00014	0.150632994240289	2	0.0138411232636523	2	0.00333895339314758	2	0.00333895339314758	NA	NA	SegRatio=0.01,AbsMeanSigma=0.18,pvalue=0.106352944994635,pvalueTTest=0.0633319219805228,
chr16	3296490	3296574	MEFV	MEFV00015	0.242002399920669	2	0.0138411232636523	2	0.00333895339314758	2	0.00333895339314758	NA	NA	SegRatio=0.01,AbsMeanSigma=0.18,pvalue=0.106352944994635,pvalueTTest=0.0633319219805228,
chr16	3296973	3297084	MEFV	MEFV00016	-0.0850439750824302	2	0.0138411232636523	2	0.00333895339314758	2	0.00333895339314758	NA	NA	SegRatio=0.01,AbsMeanSigma=0.18,pvalue=0.106352944994635,pvalueTTest=0.0633319219805228,
chr16	3297031	3297152	MEFV	MEFV00017	0.148944831483203	2	0.0138411232636523	2	0.00333895339314758	2	0.00333895339314758	NA	NA	SegRatio=0.01,AbsMeanSigma=0.18,pvalue=0.106352944994635,pvalueTTest=0.0633319219805228,
chr16	3297121	3297225	MEFV	MEFV00018	-0.0118464815831685	2	0.0138411232636523	2	0.00333895339314758	2	0.00333895339314758	NA	NA	SegRatio=0.01,AbsMeanSigma=0.18,pvalue=0.106352944994635,pvalueTTest=0.0633319219805228,
chr16	3297200	3297335	MEFV	MEFV00019	NA	2	0.0138411232636523	2	0.00333895339314758	2	0.00333895339314758	NA	NA	SegRatio=0.01,AbsMeanSigma=0.18,pvalue=0.106352944994635,pvalueTTest=0.0633319219805228,
chr16	3298834	3298933	MEFV	MEFV00020	0.130513708605909	2	0.0138411232636523	2	0.00333895339314758	2	0.00333895339314758	NA	NA	SegRatio=0.01,AbsMeanSigma=0.18,pvalue=0.106352944994635,pvalueTTest=0.0633319219805228,
chr16	3298923	3299041	MEFV	MEFV00021	0.197078459007867	2	0.0138411232636523	2	0.00333895339314758	2	0.00333895339314758	NA	NA	SegRatio=0.01,AbsMeanSigma=0.18,pvalue=0.106352944994635,pvalueTTest=0.0633319219805228,
chr16	3299376	3299490	MEFV	MEFV00022	0.0480973615366571	2	0.0138411232636523	2	0.00333895339314758	2	0.00333895339314758	NA	NA	SegRatio=0.01,AbsMeanSigma=0.18,pvalue=0.106352944994635,pvalueTTest=0.0633319219805228,
chr16	3299435	3299526	MEFV	MEFV00023	0.113984764410336	2	0.0138411232636523	2	0.00333895339314758	2	0.00333895339314758	NA	NA	SegRatio=0.01,AbsMeanSigma=0.18,pvalue=0.106352944994635,pvalueTTest=0.0633319219805228,
chr16	3299502	3299605	MEFV	MEFV00024	0.1407436380089	2	0.0138411232636523	2	0.00333895339314758	2	0.00333895339314758	NA	NA	SegRatio=0.01,AbsMeanSigma=0.18,pvalue=0.106352944994635,pvalueTTest=0.0633319219805228,
chr16	3299571	3299713	MEFV	MEFV00025	NA	2	0.0138411232636523	2	0.00333895339314758	2	0.00333895339314758	NA	NA	SegRatio=0.01,AbsMeanSigma=0.18,pvalue=0.106352944994635,pvalueTTest=0.0633319219805228,
chr16	3299713	3299833	MEFV	MEFV00026	0.149411801308425	2	0.0138411232636523	2	0.00333895339314758	2	0.00333895339314758	NA	NA	SegRatio=0.01,AbsMeanSigma=0.18,pvalue=0.106352944994635,pvalueTTest=0.0633319219805228,
chr16	3304034	3304176	MEFV	MEFV00027	NA	2	0.0138411232636523	2	0.00333895339314758	2	0.00333895339314758	NA	NA	SegRatio=0.01,AbsMeanSigma=0.18,pvalue=0.106352944994635,pvalueTTest=0.0633319219805228,
chr16	3304171	3304282	MEFV	MEFV00028	0.136579270004215	2	0.0138411232636523	2	0.00333895339314758	2	0.00333895339314758	NA	NA	SegRatio=0.01,AbsMeanSigma=0.18,pvalue=0.106352944994635,pvalueTTest=0.0633319219805228,
chr16	3304260	3304341	MEFV	MEFV00029	NA	2	0.0138411232636523	2	0.00333895339314758	2	0.00333895339314758	NA	NA	SegRatio=0.01,AbsMeanSigma=0.18,pvalue=0.106352944994635,pvalueTTest=0.0633319219805228,
chr16	3304285	3304371	MEFV	MEFV00030	0.387044247758438	2	0.0138411232636523	2	0.00333895339314758	2	0.00333895339314758	NA	NA	SegRatio=0.01,AbsMeanSigma=0.18,pvalue=0.106352944994635,pvalueTTest=0.0633319219805228,
chr16	3304590	3304707	MEFV	MEFV00031	NA	2	0.0138411232636523	2	0.00333895339314758	2	0.00333895339314758	NA	NA	SegRatio=0.01,AbsMeanSigma=0.18,pvalue=0.106352944994635,pvalueTTest=0.0633319219805228,
chr16	3304717	3304833	MEFV	MEFV00032	NA	2	0.0138411232636523	2	0.00333895339314758	2	0.00333895339314758	NA	NA	SegRatio=0.01,AbsMeanSigma=0.18,pvalue=0.106352944994635,pvalueTTest=0.0633319219805228,
chr16	3306287	3306403	MEFV	MEFV00033	0.378291746412146	2	0.0138411232636523	2	0.00333895339314758	2	0.00333895339314758	NA	NA	SegRatio=0.01,AbsMeanSigma=0.18,pvalue=0.106352944994635,pvalueTTest=0.0633319219805228,
chr16	3306400	3306522	MEFV	MEFV00034	0.1638202422173	2	0.0138411232636523	2	0.00333895339314758	2	0.00333895339314758	NA	NA	SegRatio=0.01,AbsMeanSigma=0.18,pvalue=0.106352944994635,pvalueTTest=0.0633319219805228,
chr16	3306516	3306636	MEFV	MEFV00035	0.0978561611748604	2	0.0138411232636523	2	0.00333895339314758	2	0.00333895339314758	NA	NA	SegRatio=0.01,AbsMeanSigma=0.18,pvalue=0.106352944994635,pvalueTTest=0.0633319219805228,
chr16	68772146	68772258	CDH1	CDH100001	-0.0334331683826444	2	0.0138411232636523	2	0.661407765734502	2	0.661407765734502	NA	NA	SegRatio=0.01,AbsMeanSigma=0.18,pvalue=0.106352944994635,pvalueTTest=0.0633319219805228,
chr16	68772269	68772373	CDH1	CDH100002	NA	2	0.0138411232636523	2	0.661407765734502	2	0.661407765734502	NA	NA	SegRatio=0.01,AbsMeanSigma=0.18,pvalue=0.106352944994635,pvalueTTest=0.0633319219805228,
chr16	68835527	68835643	CDH1	CDH100003	0.0375218701552095	2	0.0138411232636523	2	0.661407765734502	2	0.661407765734502	NA	NA	SegRatio=0.01,AbsMeanSigma=0.18,pvalue=0.106352944994635,pvalueTTest=0.0633319219805228,
chr16	68835638	68835753	CDH1	CDH100004	-0.0372417736994673	2	0.0138411232636523	2	0.661407765734502	2	0.661407765734502	NA	NA	SegRatio=0.01,AbsMeanSigma=0.18,pvalue=0.106352944994635,pvalueTTest=0.0633319219805228,
chr16	68835703	68835811	CDH1	CDH100005	0.0138411232636523	2	0.0138411232636523	2	0.661407765734502	2	0.661407765734502	NA	NA	SegRatio=0.01,AbsMeanSigma=0.18,pvalue=0.106352944994635,pvalueTTest=0.0633319219805228,
chr16	68835809	68835923	CDH1	CDH100006	-0.0888435143785015	2	0.0138411232636523	2	0.661407765734502	2	0.661407765734502	NA	NA	SegRatio=0.01,AbsMeanSigma=0.18,pvalue=0.106352944994635,pvalueTTest=0.0633319219805228,
chr16	68842285	68842396	CDH1	CDH100007	0.0271184664577399	2	0.0138411232636523	2	0.661407765734502	2	0.661407765734502	NA	NA	SegRatio=0.01,AbsMeanSigma=0.18,pvalue=0.106352944994635,pvalueTTest=0.0633319219805228,
chr16	68842371	68842460	CDH1	CDH100008	-0.243107898253744	2	0.0138411232636523	2	0.661407765734502	2	0.661407765734502	NA	NA	SegRatio=0.01,AbsMeanSigma=0.18,pvalue=0.106352944994635,pvalueTTest=0.0633319219805228,
chr16	68842423	68842537	CDH1	CDH100009	0.0781247464656375	2	0.0138411232636523	2	0.661407765734502	2	0.661407765734502	NA	NA	SegRatio=0.01,AbsMeanSigma=0.18,pvalue=0.106352944994635,pvalueTTest=0.0633319219805228,
chr16	68842560	68842666	CDH1	CDH100010	-0.0827045043886395	2	0.0138411232636523	2	0.661407765734502	2	0.661407765734502	NA	NA	SegRatio=0.01,AbsMeanSigma=0.18,pvalue=0.106352944994635,pvalueTTest=0.0633319219805228,
chr16	68842645	68842763	CDH1	CDH100011	-0.0898196421466608	2	0.0138411232636523	2	0.661407765734502	2	0.661407765734502	NA	NA	SegRatio=0.01,AbsMeanSigma=0.18,pvalue=0.106352944994635,pvalueTTest=0.0633319219805228,
chr16	68842748	68842861	CDH1	CDH100012	0.090211780107357	2	0.0138411232636523	2	0.661407765734502	2	0.661407765734502	NA	NA	SegRatio=0.01,AbsMeanSigma=0.18,pvalue=0.106352944994635,pvalueTTest=0.0633319219805228,
chr16	68844077	68844194	CDH1	CDH100013	-0.0119246807675886	2	0.0138411232636523	2	0.661407765734502	2	0.661407765734502	NA	NA	SegRatio=0.01,AbsMeanSigma=0.18,pvalue=0.106352944994635,pvalueTTest=0.0633319219805228,
chr16	68844185	68844303	CDH1	CDH100014	-0.0409008891542843	2	0.0138411232636523	2	0.661407765734502	2	0.661407765734502	NA	NA	SegRatio=0.01,AbsMeanSigma=0.18,pvalue=0.106352944994635,pvalueTTest=0.0633319219805228,
chr16	68845538	68845654	CDH1	CDH100015	-0.0254578287268024	2	0.0138411232636523	2	0.661407765734502	2	0.661407765734502	NA	NA	SegRatio=0.01,AbsMeanSigma=0.18,pvalue=0.106352944994635,pvalueTTest=0.0633319219805228,
chr16	68845586	68845703	CDH1	CDH100016	0.0665075996556267	2	0.0138411232636523	2	0.661407765734502	2	0.661407765734502	NA	NA	SegRatio=0.01,AbsMeanSigma=0.18,pvalue=0.106352944994635,pvalueTTest=0.0633319219805228,
chr16	68845696	68845794	CDH1	CDH100017	0.0540495936331161	2	0.0138411232636523	2	0.661407765734502	2	0.661407765734502	NA	NA	SegRatio=0.01,AbsMeanSigma=0.18,pvalue=0.106352944994635,pvalueTTest=0.0633319219805228,
chr16	68846015	68846132	CDH1	CDH100018	-0.071550594485007	2	0.0138411232636523	2	0.661407765734502	2	0.661407765734502	NA	NA	SegRatio=0.01,AbsMeanSigma=0.18,pvalue=0.106352944994635,pvalueTTest=0.0633319219805228,
chr16	68846082	68846196	CDH1	CDH100019	-0.0165862868126076	2	0.0138411232636523	2	0.661407765734502	2	0.661407765734502	NA	NA	SegRatio=0.01,AbsMeanSigma=0.18,pvalue=0.106352944994635,pvalueTTest=0.0633319219805228,
chr16	68847171	68847267	CDH1	CDH100020	-0.139012287444508	2	0.0138411232636523	2	0.661407765734502	2	0.661407765734502	NA	NA	SegRatio=0.01,AbsMeanSigma=0.18,pvalue=0.106352944994635,pvalueTTest=0.0633319219805228,
chr16	68847259	68847356	CDH1	CDH100021	0.222427186534814	2	0.0138411232636523	2	0.661407765734502	2	0.661407765734502	NA	NA	SegRatio=0.01,AbsMeanSigma=0.18,pvalue=0.106352944994635,pvalueTTest=0.0633319219805228,
chr16	68847356	68847474	CDH1	CDH100022	0.130850090847202	2	0.0138411232636523	2	0.661407765734502	2	0.661407765734502	NA	NA	SegRatio=0.01,AbsMeanSigma=0.18,pvalue=0.106352944994635,pvalueTTest=0.0633319219805228,
chr16	68849351	68849466	CDH1	CDH100023	-0.10667150835859	2	0.0138411232636523	2	0.661407765734502	2	0.661407765734502	NA	NA	SegRatio=0.01,AbsMeanSigma=0.18,pvalue=0.106352944994635,pvalueTTest=0.0633319219805228,
chr16	68849449	68849569	CDH1	CDH100024	0.00833054749244607	2	0.0138411232636523	2	0.661407765734502	2	0.661407765734502	NA	NA	SegRatio=0.01,AbsMeanSigma=0.18,pvalue=0.106352944994635,pvalueTTest=0.0633319219805228,
chr16	68849544	68849633	CDH1	CDH100025	-0.00421889400928899	2	0.0138411232636523	2	0.661407765734502	2	0.661407765734502	NA	NA	SegRatio=0.01,AbsMeanSigma=0.18,pvalue=0.106352944994635,pvalueTTest=0.0633319219805228,
chr16	68849621	68849738	CDH1	CDH100026	-0.112004868976483	2	0.0138411232636523	2	0.661407765734502	2	0.661407765734502	NA	NA	SegRatio=0.01,AbsMeanSigma=0.18,pvalue=0.106352944994635,pvalueTTest=0.0633319219805228,
chr16	68853155	68853273	CDH1	CDH100027	0.025322690630298	2	0.0138411232636523	2	0.661407765734502	2	0.661407765734502	NA	NA	SegRatio=0.01,AbsMeanSigma=0.18,pvalue=0.106352944994635,pvalueTTest=0.0633319219805228,
chr16	68853250	68853340	CDH1	CDH100028	-0.0815710514476619	2	0.0138411232636523	2	0.661407765734502	2	0.661407765734502	NA	NA	SegRatio=0.01,AbsMeanSigma=0.18,pvalue=0.106352944994635,pvalueTTest=0.0633319219805228,
chr16	68853334	68853444	CDH1	CDH100029	-0.0223530347488425	2	0.0138411232636523	2	0.661407765734502	2	0.661407765734502	NA	NA	SegRatio=0.01,AbsMeanSigma=0.18,pvalue=0.106352944994635,pvalueTTest=0.0633319219805228,
chr16	68855874	68855991	CDH1	CDH100030	0.0513322801629432	2	0.0138411232636523	2	0.661407765734502	2	0.661407765734502	NA	NA	SegRatio=0.01,AbsMeanSigma=0.18,pvalue=0.106352944994635,pvalueTTest=0.0633319219805228,
chr16	68855951	68856065	CDH1	CDH100031	0.153044483855683	2	0.0138411232636523	2	0.661407765734502	2	0.661407765734502	NA	NA	SegRatio=0.01,AbsMeanSigma=0.18,pvalue=0.106352944994635,pvalueTTest=0.0633319219805228,
chr16	68856035	68856153	CDH1	CDH100032	NA	2	0.0138411232636523	2	0.661407765734502	2	0.661407765734502	NA	NA	SegRatio=0.01,AbsMeanSigma=0.18,pvalue=0.106352944994635,pvalueTTest=0.0633319219805228,
chr16	68857279	68857394	CDH1	CDH100033	0.0336287956525995	2	0.0138411232636523	2	0.661407765734502	2	0.661407765734502	NA	NA	SegRatio=0.01,AbsMeanSigma=0.18,pvalue=0.106352944994635,pvalueTTest=0.0633319219805228,
chr16	68857394	68857507	CDH1	CDH100034	0.093771054831995	2	0.0138411232636523	2	0.661407765734502	2	0.661407765734502	NA	NA	SegRatio=0.01,AbsMeanSigma=0.18,pvalue=0.106352944994635,pvalueTTest=0.0633319219805228,
chr16	68857479	68857578	CDH1	CDH100035	0.00873573186180674	2	0.0138411232636523	2	0.661407765734502	2	0.661407765734502	NA	NA	SegRatio=0.01,AbsMeanSigma=0.18,pvalue=0.106352944994635,pvalueTTest=0.0633319219805228,
chr16	68862054	68862173	CDH1	CDH100036	0.0269097843093773	2	0.0138411232636523	2	0.661407765734502	2	0.661407765734502	NA	NA	SegRatio=0.01,AbsMeanSigma=0.18,pvalue=0.106352944994635,pvalueTTest=0.0633319219805228,
chr16	68862138	68862243	CDH1	CDH100037	0.0479110004741093	2	0.0138411232636523	2	0.661407765734502	2	0.661407765734502	NA	NA	SegRatio=0.01,AbsMeanSigma=0.18,pvalue=0.106352944994635,pvalueTTest=0.0633319219805228,
chr16	68863499	68863610	CDH1	CDH100038	-0.0778448149546307	2	0.0138411232636523	2	0.661407765734502	2	0.661407765734502	NA	NA	SegRatio=0.01,AbsMeanSigma=0.18,pvalue=0.106352944994635,pvalueTTest=0.0633319219805228,
chr16	68863568	68863671	CDH1	CDH100039	0.0556465151450907	2	0.0138411232636523	2	0.661407765734502	2	0.661407765734502	NA	NA	SegRatio=0.01,AbsMeanSigma=0.18,pvalue=0.106352944994635,pvalueTTest=0.0633319219805228,
chr16	68863615	68863733	CDH1	CDH100040	-0.0528032228802245	2	0.0138411232636523	2	0.661407765734502	2	0.661407765734502	NA	NA	SegRatio=0.01,AbsMeanSigma=0.18,pvalue=0.106352944994635,pvalueTTest=0.0633319219805228,
chr16	68867165	68867280	CDH1	CDH100041	-0.0233987650696773	2	0.0138411232636523	2	0.661407765734502	2	0.661407765734502	NA	NA	SegRatio=0.01,AbsMeanSigma=0.18,pvalue=0.106352944994635,pvalueTTest=0.0633319219805228,
chr16	68867212	68867325	CDH1	CDH100042	-0.0431949286427802	2	0.0138411232636523	2	0.661407765734502	2	0.661407765734502	NA	NA	SegRatio=0.01,AbsMeanSigma=0.18,pvalue=0.106352944994635,pvalueTTest=0.0633319219805228,
chr16	68867314	68867432	CDH1	CDH100043	-0.125488987625547	2	0.0138411232636523	2	0.661407765734502	2	0.661407765734502	NA	NA	SegRatio=0.01,AbsMeanSigma=0.18,pvalue=0.106352944994635,pvalueTTest=0.0633319219805228,
chr19	4090533	4090667	MAP2K2	MAP2K200001	NA	2	0.0465078290094048	2	0.0485580193188698	2	0.0485580193188698	NA	NA	SegRatio=0.05,AbsMeanSigma=0.59,pvalue=0.00327135697316459,pvalueTTest=0.0527128503576133,
chr19	4090653	4090742	MAP2K2	MAP2K200002	-0.0696389222995917	2	0.0465078290094048	2	0.0485580193188698	2	0.0485580193188698	NA	NA	SegRatio=0.05,AbsMeanSigma=0.59,pvalue=0.00327135697316459,pvalueTTest=0.0527128503576133,
chr19	4094392	4094501	MAP2K2	MAP2K200003	0.0744116137997694	2	0.0465078290094048	2	0.0485580193188698	2	0.0485580193188698	NA	NA	SegRatio=0.05,AbsMeanSigma=0.59,pvalue=0.00327135697316459,pvalueTTest=0.0527128503576133,
chr19	4094493	4094613	MAP2K2	MAP2K200004	NA	2	0.0465078290094048	2	0.0485580193188698	2	0.0485580193188698	NA	NA	SegRatio=0.05,AbsMeanSigma=0.59,pvalue=0.00327135697316459,pvalueTTest=0.0527128503576133,
chr19	4095343	4095435	MAP2K2	MAP2K200005	0.0465078290094048	2	0.0465078290094048	2	0.0485580193188698	2	0.0485580193188698	NA	NA	SegRatio=0.05,AbsMeanSigma=0.59,pvalue=0.00327135697316459,pvalueTTest=0.0527128503576133,
chr19	4095403	4095520	MAP2K2	MAP2K200006	0.0155689940471295	2	0.0465078290094048	2	0.0485580193188698	2	0.0485580193188698	NA	NA	SegRatio=0.05,AbsMeanSigma=0.59,pvalue=0.00327135697316459,pvalueTTest=0.0527128503576133,
chr19	4097184	4097325	MAP2K2	MAP2K200007	NA	2	0.0465078290094048	2	0.0485580193188698	2	0.0485580193188698	NA	NA	SegRatio=0.05,AbsMeanSigma=0.59,pvalue=0.00327135697316459,pvalueTTest=0.0527128503576133,
chr19	4097311	4097451	MAP2K2	MAP2K200008	-0.203065311245028	2	0.0465078290094048	2	0.0485580193188698	2	0.0485580193188698	NA	NA	SegRatio=0.05,AbsMeanSigma=0.59,pvalue=0.00327135697316459,pvalueTTest=0.0527128503576133,
chr19	4099181	4099280	MAP2K2	MAP2K200009	NA	2	0.0465078290094048	2	0.0485580193188698	2	0.0485580193188698	NA	NA	SegRatio=0.05,AbsMeanSigma=0.59,pvalue=0.00327135697316459,pvalueTTest=0.0527128503576133,
chr19	4099258	4099358	MAP2K2	MAP2K200010	NA	2	0.0465078290094048	2	0.0485580193188698	2	0.0485580193188698	NA	NA	SegRatio=0.05,AbsMeanSigma=0.59,pvalue=0.00327135697316459,pvalueTTest=0.0527128503576133,
chr19	4099301	4099386	MAP2K2	MAP2K200011	0.061849236982763	2	0.0465078290094048	2	0.0485580193188698	2	0.0485580193188698	NA	NA	SegRatio=0.05,AbsMeanSigma=0.59,pvalue=0.00327135697316459,pvalueTTest=0.0527128503576133,
chr19	4099379	4099501	MAP2K2	MAP2K200012	0.00480982758017787	2	0.0465078290094048	2	0.0485580193188698	2	0.0485580193188698	NA	NA	SegRatio=0.05,AbsMeanSigma=0.59,pvalue=0.00327135697316459,pvalueTTest=0.0527128503576133,
chr19	4101027	4101132	MAP2K2	MAP2K200013	0.154241809731999	2	0.0465078290094048	2	0.0485580193188698	2	0.0485580193188698	NA	NA	SegRatio=0.05,AbsMeanSigma=0.59,pvalue=0.00327135697316459,pvalueTTest=0.0527128503576133,
chr19	4101128	4101236	MAP2K2	MAP2K200014	NA	2	0.0465078290094048	2	0.0485580193188698	2	0.0485580193188698	NA	NA	SegRatio=0.05,AbsMeanSigma=0.59,pvalue=0.00327135697316459,pvalueTTest=0.0527128503576133,
chr19	4101238	4101358	MAP2K2	MAP2K200015	0.182619444184011	2	0.0465078290094048	2	0.0485580193188698	2	0.0485580193188698	NA	NA	SegRatio=0.05,AbsMeanSigma=0.59,pvalue=0.00327135697316459,pvalueTTest=0.0527128503576133,
chr19	4102294	4102416	MAP2K2	MAP2K200016	NA	2	0.0465078290094048	2	0.0485580193188698	2	0.0485580193188698	NA	NA	SegRatio=0.05,AbsMeanSigma=0.59,pvalue=0.00327135697316459,pvalueTTest=0.0527128503576133,
chr19	4102388	4102463	MAP2K2	MAP2K200017	0.0975291321155033	2	0.0465078290094048	2	0.0485580193188698	2	0.0485580193188698	NA	NA	SegRatio=0.05,AbsMeanSigma=0.59,pvalue=0.00327135697316459,pvalueTTest=0.0527128503576133,
chr19	4102466	4102606	MAP2K2	MAP2K200018	NA	2	0.0465078290094048	2	0.0485580193188698	2	0.0485580193188698	NA	NA	SegRatio=0.05,AbsMeanSigma=0.59,pvalue=0.00327135697316459,pvalueTTest=0.0527128503576133,
chr19	4110456	4110576	MAP2K2	MAP2K200019	-0.0452101845493584	2	0.0465078290094048	2	0.0485580193188698	2	0.0485580193188698	NA	NA	SegRatio=0.05,AbsMeanSigma=0.59,pvalue=0.00327135697316459,pvalueTTest=0.0527128503576133,
chr19	4110523	4110640	MAP2K2	MAP2K200020	0.186790352692185	2	0.0465078290094048	2	0.0485580193188698	2	0.0485580193188698	NA	NA	SegRatio=0.05,AbsMeanSigma=0.59,pvalue=0.00327135697316459,pvalueTTest=0.0527128503576133,
chr19	4110586	4110694	MAP2K2	MAP2K200021	0.255086421095099	2	0.0465078290094048	2	0.0485580193188698	2	0.0485580193188698	NA	NA	SegRatio=0.05,AbsMeanSigma=0.59,pvalue=0.00327135697316459,pvalueTTest=0.0527128503576133,
chr19	4117331	4117448	MAP2K2	MAP2K200022	0.271437143330694	2	0.0465078290094048	2	0.0485580193188698	2	0.0485580193188698	NA	NA	SegRatio=0.05,AbsMeanSigma=0.59,pvalue=0.00327135697316459,pvalueTTest=0.0527128503576133,
chr19	4117431	4117544	MAP2K2	MAP2K200023	NA	2	0.0465078290094048	2	0.0485580193188698	2	0.0485580193188698	NA	NA	SegRatio=0.05,AbsMeanSigma=0.59,pvalue=0.00327135697316459,pvalueTTest=0.0527128503576133,
chr19	4117498	4117619	MAP2K2	MAP2K200024	NA	2	0.0465078290094048	2	0.0485580193188698	2	0.0485580193188698	NA	NA	SegRatio=0.05,AbsMeanSigma=0.59,pvalue=0.00327135697316459,pvalueTTest=0.0527128503576133,
chr19	4117549	4117656	MAP2K2	MAP2K200025	0.286314903531633	2	0.0465078290094048	2	0.0485580193188698	2	0.0485580193188698	NA	NA	SegRatio=0.05,AbsMeanSigma=0.59,pvalue=0.00327135697316459,pvalueTTest=0.0527128503576133,
chr20	32981586	32981700	ITCH	ITCH00001	0.0682375520210659	2	0.00445421217932297	2	0.850779164416624	2	0.850779164416624	NA	NA	SegRatio=0,AbsMeanSigma=0.46,pvalue=0.0337817119439137,pvalueTTest=0.430194298559368,
chr20	32981622	32981743	ITCH	ITCH00002	0.0593251424400193	2	0.00445421217932297	2	0.850779164416624	2	0.850779164416624	NA	NA	SegRatio=0,AbsMeanSigma=0.46,pvalue=0.0337817119439137,pvalueTTest=0.430194298559368,
chr20	32989378	32989470	ITCH	ITCH00003	-0.0677174655128668	2	0.00445421217932297	2	0.850779164416624	2	0.850779164416624	NA	NA	SegRatio=0,AbsMeanSigma=0.46,pvalue=0.0337817119439137,pvalueTTest=0.430194298559368,
chr20	32989471	32989583	ITCH	ITCH00004	0.107904981445284	2	0.00445421217932297	2	0.850779164416624	2	0.850779164416624	NA	NA	SegRatio=0,AbsMeanSigma=0.46,pvalue=0.0337817119439137,pvalueTTest=0.430194298559368,
chr20	32996420	32996528	ITCH	ITCH00005	-0.0342133925928323	2	0.00445421217932297	2	0.850779164416624	2	0.850779164416624	NA	NA	SegRatio=0,AbsMeanSigma=0.46,pvalue=0.0337817119439137,pvalueTTest=0.430194298559368,
chr20	32996468	32996565	ITCH	ITCH00006	0.0904238215320792	2	0.00445421217932297	2	0.850779164416624	2	0.850779164416624	NA	NA	SegRatio=0,AbsMeanSigma=0.46,pvalue=0.0337817119439137,pvalueTTest=0.430194298559368,
chr20	32996521	32996630	ITCH	ITCH00007	0.0717162027436989	2	0.00445421217932297	2	0.850779164416624	2	0.850779164416624	NA	NA	SegRatio=0,AbsMeanSigma=0.46,pvalue=0.0337817119439137,pvalueTTest=0.430194298559368,
chr20	33000283	33000392	ITCH	ITCH00008	0.244478414188007	2	0.00445421217932297	2	0.850779164416624	2	0.850779164416624	NA	NA	SegRatio=0,AbsMeanSigma=0.46,pvalue=0.0337817119439137,pvalueTTest=0.430194298559368,
chr20	33000380	33000464	ITCH	ITCH00009	-0.273772061945252	2	0.00445421217932297	2	0.850779164416624	2	0.850779164416624	NA	NA	SegRatio=0,AbsMeanSigma=0.46,pvalue=0.0337817119439137,pvalueTTest=0.430194298559368,
chr20	33001509	33001624	ITCH	ITCH00010	-0.0764518033008467	2	0.00445421217932297	2	0.850779164416624	2	0.850779164416624	NA	NA	SegRatio=0,AbsMeanSigma=0.46,pvalue=0.0337817119439137,pvalueTTest=0.430194298559368,
chr20	33001623	33001732	ITCH	ITCH00011	-0.0610037916482786	2	0.00445421217932297	2	0.850779164416624	2	0.850779164416624	NA	NA	SegRatio=0,AbsMeanSigma=0.46,pvalue=0.0337817119439137,pvalueTTest=0.430194298559368,
chr20	33005050	33005161	ITCH	ITCH00012	-0.0312945820041222	2	0.00445421217932297	2	0.850779164416624	2	0.850779164416624	NA	NA	SegRatio=0,AbsMeanSigma=0.46,pvalue=0.0337817119439137,pvalueTTest=0.430194298559368,
chr20	33012258	33012358	ITCH	ITCH00013	-0.170234765774972	2	0.00445421217932297	2	0.850779164416624	2	0.850779164416624	NA	NA	SegRatio=0,AbsMeanSigma=0.46,pvalue=0.0337817119439137,pvalueTTest=0.430194298559368,
chr20	33026204	33026305	ITCH	ITCH00014	0.113109334250342	2	0.00445421217932297	2	0.850779164416624	2	0.850779164416624	NA	NA	SegRatio=0,AbsMeanSigma=0.46,pvalue=0.0337817119439137,pvalueTTest=0.430194298559368,
chr20	33026275	33026394	ITCH	ITCH00015	0.00445421217932297	2	0.00445421217932297	2	0.850779164416624	2	0.850779164416624	NA	NA	SegRatio=0,AbsMeanSigma=0.46,pvalue=0.0337817119439137,pvalueTTest=0.430194298559368,
chr20	33026392	33026502	ITCH	ITCH00016	-0.150000206416297	2	0.00445421217932297	2	0.850779164416624	2	0.850779164416624	NA	NA	SegRatio=0,AbsMeanSigma=0.46,pvalue=0.0337817119439137,pvalueTTest=0.430194298559368,
chr20	33027860	33027974	ITCH	ITCH00017	NA	2	0.00445421217932297	2	0.850779164416624	2	0.850779164416624	NA	NA	SegRatio=0,AbsMeanSigma=0.46,pvalue=0.0337817119439137,pvalueTTest=0.430194298559368,
chr20	33027971	33028083	ITCH	ITCH00018	0.0256587150943735	2	0.00445421217932297	2	0.850779164416624	2	0.850779164416624	NA	NA	SegRatio=0,AbsMeanSigma=0.46,pvalue=0.0337817119439137,pvalueTTest=0.430194298559368,
chr20	33028067	33028179	ITCH	ITCH00019	0.190293501750291	2	0.00445421217932297	2	0.850779164416624	2	0.850779164416624	NA	NA	SegRatio=0,AbsMeanSigma=0.46,pvalue=0.0337817119439137,pvalueTTest=0.430194298559368,
chr20	33029980	33030088	ITCH	ITCH00020	-0.0937158438267688	2	0.00445421217932297	2	0.850779164416624	2	0.850779164416624	NA	NA	SegRatio=0,AbsMeanSigma=0.46,pvalue=0.0337817119439137,pvalueTTest=0.430194298559368,
chr20	33030086	33030201	ITCH	ITCH00021	-1.98274535159743	2	0.060679191173938	2	0.850779164416624	2	0.850779164416624	q-value=1.57327179199251e-24, copies=0.5	NA	SegRatio=0.06,AbsMeanSigma=0.14,pvalue=0.412058126369913,pvalueTTest=0.773538550540101,
chr20	33033062	33033147	ITCH	ITCH00022	0.0658850927762869	2	0.060679191173938	2	0.850779164416624	2	0.850779164416624	NA	NA	SegRatio=0.06,AbsMeanSigma=0.14,pvalue=0.412058126369913,pvalueTTest=0.773538550540101,
chr20	33033141	33033255	ITCH	ITCH00023	-0.109525904971376	2	0.060679191173938	2	0.850779164416624	2	0.850779164416624	NA	NA	SegRatio=0.06,AbsMeanSigma=0.14,pvalue=0.412058126369913,pvalueTTest=0.773538550540101,
chr20	33033237	33033357	ITCH	ITCH00024	-0.0342383649528952	2	0.060679191173938	2	0.850779164416624	2	0.850779164416624	NA	NA	SegRatio=0.06,AbsMeanSigma=0.14,pvalue=0.412058126369913,pvalueTTest=0.773538550540101,
chr20	33037176	33037290	ITCH	ITCH00025	NA	2	0.060679191173938	2	0.850779164416624	2	0.850779164416624	NA	NA	SegRatio=0.06,AbsMeanSigma=0.14,pvalue=0.412058126369913,pvalueTTest=0.773538550540101,
chr20	33037272	33037387	ITCH	ITCH00026	0.116647800014791	2	0.060679191173938	2	0.850779164416624	2	0.850779164416624	NA	NA	SegRatio=0.06,AbsMeanSigma=0.14,pvalue=0.412058126369913,pvalueTTest=0.773538550540101,
chr20	33045155	33045243	ITCH	ITCH00027	-0.0212090218058436	2	0.060679191173938	2	0.850779164416624	2	0.850779164416624	NA	NA	SegRatio=0.06,AbsMeanSigma=0.14,pvalue=0.412058126369913,pvalueTTest=0.773538550540101,
chr20	33045234	33045346	ITCH	ITCH00028	-0.632951345446458	2	0.060679191173938	2	0.850779164416624	2	0.850779164416624	q-value=1.46649029273695e-05, copies=1	NA	SegRatio=0.06,AbsMeanSigma=0.14,pvalue=0.412058126369913,pvalueTTest=0.773538550540101,
chr20	33049855	33049969	ITCH	ITCH00029	NA	2	0.060679191173938	2	0.850779164416624	2	0.850779164416624	NA	NA	SegRatio=0.06,AbsMeanSigma=0.14,pvalue=0.412058126369913,pvalueTTest=0.773538550540101,
chr20	33049908	33050016	ITCH	ITCH00030	-0.112142243229291	2	0.060679191173938	2	0.850779164416624	2	0.850779164416624	NA	NA	SegRatio=0.06,AbsMeanSigma=0.14,pvalue=0.412058126369913,pvalueTTest=0.773538550540101,
chr20	33049993	33050092	ITCH	ITCH00031	-0.807766083577648	2	0.060679191173938	2	0.850779164416624	2	0.850779164416624	q-value=3.11227324514004e-09, copies=1	NA	SegRatio=0.06,AbsMeanSigma=0.14,pvalue=0.412058126369913,pvalueTTest=0.773538550540101,
chr20	33057767	33057872	ITCH	ITCH00032	-0.142631158850586	2	0.060679191173938	2	0.850779164416624	2	0.850779164416624	NA	NA	SegRatio=0.06,AbsMeanSigma=0.14,pvalue=0.412058126369913,pvalueTTest=0.773538550540101,
chr20	33057873	33057984	ITCH	ITCH00033	-0.0258175024486961	2	0.060679191173938	2	0.850779164416624	2	0.850779164416624	NA	NA	SegRatio=0.06,AbsMeanSigma=0.14,pvalue=0.412058126369913,pvalueTTest=0.773538550540101,
chr20	33059221	33059316	ITCH	ITCH00034	0.117337216912102	2	0.060679191173938	2	0.850779164416624	2	0.850779164416624	NA	NA	SegRatio=0.06,AbsMeanSigma=0.14,pvalue=0.412058126369913,pvalueTTest=0.773538550540101,
chr20	33059280	33059396	ITCH	ITCH00035	0.066419627324484	2	0.060679191173938	2	0.850779164416624	2	0.850779164416624	NA	NA	SegRatio=0.06,AbsMeanSigma=0.14,pvalue=0.412058126369913,pvalueTTest=0.773538550540101,
chr20	33065511	33065603	ITCH	ITCH00036	0.175429293854488	2	0.060679191173938	2	0.850779164416624	2	0.850779164416624	NA	NA	SegRatio=0.06,AbsMeanSigma=0.14,pvalue=0.412058126369913,pvalueTTest=0.773538550540101,
chr20	33065600	33065707	ITCH	ITCH00037	0.0123437464647421	2	0.060679191173938	2	0.850779164416624	2	0.850779164416624	NA	NA	SegRatio=0.06,AbsMeanSigma=0.14,pvalue=0.412058126369913,pvalueTTest=0.773538550540101,
chr20	33067391	33067503	ITCH	ITCH00038	0.28466889815968	2	0.060679191173938	2	0.850779164416624	2	0.850779164416624	NA	NA	SegRatio=0.06,AbsMeanSigma=0.14,pvalue=0.412058126369913,pvalueTTest=0.773538550540101,
chr20	33067489	33067602	ITCH	ITCH00039	0.0684697632797845	2	0.060679191173938	2	0.850779164416624	2	0.850779164416624	NA	NA	SegRatio=0.06,AbsMeanSigma=0.14,pvalue=0.412058126369913,pvalueTTest=0.773538550540101,
chr20	33067550	33067648	ITCH	ITCH00040	0.27003532527017	2	0.060679191173938	2	0.850779164416624	2	0.850779164416624	NA	NA	SegRatio=0.06,AbsMeanSigma=0.14,pvalue=0.412058126369913,pvalueTTest=0.773538550540101,
chr20	33068319	33068456	ITCH	ITCH00041	0.429817079720936	2	0.060679191173938	2	0.850779164416624	2	0.850779164416624	NA	NA	SegRatio=0.06,AbsMeanSigma=0.14,pvalue=0.412058126369913,pvalueTTest=0.773538550540101,
chr20	33068422	33068522	ITCH	ITCH00042	0.0380511984308347	2	0.060679191173938	2	0.850779164416624	2	0.850779164416624	NA	NA	SegRatio=0.06,AbsMeanSigma=0.14,pvalue=0.412058126369913,pvalueTTest=0.773538550540101,
chr20	33068494	33068607	ITCH	ITCH00043	NA	2	0.060679191173938	2	0.850779164416624	2	0.850779164416624	NA	NA	SegRatio=0.06,AbsMeanSigma=0.14,pvalue=0.412058126369913,pvalueTTest=0.773538550540101,
chr20	33068847	33068958	ITCH	ITCH00044	0.0193560042970286	2	0.060679191173938	2	0.850779164416624	2	0.850779164416624	NA	NA	SegRatio=0.06,AbsMeanSigma=0.14,pvalue=0.412058126369913,pvalueTTest=0.773538550540101,
chr20	33068939	33069048	ITCH	ITCH00045	0.223191298600503	2	0.060679191173938	2	0.850779164416624	2	0.850779164416624	NA	NA	SegRatio=0.06,AbsMeanSigma=0.14,pvalue=0.412058126369913,pvalueTTest=0.773538550540101,
chr20	33077048	33077158	ITCH	ITCH00046	0.0287229902681009	2	0.060679191173938	2	0.850779164416624	2	0.850779164416624	NA	NA	SegRatio=0.06,AbsMeanSigma=0.14,pvalue=0.412058126369913,pvalueTTest=0.773538550540101,
chr20	33077158	33077259	ITCH	ITCH00047	-0.00801832979783042	2	0.060679191173938	2	0.850779164416624	2	0.850779164416624	NA	NA	SegRatio=0.06,AbsMeanSigma=0.14,pvalue=0.412058126369913,pvalueTTest=0.773538550540101,
chr20	33077575	33077678	ITCH	ITCH00048	0.119278300131435	2	0.060679191173938	2	0.850779164416624	2	0.850779164416624	NA	NA	SegRatio=0.06,AbsMeanSigma=0.14,pvalue=0.412058126369913,pvalueTTest=0.773538550540101,
chr20	33077675	33077790	ITCH	ITCH00049	0.27356023052084	2	0.060679191173938	2	0.850779164416624	2	0.850779164416624	NA	NA	SegRatio=0.06,AbsMeanSigma=0.14,pvalue=0.412058126369913,pvalueTTest=0.773538550540101,
chr20	33080263	33080376	ITCH	ITCH00050	0.10465241965694	2	0.060679191173938	2	0.850779164416624	2	0.850779164416624	NA	NA	SegRatio=0.06,AbsMeanSigma=0.14,pvalue=0.412058126369913,pvalueTTest=0.773538550540101,
chr20	33080367	33080484	ITCH	ITCH00051	-0.0450763642885159	2	0.060679191173938	2	0.850779164416624	2	0.850779164416624	NA	NA	SegRatio=0.06,AbsMeanSigma=0.14,pvalue=0.412058126369913,pvalueTTest=0.773538550540101,
chr20	33092096	33092205	ITCH	ITCH00052	0.060679191173938	2	0.060679191173938	2	0.850779164416624	2	0.850779164416624	NA	NA	SegRatio=0.06,AbsMeanSigma=0.14,pvalue=0.412058126369913,pvalueTTest=0.773538550540101,
chr20	33092205	33092316	ITCH	ITCH00053	-0.0543039544141348	2	0.060679191173938	2	0.850779164416624	2	0.850779164416624	NA	NA	SegRatio=0.06,AbsMeanSigma=0.14,pvalue=0.412058126369913,pvalueTTest=0.773538550540101,
chr20	33095464	33095575	ITCH	ITCH00054	0.123393746549692	2	0.060679191173938	2	0.850779164416624	2	0.850779164416624	NA	NA	SegRatio=0.06,AbsMeanSigma=0.14,pvalue=0.412058126369913,pvalueTTest=0.773538550540101,
chr20	33095548	33095643	ITCH	ITCH00055	0.122572004797864	2	0.060679191173938	2	0.850779164416624	2	0.850779164416624	NA	NA	SegRatio=0.06,AbsMeanSigma=0.14,pvalue=0.412058126369913,pvalueTTest=0.773538550540101,
chr21	17135161	17135272	USP25	USP2500001	-0.727187724463585	1	-0.682079341180344	1	0.379386309467544	1	8.10716771271131e-21	NA	NA	SegRatio=-0.68,AbsMeanSigma=5.62,pvalue=1.51114526945172e-70,pvalueTTest=2.39840068683084e-05,
chr21	17135248	17135318	USP25	USP2500002	-0.752137475151479	1	-0.682079341180344	1	0.379386309467544	1	8.10716771271131e-21	NA	NA	SegRatio=-0.68,AbsMeanSigma=5.62,pvalue=1.51114526945172e-70,pvalueTTest=2.39840068683084e-05,
chr21	17138241	17138354	USP25	USP2500003	NA	1	-0.682079341180344	1	0.0397286806034075	1	8.10716771271131e-21	NA	NA	SegRatio=-0.68,AbsMeanSigma=5.62,pvalue=1.51114526945172e-70,pvalueTTest=2.39840068683084e-05,
chr21	17138337	17138445	USP25	USP2500004	-0.688038845379588	1	-0.682079341180344	1	0.379386309467544	1	8.10716771271131e-21	NA	NA	SegRatio=-0.68,AbsMeanSigma=5.62,pvalue=1.51114526945172e-70,pvalueTTest=2.39840068683084e-05,
chr21	17138423	17138534	USP25	USP2500005	-0.538243587937295	1	-0.682079341180344	1	0.379386309467544	1	8.10716771271131e-21	NA	NA	SegRatio=-0.68,AbsMeanSigma=5.62,pvalue=1.51114526945172e-70,pvalueTTest=2.39840068683084e-05,
chr21	17150138	17150250	USP25	USP2500006	NA	1	-0.682079341180344	1	0.0397286806034075	1	8.10716771271131e-21	NA	NA	SegRatio=-0.68,AbsMeanSigma=5.62,pvalue=1.51114526945172e-70,pvalueTTest=2.39840068683084e-05,
chr21	17150231	17150329	USP25	USP2500007	-0.652572366880346	1	-0.682079341180344	1	0.379386309467544	1	8.10716771271131e-21	NA	NA	SegRatio=-0.68,AbsMeanSigma=5.62,pvalue=1.51114526945172e-70,pvalueTTest=2.39840068683084e-05,
chr21	17163768	17163880	USP25	USP2500008	-0.628494409153345	1	-0.682079341180344	1	0.379386309467544	1	8.10716771271131e-21	NA	NA	SegRatio=-0.68,AbsMeanSigma=5.62,pvalue=1.51114526945172e-70,pvalueTTest=2.39840068683084e-05,
chr21	17163874	17163968	USP25	USP2500009	-0.58151800675465	1	-0.682079341180344	1	0.379386309467544	1	8.10716771271131e-21	NA	NA	SegRatio=-0.68,AbsMeanSigma=5.62,pvalue=1.51114526945172e-70,pvalueTTest=2.39840068683084e-05,
chr21	17163910	17164022	USP25	USP2500010	-0.682079341180344	1	-0.682079341180344	1	0.379386309467544	1	8.10716771271131e-21	NA	NA	SegRatio=-0.68,AbsMeanSigma=5.62,pvalue=1.51114526945172e-70,pvalueTTest=2.39840068683084e-05,
chr21	17172046	17172152	USP25	USP2500011	NA	2	-1.98863477913693	2	0.0397286806034075	1	8.10716771271131e-21	NA	NA	SegRatio=-1.99,AbsMeanSigma=11.1,pvalue=1.43197084662854e-55,pvalueTTest=1,Adjusted:byPvalueTTestRatio;
chr21	17172131	17172244	USP25	USP2500012	-1.98863477913693	2	-1.98863477913693	2	2.9761499535785e-13	1	8.10716771271131e-21	NA	NA	SegRatio=-1.99,AbsMeanSigma=11.1,pvalue=1.43197084662854e-55,pvalueTTest=1,Adjusted:byPvalueTTestRatio;
chr21	17177341	17177469	USP25	USP2500013	-1.65219190254821	1	-0.67160033452505	1	0.040847959212727	1	8.10716771271131e-21	q-value=8.74588342784159e-06, copies=0.5	NA	SegRatio=-0.67,AbsMeanSigma=6.23,pvalue=0,pvalueTTest=5.10110062424123e-21,
chr21	17177454	17177570	USP25	USP2500014	-0.888015982029349	1	-0.67160033452505	1	0.040847959212727	1	8.10716771271131e-21	NA	NA	SegRatio=-0.67,AbsMeanSigma=6.23,pvalue=0,pvalueTTest=5.10110062424123e-21,
chr21	17177553	17177665	USP25	USP2500015	-0.534584893426977	1	-0.67160033452505	1	0.040847959212727	1	8.10716771271131e-21	NA	NA	SegRatio=-0.67,AbsMeanSigma=6.23,pvalue=0,pvalueTTest=5.10110062424123e-21,
chr21	17181068	17181184	USP25	USP2500016	NA	1	-0.67160033452505	1	0.0397286806034075	1	8.10716771271131e-21	NA	NA	SegRatio=-0.67,AbsMeanSigma=6.23,pvalue=0,pvalueTTest=5.10110062424123e-21,
chr21	17181183	17181297	USP25	USP2500017	-0.619898658539429	1	-0.67160033452505	1	0.040847959212727	1	8.10716771271131e-21	NA	NA	SegRatio=-0.67,AbsMeanSigma=6.23,pvalue=0,pvalueTTest=5.10110062424123e-21,
chr21	17183424	17183512	USP25	USP2500018	-0.401729829365471	1	-0.67160033452505	1	0.040847959212727	1	8.10716771271131e-21	NA	NA	SegRatio=-0.67,AbsMeanSigma=6.23,pvalue=0,pvalueTTest=5.10110062424123e-21,
chr21	17183477	17183577	USP25	USP2500019	-0.659730526828422	1	-0.67160033452505	1	0.040847959212727	1	8.10716771271131e-21	NA	NA	SegRatio=-0.67,AbsMeanSigma=6.23,pvalue=0,pvalueTTest=5.10110062424123e-21,
chr21	17190947	17191059	USP25	USP2500020	-0.681474423031832	1	-0.67160033452505	1	0.040847959212727	1	8.10716771271131e-21	NA	NA	SegRatio=-0.67,AbsMeanSigma=6.23,pvalue=0,pvalueTTest=5.10110062424123e-21,
chr21	17191056	17191163	USP25	USP2500021	-0.914164073766966	1	-0.67160033452505	1	0.040847959212727	1	8.10716771271131e-21	NA	NA	SegRatio=-0.67,AbsMeanSigma=6.23,pvalue=0,pvalueTTest=5.10110062424123e-21,
chr21	17191164	17191277	USP25	USP2500022	-0.735083984544451	1	-0.67160033452505	1	0.040847959212727	1	8.10716771271131e-21	NA	NA	SegRatio=-0.67,AbsMeanSigma=6.23,pvalue=0,pvalueTTest=5.10110062424123e-21,
chr21	17196300	17196419	USP25	USP2500023	-0.45191425330448	1	-0.67160033452505	1	0.040847959212727	1	8.10716771271131e-21	NA	NA	SegRatio=-0.67,AbsMeanSigma=6.23,pvalue=0,pvalueTTest=5.10110062424123e-21,
chr21	17196409	17196514	USP25	USP2500024	-1.46162856388878	1	-0.67160033452505	1	0.040847959212727	1	8.10716771271131e-21	q-value=1.46273577697129e-06, copies=0.5	NA	SegRatio=-0.67,AbsMeanSigma=6.23,pvalue=0,pvalueTTest=5.10110062424123e-21,
chr21	17197260	17197365	USP25	USP2500025	NA	1	-0.67160033452505	1	0.0397286806034075	1	8.10716771271131e-21	NA	NA	SegRatio=-0.67,AbsMeanSigma=6.23,pvalue=0,pvalueTTest=5.10110062424123e-21,
chr21	17197348	17197456	USP25	USP2500026	NA	1	-0.67160033452505	1	0.0397286806034075	1	8.10716771271131e-21	NA	NA	SegRatio=-0.67,AbsMeanSigma=6.23,pvalue=0,pvalueTTest=5.10110062424123e-21,
chr21	17198490	17198604	USP25	USP2500027	-0.520883019099964	1	-0.67160033452505	1	0.040847959212727	1	8.10716771271131e-21	NA	NA	SegRatio=-0.67,AbsMeanSigma=6.23,pvalue=0,pvalueTTest=5.10110062424123e-21,
chr21	17198605	17198698	USP25	USP2500028	-0.773419131220868	1	-0.67160033452505	1	0.040847959212727	1	8.10716771271131e-21	NA	NA	SegRatio=-0.67,AbsMeanSigma=6.23,pvalue=0,pvalueTTest=5.10110062424123e-21,
chr21	17198678	17198789	USP25	USP2500029	-1.67321088168605	1	-0.67160033452505	1	0.040847959212727	1	8.10716771271131e-21	NA	NA	SegRatio=-0.67,AbsMeanSigma=6.23,pvalue=0,pvalueTTest=5.10110062424123e-21,
chr21	17199273	17199386	USP25	USP2500030	-0.743250063124855	1	-0.67160033452505	1	0.040847959212727	1	8.10716771271131e-21	NA	NA	SegRatio=-0.67,AbsMeanSigma=6.23,pvalue=0,pvalueTTest=5.10110062424123e-21,
chr21	17199370	17199479	USP25	USP2500031	-0.521410209000362	1	-0.67160033452505	1	0.040847959212727	1	8.10716771271131e-21	NA	NA	SegRatio=-0.67,AbsMeanSigma=6.23,pvalue=0,pvalueTTest=5.10110062424123e-21,
chr21	17199411	17199521	USP25	USP2500032	-0.673667674628368	1	-0.67160033452505	1	0.040847959212727	1	8.10716771271131e-21	NA	NA	SegRatio=-0.67,AbsMeanSigma=6.23,pvalue=0,pvalueTTest=5.10110062424123e-21,
chr21	17199471	17199589	USP25	USP2500033	-0.827482928255408	1	-0.67160033452505	1	0.040847959212727	1	8.10716771271131e-21	NA	NA	SegRatio=-0.67,AbsMeanSigma=6.23,pvalue=0,pvalueTTest=5.10110062424123e-21,
chr21	17202824	17202923	USP25	USP2500034	NA	1	-0.67160033452505	1	0.0397286806034075	1	8.10716771271131e-21	NA	NA	SegRatio=-0.67,AbsMeanSigma=6.23,pvalue=0,pvalueTTest=5.10110062424123e-21,
chr21	17202914	17203036	USP25	USP2500035	NA	1	-0.67160033452505	1	0.0397286806034075	1	8.10716771271131e-21	NA	NA	SegRatio=-0.67,AbsMeanSigma=6.23,pvalue=0,pvalueTTest=5.10110062424123e-21,
chr21	17203641	17203757	USP25	USP2500036	-0.55294589487553	1	-0.67160033452505	1	0.040847959212727	1	8.10716771271131e-21	NA	NA	SegRatio=-0.67,AbsMeanSigma=6.23,pvalue=0,pvalueTTest=5.10110062424123e-21,
chr21	17203757	17203875	USP25	USP2500037	-0.912672373873107	1	-0.67160033452505	1	0.040847959212727	1	8.10716771271131e-21	NA	NA	SegRatio=-0.67,AbsMeanSigma=6.23,pvalue=0,pvalueTTest=5.10110062424123e-21,
chr21	17203828	17203915	USP25	USP2500038	-0.67160033452505	1	-0.67160033452505	1	0.040847959212727	1	8.10716771271131e-21	NA	NA	SegRatio=-0.67,AbsMeanSigma=6.23,pvalue=0,pvalueTTest=5.10110062424123e-21,
chr21	17203915	17204032	USP25	USP2500039	-1.12155178347619	1	-0.67160033452505	1	0.040847959212727	1	8.10716771271131e-21	NA	NA	SegRatio=-0.67,AbsMeanSigma=6.23,pvalue=0,pvalueTTest=5.10110062424123e-21,
chr21	17205614	17205729	USP25	USP2500040	-0.588423010222466	1	-0.67160033452505	1	0.040847959212727	1	8.10716771271131e-21	NA	NA	SegRatio=-0.67,AbsMeanSigma=6.23,pvalue=0,pvalueTTest=5.10110062424123e-21,
chr21	17205727	17205840	USP25	USP2500041	-0.661861466995362	1	-0.67160033452505	1	0.040847959212727	1	8.10716771271131e-21	NA	NA	SegRatio=-0.67,AbsMeanSigma=6.23,pvalue=0,pvalueTTest=5.10110062424123e-21,
chr21	17205840	17205950	USP25	USP2500042	NA	1	-0.67160033452505	1	0.0397286806034075	1	8.10716771271131e-21	NA	NA	SegRatio=-0.67,AbsMeanSigma=6.23,pvalue=0,pvalueTTest=5.10110062424123e-21,
chr21	17214637	17214747	USP25	USP2500043	-1.64091420584427	1	-0.67160033452505	1	0.040847959212727	1	8.10716771271131e-21	NA	NA	SegRatio=-0.67,AbsMeanSigma=6.23,pvalue=0,pvalueTTest=5.10110062424123e-21,
chr21	17214721	17214836	USP25	USP2500044	-0.761622406026436	1	-0.67160033452505	1	0.040847959212727	1	8.10716771271131e-21	NA	NA	SegRatio=-0.67,AbsMeanSigma=6.23,pvalue=0,pvalueTTest=5.10110062424123e-21,
chr21	17214816	17214916	USP25	USP2500045	-0.834394345174787	1	-0.67160033452505	1	0.040847959212727	1	8.10716771271131e-21	NA	NA	SegRatio=-0.67,AbsMeanSigma=6.23,pvalue=0,pvalueTTest=5.10110062424123e-21,
chr21	17219914	17220011	USP25	USP2500046	-0.637256722387259	1	-0.67160033452505	1	0.040847959212727	1	8.10716771271131e-21	NA	NA	SegRatio=-0.67,AbsMeanSigma=6.23,pvalue=0,pvalueTTest=5.10110062424123e-21,
chr21	17220006	17220116	USP25	USP2500047	-0.660397504599057	1	-0.67160033452505	1	0.040847959212727	1	8.10716771271131e-21	NA	NA	SegRatio=-0.67,AbsMeanSigma=6.23,pvalue=0,pvalueTTest=5.10110062424123e-21,
chr21	17222039	17222131	USP25	USP2500048	-1.09485131570136	1	-0.67160033452505	1	0.040847959212727	1	8.10716771271131e-21	q-value=0.000201216093599962, copies=0.5	NA	SegRatio=-0.67,AbsMeanSigma=6.23,pvalue=0,pvalueTTest=5.10110062424123e-21,
chr21	17222095	17222203	USP25	USP2500049	-0.827466350734962	1	-0.67160033452505	1	0.040847959212727	1	8.10716771271131e-21	NA	NA	SegRatio=-0.67,AbsMeanSigma=6.23,pvalue=0,pvalueTTest=5.10110062424123e-21,
chr21	17222188	17222305	USP25	USP2500050	NA	1	-0.67160033452505	1	0.0397286806034075	1	8.10716771271131e-21	NA	NA	SegRatio=-0.67,AbsMeanSigma=6.23,pvalue=0,pvalueTTest=5.10110062424123e-21,
chr21	17236528	17236638	USP25	USP2500051	-0.764174037137056	1	-0.67160033452505	1	0.040847959212727	1	8.10716771271131e-21	NA	NA	SegRatio=-0.67,AbsMeanSigma=6.23,pvalue=0,pvalueTTest=5.10110062424123e-21,
chr21	17236636	17236749	USP25	USP2500052	-0.613852906841722	1	-0.67160033452505	1	0.040847959212727	1	8.10716771271131e-21	NA	NA	SegRatio=-0.67,AbsMeanSigma=6.23,pvalue=0,pvalueTTest=5.10110062424123e-21,
chr21	17236737	17236861	USP25	USP2500053	NA	1	-0.67160033452505	1	0.0397286806034075	1	8.10716771271131e-21	NA	NA	SegRatio=-0.67,AbsMeanSigma=6.23,pvalue=0,pvalueTTest=5.10110062424123e-21,
chr21	17238509	17238617	USP25	USP2500054	NA	1	-0.67160033452505	1	0.0397286806034075	1	8.10716771271131e-21	NA	NA	SegRatio=-0.67,AbsMeanSigma=6.23,pvalue=0,pvalueTTest=5.10110062424123e-21,
chr21	17238614	17238712	USP25	USP2500055	-0.791367409833977	1	-0.67160033452505	1	0.040847959212727	1	8.10716771271131e-21	NA	NA	SegRatio=-0.67,AbsMeanSigma=6.23,pvalue=0,pvalueTTest=5.10110062424123e-21,
chr21	17242319	17242429	USP25	USP2500056	-2.41140397876382	1	-0.67160033452505	1	0.040847959212727	1	8.10716771271131e-21	q-value=0.00218297770265142, copies=0	NA	SegRatio=-0.67,AbsMeanSigma=6.23,pvalue=0,pvalueTTest=5.10110062424123e-21,
chr21	17242401	17242517	USP25	USP2500057	-0.489921231108759	1	-0.67160033452505	1	0.040847959212727	1	8.10716771271131e-21	NA	NA	SegRatio=-0.67,AbsMeanSigma=6.23,pvalue=0,pvalueTTest=5.10110062424123e-21,
chr21	17246683	17246794	USP25	USP2500058	NA	2	-3.52024385225874	2	0.0397286806034075	1	8.10716771271131e-21	NA	NA	SegRatio=-3.52,AbsMeanSigma=23.53,pvalue=1.02362301875829e-242,pvalueTTest=1,Adjusted:byPvalueTTestRatio;
chr21	17246776	17246887	USP25	USP2500059	-3.52024385225874	2	-3.52024385225874	2	3.16055717984596e-80	1	8.10716771271131e-21	NA	NA	SegRatio=-3.52,AbsMeanSigma=23.53,pvalue=1.02362301875829e-242,pvalueTTest=1,Adjusted:byPvalueTTestRatio;
chr21	17250038	17250149	USP25	USP2500060	-1.09966384907283	1	-0.60122819579387	1	0.572230631821641	1	8.10716771271131e-21	NA	NA	SegRatio=-0.6,AbsMeanSigma=5.74,pvalue=8.25399755613659e-203,pvalueTTest=6.364792103142e-14,
chr21	17250149	17250268	USP25	USP2500061	-0.407676127214308	1	-0.60122819579387	1	0.572230631821641	1	8.10716771271131e-21	NA	NA	SegRatio=-0.6,AbsMeanSigma=5.74,pvalue=8.25399755613659e-203,pvalueTTest=6.364792103142e-14,
chr21	17250232	17250325	USP25	USP2500062	-0.527306467667129	1	-0.60122819579387	1	0.572230631821641	1	8.10716771271131e-21	NA	NA	SegRatio=-0.6,AbsMeanSigma=5.74,pvalue=8.25399755613659e-203,pvalueTTest=6.364792103142e-14,
chr21	17250257	17250363	USP25	USP2500063	-0.722082430597618	1	-0.60122819579387	1	0.572230631821641	1	8.10716771271131e-21	NA	NA	SegRatio=-0.6,AbsMeanSigma=5.74,pvalue=8.25399755613659e-203,pvalueTTest=6.364792103142e-14,
chr21	17250575	17250683	USP25	USP2500064	-0.60122819579387	1	-0.60122819579387	1	0.572230631821641	1	8.10716771271131e-21	NA	NA	SegRatio=-0.6,AbsMeanSigma=5.74,pvalue=8.25399755613659e-203,pvalueTTest=6.364792103142e-14,
chr21	17250680	17250779	USP25	USP2500065	-0.498391963489192	1	-0.60122819579387	1	0.572230631821641	1	8.10716771271131e-21	NA	NA	SegRatio=-0.6,AbsMeanSigma=5.74,pvalue=8.25399755613659e-203,pvalueTTest=6.364792103142e-14,
chr21	17250745	17250862	USP25	USP2500066	-0.669369990008216	1	-0.60122819579387	1	0.572230631821641	1	8.10716771271131e-21	NA	NA	SegRatio=-0.6,AbsMeanSigma=5.74,pvalue=8.25399755613659e-203,pvalueTTest=6.364792103142e-14,
chr21	30396983	30397097	USP16	USP1600001	-0.515706061527946	1	-0.60122819579387	2	0.418844080432942	1	4.93645570270566e-19	NA	NA	SegRatio=-0.6,AbsMeanSigma=5.74,pvalue=8.25399755613659e-203,pvalueTTest=6.364792103142e-14,
chr21	30397088	30397206	USP16	USP1600002	NA	1	-0.60122819579387	2	0.418844080432942	1	4.93645570270566e-19	NA	NA	SegRatio=-0.6,AbsMeanSigma=5.74,pvalue=8.25399755613659e-203,pvalueTTest=6.364792103142e-14,
chr21	30400211	30400300	USP16	USP1600003	NA	1	-0.60122819579387	2	0.418844080432942	1	4.93645570270566e-19	NA	NA	SegRatio=-0.6,AbsMeanSigma=5.74,pvalue=8.25399755613659e-203,pvalueTTest=6.364792103142e-14,
chr21	30400248	30400360	USP16	USP1600004	NA	1	-0.60122819579387	2	0.418844080432942	1	4.93645570270566e-19	NA	NA	SegRatio=-0.6,AbsMeanSigma=5.74,pvalue=8.25399755613659e-203,pvalueTTest=6.364792103142e-14,
chr21	30402865	30402977	USP16	USP1600005	-1.33819508534853	1	-0.60122819579387	2	0.418844080432942	1	4.93645570270566e-19	q-value=2.70297497015681e-07, copies=0.5	NA	SegRatio=-0.6,AbsMeanSigma=5.74,pvalue=8.25399755613659e-203,pvalueTTest=6.364792103142e-14,
chr21	30402962	30403058	USP16	USP1600006	-0.663334692077134	1	-0.60122819579387	2	0.418844080432942	1	4.93645570270566e-19	NA	NA	SegRatio=-0.6,AbsMeanSigma=5.74,pvalue=8.25399755613659e-203,pvalueTTest=6.364792103142e-14,
chr21	30403006	30403119	USP16	USP1600007	-0.606715313392091	1	-0.60122819579387	2	0.418844080432942	1	4.93645570270566e-19	NA	NA	SegRatio=-0.6,AbsMeanSigma=5.74,pvalue=8.25399755613659e-203,pvalueTTest=6.364792103142e-14,
chr21	30407088	30407191	USP16	USP1600008	-0.50340982768373	1	-0.60122819579387	2	0.418844080432942	1	4.93645570270566e-19	NA	NA	SegRatio=-0.6,AbsMeanSigma=5.74,pvalue=8.25399755613659e-203,pvalueTTest=6.364792103142e-14,
chr21	30407172	30407282	USP16	USP1600009	-0.767499346126729	1	-0.60122819579387	2	0.418844080432942	1	4.93645570270566e-19	NA	NA	SegRatio=-0.6,AbsMeanSigma=5.74,pvalue=8.25399755613659e-203,pvalueTTest=6.364792103142e-14,
chr21	30408518	30408625	USP16	USP1600010	-0.578340843695387	1	-0.60122819579387	2	0.418844080432942	1	4.93645570270566e-19	NA	NA	SegRatio=-0.6,AbsMeanSigma=5.74,pvalue=8.25399755613659e-203,pvalueTTest=6.364792103142e-14,
chr21	30408618	30408730	USP16	USP1600011	-0.61385285858745	1	-0.60122819579387	2	0.418844080432942	1	4.93645570270566e-19	NA	NA	SegRatio=-0.6,AbsMeanSigma=5.74,pvalue=8.25399755613659e-203,pvalueTTest=6.364792103142e-14,
chr21	30409576	30409686	USP16	USP1600012	NA	1	-0.60122819579387	2	0.418844080432942	1	4.93645570270566e-19	NA	NA	SegRatio=-0.6,AbsMeanSigma=5.74,pvalue=8.25399755613659e-203,pvalueTTest=6.364792103142e-14,
chr21	30409623	30409733	USP16	USP1600013	-0.796631424022153	1	-0.60122819579387	2	0.418844080432942	1	4.93645570270566e-19	NA	NA	SegRatio=-0.6,AbsMeanSigma=5.74,pvalue=8.25399755613659e-203,pvalueTTest=6.364792103142e-14,
chr21	30409717	30409823	USP16	USP1600014	-0.546668452816966	1	-0.60122819579387	2	0.418844080432942	1	4.93645570270566e-19	NA	NA	SegRatio=-0.6,AbsMeanSigma=5.74,pvalue=8.25399755613659e-203,pvalueTTest=6.364792103142e-14,
chr21	30410613	30410726	USP16	USP1600015	-0.346796736934424	1	-0.60122819579387	2	0.418844080432942	1	4.93645570270566e-19	q-value=0.000390712585429956, copies=1.5	NA	SegRatio=-0.6,AbsMeanSigma=5.74,pvalue=8.25399755613659e-203,pvalueTTest=6.364792103142e-14,
chr21	30410681	30410774	USP16	USP1600016	-1.06718434157241	1	-0.60122819579387	2	0.418844080432942	1	4.93645570270566e-19	q-value=0.00408728775110191, copies=0.5	NA	SegRatio=-0.6,AbsMeanSigma=5.74,pvalue=8.25399755613659e-203,pvalueTTest=6.364792103142e-14,
chr21	30411325	30411439	USP16	USP1600017	-0.593758434175364	1	-0.60122819579387	2	0.418844080432942	1	4.93645570270566e-19	NA	NA	SegRatio=-0.6,AbsMeanSigma=5.74,pvalue=8.25399755613659e-203,pvalueTTest=6.364792103142e-14,
chr21	30411389	30411493	USP16	USP1600018	-0.648268937381406	1	-0.60122819579387	2	0.418844080432942	1	4.93645570270566e-19	NA	NA	SegRatio=-0.6,AbsMeanSigma=5.74,pvalue=8.25399755613659e-203,pvalueTTest=6.364792103142e-14,
chr21	30411468	30411582	USP16	USP1600019	-1.29355493127701	1	-0.60122819579387	2	0.418844080432942	1	4.93645570270566e-19	NA	NA	SegRatio=-0.6,AbsMeanSigma=5.74,pvalue=8.25399755613659e-203,pvalueTTest=6.364792103142e-14,
chr21	30411777	30411886	USP16	USP1600020	-0.649165572324075	1	-0.60122819579387	2	0.418844080432942	1	4.93645570270566e-19	NA	NA	SegRatio=-0.6,AbsMeanSigma=5.74,pvalue=8.25399755613659e-203,pvalueTTest=6.364792103142e-14,
chr21	30411862	30411972	USP16	USP1600021	-0.633327543021199	1	-0.60122819579387	2	0.418844080432942	1	4.93645570270566e-19	NA	NA	SegRatio=-0.6,AbsMeanSigma=5.74,pvalue=8.25399755613659e-203,pvalueTTest=6.364792103142e-14,
chr21	30412857	30412968	USP16	USP1600022	NA	2	-2.76850527213203	2	0.418844080432942	1	4.93645570270566e-19	NA	NA	SegRatio=-2.77,AbsMeanSigma=12.57,pvalue=1.02211787096348e-70,pvalueTTest=1,Adjusted:byPvalueTTestRatio;
chr21	30412962	30413072	USP16	USP1600023	-2.76850527213203	2	-2.76850527213203	2	0.418844080432942	1	4.93645570270566e-19	NA	NA	SegRatio=-2.77,AbsMeanSigma=12.57,pvalue=1.02211787096348e-70,pvalueTTest=1,Adjusted:byPvalueTTestRatio;
chr21	30414227	30414361	USP16	USP1600024	NA	2	-0.493098742464397	2	0.418844080432942	1	4.93645570270566e-19	NA	NA	SegRatio=-0.49,AbsMeanSigma=5.99,pvalue=6.88891728592834e-41,pvalueTTest=0.0779950720451376,Adjusted:byPvalueTTestRatio;
chr21	30414317	30414423	USP16	USP1600025	-0.493098742464397	2	-0.493098742464397	2	0.418844080432942	1	4.93645570270566e-19	NA	NA	SegRatio=-0.49,AbsMeanSigma=5.99,pvalue=6.88891728592834e-41,pvalueTTest=0.0779950720451376,Adjusted:byPvalueTTestRatio;
chr21	30414394	30414494	USP16	USP1600026	-1.04450040113126	2	-0.493098742464397	2	0.418844080432942	1	4.93645570270566e-19	NA	NA	SegRatio=-0.49,AbsMeanSigma=5.99,pvalue=6.88891728592834e-41,pvalueTTest=0.0779950720451376,Adjusted:byPvalueTTestRatio;
chr21	30414738	30414830	USP16	USP1600027	-0.461327181815807	2	-0.493098742464397	2	0.418844080432942	1	4.93645570270566e-19	NA	NA	SegRatio=-0.49,AbsMeanSigma=5.99,pvalue=6.88891728592834e-41,pvalueTTest=0.0779950720451376,Adjusted:byPvalueTTestRatio;
chr21	30414826	30414940	USP16	USP1600028	-2.0313820903095	2	-0.792362599506081	2	0.418844080432942	1	4.93645570270566e-19	q-value=4.24771471301962e-12, copies=0.5	NA	SegRatio=-0.79,AbsMeanSigma=9.48,pvalue=1.45990761416843e-60,pvalueTTest=0.0301863863718881,Adjusted:byPvalueTTestRatio;
chr21	30415765	30415862	USP16	USP1600029	-2.56514450395795	2	-0.792362599506081	2	0.418844080432942	1	4.93645570270566e-19	q-value=0.00027238584466444, copies=0	NA	SegRatio=-0.79,AbsMeanSigma=9.48,pvalue=1.45990761416843e-60,pvalueTTest=0.0301863863718881,Adjusted:byPvalueTTestRatio;
chr21	30415813	30415922	USP16	USP1600030	-0.792362599506081	1	-0.691668312230283	2	0.418844080432942	1	4.93645570270566e-19	NA	NA	SegRatio=-0.69,AbsMeanSigma=5.45,pvalue=2.23437577278154e-234,pvalueTTest=1.7056613393195e-18,
chr21	30415871	30415984	USP16	USP1600031	-0.552653161941753	1	-0.691668312230283	2	0.418844080432942	1	4.93645570270566e-19	NA	NA	SegRatio=-0.69,AbsMeanSigma=5.45,pvalue=2.23437577278154e-234,pvalueTTest=1.7056613393195e-18,
chr21	30418875	30419009	USP16	USP1600032	-0.824946069372893	1	-0.691668312230283	2	0.418844080432942	1	4.93645570270566e-19	NA	NA	SegRatio=-0.69,AbsMeanSigma=5.45,pvalue=2.23437577278154e-234,pvalueTTest=1.7056613393195e-18,
chr21	30419000	30419114	USP16	USP1600033	-0.747509654544961	1	-0.691668312230283	2	0.418844080432942	1	4.93645570270566e-19	NA	NA	SegRatio=-0.69,AbsMeanSigma=5.45,pvalue=2.23437577278154e-234,pvalueTTest=1.7056613393195e-18,
chr21	30419063	30419159	USP16	USP1600034	-1.48049761373747	1	-0.691668312230283	2	0.418844080432942	1	4.93645570270566e-19	NA	NA	SegRatio=-0.69,AbsMeanSigma=5.45,pvalue=2.23437577278154e-234,pvalueTTest=1.7056613393195e-18,
chr21	30419144	30419255	USP16	USP1600035	-0.70331138916929	1	-0.691668312230283	2	0.418844080432942	1	4.93645570270566e-19	NA	NA	SegRatio=-0.69,AbsMeanSigma=5.45,pvalue=2.23437577278154e-234,pvalueTTest=1.7056613393195e-18,
chr21	30419216	30419324	USP16	USP1600036	-0.529516142729874	1	-0.691668312230283	2	0.418844080432942	1	4.93645570270566e-19	NA	NA	SegRatio=-0.69,AbsMeanSigma=5.45,pvalue=2.23437577278154e-234,pvalueTTest=1.7056613393195e-18,
chr21	30419324	30419437	USP16	USP1600037	-0.564186050982066	1	-0.691668312230283	2	0.418844080432942	1	4.93645570270566e-19	NA	NA	SegRatio=-0.69,AbsMeanSigma=5.45,pvalue=2.23437577278154e-234,pvalueTTest=1.7056613393195e-18,
chr21	30419438	30419552	USP16	USP1600038	-0.911602433640173	1	-0.691668312230283	2	0.418844080432942	1	4.93645570270566e-19	NA	NA	SegRatio=-0.69,AbsMeanSigma=5.45,pvalue=2.23437577278154e-234,pvalueTTest=1.7056613393195e-18,
chr21	30419478	30419592	USP16	USP1600039	-0.611981493116589	1	-0.691668312230283	2	0.418844080432942	1	4.93645570270566e-19	NA	NA	SegRatio=-0.69,AbsMeanSigma=5.45,pvalue=2.23437577278154e-234,pvalueTTest=1.7056613393195e-18,
chr21	30419576	30419689	USP16	USP1600040	-0.627089938395073	1	-0.691668312230283	2	0.418844080432942	1	4.93645570270566e-19	NA	NA	SegRatio=-0.69,AbsMeanSigma=5.45,pvalue=2.23437577278154e-234,pvalueTTest=1.7056613393195e-18,
chr21	30421006	30421120	USP16	USP1600041	-0.488282127971196	1	-0.691668312230283	2	0.418844080432942	1	4.93645570270566e-19	NA	NA	SegRatio=-0.69,AbsMeanSigma=5.45,pvalue=2.23437577278154e-234,pvalueTTest=1.7056613393195e-18,
chr21	30421090	30421180	USP16	USP1600042	-0.665173478132921	1	-0.691668312230283	2	0.418844080432942	1	4.93645570270566e-19	NA	NA	SegRatio=-0.69,AbsMeanSigma=5.45,pvalue=2.23437577278154e-234,pvalueTTest=1.7056613393195e-18,
chr21	30421178	30421289	USP16	USP1600043	NA	1	-0.691668312230283	2	0.418844080432942	1	4.93645570270566e-19	NA	NA	SegRatio=-0.69,AbsMeanSigma=5.45,pvalue=2.23437577278154e-234,pvalueTTest=1.7056613393195e-18,
chr21	30422380	30422492	USP16	USP1600044	-0.540682460428891	1	-0.691668312230283	2	0.418844080432942	1	4.93645570270566e-19	NA	NA	SegRatio=-0.69,AbsMeanSigma=5.45,pvalue=2.23437577278154e-234,pvalueTTest=1.7056613393195e-18,
chr21	30422478	30422589	USP16	USP1600045	-0.745260801960144	1	-0.691668312230283	2	0.418844080432942	1	4.93645570270566e-19	NA	NA	SegRatio=-0.69,AbsMeanSigma=5.45,pvalue=2.23437577278154e-234,pvalueTTest=1.7056613393195e-18,
chr21	30426083	30426199	USP16	USP1600046	-0.691668312230283	1	-0.691668312230283	2	0.418844080432942	1	4.93645570270566e-19	NA	NA	SegRatio=-0.69,AbsMeanSigma=5.45,pvalue=2.23437577278154e-234,pvalueTTest=1.7056613393195e-18,
chr21	30426194	30426309	USP16	USP1600047	-0.664560720559104	1	-0.691668312230283	2	0.418844080432942	1	4.93645570270566e-19	NA	NA	SegRatio=-0.69,AbsMeanSigma=5.45,pvalue=2.23437577278154e-234,pvalueTTest=1.7056613393195e-18,
chr21	30426354	30426466	USP16	USP1600048	NA	1	-0.691668312230283	2	0.418844080432942	1	4.93645570270566e-19	NA	NA	SegRatio=-0.69,AbsMeanSigma=5.45,pvalue=2.23437577278154e-234,pvalueTTest=1.7056613393195e-18,
chr21	30426420	30426534	USP16	USP1600049	-0.857432609007717	1	-0.691668312230283	2	0.418844080432942	1	4.93645570270566e-19	NA	NA	SegRatio=-0.69,AbsMeanSigma=5.45,pvalue=2.23437577278154e-234,pvalueTTest=1.7056613393195e-18,
chr21	36164631	36164734	RUNX1	RUNX100001	NA	1	-0.691668312230283	1	0.172993263886333	1	2.39499650672723e-08	NA	NA	SegRatio=-0.69,AbsMeanSigma=5.45,pvalue=2.23437577278154e-234,pvalueTTest=1.7056613393195e-18,
chr21	36164668	36164807	RUNX1	RUNX100002	NA	1	-0.691668312230283	1	0.172993263886333	1	2.39499650672723e-08	NA	NA	SegRatio=-0.69,AbsMeanSigma=5.45,pvalue=2.23437577278154e-234,pvalueTTest=1.7056613393195e-18,
chr21	36164746	36164882	RUNX1	RUNX100003	NA	1	-0.691668312230283	1	0.172993263886333	1	2.39499650672723e-08	NA	NA	SegRatio=-0.69,AbsMeanSigma=5.45,pvalue=2.23437577278154e-234,pvalueTTest=1.7056613393195e-18,
chr21	36164830	36164939	RUNX1	RUNX100004	-0.592813606537007	1	-0.691668312230283	1	0.172993263886333	1	2.39499650672723e-08	NA	NA	SegRatio=-0.69,AbsMeanSigma=5.45,pvalue=2.23437577278154e-234,pvalueTTest=1.7056613393195e-18,
chr21	36171575	36171694	RUNX1	RUNX100005	-0.897320739896039	1	-0.691668312230283	1	0.172993263886333	1	2.39499650672723e-08	NA	NA	SegRatio=-0.69,AbsMeanSigma=5.45,pvalue=2.23437577278154e-234,pvalueTTest=1.7056613393195e-18,
chr21	36171694	36171787	RUNX1	RUNX100006	-0.812348045105479	1	-0.691668312230283	1	0.172993263886333	1	2.39499650672723e-08	NA	NA	SegRatio=-0.69,AbsMeanSigma=5.45,pvalue=2.23437577278154e-234,pvalueTTest=1.7056613393195e-18,
chr21	36193930	36194042	RUNX1	RUNX100007	-0.790418094362513	1	-0.691668312230283	1	0.172993263886333	1	2.39499650672723e-08	NA	NA	SegRatio=-0.69,AbsMeanSigma=5.45,pvalue=2.23437577278154e-234,pvalueTTest=1.7056613393195e-18,
chr21	36206622	36206739	RUNX1	RUNX100008	-0.667959994072193	1	-0.691668312230283	1	0.172993263886333	1	2.39499650672723e-08	NA	NA	SegRatio=-0.69,AbsMeanSigma=5.45,pvalue=2.23437577278154e-234,pvalueTTest=1.7056613393195e-18,
chr21	36206725	36206847	RUNX1	RUNX100009	-0.598341792680562	1	-0.691668312230283	1	0.172993263886333	1	2.39499650672723e-08	NA	NA	SegRatio=-0.69,AbsMeanSigma=5.45,pvalue=2.23437577278154e-234,pvalueTTest=1.7056613393195e-18,
chr21	36206806	36206884	RUNX1	RUNX100010	-0.457112344025373	1	-0.691668312230283	1	0.172993263886333	1	2.39499650672723e-08	NA	NA	SegRatio=-0.69,AbsMeanSigma=5.45,pvalue=2.23437577278154e-234,pvalueTTest=1.7056613393195e-18,
chr21	36206885	36206983	RUNX1	RUNX100011	-0.859242696584928	1	-0.691668312230283	1	0.172993263886333	1	2.39499650672723e-08	NA	NA	SegRatio=-0.69,AbsMeanSigma=5.45,pvalue=2.23437577278154e-234,pvalueTTest=1.7056613393195e-18,
chr21	36231720	36231836	RUNX1	RUNX100012	-0.825666642079619	1	-0.691668312230283	1	0.172993263886333	1	2.39499650672723e-08	NA	NA	SegRatio=-0.69,AbsMeanSigma=5.45,pvalue=2.23437577278154e-234,pvalueTTest=1.7056613393195e-18,
chr21	36231822	36231933	RUNX1	RUNX100013	-0.659898895070499	1	-0.691668312230283	1	0.172993263886333	1	2.39499650672723e-08	NA	NA	SegRatio=-0.69,AbsMeanSigma=5.45,pvalue=2.23437577278154e-234,pvalueTTest=1.7056613393195e-18,
chr21	36252825	36252940	RUNX1	RUNX100014	-0.719692232165904	1	-0.691668312230283	1	0.172993263886333	1	2.39499650672723e-08	NA	NA	SegRatio=-0.69,AbsMeanSigma=5.45,pvalue=2.23437577278154e-234,pvalueTTest=1.7056613393195e-18,
chr21	36252896	36253009	RUNX1	RUNX100015	-0.769950443780888	1	-0.691668312230283	1	0.172993263886333	1	2.39499650672723e-08	NA	NA	SegRatio=-0.69,AbsMeanSigma=5.45,pvalue=2.23437577278154e-234,pvalueTTest=1.7056613393195e-18,
chr21	36252952	36253064	RUNX1	RUNX100016	-0.862252082044683	1	-0.691668312230283	1	0.172993263886333	1	2.39499650672723e-08	NA	NA	SegRatio=-0.69,AbsMeanSigma=5.45,pvalue=2.23437577278154e-234,pvalueTTest=1.7056613393195e-18,
chr21	36259049	36259193	RUNX1	RUNX100017	NA	2	-1.71568707861587	1	0.172993263886333	1	2.39499650672723e-08	NA	NA	SegRatio=-1.72,AbsMeanSigma=5.57,pvalue=1.28206875224418e-35,pvalueTTest=0.428700004648192,Adjusted:byPvalueTTestRatio;
chr21	36259204	36259334	RUNX1	RUNX100018	NA	2	-1.71568707861587	1	0.172993263886333	1	2.39499650672723e-08	NA	NA	SegRatio=-1.72,AbsMeanSigma=5.57,pvalue=1.28206875224418e-35,pvalueTTest=0.428700004648192,Adjusted:byPvalueTTestRatio;
chr21	36259340	36259439	RUNX1	RUNX100019	-0.519472487664802	2	-1.71568707861587	1	0.172993263886333	1	2.39499650672723e-08	NA	NA	SegRatio=-1.72,AbsMeanSigma=5.57,pvalue=1.28206875224418e-35,pvalueTTest=0.428700004648192,Adjusted:byPvalueTTestRatio;
chr21	36265188	36265254	RUNX1	RUNX100020	NA	2	-1.71568707861587	1	0.172993263886333	1	2.39499650672723e-08	NA	NA	SegRatio=-1.72,AbsMeanSigma=5.57,pvalue=1.28206875224418e-35,pvalueTTest=0.428700004648192,Adjusted:byPvalueTTestRatio;
chr21	36265263	36265395	RUNX1	RUNX100021	-1.92304706703343	2	-1.71568707861587	1	0.172993263886333	1	2.39499650672723e-08	NA	NA	SegRatio=-1.72,AbsMeanSigma=5.57,pvalue=1.28206875224418e-35,pvalueTTest=0.428700004648192,Adjusted:byPvalueTTestRatio;
chr21	36421091	36421209	RUNX1	RUNX100022	-0.632851055863089	1	-0.620372091486435	1	0.172993263886333	1	2.39499650672723e-08	NA	NA	SegRatio=-0.62,AbsMeanSigma=4.78,pvalue=2.80956299186689e-141,pvalueTTest=4.10233787080163e-12,
chr21	36421190	36421301	RUNX1	RUNX100023	NA	1	-0.620372091486435	1	0.172993263886333	1	2.39499650672723e-08	NA	NA	SegRatio=-0.62,AbsMeanSigma=4.78,pvalue=2.80956299186689e-141,pvalueTTest=4.10233787080163e-12,
chr21	44473904	44474020	CBS	CBS00001	-0.871063615689844	1	-0.620372091486435	1	2.75535166069934e-12	1	2.75535166069934e-12	NA	NA	SegRatio=-0.62,AbsMeanSigma=4.78,pvalue=2.80956299186689e-141,pvalueTTest=4.10233787080163e-12,
chr21	44473995	44474100	CBS	CBS00002	-0.568506270650415	1	-0.620372091486435	1	2.75535166069934e-12	1	2.75535166069934e-12	NA	NA	SegRatio=-0.62,AbsMeanSigma=4.78,pvalue=2.80956299186689e-141,pvalueTTest=4.10233787080163e-12,
chr21	44476884	44476994	CBS	CBS00003	-0.563565413581979	1	-0.620372091486435	1	2.75535166069934e-12	1	2.75535166069934e-12	NA	NA	SegRatio=-0.62,AbsMeanSigma=4.78,pvalue=2.80956299186689e-141,pvalueTTest=4.10233787080163e-12,
chr21	44476961	44477044	CBS	CBS00004	-0.705375985529955	1	-0.620372091486435	1	2.75535166069934e-12	1	2.75535166069934e-12	NA	NA	SegRatio=-0.62,AbsMeanSigma=4.78,pvalue=2.80956299186689e-141,pvalueTTest=4.10233787080163e-12,
chr21	44478232	44478353	CBS	CBS00005	-0.270060565242271	1	-0.620372091486435	1	2.75535166069934e-12	1	2.75535166069934e-12	NA	NA	SegRatio=-0.62,AbsMeanSigma=4.78,pvalue=2.80956299186689e-141,pvalueTTest=4.10233787080163e-12,
chr21	44478341	44478462	CBS	CBS00006	-0.484419161706753	1	-0.620372091486435	1	2.75535166069934e-12	1	2.75535166069934e-12	NA	NA	SegRatio=-0.62,AbsMeanSigma=4.78,pvalue=2.80956299186689e-141,pvalueTTest=4.10233787080163e-12,
chr21	44478881	44478989	CBS	CBS00007	-0.716225462658219	1	-0.620372091486435	1	2.75535166069934e-12	1	2.75535166069934e-12	NA	NA	SegRatio=-0.62,AbsMeanSigma=4.78,pvalue=2.80956299186689e-141,pvalueTTest=4.10233787080163e-12,
chr21	44478983	44479104	CBS	CBS00008	-0.638351960109227	1	-0.620372091486435	1	2.75535166069934e-12	1	2.75535166069934e-12	NA	NA	SegRatio=-0.62,AbsMeanSigma=4.78,pvalue=2.80956299186689e-141,pvalueTTest=4.10233787080163e-12,
chr21	44480568	44480704	CBS	CBS00009	NA	1	-0.620372091486435	1	2.75535166069934e-12	1	2.75535166069934e-12	NA	NA	SegRatio=-0.62,AbsMeanSigma=4.78,pvalue=2.80956299186689e-141,pvalueTTest=4.10233787080163e-12,
chr21	44482396	44482493	CBS	CBS00010	-0.620372091486435	1	-0.620372091486435	1	2.75535166069934e-12	1	2.75535166069934e-12	NA	NA	SegRatio=-0.62,AbsMeanSigma=4.78,pvalue=2.80956299186689e-141,pvalueTTest=4.10233787080163e-12,
chr21	44482487	44482557	CBS	CBS00011	-0.596913364279437	1	-0.620372091486435	1	2.75535166069934e-12	1	2.75535166069934e-12	NA	NA	SegRatio=-0.62,AbsMeanSigma=4.78,pvalue=2.80956299186689e-141,pvalueTTest=4.10233787080163e-12,
chr21	44483019	44483113	CBS	CBS00012	-0.529008183985751	1	-0.620372091486435	1	2.75535166069934e-12	1	2.75535166069934e-12	NA	NA	SegRatio=-0.62,AbsMeanSigma=4.78,pvalue=2.80956299186689e-141,pvalueTTest=4.10233787080163e-12,
chr21	44483061	44483182	CBS	CBS00013	NA	1	-0.620372091486435	1	2.75535166069934e-12	1	2.75535166069934e-12	NA	NA	SegRatio=-0.62,AbsMeanSigma=4.78,pvalue=2.80956299186689e-141,pvalueTTest=4.10233787080163e-12,
chr21	44483122	44483234	CBS	CBS00014	NA	1	-0.620372091486435	1	2.75535166069934e-12	1	2.75535166069934e-12	NA	NA	SegRatio=-0.62,AbsMeanSigma=4.78,pvalue=2.80956299186689e-141,pvalueTTest=4.10233787080163e-12,
chr21	44483952	44484072	CBS	CBS00015	-0.456851444197187	1	-0.620372091486435	1	2.75535166069934e-12	1	2.75535166069934e-12	NA	NA	SegRatio=-0.62,AbsMeanSigma=4.78,pvalue=2.80956299186689e-141,pvalueTTest=4.10233787080163e-12,
chr21	44484049	44484167	CBS	CBS00016	-0.786549787791665	1	-0.620372091486435	1	2.75535166069934e-12	1	2.75535166069934e-12	NA	NA	SegRatio=-0.62,AbsMeanSigma=4.78,pvalue=2.80956299186689e-141,pvalueTTest=4.10233787080163e-12,
chr21	44485255	44485372	CBS	CBS00017	-0.635760481141389	1	-0.620372091486435	1	2.75535166069934e-12	1	2.75535166069934e-12	NA	NA	SegRatio=-0.62,AbsMeanSigma=4.78,pvalue=2.80956299186689e-141,pvalueTTest=4.10233787080163e-12,
chr21	44485338	44485459	CBS	CBS00018	-0.639049844570659	1	-0.620372091486435	1	2.75535166069934e-12	1	2.75535166069934e-12	NA	NA	SegRatio=-0.62,AbsMeanSigma=4.78,pvalue=2.80956299186689e-141,pvalueTTest=4.10233787080163e-12,
chr21	44485468	44485565	CBS	CBS00019	-0.904663527782225	1	-0.620372091486435	1	2.75535166069934e-12	1	2.75535166069934e-12	NA	NA	SegRatio=-0.62,AbsMeanSigma=4.78,pvalue=2.80956299186689e-141,pvalueTTest=4.10233787080163e-12,
chr21	44485583	44485724	CBS	CBS00020	NA	1	-0.620372091486435	1	2.75535166069934e-12	1	2.75535166069934e-12	NA	NA	SegRatio=-0.62,AbsMeanSigma=4.78,pvalue=2.80956299186689e-141,pvalueTTest=4.10233787080163e-12,
chr21	44485770	44485911	CBS	CBS00021	NA	1	-0.620372091486435	1	2.75535166069934e-12	1	2.75535166069934e-12	NA	NA	SegRatio=-0.62,AbsMeanSigma=4.78,pvalue=2.80956299186689e-141,pvalueTTest=4.10233787080163e-12,
chr21	44486382	44486493	CBS	CBS00022	-0.618912343456777	1	-0.620372091486435	1	2.75535166069934e-12	1	2.75535166069934e-12	NA	NA	SegRatio=-0.62,AbsMeanSigma=4.78,pvalue=2.80956299186689e-141,pvalueTTest=4.10233787080163e-12,
chr21	44486476	44486613	CBS	CBS00023	-1.15834642667109	1	-0.620372091486435	1	2.75535166069934e-12	1	2.75535166069934e-12	q-value=0.000417185257595378, copies=0.5	NA	SegRatio=-0.62,AbsMeanSigma=4.78,pvalue=2.80956299186689e-141,pvalueTTest=4.10233787080163e-12,
chr21	44488593	44488713	CBS	CBS00024	-0.70889284265759	1	-0.620372091486435	1	2.75535166069934e-12	1	2.75535166069934e-12	NA	NA	SegRatio=-0.62,AbsMeanSigma=4.78,pvalue=2.80956299186689e-141,pvalueTTest=4.10233787080163e-12,
chr21	44488692	44488801	CBS	CBS00025	-0.590273987445326	1	-0.620372091486435	1	2.75535166069934e-12	1	2.75535166069934e-12	NA	NA	SegRatio=-0.62,AbsMeanSigma=4.78,pvalue=2.80956299186689e-141,pvalueTTest=4.10233787080163e-12,
chr21	44492073	44492192	CBS	CBS00026	-0.489188916573501	1	-0.620372091486435	1	2.75535166069934e-12	1	2.75535166069934e-12	NA	NA	SegRatio=-0.62,AbsMeanSigma=4.78,pvalue=2.80956299186689e-141,pvalueTTest=4.10233787080163e-12,
chr21	44492199	44492293	CBS	CBS00027	NA	NA	NA	NA	2.75535166069934e-12	1	2.75535166069934e-12	NA	NA	SegRatio=NA, AbsMeanSigma=NA, pvalue=NA, pvalueTTest=NA,
chrX	14861624	14861710	FANCB	FANCB00001	NA	2	-0.0527437941003821	2	0.162156748400375	2	0.0390151772548043	NA	NA	SegRatio=-0.05,AbsMeanSigma=0.76,pvalue=0.000721114338530142,pvalueTTest=0.177903607824888,
chrX	14861651	14861762	FANCB	FANCB00002	-0.121716643714383	2	-0.0527437941003821	2	0.162156748400375	2	0.0390151772548043	NA	NA	SegRatio=-0.05,AbsMeanSigma=0.76,pvalue=0.000721114338530142,pvalueTTest=0.177903607824888,
chrX	14861737	14861853	FANCB	FANCB00003	0.186071624180452	2	-0.0527437941003821	2	0.162156748400375	2	0.0390151772548043	NA	NA	SegRatio=-0.05,AbsMeanSigma=0.76,pvalue=0.000721114338530142,pvalueTTest=0.177903607824888,
chrX	14861843	14861955	FANCB	FANCB00004	-0.103924309478928	2	-0.0527437941003821	2	0.162156748400375	2	0.0390151772548043	NA	NA	SegRatio=-0.05,AbsMeanSigma=0.76,pvalue=0.000721114338530142,pvalueTTest=0.177903607824888,
chrX	14861949	14862065	FANCB	FANCB00005	-0.0344761633950673	2	-0.0527437941003821	2	0.162156748400375	2	0.0390151772548043	NA	NA	SegRatio=-0.05,AbsMeanSigma=0.76,pvalue=0.000721114338530142,pvalueTTest=0.177903607824888,
chrX	14862058	14862149	FANCB	FANCB00006	NA	2	-0.0527437941003821	2	0.162156748400375	2	0.0390151772548043	NA	NA	SegRatio=-0.05,AbsMeanSigma=0.76,pvalue=0.000721114338530142,pvalueTTest=0.177903607824888,
chrX	14862602	14862714	FANCB	FANCB00007	0.0396002645135103	2	-0.0527437941003821	2	0.162156748400375	2	0.0390151772548043	NA	NA	SegRatio=-0.05,AbsMeanSigma=0.76,pvalue=0.000721114338530142,pvalueTTest=0.177903607824888,
chrX	14862706	14862825	FANCB	FANCB00008	-0.0263347792840169	2	-0.0527437941003821	2	0.162156748400375	2	0.0390151772548043	NA	NA	SegRatio=-0.05,AbsMeanSigma=0.76,pvalue=0.000721114338530142,pvalueTTest=0.177903607824888,
chrX	14862778	14862876	FANCB	FANCB00009	-0.147513968240043	2	-0.0527437941003821	2	0.162156748400375	2	0.0390151772548043	NA	NA	SegRatio=-0.05,AbsMeanSigma=0.76,pvalue=0.000721114338530142,pvalueTTest=0.177903607824888,
chrX	14862845	14862957	FANCB	FANCB00010	-0.645428915809304	2	-0.0527437941003821	2	0.162156748400375	2	0.0390151772548043	NA	NA	SegRatio=-0.05,AbsMeanSigma=0.76,pvalue=0.000721114338530142,pvalueTTest=0.177903607824888,
chrX	14862899	14863005	FANCB	FANCB00011	0.364222569209095	2	-0.0527437941003821	2	0.162156748400375	2	0.0390151772548043	NA	NA	SegRatio=-0.05,AbsMeanSigma=0.76,pvalue=0.000721114338530142,pvalueTTest=0.177903607824888,
chrX	14863005	14863112	FANCB	FANCB00012	0.0626763974097474	2	-0.0527437941003821	2	0.162156748400375	2	0.0390151772548043	NA	NA	SegRatio=-0.05,AbsMeanSigma=0.76,pvalue=0.000721114338530142,pvalueTTest=0.177903607824888,
chrX	14863067	14863182	FANCB	FANCB00013	-0.0422076719583346	2	-0.0527437941003821	2	0.162156748400375	2	0.0390151772548043	NA	NA	SegRatio=-0.05,AbsMeanSigma=0.76,pvalue=0.000721114338530142,pvalueTTest=0.177903607824888,
chrX	14863166	14863273	FANCB	FANCB00014	0.198078542409915	2	-0.0527437941003821	2	0.162156748400375	2	0.0390151772548043	NA	NA	SegRatio=-0.05,AbsMeanSigma=0.76,pvalue=0.000721114338530142,pvalueTTest=0.177903607824888,
chrX	14863238	14863337	FANCB	FANCB00015	-0.100469411088386	2	-0.0527437941003821	2	0.162156748400375	2	0.0390151772548043	NA	NA	SegRatio=-0.05,AbsMeanSigma=0.76,pvalue=0.000721114338530142,pvalueTTest=0.177903607824888,
chrX	14863277	14863383	FANCB	FANCB00016	-0.0527437941003821	2	-0.0527437941003821	2	0.162156748400375	2	0.0390151772548043	NA	NA	SegRatio=-0.05,AbsMeanSigma=0.76,pvalue=0.000721114338530142,pvalueTTest=0.177903607824888,
chrX	14863311	14863426	FANCB	FANCB00017	-0.0615092163456097	2	-0.0527437941003821	2	0.162156748400375	2	0.0390151772548043	NA	NA	SegRatio=-0.05,AbsMeanSigma=0.76,pvalue=0.000721114338530142,pvalueTTest=0.177903607824888,
chrX	14863403	14863513	FANCB	FANCB00018	NA	2	-0.0527437941003821	2	0.162156748400375	2	0.0390151772548043	NA	NA	SegRatio=-0.05,AbsMeanSigma=0.76,pvalue=0.000721114338530142,pvalueTTest=0.177903607824888,
chrX	14868601	14868713	FANCB	FANCB00019	-0.0627719938461113	2	-0.0527437941003821	2	0.162156748400375	2	0.0390151772548043	NA	NA	SegRatio=-0.05,AbsMeanSigma=0.76,pvalue=0.000721114338530142,pvalueTTest=0.177903607824888,
chrX	14868670	14868767	FANCB	FANCB00020	-1.37342186699555	1	-0.647542945309884	2	0.162156748400375	2	0.0390151772548043	q-value=0.000392746966940166, copies=0.5	NA	SegRatio=-0.65,AbsMeanSigma=4.5,pvalue=5.94384603896436e-46,pvalueTTest=0.00936312640407439,
chrX	14868758	14868870	FANCB	FANCB00021	NA	1	-0.647542945309884	2	0.162156748400375	2	0.0390151772548043	NA	NA	SegRatio=-0.65,AbsMeanSigma=4.5,pvalue=5.94384603896436e-46,pvalueTTest=0.00936312640407439,
chrX	14871063	14871174	FANCB	FANCB00022	NA	1	-0.647542945309884	2	0.162156748400375	2	0.0390151772548043	NA	NA	SegRatio=-0.65,AbsMeanSigma=4.5,pvalue=5.94384603896436e-46,pvalueTTest=0.00936312640407439,
chrX	14871155	14871259	FANCB	FANCB00023	-0.0868140516731452	1	-0.647542945309884	2	0.162156748400375	2	0.0390151772548043	NA	NA	SegRatio=-0.65,AbsMeanSigma=4.5,pvalue=5.94384603896436e-46,pvalueTTest=0.00936312640407439,
chrX	14871204	14871313	FANCB	FANCB00024	-1.41132461399512	1	-0.647542945309884	2	0.162156748400375	2	0.0390151772548043	q-value=0.00250066692402388, copies=0.5	NA	SegRatio=-0.65,AbsMeanSigma=4.5,pvalue=5.94384603896436e-46,pvalueTTest=0.00936312640407439,
chrX	14875926	14876038	FANCB	FANCB00025	-0.0242276572477034	1	-0.647542945309884	2	0.162156748400375	2	0.0390151772548043	NA	NA	SegRatio=-0.65,AbsMeanSigma=4.5,pvalue=5.94384603896436e-46,pvalueTTest=0.00936312640407439,
chrX	14876008	14876120	FANCB	FANCB00026	-0.647542945309884	1	-0.647542945309884	2	0.162156748400375	2	0.0390151772548043	NA	NA	SegRatio=-0.65,AbsMeanSigma=4.5,pvalue=5.94384603896436e-46,pvalueTTest=0.00936312640407439,
chrX	14877269	14877379	FANCB	FANCB00027	-1.08822929779698	1	-0.647542945309884	2	0.162156748400375	2	0.0390151772548043	NA	NA	SegRatio=-0.65,AbsMeanSigma=4.5,pvalue=5.94384603896436e-46,pvalueTTest=0.00936312640407439,
chrX	14877356	14877461	FANCB	FANCB00028	-0.00914018335690189	1	-0.647542945309884	2	0.162156748400375	2	0.0390151772548043	NA	NA	SegRatio=-0.65,AbsMeanSigma=4.5,pvalue=5.94384603896436e-46,pvalueTTest=0.00936312640407439,
chrX	14877416	14877520	FANCB	FANCB00029	-0.926996914412423	1	-0.647542945309884	2	0.162156748400375	2	0.0390151772548043	NA	NA	SegRatio=-0.65,AbsMeanSigma=4.5,pvalue=5.94384603896436e-46,pvalueTTest=0.00936312640407439,
chrX	14882657	14882775	FANCB	FANCB00030	-0.00514347701463475	2	-0.0161688215312721	2	0.162156748400375	2	0.0390151772548043	NA	NA	SegRatio=-0.02,AbsMeanSigma=0.29,pvalue=3.8062119290938e-06,pvalueTTest=0.000905062430088991,
chrX	14882769	14882886	FANCB	FANCB00031	0.12523759858295	2	-0.0161688215312721	2	0.162156748400375	2	0.0390151772548043	NA	NA	SegRatio=-0.02,AbsMeanSigma=0.29,pvalue=3.8062119290938e-06,pvalueTTest=0.000905062430088991,
chrX	14882810	14882925	FANCB	FANCB00032	-0.202952303495794	2	-0.0161688215312721	2	0.162156748400375	2	0.0390151772548043	NA	NA	SegRatio=-0.02,AbsMeanSigma=0.29,pvalue=3.8062119290938e-06,pvalueTTest=0.000905062430088991,
chrX	14882907	14883022	FANCB	FANCB00033	-0.495820314121134	2	-0.0161688215312721	2	0.162156748400375	2	0.0390151772548043	NA	NA	SegRatio=-0.02,AbsMeanSigma=0.29,pvalue=3.8062119290938e-06,pvalueTTest=0.000905062430088991,
chrX	14883023	14883139	FANCB	FANCB00034	-0.314434031653098	2	-0.0161688215312721	2	0.162156748400375	2	0.0390151772548043	NA	NA	SegRatio=-0.02,AbsMeanSigma=0.29,pvalue=3.8062119290938e-06,pvalueTTest=0.000905062430088991,
chrX	14883071	14883178	FANCB	FANCB00035	0.0955361369198234	2	-0.0161688215312721	2	0.162156748400375	2	0.0390151772548043	NA	NA	SegRatio=-0.02,AbsMeanSigma=0.29,pvalue=3.8062119290938e-06,pvalueTTest=0.000905062430088991,
chrX	14883159	14883265	FANCB	FANCB00036	-0.0629987614201825	2	-0.0161688215312721	2	0.162156748400375	2	0.0390151772548043	NA	NA	SegRatio=-0.02,AbsMeanSigma=0.29,pvalue=3.8062119290938e-06,pvalueTTest=0.000905062430088991,
chrX	14883248	14883358	FANCB	FANCB00037	0.949563672959547	2	-0.0161688215312721	2	0.162156748400375	2	0.0390151772548043	NA	NA	SegRatio=-0.02,AbsMeanSigma=0.29,pvalue=3.8062119290938e-06,pvalueTTest=0.000905062430088991,
chrX	14883281	14883412	FANCB	FANCB00038	0.298298034655036	2	-0.0161688215312721	2	0.162156748400375	2	0.0390151772548043	NA	NA	SegRatio=-0.02,AbsMeanSigma=0.29,pvalue=3.8062119290938e-06,pvalueTTest=0.000905062430088991,
chrX	14883383	14883474	FANCB	FANCB00039	-0.0618842327592293	2	-0.0161688215312721	2	0.162156748400375	2	0.0390151772548043	NA	NA	SegRatio=-0.02,AbsMeanSigma=0.29,pvalue=3.8062119290938e-06,pvalueTTest=0.000905062430088991,
chrX	14883462	14883573	FANCB	FANCB00040	0.130825268392922	2	-0.0161688215312721	2	0.162156748400375	2	0.0390151772548043	NA	NA	SegRatio=-0.02,AbsMeanSigma=0.29,pvalue=3.8062119290938e-06,pvalueTTest=0.000905062430088991,
chrX	14883498	14883608	FANCB	FANCB00041	0.0499419854846867	2	-0.0161688215312721	2	0.162156748400375	2	0.0390151772548043	NA	NA	SegRatio=-0.02,AbsMeanSigma=0.29,pvalue=3.8062119290938e-06,pvalueTTest=0.000905062430088991,
chrX	14883605	14883723	FANCB	FANCB00042	0.406041551663979	2	-0.0161688215312721	2	0.162156748400375	2	0.0390151772548043	NA	NA	SegRatio=-0.02,AbsMeanSigma=0.29,pvalue=3.8062119290938e-06,pvalueTTest=0.000905062430088991,
chrX	47058147	47058250	UBA1	UBA100001	-0.0317013804189083	2	-0.0161688215312721	2	0.261158426138187	2	0.261158426138187	NA	NA	SegRatio=-0.02,AbsMeanSigma=0.29,pvalue=3.8062119290938e-06,pvalueTTest=0.000905062430088991,
chrX	47058189	47058310	UBA1	UBA100002	-0.10535341928174	2	-0.0161688215312721	2	0.261158426138187	2	0.261158426138187	NA	NA	SegRatio=-0.02,AbsMeanSigma=0.29,pvalue=3.8062119290938e-06,pvalueTTest=0.000905062430088991,
chrX	47058267	47058388	UBA1	UBA100003	-0.0407552863013163	2	-0.0161688215312721	2	0.261158426138187	2	0.261158426138187	NA	NA	SegRatio=-0.02,AbsMeanSigma=0.29,pvalue=3.8062119290938e-06,pvalueTTest=0.000905062430088991,
chrX	47058423	47058539	UBA1	UBA100004	0.0733072709475376	2	-0.0161688215312721	2	0.261158426138187	2	0.261158426138187	NA	NA	SegRatio=-0.02,AbsMeanSigma=0.29,pvalue=3.8062119290938e-06,pvalueTTest=0.000905062430088991,
chrX	47058566	47058682	UBA1	UBA100005	-0.152047717063316	2	-0.0161688215312721	2	0.261158426138187	2	0.261158426138187	NA	NA	SegRatio=-0.02,AbsMeanSigma=0.29,pvalue=3.8062119290938e-06,pvalueTTest=0.000905062430088991,
chrX	47058662	47058779	UBA1	UBA100006	-0.159435940240326	2	-0.0161688215312721	2	0.261158426138187	2	0.261158426138187	NA	NA	SegRatio=-0.02,AbsMeanSigma=0.29,pvalue=3.8062119290938e-06,pvalueTTest=0.000905062430088991,
chrX	47058771	47058875	UBA1	UBA100007	-0.234917581141982	2	-0.0161688215312721	2	0.261158426138187	2	0.261158426138187	NA	NA	SegRatio=-0.02,AbsMeanSigma=0.29,pvalue=3.8062119290938e-06,pvalueTTest=0.000905062430088991,
chrX	47058875	47058993	UBA1	UBA100008	0.0896776565157505	2	-0.0161688215312721	2	0.261158426138187	2	0.261158426138187	NA	NA	SegRatio=-0.02,AbsMeanSigma=0.29,pvalue=3.8062119290938e-06,pvalueTTest=0.000905062430088991,
chrX	47058966	47059062	UBA1	UBA100009	-0.0232873590065453	2	-0.0161688215312721	2	0.261158426138187	2	0.261158426138187	NA	NA	SegRatio=-0.02,AbsMeanSigma=0.29,pvalue=3.8062119290938e-06,pvalueTTest=0.000905062430088991,
chrX	47060245	47060360	UBA1	UBA100010	-0.268185032398499	2	-0.0161688215312721	2	0.261158426138187	2	0.261158426138187	NA	NA	SegRatio=-0.02,AbsMeanSigma=0.29,pvalue=3.8062119290938e-06,pvalueTTest=0.000905062430088991,
chrX	47060354	47060461	UBA1	UBA100011	-0.227693304205498	2	-0.0161688215312721	2	0.261158426138187	2	0.261158426138187	NA	NA	SegRatio=-0.02,AbsMeanSigma=0.29,pvalue=3.8062119290938e-06,pvalueTTest=0.000905062430088991,
chrX	47060595	47060712	UBA1	UBA100012	NA	2	-0.0161688215312721	2	0.261158426138187	2	0.261158426138187	NA	NA	SegRatio=-0.02,AbsMeanSigma=0.29,pvalue=3.8062119290938e-06,pvalueTTest=0.000905062430088991,
chrX	47060697	47060809	UBA1	UBA100013	-0.134206530176123	2	-0.0161688215312721	2	0.261158426138187	2	0.261158426138187	NA	NA	SegRatio=-0.02,AbsMeanSigma=0.29,pvalue=3.8062119290938e-06,pvalueTTest=0.000905062430088991,
chrX	47060836	47060954	UBA1	UBA100014	0.00467413409068601	2	-0.0161688215312721	2	0.261158426138187	2	0.261158426138187	NA	NA	SegRatio=-0.02,AbsMeanSigma=0.29,pvalue=3.8062119290938e-06,pvalueTTest=0.000905062430088991,
chrX	47060880	47060995	UBA1	UBA100015	-0.19620202745014	2	-0.0161688215312721	2	0.261158426138187	2	0.261158426138187	NA	NA	SegRatio=-0.02,AbsMeanSigma=0.29,pvalue=3.8062119290938e-06,pvalueTTest=0.000905062430088991,
chrX	47060987	47061107	UBA1	UBA100016	0.103990285034783	2	-0.0161688215312721	2	0.261158426138187	2	0.261158426138187	NA	NA	SegRatio=-0.02,AbsMeanSigma=0.29,pvalue=3.8062119290938e-06,pvalueTTest=0.000905062430088991,
chrX	47061533	47061652	UBA1	UBA100017	-0.0446451377524352	2	-0.0161688215312721	2	0.261158426138187	2	0.261158426138187	NA	NA	SegRatio=-0.02,AbsMeanSigma=0.29,pvalue=3.8062119290938e-06,pvalueTTest=0.000905062430088991,
chrX	47061592	47061706	UBA1	UBA100018	-0.0307476254377667	2	-0.0161688215312721	2	0.261158426138187	2	0.261158426138187	NA	NA	SegRatio=-0.02,AbsMeanSigma=0.29,pvalue=3.8062119290938e-06,pvalueTTest=0.000905062430088991,
chrX	47061663	47061777	UBA1	UBA100019	-0.237575267903787	2	-0.0161688215312721	2	0.261158426138187	2	0.261158426138187	NA	NA	SegRatio=-0.02,AbsMeanSigma=0.29,pvalue=3.8062119290938e-06,pvalueTTest=0.000905062430088991,
chrX	47061740	47061858	UBA1	UBA100020	0.119589097512845	2	-0.0161688215312721	2	0.261158426138187	2	0.261158426138187	NA	NA	SegRatio=-0.02,AbsMeanSigma=0.29,pvalue=3.8062119290938e-06,pvalueTTest=0.000905062430088991,
chrX	47061784	47061896	UBA1	UBA100021	0.0411774344044236	2	-0.0161688215312721	2	0.261158426138187	2	0.261158426138187	NA	NA	SegRatio=-0.02,AbsMeanSigma=0.29,pvalue=3.8062119290938e-06,pvalueTTest=0.000905062430088991,
chrX	47061878	47061997	UBA1	UBA100022	0.0587364960908639	2	-0.0161688215312721	2	0.261158426138187	2	0.261158426138187	NA	NA	SegRatio=-0.02,AbsMeanSigma=0.29,pvalue=3.8062119290938e-06,pvalueTTest=0.000905062430088991,
chrX	47062010	47062130	UBA1	UBA100023	0.016481161161967	2	-0.0161688215312721	2	0.261158426138187	2	0.261158426138187	NA	NA	SegRatio=-0.02,AbsMeanSigma=0.29,pvalue=3.8062119290938e-06,pvalueTTest=0.000905062430088991,
chrX	47062113	47062202	UBA1	UBA100024	0.118672684495779	2	-0.0161688215312721	2	0.261158426138187	2	0.261158426138187	NA	NA	SegRatio=-0.02,AbsMeanSigma=0.29,pvalue=3.8062119290938e-06,pvalueTTest=0.000905062430088991,
chrX	47062182	47062296	UBA1	UBA100025	-0.0948536441229018	2	-0.0161688215312721	2	0.261158426138187	2	0.261158426138187	NA	NA	SegRatio=-0.02,AbsMeanSigma=0.29,pvalue=3.8062119290938e-06,pvalueTTest=0.000905062430088991,
chrX	47062310	47062424	UBA1	UBA100026	-0.127722215498107	2	-0.0161688215312721	2	0.261158426138187	2	0.261158426138187	NA	NA	SegRatio=-0.02,AbsMeanSigma=0.29,pvalue=3.8062119290938e-06,pvalueTTest=0.000905062430088991,
chrX	47062384	47062502	UBA1	UBA100027	-0.0241218250078068	2	-0.0161688215312721	2	0.261158426138187	2	0.261158426138187	NA	NA	SegRatio=-0.02,AbsMeanSigma=0.29,pvalue=3.8062119290938e-06,pvalueTTest=0.000905062430088991,
chrX	47062451	47062570	UBA1	UBA100028	-0.194017931001154	2	-0.0161688215312721	2	0.261158426138187	2	0.261158426138187	NA	NA	SegRatio=-0.02,AbsMeanSigma=0.29,pvalue=3.8062119290938e-06,pvalueTTest=0.000905062430088991,
chrX	47062569	47062685	UBA1	UBA100029	-0.245297777081044	2	-0.0161688215312721	2	0.261158426138187	2	0.261158426138187	NA	NA	SegRatio=-0.02,AbsMeanSigma=0.29,pvalue=3.8062119290938e-06,pvalueTTest=0.000905062430088991,
chrX	47062898	47063013	UBA1	UBA100030	0.0999293053524962	2	-0.0161688215312721	2	0.261158426138187	2	0.261158426138187	NA	NA	SegRatio=-0.02,AbsMeanSigma=0.29,pvalue=3.8062119290938e-06,pvalueTTest=0.000905062430088991,
chrX	47062977	47063095	UBA1	UBA100031	-0.0821112010798009	2	-0.0161688215312721	2	0.261158426138187	2	0.261158426138187	NA	NA	SegRatio=-0.02,AbsMeanSigma=0.29,pvalue=3.8062119290938e-06,pvalueTTest=0.000905062430088991,
chrX	47063068	47063206	UBA1	UBA100032	-0.195162204587992	2	-0.0161688215312721	2	0.261158426138187	2	0.261158426138187	NA	NA	SegRatio=-0.02,AbsMeanSigma=0.29,pvalue=3.8062119290938e-06,pvalueTTest=0.000905062430088991,
chrX	47065284	47065392	UBA1	UBA100033	-0.0161688215312721	2	-0.0161688215312721	2	0.261158426138187	2	0.261158426138187	NA	NA	SegRatio=-0.02,AbsMeanSigma=0.29,pvalue=3.8062119290938e-06,pvalueTTest=0.000905062430088991,
chrX	47065347	47065463	UBA1	UBA100034	-0.0101263705231493	2	-0.0161688215312721	2	0.261158426138187	2	0.261158426138187	NA	NA	SegRatio=-0.02,AbsMeanSigma=0.29,pvalue=3.8062119290938e-06,pvalueTTest=0.000905062430088991,
chrX	47065454	47065570	UBA1	UBA100035	0.111844402289633	2	-0.0161688215312721	2	0.261158426138187	2	0.261158426138187	NA	NA	SegRatio=-0.02,AbsMeanSigma=0.29,pvalue=3.8062119290938e-06,pvalueTTest=0.000905062430088991,
chrX	47065610	47065719	UBA1	UBA100036	-0.0537949720239869	2	-0.0161688215312721	2	0.261158426138187	2	0.261158426138187	NA	NA	SegRatio=-0.02,AbsMeanSigma=0.29,pvalue=3.8062119290938e-06,pvalueTTest=0.000905062430088991,
chrX	47065678	47065796	UBA1	UBA100037	-0.0276631224752174	2	-0.0161688215312721	2	0.261158426138187	2	0.261158426138187	NA	NA	SegRatio=-0.02,AbsMeanSigma=0.29,pvalue=3.8062119290938e-06,pvalueTTest=0.000905062430088991,
chrX	47065752	47065846	UBA1	UBA100038	0.0831456828052698	2	-0.0161688215312721	2	0.261158426138187	2	0.261158426138187	NA	NA	SegRatio=-0.02,AbsMeanSigma=0.29,pvalue=3.8062119290938e-06,pvalueTTest=0.000905062430088991,
chrX	47065828	47065942	UBA1	UBA100039	0.0625680047827623	2	-0.0161688215312721	2	0.261158426138187	2	0.261158426138187	NA	NA	SegRatio=-0.02,AbsMeanSigma=0.29,pvalue=3.8062119290938e-06,pvalueTTest=0.000905062430088991,
chrX	47068952	47069068	UBA1	UBA100040	-0.0881666717725613	2	-0.0161688215312721	2	0.261158426138187	2	0.261158426138187	NA	NA	SegRatio=-0.02,AbsMeanSigma=0.29,pvalue=3.8062119290938e-06,pvalueTTest=0.000905062430088991,
chrX	47069043	47069159	UBA1	UBA100041	-0.245931433056356	2	-0.0161688215312721	2	0.261158426138187	2	0.261158426138187	NA	NA	SegRatio=-0.02,AbsMeanSigma=0.29,pvalue=3.8062119290938e-06,pvalueTTest=0.000905062430088991,
chrX	47069245	47069365	UBA1	UBA100042	0.00670059772279139	2	-0.0161688215312721	2	0.261158426138187	2	0.261158426138187	NA	NA	SegRatio=-0.02,AbsMeanSigma=0.29,pvalue=3.8062119290938e-06,pvalueTTest=0.000905062430088991,
chrX	47069353	47069473	UBA1	UBA100043	-0.0074777539932003	2	-0.0161688215312721	2	0.261158426138187	2	0.261158426138187	NA	NA	SegRatio=-0.02,AbsMeanSigma=0.29,pvalue=3.8062119290938e-06,pvalueTTest=0.000905062430088991,
chrX	47069483	47069595	UBA1	UBA100044	0.0368986197888194	2	-0.0161688215312721	2	0.261158426138187	2	0.261158426138187	NA	NA	SegRatio=-0.02,AbsMeanSigma=0.29,pvalue=3.8062119290938e-06,pvalueTTest=0.000905062430088991,
chrX	47070208	47070325	UBA1	UBA100045	-0.030189830103474	2	-0.0161688215312721	2	0.261158426138187	2	0.261158426138187	NA	NA	SegRatio=-0.02,AbsMeanSigma=0.29,pvalue=3.8062119290938e-06,pvalueTTest=0.000905062430088991,
chrX	47070325	47070441	UBA1	UBA100046	0.220182443402517	2	-0.0161688215312721	2	0.261158426138187	2	0.261158426138187	NA	NA	SegRatio=-0.02,AbsMeanSigma=0.29,pvalue=3.8062119290938e-06,pvalueTTest=0.000905062430088991,
chrX	47070409	47070526	UBA1	UBA100047	0.0175976980317178	2	-0.0161688215312721	2	0.261158426138187	2	0.261158426138187	NA	NA	SegRatio=-0.02,AbsMeanSigma=0.29,pvalue=3.8062119290938e-06,pvalueTTest=0.000905062430088991,
chrX	47070456	47070574	UBA1	UBA100048	0.139404874123948	2	-0.0161688215312721	2	0.261158426138187	2	0.261158426138187	NA	NA	SegRatio=-0.02,AbsMeanSigma=0.29,pvalue=3.8062119290938e-06,pvalueTTest=0.000905062430088991,
chrX	47070539	47070629	UBA1	UBA100049	-0.184590447792119	2	-0.0161688215312721	2	0.261158426138187	2	0.261158426138187	NA	NA	SegRatio=-0.02,AbsMeanSigma=0.29,pvalue=3.8062119290938e-06,pvalueTTest=0.000905062430088991,
chrX	47070629	47070750	UBA1	UBA100050	0.0145646662058455	2	-0.0161688215312721	2	0.261158426138187	2	0.261158426138187	NA	NA	SegRatio=-0.02,AbsMeanSigma=0.29,pvalue=3.8062119290938e-06,pvalueTTest=0.000905062430088991,
chrX	47071780	47071894	UBA1	UBA100051	0.0151576860070032	2	-0.0161688215312721	2	0.261158426138187	2	0.261158426138187	NA	NA	SegRatio=-0.02,AbsMeanSigma=0.29,pvalue=3.8062119290938e-06,pvalueTTest=0.000905062430088991,
chrX	47071883	47072001	UBA1	UBA100052	0.0810074911659897	2	-0.0161688215312721	2	0.261158426138187	2	0.261158426138187	NA	NA	SegRatio=-0.02,AbsMeanSigma=0.29,pvalue=3.8062119290938e-06,pvalueTTest=0.000905062430088991,
chrX	47072112	47072227	UBA1	UBA100053	0.0202410258192964	2	-0.0161688215312721	2	0.261158426138187	2	0.261158426138187	NA	NA	SegRatio=-0.02,AbsMeanSigma=0.29,pvalue=3.8062119290938e-06,pvalueTTest=0.000905062430088991,
chrX	47072209	47072327	UBA1	UBA100054	0.0657290253865924	2	-0.0161688215312721	2	0.261158426138187	2	0.261158426138187	NA	NA	SegRatio=-0.02,AbsMeanSigma=0.29,pvalue=3.8062119290938e-06,pvalueTTest=0.000905062430088991,
chrX	47072349	47072464	UBA1	UBA100055	0.00128197363279974	2	-0.0161688215312721	2	0.261158426138187	2	0.261158426138187	NA	NA	SegRatio=-0.02,AbsMeanSigma=0.29,pvalue=3.8062119290938e-06,pvalueTTest=0.000905062430088991,
chrX	47072393	47072511	UBA1	UBA100056	-0.0492027790705738	2	-0.0161688215312721	2	0.261158426138187	2	0.261158426138187	NA	NA	SegRatio=-0.02,AbsMeanSigma=0.29,pvalue=3.8062119290938e-06,pvalueTTest=0.000905062430088991,
chrX	47072510	47072629	UBA1	UBA100057	-0.0741778784414513	2	-0.0161688215312721	2	0.261158426138187	2	0.261158426138187	NA	NA	SegRatio=-0.02,AbsMeanSigma=0.29,pvalue=3.8062119290938e-06,pvalueTTest=0.000905062430088991,
chrX	47073703	47073809	UBA1	UBA100058	-0.103449834967887	2	-0.0161688215312721	2	0.261158426138187	2	0.261158426138187	NA	NA	SegRatio=-0.02,AbsMeanSigma=0.29,pvalue=3.8062119290938e-06,pvalueTTest=0.000905062430088991,
chrX	47073808	47073927	UBA1	UBA100059	-0.042143650128614	2	-0.0161688215312721	2	0.261158426138187	2	0.261158426138187	NA	NA	SegRatio=-0.02,AbsMeanSigma=0.29,pvalue=3.8062119290938e-06,pvalueTTest=0.000905062430088991,
chrX	47073919	47074037	UBA1	UBA100060	0.22412226297308	2	-0.0161688215312721	2	0.261158426138187	2	0.261158426138187	NA	NA	SegRatio=-0.02,AbsMeanSigma=0.29,pvalue=3.8062119290938e-06,pvalueTTest=0.000905062430088991,
chrX	47074028	47074136	UBA1	UBA100061	-0.0336322108311553	2	-0.0161688215312721	2	0.261158426138187	2	0.261158426138187	NA	NA	SegRatio=-0.02,AbsMeanSigma=0.29,pvalue=3.8062119290938e-06,pvalueTTest=0.000905062430088991,
chrX	47074147	47074261	UBA1	UBA100062	0.0616723473807947	2	-0.0161688215312721	2	0.261158426138187	2	0.261158426138187	NA	NA	SegRatio=-0.02,AbsMeanSigma=0.29,pvalue=3.8062119290938e-06,pvalueTTest=0.000905062430088991,
chrX	47074210	47074302	UBA1	UBA100063	0.428288107654923	2	-0.0161688215312721	2	0.261158426138187	2	0.261158426138187	NA	NA	SegRatio=-0.02,AbsMeanSigma=0.29,pvalue=3.8062119290938e-06,pvalueTTest=0.000905062430088991,
chrX	47074303	47074424	UBA1	UBA100064	0.310931029865281	2	-0.0161688215312721	2	0.261158426138187	2	0.261158426138187	NA	NA	SegRatio=-0.02,AbsMeanSigma=0.29,pvalue=3.8062119290938e-06,pvalueTTest=0.000905062430088991,
chrX	48649478	48649595	GATA1	GATA100001	NA	2	-0.0161688215312721	2	0.254144168985183	2	0.254144168985183	NA	NA	SegRatio=-0.02,AbsMeanSigma=0.29,pvalue=3.8062119290938e-06,pvalueTTest=0.000905062430088991,
chrX	48649584	48649743	GATA1	GATA100002.GATA100003	NA	2	-0.0161688215312721	2	0.254144168985183	2	0.254144168985183	NA	NA	SegRatio=-0.02,AbsMeanSigma=0.29,pvalue=3.8062119290938e-06,pvalueTTest=0.000905062430088991,
chrX	48649739	48649860	GATA1	GATA100004	-0.0853745044946603	2	-0.0161688215312721	2	0.254144168985183	2	0.254144168985183	NA	NA	SegRatio=-0.02,AbsMeanSigma=0.29,pvalue=3.8062119290938e-06,pvalueTTest=0.000905062430088991,
chrX	48650210	48650272	GATA1	GATA100005	NA	2	-0.0161688215312721	2	0.254144168985183	2	0.254144168985183	NA	NA	SegRatio=-0.02,AbsMeanSigma=0.29,pvalue=3.8062119290938e-06,pvalueTTest=0.000905062430088991,
chrX	48650273	48650390	GATA1	GATA100006	0.113671181851233	2	-0.0161688215312721	2	0.254144168985183	2	0.254144168985183	NA	NA	SegRatio=-0.02,AbsMeanSigma=0.29,pvalue=3.8062119290938e-06,pvalueTTest=0.000905062430088991,
chrX	48650361	48650431	GATA1	GATA100007	0.143455598941536	2	-0.0161688215312721	2	0.254144168985183	2	0.254144168985183	NA	NA	SegRatio=-0.02,AbsMeanSigma=0.29,pvalue=3.8062119290938e-06,pvalueTTest=0.000905062430088991,
chrX	48650408	48650524	GATA1	GATA100008	-0.0560205328467101	2	-0.0161688215312721	2	0.254144168985183	2	0.254144168985183	NA	NA	SegRatio=-0.02,AbsMeanSigma=0.29,pvalue=3.8062119290938e-06,pvalueTTest=0.000905062430088991,
chrX	48650513	48650621	GATA1	GATA100009	0.0119553500779531	2	-0.0161688215312721	2	0.254144168985183	2	0.254144168985183	NA	NA	SegRatio=-0.02,AbsMeanSigma=0.29,pvalue=3.8062119290938e-06,pvalueTTest=0.000905062430088991,
chrX	48650584	48650679	GATA1	GATA100010	-0.120136268789502	2	-0.0161688215312721	2	0.254144168985183	2	0.254144168985183	NA	NA	SegRatio=-0.02,AbsMeanSigma=0.29,pvalue=3.8062119290938e-06,pvalueTTest=0.000905062430088991,
chrX	48650691	48650795	GATA1	GATA100011	-0.0963331185030898	2	-0.0161688215312721	2	0.254144168985183	2	0.254144168985183	NA	NA	SegRatio=-0.02,AbsMeanSigma=0.29,pvalue=3.8062119290938e-06,pvalueTTest=0.000905062430088991,
chrX	48650748	48650862	GATA1	GATA100012	-0.363204777013531	2	-0.0161688215312721	2	0.254144168985183	2	0.254144168985183	NA	NA	SegRatio=-0.02,AbsMeanSigma=0.29,pvalue=3.8062119290938e-06,pvalueTTest=0.000905062430088991,
chrX	48650844	48650956	GATA1	GATA100013	0.0867100063071529	2	-0.0161688215312721	2	0.254144168985183	2	0.254144168985183	NA	NA	SegRatio=-0.02,AbsMeanSigma=0.29,pvalue=3.8062119290938e-06,pvalueTTest=0.000905062430088991,
chrX	48651491	48651597	GATA1	GATA100014	-0.130875664453796	2	-0.0161688215312721	2	0.254144168985183	2	0.254144168985183	NA	NA	SegRatio=-0.02,AbsMeanSigma=0.29,pvalue=3.8062119290938e-06,pvalueTTest=0.000905062430088991,
chrX	48651581	48651689	GATA1	GATA100015	0.125736625745381	2	-0.0161688215312721	2	0.254144168985183	2	0.254144168985183	NA	NA	SegRatio=-0.02,AbsMeanSigma=0.29,pvalue=3.8062119290938e-06,pvalueTTest=0.000905062430088991,
chrX	48651650	48651742	GATA1	GATA100016	-0.262539461839794	2	-0.0161688215312721	2	0.254144168985183	2	0.254144168985183	NA	NA	SegRatio=-0.02,AbsMeanSigma=0.29,pvalue=3.8062119290938e-06,pvalueTTest=0.000905062430088991,
chrX	48652121	48652231	GATA1	GATA100017	-0.053877855461228	2	-0.0161688215312721	2	0.254144168985183	2	0.254144168985183	NA	NA	SegRatio=-0.02,AbsMeanSigma=0.29,pvalue=3.8062119290938e-06,pvalueTTest=0.000905062430088991,
chrX	48652229	48652351	GATA1	GATA100018	-0.0778848958368285	2	-0.0161688215312721	2	0.254144168985183	2	0.254144168985183	NA	NA	SegRatio=-0.02,AbsMeanSigma=0.29,pvalue=3.8062119290938e-06,pvalueTTest=0.000905062430088991,
chrX	48652336	48652454	GATA1	GATA100019	NA	2	-0.0161688215312721	2	0.254144168985183	2	0.254144168985183	NA	NA	SegRatio=-0.02,AbsMeanSigma=0.29,pvalue=3.8062119290938e-06,pvalueTTest=0.000905062430088991,
chrX	48652417	48652541	GATA1	GATA100020	-0.174573746770957	2	-0.0161688215312721	2	0.254144168985183	2	0.254144168985183	NA	NA	SegRatio=-0.02,AbsMeanSigma=0.29,pvalue=3.8062119290938e-06,pvalueTTest=0.000905062430088991,
chrX	48652489	48652607	GATA1	GATA100021	0.241366365755262	2	-0.0161688215312721	2	0.254144168985183	2	0.254144168985183	NA	NA	SegRatio=-0.02,AbsMeanSigma=0.29,pvalue=3.8062119290938e-06,pvalueTTest=0.000905062430088991,
chrX	77227092	77227212	ATP7A	ATP7A00001	-0.270261631452049	2	-0.0161688215312721	2	0.0331719512630648	2	0.0331719512630648	NA	NA	SegRatio=-0.02,AbsMeanSigma=0.29,pvalue=3.8062119290938e-06,pvalueTTest=0.000905062430088991,
chrX	77227210	77227327	ATP7A	ATP7A00002	-0.291972824240959	2	-0.0161688215312721	2	0.0331719512630648	2	0.0331719512630648	NA	NA	SegRatio=-0.02,AbsMeanSigma=0.29,pvalue=3.8062119290938e-06,pvalueTTest=0.000905062430088991,
chrX	77243672	77243790	ATP7A	ATP7A00003	-1.05274982427688	2	-0.0161688215312721	2	0.0331719512630648	2	0.0331719512630648	q-value=0.000594588411214767, copies=0.5	NA	SegRatio=-0.02,AbsMeanSigma=0.29,pvalue=3.8062119290938e-06,pvalueTTest=0.000905062430088991,
chrX	77243746	77243860	ATP7A	ATP7A00004	-0.200948450153045	2	-0.0161688215312721	2	0.0331719512630648	2	0.0331719512630648	NA	NA	SegRatio=-0.02,AbsMeanSigma=0.29,pvalue=3.8062119290938e-06,pvalueTTest=0.000905062430088991,
chrX	77243804	77243916	ATP7A	ATP7A00005	-0.0147578429538692	2	-0.0161688215312721	2	0.0331719512630648	2	0.0331719512630648	NA	NA	SegRatio=-0.02,AbsMeanSigma=0.29,pvalue=3.8062119290938e-06,pvalueTTest=0.000905062430088991,
chrX	77243909	77244027	ATP7A	ATP7A00006	-0.028490453306032	2	-0.0161688215312721	2	0.0331719512630648	2	0.0331719512630648	NA	NA	SegRatio=-0.02,AbsMeanSigma=0.29,pvalue=3.8062119290938e-06,pvalueTTest=0.000905062430088991,
chrX	77244012	77244123	ATP7A	ATP7A00007	-0.0321574270840347	2	-0.0161688215312721	2	0.0331719512630648	2	0.0331719512630648	NA	NA	SegRatio=-0.02,AbsMeanSigma=0.29,pvalue=3.8062119290938e-06,pvalueTTest=0.000905062430088991,
chrX	77244108	77244204	ATP7A	ATP7A00008	-0.0773043316398883	2	-0.0161688215312721	2	0.0331719512630648	2	0.0331719512630648	NA	NA	SegRatio=-0.02,AbsMeanSigma=0.29,pvalue=3.8062119290938e-06,pvalueTTest=0.000905062430088991,
chrX	77244179	77244293	ATP7A	ATP7A00009	0.0778413740153668	2	-0.0161688215312721	2	0.0331719512630648	2	0.0331719512630648	NA	NA	SegRatio=-0.02,AbsMeanSigma=0.29,pvalue=3.8062119290938e-06,pvalueTTest=0.000905062430088991,
chrX	77244697	77244814	ATP7A	ATP7A00010	-0.157833287426224	2	-0.0161688215312721	2	0.0331719512630648	2	0.0331719512630648	NA	NA	SegRatio=-0.02,AbsMeanSigma=0.29,pvalue=3.8062119290938e-06,pvalueTTest=0.000905062430088991,
chrX	77244790	77244905	ATP7A	ATP7A00011	0.102053523585962	2	-0.0161688215312721	2	0.0331719512630648	2	0.0331719512630648	NA	NA	SegRatio=-0.02,AbsMeanSigma=0.29,pvalue=3.8062119290938e-06,pvalueTTest=0.000905062430088991,
chrX	77244906	77245018	ATP7A	ATP7A00012	-0.00680292815836221	2	-0.0161688215312721	2	0.0331719512630648	2	0.0331719512630648	NA	NA	SegRatio=-0.02,AbsMeanSigma=0.29,pvalue=3.8062119290938e-06,pvalueTTest=0.000905062430088991,
chrX	77244996	77245084	ATP7A	ATP7A00013	NA	2	-0.0161688215312721	2	0.0331719512630648	2	0.0331719512630648	NA	NA	SegRatio=-0.02,AbsMeanSigma=0.29,pvalue=3.8062119290938e-06,pvalueTTest=0.000905062430088991,
chrX	77245079	77245195	ATP7A	ATP7A00014	0.042324791183396	2	-0.0161688215312721	2	0.0331719512630648	2	0.0331719512630648	NA	NA	SegRatio=-0.02,AbsMeanSigma=0.29,pvalue=3.8062119290938e-06,pvalueTTest=0.000905062430088991,
chrX	77245186	77245295	ATP7A	ATP7A00015	0.112736192053905	2	-0.0161688215312721	2	0.0331719512630648	2	0.0331719512630648	NA	NA	SegRatio=-0.02,AbsMeanSigma=0.29,pvalue=3.8062119290938e-06,pvalueTTest=0.000905062430088991,
chrX	77245295	77245411	ATP7A	ATP7A00016	0.129617083786015	2	-0.0161688215312721	2	0.0331719512630648	2	0.0331719512630648	NA	NA	SegRatio=-0.02,AbsMeanSigma=0.29,pvalue=3.8062119290938e-06,pvalueTTest=0.000905062430088991,
chrX	77245412	77245529	ATP7A	ATP7A00017	0.044641058416224	2	-0.0161688215312721	2	0.0331719512630648	2	0.0331719512630648	NA	NA	SegRatio=-0.02,AbsMeanSigma=0.29,pvalue=3.8062119290938e-06,pvalueTTest=0.000905062430088991,
chrX	77253892	77253993	ATP7A	ATP7A00018	0.0712171209257455	2	-0.0161688215312721	2	0.0331719512630648	2	0.0331719512630648	NA	NA	SegRatio=-0.02,AbsMeanSigma=0.29,pvalue=3.8062119290938e-06,pvalueTTest=0.000905062430088991,
chrX	77253976	77254071	ATP7A	ATP7A00019	0.110470241261787	2	-0.0161688215312721	2	0.0331719512630648	2	0.0331719512630648	NA	NA	SegRatio=-0.02,AbsMeanSigma=0.29,pvalue=3.8062119290938e-06,pvalueTTest=0.000905062430088991,
chrX	77254070	77254181	ATP7A	ATP7A00020	0.0850961978713518	2	-0.0161688215312721	2	0.0331719512630648	2	0.0331719512630648	NA	NA	SegRatio=-0.02,AbsMeanSigma=0.29,pvalue=3.8062119290938e-06,pvalueTTest=0.000905062430088991,
chrX	77254179	77254297	ATP7A	ATP7A00021	-0.148533898040404	2	-0.0161688215312721	2	0.0331719512630648	2	0.0331719512630648	NA	NA	SegRatio=-0.02,AbsMeanSigma=0.29,pvalue=3.8062119290938e-06,pvalueTTest=0.000905062430088991,
chrX	77258596	77258711	ATP7A	ATP7A00022	-0.109966583666183	2	-0.0161688215312721	2	0.0331719512630648	2	0.0331719512630648	NA	NA	SegRatio=-0.02,AbsMeanSigma=0.29,pvalue=3.8062119290938e-06,pvalueTTest=0.000905062430088991,
chrX	77258668	77258782	ATP7A	ATP7A00023	0.0788344629111803	2	-0.0161688215312721	2	0.0331719512630648	2	0.0331719512630648	NA	NA	SegRatio=-0.02,AbsMeanSigma=0.29,pvalue=3.8062119290938e-06,pvalueTTest=0.000905062430088991,
chrX	77264557	77264664	ATP7A	ATP7A00024	-0.28362347499496	2	-0.0161688215312721	2	0.0331719512630648	2	0.0331719512630648	NA	NA	SegRatio=-0.02,AbsMeanSigma=0.29,pvalue=3.8062119290938e-06,pvalueTTest=0.000905062430088991,
chrX	77264632	77264749	ATP7A	ATP7A00025	-0.0245804287214439	2	-0.0161688215312721	2	0.0331719512630648	2	0.0331719512630648	NA	NA	SegRatio=-0.02,AbsMeanSigma=0.29,pvalue=3.8062119290938e-06,pvalueTTest=0.000905062430088991,
chrX	77264732	77264827	ATP7A	ATP7A00026	-0.730062831029913	2	-0.0161688215312721	2	0.0331719512630648	2	0.0331719512630648	NA	NA	SegRatio=-0.02,AbsMeanSigma=0.29,pvalue=3.8062119290938e-06,pvalueTTest=0.000905062430088991,
chrX	77266602	77266711	ATP7A	ATP7A00027	-0.344118169649642	2	-0.0161688215312721	2	0.0331719512630648	2	0.0331719512630648	NA	NA	SegRatio=-0.02,AbsMeanSigma=0.29,pvalue=3.8062119290938e-06,pvalueTTest=0.000905062430088991,
chrX	77266707	77266842	ATP7A	ATP7A00028	-0.022433912344669	2	-0.0161688215312721	2	0.0331719512630648	2	0.0331719512630648	NA	NA	SegRatio=-0.02,AbsMeanSigma=0.29,pvalue=3.8062119290938e-06,pvalueTTest=0.000905062430088991,
chrX	77266914	77267026	ATP7A	ATP7A00029	0.0916875882199341	2	-0.0161688215312721	2	0.0331719512630648	2	0.0331719512630648	NA	NA	SegRatio=-0.02,AbsMeanSigma=0.29,pvalue=3.8062119290938e-06,pvalueTTest=0.000905062430088991,
chrX	77266969	77267087	ATP7A	ATP7A00030	-0.251625752285975	2	-0.0161688215312721	2	0.0331719512630648	2	0.0331719512630648	NA	NA	SegRatio=-0.02,AbsMeanSigma=0.29,pvalue=3.8062119290938e-06,pvalueTTest=0.000905062430088991,
chrX	77267052	77267167	ATP7A	ATP7A00031	0.0736792326966992	2	-0.0161688215312721	2	0.0331719512630648	2	0.0331719512630648	NA	NA	SegRatio=-0.02,AbsMeanSigma=0.29,pvalue=3.8062119290938e-06,pvalueTTest=0.000905062430088991,
chrX	77267143	77267253	ATP7A	ATP7A00032	-0.100898079504026	2	-0.0161688215312721	2	0.0331719512630648	2	0.0331719512630648	NA	NA	SegRatio=-0.02,AbsMeanSigma=0.29,pvalue=3.8062119290938e-06,pvalueTTest=0.000905062430088991,
chrX	77268298	77268413	ATP7A	ATP7A00033	-1.98263875358055	2	-0.0161688215312721	2	0.0331719512630648	2	0.0331719512630648	NA	NA	SegRatio=-0.02,AbsMeanSigma=0.29,pvalue=3.8062119290938e-06,pvalueTTest=0.000905062430088991,
chrX	77268399	77268508	ATP7A	ATP7A00034	0.00685345149995003	2	-0.0161688215312721	2	0.0331719512630648	2	0.0331719512630648	NA	NA	SegRatio=-0.02,AbsMeanSigma=0.29,pvalue=3.8062119290938e-06,pvalueTTest=0.000905062430088991,
chrX	77268489	77268603	ATP7A	ATP7A00035	0.0532586325592161	2	-0.0161688215312721	2	0.0331719512630648	2	0.0331719512630648	NA	NA	SegRatio=-0.02,AbsMeanSigma=0.29,pvalue=3.8062119290938e-06,pvalueTTest=0.000905062430088991,
chrX	77268526	77268640	ATP7A	ATP7A00036	-0.101699912469305	2	-0.0161688215312721	2	0.0331719512630648	2	0.0331719512630648	NA	NA	SegRatio=-0.02,AbsMeanSigma=0.29,pvalue=3.8062119290938e-06,pvalueTTest=0.000905062430088991,
chrX	77270087	77270196	ATP7A	ATP7A00037	-0.547167398791887	2	-0.0161688215312721	2	0.0331719512630648	2	0.0331719512630648	q-value=0.00115728935726092, copies=1	NA	SegRatio=-0.02,AbsMeanSigma=0.29,pvalue=3.8062119290938e-06,pvalueTTest=0.000905062430088991,
chrX	77270169	77270255	ATP7A	ATP7A00038	-0.0508938050211128	2	-0.0161688215312721	2	0.0331719512630648	2	0.0331719512630648	NA	NA	SegRatio=-0.02,AbsMeanSigma=0.29,pvalue=3.8062119290938e-06,pvalueTTest=0.000905062430088991,
chrX	77270235	77270342	ATP7A	ATP7A00039	NA	2	-0.0161688215312721	2	0.0331719512630648	2	0.0331719512630648	NA	NA	SegRatio=-0.02,AbsMeanSigma=0.29,pvalue=3.8062119290938e-06,pvalueTTest=0.000905062430088991,
chrX	77271226	77271332	ATP7A	ATP7A00040	-0.069360770528769	2	-0.0161688215312721	2	0.0331719512630648	2	0.0331719512630648	NA	NA	SegRatio=-0.02,AbsMeanSigma=0.29,pvalue=3.8062119290938e-06,pvalueTTest=0.000905062430088991,
chrX	77271267	77271369	ATP7A	ATP7A00041	0.0709851040702925	2	-0.0161688215312721	2	0.0331719512630648	2	0.0331719512630648	NA	NA	SegRatio=-0.02,AbsMeanSigma=0.29,pvalue=3.8062119290938e-06,pvalueTTest=0.000905062430088991,
chrX	77271318	77271419	ATP7A	ATP7A00042	0.0101148894958699	2	-0.0161688215312721	2	0.0331719512630648	2	0.0331719512630648	NA	NA	SegRatio=-0.02,AbsMeanSigma=0.29,pvalue=3.8062119290938e-06,pvalueTTest=0.000905062430088991,
chrX	77275715	77275829	ATP7A	ATP7A00043	-0.0229512222026716	2	-0.0161688215312721	2	0.0331719512630648	2	0.0331719512630648	NA	NA	SegRatio=-0.02,AbsMeanSigma=0.29,pvalue=3.8062119290938e-06,pvalueTTest=0.000905062430088991,
chrX	77275767	77275879	ATP7A	ATP7A00044	0.134202241293548	2	-0.0161688215312721	2	0.0331719512630648	2	0.0331719512630648	NA	NA	SegRatio=-0.02,AbsMeanSigma=0.29,pvalue=3.8062119290938e-06,pvalueTTest=0.000905062430088991,
chrX	77275876	77275991	ATP7A	ATP7A00045	-0.0937639603669707	2	-0.0161688215312721	2	0.0331719512630648	2	0.0331719512630648	NA	NA	SegRatio=-0.02,AbsMeanSigma=0.29,pvalue=3.8062119290938e-06,pvalueTTest=0.000905062430088991,
chrX	77276394	77276500	ATP7A	ATP7A00046	0.0788468076162887	2	-0.0161688215312721	2	0.0331719512630648	2	0.0331719512630648	NA	NA	SegRatio=-0.02,AbsMeanSigma=0.29,pvalue=3.8062119290938e-06,pvalueTTest=0.000905062430088991,
chrX	77276487	77276595	ATP7A	ATP7A00047	0.211029801821175	2	-0.0161688215312721	2	0.0331719512630648	2	0.0331719512630648	NA	NA	SegRatio=-0.02,AbsMeanSigma=0.29,pvalue=3.8062119290938e-06,pvalueTTest=0.000905062430088991,
chrX	77284710	77284825	ATP7A	ATP7A00048	-0.0023125995862154	2	-0.0161688215312721	2	0.0331719512630648	2	0.0331719512630648	NA	NA	SegRatio=-0.02,AbsMeanSigma=0.29,pvalue=3.8062119290938e-06,pvalueTTest=0.000905062430088991,
chrX	77284813	77284927	ATP7A	ATP7A00049	0.0476096620654722	2	-0.0161688215312721	2	0.0331719512630648	2	0.0331719512630648	NA	NA	SegRatio=-0.02,AbsMeanSigma=0.29,pvalue=3.8062119290938e-06,pvalueTTest=0.000905062430088991,
chrX	77284914	77285029	ATP7A	ATP7A00050	-0.0928662060091562	2	-0.0161688215312721	2	0.0331719512630648	2	0.0331719512630648	NA	NA	SegRatio=-0.02,AbsMeanSigma=0.29,pvalue=3.8062119290938e-06,pvalueTTest=0.000905062430088991,
chrX	77286875	77286993	ATP7A	ATP7A00051	0.116449600601066	2	-0.0161688215312721	2	0.0331719512630648	2	0.0331719512630648	NA	NA	SegRatio=-0.02,AbsMeanSigma=0.29,pvalue=3.8062119290938e-06,pvalueTTest=0.000905062430088991,
chrX	77286940	77287044	ATP7A	ATP7A00052	-0.13558218059094	2	-0.0161688215312721	2	0.0331719512630648	2	0.0331719512630648	NA	NA	SegRatio=-0.02,AbsMeanSigma=0.29,pvalue=3.8062119290938e-06,pvalueTTest=0.000905062430088991,
chrX	77287044	77287150	ATP7A	ATP7A00053	-0.0113521220053679	2	-0.0161688215312721	2	0.0331719512630648	2	0.0331719512630648	NA	NA	SegRatio=-0.02,AbsMeanSigma=0.29,pvalue=3.8062119290938e-06,pvalueTTest=0.000905062430088991,
chrX	77289057	77289153	ATP7A	ATP7A00054	0.0910570213553843	2	-0.0161688215312721	2	0.0331719512630648	2	0.0331719512630648	NA	NA	SegRatio=-0.02,AbsMeanSigma=0.29,pvalue=3.8062119290938e-06,pvalueTTest=0.000905062430088991,
chrX	77289150	77289257	ATP7A	ATP7A00055	0.123727559112431	2	-0.0161688215312721	2	0.0331719512630648	2	0.0331719512630648	NA	NA	SegRatio=-0.02,AbsMeanSigma=0.29,pvalue=3.8062119290938e-06,pvalueTTest=0.000905062430088991,
chrX	77289257	77289368	ATP7A	ATP7A00056	-0.00323763253827812	2	-0.0161688215312721	2	0.0331719512630648	2	0.0331719512630648	NA	NA	SegRatio=-0.02,AbsMeanSigma=0.29,pvalue=3.8062119290938e-06,pvalueTTest=0.000905062430088991,
chrX	77294264	77294378	ATP7A	ATP7A00057	0.00930095684858432	2	-0.0161688215312721	2	0.0331719512630648	2	0.0331719512630648	NA	NA	SegRatio=-0.02,AbsMeanSigma=0.29,pvalue=3.8062119290938e-06,pvalueTTest=0.000905062430088991,
chrX	77294346	77294457	ATP7A	ATP7A00058	0.0827576004146961	2	-0.0161688215312721	2	0.0331719512630648	2	0.0331719512630648	NA	NA	SegRatio=-0.02,AbsMeanSigma=0.29,pvalue=3.8062119290938e-06,pvalueTTest=0.000905062430088991,
chrX	77294458	77294567	ATP7A	ATP7A00059	-1.10333987638925	2	-0.0161688215312721	2	0.0331719512630648	2	0.0331719512630648	NA	NA	SegRatio=-0.02,AbsMeanSigma=0.29,pvalue=3.8062119290938e-06,pvalueTTest=0.000905062430088991,
chrX	77295991	77296103	ATP7A	ATP7A00060	0.140695040436365	2	-0.0161688215312721	2	0.0331719512630648	2	0.0331719512630648	NA	NA	SegRatio=-0.02,AbsMeanSigma=0.29,pvalue=3.8062119290938e-06,pvalueTTest=0.000905062430088991,
chrX	77296089	77296191	ATP7A	ATP7A00061	-0.0908402410556221	2	-0.0161688215312721	2	0.0331719512630648	2	0.0331719512630648	NA	NA	SegRatio=-0.02,AbsMeanSigma=0.29,pvalue=3.8062119290938e-06,pvalueTTest=0.000905062430088991,
chrX	77296181	77296289	ATP7A	ATP7A00062	NA	2	-0.0161688215312721	2	0.0331719512630648	2	0.0331719512630648	NA	NA	SegRatio=-0.02,AbsMeanSigma=0.29,pvalue=3.8062119290938e-06,pvalueTTest=0.000905062430088991,
chrX	77298021	77298120	ATP7A	ATP7A00063	0.0602379906056704	2	-0.0161688215312721	2	0.0331719512630648	2	0.0331719512630648	NA	NA	SegRatio=-0.02,AbsMeanSigma=0.29,pvalue=3.8062119290938e-06,pvalueTTest=0.000905062430088991,
chrX	77298116	77298229	ATP7A	ATP7A00064	0.0116213330481142	2	-0.0161688215312721	2	0.0331719512630648	2	0.0331719512630648	NA	NA	SegRatio=-0.02,AbsMeanSigma=0.29,pvalue=3.8062119290938e-06,pvalueTTest=0.000905062430088991,
chrX	77298222	77298328	ATP7A	ATP7A00065	0.0499142408508216	2	-0.0161688215312721	2	0.0331719512630648	2	0.0331719512630648	NA	NA	SegRatio=-0.02,AbsMeanSigma=0.29,pvalue=3.8062119290938e-06,pvalueTTest=0.000905062430088991,
chrX	77298751	77298862	ATP7A	ATP7A00066	NA	2	-0.0161688215312721	2	0.0331719512630648	2	0.0331719512630648	NA	NA	SegRatio=-0.02,AbsMeanSigma=0.29,pvalue=3.8062119290938e-06,pvalueTTest=0.000905062430088991,
chrX	77298827	77298925	ATP7A	ATP7A00067	0.186895497372726	2	-0.0161688215312721	2	0.0331719512630648	2	0.0331719512630648	NA	NA	SegRatio=-0.02,AbsMeanSigma=0.29,pvalue=3.8062119290938e-06,pvalueTTest=0.000905062430088991,
chrX	77298875	77298981	ATP7A	ATP7A00068	0.105967624636153	2	-0.0161688215312721	2	0.0331719512630648	2	0.0331719512630648	NA	NA	SegRatio=-0.02,AbsMeanSigma=0.29,pvalue=3.8062119290938e-06,pvalueTTest=0.000905062430088991,
chrX	77300900	77301015	ATP7A	ATP7A00069	0.111867757885208	2	-0.0161688215312721	2	0.0331719512630648	2	0.0331719512630648	NA	NA	SegRatio=-0.02,AbsMeanSigma=0.29,pvalue=3.8062119290938e-06,pvalueTTest=0.000905062430088991,
chrX	77300990	77301081	ATP7A	ATP7A00070	-0.316663196196378	2	-0.0161688215312721	2	0.0331719512630648	2	0.0331719512630648	NA	NA	SegRatio=-0.02,AbsMeanSigma=0.29,pvalue=3.8062119290938e-06,pvalueTTest=0.000905062430088991,
chrX	77301036	77301156	ATP7A	ATP7A00071	-0.153880613976846	2	-0.0161688215312721	2	0.0331719512630648	2	0.0331719512630648	NA	NA	SegRatio=-0.02,AbsMeanSigma=0.29,pvalue=3.8062119290938e-06,pvalueTTest=0.000905062430088991,
chrX	77301749	77301864	ATP7A	ATP7A00072	NA	2	-0.0161688215312721	2	0.0331719512630648	2	0.0331719512630648	NA	NA	SegRatio=-0.02,AbsMeanSigma=0.29,pvalue=3.8062119290938e-06,pvalueTTest=0.000905062430088991,
chrX	77301855	77301959	ATP7A	ATP7A00073	-0.144817933387938	2	-0.0161688215312721	2	0.0331719512630648	2	0.0331719512630648	NA	NA	SegRatio=-0.02,AbsMeanSigma=0.29,pvalue=3.8062119290938e-06,pvalueTTest=0.000905062430088991,
chrX	77301888	77302003	ATP7A	ATP7A00074	-0.168175717031057	2	-0.0161688215312721	2	0.0331719512630648	2	0.0331719512630648	NA	NA	SegRatio=-0.02,AbsMeanSigma=0.29,pvalue=3.8062119290938e-06,pvalueTTest=0.000905062430088991,
chrX	77302004	77302115	ATP7A	ATP7A00075	-0.0272872050286247	2	-0.0161688215312721	2	0.0331719512630648	2	0.0331719512630648	NA	NA	SegRatio=-0.02,AbsMeanSigma=0.29,pvalue=3.8062119290938e-06,pvalueTTest=0.000905062430088991,
chrX	85119576	85119690	CHM	CHM00001	-0.0432349688330289	2	-0.0161688215312721	2	0.0297690174469393	2	0.0297690174469393	NA	NA	SegRatio=-0.02,AbsMeanSigma=0.29,pvalue=3.8062119290938e-06,pvalueTTest=0.000905062430088991,
chrX	85119689	85119807	CHM	CHM00002	-0.0449561005458706	2	-0.0161688215312721	2	0.0297690174469393	2	0.0297690174469393	NA	NA	SegRatio=-0.02,AbsMeanSigma=0.29,pvalue=3.8062119290938e-06,pvalueTTest=0.000905062430088991,
chrX	85119760	85119876	CHM	CHM00003	-0.0467086771463956	2	-0.0161688215312721	2	0.0297690174469393	2	0.0297690174469393	NA	NA	SegRatio=-0.02,AbsMeanSigma=0.29,pvalue=3.8062119290938e-06,pvalueTTest=0.000905062430088991,
chrX	85128029	85128142	CHM	CHM00004	0.0104471969440869	2	-0.0161688215312721	2	0.0297690174469393	2	0.0297690174469393	NA	NA	SegRatio=-0.02,AbsMeanSigma=0.29,pvalue=3.8062119290938e-06,pvalueTTest=0.000905062430088991,
chrX	85128143	85128269	CHM	CHM00005	-1.14055236672848	2	-0.0161688215312721	2	0.0297690174469393	2	0.0297690174469393	q-value=7.82949816891095e-18, copies=0.5	NA	SegRatio=-0.02,AbsMeanSigma=0.29,pvalue=3.8062119290938e-06,pvalueTTest=0.000905062430088991,
chrX	85133941	85134048	CHM	CHM00006	-1.46512738665127	2	-0.0161688215312721	2	0.0297690174469393	2	0.0297690174469393	NA	NA	SegRatio=-0.02,AbsMeanSigma=0.29,pvalue=3.8062119290938e-06,pvalueTTest=0.000905062430088991,
chrX	85134049	85134163	CHM	CHM00007	-0.482000533522774	2	-0.0161688215312721	2	0.0297690174469393	2	0.0297690174469393	NA	NA	SegRatio=-0.02,AbsMeanSigma=0.29,pvalue=3.8062119290938e-06,pvalueTTest=0.000905062430088991,
chrX	85149137	85149249	CHM	CHM00008	-0.164258390849253	2	-0.0161688215312721	2	0.0297690174469393	2	0.0297690174469393	NA	NA	SegRatio=-0.02,AbsMeanSigma=0.29,pvalue=3.8062119290938e-06,pvalueTTest=0.000905062430088991,
chrX	85149223	85149336	CHM	CHM00009	-0.0358003283397366	2	-0.0161688215312721	2	0.0297690174469393	2	0.0297690174469393	NA	NA	SegRatio=-0.02,AbsMeanSigma=0.29,pvalue=3.8062119290938e-06,pvalueTTest=0.000905062430088991,
chrX	85155584	85155685	CHM	CHM00010	NA	2	-0.0161688215312721	2	0.0297690174469393	2	0.0297690174469393	NA	NA	SegRatio=-0.02,AbsMeanSigma=0.29,pvalue=3.8062119290938e-06,pvalueTTest=0.000905062430088991,
chrX	85155662	85155778	CHM	CHM00011	-0.132648448433222	2	-0.0161688215312721	2	0.0297690174469393	2	0.0297690174469393	NA	NA	SegRatio=-0.02,AbsMeanSigma=0.29,pvalue=3.8062119290938e-06,pvalueTTest=0.000905062430088991,
chrX	85156020	85156134	CHM	CHM00012	-0.289099030213735	2	-0.0161688215312721	2	0.0297690174469393	2	0.0297690174469393	NA	NA	SegRatio=-0.02,AbsMeanSigma=0.29,pvalue=3.8062119290938e-06,pvalueTTest=0.000905062430088991,
chrX	85156101	85156199	CHM	CHM00013	-0.0556882312174628	2	-0.0161688215312721	2	0.0297690174469393	2	0.0297690174469393	NA	NA	SegRatio=-0.02,AbsMeanSigma=0.29,pvalue=3.8062119290938e-06,pvalueTTest=0.000905062430088991,
chrX	85156186	85156296	CHM	CHM00014	NA	2	-0.0161688215312721	2	0.0297690174469393	2	0.0297690174469393	NA	NA	SegRatio=-0.02,AbsMeanSigma=0.29,pvalue=3.8062119290938e-06,pvalueTTest=0.000905062430088991,
chrX	85166280	85166376	CHM	CHM00015	0.0387481924774428	2	-0.0161688215312721	2	0.0297690174469393	2	0.0297690174469393	NA	NA	SegRatio=-0.02,AbsMeanSigma=0.29,pvalue=3.8062119290938e-06,pvalueTTest=0.000905062430088991,
chrX	85211135	85211245	CHM	CHM00016	-0.0804713351661325	2	-0.0161688215312721	2	0.0297690174469393	2	0.0297690174469393	NA	NA	SegRatio=-0.02,AbsMeanSigma=0.29,pvalue=3.8062119290938e-06,pvalueTTest=0.000905062430088991,
chrX	85211165	85211281	CHM	CHM00017	-0.286359742178142	2	-0.0161688215312721	2	0.0297690174469393	2	0.0297690174469393	NA	NA	SegRatio=-0.02,AbsMeanSigma=0.29,pvalue=3.8062119290938e-06,pvalueTTest=0.000905062430088991,
chrX	85211271	85211365	CHM	CHM00018	0.0288857444466746	2	-0.0161688215312721	2	0.0297690174469393	2	0.0297690174469393	NA	NA	SegRatio=-0.02,AbsMeanSigma=0.29,pvalue=3.8062119290938e-06,pvalueTTest=0.000905062430088991,
chrX	85211315	85211452	CHM	CHM00019	NA	2	-0.0161688215312721	2	0.0297690174469393	2	0.0297690174469393	NA	NA	SegRatio=-0.02,AbsMeanSigma=0.29,pvalue=3.8062119290938e-06,pvalueTTest=0.000905062430088991,
chrX	85212838	85212947	CHM	CHM00020	NA	2	-0.0161688215312721	2	0.0297690174469393	2	0.0297690174469393	NA	NA	SegRatio=-0.02,AbsMeanSigma=0.29,pvalue=3.8062119290938e-06,pvalueTTest=0.000905062430088991,
chrX	85212927	85213011	CHM	CHM00021	NA	2	-0.0161688215312721	2	0.0297690174469393	2	0.0297690174469393	NA	NA	SegRatio=-0.02,AbsMeanSigma=0.29,pvalue=3.8062119290938e-06,pvalueTTest=0.000905062430088991,
chrX	85213766	85213883	CHM	CHM00022	0.0606769033679409	2	-0.0161688215312721	2	0.0297690174469393	2	0.0297690174469393	NA	NA	SegRatio=-0.02,AbsMeanSigma=0.29,pvalue=3.8062119290938e-06,pvalueTTest=0.000905062430088991,
chrX	85213858	85213969	CHM	CHM00023	0.0967521313099845	2	-0.0161688215312721	2	0.0297690174469393	2	0.0297690174469393	NA	NA	SegRatio=-0.02,AbsMeanSigma=0.29,pvalue=3.8062119290938e-06,pvalueTTest=0.000905062430088991,
chrX	85213982	85214114	CHM	CHM00024	NA	2	-0.0161688215312721	2	0.0297690174469393	2	0.0297690174469393	NA	NA	SegRatio=-0.02,AbsMeanSigma=0.29,pvalue=3.8062119290938e-06,pvalueTTest=0.000905062430088991,
chrX	85218648	85218761	CHM	CHM00025	-0.772386998755611	2	-0.0161688215312721	2	0.0297690174469393	2	0.0297690174469393	NA	NA	SegRatio=-0.02,AbsMeanSigma=0.29,pvalue=3.8062119290938e-06,pvalueTTest=0.000905062430088991,
chrX	85218759	85218865	CHM	CHM00026	0.0734070462463001	2	-0.0161688215312721	2	0.0297690174469393	2	0.0297690174469393	NA	NA	SegRatio=-0.02,AbsMeanSigma=0.29,pvalue=3.8062119290938e-06,pvalueTTest=0.000905062430088991,
chrX	85218863	85218981	CHM	CHM00027	0.0185361338676374	2	-0.0161688215312721	2	0.0297690174469393	2	0.0297690174469393	NA	NA	SegRatio=-0.02,AbsMeanSigma=0.29,pvalue=3.8062119290938e-06,pvalueTTest=0.000905062430088991,
chrX	85218918	85219034	CHM	CHM00028	-0.0597803503205643	2	-0.0161688215312721	2	0.0297690174469393	2	0.0297690174469393	NA	NA	SegRatio=-0.02,AbsMeanSigma=0.29,pvalue=3.8062119290938e-06,pvalueTTest=0.000905062430088991,
chrX	85219012	85219125	CHM	CHM00029	0.218361616534088	2	-0.0161688215312721	2	0.0297690174469393	2	0.0297690174469393	NA	NA	SegRatio=-0.02,AbsMeanSigma=0.29,pvalue=3.8062119290938e-06,pvalueTTest=0.000905062430088991,
chrX	85226593	85226723	CHM	CHM00030	0.233791522739562	2	-0.0161688215312721	2	0.0297690174469393	2	0.0297690174469393	NA	NA	SegRatio=-0.02,AbsMeanSigma=0.29,pvalue=3.8062119290938e-06,pvalueTTest=0.000905062430088991,
chrX	85233710	85233823	CHM	CHM00031	-0.0722537555674642	2	-0.0161688215312721	2	0.0297690174469393	2	0.0297690174469393	NA	NA	SegRatio=-0.02,AbsMeanSigma=0.29,pvalue=3.8062119290938e-06,pvalueTTest=0.000905062430088991,
chrX	85233811	85233925	CHM	CHM00032	-0.00620358985888837	2	-0.0161688215312721	2	0.0297690174469393	2	0.0297690174469393	NA	NA	SegRatio=-0.02,AbsMeanSigma=0.29,pvalue=3.8062119290938e-06,pvalueTTest=0.000905062430088991,
chrX	85236686	85236796	CHM	CHM00033	-0.057712930250345	2	-0.0161688215312721	2	0.0297690174469393	2	0.0297690174469393	NA	NA	SegRatio=-0.02,AbsMeanSigma=0.29,pvalue=3.8062119290938e-06,pvalueTTest=0.000905062430088991,
chrX	85236774	85236886	CHM	CHM00034	NA	2	-0.0161688215312721	2	0.0297690174469393	2	0.0297690174469393	NA	NA	SegRatio=-0.02,AbsMeanSigma=0.29,pvalue=3.8062119290938e-06,pvalueTTest=0.000905062430088991,
chrX	85282484	85282571	CHM	CHM00035	-0.147402371407792	2	-0.0161688215312721	2	0.0297690174469393	2	0.0297690174469393	NA	NA	SegRatio=-0.02,AbsMeanSigma=0.29,pvalue=3.8062119290938e-06,pvalueTTest=0.000905062430088991,
chrX	85282560	85282672	CHM	CHM00036	NA	2	-0.0161688215312721	2	0.0297690174469393	2	0.0297690174469393	NA	NA	SegRatio=-0.02,AbsMeanSigma=0.29,pvalue=3.8062119290938e-06,pvalueTTest=0.000905062430088991,
chrX	85302466	85302568	CHM	CHM00037	-0.101191159633436	2	-0.0161688215312721	2	0.0297690174469393	2	0.0297690174469393	NA	NA	SegRatio=-0.02,AbsMeanSigma=0.29,pvalue=3.8062119290938e-06,pvalueTTest=0.000905062430088991,
chrX	100604852	100604964	BTK	BTK00001	-0.0928283588352192	2	-0.0161688215312721	2	0.177258309585306	2	0.177258309585306	NA	NA	SegRatio=-0.02,AbsMeanSigma=0.29,pvalue=3.8062119290938e-06,pvalueTTest=0.000905062430088991,
chrX	100608148	100608263	BTK	BTK00002	0.0831238523585072	2	-0.0161688215312721	2	0.177258309585306	2	0.177258309585306	NA	NA	SegRatio=-0.02,AbsMeanSigma=0.29,pvalue=3.8062119290938e-06,pvalueTTest=0.000905062430088991,
chrX	100608205	100608315	BTK	BTK00003	-0.235449685186685	2	-0.0161688215312721	2	0.177258309585306	2	0.177258309585306	NA	NA	SegRatio=-0.02,AbsMeanSigma=0.29,pvalue=3.8062119290938e-06,pvalueTTest=0.000905062430088991,
chrX	100608308	100608416	BTK	BTK00004	0.0115759410725084	2	-0.0161688215312721	2	0.177258309585306	2	0.177258309585306	NA	NA	SegRatio=-0.02,AbsMeanSigma=0.29,pvalue=3.8062119290938e-06,pvalueTTest=0.000905062430088991,
chrX	100608831	100608943	BTK	BTK00005	NA	2	-0.0161688215312721	2	0.177258309585306	2	0.177258309585306	NA	NA	SegRatio=-0.02,AbsMeanSigma=0.29,pvalue=3.8062119290938e-06,pvalueTTest=0.000905062430088991,
chrX	100608901	100609011	BTK	BTK00006	0.0949694334110028	2	-0.0161688215312721	2	0.177258309585306	2	0.177258309585306	NA	NA	SegRatio=-0.02,AbsMeanSigma=0.29,pvalue=3.8062119290938e-06,pvalueTTest=0.000905062430088991,
chrX	100609574	100609689	BTK	BTK00007	0.0624695065740214	2	-0.0161688215312721	2	0.177258309585306	2	0.177258309585306	NA	NA	SegRatio=-0.02,AbsMeanSigma=0.29,pvalue=3.8062119290938e-06,pvalueTTest=0.000905062430088991,
chrX	100609649	100609755	BTK	BTK00008	-0.310020305405518	2	-0.0161688215312721	2	0.177258309585306	2	0.177258309585306	NA	NA	SegRatio=-0.02,AbsMeanSigma=0.29,pvalue=3.8062119290938e-06,pvalueTTest=0.000905062430088991,
chrX	100610949	100611058	BTK	BTK00009	-0.0178518394899717	2	-0.0161688215312721	2	0.177258309585306	2	0.177258309585306	NA	NA	SegRatio=-0.02,AbsMeanSigma=0.29,pvalue=3.8062119290938e-06,pvalueTTest=0.000905062430088991,
chrX	100611059	100611174	BTK	BTK00010	0.0685308736924761	2	-0.0161688215312721	2	0.177258309585306	2	0.177258309585306	NA	NA	SegRatio=-0.02,AbsMeanSigma=0.29,pvalue=3.8062119290938e-06,pvalueTTest=0.000905062430088991,
chrX	100611159	100611255	BTK	BTK00011	-0.0248726053589889	2	-0.0161688215312721	2	0.177258309585306	2	0.177258309585306	NA	NA	SegRatio=-0.02,AbsMeanSigma=0.29,pvalue=3.8062119290938e-06,pvalueTTest=0.000905062430088991,
chrX	100611245	100611363	BTK	BTK00012	-0.140786598466011	2	-0.0161688215312721	2	0.177258309585306	2	0.177258309585306	NA	NA	SegRatio=-0.02,AbsMeanSigma=0.29,pvalue=3.8062119290938e-06,pvalueTTest=0.000905062430088991,
chrX	100611681	100611798	BTK	BTK00013	0.00385112098838769	2	-0.0161688215312721	2	0.177258309585306	2	0.177258309585306	NA	NA	SegRatio=-0.02,AbsMeanSigma=0.29,pvalue=3.8062119290938e-06,pvalueTTest=0.000905062430088991,
chrX	100611795	100611911	BTK	BTK00014	0.128439328091292	2	-0.0161688215312721	2	0.177258309585306	2	0.177258309585306	NA	NA	SegRatio=-0.02,AbsMeanSigma=0.29,pvalue=3.8062119290938e-06,pvalueTTest=0.000905062430088991,
chrX	100611890	100612006	BTK	BTK00015	0.110250514817532	2	-0.0161688215312721	2	0.177258309585306	2	0.177258309585306	NA	NA	SegRatio=-0.02,AbsMeanSigma=0.29,pvalue=3.8062119290938e-06,pvalueTTest=0.000905062430088991,
chrX	100612429	100612543	BTK	BTK00016	-0.066095397204974	2	-0.0161688215312721	2	0.177258309585306	2	0.177258309585306	NA	NA	SegRatio=-0.02,AbsMeanSigma=0.29,pvalue=3.8062119290938e-06,pvalueTTest=0.000905062430088991,
chrX	100612533	100612650	BTK	BTK00017	-0.151406191349817	2	-0.0161688215312721	2	0.177258309585306	2	0.177258309585306	NA	NA	SegRatio=-0.02,AbsMeanSigma=0.29,pvalue=3.8062119290938e-06,pvalueTTest=0.000905062430088991,
chrX	100613269	100613382	BTK	BTK00018	0.0253550544184097	2	-0.0161688215312721	2	0.177258309585306	2	0.177258309585306	NA	NA	SegRatio=-0.02,AbsMeanSigma=0.29,pvalue=3.8062119290938e-06,pvalueTTest=0.000905062430088991,
chrX	100613328	100613443	BTK	BTK00019	0.104664077468051	2	-0.0161688215312721	2	0.177258309585306	2	0.177258309585306	NA	NA	SegRatio=-0.02,AbsMeanSigma=0.29,pvalue=3.8062119290938e-06,pvalueTTest=0.000905062430088991,
chrX	100613406	100613501	BTK	BTK00020	0.0241789781537122	2	-0.0161688215312721	2	0.177258309585306	2	0.177258309585306	NA	NA	SegRatio=-0.02,AbsMeanSigma=0.29,pvalue=3.8062119290938e-06,pvalueTTest=0.000905062430088991,
chrX	100613554	100613657	BTK	BTK00021	-0.0442467528232764	2	-0.0161688215312721	2	0.177258309585306	2	0.177258309585306	NA	NA	SegRatio=-0.02,AbsMeanSigma=0.29,pvalue=3.8062119290938e-06,pvalueTTest=0.000905062430088991,
chrX	100613602	100613707	BTK	BTK00022	-0.292628480578322	2	-0.0161688215312721	2	0.177258309585306	2	0.177258309585306	NA	NA	SegRatio=-0.02,AbsMeanSigma=0.29,pvalue=3.8062119290938e-06,pvalueTTest=0.000905062430088991,
chrX	100614255	100614370	BTK	BTK00023	-0.0376344313306197	2	-0.0161688215312721	2	0.177258309585306	2	0.177258309585306	NA	NA	SegRatio=-0.02,AbsMeanSigma=0.29,pvalue=3.8062119290938e-06,pvalueTTest=0.000905062430088991,
chrX	100615049	100615157	BTK	BTK00024	-0.180686403117036	2	-0.0161688215312721	2	0.177258309585306	2	0.177258309585306	NA	NA	SegRatio=-0.02,AbsMeanSigma=0.29,pvalue=3.8062119290938e-06,pvalueTTest=0.000905062430088991,
chrX	100615470	100615582	BTK	BTK00025	-0.0469752985315389	2	-0.0161688215312721	2	0.177258309585306	2	0.177258309585306	NA	NA	SegRatio=-0.02,AbsMeanSigma=0.29,pvalue=3.8062119290938e-06,pvalueTTest=0.000905062430088991,
chrX	100615561	100615680	BTK	BTK00026	-0.0404233316484799	2	-0.0161688215312721	2	0.177258309585306	2	0.177258309585306	NA	NA	SegRatio=-0.02,AbsMeanSigma=0.29,pvalue=3.8062119290938e-06,pvalueTTest=0.000905062430088991,
chrX	100615652	100615766	BTK	BTK00027	0.158669112815739	2	-0.0161688215312721	2	0.177258309585306	2	0.177258309585306	NA	NA	SegRatio=-0.02,AbsMeanSigma=0.29,pvalue=3.8062119290938e-06,pvalueTTest=0.000905062430088991,
chrX	100617137	100617249	BTK	BTK00028	-0.011377121511908	2	-0.0161688215312721	2	0.177258309585306	2	0.177258309585306	NA	NA	SegRatio=-0.02,AbsMeanSigma=0.29,pvalue=3.8062119290938e-06,pvalueTTest=0.000905062430088991,
chrX	100617518	100617634	BTK	BTK00029	-0.00747118817879224	2	-0.0161688215312721	2	0.177258309585306	2	0.177258309585306	NA	NA	SegRatio=-0.02,AbsMeanSigma=0.29,pvalue=3.8062119290938e-06,pvalueTTest=0.000905062430088991,
chrX	100617562	100617676	BTK	BTK00030	0.0796788174923526	2	-0.0161688215312721	2	0.177258309585306	2	0.177258309585306	NA	NA	SegRatio=-0.02,AbsMeanSigma=0.29,pvalue=3.8062119290938e-06,pvalueTTest=0.000905062430088991,
chrX	100617676	100617793	BTK	BTK00031	0.0355267846101507	2	-0.0161688215312721	2	0.177258309585306	2	0.177258309585306	NA	NA	SegRatio=-0.02,AbsMeanSigma=0.29,pvalue=3.8062119290938e-06,pvalueTTest=0.000905062430088991,
chrX	100624986	100625088	BTK	BTK00032	0.152927784844289	2	-0.0161688215312721	2	0.177258309585306	2	0.177258309585306	NA	NA	SegRatio=-0.02,AbsMeanSigma=0.29,pvalue=3.8062119290938e-06,pvalueTTest=0.000905062430088991,
chrX	100626577	100626672	BTK	BTK00033	-0.00832886843897437	2	-0.0161688215312721	2	0.177258309585306	2	0.177258309585306	NA	NA	SegRatio=-0.02,AbsMeanSigma=0.29,pvalue=3.8062119290938e-06,pvalueTTest=0.000905062430088991,
chrX	100626671	100626784	BTK	BTK00034	-0.136301776318978	2	-0.0161688215312721	2	0.177258309585306	2	0.177258309585306	NA	NA	SegRatio=-0.02,AbsMeanSigma=0.29,pvalue=3.8062119290938e-06,pvalueTTest=0.000905062430088991,
chrX	100629456	100629569	BTK	BTK00035	0.157046748689269	2	-0.0161688215312721	2	0.177258309585306	2	0.177258309585306	NA	NA	SegRatio=-0.02,AbsMeanSigma=0.29,pvalue=3.8062119290938e-06,pvalueTTest=0.000905062430088991,
chrX	100629550	100629664	BTK	BTK00036	-0.0195515228225005	2	-0.0161688215312721	2	0.177258309585306	2	0.177258309585306	NA	NA	SegRatio=-0.02,AbsMeanSigma=0.29,pvalue=3.8062119290938e-06,pvalueTTest=0.000905062430088991,
chrX	100630103	100630220	BTK	BTK00037	-0.304035663151143	2	-0.0161688215312721	2	0.177258309585306	2	0.177258309585306	NA	NA	SegRatio=-0.02,AbsMeanSigma=0.29,pvalue=3.8062119290938e-06,pvalueTTest=0.000905062430088991,
chrX	100630200	100630314	BTK	BTK00038	-0.19864750738622	2	-0.0161688215312721	2	0.177258309585306	2	0.177258309585306	NA	NA	SegRatio=-0.02,AbsMeanSigma=0.29,pvalue=3.8062119290938e-06,pvalueTTest=0.000905062430088991,
