# Supplementary material for: Quantitative analysis of differences in copy numbers using read depth obtained from PCR-enriched samples and controls
Source: BMC Bioinformatics. 2015 Jan 28;16:17. doi: 10.1186/s12859-014-0428-5 (PMC4384318; doi:10.1186/s12859-014-0428-5)
Supplement: Additional file 4 — Comparison with ONCOCNV. This archive (zip) contains all output-files generated for the comparison of quandico and ONCOCNV. [file 12859_2014_428_MOESM4_ESM.zip › ONCOCNV/M062_S1_NA01201.summary.txt]

gene	chr	start	end	copy.number	p.value	q.values	comments
NPHP4	chr1	5923229	6046380	2	0.047982223270965	0.86368001887737	p-value_correction=0.0835598632029406
ALK	chr2	29416015	30143141	2	0.887752430916435	1	p-value_correction=0.0926910934661892
EPCAM	chr2	47600571	47613837	2	0.887752430916435	1	p-value_correction=0.0293260425784749
TFG	chr3	100432492	100467397	2	0.672519334475956	1	p-value_correction=0.399120349381054
SLC9A9	chr3	142985490	143567266	2	0.672519334475956	1	p-value_correction=0.350641230175657
PIK3CA	chr3	178916573	178952243	2	0.129809968179372	1	p-value_correction=0.292505315350719
SLC26A2	chr5	149357195	149361451	2	0.885670180646855	1	p-value_correction=0.884119990243095
POLH	chr6	43550021	43582377	2	0.11447474598873	1	p-value_correction=0.100446583432663
POU6F2	chr7	39046422	39504325	2	0.0192038844292891	0.384077688585782	p-value_correction=0.0192038844292891
RUNX1T1	chr8	92972414	93115138	2	0.00522885876666092	0.109806034099879	p-value_correction=0.0105203353305302
CSMD3	chr8	113236979	114449173	2	0.00522885876666092	0.109806034099879	p-value_correction=0.0423662407438203
RAD21	chr8	117859670	117878965	2	0.172452966276218	1	p-value_correction=0.0842792680149412
JAK2	chr9	5021949	5126829	2	0.648962761470621	1	p-value_correction=0.89792289476856
MTAP	chr9	21802705	21941111	2	0.265798949718127	1	p-value_correction=0.35554113028384
ERCC6	chr10	50666825	50741100	2	0.818322379489923	1	p-value_correction=0.468192656394678
MYPN	chr10	69881165	69970327	2	0.818322379489923	1	p-value_correction=0.773427048895951
PSAP	chr10	73577133	73594382	2	0.818322379489923	1	p-value_correction=0.616311144763421
KCNQ1	chr11	2466611	2869300	2	0.0590400045202421	0.944640072323874	p-value_correction=0.0647226694189484
FLT3	chr13	28578153	28644812	2	0.586808452793002	1	p-value_correction=0.449459178121771
RB1	chr13	48881353	49054294	2	0.0258767078156496	0.491657448497342	p-value_correction=0.0604054945272697
ATP7B	chr13	52508863	52585495	2	0.954894348846683	1	p-value_correction=0.233513283340628
MEFV	chr16	3293094	3306636	2	0.106352944994635	1	p-value_correction=0.00333895339314758
CDH1	chr16	68772146	68867432	2	0.106352944994635	1	p-value_correction=0.661407765734502
MAP2K2	chr19	4090533	4117656	2	0.0527128503576133	0.896118456079426	p-value_correction=0.0485580193188698
ITCH	chr20	32981586	33095643	2	0.430194298559368	1	p-value_correction=0.850779164416624
USP25	chr21	17135161	17164022	1	2.39840068683084e-05	0.000551632157971093	break,p-value_break=3.16055717984596e-80
USP25	chr21	17172046	17172244	2	1	1	break,p-value_break=3.16055717984596e-80
USP16	chr21	30396983	30426534	2	1	1	p-value_correction=0.418844080432942
RUNX1	chr21	36164631	36421301	1	1.7056613393195e-18	4.26415334829875e-17	p-value_correction=0.172993263886333
CBS	chr21	44473904	44492293	1	4.10233787080163e-12	9.84561088992391e-11	p-value_correction=2.75535166069934e-12
FANCB	chrX	14861624	14883723	2	0.177903607824888	1	p-value_correction=0.162156748400375
UBA1	chrX	47058147	47074424	2	0.000905062430088991	0.0199113734619578	p-value_correction=0.261158426138187
GATA1	chrX	48649478	48652607	2	0.000905062430088991	0.0199113734619578	p-value_correction=0.254144168985183
ATP7A	chrX	77227092	77302115	2	0.000905062430088991	0.0199113734619578	p-value_correction=0.0331719512630648
CHM	chrX	85119576	85302568	2	0.000905062430088991	0.0199113734619578	p-value_correction=0.0297690174469393
BTK	chrX	100604852	100630314	2	0.000905062430088991	0.0199113734619578	p-value_correction=0.177258309585306
