# Supplementary material for: Quantitative analysis of differences in copy numbers using read depth obtained from PCR-enriched samples and controls
Source: BMC Bioinformatics. 2015 Jan 28;16:17. doi: 10.1186/s12859-014-0428-5 (PMC4384318; doi:10.1186/s12859-014-0428-5)
Supplement: Additional file 4 — Comparison with ONCOCNV. This archive (zip) contains all output-files generated for the comparison of quandico and ONCOCNV. [file 12859_2014_428_MOESM4_ESM.zip › ONCOCNV/M062_S2_NA01416.profile.txt]

chr	start	end	gene	ID	ratio	predLargeSeg	segMean	predLargeCorrected	pvalRatioCorrected	perGeneEvaluation	pvalRatioGene	predPoint	predPointSusp	comments
chr1	5923229	5923339	NPHP4	NPHP400001	-0.0712372453285653	2	-0.0836269271111926	2	0.00252027447766509	2	0.00252027447766509	NA	NA	SegRatio=-0.08,AbsMeanSigma=0.39,pvalue=0.000456879276102543,pvalueTTest=0.000925941347047999,
chr1	5923335	5923438	NPHP4	NPHP400002	-0.120464023670328	2	-0.0836269271111926	2	0.00252027447766509	2	0.00252027447766509	NA	NA	SegRatio=-0.08,AbsMeanSigma=0.39,pvalue=0.000456879276102543,pvalueTTest=0.000925941347047999,
chr1	5923429	5923547	NPHP4	NPHP400003	-0.0781698366131464	2	-0.0836269271111926	2	0.00252027447766509	2	0.00252027447766509	NA	NA	SegRatio=-0.08,AbsMeanSigma=0.39,pvalue=0.000456879276102543,pvalueTTest=0.000925941347047999,
chr1	5923905	5924025	NPHP4	NPHP400004	-0.165572747881546	2	-0.0836269271111926	2	0.00252027447766509	2	0.00252027447766509	NA	NA	SegRatio=-0.08,AbsMeanSigma=0.39,pvalue=0.000456879276102543,pvalueTTest=0.000925941347047999,
chr1	5923969	5924081	NPHP4	NPHP400005	0.0472230968741831	2	-0.0836269271111926	2	0.00252027447766509	2	0.00252027447766509	NA	NA	SegRatio=-0.08,AbsMeanSigma=0.39,pvalue=0.000456879276102543,pvalueTTest=0.000925941347047999,
chr1	5924046	5924161	NPHP4	NPHP400006	-0.170010110383436	2	-0.0836269271111926	2	0.00252027447766509	2	0.00252027447766509	NA	NA	SegRatio=-0.08,AbsMeanSigma=0.39,pvalue=0.000456879276102543,pvalueTTest=0.000925941347047999,
chr1	5924358	5924474	NPHP4	NPHP400007	-0.221458338296682	2	-0.0836269271111926	2	0.00252027447766509	2	0.00252027447766509	NA	NA	SegRatio=-0.08,AbsMeanSigma=0.39,pvalue=0.000456879276102543,pvalueTTest=0.000925941347047999,
chr1	5924398	5924520	NPHP4	NPHP400008	0.0192116791310936	2	-0.0836269271111926	2	0.00252027447766509	2	0.00252027447766509	NA	NA	SegRatio=-0.08,AbsMeanSigma=0.39,pvalue=0.000456879276102543,pvalueTTest=0.000925941347047999,
chr1	5924492	5924612	NPHP4	NPHP400009	0.0531563531221522	2	-0.0836269271111926	2	0.00252027447766509	2	0.00252027447766509	NA	NA	SegRatio=-0.08,AbsMeanSigma=0.39,pvalue=0.000456879276102543,pvalueTTest=0.000925941347047999,
chr1	5925096	5925194	NPHP4	NPHP400010	0.0256709202697302	2	-0.0836269271111926	2	0.00252027447766509	2	0.00252027447766509	NA	NA	SegRatio=-0.08,AbsMeanSigma=0.39,pvalue=0.000456879276102543,pvalueTTest=0.000925941347047999,
chr1	5925166	5925287	NPHP4	NPHP400011	-0.0336265551675484	2	-0.0836269271111926	2	0.00252027447766509	2	0.00252027447766509	NA	NA	SegRatio=-0.08,AbsMeanSigma=0.39,pvalue=0.000456879276102543,pvalueTTest=0.000925941347047999,
chr1	5925210	5925327	NPHP4	NPHP400012	-0.222641791264011	2	-0.0836269271111926	2	0.00252027447766509	2	0.00252027447766509	NA	NA	SegRatio=-0.08,AbsMeanSigma=0.39,pvalue=0.000456879276102543,pvalueTTest=0.000925941347047999,
chr1	5926362	5926482	NPHP4	NPHP400013	-0.062516078723405	2	-0.0836269271111926	2	0.00252027447766509	2	0.00252027447766509	NA	NA	SegRatio=-0.08,AbsMeanSigma=0.39,pvalue=0.000456879276102543,pvalueTTest=0.000925941347047999,
chr1	5926431	5926522	NPHP4	NPHP400014	0.0566047708172817	2	-0.0836269271111926	2	0.00252027447766509	2	0.00252027447766509	NA	NA	SegRatio=-0.08,AbsMeanSigma=0.39,pvalue=0.000456879276102543,pvalueTTest=0.000925941347047999,
chr1	5926500	5926590	NPHP4	NPHP400015	-0.0927792794539366	2	-0.0836269271111926	2	0.00252027447766509	2	0.00252027447766509	NA	NA	SegRatio=-0.08,AbsMeanSigma=0.39,pvalue=0.000456879276102543,pvalueTTest=0.000925941347047999,
chr1	5927055	5927148	NPHP4	NPHP400016	-0.156781806545513	2	-0.0836269271111926	2	0.00252027447766509	2	0.00252027447766509	NA	NA	SegRatio=-0.08,AbsMeanSigma=0.39,pvalue=0.000456879276102543,pvalueTTest=0.000925941347047999,
chr1	5927090	5927195	NPHP4	NPHP400017	-0.209516795130832	2	-0.0836269271111926	2	0.00252027447766509	2	0.00252027447766509	NA	NA	SegRatio=-0.08,AbsMeanSigma=0.39,pvalue=0.000456879276102543,pvalueTTest=0.000925941347047999,
chr1	5927755	5927858	NPHP4	NPHP400018	0.0639369164232457	2	-0.0836269271111926	2	0.00252027447766509	2	0.00252027447766509	NA	NA	SegRatio=-0.08,AbsMeanSigma=0.39,pvalue=0.000456879276102543,pvalueTTest=0.000925941347047999,
chr1	5927842	5927950	NPHP4	NPHP400019	-0.0430913229801469	2	-0.0836269271111926	2	0.00252027447766509	2	0.00252027447766509	NA	NA	SegRatio=-0.08,AbsMeanSigma=0.39,pvalue=0.000456879276102543,pvalueTTest=0.000925941347047999,
chr1	5927877	5927995	NPHP4	NPHP400020	-0.302152475052172	2	-0.0836269271111926	2	0.00252027447766509	2	0.00252027447766509	NA	NA	SegRatio=-0.08,AbsMeanSigma=0.39,pvalue=0.000456879276102543,pvalueTTest=0.000925941347047999,
chr1	5933291	5933406	NPHP4	NPHP400021	NA	2	-0.0836269271111926	2	0.00252027447766509	2	0.00252027447766509	NA	NA	SegRatio=-0.08,AbsMeanSigma=0.39,pvalue=0.000456879276102543,pvalueTTest=0.000925941347047999,
chr1	5933354	5933459	NPHP4	NPHP400022	-0.140876435619441	2	-0.0836269271111926	2	0.00252027447766509	2	0.00252027447766509	NA	NA	SegRatio=-0.08,AbsMeanSigma=0.39,pvalue=0.000456879276102543,pvalueTTest=0.000925941347047999,
chr1	5934471	5934561	NPHP4	NPHP400023	NA	2	-0.0836269271111926	2	0.00252027447766509	2	0.00252027447766509	NA	NA	SegRatio=-0.08,AbsMeanSigma=0.39,pvalue=0.000456879276102543,pvalueTTest=0.000925941347047999,
chr1	5934513	5934634	NPHP4	NPHP400024	-0.0567158028016432	2	-0.0836269271111926	2	0.00252027447766509	2	0.00252027447766509	NA	NA	SegRatio=-0.08,AbsMeanSigma=0.39,pvalue=0.000456879276102543,pvalueTTest=0.000925941347047999,
chr1	5934569	5934680	NPHP4	NPHP400025	0.0930860571584704	2	-0.0836269271111926	2	0.00252027447766509	2	0.00252027447766509	NA	NA	SegRatio=-0.08,AbsMeanSigma=0.39,pvalue=0.000456879276102543,pvalueTTest=0.000925941347047999,
chr1	5934650	5934746	NPHP4	NPHP400026	-0.132272757789172	2	-0.0836269271111926	2	0.00252027447766509	2	0.00252027447766509	NA	NA	SegRatio=-0.08,AbsMeanSigma=0.39,pvalue=0.000456879276102543,pvalueTTest=0.000925941347047999,
chr1	5934833	5934950	NPHP4	NPHP400027	0.0937798711074497	2	-0.0836269271111926	2	0.00252027447766509	2	0.00252027447766509	NA	NA	SegRatio=-0.08,AbsMeanSigma=0.39,pvalue=0.000456879276102543,pvalueTTest=0.000925941347047999,
chr1	5934937	5935002	NPHP4	NPHP400028	NA	2	-0.0836269271111926	2	0.00252027447766509	2	0.00252027447766509	NA	NA	SegRatio=-0.08,AbsMeanSigma=0.39,pvalue=0.000456879276102543,pvalueTTest=0.000925941347047999,
chr1	5934981	5935118	NPHP4	NPHP400029	-0.0565992947114252	2	-0.0836269271111926	2	0.00252027447766509	2	0.00252027447766509	NA	NA	SegRatio=-0.08,AbsMeanSigma=0.39,pvalue=0.000456879276102543,pvalueTTest=0.000925941347047999,
chr1	5935125	5935246	NPHP4	NPHP400030	0.0442593185438252	2	-0.0836269271111926	2	0.00252027447766509	2	0.00252027447766509	NA	NA	SegRatio=-0.08,AbsMeanSigma=0.39,pvalue=0.000456879276102543,pvalueTTest=0.000925941347047999,
chr1	5937107	5937203	NPHP4	NPHP400031	-0.0662676534281077	2	-0.0836269271111926	2	0.00252027447766509	2	0.00252027447766509	NA	NA	SegRatio=-0.08,AbsMeanSigma=0.39,pvalue=0.000456879276102543,pvalueTTest=0.000925941347047999,
chr1	5937152	5937293	NPHP4	NPHP400032	NA	2	-0.0836269271111926	2	0.00252027447766509	2	0.00252027447766509	NA	NA	SegRatio=-0.08,AbsMeanSigma=0.39,pvalue=0.000456879276102543,pvalueTTest=0.000925941347047999,
chr1	5937228	5937349	NPHP4	NPHP400033	0.0551941590669201	2	-0.0836269271111926	2	0.00252027447766509	2	0.00252027447766509	NA	NA	SegRatio=-0.08,AbsMeanSigma=0.39,pvalue=0.000456879276102543,pvalueTTest=0.000925941347047999,
chr1	5937299	5937395	NPHP4	NPHP400034	0.134788439946055	2	-0.0836269271111926	2	0.00252027447766509	2	0.00252027447766509	NA	NA	SegRatio=-0.08,AbsMeanSigma=0.39,pvalue=0.000456879276102543,pvalueTTest=0.000925941347047999,
chr1	5940172	5940279	NPHP4	NPHP400035	-0.106094454062455	2	-0.0836269271111926	2	0.00252027447766509	2	0.00252027447766509	NA	NA	SegRatio=-0.08,AbsMeanSigma=0.39,pvalue=0.000456879276102543,pvalueTTest=0.000925941347047999,
chr1	5940277	5940384	NPHP4	NPHP400036	-0.278907613516483	2	-0.0836269271111926	2	0.00252027447766509	2	0.00252027447766509	NA	NA	SegRatio=-0.08,AbsMeanSigma=0.39,pvalue=0.000456879276102543,pvalueTTest=0.000925941347047999,
chr1	5947263	5947376	NPHP4	NPHP400037	-0.12635955358078	2	-0.0836269271111926	2	0.00252027447766509	2	0.00252027447766509	NA	NA	SegRatio=-0.08,AbsMeanSigma=0.39,pvalue=0.000456879276102543,pvalueTTest=0.000925941347047999,
chr1	5947330	5947450	NPHP4	NPHP400038	-0.0125460728479904	2	-0.0836269271111926	2	0.00252027447766509	2	0.00252027447766509	NA	NA	SegRatio=-0.08,AbsMeanSigma=0.39,pvalue=0.000456879276102543,pvalueTTest=0.000925941347047999,
chr1	5947448	5947532	NPHP4	NPHP400039	0.0512362980432635	2	-0.0836269271111926	2	0.00252027447766509	2	0.00252027447766509	NA	NA	SegRatio=-0.08,AbsMeanSigma=0.39,pvalue=0.000456879276102543,pvalueTTest=0.000925941347047999,
chr1	5947477	5947615	NPHP4	NPHP400040	0.128324418853618	2	-0.0836269271111926	2	0.00252027447766509	2	0.00252027447766509	NA	NA	SegRatio=-0.08,AbsMeanSigma=0.39,pvalue=0.000456879276102543,pvalueTTest=0.000925941347047999,
chr1	5950883	5950983	NPHP4	NPHP400041	0.0821027628002041	2	-0.0836269271111926	2	0.00252027447766509	2	0.00252027447766509	NA	NA	SegRatio=-0.08,AbsMeanSigma=0.39,pvalue=0.000456879276102543,pvalueTTest=0.000925941347047999,
chr1	5950939	5951059	NPHP4	NPHP400042	0.124731828455817	2	-0.0836269271111926	2	0.00252027447766509	2	0.00252027447766509	NA	NA	SegRatio=-0.08,AbsMeanSigma=0.39,pvalue=0.000456879276102543,pvalueTTest=0.000925941347047999,
chr1	5951049	5951165	NPHP4	NPHP400043	0.119677676245166	2	-0.0836269271111926	2	0.00252027447766509	2	0.00252027447766509	NA	NA	SegRatio=-0.08,AbsMeanSigma=0.39,pvalue=0.000456879276102543,pvalueTTest=0.000925941347047999,
chr1	5964655	5964792	NPHP4	NPHP400044	-0.090825941813298	2	-0.0836269271111926	2	0.00252027447766509	2	0.00252027447766509	NA	NA	SegRatio=-0.08,AbsMeanSigma=0.39,pvalue=0.000456879276102543,pvalueTTest=0.000925941347047999,
chr1	5964725	5964837	NPHP4	NPHP400045	-0.183482958860998	2	-0.0836269271111926	2	0.00252027447766509	2	0.00252027447766509	NA	NA	SegRatio=-0.08,AbsMeanSigma=0.39,pvalue=0.000456879276102543,pvalueTTest=0.000925941347047999,
chr1	5964812	5964930	NPHP4	NPHP400046	-0.00629007874640344	2	-0.0836269271111926	2	0.00252027447766509	2	0.00252027447766509	NA	NA	SegRatio=-0.08,AbsMeanSigma=0.39,pvalue=0.000456879276102543,pvalueTTest=0.000925941347047999,
chr1	5965326	5965414	NPHP4	NPHP400047	-0.075268968168014	2	-0.0836269271111926	2	0.00252027447766509	2	0.00252027447766509	NA	NA	SegRatio=-0.08,AbsMeanSigma=0.39,pvalue=0.000456879276102543,pvalueTTest=0.000925941347047999,
chr1	5965374	5965462	NPHP4	NPHP400048	0.00222122220040226	2	-0.0836269271111926	2	0.00252027447766509	2	0.00252027447766509	NA	NA	SegRatio=-0.08,AbsMeanSigma=0.39,pvalue=0.000456879276102543,pvalueTTest=0.000925941347047999,
chr1	5965434	5965551	NPHP4	NPHP400049	-0.222557816838421	2	-0.0836269271111926	2	0.00252027447766509	2	0.00252027447766509	NA	NA	SegRatio=-0.08,AbsMeanSigma=0.39,pvalue=0.000456879276102543,pvalueTTest=0.000925941347047999,
chr1	5965476	5965590	NPHP4	NPHP400050	0.101860829897905	2	-0.0836269271111926	2	0.00252027447766509	2	0.00252027447766509	NA	NA	SegRatio=-0.08,AbsMeanSigma=0.39,pvalue=0.000456879276102543,pvalueTTest=0.000925941347047999,
chr1	5965641	5965743	NPHP4	NPHP400051	-0.11927420830452	2	-0.0836269271111926	2	0.00252027447766509	2	0.00252027447766509	NA	NA	SegRatio=-0.08,AbsMeanSigma=0.39,pvalue=0.000456879276102543,pvalueTTest=0.000925941347047999,
chr1	5965716	5965837	NPHP4	NPHP400052	-0.242565571011471	2	-0.0836269271111926	2	0.00252027447766509	2	0.00252027447766509	NA	NA	SegRatio=-0.08,AbsMeanSigma=0.39,pvalue=0.000456879276102543,pvalueTTest=0.000925941347047999,
chr1	5965821	5965927	NPHP4	NPHP400053	-0.171113931765999	2	-0.0836269271111926	2	0.00252027447766509	2	0.00252027447766509	NA	NA	SegRatio=-0.08,AbsMeanSigma=0.39,pvalue=0.000456879276102543,pvalueTTest=0.000925941347047999,
chr1	5967139	5967278	NPHP4	NPHP400054	0.0545644233788903	2	-0.0836269271111926	2	0.00252027447766509	2	0.00252027447766509	NA	NA	SegRatio=-0.08,AbsMeanSigma=0.39,pvalue=0.000456879276102543,pvalueTTest=0.000925941347047999,
chr1	5967279	5967344	NPHP4	NPHP400055	NA	2	-0.0836269271111926	2	0.00252027447766509	2	0.00252027447766509	NA	NA	SegRatio=-0.08,AbsMeanSigma=0.39,pvalue=0.000456879276102543,pvalueTTest=0.000925941347047999,
chr1	5969187	5969303	NPHP4	NPHP400056	0.0708135938209867	2	-0.0836269271111926	2	0.00252027447766509	2	0.00252027447766509	NA	NA	SegRatio=-0.08,AbsMeanSigma=0.39,pvalue=0.000456879276102543,pvalueTTest=0.000925941347047999,
chr1	5987662	5987784	NPHP4	NPHP400057	0.125008968487799	2	-0.0836269271111926	2	0.00252027447766509	2	0.00252027447766509	NA	NA	SegRatio=-0.08,AbsMeanSigma=0.39,pvalue=0.000456879276102543,pvalueTTest=0.000925941347047999,
chr1	5987737	5987859	NPHP4	NPHP400058	-0.0836269271111926	2	-0.0836269271111926	2	0.00252027447766509	2	0.00252027447766509	NA	NA	SegRatio=-0.08,AbsMeanSigma=0.39,pvalue=0.000456879276102543,pvalueTTest=0.000925941347047999,
chr1	5987800	5987895	NPHP4	NPHP400059	-0.254365690500082	2	-0.0836269271111926	2	0.00252027447766509	2	0.00252027447766509	NA	NA	SegRatio=-0.08,AbsMeanSigma=0.39,pvalue=0.000456879276102543,pvalueTTest=0.000925941347047999,
chr1	5993123	5993235	NPHP4	NPHP400060	0.0707885611050498	2	-0.0836269271111926	2	0.00252027447766509	2	0.00252027447766509	NA	NA	SegRatio=-0.08,AbsMeanSigma=0.39,pvalue=0.000456879276102543,pvalueTTest=0.000925941347047999,
chr1	5993189	5993302	NPHP4	NPHP400061	-0.148518599021274	2	-0.0836269271111926	2	0.00252027447766509	2	0.00252027447766509	NA	NA	SegRatio=-0.08,AbsMeanSigma=0.39,pvalue=0.000456879276102543,pvalueTTest=0.000925941347047999,
chr1	5993250	5993368	NPHP4	NPHP400062	-0.098492768272201	2	-0.0836269271111926	2	0.00252027447766509	2	0.00252027447766509	NA	NA	SegRatio=-0.08,AbsMeanSigma=0.39,pvalue=0.000456879276102543,pvalueTTest=0.000925941347047999,
chr1	5993309	5993430	NPHP4	NPHP400063	-0.106107603698282	2	-0.0836269271111926	2	0.00252027447766509	2	0.00252027447766509	NA	NA	SegRatio=-0.08,AbsMeanSigma=0.39,pvalue=0.000456879276102543,pvalueTTest=0.000925941347047999,
chr1	6007100	6007208	NPHP4	NPHP400064	0.0816174653126918	2	-0.0836269271111926	2	0.00252027447766509	2	0.00252027447766509	NA	NA	SegRatio=-0.08,AbsMeanSigma=0.39,pvalue=0.000456879276102543,pvalueTTest=0.000925941347047999,
chr1	6007202	6007308	NPHP4	NPHP400065	0.0417821129274373	2	-0.0836269271111926	2	0.00252027447766509	2	0.00252027447766509	NA	NA	SegRatio=-0.08,AbsMeanSigma=0.39,pvalue=0.000456879276102543,pvalueTTest=0.000925941347047999,
chr1	6007305	6007426	NPHP4	NPHP400066	-0.122527405676604	2	-0.0836269271111926	2	0.00252027447766509	2	0.00252027447766509	NA	NA	SegRatio=-0.08,AbsMeanSigma=0.39,pvalue=0.000456879276102543,pvalueTTest=0.000925941347047999,
chr1	6008067	6008187	NPHP4	NPHP400067	-0.0114504364096141	2	-0.0836269271111926	2	0.00252027447766509	2	0.00252027447766509	NA	NA	SegRatio=-0.08,AbsMeanSigma=0.39,pvalue=0.000456879276102543,pvalueTTest=0.000925941347047999,
chr1	6008164	6008305	NPHP4	NPHP400068	NA	2	-0.0836269271111926	2	0.00252027447766509	2	0.00252027447766509	NA	NA	SegRatio=-0.08,AbsMeanSigma=0.39,pvalue=0.000456879276102543,pvalueTTest=0.000925941347047999,
chr1	6008245	6008349	NPHP4	NPHP400069	-0.0869655292622531	2	-0.0836269271111926	2	0.00252027447766509	2	0.00252027447766509	NA	NA	SegRatio=-0.08,AbsMeanSigma=0.39,pvalue=0.000456879276102543,pvalueTTest=0.000925941347047999,
chr1	6012757	6012856	NPHP4	NPHP400070	-0.124125680011488	2	-0.0836269271111926	2	0.00252027447766509	2	0.00252027447766509	NA	NA	SegRatio=-0.08,AbsMeanSigma=0.39,pvalue=0.000456879276102543,pvalueTTest=0.000925941347047999,
chr1	6012814	6012930	NPHP4	NPHP400071	-0.206622635443909	2	-0.0836269271111926	2	0.00252027447766509	2	0.00252027447766509	NA	NA	SegRatio=-0.08,AbsMeanSigma=0.39,pvalue=0.000456879276102543,pvalueTTest=0.000925941347047999,
chr1	6021795	6021909	NPHP4	NPHP400072	0.197477882845711	2	-0.0836269271111926	2	0.00252027447766509	2	0.00252027447766509	NA	NA	SegRatio=-0.08,AbsMeanSigma=0.39,pvalue=0.000456879276102543,pvalueTTest=0.000925941347047999,
chr1	6021875	6021991	NPHP4	NPHP400073	-0.0358013415230366	2	-0.0836269271111926	2	0.00252027447766509	2	0.00252027447766509	NA	NA	SegRatio=-0.08,AbsMeanSigma=0.39,pvalue=0.000456879276102543,pvalueTTest=0.000925941347047999,
chr1	6021989	6022095	NPHP4	NPHP400074	-0.260217002625987	2	-0.0836269271111926	2	0.00252027447766509	2	0.00252027447766509	NA	NA	SegRatio=-0.08,AbsMeanSigma=0.39,pvalue=0.000456879276102543,pvalueTTest=0.000925941347047999,
chr1	6027331	6027442	NPHP4	NPHP400075	-0.112094226301936	2	-0.0836269271111926	2	0.00252027447766509	2	0.00252027447766509	NA	NA	SegRatio=-0.08,AbsMeanSigma=0.39,pvalue=0.000456879276102543,pvalueTTest=0.000925941347047999,
chr1	6029048	6029161	NPHP4	NPHP400076	0.136676686966826	2	-0.0836269271111926	2	0.00252027447766509	2	0.00252027447766509	NA	NA	SegRatio=-0.08,AbsMeanSigma=0.39,pvalue=0.000456879276102543,pvalueTTest=0.000925941347047999,
chr1	6029162	6029278	NPHP4	NPHP400077	-0.136053917912866	2	-0.0836269271111926	2	0.00252027447766509	2	0.00252027447766509	NA	NA	SegRatio=-0.08,AbsMeanSigma=0.39,pvalue=0.000456879276102543,pvalueTTest=0.000925941347047999,
chr1	6029224	6029342	NPHP4	NPHP400078	-0.0426720742045195	2	-0.0836269271111926	2	0.00252027447766509	2	0.00252027447766509	NA	NA	SegRatio=-0.08,AbsMeanSigma=0.39,pvalue=0.000456879276102543,pvalueTTest=0.000925941347047999,
chr1	6038340	6038455	NPHP4	NPHP400079	0.108838496194702	2	-0.0836269271111926	2	0.00252027447766509	2	0.00252027447766509	NA	NA	SegRatio=-0.08,AbsMeanSigma=0.39,pvalue=0.000456879276102543,pvalueTTest=0.000925941347047999,
chr1	6038452	6038568	NPHP4	NPHP400080	0.93874233395805	2	-0.0836269271111926	2	0.00252027447766509	2	0.00252027447766509	NA	NA	SegRatio=-0.08,AbsMeanSigma=0.39,pvalue=0.000456879276102543,pvalueTTest=0.000925941347047999,
chr1	6046192	6046309	NPHP4	NPHP400081	0.0544276463238987	2	-0.0836269271111926	2	0.00252027447766509	2	0.00252027447766509	NA	NA	SegRatio=-0.08,AbsMeanSigma=0.39,pvalue=0.000456879276102543,pvalueTTest=0.000925941347047999,
chr1	6046262	6046380	NPHP4	NPHP400082	-0.0116811528352751	2	-0.0836269271111926	2	0.00252027447766509	2	0.00252027447766509	NA	NA	SegRatio=-0.08,AbsMeanSigma=0.39,pvalue=0.000456879276102543,pvalueTTest=0.000925941347047999,
chr2	29416015	29416131	ALK	ALK00001	0.0610233945621934	2	-0.0143532754681792	2	0.126006657082493	2	0.126006657082493	NA	NA	SegRatio=-0.01,AbsMeanSigma=0.15,pvalue=0.131491629447048,pvalueTTest=0.301683955271655,
chr2	29416121	29416220	ALK	ALK00002	0.166107534884328	2	-0.0143532754681792	2	0.126006657082493	2	0.126006657082493	NA	NA	SegRatio=-0.01,AbsMeanSigma=0.15,pvalue=0.131491629447048,pvalueTTest=0.301683955271655,
chr2	29416210	29416329	ALK	ALK00003	-0.0916014657307451	2	-0.0143532754681792	2	0.126006657082493	2	0.126006657082493	NA	NA	SegRatio=-0.01,AbsMeanSigma=0.15,pvalue=0.131491629447048,pvalueTTest=0.301683955271655,
chr2	29416265	29416372	ALK	ALK00004	-0.194738511641435	2	-0.0143532754681792	2	0.126006657082493	2	0.126006657082493	NA	NA	SegRatio=-0.01,AbsMeanSigma=0.15,pvalue=0.131491629447048,pvalueTTest=0.301683955271655,
chr2	29416343	29416459	ALK	ALK00005	-0.29275185613768	2	-0.0143532754681792	2	0.126006657082493	2	0.126006657082493	NA	NA	SegRatio=-0.01,AbsMeanSigma=0.15,pvalue=0.131491629447048,pvalueTTest=0.301683955271655,
chr2	29416450	29416569	ALK	ALK00006	-0.0972313914977416	2	-0.0143532754681792	2	0.126006657082493	2	0.126006657082493	NA	NA	SegRatio=-0.01,AbsMeanSigma=0.15,pvalue=0.131491629447048,pvalueTTest=0.301683955271655,
chr2	29416567	29416667	ALK	ALK00007	-0.164128335579239	2	-0.0143532754681792	2	0.126006657082493	2	0.126006657082493	NA	NA	SegRatio=-0.01,AbsMeanSigma=0.15,pvalue=0.131491629447048,pvalueTTest=0.301683955271655,
chr2	29416595	29416714	ALK	ALK00008	-0.159922451623264	2	-0.0143532754681792	2	0.126006657082493	2	0.126006657082493	NA	NA	SegRatio=-0.01,AbsMeanSigma=0.15,pvalue=0.131491629447048,pvalueTTest=0.301683955271655,
chr2	29416676	29416771	ALK	ALK00009	0.07768901507902	2	-0.0143532754681792	2	0.126006657082493	2	0.126006657082493	NA	NA	SegRatio=-0.01,AbsMeanSigma=0.15,pvalue=0.131491629447048,pvalueTTest=0.301683955271655,
chr2	29416765	29416872	ALK	ALK00010	0.0818651937574514	2	-0.0143532754681792	2	0.126006657082493	2	0.126006657082493	NA	NA	SegRatio=-0.01,AbsMeanSigma=0.15,pvalue=0.131491629447048,pvalueTTest=0.301683955271655,
chr2	29419590	29419703	ALK	ALK00011	-0.0305389332971019	2	-0.0143532754681792	2	0.126006657082493	2	0.126006657082493	NA	NA	SegRatio=-0.01,AbsMeanSigma=0.15,pvalue=0.131491629447048,pvalueTTest=0.301683955271655,
chr2	29419698	29419809	ALK	ALK00012	0.13189638227098	2	-0.0143532754681792	2	0.126006657082493	2	0.126006657082493	NA	NA	SegRatio=-0.01,AbsMeanSigma=0.15,pvalue=0.131491629447048,pvalueTTest=0.301683955271655,
chr2	29420348	29420466	ALK	ALK00013	0.0162045831071226	2	-0.0143532754681792	2	0.126006657082493	2	0.126006657082493	NA	NA	SegRatio=-0.01,AbsMeanSigma=0.15,pvalue=0.131491629447048,pvalueTTest=0.301683955271655,
chr2	29420461	29420552	ALK	ALK00014	0.0760379546696382	2	-0.0143532754681792	2	0.126006657082493	2	0.126006657082493	NA	NA	SegRatio=-0.01,AbsMeanSigma=0.15,pvalue=0.131491629447048,pvalueTTest=0.301683955271655,
chr2	29420539	29420648	ALK	ALK00015	-0.185776769730155	2	-0.0143532754681792	2	0.126006657082493	2	0.126006657082493	NA	NA	SegRatio=-0.01,AbsMeanSigma=0.15,pvalue=0.131491629447048,pvalueTTest=0.301683955271655,
chr2	29430015	29430124	ALK	ALK00016	-0.129208460722364	2	-0.0143532754681792	2	0.126006657082493	2	0.126006657082493	NA	NA	SegRatio=-0.01,AbsMeanSigma=0.15,pvalue=0.131491629447048,pvalueTTest=0.301683955271655,
chr2	29430107	29430214	ALK	ALK00017	0.109804685626346	2	-0.0143532754681792	2	0.126006657082493	2	0.126006657082493	NA	NA	SegRatio=-0.01,AbsMeanSigma=0.15,pvalue=0.131491629447048,pvalueTTest=0.301683955271655,
chr2	29432564	29432683	ALK	ALK00018	-0.0352209167211532	2	-0.0143532754681792	2	0.126006657082493	2	0.126006657082493	NA	NA	SegRatio=-0.01,AbsMeanSigma=0.15,pvalue=0.131491629447048,pvalueTTest=0.301683955271655,
chr2	29432653	29432739	ALK	ALK00019	0.0832793413557386	2	-0.0143532754681792	2	0.126006657082493	2	0.126006657082493	NA	NA	SegRatio=-0.01,AbsMeanSigma=0.15,pvalue=0.131491629447048,pvalueTTest=0.301683955271655,
chr2	29432728	29432839	ALK	ALK00020	NA	2	-0.0143532754681792	2	0.126006657082493	2	0.126006657082493	NA	NA	SegRatio=-0.01,AbsMeanSigma=0.15,pvalue=0.131491629447048,pvalueTTest=0.301683955271655,
chr2	29436760	29436875	ALK	ALK00021	-0.0470038103694716	2	-0.0143532754681792	2	0.126006657082493	2	0.126006657082493	NA	NA	SegRatio=-0.01,AbsMeanSigma=0.15,pvalue=0.131491629447048,pvalueTTest=0.301683955271655,
chr2	29436874	29436992	ALK	ALK00022	-0.136303547151589	2	-0.0143532754681792	2	0.126006657082493	2	0.126006657082493	NA	NA	SegRatio=-0.01,AbsMeanSigma=0.15,pvalue=0.131491629447048,pvalueTTest=0.301683955271655,
chr2	29443547	29443666	ALK	ALK00023	-0.188817629946038	2	-0.0143532754681792	2	0.126006657082493	2	0.126006657082493	NA	NA	SegRatio=-0.01,AbsMeanSigma=0.15,pvalue=0.131491629447048,pvalueTTest=0.301683955271655,
chr2	29443611	29443730	ALK	ALK00024	-0.0864121343667447	2	-0.0143532754681792	2	0.126006657082493	2	0.126006657082493	NA	NA	SegRatio=-0.01,AbsMeanSigma=0.15,pvalue=0.131491629447048,pvalueTTest=0.301683955271655,
chr2	29445156	29445246	ALK	ALK00025	0.164414738967987	2	-0.0143532754681792	2	0.126006657082493	2	0.126006657082493	NA	NA	SegRatio=-0.01,AbsMeanSigma=0.15,pvalue=0.131491629447048,pvalueTTest=0.301683955271655,
chr2	29445242	29445359	ALK	ALK00026	-0.000902685654328371	2	-0.0143532754681792	2	0.126006657082493	2	0.126006657082493	NA	NA	SegRatio=-0.01,AbsMeanSigma=0.15,pvalue=0.131491629447048,pvalueTTest=0.301683955271655,
chr2	29445327	29445427	ALK	ALK00027	-0.17381907997979	2	-0.0143532754681792	2	0.126006657082493	2	0.126006657082493	NA	NA	SegRatio=-0.01,AbsMeanSigma=0.15,pvalue=0.131491629447048,pvalueTTest=0.301683955271655,
chr2	29445388	29445505	ALK	ALK00028	-0.128445406248239	2	-0.0143532754681792	2	0.126006657082493	2	0.126006657082493	NA	NA	SegRatio=-0.01,AbsMeanSigma=0.15,pvalue=0.131491629447048,pvalueTTest=0.301683955271655,
chr2	29446167	29446285	ALK	ALK00029	-0.0622791094485146	2	-0.0143532754681792	2	0.126006657082493	2	0.126006657082493	NA	NA	SegRatio=-0.01,AbsMeanSigma=0.15,pvalue=0.131491629447048,pvalueTTest=0.301683955271655,
chr2	29446223	29446329	ALK	ALK00030	0.0354461906833369	2	-0.0143532754681792	2	0.126006657082493	2	0.126006657082493	NA	NA	SegRatio=-0.01,AbsMeanSigma=0.15,pvalue=0.131491629447048,pvalueTTest=0.301683955271655,
chr2	29446267	29446388	ALK	ALK00031	-0.0325706394393498	2	-0.0143532754681792	2	0.126006657082493	2	0.126006657082493	NA	NA	SegRatio=-0.01,AbsMeanSigma=0.15,pvalue=0.131491629447048,pvalueTTest=0.301683955271655,
chr2	29446339	29446456	ALK	ALK00032	0.0179641581755602	2	-0.0143532754681792	2	0.126006657082493	2	0.126006657082493	NA	NA	SegRatio=-0.01,AbsMeanSigma=0.15,pvalue=0.131491629447048,pvalueTTest=0.301683955271655,
chr2	29448273	29448381	ALK	ALK00033	-0.00111164901526596	2	-0.0143532754681792	2	0.126006657082493	2	0.126006657082493	NA	NA	SegRatio=-0.01,AbsMeanSigma=0.15,pvalue=0.131491629447048,pvalueTTest=0.301683955271655,
chr2	29448332	29448450	ALK	ALK00034	0.158704283008657	2	-0.0143532754681792	2	0.126006657082493	2	0.126006657082493	NA	NA	SegRatio=-0.01,AbsMeanSigma=0.15,pvalue=0.131491629447048,pvalueTTest=0.301683955271655,
chr2	29449753	29449871	ALK	ALK00035	-0.202042106972921	2	-0.0143532754681792	2	0.126006657082493	2	0.126006657082493	NA	NA	SegRatio=-0.01,AbsMeanSigma=0.15,pvalue=0.131491629447048,pvalueTTest=0.301683955271655,
chr2	29449848	29449940	ALK	ALK00036	-0.0444105986451516	2	-0.0143532754681792	2	0.126006657082493	2	0.126006657082493	NA	NA	SegRatio=-0.01,AbsMeanSigma=0.15,pvalue=0.131491629447048,pvalueTTest=0.301683955271655,
chr2	29449888	29450002	ALK	ALK00037	-0.27397362716701	2	-0.0143532754681792	2	0.126006657082493	2	0.126006657082493	NA	NA	SegRatio=-0.01,AbsMeanSigma=0.15,pvalue=0.131491629447048,pvalueTTest=0.301683955271655,
chr2	29450414	29450511	ALK	ALK00038	-0.0800628787457771	2	-0.0143532754681792	2	0.126006657082493	2	0.126006657082493	NA	NA	SegRatio=-0.01,AbsMeanSigma=0.15,pvalue=0.131491629447048,pvalueTTest=0.301683955271655,
chr2	29450441	29450550	ALK	ALK00039	-0.0306073053504172	2	-0.0143532754681792	2	0.126006657082493	2	0.126006657082493	NA	NA	SegRatio=-0.01,AbsMeanSigma=0.15,pvalue=0.131491629447048,pvalueTTest=0.301683955271655,
chr2	29450498	29450619	ALK	ALK00040	-0.17087331812019	2	-0.0143532754681792	2	0.126006657082493	2	0.126006657082493	NA	NA	SegRatio=-0.01,AbsMeanSigma=0.15,pvalue=0.131491629447048,pvalueTTest=0.301683955271655,
chr2	29451711	29451827	ALK	ALK00041	NA	2	-0.0143532754681792	2	0.126006657082493	2	0.126006657082493	NA	NA	SegRatio=-0.01,AbsMeanSigma=0.15,pvalue=0.131491629447048,pvalueTTest=0.301683955271655,
chr2	29451759	29451890	ALK	ALK00042	NA	2	-0.0143532754681792	2	0.126006657082493	2	0.126006657082493	NA	NA	SegRatio=-0.01,AbsMeanSigma=0.15,pvalue=0.131491629447048,pvalueTTest=0.301683955271655,
chr2	29451885	29451972	ALK	ALK00043	0.160776358023619	2	-0.0143532754681792	2	0.126006657082493	2	0.126006657082493	NA	NA	SegRatio=-0.01,AbsMeanSigma=0.15,pvalue=0.131491629447048,pvalueTTest=0.301683955271655,
chr2	29455093	29455208	ALK	ALK00044	-0.0754961830379652	2	-0.0143532754681792	2	0.126006657082493	2	0.126006657082493	NA	NA	SegRatio=-0.01,AbsMeanSigma=0.15,pvalue=0.131491629447048,pvalueTTest=0.301683955271655,
chr2	29455199	29455309	ALK	ALK00045	0.232985777597292	2	-0.0143532754681792	2	0.126006657082493	2	0.126006657082493	NA	NA	SegRatio=-0.01,AbsMeanSigma=0.15,pvalue=0.131491629447048,pvalueTTest=0.301683955271655,
chr2	29455248	29455387	ALK	ALK00046	0.146354331982783	2	-0.0143532754681792	2	0.126006657082493	2	0.126006657082493	NA	NA	SegRatio=-0.01,AbsMeanSigma=0.15,pvalue=0.131491629447048,pvalueTTest=0.301683955271655,
chr2	29456410	29456529	ALK	ALK00047	-0.0820844968048144	2	-0.0143532754681792	2	0.126006657082493	2	0.126006657082493	NA	NA	SegRatio=-0.01,AbsMeanSigma=0.15,pvalue=0.131491629447048,pvalueTTest=0.301683955271655,
chr2	29456508	29456611	ALK	ALK00048	-0.0784935569512067	2	-0.0143532754681792	2	0.126006657082493	2	0.126006657082493	NA	NA	SegRatio=-0.01,AbsMeanSigma=0.15,pvalue=0.131491629447048,pvalueTTest=0.301683955271655,
chr2	29462479	29462599	ALK	ALK00049	-0.0845907005480789	2	-0.0143532754681792	2	0.126006657082493	2	0.126006657082493	NA	NA	SegRatio=-0.01,AbsMeanSigma=0.15,pvalue=0.131491629447048,pvalueTTest=0.301683955271655,
chr2	29462593	29462704	ALK	ALK00050	0.0794856574738824	2	-0.0143532754681792	2	0.126006657082493	2	0.126006657082493	NA	NA	SegRatio=-0.01,AbsMeanSigma=0.15,pvalue=0.131491629447048,pvalueTTest=0.301683955271655,
chr2	29462658	29462777	ALK	ALK00051	-0.00637650319058406	2	-0.0143532754681792	2	0.126006657082493	2	0.126006657082493	NA	NA	SegRatio=-0.01,AbsMeanSigma=0.15,pvalue=0.131491629447048,pvalueTTest=0.301683955271655,
chr2	29473931	29474053	ALK	ALK00052	-0.170516261996429	2	-0.0143532754681792	2	0.126006657082493	2	0.126006657082493	NA	NA	SegRatio=-0.01,AbsMeanSigma=0.15,pvalue=0.131491629447048,pvalueTTest=0.301683955271655,
chr2	29474018	29474130	ALK	ALK00053	0.0468964833791933	2	-0.0143532754681792	2	0.126006657082493	2	0.126006657082493	NA	NA	SegRatio=-0.01,AbsMeanSigma=0.15,pvalue=0.131491629447048,pvalueTTest=0.301683955271655,
chr2	29474130	29474230	ALK	ALK00054	NA	2	-0.0143532754681792	2	0.126006657082493	2	0.126006657082493	NA	NA	SegRatio=-0.01,AbsMeanSigma=0.15,pvalue=0.131491629447048,pvalueTTest=0.301683955271655,
chr2	29497904	29498015	ALK	ALK00055	0.00463651917483148	2	-0.0143532754681792	2	0.126006657082493	2	0.126006657082493	NA	NA	SegRatio=-0.01,AbsMeanSigma=0.15,pvalue=0.131491629447048,pvalueTTest=0.301683955271655,
chr2	29498006	29498122	ALK	ALK00056	-0.10379471830834	2	-0.0143532754681792	2	0.126006657082493	2	0.126006657082493	NA	NA	SegRatio=-0.01,AbsMeanSigma=0.15,pvalue=0.131491629447048,pvalueTTest=0.301683955271655,
chr2	29498193	29498297	ALK	ALK00057	-0.0143532754681792	2	-0.0143532754681792	2	0.126006657082493	2	0.126006657082493	NA	NA	SegRatio=-0.01,AbsMeanSigma=0.15,pvalue=0.131491629447048,pvalueTTest=0.301683955271655,
chr2	29498298	29498417	ALK	ALK00058	0.118993048771039	2	-0.0143532754681792	2	0.126006657082493	2	0.126006657082493	NA	NA	SegRatio=-0.01,AbsMeanSigma=0.15,pvalue=0.131491629447048,pvalueTTest=0.301683955271655,
chr2	29519730	29519844	ALK	ALK00059	-0.0519039599003721	2	-0.0143532754681792	2	0.126006657082493	2	0.126006657082493	NA	NA	SegRatio=-0.01,AbsMeanSigma=0.15,pvalue=0.131491629447048,pvalueTTest=0.301683955271655,
chr2	29519814	29519931	ALK	ALK00060	0.138008811905009	2	-0.0143532754681792	2	0.126006657082493	2	0.126006657082493	NA	NA	SegRatio=-0.01,AbsMeanSigma=0.15,pvalue=0.131491629447048,pvalueTTest=0.301683955271655,
chr2	29519875	29519988	ALK	ALK00061	0.0189347587416841	2	-0.0143532754681792	2	0.126006657082493	2	0.126006657082493	NA	NA	SegRatio=-0.01,AbsMeanSigma=0.15,pvalue=0.131491629447048,pvalueTTest=0.301683955271655,
chr2	29541128	29541245	ALK	ALK00062	0.108802077899328	2	-0.0143532754681792	2	0.126006657082493	2	0.126006657082493	NA	NA	SegRatio=-0.01,AbsMeanSigma=0.15,pvalue=0.131491629447048,pvalueTTest=0.301683955271655,
chr2	29541212	29541329	ALK	ALK00063	-0.0213166494166536	2	-0.0143532754681792	2	0.126006657082493	2	0.126006657082493	NA	NA	SegRatio=-0.01,AbsMeanSigma=0.15,pvalue=0.131491629447048,pvalueTTest=0.301683955271655,
chr2	29543584	29543701	ALK	ALK00064	-0.209621483042366	2	-0.0143532754681792	2	0.126006657082493	2	0.126006657082493	NA	NA	SegRatio=-0.01,AbsMeanSigma=0.15,pvalue=0.131491629447048,pvalueTTest=0.301683955271655,
chr2	29543655	29543771	ALK	ALK00065	-0.167502136459084	2	-0.0143532754681792	2	0.126006657082493	2	0.126006657082493	NA	NA	SegRatio=-0.01,AbsMeanSigma=0.15,pvalue=0.131491629447048,pvalueTTest=0.301683955271655,
chr2	29551137	29551257	ALK	ALK00066	-0.0775009923866952	2	-0.0143532754681792	2	0.126006657082493	2	0.126006657082493	NA	NA	SegRatio=-0.01,AbsMeanSigma=0.15,pvalue=0.131491629447048,pvalueTTest=0.301683955271655,
chr2	29551235	29551340	ALK	ALK00067	-0.0212894293416538	2	-0.0143532754681792	2	0.126006657082493	2	0.126006657082493	NA	NA	SegRatio=-0.01,AbsMeanSigma=0.15,pvalue=0.131491629447048,pvalueTTest=0.301683955271655,
chr2	29551330	29551441	ALK	ALK00068	NA	2	-0.0143532754681792	2	0.126006657082493	2	0.126006657082493	NA	NA	SegRatio=-0.01,AbsMeanSigma=0.15,pvalue=0.131491629447048,pvalueTTest=0.301683955271655,
chr2	29606563	29606677	ALK	ALK00069	-0.0981801357521921	2	-0.0143532754681792	2	0.126006657082493	2	0.126006657082493	NA	NA	SegRatio=-0.01,AbsMeanSigma=0.15,pvalue=0.131491629447048,pvalueTTest=0.301683955271655,
chr2	29606667	29606783	ALK	ALK00070	-0.0122861667673917	2	-0.0143532754681792	2	0.126006657082493	2	0.126006657082493	NA	NA	SegRatio=-0.01,AbsMeanSigma=0.15,pvalue=0.131491629447048,pvalueTTest=0.301683955271655,
chr2	29754741	29754848	ALK	ALK00071	0.0165420761507284	2	-0.0143532754681792	2	0.126006657082493	2	0.126006657082493	NA	NA	SegRatio=-0.01,AbsMeanSigma=0.15,pvalue=0.131491629447048,pvalueTTest=0.301683955271655,
chr2	29754818	29754935	ALK	ALK00072	0.0481707619247264	2	-0.0143532754681792	2	0.126006657082493	2	0.126006657082493	NA	NA	SegRatio=-0.01,AbsMeanSigma=0.15,pvalue=0.131491629447048,pvalueTTest=0.301683955271655,
chr2	29754934	29755052	ALK	ALK00073	0.0861485620145445	2	-0.0143532754681792	2	0.126006657082493	2	0.126006657082493	NA	NA	SegRatio=-0.01,AbsMeanSigma=0.15,pvalue=0.131491629447048,pvalueTTest=0.301683955271655,
chr2	29917634	29917751	ALK	ALK00074	-0.00778493655753194	2	-0.0143532754681792	2	0.126006657082493	2	0.126006657082493	NA	NA	SegRatio=-0.01,AbsMeanSigma=0.15,pvalue=0.131491629447048,pvalueTTest=0.301683955271655,
chr2	29917742	29917861	ALK	ALK00075	-0.196987458320653	2	-0.0143532754681792	2	0.126006657082493	2	0.126006657082493	NA	NA	SegRatio=-0.01,AbsMeanSigma=0.15,pvalue=0.131491629447048,pvalueTTest=0.301683955271655,
chr2	29917826	29917919	ALK	ALK00076	-0.166580378239848	2	-0.0143532754681792	2	0.126006657082493	2	0.126006657082493	NA	NA	SegRatio=-0.01,AbsMeanSigma=0.15,pvalue=0.131491629447048,pvalueTTest=0.301683955271655,
chr2	29940373	29940482	ALK	ALK00077	0.0537170434738722	2	-0.0143532754681792	2	0.126006657082493	2	0.126006657082493	NA	NA	SegRatio=-0.01,AbsMeanSigma=0.15,pvalue=0.131491629447048,pvalueTTest=0.301683955271655,
chr2	29940481	29940585	ALK	ALK00078	-0.233922837130429	2	-0.0143532754681792	2	0.126006657082493	2	0.126006657082493	NA	NA	SegRatio=-0.01,AbsMeanSigma=0.15,pvalue=0.131491629447048,pvalueTTest=0.301683955271655,
chr2	30142816	30142955	ALK	ALK00079	0.15239602349497	2	-0.0143532754681792	2	0.126006657082493	2	0.126006657082493	NA	NA	SegRatio=-0.01,AbsMeanSigma=0.15,pvalue=0.131491629447048,pvalueTTest=0.301683955271655,
chr2	30142877	30142997	ALK	ALK00080	0.589704014774722	2	-0.0143532754681792	2	0.126006657082493	2	0.126006657082493	NA	NA	SegRatio=-0.01,AbsMeanSigma=0.15,pvalue=0.131491629447048,pvalueTTest=0.301683955271655,
chr2	30142949	30143016	ALK	ALK00081	0.325259835030014	2	-0.0143532754681792	2	0.126006657082493	2	0.126006657082493	NA	NA	SegRatio=-0.01,AbsMeanSigma=0.15,pvalue=0.131491629447048,pvalueTTest=0.301683955271655,
chr2	30143003	30143141	ALK	ALK00082	NA	2	-0.0143532754681792	2	0.126006657082493	2	0.126006657082493	NA	NA	SegRatio=-0.01,AbsMeanSigma=0.15,pvalue=0.131491629447048,pvalueTTest=0.301683955271655,
chr2	47600571	47600681	EPCAM	EPCAM00001	0.231696699368834	2	-0.0143532754681792	2	0.942833708931407	2	0.942833708931407	NA	NA	SegRatio=-0.01,AbsMeanSigma=0.15,pvalue=0.131491629447048,pvalueTTest=0.301683955271655,
chr2	47600663	47600766	EPCAM	EPCAM00002	0.378198870044075	2	-0.0143532754681792	2	0.942833708931407	2	0.942833708931407	NA	NA	SegRatio=-0.01,AbsMeanSigma=0.15,pvalue=0.131491629447048,pvalueTTest=0.301683955271655,
chr2	47600875	47600962	EPCAM	EPCAM00003	0.385693339908457	2	-0.0143532754681792	2	0.942833708931407	2	0.942833708931407	q-value=0.00851540503031274, copies=3	NA	SegRatio=-0.01,AbsMeanSigma=0.15,pvalue=0.131491629447048,pvalueTTest=0.301683955271655,
chr2	47600938	47601040	EPCAM	EPCAM00004	0.0363997800317259	2	-0.0143532754681792	2	0.942833708931407	2	0.942833708931407	NA	NA	SegRatio=-0.01,AbsMeanSigma=0.15,pvalue=0.131491629447048,pvalueTTest=0.301683955271655,
chr2	47601038	47601158	EPCAM	EPCAM00005	0.0328526999299692	2	-0.0143532754681792	2	0.942833708931407	2	0.942833708931407	NA	NA	SegRatio=-0.01,AbsMeanSigma=0.15,pvalue=0.131491629447048,pvalueTTest=0.301683955271655,
chr2	47601151	47601264	EPCAM	EPCAM00006	-0.107990717428163	2	-0.0143532754681792	2	0.942833708931407	2	0.942833708931407	NA	NA	SegRatio=-0.01,AbsMeanSigma=0.15,pvalue=0.131491629447048,pvalueTTest=0.301683955271655,
chr2	47602339	47602443	EPCAM	EPCAM00007	-0.73930610450364	2	-0.0143532754681792	2	0.942833708931407	2	0.942833708931407	q-value=6.49692169712758e-07, copies=1	NA	SegRatio=-0.01,AbsMeanSigma=0.15,pvalue=0.131491629447048,pvalueTTest=0.301683955271655,
chr2	47602389	47602486	EPCAM	EPCAM00008	0.169564656992804	2	-0.0143532754681792	2	0.942833708931407	2	0.942833708931407	NA	NA	SegRatio=-0.01,AbsMeanSigma=0.15,pvalue=0.131491629447048,pvalueTTest=0.301683955271655,
chr2	47604086	47604200	EPCAM	EPCAM00009	0.236416172832525	2	-0.0143532754681792	2	0.942833708931407	2	0.942833708931407	NA	NA	SegRatio=-0.01,AbsMeanSigma=0.15,pvalue=0.131491629447048,pvalueTTest=0.301683955271655,
chr2	47604173	47604288	EPCAM	EPCAM00010	0.117148798957635	2	-0.0143532754681792	2	0.942833708931407	2	0.942833708931407	NA	NA	SegRatio=-0.01,AbsMeanSigma=0.15,pvalue=0.131491629447048,pvalueTTest=0.301683955271655,
chr2	47606015	47606116	EPCAM	EPCAM00011	NA	2	-0.0143532754681792	2	0.942833708931407	2	0.942833708931407	NA	NA	SegRatio=-0.01,AbsMeanSigma=0.15,pvalue=0.131491629447048,pvalueTTest=0.301683955271655,
chr2	47606112	47606222	EPCAM	EPCAM00012	-0.882068382015881	2	-0.0143532754681792	2	0.942833708931407	2	0.942833708931407	q-value=2.07514269248926e-09, copies=1	NA	SegRatio=-0.01,AbsMeanSigma=0.15,pvalue=0.131491629447048,pvalueTTest=0.301683955271655,
chr2	47606866	47606977	EPCAM	EPCAM00013	0.172780248830204	2	-0.0143532754681792	2	0.942833708931407	2	0.942833708931407	NA	NA	SegRatio=-0.01,AbsMeanSigma=0.15,pvalue=0.131491629447048,pvalueTTest=0.301683955271655,
chr2	47606960	47607077	EPCAM	EPCAM00014	0.0403500965421268	2	-0.0143532754681792	2	0.942833708931407	2	0.942833708931407	NA	NA	SegRatio=-0.01,AbsMeanSigma=0.15,pvalue=0.131491629447048,pvalueTTest=0.301683955271655,
chr2	47607041	47607159	EPCAM	EPCAM00015	0.0512117092582757	2	-0.0143532754681792	2	0.942833708931407	2	0.942833708931407	NA	NA	SegRatio=-0.01,AbsMeanSigma=0.15,pvalue=0.131491629447048,pvalueTTest=0.301683955271655,
chr2	47612282	47612391	EPCAM	EPCAM00016	-0.113468060367214	2	-0.0143532754681792	2	0.942833708931407	2	0.942833708931407	NA	NA	SegRatio=-0.01,AbsMeanSigma=0.15,pvalue=0.131491629447048,pvalueTTest=0.301683955271655,
chr2	47613668	47613765	EPCAM	EPCAM00017	NA	2	-0.0143532754681792	2	0.942833708931407	2	0.942833708931407	NA	NA	SegRatio=-0.01,AbsMeanSigma=0.15,pvalue=0.131491629447048,pvalueTTest=0.301683955271655,
chr2	47613727	47613837	EPCAM	EPCAM00018	-0.0540701962826439	2	-0.0143532754681792	2	0.942833708931407	2	0.942833708931407	NA	NA	SegRatio=-0.01,AbsMeanSigma=0.15,pvalue=0.131491629447048,pvalueTTest=0.301683955271655,
chr3	100432492	100432584	TFG	TFG00001	0.0965182698544422	2	0.0303980399469969	2	0.700856487018944	2	0.700856487018944	NA	NA	SegRatio=0.03,AbsMeanSigma=0.39,pvalue=0.00528477294121658,pvalueTTest=0.339249805444023,
chr3	100432552	100432662	TFG	TFG00002.TFG00003	0.0267634346048384	2	0.0303980399469969	2	0.700856487018944	2	0.700856487018944	NA	NA	SegRatio=0.03,AbsMeanSigma=0.39,pvalue=0.00528477294121658,pvalueTTest=0.339249805444023,
chr3	100432675	100432809	TFG	TFG00004	0.596267523518655	2	0.0303980399469969	2	0.700856487018944	2	0.700856487018944	NA	NA	SegRatio=0.03,AbsMeanSigma=0.39,pvalue=0.00528477294121658,pvalueTTest=0.339249805444023,
chr3	100438720	100438856	TFG	TFG00005	NA	2	0.0303980399469969	2	0.700856487018944	2	0.700856487018944	NA	NA	SegRatio=0.03,AbsMeanSigma=0.39,pvalue=0.00528477294121658,pvalueTTest=0.339249805444023,
chr3	100438869	100438980	TFG	TFG00006	NA	2	0.0303980399469969	2	0.700856487018944	2	0.700856487018944	NA	NA	SegRatio=0.03,AbsMeanSigma=0.39,pvalue=0.00528477294121658,pvalueTTest=0.339249805444023,
chr3	100447567	100447679	TFG	TFG00007	0.108197328713754	2	0.0303980399469969	2	0.700856487018944	2	0.700856487018944	NA	NA	SegRatio=0.03,AbsMeanSigma=0.39,pvalue=0.00528477294121658,pvalueTTest=0.339249805444023,
chr3	100447658	100447776	TFG	TFG00008	-0.838562936637057	2	0.0303980399469969	2	0.700856487018944	2	0.700856487018944	q-value=2.42814231807456e-09, copies=1	NA	SegRatio=0.03,AbsMeanSigma=0.39,pvalue=0.00528477294121658,pvalueTTest=0.339249805444023,
chr3	100451298	100451414	TFG	TFG00009	0.0326862970707894	2	0.0303980399469969	2	0.700856487018944	2	0.700856487018944	NA	NA	SegRatio=0.03,AbsMeanSigma=0.39,pvalue=0.00528477294121658,pvalueTTest=0.339249805444023,
chr3	100451415	100451530	TFG	TFG00010	0.0222251267101617	2	0.0303980399469969	2	0.700856487018944	2	0.700856487018944	NA	NA	SegRatio=0.03,AbsMeanSigma=0.39,pvalue=0.00528477294121658,pvalueTTest=0.339249805444023,
chr3	100451510	100451624	TFG	TFG00011	0.0981776801407823	2	0.0303980399469969	2	0.700856487018944	2	0.700856487018944	NA	NA	SegRatio=0.03,AbsMeanSigma=0.39,pvalue=0.00528477294121658,pvalueTTest=0.339249805444023,
chr3	100455395	100455513	TFG	TFG00012	-0.044967052029724	2	0.0303980399469969	2	0.700856487018944	2	0.700856487018944	NA	NA	SegRatio=0.03,AbsMeanSigma=0.39,pvalue=0.00528477294121658,pvalueTTest=0.339249805444023,
chr3	100455458	100455573	TFG	TFG00013	0.0671560841053645	2	0.0303980399469969	2	0.700856487018944	2	0.700856487018944	NA	NA	SegRatio=0.03,AbsMeanSigma=0.39,pvalue=0.00528477294121658,pvalueTTest=0.339249805444023,
chr3	100455530	100455646	TFG	TFG00014	0.122422268625498	2	0.0303980399469969	2	0.700856487018944	2	0.700856487018944	NA	NA	SegRatio=0.03,AbsMeanSigma=0.39,pvalue=0.00528477294121658,pvalueTTest=0.339249805444023,
chr3	100463645	100463763	TFG	TFG00015	-0.350750826629774	2	0.0303980399469969	2	0.700856487018944	2	0.700856487018944	NA	NA	SegRatio=0.03,AbsMeanSigma=0.39,pvalue=0.00528477294121658,pvalueTTest=0.339249805444023,
chr3	100463692	100463788	TFG	TFG00016	0.0427955753389004	2	0.0303980399469969	2	0.700856487018944	2	0.700856487018944	NA	NA	SegRatio=0.03,AbsMeanSigma=0.39,pvalue=0.00528477294121658,pvalueTTest=0.339249805444023,
chr3	100466928	100467024	TFG	TFG00017	0.213614736262309	2	0.0303980399469969	2	0.700856487018944	2	0.700856487018944	NA	NA	SegRatio=0.03,AbsMeanSigma=0.39,pvalue=0.00528477294121658,pvalueTTest=0.339249805444023,
chr3	100466997	100467094	TFG	TFG00018	0.100123308926078	2	0.0303980399469969	2	0.700856487018944	2	0.700856487018944	NA	NA	SegRatio=0.03,AbsMeanSigma=0.39,pvalue=0.00528477294121658,pvalueTTest=0.339249805444023,
chr3	100467092	100467207	TFG	TFG00019	-0.226894919801942	2	0.0303980399469969	2	0.700856487018944	2	0.700856487018944	NA	NA	SegRatio=0.03,AbsMeanSigma=0.39,pvalue=0.00528477294121658,pvalueTTest=0.339249805444023,
chr3	100467201	100467305	TFG	TFG00020	-0.111367179011	2	0.0303980399469969	2	0.700856487018944	2	0.700856487018944	NA	NA	SegRatio=0.03,AbsMeanSigma=0.39,pvalue=0.00528477294121658,pvalueTTest=0.339249805444023,
chr3	100467283	100467397	TFG	TFG00021	-0.249111393272652	2	0.0303980399469969	2	0.700856487018944	2	0.700856487018944	NA	NA	SegRatio=0.03,AbsMeanSigma=0.39,pvalue=0.00528477294121658,pvalueTTest=0.339249805444023,
chr3	142985490	142985606	SLC9A9	SLC9A900001	0.0458683653083066	2	0.0303980399469969	2	0.312588543865463	2	0.312588543865463	NA	NA	SegRatio=0.03,AbsMeanSigma=0.39,pvalue=0.00528477294121658,pvalueTTest=0.339249805444023,
chr3	142985580	142985698	SLC9A9	SLC9A900002	-0.0383382786491486	2	0.0303980399469969	2	0.312588543865463	2	0.312588543865463	NA	NA	SegRatio=0.03,AbsMeanSigma=0.39,pvalue=0.00528477294121658,pvalueTTest=0.339249805444023,
chr3	142985668	142985784	SLC9A9	SLC9A900003	-0.171190418337624	2	0.0303980399469969	2	0.312588543865463	2	0.312588543865463	NA	NA	SegRatio=0.03,AbsMeanSigma=0.39,pvalue=0.00528477294121658,pvalueTTest=0.339249805444023,
chr3	142985776	142985894	SLC9A9	SLC9A900004	0.0706150473268109	2	0.0303980399469969	2	0.312588543865463	2	0.312588543865463	NA	NA	SegRatio=0.03,AbsMeanSigma=0.39,pvalue=0.00528477294121658,pvalueTTest=0.339249805444023,
chr3	142987693	142987813	SLC9A9	SLC9A900005	0.0213553405337684	2	0.0303980399469969	2	0.312588543865463	2	0.312588543865463	NA	NA	SegRatio=0.03,AbsMeanSigma=0.39,pvalue=0.00528477294121658,pvalueTTest=0.339249805444023,
chr3	142987740	142987848	SLC9A9	SLC9A900006	0.130117472788147	2	0.0303980399469969	2	0.312588543865463	2	0.312588543865463	NA	NA	SegRatio=0.03,AbsMeanSigma=0.39,pvalue=0.00528477294121658,pvalueTTest=0.339249805444023,
chr3	143082305	143082423	SLC9A9	SLC9A900007	0.0267078176061778	2	0.0303980399469969	2	0.312588543865463	2	0.312588543865463	NA	NA	SegRatio=0.03,AbsMeanSigma=0.39,pvalue=0.00528477294121658,pvalueTTest=0.339249805444023,
chr3	143082385	143082519	SLC9A9	SLC9A900008	NA	2	0.0303980399469969	2	0.312588543865463	2	0.312588543865463	NA	NA	SegRatio=0.03,AbsMeanSigma=0.39,pvalue=0.00528477294121658,pvalueTTest=0.339249805444023,
chr3	143100832	143100949	SLC9A9	SLC9A900009	0.115799287259114	2	0.0303980399469969	2	0.312588543865463	2	0.312588543865463	NA	NA	SegRatio=0.03,AbsMeanSigma=0.39,pvalue=0.00528477294121658,pvalueTTest=0.339249805444023,
chr3	143100945	143101059	SLC9A9	SLC9A900010	0.0182382296364915	2	0.0303980399469969	2	0.312588543865463	2	0.312588543865463	NA	NA	SegRatio=0.03,AbsMeanSigma=0.39,pvalue=0.00528477294121658,pvalueTTest=0.339249805444023,
chr3	143185800	143185904	SLC9A9	SLC9A900011	0.0303980399469969	2	0.0303980399469969	2	0.312588543865463	2	0.312588543865463	NA	NA	SegRatio=0.03,AbsMeanSigma=0.39,pvalue=0.00528477294121658,pvalueTTest=0.339249805444023,
chr3	143185867	143185971	SLC9A9	SLC9A900012	0.0839655685173253	2	0.0303980399469969	2	0.312588543865463	2	0.312588543865463	NA	NA	SegRatio=0.03,AbsMeanSigma=0.39,pvalue=0.00528477294121658,pvalueTTest=0.339249805444023,
chr3	143185969	143186083	SLC9A9	SLC9A900013	-0.0348224805853636	2	0.0303980399469969	2	0.312588543865463	2	0.312588543865463	NA	NA	SegRatio=0.03,AbsMeanSigma=0.39,pvalue=0.00528477294121658,pvalueTTest=0.339249805444023,
chr3	143212463	143212567	SLC9A9	SLC9A900014	-0.119484466564338	2	0.0303980399469969	2	0.312588543865463	2	0.312588543865463	NA	NA	SegRatio=0.03,AbsMeanSigma=0.39,pvalue=0.00528477294121658,pvalueTTest=0.339249805444023,
chr3	143212561	143212678	SLC9A9	SLC9A900015	0.0348864346485867	2	0.0303980399469969	2	0.312588543865463	2	0.312588543865463	NA	NA	SegRatio=0.03,AbsMeanSigma=0.39,pvalue=0.00528477294121658,pvalueTTest=0.339249805444023,
chr3	143214149	143214244	SLC9A9	SLC9A900016	0.144939962039241	2	0.0303980399469969	2	0.312588543865463	2	0.312588543865463	NA	NA	SegRatio=0.03,AbsMeanSigma=0.39,pvalue=0.00528477294121658,pvalueTTest=0.339249805444023,
chr3	143214233	143214346	SLC9A9	SLC9A900017	0.134368668528757	2	0.0303980399469969	2	0.312588543865463	2	0.312588543865463	NA	NA	SegRatio=0.03,AbsMeanSigma=0.39,pvalue=0.00528477294121658,pvalueTTest=0.339249805444023,
chr3	143271160	143271264	SLC9A9	SLC9A900018	0.0847933709387553	2	0.0303980399469969	2	0.312588543865463	2	0.312588543865463	NA	NA	SegRatio=0.03,AbsMeanSigma=0.39,pvalue=0.00528477294121658,pvalueTTest=0.339249805444023,
chr3	143271262	143271344	SLC9A9	SLC9A900019	0.0215583374709636	2	0.0303980399469969	2	0.312588543865463	2	0.312588543865463	NA	NA	SegRatio=0.03,AbsMeanSigma=0.39,pvalue=0.00528477294121658,pvalueTTest=0.339249805444023,
chr3	143292902	143293017	SLC9A9	SLC9A900020	0.137207639680953	2	0.0303980399469969	2	0.312588543865463	2	0.312588543865463	NA	NA	SegRatio=0.03,AbsMeanSigma=0.39,pvalue=0.00528477294121658,pvalueTTest=0.339249805444023,
chr3	143292973	143293083	SLC9A9	SLC9A900021	0.0692140385684568	2	0.0303980399469969	2	0.312588543865463	2	0.312588543865463	NA	NA	SegRatio=0.03,AbsMeanSigma=0.39,pvalue=0.00528477294121658,pvalueTTest=0.339249805444023,
chr3	143297405	143297525	SLC9A9	SLC9A900022	-0.264659195704829	2	0.0303980399469969	2	0.312588543865463	2	0.312588543865463	NA	NA	SegRatio=0.03,AbsMeanSigma=0.39,pvalue=0.00528477294121658,pvalueTTest=0.339249805444023,
chr3	143297503	143297619	SLC9A9	SLC9A900023	0.0217338826100439	2	0.0303980399469969	2	0.312588543865463	2	0.312588543865463	NA	NA	SegRatio=0.03,AbsMeanSigma=0.39,pvalue=0.00528477294121658,pvalueTTest=0.339249805444023,
chr3	143371024	143371124	SLC9A9	SLC9A900024	0.00268098721882172	2	0.0303980399469969	2	0.312588543865463	2	0.312588543865463	NA	NA	SegRatio=0.03,AbsMeanSigma=0.39,pvalue=0.00528477294121658,pvalueTTest=0.339249805444023,
chr3	143371117	143371228	SLC9A9	SLC9A900025	-0.197442406955781	2	0.0303980399469969	2	0.312588543865463	2	0.312588543865463	NA	NA	SegRatio=0.03,AbsMeanSigma=0.39,pvalue=0.00528477294121658,pvalueTTest=0.339249805444023,
chr3	143411962	143412072	SLC9A9	SLC9A900026	-0.327667571894092	2	0.0303980399469969	2	0.312588543865463	2	0.312588543865463	q-value=0.00763727632431726, copies=1.5	NA	SegRatio=0.03,AbsMeanSigma=0.39,pvalue=0.00528477294121658,pvalueTTest=0.339249805444023,
chr3	143412042	143412107	SLC9A9	SLC9A900027	NA	2	0.0303980399469969	2	0.312588543865463	2	0.312588543865463	NA	NA	SegRatio=0.03,AbsMeanSigma=0.39,pvalue=0.00528477294121658,pvalueTTest=0.339249805444023,
chr3	143412093	143412205	SLC9A9	SLC9A900028	0.00143330514595847	2	0.0303980399469969	2	0.312588543865463	2	0.312588543865463	NA	NA	SegRatio=0.03,AbsMeanSigma=0.39,pvalue=0.00528477294121658,pvalueTTest=0.339249805444023,
chr3	143513793	143513909	SLC9A9	SLC9A900029	0.0697418112758169	2	0.0303980399469969	2	0.312588543865463	2	0.312588543865463	NA	NA	SegRatio=0.03,AbsMeanSigma=0.39,pvalue=0.00528477294121658,pvalueTTest=0.339249805444023,
chr3	143513903	143514014	SLC9A9	SLC9A900030	-2.70046711457633	2	-2.04195487002393	2	0.312588543865463	2	0.312588543865463	q-value=0.00232077684714894, copies=0	NA	SegRatio=-2.04,AbsMeanSigma=11.66,pvalue=1.00213301782832e-90,pvalueTTest=0.214259017859382,Adjusted:byPvalueTTestRatio;
chr3	143515625	143515740	SLC9A9	SLC9A900031	NA	2	-2.04195487002393	2	0.312588543865463	2	0.312588543865463	NA	NA	SegRatio=-2.04,AbsMeanSigma=11.66,pvalue=1.00213301782832e-90,pvalueTTest=0.214259017859382,Adjusted:byPvalueTTestRatio;
chr3	143515705	143515776	SLC9A9	SLC9A900032	-1.3414472089567	2	-2.04195487002393	2	0.312588543865463	2	0.312588543865463	q-value=0.00151949273948608, copies=0.5	NA	SegRatio=-2.04,AbsMeanSigma=11.66,pvalue=1.00213301782832e-90,pvalueTTest=0.214259017859382,Adjusted:byPvalueTTestRatio;
chr3	143550765	143550878	SLC9A9	SLC9A900033	NA	2	0.0287635190215644	2	0.312588543865463	2	0.312588543865463	NA	NA	SegRatio=0.03,AbsMeanSigma=0.01,pvalue=0.945322861750122,pvalueTTest=0.97426584492023,
chr3	143550879	143550988	SLC9A9	SLC9A900034	-0.0533017839022882	2	0.0287635190215644	2	0.312588543865463	2	0.312588543865463	NA	NA	SegRatio=0.03,AbsMeanSigma=0.01,pvalue=0.945322861750122,pvalueTTest=0.97426584492023,
chr3	143550976	143551095	SLC9A9	SLC9A900035	0.273199740790966	2	0.0287635190215644	2	0.312588543865463	2	0.312588543865463	NA	NA	SegRatio=0.03,AbsMeanSigma=0.01,pvalue=0.945322861750122,pvalueTTest=0.97426584492023,
chr3	143566963	143567082	SLC9A9	SLC9A900036	0.0222975707729923	2	0.0287635190215644	2	0.312588543865463	2	0.312588543865463	NA	NA	SegRatio=0.03,AbsMeanSigma=0.01,pvalue=0.945322861750122,pvalueTTest=0.97426584492023,
chr3	143567064	143567170	SLC9A9	SLC9A900037	0.0791988865526091	2	0.0287635190215644	2	0.312588543865463	2	0.312588543865463	NA	NA	SegRatio=0.03,AbsMeanSigma=0.01,pvalue=0.945322861750122,pvalueTTest=0.97426584492023,
chr3	143567155	143567266	SLC9A9	SLC9A900038	-0.0317712254381775	2	0.0287635190215644	2	0.312588543865463	2	0.312588543865463	NA	NA	SegRatio=0.03,AbsMeanSigma=0.01,pvalue=0.945322861750122,pvalueTTest=0.97426584492023,
chr3	178916573	178916682	PIK3CA	PIK3CA00001	-0.000269204522364896	2	0.0287635190215644	2	0.460550618026541	2	0.460550618026541	NA	NA	SegRatio=0.03,AbsMeanSigma=0.01,pvalue=0.945322861750122,pvalueTTest=0.97426584492023,
chr3	178916639	178916748	PIK3CA	PIK3CA00002	0.102646971640321	2	0.0287635190215644	2	0.460550618026541	2	0.460550618026541	NA	NA	SegRatio=0.03,AbsMeanSigma=0.01,pvalue=0.945322861750122,pvalueTTest=0.97426584492023,
chr3	178916746	178916861	PIK3CA	PIK3CA00003	0.0879160897623162	2	0.0287635190215644	2	0.460550618026541	2	0.460550618026541	NA	NA	SegRatio=0.03,AbsMeanSigma=0.01,pvalue=0.945322861750122,pvalueTTest=0.97426584492023,
chr3	178916803	178916912	PIK3CA	PIK3CA00004	0.16138439675562	2	0.0287635190215644	2	0.460550618026541	2	0.460550618026541	NA	NA	SegRatio=0.03,AbsMeanSigma=0.01,pvalue=0.945322861750122,pvalueTTest=0.97426584492023,
chr3	178916888	178916991	PIK3CA	PIK3CA00005	0.16032707309719	2	0.0287635190215644	2	0.460550618026541	2	0.460550618026541	NA	NA	SegRatio=0.03,AbsMeanSigma=0.01,pvalue=0.945322861750122,pvalueTTest=0.97426584492023,
chr3	178917449	178917559	PIK3CA	PIK3CA00006	0.0971537170042905	2	0.0287635190215644	2	0.460550618026541	2	0.460550618026541	NA	NA	SegRatio=0.03,AbsMeanSigma=0.01,pvalue=0.945322861750122,pvalueTTest=0.97426584492023,
chr3	178917537	178917648	PIK3CA	PIK3CA00007	0.0287635190215644	2	0.0287635190215644	2	0.460550618026541	2	0.460550618026541	NA	NA	SegRatio=0.03,AbsMeanSigma=0.01,pvalue=0.945322861750122,pvalueTTest=0.97426584492023,
chr3	178917608	178917721	PIK3CA	PIK3CA00008	NA	2	0.0287635190215644	2	0.460550618026541	2	0.460550618026541	NA	NA	SegRatio=0.03,AbsMeanSigma=0.01,pvalue=0.945322861750122,pvalueTTest=0.97426584492023,
chr3	178919054	178919109	PIK3CA	PIK3CA00009	NA	2	0.0287635190215644	2	0.460550618026541	2	0.460550618026541	NA	NA	SegRatio=0.03,AbsMeanSigma=0.01,pvalue=0.945322861750122,pvalueTTest=0.97426584492023,
chr3	178919110	178919217	PIK3CA	PIK3CA00010	-0.0247646277077888	2	0.0287635190215644	2	0.460550618026541	2	0.460550618026541	NA	NA	SegRatio=0.03,AbsMeanSigma=0.01,pvalue=0.945322861750122,pvalueTTest=0.97426584492023,
chr3	178919194	178919308	PIK3CA	PIK3CA00011	NA	2	0.0287635190215644	2	0.460550618026541	2	0.460550618026541	NA	NA	SegRatio=0.03,AbsMeanSigma=0.01,pvalue=0.945322861750122,pvalueTTest=0.97426584492023,
chr3	178919262	178919372	PIK3CA	PIK3CA00012	NA	2	0.0287635190215644	2	0.460550618026541	2	0.460550618026541	NA	NA	SegRatio=0.03,AbsMeanSigma=0.01,pvalue=0.945322861750122,pvalueTTest=0.97426584492023,
chr3	178921311	178921424	PIK3CA	PIK3CA00013	-0.161248224832906	2	0.0287635190215644	2	0.460550618026541	2	0.460550618026541	NA	NA	SegRatio=0.03,AbsMeanSigma=0.01,pvalue=0.945322861750122,pvalueTTest=0.97426584492023,
chr3	178921415	178921531	PIK3CA	PIK3CA00014	-0.0010036337679897	2	0.0287635190215644	2	0.460550618026541	2	0.460550618026541	NA	NA	SegRatio=0.03,AbsMeanSigma=0.01,pvalue=0.945322861750122,pvalueTTest=0.97426584492023,
chr3	178921506	178921581	PIK3CA	PIK3CA00015	NA	2	0.0287635190215644	2	0.460550618026541	2	0.460550618026541	NA	NA	SegRatio=0.03,AbsMeanSigma=0.01,pvalue=0.945322861750122,pvalueTTest=0.97426584492023,
chr3	178921573	178921687	PIK3CA	PIK3CA00016	NA	2	0.0287635190215644	2	0.460550618026541	2	0.460550618026541	NA	NA	SegRatio=0.03,AbsMeanSigma=0.01,pvalue=0.945322861750122,pvalueTTest=0.97426584492023,
chr3	178922256	178922366	PIK3CA	PIK3CA00017	-0.130465449713171	2	0.0287635190215644	2	0.460550618026541	2	0.460550618026541	NA	NA	SegRatio=0.03,AbsMeanSigma=0.01,pvalue=0.945322861750122,pvalueTTest=0.97426584492023,
chr3	178922321	178922416	PIK3CA	PIK3CA00018	-1.50137447755282	2	-1.16505638009264	2	0.460550618026541	2	0.460550618026541	NA	NA	SegRatio=-1.17,AbsMeanSigma=4.85,pvalue=4.20126284307245e-17,pvalueTTest=0.203701487267414,Adjusted:byPvalueTTestRatio;
chr3	178927321	178927438	PIK3CA	PIK3CA00019	-1.16505638009264	2	-1.16505638009264	2	0.460550618026541	2	0.460550618026541	NA	NA	SegRatio=-1.17,AbsMeanSigma=4.85,pvalue=4.20126284307245e-17,pvalueTTest=0.203701487267414,Adjusted:byPvalueTTestRatio;
chr3	178927432	178927532	PIK3CA	PIK3CA00020	-4.51294755126388e-05	2	0.0736232481004922	2	0.460550618026541	2	0.460550618026541	NA	NA	SegRatio=0.07,AbsMeanSigma=0.08,pvalue=0.618866250871398,pvalueTTest=0.816500240258841,
chr3	178927892	178927988	PIK3CA	PIK3CA00021	0.801216047151487	2	0.0736232481004922	2	0.460550618026541	2	0.460550618026541	NA	NA	SegRatio=0.07,AbsMeanSigma=0.08,pvalue=0.618866250871398,pvalueTTest=0.816500240258841,
chr3	178928028	178928104	PIK3CA	PIK3CA00022	0.195110411541698	2	0.0736232481004922	2	0.460550618026541	2	0.460550618026541	NA	NA	SegRatio=0.07,AbsMeanSigma=0.08,pvalue=0.618866250871398,pvalueTTest=0.816500240258841,
chr3	178928093	178928207	PIK3CA	PIK3CA00023	NA	2	0.0736232481004922	2	0.460550618026541	2	0.460550618026541	NA	NA	SegRatio=0.07,AbsMeanSigma=0.08,pvalue=0.618866250871398,pvalueTTest=0.816500240258841,
chr3	178928180	178928272	PIK3CA	PIK3CA00024	-0.0190668925578941	2	0.0736232481004922	2	0.460550618026541	2	0.460550618026541	NA	NA	SegRatio=0.07,AbsMeanSigma=0.08,pvalue=0.618866250871398,pvalueTTest=0.816500240258841,
chr3	178928246	178928349	PIK3CA	PIK3CA00025	0.0876086200679968	2	0.0736232481004922	2	0.460550618026541	2	0.460550618026541	NA	NA	SegRatio=0.07,AbsMeanSigma=0.08,pvalue=0.618866250871398,pvalueTTest=0.816500240258841,
chr3	178928334	178928443	PIK3CA	PIK3CA00026	-0.517634431763675	2	0.0736232481004922	2	0.460550618026541	2	0.460550618026541	NA	NA	SegRatio=0.07,AbsMeanSigma=0.08,pvalue=0.618866250871398,pvalueTTest=0.816500240258841,
chr3	178936039	178936127	PIK3CA	PIK3CA00027	NA	2	0.0736232481004922	2	0.460550618026541	2	0.460550618026541	NA	NA	SegRatio=0.07,AbsMeanSigma=0.08,pvalue=0.618866250871398,pvalueTTest=0.816500240258841,
chr3	178936065	178936181	PIK3CA	PIK3CA00028	NA	2	0.0736232481004922	2	0.460550618026541	2	0.460550618026541	NA	NA	SegRatio=0.07,AbsMeanSigma=0.08,pvalue=0.618866250871398,pvalueTTest=0.816500240258841,
chr3	178936945	178937056	PIK3CA	PIK3CA00029	0.0918550201892137	2	0.0736232481004922	2	0.460550618026541	2	0.460550618026541	NA	NA	SegRatio=0.07,AbsMeanSigma=0.08,pvalue=0.618866250871398,pvalueTTest=0.816500240258841,
chr3	178937024	178937133	PIK3CA	PIK3CA00030	NA	2	0.0736232481004922	2	0.460550618026541	2	0.460550618026541	NA	NA	SegRatio=0.07,AbsMeanSigma=0.08,pvalue=0.618866250871398,pvalueTTest=0.816500240258841,
chr3	178937306	178937445	PIK3CA	PIK3CA00031	0.0322977311222329	2	0.0736232481004922	2	0.460550618026541	2	0.460550618026541	NA	NA	SegRatio=0.07,AbsMeanSigma=0.08,pvalue=0.618866250871398,pvalueTTest=0.816500240258841,
chr3	178937697	178937804	PIK3CA	PIK3CA00032	0.169019597521866	2	0.0736232481004922	2	0.460550618026541	2	0.460550618026541	NA	NA	SegRatio=0.07,AbsMeanSigma=0.08,pvalue=0.618866250871398,pvalueTTest=0.816500240258841,
chr3	178937806	178937937	PIK3CA	PIK3CA00033	NA	2	0.0736232481004922	2	0.460550618026541	2	0.460550618026541	NA	NA	SegRatio=0.07,AbsMeanSigma=0.08,pvalue=0.618866250871398,pvalueTTest=0.816500240258841,
chr3	178938711	178938825	PIK3CA	PIK3CA00034	0.27160109253447	2	0.0736232481004922	2	0.460550618026541	2	0.460550618026541	NA	NA	SegRatio=0.07,AbsMeanSigma=0.08,pvalue=0.618866250871398,pvalueTTest=0.816500240258841,
chr3	178938779	178938889	PIK3CA	PIK3CA00035	0.165794884030267	2	0.0736232481004922	2	0.460550618026541	2	0.460550618026541	NA	NA	SegRatio=0.07,AbsMeanSigma=0.08,pvalue=0.618866250871398,pvalueTTest=0.816500240258841,
chr3	178938839	178938944	PIK3CA	PIK3CA00036	0.0464237214233011	2	0.0736232481004922	2	0.460550618026541	2	0.460550618026541	NA	NA	SegRatio=0.07,AbsMeanSigma=0.08,pvalue=0.618866250871398,pvalueTTest=0.816500240258841,
chr3	178938938	178939043	PIK3CA	PIK3CA00037	0.0851424100775666	2	0.0736232481004922	2	0.460550618026541	2	0.460550618026541	NA	NA	SegRatio=0.07,AbsMeanSigma=0.08,pvalue=0.618866250871398,pvalueTTest=0.816500240258841,
chr3	178941809	178941915	PIK3CA	PIK3CA00038	0.158010804163766	2	0.0736232481004922	2	0.460550618026541	2	0.460550618026541	NA	NA	SegRatio=0.07,AbsMeanSigma=0.08,pvalue=0.618866250871398,pvalueTTest=0.816500240258841,
chr3	178941911	178942019	PIK3CA	PIK3CA00039	0.0973992430101086	2	0.0736232481004922	2	0.460550618026541	2	0.460550618026541	NA	NA	SegRatio=0.07,AbsMeanSigma=0.08,pvalue=0.618866250871398,pvalueTTest=0.816500240258841,
chr3	178942385	178942518	PIK3CA	PIK3CA00040	NA	2	0.0736232481004922	2	0.460550618026541	2	0.460550618026541	NA	NA	SegRatio=0.07,AbsMeanSigma=0.08,pvalue=0.618866250871398,pvalueTTest=0.816500240258841,
chr3	178942517	178942629	PIK3CA	PIK3CA00041	-0.000240529070445981	2	0.0736232481004922	2	0.460550618026541	2	0.460550618026541	NA	NA	SegRatio=0.07,AbsMeanSigma=0.08,pvalue=0.618866250871398,pvalueTTest=0.816500240258841,
chr3	178943719	178943847	PIK3CA	PIK3CA00042	-0.200970376678467	2	0.0736232481004922	2	0.460550618026541	2	0.460550618026541	NA	NA	SegRatio=0.07,AbsMeanSigma=0.08,pvalue=0.618866250871398,pvalueTTest=0.816500240258841,
chr3	178946957	178947075	PIK3CA	PIK3CA00043	-1.37745572230487	2	0.0736232481004922	2	0.460550618026541	2	0.460550618026541	q-value=2.28737204354745e-11, copies=0.5	NA	SegRatio=0.07,AbsMeanSigma=0.08,pvalue=0.618866250871398,pvalueTTest=0.816500240258841,
chr3	178947074	178947187	PIK3CA	PIK3CA00044	0.0176216184753061	2	0.0736232481004922	2	0.460550618026541	2	0.460550618026541	NA	NA	SegRatio=0.07,AbsMeanSigma=0.08,pvalue=0.618866250871398,pvalueTTest=0.816500240258841,
chr3	178947155	178947273	PIK3CA	PIK3CA00045	-0.063562137056847	2	0.0736232481004922	2	0.460550618026541	2	0.460550618026541	NA	NA	SegRatio=0.07,AbsMeanSigma=0.08,pvalue=0.618866250871398,pvalueTTest=0.816500240258841,
chr3	178947722	178947819	PIK3CA	PIK3CA00046	0.0550171476410401	2	0.0736232481004922	2	0.460550618026541	2	0.460550618026541	NA	NA	SegRatio=0.07,AbsMeanSigma=0.08,pvalue=0.618866250871398,pvalueTTest=0.816500240258841,
chr3	178947820	178947935	PIK3CA	PIK3CA00047.PIK3CA00048	0.036148725239556	2	0.0736232481004922	2	0.460550618026541	2	0.460550618026541	NA	NA	SegRatio=0.07,AbsMeanSigma=0.08,pvalue=0.618866250871398,pvalueTTest=0.816500240258841,
chr3	178947963	178948074	PIK3CA	PIK3CA00049	NA	2	0.0736232481004922	2	0.460550618026541	2	0.460550618026541	NA	NA	SegRatio=0.07,AbsMeanSigma=0.08,pvalue=0.618866250871398,pvalueTTest=0.816500240258841,
chr3	178948035	178948147	PIK3CA	PIK3CA00050	-0.151088377415448	2	0.0736232481004922	2	0.460550618026541	2	0.460550618026541	NA	NA	SegRatio=0.07,AbsMeanSigma=0.08,pvalue=0.618866250871398,pvalueTTest=0.816500240258841,
chr3	178948089	178948200	PIK3CA	PIK3CA00051	0.0736232481004922	2	0.0736232481004922	2	0.460550618026541	2	0.460550618026541	NA	NA	SegRatio=0.07,AbsMeanSigma=0.08,pvalue=0.618866250871398,pvalueTTest=0.816500240258841,
chr3	178951861	178951975	PIK3CA	PIK3CA00052	0.0745674163157066	2	0.0736232481004922	2	0.460550618026541	2	0.460550618026541	NA	NA	SegRatio=0.07,AbsMeanSigma=0.08,pvalue=0.618866250871398,pvalueTTest=0.816500240258841,
chr3	178951933	178952043	PIK3CA	PIK3CA00053	0.0488620682687903	2	0.0736232481004922	2	0.460550618026541	2	0.460550618026541	NA	NA	SegRatio=0.07,AbsMeanSigma=0.08,pvalue=0.618866250871398,pvalueTTest=0.816500240258841,
chr3	178952039	178952131	PIK3CA	PIK3CA00054	-0.0713629532750986	2	0.0736232481004922	2	0.460550618026541	2	0.460550618026541	NA	NA	SegRatio=0.07,AbsMeanSigma=0.08,pvalue=0.618866250871398,pvalueTTest=0.816500240258841,
chr3	178952127	178952243	PIK3CA	PIK3CA00055	-0.0064630455025736	2	0.0736232481004922	2	0.460550618026541	2	0.460550618026541	NA	NA	SegRatio=0.07,AbsMeanSigma=0.08,pvalue=0.618866250871398,pvalueTTest=0.816500240258841,
chr5	149357195	149357307	SLC26A2	SLC26A200001	-0.120317401880754	2	-0.0838160702400585	2	0.0551913080535768	2	0.0551913080535768	NA	NA	SegRatio=-0.08,AbsMeanSigma=0.33,pvalue=0.0795917054928679,pvalueTTest=0.0551913080535768,
chr5	149357285	149357385	SLC26A2	SLC26A200002	-0.0316532175300499	2	-0.0838160702400585	2	0.0551913080535768	2	0.0551913080535768	NA	NA	SegRatio=-0.08,AbsMeanSigma=0.33,pvalue=0.0795917054928679,pvalueTTest=0.0551913080535768,
chr5	149357364	149357484	SLC26A2	SLC26A200003	0.0697273881630585	2	-0.0838160702400585	2	0.0551913080535768	2	0.0551913080535768	NA	NA	SegRatio=-0.08,AbsMeanSigma=0.33,pvalue=0.0795917054928679,pvalueTTest=0.0551913080535768,
chr5	149357453	149357565	SLC26A2	SLC26A200004	-0.139628266256732	2	-0.0838160702400585	2	0.0551913080535768	2	0.0551913080535768	NA	NA	SegRatio=-0.08,AbsMeanSigma=0.33,pvalue=0.0795917054928679,pvalueTTest=0.0551913080535768,
chr5	149357563	149357669	SLC26A2	SLC26A200005	-0.165900397642206	2	-0.0838160702400585	2	0.0551913080535768	2	0.0551913080535768	NA	NA	SegRatio=-0.08,AbsMeanSigma=0.33,pvalue=0.0795917054928679,pvalueTTest=0.0551913080535768,
chr5	149357638	149357754	SLC26A2	SLC26A200006	-0.131975750636698	2	-0.0838160702400585	2	0.0551913080535768	2	0.0551913080535768	NA	NA	SegRatio=-0.08,AbsMeanSigma=0.33,pvalue=0.0795917054928679,pvalueTTest=0.0551913080535768,
chr5	149357699	149357792	SLC26A2	SLC26A200007	0.13985757485109	2	-0.0838160702400585	2	0.0551913080535768	2	0.0551913080535768	NA	NA	SegRatio=-0.08,AbsMeanSigma=0.33,pvalue=0.0795917054928679,pvalueTTest=0.0551913080535768,
chr5	149357771	149357881	SLC26A2	SLC26A200008	-0.0118573634414897	2	-0.0838160702400585	2	0.0551913080535768	2	0.0551913080535768	NA	NA	SegRatio=-0.08,AbsMeanSigma=0.33,pvalue=0.0795917054928679,pvalueTTest=0.0551913080535768,
chr5	149357876	149357986	SLC26A2	SLC26A200009	-0.249744002001592	2	-0.0838160702400585	2	0.0551913080535768	2	0.0551913080535768	NA	NA	SegRatio=-0.08,AbsMeanSigma=0.33,pvalue=0.0795917054928679,pvalueTTest=0.0551913080535768,
chr5	149359772	149359888	SLC26A2	SLC26A200010	0.0554751265994172	2	-0.0838160702400585	2	0.0551913080535768	2	0.0551913080535768	NA	NA	SegRatio=-0.08,AbsMeanSigma=0.33,pvalue=0.0795917054928679,pvalueTTest=0.0551913080535768,
chr5	149359859	149359964	SLC26A2	SLC26A200011	0.177390518285112	2	-0.0838160702400585	2	0.0551913080535768	2	0.0551913080535768	NA	NA	SegRatio=-0.08,AbsMeanSigma=0.33,pvalue=0.0795917054928679,pvalueTTest=0.0551913080535768,
chr5	149359929	149360042	SLC26A2	SLC26A200012	0.0769767345918184	2	-0.0838160702400585	2	0.0551913080535768	2	0.0551913080535768	NA	NA	SegRatio=-0.08,AbsMeanSigma=0.33,pvalue=0.0795917054928679,pvalueTTest=0.0551913080535768,
chr5	149360000	149360104	SLC26A2	SLC26A200013	-0.148414399018784	2	-0.0838160702400585	2	0.0551913080535768	2	0.0551913080535768	NA	NA	SegRatio=-0.08,AbsMeanSigma=0.33,pvalue=0.0795917054928679,pvalueTTest=0.0551913080535768,
chr5	149360060	149360169	SLC26A2	SLC26A200014	-0.0674878148346674	2	-0.0838160702400585	2	0.0551913080535768	2	0.0551913080535768	NA	NA	SegRatio=-0.08,AbsMeanSigma=0.33,pvalue=0.0795917054928679,pvalueTTest=0.0551913080535768,
chr5	149360168	149360282	SLC26A2	SLC26A200015	-0.0162742259563974	2	-0.0838160702400585	2	0.0551913080535768	2	0.0551913080535768	NA	NA	SegRatio=-0.08,AbsMeanSigma=0.33,pvalue=0.0795917054928679,pvalueTTest=0.0551913080535768,
chr5	149360279	149360390	SLC26A2	SLC26A200016	-0.0838160702400585	2	-0.0838160702400585	2	0.0551913080535768	2	0.0551913080535768	NA	NA	SegRatio=-0.08,AbsMeanSigma=0.33,pvalue=0.0795917054928679,pvalueTTest=0.0551913080535768,
chr5	149360386	149360493	SLC26A2	SLC26A200017	-0.105023168423233	2	-0.0838160702400585	2	0.0551913080535768	2	0.0551913080535768	NA	NA	SegRatio=-0.08,AbsMeanSigma=0.33,pvalue=0.0795917054928679,pvalueTTest=0.0551913080535768,
chr5	149360482	149360594	SLC26A2	SLC26A200018	-0.169704486011173	2	-0.0838160702400585	2	0.0551913080535768	2	0.0551913080535768	NA	NA	SegRatio=-0.08,AbsMeanSigma=0.33,pvalue=0.0795917054928679,pvalueTTest=0.0551913080535768,
chr5	149360591	149360703	SLC26A2	SLC26A200019	-0.187759887110348	2	-0.0838160702400585	2	0.0551913080535768	2	0.0551913080535768	NA	NA	SegRatio=-0.08,AbsMeanSigma=0.33,pvalue=0.0795917054928679,pvalueTTest=0.0551913080535768,
chr5	149360680	149360795	SLC26A2	SLC26A200020	-0.117234311105556	2	-0.0838160702400585	2	0.0551913080535768	2	0.0551913080535768	NA	NA	SegRatio=-0.08,AbsMeanSigma=0.33,pvalue=0.0795917054928679,pvalueTTest=0.0551913080535768,
chr5	149360721	149360835	SLC26A2	SLC26A200021	-0.0929846672300711	2	-0.0838160702400585	2	0.0551913080535768	2	0.0551913080535768	NA	NA	SegRatio=-0.08,AbsMeanSigma=0.33,pvalue=0.0795917054928679,pvalueTTest=0.0551913080535768,
chr5	149360834	149360954	SLC26A2	SLC26A200022	-0.10705348130877	2	-0.0838160702400585	2	0.0551913080535768	2	0.0551913080535768	NA	NA	SegRatio=-0.08,AbsMeanSigma=0.33,pvalue=0.0795917054928679,pvalueTTest=0.0551913080535768,
chr5	149360885	149360993	SLC26A2	SLC26A200023	0.0442492144140478	2	-0.0838160702400585	2	0.0551913080535768	2	0.0551913080535768	NA	NA	SegRatio=-0.08,AbsMeanSigma=0.33,pvalue=0.0795917054928679,pvalueTTest=0.0551913080535768,
chr5	149360957	149361068	SLC26A2	SLC26A200024	0.100995193929525	2	-0.0838160702400585	2	0.0551913080535768	2	0.0551913080535768	NA	NA	SegRatio=-0.08,AbsMeanSigma=0.33,pvalue=0.0795917054928679,pvalueTTest=0.0551913080535768,
chr5	149361049	149361162	SLC26A2	SLC26A200025	-0.249707710109549	2	-0.0838160702400585	2	0.0551913080535768	2	0.0551913080535768	NA	NA	SegRatio=-0.08,AbsMeanSigma=0.33,pvalue=0.0795917054928679,pvalueTTest=0.0551913080535768,
chr5	149361160	149361275	SLC26A2	SLC26A200026	-0.0927533617563579	2	-0.0838160702400585	2	0.0551913080535768	2	0.0551913080535768	NA	NA	SegRatio=-0.08,AbsMeanSigma=0.33,pvalue=0.0795917054928679,pvalueTTest=0.0551913080535768,
chr5	149361234	149361347	SLC26A2	SLC26A200027	0.406290609612908	2	-0.0838160702400585	2	0.0551913080535768	2	0.0551913080535768	NA	NA	SegRatio=-0.08,AbsMeanSigma=0.33,pvalue=0.0795917054928679,pvalueTTest=0.0551913080535768,
chr5	149361348	149361451	SLC26A2	SLC26A200028	NA	2	-0.0838160702400585	2	0.0551913080535768	2	0.0551913080535768	NA	NA	SegRatio=-0.08,AbsMeanSigma=0.33,pvalue=0.0795917054928679,pvalueTTest=0.0551913080535768,
chr6	43550021	43550136	POLH	POLH00001	-0.138423544604582	2	0.0696830415977046	2	0.38679030969016	2	0.38679030969016	NA	NA	SegRatio=0.07,AbsMeanSigma=0.16,pvalue=0.350367208256085,pvalueTTest=0.41403236428167,
chr6	43550106	43550225	POLH	POLH00002	-0.0578470123743559	2	0.0696830415977046	2	0.38679030969016	2	0.38679030969016	NA	NA	SegRatio=0.07,AbsMeanSigma=0.16,pvalue=0.350367208256085,pvalueTTest=0.41403236428167,
chr6	43550643	43550780	POLH	POLH00003	0.139107548988902	2	0.0696830415977046	2	0.38679030969016	2	0.38679030969016	NA	NA	SegRatio=0.07,AbsMeanSigma=0.16,pvalue=0.350367208256085,pvalueTTest=0.41403236428167,
chr6	43550770	43550859	POLH	POLH00004	0.107467432973227	2	0.0696830415977046	2	0.38679030969016	2	0.38679030969016	NA	NA	SegRatio=0.07,AbsMeanSigma=0.16,pvalue=0.350367208256085,pvalueTTest=0.41403236428167,
chr6	43550846	43550961	POLH	POLH00005	0.155256364064838	2	0.0696830415977046	2	0.38679030969016	2	0.38679030969016	NA	NA	SegRatio=0.07,AbsMeanSigma=0.16,pvalue=0.350367208256085,pvalueTTest=0.41403236428167,
chr6	43554962	43555070	POLH	POLH00006	-0.00630021012048127	2	0.0696830415977046	2	0.38679030969016	2	0.38679030969016	NA	NA	SegRatio=0.07,AbsMeanSigma=0.16,pvalue=0.350367208256085,pvalueTTest=0.41403236428167,
chr6	43555045	43555157	POLH	POLH00007	0.0875915223230075	2	0.0696830415977046	2	0.38679030969016	2	0.38679030969016	NA	NA	SegRatio=0.07,AbsMeanSigma=0.16,pvalue=0.350367208256085,pvalueTTest=0.41403236428167,
chr6	43555147	43555240	POLH	POLH00008	0.128674847802784	2	0.0696830415977046	2	0.38679030969016	2	0.38679030969016	NA	NA	SegRatio=0.07,AbsMeanSigma=0.16,pvalue=0.350367208256085,pvalueTTest=0.41403236428167,
chr6	43555222	43555337	POLH	POLH00009	0.0671227156463226	2	0.0696830415977046	2	0.38679030969016	2	0.38679030969016	NA	NA	SegRatio=0.07,AbsMeanSigma=0.16,pvalue=0.350367208256085,pvalueTTest=0.41403236428167,
chr6	43565380	43565483	POLH	POLH00010	0.175908448306535	2	0.0696830415977046	2	0.38679030969016	2	0.38679030969016	NA	NA	SegRatio=0.07,AbsMeanSigma=0.16,pvalue=0.350367208256085,pvalueTTest=0.41403236428167,
chr6	43565474	43565590	POLH	POLH00011	0.00248008251751463	2	0.0696830415977046	2	0.38679030969016	2	0.38679030969016	NA	NA	SegRatio=0.07,AbsMeanSigma=0.16,pvalue=0.350367208256085,pvalueTTest=0.41403236428167,
chr6	43565557	43565663	POLH	POLH00012	0.0934873669135765	2	0.0696830415977046	2	0.38679030969016	2	0.38679030969016	NA	NA	SegRatio=0.07,AbsMeanSigma=0.16,pvalue=0.350367208256085,pvalueTTest=0.41403236428167,
chr6	43568702	43568816	POLH	POLH00013	0.0696830415977046	2	0.0696830415977046	2	0.38679030969016	2	0.38679030969016	NA	NA	SegRatio=0.07,AbsMeanSigma=0.16,pvalue=0.350367208256085,pvalueTTest=0.41403236428167,
chr6	43568763	43568877	POLH	POLH00014	-0.00516754304581463	2	0.0696830415977046	2	0.38679030969016	2	0.38679030969016	NA	NA	SegRatio=0.07,AbsMeanSigma=0.16,pvalue=0.350367208256085,pvalueTTest=0.41403236428167,
chr6	43571574	43571679	POLH	POLH00015	-0.0109460969593857	2	0.0696830415977046	2	0.38679030969016	2	0.38679030969016	NA	NA	SegRatio=0.07,AbsMeanSigma=0.16,pvalue=0.350367208256085,pvalueTTest=0.41403236428167,
chr6	43571673	43571777	POLH	POLH00016	0.0769472728327308	2	0.0696830415977046	2	0.38679030969016	2	0.38679030969016	NA	NA	SegRatio=0.07,AbsMeanSigma=0.16,pvalue=0.350367208256085,pvalueTTest=0.41403236428167,
chr6	43572331	43572426	POLH	POLH00017	0.056630638572357	2	0.0696830415977046	2	0.38679030969016	2	0.38679030969016	NA	NA	SegRatio=0.07,AbsMeanSigma=0.16,pvalue=0.350367208256085,pvalueTTest=0.41403236428167,
chr6	43572425	43572538	POLH	POLH00018	-0.164364031350019	2	0.0696830415977046	2	0.38679030969016	2	0.38679030969016	NA	NA	SegRatio=0.07,AbsMeanSigma=0.16,pvalue=0.350367208256085,pvalueTTest=0.41403236428167,
chr6	43572950	43573042	POLH	POLH00019	0.1547545504849	2	0.0696830415977046	2	0.38679030969016	2	0.38679030969016	NA	NA	SegRatio=0.07,AbsMeanSigma=0.16,pvalue=0.350367208256085,pvalueTTest=0.41403236428167,
chr6	43573008	43573118	POLH	POLH00020	-0.0321894509657239	2	0.0696830415977046	2	0.38679030969016	2	0.38679030969016	NA	NA	SegRatio=0.07,AbsMeanSigma=0.16,pvalue=0.350367208256085,pvalueTTest=0.41403236428167,
chr6	43578258	43578374	POLH	POLH00021	0.10757652666627	2	0.0696830415977046	2	0.38679030969016	2	0.38679030969016	NA	NA	SegRatio=0.07,AbsMeanSigma=0.16,pvalue=0.350367208256085,pvalueTTest=0.41403236428167,
chr6	43578346	43578458	POLH	POLH00022	0.13964004303095	2	0.0696830415977046	2	0.38679030969016	2	0.38679030969016	NA	NA	SegRatio=0.07,AbsMeanSigma=0.16,pvalue=0.350367208256085,pvalueTTest=0.41403236428167,
chr6	43578455	43578565	POLH	POLH00023	-0.395323684750966	2	0.0696830415977046	2	0.38679030969016	2	0.38679030969016	NA	NA	SegRatio=0.07,AbsMeanSigma=0.16,pvalue=0.350367208256085,pvalueTTest=0.41403236428167,
chr6	43581344	43581457	POLH	POLH00024	0.159635348881367	2	0.0696830415977046	2	0.38679030969016	2	0.38679030969016	NA	NA	SegRatio=0.07,AbsMeanSigma=0.16,pvalue=0.350367208256085,pvalueTTest=0.41403236428167,
chr6	43581415	43581533	POLH	POLH00025	-0.141430464025601	2	0.0696830415977046	2	0.38679030969016	2	0.38679030969016	NA	NA	SegRatio=0.07,AbsMeanSigma=0.16,pvalue=0.350367208256085,pvalueTTest=0.41403236428167,
chr6	43581474	43581568	POLH	POLH00026	-0.0999066088894914	2	0.0696830415977046	2	0.38679030969016	2	0.38679030969016	NA	NA	SegRatio=0.07,AbsMeanSigma=0.16,pvalue=0.350367208256085,pvalueTTest=0.41403236428167,
chr6	43581530	43581650	POLH	POLH00027	-0.14063511091956	2	0.0696830415977046	2	0.38679030969016	2	0.38679030969016	NA	NA	SegRatio=0.07,AbsMeanSigma=0.16,pvalue=0.350367208256085,pvalueTTest=0.41403236428167,
chr6	43581603	43581719	POLH	POLH00028	-0.00758082269099888	2	0.0696830415977046	2	0.38679030969016	2	0.38679030969016	NA	NA	SegRatio=0.07,AbsMeanSigma=0.16,pvalue=0.350367208256085,pvalueTTest=0.41403236428167,
chr6	43581719	43581834	POLH	POLH00029	-0.07532075470091	2	0.0696830415977046	2	0.38679030969016	2	0.38679030969016	NA	NA	SegRatio=0.07,AbsMeanSigma=0.16,pvalue=0.350367208256085,pvalueTTest=0.41403236428167,
chr6	43581828	43581921	POLH	POLH00030	-0.0416253116652281	2	0.0696830415977046	2	0.38679030969016	2	0.38679030969016	NA	NA	SegRatio=0.07,AbsMeanSigma=0.16,pvalue=0.350367208256085,pvalueTTest=0.41403236428167,
chr6	43581915	43582026	POLH	POLH00031	0.0159004892642468	2	0.0696830415977046	2	0.38679030969016	2	0.38679030969016	NA	NA	SegRatio=0.07,AbsMeanSigma=0.16,pvalue=0.350367208256085,pvalueTTest=0.41403236428167,
chr6	43582007	43582120	POLH	POLH00032	-0.125627328221421	2	0.0696830415977046	2	0.38679030969016	2	0.38679030969016	NA	NA	SegRatio=0.07,AbsMeanSigma=0.16,pvalue=0.350367208256085,pvalueTTest=0.41403236428167,
chr6	43582103	43582214	POLH	POLH00033	0.0924688248778595	2	0.0696830415977046	2	0.38679030969016	2	0.38679030969016	NA	NA	SegRatio=0.07,AbsMeanSigma=0.16,pvalue=0.350367208256085,pvalueTTest=0.41403236428167,
chr6	43582183	43582286	POLH	POLH00034	NA	2	0.0696830415977046	2	0.38679030969016	2	0.38679030969016	NA	NA	SegRatio=0.07,AbsMeanSigma=0.16,pvalue=0.350367208256085,pvalueTTest=0.41403236428167,
chr6	43582263	43582377	POLH	POLH00035	NA	2	0.0696830415977046	2	0.38679030969016	2	0.38679030969016	NA	NA	SegRatio=0.07,AbsMeanSigma=0.16,pvalue=0.350367208256085,pvalueTTest=0.41403236428167,
chr7	39046422	39046535	POU6F2	POU6F200001	-0.546928497869386	2	-0.0660047836165255	2	0.000927724775620321	2	0.000927724775620321	NA	NA	SegRatio=-0.07,AbsMeanSigma=0.63,pvalue=0.000247860298450066,pvalueTTest=0.000927724775620321,
chr7	39125454	39125548	POU6F2	POU6F200002	-0.0205127724291175	2	-0.0660047836165255	2	0.000927724775620321	2	0.000927724775620321	NA	NA	SegRatio=-0.07,AbsMeanSigma=0.63,pvalue=0.000247860298450066,pvalueTTest=0.000927724775620321,
chr7	39125528	39125622	POU6F2	POU6F200003	-0.00605694218482674	2	-0.0660047836165255	2	0.000927724775620321	2	0.000927724775620321	NA	NA	SegRatio=-0.07,AbsMeanSigma=0.63,pvalue=0.000247860298450066,pvalueTTest=0.000927724775620321,
chr7	39125603	39125714	POU6F2	POU6F200004	-0.0986970208762754	2	-0.0660047836165255	2	0.000927724775620321	2	0.000927724775620321	NA	NA	SegRatio=-0.07,AbsMeanSigma=0.63,pvalue=0.000247860298450066,pvalueTTest=0.000927724775620321,
chr7	39243813	39243923	POU6F2	POU6F200005	-0.105122802396555	2	-0.0660047836165255	2	0.000927724775620321	2	0.000927724775620321	NA	NA	SegRatio=-0.07,AbsMeanSigma=0.63,pvalue=0.000247860298450066,pvalueTTest=0.000927724775620321,
chr7	39243854	39243962	POU6F2	POU6F200006	-0.328353590943052	2	-0.0660047836165255	2	0.000927724775620321	2	0.000927724775620321	NA	NA	SegRatio=-0.07,AbsMeanSigma=0.63,pvalue=0.000247860298450066,pvalueTTest=0.000927724775620321,
chr7	39246962	39247071	POU6F2	POU6F200007	-0.145353579569345	2	-0.0660047836165255	2	0.000927724775620321	2	0.000927724775620321	NA	NA	SegRatio=-0.07,AbsMeanSigma=0.63,pvalue=0.000247860298450066,pvalueTTest=0.000927724775620321,
chr7	39247021	39247141	POU6F2	POU6F200008	0.0428369610336325	2	-0.0660047836165255	2	0.000927724775620321	2	0.000927724775620321	NA	NA	SegRatio=-0.07,AbsMeanSigma=0.63,pvalue=0.000247860298450066,pvalueTTest=0.000927724775620321,
chr7	39247129	39247218	POU6F2	POU6F200009	0.0999484318046527	2	-0.0660047836165255	2	0.000927724775620321	2	0.000927724775620321	NA	NA	SegRatio=-0.07,AbsMeanSigma=0.63,pvalue=0.000247860298450066,pvalueTTest=0.000927724775620321,
chr7	39247217	39247333	POU6F2	POU6F200010	-0.192312926210972	2	-0.0660047836165255	2	0.000927724775620321	2	0.000927724775620321	NA	NA	SegRatio=-0.07,AbsMeanSigma=0.63,pvalue=0.000247860298450066,pvalueTTest=0.000927724775620321,
chr7	39379202	39379324	POU6F2	POU6F200011	-0.0868726451330589	2	-0.0660047836165255	2	0.000927724775620321	2	0.000927724775620321	NA	NA	SegRatio=-0.07,AbsMeanSigma=0.63,pvalue=0.000247860298450066,pvalueTTest=0.000927724775620321,
chr7	39379448	39379560	POU6F2	POU6F200012	-0.154810155190828	2	-0.0660047836165255	2	0.000927724775620321	2	0.000927724775620321	NA	NA	SegRatio=-0.07,AbsMeanSigma=0.63,pvalue=0.000247860298450066,pvalueTTest=0.000927724775620321,
chr7	39379515	39379600	POU6F2	POU6F200013	-0.0276398306923054	2	-0.0660047836165255	2	0.000927724775620321	2	0.000927724775620321	NA	NA	SegRatio=-0.07,AbsMeanSigma=0.63,pvalue=0.000247860298450066,pvalueTTest=0.000927724775620321,
chr7	39379563	39379649	POU6F2	POU6F200014	-0.0913868582398561	2	-0.0660047836165255	2	0.000927724775620321	2	0.000927724775620321	NA	NA	SegRatio=-0.07,AbsMeanSigma=0.63,pvalue=0.000247860298450066,pvalueTTest=0.000927724775620321,
chr7	39446136	39446255	POU6F2	POU6F200015	-0.109802181442243	2	-0.0660047836165255	2	0.000927724775620321	2	0.000927724775620321	NA	NA	SegRatio=-0.07,AbsMeanSigma=0.63,pvalue=0.000247860298450066,pvalueTTest=0.000927724775620321,
chr7	39446213	39446330	POU6F2	POU6F200016	-0.000230471594189221	2	-0.0660047836165255	2	0.000927724775620321	2	0.000927724775620321	NA	NA	SegRatio=-0.07,AbsMeanSigma=0.63,pvalue=0.000247860298450066,pvalueTTest=0.000927724775620321,
chr7	39446300	39446415	POU6F2	POU6F200017	NA	2	-0.0660047836165255	2	0.000927724775620321	2	0.000927724775620321	NA	NA	SegRatio=-0.07,AbsMeanSigma=0.63,pvalue=0.000247860298450066,pvalueTTest=0.000927724775620321,
chr7	39472594	39472691	POU6F2	POU6F200018	-0.127236109540264	2	-0.0660047836165255	2	0.000927724775620321	2	0.000927724775620321	NA	NA	SegRatio=-0.07,AbsMeanSigma=0.63,pvalue=0.000247860298450066,pvalueTTest=0.000927724775620321,
chr7	39472660	39472747	POU6F2	POU6F200019	-0.0660047836165255	2	-0.0660047836165255	2	0.000927724775620321	2	0.000927724775620321	NA	NA	SegRatio=-0.07,AbsMeanSigma=0.63,pvalue=0.000247860298450066,pvalueTTest=0.000927724775620321,
chr7	39472706	39472802	POU6F2	POU6F200020	0.0868615805724786	2	-0.0660047836165255	2	0.000927724775620321	2	0.000927724775620321	NA	NA	SegRatio=-0.07,AbsMeanSigma=0.63,pvalue=0.000247860298450066,pvalueTTest=0.000927724775620321,
chr7	39472761	39472884	POU6F2	POU6F200021	0.0504319590115385	2	-0.0660047836165255	2	0.000927724775620321	2	0.000927724775620321	NA	NA	SegRatio=-0.07,AbsMeanSigma=0.63,pvalue=0.000247860298450066,pvalueTTest=0.000927724775620321,
chr7	39472828	39472944	POU6F2	POU6F200022	-0.185114072439481	2	-0.0660047836165255	2	0.000927724775620321	2	0.000927724775620321	NA	NA	SegRatio=-0.07,AbsMeanSigma=0.63,pvalue=0.000247860298450066,pvalueTTest=0.000927724775620321,
chr7	39491063	39491178	POU6F2	POU6F200023	0.029722780064621	2	-0.0660047836165255	2	0.000927724775620321	2	0.000927724775620321	NA	NA	SegRatio=-0.07,AbsMeanSigma=0.63,pvalue=0.000247860298450066,pvalueTTest=0.000927724775620321,
chr7	39491164	39491267	POU6F2	POU6F200024	0.019913633976299	2	-0.0660047836165255	2	0.000927724775620321	2	0.000927724775620321	NA	NA	SegRatio=-0.07,AbsMeanSigma=0.63,pvalue=0.000247860298450066,pvalueTTest=0.000927724775620321,
chr7	39491225	39491342	POU6F2	POU6F200025	NA	2	-0.0660047836165255	2	0.000927724775620321	2	0.000927724775620321	NA	NA	SegRatio=-0.07,AbsMeanSigma=0.63,pvalue=0.000247860298450066,pvalueTTest=0.000927724775620321,
chr7	39500081	39500194	POU6F2	POU6F200026	-0.154447075898013	2	-0.0660047836165255	2	0.000927724775620321	2	0.000927724775620321	NA	NA	SegRatio=-0.07,AbsMeanSigma=0.63,pvalue=0.000247860298450066,pvalueTTest=0.000927724775620321,
chr7	39500152	39500266	POU6F2	POU6F200027	-0.131372325735129	2	-0.0660047836165255	2	0.000927724775620321	2	0.000927724775620321	NA	NA	SegRatio=-0.07,AbsMeanSigma=0.63,pvalue=0.000247860298450066,pvalueTTest=0.000927724775620321,
chr7	39500255	39500378	POU6F2	POU6F200028	-0.0350144417104194	2	-0.0660047836165255	2	0.000927724775620321	2	0.000927724775620321	NA	NA	SegRatio=-0.07,AbsMeanSigma=0.63,pvalue=0.000247860298450066,pvalueTTest=0.000927724775620321,
chr7	39503760	39503874	POU6F2	POU6F200029	-0.0194300465258491	2	-0.0660047836165255	2	0.000927724775620321	2	0.000927724775620321	NA	NA	SegRatio=-0.07,AbsMeanSigma=0.63,pvalue=0.000247860298450066,pvalueTTest=0.000927724775620321,
chr7	39503865	39503982	POU6F2	POU6F200030	-0.175115389083557	2	-0.0660047836165255	2	0.000927724775620321	2	0.000927724775620321	NA	NA	SegRatio=-0.07,AbsMeanSigma=0.63,pvalue=0.000247860298450066,pvalueTTest=0.000927724775620321,
chr7	39503935	39504073	POU6F2	POU6F200031	0.0102397921945541	2	-0.0660047836165255	2	0.000927724775620321	2	0.000927724775620321	NA	NA	SegRatio=-0.07,AbsMeanSigma=0.63,pvalue=0.000247860298450066,pvalueTTest=0.000927724775620321,
chr7	39504024	39504137	POU6F2	POU6F200032	0.116803233154233	2	-0.0660047836165255	2	0.000927724775620321	2	0.000927724775620321	NA	NA	SegRatio=-0.07,AbsMeanSigma=0.63,pvalue=0.000247860298450066,pvalueTTest=0.000927724775620321,
chr7	39504138	39504252	POU6F2	POU6F200033	-0.0053374112350569	2	-0.0660047836165255	2	0.000927724775620321	2	0.000927724775620321	NA	NA	SegRatio=-0.07,AbsMeanSigma=0.63,pvalue=0.000247860298450066,pvalueTTest=0.000927724775620321,
chr7	39504211	39504325	POU6F2	POU6F200034	-0.223710781071874	2	-0.0660047836165255	2	0.000927724775620321	2	0.000927724775620321	NA	NA	SegRatio=-0.07,AbsMeanSigma=0.63,pvalue=0.000247860298450066,pvalueTTest=0.000927724775620321,
chr8	92972414	92972485	RUNX1T1	RUNX1T100001	0.144387944552446	2	-0.00279828810981796	2	0.0683914238848226	2	0.0683914238848226	NA	NA	SegRatio=0,AbsMeanSigma=0.61,pvalue=1.49755605225168e-08,pvalueTTest=0.00175176784666992,
chr8	92972455	92972575	RUNX1T1	RUNX1T100002	0.0418996351081999	2	-0.00279828810981796	2	0.0683914238848226	2	0.0683914238848226	NA	NA	SegRatio=0,AbsMeanSigma=0.61,pvalue=1.49755605225168e-08,pvalueTTest=0.00175176784666992,
chr8	92972637	92972744	RUNX1T1	RUNX1T100003	-0.0473384096805839	2	-0.00279828810981796	2	0.0683914238848226	2	0.0683914238848226	NA	NA	SegRatio=0,AbsMeanSigma=0.61,pvalue=1.49755605225168e-08,pvalueTTest=0.00175176784666992,
chr8	92972726	92972840	RUNX1T1	RUNX1T100004	-0.157948593074889	2	-0.00279828810981796	2	0.0683914238848226	2	0.0683914238848226	NA	NA	SegRatio=0,AbsMeanSigma=0.61,pvalue=1.49755605225168e-08,pvalueTTest=0.00175176784666992,
chr8	92982831	92982907	RUNX1T1	RUNX1T100005	0.126691489230335	2	-0.00279828810981796	2	0.0683914238848226	2	0.0683914238848226	NA	NA	SegRatio=0,AbsMeanSigma=0.61,pvalue=1.49755605225168e-08,pvalueTTest=0.00175176784666992,
chr8	92982872	92982981	RUNX1T1	RUNX1T100006	0.0431083134546787	2	-0.00279828810981796	2	0.0683914238848226	2	0.0683914238848226	NA	NA	SegRatio=0,AbsMeanSigma=0.61,pvalue=1.49755605225168e-08,pvalueTTest=0.00175176784666992,
chr8	92982908	92983026	RUNX1T1	RUNX1T100007	-0.24297271583094	2	-0.00279828810981796	2	0.0683914238848226	2	0.0683914238848226	NA	NA	SegRatio=0,AbsMeanSigma=0.61,pvalue=1.49755605225168e-08,pvalueTTest=0.00175176784666992,
chr8	92982999	92983116	RUNX1T1	RUNX1T100008	0.0569019120675307	2	-0.00279828810981796	2	0.0683914238848226	2	0.0683914238848226	NA	NA	SegRatio=0,AbsMeanSigma=0.61,pvalue=1.49755605225168e-08,pvalueTTest=0.00175176784666992,
chr8	92988086	92988202	RUNX1T1	RUNX1T100009	-0.33991857763333	2	-0.00279828810981796	2	0.0683914238848226	2	0.0683914238848226	NA	NA	SegRatio=0,AbsMeanSigma=0.61,pvalue=1.49755605225168e-08,pvalueTTest=0.00175176784666992,
chr8	92988146	92988260	RUNX1T1	RUNX1T100010	0.00445745531777047	2	-0.00279828810981796	2	0.0683914238848226	2	0.0683914238848226	NA	NA	SegRatio=0,AbsMeanSigma=0.61,pvalue=1.49755605225168e-08,pvalueTTest=0.00175176784666992,
chr8	92998308	92998423	RUNX1T1	RUNX1T100011	0.0262908516971206	2	-0.00279828810981796	2	0.0683914238848226	2	0.0683914238848226	NA	NA	SegRatio=0,AbsMeanSigma=0.61,pvalue=1.49755605225168e-08,pvalueTTest=0.00175176784666992,
chr8	92998364	92998479	RUNX1T1	RUNX1T100012	-0.0769848671747263	2	-0.00279828810981796	2	0.0683914238848226	2	0.0683914238848226	NA	NA	SegRatio=0,AbsMeanSigma=0.61,pvalue=1.49755605225168e-08,pvalueTTest=0.00175176784666992,
chr8	92998479	92998593	RUNX1T1	RUNX1T100013	-0.0878813891843925	2	-0.00279828810981796	2	0.0683914238848226	2	0.0683914238848226	NA	NA	SegRatio=0,AbsMeanSigma=0.61,pvalue=1.49755605225168e-08,pvalueTTest=0.00175176784666992,
chr8	92999065	92999175	RUNX1T1	RUNX1T100014	0.0627065114033598	2	-0.00279828810981796	2	0.0683914238848226	2	0.0683914238848226	NA	NA	SegRatio=0,AbsMeanSigma=0.61,pvalue=1.49755605225168e-08,pvalueTTest=0.00175176784666992,
chr8	92999159	92999276	RUNX1T1	RUNX1T100015	-0.143321475126782	2	-0.00279828810981796	2	0.0683914238848226	2	0.0683914238848226	NA	NA	SegRatio=0,AbsMeanSigma=0.61,pvalue=1.49755605225168e-08,pvalueTTest=0.00175176784666992,
chr8	93003841	93003956	RUNX1T1	RUNX1T100016	-0.0432760230490035	2	-0.00279828810981796	2	0.0683914238848226	2	0.0683914238848226	NA	NA	SegRatio=0,AbsMeanSigma=0.61,pvalue=1.49755605225168e-08,pvalueTTest=0.00175176784666992,
chr8	93003928	93004044	RUNX1T1	RUNX1T100017	-0.034376246526878	2	-0.00279828810981796	2	0.0683914238848226	2	0.0683914238848226	NA	NA	SegRatio=0,AbsMeanSigma=0.61,pvalue=1.49755605225168e-08,pvalueTTest=0.00175176784666992,
chr8	93004035	93004151	RUNX1T1	RUNX1T100018	-0.0401817376331718	2	-0.00279828810981796	2	0.0683914238848226	2	0.0683914238848226	NA	NA	SegRatio=0,AbsMeanSigma=0.61,pvalue=1.49755605225168e-08,pvalueTTest=0.00175176784666992,
chr8	93017306	93017427	RUNX1T1	RUNX1T100019	0.0422065733187913	2	-0.00279828810981796	2	0.0683914238848226	2	0.0683914238848226	NA	NA	SegRatio=0,AbsMeanSigma=0.61,pvalue=1.49755605225168e-08,pvalueTTest=0.00175176784666992,
chr8	93017412	93017527	RUNX1T1	RUNX1T100020	0.0862822916426436	2	-0.00279828810981796	2	0.0683914238848226	2	0.0683914238848226	NA	NA	SegRatio=0,AbsMeanSigma=0.61,pvalue=1.49755605225168e-08,pvalueTTest=0.00175176784666992,
chr8	93017485	93017603	RUNX1T1	RUNX1T100021	-0.00279828810981796	2	-0.00279828810981796	2	0.0683914238848226	2	0.0683914238848226	NA	NA	SegRatio=0,AbsMeanSigma=0.61,pvalue=1.49755605225168e-08,pvalueTTest=0.00175176784666992,
chr8	93023194	93023306	RUNX1T1	RUNX1T100022	0.0987807448815962	2	-0.00279828810981796	2	0.0683914238848226	2	0.0683914238848226	NA	NA	SegRatio=0,AbsMeanSigma=0.61,pvalue=1.49755605225168e-08,pvalueTTest=0.00175176784666992,
chr8	93023293	93023405	RUNX1T1	RUNX1T100023	NA	2	-0.00279828810981796	2	0.0683914238848226	2	0.0683914238848226	NA	NA	SegRatio=0,AbsMeanSigma=0.61,pvalue=1.49755605225168e-08,pvalueTTest=0.00175176784666992,
chr8	93026739	93026840	RUNX1T1	RUNX1T100024	-0.0233970313843057	2	-0.00279828810981796	2	0.0683914238848226	2	0.0683914238848226	NA	NA	SegRatio=0,AbsMeanSigma=0.61,pvalue=1.49755605225168e-08,pvalueTTest=0.00175176784666992,
chr8	93026823	93026941	RUNX1T1	RUNX1T100025	-0.0443217304012142	2	-0.00279828810981796	2	0.0683914238848226	2	0.0683914238848226	NA	NA	SegRatio=0,AbsMeanSigma=0.61,pvalue=1.49755605225168e-08,pvalueTTest=0.00175176784666992,
chr8	93026909	93027024	RUNX1T1	RUNX1T100026	0.118372937390813	2	-0.00279828810981796	2	0.0683914238848226	2	0.0683914238848226	NA	NA	SegRatio=0,AbsMeanSigma=0.61,pvalue=1.49755605225168e-08,pvalueTTest=0.00175176784666992,
chr8	93026953	93027065	RUNX1T1	RUNX1T100027	-0.0660906210434044	2	-0.00279828810981796	2	0.0683914238848226	2	0.0683914238848226	NA	NA	SegRatio=0,AbsMeanSigma=0.61,pvalue=1.49755605225168e-08,pvalueTTest=0.00175176784666992,
chr8	93027063	93027177	RUNX1T1	RUNX1T100028	0.0359320562933511	2	-0.00279828810981796	2	0.0683914238848226	2	0.0683914238848226	NA	NA	SegRatio=0,AbsMeanSigma=0.61,pvalue=1.49755605225168e-08,pvalueTTest=0.00175176784666992,
chr8	93029357	93029467	RUNX1T1	RUNX1T100029	-0.496337753263052	2	-0.00279828810981796	2	0.0683914238848226	2	0.0683914238848226	q-value=0.000172800590129038, copies=1	NA	SegRatio=0,AbsMeanSigma=0.61,pvalue=1.49755605225168e-08,pvalueTTest=0.00175176784666992,
chr8	93029459	93029573	RUNX1T1	RUNX1T100030	0.00754546160488481	2	-0.00279828810981796	2	0.0683914238848226	2	0.0683914238848226	NA	NA	SegRatio=0,AbsMeanSigma=0.61,pvalue=1.49755605225168e-08,pvalueTTest=0.00175176784666992,
chr8	93029555	93029670	RUNX1T1	RUNX1T100031	-0.000400115251445793	2	-0.00279828810981796	2	0.0683914238848226	2	0.0683914238848226	NA	NA	SegRatio=0,AbsMeanSigma=0.61,pvalue=1.49755605225168e-08,pvalueTTest=0.00175176784666992,
chr8	93074686	93074800	RUNX1T1	RUNX1T100032	0.0191850072772816	2	-0.00279828810981796	2	0.0683914238848226	2	0.0683914238848226	NA	NA	SegRatio=0,AbsMeanSigma=0.61,pvalue=1.49755605225168e-08,pvalueTTest=0.00175176784666992,
chr8	93088084	93088216	RUNX1T1	RUNX1T100033	-0.933951263684539	2	-0.00279828810981796	2	0.0683914238848226	2	0.0683914238848226	q-value=3.04090522632443e-05, copies=1	NA	SegRatio=0,AbsMeanSigma=0.61,pvalue=1.49755605225168e-08,pvalueTTest=0.00175176784666992,
chr8	93088216	93088330	RUNX1T1	RUNX1T100034	-0.0251011157124607	2	-0.00279828810981796	2	0.0683914238848226	2	0.0683914238848226	NA	NA	SegRatio=0,AbsMeanSigma=0.61,pvalue=1.49755605225168e-08,pvalueTTest=0.00175176784666992,
chr8	93107223	93107335	RUNX1T1	RUNX1T100035	-0.176734305066664	2	-0.00279828810981796	2	0.0683914238848226	2	0.0683914238848226	NA	NA	SegRatio=0,AbsMeanSigma=0.61,pvalue=1.49755605225168e-08,pvalueTTest=0.00175176784666992,
chr8	93107281	93107397	RUNX1T1	RUNX1T100036	0.0279863926833226	2	-0.00279828810981796	2	0.0683914238848226	2	0.0683914238848226	NA	NA	SegRatio=0,AbsMeanSigma=0.61,pvalue=1.49755605225168e-08,pvalueTTest=0.00175176784666992,
chr8	93107356	93107461	RUNX1T1	RUNX1T100037	0.108842926536385	2	-0.00279828810981796	2	0.0683914238848226	2	0.0683914238848226	NA	NA	SegRatio=0,AbsMeanSigma=0.61,pvalue=1.49755605225168e-08,pvalueTTest=0.00175176784666992,
chr8	93107580	93107692	RUNX1T1	RUNX1T100038	0.0885396048589554	2	-0.00279828810981796	2	0.0683914238848226	2	0.0683914238848226	NA	NA	SegRatio=0,AbsMeanSigma=0.61,pvalue=1.49755605225168e-08,pvalueTTest=0.00175176784666992,
chr8	93107681	93107794	RUNX1T1	RUNX1T100039	-0.293818675970703	2	-0.00279828810981796	2	0.0683914238848226	2	0.0683914238848226	NA	NA	SegRatio=0,AbsMeanSigma=0.61,pvalue=1.49755605225168e-08,pvalueTTest=0.00175176784666992,
chr8	93115014	93115138	RUNX1T1	RUNX1T100040	NA	2	-0.00279828810981796	2	0.0683914238848226	2	0.0683914238848226	NA	NA	SegRatio=0,AbsMeanSigma=0.61,pvalue=1.49755605225168e-08,pvalueTTest=0.00175176784666992,
chr8	113236979	113237097	CSMD3	CSMD300001	-0.341322416858565	2	-0.00279828810981796	2	0.000706454793861155	2	0.000706454793861155	NA	NA	SegRatio=0,AbsMeanSigma=0.61,pvalue=1.49755605225168e-08,pvalueTTest=0.00175176784666992,
chr8	113237094	113237208	CSMD3	CSMD300002	-0.0603527114443289	2	-0.00279828810981796	2	0.000706454793861155	2	0.000706454793861155	NA	NA	SegRatio=0,AbsMeanSigma=0.61,pvalue=1.49755605225168e-08,pvalueTTest=0.00175176784666992,
chr8	113240929	113241039	CSMD3	CSMD300003	-1.42341781163982	2	-0.00279828810981796	2	0.000706454793861155	2	0.000706454793861155	q-value=6.36362592478411e-12, copies=0.5	NA	SegRatio=0,AbsMeanSigma=0.61,pvalue=1.49755605225168e-08,pvalueTTest=0.00175176784666992,
chr8	113241019	113241102	CSMD3	CSMD300004	-0.22965802325165	2	-0.00279828810981796	2	0.000706454793861155	2	0.000706454793861155	NA	NA	SegRatio=0,AbsMeanSigma=0.61,pvalue=1.49755605225168e-08,pvalueTTest=0.00175176784666992,
chr8	113241059	113241170	CSMD3	CSMD300005	NA	2	-0.00279828810981796	2	0.000706454793861155	2	0.000706454793861155	NA	NA	SegRatio=0,AbsMeanSigma=0.61,pvalue=1.49755605225168e-08,pvalueTTest=0.00175176784666992,
chr8	113243745	113243834	CSMD3	CSMD300006	-0.270607846297583	2	-0.00279828810981796	2	0.000706454793861155	2	0.000706454793861155	NA	NA	SegRatio=0,AbsMeanSigma=0.61,pvalue=1.49755605225168e-08,pvalueTTest=0.00175176784666992,
chr8	113243796	113243904	CSMD3	CSMD300007	-0.136569450450028	2	-0.00279828810981796	2	0.000706454793861155	2	0.000706454793861155	NA	NA	SegRatio=0,AbsMeanSigma=0.61,pvalue=1.49755605225168e-08,pvalueTTest=0.00175176784666992,
chr8	113246541	113246631	CSMD3	CSMD300008	0.16263656763778	2	-0.00279828810981796	2	0.000706454793861155	2	0.000706454793861155	NA	NA	SegRatio=0,AbsMeanSigma=0.61,pvalue=1.49755605225168e-08,pvalueTTest=0.00175176784666992,
chr8	113246607	113246704	CSMD3	CSMD300009	-0.233074254429243	2	-0.00279828810981796	2	0.000706454793861155	2	0.000706454793861155	NA	NA	SegRatio=0,AbsMeanSigma=0.61,pvalue=1.49755605225168e-08,pvalueTTest=0.00175176784666992,
chr8	113246705	113246821	CSMD3	CSMD300010	NA	2	-0.00279828810981796	2	0.000706454793861155	2	0.000706454793861155	NA	NA	SegRatio=0,AbsMeanSigma=0.61,pvalue=1.49755605225168e-08,pvalueTTest=0.00175176784666992,
chr8	113249335	113249445	CSMD3	CSMD300011	0.0992973281024826	2	-0.00279828810981796	2	0.000706454793861155	2	0.000706454793861155	NA	NA	SegRatio=0,AbsMeanSigma=0.61,pvalue=1.49755605225168e-08,pvalueTTest=0.00175176784666992,
chr8	113249441	113249557	CSMD3	CSMD300012	0.00141966709023758	2	-0.00279828810981796	2	0.000706454793861155	2	0.000706454793861155	NA	NA	SegRatio=0,AbsMeanSigma=0.61,pvalue=1.49755605225168e-08,pvalueTTest=0.00175176784666992,
chr8	113249481	113249594	CSMD3	CSMD300013	-0.32415894708111	2	-0.00279828810981796	2	0.000706454793861155	2	0.000706454793861155	NA	NA	SegRatio=0,AbsMeanSigma=0.61,pvalue=1.49755605225168e-08,pvalueTTest=0.00175176784666992,
chr8	113249572	113249680	CSMD3	CSMD300014	NA	2	-0.00279828810981796	2	0.000706454793861155	2	0.000706454793861155	NA	NA	SegRatio=0,AbsMeanSigma=0.61,pvalue=1.49755605225168e-08,pvalueTTest=0.00175176784666992,
chr8	113253903	113254008	CSMD3	CSMD300015	0.0747937581146304	2	-0.00279828810981796	2	0.000706454793861155	2	0.000706454793861155	NA	NA	SegRatio=0,AbsMeanSigma=0.61,pvalue=1.49755605225168e-08,pvalueTTest=0.00175176784666992,
chr8	113253996	113254109	CSMD3	CSMD300016	-0.00408810084339935	2	-0.00279828810981796	2	0.000706454793861155	2	0.000706454793861155	NA	NA	SegRatio=0,AbsMeanSigma=0.61,pvalue=1.49755605225168e-08,pvalueTTest=0.00175176784666992,
chr8	113256582	113256684	CSMD3	CSMD300017	0.00253476338832431	2	-0.00279828810981796	2	0.000706454793861155	2	0.000706454793861155	NA	NA	SegRatio=0,AbsMeanSigma=0.61,pvalue=1.49755605225168e-08,pvalueTTest=0.00175176784666992,
chr8	113256660	113256771	CSMD3	CSMD300018	-0.0587894380322885	2	-0.00279828810981796	2	0.000706454793861155	2	0.000706454793861155	NA	NA	SegRatio=0,AbsMeanSigma=0.61,pvalue=1.49755605225168e-08,pvalueTTest=0.00175176784666992,
chr8	113256766	113256877	CSMD3	CSMD300019	-0.325757865568295	2	-0.00279828810981796	2	0.000706454793861155	2	0.000706454793861155	NA	NA	SegRatio=0,AbsMeanSigma=0.61,pvalue=1.49755605225168e-08,pvalueTTest=0.00175176784666992,
chr8	113259224	113259334	CSMD3	CSMD300020	0.0674623600426018	2	-0.00279828810981796	2	0.000706454793861155	2	0.000706454793861155	NA	NA	SegRatio=0,AbsMeanSigma=0.61,pvalue=1.49755605225168e-08,pvalueTTest=0.00175176784666992,
chr8	113259321	113259415	CSMD3	CSMD300021	0.0849244143981684	2	-0.00279828810981796	2	0.000706454793861155	2	0.000706454793861155	NA	NA	SegRatio=0,AbsMeanSigma=0.61,pvalue=1.49755605225168e-08,pvalueTTest=0.00175176784666992,
chr8	113266439	113266538	CSMD3	CSMD300022	0.0166573854620093	2	-0.00279828810981796	2	0.000706454793861155	2	0.000706454793861155	NA	NA	SegRatio=0,AbsMeanSigma=0.61,pvalue=1.49755605225168e-08,pvalueTTest=0.00175176784666992,
chr8	113266539	113266643	CSMD3	CSMD300023	NA	2	-0.00279828810981796	2	0.000706454793861155	2	0.000706454793861155	NA	NA	SegRatio=0,AbsMeanSigma=0.61,pvalue=1.49755605225168e-08,pvalueTTest=0.00175176784666992,
chr8	113267450	113267563	CSMD3	CSMD300024	-0.135484062108498	2	-0.00279828810981796	2	0.000706454793861155	2	0.000706454793861155	NA	NA	SegRatio=0,AbsMeanSigma=0.61,pvalue=1.49755605225168e-08,pvalueTTest=0.00175176784666992,
chr8	113267557	113267666	CSMD3	CSMD300025	-0.154057993094206	2	-0.00279828810981796	2	0.000706454793861155	2	0.000706454793861155	NA	NA	SegRatio=0,AbsMeanSigma=0.61,pvalue=1.49755605225168e-08,pvalueTTest=0.00175176784666992,
chr8	113267650	113267724	CSMD3	CSMD300026	-0.423815151441829	2	-0.00279828810981796	2	0.000706454793861155	2	0.000706454793861155	NA	NA	SegRatio=0,AbsMeanSigma=0.61,pvalue=1.49755605225168e-08,pvalueTTest=0.00175176784666992,
chr8	113275815	113275928	CSMD3	CSMD300027	0.0474797623396849	2	-0.00279828810981796	2	0.000706454793861155	2	0.000706454793861155	NA	NA	SegRatio=0,AbsMeanSigma=0.61,pvalue=1.49755605225168e-08,pvalueTTest=0.00175176784666992,
chr8	113275918	113276031	CSMD3	CSMD300028	0.0243052599268784	2	-0.00279828810981796	2	0.000706454793861155	2	0.000706454793861155	NA	NA	SegRatio=0,AbsMeanSigma=0.61,pvalue=1.49755605225168e-08,pvalueTTest=0.00175176784666992,
chr8	113275959	113276073	CSMD3	CSMD300029	-0.114678193116663	2	-0.00279828810981796	2	0.000706454793861155	2	0.000706454793861155	NA	NA	SegRatio=0,AbsMeanSigma=0.61,pvalue=1.49755605225168e-08,pvalueTTest=0.00175176784666992,
chr8	113277544	113277659	CSMD3	CSMD300030	NA	2	-0.00279828810981796	2	0.000706454793861155	2	0.000706454793861155	NA	NA	SegRatio=0,AbsMeanSigma=0.61,pvalue=1.49755605225168e-08,pvalueTTest=0.00175176784666992,
chr8	113277660	113277775	CSMD3	CSMD300031	0.0365917566323005	2	-0.00279828810981796	2	0.000706454793861155	2	0.000706454793861155	NA	NA	SegRatio=0,AbsMeanSigma=0.61,pvalue=1.49755605225168e-08,pvalueTTest=0.00175176784666992,
chr8	113277722	113277838	CSMD3	CSMD300032	0.126000652357077	2	-0.00279828810981796	2	0.000706454793861155	2	0.000706454793861155	NA	NA	SegRatio=0,AbsMeanSigma=0.61,pvalue=1.49755605225168e-08,pvalueTTest=0.00175176784666992,
chr8	113293312	113293429	CSMD3	CSMD300033	NA	2	-0.00279828810981796	2	0.000706454793861155	2	0.000706454793861155	NA	NA	SegRatio=0,AbsMeanSigma=0.61,pvalue=1.49755605225168e-08,pvalueTTest=0.00175176784666992,
chr8	113293427	113293534	CSMD3	CSMD300034	0.00471728085865086	2	-0.00279828810981796	2	0.000706454793861155	2	0.000706454793861155	NA	NA	SegRatio=0,AbsMeanSigma=0.61,pvalue=1.49755605225168e-08,pvalueTTest=0.00175176784666992,
chr8	113293500	113293615	CSMD3	CSMD300035	0.0777795089081431	2	-0.00279828810981796	2	0.000706454793861155	2	0.000706454793861155	NA	NA	SegRatio=0,AbsMeanSigma=0.61,pvalue=1.49755605225168e-08,pvalueTTest=0.00175176784666992,
chr8	113299259	113299366	CSMD3	CSMD300036	-0.0770810762297015	2	-0.00279828810981796	2	0.000706454793861155	2	0.000706454793861155	NA	NA	SegRatio=0,AbsMeanSigma=0.61,pvalue=1.49755605225168e-08,pvalueTTest=0.00175176784666992,
chr8	113299366	113299481	CSMD3	CSMD300037	-0.0752918582615521	2	-0.00279828810981796	2	0.000706454793861155	2	0.000706454793861155	NA	NA	SegRatio=0,AbsMeanSigma=0.61,pvalue=1.49755605225168e-08,pvalueTTest=0.00175176784666992,
chr8	113299472	113299583	CSMD3	CSMD300038	0.152679892701553	2	-0.00279828810981796	2	0.000706454793861155	2	0.000706454793861155	NA	NA	SegRatio=0,AbsMeanSigma=0.61,pvalue=1.49755605225168e-08,pvalueTTest=0.00175176784666992,
chr8	113301534	113301649	CSMD3	CSMD300039	0.0654290196751706	2	-0.00279828810981796	2	0.000706454793861155	2	0.000706454793861155	NA	NA	SegRatio=0,AbsMeanSigma=0.61,pvalue=1.49755605225168e-08,pvalueTTest=0.00175176784666992,
chr8	113301644	113301752	CSMD3	CSMD300040	0.0286078677207873	2	-0.00279828810981796	2	0.000706454793861155	2	0.000706454793861155	NA	NA	SegRatio=0,AbsMeanSigma=0.61,pvalue=1.49755605225168e-08,pvalueTTest=0.00175176784666992,
chr8	113301698	113301812	CSMD3	CSMD300041	-0.0892826396593414	2	-0.00279828810981796	2	0.000706454793861155	2	0.000706454793861155	NA	NA	SegRatio=0,AbsMeanSigma=0.61,pvalue=1.49755605225168e-08,pvalueTTest=0.00175176784666992,
chr8	113303714	113303831	CSMD3	CSMD300042	-0.00879061402332971	2	-0.00279828810981796	2	0.000706454793861155	2	0.000706454793861155	NA	NA	SegRatio=0,AbsMeanSigma=0.61,pvalue=1.49755605225168e-08,pvalueTTest=0.00175176784666992,
chr8	113303830	113303920	CSMD3	CSMD300043	-0.328295524408668	2	-0.00279828810981796	2	0.000706454793861155	2	0.000706454793861155	NA	NA	SegRatio=0,AbsMeanSigma=0.61,pvalue=1.49755605225168e-08,pvalueTTest=0.00175176784666992,
chr8	113303921	113304032	CSMD3	CSMD300044	NA	2	-0.00279828810981796	2	0.000706454793861155	2	0.000706454793861155	NA	NA	SegRatio=0,AbsMeanSigma=0.61,pvalue=1.49755605225168e-08,pvalueTTest=0.00175176784666992,
chr8	113304745	113304858	CSMD3	CSMD300045	-0.0652694605576904	2	-0.00279828810981796	2	0.000706454793861155	2	0.000706454793861155	NA	NA	SegRatio=0,AbsMeanSigma=0.61,pvalue=1.49755605225168e-08,pvalueTTest=0.00175176784666992,
chr8	113304842	113304938	CSMD3	CSMD300046	-0.0378834173538966	2	-0.00279828810981796	2	0.000706454793861155	2	0.000706454793861155	NA	NA	SegRatio=0,AbsMeanSigma=0.61,pvalue=1.49755605225168e-08,pvalueTTest=0.00175176784666992,
chr8	113304935	113305062	CSMD3	CSMD300047	-1.17456597919597	2	0.0215504639141147	2	0.000706454793861155	2	0.000706454793861155	q-value=1.05530909340985e-11, copies=0.5	NA	SegRatio=0.02,AbsMeanSigma=3.31,pvalue=2.02029588900786e-18,pvalueTTest=0.208133280429586,
chr8	113308031	113308138	CSMD3	CSMD300048	0.105459731789885	2	0.0215504639141147	2	0.000706454793861155	2	0.000706454793861155	NA	NA	SegRatio=0.02,AbsMeanSigma=3.31,pvalue=2.02029588900786e-18,pvalueTTest=0.208133280429586,
chr8	113308112	113308226	CSMD3	CSMD300049	-0.124818286497381	2	0.0215504639141147	2	0.000706454793861155	2	0.000706454793861155	NA	NA	SegRatio=0.02,AbsMeanSigma=3.31,pvalue=2.02029588900786e-18,pvalueTTest=0.208133280429586,
chr8	113308212	113308300	CSMD3	CSMD300050	NA	2	0.0215504639141147	2	0.000706454793861155	2	0.000706454793861155	NA	NA	SegRatio=0.02,AbsMeanSigma=3.31,pvalue=2.02029588900786e-18,pvalueTTest=0.208133280429586,
chr8	113313978	113314094	CSMD3	CSMD300051	0.0431554828647616	2	0.0215504639141147	2	0.000706454793861155	2	0.000706454793861155	NA	NA	SegRatio=0.02,AbsMeanSigma=3.31,pvalue=2.02029588900786e-18,pvalueTTest=0.208133280429586,
chr8	113314052	113314167	CSMD3	CSMD300052	0.0215504639141147	2	0.0215504639141147	2	0.000706454793861155	2	0.000706454793861155	NA	NA	SegRatio=0.02,AbsMeanSigma=3.31,pvalue=2.02029588900786e-18,pvalueTTest=0.208133280429586,
chr8	113314160	113314272	CSMD3	CSMD300053	-3.21302702693675	2	0.00850144732039121	2	0.000706454793861155	2	0.000706454793861155	q-value=4.71839540546551e-36, copies=0	NA	SegRatio=0.01,AbsMeanSigma=0.98,pvalue=1.00670761378533e-06,pvalueTTest=0.192340572519337,
chr8	113316911	113317020	CSMD3	CSMD300054	-0.0476435137839334	2	0.00850144732039121	2	0.000706454793861155	2	0.000706454793861155	NA	NA	SegRatio=0.01,AbsMeanSigma=0.98,pvalue=1.00670761378533e-06,pvalueTTest=0.192340572519337,
chr8	113317008	113317123	CSMD3	CSMD300055	0.0512450547553993	2	0.00850144732039121	2	0.000706454793861155	2	0.000706454793861155	NA	NA	SegRatio=0.01,AbsMeanSigma=0.98,pvalue=1.00670761378533e-06,pvalueTTest=0.192340572519337,
chr8	113317120	113317235	CSMD3	CSMD300056	0.10744825910811	2	0.00850144732039121	2	0.000706454793861155	2	0.000706454793861155	NA	NA	SegRatio=0.01,AbsMeanSigma=0.98,pvalue=1.00670761378533e-06,pvalueTTest=0.192340572519337,
chr8	113318151	113318267	CSMD3	CSMD300057	-0.027945929914093	2	0.00850144732039121	2	0.000706454793861155	2	0.000706454793861155	NA	NA	SegRatio=0.01,AbsMeanSigma=0.98,pvalue=1.00670761378533e-06,pvalueTTest=0.192340572519337,
chr8	113318239	113318349	CSMD3	CSMD300058	-0.0297132858267396	2	0.00850144732039121	2	0.000706454793861155	2	0.000706454793861155	NA	NA	SegRatio=0.01,AbsMeanSigma=0.98,pvalue=1.00670761378533e-06,pvalueTTest=0.192340572519337,
chr8	113318274	113318384	CSMD3	CSMD300059	0.0882677233772921	2	0.00850144732039121	2	0.000706454793861155	2	0.000706454793861155	NA	NA	SegRatio=0.01,AbsMeanSigma=0.98,pvalue=1.00670761378533e-06,pvalueTTest=0.192340572519337,
chr8	113318367	113318482	CSMD3	CSMD300060	0.134801289287485	2	0.00850144732039121	2	0.000706454793861155	2	0.000706454793861155	NA	NA	SegRatio=0.01,AbsMeanSigma=0.98,pvalue=1.00670761378533e-06,pvalueTTest=0.192340572519337,
chr8	113323167	113323284	CSMD3	CSMD300061	-0.104821671544324	2	0.00850144732039121	2	0.000706454793861155	2	0.000706454793861155	NA	NA	SegRatio=0.01,AbsMeanSigma=0.98,pvalue=1.00670761378533e-06,pvalueTTest=0.192340572519337,
chr8	113323260	113323369	CSMD3	CSMD300062	-0.10117133174308	2	0.00850144732039121	2	0.000706454793861155	2	0.000706454793861155	NA	NA	SegRatio=0.01,AbsMeanSigma=0.98,pvalue=1.00670761378533e-06,pvalueTTest=0.192340572519337,
chr8	113323368	113323479	CSMD3	CSMD300063	0.130898575398361	2	0.00850144732039121	2	0.000706454793861155	2	0.000706454793861155	NA	NA	SegRatio=0.01,AbsMeanSigma=0.98,pvalue=1.00670761378533e-06,pvalueTTest=0.192340572519337,
chr8	113326110	113326206	CSMD3	CSMD300064	-0.439241678393248	2	0.00850144732039121	2	0.000706454793861155	2	0.000706454793861155	NA	NA	SegRatio=0.01,AbsMeanSigma=0.98,pvalue=1.00670761378533e-06,pvalueTTest=0.192340572519337,
chr8	113326180	113326279	CSMD3	CSMD300065	NA	2	0.00850144732039121	2	0.000706454793861155	2	0.000706454793861155	NA	NA	SegRatio=0.01,AbsMeanSigma=0.98,pvalue=1.00670761378533e-06,pvalueTTest=0.192340572519337,
chr8	113326270	113326383	CSMD3	CSMD300066	NA	2	0.00850144732039121	2	0.000706454793861155	2	0.000706454793861155	NA	NA	SegRatio=0.01,AbsMeanSigma=0.98,pvalue=1.00670761378533e-06,pvalueTTest=0.192340572519337,
chr8	113326575	113326672	CSMD3	CSMD300067	NA	2	0.00850144732039121	2	0.000706454793861155	2	0.000706454793861155	NA	NA	SegRatio=0.01,AbsMeanSigma=0.98,pvalue=1.00670761378533e-06,pvalueTTest=0.192340572519337,
chr8	113326671	113326788	CSMD3	CSMD300068	0.00850144732039121	2	0.00850144732039121	2	0.000706454793861155	2	0.000706454793861155	NA	NA	SegRatio=0.01,AbsMeanSigma=0.98,pvalue=1.00670761378533e-06,pvalueTTest=0.192340572519337,
chr8	113326776	113326884	CSMD3	CSMD300069	-0.0394666610992507	2	0.00850144732039121	2	0.000706454793861155	2	0.000706454793861155	NA	NA	SegRatio=0.01,AbsMeanSigma=0.98,pvalue=1.00670761378533e-06,pvalueTTest=0.192340572519337,
chr8	113330970	113331087	CSMD3	CSMD300070	-0.687489781689402	2	0.00850144732039121	2	0.000706454793861155	2	0.000706454793861155	NA	NA	SegRatio=0.01,AbsMeanSigma=0.98,pvalue=1.00670761378533e-06,pvalueTTest=0.192340572519337,
chr8	113331083	113331198	CSMD3	CSMD300071	0.0456293741790272	2	0.00850144732039121	2	0.000706454793861155	2	0.000706454793861155	NA	NA	SegRatio=0.01,AbsMeanSigma=0.98,pvalue=1.00670761378533e-06,pvalueTTest=0.192340572519337,
chr8	113332093	113332190	CSMD3	CSMD300072	0.033612026532508	2	0.00850144732039121	2	0.000706454793861155	2	0.000706454793861155	NA	NA	SegRatio=0.01,AbsMeanSigma=0.98,pvalue=1.00670761378533e-06,pvalueTTest=0.192340572519337,
chr8	113332148	113332226	CSMD3	CSMD300073	-0.0637950931578658	2	0.00850144732039121	2	0.000706454793861155	2	0.000706454793861155	NA	NA	SegRatio=0.01,AbsMeanSigma=0.98,pvalue=1.00670761378533e-06,pvalueTTest=0.192340572519337,
chr8	113332170	113332247	CSMD3	CSMD300074	0.17225153178599	2	0.00850144732039121	2	0.000706454793861155	2	0.000706454793861155	NA	NA	SegRatio=0.01,AbsMeanSigma=0.98,pvalue=1.00670761378533e-06,pvalueTTest=0.192340572519337,
chr8	113347525	113347635	CSMD3	CSMD300075	0.169926141759574	2	0.00850144732039121	2	0.000706454793861155	2	0.000706454793861155	NA	NA	SegRatio=0.01,AbsMeanSigma=0.98,pvalue=1.00670761378533e-06,pvalueTTest=0.192340572519337,
chr8	113347597	113347714	CSMD3	CSMD300076	0.0046761846404682	2	0.00850144732039121	2	0.000706454793861155	2	0.000706454793861155	NA	NA	SegRatio=0.01,AbsMeanSigma=0.98,pvalue=1.00670761378533e-06,pvalueTTest=0.192340572519337,
chr8	113347712	113347821	CSMD3	CSMD300077	-2.28623162937852	2	-0.0204909005768463	2	0.000706454793861155	2	0.000706454793861155	q-value=1.62497013052047e-16, copies=0	NA	SegRatio=-0.02,AbsMeanSigma=1.1,pvalue=7.10434426258781e-05,pvalueTTest=0.25166429694453,
chr8	113348809	113348919	CSMD3	CSMD300078	NA	2	-0.0204909005768463	2	0.000706454793861155	2	0.000706454793861155	NA	NA	SegRatio=-0.02,AbsMeanSigma=1.1,pvalue=7.10434426258781e-05,pvalueTTest=0.25166429694453,
chr8	113348917	113349029	CSMD3	CSMD300079	-0.0197472876223033	2	-0.0204909005768463	2	0.000706454793861155	2	0.000706454793861155	NA	NA	SegRatio=-0.02,AbsMeanSigma=1.1,pvalue=7.10434426258781e-05,pvalueTTest=0.25166429694453,
chr8	113349010	113349123	CSMD3	CSMD300080	-0.0956506609951741	2	-0.0204909005768463	2	0.000706454793861155	2	0.000706454793861155	NA	NA	SegRatio=-0.02,AbsMeanSigma=1.1,pvalue=7.10434426258781e-05,pvalueTTest=0.25166429694453,
chr8	113349750	113349856	CSMD3	CSMD300081	-0.588185319259815	2	-0.0204909005768463	2	0.000706454793861155	2	0.000706454793861155	NA	NA	SegRatio=-0.02,AbsMeanSigma=1.1,pvalue=7.10434426258781e-05,pvalueTTest=0.25166429694453,
chr8	113349840	113349951	CSMD3	CSMD300082	-0.0204909005768463	2	-0.0204909005768463	2	0.000706454793861155	2	0.000706454793861155	NA	NA	SegRatio=-0.02,AbsMeanSigma=1.1,pvalue=7.10434426258781e-05,pvalueTTest=0.25166429694453,
chr8	113349948	113350053	CSMD3	CSMD300083	0.112353320949338	2	-0.0204909005768463	2	0.000706454793861155	2	0.000706454793861155	NA	NA	SegRatio=-0.02,AbsMeanSigma=1.1,pvalue=7.10434426258781e-05,pvalueTTest=0.25166429694453,
chr8	113353584	113353720	CSMD3	CSMD300084	NA	2	-0.0204909005768463	2	0.000706454793861155	2	0.000706454793861155	NA	NA	SegRatio=-0.02,AbsMeanSigma=1.1,pvalue=7.10434426258781e-05,pvalueTTest=0.25166429694453,
chr8	113353723	113353829	CSMD3	CSMD300085	-0.0334400213208164	2	-0.0204909005768463	2	0.000706454793861155	2	0.000706454793861155	NA	NA	SegRatio=-0.02,AbsMeanSigma=1.1,pvalue=7.10434426258781e-05,pvalueTTest=0.25166429694453,
chr8	113353830	113353946	CSMD3	CSMD300086	-0.0445844979221835	2	-0.0204909005768463	2	0.000706454793861155	2	0.000706454793861155	NA	NA	SegRatio=-0.02,AbsMeanSigma=1.1,pvalue=7.10434426258781e-05,pvalueTTest=0.25166429694453,
chr8	113358236	113358348	CSMD3	CSMD300087	NA	2	-0.0204909005768463	2	0.000706454793861155	2	0.000706454793861155	NA	NA	SegRatio=-0.02,AbsMeanSigma=1.1,pvalue=7.10434426258781e-05,pvalueTTest=0.25166429694453,
chr8	113358344	113358454	CSMD3	CSMD300088	0.0376538879213109	2	-0.0204909005768463	2	0.000706454793861155	2	0.000706454793861155	NA	NA	SegRatio=-0.02,AbsMeanSigma=1.1,pvalue=7.10434426258781e-05,pvalueTTest=0.25166429694453,
chr8	113358409	113358527	CSMD3	CSMD300089	0.0761154332337496	2	-0.0204909005768463	2	0.000706454793861155	2	0.000706454793861155	NA	NA	SegRatio=-0.02,AbsMeanSigma=1.1,pvalue=7.10434426258781e-05,pvalueTTest=0.25166429694453,
chr8	113363330	113363435	CSMD3	CSMD300090	NA	2	-1.2908983746453	2	0.000706454793861155	2	0.000706454793861155	NA	NA	SegRatio=-1.29,AbsMeanSigma=3.02,pvalue=1.64314329143576e-07,pvalueTTest=1,Adjusted:byPvalueTTestRatio;
chr8	113363420	113363486	CSMD3	CSMD300091	-1.2908983746453	2	-1.2908983746453	2	0.000706454793861155	2	0.000706454793861155	NA	NA	SegRatio=-1.29,AbsMeanSigma=3.02,pvalue=1.64314329143576e-07,pvalueTTest=1,Adjusted:byPvalueTTestRatio;
chr8	113363447	113363555	CSMD3	CSMD300092	NA	2	0.0640904587807469	2	0.000706454793861155	2	0.000706454793861155	NA	NA	SegRatio=0.06,AbsMeanSigma=0.38,pvalue=0.450586564324513,pvalueTTest=0.639554572667268,
chr8	113364554	113364665	CSMD3	CSMD300093	0.0640904587807469	2	0.0640904587807469	2	0.000706454793861155	2	0.000706454793861155	NA	NA	SegRatio=0.06,AbsMeanSigma=0.38,pvalue=0.450586564324513,pvalueTTest=0.639554572667268,
chr8	113364663	113364750	CSMD3	CSMD300094	-0.028570212625869	2	0.0640904587807469	2	0.000706454793861155	2	0.000706454793861155	NA	NA	SegRatio=0.06,AbsMeanSigma=0.38,pvalue=0.450586564324513,pvalueTTest=0.639554572667268,
chr8	113364733	113364841	CSMD3	CSMD300095	NA	2	-1.19903028177804	2	0.000706454793861155	2	0.000706454793861155	NA	NA	SegRatio=-1.2,AbsMeanSigma=8.46,pvalue=1.28300439968672e-48,pvalueTTest=1,Adjusted:byPvalueTTestRatio;
chr8	113392503	113392610	CSMD3	CSMD300096	NA	2	-1.19903028177804	2	0.000706454793861155	2	0.000706454793861155	NA	NA	SegRatio=-1.2,AbsMeanSigma=8.46,pvalue=1.28300439968672e-48,pvalueTTest=1,Adjusted:byPvalueTTestRatio;
chr8	113392602	113392704	CSMD3	CSMD300097	-1.19903028177804	2	-1.19903028177804	2	0.000706454793861155	2	0.000706454793861155	NA	NA	SegRatio=-1.2,AbsMeanSigma=8.46,pvalue=1.28300439968672e-48,pvalueTTest=1,Adjusted:byPvalueTTestRatio;
chr8	113395718	113395812	CSMD3	CSMD300098	NA	2	0.00933337754672202	2	0.000706454793861155	2	0.000706454793861155	NA	NA	SegRatio=0.01,AbsMeanSigma=0.36,pvalue=0.00607652519844838,pvalueTTest=0.175930662122266,
chr8	113395804	113395910	CSMD3	CSMD300099	0.132687200068301	2	0.00933337754672202	2	0.000706454793861155	2	0.000706454793861155	NA	NA	SegRatio=0.01,AbsMeanSigma=0.36,pvalue=0.00607652519844838,pvalueTTest=0.175930662122266,
chr8	113395865	113395980	CSMD3	CSMD300100	0.00933337754672202	2	0.00933337754672202	2	0.000706454793861155	2	0.000706454793861155	NA	NA	SegRatio=0.01,AbsMeanSigma=0.36,pvalue=0.00607652519844838,pvalueTTest=0.175930662122266,
chr8	113402850	113402960	CSMD3	CSMD300101	0.00627350671270927	2	0.00933337754672202	2	0.000706454793861155	2	0.000706454793861155	NA	NA	SegRatio=0.01,AbsMeanSigma=0.36,pvalue=0.00607652519844838,pvalueTTest=0.175930662122266,
chr8	113402940	113403038	CSMD3	CSMD300102	0.161144716377694	2	0.00933337754672202	2	0.000706454793861155	2	0.000706454793861155	NA	NA	SegRatio=0.01,AbsMeanSigma=0.36,pvalue=0.00607652519844838,pvalueTTest=0.175930662122266,
chr8	113418770	113418884	CSMD3	CSMD300103	0.0104733842813549	2	0.00933337754672202	2	0.000706454793861155	2	0.000706454793861155	NA	NA	SegRatio=0.01,AbsMeanSigma=0.36,pvalue=0.00607652519844838,pvalueTTest=0.175930662122266,
chr8	113418819	113418919	CSMD3	CSMD300104	-0.0171981021720694	2	0.00933337754672202	2	0.000706454793861155	2	0.000706454793861155	NA	NA	SegRatio=0.01,AbsMeanSigma=0.36,pvalue=0.00607652519844838,pvalueTTest=0.175930662122266,
chr8	113418883	113418991	CSMD3	CSMD300105	0.2119080888633	2	0.00933337754672202	2	0.000706454793861155	2	0.000706454793861155	NA	NA	SegRatio=0.01,AbsMeanSigma=0.36,pvalue=0.00607652519844838,pvalueTTest=0.175930662122266,
chr8	113420517	113420628	CSMD3	CSMD300106	-0.13442133392827	2	0.00933337754672202	2	0.000706454793861155	2	0.000706454793861155	NA	NA	SegRatio=0.01,AbsMeanSigma=0.36,pvalue=0.00607652519844838,pvalueTTest=0.175930662122266,
chr8	113420607	113420719	CSMD3	CSMD300107	NA	2	0.00933337754672202	2	0.000706454793861155	2	0.000706454793861155	NA	NA	SegRatio=0.01,AbsMeanSigma=0.36,pvalue=0.00607652519844838,pvalueTTest=0.175930662122266,
chr8	113421124	113421216	CSMD3	CSMD300108	-0.0421626545495488	2	0.00933337754672202	2	0.000706454793861155	2	0.000706454793861155	NA	NA	SegRatio=0.01,AbsMeanSigma=0.36,pvalue=0.00607652519844838,pvalueTTest=0.175930662122266,
chr8	113421190	113421283	CSMD3	CSMD300109	-0.14244175188941	2	0.00933337754672202	2	0.000706454793861155	2	0.000706454793861155	NA	NA	SegRatio=0.01,AbsMeanSigma=0.36,pvalue=0.00607652519844838,pvalueTTest=0.175930662122266,
chr8	113484794	113484910	CSMD3	CSMD300110	0.0036673422861545	2	0.00933337754672202	2	0.000706454793861155	2	0.000706454793861155	NA	NA	SegRatio=0.01,AbsMeanSigma=0.36,pvalue=0.00607652519844838,pvalueTTest=0.175930662122266,
chr8	113484910	113485022	CSMD3	CSMD300111	0.0845427995008793	2	0.00933337754672202	2	0.000706454793861155	2	0.000706454793861155	NA	NA	SegRatio=0.01,AbsMeanSigma=0.36,pvalue=0.00607652519844838,pvalueTTest=0.175930662122266,
chr8	113504646	113504742	CSMD3	CSMD300112	-0.52592824213596	2	0.00933337754672202	2	0.000706454793861155	2	0.000706454793861155	q-value=0.000751754315256249, copies=1	NA	SegRatio=0.01,AbsMeanSigma=0.36,pvalue=0.00607652519844838,pvalueTTest=0.175930662122266,
chr8	113504743	113504859	CSMD3	CSMD300113	-0.288280396483909	2	0.00933337754672202	2	0.000706454793861155	2	0.000706454793861155	NA	NA	SegRatio=0.01,AbsMeanSigma=0.36,pvalue=0.00607652519844838,pvalueTTest=0.175930662122266,
chr8	113504856	113504969	CSMD3	CSMD300114	0.0639284744347166	2	0.00933337754672202	2	0.000706454793861155	2	0.000706454793861155	NA	NA	SegRatio=0.01,AbsMeanSigma=0.36,pvalue=0.00607652519844838,pvalueTTest=0.175930662122266,
chr8	113515966	113516077	CSMD3	CSMD300115	NA	2	0.00933337754672202	2	0.000706454793861155	2	0.000706454793861155	NA	NA	SegRatio=0.01,AbsMeanSigma=0.36,pvalue=0.00607652519844838,pvalueTTest=0.175930662122266,
chr8	113516061	113516176	CSMD3	CSMD300116.CSMD300117	NA	2	0.00933337754672202	2	0.000706454793861155	2	0.000706454793861155	NA	NA	SegRatio=0.01,AbsMeanSigma=0.36,pvalue=0.00607652519844838,pvalueTTest=0.175930662122266,
chr8	113516193	113516320	CSMD3	CSMD300118	-0.102185626356414	2	0.00933337754672202	2	0.000706454793861155	2	0.000706454793861155	NA	NA	SegRatio=0.01,AbsMeanSigma=0.36,pvalue=0.00607652519844838,pvalueTTest=0.175930662122266,
chr8	113518880	113518997	CSMD3	CSMD300119	0.08475894172643	2	0.00933337754672202	2	0.000706454793861155	2	0.000706454793861155	NA	NA	SegRatio=0.01,AbsMeanSigma=0.36,pvalue=0.00607652519844838,pvalueTTest=0.175930662122266,
chr8	113518939	113519050	CSMD3	CSMD300120	0.18998923788547	2	0.00933337754672202	2	0.000706454793861155	2	0.000706454793861155	NA	NA	SegRatio=0.01,AbsMeanSigma=0.36,pvalue=0.00607652519844838,pvalueTTest=0.175930662122266,
chr8	113519036	113519151	CSMD3	CSMD300121	-0.977429338241603	2	0.00933337754672202	2	0.000706454793861155	2	0.000706454793861155	NA	NA	SegRatio=0.01,AbsMeanSigma=0.36,pvalue=0.00607652519844838,pvalueTTest=0.175930662122266,
chr8	113529164	113529296	CSMD3	CSMD300122	-0.510023698570147	2	0.00933337754672202	2	0.000706454793861155	2	0.000706454793861155	q-value=0.00130503974209093, copies=1	NA	SegRatio=0.01,AbsMeanSigma=0.36,pvalue=0.00607652519844838,pvalueTTest=0.175930662122266,
chr8	113529296	113529402	CSMD3	CSMD300123	0.000989634303208814	2	0.00933337754672202	2	0.000706454793861155	2	0.000706454793861155	NA	NA	SegRatio=0.01,AbsMeanSigma=0.36,pvalue=0.00607652519844838,pvalueTTest=0.175930662122266,
chr8	113529341	113529440	CSMD3	CSMD300124	-0.046302225617486	2	0.00933337754672202	2	0.000706454793861155	2	0.000706454793861155	NA	NA	SegRatio=0.01,AbsMeanSigma=0.36,pvalue=0.00607652519844838,pvalueTTest=0.175930662122266,
chr8	113529392	113529505	CSMD3	CSMD300125	-0.242524528389815	2	0.00933337754672202	2	0.000706454793861155	2	0.000706454793861155	NA	NA	SegRatio=0.01,AbsMeanSigma=0.36,pvalue=0.00607652519844838,pvalueTTest=0.175930662122266,
chr8	113562876	113562988	CSMD3	CSMD300126	-0.650527631266871	2	0.00933337754672202	2	0.000706454793861155	2	0.000706454793861155	q-value=9.26982226422502e-06, copies=1	NA	SegRatio=0.01,AbsMeanSigma=0.36,pvalue=0.00607652519844838,pvalueTTest=0.175930662122266,
chr8	113562988	113563103	CSMD3	CSMD300127	0.00840511111140727	2	0.00933337754672202	2	0.000706454793861155	2	0.000706454793861155	NA	NA	SegRatio=0.01,AbsMeanSigma=0.36,pvalue=0.00607652519844838,pvalueTTest=0.175930662122266,
chr8	113563062	113563169	CSMD3	CSMD300128	0.13658337993717	2	0.00933337754672202	2	0.000706454793861155	2	0.000706454793861155	NA	NA	SegRatio=0.01,AbsMeanSigma=0.36,pvalue=0.00607652519844838,pvalueTTest=0.175930662122266,
chr8	113564789	113564904	CSMD3	CSMD300129	-0.149138007453605	2	0.00933337754672202	2	0.000706454793861155	2	0.000706454793861155	NA	NA	SegRatio=0.01,AbsMeanSigma=0.36,pvalue=0.00607652519844838,pvalueTTest=0.175930662122266,
chr8	113564876	113564987	CSMD3	CSMD300130	0.122674786362912	2	0.00933337754672202	2	0.000706454793861155	2	0.000706454793861155	NA	NA	SegRatio=0.01,AbsMeanSigma=0.36,pvalue=0.00607652519844838,pvalueTTest=0.175930662122266,
chr8	113568957	113569070	CSMD3	CSMD300131	0.141806305394867	2	0.00933337754672202	2	0.000706454793861155	2	0.000706454793861155	NA	NA	SegRatio=0.01,AbsMeanSigma=0.36,pvalue=0.00607652519844838,pvalueTTest=0.175930662122266,
chr8	113569014	113569120	CSMD3	CSMD300132	-0.024879486336297	2	0.00933337754672202	2	0.000706454793861155	2	0.000706454793861155	NA	NA	SegRatio=0.01,AbsMeanSigma=0.36,pvalue=0.00607652519844838,pvalueTTest=0.175930662122266,
chr8	113569087	113569201	CSMD3	CSMD300133	-0.180757571413871	2	0.00933337754672202	2	0.000706454793861155	2	0.000706454793861155	NA	NA	SegRatio=0.01,AbsMeanSigma=0.36,pvalue=0.00607652519844838,pvalueTTest=0.175930662122266,
chr8	113569185	113569296	CSMD3	CSMD300134	NA	2	0.00933337754672202	2	0.000706454793861155	2	0.000706454793861155	NA	NA	SegRatio=0.01,AbsMeanSigma=0.36,pvalue=0.00607652519844838,pvalueTTest=0.175930662122266,
chr8	113585668	113585779	CSMD3	CSMD300135	0.0972148072466837	2	0.00933337754672202	2	0.000706454793861155	2	0.000706454793861155	NA	NA	SegRatio=0.01,AbsMeanSigma=0.36,pvalue=0.00607652519844838,pvalueTTest=0.175930662122266,
chr8	113585759	113585872	CSMD3	CSMD300136	0.0872878805248733	2	0.00933337754672202	2	0.000706454793861155	2	0.000706454793861155	NA	NA	SegRatio=0.01,AbsMeanSigma=0.36,pvalue=0.00607652519844838,pvalueTTest=0.175930662122266,
chr8	113585804	113585917	CSMD3	CSMD300137	0.0574854779848271	2	0.00933337754672202	2	0.000706454793861155	2	0.000706454793861155	NA	NA	SegRatio=0.01,AbsMeanSigma=0.36,pvalue=0.00607652519844838,pvalueTTest=0.175930662122266,
chr8	113599288	113599394	CSMD3	CSMD300138	0.089589333318963	2	0.00933337754672202	2	0.000706454793861155	2	0.000706454793861155	NA	NA	SegRatio=0.01,AbsMeanSigma=0.36,pvalue=0.00607652519844838,pvalueTTest=0.175930662122266,
chr8	113599344	113599458	CSMD3	CSMD300139	-0.0181283018328002	2	0.00933337754672202	2	0.000706454793861155	2	0.000706454793861155	NA	NA	SegRatio=0.01,AbsMeanSigma=0.36,pvalue=0.00607652519844838,pvalueTTest=0.175930662122266,
chr8	113599424	113599534	CSMD3	CSMD300140	-0.0525722449114067	2	0.00933337754672202	2	0.000706454793861155	2	0.000706454793861155	NA	NA	SegRatio=0.01,AbsMeanSigma=0.36,pvalue=0.00607652519844838,pvalueTTest=0.175930662122266,
chr8	113649021	113649133	CSMD3	CSMD300141	-0.0827135930740275	2	0.00933337754672202	2	0.000706454793861155	2	0.000706454793861155	NA	NA	SegRatio=0.01,AbsMeanSigma=0.36,pvalue=0.00607652519844838,pvalueTTest=0.175930662122266,
chr8	113649121	113649212	CSMD3	CSMD300142	0.0727724275461726	2	0.00933337754672202	2	0.000706454793861155	2	0.000706454793861155	NA	NA	SegRatio=0.01,AbsMeanSigma=0.36,pvalue=0.00607652519844838,pvalueTTest=0.175930662122266,
chr8	113649155	113649268	CSMD3	CSMD300143	-0.0530637619668936	2	0.00933337754672202	2	0.000706454793861155	2	0.000706454793861155	NA	NA	SegRatio=0.01,AbsMeanSigma=0.36,pvalue=0.00607652519844838,pvalueTTest=0.175930662122266,
chr8	113650858	113650969	CSMD3	CSMD300144	-0.988670208534089	2	0.00933337754672202	2	0.000706454793861155	2	0.000706454793861155	NA	NA	SegRatio=0.01,AbsMeanSigma=0.36,pvalue=0.00607652519844838,pvalueTTest=0.175930662122266,
chr8	113650948	113651059	CSMD3	CSMD300145	0.0544541747438442	2	0.00933337754672202	2	0.000706454793861155	2	0.000706454793861155	NA	NA	SegRatio=0.01,AbsMeanSigma=0.36,pvalue=0.00607652519844838,pvalueTTest=0.175930662122266,
chr8	113651016	113651125	CSMD3	CSMD300146	-0.0411048428073793	2	0.00933337754672202	2	0.000706454793861155	2	0.000706454793861155	NA	NA	SegRatio=0.01,AbsMeanSigma=0.36,pvalue=0.00607652519844838,pvalueTTest=0.175930662122266,
chr8	113651089	113651201	CSMD3	CSMD300147	0.0690318105268074	2	0.00933337754672202	2	0.000706454793861155	2	0.000706454793861155	NA	NA	SegRatio=0.01,AbsMeanSigma=0.36,pvalue=0.00607652519844838,pvalueTTest=0.175930662122266,
chr8	113657311	113657423	CSMD3	CSMD300148	0.0960657915335723	2	0.00933337754672202	2	0.000706454793861155	2	0.000706454793861155	NA	NA	SegRatio=0.01,AbsMeanSigma=0.36,pvalue=0.00607652519844838,pvalueTTest=0.175930662122266,
chr8	113657424	113657538	CSMD3	CSMD300149	-0.0115524754722076	2	0.00933337754672202	2	0.000706454793861155	2	0.000706454793861155	NA	NA	SegRatio=0.01,AbsMeanSigma=0.36,pvalue=0.00607652519844838,pvalueTTest=0.175930662122266,
chr8	113662274	113662406	CSMD3	CSMD300150	NA	2	0.00933337754672202	2	0.000706454793861155	2	0.000706454793861155	NA	NA	SegRatio=0.01,AbsMeanSigma=0.36,pvalue=0.00607652519844838,pvalueTTest=0.175930662122266,
chr8	113662401	113662489	CSMD3	CSMD300151	0.155183257439144	2	0.00933337754672202	2	0.000706454793861155	2	0.000706454793861155	NA	NA	SegRatio=0.01,AbsMeanSigma=0.36,pvalue=0.00607652519844838,pvalueTTest=0.175930662122266,
chr8	113662462	113662569	CSMD3	CSMD300152	0.207818277841511	2	0.00933337754672202	2	0.000706454793861155	2	0.000706454793861155	NA	NA	SegRatio=0.01,AbsMeanSigma=0.36,pvalue=0.00607652519844838,pvalueTTest=0.175930662122266,
chr8	113662541	113662651	CSMD3	CSMD300153	-0.0201094404855052	2	0.00933337754672202	2	0.000706454793861155	2	0.000706454793861155	NA	NA	SegRatio=0.01,AbsMeanSigma=0.36,pvalue=0.00607652519844838,pvalueTTest=0.175930662122266,
chr8	113668360	113668476	CSMD3	CSMD300154	NA	2	0.00933337754672202	2	0.000706454793861155	2	0.000706454793861155	NA	NA	SegRatio=0.01,AbsMeanSigma=0.36,pvalue=0.00607652519844838,pvalueTTest=0.175930662122266,
chr8	113668418	113668531	CSMD3	CSMD300155	0.093918248821539	2	0.00933337754672202	2	0.000706454793861155	2	0.000706454793861155	NA	NA	SegRatio=0.01,AbsMeanSigma=0.36,pvalue=0.00607652519844838,pvalueTTest=0.175930662122266,
chr8	113668517	113668626	CSMD3	CSMD300156	-1.98335590812812	2	0.0446773432729853	2	0.000706454793861155	2	0.000706454793861155	q-value=1.66557727997014e-17, copies=0.5	NA	SegRatio=0.04,AbsMeanSigma=0.62,pvalue=0.00032698285473554,pvalueTTest=0.168632170821981,
chr8	113678460	113678573	CSMD3	CSMD300157	0.199717263319766	2	0.0446773432729853	2	0.000706454793861155	2	0.000706454793861155	NA	NA	SegRatio=0.04,AbsMeanSigma=0.62,pvalue=0.00032698285473554,pvalueTTest=0.168632170821981,
chr8	113678566	113678676	CSMD3	CSMD300158	0.113524838025392	2	0.0446773432729853	2	0.000706454793861155	2	0.000706454793861155	NA	NA	SegRatio=0.04,AbsMeanSigma=0.62,pvalue=0.00032698285473554,pvalueTTest=0.168632170821981,
chr8	113694650	113694755	CSMD3	CSMD300159	-0.427649239260731	2	0.0446773432729853	2	0.000706454793861155	2	0.000706454793861155	NA	NA	SegRatio=0.04,AbsMeanSigma=0.62,pvalue=0.00032698285473554,pvalueTTest=0.168632170821981,
chr8	113694713	113694830	CSMD3	CSMD300160	0.0231701728609588	2	0.0446773432729853	2	0.000706454793861155	2	0.000706454793861155	NA	NA	SegRatio=0.04,AbsMeanSigma=0.62,pvalue=0.00032698285473554,pvalueTTest=0.168632170821981,
chr8	113694764	113694858	CSMD3	CSMD300161	0.0246594557085153	2	0.0446773432729853	2	0.000706454793861155	2	0.000706454793861155	NA	NA	SegRatio=0.04,AbsMeanSigma=0.62,pvalue=0.00032698285473554,pvalueTTest=0.168632170821981,
chr8	113694854	113694966	CSMD3	CSMD300162	-2.06983510547146	2	0.0446773432729853	2	0.000706454793861155	2	0.000706454793861155	q-value=0.000172800590129038, copies=0.5	NA	SegRatio=0.04,AbsMeanSigma=0.62,pvalue=0.00032698285473554,pvalueTTest=0.168632170821981,
chr8	113697582	113697687	CSMD3	CSMD300163	0.0659983055423552	2	0.0446773432729853	2	0.000706454793861155	2	0.000706454793861155	NA	NA	SegRatio=0.04,AbsMeanSigma=0.62,pvalue=0.00032698285473554,pvalueTTest=0.168632170821981,
chr8	113697686	113697800	CSMD3	CSMD300164	-0.048871346179336	2	0.0446773432729853	2	0.000706454793861155	2	0.000706454793861155	NA	NA	SegRatio=0.04,AbsMeanSigma=0.62,pvalue=0.00032698285473554,pvalueTTest=0.168632170821981,
chr8	113697790	113697900	CSMD3	CSMD300165	-0.178118259284395	2	0.0446773432729853	2	0.000706454793861155	2	0.000706454793861155	NA	NA	SegRatio=0.04,AbsMeanSigma=0.62,pvalue=0.00032698285473554,pvalueTTest=0.168632170821981,
chr8	113697849	113697960	CSMD3	CSMD300166	0.0925619978820849	2	0.0446773432729853	2	0.000706454793861155	2	0.000706454793861155	NA	NA	SegRatio=0.04,AbsMeanSigma=0.62,pvalue=0.00032698285473554,pvalueTTest=0.168632170821981,
chr8	113697957	113698091	CSMD3	CSMD300167	NA	2	0.0446773432729853	2	0.000706454793861155	2	0.000706454793861155	NA	NA	SegRatio=0.04,AbsMeanSigma=0.62,pvalue=0.00032698285473554,pvalueTTest=0.168632170821981,
chr8	113702074	113702185	CSMD3	CSMD300168	-0.00918668886981827	2	0.0446773432729853	2	0.000706454793861155	2	0.000706454793861155	NA	NA	SegRatio=0.04,AbsMeanSigma=0.62,pvalue=0.00032698285473554,pvalueTTest=0.168632170821981,
chr8	113702145	113702254	CSMD3	CSMD300169	0.0605082028870476	2	0.0446773432729853	2	0.000706454793861155	2	0.000706454793861155	NA	NA	SegRatio=0.04,AbsMeanSigma=0.62,pvalue=0.00032698285473554,pvalueTTest=0.168632170821981,
chr8	113702251	113702361	CSMD3	CSMD300170	-0.0758655615201773	2	0.0446773432729853	2	0.000706454793861155	2	0.000706454793861155	NA	NA	SegRatio=0.04,AbsMeanSigma=0.62,pvalue=0.00032698285473554,pvalueTTest=0.168632170821981,
chr8	113812369	113812480	CSMD3	CSMD300171	0.119778132750559	2	0.0446773432729853	2	0.000706454793861155	2	0.000706454793861155	NA	NA	SegRatio=0.04,AbsMeanSigma=0.62,pvalue=0.00032698285473554,pvalueTTest=0.168632170821981,
chr8	113812463	113812575	CSMD3	CSMD300172	0.0446773432729853	2	0.0446773432729853	2	0.000706454793861155	2	0.000706454793861155	NA	NA	SegRatio=0.04,AbsMeanSigma=0.62,pvalue=0.00032698285473554,pvalueTTest=0.168632170821981,
chr8	113841893	113842009	CSMD3	CSMD300173	0.0767975128629905	2	0.0446773432729853	2	0.000706454793861155	2	0.000706454793861155	NA	NA	SegRatio=0.04,AbsMeanSigma=0.62,pvalue=0.00032698285473554,pvalueTTest=0.168632170821981,
chr8	113841928	113842040	CSMD3	CSMD300174	-0.0255378898773934	2	0.0446773432729853	2	0.000706454793861155	2	0.000706454793861155	NA	NA	SegRatio=0.04,AbsMeanSigma=0.62,pvalue=0.00032698285473554,pvalueTTest=0.168632170821981,
chr8	113871326	113871434	CSMD3	CSMD300175	0.0223701071250361	2	0.0446773432729853	2	0.000706454793861155	2	0.000706454793861155	NA	NA	SegRatio=0.04,AbsMeanSigma=0.62,pvalue=0.00032698285473554,pvalueTTest=0.168632170821981,
chr8	113871374	113871482	CSMD3	CSMD300176	-0.0429830952516576	2	0.0446773432729853	2	0.000706454793861155	2	0.000706454793861155	NA	NA	SegRatio=0.04,AbsMeanSigma=0.62,pvalue=0.00032698285473554,pvalueTTest=0.168632170821981,
chr8	113871473	113871586	CSMD3	CSMD300177	-0.71205923020186	2	0.0446773432729853	2	0.000706454793861155	2	0.000706454793861155	NA	NA	SegRatio=0.04,AbsMeanSigma=0.62,pvalue=0.00032698285473554,pvalueTTest=0.168632170821981,
chr8	113933789	113933900	CSMD3	CSMD300178	0.116428843895223	2	0.0446773432729853	2	0.000706454793861155	2	0.000706454793861155	NA	NA	SegRatio=0.04,AbsMeanSigma=0.62,pvalue=0.00032698285473554,pvalueTTest=0.168632170821981,
chr8	113933891	113933973	CSMD3	CSMD300179	0.228126984062452	2	0.0446773432729853	2	0.000706454793861155	2	0.000706454793861155	NA	NA	SegRatio=0.04,AbsMeanSigma=0.62,pvalue=0.00032698285473554,pvalueTTest=0.168632170821981,
chr8	113933927	113934044	CSMD3	CSMD300180	-0.126475158437521	2	0.0446773432729853	2	0.000706454793861155	2	0.000706454793861155	NA	NA	SegRatio=0.04,AbsMeanSigma=0.62,pvalue=0.00032698285473554,pvalueTTest=0.168632170821981,
chr8	113959928	113960047	CSMD3	CSMD300181	NA	2	0.0446773432729853	2	0.000706454793861155	2	0.000706454793861155	NA	NA	SegRatio=0.04,AbsMeanSigma=0.62,pvalue=0.00032698285473554,pvalueTTest=0.168632170821981,
chr8	113960073	113960207	CSMD3	CSMD300182	-1.13549161196109	2	0.0446773432729853	2	0.000706454793861155	2	0.000706454793861155	NA	NA	SegRatio=0.04,AbsMeanSigma=0.62,pvalue=0.00032698285473554,pvalueTTest=0.168632170821981,
chr8	113966823	113966933	CSMD3	CSMD300183	0.110966492105757	2	0.0446773432729853	2	0.000706454793861155	2	0.000706454793861155	NA	NA	SegRatio=0.04,AbsMeanSigma=0.62,pvalue=0.00032698285473554,pvalueTTest=0.168632170821981,
chr8	113966931	113967063	CSMD3	CSMD300184	-2.14899364246552	2	0.0446773432729853	2	0.000706454793861155	2	0.000706454793861155	q-value=5.94358476196068e-14, copies=0	NA	SegRatio=0.04,AbsMeanSigma=0.62,pvalue=0.00032698285473554,pvalueTTest=0.168632170821981,
chr8	113987992	113988109	CSMD3	CSMD300185	-0.140485927674132	2	0.0446773432729853	2	0.000706454793861155	2	0.000706454793861155	NA	NA	SegRatio=0.04,AbsMeanSigma=0.62,pvalue=0.00032698285473554,pvalueTTest=0.168632170821981,
chr8	113988087	113988190	CSMD3	CSMD300186	0.0174581865697927	2	0.0446773432729853	2	0.000706454793861155	2	0.000706454793861155	NA	NA	SegRatio=0.04,AbsMeanSigma=0.62,pvalue=0.00032698285473554,pvalueTTest=0.168632170821981,
chr8	113988122	113988234	CSMD3	CSMD300187	0.162733931928269	2	0.0446773432729853	2	0.000706454793861155	2	0.000706454793861155	NA	NA	SegRatio=0.04,AbsMeanSigma=0.62,pvalue=0.00032698285473554,pvalueTTest=0.168632170821981,
chr8	113988220	113988332	CSMD3	CSMD300188	0.0390758065351424	2	0.0446773432729853	2	0.000706454793861155	2	0.000706454793861155	NA	NA	SegRatio=0.04,AbsMeanSigma=0.62,pvalue=0.00032698285473554,pvalueTTest=0.168632170821981,
chr8	113988279	113988381	CSMD3	CSMD300189	0.122204855255306	2	0.0446773432729853	2	0.000706454793861155	2	0.000706454793861155	NA	NA	SegRatio=0.04,AbsMeanSigma=0.62,pvalue=0.00032698285473554,pvalueTTest=0.168632170821981,
chr8	113988382	113988477	CSMD3	CSMD300190	0.961790751978914	2	0.0234900384999362	2	0.000706454793861155	2	0.000706454793861155	NA	NA	SegRatio=0.02,AbsMeanSigma=2.29,pvalue=7.26671559330077e-05,pvalueTTest=0.560406736331235,
chr8	114031216	114031329	CSMD3	CSMD300191	-1.59246690110348	2	0.0234900384999362	2	0.000706454793861155	2	0.000706454793861155	q-value=6.93862702549594e-17, copies=0.5	NA	SegRatio=0.02,AbsMeanSigma=2.29,pvalue=7.26671559330077e-05,pvalueTTest=0.560406736331235,
chr8	114031313	114031407	CSMD3	CSMD300192	0.0234900384999362	2	0.0443164216416439	2	0.000706454793861155	2	0.000706454793861155	NA	NA	SegRatio=0.04,AbsMeanSigma=0.3,pvalue=0.0304632970785119,pvalueTTest=0.241907502357384,
chr8	114031388	114031499	CSMD3	CSMD300193	0.245249347403877	2	0.0443164216416439	2	0.000706454793861155	2	0.000706454793861155	NA	NA	SegRatio=0.04,AbsMeanSigma=0.3,pvalue=0.0304632970785119,pvalueTTest=0.241907502357384,
chr8	114110961	114111078	CSMD3	CSMD300194	0.0664546228138585	2	0.0443164216416439	2	0.000706454793861155	2	0.000706454793861155	NA	NA	SegRatio=0.04,AbsMeanSigma=0.3,pvalue=0.0304632970785119,pvalueTTest=0.241907502357384,
chr8	114111074	114111177	CSMD3	CSMD300195	0.138847678059474	2	0.0443164216416439	2	0.000706454793861155	2	0.000706454793861155	NA	NA	SegRatio=0.04,AbsMeanSigma=0.3,pvalue=0.0304632970785119,pvalueTTest=0.241907502357384,
chr8	114111175	114111292	CSMD3	CSMD300196	-0.645218016576271	2	0.0443164216416439	2	0.000706454793861155	2	0.000706454793861155	NA	NA	SegRatio=0.04,AbsMeanSigma=0.3,pvalue=0.0304632970785119,pvalueTTest=0.241907502357384,
chr8	114185880	114185982	CSMD3	CSMD300197	-0.217381444548027	2	0.0443164216416439	2	0.000706454793861155	2	0.000706454793861155	NA	NA	SegRatio=0.04,AbsMeanSigma=0.3,pvalue=0.0304632970785119,pvalueTTest=0.241907502357384,
chr8	114185977	114186094	CSMD3	CSMD300198	-0.014878046904365	2	0.0443164216416439	2	0.000706454793861155	2	0.000706454793861155	NA	NA	SegRatio=0.04,AbsMeanSigma=0.3,pvalue=0.0304632970785119,pvalueTTest=0.241907502357384,
chr8	114186069	114186180	CSMD3	CSMD300199	0.193531217608611	2	0.0443164216416439	2	0.000706454793861155	2	0.000706454793861155	NA	NA	SegRatio=0.04,AbsMeanSigma=0.3,pvalue=0.0304632970785119,pvalueTTest=0.241907502357384,
chr8	114290797	114290912	CSMD3	CSMD300200	-0.121289385801005	2	0.0443164216416439	2	0.000706454793861155	2	0.000706454793861155	NA	NA	SegRatio=0.04,AbsMeanSigma=0.3,pvalue=0.0304632970785119,pvalueTTest=0.241907502357384,
chr8	114290904	114291036	CSMD3	CSMD300201	NA	2	0.0443164216416439	2	0.000706454793861155	2	0.000706454793861155	NA	NA	SegRatio=0.04,AbsMeanSigma=0.3,pvalue=0.0304632970785119,pvalueTTest=0.241907502357384,
chr8	114326738	114326846	CSMD3	CSMD300202	0.212113745399352	2	0.0443164216416439	2	0.000706454793861155	2	0.000706454793861155	NA	NA	SegRatio=0.04,AbsMeanSigma=0.3,pvalue=0.0304632970785119,pvalueTTest=0.241907502357384,
chr8	114326847	114326958	CSMD3	CSMD300203	-0.219442072590221	2	0.0443164216416439	2	0.000706454793861155	2	0.000706454793861155	NA	NA	SegRatio=0.04,AbsMeanSigma=0.3,pvalue=0.0304632970785119,pvalueTTest=0.241907502357384,
chr8	114326912	114327019	CSMD3	CSMD300204	0.141832121480895	2	0.0443164216416439	2	0.000706454793861155	2	0.000706454793861155	NA	NA	SegRatio=0.04,AbsMeanSigma=0.3,pvalue=0.0304632970785119,pvalueTTest=0.241907502357384,
chr8	114327004	114327110	CSMD3	CSMD300205	NA	2	0.0443164216416439	2	0.000706454793861155	2	0.000706454793861155	NA	NA	SegRatio=0.04,AbsMeanSigma=0.3,pvalue=0.0304632970785119,pvalueTTest=0.241907502357384,
chr8	114388933	114389043	CSMD3	CSMD300206	-0.0516905837695658	2	0.0443164216416439	2	0.000706454793861155	2	0.000706454793861155	NA	NA	SegRatio=0.04,AbsMeanSigma=0.3,pvalue=0.0304632970785119,pvalueTTest=0.241907502357384,
chr8	114448862	114448979	CSMD3	CSMD300207	-0.00664640643467079	2	0.0443164216416439	2	0.000706454793861155	2	0.000706454793861155	NA	NA	SegRatio=0.04,AbsMeanSigma=0.3,pvalue=0.0304632970785119,pvalueTTest=0.241907502357384,
chr8	114448962	114449078	CSMD3	CSMD300208	-0.21668700129214	2	0.0443164216416439	2	0.000706454793861155	2	0.000706454793861155	NA	NA	SegRatio=0.04,AbsMeanSigma=0.3,pvalue=0.0304632970785119,pvalueTTest=0.241907502357384,
chr8	114449053	114449173	CSMD3	CSMD300209	-0.0462521224237736	2	0.0443164216416439	2	0.000706454793861155	2	0.000706454793861155	NA	NA	SegRatio=0.04,AbsMeanSigma=0.3,pvalue=0.0304632970785119,pvalueTTest=0.241907502357384,
chr8	117859670	117859787	RAD21	RAD2100001	-0.14596355605337	2	0.0443164216416439	2	0.128125838880306	2	0.128125838880306	NA	NA	SegRatio=0.04,AbsMeanSigma=0.3,pvalue=0.0304632970785119,pvalueTTest=0.241907502357384,
chr8	117859783	117859901	RAD21	RAD2100002	-0.213857342050373	2	0.0443164216416439	2	0.128125838880306	2	0.128125838880306	NA	NA	SegRatio=0.04,AbsMeanSigma=0.3,pvalue=0.0304632970785119,pvalueTTest=0.241907502357384,
chr8	117859896	117859985	RAD21	RAD2100003	-0.623850399004444	2	0.0443164216416439	2	0.128125838880306	2	0.128125838880306	q-value=0.000328819143242423, copies=1	NA	SegRatio=0.04,AbsMeanSigma=0.3,pvalue=0.0304632970785119,pvalueTTest=0.241907502357384,
chr8	117861112	117861216	RAD21	RAD2100004	-0.0766136964852023	2	0.0443164216416439	2	0.128125838880306	2	0.128125838880306	NA	NA	SegRatio=0.04,AbsMeanSigma=0.3,pvalue=0.0304632970785119,pvalueTTest=0.241907502357384,
chr8	117861215	117861327	RAD21	RAD2100005	0.0638258640859768	2	0.0443164216416439	2	0.128125838880306	2	0.128125838880306	NA	NA	SegRatio=0.04,AbsMeanSigma=0.3,pvalue=0.0304632970785119,pvalueTTest=0.241907502357384,
chr8	117862818	117862933	RAD21	RAD2100006	NA	2	0.0443164216416439	2	0.128125838880306	2	0.128125838880306	NA	NA	SegRatio=0.04,AbsMeanSigma=0.3,pvalue=0.0304632970785119,pvalueTTest=0.241907502357384,
chr8	117862930	117863004	RAD21	RAD2100007	-0.0387313967699372	2	0.0443164216416439	2	0.128125838880306	2	0.128125838880306	NA	NA	SegRatio=0.04,AbsMeanSigma=0.3,pvalue=0.0304632970785119,pvalueTTest=0.241907502357384,
chr8	117862985	117863078	RAD21	RAD2100008	-1.05735509984398	2	0.0443164216416439	2	0.128125838880306	2	0.128125838880306	NA	NA	SegRatio=0.04,AbsMeanSigma=0.3,pvalue=0.0304632970785119,pvalueTTest=0.241907502357384,
chr8	117864153	117864267	RAD21	RAD2100009	0.0835352486025362	2	0.0443164216416439	2	0.128125838880306	2	0.128125838880306	NA	NA	SegRatio=0.04,AbsMeanSigma=0.3,pvalue=0.0304632970785119,pvalueTTest=0.241907502357384,
chr8	117864263	117864359	RAD21	RAD2100010	0.198211582206913	2	0.0443164216416439	2	0.128125838880306	2	0.128125838880306	NA	NA	SegRatio=0.04,AbsMeanSigma=0.3,pvalue=0.0304632970785119,pvalueTTest=0.241907502357384,
chr8	117864765	117864868	RAD21	RAD2100011	-0.0281315857860599	2	0.0443164216416439	2	0.128125838880306	2	0.128125838880306	NA	NA	SegRatio=0.04,AbsMeanSigma=0.3,pvalue=0.0304632970785119,pvalueTTest=0.241907502357384,
chr8	117864836	117864928	RAD21	RAD2100012	0.00478094171940781	2	0.0443164216416439	2	0.128125838880306	2	0.128125838880306	NA	NA	SegRatio=0.04,AbsMeanSigma=0.3,pvalue=0.0304632970785119,pvalueTTest=0.241907502357384,
chr8	117864886	117865001	RAD21	RAD2100013	0.169219699607171	2	0.0443164216416439	2	0.128125838880306	2	0.128125838880306	NA	NA	SegRatio=0.04,AbsMeanSigma=0.3,pvalue=0.0304632970785119,pvalueTTest=0.241907502357384,
chr8	117866395	117866509	RAD21	RAD2100014	-2.82613832333057	2	0.0443164216416439	2	0.128125838880306	2	0.128125838880306	q-value=0.00186959214937243, copies=0	NA	SegRatio=0.04,AbsMeanSigma=0.3,pvalue=0.0304632970785119,pvalueTTest=0.241907502357384,
chr8	117866509	117866622	RAD21	RAD2100015	-0.0546683211295657	2	0.0443164216416439	2	0.128125838880306	2	0.128125838880306	NA	NA	SegRatio=0.04,AbsMeanSigma=0.3,pvalue=0.0304632970785119,pvalueTTest=0.241907502357384,
chr8	117866562	117866664	RAD21	RAD2100016	-0.113671908497752	2	0.0443164216416439	2	0.128125838880306	2	0.128125838880306	NA	NA	SegRatio=0.04,AbsMeanSigma=0.3,pvalue=0.0304632970785119,pvalueTTest=0.241907502357384,
chr8	117866657	117866766	RAD21	RAD2100017	0.074066848378108	2	0.0443164216416439	2	0.128125838880306	2	0.128125838880306	NA	NA	SegRatio=0.04,AbsMeanSigma=0.3,pvalue=0.0304632970785119,pvalueTTest=0.241907502357384,
chr8	117868370	117868486	RAD21	RAD2100018	-0.0417712750796682	2	0.0443164216416439	2	0.128125838880306	2	0.128125838880306	NA	NA	SegRatio=0.04,AbsMeanSigma=0.3,pvalue=0.0304632970785119,pvalueTTest=0.241907502357384,
chr8	117868471	117868586	RAD21	RAD2100019	0.0779598053364158	2	0.0443164216416439	2	0.128125838880306	2	0.128125838880306	NA	NA	SegRatio=0.04,AbsMeanSigma=0.3,pvalue=0.0304632970785119,pvalueTTest=0.241907502357384,
chr8	117868852	117868967	RAD21	RAD2100020	-0.156133982316845	2	0.0443164216416439	2	0.128125838880306	2	0.128125838880306	NA	NA	SegRatio=0.04,AbsMeanSigma=0.3,pvalue=0.0304632970785119,pvalueTTest=0.241907502357384,
chr8	117868901	117869004	RAD21	RAD2100021	0.0443164216416439	2	0.0443164216416439	2	0.128125838880306	2	0.128125838880306	NA	NA	SegRatio=0.04,AbsMeanSigma=0.3,pvalue=0.0304632970785119,pvalueTTest=0.241907502357384,
chr8	117868987	117869062	RAD21	RAD2100022	NA	2	0.0443164216416439	2	0.128125838880306	2	0.128125838880306	NA	NA	SegRatio=0.04,AbsMeanSigma=0.3,pvalue=0.0304632970785119,pvalueTTest=0.241907502357384,
chr8	117869485	117869596	RAD21	RAD2100023	NA	2	0.0443164216416439	2	0.128125838880306	2	0.128125838880306	NA	NA	SegRatio=0.04,AbsMeanSigma=0.3,pvalue=0.0304632970785119,pvalueTTest=0.241907502357384,
chr8	117869594	117869700	RAD21	RAD2100024	0.0577546234816326	2	0.0443164216416439	2	0.128125838880306	2	0.128125838880306	NA	NA	SegRatio=0.04,AbsMeanSigma=0.3,pvalue=0.0304632970785119,pvalueTTest=0.241907502357384,
chr8	117869687	117869799	RAD21	RAD2100025	-0.687790619756666	2	0.0443164216416439	2	0.128125838880306	2	0.128125838880306	NA	NA	SegRatio=0.04,AbsMeanSigma=0.3,pvalue=0.0304632970785119,pvalueTTest=0.241907502357384,
chr8	117870546	117870661	RAD21	RAD2100026	NA	2	0.0443164216416439	2	0.128125838880306	2	0.128125838880306	NA	NA	SegRatio=0.04,AbsMeanSigma=0.3,pvalue=0.0304632970785119,pvalueTTest=0.241907502357384,
chr8	117870624	117870704	RAD21	RAD2100027	0.0731159910029204	2	0.0443164216416439	2	0.128125838880306	2	0.128125838880306	NA	NA	SegRatio=0.04,AbsMeanSigma=0.3,pvalue=0.0304632970785119,pvalueTTest=0.241907502357384,
chr8	117870679	117870795	RAD21	RAD2100028	-1.15808026875643	2	0.0443164216416439	2	0.128125838880306	2	0.128125838880306	q-value=6.30508786445745e-08, copies=0.5	NA	SegRatio=0.04,AbsMeanSigma=0.3,pvalue=0.0304632970785119,pvalueTTest=0.241907502357384,
chr8	117874055	117874170	RAD21	RAD2100029	-0.0355339592864488	2	0.0443164216416439	2	0.128125838880306	2	0.128125838880306	NA	NA	SegRatio=0.04,AbsMeanSigma=0.3,pvalue=0.0304632970785119,pvalueTTest=0.241907502357384,
chr8	117874164	117874279	RAD21	RAD2100030	-0.263927234692699	2	0.0443164216416439	2	0.128125838880306	2	0.128125838880306	NA	NA	SegRatio=0.04,AbsMeanSigma=0.3,pvalue=0.0304632970785119,pvalueTTest=0.241907502357384,
chr8	117875295	117875402	RAD21	RAD2100031	0.217614491307785	2	0.0443164216416439	2	0.128125838880306	2	0.128125838880306	NA	NA	SegRatio=0.04,AbsMeanSigma=0.3,pvalue=0.0304632970785119,pvalueTTest=0.241907502357384,
chr8	117875402	117875515	RAD21	RAD2100032	-0.00444243081538689	2	0.0443164216416439	2	0.128125838880306	2	0.128125838880306	NA	NA	SegRatio=0.04,AbsMeanSigma=0.3,pvalue=0.0304632970785119,pvalueTTest=0.241907502357384,
chr8	117875499	117875612	RAD21	RAD2100033	NA	2	0.0443164216416439	2	0.128125838880306	2	0.128125838880306	NA	NA	SegRatio=0.04,AbsMeanSigma=0.3,pvalue=0.0304632970785119,pvalueTTest=0.241907502357384,
chr8	117878745	117878863	RAD21	RAD2100034	0.0984997445598862	2	0.0443164216416439	2	0.128125838880306	2	0.128125838880306	NA	NA	SegRatio=0.04,AbsMeanSigma=0.3,pvalue=0.0304632970785119,pvalueTTest=0.241907502357384,
chr8	117878849	117878965	RAD21	RAD2100035	0.0746319550411305	2	0.0443164216416439	2	0.128125838880306	2	0.128125838880306	NA	NA	SegRatio=0.04,AbsMeanSigma=0.3,pvalue=0.0304632970785119,pvalueTTest=0.241907502357384,
chr9	5021949	5022062	JAK2	JAK200001	0.199726921842083	2.5	0.199726921842083	2	0.503494022236741	2	0.225596430786769	NA	NA	SegRatio=0.2,AbsMeanSigma=1.53,pvalue=0.00810108894982797,pvalueTTest=0.00620645200866485,
chr9	5022055	5022165	JAK2	JAK200002	0.165670252716249	2.5	0.199726921842083	2	0.503494022236741	2	0.225596430786769	NA	NA	SegRatio=0.2,AbsMeanSigma=1.53,pvalue=0.00810108894982797,pvalueTTest=0.00620645200866485,
chr9	5022154	5022265	JAK2	JAK200003	0.212504766210341	2.5	0.199726921842083	2	0.503494022236741	2	0.225596430786769	NA	NA	SegRatio=0.2,AbsMeanSigma=1.53,pvalue=0.00810108894982797,pvalueTTest=0.00620645200866485,
chr9	5029729	5029840	JAK2	JAK200004	-1.56048721680537	2	0.00671300479015998	2	0.503494022236741	2	0.225596430786769	q-value=2.92268715033703e-09, copies=0.5	NA	SegRatio=0.01,AbsMeanSigma=2.85,pvalue=8.06377266956161e-07,pvalueTTest=0.277574786141745,
chr9	5029813	5029924	JAK2	JAK200005	0.00671300479015998	2	0.00671300479015998	2	0.503494022236741	2	0.225596430786769	NA	NA	SegRatio=0.01,AbsMeanSigma=2.85,pvalue=8.06377266956161e-07,pvalueTTest=0.277574786141745,
chr9	5029895	5030004	JAK2	JAK200006	-0.935743686313632	2	0.00671300479015998	2	0.503494022236741	2	0.225596430786769	NA	NA	SegRatio=0.01,AbsMeanSigma=2.85,pvalue=8.06377266956161e-07,pvalueTTest=0.277574786141745,
chr9	5044379	5044491	JAK2	JAK200007	NA	2	0.102422657859678	2	0.503494022236741	2	0.225596430786769	NA	NA	SegRatio=0.1,AbsMeanSigma=1.29,pvalue=1.83236444773275e-08,pvalueTTest=0.327106883211624,
chr9	5044492	5044609	JAK2	JAK200008	NA	2	0.102422657859678	2	0.503494022236741	2	0.225596430786769	NA	NA	SegRatio=0.1,AbsMeanSigma=1.29,pvalue=1.83236444773275e-08,pvalueTTest=0.327106883211624,
chr9	5050657	5050765	JAK2	JAK200009	0.133243352899784	2	0.102422657859678	2	0.503494022236741	2	0.225596430786769	NA	NA	SegRatio=0.1,AbsMeanSigma=1.29,pvalue=1.83236444773275e-08,pvalueTTest=0.327106883211624,
chr9	5050732	5050843	JAK2	JAK200010	0.102015904502521	2	0.102422657859678	2	0.503494022236741	2	0.225596430786769	NA	NA	SegRatio=0.1,AbsMeanSigma=1.29,pvalue=1.83236444773275e-08,pvalueTTest=0.327106883211624,
chr9	5050830	5050942	JAK2	JAK200011	NA	2	0.102422657859678	2	0.503494022236741	2	0.225596430786769	NA	NA	SegRatio=0.1,AbsMeanSigma=1.29,pvalue=1.83236444773275e-08,pvalueTTest=0.327106883211624,
chr9	5054475	5054589	JAK2	JAK200012	-1.0534721288839	2	0.102422657859678	2	0.503494022236741	2	0.225596430786769	q-value=1.06592062048344e-06, copies=0.5	NA	SegRatio=0.1,AbsMeanSigma=1.29,pvalue=1.83236444773275e-08,pvalueTTest=0.327106883211624,
chr9	5054580	5054683	JAK2	JAK200013	0.189770443424898	2	0.102422657859678	2	0.503494022236741	2	0.225596430786769	NA	NA	SegRatio=0.1,AbsMeanSigma=1.29,pvalue=1.83236444773275e-08,pvalueTTest=0.327106883211624,
chr9	5054669	5054774	JAK2	JAK200014	-0.00145663789168012	2	0.102422657859678	2	0.503494022236741	2	0.225596430786769	NA	NA	SegRatio=0.1,AbsMeanSigma=1.29,pvalue=1.83236444773275e-08,pvalueTTest=0.327106883211624,
chr9	5054772	5054875	JAK2	JAK200015	0.112082344480248	2	0.102422657859678	2	0.503494022236741	2	0.225596430786769	NA	NA	SegRatio=0.1,AbsMeanSigma=1.29,pvalue=1.83236444773275e-08,pvalueTTest=0.327106883211624,
chr9	5054876	5054979	JAK2	JAK200016	NA	2	0.102422657859678	2	0.503494022236741	2	0.225596430786769	NA	NA	SegRatio=0.1,AbsMeanSigma=1.29,pvalue=1.83236444773275e-08,pvalueTTest=0.327106883211624,
chr9	5055642	5055753	JAK2	JAK200017	-1.77821188470521	2	0.102422657859678	2	0.503494022236741	2	0.225596430786769	q-value=0.0018813706822643, copies=0.5	NA	SegRatio=0.1,AbsMeanSigma=1.29,pvalue=1.83236444773275e-08,pvalueTTest=0.327106883211624,
chr9	5055695	5055795	JAK2	JAK200018	-0.184197826829284	2	0.102422657859678	2	0.503494022236741	2	0.225596430786769	NA	NA	SegRatio=0.1,AbsMeanSigma=1.29,pvalue=1.83236444773275e-08,pvalueTTest=0.327106883211624,
chr9	5055764	5055874	JAK2	JAK200019	NA	2	0.102422657859678	2	0.503494022236741	2	0.225596430786769	NA	NA	SegRatio=0.1,AbsMeanSigma=1.29,pvalue=1.83236444773275e-08,pvalueTTest=0.327106883211624,
chr9	5064862	5064973	JAK2	JAK200020	0.122284815012097	2	0.102422657859678	2	0.503494022236741	2	0.225596430786769	NA	NA	SegRatio=0.1,AbsMeanSigma=1.29,pvalue=1.83236444773275e-08,pvalueTTest=0.327106883211624,
chr9	5064919	5065031	JAK2	JAK200021	0.059834323817694	2	0.102422657859678	2	0.503494022236741	2	0.225596430786769	NA	NA	SegRatio=0.1,AbsMeanSigma=1.29,pvalue=1.83236444773275e-08,pvalueTTest=0.327106883211624,
chr9	5064984	5065091	JAK2	JAK200022	0.102422657859678	2	0.102422657859678	2	0.503494022236741	2	0.225596430786769	NA	NA	SegRatio=0.1,AbsMeanSigma=1.29,pvalue=1.83236444773275e-08,pvalueTTest=0.327106883211624,
chr9	5066622	5066737	JAK2	JAK200023	0.179603555330922	2	0.102422657859678	2	0.503494022236741	2	0.225596430786769	NA	NA	SegRatio=0.1,AbsMeanSigma=1.29,pvalue=1.83236444773275e-08,pvalueTTest=0.327106883211624,
chr9	5066681	5066780	JAK2	JAK200024	0.124725243658849	2	0.102422657859678	2	0.503494022236741	2	0.225596430786769	NA	NA	SegRatio=0.1,AbsMeanSigma=1.29,pvalue=1.83236444773275e-08,pvalueTTest=0.327106883211624,
chr9	5066733	5066840	JAK2	JAK200025	-2.04465025075787	2	0.107175845269345	2	0.503494022236741	2	0.225596430786769	q-value=1.11529062977028e-55, copies=0.5	NA	SegRatio=0.11,AbsMeanSigma=0.1,pvalue=0.612213225072857,pvalueTTest=0.91114285869847,
chr9	5068986	5069083	JAK2	JAK200026	NA	2	0.107175845269345	2	0.503494022236741	2	0.225596430786769	NA	NA	SegRatio=0.11,AbsMeanSigma=0.1,pvalue=0.612213225072857,pvalueTTest=0.91114285869847,
chr9	5069046	5069149	JAK2	JAK200027	-0.255354099206252	2	0.107175845269345	2	0.503494022236741	2	0.225596430786769	NA	NA	SegRatio=0.11,AbsMeanSigma=0.1,pvalue=0.612213225072857,pvalueTTest=0.91114285869847,
chr9	5069149	5069251	JAK2	JAK200028	-0.117602761225013	2	0.107175845269345	2	0.503494022236741	2	0.225596430786769	NA	NA	SegRatio=0.11,AbsMeanSigma=0.1,pvalue=0.612213225072857,pvalueTTest=0.91114285869847,
chr9	5069886	5070002	JAK2	JAK200029	-0.0942339065136033	2	0.107175845269345	2	0.503494022236741	2	0.225596430786769	NA	NA	SegRatio=0.11,AbsMeanSigma=0.1,pvalue=0.612213225072857,pvalueTTest=0.91114285869847,
chr9	5070000	5070115	JAK2	JAK200030	NA	2	0.107175845269345	2	0.503494022236741	2	0.225596430786769	NA	NA	SegRatio=0.11,AbsMeanSigma=0.1,pvalue=0.612213225072857,pvalueTTest=0.91114285869847,
chr9	5072450	5072551	JAK2	JAK200031	0.219536502010804	2	0.107175845269345	2	0.503494022236741	2	0.225596430786769	NA	NA	SegRatio=0.11,AbsMeanSigma=0.1,pvalue=0.612213225072857,pvalueTTest=0.91114285869847,
chr9	5072552	5072667	JAK2	JAK200032	0.0563430828442429	2	0.107175845269345	2	0.503494022236741	2	0.225596430786769	NA	NA	SegRatio=0.11,AbsMeanSigma=0.1,pvalue=0.612213225072857,pvalueTTest=0.91114285869847,
chr9	5073615	5073729	JAK2	JAK200033	0.11383951573782	2	0.107175845269345	2	0.503494022236741	2	0.225596430786769	NA	NA	SegRatio=0.11,AbsMeanSigma=0.1,pvalue=0.612213225072857,pvalueTTest=0.91114285869847,
chr9	5073714	5073801	JAK2	JAK200034	0.0733048773789395	2	0.107175845269345	2	0.503494022236741	2	0.225596430786769	NA	NA	SegRatio=0.11,AbsMeanSigma=0.1,pvalue=0.612213225072857,pvalueTTest=0.91114285869847,
chr9	5073746	5073861	JAK2	JAK200035	0.18984396399713	2	0.107175845269345	2	0.503494022236741	2	0.225596430786769	NA	NA	SegRatio=0.11,AbsMeanSigma=0.1,pvalue=0.612213225072857,pvalueTTest=0.91114285869847,
chr9	5077372	5077477	JAK2	JAK200036	NA	2	0.107175845269345	2	0.503494022236741	2	0.225596430786769	NA	NA	SegRatio=0.11,AbsMeanSigma=0.1,pvalue=0.612213225072857,pvalueTTest=0.91114285869847,
chr9	5077465	5077565	JAK2	JAK200037.JAK200038	NA	2	0.107175845269345	2	0.503494022236741	2	0.225596430786769	NA	NA	SegRatio=0.11,AbsMeanSigma=0.1,pvalue=0.612213225072857,pvalueTTest=0.91114285869847,
chr9	5077560	5077676	JAK2	JAK200039	NA	2	0.107175845269345	2	0.503494022236741	2	0.225596430786769	NA	NA	SegRatio=0.11,AbsMeanSigma=0.1,pvalue=0.612213225072857,pvalueTTest=0.91114285869847,
chr9	5078259	5078351	JAK2	JAK200040	NA	2	0.107175845269345	2	0.503494022236741	2	0.225596430786769	NA	NA	SegRatio=0.11,AbsMeanSigma=0.1,pvalue=0.612213225072857,pvalueTTest=0.91114285869847,
chr9	5078309	5078404	JAK2	JAK200041	0.172790823224793	2	0.107175845269345	2	0.503494022236741	2	0.225596430786769	NA	NA	SegRatio=0.11,AbsMeanSigma=0.1,pvalue=0.612213225072857,pvalueTTest=0.91114285869847,
chr9	5078388	5078500	JAK2	JAK200042	0.078289808518483	2	0.107175845269345	2	0.503494022236741	2	0.225596430786769	NA	NA	SegRatio=0.11,AbsMeanSigma=0.1,pvalue=0.612213225072857,pvalueTTest=0.91114285869847,
chr9	5080207	5080318	JAK2	JAK200043	0.197657686088973	2	0.107175845269345	2	0.503494022236741	2	0.225596430786769	NA	NA	SegRatio=0.11,AbsMeanSigma=0.1,pvalue=0.612213225072857,pvalueTTest=0.91114285869847,
chr9	5080311	5080418	JAK2	JAK200044	0.07423742962942	2	0.107175845269345	2	0.503494022236741	2	0.225596430786769	NA	NA	SegRatio=0.11,AbsMeanSigma=0.1,pvalue=0.612213225072857,pvalueTTest=0.91114285869847,
chr9	5080509	5080623	JAK2	JAK200045	0.135375563945588	2	0.107175845269345	2	0.503494022236741	2	0.225596430786769	NA	NA	SegRatio=0.11,AbsMeanSigma=0.1,pvalue=0.612213225072857,pvalueTTest=0.91114285869847,
chr9	5080591	5080703	JAK2	JAK200046	0.0903603716196721	2	0.107175845269345	2	0.503494022236741	2	0.225596430786769	NA	NA	SegRatio=0.11,AbsMeanSigma=0.1,pvalue=0.612213225072857,pvalueTTest=0.91114285869847,
chr9	5081703	5081811	JAK2	JAK200047	0.212253624080395	2	0.107175845269345	2	0.503494022236741	2	0.225596430786769	NA	NA	SegRatio=0.11,AbsMeanSigma=0.1,pvalue=0.612213225072857,pvalueTTest=0.91114285869847,
chr9	5081804	5081918	JAK2	JAK200048	0.4458125649046	2	0.107175845269345	2	0.503494022236741	2	0.225596430786769	NA	NA	SegRatio=0.11,AbsMeanSigma=0.1,pvalue=0.612213225072857,pvalueTTest=0.91114285869847,
chr9	5089653	5089767	JAK2	JAK200049	0.153660803043234	2	0.107175845269345	2	0.503494022236741	2	0.225596430786769	NA	NA	SegRatio=0.11,AbsMeanSigma=0.1,pvalue=0.612213225072857,pvalueTTest=0.91114285869847,
chr9	5089728	5089844	JAK2	JAK200050	0.0809635397653741	2	0.107175845269345	2	0.503494022236741	2	0.225596430786769	NA	NA	SegRatio=0.11,AbsMeanSigma=0.1,pvalue=0.612213225072857,pvalueTTest=0.91114285869847,
chr9	5089788	5089901	JAK2	JAK200051	0.107175845269345	2	0.107175845269345	2	0.503494022236741	2	0.225596430786769	NA	NA	SegRatio=0.11,AbsMeanSigma=0.1,pvalue=0.612213225072857,pvalueTTest=0.91114285869847,
chr9	5090440	5090550	JAK2	JAK200052	NA	2	0.107175845269345	2	0.503494022236741	2	0.225596430786769	NA	NA	SegRatio=0.11,AbsMeanSigma=0.1,pvalue=0.612213225072857,pvalueTTest=0.91114285869847,
chr9	5090535	5090626	JAK2	JAK200053	-0.290949206552704	2	0.107175845269345	2	0.503494022236741	2	0.225596430786769	NA	NA	SegRatio=0.11,AbsMeanSigma=0.1,pvalue=0.612213225072857,pvalueTTest=0.91114285869847,
chr9	5090684	5090797	JAK2	JAK200054	-1.6212306021751	2	0.125519494434655	2	0.503494022236741	2	0.225596430786769	q-value=4.65056735632183e-28, copies=0.5	NA	SegRatio=0.13,AbsMeanSigma=2.3,pvalue=2.85027503941668e-07,pvalueTTest=0.404742271304672,
chr9	5090795	5090900	JAK2	JAK200055	0.152945708625014	2	0.125519494434655	2	0.503494022236741	2	0.225596430786769	NA	NA	SegRatio=0.13,AbsMeanSigma=2.3,pvalue=2.85027503941668e-07,pvalueTTest=0.404742271304672,
chr9	5090843	5090947	JAK2	JAK200056	-1.43662484727273	2	0.125519494434655	2	0.503494022236741	2	0.225596430786769	q-value=0.00448586357755696, copies=0.5	NA	SegRatio=0.13,AbsMeanSigma=2.3,pvalue=2.85027503941668e-07,pvalueTTest=0.404742271304672,
chr9	5122972	5123079	JAK2	JAK200057	0.133706892329421	2	0.125519494434655	2	0.503494022236741	2	0.225596430786769	NA	NA	SegRatio=0.13,AbsMeanSigma=2.3,pvalue=2.85027503941668e-07,pvalueTTest=0.404742271304672,
chr9	5123080	5123193	JAK2	JAK200058	0.125519494434655	2	0.125519494434655	2	0.503494022236741	2	0.225596430786769	NA	NA	SegRatio=0.13,AbsMeanSigma=2.3,pvalue=2.85027503941668e-07,pvalueTTest=0.404742271304672,
chr9	5126289	5126399	JAK2	JAK200059	-2.02744685667069	2	-0.0428080223338076	2	0.503494022236741	2	0.225596430786769	q-value=4.75430731640336e-17, copies=0.5	NA	SegRatio=-0.04,AbsMeanSigma=3.23,pvalue=1.04457652576567e-10,pvalueTTest=0.384830044174152,
chr9	5126389	5126499	JAK2	JAK200060	NA	2	-0.0428080223338076	2	0.503494022236741	2	0.225596430786769	NA	NA	SegRatio=-0.04,AbsMeanSigma=3.23,pvalue=1.04457652576567e-10,pvalueTTest=0.384830044174152,
chr9	5126655	5126772	JAK2	JAK200061	-0.0428080223338076	2	-0.0428080223338076	2	0.503494022236741	2	0.225596430786769	NA	NA	SegRatio=-0.04,AbsMeanSigma=3.23,pvalue=1.04457652576567e-10,pvalueTTest=0.384830044174152,
chr9	5126720	5126829	JAK2	JAK200062	-0.0238635818429735	2	-0.0428080223338076	2	0.503494022236741	2	0.225596430786769	NA	NA	SegRatio=-0.04,AbsMeanSigma=3.23,pvalue=1.04457652576567e-10,pvalueTTest=0.384830044174152,
chr9	21802705	21802776	MTAP	MTAP00001	-1.83510717957213	2	0.0656364395120695	2	0.317771016134231	2	0.317771016134231	q-value=0.00023892725085135, copies=0.5	NA	SegRatio=0.07,AbsMeanSigma=0.42,pvalue=0.035129053530122,pvalueTTest=0.317771016134231,
chr9	21802934	21803036	MTAP	MTAP00002	NA	2	0.0656364395120695	2	0.317771016134231	2	0.317771016134231	NA	NA	SegRatio=0.07,AbsMeanSigma=0.42,pvalue=0.035129053530122,pvalueTTest=0.317771016134231,
chr9	21815348	21815457	MTAP	MTAP00003	NA	2	0.0656364395120695	2	0.317771016134231	2	0.317771016134231	NA	NA	SegRatio=0.07,AbsMeanSigma=0.42,pvalue=0.035129053530122,pvalueTTest=0.317771016134231,
chr9	21815445	21815515	MTAP	MTAP00004	NA	2	0.0656364395120695	2	0.317771016134231	2	0.317771016134231	NA	NA	SegRatio=0.07,AbsMeanSigma=0.42,pvalue=0.035129053530122,pvalueTTest=0.317771016134231,
chr9	21815463	21815563	MTAP	MTAP00005	0.191783958531532	2	0.0656364395120695	2	0.317771016134231	2	0.317771016134231	NA	NA	SegRatio=0.07,AbsMeanSigma=0.42,pvalue=0.035129053530122,pvalueTTest=0.317771016134231,
chr9	21816627	21816744	MTAP	MTAP00006	0.57013754941646	2	0.0656364395120695	2	0.317771016134231	2	0.317771016134231	q-value=0.00197907959612626, copies=3.5	NA	SegRatio=0.07,AbsMeanSigma=0.42,pvalue=0.035129053530122,pvalueTTest=0.317771016134231,
chr9	21816727	21816838	MTAP	MTAP00007	0.292371429434274	2	0.0656364395120695	2	0.317771016134231	2	0.317771016134231	NA	NA	SegRatio=0.07,AbsMeanSigma=0.42,pvalue=0.035129053530122,pvalueTTest=0.317771016134231,
chr9	21817942	21818058	MTAP	MTAP00008	0.0656364395120695	2	0.0656364395120695	2	0.317771016134231	2	0.317771016134231	NA	NA	SegRatio=0.07,AbsMeanSigma=0.42,pvalue=0.035129053530122,pvalueTTest=0.317771016134231,
chr9	21818004	21818121	MTAP	MTAP00009	0.00280544651358935	2	0.0656364395120695	2	0.317771016134231	2	0.317771016134231	NA	NA	SegRatio=0.07,AbsMeanSigma=0.42,pvalue=0.035129053530122,pvalueTTest=0.317771016134231,
chr9	21818122	21818239	MTAP	MTAP00010	0.00534746335913544	2	0.0656364395120695	2	0.317771016134231	2	0.317771016134231	NA	NA	SegRatio=0.07,AbsMeanSigma=0.42,pvalue=0.035129053530122,pvalueTTest=0.317771016134231,
chr9	21837840	21837940	MTAP	MTAP00011	0.0989238799791317	2	0.0656364395120695	2	0.317771016134231	2	0.317771016134231	NA	NA	SegRatio=0.07,AbsMeanSigma=0.42,pvalue=0.035129053530122,pvalueTTest=0.317771016134231,
chr9	21837923	21838036	MTAP	MTAP00012	0.0193932749891041	2	0.0656364395120695	2	0.317771016134231	2	0.317771016134231	NA	NA	SegRatio=0.07,AbsMeanSigma=0.42,pvalue=0.035129053530122,pvalueTTest=0.317771016134231,
chr9	21854603	21854720	MTAP	MTAP00013	-0.195966673511414	2	0.0656364395120695	2	0.317771016134231	2	0.317771016134231	NA	NA	SegRatio=0.07,AbsMeanSigma=0.42,pvalue=0.035129053530122,pvalueTTest=0.317771016134231,
chr9	21854713	21854831	MTAP	MTAP00014	0.0408973297859983	2	0.0656364395120695	2	0.317771016134231	2	0.317771016134231	NA	NA	SegRatio=0.07,AbsMeanSigma=0.42,pvalue=0.035129053530122,pvalueTTest=0.317771016134231,
chr9	21854792	21854890	MTAP	MTAP00015	0.151309722537521	2	0.0656364395120695	2	0.317771016134231	2	0.317771016134231	NA	NA	SegRatio=0.07,AbsMeanSigma=0.42,pvalue=0.035129053530122,pvalueTTest=0.317771016134231,
chr9	21856053	21856159	MTAP	MTAP00016	NA	2	0.0656364395120695	2	0.317771016134231	2	0.317771016134231	NA	NA	SegRatio=0.07,AbsMeanSigma=0.42,pvalue=0.035129053530122,pvalueTTest=0.317771016134231,
chr9	21856136	21856221	MTAP	MTAP00017	0.181513675305355	2	0.0656364395120695	2	0.317771016134231	2	0.317771016134231	NA	NA	SegRatio=0.07,AbsMeanSigma=0.42,pvalue=0.035129053530122,pvalueTTest=0.317771016134231,
chr9	21859269	21859381	MTAP	MTAP00018	-0.0439138452712375	2	0.0656364395120695	2	0.317771016134231	2	0.317771016134231	NA	NA	SegRatio=0.07,AbsMeanSigma=0.42,pvalue=0.035129053530122,pvalueTTest=0.317771016134231,
chr9	21859380	21859493	MTAP	MTAP00019	-0.0751406790035027	2	0.0656364395120695	2	0.317771016134231	2	0.317771016134231	NA	NA	SegRatio=0.07,AbsMeanSigma=0.42,pvalue=0.035129053530122,pvalueTTest=0.317771016134231,
chr9	21861952	21862051	MTAP	MTAP00020	-0.0461208063512784	2	0.0656364395120695	2	0.317771016134231	2	0.317771016134231	NA	NA	SegRatio=0.07,AbsMeanSigma=0.42,pvalue=0.035129053530122,pvalueTTest=0.317771016134231,
chr9	21930964	21931081	MTAP	MTAP00021	0.0483346220083673	2	0.0656364395120695	2	0.317771016134231	2	0.317771016134231	NA	NA	SegRatio=0.07,AbsMeanSigma=0.42,pvalue=0.035129053530122,pvalueTTest=0.317771016134231,
chr9	21931034	21931136	MTAP	MTAP00022	-0.171658866598236	2	0.0656364395120695	2	0.317771016134231	2	0.317771016134231	NA	NA	SegRatio=0.07,AbsMeanSigma=0.42,pvalue=0.035129053530122,pvalueTTest=0.317771016134231,
chr9	21939153	21939286	MTAP	MTAP00023	0.271693370521708	2	0.0656364395120695	2	0.317771016134231	2	0.317771016134231	NA	NA	SegRatio=0.07,AbsMeanSigma=0.42,pvalue=0.035129053530122,pvalueTTest=0.317771016134231,
chr9	21940885	21940998	MTAP	MTAP00024	0.0825937011062209	2	0.0656364395120695	2	0.317771016134231	2	0.317771016134231	NA	NA	SegRatio=0.07,AbsMeanSigma=0.42,pvalue=0.035129053530122,pvalueTTest=0.317771016134231,
chr9	21940996	21941111	MTAP	MTAP00025	NA	2	0.0656364395120695	2	0.317771016134231	2	0.317771016134231	NA	NA	SegRatio=0.07,AbsMeanSigma=0.42,pvalue=0.035129053530122,pvalueTTest=0.317771016134231,
chr10	50666825	50666936	ERCC6	ERCC600001	0.0171848031684788	2	-0.0229591311353293	2	0.0142193739377184	2	0.0142193739377184	NA	NA	SegRatio=-0.02,AbsMeanSigma=0.37,pvalue=0.000305722724052622,pvalueTTest=0.0142193739377184,
chr10	50666933	50667050	ERCC6	ERCC600002	0.00529698144035573	2	-0.0229591311353293	2	0.0142193739377184	2	0.0142193739377184	NA	NA	SegRatio=-0.02,AbsMeanSigma=0.37,pvalue=0.000305722724052622,pvalueTTest=0.0142193739377184,
chr10	50667050	50667167	ERCC6	ERCC600003	-0.0134811083315783	2	-0.0229591311353293	2	0.0142193739377184	2	0.0142193739377184	NA	NA	SegRatio=-0.02,AbsMeanSigma=0.37,pvalue=0.000305722724052622,pvalueTTest=0.0142193739377184,
chr10	50667147	50667264	ERCC6	ERCC600004	-0.0168221661817352	2	-0.0229591311353293	2	0.0142193739377184	2	0.0142193739377184	NA	NA	SegRatio=-0.02,AbsMeanSigma=0.37,pvalue=0.000305722724052622,pvalueTTest=0.0142193739377184,
chr10	50667239	50667354	ERCC6	ERCC600005	0.128272574937897	2	-0.0229591311353293	2	0.0142193739377184	2	0.0142193739377184	NA	NA	SegRatio=-0.02,AbsMeanSigma=0.37,pvalue=0.000305722724052622,pvalueTTest=0.0142193739377184,
chr10	50668396	50668510	ERCC6	ERCC600006	-0.0835669093758405	2	-0.0229591311353293	2	0.0142193739377184	2	0.0142193739377184	NA	NA	SegRatio=-0.02,AbsMeanSigma=0.37,pvalue=0.000305722724052622,pvalueTTest=0.0142193739377184,
chr10	50668450	50668565	ERCC6	ERCC600007	-0.188597485851626	2	-0.0229591311353293	2	0.0142193739377184	2	0.0142193739377184	NA	NA	SegRatio=-0.02,AbsMeanSigma=0.37,pvalue=0.000305722724052622,pvalueTTest=0.0142193739377184,
chr10	50669353	50669493	ERCC6	ERCC600008.ERCC600009	-0.217982421374746	2	-0.0229591311353293	2	0.0142193739377184	2	0.0142193739377184	NA	NA	SegRatio=-0.02,AbsMeanSigma=0.37,pvalue=0.000305722724052622,pvalueTTest=0.0142193739377184,
chr10	50669458	50669582	ERCC6	ERCC600010	-0.114341939370148	2	-0.0229591311353293	2	0.0142193739377184	2	0.0142193739377184	NA	NA	SegRatio=-0.02,AbsMeanSigma=0.37,pvalue=0.000305722724052622,pvalueTTest=0.0142193739377184,
chr10	50669545	50669643	ERCC6	ERCC600011	0.0137826046447069	2	-0.0229591311353293	2	0.0142193739377184	2	0.0142193739377184	NA	NA	SegRatio=-0.02,AbsMeanSigma=0.37,pvalue=0.000305722724052622,pvalueTTest=0.0142193739377184,
chr10	50678205	50678295	ERCC6	ERCC600012	0.0398333553782783	2	-0.0229591311353293	2	0.0142193739377184	2	0.0142193739377184	NA	NA	SegRatio=-0.02,AbsMeanSigma=0.37,pvalue=0.000305722724052622,pvalueTTest=0.0142193739377184,
chr10	50678273	50678369	ERCC6	ERCC600013	0.0635849723925774	2	-0.0229591311353293	2	0.0142193739377184	2	0.0142193739377184	NA	NA	SegRatio=-0.02,AbsMeanSigma=0.37,pvalue=0.000305722724052622,pvalueTTest=0.0142193739377184,
chr10	50678314	50678428	ERCC6	ERCC600014	0.0966985276699781	2	-0.0229591311353293	2	0.0142193739377184	2	0.0142193739377184	NA	NA	SegRatio=-0.02,AbsMeanSigma=0.37,pvalue=0.000305722724052622,pvalueTTest=0.0142193739377184,
chr10	50678389	50678505	ERCC6	ERCC600015	0.073224497733249	2	-0.0229591311353293	2	0.0142193739377184	2	0.0142193739377184	NA	NA	SegRatio=-0.02,AbsMeanSigma=0.37,pvalue=0.000305722724052622,pvalueTTest=0.0142193739377184,
chr10	50678444	50678559	ERCC6	ERCC600016	0.25599160909718	2	-0.0229591311353293	2	0.0142193739377184	2	0.0142193739377184	NA	NA	SegRatio=-0.02,AbsMeanSigma=0.37,pvalue=0.000305722724052622,pvalueTTest=0.0142193739377184,
chr10	50678545	50678657	ERCC6	ERCC600017	-0.0696947417914518	2	-0.0229591311353293	2	0.0142193739377184	2	0.0142193739377184	NA	NA	SegRatio=-0.02,AbsMeanSigma=0.37,pvalue=0.000305722724052622,pvalueTTest=0.0142193739377184,
chr10	50678654	50678766	ERCC6	ERCC600018	-0.00186951969916327	2	-0.0229591311353293	2	0.0142193739377184	2	0.0142193739377184	NA	NA	SegRatio=-0.02,AbsMeanSigma=0.37,pvalue=0.000305722724052622,pvalueTTest=0.0142193739377184,
chr10	50678758	50678871	ERCC6	ERCC600019	-0.141462515351006	2	-0.0229591311353293	2	0.0142193739377184	2	0.0142193739377184	NA	NA	SegRatio=-0.02,AbsMeanSigma=0.37,pvalue=0.000305722724052622,pvalueTTest=0.0142193739377184,
chr10	50678806	50678919	ERCC6	ERCC600020	0.0312852566410262	2	-0.0229591311353293	2	0.0142193739377184	2	0.0142193739377184	NA	NA	SegRatio=-0.02,AbsMeanSigma=0.37,pvalue=0.000305722724052622,pvalueTTest=0.0142193739377184,
chr10	50678917	50679036	ERCC6	ERCC600021	0.143950933885377	2	-0.0229591311353293	2	0.0142193739377184	2	0.0142193739377184	NA	NA	SegRatio=-0.02,AbsMeanSigma=0.37,pvalue=0.000305722724052622,pvalueTTest=0.0142193739377184,
chr10	50678993	50679081	ERCC6	ERCC600022	0.149261458313906	2	-0.0229591311353293	2	0.0142193739377184	2	0.0142193739377184	NA	NA	SegRatio=-0.02,AbsMeanSigma=0.37,pvalue=0.000305722724052622,pvalueTTest=0.0142193739377184,
chr10	50679049	50679121	ERCC6	ERCC600023	0.0981763352411205	2	-0.0229591311353293	2	0.0142193739377184	2	0.0142193739377184	NA	NA	SegRatio=-0.02,AbsMeanSigma=0.37,pvalue=0.000305722724052622,pvalueTTest=0.0142193739377184,
chr10	50679099	50679181	ERCC6	ERCC600024	-0.561578712308012	2	-0.0229591311353293	2	0.0142193739377184	2	0.0142193739377184	q-value=0.000526597351423628, copies=1	NA	SegRatio=-0.02,AbsMeanSigma=0.37,pvalue=0.000305722724052622,pvalueTTest=0.0142193739377184,
chr10	50679146	50679260	ERCC6	ERCC600025	-0.385676201652352	2	-0.0229591311353293	2	0.0142193739377184	2	0.0142193739377184	NA	NA	SegRatio=-0.02,AbsMeanSigma=0.37,pvalue=0.000305722724052622,pvalueTTest=0.0142193739377184,
chr10	50680383	50680479	ERCC6	ERCC600026	0.0752794969802189	2	-0.0229591311353293	2	0.0142193739377184	2	0.0142193739377184	NA	NA	SegRatio=-0.02,AbsMeanSigma=0.37,pvalue=0.000305722724052622,pvalueTTest=0.0142193739377184,
chr10	50680479	50680596	ERCC6	ERCC600027	0.0177235898554847	2	-0.0229591311353293	2	0.0142193739377184	2	0.0142193739377184	NA	NA	SegRatio=-0.02,AbsMeanSigma=0.37,pvalue=0.000305722724052622,pvalueTTest=0.0142193739377184,
chr10	50680881	50680985	ERCC6	ERCC600028	-0.286247008558139	2	-0.0229591311353293	2	0.0142193739377184	2	0.0142193739377184	NA	NA	SegRatio=-0.02,AbsMeanSigma=0.37,pvalue=0.000305722724052622,pvalueTTest=0.0142193739377184,
chr10	50680982	50681087	ERCC6	ERCC600029	-0.129872632678662	2	-0.0229591311353293	2	0.0142193739377184	2	0.0142193739377184	NA	NA	SegRatio=-0.02,AbsMeanSigma=0.37,pvalue=0.000305722724052622,pvalueTTest=0.0142193739377184,
chr10	50681086	50681201	ERCC6	ERCC600030	0.0455546217905422	2	-0.0229591311353293	2	0.0142193739377184	2	0.0142193739377184	NA	NA	SegRatio=-0.02,AbsMeanSigma=0.37,pvalue=0.000305722724052622,pvalueTTest=0.0142193739377184,
chr10	50681501	50681619	ERCC6	ERCC600031	-0.0817634853678438	2	-0.0229591311353293	2	0.0142193739377184	2	0.0142193739377184	NA	NA	SegRatio=-0.02,AbsMeanSigma=0.37,pvalue=0.000305722724052622,pvalueTTest=0.0142193739377184,
chr10	50681566	50681679	ERCC6	ERCC600032	0.0624928905575434	2	-0.0229591311353293	2	0.0142193739377184	2	0.0142193739377184	NA	NA	SegRatio=-0.02,AbsMeanSigma=0.37,pvalue=0.000305722724052622,pvalueTTest=0.0142193739377184,
chr10	50682035	50682125	ERCC6	ERCC600033	0.0637422245149094	2	-0.0229591311353293	2	0.0142193739377184	2	0.0142193739377184	NA	NA	SegRatio=-0.02,AbsMeanSigma=0.37,pvalue=0.000305722724052622,pvalueTTest=0.0142193739377184,
chr10	50682101	50682214	ERCC6	ERCC600034	0.0897198864518939	2	-0.0229591311353293	2	0.0142193739377184	2	0.0142193739377184	NA	NA	SegRatio=-0.02,AbsMeanSigma=0.37,pvalue=0.000305722724052622,pvalueTTest=0.0142193739377184,
chr10	50682215	50682332	ERCC6	ERCC600035	-0.0993338328312773	2	-0.0229591311353293	2	0.0142193739377184	2	0.0142193739377184	NA	NA	SegRatio=-0.02,AbsMeanSigma=0.37,pvalue=0.000305722724052622,pvalueTTest=0.0142193739377184,
chr10	50684220	50684318	ERCC6	ERCC600036	0.0261336368004777	2	-0.0229591311353293	2	0.0142193739377184	2	0.0142193739377184	NA	NA	SegRatio=-0.02,AbsMeanSigma=0.37,pvalue=0.000305722724052622,pvalueTTest=0.0142193739377184,
chr10	50684316	50684432	ERCC6	ERCC600037	0.0983227557099607	2	-0.0229591311353293	2	0.0142193739377184	2	0.0142193739377184	NA	NA	SegRatio=-0.02,AbsMeanSigma=0.37,pvalue=0.000305722724052622,pvalueTTest=0.0142193739377184,
chr10	50686374	50686478	ERCC6	ERCC600038	0.0508316035454487	2	-0.0229591311353293	2	0.0142193739377184	2	0.0142193739377184	NA	NA	SegRatio=-0.02,AbsMeanSigma=0.37,pvalue=0.000305722724052622,pvalueTTest=0.0142193739377184,
chr10	50686452	50686563	ERCC6	ERCC600039	0.0446494471311416	2	-0.0229591311353293	2	0.0142193739377184	2	0.0142193739377184	NA	NA	SegRatio=-0.02,AbsMeanSigma=0.37,pvalue=0.000305722724052622,pvalueTTest=0.0142193739377184,
chr10	50690672	50690784	ERCC6	ERCC600040	0.00953732054655144	2	-0.0229591311353293	2	0.0142193739377184	2	0.0142193739377184	NA	NA	SegRatio=-0.02,AbsMeanSigma=0.37,pvalue=0.000305722724052622,pvalueTTest=0.0142193739377184,
chr10	50690741	50690849	ERCC6	ERCC600041	-0.0089929826976104	2	-0.0229591311353293	2	0.0142193739377184	2	0.0142193739377184	NA	NA	SegRatio=-0.02,AbsMeanSigma=0.37,pvalue=0.000305722724052622,pvalueTTest=0.0142193739377184,
chr10	50690800	50690908	ERCC6	ERCC600042	-0.259192791890436	2	-0.0229591311353293	2	0.0142193739377184	2	0.0142193739377184	NA	NA	SegRatio=-0.02,AbsMeanSigma=0.37,pvalue=0.000305722724052622,pvalueTTest=0.0142193739377184,
chr10	50690900	50691017	ERCC6	ERCC600043	NA	2	-0.0229591311353293	2	0.0142193739377184	2	0.0142193739377184	NA	NA	SegRatio=-0.02,AbsMeanSigma=0.37,pvalue=0.000305722724052622,pvalueTTest=0.0142193739377184,
chr10	50691306	50691422	ERCC6	ERCC600044	0.0615534518768196	2	-0.0229591311353293	2	0.0142193739377184	2	0.0142193739377184	NA	NA	SegRatio=-0.02,AbsMeanSigma=0.37,pvalue=0.000305722724052622,pvalueTTest=0.0142193739377184,
chr10	50691407	50691525	ERCC6	ERCC600045	-0.0352632599071315	2	-0.0229591311353293	2	0.0142193739377184	2	0.0142193739377184	NA	NA	SegRatio=-0.02,AbsMeanSigma=0.37,pvalue=0.000305722724052622,pvalueTTest=0.0142193739377184,
chr10	50691499	50691612	ERCC6	ERCC600046	0.00500856608235765	2	-0.0229591311353293	2	0.0142193739377184	2	0.0142193739377184	NA	NA	SegRatio=-0.02,AbsMeanSigma=0.37,pvalue=0.000305722724052622,pvalueTTest=0.0142193739377184,
chr10	50701133	50701250	ERCC6	ERCC600047	-0.142639454419016	2	-0.0229591311353293	2	0.0142193739377184	2	0.0142193739377184	NA	NA	SegRatio=-0.02,AbsMeanSigma=0.37,pvalue=0.000305722724052622,pvalueTTest=0.0142193739377184,
chr10	50701208	50701323	ERCC6	ERCC600048	0.014706478971134	2	-0.0229591311353293	2	0.0142193739377184	2	0.0142193739377184	NA	NA	SegRatio=-0.02,AbsMeanSigma=0.37,pvalue=0.000305722724052622,pvalueTTest=0.0142193739377184,
chr10	50708529	50708636	ERCC6	ERCC600049	0.170279753735287	2	-0.0229591311353293	2	0.0142193739377184	2	0.0142193739377184	NA	NA	SegRatio=-0.02,AbsMeanSigma=0.37,pvalue=0.000305722724052622,pvalueTTest=0.0142193739377184,
chr10	50708636	50708751	ERCC6	ERCC600050	0.0285138690560153	2	-0.0229591311353293	2	0.0142193739377184	2	0.0142193739377184	NA	NA	SegRatio=-0.02,AbsMeanSigma=0.37,pvalue=0.000305722724052622,pvalueTTest=0.0142193739377184,
chr10	50708748	50708864	ERCC6	ERCC600051	-0.0854280836349073	2	-0.0229591311353293	2	0.0142193739377184	2	0.0142193739377184	NA	NA	SegRatio=-0.02,AbsMeanSigma=0.37,pvalue=0.000305722724052622,pvalueTTest=0.0142193739377184,
chr10	50713909	50714025	ERCC6	ERCC600052	-0.0286834761508527	2	-0.0229591311353293	2	0.0142193739377184	2	0.0142193739377184	NA	NA	SegRatio=-0.02,AbsMeanSigma=0.37,pvalue=0.000305722724052622,pvalueTTest=0.0142193739377184,
chr10	50714026	50714144	ERCC6	ERCC600053	0.35966158065929	2	-0.0229591311353293	2	0.0142193739377184	2	0.0142193739377184	q-value=1.78627282619347e-05, copies=3	NA	SegRatio=-0.02,AbsMeanSigma=0.37,pvalue=0.000305722724052622,pvalueTTest=0.0142193739377184,
chr10	50723337	50723450	ERCC6	ERCC600054	-0.100219795822384	2	-0.0229591311353293	2	0.0142193739377184	2	0.0142193739377184	NA	NA	SegRatio=-0.02,AbsMeanSigma=0.37,pvalue=0.000305722724052622,pvalueTTest=0.0142193739377184,
chr10	50723411	50723526	ERCC6	ERCC600055	-0.121140715011139	2	-0.0229591311353293	2	0.0142193739377184	2	0.0142193739377184	NA	NA	SegRatio=-0.02,AbsMeanSigma=0.37,pvalue=0.000305722724052622,pvalueTTest=0.0142193739377184,
chr10	50723473	50723589	ERCC6	ERCC600056	-0.163215483971176	2	-0.0229591311353293	2	0.0142193739377184	2	0.0142193739377184	NA	NA	SegRatio=-0.02,AbsMeanSigma=0.37,pvalue=0.000305722724052622,pvalueTTest=0.0142193739377184,
chr10	50723581	50723699	ERCC6	ERCC600057	-0.131135336184635	2	-0.0229591311353293	2	0.0142193739377184	2	0.0142193739377184	NA	NA	SegRatio=-0.02,AbsMeanSigma=0.37,pvalue=0.000305722724052622,pvalueTTest=0.0142193739377184,
chr10	50723696	50723807	ERCC6	ERCC600058	-0.193055659591662	2	-0.0229591311353293	2	0.0142193739377184	2	0.0142193739377184	NA	NA	SegRatio=-0.02,AbsMeanSigma=0.37,pvalue=0.000305722724052622,pvalueTTest=0.0142193739377184,
chr10	50723798	50723907	ERCC6	ERCC600059	-0.0915745863557431	2	-0.0229591311353293	2	0.0142193739377184	2	0.0142193739377184	NA	NA	SegRatio=-0.02,AbsMeanSigma=0.37,pvalue=0.000305722724052622,pvalueTTest=0.0142193739377184,
chr10	50723868	50723955	ERCC6	ERCC600060	-0.0234234636589836	2	-0.0229591311353293	2	0.0142193739377184	2	0.0142193739377184	NA	NA	SegRatio=-0.02,AbsMeanSigma=0.37,pvalue=0.000305722724052622,pvalueTTest=0.0142193739377184,
chr10	50723929	50724036	ERCC6	ERCC600061	-0.0874960721248552	2	-0.0229591311353293	2	0.0142193739377184	2	0.0142193739377184	NA	NA	SegRatio=-0.02,AbsMeanSigma=0.37,pvalue=0.000305722724052622,pvalueTTest=0.0142193739377184,
chr10	50724034	50724144	ERCC6	ERCC600062	-0.212197123766495	2	-0.0229591311353293	2	0.0142193739377184	2	0.0142193739377184	NA	NA	SegRatio=-0.02,AbsMeanSigma=0.37,pvalue=0.000305722724052622,pvalueTTest=0.0142193739377184,
chr10	50724128	50724239	ERCC6	ERCC600063	-0.109893197345487	2	-0.0229591311353293	2	0.0142193739377184	2	0.0142193739377184	NA	NA	SegRatio=-0.02,AbsMeanSigma=0.37,pvalue=0.000305722724052622,pvalueTTest=0.0142193739377184,
chr10	50724240	50724355	ERCC6	ERCC600064	-0.19331390224908	2	-0.0229591311353293	2	0.0142193739377184	2	0.0142193739377184	NA	NA	SegRatio=-0.02,AbsMeanSigma=0.37,pvalue=0.000305722724052622,pvalueTTest=0.0142193739377184,
chr10	50724291	50724407	ERCC6	ERCC600065	0.0076051755034568	2	-0.0229591311353293	2	0.0142193739377184	2	0.0142193739377184	NA	NA	SegRatio=-0.02,AbsMeanSigma=0.37,pvalue=0.000305722724052622,pvalueTTest=0.0142193739377184,
chr10	50724408	50724520	ERCC6	ERCC600066	-0.103427628591833	2	-0.0229591311353293	2	0.0142193739377184	2	0.0142193739377184	NA	NA	SegRatio=-0.02,AbsMeanSigma=0.37,pvalue=0.000305722724052622,pvalueTTest=0.0142193739377184,
chr10	50724481	50724566	ERCC6	ERCC600067	-0.0681892715845726	2	-0.0229591311353293	2	0.0142193739377184	2	0.0142193739377184	NA	NA	SegRatio=-0.02,AbsMeanSigma=0.37,pvalue=0.000305722724052622,pvalueTTest=0.0142193739377184,
chr10	50724566	50724683	ERCC6	ERCC600068	-0.295578817473254	2	-0.0229591311353293	2	0.0142193739377184	2	0.0142193739377184	NA	NA	SegRatio=-0.02,AbsMeanSigma=0.37,pvalue=0.000305722724052622,pvalueTTest=0.0142193739377184,
chr10	50724644	50724749	ERCC6	ERCC600069	-0.0482746750215217	2	-0.0229591311353293	2	0.0142193739377184	2	0.0142193739377184	NA	NA	SegRatio=-0.02,AbsMeanSigma=0.37,pvalue=0.000305722724052622,pvalueTTest=0.0142193739377184,
chr10	50724750	50724865	ERCC6	ERCC600070	-0.139741669602909	2	-0.0229591311353293	2	0.0142193739377184	2	0.0142193739377184	NA	NA	SegRatio=-0.02,AbsMeanSigma=0.37,pvalue=0.000305722724052622,pvalueTTest=0.0142193739377184,
chr10	50724791	50724906	ERCC6	ERCC600071	-0.169195069362329	2	-0.0229591311353293	2	0.0142193739377184	2	0.0142193739377184	NA	NA	SegRatio=-0.02,AbsMeanSigma=0.37,pvalue=0.000305722724052622,pvalueTTest=0.0142193739377184,
chr10	50724889	50724999	ERCC6	ERCC600072	0.0274906724079924	2	-0.0229591311353293	2	0.0142193739377184	2	0.0142193739377184	NA	NA	SegRatio=-0.02,AbsMeanSigma=0.37,pvalue=0.000305722724052622,pvalueTTest=0.0142193739377184,
chr10	50724994	50725105	ERCC6	ERCC600073	-0.0634629570149067	2	-0.0229591311353293	2	0.0142193739377184	2	0.0142193739377184	NA	NA	SegRatio=-0.02,AbsMeanSigma=0.37,pvalue=0.000305722724052622,pvalueTTest=0.0142193739377184,
chr10	50725031	50725142	ERCC6	ERCC600074	-0.00781300494962037	2	-0.0229591311353293	2	0.0142193739377184	2	0.0142193739377184	NA	NA	SegRatio=-0.02,AbsMeanSigma=0.37,pvalue=0.000305722724052622,pvalueTTest=0.0142193739377184,
chr10	50725131	50725243	ERCC6	ERCC600075	-0.0806814816801202	2	-0.0229591311353293	2	0.0142193739377184	2	0.0142193739377184	NA	NA	SegRatio=-0.02,AbsMeanSigma=0.37,pvalue=0.000305722724052622,pvalueTTest=0.0142193739377184,
chr10	50732042	50732159	ERCC6	ERCC600076	-0.0379446285022377	2	-0.0229591311353293	2	0.0142193739377184	2	0.0142193739377184	NA	NA	SegRatio=-0.02,AbsMeanSigma=0.37,pvalue=0.000305722724052622,pvalueTTest=0.0142193739377184,
chr10	50732107	50732222	ERCC6	ERCC600077	0.0274393992841647	2	-0.0229591311353293	2	0.0142193739377184	2	0.0142193739377184	NA	NA	SegRatio=-0.02,AbsMeanSigma=0.37,pvalue=0.000305722724052622,pvalueTTest=0.0142193739377184,
chr10	50732219	50732313	ERCC6	ERCC600078	-0.10815383700199	2	-0.0229591311353293	2	0.0142193739377184	2	0.0142193739377184	NA	NA	SegRatio=-0.02,AbsMeanSigma=0.37,pvalue=0.000305722724052622,pvalueTTest=0.0142193739377184,
chr10	50732292	50732398	ERCC6	ERCC600079	0.0362889744775951	2	-0.0229591311353293	2	0.0142193739377184	2	0.0142193739377184	NA	NA	SegRatio=-0.02,AbsMeanSigma=0.37,pvalue=0.000305722724052622,pvalueTTest=0.0142193739377184,
chr10	50732374	50732466	ERCC6	ERCC600080	-0.0232609051651476	2	-0.0229591311353293	2	0.0142193739377184	2	0.0142193739377184	NA	NA	SegRatio=-0.02,AbsMeanSigma=0.37,pvalue=0.000305722724052622,pvalueTTest=0.0142193739377184,
chr10	50732467	50732577	ERCC6	ERCC600081	-0.164726493049735	2	-0.0229591311353293	2	0.0142193739377184	2	0.0142193739377184	NA	NA	SegRatio=-0.02,AbsMeanSigma=0.37,pvalue=0.000305722724052622,pvalueTTest=0.0142193739377184,
chr10	50732536	50732653	ERCC6	ERCC600082	-0.212676051551853	2	-0.0229591311353293	2	0.0142193739377184	2	0.0142193739377184	NA	NA	SegRatio=-0.02,AbsMeanSigma=0.37,pvalue=0.000305722724052622,pvalueTTest=0.0142193739377184,
chr10	50732614	50732727	ERCC6	ERCC600083	-0.496960749724409	2	-0.0229591311353293	2	0.0142193739377184	2	0.0142193739377184	q-value=0.00367928731894188, copies=1	NA	SegRatio=-0.02,AbsMeanSigma=0.37,pvalue=0.000305722724052622,pvalueTTest=0.0142193739377184,
chr10	50732675	50732794	ERCC6	ERCC600084	0.081196383243266	2	-0.0229591311353293	2	0.0142193739377184	2	0.0142193739377184	NA	NA	SegRatio=-0.02,AbsMeanSigma=0.37,pvalue=0.000305722724052622,pvalueTTest=0.0142193739377184,
chr10	50732767	50732882	ERCC6	ERCC600085	-0.0687902358142434	2	-0.0229591311353293	2	0.0142193739377184	2	0.0142193739377184	NA	NA	SegRatio=-0.02,AbsMeanSigma=0.37,pvalue=0.000305722724052622,pvalueTTest=0.0142193739377184,
chr10	50736410	50736527	ERCC6	ERCC600086	-0.0258590572865161	2	-0.0229591311353293	2	0.0142193739377184	2	0.0142193739377184	NA	NA	SegRatio=-0.02,AbsMeanSigma=0.37,pvalue=0.000305722724052622,pvalueTTest=0.0142193739377184,
chr10	50736495	50736599	ERCC6	ERCC600087	-0.11272165528745	2	-0.0229591311353293	2	0.0142193739377184	2	0.0142193739377184	NA	NA	SegRatio=-0.02,AbsMeanSigma=0.37,pvalue=0.000305722724052622,pvalueTTest=0.0142193739377184,
chr10	50738723	50738832	ERCC6	ERCC600088	NA	2	-0.0229591311353293	2	0.0142193739377184	2	0.0142193739377184	NA	NA	SegRatio=-0.02,AbsMeanSigma=0.37,pvalue=0.000305722724052622,pvalueTTest=0.0142193739377184,
chr10	50738801	50738904	ERCC6	ERCC600089	0.21351148600805	2	-0.0229591311353293	2	0.0142193739377184	2	0.0142193739377184	NA	NA	SegRatio=-0.02,AbsMeanSigma=0.37,pvalue=0.000305722724052622,pvalueTTest=0.0142193739377184,
chr10	50738889	50739001	ERCC6	ERCC600090	NA	2	-0.0229591311353293	2	0.0142193739377184	2	0.0142193739377184	NA	NA	SegRatio=-0.02,AbsMeanSigma=0.37,pvalue=0.000305722724052622,pvalueTTest=0.0142193739377184,
chr10	50740548	50740664	ERCC6	ERCC600091	0.0596393991677124	2	-0.0229591311353293	2	0.0142193739377184	2	0.0142193739377184	NA	NA	SegRatio=-0.02,AbsMeanSigma=0.37,pvalue=0.000305722724052622,pvalueTTest=0.0142193739377184,
chr10	50740620	50740710	ERCC6	ERCC600092	0.247754527640708	2	-0.0229591311353293	2	0.0142193739377184	2	0.0142193739377184	NA	NA	SegRatio=-0.02,AbsMeanSigma=0.37,pvalue=0.000305722724052622,pvalueTTest=0.0142193739377184,
chr10	50740669	50740775	ERCC6	ERCC600093	-0.158050104458319	2	-0.0229591311353293	2	0.0142193739377184	2	0.0142193739377184	NA	NA	SegRatio=-0.02,AbsMeanSigma=0.37,pvalue=0.000305722724052622,pvalueTTest=0.0142193739377184,
chr10	50740742	50740862	ERCC6	ERCC600094	-0.154032769019644	2	-0.0229591311353293	2	0.0142193739377184	2	0.0142193739377184	NA	NA	SegRatio=-0.02,AbsMeanSigma=0.37,pvalue=0.000305722724052622,pvalueTTest=0.0142193739377184,
chr10	50740788	50740900	ERCC6	ERCC600095	-0.00132513038755275	2	-0.0229591311353293	2	0.0142193739377184	2	0.0142193739377184	NA	NA	SegRatio=-0.02,AbsMeanSigma=0.37,pvalue=0.000305722724052622,pvalueTTest=0.0142193739377184,
chr10	50740873	50740991	ERCC6	ERCC600096	-0.0229591311353293	2	-0.0229591311353293	2	0.0142193739377184	2	0.0142193739377184	NA	NA	SegRatio=-0.02,AbsMeanSigma=0.37,pvalue=0.000305722724052622,pvalueTTest=0.0142193739377184,
chr10	50740988	50741100	ERCC6	ERCC600097	-1.5517096810855	2	-0.0323434153073367	2	0.0142193739377184	2	0.0142193739377184	q-value=2.51601499674365e-14, copies=0.5	NA	SegRatio=-0.03,AbsMeanSigma=0.36,pvalue=0.00294592310826634,pvalueTTest=0.0729621629878073,
chr10	69881165	69881280	MYPN	MYPN00001	-0.328627162301457	2	-0.0323434153073367	2	0.0350818835570259	2	0.0350818835570259	NA	NA	SegRatio=-0.03,AbsMeanSigma=0.36,pvalue=0.00294592310826634,pvalueTTest=0.0729621629878073,
chr10	69881275	69881388	MYPN	MYPN00002	-0.0323434153073367	2	-0.0323434153073367	2	0.0350818835570259	2	0.0350818835570259	NA	NA	SegRatio=-0.03,AbsMeanSigma=0.36,pvalue=0.00294592310826634,pvalueTTest=0.0729621629878073,
chr10	69881389	69881502	MYPN	MYPN00003	-0.00704878338304714	2	-0.0323434153073367	2	0.0350818835570259	2	0.0350818835570259	NA	NA	SegRatio=-0.03,AbsMeanSigma=0.36,pvalue=0.00294592310826634,pvalueTTest=0.0729621629878073,
chr10	69881500	69881616	MYPN	MYPN00004	-0.00872289862276326	2	-0.0323434153073367	2	0.0350818835570259	2	0.0350818835570259	NA	NA	SegRatio=-0.03,AbsMeanSigma=0.36,pvalue=0.00294592310826634,pvalueTTest=0.0729621629878073,
chr10	69881588	69881706	MYPN	MYPN00005	-0.180902821970954	2	-0.0323434153073367	2	0.0350818835570259	2	0.0350818835570259	NA	NA	SegRatio=-0.03,AbsMeanSigma=0.36,pvalue=0.00294592310826634,pvalueTTest=0.0729621629878073,
chr10	69881701	69881820	MYPN	MYPN00006	-0.13583494262677	2	-0.0323434153073367	2	0.0350818835570259	2	0.0350818835570259	NA	NA	SegRatio=-0.03,AbsMeanSigma=0.36,pvalue=0.00294592310826634,pvalueTTest=0.0729621629878073,
chr10	69881817	69881934	MYPN	MYPN00007	-0.107488582949336	2	-0.0323434153073367	2	0.0350818835570259	2	0.0350818835570259	NA	NA	SegRatio=-0.03,AbsMeanSigma=0.36,pvalue=0.00294592310826634,pvalueTTest=0.0729621629878073,
chr10	69881863	69881977	MYPN	MYPN00008	-0.176514892120666	2	-0.0323434153073367	2	0.0350818835570259	2	0.0350818835570259	NA	NA	SegRatio=-0.03,AbsMeanSigma=0.36,pvalue=0.00294592310826634,pvalueTTest=0.0729621629878073,
chr10	69881972	69882076	MYPN	MYPN00009	-0.097354490649385	2	-0.0323434153073367	2	0.0350818835570259	2	0.0350818835570259	NA	NA	SegRatio=-0.03,AbsMeanSigma=0.36,pvalue=0.00294592310826634,pvalueTTest=0.0729621629878073,
chr10	69882069	69882165	MYPN	MYPN00010	0.0484469256881412	2	-0.0323434153073367	2	0.0350818835570259	2	0.0350818835570259	NA	NA	SegRatio=-0.03,AbsMeanSigma=0.36,pvalue=0.00294592310826634,pvalueTTest=0.0729621629878073,
chr10	69896387	69896490	MYPN	MYPN00011	0.1250269671744	2	-0.0323434153073367	2	0.0350818835570259	2	0.0350818835570259	NA	NA	SegRatio=-0.03,AbsMeanSigma=0.36,pvalue=0.00294592310826634,pvalueTTest=0.0729621629878073,
chr10	69896491	69896600	MYPN	MYPN00012	NA	2	-0.0323434153073367	2	0.0350818835570259	2	0.0350818835570259	NA	NA	SegRatio=-0.03,AbsMeanSigma=0.36,pvalue=0.00294592310826634,pvalueTTest=0.0729621629878073,
chr10	69902665	69902780	MYPN	MYPN00013	-0.0513540627992291	2	-0.0323434153073367	2	0.0350818835570259	2	0.0350818835570259	NA	NA	SegRatio=-0.03,AbsMeanSigma=0.36,pvalue=0.00294592310826634,pvalueTTest=0.0729621629878073,
chr10	69902751	69902881	MYPN	MYPN00014.MYPN00015	0.0414934276488818	2	-0.0323434153073367	2	0.0350818835570259	2	0.0350818835570259	NA	NA	SegRatio=-0.03,AbsMeanSigma=0.36,pvalue=0.00294592310826634,pvalueTTest=0.0729621629878073,
chr10	69902859	69902975	MYPN	MYPN00016	NA	2	-0.0323434153073367	2	0.0350818835570259	2	0.0350818835570259	NA	NA	SegRatio=-0.03,AbsMeanSigma=0.36,pvalue=0.00294592310826634,pvalueTTest=0.0729621629878073,
chr10	69905187	69905299	MYPN	MYPN00017	0.0804431992792069	2	-0.0323434153073367	2	0.0350818835570259	2	0.0350818835570259	NA	NA	SegRatio=-0.03,AbsMeanSigma=0.36,pvalue=0.00294592310826634,pvalueTTest=0.0729621629878073,
chr10	69905268	69905363	MYPN	MYPN00018	0.21734551800016	2	-0.0323434153073367	2	0.0350818835570259	2	0.0350818835570259	NA	NA	SegRatio=-0.03,AbsMeanSigma=0.36,pvalue=0.00294592310826634,pvalueTTest=0.0729621629878073,
chr10	69908030	69908143	MYPN	MYPN00019	0.00642768280043875	2	-0.0323434153073367	2	0.0350818835570259	2	0.0350818835570259	NA	NA	SegRatio=-0.03,AbsMeanSigma=0.36,pvalue=0.00294592310826634,pvalueTTest=0.0729621629878073,
chr10	69908128	69908220	MYPN	MYPN00020	-0.119335459090186	2	-0.0323434153073367	2	0.0350818835570259	2	0.0350818835570259	NA	NA	SegRatio=-0.03,AbsMeanSigma=0.36,pvalue=0.00294592310826634,pvalueTTest=0.0729621629878073,
chr10	69908173	69908287	MYPN	MYPN00021	NA	2	-0.0323434153073367	2	0.0350818835570259	2	0.0350818835570259	NA	NA	SegRatio=-0.03,AbsMeanSigma=0.36,pvalue=0.00294592310826634,pvalueTTest=0.0729621629878073,
chr10	69909747	69909849	MYPN	MYPN00022	0.0892047931875156	2	-0.0323434153073367	2	0.0350818835570259	2	0.0350818835570259	NA	NA	SegRatio=-0.03,AbsMeanSigma=0.36,pvalue=0.00294592310826634,pvalueTTest=0.0729621629878073,
chr10	69909844	69909959	MYPN	MYPN00023	-0.223605942776664	2	-0.0323434153073367	2	0.0350818835570259	2	0.0350818835570259	NA	NA	SegRatio=-0.03,AbsMeanSigma=0.36,pvalue=0.00294592310826634,pvalueTTest=0.0729621629878073,
chr10	69918194	69918307	MYPN	MYPN00024	0.352570493745328	2	-0.0323434153073367	2	0.0350818835570259	2	0.0350818835570259	NA	NA	SegRatio=-0.03,AbsMeanSigma=0.36,pvalue=0.00294592310826634,pvalueTTest=0.0729621629878073,
chr10	69918265	69918358	MYPN	MYPN00025	NA	2	-0.0323434153073367	2	0.0350818835570259	2	0.0350818835570259	NA	NA	SegRatio=-0.03,AbsMeanSigma=0.36,pvalue=0.00294592310826634,pvalueTTest=0.0729621629878073,
chr10	69921391	69921501	MYPN	MYPN00026	0.176151526361622	2	-0.0323434153073367	2	0.0350818835570259	2	0.0350818835570259	NA	NA	SegRatio=-0.03,AbsMeanSigma=0.36,pvalue=0.00294592310826634,pvalueTTest=0.0729621629878073,
chr10	69921464	69921567	MYPN	MYPN00027	NA	2	-0.0323434153073367	2	0.0350818835570259	2	0.0350818835570259	NA	NA	SegRatio=-0.03,AbsMeanSigma=0.36,pvalue=0.00294592310826634,pvalueTTest=0.0729621629878073,
chr10	69925436	69925545	MYPN	MYPN00028	0.10081312437069	2	-0.0323434153073367	2	0.0350818835570259	2	0.0350818835570259	NA	NA	SegRatio=-0.03,AbsMeanSigma=0.36,pvalue=0.00294592310826634,pvalueTTest=0.0729621629878073,
chr10	69925504	69925610	MYPN	MYPN00029	-0.0212872700881684	2	-0.0323434153073367	2	0.0350818835570259	2	0.0350818835570259	NA	NA	SegRatio=-0.03,AbsMeanSigma=0.36,pvalue=0.00294592310826634,pvalueTTest=0.0729621629878073,
chr10	69925964	69926078	MYPN	MYPN00030	-0.116268286255052	2	-0.0323434153073367	2	0.0350818835570259	2	0.0350818835570259	NA	NA	SegRatio=-0.03,AbsMeanSigma=0.36,pvalue=0.00294592310826634,pvalueTTest=0.0729621629878073,
chr10	69926073	69926191	MYPN	MYPN00031	-0.192533277590444	2	-0.0323434153073367	2	0.0350818835570259	2	0.0350818835570259	NA	NA	SegRatio=-0.03,AbsMeanSigma=0.36,pvalue=0.00294592310826634,pvalueTTest=0.0729621629878073,
chr10	69926164	69926272	MYPN	MYPN00032	-0.0131859054563897	2	-0.0323434153073367	2	0.0350818835570259	2	0.0350818835570259	NA	NA	SegRatio=-0.03,AbsMeanSigma=0.36,pvalue=0.00294592310826634,pvalueTTest=0.0729621629878073,
chr10	69926253	69926336	MYPN	MYPN00033	-0.178776303833454	2	-0.0323434153073367	2	0.0350818835570259	2	0.0350818835570259	NA	NA	SegRatio=-0.03,AbsMeanSigma=0.36,pvalue=0.00294592310826634,pvalueTTest=0.0729621629878073,
chr10	69926284	69926403	MYPN	MYPN00034	-0.167819326607543	2	-0.0323434153073367	2	0.0350818835570259	2	0.0350818835570259	NA	NA	SegRatio=-0.03,AbsMeanSigma=0.36,pvalue=0.00294592310826634,pvalueTTest=0.0729621629878073,
chr10	69926381	69926494	MYPN	MYPN00035	-0.0245983977533314	2	-0.0323434153073367	2	0.0350818835570259	2	0.0350818835570259	NA	NA	SegRatio=-0.03,AbsMeanSigma=0.36,pvalue=0.00294592310826634,pvalueTTest=0.0729621629878073,
chr10	69933785	69933901	MYPN	MYPN00036	-0.262442308660351	2	-0.0323434153073367	2	0.0350818835570259	2	0.0350818835570259	NA	NA	SegRatio=-0.03,AbsMeanSigma=0.36,pvalue=0.00294592310826634,pvalueTTest=0.0729621629878073,
chr10	69933874	69933985	MYPN	MYPN00037	-0.121564522977208	2	-0.0323434153073367	2	0.0350818835570259	2	0.0350818835570259	NA	NA	SegRatio=-0.03,AbsMeanSigma=0.36,pvalue=0.00294592310826634,pvalueTTest=0.0729621629878073,
chr10	69933982	69934091	MYPN	MYPN00038	0.132247933835176	2	-0.0323434153073367	2	0.0350818835570259	2	0.0350818835570259	NA	NA	SegRatio=-0.03,AbsMeanSigma=0.36,pvalue=0.00294592310826634,pvalueTTest=0.0729621629878073,
chr10	69934088	69934185	MYPN	MYPN00039	-0.116958674834414	2	-0.0323434153073367	2	0.0350818835570259	2	0.0350818835570259	NA	NA	SegRatio=-0.03,AbsMeanSigma=0.36,pvalue=0.00294592310826634,pvalueTTest=0.0729621629878073,
chr10	69934184	69934304	MYPN	MYPN00040	-0.270462387594075	2	-0.0323434153073367	2	0.0350818835570259	2	0.0350818835570259	NA	NA	SegRatio=-0.03,AbsMeanSigma=0.36,pvalue=0.00294592310826634,pvalueTTest=0.0729621629878073,
chr10	69934294	69934414	MYPN	MYPN00041	-0.272122049382737	2	-0.0323434153073367	2	0.0350818835570259	2	0.0350818835570259	NA	NA	SegRatio=-0.03,AbsMeanSigma=0.36,pvalue=0.00294592310826634,pvalueTTest=0.0729621629878073,
chr10	69934409	69934520	MYPN	MYPN00042	-0.298918928869276	2	-0.0323434153073367	2	0.0350818835570259	2	0.0350818835570259	NA	NA	SegRatio=-0.03,AbsMeanSigma=0.36,pvalue=0.00294592310826634,pvalueTTest=0.0729621629878073,
chr10	69935017	69935118	MYPN	MYPN00043	0.0955477926606973	2	-0.0323434153073367	2	0.0350818835570259	2	0.0350818835570259	NA	NA	SegRatio=-0.03,AbsMeanSigma=0.36,pvalue=0.00294592310826634,pvalueTTest=0.0729621629878073,
chr10	69935077	69935188	MYPN	MYPN00044	-0.00693561383157764	2	-0.0323434153073367	2	0.0350818835570259	2	0.0350818835570259	NA	NA	SegRatio=-0.03,AbsMeanSigma=0.36,pvalue=0.00294592310826634,pvalueTTest=0.0729621629878073,
chr10	69935162	69935278	MYPN	MYPN00045	0.214630637621659	2	-0.0323434153073367	2	0.0350818835570259	2	0.0350818835570259	NA	NA	SegRatio=-0.03,AbsMeanSigma=0.36,pvalue=0.00294592310826634,pvalueTTest=0.0729621629878073,
chr10	69948620	69948732	MYPN	MYPN00046	-0.155669234159519	2	-0.0323434153073367	2	0.0350818835570259	2	0.0350818835570259	NA	NA	SegRatio=-0.03,AbsMeanSigma=0.36,pvalue=0.00294592310826634,pvalueTTest=0.0729621629878073,
chr10	69948723	69948828	MYPN	MYPN00047	0.066758352120417	2	-0.0323434153073367	2	0.0350818835570259	2	0.0350818835570259	NA	NA	SegRatio=-0.03,AbsMeanSigma=0.36,pvalue=0.00294592310826634,pvalueTTest=0.0729621629878073,
chr10	69948819	69948934	MYPN	MYPN00048	0.0204999624376376	2	-0.0323434153073367	2	0.0350818835570259	2	0.0350818835570259	NA	NA	SegRatio=-0.03,AbsMeanSigma=0.36,pvalue=0.00294592310826634,pvalueTTest=0.0729621629878073,
chr10	69954079	69954192	MYPN	MYPN00049	NA	2	-0.0323434153073367	2	0.0350818835570259	2	0.0350818835570259	NA	NA	SegRatio=-0.03,AbsMeanSigma=0.36,pvalue=0.00294592310826634,pvalueTTest=0.0729621629878073,
chr10	69954191	69954307	MYPN	MYPN00050	-0.0872320928971239	2	-0.0323434153073367	2	0.0350818835570259	2	0.0350818835570259	NA	NA	SegRatio=-0.03,AbsMeanSigma=0.36,pvalue=0.00294592310826634,pvalueTTest=0.0729621629878073,
chr10	69955121	69955236	MYPN	MYPN00051	0.125475540225066	2	-0.0323434153073367	2	0.0350818835570259	2	0.0350818835570259	NA	NA	SegRatio=-0.03,AbsMeanSigma=0.36,pvalue=0.00294592310826634,pvalueTTest=0.0729621629878073,
chr10	69955235	69955347	MYPN	MYPN00052	-0.083388187469675	2	-0.0323434153073367	2	0.0350818835570259	2	0.0350818835570259	NA	NA	SegRatio=-0.03,AbsMeanSigma=0.36,pvalue=0.00294592310826634,pvalueTTest=0.0729621629878073,
chr10	69957041	69957158	MYPN	MYPN00053	-0.221539570286475	2	-0.0323434153073367	2	0.0350818835570259	2	0.0350818835570259	NA	NA	SegRatio=-0.03,AbsMeanSigma=0.36,pvalue=0.00294592310826634,pvalueTTest=0.0729621629878073,
chr10	69957129	69957248	MYPN	MYPN00054	-0.120113250876466	2	-0.0323434153073367	2	0.0350818835570259	2	0.0350818835570259	NA	NA	SegRatio=-0.03,AbsMeanSigma=0.36,pvalue=0.00294592310826634,pvalueTTest=0.0729621629878073,
chr10	69957244	69957376	MYPN	MYPN00055	NA	2	-0.0323434153073367	2	0.0350818835570259	2	0.0350818835570259	NA	NA	SegRatio=-0.03,AbsMeanSigma=0.36,pvalue=0.00294592310826634,pvalueTTest=0.0729621629878073,
chr10	69959085	69959195	MYPN	MYPN00056	-0.081100482758188	2	-0.0323434153073367	2	0.0350818835570259	2	0.0350818835570259	NA	NA	SegRatio=-0.03,AbsMeanSigma=0.36,pvalue=0.00294592310826634,pvalueTTest=0.0729621629878073,
chr10	69959187	69959301	MYPN	MYPN00057	-0.0887761170432583	2	-0.0323434153073367	2	0.0350818835570259	2	0.0350818835570259	NA	NA	SegRatio=-0.03,AbsMeanSigma=0.36,pvalue=0.00294592310826634,pvalueTTest=0.0729621629878073,
chr10	69959287	69959403	MYPN	MYPN00058	-0.125823908172069	2	-0.0323434153073367	2	0.0350818835570259	2	0.0350818835570259	NA	NA	SegRatio=-0.03,AbsMeanSigma=0.36,pvalue=0.00294592310826634,pvalueTTest=0.0729621629878073,
chr10	69961585	69961698	MYPN	MYPN00059	-0.0145076618661527	2	-0.0323434153073367	2	0.0350818835570259	2	0.0350818835570259	NA	NA	SegRatio=-0.03,AbsMeanSigma=0.36,pvalue=0.00294592310826634,pvalueTTest=0.0729621629878073,
chr10	69961627	69961735	MYPN	MYPN00060	-0.0344563549136896	2	-0.0323434153073367	2	0.0350818835570259	2	0.0350818835570259	NA	NA	SegRatio=-0.03,AbsMeanSigma=0.36,pvalue=0.00294592310826634,pvalueTTest=0.0729621629878073,
chr10	69961710	69961823	MYPN	MYPN00061	-0.0173746720153296	2	-0.0323434153073367	2	0.0350818835570259	2	0.0350818835570259	NA	NA	SegRatio=-0.03,AbsMeanSigma=0.36,pvalue=0.00294592310826634,pvalueTTest=0.0729621629878073,
chr10	69966486	69966600	MYPN	MYPN00062	0.0223910209640762	2	-0.0323434153073367	2	0.0350818835570259	2	0.0350818835570259	NA	NA	SegRatio=-0.03,AbsMeanSigma=0.36,pvalue=0.00294592310826634,pvalueTTest=0.0729621629878073,
chr10	69966567	69966684	MYPN	MYPN00063	0.00462341121193242	2	-0.0323434153073367	2	0.0350818835570259	2	0.0350818835570259	NA	NA	SegRatio=-0.03,AbsMeanSigma=0.36,pvalue=0.00294592310826634,pvalueTTest=0.0729621629878073,
chr10	69970008	69970119	MYPN	MYPN00064	0.156845266937813	2	-0.0323434153073367	2	0.0350818835570259	2	0.0350818835570259	NA	NA	SegRatio=-0.03,AbsMeanSigma=0.36,pvalue=0.00294592310826634,pvalueTTest=0.0729621629878073,
chr10	69970112	69970228	MYPN	MYPN00065	-0.124228427326626	2	-0.0323434153073367	2	0.0350818835570259	2	0.0350818835570259	NA	NA	SegRatio=-0.03,AbsMeanSigma=0.36,pvalue=0.00294592310826634,pvalueTTest=0.0729621629878073,
chr10	69970217	69970327	MYPN	MYPN00066	0.0484593892799525	2	-0.0323434153073367	2	0.0350818835570259	2	0.0350818835570259	NA	NA	SegRatio=-0.03,AbsMeanSigma=0.36,pvalue=0.00294592310826634,pvalueTTest=0.0729621629878073,
chr10	73577133	73577251	PSAP	PSAP00001	0.407039348575473	2	-0.0323434153073367	2	0.450123417931028	2	0.450123417931028	NA	NA	SegRatio=-0.03,AbsMeanSigma=0.36,pvalue=0.00294592310826634,pvalueTTest=0.0729621629878073,
chr10	73577210	73577329	PSAP	PSAP00002	0.179049187999243	2	-0.0323434153073367	2	0.450123417931028	2	0.450123417931028	NA	NA	SegRatio=-0.03,AbsMeanSigma=0.36,pvalue=0.00294592310826634,pvalueTTest=0.0729621629878073,
chr10	73578312	73578431	PSAP	PSAP00003	-0.108617096649788	2	-0.0323434153073367	2	0.450123417931028	2	0.450123417931028	NA	NA	SegRatio=-0.03,AbsMeanSigma=0.36,pvalue=0.00294592310826634,pvalueTTest=0.0729621629878073,
chr10	73578430	73578540	PSAP	PSAP00004	0.0295139983394828	2	-0.0323434153073367	2	0.450123417931028	2	0.450123417931028	NA	NA	SegRatio=-0.03,AbsMeanSigma=0.36,pvalue=0.00294592310826634,pvalueTTest=0.0729621629878073,
chr10	73578724	73578842	PSAP	PSAP00005	-2.03470120265349	2	-0.0476092190733635	2	0.450123417931028	2	0.450123417931028	q-value=5.49255811546424e-28, copies=0.5	NA	SegRatio=-0.05,AbsMeanSigma=0.54,pvalue=0.00531318035137377,pvalueTTest=0.275578829409784,
chr10	73578835	73578952	PSAP	PSAP00006	-0.108026075372129	2	-0.0476092190733635	2	0.450123417931028	2	0.450123417931028	NA	NA	SegRatio=-0.05,AbsMeanSigma=0.54,pvalue=0.00531318035137377,pvalueTTest=0.275578829409784,
chr10	73579183	73579301	PSAP	PSAP00007	-0.0927708071566568	2	-0.0476092190733635	2	0.450123417931028	2	0.450123417931028	NA	NA	SegRatio=-0.05,AbsMeanSigma=0.54,pvalue=0.00531318035137377,pvalueTTest=0.275578829409784,
chr10	73579268	73579378	PSAP	PSAP00008	-0.0476092190733635	2	-0.0476092190733635	2	0.450123417931028	2	0.450123417931028	NA	NA	SegRatio=-0.05,AbsMeanSigma=0.54,pvalue=0.00531318035137377,pvalueTTest=0.275578829409784,
chr10	73579561	73579661	PSAP	PSAP00009	0.0142595101190624	2	-0.0476092190733635	2	0.450123417931028	2	0.450123417931028	NA	NA	SegRatio=-0.05,AbsMeanSigma=0.54,pvalue=0.00531318035137377,pvalueTTest=0.275578829409784,
chr10	73579636	73579742	PSAP	PSAP00010	-0.157280920104165	2	-0.0476092190733635	2	0.450123417931028	2	0.450123417931028	NA	NA	SegRatio=-0.05,AbsMeanSigma=0.54,pvalue=0.00531318035137377,pvalueTTest=0.275578829409784,
chr10	73579945	73580065	PSAP	PSAP00011	0.389219020026494	2	-0.0476092190733635	2	0.450123417931028	2	0.450123417931028	q-value=6.06134942775641e-05, copies=3	NA	SegRatio=-0.05,AbsMeanSigma=0.54,pvalue=0.00531318035137377,pvalueTTest=0.275578829409784,
chr10	73580045	73580154	PSAP	PSAP00012	-0.0577011267118279	2	-0.0476092190733635	2	0.450123417931028	2	0.450123417931028	NA	NA	SegRatio=-0.05,AbsMeanSigma=0.54,pvalue=0.00531318035137377,pvalueTTest=0.275578829409784,
chr10	73581595	73581715	PSAP	PSAP00013	-0.0938659648440252	2	-0.0476092190733635	2	0.450123417931028	2	0.450123417931028	NA	NA	SegRatio=-0.05,AbsMeanSigma=0.54,pvalue=0.00531318035137377,pvalueTTest=0.275578829409784,
chr10	73581673	73581778	PSAP	PSAP00014	-0.0157985712003106	2	-0.0476092190733635	2	0.450123417931028	2	0.450123417931028	NA	NA	SegRatio=-0.05,AbsMeanSigma=0.54,pvalue=0.00531318035137377,pvalueTTest=0.275578829409784,
chr10	73581764	73581868	PSAP	PSAP00015	-0.109990492482084	2	-0.0476092190733635	2	0.450123417931028	2	0.450123417931028	NA	NA	SegRatio=-0.05,AbsMeanSigma=0.54,pvalue=0.00531318035137377,pvalueTTest=0.275578829409784,
chr10	73583620	73583737	PSAP	PSAP00016	-0.166466561940302	2	-0.0476092190733635	2	0.450123417931028	2	0.450123417931028	NA	NA	SegRatio=-0.05,AbsMeanSigma=0.54,pvalue=0.00531318035137377,pvalueTTest=0.275578829409784,
chr10	73585549	73585664	PSAP	PSAP00017	-0.1201956060106	2	-0.0476092190733635	2	0.450123417931028	2	0.450123417931028	NA	NA	SegRatio=-0.05,AbsMeanSigma=0.54,pvalue=0.00531318035137377,pvalueTTest=0.275578829409784,
chr10	73585636	73585743	PSAP	PSAP00018	-0.0828614028598355	2	-0.0476092190733635	2	0.450123417931028	2	0.450123417931028	NA	NA	SegRatio=-0.05,AbsMeanSigma=0.54,pvalue=0.00531318035137377,pvalueTTest=0.275578829409784,
chr10	73587698	73587809	PSAP	PSAP00019	-0.0592790485905651	2	-0.0476092190733635	2	0.450123417931028	2	0.450123417931028	NA	NA	SegRatio=-0.05,AbsMeanSigma=0.54,pvalue=0.00531318035137377,pvalueTTest=0.275578829409784,
chr10	73587774	73587870	PSAP	PSAP00020	-0.0135053309397157	2	-0.0476092190733635	2	0.450123417931028	2	0.450123417931028	NA	NA	SegRatio=-0.05,AbsMeanSigma=0.54,pvalue=0.00531318035137377,pvalueTTest=0.275578829409784,
chr10	73587869	73587971	PSAP	PSAP00021	0.132850163618121	2	-0.0476092190733635	2	0.450123417931028	2	0.450123417931028	NA	NA	SegRatio=-0.05,AbsMeanSigma=0.54,pvalue=0.00531318035137377,pvalueTTest=0.275578829409784,
chr10	73588599	73588717	PSAP	PSAP00022	0.0785576035727573	2	-0.0476092190733635	2	0.450123417931028	2	0.450123417931028	NA	NA	SegRatio=-0.05,AbsMeanSigma=0.54,pvalue=0.00531318035137377,pvalueTTest=0.275578829409784,
chr10	73588690	73588779	PSAP	PSAP00023	0.0887617724112067	2	-0.0476092190733635	2	0.450123417931028	2	0.450123417931028	NA	NA	SegRatio=-0.05,AbsMeanSigma=0.54,pvalue=0.00531318035137377,pvalueTTest=0.275578829409784,
chr10	73588776	73588892	PSAP	PSAP00024	0.0188909550839316	2	-0.0476092190733635	2	0.450123417931028	2	0.450123417931028	NA	NA	SegRatio=-0.05,AbsMeanSigma=0.54,pvalue=0.00531318035137377,pvalueTTest=0.275578829409784,
chr10	73590860	73590977	PSAP	PSAP00025	0.0302054561656703	2	-0.0476092190733635	2	0.450123417931028	2	0.450123417931028	NA	NA	SegRatio=-0.05,AbsMeanSigma=0.54,pvalue=0.00531318035137377,pvalueTTest=0.275578829409784,
chr10	73590940	73591054	PSAP	PSAP00026	-0.0539313087363136	2	-0.0476092190733635	2	0.450123417931028	2	0.450123417931028	NA	NA	SegRatio=-0.05,AbsMeanSigma=0.54,pvalue=0.00531318035137377,pvalueTTest=0.275578829409784,
chr10	73591548	73591662	PSAP	PSAP00027	0.0619045538428009	2	-0.0476092190733635	2	0.450123417931028	2	0.450123417931028	NA	NA	SegRatio=-0.05,AbsMeanSigma=0.54,pvalue=0.00531318035137377,pvalueTTest=0.275578829409784,
chr10	73591653	73591764	PSAP	PSAP00028	-0.0359059859796344	2	-0.0476092190733635	2	0.450123417931028	2	0.450123417931028	NA	NA	SegRatio=-0.05,AbsMeanSigma=0.54,pvalue=0.00531318035137377,pvalueTTest=0.275578829409784,
chr10	73594079	73594196	PSAP	PSAP00029	-0.0102991947259155	2	-0.0476092190733635	2	0.450123417931028	2	0.450123417931028	NA	NA	SegRatio=-0.05,AbsMeanSigma=0.54,pvalue=0.00531318035137377,pvalueTTest=0.275578829409784,
chr10	73594154	73594270	PSAP	PSAP00030	0.0388117568816024	2	-0.0476092190733635	2	0.450123417931028	2	0.450123417931028	NA	NA	SegRatio=-0.05,AbsMeanSigma=0.54,pvalue=0.00531318035137377,pvalueTTest=0.275578829409784,
chr10	73594271	73594382	PSAP	PSAP00031	-0.0763094193941789	2	-0.0476092190733635	2	0.450123417931028	2	0.450123417931028	NA	NA	SegRatio=-0.05,AbsMeanSigma=0.54,pvalue=0.00531318035137377,pvalueTTest=0.275578829409784,
chr11	2466611	2466703	KCNQ1	KCNQ100001	NA	2	-0.0389350381375298	2	0.75023217154829	2	0.75023217154829	NA	NA	SegRatio=-0.04,AbsMeanSigma=0.1,pvalue=0.553794528576128,pvalueTTest=0.700935721922204,
chr11	2466670	2466744	KCNQ1	KCNQ100002	NA	2	-0.0389350381375298	2	0.75023217154829	2	0.75023217154829	NA	NA	SegRatio=-0.04,AbsMeanSigma=0.1,pvalue=0.553794528576128,pvalueTTest=0.700935721922204,
chr11	2482855	2482966	KCNQ1	KCNQ100003	0.0211573205683768	2	-0.0389350381375298	2	0.75023217154829	2	0.75023217154829	NA	NA	SegRatio=-0.04,AbsMeanSigma=0.1,pvalue=0.553794528576128,pvalueTTest=0.700935721922204,
chr11	2549115	2549235	KCNQ1	KCNQ100004	-0.0389350381375298	2	-0.0389350381375298	2	0.75023217154829	2	0.75023217154829	NA	NA	SegRatio=-0.04,AbsMeanSigma=0.1,pvalue=0.553794528576128,pvalueTTest=0.700935721922204,
chr11	2549169	2549287	KCNQ1	KCNQ100005	-0.241628980071247	2	-0.0389350381375298	2	0.75023217154829	2	0.75023217154829	NA	NA	SegRatio=-0.04,AbsMeanSigma=0.1,pvalue=0.553794528576128,pvalueTTest=0.700935721922204,
chr11	2591805	2591925	KCNQ1	KCNQ100006	0.193806508580989	2	-0.0389350381375298	2	0.75023217154829	2	0.75023217154829	NA	NA	SegRatio=-0.04,AbsMeanSigma=0.1,pvalue=0.553794528576128,pvalueTTest=0.700935721922204,
chr11	2591862	2592020	KCNQ1	KCNQ100007.KCNQ100008	NA	2	-0.0389350381375298	2	0.75023217154829	2	0.75023217154829	NA	NA	SegRatio=-0.04,AbsMeanSigma=0.1,pvalue=0.553794528576128,pvalueTTest=0.700935721922204,
chr11	2592494	2592636	KCNQ1	KCNQ100009	NA	2	-0.0389350381375298	2	0.75023217154829	2	0.75023217154829	NA	NA	SegRatio=-0.04,AbsMeanSigma=0.1,pvalue=0.553794528576128,pvalueTTest=0.700935721922204,
chr11	2593272	2593416	KCNQ1	KCNQ100010	NA	2	-0.0389350381375298	2	0.75023217154829	2	0.75023217154829	NA	NA	SegRatio=-0.04,AbsMeanSigma=0.1,pvalue=0.553794528576128,pvalueTTest=0.700935721922204,
chr11	2593957	2594092	KCNQ1	KCNQ100011	0.0852463868698568	2	-0.0389350381375298	2	0.75023217154829	2	0.75023217154829	NA	NA	SegRatio=-0.04,AbsMeanSigma=0.1,pvalue=0.553794528576128,pvalueTTest=0.700935721922204,
chr11	2594065	2594129	KCNQ1	KCNQ100012	NA	2	-0.0389350381375298	2	0.75023217154829	2	0.75023217154829	NA	NA	SegRatio=-0.04,AbsMeanSigma=0.1,pvalue=0.553794528576128,pvalueTTest=0.700935721922204,
chr11	2594099	2594215	KCNQ1	KCNQ100013	-0.0893837707157989	2	-0.0389350381375298	2	0.75023217154829	2	0.75023217154829	NA	NA	SegRatio=-0.04,AbsMeanSigma=0.1,pvalue=0.553794528576128,pvalueTTest=0.700935721922204,
chr11	2594191	2594293	KCNQ1	KCNQ100014	0.121650405376888	2	-0.0389350381375298	2	0.75023217154829	2	0.75023217154829	NA	NA	SegRatio=-0.04,AbsMeanSigma=0.1,pvalue=0.553794528576128,pvalueTTest=0.700935721922204,
chr11	2604595	2604717	KCNQ1	KCNQ100015	0.0421292145698703	2	-0.0389350381375298	2	0.75023217154829	2	0.75023217154829	NA	NA	SegRatio=-0.04,AbsMeanSigma=0.1,pvalue=0.553794528576128,pvalueTTest=0.700935721922204,
chr11	2604675	2604755	KCNQ1	KCNQ100016	0.286400080432971	2	-0.0389350381375298	2	0.75023217154829	2	0.75023217154829	NA	NA	SegRatio=-0.04,AbsMeanSigma=0.1,pvalue=0.553794528576128,pvalueTTest=0.700935721922204,
chr11	2604754	2604871	KCNQ1	KCNQ100017	-0.303897198305239	2	-0.0389350381375298	2	0.75023217154829	2	0.75023217154829	NA	NA	SegRatio=-0.04,AbsMeanSigma=0.1,pvalue=0.553794528576128,pvalueTTest=0.700935721922204,
chr11	2606382	2606496	KCNQ1	KCNQ100018	-0.0582505350866643	2	-0.0389350381375298	2	0.75023217154829	2	0.75023217154829	NA	NA	SegRatio=-0.04,AbsMeanSigma=0.1,pvalue=0.553794528576128,pvalueTTest=0.700935721922204,
chr11	2606437	2606557	KCNQ1	KCNQ100019	0.0425565451976053	2	-0.0389350381375298	2	0.75023217154829	2	0.75023217154829	NA	NA	SegRatio=-0.04,AbsMeanSigma=0.1,pvalue=0.553794528576128,pvalueTTest=0.700935721922204,
chr11	2608746	2608845	KCNQ1	KCNQ100020	0.116675986907558	2	-0.0389350381375298	2	0.75023217154829	2	0.75023217154829	NA	NA	SegRatio=-0.04,AbsMeanSigma=0.1,pvalue=0.553794528576128,pvalueTTest=0.700935721922204,
chr11	2608817	2608909	KCNQ1	KCNQ100021	-0.253455844052116	2	-0.0389350381375298	2	0.75023217154829	2	0.75023217154829	NA	NA	SegRatio=-0.04,AbsMeanSigma=0.1,pvalue=0.553794528576128,pvalueTTest=0.700935721922204,
chr11	2608892	2609012	KCNQ1	KCNQ100022	-0.0383339106255536	2	-0.0389350381375298	2	0.75023217154829	2	0.75023217154829	NA	NA	SegRatio=-0.04,AbsMeanSigma=0.1,pvalue=0.553794528576128,pvalueTTest=0.700935721922204,
chr11	2609920	2609990	KCNQ1	KCNQ100023	0.230108577587662	2	-0.0389350381375298	2	0.75023217154829	2	0.75023217154829	NA	NA	SegRatio=-0.04,AbsMeanSigma=0.1,pvalue=0.553794528576128,pvalueTTest=0.700935721922204,
chr11	2609975	2610072	KCNQ1	KCNQ100024	0.0166457385139231	2	-0.0389350381375298	2	0.75023217154829	2	0.75023217154829	NA	NA	SegRatio=-0.04,AbsMeanSigma=0.1,pvalue=0.553794528576128,pvalueTTest=0.700935721922204,
chr11	2610064	2610182	KCNQ1	KCNQ100025	-0.308939693437423	2	-0.0389350381375298	2	0.75023217154829	2	0.75023217154829	NA	NA	SegRatio=-0.04,AbsMeanSigma=0.1,pvalue=0.553794528576128,pvalueTTest=0.700935721922204,
chr11	2683088	2683204	KCNQ1	KCNQ100026	NA	2	-0.0389350381375298	2	0.75023217154829	2	0.75023217154829	NA	NA	SegRatio=-0.04,AbsMeanSigma=0.1,pvalue=0.553794528576128,pvalueTTest=0.700935721922204,
chr11	2683193	2683311	KCNQ1	KCNQ100027	-0.0701291153694361	2	-0.0389350381375298	2	0.75023217154829	2	0.75023217154829	NA	NA	SegRatio=-0.04,AbsMeanSigma=0.1,pvalue=0.553794528576128,pvalueTTest=0.700935721922204,
chr11	2683311	2683407	KCNQ1	KCNQ100028	-0.0456560216821367	2	-0.0389350381375298	2	0.75023217154829	2	0.75023217154829	NA	NA	SegRatio=-0.04,AbsMeanSigma=0.1,pvalue=0.553794528576128,pvalueTTest=0.700935721922204,
chr11	2789986	2790106	KCNQ1	KCNQ100029	-0.140622279450612	2	-0.0389350381375298	2	0.75023217154829	2	0.75023217154829	NA	NA	SegRatio=-0.04,AbsMeanSigma=0.1,pvalue=0.553794528576128,pvalueTTest=0.700935721922204,
chr11	2790055	2790141	KCNQ1	KCNQ100030	0.300036875523884	2	-0.0389350381375298	2	0.75023217154829	2	0.75023217154829	NA	NA	SegRatio=-0.04,AbsMeanSigma=0.1,pvalue=0.553794528576128,pvalueTTest=0.700935721922204,
chr11	2790128	2790237	KCNQ1	KCNQ100031	-0.0480949977525198	2	-0.0389350381375298	2	0.75023217154829	2	0.75023217154829	NA	NA	SegRatio=-0.04,AbsMeanSigma=0.1,pvalue=0.553794528576128,pvalueTTest=0.700935721922204,
chr11	2797168	2797263	KCNQ1	KCNQ100032	-0.1059020316254	2	-0.0389350381375298	2	0.75023217154829	2	0.75023217154829	NA	NA	SegRatio=-0.04,AbsMeanSigma=0.1,pvalue=0.553794528576128,pvalueTTest=0.700935721922204,
chr11	2797260	2797382	KCNQ1	KCNQ100033	NA	2	-0.0389350381375298	2	0.75023217154829	2	0.75023217154829	NA	NA	SegRatio=-0.04,AbsMeanSigma=0.1,pvalue=0.553794528576128,pvalueTTest=0.700935721922204,
chr11	2798165	2798270	KCNQ1	KCNQ100034	0.102118257340757	2	-0.0389350381375298	2	0.75023217154829	2	0.75023217154829	NA	NA	SegRatio=-0.04,AbsMeanSigma=0.1,pvalue=0.553794528576128,pvalueTTest=0.700935721922204,
chr11	2798261	2798378	KCNQ1	KCNQ100035	0.0341017934787559	2	-0.0389350381375298	2	0.75023217154829	2	0.75023217154829	NA	NA	SegRatio=-0.04,AbsMeanSigma=0.1,pvalue=0.553794528576128,pvalueTTest=0.700935721922204,
chr11	2799183	2799260	KCNQ1	KCNQ100036	0.0546610607582341	2	-0.0389350381375298	2	0.75023217154829	2	0.75023217154829	NA	NA	SegRatio=-0.04,AbsMeanSigma=0.1,pvalue=0.553794528576128,pvalueTTest=0.700935721922204,
chr11	2799259	2799347	KCNQ1	KCNQ100037	-0.113744233133851	2	-0.0389350381375298	2	0.75023217154829	2	0.75023217154829	NA	NA	SegRatio=-0.04,AbsMeanSigma=0.1,pvalue=0.553794528576128,pvalueTTest=0.700935721922204,
chr11	2868973	2869038	KCNQ1	KCNQ100038	NA	2	-0.0389350381375298	2	0.75023217154829	2	0.75023217154829	NA	NA	SegRatio=-0.04,AbsMeanSigma=0.1,pvalue=0.553794528576128,pvalueTTest=0.700935721922204,
chr11	2869160	2869300	KCNQ1	KCNQ100039	0.0773998126016467	2	-0.0389350381375298	2	0.75023217154829	2	0.75023217154829	NA	NA	SegRatio=-0.04,AbsMeanSigma=0.1,pvalue=0.553794528576128,pvalueTTest=0.700935721922204,
chr13	28578153	28578270	FLT3	FLT300001	-0.0492712624188687	2	0.0383623777157125	2	0.0650129999063647	2	0.0650129999063647	NA	NA	SegRatio=0.04,AbsMeanSigma=0.86,pvalue=0.000126193370950834,pvalueTTest=0.394187116742468,
chr13	28578251	28578362	FLT3	FLT300002	0.0764390633551982	2	0.0383623777157125	2	0.0650129999063647	2	0.0650129999063647	NA	NA	SegRatio=0.04,AbsMeanSigma=0.86,pvalue=0.000126193370950834,pvalueTTest=0.394187116742468,
chr13	28588520	28588627	FLT3	FLT300003	-0.0863147567717398	2	0.0383623777157125	2	0.0650129999063647	2	0.0650129999063647	NA	NA	SegRatio=0.04,AbsMeanSigma=0.86,pvalue=0.000126193370950834,pvalueTTest=0.394187116742468,
chr13	28588605	28588720	FLT3	FLT300004	-0.00584351119701911	2	0.0383623777157125	2	0.0650129999063647	2	0.0650129999063647	NA	NA	SegRatio=0.04,AbsMeanSigma=0.86,pvalue=0.000126193370950834,pvalueTTest=0.394187116742468,
chr13	28589249	28589351	FLT3	FLT300005	-0.0860207148612949	2	0.0383623777157125	2	0.0650129999063647	2	0.0650129999063647	NA	NA	SegRatio=0.04,AbsMeanSigma=0.86,pvalue=0.000126193370950834,pvalueTTest=0.394187116742468,
chr13	28589352	28589468	FLT3	FLT300006	-0.0593513775535364	2	0.0383623777157125	2	0.0650129999063647	2	0.0650129999063647	NA	NA	SegRatio=0.04,AbsMeanSigma=0.86,pvalue=0.000126193370950834,pvalueTTest=0.394187116742468,
chr13	28589688	28589786	FLT3	FLT300007	0.022852284745394	2	0.0383623777157125	2	0.0650129999063647	2	0.0650129999063647	NA	NA	SegRatio=0.04,AbsMeanSigma=0.86,pvalue=0.000126193370950834,pvalueTTest=0.394187116742468,
chr13	28589746	28589849	FLT3	FLT300008	0.147539201710879	2	0.0383623777157125	2	0.0650129999063647	2	0.0650129999063647	NA	NA	SegRatio=0.04,AbsMeanSigma=0.86,pvalue=0.000126193370950834,pvalueTTest=0.394187116742468,
chr13	28589834	28589947	FLT3	FLT300009	-0.115594717957443	2	0.0383623777157125	2	0.0650129999063647	2	0.0650129999063647	NA	NA	SegRatio=0.04,AbsMeanSigma=0.86,pvalue=0.000126193370950834,pvalueTTest=0.394187116742468,
chr13	28592558	28592664	FLT3	FLT300010	0.0383623777157125	2	0.0383623777157125	2	0.0650129999063647	2	0.0650129999063647	NA	NA	SegRatio=0.04,AbsMeanSigma=0.86,pvalue=0.000126193370950834,pvalueTTest=0.394187116742468,
chr13	28592603	28592716	FLT3	FLT300011	0.042146447866102	2	0.0383623777157125	2	0.0650129999063647	2	0.0650129999063647	NA	NA	SegRatio=0.04,AbsMeanSigma=0.86,pvalue=0.000126193370950834,pvalueTTest=0.394187116742468,
chr13	28592681	28592794	FLT3	FLT300012	NA	2	0.0383623777157125	2	0.0650129999063647	2	0.0650129999063647	NA	NA	SegRatio=0.04,AbsMeanSigma=0.86,pvalue=0.000126193370950834,pvalueTTest=0.394187116742468,
chr13	28597408	28597520	FLT3	FLT300013	-2.87245948029682	2	0.0383623777157125	2	0.0650129999063647	2	0.0650129999063647	q-value=8.83140872087741e-05, copies=0	NA	SegRatio=0.04,AbsMeanSigma=0.86,pvalue=0.000126193370950834,pvalueTTest=0.394187116742468,
chr13	28597508	28597621	FLT3	FLT300014	0.0349798597925508	2	0.0383623777157125	2	0.0650129999063647	2	0.0650129999063647	NA	NA	SegRatio=0.04,AbsMeanSigma=0.86,pvalue=0.000126193370950834,pvalueTTest=0.394187116742468,
chr13	28597579	28597690	FLT3	FLT300015	0.236519032260704	2	0.0383623777157125	2	0.0650129999063647	2	0.0650129999063647	NA	NA	SegRatio=0.04,AbsMeanSigma=0.86,pvalue=0.000126193370950834,pvalueTTest=0.394187116742468,
chr13	28598957	28599066	FLT3	FLT300016	0.111532378337376	2	0.0383623777157125	2	0.0650129999063647	2	0.0650129999063647	NA	NA	SegRatio=0.04,AbsMeanSigma=0.86,pvalue=0.000126193370950834,pvalueTTest=0.394187116742468,
chr13	28599059	28599161	FLT3	FLT300017	NA	2	0.0383623777157125	2	0.0650129999063647	2	0.0650129999063647	NA	NA	SegRatio=0.04,AbsMeanSigma=0.86,pvalue=0.000126193370950834,pvalueTTest=0.394187116742468,
chr13	28601189	28601284	FLT3	FLT300018	0.0540696588243975	2	0.0383623777157125	2	0.0650129999063647	2	0.0650129999063647	NA	NA	SegRatio=0.04,AbsMeanSigma=0.86,pvalue=0.000126193370950834,pvalueTTest=0.394187116742468,
chr13	28601234	28601330	FLT3	FLT300019	0.24637299200341	2	0.0383623777157125	2	0.0650129999063647	2	0.0650129999063647	NA	NA	SegRatio=0.04,AbsMeanSigma=0.86,pvalue=0.000126193370950834,pvalueTTest=0.394187116742468,
chr13	28601303	28601415	FLT3	FLT300020	-2.08893509285587	2	-0.018565327681292	2	0.0650129999063647	2	0.0650129999063647	q-value=5.62566882895533e-57, copies=0	NA	SegRatio=-0.02,AbsMeanSigma=0.69,pvalue=1.90646939230854e-05,pvalueTTest=0.196890103995869,
chr13	28602272	28602387	FLT3	FLT300021	0.0689608417834569	2	-0.018565327681292	2	0.0650129999063647	2	0.0650129999063647	NA	NA	SegRatio=-0.02,AbsMeanSigma=0.69,pvalue=1.90646939230854e-05,pvalueTTest=0.196890103995869,
chr13	28602387	28602502	FLT3	FLT300022	0.380651514126582	2	-0.018565327681292	2	0.0650129999063647	2	0.0650129999063647	q-value=0.00576117006111109, copies=3	NA	SegRatio=-0.02,AbsMeanSigma=0.69,pvalue=1.90646939230854e-05,pvalueTTest=0.196890103995869,
chr13	28607929	28608040	FLT3	FLT300023	-0.594579227843594	2	-0.018565327681292	2	0.0650129999063647	2	0.0650129999063647	q-value=0.000149999334055131, copies=1	NA	SegRatio=-0.02,AbsMeanSigma=0.69,pvalue=1.90646939230854e-05,pvalueTTest=0.196890103995869,
chr13	28608020	28608134	FLT3	FLT300024	-0.141133499240497	2	-0.018565327681292	2	0.0650129999063647	2	0.0650129999063647	NA	NA	SegRatio=-0.02,AbsMeanSigma=0.69,pvalue=1.90646939230854e-05,pvalueTTest=0.196890103995869,
chr13	28608091	28608201	FLT3	FLT300025	-0.167566526235062	2	-0.018565327681292	2	0.0650129999063647	2	0.0650129999063647	NA	NA	SegRatio=-0.02,AbsMeanSigma=0.69,pvalue=1.90646939230854e-05,pvalueTTest=0.196890103995869,
chr13	28608198	28608314	FLT3	FLT300026	NA	2	-0.018565327681292	2	0.0650129999063647	2	0.0650129999063647	NA	NA	SegRatio=-0.02,AbsMeanSigma=0.69,pvalue=1.90646939230854e-05,pvalueTTest=0.196890103995869,
chr13	28608264	28608370	FLT3	FLT300027	0.110891525586596	2	-0.018565327681292	2	0.0650129999063647	2	0.0650129999063647	NA	NA	SegRatio=-0.02,AbsMeanSigma=0.69,pvalue=1.90646939230854e-05,pvalueTTest=0.196890103995869,
chr13	28608395	28608508	FLT3	FLT300028	0.152090035106899	2	-0.018565327681292	2	0.0650129999063647	2	0.0650129999063647	NA	NA	SegRatio=-0.02,AbsMeanSigma=0.69,pvalue=1.90646939230854e-05,pvalueTTest=0.196890103995869,
chr13	28608509	28608621	FLT3	FLT300029	-0.018565327681292	2	-0.018565327681292	2	0.0650129999063647	2	0.0650129999063647	NA	NA	SegRatio=-0.02,AbsMeanSigma=0.69,pvalue=1.90646939230854e-05,pvalueTTest=0.196890103995869,
chr13	28609572	28609690	FLT3	FLT300030	-0.064771734157828	2	-0.018565327681292	2	0.0650129999063647	2	0.0650129999063647	NA	NA	SegRatio=-0.02,AbsMeanSigma=0.69,pvalue=1.90646939230854e-05,pvalueTTest=0.196890103995869,
chr13	28609664	28609763	FLT3	FLT300031	-0.253779850020588	2	-0.018565327681292	2	0.0650129999063647	2	0.0650129999063647	NA	NA	SegRatio=-0.02,AbsMeanSigma=0.69,pvalue=1.90646939230854e-05,pvalueTTest=0.196890103995869,
chr13	28609757	28609871	FLT3	FLT300032	-0.116233351787063	2	-0.018565327681292	2	0.0650129999063647	2	0.0650129999063647	NA	NA	SegRatio=-0.02,AbsMeanSigma=0.69,pvalue=1.90646939230854e-05,pvalueTTest=0.196890103995869,
chr13	28610026	28610117	FLT3	FLT300033	0.132534153971511	2	-0.018565327681292	2	0.0650129999063647	2	0.0650129999063647	NA	NA	SegRatio=-0.02,AbsMeanSigma=0.69,pvalue=1.90646939230854e-05,pvalueTTest=0.196890103995869,
chr13	28610083	28610197	FLT3	FLT300034	-0.046110020269036	2	-0.018565327681292	2	0.0650129999063647	2	0.0650129999063647	NA	NA	SegRatio=-0.02,AbsMeanSigma=0.69,pvalue=1.90646939230854e-05,pvalueTTest=0.196890103995869,
chr13	28610140	28610242	FLT3	FLT300035	-0.142076865225952	2	-0.018565327681292	2	0.0650129999063647	2	0.0650129999063647	NA	NA	SegRatio=-0.02,AbsMeanSigma=0.69,pvalue=1.90646939230854e-05,pvalueTTest=0.196890103995869,
chr13	28611241	28611355	FLT3	FLT300036	NA	2	-0.018565327681292	2	0.0650129999063647	2	0.0650129999063647	NA	NA	SegRatio=-0.02,AbsMeanSigma=0.69,pvalue=1.90646939230854e-05,pvalueTTest=0.196890103995869,
chr13	28611345	28611461	FLT3	FLT300037	0.143905968211181	2	-0.018565327681292	2	0.0650129999063647	2	0.0650129999063647	NA	NA	SegRatio=-0.02,AbsMeanSigma=0.69,pvalue=1.90646939230854e-05,pvalueTTest=0.196890103995869,
chr13	28622375	28622476	FLT3	FLT300038	0.0474356427801541	2	-0.018565327681292	2	0.0650129999063647	2	0.0650129999063647	NA	NA	SegRatio=-0.02,AbsMeanSigma=0.69,pvalue=1.90646939230854e-05,pvalueTTest=0.196890103995869,
chr13	28622434	28622545	FLT3	FLT300039	-0.0315310304516888	2	-0.018565327681292	2	0.0650129999063647	2	0.0650129999063647	NA	NA	SegRatio=-0.02,AbsMeanSigma=0.69,pvalue=1.90646939230854e-05,pvalueTTest=0.196890103995869,
chr13	28622545	28622653	FLT3	FLT300040	NA	2	-0.018565327681292	2	0.0650129999063647	2	0.0650129999063647	NA	NA	SegRatio=-0.02,AbsMeanSigma=0.69,pvalue=1.90646939230854e-05,pvalueTTest=0.196890103995869,
chr13	28623471	28623586	FLT3	FLT300041	0.0275333931570663	2	-0.018565327681292	2	0.0650129999063647	2	0.0650129999063647	NA	NA	SegRatio=-0.02,AbsMeanSigma=0.69,pvalue=1.90646939230854e-05,pvalueTTest=0.196890103995869,
chr13	28623554	28623666	FLT3	FLT300042	-0.0641214203225656	2	-0.018565327681292	2	0.0650129999063647	2	0.0650129999063647	NA	NA	SegRatio=-0.02,AbsMeanSigma=0.69,pvalue=1.90646939230854e-05,pvalueTTest=0.196890103995869,
chr13	28623658	28623766	FLT3	FLT300043	-0.0213909598164106	2	-0.018565327681292	2	0.0650129999063647	2	0.0650129999063647	NA	NA	SegRatio=-0.02,AbsMeanSigma=0.69,pvalue=1.90646939230854e-05,pvalueTTest=0.196890103995869,
chr13	28623725	28623837	FLT3	FLT300044	-0.00229637461682513	2	-0.018565327681292	2	0.0650129999063647	2	0.0650129999063647	NA	NA	SegRatio=-0.02,AbsMeanSigma=0.69,pvalue=1.90646939230854e-05,pvalueTTest=0.196890103995869,
chr13	28623778	28623885	FLT3	FLT300045	-0.114682038753303	2	-0.018565327681292	2	0.0650129999063647	2	0.0650129999063647	NA	NA	SegRatio=-0.02,AbsMeanSigma=0.69,pvalue=1.90646939230854e-05,pvalueTTest=0.196890103995869,
chr13	28623872	28623984	FLT3	FLT300046	-0.00180077388228324	2	-0.018565327681292	2	0.0650129999063647	2	0.0650129999063647	NA	NA	SegRatio=-0.02,AbsMeanSigma=0.69,pvalue=1.90646939230854e-05,pvalueTTest=0.196890103995869,
chr13	28624162	28624280	FLT3	FLT300047	-0.225232950565781	2	-0.018565327681292	2	0.0650129999063647	2	0.0650129999063647	NA	NA	SegRatio=-0.02,AbsMeanSigma=0.69,pvalue=1.90646939230854e-05,pvalueTTest=0.196890103995869,
chr13	28624271	28624378	FLT3	FLT300048	-0.0936331216933232	2	-0.018565327681292	2	0.0650129999063647	2	0.0650129999063647	NA	NA	SegRatio=-0.02,AbsMeanSigma=0.69,pvalue=1.90646939230854e-05,pvalueTTest=0.196890103995869,
chr13	28626621	28626735	FLT3	FLT300049	-0.243525305691575	2	-0.018565327681292	2	0.0650129999063647	2	0.0650129999063647	NA	NA	SegRatio=-0.02,AbsMeanSigma=0.69,pvalue=1.90646939230854e-05,pvalueTTest=0.196890103995869,
chr13	28626687	28626801	FLT3	FLT300050	-0.122667910219276	2	-0.018565327681292	2	0.0650129999063647	2	0.0650129999063647	NA	NA	SegRatio=-0.02,AbsMeanSigma=0.69,pvalue=1.90646939230854e-05,pvalueTTest=0.196890103995869,
chr13	28626751	28626885	FLT3	FLT300051	0.177354419609103	2	-0.018565327681292	2	0.0650129999063647	2	0.0650129999063647	NA	NA	SegRatio=-0.02,AbsMeanSigma=0.69,pvalue=1.90646939230854e-05,pvalueTTest=0.196890103995869,
chr13	28631457	28631571	FLT3	FLT300052	-0.0776125555829716	2	-0.018565327681292	2	0.0650129999063647	2	0.0650129999063647	NA	NA	SegRatio=-0.02,AbsMeanSigma=0.69,pvalue=1.90646939230854e-05,pvalueTTest=0.196890103995869,
chr13	28631564	28631679	FLT3	FLT300053	0.00718482769357963	2	-0.018565327681292	2	0.0650129999063647	2	0.0650129999063647	NA	NA	SegRatio=-0.02,AbsMeanSigma=0.69,pvalue=1.90646939230854e-05,pvalueTTest=0.196890103995869,
chr13	28635949	28636060	FLT3	FLT300054	NA	2	-0.018565327681292	2	0.0650129999063647	2	0.0650129999063647	NA	NA	SegRatio=-0.02,AbsMeanSigma=0.69,pvalue=1.90646939230854e-05,pvalueTTest=0.196890103995869,
chr13	28635999	28636111	FLT3	FLT300055	0.00633070857112081	2	-0.018565327681292	2	0.0650129999063647	2	0.0650129999063647	NA	NA	SegRatio=-0.02,AbsMeanSigma=0.69,pvalue=1.90646939230854e-05,pvalueTTest=0.196890103995869,
chr13	28636107	28636209	FLT3	FLT300056	0.0546440150845932	2	-0.018565327681292	2	0.0650129999063647	2	0.0650129999063647	NA	NA	SegRatio=-0.02,AbsMeanSigma=0.69,pvalue=1.90646939230854e-05,pvalueTTest=0.196890103995869,
chr13	28636153	28636267	FLT3	FLT300057	-0.0745218166524683	2	-0.018565327681292	2	0.0650129999063647	2	0.0650129999063647	NA	NA	SegRatio=-0.02,AbsMeanSigma=0.69,pvalue=1.90646939230854e-05,pvalueTTest=0.196890103995869,
chr13	28644580	28644689	FLT3	FLT300058	-2.03468372176456	2	-2.03468372176456	2	0.0650129999063647	2	0.0650129999063647	NA	NA	SegRatio=-2.03,AbsMeanSigma=9.81,pvalue=9.38382029453248e-44,pvalueTTest=0.0268442496639911,Adjusted:byPvalueTTestRatio;
chr13	28644680	28644812	FLT3	FLT300059	-2.23036303320083	2	-2.03468372176456	2	0.0650129999063647	2	0.0650129999063647	NA	NA	SegRatio=-2.03,AbsMeanSigma=9.81,pvalue=9.38382029453248e-44,pvalueTTest=0.0268442496639911,Adjusted:byPvalueTTestRatio;
chr13	48881353	48881457	RB1	RB100001	NA	2	-0.116125154463676	2	0.0435186400205666	2	0.0435186400205666	NA	NA	SegRatio=-0.12,AbsMeanSigma=0.71,pvalue=0.0823683415119775,pvalueTTest=0.756370197525594,
chr13	48881426	48881526	RB1	RB100002	0.363328440268413	2	-0.116125154463676	2	0.0435186400205666	2	0.0435186400205666	NA	NA	SegRatio=-0.12,AbsMeanSigma=0.71,pvalue=0.0823683415119775,pvalueTTest=0.756370197525594,
chr13	48881526	48881660	RB1	RB100003	NA	2	-0.116125154463676	2	0.0435186400205666	2	0.0435186400205666	NA	NA	SegRatio=-0.12,AbsMeanSigma=0.71,pvalue=0.0823683415119775,pvalueTTest=0.756370197525594,
chr13	48916644	48916755	RB1	RB100004	NA	2	-0.116125154463676	2	0.0435186400205666	2	0.0435186400205666	NA	NA	SegRatio=-0.12,AbsMeanSigma=0.71,pvalue=0.0823683415119775,pvalueTTest=0.756370197525594,
chr13	48916748	48916858	RB1	RB100005	-0.116125154463676	2	-0.116125154463676	2	0.0435186400205666	2	0.0435186400205666	NA	NA	SegRatio=-0.12,AbsMeanSigma=0.71,pvalue=0.0823683415119775,pvalueTTest=0.756370197525594,
chr13	48916814	48916924	RB1	RB100006	-0.831132748441315	2	-0.831132748441315	2	0.0435186400205666	2	0.0435186400205666	NA	NA	SegRatio=-0.83,AbsMeanSigma=6.13,pvalue=2.58686980310639e-26,pvalueTTest=0.206939275040998,Adjusted:byPvalueTTestRatio;
chr13	48919168	48919279	RB1	RB100007	NA	2	-0.831132748441315	2	0.0435186400205666	2	0.0435186400205666	NA	NA	SegRatio=-0.83,AbsMeanSigma=6.13,pvalue=2.58686980310639e-26,pvalueTTest=0.206939275040998,Adjusted:byPvalueTTestRatio;
chr13	48919275	48919385	RB1	RB100008	-2.17019060204419	2	-0.831132748441315	2	0.0435186400205666	2	0.0435186400205666	q-value=1.21104716387225e-05, copies=0	NA	SegRatio=-0.83,AbsMeanSigma=6.13,pvalue=2.58686980310639e-26,pvalueTTest=0.206939275040998,Adjusted:byPvalueTTestRatio;
chr13	48921971	48922085	RB1	RB100009	NA	2	-0.240869638839993	2	0.0435186400205666	2	0.0435186400205666	NA	NA	SegRatio=-0.24,AbsMeanSigma=1.86,pvalue=1.13949660526582e-10,pvalueTTest=0.233350641038089,
chr13	48923051	48923120	RB1	RB100010	NA	2	-0.240869638839993	2	0.0435186400205666	2	0.0435186400205666	NA	NA	SegRatio=-0.24,AbsMeanSigma=1.86,pvalue=1.13949660526582e-10,pvalueTTest=0.233350641038089,
chr13	48923120	48923208	RB1	RB100011	NA	2	-0.240869638839993	2	0.0435186400205666	2	0.0435186400205666	NA	NA	SegRatio=-0.24,AbsMeanSigma=1.86,pvalue=1.13949660526582e-10,pvalueTTest=0.233350641038089,
chr13	48934113	48934226	RB1	RB100012	NA	2	-0.240869638839993	2	0.0435186400205666	2	0.0435186400205666	NA	NA	SegRatio=-0.24,AbsMeanSigma=1.86,pvalue=1.13949660526582e-10,pvalueTTest=0.233350641038089,
chr13	48934217	48934331	RB1	RB100013	0.10860185638215	2	-0.240869638839993	2	0.0435186400205666	2	0.0435186400205666	NA	NA	SegRatio=-0.24,AbsMeanSigma=1.86,pvalue=1.13949660526582e-10,pvalueTTest=0.233350641038089,
chr13	48936988	48937053	RB1	RB100014	NA	2	-0.240869638839993	2	0.0435186400205666	2	0.0435186400205666	NA	NA	SegRatio=-0.24,AbsMeanSigma=1.86,pvalue=1.13949660526582e-10,pvalueTTest=0.233350641038089,
chr13	48938984	48939094	RB1	RB100015	NA	2	-0.240869638839993	2	0.0435186400205666	2	0.0435186400205666	NA	NA	SegRatio=-0.24,AbsMeanSigma=1.86,pvalue=1.13949660526582e-10,pvalueTTest=0.233350641038089,
chr13	48939082	48939153	RB1	RB100016	NA	2	-0.240869638839993	2	0.0435186400205666	2	0.0435186400205666	NA	NA	SegRatio=-0.24,AbsMeanSigma=1.86,pvalue=1.13949660526582e-10,pvalueTTest=0.233350641038089,
chr13	48941589	48941699	RB1	RB100017	-0.691961308932553	2	-0.240869638839993	2	0.0435186400205666	2	0.0435186400205666	NA	NA	SegRatio=-0.24,AbsMeanSigma=1.86,pvalue=1.13949660526582e-10,pvalueTTest=0.233350641038089,
chr13	48941660	48941749	RB1	RB100018	NA	2	-0.240869638839993	2	0.0435186400205666	2	0.0435186400205666	NA	NA	SegRatio=-0.24,AbsMeanSigma=1.86,pvalue=1.13949660526582e-10,pvalueTTest=0.233350641038089,
chr13	48942623	48942731	RB1	RB100019	-0.240869638839993	2	-0.240869638839993	2	0.0435186400205666	2	0.0435186400205666	NA	NA	SegRatio=-0.24,AbsMeanSigma=1.86,pvalue=1.13949660526582e-10,pvalueTTest=0.233350641038089,
chr13	48942689	48942800	RB1	RB100020	-1.83103505852929	2	0.0159376890873901	2	0.0435186400205666	2	0.0435186400205666	q-value=7.22135785468315e-06, copies=0.5	NA	SegRatio=0.02,AbsMeanSigma=1.73,pvalue=4.99337693818739e-06,pvalueTTest=0.306403000548518,
chr13	48947516	48947607	RB1	RB100021	NA	2	0.0159376890873901	2	0.0435186400205666	2	0.0435186400205666	NA	NA	SegRatio=0.02,AbsMeanSigma=1.73,pvalue=4.99337693818739e-06,pvalueTTest=0.306403000548518,
chr13	48947551	48947655	RB1	RB100022	NA	2	0.0159376890873901	2	0.0435186400205666	2	0.0435186400205666	NA	NA	SegRatio=0.02,AbsMeanSigma=1.73,pvalue=4.99337693818739e-06,pvalueTTest=0.306403000548518,
chr13	48951024	48951128	RB1	RB100023	-0.338526794477167	2	0.0159376890873901	2	0.0435186400205666	2	0.0435186400205666	NA	NA	SegRatio=0.02,AbsMeanSigma=1.73,pvalue=4.99337693818739e-06,pvalueTTest=0.306403000548518,
chr13	48951107	48951218	RB1	RB100024	0.0159376890873901	2	0.0159376890873901	2	0.0435186400205666	2	0.0435186400205666	NA	NA	SegRatio=0.02,AbsMeanSigma=1.73,pvalue=4.99337693818739e-06,pvalueTTest=0.306403000548518,
chr13	48953704	48953767	RB1	RB100025	NA	2	0.0159376890873901	2	0.0435186400205666	2	0.0435186400205666	NA	NA	SegRatio=0.02,AbsMeanSigma=1.73,pvalue=4.99337693818739e-06,pvalueTTest=0.306403000548518,
chr13	48953761	48953879	RB1	RB100026	0.0986891546905787	2	0.0159376890873901	2	0.0435186400205666	2	0.0435186400205666	NA	NA	SegRatio=0.02,AbsMeanSigma=1.73,pvalue=4.99337693818739e-06,pvalueTTest=0.306403000548518,
chr13	48954199	48954298	RB1	RB100027	NA	2	-1.40851783769859	2	0.0435186400205666	2	0.0435186400205666	NA	NA	SegRatio=-1.41,AbsMeanSigma=9.9,pvalue=1.64726618245319e-44,pvalueTTest=1,Adjusted:byPvalueTTestRatio;
chr13	48954316	48954409	RB1	RB100028	-1.40851783769859	2	-1.40851783769859	2	0.0435186400205666	2	0.0435186400205666	NA	NA	SegRatio=-1.41,AbsMeanSigma=9.9,pvalue=1.64726618245319e-44,pvalueTTest=1,Adjusted:byPvalueTTestRatio;
chr13	48955309	48955421	RB1	RB100029	NA	2	0.0741258742276002	2	0.0435186400205666	2	0.0435186400205666	NA	NA	SegRatio=0.07,AbsMeanSigma=0.06,pvalue=0.865620570864855,pvalueTTest=0.943811895624567,
chr13	48955422	48955539	RB1	RB100030	0.285449917040332	2	0.0741258742276002	2	0.0435186400205666	2	0.0435186400205666	NA	NA	SegRatio=0.07,AbsMeanSigma=0.06,pvalue=0.865620570864855,pvalueTTest=0.943811895624567,
chr13	48955540	48955641	RB1	RB100031	-0.304294934042426	2	0.0741258742276002	2	0.0435186400205666	2	0.0435186400205666	NA	NA	SegRatio=0.07,AbsMeanSigma=0.06,pvalue=0.865620570864855,pvalueTTest=0.943811895624567,
chr13	49027104	49027215	RB1	RB100032	0.0314667117233513	2	0.0741258742276002	2	0.0435186400205666	2	0.0435186400205666	NA	NA	SegRatio=0.07,AbsMeanSigma=0.06,pvalue=0.865620570864855,pvalueTTest=0.943811895624567,
chr13	49027215	49027325	RB1	RB100033	NA	2	0.0741258742276002	2	0.0435186400205666	2	0.0435186400205666	NA	NA	SegRatio=0.07,AbsMeanSigma=0.06,pvalue=0.865620570864855,pvalueTTest=0.943811895624567,
chr13	49030305	49030413	RB1	RB100034	0.219122775406017	2	0.0741258742276002	2	0.0435186400205666	2	0.0435186400205666	NA	NA	SegRatio=0.07,AbsMeanSigma=0.06,pvalue=0.865620570864855,pvalueTTest=0.943811895624567,
chr13	49030405	49030521	RB1	RB100035	-0.206877963537507	2	0.0741258742276002	2	0.0435186400205666	2	0.0435186400205666	NA	NA	SegRatio=0.07,AbsMeanSigma=0.06,pvalue=0.865620570864855,pvalueTTest=0.943811895624567,
chr13	49033760	49033866	RB1	RB100036	-0.288107251198352	2	0.0741258742276002	2	0.0435186400205666	2	0.0435186400205666	NA	NA	SegRatio=0.07,AbsMeanSigma=0.06,pvalue=0.865620570864855,pvalueTTest=0.943811895624567,
chr13	49033862	49033996	RB1	RB100037.RB100038	0.0741258742276002	2	0.0741258742276002	2	0.0435186400205666	2	0.0435186400205666	NA	NA	SegRatio=0.07,AbsMeanSigma=0.06,pvalue=0.865620570864855,pvalueTTest=0.943811895624567,
chr13	49037888	49037965	RB1	RB100039	-1.32470505535846	2	0.0369128046747369	2	0.0435186400205666	2	0.0435186400205666	q-value=0.00129864837000535, copies=0.5	NA	SegRatio=0.04,AbsMeanSigma=0.73,pvalue=0.011899579292097,pvalueTTest=0.340306420231986,
chr13	49037949	49038058	RB1	RB100040	NA	2	0.0369128046747369	2	0.0435186400205666	2	0.0435186400205666	NA	NA	SegRatio=0.04,AbsMeanSigma=0.73,pvalue=0.011899579292097,pvalueTTest=0.340306420231986,
chr13	49039140	49039249	RB1	RB100041	-0.0333944566059075	2	0.0369128046747369	2	0.0435186400205666	2	0.0435186400205666	NA	NA	SegRatio=0.04,AbsMeanSigma=0.73,pvalue=0.011899579292097,pvalueTTest=0.340306420231986,
chr13	49039242	49039359	RB1	RB100042	NA	2	0.0369128046747369	2	0.0435186400205666	2	0.0435186400205666	NA	NA	SegRatio=0.04,AbsMeanSigma=0.73,pvalue=0.011899579292097,pvalueTTest=0.340306420231986,
chr13	49039300	49039413	RB1	RB100043	-0.500609203967424	2	0.0369128046747369	2	0.0435186400205666	2	0.0435186400205666	q-value=0.00216827927790469, copies=1	NA	SegRatio=0.04,AbsMeanSigma=0.73,pvalue=0.011899579292097,pvalueTTest=0.340306420231986,
chr13	49039374	49039488	RB1	RB100044	0.0369128046747369	2	0.0369128046747369	2	0.0435186400205666	2	0.0435186400205666	NA	NA	SegRatio=0.04,AbsMeanSigma=0.73,pvalue=0.011899579292097,pvalueTTest=0.340306420231986,
chr13	49039484	49039598	RB1	RB100045	0.00718346180427608	2	0.0369128046747369	2	0.0435186400205666	2	0.0435186400205666	NA	NA	SegRatio=0.04,AbsMeanSigma=0.73,pvalue=0.011899579292097,pvalueTTest=0.340306420231986,
chr13	49047405	49047518	RB1	RB100046	NA	2	0.0369128046747369	2	0.0435186400205666	2	0.0435186400205666	NA	NA	SegRatio=0.04,AbsMeanSigma=0.73,pvalue=0.011899579292097,pvalueTTest=0.340306420231986,
chr13	49047518	49047631	RB1	RB100047	NA	2	0.0369128046747369	2	0.0435186400205666	2	0.0435186400205666	NA	NA	SegRatio=0.04,AbsMeanSigma=0.73,pvalue=0.011899579292097,pvalueTTest=0.340306420231986,
chr13	49050797	49050912	RB1	RB100048	0.092614359374202	2	0.0369128046747369	2	0.0435186400205666	2	0.0435186400205666	NA	NA	SegRatio=0.04,AbsMeanSigma=0.73,pvalue=0.011899579292097,pvalueTTest=0.340306420231986,
chr13	49050884	49050970	RB1	RB100049	0.0901809903084155	2	0.0369128046747369	2	0.0435186400205666	2	0.0435186400205666	NA	NA	SegRatio=0.04,AbsMeanSigma=0.73,pvalue=0.011899579292097,pvalueTTest=0.340306420231986,
chr13	49050970	49051077	RB1	RB100050	0.0526533367766591	2	0.0369128046747369	2	0.0435186400205666	2	0.0435186400205666	NA	NA	SegRatio=0.04,AbsMeanSigma=0.73,pvalue=0.011899579292097,pvalueTTest=0.340306420231986,
chr13	49051416	49051509	RB1	RB100051	-2.56937430695976	2	-0.00369670734027035	2	0.0435186400205666	2	0.0435186400205666	q-value=1.9855852041149e-71, copies=0	NA	SegRatio=0,AbsMeanSigma=0.31,pvalue=0.00685683821905195,pvalueTTest=0.248005387802117,
chr13	49051510	49051627	RB1	RB100052	0.258417739269924	2	-0.00369670734027035	2	0.0435186400205666	2	0.0435186400205666	NA	NA	SegRatio=0,AbsMeanSigma=0.31,pvalue=0.00685683821905195,pvalueTTest=0.248005387802117,
chr13	49054100	49054186	RB1	RB100053	0.0846153377828309	2	-0.00369670734027035	2	0.0435186400205666	2	0.0435186400205666	NA	NA	SegRatio=0,AbsMeanSigma=0.31,pvalue=0.00685683821905195,pvalueTTest=0.248005387802117,
chr13	49054182	49054294	RB1	RB100054	0.19450629576962	2	-0.00369670734027035	2	0.0435186400205666	2	0.0435186400205666	NA	NA	SegRatio=0,AbsMeanSigma=0.31,pvalue=0.00685683821905195,pvalueTTest=0.248005387802117,
chr13	52508863	52508971	ATP7B	ATP7B00001	-0.15888121425167	2	-0.00369670734027035	2	0.235070468217777	2	0.235070468217777	NA	NA	SegRatio=0,AbsMeanSigma=0.31,pvalue=0.00685683821905195,pvalueTTest=0.248005387802117,
chr13	52508949	52509066	ATP7B	ATP7B00002	-0.0628899328428535	2	-0.00369670734027035	2	0.235070468217777	2	0.235070468217777	NA	NA	SegRatio=0,AbsMeanSigma=0.31,pvalue=0.00685683821905195,pvalueTTest=0.248005387802117,
chr13	52509028	52509147	ATP7B	ATP7B00003	0.1246120998828	2	-0.00369670734027035	2	0.235070468217777	2	0.235070468217777	NA	NA	SegRatio=0,AbsMeanSigma=0.31,pvalue=0.00685683821905195,pvalueTTest=0.248005387802117,
chr13	52509148	52509263	ATP7B	ATP7B00004	-0.0989983347119629	2	-0.00369670734027035	2	0.235070468217777	2	0.235070468217777	NA	NA	SegRatio=0,AbsMeanSigma=0.31,pvalue=0.00685683821905195,pvalueTTest=0.248005387802117,
chr13	52509708	52509828	ATP7B	ATP7B00005	-0.390146709079055	2	-0.00369670734027035	2	0.235070468217777	2	0.235070468217777	NA	NA	SegRatio=0,AbsMeanSigma=0.31,pvalue=0.00685683821905195,pvalueTTest=0.248005387802117,
chr13	52509829	52509925	ATP7B	ATP7B00006	-0.00539061897118053	2	-0.00369670734027035	2	0.235070468217777	2	0.235070468217777	NA	NA	SegRatio=0,AbsMeanSigma=0.31,pvalue=0.00685683821905195,pvalueTTest=0.248005387802117,
chr13	52511311	52511427	ATP7B	ATP7B00007	-0.136824989413773	2	-0.00369670734027035	2	0.235070468217777	2	0.235070468217777	NA	NA	SegRatio=0,AbsMeanSigma=0.31,pvalue=0.00685683821905195,pvalueTTest=0.248005387802117,
chr13	52511410	52511527	ATP7B	ATP7B00008	-0.150783998491636	2	-0.00369670734027035	2	0.235070468217777	2	0.235070468217777	NA	NA	SegRatio=0,AbsMeanSigma=0.31,pvalue=0.00685683821905195,pvalueTTest=0.248005387802117,
chr13	52511499	52511605	ATP7B	ATP7B00009	-0.1063602018583	2	-0.00369670734027035	2	0.235070468217777	2	0.235070468217777	NA	NA	SegRatio=0,AbsMeanSigma=0.31,pvalue=0.00685683821905195,pvalueTTest=0.248005387802117,
chr13	52511618	52511737	ATP7B	ATP7B00010	0.0933903859497407	2	-0.00369670734027035	2	0.235070468217777	2	0.235070468217777	NA	NA	SegRatio=0,AbsMeanSigma=0.31,pvalue=0.00685683821905195,pvalueTTest=0.248005387802117,
chr13	52511738	52511857	ATP7B	ATP7B00011	0.0281563460361557	2	-0.00369670734027035	2	0.235070468217777	2	0.235070468217777	NA	NA	SegRatio=0,AbsMeanSigma=0.31,pvalue=0.00685683821905195,pvalueTTest=0.248005387802117,
chr13	52513130	52513228	ATP7B	ATP7B00012	-0.225476577965747	2	-0.00369670734027035	2	0.235070468217777	2	0.235070468217777	NA	NA	SegRatio=0,AbsMeanSigma=0.31,pvalue=0.00685683821905195,pvalueTTest=0.248005387802117,
chr13	52513205	52513309	ATP7B	ATP7B00013	0.0749971304225968	2	-0.00369670734027035	2	0.235070468217777	2	0.235070468217777	NA	NA	SegRatio=0,AbsMeanSigma=0.31,pvalue=0.00685683821905195,pvalueTTest=0.248005387802117,
chr13	52513296	52513390	ATP7B	ATP7B00014	0.1124268162868	2	-0.00369670734027035	2	0.235070468217777	2	0.235070468217777	NA	NA	SegRatio=0,AbsMeanSigma=0.31,pvalue=0.00685683821905195,pvalueTTest=0.248005387802117,
chr13	52515190	52515287	ATP7B	ATP7B00015	-0.12913888343059	2	-0.00369670734027035	2	0.235070468217777	2	0.235070468217777	NA	NA	SegRatio=0,AbsMeanSigma=0.31,pvalue=0.00685683821905195,pvalueTTest=0.248005387802117,
chr13	52515216	52515326	ATP7B	ATP7B00016	-0.114114514111677	2	-0.00369670734027035	2	0.235070468217777	2	0.235070468217777	NA	NA	SegRatio=0,AbsMeanSigma=0.31,pvalue=0.00685683821905195,pvalueTTest=0.248005387802117,
chr13	52515306	52515421	ATP7B	ATP7B00017	0.0631756093421111	2	-0.00369670734027035	2	0.235070468217777	2	0.235070468217777	NA	NA	SegRatio=0,AbsMeanSigma=0.31,pvalue=0.00685683821905195,pvalueTTest=0.248005387802117,
chr13	52516495	52516613	ATP7B	ATP7B00018	-0.00369670734027035	2	-0.00369670734027035	2	0.235070468217777	2	0.235070468217777	NA	NA	SegRatio=0,AbsMeanSigma=0.31,pvalue=0.00685683821905195,pvalueTTest=0.248005387802117,
chr13	52516560	52516677	ATP7B	ATP7B00019	-0.0113143818347342	2	-0.00369670734027035	2	0.235070468217777	2	0.235070468217777	NA	NA	SegRatio=0,AbsMeanSigma=0.31,pvalue=0.00685683821905195,pvalueTTest=0.248005387802117,
chr13	52516620	52516734	ATP7B	ATP7B00020	-0.120597599729426	2	-0.00369670734027035	2	0.235070468217777	2	0.235070468217777	NA	NA	SegRatio=0,AbsMeanSigma=0.31,pvalue=0.00685683821905195,pvalueTTest=0.248005387802117,
chr13	52518195	52518316	ATP7B	ATP7B00021	-0.102599695318495	2	-0.00369670734027035	2	0.235070468217777	2	0.235070468217777	NA	NA	SegRatio=0,AbsMeanSigma=0.31,pvalue=0.00685683821905195,pvalueTTest=0.248005387802117,
chr13	52518271	52518391	ATP7B	ATP7B00022	0.1389587111672	2	-0.00369670734027035	2	0.235070468217777	2	0.235070468217777	NA	NA	SegRatio=0,AbsMeanSigma=0.31,pvalue=0.00685683821905195,pvalueTTest=0.248005387802117,
chr13	52518330	52518448	ATP7B	ATP7B00023	0.111683830968	2	-0.00369670734027035	2	0.235070468217777	2	0.235070468217777	NA	NA	SegRatio=0,AbsMeanSigma=0.31,pvalue=0.00685683821905195,pvalueTTest=0.248005387802117,
chr13	52520350	52520448	ATP7B	ATP7B00024	-0.193457637391172	2	-0.00369670734027035	2	0.235070468217777	2	0.235070468217777	NA	NA	SegRatio=0,AbsMeanSigma=0.31,pvalue=0.00685683821905195,pvalueTTest=0.248005387802117,
chr13	52520433	52520557	ATP7B	ATP7B00025	0.0731668558449832	2	-0.00369670734027035	2	0.235070468217777	2	0.235070468217777	NA	NA	SegRatio=0,AbsMeanSigma=0.31,pvalue=0.00685683821905195,pvalueTTest=0.248005387802117,
chr13	52520470	52520592	ATP7B	ATP7B00026	0.0843867704299227	2	-0.00369670734027035	2	0.235070468217777	2	0.235070468217777	NA	NA	SegRatio=0,AbsMeanSigma=0.31,pvalue=0.00685683821905195,pvalueTTest=0.248005387802117,
chr13	52520568	52520676	ATP7B	ATP7B00027	0.0970484130043705	2	-0.00369670734027035	2	0.235070468217777	2	0.235070468217777	NA	NA	SegRatio=0,AbsMeanSigma=0.31,pvalue=0.00685683821905195,pvalueTTest=0.248005387802117,
chr13	52523774	52523886	ATP7B	ATP7B00028	-0.0999677710339961	2	-0.00369670734027035	2	0.235070468217777	2	0.235070468217777	NA	NA	SegRatio=0,AbsMeanSigma=0.31,pvalue=0.00685683821905195,pvalueTTest=0.248005387802117,
chr13	52523887	52523998	ATP7B	ATP7B00029	-0.0200377857300435	2	-0.00369670734027035	2	0.235070468217777	2	0.235070468217777	NA	NA	SegRatio=0,AbsMeanSigma=0.31,pvalue=0.00685683821905195,pvalueTTest=0.248005387802117,
chr13	52524115	52524226	ATP7B	ATP7B00030	0.134852158572655	2	-0.00369670734027035	2	0.235070468217777	2	0.235070468217777	NA	NA	SegRatio=0,AbsMeanSigma=0.31,pvalue=0.00685683821905195,pvalueTTest=0.248005387802117,
chr13	52524157	52524273	ATP7B	ATP7B00031	-0.0358018695202216	2	-0.00369670734027035	2	0.235070468217777	2	0.235070468217777	NA	NA	SegRatio=0,AbsMeanSigma=0.31,pvalue=0.00685683821905195,pvalueTTest=0.248005387802117,
chr13	52524248	52524342	ATP7B	ATP7B00032	-0.127858918530222	2	-0.00369670734027035	2	0.235070468217777	2	0.235070468217777	NA	NA	SegRatio=0,AbsMeanSigma=0.31,pvalue=0.00685683821905195,pvalueTTest=0.248005387802117,
chr13	52524321	52524432	ATP7B	ATP7B00033	0.00708429392340419	2	-0.00369670734027035	2	0.235070468217777	2	0.235070468217777	NA	NA	SegRatio=0,AbsMeanSigma=0.31,pvalue=0.00685683821905195,pvalueTTest=0.248005387802117,
chr13	52524422	52524541	ATP7B	ATP7B00034	-0.109228611498097	2	-0.00369670734027035	2	0.235070468217777	2	0.235070468217777	NA	NA	SegRatio=0,AbsMeanSigma=0.31,pvalue=0.00685683821905195,pvalueTTest=0.248005387802117,
chr13	52524470	52524590	ATP7B	ATP7B00035	-0.0545724717299228	2	-0.00369670734027035	2	0.235070468217777	2	0.235070468217777	NA	NA	SegRatio=0,AbsMeanSigma=0.31,pvalue=0.00685683821905195,pvalueTTest=0.248005387802117,
chr13	52531629	52531740	ATP7B	ATP7B00036	0.00156763036912735	2	-0.00369670734027035	2	0.235070468217777	2	0.235070468217777	NA	NA	SegRatio=0,AbsMeanSigma=0.31,pvalue=0.00685683821905195,pvalueTTest=0.248005387802117,
chr13	52531713	52531824	ATP7B	ATP7B00037	0.0429980135713132	2	-0.00369670734027035	2	0.235070468217777	2	0.235070468217777	NA	NA	SegRatio=0,AbsMeanSigma=0.31,pvalue=0.00685683821905195,pvalueTTest=0.248005387802117,
chr13	52532393	52532512	ATP7B	ATP7B00038	-0.0163241632794134	2	-0.00369670734027035	2	0.235070468217777	2	0.235070468217777	NA	NA	SegRatio=0,AbsMeanSigma=0.31,pvalue=0.00685683821905195,pvalueTTest=0.248005387802117,
chr13	52532451	52532556	ATP7B	ATP7B00039	0.00460791212293921	2	-0.00369670734027035	2	0.235070468217777	2	0.235070468217777	NA	NA	SegRatio=0,AbsMeanSigma=0.31,pvalue=0.00685683821905195,pvalueTTest=0.248005387802117,
chr13	52532524	52532642	ATP7B	ATP7B00040	-0.185862947467972	2	-0.00369670734027035	2	0.235070468217777	2	0.235070468217777	NA	NA	SegRatio=0,AbsMeanSigma=0.31,pvalue=0.00685683821905195,pvalueTTest=0.248005387802117,
chr13	52532578	52532679	ATP7B	ATP7B00041	0.0548001386600058	2	-0.00369670734027035	2	0.235070468217777	2	0.235070468217777	NA	NA	SegRatio=0,AbsMeanSigma=0.31,pvalue=0.00685683821905195,pvalueTTest=0.248005387802117,
chr13	52532668	52532784	ATP7B	ATP7B00042	-0.0488328912875605	2	-0.00369670734027035	2	0.235070468217777	2	0.235070468217777	NA	NA	SegRatio=0,AbsMeanSigma=0.31,pvalue=0.00685683821905195,pvalueTTest=0.248005387802117,
chr13	52534209	52534325	ATP7B	ATP7B00043	0.23244936538045	2	-0.00369670734027035	2	0.235070468217777	2	0.235070468217777	NA	NA	SegRatio=0,AbsMeanSigma=0.31,pvalue=0.00685683821905195,pvalueTTest=0.248005387802117,
chr13	52534285	52534402	ATP7B	ATP7B00044	-0.125200919484233	2	-0.00369670734027035	2	0.235070468217777	2	0.235070468217777	NA	NA	SegRatio=0,AbsMeanSigma=0.31,pvalue=0.00685683821905195,pvalueTTest=0.248005387802117,
chr13	52534347	52534464	ATP7B	ATP7B00045	0.0280733595066318	2	-0.00369670734027035	2	0.235070468217777	2	0.235070468217777	NA	NA	SegRatio=0,AbsMeanSigma=0.31,pvalue=0.00685683821905195,pvalueTTest=0.248005387802117,
chr13	52534453	52534557	ATP7B	ATP7B00046	0.0324479287553016	2	-0.00369670734027035	2	0.235070468217777	2	0.235070468217777	NA	NA	SegRatio=0,AbsMeanSigma=0.31,pvalue=0.00685683821905195,pvalueTTest=0.248005387802117,
chr13	52535935	52536033	ATP7B	ATP7B00047	-0.0266192051286753	2	-0.00369670734027035	2	0.235070468217777	2	0.235070468217777	NA	NA	SegRatio=0,AbsMeanSigma=0.31,pvalue=0.00685683821905195,pvalueTTest=0.248005387802117,
chr13	52535992	52536094	ATP7B	ATP7B00048	0.0761350178468118	2	-0.00369670734027035	2	0.235070468217777	2	0.235070468217777	NA	NA	SegRatio=0,AbsMeanSigma=0.31,pvalue=0.00685683821905195,pvalueTTest=0.248005387802117,
chr13	52538898	52539036	ATP7B	ATP7B00049	NA	2	-0.00369670734027035	2	0.235070468217777	2	0.235070468217777	NA	NA	SegRatio=0,AbsMeanSigma=0.31,pvalue=0.00685683821905195,pvalueTTest=0.248005387802117,
chr13	52539036	52539154	ATP7B	ATP7B00050	NA	2	-0.00369670734027035	2	0.235070468217777	2	0.235070468217777	NA	NA	SegRatio=0,AbsMeanSigma=0.31,pvalue=0.00685683821905195,pvalueTTest=0.248005387802117,
chr13	52539142	52539238	ATP7B	ATP7B00051	-0.010315915787141	2	-0.00369670734027035	2	0.235070468217777	2	0.235070468217777	NA	NA	SegRatio=0,AbsMeanSigma=0.31,pvalue=0.00685683821905195,pvalueTTest=0.248005387802117,
chr13	52542554	52542672	ATP7B	ATP7B00052	0.154022765143295	2	-0.00369670734027035	2	0.235070468217777	2	0.235070468217777	NA	NA	SegRatio=0,AbsMeanSigma=0.31,pvalue=0.00685683821905195,pvalueTTest=0.248005387802117,
chr13	52542655	52542765	ATP7B	ATP7B00053	0.0310105899259815	2	-0.00369670734027035	2	0.235070468217777	2	0.235070468217777	NA	NA	SegRatio=0,AbsMeanSigma=0.31,pvalue=0.00685683821905195,pvalueTTest=0.248005387802117,
chr13	52544606	52544725	ATP7B	ATP7B00054	0.00353644791216651	2	-0.00369670734027035	2	0.235070468217777	2	0.235070468217777	NA	NA	SegRatio=0,AbsMeanSigma=0.31,pvalue=0.00685683821905195,pvalueTTest=0.248005387802117,
chr13	52544710	52544823	ATP7B	ATP7B00055	0.207899001730049	2	-0.00369670734027035	2	0.235070468217777	2	0.235070468217777	NA	NA	SegRatio=0,AbsMeanSigma=0.31,pvalue=0.00685683821905195,pvalueTTest=0.248005387802117,
chr13	52544821	52544939	ATP7B	ATP7B00056	0.392792910083162	2	-0.00369670734027035	2	0.235070468217777	2	0.235070468217777	NA	NA	SegRatio=0,AbsMeanSigma=0.31,pvalue=0.00685683821905195,pvalueTTest=0.248005387802117,
chr13	52548017	52548111	ATP7B	ATP7B00057	0.0382001701927034	2	-0.00369670734027035	2	0.235070468217777	2	0.235070468217777	NA	NA	SegRatio=0,AbsMeanSigma=0.31,pvalue=0.00685683821905195,pvalueTTest=0.248005387802117,
chr13	52548094	52548209	ATP7B	ATP7B00058	0.0305604062166271	2	-0.00369670734027035	2	0.235070468217777	2	0.235070468217777	NA	NA	SegRatio=0,AbsMeanSigma=0.31,pvalue=0.00685683821905195,pvalueTTest=0.248005387802117,
chr13	52548160	52548269	ATP7B	ATP7B00059	-0.0995418067603111	2	-0.00369670734027035	2	0.235070468217777	2	0.235070468217777	NA	NA	SegRatio=0,AbsMeanSigma=0.31,pvalue=0.00685683821905195,pvalueTTest=0.248005387802117,
chr13	52548254	52548366	ATP7B	ATP7B00060	-0.214592779284226	2	-0.00369670734027035	2	0.235070468217777	2	0.235070468217777	NA	NA	SegRatio=0,AbsMeanSigma=0.31,pvalue=0.00685683821905195,pvalueTTest=0.248005387802117,
chr13	52548342	52548443	ATP7B	ATP7B00061	-0.0632409500893812	2	-0.00369670734027035	2	0.235070468217777	2	0.235070468217777	NA	NA	SegRatio=0,AbsMeanSigma=0.31,pvalue=0.00685683821905195,pvalueTTest=0.248005387802117,
chr13	52548414	52548533	ATP7B	ATP7B00062	0.0327151739337979	2	-0.00369670734027035	2	0.235070468217777	2	0.235070468217777	NA	NA	SegRatio=0,AbsMeanSigma=0.31,pvalue=0.00685683821905195,pvalueTTest=0.248005387802117,
chr13	52548496	52548606	ATP7B	ATP7B00063	-0.0403023757255861	2	-0.00369670734027035	2	0.235070468217777	2	0.235070468217777	NA	NA	SegRatio=0,AbsMeanSigma=0.31,pvalue=0.00685683821905195,pvalueTTest=0.248005387802117,
chr13	52548557	52548667	ATP7B	ATP7B00064	-0.248228972368202	2	-0.00369670734027035	2	0.235070468217777	2	0.235070468217777	NA	NA	SegRatio=0,AbsMeanSigma=0.31,pvalue=0.00685683821905195,pvalueTTest=0.248005387802117,
chr13	52548666	52548777	ATP7B	ATP7B00065	-0.0901817788483671	2	-0.00369670734027035	2	0.235070468217777	2	0.235070468217777	NA	NA	SegRatio=0,AbsMeanSigma=0.31,pvalue=0.00685683821905195,pvalueTTest=0.248005387802117,
chr13	52548756	52548872	ATP7B	ATP7B00066	-0.163654092771925	2	-0.00369670734027035	2	0.235070468217777	2	0.235070468217777	NA	NA	SegRatio=0,AbsMeanSigma=0.31,pvalue=0.00685683821905195,pvalueTTest=0.248005387802117,
chr13	52548852	52548970	ATP7B	ATP7B00067	-0.0762708703494997	2	-0.00369670734027035	2	0.235070468217777	2	0.235070468217777	NA	NA	SegRatio=0,AbsMeanSigma=0.31,pvalue=0.00685683821905195,pvalueTTest=0.248005387802117,
chr13	52548953	52549072	ATP7B	ATP7B00068	-0.121627454944351	2	-0.00369670734027035	2	0.235070468217777	2	0.235070468217777	NA	NA	SegRatio=0,AbsMeanSigma=0.31,pvalue=0.00685683821905195,pvalueTTest=0.248005387802117,
chr13	52549052	52549160	ATP7B	ATP7B00069	0.0494141506370021	2	-0.00369670734027035	2	0.235070468217777	2	0.235070468217777	NA	NA	SegRatio=0,AbsMeanSigma=0.31,pvalue=0.00685683821905195,pvalueTTest=0.248005387802117,
chr13	52549127	52549218	ATP7B	ATP7B00070	-0.0395714309445531	2	-0.00369670734027035	2	0.235070468217777	2	0.235070468217777	NA	NA	SegRatio=0,AbsMeanSigma=0.31,pvalue=0.00685683821905195,pvalueTTest=0.248005387802117,
chr13	52549169	52549277	ATP7B	ATP7B00071	-0.0968814291175928	2	-0.00369670734027035	2	0.235070468217777	2	0.235070468217777	NA	NA	SegRatio=0,AbsMeanSigma=0.31,pvalue=0.00685683821905195,pvalueTTest=0.248005387802117,
chr13	52549257	52549369	ATP7B	ATP7B00072	-0.0491960058053533	2	-0.00369670734027035	2	0.235070468217777	2	0.235070468217777	NA	NA	SegRatio=0,AbsMeanSigma=0.31,pvalue=0.00685683821905195,pvalueTTest=0.248005387802117,
chr13	52585380	52585495	ATP7B	ATP7B00073	-0.293696733302263	2	-0.00369670734027035	2	0.235070468217777	2	0.235070468217777	NA	NA	SegRatio=0,AbsMeanSigma=0.31,pvalue=0.00685683821905195,pvalueTTest=0.248005387802117,
chr16	3293094	3293210	MEFV	MEFV00001	0.0430116781775819	2	0.00399255687126254	2	0.785452100753126	2	0.785452100753126	NA	NA	SegRatio=0,AbsMeanSigma=0.03,pvalue=0.766363609781896,pvalueTTest=0.761668580345144,
chr16	3293184	3293298	MEFV	MEFV00002	0.00321006245186777	2	0.00399255687126254	2	0.785452100753126	2	0.785452100753126	NA	NA	SegRatio=0,AbsMeanSigma=0.03,pvalue=0.766363609781896,pvalueTTest=0.761668580345144,
chr16	3293291	3293409	MEFV	MEFV00003	-0.213700892171742	2	0.00399255687126254	2	0.785452100753126	2	0.785452100753126	NA	NA	SegRatio=0,AbsMeanSigma=0.03,pvalue=0.766363609781896,pvalueTTest=0.761668580345144,
chr16	3293397	3293500	MEFV	MEFV00004	-0.0903150972544304	2	0.00399255687126254	2	0.785452100753126	2	0.785452100753126	NA	NA	SegRatio=0,AbsMeanSigma=0.03,pvalue=0.766363609781896,pvalueTTest=0.761668580345144,
chr16	3293425	3293537	MEFV	MEFV00005	-0.191233606194888	2	0.00399255687126254	2	0.785452100753126	2	0.785452100753126	NA	NA	SegRatio=0,AbsMeanSigma=0.03,pvalue=0.766363609781896,pvalueTTest=0.761668580345144,
chr16	3293512	3293627	MEFV	MEFV00006	0.0131926133864828	2	0.00399255687126254	2	0.785452100753126	2	0.785452100753126	NA	NA	SegRatio=0,AbsMeanSigma=0.03,pvalue=0.766363609781896,pvalueTTest=0.761668580345144,
chr16	3293618	3293736	MEFV	MEFV00007	-0.0997579788867739	2	0.00399255687126254	2	0.785452100753126	2	0.785452100753126	NA	NA	SegRatio=0,AbsMeanSigma=0.03,pvalue=0.766363609781896,pvalueTTest=0.761668580345144,
chr16	3293804	3293922	MEFV	MEFV00008	-0.0334944861167561	2	0.00399255687126254	2	0.785452100753126	2	0.785452100753126	NA	NA	SegRatio=0,AbsMeanSigma=0.03,pvalue=0.766363609781896,pvalueTTest=0.761668580345144,
chr16	3293903	3294015	MEFV	MEFV00009	NA	2	0.00399255687126254	2	0.785452100753126	2	0.785452100753126	NA	NA	SegRatio=0,AbsMeanSigma=0.03,pvalue=0.766363609781896,pvalueTTest=0.761668580345144,
chr16	3293987	3294082	MEFV	MEFV00010	0.12363932380517	2	0.00399255687126254	2	0.785452100753126	2	0.785452100753126	NA	NA	SegRatio=0,AbsMeanSigma=0.03,pvalue=0.766363609781896,pvalueTTest=0.761668580345144,
chr16	3294079	3294196	MEFV	MEFV00011	-0.199933022953104	2	0.00399255687126254	2	0.785452100753126	2	0.785452100753126	NA	NA	SegRatio=0,AbsMeanSigma=0.03,pvalue=0.766363609781896,pvalueTTest=0.761668580345144,
chr16	3294201	3294319	MEFV	MEFV00012	NA	2	0.00399255687126254	2	0.785452100753126	2	0.785452100753126	NA	NA	SegRatio=0,AbsMeanSigma=0.03,pvalue=0.766363609781896,pvalueTTest=0.761668580345144,
chr16	3294441	3294557	MEFV	MEFV00013	0.142469284371236	2	0.00399255687126254	2	0.785452100753126	2	0.785452100753126	NA	NA	SegRatio=0,AbsMeanSigma=0.03,pvalue=0.766363609781896,pvalueTTest=0.761668580345144,
chr16	3294550	3294663	MEFV	MEFV00014	-0.528271366702124	2	0.00399255687126254	2	0.785452100753126	2	0.785452100753126	q-value=0.000713858495325044, copies=1	NA	SegRatio=0,AbsMeanSigma=0.03,pvalue=0.766363609781896,pvalueTTest=0.761668580345144,
chr16	3296490	3296574	MEFV	MEFV00015	0.0752287490224005	2	0.00399255687126254	2	0.785452100753126	2	0.785452100753126	NA	NA	SegRatio=0,AbsMeanSigma=0.03,pvalue=0.766363609781896,pvalueTTest=0.761668580345144,
chr16	3296973	3297084	MEFV	MEFV00016	0.0674464381082216	2	0.00399255687126254	2	0.785452100753126	2	0.785452100753126	NA	NA	SegRatio=0,AbsMeanSigma=0.03,pvalue=0.766363609781896,pvalueTTest=0.761668580345144,
chr16	3297031	3297152	MEFV	MEFV00017	0.0665784793230136	2	0.00399255687126254	2	0.785452100753126	2	0.785452100753126	NA	NA	SegRatio=0,AbsMeanSigma=0.03,pvalue=0.766363609781896,pvalueTTest=0.761668580345144,
chr16	3297121	3297225	MEFV	MEFV00018	-0.00672984410658122	2	0.00399255687126254	2	0.785452100753126	2	0.785452100753126	NA	NA	SegRatio=0,AbsMeanSigma=0.03,pvalue=0.766363609781896,pvalueTTest=0.761668580345144,
chr16	3297200	3297335	MEFV	MEFV00019	NA	2	0.00399255687126254	2	0.785452100753126	2	0.785452100753126	NA	NA	SegRatio=0,AbsMeanSigma=0.03,pvalue=0.766363609781896,pvalueTTest=0.761668580345144,
chr16	3298834	3298933	MEFV	MEFV00020	-0.028307131117805	2	0.00399255687126254	2	0.785452100753126	2	0.785452100753126	NA	NA	SegRatio=0,AbsMeanSigma=0.03,pvalue=0.766363609781896,pvalueTTest=0.761668580345144,
chr16	3298923	3299041	MEFV	MEFV00021	0.104563129701283	2	0.00399255687126254	2	0.785452100753126	2	0.785452100753126	NA	NA	SegRatio=0,AbsMeanSigma=0.03,pvalue=0.766363609781896,pvalueTTest=0.761668580345144,
chr16	3299376	3299490	MEFV	MEFV00022	-0.0823314845849497	2	0.00399255687126254	2	0.785452100753126	2	0.785452100753126	NA	NA	SegRatio=0,AbsMeanSigma=0.03,pvalue=0.766363609781896,pvalueTTest=0.761668580345144,
chr16	3299435	3299526	MEFV	MEFV00023	0.0393153033643071	2	0.00399255687126254	2	0.785452100753126	2	0.785452100753126	NA	NA	SegRatio=0,AbsMeanSigma=0.03,pvalue=0.766363609781896,pvalueTTest=0.761668580345144,
chr16	3299502	3299605	MEFV	MEFV00024	0.07736022719994	2	0.00399255687126254	2	0.785452100753126	2	0.785452100753126	NA	NA	SegRatio=0,AbsMeanSigma=0.03,pvalue=0.766363609781896,pvalueTTest=0.761668580345144,
chr16	3299571	3299713	MEFV	MEFV00025	NA	2	0.00399255687126254	2	0.785452100753126	2	0.785452100753126	NA	NA	SegRatio=0,AbsMeanSigma=0.03,pvalue=0.766363609781896,pvalueTTest=0.761668580345144,
chr16	3299713	3299833	MEFV	MEFV00026	0.171846993830604	2	0.00399255687126254	2	0.785452100753126	2	0.785452100753126	NA	NA	SegRatio=0,AbsMeanSigma=0.03,pvalue=0.766363609781896,pvalueTTest=0.761668580345144,
chr16	3304034	3304176	MEFV	MEFV00027	NA	2	0.00399255687126254	2	0.785452100753126	2	0.785452100753126	NA	NA	SegRatio=0,AbsMeanSigma=0.03,pvalue=0.766363609781896,pvalueTTest=0.761668580345144,
chr16	3304171	3304282	MEFV	MEFV00028	-0.00440983288999024	2	0.00399255687126254	2	0.785452100753126	2	0.785452100753126	NA	NA	SegRatio=0,AbsMeanSigma=0.03,pvalue=0.766363609781896,pvalueTTest=0.761668580345144,
chr16	3304260	3304341	MEFV	MEFV00029	NA	2	0.00399255687126254	2	0.785452100753126	2	0.785452100753126	NA	NA	SegRatio=0,AbsMeanSigma=0.03,pvalue=0.766363609781896,pvalueTTest=0.761668580345144,
chr16	3304285	3304371	MEFV	MEFV00030	0.0600480040107626	2	0.00399255687126254	2	0.785452100753126	2	0.785452100753126	NA	NA	SegRatio=0,AbsMeanSigma=0.03,pvalue=0.766363609781896,pvalueTTest=0.761668580345144,
chr16	3304590	3304707	MEFV	MEFV00031	NA	2	0.00399255687126254	2	0.785452100753126	2	0.785452100753126	NA	NA	SegRatio=0,AbsMeanSigma=0.03,pvalue=0.766363609781896,pvalueTTest=0.761668580345144,
chr16	3304717	3304833	MEFV	MEFV00032	NA	2	0.00399255687126254	2	0.785452100753126	2	0.785452100753126	NA	NA	SegRatio=0,AbsMeanSigma=0.03,pvalue=0.766363609781896,pvalueTTest=0.761668580345144,
chr16	3306287	3306403	MEFV	MEFV00033	0.289159139965894	2	0.00399255687126254	2	0.785452100753126	2	0.785452100753126	NA	NA	SegRatio=0,AbsMeanSigma=0.03,pvalue=0.766363609781896,pvalueTTest=0.761668580345144,
chr16	3306400	3306522	MEFV	MEFV00034	0.188020152894603	2	0.00399255687126254	2	0.785452100753126	2	0.785452100753126	NA	NA	SegRatio=0,AbsMeanSigma=0.03,pvalue=0.766363609781896,pvalueTTest=0.761668580345144,
chr16	3306516	3306636	MEFV	MEFV00035	-0.0724768850940049	2	0.00399255687126254	2	0.785452100753126	2	0.785452100753126	NA	NA	SegRatio=0,AbsMeanSigma=0.03,pvalue=0.766363609781896,pvalueTTest=0.761668580345144,
chr16	68772146	68772258	CDH1	CDH100001	0.269481066649476	2	0.00399255687126254	2	0.970024002440312	2	0.970024002440312	NA	NA	SegRatio=0,AbsMeanSigma=0.03,pvalue=0.766363609781896,pvalueTTest=0.761668580345144,
chr16	68772269	68772373	CDH1	CDH100002	NA	2	0.00399255687126254	2	0.970024002440312	2	0.970024002440312	NA	NA	SegRatio=0,AbsMeanSigma=0.03,pvalue=0.766363609781896,pvalueTTest=0.761668580345144,
chr16	68835527	68835643	CDH1	CDH100003	-0.0736547183406964	2	0.00399255687126254	2	0.970024002440312	2	0.970024002440312	NA	NA	SegRatio=0,AbsMeanSigma=0.03,pvalue=0.766363609781896,pvalueTTest=0.761668580345144,
chr16	68835638	68835753	CDH1	CDH100004	-0.0132221473219018	2	0.00399255687126254	2	0.970024002440312	2	0.970024002440312	NA	NA	SegRatio=0,AbsMeanSigma=0.03,pvalue=0.766363609781896,pvalueTTest=0.761668580345144,
chr16	68835703	68835811	CDH1	CDH100005	0.0493761489569898	2	0.00399255687126254	2	0.970024002440312	2	0.970024002440312	NA	NA	SegRatio=0,AbsMeanSigma=0.03,pvalue=0.766363609781896,pvalueTTest=0.761668580345144,
chr16	68835809	68835923	CDH1	CDH100006	-0.0251090026065206	2	0.00399255687126254	2	0.970024002440312	2	0.970024002440312	NA	NA	SegRatio=0,AbsMeanSigma=0.03,pvalue=0.766363609781896,pvalueTTest=0.761668580345144,
chr16	68842285	68842396	CDH1	CDH100007	-0.0159229709611171	2	0.00399255687126254	2	0.970024002440312	2	0.970024002440312	NA	NA	SegRatio=0,AbsMeanSigma=0.03,pvalue=0.766363609781896,pvalueTTest=0.761668580345144,
chr16	68842371	68842460	CDH1	CDH100008	0.218203504339608	2	0.00399255687126254	2	0.970024002440312	2	0.970024002440312	NA	NA	SegRatio=0,AbsMeanSigma=0.03,pvalue=0.766363609781896,pvalueTTest=0.761668580345144,
chr16	68842423	68842537	CDH1	CDH100009	0.0919822887574707	2	0.00399255687126254	2	0.970024002440312	2	0.970024002440312	NA	NA	SegRatio=0,AbsMeanSigma=0.03,pvalue=0.766363609781896,pvalueTTest=0.761668580345144,
chr16	68842560	68842666	CDH1	CDH100010	-0.0013515344872209	2	0.00399255687126254	2	0.970024002440312	2	0.970024002440312	NA	NA	SegRatio=0,AbsMeanSigma=0.03,pvalue=0.766363609781896,pvalueTTest=0.761668580345144,
chr16	68842645	68842763	CDH1	CDH100011	-0.147338304713646	2	0.00399255687126254	2	0.970024002440312	2	0.970024002440312	NA	NA	SegRatio=0,AbsMeanSigma=0.03,pvalue=0.766363609781896,pvalueTTest=0.761668580345144,
chr16	68842748	68842861	CDH1	CDH100012	-0.0732009751923208	2	0.00399255687126254	2	0.970024002440312	2	0.970024002440312	NA	NA	SegRatio=0,AbsMeanSigma=0.03,pvalue=0.766363609781896,pvalueTTest=0.761668580345144,
chr16	68844077	68844194	CDH1	CDH100013	-0.110953691291753	2	0.00399255687126254	2	0.970024002440312	2	0.970024002440312	NA	NA	SegRatio=0,AbsMeanSigma=0.03,pvalue=0.766363609781896,pvalueTTest=0.761668580345144,
chr16	68844185	68844303	CDH1	CDH100014	0.0152844492058095	2	0.00399255687126254	2	0.970024002440312	2	0.970024002440312	NA	NA	SegRatio=0,AbsMeanSigma=0.03,pvalue=0.766363609781896,pvalueTTest=0.761668580345144,
chr16	68845538	68845654	CDH1	CDH100015	-0.0996840876186687	2	0.00399255687126254	2	0.970024002440312	2	0.970024002440312	NA	NA	SegRatio=0,AbsMeanSigma=0.03,pvalue=0.766363609781896,pvalueTTest=0.761668580345144,
chr16	68845586	68845703	CDH1	CDH100016	-0.0131417892916334	2	0.00399255687126254	2	0.970024002440312	2	0.970024002440312	NA	NA	SegRatio=0,AbsMeanSigma=0.03,pvalue=0.766363609781896,pvalueTTest=0.761668580345144,
chr16	68845696	68845794	CDH1	CDH100017	0.0263077979691314	2	0.00399255687126254	2	0.970024002440312	2	0.970024002440312	NA	NA	SegRatio=0,AbsMeanSigma=0.03,pvalue=0.766363609781896,pvalueTTest=0.761668580345144,
chr16	68846015	68846132	CDH1	CDH100018	-0.0156458520922659	2	0.00399255687126254	2	0.970024002440312	2	0.970024002440312	NA	NA	SegRatio=0,AbsMeanSigma=0.03,pvalue=0.766363609781896,pvalueTTest=0.761668580345144,
chr16	68846082	68846196	CDH1	CDH100019	0.00399255687126254	2	0.00399255687126254	2	0.970024002440312	2	0.970024002440312	NA	NA	SegRatio=0,AbsMeanSigma=0.03,pvalue=0.766363609781896,pvalueTTest=0.761668580345144,
chr16	68847171	68847267	CDH1	CDH100020	-0.0454940850658815	2	0.00399255687126254	2	0.970024002440312	2	0.970024002440312	NA	NA	SegRatio=0,AbsMeanSigma=0.03,pvalue=0.766363609781896,pvalueTTest=0.761668580345144,
chr16	68847259	68847356	CDH1	CDH100021	0.172552443877202	2	0.00399255687126254	2	0.970024002440312	2	0.970024002440312	NA	NA	SegRatio=0,AbsMeanSigma=0.03,pvalue=0.766363609781896,pvalueTTest=0.761668580345144,
chr16	68847356	68847474	CDH1	CDH100022	0.105193327481922	2	0.00399255687126254	2	0.970024002440312	2	0.970024002440312	NA	NA	SegRatio=0,AbsMeanSigma=0.03,pvalue=0.766363609781896,pvalueTTest=0.761668580345144,
chr16	68849351	68849466	CDH1	CDH100023	0.0879438655223243	2	0.00399255687126254	2	0.970024002440312	2	0.970024002440312	NA	NA	SegRatio=0,AbsMeanSigma=0.03,pvalue=0.766363609781896,pvalueTTest=0.761668580345144,
chr16	68849449	68849569	CDH1	CDH100024	0.0168823054710418	2	0.00399255687126254	2	0.970024002440312	2	0.970024002440312	NA	NA	SegRatio=0,AbsMeanSigma=0.03,pvalue=0.766363609781896,pvalueTTest=0.761668580345144,
chr16	68849544	68849633	CDH1	CDH100025	0.0108515255920933	2	0.00399255687126254	2	0.970024002440312	2	0.970024002440312	NA	NA	SegRatio=0,AbsMeanSigma=0.03,pvalue=0.766363609781896,pvalueTTest=0.761668580345144,
chr16	68849621	68849738	CDH1	CDH100026	-0.108539745798147	2	0.00399255687126254	2	0.970024002440312	2	0.970024002440312	NA	NA	SegRatio=0,AbsMeanSigma=0.03,pvalue=0.766363609781896,pvalueTTest=0.761668580345144,
chr16	68853155	68853273	CDH1	CDH100027	0.0472826816364926	2	0.00399255687126254	2	0.970024002440312	2	0.970024002440312	NA	NA	SegRatio=0,AbsMeanSigma=0.03,pvalue=0.766363609781896,pvalueTTest=0.761668580345144,
chr16	68853250	68853340	CDH1	CDH100028	0.0230372411659089	2	0.00399255687126254	2	0.970024002440312	2	0.970024002440312	NA	NA	SegRatio=0,AbsMeanSigma=0.03,pvalue=0.766363609781896,pvalueTTest=0.761668580345144,
chr16	68853334	68853444	CDH1	CDH100029	0.10677440789086	2	0.00399255687126254	2	0.970024002440312	2	0.970024002440312	NA	NA	SegRatio=0,AbsMeanSigma=0.03,pvalue=0.766363609781896,pvalueTTest=0.761668580345144,
chr16	68855874	68855991	CDH1	CDH100030	0.129778763861785	2	0.00399255687126254	2	0.970024002440312	2	0.970024002440312	NA	NA	SegRatio=0,AbsMeanSigma=0.03,pvalue=0.766363609781896,pvalueTTest=0.761668580345144,
chr16	68855951	68856065	CDH1	CDH100031	0.0383594038311122	2	0.00399255687126254	2	0.970024002440312	2	0.970024002440312	NA	NA	SegRatio=0,AbsMeanSigma=0.03,pvalue=0.766363609781896,pvalueTTest=0.761668580345144,
chr16	68856035	68856153	CDH1	CDH100032	NA	2	0.00399255687126254	2	0.970024002440312	2	0.970024002440312	NA	NA	SegRatio=0,AbsMeanSigma=0.03,pvalue=0.766363609781896,pvalueTTest=0.761668580345144,
chr16	68857279	68857394	CDH1	CDH100033	-0.0467914246014916	2	0.00399255687126254	2	0.970024002440312	2	0.970024002440312	NA	NA	SegRatio=0,AbsMeanSigma=0.03,pvalue=0.766363609781896,pvalueTTest=0.761668580345144,
chr16	68857394	68857507	CDH1	CDH100034	0.0702205829627517	2	0.00399255687126254	2	0.970024002440312	2	0.970024002440312	NA	NA	SegRatio=0,AbsMeanSigma=0.03,pvalue=0.766363609781896,pvalueTTest=0.761668580345144,
chr16	68857479	68857578	CDH1	CDH100035	-0.0522061708497422	2	0.00399255687126254	2	0.970024002440312	2	0.970024002440312	NA	NA	SegRatio=0,AbsMeanSigma=0.03,pvalue=0.766363609781896,pvalueTTest=0.761668580345144,
chr16	68862054	68862173	CDH1	CDH100036	0.0535643637652596	2	0.00399255687126254	2	0.970024002440312	2	0.970024002440312	NA	NA	SegRatio=0,AbsMeanSigma=0.03,pvalue=0.766363609781896,pvalueTTest=0.761668580345144,
chr16	68862138	68862243	CDH1	CDH100037	-0.0449948045197521	2	0.00399255687126254	2	0.970024002440312	2	0.970024002440312	NA	NA	SegRatio=0,AbsMeanSigma=0.03,pvalue=0.766363609781896,pvalueTTest=0.761668580345144,
chr16	68863499	68863610	CDH1	CDH100038	0.0419511094890224	2	0.00399255687126254	2	0.970024002440312	2	0.970024002440312	NA	NA	SegRatio=0,AbsMeanSigma=0.03,pvalue=0.766363609781896,pvalueTTest=0.761668580345144,
chr16	68863568	68863671	CDH1	CDH100039	-0.19372790632071	2	0.00399255687126254	2	0.970024002440312	2	0.970024002440312	NA	NA	SegRatio=0,AbsMeanSigma=0.03,pvalue=0.766363609781896,pvalueTTest=0.761668580345144,
chr16	68863615	68863733	CDH1	CDH100040	-0.171000761512829	2	0.00399255687126254	2	0.970024002440312	2	0.970024002440312	NA	NA	SegRatio=0,AbsMeanSigma=0.03,pvalue=0.766363609781896,pvalueTTest=0.761668580345144,
chr16	68867165	68867280	CDH1	CDH100041	-0.0550000475909113	2	0.00399255687126254	2	0.970024002440312	2	0.970024002440312	NA	NA	SegRatio=0,AbsMeanSigma=0.03,pvalue=0.766363609781896,pvalueTTest=0.761668580345144,
chr16	68867212	68867325	CDH1	CDH100042	0.0037734870953797	2	0.00399255687126254	2	0.970024002440312	2	0.970024002440312	NA	NA	SegRatio=0,AbsMeanSigma=0.03,pvalue=0.766363609781896,pvalueTTest=0.761668580345144,
chr16	68867314	68867432	CDH1	CDH100043	-0.377845769060113	2	0.00399255687126254	2	0.970024002440312	2	0.970024002440312	NA	NA	SegRatio=0,AbsMeanSigma=0.03,pvalue=0.766363609781896,pvalueTTest=0.761668580345144,
chr19	4090533	4090667	MAP2K2	MAP2K200001	NA	2	0.112729908208363	2	0.0784349323170687	2	0.0784349323170687	NA	NA	SegRatio=0.11,AbsMeanSigma=0.59,pvalue=0.00325882877748127,pvalueTTest=0.088172559560526,
chr19	4090653	4090742	MAP2K2	MAP2K200002	0.311321138526222	2	0.112729908208363	2	0.0784349323170687	2	0.0784349323170687	NA	NA	SegRatio=0.11,AbsMeanSigma=0.59,pvalue=0.00325882877748127,pvalueTTest=0.088172559560526,
chr19	4094392	4094501	MAP2K2	MAP2K200003	-0.0977712581806055	2	0.112729908208363	2	0.0784349323170687	2	0.0784349323170687	NA	NA	SegRatio=0.11,AbsMeanSigma=0.59,pvalue=0.00325882877748127,pvalueTTest=0.088172559560526,
chr19	4094493	4094613	MAP2K2	MAP2K200004	NA	2	0.112729908208363	2	0.0784349323170687	2	0.0784349323170687	NA	NA	SegRatio=0.11,AbsMeanSigma=0.59,pvalue=0.00325882877748127,pvalueTTest=0.088172559560526,
chr19	4095343	4095435	MAP2K2	MAP2K200005	0.174426899199439	2	0.112729908208363	2	0.0784349323170687	2	0.0784349323170687	NA	NA	SegRatio=0.11,AbsMeanSigma=0.59,pvalue=0.00325882877748127,pvalueTTest=0.088172559560526,
chr19	4095403	4095520	MAP2K2	MAP2K200006	0.13743369253701	2	0.112729908208363	2	0.0784349323170687	2	0.0784349323170687	NA	NA	SegRatio=0.11,AbsMeanSigma=0.59,pvalue=0.00325882877748127,pvalueTTest=0.088172559560526,
chr19	4097184	4097325	MAP2K2	MAP2K200007	NA	2	0.112729908208363	2	0.0784349323170687	2	0.0784349323170687	NA	NA	SegRatio=0.11,AbsMeanSigma=0.59,pvalue=0.00325882877748127,pvalueTTest=0.088172559560526,
chr19	4097311	4097451	MAP2K2	MAP2K200008	-0.154729794556207	2	0.112729908208363	2	0.0784349323170687	2	0.0784349323170687	NA	NA	SegRatio=0.11,AbsMeanSigma=0.59,pvalue=0.00325882877748127,pvalueTTest=0.088172559560526,
chr19	4099181	4099280	MAP2K2	MAP2K200009	NA	2	0.112729908208363	2	0.0784349323170687	2	0.0784349323170687	NA	NA	SegRatio=0.11,AbsMeanSigma=0.59,pvalue=0.00325882877748127,pvalueTTest=0.088172559560526,
chr19	4099258	4099358	MAP2K2	MAP2K200010	NA	2	0.112729908208363	2	0.0784349323170687	2	0.0784349323170687	NA	NA	SegRatio=0.11,AbsMeanSigma=0.59,pvalue=0.00325882877748127,pvalueTTest=0.088172559560526,
chr19	4099301	4099386	MAP2K2	MAP2K200011	0.331021772061991	2	0.112729908208363	2	0.0784349323170687	2	0.0784349323170687	NA	NA	SegRatio=0.11,AbsMeanSigma=0.59,pvalue=0.00325882877748127,pvalueTTest=0.088172559560526,
chr19	4099379	4099501	MAP2K2	MAP2K200012	-0.215662687225421	2	0.112729908208363	2	0.0784349323170687	2	0.0784349323170687	NA	NA	SegRatio=0.11,AbsMeanSigma=0.59,pvalue=0.00325882877748127,pvalueTTest=0.088172559560526,
chr19	4101027	4101132	MAP2K2	MAP2K200013	0.0983254278086764	2	0.112729908208363	2	0.0784349323170687	2	0.0784349323170687	NA	NA	SegRatio=0.11,AbsMeanSigma=0.59,pvalue=0.00325882877748127,pvalueTTest=0.088172559560526,
chr19	4101128	4101236	MAP2K2	MAP2K200014	NA	2	0.112729908208363	2	0.0784349323170687	2	0.0784349323170687	NA	NA	SegRatio=0.11,AbsMeanSigma=0.59,pvalue=0.00325882877748127,pvalueTTest=0.088172559560526,
chr19	4101238	4101358	MAP2K2	MAP2K200015	0.114568121420457	2	0.112729908208363	2	0.0784349323170687	2	0.0784349323170687	NA	NA	SegRatio=0.11,AbsMeanSigma=0.59,pvalue=0.00325882877748127,pvalueTTest=0.088172559560526,
chr19	4102294	4102416	MAP2K2	MAP2K200016	NA	2	0.112729908208363	2	0.0784349323170687	2	0.0784349323170687	NA	NA	SegRatio=0.11,AbsMeanSigma=0.59,pvalue=0.00325882877748127,pvalueTTest=0.088172559560526,
chr19	4102388	4102463	MAP2K2	MAP2K200017	0.365681616674603	2	0.112729908208363	2	0.0784349323170687	2	0.0784349323170687	NA	NA	SegRatio=0.11,AbsMeanSigma=0.59,pvalue=0.00325882877748127,pvalueTTest=0.088172559560526,
chr19	4102466	4102606	MAP2K2	MAP2K200018	NA	2	0.112729908208363	2	0.0784349323170687	2	0.0784349323170687	NA	NA	SegRatio=0.11,AbsMeanSigma=0.59,pvalue=0.00325882877748127,pvalueTTest=0.088172559560526,
chr19	4110456	4110576	MAP2K2	MAP2K200019	-0.0627866927121728	2	0.112729908208363	2	0.0784349323170687	2	0.0784349323170687	NA	NA	SegRatio=0.11,AbsMeanSigma=0.59,pvalue=0.00325882877748127,pvalueTTest=0.088172559560526,
chr19	4110523	4110640	MAP2K2	MAP2K200020	0.136734364314415	2	0.112729908208363	2	0.0784349323170687	2	0.0784349323170687	NA	NA	SegRatio=0.11,AbsMeanSigma=0.59,pvalue=0.00325882877748127,pvalueTTest=0.088172559560526,
chr19	4110586	4110694	MAP2K2	MAP2K200021	0.112729908208363	2	0.112729908208363	2	0.0784349323170687	2	0.0784349323170687	NA	NA	SegRatio=0.11,AbsMeanSigma=0.59,pvalue=0.00325882877748127,pvalueTTest=0.088172559560526,
chr19	4117331	4117448	MAP2K2	MAP2K200022	-0.0629046549690371	2	0.112729908208363	2	0.0784349323170687	2	0.0784349323170687	NA	NA	SegRatio=0.11,AbsMeanSigma=0.59,pvalue=0.00325882877748127,pvalueTTest=0.088172559560526,
chr19	4117431	4117544	MAP2K2	MAP2K200023	NA	2	0.112729908208363	2	0.0784349323170687	2	0.0784349323170687	NA	NA	SegRatio=0.11,AbsMeanSigma=0.59,pvalue=0.00325882877748127,pvalueTTest=0.088172559560526,
chr19	4117498	4117619	MAP2K2	MAP2K200024	NA	2	0.112729908208363	2	0.0784349323170687	2	0.0784349323170687	NA	NA	SegRatio=0.11,AbsMeanSigma=0.59,pvalue=0.00325882877748127,pvalueTTest=0.088172559560526,
chr19	4117549	4117656	MAP2K2	MAP2K200025	0.188962876170919	2	0.112729908208363	2	0.0784349323170687	2	0.0784349323170687	NA	NA	SegRatio=0.11,AbsMeanSigma=0.59,pvalue=0.00325882877748127,pvalueTTest=0.088172559560526,
chr20	32981586	32981700	ITCH	ITCH00001	0.144843551085553	2	0.0796912850924734	2	0.239784879380296	2	0.239784879380296	NA	NA	SegRatio=0.08,AbsMeanSigma=0.15,pvalue=0.657707910951611,pvalueTTest=0.790647676739966,
chr20	32981622	32981743	ITCH	ITCH00002	0.0264716916964835	2	0.0796912850924734	2	0.239784879380296	2	0.239784879380296	NA	NA	SegRatio=0.08,AbsMeanSigma=0.15,pvalue=0.657707910951611,pvalueTTest=0.790647676739966,
chr20	32989378	32989470	ITCH	ITCH00003	0.0624230182042353	2	0.0796912850924734	2	0.239784879380296	2	0.239784879380296	NA	NA	SegRatio=0.08,AbsMeanSigma=0.15,pvalue=0.657707910951611,pvalueTTest=0.790647676739966,
chr20	32989471	32989583	ITCH	ITCH00004	0.23531898868629	2	0.0796912850924734	2	0.239784879380296	2	0.239784879380296	NA	NA	SegRatio=0.08,AbsMeanSigma=0.15,pvalue=0.657707910951611,pvalueTTest=0.790647676739966,
chr20	32996420	32996528	ITCH	ITCH00005	-0.203414531958659	2	0.0796912850924734	2	0.239784879380296	2	0.239784879380296	NA	NA	SegRatio=0.08,AbsMeanSigma=0.15,pvalue=0.657707910951611,pvalueTTest=0.790647676739966,
chr20	32996468	32996565	ITCH	ITCH00006	0.00309890398133794	2	0.0796912850924734	2	0.239784879380296	2	0.239784879380296	NA	NA	SegRatio=0.08,AbsMeanSigma=0.15,pvalue=0.657707910951611,pvalueTTest=0.790647676739966,
chr20	32996521	32996630	ITCH	ITCH00007	0.0796912850924734	2	0.0796912850924734	2	0.239784879380296	2	0.239784879380296	NA	NA	SegRatio=0.08,AbsMeanSigma=0.15,pvalue=0.657707910951611,pvalueTTest=0.790647676739966,
chr20	33000283	33000392	ITCH	ITCH00008	0.220755224367164	2	0.0796912850924734	2	0.239784879380296	2	0.239784879380296	NA	NA	SegRatio=0.08,AbsMeanSigma=0.15,pvalue=0.657707910951611,pvalueTTest=0.790647676739966,
chr20	33000380	33000464	ITCH	ITCH00009	-1.31123200869555	2	-0.0519595153428544	2	0.239784879380296	2	0.239784879380296	NA	NA	SegRatio=-0.05,AbsMeanSigma=1.4,pvalue=4.20474826261363e-07,pvalueTTest=0.2206656600052,
chr20	33001509	33001624	ITCH	ITCH00010	-0.0905211500402329	2	-0.0519595153428544	2	0.239784879380296	2	0.239784879380296	NA	NA	SegRatio=-0.05,AbsMeanSigma=1.4,pvalue=4.20474826261363e-07,pvalueTTest=0.2206656600052,
chr20	33001623	33001732	ITCH	ITCH00011	0.0329780337563222	2	-0.0519595153428544	2	0.239784879380296	2	0.239784879380296	NA	NA	SegRatio=-0.05,AbsMeanSigma=1.4,pvalue=4.20474826261363e-07,pvalueTTest=0.2206656600052,
chr20	33005050	33005161	ITCH	ITCH00012	-0.134840724916204	2	-0.0519595153428544	2	0.239784879380296	2	0.239784879380296	NA	NA	SegRatio=-0.05,AbsMeanSigma=1.4,pvalue=4.20474826261363e-07,pvalueTTest=0.2206656600052,
chr20	33012258	33012358	ITCH	ITCH00013	-0.0734009877550077	2	-0.0519595153428544	2	0.239784879380296	2	0.239784879380296	NA	NA	SegRatio=-0.05,AbsMeanSigma=1.4,pvalue=4.20474826261363e-07,pvalueTTest=0.2206656600052,
chr20	33026204	33026305	ITCH	ITCH00014	-0.0683871101234662	2	-0.0519595153428544	2	0.239784879380296	2	0.239784879380296	NA	NA	SegRatio=-0.05,AbsMeanSigma=1.4,pvalue=4.20474826261363e-07,pvalueTTest=0.2206656600052,
chr20	33026275	33026394	ITCH	ITCH00015	0.0810720546904378	2	-0.0519595153428544	2	0.239784879380296	2	0.239784879380296	NA	NA	SegRatio=-0.05,AbsMeanSigma=1.4,pvalue=4.20474826261363e-07,pvalueTTest=0.2206656600052,
chr20	33026392	33026502	ITCH	ITCH00016	-0.010248589058569	2	-0.0519595153428544	2	0.239784879380296	2	0.239784879380296	NA	NA	SegRatio=-0.05,AbsMeanSigma=1.4,pvalue=4.20474826261363e-07,pvalueTTest=0.2206656600052,
chr20	33027860	33027974	ITCH	ITCH00017	NA	2	-0.0519595153428544	2	0.239784879380296	2	0.239784879380296	NA	NA	SegRatio=-0.05,AbsMeanSigma=1.4,pvalue=4.20474826261363e-07,pvalueTTest=0.2206656600052,
chr20	33027971	33028083	ITCH	ITCH00018	-0.0166112043223314	2	-0.0519595153428544	2	0.239784879380296	2	0.239784879380296	NA	NA	SegRatio=-0.05,AbsMeanSigma=1.4,pvalue=4.20474826261363e-07,pvalueTTest=0.2206656600052,
chr20	33028067	33028179	ITCH	ITCH00019	0.165829837088729	2	-0.0519595153428544	2	0.239784879380296	2	0.239784879380296	NA	NA	SegRatio=-0.05,AbsMeanSigma=1.4,pvalue=4.20474826261363e-07,pvalueTTest=0.2206656600052,
chr20	33029980	33030088	ITCH	ITCH00020	-0.0519595153428544	2	-0.0519595153428544	2	0.239784879380296	2	0.239784879380296	NA	NA	SegRatio=-0.05,AbsMeanSigma=1.4,pvalue=4.20474826261363e-07,pvalueTTest=0.2206656600052,
chr20	33030086	33030201	ITCH	ITCH00021	-2.44320343389191	2	-0.027970918973837	2	0.239784879380296	2	0.239784879380296	q-value=3.1185250887611e-34, copies=0	NA	SegRatio=-0.03,AbsMeanSigma=3.29,pvalue=1.45671930151356e-20,pvalueTTest=0.206702202865239,
chr20	33033062	33033147	ITCH	ITCH00022	0.146417938384114	2	-0.027970918973837	2	0.239784879380296	2	0.239784879380296	NA	NA	SegRatio=-0.03,AbsMeanSigma=3.29,pvalue=1.45671930151356e-20,pvalueTTest=0.206702202865239,
chr20	33033141	33033255	ITCH	ITCH00023	-0.027970918973837	2	-0.027970918973837	2	0.239784879380296	2	0.239784879380296	NA	NA	SegRatio=-0.03,AbsMeanSigma=3.29,pvalue=1.45671930151356e-20,pvalueTTest=0.206702202865239,
chr20	33033237	33033357	ITCH	ITCH00024	-0.106256311070698	2	-0.027970918973837	2	0.239784879380296	2	0.239784879380296	NA	NA	SegRatio=-0.03,AbsMeanSigma=3.29,pvalue=1.45671930151356e-20,pvalueTTest=0.206702202865239,
chr20	33037176	33037290	ITCH	ITCH00025	NA	2	-0.027970918973837	2	0.239784879380296	2	0.239784879380296	NA	NA	SegRatio=-0.03,AbsMeanSigma=3.29,pvalue=1.45671930151356e-20,pvalueTTest=0.206702202865239,
chr20	33037272	33037387	ITCH	ITCH00026	0.154248825787817	2	-0.027970918973837	2	0.239784879380296	2	0.239784879380296	NA	NA	SegRatio=-0.03,AbsMeanSigma=3.29,pvalue=1.45671930151356e-20,pvalueTTest=0.206702202865239,
chr20	33045155	33045243	ITCH	ITCH00027	0.0225670110791314	2	-0.027970918973837	2	0.239784879380296	2	0.239784879380296	NA	NA	SegRatio=-0.03,AbsMeanSigma=3.29,pvalue=1.45671930151356e-20,pvalueTTest=0.206702202865239,
chr20	33045234	33045346	ITCH	ITCH00028	-1.4965370968577	2	-1.33508541321106	2	0.239784879380296	2	0.239784879380296	NA	NA	SegRatio=-1.34,AbsMeanSigma=7.94,pvalue=8.99303323678722e-57,pvalueTTest=0.127648370874047,Adjusted:byPvalueTTestRatio;
chr20	33049855	33049969	ITCH	ITCH00029	NA	2	-1.33508541321106	2	0.239784879380296	2	0.239784879380296	NA	NA	SegRatio=-1.34,AbsMeanSigma=7.94,pvalue=8.99303323678722e-57,pvalueTTest=0.127648370874047,Adjusted:byPvalueTTestRatio;
chr20	33049908	33050016	ITCH	ITCH00030	-0.279178174134808	2	-1.33508541321106	2	0.239784879380296	2	0.239784879380296	NA	NA	SegRatio=-1.34,AbsMeanSigma=7.94,pvalue=8.99303323678722e-57,pvalueTTest=0.127648370874047,Adjusted:byPvalueTTestRatio;
chr20	33049993	33050092	ITCH	ITCH00031	-1.33508541321106	2	-1.33508541321106	2	0.239784879380296	2	0.239784879380296	NA	NA	SegRatio=-1.34,AbsMeanSigma=7.94,pvalue=8.99303323678722e-57,pvalueTTest=0.127648370874047,Adjusted:byPvalueTTestRatio;
chr20	33057767	33057872	ITCH	ITCH00032	-0.0560696483885789	2	0.0546126343344107	2	0.239784879380296	2	0.239784879380296	NA	NA	SegRatio=0.05,AbsMeanSigma=0.39,pvalue=0.0590607214722749,pvalueTTest=0.146205451886394,
chr20	33057873	33057984	ITCH	ITCH00033	-0.00022675024134003	2	0.0546126343344107	2	0.239784879380296	2	0.239784879380296	NA	NA	SegRatio=0.05,AbsMeanSigma=0.39,pvalue=0.0590607214722749,pvalueTTest=0.146205451886394,
chr20	33059221	33059316	ITCH	ITCH00034	0.213656438057366	2	0.0546126343344107	2	0.239784879380296	2	0.239784879380296	NA	NA	SegRatio=0.05,AbsMeanSigma=0.39,pvalue=0.0590607214722749,pvalueTTest=0.146205451886394,
chr20	33059280	33059396	ITCH	ITCH00035	0.078488540226112	2	0.0546126343344107	2	0.239784879380296	2	0.239784879380296	NA	NA	SegRatio=0.05,AbsMeanSigma=0.39,pvalue=0.0590607214722749,pvalueTTest=0.146205451886394,
chr20	33065511	33065603	ITCH	ITCH00036	0.126526618680035	2	0.0546126343344107	2	0.239784879380296	2	0.239784879380296	NA	NA	SegRatio=0.05,AbsMeanSigma=0.39,pvalue=0.0590607214722749,pvalueTTest=0.146205451886394,
chr20	33065600	33065707	ITCH	ITCH00037	-0.247100427253322	2	0.0546126343344107	2	0.239784879380296	2	0.239784879380296	NA	NA	SegRatio=0.05,AbsMeanSigma=0.39,pvalue=0.0590607214722749,pvalueTTest=0.146205451886394,
chr20	33067391	33067503	ITCH	ITCH00038	0.292228747378489	2	0.0546126343344107	2	0.239784879380296	2	0.239784879380296	NA	NA	SegRatio=0.05,AbsMeanSigma=0.39,pvalue=0.0590607214722749,pvalueTTest=0.146205451886394,
chr20	33067489	33067602	ITCH	ITCH00039	0.122119768903331	2	0.0546126343344107	2	0.239784879380296	2	0.239784879380296	NA	NA	SegRatio=0.05,AbsMeanSigma=0.39,pvalue=0.0590607214722749,pvalueTTest=0.146205451886394,
chr20	33067550	33067648	ITCH	ITCH00040	0.149578490635936	2	0.0546126343344107	2	0.239784879380296	2	0.239784879380296	NA	NA	SegRatio=0.05,AbsMeanSigma=0.39,pvalue=0.0590607214722749,pvalueTTest=0.146205451886394,
chr20	33068319	33068456	ITCH	ITCH00041	0.184999656692165	2	0.0546126343344107	2	0.239784879380296	2	0.239784879380296	NA	NA	SegRatio=0.05,AbsMeanSigma=0.39,pvalue=0.0590607214722749,pvalueTTest=0.146205451886394,
chr20	33068422	33068522	ITCH	ITCH00042	-0.0882520613499352	2	0.0546126343344107	2	0.239784879380296	2	0.239784879380296	NA	NA	SegRatio=0.05,AbsMeanSigma=0.39,pvalue=0.0590607214722749,pvalueTTest=0.146205451886394,
chr20	33068494	33068607	ITCH	ITCH00043	NA	2	0.0546126343344107	2	0.239784879380296	2	0.239784879380296	NA	NA	SegRatio=0.05,AbsMeanSigma=0.39,pvalue=0.0590607214722749,pvalueTTest=0.146205451886394,
chr20	33068847	33068958	ITCH	ITCH00044	-0.378385706527809	2	0.0546126343344107	2	0.239784879380296	2	0.239784879380296	NA	NA	SegRatio=0.05,AbsMeanSigma=0.39,pvalue=0.0590607214722749,pvalueTTest=0.146205451886394,
chr20	33068939	33069048	ITCH	ITCH00045	0.0338159459600877	2	0.0546126343344107	2	0.239784879380296	2	0.239784879380296	NA	NA	SegRatio=0.05,AbsMeanSigma=0.39,pvalue=0.0590607214722749,pvalueTTest=0.146205451886394,
chr20	33077048	33077158	ITCH	ITCH00046	-0.01037553061332	2	0.0546126343344107	2	0.239784879380296	2	0.239784879380296	NA	NA	SegRatio=0.05,AbsMeanSigma=0.39,pvalue=0.0590607214722749,pvalueTTest=0.146205451886394,
chr20	33077158	33077259	ITCH	ITCH00047	-0.314297614065036	2	0.0546126343344107	2	0.239784879380296	2	0.239784879380296	NA	NA	SegRatio=0.05,AbsMeanSigma=0.39,pvalue=0.0590607214722749,pvalueTTest=0.146205451886394,
chr20	33077575	33077678	ITCH	ITCH00048	0.0826858341807665	2	0.0546126343344107	2	0.239784879380296	2	0.239784879380296	NA	NA	SegRatio=0.05,AbsMeanSigma=0.39,pvalue=0.0590607214722749,pvalueTTest=0.146205451886394,
chr20	33077675	33077790	ITCH	ITCH00049	0.29664554750888	2	0.0546126343344107	2	0.239784879380296	2	0.239784879380296	NA	NA	SegRatio=0.05,AbsMeanSigma=0.39,pvalue=0.0590607214722749,pvalueTTest=0.146205451886394,
chr20	33080263	33080376	ITCH	ITCH00050	0.152090648421672	2	0.0546126343344107	2	0.239784879380296	2	0.239784879380296	NA	NA	SegRatio=0.05,AbsMeanSigma=0.39,pvalue=0.0590607214722749,pvalueTTest=0.146205451886394,
chr20	33080367	33080484	ITCH	ITCH00051	-0.0191019280474647	2	0.0546126343344107	2	0.239784879380296	2	0.239784879380296	NA	NA	SegRatio=0.05,AbsMeanSigma=0.39,pvalue=0.0590607214722749,pvalueTTest=0.146205451886394,
chr20	33092096	33092205	ITCH	ITCH00052	0.0546126343344107	2	0.0546126343344107	2	0.239784879380296	2	0.239784879380296	NA	NA	SegRatio=0.05,AbsMeanSigma=0.39,pvalue=0.0590607214722749,pvalueTTest=0.146205451886394,
chr20	33092205	33092316	ITCH	ITCH00053	-0.0471784000077448	2	0.0546126343344107	2	0.239784879380296	2	0.239784879380296	NA	NA	SegRatio=0.05,AbsMeanSigma=0.39,pvalue=0.0590607214722749,pvalueTTest=0.146205451886394,
chr20	33095464	33095575	ITCH	ITCH00054	0.0260200645280855	2	0.0546126343344107	2	0.239784879380296	2	0.239784879380296	NA	NA	SegRatio=0.05,AbsMeanSigma=0.39,pvalue=0.0590607214722749,pvalueTTest=0.146205451886394,
chr20	33095548	33095643	ITCH	ITCH00055	0.116835074454811	2	0.0546126343344107	2	0.239784879380296	2	0.239784879380296	NA	NA	SegRatio=0.05,AbsMeanSigma=0.39,pvalue=0.0590607214722749,pvalueTTest=0.146205451886394,
chr21	17135161	17135272	USP25	USP2500001	-0.196332504553812	2	0.0530533096272364	2	0.00075662370665418	1.5	0.0062391306893935	NA	NA	SegRatio=0.05,AbsMeanSigma=0.19,pvalue=0.547199607256936,pvalueTTest=0.582437403389667,
chr21	17135248	17135318	USP25	USP2500002	9.45251117365826e-05	2	0.0530533096272364	2	0.00075662370665418	1.5	0.0062391306893935	NA	NA	SegRatio=0.05,AbsMeanSigma=0.19,pvalue=0.547199607256936,pvalueTTest=0.582437403389667,
chr21	17138241	17138354	USP25	USP2500003	NA	2	0.0530533096272364	2	0.00075662370665418	1.5	0.0062391306893935	NA	NA	SegRatio=0.05,AbsMeanSigma=0.19,pvalue=0.547199607256936,pvalueTTest=0.582437403389667,
chr21	17138337	17138445	USP25	USP2500004	0.122984206674245	2	0.0530533096272364	2	0.00075662370665418	1.5	0.0062391306893935	NA	NA	SegRatio=0.05,AbsMeanSigma=0.19,pvalue=0.547199607256936,pvalueTTest=0.582437403389667,
chr21	17138423	17138534	USP25	USP2500005	-0.0514856561124203	2	0.0530533096272364	2	0.00075662370665418	1.5	0.0062391306893935	NA	NA	SegRatio=0.05,AbsMeanSigma=0.19,pvalue=0.547199607256936,pvalueTTest=0.582437403389667,
chr21	17150138	17150250	USP25	USP2500006	NA	2	0.0530533096272364	2	0.00075662370665418	1.5	0.0062391306893935	NA	NA	SegRatio=0.05,AbsMeanSigma=0.19,pvalue=0.547199607256936,pvalueTTest=0.582437403389667,
chr21	17150231	17150329	USP25	USP2500007	0.13354893377495	2	0.0530533096272364	2	0.00075662370665418	1.5	0.0062391306893935	NA	NA	SegRatio=0.05,AbsMeanSigma=0.19,pvalue=0.547199607256936,pvalueTTest=0.582437403389667,
chr21	17163768	17163880	USP25	USP2500008	0.0385951112913473	2	0.0530533096272364	2	0.00075662370665418	1.5	0.0062391306893935	NA	NA	SegRatio=0.05,AbsMeanSigma=0.19,pvalue=0.547199607256936,pvalueTTest=0.582437403389667,
chr21	17163874	17163968	USP25	USP2500009	0.0375137076794831	2	0.0530533096272364	2	0.00075662370665418	1.5	0.0062391306893935	NA	NA	SegRatio=0.05,AbsMeanSigma=0.19,pvalue=0.547199607256936,pvalueTTest=0.582437403389667,
chr21	17163910	17164022	USP25	USP2500010	0.0530533096272364	2	0.0530533096272364	2	0.00075662370665418	1.5	0.0062391306893935	NA	NA	SegRatio=0.05,AbsMeanSigma=0.19,pvalue=0.547199607256936,pvalueTTest=0.582437403389667,
chr21	17172046	17172152	USP25	USP2500011	NA	2	-2.60318099112039	2	0.00075662370665418	1.5	0.0062391306893935	NA	NA	SegRatio=-2.6,AbsMeanSigma=14.02,pvalue=1.63955705888966e-87,pvalueTTest=1,Adjusted:byPvalueTTestRatio;
chr21	17172131	17172244	USP25	USP2500012	-2.60318099112039	2	-2.60318099112039	2	0.00075662370665418	1.5	0.0062391306893935	NA	NA	SegRatio=-2.6,AbsMeanSigma=14.02,pvalue=1.63955705888966e-87,pvalueTTest=1,Adjusted:byPvalueTTestRatio;
chr21	17177341	17177469	USP25	USP2500013	-1.33733888516296	2	-0.00715687905905112	2	0.00075662370665418	1.5	0.0062391306893935	q-value=3.5989334515472e-10, copies=0.5	NA	SegRatio=-0.01,AbsMeanSigma=1.56,pvalue=6.77123086585353e-08,pvalueTTest=0.244124596170161,
chr21	17177454	17177570	USP25	USP2500014	-0.0908556749999195	2	-0.00715687905905112	2	0.00075662370665418	1.5	0.0062391306893935	NA	NA	SegRatio=-0.01,AbsMeanSigma=1.56,pvalue=6.77123086585353e-08,pvalueTTest=0.244124596170161,
chr21	17177553	17177665	USP25	USP2500015	0.0211354082397348	2	-0.00715687905905112	2	0.00075662370665418	1.5	0.0062391306893935	NA	NA	SegRatio=-0.01,AbsMeanSigma=1.56,pvalue=6.77123086585353e-08,pvalueTTest=0.244124596170161,
chr21	17181068	17181184	USP25	USP2500016	NA	2	-0.00715687905905112	2	0.00075662370665418	1.5	0.0062391306893935	NA	NA	SegRatio=-0.01,AbsMeanSigma=1.56,pvalue=6.77123086585353e-08,pvalueTTest=0.244124596170161,
chr21	17181183	17181297	USP25	USP2500017	0.0729790230603105	2	-0.00715687905905112	2	0.00075662370665418	1.5	0.0062391306893935	NA	NA	SegRatio=-0.01,AbsMeanSigma=1.56,pvalue=6.77123086585353e-08,pvalueTTest=0.244124596170161,
chr21	17183424	17183512	USP25	USP2500018	-0.0149173059011314	2	-0.00715687905905112	2	0.00075662370665418	1.5	0.0062391306893935	NA	NA	SegRatio=-0.01,AbsMeanSigma=1.56,pvalue=6.77123086585353e-08,pvalueTTest=0.244124596170161,
chr21	17183477	17183577	USP25	USP2500019	0.0255100450239165	2	-0.00715687905905112	2	0.00075662370665418	1.5	0.0062391306893935	NA	NA	SegRatio=-0.01,AbsMeanSigma=1.56,pvalue=6.77123086585353e-08,pvalueTTest=0.244124596170161,
chr21	17190947	17191059	USP25	USP2500020	-0.00715687905905112	2	-0.00715687905905112	2	0.00075662370665418	1.5	0.0062391306893935	NA	NA	SegRatio=-0.01,AbsMeanSigma=1.56,pvalue=6.77123086585353e-08,pvalueTTest=0.244124596170161,
chr21	17191056	17191163	USP25	USP2500021	-0.140571198251803	2	-0.00715687905905112	2	0.00075662370665418	1.5	0.0062391306893935	NA	NA	SegRatio=-0.01,AbsMeanSigma=1.56,pvalue=6.77123086585353e-08,pvalueTTest=0.244124596170161,
chr21	17191164	17191277	USP25	USP2500022	-0.316143727885297	2	-0.00715687905905112	2	0.00075662370665418	1.5	0.0062391306893935	NA	NA	SegRatio=-0.01,AbsMeanSigma=1.56,pvalue=6.77123086585353e-08,pvalueTTest=0.244124596170161,
chr21	17196300	17196419	USP25	USP2500023	0.449135790154743	2	-0.00715687905905112	2	0.00075662370665418	1.5	0.0062391306893935	q-value=0.000172800590129038, copies=3	NA	SegRatio=-0.01,AbsMeanSigma=1.56,pvalue=6.77123086585353e-08,pvalueTTest=0.244124596170161,
chr21	17196409	17196514	USP25	USP2500024	-1.64478071327931	2	-0.032783213960425	2	0.00075662370665418	1.5	0.0062391306893935	q-value=6.68258062382957e-26, copies=0.5	NA	SegRatio=-0.03,AbsMeanSigma=3.67,pvalue=2.44550052529675e-19,pvalueTTest=0.295819666485784,
chr21	17197260	17197365	USP25	USP2500025	NA	2	-0.032783213960425	2	0.00075662370665418	1.5	0.0062391306893935	NA	NA	SegRatio=-0.03,AbsMeanSigma=3.67,pvalue=2.44550052529675e-19,pvalueTTest=0.295819666485784,
chr21	17197348	17197456	USP25	USP2500026	NA	2	-0.032783213960425	2	0.00075662370665418	1.5	0.0062391306893935	NA	NA	SegRatio=-0.03,AbsMeanSigma=3.67,pvalue=2.44550052529675e-19,pvalueTTest=0.295819666485784,
chr21	17198490	17198604	USP25	USP2500027	0.251965392222021	2	-0.032783213960425	2	0.00075662370665418	1.5	0.0062391306893935	NA	NA	SegRatio=-0.03,AbsMeanSigma=3.67,pvalue=2.44550052529675e-19,pvalueTTest=0.295819666485784,
chr21	17198605	17198698	USP25	USP2500028	-0.032783213960425	2	-0.032783213960425	2	0.00075662370665418	1.5	0.0062391306893935	NA	NA	SegRatio=-0.03,AbsMeanSigma=3.67,pvalue=2.44550052529675e-19,pvalueTTest=0.295819666485784,
chr21	17198678	17198789	USP25	USP2500029	-1.64086825197925	2	0.00511775062659792	2	0.00075662370665418	1.5	0.0062391306893935	q-value=7.41626687097071e-06, copies=0.5	NA	SegRatio=0.01,AbsMeanSigma=1.33,pvalue=7.11313539446403e-13,pvalueTTest=0.0175867840456928,
chr21	17199273	17199386	USP25	USP2500030	0.00604369388762338	2	0.00511775062659792	2	0.00075662370665418	1.5	0.0062391306893935	NA	NA	SegRatio=0.01,AbsMeanSigma=1.33,pvalue=7.11313539446403e-13,pvalueTTest=0.0175867840456928,
chr21	17199370	17199479	USP25	USP2500031	0.0845425570993413	2	0.00511775062659792	2	0.00075662370665418	1.5	0.0062391306893935	NA	NA	SegRatio=0.01,AbsMeanSigma=1.33,pvalue=7.11313539446403e-13,pvalueTTest=0.0175867840456928,
chr21	17199411	17199521	USP25	USP2500032	-0.103395316559238	2	0.00511775062659792	2	0.00075662370665418	1.5	0.0062391306893935	NA	NA	SegRatio=0.01,AbsMeanSigma=1.33,pvalue=7.11313539446403e-13,pvalueTTest=0.0175867840456928,
chr21	17199471	17199589	USP25	USP2500033	-0.262398857675204	2	0.00511775062659792	2	0.00075662370665418	1.5	0.0062391306893935	NA	NA	SegRatio=0.01,AbsMeanSigma=1.33,pvalue=7.11313539446403e-13,pvalueTTest=0.0175867840456928,
chr21	17202824	17202923	USP25	USP2500034	NA	2	0.00511775062659792	2	0.00075662370665418	1.5	0.0062391306893935	NA	NA	SegRatio=0.01,AbsMeanSigma=1.33,pvalue=7.11313539446403e-13,pvalueTTest=0.0175867840456928,
chr21	17202914	17203036	USP25	USP2500035	NA	2	0.00511775062659792	2	0.00075662370665418	1.5	0.0062391306893935	NA	NA	SegRatio=0.01,AbsMeanSigma=1.33,pvalue=7.11313539446403e-13,pvalueTTest=0.0175867840456928,
chr21	17203641	17203757	USP25	USP2500036	0.108809026066249	2	0.00511775062659792	2	0.00075662370665418	1.5	0.0062391306893935	NA	NA	SegRatio=0.01,AbsMeanSigma=1.33,pvalue=7.11313539446403e-13,pvalueTTest=0.0175867840456928,
chr21	17203757	17203875	USP25	USP2500037	-0.18354528111082	2	0.00511775062659792	2	0.00075662370665418	1.5	0.0062391306893935	NA	NA	SegRatio=0.01,AbsMeanSigma=1.33,pvalue=7.11313539446403e-13,pvalueTTest=0.0175867840456928,
chr21	17203828	17203915	USP25	USP2500038	0.00511775062659792	2	0.00511775062659792	2	0.00075662370665418	1.5	0.0062391306893935	NA	NA	SegRatio=0.01,AbsMeanSigma=1.33,pvalue=7.11313539446403e-13,pvalueTTest=0.0175867840456928,
chr21	17203915	17204032	USP25	USP2500039	-0.843118557870699	2	0.00511775062659792	2	0.00075662370665418	1.5	0.0062391306893935	q-value=6.29291609237069e-08, copies=1	NA	SegRatio=0.01,AbsMeanSigma=1.33,pvalue=7.11313539446403e-13,pvalueTTest=0.0175867840456928,
chr21	17205614	17205729	USP25	USP2500040	0.0738270127080637	2	0.00511775062659792	2	0.00075662370665418	1.5	0.0062391306893935	NA	NA	SegRatio=0.01,AbsMeanSigma=1.33,pvalue=7.11313539446403e-13,pvalueTTest=0.0175867840456928,
chr21	17205727	17205840	USP25	USP2500041	-0.275656809916639	2	0.00511775062659792	2	0.00075662370665418	1.5	0.0062391306893935	NA	NA	SegRatio=0.01,AbsMeanSigma=1.33,pvalue=7.11313539446403e-13,pvalueTTest=0.0175867840456928,
chr21	17205840	17205950	USP25	USP2500042	NA	2	0.00511775062659792	2	0.00075662370665418	1.5	0.0062391306893935	NA	NA	SegRatio=0.01,AbsMeanSigma=1.33,pvalue=7.11313539446403e-13,pvalueTTest=0.0175867840456928,
chr21	17214637	17214747	USP25	USP2500043	-1.15219631883153	2	0.00511775062659792	2	0.00075662370665418	1.5	0.0062391306893935	NA	NA	SegRatio=0.01,AbsMeanSigma=1.33,pvalue=7.11313539446403e-13,pvalueTTest=0.0175867840456928,
chr21	17214721	17214836	USP25	USP2500044	-0.0626698171114081	2	0.00511775062659792	2	0.00075662370665418	1.5	0.0062391306893935	NA	NA	SegRatio=0.01,AbsMeanSigma=1.33,pvalue=7.11313539446403e-13,pvalueTTest=0.0175867840456928,
chr21	17214816	17214916	USP25	USP2500045	-0.214934418125398	2	0.00511775062659792	2	0.00075662370665418	1.5	0.0062391306893935	NA	NA	SegRatio=0.01,AbsMeanSigma=1.33,pvalue=7.11313539446403e-13,pvalueTTest=0.0175867840456928,
chr21	17219914	17220011	USP25	USP2500046	-0.0353151362692351	2	0.00511775062659792	2	0.00075662370665418	1.5	0.0062391306893935	NA	NA	SegRatio=0.01,AbsMeanSigma=1.33,pvalue=7.11313539446403e-13,pvalueTTest=0.0175867840456928,
chr21	17220006	17220116	USP25	USP2500047	0.0654313322625874	2	0.00511775062659792	2	0.00075662370665418	1.5	0.0062391306893935	NA	NA	SegRatio=0.01,AbsMeanSigma=1.33,pvalue=7.11313539446403e-13,pvalueTTest=0.0175867840456928,
chr21	17222039	17222131	USP25	USP2500048	-0.660682986128827	2	0.00511775062659792	2	0.00075662370665418	1.5	0.0062391306893935	q-value=2.76839400637499e-10, copies=1	NA	SegRatio=0.01,AbsMeanSigma=1.33,pvalue=7.11313539446403e-13,pvalueTTest=0.0175867840456928,
chr21	17222095	17222203	USP25	USP2500049	-0.273985716526692	2	0.00511775062659792	2	0.00075662370665418	1.5	0.0062391306893935	NA	NA	SegRatio=0.01,AbsMeanSigma=1.33,pvalue=7.11313539446403e-13,pvalueTTest=0.0175867840456928,
chr21	17222188	17222305	USP25	USP2500050	NA	2	0.00511775062659792	2	0.00075662370665418	1.5	0.0062391306893935	NA	NA	SegRatio=0.01,AbsMeanSigma=1.33,pvalue=7.11313539446403e-13,pvalueTTest=0.0175867840456928,
chr21	17236528	17236638	USP25	USP2500051	0.0737209578856107	2	0.00511775062659792	2	0.00075662370665418	1.5	0.0062391306893935	NA	NA	SegRatio=0.01,AbsMeanSigma=1.33,pvalue=7.11313539446403e-13,pvalueTTest=0.0175867840456928,
chr21	17236636	17236749	USP25	USP2500052	0.216115673825635	2	0.00511775062659792	2	0.00075662370665418	1.5	0.0062391306893935	NA	NA	SegRatio=0.01,AbsMeanSigma=1.33,pvalue=7.11313539446403e-13,pvalueTTest=0.0175867840456928,
chr21	17236737	17236861	USP25	USP2500053	NA	2	0.00511775062659792	2	0.00075662370665418	1.5	0.0062391306893935	NA	NA	SegRatio=0.01,AbsMeanSigma=1.33,pvalue=7.11313539446403e-13,pvalueTTest=0.0175867840456928,
chr21	17238509	17238617	USP25	USP2500054	NA	2	0.00511775062659792	2	0.00075662370665418	1.5	0.0062391306893935	NA	NA	SegRatio=0.01,AbsMeanSigma=1.33,pvalue=7.11313539446403e-13,pvalueTTest=0.0175867840456928,
chr21	17238614	17238712	USP25	USP2500055	-0.478527667389146	2	0.00511775062659792	2	0.00075662370665418	1.5	0.0062391306893935	q-value=0.00367928731894188, copies=1	NA	SegRatio=0.01,AbsMeanSigma=1.33,pvalue=7.11313539446403e-13,pvalueTTest=0.0175867840456928,
chr21	17242319	17242429	USP25	USP2500056	-1.92920826423711	2	0.00511775062659792	2	0.00075662370665418	1.5	0.0062391306893935	q-value=0.000505162533944751, copies=0.5	NA	SegRatio=0.01,AbsMeanSigma=1.33,pvalue=7.11313539446403e-13,pvalueTTest=0.0175867840456928,
chr21	17242401	17242517	USP25	USP2500057	0.229669268468955	2	0.00511775062659792	2	0.00075662370665418	1.5	0.0062391306893935	NA	NA	SegRatio=0.01,AbsMeanSigma=1.33,pvalue=7.11313539446403e-13,pvalueTTest=0.0175867840456928,
chr21	17246683	17246794	USP25	USP2500058	NA	2	-2.9148261894031	2	0.00075662370665418	1.5	0.0062391306893935	NA	NA	SegRatio=-2.91,AbsMeanSigma=18.79,pvalue=1.30489559917764e-155,pvalueTTest=1,Adjusted:byPvalueTTestRatio;
chr21	17246776	17246887	USP25	USP2500059	-2.9148261894031	2	-2.9148261894031	2	0.00075662370665418	1.5	0.0062391306893935	NA	NA	SegRatio=-2.91,AbsMeanSigma=18.79,pvalue=1.30489559917764e-155,pvalueTTest=1,Adjusted:byPvalueTTestRatio;
chr21	17250038	17250149	USP25	USP2500060	-1.00086437278391	2	0.0635611335776005	2	0.00075662370665418	1.5	0.0062391306893935	q-value=1.87674081882029e-09, copies=0.5	NA	SegRatio=0.06,AbsMeanSigma=0.88,pvalue=2.61191041976213e-05,pvalueTTest=0.255664312547965,
chr21	17250149	17250268	USP25	USP2500061	0.0143812464151536	2	0.0635611335776005	2	0.00075662370665418	1.5	0.0062391306893935	NA	NA	SegRatio=0.06,AbsMeanSigma=0.88,pvalue=2.61191041976213e-05,pvalueTTest=0.255664312547965,
chr21	17250232	17250325	USP25	USP2500062	-0.0812061727442974	2	0.0635611335776005	2	0.00075662370665418	1.5	0.0062391306893935	NA	NA	SegRatio=0.06,AbsMeanSigma=0.88,pvalue=2.61191041976213e-05,pvalueTTest=0.255664312547965,
chr21	17250257	17250363	USP25	USP2500063	0.0635611335776005	2	0.0635611335776005	2	0.00075662370665418	1.5	0.0062391306893935	NA	NA	SegRatio=0.06,AbsMeanSigma=0.88,pvalue=2.61191041976213e-05,pvalueTTest=0.255664312547965,
chr21	17250575	17250683	USP25	USP2500064	0.12763126117309	2	0.0635611335776005	2	0.00075662370665418	1.5	0.0062391306893935	NA	NA	SegRatio=0.06,AbsMeanSigma=0.88,pvalue=2.61191041976213e-05,pvalueTTest=0.255664312547965,
chr21	17250680	17250779	USP25	USP2500065	0.0826264594126216	2	0.0635611335776005	2	0.00075662370665418	1.5	0.0062391306893935	NA	NA	SegRatio=0.06,AbsMeanSigma=0.88,pvalue=2.61191041976213e-05,pvalueTTest=0.255664312547965,
chr21	17250745	17250862	USP25	USP2500066	-0.143987742169045	2	0.0635611335776005	2	0.00075662370665418	1.5	0.0062391306893935	NA	NA	SegRatio=0.06,AbsMeanSigma=0.88,pvalue=2.61191041976213e-05,pvalueTTest=0.255664312547965,
chr21	30396983	30397097	USP16	USP1600001	0.114460310323563	2	0.0635611335776005	2	0.0564268999217346	2	0.0564268999217346	NA	NA	SegRatio=0.06,AbsMeanSigma=0.88,pvalue=2.61191041976213e-05,pvalueTTest=0.255664312547965,
chr21	30397088	30397206	USP16	USP1600002	NA	2	0.0635611335776005	2	0.0564268999217346	2	0.0564268999217346	NA	NA	SegRatio=0.06,AbsMeanSigma=0.88,pvalue=2.61191041976213e-05,pvalueTTest=0.255664312547965,
chr21	30400211	30400300	USP16	USP1600003	NA	2	0.0635611335776005	2	0.0564268999217346	2	0.0564268999217346	NA	NA	SegRatio=0.06,AbsMeanSigma=0.88,pvalue=2.61191041976213e-05,pvalueTTest=0.255664312547965,
chr21	30400248	30400360	USP16	USP1600004	NA	2	0.0635611335776005	2	0.0564268999217346	2	0.0564268999217346	NA	NA	SegRatio=0.06,AbsMeanSigma=0.88,pvalue=2.61191041976213e-05,pvalueTTest=0.255664312547965,
chr21	30402865	30402977	USP16	USP1600005	-0.606175390692561	2	0.0635611335776005	2	0.0564268999217346	2	0.0564268999217346	q-value=8.77969904670806e-05, copies=1	NA	SegRatio=0.06,AbsMeanSigma=0.88,pvalue=2.61191041976213e-05,pvalueTTest=0.255664312547965,
chr21	30402962	30403058	USP16	USP1600006	-0.0608346841638035	2	0.0635611335776005	2	0.0564268999217346	2	0.0564268999217346	NA	NA	SegRatio=0.06,AbsMeanSigma=0.88,pvalue=2.61191041976213e-05,pvalueTTest=0.255664312547965,
chr21	30403006	30403119	USP16	USP1600007	-0.0736393745408072	2	0.0635611335776005	2	0.0564268999217346	2	0.0564268999217346	NA	NA	SegRatio=0.06,AbsMeanSigma=0.88,pvalue=2.61191041976213e-05,pvalueTTest=0.255664312547965,
chr21	30407088	30407191	USP16	USP1600008	0.060029112201944	2	0.0635611335776005	2	0.0564268999217346	2	0.0564268999217346	NA	NA	SegRatio=0.06,AbsMeanSigma=0.88,pvalue=2.61191041976213e-05,pvalueTTest=0.255664312547965,
chr21	30407172	30407282	USP16	USP1600009	-0.457020233441044	2	0.0635611335776005	2	0.0564268999217346	2	0.0564268999217346	NA	NA	SegRatio=0.06,AbsMeanSigma=0.88,pvalue=2.61191041976213e-05,pvalueTTest=0.255664312547965,
chr21	30408518	30408625	USP16	USP1600010	0.0756176613823496	2	0.0635611335776005	2	0.0564268999217346	2	0.0564268999217346	NA	NA	SegRatio=0.06,AbsMeanSigma=0.88,pvalue=2.61191041976213e-05,pvalueTTest=0.255664312547965,
chr21	30408618	30408730	USP16	USP1600011	0.0789927788959208	2	0.0635611335776005	2	0.0564268999217346	2	0.0564268999217346	NA	NA	SegRatio=0.06,AbsMeanSigma=0.88,pvalue=2.61191041976213e-05,pvalueTTest=0.255664312547965,
chr21	30409576	30409686	USP16	USP1600012	NA	2	0.0635611335776005	2	0.0564268999217346	2	0.0564268999217346	NA	NA	SegRatio=0.06,AbsMeanSigma=0.88,pvalue=2.61191041976213e-05,pvalueTTest=0.255664312547965,
chr21	30409623	30409733	USP16	USP1600013	-0.363327203768457	2	0.0635611335776005	2	0.0564268999217346	2	0.0564268999217346	NA	NA	SegRatio=0.06,AbsMeanSigma=0.88,pvalue=2.61191041976213e-05,pvalueTTest=0.255664312547965,
chr21	30409717	30409823	USP16	USP1600014	0.0326938555122522	2	0.0635611335776005	2	0.0564268999217346	2	0.0564268999217346	NA	NA	SegRatio=0.06,AbsMeanSigma=0.88,pvalue=2.61191041976213e-05,pvalueTTest=0.255664312547965,
chr21	30410613	30410726	USP16	USP1600015	0.371704750035936	2	0.0635611335776005	2	0.0564268999217346	2	0.0564268999217346	q-value=8.06654952595779e-06, copies=3	NA	SegRatio=0.06,AbsMeanSigma=0.88,pvalue=2.61191041976213e-05,pvalueTTest=0.255664312547965,
chr21	30410681	30410774	USP16	USP1600016	-1.11509931449909	2	0.0574449362850283	2	0.0564268999217346	2	0.0564268999217346	q-value=1.33265565222714e-16, copies=0.5	NA	SegRatio=0.06,AbsMeanSigma=2.02,pvalue=7.98150915005284e-07,pvalueTTest=0.279950435576812,
chr21	30411325	30411439	USP16	USP1600017	-0.000312574427318045	2	0.0574449362850283	2	0.0564268999217346	2	0.0564268999217346	NA	NA	SegRatio=0.06,AbsMeanSigma=2.02,pvalue=7.98150915005284e-07,pvalueTTest=0.279950435576812,
chr21	30411389	30411493	USP16	USP1600018	0.0574449362850283	2	0.0574449362850283	2	0.0564268999217346	2	0.0564268999217346	NA	NA	SegRatio=0.06,AbsMeanSigma=2.02,pvalue=7.98150915005284e-07,pvalueTTest=0.279950435576812,
chr21	30411468	30411582	USP16	USP1600019	-1.09831518808283	2	0.0574449362850283	2	0.0564268999217346	2	0.0564268999217346	q-value=2.18777370918501e-06, copies=0.5	NA	SegRatio=0.06,AbsMeanSigma=2.02,pvalue=7.98150915005284e-07,pvalueTTest=0.279950435576812,
chr21	30411777	30411886	USP16	USP1600020	0.116854179851904	2	0.0574449362850283	2	0.0564268999217346	2	0.0564268999217346	NA	NA	SegRatio=0.06,AbsMeanSigma=2.02,pvalue=7.98150915005284e-07,pvalueTTest=0.279950435576812,
chr21	30411862	30411972	USP16	USP1600021	0.0768270644908827	2	0.0574449362850283	2	0.0564268999217346	2	0.0564268999217346	NA	NA	SegRatio=0.06,AbsMeanSigma=2.02,pvalue=7.98150915005284e-07,pvalueTTest=0.279950435576812,
chr21	30412857	30412968	USP16	USP1600022	NA	2	-2.29640622229827	2	0.0564268999217346	2	0.0564268999217346	NA	NA	SegRatio=-2.3,AbsMeanSigma=10.06,pvalue=6.27785586393774e-46,pvalueTTest=1,Adjusted:byPvalueTTestRatio;
chr21	30412962	30413072	USP16	USP1600023	-2.29640622229827	2	-2.29640622229827	2	0.0564268999217346	2	0.0564268999217346	NA	NA	SegRatio=-2.3,AbsMeanSigma=10.06,pvalue=6.27785586393774e-46,pvalueTTest=1,Adjusted:byPvalueTTestRatio;
chr21	30414227	30414361	USP16	USP1600024	NA	2	0.251118163908017	2	0.0564268999217346	2	0.0564268999217346	NA	NA	SegRatio=0.25,AbsMeanSigma=2.12,pvalue=2.16897346796463e-06,pvalueTTest=0.500962773014693,
chr21	30414317	30414423	USP16	USP1600025	0.251118163908017	2	0.251118163908017	2	0.0564268999217346	2	0.0564268999217346	NA	NA	SegRatio=0.25,AbsMeanSigma=2.12,pvalue=2.16897346796463e-06,pvalueTTest=0.500962773014693,
chr21	30414394	30414494	USP16	USP1600026	-0.603378246487122	2	0.251118163908017	2	0.0564268999217346	2	0.0564268999217346	NA	NA	SegRatio=0.25,AbsMeanSigma=2.12,pvalue=2.16897346796463e-06,pvalueTTest=0.500962773014693,
chr21	30414738	30414830	USP16	USP1600027	-0.0430752017107343	2	0.251118163908017	2	0.0564268999217346	2	0.0564268999217346	NA	NA	SegRatio=0.25,AbsMeanSigma=2.12,pvalue=2.16897346796463e-06,pvalueTTest=0.500962773014693,
chr21	30414826	30414940	USP16	USP1600028	-1.70479185080477	2	0.0148227465025464	2	0.0564268999217346	2	0.0564268999217346	q-value=1.83213786821851e-21, copies=0.5	NA	SegRatio=0.01,AbsMeanSigma=0.66,pvalue=4.3314755084556e-05,pvalueTTest=0.110617997117417,
chr21	30415765	30415862	USP16	USP1600029	-2.93659162431235	2	0.0148227465025464	2	0.0564268999217346	2	0.0564268999217346	q-value=3.29984447883394e-11, copies=0	NA	SegRatio=0.01,AbsMeanSigma=0.66,pvalue=4.3314755084556e-05,pvalueTTest=0.110617997117417,
chr21	30415813	30415922	USP16	USP1600030	0.0148227465025464	2	0.0148227465025464	2	0.0564268999217346	2	0.0564268999217346	NA	NA	SegRatio=0.01,AbsMeanSigma=0.66,pvalue=4.3314755084556e-05,pvalueTTest=0.110617997117417,
chr21	30415871	30415984	USP16	USP1600031	0.132159159221346	2	0.0148227465025464	2	0.0564268999217346	2	0.0564268999217346	NA	NA	SegRatio=0.01,AbsMeanSigma=0.66,pvalue=4.3314755084556e-05,pvalueTTest=0.110617997117417,
chr21	30418875	30419009	USP16	USP1600032	0.106041220325141	2	0.0148227465025464	2	0.0564268999217346	2	0.0564268999217346	NA	NA	SegRatio=0.01,AbsMeanSigma=0.66,pvalue=4.3314755084556e-05,pvalueTTest=0.110617997117417,
chr21	30419000	30419114	USP16	USP1600033	0.0783202226613845	2	0.0148227465025464	2	0.0564268999217346	2	0.0564268999217346	NA	NA	SegRatio=0.01,AbsMeanSigma=0.66,pvalue=4.3314755084556e-05,pvalueTTest=0.110617997117417,
chr21	30419063	30419159	USP16	USP1600034	-1.01129999932161	2	0.0148227465025464	2	0.0564268999217346	2	0.0564268999217346	NA	NA	SegRatio=0.01,AbsMeanSigma=0.66,pvalue=4.3314755084556e-05,pvalueTTest=0.110617997117417,
chr21	30419144	30419255	USP16	USP1600035	0.0424570840127058	2	0.0148227465025464	2	0.0564268999217346	2	0.0564268999217346	NA	NA	SegRatio=0.01,AbsMeanSigma=0.66,pvalue=4.3314755084556e-05,pvalueTTest=0.110617997117417,
chr21	30419216	30419324	USP16	USP1600036	0.0537394634122851	2	0.0148227465025464	2	0.0564268999217346	2	0.0564268999217346	NA	NA	SegRatio=0.01,AbsMeanSigma=0.66,pvalue=4.3314755084556e-05,pvalueTTest=0.110617997117417,
chr21	30419324	30419437	USP16	USP1600037	-0.0855354882886233	2	0.0148227465025464	2	0.0564268999217346	2	0.0564268999217346	NA	NA	SegRatio=0.01,AbsMeanSigma=0.66,pvalue=4.3314755084556e-05,pvalueTTest=0.110617997117417,
chr21	30419438	30419552	USP16	USP1600038	-0.231423987940855	2	0.0148227465025464	2	0.0564268999217346	2	0.0564268999217346	NA	NA	SegRatio=0.01,AbsMeanSigma=0.66,pvalue=4.3314755084556e-05,pvalueTTest=0.110617997117417,
chr21	30419478	30419592	USP16	USP1600039	-0.049132074934193	2	0.0148227465025464	2	0.0564268999217346	2	0.0564268999217346	NA	NA	SegRatio=0.01,AbsMeanSigma=0.66,pvalue=4.3314755084556e-05,pvalueTTest=0.110617997117417,
chr21	30419576	30419689	USP16	USP1600040	0.0486224857926701	2	0.0148227465025464	2	0.0564268999217346	2	0.0564268999217346	NA	NA	SegRatio=0.01,AbsMeanSigma=0.66,pvalue=4.3314755084556e-05,pvalueTTest=0.110617997117417,
chr21	30421006	30421120	USP16	USP1600041	0.184760246786635	2	0.0148227465025464	2	0.0564268999217346	2	0.0564268999217346	NA	NA	SegRatio=0.01,AbsMeanSigma=0.66,pvalue=4.3314755084556e-05,pvalueTTest=0.110617997117417,
chr21	30421090	30421180	USP16	USP1600042	-0.194140402888242	2	0.0148227465025464	2	0.0564268999217346	2	0.0564268999217346	NA	NA	SegRatio=0.01,AbsMeanSigma=0.66,pvalue=4.3314755084556e-05,pvalueTTest=0.110617997117417,
chr21	30421178	30421289	USP16	USP1600043	NA	2	0.0148227465025464	2	0.0564268999217346	2	0.0564268999217346	NA	NA	SegRatio=0.01,AbsMeanSigma=0.66,pvalue=4.3314755084556e-05,pvalueTTest=0.110617997117417,
chr21	30422380	30422492	USP16	USP1600044	0.12957239352383	2	0.0148227465025464	2	0.0564268999217346	2	0.0564268999217346	NA	NA	SegRatio=0.01,AbsMeanSigma=0.66,pvalue=4.3314755084556e-05,pvalueTTest=0.110617997117417,
chr21	30422478	30422589	USP16	USP1600045	0.0564592608964663	2	0.0148227465025464	2	0.0564268999217346	2	0.0564268999217346	NA	NA	SegRatio=0.01,AbsMeanSigma=0.66,pvalue=4.3314755084556e-05,pvalueTTest=0.110617997117417,
chr21	30426083	30426199	USP16	USP1600046	-0.0913588742153133	2	0.0148227465025464	2	0.0564268999217346	2	0.0564268999217346	NA	NA	SegRatio=0.01,AbsMeanSigma=0.66,pvalue=4.3314755084556e-05,pvalueTTest=0.110617997117417,
chr21	30426194	30426309	USP16	USP1600047	0.103298892477079	2	0.0148227465025464	2	0.0564268999217346	2	0.0564268999217346	NA	NA	SegRatio=0.01,AbsMeanSigma=0.66,pvalue=4.3314755084556e-05,pvalueTTest=0.110617997117417,
chr21	30426354	30426466	USP16	USP1600048	NA	2	0.0148227465025464	2	0.0564268999217346	2	0.0564268999217346	NA	NA	SegRatio=0.01,AbsMeanSigma=0.66,pvalue=4.3314755084556e-05,pvalueTTest=0.110617997117417,
chr21	30426420	30426534	USP16	USP1600049	-0.0325546212359874	2	0.0148227465025464	2	0.0564268999217346	2	0.0564268999217346	NA	NA	SegRatio=0.01,AbsMeanSigma=0.66,pvalue=4.3314755084556e-05,pvalueTTest=0.110617997117417,
chr21	36164631	36164734	RUNX1	RUNX100001	NA	2	0.0148227465025464	2	0.190913708709017	2	0.190913708709017	NA	NA	SegRatio=0.01,AbsMeanSigma=0.66,pvalue=4.3314755084556e-05,pvalueTTest=0.110617997117417,
chr21	36164668	36164807	RUNX1	RUNX100002	NA	2	0.0148227465025464	2	0.190913708709017	2	0.190913708709017	NA	NA	SegRatio=0.01,AbsMeanSigma=0.66,pvalue=4.3314755084556e-05,pvalueTTest=0.110617997117417,
chr21	36164746	36164882	RUNX1	RUNX100003	NA	2	0.0148227465025464	2	0.190913708709017	2	0.190913708709017	NA	NA	SegRatio=0.01,AbsMeanSigma=0.66,pvalue=4.3314755084556e-05,pvalueTTest=0.110617997117417,
chr21	36164830	36164939	RUNX1	RUNX100004	-0.0604955784889663	2	0.0148227465025464	2	0.190913708709017	2	0.190913708709017	NA	NA	SegRatio=0.01,AbsMeanSigma=0.66,pvalue=4.3314755084556e-05,pvalueTTest=0.110617997117417,
chr21	36171575	36171694	RUNX1	RUNX100005	-0.154096604481553	2	0.0148227465025464	2	0.190913708709017	2	0.190913708709017	NA	NA	SegRatio=0.01,AbsMeanSigma=0.66,pvalue=4.3314755084556e-05,pvalueTTest=0.110617997117417,
chr21	36171694	36171787	RUNX1	RUNX100006	0.113040687887994	2	0.0148227465025464	2	0.190913708709017	2	0.190913708709017	NA	NA	SegRatio=0.01,AbsMeanSigma=0.66,pvalue=4.3314755084556e-05,pvalueTTest=0.110617997117417,
chr21	36193930	36194042	RUNX1	RUNX100007	-0.0877807521619849	2	0.0148227465025464	2	0.190913708709017	2	0.190913708709017	NA	NA	SegRatio=0.01,AbsMeanSigma=0.66,pvalue=4.3314755084556e-05,pvalueTTest=0.110617997117417,
chr21	36206622	36206739	RUNX1	RUNX100008	-0.131121615227356	2	0.0148227465025464	2	0.190913708709017	2	0.190913708709017	NA	NA	SegRatio=0.01,AbsMeanSigma=0.66,pvalue=4.3314755084556e-05,pvalueTTest=0.110617997117417,
chr21	36206725	36206847	RUNX1	RUNX100009	-0.0691639888303745	2	0.0148227465025464	2	0.190913708709017	2	0.190913708709017	NA	NA	SegRatio=0.01,AbsMeanSigma=0.66,pvalue=4.3314755084556e-05,pvalueTTest=0.110617997117417,
chr21	36206806	36206884	RUNX1	RUNX100010	0.164883407598114	2	0.0148227465025464	2	0.190913708709017	2	0.190913708709017	NA	NA	SegRatio=0.01,AbsMeanSigma=0.66,pvalue=4.3314755084556e-05,pvalueTTest=0.110617997117417,
chr21	36206885	36206983	RUNX1	RUNX100011	-0.279513551390467	2	0.0148227465025464	2	0.190913708709017	2	0.190913708709017	NA	NA	SegRatio=0.01,AbsMeanSigma=0.66,pvalue=4.3314755084556e-05,pvalueTTest=0.110617997117417,
chr21	36231720	36231836	RUNX1	RUNX100012	-0.25062382081146	2	0.0148227465025464	2	0.190913708709017	2	0.190913708709017	NA	NA	SegRatio=0.01,AbsMeanSigma=0.66,pvalue=4.3314755084556e-05,pvalueTTest=0.110617997117417,
chr21	36231822	36231933	RUNX1	RUNX100013	0.111638187889844	2	0.0148227465025464	2	0.190913708709017	2	0.190913708709017	NA	NA	SegRatio=0.01,AbsMeanSigma=0.66,pvalue=4.3314755084556e-05,pvalueTTest=0.110617997117417,
chr21	36252825	36252940	RUNX1	RUNX100014	0.0680845404214742	2	0.0148227465025464	2	0.190913708709017	2	0.190913708709017	NA	NA	SegRatio=0.01,AbsMeanSigma=0.66,pvalue=4.3314755084556e-05,pvalueTTest=0.110617997117417,
chr21	36252896	36253009	RUNX1	RUNX100015	0.0217918694431772	2	0.0148227465025464	2	0.190913708709017	2	0.190913708709017	NA	NA	SegRatio=0.01,AbsMeanSigma=0.66,pvalue=4.3314755084556e-05,pvalueTTest=0.110617997117417,
chr21	36252952	36253064	RUNX1	RUNX100016	-0.143431451273614	2	0.0148227465025464	2	0.190913708709017	2	0.190913708709017	NA	NA	SegRatio=0.01,AbsMeanSigma=0.66,pvalue=4.3314755084556e-05,pvalueTTest=0.110617997117417,
chr21	36259049	36259193	RUNX1	RUNX100017	NA	2	-1.47778421678187	2	0.190913708709017	2	0.190913708709017	NA	NA	SegRatio=-1.48,AbsMeanSigma=4.4,pvalue=6.92968468169209e-23,pvalueTTest=0.487683051494878,Adjusted:byPvalueTTestRatio;
chr21	36259204	36259334	RUNX1	RUNX100018	NA	2	-1.47778421678187	2	0.190913708709017	2	0.190913708709017	NA	NA	SegRatio=-1.48,AbsMeanSigma=4.4,pvalue=6.92968468169209e-23,pvalueTTest=0.487683051494878,Adjusted:byPvalueTTestRatio;
chr21	36259340	36259439	RUNX1	RUNX100019	-0.0799414280641652	2	-1.47778421678187	2	0.190913708709017	2	0.190913708709017	NA	NA	SegRatio=-1.48,AbsMeanSigma=4.4,pvalue=6.92968468169209e-23,pvalueTTest=0.487683051494878,Adjusted:byPvalueTTestRatio;
chr21	36265188	36265254	RUNX1	RUNX100020	NA	2	-1.47778421678187	2	0.190913708709017	2	0.190913708709017	NA	NA	SegRatio=-1.48,AbsMeanSigma=4.4,pvalue=6.92968468169209e-23,pvalueTTest=0.487683051494878,Adjusted:byPvalueTTestRatio;
chr21	36265263	36265395	RUNX1	RUNX100021	-1.72009581093122	2	-1.47778421678187	2	0.190913708709017	2	0.190913708709017	NA	NA	SegRatio=-1.48,AbsMeanSigma=4.4,pvalue=6.92968468169209e-23,pvalueTTest=0.487683051494878,Adjusted:byPvalueTTestRatio;
chr21	36421091	36421209	RUNX1	RUNX100022	0.116499253212659	2	0.123472901296201	2	0.190913708709017	2	0.190913708709017	NA	NA	SegRatio=0.12,AbsMeanSigma=0.6,pvalue=0.00137937649729323,pvalueTTest=0.00367310482887541,
chr21	36421190	36421301	RUNX1	RUNX100023	NA	2	0.123472901296201	2	0.190913708709017	2	0.190913708709017	NA	NA	SegRatio=0.12,AbsMeanSigma=0.6,pvalue=0.00137937649729323,pvalueTTest=0.00367310482887541,
chr21	44473904	44474020	CBS	CBS00001	-0.258377434639167	2	0.123472901296201	2	0.0117520565040252	2	0.0117520565040252	NA	NA	SegRatio=0.12,AbsMeanSigma=0.6,pvalue=0.00137937649729323,pvalueTTest=0.00367310482887541,
chr21	44473995	44474100	CBS	CBS00002	0.163881224581361	2	0.123472901296201	2	0.0117520565040252	2	0.0117520565040252	NA	NA	SegRatio=0.12,AbsMeanSigma=0.6,pvalue=0.00137937649729323,pvalueTTest=0.00367310482887541,
chr21	44476884	44476994	CBS	CBS00003	0.0795165882495149	2	0.123472901296201	2	0.0117520565040252	2	0.0117520565040252	NA	NA	SegRatio=0.12,AbsMeanSigma=0.6,pvalue=0.00137937649729323,pvalueTTest=0.00367310482887541,
chr21	44476961	44477044	CBS	CBS00004	0.160593847705908	2	0.123472901296201	2	0.0117520565040252	2	0.0117520565040252	NA	NA	SegRatio=0.12,AbsMeanSigma=0.6,pvalue=0.00137937649729323,pvalueTTest=0.00367310482887541,
chr21	44478232	44478353	CBS	CBS00005	0.176195351679551	2	0.123472901296201	2	0.0117520565040252	2	0.0117520565040252	NA	NA	SegRatio=0.12,AbsMeanSigma=0.6,pvalue=0.00137937649729323,pvalueTTest=0.00367310482887541,
chr21	44478341	44478462	CBS	CBS00006	0.0403867033875303	2	0.123472901296201	2	0.0117520565040252	2	0.0117520565040252	NA	NA	SegRatio=0.12,AbsMeanSigma=0.6,pvalue=0.00137937649729323,pvalueTTest=0.00367310482887541,
chr21	44478881	44478989	CBS	CBS00007	-0.166022698471487	2	0.123472901296201	2	0.0117520565040252	2	0.0117520565040252	NA	NA	SegRatio=0.12,AbsMeanSigma=0.6,pvalue=0.00137937649729323,pvalueTTest=0.00367310482887541,
chr21	44478983	44479104	CBS	CBS00008	0.122230798174526	2	0.123472901296201	2	0.0117520565040252	2	0.0117520565040252	NA	NA	SegRatio=0.12,AbsMeanSigma=0.6,pvalue=0.00137937649729323,pvalueTTest=0.00367310482887541,
chr21	44480568	44480704	CBS	CBS00009	NA	2	0.123472901296201	2	0.0117520565040252	2	0.0117520565040252	NA	NA	SegRatio=0.12,AbsMeanSigma=0.6,pvalue=0.00137937649729323,pvalueTTest=0.00367310482887541,
chr21	44482396	44482493	CBS	CBS00010	-0.114327292406901	2	0.123472901296201	2	0.0117520565040252	2	0.0117520565040252	NA	NA	SegRatio=0.12,AbsMeanSigma=0.6,pvalue=0.00137937649729323,pvalueTTest=0.00367310482887541,
chr21	44482487	44482557	CBS	CBS00011	0.274879593102084	2	0.123472901296201	2	0.0117520565040252	2	0.0117520565040252	NA	NA	SegRatio=0.12,AbsMeanSigma=0.6,pvalue=0.00137937649729323,pvalueTTest=0.00367310482887541,
chr21	44483019	44483113	CBS	CBS00012	0.110433773655934	2	0.123472901296201	2	0.0117520565040252	2	0.0117520565040252	NA	NA	SegRatio=0.12,AbsMeanSigma=0.6,pvalue=0.00137937649729323,pvalueTTest=0.00367310482887541,
chr21	44483061	44483182	CBS	CBS00013	NA	2	0.123472901296201	2	0.0117520565040252	2	0.0117520565040252	NA	NA	SegRatio=0.12,AbsMeanSigma=0.6,pvalue=0.00137937649729323,pvalueTTest=0.00367310482887541,
chr21	44483122	44483234	CBS	CBS00014	NA	2	0.123472901296201	2	0.0117520565040252	2	0.0117520565040252	NA	NA	SegRatio=0.12,AbsMeanSigma=0.6,pvalue=0.00137937649729323,pvalueTTest=0.00367310482887541,
chr21	44483952	44484072	CBS	CBS00015	0.196403367558403	2	0.123472901296201	2	0.0117520565040252	2	0.0117520565040252	NA	NA	SegRatio=0.12,AbsMeanSigma=0.6,pvalue=0.00137937649729323,pvalueTTest=0.00367310482887541,
chr21	44484049	44484167	CBS	CBS00016	0.0421485079816437	2	0.123472901296201	2	0.0117520565040252	2	0.0117520565040252	NA	NA	SegRatio=0.12,AbsMeanSigma=0.6,pvalue=0.00137937649729323,pvalueTTest=0.00367310482887541,
chr21	44485255	44485372	CBS	CBS00017	0.145175217542799	2	0.123472901296201	2	0.0117520565040252	2	0.0117520565040252	NA	NA	SegRatio=0.12,AbsMeanSigma=0.6,pvalue=0.00137937649729323,pvalueTTest=0.00367310482887541,
chr21	44485338	44485459	CBS	CBS00018	0.130699022972309	2	0.123472901296201	2	0.0117520565040252	2	0.0117520565040252	NA	NA	SegRatio=0.12,AbsMeanSigma=0.6,pvalue=0.00137937649729323,pvalueTTest=0.00367310482887541,
chr21	44485468	44485565	CBS	CBS00019	0.0724110718284748	2	0.123472901296201	2	0.0117520565040252	2	0.0117520565040252	NA	NA	SegRatio=0.12,AbsMeanSigma=0.6,pvalue=0.00137937649729323,pvalueTTest=0.00367310482887541,
chr21	44485583	44485724	CBS	CBS00020	NA	2	0.123472901296201	2	0.0117520565040252	2	0.0117520565040252	NA	NA	SegRatio=0.12,AbsMeanSigma=0.6,pvalue=0.00137937649729323,pvalueTTest=0.00367310482887541,
chr21	44485770	44485911	CBS	CBS00021	NA	2	0.123472901296201	2	0.0117520565040252	2	0.0117520565040252	NA	NA	SegRatio=0.12,AbsMeanSigma=0.6,pvalue=0.00137937649729323,pvalueTTest=0.00367310482887541,
chr21	44486382	44486493	CBS	CBS00022	0.154058158341749	2	0.123472901296201	2	0.0117520565040252	2	0.0117520565040252	NA	NA	SegRatio=0.12,AbsMeanSigma=0.6,pvalue=0.00137937649729323,pvalueTTest=0.00367310482887541,
chr21	44486476	44486613	CBS	CBS00023	-0.0350486832975595	2	0.123472901296201	2	0.0117520565040252	2	0.0117520565040252	NA	NA	SegRatio=0.12,AbsMeanSigma=0.6,pvalue=0.00137937649729323,pvalueTTest=0.00367310482887541,
chr21	44488593	44488713	CBS	CBS00024	-0.0479695087052849	2	0.123472901296201	2	0.0117520565040252	2	0.0117520565040252	NA	NA	SegRatio=0.12,AbsMeanSigma=0.6,pvalue=0.00137937649729323,pvalueTTest=0.00367310482887541,
chr21	44488692	44488801	CBS	CBS00025	0.123472901296201	2	0.123472901296201	2	0.0117520565040252	2	0.0117520565040252	NA	NA	SegRatio=0.12,AbsMeanSigma=0.6,pvalue=0.00137937649729323,pvalueTTest=0.00367310482887541,
chr21	44492073	44492192	CBS	CBS00026	0.199430449185536	2	0.123472901296201	2	0.0117520565040252	2	0.0117520565040252	NA	NA	SegRatio=0.12,AbsMeanSigma=0.6,pvalue=0.00137937649729323,pvalueTTest=0.00367310482887541,
chr21	44492199	44492293	CBS	CBS00027	NA	NA	NA	NA	0.0117520565040252	2	0.0117520565040252	NA	NA	SegRatio=NA, AbsMeanSigma=NA, pvalue=NA, pvalueTTest=NA,
chrX	14861624	14861710	FANCB	FANCB00001	NA	4	0.662992116029068	3.5	0.0636183770770001	3.5	0.000466850826900953	NA	NA	SegRatio=0.66,AbsMeanSigma=3.6,pvalue=1.93641469384853e-58,pvalueTTest=0.000333418056490057,
chrX	14861651	14861762	FANCB	FANCB00002	0.314476088454346	4	0.662992116029068	3.5	0.0636183770770001	3.5	0.000466850826900953	NA	NA	SegRatio=0.66,AbsMeanSigma=3.6,pvalue=1.93641469384853e-58,pvalueTTest=0.000333418056490057,
chrX	14861737	14861853	FANCB	FANCB00003	0.7828254358139	4	0.662992116029068	3.5	0.0636183770770001	3.5	0.000466850826900953	NA	NA	SegRatio=0.66,AbsMeanSigma=3.6,pvalue=1.93641469384853e-58,pvalueTTest=0.000333418056490057,
chrX	14861843	14861955	FANCB	FANCB00004	0.662992116029068	4	0.662992116029068	3.5	0.0636183770770001	3.5	0.000466850826900953	NA	NA	SegRatio=0.66,AbsMeanSigma=3.6,pvalue=1.93641469384853e-58,pvalueTTest=0.000333418056490057,
chrX	14861949	14862065	FANCB	FANCB00005	0.594525658725372	4	0.662992116029068	3.5	0.0636183770770001	3.5	0.000466850826900953	NA	NA	SegRatio=0.66,AbsMeanSigma=3.6,pvalue=1.93641469384853e-58,pvalueTTest=0.000333418056490057,
chrX	14862058	14862149	FANCB	FANCB00006	NA	4	0.662992116029068	3.5	0.0636183770770001	3.5	0.000466850826900953	NA	NA	SegRatio=0.66,AbsMeanSigma=3.6,pvalue=1.93641469384853e-58,pvalueTTest=0.000333418056490057,
chrX	14862602	14862714	FANCB	FANCB00007	0.680402211980356	4	0.662992116029068	3.5	0.0636183770770001	3.5	0.000466850826900953	NA	NA	SegRatio=0.66,AbsMeanSigma=3.6,pvalue=1.93641469384853e-58,pvalueTTest=0.000333418056490057,
chrX	14862706	14862825	FANCB	FANCB00008	0.665786122324596	4	0.662992116029068	3.5	0.0636183770770001	3.5	0.000466850826900953	NA	NA	SegRatio=0.66,AbsMeanSigma=3.6,pvalue=1.93641469384853e-58,pvalueTTest=0.000333418056490057,
chrX	14862778	14862876	FANCB	FANCB00009	0.532941173665349	4	0.662992116029068	3.5	0.0636183770770001	3.5	0.000466850826900953	NA	NA	SegRatio=0.66,AbsMeanSigma=3.6,pvalue=1.93641469384853e-58,pvalueTTest=0.000333418056490057,
chrX	14862845	14862957	FANCB	FANCB00010	0.384446851750761	4	0.662992116029068	3.5	0.0636183770770001	3.5	0.000466850826900953	NA	NA	SegRatio=0.66,AbsMeanSigma=3.6,pvalue=1.93641469384853e-58,pvalueTTest=0.000333418056490057,
chrX	14862899	14863005	FANCB	FANCB00011	1.82302392552029	4	0.662992116029068	3.5	0.0636183770770001	3.5	0.000466850826900953	NA	NA	SegRatio=0.66,AbsMeanSigma=3.6,pvalue=1.93641469384853e-58,pvalueTTest=0.000333418056490057,
chrX	14863005	14863112	FANCB	FANCB00012	0.676482613034613	4	0.662992116029068	3.5	0.0636183770770001	3.5	0.000466850826900953	NA	NA	SegRatio=0.66,AbsMeanSigma=3.6,pvalue=1.93641469384853e-58,pvalueTTest=0.000333418056490057,
chrX	14863067	14863182	FANCB	FANCB00013	0.581313983753401	4	0.662992116029068	3.5	0.0636183770770001	3.5	0.000466850826900953	NA	NA	SegRatio=0.66,AbsMeanSigma=3.6,pvalue=1.93641469384853e-58,pvalueTTest=0.000333418056490057,
chrX	14863166	14863273	FANCB	FANCB00014	0.70704211877057	4	0.662992116029068	3.5	0.0636183770770001	3.5	0.000466850826900953	NA	NA	SegRatio=0.66,AbsMeanSigma=3.6,pvalue=1.93641469384853e-58,pvalueTTest=0.000333418056490057,
chrX	14863238	14863337	FANCB	FANCB00015	0.701106709267339	4	0.662992116029068	3.5	0.0636183770770001	3.5	0.000466850826900953	NA	NA	SegRatio=0.66,AbsMeanSigma=3.6,pvalue=1.93641469384853e-58,pvalueTTest=0.000333418056490057,
chrX	14863277	14863383	FANCB	FANCB00016	0.643492994917202	4	0.662992116029068	3.5	0.0636183770770001	3.5	0.000466850826900953	NA	NA	SegRatio=0.66,AbsMeanSigma=3.6,pvalue=1.93641469384853e-58,pvalueTTest=0.000333418056490057,
chrX	14863311	14863426	FANCB	FANCB00017	0.570909722743168	4	0.662992116029068	3.5	0.0636183770770001	3.5	0.000466850826900953	NA	NA	SegRatio=0.66,AbsMeanSigma=3.6,pvalue=1.93641469384853e-58,pvalueTTest=0.000333418056490057,
chrX	14863403	14863513	FANCB	FANCB00018	NA	4	0.662992116029068	3.5	0.0636183770770001	3.5	0.000466850826900953	NA	NA	SegRatio=0.66,AbsMeanSigma=3.6,pvalue=1.93641469384853e-58,pvalueTTest=0.000333418056490057,
chrX	14868601	14868713	FANCB	FANCB00019	0.778576789229679	4	0.662992116029068	3.5	0.0636183770770001	3.5	0.000466850826900953	NA	NA	SegRatio=0.66,AbsMeanSigma=3.6,pvalue=1.93641469384853e-58,pvalueTTest=0.000333418056490057,
chrX	14868670	14868767	FANCB	FANCB00020	-1.3557845167973	2	0.211883478034732	3.5	0.0636183770770001	3.5	0.000466850826900953	q-value=1.2514940855062e-13, copies=0.5	NA	SegRatio=0.21,AbsMeanSigma=4.55,pvalue=2.55848171788358e-24,pvalueTTest=0.281127538742477,Adjusted:byPvalueTTestRatio;
chrX	14868758	14868870	FANCB	FANCB00021	NA	2	0.211883478034732	3.5	0.0636183770770001	3.5	0.000466850826900953	NA	NA	SegRatio=0.21,AbsMeanSigma=4.55,pvalue=2.55848171788358e-24,pvalueTTest=0.281127538742477,Adjusted:byPvalueTTestRatio;
chrX	14871063	14871174	FANCB	FANCB00022	NA	2	0.211883478034732	3.5	0.0636183770770001	3.5	0.000466850826900953	NA	NA	SegRatio=0.21,AbsMeanSigma=4.55,pvalue=2.55848171788358e-24,pvalueTTest=0.281127538742477,Adjusted:byPvalueTTestRatio;
chrX	14871155	14871259	FANCB	FANCB00023	0.211883478034732	2	0.211883478034732	3.5	0.0636183770770001	3.5	0.000466850826900953	NA	NA	SegRatio=0.21,AbsMeanSigma=4.55,pvalue=2.55848171788358e-24,pvalueTTest=0.281127538742477,Adjusted:byPvalueTTestRatio;
chrX	14871204	14871313	FANCB	FANCB00024	-1.49177125985858	2	-0.711146060950954	3.5	0.0636183770770001	3.5	0.000466850826900953	q-value=0.00208540369826035, copies=0.5	NA	SegRatio=-0.71,AbsMeanSigma=1.99,pvalue=8.48414157876495e-06,pvalueTTest=0.513576521118611,Adjusted:byPvalueTTestRatio;
chrX	14875926	14876038	FANCB	FANCB00025	0.56778778588995	2	-0.711146060950954	3.5	0.0636183770770001	3.5	0.000466850826900953	q-value=0.000425742315032313, copies=3.5	NA	SegRatio=-0.71,AbsMeanSigma=1.99,pvalue=8.48414157876495e-06,pvalueTTest=0.513576521118611,Adjusted:byPvalueTTestRatio;
chrX	14876008	14876120	FANCB	FANCB00026	-0.711146060950954	2	-0.711146060950954	3.5	0.0636183770770001	3.5	0.000466850826900953	NA	NA	SegRatio=-0.71,AbsMeanSigma=1.99,pvalue=8.48414157876495e-06,pvalueTTest=0.513576521118611,Adjusted:byPvalueTTestRatio;
chrX	14877269	14877379	FANCB	FANCB00027	-1.09604812530565	2	-0.711146060950954	3.5	0.0636183770770001	3.5	0.000466850826900953	NA	NA	SegRatio=-0.71,AbsMeanSigma=1.99,pvalue=8.48414157876495e-06,pvalueTTest=0.513576521118611,Adjusted:byPvalueTTestRatio;
chrX	14877356	14877461	FANCB	FANCB00028	0.688532344047093	3.5	0.625466487075959	3.5	0.0636183770770001	3.5	0.000466850826900953	NA	NA	SegRatio=0.63,AbsMeanSigma=4.03,pvalue=0,pvalueTTest=5.73183202502759e-42,
chrX	14877416	14877520	FANCB	FANCB00029	-0.97815643859519	3.5	0.625466487075959	3.5	0.0636183770770001	3.5	0.000466850826900953	q-value=1.33215739612624e-12, copies=1	NA	SegRatio=0.63,AbsMeanSigma=4.03,pvalue=0,pvalueTTest=5.73183202502759e-42,
chrX	14882657	14882775	FANCB	FANCB00030	0.611166269530621	3.5	0.625466487075959	3.5	0.0636183770770001	3.5	0.000466850826900953	NA	NA	SegRatio=0.63,AbsMeanSigma=4.03,pvalue=0,pvalueTTest=5.73183202502759e-42,
chrX	14882769	14882886	FANCB	FANCB00031	0.780236483023868	3.5	0.625466487075959	3.5	0.0636183770770001	3.5	0.000466850826900953	NA	NA	SegRatio=0.63,AbsMeanSigma=4.03,pvalue=0,pvalueTTest=5.73183202502759e-42,
chrX	14882810	14882925	FANCB	FANCB00032	0.61719708019479	3.5	0.625466487075959	3.5	0.0636183770770001	3.5	0.000466850826900953	NA	NA	SegRatio=0.63,AbsMeanSigma=4.03,pvalue=0,pvalueTTest=5.73183202502759e-42,
chrX	14882907	14883022	FANCB	FANCB00033	-0.127991787493956	3.5	0.625466487075959	3.5	0.0636183770770001	3.5	0.000466850826900953	NA	NA	SegRatio=0.63,AbsMeanSigma=4.03,pvalue=0,pvalueTTest=5.73183202502759e-42,
chrX	14883023	14883139	FANCB	FANCB00034	0.488272723474951	3.5	0.625466487075959	3.5	0.0636183770770001	3.5	0.000466850826900953	NA	NA	SegRatio=0.63,AbsMeanSigma=4.03,pvalue=0,pvalueTTest=5.73183202502759e-42,
chrX	14883071	14883178	FANCB	FANCB00035	0.7102005135898	3.5	0.625466487075959	3.5	0.0636183770770001	3.5	0.000466850826900953	NA	NA	SegRatio=0.63,AbsMeanSigma=4.03,pvalue=0,pvalueTTest=5.73183202502759e-42,
chrX	14883159	14883265	FANCB	FANCB00036	0.637552434292869	3.5	0.625466487075959	3.5	0.0636183770770001	3.5	0.000466850826900953	NA	NA	SegRatio=0.63,AbsMeanSigma=4.03,pvalue=0,pvalueTTest=5.73183202502759e-42,
chrX	14883248	14883358	FANCB	FANCB00037	1.87331984944154	3.5	0.625466487075959	3.5	0.0636183770770001	3.5	0.000466850826900953	NA	NA	SegRatio=0.63,AbsMeanSigma=4.03,pvalue=0,pvalueTTest=5.73183202502759e-42,
chrX	14883281	14883412	FANCB	FANCB00038	1.24100121170594	3.5	0.625466487075959	3.5	0.0636183770770001	3.5	0.000466850826900953	NA	NA	SegRatio=0.63,AbsMeanSigma=4.03,pvalue=0,pvalueTTest=5.73183202502759e-42,
chrX	14883383	14883474	FANCB	FANCB00039	0.643833505682898	3.5	0.625466487075959	3.5	0.0636183770770001	3.5	0.000466850826900953	NA	NA	SegRatio=0.63,AbsMeanSigma=4.03,pvalue=0,pvalueTTest=5.73183202502759e-42,
chrX	14883462	14883573	FANCB	FANCB00040	0.765157662672665	3.5	0.625466487075959	3.5	0.0636183770770001	3.5	0.000466850826900953	NA	NA	SegRatio=0.63,AbsMeanSigma=4.03,pvalue=0,pvalueTTest=5.73183202502759e-42,
chrX	14883498	14883608	FANCB	FANCB00041	0.690610893170719	3.5	0.625466487075959	3.5	0.0636183770770001	3.5	0.000466850826900953	NA	NA	SegRatio=0.63,AbsMeanSigma=4.03,pvalue=0,pvalueTTest=5.73183202502759e-42,
chrX	14883605	14883723	FANCB	FANCB00042	1.02284046901881	3.5	0.625466487075959	3.5	0.0636183770770001	3.5	0.000466850826900953	NA	NA	SegRatio=0.63,AbsMeanSigma=4.03,pvalue=0,pvalueTTest=5.73183202502759e-42,
chrX	47058147	47058250	UBA1	UBA100001	0.633268303817974	3.5	0.625466487075959	3.5	1.31584008643287e-41	3.5	1.31584008643287e-41	NA	NA	SegRatio=0.63,AbsMeanSigma=4.03,pvalue=0,pvalueTTest=5.73183202502759e-42,
chrX	47058189	47058310	UBA1	UBA100002	0.596941907510181	3.5	0.625466487075959	3.5	1.31584008643287e-41	3.5	1.31584008643287e-41	NA	NA	SegRatio=0.63,AbsMeanSigma=4.03,pvalue=0,pvalueTTest=5.73183202502759e-42,
chrX	47058267	47058388	UBA1	UBA100003	0.49864182017626	3.5	0.625466487075959	3.5	1.31584008643287e-41	3.5	1.31584008643287e-41	NA	NA	SegRatio=0.63,AbsMeanSigma=4.03,pvalue=0,pvalueTTest=5.73183202502759e-42,
chrX	47058423	47058539	UBA1	UBA100004	0.629078366643623	3.5	0.625466487075959	3.5	1.31584008643287e-41	3.5	1.31584008643287e-41	NA	NA	SegRatio=0.63,AbsMeanSigma=4.03,pvalue=0,pvalueTTest=5.73183202502759e-42,
chrX	47058566	47058682	UBA1	UBA100005	0.523949106062958	3.5	0.625466487075959	3.5	1.31584008643287e-41	3.5	1.31584008643287e-41	NA	NA	SegRatio=0.63,AbsMeanSigma=4.03,pvalue=0,pvalueTTest=5.73183202502759e-42,
chrX	47058662	47058779	UBA1	UBA100006	0.46852942214098	3.5	0.625466487075959	3.5	1.31584008643287e-41	3.5	1.31584008643287e-41	NA	NA	SegRatio=0.63,AbsMeanSigma=4.03,pvalue=0,pvalueTTest=5.73183202502759e-42,
chrX	47058771	47058875	UBA1	UBA100007	0.417095224856758	3.5	0.625466487075959	3.5	1.31584008643287e-41	3.5	1.31584008643287e-41	NA	NA	SegRatio=0.63,AbsMeanSigma=4.03,pvalue=0,pvalueTTest=5.73183202502759e-42,
chrX	47058875	47058993	UBA1	UBA100008	0.596465481750305	3.5	0.625466487075959	3.5	1.31584008643287e-41	3.5	1.31584008643287e-41	NA	NA	SegRatio=0.63,AbsMeanSigma=4.03,pvalue=0,pvalueTTest=5.73183202502759e-42,
chrX	47058966	47059062	UBA1	UBA100009	0.713592444485126	3.5	0.625466487075959	3.5	1.31584008643287e-41	3.5	1.31584008643287e-41	NA	NA	SegRatio=0.63,AbsMeanSigma=4.03,pvalue=0,pvalueTTest=5.73183202502759e-42,
chrX	47060245	47060360	UBA1	UBA100010	0.394965820797404	3.5	0.625466487075959	3.5	1.31584008643287e-41	3.5	1.31584008643287e-41	NA	NA	SegRatio=0.63,AbsMeanSigma=4.03,pvalue=0,pvalueTTest=5.73183202502759e-42,
chrX	47060354	47060461	UBA1	UBA100011	0.395680344492869	3.5	0.625466487075959	3.5	1.31584008643287e-41	3.5	1.31584008643287e-41	NA	NA	SegRatio=0.63,AbsMeanSigma=4.03,pvalue=0,pvalueTTest=5.73183202502759e-42,
chrX	47060595	47060712	UBA1	UBA100012	NA	3.5	0.625466487075959	3.5	1.31584008643287e-41	3.5	1.31584008643287e-41	NA	NA	SegRatio=0.63,AbsMeanSigma=4.03,pvalue=0,pvalueTTest=5.73183202502759e-42,
chrX	47060697	47060809	UBA1	UBA100013	0.534354730537971	3.5	0.625466487075959	3.5	1.31584008643287e-41	3.5	1.31584008643287e-41	NA	NA	SegRatio=0.63,AbsMeanSigma=4.03,pvalue=0,pvalueTTest=5.73183202502759e-42,
chrX	47060836	47060954	UBA1	UBA100014	0.604075642283543	3.5	0.625466487075959	3.5	1.31584008643287e-41	3.5	1.31584008643287e-41	NA	NA	SegRatio=0.63,AbsMeanSigma=4.03,pvalue=0,pvalueTTest=5.73183202502759e-42,
chrX	47060880	47060995	UBA1	UBA100015	0.490836292158146	3.5	0.625466487075959	3.5	1.31584008643287e-41	3.5	1.31584008643287e-41	NA	NA	SegRatio=0.63,AbsMeanSigma=4.03,pvalue=0,pvalueTTest=5.73183202502759e-42,
chrX	47060987	47061107	UBA1	UBA100016	0.65553173690531	3.5	0.625466487075959	3.5	1.31584008643287e-41	3.5	1.31584008643287e-41	NA	NA	SegRatio=0.63,AbsMeanSigma=4.03,pvalue=0,pvalueTTest=5.73183202502759e-42,
chrX	47061533	47061652	UBA1	UBA100017	0.643546201254285	3.5	0.625466487075959	3.5	1.31584008643287e-41	3.5	1.31584008643287e-41	NA	NA	SegRatio=0.63,AbsMeanSigma=4.03,pvalue=0,pvalueTTest=5.73183202502759e-42,
chrX	47061592	47061706	UBA1	UBA100018	0.676081985863884	3.5	0.625466487075959	3.5	1.31584008643287e-41	3.5	1.31584008643287e-41	NA	NA	SegRatio=0.63,AbsMeanSigma=4.03,pvalue=0,pvalueTTest=5.73183202502759e-42,
chrX	47061663	47061777	UBA1	UBA100019	0.295089519948337	3.5	0.625466487075959	3.5	1.31584008643287e-41	3.5	1.31584008643287e-41	NA	NA	SegRatio=0.63,AbsMeanSigma=4.03,pvalue=0,pvalueTTest=5.73183202502759e-42,
chrX	47061740	47061858	UBA1	UBA100020	0.655093863474622	3.5	0.625466487075959	3.5	1.31584008643287e-41	3.5	1.31584008643287e-41	NA	NA	SegRatio=0.63,AbsMeanSigma=4.03,pvalue=0,pvalueTTest=5.73183202502759e-42,
chrX	47061784	47061896	UBA1	UBA100021	0.724020505301238	3.5	0.625466487075959	3.5	1.31584008643287e-41	3.5	1.31584008643287e-41	NA	NA	SegRatio=0.63,AbsMeanSigma=4.03,pvalue=0,pvalueTTest=5.73183202502759e-42,
chrX	47061878	47061997	UBA1	UBA100022	0.712226211832585	3.5	0.625466487075959	3.5	1.31584008643287e-41	3.5	1.31584008643287e-41	NA	NA	SegRatio=0.63,AbsMeanSigma=4.03,pvalue=0,pvalueTTest=5.73183202502759e-42,
chrX	47062010	47062130	UBA1	UBA100023	0.457916181848239	3.5	0.625466487075959	3.5	1.31584008643287e-41	3.5	1.31584008643287e-41	NA	NA	SegRatio=0.63,AbsMeanSigma=4.03,pvalue=0,pvalueTTest=5.73183202502759e-42,
chrX	47062113	47062202	UBA1	UBA100024	0.717498377627876	3.5	0.625466487075959	3.5	1.31584008643287e-41	3.5	1.31584008643287e-41	NA	NA	SegRatio=0.63,AbsMeanSigma=4.03,pvalue=0,pvalueTTest=5.73183202502759e-42,
chrX	47062182	47062296	UBA1	UBA100025	0.39619070471785	3.5	0.625466487075959	3.5	1.31584008643287e-41	3.5	1.31584008643287e-41	NA	NA	SegRatio=0.63,AbsMeanSigma=4.03,pvalue=0,pvalueTTest=5.73183202502759e-42,
chrX	47062310	47062424	UBA1	UBA100026	0.368130911101205	3.5	0.625466487075959	3.5	1.31584008643287e-41	3.5	1.31584008643287e-41	NA	NA	SegRatio=0.63,AbsMeanSigma=4.03,pvalue=0,pvalueTTest=5.73183202502759e-42,
chrX	47062384	47062502	UBA1	UBA100027	0.647817134302094	3.5	0.625466487075959	3.5	1.31584008643287e-41	3.5	1.31584008643287e-41	NA	NA	SegRatio=0.63,AbsMeanSigma=4.03,pvalue=0,pvalueTTest=5.73183202502759e-42,
chrX	47062451	47062570	UBA1	UBA100028	0.467405265861863	3.5	0.625466487075959	3.5	1.31584008643287e-41	3.5	1.31584008643287e-41	NA	NA	SegRatio=0.63,AbsMeanSigma=4.03,pvalue=0,pvalueTTest=5.73183202502759e-42,
chrX	47062569	47062685	UBA1	UBA100029	0.569389387318313	3.5	0.625466487075959	3.5	1.31584008643287e-41	3.5	1.31584008643287e-41	NA	NA	SegRatio=0.63,AbsMeanSigma=4.03,pvalue=0,pvalueTTest=5.73183202502759e-42,
chrX	47062898	47063013	UBA1	UBA100030	0.563151236657647	3.5	0.625466487075959	3.5	1.31584008643287e-41	3.5	1.31584008643287e-41	NA	NA	SegRatio=0.63,AbsMeanSigma=4.03,pvalue=0,pvalueTTest=5.73183202502759e-42,
chrX	47062977	47063095	UBA1	UBA100031	0.595743391221663	3.5	0.625466487075959	3.5	1.31584008643287e-41	3.5	1.31584008643287e-41	NA	NA	SegRatio=0.63,AbsMeanSigma=4.03,pvalue=0,pvalueTTest=5.73183202502759e-42,
chrX	47063068	47063206	UBA1	UBA100032	0.664718077057012	3.5	0.625466487075959	3.5	1.31584008643287e-41	3.5	1.31584008643287e-41	NA	NA	SegRatio=0.63,AbsMeanSigma=4.03,pvalue=0,pvalueTTest=5.73183202502759e-42,
chrX	47065284	47065392	UBA1	UBA100033	0.582799758203185	3.5	0.625466487075959	3.5	1.31584008643287e-41	3.5	1.31584008643287e-41	NA	NA	SegRatio=0.63,AbsMeanSigma=4.03,pvalue=0,pvalueTTest=5.73183202502759e-42,
chrX	47065347	47065463	UBA1	UBA100034	0.487247737799297	3.5	0.625466487075959	3.5	1.31584008643287e-41	3.5	1.31584008643287e-41	NA	NA	SegRatio=0.63,AbsMeanSigma=4.03,pvalue=0,pvalueTTest=5.73183202502759e-42,
chrX	47065454	47065570	UBA1	UBA100035	0.678013810762937	3.5	0.625466487075959	3.5	1.31584008643287e-41	3.5	1.31584008643287e-41	NA	NA	SegRatio=0.63,AbsMeanSigma=4.03,pvalue=0,pvalueTTest=5.73183202502759e-42,
chrX	47065610	47065719	UBA1	UBA100036	0.709153563840665	3.5	0.625466487075959	3.5	1.31584008643287e-41	3.5	1.31584008643287e-41	NA	NA	SegRatio=0.63,AbsMeanSigma=4.03,pvalue=0,pvalueTTest=5.73183202502759e-42,
chrX	47065678	47065796	UBA1	UBA100037	0.553833753518923	3.5	0.625466487075959	3.5	1.31584008643287e-41	3.5	1.31584008643287e-41	NA	NA	SegRatio=0.63,AbsMeanSigma=4.03,pvalue=0,pvalueTTest=5.73183202502759e-42,
chrX	47065752	47065846	UBA1	UBA100038	0.668411833898913	3.5	0.625466487075959	3.5	1.31584008643287e-41	3.5	1.31584008643287e-41	NA	NA	SegRatio=0.63,AbsMeanSigma=4.03,pvalue=0,pvalueTTest=5.73183202502759e-42,
chrX	47065828	47065942	UBA1	UBA100039	0.662550649245234	3.5	0.625466487075959	3.5	1.31584008643287e-41	3.5	1.31584008643287e-41	NA	NA	SegRatio=0.63,AbsMeanSigma=4.03,pvalue=0,pvalueTTest=5.73183202502759e-42,
chrX	47068952	47069068	UBA1	UBA100040	0.68788965094806	3.5	0.625466487075959	3.5	1.31584008643287e-41	3.5	1.31584008643287e-41	NA	NA	SegRatio=0.63,AbsMeanSigma=4.03,pvalue=0,pvalueTTest=5.73183202502759e-42,
chrX	47069043	47069159	UBA1	UBA100041	0.514125702823195	3.5	0.625466487075959	3.5	1.31584008643287e-41	3.5	1.31584008643287e-41	NA	NA	SegRatio=0.63,AbsMeanSigma=4.03,pvalue=0,pvalueTTest=5.73183202502759e-42,
chrX	47069245	47069365	UBA1	UBA100042	0.628470947532653	3.5	0.625466487075959	3.5	1.31584008643287e-41	3.5	1.31584008643287e-41	NA	NA	SegRatio=0.63,AbsMeanSigma=4.03,pvalue=0,pvalueTTest=5.73183202502759e-42,
chrX	47069353	47069473	UBA1	UBA100043	0.612105691398651	3.5	0.625466487075959	3.5	1.31584008643287e-41	3.5	1.31584008643287e-41	NA	NA	SegRatio=0.63,AbsMeanSigma=4.03,pvalue=0,pvalueTTest=5.73183202502759e-42,
chrX	47069483	47069595	UBA1	UBA100044	0.67207778714514	3.5	0.625466487075959	3.5	1.31584008643287e-41	3.5	1.31584008643287e-41	NA	NA	SegRatio=0.63,AbsMeanSigma=4.03,pvalue=0,pvalueTTest=5.73183202502759e-42,
chrX	47070208	47070325	UBA1	UBA100045	0.559520719286744	3.5	0.625466487075959	3.5	1.31584008643287e-41	3.5	1.31584008643287e-41	NA	NA	SegRatio=0.63,AbsMeanSigma=4.03,pvalue=0,pvalueTTest=5.73183202502759e-42,
chrX	47070325	47070441	UBA1	UBA100046	0.560223219330631	3.5	0.625466487075959	3.5	1.31584008643287e-41	3.5	1.31584008643287e-41	NA	NA	SegRatio=0.63,AbsMeanSigma=4.03,pvalue=0,pvalueTTest=5.73183202502759e-42,
chrX	47070409	47070526	UBA1	UBA100047	0.619857144947781	3.5	0.625466487075959	3.5	1.31584008643287e-41	3.5	1.31584008643287e-41	NA	NA	SegRatio=0.63,AbsMeanSigma=4.03,pvalue=0,pvalueTTest=5.73183202502759e-42,
chrX	47070456	47070574	UBA1	UBA100048	0.770315461744289	3.5	0.625466487075959	3.5	1.31584008643287e-41	3.5	1.31584008643287e-41	NA	NA	SegRatio=0.63,AbsMeanSigma=4.03,pvalue=0,pvalueTTest=5.73183202502759e-42,
chrX	47070539	47070629	UBA1	UBA100049	0.609555941238733	3.5	0.625466487075959	3.5	1.31584008643287e-41	3.5	1.31584008643287e-41	NA	NA	SegRatio=0.63,AbsMeanSigma=4.03,pvalue=0,pvalueTTest=5.73183202502759e-42,
chrX	47070629	47070750	UBA1	UBA100050	0.409071093072001	3.5	0.625466487075959	3.5	1.31584008643287e-41	3.5	1.31584008643287e-41	NA	NA	SegRatio=0.63,AbsMeanSigma=4.03,pvalue=0,pvalueTTest=5.73183202502759e-42,
chrX	47071780	47071894	UBA1	UBA100051	0.650884164956749	3.5	0.625466487075959	3.5	1.31584008643287e-41	3.5	1.31584008643287e-41	NA	NA	SegRatio=0.63,AbsMeanSigma=4.03,pvalue=0,pvalueTTest=5.73183202502759e-42,
chrX	47071883	47072001	UBA1	UBA100052	0.538441652352196	3.5	0.625466487075959	3.5	1.31584008643287e-41	3.5	1.31584008643287e-41	NA	NA	SegRatio=0.63,AbsMeanSigma=4.03,pvalue=0,pvalueTTest=5.73183202502759e-42,
chrX	47072112	47072227	UBA1	UBA100053	0.686665879011718	3.5	0.625466487075959	3.5	1.31584008643287e-41	3.5	1.31584008643287e-41	NA	NA	SegRatio=0.63,AbsMeanSigma=4.03,pvalue=0,pvalueTTest=5.73183202502759e-42,
chrX	47072209	47072327	UBA1	UBA100054	0.595667201599123	3.5	0.625466487075959	3.5	1.31584008643287e-41	3.5	1.31584008643287e-41	NA	NA	SegRatio=0.63,AbsMeanSigma=4.03,pvalue=0,pvalueTTest=5.73183202502759e-42,
chrX	47072349	47072464	UBA1	UBA100055	0.650990835278104	3.5	0.625466487075959	3.5	1.31584008643287e-41	3.5	1.31584008643287e-41	NA	NA	SegRatio=0.63,AbsMeanSigma=4.03,pvalue=0,pvalueTTest=5.73183202502759e-42,
chrX	47072393	47072511	UBA1	UBA100056	0.634854394142246	3.5	0.625466487075959	3.5	1.31584008643287e-41	3.5	1.31584008643287e-41	NA	NA	SegRatio=0.63,AbsMeanSigma=4.03,pvalue=0,pvalueTTest=5.73183202502759e-42,
chrX	47072510	47072629	UBA1	UBA100057	0.586368395182207	3.5	0.625466487075959	3.5	1.31584008643287e-41	3.5	1.31584008643287e-41	NA	NA	SegRatio=0.63,AbsMeanSigma=4.03,pvalue=0,pvalueTTest=5.73183202502759e-42,
chrX	47073703	47073809	UBA1	UBA100058	0.602235113247124	3.5	0.625466487075959	3.5	1.31584008643287e-41	3.5	1.31584008643287e-41	NA	NA	SegRatio=0.63,AbsMeanSigma=4.03,pvalue=0,pvalueTTest=5.73183202502759e-42,
chrX	47073808	47073927	UBA1	UBA100059	0.625466487075959	3.5	0.625466487075959	3.5	1.31584008643287e-41	3.5	1.31584008643287e-41	NA	NA	SegRatio=0.63,AbsMeanSigma=4.03,pvalue=0,pvalueTTest=5.73183202502759e-42,
chrX	47073919	47074037	UBA1	UBA100060	0.798439898317957	3.5	0.625466487075959	3.5	1.31584008643287e-41	3.5	1.31584008643287e-41	NA	NA	SegRatio=0.63,AbsMeanSigma=4.03,pvalue=0,pvalueTTest=5.73183202502759e-42,
chrX	47074028	47074136	UBA1	UBA100061	0.707486162888263	3.5	0.625466487075959	3.5	1.31584008643287e-41	3.5	1.31584008643287e-41	NA	NA	SegRatio=0.63,AbsMeanSigma=4.03,pvalue=0,pvalueTTest=5.73183202502759e-42,
chrX	47074147	47074261	UBA1	UBA100062	0.562869188213095	3.5	0.625466487075959	3.5	1.31584008643287e-41	3.5	1.31584008643287e-41	NA	NA	SegRatio=0.63,AbsMeanSigma=4.03,pvalue=0,pvalueTTest=5.73183202502759e-42,
chrX	47074210	47074302	UBA1	UBA100063	0.887437029778927	3.5	0.625466487075959	3.5	1.31584008643287e-41	3.5	1.31584008643287e-41	NA	NA	SegRatio=0.63,AbsMeanSigma=4.03,pvalue=0,pvalueTTest=5.73183202502759e-42,
chrX	47074303	47074424	UBA1	UBA100064	0.842489257100487	3.5	0.625466487075959	3.5	1.31584008643287e-41	3.5	1.31584008643287e-41	NA	NA	SegRatio=0.63,AbsMeanSigma=4.03,pvalue=0,pvalueTTest=5.73183202502759e-42,
chrX	48649478	48649595	GATA1	GATA100001	NA	3.5	0.625466487075959	3.5	3.74654839214215e-08	3.5	3.74654839214215e-08	NA	NA	SegRatio=0.63,AbsMeanSigma=4.03,pvalue=0,pvalueTTest=5.73183202502759e-42,
chrX	48649584	48649743	GATA1	GATA100002.GATA100003	NA	3.5	0.625466487075959	3.5	3.74654839214215e-08	3.5	3.74654839214215e-08	NA	NA	SegRatio=0.63,AbsMeanSigma=4.03,pvalue=0,pvalueTTest=5.73183202502759e-42,
chrX	48649739	48649860	GATA1	GATA100004	0.595365566712255	3.5	0.625466487075959	3.5	3.74654839214215e-08	3.5	3.74654839214215e-08	NA	NA	SegRatio=0.63,AbsMeanSigma=4.03,pvalue=0,pvalueTTest=5.73183202502759e-42,
chrX	48650210	48650272	GATA1	GATA100005	NA	3.5	0.625466487075959	3.5	3.74654839214215e-08	3.5	3.74654839214215e-08	NA	NA	SegRatio=0.63,AbsMeanSigma=4.03,pvalue=0,pvalueTTest=5.73183202502759e-42,
chrX	48650273	48650390	GATA1	GATA100006	0.712063821476258	3.5	0.625466487075959	3.5	3.74654839214215e-08	3.5	3.74654839214215e-08	NA	NA	SegRatio=0.63,AbsMeanSigma=4.03,pvalue=0,pvalueTTest=5.73183202502759e-42,
chrX	48650361	48650431	GATA1	GATA100007	0.840865732766228	3.5	0.625466487075959	3.5	3.74654839214215e-08	3.5	3.74654839214215e-08	NA	NA	SegRatio=0.63,AbsMeanSigma=4.03,pvalue=0,pvalueTTest=5.73183202502759e-42,
chrX	48650408	48650524	GATA1	GATA100008	0.509469899370986	3.5	0.625466487075959	3.5	3.74654839214215e-08	3.5	3.74654839214215e-08	NA	NA	SegRatio=0.63,AbsMeanSigma=4.03,pvalue=0,pvalueTTest=5.73183202502759e-42,
chrX	48650513	48650621	GATA1	GATA100009	0.556237367695985	3.5	0.625466487075959	3.5	3.74654839214215e-08	3.5	3.74654839214215e-08	NA	NA	SegRatio=0.63,AbsMeanSigma=4.03,pvalue=0,pvalueTTest=5.73183202502759e-42,
chrX	48650584	48650679	GATA1	GATA100010	0.62256114913784	3.5	0.625466487075959	3.5	3.74654839214215e-08	3.5	3.74654839214215e-08	NA	NA	SegRatio=0.63,AbsMeanSigma=4.03,pvalue=0,pvalueTTest=5.73183202502759e-42,
chrX	48650691	48650795	GATA1	GATA100011	0.477070294128866	3.5	0.625466487075959	3.5	3.74654839214215e-08	3.5	3.74654839214215e-08	NA	NA	SegRatio=0.63,AbsMeanSigma=4.03,pvalue=0,pvalueTTest=5.73183202502759e-42,
chrX	48650748	48650862	GATA1	GATA100012	0.253163654265263	3.5	0.625466487075959	3.5	3.74654839214215e-08	3.5	3.74654839214215e-08	NA	NA	SegRatio=0.63,AbsMeanSigma=4.03,pvalue=0,pvalueTTest=5.73183202502759e-42,
chrX	48650844	48650956	GATA1	GATA100013	0.500767081057145	3.5	0.625466487075959	3.5	3.74654839214215e-08	3.5	3.74654839214215e-08	NA	NA	SegRatio=0.63,AbsMeanSigma=4.03,pvalue=0,pvalueTTest=5.73183202502759e-42,
chrX	48651491	48651597	GATA1	GATA100014	0.502883302041276	3.5	0.625466487075959	3.5	3.74654839214215e-08	3.5	3.74654839214215e-08	NA	NA	SegRatio=0.63,AbsMeanSigma=4.03,pvalue=0,pvalueTTest=5.73183202502759e-42,
chrX	48651581	48651689	GATA1	GATA100015	0.701452972072922	3.5	0.625466487075959	3.5	3.74654839214215e-08	3.5	3.74654839214215e-08	NA	NA	SegRatio=0.63,AbsMeanSigma=4.03,pvalue=0,pvalueTTest=5.73183202502759e-42,
chrX	48651650	48651742	GATA1	GATA100016	0.526071207857493	3.5	0.625466487075959	3.5	3.74654839214215e-08	3.5	3.74654839214215e-08	NA	NA	SegRatio=0.63,AbsMeanSigma=4.03,pvalue=0,pvalueTTest=5.73183202502759e-42,
chrX	48652121	48652231	GATA1	GATA100017	0.558924067401628	3.5	0.625466487075959	3.5	3.74654839214215e-08	3.5	3.74654839214215e-08	NA	NA	SegRatio=0.63,AbsMeanSigma=4.03,pvalue=0,pvalueTTest=5.73183202502759e-42,
chrX	48652229	48652351	GATA1	GATA100018	0.692091979721245	3.5	0.625466487075959	3.5	3.74654839214215e-08	3.5	3.74654839214215e-08	NA	NA	SegRatio=0.63,AbsMeanSigma=4.03,pvalue=0,pvalueTTest=5.73183202502759e-42,
chrX	48652336	48652454	GATA1	GATA100019	NA	3.5	0.625466487075959	3.5	3.74654839214215e-08	3.5	3.74654839214215e-08	NA	NA	SegRatio=0.63,AbsMeanSigma=4.03,pvalue=0,pvalueTTest=5.73183202502759e-42,
chrX	48652417	48652541	GATA1	GATA100020	0.464901822510429	3.5	0.625466487075959	3.5	3.74654839214215e-08	3.5	3.74654839214215e-08	NA	NA	SegRatio=0.63,AbsMeanSigma=4.03,pvalue=0,pvalueTTest=5.73183202502759e-42,
chrX	48652489	48652607	GATA1	GATA100021	0.750639117045233	3.5	0.625466487075959	3.5	3.74654839214215e-08	3.5	3.74654839214215e-08	NA	NA	SegRatio=0.63,AbsMeanSigma=4.03,pvalue=0,pvalueTTest=5.73183202502759e-42,
chrX	77227092	77227212	ATP7A	ATP7A00001	-0.199697105863682	3.5	0.625466487075959	3.5	0.0686161402087503	3.5	3.42187411010395e-19	NA	NA	SegRatio=0.63,AbsMeanSigma=4.03,pvalue=0,pvalueTTest=5.73183202502759e-42,
chrX	77227210	77227327	ATP7A	ATP7A00002	0.692564146457825	3.5	0.625466487075959	3.5	0.0686161402087503	3.5	3.42187411010395e-19	NA	NA	SegRatio=0.63,AbsMeanSigma=4.03,pvalue=0,pvalueTTest=5.73183202502759e-42,
chrX	77243672	77243790	ATP7A	ATP7A00003	-0.410057911927379	3.5	0.625466487075959	3.5	0.0686161402087503	3.5	3.42187411010395e-19	NA	NA	SegRatio=0.63,AbsMeanSigma=4.03,pvalue=0,pvalueTTest=5.73183202502759e-42,
chrX	77243746	77243860	ATP7A	ATP7A00004	0.561758151003856	3.5	0.625466487075959	3.5	0.0686161402087503	3.5	3.42187411010395e-19	NA	NA	SegRatio=0.63,AbsMeanSigma=4.03,pvalue=0,pvalueTTest=5.73183202502759e-42,
chrX	77243804	77243916	ATP7A	ATP7A00005	0.567755505487624	3.5	0.625466487075959	3.5	0.0686161402087503	3.5	3.42187411010395e-19	NA	NA	SegRatio=0.63,AbsMeanSigma=4.03,pvalue=0,pvalueTTest=5.73183202502759e-42,
chrX	77243909	77244027	ATP7A	ATP7A00006	0.638155560127003	3.5	0.625466487075959	3.5	0.0686161402087503	3.5	3.42187411010395e-19	NA	NA	SegRatio=0.63,AbsMeanSigma=4.03,pvalue=0,pvalueTTest=5.73183202502759e-42,
chrX	77244012	77244123	ATP7A	ATP7A00007	0.704822654933031	3.5	0.625466487075959	3.5	0.0686161402087503	3.5	3.42187411010395e-19	NA	NA	SegRatio=0.63,AbsMeanSigma=4.03,pvalue=0,pvalueTTest=5.73183202502759e-42,
chrX	77244108	77244204	ATP7A	ATP7A00008	0.682857302115726	3.5	0.625466487075959	3.5	0.0686161402087503	3.5	3.42187411010395e-19	NA	NA	SegRatio=0.63,AbsMeanSigma=4.03,pvalue=0,pvalueTTest=5.73183202502759e-42,
chrX	77244179	77244293	ATP7A	ATP7A00009	0.627265479387953	3.5	0.625466487075959	3.5	0.0686161402087503	3.5	3.42187411010395e-19	NA	NA	SegRatio=0.63,AbsMeanSigma=4.03,pvalue=0,pvalueTTest=5.73183202502759e-42,
chrX	77244697	77244814	ATP7A	ATP7A00010	0.227996681134866	3.5	0.625466487075959	3.5	0.0686161402087503	3.5	3.42187411010395e-19	NA	NA	SegRatio=0.63,AbsMeanSigma=4.03,pvalue=0,pvalueTTest=5.73183202502759e-42,
chrX	77244790	77244905	ATP7A	ATP7A00011	0.638025661919362	3.5	0.625466487075959	3.5	0.0686161402087503	3.5	3.42187411010395e-19	NA	NA	SegRatio=0.63,AbsMeanSigma=4.03,pvalue=0,pvalueTTest=5.73183202502759e-42,
chrX	77244906	77245018	ATP7A	ATP7A00012	0.727332170527102	3.5	0.625466487075959	3.5	0.0686161402087503	3.5	3.42187411010395e-19	NA	NA	SegRatio=0.63,AbsMeanSigma=4.03,pvalue=0,pvalueTTest=5.73183202502759e-42,
chrX	77244996	77245084	ATP7A	ATP7A00013	NA	3.5	0.625466487075959	3.5	0.0686161402087503	3.5	3.42187411010395e-19	NA	NA	SegRatio=0.63,AbsMeanSigma=4.03,pvalue=0,pvalueTTest=5.73183202502759e-42,
chrX	77245079	77245195	ATP7A	ATP7A00014	0.562870562594177	3.5	0.625466487075959	3.5	0.0686161402087503	3.5	3.42187411010395e-19	NA	NA	SegRatio=0.63,AbsMeanSigma=4.03,pvalue=0,pvalueTTest=5.73183202502759e-42,
chrX	77245186	77245295	ATP7A	ATP7A00015	0.780380560379074	3.5	0.625466487075959	3.5	0.0686161402087503	3.5	3.42187411010395e-19	NA	NA	SegRatio=0.63,AbsMeanSigma=4.03,pvalue=0,pvalueTTest=5.73183202502759e-42,
chrX	77245295	77245411	ATP7A	ATP7A00016	0.727273631390149	3.5	0.625466487075959	3.5	0.0686161402087503	3.5	3.42187411010395e-19	NA	NA	SegRatio=0.63,AbsMeanSigma=4.03,pvalue=0,pvalueTTest=5.73183202502759e-42,
chrX	77245412	77245529	ATP7A	ATP7A00017	0.521167257994371	3.5	0.625466487075959	3.5	0.0686161402087503	3.5	3.42187411010395e-19	NA	NA	SegRatio=0.63,AbsMeanSigma=4.03,pvalue=0,pvalueTTest=5.73183202502759e-42,
chrX	77253892	77253993	ATP7A	ATP7A00018	0.694781784552794	3.5	0.625466487075959	3.5	0.0686161402087503	3.5	3.42187411010395e-19	NA	NA	SegRatio=0.63,AbsMeanSigma=4.03,pvalue=0,pvalueTTest=5.73183202502759e-42,
chrX	77253976	77254071	ATP7A	ATP7A00019	0.834489251101251	3.5	0.625466487075959	3.5	0.0686161402087503	3.5	3.42187411010395e-19	NA	NA	SegRatio=0.63,AbsMeanSigma=4.03,pvalue=0,pvalueTTest=5.73183202502759e-42,
chrX	77254070	77254181	ATP7A	ATP7A00020	0.743029974167855	3.5	0.625466487075959	3.5	0.0686161402087503	3.5	3.42187411010395e-19	NA	NA	SegRatio=0.63,AbsMeanSigma=4.03,pvalue=0,pvalueTTest=5.73183202502759e-42,
chrX	77254179	77254297	ATP7A	ATP7A00021	0.378566562370479	3.5	0.625466487075959	3.5	0.0686161402087503	3.5	3.42187411010395e-19	NA	NA	SegRatio=0.63,AbsMeanSigma=4.03,pvalue=0,pvalueTTest=5.73183202502759e-42,
chrX	77258596	77258711	ATP7A	ATP7A00022	0.409932374319524	3.5	0.625466487075959	3.5	0.0686161402087503	3.5	3.42187411010395e-19	NA	NA	SegRatio=0.63,AbsMeanSigma=4.03,pvalue=0,pvalueTTest=5.73183202502759e-42,
chrX	77258668	77258782	ATP7A	ATP7A00023	0.965903899024395	3.5	0.625466487075959	3.5	0.0686161402087503	3.5	3.42187411010395e-19	q-value=0.00150510319509045, copies=5.5	NA	SegRatio=0.63,AbsMeanSigma=4.03,pvalue=0,pvalueTTest=5.73183202502759e-42,
chrX	77264557	77264664	ATP7A	ATP7A00024	0.543569385340986	3.5	0.625466487075959	3.5	0.0686161402087503	3.5	3.42187411010395e-19	NA	NA	SegRatio=0.63,AbsMeanSigma=4.03,pvalue=0,pvalueTTest=5.73183202502759e-42,
chrX	77264632	77264749	ATP7A	ATP7A00025	0.455658065968575	3.5	0.625466487075959	3.5	0.0686161402087503	3.5	3.42187411010395e-19	NA	NA	SegRatio=0.63,AbsMeanSigma=4.03,pvalue=0,pvalueTTest=5.73183202502759e-42,
chrX	77264732	77264827	ATP7A	ATP7A00026	-0.634833407634133	2	0.820467693101048	3.5	0.0686161402087503	3.5	3.42187411010395e-19	NA	NA	SegRatio=0.82,AbsMeanSigma=1.45,pvalue=0.0122306920749891,pvalueTTest=0.65218870849634,Adjusted:byPvalueMeanRatio;
chrX	77266602	77266711	ATP7A	ATP7A00027	-0.120109503108326	2	0.820467693101048	3.5	0.0686161402087503	3.5	3.42187411010395e-19	NA	NA	SegRatio=0.82,AbsMeanSigma=1.45,pvalue=0.0122306920749891,pvalueTTest=0.65218870849634,Adjusted:byPvalueMeanRatio;
chrX	77266707	77266842	ATP7A	ATP7A00028	0.820467693101048	4	0.653450105468785	3.5	0.0686161402087503	3.5	3.42187411010395e-19	NA	NA	SegRatio=0.65,AbsMeanSigma=4.52,pvalue=1.84167029300549e-139,pvalueTTest=1.55646650980461e-11,
chrX	77266914	77267026	ATP7A	ATP7A00029	0.551836031775488	4	0.653450105468785	3.5	0.0686161402087503	3.5	3.42187411010395e-19	NA	NA	SegRatio=0.65,AbsMeanSigma=4.52,pvalue=1.84167029300549e-139,pvalueTTest=1.55646650980461e-11,
chrX	77266969	77267087	ATP7A	ATP7A00030	0.626488850296101	4	0.653450105468785	3.5	0.0686161402087503	3.5	3.42187411010395e-19	NA	NA	SegRatio=0.65,AbsMeanSigma=4.52,pvalue=1.84167029300549e-139,pvalueTTest=1.55646650980461e-11,
chrX	77267052	77267167	ATP7A	ATP7A00031	0.707533476423319	4	0.653450105468785	3.5	0.0686161402087503	3.5	3.42187411010395e-19	NA	NA	SegRatio=0.65,AbsMeanSigma=4.52,pvalue=1.84167029300549e-139,pvalueTTest=1.55646650980461e-11,
chrX	77267143	77267253	ATP7A	ATP7A00032	0.192149305949935	4	0.653450105468785	3.5	0.0686161402087503	3.5	3.42187411010395e-19	NA	NA	SegRatio=0.65,AbsMeanSigma=4.52,pvalue=1.84167029300549e-139,pvalueTTest=1.55646650980461e-11,
chrX	77268298	77268413	ATP7A	ATP7A00033	-2.50316086009555	4	0.653450105468785	3.5	0.0686161402087503	3.5	3.42187411010395e-19	q-value=0.00135262053561327, copies=0	NA	SegRatio=0.65,AbsMeanSigma=4.52,pvalue=1.84167029300549e-139,pvalueTTest=1.55646650980461e-11,
chrX	77268399	77268508	ATP7A	ATP7A00034	0.653450105468785	4	0.653450105468785	3.5	0.0686161402087503	3.5	3.42187411010395e-19	NA	NA	SegRatio=0.65,AbsMeanSigma=4.52,pvalue=1.84167029300549e-139,pvalueTTest=1.55646650980461e-11,
chrX	77268489	77268603	ATP7A	ATP7A00035	0.669462439022457	4	0.653450105468785	3.5	0.0686161402087503	3.5	3.42187411010395e-19	NA	NA	SegRatio=0.65,AbsMeanSigma=4.52,pvalue=1.84167029300549e-139,pvalueTTest=1.55646650980461e-11,
chrX	77268526	77268640	ATP7A	ATP7A00036	0.578354075422182	4	0.653450105468785	3.5	0.0686161402087503	3.5	3.42187411010395e-19	NA	NA	SegRatio=0.65,AbsMeanSigma=4.52,pvalue=1.84167029300549e-139,pvalueTTest=1.55646650980461e-11,
chrX	77270087	77270196	ATP7A	ATP7A00037	-0.127062323916836	4	0.653450105468785	3.5	0.0686161402087503	3.5	3.42187411010395e-19	NA	NA	SegRatio=0.65,AbsMeanSigma=4.52,pvalue=1.84167029300549e-139,pvalueTTest=1.55646650980461e-11,
chrX	77270169	77270255	ATP7A	ATP7A00038	0.405676994944871	4	0.653450105468785	3.5	0.0686161402087503	3.5	3.42187411010395e-19	NA	NA	SegRatio=0.65,AbsMeanSigma=4.52,pvalue=1.84167029300549e-139,pvalueTTest=1.55646650980461e-11,
chrX	77270235	77270342	ATP7A	ATP7A00039	NA	4	0.653450105468785	3.5	0.0686161402087503	3.5	3.42187411010395e-19	NA	NA	SegRatio=0.65,AbsMeanSigma=4.52,pvalue=1.84167029300549e-139,pvalueTTest=1.55646650980461e-11,
chrX	77271226	77271332	ATP7A	ATP7A00040	0.655152336660948	4	0.653450105468785	3.5	0.0686161402087503	3.5	3.42187411010395e-19	NA	NA	SegRatio=0.65,AbsMeanSigma=4.52,pvalue=1.84167029300549e-139,pvalueTTest=1.55646650980461e-11,
chrX	77271267	77271369	ATP7A	ATP7A00041	0.636755402330777	4	0.653450105468785	3.5	0.0686161402087503	3.5	3.42187411010395e-19	NA	NA	SegRatio=0.65,AbsMeanSigma=4.52,pvalue=1.84167029300549e-139,pvalueTTest=1.55646650980461e-11,
chrX	77271318	77271419	ATP7A	ATP7A00042	0.620115520229352	4	0.653450105468785	3.5	0.0686161402087503	3.5	3.42187411010395e-19	NA	NA	SegRatio=0.65,AbsMeanSigma=4.52,pvalue=1.84167029300549e-139,pvalueTTest=1.55646650980461e-11,
chrX	77275715	77275829	ATP7A	ATP7A00043	0.648293102780687	4	0.653450105468785	3.5	0.0686161402087503	3.5	3.42187411010395e-19	NA	NA	SegRatio=0.65,AbsMeanSigma=4.52,pvalue=1.84167029300549e-139,pvalueTTest=1.55646650980461e-11,
chrX	77275767	77275879	ATP7A	ATP7A00044	0.841667576938082	4	0.653450105468785	3.5	0.0686161402087503	3.5	3.42187411010395e-19	NA	NA	SegRatio=0.65,AbsMeanSigma=4.52,pvalue=1.84167029300549e-139,pvalueTTest=1.55646650980461e-11,
chrX	77275876	77275991	ATP7A	ATP7A00045	0.170336392488862	4	0.653450105468785	3.5	0.0686161402087503	3.5	3.42187411010395e-19	NA	NA	SegRatio=0.65,AbsMeanSigma=4.52,pvalue=1.84167029300549e-139,pvalueTTest=1.55646650980461e-11,
chrX	77276394	77276500	ATP7A	ATP7A00046	0.746280783093236	4	0.653450105468785	3.5	0.0686161402087503	3.5	3.42187411010395e-19	NA	NA	SegRatio=0.65,AbsMeanSigma=4.52,pvalue=1.84167029300549e-139,pvalueTTest=1.55646650980461e-11,
chrX	77276487	77276595	ATP7A	ATP7A00047	0.78855005198374	4	0.653450105468785	3.5	0.0686161402087503	3.5	3.42187411010395e-19	NA	NA	SegRatio=0.65,AbsMeanSigma=4.52,pvalue=1.84167029300549e-139,pvalueTTest=1.55646650980461e-11,
chrX	77284710	77284825	ATP7A	ATP7A00048	0.677335964259802	4	0.653450105468785	3.5	0.0686161402087503	3.5	3.42187411010395e-19	NA	NA	SegRatio=0.65,AbsMeanSigma=4.52,pvalue=1.84167029300549e-139,pvalueTTest=1.55646650980461e-11,
chrX	77284813	77284927	ATP7A	ATP7A00049	0.560329091413725	4	0.653450105468785	3.5	0.0686161402087503	3.5	3.42187411010395e-19	NA	NA	SegRatio=0.65,AbsMeanSigma=4.52,pvalue=1.84167029300549e-139,pvalueTTest=1.55646650980461e-11,
chrX	77284914	77285029	ATP7A	ATP7A00050	0.552082322653108	4	0.653450105468785	3.5	0.0686161402087503	3.5	3.42187411010395e-19	NA	NA	SegRatio=0.65,AbsMeanSigma=4.52,pvalue=1.84167029300549e-139,pvalueTTest=1.55646650980461e-11,
chrX	77286875	77286993	ATP7A	ATP7A00051	0.795809890346382	4	0.653450105468785	3.5	0.0686161402087503	3.5	3.42187411010395e-19	NA	NA	SegRatio=0.65,AbsMeanSigma=4.52,pvalue=1.84167029300549e-139,pvalueTTest=1.55646650980461e-11,
chrX	77286940	77287044	ATP7A	ATP7A00052	0.604084828953375	4	0.653450105468785	3.5	0.0686161402087503	3.5	3.42187411010395e-19	NA	NA	SegRatio=0.65,AbsMeanSigma=4.52,pvalue=1.84167029300549e-139,pvalueTTest=1.55646650980461e-11,
chrX	77287044	77287150	ATP7A	ATP7A00053	0.650480323070367	4	0.653450105468785	3.5	0.0686161402087503	3.5	3.42187411010395e-19	NA	NA	SegRatio=0.65,AbsMeanSigma=4.52,pvalue=1.84167029300549e-139,pvalueTTest=1.55646650980461e-11,
chrX	77289057	77289153	ATP7A	ATP7A00054	0.77512084098391	4	0.653450105468785	3.5	0.0686161402087503	3.5	3.42187411010395e-19	NA	NA	SegRatio=0.65,AbsMeanSigma=4.52,pvalue=1.84167029300549e-139,pvalueTTest=1.55646650980461e-11,
chrX	77289150	77289257	ATP7A	ATP7A00055	0.783231610892919	4	0.653450105468785	3.5	0.0686161402087503	3.5	3.42187411010395e-19	NA	NA	SegRatio=0.65,AbsMeanSigma=4.52,pvalue=1.84167029300549e-139,pvalueTTest=1.55646650980461e-11,
chrX	77289257	77289368	ATP7A	ATP7A00056	0.674569459420758	4	0.653450105468785	3.5	0.0686161402087503	3.5	3.42187411010395e-19	NA	NA	SegRatio=0.65,AbsMeanSigma=4.52,pvalue=1.84167029300549e-139,pvalueTTest=1.55646650980461e-11,
chrX	77294264	77294378	ATP7A	ATP7A00057	0.711731905539386	4	0.653450105468785	3.5	0.0686161402087503	3.5	3.42187411010395e-19	NA	NA	SegRatio=0.65,AbsMeanSigma=4.52,pvalue=1.84167029300549e-139,pvalueTTest=1.55646650980461e-11,
chrX	77294346	77294457	ATP7A	ATP7A00058	0.693315869530766	4	0.653450105468785	3.5	0.0686161402087503	3.5	3.42187411010395e-19	NA	NA	SegRatio=0.65,AbsMeanSigma=4.52,pvalue=1.84167029300549e-139,pvalueTTest=1.55646650980461e-11,
chrX	77294458	77294567	ATP7A	ATP7A00059	-1.23107930504102	4	0.705422036842979	3.5	0.0686161402087503	3.5	3.42187411010395e-19	q-value=0.00966177342063635, copies=0.5	NA	SegRatio=0.71,AbsMeanSigma=4.94,pvalue=2.24038034883561e-113,pvalueTTest=1.12621781413349e-06,
chrX	77295991	77296103	ATP7A	ATP7A00060	0.910997133993005	4	0.705422036842979	3.5	0.0686161402087503	3.5	3.42187411010395e-19	NA	NA	SegRatio=0.71,AbsMeanSigma=4.94,pvalue=2.24038034883561e-113,pvalueTTest=1.12621781413349e-06,
chrX	77296089	77296191	ATP7A	ATP7A00061	0.582238434374081	4	0.705422036842979	3.5	0.0686161402087503	3.5	3.42187411010395e-19	NA	NA	SegRatio=0.71,AbsMeanSigma=4.94,pvalue=2.24038034883561e-113,pvalueTTest=1.12621781413349e-06,
chrX	77296181	77296289	ATP7A	ATP7A00062	NA	4	0.705422036842979	3.5	0.0686161402087503	3.5	3.42187411010395e-19	NA	NA	SegRatio=0.71,AbsMeanSigma=4.94,pvalue=2.24038034883561e-113,pvalueTTest=1.12621781413349e-06,
chrX	77298021	77298120	ATP7A	ATP7A00063	0.705422036842979	4	0.705422036842979	3.5	0.0686161402087503	3.5	3.42187411010395e-19	NA	NA	SegRatio=0.71,AbsMeanSigma=4.94,pvalue=2.24038034883561e-113,pvalueTTest=1.12621781413349e-06,
chrX	77298116	77298229	ATP7A	ATP7A00064	0.565545957862226	4	0.705422036842979	3.5	0.0686161402087503	3.5	3.42187411010395e-19	NA	NA	SegRatio=0.71,AbsMeanSigma=4.94,pvalue=2.24038034883561e-113,pvalueTTest=1.12621781413349e-06,
chrX	77298222	77298328	ATP7A	ATP7A00065	0.715943701704676	4	0.705422036842979	3.5	0.0686161402087503	3.5	3.42187411010395e-19	NA	NA	SegRatio=0.71,AbsMeanSigma=4.94,pvalue=2.24038034883561e-113,pvalueTTest=1.12621781413349e-06,
chrX	77298751	77298862	ATP7A	ATP7A00066	NA	4	0.705422036842979	3.5	0.0686161402087503	3.5	3.42187411010395e-19	NA	NA	SegRatio=0.71,AbsMeanSigma=4.94,pvalue=2.24038034883561e-113,pvalueTTest=1.12621781413349e-06,
chrX	77298827	77298925	ATP7A	ATP7A00067	0.753422974053283	4	0.705422036842979	3.5	0.0686161402087503	3.5	3.42187411010395e-19	NA	NA	SegRatio=0.71,AbsMeanSigma=4.94,pvalue=2.24038034883561e-113,pvalueTTest=1.12621781413349e-06,
chrX	77298875	77298981	ATP7A	ATP7A00068	0.811130848313514	4	0.705422036842979	3.5	0.0686161402087503	3.5	3.42187411010395e-19	NA	NA	SegRatio=0.71,AbsMeanSigma=4.94,pvalue=2.24038034883561e-113,pvalueTTest=1.12621781413349e-06,
chrX	77300900	77301015	ATP7A	ATP7A00069	0.712544391783717	4	0.705422036842979	3.5	0.0686161402087503	3.5	3.42187411010395e-19	NA	NA	SegRatio=0.71,AbsMeanSigma=4.94,pvalue=2.24038034883561e-113,pvalueTTest=1.12621781413349e-06,
chrX	77300990	77301081	ATP7A	ATP7A00070	0.635437205479116	4	0.705422036842979	3.5	0.0686161402087503	3.5	3.42187411010395e-19	NA	NA	SegRatio=0.71,AbsMeanSigma=4.94,pvalue=2.24038034883561e-113,pvalueTTest=1.12621781413349e-06,
chrX	77301036	77301156	ATP7A	ATP7A00071	0.140343054088143	4	0.705422036842979	3.5	0.0686161402087503	3.5	3.42187411010395e-19	NA	NA	SegRatio=0.71,AbsMeanSigma=4.94,pvalue=2.24038034883561e-113,pvalueTTest=1.12621781413349e-06,
chrX	77301749	77301864	ATP7A	ATP7A00072	NA	4	0.705422036842979	3.5	0.0686161402087503	3.5	3.42187411010395e-19	NA	NA	SegRatio=0.71,AbsMeanSigma=4.94,pvalue=2.24038034883561e-113,pvalueTTest=1.12621781413349e-06,
chrX	77301855	77301959	ATP7A	ATP7A00073	0.545956949870794	4	0.705422036842979	3.5	0.0686161402087503	3.5	3.42187411010395e-19	NA	NA	SegRatio=0.71,AbsMeanSigma=4.94,pvalue=2.24038034883561e-113,pvalueTTest=1.12621781413349e-06,
chrX	77301888	77302003	ATP7A	ATP7A00074	0.500137789721571	4	0.705422036842979	3.5	0.0686161402087503	3.5	3.42187411010395e-19	NA	NA	SegRatio=0.71,AbsMeanSigma=4.94,pvalue=2.24038034883561e-113,pvalueTTest=1.12621781413349e-06,
chrX	77302004	77302115	ATP7A	ATP7A00075	0.687329054329124	4	0.705422036842979	3.5	0.0686161402087503	3.5	3.42187411010395e-19	NA	NA	SegRatio=0.71,AbsMeanSigma=4.94,pvalue=2.24038034883561e-113,pvalueTTest=1.12621781413349e-06,
chrX	85119576	85119690	CHM	CHM00001	0.607436512862935	4	0.705422036842979	4	0.212214724518813	3.5	2.94184673990142e-07	NA	NA	SegRatio=0.71,AbsMeanSigma=4.94,pvalue=2.24038034883561e-113,pvalueTTest=1.12621781413349e-06,
chrX	85119689	85119807	CHM	CHM00002	0.645312011570307	4	0.705422036842979	4	0.212214724518813	3.5	2.94184673990142e-07	NA	NA	SegRatio=0.71,AbsMeanSigma=4.94,pvalue=2.24038034883561e-113,pvalueTTest=1.12621781413349e-06,
chrX	85119760	85119876	CHM	CHM00003	0.767574622976435	4	0.705422036842979	4	0.212214724518813	3.5	2.94184673990142e-07	NA	NA	SegRatio=0.71,AbsMeanSigma=4.94,pvalue=2.24038034883561e-113,pvalueTTest=1.12621781413349e-06,
chrX	85128029	85128142	CHM	CHM00004	0.757878558806835	4	0.705422036842979	4	0.212214724518813	3.5	2.94184673990142e-07	NA	NA	SegRatio=0.71,AbsMeanSigma=4.94,pvalue=2.24038034883561e-113,pvalueTTest=1.12621781413349e-06,
chrX	85128143	85128269	CHM	CHM00005	-0.949483917310633	2	-0.820799962164697	4	0.212214724518813	3.5	2.94184673990142e-07	NA	NA	SegRatio=-0.82,AbsMeanSigma=4.45,pvalue=1.37027978560036e-14,pvalueTTest=0.116694606640997,Adjusted:byPvalueTTestRatio;
chrX	85133941	85134048	CHM	CHM00006	-0.797512602008228	2	-0.820799962164697	4	0.212214724518813	3.5	2.94184673990142e-07	NA	NA	SegRatio=-0.82,AbsMeanSigma=4.45,pvalue=1.37027978560036e-14,pvalueTTest=0.116694606640997,Adjusted:byPvalueTTestRatio;
chrX	85134049	85134163	CHM	CHM00007	-0.638389181754958	2	-0.820799962164697	4	0.212214724518813	3.5	2.94184673990142e-07	NA	NA	SegRatio=-0.82,AbsMeanSigma=4.45,pvalue=1.37027978560036e-14,pvalueTTest=0.116694606640997,Adjusted:byPvalueTTestRatio;
chrX	85149137	85149249	CHM	CHM00008	0.405677186402877	4	0.649080089135486	4	0.212214724518813	3.5	2.94184673990142e-07	NA	NA	SegRatio=0.65,AbsMeanSigma=4.92,pvalue=0,pvalueTTest=2.5457218663829e-37,
chrX	85149223	85149336	CHM	CHM00009	0.711750714100998	4	0.649080089135486	4	0.212214724518813	3.5	2.94184673990142e-07	NA	NA	SegRatio=0.65,AbsMeanSigma=4.92,pvalue=0,pvalueTTest=2.5457218663829e-37,
chrX	85155584	85155685	CHM	CHM00010	NA	4	0.649080089135486	4	0.212214724518813	3.5	2.94184673990142e-07	NA	NA	SegRatio=0.65,AbsMeanSigma=4.92,pvalue=0,pvalueTTest=2.5457218663829e-37,
chrX	85155662	85155778	CHM	CHM00011	0.605836225294938	4	0.649080089135486	4	0.212214724518813	3.5	2.94184673990142e-07	NA	NA	SegRatio=0.65,AbsMeanSigma=4.92,pvalue=0,pvalueTTest=2.5457218663829e-37,
chrX	85156020	85156134	CHM	CHM00012	0.47766115457598	4	0.649080089135486	4	0.212214724518813	3.5	2.94184673990142e-07	NA	NA	SegRatio=0.65,AbsMeanSigma=4.92,pvalue=0,pvalueTTest=2.5457218663829e-37,
chrX	85156101	85156199	CHM	CHM00013	0.690846905785508	4	0.649080089135486	4	0.212214724518813	3.5	2.94184673990142e-07	NA	NA	SegRatio=0.65,AbsMeanSigma=4.92,pvalue=0,pvalueTTest=2.5457218663829e-37,
chrX	85156186	85156296	CHM	CHM00014	NA	4	0.649080089135486	4	0.212214724518813	3.5	2.94184673990142e-07	NA	NA	SegRatio=0.65,AbsMeanSigma=4.92,pvalue=0,pvalueTTest=2.5457218663829e-37,
chrX	85166280	85166376	CHM	CHM00015	0.839963150312993	4	0.649080089135486	4	0.212214724518813	3.5	2.94184673990142e-07	NA	NA	SegRatio=0.65,AbsMeanSigma=4.92,pvalue=0,pvalueTTest=2.5457218663829e-37,
chrX	85211135	85211245	CHM	CHM00016	0.572023012376915	4	0.649080089135486	4	0.212214724518813	3.5	2.94184673990142e-07	NA	NA	SegRatio=0.65,AbsMeanSigma=4.92,pvalue=0,pvalueTTest=2.5457218663829e-37,
chrX	85211165	85211281	CHM	CHM00017	0.556857558837938	4	0.649080089135486	4	0.212214724518813	3.5	2.94184673990142e-07	NA	NA	SegRatio=0.65,AbsMeanSigma=4.92,pvalue=0,pvalueTTest=2.5457218663829e-37,
chrX	85211271	85211365	CHM	CHM00018	0.826265835867964	4	0.649080089135486	4	0.212214724518813	3.5	2.94184673990142e-07	NA	NA	SegRatio=0.65,AbsMeanSigma=4.92,pvalue=0,pvalueTTest=2.5457218663829e-37,
chrX	85211315	85211452	CHM	CHM00019	NA	4	0.649080089135486	4	0.212214724518813	3.5	2.94184673990142e-07	NA	NA	SegRatio=0.65,AbsMeanSigma=4.92,pvalue=0,pvalueTTest=2.5457218663829e-37,
chrX	85212838	85212947	CHM	CHM00020	NA	4	0.649080089135486	4	0.212214724518813	3.5	2.94184673990142e-07	NA	NA	SegRatio=0.65,AbsMeanSigma=4.92,pvalue=0,pvalueTTest=2.5457218663829e-37,
chrX	85212927	85213011	CHM	CHM00021	NA	4	0.649080089135486	4	0.212214724518813	3.5	2.94184673990142e-07	NA	NA	SegRatio=0.65,AbsMeanSigma=4.92,pvalue=0,pvalueTTest=2.5457218663829e-37,
chrX	85213766	85213883	CHM	CHM00022	0.783483932710947	4	0.649080089135486	4	0.212214724518813	3.5	2.94184673990142e-07	NA	NA	SegRatio=0.65,AbsMeanSigma=4.92,pvalue=0,pvalueTTest=2.5457218663829e-37,
chrX	85213858	85213969	CHM	CHM00023	0.818618148469172	4	0.649080089135486	4	0.212214724518813	3.5	2.94184673990142e-07	NA	NA	SegRatio=0.65,AbsMeanSigma=4.92,pvalue=0,pvalueTTest=2.5457218663829e-37,
chrX	85213982	85214114	CHM	CHM00024	NA	4	0.649080089135486	4	0.212214724518813	3.5	2.94184673990142e-07	NA	NA	SegRatio=0.65,AbsMeanSigma=4.92,pvalue=0,pvalueTTest=2.5457218663829e-37,
chrX	85218648	85218761	CHM	CHM00025	0.394696602483824	4	0.649080089135486	4	0.212214724518813	3.5	2.94184673990142e-07	NA	NA	SegRatio=0.65,AbsMeanSigma=4.92,pvalue=0,pvalueTTest=2.5457218663829e-37,
chrX	85218759	85218865	CHM	CHM00026	0.740171310580518	4	0.649080089135486	4	0.212214724518813	3.5	2.94184673990142e-07	NA	NA	SegRatio=0.65,AbsMeanSigma=4.92,pvalue=0,pvalueTTest=2.5457218663829e-37,
chrX	85218863	85218981	CHM	CHM00027	0.72647131860879	4	0.649080089135486	4	0.212214724518813	3.5	2.94184673990142e-07	NA	NA	SegRatio=0.65,AbsMeanSigma=4.92,pvalue=0,pvalueTTest=2.5457218663829e-37,
chrX	85218918	85219034	CHM	CHM00028	0.672841062397497	4	0.649080089135486	4	0.212214724518813	3.5	2.94184673990142e-07	NA	NA	SegRatio=0.65,AbsMeanSigma=4.92,pvalue=0,pvalueTTest=2.5457218663829e-37,
chrX	85219012	85219125	CHM	CHM00029	0.693767064532491	4	0.649080089135486	4	0.212214724518813	3.5	2.94184673990142e-07	NA	NA	SegRatio=0.65,AbsMeanSigma=4.92,pvalue=0,pvalueTTest=2.5457218663829e-37,
chrX	85226593	85226723	CHM	CHM00030	0.852165858370313	4	0.649080089135486	4	0.212214724518813	3.5	2.94184673990142e-07	NA	NA	SegRatio=0.65,AbsMeanSigma=4.92,pvalue=0,pvalueTTest=2.5457218663829e-37,
chrX	85233710	85233823	CHM	CHM00031	0.487355097957914	4	0.649080089135486	4	0.212214724518813	3.5	2.94184673990142e-07	NA	NA	SegRatio=0.65,AbsMeanSigma=4.92,pvalue=0,pvalueTTest=2.5457218663829e-37,
chrX	85233811	85233925	CHM	CHM00032	0.523375033507088	4	0.649080089135486	4	0.212214724518813	3.5	2.94184673990142e-07	NA	NA	SegRatio=0.65,AbsMeanSigma=4.92,pvalue=0,pvalueTTest=2.5457218663829e-37,
chrX	85236686	85236796	CHM	CHM00033	0.773364117012907	4	0.649080089135486	4	0.212214724518813	3.5	2.94184673990142e-07	NA	NA	SegRatio=0.65,AbsMeanSigma=4.92,pvalue=0,pvalueTTest=2.5457218663829e-37,
chrX	85236774	85236886	CHM	CHM00034	NA	4	0.649080089135486	4	0.212214724518813	3.5	2.94184673990142e-07	NA	NA	SegRatio=0.65,AbsMeanSigma=4.92,pvalue=0,pvalueTTest=2.5457218663829e-37,
chrX	85282484	85282571	CHM	CHM00035	0.710044997112499	4	0.649080089135486	4	0.212214724518813	3.5	2.94184673990142e-07	NA	NA	SegRatio=0.65,AbsMeanSigma=4.92,pvalue=0,pvalueTTest=2.5457218663829e-37,
chrX	85282560	85282672	CHM	CHM00036	NA	4	0.649080089135486	4	0.212214724518813	3.5	2.94184673990142e-07	NA	NA	SegRatio=0.65,AbsMeanSigma=4.92,pvalue=0,pvalueTTest=2.5457218663829e-37,
chrX	85302466	85302568	CHM	CHM00037	0.631824941376169	4	0.649080089135486	4	0.212214724518813	3.5	2.94184673990142e-07	NA	NA	SegRatio=0.65,AbsMeanSigma=4.92,pvalue=0,pvalueTTest=2.5457218663829e-37,
chrX	100604852	100604964	BTK	BTK00001	0.526554016554834	4	0.649080089135486	4	6.09310849029334e-25	4	6.09310849029334e-25	NA	NA	SegRatio=0.65,AbsMeanSigma=4.92,pvalue=0,pvalueTTest=2.5457218663829e-37,
chrX	100608148	100608263	BTK	BTK00002	0.661287790425326	4	0.649080089135486	4	6.09310849029334e-25	4	6.09310849029334e-25	NA	NA	SegRatio=0.65,AbsMeanSigma=4.92,pvalue=0,pvalueTTest=2.5457218663829e-37,
chrX	100608205	100608315	BTK	BTK00003	0.639084859761249	4	0.649080089135486	4	6.09310849029334e-25	4	6.09310849029334e-25	NA	NA	SegRatio=0.65,AbsMeanSigma=4.92,pvalue=0,pvalueTTest=2.5457218663829e-37,
chrX	100608308	100608416	BTK	BTK00004	0.649080089135486	4	0.649080089135486	4	6.09310849029334e-25	4	6.09310849029334e-25	NA	NA	SegRatio=0.65,AbsMeanSigma=4.92,pvalue=0,pvalueTTest=2.5457218663829e-37,
chrX	100608831	100608943	BTK	BTK00005	NA	4	0.649080089135486	4	6.09310849029334e-25	4	6.09310849029334e-25	NA	NA	SegRatio=0.65,AbsMeanSigma=4.92,pvalue=0,pvalueTTest=2.5457218663829e-37,
chrX	100608901	100609011	BTK	BTK00006	0.753153559605287	4	0.649080089135486	4	6.09310849029334e-25	4	6.09310849029334e-25	NA	NA	SegRatio=0.65,AbsMeanSigma=4.92,pvalue=0,pvalueTTest=2.5457218663829e-37,
chrX	100609574	100609689	BTK	BTK00007	0.677820685063794	4	0.649080089135486	4	6.09310849029334e-25	4	6.09310849029334e-25	NA	NA	SegRatio=0.65,AbsMeanSigma=4.92,pvalue=0,pvalueTTest=2.5457218663829e-37,
chrX	100609649	100609755	BTK	BTK00008	0.519277856696785	4	0.649080089135486	4	6.09310849029334e-25	4	6.09310849029334e-25	NA	NA	SegRatio=0.65,AbsMeanSigma=4.92,pvalue=0,pvalueTTest=2.5457218663829e-37,
chrX	100610949	100611058	BTK	BTK00009	0.482890684971168	4	0.649080089135486	4	6.09310849029334e-25	4	6.09310849029334e-25	NA	NA	SegRatio=0.65,AbsMeanSigma=4.92,pvalue=0,pvalueTTest=2.5457218663829e-37,
chrX	100611059	100611174	BTK	BTK00010	0.619248871801008	4	0.649080089135486	4	6.09310849029334e-25	4	6.09310849029334e-25	NA	NA	SegRatio=0.65,AbsMeanSigma=4.92,pvalue=0,pvalueTTest=2.5457218663829e-37,
chrX	100611159	100611255	BTK	BTK00011	0.701828807048349	4	0.649080089135486	4	6.09310849029334e-25	4	6.09310849029334e-25	NA	NA	SegRatio=0.65,AbsMeanSigma=4.92,pvalue=0,pvalueTTest=2.5457218663829e-37,
chrX	100611245	100611363	BTK	BTK00012	0.584462838189127	4	0.649080089135486	4	6.09310849029334e-25	4	6.09310849029334e-25	NA	NA	SegRatio=0.65,AbsMeanSigma=4.92,pvalue=0,pvalueTTest=2.5457218663829e-37,
chrX	100611681	100611798	BTK	BTK00013	0.55271793889692	4	0.649080089135486	4	6.09310849029334e-25	4	6.09310849029334e-25	NA	NA	SegRatio=0.65,AbsMeanSigma=4.92,pvalue=0,pvalueTTest=2.5457218663829e-37,
chrX	100611795	100611911	BTK	BTK00014	0.733923101015369	4	0.649080089135486	4	6.09310849029334e-25	4	6.09310849029334e-25	NA	NA	SegRatio=0.65,AbsMeanSigma=4.92,pvalue=0,pvalueTTest=2.5457218663829e-37,
chrX	100611890	100612006	BTK	BTK00015	0.656389177189198	4	0.649080089135486	4	6.09310849029334e-25	4	6.09310849029334e-25	NA	NA	SegRatio=0.65,AbsMeanSigma=4.92,pvalue=0,pvalueTTest=2.5457218663829e-37,
chrX	100612429	100612543	BTK	BTK00016	0.519344291715039	4	0.649080089135486	4	6.09310849029334e-25	4	6.09310849029334e-25	NA	NA	SegRatio=0.65,AbsMeanSigma=4.92,pvalue=0,pvalueTTest=2.5457218663829e-37,
chrX	100612533	100612650	BTK	BTK00017	0.134655867112285	4	0.649080089135486	4	6.09310849029334e-25	4	6.09310849029334e-25	NA	NA	SegRatio=0.65,AbsMeanSigma=4.92,pvalue=0,pvalueTTest=2.5457218663829e-37,
chrX	100613269	100613382	BTK	BTK00018	0.685295854222556	4	0.649080089135486	4	6.09310849029334e-25	4	6.09310849029334e-25	NA	NA	SegRatio=0.65,AbsMeanSigma=4.92,pvalue=0,pvalueTTest=2.5457218663829e-37,
chrX	100613328	100613443	BTK	BTK00019	0.723347096443794	4	0.649080089135486	4	6.09310849029334e-25	4	6.09310849029334e-25	NA	NA	SegRatio=0.65,AbsMeanSigma=4.92,pvalue=0,pvalueTTest=2.5457218663829e-37,
chrX	100613406	100613501	BTK	BTK00020	0.788267765704495	4	0.649080089135486	4	6.09310849029334e-25	4	6.09310849029334e-25	NA	NA	SegRatio=0.65,AbsMeanSigma=4.92,pvalue=0,pvalueTTest=2.5457218663829e-37,
chrX	100613554	100613657	BTK	BTK00021	0.618489638699024	4	0.649080089135486	4	6.09310849029334e-25	4	6.09310849029334e-25	NA	NA	SegRatio=0.65,AbsMeanSigma=4.92,pvalue=0,pvalueTTest=2.5457218663829e-37,
chrX	100613602	100613707	BTK	BTK00022	0.560353510536248	4	0.649080089135486	4	6.09310849029334e-25	4	6.09310849029334e-25	NA	NA	SegRatio=0.65,AbsMeanSigma=4.92,pvalue=0,pvalueTTest=2.5457218663829e-37,
chrX	100614255	100614370	BTK	BTK00023	0.763395031625891	4	0.649080089135486	4	6.09310849029334e-25	4	6.09310849029334e-25	NA	NA	SegRatio=0.65,AbsMeanSigma=4.92,pvalue=0,pvalueTTest=2.5457218663829e-37,
chrX	100615049	100615157	BTK	BTK00024	0.478221286217994	4	0.649080089135486	4	6.09310849029334e-25	4	6.09310849029334e-25	NA	NA	SegRatio=0.65,AbsMeanSigma=4.92,pvalue=0,pvalueTTest=2.5457218663829e-37,
chrX	100615470	100615582	BTK	BTK00025	0.577958461483687	4	0.649080089135486	4	6.09310849029334e-25	4	6.09310849029334e-25	NA	NA	SegRatio=0.65,AbsMeanSigma=4.92,pvalue=0,pvalueTTest=2.5457218663829e-37,
chrX	100615561	100615680	BTK	BTK00026	0.628865080923225	4	0.649080089135486	4	6.09310849029334e-25	4	6.09310849029334e-25	NA	NA	SegRatio=0.65,AbsMeanSigma=4.92,pvalue=0,pvalueTTest=2.5457218663829e-37,
chrX	100615652	100615766	BTK	BTK00027	0.765437169407494	4	0.649080089135486	4	6.09310849029334e-25	4	6.09310849029334e-25	NA	NA	SegRatio=0.65,AbsMeanSigma=4.92,pvalue=0,pvalueTTest=2.5457218663829e-37,
chrX	100617137	100617249	BTK	BTK00028	0.689442047781483	4	0.649080089135486	4	6.09310849029334e-25	4	6.09310849029334e-25	NA	NA	SegRatio=0.65,AbsMeanSigma=4.92,pvalue=0,pvalueTTest=2.5457218663829e-37,
chrX	100617518	100617634	BTK	BTK00029	0.478042048957459	4	0.649080089135486	4	6.09310849029334e-25	4	6.09310849029334e-25	NA	NA	SegRatio=0.65,AbsMeanSigma=4.92,pvalue=0,pvalueTTest=2.5457218663829e-37,
chrX	100617562	100617676	BTK	BTK00030	0.739939878220756	4	0.649080089135486	4	6.09310849029334e-25	4	6.09310849029334e-25	NA	NA	SegRatio=0.65,AbsMeanSigma=4.92,pvalue=0,pvalueTTest=2.5457218663829e-37,
chrX	100617676	100617793	BTK	BTK00031	0.697622802578187	4	0.649080089135486	4	6.09310849029334e-25	4	6.09310849029334e-25	NA	NA	SegRatio=0.65,AbsMeanSigma=4.92,pvalue=0,pvalueTTest=2.5457218663829e-37,
chrX	100624986	100625088	BTK	BTK00032	0.816240661184553	4	0.649080089135486	4	6.09310849029334e-25	4	6.09310849029334e-25	NA	NA	SegRatio=0.65,AbsMeanSigma=4.92,pvalue=0,pvalueTTest=2.5457218663829e-37,
chrX	100626577	100626672	BTK	BTK00033	0.619711576797425	4	0.649080089135486	4	6.09310849029334e-25	4	6.09310849029334e-25	NA	NA	SegRatio=0.65,AbsMeanSigma=4.92,pvalue=0,pvalueTTest=2.5457218663829e-37,
chrX	100626671	100626784	BTK	BTK00034	0.609284314630256	4	0.649080089135486	4	6.09310849029334e-25	4	6.09310849029334e-25	NA	NA	SegRatio=0.65,AbsMeanSigma=4.92,pvalue=0,pvalueTTest=2.5457218663829e-37,
chrX	100629456	100629569	BTK	BTK00035	0.793414292112632	4	0.649080089135486	4	6.09310849029334e-25	4	6.09310849029334e-25	NA	NA	SegRatio=0.65,AbsMeanSigma=4.92,pvalue=0,pvalueTTest=2.5457218663829e-37,
chrX	100629550	100629664	BTK	BTK00036	0.676861383073324	4	0.649080089135486	4	6.09310849029334e-25	4	6.09310849029334e-25	NA	NA	SegRatio=0.65,AbsMeanSigma=4.92,pvalue=0,pvalueTTest=2.5457218663829e-37,
chrX	100630103	100630220	BTK	BTK00037	0.391447755413246	4	0.649080089135486	4	6.09310849029334e-25	4	6.09310849029334e-25	NA	NA	SegRatio=0.65,AbsMeanSigma=4.92,pvalue=0,pvalueTTest=2.5457218663829e-37,
chrX	100630200	100630314	BTK	BTK00038	0.620507233423091	4	0.649080089135486	4	6.09310849029334e-25	4	6.09310849029334e-25	NA	NA	SegRatio=0.65,AbsMeanSigma=4.92,pvalue=0,pvalueTTest=2.5457218663829e-37,
