# Supplementary material for: Quantitative analysis of differences in copy numbers using read depth obtained from PCR-enriched samples and controls
Source: BMC Bioinformatics. 2015 Jan 28;16:17. doi: 10.1186/s12859-014-0428-5 (PMC4384318; doi:10.1186/s12859-014-0428-5)
Supplement: Additional file 4 — Comparison with ONCOCNV. This archive (zip) contains all output-files generated for the comparison of quandico and ONCOCNV. [file 12859_2014_428_MOESM4_ESM.zip › ONCOCNV/M062_S2_NA01416.summary.txt]

gene	chr	start	end	copy.number	p.value	q.values	comments
NPHP4	chr1	5923229	6046380	2	0.000925941347047999	0.022222592329152	p-value_correction=0.00252027447766509
ALK	chr2	29416015	30143141	2	0.301683955271655	1	p-value_correction=0.126006657082493
EPCAM	chr2	47600571	47613837	2	0.301683955271655	1	p-value_correction=0.942833708931407
TFG	chr3	100432492	100467397	2	0.339249805444023	1	p-value_correction=0.700856487018944
SLC9A9	chr3	142985490	143567266	2	0.339249805444023	1	p-value_correction=0.312588543865463
PIK3CA	chr3	178916573	178952243	2	0.97426584492023	1	p-value_correction=0.460550618026541
SLC26A2	chr5	149357195	149361451	2	0.0795917054928679	1	p-value_correction=0.0551913080535768
POLH	chr6	43550021	43582377	2	0.41403236428167	1	p-value_correction=0.38679030969016
POU6F2	chr7	39046422	39504325	2	0.000927724775620321	0.022222592329152	p-value_correction=0.000927724775620321
RUNX1T1	chr8	92972414	93115138	2	0.00175176784666992	0.0385388926267382	p-value_correction=0.0683914238848226
CSMD3	chr8	113236979	114449173	2	0.00175176784666992	0.0385388926267382	p-value_correction=0.000706454793861155
RAD21	chr8	117859670	117878965	2	0.241907502357384	1	p-value_correction=0.128125838880306
JAK2	chr9	5021949	5126829	2	0.277574786141745	1	p-value_correction=0.503494022236741
MTAP	chr9	21802705	21941111	2	0.317771016134231	1	p-value_correction=0.317771016134231
ERCC6	chr10	50666825	50741100	2	0.0142193739377184	0.284387478754368	p-value_correction=0.0142193739377184
MYPN	chr10	69881165	69970327	2	0.0729621629878073	1	p-value_correction=0.0350818835570259
PSAP	chr10	73577133	73594382	2	0.0729621629878073	1	p-value_correction=0.450123417931028
KCNQ1	chr11	2466611	2869300	2	0.700935721922204	1	p-value_correction=0.75023217154829
FLT3	chr13	28578153	28644812	2	0.394187116742468	1	p-value_correction=0.0650129999063647
RB1	chr13	48881353	49054294	2	0.756370197525594	1	p-value_correction=0.0435186400205666
ATP7B	chr13	52508863	52585495	2	0.248005387802117	1	p-value_correction=0.235070468217777
MEFV	chr16	3293094	3306636	2	0.766363609781896	1	p-value_correction=0.785452100753126
CDH1	chr16	68772146	68867432	2	0.766363609781896	1	p-value_correction=0.970024002440312
MAP2K2	chr19	4090533	4117656	2	0.088172559560526	1	p-value_correction=0.0784349323170687
ITCH	chr20	32981586	33095643	2	0.790647676739966	1	p-value_correction=0.239784879380296
USP25	chr21	17135161	17250862	2	0.582437403389667	1	p-value_correction=0.00075662370665418
USP16	chr21	30396983	30426534	2	0.255664312547965	1	p-value_correction=0.0564268999217346
RUNX1	chr21	36164631	36421301	2	0.110617997117417	1	p-value_correction=0.190913708709017
CBS	chr21	44473904	44492293	2	0.00367310482887541	0.0771352014063836	p-value_correction=0.0117520565040252
FANCB	chrX	14861624	14883723	3.5	5.73183202502759e-42	1.54759464675745e-40	p-value_correction=0.0636183770770001
UBA1	chrX	47058147	47074424	3.5	5.73183202502759e-42	1.54759464675745e-40	p-value_correction=1.31584008643287e-41
GATA1	chrX	48649478	48652607	3.5	5.73183202502759e-42	1.54759464675745e-40	p-value_correction=3.74654839214215e-08
ATP7A	chrX	77227092	77302115	3.5	5.73183202502759e-42	1.54759464675745e-40	p-value_correction=0.0686161402087503
CHM	chrX	85119576	85302568	4	1.12621781413349e-06	2.81554453533373e-05	p-value_correction=0.212214724518813
BTK	chrX	100604852	100630314	4	2.5457218663829e-37	6.61887685259554e-36	p-value_correction=6.09310849029334e-25
