# Supplementary material for: Quantitative analysis of differences in copy numbers using read depth obtained from PCR-enriched samples and controls
Source: BMC Bioinformatics. 2015 Jan 28;16:17. doi: 10.1186/s12859-014-0428-5 (PMC4384318; doi:10.1186/s12859-014-0428-5)
Supplement: Additional file 4 — Comparison with ONCOCNV. This archive (zip) contains all output-files generated for the comparison of quandico and ONCOCNV. [file 12859_2014_428_MOESM4_ESM.zip › ONCOCNV/M062_S3_NA05067.profile.txt]

chr	start	end	gene	ID	ratio	predLargeSeg	segMean	predLargeCorrected	pvalRatioCorrected	perGeneEvaluation	pvalRatioGene	predPoint	predPointSusp	comments
chr1	5923229	5923339	NPHP4	NPHP400001	-0.232354187340135	2	-0.0134871804371697	2	0.911793902529608	2	0.911793902529608	NA	NA	SegRatio=-0.01,AbsMeanSigma=0.03,pvalue=0.760074055515376,pvalueTTest=0.80754858483368,
chr1	5923335	5923438	NPHP4	NPHP400002	-0.00638864049723146	2	-0.0134871804371697	2	0.911793902529608	2	0.911793902529608	NA	NA	SegRatio=-0.01,AbsMeanSigma=0.03,pvalue=0.760074055515376,pvalueTTest=0.80754858483368,
chr1	5923429	5923547	NPHP4	NPHP400003	0.097829143059783	2	-0.0134871804371697	2	0.911793902529608	2	0.911793902529608	NA	NA	SegRatio=-0.01,AbsMeanSigma=0.03,pvalue=0.760074055515376,pvalueTTest=0.80754858483368,
chr1	5923905	5924025	NPHP4	NPHP400004	-0.178271124577321	2	-0.0134871804371697	2	0.911793902529608	2	0.911793902529608	NA	NA	SegRatio=-0.01,AbsMeanSigma=0.03,pvalue=0.760074055515376,pvalueTTest=0.80754858483368,
chr1	5923969	5924081	NPHP4	NPHP400005	-0.0362941190122522	2	-0.0134871804371697	2	0.911793902529608	2	0.911793902529608	NA	NA	SegRatio=-0.01,AbsMeanSigma=0.03,pvalue=0.760074055515376,pvalueTTest=0.80754858483368,
chr1	5924046	5924161	NPHP4	NPHP400006	-0.0447012000638541	2	-0.0134871804371697	2	0.911793902529608	2	0.911793902529608	NA	NA	SegRatio=-0.01,AbsMeanSigma=0.03,pvalue=0.760074055515376,pvalueTTest=0.80754858483368,
chr1	5924358	5924474	NPHP4	NPHP400007	-0.0862260826428598	2	-0.0134871804371697	2	0.911793902529608	2	0.911793902529608	NA	NA	SegRatio=-0.01,AbsMeanSigma=0.03,pvalue=0.760074055515376,pvalueTTest=0.80754858483368,
chr1	5924398	5924520	NPHP4	NPHP400008	0.0436812804917847	2	-0.0134871804371697	2	0.911793902529608	2	0.911793902529608	NA	NA	SegRatio=-0.01,AbsMeanSigma=0.03,pvalue=0.760074055515376,pvalueTTest=0.80754858483368,
chr1	5924492	5924612	NPHP4	NPHP400009	-0.0198468212110378	2	-0.0134871804371697	2	0.911793902529608	2	0.911793902529608	NA	NA	SegRatio=-0.01,AbsMeanSigma=0.03,pvalue=0.760074055515376,pvalueTTest=0.80754858483368,
chr1	5925096	5925194	NPHP4	NPHP400010	0.0972906487812185	2	-0.0134871804371697	2	0.911793902529608	2	0.911793902529608	NA	NA	SegRatio=-0.01,AbsMeanSigma=0.03,pvalue=0.760074055515376,pvalueTTest=0.80754858483368,
chr1	5925166	5925287	NPHP4	NPHP400011	0.0300852914868878	2	-0.0134871804371697	2	0.911793902529608	2	0.911793902529608	NA	NA	SegRatio=-0.01,AbsMeanSigma=0.03,pvalue=0.760074055515376,pvalueTTest=0.80754858483368,
chr1	5925210	5925327	NPHP4	NPHP400012	0.0136589377619272	2	-0.0134871804371697	2	0.911793902529608	2	0.911793902529608	NA	NA	SegRatio=-0.01,AbsMeanSigma=0.03,pvalue=0.760074055515376,pvalueTTest=0.80754858483368,
chr1	5926362	5926482	NPHP4	NPHP400013	-0.0293493896162707	2	-0.0134871804371697	2	0.911793902529608	2	0.911793902529608	NA	NA	SegRatio=-0.01,AbsMeanSigma=0.03,pvalue=0.760074055515376,pvalueTTest=0.80754858483368,
chr1	5926431	5926522	NPHP4	NPHP400014	0.0586174901460331	2	-0.0134871804371697	2	0.911793902529608	2	0.911793902529608	NA	NA	SegRatio=-0.01,AbsMeanSigma=0.03,pvalue=0.760074055515376,pvalueTTest=0.80754858483368,
chr1	5926500	5926590	NPHP4	NPHP400015	-0.215835588610975	2	-0.0134871804371697	2	0.911793902529608	2	0.911793902529608	NA	NA	SegRatio=-0.01,AbsMeanSigma=0.03,pvalue=0.760074055515376,pvalueTTest=0.80754858483368,
chr1	5927055	5927148	NPHP4	NPHP400016	0.025726832066865	2	-0.0134871804371697	2	0.911793902529608	2	0.911793902529608	NA	NA	SegRatio=-0.01,AbsMeanSigma=0.03,pvalue=0.760074055515376,pvalueTTest=0.80754858483368,
chr1	5927090	5927195	NPHP4	NPHP400017	-0.0713728282093967	2	-0.0134871804371697	2	0.911793902529608	2	0.911793902529608	NA	NA	SegRatio=-0.01,AbsMeanSigma=0.03,pvalue=0.760074055515376,pvalueTTest=0.80754858483368,
chr1	5927755	5927858	NPHP4	NPHP400018	0.00115390989938957	2	-0.0134871804371697	2	0.911793902529608	2	0.911793902529608	NA	NA	SegRatio=-0.01,AbsMeanSigma=0.03,pvalue=0.760074055515376,pvalueTTest=0.80754858483368,
chr1	5927842	5927950	NPHP4	NPHP400019	-0.0265279698292792	2	-0.0134871804371697	2	0.911793902529608	2	0.911793902529608	NA	NA	SegRatio=-0.01,AbsMeanSigma=0.03,pvalue=0.760074055515376,pvalueTTest=0.80754858483368,
chr1	5927877	5927995	NPHP4	NPHP400020	-0.14358544604041	2	-0.0134871804371697	2	0.911793902529608	2	0.911793902529608	NA	NA	SegRatio=-0.01,AbsMeanSigma=0.03,pvalue=0.760074055515376,pvalueTTest=0.80754858483368,
chr1	5933291	5933406	NPHP4	NPHP400021	NA	2	-0.0134871804371697	2	0.911793902529608	2	0.911793902529608	NA	NA	SegRatio=-0.01,AbsMeanSigma=0.03,pvalue=0.760074055515376,pvalueTTest=0.80754858483368,
chr1	5933354	5933459	NPHP4	NPHP400022	-0.113034449374775	2	-0.0134871804371697	2	0.911793902529608	2	0.911793902529608	NA	NA	SegRatio=-0.01,AbsMeanSigma=0.03,pvalue=0.760074055515376,pvalueTTest=0.80754858483368,
chr1	5934471	5934561	NPHP4	NPHP400023	NA	2	-0.0134871804371697	2	0.911793902529608	2	0.911793902529608	NA	NA	SegRatio=-0.01,AbsMeanSigma=0.03,pvalue=0.760074055515376,pvalueTTest=0.80754858483368,
chr1	5934513	5934634	NPHP4	NPHP400024	-0.0423638600718351	2	-0.0134871804371697	2	0.911793902529608	2	0.911793902529608	NA	NA	SegRatio=-0.01,AbsMeanSigma=0.03,pvalue=0.760074055515376,pvalueTTest=0.80754858483368,
chr1	5934569	5934680	NPHP4	NPHP400025	-0.183032094056722	2	-0.0134871804371697	2	0.911793902529608	2	0.911793902529608	NA	NA	SegRatio=-0.01,AbsMeanSigma=0.03,pvalue=0.760074055515376,pvalueTTest=0.80754858483368,
chr1	5934650	5934746	NPHP4	NPHP400026	-0.316256762558063	2	-0.0134871804371697	2	0.911793902529608	2	0.911793902529608	NA	NA	SegRatio=-0.01,AbsMeanSigma=0.03,pvalue=0.760074055515376,pvalueTTest=0.80754858483368,
chr1	5934833	5934950	NPHP4	NPHP400027	-0.118130885456699	2	-0.0134871804371697	2	0.911793902529608	2	0.911793902529608	NA	NA	SegRatio=-0.01,AbsMeanSigma=0.03,pvalue=0.760074055515376,pvalueTTest=0.80754858483368,
chr1	5934937	5935002	NPHP4	NPHP400028	NA	2	-0.0134871804371697	2	0.911793902529608	2	0.911793902529608	NA	NA	SegRatio=-0.01,AbsMeanSigma=0.03,pvalue=0.760074055515376,pvalueTTest=0.80754858483368,
chr1	5934981	5935118	NPHP4	NPHP400029	-0.00164405390638598	2	-0.0134871804371697	2	0.911793902529608	2	0.911793902529608	NA	NA	SegRatio=-0.01,AbsMeanSigma=0.03,pvalue=0.760074055515376,pvalueTTest=0.80754858483368,
chr1	5935125	5935246	NPHP4	NPHP400030	0.0519693519884798	2	-0.0134871804371697	2	0.911793902529608	2	0.911793902529608	NA	NA	SegRatio=-0.01,AbsMeanSigma=0.03,pvalue=0.760074055515376,pvalueTTest=0.80754858483368,
chr1	5937107	5937203	NPHP4	NPHP400031	-0.12896916495494	2	-0.0134871804371697	2	0.911793902529608	2	0.911793902529608	NA	NA	SegRatio=-0.01,AbsMeanSigma=0.03,pvalue=0.760074055515376,pvalueTTest=0.80754858483368,
chr1	5937152	5937293	NPHP4	NPHP400032	NA	2	-0.0134871804371697	2	0.911793902529608	2	0.911793902529608	NA	NA	SegRatio=-0.01,AbsMeanSigma=0.03,pvalue=0.760074055515376,pvalueTTest=0.80754858483368,
chr1	5937228	5937349	NPHP4	NPHP400033	-0.135523288377666	2	-0.0134871804371697	2	0.911793902529608	2	0.911793902529608	NA	NA	SegRatio=-0.01,AbsMeanSigma=0.03,pvalue=0.760074055515376,pvalueTTest=0.80754858483368,
chr1	5937299	5937395	NPHP4	NPHP400034	0.058970074804307	2	-0.0134871804371697	2	0.911793902529608	2	0.911793902529608	NA	NA	SegRatio=-0.01,AbsMeanSigma=0.03,pvalue=0.760074055515376,pvalueTTest=0.80754858483368,
chr1	5940172	5940279	NPHP4	NPHP400035	-0.0172870816035093	2	-0.0134871804371697	2	0.911793902529608	2	0.911793902529608	NA	NA	SegRatio=-0.01,AbsMeanSigma=0.03,pvalue=0.760074055515376,pvalueTTest=0.80754858483368,
chr1	5940277	5940384	NPHP4	NPHP400036	-0.147697963788544	2	-0.0134871804371697	2	0.911793902529608	2	0.911793902529608	NA	NA	SegRatio=-0.01,AbsMeanSigma=0.03,pvalue=0.760074055515376,pvalueTTest=0.80754858483368,
chr1	5947263	5947376	NPHP4	NPHP400037	-0.0428775881158843	2	-0.0134871804371697	2	0.911793902529608	2	0.911793902529608	NA	NA	SegRatio=-0.01,AbsMeanSigma=0.03,pvalue=0.760074055515376,pvalueTTest=0.80754858483368,
chr1	5947330	5947450	NPHP4	NPHP400038	0.105119558958501	2	-0.0134871804371697	2	0.911793902529608	2	0.911793902529608	NA	NA	SegRatio=-0.01,AbsMeanSigma=0.03,pvalue=0.760074055515376,pvalueTTest=0.80754858483368,
chr1	5947448	5947532	NPHP4	NPHP400039	-0.0746737989784903	2	-0.0134871804371697	2	0.911793902529608	2	0.911793902529608	NA	NA	SegRatio=-0.01,AbsMeanSigma=0.03,pvalue=0.760074055515376,pvalueTTest=0.80754858483368,
chr1	5947477	5947615	NPHP4	NPHP400040	0.0864071014393615	2	-0.0134871804371697	2	0.911793902529608	2	0.911793902529608	NA	NA	SegRatio=-0.01,AbsMeanSigma=0.03,pvalue=0.760074055515376,pvalueTTest=0.80754858483368,
chr1	5950883	5950983	NPHP4	NPHP400041	0.110949988100913	2	-0.0134871804371697	2	0.911793902529608	2	0.911793902529608	NA	NA	SegRatio=-0.01,AbsMeanSigma=0.03,pvalue=0.760074055515376,pvalueTTest=0.80754858483368,
chr1	5950939	5951059	NPHP4	NPHP400042	0.139720610750602	2	-0.0134871804371697	2	0.911793902529608	2	0.911793902529608	NA	NA	SegRatio=-0.01,AbsMeanSigma=0.03,pvalue=0.760074055515376,pvalueTTest=0.80754858483368,
chr1	5951049	5951165	NPHP4	NPHP400043	0.154340774983074	2	-0.0134871804371697	2	0.911793902529608	2	0.911793902529608	NA	NA	SegRatio=-0.01,AbsMeanSigma=0.03,pvalue=0.760074055515376,pvalueTTest=0.80754858483368,
chr1	5964655	5964792	NPHP4	NPHP400044	0.135171513878369	2	-0.0134871804371697	2	0.911793902529608	2	0.911793902529608	NA	NA	SegRatio=-0.01,AbsMeanSigma=0.03,pvalue=0.760074055515376,pvalueTTest=0.80754858483368,
chr1	5964725	5964837	NPHP4	NPHP400045	-0.0134871804371697	2	-0.0134871804371697	2	0.911793902529608	2	0.911793902529608	NA	NA	SegRatio=-0.01,AbsMeanSigma=0.03,pvalue=0.760074055515376,pvalueTTest=0.80754858483368,
chr1	5964812	5964930	NPHP4	NPHP400046	-0.127321618184978	2	-0.0134871804371697	2	0.911793902529608	2	0.911793902529608	NA	NA	SegRatio=-0.01,AbsMeanSigma=0.03,pvalue=0.760074055515376,pvalueTTest=0.80754858483368,
chr1	5965326	5965414	NPHP4	NPHP400047	-0.0593056569739608	2	-0.0134871804371697	2	0.911793902529608	2	0.911793902529608	NA	NA	SegRatio=-0.01,AbsMeanSigma=0.03,pvalue=0.760074055515376,pvalueTTest=0.80754858483368,
chr1	5965374	5965462	NPHP4	NPHP400048	0.0782637963241884	2	-0.0134871804371697	2	0.911793902529608	2	0.911793902529608	NA	NA	SegRatio=-0.01,AbsMeanSigma=0.03,pvalue=0.760074055515376,pvalueTTest=0.80754858483368,
chr1	5965434	5965551	NPHP4	NPHP400049	0.0869322338584779	2	-0.0134871804371697	2	0.911793902529608	2	0.911793902529608	NA	NA	SegRatio=-0.01,AbsMeanSigma=0.03,pvalue=0.760074055515376,pvalueTTest=0.80754858483368,
chr1	5965476	5965590	NPHP4	NPHP400050	0.215845827929355	2	-0.0134871804371697	2	0.911793902529608	2	0.911793902529608	NA	NA	SegRatio=-0.01,AbsMeanSigma=0.03,pvalue=0.760074055515376,pvalueTTest=0.80754858483368,
chr1	5965641	5965743	NPHP4	NPHP400051	-0.0803172768244188	2	-0.0134871804371697	2	0.911793902529608	2	0.911793902529608	NA	NA	SegRatio=-0.01,AbsMeanSigma=0.03,pvalue=0.760074055515376,pvalueTTest=0.80754858483368,
chr1	5965716	5965837	NPHP4	NPHP400052	0.179227037023969	2	-0.0134871804371697	2	0.911793902529608	2	0.911793902529608	NA	NA	SegRatio=-0.01,AbsMeanSigma=0.03,pvalue=0.760074055515376,pvalueTTest=0.80754858483368,
chr1	5965821	5965927	NPHP4	NPHP400053	0.0335471094898111	2	-0.0134871804371697	2	0.911793902529608	2	0.911793902529608	NA	NA	SegRatio=-0.01,AbsMeanSigma=0.03,pvalue=0.760074055515376,pvalueTTest=0.80754858483368,
chr1	5967139	5967278	NPHP4	NPHP400054	0.0542570393218262	2	-0.0134871804371697	2	0.911793902529608	2	0.911793902529608	NA	NA	SegRatio=-0.01,AbsMeanSigma=0.03,pvalue=0.760074055515376,pvalueTTest=0.80754858483368,
chr1	5967279	5967344	NPHP4	NPHP400055	NA	2	-0.0134871804371697	2	0.911793902529608	2	0.911793902529608	NA	NA	SegRatio=-0.01,AbsMeanSigma=0.03,pvalue=0.760074055515376,pvalueTTest=0.80754858483368,
chr1	5969187	5969303	NPHP4	NPHP400056	0.0981674767030636	2	-0.0134871804371697	2	0.911793902529608	2	0.911793902529608	NA	NA	SegRatio=-0.01,AbsMeanSigma=0.03,pvalue=0.760074055515376,pvalueTTest=0.80754858483368,
chr1	5987662	5987784	NPHP4	NPHP400057	0.312461574468982	2	-0.0134871804371697	2	0.911793902529608	2	0.911793902529608	NA	NA	SegRatio=-0.01,AbsMeanSigma=0.03,pvalue=0.760074055515376,pvalueTTest=0.80754858483368,
chr1	5987737	5987859	NPHP4	NPHP400058	-0.10660181324528	2	-0.0134871804371697	2	0.911793902529608	2	0.911793902529608	NA	NA	SegRatio=-0.01,AbsMeanSigma=0.03,pvalue=0.760074055515376,pvalueTTest=0.80754858483368,
chr1	5987800	5987895	NPHP4	NPHP400059	0.0152420644121282	2	-0.0134871804371697	2	0.911793902529608	2	0.911793902529608	NA	NA	SegRatio=-0.01,AbsMeanSigma=0.03,pvalue=0.760074055515376,pvalueTTest=0.80754858483368,
chr1	5993123	5993235	NPHP4	NPHP400060	0.264678491371448	2	-0.0134871804371697	2	0.911793902529608	2	0.911793902529608	NA	NA	SegRatio=-0.01,AbsMeanSigma=0.03,pvalue=0.760074055515376,pvalueTTest=0.80754858483368,
chr1	5993189	5993302	NPHP4	NPHP400061	0.0959786691331976	2	-0.0134871804371697	2	0.911793902529608	2	0.911793902529608	NA	NA	SegRatio=-0.01,AbsMeanSigma=0.03,pvalue=0.760074055515376,pvalueTTest=0.80754858483368,
chr1	5993250	5993368	NPHP4	NPHP400062	0.0798184879749979	2	-0.0134871804371697	2	0.911793902529608	2	0.911793902529608	NA	NA	SegRatio=-0.01,AbsMeanSigma=0.03,pvalue=0.760074055515376,pvalueTTest=0.80754858483368,
chr1	5993309	5993430	NPHP4	NPHP400063	0.0713103738287904	2	-0.0134871804371697	2	0.911793902529608	2	0.911793902529608	NA	NA	SegRatio=-0.01,AbsMeanSigma=0.03,pvalue=0.760074055515376,pvalueTTest=0.80754858483368,
chr1	6007100	6007208	NPHP4	NPHP400064	0.0697139092320395	2	-0.0134871804371697	2	0.911793902529608	2	0.911793902529608	NA	NA	SegRatio=-0.01,AbsMeanSigma=0.03,pvalue=0.760074055515376,pvalueTTest=0.80754858483368,
chr1	6007202	6007308	NPHP4	NPHP400065	0.168623130908035	2	-0.0134871804371697	2	0.911793902529608	2	0.911793902529608	NA	NA	SegRatio=-0.01,AbsMeanSigma=0.03,pvalue=0.760074055515376,pvalueTTest=0.80754858483368,
chr1	6007305	6007426	NPHP4	NPHP400066	-0.0316794931821175	2	-0.0134871804371697	2	0.911793902529608	2	0.911793902529608	NA	NA	SegRatio=-0.01,AbsMeanSigma=0.03,pvalue=0.760074055515376,pvalueTTest=0.80754858483368,
chr1	6008067	6008187	NPHP4	NPHP400067	0.0494056180531206	2	-0.0134871804371697	2	0.911793902529608	2	0.911793902529608	NA	NA	SegRatio=-0.01,AbsMeanSigma=0.03,pvalue=0.760074055515376,pvalueTTest=0.80754858483368,
chr1	6008164	6008305	NPHP4	NPHP400068	NA	2	-0.0134871804371697	2	0.911793902529608	2	0.911793902529608	NA	NA	SegRatio=-0.01,AbsMeanSigma=0.03,pvalue=0.760074055515376,pvalueTTest=0.80754858483368,
chr1	6008245	6008349	NPHP4	NPHP400069	-0.175454119674192	2	-0.0134871804371697	2	0.911793902529608	2	0.911793902529608	NA	NA	SegRatio=-0.01,AbsMeanSigma=0.03,pvalue=0.760074055515376,pvalueTTest=0.80754858483368,
chr1	6012757	6012856	NPHP4	NPHP400070	0.136194495390724	2	-0.0134871804371697	2	0.911793902529608	2	0.911793902529608	NA	NA	SegRatio=-0.01,AbsMeanSigma=0.03,pvalue=0.760074055515376,pvalueTTest=0.80754858483368,
chr1	6012814	6012930	NPHP4	NPHP400071	0.0667373428494843	2	-0.0134871804371697	2	0.911793902529608	2	0.911793902529608	NA	NA	SegRatio=-0.01,AbsMeanSigma=0.03,pvalue=0.760074055515376,pvalueTTest=0.80754858483368,
chr1	6021795	6021909	NPHP4	NPHP400072	0.309794438994276	2	-0.0134871804371697	2	0.911793902529608	2	0.911793902529608	NA	NA	SegRatio=-0.01,AbsMeanSigma=0.03,pvalue=0.760074055515376,pvalueTTest=0.80754858483368,
chr1	6021875	6021991	NPHP4	NPHP400073	0.112234647595785	2	-0.0134871804371697	2	0.911793902529608	2	0.911793902529608	NA	NA	SegRatio=-0.01,AbsMeanSigma=0.03,pvalue=0.760074055515376,pvalueTTest=0.80754858483368,
chr1	6021989	6022095	NPHP4	NPHP400074	-0.00178756308161291	2	-0.0134871804371697	2	0.911793902529608	2	0.911793902529608	NA	NA	SegRatio=-0.01,AbsMeanSigma=0.03,pvalue=0.760074055515376,pvalueTTest=0.80754858483368,
chr1	6027331	6027442	NPHP4	NPHP400075	-0.178779779544394	2	-0.0134871804371697	2	0.911793902529608	2	0.911793902529608	NA	NA	SegRatio=-0.01,AbsMeanSigma=0.03,pvalue=0.760074055515376,pvalueTTest=0.80754858483368,
chr1	6029048	6029161	NPHP4	NPHP400076	0.020765100094348	2	-0.0134871804371697	2	0.911793902529608	2	0.911793902529608	NA	NA	SegRatio=-0.01,AbsMeanSigma=0.03,pvalue=0.760074055515376,pvalueTTest=0.80754858483368,
chr1	6029162	6029278	NPHP4	NPHP400077	-0.0155066225351848	2	-0.0134871804371697	2	0.911793902529608	2	0.911793902529608	NA	NA	SegRatio=-0.01,AbsMeanSigma=0.03,pvalue=0.760074055515376,pvalueTTest=0.80754858483368,
chr1	6029224	6029342	NPHP4	NPHP400078	0.222815168194572	2	-0.0134871804371697	2	0.911793902529608	2	0.911793902529608	NA	NA	SegRatio=-0.01,AbsMeanSigma=0.03,pvalue=0.760074055515376,pvalueTTest=0.80754858483368,
chr1	6038340	6038455	NPHP4	NPHP400079	0.0663121231790647	2	-0.0134871804371697	2	0.911793902529608	2	0.911793902529608	NA	NA	SegRatio=-0.01,AbsMeanSigma=0.03,pvalue=0.760074055515376,pvalueTTest=0.80754858483368,
chr1	6038452	6038568	NPHP4	NPHP400080	-0.061755964564273	2	-0.0134871804371697	2	0.911793902529608	2	0.911793902529608	NA	NA	SegRatio=-0.01,AbsMeanSigma=0.03,pvalue=0.760074055515376,pvalueTTest=0.80754858483368,
chr1	6046192	6046309	NPHP4	NPHP400081	0.0987158392671869	2	-0.0134871804371697	2	0.911793902529608	2	0.911793902529608	NA	NA	SegRatio=-0.01,AbsMeanSigma=0.03,pvalue=0.760074055515376,pvalueTTest=0.80754858483368,
chr1	6046262	6046380	NPHP4	NPHP400082	0.157800709453403	2	-0.0134871804371697	2	0.911793902529608	2	0.911793902529608	NA	NA	SegRatio=-0.01,AbsMeanSigma=0.03,pvalue=0.760074055515376,pvalueTTest=0.80754858483368,
chr2	29416015	29416131	ALK	ALK00001	0.103257377669795	2	0.0608748958547625	2	8.55234665368214e-09	2	8.55234665368214e-09	NA	NA	SegRatio=0.06,AbsMeanSigma=0.65,pvalue=7.71782322385948e-11,pvalueTTest=5.47014660568561e-08,
chr2	29416121	29416220	ALK	ALK00002	0.192891235944011	2	0.0608748958547625	2	8.55234665368214e-09	2	8.55234665368214e-09	NA	NA	SegRatio=0.06,AbsMeanSigma=0.65,pvalue=7.71782322385948e-11,pvalueTTest=5.47014660568561e-08,
chr2	29416210	29416329	ALK	ALK00003	0.160162148452549	2	0.0608748958547625	2	8.55234665368214e-09	2	8.55234665368214e-09	NA	NA	SegRatio=0.06,AbsMeanSigma=0.65,pvalue=7.71782322385948e-11,pvalueTTest=5.47014660568561e-08,
chr2	29416265	29416372	ALK	ALK00004	-0.0246557974580725	2	0.0608748958547625	2	8.55234665368214e-09	2	8.55234665368214e-09	NA	NA	SegRatio=0.06,AbsMeanSigma=0.65,pvalue=7.71782322385948e-11,pvalueTTest=5.47014660568561e-08,
chr2	29416343	29416459	ALK	ALK00005	0.0064011088516452	2	0.0608748958547625	2	8.55234665368214e-09	2	8.55234665368214e-09	NA	NA	SegRatio=0.06,AbsMeanSigma=0.65,pvalue=7.71782322385948e-11,pvalueTTest=5.47014660568561e-08,
chr2	29416450	29416569	ALK	ALK00006	-0.0854859859585171	2	0.0608748958547625	2	8.55234665368214e-09	2	8.55234665368214e-09	NA	NA	SegRatio=0.06,AbsMeanSigma=0.65,pvalue=7.71782322385948e-11,pvalueTTest=5.47014660568561e-08,
chr2	29416567	29416667	ALK	ALK00007	0.102295599140178	2	0.0608748958547625	2	8.55234665368214e-09	2	8.55234665368214e-09	NA	NA	SegRatio=0.06,AbsMeanSigma=0.65,pvalue=7.71782322385948e-11,pvalueTTest=5.47014660568561e-08,
chr2	29416595	29416714	ALK	ALK00008	-0.0302915583999939	2	0.0608748958547625	2	8.55234665368214e-09	2	8.55234665368214e-09	NA	NA	SegRatio=0.06,AbsMeanSigma=0.65,pvalue=7.71782322385948e-11,pvalueTTest=5.47014660568561e-08,
chr2	29416676	29416771	ALK	ALK00009	0.145066968291972	2	0.0608748958547625	2	8.55234665368214e-09	2	8.55234665368214e-09	NA	NA	SegRatio=0.06,AbsMeanSigma=0.65,pvalue=7.71782322385948e-11,pvalueTTest=5.47014660568561e-08,
chr2	29416765	29416872	ALK	ALK00010	0.0582731593180967	2	0.0608748958547625	2	8.55234665368214e-09	2	8.55234665368214e-09	NA	NA	SegRatio=0.06,AbsMeanSigma=0.65,pvalue=7.71782322385948e-11,pvalueTTest=5.47014660568561e-08,
chr2	29419590	29419703	ALK	ALK00011	0.199050515392941	2	0.0608748958547625	2	8.55234665368214e-09	2	8.55234665368214e-09	NA	NA	SegRatio=0.06,AbsMeanSigma=0.65,pvalue=7.71782322385948e-11,pvalueTTest=5.47014660568561e-08,
chr2	29419698	29419809	ALK	ALK00012	0.074546098280635	2	0.0608748958547625	2	8.55234665368214e-09	2	8.55234665368214e-09	NA	NA	SegRatio=0.06,AbsMeanSigma=0.65,pvalue=7.71782322385948e-11,pvalueTTest=5.47014660568561e-08,
chr2	29420348	29420466	ALK	ALK00013	-0.0120477847355655	2	0.0608748958547625	2	8.55234665368214e-09	2	8.55234665368214e-09	NA	NA	SegRatio=0.06,AbsMeanSigma=0.65,pvalue=7.71782322385948e-11,pvalueTTest=5.47014660568561e-08,
chr2	29420461	29420552	ALK	ALK00014	-0.0758454108455677	2	0.0608748958547625	2	8.55234665368214e-09	2	8.55234665368214e-09	NA	NA	SegRatio=0.06,AbsMeanSigma=0.65,pvalue=7.71782322385948e-11,pvalueTTest=5.47014660568561e-08,
chr2	29420539	29420648	ALK	ALK00015	-0.10385178559535	2	0.0608748958547625	2	8.55234665368214e-09	2	8.55234665368214e-09	NA	NA	SegRatio=0.06,AbsMeanSigma=0.65,pvalue=7.71782322385948e-11,pvalueTTest=5.47014660568561e-08,
chr2	29430015	29430124	ALK	ALK00016	-0.00795074046931775	2	0.0608748958547625	2	8.55234665368214e-09	2	8.55234665368214e-09	NA	NA	SegRatio=0.06,AbsMeanSigma=0.65,pvalue=7.71782322385948e-11,pvalueTTest=5.47014660568561e-08,
chr2	29430107	29430214	ALK	ALK00017	0.0971745211977897	2	0.0608748958547625	2	8.55234665368214e-09	2	8.55234665368214e-09	NA	NA	SegRatio=0.06,AbsMeanSigma=0.65,pvalue=7.71782322385948e-11,pvalueTTest=5.47014660568561e-08,
chr2	29432564	29432683	ALK	ALK00018	0.0896747739278512	2	0.0608748958547625	2	8.55234665368214e-09	2	8.55234665368214e-09	NA	NA	SegRatio=0.06,AbsMeanSigma=0.65,pvalue=7.71782322385948e-11,pvalueTTest=5.47014660568561e-08,
chr2	29432653	29432739	ALK	ALK00019	0.160463996702031	2	0.0608748958547625	2	8.55234665368214e-09	2	8.55234665368214e-09	NA	NA	SegRatio=0.06,AbsMeanSigma=0.65,pvalue=7.71782322385948e-11,pvalueTTest=5.47014660568561e-08,
chr2	29432728	29432839	ALK	ALK00020	NA	2	0.0608748958547625	2	8.55234665368214e-09	2	8.55234665368214e-09	NA	NA	SegRatio=0.06,AbsMeanSigma=0.65,pvalue=7.71782322385948e-11,pvalueTTest=5.47014660568561e-08,
chr2	29436760	29436875	ALK	ALK00021	0.0415953990275484	2	0.0608748958547625	2	8.55234665368214e-09	2	8.55234665368214e-09	NA	NA	SegRatio=0.06,AbsMeanSigma=0.65,pvalue=7.71782322385948e-11,pvalueTTest=5.47014660568561e-08,
chr2	29436874	29436992	ALK	ALK00022	0.00131745843114078	2	0.0608748958547625	2	8.55234665368214e-09	2	8.55234665368214e-09	NA	NA	SegRatio=0.06,AbsMeanSigma=0.65,pvalue=7.71782322385948e-11,pvalueTTest=5.47014660568561e-08,
chr2	29443547	29443666	ALK	ALK00023	-0.125945322396581	2	0.0608748958547625	2	8.55234665368214e-09	2	8.55234665368214e-09	NA	NA	SegRatio=0.06,AbsMeanSigma=0.65,pvalue=7.71782322385948e-11,pvalueTTest=5.47014660568561e-08,
chr2	29443611	29443730	ALK	ALK00024	0.0925758034099187	2	0.0608748958547625	2	8.55234665368214e-09	2	8.55234665368214e-09	NA	NA	SegRatio=0.06,AbsMeanSigma=0.65,pvalue=7.71782322385948e-11,pvalueTTest=5.47014660568561e-08,
chr2	29445156	29445246	ALK	ALK00025	0.181208546063974	2	0.0608748958547625	2	8.55234665368214e-09	2	8.55234665368214e-09	NA	NA	SegRatio=0.06,AbsMeanSigma=0.65,pvalue=7.71782322385948e-11,pvalueTTest=5.47014660568561e-08,
chr2	29445242	29445359	ALK	ALK00026	0.120460506865282	2	0.0608748958547625	2	8.55234665368214e-09	2	8.55234665368214e-09	NA	NA	SegRatio=0.06,AbsMeanSigma=0.65,pvalue=7.71782322385948e-11,pvalueTTest=5.47014660568561e-08,
chr2	29445327	29445427	ALK	ALK00027	-0.0402949978322794	2	0.0608748958547625	2	8.55234665368214e-09	2	8.55234665368214e-09	NA	NA	SegRatio=0.06,AbsMeanSigma=0.65,pvalue=7.71782322385948e-11,pvalueTTest=5.47014660568561e-08,
chr2	29445388	29445505	ALK	ALK00028	0.210062124274242	2	0.0608748958547625	2	8.55234665368214e-09	2	8.55234665368214e-09	NA	NA	SegRatio=0.06,AbsMeanSigma=0.65,pvalue=7.71782322385948e-11,pvalueTTest=5.47014660568561e-08,
chr2	29446167	29446285	ALK	ALK00029	0.111471522632957	2	0.0608748958547625	2	8.55234665368214e-09	2	8.55234665368214e-09	NA	NA	SegRatio=0.06,AbsMeanSigma=0.65,pvalue=7.71782322385948e-11,pvalueTTest=5.47014660568561e-08,
chr2	29446223	29446329	ALK	ALK00030	0.224113325240975	2	0.0608748958547625	2	8.55234665368214e-09	2	8.55234665368214e-09	NA	NA	SegRatio=0.06,AbsMeanSigma=0.65,pvalue=7.71782322385948e-11,pvalueTTest=5.47014660568561e-08,
chr2	29446267	29446388	ALK	ALK00031	0.213880315581535	2	0.0608748958547625	2	8.55234665368214e-09	2	8.55234665368214e-09	NA	NA	SegRatio=0.06,AbsMeanSigma=0.65,pvalue=7.71782322385948e-11,pvalueTTest=5.47014660568561e-08,
chr2	29446339	29446456	ALK	ALK00032	0.0232371326529887	2	0.0608748958547625	2	8.55234665368214e-09	2	8.55234665368214e-09	NA	NA	SegRatio=0.06,AbsMeanSigma=0.65,pvalue=7.71782322385948e-11,pvalueTTest=5.47014660568561e-08,
chr2	29448273	29448381	ALK	ALK00033	0.000186452421797205	2	0.0608748958547625	2	8.55234665368214e-09	2	8.55234665368214e-09	NA	NA	SegRatio=0.06,AbsMeanSigma=0.65,pvalue=7.71782322385948e-11,pvalueTTest=5.47014660568561e-08,
chr2	29448332	29448450	ALK	ALK00034	0.234548519163925	2	0.0608748958547625	2	8.55234665368214e-09	2	8.55234665368214e-09	NA	NA	SegRatio=0.06,AbsMeanSigma=0.65,pvalue=7.71782322385948e-11,pvalueTTest=5.47014660568561e-08,
chr2	29449753	29449871	ALK	ALK00035	-0.0678145332830624	2	0.0608748958547625	2	8.55234665368214e-09	2	8.55234665368214e-09	NA	NA	SegRatio=0.06,AbsMeanSigma=0.65,pvalue=7.71782322385948e-11,pvalueTTest=5.47014660568561e-08,
chr2	29449848	29449940	ALK	ALK00036	-0.0421507046083766	2	0.0608748958547625	2	8.55234665368214e-09	2	8.55234665368214e-09	NA	NA	SegRatio=0.06,AbsMeanSigma=0.65,pvalue=7.71782322385948e-11,pvalueTTest=5.47014660568561e-08,
chr2	29449888	29450002	ALK	ALK00037	0.116654728518423	2	0.0608748958547625	2	8.55234665368214e-09	2	8.55234665368214e-09	NA	NA	SegRatio=0.06,AbsMeanSigma=0.65,pvalue=7.71782322385948e-11,pvalueTTest=5.47014660568561e-08,
chr2	29450414	29450511	ALK	ALK00038	-0.0343089069320889	2	0.0608748958547625	2	8.55234665368214e-09	2	8.55234665368214e-09	NA	NA	SegRatio=0.06,AbsMeanSigma=0.65,pvalue=7.71782322385948e-11,pvalueTTest=5.47014660568561e-08,
chr2	29450441	29450550	ALK	ALK00039	0.00239140585033664	2	0.0608748958547625	2	8.55234665368214e-09	2	8.55234665368214e-09	NA	NA	SegRatio=0.06,AbsMeanSigma=0.65,pvalue=7.71782322385948e-11,pvalueTTest=5.47014660568561e-08,
chr2	29450498	29450619	ALK	ALK00040	-0.0908117467148317	2	0.0608748958547625	2	8.55234665368214e-09	2	8.55234665368214e-09	NA	NA	SegRatio=0.06,AbsMeanSigma=0.65,pvalue=7.71782322385948e-11,pvalueTTest=5.47014660568561e-08,
chr2	29451711	29451827	ALK	ALK00041	NA	2	0.0608748958547625	2	8.55234665368214e-09	2	8.55234665368214e-09	NA	NA	SegRatio=0.06,AbsMeanSigma=0.65,pvalue=7.71782322385948e-11,pvalueTTest=5.47014660568561e-08,
chr2	29451759	29451890	ALK	ALK00042	NA	2	0.0608748958547625	2	8.55234665368214e-09	2	8.55234665368214e-09	NA	NA	SegRatio=0.06,AbsMeanSigma=0.65,pvalue=7.71782322385948e-11,pvalueTTest=5.47014660568561e-08,
chr2	29451885	29451972	ALK	ALK00043	0.171673684610076	2	0.0608748958547625	2	8.55234665368214e-09	2	8.55234665368214e-09	NA	NA	SegRatio=0.06,AbsMeanSigma=0.65,pvalue=7.71782322385948e-11,pvalueTTest=5.47014660568561e-08,
chr2	29455093	29455208	ALK	ALK00044	0.209223320936444	2	0.0608748958547625	2	8.55234665368214e-09	2	8.55234665368214e-09	NA	NA	SegRatio=0.06,AbsMeanSigma=0.65,pvalue=7.71782322385948e-11,pvalueTTest=5.47014660568561e-08,
chr2	29455199	29455309	ALK	ALK00045	0.293113035347063	2	0.0608748958547625	2	8.55234665368214e-09	2	8.55234665368214e-09	NA	NA	SegRatio=0.06,AbsMeanSigma=0.65,pvalue=7.71782322385948e-11,pvalueTTest=5.47014660568561e-08,
chr2	29455248	29455387	ALK	ALK00046	0.146311601316174	2	0.0608748958547625	2	8.55234665368214e-09	2	8.55234665368214e-09	NA	NA	SegRatio=0.06,AbsMeanSigma=0.65,pvalue=7.71782322385948e-11,pvalueTTest=5.47014660568561e-08,
chr2	29456410	29456529	ALK	ALK00047	0.216649896386412	2	0.0608748958547625	2	8.55234665368214e-09	2	8.55234665368214e-09	NA	NA	SegRatio=0.06,AbsMeanSigma=0.65,pvalue=7.71782322385948e-11,pvalueTTest=5.47014660568561e-08,
chr2	29456508	29456611	ALK	ALK00048	0.0240302573186093	2	0.0608748958547625	2	8.55234665368214e-09	2	8.55234665368214e-09	NA	NA	SegRatio=0.06,AbsMeanSigma=0.65,pvalue=7.71782322385948e-11,pvalueTTest=5.47014660568561e-08,
chr2	29462479	29462599	ALK	ALK00049	-0.0733676751904766	2	0.0608748958547625	2	8.55234665368214e-09	2	8.55234665368214e-09	NA	NA	SegRatio=0.06,AbsMeanSigma=0.65,pvalue=7.71782322385948e-11,pvalueTTest=5.47014660568561e-08,
chr2	29462593	29462704	ALK	ALK00050	0.138643912871067	2	0.0608748958547625	2	8.55234665368214e-09	2	8.55234665368214e-09	NA	NA	SegRatio=0.06,AbsMeanSigma=0.65,pvalue=7.71782322385948e-11,pvalueTTest=5.47014660568561e-08,
chr2	29462658	29462777	ALK	ALK00051	0.0852608636401987	2	0.0608748958547625	2	8.55234665368214e-09	2	8.55234665368214e-09	NA	NA	SegRatio=0.06,AbsMeanSigma=0.65,pvalue=7.71782322385948e-11,pvalueTTest=5.47014660568561e-08,
chr2	29473931	29474053	ALK	ALK00052	0.0408694239805883	2	0.0608748958547625	2	8.55234665368214e-09	2	8.55234665368214e-09	NA	NA	SegRatio=0.06,AbsMeanSigma=0.65,pvalue=7.71782322385948e-11,pvalueTTest=5.47014660568561e-08,
chr2	29474018	29474130	ALK	ALK00053	0.0486703395735644	2	0.0608748958547625	2	8.55234665368214e-09	2	8.55234665368214e-09	NA	NA	SegRatio=0.06,AbsMeanSigma=0.65,pvalue=7.71782322385948e-11,pvalueTTest=5.47014660568561e-08,
chr2	29474130	29474230	ALK	ALK00054	NA	2	0.0608748958547625	2	8.55234665368214e-09	2	8.55234665368214e-09	NA	NA	SegRatio=0.06,AbsMeanSigma=0.65,pvalue=7.71782322385948e-11,pvalueTTest=5.47014660568561e-08,
chr2	29497904	29498015	ALK	ALK00055	0.0243590122575766	2	0.0608748958547625	2	8.55234665368214e-09	2	8.55234665368214e-09	NA	NA	SegRatio=0.06,AbsMeanSigma=0.65,pvalue=7.71782322385948e-11,pvalueTTest=5.47014660568561e-08,
chr2	29498006	29498122	ALK	ALK00056	0.0683275118408083	2	0.0608748958547625	2	8.55234665368214e-09	2	8.55234665368214e-09	NA	NA	SegRatio=0.06,AbsMeanSigma=0.65,pvalue=7.71782322385948e-11,pvalueTTest=5.47014660568561e-08,
chr2	29498193	29498297	ALK	ALK00057	0.251005141245501	2	0.0608748958547625	2	8.55234665368214e-09	2	8.55234665368214e-09	NA	NA	SegRatio=0.06,AbsMeanSigma=0.65,pvalue=7.71782322385948e-11,pvalueTTest=5.47014660568561e-08,
chr2	29498298	29498417	ALK	ALK00058	0.077294002813588	2	0.0608748958547625	2	8.55234665368214e-09	2	8.55234665368214e-09	NA	NA	SegRatio=0.06,AbsMeanSigma=0.65,pvalue=7.71782322385948e-11,pvalueTTest=5.47014660568561e-08,
chr2	29519730	29519844	ALK	ALK00059	0.171923999668367	2	0.0608748958547625	2	8.55234665368214e-09	2	8.55234665368214e-09	NA	NA	SegRatio=0.06,AbsMeanSigma=0.65,pvalue=7.71782322385948e-11,pvalueTTest=5.47014660568561e-08,
chr2	29519814	29519931	ALK	ALK00060	0.393922384973607	2	0.0608748958547625	2	8.55234665368214e-09	2	8.55234665368214e-09	NA	NA	SegRatio=0.06,AbsMeanSigma=0.65,pvalue=7.71782322385948e-11,pvalueTTest=5.47014660568561e-08,
chr2	29519875	29519988	ALK	ALK00061	0.153766931269337	2	0.0608748958547625	2	8.55234665368214e-09	2	8.55234665368214e-09	NA	NA	SegRatio=0.06,AbsMeanSigma=0.65,pvalue=7.71782322385948e-11,pvalueTTest=5.47014660568561e-08,
chr2	29541128	29541245	ALK	ALK00062	0.21937032725133	2	0.0608748958547625	2	8.55234665368214e-09	2	8.55234665368214e-09	NA	NA	SegRatio=0.06,AbsMeanSigma=0.65,pvalue=7.71782322385948e-11,pvalueTTest=5.47014660568561e-08,
chr2	29541212	29541329	ALK	ALK00063	0.156600754730818	2	0.0608748958547625	2	8.55234665368214e-09	2	8.55234665368214e-09	NA	NA	SegRatio=0.06,AbsMeanSigma=0.65,pvalue=7.71782322385948e-11,pvalueTTest=5.47014660568561e-08,
chr2	29543584	29543701	ALK	ALK00064	0.0865767950531093	2	0.0608748958547625	2	8.55234665368214e-09	2	8.55234665368214e-09	NA	NA	SegRatio=0.06,AbsMeanSigma=0.65,pvalue=7.71782322385948e-11,pvalueTTest=5.47014660568561e-08,
chr2	29543655	29543771	ALK	ALK00065	-0.00494116045425997	2	0.0608748958547625	2	8.55234665368214e-09	2	8.55234665368214e-09	NA	NA	SegRatio=0.06,AbsMeanSigma=0.65,pvalue=7.71782322385948e-11,pvalueTTest=5.47014660568561e-08,
chr2	29551137	29551257	ALK	ALK00066	-0.0530371590097644	2	0.0608748958547625	2	8.55234665368214e-09	2	8.55234665368214e-09	NA	NA	SegRatio=0.06,AbsMeanSigma=0.65,pvalue=7.71782322385948e-11,pvalueTTest=5.47014660568561e-08,
chr2	29551235	29551340	ALK	ALK00067	0.17117585419278	2	0.0608748958547625	2	8.55234665368214e-09	2	8.55234665368214e-09	NA	NA	SegRatio=0.06,AbsMeanSigma=0.65,pvalue=7.71782322385948e-11,pvalueTTest=5.47014660568561e-08,
chr2	29551330	29551441	ALK	ALK00068	NA	2	0.0608748958547625	2	8.55234665368214e-09	2	8.55234665368214e-09	NA	NA	SegRatio=0.06,AbsMeanSigma=0.65,pvalue=7.71782322385948e-11,pvalueTTest=5.47014660568561e-08,
chr2	29606563	29606677	ALK	ALK00069	0.113834808284525	2	0.0608748958547625	2	8.55234665368214e-09	2	8.55234665368214e-09	NA	NA	SegRatio=0.06,AbsMeanSigma=0.65,pvalue=7.71782322385948e-11,pvalueTTest=5.47014660568561e-08,
chr2	29606667	29606783	ALK	ALK00070	-7.74066440184938e-05	2	0.0608748958547625	2	8.55234665368214e-09	2	8.55234665368214e-09	NA	NA	SegRatio=0.06,AbsMeanSigma=0.65,pvalue=7.71782322385948e-11,pvalueTTest=5.47014660568561e-08,
chr2	29754741	29754848	ALK	ALK00071	0.176953641233715	2	0.0608748958547625	2	8.55234665368214e-09	2	8.55234665368214e-09	NA	NA	SegRatio=0.06,AbsMeanSigma=0.65,pvalue=7.71782322385948e-11,pvalueTTest=5.47014660568561e-08,
chr2	29754818	29754935	ALK	ALK00072	0.123792653865562	2	0.0608748958547625	2	8.55234665368214e-09	2	8.55234665368214e-09	NA	NA	SegRatio=0.06,AbsMeanSigma=0.65,pvalue=7.71782322385948e-11,pvalueTTest=5.47014660568561e-08,
chr2	29754934	29755052	ALK	ALK00073	0.09029611412611	2	0.0608748958547625	2	8.55234665368214e-09	2	8.55234665368214e-09	NA	NA	SegRatio=0.06,AbsMeanSigma=0.65,pvalue=7.71782322385948e-11,pvalueTTest=5.47014660568561e-08,
chr2	29917634	29917751	ALK	ALK00074	0.166712309753694	2	0.0608748958547625	2	8.55234665368214e-09	2	8.55234665368214e-09	NA	NA	SegRatio=0.06,AbsMeanSigma=0.65,pvalue=7.71782322385948e-11,pvalueTTest=5.47014660568561e-08,
chr2	29917742	29917861	ALK	ALK00075	-0.0610846759407529	2	0.0608748958547625	2	8.55234665368214e-09	2	8.55234665368214e-09	NA	NA	SegRatio=0.06,AbsMeanSigma=0.65,pvalue=7.71782322385948e-11,pvalueTTest=5.47014660568561e-08,
chr2	29917826	29917919	ALK	ALK00076	-0.000302217301447328	2	0.0608748958547625	2	8.55234665368214e-09	2	8.55234665368214e-09	NA	NA	SegRatio=0.06,AbsMeanSigma=0.65,pvalue=7.71782322385948e-11,pvalueTTest=5.47014660568561e-08,
chr2	29940373	29940482	ALK	ALK00077	0.0191832989608333	2	0.0608748958547625	2	8.55234665368214e-09	2	8.55234665368214e-09	NA	NA	SegRatio=0.06,AbsMeanSigma=0.65,pvalue=7.71782322385948e-11,pvalueTTest=5.47014660568561e-08,
chr2	29940481	29940585	ALK	ALK00078	-0.0317427358623584	2	0.0608748958547625	2	8.55234665368214e-09	2	8.55234665368214e-09	NA	NA	SegRatio=0.06,AbsMeanSigma=0.65,pvalue=7.71782322385948e-11,pvalueTTest=5.47014660568561e-08,
chr2	30142816	30142955	ALK	ALK00079	0.179779819757717	2	0.0608748958547625	2	8.55234665368214e-09	2	8.55234665368214e-09	NA	NA	SegRatio=0.06,AbsMeanSigma=0.65,pvalue=7.71782322385948e-11,pvalueTTest=5.47014660568561e-08,
chr2	30142877	30142997	ALK	ALK00080	0.436587564363335	2	0.0608748958547625	2	8.55234665368214e-09	2	8.55234665368214e-09	NA	NA	SegRatio=0.06,AbsMeanSigma=0.65,pvalue=7.71782322385948e-11,pvalueTTest=5.47014660568561e-08,
chr2	30142949	30143016	ALK	ALK00081	0.185477325916645	2	0.0608748958547625	2	8.55234665368214e-09	2	8.55234665368214e-09	NA	NA	SegRatio=0.06,AbsMeanSigma=0.65,pvalue=7.71782322385948e-11,pvalueTTest=5.47014660568561e-08,
chr2	30143003	30143141	ALK	ALK00082	NA	2	0.0608748958547625	2	8.55234665368214e-09	2	8.55234665368214e-09	NA	NA	SegRatio=0.06,AbsMeanSigma=0.65,pvalue=7.71782322385948e-11,pvalueTTest=5.47014660568561e-08,
chr2	47600571	47600681	EPCAM	EPCAM00001	-0.0400322576831642	2	0.0608748958547625	2	0.428785101993186	2	0.428785101993186	NA	NA	SegRatio=0.06,AbsMeanSigma=0.65,pvalue=7.71782322385948e-11,pvalueTTest=5.47014660568561e-08,
chr2	47600663	47600766	EPCAM	EPCAM00002	0.37043413952357	2	0.0608748958547625	2	0.428785101993186	2	0.428785101993186	NA	NA	SegRatio=0.06,AbsMeanSigma=0.65,pvalue=7.71782322385948e-11,pvalueTTest=5.47014660568561e-08,
chr2	47600875	47600962	EPCAM	EPCAM00003	-0.268349725545899	2	0.0608748958547625	2	0.428785101993186	2	0.428785101993186	NA	NA	SegRatio=0.06,AbsMeanSigma=0.65,pvalue=7.71782322385948e-11,pvalueTTest=5.47014660568561e-08,
chr2	47600938	47601040	EPCAM	EPCAM00004	0.160662395146733	2	0.0608748958547625	2	0.428785101993186	2	0.428785101993186	NA	NA	SegRatio=0.06,AbsMeanSigma=0.65,pvalue=7.71782322385948e-11,pvalueTTest=5.47014660568561e-08,
chr2	47601038	47601158	EPCAM	EPCAM00005	0.163154472639566	2	0.0608748958547625	2	0.428785101993186	2	0.428785101993186	NA	NA	SegRatio=0.06,AbsMeanSigma=0.65,pvalue=7.71782322385948e-11,pvalueTTest=5.47014660568561e-08,
chr2	47601151	47601264	EPCAM	EPCAM00006	-0.106709871871933	2	0.0608748958547625	2	0.428785101993186	2	0.428785101993186	NA	NA	SegRatio=0.06,AbsMeanSigma=0.65,pvalue=7.71782322385948e-11,pvalueTTest=5.47014660568561e-08,
chr2	47602339	47602443	EPCAM	EPCAM00007	-0.143783740959068	2	0.0608748958547625	2	0.428785101993186	2	0.428785101993186	NA	NA	SegRatio=0.06,AbsMeanSigma=0.65,pvalue=7.71782322385948e-11,pvalueTTest=5.47014660568561e-08,
chr2	47602389	47602486	EPCAM	EPCAM00008	0.127780355960918	2	0.0608748958547625	2	0.428785101993186	2	0.428785101993186	NA	NA	SegRatio=0.06,AbsMeanSigma=0.65,pvalue=7.71782322385948e-11,pvalueTTest=5.47014660568561e-08,
chr2	47604086	47604200	EPCAM	EPCAM00009	0.0733864377772707	2	0.0608748958547625	2	0.428785101993186	2	0.428785101993186	NA	NA	SegRatio=0.06,AbsMeanSigma=0.65,pvalue=7.71782322385948e-11,pvalueTTest=5.47014660568561e-08,
chr2	47604173	47604288	EPCAM	EPCAM00010	0.203206954972937	2	0.0608748958547625	2	0.428785101993186	2	0.428785101993186	NA	NA	SegRatio=0.06,AbsMeanSigma=0.65,pvalue=7.71782322385948e-11,pvalueTTest=5.47014660568561e-08,
chr2	47606015	47606116	EPCAM	EPCAM00011	NA	2	0.0608748958547625	2	0.428785101993186	2	0.428785101993186	NA	NA	SegRatio=0.06,AbsMeanSigma=0.65,pvalue=7.71782322385948e-11,pvalueTTest=5.47014660568561e-08,
chr2	47606112	47606222	EPCAM	EPCAM00012	-0.0886677804251514	2	0.0608748958547625	2	0.428785101993186	2	0.428785101993186	NA	NA	SegRatio=0.06,AbsMeanSigma=0.65,pvalue=7.71782322385948e-11,pvalueTTest=5.47014660568561e-08,
chr2	47606866	47606977	EPCAM	EPCAM00013	-0.0319059259011378	2	0.0608748958547625	2	0.428785101993186	2	0.428785101993186	NA	NA	SegRatio=0.06,AbsMeanSigma=0.65,pvalue=7.71782322385948e-11,pvalueTTest=5.47014660568561e-08,
chr2	47606960	47607077	EPCAM	EPCAM00014	0.0487324607803349	2	0.0608748958547625	2	0.428785101993186	2	0.428785101993186	NA	NA	SegRatio=0.06,AbsMeanSigma=0.65,pvalue=7.71782322385948e-11,pvalueTTest=5.47014660568561e-08,
chr2	47607041	47607159	EPCAM	EPCAM00015	0.133496903664388	2	0.0608748958547625	2	0.428785101993186	2	0.428785101993186	NA	NA	SegRatio=0.06,AbsMeanSigma=0.65,pvalue=7.71782322385948e-11,pvalueTTest=5.47014660568561e-08,
chr2	47612282	47612391	EPCAM	EPCAM00016	0.0608748958547625	2	0.0608748958547625	2	0.428785101993186	2	0.428785101993186	NA	NA	SegRatio=0.06,AbsMeanSigma=0.65,pvalue=7.71782322385948e-11,pvalueTTest=5.47014660568561e-08,
chr2	47613668	47613765	EPCAM	EPCAM00017	NA	2	0.0608748958547625	2	0.428785101993186	2	0.428785101993186	NA	NA	SegRatio=0.06,AbsMeanSigma=0.65,pvalue=7.71782322385948e-11,pvalueTTest=5.47014660568561e-08,
chr2	47613727	47613837	EPCAM	EPCAM00018	0.0105534882139182	2	0.0608748958547625	2	0.428785101993186	2	0.428785101993186	NA	NA	SegRatio=0.06,AbsMeanSigma=0.65,pvalue=7.71782322385948e-11,pvalueTTest=5.47014660568561e-08,
chr3	100432492	100432584	TFG	TFG00001	0.100357396322166	2	0.0750000294309304	2	0.000324367029560692	2	0.000324367029560692	NA	NA	SegRatio=0.08,AbsMeanSigma=0.37,pvalue=0.00975373782448855,pvalueTTest=0.437169892423924,
chr3	100432552	100432662	TFG	TFG00002.TFG00003	0.0330626871092413	2	0.0750000294309304	2	0.000324367029560692	2	0.000324367029560692	NA	NA	SegRatio=0.08,AbsMeanSigma=0.37,pvalue=0.00975373782448855,pvalueTTest=0.437169892423924,
chr3	100432675	100432809	TFG	TFG00004	0.471147045527681	2	0.0750000294309304	2	0.000324367029560692	2	0.000324367029560692	NA	NA	SegRatio=0.08,AbsMeanSigma=0.37,pvalue=0.00975373782448855,pvalueTTest=0.437169892423924,
chr3	100438720	100438856	TFG	TFG00005	NA	2	0.0750000294309304	2	0.000324367029560692	2	0.000324367029560692	NA	NA	SegRatio=0.08,AbsMeanSigma=0.37,pvalue=0.00975373782448855,pvalueTTest=0.437169892423924,
chr3	100438869	100438980	TFG	TFG00006	NA	2	0.0750000294309304	2	0.000324367029560692	2	0.000324367029560692	NA	NA	SegRatio=0.08,AbsMeanSigma=0.37,pvalue=0.00975373782448855,pvalueTTest=0.437169892423924,
chr3	100447567	100447679	TFG	TFG00007	0.159246315441555	2	0.0750000294309304	2	0.000324367029560692	2	0.000324367029560692	NA	NA	SegRatio=0.08,AbsMeanSigma=0.37,pvalue=0.00975373782448855,pvalueTTest=0.437169892423924,
chr3	100447658	100447776	TFG	TFG00008	0.0739841143439266	2	0.0750000294309304	2	0.000324367029560692	2	0.000324367029560692	NA	NA	SegRatio=0.08,AbsMeanSigma=0.37,pvalue=0.00975373782448855,pvalueTTest=0.437169892423924,
chr3	100451298	100451414	TFG	TFG00009	0.187524742790116	2	0.0750000294309304	2	0.000324367029560692	2	0.000324367029560692	NA	NA	SegRatio=0.08,AbsMeanSigma=0.37,pvalue=0.00975373782448855,pvalueTTest=0.437169892423924,
chr3	100451415	100451530	TFG	TFG00010	0.120694140920151	2	0.0750000294309304	2	0.000324367029560692	2	0.000324367029560692	NA	NA	SegRatio=0.08,AbsMeanSigma=0.37,pvalue=0.00975373782448855,pvalueTTest=0.437169892423924,
chr3	100451510	100451624	TFG	TFG00011	0.144635313239855	2	0.0750000294309304	2	0.000324367029560692	2	0.000324367029560692	NA	NA	SegRatio=0.08,AbsMeanSigma=0.37,pvalue=0.00975373782448855,pvalueTTest=0.437169892423924,
chr3	100455395	100455513	TFG	TFG00012	0.0280686053791104	2	0.0750000294309304	2	0.000324367029560692	2	0.000324367029560692	NA	NA	SegRatio=0.08,AbsMeanSigma=0.37,pvalue=0.00975373782448855,pvalueTTest=0.437169892423924,
chr3	100455458	100455573	TFG	TFG00013	0.0558051005938382	2	0.0750000294309304	2	0.000324367029560692	2	0.000324367029560692	NA	NA	SegRatio=0.08,AbsMeanSigma=0.37,pvalue=0.00975373782448855,pvalueTTest=0.437169892423924,
chr3	100455530	100455646	TFG	TFG00014	0.118770158661836	2	0.0750000294309304	2	0.000324367029560692	2	0.000324367029560692	NA	NA	SegRatio=0.08,AbsMeanSigma=0.37,pvalue=0.00975373782448855,pvalueTTest=0.437169892423924,
chr3	100463645	100463763	TFG	TFG00015	0.0789336833375954	2	0.0750000294309304	2	0.000324367029560692	2	0.000324367029560692	NA	NA	SegRatio=0.08,AbsMeanSigma=0.37,pvalue=0.00975373782448855,pvalueTTest=0.437169892423924,
chr3	100463692	100463788	TFG	TFG00016	0.120483942397699	2	0.0750000294309304	2	0.000324367029560692	2	0.000324367029560692	NA	NA	SegRatio=0.08,AbsMeanSigma=0.37,pvalue=0.00975373782448855,pvalueTTest=0.437169892423924,
chr3	100466928	100467024	TFG	TFG00017	0.0336604071592719	2	0.0750000294309304	2	0.000324367029560692	2	0.000324367029560692	NA	NA	SegRatio=0.08,AbsMeanSigma=0.37,pvalue=0.00975373782448855,pvalueTTest=0.437169892423924,
chr3	100466997	100467094	TFG	TFG00018	0.115645358213645	2	0.0750000294309304	2	0.000324367029560692	2	0.000324367029560692	NA	NA	SegRatio=0.08,AbsMeanSigma=0.37,pvalue=0.00975373782448855,pvalueTTest=0.437169892423924,
chr3	100467092	100467207	TFG	TFG00019	0.197592889373927	2	0.0750000294309304	2	0.000324367029560692	2	0.000324367029560692	NA	NA	SegRatio=0.08,AbsMeanSigma=0.37,pvalue=0.00975373782448855,pvalueTTest=0.437169892423924,
chr3	100467201	100467305	TFG	TFG00020	0.057655633257329	2	0.0750000294309304	2	0.000324367029560692	2	0.000324367029560692	NA	NA	SegRatio=0.08,AbsMeanSigma=0.37,pvalue=0.00975373782448855,pvalueTTest=0.437169892423924,
chr3	100467283	100467397	TFG	TFG00021	-0.181608001032515	2	0.0750000294309304	2	0.000324367029560692	2	0.000324367029560692	NA	NA	SegRatio=0.08,AbsMeanSigma=0.37,pvalue=0.00975373782448855,pvalueTTest=0.437169892423924,
chr3	142985490	142985606	SLC9A9	SLC9A900001	0.0359973064490132	2	0.0750000294309304	2	0.801184647366553	2	0.801184647366553	NA	NA	SegRatio=0.08,AbsMeanSigma=0.37,pvalue=0.00975373782448855,pvalueTTest=0.437169892423924,
chr3	142985580	142985698	SLC9A9	SLC9A900002	0.0936611897173164	2	0.0750000294309304	2	0.801184647366553	2	0.801184647366553	NA	NA	SegRatio=0.08,AbsMeanSigma=0.37,pvalue=0.00975373782448855,pvalueTTest=0.437169892423924,
chr3	142985668	142985784	SLC9A9	SLC9A900003	0.0377949306398825	2	0.0750000294309304	2	0.801184647366553	2	0.801184647366553	NA	NA	SegRatio=0.08,AbsMeanSigma=0.37,pvalue=0.00975373782448855,pvalueTTest=0.437169892423924,
chr3	142985776	142985894	SLC9A9	SLC9A900004	0.108743964485811	2	0.0750000294309304	2	0.801184647366553	2	0.801184647366553	NA	NA	SegRatio=0.08,AbsMeanSigma=0.37,pvalue=0.00975373782448855,pvalueTTest=0.437169892423924,
chr3	142987693	142987813	SLC9A9	SLC9A900005	0.0571855381072756	2	0.0750000294309304	2	0.801184647366553	2	0.801184647366553	NA	NA	SegRatio=0.08,AbsMeanSigma=0.37,pvalue=0.00975373782448855,pvalueTTest=0.437169892423924,
chr3	142987740	142987848	SLC9A9	SLC9A900006	0.0164110416821847	2	0.0750000294309304	2	0.801184647366553	2	0.801184647366553	NA	NA	SegRatio=0.08,AbsMeanSigma=0.37,pvalue=0.00975373782448855,pvalueTTest=0.437169892423924,
chr3	143082305	143082423	SLC9A9	SLC9A900007	0.346519967936498	2	0.0750000294309304	2	0.801184647366553	2	0.801184647366553	NA	NA	SegRatio=0.08,AbsMeanSigma=0.37,pvalue=0.00975373782448855,pvalueTTest=0.437169892423924,
chr3	143082385	143082519	SLC9A9	SLC9A900008	NA	2	0.0750000294309304	2	0.801184647366553	2	0.801184647366553	NA	NA	SegRatio=0.08,AbsMeanSigma=0.37,pvalue=0.00975373782448855,pvalueTTest=0.437169892423924,
chr3	143100832	143100949	SLC9A9	SLC9A900009	0.231945570157745	2	0.0750000294309304	2	0.801184647366553	2	0.801184647366553	NA	NA	SegRatio=0.08,AbsMeanSigma=0.37,pvalue=0.00975373782448855,pvalueTTest=0.437169892423924,
chr3	143100945	143101059	SLC9A9	SLC9A900010	0.18149396802515	2	0.0750000294309304	2	0.801184647366553	2	0.801184647366553	NA	NA	SegRatio=0.08,AbsMeanSigma=0.37,pvalue=0.00975373782448855,pvalueTTest=0.437169892423924,
chr3	143185800	143185904	SLC9A9	SLC9A900011	-0.204516040684559	2	0.0750000294309304	2	0.801184647366553	2	0.801184647366553	NA	NA	SegRatio=0.08,AbsMeanSigma=0.37,pvalue=0.00975373782448855,pvalueTTest=0.437169892423924,
chr3	143185867	143185971	SLC9A9	SLC9A900012	0.0125213626230406	2	0.0750000294309304	2	0.801184647366553	2	0.801184647366553	NA	NA	SegRatio=0.08,AbsMeanSigma=0.37,pvalue=0.00975373782448855,pvalueTTest=0.437169892423924,
chr3	143185969	143186083	SLC9A9	SLC9A900013	-0.0437246655370941	2	0.0750000294309304	2	0.801184647366553	2	0.801184647366553	NA	NA	SegRatio=0.08,AbsMeanSigma=0.37,pvalue=0.00975373782448855,pvalueTTest=0.437169892423924,
chr3	143212463	143212567	SLC9A9	SLC9A900014	0.0966625134031871	2	0.0750000294309304	2	0.801184647366553	2	0.801184647366553	NA	NA	SegRatio=0.08,AbsMeanSigma=0.37,pvalue=0.00975373782448855,pvalueTTest=0.437169892423924,
chr3	143212561	143212678	SLC9A9	SLC9A900015	0.000411184120452863	2	0.0750000294309304	2	0.801184647366553	2	0.801184647366553	NA	NA	SegRatio=0.08,AbsMeanSigma=0.37,pvalue=0.00975373782448855,pvalueTTest=0.437169892423924,
chr3	143214149	143214244	SLC9A9	SLC9A900016	0.0296817310317004	2	0.0750000294309304	2	0.801184647366553	2	0.801184647366553	NA	NA	SegRatio=0.08,AbsMeanSigma=0.37,pvalue=0.00975373782448855,pvalueTTest=0.437169892423924,
chr3	143214233	143214346	SLC9A9	SLC9A900017	0.102142281256884	2	0.0750000294309304	2	0.801184647366553	2	0.801184647366553	NA	NA	SegRatio=0.08,AbsMeanSigma=0.37,pvalue=0.00975373782448855,pvalueTTest=0.437169892423924,
chr3	143271160	143271264	SLC9A9	SLC9A900018	0.237582612597634	2	0.0750000294309304	2	0.801184647366553	2	0.801184647366553	NA	NA	SegRatio=0.08,AbsMeanSigma=0.37,pvalue=0.00975373782448855,pvalueTTest=0.437169892423924,
chr3	143271262	143271344	SLC9A9	SLC9A900019	-0.0191498574530357	2	0.0750000294309304	2	0.801184647366553	2	0.801184647366553	NA	NA	SegRatio=0.08,AbsMeanSigma=0.37,pvalue=0.00975373782448855,pvalueTTest=0.437169892423924,
chr3	143292902	143293017	SLC9A9	SLC9A900020	0.236776405222559	2	0.0750000294309304	2	0.801184647366553	2	0.801184647366553	NA	NA	SegRatio=0.08,AbsMeanSigma=0.37,pvalue=0.00975373782448855,pvalueTTest=0.437169892423924,
chr3	143292973	143293083	SLC9A9	SLC9A900021	0.0750000294309304	2	0.0750000294309304	2	0.801184647366553	2	0.801184647366553	NA	NA	SegRatio=0.08,AbsMeanSigma=0.37,pvalue=0.00975373782448855,pvalueTTest=0.437169892423924,
chr3	143297405	143297525	SLC9A9	SLC9A900022	0.23131956627721	2	0.0750000294309304	2	0.801184647366553	2	0.801184647366553	NA	NA	SegRatio=0.08,AbsMeanSigma=0.37,pvalue=0.00975373782448855,pvalueTTest=0.437169892423924,
chr3	143297503	143297619	SLC9A9	SLC9A900023	0.031458577199369	2	0.0750000294309304	2	0.801184647366553	2	0.801184647366553	NA	NA	SegRatio=0.08,AbsMeanSigma=0.37,pvalue=0.00975373782448855,pvalueTTest=0.437169892423924,
chr3	143371024	143371124	SLC9A9	SLC9A900024	0.0930957382620626	2	0.0750000294309304	2	0.801184647366553	2	0.801184647366553	NA	NA	SegRatio=0.08,AbsMeanSigma=0.37,pvalue=0.00975373782448855,pvalueTTest=0.437169892423924,
chr3	143371117	143371228	SLC9A9	SLC9A900025	-0.116287098054604	2	0.0750000294309304	2	0.801184647366553	2	0.801184647366553	NA	NA	SegRatio=0.08,AbsMeanSigma=0.37,pvalue=0.00975373782448855,pvalueTTest=0.437169892423924,
chr3	143411962	143412072	SLC9A9	SLC9A900026	-0.0871549758520716	2	0.0750000294309304	2	0.801184647366553	2	0.801184647366553	NA	NA	SegRatio=0.08,AbsMeanSigma=0.37,pvalue=0.00975373782448855,pvalueTTest=0.437169892423924,
chr3	143412042	143412107	SLC9A9	SLC9A900027	NA	2	0.0750000294309304	2	0.801184647366553	2	0.801184647366553	NA	NA	SegRatio=0.08,AbsMeanSigma=0.37,pvalue=0.00975373782448855,pvalueTTest=0.437169892423924,
chr3	143412093	143412205	SLC9A9	SLC9A900028	0.122536065507518	2	0.0750000294309304	2	0.801184647366553	2	0.801184647366553	NA	NA	SegRatio=0.08,AbsMeanSigma=0.37,pvalue=0.00975373782448855,pvalueTTest=0.437169892423924,
chr3	143513793	143513909	SLC9A9	SLC9A900029	0.0620510462754216	2	0.0750000294309304	2	0.801184647366553	2	0.801184647366553	NA	NA	SegRatio=0.08,AbsMeanSigma=0.37,pvalue=0.00975373782448855,pvalueTTest=0.437169892423924,
chr3	143513903	143514014	SLC9A9	SLC9A900030	-2.82742612249191	2	-2.18625845084999	2	0.801184647366553	2	0.801184647366553	q-value=0.000332340801617585, copies=0	NA	SegRatio=-2.19,AbsMeanSigma=14.69,pvalue=7.03879883264312e-143,pvalueTTest=0.196831538407864,Adjusted:byPvalueTTestRatio;
chr3	143515625	143515740	SLC9A9	SLC9A900031	NA	2	-2.18625845084999	2	0.801184647366553	2	0.801184647366553	NA	NA	SegRatio=-2.19,AbsMeanSigma=14.69,pvalue=7.03879883264312e-143,pvalueTTest=0.196831538407864,Adjusted:byPvalueTTestRatio;
chr3	143515705	143515776	SLC9A9	SLC9A900032	-1.50420148117422	2	-2.18625845084999	2	0.801184647366553	2	0.801184647366553	q-value=0.000185098702052058, copies=0.5	NA	SegRatio=-2.19,AbsMeanSigma=14.69,pvalue=7.03879883264312e-143,pvalueTTest=0.196831538407864,Adjusted:byPvalueTTestRatio;
chr3	143550765	143550878	SLC9A9	SLC9A900033	NA	2	0.00359628073776002	2	0.801184647366553	2	0.801184647366553	NA	NA	SegRatio=0,AbsMeanSigma=0.21,pvalue=0.109883057481826,pvalueTTest=0.299231646328277,
chr3	143550879	143550988	SLC9A9	SLC9A900034	0.210691171956907	2	0.00359628073776002	2	0.801184647366553	2	0.801184647366553	NA	NA	SegRatio=0,AbsMeanSigma=0.21,pvalue=0.109883057481826,pvalueTTest=0.299231646328277,
chr3	143550976	143551095	SLC9A9	SLC9A900035	-0.0571856460212242	2	0.00359628073776002	2	0.801184647366553	2	0.801184647366553	NA	NA	SegRatio=0,AbsMeanSigma=0.21,pvalue=0.109883057481826,pvalueTTest=0.299231646328277,
chr3	143566963	143567082	SLC9A9	SLC9A900036	-0.0238548342676099	2	0.00359628073776002	2	0.801184647366553	2	0.801184647366553	NA	NA	SegRatio=0,AbsMeanSigma=0.21,pvalue=0.109883057481826,pvalueTTest=0.299231646328277,
chr3	143567064	143567170	SLC9A9	SLC9A900037	0.0492755273832933	2	0.00359628073776002	2	0.801184647366553	2	0.801184647366553	NA	NA	SegRatio=0,AbsMeanSigma=0.21,pvalue=0.109883057481826,pvalueTTest=0.299231646328277,
chr3	143567155	143567266	SLC9A9	SLC9A900038	0.308838067984718	2	0.00359628073776002	2	0.801184647366553	2	0.801184647366553	NA	NA	SegRatio=0,AbsMeanSigma=0.21,pvalue=0.109883057481826,pvalueTTest=0.299231646328277,
chr3	178916573	178916682	PIK3CA	PIK3CA00001	-0.0512198051840455	2	0.00359628073776002	2	0.783009204534181	2	0.783009204534181	NA	NA	SegRatio=0,AbsMeanSigma=0.21,pvalue=0.109883057481826,pvalueTTest=0.299231646328277,
chr3	178916639	178916748	PIK3CA	PIK3CA00002	0.2439755430389	2	0.00359628073776002	2	0.783009204534181	2	0.783009204534181	NA	NA	SegRatio=0,AbsMeanSigma=0.21,pvalue=0.109883057481826,pvalueTTest=0.299231646328277,
chr3	178916746	178916861	PIK3CA	PIK3CA00003	0.10396944537404	2	0.00359628073776002	2	0.783009204534181	2	0.783009204534181	NA	NA	SegRatio=0,AbsMeanSigma=0.21,pvalue=0.109883057481826,pvalueTTest=0.299231646328277,
chr3	178916803	178916912	PIK3CA	PIK3CA00004	0.0167406568444785	2	0.00359628073776002	2	0.783009204534181	2	0.783009204534181	NA	NA	SegRatio=0,AbsMeanSigma=0.21,pvalue=0.109883057481826,pvalueTTest=0.299231646328277,
chr3	178916888	178916991	PIK3CA	PIK3CA00005	-0.138269515516448	2	0.00359628073776002	2	0.783009204534181	2	0.783009204534181	NA	NA	SegRatio=0,AbsMeanSigma=0.21,pvalue=0.109883057481826,pvalueTTest=0.299231646328277,
chr3	178917449	178917559	PIK3CA	PIK3CA00006	-0.0784184749176411	2	0.00359628073776002	2	0.783009204534181	2	0.783009204534181	NA	NA	SegRatio=0,AbsMeanSigma=0.21,pvalue=0.109883057481826,pvalueTTest=0.299231646328277,
chr3	178917537	178917648	PIK3CA	PIK3CA00007	0.00359628073776002	2	0.00359628073776002	2	0.783009204534181	2	0.783009204534181	NA	NA	SegRatio=0,AbsMeanSigma=0.21,pvalue=0.109883057481826,pvalueTTest=0.299231646328277,
chr3	178917608	178917721	PIK3CA	PIK3CA00008	NA	2	0.00359628073776002	2	0.783009204534181	2	0.783009204534181	NA	NA	SegRatio=0,AbsMeanSigma=0.21,pvalue=0.109883057481826,pvalueTTest=0.299231646328277,
chr3	178919054	178919109	PIK3CA	PIK3CA00009	NA	2	0.00359628073776002	2	0.783009204534181	2	0.783009204534181	NA	NA	SegRatio=0,AbsMeanSigma=0.21,pvalue=0.109883057481826,pvalueTTest=0.299231646328277,
chr3	178919110	178919217	PIK3CA	PIK3CA00010	-3.75814252182747e-05	2	0.00359628073776002	2	0.783009204534181	2	0.783009204534181	NA	NA	SegRatio=0,AbsMeanSigma=0.21,pvalue=0.109883057481826,pvalueTTest=0.299231646328277,
chr3	178919194	178919308	PIK3CA	PIK3CA00011	NA	2	0.00359628073776002	2	0.783009204534181	2	0.783009204534181	NA	NA	SegRatio=0,AbsMeanSigma=0.21,pvalue=0.109883057481826,pvalueTTest=0.299231646328277,
chr3	178919262	178919372	PIK3CA	PIK3CA00012	NA	2	0.00359628073776002	2	0.783009204534181	2	0.783009204534181	NA	NA	SegRatio=0,AbsMeanSigma=0.21,pvalue=0.109883057481826,pvalueTTest=0.299231646328277,
chr3	178921311	178921424	PIK3CA	PIK3CA00013	-0.072298778899737	2	0.00359628073776002	2	0.783009204534181	2	0.783009204534181	NA	NA	SegRatio=0,AbsMeanSigma=0.21,pvalue=0.109883057481826,pvalueTTest=0.299231646328277,
chr3	178921415	178921531	PIK3CA	PIK3CA00014	0.050691715165007	2	0.00359628073776002	2	0.783009204534181	2	0.783009204534181	NA	NA	SegRatio=0,AbsMeanSigma=0.21,pvalue=0.109883057481826,pvalueTTest=0.299231646328277,
chr3	178921506	178921581	PIK3CA	PIK3CA00015	NA	2	0.00359628073776002	2	0.783009204534181	2	0.783009204534181	NA	NA	SegRatio=0,AbsMeanSigma=0.21,pvalue=0.109883057481826,pvalueTTest=0.299231646328277,
chr3	178921573	178921687	PIK3CA	PIK3CA00016	NA	2	0.00359628073776002	2	0.783009204534181	2	0.783009204534181	NA	NA	SegRatio=0,AbsMeanSigma=0.21,pvalue=0.109883057481826,pvalueTTest=0.299231646328277,
chr3	178922256	178922366	PIK3CA	PIK3CA00017	-0.0306203404877802	2	0.00359628073776002	2	0.783009204534181	2	0.783009204534181	NA	NA	SegRatio=0,AbsMeanSigma=0.21,pvalue=0.109883057481826,pvalueTTest=0.299231646328277,
chr3	178922321	178922416	PIK3CA	PIK3CA00018	-0.569973357534633	2	0.00359628073776002	2	0.783009204534181	2	0.783009204534181	NA	NA	SegRatio=0,AbsMeanSigma=0.21,pvalue=0.109883057481826,pvalueTTest=0.299231646328277,
chr3	178927321	178927438	PIK3CA	PIK3CA00019	0.10720636909638	2	0.00359628073776002	2	0.783009204534181	2	0.783009204534181	NA	NA	SegRatio=0,AbsMeanSigma=0.21,pvalue=0.109883057481826,pvalueTTest=0.299231646328277,
chr3	178927432	178927532	PIK3CA	PIK3CA00020	-0.0749538081428761	2	0.00359628073776002	2	0.783009204534181	2	0.783009204534181	NA	NA	SegRatio=0,AbsMeanSigma=0.21,pvalue=0.109883057481826,pvalueTTest=0.299231646328277,
chr3	178927892	178927988	PIK3CA	PIK3CA00021	-0.0318046711449613	2	0.00359628073776002	2	0.783009204534181	2	0.783009204534181	NA	NA	SegRatio=0,AbsMeanSigma=0.21,pvalue=0.109883057481826,pvalueTTest=0.299231646328277,
chr3	178928028	178928104	PIK3CA	PIK3CA00022	0.0577279246741929	2	0.00359628073776002	2	0.783009204534181	2	0.783009204534181	NA	NA	SegRatio=0,AbsMeanSigma=0.21,pvalue=0.109883057481826,pvalueTTest=0.299231646328277,
chr3	178928093	178928207	PIK3CA	PIK3CA00023	NA	2	0.00359628073776002	2	0.783009204534181	2	0.783009204534181	NA	NA	SegRatio=0,AbsMeanSigma=0.21,pvalue=0.109883057481826,pvalueTTest=0.299231646328277,
chr3	178928180	178928272	PIK3CA	PIK3CA00024	-0.0364576881017952	2	0.00359628073776002	2	0.783009204534181	2	0.783009204534181	NA	NA	SegRatio=0,AbsMeanSigma=0.21,pvalue=0.109883057481826,pvalueTTest=0.299231646328277,
chr3	178928246	178928349	PIK3CA	PIK3CA00025	0.107270515776604	2	0.00359628073776002	2	0.783009204534181	2	0.783009204534181	NA	NA	SegRatio=0,AbsMeanSigma=0.21,pvalue=0.109883057481826,pvalueTTest=0.299231646328277,
chr3	178928334	178928443	PIK3CA	PIK3CA00026	-0.118518338308212	2	0.00359628073776002	2	0.783009204534181	2	0.783009204534181	NA	NA	SegRatio=0,AbsMeanSigma=0.21,pvalue=0.109883057481826,pvalueTTest=0.299231646328277,
chr3	178936039	178936127	PIK3CA	PIK3CA00027	NA	2	0.00359628073776002	2	0.783009204534181	2	0.783009204534181	NA	NA	SegRatio=0,AbsMeanSigma=0.21,pvalue=0.109883057481826,pvalueTTest=0.299231646328277,
chr3	178936065	178936181	PIK3CA	PIK3CA00028	NA	2	0.00359628073776002	2	0.783009204534181	2	0.783009204534181	NA	NA	SegRatio=0,AbsMeanSigma=0.21,pvalue=0.109883057481826,pvalueTTest=0.299231646328277,
chr3	178936945	178937056	PIK3CA	PIK3CA00029	0.0544972355239161	2	0.00359628073776002	2	0.783009204534181	2	0.783009204534181	NA	NA	SegRatio=0,AbsMeanSigma=0.21,pvalue=0.109883057481826,pvalueTTest=0.299231646328277,
chr3	178937024	178937133	PIK3CA	PIK3CA00030	NA	2	0.00359628073776002	2	0.783009204534181	2	0.783009204534181	NA	NA	SegRatio=0,AbsMeanSigma=0.21,pvalue=0.109883057481826,pvalueTTest=0.299231646328277,
chr3	178937306	178937445	PIK3CA	PIK3CA00031	0.0156102997640188	2	0.00359628073776002	2	0.783009204534181	2	0.783009204534181	NA	NA	SegRatio=0,AbsMeanSigma=0.21,pvalue=0.109883057481826,pvalueTTest=0.299231646328277,
chr3	178937697	178937804	PIK3CA	PIK3CA00032	-0.0226098193565828	2	0.00359628073776002	2	0.783009204534181	2	0.783009204534181	NA	NA	SegRatio=0,AbsMeanSigma=0.21,pvalue=0.109883057481826,pvalueTTest=0.299231646328277,
chr3	178937806	178937937	PIK3CA	PIK3CA00033	NA	2	0.00359628073776002	2	0.783009204534181	2	0.783009204534181	NA	NA	SegRatio=0,AbsMeanSigma=0.21,pvalue=0.109883057481826,pvalueTTest=0.299231646328277,
chr3	178938711	178938825	PIK3CA	PIK3CA00034	-0.0103885396746547	2	0.00359628073776002	2	0.783009204534181	2	0.783009204534181	NA	NA	SegRatio=0,AbsMeanSigma=0.21,pvalue=0.109883057481826,pvalueTTest=0.299231646328277,
chr3	178938779	178938889	PIK3CA	PIK3CA00035	0.31899917728276	2	0.00359628073776002	2	0.783009204534181	2	0.783009204534181	NA	NA	SegRatio=0,AbsMeanSigma=0.21,pvalue=0.109883057481826,pvalueTTest=0.299231646328277,
chr3	178938839	178938944	PIK3CA	PIK3CA00036	0.105532892461053	2	0.00359628073776002	2	0.783009204534181	2	0.783009204534181	NA	NA	SegRatio=0,AbsMeanSigma=0.21,pvalue=0.109883057481826,pvalueTTest=0.299231646328277,
chr3	178938938	178939043	PIK3CA	PIK3CA00037	0.0170556484587692	2	0.00359628073776002	2	0.783009204534181	2	0.783009204534181	NA	NA	SegRatio=0,AbsMeanSigma=0.21,pvalue=0.109883057481826,pvalueTTest=0.299231646328277,
chr3	178941809	178941915	PIK3CA	PIK3CA00038	-0.00868648698443598	2	0.00359628073776002	2	0.783009204534181	2	0.783009204534181	NA	NA	SegRatio=0,AbsMeanSigma=0.21,pvalue=0.109883057481826,pvalueTTest=0.299231646328277,
chr3	178941911	178942019	PIK3CA	PIK3CA00039	0.307491809020049	2	0.00359628073776002	2	0.783009204534181	2	0.783009204534181	NA	NA	SegRatio=0,AbsMeanSigma=0.21,pvalue=0.109883057481826,pvalueTTest=0.299231646328277,
chr3	178942385	178942518	PIK3CA	PIK3CA00040	NA	2	0.00359628073776002	2	0.783009204534181	2	0.783009204534181	NA	NA	SegRatio=0,AbsMeanSigma=0.21,pvalue=0.109883057481826,pvalueTTest=0.299231646328277,
chr3	178942517	178942629	PIK3CA	PIK3CA00041	-0.0915970180198869	2	0.00359628073776002	2	0.783009204534181	2	0.783009204534181	NA	NA	SegRatio=0,AbsMeanSigma=0.21,pvalue=0.109883057481826,pvalueTTest=0.299231646328277,
chr3	178943719	178943847	PIK3CA	PIK3CA00042	-0.0300443932496724	2	0.00359628073776002	2	0.783009204534181	2	0.783009204534181	NA	NA	SegRatio=0,AbsMeanSigma=0.21,pvalue=0.109883057481826,pvalueTTest=0.299231646328277,
chr3	178946957	178947075	PIK3CA	PIK3CA00043	-0.801624468161925	2	0.00359628073776002	2	0.783009204534181	2	0.783009204534181	q-value=2.69917328465668e-05, copies=1	NA	SegRatio=0,AbsMeanSigma=0.21,pvalue=0.109883057481826,pvalueTTest=0.299231646328277,
chr3	178947074	178947187	PIK3CA	PIK3CA00044	0.125434197015408	2	0.00359628073776002	2	0.783009204534181	2	0.783009204534181	NA	NA	SegRatio=0,AbsMeanSigma=0.21,pvalue=0.109883057481826,pvalueTTest=0.299231646328277,
chr3	178947155	178947273	PIK3CA	PIK3CA00045	0.18757520939737	2	0.00359628073776002	2	0.783009204534181	2	0.783009204534181	NA	NA	SegRatio=0,AbsMeanSigma=0.21,pvalue=0.109883057481826,pvalueTTest=0.299231646328277,
chr3	178947722	178947819	PIK3CA	PIK3CA00046	0.0211343655353497	2	0.00359628073776002	2	0.783009204534181	2	0.783009204534181	NA	NA	SegRatio=0,AbsMeanSigma=0.21,pvalue=0.109883057481826,pvalueTTest=0.299231646328277,
chr3	178947820	178947935	PIK3CA	PIK3CA00047.PIK3CA00048	0.0483877331709857	2	0.00359628073776002	2	0.783009204534181	2	0.783009204534181	NA	NA	SegRatio=0,AbsMeanSigma=0.21,pvalue=0.109883057481826,pvalueTTest=0.299231646328277,
chr3	178947963	178948074	PIK3CA	PIK3CA00049	NA	2	0.00359628073776002	2	0.783009204534181	2	0.783009204534181	NA	NA	SegRatio=0,AbsMeanSigma=0.21,pvalue=0.109883057481826,pvalueTTest=0.299231646328277,
chr3	178948035	178948147	PIK3CA	PIK3CA00050	-0.107413313770919	2	0.00359628073776002	2	0.783009204534181	2	0.783009204534181	NA	NA	SegRatio=0,AbsMeanSigma=0.21,pvalue=0.109883057481826,pvalueTTest=0.299231646328277,
chr3	178948089	178948200	PIK3CA	PIK3CA00051	0.0753960780657962	2	0.00359628073776002	2	0.783009204534181	2	0.783009204534181	NA	NA	SegRatio=0,AbsMeanSigma=0.21,pvalue=0.109883057481826,pvalueTTest=0.299231646328277,
chr3	178951861	178951975	PIK3CA	PIK3CA00052	0.0665786611979826	2	0.00359628073776002	2	0.783009204534181	2	0.783009204534181	NA	NA	SegRatio=0,AbsMeanSigma=0.21,pvalue=0.109883057481826,pvalueTTest=0.299231646328277,
chr3	178951933	178952043	PIK3CA	PIK3CA00053	0.104845784661965	2	0.00359628073776002	2	0.783009204534181	2	0.783009204534181	NA	NA	SegRatio=0,AbsMeanSigma=0.21,pvalue=0.109883057481826,pvalueTTest=0.299231646328277,
chr3	178952039	178952131	PIK3CA	PIK3CA00054	0.144192465463104	2	0.00359628073776002	2	0.783009204534181	2	0.783009204534181	NA	NA	SegRatio=0,AbsMeanSigma=0.21,pvalue=0.109883057481826,pvalueTTest=0.299231646328277,
chr3	178952127	178952243	PIK3CA	PIK3CA00055	0.0628609538900425	2	0.00359628073776002	2	0.783009204534181	2	0.783009204534181	NA	NA	SegRatio=0,AbsMeanSigma=0.21,pvalue=0.109883057481826,pvalueTTest=0.299231646328277,
chr5	149357195	149357307	SLC26A2	SLC26A200001	-0.0847358495876315	2	-0.0294429361243491	2	0.0499037239079632	2	0.0499037239079632	NA	NA	SegRatio=-0.03,AbsMeanSigma=0.26,pvalue=0.16438874449569,pvalueTTest=0.0499037239079632,
chr5	149357285	149357385	SLC26A2	SLC26A200002	0.00811101802987313	2	-0.0294429361243491	2	0.0499037239079632	2	0.0499037239079632	NA	NA	SegRatio=-0.03,AbsMeanSigma=0.26,pvalue=0.16438874449569,pvalueTTest=0.0499037239079632,
chr5	149357364	149357484	SLC26A2	SLC26A200003	0.0328342399168606	2	-0.0294429361243491	2	0.0499037239079632	2	0.0499037239079632	NA	NA	SegRatio=-0.03,AbsMeanSigma=0.26,pvalue=0.16438874449569,pvalueTTest=0.0499037239079632,
chr5	149357453	149357565	SLC26A2	SLC26A200004	-0.130916592482902	2	-0.0294429361243491	2	0.0499037239079632	2	0.0499037239079632	NA	NA	SegRatio=-0.03,AbsMeanSigma=0.26,pvalue=0.16438874449569,pvalueTTest=0.0499037239079632,
chr5	149357563	149357669	SLC26A2	SLC26A200005	-0.182927316844098	2	-0.0294429361243491	2	0.0499037239079632	2	0.0499037239079632	NA	NA	SegRatio=-0.03,AbsMeanSigma=0.26,pvalue=0.16438874449569,pvalueTTest=0.0499037239079632,
chr5	149357638	149357754	SLC26A2	SLC26A200006	-0.13268920744828	2	-0.0294429361243491	2	0.0499037239079632	2	0.0499037239079632	NA	NA	SegRatio=-0.03,AbsMeanSigma=0.26,pvalue=0.16438874449569,pvalueTTest=0.0499037239079632,
chr5	149357699	149357792	SLC26A2	SLC26A200007	-0.0282383694901976	2	-0.0294429361243491	2	0.0499037239079632	2	0.0499037239079632	NA	NA	SegRatio=-0.03,AbsMeanSigma=0.26,pvalue=0.16438874449569,pvalueTTest=0.0499037239079632,
chr5	149357771	149357881	SLC26A2	SLC26A200008	-0.0294429361243491	2	-0.0294429361243491	2	0.0499037239079632	2	0.0499037239079632	NA	NA	SegRatio=-0.03,AbsMeanSigma=0.26,pvalue=0.16438874449569,pvalueTTest=0.0499037239079632,
chr5	149357876	149357986	SLC26A2	SLC26A200009	0.14664128475129	2	-0.0294429361243491	2	0.0499037239079632	2	0.0499037239079632	NA	NA	SegRatio=-0.03,AbsMeanSigma=0.26,pvalue=0.16438874449569,pvalueTTest=0.0499037239079632,
chr5	149359772	149359888	SLC26A2	SLC26A200010	-0.101913387108809	2	-0.0294429361243491	2	0.0499037239079632	2	0.0499037239079632	NA	NA	SegRatio=-0.03,AbsMeanSigma=0.26,pvalue=0.16438874449569,pvalueTTest=0.0499037239079632,
chr5	149359859	149359964	SLC26A2	SLC26A200011	0.01560532435881	2	-0.0294429361243491	2	0.0499037239079632	2	0.0499037239079632	NA	NA	SegRatio=-0.03,AbsMeanSigma=0.26,pvalue=0.16438874449569,pvalueTTest=0.0499037239079632,
chr5	149359929	149360042	SLC26A2	SLC26A200012	0.16230737562688	2	-0.0294429361243491	2	0.0499037239079632	2	0.0499037239079632	NA	NA	SegRatio=-0.03,AbsMeanSigma=0.26,pvalue=0.16438874449569,pvalueTTest=0.0499037239079632,
chr5	149360000	149360104	SLC26A2	SLC26A200013	0.0475197599988053	2	-0.0294429361243491	2	0.0499037239079632	2	0.0499037239079632	NA	NA	SegRatio=-0.03,AbsMeanSigma=0.26,pvalue=0.16438874449569,pvalueTTest=0.0499037239079632,
chr5	149360060	149360169	SLC26A2	SLC26A200014	0.0062033254937964	2	-0.0294429361243491	2	0.0499037239079632	2	0.0499037239079632	NA	NA	SegRatio=-0.03,AbsMeanSigma=0.26,pvalue=0.16438874449569,pvalueTTest=0.0499037239079632,
chr5	149360168	149360282	SLC26A2	SLC26A200015	0.0515070790288409	2	-0.0294429361243491	2	0.0499037239079632	2	0.0499037239079632	NA	NA	SegRatio=-0.03,AbsMeanSigma=0.26,pvalue=0.16438874449569,pvalueTTest=0.0499037239079632,
chr5	149360279	149360390	SLC26A2	SLC26A200016	-0.00779653599989928	2	-0.0294429361243491	2	0.0499037239079632	2	0.0499037239079632	NA	NA	SegRatio=-0.03,AbsMeanSigma=0.26,pvalue=0.16438874449569,pvalueTTest=0.0499037239079632,
chr5	149360386	149360493	SLC26A2	SLC26A200017	-0.10627220189884	2	-0.0294429361243491	2	0.0499037239079632	2	0.0499037239079632	NA	NA	SegRatio=-0.03,AbsMeanSigma=0.26,pvalue=0.16438874449569,pvalueTTest=0.0499037239079632,
chr5	149360482	149360594	SLC26A2	SLC26A200018	-0.104255789925081	2	-0.0294429361243491	2	0.0499037239079632	2	0.0499037239079632	NA	NA	SegRatio=-0.03,AbsMeanSigma=0.26,pvalue=0.16438874449569,pvalueTTest=0.0499037239079632,
chr5	149360591	149360703	SLC26A2	SLC26A200019	-0.079683876223821	2	-0.0294429361243491	2	0.0499037239079632	2	0.0499037239079632	NA	NA	SegRatio=-0.03,AbsMeanSigma=0.26,pvalue=0.16438874449569,pvalueTTest=0.0499037239079632,
chr5	149360680	149360795	SLC26A2	SLC26A200020	-0.0114915305422296	2	-0.0294429361243491	2	0.0499037239079632	2	0.0499037239079632	NA	NA	SegRatio=-0.03,AbsMeanSigma=0.26,pvalue=0.16438874449569,pvalueTTest=0.0499037239079632,
chr5	149360721	149360835	SLC26A2	SLC26A200021	-0.0159861697205312	2	-0.0294429361243491	2	0.0499037239079632	2	0.0499037239079632	NA	NA	SegRatio=-0.03,AbsMeanSigma=0.26,pvalue=0.16438874449569,pvalueTTest=0.0499037239079632,
chr5	149360834	149360954	SLC26A2	SLC26A200022	-0.1316586675665	2	-0.0294429361243491	2	0.0499037239079632	2	0.0499037239079632	NA	NA	SegRatio=-0.03,AbsMeanSigma=0.26,pvalue=0.16438874449569,pvalueTTest=0.0499037239079632,
chr5	149360885	149360993	SLC26A2	SLC26A200023	-0.0752018798599731	2	-0.0294429361243491	2	0.0499037239079632	2	0.0499037239079632	NA	NA	SegRatio=-0.03,AbsMeanSigma=0.26,pvalue=0.16438874449569,pvalueTTest=0.0499037239079632,
chr5	149360957	149361068	SLC26A2	SLC26A200024	0.0519685044461256	2	-0.0294429361243491	2	0.0499037239079632	2	0.0499037239079632	NA	NA	SegRatio=-0.03,AbsMeanSigma=0.26,pvalue=0.16438874449569,pvalueTTest=0.0499037239079632,
chr5	149361049	149361162	SLC26A2	SLC26A200025	-0.0429854602996644	2	-0.0294429361243491	2	0.0499037239079632	2	0.0499037239079632	NA	NA	SegRatio=-0.03,AbsMeanSigma=0.26,pvalue=0.16438874449569,pvalueTTest=0.0499037239079632,
chr5	149361160	149361275	SLC26A2	SLC26A200026	-0.0303944269387696	2	-0.0294429361243491	2	0.0499037239079632	2	0.0499037239079632	NA	NA	SegRatio=-0.03,AbsMeanSigma=0.26,pvalue=0.16438874449569,pvalueTTest=0.0499037239079632,
chr5	149361234	149361347	SLC26A2	SLC26A200027	-0.227371627300176	2	-0.0294429361243491	2	0.0499037239079632	2	0.0499037239079632	NA	NA	SegRatio=-0.03,AbsMeanSigma=0.26,pvalue=0.16438874449569,pvalueTTest=0.0499037239079632,
chr5	149361348	149361451	SLC26A2	SLC26A200028	NA	2	-0.0294429361243491	2	0.0499037239079632	2	0.0499037239079632	NA	NA	SegRatio=-0.03,AbsMeanSigma=0.26,pvalue=0.16438874449569,pvalueTTest=0.0499037239079632,
chr6	43550021	43550136	POLH	POLH00001	-0.158878631350494	2	-0.0535184983548036	2	0.142457788060292	2	0.142457788060292	NA	NA	SegRatio=-0.05,AbsMeanSigma=0.3,pvalue=0.0752497620348009,pvalueTTest=0.15645490941018,
chr6	43550106	43550225	POLH	POLH00002	-0.0401440480265581	2	-0.0535184983548036	2	0.142457788060292	2	0.142457788060292	NA	NA	SegRatio=-0.05,AbsMeanSigma=0.3,pvalue=0.0752497620348009,pvalueTTest=0.15645490941018,
chr6	43550643	43550780	POLH	POLH00003	-0.147739682565525	2	-0.0535184983548036	2	0.142457788060292	2	0.142457788060292	NA	NA	SegRatio=-0.05,AbsMeanSigma=0.3,pvalue=0.0752497620348009,pvalueTTest=0.15645490941018,
chr6	43550770	43550859	POLH	POLH00004	0.0932379651567398	2	-0.0535184983548036	2	0.142457788060292	2	0.142457788060292	NA	NA	SegRatio=-0.05,AbsMeanSigma=0.3,pvalue=0.0752497620348009,pvalueTTest=0.15645490941018,
chr6	43550846	43550961	POLH	POLH00005	0.104422811906792	2	-0.0535184983548036	2	0.142457788060292	2	0.142457788060292	NA	NA	SegRatio=-0.05,AbsMeanSigma=0.3,pvalue=0.0752497620348009,pvalueTTest=0.15645490941018,
chr6	43554962	43555070	POLH	POLH00006	-0.176693053540026	2	-0.0535184983548036	2	0.142457788060292	2	0.142457788060292	NA	NA	SegRatio=-0.05,AbsMeanSigma=0.3,pvalue=0.0752497620348009,pvalueTTest=0.15645490941018,
chr6	43555045	43555157	POLH	POLH00007	0.0659104920497774	2	-0.0535184983548036	2	0.142457788060292	2	0.142457788060292	NA	NA	SegRatio=-0.05,AbsMeanSigma=0.3,pvalue=0.0752497620348009,pvalueTTest=0.15645490941018,
chr6	43555147	43555240	POLH	POLH00008	-0.0537412043511908	2	-0.0535184983548036	2	0.142457788060292	2	0.142457788060292	NA	NA	SegRatio=-0.05,AbsMeanSigma=0.3,pvalue=0.0752497620348009,pvalueTTest=0.15645490941018,
chr6	43555222	43555337	POLH	POLH00009	0.0773193333969805	2	-0.0535184983548036	2	0.142457788060292	2	0.142457788060292	NA	NA	SegRatio=-0.05,AbsMeanSigma=0.3,pvalue=0.0752497620348009,pvalueTTest=0.15645490941018,
chr6	43565380	43565483	POLH	POLH00010	-0.201488151764065	2	-0.0535184983548036	2	0.142457788060292	2	0.142457788060292	q-value=0.00302529749917178, copies=1.5	NA	SegRatio=-0.05,AbsMeanSigma=0.3,pvalue=0.0752497620348009,pvalueTTest=0.15645490941018,
chr6	43565474	43565590	POLH	POLH00011	-0.0182879863972515	2	-0.0535184983548036	2	0.142457788060292	2	0.142457788060292	NA	NA	SegRatio=-0.05,AbsMeanSigma=0.3,pvalue=0.0752497620348009,pvalueTTest=0.15645490941018,
chr6	43565557	43565663	POLH	POLH00012	0.0693749564966814	2	-0.0535184983548036	2	0.142457788060292	2	0.142457788060292	NA	NA	SegRatio=-0.05,AbsMeanSigma=0.3,pvalue=0.0752497620348009,pvalueTTest=0.15645490941018,
chr6	43568702	43568816	POLH	POLH00013	0.0256464406214707	2	-0.0535184983548036	2	0.142457788060292	2	0.142457788060292	NA	NA	SegRatio=-0.05,AbsMeanSigma=0.3,pvalue=0.0752497620348009,pvalueTTest=0.15645490941018,
chr6	43568763	43568877	POLH	POLH00014	0.00122915226696325	2	-0.0535184983548036	2	0.142457788060292	2	0.142457788060292	NA	NA	SegRatio=-0.05,AbsMeanSigma=0.3,pvalue=0.0752497620348009,pvalueTTest=0.15645490941018,
chr6	43571574	43571679	POLH	POLH00015	-0.144638596716153	2	-0.0535184983548036	2	0.142457788060292	2	0.142457788060292	NA	NA	SegRatio=-0.05,AbsMeanSigma=0.3,pvalue=0.0752497620348009,pvalueTTest=0.15645490941018,
chr6	43571673	43571777	POLH	POLH00016	0.0648087169615649	2	-0.0535184983548036	2	0.142457788060292	2	0.142457788060292	NA	NA	SegRatio=-0.05,AbsMeanSigma=0.3,pvalue=0.0752497620348009,pvalueTTest=0.15645490941018,
chr6	43572331	43572426	POLH	POLH00017	0.159705896888187	2	-0.0535184983548036	2	0.142457788060292	2	0.142457788060292	NA	NA	SegRatio=-0.05,AbsMeanSigma=0.3,pvalue=0.0752497620348009,pvalueTTest=0.15645490941018,
chr6	43572425	43572538	POLH	POLH00018	-0.0535184983548036	2	-0.0535184983548036	2	0.142457788060292	2	0.142457788060292	NA	NA	SegRatio=-0.05,AbsMeanSigma=0.3,pvalue=0.0752497620348009,pvalueTTest=0.15645490941018,
chr6	43572950	43573042	POLH	POLH00019	0.0794848974464872	2	-0.0535184983548036	2	0.142457788060292	2	0.142457788060292	NA	NA	SegRatio=-0.05,AbsMeanSigma=0.3,pvalue=0.0752497620348009,pvalueTTest=0.15645490941018,
chr6	43573008	43573118	POLH	POLH00020	-0.00377101422455419	2	-0.0535184983548036	2	0.142457788060292	2	0.142457788060292	NA	NA	SegRatio=-0.05,AbsMeanSigma=0.3,pvalue=0.0752497620348009,pvalueTTest=0.15645490941018,
chr6	43578258	43578374	POLH	POLH00021	0.182722327934783	2	-0.0535184983548036	2	0.142457788060292	2	0.142457788060292	NA	NA	SegRatio=-0.05,AbsMeanSigma=0.3,pvalue=0.0752497620348009,pvalueTTest=0.15645490941018,
chr6	43578346	43578458	POLH	POLH00022	0.106903750254161	2	-0.0535184983548036	2	0.142457788060292	2	0.142457788060292	NA	NA	SegRatio=-0.05,AbsMeanSigma=0.3,pvalue=0.0752497620348009,pvalueTTest=0.15645490941018,
chr6	43578455	43578565	POLH	POLH00023	-0.0364682644790444	2	-0.0535184983548036	2	0.142457788060292	2	0.142457788060292	NA	NA	SegRatio=-0.05,AbsMeanSigma=0.3,pvalue=0.0752497620348009,pvalueTTest=0.15645490941018,
chr6	43581344	43581457	POLH	POLH00024	-0.00380290327163343	2	-0.0535184983548036	2	0.142457788060292	2	0.142457788060292	NA	NA	SegRatio=-0.05,AbsMeanSigma=0.3,pvalue=0.0752497620348009,pvalueTTest=0.15645490941018,
chr6	43581415	43581533	POLH	POLH00025	-0.274705142705506	2	-0.0535184983548036	2	0.142457788060292	2	0.142457788060292	NA	NA	SegRatio=-0.05,AbsMeanSigma=0.3,pvalue=0.0752497620348009,pvalueTTest=0.15645490941018,
chr6	43581474	43581568	POLH	POLH00026	-0.125598615475651	2	-0.0535184983548036	2	0.142457788060292	2	0.142457788060292	NA	NA	SegRatio=-0.05,AbsMeanSigma=0.3,pvalue=0.0752497620348009,pvalueTTest=0.15645490941018,
chr6	43581530	43581650	POLH	POLH00027	-0.104656000514826	2	-0.0535184983548036	2	0.142457788060292	2	0.142457788060292	NA	NA	SegRatio=-0.05,AbsMeanSigma=0.3,pvalue=0.0752497620348009,pvalueTTest=0.15645490941018,
chr6	43581603	43581719	POLH	POLH00028	-0.00967761263473449	2	-0.0535184983548036	2	0.142457788060292	2	0.142457788060292	NA	NA	SegRatio=-0.05,AbsMeanSigma=0.3,pvalue=0.0752497620348009,pvalueTTest=0.15645490941018,
chr6	43581719	43581834	POLH	POLH00029	-0.139639748449811	2	-0.0535184983548036	2	0.142457788060292	2	0.142457788060292	NA	NA	SegRatio=-0.05,AbsMeanSigma=0.3,pvalue=0.0752497620348009,pvalueTTest=0.15645490941018,
chr6	43581828	43581921	POLH	POLH00030	-0.0624046673829375	2	-0.0535184983548036	2	0.142457788060292	2	0.142457788060292	NA	NA	SegRatio=-0.05,AbsMeanSigma=0.3,pvalue=0.0752497620348009,pvalueTTest=0.15645490941018,
chr6	43581915	43582026	POLH	POLH00031	0.0614684065089895	2	-0.0535184983548036	2	0.142457788060292	2	0.142457788060292	NA	NA	SegRatio=-0.05,AbsMeanSigma=0.3,pvalue=0.0752497620348009,pvalueTTest=0.15645490941018,
chr6	43582007	43582120	POLH	POLH00032	-0.149673137058016	2	-0.0535184983548036	2	0.142457788060292	2	0.142457788060292	NA	NA	SegRatio=-0.05,AbsMeanSigma=0.3,pvalue=0.0752497620348009,pvalueTTest=0.15645490941018,
chr6	43582103	43582214	POLH	POLH00033	-0.0118797204808938	2	-0.0535184983548036	2	0.142457788060292	2	0.142457788060292	NA	NA	SegRatio=-0.05,AbsMeanSigma=0.3,pvalue=0.0752497620348009,pvalueTTest=0.15645490941018,
chr6	43582183	43582286	POLH	POLH00034	NA	2	-0.0535184983548036	2	0.142457788060292	2	0.142457788060292	NA	NA	SegRatio=-0.05,AbsMeanSigma=0.3,pvalue=0.0752497620348009,pvalueTTest=0.15645490941018,
chr6	43582263	43582377	POLH	POLH00035	NA	2	-0.0535184983548036	2	0.142457788060292	2	0.142457788060292	NA	NA	SegRatio=-0.05,AbsMeanSigma=0.3,pvalue=0.0752497620348009,pvalueTTest=0.15645490941018,
chr7	39046422	39046535	POU6F2	POU6F200001	0.0654792671365704	2	0.00915956864768869	2	0.000734262763860616	2	0.000734262763860616	NA	NA	SegRatio=0.01,AbsMeanSigma=0.15,pvalue=0.67152360466421,pvalueTTest=0.38742943768115,
chr7	39125454	39125548	POU6F2	POU6F200002	0.0354167324883858	2	0.00915956864768869	2	0.000734262763860616	2	0.000734262763860616	NA	NA	SegRatio=0.01,AbsMeanSigma=0.15,pvalue=0.67152360466421,pvalueTTest=0.38742943768115,
chr7	39125528	39125622	POU6F2	POU6F200003	0.000562016418242928	2	0.00915956864768869	2	0.000734262763860616	2	0.000734262763860616	NA	NA	SegRatio=0.01,AbsMeanSigma=0.15,pvalue=0.67152360466421,pvalueTTest=0.38742943768115,
chr7	39125603	39125714	POU6F2	POU6F200004	-0.0527229936850892	2	0.00915956864768869	2	0.000734262763860616	2	0.000734262763860616	NA	NA	SegRatio=0.01,AbsMeanSigma=0.15,pvalue=0.67152360466421,pvalueTTest=0.38742943768115,
chr7	39243813	39243923	POU6F2	POU6F200005	0.0587214787943749	2	0.00915956864768869	2	0.000734262763860616	2	0.000734262763860616	NA	NA	SegRatio=0.01,AbsMeanSigma=0.15,pvalue=0.67152360466421,pvalueTTest=0.38742943768115,
chr7	39243854	39243962	POU6F2	POU6F200006	-0.0492993258342041	2	0.00915956864768869	2	0.000734262763860616	2	0.000734262763860616	NA	NA	SegRatio=0.01,AbsMeanSigma=0.15,pvalue=0.67152360466421,pvalueTTest=0.38742943768115,
chr7	39246962	39247071	POU6F2	POU6F200007	0.00915956864768869	2	0.00915956864768869	2	0.000734262763860616	2	0.000734262763860616	NA	NA	SegRatio=0.01,AbsMeanSigma=0.15,pvalue=0.67152360466421,pvalueTTest=0.38742943768115,
chr7	39247021	39247141	POU6F2	POU6F200008	0.152054834826837	2	0.0759726566610815	2	0.000734262763860616	2	0.000734262763860616	NA	NA	SegRatio=0.08,AbsMeanSigma=0.75,pvalue=0.000104856403149816,pvalueTTest=0.000742454712573949,
chr7	39247129	39247218	POU6F2	POU6F200009	0.278729194150958	2	0.0759726566610815	2	0.000734262763860616	2	0.000734262763860616	NA	NA	SegRatio=0.08,AbsMeanSigma=0.75,pvalue=0.000104856403149816,pvalueTTest=0.000742454712573949,
chr7	39247217	39247333	POU6F2	POU6F200010	0.155559618689865	2	0.0759726566610815	2	0.000734262763860616	2	0.000734262763860616	NA	NA	SegRatio=0.08,AbsMeanSigma=0.75,pvalue=0.000104856403149816,pvalueTTest=0.000742454712573949,
chr7	39379202	39379324	POU6F2	POU6F200011	0.00497384064113249	2	0.0759726566610815	2	0.000734262763860616	2	0.000734262763860616	NA	NA	SegRatio=0.08,AbsMeanSigma=0.75,pvalue=0.000104856403149816,pvalueTTest=0.000742454712573949,
chr7	39379448	39379560	POU6F2	POU6F200012	0.00231999187300871	2	0.0759726566610815	2	0.000734262763860616	2	0.000734262763860616	NA	NA	SegRatio=0.08,AbsMeanSigma=0.75,pvalue=0.000104856403149816,pvalueTTest=0.000742454712573949,
chr7	39379515	39379600	POU6F2	POU6F200013	-0.118256330485095	2	0.0759726566610815	2	0.000734262763860616	2	0.000734262763860616	NA	NA	SegRatio=0.08,AbsMeanSigma=0.75,pvalue=0.000104856403149816,pvalueTTest=0.000742454712573949,
chr7	39379563	39379649	POU6F2	POU6F200014	0.0989734083028408	2	0.0759726566610815	2	0.000734262763860616	2	0.000734262763860616	NA	NA	SegRatio=0.08,AbsMeanSigma=0.75,pvalue=0.000104856403149816,pvalueTTest=0.000742454712573949,
chr7	39446136	39446255	POU6F2	POU6F200015	0.0847780706602983	2	0.0759726566610815	2	0.000734262763860616	2	0.000734262763860616	NA	NA	SegRatio=0.08,AbsMeanSigma=0.75,pvalue=0.000104856403149816,pvalueTTest=0.000742454712573949,
chr7	39446213	39446330	POU6F2	POU6F200016	0.243952963965121	2	0.0759726566610815	2	0.000734262763860616	2	0.000734262763860616	NA	NA	SegRatio=0.08,AbsMeanSigma=0.75,pvalue=0.000104856403149816,pvalueTTest=0.000742454712573949,
chr7	39446300	39446415	POU6F2	POU6F200017	NA	2	0.0759726566610815	2	0.000734262763860616	2	0.000734262763860616	NA	NA	SegRatio=0.08,AbsMeanSigma=0.75,pvalue=0.000104856403149816,pvalueTTest=0.000742454712573949,
chr7	39472594	39472691	POU6F2	POU6F200018	0.150085285797194	2	0.0759726566610815	2	0.000734262763860616	2	0.000734262763860616	NA	NA	SegRatio=0.08,AbsMeanSigma=0.75,pvalue=0.000104856403149816,pvalueTTest=0.000742454712573949,
chr7	39472660	39472747	POU6F2	POU6F200019	0.0759726566610815	2	0.0759726566610815	2	0.000734262763860616	2	0.000734262763860616	NA	NA	SegRatio=0.08,AbsMeanSigma=0.75,pvalue=0.000104856403149816,pvalueTTest=0.000742454712573949,
chr7	39472706	39472802	POU6F2	POU6F200020	0.132096726997072	2	0.0759726566610815	2	0.000734262763860616	2	0.000734262763860616	NA	NA	SegRatio=0.08,AbsMeanSigma=0.75,pvalue=0.000104856403149816,pvalueTTest=0.000742454712573949,
chr7	39472761	39472884	POU6F2	POU6F200021	0.10359459030711	2	0.0759726566610815	2	0.000734262763860616	2	0.000734262763860616	NA	NA	SegRatio=0.08,AbsMeanSigma=0.75,pvalue=0.000104856403149816,pvalueTTest=0.000742454712573949,
chr7	39472828	39472944	POU6F2	POU6F200022	0.12246888997285	2	0.0759726566610815	2	0.000734262763860616	2	0.000734262763860616	NA	NA	SegRatio=0.08,AbsMeanSigma=0.75,pvalue=0.000104856403149816,pvalueTTest=0.000742454712573949,
chr7	39491063	39491178	POU6F2	POU6F200023	0.0299713842510723	2	0.0759726566610815	2	0.000734262763860616	2	0.000734262763860616	NA	NA	SegRatio=0.08,AbsMeanSigma=0.75,pvalue=0.000104856403149816,pvalueTTest=0.000742454712573949,
chr7	39491164	39491267	POU6F2	POU6F200024	0.099773726492339	2	0.0759726566610815	2	0.000734262763860616	2	0.000734262763860616	NA	NA	SegRatio=0.08,AbsMeanSigma=0.75,pvalue=0.000104856403149816,pvalueTTest=0.000742454712573949,
chr7	39491225	39491342	POU6F2	POU6F200025	NA	2	0.0759726566610815	2	0.000734262763860616	2	0.000734262763860616	NA	NA	SegRatio=0.08,AbsMeanSigma=0.75,pvalue=0.000104856403149816,pvalueTTest=0.000742454712573949,
chr7	39500081	39500194	POU6F2	POU6F200026	0.0247342250172919	2	0.0759726566610815	2	0.000734262763860616	2	0.000734262763860616	NA	NA	SegRatio=0.08,AbsMeanSigma=0.75,pvalue=0.000104856403149816,pvalueTTest=0.000742454712573949,
chr7	39500152	39500266	POU6F2	POU6F200027	0.0473947867932073	2	0.0759726566610815	2	0.000734262763860616	2	0.000734262763860616	NA	NA	SegRatio=0.08,AbsMeanSigma=0.75,pvalue=0.000104856403149816,pvalueTTest=0.000742454712573949,
chr7	39500255	39500378	POU6F2	POU6F200028	0.0122152999320515	2	0.0759726566610815	2	0.000734262763860616	2	0.000734262763860616	NA	NA	SegRatio=0.08,AbsMeanSigma=0.75,pvalue=0.000104856403149816,pvalueTTest=0.000742454712573949,
chr7	39503760	39503874	POU6F2	POU6F200029	0.0848151497910432	2	0.0759726566610815	2	0.000734262763860616	2	0.000734262763860616	NA	NA	SegRatio=0.08,AbsMeanSigma=0.75,pvalue=0.000104856403149816,pvalueTTest=0.000742454712573949,
chr7	39503865	39503982	POU6F2	POU6F200030	0.00468391200501165	2	0.0759726566610815	2	0.000734262763860616	2	0.000734262763860616	NA	NA	SegRatio=0.08,AbsMeanSigma=0.75,pvalue=0.000104856403149816,pvalueTTest=0.000742454712573949,
chr7	39503935	39504073	POU6F2	POU6F200031	0.126314166807119	2	0.0759726566610815	2	0.000734262763860616	2	0.000734262763860616	NA	NA	SegRatio=0.08,AbsMeanSigma=0.75,pvalue=0.000104856403149816,pvalueTTest=0.000742454712573949,
chr7	39504024	39504137	POU6F2	POU6F200032	0.28864347403028	2	0.0759726566610815	2	0.000734262763860616	2	0.000734262763860616	NA	NA	SegRatio=0.08,AbsMeanSigma=0.75,pvalue=0.000104856403149816,pvalueTTest=0.000742454712573949,
chr7	39504138	39504252	POU6F2	POU6F200033	0.0574500673678473	2	0.0759726566610815	2	0.000734262763860616	2	0.000734262763860616	NA	NA	SegRatio=0.08,AbsMeanSigma=0.75,pvalue=0.000104856403149816,pvalueTTest=0.000742454712573949,
chr7	39504211	39504325	POU6F2	POU6F200034	-0.0268024201211339	2	0.0759726566610815	2	0.000734262763860616	2	0.000734262763860616	NA	NA	SegRatio=0.08,AbsMeanSigma=0.75,pvalue=0.000104856403149816,pvalueTTest=0.000742454712573949,
chr8	92972414	92972485	RUNX1T1	RUNX1T100001	-0.0312027044750055	2	0.119881323981633	2	0.478096670421582	2.5	0.00573892680686096	NA	NA	SegRatio=0.12,AbsMeanSigma=0.5,pvalue=1.79915797696955e-06,pvalueTTest=0.0578154566199303,Adjusted:byPvalueTTestRatio;
chr8	92972455	92972575	RUNX1T1	RUNX1T100002	0.153278766489362	2	0.119881323981633	2	0.478096670421582	2.5	0.00573892680686096	NA	NA	SegRatio=0.12,AbsMeanSigma=0.5,pvalue=1.79915797696955e-06,pvalueTTest=0.0578154566199303,Adjusted:byPvalueTTestRatio;
chr8	92972637	92972744	RUNX1T1	RUNX1T100003	0.235727134753909	2	0.119881323981633	2	0.478096670421582	2.5	0.00573892680686096	NA	NA	SegRatio=0.12,AbsMeanSigma=0.5,pvalue=1.79915797696955e-06,pvalueTTest=0.0578154566199303,Adjusted:byPvalueTTestRatio;
chr8	92972726	92972840	RUNX1T1	RUNX1T100004	0.120183440382603	2	0.119881323981633	2	0.478096670421582	2.5	0.00573892680686096	NA	NA	SegRatio=0.12,AbsMeanSigma=0.5,pvalue=1.79915797696955e-06,pvalueTTest=0.0578154566199303,Adjusted:byPvalueTTestRatio;
chr8	92982831	92982907	RUNX1T1	RUNX1T100005	0.0295562827542017	2	0.119881323981633	2	0.478096670421582	2.5	0.00573892680686096	NA	NA	SegRatio=0.12,AbsMeanSigma=0.5,pvalue=1.79915797696955e-06,pvalueTTest=0.0578154566199303,Adjusted:byPvalueTTestRatio;
chr8	92982872	92982981	RUNX1T1	RUNX1T100006	0.159750604782413	2	0.119881323981633	2	0.478096670421582	2.5	0.00573892680686096	NA	NA	SegRatio=0.12,AbsMeanSigma=0.5,pvalue=1.79915797696955e-06,pvalueTTest=0.0578154566199303,Adjusted:byPvalueTTestRatio;
chr8	92982908	92983026	RUNX1T1	RUNX1T100007	-0.101555682245078	2	0.119881323981633	2	0.478096670421582	2.5	0.00573892680686096	NA	NA	SegRatio=0.12,AbsMeanSigma=0.5,pvalue=1.79915797696955e-06,pvalueTTest=0.0578154566199303,Adjusted:byPvalueTTestRatio;
chr8	92982999	92983116	RUNX1T1	RUNX1T100008	0.298894161455916	2	0.119881323981633	2	0.478096670421582	2.5	0.00573892680686096	NA	NA	SegRatio=0.12,AbsMeanSigma=0.5,pvalue=1.79915797696955e-06,pvalueTTest=0.0578154566199303,Adjusted:byPvalueTTestRatio;
chr8	92988086	92988202	RUNX1T1	RUNX1T100009	0.0830882723915763	2	0.119881323981633	2	0.478096670421582	2.5	0.00573892680686096	NA	NA	SegRatio=0.12,AbsMeanSigma=0.5,pvalue=1.79915797696955e-06,pvalueTTest=0.0578154566199303,Adjusted:byPvalueTTestRatio;
chr8	92988146	92988260	RUNX1T1	RUNX1T100010	0.330923668585926	2	0.119881323981633	2	0.478096670421582	2.5	0.00573892680686096	NA	NA	SegRatio=0.12,AbsMeanSigma=0.5,pvalue=1.79915797696955e-06,pvalueTTest=0.0578154566199303,Adjusted:byPvalueTTestRatio;
chr8	92998308	92998423	RUNX1T1	RUNX1T100011	-0.0573345937616487	2	0.119881323981633	2	0.478096670421582	2.5	0.00573892680686096	NA	NA	SegRatio=0.12,AbsMeanSigma=0.5,pvalue=1.79915797696955e-06,pvalueTTest=0.0578154566199303,Adjusted:byPvalueTTestRatio;
chr8	92998364	92998479	RUNX1T1	RUNX1T100012	0.0843373185019273	2	0.119881323981633	2	0.478096670421582	2.5	0.00573892680686096	NA	NA	SegRatio=0.12,AbsMeanSigma=0.5,pvalue=1.79915797696955e-06,pvalueTTest=0.0578154566199303,Adjusted:byPvalueTTestRatio;
chr8	92998479	92998593	RUNX1T1	RUNX1T100013	-0.0162114725294999	2	0.119881323981633	2	0.478096670421582	2.5	0.00573892680686096	NA	NA	SegRatio=0.12,AbsMeanSigma=0.5,pvalue=1.79915797696955e-06,pvalueTTest=0.0578154566199303,Adjusted:byPvalueTTestRatio;
chr8	92999065	92999175	RUNX1T1	RUNX1T100014	-0.0139191736097919	2	0.119881323981633	2	0.478096670421582	2.5	0.00573892680686096	NA	NA	SegRatio=0.12,AbsMeanSigma=0.5,pvalue=1.79915797696955e-06,pvalueTTest=0.0578154566199303,Adjusted:byPvalueTTestRatio;
chr8	92999159	92999276	RUNX1T1	RUNX1T100015	0.0718874113166125	2	0.119881323981633	2	0.478096670421582	2.5	0.00573892680686096	NA	NA	SegRatio=0.12,AbsMeanSigma=0.5,pvalue=1.79915797696955e-06,pvalueTTest=0.0578154566199303,Adjusted:byPvalueTTestRatio;
chr8	93003841	93003956	RUNX1T1	RUNX1T100016	0.0101000988271445	2	0.119881323981633	2	0.478096670421582	2.5	0.00573892680686096	NA	NA	SegRatio=0.12,AbsMeanSigma=0.5,pvalue=1.79915797696955e-06,pvalueTTest=0.0578154566199303,Adjusted:byPvalueTTestRatio;
chr8	93003928	93004044	RUNX1T1	RUNX1T100017	0.373125895939631	2	0.119881323981633	2	0.478096670421582	2.5	0.00573892680686096	NA	NA	SegRatio=0.12,AbsMeanSigma=0.5,pvalue=1.79915797696955e-06,pvalueTTest=0.0578154566199303,Adjusted:byPvalueTTestRatio;
chr8	93004035	93004151	RUNX1T1	RUNX1T100018	0.0564782999365918	2	0.119881323981633	2	0.478096670421582	2.5	0.00573892680686096	NA	NA	SegRatio=0.12,AbsMeanSigma=0.5,pvalue=1.79915797696955e-06,pvalueTTest=0.0578154566199303,Adjusted:byPvalueTTestRatio;
chr8	93017306	93017427	RUNX1T1	RUNX1T100019	0.0737091707844354	2	0.119881323981633	2	0.478096670421582	2.5	0.00573892680686096	NA	NA	SegRatio=0.12,AbsMeanSigma=0.5,pvalue=1.79915797696955e-06,pvalueTTest=0.0578154566199303,Adjusted:byPvalueTTestRatio;
chr8	93017412	93017527	RUNX1T1	RUNX1T100020	0.223708192120532	2	0.119881323981633	2	0.478096670421582	2.5	0.00573892680686096	NA	NA	SegRatio=0.12,AbsMeanSigma=0.5,pvalue=1.79915797696955e-06,pvalueTTest=0.0578154566199303,Adjusted:byPvalueTTestRatio;
chr8	93017485	93017603	RUNX1T1	RUNX1T100021	0.29555010681273	2	0.119881323981633	2	0.478096670421582	2.5	0.00573892680686096	NA	NA	SegRatio=0.12,AbsMeanSigma=0.5,pvalue=1.79915797696955e-06,pvalueTTest=0.0578154566199303,Adjusted:byPvalueTTestRatio;
chr8	93023194	93023306	RUNX1T1	RUNX1T100022	0.1762888568585	2	0.119881323981633	2	0.478096670421582	2.5	0.00573892680686096	NA	NA	SegRatio=0.12,AbsMeanSigma=0.5,pvalue=1.79915797696955e-06,pvalueTTest=0.0578154566199303,Adjusted:byPvalueTTestRatio;
chr8	93023293	93023405	RUNX1T1	RUNX1T100023	NA	2	0.119881323981633	2	0.478096670421582	2.5	0.00573892680686096	NA	NA	SegRatio=0.12,AbsMeanSigma=0.5,pvalue=1.79915797696955e-06,pvalueTTest=0.0578154566199303,Adjusted:byPvalueTTestRatio;
chr8	93026739	93026840	RUNX1T1	RUNX1T100024	-0.0583772836633824	2	0.119881323981633	2	0.478096670421582	2.5	0.00573892680686096	NA	NA	SegRatio=0.12,AbsMeanSigma=0.5,pvalue=1.79915797696955e-06,pvalueTTest=0.0578154566199303,Adjusted:byPvalueTTestRatio;
chr8	93026823	93026941	RUNX1T1	RUNX1T100025	0.237812992528926	2	0.119881323981633	2	0.478096670421582	2.5	0.00573892680686096	NA	NA	SegRatio=0.12,AbsMeanSigma=0.5,pvalue=1.79915797696955e-06,pvalueTTest=0.0578154566199303,Adjusted:byPvalueTTestRatio;
chr8	93026909	93027024	RUNX1T1	RUNX1T100026	0.0612639069540105	2	0.119881323981633	2	0.478096670421582	2.5	0.00573892680686096	NA	NA	SegRatio=0.12,AbsMeanSigma=0.5,pvalue=1.79915797696955e-06,pvalueTTest=0.0578154566199303,Adjusted:byPvalueTTestRatio;
chr8	93026953	93027065	RUNX1T1	RUNX1T100027	0.204755439419325	2	0.119881323981633	2	0.478096670421582	2.5	0.00573892680686096	NA	NA	SegRatio=0.12,AbsMeanSigma=0.5,pvalue=1.79915797696955e-06,pvalueTTest=0.0578154566199303,Adjusted:byPvalueTTestRatio;
chr8	93027063	93027177	RUNX1T1	RUNX1T100028	-0.0564572994382122	2	0.119881323981633	2	0.478096670421582	2.5	0.00573892680686096	NA	NA	SegRatio=0.12,AbsMeanSigma=0.5,pvalue=1.79915797696955e-06,pvalueTTest=0.0578154566199303,Adjusted:byPvalueTTestRatio;
chr8	93029357	93029467	RUNX1T1	RUNX1T100029	-0.119416399014915	2	0.119881323981633	2	0.478096670421582	2.5	0.00573892680686096	NA	NA	SegRatio=0.12,AbsMeanSigma=0.5,pvalue=1.79915797696955e-06,pvalueTTest=0.0578154566199303,Adjusted:byPvalueTTestRatio;
chr8	93029459	93029573	RUNX1T1	RUNX1T100030	0.275352814654329	2	0.119881323981633	2	0.478096670421582	2.5	0.00573892680686096	NA	NA	SegRatio=0.12,AbsMeanSigma=0.5,pvalue=1.79915797696955e-06,pvalueTTest=0.0578154566199303,Adjusted:byPvalueTTestRatio;
chr8	93029555	93029670	RUNX1T1	RUNX1T100031	0.252552797417491	2	0.119881323981633	2	0.478096670421582	2.5	0.00573892680686096	NA	NA	SegRatio=0.12,AbsMeanSigma=0.5,pvalue=1.79915797696955e-06,pvalueTTest=0.0578154566199303,Adjusted:byPvalueTTestRatio;
chr8	93074686	93074800	RUNX1T1	RUNX1T100032	0.205382382907153	2	0.119881323981633	2	0.478096670421582	2.5	0.00573892680686096	NA	NA	SegRatio=0.12,AbsMeanSigma=0.5,pvalue=1.79915797696955e-06,pvalueTTest=0.0578154566199303,Adjusted:byPvalueTTestRatio;
chr8	93088084	93088216	RUNX1T1	RUNX1T100033	-0.809000611978858	2	0.119881323981633	2	0.478096670421582	2.5	0.00573892680686096	q-value=2.31184076775435e-05, copies=1	NA	SegRatio=0.12,AbsMeanSigma=0.5,pvalue=1.79915797696955e-06,pvalueTTest=0.0578154566199303,Adjusted:byPvalueTTestRatio;
chr8	93088216	93088330	RUNX1T1	RUNX1T100034	0.21270264139454	2	0.119881323981633	2	0.478096670421582	2.5	0.00573892680686096	NA	NA	SegRatio=0.12,AbsMeanSigma=0.5,pvalue=1.79915797696955e-06,pvalueTTest=0.0578154566199303,Adjusted:byPvalueTTestRatio;
chr8	93107223	93107335	RUNX1T1	RUNX1T100035	0.12068620680469	2	0.119881323981633	2	0.478096670421582	2.5	0.00573892680686096	NA	NA	SegRatio=0.12,AbsMeanSigma=0.5,pvalue=1.79915797696955e-06,pvalueTTest=0.0578154566199303,Adjusted:byPvalueTTestRatio;
chr8	93107281	93107397	RUNX1T1	RUNX1T100036	0.133907067647227	2	0.119881323981633	2	0.478096670421582	2.5	0.00573892680686096	NA	NA	SegRatio=0.12,AbsMeanSigma=0.5,pvalue=1.79915797696955e-06,pvalueTTest=0.0578154566199303,Adjusted:byPvalueTTestRatio;
chr8	93107356	93107461	RUNX1T1	RUNX1T100037	0.195406576706925	2	0.119881323981633	2	0.478096670421582	2.5	0.00573892680686096	NA	NA	SegRatio=0.12,AbsMeanSigma=0.5,pvalue=1.79915797696955e-06,pvalueTTest=0.0578154566199303,Adjusted:byPvalueTTestRatio;
chr8	93107580	93107692	RUNX1T1	RUNX1T100038	0.182083341487072	2	0.119881323981633	2	0.478096670421582	2.5	0.00573892680686096	NA	NA	SegRatio=0.12,AbsMeanSigma=0.5,pvalue=1.79915797696955e-06,pvalueTTest=0.0578154566199303,Adjusted:byPvalueTTestRatio;
chr8	93107681	93107794	RUNX1T1	RUNX1T100039	0.161627973579537	2	0.119881323981633	2	0.478096670421582	2.5	0.00573892680686096	NA	NA	SegRatio=0.12,AbsMeanSigma=0.5,pvalue=1.79915797696955e-06,pvalueTTest=0.0578154566199303,Adjusted:byPvalueTTestRatio;
chr8	93115014	93115138	RUNX1T1	RUNX1T100040	NA	2	0.119881323981633	2	0.478096670421582	2.5	0.00573892680686096	NA	NA	SegRatio=0.12,AbsMeanSigma=0.5,pvalue=1.79915797696955e-06,pvalueTTest=0.0578154566199303,Adjusted:byPvalueTTestRatio;
chr8	113236979	113237097	CSMD3	CSMD300001	0.143681688323808	2	0.119881323981633	2	0.437851825793884	2	0.437851825793884	NA	NA	SegRatio=0.12,AbsMeanSigma=0.5,pvalue=1.79915797696955e-06,pvalueTTest=0.0578154566199303,Adjusted:byPvalueTTestRatio;
chr8	113237094	113237208	CSMD3	CSMD300002	0.0343496512934903	2	0.119881323981633	2	0.437851825793884	2	0.437851825793884	NA	NA	SegRatio=0.12,AbsMeanSigma=0.5,pvalue=1.79915797696955e-06,pvalueTTest=0.0578154566199303,Adjusted:byPvalueTTestRatio;
chr8	113240929	113241039	CSMD3	CSMD300003	-1.34350808047508	2	0.119881323981633	2	0.437851825793884	2	0.437851825793884	q-value=1.17909426608961e-14, copies=0.5	NA	SegRatio=0.12,AbsMeanSigma=0.5,pvalue=1.79915797696955e-06,pvalueTTest=0.0578154566199303,Adjusted:byPvalueTTestRatio;
chr8	113241019	113241102	CSMD3	CSMD300004	-0.24851333546853	2	0.119881323981633	2	0.437851825793884	2	0.437851825793884	NA	NA	SegRatio=0.12,AbsMeanSigma=0.5,pvalue=1.79915797696955e-06,pvalueTTest=0.0578154566199303,Adjusted:byPvalueTTestRatio;
chr8	113241059	113241170	CSMD3	CSMD300005	NA	2	0.119881323981633	2	0.437851825793884	2	0.437851825793884	NA	NA	SegRatio=0.12,AbsMeanSigma=0.5,pvalue=1.79915797696955e-06,pvalueTTest=0.0578154566199303,Adjusted:byPvalueTTestRatio;
chr8	113243745	113243834	CSMD3	CSMD300006	-3.204808068639e-05	2	0.119881323981633	2	0.437851825793884	2	0.437851825793884	NA	NA	SegRatio=0.12,AbsMeanSigma=0.5,pvalue=1.79915797696955e-06,pvalueTTest=0.0578154566199303,Adjusted:byPvalueTTestRatio;
chr8	113243796	113243904	CSMD3	CSMD300007	0.0461757537674317	2	0.119881323981633	2	0.437851825793884	2	0.437851825793884	NA	NA	SegRatio=0.12,AbsMeanSigma=0.5,pvalue=1.79915797696955e-06,pvalueTTest=0.0578154566199303,Adjusted:byPvalueTTestRatio;
chr8	113246541	113246631	CSMD3	CSMD300008	-0.0998314857719828	2	0.119881323981633	2	0.437851825793884	2	0.437851825793884	NA	NA	SegRatio=0.12,AbsMeanSigma=0.5,pvalue=1.79915797696955e-06,pvalueTTest=0.0578154566199303,Adjusted:byPvalueTTestRatio;
chr8	113246607	113246704	CSMD3	CSMD300009	-0.0477507635369952	2	0.119881323981633	2	0.437851825793884	2	0.437851825793884	NA	NA	SegRatio=0.12,AbsMeanSigma=0.5,pvalue=1.79915797696955e-06,pvalueTTest=0.0578154566199303,Adjusted:byPvalueTTestRatio;
chr8	113246705	113246821	CSMD3	CSMD300010	NA	2	0.119881323981633	2	0.437851825793884	2	0.437851825793884	NA	NA	SegRatio=0.12,AbsMeanSigma=0.5,pvalue=1.79915797696955e-06,pvalueTTest=0.0578154566199303,Adjusted:byPvalueTTestRatio;
chr8	113249335	113249445	CSMD3	CSMD300011	-0.112677516743839	2	0.119881323981633	2	0.437851825793884	2	0.437851825793884	NA	NA	SegRatio=0.12,AbsMeanSigma=0.5,pvalue=1.79915797696955e-06,pvalueTTest=0.0578154566199303,Adjusted:byPvalueTTestRatio;
chr8	113249441	113249557	CSMD3	CSMD300012	0.131613010810823	2	0.119881323981633	2	0.437851825793884	2	0.437851825793884	NA	NA	SegRatio=0.12,AbsMeanSigma=0.5,pvalue=1.79915797696955e-06,pvalueTTest=0.0578154566199303,Adjusted:byPvalueTTestRatio;
chr8	113249481	113249594	CSMD3	CSMD300013	-0.00835500665106286	2	0.119881323981633	2	0.437851825793884	2	0.437851825793884	NA	NA	SegRatio=0.12,AbsMeanSigma=0.5,pvalue=1.79915797696955e-06,pvalueTTest=0.0578154566199303,Adjusted:byPvalueTTestRatio;
chr8	113249572	113249680	CSMD3	CSMD300014	NA	2	0.119881323981633	2	0.437851825793884	2	0.437851825793884	NA	NA	SegRatio=0.12,AbsMeanSigma=0.5,pvalue=1.79915797696955e-06,pvalueTTest=0.0578154566199303,Adjusted:byPvalueTTestRatio;
chr8	113253903	113254008	CSMD3	CSMD300015	0.0944916868861705	2	0.119881323981633	2	0.437851825793884	2	0.437851825793884	NA	NA	SegRatio=0.12,AbsMeanSigma=0.5,pvalue=1.79915797696955e-06,pvalueTTest=0.0578154566199303,Adjusted:byPvalueTTestRatio;
chr8	113253996	113254109	CSMD3	CSMD300016	0.00256636939621577	2	0.119881323981633	2	0.437851825793884	2	0.437851825793884	NA	NA	SegRatio=0.12,AbsMeanSigma=0.5,pvalue=1.79915797696955e-06,pvalueTTest=0.0578154566199303,Adjusted:byPvalueTTestRatio;
chr8	113256582	113256684	CSMD3	CSMD300017	0.20157239580543	2	0.119881323981633	2	0.437851825793884	2	0.437851825793884	NA	NA	SegRatio=0.12,AbsMeanSigma=0.5,pvalue=1.79915797696955e-06,pvalueTTest=0.0578154566199303,Adjusted:byPvalueTTestRatio;
chr8	113256660	113256771	CSMD3	CSMD300018	0.233315803630183	2	0.119881323981633	2	0.437851825793884	2	0.437851825793884	NA	NA	SegRatio=0.12,AbsMeanSigma=0.5,pvalue=1.79915797696955e-06,pvalueTTest=0.0578154566199303,Adjusted:byPvalueTTestRatio;
chr8	113256766	113256877	CSMD3	CSMD300019	-0.100606872316758	2	0.119881323981633	2	0.437851825793884	2	0.437851825793884	NA	NA	SegRatio=0.12,AbsMeanSigma=0.5,pvalue=1.79915797696955e-06,pvalueTTest=0.0578154566199303,Adjusted:byPvalueTTestRatio;
chr8	113259224	113259334	CSMD3	CSMD300020	0.0105080489534988	2	0.119881323981633	2	0.437851825793884	2	0.437851825793884	NA	NA	SegRatio=0.12,AbsMeanSigma=0.5,pvalue=1.79915797696955e-06,pvalueTTest=0.0578154566199303,Adjusted:byPvalueTTestRatio;
chr8	113259321	113259415	CSMD3	CSMD300021	0.253046017635012	2	0.119881323981633	2	0.437851825793884	2	0.437851825793884	NA	NA	SegRatio=0.12,AbsMeanSigma=0.5,pvalue=1.79915797696955e-06,pvalueTTest=0.0578154566199303,Adjusted:byPvalueTTestRatio;
chr8	113266439	113266538	CSMD3	CSMD300022	-0.00905585664003194	2	0.119881323981633	2	0.437851825793884	2	0.437851825793884	NA	NA	SegRatio=0.12,AbsMeanSigma=0.5,pvalue=1.79915797696955e-06,pvalueTTest=0.0578154566199303,Adjusted:byPvalueTTestRatio;
chr8	113266539	113266643	CSMD3	CSMD300023	NA	2	0.119881323981633	2	0.437851825793884	2	0.437851825793884	NA	NA	SegRatio=0.12,AbsMeanSigma=0.5,pvalue=1.79915797696955e-06,pvalueTTest=0.0578154566199303,Adjusted:byPvalueTTestRatio;
chr8	113267450	113267563	CSMD3	CSMD300024	0.0409917829512875	2	0.119881323981633	2	0.437851825793884	2	0.437851825793884	NA	NA	SegRatio=0.12,AbsMeanSigma=0.5,pvalue=1.79915797696955e-06,pvalueTTest=0.0578154566199303,Adjusted:byPvalueTTestRatio;
chr8	113267557	113267666	CSMD3	CSMD300025	-0.00525864903436553	2	0.119881323981633	2	0.437851825793884	2	0.437851825793884	NA	NA	SegRatio=0.12,AbsMeanSigma=0.5,pvalue=1.79915797696955e-06,pvalueTTest=0.0578154566199303,Adjusted:byPvalueTTestRatio;
chr8	113267650	113267724	CSMD3	CSMD300026	-0.671854795378022	2	0.119881323981633	2	0.437851825793884	2	0.437851825793884	NA	NA	SegRatio=0.12,AbsMeanSigma=0.5,pvalue=1.79915797696955e-06,pvalueTTest=0.0578154566199303,Adjusted:byPvalueTTestRatio;
chr8	113275815	113275928	CSMD3	CSMD300027	0.167230614164317	2	0.119881323981633	2	0.437851825793884	2	0.437851825793884	NA	NA	SegRatio=0.12,AbsMeanSigma=0.5,pvalue=1.79915797696955e-06,pvalueTTest=0.0578154566199303,Adjusted:byPvalueTTestRatio;
chr8	113275918	113276031	CSMD3	CSMD300028	0.251063889809152	2	0.119881323981633	2	0.437851825793884	2	0.437851825793884	NA	NA	SegRatio=0.12,AbsMeanSigma=0.5,pvalue=1.79915797696955e-06,pvalueTTest=0.0578154566199303,Adjusted:byPvalueTTestRatio;
chr8	113275959	113276073	CSMD3	CSMD300029	0.0945519957425249	2	0.119881323981633	2	0.437851825793884	2	0.437851825793884	NA	NA	SegRatio=0.12,AbsMeanSigma=0.5,pvalue=1.79915797696955e-06,pvalueTTest=0.0578154566199303,Adjusted:byPvalueTTestRatio;
chr8	113277544	113277659	CSMD3	CSMD300030	NA	2	0.119881323981633	2	0.437851825793884	2	0.437851825793884	NA	NA	SegRatio=0.12,AbsMeanSigma=0.5,pvalue=1.79915797696955e-06,pvalueTTest=0.0578154566199303,Adjusted:byPvalueTTestRatio;
chr8	113277660	113277775	CSMD3	CSMD300031	0.13322942247458	2	0.119881323981633	2	0.437851825793884	2	0.437851825793884	NA	NA	SegRatio=0.12,AbsMeanSigma=0.5,pvalue=1.79915797696955e-06,pvalueTTest=0.0578154566199303,Adjusted:byPvalueTTestRatio;
chr8	113277722	113277838	CSMD3	CSMD300032	0.360971916300002	2	0.119881323981633	2	0.437851825793884	2	0.437851825793884	NA	NA	SegRatio=0.12,AbsMeanSigma=0.5,pvalue=1.79915797696955e-06,pvalueTTest=0.0578154566199303,Adjusted:byPvalueTTestRatio;
chr8	113293312	113293429	CSMD3	CSMD300033	NA	2	0.119881323981633	2	0.437851825793884	2	0.437851825793884	NA	NA	SegRatio=0.12,AbsMeanSigma=0.5,pvalue=1.79915797696955e-06,pvalueTTest=0.0578154566199303,Adjusted:byPvalueTTestRatio;
chr8	113293427	113293534	CSMD3	CSMD300034	0.119881323981633	2	0.119881323981633	2	0.437851825793884	2	0.437851825793884	NA	NA	SegRatio=0.12,AbsMeanSigma=0.5,pvalue=1.79915797696955e-06,pvalueTTest=0.0578154566199303,Adjusted:byPvalueTTestRatio;
chr8	113293500	113293615	CSMD3	CSMD300035	0.205117086747429	2	0.119881323981633	2	0.437851825793884	2	0.437851825793884	NA	NA	SegRatio=0.12,AbsMeanSigma=0.5,pvalue=1.79915797696955e-06,pvalueTTest=0.0578154566199303,Adjusted:byPvalueTTestRatio;
chr8	113299259	113299366	CSMD3	CSMD300036	0.246480986305306	2	0.119881323981633	2	0.437851825793884	2	0.437851825793884	NA	NA	SegRatio=0.12,AbsMeanSigma=0.5,pvalue=1.79915797696955e-06,pvalueTTest=0.0578154566199303,Adjusted:byPvalueTTestRatio;
chr8	113299366	113299481	CSMD3	CSMD300037	0.167798677926928	2	0.119881323981633	2	0.437851825793884	2	0.437851825793884	NA	NA	SegRatio=0.12,AbsMeanSigma=0.5,pvalue=1.79915797696955e-06,pvalueTTest=0.0578154566199303,Adjusted:byPvalueTTestRatio;
chr8	113299472	113299583	CSMD3	CSMD300038	0.368825236942222	2	0.119881323981633	2	0.437851825793884	2	0.437851825793884	NA	NA	SegRatio=0.12,AbsMeanSigma=0.5,pvalue=1.79915797696955e-06,pvalueTTest=0.0578154566199303,Adjusted:byPvalueTTestRatio;
chr8	113301534	113301649	CSMD3	CSMD300039	0.18007108106568	2	0.119881323981633	2	0.437851825793884	2	0.437851825793884	NA	NA	SegRatio=0.12,AbsMeanSigma=0.5,pvalue=1.79915797696955e-06,pvalueTTest=0.0578154566199303,Adjusted:byPvalueTTestRatio;
chr8	113301644	113301752	CSMD3	CSMD300040	0.0598369760705293	2	0.119881323981633	2	0.437851825793884	2	0.437851825793884	NA	NA	SegRatio=0.12,AbsMeanSigma=0.5,pvalue=1.79915797696955e-06,pvalueTTest=0.0578154566199303,Adjusted:byPvalueTTestRatio;
chr8	113301698	113301812	CSMD3	CSMD300041	0.243166594475418	2	0.119881323981633	2	0.437851825793884	2	0.437851825793884	NA	NA	SegRatio=0.12,AbsMeanSigma=0.5,pvalue=1.79915797696955e-06,pvalueTTest=0.0578154566199303,Adjusted:byPvalueTTestRatio;
chr8	113303714	113303831	CSMD3	CSMD300042	0.0622709870249936	2	0.119881323981633	2	0.437851825793884	2	0.437851825793884	NA	NA	SegRatio=0.12,AbsMeanSigma=0.5,pvalue=1.79915797696955e-06,pvalueTTest=0.0578154566199303,Adjusted:byPvalueTTestRatio;
chr8	113303830	113303920	CSMD3	CSMD300043	-0.163294957642159	2	0.119881323981633	2	0.437851825793884	2	0.437851825793884	NA	NA	SegRatio=0.12,AbsMeanSigma=0.5,pvalue=1.79915797696955e-06,pvalueTTest=0.0578154566199303,Adjusted:byPvalueTTestRatio;
chr8	113303921	113304032	CSMD3	CSMD300044	NA	2	0.119881323981633	2	0.437851825793884	2	0.437851825793884	NA	NA	SegRatio=0.12,AbsMeanSigma=0.5,pvalue=1.79915797696955e-06,pvalueTTest=0.0578154566199303,Adjusted:byPvalueTTestRatio;
chr8	113304745	113304858	CSMD3	CSMD300045	0.181889215318753	2	0.119881323981633	2	0.437851825793884	2	0.437851825793884	NA	NA	SegRatio=0.12,AbsMeanSigma=0.5,pvalue=1.79915797696955e-06,pvalueTTest=0.0578154566199303,Adjusted:byPvalueTTestRatio;
chr8	113304842	113304938	CSMD3	CSMD300046	0.0186010431790877	2	0.119881323981633	2	0.437851825793884	2	0.437851825793884	NA	NA	SegRatio=0.12,AbsMeanSigma=0.5,pvalue=1.79915797696955e-06,pvalueTTest=0.0578154566199303,Adjusted:byPvalueTTestRatio;
chr8	113304935	113305062	CSMD3	CSMD300047	-0.617685206386896	2	0.119881323981633	2	0.437851825793884	2	0.437851825793884	q-value=0.000185098702052058, copies=1	NA	SegRatio=0.12,AbsMeanSigma=0.5,pvalue=1.79915797696955e-06,pvalueTTest=0.0578154566199303,Adjusted:byPvalueTTestRatio;
chr8	113308031	113308138	CSMD3	CSMD300048	0.255405449707616	2	0.119881323981633	2	0.437851825793884	2	0.437851825793884	NA	NA	SegRatio=0.12,AbsMeanSigma=0.5,pvalue=1.79915797696955e-06,pvalueTTest=0.0578154566199303,Adjusted:byPvalueTTestRatio;
chr8	113308112	113308226	CSMD3	CSMD300049	0.220696742582425	2	0.119881323981633	2	0.437851825793884	2	0.437851825793884	NA	NA	SegRatio=0.12,AbsMeanSigma=0.5,pvalue=1.79915797696955e-06,pvalueTTest=0.0578154566199303,Adjusted:byPvalueTTestRatio;
chr8	113308212	113308300	CSMD3	CSMD300050	NA	2	0.119881323981633	2	0.437851825793884	2	0.437851825793884	NA	NA	SegRatio=0.12,AbsMeanSigma=0.5,pvalue=1.79915797696955e-06,pvalueTTest=0.0578154566199303,Adjusted:byPvalueTTestRatio;
chr8	113313978	113314094	CSMD3	CSMD300051	0.0973835265989876	2	0.119881323981633	2	0.437851825793884	2	0.437851825793884	NA	NA	SegRatio=0.12,AbsMeanSigma=0.5,pvalue=1.79915797696955e-06,pvalueTTest=0.0578154566199303,Adjusted:byPvalueTTestRatio;
chr8	113314052	113314167	CSMD3	CSMD300052	0.181895933135846	2	0.119881323981633	2	0.437851825793884	2	0.437851825793884	NA	NA	SegRatio=0.12,AbsMeanSigma=0.5,pvalue=1.79915797696955e-06,pvalueTTest=0.0578154566199303,Adjusted:byPvalueTTestRatio;
chr8	113314160	113314272	CSMD3	CSMD300053	-2.66221915814573	2	0.0561534389942055	2	0.437851825793884	2	0.437851825793884	q-value=2.86310668180141e-34, copies=0	NA	SegRatio=0.06,AbsMeanSigma=0.44,pvalue=0.0281217769289022,pvalueTTest=0.563702450717529,
chr8	113316911	113317020	CSMD3	CSMD300054	0.150898343570744	2	0.0561534389942055	2	0.437851825793884	2	0.437851825793884	NA	NA	SegRatio=0.06,AbsMeanSigma=0.44,pvalue=0.0281217769289022,pvalueTTest=0.563702450717529,
chr8	113317008	113317123	CSMD3	CSMD300055	0.159886496722986	2	0.0561534389942055	2	0.437851825793884	2	0.437851825793884	NA	NA	SegRatio=0.06,AbsMeanSigma=0.44,pvalue=0.0281217769289022,pvalueTTest=0.563702450717529,
chr8	113317120	113317235	CSMD3	CSMD300056	0.094807553530645	2	0.0561534389942055	2	0.437851825793884	2	0.437851825793884	NA	NA	SegRatio=0.06,AbsMeanSigma=0.44,pvalue=0.0281217769289022,pvalueTTest=0.563702450717529,
chr8	113318151	113318267	CSMD3	CSMD300057	0.00484355002935808	2	0.0561534389942055	2	0.437851825793884	2	0.437851825793884	NA	NA	SegRatio=0.06,AbsMeanSigma=0.44,pvalue=0.0281217769289022,pvalueTTest=0.563702450717529,
chr8	113318239	113318349	CSMD3	CSMD300058	0.236258236925063	2	0.0561534389942055	2	0.437851825793884	2	0.437851825793884	NA	NA	SegRatio=0.06,AbsMeanSigma=0.44,pvalue=0.0281217769289022,pvalueTTest=0.563702450717529,
chr8	113318274	113318384	CSMD3	CSMD300059	0.297164755209537	2	0.0561534389942055	2	0.437851825793884	2	0.437851825793884	NA	NA	SegRatio=0.06,AbsMeanSigma=0.44,pvalue=0.0281217769289022,pvalueTTest=0.563702450717529,
chr8	113318367	113318482	CSMD3	CSMD300060	0.156956992336186	2	0.0561534389942055	2	0.437851825793884	2	0.437851825793884	NA	NA	SegRatio=0.06,AbsMeanSigma=0.44,pvalue=0.0281217769289022,pvalueTTest=0.563702450717529,
chr8	113323167	113323284	CSMD3	CSMD300061	0.0219447014460093	2	0.0561534389942055	2	0.437851825793884	2	0.437851825793884	NA	NA	SegRatio=0.06,AbsMeanSigma=0.44,pvalue=0.0281217769289022,pvalueTTest=0.563702450717529,
chr8	113323260	113323369	CSMD3	CSMD300062	-0.0595014215019946	2	0.0561534389942055	2	0.437851825793884	2	0.437851825793884	NA	NA	SegRatio=0.06,AbsMeanSigma=0.44,pvalue=0.0281217769289022,pvalueTTest=0.563702450717529,
chr8	113323368	113323479	CSMD3	CSMD300063	0.206195584612451	2	0.0561534389942055	2	0.437851825793884	2	0.437851825793884	NA	NA	SegRatio=0.06,AbsMeanSigma=0.44,pvalue=0.0281217769289022,pvalueTTest=0.563702450717529,
chr8	113326110	113326206	CSMD3	CSMD300064	-0.00707497881677143	2	0.0561534389942055	2	0.437851825793884	2	0.437851825793884	NA	NA	SegRatio=0.06,AbsMeanSigma=0.44,pvalue=0.0281217769289022,pvalueTTest=0.563702450717529,
chr8	113326180	113326279	CSMD3	CSMD300065	NA	2	0.0561534389942055	2	0.437851825793884	2	0.437851825793884	NA	NA	SegRatio=0.06,AbsMeanSigma=0.44,pvalue=0.0281217769289022,pvalueTTest=0.563702450717529,
chr8	113326270	113326383	CSMD3	CSMD300066	NA	2	0.0561534389942055	2	0.437851825793884	2	0.437851825793884	NA	NA	SegRatio=0.06,AbsMeanSigma=0.44,pvalue=0.0281217769289022,pvalueTTest=0.563702450717529,
chr8	113326575	113326672	CSMD3	CSMD300067	NA	2	0.0561534389942055	2	0.437851825793884	2	0.437851825793884	NA	NA	SegRatio=0.06,AbsMeanSigma=0.44,pvalue=0.0281217769289022,pvalueTTest=0.563702450717529,
chr8	113326671	113326788	CSMD3	CSMD300068	0.0219160818406105	2	0.0561534389942055	2	0.437851825793884	2	0.437851825793884	NA	NA	SegRatio=0.06,AbsMeanSigma=0.44,pvalue=0.0281217769289022,pvalueTTest=0.563702450717529,
chr8	113326776	113326884	CSMD3	CSMD300069	0.0561534389942055	2	0.0561534389942055	2	0.437851825793884	2	0.437851825793884	NA	NA	SegRatio=0.06,AbsMeanSigma=0.44,pvalue=0.0281217769289022,pvalueTTest=0.563702450717529,
chr8	113330970	113331087	CSMD3	CSMD300070	-0.989304039698197	2	0.0561534389942055	2	0.437851825793884	2	0.437851825793884	NA	NA	SegRatio=0.06,AbsMeanSigma=0.44,pvalue=0.0281217769289022,pvalueTTest=0.563702450717529,
chr8	113331083	113331198	CSMD3	CSMD300071	0.137398158559656	2	0.0561534389942055	2	0.437851825793884	2	0.437851825793884	NA	NA	SegRatio=0.06,AbsMeanSigma=0.44,pvalue=0.0281217769289022,pvalueTTest=0.563702450717529,
chr8	113332093	113332190	CSMD3	CSMD300072	-0.0496970249191839	2	0.0561534389942055	2	0.437851825793884	2	0.437851825793884	NA	NA	SegRatio=0.06,AbsMeanSigma=0.44,pvalue=0.0281217769289022,pvalueTTest=0.563702450717529,
chr8	113332148	113332226	CSMD3	CSMD300073	-0.0615661039216937	2	0.0561534389942055	2	0.437851825793884	2	0.437851825793884	NA	NA	SegRatio=0.06,AbsMeanSigma=0.44,pvalue=0.0281217769289022,pvalueTTest=0.563702450717529,
chr8	113332170	113332247	CSMD3	CSMD300074	0.0718170121064631	2	0.0561534389942055	2	0.437851825793884	2	0.437851825793884	NA	NA	SegRatio=0.06,AbsMeanSigma=0.44,pvalue=0.0281217769289022,pvalueTTest=0.563702450717529,
chr8	113347525	113347635	CSMD3	CSMD300075	0.0874132810787493	2	0.0561534389942055	2	0.437851825793884	2	0.437851825793884	NA	NA	SegRatio=0.06,AbsMeanSigma=0.44,pvalue=0.0281217769289022,pvalueTTest=0.563702450717529,
chr8	113347597	113347714	CSMD3	CSMD300076	0.00936620350630805	2	0.0561534389942055	2	0.437851825793884	2	0.437851825793884	NA	NA	SegRatio=0.06,AbsMeanSigma=0.44,pvalue=0.0281217769289022,pvalueTTest=0.563702450717529,
chr8	113347712	113347821	CSMD3	CSMD300077	-1.95576734305946	2	0.0852680530801731	2	0.437851825793884	2	0.437851825793884	q-value=5.84767683389948e-17, copies=0.5	NA	SegRatio=0.09,AbsMeanSigma=0.12,pvalue=0.658496749212847,pvalueTTest=0.905430767548581,
chr8	113348809	113348919	CSMD3	CSMD300078	NA	2	0.0852680530801731	2	0.437851825793884	2	0.437851825793884	NA	NA	SegRatio=0.09,AbsMeanSigma=0.12,pvalue=0.658496749212847,pvalueTTest=0.905430767548581,
chr8	113348917	113349029	CSMD3	CSMD300079	0.0552754089123242	2	0.0852680530801731	2	0.437851825793884	2	0.437851825793884	NA	NA	SegRatio=0.09,AbsMeanSigma=0.12,pvalue=0.658496749212847,pvalueTTest=0.905430767548581,
chr8	113349010	113349123	CSMD3	CSMD300080	-0.034960739415781	2	0.0852680530801731	2	0.437851825793884	2	0.437851825793884	NA	NA	SegRatio=0.09,AbsMeanSigma=0.12,pvalue=0.658496749212847,pvalueTTest=0.905430767548581,
chr8	113349750	113349856	CSMD3	CSMD300081	0.0701409643057637	2	0.0852680530801731	2	0.437851825793884	2	0.437851825793884	NA	NA	SegRatio=0.09,AbsMeanSigma=0.12,pvalue=0.658496749212847,pvalueTTest=0.905430767548581,
chr8	113349840	113349951	CSMD3	CSMD300082	0.110620186083019	2	0.0852680530801731	2	0.437851825793884	2	0.437851825793884	NA	NA	SegRatio=0.09,AbsMeanSigma=0.12,pvalue=0.658496749212847,pvalueTTest=0.905430767548581,
chr8	113349948	113350053	CSMD3	CSMD300083	0.143694758187824	2	0.0852680530801731	2	0.437851825793884	2	0.437851825793884	NA	NA	SegRatio=0.09,AbsMeanSigma=0.12,pvalue=0.658496749212847,pvalueTTest=0.905430767548581,
chr8	113353584	113353720	CSMD3	CSMD300084	NA	2	0.0852680530801731	2	0.437851825793884	2	0.437851825793884	NA	NA	SegRatio=0.09,AbsMeanSigma=0.12,pvalue=0.658496749212847,pvalueTTest=0.905430767548581,
chr8	113353723	113353829	CSMD3	CSMD300085	0.202713536439881	2	0.0852680530801731	2	0.437851825793884	2	0.437851825793884	NA	NA	SegRatio=0.09,AbsMeanSigma=0.12,pvalue=0.658496749212847,pvalueTTest=0.905430767548581,
chr8	113353830	113353946	CSMD3	CSMD300086	-0.00962346833508043	2	0.0852680530801731	2	0.437851825793884	2	0.437851825793884	NA	NA	SegRatio=0.09,AbsMeanSigma=0.12,pvalue=0.658496749212847,pvalueTTest=0.905430767548581,
chr8	113358236	113358348	CSMD3	CSMD300087	NA	2	0.0852680530801731	2	0.437851825793884	2	0.437851825793884	NA	NA	SegRatio=0.09,AbsMeanSigma=0.12,pvalue=0.658496749212847,pvalueTTest=0.905430767548581,
chr8	113358344	113358454	CSMD3	CSMD300088	0.0852680530801731	2	0.0852680530801731	2	0.437851825793884	2	0.437851825793884	NA	NA	SegRatio=0.09,AbsMeanSigma=0.12,pvalue=0.658496749212847,pvalueTTest=0.905430767548581,
chr8	113358409	113358527	CSMD3	CSMD300089	0.248713752345901	2	0.0852680530801731	2	0.437851825793884	2	0.437851825793884	NA	NA	SegRatio=0.09,AbsMeanSigma=0.12,pvalue=0.658496749212847,pvalueTTest=0.905430767548581,
chr8	113363330	113363435	CSMD3	CSMD300090	NA	2	-1.72170510079186	2	0.437851825793884	2	0.437851825793884	NA	NA	SegRatio=-1.72,AbsMeanSigma=4.74,pvalue=2.14085455647562e-16,pvalueTTest=1,Adjusted:byPvalueTTestRatio;
chr8	113363420	113363486	CSMD3	CSMD300091	-1.72170510079186	2	-1.72170510079186	2	0.437851825793884	2	0.437851825793884	NA	NA	SegRatio=-1.72,AbsMeanSigma=4.74,pvalue=2.14085455647562e-16,pvalueTTest=1,Adjusted:byPvalueTTestRatio;
chr8	113363447	113363555	CSMD3	CSMD300092	NA	2	0.0147198166136656	2	0.437851825793884	2	0.437851825793884	NA	NA	SegRatio=0.01,AbsMeanSigma=0.05,pvalue=0.806708457021714,pvalueTTest=0.914577733829501,
chr8	113364554	113364665	CSMD3	CSMD300093	-0.0812973603472402	2	0.0147198166136656	2	0.437851825793884	2	0.437851825793884	NA	NA	SegRatio=0.01,AbsMeanSigma=0.05,pvalue=0.806708457021714,pvalueTTest=0.914577733829501,
chr8	113364663	113364750	CSMD3	CSMD300094	0.0195862449895459	2	0.0147198166136656	2	0.437851825793884	2	0.437851825793884	NA	NA	SegRatio=0.01,AbsMeanSigma=0.05,pvalue=0.806708457021714,pvalueTTest=0.914577733829501,
chr8	113364733	113364841	CSMD3	CSMD300095	NA	2	0.0147198166136656	2	0.437851825793884	2	0.437851825793884	NA	NA	SegRatio=0.01,AbsMeanSigma=0.05,pvalue=0.806708457021714,pvalueTTest=0.914577733829501,
chr8	113392503	113392610	CSMD3	CSMD300096	NA	2	0.0147198166136656	2	0.437851825793884	2	0.437851825793884	NA	NA	SegRatio=0.01,AbsMeanSigma=0.05,pvalue=0.806708457021714,pvalueTTest=0.914577733829501,
chr8	113392602	113392704	CSMD3	CSMD300097	-0.283311624768557	2	0.0147198166136656	2	0.437851825793884	2	0.437851825793884	NA	NA	SegRatio=0.01,AbsMeanSigma=0.05,pvalue=0.806708457021714,pvalueTTest=0.914577733829501,
chr8	113395718	113395812	CSMD3	CSMD300098	NA	2	0.0147198166136656	2	0.437851825793884	2	0.437851825793884	NA	NA	SegRatio=0.01,AbsMeanSigma=0.05,pvalue=0.806708457021714,pvalueTTest=0.914577733829501,
chr8	113395804	113395910	CSMD3	CSMD300099	0.224561983673793	2	0.0147198166136656	2	0.437851825793884	2	0.437851825793884	NA	NA	SegRatio=0.01,AbsMeanSigma=0.05,pvalue=0.806708457021714,pvalueTTest=0.914577733829501,
chr8	113395865	113395980	CSMD3	CSMD300100	0.0785626106520516	2	0.0147198166136656	2	0.437851825793884	2	0.437851825793884	NA	NA	SegRatio=0.01,AbsMeanSigma=0.05,pvalue=0.806708457021714,pvalueTTest=0.914577733829501,
chr8	113402850	113402960	CSMD3	CSMD300101	0.178000319909888	2	0.0147198166136656	2	0.437851825793884	2	0.437851825793884	NA	NA	SegRatio=0.01,AbsMeanSigma=0.05,pvalue=0.806708457021714,pvalueTTest=0.914577733829501,
chr8	113402940	113403038	CSMD3	CSMD300102	0.188460487641269	2	0.0147198166136656	2	0.437851825793884	2	0.437851825793884	NA	NA	SegRatio=0.01,AbsMeanSigma=0.05,pvalue=0.806708457021714,pvalueTTest=0.914577733829501,
chr8	113418770	113418884	CSMD3	CSMD300103	0.196088773254774	2	0.0147198166136656	2	0.437851825793884	2	0.437851825793884	NA	NA	SegRatio=0.01,AbsMeanSigma=0.05,pvalue=0.806708457021714,pvalueTTest=0.914577733829501,
chr8	113418819	113418919	CSMD3	CSMD300104	0.199706736697559	2	0.0147198166136656	2	0.437851825793884	2	0.437851825793884	NA	NA	SegRatio=0.01,AbsMeanSigma=0.05,pvalue=0.806708457021714,pvalueTTest=0.914577733829501,
chr8	113418883	113418991	CSMD3	CSMD300105	0.240795493593539	2	0.0147198166136656	2	0.437851825793884	2	0.437851825793884	NA	NA	SegRatio=0.01,AbsMeanSigma=0.05,pvalue=0.806708457021714,pvalueTTest=0.914577733829501,
chr8	113420517	113420628	CSMD3	CSMD300106	0.111920275341777	2	0.0147198166136656	2	0.437851825793884	2	0.437851825793884	NA	NA	SegRatio=0.01,AbsMeanSigma=0.05,pvalue=0.806708457021714,pvalueTTest=0.914577733829501,
chr8	113420607	113420719	CSMD3	CSMD300107	NA	2	0.0147198166136656	2	0.437851825793884	2	0.437851825793884	NA	NA	SegRatio=0.01,AbsMeanSigma=0.05,pvalue=0.806708457021714,pvalueTTest=0.914577733829501,
chr8	113421124	113421216	CSMD3	CSMD300108	0.190404044663021	2	0.0147198166136656	2	0.437851825793884	2	0.437851825793884	NA	NA	SegRatio=0.01,AbsMeanSigma=0.05,pvalue=0.806708457021714,pvalueTTest=0.914577733829501,
chr8	113421190	113421283	CSMD3	CSMD300109	-0.10317476479671	2	0.0147198166136656	2	0.437851825793884	2	0.437851825793884	NA	NA	SegRatio=0.01,AbsMeanSigma=0.05,pvalue=0.806708457021714,pvalueTTest=0.914577733829501,
chr8	113484794	113484910	CSMD3	CSMD300110	0.126710580609797	2	0.0147198166136656	2	0.437851825793884	2	0.437851825793884	NA	NA	SegRatio=0.01,AbsMeanSigma=0.05,pvalue=0.806708457021714,pvalueTTest=0.914577733829501,
chr8	113484910	113485022	CSMD3	CSMD300111	-0.265934028929755	2	0.0147198166136656	2	0.437851825793884	2	0.437851825793884	q-value=0.00781736976877211, copies=1.5	NA	SegRatio=0.01,AbsMeanSigma=0.05,pvalue=0.806708457021714,pvalueTTest=0.914577733829501,
chr8	113504646	113504742	CSMD3	CSMD300112	-0.179901069522637	2	0.0147198166136656	2	0.437851825793884	2	0.437851825793884	NA	NA	SegRatio=0.01,AbsMeanSigma=0.05,pvalue=0.806708457021714,pvalueTTest=0.914577733829501,
chr8	113504743	113504859	CSMD3	CSMD300113	0.0147198166136656	2	0.0147198166136656	2	0.437851825793884	2	0.437851825793884	NA	NA	SegRatio=0.01,AbsMeanSigma=0.05,pvalue=0.806708457021714,pvalueTTest=0.914577733829501,
chr8	113504856	113504969	CSMD3	CSMD300114	0.264919956034453	2	0.0147198166136656	2	0.437851825793884	2	0.437851825793884	NA	NA	SegRatio=0.01,AbsMeanSigma=0.05,pvalue=0.806708457021714,pvalueTTest=0.914577733829501,
chr8	113515966	113516077	CSMD3	CSMD300115	NA	2	0.0147198166136656	2	0.437851825793884	2	0.437851825793884	NA	NA	SegRatio=0.01,AbsMeanSigma=0.05,pvalue=0.806708457021714,pvalueTTest=0.914577733829501,
chr8	113516061	113516176	CSMD3	CSMD300116.CSMD300117	NA	2	0.0147198166136656	2	0.437851825793884	2	0.437851825793884	NA	NA	SegRatio=0.01,AbsMeanSigma=0.05,pvalue=0.806708457021714,pvalueTTest=0.914577733829501,
chr8	113516193	113516320	CSMD3	CSMD300118	-2.15489250459616	2	0.0147198166136656	2	0.437851825793884	2	0.437851825793884	q-value=0.00623022487889342, copies=0	NA	SegRatio=0.01,AbsMeanSigma=0.05,pvalue=0.806708457021714,pvalueTTest=0.914577733829501,
chr8	113518880	113518997	CSMD3	CSMD300119	-0.0794722564361139	2	0.0147198166136656	2	0.437851825793884	2	0.437851825793884	NA	NA	SegRatio=0.01,AbsMeanSigma=0.05,pvalue=0.806708457021714,pvalueTTest=0.914577733829501,
chr8	113518939	113519050	CSMD3	CSMD300120	0.00243989073075051	2	0.0147198166136656	2	0.437851825793884	2	0.437851825793884	NA	NA	SegRatio=0.01,AbsMeanSigma=0.05,pvalue=0.806708457021714,pvalueTTest=0.914577733829501,
chr8	113519036	113519151	CSMD3	CSMD300121	-1.57738998603633	2	-0.809108877288965	2	0.437851825793884	2	0.437851825793884	NA	NA	SegRatio=-0.81,AbsMeanSigma=3.24,pvalue=2.01757953645908e-08,pvalueTTest=0.308421191081251,Adjusted:byPvalueTTestRatio;
chr8	113529164	113529296	CSMD3	CSMD300122	-0.809108877288965	2	-0.809108877288965	2	0.437851825793884	2	0.437851825793884	NA	NA	SegRatio=-0.81,AbsMeanSigma=3.24,pvalue=2.01757953645908e-08,pvalueTTest=0.308421191081251,Adjusted:byPvalueTTestRatio;
chr8	113529296	113529402	CSMD3	CSMD300123	0.277577668791852	2	0.132255645257756	2	0.437851825793884	2	0.437851825793884	NA	NA	SegRatio=0.13,AbsMeanSigma=0.84,pvalue=1.02774270018158e-06,pvalueTTest=0.0395965436295143,Adjusted:byPvalueTTestRatio;
chr8	113529341	113529440	CSMD3	CSMD300124	0.165193451764625	2	0.132255645257756	2	0.437851825793884	2	0.437851825793884	NA	NA	SegRatio=0.13,AbsMeanSigma=0.84,pvalue=1.02774270018158e-06,pvalueTTest=0.0395965436295143,Adjusted:byPvalueTTestRatio;
chr8	113529392	113529505	CSMD3	CSMD300125	0.206088697453404	2	0.132255645257756	2	0.437851825793884	2	0.437851825793884	NA	NA	SegRatio=0.13,AbsMeanSigma=0.84,pvalue=1.02774270018158e-06,pvalueTTest=0.0395965436295143,Adjusted:byPvalueTTestRatio;
chr8	113562876	113562988	CSMD3	CSMD300126	0.0180174838550591	2	0.132255645257756	2	0.437851825793884	2	0.437851825793884	NA	NA	SegRatio=0.13,AbsMeanSigma=0.84,pvalue=1.02774270018158e-06,pvalueTTest=0.0395965436295143,Adjusted:byPvalueTTestRatio;
chr8	113562988	113563103	CSMD3	CSMD300127	0.226210423513925	2	0.132255645257756	2	0.437851825793884	2	0.437851825793884	NA	NA	SegRatio=0.13,AbsMeanSigma=0.84,pvalue=1.02774270018158e-06,pvalueTTest=0.0395965436295143,Adjusted:byPvalueTTestRatio;
chr8	113563062	113563169	CSMD3	CSMD300128	0.11104975124787	2	0.132255645257756	2	0.437851825793884	2	0.437851825793884	NA	NA	SegRatio=0.13,AbsMeanSigma=0.84,pvalue=1.02774270018158e-06,pvalueTTest=0.0395965436295143,Adjusted:byPvalueTTestRatio;
chr8	113564789	113564904	CSMD3	CSMD300129	0.160854906181858	2	0.132255645257756	2	0.437851825793884	2	0.437851825793884	NA	NA	SegRatio=0.13,AbsMeanSigma=0.84,pvalue=1.02774270018158e-06,pvalueTTest=0.0395965436295143,Adjusted:byPvalueTTestRatio;
chr8	113564876	113564987	CSMD3	CSMD300130	0.0296189840498885	2	0.132255645257756	2	0.437851825793884	2	0.437851825793884	NA	NA	SegRatio=0.13,AbsMeanSigma=0.84,pvalue=1.02774270018158e-06,pvalueTTest=0.0395965436295143,Adjusted:byPvalueTTestRatio;
chr8	113568957	113569070	CSMD3	CSMD300131	0.183143935563913	2	0.132255645257756	2	0.437851825793884	2	0.437851825793884	NA	NA	SegRatio=0.13,AbsMeanSigma=0.84,pvalue=1.02774270018158e-06,pvalueTTest=0.0395965436295143,Adjusted:byPvalueTTestRatio;
chr8	113569014	113569120	CSMD3	CSMD300132	0.206171277858618	2	0.132255645257756	2	0.437851825793884	2	0.437851825793884	NA	NA	SegRatio=0.13,AbsMeanSigma=0.84,pvalue=1.02774270018158e-06,pvalueTTest=0.0395965436295143,Adjusted:byPvalueTTestRatio;
chr8	113569087	113569201	CSMD3	CSMD300133	0.101564983286355	2	0.132255645257756	2	0.437851825793884	2	0.437851825793884	NA	NA	SegRatio=0.13,AbsMeanSigma=0.84,pvalue=1.02774270018158e-06,pvalueTTest=0.0395965436295143,Adjusted:byPvalueTTestRatio;
chr8	113569185	113569296	CSMD3	CSMD300134	NA	2	0.132255645257756	2	0.437851825793884	2	0.437851825793884	NA	NA	SegRatio=0.13,AbsMeanSigma=0.84,pvalue=1.02774270018158e-06,pvalueTTest=0.0395965436295143,Adjusted:byPvalueTTestRatio;
chr8	113585668	113585779	CSMD3	CSMD300135	0.132255645257756	2	0.132255645257756	2	0.437851825793884	2	0.437851825793884	NA	NA	SegRatio=0.13,AbsMeanSigma=0.84,pvalue=1.02774270018158e-06,pvalueTTest=0.0395965436295143,Adjusted:byPvalueTTestRatio;
chr8	113585759	113585872	CSMD3	CSMD300136	0.154104050105398	2	0.132255645257756	2	0.437851825793884	2	0.437851825793884	NA	NA	SegRatio=0.13,AbsMeanSigma=0.84,pvalue=1.02774270018158e-06,pvalueTTest=0.0395965436295143,Adjusted:byPvalueTTestRatio;
chr8	113585804	113585917	CSMD3	CSMD300137	0.102867013186901	2	0.132255645257756	2	0.437851825793884	2	0.437851825793884	NA	NA	SegRatio=0.13,AbsMeanSigma=0.84,pvalue=1.02774270018158e-06,pvalueTTest=0.0395965436295143,Adjusted:byPvalueTTestRatio;
chr8	113599288	113599394	CSMD3	CSMD300138	0.289563291017636	2	0.132255645257756	2	0.437851825793884	2	0.437851825793884	NA	NA	SegRatio=0.13,AbsMeanSigma=0.84,pvalue=1.02774270018158e-06,pvalueTTest=0.0395965436295143,Adjusted:byPvalueTTestRatio;
chr8	113599344	113599458	CSMD3	CSMD300139	0.0753407859965998	2	0.132255645257756	2	0.437851825793884	2	0.437851825793884	NA	NA	SegRatio=0.13,AbsMeanSigma=0.84,pvalue=1.02774270018158e-06,pvalueTTest=0.0395965436295143,Adjusted:byPvalueTTestRatio;
chr8	113599424	113599534	CSMD3	CSMD300140	-0.0708912612111822	2	0.132255645257756	2	0.437851825793884	2	0.437851825793884	NA	NA	SegRatio=0.13,AbsMeanSigma=0.84,pvalue=1.02774270018158e-06,pvalueTTest=0.0395965436295143,Adjusted:byPvalueTTestRatio;
chr8	113649021	113649133	CSMD3	CSMD300141	0.109966311990413	2	0.132255645257756	2	0.437851825793884	2	0.437851825793884	NA	NA	SegRatio=0.13,AbsMeanSigma=0.84,pvalue=1.02774270018158e-06,pvalueTTest=0.0395965436295143,Adjusted:byPvalueTTestRatio;
chr8	113649121	113649212	CSMD3	CSMD300142	0.168064056485761	2	0.132255645257756	2	0.437851825793884	2	0.437851825793884	NA	NA	SegRatio=0.13,AbsMeanSigma=0.84,pvalue=1.02774270018158e-06,pvalueTTest=0.0395965436295143,Adjusted:byPvalueTTestRatio;
chr8	113649155	113649268	CSMD3	CSMD300143	0.0125263335580001	2	0.132255645257756	2	0.437851825793884	2	0.437851825793884	NA	NA	SegRatio=0.13,AbsMeanSigma=0.84,pvalue=1.02774270018158e-06,pvalueTTest=0.0395965436295143,Adjusted:byPvalueTTestRatio;
chr8	113650858	113650969	CSMD3	CSMD300144	-1.12559531546926	2	0.132255645257756	2	0.437851825793884	2	0.437851825793884	NA	NA	SegRatio=0.13,AbsMeanSigma=0.84,pvalue=1.02774270018158e-06,pvalueTTest=0.0395965436295143,Adjusted:byPvalueTTestRatio;
chr8	113650948	113651059	CSMD3	CSMD300145	0.140328019956857	2	0.132255645257756	2	0.437851825793884	2	0.437851825793884	NA	NA	SegRatio=0.13,AbsMeanSigma=0.84,pvalue=1.02774270018158e-06,pvalueTTest=0.0395965436295143,Adjusted:byPvalueTTestRatio;
chr8	113651016	113651125	CSMD3	CSMD300146	0.327601890648122	2	0.132255645257756	2	0.437851825793884	2	0.437851825793884	NA	NA	SegRatio=0.13,AbsMeanSigma=0.84,pvalue=1.02774270018158e-06,pvalueTTest=0.0395965436295143,Adjusted:byPvalueTTestRatio;
chr8	113651089	113651201	CSMD3	CSMD300147	0.111573235516171	2	0.132255645257756	2	0.437851825793884	2	0.437851825793884	NA	NA	SegRatio=0.13,AbsMeanSigma=0.84,pvalue=1.02774270018158e-06,pvalueTTest=0.0395965436295143,Adjusted:byPvalueTTestRatio;
chr8	113657311	113657423	CSMD3	CSMD300148	0.0616522401039095	2	0.132255645257756	2	0.437851825793884	2	0.437851825793884	NA	NA	SegRatio=0.13,AbsMeanSigma=0.84,pvalue=1.02774270018158e-06,pvalueTTest=0.0395965436295143,Adjusted:byPvalueTTestRatio;
chr8	113657424	113657538	CSMD3	CSMD300149	0.202094607073922	2	0.132255645257756	2	0.437851825793884	2	0.437851825793884	NA	NA	SegRatio=0.13,AbsMeanSigma=0.84,pvalue=1.02774270018158e-06,pvalueTTest=0.0395965436295143,Adjusted:byPvalueTTestRatio;
chr8	113662274	113662406	CSMD3	CSMD300150	NA	2	0.132255645257756	2	0.437851825793884	2	0.437851825793884	NA	NA	SegRatio=0.13,AbsMeanSigma=0.84,pvalue=1.02774270018158e-06,pvalueTTest=0.0395965436295143,Adjusted:byPvalueTTestRatio;
chr8	113662401	113662489	CSMD3	CSMD300151	0.248979099629582	2	0.132255645257756	2	0.437851825793884	2	0.437851825793884	NA	NA	SegRatio=0.13,AbsMeanSigma=0.84,pvalue=1.02774270018158e-06,pvalueTTest=0.0395965436295143,Adjusted:byPvalueTTestRatio;
chr8	113662462	113662569	CSMD3	CSMD300152	0.208997679915543	2	0.132255645257756	2	0.437851825793884	2	0.437851825793884	NA	NA	SegRatio=0.13,AbsMeanSigma=0.84,pvalue=1.02774270018158e-06,pvalueTTest=0.0395965436295143,Adjusted:byPvalueTTestRatio;
chr8	113662541	113662651	CSMD3	CSMD300153	-0.00159655058246341	2	0.132255645257756	2	0.437851825793884	2	0.437851825793884	NA	NA	SegRatio=0.13,AbsMeanSigma=0.84,pvalue=1.02774270018158e-06,pvalueTTest=0.0395965436295143,Adjusted:byPvalueTTestRatio;
chr8	113668360	113668476	CSMD3	CSMD300154	NA	2	0.132255645257756	2	0.437851825793884	2	0.437851825793884	NA	NA	SegRatio=0.13,AbsMeanSigma=0.84,pvalue=1.02774270018158e-06,pvalueTTest=0.0395965436295143,Adjusted:byPvalueTTestRatio;
chr8	113668418	113668531	CSMD3	CSMD300155	0.323883194242984	2	0.132255645257756	2	0.437851825793884	2	0.437851825793884	NA	NA	SegRatio=0.13,AbsMeanSigma=0.84,pvalue=1.02774270018158e-06,pvalueTTest=0.0395965436295143,Adjusted:byPvalueTTestRatio;
chr8	113668517	113668626	CSMD3	CSMD300156	-1.76677330640707	2	0.0898298012958563	2	0.437851825793884	2	0.437851825793884	q-value=3.32054030796865e-19, copies=0.5	NA	SegRatio=0.09,AbsMeanSigma=0.11,pvalue=0.464666680178504,pvalueTTest=0.799789275276611,
chr8	113678460	113678573	CSMD3	CSMD300157	0.122562900387394	2	0.0898298012958563	2	0.437851825793884	2	0.437851825793884	NA	NA	SegRatio=0.09,AbsMeanSigma=0.11,pvalue=0.464666680178504,pvalueTTest=0.799789275276611,
chr8	113678566	113678676	CSMD3	CSMD300158	0.0756000565968309	2	0.0898298012958563	2	0.437851825793884	2	0.437851825793884	NA	NA	SegRatio=0.09,AbsMeanSigma=0.11,pvalue=0.464666680178504,pvalueTTest=0.799789275276611,
chr8	113694650	113694755	CSMD3	CSMD300159	-0.0310558390373179	2	0.0898298012958563	2	0.437851825793884	2	0.437851825793884	NA	NA	SegRatio=0.09,AbsMeanSigma=0.11,pvalue=0.464666680178504,pvalueTTest=0.799789275276611,
chr8	113694713	113694830	CSMD3	CSMD300160	0.0964917526065711	2	0.0898298012958563	2	0.437851825793884	2	0.437851825793884	NA	NA	SegRatio=0.09,AbsMeanSigma=0.11,pvalue=0.464666680178504,pvalueTTest=0.799789275276611,
chr8	113694764	113694858	CSMD3	CSMD300161	0.240910039809784	2	0.0898298012958563	2	0.437851825793884	2	0.437851825793884	NA	NA	SegRatio=0.09,AbsMeanSigma=0.11,pvalue=0.464666680178504,pvalueTTest=0.799789275276611,
chr8	113694854	113694966	CSMD3	CSMD300162	-1.51153569983818	2	0.0898298012958563	2	0.437851825793884	2	0.437851825793884	q-value=0.0030017991156074, copies=0.5	NA	SegRatio=0.09,AbsMeanSigma=0.11,pvalue=0.464666680178504,pvalueTTest=0.799789275276611,
chr8	113697582	113697687	CSMD3	CSMD300163	0.309494341133175	2	0.0898298012958563	2	0.437851825793884	2	0.437851825793884	NA	NA	SegRatio=0.09,AbsMeanSigma=0.11,pvalue=0.464666680178504,pvalueTTest=0.799789275276611,
chr8	113697686	113697800	CSMD3	CSMD300164	0.0624096041870911	2	0.0898298012958563	2	0.437851825793884	2	0.437851825793884	NA	NA	SegRatio=0.09,AbsMeanSigma=0.11,pvalue=0.464666680178504,pvalueTTest=0.799789275276611,
chr8	113697790	113697900	CSMD3	CSMD300165	0.100705506057295	2	0.0898298012958563	2	0.437851825793884	2	0.437851825793884	NA	NA	SegRatio=0.09,AbsMeanSigma=0.11,pvalue=0.464666680178504,pvalueTTest=0.799789275276611,
chr8	113697849	113697960	CSMD3	CSMD300166	0.128916567445906	2	0.0898298012958563	2	0.437851825793884	2	0.437851825793884	NA	NA	SegRatio=0.09,AbsMeanSigma=0.11,pvalue=0.464666680178504,pvalueTTest=0.799789275276611,
chr8	113697957	113698091	CSMD3	CSMD300167	NA	2	0.0898298012958563	2	0.437851825793884	2	0.437851825793884	NA	NA	SegRatio=0.09,AbsMeanSigma=0.11,pvalue=0.464666680178504,pvalueTTest=0.799789275276611,
chr8	113702074	113702185	CSMD3	CSMD300168	0.0606959170461779	2	0.0898298012958563	2	0.437851825793884	2	0.437851825793884	NA	NA	SegRatio=0.09,AbsMeanSigma=0.11,pvalue=0.464666680178504,pvalueTTest=0.799789275276611,
chr8	113702145	113702254	CSMD3	CSMD300169	0.100916111574479	2	0.0898298012958563	2	0.437851825793884	2	0.437851825793884	NA	NA	SegRatio=0.09,AbsMeanSigma=0.11,pvalue=0.464666680178504,pvalueTTest=0.799789275276611,
chr8	113702251	113702361	CSMD3	CSMD300170	0.0898298012958563	2	0.0898298012958563	2	0.437851825793884	2	0.437851825793884	NA	NA	SegRatio=0.09,AbsMeanSigma=0.11,pvalue=0.464666680178504,pvalueTTest=0.799789275276611,
chr8	113812369	113812480	CSMD3	CSMD300171	0.385566830859321	2	0.0898298012958563	2	0.437851825793884	2	0.437851825793884	NA	NA	SegRatio=0.09,AbsMeanSigma=0.11,pvalue=0.464666680178504,pvalueTTest=0.799789275276611,
chr8	113812463	113812575	CSMD3	CSMD300172	0.0784743681220886	2	0.0898298012958563	2	0.437851825793884	2	0.437851825793884	NA	NA	SegRatio=0.09,AbsMeanSigma=0.11,pvalue=0.464666680178504,pvalueTTest=0.799789275276611,
chr8	113841893	113842009	CSMD3	CSMD300173	0.284734865966188	2	0.0898298012958563	2	0.437851825793884	2	0.437851825793884	NA	NA	SegRatio=0.09,AbsMeanSigma=0.11,pvalue=0.464666680178504,pvalueTTest=0.799789275276611,
chr8	113841928	113842040	CSMD3	CSMD300174	0.116228934697031	2	0.0898298012958563	2	0.437851825793884	2	0.437851825793884	NA	NA	SegRatio=0.09,AbsMeanSigma=0.11,pvalue=0.464666680178504,pvalueTTest=0.799789275276611,
chr8	113871326	113871434	CSMD3	CSMD300175	0.162412484475264	2	0.0898298012958563	2	0.437851825793884	2	0.437851825793884	NA	NA	SegRatio=0.09,AbsMeanSigma=0.11,pvalue=0.464666680178504,pvalueTTest=0.799789275276611,
chr8	113871374	113871482	CSMD3	CSMD300176	0.172029392550863	2	0.0898298012958563	2	0.437851825793884	2	0.437851825793884	NA	NA	SegRatio=0.09,AbsMeanSigma=0.11,pvalue=0.464666680178504,pvalueTTest=0.799789275276611,
chr8	113871473	113871586	CSMD3	CSMD300177	-1.28906798919833	2	0.0898298012958563	2	0.437851825793884	2	0.437851825793884	NA	NA	SegRatio=0.09,AbsMeanSigma=0.11,pvalue=0.464666680178504,pvalueTTest=0.799789275276611,
chr8	113933789	113933900	CSMD3	CSMD300178	-0.0566751690043263	2	0.0898298012958563	2	0.437851825793884	2	0.437851825793884	NA	NA	SegRatio=0.09,AbsMeanSigma=0.11,pvalue=0.464666680178504,pvalueTTest=0.799789275276611,
chr8	113933891	113933973	CSMD3	CSMD300179	0.136161221534409	2	0.0898298012958563	2	0.437851825793884	2	0.437851825793884	NA	NA	SegRatio=0.09,AbsMeanSigma=0.11,pvalue=0.464666680178504,pvalueTTest=0.799789275276611,
chr8	113933927	113934044	CSMD3	CSMD300180	-0.104813305197342	2	0.0898298012958563	2	0.437851825793884	2	0.437851825793884	NA	NA	SegRatio=0.09,AbsMeanSigma=0.11,pvalue=0.464666680178504,pvalueTTest=0.799789275276611,
chr8	113959928	113960047	CSMD3	CSMD300181	NA	2	0.0898298012958563	2	0.437851825793884	2	0.437851825793884	NA	NA	SegRatio=0.09,AbsMeanSigma=0.11,pvalue=0.464666680178504,pvalueTTest=0.799789275276611,
chr8	113960073	113960207	CSMD3	CSMD300182	-1.96503577072898	2	0.0898298012958563	2	0.437851825793884	2	0.437851825793884	NA	NA	SegRatio=0.09,AbsMeanSigma=0.11,pvalue=0.464666680178504,pvalueTTest=0.799789275276611,
chr8	113966823	113966933	CSMD3	CSMD300183	-0.111161870632462	2	0.0898298012958563	2	0.437851825793884	2	0.437851825793884	NA	NA	SegRatio=0.09,AbsMeanSigma=0.11,pvalue=0.464666680178504,pvalueTTest=0.799789275276611,
chr8	113966931	113967063	CSMD3	CSMD300184	-2.22014076938015	2	0.0898298012958563	2	0.437851825793884	2	0.437851825793884	q-value=2.31360350005164e-20, copies=0	NA	SegRatio=0.09,AbsMeanSigma=0.11,pvalue=0.464666680178504,pvalueTTest=0.799789275276611,
chr8	113987992	113988109	CSMD3	CSMD300185	-0.227215006397508	2	0.0898298012958563	2	0.437851825793884	2	0.437851825793884	NA	NA	SegRatio=0.09,AbsMeanSigma=0.11,pvalue=0.464666680178504,pvalueTTest=0.799789275276611,
chr8	113988087	113988190	CSMD3	CSMD300186	0.135542085767392	2	0.0898298012958563	2	0.437851825793884	2	0.437851825793884	NA	NA	SegRatio=0.09,AbsMeanSigma=0.11,pvalue=0.464666680178504,pvalueTTest=0.799789275276611,
chr8	113988122	113988234	CSMD3	CSMD300187	0.296361928764358	2	0.0898298012958563	2	0.437851825793884	2	0.437851825793884	NA	NA	SegRatio=0.09,AbsMeanSigma=0.11,pvalue=0.464666680178504,pvalueTTest=0.799789275276611,
chr8	113988220	113988332	CSMD3	CSMD300188	0.148732808800743	2	0.0898298012958563	2	0.437851825793884	2	0.437851825793884	NA	NA	SegRatio=0.09,AbsMeanSigma=0.11,pvalue=0.464666680178504,pvalueTTest=0.799789275276611,
chr8	113988279	113988381	CSMD3	CSMD300189	0.111339604888313	2	0.0898298012958563	2	0.437851825793884	2	0.437851825793884	NA	NA	SegRatio=0.09,AbsMeanSigma=0.11,pvalue=0.464666680178504,pvalueTTest=0.799789275276611,
chr8	113988382	113988477	CSMD3	CSMD300190	0.0189333746135845	2	0.0898298012958563	2	0.437851825793884	2	0.437851825793884	NA	NA	SegRatio=0.09,AbsMeanSigma=0.11,pvalue=0.464666680178504,pvalueTTest=0.799789275276611,
chr8	114031216	114031329	CSMD3	CSMD300191	-0.297636354251687	2	0.0898298012958563	2	0.437851825793884	2	0.437851825793884	NA	NA	SegRatio=0.09,AbsMeanSigma=0.11,pvalue=0.464666680178504,pvalueTTest=0.799789275276611,
chr8	114031313	114031407	CSMD3	CSMD300192	0.119213268282903	2	0.0898298012958563	2	0.437851825793884	2	0.437851825793884	NA	NA	SegRatio=0.09,AbsMeanSigma=0.11,pvalue=0.464666680178504,pvalueTTest=0.799789275276611,
chr8	114031388	114031499	CSMD3	CSMD300193	0.0855120260428936	2	0.0898298012958563	2	0.437851825793884	2	0.437851825793884	NA	NA	SegRatio=0.09,AbsMeanSigma=0.11,pvalue=0.464666680178504,pvalueTTest=0.799789275276611,
chr8	114110961	114111078	CSMD3	CSMD300194	0.0792811700982858	2	0.0898298012958563	2	0.437851825793884	2	0.437851825793884	NA	NA	SegRatio=0.09,AbsMeanSigma=0.11,pvalue=0.464666680178504,pvalueTTest=0.799789275276611,
chr8	114111074	114111177	CSMD3	CSMD300195	-0.0040176934036429	2	0.0898298012958563	2	0.437851825793884	2	0.437851825793884	NA	NA	SegRatio=0.09,AbsMeanSigma=0.11,pvalue=0.464666680178504,pvalueTTest=0.799789275276611,
chr8	114111175	114111292	CSMD3	CSMD300196	-0.866698660613025	2	0.0374871174906658	2	0.437851825793884	2	0.437851825793884	NA	NA	SegRatio=0.04,AbsMeanSigma=0.16,pvalue=0.25470862139192,pvalueTTest=0.639676207128706,
chr8	114185880	114185982	CSMD3	CSMD300197	-0.049950331440818	2	0.0374871174906658	2	0.437851825793884	2	0.437851825793884	NA	NA	SegRatio=0.04,AbsMeanSigma=0.16,pvalue=0.25470862139192,pvalueTTest=0.639676207128706,
chr8	114185977	114186094	CSMD3	CSMD300198	0.117071626733855	2	0.0374871174906658	2	0.437851825793884	2	0.437851825793884	NA	NA	SegRatio=0.04,AbsMeanSigma=0.16,pvalue=0.25470862139192,pvalueTTest=0.639676207128706,
chr8	114186069	114186180	CSMD3	CSMD300199	0.11056933466786	2	0.0374871174906658	2	0.437851825793884	2	0.437851825793884	NA	NA	SegRatio=0.04,AbsMeanSigma=0.16,pvalue=0.25470862139192,pvalueTTest=0.639676207128706,
chr8	114290797	114290912	CSMD3	CSMD300200	-0.0144726971706811	2	0.0374871174906658	2	0.437851825793884	2	0.437851825793884	NA	NA	SegRatio=0.04,AbsMeanSigma=0.16,pvalue=0.25470862139192,pvalueTTest=0.639676207128706,
chr8	114290904	114291036	CSMD3	CSMD300201	NA	2	0.0374871174906658	2	0.437851825793884	2	0.437851825793884	NA	NA	SegRatio=0.04,AbsMeanSigma=0.16,pvalue=0.25470862139192,pvalueTTest=0.639676207128706,
chr8	114326738	114326846	CSMD3	CSMD300202	-0.283723169693102	2	0.0374871174906658	2	0.437851825793884	2	0.437851825793884	NA	NA	SegRatio=0.04,AbsMeanSigma=0.16,pvalue=0.25470862139192,pvalueTTest=0.639676207128706,
chr8	114326847	114326958	CSMD3	CSMD300203	-0.0221806425815303	2	0.0374871174906658	2	0.437851825793884	2	0.437851825793884	NA	NA	SegRatio=0.04,AbsMeanSigma=0.16,pvalue=0.25470862139192,pvalueTTest=0.639676207128706,
chr8	114326912	114327019	CSMD3	CSMD300204	0.144729402908329	2	0.0374871174906658	2	0.437851825793884	2	0.437851825793884	NA	NA	SegRatio=0.04,AbsMeanSigma=0.16,pvalue=0.25470862139192,pvalueTTest=0.639676207128706,
chr8	114327004	114327110	CSMD3	CSMD300205	NA	2	0.0374871174906658	2	0.437851825793884	2	0.437851825793884	NA	NA	SegRatio=0.04,AbsMeanSigma=0.16,pvalue=0.25470862139192,pvalueTTest=0.639676207128706,
chr8	114388933	114389043	CSMD3	CSMD300206	0.248338517265624	2	0.0374871174906658	2	0.437851825793884	2	0.437851825793884	NA	NA	SegRatio=0.04,AbsMeanSigma=0.16,pvalue=0.25470862139192,pvalueTTest=0.639676207128706,
chr8	114448862	114448979	CSMD3	CSMD300207	0.215233186915612	2	0.0374871174906658	2	0.437851825793884	2	0.437851825793884	NA	NA	SegRatio=0.04,AbsMeanSigma=0.16,pvalue=0.25470862139192,pvalueTTest=0.639676207128706,
chr8	114448962	114449078	CSMD3	CSMD300208	0.37085847297636	2	0.0374871174906658	2	0.437851825793884	2	0.437851825793884	NA	NA	SegRatio=0.04,AbsMeanSigma=0.16,pvalue=0.25470862139192,pvalueTTest=0.639676207128706,
chr8	114449053	114449173	CSMD3	CSMD300209	0.10721388644321	2	0.0374871174906658	2	0.437851825793884	2	0.437851825793884	NA	NA	SegRatio=0.04,AbsMeanSigma=0.16,pvalue=0.25470862139192,pvalueTTest=0.639676207128706,
chr8	117859670	117859787	RAD21	RAD2100001	0.0993063108879657	2	0.0374871174906658	2	0.197447567662274	2	0.197447567662274	NA	NA	SegRatio=0.04,AbsMeanSigma=0.16,pvalue=0.25470862139192,pvalueTTest=0.639676207128706,
chr8	117859783	117859901	RAD21	RAD2100002	0.0737143075490603	2	0.0374871174906658	2	0.197447567662274	2	0.197447567662274	NA	NA	SegRatio=0.04,AbsMeanSigma=0.16,pvalue=0.25470862139192,pvalueTTest=0.639676207128706,
chr8	117859896	117859985	RAD21	RAD2100003	0.114905347792035	2	0.0374871174906658	2	0.197447567662274	2	0.197447567662274	NA	NA	SegRatio=0.04,AbsMeanSigma=0.16,pvalue=0.25470862139192,pvalueTTest=0.639676207128706,
chr8	117861112	117861216	RAD21	RAD2100004	0.165322437522887	2	0.0374871174906658	2	0.197447567662274	2	0.197447567662274	NA	NA	SegRatio=0.04,AbsMeanSigma=0.16,pvalue=0.25470862139192,pvalueTTest=0.639676207128706,
chr8	117861215	117861327	RAD21	RAD2100005	0.0656963217253958	2	0.0374871174906658	2	0.197447567662274	2	0.197447567662274	NA	NA	SegRatio=0.04,AbsMeanSigma=0.16,pvalue=0.25470862139192,pvalueTTest=0.639676207128706,
chr8	117862818	117862933	RAD21	RAD2100006	NA	2	0.0374871174906658	2	0.197447567662274	2	0.197447567662274	NA	NA	SegRatio=0.04,AbsMeanSigma=0.16,pvalue=0.25470862139192,pvalueTTest=0.639676207128706,
chr8	117862930	117863004	RAD21	RAD2100007	-0.135407898551611	2	0.0374871174906658	2	0.197447567662274	2	0.197447567662274	NA	NA	SegRatio=0.04,AbsMeanSigma=0.16,pvalue=0.25470862139192,pvalueTTest=0.639676207128706,
chr8	117862985	117863078	RAD21	RAD2100008	-1.56518735534036	2	0.0374871174906658	2	0.197447567662274	2	0.197447567662274	NA	NA	SegRatio=0.04,AbsMeanSigma=0.16,pvalue=0.25470862139192,pvalueTTest=0.639676207128706,
chr8	117864153	117864267	RAD21	RAD2100009	0.0647694110314584	2	0.0374871174906658	2	0.197447567662274	2	0.197447567662274	NA	NA	SegRatio=0.04,AbsMeanSigma=0.16,pvalue=0.25470862139192,pvalueTTest=0.639676207128706,
chr8	117864263	117864359	RAD21	RAD2100010	0.0374871174906658	2	0.0374871174906658	2	0.197447567662274	2	0.197447567662274	NA	NA	SegRatio=0.04,AbsMeanSigma=0.16,pvalue=0.25470862139192,pvalueTTest=0.639676207128706,
chr8	117864765	117864868	RAD21	RAD2100011	-0.00459210700990828	2	0.0374871174906658	2	0.197447567662274	2	0.197447567662274	NA	NA	SegRatio=0.04,AbsMeanSigma=0.16,pvalue=0.25470862139192,pvalueTTest=0.639676207128706,
chr8	117864836	117864928	RAD21	RAD2100012	0.0715473987993001	2	0.0374871174906658	2	0.197447567662274	2	0.197447567662274	NA	NA	SegRatio=0.04,AbsMeanSigma=0.16,pvalue=0.25470862139192,pvalueTTest=0.639676207128706,
chr8	117864886	117865001	RAD21	RAD2100013	-0.200151433668992	2	0.0374871174906658	2	0.197447567662274	2	0.197447567662274	NA	NA	SegRatio=0.04,AbsMeanSigma=0.16,pvalue=0.25470862139192,pvalueTTest=0.639676207128706,
chr8	117866395	117866509	RAD21	RAD2100014	-2.51036016810314	2	0.0374871174906658	2	0.197447567662274	2	0.197447567662274	q-value=0.00127760756396776, copies=0	NA	SegRatio=0.04,AbsMeanSigma=0.16,pvalue=0.25470862139192,pvalueTTest=0.639676207128706,
chr8	117866509	117866622	RAD21	RAD2100015	0.0993218864626172	2	0.0374871174906658	2	0.197447567662274	2	0.197447567662274	NA	NA	SegRatio=0.04,AbsMeanSigma=0.16,pvalue=0.25470862139192,pvalueTTest=0.639676207128706,
chr8	117866562	117866664	RAD21	RAD2100016	0.00567573610712162	2	0.0374871174906658	2	0.197447567662274	2	0.197447567662274	NA	NA	SegRatio=0.04,AbsMeanSigma=0.16,pvalue=0.25470862139192,pvalueTTest=0.639676207128706,
chr8	117866657	117866766	RAD21	RAD2100017	0.0459197873547436	2	0.0374871174906658	2	0.197447567662274	2	0.197447567662274	NA	NA	SegRatio=0.04,AbsMeanSigma=0.16,pvalue=0.25470862139192,pvalueTTest=0.639676207128706,
chr8	117868370	117868486	RAD21	RAD2100018	-0.0445238382125257	2	0.0374871174906658	2	0.197447567662274	2	0.197447567662274	NA	NA	SegRatio=0.04,AbsMeanSigma=0.16,pvalue=0.25470862139192,pvalueTTest=0.639676207128706,
chr8	117868471	117868586	RAD21	RAD2100019	0.0526839149943357	2	0.0374871174906658	2	0.197447567662274	2	0.197447567662274	NA	NA	SegRatio=0.04,AbsMeanSigma=0.16,pvalue=0.25470862139192,pvalueTTest=0.639676207128706,
chr8	117868852	117868967	RAD21	RAD2100020	0.0170853324729457	2	0.0374871174906658	2	0.197447567662274	2	0.197447567662274	NA	NA	SegRatio=0.04,AbsMeanSigma=0.16,pvalue=0.25470862139192,pvalueTTest=0.639676207128706,
chr8	117868901	117869004	RAD21	RAD2100021	-0.036674289537451	2	0.0374871174906658	2	0.197447567662274	2	0.197447567662274	NA	NA	SegRatio=0.04,AbsMeanSigma=0.16,pvalue=0.25470862139192,pvalueTTest=0.639676207128706,
chr8	117868987	117869062	RAD21	RAD2100022	NA	2	0.0374871174906658	2	0.197447567662274	2	0.197447567662274	NA	NA	SegRatio=0.04,AbsMeanSigma=0.16,pvalue=0.25470862139192,pvalueTTest=0.639676207128706,
chr8	117869485	117869596	RAD21	RAD2100023	NA	2	0.0374871174906658	2	0.197447567662274	2	0.197447567662274	NA	NA	SegRatio=0.04,AbsMeanSigma=0.16,pvalue=0.25470862139192,pvalueTTest=0.639676207128706,
chr8	117869594	117869700	RAD21	RAD2100024	0.0837803185543937	2	0.0374871174906658	2	0.197447567662274	2	0.197447567662274	NA	NA	SegRatio=0.04,AbsMeanSigma=0.16,pvalue=0.25470862139192,pvalueTTest=0.639676207128706,
chr8	117869687	117869799	RAD21	RAD2100025	-1.17316069903806	2	0.0374871174906658	2	0.197447567662274	2	0.197447567662274	NA	NA	SegRatio=0.04,AbsMeanSigma=0.16,pvalue=0.25470862139192,pvalueTTest=0.639676207128706,
chr8	117870546	117870661	RAD21	RAD2100026	NA	2	0.0374871174906658	2	0.197447567662274	2	0.197447567662274	NA	NA	SegRatio=0.04,AbsMeanSigma=0.16,pvalue=0.25470862139192,pvalueTTest=0.639676207128706,
chr8	117870624	117870704	RAD21	RAD2100027	0.220321434696766	2	0.0374871174906658	2	0.197447567662274	2	0.197447567662274	NA	NA	SegRatio=0.04,AbsMeanSigma=0.16,pvalue=0.25470862139192,pvalueTTest=0.639676207128706,
chr8	117870679	117870795	RAD21	RAD2100028	-1.76154357825265	2	0.0374871174906658	2	0.197447567662274	2	0.197447567662274	q-value=7.44074365822322e-25, copies=0.5	NA	SegRatio=0.04,AbsMeanSigma=0.16,pvalue=0.25470862139192,pvalueTTest=0.639676207128706,
chr8	117874055	117874170	RAD21	RAD2100029	0.0855252753105851	2	0.0374871174906658	2	0.197447567662274	2	0.197447567662274	NA	NA	SegRatio=0.04,AbsMeanSigma=0.16,pvalue=0.25470862139192,pvalueTTest=0.639676207128706,
chr8	117874164	117874279	RAD21	RAD2100030	-0.0457842840639896	2	0.0374871174906658	2	0.197447567662274	2	0.197447567662274	NA	NA	SegRatio=0.04,AbsMeanSigma=0.16,pvalue=0.25470862139192,pvalueTTest=0.639676207128706,
chr8	117875295	117875402	RAD21	RAD2100031	0.0326516886970167	2	0.0374871174906658	2	0.197447567662274	2	0.197447567662274	NA	NA	SegRatio=0.04,AbsMeanSigma=0.16,pvalue=0.25470862139192,pvalueTTest=0.639676207128706,
chr8	117875402	117875515	RAD21	RAD2100032	0.00670636212918892	2	0.0374871174906658	2	0.197447567662274	2	0.197447567662274	NA	NA	SegRatio=0.04,AbsMeanSigma=0.16,pvalue=0.25470862139192,pvalueTTest=0.639676207128706,
chr8	117875499	117875612	RAD21	RAD2100033	NA	2	0.0374871174906658	2	0.197447567662274	2	0.197447567662274	NA	NA	SegRatio=0.04,AbsMeanSigma=0.16,pvalue=0.25470862139192,pvalueTTest=0.639676207128706,
chr8	117878745	117878863	RAD21	RAD2100034	-0.11932785438228	2	0.0374871174906658	2	0.197447567662274	2	0.197447567662274	NA	NA	SegRatio=0.04,AbsMeanSigma=0.16,pvalue=0.25470862139192,pvalueTTest=0.639676207128706,
chr8	117878849	117878965	RAD21	RAD2100035	0.184574101078098	2	0.0374871174906658	2	0.197447567662274	2	0.197447567662274	NA	NA	SegRatio=0.04,AbsMeanSigma=0.16,pvalue=0.25470862139192,pvalueTTest=0.639676207128706,
chr9	5021949	5022062	JAK2	JAK200001	0.588196822056206	3.5	0.588196822056206	2	0.341765219377136	3	4.81912561714318e-07	NA	NA	SegRatio=0.59,AbsMeanSigma=5.46,pvalue=3.19932044172263e-21,pvalueTTest=0.000234982655248357,
chr9	5022055	5022165	JAK2	JAK200002	0.607440130044803	3.5	0.588196822056206	2	0.341765219377136	3	4.81912561714318e-07	NA	NA	SegRatio=0.59,AbsMeanSigma=5.46,pvalue=3.19932044172263e-21,pvalueTTest=0.000234982655248357,
chr9	5022154	5022265	JAK2	JAK200003	0.561190943235036	3.5	0.588196822056206	2	0.341765219377136	3	4.81912561714318e-07	NA	NA	SegRatio=0.59,AbsMeanSigma=5.46,pvalue=3.19932044172263e-21,pvalueTTest=0.000234982655248357,
chr9	5029729	5029840	JAK2	JAK200004	-0.759257704626673	3.5	0.502764961831924	2	0.341765219377136	3	4.81912561714318e-07	q-value=0.00465627199285355, copies=1	NA	SegRatio=0.5,AbsMeanSigma=3.44,pvalue=4.64841273011155e-128,pvalueTTest=2.38508214759919e-08,
chr9	5029813	5029924	JAK2	JAK200005	0.598889940992701	3.5	0.502764961831924	2	0.341765219377136	3	4.81912561714318e-07	NA	NA	SegRatio=0.5,AbsMeanSigma=3.44,pvalue=4.64841273011155e-128,pvalueTTest=2.38508214759919e-08,
chr9	5029895	5030004	JAK2	JAK200006	-1.23657719925028	3.5	0.502764961831924	2	0.341765219377136	3	4.81912561714318e-07	NA	NA	SegRatio=0.5,AbsMeanSigma=3.44,pvalue=4.64841273011155e-128,pvalueTTest=2.38508214759919e-08,
chr9	5044379	5044491	JAK2	JAK200007	NA	3.5	0.502764961831924	2	0.341765219377136	3	4.81912561714318e-07	NA	NA	SegRatio=0.5,AbsMeanSigma=3.44,pvalue=4.64841273011155e-128,pvalueTTest=2.38508214759919e-08,
chr9	5044492	5044609	JAK2	JAK200008	NA	3.5	0.502764961831924	2	0.341765219377136	3	4.81912561714318e-07	NA	NA	SegRatio=0.5,AbsMeanSigma=3.44,pvalue=4.64841273011155e-128,pvalueTTest=2.38508214759919e-08,
chr9	5050657	5050765	JAK2	JAK200009	0.58070718561751	3.5	0.502764961831924	2	0.341765219377136	3	4.81912561714318e-07	NA	NA	SegRatio=0.5,AbsMeanSigma=3.44,pvalue=4.64841273011155e-128,pvalueTTest=2.38508214759919e-08,
chr9	5050732	5050843	JAK2	JAK200010	0.502764961831924	3.5	0.502764961831924	2	0.341765219377136	3	4.81912561714318e-07	NA	NA	SegRatio=0.5,AbsMeanSigma=3.44,pvalue=4.64841273011155e-128,pvalueTTest=2.38508214759919e-08,
chr9	5050830	5050942	JAK2	JAK200011	NA	3.5	0.502764961831924	2	0.341765219377136	3	4.81912561714318e-07	NA	NA	SegRatio=0.5,AbsMeanSigma=3.44,pvalue=4.64841273011155e-128,pvalueTTest=2.38508214759919e-08,
chr9	5054475	5054589	JAK2	JAK200012	-0.866848788694024	3.5	0.502764961831924	2	0.341765219377136	3	4.81912561714318e-07	q-value=3.53891325314834e-06, copies=1	NA	SegRatio=0.5,AbsMeanSigma=3.44,pvalue=4.64841273011155e-128,pvalueTTest=2.38508214759919e-08,
chr9	5054580	5054683	JAK2	JAK200013	0.532194342225971	3.5	0.502764961831924	2	0.341765219377136	3	4.81912561714318e-07	NA	NA	SegRatio=0.5,AbsMeanSigma=3.44,pvalue=4.64841273011155e-128,pvalueTTest=2.38508214759919e-08,
chr9	5054669	5054774	JAK2	JAK200014	0.532599706509471	3.5	0.502764961831924	2	0.341765219377136	3	4.81912561714318e-07	NA	NA	SegRatio=0.5,AbsMeanSigma=3.44,pvalue=4.64841273011155e-128,pvalueTTest=2.38508214759919e-08,
chr9	5054772	5054875	JAK2	JAK200015	0.565216338243048	3.5	0.502764961831924	2	0.341765219377136	3	4.81912561714318e-07	NA	NA	SegRatio=0.5,AbsMeanSigma=3.44,pvalue=4.64841273011155e-128,pvalueTTest=2.38508214759919e-08,
chr9	5054876	5054979	JAK2	JAK200016	NA	3.5	0.502764961831924	2	0.341765219377136	3	4.81912561714318e-07	NA	NA	SegRatio=0.5,AbsMeanSigma=3.44,pvalue=4.64841273011155e-128,pvalueTTest=2.38508214759919e-08,
chr9	5055642	5055753	JAK2	JAK200017	-1.4613791261824	3.5	0.502764961831924	2	0.341765219377136	3	4.81912561714318e-07	q-value=0.00391547826679421, copies=0.5	NA	SegRatio=0.5,AbsMeanSigma=3.44,pvalue=4.64841273011155e-128,pvalueTTest=2.38508214759919e-08,
chr9	5055695	5055795	JAK2	JAK200018	0.450178665616047	3.5	0.502764961831924	2	0.341765219377136	3	4.81912561714318e-07	NA	NA	SegRatio=0.5,AbsMeanSigma=3.44,pvalue=4.64841273011155e-128,pvalueTTest=2.38508214759919e-08,
chr9	5055764	5055874	JAK2	JAK200019	NA	3.5	0.502764961831924	2	0.341765219377136	3	4.81912561714318e-07	NA	NA	SegRatio=0.5,AbsMeanSigma=3.44,pvalue=4.64841273011155e-128,pvalueTTest=2.38508214759919e-08,
chr9	5064862	5064973	JAK2	JAK200020	0.540437962944705	3.5	0.502764961831924	2	0.341765219377136	3	4.81912561714318e-07	NA	NA	SegRatio=0.5,AbsMeanSigma=3.44,pvalue=4.64841273011155e-128,pvalueTTest=2.38508214759919e-08,
chr9	5064919	5065031	JAK2	JAK200021	0.46465159612107	3.5	0.502764961831924	2	0.341765219377136	3	4.81912561714318e-07	NA	NA	SegRatio=0.5,AbsMeanSigma=3.44,pvalue=4.64841273011155e-128,pvalueTTest=2.38508214759919e-08,
chr9	5064984	5065091	JAK2	JAK200022	0.43701580903167	3.5	0.502764961831924	2	0.341765219377136	3	4.81912561714318e-07	NA	NA	SegRatio=0.5,AbsMeanSigma=3.44,pvalue=4.64841273011155e-128,pvalueTTest=2.38508214759919e-08,
chr9	5066622	5066737	JAK2	JAK200023	0.490258687726665	3.5	0.502764961831924	2	0.341765219377136	3	4.81912561714318e-07	NA	NA	SegRatio=0.5,AbsMeanSigma=3.44,pvalue=4.64841273011155e-128,pvalueTTest=2.38508214759919e-08,
chr9	5066681	5066780	JAK2	JAK200024	0.58954043929405	3.5	0.502764961831924	2	0.341765219377136	3	4.81912561714318e-07	NA	NA	SegRatio=0.5,AbsMeanSigma=3.44,pvalue=4.64841273011155e-128,pvalueTTest=2.38508214759919e-08,
chr9	5066733	5066840	JAK2	JAK200025	-0.112580229163683	3.5	0.502764961831924	2	0.341765219377136	3	4.81912561714318e-07	NA	NA	SegRatio=0.5,AbsMeanSigma=3.44,pvalue=4.64841273011155e-128,pvalueTTest=2.38508214759919e-08,
chr9	5068986	5069083	JAK2	JAK200026	NA	3.5	0.502764961831924	2	0.341765219377136	3	4.81912561714318e-07	NA	NA	SegRatio=0.5,AbsMeanSigma=3.44,pvalue=4.64841273011155e-128,pvalueTTest=2.38508214759919e-08,
chr9	5069046	5069149	JAK2	JAK200027	0.439929193821137	3.5	0.502764961831924	2	0.341765219377136	3	4.81912561714318e-07	NA	NA	SegRatio=0.5,AbsMeanSigma=3.44,pvalue=4.64841273011155e-128,pvalueTTest=2.38508214759919e-08,
chr9	5069149	5069251	JAK2	JAK200028	0.413145740902381	3.5	0.502764961831924	2	0.341765219377136	3	4.81912561714318e-07	NA	NA	SegRatio=0.5,AbsMeanSigma=3.44,pvalue=4.64841273011155e-128,pvalueTTest=2.38508214759919e-08,
chr9	5069886	5070002	JAK2	JAK200029	0.377635853706169	3.5	0.502764961831924	2	0.341765219377136	3	4.81912561714318e-07	NA	NA	SegRatio=0.5,AbsMeanSigma=3.44,pvalue=4.64841273011155e-128,pvalueTTest=2.38508214759919e-08,
chr9	5070000	5070115	JAK2	JAK200030	NA	3.5	0.502764961831924	2	0.341765219377136	3	4.81912561714318e-07	NA	NA	SegRatio=0.5,AbsMeanSigma=3.44,pvalue=4.64841273011155e-128,pvalueTTest=2.38508214759919e-08,
chr9	5072450	5072551	JAK2	JAK200031	0.58540069862654	3.5	0.502764961831924	2	0.341765219377136	3	4.81912561714318e-07	NA	NA	SegRatio=0.5,AbsMeanSigma=3.44,pvalue=4.64841273011155e-128,pvalueTTest=2.38508214759919e-08,
chr9	5072552	5072667	JAK2	JAK200032	0.298296637749109	3.5	0.502764961831924	2	0.341765219377136	3	4.81912561714318e-07	NA	NA	SegRatio=0.5,AbsMeanSigma=3.44,pvalue=4.64841273011155e-128,pvalueTTest=2.38508214759919e-08,
chr9	5073615	5073729	JAK2	JAK200033	0.398813651908493	3.5	0.502764961831924	2	0.341765219377136	3	4.81912561714318e-07	NA	NA	SegRatio=0.5,AbsMeanSigma=3.44,pvalue=4.64841273011155e-128,pvalueTTest=2.38508214759919e-08,
chr9	5073714	5073801	JAK2	JAK200034	0.272141136579521	3.5	0.502764961831924	2	0.341765219377136	3	4.81912561714318e-07	NA	NA	SegRatio=0.5,AbsMeanSigma=3.44,pvalue=4.64841273011155e-128,pvalueTTest=2.38508214759919e-08,
chr9	5073746	5073861	JAK2	JAK200035	0.508250081295856	3.5	0.502764961831924	2	0.341765219377136	3	4.81912561714318e-07	NA	NA	SegRatio=0.5,AbsMeanSigma=3.44,pvalue=4.64841273011155e-128,pvalueTTest=2.38508214759919e-08,
chr9	5077372	5077477	JAK2	JAK200036	NA	3.5	0.502764961831924	2	0.341765219377136	3	4.81912561714318e-07	NA	NA	SegRatio=0.5,AbsMeanSigma=3.44,pvalue=4.64841273011155e-128,pvalueTTest=2.38508214759919e-08,
chr9	5077465	5077565	JAK2	JAK200037.JAK200038	NA	3.5	0.502764961831924	2	0.341765219377136	3	4.81912561714318e-07	NA	NA	SegRatio=0.5,AbsMeanSigma=3.44,pvalue=4.64841273011155e-128,pvalueTTest=2.38508214759919e-08,
chr9	5077560	5077676	JAK2	JAK200039	NA	3.5	0.502764961831924	2	0.341765219377136	3	4.81912561714318e-07	NA	NA	SegRatio=0.5,AbsMeanSigma=3.44,pvalue=4.64841273011155e-128,pvalueTTest=2.38508214759919e-08,
chr9	5078259	5078351	JAK2	JAK200040	NA	3.5	0.502764961831924	2	0.341765219377136	3	4.81912561714318e-07	NA	NA	SegRatio=0.5,AbsMeanSigma=3.44,pvalue=4.64841273011155e-128,pvalueTTest=2.38508214759919e-08,
chr9	5078309	5078404	JAK2	JAK200041	0.55019803106096	3.5	0.502764961831924	2	0.341765219377136	3	4.81912561714318e-07	NA	NA	SegRatio=0.5,AbsMeanSigma=3.44,pvalue=4.64841273011155e-128,pvalueTTest=2.38508214759919e-08,
chr9	5078388	5078500	JAK2	JAK200042	0.380444494361696	3.5	0.502764961831924	2	0.341765219377136	3	4.81912561714318e-07	NA	NA	SegRatio=0.5,AbsMeanSigma=3.44,pvalue=4.64841273011155e-128,pvalueTTest=2.38508214759919e-08,
chr9	5080207	5080318	JAK2	JAK200043	0.653157914868344	3.5	0.502764961831924	2	0.341765219377136	3	4.81912561714318e-07	NA	NA	SegRatio=0.5,AbsMeanSigma=3.44,pvalue=4.64841273011155e-128,pvalueTTest=2.38508214759919e-08,
chr9	5080311	5080418	JAK2	JAK200044	0.353618988534798	3.5	0.502764961831924	2	0.341765219377136	3	4.81912561714318e-07	NA	NA	SegRatio=0.5,AbsMeanSigma=3.44,pvalue=4.64841273011155e-128,pvalueTTest=2.38508214759919e-08,
chr9	5080509	5080623	JAK2	JAK200045	0.509320195301086	3.5	0.502764961831924	2	0.341765219377136	3	4.81912561714318e-07	NA	NA	SegRatio=0.5,AbsMeanSigma=3.44,pvalue=4.64841273011155e-128,pvalueTTest=2.38508214759919e-08,
chr9	5080591	5080703	JAK2	JAK200046	0.425942386303937	3.5	0.502764961831924	2	0.341765219377136	3	4.81912561714318e-07	NA	NA	SegRatio=0.5,AbsMeanSigma=3.44,pvalue=4.64841273011155e-128,pvalueTTest=2.38508214759919e-08,
chr9	5081703	5081811	JAK2	JAK200047	0.619180214266715	3.5	0.502764961831924	2	0.341765219377136	3	4.81912561714318e-07	NA	NA	SegRatio=0.5,AbsMeanSigma=3.44,pvalue=4.64841273011155e-128,pvalueTTest=2.38508214759919e-08,
chr9	5081804	5081918	JAK2	JAK200048	0.530654142954107	3.5	0.502764961831924	2	0.341765219377136	3	4.81912561714318e-07	NA	NA	SegRatio=0.5,AbsMeanSigma=3.44,pvalue=4.64841273011155e-128,pvalueTTest=2.38508214759919e-08,
chr9	5089653	5089767	JAK2	JAK200049	0.596636712133355	3.5	0.502764961831924	2	0.341765219377136	3	4.81912561714318e-07	NA	NA	SegRatio=0.5,AbsMeanSigma=3.44,pvalue=4.64841273011155e-128,pvalueTTest=2.38508214759919e-08,
chr9	5089728	5089844	JAK2	JAK200050	0.552958661183725	3.5	0.502764961831924	2	0.341765219377136	3	4.81912561714318e-07	NA	NA	SegRatio=0.5,AbsMeanSigma=3.44,pvalue=4.64841273011155e-128,pvalueTTest=2.38508214759919e-08,
chr9	5089788	5089901	JAK2	JAK200051	0.388377653728913	3.5	0.502764961831924	2	0.341765219377136	3	4.81912561714318e-07	NA	NA	SegRatio=0.5,AbsMeanSigma=3.44,pvalue=4.64841273011155e-128,pvalueTTest=2.38508214759919e-08,
chr9	5090440	5090550	JAK2	JAK200052	NA	3.5	0.502764961831924	2	0.341765219377136	3	4.81912561714318e-07	NA	NA	SegRatio=0.5,AbsMeanSigma=3.44,pvalue=4.64841273011155e-128,pvalueTTest=2.38508214759919e-08,
chr9	5090535	5090626	JAK2	JAK200053	0.581496404675482	3.5	0.502764961831924	2	0.341765219377136	3	4.81912561714318e-07	NA	NA	SegRatio=0.5,AbsMeanSigma=3.44,pvalue=4.64841273011155e-128,pvalueTTest=2.38508214759919e-08,
chr9	5090684	5090797	JAK2	JAK200054	-1.09312400191121	2	0.396356482833949	2	0.341765219377136	3	4.81912561714318e-07	q-value=1.21505837079548e-17, copies=0.5	NA	SegRatio=0.4,AbsMeanSigma=0.03,pvalue=0.955310398417498,pvalueTTest=0.992945875277234,Adjusted:byPvalueMeanRatio;
chr9	5090795	5090900	JAK2	JAK200055	0.329650758332057	2	0.396356482833949	2	0.341765219377136	3	4.81912561714318e-07	NA	NA	SegRatio=0.4,AbsMeanSigma=0.03,pvalue=0.955310398417498,pvalueTTest=0.992945875277234,Adjusted:byPvalueMeanRatio;
chr9	5090843	5090947	JAK2	JAK200056	-0.99316088185876	2	0.396356482833949	2	0.341765219377136	3	4.81912561714318e-07	NA	NA	SegRatio=0.4,AbsMeanSigma=0.03,pvalue=0.955310398417498,pvalueTTest=0.992945875277234,Adjusted:byPvalueMeanRatio;
chr9	5122972	5123079	JAK2	JAK200057	0.436690512511735	2	0.396356482833949	2	0.341765219377136	3	4.81912561714318e-07	NA	NA	SegRatio=0.4,AbsMeanSigma=0.03,pvalue=0.955310398417498,pvalueTTest=0.992945875277234,Adjusted:byPvalueMeanRatio;
chr9	5123080	5123193	JAK2	JAK200058	0.396356482833949	2	0.396356482833949	2	0.341765219377136	3	4.81912561714318e-07	NA	NA	SegRatio=0.4,AbsMeanSigma=0.03,pvalue=0.955310398417498,pvalueTTest=0.992945875277234,Adjusted:byPvalueMeanRatio;
chr9	5126289	5126399	JAK2	JAK200059	-0.608376240471406	2	0.405822806718756	2	0.341765219377136	3	4.81912561714318e-07	NA	NA	SegRatio=0.41,AbsMeanSigma=1.79,pvalue=0.00033265571527482,pvalueTTest=0.548718267338623,
chr9	5126389	5126499	JAK2	JAK200060	NA	2	0.405822806718756	2	0.341765219377136	3	4.81912561714318e-07	NA	NA	SegRatio=0.41,AbsMeanSigma=1.79,pvalue=0.00033265571527482,pvalueTTest=0.548718267338623,
chr9	5126655	5126772	JAK2	JAK200061	0.405822806718756	2	0.405822806718756	2	0.341765219377136	3	4.81912561714318e-07	NA	NA	SegRatio=0.41,AbsMeanSigma=1.79,pvalue=0.00033265571527482,pvalueTTest=0.548718267338623,
chr9	5126720	5126829	JAK2	JAK200062	0.420314344206686	2	0.405822806718756	2	0.341765219377136	3	4.81912561714318e-07	NA	NA	SegRatio=0.41,AbsMeanSigma=1.79,pvalue=0.00033265571527482,pvalueTTest=0.548718267338623,
chr9	21802705	21802776	MTAP	MTAP00001	-0.962196699353928	3	0.446286950234245	3	5.8711205041136e-09	3	5.8711205041136e-09	NA	NA	SegRatio=0.45,AbsMeanSigma=4.26,pvalue=1.05034197869342e-100,pvalueTTest=5.8711205041136e-09,
chr9	21802934	21803036	MTAP	MTAP00002	NA	3	0.446286950234245	3	5.8711205041136e-09	3	5.8711205041136e-09	NA	NA	SegRatio=0.45,AbsMeanSigma=4.26,pvalue=1.05034197869342e-100,pvalueTTest=5.8711205041136e-09,
chr9	21815348	21815457	MTAP	MTAP00003	NA	3	0.446286950234245	3	5.8711205041136e-09	3	5.8711205041136e-09	NA	NA	SegRatio=0.45,AbsMeanSigma=4.26,pvalue=1.05034197869342e-100,pvalueTTest=5.8711205041136e-09,
chr9	21815445	21815515	MTAP	MTAP00004	NA	3	0.446286950234245	3	5.8711205041136e-09	3	5.8711205041136e-09	NA	NA	SegRatio=0.45,AbsMeanSigma=4.26,pvalue=1.05034197869342e-100,pvalueTTest=5.8711205041136e-09,
chr9	21815463	21815563	MTAP	MTAP00005	0.209393458914818	3	0.446286950234245	3	5.8711205041136e-09	3	5.8711205041136e-09	q-value=0.00302529749917178, copies=2.5	NA	SegRatio=0.45,AbsMeanSigma=4.26,pvalue=1.05034197869342e-100,pvalueTTest=5.8711205041136e-09,
chr9	21816627	21816744	MTAP	MTAP00006	0.570400432689167	3	0.446286950234245	3	5.8711205041136e-09	3	5.8711205041136e-09	NA	NA	SegRatio=0.45,AbsMeanSigma=4.26,pvalue=1.05034197869342e-100,pvalueTTest=5.8711205041136e-09,
chr9	21816727	21816838	MTAP	MTAP00007	0.353238839521322	3	0.446286950234245	3	5.8711205041136e-09	3	5.8711205041136e-09	NA	NA	SegRatio=0.45,AbsMeanSigma=4.26,pvalue=1.05034197869342e-100,pvalueTTest=5.8711205041136e-09,
chr9	21817942	21818058	MTAP	MTAP00008	0.635333186091857	3	0.446286950234245	3	5.8711205041136e-09	3	5.8711205041136e-09	NA	NA	SegRatio=0.45,AbsMeanSigma=4.26,pvalue=1.05034197869342e-100,pvalueTTest=5.8711205041136e-09,
chr9	21818004	21818121	MTAP	MTAP00009	0.402225878624652	3	0.446286950234245	3	5.8711205041136e-09	3	5.8711205041136e-09	NA	NA	SegRatio=0.45,AbsMeanSigma=4.26,pvalue=1.05034197869342e-100,pvalueTTest=5.8711205041136e-09,
chr9	21818122	21818239	MTAP	MTAP00010	0.491463700462172	3	0.446286950234245	3	5.8711205041136e-09	3	5.8711205041136e-09	NA	NA	SegRatio=0.45,AbsMeanSigma=4.26,pvalue=1.05034197869342e-100,pvalueTTest=5.8711205041136e-09,
chr9	21837840	21837940	MTAP	MTAP00011	0.546501245854209	3	0.446286950234245	3	5.8711205041136e-09	3	5.8711205041136e-09	NA	NA	SegRatio=0.45,AbsMeanSigma=4.26,pvalue=1.05034197869342e-100,pvalueTTest=5.8711205041136e-09,
chr9	21837923	21838036	MTAP	MTAP00012	0.504686111343649	3	0.446286950234245	3	5.8711205041136e-09	3	5.8711205041136e-09	NA	NA	SegRatio=0.45,AbsMeanSigma=4.26,pvalue=1.05034197869342e-100,pvalueTTest=5.8711205041136e-09,
chr9	21854603	21854720	MTAP	MTAP00013	0.411174099965642	3	0.446286950234245	3	5.8711205041136e-09	3	5.8711205041136e-09	NA	NA	SegRatio=0.45,AbsMeanSigma=4.26,pvalue=1.05034197869342e-100,pvalueTTest=5.8711205041136e-09,
chr9	21854713	21854831	MTAP	MTAP00014	0.656566331072187	3	0.446286950234245	3	5.8711205041136e-09	3	5.8711205041136e-09	NA	NA	SegRatio=0.45,AbsMeanSigma=4.26,pvalue=1.05034197869342e-100,pvalueTTest=5.8711205041136e-09,
chr9	21854792	21854890	MTAP	MTAP00015	0.550873446653708	3	0.446286950234245	3	5.8711205041136e-09	3	5.8711205041136e-09	NA	NA	SegRatio=0.45,AbsMeanSigma=4.26,pvalue=1.05034197869342e-100,pvalueTTest=5.8711205041136e-09,
chr9	21856053	21856159	MTAP	MTAP00016	NA	3	0.446286950234245	3	5.8711205041136e-09	3	5.8711205041136e-09	NA	NA	SegRatio=0.45,AbsMeanSigma=4.26,pvalue=1.05034197869342e-100,pvalueTTest=5.8711205041136e-09,
chr9	21856136	21856221	MTAP	MTAP00017	0.415777115061005	3	0.446286950234245	3	5.8711205041136e-09	3	5.8711205041136e-09	NA	NA	SegRatio=0.45,AbsMeanSigma=4.26,pvalue=1.05034197869342e-100,pvalueTTest=5.8711205041136e-09,
chr9	21859269	21859381	MTAP	MTAP00018	0.570088774025886	3	0.446286950234245	3	5.8711205041136e-09	3	5.8711205041136e-09	NA	NA	SegRatio=0.45,AbsMeanSigma=4.26,pvalue=1.05034197869342e-100,pvalueTTest=5.8711205041136e-09,
chr9	21859380	21859493	MTAP	MTAP00019	0.319358431984443	3	0.446286950234245	3	5.8711205041136e-09	3	5.8711205041136e-09	NA	NA	SegRatio=0.45,AbsMeanSigma=4.26,pvalue=1.05034197869342e-100,pvalueTTest=5.8711205041136e-09,
chr9	21861952	21862051	MTAP	MTAP00020	0.53950904688775	3	0.446286950234245	3	5.8711205041136e-09	3	5.8711205041136e-09	NA	NA	SegRatio=0.45,AbsMeanSigma=4.26,pvalue=1.05034197869342e-100,pvalueTTest=5.8711205041136e-09,
chr9	21930964	21931081	MTAP	MTAP00021	0.69807079743588	3	0.446286950234245	3	5.8711205041136e-09	3	5.8711205041136e-09	NA	NA	SegRatio=0.45,AbsMeanSigma=4.26,pvalue=1.05034197869342e-100,pvalueTTest=5.8711205041136e-09,
chr9	21931034	21931136	MTAP	MTAP00022	0.337647867917948	3	0.446286950234245	3	5.8711205041136e-09	3	5.8711205041136e-09	NA	NA	SegRatio=0.45,AbsMeanSigma=4.26,pvalue=1.05034197869342e-100,pvalueTTest=5.8711205041136e-09,
chr9	21939153	21939286	MTAP	MTAP00023	0.446286950234245	3	0.446286950234245	3	5.8711205041136e-09	3	5.8711205041136e-09	NA	NA	SegRatio=0.45,AbsMeanSigma=4.26,pvalue=1.05034197869342e-100,pvalueTTest=5.8711205041136e-09,
chr9	21940885	21940998	MTAP	MTAP00024	0.690907483264199	3	0.446286950234245	3	5.8711205041136e-09	3	5.8711205041136e-09	NA	NA	SegRatio=0.45,AbsMeanSigma=4.26,pvalue=1.05034197869342e-100,pvalueTTest=5.8711205041136e-09,
chr9	21940996	21941111	MTAP	MTAP00025	NA	NA	0.446286950234245	NA	5.8711205041136e-09	3	5.8711205041136e-09	NA	NA	SegRatio=NA, AbsMeanSigma=NA, pvalue=NA, pvalueTTest=NA,
chr10	50666825	50666936	ERCC6	ERCC600001	-0.0143394799922625	2	0.013215054407389	2	0.605293609748399	2	0.605293609748399	NA	NA	SegRatio=0.01,AbsMeanSigma=0.2,pvalue=0.333018411198625,pvalueTTest=0.674944096610831,
chr10	50666933	50667050	ERCC6	ERCC600002	0.110481479821678	2	0.013215054407389	2	0.605293609748399	2	0.605293609748399	NA	NA	SegRatio=0.01,AbsMeanSigma=0.2,pvalue=0.333018411198625,pvalueTTest=0.674944096610831,
chr10	50667050	50667167	ERCC6	ERCC600003	0.189959302602778	2	0.013215054407389	2	0.605293609748399	2	0.605293609748399	NA	NA	SegRatio=0.01,AbsMeanSigma=0.2,pvalue=0.333018411198625,pvalueTTest=0.674944096610831,
chr10	50667147	50667264	ERCC6	ERCC600004	0.0996392466777407	2	0.013215054407389	2	0.605293609748399	2	0.605293609748399	NA	NA	SegRatio=0.01,AbsMeanSigma=0.2,pvalue=0.333018411198625,pvalueTTest=0.674944096610831,
chr10	50667239	50667354	ERCC6	ERCC600005	0.215700425979665	2	0.013215054407389	2	0.605293609748399	2	0.605293609748399	NA	NA	SegRatio=0.01,AbsMeanSigma=0.2,pvalue=0.333018411198625,pvalueTTest=0.674944096610831,
chr10	50668396	50668510	ERCC6	ERCC600006	-0.0287201675932402	2	0.013215054407389	2	0.605293609748399	2	0.605293609748399	NA	NA	SegRatio=0.01,AbsMeanSigma=0.2,pvalue=0.333018411198625,pvalueTTest=0.674944096610831,
chr10	50668450	50668565	ERCC6	ERCC600007	0.113686470898219	2	0.013215054407389	2	0.605293609748399	2	0.605293609748399	NA	NA	SegRatio=0.01,AbsMeanSigma=0.2,pvalue=0.333018411198625,pvalueTTest=0.674944096610831,
chr10	50669353	50669493	ERCC6	ERCC600008.ERCC600009	0.013215054407389	2	0.013215054407389	2	0.605293609748399	2	0.605293609748399	NA	NA	SegRatio=0.01,AbsMeanSigma=0.2,pvalue=0.333018411198625,pvalueTTest=0.674944096610831,
chr10	50669458	50669582	ERCC6	ERCC600010	-0.0161242327782273	2	0.013215054407389	2	0.605293609748399	2	0.605293609748399	NA	NA	SegRatio=0.01,AbsMeanSigma=0.2,pvalue=0.333018411198625,pvalueTTest=0.674944096610831,
chr10	50669545	50669643	ERCC6	ERCC600011	0.0770204063429178	2	0.013215054407389	2	0.605293609748399	2	0.605293609748399	NA	NA	SegRatio=0.01,AbsMeanSigma=0.2,pvalue=0.333018411198625,pvalueTTest=0.674944096610831,
chr10	50678205	50678295	ERCC6	ERCC600012	0.0254664654078127	2	0.013215054407389	2	0.605293609748399	2	0.605293609748399	NA	NA	SegRatio=0.01,AbsMeanSigma=0.2,pvalue=0.333018411198625,pvalueTTest=0.674944096610831,
chr10	50678273	50678369	ERCC6	ERCC600013	-0.0817238446872269	2	0.013215054407389	2	0.605293609748399	2	0.605293609748399	NA	NA	SegRatio=0.01,AbsMeanSigma=0.2,pvalue=0.333018411198625,pvalueTTest=0.674944096610831,
chr10	50678314	50678428	ERCC6	ERCC600014	0.134638940843632	2	0.013215054407389	2	0.605293609748399	2	0.605293609748399	NA	NA	SegRatio=0.01,AbsMeanSigma=0.2,pvalue=0.333018411198625,pvalueTTest=0.674944096610831,
chr10	50678389	50678505	ERCC6	ERCC600015	-0.203273846580537	2	0.013215054407389	2	0.605293609748399	2	0.605293609748399	NA	NA	SegRatio=0.01,AbsMeanSigma=0.2,pvalue=0.333018411198625,pvalueTTest=0.674944096610831,
chr10	50678444	50678559	ERCC6	ERCC600016	0.0830955625297246	2	0.013215054407389	2	0.605293609748399	2	0.605293609748399	NA	NA	SegRatio=0.01,AbsMeanSigma=0.2,pvalue=0.333018411198625,pvalueTTest=0.674944096610831,
chr10	50678545	50678657	ERCC6	ERCC600017	-0.050134050357927	2	0.013215054407389	2	0.605293609748399	2	0.605293609748399	NA	NA	SegRatio=0.01,AbsMeanSigma=0.2,pvalue=0.333018411198625,pvalueTTest=0.674944096610831,
chr10	50678654	50678766	ERCC6	ERCC600018	0.211025845130976	2	0.013215054407389	2	0.605293609748399	2	0.605293609748399	NA	NA	SegRatio=0.01,AbsMeanSigma=0.2,pvalue=0.333018411198625,pvalueTTest=0.674944096610831,
chr10	50678758	50678871	ERCC6	ERCC600019	-0.136457799949556	2	0.013215054407389	2	0.605293609748399	2	0.605293609748399	NA	NA	SegRatio=0.01,AbsMeanSigma=0.2,pvalue=0.333018411198625,pvalueTTest=0.674944096610831,
chr10	50678806	50678919	ERCC6	ERCC600020	0.0719325916495505	2	0.013215054407389	2	0.605293609748399	2	0.605293609748399	NA	NA	SegRatio=0.01,AbsMeanSigma=0.2,pvalue=0.333018411198625,pvalueTTest=0.674944096610831,
chr10	50678917	50679036	ERCC6	ERCC600021	-0.0323762352661482	2	0.013215054407389	2	0.605293609748399	2	0.605293609748399	NA	NA	SegRatio=0.01,AbsMeanSigma=0.2,pvalue=0.333018411198625,pvalueTTest=0.674944096610831,
chr10	50678993	50679081	ERCC6	ERCC600022	-0.336367630965175	2	0.013215054407389	2	0.605293609748399	2	0.605293609748399	NA	NA	SegRatio=0.01,AbsMeanSigma=0.2,pvalue=0.333018411198625,pvalueTTest=0.674944096610831,
chr10	50679049	50679121	ERCC6	ERCC600023	-0.0849677176251148	2	0.013215054407389	2	0.605293609748399	2	0.605293609748399	NA	NA	SegRatio=0.01,AbsMeanSigma=0.2,pvalue=0.333018411198625,pvalueTTest=0.674944096610831,
chr10	50679099	50679181	ERCC6	ERCC600024	-1.04034968586451	2	-1.04034968586451	2	0.605293609748399	2	0.605293609748399	NA	NA	SegRatio=-1.04,AbsMeanSigma=8.56,pvalue=1.01079060807318e-33,pvalueTTest=0.0772885185549438,Adjusted:byPvalueTTestRatio;
chr10	50679146	50679260	ERCC6	ERCC600025	-1.10352547715677	2	-1.04034968586451	2	0.605293609748399	2	0.605293609748399	NA	NA	SegRatio=-1.04,AbsMeanSigma=8.56,pvalue=1.01079060807318e-33,pvalueTTest=0.0772885185549438,Adjusted:byPvalueTTestRatio;
chr10	50680383	50680479	ERCC6	ERCC600026	0.0658040062309831	2	0.0141753551669003	2	0.605293609748399	2	0.605293609748399	NA	NA	SegRatio=0.01,AbsMeanSigma=0.16,pvalue=0.0335287821449557,pvalueTTest=0.0832379270102936,
chr10	50680479	50680596	ERCC6	ERCC600027	0.098330063955579	2	0.0141753551669003	2	0.605293609748399	2	0.605293609748399	NA	NA	SegRatio=0.01,AbsMeanSigma=0.16,pvalue=0.0335287821449557,pvalueTTest=0.0832379270102936,
chr10	50680881	50680985	ERCC6	ERCC600028	-0.230289197642412	2	0.0141753551669003	2	0.605293609748399	2	0.605293609748399	NA	NA	SegRatio=0.01,AbsMeanSigma=0.16,pvalue=0.0335287821449557,pvalueTTest=0.0832379270102936,
chr10	50680982	50681087	ERCC6	ERCC600029	0.160252073178494	2	0.0141753551669003	2	0.605293609748399	2	0.605293609748399	NA	NA	SegRatio=0.01,AbsMeanSigma=0.16,pvalue=0.0335287821449557,pvalueTTest=0.0832379270102936,
chr10	50681086	50681201	ERCC6	ERCC600030	-0.0279670764990087	2	0.0141753551669003	2	0.605293609748399	2	0.605293609748399	NA	NA	SegRatio=0.01,AbsMeanSigma=0.16,pvalue=0.0335287821449557,pvalueTTest=0.0832379270102936,
chr10	50681501	50681619	ERCC6	ERCC600031	-0.0048623246401876	2	0.0141753551669003	2	0.605293609748399	2	0.605293609748399	NA	NA	SegRatio=0.01,AbsMeanSigma=0.16,pvalue=0.0335287821449557,pvalueTTest=0.0832379270102936,
chr10	50681566	50681679	ERCC6	ERCC600032	0.0157003347164731	2	0.0141753551669003	2	0.605293609748399	2	0.605293609748399	NA	NA	SegRatio=0.01,AbsMeanSigma=0.16,pvalue=0.0335287821449557,pvalueTTest=0.0832379270102936,
chr10	50682035	50682125	ERCC6	ERCC600033	0.137960451175087	2	0.0141753551669003	2	0.605293609748399	2	0.605293609748399	NA	NA	SegRatio=0.01,AbsMeanSigma=0.16,pvalue=0.0335287821449557,pvalueTTest=0.0832379270102936,
chr10	50682101	50682214	ERCC6	ERCC600034	0.289101620678799	2	0.0141753551669003	2	0.605293609748399	2	0.605293609748399	NA	NA	SegRatio=0.01,AbsMeanSigma=0.16,pvalue=0.0335287821449557,pvalueTTest=0.0832379270102936,
chr10	50682215	50682332	ERCC6	ERCC600035	-0.0259299678821812	2	0.0141753551669003	2	0.605293609748399	2	0.605293609748399	NA	NA	SegRatio=0.01,AbsMeanSigma=0.16,pvalue=0.0335287821449557,pvalueTTest=0.0832379270102936,
chr10	50684220	50684318	ERCC6	ERCC600036	0.0973997839849434	2	0.0141753551669003	2	0.605293609748399	2	0.605293609748399	NA	NA	SegRatio=0.01,AbsMeanSigma=0.16,pvalue=0.0335287821449557,pvalueTTest=0.0832379270102936,
chr10	50684316	50684432	ERCC6	ERCC600037	0.0306396652079403	2	0.0141753551669003	2	0.605293609748399	2	0.605293609748399	NA	NA	SegRatio=0.01,AbsMeanSigma=0.16,pvalue=0.0335287821449557,pvalueTTest=0.0832379270102936,
chr10	50686374	50686478	ERCC6	ERCC600038	0.0603384350660735	2	0.0141753551669003	2	0.605293609748399	2	0.605293609748399	NA	NA	SegRatio=0.01,AbsMeanSigma=0.16,pvalue=0.0335287821449557,pvalueTTest=0.0832379270102936,
chr10	50686452	50686563	ERCC6	ERCC600039	-0.00304501119241769	2	0.0141753551669003	2	0.605293609748399	2	0.605293609748399	NA	NA	SegRatio=0.01,AbsMeanSigma=0.16,pvalue=0.0335287821449557,pvalueTTest=0.0832379270102936,
chr10	50690672	50690784	ERCC6	ERCC600040	-0.0471700744344401	2	0.0141753551669003	2	0.605293609748399	2	0.605293609748399	NA	NA	SegRatio=0.01,AbsMeanSigma=0.16,pvalue=0.0335287821449557,pvalueTTest=0.0832379270102936,
chr10	50690741	50690849	ERCC6	ERCC600041	0.0519191557003351	2	0.0141753551669003	2	0.605293609748399	2	0.605293609748399	NA	NA	SegRatio=0.01,AbsMeanSigma=0.16,pvalue=0.0335287821449557,pvalueTTest=0.0832379270102936,
chr10	50690800	50690908	ERCC6	ERCC600042	-0.0263552900317654	2	0.0141753551669003	2	0.605293609748399	2	0.605293609748399	NA	NA	SegRatio=0.01,AbsMeanSigma=0.16,pvalue=0.0335287821449557,pvalueTTest=0.0832379270102936,
chr10	50690900	50691017	ERCC6	ERCC600043	NA	2	0.0141753551669003	2	0.605293609748399	2	0.605293609748399	NA	NA	SegRatio=0.01,AbsMeanSigma=0.16,pvalue=0.0335287821449557,pvalueTTest=0.0832379270102936,
chr10	50691306	50691422	ERCC6	ERCC600044	-0.119889994484918	2	0.0141753551669003	2	0.605293609748399	2	0.605293609748399	NA	NA	SegRatio=0.01,AbsMeanSigma=0.16,pvalue=0.0335287821449557,pvalueTTest=0.0832379270102936,
chr10	50691407	50691525	ERCC6	ERCC600045	-0.102198286024224	2	0.0141753551669003	2	0.605293609748399	2	0.605293609748399	NA	NA	SegRatio=0.01,AbsMeanSigma=0.16,pvalue=0.0335287821449557,pvalueTTest=0.0832379270102936,
chr10	50691499	50691612	ERCC6	ERCC600046	-0.132426612963242	2	0.0141753551669003	2	0.605293609748399	2	0.605293609748399	NA	NA	SegRatio=0.01,AbsMeanSigma=0.16,pvalue=0.0335287821449557,pvalueTTest=0.0832379270102936,
chr10	50701133	50701250	ERCC6	ERCC600047	0.0746906798772257	2	0.0141753551669003	2	0.605293609748399	2	0.605293609748399	NA	NA	SegRatio=0.01,AbsMeanSigma=0.16,pvalue=0.0335287821449557,pvalueTTest=0.0832379270102936,
chr10	50701208	50701323	ERCC6	ERCC600048	0.130825228558134	2	0.0141753551669003	2	0.605293609748399	2	0.605293609748399	NA	NA	SegRatio=0.01,AbsMeanSigma=0.16,pvalue=0.0335287821449557,pvalueTTest=0.0832379270102936,
chr10	50708529	50708636	ERCC6	ERCC600049	0.284821488865215	2	0.0141753551669003	2	0.605293609748399	2	0.605293609748399	NA	NA	SegRatio=0.01,AbsMeanSigma=0.16,pvalue=0.0335287821449557,pvalueTTest=0.0832379270102936,
chr10	50708636	50708751	ERCC6	ERCC600050	0.0218860295920168	2	0.0141753551669003	2	0.605293609748399	2	0.605293609748399	NA	NA	SegRatio=0.01,AbsMeanSigma=0.16,pvalue=0.0335287821449557,pvalueTTest=0.0832379270102936,
chr10	50708748	50708864	ERCC6	ERCC600051	-0.028684013187599	2	0.0141753551669003	2	0.605293609748399	2	0.605293609748399	NA	NA	SegRatio=0.01,AbsMeanSigma=0.16,pvalue=0.0335287821449557,pvalueTTest=0.0832379270102936,
chr10	50713909	50714025	ERCC6	ERCC600052	0.0126994152671913	2	0.0141753551669003	2	0.605293609748399	2	0.605293609748399	NA	NA	SegRatio=0.01,AbsMeanSigma=0.16,pvalue=0.0335287821449557,pvalueTTest=0.0832379270102936,
chr10	50714026	50714144	ERCC6	ERCC600053	0.0609358385754156	2	0.0141753551669003	2	0.605293609748399	2	0.605293609748399	NA	NA	SegRatio=0.01,AbsMeanSigma=0.16,pvalue=0.0335287821449557,pvalueTTest=0.0832379270102936,
chr10	50723337	50723450	ERCC6	ERCC600054	-0.0516335722970804	2	0.0141753551669003	2	0.605293609748399	2	0.605293609748399	NA	NA	SegRatio=0.01,AbsMeanSigma=0.16,pvalue=0.0335287821449557,pvalueTTest=0.0832379270102936,
chr10	50723411	50723526	ERCC6	ERCC600055	0.0192686991877526	2	0.0141753551669003	2	0.605293609748399	2	0.605293609748399	NA	NA	SegRatio=0.01,AbsMeanSigma=0.16,pvalue=0.0335287821449557,pvalueTTest=0.0832379270102936,
chr10	50723473	50723589	ERCC6	ERCC600056	-0.0518277646146594	2	0.0141753551669003	2	0.605293609748399	2	0.605293609748399	NA	NA	SegRatio=0.01,AbsMeanSigma=0.16,pvalue=0.0335287821449557,pvalueTTest=0.0832379270102936,
chr10	50723581	50723699	ERCC6	ERCC600057	0.0322436801400897	2	0.0141753551669003	2	0.605293609748399	2	0.605293609748399	NA	NA	SegRatio=0.01,AbsMeanSigma=0.16,pvalue=0.0335287821449557,pvalueTTest=0.0832379270102936,
chr10	50723696	50723807	ERCC6	ERCC600058	-0.00844815766911918	2	0.0141753551669003	2	0.605293609748399	2	0.605293609748399	NA	NA	SegRatio=0.01,AbsMeanSigma=0.16,pvalue=0.0335287821449557,pvalueTTest=0.0832379270102936,
chr10	50723798	50723907	ERCC6	ERCC600059	0.152642151322332	2	0.0141753551669003	2	0.605293609748399	2	0.605293609748399	NA	NA	SegRatio=0.01,AbsMeanSigma=0.16,pvalue=0.0335287821449557,pvalueTTest=0.0832379270102936,
chr10	50723868	50723955	ERCC6	ERCC600060	-0.183297068551067	2	0.0141753551669003	2	0.605293609748399	2	0.605293609748399	NA	NA	SegRatio=0.01,AbsMeanSigma=0.16,pvalue=0.0335287821449557,pvalueTTest=0.0832379270102936,
chr10	50723929	50724036	ERCC6	ERCC600061	-0.104556121848426	2	0.0141753551669003	2	0.605293609748399	2	0.605293609748399	NA	NA	SegRatio=0.01,AbsMeanSigma=0.16,pvalue=0.0335287821449557,pvalueTTest=0.0832379270102936,
chr10	50724034	50724144	ERCC6	ERCC600062	0.00750152053274224	2	0.0141753551669003	2	0.605293609748399	2	0.605293609748399	NA	NA	SegRatio=0.01,AbsMeanSigma=0.16,pvalue=0.0335287821449557,pvalueTTest=0.0832379270102936,
chr10	50724128	50724239	ERCC6	ERCC600063	0.136828635529105	2	0.0141753551669003	2	0.605293609748399	2	0.605293609748399	NA	NA	SegRatio=0.01,AbsMeanSigma=0.16,pvalue=0.0335287821449557,pvalueTTest=0.0832379270102936,
chr10	50724240	50724355	ERCC6	ERCC600064	-0.0231402631089086	2	0.0141753551669003	2	0.605293609748399	2	0.605293609748399	NA	NA	SegRatio=0.01,AbsMeanSigma=0.16,pvalue=0.0335287821449557,pvalueTTest=0.0832379270102936,
chr10	50724291	50724407	ERCC6	ERCC600065	0.0210249172007924	2	0.0141753551669003	2	0.605293609748399	2	0.605293609748399	NA	NA	SegRatio=0.01,AbsMeanSigma=0.16,pvalue=0.0335287821449557,pvalueTTest=0.0832379270102936,
chr10	50724408	50724520	ERCC6	ERCC600066	-0.487436388819096	2	0.0141753551669003	2	0.605293609748399	2	0.605293609748399	q-value=0.000275322048258863, copies=1	NA	SegRatio=0.01,AbsMeanSigma=0.16,pvalue=0.0335287821449557,pvalueTTest=0.0832379270102936,
chr10	50724481	50724566	ERCC6	ERCC600067	0.0159817334720071	2	0.0141753551669003	2	0.605293609748399	2	0.605293609748399	NA	NA	SegRatio=0.01,AbsMeanSigma=0.16,pvalue=0.0335287821449557,pvalueTTest=0.0832379270102936,
chr10	50724566	50724683	ERCC6	ERCC600068	0.0525100774740046	2	0.0141753551669003	2	0.605293609748399	2	0.605293609748399	NA	NA	SegRatio=0.01,AbsMeanSigma=0.16,pvalue=0.0335287821449557,pvalueTTest=0.0832379270102936,
chr10	50724644	50724749	ERCC6	ERCC600069	0.0330293150787165	2	0.0141753551669003	2	0.605293609748399	2	0.605293609748399	NA	NA	SegRatio=0.01,AbsMeanSigma=0.16,pvalue=0.0335287821449557,pvalueTTest=0.0832379270102936,
chr10	50724750	50724865	ERCC6	ERCC600070	0.248035601107444	2	0.0141753551669003	2	0.605293609748399	2	0.605293609748399	NA	NA	SegRatio=0.01,AbsMeanSigma=0.16,pvalue=0.0335287821449557,pvalueTTest=0.0832379270102936,
chr10	50724791	50724906	ERCC6	ERCC600071	-0.134933479345524	2	0.0141753551669003	2	0.605293609748399	2	0.605293609748399	NA	NA	SegRatio=0.01,AbsMeanSigma=0.16,pvalue=0.0335287821449557,pvalueTTest=0.0832379270102936,
chr10	50724889	50724999	ERCC6	ERCC600072	0.0601931487415472	2	0.0141753551669003	2	0.605293609748399	2	0.605293609748399	NA	NA	SegRatio=0.01,AbsMeanSigma=0.16,pvalue=0.0335287821449557,pvalueTTest=0.0832379270102936,
chr10	50724994	50725105	ERCC6	ERCC600073	0.0361225157836398	2	0.0141753551669003	2	0.605293609748399	2	0.605293609748399	NA	NA	SegRatio=0.01,AbsMeanSigma=0.16,pvalue=0.0335287821449557,pvalueTTest=0.0832379270102936,
chr10	50725031	50725142	ERCC6	ERCC600074	0.178023601707751	2	0.0141753551669003	2	0.605293609748399	2	0.605293609748399	NA	NA	SegRatio=0.01,AbsMeanSigma=0.16,pvalue=0.0335287821449557,pvalueTTest=0.0832379270102936,
chr10	50725131	50725243	ERCC6	ERCC600075	-0.059085924389234	2	0.0141753551669003	2	0.605293609748399	2	0.605293609748399	NA	NA	SegRatio=0.01,AbsMeanSigma=0.16,pvalue=0.0335287821449557,pvalueTTest=0.0832379270102936,
chr10	50732042	50732159	ERCC6	ERCC600076	-0.139279410810084	2	0.0141753551669003	2	0.605293609748399	2	0.605293609748399	NA	NA	SegRatio=0.01,AbsMeanSigma=0.16,pvalue=0.0335287821449557,pvalueTTest=0.0832379270102936,
chr10	50732107	50732222	ERCC6	ERCC600077	0.0798059060271837	2	0.0141753551669003	2	0.605293609748399	2	0.605293609748399	NA	NA	SegRatio=0.01,AbsMeanSigma=0.16,pvalue=0.0335287821449557,pvalueTTest=0.0832379270102936,
chr10	50732219	50732313	ERCC6	ERCC600078	-0.183104172748505	2	0.0141753551669003	2	0.605293609748399	2	0.605293609748399	NA	NA	SegRatio=0.01,AbsMeanSigma=0.16,pvalue=0.0335287821449557,pvalueTTest=0.0832379270102936,
chr10	50732292	50732398	ERCC6	ERCC600079	-0.162709035558408	2	0.0141753551669003	2	0.605293609748399	2	0.605293609748399	NA	NA	SegRatio=0.01,AbsMeanSigma=0.16,pvalue=0.0335287821449557,pvalueTTest=0.0832379270102936,
chr10	50732374	50732466	ERCC6	ERCC600080	-0.00154981987259664	2	0.0141753551669003	2	0.605293609748399	2	0.605293609748399	NA	NA	SegRatio=0.01,AbsMeanSigma=0.16,pvalue=0.0335287821449557,pvalueTTest=0.0832379270102936,
chr10	50732467	50732577	ERCC6	ERCC600081	-0.135712723328503	2	0.0141753551669003	2	0.605293609748399	2	0.605293609748399	NA	NA	SegRatio=0.01,AbsMeanSigma=0.16,pvalue=0.0335287821449557,pvalueTTest=0.0832379270102936,
chr10	50732536	50732653	ERCC6	ERCC600082	-0.0774788924300061	2	0.0141753551669003	2	0.605293609748399	2	0.605293609748399	NA	NA	SegRatio=0.01,AbsMeanSigma=0.16,pvalue=0.0335287821449557,pvalueTTest=0.0832379270102936,
chr10	50732614	50732727	ERCC6	ERCC600083	0.0228013373292755	2	0.0141753551669003	2	0.605293609748399	2	0.605293609748399	NA	NA	SegRatio=0.01,AbsMeanSigma=0.16,pvalue=0.0335287821449557,pvalueTTest=0.0832379270102936,
chr10	50732675	50732794	ERCC6	ERCC600084	0.236658461958006	2	0.0141753551669003	2	0.605293609748399	2	0.605293609748399	NA	NA	SegRatio=0.01,AbsMeanSigma=0.16,pvalue=0.0335287821449557,pvalueTTest=0.0832379270102936,
chr10	50732767	50732882	ERCC6	ERCC600085	0.0282731358388549	2	0.0141753551669003	2	0.605293609748399	2	0.605293609748399	NA	NA	SegRatio=0.01,AbsMeanSigma=0.16,pvalue=0.0335287821449557,pvalueTTest=0.0832379270102936,
chr10	50736410	50736527	ERCC6	ERCC600086	-0.0368262652573853	2	0.0141753551669003	2	0.605293609748399	2	0.605293609748399	NA	NA	SegRatio=0.01,AbsMeanSigma=0.16,pvalue=0.0335287821449557,pvalueTTest=0.0832379270102936,
chr10	50736495	50736599	ERCC6	ERCC600087	0.126186190524212	2	0.0141753551669003	2	0.605293609748399	2	0.605293609748399	NA	NA	SegRatio=0.01,AbsMeanSigma=0.16,pvalue=0.0335287821449557,pvalueTTest=0.0832379270102936,
chr10	50738723	50738832	ERCC6	ERCC600088	NA	2	0.0141753551669003	2	0.605293609748399	2	0.605293609748399	NA	NA	SegRatio=0.01,AbsMeanSigma=0.16,pvalue=0.0335287821449557,pvalueTTest=0.0832379270102936,
chr10	50738801	50738904	ERCC6	ERCC600089	0.298380041232025	2	0.0141753551669003	2	0.605293609748399	2	0.605293609748399	NA	NA	SegRatio=0.01,AbsMeanSigma=0.16,pvalue=0.0335287821449557,pvalueTTest=0.0832379270102936,
chr10	50738889	50739001	ERCC6	ERCC600090	NA	2	0.0141753551669003	2	0.605293609748399	2	0.605293609748399	NA	NA	SegRatio=0.01,AbsMeanSigma=0.16,pvalue=0.0335287821449557,pvalueTTest=0.0832379270102936,
chr10	50740548	50740664	ERCC6	ERCC600091	0.0677193066248995	2	0.0141753551669003	2	0.605293609748399	2	0.605293609748399	NA	NA	SegRatio=0.01,AbsMeanSigma=0.16,pvalue=0.0335287821449557,pvalueTTest=0.0832379270102936,
chr10	50740620	50740710	ERCC6	ERCC600092	0.0600234198616171	2	0.0141753551669003	2	0.605293609748399	2	0.605293609748399	NA	NA	SegRatio=0.01,AbsMeanSigma=0.16,pvalue=0.0335287821449557,pvalueTTest=0.0832379270102936,
chr10	50740669	50740775	ERCC6	ERCC600093	0.129545810029043	2	0.0141753551669003	2	0.605293609748399	2	0.605293609748399	NA	NA	SegRatio=0.01,AbsMeanSigma=0.16,pvalue=0.0335287821449557,pvalueTTest=0.0832379270102936,
chr10	50740742	50740862	ERCC6	ERCC600094	0.0102092406043071	2	0.0141753551669003	2	0.605293609748399	2	0.605293609748399	NA	NA	SegRatio=0.01,AbsMeanSigma=0.16,pvalue=0.0335287821449557,pvalueTTest=0.0832379270102936,
chr10	50740788	50740900	ERCC6	ERCC600095	-0.121224605357132	2	0.0141753551669003	2	0.605293609748399	2	0.605293609748399	NA	NA	SegRatio=0.01,AbsMeanSigma=0.16,pvalue=0.0335287821449557,pvalueTTest=0.0832379270102936,
chr10	50740873	50740991	ERCC6	ERCC600096	-0.0891074418057408	2	0.0141753551669003	2	0.605293609748399	2	0.605293609748399	NA	NA	SegRatio=0.01,AbsMeanSigma=0.16,pvalue=0.0335287821449557,pvalueTTest=0.0832379270102936,
chr10	50740988	50741100	ERCC6	ERCC600097	-0.280953723451144	2	0.0141753551669003	2	0.605293609748399	2	0.605293609748399	NA	NA	SegRatio=0.01,AbsMeanSigma=0.16,pvalue=0.0335287821449557,pvalueTTest=0.0832379270102936,
chr10	69881165	69881280	MYPN	MYPN00001	0.0680213038412408	2	0.0141753551669003	2	0.0991617404128059	2	0.0991617404128059	NA	NA	SegRatio=0.01,AbsMeanSigma=0.16,pvalue=0.0335287821449557,pvalueTTest=0.0832379270102936,
chr10	69881275	69881388	MYPN	MYPN00002	0.182368609678274	2	0.0141753551669003	2	0.0991617404128059	2	0.0991617404128059	NA	NA	SegRatio=0.01,AbsMeanSigma=0.16,pvalue=0.0335287821449557,pvalueTTest=0.0832379270102936,
chr10	69881389	69881502	MYPN	MYPN00003	0.0202805090179176	2	0.0141753551669003	2	0.0991617404128059	2	0.0991617404128059	NA	NA	SegRatio=0.01,AbsMeanSigma=0.16,pvalue=0.0335287821449557,pvalueTTest=0.0832379270102936,
chr10	69881500	69881616	MYPN	MYPN00004	0.281165246352427	2	0.0141753551669003	2	0.0991617404128059	2	0.0991617404128059	NA	NA	SegRatio=0.01,AbsMeanSigma=0.16,pvalue=0.0335287821449557,pvalueTTest=0.0832379270102936,
chr10	69881588	69881706	MYPN	MYPN00005	-0.075602454616273	2	0.0141753551669003	2	0.0991617404128059	2	0.0991617404128059	NA	NA	SegRatio=0.01,AbsMeanSigma=0.16,pvalue=0.0335287821449557,pvalueTTest=0.0832379270102936,
chr10	69881701	69881820	MYPN	MYPN00006	-0.0685325206766598	2	0.0141753551669003	2	0.0991617404128059	2	0.0991617404128059	NA	NA	SegRatio=0.01,AbsMeanSigma=0.16,pvalue=0.0335287821449557,pvalueTTest=0.0832379270102936,
chr10	69881817	69881934	MYPN	MYPN00007	0.0789319885038466	2	0.0141753551669003	2	0.0991617404128059	2	0.0991617404128059	NA	NA	SegRatio=0.01,AbsMeanSigma=0.16,pvalue=0.0335287821449557,pvalueTTest=0.0832379270102936,
chr10	69881863	69881977	MYPN	MYPN00008	-0.0259210820953989	2	0.0141753551669003	2	0.0991617404128059	2	0.0991617404128059	NA	NA	SegRatio=0.01,AbsMeanSigma=0.16,pvalue=0.0335287821449557,pvalueTTest=0.0832379270102936,
chr10	69881972	69882076	MYPN	MYPN00009	-0.0472158782448422	2	0.0141753551669003	2	0.0991617404128059	2	0.0991617404128059	NA	NA	SegRatio=0.01,AbsMeanSigma=0.16,pvalue=0.0335287821449557,pvalueTTest=0.0832379270102936,
chr10	69882069	69882165	MYPN	MYPN00010	-0.0147229900944302	2	0.0141753551669003	2	0.0991617404128059	2	0.0991617404128059	NA	NA	SegRatio=0.01,AbsMeanSigma=0.16,pvalue=0.0335287821449557,pvalueTTest=0.0832379270102936,
chr10	69896387	69896490	MYPN	MYPN00011	0.263822439958489	2	0.0141753551669003	2	0.0991617404128059	2	0.0991617404128059	NA	NA	SegRatio=0.01,AbsMeanSigma=0.16,pvalue=0.0335287821449557,pvalueTTest=0.0832379270102936,
chr10	69896491	69896600	MYPN	MYPN00012	NA	2	0.0141753551669003	2	0.0991617404128059	2	0.0991617404128059	NA	NA	SegRatio=0.01,AbsMeanSigma=0.16,pvalue=0.0335287821449557,pvalueTTest=0.0832379270102936,
chr10	69902665	69902780	MYPN	MYPN00013	0.15637750873447	2	0.0141753551669003	2	0.0991617404128059	2	0.0991617404128059	NA	NA	SegRatio=0.01,AbsMeanSigma=0.16,pvalue=0.0335287821449557,pvalueTTest=0.0832379270102936,
chr10	69902751	69902881	MYPN	MYPN00014.MYPN00015	0.0181365450065064	2	0.0141753551669003	2	0.0991617404128059	2	0.0991617404128059	NA	NA	SegRatio=0.01,AbsMeanSigma=0.16,pvalue=0.0335287821449557,pvalueTTest=0.0832379270102936,
chr10	69902859	69902975	MYPN	MYPN00016	NA	2	0.0141753551669003	2	0.0991617404128059	2	0.0991617404128059	NA	NA	SegRatio=0.01,AbsMeanSigma=0.16,pvalue=0.0335287821449557,pvalueTTest=0.0832379270102936,
chr10	69905187	69905299	MYPN	MYPN00017	0.227623279988464	2	0.0141753551669003	2	0.0991617404128059	2	0.0991617404128059	NA	NA	SegRatio=0.01,AbsMeanSigma=0.16,pvalue=0.0335287821449557,pvalueTTest=0.0832379270102936,
chr10	69905268	69905363	MYPN	MYPN00018	-0.0392943455796545	2	0.0141753551669003	2	0.0991617404128059	2	0.0991617404128059	NA	NA	SegRatio=0.01,AbsMeanSigma=0.16,pvalue=0.0335287821449557,pvalueTTest=0.0832379270102936,
chr10	69908030	69908143	MYPN	MYPN00019	-0.0201944731244465	2	0.0141753551669003	2	0.0991617404128059	2	0.0991617404128059	NA	NA	SegRatio=0.01,AbsMeanSigma=0.16,pvalue=0.0335287821449557,pvalueTTest=0.0832379270102936,
chr10	69908128	69908220	MYPN	MYPN00020	0.180210070716319	2	0.0141753551669003	2	0.0991617404128059	2	0.0991617404128059	NA	NA	SegRatio=0.01,AbsMeanSigma=0.16,pvalue=0.0335287821449557,pvalueTTest=0.0832379270102936,
chr10	69908173	69908287	MYPN	MYPN00021	NA	2	0.0141753551669003	2	0.0991617404128059	2	0.0991617404128059	NA	NA	SegRatio=0.01,AbsMeanSigma=0.16,pvalue=0.0335287821449557,pvalueTTest=0.0832379270102936,
chr10	69909747	69909849	MYPN	MYPN00022	0.0397149960933183	2	0.0141753551669003	2	0.0991617404128059	2	0.0991617404128059	NA	NA	SegRatio=0.01,AbsMeanSigma=0.16,pvalue=0.0335287821449557,pvalueTTest=0.0832379270102936,
chr10	69909844	69909959	MYPN	MYPN00023	0.0797542001496124	2	0.0141753551669003	2	0.0991617404128059	2	0.0991617404128059	NA	NA	SegRatio=0.01,AbsMeanSigma=0.16,pvalue=0.0335287821449557,pvalueTTest=0.0832379270102936,
chr10	69918194	69918307	MYPN	MYPN00024	0.313586458846211	2	0.0141753551669003	2	0.0991617404128059	2	0.0991617404128059	NA	NA	SegRatio=0.01,AbsMeanSigma=0.16,pvalue=0.0335287821449557,pvalueTTest=0.0832379270102936,
chr10	69918265	69918358	MYPN	MYPN00025	NA	2	0.0141753551669003	2	0.0991617404128059	2	0.0991617404128059	NA	NA	SegRatio=0.01,AbsMeanSigma=0.16,pvalue=0.0335287821449557,pvalueTTest=0.0832379270102936,
chr10	69921391	69921501	MYPN	MYPN00026	0.127451087635792	2	0.0141753551669003	2	0.0991617404128059	2	0.0991617404128059	NA	NA	SegRatio=0.01,AbsMeanSigma=0.16,pvalue=0.0335287821449557,pvalueTTest=0.0832379270102936,
chr10	69921464	69921567	MYPN	MYPN00027	NA	2	0.0141753551669003	2	0.0991617404128059	2	0.0991617404128059	NA	NA	SegRatio=0.01,AbsMeanSigma=0.16,pvalue=0.0335287821449557,pvalueTTest=0.0832379270102936,
chr10	69925436	69925545	MYPN	MYPN00028	0.196275281140303	2	0.0141753551669003	2	0.0991617404128059	2	0.0991617404128059	NA	NA	SegRatio=0.01,AbsMeanSigma=0.16,pvalue=0.0335287821449557,pvalueTTest=0.0832379270102936,
chr10	69925504	69925610	MYPN	MYPN00029	0.0880256414197903	2	0.0141753551669003	2	0.0991617404128059	2	0.0991617404128059	NA	NA	SegRatio=0.01,AbsMeanSigma=0.16,pvalue=0.0335287821449557,pvalueTTest=0.0832379270102936,
chr10	69925964	69926078	MYPN	MYPN00030	0.0229316262081915	2	0.0141753551669003	2	0.0991617404128059	2	0.0991617404128059	NA	NA	SegRatio=0.01,AbsMeanSigma=0.16,pvalue=0.0335287821449557,pvalueTTest=0.0832379270102936,
chr10	69926073	69926191	MYPN	MYPN00031	-0.175414542745867	2	0.0141753551669003	2	0.0991617404128059	2	0.0991617404128059	NA	NA	SegRatio=0.01,AbsMeanSigma=0.16,pvalue=0.0335287821449557,pvalueTTest=0.0832379270102936,
chr10	69926164	69926272	MYPN	MYPN00032	0.145186930476817	2	0.0141753551669003	2	0.0991617404128059	2	0.0991617404128059	NA	NA	SegRatio=0.01,AbsMeanSigma=0.16,pvalue=0.0335287821449557,pvalueTTest=0.0832379270102936,
chr10	69926253	69926336	MYPN	MYPN00033	-0.172289993838893	2	0.0141753551669003	2	0.0991617404128059	2	0.0991617404128059	NA	NA	SegRatio=0.01,AbsMeanSigma=0.16,pvalue=0.0335287821449557,pvalueTTest=0.0832379270102936,
chr10	69926284	69926403	MYPN	MYPN00034	-0.131213599234285	2	0.0141753551669003	2	0.0991617404128059	2	0.0991617404128059	NA	NA	SegRatio=0.01,AbsMeanSigma=0.16,pvalue=0.0335287821449557,pvalueTTest=0.0832379270102936,
chr10	69926381	69926494	MYPN	MYPN00035	-0.123565345748632	2	0.0141753551669003	2	0.0991617404128059	2	0.0991617404128059	NA	NA	SegRatio=0.01,AbsMeanSigma=0.16,pvalue=0.0335287821449557,pvalueTTest=0.0832379270102936,
chr10	69933785	69933901	MYPN	MYPN00036	0.200071483949234	2	0.0141753551669003	2	0.0991617404128059	2	0.0991617404128059	NA	NA	SegRatio=0.01,AbsMeanSigma=0.16,pvalue=0.0335287821449557,pvalueTTest=0.0832379270102936,
chr10	69933874	69933985	MYPN	MYPN00037	0.0449230813315327	2	0.0141753551669003	2	0.0991617404128059	2	0.0991617404128059	NA	NA	SegRatio=0.01,AbsMeanSigma=0.16,pvalue=0.0335287821449557,pvalueTTest=0.0832379270102936,
chr10	69933982	69934091	MYPN	MYPN00038	-0.418439865799128	2	0.0141753551669003	2	0.0991617404128059	2	0.0991617404128059	q-value=0.00290602612793694, copies=1.5	NA	SegRatio=0.01,AbsMeanSigma=0.16,pvalue=0.0335287821449557,pvalueTTest=0.0832379270102936,
chr10	69934088	69934185	MYPN	MYPN00039	-0.202542283277874	2	0.0141753551669003	2	0.0991617404128059	2	0.0991617404128059	NA	NA	SegRatio=0.01,AbsMeanSigma=0.16,pvalue=0.0335287821449557,pvalueTTest=0.0832379270102936,
chr10	69934184	69934304	MYPN	MYPN00040	-0.0211867671263948	2	0.0141753551669003	2	0.0991617404128059	2	0.0991617404128059	NA	NA	SegRatio=0.01,AbsMeanSigma=0.16,pvalue=0.0335287821449557,pvalueTTest=0.0832379270102936,
chr10	69934294	69934414	MYPN	MYPN00041	0.0879744962438923	2	0.0141753551669003	2	0.0991617404128059	2	0.0991617404128059	NA	NA	SegRatio=0.01,AbsMeanSigma=0.16,pvalue=0.0335287821449557,pvalueTTest=0.0832379270102936,
chr10	69934409	69934520	MYPN	MYPN00042	0.788466982791873	2	0.0141753551669003	2	0.0991617404128059	2	0.0991617404128059	NA	NA	SegRatio=0.01,AbsMeanSigma=0.16,pvalue=0.0335287821449557,pvalueTTest=0.0832379270102936,
chr10	69935017	69935118	MYPN	MYPN00043	-0.00232254456520471	2	0.0141753551669003	2	0.0991617404128059	2	0.0991617404128059	NA	NA	SegRatio=0.01,AbsMeanSigma=0.16,pvalue=0.0335287821449557,pvalueTTest=0.0832379270102936,
chr10	69935077	69935188	MYPN	MYPN00044	0.0876535783864694	2	0.0141753551669003	2	0.0991617404128059	2	0.0991617404128059	NA	NA	SegRatio=0.01,AbsMeanSigma=0.16,pvalue=0.0335287821449557,pvalueTTest=0.0832379270102936,
chr10	69935162	69935278	MYPN	MYPN00045	0.137098241664706	2	0.0141753551669003	2	0.0991617404128059	2	0.0991617404128059	NA	NA	SegRatio=0.01,AbsMeanSigma=0.16,pvalue=0.0335287821449557,pvalueTTest=0.0832379270102936,
chr10	69948620	69948732	MYPN	MYPN00046	0.0564528448440974	2	0.0141753551669003	2	0.0991617404128059	2	0.0991617404128059	NA	NA	SegRatio=0.01,AbsMeanSigma=0.16,pvalue=0.0335287821449557,pvalueTTest=0.0832379270102936,
chr10	69948723	69948828	MYPN	MYPN00047	0.0214398976828588	2	0.0141753551669003	2	0.0991617404128059	2	0.0991617404128059	NA	NA	SegRatio=0.01,AbsMeanSigma=0.16,pvalue=0.0335287821449557,pvalueTTest=0.0832379270102936,
chr10	69948819	69948934	MYPN	MYPN00048	0.00601167535782716	2	0.0141753551669003	2	0.0991617404128059	2	0.0991617404128059	NA	NA	SegRatio=0.01,AbsMeanSigma=0.16,pvalue=0.0335287821449557,pvalueTTest=0.0832379270102936,
chr10	69954079	69954192	MYPN	MYPN00049	NA	2	0.0141753551669003	2	0.0991617404128059	2	0.0991617404128059	NA	NA	SegRatio=0.01,AbsMeanSigma=0.16,pvalue=0.0335287821449557,pvalueTTest=0.0832379270102936,
chr10	69954191	69954307	MYPN	MYPN00050	-0.0382737710081065	2	0.0141753551669003	2	0.0991617404128059	2	0.0991617404128059	NA	NA	SegRatio=0.01,AbsMeanSigma=0.16,pvalue=0.0335287821449557,pvalueTTest=0.0832379270102936,
chr10	69955121	69955236	MYPN	MYPN00051	0.0602833786307554	2	0.0141753551669003	2	0.0991617404128059	2	0.0991617404128059	NA	NA	SegRatio=0.01,AbsMeanSigma=0.16,pvalue=0.0335287821449557,pvalueTTest=0.0832379270102936,
chr10	69955235	69955347	MYPN	MYPN00052	-0.100909566970491	2	0.0141753551669003	2	0.0991617404128059	2	0.0991617404128059	NA	NA	SegRatio=0.01,AbsMeanSigma=0.16,pvalue=0.0335287821449557,pvalueTTest=0.0832379270102936,
chr10	69957041	69957158	MYPN	MYPN00053	-0.17101384160358	2	0.0141753551669003	2	0.0991617404128059	2	0.0991617404128059	NA	NA	SegRatio=0.01,AbsMeanSigma=0.16,pvalue=0.0335287821449557,pvalueTTest=0.0832379270102936,
chr10	69957129	69957248	MYPN	MYPN00054	0.0539666467201135	2	0.0141753551669003	2	0.0991617404128059	2	0.0991617404128059	NA	NA	SegRatio=0.01,AbsMeanSigma=0.16,pvalue=0.0335287821449557,pvalueTTest=0.0832379270102936,
chr10	69957244	69957376	MYPN	MYPN00055	NA	2	0.0141753551669003	2	0.0991617404128059	2	0.0991617404128059	NA	NA	SegRatio=0.01,AbsMeanSigma=0.16,pvalue=0.0335287821449557,pvalueTTest=0.0832379270102936,
chr10	69959085	69959195	MYPN	MYPN00056	0.0362697283431363	2	0.0141753551669003	2	0.0991617404128059	2	0.0991617404128059	NA	NA	SegRatio=0.01,AbsMeanSigma=0.16,pvalue=0.0335287821449557,pvalueTTest=0.0832379270102936,
chr10	69959187	69959301	MYPN	MYPN00057	0.0940852903412955	2	0.0141753551669003	2	0.0991617404128059	2	0.0991617404128059	NA	NA	SegRatio=0.01,AbsMeanSigma=0.16,pvalue=0.0335287821449557,pvalueTTest=0.0832379270102936,
chr10	69959287	69959403	MYPN	MYPN00058	0.0141753551669003	2	0.0141753551669003	2	0.0991617404128059	2	0.0991617404128059	NA	NA	SegRatio=0.01,AbsMeanSigma=0.16,pvalue=0.0335287821449557,pvalueTTest=0.0832379270102936,
chr10	69961585	69961698	MYPN	MYPN00059	0.00595942853567086	2	0.0141753551669003	2	0.0991617404128059	2	0.0991617404128059	NA	NA	SegRatio=0.01,AbsMeanSigma=0.16,pvalue=0.0335287821449557,pvalueTTest=0.0832379270102936,
chr10	69961627	69961735	MYPN	MYPN00060	0.0382885762513837	2	0.0141753551669003	2	0.0991617404128059	2	0.0991617404128059	NA	NA	SegRatio=0.01,AbsMeanSigma=0.16,pvalue=0.0335287821449557,pvalueTTest=0.0832379270102936,
chr10	69961710	69961823	MYPN	MYPN00061	0.184157903058577	2	0.0141753551669003	2	0.0991617404128059	2	0.0991617404128059	NA	NA	SegRatio=0.01,AbsMeanSigma=0.16,pvalue=0.0335287821449557,pvalueTTest=0.0832379270102936,
chr10	69966486	69966600	MYPN	MYPN00062	-0.0113189627232627	2	0.0141753551669003	2	0.0991617404128059	2	0.0991617404128059	NA	NA	SegRatio=0.01,AbsMeanSigma=0.16,pvalue=0.0335287821449557,pvalueTTest=0.0832379270102936,
chr10	69966567	69966684	MYPN	MYPN00063	-0.0911165471250002	2	0.0141753551669003	2	0.0991617404128059	2	0.0991617404128059	NA	NA	SegRatio=0.01,AbsMeanSigma=0.16,pvalue=0.0335287821449557,pvalueTTest=0.0832379270102936,
chr10	69970008	69970119	MYPN	MYPN00064	0.0807703431746984	2	0.0141753551669003	2	0.0991617404128059	2	0.0991617404128059	NA	NA	SegRatio=0.01,AbsMeanSigma=0.16,pvalue=0.0335287821449557,pvalueTTest=0.0832379270102936,
chr10	69970112	69970228	MYPN	MYPN00065	-0.0481736725165695	2	0.0141753551669003	2	0.0991617404128059	2	0.0991617404128059	NA	NA	SegRatio=0.01,AbsMeanSigma=0.16,pvalue=0.0335287821449557,pvalueTTest=0.0832379270102936,
chr10	69970217	69970327	MYPN	MYPN00066	0.00805411453047719	2	0.0141753551669003	2	0.0991617404128059	2	0.0991617404128059	NA	NA	SegRatio=0.01,AbsMeanSigma=0.16,pvalue=0.0335287821449557,pvalueTTest=0.0832379270102936,
chr10	73577133	73577251	PSAP	PSAP00001	0.339713205379589	2	0.0141753551669003	2	0.337795537439364	2	0.337795537439364	NA	NA	SegRatio=0.01,AbsMeanSigma=0.16,pvalue=0.0335287821449557,pvalueTTest=0.0832379270102936,
chr10	73577210	73577329	PSAP	PSAP00002	0.164328603370753	2	0.0141753551669003	2	0.337795537439364	2	0.337795537439364	NA	NA	SegRatio=0.01,AbsMeanSigma=0.16,pvalue=0.0335287821449557,pvalueTTest=0.0832379270102936,
chr10	73578312	73578431	PSAP	PSAP00003	-0.0792519614582343	2	0.0141753551669003	2	0.337795537439364	2	0.337795537439364	NA	NA	SegRatio=0.01,AbsMeanSigma=0.16,pvalue=0.0335287821449557,pvalueTTest=0.0832379270102936,
chr10	73578430	73578540	PSAP	PSAP00004	0.171959727351086	2	0.0141753551669003	2	0.337795537439364	2	0.337795537439364	NA	NA	SegRatio=0.01,AbsMeanSigma=0.16,pvalue=0.0335287821449557,pvalueTTest=0.0832379270102936,
chr10	73578724	73578842	PSAP	PSAP00005	0.388323732332333	2	0.0141753551669003	2	0.337795537439364	2	0.337795537439364	NA	NA	SegRatio=0.01,AbsMeanSigma=0.16,pvalue=0.0335287821449557,pvalueTTest=0.0832379270102936,
chr10	73578835	73578952	PSAP	PSAP00006	-0.124187669096786	2	0.0141753551669003	2	0.337795537439364	2	0.337795537439364	NA	NA	SegRatio=0.01,AbsMeanSigma=0.16,pvalue=0.0335287821449557,pvalueTTest=0.0832379270102936,
chr10	73579183	73579301	PSAP	PSAP00007	0.147959052404946	2	0.0141753551669003	2	0.337795537439364	2	0.337795537439364	NA	NA	SegRatio=0.01,AbsMeanSigma=0.16,pvalue=0.0335287821449557,pvalueTTest=0.0832379270102936,
chr10	73579268	73579378	PSAP	PSAP00008	0.0375969780803205	2	0.0141753551669003	2	0.337795537439364	2	0.337795537439364	NA	NA	SegRatio=0.01,AbsMeanSigma=0.16,pvalue=0.0335287821449557,pvalueTTest=0.0832379270102936,
chr10	73579561	73579661	PSAP	PSAP00009	-0.0504190694001462	2	0.0141753551669003	2	0.337795537439364	2	0.337795537439364	NA	NA	SegRatio=0.01,AbsMeanSigma=0.16,pvalue=0.0335287821449557,pvalueTTest=0.0832379270102936,
chr10	73579636	73579742	PSAP	PSAP00010	-0.169161188296446	2	0.0141753551669003	2	0.337795537439364	2	0.337795537439364	NA	NA	SegRatio=0.01,AbsMeanSigma=0.16,pvalue=0.0335287821449557,pvalueTTest=0.0832379270102936,
chr10	73579945	73580065	PSAP	PSAP00011	-0.0705683666606873	2	0.0141753551669003	2	0.337795537439364	2	0.337795537439364	NA	NA	SegRatio=0.01,AbsMeanSigma=0.16,pvalue=0.0335287821449557,pvalueTTest=0.0832379270102936,
chr10	73580045	73580154	PSAP	PSAP00012	0.0778263782654383	2	0.0141753551669003	2	0.337795537439364	2	0.337795537439364	NA	NA	SegRatio=0.01,AbsMeanSigma=0.16,pvalue=0.0335287821449557,pvalueTTest=0.0832379270102936,
chr10	73581595	73581715	PSAP	PSAP00013	-0.125923140761103	2	0.0141753551669003	2	0.337795537439364	2	0.337795537439364	NA	NA	SegRatio=0.01,AbsMeanSigma=0.16,pvalue=0.0335287821449557,pvalueTTest=0.0832379270102936,
chr10	73581673	73581778	PSAP	PSAP00014	-0.00449056340142663	2	0.0141753551669003	2	0.337795537439364	2	0.337795537439364	NA	NA	SegRatio=0.01,AbsMeanSigma=0.16,pvalue=0.0335287821449557,pvalueTTest=0.0832379270102936,
chr10	73581764	73581868	PSAP	PSAP00015	-0.124710244041951	2	0.0141753551669003	2	0.337795537439364	2	0.337795537439364	NA	NA	SegRatio=0.01,AbsMeanSigma=0.16,pvalue=0.0335287821449557,pvalueTTest=0.0832379270102936,
chr10	73583620	73583737	PSAP	PSAP00016	-0.123400489362763	2	0.0141753551669003	2	0.337795537439364	2	0.337795537439364	NA	NA	SegRatio=0.01,AbsMeanSigma=0.16,pvalue=0.0335287821449557,pvalueTTest=0.0832379270102936,
chr10	73585549	73585664	PSAP	PSAP00017	0.0137748335820953	2	0.0141753551669003	2	0.337795537439364	2	0.337795537439364	NA	NA	SegRatio=0.01,AbsMeanSigma=0.16,pvalue=0.0335287821449557,pvalueTTest=0.0832379270102936,
chr10	73585636	73585743	PSAP	PSAP00018	-0.0832954265267503	2	0.0141753551669003	2	0.337795537439364	2	0.337795537439364	NA	NA	SegRatio=0.01,AbsMeanSigma=0.16,pvalue=0.0335287821449557,pvalueTTest=0.0832379270102936,
chr10	73587698	73587809	PSAP	PSAP00019	-0.111557119043505	2	0.0141753551669003	2	0.337795537439364	2	0.337795537439364	NA	NA	SegRatio=0.01,AbsMeanSigma=0.16,pvalue=0.0335287821449557,pvalueTTest=0.0832379270102936,
chr10	73587774	73587870	PSAP	PSAP00020	-0.0310807635334691	2	0.0141753551669003	2	0.337795537439364	2	0.337795537439364	NA	NA	SegRatio=0.01,AbsMeanSigma=0.16,pvalue=0.0335287821449557,pvalueTTest=0.0832379270102936,
chr10	73587869	73587971	PSAP	PSAP00021	0.1546611239355	2	0.0141753551669003	2	0.337795537439364	2	0.337795537439364	NA	NA	SegRatio=0.01,AbsMeanSigma=0.16,pvalue=0.0335287821449557,pvalueTTest=0.0832379270102936,
chr10	73588599	73588717	PSAP	PSAP00022	-0.0209421564543488	2	0.0141753551669003	2	0.337795537439364	2	0.337795537439364	NA	NA	SegRatio=0.01,AbsMeanSigma=0.16,pvalue=0.0335287821449557,pvalueTTest=0.0832379270102936,
chr10	73588690	73588779	PSAP	PSAP00023	0.00136601124992387	2	0.0141753551669003	2	0.337795537439364	2	0.337795537439364	NA	NA	SegRatio=0.01,AbsMeanSigma=0.16,pvalue=0.0335287821449557,pvalueTTest=0.0832379270102936,
chr10	73588776	73588892	PSAP	PSAP00024	0.174672446911922	2	0.0141753551669003	2	0.337795537439364	2	0.337795537439364	NA	NA	SegRatio=0.01,AbsMeanSigma=0.16,pvalue=0.0335287821449557,pvalueTTest=0.0832379270102936,
chr10	73590860	73590977	PSAP	PSAP00025	0.031602224475613	2	0.0141753551669003	2	0.337795537439364	2	0.337795537439364	NA	NA	SegRatio=0.01,AbsMeanSigma=0.16,pvalue=0.0335287821449557,pvalueTTest=0.0832379270102936,
chr10	73590940	73591054	PSAP	PSAP00026	-0.0301363631907006	2	0.0141753551669003	2	0.337795537439364	2	0.337795537439364	NA	NA	SegRatio=0.01,AbsMeanSigma=0.16,pvalue=0.0335287821449557,pvalueTTest=0.0832379270102936,
chr10	73591548	73591662	PSAP	PSAP00027	0.164566572178422	2	0.0141753551669003	2	0.337795537439364	2	0.337795537439364	NA	NA	SegRatio=0.01,AbsMeanSigma=0.16,pvalue=0.0335287821449557,pvalueTTest=0.0832379270102936,
chr10	73591653	73591764	PSAP	PSAP00028	0.182719685056602	2	0.0141753551669003	2	0.337795537439364	2	0.337795537439364	NA	NA	SegRatio=0.01,AbsMeanSigma=0.16,pvalue=0.0335287821449557,pvalueTTest=0.0832379270102936,
chr10	73594079	73594196	PSAP	PSAP00029	0.0166549533259082	2	0.0141753551669003	2	0.337795537439364	2	0.337795537439364	NA	NA	SegRatio=0.01,AbsMeanSigma=0.16,pvalue=0.0335287821449557,pvalueTTest=0.0832379270102936,
chr10	73594154	73594270	PSAP	PSAP00030	0.0382330278244976	2	0.0141753551669003	2	0.337795537439364	2	0.337795537439364	NA	NA	SegRatio=0.01,AbsMeanSigma=0.16,pvalue=0.0335287821449557,pvalueTTest=0.0832379270102936,
chr10	73594271	73594382	PSAP	PSAP00031	0.0625424075658987	2	0.0141753551669003	2	0.337795537439364	2	0.337795537439364	NA	NA	SegRatio=0.01,AbsMeanSigma=0.16,pvalue=0.0335287821449557,pvalueTTest=0.0832379270102936,
chr11	2466611	2466703	KCNQ1	KCNQ100001	NA	2	0.0342082021006984	2	0.23277048471997	2	0.23277048471997	NA	NA	SegRatio=0.03,AbsMeanSigma=0.25,pvalue=0.120039100314726,pvalueTTest=0.225423091191581,
chr11	2466670	2466744	KCNQ1	KCNQ100002	NA	2	0.0342082021006984	2	0.23277048471997	2	0.23277048471997	NA	NA	SegRatio=0.03,AbsMeanSigma=0.25,pvalue=0.120039100314726,pvalueTTest=0.225423091191581,
chr11	2482855	2482966	KCNQ1	KCNQ100003	0.114538908129485	2	0.0342082021006984	2	0.23277048471997	2	0.23277048471997	NA	NA	SegRatio=0.03,AbsMeanSigma=0.25,pvalue=0.120039100314726,pvalueTTest=0.225423091191581,
chr11	2549115	2549235	KCNQ1	KCNQ100004	-0.0743953266837874	2	0.0342082021006984	2	0.23277048471997	2	0.23277048471997	NA	NA	SegRatio=0.03,AbsMeanSigma=0.25,pvalue=0.120039100314726,pvalueTTest=0.225423091191581,
chr11	2549169	2549287	KCNQ1	KCNQ100005	0.0718566649948998	2	0.0342082021006984	2	0.23277048471997	2	0.23277048471997	NA	NA	SegRatio=0.03,AbsMeanSigma=0.25,pvalue=0.120039100314726,pvalueTTest=0.225423091191581,
chr11	2591805	2591925	KCNQ1	KCNQ100006	0.0342082021006984	2	0.0342082021006984	2	0.23277048471997	2	0.23277048471997	NA	NA	SegRatio=0.03,AbsMeanSigma=0.25,pvalue=0.120039100314726,pvalueTTest=0.225423091191581,
chr11	2591862	2592020	KCNQ1	KCNQ100007.KCNQ100008	NA	2	0.0342082021006984	2	0.23277048471997	2	0.23277048471997	NA	NA	SegRatio=0.03,AbsMeanSigma=0.25,pvalue=0.120039100314726,pvalueTTest=0.225423091191581,
chr11	2592494	2592636	KCNQ1	KCNQ100009	NA	2	0.0342082021006984	2	0.23277048471997	2	0.23277048471997	NA	NA	SegRatio=0.03,AbsMeanSigma=0.25,pvalue=0.120039100314726,pvalueTTest=0.225423091191581,
chr11	2593272	2593416	KCNQ1	KCNQ100010	NA	2	0.0342082021006984	2	0.23277048471997	2	0.23277048471997	NA	NA	SegRatio=0.03,AbsMeanSigma=0.25,pvalue=0.120039100314726,pvalueTTest=0.225423091191581,
chr11	2593957	2594092	KCNQ1	KCNQ100011	0.071483564360054	2	0.0342082021006984	2	0.23277048471997	2	0.23277048471997	NA	NA	SegRatio=0.03,AbsMeanSigma=0.25,pvalue=0.120039100314726,pvalueTTest=0.225423091191581,
chr11	2594065	2594129	KCNQ1	KCNQ100012	NA	2	0.0342082021006984	2	0.23277048471997	2	0.23277048471997	NA	NA	SegRatio=0.03,AbsMeanSigma=0.25,pvalue=0.120039100314726,pvalueTTest=0.225423091191581,
chr11	2594099	2594215	KCNQ1	KCNQ100013	0.0792323734872822	2	0.0342082021006984	2	0.23277048471997	2	0.23277048471997	NA	NA	SegRatio=0.03,AbsMeanSigma=0.25,pvalue=0.120039100314726,pvalueTTest=0.225423091191581,
chr11	2594191	2594293	KCNQ1	KCNQ100014	-0.150049531999816	2	0.0342082021006984	2	0.23277048471997	2	0.23277048471997	NA	NA	SegRatio=0.03,AbsMeanSigma=0.25,pvalue=0.120039100314726,pvalueTTest=0.225423091191581,
chr11	2604595	2604717	KCNQ1	KCNQ100015	0.0278154628506495	2	0.0342082021006984	2	0.23277048471997	2	0.23277048471997	NA	NA	SegRatio=0.03,AbsMeanSigma=0.25,pvalue=0.120039100314726,pvalueTTest=0.225423091191581,
chr11	2604675	2604755	KCNQ1	KCNQ100016	0.178839024161164	2	0.0342082021006984	2	0.23277048471997	2	0.23277048471997	NA	NA	SegRatio=0.03,AbsMeanSigma=0.25,pvalue=0.120039100314726,pvalueTTest=0.225423091191581,
chr11	2604754	2604871	KCNQ1	KCNQ100017	0.0234546070905834	2	0.0342082021006984	2	0.23277048471997	2	0.23277048471997	NA	NA	SegRatio=0.03,AbsMeanSigma=0.25,pvalue=0.120039100314726,pvalueTTest=0.225423091191581,
chr11	2606382	2606496	KCNQ1	KCNQ100018	-0.162510183636933	2	0.0342082021006984	2	0.23277048471997	2	0.23277048471997	NA	NA	SegRatio=0.03,AbsMeanSigma=0.25,pvalue=0.120039100314726,pvalueTTest=0.225423091191581,
chr11	2606437	2606557	KCNQ1	KCNQ100019	0.173651128182471	2	0.0342082021006984	2	0.23277048471997	2	0.23277048471997	NA	NA	SegRatio=0.03,AbsMeanSigma=0.25,pvalue=0.120039100314726,pvalueTTest=0.225423091191581,
chr11	2608746	2608845	KCNQ1	KCNQ100020	-0.0578008778122491	2	0.0342082021006984	2	0.23277048471997	2	0.23277048471997	NA	NA	SegRatio=0.03,AbsMeanSigma=0.25,pvalue=0.120039100314726,pvalueTTest=0.225423091191581,
chr11	2608817	2608909	KCNQ1	KCNQ100021	-0.182982266155509	2	0.0342082021006984	2	0.23277048471997	2	0.23277048471997	NA	NA	SegRatio=0.03,AbsMeanSigma=0.25,pvalue=0.120039100314726,pvalueTTest=0.225423091191581,
chr11	2608892	2609012	KCNQ1	KCNQ100022	-0.0989428176020816	2	0.0342082021006984	2	0.23277048471997	2	0.23277048471997	NA	NA	SegRatio=0.03,AbsMeanSigma=0.25,pvalue=0.120039100314726,pvalueTTest=0.225423091191581,
chr11	2609920	2609990	KCNQ1	KCNQ100023	-0.190723261372386	2	0.0342082021006984	2	0.23277048471997	2	0.23277048471997	NA	NA	SegRatio=0.03,AbsMeanSigma=0.25,pvalue=0.120039100314726,pvalueTTest=0.225423091191581,
chr11	2609975	2610072	KCNQ1	KCNQ100024	0.00870361721772238	2	0.0342082021006984	2	0.23277048471997	2	0.23277048471997	NA	NA	SegRatio=0.03,AbsMeanSigma=0.25,pvalue=0.120039100314726,pvalueTTest=0.225423091191581,
chr11	2610064	2610182	KCNQ1	KCNQ100025	0.0413120745724893	2	0.0342082021006984	2	0.23277048471997	2	0.23277048471997	NA	NA	SegRatio=0.03,AbsMeanSigma=0.25,pvalue=0.120039100314726,pvalueTTest=0.225423091191581,
chr11	2683088	2683204	KCNQ1	KCNQ100026	NA	2	0.0342082021006984	2	0.23277048471997	2	0.23277048471997	NA	NA	SegRatio=0.03,AbsMeanSigma=0.25,pvalue=0.120039100314726,pvalueTTest=0.225423091191581,
chr11	2683193	2683311	KCNQ1	KCNQ100027	0.0443593476378768	2	0.0342082021006984	2	0.23277048471997	2	0.23277048471997	NA	NA	SegRatio=0.03,AbsMeanSigma=0.25,pvalue=0.120039100314726,pvalueTTest=0.225423091191581,
chr11	2683311	2683407	KCNQ1	KCNQ100028	0.00469684655442269	2	0.0342082021006984	2	0.23277048471997	2	0.23277048471997	NA	NA	SegRatio=0.03,AbsMeanSigma=0.25,pvalue=0.120039100314726,pvalueTTest=0.225423091191581,
chr11	2789986	2790106	KCNQ1	KCNQ100029	0.0666771034908922	2	0.0342082021006984	2	0.23277048471997	2	0.23277048471997	NA	NA	SegRatio=0.03,AbsMeanSigma=0.25,pvalue=0.120039100314726,pvalueTTest=0.225423091191581,
chr11	2790055	2790141	KCNQ1	KCNQ100030	0.191711769578825	2	0.0342082021006984	2	0.23277048471997	2	0.23277048471997	NA	NA	SegRatio=0.03,AbsMeanSigma=0.25,pvalue=0.120039100314726,pvalueTTest=0.225423091191581,
chr11	2790128	2790237	KCNQ1	KCNQ100031	0.192971651190043	2	0.0342082021006984	2	0.23277048471997	2	0.23277048471997	NA	NA	SegRatio=0.03,AbsMeanSigma=0.25,pvalue=0.120039100314726,pvalueTTest=0.225423091191581,
chr11	2797168	2797263	KCNQ1	KCNQ100032	0.125102130282014	2	0.0342082021006984	2	0.23277048471997	2	0.23277048471997	NA	NA	SegRatio=0.03,AbsMeanSigma=0.25,pvalue=0.120039100314726,pvalueTTest=0.225423091191581,
chr11	2797260	2797382	KCNQ1	KCNQ100033	NA	2	0.0342082021006984	2	0.23277048471997	2	0.23277048471997	NA	NA	SegRatio=0.03,AbsMeanSigma=0.25,pvalue=0.120039100314726,pvalueTTest=0.225423091191581,
chr11	2798165	2798270	KCNQ1	KCNQ100034	0.152534802976507	2	0.0342082021006984	2	0.23277048471997	2	0.23277048471997	NA	NA	SegRatio=0.03,AbsMeanSigma=0.25,pvalue=0.120039100314726,pvalueTTest=0.225423091191581,
chr11	2798261	2798378	KCNQ1	KCNQ100035	0.125618404271966	2	0.0342082021006984	2	0.23277048471997	2	0.23277048471997	NA	NA	SegRatio=0.03,AbsMeanSigma=0.25,pvalue=0.120039100314726,pvalueTTest=0.225423091191581,
chr11	2799183	2799260	KCNQ1	KCNQ100036	0.0935081869180297	2	0.0342082021006984	2	0.23277048471997	2	0.23277048471997	NA	NA	SegRatio=0.03,AbsMeanSigma=0.25,pvalue=0.120039100314726,pvalueTTest=0.225423091191581,
chr11	2799259	2799347	KCNQ1	KCNQ100037	-0.0290067732968218	2	0.0342082021006984	2	0.23277048471997	2	0.23277048471997	NA	NA	SegRatio=0.03,AbsMeanSigma=0.25,pvalue=0.120039100314726,pvalueTTest=0.225423091191581,
chr11	2868973	2869038	KCNQ1	KCNQ100038	NA	2	0.0342082021006984	2	0.23277048471997	2	0.23277048471997	NA	NA	SegRatio=0.03,AbsMeanSigma=0.25,pvalue=0.120039100314726,pvalueTTest=0.225423091191581,
chr11	2869160	2869300	KCNQ1	KCNQ100039	0.0341447260568484	2	0.0342082021006984	2	0.23277048471997	2	0.23277048471997	NA	NA	SegRatio=0.03,AbsMeanSigma=0.25,pvalue=0.120039100314726,pvalueTTest=0.225423091191581,
chr13	28578153	28578270	FLT3	FLT300001	0.0363293303715319	2	0.0363293303715319	2	0.226448234946448	2	0.226448234946448	NA	NA	SegRatio=0.04,AbsMeanSigma=0.57,pvalue=0.0105557872911458,pvalueTTest=0.518362499066305,
chr13	28578251	28578362	FLT3	FLT300002	0.0739895938490091	2	0.0363293303715319	2	0.226448234946448	2	0.226448234946448	NA	NA	SegRatio=0.04,AbsMeanSigma=0.57,pvalue=0.0105557872911458,pvalueTTest=0.518362499066305,
chr13	28588520	28588627	FLT3	FLT300003	-0.114412559539636	2	0.0363293303715319	2	0.226448234946448	2	0.226448234946448	NA	NA	SegRatio=0.04,AbsMeanSigma=0.57,pvalue=0.0105557872911458,pvalueTTest=0.518362499066305,
chr13	28588605	28588720	FLT3	FLT300004	0.143164763865405	2	0.0363293303715319	2	0.226448234946448	2	0.226448234946448	NA	NA	SegRatio=0.04,AbsMeanSigma=0.57,pvalue=0.0105557872911458,pvalueTTest=0.518362499066305,
chr13	28589249	28589351	FLT3	FLT300005	-0.265270175050104	2	0.0363293303715319	2	0.226448234946448	2	0.226448234946448	NA	NA	SegRatio=0.04,AbsMeanSigma=0.57,pvalue=0.0105557872911458,pvalueTTest=0.518362499066305,
chr13	28589352	28589468	FLT3	FLT300006	0.0968557384454457	2	0.0363293303715319	2	0.226448234946448	2	0.226448234946448	NA	NA	SegRatio=0.04,AbsMeanSigma=0.57,pvalue=0.0105557872911458,pvalueTTest=0.518362499066305,
chr13	28589688	28589786	FLT3	FLT300007	-0.0371003127993315	2	0.0363293303715319	2	0.226448234946448	2	0.226448234946448	NA	NA	SegRatio=0.04,AbsMeanSigma=0.57,pvalue=0.0105557872911458,pvalueTTest=0.518362499066305,
chr13	28589746	28589849	FLT3	FLT300008	0.160815597531272	2	0.0363293303715319	2	0.226448234946448	2	0.226448234946448	NA	NA	SegRatio=0.04,AbsMeanSigma=0.57,pvalue=0.0105557872911458,pvalueTTest=0.518362499066305,
chr13	28589834	28589947	FLT3	FLT300009	-0.131465213232134	2	0.0363293303715319	2	0.226448234946448	2	0.226448234946448	NA	NA	SegRatio=0.04,AbsMeanSigma=0.57,pvalue=0.0105557872911458,pvalueTTest=0.518362499066305,
chr13	28592558	28592664	FLT3	FLT300010	0.251523836716425	2	0.0363293303715319	2	0.226448234946448	2	0.226448234946448	NA	NA	SegRatio=0.04,AbsMeanSigma=0.57,pvalue=0.0105557872911458,pvalueTTest=0.518362499066305,
chr13	28592603	28592716	FLT3	FLT300011	0.134490858246917	2	0.0363293303715319	2	0.226448234946448	2	0.226448234946448	NA	NA	SegRatio=0.04,AbsMeanSigma=0.57,pvalue=0.0105557872911458,pvalueTTest=0.518362499066305,
chr13	28592681	28592794	FLT3	FLT300012	NA	2	0.0363293303715319	2	0.226448234946448	2	0.226448234946448	NA	NA	SegRatio=0.04,AbsMeanSigma=0.57,pvalue=0.0105557872911458,pvalueTTest=0.518362499066305,
chr13	28597408	28597520	FLT3	FLT300013	-2.41615178686945	2	0.0363293303715319	2	0.226448234946448	2	0.226448234946448	q-value=0.000144732189525295, copies=0	NA	SegRatio=0.04,AbsMeanSigma=0.57,pvalue=0.0105557872911458,pvalueTTest=0.518362499066305,
chr13	28597508	28597621	FLT3	FLT300014	0.11601685596996	2	0.0363293303715319	2	0.226448234946448	2	0.226448234946448	NA	NA	SegRatio=0.04,AbsMeanSigma=0.57,pvalue=0.0105557872911458,pvalueTTest=0.518362499066305,
chr13	28597579	28597690	FLT3	FLT300015	0.0298543139459071	2	0.0363293303715319	2	0.226448234946448	2	0.226448234946448	NA	NA	SegRatio=0.04,AbsMeanSigma=0.57,pvalue=0.0105557872911458,pvalueTTest=0.518362499066305,
chr13	28598957	28599066	FLT3	FLT300016	0.126727070068845	2	0.0363293303715319	2	0.226448234946448	2	0.226448234946448	NA	NA	SegRatio=0.04,AbsMeanSigma=0.57,pvalue=0.0105557872911458,pvalueTTest=0.518362499066305,
chr13	28599059	28599161	FLT3	FLT300017	NA	2	0.0363293303715319	2	0.226448234946448	2	0.226448234946448	NA	NA	SegRatio=0.04,AbsMeanSigma=0.57,pvalue=0.0105557872911458,pvalueTTest=0.518362499066305,
chr13	28601189	28601284	FLT3	FLT300018	0.000440069072411851	2	0.0363293303715319	2	0.226448234946448	2	0.226448234946448	NA	NA	SegRatio=0.04,AbsMeanSigma=0.57,pvalue=0.0105557872911458,pvalueTTest=0.518362499066305,
chr13	28601234	28601330	FLT3	FLT300019	0.245189201922499	2	0.0363293303715319	2	0.226448234946448	2	0.226448234946448	NA	NA	SegRatio=0.04,AbsMeanSigma=0.57,pvalue=0.0105557872911458,pvalueTTest=0.518362499066305,
chr13	28601303	28601415	FLT3	FLT300020	-1.47279401435015	2	0.0108876317252697	2	0.226448234946448	2	0.226448234946448	q-value=7.79314149734921e-40, copies=0.5	NA	SegRatio=0.01,AbsMeanSigma=0.27,pvalue=0.0956637398393422,pvalueTTest=0.558702228834548,
chr13	28602272	28602387	FLT3	FLT300021	0.0958224204956545	2	0.0108876317252697	2	0.226448234946448	2	0.226448234946448	NA	NA	SegRatio=0.01,AbsMeanSigma=0.27,pvalue=0.0956637398393422,pvalueTTest=0.558702228834548,
chr13	28602387	28602502	FLT3	FLT300022	0.0495893001728531	2	0.0108876317252697	2	0.226448234946448	2	0.226448234946448	NA	NA	SegRatio=0.01,AbsMeanSigma=0.27,pvalue=0.0956637398393422,pvalueTTest=0.558702228834548,
chr13	28607929	28608040	FLT3	FLT300023	-0.119907045691717	2	0.0108876317252697	2	0.226448234946448	2	0.226448234946448	NA	NA	SegRatio=0.01,AbsMeanSigma=0.27,pvalue=0.0956637398393422,pvalueTTest=0.558702228834548,
chr13	28608020	28608134	FLT3	FLT300024	0.25195433712545	2	0.0108876317252697	2	0.226448234946448	2	0.226448234946448	NA	NA	SegRatio=0.01,AbsMeanSigma=0.27,pvalue=0.0956637398393422,pvalueTTest=0.558702228834548,
chr13	28608091	28608201	FLT3	FLT300025	-0.0409346376290956	2	0.0108876317252697	2	0.226448234946448	2	0.226448234946448	NA	NA	SegRatio=0.01,AbsMeanSigma=0.27,pvalue=0.0956637398393422,pvalueTTest=0.558702228834548,
chr13	28608198	28608314	FLT3	FLT300026	NA	2	0.0108876317252697	2	0.226448234946448	2	0.226448234946448	NA	NA	SegRatio=0.01,AbsMeanSigma=0.27,pvalue=0.0956637398393422,pvalueTTest=0.558702228834548,
chr13	28608264	28608370	FLT3	FLT300027	0.0824247905856318	2	0.0108876317252697	2	0.226448234946448	2	0.226448234946448	NA	NA	SegRatio=0.01,AbsMeanSigma=0.27,pvalue=0.0956637398393422,pvalueTTest=0.558702228834548,
chr13	28608395	28608508	FLT3	FLT300028	0.240605300607544	2	0.0108876317252697	2	0.226448234946448	2	0.226448234946448	NA	NA	SegRatio=0.01,AbsMeanSigma=0.27,pvalue=0.0956637398393422,pvalueTTest=0.558702228834548,
chr13	28608509	28608621	FLT3	FLT300029	0.056981663532975	2	0.0108876317252697	2	0.226448234946448	2	0.226448234946448	NA	NA	SegRatio=0.01,AbsMeanSigma=0.27,pvalue=0.0956637398393422,pvalueTTest=0.558702228834548,
chr13	28609572	28609690	FLT3	FLT300030	0.0797269316167568	2	0.0108876317252697	2	0.226448234946448	2	0.226448234946448	NA	NA	SegRatio=0.01,AbsMeanSigma=0.27,pvalue=0.0956637398393422,pvalueTTest=0.558702228834548,
chr13	28609664	28609763	FLT3	FLT300031	-0.17940219897379	2	0.0108876317252697	2	0.226448234946448	2	0.226448234946448	NA	NA	SegRatio=0.01,AbsMeanSigma=0.27,pvalue=0.0956637398393422,pvalueTTest=0.558702228834548,
chr13	28609757	28609871	FLT3	FLT300032	-0.0271065502850201	2	0.0108876317252697	2	0.226448234946448	2	0.226448234946448	NA	NA	SegRatio=0.01,AbsMeanSigma=0.27,pvalue=0.0956637398393422,pvalueTTest=0.558702228834548,
chr13	28610026	28610117	FLT3	FLT300033	0.0269151839437106	2	0.0108876317252697	2	0.226448234946448	2	0.226448234946448	NA	NA	SegRatio=0.01,AbsMeanSigma=0.27,pvalue=0.0956637398393422,pvalueTTest=0.558702228834548,
chr13	28610083	28610197	FLT3	FLT300034	0.200078213572261	2	0.0108876317252697	2	0.226448234946448	2	0.226448234946448	NA	NA	SegRatio=0.01,AbsMeanSigma=0.27,pvalue=0.0956637398393422,pvalueTTest=0.558702228834548,
chr13	28610140	28610242	FLT3	FLT300035	-0.0453810006973439	2	0.0108876317252697	2	0.226448234946448	2	0.226448234946448	NA	NA	SegRatio=0.01,AbsMeanSigma=0.27,pvalue=0.0956637398393422,pvalueTTest=0.558702228834548,
chr13	28611241	28611355	FLT3	FLT300036	NA	2	0.0108876317252697	2	0.226448234946448	2	0.226448234946448	NA	NA	SegRatio=0.01,AbsMeanSigma=0.27,pvalue=0.0956637398393422,pvalueTTest=0.558702228834548,
chr13	28611345	28611461	FLT3	FLT300037	0.152670880201955	2	0.0108876317252697	2	0.226448234946448	2	0.226448234946448	NA	NA	SegRatio=0.01,AbsMeanSigma=0.27,pvalue=0.0956637398393422,pvalueTTest=0.558702228834548,
chr13	28622375	28622476	FLT3	FLT300038	0.135934254124393	2	0.0108876317252697	2	0.226448234946448	2	0.226448234946448	NA	NA	SegRatio=0.01,AbsMeanSigma=0.27,pvalue=0.0956637398393422,pvalueTTest=0.558702228834548,
chr13	28622434	28622545	FLT3	FLT300039	0.0452442917300549	2	0.0108876317252697	2	0.226448234946448	2	0.226448234946448	NA	NA	SegRatio=0.01,AbsMeanSigma=0.27,pvalue=0.0956637398393422,pvalueTTest=0.558702228834548,
chr13	28622545	28622653	FLT3	FLT300040	NA	2	0.0108876317252697	2	0.226448234946448	2	0.226448234946448	NA	NA	SegRatio=0.01,AbsMeanSigma=0.27,pvalue=0.0956637398393422,pvalueTTest=0.558702228834548,
chr13	28623471	28623586	FLT3	FLT300041	0.037803274651643	2	0.0108876317252697	2	0.226448234946448	2	0.226448234946448	NA	NA	SegRatio=0.01,AbsMeanSigma=0.27,pvalue=0.0956637398393422,pvalueTTest=0.558702228834548,
chr13	28623554	28623666	FLT3	FLT300042	-0.329830965179531	2	0.0108876317252697	2	0.226448234946448	2	0.226448234946448	NA	NA	SegRatio=0.01,AbsMeanSigma=0.27,pvalue=0.0956637398393422,pvalueTTest=0.558702228834548,
chr13	28623658	28623766	FLT3	FLT300043	0.329482435675805	2	0.0108876317252697	2	0.226448234946448	2	0.226448234946448	NA	NA	SegRatio=0.01,AbsMeanSigma=0.27,pvalue=0.0956637398393422,pvalueTTest=0.558702228834548,
chr13	28623725	28623837	FLT3	FLT300044	-0.0475593125705652	2	0.0108876317252697	2	0.226448234946448	2	0.226448234946448	NA	NA	SegRatio=0.01,AbsMeanSigma=0.27,pvalue=0.0956637398393422,pvalueTTest=0.558702228834548,
chr13	28623778	28623885	FLT3	FLT300045	0.003182039423827	2	0.0108876317252697	2	0.226448234946448	2	0.226448234946448	NA	NA	SegRatio=0.01,AbsMeanSigma=0.27,pvalue=0.0956637398393422,pvalueTTest=0.558702228834548,
chr13	28623872	28623984	FLT3	FLT300046	-0.222638649379549	2	0.0108876317252697	2	0.226448234946448	2	0.226448234946448	NA	NA	SegRatio=0.01,AbsMeanSigma=0.27,pvalue=0.0956637398393422,pvalueTTest=0.558702228834548,
chr13	28624162	28624280	FLT3	FLT300047	-0.185236593270682	2	0.0108876317252697	2	0.226448234946448	2	0.226448234946448	NA	NA	SegRatio=0.01,AbsMeanSigma=0.27,pvalue=0.0956637398393422,pvalueTTest=0.558702228834548,
chr13	28624271	28624378	FLT3	FLT300048	0.0699505106050111	2	0.0108876317252697	2	0.226448234946448	2	0.226448234946448	NA	NA	SegRatio=0.01,AbsMeanSigma=0.27,pvalue=0.0956637398393422,pvalueTTest=0.558702228834548,
chr13	28626621	28626735	FLT3	FLT300049	-0.00728100038951231	2	0.0108876317252697	2	0.226448234946448	2	0.226448234946448	NA	NA	SegRatio=0.01,AbsMeanSigma=0.27,pvalue=0.0956637398393422,pvalueTTest=0.558702228834548,
chr13	28626687	28626801	FLT3	FLT300050	-0.00489059442720422	2	0.0108876317252697	2	0.226448234946448	2	0.226448234946448	NA	NA	SegRatio=0.01,AbsMeanSigma=0.27,pvalue=0.0956637398393422,pvalueTTest=0.558702228834548,
chr13	28626751	28626885	FLT3	FLT300051	-0.154443742805583	2	0.0108876317252697	2	0.226448234946448	2	0.226448234946448	NA	NA	SegRatio=0.01,AbsMeanSigma=0.27,pvalue=0.0956637398393422,pvalueTTest=0.558702228834548,
chr13	28631457	28631571	FLT3	FLT300052	0.0894114569781266	2	0.0108876317252697	2	0.226448234946448	2	0.226448234946448	NA	NA	SegRatio=0.01,AbsMeanSigma=0.27,pvalue=0.0956637398393422,pvalueTTest=0.558702228834548,
chr13	28631564	28631679	FLT3	FLT300053	-0.197902360731602	2	0.0108876317252697	2	0.226448234946448	2	0.226448234946448	NA	NA	SegRatio=0.01,AbsMeanSigma=0.27,pvalue=0.0956637398393422,pvalueTTest=0.558702228834548,
chr13	28635949	28636060	FLT3	FLT300054	NA	2	0.0108876317252697	2	0.226448234946448	2	0.226448234946448	NA	NA	SegRatio=0.01,AbsMeanSigma=0.27,pvalue=0.0956637398393422,pvalueTTest=0.558702228834548,
chr13	28635999	28636111	FLT3	FLT300055	0.00804914500136014	2	0.0108876317252697	2	0.226448234946448	2	0.226448234946448	NA	NA	SegRatio=0.01,AbsMeanSigma=0.27,pvalue=0.0956637398393422,pvalueTTest=0.558702228834548,
chr13	28636107	28636209	FLT3	FLT300056	0.12726008146808	2	0.0108876317252697	2	0.226448234946448	2	0.226448234946448	NA	NA	SegRatio=0.01,AbsMeanSigma=0.27,pvalue=0.0956637398393422,pvalueTTest=0.558702228834548,
chr13	28636153	28636267	FLT3	FLT300057	0.0108876317252697	2	0.0108876317252697	2	0.226448234946448	2	0.226448234946448	NA	NA	SegRatio=0.01,AbsMeanSigma=0.27,pvalue=0.0956637398393422,pvalueTTest=0.558702228834548,
chr13	28644580	28644689	FLT3	FLT300058	-1.37930326461362	2	-1.37930326461362	2	0.226448234946448	2	0.226448234946448	NA	NA	SegRatio=-1.38,AbsMeanSigma=9.72,pvalue=5.53743970337508e-43,pvalueTTest=0.143406912979893,Adjusted:byPvalueTTestRatio;
chr13	28644680	28644812	FLT3	FLT300059	-2.2156762531049	2	-1.37930326461362	2	0.226448234946448	2	0.226448234946448	q-value=0.000204365024244506, copies=0	NA	SegRatio=-1.38,AbsMeanSigma=9.72,pvalue=5.53743970337508e-43,pvalueTTest=0.143406912979893,Adjusted:byPvalueTTestRatio;
chr13	48881353	48881457	RB1	RB100001	NA	2	0.176755063208187	2	0.0598286311830902	2	0.0598286311830902	NA	NA	SegRatio=0.18,AbsMeanSigma=1.39,pvalue=0.00064947851120782,pvalueTTest=0.300953146183408,Adjusted:byPvalueTTestRatio;
chr13	48881426	48881526	RB1	RB100002	0.35769855454901	2	0.176755063208187	2	0.0598286311830902	2	0.0598286311830902	NA	NA	SegRatio=0.18,AbsMeanSigma=1.39,pvalue=0.00064947851120782,pvalueTTest=0.300953146183408,Adjusted:byPvalueTTestRatio;
chr13	48881526	48881660	RB1	RB100003	NA	2	0.176755063208187	2	0.0598286311830902	2	0.0598286311830902	NA	NA	SegRatio=0.18,AbsMeanSigma=1.39,pvalue=0.00064947851120782,pvalueTTest=0.300953146183408,Adjusted:byPvalueTTestRatio;
chr13	48916644	48916755	RB1	RB100004	NA	2	0.176755063208187	2	0.0598286311830902	2	0.0598286311830902	NA	NA	SegRatio=0.18,AbsMeanSigma=1.39,pvalue=0.00064947851120782,pvalueTTest=0.300953146183408,Adjusted:byPvalueTTestRatio;
chr13	48916748	48916858	RB1	RB100005	-0.0144823408663991	2	0.176755063208187	2	0.0598286311830902	2	0.0598286311830902	NA	NA	SegRatio=0.18,AbsMeanSigma=1.39,pvalue=0.00064947851120782,pvalueTTest=0.300953146183408,Adjusted:byPvalueTTestRatio;
chr13	48916814	48916924	RB1	RB100006	0.176755063208187	2	0.176755063208187	2	0.0598286311830902	2	0.0598286311830902	NA	NA	SegRatio=0.18,AbsMeanSigma=1.39,pvalue=0.00064947851120782,pvalueTTest=0.300953146183408,Adjusted:byPvalueTTestRatio;
chr13	48919168	48919279	RB1	RB100007	NA	2	-1.79196783050404	2	0.0598286311830902	2	0.0598286311830902	NA	NA	SegRatio=-1.79,AbsMeanSigma=7.96,pvalue=2.23456490538628e-29,pvalueTTest=1,Adjusted:byPvalueTTestRatio;
chr13	48919275	48919385	RB1	RB100008	-1.79196783050404	2	-1.79196783050404	2	0.0598286311830902	2	0.0598286311830902	NA	NA	SegRatio=-1.79,AbsMeanSigma=7.96,pvalue=2.23456490538628e-29,pvalueTTest=1,Adjusted:byPvalueTTestRatio;
chr13	48921971	48922085	RB1	RB100009	NA	2	-0.0364222640047207	2	0.0598286311830902	2	0.0598286311830902	NA	NA	SegRatio=-0.04,AbsMeanSigma=2.11,pvalue=2.45765368980525e-13,pvalueTTest=0.224853816134969,
chr13	48923051	48923120	RB1	RB100010	NA	2	-0.0364222640047207	2	0.0598286311830902	2	0.0598286311830902	NA	NA	SegRatio=-0.04,AbsMeanSigma=2.11,pvalue=2.45765368980525e-13,pvalueTTest=0.224853816134969,
chr13	48923120	48923208	RB1	RB100011	NA	2	-0.0364222640047207	2	0.0598286311830902	2	0.0598286311830902	NA	NA	SegRatio=-0.04,AbsMeanSigma=2.11,pvalue=2.45765368980525e-13,pvalueTTest=0.224853816134969,
chr13	48934113	48934226	RB1	RB100012	NA	2	-0.0364222640047207	2	0.0598286311830902	2	0.0598286311830902	NA	NA	SegRatio=-0.04,AbsMeanSigma=2.11,pvalue=2.45765368980525e-13,pvalueTTest=0.224853816134969,
chr13	48934217	48934331	RB1	RB100013	0.0785168496003573	2	-0.0364222640047207	2	0.0598286311830902	2	0.0598286311830902	NA	NA	SegRatio=-0.04,AbsMeanSigma=2.11,pvalue=2.45765368980525e-13,pvalueTTest=0.224853816134969,
chr13	48936988	48937053	RB1	RB100014	NA	2	-0.0364222640047207	2	0.0598286311830902	2	0.0598286311830902	NA	NA	SegRatio=-0.04,AbsMeanSigma=2.11,pvalue=2.45765368980525e-13,pvalueTTest=0.224853816134969,
chr13	48938984	48939094	RB1	RB100015	NA	2	-0.0364222640047207	2	0.0598286311830902	2	0.0598286311830902	NA	NA	SegRatio=-0.04,AbsMeanSigma=2.11,pvalue=2.45765368980525e-13,pvalueTTest=0.224853816134969,
chr13	48939082	48939153	RB1	RB100016	NA	2	-0.0364222640047207	2	0.0598286311830902	2	0.0598286311830902	NA	NA	SegRatio=-0.04,AbsMeanSigma=2.11,pvalue=2.45765368980525e-13,pvalueTTest=0.224853816134969,
chr13	48941589	48941699	RB1	RB100017	-1.86372090871958	2	-0.0364222640047207	2	0.0598286311830902	2	0.0598286311830902	NA	NA	SegRatio=-0.04,AbsMeanSigma=2.11,pvalue=2.45765368980525e-13,pvalueTTest=0.224853816134969,
chr13	48941660	48941749	RB1	RB100018	NA	2	-0.0364222640047207	2	0.0598286311830902	2	0.0598286311830902	NA	NA	SegRatio=-0.04,AbsMeanSigma=2.11,pvalue=2.45765368980525e-13,pvalueTTest=0.224853816134969,
chr13	48942623	48942731	RB1	RB100019	-0.0364222640047207	2	-0.0364222640047207	2	0.0598286311830902	2	0.0598286311830902	NA	NA	SegRatio=-0.04,AbsMeanSigma=2.11,pvalue=2.45765368980525e-13,pvalueTTest=0.224853816134969,
chr13	48942689	48942800	RB1	RB100020	-1.5922114842641	2	0.0170356448649046	2	0.0598286311830902	2	0.0598286311830902	q-value=4.84235289540516e-06, copies=0.5	NA	SegRatio=0.02,AbsMeanSigma=0.86,pvalue=0.000276507973957452,pvalueTTest=0.278789494640972,
chr13	48947516	48947607	RB1	RB100021	NA	2	0.0170356448649046	2	0.0598286311830902	2	0.0598286311830902	NA	NA	SegRatio=0.02,AbsMeanSigma=0.86,pvalue=0.000276507973957452,pvalueTTest=0.278789494640972,
chr13	48947551	48947655	RB1	RB100022	NA	2	0.0170356448649046	2	0.0598286311830902	2	0.0598286311830902	NA	NA	SegRatio=0.02,AbsMeanSigma=0.86,pvalue=0.000276507973957452,pvalueTTest=0.278789494640972,
chr13	48951024	48951128	RB1	RB100023	-0.0322630910398076	2	0.0170356448649046	2	0.0598286311830902	2	0.0598286311830902	NA	NA	SegRatio=0.02,AbsMeanSigma=0.86,pvalue=0.000276507973957452,pvalueTTest=0.278789494640972,
chr13	48951107	48951218	RB1	RB100024	-0.101210853206879	2	0.0170356448649046	2	0.0598286311830902	2	0.0598286311830902	NA	NA	SegRatio=0.02,AbsMeanSigma=0.86,pvalue=0.000276507973957452,pvalueTTest=0.278789494640972,
chr13	48953704	48953767	RB1	RB100025	NA	2	0.0170356448649046	2	0.0598286311830902	2	0.0598286311830902	NA	NA	SegRatio=0.02,AbsMeanSigma=0.86,pvalue=0.000276507973957452,pvalueTTest=0.278789494640972,
chr13	48953761	48953879	RB1	RB100026	0.129532183169508	2	0.0170356448649046	2	0.0598286311830902	2	0.0598286311830902	NA	NA	SegRatio=0.02,AbsMeanSigma=0.86,pvalue=0.000276507973957452,pvalueTTest=0.278789494640972,
chr13	48954199	48954298	RB1	RB100027	NA	2	0.0170356448649046	2	0.0598286311830902	2	0.0598286311830902	NA	NA	SegRatio=0.02,AbsMeanSigma=0.86,pvalue=0.000276507973957452,pvalueTTest=0.278789494640972,
chr13	48954316	48954409	RB1	RB100028	-0.757915433119126	2	0.0170356448649046	2	0.0598286311830902	2	0.0598286311830902	q-value=1.73227305697484e-08, copies=1	NA	SegRatio=0.02,AbsMeanSigma=0.86,pvalue=0.000276507973957452,pvalueTTest=0.278789494640972,
chr13	48955309	48955421	RB1	RB100029	NA	2	0.0170356448649046	2	0.0598286311830902	2	0.0598286311830902	NA	NA	SegRatio=0.02,AbsMeanSigma=0.86,pvalue=0.000276507973957452,pvalueTTest=0.278789494640972,
chr13	48955422	48955539	RB1	RB100030	0.0940689416270354	2	0.0170356448649046	2	0.0598286311830902	2	0.0598286311830902	NA	NA	SegRatio=0.02,AbsMeanSigma=0.86,pvalue=0.000276507973957452,pvalueTTest=0.278789494640972,
chr13	48955540	48955641	RB1	RB100031	-0.0384206976090083	2	0.0170356448649046	2	0.0598286311830902	2	0.0598286311830902	NA	NA	SegRatio=0.02,AbsMeanSigma=0.86,pvalue=0.000276507973957452,pvalueTTest=0.278789494640972,
chr13	49027104	49027215	RB1	RB100032	-0.00294266984919871	2	0.0170356448649046	2	0.0598286311830902	2	0.0598286311830902	NA	NA	SegRatio=0.02,AbsMeanSigma=0.86,pvalue=0.000276507973957452,pvalueTTest=0.278789494640972,
chr13	49027215	49027325	RB1	RB100033	NA	2	0.0170356448649046	2	0.0598286311830902	2	0.0598286311830902	NA	NA	SegRatio=0.02,AbsMeanSigma=0.86,pvalue=0.000276507973957452,pvalueTTest=0.278789494640972,
chr13	49030305	49030413	RB1	RB100034	0.0170356448649046	2	0.0170356448649046	2	0.0598286311830902	2	0.0598286311830902	NA	NA	SegRatio=0.02,AbsMeanSigma=0.86,pvalue=0.000276507973957452,pvalueTTest=0.278789494640972,
chr13	49030405	49030521	RB1	RB100035	0.216464127531174	2	0.0170356448649046	2	0.0598286311830902	2	0.0598286311830902	NA	NA	SegRatio=0.02,AbsMeanSigma=0.86,pvalue=0.000276507973957452,pvalueTTest=0.278789494640972,
chr13	49033760	49033866	RB1	RB100036	-0.276312805737906	2	0.0170356448649046	2	0.0598286311830902	2	0.0598286311830902	NA	NA	SegRatio=0.02,AbsMeanSigma=0.86,pvalue=0.000276507973957452,pvalueTTest=0.278789494640972,
chr13	49033862	49033996	RB1	RB100037.RB100038	0.119568554406845	2	0.0170356448649046	2	0.0598286311830902	2	0.0598286311830902	NA	NA	SegRatio=0.02,AbsMeanSigma=0.86,pvalue=0.000276507973957452,pvalueTTest=0.278789494640972,
chr13	49037888	49037965	RB1	RB100039	-1.46431155940145	2	-0.0394077241979977	2	0.0598286311830902	2	0.0598286311830902	q-value=1.43488362538768e-05, copies=0.5	NA	SegRatio=-0.04,AbsMeanSigma=0.96,pvalue=0.000836474183562976,pvalueTTest=0.187949883734733,
chr13	49037949	49038058	RB1	RB100040	NA	2	-0.0394077241979977	2	0.0598286311830902	2	0.0598286311830902	NA	NA	SegRatio=-0.04,AbsMeanSigma=0.96,pvalue=0.000836474183562976,pvalueTTest=0.187949883734733,
chr13	49039140	49039249	RB1	RB100041	-0.150760291029706	2	-0.0394077241979977	2	0.0598286311830902	2	0.0598286311830902	NA	NA	SegRatio=-0.04,AbsMeanSigma=0.96,pvalue=0.000836474183562976,pvalueTTest=0.187949883734733,
chr13	49039242	49039359	RB1	RB100042	NA	2	-0.0394077241979977	2	0.0598286311830902	2	0.0598286311830902	NA	NA	SegRatio=-0.04,AbsMeanSigma=0.96,pvalue=0.000836474183562976,pvalueTTest=0.187949883734733,
chr13	49039300	49039413	RB1	RB100043	-0.0506917647409884	2	-0.0394077241979977	2	0.0598286311830902	2	0.0598286311830902	NA	NA	SegRatio=-0.04,AbsMeanSigma=0.96,pvalue=0.000836474183562976,pvalueTTest=0.187949883734733,
chr13	49039374	49039488	RB1	RB100044	0.0506730900223657	2	-0.0394077241979977	2	0.0598286311830902	2	0.0598286311830902	NA	NA	SegRatio=-0.04,AbsMeanSigma=0.96,pvalue=0.000836474183562976,pvalueTTest=0.187949883734733,
chr13	49039484	49039598	RB1	RB100045	-0.143943886647242	2	-0.0394077241979977	2	0.0598286311830902	2	0.0598286311830902	NA	NA	SegRatio=-0.04,AbsMeanSigma=0.96,pvalue=0.000836474183562976,pvalueTTest=0.187949883734733,
chr13	49047405	49047518	RB1	RB100046	NA	2	-0.0394077241979977	2	0.0598286311830902	2	0.0598286311830902	NA	NA	SegRatio=-0.04,AbsMeanSigma=0.96,pvalue=0.000836474183562976,pvalueTTest=0.187949883734733,
chr13	49047518	49047631	RB1	RB100047	NA	2	-0.0394077241979977	2	0.0598286311830902	2	0.0598286311830902	NA	NA	SegRatio=-0.04,AbsMeanSigma=0.96,pvalue=0.000836474183562976,pvalueTTest=0.187949883734733,
chr13	49050797	49050912	RB1	RB100048	0.0734084179517239	2	-0.0394077241979977	2	0.0598286311830902	2	0.0598286311830902	NA	NA	SegRatio=-0.04,AbsMeanSigma=0.96,pvalue=0.000836474183562976,pvalueTTest=0.187949883734733,
chr13	49050884	49050970	RB1	RB100049	-0.0394077241979977	2	-0.0394077241979977	2	0.0598286311830902	2	0.0598286311830902	NA	NA	SegRatio=-0.04,AbsMeanSigma=0.96,pvalue=0.000836474183562976,pvalueTTest=0.187949883734733,
chr13	49050970	49051077	RB1	RB100050	-0.00750446662142148	2	-0.0394077241979977	2	0.0598286311830902	2	0.0598286311830902	NA	NA	SegRatio=-0.04,AbsMeanSigma=0.96,pvalue=0.000836474183562976,pvalueTTest=0.187949883734733,
chr13	49051416	49051509	RB1	RB100051	-1.86319727668226	2	0.0664033895860375	2	0.0598286311830902	2	0.0598286311830902	q-value=3.13941712509447e-52, copies=0.5	NA	SegRatio=0.07,AbsMeanSigma=0.39,pvalue=0.000725824567220728,pvalueTTest=0.125444991863532,
chr13	49051510	49051627	RB1	RB100052	-0.0350728825892698	2	0.0664033895860375	2	0.0598286311830902	2	0.0598286311830902	NA	NA	SegRatio=0.07,AbsMeanSigma=0.39,pvalue=0.000725824567220728,pvalueTTest=0.125444991863532,
chr13	49054100	49054186	RB1	RB100053	-0.064455756152297	2	0.0664033895860375	2	0.0598286311830902	2	0.0598286311830902	NA	NA	SegRatio=0.07,AbsMeanSigma=0.39,pvalue=0.000725824567220728,pvalueTTest=0.125444991863532,
chr13	49054182	49054294	RB1	RB100054	0.296267488818619	2	0.0664033895860375	2	0.0598286311830902	2	0.0598286311830902	NA	NA	SegRatio=0.07,AbsMeanSigma=0.39,pvalue=0.000725824567220728,pvalueTTest=0.125444991863532,
chr13	52508863	52508971	ATP7B	ATP7B00001	-0.00106031965221355	2	0.0664033895860375	2	6.9053041872613e-06	2	6.9053041872613e-06	NA	NA	SegRatio=0.07,AbsMeanSigma=0.39,pvalue=0.000725824567220728,pvalueTTest=0.125444991863532,
chr13	52508949	52509066	ATP7B	ATP7B00002	-0.0328949175857969	2	0.0664033895860375	2	6.9053041872613e-06	2	6.9053041872613e-06	NA	NA	SegRatio=0.07,AbsMeanSigma=0.39,pvalue=0.000725824567220728,pvalueTTest=0.125444991863532,
chr13	52509028	52509147	ATP7B	ATP7B00003	0.236852643526975	2	0.0664033895860375	2	6.9053041872613e-06	2	6.9053041872613e-06	NA	NA	SegRatio=0.07,AbsMeanSigma=0.39,pvalue=0.000725824567220728,pvalueTTest=0.125444991863532,
chr13	52509148	52509263	ATP7B	ATP7B00004	0.0960687800567527	2	0.0664033895860375	2	6.9053041872613e-06	2	6.9053041872613e-06	NA	NA	SegRatio=0.07,AbsMeanSigma=0.39,pvalue=0.000725824567220728,pvalueTTest=0.125444991863532,
chr13	52509708	52509828	ATP7B	ATP7B00005	-0.193011269103305	2	0.0664033895860375	2	6.9053041872613e-06	2	6.9053041872613e-06	NA	NA	SegRatio=0.07,AbsMeanSigma=0.39,pvalue=0.000725824567220728,pvalueTTest=0.125444991863532,
chr13	52509829	52509925	ATP7B	ATP7B00006	0.0892708341996147	2	0.0664033895860375	2	6.9053041872613e-06	2	6.9053041872613e-06	NA	NA	SegRatio=0.07,AbsMeanSigma=0.39,pvalue=0.000725824567220728,pvalueTTest=0.125444991863532,
chr13	52511311	52511427	ATP7B	ATP7B00007	0.0534660018479869	2	0.0664033895860375	2	6.9053041872613e-06	2	6.9053041872613e-06	NA	NA	SegRatio=0.07,AbsMeanSigma=0.39,pvalue=0.000725824567220728,pvalueTTest=0.125444991863532,
chr13	52511410	52511527	ATP7B	ATP7B00008	-0.054174950968352	2	0.0664033895860375	2	6.9053041872613e-06	2	6.9053041872613e-06	NA	NA	SegRatio=0.07,AbsMeanSigma=0.39,pvalue=0.000725824567220728,pvalueTTest=0.125444991863532,
chr13	52511499	52511605	ATP7B	ATP7B00009	0.170902784375718	2	0.0664033895860375	2	6.9053041872613e-06	2	6.9053041872613e-06	NA	NA	SegRatio=0.07,AbsMeanSigma=0.39,pvalue=0.000725824567220728,pvalueTTest=0.125444991863532,
chr13	52511618	52511737	ATP7B	ATP7B00010	0.0532795411174979	2	0.0664033895860375	2	6.9053041872613e-06	2	6.9053041872613e-06	NA	NA	SegRatio=0.07,AbsMeanSigma=0.39,pvalue=0.000725824567220728,pvalueTTest=0.125444991863532,
chr13	52511738	52511857	ATP7B	ATP7B00011	0.170848320160787	2	0.0664033895860375	2	6.9053041872613e-06	2	6.9053041872613e-06	NA	NA	SegRatio=0.07,AbsMeanSigma=0.39,pvalue=0.000725824567220728,pvalueTTest=0.125444991863532,
chr13	52513130	52513228	ATP7B	ATP7B00012	-0.200039384407812	2	0.0664033895860375	2	6.9053041872613e-06	2	6.9053041872613e-06	NA	NA	SegRatio=0.07,AbsMeanSigma=0.39,pvalue=0.000725824567220728,pvalueTTest=0.125444991863532,
chr13	52513205	52513309	ATP7B	ATP7B00013	0.1623862255893	2	0.0664033895860375	2	6.9053041872613e-06	2	6.9053041872613e-06	NA	NA	SegRatio=0.07,AbsMeanSigma=0.39,pvalue=0.000725824567220728,pvalueTTest=0.125444991863532,
chr13	52513296	52513390	ATP7B	ATP7B00014	0.131030138514081	2	0.0664033895860375	2	6.9053041872613e-06	2	6.9053041872613e-06	NA	NA	SegRatio=0.07,AbsMeanSigma=0.39,pvalue=0.000725824567220728,pvalueTTest=0.125444991863532,
chr13	52515190	52515287	ATP7B	ATP7B00015	0.0805611028910598	2	0.0664033895860375	2	6.9053041872613e-06	2	6.9053041872613e-06	NA	NA	SegRatio=0.07,AbsMeanSigma=0.39,pvalue=0.000725824567220728,pvalueTTest=0.125444991863532,
chr13	52515216	52515326	ATP7B	ATP7B00016	-0.0178878745606722	2	0.0664033895860375	2	6.9053041872613e-06	2	6.9053041872613e-06	NA	NA	SegRatio=0.07,AbsMeanSigma=0.39,pvalue=0.000725824567220728,pvalueTTest=0.125444991863532,
chr13	52515306	52515421	ATP7B	ATP7B00017	-0.0195759547414865	2	0.0664033895860375	2	6.9053041872613e-06	2	6.9053041872613e-06	NA	NA	SegRatio=0.07,AbsMeanSigma=0.39,pvalue=0.000725824567220728,pvalueTTest=0.125444991863532,
chr13	52516495	52516613	ATP7B	ATP7B00018	0.104269380453522	2	0.0664033895860375	2	6.9053041872613e-06	2	6.9053041872613e-06	NA	NA	SegRatio=0.07,AbsMeanSigma=0.39,pvalue=0.000725824567220728,pvalueTTest=0.125444991863532,
chr13	52516560	52516677	ATP7B	ATP7B00019	0.278147312965539	2	0.0664033895860375	2	6.9053041872613e-06	2	6.9053041872613e-06	NA	NA	SegRatio=0.07,AbsMeanSigma=0.39,pvalue=0.000725824567220728,pvalueTTest=0.125444991863532,
chr13	52516620	52516734	ATP7B	ATP7B00020	0.142426391276593	2	0.0664033895860375	2	6.9053041872613e-06	2	6.9053041872613e-06	NA	NA	SegRatio=0.07,AbsMeanSigma=0.39,pvalue=0.000725824567220728,pvalueTTest=0.125444991863532,
chr13	52518195	52518316	ATP7B	ATP7B00021	-0.00470110768200262	2	0.0664033895860375	2	6.9053041872613e-06	2	6.9053041872613e-06	NA	NA	SegRatio=0.07,AbsMeanSigma=0.39,pvalue=0.000725824567220728,pvalueTTest=0.125444991863532,
chr13	52518271	52518391	ATP7B	ATP7B00022	0.142130279330607	2	0.0664033895860375	2	6.9053041872613e-06	2	6.9053041872613e-06	NA	NA	SegRatio=0.07,AbsMeanSigma=0.39,pvalue=0.000725824567220728,pvalueTTest=0.125444991863532,
chr13	52518330	52518448	ATP7B	ATP7B00023	0.313941334510209	2	0.0664033895860375	2	6.9053041872613e-06	2	6.9053041872613e-06	NA	NA	SegRatio=0.07,AbsMeanSigma=0.39,pvalue=0.000725824567220728,pvalueTTest=0.125444991863532,
chr13	52520350	52520448	ATP7B	ATP7B00024	-0.0162438100293637	2	0.0664033895860375	2	6.9053041872613e-06	2	6.9053041872613e-06	NA	NA	SegRatio=0.07,AbsMeanSigma=0.39,pvalue=0.000725824567220728,pvalueTTest=0.125444991863532,
chr13	52520433	52520557	ATP7B	ATP7B00025	0.0526550522334011	2	0.0664033895860375	2	6.9053041872613e-06	2	6.9053041872613e-06	NA	NA	SegRatio=0.07,AbsMeanSigma=0.39,pvalue=0.000725824567220728,pvalueTTest=0.125444991863532,
chr13	52520470	52520592	ATP7B	ATP7B00026	0.021091185693369	2	0.0664033895860375	2	6.9053041872613e-06	2	6.9053041872613e-06	NA	NA	SegRatio=0.07,AbsMeanSigma=0.39,pvalue=0.000725824567220728,pvalueTTest=0.125444991863532,
chr13	52520568	52520676	ATP7B	ATP7B00027	0.051896863816272	2	0.0664033895860375	2	6.9053041872613e-06	2	6.9053041872613e-06	NA	NA	SegRatio=0.07,AbsMeanSigma=0.39,pvalue=0.000725824567220728,pvalueTTest=0.125444991863532,
chr13	52523774	52523886	ATP7B	ATP7B00028	0.0101289624525306	2	0.0664033895860375	2	6.9053041872613e-06	2	6.9053041872613e-06	NA	NA	SegRatio=0.07,AbsMeanSigma=0.39,pvalue=0.000725824567220728,pvalueTTest=0.125444991863532,
chr13	52523887	52523998	ATP7B	ATP7B00029	0.0664033895860375	2	0.0664033895860375	2	6.9053041872613e-06	2	6.9053041872613e-06	NA	NA	SegRatio=0.07,AbsMeanSigma=0.39,pvalue=0.000725824567220728,pvalueTTest=0.125444991863532,
chr13	52524115	52524226	ATP7B	ATP7B00030	0.0771984884951724	2	0.0664033895860375	2	6.9053041872613e-06	2	6.9053041872613e-06	NA	NA	SegRatio=0.07,AbsMeanSigma=0.39,pvalue=0.000725824567220728,pvalueTTest=0.125444991863532,
chr13	52524157	52524273	ATP7B	ATP7B00031	0.0514576544765821	2	0.0664033895860375	2	6.9053041872613e-06	2	6.9053041872613e-06	NA	NA	SegRatio=0.07,AbsMeanSigma=0.39,pvalue=0.000725824567220728,pvalueTTest=0.125444991863532,
chr13	52524248	52524342	ATP7B	ATP7B00032	-0.108583592879366	2	0.0664033895860375	2	6.9053041872613e-06	2	6.9053041872613e-06	NA	NA	SegRatio=0.07,AbsMeanSigma=0.39,pvalue=0.000725824567220728,pvalueTTest=0.125444991863532,
chr13	52524321	52524432	ATP7B	ATP7B00033	0.0392853901902873	2	0.0664033895860375	2	6.9053041872613e-06	2	6.9053041872613e-06	NA	NA	SegRatio=0.07,AbsMeanSigma=0.39,pvalue=0.000725824567220728,pvalueTTest=0.125444991863532,
chr13	52524422	52524541	ATP7B	ATP7B00034	0.192317068454574	2	0.0664033895860375	2	6.9053041872613e-06	2	6.9053041872613e-06	NA	NA	SegRatio=0.07,AbsMeanSigma=0.39,pvalue=0.000725824567220728,pvalueTTest=0.125444991863532,
chr13	52524470	52524590	ATP7B	ATP7B00035	0.117420999772342	2	0.0664033895860375	2	6.9053041872613e-06	2	6.9053041872613e-06	NA	NA	SegRatio=0.07,AbsMeanSigma=0.39,pvalue=0.000725824567220728,pvalueTTest=0.125444991863532,
chr13	52531629	52531740	ATP7B	ATP7B00036	0.181433036702535	2	0.0664033895860375	2	6.9053041872613e-06	2	6.9053041872613e-06	NA	NA	SegRatio=0.07,AbsMeanSigma=0.39,pvalue=0.000725824567220728,pvalueTTest=0.125444991863532,
chr13	52531713	52531824	ATP7B	ATP7B00037	0.215290263531157	2	0.0664033895860375	2	6.9053041872613e-06	2	6.9053041872613e-06	NA	NA	SegRatio=0.07,AbsMeanSigma=0.39,pvalue=0.000725824567220728,pvalueTTest=0.125444991863532,
chr13	52532393	52532512	ATP7B	ATP7B00038	-0.0701301161188373	2	0.0664033895860375	2	6.9053041872613e-06	2	6.9053041872613e-06	NA	NA	SegRatio=0.07,AbsMeanSigma=0.39,pvalue=0.000725824567220728,pvalueTTest=0.125444991863532,
chr13	52532451	52532556	ATP7B	ATP7B00039	0.3460575945714	2	0.0664033895860375	2	6.9053041872613e-06	2	6.9053041872613e-06	NA	NA	SegRatio=0.07,AbsMeanSigma=0.39,pvalue=0.000725824567220728,pvalueTTest=0.125444991863532,
chr13	52532524	52532642	ATP7B	ATP7B00040	-0.121688831740259	2	0.0664033895860375	2	6.9053041872613e-06	2	6.9053041872613e-06	NA	NA	SegRatio=0.07,AbsMeanSigma=0.39,pvalue=0.000725824567220728,pvalueTTest=0.125444991863532,
chr13	52532578	52532679	ATP7B	ATP7B00041	0.224084385270601	2	0.0664033895860375	2	6.9053041872613e-06	2	6.9053041872613e-06	NA	NA	SegRatio=0.07,AbsMeanSigma=0.39,pvalue=0.000725824567220728,pvalueTTest=0.125444991863532,
chr13	52532668	52532784	ATP7B	ATP7B00042	-0.0196731497565395	2	0.0664033895860375	2	6.9053041872613e-06	2	6.9053041872613e-06	NA	NA	SegRatio=0.07,AbsMeanSigma=0.39,pvalue=0.000725824567220728,pvalueTTest=0.125444991863532,
chr13	52534209	52534325	ATP7B	ATP7B00043	0.302580343333868	2	0.0664033895860375	2	6.9053041872613e-06	2	6.9053041872613e-06	NA	NA	SegRatio=0.07,AbsMeanSigma=0.39,pvalue=0.000725824567220728,pvalueTTest=0.125444991863532,
chr13	52534285	52534402	ATP7B	ATP7B00044	0.143340114807326	2	0.0664033895860375	2	6.9053041872613e-06	2	6.9053041872613e-06	NA	NA	SegRatio=0.07,AbsMeanSigma=0.39,pvalue=0.000725824567220728,pvalueTTest=0.125444991863532,
chr13	52534347	52534464	ATP7B	ATP7B00045	0.160443799531732	2	0.0664033895860375	2	6.9053041872613e-06	2	6.9053041872613e-06	NA	NA	SegRatio=0.07,AbsMeanSigma=0.39,pvalue=0.000725824567220728,pvalueTTest=0.125444991863532,
chr13	52534453	52534557	ATP7B	ATP7B00046	0.0224868827824851	2	0.0664033895860375	2	6.9053041872613e-06	2	6.9053041872613e-06	NA	NA	SegRatio=0.07,AbsMeanSigma=0.39,pvalue=0.000725824567220728,pvalueTTest=0.125444991863532,
chr13	52535935	52536033	ATP7B	ATP7B00047	0.146783417732321	2	0.0664033895860375	2	6.9053041872613e-06	2	6.9053041872613e-06	NA	NA	SegRatio=0.07,AbsMeanSigma=0.39,pvalue=0.000725824567220728,pvalueTTest=0.125444991863532,
chr13	52535992	52536094	ATP7B	ATP7B00048	0.0958025175762272	2	0.0664033895860375	2	6.9053041872613e-06	2	6.9053041872613e-06	NA	NA	SegRatio=0.07,AbsMeanSigma=0.39,pvalue=0.000725824567220728,pvalueTTest=0.125444991863532,
chr13	52538898	52539036	ATP7B	ATP7B00049	NA	2	0.0664033895860375	2	6.9053041872613e-06	2	6.9053041872613e-06	NA	NA	SegRatio=0.07,AbsMeanSigma=0.39,pvalue=0.000725824567220728,pvalueTTest=0.125444991863532,
chr13	52539036	52539154	ATP7B	ATP7B00050	NA	2	0.0664033895860375	2	6.9053041872613e-06	2	6.9053041872613e-06	NA	NA	SegRatio=0.07,AbsMeanSigma=0.39,pvalue=0.000725824567220728,pvalueTTest=0.125444991863532,
chr13	52539142	52539238	ATP7B	ATP7B00051	0.121691646105889	2	0.0664033895860375	2	6.9053041872613e-06	2	6.9053041872613e-06	NA	NA	SegRatio=0.07,AbsMeanSigma=0.39,pvalue=0.000725824567220728,pvalueTTest=0.125444991863532,
chr13	52542554	52542672	ATP7B	ATP7B00052	0.383313583859305	2	0.0664033895860375	2	6.9053041872613e-06	2	6.9053041872613e-06	NA	NA	SegRatio=0.07,AbsMeanSigma=0.39,pvalue=0.000725824567220728,pvalueTTest=0.125444991863532,
chr13	52542655	52542765	ATP7B	ATP7B00053	0.19730330464912	2	0.0664033895860375	2	6.9053041872613e-06	2	6.9053041872613e-06	NA	NA	SegRatio=0.07,AbsMeanSigma=0.39,pvalue=0.000725824567220728,pvalueTTest=0.125444991863532,
chr13	52544606	52544725	ATP7B	ATP7B00054	0.169661500874303	2	0.0664033895860375	2	6.9053041872613e-06	2	6.9053041872613e-06	NA	NA	SegRatio=0.07,AbsMeanSigma=0.39,pvalue=0.000725824567220728,pvalueTTest=0.125444991863532,
chr13	52544710	52544823	ATP7B	ATP7B00055	0.11994808703209	2	0.0664033895860375	2	6.9053041872613e-06	2	6.9053041872613e-06	NA	NA	SegRatio=0.07,AbsMeanSigma=0.39,pvalue=0.000725824567220728,pvalueTTest=0.125444991863532,
chr13	52544821	52544939	ATP7B	ATP7B00056	-0.211764659385669	2	0.0664033895860375	2	6.9053041872613e-06	2	6.9053041872613e-06	NA	NA	SegRatio=0.07,AbsMeanSigma=0.39,pvalue=0.000725824567220728,pvalueTTest=0.125444991863532,
chr13	52548017	52548111	ATP7B	ATP7B00057	0.192028454991705	2	0.0664033895860375	2	6.9053041872613e-06	2	6.9053041872613e-06	NA	NA	SegRatio=0.07,AbsMeanSigma=0.39,pvalue=0.000725824567220728,pvalueTTest=0.125444991863532,
chr13	52548094	52548209	ATP7B	ATP7B00058	0.122931630598924	2	0.0664033895860375	2	6.9053041872613e-06	2	6.9053041872613e-06	NA	NA	SegRatio=0.07,AbsMeanSigma=0.39,pvalue=0.000725824567220728,pvalueTTest=0.125444991863532,
chr13	52548160	52548269	ATP7B	ATP7B00059	-0.0201488498196	2	0.0664033895860375	2	6.9053041872613e-06	2	6.9053041872613e-06	NA	NA	SegRatio=0.07,AbsMeanSigma=0.39,pvalue=0.000725824567220728,pvalueTTest=0.125444991863532,
chr13	52548254	52548366	ATP7B	ATP7B00060	0.0676681021121999	2	0.0664033895860375	2	6.9053041872613e-06	2	6.9053041872613e-06	NA	NA	SegRatio=0.07,AbsMeanSigma=0.39,pvalue=0.000725824567220728,pvalueTTest=0.125444991863532,
chr13	52548342	52548443	ATP7B	ATP7B00061	-0.0375832800018406	2	0.0664033895860375	2	6.9053041872613e-06	2	6.9053041872613e-06	NA	NA	SegRatio=0.07,AbsMeanSigma=0.39,pvalue=0.000725824567220728,pvalueTTest=0.125444991863532,
chr13	52548414	52548533	ATP7B	ATP7B00062	-0.091490431449095	2	0.0664033895860375	2	6.9053041872613e-06	2	6.9053041872613e-06	NA	NA	SegRatio=0.07,AbsMeanSigma=0.39,pvalue=0.000725824567220728,pvalueTTest=0.125444991863532,
chr13	52548496	52548606	ATP7B	ATP7B00063	-0.181312837334447	2	0.0664033895860375	2	6.9053041872613e-06	2	6.9053041872613e-06	NA	NA	SegRatio=0.07,AbsMeanSigma=0.39,pvalue=0.000725824567220728,pvalueTTest=0.125444991863532,
chr13	52548557	52548667	ATP7B	ATP7B00064	-0.10703603607219	2	0.0664033895860375	2	6.9053041872613e-06	2	6.9053041872613e-06	NA	NA	SegRatio=0.07,AbsMeanSigma=0.39,pvalue=0.000725824567220728,pvalueTTest=0.125444991863532,
chr13	52548666	52548777	ATP7B	ATP7B00065	-0.0761311941135786	2	0.0664033895860375	2	6.9053041872613e-06	2	6.9053041872613e-06	NA	NA	SegRatio=0.07,AbsMeanSigma=0.39,pvalue=0.000725824567220728,pvalueTTest=0.125444991863532,
chr13	52548756	52548872	ATP7B	ATP7B00066	0.18458188735834	2	0.0664033895860375	2	6.9053041872613e-06	2	6.9053041872613e-06	NA	NA	SegRatio=0.07,AbsMeanSigma=0.39,pvalue=0.000725824567220728,pvalueTTest=0.125444991863532,
chr13	52548852	52548970	ATP7B	ATP7B00067	-0.0408114249461882	2	0.0664033895860375	2	6.9053041872613e-06	2	6.9053041872613e-06	NA	NA	SegRatio=0.07,AbsMeanSigma=0.39,pvalue=0.000725824567220728,pvalueTTest=0.125444991863532,
chr13	52548953	52549072	ATP7B	ATP7B00068	0.035357943868567	2	0.0664033895860375	2	6.9053041872613e-06	2	6.9053041872613e-06	NA	NA	SegRatio=0.07,AbsMeanSigma=0.39,pvalue=0.000725824567220728,pvalueTTest=0.125444991863532,
chr13	52549052	52549160	ATP7B	ATP7B00069	0.0512685524288716	2	0.0664033895860375	2	6.9053041872613e-06	2	6.9053041872613e-06	NA	NA	SegRatio=0.07,AbsMeanSigma=0.39,pvalue=0.000725824567220728,pvalueTTest=0.125444991863532,
chr13	52549127	52549218	ATP7B	ATP7B00070	0.177433051309618	2	0.0664033895860375	2	6.9053041872613e-06	2	6.9053041872613e-06	NA	NA	SegRatio=0.07,AbsMeanSigma=0.39,pvalue=0.000725824567220728,pvalueTTest=0.125444991863532,
chr13	52549169	52549277	ATP7B	ATP7B00071	-0.0643663648667184	2	0.0664033895860375	2	6.9053041872613e-06	2	6.9053041872613e-06	NA	NA	SegRatio=0.07,AbsMeanSigma=0.39,pvalue=0.000725824567220728,pvalueTTest=0.125444991863532,
chr13	52549257	52549369	ATP7B	ATP7B00072	0.115240542072375	2	0.0664033895860375	2	6.9053041872613e-06	2	6.9053041872613e-06	NA	NA	SegRatio=0.07,AbsMeanSigma=0.39,pvalue=0.000725824567220728,pvalueTTest=0.125444991863532,
chr13	52585380	52585495	ATP7B	ATP7B00073	0.203344325797882	2	0.0664033895860375	2	6.9053041872613e-06	2	6.9053041872613e-06	NA	NA	SegRatio=0.07,AbsMeanSigma=0.39,pvalue=0.000725824567220728,pvalueTTest=0.125444991863532,
chr16	3293094	3293210	MEFV	MEFV00001	0.252157577181083	2	0.06132796169398	2	0.040166932872493	2	0.040166932872493	NA	NA	SegRatio=0.06,AbsMeanSigma=0.46,pvalue=5.74656855351313e-05,pvalueTTest=0.00394173095655146,
chr16	3293184	3293298	MEFV	MEFV00002	0.0990885093066885	2	0.06132796169398	2	0.040166932872493	2	0.040166932872493	NA	NA	SegRatio=0.06,AbsMeanSigma=0.46,pvalue=5.74656855351313e-05,pvalueTTest=0.00394173095655146,
chr16	3293291	3293409	MEFV	MEFV00003	-0.0213800554868527	2	0.06132796169398	2	0.040166932872493	2	0.040166932872493	NA	NA	SegRatio=0.06,AbsMeanSigma=0.46,pvalue=5.74656855351313e-05,pvalueTTest=0.00394173095655146,
chr16	3293397	3293500	MEFV	MEFV00004	-0.184584353855244	2	0.06132796169398	2	0.040166932872493	2	0.040166932872493	NA	NA	SegRatio=0.06,AbsMeanSigma=0.46,pvalue=5.74656855351313e-05,pvalueTTest=0.00394173095655146,
chr16	3293425	3293537	MEFV	MEFV00005	-0.109176098970952	2	0.06132796169398	2	0.040166932872493	2	0.040166932872493	NA	NA	SegRatio=0.06,AbsMeanSigma=0.46,pvalue=5.74656855351313e-05,pvalueTTest=0.00394173095655146,
chr16	3293512	3293627	MEFV	MEFV00006	0.124226486618692	2	0.06132796169398	2	0.040166932872493	2	0.040166932872493	NA	NA	SegRatio=0.06,AbsMeanSigma=0.46,pvalue=5.74656855351313e-05,pvalueTTest=0.00394173095655146,
chr16	3293618	3293736	MEFV	MEFV00007	-0.0691411368844671	2	0.06132796169398	2	0.040166932872493	2	0.040166932872493	NA	NA	SegRatio=0.06,AbsMeanSigma=0.46,pvalue=5.74656855351313e-05,pvalueTTest=0.00394173095655146,
chr16	3293804	3293922	MEFV	MEFV00008	0.187189067820449	2	0.06132796169398	2	0.040166932872493	2	0.040166932872493	NA	NA	SegRatio=0.06,AbsMeanSigma=0.46,pvalue=5.74656855351313e-05,pvalueTTest=0.00394173095655146,
chr16	3293903	3294015	MEFV	MEFV00009	NA	2	0.06132796169398	2	0.040166932872493	2	0.040166932872493	NA	NA	SegRatio=0.06,AbsMeanSigma=0.46,pvalue=5.74656855351313e-05,pvalueTTest=0.00394173095655146,
chr16	3293987	3294082	MEFV	MEFV00010	0.0945564737856654	2	0.06132796169398	2	0.040166932872493	2	0.040166932872493	NA	NA	SegRatio=0.06,AbsMeanSigma=0.46,pvalue=5.74656855351313e-05,pvalueTTest=0.00394173095655146,
chr16	3294079	3294196	MEFV	MEFV00011	-0.153995830052478	2	0.06132796169398	2	0.040166932872493	2	0.040166932872493	NA	NA	SegRatio=0.06,AbsMeanSigma=0.46,pvalue=5.74656855351313e-05,pvalueTTest=0.00394173095655146,
chr16	3294201	3294319	MEFV	MEFV00012	NA	2	0.06132796169398	2	0.040166932872493	2	0.040166932872493	NA	NA	SegRatio=0.06,AbsMeanSigma=0.46,pvalue=5.74656855351313e-05,pvalueTTest=0.00394173095655146,
chr16	3294441	3294557	MEFV	MEFV00013	-0.0248072696393267	2	0.06132796169398	2	0.040166932872493	2	0.040166932872493	NA	NA	SegRatio=0.06,AbsMeanSigma=0.46,pvalue=5.74656855351313e-05,pvalueTTest=0.00394173095655146,
chr16	3294550	3294663	MEFV	MEFV00014	0.640062090438161	2	0.06132796169398	2	0.040166932872493	2	0.040166932872493	q-value=3.53891325314834e-06, copies=4	NA	SegRatio=0.06,AbsMeanSigma=0.46,pvalue=5.74656855351313e-05,pvalueTTest=0.00394173095655146,
chr16	3296490	3296574	MEFV	MEFV00015	0.219687078584545	2	0.06132796169398	2	0.040166932872493	2	0.040166932872493	NA	NA	SegRatio=0.06,AbsMeanSigma=0.46,pvalue=5.74656855351313e-05,pvalueTTest=0.00394173095655146,
chr16	3296973	3297084	MEFV	MEFV00016	-0.116544268105794	2	0.06132796169398	2	0.040166932872493	2	0.040166932872493	NA	NA	SegRatio=0.06,AbsMeanSigma=0.46,pvalue=5.74656855351313e-05,pvalueTTest=0.00394173095655146,
chr16	3297031	3297152	MEFV	MEFV00017	0.22197094187692	2	0.06132796169398	2	0.040166932872493	2	0.040166932872493	NA	NA	SegRatio=0.06,AbsMeanSigma=0.46,pvalue=5.74656855351313e-05,pvalueTTest=0.00394173095655146,
chr16	3297121	3297225	MEFV	MEFV00018	-0.0262683543998692	2	0.06132796169398	2	0.040166932872493	2	0.040166932872493	NA	NA	SegRatio=0.06,AbsMeanSigma=0.46,pvalue=5.74656855351313e-05,pvalueTTest=0.00394173095655146,
chr16	3297200	3297335	MEFV	MEFV00019	NA	2	0.06132796169398	2	0.040166932872493	2	0.040166932872493	NA	NA	SegRatio=0.06,AbsMeanSigma=0.46,pvalue=5.74656855351313e-05,pvalueTTest=0.00394173095655146,
chr16	3298834	3298933	MEFV	MEFV00020	-0.0425449555023981	2	0.06132796169398	2	0.040166932872493	2	0.040166932872493	NA	NA	SegRatio=0.06,AbsMeanSigma=0.46,pvalue=5.74656855351313e-05,pvalueTTest=0.00394173095655146,
chr16	3298923	3299041	MEFV	MEFV00021	0.131078854753531	2	0.06132796169398	2	0.040166932872493	2	0.040166932872493	NA	NA	SegRatio=0.06,AbsMeanSigma=0.46,pvalue=5.74656855351313e-05,pvalueTTest=0.00394173095655146,
chr16	3299376	3299490	MEFV	MEFV00022	0.0805447895052678	2	0.06132796169398	2	0.040166932872493	2	0.040166932872493	NA	NA	SegRatio=0.06,AbsMeanSigma=0.46,pvalue=5.74656855351313e-05,pvalueTTest=0.00394173095655146,
chr16	3299435	3299526	MEFV	MEFV00023	0.097584181466662	2	0.06132796169398	2	0.040166932872493	2	0.040166932872493	NA	NA	SegRatio=0.06,AbsMeanSigma=0.46,pvalue=5.74656855351313e-05,pvalueTTest=0.00394173095655146,
chr16	3299502	3299605	MEFV	MEFV00024	0.0309921309910437	2	0.06132796169398	2	0.040166932872493	2	0.040166932872493	NA	NA	SegRatio=0.06,AbsMeanSigma=0.46,pvalue=5.74656855351313e-05,pvalueTTest=0.00394173095655146,
chr16	3299571	3299713	MEFV	MEFV00025	NA	2	0.06132796169398	2	0.040166932872493	2	0.040166932872493	NA	NA	SegRatio=0.06,AbsMeanSigma=0.46,pvalue=5.74656855351313e-05,pvalueTTest=0.00394173095655146,
chr16	3299713	3299833	MEFV	MEFV00026	0.0416235866516647	2	0.06132796169398	2	0.040166932872493	2	0.040166932872493	NA	NA	SegRatio=0.06,AbsMeanSigma=0.46,pvalue=5.74656855351313e-05,pvalueTTest=0.00394173095655146,
chr16	3304034	3304176	MEFV	MEFV00027	NA	2	0.06132796169398	2	0.040166932872493	2	0.040166932872493	NA	NA	SegRatio=0.06,AbsMeanSigma=0.46,pvalue=5.74656855351313e-05,pvalueTTest=0.00394173095655146,
chr16	3304171	3304282	MEFV	MEFV00028	0.0677765928717085	2	0.06132796169398	2	0.040166932872493	2	0.040166932872493	NA	NA	SegRatio=0.06,AbsMeanSigma=0.46,pvalue=5.74656855351313e-05,pvalueTTest=0.00394173095655146,
chr16	3304260	3304341	MEFV	MEFV00029	NA	2	0.06132796169398	2	0.040166932872493	2	0.040166932872493	NA	NA	SegRatio=0.06,AbsMeanSigma=0.46,pvalue=5.74656855351313e-05,pvalueTTest=0.00394173095655146,
chr16	3304285	3304371	MEFV	MEFV00030	-0.0365731898066417	2	0.06132796169398	2	0.040166932872493	2	0.040166932872493	NA	NA	SegRatio=0.06,AbsMeanSigma=0.46,pvalue=5.74656855351313e-05,pvalueTTest=0.00394173095655146,
chr16	3304590	3304707	MEFV	MEFV00031	NA	2	0.06132796169398	2	0.040166932872493	2	0.040166932872493	NA	NA	SegRatio=0.06,AbsMeanSigma=0.46,pvalue=5.74656855351313e-05,pvalueTTest=0.00394173095655146,
chr16	3304717	3304833	MEFV	MEFV00032	NA	2	0.06132796169398	2	0.040166932872493	2	0.040166932872493	NA	NA	SegRatio=0.06,AbsMeanSigma=0.46,pvalue=5.74656855351313e-05,pvalueTTest=0.00394173095655146,
chr16	3306287	3306403	MEFV	MEFV00033	0.0250998574499873	2	0.06132796169398	2	0.040166932872493	2	0.040166932872493	NA	NA	SegRatio=0.06,AbsMeanSigma=0.46,pvalue=5.74656855351313e-05,pvalueTTest=0.00394173095655146,
chr16	3306400	3306522	MEFV	MEFV00034	0.274933722803823	2	0.06132796169398	2	0.040166932872493	2	0.040166932872493	NA	NA	SegRatio=0.06,AbsMeanSigma=0.46,pvalue=5.74656855351313e-05,pvalueTTest=0.00394173095655146,
chr16	3306516	3306636	MEFV	MEFV00035	0.226636945155264	2	0.06132796169398	2	0.040166932872493	2	0.040166932872493	NA	NA	SegRatio=0.06,AbsMeanSigma=0.46,pvalue=5.74656855351313e-05,pvalueTTest=0.00394173095655146,
chr16	68772146	68772258	CDH1	CDH100001	0.0292832569170851	2	0.06132796169398	2	0.0443385152142292	2	0.0443385152142292	NA	NA	SegRatio=0.06,AbsMeanSigma=0.46,pvalue=5.74656855351313e-05,pvalueTTest=0.00394173095655146,
chr16	68772269	68772373	CDH1	CDH100002	NA	2	0.06132796169398	2	0.0443385152142292	2	0.0443385152142292	NA	NA	SegRatio=0.06,AbsMeanSigma=0.46,pvalue=5.74656855351313e-05,pvalueTTest=0.00394173095655146,
chr16	68835527	68835643	CDH1	CDH100003	0.0833193253850741	2	0.06132796169398	2	0.0443385152142292	2	0.0443385152142292	NA	NA	SegRatio=0.06,AbsMeanSigma=0.46,pvalue=5.74656855351313e-05,pvalueTTest=0.00394173095655146,
chr16	68835638	68835753	CDH1	CDH100004	-0.0715278077045817	2	0.06132796169398	2	0.0443385152142292	2	0.0443385152142292	NA	NA	SegRatio=0.06,AbsMeanSigma=0.46,pvalue=5.74656855351313e-05,pvalueTTest=0.00394173095655146,
chr16	68835703	68835811	CDH1	CDH100005	-0.0355461625407894	2	0.06132796169398	2	0.0443385152142292	2	0.0443385152142292	NA	NA	SegRatio=0.06,AbsMeanSigma=0.46,pvalue=5.74656855351313e-05,pvalueTTest=0.00394173095655146,
chr16	68835809	68835923	CDH1	CDH100006	-0.0860961813736145	2	0.06132796169398	2	0.0443385152142292	2	0.0443385152142292	NA	NA	SegRatio=0.06,AbsMeanSigma=0.46,pvalue=5.74656855351313e-05,pvalueTTest=0.00394173095655146,
chr16	68842285	68842396	CDH1	CDH100007	-0.0316861138360352	2	0.06132796169398	2	0.0443385152142292	2	0.0443385152142292	NA	NA	SegRatio=0.06,AbsMeanSigma=0.46,pvalue=5.74656855351313e-05,pvalueTTest=0.00394173095655146,
chr16	68842371	68842460	CDH1	CDH100008	-0.0573310838768873	2	0.06132796169398	2	0.0443385152142292	2	0.0443385152142292	NA	NA	SegRatio=0.06,AbsMeanSigma=0.46,pvalue=5.74656855351313e-05,pvalueTTest=0.00394173095655146,
chr16	68842423	68842537	CDH1	CDH100009	0.120472985942101	2	0.06132796169398	2	0.0443385152142292	2	0.0443385152142292	NA	NA	SegRatio=0.06,AbsMeanSigma=0.46,pvalue=5.74656855351313e-05,pvalueTTest=0.00394173095655146,
chr16	68842560	68842666	CDH1	CDH100010	-0.00286355953643793	2	0.06132796169398	2	0.0443385152142292	2	0.0443385152142292	NA	NA	SegRatio=0.06,AbsMeanSigma=0.46,pvalue=5.74656855351313e-05,pvalueTTest=0.00394173095655146,
chr16	68842645	68842763	CDH1	CDH100011	-0.114916465209945	2	0.06132796169398	2	0.0443385152142292	2	0.0443385152142292	NA	NA	SegRatio=0.06,AbsMeanSigma=0.46,pvalue=5.74656855351313e-05,pvalueTTest=0.00394173095655146,
chr16	68842748	68842861	CDH1	CDH100012	-0.301879294318403	2	0.06132796169398	2	0.0443385152142292	2	0.0443385152142292	NA	NA	SegRatio=0.06,AbsMeanSigma=0.46,pvalue=5.74656855351313e-05,pvalueTTest=0.00394173095655146,
chr16	68844077	68844194	CDH1	CDH100013	0.105478019451014	2	0.06132796169398	2	0.0443385152142292	2	0.0443385152142292	NA	NA	SegRatio=0.06,AbsMeanSigma=0.46,pvalue=5.74656855351313e-05,pvalueTTest=0.00394173095655146,
chr16	68844185	68844303	CDH1	CDH100014	0.0810030676805934	2	0.06132796169398	2	0.0443385152142292	2	0.0443385152142292	NA	NA	SegRatio=0.06,AbsMeanSigma=0.46,pvalue=5.74656855351313e-05,pvalueTTest=0.00394173095655146,
chr16	68845538	68845654	CDH1	CDH100015	-0.0696169370269669	2	0.06132796169398	2	0.0443385152142292	2	0.0443385152142292	NA	NA	SegRatio=0.06,AbsMeanSigma=0.46,pvalue=5.74656855351313e-05,pvalueTTest=0.00394173095655146,
chr16	68845586	68845703	CDH1	CDH100016	0.06132796169398	2	0.06132796169398	2	0.0443385152142292	2	0.0443385152142292	NA	NA	SegRatio=0.06,AbsMeanSigma=0.46,pvalue=5.74656855351313e-05,pvalueTTest=0.00394173095655146,
chr16	68845696	68845794	CDH1	CDH100017	-0.0564481195219244	2	0.06132796169398	2	0.0443385152142292	2	0.0443385152142292	NA	NA	SegRatio=0.06,AbsMeanSigma=0.46,pvalue=5.74656855351313e-05,pvalueTTest=0.00394173095655146,
chr16	68846015	68846132	CDH1	CDH100018	0.0346635261191621	2	0.06132796169398	2	0.0443385152142292	2	0.0443385152142292	NA	NA	SegRatio=0.06,AbsMeanSigma=0.46,pvalue=5.74656855351313e-05,pvalueTTest=0.00394173095655146,
chr16	68846082	68846196	CDH1	CDH100019	0.0663485020115605	2	0.06132796169398	2	0.0443385152142292	2	0.0443385152142292	NA	NA	SegRatio=0.06,AbsMeanSigma=0.46,pvalue=5.74656855351313e-05,pvalueTTest=0.00394173095655146,
chr16	68847171	68847267	CDH1	CDH100020	-0.0110438179404936	2	0.06132796169398	2	0.0443385152142292	2	0.0443385152142292	NA	NA	SegRatio=0.06,AbsMeanSigma=0.46,pvalue=5.74656855351313e-05,pvalueTTest=0.00394173095655146,
chr16	68847259	68847356	CDH1	CDH100021	0.215437720854116	2	0.06132796169398	2	0.0443385152142292	2	0.0443385152142292	NA	NA	SegRatio=0.06,AbsMeanSigma=0.46,pvalue=5.74656855351313e-05,pvalueTTest=0.00394173095655146,
chr16	68847356	68847474	CDH1	CDH100022	0.0748141484727453	2	0.06132796169398	2	0.0443385152142292	2	0.0443385152142292	NA	NA	SegRatio=0.06,AbsMeanSigma=0.46,pvalue=5.74656855351313e-05,pvalueTTest=0.00394173095655146,
chr16	68849351	68849466	CDH1	CDH100023	0.122807031510091	2	0.06132796169398	2	0.0443385152142292	2	0.0443385152142292	NA	NA	SegRatio=0.06,AbsMeanSigma=0.46,pvalue=5.74656855351313e-05,pvalueTTest=0.00394173095655146,
chr16	68849449	68849569	CDH1	CDH100024	0.0502379481930915	2	0.06132796169398	2	0.0443385152142292	2	0.0443385152142292	NA	NA	SegRatio=0.06,AbsMeanSigma=0.46,pvalue=5.74656855351313e-05,pvalueTTest=0.00394173095655146,
chr16	68849544	68849633	CDH1	CDH100025	0.0376229363708568	2	0.06132796169398	2	0.0443385152142292	2	0.0443385152142292	NA	NA	SegRatio=0.06,AbsMeanSigma=0.46,pvalue=5.74656855351313e-05,pvalueTTest=0.00394173095655146,
chr16	68849621	68849738	CDH1	CDH100026	-0.171800839631516	2	0.06132796169398	2	0.0443385152142292	2	0.0443385152142292	NA	NA	SegRatio=0.06,AbsMeanSigma=0.46,pvalue=5.74656855351313e-05,pvalueTTest=0.00394173095655146,
chr16	68853155	68853273	CDH1	CDH100027	0.216681647571855	2	0.06132796169398	2	0.0443385152142292	2	0.0443385152142292	NA	NA	SegRatio=0.06,AbsMeanSigma=0.46,pvalue=5.74656855351313e-05,pvalueTTest=0.00394173095655146,
chr16	68853250	68853340	CDH1	CDH100028	-0.141477095080908	2	0.06132796169398	2	0.0443385152142292	2	0.0443385152142292	NA	NA	SegRatio=0.06,AbsMeanSigma=0.46,pvalue=5.74656855351313e-05,pvalueTTest=0.00394173095655146,
chr16	68853334	68853444	CDH1	CDH100029	0.0758522139518635	2	0.06132796169398	2	0.0443385152142292	2	0.0443385152142292	NA	NA	SegRatio=0.06,AbsMeanSigma=0.46,pvalue=5.74656855351313e-05,pvalueTTest=0.00394173095655146,
chr16	68855874	68855991	CDH1	CDH100030	0.0925999023099216	2	0.06132796169398	2	0.0443385152142292	2	0.0443385152142292	NA	NA	SegRatio=0.06,AbsMeanSigma=0.46,pvalue=5.74656855351313e-05,pvalueTTest=0.00394173095655146,
chr16	68855951	68856065	CDH1	CDH100031	0.0948049661954494	2	0.06132796169398	2	0.0443385152142292	2	0.0443385152142292	NA	NA	SegRatio=0.06,AbsMeanSigma=0.46,pvalue=5.74656855351313e-05,pvalueTTest=0.00394173095655146,
chr16	68856035	68856153	CDH1	CDH100032	NA	2	0.06132796169398	2	0.0443385152142292	2	0.0443385152142292	NA	NA	SegRatio=0.06,AbsMeanSigma=0.46,pvalue=5.74656855351313e-05,pvalueTTest=0.00394173095655146,
chr16	68857279	68857394	CDH1	CDH100033	0.0864279473665411	2	0.06132796169398	2	0.0443385152142292	2	0.0443385152142292	NA	NA	SegRatio=0.06,AbsMeanSigma=0.46,pvalue=5.74656855351313e-05,pvalueTTest=0.00394173095655146,
chr16	68857394	68857507	CDH1	CDH100034	0.137889379287002	2	0.06132796169398	2	0.0443385152142292	2	0.0443385152142292	NA	NA	SegRatio=0.06,AbsMeanSigma=0.46,pvalue=5.74656855351313e-05,pvalueTTest=0.00394173095655146,
chr16	68857479	68857578	CDH1	CDH100035	0.00837578269023087	2	0.06132796169398	2	0.0443385152142292	2	0.0443385152142292	NA	NA	SegRatio=0.06,AbsMeanSigma=0.46,pvalue=5.74656855351313e-05,pvalueTTest=0.00394173095655146,
chr16	68862054	68862173	CDH1	CDH100036	0.15889048048292	2	0.06132796169398	2	0.0443385152142292	2	0.0443385152142292	NA	NA	SegRatio=0.06,AbsMeanSigma=0.46,pvalue=5.74656855351313e-05,pvalueTTest=0.00394173095655146,
chr16	68862138	68862243	CDH1	CDH100037	0.0231392677335944	2	0.06132796169398	2	0.0443385152142292	2	0.0443385152142292	NA	NA	SegRatio=0.06,AbsMeanSigma=0.46,pvalue=5.74656855351313e-05,pvalueTTest=0.00394173095655146,
chr16	68863499	68863610	CDH1	CDH100038	0.090650050309901	2	0.06132796169398	2	0.0443385152142292	2	0.0443385152142292	NA	NA	SegRatio=0.06,AbsMeanSigma=0.46,pvalue=5.74656855351313e-05,pvalueTTest=0.00394173095655146,
chr16	68863568	68863671	CDH1	CDH100039	0.23655132888026	2	0.06132796169398	2	0.0443385152142292	2	0.0443385152142292	NA	NA	SegRatio=0.06,AbsMeanSigma=0.46,pvalue=5.74656855351313e-05,pvalueTTest=0.00394173095655146,
chr16	68863615	68863733	CDH1	CDH100040	0.094931580909938	2	0.06132796169398	2	0.0443385152142292	2	0.0443385152142292	NA	NA	SegRatio=0.06,AbsMeanSigma=0.46,pvalue=5.74656855351313e-05,pvalueTTest=0.00394173095655146,
chr16	68867165	68867280	CDH1	CDH100041	0.0216269684414289	2	0.06132796169398	2	0.0443385152142292	2	0.0443385152142292	NA	NA	SegRatio=0.06,AbsMeanSigma=0.46,pvalue=5.74656855351313e-05,pvalueTTest=0.00394173095655146,
chr16	68867212	68867325	CDH1	CDH100042	0.192285763002757	2	0.06132796169398	2	0.0443385152142292	2	0.0443385152142292	NA	NA	SegRatio=0.06,AbsMeanSigma=0.46,pvalue=5.74656855351313e-05,pvalueTTest=0.00394173095655146,
chr16	68867314	68867432	CDH1	CDH100043	0.0645606518073093	2	0.06132796169398	2	0.0443385152142292	2	0.0443385152142292	NA	NA	SegRatio=0.06,AbsMeanSigma=0.46,pvalue=5.74656855351313e-05,pvalueTTest=0.00394173095655146,
chr19	4090533	4090667	MAP2K2	MAP2K200001	NA	2	0.137859940874278	2	0.0262777348245736	2	0.0262777348245736	NA	NA	SegRatio=0.14,AbsMeanSigma=1.02,pvalue=3.09429555639305e-07,pvalueTTest=0.0292277920401617,Adjusted:byPvalueTTestRatio;
chr19	4090653	4090742	MAP2K2	MAP2K200002	0.376172337481305	2	0.137859940874278	2	0.0262777348245736	2	0.0262777348245736	NA	NA	SegRatio=0.14,AbsMeanSigma=1.02,pvalue=3.09429555639305e-07,pvalueTTest=0.0292277920401617,Adjusted:byPvalueTTestRatio;
chr19	4094392	4094501	MAP2K2	MAP2K200003	0.100665947183761	2	0.137859940874278	2	0.0262777348245736	2	0.0262777348245736	NA	NA	SegRatio=0.14,AbsMeanSigma=1.02,pvalue=3.09429555639305e-07,pvalueTTest=0.0292277920401617,Adjusted:byPvalueTTestRatio;
chr19	4094493	4094613	MAP2K2	MAP2K200004	NA	2	0.137859940874278	2	0.0262777348245736	2	0.0262777348245736	NA	NA	SegRatio=0.14,AbsMeanSigma=1.02,pvalue=3.09429555639305e-07,pvalueTTest=0.0292277920401617,Adjusted:byPvalueTTestRatio;
chr19	4095343	4095435	MAP2K2	MAP2K200005	0.156687043064424	2	0.137859940874278	2	0.0262777348245736	2	0.0262777348245736	NA	NA	SegRatio=0.14,AbsMeanSigma=1.02,pvalue=3.09429555639305e-07,pvalueTTest=0.0292277920401617,Adjusted:byPvalueTTestRatio;
chr19	4095403	4095520	MAP2K2	MAP2K200006	0.182585640081285	2	0.137859940874278	2	0.0262777348245736	2	0.0262777348245736	NA	NA	SegRatio=0.14,AbsMeanSigma=1.02,pvalue=3.09429555639305e-07,pvalueTTest=0.0292277920401617,Adjusted:byPvalueTTestRatio;
chr19	4097184	4097325	MAP2K2	MAP2K200007	NA	2	0.137859940874278	2	0.0262777348245736	2	0.0262777348245736	NA	NA	SegRatio=0.14,AbsMeanSigma=1.02,pvalue=3.09429555639305e-07,pvalueTTest=0.0292277920401617,Adjusted:byPvalueTTestRatio;
chr19	4097311	4097451	MAP2K2	MAP2K200008	-0.0174377663365649	2	0.137859940874278	2	0.0262777348245736	2	0.0262777348245736	NA	NA	SegRatio=0.14,AbsMeanSigma=1.02,pvalue=3.09429555639305e-07,pvalueTTest=0.0292277920401617,Adjusted:byPvalueTTestRatio;
chr19	4099181	4099280	MAP2K2	MAP2K200009	NA	2	0.137859940874278	2	0.0262777348245736	2	0.0262777348245736	NA	NA	SegRatio=0.14,AbsMeanSigma=1.02,pvalue=3.09429555639305e-07,pvalueTTest=0.0292277920401617,Adjusted:byPvalueTTestRatio;
chr19	4099258	4099358	MAP2K2	MAP2K200010	NA	2	0.137859940874278	2	0.0262777348245736	2	0.0262777348245736	NA	NA	SegRatio=0.14,AbsMeanSigma=1.02,pvalue=3.09429555639305e-07,pvalueTTest=0.0292277920401617,Adjusted:byPvalueTTestRatio;
chr19	4099301	4099386	MAP2K2	MAP2K200011	0.103050917170899	2	0.137859940874278	2	0.0262777348245736	2	0.0262777348245736	NA	NA	SegRatio=0.14,AbsMeanSigma=1.02,pvalue=3.09429555639305e-07,pvalueTTest=0.0292277920401617,Adjusted:byPvalueTTestRatio;
chr19	4099379	4099501	MAP2K2	MAP2K200012	0.103631447813999	2	0.137859940874278	2	0.0262777348245736	2	0.0262777348245736	NA	NA	SegRatio=0.14,AbsMeanSigma=1.02,pvalue=3.09429555639305e-07,pvalueTTest=0.0292277920401617,Adjusted:byPvalueTTestRatio;
chr19	4101027	4101132	MAP2K2	MAP2K200013	0.137859940874278	2	0.137859940874278	2	0.0262777348245736	2	0.0262777348245736	NA	NA	SegRatio=0.14,AbsMeanSigma=1.02,pvalue=3.09429555639305e-07,pvalueTTest=0.0292277920401617,Adjusted:byPvalueTTestRatio;
chr19	4101128	4101236	MAP2K2	MAP2K200014	NA	2	0.137859940874278	2	0.0262777348245736	2	0.0262777348245736	NA	NA	SegRatio=0.14,AbsMeanSigma=1.02,pvalue=3.09429555639305e-07,pvalueTTest=0.0292277920401617,Adjusted:byPvalueTTestRatio;
chr19	4101238	4101358	MAP2K2	MAP2K200015	0.346852515422415	2	0.137859940874278	2	0.0262777348245736	2	0.0262777348245736	NA	NA	SegRatio=0.14,AbsMeanSigma=1.02,pvalue=3.09429555639305e-07,pvalueTTest=0.0292277920401617,Adjusted:byPvalueTTestRatio;
chr19	4102294	4102416	MAP2K2	MAP2K200016	NA	2	0.137859940874278	2	0.0262777348245736	2	0.0262777348245736	NA	NA	SegRatio=0.14,AbsMeanSigma=1.02,pvalue=3.09429555639305e-07,pvalueTTest=0.0292277920401617,Adjusted:byPvalueTTestRatio;
chr19	4102388	4102463	MAP2K2	MAP2K200017	0.434797221858968	2	0.137859940874278	2	0.0262777348245736	2	0.0262777348245736	NA	NA	SegRatio=0.14,AbsMeanSigma=1.02,pvalue=3.09429555639305e-07,pvalueTTest=0.0292277920401617,Adjusted:byPvalueTTestRatio;
chr19	4102466	4102606	MAP2K2	MAP2K200018	NA	2	0.137859940874278	2	0.0262777348245736	2	0.0262777348245736	NA	NA	SegRatio=0.14,AbsMeanSigma=1.02,pvalue=3.09429555639305e-07,pvalueTTest=0.0292277920401617,Adjusted:byPvalueTTestRatio;
chr19	4110456	4110576	MAP2K2	MAP2K200019	0.104229058321759	2	0.137859940874278	2	0.0262777348245736	2	0.0262777348245736	NA	NA	SegRatio=0.14,AbsMeanSigma=1.02,pvalue=3.09429555639305e-07,pvalueTTest=0.0292277920401617,Adjusted:byPvalueTTestRatio;
chr19	4110523	4110640	MAP2K2	MAP2K200020	0.235221074690356	2	0.137859940874278	2	0.0262777348245736	2	0.0262777348245736	NA	NA	SegRatio=0.14,AbsMeanSigma=1.02,pvalue=3.09429555639305e-07,pvalueTTest=0.0292277920401617,Adjusted:byPvalueTTestRatio;
chr19	4110586	4110694	MAP2K2	MAP2K200021	-0.1828469903163	2	0.137859940874278	2	0.0262777348245736	2	0.0262777348245736	NA	NA	SegRatio=0.14,AbsMeanSigma=1.02,pvalue=3.09429555639305e-07,pvalueTTest=0.0292277920401617,Adjusted:byPvalueTTestRatio;
chr19	4117331	4117448	MAP2K2	MAP2K200022	-0.295115798141899	2	0.137859940874278	2	0.0262777348245736	2	0.0262777348245736	NA	NA	SegRatio=0.14,AbsMeanSigma=1.02,pvalue=3.09429555639305e-07,pvalueTTest=0.0292277920401617,Adjusted:byPvalueTTestRatio;
chr19	4117431	4117544	MAP2K2	MAP2K200023	NA	2	0.137859940874278	2	0.0262777348245736	2	0.0262777348245736	NA	NA	SegRatio=0.14,AbsMeanSigma=1.02,pvalue=3.09429555639305e-07,pvalueTTest=0.0292277920401617,Adjusted:byPvalueTTestRatio;
chr19	4117498	4117619	MAP2K2	MAP2K200024	NA	2	0.137859940874278	2	0.0262777348245736	2	0.0262777348245736	NA	NA	SegRatio=0.14,AbsMeanSigma=1.02,pvalue=3.09429555639305e-07,pvalueTTest=0.0292277920401617,Adjusted:byPvalueTTestRatio;
chr19	4117549	4117656	MAP2K2	MAP2K200025	0.280986700052907	2	0.137859940874278	2	0.0262777348245736	2	0.0262777348245736	NA	NA	SegRatio=0.14,AbsMeanSigma=1.02,pvalue=3.09429555639305e-07,pvalueTTest=0.0292277920401617,Adjusted:byPvalueTTestRatio;
chr20	32981586	32981700	ITCH	ITCH00001	0.0457174876186777	2	0.00049305022184105	2	0.0728459515111446	2	0.0728459515111446	NA	NA	SegRatio=0,AbsMeanSigma=0.3,pvalue=0.375973806704281,pvalueTTest=0.58022406281643,
chr20	32981622	32981743	ITCH	ITCH00002	0.0738558184251453	2	0.00049305022184105	2	0.0728459515111446	2	0.0728459515111446	NA	NA	SegRatio=0,AbsMeanSigma=0.3,pvalue=0.375973806704281,pvalueTTest=0.58022406281643,
chr20	32989378	32989470	ITCH	ITCH00003	-0.135677204419967	2	0.00049305022184105	2	0.0728459515111446	2	0.0728459515111446	NA	NA	SegRatio=0,AbsMeanSigma=0.3,pvalue=0.375973806704281,pvalueTTest=0.58022406281643,
chr20	32989471	32989583	ITCH	ITCH00004	0.0814554257536124	2	0.00049305022184105	2	0.0728459515111446	2	0.0728459515111446	NA	NA	SegRatio=0,AbsMeanSigma=0.3,pvalue=0.375973806704281,pvalueTTest=0.58022406281643,
chr20	32996420	32996528	ITCH	ITCH00005	0.183382802141024	2	0.00049305022184105	2	0.0728459515111446	2	0.0728459515111446	NA	NA	SegRatio=0,AbsMeanSigma=0.3,pvalue=0.375973806704281,pvalueTTest=0.58022406281643,
chr20	32996468	32996565	ITCH	ITCH00006	0.00049305022184105	2	0.00049305022184105	2	0.0728459515111446	2	0.0728459515111446	NA	NA	SegRatio=0,AbsMeanSigma=0.3,pvalue=0.375973806704281,pvalueTTest=0.58022406281643,
chr20	32996521	32996630	ITCH	ITCH00007	-0.11572769348074	2	0.00049305022184105	2	0.0728459515111446	2	0.0728459515111446	NA	NA	SegRatio=0,AbsMeanSigma=0.3,pvalue=0.375973806704281,pvalueTTest=0.58022406281643,
chr20	33000283	33000392	ITCH	ITCH00008	-0.00705120828462243	2	0.00049305022184105	2	0.0728459515111446	2	0.0728459515111446	NA	NA	SegRatio=0,AbsMeanSigma=0.3,pvalue=0.375973806704281,pvalueTTest=0.58022406281643,
chr20	33000380	33000464	ITCH	ITCH00009	-1.25002997545653	2	0.00369239386207681	2	0.0728459515111446	2	0.0728459515111446	q-value=0.00812680970647191, copies=0.5	NA	SegRatio=0,AbsMeanSigma=1.41,pvalue=3.86810975059044e-07,pvalueTTest=0.231960477346151,
chr20	33001509	33001624	ITCH	ITCH00010	-0.0295196742561378	2	0.00369239386207681	2	0.0728459515111446	2	0.0728459515111446	NA	NA	SegRatio=0,AbsMeanSigma=1.41,pvalue=3.86810975059044e-07,pvalueTTest=0.231960477346151,
chr20	33001623	33001732	ITCH	ITCH00011	0.009209225492509	2	0.00369239386207681	2	0.0728459515111446	2	0.0728459515111446	NA	NA	SegRatio=0,AbsMeanSigma=1.41,pvalue=3.86810975059044e-07,pvalueTTest=0.231960477346151,
chr20	33005050	33005161	ITCH	ITCH00012	0.00369239386207681	2	0.00369239386207681	2	0.0728459515111446	2	0.0728459515111446	NA	NA	SegRatio=0,AbsMeanSigma=1.41,pvalue=3.86810975059044e-07,pvalueTTest=0.231960477346151,
chr20	33012258	33012358	ITCH	ITCH00013	0.0506942523001457	2	0.00369239386207681	2	0.0728459515111446	2	0.0728459515111446	NA	NA	SegRatio=0,AbsMeanSigma=1.41,pvalue=3.86810975059044e-07,pvalueTTest=0.231960477346151,
chr20	33026204	33026305	ITCH	ITCH00014	-0.0151637437495281	2	0.00369239386207681	2	0.0728459515111446	2	0.0728459515111446	NA	NA	SegRatio=0,AbsMeanSigma=1.41,pvalue=3.86810975059044e-07,pvalueTTest=0.231960477346151,
chr20	33026275	33026394	ITCH	ITCH00015	-0.0160030782204438	2	0.00369239386207681	2	0.0728459515111446	2	0.0728459515111446	NA	NA	SegRatio=0,AbsMeanSigma=1.41,pvalue=3.86810975059044e-07,pvalueTTest=0.231960477346151,
chr20	33026392	33026502	ITCH	ITCH00016	-0.127003836475938	2	0.00369239386207681	2	0.0728459515111446	2	0.0728459515111446	NA	NA	SegRatio=0,AbsMeanSigma=1.41,pvalue=3.86810975059044e-07,pvalueTTest=0.231960477346151,
chr20	33027860	33027974	ITCH	ITCH00017	NA	2	0.00369239386207681	2	0.0728459515111446	2	0.0728459515111446	NA	NA	SegRatio=0,AbsMeanSigma=1.41,pvalue=3.86810975059044e-07,pvalueTTest=0.231960477346151,
chr20	33027971	33028083	ITCH	ITCH00018	0.145562795495804	2	0.00369239386207681	2	0.0728459515111446	2	0.0728459515111446	NA	NA	SegRatio=0,AbsMeanSigma=1.41,pvalue=3.86810975059044e-07,pvalueTTest=0.231960477346151,
chr20	33028067	33028179	ITCH	ITCH00019	0.0133946344769479	2	0.00369239386207681	2	0.0728459515111446	2	0.0728459515111446	NA	NA	SegRatio=0,AbsMeanSigma=1.41,pvalue=3.86810975059044e-07,pvalueTTest=0.231960477346151,
chr20	33029980	33030088	ITCH	ITCH00020	-0.0791415476654187	2	0.00369239386207681	2	0.0728459515111446	2	0.0728459515111446	NA	NA	SegRatio=0,AbsMeanSigma=1.41,pvalue=3.86810975059044e-07,pvalueTTest=0.231960477346151,
chr20	33030086	33030201	ITCH	ITCH00021	-2.12724669011653	2	-0.101636419823934	2	0.0728459515111446	2	0.0728459515111446	q-value=2.38873437284325e-33, copies=0	NA	SegRatio=-0.1,AbsMeanSigma=3.27,pvalue=2.07668843650946e-27,pvalueTTest=0.0929207191937366,
chr20	33033062	33033147	ITCH	ITCH00022	-0.101636419823934	2	-0.101636419823934	2	0.0728459515111446	2	0.0728459515111446	NA	NA	SegRatio=-0.1,AbsMeanSigma=3.27,pvalue=2.07668843650946e-27,pvalueTTest=0.0929207191937366,
chr20	33033141	33033255	ITCH	ITCH00023	-0.0319566718674976	2	-0.101636419823934	2	0.0728459515111446	2	0.0728459515111446	NA	NA	SegRatio=-0.1,AbsMeanSigma=3.27,pvalue=2.07668843650946e-27,pvalueTTest=0.0929207191937366,
chr20	33033237	33033357	ITCH	ITCH00024	0.0206994593836769	2	-0.101636419823934	2	0.0728459515111446	2	0.0728459515111446	NA	NA	SegRatio=-0.1,AbsMeanSigma=3.27,pvalue=2.07668843650946e-27,pvalueTTest=0.0929207191937366,
chr20	33037176	33037290	ITCH	ITCH00025	NA	2	-0.101636419823934	2	0.0728459515111446	2	0.0728459515111446	NA	NA	SegRatio=-0.1,AbsMeanSigma=3.27,pvalue=2.07668843650946e-27,pvalueTTest=0.0929207191937366,
chr20	33037272	33037387	ITCH	ITCH00026	0.197205234521453	2	-0.101636419823934	2	0.0728459515111446	2	0.0728459515111446	NA	NA	SegRatio=-0.1,AbsMeanSigma=3.27,pvalue=2.07668843650946e-27,pvalueTTest=0.0929207191937366,
chr20	33045155	33045243	ITCH	ITCH00027	-0.110020790292647	2	-0.101636419823934	2	0.0728459515111446	2	0.0728459515111446	NA	NA	SegRatio=-0.1,AbsMeanSigma=3.27,pvalue=2.07668843650946e-27,pvalueTTest=0.0929207191937366,
chr20	33045234	33045346	ITCH	ITCH00028	-0.520006354087455	2	-0.101636419823934	2	0.0728459515111446	2	0.0728459515111446	q-value=0.00319484413580044, copies=1	NA	SegRatio=-0.1,AbsMeanSigma=3.27,pvalue=2.07668843650946e-27,pvalueTTest=0.0929207191937366,
chr20	33049855	33049969	ITCH	ITCH00029	NA	2	-0.101636419823934	2	0.0728459515111446	2	0.0728459515111446	NA	NA	SegRatio=-0.1,AbsMeanSigma=3.27,pvalue=2.07668843650946e-27,pvalueTTest=0.0929207191937366,
chr20	33049908	33050016	ITCH	ITCH00030	-0.121140958182633	2	-0.101636419823934	2	0.0728459515111446	2	0.0728459515111446	NA	NA	SegRatio=-0.1,AbsMeanSigma=3.27,pvalue=2.07668843650946e-27,pvalueTTest=0.0929207191937366,
chr20	33049993	33050092	ITCH	ITCH00031	-1.12649248436227	2	-0.0215766539658373	2	0.0728459515111446	2	0.0728459515111446	q-value=2.35574025088668e-22, copies=0.5	NA	SegRatio=-0.02,AbsMeanSigma=0.5,pvalue=0.0120907553530367,pvalueTTest=0.313395954947182,
chr20	33057767	33057872	ITCH	ITCH00032	0.124859946934702	2	-0.0215766539658373	2	0.0728459515111446	2	0.0728459515111446	NA	NA	SegRatio=-0.02,AbsMeanSigma=0.5,pvalue=0.0120907553530367,pvalueTTest=0.313395954947182,
chr20	33057873	33057984	ITCH	ITCH00033	0.0634487720212207	2	-0.0215766539658373	2	0.0728459515111446	2	0.0728459515111446	NA	NA	SegRatio=-0.02,AbsMeanSigma=0.5,pvalue=0.0120907553530367,pvalueTTest=0.313395954947182,
chr20	33059221	33059316	ITCH	ITCH00034	0.107810854136955	2	-0.0215766539658373	2	0.0728459515111446	2	0.0728459515111446	NA	NA	SegRatio=-0.02,AbsMeanSigma=0.5,pvalue=0.0120907553530367,pvalueTTest=0.313395954947182,
chr20	33059280	33059396	ITCH	ITCH00035	0.273538947487345	2	-0.0215766539658373	2	0.0728459515111446	2	0.0728459515111446	NA	NA	SegRatio=-0.02,AbsMeanSigma=0.5,pvalue=0.0120907553530367,pvalueTTest=0.313395954947182,
chr20	33065511	33065603	ITCH	ITCH00036	-0.342948503555141	2	-0.0215766539658373	2	0.0728459515111446	2	0.0728459515111446	NA	NA	SegRatio=-0.02,AbsMeanSigma=0.5,pvalue=0.0120907553530367,pvalueTTest=0.313395954947182,
chr20	33065600	33065707	ITCH	ITCH00037	-0.0332805961061015	2	-0.0215766539658373	2	0.0728459515111446	2	0.0728459515111446	NA	NA	SegRatio=-0.02,AbsMeanSigma=0.5,pvalue=0.0120907553530367,pvalueTTest=0.313395954947182,
chr20	33067391	33067503	ITCH	ITCH00038	-0.0911664654492232	2	-0.0215766539658373	2	0.0728459515111446	2	0.0728459515111446	NA	NA	SegRatio=-0.02,AbsMeanSigma=0.5,pvalue=0.0120907553530367,pvalueTTest=0.313395954947182,
chr20	33067489	33067602	ITCH	ITCH00039	-0.129047712377936	2	-0.0215766539658373	2	0.0728459515111446	2	0.0728459515111446	NA	NA	SegRatio=-0.02,AbsMeanSigma=0.5,pvalue=0.0120907553530367,pvalueTTest=0.313395954947182,
chr20	33067550	33067648	ITCH	ITCH00040	0.0267301421600588	2	-0.0215766539658373	2	0.0728459515111446	2	0.0728459515111446	NA	NA	SegRatio=-0.02,AbsMeanSigma=0.5,pvalue=0.0120907553530367,pvalueTTest=0.313395954947182,
chr20	33068319	33068456	ITCH	ITCH00041	0.00440188498267955	2	-0.0215766539658373	2	0.0728459515111446	2	0.0728459515111446	NA	NA	SegRatio=-0.02,AbsMeanSigma=0.5,pvalue=0.0120907553530367,pvalueTTest=0.313395954947182,
chr20	33068422	33068522	ITCH	ITCH00042	-0.153404704404851	2	-0.0215766539658373	2	0.0728459515111446	2	0.0728459515111446	NA	NA	SegRatio=-0.02,AbsMeanSigma=0.5,pvalue=0.0120907553530367,pvalueTTest=0.313395954947182,
chr20	33068494	33068607	ITCH	ITCH00043	NA	2	-0.0215766539658373	2	0.0728459515111446	2	0.0728459515111446	NA	NA	SegRatio=-0.02,AbsMeanSigma=0.5,pvalue=0.0120907553530367,pvalueTTest=0.313395954947182,
chr20	33068847	33068958	ITCH	ITCH00044	-0.127762438399651	2	-0.0215766539658373	2	0.0728459515111446	2	0.0728459515111446	NA	NA	SegRatio=-0.02,AbsMeanSigma=0.5,pvalue=0.0120907553530367,pvalueTTest=0.313395954947182,
chr20	33068939	33069048	ITCH	ITCH00045	0.0575169549805233	2	-0.0215766539658373	2	0.0728459515111446	2	0.0728459515111446	NA	NA	SegRatio=-0.02,AbsMeanSigma=0.5,pvalue=0.0120907553530367,pvalueTTest=0.313395954947182,
chr20	33077048	33077158	ITCH	ITCH00046	0.0416384985162978	2	-0.0215766539658373	2	0.0728459515111446	2	0.0728459515111446	NA	NA	SegRatio=-0.02,AbsMeanSigma=0.5,pvalue=0.0120907553530367,pvalueTTest=0.313395954947182,
chr20	33077158	33077259	ITCH	ITCH00047	-0.0554626464270668	2	-0.0215766539658373	2	0.0728459515111446	2	0.0728459515111446	NA	NA	SegRatio=-0.02,AbsMeanSigma=0.5,pvalue=0.0120907553530367,pvalueTTest=0.313395954947182,
chr20	33077575	33077678	ITCH	ITCH00048	0.0162877741634286	2	-0.0215766539658373	2	0.0728459515111446	2	0.0728459515111446	NA	NA	SegRatio=-0.02,AbsMeanSigma=0.5,pvalue=0.0120907553530367,pvalueTTest=0.313395954947182,
chr20	33077675	33077790	ITCH	ITCH00049	-0.0515079850723335	2	-0.0215766539658373	2	0.0728459515111446	2	0.0728459515111446	NA	NA	SegRatio=-0.02,AbsMeanSigma=0.5,pvalue=0.0120907553530367,pvalueTTest=0.313395954947182,
chr20	33080263	33080376	ITCH	ITCH00050	0.0606807935450139	2	-0.0215766539658373	2	0.0728459515111446	2	0.0728459515111446	NA	NA	SegRatio=-0.02,AbsMeanSigma=0.5,pvalue=0.0120907553530367,pvalueTTest=0.313395954947182,
chr20	33080367	33080484	ITCH	ITCH00051	-0.077732638303308	2	-0.0215766539658373	2	0.0728459515111446	2	0.0728459515111446	NA	NA	SegRatio=-0.02,AbsMeanSigma=0.5,pvalue=0.0120907553530367,pvalueTTest=0.313395954947182,
chr20	33092096	33092205	ITCH	ITCH00052	-0.0215766539658373	2	-0.0215766539658373	2	0.0728459515111446	2	0.0728459515111446	NA	NA	SegRatio=-0.02,AbsMeanSigma=0.5,pvalue=0.0120907553530367,pvalueTTest=0.313395954947182,
chr20	33092205	33092316	ITCH	ITCH00053	-0.101372514120836	2	-0.0215766539658373	2	0.0728459515111446	2	0.0728459515111446	NA	NA	SegRatio=-0.02,AbsMeanSigma=0.5,pvalue=0.0120907553530367,pvalueTTest=0.313395954947182,
chr20	33095464	33095575	ITCH	ITCH00054	0.127959408870462	2	-0.0215766539658373	2	0.0728459515111446	2	0.0728459515111446	NA	NA	SegRatio=-0.02,AbsMeanSigma=0.5,pvalue=0.0120907553530367,pvalueTTest=0.313395954947182,
chr20	33095548	33095643	ITCH	ITCH00055	0.0813226516164132	2	-0.0215766539658373	2	0.0728459515111446	2	0.0728459515111446	NA	NA	SegRatio=-0.02,AbsMeanSigma=0.5,pvalue=0.0120907553530367,pvalueTTest=0.313395954947182,
chr21	17135161	17135272	USP25	USP2500001	-0.148630699619124	2	0.0813442360309325	2	0.0340354462846015	2	0.0340354462846015	NA	NA	SegRatio=0.08,AbsMeanSigma=0.07,pvalue=0.833910803487855,pvalueTTest=0.923913578691277,
chr21	17135248	17135318	USP25	USP2500002	0.0495826857409534	2	0.0813442360309325	2	0.0340354462846015	2	0.0340354462846015	NA	NA	SegRatio=0.08,AbsMeanSigma=0.07,pvalue=0.833910803487855,pvalueTTest=0.923913578691277,
chr21	17138241	17138354	USP25	USP2500003	NA	2	0.0813442360309325	2	0.0340354462846015	2	0.0340354462846015	NA	NA	SegRatio=0.08,AbsMeanSigma=0.07,pvalue=0.833910803487855,pvalueTTest=0.923913578691277,
chr21	17138337	17138445	USP25	USP2500004	-0.06316256899994	2	0.0813442360309325	2	0.0340354462846015	2	0.0340354462846015	NA	NA	SegRatio=0.08,AbsMeanSigma=0.07,pvalue=0.833910803487855,pvalueTTest=0.923913578691277,
chr21	17138423	17138534	USP25	USP2500005	-0.701491628555133	2	0.0813442360309325	2	0.0340354462846015	2	0.0340354462846015	q-value=0.0042355891579243, copies=1	NA	SegRatio=0.08,AbsMeanSigma=0.07,pvalue=0.833910803487855,pvalueTTest=0.923913578691277,
chr21	17150138	17150250	USP25	USP2500006	NA	2	0.0813442360309325	2	0.0340354462846015	2	0.0340354462846015	NA	NA	SegRatio=0.08,AbsMeanSigma=0.07,pvalue=0.833910803487855,pvalueTTest=0.923913578691277,
chr21	17150231	17150329	USP25	USP2500007	0.2442461026407	2	0.0813442360309325	2	0.0340354462846015	2	0.0340354462846015	NA	NA	SegRatio=0.08,AbsMeanSigma=0.07,pvalue=0.833910803487855,pvalueTTest=0.923913578691277,
chr21	17163768	17163880	USP25	USP2500008	0.110853794197522	2	0.0813442360309325	2	0.0340354462846015	2	0.0340354462846015	NA	NA	SegRatio=0.08,AbsMeanSigma=0.07,pvalue=0.833910803487855,pvalueTTest=0.923913578691277,
chr21	17163874	17163968	USP25	USP2500009	0.0813442360309325	2	0.0813442360309325	2	0.0340354462846015	2	0.0340354462846015	NA	NA	SegRatio=0.08,AbsMeanSigma=0.07,pvalue=0.833910803487855,pvalueTTest=0.923913578691277,
chr21	17163910	17164022	USP25	USP2500010	0.098208708037816	2	0.0813442360309325	2	0.0340354462846015	2	0.0340354462846015	NA	NA	SegRatio=0.08,AbsMeanSigma=0.07,pvalue=0.833910803487855,pvalueTTest=0.923913578691277,
chr21	17172046	17172152	USP25	USP2500011	NA	2	-1.28234101811038	2	0.0340354462846015	2	0.0340354462846015	NA	NA	SegRatio=-1.28,AbsMeanSigma=8.12,pvalue=1.4779467423244e-30,pvalueTTest=1,Adjusted:byPvalueTTestRatio;
chr21	17172131	17172244	USP25	USP2500012	-1.28234101811038	2	-1.28234101811038	2	0.0340354462846015	2	0.0340354462846015	NA	NA	SegRatio=-1.28,AbsMeanSigma=8.12,pvalue=1.4779467423244e-30,pvalueTTest=1,Adjusted:byPvalueTTestRatio;
chr21	17177341	17177469	USP25	USP2500013	-2.14099014856604	2	0.019026103195301	2	0.0340354462846015	2	0.0340354462846015	q-value=7.99583957555098e-36, copies=0	NA	SegRatio=0.02,AbsMeanSigma=0.8,pvalue=9.30832355911243e-08,pvalueTTest=0.10556027125302,
chr21	17177454	17177570	USP25	USP2500014	0.0560903062135022	2	0.019026103195301	2	0.0340354462846015	2	0.0340354462846015	NA	NA	SegRatio=0.02,AbsMeanSigma=0.8,pvalue=9.30832355911243e-08,pvalueTTest=0.10556027125302,
chr21	17177553	17177665	USP25	USP2500015	0.0905117634380512	2	0.019026103195301	2	0.0340354462846015	2	0.0340354462846015	NA	NA	SegRatio=0.02,AbsMeanSigma=0.8,pvalue=9.30832355911243e-08,pvalueTTest=0.10556027125302,
chr21	17181068	17181184	USP25	USP2500016	NA	2	0.019026103195301	2	0.0340354462846015	2	0.0340354462846015	NA	NA	SegRatio=0.02,AbsMeanSigma=0.8,pvalue=9.30832355911243e-08,pvalueTTest=0.10556027125302,
chr21	17181183	17181297	USP25	USP2500017	0.0557480790236953	2	0.019026103195301	2	0.0340354462846015	2	0.0340354462846015	NA	NA	SegRatio=0.02,AbsMeanSigma=0.8,pvalue=9.30832355911243e-08,pvalueTTest=0.10556027125302,
chr21	17183424	17183512	USP25	USP2500018	0.0196842009331249	2	0.019026103195301	2	0.0340354462846015	2	0.0340354462846015	NA	NA	SegRatio=0.02,AbsMeanSigma=0.8,pvalue=9.30832355911243e-08,pvalueTTest=0.10556027125302,
chr21	17183477	17183577	USP25	USP2500019	-0.0961252191342358	2	0.019026103195301	2	0.0340354462846015	2	0.0340354462846015	NA	NA	SegRatio=0.02,AbsMeanSigma=0.8,pvalue=9.30832355911243e-08,pvalueTTest=0.10556027125302,
chr21	17190947	17191059	USP25	USP2500020	0.019026103195301	2	0.019026103195301	2	0.0340354462846015	2	0.0340354462846015	NA	NA	SegRatio=0.02,AbsMeanSigma=0.8,pvalue=9.30832355911243e-08,pvalueTTest=0.10556027125302,
chr21	17191056	17191163	USP25	USP2500021	0.141549577886027	2	0.019026103195301	2	0.0340354462846015	2	0.0340354462846015	NA	NA	SegRatio=0.02,AbsMeanSigma=0.8,pvalue=9.30832355911243e-08,pvalueTTest=0.10556027125302,
chr21	17191164	17191277	USP25	USP2500022	0.0751172504341418	2	0.019026103195301	2	0.0340354462846015	2	0.0340354462846015	NA	NA	SegRatio=0.02,AbsMeanSigma=0.8,pvalue=9.30832355911243e-08,pvalueTTest=0.10556027125302,
chr21	17196300	17196419	USP25	USP2500023	0.109125229876521	2	0.019026103195301	2	0.0340354462846015	2	0.0340354462846015	NA	NA	SegRatio=0.02,AbsMeanSigma=0.8,pvalue=9.30832355911243e-08,pvalueTTest=0.10556027125302,
chr21	17196409	17196514	USP25	USP2500024	-0.687080871776197	2	0.019026103195301	2	0.0340354462846015	2	0.0340354462846015	q-value=1.68765142133616e-06, copies=1	NA	SegRatio=0.02,AbsMeanSigma=0.8,pvalue=9.30832355911243e-08,pvalueTTest=0.10556027125302,
chr21	17197260	17197365	USP25	USP2500025	NA	2	0.019026103195301	2	0.0340354462846015	2	0.0340354462846015	NA	NA	SegRatio=0.02,AbsMeanSigma=0.8,pvalue=9.30832355911243e-08,pvalueTTest=0.10556027125302,
chr21	17197348	17197456	USP25	USP2500026	NA	2	0.019026103195301	2	0.0340354462846015	2	0.0340354462846015	NA	NA	SegRatio=0.02,AbsMeanSigma=0.8,pvalue=9.30832355911243e-08,pvalueTTest=0.10556027125302,
chr21	17198490	17198604	USP25	USP2500027	0.150087403931133	2	0.019026103195301	2	0.0340354462846015	2	0.0340354462846015	NA	NA	SegRatio=0.02,AbsMeanSigma=0.8,pvalue=9.30832355911243e-08,pvalueTTest=0.10556027125302,
chr21	17198605	17198698	USP25	USP2500028	0.0746920138219205	2	0.019026103195301	2	0.0340354462846015	2	0.0340354462846015	NA	NA	SegRatio=0.02,AbsMeanSigma=0.8,pvalue=9.30832355911243e-08,pvalueTTest=0.10556027125302,
chr21	17198678	17198789	USP25	USP2500029	-0.48747455148315	2	0.019026103195301	2	0.0340354462846015	2	0.0340354462846015	NA	NA	SegRatio=0.02,AbsMeanSigma=0.8,pvalue=9.30832355911243e-08,pvalueTTest=0.10556027125302,
chr21	17199273	17199386	USP25	USP2500030	0.124363450422264	2	0.019026103195301	2	0.0340354462846015	2	0.0340354462846015	NA	NA	SegRatio=0.02,AbsMeanSigma=0.8,pvalue=9.30832355911243e-08,pvalueTTest=0.10556027125302,
chr21	17199370	17199479	USP25	USP2500031	0.00943562056863001	2	0.019026103195301	2	0.0340354462846015	2	0.0340354462846015	NA	NA	SegRatio=0.02,AbsMeanSigma=0.8,pvalue=9.30832355911243e-08,pvalueTTest=0.10556027125302,
chr21	17199411	17199521	USP25	USP2500032	0.0924768960273449	2	0.019026103195301	2	0.0340354462846015	2	0.0340354462846015	NA	NA	SegRatio=0.02,AbsMeanSigma=0.8,pvalue=9.30832355911243e-08,pvalueTTest=0.10556027125302,
chr21	17199471	17199589	USP25	USP2500033	0.0443757357967268	2	0.019026103195301	2	0.0340354462846015	2	0.0340354462846015	NA	NA	SegRatio=0.02,AbsMeanSigma=0.8,pvalue=9.30832355911243e-08,pvalueTTest=0.10556027125302,
chr21	17202824	17202923	USP25	USP2500034	NA	2	0.019026103195301	2	0.0340354462846015	2	0.0340354462846015	NA	NA	SegRatio=0.02,AbsMeanSigma=0.8,pvalue=9.30832355911243e-08,pvalueTTest=0.10556027125302,
chr21	17202914	17203036	USP25	USP2500035	NA	2	0.019026103195301	2	0.0340354462846015	2	0.0340354462846015	NA	NA	SegRatio=0.02,AbsMeanSigma=0.8,pvalue=9.30832355911243e-08,pvalueTTest=0.10556027125302,
chr21	17203641	17203757	USP25	USP2500036	0.0692388482006404	2	0.019026103195301	2	0.0340354462846015	2	0.0340354462846015	NA	NA	SegRatio=0.02,AbsMeanSigma=0.8,pvalue=9.30832355911243e-08,pvalueTTest=0.10556027125302,
chr21	17203757	17203875	USP25	USP2500037	-0.00789965675053185	2	0.019026103195301	2	0.0340354462846015	2	0.0340354462846015	NA	NA	SegRatio=0.02,AbsMeanSigma=0.8,pvalue=9.30832355911243e-08,pvalueTTest=0.10556027125302,
chr21	17203828	17203915	USP25	USP2500038	-0.136386483498907	2	0.019026103195301	2	0.0340354462846015	2	0.0340354462846015	NA	NA	SegRatio=0.02,AbsMeanSigma=0.8,pvalue=9.30832355911243e-08,pvalueTTest=0.10556027125302,
chr21	17203915	17204032	USP25	USP2500039	-0.0807762271220858	2	0.019026103195301	2	0.0340354462846015	2	0.0340354462846015	NA	NA	SegRatio=0.02,AbsMeanSigma=0.8,pvalue=9.30832355911243e-08,pvalueTTest=0.10556027125302,
chr21	17205614	17205729	USP25	USP2500040	-0.0475878797095957	2	0.019026103195301	2	0.0340354462846015	2	0.0340354462846015	NA	NA	SegRatio=0.02,AbsMeanSigma=0.8,pvalue=9.30832355911243e-08,pvalueTTest=0.10556027125302,
chr21	17205727	17205840	USP25	USP2500041	-0.0598983808036464	2	0.019026103195301	2	0.0340354462846015	2	0.0340354462846015	NA	NA	SegRatio=0.02,AbsMeanSigma=0.8,pvalue=9.30832355911243e-08,pvalueTTest=0.10556027125302,
chr21	17205840	17205950	USP25	USP2500042	NA	2	0.019026103195301	2	0.0340354462846015	2	0.0340354462846015	NA	NA	SegRatio=0.02,AbsMeanSigma=0.8,pvalue=9.30832355911243e-08,pvalueTTest=0.10556027125302,
chr21	17214637	17214747	USP25	USP2500043	-1.55991040025728	2	0.019026103195301	2	0.0340354462846015	2	0.0340354462846015	q-value=0.00294886462914094, copies=0.5	NA	SegRatio=0.02,AbsMeanSigma=0.8,pvalue=9.30832355911243e-08,pvalueTTest=0.10556027125302,
chr21	17214721	17214836	USP25	USP2500044	0.0395388211364715	2	0.019026103195301	2	0.0340354462846015	2	0.0340354462846015	NA	NA	SegRatio=0.02,AbsMeanSigma=0.8,pvalue=9.30832355911243e-08,pvalueTTest=0.10556027125302,
chr21	17214816	17214916	USP25	USP2500045	0.0392323034645994	2	0.019026103195301	2	0.0340354462846015	2	0.0340354462846015	NA	NA	SegRatio=0.02,AbsMeanSigma=0.8,pvalue=9.30832355911243e-08,pvalueTTest=0.10556027125302,
chr21	17219914	17220011	USP25	USP2500046	0.0330114322210695	2	0.019026103195301	2	0.0340354462846015	2	0.0340354462846015	NA	NA	SegRatio=0.02,AbsMeanSigma=0.8,pvalue=9.30832355911243e-08,pvalueTTest=0.10556027125302,
chr21	17220006	17220116	USP25	USP2500047	-0.00510209528483243	2	0.019026103195301	2	0.0340354462846015	2	0.0340354462846015	NA	NA	SegRatio=0.02,AbsMeanSigma=0.8,pvalue=9.30832355911243e-08,pvalueTTest=0.10556027125302,
chr21	17222039	17222131	USP25	USP2500048	-0.575910445187073	2	0.019026103195301	2	0.0340354462846015	2	0.0340354462846015	q-value=1.01792741532204e-10, copies=1	NA	SegRatio=0.02,AbsMeanSigma=0.8,pvalue=9.30832355911243e-08,pvalueTTest=0.10556027125302,
chr21	17222095	17222203	USP25	USP2500049	-0.0323567928665077	2	0.019026103195301	2	0.0340354462846015	2	0.0340354462846015	NA	NA	SegRatio=0.02,AbsMeanSigma=0.8,pvalue=9.30832355911243e-08,pvalueTTest=0.10556027125302,
chr21	17222188	17222305	USP25	USP2500050	NA	2	0.019026103195301	2	0.0340354462846015	2	0.0340354462846015	NA	NA	SegRatio=0.02,AbsMeanSigma=0.8,pvalue=9.30832355911243e-08,pvalueTTest=0.10556027125302,
chr21	17236528	17236638	USP25	USP2500051	-0.0601847931006024	2	0.019026103195301	2	0.0340354462846015	2	0.0340354462846015	NA	NA	SegRatio=0.02,AbsMeanSigma=0.8,pvalue=9.30832355911243e-08,pvalueTTest=0.10556027125302,
chr21	17236636	17236749	USP25	USP2500052	0.229633136022348	2	0.019026103195301	2	0.0340354462846015	2	0.0340354462846015	NA	NA	SegRatio=0.02,AbsMeanSigma=0.8,pvalue=9.30832355911243e-08,pvalueTTest=0.10556027125302,
chr21	17236737	17236861	USP25	USP2500053	NA	2	0.019026103195301	2	0.0340354462846015	2	0.0340354462846015	NA	NA	SegRatio=0.02,AbsMeanSigma=0.8,pvalue=9.30832355911243e-08,pvalueTTest=0.10556027125302,
chr21	17238509	17238617	USP25	USP2500054	NA	2	0.019026103195301	2	0.0340354462846015	2	0.0340354462846015	NA	NA	SegRatio=0.02,AbsMeanSigma=0.8,pvalue=9.30832355911243e-08,pvalueTTest=0.10556027125302,
chr21	17238614	17238712	USP25	USP2500055	-0.0944385760653133	2	0.019026103195301	2	0.0340354462846015	2	0.0340354462846015	NA	NA	SegRatio=0.02,AbsMeanSigma=0.8,pvalue=9.30832355911243e-08,pvalueTTest=0.10556027125302,
chr21	17242319	17242429	USP25	USP2500056	-1.99825568396458	2	0.019026103195301	2	0.0340354462846015	2	0.0340354462846015	q-value=8.99680340970258e-06, copies=0.5	NA	SegRatio=0.02,AbsMeanSigma=0.8,pvalue=9.30832355911243e-08,pvalueTTest=0.10556027125302,
chr21	17242401	17242517	USP25	USP2500057	-0.034898691577782	2	0.019026103195301	2	0.0340354462846015	2	0.0340354462846015	NA	NA	SegRatio=0.02,AbsMeanSigma=0.8,pvalue=9.30832355911243e-08,pvalueTTest=0.10556027125302,
chr21	17246683	17246794	USP25	USP2500058	NA	2	-3.2122786299802	2	0.0340354462846015	2	0.0340354462846015	NA	NA	SegRatio=-3.21,AbsMeanSigma=24.36,pvalue=4.54511536911249e-260,pvalueTTest=1,Adjusted:byPvalueTTestRatio;
chr21	17246776	17246887	USP25	USP2500059	-3.2122786299802	2	-3.2122786299802	2	0.0340354462846015	2	0.0340354462846015	NA	NA	SegRatio=-3.21,AbsMeanSigma=24.36,pvalue=4.54511536911249e-260,pvalueTTest=1,Adjusted:byPvalueTTestRatio;
chr21	17250038	17250149	USP25	USP2500060	-0.250527051635942	2	0.00355252915500717	2	0.0340354462846015	2	0.0340354462846015	NA	NA	SegRatio=0,AbsMeanSigma=0.35,pvalue=0.291829925887114,pvalueTTest=0.507798939367281,
chr21	17250149	17250268	USP25	USP2500061	-0.0492070509962748	2	0.00355252915500717	2	0.0340354462846015	2	0.0340354462846015	NA	NA	SegRatio=0,AbsMeanSigma=0.35,pvalue=0.291829925887114,pvalueTTest=0.507798939367281,
chr21	17250232	17250325	USP25	USP2500062	0.0193971691001285	2	0.00355252915500717	2	0.0340354462846015	2	0.0340354462846015	NA	NA	SegRatio=0,AbsMeanSigma=0.35,pvalue=0.291829925887114,pvalueTTest=0.507798939367281,
chr21	17250257	17250363	USP25	USP2500063	0.00355252915500717	2	0.00355252915500717	2	0.0340354462846015	2	0.0340354462846015	NA	NA	SegRatio=0,AbsMeanSigma=0.35,pvalue=0.291829925887114,pvalueTTest=0.507798939367281,
chr21	17250575	17250683	USP25	USP2500064	-0.227715224160271	2	0.00355252915500717	2	0.0340354462846015	2	0.0340354462846015	NA	NA	SegRatio=0,AbsMeanSigma=0.35,pvalue=0.291829925887114,pvalueTTest=0.507798939367281,
chr21	17250680	17250779	USP25	USP2500065	0.148459218785478	2	0.00355252915500717	2	0.0340354462846015	2	0.0340354462846015	NA	NA	SegRatio=0,AbsMeanSigma=0.35,pvalue=0.291829925887114,pvalueTTest=0.507798939367281,
chr21	17250745	17250862	USP25	USP2500066	-0.0436320383169695	2	0.00355252915500717	2	0.0340354462846015	2	0.0340354462846015	NA	NA	SegRatio=0,AbsMeanSigma=0.35,pvalue=0.291829925887114,pvalueTTest=0.507798939367281,
chr21	30396983	30397097	USP16	USP1600001	0.102097835291578	2	0.00355252915500717	2	0.01588414070353	2	0.01588414070353	NA	NA	SegRatio=0,AbsMeanSigma=0.35,pvalue=0.291829925887114,pvalueTTest=0.507798939367281,
chr21	30397088	30397206	USP16	USP1600002	NA	2	-0.066389386169364	2	0.01588414070353	2	0.01588414070353	NA	NA	SegRatio=-0.07,AbsMeanSigma=5.14,pvalue=1.31270270660081e-30,pvalueTTest=0.442493923678546,
chr21	30400211	30400300	USP16	USP1600003	NA	2	-0.066389386169364	2	0.01588414070353	2	0.01588414070353	NA	NA	SegRatio=-0.07,AbsMeanSigma=5.14,pvalue=1.31270270660081e-30,pvalueTTest=0.442493923678546,
chr21	30400248	30400360	USP16	USP1600004	NA	2	-0.066389386169364	2	0.01588414070353	2	0.01588414070353	NA	NA	SegRatio=-0.07,AbsMeanSigma=5.14,pvalue=1.31270270660081e-30,pvalueTTest=0.442493923678546,
chr21	30402865	30402977	USP16	USP1600005	-1.04562840806373	2	-0.066389386169364	2	0.01588414070353	2	0.01588414070353	q-value=7.26483317682352e-17, copies=0.5	NA	SegRatio=-0.07,AbsMeanSigma=5.14,pvalue=1.31270270660081e-30,pvalueTTest=0.442493923678546,
chr21	30402962	30403058	USP16	USP1600006	-0.066389386169364	2	-0.066389386169364	2	0.01588414070353	2	0.01588414070353	NA	NA	SegRatio=-0.07,AbsMeanSigma=0.57,pvalue=0.022426251419243,pvalueTTest=0.144642436814275,
chr21	30403006	30403119	USP16	USP1600007	-0.147914887503675	2	-0.066389386169364	2	0.01588414070353	2	0.01588414070353	NA	NA	SegRatio=-0.07,AbsMeanSigma=0.57,pvalue=0.022426251419243,pvalueTTest=0.144642436814275,
chr21	30407088	30407191	USP16	USP1600008	0.056548329098625	2	-0.066389386169364	2	0.01588414070353	2	0.01588414070353	NA	NA	SegRatio=-0.07,AbsMeanSigma=0.57,pvalue=0.022426251419243,pvalueTTest=0.144642436814275,
chr21	30407172	30407282	USP16	USP1600009	0.0986603982317305	2	-0.066389386169364	2	0.01588414070353	2	0.01588414070353	NA	NA	SegRatio=-0.07,AbsMeanSigma=0.57,pvalue=0.022426251419243,pvalueTTest=0.144642436814275,
chr21	30408518	30408625	USP16	USP1600010	0.0473949907377268	2	-0.066389386169364	2	0.01588414070353	2	0.01588414070353	NA	NA	SegRatio=-0.07,AbsMeanSigma=0.57,pvalue=0.022426251419243,pvalueTTest=0.144642436814275,
chr21	30408618	30408730	USP16	USP1600011	-0.0480621483773405	2	-0.066389386169364	2	0.01588414070353	2	0.01588414070353	NA	NA	SegRatio=-0.07,AbsMeanSigma=0.57,pvalue=0.022426251419243,pvalueTTest=0.144642436814275,
chr21	30409576	30409686	USP16	USP1600012	NA	2	-0.066389386169364	2	0.01588414070353	2	0.01588414070353	NA	NA	SegRatio=-0.07,AbsMeanSigma=0.57,pvalue=0.022426251419243,pvalueTTest=0.144642436814275,
chr21	30409623	30409733	USP16	USP1600013	-0.0970857751344664	2	-0.066389386169364	2	0.01588414070353	2	0.01588414070353	NA	NA	SegRatio=-0.07,AbsMeanSigma=0.57,pvalue=0.022426251419243,pvalueTTest=0.144642436814275,
chr21	30409717	30409823	USP16	USP1600014	-0.0957047649982823	2	-0.066389386169364	2	0.01588414070353	2	0.01588414070353	NA	NA	SegRatio=-0.07,AbsMeanSigma=0.57,pvalue=0.022426251419243,pvalueTTest=0.144642436814275,
chr21	30410613	30410726	USP16	USP1600015	-0.120474616505834	2	-0.066389386169364	2	0.01588414070353	2	0.01588414070353	NA	NA	SegRatio=-0.07,AbsMeanSigma=0.57,pvalue=0.022426251419243,pvalueTTest=0.144642436814275,
chr21	30410681	30410774	USP16	USP1600016	-0.354313811021059	2	-0.066389386169364	2	0.01588414070353	2	0.01588414070353	NA	NA	SegRatio=-0.07,AbsMeanSigma=0.57,pvalue=0.022426251419243,pvalueTTest=0.144642436814275,
chr21	30411325	30411439	USP16	USP1600017	0.193976814189006	2	-0.066389386169364	2	0.01588414070353	2	0.01588414070353	NA	NA	SegRatio=-0.07,AbsMeanSigma=0.57,pvalue=0.022426251419243,pvalueTTest=0.144642436814275,
chr21	30411389	30411493	USP16	USP1600018	0.0622072530939077	2	-0.066389386169364	2	0.01588414070353	2	0.01588414070353	NA	NA	SegRatio=-0.07,AbsMeanSigma=0.57,pvalue=0.022426251419243,pvalueTTest=0.144642436814275,
chr21	30411468	30411582	USP16	USP1600019	-0.546581209143038	2	-0.066389386169364	2	0.01588414070353	2	0.01588414070353	NA	NA	SegRatio=-0.07,AbsMeanSigma=0.57,pvalue=0.022426251419243,pvalueTTest=0.144642436814275,
chr21	30411777	30411886	USP16	USP1600020	0.0272334470823013	2	-0.066389386169364	2	0.01588414070353	2	0.01588414070353	NA	NA	SegRatio=-0.07,AbsMeanSigma=0.57,pvalue=0.022426251419243,pvalueTTest=0.144642436814275,
chr21	30411862	30411972	USP16	USP1600021	0.00125489321257649	2	-0.066389386169364	2	0.01588414070353	2	0.01588414070353	NA	NA	SegRatio=-0.07,AbsMeanSigma=0.57,pvalue=0.022426251419243,pvalueTTest=0.144642436814275,
chr21	30412857	30412968	USP16	USP1600022	NA	2	-2.33599471584088	2	0.01588414070353	2	0.01588414070353	NA	NA	SegRatio=-2.34,AbsMeanSigma=12.04,pvalue=5.58826148118707e-65,pvalueTTest=1,Adjusted:byPvalueTTestRatio;
chr21	30412962	30413072	USP16	USP1600023	-2.33599471584088	2	-2.33599471584088	2	0.01588414070353	2	0.01588414070353	NA	NA	SegRatio=-2.34,AbsMeanSigma=12.04,pvalue=5.58826148118707e-65,pvalueTTest=1,Adjusted:byPvalueTTestRatio;
chr21	30414227	30414361	USP16	USP1600024	NA	2	0.0136802330153202	2	0.01588414070353	2	0.01588414070353	NA	NA	SegRatio=0.01,AbsMeanSigma=2.38,pvalue=1.06203159554727e-07,pvalueTTest=0.250584964708427,
chr21	30414317	30414423	USP16	USP1600025	0.0136802330153202	2	0.0136802330153202	2	0.01588414070353	2	0.01588414070353	NA	NA	SegRatio=0.01,AbsMeanSigma=2.38,pvalue=1.06203159554727e-07,pvalueTTest=0.250584964708427,
chr21	30414394	30414494	USP16	USP1600026	-0.89948097194285	2	0.0136802330153202	2	0.01588414070353	2	0.01588414070353	NA	NA	SegRatio=0.01,AbsMeanSigma=2.38,pvalue=1.06203159554727e-07,pvalueTTest=0.250584964708427,
chr21	30414738	30414830	USP16	USP1600027	-0.0433431104538984	2	0.0136802330153202	2	0.01588414070353	2	0.01588414070353	NA	NA	SegRatio=0.01,AbsMeanSigma=2.38,pvalue=1.06203159554727e-07,pvalueTTest=0.250584964708427,
chr21	30414826	30414940	USP16	USP1600028	-1.03938264378216	2	-0.00418948196985515	2	0.01588414070353	2	0.01588414070353	q-value=5.87143190448175e-11, copies=0.5	NA	SegRatio=0,AbsMeanSigma=0.43,pvalue=0.0078625608191748,pvalueTTest=0.208704227033662,
chr21	30415765	30415862	USP16	USP1600029	-2.01082166819096	2	-0.00418948196985515	2	0.01588414070353	2	0.01588414070353	q-value=3.68092860059084e-07, copies=0.5	NA	SegRatio=0,AbsMeanSigma=0.43,pvalue=0.0078625608191748,pvalueTTest=0.208704227033662,
chr21	30415813	30415922	USP16	USP1600030	-0.0266502102680423	2	-0.00418948196985515	2	0.01588414070353	2	0.01588414070353	NA	NA	SegRatio=0,AbsMeanSigma=0.43,pvalue=0.0078625608191748,pvalueTTest=0.208704227033662,
chr21	30415871	30415984	USP16	USP1600031	-0.215754739351494	2	-0.00418948196985515	2	0.01588414070353	2	0.01588414070353	NA	NA	SegRatio=0,AbsMeanSigma=0.43,pvalue=0.0078625608191748,pvalueTTest=0.208704227033662,
chr21	30418875	30419009	USP16	USP1600032	0.12250541765592	2	-0.00418948196985515	2	0.01588414070353	2	0.01588414070353	NA	NA	SegRatio=0,AbsMeanSigma=0.43,pvalue=0.0078625608191748,pvalueTTest=0.208704227033662,
chr21	30419000	30419114	USP16	USP1600033	-0.390386518099346	2	-0.00418948196985515	2	0.01588414070353	2	0.01588414070353	NA	NA	SegRatio=0,AbsMeanSigma=0.43,pvalue=0.0078625608191748,pvalueTTest=0.208704227033662,
chr21	30419063	30419159	USP16	USP1600034	-0.568796984049158	2	-0.00418948196985515	2	0.01588414070353	2	0.01588414070353	NA	NA	SegRatio=0,AbsMeanSigma=0.43,pvalue=0.0078625608191748,pvalueTTest=0.208704227033662,
chr21	30419144	30419255	USP16	USP1600035	0.00696216961011338	2	-0.00418948196985515	2	0.01588414070353	2	0.01588414070353	NA	NA	SegRatio=0,AbsMeanSigma=0.43,pvalue=0.0078625608191748,pvalueTTest=0.208704227033662,
chr21	30419216	30419324	USP16	USP1600036	0.0129707326154093	2	-0.00418948196985515	2	0.01588414070353	2	0.01588414070353	NA	NA	SegRatio=0,AbsMeanSigma=0.43,pvalue=0.0078625608191748,pvalueTTest=0.208704227033662,
chr21	30419324	30419437	USP16	USP1600037	-0.0177726443305672	2	-0.00418948196985515	2	0.01588414070353	2	0.01588414070353	NA	NA	SegRatio=0,AbsMeanSigma=0.43,pvalue=0.0078625608191748,pvalueTTest=0.208704227033662,
chr21	30419438	30419552	USP16	USP1600038	0.0773039188464062	2	-0.00418948196985515	2	0.01588414070353	2	0.01588414070353	NA	NA	SegRatio=0,AbsMeanSigma=0.43,pvalue=0.0078625608191748,pvalueTTest=0.208704227033662,
chr21	30419478	30419592	USP16	USP1600039	0.0265036069843722	2	-0.00418948196985515	2	0.01588414070353	2	0.01588414070353	NA	NA	SegRatio=0,AbsMeanSigma=0.43,pvalue=0.0078625608191748,pvalueTTest=0.208704227033662,
chr21	30419576	30419689	USP16	USP1600040	-0.00418948196985515	2	-0.00418948196985515	2	0.01588414070353	2	0.01588414070353	NA	NA	SegRatio=0,AbsMeanSigma=0.43,pvalue=0.0078625608191748,pvalueTTest=0.208704227033662,
chr21	30421006	30421120	USP16	USP1600041	0.0537781129252074	2	-0.00418948196985515	2	0.01588414070353	2	0.01588414070353	NA	NA	SegRatio=0,AbsMeanSigma=0.43,pvalue=0.0078625608191748,pvalueTTest=0.208704227033662,
chr21	30421090	30421180	USP16	USP1600042	-0.0229272982606047	2	-0.00418948196985515	2	0.01588414070353	2	0.01588414070353	NA	NA	SegRatio=0,AbsMeanSigma=0.43,pvalue=0.0078625608191748,pvalueTTest=0.208704227033662,
chr21	30421178	30421289	USP16	USP1600043	NA	2	-0.00418948196985515	2	0.01588414070353	2	0.01588414070353	NA	NA	SegRatio=0,AbsMeanSigma=0.43,pvalue=0.0078625608191748,pvalueTTest=0.208704227033662,
chr21	30422380	30422492	USP16	USP1600044	-0.0431159837451334	2	-0.00418948196985515	2	0.01588414070353	2	0.01588414070353	NA	NA	SegRatio=0,AbsMeanSigma=0.43,pvalue=0.0078625608191748,pvalueTTest=0.208704227033662,
chr21	30422478	30422589	USP16	USP1600045	0.0855611632153223	2	-0.00418948196985515	2	0.01588414070353	2	0.01588414070353	NA	NA	SegRatio=0,AbsMeanSigma=0.43,pvalue=0.0078625608191748,pvalueTTest=0.208704227033662,
chr21	30426083	30426199	USP16	USP1600046	0.0835663665304334	2	-0.00418948196985515	2	0.01588414070353	2	0.01588414070353	NA	NA	SegRatio=0,AbsMeanSigma=0.43,pvalue=0.0078625608191748,pvalueTTest=0.208704227033662,
chr21	30426194	30426309	USP16	USP1600047	0.265428769136233	2	-0.00418948196985515	2	0.01588414070353	2	0.01588414070353	NA	NA	SegRatio=0,AbsMeanSigma=0.43,pvalue=0.0078625608191748,pvalueTTest=0.208704227033662,
chr21	30426354	30426466	USP16	USP1600048	NA	2	-0.00418948196985515	2	0.01588414070353	2	0.01588414070353	NA	NA	SegRatio=0,AbsMeanSigma=0.43,pvalue=0.0078625608191748,pvalueTTest=0.208704227033662,
chr21	30426420	30426534	USP16	USP1600049	0.12915346224651	2	-0.00418948196985515	2	0.01588414070353	2	0.01588414070353	NA	NA	SegRatio=0,AbsMeanSigma=0.43,pvalue=0.0078625608191748,pvalueTTest=0.208704227033662,
chr21	36164631	36164734	RUNX1	RUNX100001	NA	2	-0.00418948196985515	2	0.438799336704868	2	0.438799336704868	NA	NA	SegRatio=0,AbsMeanSigma=0.43,pvalue=0.0078625608191748,pvalueTTest=0.208704227033662,
chr21	36164668	36164807	RUNX1	RUNX100002	NA	2	-0.00418948196985515	2	0.438799336704868	2	0.438799336704868	NA	NA	SegRatio=0,AbsMeanSigma=0.43,pvalue=0.0078625608191748,pvalueTTest=0.208704227033662,
chr21	36164746	36164882	RUNX1	RUNX100003	NA	2	-0.00418948196985515	2	0.438799336704868	2	0.438799336704868	NA	NA	SegRatio=0,AbsMeanSigma=0.43,pvalue=0.0078625608191748,pvalueTTest=0.208704227033662,
chr21	36164830	36164939	RUNX1	RUNX100004	-0.154273714903282	2	-0.00418948196985515	2	0.438799336704868	2	0.438799336704868	NA	NA	SegRatio=0,AbsMeanSigma=0.43,pvalue=0.0078625608191748,pvalueTTest=0.208704227033662,
chr21	36171575	36171694	RUNX1	RUNX100005	0.0756306683191798	2	-0.00418948196985515	2	0.438799336704868	2	0.438799336704868	NA	NA	SegRatio=0,AbsMeanSigma=0.43,pvalue=0.0078625608191748,pvalueTTest=0.208704227033662,
chr21	36171694	36171787	RUNX1	RUNX100006	-0.0433005342529178	2	-0.00418948196985515	2	0.438799336704868	2	0.438799336704868	NA	NA	SegRatio=0,AbsMeanSigma=0.43,pvalue=0.0078625608191748,pvalueTTest=0.208704227033662,
chr21	36193930	36194042	RUNX1	RUNX100007	-0.0689612163667864	2	-0.00418948196985515	2	0.438799336704868	2	0.438799336704868	NA	NA	SegRatio=0,AbsMeanSigma=0.43,pvalue=0.0078625608191748,pvalueTTest=0.208704227033662,
chr21	36206622	36206739	RUNX1	RUNX100008	0.0734505778387515	2	-0.00418948196985515	2	0.438799336704868	2	0.438799336704868	NA	NA	SegRatio=0,AbsMeanSigma=0.43,pvalue=0.0078625608191748,pvalueTTest=0.208704227033662,
chr21	36206725	36206847	RUNX1	RUNX100009	-0.0864812682668208	2	-0.00418948196985515	2	0.438799336704868	2	0.438799336704868	NA	NA	SegRatio=0,AbsMeanSigma=0.43,pvalue=0.0078625608191748,pvalueTTest=0.208704227033662,
chr21	36206806	36206884	RUNX1	RUNX100010	-0.0196883084275708	2	-0.00418948196985515	2	0.438799336704868	2	0.438799336704868	NA	NA	SegRatio=0,AbsMeanSigma=0.43,pvalue=0.0078625608191748,pvalueTTest=0.208704227033662,
chr21	36206885	36206983	RUNX1	RUNX100011	-0.206277101986581	2	-0.00418948196985515	2	0.438799336704868	2	0.438799336704868	NA	NA	SegRatio=0,AbsMeanSigma=0.43,pvalue=0.0078625608191748,pvalueTTest=0.208704227033662,
chr21	36231720	36231836	RUNX1	RUNX100012	0.0448206770873355	2	-0.00418948196985515	2	0.438799336704868	2	0.438799336704868	NA	NA	SegRatio=0,AbsMeanSigma=0.43,pvalue=0.0078625608191748,pvalueTTest=0.208704227033662,
chr21	36231822	36231933	RUNX1	RUNX100013	0.124415858981671	2	-0.00418948196985515	2	0.438799336704868	2	0.438799336704868	NA	NA	SegRatio=0,AbsMeanSigma=0.43,pvalue=0.0078625608191748,pvalueTTest=0.208704227033662,
chr21	36252825	36252940	RUNX1	RUNX100014	0.157665220711825	2	-0.00418948196985515	2	0.438799336704868	2	0.438799336704868	NA	NA	SegRatio=0,AbsMeanSigma=0.43,pvalue=0.0078625608191748,pvalueTTest=0.208704227033662,
chr21	36252896	36253009	RUNX1	RUNX100015	0.103128995796193	2	-0.00418948196985515	2	0.438799336704868	2	0.438799336704868	NA	NA	SegRatio=0,AbsMeanSigma=0.43,pvalue=0.0078625608191748,pvalueTTest=0.208704227033662,
chr21	36252952	36253064	RUNX1	RUNX100016	-0.0781175289352218	2	-0.00418948196985515	2	0.438799336704868	2	0.438799336704868	NA	NA	SegRatio=0,AbsMeanSigma=0.43,pvalue=0.0078625608191748,pvalueTTest=0.208704227033662,
chr21	36259049	36259193	RUNX1	RUNX100017	NA	2	-1.01890222267572	2	0.438799336704868	2	0.438799336704868	NA	NA	SegRatio=-1.02,AbsMeanSigma=3.64,pvalue=3.83432021661227e-16,pvalueTTest=0.4654915556047,Adjusted:byPvalueTTestRatio;
chr21	36259204	36259334	RUNX1	RUNX100018	NA	2	-1.01890222267572	2	0.438799336704868	2	0.438799336704868	NA	NA	SegRatio=-1.02,AbsMeanSigma=3.64,pvalue=3.83432021661227e-16,pvalueTTest=0.4654915556047,Adjusted:byPvalueTTestRatio;
chr21	36259340	36259439	RUNX1	RUNX100019	-0.152359684264352	2	-1.01890222267572	2	0.438799336704868	2	0.438799336704868	NA	NA	SegRatio=-1.02,AbsMeanSigma=3.64,pvalue=3.83432021661227e-16,pvalueTTest=0.4654915556047,Adjusted:byPvalueTTestRatio;
chr21	36265188	36265254	RUNX1	RUNX100020	NA	2	-1.01890222267572	2	0.438799336704868	2	0.438799336704868	NA	NA	SegRatio=-1.02,AbsMeanSigma=3.64,pvalue=3.83432021661227e-16,pvalueTTest=0.4654915556047,Adjusted:byPvalueTTestRatio;
chr21	36265263	36265395	RUNX1	RUNX100021	-1.16911461106119	2	-1.01890222267572	2	0.438799336704868	2	0.438799336704868	NA	NA	SegRatio=-1.02,AbsMeanSigma=3.64,pvalue=3.83432021661227e-16,pvalueTTest=0.4654915556047,Adjusted:byPvalueTTestRatio;
chr21	36421091	36421209	RUNX1	RUNX100022	0.0916495889658882	2	0.0787414952831836	2	0.438799336704868	2	0.438799336704868	NA	NA	SegRatio=0.08,AbsMeanSigma=0.34,pvalue=0.0717215091772471,pvalueTTest=0.130896764546834,
chr21	36421190	36421301	RUNX1	RUNX100023	NA	2	0.0787414952831836	2	0.438799336704868	2	0.438799336704868	NA	NA	SegRatio=0.08,AbsMeanSigma=0.34,pvalue=0.0717215091772471,pvalueTTest=0.130896764546834,
chr21	44473904	44474020	CBS	CBS00001	-0.214699161265001	2	0.0787414952831836	2	0.348653981107144	2	0.348653981107144	NA	NA	SegRatio=0.08,AbsMeanSigma=0.34,pvalue=0.0717215091772471,pvalueTTest=0.130896764546834,
chr21	44473995	44474100	CBS	CBS00002	0.109079270375273	2	0.0787414952831836	2	0.348653981107144	2	0.348653981107144	NA	NA	SegRatio=0.08,AbsMeanSigma=0.34,pvalue=0.0717215091772471,pvalueTTest=0.130896764546834,
chr21	44476884	44476994	CBS	CBS00003	-0.0333885650027151	2	0.0787414952831836	2	0.348653981107144	2	0.348653981107144	NA	NA	SegRatio=0.08,AbsMeanSigma=0.34,pvalue=0.0717215091772471,pvalueTTest=0.130896764546834,
chr21	44476961	44477044	CBS	CBS00004	-0.155403843782316	2	0.0787414952831836	2	0.348653981107144	2	0.348653981107144	NA	NA	SegRatio=0.08,AbsMeanSigma=0.34,pvalue=0.0717215091772471,pvalueTTest=0.130896764546834,
chr21	44478232	44478353	CBS	CBS00005	0.188914554990044	2	0.0787414952831836	2	0.348653981107144	2	0.348653981107144	NA	NA	SegRatio=0.08,AbsMeanSigma=0.34,pvalue=0.0717215091772471,pvalueTTest=0.130896764546834,
chr21	44478341	44478462	CBS	CBS00006	-0.265726083052079	2	0.0787414952831836	2	0.348653981107144	2	0.348653981107144	NA	NA	SegRatio=0.08,AbsMeanSigma=0.34,pvalue=0.0717215091772471,pvalueTTest=0.130896764546834,
chr21	44478881	44478989	CBS	CBS00007	-0.0389608850548979	2	0.0787414952831836	2	0.348653981107144	2	0.348653981107144	NA	NA	SegRatio=0.08,AbsMeanSigma=0.34,pvalue=0.0717215091772471,pvalueTTest=0.130896764546834,
chr21	44478983	44479104	CBS	CBS00008	0.0219895225669923	2	0.0787414952831836	2	0.348653981107144	2	0.348653981107144	NA	NA	SegRatio=0.08,AbsMeanSigma=0.34,pvalue=0.0717215091772471,pvalueTTest=0.130896764546834,
chr21	44480568	44480704	CBS	CBS00009	NA	2	0.0787414952831836	2	0.348653981107144	2	0.348653981107144	NA	NA	SegRatio=0.08,AbsMeanSigma=0.34,pvalue=0.0717215091772471,pvalueTTest=0.130896764546834,
chr21	44482396	44482493	CBS	CBS00010	-0.00379176897235573	2	0.0787414952831836	2	0.348653981107144	2	0.348653981107144	NA	NA	SegRatio=0.08,AbsMeanSigma=0.34,pvalue=0.0717215091772471,pvalueTTest=0.130896764546834,
chr21	44482487	44482557	CBS	CBS00011	0.0473477281223682	2	0.0787414952831836	2	0.348653981107144	2	0.348653981107144	NA	NA	SegRatio=0.08,AbsMeanSigma=0.34,pvalue=0.0717215091772471,pvalueTTest=0.130896764546834,
chr21	44483019	44483113	CBS	CBS00012	0.0032792143822327	2	0.0787414952831836	2	0.348653981107144	2	0.348653981107144	NA	NA	SegRatio=0.08,AbsMeanSigma=0.34,pvalue=0.0717215091772471,pvalueTTest=0.130896764546834,
chr21	44483061	44483182	CBS	CBS00013	NA	2	0.0787414952831836	2	0.348653981107144	2	0.348653981107144	NA	NA	SegRatio=0.08,AbsMeanSigma=0.34,pvalue=0.0717215091772471,pvalueTTest=0.130896764546834,
chr21	44483122	44483234	CBS	CBS00014	NA	2	0.0787414952831836	2	0.348653981107144	2	0.348653981107144	NA	NA	SegRatio=0.08,AbsMeanSigma=0.34,pvalue=0.0717215091772471,pvalueTTest=0.130896764546834,
chr21	44483952	44484072	CBS	CBS00015	-0.0191647645140016	2	0.0787414952831836	2	0.348653981107144	2	0.348653981107144	NA	NA	SegRatio=0.08,AbsMeanSigma=0.34,pvalue=0.0717215091772471,pvalueTTest=0.130896764546834,
chr21	44484049	44484167	CBS	CBS00016	0.153511558035073	2	0.0787414952831836	2	0.348653981107144	2	0.348653981107144	NA	NA	SegRatio=0.08,AbsMeanSigma=0.34,pvalue=0.0717215091772471,pvalueTTest=0.130896764546834,
chr21	44485255	44485372	CBS	CBS00017	0.24960551394992	2	0.0787414952831836	2	0.348653981107144	2	0.348653981107144	NA	NA	SegRatio=0.08,AbsMeanSigma=0.34,pvalue=0.0717215091772471,pvalueTTest=0.130896764546834,
chr21	44485338	44485459	CBS	CBS00018	0.0908983467930076	2	0.0787414952831836	2	0.348653981107144	2	0.348653981107144	NA	NA	SegRatio=0.08,AbsMeanSigma=0.34,pvalue=0.0717215091772471,pvalueTTest=0.130896764546834,
chr21	44485468	44485565	CBS	CBS00019	0.0370304821348893	2	0.0787414952831836	2	0.348653981107144	2	0.348653981107144	NA	NA	SegRatio=0.08,AbsMeanSigma=0.34,pvalue=0.0717215091772471,pvalueTTest=0.130896764546834,
chr21	44485583	44485724	CBS	CBS00020	NA	2	0.0787414952831836	2	0.348653981107144	2	0.348653981107144	NA	NA	SegRatio=0.08,AbsMeanSigma=0.34,pvalue=0.0717215091772471,pvalueTTest=0.130896764546834,
chr21	44485770	44485911	CBS	CBS00021	NA	2	0.0787414952831836	2	0.348653981107144	2	0.348653981107144	NA	NA	SegRatio=0.08,AbsMeanSigma=0.34,pvalue=0.0717215091772471,pvalueTTest=0.130896764546834,
chr21	44486382	44486493	CBS	CBS00022	0.0391657831177923	2	0.0787414952831836	2	0.348653981107144	2	0.348653981107144	NA	NA	SegRatio=0.08,AbsMeanSigma=0.34,pvalue=0.0717215091772471,pvalueTTest=0.130896764546834,
chr21	44486476	44486613	CBS	CBS00023	0.0913126794551864	2	0.0787414952831836	2	0.348653981107144	2	0.348653981107144	NA	NA	SegRatio=0.08,AbsMeanSigma=0.34,pvalue=0.0717215091772471,pvalueTTest=0.130896764546834,
chr21	44488593	44488713	CBS	CBS00024	0.219397301563065	2	0.0787414952831836	2	0.348653981107144	2	0.348653981107144	NA	NA	SegRatio=0.08,AbsMeanSigma=0.34,pvalue=0.0717215091772471,pvalueTTest=0.130896764546834,
chr21	44488692	44488801	CBS	CBS00025	0.0787414952831836	2	0.0787414952831836	2	0.348653981107144	2	0.348653981107144	NA	NA	SegRatio=0.08,AbsMeanSigma=0.34,pvalue=0.0717215091772471,pvalueTTest=0.130896764546834,
chr21	44492073	44492192	CBS	CBS00026	-0.00877257706568651	2	0.0787414952831836	2	0.348653981107144	2	0.348653981107144	NA	NA	SegRatio=0.08,AbsMeanSigma=0.34,pvalue=0.0717215091772471,pvalueTTest=0.130896764546834,
chr21	44492199	44492293	CBS	CBS00027	NA	NA	NA	NA	0.348653981107144	2	0.348653981107144	NA	NA	SegRatio=NA, AbsMeanSigma=NA, pvalue=NA, pvalueTTest=NA,
chrX	14861624	14861710	FANCB	FANCB00001	NA	1	-0.951297169746406	1	0.0255373173121366	1	3.41933524665486e-11	NA	NA	SegRatio=-0.72,AbsMeanSigma=6.4,pvalue=2.30952470140804e-180,pvalueTTest=9.52612370201684e-08,
chrX	14861651	14861762	FANCB	FANCB00002	-1.18468119671128	1	-0.951297169746406	1	1.14893931683149e-06	1	3.41933524665486e-11	NA	NA	SegRatio=-0.72,AbsMeanSigma=6.4,pvalue=2.30952470140804e-180,pvalueTTest=9.52612370201684e-08,
chrX	14861737	14861853	FANCB	FANCB00003	-0.426281440643385	1	-0.951297169746406	1	1.14893931683149e-06	1	3.41933524665486e-11	NA	NA	SegRatio=-0.72,AbsMeanSigma=6.4,pvalue=2.30952470140804e-180,pvalueTTest=9.52612370201684e-08,
chrX	14861843	14861955	FANCB	FANCB00004	-0.777074671702166	1	-0.951297169746406	1	1.14893931683149e-06	1	3.41933524665486e-11	NA	NA	SegRatio=-0.72,AbsMeanSigma=6.4,pvalue=2.30952470140804e-180,pvalueTTest=9.52612370201684e-08,
chrX	14861949	14862065	FANCB	FANCB00005	-0.715178673309175	1	-0.951297169746406	1	1.14893931683149e-06	1	3.41933524665486e-11	NA	NA	SegRatio=-0.72,AbsMeanSigma=6.4,pvalue=2.30952470140804e-180,pvalueTTest=9.52612370201684e-08,
chrX	14862058	14862149	FANCB	FANCB00006	NA	1	-0.951297169746406	1	0.0255373173121366	1	3.41933524665486e-11	NA	NA	SegRatio=-0.72,AbsMeanSigma=6.4,pvalue=2.30952470140804e-180,pvalueTTest=9.52612370201684e-08,
chrX	14862602	14862714	FANCB	FANCB00007	-0.715873870830146	1	-0.951297169746406	1	1.14893931683149e-06	1	3.41933524665486e-11	NA	NA	SegRatio=-0.72,AbsMeanSigma=6.4,pvalue=2.30952470140804e-180,pvalueTTest=9.52612370201684e-08,
chrX	14862706	14862825	FANCB	FANCB00008	-0.7076612735268	1	-0.951297169746406	1	1.14893931683149e-06	1	3.41933524665486e-11	NA	NA	SegRatio=-0.72,AbsMeanSigma=6.4,pvalue=2.30952470140804e-180,pvalueTTest=9.52612370201684e-08,
chrX	14862778	14862876	FANCB	FANCB00009	-0.879605360075062	1	-0.951297169746406	1	1.14893931683149e-06	1	3.41933524665486e-11	NA	NA	SegRatio=-0.72,AbsMeanSigma=6.4,pvalue=2.30952470140804e-180,pvalueTTest=9.52612370201684e-08,
chrX	14862845	14862957	FANCB	FANCB00010	-1.89740723805668	1	-0.951297169746406	1	1.14893931683149e-06	1	3.41933524665486e-11	q-value=5.10302605965697e-09, copies=0.5	NA	SegRatio=-0.72,AbsMeanSigma=6.4,pvalue=2.30952470140804e-180,pvalueTTest=9.52612370201684e-08,
chrX	14862899	14863005	FANCB	FANCB00011	-0.845022455802547	1	-0.951297169746406	1	1.14893931683149e-06	1	3.41933524665486e-11	NA	NA	SegRatio=-0.72,AbsMeanSigma=6.4,pvalue=2.30952470140804e-180,pvalueTTest=9.52612370201684e-08,
chrX	14863005	14863112	FANCB	FANCB00012	-0.694395142065721	1	-0.951297169746406	1	1.14893931683149e-06	1	3.41933524665486e-11	NA	NA	SegRatio=-0.72,AbsMeanSigma=6.4,pvalue=2.30952470140804e-180,pvalueTTest=9.52612370201684e-08,
chrX	14863067	14863182	FANCB	FANCB00013	-0.925715062864973	1	-0.951297169746406	1	1.14893931683149e-06	1	3.41933524665486e-11	NA	NA	SegRatio=-0.72,AbsMeanSigma=6.4,pvalue=2.30952470140804e-180,pvalueTTest=9.52612370201684e-08,
chrX	14863166	14863273	FANCB	FANCB00014	-0.690466775772012	1	-0.951297169746406	1	1.14893931683149e-06	1	3.41933524665486e-11	NA	NA	SegRatio=-0.72,AbsMeanSigma=6.4,pvalue=2.30952470140804e-180,pvalueTTest=9.52612370201684e-08,
chrX	14863238	14863337	FANCB	FANCB00015	-0.511122530195146	1	-0.951297169746406	1	1.14893931683149e-06	1	3.41933524665486e-11	NA	NA	SegRatio=-0.72,AbsMeanSigma=6.4,pvalue=2.30952470140804e-180,pvalueTTest=9.52612370201684e-08,
chrX	14863277	14863383	FANCB	FANCB00016	-0.533430836933678	1	-0.951297169746406	1	1.14893931683149e-06	1	3.41933524665486e-11	NA	NA	SegRatio=-0.72,AbsMeanSigma=6.4,pvalue=2.30952470140804e-180,pvalueTTest=9.52612370201684e-08,
chrX	14863311	14863426	FANCB	FANCB00017	-0.757121510624019	1	-0.951297169746406	1	1.14893931683149e-06	1	3.41933524665486e-11	NA	NA	SegRatio=-0.72,AbsMeanSigma=6.4,pvalue=2.30952470140804e-180,pvalueTTest=9.52612370201684e-08,
chrX	14863403	14863513	FANCB	FANCB00018	NA	1	-0.951297169746406	1	0.0255373173121366	1	3.41933524665486e-11	NA	NA	SegRatio=-0.72,AbsMeanSigma=6.4,pvalue=2.30952470140804e-180,pvalueTTest=9.52612370201684e-08,
chrX	14868601	14868713	FANCB	FANCB00019	-0.418374811439463	1	-0.951297169746406	1	1.14893931683149e-06	1	3.41933524665486e-11	NA	NA	SegRatio=-0.72,AbsMeanSigma=6.4,pvalue=2.30952470140804e-180,pvalueTTest=9.52612370201684e-08,
chrX	14868670	14868767	FANCB	FANCB00020	-1.88279336104562	2	-0.951297169746406	1	0.209184930044354	1	3.41933524665486e-11	q-value=1.43963891404764e-14, copies=0.5	NA	SegRatio=-0.69,AbsMeanSigma=10.72,pvalue=4.45245399449555e-127,pvalueTTest=0.0390312759304811,Adjusted:byPvalueTTestRatio;
chrX	14868758	14868870	FANCB	FANCB00021	NA	2	-0.951297169746406	1	0.0255373173121366	1	3.41933524665486e-11	NA	NA	SegRatio=-0.69,AbsMeanSigma=10.72,pvalue=4.45245399449555e-127,pvalueTTest=0.0390312759304811,Adjusted:byPvalueTTestRatio;
chrX	14871063	14871174	FANCB	FANCB00022	NA	2	-0.951297169746406	1	0.0255373173121366	1	3.41933524665486e-11	NA	NA	SegRatio=-0.69,AbsMeanSigma=10.72,pvalue=4.45245399449555e-127,pvalueTTest=0.0390312759304811,Adjusted:byPvalueTTestRatio;
chrX	14871155	14871259	FANCB	FANCB00023	-0.687823975535016	2	-0.951297169746406	1	0.209184930044354	1	3.41933524665486e-11	NA	NA	SegRatio=-0.69,AbsMeanSigma=10.72,pvalue=4.45245399449555e-127,pvalueTTest=0.0390312759304811,Adjusted:byPvalueTTestRatio;
chrX	14871204	14871313	FANCB	FANCB00024	-2.2080211883944	0.5	-0.951297169746406	1	0.00428953092387503	1	3.41933524665486e-11	NA	NA	SegRatio=-1.69,AbsMeanSigma=8.79,pvalue=5.02575280550702e-170,pvalueTTest=0.00255945778729993,
chrX	14875926	14876038	FANCB	FANCB00025	-0.47635383838084	0.5	-0.951297169746406	1	0.00428953092387503	1	3.41933524665486e-11	q-value=0.00069694432830587, copies=1	NA	SegRatio=-1.69,AbsMeanSigma=8.79,pvalue=5.02575280550702e-170,pvalueTTest=0.00255945778729993,
chrX	14876008	14876120	FANCB	FANCB00026	-1.69049044594735	0.5	-0.951297169746406	1	0.00428953092387503	1	3.41933524665486e-11	NA	NA	SegRatio=-1.69,AbsMeanSigma=8.79,pvalue=5.02575280550702e-170,pvalueTTest=0.00255945778729993,
chrX	14877269	14877379	FANCB	FANCB00027	-2.61662848767426	0.5	-0.951297169746406	1	0.00428953092387503	1	3.41933524665486e-11	q-value=7.41489366611123e-10, copies=0	NA	SegRatio=-1.69,AbsMeanSigma=8.79,pvalue=5.02575280550702e-170,pvalueTTest=0.00255945778729993,
chrX	14877356	14877461	FANCB	FANCB00028	-0.48300285251047	0.5	-0.951297169746406	1	0.00428953092387503	1	3.41933524665486e-11	q-value=0.000460090596654917, copies=1	NA	SegRatio=-1.69,AbsMeanSigma=8.79,pvalue=5.02575280550702e-170,pvalueTTest=0.00255945778729993,
chrX	14877416	14877520	FANCB	FANCB00029	-2.0073223028191	0.5	-0.951297169746406	1	0.00428953092387503	1	3.41933524665486e-11	NA	NA	SegRatio=-1.69,AbsMeanSigma=8.79,pvalue=5.02575280550702e-170,pvalueTTest=0.00255945778729993,
chrX	14882657	14882775	FANCB	FANCB00030	-0.712995403564198	0.5	-0.951297169746406	1	0.00428953092387503	1	3.41933524665486e-11	q-value=0.00391547826679421, copies=1	NA	SegRatio=-1.69,AbsMeanSigma=8.79,pvalue=5.02575280550702e-170,pvalueTTest=0.00255945778729993,
chrX	14882769	14882886	FANCB	FANCB00031	-0.515302688158707	0.5	-0.951297169746406	1	0.00428953092387503	1	3.41933524665486e-11	q-value=0.00223085348380198, copies=1	NA	SegRatio=-1.69,AbsMeanSigma=8.79,pvalue=5.02575280550702e-170,pvalueTTest=0.00255945778729993,
chrX	14882810	14882925	FANCB	FANCB00032	-0.518162382972526	0.5	-0.951297169746406	1	0.00428953092387503	1	3.41933524665486e-11	NA	NA	SegRatio=-1.69,AbsMeanSigma=8.79,pvalue=5.02575280550702e-170,pvalueTTest=0.00255945778729993,
chrX	14882907	14883022	FANCB	FANCB00033	-1.74498916411864	1	-0.951297169746406	1	1.62706125271723e-05	1	3.41933524665486e-11	NA	NA	SegRatio=-0.61,AbsMeanSigma=5.26,pvalue=0,pvalueTTest=8.96690888726898e-72,
chrX	14883023	14883139	FANCB	FANCB00034	-0.853698689568456	1	-0.951297169746406	1	1.62706125271723e-05	1	3.41933524665486e-11	NA	NA	SegRatio=-0.61,AbsMeanSigma=5.26,pvalue=0,pvalueTTest=8.96690888726898e-72,
chrX	14883071	14883178	FANCB	FANCB00035	-0.613487518326976	1	-0.951297169746406	1	1.62706125271723e-05	1	3.41933524665486e-11	NA	NA	SegRatio=-0.61,AbsMeanSigma=5.26,pvalue=0,pvalueTTest=8.96690888726898e-72,
chrX	14883159	14883265	FANCB	FANCB00036	-0.834799553114004	1	-0.951297169746406	1	1.62706125271723e-05	1	3.41933524665486e-11	NA	NA	SegRatio=-0.61,AbsMeanSigma=5.26,pvalue=0,pvalueTTest=8.96690888726898e-72,
chrX	14883248	14883358	FANCB	FANCB00037	-0.769430125678619	1	-0.951297169746406	1	1.62706125271723e-05	1	3.41933524665486e-11	NA	NA	SegRatio=-0.61,AbsMeanSigma=5.26,pvalue=0,pvalueTTest=8.96690888726898e-72,
chrX	14883281	14883412	FANCB	FANCB00038	-1.12682657238916	1	-0.951297169746406	1	1.62706125271723e-05	1	3.41933524665486e-11	NA	NA	SegRatio=-0.61,AbsMeanSigma=5.26,pvalue=0,pvalueTTest=8.96690888726898e-72,
chrX	14883383	14883474	FANCB	FANCB00039	-0.893492472286825	1	-0.951297169746406	1	1.62706125271723e-05	1	3.41933524665486e-11	NA	NA	SegRatio=-0.61,AbsMeanSigma=5.26,pvalue=0,pvalueTTest=8.96690888726898e-72,
chrX	14883462	14883573	FANCB	FANCB00040	-0.709982145388664	1	-0.951297169746406	1	1.62706125271723e-05	1	3.41933524665486e-11	NA	NA	SegRatio=-0.61,AbsMeanSigma=5.26,pvalue=0,pvalueTTest=8.96690888726898e-72,
chrX	14883498	14883608	FANCB	FANCB00041	-0.609974617253218	1	-0.951297169746406	1	1.62706125271723e-05	1	3.41933524665486e-11	NA	NA	SegRatio=-0.61,AbsMeanSigma=5.26,pvalue=0,pvalueTTest=8.96690888726898e-72,
chrX	14883605	14883723	FANCB	FANCB00042	-0.563004644937694	1	-0.951297169746406	1	1.62706125271723e-05	1	3.41933524665486e-11	NA	NA	SegRatio=-0.61,AbsMeanSigma=5.26,pvalue=0,pvalueTTest=8.96690888726898e-72,
chrX	47058147	47058250	UBA1	UBA100001	-0.667126086827341	1	-0.609935656389259	1	4.21694696610112e-36	1	4.21694696610112e-36	NA	NA	SegRatio=-0.61,AbsMeanSigma=5.26,pvalue=0,pvalueTTest=8.96690888726898e-72,
chrX	47058189	47058310	UBA1	UBA100002	-0.596300778310408	1	-0.609935656389259	1	4.21694696610112e-36	1	4.21694696610112e-36	NA	NA	SegRatio=-0.61,AbsMeanSigma=5.26,pvalue=0,pvalueTTest=8.96690888726898e-72,
chrX	47058267	47058388	UBA1	UBA100003	-0.582067370263944	1	-0.609935656389259	1	4.21694696610112e-36	1	4.21694696610112e-36	NA	NA	SegRatio=-0.61,AbsMeanSigma=5.26,pvalue=0,pvalueTTest=8.96690888726898e-72,
chrX	47058423	47058539	UBA1	UBA100004	-0.497298759916036	1	-0.609935656389259	1	4.21694696610112e-36	1	4.21694696610112e-36	NA	NA	SegRatio=-0.61,AbsMeanSigma=5.26,pvalue=0,pvalueTTest=8.96690888726898e-72,
chrX	47058566	47058682	UBA1	UBA100005	-0.823275188747995	1	-0.609935656389259	1	4.21694696610112e-36	1	4.21694696610112e-36	NA	NA	SegRatio=-0.61,AbsMeanSigma=5.26,pvalue=0,pvalueTTest=8.96690888726898e-72,
chrX	47058662	47058779	UBA1	UBA100006	-0.668592130023613	1	-0.609935656389259	1	4.21694696610112e-36	1	4.21694696610112e-36	NA	NA	SegRatio=-0.61,AbsMeanSigma=5.26,pvalue=0,pvalueTTest=8.96690888726898e-72,
chrX	47058771	47058875	UBA1	UBA100007	-0.55536260857062	1	-0.609935656389259	1	4.21694696610112e-36	1	4.21694696610112e-36	NA	NA	SegRatio=-0.61,AbsMeanSigma=5.26,pvalue=0,pvalueTTest=8.96690888726898e-72,
chrX	47058875	47058993	UBA1	UBA100008	-0.548350673557617	1	-0.609935656389259	1	4.21694696610112e-36	1	4.21694696610112e-36	NA	NA	SegRatio=-0.61,AbsMeanSigma=5.26,pvalue=0,pvalueTTest=8.96690888726898e-72,
chrX	47058966	47059062	UBA1	UBA100009	-0.668962348529817	1	-0.609935656389259	1	4.21694696610112e-36	1	4.21694696610112e-36	NA	NA	SegRatio=-0.61,AbsMeanSigma=5.26,pvalue=0,pvalueTTest=8.96690888726898e-72,
chrX	47060245	47060360	UBA1	UBA100010	-0.75819803296909	1	-0.609935656389259	1	4.21694696610112e-36	1	4.21694696610112e-36	NA	NA	SegRatio=-0.61,AbsMeanSigma=5.26,pvalue=0,pvalueTTest=8.96690888726898e-72,
chrX	47060354	47060461	UBA1	UBA100011	-0.759979192760741	1	-0.609935656389259	1	4.21694696610112e-36	1	4.21694696610112e-36	NA	NA	SegRatio=-0.61,AbsMeanSigma=5.26,pvalue=0,pvalueTTest=8.96690888726898e-72,
chrX	47060595	47060712	UBA1	UBA100012	NA	1	-0.609935656389259	1	4.21694696610112e-36	1	4.21694696610112e-36	NA	NA	SegRatio=-0.61,AbsMeanSigma=5.26,pvalue=0,pvalueTTest=8.96690888726898e-72,
chrX	47060697	47060809	UBA1	UBA100013	-0.423070539158487	1	-0.609935656389259	1	4.21694696610112e-36	1	4.21694696610112e-36	NA	NA	SegRatio=-0.61,AbsMeanSigma=5.26,pvalue=0,pvalueTTest=8.96690888726898e-72,
chrX	47060836	47060954	UBA1	UBA100014	-0.498518120956427	1	-0.609935656389259	1	4.21694696610112e-36	1	4.21694696610112e-36	NA	NA	SegRatio=-0.61,AbsMeanSigma=5.26,pvalue=0,pvalueTTest=8.96690888726898e-72,
chrX	47060880	47060995	UBA1	UBA100015	-0.524073793341026	1	-0.609935656389259	1	4.21694696610112e-36	1	4.21694696610112e-36	NA	NA	SegRatio=-0.61,AbsMeanSigma=5.26,pvalue=0,pvalueTTest=8.96690888726898e-72,
chrX	47060987	47061107	UBA1	UBA100016	-0.495104651401191	1	-0.609935656389259	1	4.21694696610112e-36	1	4.21694696610112e-36	NA	NA	SegRatio=-0.61,AbsMeanSigma=5.26,pvalue=0,pvalueTTest=8.96690888726898e-72,
chrX	47061533	47061652	UBA1	UBA100017	-0.834672007639024	1	-0.609935656389259	1	4.21694696610112e-36	1	4.21694696610112e-36	NA	NA	SegRatio=-0.61,AbsMeanSigma=5.26,pvalue=0,pvalueTTest=8.96690888726898e-72,
chrX	47061592	47061706	UBA1	UBA100018	-0.632127135535044	1	-0.609935656389259	1	4.21694696610112e-36	1	4.21694696610112e-36	NA	NA	SegRatio=-0.61,AbsMeanSigma=5.26,pvalue=0,pvalueTTest=8.96690888726898e-72,
chrX	47061663	47061777	UBA1	UBA100019	-0.655074170915934	1	-0.609935656389259	1	4.21694696610112e-36	1	4.21694696610112e-36	NA	NA	SegRatio=-0.61,AbsMeanSigma=5.26,pvalue=0,pvalueTTest=8.96690888726898e-72,
chrX	47061740	47061858	UBA1	UBA100020	-0.609935656389259	1	-0.609935656389259	1	4.21694696610112e-36	1	4.21694696610112e-36	NA	NA	SegRatio=-0.61,AbsMeanSigma=5.26,pvalue=0,pvalueTTest=8.96690888726898e-72,
chrX	47061784	47061896	UBA1	UBA100021	-0.630864628231179	1	-0.609935656389259	1	4.21694696610112e-36	1	4.21694696610112e-36	NA	NA	SegRatio=-0.61,AbsMeanSigma=5.26,pvalue=0,pvalueTTest=8.96690888726898e-72,
chrX	47061878	47061997	UBA1	UBA100022	-0.946204529969706	1	-0.609935656389259	1	4.21694696610112e-36	1	4.21694696610112e-36	NA	NA	SegRatio=-0.61,AbsMeanSigma=5.26,pvalue=0,pvalueTTest=8.96690888726898e-72,
chrX	47062010	47062130	UBA1	UBA100023	-0.535407567885277	1	-0.609935656389259	1	4.21694696610112e-36	1	4.21694696610112e-36	NA	NA	SegRatio=-0.61,AbsMeanSigma=5.26,pvalue=0,pvalueTTest=8.96690888726898e-72,
chrX	47062113	47062202	UBA1	UBA100024	-0.541280449586196	1	-0.609935656389259	1	4.21694696610112e-36	1	4.21694696610112e-36	NA	NA	SegRatio=-0.61,AbsMeanSigma=5.26,pvalue=0,pvalueTTest=8.96690888726898e-72,
chrX	47062182	47062296	UBA1	UBA100025	-0.355193866115357	1	-0.609935656389259	1	4.21694696610112e-36	1	4.21694696610112e-36	NA	NA	SegRatio=-0.61,AbsMeanSigma=5.26,pvalue=0,pvalueTTest=8.96690888726898e-72,
chrX	47062310	47062424	UBA1	UBA100026	-0.976569217490123	1	-0.609935656389259	1	4.21694696610112e-36	1	4.21694696610112e-36	NA	NA	SegRatio=-0.61,AbsMeanSigma=5.26,pvalue=0,pvalueTTest=8.96690888726898e-72,
chrX	47062384	47062502	UBA1	UBA100027	-0.85954711403174	1	-0.609935656389259	1	4.21694696610112e-36	1	4.21694696610112e-36	NA	NA	SegRatio=-0.61,AbsMeanSigma=5.26,pvalue=0,pvalueTTest=8.96690888726898e-72,
chrX	47062451	47062570	UBA1	UBA100028	-0.869638716648848	1	-0.609935656389259	1	4.21694696610112e-36	1	4.21694696610112e-36	NA	NA	SegRatio=-0.61,AbsMeanSigma=5.26,pvalue=0,pvalueTTest=8.96690888726898e-72,
chrX	47062569	47062685	UBA1	UBA100029	-0.627408659884686	1	-0.609935656389259	1	4.21694696610112e-36	1	4.21694696610112e-36	NA	NA	SegRatio=-0.61,AbsMeanSigma=5.26,pvalue=0,pvalueTTest=8.96690888726898e-72,
chrX	47062898	47063013	UBA1	UBA100030	-0.53116797087201	1	-0.609935656389259	1	4.21694696610112e-36	1	4.21694696610112e-36	NA	NA	SegRatio=-0.61,AbsMeanSigma=5.26,pvalue=0,pvalueTTest=8.96690888726898e-72,
chrX	47062977	47063095	UBA1	UBA100031	-0.584081646076918	1	-0.609935656389259	1	4.21694696610112e-36	1	4.21694696610112e-36	NA	NA	SegRatio=-0.61,AbsMeanSigma=5.26,pvalue=0,pvalueTTest=8.96690888726898e-72,
chrX	47063068	47063206	UBA1	UBA100032	-0.837604618826093	1	-0.609935656389259	1	4.21694696610112e-36	1	4.21694696610112e-36	NA	NA	SegRatio=-0.61,AbsMeanSigma=5.26,pvalue=0,pvalueTTest=8.96690888726898e-72,
chrX	47065284	47065392	UBA1	UBA100033	-0.741953440179795	1	-0.609935656389259	1	4.21694696610112e-36	1	4.21694696610112e-36	NA	NA	SegRatio=-0.61,AbsMeanSigma=5.26,pvalue=0,pvalueTTest=8.96690888726898e-72,
chrX	47065347	47065463	UBA1	UBA100034	-0.574012631094982	1	-0.609935656389259	1	4.21694696610112e-36	1	4.21694696610112e-36	NA	NA	SegRatio=-0.61,AbsMeanSigma=5.26,pvalue=0,pvalueTTest=8.96690888726898e-72,
chrX	47065454	47065570	UBA1	UBA100035	-0.627735578402967	1	-0.609935656389259	1	4.21694696610112e-36	1	4.21694696610112e-36	NA	NA	SegRatio=-0.61,AbsMeanSigma=5.26,pvalue=0,pvalueTTest=8.96690888726898e-72,
chrX	47065610	47065719	UBA1	UBA100036	-0.593722294196257	1	-0.609935656389259	1	4.21694696610112e-36	1	4.21694696610112e-36	NA	NA	SegRatio=-0.61,AbsMeanSigma=5.26,pvalue=0,pvalueTTest=8.96690888726898e-72,
chrX	47065678	47065796	UBA1	UBA100037	-0.659633719229325	1	-0.609935656389259	1	4.21694696610112e-36	1	4.21694696610112e-36	NA	NA	SegRatio=-0.61,AbsMeanSigma=5.26,pvalue=0,pvalueTTest=8.96690888726898e-72,
chrX	47065752	47065846	UBA1	UBA100038	-0.51930545361002	1	-0.609935656389259	1	4.21694696610112e-36	1	4.21694696610112e-36	NA	NA	SegRatio=-0.61,AbsMeanSigma=5.26,pvalue=0,pvalueTTest=8.96690888726898e-72,
chrX	47065828	47065942	UBA1	UBA100039	-0.663215327995354	1	-0.609935656389259	1	4.21694696610112e-36	1	4.21694696610112e-36	NA	NA	SegRatio=-0.61,AbsMeanSigma=5.26,pvalue=0,pvalueTTest=8.96690888726898e-72,
chrX	47068952	47069068	UBA1	UBA100040	-0.416366562038445	1	-0.609935656389259	1	4.21694696610112e-36	1	4.21694696610112e-36	NA	NA	SegRatio=-0.61,AbsMeanSigma=5.26,pvalue=0,pvalueTTest=8.96690888726898e-72,
chrX	47069043	47069159	UBA1	UBA100041	-0.42546348988207	1	-0.609935656389259	1	4.21694696610112e-36	1	4.21694696610112e-36	NA	NA	SegRatio=-0.61,AbsMeanSigma=5.26,pvalue=0,pvalueTTest=8.96690888726898e-72,
chrX	47069245	47069365	UBA1	UBA100042	-0.458420637706147	1	-0.609935656389259	1	4.21694696610112e-36	1	4.21694696610112e-36	NA	NA	SegRatio=-0.61,AbsMeanSigma=5.26,pvalue=0,pvalueTTest=8.96690888726898e-72,
chrX	47069353	47069473	UBA1	UBA100043	-0.939253650430567	1	-0.609935656389259	1	4.21694696610112e-36	1	4.21694696610112e-36	NA	NA	SegRatio=-0.61,AbsMeanSigma=5.26,pvalue=0,pvalueTTest=8.96690888726898e-72,
chrX	47069483	47069595	UBA1	UBA100044	-0.529564870491433	1	-0.609935656389259	1	4.21694696610112e-36	1	4.21694696610112e-36	NA	NA	SegRatio=-0.61,AbsMeanSigma=5.26,pvalue=0,pvalueTTest=8.96690888726898e-72,
chrX	47070208	47070325	UBA1	UBA100045	-0.658311819683051	1	-0.609935656389259	1	4.21694696610112e-36	1	4.21694696610112e-36	NA	NA	SegRatio=-0.61,AbsMeanSigma=5.26,pvalue=0,pvalueTTest=8.96690888726898e-72,
chrX	47070325	47070441	UBA1	UBA100046	-0.531432233692293	1	-0.609935656389259	1	4.21694696610112e-36	1	4.21694696610112e-36	NA	NA	SegRatio=-0.61,AbsMeanSigma=5.26,pvalue=0,pvalueTTest=8.96690888726898e-72,
chrX	47070409	47070526	UBA1	UBA100047	-0.637045371868973	1	-0.609935656389259	1	4.21694696610112e-36	1	4.21694696610112e-36	NA	NA	SegRatio=-0.61,AbsMeanSigma=5.26,pvalue=0,pvalueTTest=8.96690888726898e-72,
chrX	47070456	47070574	UBA1	UBA100048	-0.480565616263247	1	-0.609935656389259	1	4.21694696610112e-36	1	4.21694696610112e-36	NA	NA	SegRatio=-0.61,AbsMeanSigma=5.26,pvalue=0,pvalueTTest=8.96690888726898e-72,
chrX	47070539	47070629	UBA1	UBA100049	-0.496862563901682	1	-0.609935656389259	1	4.21694696610112e-36	1	4.21694696610112e-36	NA	NA	SegRatio=-0.61,AbsMeanSigma=5.26,pvalue=0,pvalueTTest=8.96690888726898e-72,
chrX	47070629	47070750	UBA1	UBA100050	-0.680305829008531	1	-0.609935656389259	1	4.21694696610112e-36	1	4.21694696610112e-36	NA	NA	SegRatio=-0.61,AbsMeanSigma=5.26,pvalue=0,pvalueTTest=8.96690888726898e-72,
chrX	47071780	47071894	UBA1	UBA100051	-0.59359621102644	1	-0.609935656389259	1	4.21694696610112e-36	1	4.21694696610112e-36	NA	NA	SegRatio=-0.61,AbsMeanSigma=5.26,pvalue=0,pvalueTTest=8.96690888726898e-72,
chrX	47071883	47072001	UBA1	UBA100052	-0.526621388462608	1	-0.609935656389259	1	4.21694696610112e-36	1	4.21694696610112e-36	NA	NA	SegRatio=-0.61,AbsMeanSigma=5.26,pvalue=0,pvalueTTest=8.96690888726898e-72,
chrX	47072112	47072227	UBA1	UBA100053	-0.361095243706411	1	-0.609935656389259	1	4.21694696610112e-36	1	4.21694696610112e-36	NA	NA	SegRatio=-0.61,AbsMeanSigma=5.26,pvalue=0,pvalueTTest=8.96690888726898e-72,
chrX	47072209	47072327	UBA1	UBA100054	-0.487059905980896	1	-0.609935656389259	1	4.21694696610112e-36	1	4.21694696610112e-36	NA	NA	SegRatio=-0.61,AbsMeanSigma=5.26,pvalue=0,pvalueTTest=8.96690888726898e-72,
chrX	47072349	47072464	UBA1	UBA100055	-0.643368668759703	1	-0.609935656389259	1	4.21694696610112e-36	1	4.21694696610112e-36	NA	NA	SegRatio=-0.61,AbsMeanSigma=5.26,pvalue=0,pvalueTTest=8.96690888726898e-72,
chrX	47072393	47072511	UBA1	UBA100056	-0.499029279108124	1	-0.609935656389259	1	4.21694696610112e-36	1	4.21694696610112e-36	NA	NA	SegRatio=-0.61,AbsMeanSigma=5.26,pvalue=0,pvalueTTest=8.96690888726898e-72,
chrX	47072510	47072629	UBA1	UBA100057	-0.339910934212836	1	-0.609935656389259	1	4.21694696610112e-36	1	4.21694696610112e-36	NA	NA	SegRatio=-0.61,AbsMeanSigma=5.26,pvalue=0,pvalueTTest=8.96690888726898e-72,
chrX	47073703	47073809	UBA1	UBA100058	-0.41343266220427	1	-0.609935656389259	1	4.21694696610112e-36	1	4.21694696610112e-36	NA	NA	SegRatio=-0.61,AbsMeanSigma=5.26,pvalue=0,pvalueTTest=8.96690888726898e-72,
chrX	47073808	47073927	UBA1	UBA100059	-0.583025809749252	1	-0.609935656389259	1	4.21694696610112e-36	1	4.21694696610112e-36	NA	NA	SegRatio=-0.61,AbsMeanSigma=5.26,pvalue=0,pvalueTTest=8.96690888726898e-72,
chrX	47073919	47074037	UBA1	UBA100060	-0.387371669719892	1	-0.609935656389259	1	4.21694696610112e-36	1	4.21694696610112e-36	NA	NA	SegRatio=-0.61,AbsMeanSigma=5.26,pvalue=0,pvalueTTest=8.96690888726898e-72,
chrX	47074028	47074136	UBA1	UBA100061	-0.423906992558356	1	-0.609935656389259	1	4.21694696610112e-36	1	4.21694696610112e-36	NA	NA	SegRatio=-0.61,AbsMeanSigma=5.26,pvalue=0,pvalueTTest=8.96690888726898e-72,
chrX	47074147	47074261	UBA1	UBA100062	-0.344625649406962	1	-0.609935656389259	1	4.21694696610112e-36	1	4.21694696610112e-36	NA	NA	SegRatio=-0.61,AbsMeanSigma=5.26,pvalue=0,pvalueTTest=8.96690888726898e-72,
chrX	47074210	47074302	UBA1	UBA100063	-0.469480904741194	1	-0.609935656389259	1	4.21694696610112e-36	1	4.21694696610112e-36	NA	NA	SegRatio=-0.61,AbsMeanSigma=5.26,pvalue=0,pvalueTTest=8.96690888726898e-72,
chrX	47074303	47074424	UBA1	UBA100064	-0.313052063197099	1	-0.609935656389259	1	4.21694696610112e-36	1	4.21694696610112e-36	NA	NA	SegRatio=-0.61,AbsMeanSigma=5.26,pvalue=0,pvalueTTest=8.96690888726898e-72,
chrX	48649478	48649595	GATA1	GATA100001	NA	1	-0.609935656389259	1	2.68751091128099e-07	1	2.68751091128099e-07	NA	NA	SegRatio=-0.61,AbsMeanSigma=5.26,pvalue=0,pvalueTTest=8.96690888726898e-72,
chrX	48649584	48649743	GATA1	GATA100002.GATA100003	NA	1	-0.609935656389259	1	2.68751091128099e-07	1	2.68751091128099e-07	NA	NA	SegRatio=-0.61,AbsMeanSigma=5.26,pvalue=0,pvalueTTest=8.96690888726898e-72,
chrX	48649739	48649860	GATA1	GATA100004	-0.624198644279567	1	-0.609935656389259	1	2.68751091128099e-07	1	2.68751091128099e-07	NA	NA	SegRatio=-0.61,AbsMeanSigma=5.26,pvalue=0,pvalueTTest=8.96690888726898e-72,
chrX	48650210	48650272	GATA1	GATA100005	NA	1	-0.609935656389259	1	2.68751091128099e-07	1	2.68751091128099e-07	NA	NA	SegRatio=-0.61,AbsMeanSigma=5.26,pvalue=0,pvalueTTest=8.96690888726898e-72,
chrX	48650273	48650390	GATA1	GATA100006	-0.40858515664363	1	-0.609935656389259	1	2.68751091128099e-07	1	2.68751091128099e-07	NA	NA	SegRatio=-0.61,AbsMeanSigma=5.26,pvalue=0,pvalueTTest=8.96690888726898e-72,
chrX	48650361	48650431	GATA1	GATA100007	-0.713851788381241	1	-0.609935656389259	1	2.68751091128099e-07	1	2.68751091128099e-07	NA	NA	SegRatio=-0.61,AbsMeanSigma=5.26,pvalue=0,pvalueTTest=8.96690888726898e-72,
chrX	48650408	48650524	GATA1	GATA100008	-0.598962504812325	1	-0.609935656389259	1	2.68751091128099e-07	1	2.68751091128099e-07	NA	NA	SegRatio=-0.61,AbsMeanSigma=5.26,pvalue=0,pvalueTTest=8.96690888726898e-72,
chrX	48650513	48650621	GATA1	GATA100009	-0.848999202077132	1	-0.609935656389259	1	2.68751091128099e-07	1	2.68751091128099e-07	NA	NA	SegRatio=-0.61,AbsMeanSigma=5.26,pvalue=0,pvalueTTest=8.96690888726898e-72,
chrX	48650584	48650679	GATA1	GATA100010	-0.493060448050753	1	-0.609935656389259	1	2.68751091128099e-07	1	2.68751091128099e-07	NA	NA	SegRatio=-0.61,AbsMeanSigma=5.26,pvalue=0,pvalueTTest=8.96690888726898e-72,
chrX	48650691	48650795	GATA1	GATA100011	-0.737024954845403	1	-0.609935656389259	1	2.68751091128099e-07	1	2.68751091128099e-07	NA	NA	SegRatio=-0.61,AbsMeanSigma=5.26,pvalue=0,pvalueTTest=8.96690888726898e-72,
chrX	48650748	48650862	GATA1	GATA100012	-0.730171677954383	1	-0.609935656389259	1	2.68751091128099e-07	1	2.68751091128099e-07	NA	NA	SegRatio=-0.61,AbsMeanSigma=5.26,pvalue=0,pvalueTTest=8.96690888726898e-72,
chrX	48650844	48650956	GATA1	GATA100013	-0.558775936520647	1	-0.609935656389259	1	2.68751091128099e-07	1	2.68751091128099e-07	NA	NA	SegRatio=-0.61,AbsMeanSigma=5.26,pvalue=0,pvalueTTest=8.96690888726898e-72,
chrX	48651491	48651597	GATA1	GATA100014	-0.515119579586327	1	-0.609935656389259	1	2.68751091128099e-07	1	2.68751091128099e-07	NA	NA	SegRatio=-0.61,AbsMeanSigma=5.26,pvalue=0,pvalueTTest=8.96690888726898e-72,
chrX	48651581	48651689	GATA1	GATA100015	-0.537416391696905	1	-0.609935656389259	1	2.68751091128099e-07	1	2.68751091128099e-07	NA	NA	SegRatio=-0.61,AbsMeanSigma=5.26,pvalue=0,pvalueTTest=8.96690888726898e-72,
chrX	48651650	48651742	GATA1	GATA100016	-0.751201546494187	1	-0.609935656389259	1	2.68751091128099e-07	1	2.68751091128099e-07	NA	NA	SegRatio=-0.61,AbsMeanSigma=5.26,pvalue=0,pvalueTTest=8.96690888726898e-72,
chrX	48652121	48652231	GATA1	GATA100017	-0.286740782192993	1	-0.609935656389259	1	2.68751091128099e-07	1	2.68751091128099e-07	NA	NA	SegRatio=-0.61,AbsMeanSigma=5.26,pvalue=0,pvalueTTest=8.96690888726898e-72,
chrX	48652229	48652351	GATA1	GATA100018	-0.284934966232705	1	-0.609935656389259	1	2.68751091128099e-07	1	2.68751091128099e-07	NA	NA	SegRatio=-0.61,AbsMeanSigma=5.26,pvalue=0,pvalueTTest=8.96690888726898e-72,
chrX	48652336	48652454	GATA1	GATA100019	NA	1	-0.609935656389259	1	2.68751091128099e-07	1	2.68751091128099e-07	NA	NA	SegRatio=-0.61,AbsMeanSigma=5.26,pvalue=0,pvalueTTest=8.96690888726898e-72,
chrX	48652417	48652541	GATA1	GATA100020	-0.707203053194552	1	-0.609935656389259	1	2.68751091128099e-07	1	2.68751091128099e-07	NA	NA	SegRatio=-0.61,AbsMeanSigma=5.26,pvalue=0,pvalueTTest=8.96690888726898e-72,
chrX	48652489	48652607	GATA1	GATA100021	0.00079251863791583	1	-0.609935656389259	1	2.68751091128099e-07	1	2.68751091128099e-07	NA	NA	SegRatio=-0.61,AbsMeanSigma=5.26,pvalue=0,pvalueTTest=8.96690888726898e-72,
chrX	77227092	77227212	ATP7A	ATP7A00001	-0.616967278340802	1	-0.609935656389259	1	4.56551323125843e-33	1	4.56551323125843e-33	NA	NA	SegRatio=-0.61,AbsMeanSigma=5.26,pvalue=0,pvalueTTest=8.96690888726898e-72,
chrX	77227210	77227327	ATP7A	ATP7A00002	-0.514022848195903	1	-0.609935656389259	1	4.56551323125843e-33	1	4.56551323125843e-33	NA	NA	SegRatio=-0.61,AbsMeanSigma=5.26,pvalue=0,pvalueTTest=8.96690888726898e-72,
chrX	77243672	77243790	ATP7A	ATP7A00003	-2.01788695859563	1	-0.609935656389259	1	4.56551323125843e-33	1	4.56551323125843e-33	q-value=1.77428469295154e-09, copies=0.5	NA	SegRatio=-0.61,AbsMeanSigma=5.26,pvalue=0,pvalueTTest=8.96690888726898e-72,
chrX	77243746	77243860	ATP7A	ATP7A00004	-0.450910280921847	1	-0.609935656389259	1	4.56551323125843e-33	1	4.56551323125843e-33	NA	NA	SegRatio=-0.61,AbsMeanSigma=5.26,pvalue=0,pvalueTTest=8.96690888726898e-72,
chrX	77243804	77243916	ATP7A	ATP7A00005	-0.67116518862839	1	-0.609935656389259	1	4.56551323125843e-33	1	4.56551323125843e-33	NA	NA	SegRatio=-0.61,AbsMeanSigma=5.26,pvalue=0,pvalueTTest=8.96690888726898e-72,
chrX	77243909	77244027	ATP7A	ATP7A00006	-0.625763952617675	1	-0.609935656389259	1	4.56551323125843e-33	1	4.56551323125843e-33	NA	NA	SegRatio=-0.61,AbsMeanSigma=5.26,pvalue=0,pvalueTTest=8.96690888726898e-72,
chrX	77244012	77244123	ATP7A	ATP7A00007	-0.593968816675876	1	-0.609935656389259	1	4.56551323125843e-33	1	4.56551323125843e-33	NA	NA	SegRatio=-0.61,AbsMeanSigma=5.26,pvalue=0,pvalueTTest=8.96690888726898e-72,
chrX	77244108	77244204	ATP7A	ATP7A00008	-0.608505437454744	1	-0.609935656389259	1	4.56551323125843e-33	1	4.56551323125843e-33	NA	NA	SegRatio=-0.61,AbsMeanSigma=5.26,pvalue=0,pvalueTTest=8.96690888726898e-72,
chrX	77244179	77244293	ATP7A	ATP7A00009	-0.578782794663431	1	-0.609935656389259	1	4.56551323125843e-33	1	4.56551323125843e-33	NA	NA	SegRatio=-0.61,AbsMeanSigma=5.26,pvalue=0,pvalueTTest=8.96690888726898e-72,
chrX	77244697	77244814	ATP7A	ATP7A00010	-1.0792058045515	1	-0.609935656389259	1	4.56551323125843e-33	1	4.56551323125843e-33	NA	NA	SegRatio=-0.61,AbsMeanSigma=5.26,pvalue=0,pvalueTTest=8.96690888726898e-72,
chrX	77244790	77244905	ATP7A	ATP7A00011	-0.608492748655634	1	-0.609935656389259	1	4.56551323125843e-33	1	4.56551323125843e-33	NA	NA	SegRatio=-0.61,AbsMeanSigma=5.26,pvalue=0,pvalueTTest=8.96690888726898e-72,
chrX	77244906	77245018	ATP7A	ATP7A00012	-0.573468328356048	1	-0.609935656389259	1	4.56551323125843e-33	1	4.56551323125843e-33	NA	NA	SegRatio=-0.61,AbsMeanSigma=5.26,pvalue=0,pvalueTTest=8.96690888726898e-72,
chrX	77244996	77245084	ATP7A	ATP7A00013	NA	1	-0.609935656389259	1	4.56551323125843e-33	1	4.56551323125843e-33	NA	NA	SegRatio=-0.61,AbsMeanSigma=5.26,pvalue=0,pvalueTTest=8.96690888726898e-72,
chrX	77245079	77245195	ATP7A	ATP7A00014	-0.82247507734705	1	-0.609935656389259	1	4.56551323125843e-33	1	4.56551323125843e-33	NA	NA	SegRatio=-0.61,AbsMeanSigma=5.26,pvalue=0,pvalueTTest=8.96690888726898e-72,
chrX	77245186	77245295	ATP7A	ATP7A00015	-0.657710733333606	1	-0.609935656389259	1	4.56551323125843e-33	1	4.56551323125843e-33	NA	NA	SegRatio=-0.61,AbsMeanSigma=5.26,pvalue=0,pvalueTTest=8.96690888726898e-72,
chrX	77245295	77245411	ATP7A	ATP7A00016	-0.535389259491167	1	-0.609935656389259	1	4.56551323125843e-33	1	4.56551323125843e-33	NA	NA	SegRatio=-0.61,AbsMeanSigma=5.26,pvalue=0,pvalueTTest=8.96690888726898e-72,
chrX	77245412	77245529	ATP7A	ATP7A00017	-0.989783212857011	1	-0.609935656389259	1	4.56551323125843e-33	1	4.56551323125843e-33	NA	NA	SegRatio=-0.61,AbsMeanSigma=5.26,pvalue=0,pvalueTTest=8.96690888726898e-72,
chrX	77253892	77253993	ATP7A	ATP7A00018	-0.63401683390926	1	-0.609935656389259	1	4.56551323125843e-33	1	4.56551323125843e-33	NA	NA	SegRatio=-0.61,AbsMeanSigma=5.26,pvalue=0,pvalueTTest=8.96690888726898e-72,
chrX	77253976	77254071	ATP7A	ATP7A00019	-0.629867395005847	1	-0.609935656389259	1	4.56551323125843e-33	1	4.56551323125843e-33	NA	NA	SegRatio=-0.61,AbsMeanSigma=5.26,pvalue=0,pvalueTTest=8.96690888726898e-72,
chrX	77254070	77254181	ATP7A	ATP7A00020	-0.583673791517322	1	-0.609935656389259	1	4.56551323125843e-33	1	4.56551323125843e-33	NA	NA	SegRatio=-0.61,AbsMeanSigma=5.26,pvalue=0,pvalueTTest=8.96690888726898e-72,
chrX	77254179	77254297	ATP7A	ATP7A00021	-0.765511697482219	1	-0.609935656389259	1	4.56551323125843e-33	1	4.56551323125843e-33	NA	NA	SegRatio=-0.61,AbsMeanSigma=5.26,pvalue=0,pvalueTTest=8.96690888726898e-72,
chrX	77258596	77258711	ATP7A	ATP7A00022	-0.86683336390632	1	-0.609935656389259	1	4.56551323125843e-33	1	4.56551323125843e-33	NA	NA	SegRatio=-0.61,AbsMeanSigma=5.26,pvalue=0,pvalueTTest=8.96690888726898e-72,
chrX	77258668	77258782	ATP7A	ATP7A00023	-0.650555386870435	1	-0.609935656389259	1	4.56551323125843e-33	1	4.56551323125843e-33	NA	NA	SegRatio=-0.61,AbsMeanSigma=5.26,pvalue=0,pvalueTTest=8.96690888726898e-72,
chrX	77264557	77264664	ATP7A	ATP7A00024	-0.644772880671645	1	-0.609935656389259	1	4.56551323125843e-33	1	4.56551323125843e-33	NA	NA	SegRatio=-0.61,AbsMeanSigma=5.26,pvalue=0,pvalueTTest=8.96690888726898e-72,
chrX	77264632	77264749	ATP7A	ATP7A00025	-0.633774953395972	1	-0.609935656389259	1	4.56551323125843e-33	1	4.56551323125843e-33	NA	NA	SegRatio=-0.61,AbsMeanSigma=5.26,pvalue=0,pvalueTTest=8.96690888726898e-72,
chrX	77264732	77264827	ATP7A	ATP7A00026	-1.32715048570931	1	-0.609935656389259	1	4.56551323125843e-33	1	4.56551323125843e-33	NA	NA	SegRatio=-0.61,AbsMeanSigma=5.26,pvalue=0,pvalueTTest=8.96690888726898e-72,
chrX	77266602	77266711	ATP7A	ATP7A00027	-0.874417593426705	1	-0.609935656389259	1	4.56551323125843e-33	1	4.56551323125843e-33	NA	NA	SegRatio=-0.61,AbsMeanSigma=5.26,pvalue=0,pvalueTTest=8.96690888726898e-72,
chrX	77266707	77266842	ATP7A	ATP7A00028	-0.829967009752258	1	-0.609935656389259	1	4.56551323125843e-33	1	4.56551323125843e-33	NA	NA	SegRatio=-0.61,AbsMeanSigma=5.26,pvalue=0,pvalueTTest=8.96690888726898e-72,
chrX	77266914	77267026	ATP7A	ATP7A00029	-0.670351085861497	1	-0.609935656389259	1	4.56551323125843e-33	1	4.56551323125843e-33	NA	NA	SegRatio=-0.61,AbsMeanSigma=5.26,pvalue=0,pvalueTTest=8.96690888726898e-72,
chrX	77266969	77267087	ATP7A	ATP7A00030	-0.689250871169813	1	-0.609935656389259	1	4.56551323125843e-33	1	4.56551323125843e-33	NA	NA	SegRatio=-0.61,AbsMeanSigma=5.26,pvalue=0,pvalueTTest=8.96690888726898e-72,
chrX	77267052	77267167	ATP7A	ATP7A00031	-0.408683930051734	1	-0.609935656389259	1	4.56551323125843e-33	1	4.56551323125843e-33	NA	NA	SegRatio=-0.61,AbsMeanSigma=5.26,pvalue=0,pvalueTTest=8.96690888726898e-72,
chrX	77267143	77267253	ATP7A	ATP7A00032	-0.63902980712893	1	-0.609935656389259	1	4.56551323125843e-33	1	4.56551323125843e-33	NA	NA	SegRatio=-0.61,AbsMeanSigma=5.26,pvalue=0,pvalueTTest=8.96690888726898e-72,
chrX	77268298	77268413	ATP7A	ATP7A00033	-3.81438529345882	1	-0.609935656389259	1	4.56551323125843e-33	1	4.56551323125843e-33	q-value=8.18117959121916e-08, copies=0	NA	SegRatio=-0.61,AbsMeanSigma=5.26,pvalue=0,pvalueTTest=8.96690888726898e-72,
chrX	77268399	77268508	ATP7A	ATP7A00034	-0.581727199163896	1	-0.609935656389259	1	4.56551323125843e-33	1	4.56551323125843e-33	NA	NA	SegRatio=-0.61,AbsMeanSigma=5.26,pvalue=0,pvalueTTest=8.96690888726898e-72,
chrX	77268489	77268603	ATP7A	ATP7A00035	-0.542243504971302	1	-0.609935656389259	1	4.56551323125843e-33	1	4.56551323125843e-33	NA	NA	SegRatio=-0.61,AbsMeanSigma=5.26,pvalue=0,pvalueTTest=8.96690888726898e-72,
chrX	77268526	77268640	ATP7A	ATP7A00036	-0.716436097385698	1	-0.609935656389259	1	4.56551323125843e-33	1	4.56551323125843e-33	NA	NA	SegRatio=-0.61,AbsMeanSigma=5.26,pvalue=0,pvalueTTest=8.96690888726898e-72,
chrX	77270087	77270196	ATP7A	ATP7A00037	-1.44908338633284	1	-0.609935656389259	1	4.56551323125843e-33	1	4.56551323125843e-33	q-value=7.86882714755222e-12, copies=0.5	NA	SegRatio=-0.61,AbsMeanSigma=5.26,pvalue=0,pvalueTTest=8.96690888726898e-72,
chrX	77270169	77270255	ATP7A	ATP7A00038	-0.847002217258212	1	-0.609935656389259	1	4.56551323125843e-33	1	4.56551323125843e-33	NA	NA	SegRatio=-0.61,AbsMeanSigma=5.26,pvalue=0,pvalueTTest=8.96690888726898e-72,
chrX	77270235	77270342	ATP7A	ATP7A00039	NA	1	-0.609935656389259	1	4.56551323125843e-33	1	4.56551323125843e-33	NA	NA	SegRatio=-0.61,AbsMeanSigma=5.26,pvalue=0,pvalueTTest=8.96690888726898e-72,
chrX	77271226	77271332	ATP7A	ATP7A00040	-0.714908706067272	1	-0.609935656389259	1	4.56551323125843e-33	1	4.56551323125843e-33	NA	NA	SegRatio=-0.61,AbsMeanSigma=5.26,pvalue=0,pvalueTTest=8.96690888726898e-72,
chrX	77271267	77271369	ATP7A	ATP7A00041	-0.508116609811236	1	-0.609935656389259	1	4.56551323125843e-33	1	4.56551323125843e-33	NA	NA	SegRatio=-0.61,AbsMeanSigma=5.26,pvalue=0,pvalueTTest=8.96690888726898e-72,
chrX	77271318	77271419	ATP7A	ATP7A00042	-0.839445233438869	1	-0.609935656389259	1	4.56551323125843e-33	1	4.56551323125843e-33	NA	NA	SegRatio=-0.61,AbsMeanSigma=5.26,pvalue=0,pvalueTTest=8.96690888726898e-72,
chrX	77275715	77275829	ATP7A	ATP7A00043	-0.77662080237377	1	-0.609935656389259	1	4.56551323125843e-33	1	4.56551323125843e-33	NA	NA	SegRatio=-0.61,AbsMeanSigma=5.26,pvalue=0,pvalueTTest=8.96690888726898e-72,
chrX	77275767	77275879	ATP7A	ATP7A00044	-0.461340348607111	1	-0.609935656389259	1	4.56551323125843e-33	1	4.56551323125843e-33	NA	NA	SegRatio=-0.61,AbsMeanSigma=5.26,pvalue=0,pvalueTTest=8.96690888726898e-72,
chrX	77275876	77275991	ATP7A	ATP7A00045	-0.552882476603009	1	-0.609935656389259	1	4.56551323125843e-33	1	4.56551323125843e-33	NA	NA	SegRatio=-0.61,AbsMeanSigma=5.26,pvalue=0,pvalueTTest=8.96690888726898e-72,
chrX	77276394	77276500	ATP7A	ATP7A00046	-0.880050604038976	1	-0.609935656389259	1	4.56551323125843e-33	1	4.56551323125843e-33	NA	NA	SegRatio=-0.61,AbsMeanSigma=5.26,pvalue=0,pvalueTTest=8.96690888726898e-72,
chrX	77276487	77276595	ATP7A	ATP7A00047	-0.444500427665599	1	-0.609935656389259	1	4.56551323125843e-33	1	4.56551323125843e-33	NA	NA	SegRatio=-0.61,AbsMeanSigma=5.26,pvalue=0,pvalueTTest=8.96690888726898e-72,
chrX	77284710	77284825	ATP7A	ATP7A00048	-0.664831094098392	1	-0.609935656389259	1	4.56551323125843e-33	1	4.56551323125843e-33	NA	NA	SegRatio=-0.61,AbsMeanSigma=5.26,pvalue=0,pvalueTTest=8.96690888726898e-72,
chrX	77284813	77284927	ATP7A	ATP7A00049	-0.442934814522517	1	-0.609935656389259	1	4.56551323125843e-33	1	4.56551323125843e-33	NA	NA	SegRatio=-0.61,AbsMeanSigma=5.26,pvalue=0,pvalueTTest=8.96690888726898e-72,
chrX	77284914	77285029	ATP7A	ATP7A00050	-0.648315023250784	1	-0.609935656389259	1	4.56551323125843e-33	1	4.56551323125843e-33	NA	NA	SegRatio=-0.61,AbsMeanSigma=5.26,pvalue=0,pvalueTTest=8.96690888726898e-72,
chrX	77286875	77286993	ATP7A	ATP7A00051	-0.503252811336934	1	-0.609935656389259	1	4.56551323125843e-33	1	4.56551323125843e-33	NA	NA	SegRatio=-0.61,AbsMeanSigma=5.26,pvalue=0,pvalueTTest=8.96690888726898e-72,
chrX	77286940	77287044	ATP7A	ATP7A00052	-0.69422791503676	1	-0.609935656389259	1	4.56551323125843e-33	1	4.56551323125843e-33	NA	NA	SegRatio=-0.61,AbsMeanSigma=5.26,pvalue=0,pvalueTTest=8.96690888726898e-72,
chrX	77287044	77287150	ATP7A	ATP7A00053	-0.49059283926077	1	-0.609935656389259	1	4.56551323125843e-33	1	4.56551323125843e-33	NA	NA	SegRatio=-0.61,AbsMeanSigma=5.26,pvalue=0,pvalueTTest=8.96690888726898e-72,
chrX	77289057	77289153	ATP7A	ATP7A00054	-0.511413376274462	1	-0.609935656389259	1	4.56551323125843e-33	1	4.56551323125843e-33	NA	NA	SegRatio=-0.61,AbsMeanSigma=5.26,pvalue=0,pvalueTTest=8.96690888726898e-72,
chrX	77289150	77289257	ATP7A	ATP7A00055	-0.417749139035303	1	-0.609935656389259	1	4.56551323125843e-33	1	4.56551323125843e-33	NA	NA	SegRatio=-0.61,AbsMeanSigma=5.26,pvalue=0,pvalueTTest=8.96690888726898e-72,
chrX	77289257	77289368	ATP7A	ATP7A00056	-0.662543027867078	1	-0.609935656389259	1	4.56551323125843e-33	1	4.56551323125843e-33	NA	NA	SegRatio=-0.61,AbsMeanSigma=5.26,pvalue=0,pvalueTTest=8.96690888726898e-72,
chrX	77294264	77294378	ATP7A	ATP7A00057	-0.364263527074525	1	-0.609935656389259	1	4.56551323125843e-33	1	4.56551323125843e-33	NA	NA	SegRatio=-0.61,AbsMeanSigma=5.26,pvalue=0,pvalueTTest=8.96690888726898e-72,
chrX	77294346	77294457	ATP7A	ATP7A00058	-0.742462013049838	1	-0.609935656389259	1	4.56551323125843e-33	1	4.56551323125843e-33	NA	NA	SegRatio=-0.61,AbsMeanSigma=5.26,pvalue=0,pvalueTTest=8.96690888726898e-72,
chrX	77294458	77294567	ATP7A	ATP7A00059	-2.79912528594646	1	-0.654400914981696	1	4.56551323125843e-33	1	4.56551323125843e-33	q-value=8.60435811519373e-11, copies=0	NA	SegRatio=-0.65,AbsMeanSigma=5.83,pvalue=2.26726833828095e-157,pvalueTTest=3.41345996470712e-09,
chrX	77295991	77296103	ATP7A	ATP7A00060	-0.699587150509486	1	-0.654400914981696	1	4.56551323125843e-33	1	4.56551323125843e-33	NA	NA	SegRatio=-0.65,AbsMeanSigma=5.83,pvalue=2.26726833828095e-157,pvalueTTest=3.41345996470712e-09,
chrX	77296089	77296191	ATP7A	ATP7A00061	-0.584541561851547	1	-0.654400914981696	1	4.56551323125843e-33	1	4.56551323125843e-33	NA	NA	SegRatio=-0.65,AbsMeanSigma=5.83,pvalue=2.26726833828095e-157,pvalueTTest=3.41345996470712e-09,
chrX	77296181	77296289	ATP7A	ATP7A00062	NA	1	-0.654400914981696	1	4.56551323125843e-33	1	4.56551323125843e-33	NA	NA	SegRatio=-0.65,AbsMeanSigma=5.83,pvalue=2.26726833828095e-157,pvalueTTest=3.41345996470712e-09,
chrX	77298021	77298120	ATP7A	ATP7A00063	-0.791915172307052	1	-0.654400914981696	1	4.56551323125843e-33	1	4.56551323125843e-33	NA	NA	SegRatio=-0.65,AbsMeanSigma=5.83,pvalue=2.26726833828095e-157,pvalueTTest=3.41345996470712e-09,
chrX	77298116	77298229	ATP7A	ATP7A00064	-0.713503144053921	1	-0.654400914981696	1	4.56551323125843e-33	1	4.56551323125843e-33	NA	NA	SegRatio=-0.65,AbsMeanSigma=5.83,pvalue=2.26726833828095e-157,pvalueTTest=3.41345996470712e-09,
chrX	77298222	77298328	ATP7A	ATP7A00065	-0.345690019308886	1	-0.654400914981696	1	4.56551323125843e-33	1	4.56551323125843e-33	NA	NA	SegRatio=-0.65,AbsMeanSigma=5.83,pvalue=2.26726833828095e-157,pvalueTTest=3.41345996470712e-09,
chrX	77298751	77298862	ATP7A	ATP7A00066	NA	1	-0.654400914981696	1	4.56551323125843e-33	1	4.56551323125843e-33	NA	NA	SegRatio=-0.65,AbsMeanSigma=5.83,pvalue=2.26726833828095e-157,pvalueTTest=3.41345996470712e-09,
chrX	77298827	77298925	ATP7A	ATP7A00067	-0.644231466073439	1	-0.654400914981696	1	4.56551323125843e-33	1	4.56551323125843e-33	NA	NA	SegRatio=-0.65,AbsMeanSigma=5.83,pvalue=2.26726833828095e-157,pvalueTTest=3.41345996470712e-09,
chrX	77298875	77298981	ATP7A	ATP7A00068	-0.65845884878982	1	-0.654400914981696	1	4.56551323125843e-33	1	4.56551323125843e-33	NA	NA	SegRatio=-0.65,AbsMeanSigma=5.83,pvalue=2.26726833828095e-157,pvalueTTest=3.41345996470712e-09,
chrX	77300900	77301015	ATP7A	ATP7A00069	-0.457059496661467	1	-0.654400914981696	1	4.56551323125843e-33	1	4.56551323125843e-33	NA	NA	SegRatio=-0.65,AbsMeanSigma=5.83,pvalue=2.26726833828095e-157,pvalueTTest=3.41345996470712e-09,
chrX	77300990	77301081	ATP7A	ATP7A00070	-0.672896554805668	1	-0.654400914981696	1	4.56551323125843e-33	1	4.56551323125843e-33	NA	NA	SegRatio=-0.65,AbsMeanSigma=5.83,pvalue=2.26726833828095e-157,pvalueTTest=3.41345996470712e-09,
chrX	77301036	77301156	ATP7A	ATP7A00071	0.0021533493361841	1	-0.654400914981696	1	4.56551323125843e-33	1	4.56551323125843e-33	NA	NA	SegRatio=-0.65,AbsMeanSigma=5.83,pvalue=2.26726833828095e-157,pvalueTTest=3.41345996470712e-09,
chrX	77301749	77301864	ATP7A	ATP7A00072	NA	1	-0.654400914981696	1	4.56551323125843e-33	1	4.56551323125843e-33	NA	NA	SegRatio=-0.65,AbsMeanSigma=5.83,pvalue=2.26726833828095e-157,pvalueTTest=3.41345996470712e-09,
chrX	77301855	77301959	ATP7A	ATP7A00073	-0.68718568476603	1	-0.654400914981696	1	4.56551323125843e-33	1	4.56551323125843e-33	NA	NA	SegRatio=-0.65,AbsMeanSigma=5.83,pvalue=2.26726833828095e-157,pvalueTTest=3.41345996470712e-09,
chrX	77301888	77302003	ATP7A	ATP7A00074	-0.654400914981696	1	-0.654400914981696	1	4.56551323125843e-33	1	4.56551323125843e-33	NA	NA	SegRatio=-0.65,AbsMeanSigma=5.83,pvalue=2.26726833828095e-157,pvalueTTest=3.41345996470712e-09,
chrX	77302004	77302115	ATP7A	ATP7A00075	-0.627313633583171	1	-0.654400914981696	1	4.56551323125843e-33	1	4.56551323125843e-33	NA	NA	SegRatio=-0.65,AbsMeanSigma=5.83,pvalue=2.26726833828095e-157,pvalueTTest=3.41345996470712e-09,
chrX	85119576	85119690	CHM	CHM00001	-0.589563560765692	1	-0.654400914981696	1	1.45074311390289e-09	1	1.45074311390289e-09	NA	NA	SegRatio=-0.65,AbsMeanSigma=5.83,pvalue=2.26726833828095e-157,pvalueTTest=3.41345996470712e-09,
chrX	85119689	85119807	CHM	CHM00002	-0.658045712882676	1	-0.654400914981696	1	1.45074311390289e-09	1	1.45074311390289e-09	NA	NA	SegRatio=-0.65,AbsMeanSigma=5.83,pvalue=2.26726833828095e-157,pvalueTTest=3.41345996470712e-09,
chrX	85119760	85119876	CHM	CHM00003	-0.495627365309498	1	-0.654400914981696	1	1.45074311390289e-09	1	1.45074311390289e-09	NA	NA	SegRatio=-0.65,AbsMeanSigma=5.83,pvalue=2.26726833828095e-157,pvalueTTest=3.41345996470712e-09,
chrX	85128029	85128142	CHM	CHM00004	-0.500017117927296	1	-0.654400914981696	1	1.45074311390289e-09	1	1.45074311390289e-09	NA	NA	SegRatio=-0.65,AbsMeanSigma=5.83,pvalue=2.26726833828095e-157,pvalueTTest=3.41345996470712e-09,
chrX	85128143	85128269	CHM	CHM00005	-2.602443013352	1	-0.594262901631456	1	1.45074311390289e-09	1	1.45074311390289e-09	q-value=6.32130422736586e-74, copies=0	NA	SegRatio=-0.59,AbsMeanSigma=5.7,pvalue=0,pvalueTTest=1.04032417068306e-23,
chrX	85133941	85134048	CHM	CHM00006	-2.4504782709887	1	-0.594262901631456	1	1.45074311390289e-09	1	1.45074311390289e-09	q-value=0.000117425532116091, copies=0	NA	SegRatio=-0.59,AbsMeanSigma=5.7,pvalue=0,pvalueTTest=1.04032417068306e-23,
chrX	85134049	85134163	CHM	CHM00007	-1.11467308246268	1	-0.594262901631456	1	1.45074311390289e-09	1	1.45074311390289e-09	q-value=0.00169594423424382, copies=0.5	NA	SegRatio=-0.59,AbsMeanSigma=5.7,pvalue=0,pvalueTTest=1.04032417068306e-23,
chrX	85149137	85149249	CHM	CHM00008	-0.798301647356005	1	-0.594262901631456	1	1.45074311390289e-09	1	1.45074311390289e-09	NA	NA	SegRatio=-0.59,AbsMeanSigma=5.7,pvalue=0,pvalueTTest=1.04032417068306e-23,
chrX	85149223	85149336	CHM	CHM00009	-0.448304665765539	1	-0.594262901631456	1	1.45074311390289e-09	1	1.45074311390289e-09	NA	NA	SegRatio=-0.59,AbsMeanSigma=5.7,pvalue=0,pvalueTTest=1.04032417068306e-23,
chrX	85155584	85155685	CHM	CHM00010	NA	1	-0.594262901631456	1	1.45074311390289e-09	1	1.45074311390289e-09	NA	NA	SegRatio=-0.59,AbsMeanSigma=5.7,pvalue=0,pvalueTTest=1.04032417068306e-23,
chrX	85155662	85155778	CHM	CHM00011	-0.636477579539476	1	-0.594262901631456	1	1.45074311390289e-09	1	1.45074311390289e-09	NA	NA	SegRatio=-0.59,AbsMeanSigma=5.7,pvalue=0,pvalueTTest=1.04032417068306e-23,
chrX	85156020	85156134	CHM	CHM00012	-0.81509855947955	1	-0.594262901631456	1	1.45074311390289e-09	1	1.45074311390289e-09	NA	NA	SegRatio=-0.59,AbsMeanSigma=5.7,pvalue=0,pvalueTTest=1.04032417068306e-23,
chrX	85156101	85156199	CHM	CHM00013	-0.465451090591526	1	-0.594262901631456	1	1.45074311390289e-09	1	1.45074311390289e-09	NA	NA	SegRatio=-0.59,AbsMeanSigma=5.7,pvalue=0,pvalueTTest=1.04032417068306e-23,
chrX	85156186	85156296	CHM	CHM00014	NA	1	-0.594262901631456	1	1.45074311390289e-09	1	1.45074311390289e-09	NA	NA	SegRatio=-0.59,AbsMeanSigma=5.7,pvalue=0,pvalueTTest=1.04032417068306e-23,
chrX	85166280	85166376	CHM	CHM00015	-0.38197646583114	1	-0.594262901631456	1	1.45074311390289e-09	1	1.45074311390289e-09	NA	NA	SegRatio=-0.59,AbsMeanSigma=5.7,pvalue=0,pvalueTTest=1.04032417068306e-23,
chrX	85211135	85211245	CHM	CHM00016	-0.784155957765122	1	-0.594262901631456	1	1.45074311390289e-09	1	1.45074311390289e-09	NA	NA	SegRatio=-0.59,AbsMeanSigma=5.7,pvalue=0,pvalueTTest=1.04032417068306e-23,
chrX	85211165	85211281	CHM	CHM00017	-0.748696239318304	1	-0.594262901631456	1	1.45074311390289e-09	1	1.45074311390289e-09	NA	NA	SegRatio=-0.59,AbsMeanSigma=5.7,pvalue=0,pvalueTTest=1.04032417068306e-23,
chrX	85211271	85211365	CHM	CHM00018	-0.594262901631456	1	-0.594262901631456	1	1.45074311390289e-09	1	1.45074311390289e-09	NA	NA	SegRatio=-0.59,AbsMeanSigma=5.7,pvalue=0,pvalueTTest=1.04032417068306e-23,
chrX	85211315	85211452	CHM	CHM00019	NA	1	-0.594262901631456	1	1.45074311390289e-09	1	1.45074311390289e-09	NA	NA	SegRatio=-0.59,AbsMeanSigma=5.7,pvalue=0,pvalueTTest=1.04032417068306e-23,
chrX	85212838	85212947	CHM	CHM00020	NA	1	-0.594262901631456	1	1.45074311390289e-09	1	1.45074311390289e-09	NA	NA	SegRatio=-0.59,AbsMeanSigma=5.7,pvalue=0,pvalueTTest=1.04032417068306e-23,
chrX	85212927	85213011	CHM	CHM00021	NA	1	-0.594262901631456	1	1.45074311390289e-09	1	1.45074311390289e-09	NA	NA	SegRatio=-0.59,AbsMeanSigma=5.7,pvalue=0,pvalueTTest=1.04032417068306e-23,
chrX	85213766	85213883	CHM	CHM00022	-0.629310546435441	1	-0.594262901631456	1	1.45074311390289e-09	1	1.45074311390289e-09	NA	NA	SegRatio=-0.59,AbsMeanSigma=5.7,pvalue=0,pvalueTTest=1.04032417068306e-23,
chrX	85213858	85213969	CHM	CHM00023	-0.428423501609574	1	-0.594262901631456	1	1.45074311390289e-09	1	1.45074311390289e-09	NA	NA	SegRatio=-0.59,AbsMeanSigma=5.7,pvalue=0,pvalueTTest=1.04032417068306e-23,
chrX	85213982	85214114	CHM	CHM00024	NA	1	-0.594262901631456	1	1.45074311390289e-09	1	1.45074311390289e-09	NA	NA	SegRatio=-0.59,AbsMeanSigma=5.7,pvalue=0,pvalueTTest=1.04032417068306e-23,
chrX	85218648	85218761	CHM	CHM00025	-1.37384247511186	1	-0.594262901631456	1	1.45074311390289e-09	1	1.45074311390289e-09	NA	NA	SegRatio=-0.59,AbsMeanSigma=5.7,pvalue=0,pvalueTTest=1.04032417068306e-23,
chrX	85218759	85218865	CHM	CHM00026	-0.478755167491748	1	-0.594262901631456	1	1.45074311390289e-09	1	1.45074311390289e-09	NA	NA	SegRatio=-0.59,AbsMeanSigma=5.7,pvalue=0,pvalueTTest=1.04032417068306e-23,
chrX	85218863	85218981	CHM	CHM00027	-0.521544819837515	1	-0.594262901631456	1	1.45074311390289e-09	1	1.45074311390289e-09	NA	NA	SegRatio=-0.59,AbsMeanSigma=5.7,pvalue=0,pvalueTTest=1.04032417068306e-23,
chrX	85218918	85219034	CHM	CHM00028	-0.522924664845288	1	-0.594262901631456	1	1.45074311390289e-09	1	1.45074311390289e-09	NA	NA	SegRatio=-0.59,AbsMeanSigma=5.7,pvalue=0,pvalueTTest=1.04032417068306e-23,
chrX	85219012	85219125	CHM	CHM00029	-0.654864449028891	1	-0.594262901631456	1	1.45074311390289e-09	1	1.45074311390289e-09	NA	NA	SegRatio=-0.59,AbsMeanSigma=5.7,pvalue=0,pvalueTTest=1.04032417068306e-23,
chrX	85226593	85226723	CHM	CHM00030	-0.434219906208736	1	-0.594262901631456	1	1.45074311390289e-09	1	1.45074311390289e-09	NA	NA	SegRatio=-0.59,AbsMeanSigma=5.7,pvalue=0,pvalueTTest=1.04032417068306e-23,
chrX	85233710	85233823	CHM	CHM00031	-0.696071440425443	1	-0.594262901631456	1	1.45074311390289e-09	1	1.45074311390289e-09	NA	NA	SegRatio=-0.59,AbsMeanSigma=5.7,pvalue=0,pvalueTTest=1.04032417068306e-23,
chrX	85233811	85233925	CHM	CHM00032	-0.437357665182691	1	-0.594262901631456	1	1.45074311390289e-09	1	1.45074311390289e-09	NA	NA	SegRatio=-0.59,AbsMeanSigma=5.7,pvalue=0,pvalueTTest=1.04032417068306e-23,
chrX	85236686	85236796	CHM	CHM00033	-0.6696067380239	1	-0.594262901631456	1	1.45074311390289e-09	1	1.45074311390289e-09	NA	NA	SegRatio=-0.59,AbsMeanSigma=5.7,pvalue=0,pvalueTTest=1.04032417068306e-23,
chrX	85236774	85236886	CHM	CHM00034	NA	1	-0.594262901631456	1	1.45074311390289e-09	1	1.45074311390289e-09	NA	NA	SegRatio=-0.59,AbsMeanSigma=5.7,pvalue=0,pvalueTTest=1.04032417068306e-23,
chrX	85282484	85282571	CHM	CHM00035	-0.706308590519714	1	-0.594262901631456	1	1.45074311390289e-09	1	1.45074311390289e-09	NA	NA	SegRatio=-0.59,AbsMeanSigma=5.7,pvalue=0,pvalueTTest=1.04032417068306e-23,
chrX	85282560	85282672	CHM	CHM00036	NA	1	-0.594262901631456	1	1.45074311390289e-09	1	1.45074311390289e-09	NA	NA	SegRatio=-0.59,AbsMeanSigma=5.7,pvalue=0,pvalueTTest=1.04032417068306e-23,
chrX	85302466	85302568	CHM	CHM00037	-0.719505332362214	1	-0.594262901631456	1	1.45074311390289e-09	1	1.45074311390289e-09	NA	NA	SegRatio=-0.59,AbsMeanSigma=5.7,pvalue=0,pvalueTTest=1.04032417068306e-23,
chrX	100604852	100604964	BTK	BTK00001	-0.513291758821763	1	-0.594262901631456	1	3.5386735639998e-25	1	3.5386735639998e-25	NA	NA	SegRatio=-0.59,AbsMeanSigma=5.7,pvalue=0,pvalueTTest=1.04032417068306e-23,
chrX	100608148	100608263	BTK	BTK00002	-0.701252016651289	1	-0.594262901631456	1	3.5386735639998e-25	1	3.5386735639998e-25	NA	NA	SegRatio=-0.59,AbsMeanSigma=5.7,pvalue=0,pvalueTTest=1.04032417068306e-23,
chrX	100608205	100608315	BTK	BTK00003	-0.49990524858384	1	-0.594262901631456	1	3.5386735639998e-25	1	3.5386735639998e-25	NA	NA	SegRatio=-0.59,AbsMeanSigma=5.7,pvalue=0,pvalueTTest=1.04032417068306e-23,
chrX	100608308	100608416	BTK	BTK00004	-0.613490054459025	1	-0.594262901631456	1	3.5386735639998e-25	1	3.5386735639998e-25	NA	NA	SegRatio=-0.59,AbsMeanSigma=5.7,pvalue=0,pvalueTTest=1.04032417068306e-23,
chrX	100608831	100608943	BTK	BTK00005	NA	1	-0.594262901631456	1	3.5386735639998e-25	1	3.5386735639998e-25	NA	NA	SegRatio=-0.59,AbsMeanSigma=5.7,pvalue=0,pvalueTTest=1.04032417068306e-23,
chrX	100608901	100609011	BTK	BTK00006	-0.477086313170766	1	-0.594262901631456	1	3.5386735639998e-25	1	3.5386735639998e-25	NA	NA	SegRatio=-0.59,AbsMeanSigma=5.7,pvalue=0,pvalueTTest=1.04032417068306e-23,
chrX	100609574	100609689	BTK	BTK00007	-0.641054153470984	1	-0.594262901631456	1	3.5386735639998e-25	1	3.5386735639998e-25	NA	NA	SegRatio=-0.59,AbsMeanSigma=5.7,pvalue=0,pvalueTTest=1.04032417068306e-23,
chrX	100609649	100609755	BTK	BTK00008	-0.549115686972639	1	-0.594262901631456	1	3.5386735639998e-25	1	3.5386735639998e-25	NA	NA	SegRatio=-0.59,AbsMeanSigma=5.7,pvalue=0,pvalueTTest=1.04032417068306e-23,
chrX	100610949	100611058	BTK	BTK00009	-0.683220891686147	1	-0.594262901631456	1	3.5386735639998e-25	1	3.5386735639998e-25	NA	NA	SegRatio=-0.59,AbsMeanSigma=5.7,pvalue=0,pvalueTTest=1.04032417068306e-23,
chrX	100611059	100611174	BTK	BTK00010	-0.61673155642818	1	-0.594262901631456	1	3.5386735639998e-25	1	3.5386735639998e-25	NA	NA	SegRatio=-0.59,AbsMeanSigma=5.7,pvalue=0,pvalueTTest=1.04032417068306e-23,
chrX	100611159	100611255	BTK	BTK00011	-0.590654382292099	1	-0.594262901631456	1	3.5386735639998e-25	1	3.5386735639998e-25	NA	NA	SegRatio=-0.59,AbsMeanSigma=5.7,pvalue=0,pvalueTTest=1.04032417068306e-23,
chrX	100611245	100611363	BTK	BTK00012	-0.690419639980743	1	-0.594262901631456	1	3.5386735639998e-25	1	3.5386735639998e-25	NA	NA	SegRatio=-0.59,AbsMeanSigma=5.7,pvalue=0,pvalueTTest=1.04032417068306e-23,
chrX	100611681	100611798	BTK	BTK00013	-0.616036022111162	1	-0.594262901631456	1	3.5386735639998e-25	1	3.5386735639998e-25	NA	NA	SegRatio=-0.59,AbsMeanSigma=5.7,pvalue=0,pvalueTTest=1.04032417068306e-23,
chrX	100611795	100611911	BTK	BTK00014	-0.578802459431205	1	-0.594262901631456	1	3.5386735639998e-25	1	3.5386735639998e-25	NA	NA	SegRatio=-0.59,AbsMeanSigma=5.7,pvalue=0,pvalueTTest=1.04032417068306e-23,
chrX	100611890	100612006	BTK	BTK00015	-0.496710940412649	1	-0.594262901631456	1	3.5386735639998e-25	1	3.5386735639998e-25	NA	NA	SegRatio=-0.59,AbsMeanSigma=5.7,pvalue=0,pvalueTTest=1.04032417068306e-23,
chrX	100612429	100612543	BTK	BTK00016	-0.451243532956622	1	-0.594262901631456	1	3.5386735639998e-25	1	3.5386735639998e-25	NA	NA	SegRatio=-0.59,AbsMeanSigma=5.7,pvalue=0,pvalueTTest=1.04032417068306e-23,
chrX	100612533	100612650	BTK	BTK00017	-0.800129385171651	1	-0.594262901631456	1	3.5386735639998e-25	1	3.5386735639998e-25	NA	NA	SegRatio=-0.59,AbsMeanSigma=5.7,pvalue=0,pvalueTTest=1.04032417068306e-23,
chrX	100613269	100613382	BTK	BTK00018	-0.389901752860168	1	-0.594262901631456	1	3.5386735639998e-25	1	3.5386735639998e-25	NA	NA	SegRatio=-0.59,AbsMeanSigma=5.7,pvalue=0,pvalueTTest=1.04032417068306e-23,
chrX	100613328	100613443	BTK	BTK00019	-0.507380771874587	1	-0.594262901631456	1	3.5386735639998e-25	1	3.5386735639998e-25	NA	NA	SegRatio=-0.59,AbsMeanSigma=5.7,pvalue=0,pvalueTTest=1.04032417068306e-23,
chrX	100613406	100613501	BTK	BTK00020	-0.621241759613863	1	-0.594262901631456	1	3.5386735639998e-25	1	3.5386735639998e-25	NA	NA	SegRatio=-0.59,AbsMeanSigma=5.7,pvalue=0,pvalueTTest=1.04032417068306e-23,
chrX	100613554	100613657	BTK	BTK00021	-0.659322382245438	1	-0.594262901631456	1	3.5386735639998e-25	1	3.5386735639998e-25	NA	NA	SegRatio=-0.59,AbsMeanSigma=5.7,pvalue=0,pvalueTTest=1.04032417068306e-23,
chrX	100613602	100613707	BTK	BTK00022	-0.677999690517745	1	-0.594262901631456	1	3.5386735639998e-25	1	3.5386735639998e-25	NA	NA	SegRatio=-0.59,AbsMeanSigma=5.7,pvalue=0,pvalueTTest=1.04032417068306e-23,
chrX	100614255	100614370	BTK	BTK00023	-0.499371801468464	1	-0.594262901631456	1	3.5386735639998e-25	1	3.5386735639998e-25	NA	NA	SegRatio=-0.59,AbsMeanSigma=5.7,pvalue=0,pvalueTTest=1.04032417068306e-23,
chrX	100615049	100615157	BTK	BTK00024	-0.736693070397288	1	-0.594262901631456	1	3.5386735639998e-25	1	3.5386735639998e-25	NA	NA	SegRatio=-0.59,AbsMeanSigma=5.7,pvalue=0,pvalueTTest=1.04032417068306e-23,
chrX	100615470	100615582	BTK	BTK00025	-0.579500734338362	1	-0.594262901631456	1	3.5386735639998e-25	1	3.5386735639998e-25	NA	NA	SegRatio=-0.59,AbsMeanSigma=5.7,pvalue=0,pvalueTTest=1.04032417068306e-23,
chrX	100615561	100615680	BTK	BTK00026	-0.714509399313328	1	-0.594262901631456	1	3.5386735639998e-25	1	3.5386735639998e-25	NA	NA	SegRatio=-0.59,AbsMeanSigma=5.7,pvalue=0,pvalueTTest=1.04032417068306e-23,
chrX	100615652	100615766	BTK	BTK00027	-0.537016257274554	1	-0.594262901631456	1	3.5386735639998e-25	1	3.5386735639998e-25	NA	NA	SegRatio=-0.59,AbsMeanSigma=5.7,pvalue=0,pvalueTTest=1.04032417068306e-23,
chrX	100617137	100617249	BTK	BTK00028	-0.470420659341491	1	-0.594262901631456	1	3.5386735639998e-25	1	3.5386735639998e-25	NA	NA	SegRatio=-0.59,AbsMeanSigma=5.7,pvalue=0,pvalueTTest=1.04032417068306e-23,
chrX	100617518	100617634	BTK	BTK00029	-0.452687277817754	1	-0.594262901631456	1	3.5386735639998e-25	1	3.5386735639998e-25	NA	NA	SegRatio=-0.59,AbsMeanSigma=5.7,pvalue=0,pvalueTTest=1.04032417068306e-23,
chrX	100617562	100617676	BTK	BTK00030	-0.410668725903018	1	-0.594262901631456	1	3.5386735639998e-25	1	3.5386735639998e-25	NA	NA	SegRatio=-0.59,AbsMeanSigma=5.7,pvalue=0,pvalueTTest=1.04032417068306e-23,
chrX	100617676	100617793	BTK	BTK00031	-0.577656736282091	1	-0.594262901631456	1	3.5386735639998e-25	1	3.5386735639998e-25	NA	NA	SegRatio=-0.59,AbsMeanSigma=5.7,pvalue=0,pvalueTTest=1.04032417068306e-23,
chrX	100624986	100625088	BTK	BTK00032	-0.373832312398088	1	-0.594262901631456	1	3.5386735639998e-25	1	3.5386735639998e-25	NA	NA	SegRatio=-0.59,AbsMeanSigma=5.7,pvalue=0,pvalueTTest=1.04032417068306e-23,
chrX	100626577	100626672	BTK	BTK00033	-0.538661505270765	1	-0.594262901631456	1	3.5386735639998e-25	1	3.5386735639998e-25	NA	NA	SegRatio=-0.59,AbsMeanSigma=5.7,pvalue=0,pvalueTTest=1.04032417068306e-23,
chrX	100626671	100626784	BTK	BTK00034	-0.419812902066356	1	-0.594262901631456	1	3.5386735639998e-25	1	3.5386735639998e-25	NA	NA	SegRatio=-0.59,AbsMeanSigma=5.7,pvalue=0,pvalueTTest=1.04032417068306e-23,
chrX	100629456	100629569	BTK	BTK00035	-0.488693961235938	1	-0.594262901631456	1	3.5386735639998e-25	1	3.5386735639998e-25	NA	NA	SegRatio=-0.59,AbsMeanSigma=5.7,pvalue=0,pvalueTTest=1.04032417068306e-23,
chrX	100629550	100629664	BTK	BTK00036	-0.617013918134558	1	-0.594262901631456	1	3.5386735639998e-25	1	3.5386735639998e-25	NA	NA	SegRatio=-0.59,AbsMeanSigma=5.7,pvalue=0,pvalueTTest=1.04032417068306e-23,
chrX	100630103	100630220	BTK	BTK00037	-0.686389310910864	1	-0.594262901631456	1	3.5386735639998e-25	1	3.5386735639998e-25	NA	NA	SegRatio=-0.59,AbsMeanSigma=5.7,pvalue=0,pvalueTTest=1.04032417068306e-23,
chrX	100630200	100630314	BTK	BTK00038	-0.575782621379862	1	-0.594262901631456	1	3.5386735639998e-25	1	3.5386735639998e-25	NA	NA	SegRatio=-0.59,AbsMeanSigma=5.7,pvalue=0,pvalueTTest=1.04032417068306e-23,
