# Supplementary material for: Quantitative analysis of differences in copy numbers using read depth obtained from PCR-enriched samples and controls
Source: BMC Bioinformatics. 2015 Jan 28;16:17. doi: 10.1186/s12859-014-0428-5 (PMC4384318; doi:10.1186/s12859-014-0428-5)
Supplement: Additional file 4 — Comparison with ONCOCNV. This archive (zip) contains all output-files generated for the comparison of quandico and ONCOCNV. [file 12859_2014_428_MOESM4_ESM.zip › ONCOCNV/M062_S3_NA05067.summary.txt]

gene	chr	start	end	copy.number	p.value	q.values	comments
NPHP4	chr1	5923229	6046380	2	0.80754858483368	1	p-value_correction=0.911793902529608
ALK	chr2	29416015	30143141	2	5.47014660568561e-08	1.31283518536455e-06	p-value_correction=8.55234665368214e-09
EPCAM	chr2	47600571	47613837	2	5.47014660568561e-08	1.31283518536455e-06	p-value_correction=0.428785101993186
TFG	chr3	100432492	100467397	2	0.437169892423924	1	p-value_correction=0.000324367029560692
SLC9A9	chr3	142985490	143567266	2	0.437169892423924	1	p-value_correction=0.801184647366553
PIK3CA	chr3	178916573	178952243	2	0.299231646328277	1	p-value_correction=0.783009204534181
SLC26A2	chr5	149357195	149361451	2	0.16438874449569	1	p-value_correction=0.0499037239079632
POLH	chr6	43550021	43582377	2	0.15645490941018	1	p-value_correction=0.142457788060292
POU6F2	chr7	39046422	39504325	2	0.67152360466421	1	p-value_correction=0.000734262763860616
RUNX1T1	chr8	92972414	93115138	2	0.0578154566199303	1	p-value_correction=0.478096670421582
CSMD3	chr8	113236979	114449173	2	0.0578154566199303	1	p-value_correction=0.437851825793884
RAD21	chr8	117859670	117878965	2	0.639676207128706	1	p-value_correction=0.197447567662274
JAK2	chr9	5021949	5126829	2	0.992945875277234	1	p-value_correction=0.341765219377136
MTAP	chr9	21802705	21941111	3	5.8711205041136e-09	1.4677801260284e-07	p-value_correction=5.8711205041136e-09
ERCC6	chr10	50666825	50741100	2	0.674944096610831	1	p-value_correction=0.605293609748399
MYPN	chr10	69881165	69970327	2	0.0832379270102936	1	p-value_correction=0.0991617404128059
PSAP	chr10	73577133	73594382	2	0.0832379270102936	1	p-value_correction=0.337795537439364
KCNQ1	chr11	2466611	2869300	2	0.225423091191581	1	p-value_correction=0.23277048471997
FLT3	chr13	28578153	28644812	2	0.518362499066305	1	p-value_correction=0.226448234946448
RB1	chr13	48881353	49054294	2	0.300953146183408	1	p-value_correction=0.0598286311830902
ATP7B	chr13	52508863	52585495	2	0.125444991863532	1	p-value_correction=6.9053041872613e-06
MEFV	chr16	3293094	3306636	2	0.00394173095655146	0.0867180810441321	p-value_correction=0.040166932872493
CDH1	chr16	68772146	68867432	2	0.00394173095655146	0.0867180810441321	p-value_correction=0.0443385152142292
MAP2K2	chr19	4090533	4117656	2	0.0292277920401617	0.613783632843396	p-value_correction=0.0262777348245736
ITCH	chr20	32981586	33095643	2	0.58022406281643	1	p-value_correction=0.0728459515111446
USP25	chr21	17135161	17250862	2	0.923913578691277	1	p-value_correction=0.0340354462846015
USP16	chr21	30396983	30426534	2	0.507798939367281	1	p-value_correction=0.01588414070353
RUNX1	chr21	36164631	36421301	2	0.208704227033662	1	p-value_correction=0.438799336704868
CBS	chr21	44473904	44492293	2	0.130896764546834	1	p-value_correction=0.348653981107144
FANCB	chrX	14861624	14883723	1	9.52612370201684e-08	2.19100845146387e-06	p-value_correction=0.209184930044354
UBA1	chrX	47058147	47074424	1	8.96690888726898e-72	2.51073448843531e-70	p-value_correction=4.21694696610112e-36
GATA1	chrX	48649478	48652607	1	8.96690888726898e-72	2.51073448843531e-70	p-value_correction=2.68751091128099e-07
ATP7A	chrX	77227092	77302115	1	8.96690888726898e-72	2.51073448843531e-70	p-value_correction=4.56551323125843e-33
CHM	chrX	85119576	85302568	1	3.41345996470712e-09	8.87499590823851e-08	p-value_correction=1.45074311390289e-09
BTK	chrX	100604852	100630314	1	1.04032417068306e-23	2.80887526084426e-22	p-value_correction=3.5386735639998e-25
