# Supplementary material for: Quantitative analysis of differences in copy numbers using read depth obtained from PCR-enriched samples and controls
Source: BMC Bioinformatics. 2015 Jan 28;16:17. doi: 10.1186/s12859-014-0428-5 (PMC4384318; doi:10.1186/s12859-014-0428-5)
Supplement: Additional file 4 — Comparison with ONCOCNV. This archive (zip) contains all output-files generated for the comparison of quandico and ONCOCNV. [file 12859_2014_428_MOESM4_ESM.zip › ONCOCNV/M062_S4_NA09888.profile.txt]

chr	start	end	gene	ID	ratio	predLargeSeg	segMean	predLargeCorrected	pvalRatioCorrected	perGeneEvaluation	pvalRatioGene	predPoint	predPointSusp	comments
chr1	5923229	5923339	NPHP4	NPHP400001	-0.217209196205783	1.5	-0.0559795251227513	2	0.412482653615519	2	2.66419780862855e-05	NA	NA	SegRatio=-0.15,AbsMeanSigma=0.71,pvalue=3.05889487189584e-10,pvalueTTest=3.67539986005036e-07,
chr1	5923335	5923438	NPHP4	NPHP400002	-0.00111804242305782	1.5	-0.0559795251227513	2	0.412482653615519	2	2.66419780862855e-05	NA	NA	SegRatio=-0.15,AbsMeanSigma=0.71,pvalue=3.05889487189584e-10,pvalueTTest=3.67539986005036e-07,
chr1	5923429	5923547	NPHP4	NPHP400003	-0.100585603685058	1.5	-0.0559795251227513	2	0.412482653615519	2	2.66419780862855e-05	NA	NA	SegRatio=-0.15,AbsMeanSigma=0.71,pvalue=3.05889487189584e-10,pvalueTTest=3.67539986005036e-07,
chr1	5923905	5924025	NPHP4	NPHP400004	-0.240627089212857	1.5	-0.0559795251227513	2	0.412482653615519	2	2.66419780862855e-05	NA	NA	SegRatio=-0.15,AbsMeanSigma=0.71,pvalue=3.05889487189584e-10,pvalueTTest=3.67539986005036e-07,
chr1	5923969	5924081	NPHP4	NPHP400005	-0.0310505369253051	1.5	-0.0559795251227513	2	0.412482653615519	2	2.66419780862855e-05	NA	NA	SegRatio=-0.15,AbsMeanSigma=0.71,pvalue=3.05889487189584e-10,pvalueTTest=3.67539986005036e-07,
chr1	5924046	5924161	NPHP4	NPHP400006	-0.278609966953875	1.5	-0.0559795251227513	2	0.412482653615519	2	2.66419780862855e-05	NA	NA	SegRatio=-0.15,AbsMeanSigma=0.71,pvalue=3.05889487189584e-10,pvalueTTest=3.67539986005036e-07,
chr1	5924358	5924474	NPHP4	NPHP400007	-0.0620485641377647	1.5	-0.0559795251227513	2	0.412482653615519	2	2.66419780862855e-05	NA	NA	SegRatio=-0.15,AbsMeanSigma=0.71,pvalue=3.05889487189584e-10,pvalueTTest=3.67539986005036e-07,
chr1	5924398	5924520	NPHP4	NPHP400008	0.114741101744163	1.5	-0.0559795251227513	2	0.412482653615519	2	2.66419780862855e-05	NA	NA	SegRatio=-0.15,AbsMeanSigma=0.71,pvalue=3.05889487189584e-10,pvalueTTest=3.67539986005036e-07,
chr1	5924492	5924612	NPHP4	NPHP400009	-0.107755381357373	1.5	-0.0559795251227513	2	0.412482653615519	2	2.66419780862855e-05	NA	NA	SegRatio=-0.15,AbsMeanSigma=0.71,pvalue=3.05889487189584e-10,pvalueTTest=3.67539986005036e-07,
chr1	5925096	5925194	NPHP4	NPHP400010	-0.215229162720022	1.5	-0.0559795251227513	2	0.412482653615519	2	2.66419780862855e-05	NA	NA	SegRatio=-0.15,AbsMeanSigma=0.71,pvalue=3.05889487189584e-10,pvalueTTest=3.67539986005036e-07,
chr1	5925166	5925287	NPHP4	NPHP400011	-0.134999929704127	1.5	-0.0559795251227513	2	0.412482653615519	2	2.66419780862855e-05	NA	NA	SegRatio=-0.15,AbsMeanSigma=0.71,pvalue=3.05889487189584e-10,pvalueTTest=3.67539986005036e-07,
chr1	5925210	5925327	NPHP4	NPHP400012	0.0478232987871679	1.5	-0.0559795251227513	2	0.412482653615519	2	2.66419780862855e-05	NA	NA	SegRatio=-0.15,AbsMeanSigma=0.71,pvalue=3.05889487189584e-10,pvalueTTest=3.67539986005036e-07,
chr1	5926362	5926482	NPHP4	NPHP400013	0.0242408900354659	1.5	-0.0559795251227513	2	0.412482653615519	2	2.66419780862855e-05	NA	NA	SegRatio=-0.15,AbsMeanSigma=0.71,pvalue=3.05889487189584e-10,pvalueTTest=3.67539986005036e-07,
chr1	5926431	5926522	NPHP4	NPHP400014	-0.0602082529645613	1.5	-0.0559795251227513	2	0.412482653615519	2	2.66419780862855e-05	NA	NA	SegRatio=-0.15,AbsMeanSigma=0.71,pvalue=3.05889487189584e-10,pvalueTTest=3.67539986005036e-07,
chr1	5926500	5926590	NPHP4	NPHP400015	-0.274751220781898	1.5	-0.0559795251227513	2	0.412482653615519	2	2.66419780862855e-05	NA	NA	SegRatio=-0.15,AbsMeanSigma=0.71,pvalue=3.05889487189584e-10,pvalueTTest=3.67539986005036e-07,
chr1	5927055	5927148	NPHP4	NPHP400016	-0.162857839382902	1.5	-0.0559795251227513	2	0.412482653615519	2	2.66419780862855e-05	NA	NA	SegRatio=-0.15,AbsMeanSigma=0.71,pvalue=3.05889487189584e-10,pvalueTTest=3.67539986005036e-07,
chr1	5927090	5927195	NPHP4	NPHP400017	-0.313679825963789	1.5	-0.0559795251227513	2	0.412482653615519	2	2.66419780862855e-05	NA	NA	SegRatio=-0.15,AbsMeanSigma=0.71,pvalue=3.05889487189584e-10,pvalueTTest=3.67539986005036e-07,
chr1	5927755	5927858	NPHP4	NPHP400018	0.00495159183527268	1.5	-0.0559795251227513	2	0.412482653615519	2	2.66419780862855e-05	NA	NA	SegRatio=-0.15,AbsMeanSigma=0.71,pvalue=3.05889487189584e-10,pvalueTTest=3.67539986005036e-07,
chr1	5927842	5927950	NPHP4	NPHP400019	-0.00717728226614839	1.5	-0.0559795251227513	2	0.412482653615519	2	2.66419780862855e-05	NA	NA	SegRatio=-0.15,AbsMeanSigma=0.71,pvalue=3.05889487189584e-10,pvalueTTest=3.67539986005036e-07,
chr1	5927877	5927995	NPHP4	NPHP400020	-0.238644054539436	1.5	-0.0559795251227513	2	0.412482653615519	2	2.66419780862855e-05	NA	NA	SegRatio=-0.15,AbsMeanSigma=0.71,pvalue=3.05889487189584e-10,pvalueTTest=3.67539986005036e-07,
chr1	5933291	5933406	NPHP4	NPHP400021	NA	1.5	-0.0559795251227513	2	2.43494138591943e-05	2	2.66419780862855e-05	NA	NA	SegRatio=-0.15,AbsMeanSigma=0.71,pvalue=3.05889487189584e-10,pvalueTTest=3.67539986005036e-07,
chr1	5933354	5933459	NPHP4	NPHP400022	-0.26105868679633	1.5	-0.0559795251227513	2	0.412482653615519	2	2.66419780862855e-05	NA	NA	SegRatio=-0.15,AbsMeanSigma=0.71,pvalue=3.05889487189584e-10,pvalueTTest=3.67539986005036e-07,
chr1	5934471	5934561	NPHP4	NPHP400023	NA	1.5	-0.0559795251227513	2	2.43494138591943e-05	2	2.66419780862855e-05	NA	NA	SegRatio=-0.15,AbsMeanSigma=0.71,pvalue=3.05889487189584e-10,pvalueTTest=3.67539986005036e-07,
chr1	5934513	5934634	NPHP4	NPHP400024	0.0133233611353791	1.5	-0.0559795251227513	2	0.412482653615519	2	2.66419780862855e-05	NA	NA	SegRatio=-0.15,AbsMeanSigma=0.71,pvalue=3.05889487189584e-10,pvalueTTest=3.67539986005036e-07,
chr1	5934569	5934680	NPHP4	NPHP400025	-0.0662481827156957	1.5	-0.0559795251227513	2	0.412482653615519	2	2.66419780862855e-05	NA	NA	SegRatio=-0.15,AbsMeanSigma=0.71,pvalue=3.05889487189584e-10,pvalueTTest=3.67539986005036e-07,
chr1	5934650	5934746	NPHP4	NPHP400026	-0.267571955299036	1.5	-0.0559795251227513	2	0.412482653615519	2	2.66419780862855e-05	NA	NA	SegRatio=-0.15,AbsMeanSigma=0.71,pvalue=3.05889487189584e-10,pvalueTTest=3.67539986005036e-07,
chr1	5934833	5934950	NPHP4	NPHP400027	-0.0611487417429733	1.5	-0.0559795251227513	2	0.412482653615519	2	2.66419780862855e-05	NA	NA	SegRatio=-0.15,AbsMeanSigma=0.71,pvalue=3.05889487189584e-10,pvalueTTest=3.67539986005036e-07,
chr1	5934937	5935002	NPHP4	NPHP400028	NA	1.5	-0.0559795251227513	2	2.43494138591943e-05	2	2.66419780862855e-05	NA	NA	SegRatio=-0.15,AbsMeanSigma=0.71,pvalue=3.05889487189584e-10,pvalueTTest=3.67539986005036e-07,
chr1	5934981	5935118	NPHP4	NPHP400029	-0.205694171202539	1.5	-0.0559795251227513	2	0.412482653615519	2	2.66419780862855e-05	NA	NA	SegRatio=-0.15,AbsMeanSigma=0.71,pvalue=3.05889487189584e-10,pvalueTTest=3.67539986005036e-07,
chr1	5935125	5935246	NPHP4	NPHP400030	0.055408090967213	1.5	-0.0559795251227513	2	0.412482653615519	2	2.66419780862855e-05	NA	NA	SegRatio=-0.15,AbsMeanSigma=0.71,pvalue=3.05889487189584e-10,pvalueTTest=3.67539986005036e-07,
chr1	5937107	5937203	NPHP4	NPHP400031	-0.240633842898097	1.5	-0.0559795251227513	2	0.412482653615519	2	2.66419780862855e-05	NA	NA	SegRatio=-0.15,AbsMeanSigma=0.71,pvalue=3.05889487189584e-10,pvalueTTest=3.67539986005036e-07,
chr1	5937152	5937293	NPHP4	NPHP400032	NA	1.5	-0.0559795251227513	2	2.43494138591943e-05	2	2.66419780862855e-05	NA	NA	SegRatio=-0.15,AbsMeanSigma=0.71,pvalue=3.05889487189584e-10,pvalueTTest=3.67539986005036e-07,
chr1	5937228	5937349	NPHP4	NPHP400033	0.0416411554922264	1.5	-0.0559795251227513	2	0.412482653615519	2	2.66419780862855e-05	NA	NA	SegRatio=-0.15,AbsMeanSigma=0.71,pvalue=3.05889487189584e-10,pvalueTTest=3.67539986005036e-07,
chr1	5937299	5937395	NPHP4	NPHP400034	0.378876541935357	1.5	-0.0559795251227513	2	0.412482653615519	2	2.66419780862855e-05	NA	NA	SegRatio=-0.15,AbsMeanSigma=0.71,pvalue=3.05889487189584e-10,pvalueTTest=3.67539986005036e-07,
chr1	5940172	5940279	NPHP4	NPHP400035	-0.268550425915646	1.5	-0.0559795251227513	2	0.412482653615519	2	2.66419780862855e-05	NA	NA	SegRatio=-0.15,AbsMeanSigma=0.71,pvalue=3.05889487189584e-10,pvalueTTest=3.67539986005036e-07,
chr1	5940277	5940384	NPHP4	NPHP400036	-0.194989475364978	1.5	-0.0559795251227513	2	0.412482653615519	2	2.66419780862855e-05	NA	NA	SegRatio=-0.15,AbsMeanSigma=0.71,pvalue=3.05889487189584e-10,pvalueTTest=3.67539986005036e-07,
chr1	5947263	5947376	NPHP4	NPHP400037	-0.193956473610204	1.5	-0.0559795251227513	2	0.412482653615519	2	2.66419780862855e-05	NA	NA	SegRatio=-0.15,AbsMeanSigma=0.71,pvalue=3.05889487189584e-10,pvalueTTest=3.67539986005036e-07,
chr1	5947330	5947450	NPHP4	NPHP400038	-0.0493134985434015	1.5	-0.0559795251227513	2	0.412482653615519	2	2.66419780862855e-05	NA	NA	SegRatio=-0.15,AbsMeanSigma=0.71,pvalue=3.05889487189584e-10,pvalueTTest=3.67539986005036e-07,
chr1	5947448	5947532	NPHP4	NPHP400039	-0.0927462115991091	1.5	-0.0559795251227513	2	0.412482653615519	2	2.66419780862855e-05	NA	NA	SegRatio=-0.15,AbsMeanSigma=0.71,pvalue=3.05889487189584e-10,pvalueTTest=3.67539986005036e-07,
chr1	5947477	5947615	NPHP4	NPHP400040	-0.0920628960443225	1.5	-0.0559795251227513	2	0.412482653615519	2	2.66419780862855e-05	NA	NA	SegRatio=-0.15,AbsMeanSigma=0.71,pvalue=3.05889487189584e-10,pvalueTTest=3.67539986005036e-07,
chr1	5950883	5950983	NPHP4	NPHP400041	-0.0903665273598879	1.5	-0.0559795251227513	2	0.412482653615519	2	2.66419780862855e-05	NA	NA	SegRatio=-0.15,AbsMeanSigma=0.71,pvalue=3.05889487189584e-10,pvalueTTest=3.67539986005036e-07,
chr1	5950939	5951059	NPHP4	NPHP400042	0.0205040950985859	1.5	-0.0559795251227513	2	0.412482653615519	2	2.66419780862855e-05	NA	NA	SegRatio=-0.15,AbsMeanSigma=0.71,pvalue=3.05889487189584e-10,pvalueTTest=3.67539986005036e-07,
chr1	5951049	5951165	NPHP4	NPHP400043	0.0300348930210275	1.5	-0.0559795251227513	2	0.412482653615519	2	2.66419780862855e-05	NA	NA	SegRatio=-0.15,AbsMeanSigma=0.71,pvalue=3.05889487189584e-10,pvalueTTest=3.67539986005036e-07,
chr1	5964655	5964792	NPHP4	NPHP400044	-0.128219333055788	1.5	-0.0559795251227513	2	0.412482653615519	2	2.66419780862855e-05	NA	NA	SegRatio=-0.15,AbsMeanSigma=0.71,pvalue=3.05889487189584e-10,pvalueTTest=3.67539986005036e-07,
chr1	5964725	5964837	NPHP4	NPHP400045	-0.113238129631463	1.5	-0.0559795251227513	2	0.412482653615519	2	2.66419780862855e-05	NA	NA	SegRatio=-0.15,AbsMeanSigma=0.71,pvalue=3.05889487189584e-10,pvalueTTest=3.67539986005036e-07,
chr1	5964812	5964930	NPHP4	NPHP400046	0.0507900476451656	1.5	-0.0559795251227513	2	0.412482653615519	2	2.66419780862855e-05	NA	NA	SegRatio=-0.15,AbsMeanSigma=0.71,pvalue=3.05889487189584e-10,pvalueTTest=3.67539986005036e-07,
chr1	5965326	5965414	NPHP4	NPHP400047	0.0450599073851031	1.5	-0.0559795251227513	2	0.412482653615519	2	2.66419780862855e-05	NA	NA	SegRatio=-0.15,AbsMeanSigma=0.71,pvalue=3.05889487189584e-10,pvalueTTest=3.67539986005036e-07,
chr1	5965374	5965462	NPHP4	NPHP400048	-0.00620102545861497	1.5	-0.0559795251227513	2	0.412482653615519	2	2.66419780862855e-05	NA	NA	SegRatio=-0.15,AbsMeanSigma=0.71,pvalue=3.05889487189584e-10,pvalueTTest=3.67539986005036e-07,
chr1	5965434	5965551	NPHP4	NPHP400049	-0.123993131746085	1.5	-0.0559795251227513	2	0.412482653615519	2	2.66419780862855e-05	NA	NA	SegRatio=-0.15,AbsMeanSigma=0.71,pvalue=3.05889487189584e-10,pvalueTTest=3.67539986005036e-07,
chr1	5965476	5965590	NPHP4	NPHP400050	0.121864083893274	1.5	-0.0559795251227513	2	0.412482653615519	2	2.66419780862855e-05	NA	NA	SegRatio=-0.15,AbsMeanSigma=0.71,pvalue=3.05889487189584e-10,pvalueTTest=3.67539986005036e-07,
chr1	5965641	5965743	NPHP4	NPHP400051	-0.218449067428542	1.5	-0.0559795251227513	2	0.412482653615519	2	2.66419780862855e-05	NA	NA	SegRatio=-0.15,AbsMeanSigma=0.71,pvalue=3.05889487189584e-10,pvalueTTest=3.67539986005036e-07,
chr1	5965716	5965837	NPHP4	NPHP400052	-0.0746516309746323	1.5	-0.0559795251227513	2	0.412482653615519	2	2.66419780862855e-05	NA	NA	SegRatio=-0.15,AbsMeanSigma=0.71,pvalue=3.05889487189584e-10,pvalueTTest=3.67539986005036e-07,
chr1	5965821	5965927	NPHP4	NPHP400053	-0.0265475895712061	1.5	-0.0559795251227513	2	0.412482653615519	2	2.66419780862855e-05	NA	NA	SegRatio=-0.15,AbsMeanSigma=0.71,pvalue=3.05889487189584e-10,pvalueTTest=3.67539986005036e-07,
chr1	5967139	5967278	NPHP4	NPHP400054	-0.193492651686048	1.5	-0.0559795251227513	2	0.412482653615519	2	2.66419780862855e-05	NA	NA	SegRatio=-0.15,AbsMeanSigma=0.71,pvalue=3.05889487189584e-10,pvalueTTest=3.67539986005036e-07,
chr1	5967279	5967344	NPHP4	NPHP400055	NA	1.5	-0.0559795251227513	2	2.43494138591943e-05	2	2.66419780862855e-05	NA	NA	SegRatio=-0.15,AbsMeanSigma=0.71,pvalue=3.05889487189584e-10,pvalueTTest=3.67539986005036e-07,
chr1	5969187	5969303	NPHP4	NPHP400056	-0.0464252752533268	1.5	-0.0559795251227513	2	0.412482653615519	2	2.66419780862855e-05	NA	NA	SegRatio=-0.15,AbsMeanSigma=0.71,pvalue=3.05889487189584e-10,pvalueTTest=3.67539986005036e-07,
chr1	5987662	5987784	NPHP4	NPHP400057	-0.27077017702624	1.5	-0.0559795251227513	2	0.412482653615519	2	2.66419780862855e-05	NA	NA	SegRatio=-0.15,AbsMeanSigma=0.71,pvalue=3.05889487189584e-10,pvalueTTest=3.67539986005036e-07,
chr1	5987737	5987859	NPHP4	NPHP400058	-0.18004781067398	1.5	-0.0559795251227513	2	0.412482653615519	2	2.66419780862855e-05	NA	NA	SegRatio=-0.15,AbsMeanSigma=0.71,pvalue=3.05889487189584e-10,pvalueTTest=3.67539986005036e-07,
chr1	5987800	5987895	NPHP4	NPHP400059	-0.167024452662284	1.5	-0.0559795251227513	2	0.412482653615519	2	2.66419780862855e-05	NA	NA	SegRatio=-0.15,AbsMeanSigma=0.71,pvalue=3.05889487189584e-10,pvalueTTest=3.67539986005036e-07,
chr1	5993123	5993235	NPHP4	NPHP400060	0.12179184851307	1.5	-0.0559795251227513	2	0.412482653615519	2	2.66419780862855e-05	NA	NA	SegRatio=-0.15,AbsMeanSigma=0.71,pvalue=3.05889487189584e-10,pvalueTTest=3.67539986005036e-07,
chr1	5993189	5993302	NPHP4	NPHP400061	-0.0990822052669049	1.5	-0.0559795251227513	2	0.412482653615519	2	2.66419780862855e-05	NA	NA	SegRatio=-0.15,AbsMeanSigma=0.71,pvalue=3.05889487189584e-10,pvalueTTest=3.67539986005036e-07,
chr1	5993250	5993368	NPHP4	NPHP400062	-0.221112034628347	1.5	-0.0559795251227513	2	0.412482653615519	2	2.66419780862855e-05	NA	NA	SegRatio=-0.15,AbsMeanSigma=0.71,pvalue=3.05889487189584e-10,pvalueTTest=3.67539986005036e-07,
chr1	5993309	5993430	NPHP4	NPHP400063	-0.0765777559259488	1.5	-0.0559795251227513	2	0.412482653615519	2	2.66419780862855e-05	NA	NA	SegRatio=-0.15,AbsMeanSigma=0.71,pvalue=3.05889487189584e-10,pvalueTTest=3.67539986005036e-07,
chr1	6007100	6007208	NPHP4	NPHP400064	0.148656149440806	1.5	-0.0559795251227513	2	0.412482653615519	2	2.66419780862855e-05	NA	NA	SegRatio=-0.15,AbsMeanSigma=0.71,pvalue=3.05889487189584e-10,pvalueTTest=3.67539986005036e-07,
chr1	6007202	6007308	NPHP4	NPHP400065	0.0596003457260324	1.5	-0.0559795251227513	2	0.412482653615519	2	2.66419780862855e-05	NA	NA	SegRatio=-0.15,AbsMeanSigma=0.71,pvalue=3.05889487189584e-10,pvalueTTest=3.67539986005036e-07,
chr1	6007305	6007426	NPHP4	NPHP400066	-0.155990951278576	1.5	-0.0559795251227513	2	0.412482653615519	2	2.66419780862855e-05	NA	NA	SegRatio=-0.15,AbsMeanSigma=0.71,pvalue=3.05889487189584e-10,pvalueTTest=3.67539986005036e-07,
chr1	6008067	6008187	NPHP4	NPHP400067	0.0278230544993498	1.5	-0.0559795251227513	2	0.412482653615519	2	2.66419780862855e-05	NA	NA	SegRatio=-0.15,AbsMeanSigma=0.71,pvalue=3.05889487189584e-10,pvalueTTest=3.67539986005036e-07,
chr1	6008164	6008305	NPHP4	NPHP400068	NA	1.5	-0.0559795251227513	2	2.43494138591943e-05	2	2.66419780862855e-05	NA	NA	SegRatio=-0.15,AbsMeanSigma=0.71,pvalue=3.05889487189584e-10,pvalueTTest=3.67539986005036e-07,
chr1	6008245	6008349	NPHP4	NPHP400069	-0.178354870187902	1.5	-0.0559795251227513	2	0.412482653615519	2	2.66419780862855e-05	NA	NA	SegRatio=-0.15,AbsMeanSigma=0.71,pvalue=3.05889487189584e-10,pvalueTTest=3.67539986005036e-07,
chr1	6012757	6012856	NPHP4	NPHP400070	-0.149292815336123	1.5	-0.0559795251227513	2	0.412482653615519	2	2.66419780862855e-05	NA	NA	SegRatio=-0.15,AbsMeanSigma=0.71,pvalue=3.05889487189584e-10,pvalueTTest=3.67539986005036e-07,
chr1	6012814	6012930	NPHP4	NPHP400071	-0.227279640965043	1.5	-0.0559795251227513	2	0.412482653615519	2	2.66419780862855e-05	NA	NA	SegRatio=-0.15,AbsMeanSigma=0.71,pvalue=3.05889487189584e-10,pvalueTTest=3.67539986005036e-07,
chr1	6021795	6021909	NPHP4	NPHP400072	0.213501559392744	1.5	-0.0559795251227513	2	0.412482653615519	2	2.66419780862855e-05	NA	NA	SegRatio=-0.15,AbsMeanSigma=0.71,pvalue=3.05889487189584e-10,pvalueTTest=3.67539986005036e-07,
chr1	6021875	6021991	NPHP4	NPHP400073	-0.10025038570108	1.5	-0.0559795251227513	2	0.412482653615519	2	2.66419780862855e-05	NA	NA	SegRatio=-0.15,AbsMeanSigma=0.71,pvalue=3.05889487189584e-10,pvalueTTest=3.67539986005036e-07,
chr1	6021989	6022095	NPHP4	NPHP400074	0.0731872072908287	1.5	-0.0559795251227513	2	0.412482653615519	2	2.66419780862855e-05	NA	NA	SegRatio=-0.15,AbsMeanSigma=0.71,pvalue=3.05889487189584e-10,pvalueTTest=3.67539986005036e-07,
chr1	6027331	6027442	NPHP4	NPHP400075	-0.234321615356162	1.5	-0.0559795251227513	2	0.412482653615519	2	2.66419780862855e-05	NA	NA	SegRatio=-0.15,AbsMeanSigma=0.71,pvalue=3.05889487189584e-10,pvalueTTest=3.67539986005036e-07,
chr1	6029048	6029161	NPHP4	NPHP400076	0.0910427864233483	1.5	-0.0559795251227513	2	0.412482653615519	2	2.66419780862855e-05	NA	NA	SegRatio=-0.15,AbsMeanSigma=0.71,pvalue=3.05889487189584e-10,pvalueTTest=3.67539986005036e-07,
chr1	6029162	6029278	NPHP4	NPHP400077	-0.169292814916911	1.5	-0.0559795251227513	2	0.412482653615519	2	2.66419780862855e-05	NA	NA	SegRatio=-0.15,AbsMeanSigma=0.71,pvalue=3.05889487189584e-10,pvalueTTest=3.67539986005036e-07,
chr1	6029224	6029342	NPHP4	NPHP400078	0.0991605812566355	1.5	-0.0559795251227513	2	0.412482653615519	2	2.66419780862855e-05	NA	NA	SegRatio=-0.15,AbsMeanSigma=0.71,pvalue=3.05889487189584e-10,pvalueTTest=3.67539986005036e-07,
chr1	6038340	6038455	NPHP4	NPHP400079	0.461208751984946	3.5	-0.0559795251227513	2	0.0383442627841739	2	2.66419780862855e-05	NA	NA	SegRatio=0.55,AbsMeanSigma=2.76,pvalue=9.26585531587792e-05,pvalueTTest=0.0085097713983815,
chr1	6038452	6038568	NPHP4	NPHP400080	1.17871520774406	3.5	-0.0559795251227513	2	0.0383442627841739	2	2.66419780862855e-05	NA	NA	SegRatio=0.55,AbsMeanSigma=2.76,pvalue=9.26585531587792e-05,pvalueTTest=0.0085097713983815,
chr1	6046192	6046309	NPHP4	NPHP400081	-0.0685844007163473	2	-0.0559795251227513	2	0.459372416700533	2	2.66419780862855e-05	NA	NA	SegRatio=0.08,AbsMeanSigma=0.07,pvalue=0.917614659789532,pvalueTTest=0.920181386118657,
chr1	6046262	6046380	NPHP4	NPHP400082	0.0817023431874152	2	-0.0559795251227513	2	0.459372416700533	2	2.66419780862855e-05	NA	NA	SegRatio=0.08,AbsMeanSigma=0.07,pvalue=0.917614659789532,pvalueTTest=0.920181386118657,
chr2	29416015	29416131	ALK	ALK00001	0.0911552936344253	2	-0.0818772633780358	2	0.283228549150761	2	0.0017867146522831	NA	NA	SegRatio=-0.08,AbsMeanSigma=0.58,pvalue=2.4094205749123e-07,pvalueTTest=8.64176416625817e-06,
chr2	29416121	29416220	ALK	ALK00002	-0.00188467508213408	2	-0.0818772633780358	2	0.283228549150761	2	0.0017867146522831	NA	NA	SegRatio=-0.08,AbsMeanSigma=0.58,pvalue=2.4094205749123e-07,pvalueTTest=8.64176416625817e-06,
chr2	29416210	29416329	ALK	ALK00003	-0.0926536974485755	2	-0.0818772633780358	2	0.283228549150761	2	0.0017867146522831	NA	NA	SegRatio=-0.08,AbsMeanSigma=0.58,pvalue=2.4094205749123e-07,pvalueTTest=8.64176416625817e-06,
chr2	29416265	29416372	ALK	ALK00004	-0.279108396322709	2	-0.0818772633780358	2	0.283228549150761	2	0.0017867146522831	NA	NA	SegRatio=-0.08,AbsMeanSigma=0.58,pvalue=2.4094205749123e-07,pvalueTTest=8.64176416625817e-06,
chr2	29416343	29416459	ALK	ALK00005	-0.217471622113809	2	-0.0818772633780358	2	0.283228549150761	2	0.0017867146522831	NA	NA	SegRatio=-0.08,AbsMeanSigma=0.58,pvalue=2.4094205749123e-07,pvalueTTest=8.64176416625817e-06,
chr2	29416450	29416569	ALK	ALK00006	-0.228897787022578	2	-0.0818772633780358	2	0.283228549150761	2	0.0017867146522831	NA	NA	SegRatio=-0.08,AbsMeanSigma=0.58,pvalue=2.4094205749123e-07,pvalueTTest=8.64176416625817e-06,
chr2	29416567	29416667	ALK	ALK00007	-1.02221431249745	2	-0.0818772633780358	2	0.283228549150761	2	0.0017867146522831	NA	NA	SegRatio=-0.08,AbsMeanSigma=0.58,pvalue=2.4094205749123e-07,pvalueTTest=8.64176416625817e-06,
chr2	29416595	29416714	ALK	ALK00008	-0.0916885417446492	2	-0.0818772633780358	2	0.283228549150761	2	0.0017867146522831	NA	NA	SegRatio=-0.08,AbsMeanSigma=0.58,pvalue=2.4094205749123e-07,pvalueTTest=8.64176416625817e-06,
chr2	29416676	29416771	ALK	ALK00009	-0.257269065776461	2	-0.0818772633780358	2	0.283228549150761	2	0.0017867146522831	NA	NA	SegRatio=-0.08,AbsMeanSigma=0.58,pvalue=2.4094205749123e-07,pvalueTTest=8.64176416625817e-06,
chr2	29416765	29416872	ALK	ALK00010	0.18738035426869	2	-0.0818772633780358	2	0.283228549150761	2	0.0017867146522831	NA	NA	SegRatio=-0.08,AbsMeanSigma=0.58,pvalue=2.4094205749123e-07,pvalueTTest=8.64176416625817e-06,
chr2	29419590	29419703	ALK	ALK00011	0.222143343181977	2	-0.0818772633780358	2	0.283228549150761	2	0.0017867146522831	NA	NA	SegRatio=-0.08,AbsMeanSigma=0.58,pvalue=2.4094205749123e-07,pvalueTTest=8.64176416625817e-06,
chr2	29419698	29419809	ALK	ALK00012	0.183754115765744	2	-0.0818772633780358	2	0.283228549150761	2	0.0017867146522831	NA	NA	SegRatio=-0.08,AbsMeanSigma=0.58,pvalue=2.4094205749123e-07,pvalueTTest=8.64176416625817e-06,
chr2	29420348	29420466	ALK	ALK00013	-0.0818772633780358	2	-0.0818772633780358	2	0.283228549150761	2	0.0017867146522831	NA	NA	SegRatio=-0.08,AbsMeanSigma=0.58,pvalue=2.4094205749123e-07,pvalueTTest=8.64176416625817e-06,
chr2	29420461	29420552	ALK	ALK00014	-0.0773987979008089	2	-0.0818772633780358	2	0.283228549150761	2	0.0017867146522831	NA	NA	SegRatio=-0.08,AbsMeanSigma=0.58,pvalue=2.4094205749123e-07,pvalueTTest=8.64176416625817e-06,
chr2	29420539	29420648	ALK	ALK00015	-0.236126183283637	2	-0.0818772633780358	2	0.283228549150761	2	0.0017867146522831	NA	NA	SegRatio=-0.08,AbsMeanSigma=0.58,pvalue=2.4094205749123e-07,pvalueTTest=8.64176416625817e-06,
chr2	29430015	29430124	ALK	ALK00016	-0.127077919227234	2	-0.0818772633780358	2	0.283228549150761	2	0.0017867146522831	NA	NA	SegRatio=-0.08,AbsMeanSigma=0.58,pvalue=2.4094205749123e-07,pvalueTTest=8.64176416625817e-06,
chr2	29430107	29430214	ALK	ALK00017	0.00127271914437	2	-0.0818772633780358	2	0.283228549150761	2	0.0017867146522831	NA	NA	SegRatio=-0.08,AbsMeanSigma=0.58,pvalue=2.4094205749123e-07,pvalueTTest=8.64176416625817e-06,
chr2	29432564	29432683	ALK	ALK00018	-0.130869087709272	2	-0.0818772633780358	2	0.283228549150761	2	0.0017867146522831	NA	NA	SegRatio=-0.08,AbsMeanSigma=0.58,pvalue=2.4094205749123e-07,pvalueTTest=8.64176416625817e-06,
chr2	29432653	29432739	ALK	ALK00019	0.0139717437965701	2	-0.0818772633780358	2	0.283228549150761	2	0.0017867146522831	NA	NA	SegRatio=-0.08,AbsMeanSigma=0.58,pvalue=2.4094205749123e-07,pvalueTTest=8.64176416625817e-06,
chr2	29432728	29432839	ALK	ALK00020	NA	2	-0.0818772633780358	2	0.283228549150761	2	0.0017867146522831	NA	NA	SegRatio=-0.08,AbsMeanSigma=0.58,pvalue=2.4094205749123e-07,pvalueTTest=8.64176416625817e-06,
chr2	29436760	29436875	ALK	ALK00021	-0.0680847410782156	2	-0.0818772633780358	2	0.283228549150761	2	0.0017867146522831	NA	NA	SegRatio=-0.08,AbsMeanSigma=0.58,pvalue=2.4094205749123e-07,pvalueTTest=8.64176416625817e-06,
chr2	29436874	29436992	ALK	ALK00022	-0.326941686894155	2	-0.0818772633780358	2	0.283228549150761	2	0.0017867146522831	NA	NA	SegRatio=-0.08,AbsMeanSigma=0.58,pvalue=2.4094205749123e-07,pvalueTTest=8.64176416625817e-06,
chr2	29443547	29443666	ALK	ALK00023	-0.290846085148037	2	-0.0818772633780358	2	0.283228549150761	2	0.0017867146522831	NA	NA	SegRatio=-0.08,AbsMeanSigma=0.58,pvalue=2.4094205749123e-07,pvalueTTest=8.64176416625817e-06,
chr2	29443611	29443730	ALK	ALK00024	-0.14842950455964	2	-0.0818772633780358	2	0.283228549150761	2	0.0017867146522831	NA	NA	SegRatio=-0.08,AbsMeanSigma=0.58,pvalue=2.4094205749123e-07,pvalueTTest=8.64176416625817e-06,
chr2	29445156	29445246	ALK	ALK00025	0.11944464861526	2	-0.0818772633780358	2	0.283228549150761	2	0.0017867146522831	NA	NA	SegRatio=-0.08,AbsMeanSigma=0.58,pvalue=2.4094205749123e-07,pvalueTTest=8.64176416625817e-06,
chr2	29445242	29445359	ALK	ALK00026	0.00106740929260758	2	-0.0818772633780358	2	0.283228549150761	2	0.0017867146522831	NA	NA	SegRatio=-0.08,AbsMeanSigma=0.58,pvalue=2.4094205749123e-07,pvalueTTest=8.64176416625817e-06,
chr2	29445327	29445427	ALK	ALK00027	-0.295036017289894	2	-0.0818772633780358	2	0.283228549150761	2	0.0017867146522831	NA	NA	SegRatio=-0.08,AbsMeanSigma=0.58,pvalue=2.4094205749123e-07,pvalueTTest=8.64176416625817e-06,
chr2	29445388	29445505	ALK	ALK00028	0.0742606300060822	2	-0.0818772633780358	2	0.283228549150761	2	0.0017867146522831	NA	NA	SegRatio=-0.08,AbsMeanSigma=0.58,pvalue=2.4094205749123e-07,pvalueTTest=8.64176416625817e-06,
chr2	29446167	29446285	ALK	ALK00029	-0.0992421733664922	2	-0.0818772633780358	2	0.283228549150761	2	0.0017867146522831	NA	NA	SegRatio=-0.08,AbsMeanSigma=0.58,pvalue=2.4094205749123e-07,pvalueTTest=8.64176416625817e-06,
chr2	29446223	29446329	ALK	ALK00030	0.0935313298294846	2	-0.0818772633780358	2	0.283228549150761	2	0.0017867146522831	NA	NA	SegRatio=-0.08,AbsMeanSigma=0.58,pvalue=2.4094205749123e-07,pvalueTTest=8.64176416625817e-06,
chr2	29446267	29446388	ALK	ALK00031	0.0341102987076838	2	-0.0818772633780358	2	0.283228549150761	2	0.0017867146522831	NA	NA	SegRatio=-0.08,AbsMeanSigma=0.58,pvalue=2.4094205749123e-07,pvalueTTest=8.64176416625817e-06,
chr2	29446339	29446456	ALK	ALK00032	-0.0581987038077887	2	-0.0818772633780358	2	0.283228549150761	2	0.0017867146522831	NA	NA	SegRatio=-0.08,AbsMeanSigma=0.58,pvalue=2.4094205749123e-07,pvalueTTest=8.64176416625817e-06,
chr2	29448273	29448381	ALK	ALK00033	-0.161675439325875	2	-0.0818772633780358	2	0.283228549150761	2	0.0017867146522831	NA	NA	SegRatio=-0.08,AbsMeanSigma=0.58,pvalue=2.4094205749123e-07,pvalueTTest=8.64176416625817e-06,
chr2	29448332	29448450	ALK	ALK00034	0.164503581795156	2	-0.0818772633780358	2	0.283228549150761	2	0.0017867146522831	NA	NA	SegRatio=-0.08,AbsMeanSigma=0.58,pvalue=2.4094205749123e-07,pvalueTTest=8.64176416625817e-06,
chr2	29449753	29449871	ALK	ALK00035	-0.104217619769185	2	-0.0818772633780358	2	0.283228549150761	2	0.0017867146522831	NA	NA	SegRatio=-0.08,AbsMeanSigma=0.58,pvalue=2.4094205749123e-07,pvalueTTest=8.64176416625817e-06,
chr2	29449848	29449940	ALK	ALK00036	-0.132690028378086	2	-0.0818772633780358	2	0.283228549150761	2	0.0017867146522831	NA	NA	SegRatio=-0.08,AbsMeanSigma=0.58,pvalue=2.4094205749123e-07,pvalueTTest=8.64176416625817e-06,
chr2	29449888	29450002	ALK	ALK00037	-0.477620091372428	2	-0.0818772633780358	2	0.283228549150761	2	0.0017867146522831	NA	NA	SegRatio=-0.08,AbsMeanSigma=0.58,pvalue=2.4094205749123e-07,pvalueTTest=8.64176416625817e-06,
chr2	29450414	29450511	ALK	ALK00038	-0.15835812003296	2	-0.0818772633780358	2	0.283228549150761	2	0.0017867146522831	NA	NA	SegRatio=-0.08,AbsMeanSigma=0.58,pvalue=2.4094205749123e-07,pvalueTTest=8.64176416625817e-06,
chr2	29450441	29450550	ALK	ALK00039	-0.0487494781353492	2	-0.0818772633780358	2	0.283228549150761	2	0.0017867146522831	NA	NA	SegRatio=-0.08,AbsMeanSigma=0.58,pvalue=2.4094205749123e-07,pvalueTTest=8.64176416625817e-06,
chr2	29450498	29450619	ALK	ALK00040	-0.132975519442685	2	-0.0818772633780358	2	0.283228549150761	2	0.0017867146522831	NA	NA	SegRatio=-0.08,AbsMeanSigma=0.58,pvalue=2.4094205749123e-07,pvalueTTest=8.64176416625817e-06,
chr2	29451711	29451827	ALK	ALK00041	NA	2	-0.0818772633780358	2	0.283228549150761	2	0.0017867146522831	NA	NA	SegRatio=-0.08,AbsMeanSigma=0.58,pvalue=2.4094205749123e-07,pvalueTTest=8.64176416625817e-06,
chr2	29451759	29451890	ALK	ALK00042	NA	2	-0.0818772633780358	2	0.283228549150761	2	0.0017867146522831	NA	NA	SegRatio=-0.08,AbsMeanSigma=0.58,pvalue=2.4094205749123e-07,pvalueTTest=8.64176416625817e-06,
chr2	29451885	29451972	ALK	ALK00043	0.00358467868230246	2	-0.0818772633780358	2	0.283228549150761	2	0.0017867146522831	NA	NA	SegRatio=-0.08,AbsMeanSigma=0.58,pvalue=2.4094205749123e-07,pvalueTTest=8.64176416625817e-06,
chr2	29455093	29455208	ALK	ALK00044	0.0097197482562642	2	-0.0818772633780358	2	0.283228549150761	2	0.0017867146522831	NA	NA	SegRatio=-0.08,AbsMeanSigma=0.58,pvalue=2.4094205749123e-07,pvalueTTest=8.64176416625817e-06,
chr2	29455199	29455309	ALK	ALK00045	0.334227386451446	2	-0.0818772633780358	2	0.283228549150761	2	0.0017867146522831	NA	NA	SegRatio=-0.08,AbsMeanSigma=0.58,pvalue=2.4094205749123e-07,pvalueTTest=8.64176416625817e-06,
chr2	29455248	29455387	ALK	ALK00046	0.0188697027659605	2	-0.0818772633780358	2	0.283228549150761	2	0.0017867146522831	NA	NA	SegRatio=-0.08,AbsMeanSigma=0.58,pvalue=2.4094205749123e-07,pvalueTTest=8.64176416625817e-06,
chr2	29456410	29456529	ALK	ALK00047	-0.192725105043439	2	-0.0818772633780358	2	0.283228549150761	2	0.0017867146522831	NA	NA	SegRatio=-0.08,AbsMeanSigma=0.58,pvalue=2.4094205749123e-07,pvalueTTest=8.64176416625817e-06,
chr2	29456508	29456611	ALK	ALK00048	0.0730324407798467	2	-0.0818772633780358	2	0.283228549150761	2	0.0017867146522831	NA	NA	SegRatio=-0.08,AbsMeanSigma=0.58,pvalue=2.4094205749123e-07,pvalueTTest=8.64176416625817e-06,
chr2	29462479	29462599	ALK	ALK00049	-0.216496225793606	2	-0.0818772633780358	2	0.283228549150761	2	0.0017867146522831	NA	NA	SegRatio=-0.08,AbsMeanSigma=0.58,pvalue=2.4094205749123e-07,pvalueTTest=8.64176416625817e-06,
chr2	29462593	29462704	ALK	ALK00050	-0.0789107870374366	2	-0.0818772633780358	2	0.283228549150761	2	0.0017867146522831	NA	NA	SegRatio=-0.08,AbsMeanSigma=0.58,pvalue=2.4094205749123e-07,pvalueTTest=8.64176416625817e-06,
chr2	29462658	29462777	ALK	ALK00051	-0.0800084648071209	2	-0.0818772633780358	2	0.283228549150761	2	0.0017867146522831	NA	NA	SegRatio=-0.08,AbsMeanSigma=0.58,pvalue=2.4094205749123e-07,pvalueTTest=8.64176416625817e-06,
chr2	29473931	29474053	ALK	ALK00052	-0.136891502901193	2	-0.0818772633780358	2	0.283228549150761	2	0.0017867146522831	NA	NA	SegRatio=-0.08,AbsMeanSigma=0.58,pvalue=2.4094205749123e-07,pvalueTTest=8.64176416625817e-06,
chr2	29474018	29474130	ALK	ALK00053	-0.109304432647308	2	-0.0818772633780358	2	0.283228549150761	2	0.0017867146522831	NA	NA	SegRatio=-0.08,AbsMeanSigma=0.58,pvalue=2.4094205749123e-07,pvalueTTest=8.64176416625817e-06,
chr2	29474130	29474230	ALK	ALK00054	NA	2	-0.0818772633780358	2	0.283228549150761	2	0.0017867146522831	NA	NA	SegRatio=-0.08,AbsMeanSigma=0.58,pvalue=2.4094205749123e-07,pvalueTTest=8.64176416625817e-06,
chr2	29497904	29498015	ALK	ALK00055	-0.0551621278002888	2	-0.0818772633780358	2	0.283228549150761	2	0.0017867146522831	NA	NA	SegRatio=-0.08,AbsMeanSigma=0.58,pvalue=2.4094205749123e-07,pvalueTTest=8.64176416625817e-06,
chr2	29498006	29498122	ALK	ALK00056	-0.0520059139029879	2	-0.0818772633780358	2	0.283228549150761	2	0.0017867146522831	NA	NA	SegRatio=-0.08,AbsMeanSigma=0.58,pvalue=2.4094205749123e-07,pvalueTTest=8.64176416625817e-06,
chr2	29498193	29498297	ALK	ALK00057	-0.121911973776786	2	-0.0818772633780358	2	0.283228549150761	2	0.0017867146522831	NA	NA	SegRatio=-0.08,AbsMeanSigma=0.58,pvalue=2.4094205749123e-07,pvalueTTest=8.64176416625817e-06,
chr2	29498298	29498417	ALK	ALK00058	-0.0570972246109827	2	-0.0818772633780358	2	0.283228549150761	2	0.0017867146522831	NA	NA	SegRatio=-0.08,AbsMeanSigma=0.58,pvalue=2.4094205749123e-07,pvalueTTest=8.64176416625817e-06,
chr2	29519730	29519844	ALK	ALK00059	-0.184226692162722	2	-0.0818772633780358	2	0.283228549150761	2	0.0017867146522831	NA	NA	SegRatio=-0.08,AbsMeanSigma=0.58,pvalue=2.4094205749123e-07,pvalueTTest=8.64176416625817e-06,
chr2	29519814	29519931	ALK	ALK00060	0.0259551298992273	2	-0.0818772633780358	2	0.283228549150761	2	0.0017867146522831	NA	NA	SegRatio=-0.08,AbsMeanSigma=0.58,pvalue=2.4094205749123e-07,pvalueTTest=8.64176416625817e-06,
chr2	29519875	29519988	ALK	ALK00061	-0.0114573884396655	2	-0.0818772633780358	2	0.283228549150761	2	0.0017867146522831	NA	NA	SegRatio=-0.08,AbsMeanSigma=0.58,pvalue=2.4094205749123e-07,pvalueTTest=8.64176416625817e-06,
chr2	29541128	29541245	ALK	ALK00062	0.0415142257589864	2	-0.0818772633780358	2	0.283228549150761	2	0.0017867146522831	NA	NA	SegRatio=-0.08,AbsMeanSigma=0.58,pvalue=2.4094205749123e-07,pvalueTTest=8.64176416625817e-06,
chr2	29541212	29541329	ALK	ALK00063	-0.158596262252548	2	-0.0818772633780358	2	0.283228549150761	2	0.0017867146522831	NA	NA	SegRatio=-0.08,AbsMeanSigma=0.58,pvalue=2.4094205749123e-07,pvalueTTest=8.64176416625817e-06,
chr2	29543584	29543701	ALK	ALK00064	-0.213339386834769	2	-0.0818772633780358	2	0.283228549150761	2	0.0017867146522831	NA	NA	SegRatio=-0.08,AbsMeanSigma=0.58,pvalue=2.4094205749123e-07,pvalueTTest=8.64176416625817e-06,
chr2	29543655	29543771	ALK	ALK00065	-0.186730714880242	2	-0.0818772633780358	2	0.283228549150761	2	0.0017867146522831	NA	NA	SegRatio=-0.08,AbsMeanSigma=0.58,pvalue=2.4094205749123e-07,pvalueTTest=8.64176416625817e-06,
chr2	29551137	29551257	ALK	ALK00066	-0.208397761976295	2	-0.0818772633780358	2	0.283228549150761	2	0.0017867146522831	NA	NA	SegRatio=-0.08,AbsMeanSigma=0.58,pvalue=2.4094205749123e-07,pvalueTTest=8.64176416625817e-06,
chr2	29551235	29551340	ALK	ALK00067	-0.133925882574413	2	-0.0818772633780358	2	0.283228549150761	2	0.0017867146522831	NA	NA	SegRatio=-0.08,AbsMeanSigma=0.58,pvalue=2.4094205749123e-07,pvalueTTest=8.64176416625817e-06,
chr2	29551330	29551441	ALK	ALK00068	NA	2	-0.0818772633780358	2	0.283228549150761	2	0.0017867146522831	NA	NA	SegRatio=-0.08,AbsMeanSigma=0.58,pvalue=2.4094205749123e-07,pvalueTTest=8.64176416625817e-06,
chr2	29606563	29606677	ALK	ALK00069	-0.0243552592708746	2	-0.0818772633780358	2	0.283228549150761	2	0.0017867146522831	NA	NA	SegRatio=-0.08,AbsMeanSigma=0.58,pvalue=2.4094205749123e-07,pvalueTTest=8.64176416625817e-06,
chr2	29606667	29606783	ALK	ALK00070	-0.0425663255068073	2	-0.0818772633780358	2	0.283228549150761	2	0.0017867146522831	NA	NA	SegRatio=-0.08,AbsMeanSigma=0.58,pvalue=2.4094205749123e-07,pvalueTTest=8.64176416625817e-06,
chr2	29754741	29754848	ALK	ALK00071	0.0830085526295668	2	-0.0818772633780358	2	0.283228549150761	2	0.0017867146522831	NA	NA	SegRatio=-0.08,AbsMeanSigma=0.58,pvalue=2.4094205749123e-07,pvalueTTest=8.64176416625817e-06,
chr2	29754818	29754935	ALK	ALK00072	-0.15398495455315	2	-0.0818772633780358	2	0.283228549150761	2	0.0017867146522831	NA	NA	SegRatio=-0.08,AbsMeanSigma=0.58,pvalue=2.4094205749123e-07,pvalueTTest=8.64176416625817e-06,
chr2	29754934	29755052	ALK	ALK00073	0.145813548242778	2	-0.0818772633780358	2	0.283228549150761	2	0.0017867146522831	NA	NA	SegRatio=-0.08,AbsMeanSigma=0.58,pvalue=2.4094205749123e-07,pvalueTTest=8.64176416625817e-06,
chr2	29917634	29917751	ALK	ALK00074	-0.195262137754331	2	-0.0818772633780358	2	0.283228549150761	2	0.0017867146522831	NA	NA	SegRatio=-0.08,AbsMeanSigma=0.58,pvalue=2.4094205749123e-07,pvalueTTest=8.64176416625817e-06,
chr2	29917742	29917861	ALK	ALK00075	-0.16130850128846	2	-0.0818772633780358	2	0.283228549150761	2	0.0017867146522831	NA	NA	SegRatio=-0.08,AbsMeanSigma=0.58,pvalue=2.4094205749123e-07,pvalueTTest=8.64176416625817e-06,
chr2	29917826	29917919	ALK	ALK00076	-0.23555537486232	2	-0.0818772633780358	2	0.283228549150761	2	0.0017867146522831	NA	NA	SegRatio=-0.08,AbsMeanSigma=0.58,pvalue=2.4094205749123e-07,pvalueTTest=8.64176416625817e-06,
chr2	29940373	29940482	ALK	ALK00077	0.0283874682339986	2	-0.0818772633780358	2	0.283228549150761	2	0.0017867146522831	NA	NA	SegRatio=-0.08,AbsMeanSigma=0.58,pvalue=2.4094205749123e-07,pvalueTTest=8.64176416625817e-06,
chr2	29940481	29940585	ALK	ALK00078	-0.201454930454654	2	-0.0818772633780358	2	0.283228549150761	2	0.0017867146522831	NA	NA	SegRatio=-0.08,AbsMeanSigma=0.58,pvalue=2.4094205749123e-07,pvalueTTest=8.64176416625817e-06,
chr2	30142816	30142955	ALK	ALK00079	0.423159159036019	2.5	0.21847628035402	2	0.283228549150761	2	0.0017867146522831	NA	NA	SegRatio=0.22,AbsMeanSigma=1.91,pvalue=3.19963837391982e-19,pvalueTTest=2.04789415726593e-08,
chr2	30142877	30142997	ALK	ALK00080	0.752437080015016	2.5	0.21847628035402	2	0.283228549150761	2	0.0017867146522831	NA	NA	SegRatio=0.22,AbsMeanSigma=1.91,pvalue=3.19963837391982e-19,pvalueTTest=2.04789415726593e-08,
chr2	30142949	30143016	ALK	ALK00081	0.635499504661194	2.5	0.21847628035402	2	0.283228549150761	2	0.0017867146522831	NA	NA	SegRatio=0.22,AbsMeanSigma=1.91,pvalue=3.19963837391982e-19,pvalueTTest=2.04789415726593e-08,
chr2	30143003	30143141	ALK	ALK00082	NA	2.5	0.21847628035402	2	0.283228549150761	2	0.0017867146522831	NA	NA	SegRatio=0.22,AbsMeanSigma=1.91,pvalue=3.19963837391982e-19,pvalueTTest=2.04789415726593e-08,
chr2	47600571	47600681	EPCAM	EPCAM00001	0.466350558933468	2.5	0.21847628035402	2.5	7.07149060915405e-07	2.5	7.07149060915405e-07	NA	NA	SegRatio=0.22,AbsMeanSigma=1.91,pvalue=3.19963837391982e-19,pvalueTTest=2.04789415726593e-08,
chr2	47600663	47600766	EPCAM	EPCAM00002	0.409676316046035	2.5	0.21847628035402	2.5	7.07149060915405e-07	2.5	7.07149060915405e-07	NA	NA	SegRatio=0.22,AbsMeanSigma=1.91,pvalue=3.19963837391982e-19,pvalueTTest=2.04789415726593e-08,
chr2	47600875	47600962	EPCAM	EPCAM00003	0.409503481529503	2.5	0.21847628035402	2.5	7.07149060915405e-07	2.5	7.07149060915405e-07	NA	NA	SegRatio=0.22,AbsMeanSigma=1.91,pvalue=3.19963837391982e-19,pvalueTTest=2.04789415726593e-08,
chr2	47600938	47601040	EPCAM	EPCAM00004	0.281379638772307	2.5	0.21847628035402	2.5	7.07149060915405e-07	2.5	7.07149060915405e-07	NA	NA	SegRatio=0.22,AbsMeanSigma=1.91,pvalue=3.19963837391982e-19,pvalueTTest=2.04789415726593e-08,
chr2	47601038	47601158	EPCAM	EPCAM00005	0.0788961872595487	2.5	0.21847628035402	2.5	7.07149060915405e-07	2.5	7.07149060915405e-07	NA	NA	SegRatio=0.22,AbsMeanSigma=1.91,pvalue=3.19963837391982e-19,pvalueTTest=2.04789415726593e-08,
chr2	47601151	47601264	EPCAM	EPCAM00006	0.107488589448343	2.5	0.21847628035402	2.5	7.07149060915405e-07	2.5	7.07149060915405e-07	NA	NA	SegRatio=0.22,AbsMeanSigma=1.91,pvalue=3.19963837391982e-19,pvalueTTest=2.04789415726593e-08,
chr2	47602339	47602443	EPCAM	EPCAM00007	0.208826423442545	2.5	0.21847628035402	2.5	7.07149060915405e-07	2.5	7.07149060915405e-07	NA	NA	SegRatio=0.22,AbsMeanSigma=1.91,pvalue=3.19963837391982e-19,pvalueTTest=2.04789415726593e-08,
chr2	47602389	47602486	EPCAM	EPCAM00008	0.324909075486293	2.5	0.21847628035402	2.5	7.07149060915405e-07	2.5	7.07149060915405e-07	NA	NA	SegRatio=0.22,AbsMeanSigma=1.91,pvalue=3.19963837391982e-19,pvalueTTest=2.04789415726593e-08,
chr2	47604086	47604200	EPCAM	EPCAM00009	0.249518490352238	2.5	0.21847628035402	2.5	7.07149060915405e-07	2.5	7.07149060915405e-07	NA	NA	SegRatio=0.22,AbsMeanSigma=1.91,pvalue=3.19963837391982e-19,pvalueTTest=2.04789415726593e-08,
chr2	47604173	47604288	EPCAM	EPCAM00010	0.137817870945476	2.5	0.21847628035402	2.5	7.07149060915405e-07	2.5	7.07149060915405e-07	NA	NA	SegRatio=0.22,AbsMeanSigma=1.91,pvalue=3.19963837391982e-19,pvalueTTest=2.04789415726593e-08,
chr2	47606015	47606116	EPCAM	EPCAM00011	NA	2.5	0.21847628035402	2.5	7.07149060915405e-07	2.5	7.07149060915405e-07	NA	NA	SegRatio=0.22,AbsMeanSigma=1.91,pvalue=3.19963837391982e-19,pvalueTTest=2.04789415726593e-08,
chr2	47606112	47606222	EPCAM	EPCAM00012	0.304832497683039	2.5	0.21847628035402	2.5	7.07149060915405e-07	2.5	7.07149060915405e-07	NA	NA	SegRatio=0.22,AbsMeanSigma=1.91,pvalue=3.19963837391982e-19,pvalueTTest=2.04789415726593e-08,
chr2	47606866	47606977	EPCAM	EPCAM00013	0.125782441404044	2.5	0.21847628035402	2.5	7.07149060915405e-07	2.5	7.07149060915405e-07	NA	NA	SegRatio=0.22,AbsMeanSigma=1.91,pvalue=3.19963837391982e-19,pvalueTTest=2.04789415726593e-08,
chr2	47606960	47607077	EPCAM	EPCAM00014	0.161113622563163	2.5	0.21847628035402	2.5	7.07149060915405e-07	2.5	7.07149060915405e-07	NA	NA	SegRatio=0.22,AbsMeanSigma=1.91,pvalue=3.19963837391982e-19,pvalueTTest=2.04789415726593e-08,
chr2	47607041	47607159	EPCAM	EPCAM00015	0.21847628035402	2.5	0.21847628035402	2.5	7.07149060915405e-07	2.5	7.07149060915405e-07	NA	NA	SegRatio=0.22,AbsMeanSigma=1.91,pvalue=3.19963837391982e-19,pvalueTTest=2.04789415726593e-08,
chr2	47612282	47612391	EPCAM	EPCAM00016	0.183669564550212	2.5	0.21847628035402	2.5	7.07149060915405e-07	2.5	7.07149060915405e-07	NA	NA	SegRatio=0.22,AbsMeanSigma=1.91,pvalue=3.19963837391982e-19,pvalueTTest=2.04789415726593e-08,
chr2	47613668	47613765	EPCAM	EPCAM00017	NA	2.5	0.21847628035402	2.5	7.07149060915405e-07	2.5	7.07149060915405e-07	NA	NA	SegRatio=0.22,AbsMeanSigma=1.91,pvalue=3.19963837391982e-19,pvalueTTest=2.04789415726593e-08,
chr2	47613727	47613837	EPCAM	EPCAM00018	0.166128048677784	2.5	0.21847628035402	2.5	7.07149060915405e-07	2.5	7.07149060915405e-07	NA	NA	SegRatio=0.22,AbsMeanSigma=1.91,pvalue=3.19963837391982e-19,pvalueTTest=2.04789415726593e-08,
chr3	100432492	100432584	TFG	TFG00001	0.282172764072922	2	0.282172764072922	2	0.257239827995022	2	0.257239827995022	NA	NA	SegRatio=0.28,AbsMeanSigma=2.32,pvalue=5.97200131977855e-05,pvalueTTest=0.022741032454886,Adjusted:byPvalueTTestRatio;
chr3	100432552	100432662	TFG	TFG00002.TFG00003	0.241956538289786	2	0.282172764072922	2	0.257239827995022	2	0.257239827995022	NA	NA	SegRatio=0.28,AbsMeanSigma=2.32,pvalue=5.97200131977855e-05,pvalueTTest=0.022741032454886,Adjusted:byPvalueTTestRatio;
chr3	100432675	100432809	TFG	TFG00004	0.582406931208147	2	0.282172764072922	2	0.257239827995022	2	0.257239827995022	NA	NA	SegRatio=0.28,AbsMeanSigma=2.32,pvalue=5.97200131977855e-05,pvalueTTest=0.022741032454886,Adjusted:byPvalueTTestRatio;
chr3	100438720	100438856	TFG	TFG00005	NA	2	0.0490787231012945	2	0.257239827995022	2	0.257239827995022	NA	NA	SegRatio=0.05,AbsMeanSigma=0.05,pvalue=0.747388442634872,pvalueTTest=0.894783687629022,
chr3	100438869	100438980	TFG	TFG00006	NA	2	0.0490787231012945	2	0.257239827995022	2	0.257239827995022	NA	NA	SegRatio=0.05,AbsMeanSigma=0.05,pvalue=0.747388442634872,pvalueTTest=0.894783687629022,
chr3	100447567	100447679	TFG	TFG00007	0.131716165914393	2	0.0490787231012945	2	0.257239827995022	2	0.257239827995022	NA	NA	SegRatio=0.05,AbsMeanSigma=0.05,pvalue=0.747388442634872,pvalueTTest=0.894783687629022,
chr3	100447658	100447776	TFG	TFG00008	0.0201300419315898	2	0.0490787231012945	2	0.257239827995022	2	0.257239827995022	NA	NA	SegRatio=0.05,AbsMeanSigma=0.05,pvalue=0.747388442634872,pvalueTTest=0.894783687629022,
chr3	100451298	100451414	TFG	TFG00009	0.136603308996779	2	0.0490787231012945	2	0.257239827995022	2	0.257239827995022	NA	NA	SegRatio=0.05,AbsMeanSigma=0.05,pvalue=0.747388442634872,pvalueTTest=0.894783687629022,
chr3	100451415	100451530	TFG	TFG00010	0.107303778318371	2	0.0490787231012945	2	0.257239827995022	2	0.257239827995022	NA	NA	SegRatio=0.05,AbsMeanSigma=0.05,pvalue=0.747388442634872,pvalueTTest=0.894783687629022,
chr3	100451510	100451624	TFG	TFG00011	0.165580611894291	2	0.0490787231012945	2	0.257239827995022	2	0.257239827995022	NA	NA	SegRatio=0.05,AbsMeanSigma=0.05,pvalue=0.747388442634872,pvalueTTest=0.894783687629022,
chr3	100455395	100455513	TFG	TFG00012	-0.10563855258811	2	0.0490787231012945	2	0.257239827995022	2	0.257239827995022	NA	NA	SegRatio=0.05,AbsMeanSigma=0.05,pvalue=0.747388442634872,pvalueTTest=0.894783687629022,
chr3	100455458	100455573	TFG	TFG00013	0.0313247640337447	2	0.0490787231012945	2	0.257239827995022	2	0.257239827995022	NA	NA	SegRatio=0.05,AbsMeanSigma=0.05,pvalue=0.747388442634872,pvalueTTest=0.894783687629022,
chr3	100455530	100455646	TFG	TFG00014	0.144613132510853	2	0.0490787231012945	2	0.257239827995022	2	0.257239827995022	NA	NA	SegRatio=0.05,AbsMeanSigma=0.05,pvalue=0.747388442634872,pvalueTTest=0.894783687629022,
chr3	100463645	100463763	TFG	TFG00015	-0.161337161083404	2	0.0490787231012945	2	0.257239827995022	2	0.257239827995022	NA	NA	SegRatio=0.05,AbsMeanSigma=0.05,pvalue=0.747388442634872,pvalueTTest=0.894783687629022,
chr3	100463692	100463788	TFG	TFG00016	-0.0966343300868722	2	0.0490787231012945	2	0.257239827995022	2	0.257239827995022	NA	NA	SegRatio=0.05,AbsMeanSigma=0.05,pvalue=0.747388442634872,pvalueTTest=0.894783687629022,
chr3	100466928	100467024	TFG	TFG00017	0.17208576281739	2	0.0490787231012945	2	0.257239827995022	2	0.257239827995022	NA	NA	SegRatio=0.05,AbsMeanSigma=0.05,pvalue=0.747388442634872,pvalueTTest=0.894783687629022,
chr3	100466997	100467094	TFG	TFG00018	-0.0119233330999166	2	0.0490787231012945	2	0.257239827995022	2	0.257239827995022	NA	NA	SegRatio=0.05,AbsMeanSigma=0.05,pvalue=0.747388442634872,pvalueTTest=0.894783687629022,
chr3	100467092	100467207	TFG	TFG00019	-0.0765976502669677	2	0.0490787231012945	2	0.257239827995022	2	0.257239827995022	NA	NA	SegRatio=0.05,AbsMeanSigma=0.05,pvalue=0.747388442634872,pvalueTTest=0.894783687629022,
chr3	100467201	100467305	TFG	TFG00020	-0.272451008251608	2	0.0490787231012945	2	0.257239827995022	2	0.257239827995022	NA	NA	SegRatio=0.05,AbsMeanSigma=0.05,pvalue=0.747388442634872,pvalueTTest=0.894783687629022,
chr3	100467283	100467397	TFG	TFG00021	-0.205154836118183	2	0.0490787231012945	2	0.257239827995022	2	0.257239827995022	NA	NA	SegRatio=0.05,AbsMeanSigma=0.05,pvalue=0.747388442634872,pvalueTTest=0.894783687629022,
chr3	142985490	142985606	SLC9A9	SLC9A900001	0.0940509238212174	2	0.0490787231012945	2	0.294098732070105	2	0.856278750311351	NA	NA	SegRatio=0.05,AbsMeanSigma=0.05,pvalue=0.747388442634872,pvalueTTest=0.894783687629022,
chr3	142985580	142985698	SLC9A9	SLC9A900002	-0.28451785839709	2	0.0490787231012945	2	0.294098732070105	2	0.856278750311351	NA	NA	SegRatio=0.05,AbsMeanSigma=0.05,pvalue=0.747388442634872,pvalueTTest=0.894783687629022,
chr3	142985668	142985784	SLC9A9	SLC9A900003	0.00786576887922926	2	0.0490787231012945	2	0.294098732070105	2	0.856278750311351	NA	NA	SegRatio=0.05,AbsMeanSigma=0.05,pvalue=0.747388442634872,pvalueTTest=0.894783687629022,
chr3	142985776	142985894	SLC9A9	SLC9A900004	0.103166812272226	2	0.0490787231012945	2	0.294098732070105	2	0.856278750311351	NA	NA	SegRatio=0.05,AbsMeanSigma=0.05,pvalue=0.747388442634872,pvalueTTest=0.894783687629022,
chr3	142987693	142987813	SLC9A9	SLC9A900005	0.0223040210181908	2	0.0490787231012945	2	0.294098732070105	2	0.856278750311351	NA	NA	SegRatio=0.05,AbsMeanSigma=0.05,pvalue=0.747388442634872,pvalueTTest=0.894783687629022,
chr3	142987740	142987848	SLC9A9	SLC9A900006	-0.00594966389405987	2	0.0490787231012945	2	0.294098732070105	2	0.856278750311351	NA	NA	SegRatio=0.05,AbsMeanSigma=0.05,pvalue=0.747388442634872,pvalueTTest=0.894783687629022,
chr3	143082305	143082423	SLC9A9	SLC9A900007	0.12874445336912	2	0.0490787231012945	2	0.294098732070105	2	0.856278750311351	NA	NA	SegRatio=0.05,AbsMeanSigma=0.05,pvalue=0.747388442634872,pvalueTTest=0.894783687629022,
chr3	143082385	143082519	SLC9A9	SLC9A900008	NA	2	0.0490787231012945	2	0.294098732070105	2	0.856278750311351	NA	NA	SegRatio=0.05,AbsMeanSigma=0.05,pvalue=0.747388442634872,pvalueTTest=0.894783687629022,
chr3	143100832	143100949	SLC9A9	SLC9A900009	0.185967268936672	2	0.0490787231012945	2	0.294098732070105	2	0.856278750311351	NA	NA	SegRatio=0.05,AbsMeanSigma=0.05,pvalue=0.747388442634872,pvalueTTest=0.894783687629022,
chr3	143100945	143101059	SLC9A9	SLC9A900010	0.26951789397596	2	0.0490787231012945	2	0.294098732070105	2	0.856278750311351	NA	NA	SegRatio=0.05,AbsMeanSigma=0.05,pvalue=0.747388442634872,pvalueTTest=0.894783687629022,
chr3	143185800	143185904	SLC9A9	SLC9A900011	-0.122079474278109	2	0.0490787231012945	2	0.294098732070105	2	0.856278750311351	NA	NA	SegRatio=0.05,AbsMeanSigma=0.05,pvalue=0.747388442634872,pvalueTTest=0.894783687629022,
chr3	143185867	143185971	SLC9A9	SLC9A900012	-0.0127696793657174	2	0.0490787231012945	2	0.294098732070105	2	0.856278750311351	NA	NA	SegRatio=0.05,AbsMeanSigma=0.05,pvalue=0.747388442634872,pvalueTTest=0.894783687629022,
chr3	143185969	143186083	SLC9A9	SLC9A900013	-0.137147706219281	2	0.0490787231012945	2	0.294098732070105	2	0.856278750311351	NA	NA	SegRatio=0.05,AbsMeanSigma=0.05,pvalue=0.747388442634872,pvalueTTest=0.894783687629022,
chr3	143212463	143212567	SLC9A9	SLC9A900014	0.133917968528399	2	0.0490787231012945	2	0.294098732070105	2	0.856278750311351	NA	NA	SegRatio=0.05,AbsMeanSigma=0.05,pvalue=0.747388442634872,pvalueTTest=0.894783687629022,
chr3	143212561	143212678	SLC9A9	SLC9A900015	0.0490787231012945	2	0.0490787231012945	2	0.294098732070105	2	0.856278750311351	NA	NA	SegRatio=0.05,AbsMeanSigma=0.05,pvalue=0.747388442634872,pvalueTTest=0.894783687629022,
chr3	143214149	143214244	SLC9A9	SLC9A900016	0.11651367729073	2	0.0490787231012945	2	0.294098732070105	2	0.856278750311351	NA	NA	SegRatio=0.05,AbsMeanSigma=0.05,pvalue=0.747388442634872,pvalueTTest=0.894783687629022,
chr3	143214233	143214346	SLC9A9	SLC9A900017	0.101457598171894	2	0.0490787231012945	2	0.294098732070105	2	0.856278750311351	NA	NA	SegRatio=0.05,AbsMeanSigma=0.05,pvalue=0.747388442634872,pvalueTTest=0.894783687629022,
chr3	143271160	143271264	SLC9A9	SLC9A900018	0.182072696730949	2	0.0490787231012945	2	0.294098732070105	2	0.856278750311351	NA	NA	SegRatio=0.05,AbsMeanSigma=0.05,pvalue=0.747388442634872,pvalueTTest=0.894783687629022,
chr3	143271262	143271344	SLC9A9	SLC9A900019	0.201539866643221	2	0.0490787231012945	2	0.294098732070105	2	0.856278750311351	NA	NA	SegRatio=0.05,AbsMeanSigma=0.05,pvalue=0.747388442634872,pvalueTTest=0.894783687629022,
chr3	143292902	143293017	SLC9A9	SLC9A900020	0.0967405432440054	2	0.0490787231012945	2	0.294098732070105	2	0.856278750311351	NA	NA	SegRatio=0.05,AbsMeanSigma=0.05,pvalue=0.747388442634872,pvalueTTest=0.894783687629022,
chr3	143292973	143293083	SLC9A9	SLC9A900021	0.130395059251133	2	0.0490787231012945	2	0.294098732070105	2	0.856278750311351	NA	NA	SegRatio=0.05,AbsMeanSigma=0.05,pvalue=0.747388442634872,pvalueTTest=0.894783687629022,
chr3	143297405	143297525	SLC9A9	SLC9A900022	0.0450558296737604	2	0.0490787231012945	2	0.294098732070105	2	0.856278750311351	NA	NA	SegRatio=0.05,AbsMeanSigma=0.05,pvalue=0.747388442634872,pvalueTTest=0.894783687629022,
chr3	143297503	143297619	SLC9A9	SLC9A900023	-0.0596254229126596	2	0.0490787231012945	2	0.294098732070105	2	0.856278750311351	NA	NA	SegRatio=0.05,AbsMeanSigma=0.05,pvalue=0.747388442634872,pvalueTTest=0.894783687629022,
chr3	143371024	143371124	SLC9A9	SLC9A900024	0.0136281232737306	2	0.0490787231012945	2	0.294098732070105	2	0.856278750311351	NA	NA	SegRatio=0.05,AbsMeanSigma=0.05,pvalue=0.747388442634872,pvalueTTest=0.894783687629022,
chr3	143371117	143371228	SLC9A9	SLC9A900025	-0.298267384627187	2	0.0490787231012945	2	0.294098732070105	2	0.856278750311351	NA	NA	SegRatio=0.05,AbsMeanSigma=0.05,pvalue=0.747388442634872,pvalueTTest=0.894783687629022,
chr3	143411962	143412072	SLC9A9	SLC9A900026	0.251845441940509	2	0.0490787231012945	2	0.294098732070105	2	0.856278750311351	NA	NA	SegRatio=0.05,AbsMeanSigma=0.05,pvalue=0.747388442634872,pvalueTTest=0.894783687629022,
chr3	143412042	143412107	SLC9A9	SLC9A900027	NA	2	0.0490787231012945	2	0.294098732070105	2	0.856278750311351	NA	NA	SegRatio=0.05,AbsMeanSigma=0.05,pvalue=0.747388442634872,pvalueTTest=0.894783687629022,
chr3	143412093	143412205	SLC9A9	SLC9A900028	0.0967605345631478	2	0.0490787231012945	2	0.294098732070105	2	0.856278750311351	NA	NA	SegRatio=0.05,AbsMeanSigma=0.05,pvalue=0.747388442634872,pvalueTTest=0.894783687629022,
chr3	143513793	143513909	SLC9A9	SLC9A900029	-0.113870972714357	2	0.0490787231012945	2	0.294098732070105	2	0.856278750311351	NA	NA	SegRatio=0.05,AbsMeanSigma=0.05,pvalue=0.747388442634872,pvalueTTest=0.894783687629022,
chr3	143513903	143514014	SLC9A9	SLC9A900030	-2.31298756746629	2	-1.62451529640588	2	0.294098732070105	2	0.856278750311351	q-value=0.00462527394667121, copies=0	NA	SegRatio=-1.62,AbsMeanSigma=8.9,pvalue=1.33312643846785e-53,pvalueTTest=0.272176033755826,Adjusted:byPvalueTTestRatio;
chr3	143515625	143515740	SLC9A9	SLC9A900031	NA	2	-1.62451529640588	2	0.294098732070105	2	0.856278750311351	NA	NA	SegRatio=-1.62,AbsMeanSigma=8.9,pvalue=1.33312643846785e-53,pvalueTTest=0.272176033755826,Adjusted:byPvalueTTestRatio;
chr3	143515705	143515776	SLC9A9	SLC9A900032	-0.892136962821545	2	-1.62451529640588	2	0.294098732070105	2	0.856278750311351	q-value=0.00312028528076543, copies=1	NA	SegRatio=-1.62,AbsMeanSigma=8.9,pvalue=1.33312643846785e-53,pvalueTTest=0.272176033755826,Adjusted:byPvalueTTestRatio;
chr3	143550765	143550878	SLC9A9	SLC9A900033	NA	2.5	0.130861255667386	2	0.294098732070105	2	0.856278750311351	NA	NA	SegRatio=0.13,AbsMeanSigma=0.73,pvalue=1.81911047366497e-08,pvalueTTest=2.4003509147402e-05,
chr3	143550879	143550988	SLC9A9	SLC9A900034	0.259302438935237	2.5	0.130861255667386	2	0.294098732070105	2	0.856278750311351	NA	NA	SegRatio=0.13,AbsMeanSigma=0.73,pvalue=1.81911047366497e-08,pvalueTTest=2.4003509147402e-05,
chr3	143550976	143551095	SLC9A9	SLC9A900035	0.139075120372165	2.5	0.130861255667386	2	0.294098732070105	2	0.856278750311351	NA	NA	SegRatio=0.13,AbsMeanSigma=0.73,pvalue=1.81911047366497e-08,pvalueTTest=2.4003509147402e-05,
chr3	143566963	143567082	SLC9A9	SLC9A900036	-0.10289258772997	2.5	0.130861255667386	2	0.294098732070105	2	0.856278750311351	NA	NA	SegRatio=0.13,AbsMeanSigma=0.73,pvalue=1.81911047366497e-08,pvalueTTest=2.4003509147402e-05,
chr3	143567064	143567170	SLC9A9	SLC9A900037	-8.24923739730282e-05	2.5	0.130861255667386	2	0.294098732070105	2	0.856278750311351	NA	NA	SegRatio=0.13,AbsMeanSigma=0.73,pvalue=1.81911047366497e-08,pvalueTTest=2.4003509147402e-05,
chr3	143567155	143567266	SLC9A9	SLC9A900038	0.15921802521773	2.5	0.130861255667386	2	0.294098732070105	2	0.856278750311351	NA	NA	SegRatio=0.13,AbsMeanSigma=0.73,pvalue=1.81911047366497e-08,pvalueTTest=2.4003509147402e-05,
chr3	178916573	178916682	PIK3CA	PIK3CA00001	0.0520315687961443	2.5	0.130861255667386	2.5	0.058332079322645	2	0.000133965831039688	NA	NA	SegRatio=0.13,AbsMeanSigma=0.73,pvalue=1.81911047366497e-08,pvalueTTest=2.4003509147402e-05,
chr3	178916639	178916748	PIK3CA	PIK3CA00002	0.16292949570998	2.5	0.130861255667386	2.5	0.058332079322645	2	0.000133965831039688	NA	NA	SegRatio=0.13,AbsMeanSigma=0.73,pvalue=1.81911047366497e-08,pvalueTTest=2.4003509147402e-05,
chr3	178916746	178916861	PIK3CA	PIK3CA00003	0.328158424960711	2.5	0.130861255667386	2.5	0.058332079322645	2	0.000133965831039688	NA	NA	SegRatio=0.13,AbsMeanSigma=0.73,pvalue=1.81911047366497e-08,pvalueTTest=2.4003509147402e-05,
chr3	178916803	178916912	PIK3CA	PIK3CA00004	0.0971047461531102	2.5	0.130861255667386	2.5	0.058332079322645	2	0.000133965831039688	NA	NA	SegRatio=0.13,AbsMeanSigma=0.73,pvalue=1.81911047366497e-08,pvalueTTest=2.4003509147402e-05,
chr3	178916888	178916991	PIK3CA	PIK3CA00005	0.0827810539543336	2.5	0.130861255667386	2.5	0.058332079322645	2	0.000133965831039688	NA	NA	SegRatio=0.13,AbsMeanSigma=0.73,pvalue=1.81911047366497e-08,pvalueTTest=2.4003509147402e-05,
chr3	178917449	178917559	PIK3CA	PIK3CA00006	0.16855272651129	2.5	0.130861255667386	2.5	0.058332079322645	2	0.000133965831039688	NA	NA	SegRatio=0.13,AbsMeanSigma=0.73,pvalue=1.81911047366497e-08,pvalueTTest=2.4003509147402e-05,
chr3	178917537	178917648	PIK3CA	PIK3CA00007	0.117298687552653	2.5	0.130861255667386	2.5	0.058332079322645	2	0.000133965831039688	NA	NA	SegRatio=0.13,AbsMeanSigma=0.73,pvalue=1.81911047366497e-08,pvalueTTest=2.4003509147402e-05,
chr3	178917608	178917721	PIK3CA	PIK3CA00008	NA	2.5	0.130861255667386	2.5	0.058332079322645	2	0.000133965831039688	NA	NA	SegRatio=0.13,AbsMeanSigma=0.73,pvalue=1.81911047366497e-08,pvalueTTest=2.4003509147402e-05,
chr3	178919054	178919109	PIK3CA	PIK3CA00009	NA	2.5	0.130861255667386	2.5	0.058332079322645	2	0.000133965831039688	NA	NA	SegRatio=0.13,AbsMeanSigma=0.73,pvalue=1.81911047366497e-08,pvalueTTest=2.4003509147402e-05,
chr3	178919110	178919217	PIK3CA	PIK3CA00010	0.144895312138755	2.5	0.130861255667386	2.5	0.058332079322645	2	0.000133965831039688	NA	NA	SegRatio=0.13,AbsMeanSigma=0.73,pvalue=1.81911047366497e-08,pvalueTTest=2.4003509147402e-05,
chr3	178919194	178919308	PIK3CA	PIK3CA00011	NA	2.5	0.130861255667386	2.5	0.058332079322645	2	0.000133965831039688	NA	NA	SegRatio=0.13,AbsMeanSigma=0.73,pvalue=1.81911047366497e-08,pvalueTTest=2.4003509147402e-05,
chr3	178919262	178919372	PIK3CA	PIK3CA00012	NA	2.5	0.130861255667386	2.5	0.058332079322645	2	0.000133965831039688	NA	NA	SegRatio=0.13,AbsMeanSigma=0.73,pvalue=1.81911047366497e-08,pvalueTTest=2.4003509147402e-05,
chr3	178921311	178921424	PIK3CA	PIK3CA00013	-0.113182249836805	2.5	0.130861255667386	2.5	0.058332079322645	2	0.000133965831039688	NA	NA	SegRatio=0.13,AbsMeanSigma=0.73,pvalue=1.81911047366497e-08,pvalueTTest=2.4003509147402e-05,
chr3	178921415	178921531	PIK3CA	PIK3CA00014	0.158831013676673	2.5	0.130861255667386	2.5	0.058332079322645	2	0.000133965831039688	NA	NA	SegRatio=0.13,AbsMeanSigma=0.73,pvalue=1.81911047366497e-08,pvalueTTest=2.4003509147402e-05,
chr3	178921506	178921581	PIK3CA	PIK3CA00015	NA	2.5	0.130861255667386	2.5	0.058332079322645	2	0.000133965831039688	NA	NA	SegRatio=0.13,AbsMeanSigma=0.73,pvalue=1.81911047366497e-08,pvalueTTest=2.4003509147402e-05,
chr3	178921573	178921687	PIK3CA	PIK3CA00016	NA	2.5	0.130861255667386	2.5	0.058332079322645	2	0.000133965831039688	NA	NA	SegRatio=0.13,AbsMeanSigma=0.73,pvalue=1.81911047366497e-08,pvalueTTest=2.4003509147402e-05,
chr3	178922256	178922366	PIK3CA	PIK3CA00017	0.0653857547026424	2.5	0.130861255667386	2.5	0.058332079322645	2	0.000133965831039688	NA	NA	SegRatio=0.13,AbsMeanSigma=0.73,pvalue=1.81911047366497e-08,pvalueTTest=2.4003509147402e-05,
chr3	178922321	178922416	PIK3CA	PIK3CA00018	-0.177137780002205	2.5	0.130861255667386	2.5	0.058332079322645	2	0.000133965831039688	NA	NA	SegRatio=0.13,AbsMeanSigma=0.73,pvalue=1.81911047366497e-08,pvalueTTest=2.4003509147402e-05,
chr3	178927321	178927438	PIK3CA	PIK3CA00019	-0.239855387150401	2.5	0.130861255667386	2.5	0.058332079322645	2	0.000133965831039688	NA	NA	SegRatio=0.13,AbsMeanSigma=0.73,pvalue=1.81911047366497e-08,pvalueTTest=2.4003509147402e-05,
chr3	178927432	178927532	PIK3CA	PIK3CA00020	0.00526984699792356	2.5	0.130861255667386	2.5	0.058332079322645	2	0.000133965831039688	NA	NA	SegRatio=0.13,AbsMeanSigma=0.73,pvalue=1.81911047366497e-08,pvalueTTest=2.4003509147402e-05,
chr3	178927892	178927988	PIK3CA	PIK3CA00021	-0.610490319140584	2.5	0.130861255667386	2.5	0.058332079322645	2	0.000133965831039688	NA	NA	SegRatio=0.13,AbsMeanSigma=0.73,pvalue=1.81911047366497e-08,pvalueTTest=2.4003509147402e-05,
chr3	178928028	178928104	PIK3CA	PIK3CA00022	0.217640095661455	2.5	0.130861255667386	2.5	0.058332079322645	2	0.000133965831039688	NA	NA	SegRatio=0.13,AbsMeanSigma=0.73,pvalue=1.81911047366497e-08,pvalueTTest=2.4003509147402e-05,
chr3	178928093	178928207	PIK3CA	PIK3CA00023	NA	2.5	0.130861255667386	2.5	0.058332079322645	2	0.000133965831039688	NA	NA	SegRatio=0.13,AbsMeanSigma=0.73,pvalue=1.81911047366497e-08,pvalueTTest=2.4003509147402e-05,
chr3	178928180	178928272	PIK3CA	PIK3CA00024	0.146754657345861	2.5	0.130861255667386	2.5	0.058332079322645	2	0.000133965831039688	NA	NA	SegRatio=0.13,AbsMeanSigma=0.73,pvalue=1.81911047366497e-08,pvalueTTest=2.4003509147402e-05,
chr3	178928246	178928349	PIK3CA	PIK3CA00025	0.235143551172749	2.5	0.130861255667386	2.5	0.058332079322645	2	0.000133965831039688	NA	NA	SegRatio=0.13,AbsMeanSigma=0.73,pvalue=1.81911047366497e-08,pvalueTTest=2.4003509147402e-05,
chr3	178928334	178928443	PIK3CA	PIK3CA00026	0.0686361483923266	2.5	0.130861255667386	2.5	0.058332079322645	2	0.000133965831039688	NA	NA	SegRatio=0.13,AbsMeanSigma=0.73,pvalue=1.81911047366497e-08,pvalueTTest=2.4003509147402e-05,
chr3	178936039	178936127	PIK3CA	PIK3CA00027	NA	2.5	0.130861255667386	2.5	0.058332079322645	2	0.000133965831039688	NA	NA	SegRatio=0.13,AbsMeanSigma=0.73,pvalue=1.81911047366497e-08,pvalueTTest=2.4003509147402e-05,
chr3	178936065	178936181	PIK3CA	PIK3CA00028	NA	2.5	0.130861255667386	2.5	0.058332079322645	2	0.000133965831039688	NA	NA	SegRatio=0.13,AbsMeanSigma=0.73,pvalue=1.81911047366497e-08,pvalueTTest=2.4003509147402e-05,
chr3	178936945	178937056	PIK3CA	PIK3CA00029	0.139706716872186	2.5	0.130861255667386	2.5	0.058332079322645	2	0.000133965831039688	NA	NA	SegRatio=0.13,AbsMeanSigma=0.73,pvalue=1.81911047366497e-08,pvalueTTest=2.4003509147402e-05,
chr3	178937024	178937133	PIK3CA	PIK3CA00030	NA	2.5	0.130861255667386	2.5	0.058332079322645	2	0.000133965831039688	NA	NA	SegRatio=0.13,AbsMeanSigma=0.73,pvalue=1.81911047366497e-08,pvalueTTest=2.4003509147402e-05,
chr3	178937306	178937445	PIK3CA	PIK3CA00031	-0.0233768067077634	2.5	0.130861255667386	2.5	0.058332079322645	2	0.000133965831039688	NA	NA	SegRatio=0.13,AbsMeanSigma=0.73,pvalue=1.81911047366497e-08,pvalueTTest=2.4003509147402e-05,
chr3	178937697	178937804	PIK3CA	PIK3CA00032	0.116913122225441	2.5	0.130861255667386	2.5	0.058332079322645	2	0.000133965831039688	NA	NA	SegRatio=0.13,AbsMeanSigma=0.73,pvalue=1.81911047366497e-08,pvalueTTest=2.4003509147402e-05,
chr3	178937806	178937937	PIK3CA	PIK3CA00033	NA	2.5	0.130861255667386	2.5	0.058332079322645	2	0.000133965831039688	NA	NA	SegRatio=0.13,AbsMeanSigma=0.73,pvalue=1.81911047366497e-08,pvalueTTest=2.4003509147402e-05,
chr3	178938711	178938825	PIK3CA	PIK3CA00034	0.327131421469538	2.5	0.130861255667386	2.5	0.058332079322645	2	0.000133965831039688	NA	NA	SegRatio=0.13,AbsMeanSigma=0.73,pvalue=1.81911047366497e-08,pvalueTTest=2.4003509147402e-05,
chr3	178938779	178938889	PIK3CA	PIK3CA00035	0.213842277795562	2.5	0.130861255667386	2.5	0.058332079322645	2	0.000133965831039688	NA	NA	SegRatio=0.13,AbsMeanSigma=0.73,pvalue=1.81911047366497e-08,pvalueTTest=2.4003509147402e-05,
chr3	178938839	178938944	PIK3CA	PIK3CA00036	0.156424261082648	2.5	0.130861255667386	2.5	0.058332079322645	2	0.000133965831039688	NA	NA	SegRatio=0.13,AbsMeanSigma=0.73,pvalue=1.81911047366497e-08,pvalueTTest=2.4003509147402e-05,
chr3	178938938	178939043	PIK3CA	PIK3CA00037	0.130861255667386	2.5	0.130861255667386	2.5	0.058332079322645	2	0.000133965831039688	NA	NA	SegRatio=0.13,AbsMeanSigma=0.73,pvalue=1.81911047366497e-08,pvalueTTest=2.4003509147402e-05,
chr3	178941809	178941915	PIK3CA	PIK3CA00038	0.172480427527589	2.5	0.130861255667386	2.5	0.058332079322645	2	0.000133965831039688	NA	NA	SegRatio=0.13,AbsMeanSigma=0.73,pvalue=1.81911047366497e-08,pvalueTTest=2.4003509147402e-05,
chr3	178941911	178942019	PIK3CA	PIK3CA00039	0.0804349334061649	2.5	0.130861255667386	2.5	0.058332079322645	2	0.000133965831039688	NA	NA	SegRatio=0.13,AbsMeanSigma=0.73,pvalue=1.81911047366497e-08,pvalueTTest=2.4003509147402e-05,
chr3	178942385	178942518	PIK3CA	PIK3CA00040	NA	2.5	0.130861255667386	2.5	0.058332079322645	2	0.000133965831039688	NA	NA	SegRatio=0.13,AbsMeanSigma=0.73,pvalue=1.81911047366497e-08,pvalueTTest=2.4003509147402e-05,
chr3	178942517	178942629	PIK3CA	PIK3CA00041	-0.0663288189360454	2.5	0.130861255667386	2.5	0.058332079322645	2	0.000133965831039688	NA	NA	SegRatio=0.13,AbsMeanSigma=0.73,pvalue=1.81911047366497e-08,pvalueTTest=2.4003509147402e-05,
chr3	178943719	178943847	PIK3CA	PIK3CA00042	0.101331862040289	2.5	0.130861255667386	2.5	0.058332079322645	2	0.000133965831039688	NA	NA	SegRatio=0.13,AbsMeanSigma=0.73,pvalue=1.81911047366497e-08,pvalueTTest=2.4003509147402e-05,
chr3	178946957	178947075	PIK3CA	PIK3CA00043	-0.092020251135859	2.5	0.130861255667386	2.5	0.058332079322645	2	0.000133965831039688	NA	NA	SegRatio=0.13,AbsMeanSigma=0.73,pvalue=1.81911047366497e-08,pvalueTTest=2.4003509147402e-05,
chr3	178947074	178947187	PIK3CA	PIK3CA00044	0.0681831484470747	2.5	0.130861255667386	2.5	0.058332079322645	2	0.000133965831039688	NA	NA	SegRatio=0.13,AbsMeanSigma=0.73,pvalue=1.81911047366497e-08,pvalueTTest=2.4003509147402e-05,
chr3	178947155	178947273	PIK3CA	PIK3CA00045	0.0527587432078411	2.5	0.130861255667386	2.5	0.058332079322645	2	0.000133965831039688	NA	NA	SegRatio=0.13,AbsMeanSigma=0.73,pvalue=1.81911047366497e-08,pvalueTTest=2.4003509147402e-05,
chr3	178947722	178947819	PIK3CA	PIK3CA00046	0.105250347241596	2.5	0.130861255667386	2.5	0.058332079322645	2	0.000133965831039688	NA	NA	SegRatio=0.13,AbsMeanSigma=0.73,pvalue=1.81911047366497e-08,pvalueTTest=2.4003509147402e-05,
chr3	178947820	178947935	PIK3CA	PIK3CA00047.PIK3CA00048	0.121469222786732	2.5	0.130861255667386	2.5	0.058332079322645	2	0.000133965831039688	NA	NA	SegRatio=0.13,AbsMeanSigma=0.73,pvalue=1.81911047366497e-08,pvalueTTest=2.4003509147402e-05,
chr3	178947963	178948074	PIK3CA	PIK3CA00049	NA	2.5	0.130861255667386	2.5	0.058332079322645	2	0.000133965831039688	NA	NA	SegRatio=0.13,AbsMeanSigma=0.73,pvalue=1.81911047366497e-08,pvalueTTest=2.4003509147402e-05,
chr3	178948035	178948147	PIK3CA	PIK3CA00050	-0.125678132136289	2.5	0.130861255667386	2.5	0.058332079322645	2	0.000133965831039688	NA	NA	SegRatio=0.13,AbsMeanSigma=0.73,pvalue=1.81911047366497e-08,pvalueTTest=2.4003509147402e-05,
chr3	178948089	178948200	PIK3CA	PIK3CA00051	0.0173883138081803	2.5	0.130861255667386	2.5	0.058332079322645	2	0.000133965831039688	NA	NA	SegRatio=0.13,AbsMeanSigma=0.73,pvalue=1.81911047366497e-08,pvalueTTest=2.4003509147402e-05,
chr3	178951861	178951975	PIK3CA	PIK3CA00052	0.174972804679299	2.5	0.130861255667386	2.5	0.058332079322645	2	0.000133965831039688	NA	NA	SegRatio=0.13,AbsMeanSigma=0.73,pvalue=1.81911047366497e-08,pvalueTTest=2.4003509147402e-05,
chr3	178951933	178952043	PIK3CA	PIK3CA00053	0.113509511566429	2.5	0.130861255667386	2.5	0.058332079322645	2	0.000133965831039688	NA	NA	SegRatio=0.13,AbsMeanSigma=0.73,pvalue=1.81911047366497e-08,pvalueTTest=2.4003509147402e-05,
chr3	178952039	178952131	PIK3CA	PIK3CA00054	0.13679458289317	2.5	0.130861255667386	2.5	0.058332079322645	2	0.000133965831039688	NA	NA	SegRatio=0.13,AbsMeanSigma=0.73,pvalue=1.81911047366497e-08,pvalueTTest=2.4003509147402e-05,
chr3	178952127	178952243	PIK3CA	PIK3CA00055	0.0754034522069029	2.5	0.130861255667386	2.5	0.058332079322645	2	0.000133965831039688	NA	NA	SegRatio=0.13,AbsMeanSigma=0.73,pvalue=1.81911047366497e-08,pvalueTTest=2.4003509147402e-05,
chr5	149357195	149357307	SLC26A2	SLC26A200001	0.0305462131248083	2	0.0305462131248083	2	0.524669157199377	2	0.524669157199377	NA	NA	SegRatio=0.03,AbsMeanSigma=0.09,pvalue=0.629041116509896,pvalueTTest=0.524669157199376,
chr5	149357285	149357385	SLC26A2	SLC26A200002	0.0202413512055375	2	0.0305462131248083	2	0.524669157199377	2	0.524669157199377	NA	NA	SegRatio=0.03,AbsMeanSigma=0.09,pvalue=0.629041116509896,pvalueTTest=0.524669157199376,
chr5	149357364	149357484	SLC26A2	SLC26A200003	0.142042305932644	2	0.0305462131248083	2	0.524669157199377	2	0.524669157199377	NA	NA	SegRatio=0.03,AbsMeanSigma=0.09,pvalue=0.629041116509896,pvalueTTest=0.524669157199376,
chr5	149357453	149357565	SLC26A2	SLC26A200004	-0.208849970447474	2	0.0305462131248083	2	0.524669157199377	2	0.524669157199377	NA	NA	SegRatio=0.03,AbsMeanSigma=0.09,pvalue=0.629041116509896,pvalueTTest=0.524669157199376,
chr5	149357563	149357669	SLC26A2	SLC26A200005	-0.193708351195455	2	0.0305462131248083	2	0.524669157199377	2	0.524669157199377	NA	NA	SegRatio=0.03,AbsMeanSigma=0.09,pvalue=0.629041116509896,pvalueTTest=0.524669157199376,
chr5	149357638	149357754	SLC26A2	SLC26A200006	0.0906872717651919	2	0.0305462131248083	2	0.524669157199377	2	0.524669157199377	NA	NA	SegRatio=0.03,AbsMeanSigma=0.09,pvalue=0.629041116509896,pvalueTTest=0.524669157199376,
chr5	149357699	149357792	SLC26A2	SLC26A200007	0.0891162280206857	2	0.0305462131248083	2	0.524669157199377	2	0.524669157199377	NA	NA	SegRatio=0.03,AbsMeanSigma=0.09,pvalue=0.629041116509896,pvalueTTest=0.524669157199376,
chr5	149357771	149357881	SLC26A2	SLC26A200008	0.138680115123776	2	0.0305462131248083	2	0.524669157199377	2	0.524669157199377	NA	NA	SegRatio=0.03,AbsMeanSigma=0.09,pvalue=0.629041116509896,pvalueTTest=0.524669157199376,
chr5	149357876	149357986	SLC26A2	SLC26A200009	0.0356610010673667	2	0.0305462131248083	2	0.524669157199377	2	0.524669157199377	NA	NA	SegRatio=0.03,AbsMeanSigma=0.09,pvalue=0.629041116509896,pvalueTTest=0.524669157199376,
chr5	149359772	149359888	SLC26A2	SLC26A200010	0.131085447252612	2	0.0305462131248083	2	0.524669157199377	2	0.524669157199377	NA	NA	SegRatio=0.03,AbsMeanSigma=0.09,pvalue=0.629041116509896,pvalueTTest=0.524669157199376,
chr5	149359859	149359964	SLC26A2	SLC26A200011	0.0363484719386439	2	0.0305462131248083	2	0.524669157199377	2	0.524669157199377	NA	NA	SegRatio=0.03,AbsMeanSigma=0.09,pvalue=0.629041116509896,pvalueTTest=0.524669157199376,
chr5	149359929	149360042	SLC26A2	SLC26A200012	0.163537770882245	2	0.0305462131248083	2	0.524669157199377	2	0.524669157199377	NA	NA	SegRatio=0.03,AbsMeanSigma=0.09,pvalue=0.629041116509896,pvalueTTest=0.524669157199376,
chr5	149360000	149360104	SLC26A2	SLC26A200013	0.0851764231442648	2	0.0305462131248083	2	0.524669157199377	2	0.524669157199377	NA	NA	SegRatio=0.03,AbsMeanSigma=0.09,pvalue=0.629041116509896,pvalueTTest=0.524669157199376,
chr5	149360060	149360169	SLC26A2	SLC26A200014	-0.00195843499496038	2	0.0305462131248083	2	0.524669157199377	2	0.524669157199377	NA	NA	SegRatio=0.03,AbsMeanSigma=0.09,pvalue=0.629041116509896,pvalueTTest=0.524669157199376,
chr5	149360168	149360282	SLC26A2	SLC26A200015	0.0594801541792321	2	0.0305462131248083	2	0.524669157199377	2	0.524669157199377	NA	NA	SegRatio=0.03,AbsMeanSigma=0.09,pvalue=0.629041116509896,pvalueTTest=0.524669157199376,
chr5	149360279	149360390	SLC26A2	SLC26A200016	-0.00214721446412869	2	0.0305462131248083	2	0.524669157199377	2	0.524669157199377	NA	NA	SegRatio=0.03,AbsMeanSigma=0.09,pvalue=0.629041116509896,pvalueTTest=0.524669157199376,
chr5	149360386	149360493	SLC26A2	SLC26A200017	-0.0226778540906428	2	0.0305462131248083	2	0.524669157199377	2	0.524669157199377	NA	NA	SegRatio=0.03,AbsMeanSigma=0.09,pvalue=0.629041116509896,pvalueTTest=0.524669157199376,
chr5	149360482	149360594	SLC26A2	SLC26A200018	-0.0725242146657651	2	0.0305462131248083	2	0.524669157199377	2	0.524669157199377	NA	NA	SegRatio=0.03,AbsMeanSigma=0.09,pvalue=0.629041116509896,pvalueTTest=0.524669157199376,
chr5	149360591	149360703	SLC26A2	SLC26A200019	-0.0214802153987451	2	0.0305462131248083	2	0.524669157199377	2	0.524669157199377	NA	NA	SegRatio=0.03,AbsMeanSigma=0.09,pvalue=0.629041116509896,pvalueTTest=0.524669157199376,
chr5	149360680	149360795	SLC26A2	SLC26A200020	-0.0071950984060552	2	0.0305462131248083	2	0.524669157199377	2	0.524669157199377	NA	NA	SegRatio=0.03,AbsMeanSigma=0.09,pvalue=0.629041116509896,pvalueTTest=0.524669157199376,
chr5	149360721	149360835	SLC26A2	SLC26A200021	0.0731629079096747	2	0.0305462131248083	2	0.524669157199377	2	0.524669157199377	NA	NA	SegRatio=0.03,AbsMeanSigma=0.09,pvalue=0.629041116509896,pvalueTTest=0.524669157199376,
chr5	149360834	149360954	SLC26A2	SLC26A200022	-0.0350020627535403	2	0.0305462131248083	2	0.524669157199377	2	0.524669157199377	NA	NA	SegRatio=0.03,AbsMeanSigma=0.09,pvalue=0.629041116509896,pvalueTTest=0.524669157199376,
chr5	149360885	149360993	SLC26A2	SLC26A200023	-0.0491028844622179	2	0.0305462131248083	2	0.524669157199377	2	0.524669157199377	NA	NA	SegRatio=0.03,AbsMeanSigma=0.09,pvalue=0.629041116509896,pvalueTTest=0.524669157199376,
chr5	149360957	149361068	SLC26A2	SLC26A200024	0.0895638336575139	2	0.0305462131248083	2	0.524669157199377	2	0.524669157199377	NA	NA	SegRatio=0.03,AbsMeanSigma=0.09,pvalue=0.629041116509896,pvalueTTest=0.524669157199376,
chr5	149361049	149361162	SLC26A2	SLC26A200025	-0.138083924786128	2	0.0305462131248083	2	0.524669157199377	2	0.524669157199377	NA	NA	SegRatio=0.03,AbsMeanSigma=0.09,pvalue=0.629041116509896,pvalueTTest=0.524669157199376,
chr5	149361160	149361275	SLC26A2	SLC26A200026	-0.145786156731605	2	0.0305462131248083	2	0.524669157199377	2	0.524669157199377	NA	NA	SegRatio=0.03,AbsMeanSigma=0.09,pvalue=0.629041116509896,pvalueTTest=0.524669157199376,
chr5	149361234	149361347	SLC26A2	SLC26A200027	0.276946819662832	2	0.0305462131248083	2	0.524669157199377	2	0.524669157199377	NA	NA	SegRatio=0.03,AbsMeanSigma=0.09,pvalue=0.629041116509896,pvalueTTest=0.524669157199376,
chr5	149361348	149361451	SLC26A2	SLC26A200028	NA	2	0.0305462131248083	2	0.524669157199377	2	0.524669157199377	NA	NA	SegRatio=0.03,AbsMeanSigma=0.09,pvalue=0.629041116509896,pvalueTTest=0.524669157199376,
chr6	43550021	43550136	POLH	POLH00001	0.422307270387845	2.5	0.200032655088715	2.5	0.509297172005416	2.5	8.68488989396048e-06	NA	NA	SegRatio=0.2,AbsMeanSigma=1.49,pvalue=7.75065586090471e-14,pvalueTTest=5.25815709909789e-06,
chr6	43550106	43550225	POLH	POLH00002	0.662389627106238	2.5	0.200032655088715	2.5	0.509297172005416	2.5	8.68488989396048e-06	NA	NA	SegRatio=0.2,AbsMeanSigma=1.49,pvalue=7.75065586090471e-14,pvalueTTest=5.25815709909789e-06,
chr6	43550643	43550780	POLH	POLH00003	0.769911084334779	2.5	0.200032655088715	2.5	0.509297172005416	2.5	8.68488989396048e-06	NA	NA	SegRatio=0.2,AbsMeanSigma=1.49,pvalue=7.75065586090471e-14,pvalueTTest=5.25815709909789e-06,
chr6	43550770	43550859	POLH	POLH00004	0.56752167933077	2.5	0.200032655088715	2.5	0.509297172005416	2.5	8.68488989396048e-06	NA	NA	SegRatio=0.2,AbsMeanSigma=1.49,pvalue=7.75065586090471e-14,pvalueTTest=5.25815709909789e-06,
chr6	43550846	43550961	POLH	POLH00005	0.526316456539473	2.5	0.200032655088715	2.5	0.509297172005416	2.5	8.68488989396048e-06	NA	NA	SegRatio=0.2,AbsMeanSigma=1.49,pvalue=7.75065586090471e-14,pvalueTTest=5.25815709909789e-06,
chr6	43554962	43555070	POLH	POLH00006	0.314373340842211	2.5	0.200032655088715	2.5	0.509297172005416	2.5	8.68488989396048e-06	NA	NA	SegRatio=0.2,AbsMeanSigma=1.49,pvalue=7.75065586090471e-14,pvalueTTest=5.25815709909789e-06,
chr6	43555045	43555157	POLH	POLH00007	0.22188206264031	2.5	0.200032655088715	2.5	0.509297172005416	2.5	8.68488989396048e-06	NA	NA	SegRatio=0.2,AbsMeanSigma=1.49,pvalue=7.75065586090471e-14,pvalueTTest=5.25815709909789e-06,
chr6	43555147	43555240	POLH	POLH00008	0.120957256055617	2.5	0.200032655088715	2.5	0.509297172005416	2.5	8.68488989396048e-06	NA	NA	SegRatio=0.2,AbsMeanSigma=1.49,pvalue=7.75065586090471e-14,pvalueTTest=5.25815709909789e-06,
chr6	43555222	43555337	POLH	POLH00009	0.139270009675872	2.5	0.200032655088715	2.5	0.509297172005416	2.5	8.68488989396048e-06	NA	NA	SegRatio=0.2,AbsMeanSigma=1.49,pvalue=7.75065586090471e-14,pvalueTTest=5.25815709909789e-06,
chr6	43565380	43565483	POLH	POLH00010	0.200032655088715	2.5	0.200032655088715	2.5	0.509297172005416	2.5	8.68488989396048e-06	NA	NA	SegRatio=0.2,AbsMeanSigma=1.49,pvalue=7.75065586090471e-14,pvalueTTest=5.25815709909789e-06,
chr6	43565474	43565590	POLH	POLH00011	0.124704443829581	2.5	0.200032655088715	2.5	0.509297172005416	2.5	8.68488989396048e-06	NA	NA	SegRatio=0.2,AbsMeanSigma=1.49,pvalue=7.75065586090471e-14,pvalueTTest=5.25815709909789e-06,
chr6	43565557	43565663	POLH	POLH00012	0.186963534271166	2.5	0.200032655088715	2.5	0.509297172005416	2.5	8.68488989396048e-06	NA	NA	SegRatio=0.2,AbsMeanSigma=1.49,pvalue=7.75065586090471e-14,pvalueTTest=5.25815709909789e-06,
chr6	43568702	43568816	POLH	POLH00013	0.0778779718167392	2.5	0.200032655088715	2.5	0.509297172005416	2.5	8.68488989396048e-06	NA	NA	SegRatio=0.2,AbsMeanSigma=1.49,pvalue=7.75065586090471e-14,pvalueTTest=5.25815709909789e-06,
chr6	43568763	43568877	POLH	POLH00014	0.21328301601874	2.5	0.200032655088715	2.5	0.509297172005416	2.5	8.68488989396048e-06	NA	NA	SegRatio=0.2,AbsMeanSigma=1.49,pvalue=7.75065586090471e-14,pvalueTTest=5.25815709909789e-06,
chr6	43571574	43571679	POLH	POLH00015	0.0827462084585717	2.5	0.200032655088715	2.5	0.509297172005416	2.5	8.68488989396048e-06	NA	NA	SegRatio=0.2,AbsMeanSigma=1.49,pvalue=7.75065586090471e-14,pvalueTTest=5.25815709909789e-06,
chr6	43571673	43571777	POLH	POLH00016	0.129064031990509	2.5	0.200032655088715	2.5	0.509297172005416	2.5	8.68488989396048e-06	NA	NA	SegRatio=0.2,AbsMeanSigma=1.49,pvalue=7.75065586090471e-14,pvalueTTest=5.25815709909789e-06,
chr6	43572331	43572426	POLH	POLH00017	0.0848104346464203	2.5	0.200032655088715	2.5	0.509297172005416	2.5	8.68488989396048e-06	NA	NA	SegRatio=0.2,AbsMeanSigma=1.49,pvalue=7.75065586090471e-14,pvalueTTest=5.25815709909789e-06,
chr6	43572425	43572538	POLH	POLH00018	-0.0354002565777838	2.5	0.200032655088715	2.5	0.509297172005416	2.5	8.68488989396048e-06	NA	NA	SegRatio=0.2,AbsMeanSigma=1.49,pvalue=7.75065586090471e-14,pvalueTTest=5.25815709909789e-06,
chr6	43572950	43573042	POLH	POLH00019	0.314689415660358	2.5	0.200032655088715	2.5	0.509297172005416	2.5	8.68488989396048e-06	NA	NA	SegRatio=0.2,AbsMeanSigma=1.49,pvalue=7.75065586090471e-14,pvalueTTest=5.25815709909789e-06,
chr6	43573008	43573118	POLH	POLH00020	0.157559093531306	2.5	0.200032655088715	2.5	0.509297172005416	2.5	8.68488989396048e-06	NA	NA	SegRatio=0.2,AbsMeanSigma=1.49,pvalue=7.75065586090471e-14,pvalueTTest=5.25815709909789e-06,
chr6	43578258	43578374	POLH	POLH00021	0.125804746953942	2.5	0.200032655088715	2.5	0.509297172005416	2.5	8.68488989396048e-06	NA	NA	SegRatio=0.2,AbsMeanSigma=1.49,pvalue=7.75065586090471e-14,pvalueTTest=5.25815709909789e-06,
chr6	43578346	43578458	POLH	POLH00022	0.0923799284482279	2.5	0.200032655088715	2.5	0.509297172005416	2.5	8.68488989396048e-06	NA	NA	SegRatio=0.2,AbsMeanSigma=1.49,pvalue=7.75065586090471e-14,pvalueTTest=5.25815709909789e-06,
chr6	43578455	43578565	POLH	POLH00023	0.288024067645902	2.5	0.200032655088715	2.5	0.509297172005416	2.5	8.68488989396048e-06	NA	NA	SegRatio=0.2,AbsMeanSigma=1.49,pvalue=7.75065586090471e-14,pvalueTTest=5.25815709909789e-06,
chr6	43581344	43581457	POLH	POLH00024	0.16587144537109	2.5	0.200032655088715	2.5	0.509297172005416	2.5	8.68488989396048e-06	NA	NA	SegRatio=0.2,AbsMeanSigma=1.49,pvalue=7.75065586090471e-14,pvalueTTest=5.25815709909789e-06,
chr6	43581415	43581533	POLH	POLH00025	-0.462150900180718	2	0.0227970950699619	2.5	0.509297172005416	2.5	8.68488989396048e-06	NA	NA	SegRatio=0.02,AbsMeanSigma=0.15,pvalue=0.63030448784685,pvalueTTest=0.624089671252217,
chr6	43581474	43581568	POLH	POLH00026	0.00396612071745933	2	0.0227970950699619	2.5	0.509297172005416	2.5	8.68488989396048e-06	NA	NA	SegRatio=0.02,AbsMeanSigma=0.15,pvalue=0.63030448784685,pvalueTTest=0.624089671252217,
chr6	43581530	43581650	POLH	POLH00027	0.0217072018918697	2	0.0227970950699619	2.5	0.509297172005416	2.5	8.68488989396048e-06	NA	NA	SegRatio=0.02,AbsMeanSigma=0.15,pvalue=0.63030448784685,pvalueTTest=0.624089671252217,
chr6	43581603	43581719	POLH	POLH00028	0.0975188344931693	2	0.0227970950699619	2.5	0.509297172005416	2.5	8.68488989396048e-06	NA	NA	SegRatio=0.02,AbsMeanSigma=0.15,pvalue=0.63030448784685,pvalueTTest=0.624089671252217,
chr6	43581719	43581834	POLH	POLH00029	0.0303134593819454	2	0.0227970950699619	2.5	0.509297172005416	2.5	8.68488989396048e-06	NA	NA	SegRatio=0.02,AbsMeanSigma=0.15,pvalue=0.63030448784685,pvalueTTest=0.624089671252217,
chr6	43581828	43581921	POLH	POLH00030	0.0331935286018348	2	0.0227970950699619	2.5	0.509297172005416	2.5	8.68488989396048e-06	NA	NA	SegRatio=0.02,AbsMeanSigma=0.15,pvalue=0.63030448784685,pvalueTTest=0.624089671252217,
chr6	43581915	43582026	POLH	POLH00031	-0.0024130220339929	2	0.0227970950699619	2.5	0.509297172005416	2.5	8.68488989396048e-06	NA	NA	SegRatio=0.02,AbsMeanSigma=0.15,pvalue=0.63030448784685,pvalueTTest=0.624089671252217,
chr6	43582007	43582120	POLH	POLH00032	0.0227970950699619	2	0.0227970950699619	2.5	0.509297172005416	2.5	8.68488989396048e-06	NA	NA	SegRatio=0.02,AbsMeanSigma=0.15,pvalue=0.63030448784685,pvalueTTest=0.624089671252217,
chr6	43582103	43582214	POLH	POLH00033	0.268309147388318	2	0.0227970950699619	2.5	0.509297172005416	2.5	8.68488989396048e-06	NA	NA	SegRatio=0.02,AbsMeanSigma=0.15,pvalue=0.63030448784685,pvalueTTest=0.624089671252217,
chr6	43582183	43582286	POLH	POLH00034	NA	2	0.0227970950699619	2.5	0.509297172005416	2.5	8.68488989396048e-06	NA	NA	SegRatio=0.02,AbsMeanSigma=0.15,pvalue=0.63030448784685,pvalueTTest=0.624089671252217,
chr6	43582263	43582377	POLH	POLH00035	NA	2	0.0227970950699619	2.5	0.509297172005416	2.5	8.68488989396048e-06	NA	NA	SegRatio=0.02,AbsMeanSigma=0.15,pvalue=0.63030448784685,pvalueTTest=0.624089671252217,
chr7	39046422	39046535	POU6F2	POU6F200001	-0.01125418629374	2	-0.117881098365714	2	4.41617740591266e-06	2	4.41617740591266e-06	NA	NA	SegRatio=-0.12,AbsMeanSigma=0.94,pvalue=3.85054075637229e-08,pvalueTTest=4.41617740591266e-06,
chr7	39125454	39125548	POU6F2	POU6F200002	-0.0309169395070203	2	-0.117881098365714	2	4.41617740591266e-06	2	4.41617740591266e-06	NA	NA	SegRatio=-0.12,AbsMeanSigma=0.94,pvalue=3.85054075637229e-08,pvalueTTest=4.41617740591266e-06,
chr7	39125528	39125622	POU6F2	POU6F200003	-0.161235511055191	2	-0.117881098365714	2	4.41617740591266e-06	2	4.41617740591266e-06	NA	NA	SegRatio=-0.12,AbsMeanSigma=0.94,pvalue=3.85054075637229e-08,pvalueTTest=4.41617740591266e-06,
chr7	39125603	39125714	POU6F2	POU6F200004	-0.2063813804036	2	-0.117881098365714	2	4.41617740591266e-06	2	4.41617740591266e-06	NA	NA	SegRatio=-0.12,AbsMeanSigma=0.94,pvalue=3.85054075637229e-08,pvalueTTest=4.41617740591266e-06,
chr7	39243813	39243923	POU6F2	POU6F200005	-0.11609452955876	2	-0.117881098365714	2	4.41617740591266e-06	2	4.41617740591266e-06	NA	NA	SegRatio=-0.12,AbsMeanSigma=0.94,pvalue=3.85054075637229e-08,pvalueTTest=4.41617740591266e-06,
chr7	39243854	39243962	POU6F2	POU6F200006	-0.342726955493354	2	-0.117881098365714	2	4.41617740591266e-06	2	4.41617740591266e-06	NA	NA	SegRatio=-0.12,AbsMeanSigma=0.94,pvalue=3.85054075637229e-08,pvalueTTest=4.41617740591266e-06,
chr7	39246962	39247071	POU6F2	POU6F200007	-0.167639285709082	2	-0.117881098365714	2	4.41617740591266e-06	2	4.41617740591266e-06	NA	NA	SegRatio=-0.12,AbsMeanSigma=0.94,pvalue=3.85054075637229e-08,pvalueTTest=4.41617740591266e-06,
chr7	39247021	39247141	POU6F2	POU6F200008	-0.237096287027894	2	-0.117881098365714	2	4.41617740591266e-06	2	4.41617740591266e-06	NA	NA	SegRatio=-0.12,AbsMeanSigma=0.94,pvalue=3.85054075637229e-08,pvalueTTest=4.41617740591266e-06,
chr7	39247129	39247218	POU6F2	POU6F200009	0.00896858773119672	2	-0.117881098365714	2	4.41617740591266e-06	2	4.41617740591266e-06	NA	NA	SegRatio=-0.12,AbsMeanSigma=0.94,pvalue=3.85054075637229e-08,pvalueTTest=4.41617740591266e-06,
chr7	39247217	39247333	POU6F2	POU6F200010	-0.101810711180535	2	-0.117881098365714	2	4.41617740591266e-06	2	4.41617740591266e-06	NA	NA	SegRatio=-0.12,AbsMeanSigma=0.94,pvalue=3.85054075637229e-08,pvalueTTest=4.41617740591266e-06,
chr7	39379202	39379324	POU6F2	POU6F200011	-0.318984425029491	2	-0.117881098365714	2	4.41617740591266e-06	2	4.41617740591266e-06	NA	NA	SegRatio=-0.12,AbsMeanSigma=0.94,pvalue=3.85054075637229e-08,pvalueTTest=4.41617740591266e-06,
chr7	39379448	39379560	POU6F2	POU6F200012	-0.270545075205771	2	-0.117881098365714	2	4.41617740591266e-06	2	4.41617740591266e-06	NA	NA	SegRatio=-0.12,AbsMeanSigma=0.94,pvalue=3.85054075637229e-08,pvalueTTest=4.41617740591266e-06,
chr7	39379515	39379600	POU6F2	POU6F200013	-0.117881098365714	2	-0.117881098365714	2	4.41617740591266e-06	2	4.41617740591266e-06	NA	NA	SegRatio=-0.12,AbsMeanSigma=0.94,pvalue=3.85054075637229e-08,pvalueTTest=4.41617740591266e-06,
chr7	39379563	39379649	POU6F2	POU6F200014	0.105760589784529	2	-0.117881098365714	2	4.41617740591266e-06	2	4.41617740591266e-06	NA	NA	SegRatio=-0.12,AbsMeanSigma=0.94,pvalue=3.85054075637229e-08,pvalueTTest=4.41617740591266e-06,
chr7	39446136	39446255	POU6F2	POU6F200015	-0.128855879508688	2	-0.117881098365714	2	4.41617740591266e-06	2	4.41617740591266e-06	NA	NA	SegRatio=-0.12,AbsMeanSigma=0.94,pvalue=3.85054075637229e-08,pvalueTTest=4.41617740591266e-06,
chr7	39446213	39446330	POU6F2	POU6F200016	-0.0433365983171676	2	-0.117881098365714	2	4.41617740591266e-06	2	4.41617740591266e-06	NA	NA	SegRatio=-0.12,AbsMeanSigma=0.94,pvalue=3.85054075637229e-08,pvalueTTest=4.41617740591266e-06,
chr7	39446300	39446415	POU6F2	POU6F200017	NA	2	-0.117881098365714	2	4.41617740591266e-06	2	4.41617740591266e-06	NA	NA	SegRatio=-0.12,AbsMeanSigma=0.94,pvalue=3.85054075637229e-08,pvalueTTest=4.41617740591266e-06,
chr7	39472594	39472691	POU6F2	POU6F200018	-0.287923645697394	2	-0.117881098365714	2	4.41617740591266e-06	2	4.41617740591266e-06	NA	NA	SegRatio=-0.12,AbsMeanSigma=0.94,pvalue=3.85054075637229e-08,pvalueTTest=4.41617740591266e-06,
chr7	39472660	39472747	POU6F2	POU6F200019	-0.279901288073743	2	-0.117881098365714	2	4.41617740591266e-06	2	4.41617740591266e-06	NA	NA	SegRatio=-0.12,AbsMeanSigma=0.94,pvalue=3.85054075637229e-08,pvalueTTest=4.41617740591266e-06,
chr7	39472706	39472802	POU6F2	POU6F200020	-0.0524295721835718	2	-0.117881098365714	2	4.41617740591266e-06	2	4.41617740591266e-06	NA	NA	SegRatio=-0.12,AbsMeanSigma=0.94,pvalue=3.85054075637229e-08,pvalueTTest=4.41617740591266e-06,
chr7	39472761	39472884	POU6F2	POU6F200021	-0.177923040966676	2	-0.117881098365714	2	4.41617740591266e-06	2	4.41617740591266e-06	NA	NA	SegRatio=-0.12,AbsMeanSigma=0.94,pvalue=3.85054075637229e-08,pvalueTTest=4.41617740591266e-06,
chr7	39472828	39472944	POU6F2	POU6F200022	-0.0384029063150076	2	-0.117881098365714	2	4.41617740591266e-06	2	4.41617740591266e-06	NA	NA	SegRatio=-0.12,AbsMeanSigma=0.94,pvalue=3.85054075637229e-08,pvalueTTest=4.41617740591266e-06,
chr7	39491063	39491178	POU6F2	POU6F200023	-0.00238734250016844	2	-0.117881098365714	2	4.41617740591266e-06	2	4.41617740591266e-06	NA	NA	SegRatio=-0.12,AbsMeanSigma=0.94,pvalue=3.85054075637229e-08,pvalueTTest=4.41617740591266e-06,
chr7	39491164	39491267	POU6F2	POU6F200024	-0.169271487233444	2	-0.117881098365714	2	4.41617740591266e-06	2	4.41617740591266e-06	NA	NA	SegRatio=-0.12,AbsMeanSigma=0.94,pvalue=3.85054075637229e-08,pvalueTTest=4.41617740591266e-06,
chr7	39491225	39491342	POU6F2	POU6F200025	NA	2	-0.117881098365714	2	4.41617740591266e-06	2	4.41617740591266e-06	NA	NA	SegRatio=-0.12,AbsMeanSigma=0.94,pvalue=3.85054075637229e-08,pvalueTTest=4.41617740591266e-06,
chr7	39500081	39500194	POU6F2	POU6F200026	-0.0403182165279021	2	-0.117881098365714	2	4.41617740591266e-06	2	4.41617740591266e-06	NA	NA	SegRatio=-0.12,AbsMeanSigma=0.94,pvalue=3.85054075637229e-08,pvalueTTest=4.41617740591266e-06,
chr7	39500152	39500266	POU6F2	POU6F200027	-0.131203946262022	2	-0.117881098365714	2	4.41617740591266e-06	2	4.41617740591266e-06	NA	NA	SegRatio=-0.12,AbsMeanSigma=0.94,pvalue=3.85054075637229e-08,pvalueTTest=4.41617740591266e-06,
chr7	39500255	39500378	POU6F2	POU6F200028	-0.0995607086011725	2	-0.117881098365714	2	4.41617740591266e-06	2	4.41617740591266e-06	NA	NA	SegRatio=-0.12,AbsMeanSigma=0.94,pvalue=3.85054075637229e-08,pvalueTTest=4.41617740591266e-06,
chr7	39503760	39503874	POU6F2	POU6F200029	-0.0766781209000875	2	-0.117881098365714	2	4.41617740591266e-06	2	4.41617740591266e-06	NA	NA	SegRatio=-0.12,AbsMeanSigma=0.94,pvalue=3.85054075637229e-08,pvalueTTest=4.41617740591266e-06,
chr7	39503865	39503982	POU6F2	POU6F200030	-0.16319442603592	2	-0.117881098365714	2	4.41617740591266e-06	2	4.41617740591266e-06	NA	NA	SegRatio=-0.12,AbsMeanSigma=0.94,pvalue=3.85054075637229e-08,pvalueTTest=4.41617740591266e-06,
chr7	39503935	39504073	POU6F2	POU6F200031	-0.216422302113759	2	-0.117881098365714	2	4.41617740591266e-06	2	4.41617740591266e-06	NA	NA	SegRatio=-0.12,AbsMeanSigma=0.94,pvalue=3.85054075637229e-08,pvalueTTest=4.41617740591266e-06,
chr7	39504024	39504137	POU6F2	POU6F200032	0.104105837020888	2	-0.117881098365714	2	4.41617740591266e-06	2	4.41617740591266e-06	NA	NA	SegRatio=-0.12,AbsMeanSigma=0.94,pvalue=3.85054075637229e-08,pvalueTTest=4.41617740591266e-06,
chr7	39504138	39504252	POU6F2	POU6F200033	0.100985461781079	2	-0.117881098365714	2	4.41617740591266e-06	2	4.41617740591266e-06	NA	NA	SegRatio=-0.12,AbsMeanSigma=0.94,pvalue=3.85054075637229e-08,pvalueTTest=4.41617740591266e-06,
chr7	39504211	39504325	POU6F2	POU6F200034	-0.292174241962763	2	-0.117881098365714	2	4.41617740591266e-06	2	4.41617740591266e-06	NA	NA	SegRatio=-0.12,AbsMeanSigma=0.94,pvalue=3.85054075637229e-08,pvalueTTest=4.41617740591266e-06,
chr8	92972414	92972485	RUNX1T1	RUNX1T100001	0.0511170331779546	2	0.0258569635945658	2	0.517797896747959	2	0.517797896747959	NA	NA	SegRatio=0.03,AbsMeanSigma=0.11,pvalue=0.478257762438744,pvalueTTest=0.634706191381531,
chr8	92972455	92972575	RUNX1T1	RUNX1T100002	-0.00659667317629657	2	0.0258569635945658	2	0.517797896747959	2	0.517797896747959	NA	NA	SegRatio=0.03,AbsMeanSigma=0.11,pvalue=0.478257762438744,pvalueTTest=0.634706191381531,
chr8	92972637	92972744	RUNX1T1	RUNX1T100003	-0.0361419278700885	2	0.0258569635945658	2	0.517797896747959	2	0.517797896747959	NA	NA	SegRatio=0.03,AbsMeanSigma=0.11,pvalue=0.478257762438744,pvalueTTest=0.634706191381531,
chr8	92972726	92972840	RUNX1T1	RUNX1T100004	0.106660830558031	2	0.0258569635945658	2	0.517797896747959	2	0.517797896747959	NA	NA	SegRatio=0.03,AbsMeanSigma=0.11,pvalue=0.478257762438744,pvalueTTest=0.634706191381531,
chr8	92982831	92982907	RUNX1T1	RUNX1T100005	0.115634198217112	2	0.0258569635945658	2	0.517797896747959	2	0.517797896747959	NA	NA	SegRatio=0.03,AbsMeanSigma=0.11,pvalue=0.478257762438744,pvalueTTest=0.634706191381531,
chr8	92982872	92982981	RUNX1T1	RUNX1T100006	-0.107114985722529	2	0.0258569635945658	2	0.517797896747959	2	0.517797896747959	NA	NA	SegRatio=0.03,AbsMeanSigma=0.11,pvalue=0.478257762438744,pvalueTTest=0.634706191381531,
chr8	92982908	92983026	RUNX1T1	RUNX1T100007	-0.201109388246319	2	0.0258569635945658	2	0.517797896747959	2	0.517797896747959	NA	NA	SegRatio=0.03,AbsMeanSigma=0.11,pvalue=0.478257762438744,pvalueTTest=0.634706191381531,
chr8	92982999	92983116	RUNX1T1	RUNX1T100008	0.066208863591788	2	0.0258569635945658	2	0.517797896747959	2	0.517797896747959	NA	NA	SegRatio=0.03,AbsMeanSigma=0.11,pvalue=0.478257762438744,pvalueTTest=0.634706191381531,
chr8	92988086	92988202	RUNX1T1	RUNX1T100009	-0.0537466687815651	2	0.0258569635945658	2	0.517797896747959	2	0.517797896747959	NA	NA	SegRatio=0.03,AbsMeanSigma=0.11,pvalue=0.478257762438744,pvalueTTest=0.634706191381531,
chr8	92988146	92988260	RUNX1T1	RUNX1T100010	0.0317949547457721	2	0.0258569635945658	2	0.517797896747959	2	0.517797896747959	NA	NA	SegRatio=0.03,AbsMeanSigma=0.11,pvalue=0.478257762438744,pvalueTTest=0.634706191381531,
chr8	92998308	92998423	RUNX1T1	RUNX1T100011	-0.016885736255222	2	0.0258569635945658	2	0.517797896747959	2	0.517797896747959	NA	NA	SegRatio=0.03,AbsMeanSigma=0.11,pvalue=0.478257762438744,pvalueTTest=0.634706191381531,
chr8	92998364	92998479	RUNX1T1	RUNX1T100012	-0.225465556039242	2	0.0258569635945658	2	0.517797896747959	2	0.517797896747959	NA	NA	SegRatio=0.03,AbsMeanSigma=0.11,pvalue=0.478257762438744,pvalueTTest=0.634706191381531,
chr8	92998479	92998593	RUNX1T1	RUNX1T100013	0.150449066297986	2	0.0258569635945658	2	0.517797896747959	2	0.517797896747959	NA	NA	SegRatio=0.03,AbsMeanSigma=0.11,pvalue=0.478257762438744,pvalueTTest=0.634706191381531,
chr8	92999065	92999175	RUNX1T1	RUNX1T100014	0.0350004592333332	2	0.0258569635945658	2	0.517797896747959	2	0.517797896747959	NA	NA	SegRatio=0.03,AbsMeanSigma=0.11,pvalue=0.478257762438744,pvalueTTest=0.634706191381531,
chr8	92999159	92999276	RUNX1T1	RUNX1T100015	0.0597552550526994	2	0.0258569635945658	2	0.517797896747959	2	0.517797896747959	NA	NA	SegRatio=0.03,AbsMeanSigma=0.11,pvalue=0.478257762438744,pvalueTTest=0.634706191381531,
chr8	93003841	93003956	RUNX1T1	RUNX1T100016	-0.1521777882851	2	0.0258569635945658	2	0.517797896747959	2	0.517797896747959	NA	NA	SegRatio=0.03,AbsMeanSigma=0.11,pvalue=0.478257762438744,pvalueTTest=0.634706191381531,
chr8	93003928	93004044	RUNX1T1	RUNX1T100017	0.0498478499456946	2	0.0258569635945658	2	0.517797896747959	2	0.517797896747959	NA	NA	SegRatio=0.03,AbsMeanSigma=0.11,pvalue=0.478257762438744,pvalueTTest=0.634706191381531,
chr8	93004035	93004151	RUNX1T1	RUNX1T100018	0.0533509326137613	2	0.0258569635945658	2	0.517797896747959	2	0.517797896747959	NA	NA	SegRatio=0.03,AbsMeanSigma=0.11,pvalue=0.478257762438744,pvalueTTest=0.634706191381531,
chr8	93017306	93017427	RUNX1T1	RUNX1T100019	-0.14988895670268	2	0.0258569635945658	2	0.517797896747959	2	0.517797896747959	NA	NA	SegRatio=0.03,AbsMeanSigma=0.11,pvalue=0.478257762438744,pvalueTTest=0.634706191381531,
chr8	93017412	93017527	RUNX1T1	RUNX1T100020	0.0258569635945658	2	0.0258569635945658	2	0.517797896747959	2	0.517797896747959	NA	NA	SegRatio=0.03,AbsMeanSigma=0.11,pvalue=0.478257762438744,pvalueTTest=0.634706191381531,
chr8	93017485	93017603	RUNX1T1	RUNX1T100021	-0.109719866212551	2	0.0258569635945658	2	0.517797896747959	2	0.517797896747959	NA	NA	SegRatio=0.03,AbsMeanSigma=0.11,pvalue=0.478257762438744,pvalueTTest=0.634706191381531,
chr8	93023194	93023306	RUNX1T1	RUNX1T100022	0.0792270458485502	2	0.0258569635945658	2	0.517797896747959	2	0.517797896747959	NA	NA	SegRatio=0.03,AbsMeanSigma=0.11,pvalue=0.478257762438744,pvalueTTest=0.634706191381531,
chr8	93023293	93023405	RUNX1T1	RUNX1T100023	NA	2	0.0258569635945658	2	0.517797896747959	2	0.517797896747959	NA	NA	SegRatio=0.03,AbsMeanSigma=0.11,pvalue=0.478257762438744,pvalueTTest=0.634706191381531,
chr8	93026739	93026840	RUNX1T1	RUNX1T100024	-0.14642975709613	2	0.0258569635945658	2	0.517797896747959	2	0.517797896747959	NA	NA	SegRatio=0.03,AbsMeanSigma=0.11,pvalue=0.478257762438744,pvalueTTest=0.634706191381531,
chr8	93026823	93026941	RUNX1T1	RUNX1T100025	-0.0501024535300366	2	0.0258569635945658	2	0.517797896747959	2	0.517797896747959	NA	NA	SegRatio=0.03,AbsMeanSigma=0.11,pvalue=0.478257762438744,pvalueTTest=0.634706191381531,
chr8	93026909	93027024	RUNX1T1	RUNX1T100026	0.0671531697831235	2	0.0258569635945658	2	0.517797896747959	2	0.517797896747959	NA	NA	SegRatio=0.03,AbsMeanSigma=0.11,pvalue=0.478257762438744,pvalueTTest=0.634706191381531,
chr8	93026953	93027065	RUNX1T1	RUNX1T100027	-0.136652829442737	2	0.0258569635945658	2	0.517797896747959	2	0.517797896747959	NA	NA	SegRatio=0.03,AbsMeanSigma=0.11,pvalue=0.478257762438744,pvalueTTest=0.634706191381531,
chr8	93027063	93027177	RUNX1T1	RUNX1T100028	0.182289664076141	2	0.0258569635945658	2	0.517797896747959	2	0.517797896747959	NA	NA	SegRatio=0.03,AbsMeanSigma=0.11,pvalue=0.478257762438744,pvalueTTest=0.634706191381531,
chr8	93029357	93029467	RUNX1T1	RUNX1T100029	0.32923948830215	2	0.0258569635945658	2	0.517797896747959	2	0.517797896747959	NA	NA	SegRatio=0.03,AbsMeanSigma=0.11,pvalue=0.478257762438744,pvalueTTest=0.634706191381531,
chr8	93029459	93029573	RUNX1T1	RUNX1T100030	-0.0804572158427288	2	0.0258569635945658	2	0.517797896747959	2	0.517797896747959	NA	NA	SegRatio=0.03,AbsMeanSigma=0.11,pvalue=0.478257762438744,pvalueTTest=0.634706191381531,
chr8	93029555	93029670	RUNX1T1	RUNX1T100031	0.301612966429568	2	0.0258569635945658	2	0.517797896747959	2	0.517797896747959	NA	NA	SegRatio=0.03,AbsMeanSigma=0.11,pvalue=0.478257762438744,pvalueTTest=0.634706191381531,
chr8	93074686	93074800	RUNX1T1	RUNX1T100032	0.131118290838187	2	0.0258569635945658	2	0.517797896747959	2	0.517797896747959	NA	NA	SegRatio=0.03,AbsMeanSigma=0.11,pvalue=0.478257762438744,pvalueTTest=0.634706191381531,
chr8	93088084	93088216	RUNX1T1	RUNX1T100033	-1.31158475592232	2	0.0258569635945658	2	0.517797896747959	2	0.517797896747959	q-value=3.63100762817619e-09, copies=0.5	NA	SegRatio=0.03,AbsMeanSigma=0.11,pvalue=0.478257762438744,pvalueTTest=0.634706191381531,
chr8	93088216	93088330	RUNX1T1	RUNX1T100034	-0.0789886172029304	2	0.0258569635945658	2	0.517797896747959	2	0.517797896747959	NA	NA	SegRatio=0.03,AbsMeanSigma=0.11,pvalue=0.478257762438744,pvalueTTest=0.634706191381531,
chr8	93107223	93107335	RUNX1T1	RUNX1T100035	-0.0163207800415962	2	0.0258569635945658	2	0.517797896747959	2	0.517797896747959	NA	NA	SegRatio=0.03,AbsMeanSigma=0.11,pvalue=0.478257762438744,pvalueTTest=0.634706191381531,
chr8	93107281	93107397	RUNX1T1	RUNX1T100036	0.117958790723854	2	0.0258569635945658	2	0.517797896747959	2	0.517797896747959	NA	NA	SegRatio=0.03,AbsMeanSigma=0.11,pvalue=0.478257762438744,pvalueTTest=0.634706191381531,
chr8	93107356	93107461	RUNX1T1	RUNX1T100037	0.102517004943284	2	0.0258569635945658	2	0.517797896747959	2	0.517797896747959	NA	NA	SegRatio=0.03,AbsMeanSigma=0.11,pvalue=0.478257762438744,pvalueTTest=0.634706191381531,
chr8	93107580	93107692	RUNX1T1	RUNX1T100038	-0.0570776070928788	2	0.0258569635945658	2	0.517797896747959	2	0.517797896747959	NA	NA	SegRatio=0.03,AbsMeanSigma=0.11,pvalue=0.478257762438744,pvalueTTest=0.634706191381531,
chr8	93107681	93107794	RUNX1T1	RUNX1T100039	-0.159635230647398	2	0.0258569635945658	2	0.517797896747959	2	0.517797896747959	NA	NA	SegRatio=0.03,AbsMeanSigma=0.11,pvalue=0.478257762438744,pvalueTTest=0.634706191381531,
chr8	93115014	93115138	RUNX1T1	RUNX1T100040	NA	1	-0.663081818258234	1	0.517797896747959	2	0.517797896747959	NA	NA	SegRatio=-0.66,AbsMeanSigma=4.93,pvalue=1.86111233949332e-287,pvalueTTest=3.91647966834322e-24,
chr8	113236979	113237097	CSMD3	CSMD300001	-0.889861662265425	1	-0.663081818258234	1	1.22173260464105e-81	1	1.22173260464105e-81	NA	NA	SegRatio=-0.66,AbsMeanSigma=4.93,pvalue=1.86111233949332e-287,pvalueTTest=3.91647966834322e-24,
chr8	113237094	113237208	CSMD3	CSMD300002	-0.663081818258234	1	-0.663081818258234	1	1.22173260464105e-81	1	1.22173260464105e-81	NA	NA	SegRatio=-0.66,AbsMeanSigma=4.93,pvalue=1.86111233949332e-287,pvalueTTest=3.91647966834322e-24,
chr8	113240929	113241039	CSMD3	CSMD300003	-1.53313274585772	1	-0.663081818258234	1	1.22173260464105e-81	1	1.22173260464105e-81	q-value=0.000621208055918756, copies=0.5	NA	SegRatio=-0.66,AbsMeanSigma=4.93,pvalue=1.86111233949332e-287,pvalueTTest=3.91647966834322e-24,
chr8	113241019	113241102	CSMD3	CSMD300004	-0.778758567192377	1	-0.663081818258234	1	1.22173260464105e-81	1	1.22173260464105e-81	NA	NA	SegRatio=-0.66,AbsMeanSigma=4.93,pvalue=1.86111233949332e-287,pvalueTTest=3.91647966834322e-24,
chr8	113241059	113241170	CSMD3	CSMD300005	NA	1	-0.663081818258234	1	1.22173260464105e-81	1	1.22173260464105e-81	NA	NA	SegRatio=-0.66,AbsMeanSigma=4.93,pvalue=1.86111233949332e-287,pvalueTTest=3.91647966834322e-24,
chr8	113243745	113243834	CSMD3	CSMD300006	-0.41535492135505	1	-0.663081818258234	1	1.22173260464105e-81	1	1.22173260464105e-81	NA	NA	SegRatio=-0.66,AbsMeanSigma=4.93,pvalue=1.86111233949332e-287,pvalueTTest=3.91647966834322e-24,
chr8	113243796	113243904	CSMD3	CSMD300007	-0.724181757293329	1	-0.663081818258234	1	1.22173260464105e-81	1	1.22173260464105e-81	NA	NA	SegRatio=-0.66,AbsMeanSigma=4.93,pvalue=1.86111233949332e-287,pvalueTTest=3.91647966834322e-24,
chr8	113246541	113246631	CSMD3	CSMD300008	-0.675699159656056	1	-0.663081818258234	1	1.22173260464105e-81	1	1.22173260464105e-81	NA	NA	SegRatio=-0.66,AbsMeanSigma=4.93,pvalue=1.86111233949332e-287,pvalueTTest=3.91647966834322e-24,
chr8	113246607	113246704	CSMD3	CSMD300009	-0.752668895502626	1	-0.663081818258234	1	1.22173260464105e-81	1	1.22173260464105e-81	NA	NA	SegRatio=-0.66,AbsMeanSigma=4.93,pvalue=1.86111233949332e-287,pvalueTTest=3.91647966834322e-24,
chr8	113246705	113246821	CSMD3	CSMD300010	NA	1	-0.663081818258234	1	1.22173260464105e-81	1	1.22173260464105e-81	NA	NA	SegRatio=-0.66,AbsMeanSigma=4.93,pvalue=1.86111233949332e-287,pvalueTTest=3.91647966834322e-24,
chr8	113249335	113249445	CSMD3	CSMD300011	-0.699956701682251	1	-0.663081818258234	1	1.22173260464105e-81	1	1.22173260464105e-81	NA	NA	SegRatio=-0.66,AbsMeanSigma=4.93,pvalue=1.86111233949332e-287,pvalueTTest=3.91647966834322e-24,
chr8	113249441	113249557	CSMD3	CSMD300012	-0.675564302538968	1	-0.663081818258234	1	1.22173260464105e-81	1	1.22173260464105e-81	NA	NA	SegRatio=-0.66,AbsMeanSigma=4.93,pvalue=1.86111233949332e-287,pvalueTTest=3.91647966834322e-24,
chr8	113249481	113249594	CSMD3	CSMD300013	-0.821385472692538	1	-0.663081818258234	1	1.22173260464105e-81	1	1.22173260464105e-81	NA	NA	SegRatio=-0.66,AbsMeanSigma=4.93,pvalue=1.86111233949332e-287,pvalueTTest=3.91647966834322e-24,
chr8	113249572	113249680	CSMD3	CSMD300014	NA	1	-0.663081818258234	1	1.22173260464105e-81	1	1.22173260464105e-81	NA	NA	SegRatio=-0.66,AbsMeanSigma=4.93,pvalue=1.86111233949332e-287,pvalueTTest=3.91647966834322e-24,
chr8	113253903	113254008	CSMD3	CSMD300015	-0.644340163283142	1	-0.663081818258234	1	1.22173260464105e-81	1	1.22173260464105e-81	NA	NA	SegRatio=-0.66,AbsMeanSigma=4.93,pvalue=1.86111233949332e-287,pvalueTTest=3.91647966834322e-24,
chr8	113253996	113254109	CSMD3	CSMD300016	-0.717748092677425	1	-0.663081818258234	1	1.22173260464105e-81	1	1.22173260464105e-81	NA	NA	SegRatio=-0.66,AbsMeanSigma=4.93,pvalue=1.86111233949332e-287,pvalueTTest=3.91647966834322e-24,
chr8	113256582	113256684	CSMD3	CSMD300017	-0.766725406362693	1	-0.663081818258234	1	1.22173260464105e-81	1	1.22173260464105e-81	NA	NA	SegRatio=-0.66,AbsMeanSigma=4.93,pvalue=1.86111233949332e-287,pvalueTTest=3.91647966834322e-24,
chr8	113256660	113256771	CSMD3	CSMD300018	-0.789570302848418	1	-0.663081818258234	1	1.22173260464105e-81	1	1.22173260464105e-81	NA	NA	SegRatio=-0.66,AbsMeanSigma=4.93,pvalue=1.86111233949332e-287,pvalueTTest=3.91647966834322e-24,
chr8	113256766	113256877	CSMD3	CSMD300019	-0.595787220848495	1	-0.663081818258234	1	1.22173260464105e-81	1	1.22173260464105e-81	NA	NA	SegRatio=-0.66,AbsMeanSigma=4.93,pvalue=1.86111233949332e-287,pvalueTTest=3.91647966834322e-24,
chr8	113259224	113259334	CSMD3	CSMD300020	-0.661832000559337	1	-0.663081818258234	1	1.22173260464105e-81	1	1.22173260464105e-81	NA	NA	SegRatio=-0.66,AbsMeanSigma=4.93,pvalue=1.86111233949332e-287,pvalueTTest=3.91647966834322e-24,
chr8	113259321	113259415	CSMD3	CSMD300021	-0.623122260647819	1	-0.663081818258234	1	1.22173260464105e-81	1	1.22173260464105e-81	NA	NA	SegRatio=-0.66,AbsMeanSigma=4.93,pvalue=1.86111233949332e-287,pvalueTTest=3.91647966834322e-24,
chr8	113266439	113266538	CSMD3	CSMD300022	-0.619697746656991	1	-0.663081818258234	1	1.22173260464105e-81	1	1.22173260464105e-81	NA	NA	SegRatio=-0.66,AbsMeanSigma=4.93,pvalue=1.86111233949332e-287,pvalueTTest=3.91647966834322e-24,
chr8	113266539	113266643	CSMD3	CSMD300023	NA	1	-0.663081818258234	1	1.22173260464105e-81	1	1.22173260464105e-81	NA	NA	SegRatio=-0.66,AbsMeanSigma=4.93,pvalue=1.86111233949332e-287,pvalueTTest=3.91647966834322e-24,
chr8	113267450	113267563	CSMD3	CSMD300024	-0.689158363731496	1	-0.663081818258234	1	1.22173260464105e-81	1	1.22173260464105e-81	NA	NA	SegRatio=-0.66,AbsMeanSigma=4.93,pvalue=1.86111233949332e-287,pvalueTTest=3.91647966834322e-24,
chr8	113267557	113267666	CSMD3	CSMD300025	-0.642930840380582	1	-0.663081818258234	1	1.22173260464105e-81	1	1.22173260464105e-81	NA	NA	SegRatio=-0.66,AbsMeanSigma=4.93,pvalue=1.86111233949332e-287,pvalueTTest=3.91647966834322e-24,
chr8	113267650	113267724	CSMD3	CSMD300026	-0.131867188630051	1	-0.663081818258234	1	1.22173260464105e-81	1	1.22173260464105e-81	NA	NA	SegRatio=-0.66,AbsMeanSigma=4.93,pvalue=1.86111233949332e-287,pvalueTTest=3.91647966834322e-24,
chr8	113275815	113275928	CSMD3	CSMD300027	-0.55588766148978	1	-0.663081818258234	1	1.22173260464105e-81	1	1.22173260464105e-81	NA	NA	SegRatio=-0.66,AbsMeanSigma=4.93,pvalue=1.86111233949332e-287,pvalueTTest=3.91647966834322e-24,
chr8	113275918	113276031	CSMD3	CSMD300028	-0.715661974988284	1	-0.663081818258234	1	1.22173260464105e-81	1	1.22173260464105e-81	NA	NA	SegRatio=-0.66,AbsMeanSigma=4.93,pvalue=1.86111233949332e-287,pvalueTTest=3.91647966834322e-24,
chr8	113275959	113276073	CSMD3	CSMD300029	-0.619908358313092	1	-0.663081818258234	1	1.22173260464105e-81	1	1.22173260464105e-81	NA	NA	SegRatio=-0.66,AbsMeanSigma=4.93,pvalue=1.86111233949332e-287,pvalueTTest=3.91647966834322e-24,
chr8	113277544	113277659	CSMD3	CSMD300030	NA	1	-0.663081818258234	1	1.22173260464105e-81	1	1.22173260464105e-81	NA	NA	SegRatio=-0.66,AbsMeanSigma=4.93,pvalue=1.86111233949332e-287,pvalueTTest=3.91647966834322e-24,
chr8	113277660	113277775	CSMD3	CSMD300031	-0.459087840569152	1	-0.663081818258234	1	1.22173260464105e-81	1	1.22173260464105e-81	NA	NA	SegRatio=-0.66,AbsMeanSigma=4.93,pvalue=1.86111233949332e-287,pvalueTTest=3.91647966834322e-24,
chr8	113277722	113277838	CSMD3	CSMD300032	-0.474028347393286	1	-0.663081818258234	1	1.22173260464105e-81	1	1.22173260464105e-81	NA	NA	SegRatio=-0.66,AbsMeanSigma=4.93,pvalue=1.86111233949332e-287,pvalueTTest=3.91647966834322e-24,
chr8	113293312	113293429	CSMD3	CSMD300033	NA	1	-0.663081818258234	1	1.22173260464105e-81	1	1.22173260464105e-81	NA	NA	SegRatio=-0.66,AbsMeanSigma=4.93,pvalue=1.86111233949332e-287,pvalueTTest=3.91647966834322e-24,
chr8	113293427	113293534	CSMD3	CSMD300034	-0.635562650983572	1	-0.663081818258234	1	1.22173260464105e-81	1	1.22173260464105e-81	NA	NA	SegRatio=-0.66,AbsMeanSigma=4.93,pvalue=1.86111233949332e-287,pvalueTTest=3.91647966834322e-24,
chr8	113293500	113293615	CSMD3	CSMD300035	-0.521708300747695	1	-0.663081818258234	1	1.22173260464105e-81	1	1.22173260464105e-81	NA	NA	SegRatio=-0.66,AbsMeanSigma=4.93,pvalue=1.86111233949332e-287,pvalueTTest=3.91647966834322e-24,
chr8	113299259	113299366	CSMD3	CSMD300036	-0.743038362422868	1	-0.663081818258234	1	1.22173260464105e-81	1	1.22173260464105e-81	NA	NA	SegRatio=-0.66,AbsMeanSigma=4.93,pvalue=1.86111233949332e-287,pvalueTTest=3.91647966834322e-24,
chr8	113299366	113299481	CSMD3	CSMD300037	-0.730566016692126	1	-0.663081818258234	1	1.22173260464105e-81	1	1.22173260464105e-81	NA	NA	SegRatio=-0.66,AbsMeanSigma=4.93,pvalue=1.86111233949332e-287,pvalueTTest=3.91647966834322e-24,
chr8	113299472	113299583	CSMD3	CSMD300038	-0.534918931652352	1	-0.663081818258234	1	1.22173260464105e-81	1	1.22173260464105e-81	NA	NA	SegRatio=-0.66,AbsMeanSigma=4.93,pvalue=1.86111233949332e-287,pvalueTTest=3.91647966834322e-24,
chr8	113301534	113301649	CSMD3	CSMD300039	-0.588554127222078	1	-0.663081818258234	1	1.22173260464105e-81	1	1.22173260464105e-81	NA	NA	SegRatio=-0.66,AbsMeanSigma=4.93,pvalue=1.86111233949332e-287,pvalueTTest=3.91647966834322e-24,
chr8	113301644	113301752	CSMD3	CSMD300040	-0.701476798675739	1	-0.663081818258234	1	1.22173260464105e-81	1	1.22173260464105e-81	NA	NA	SegRatio=-0.66,AbsMeanSigma=4.93,pvalue=1.86111233949332e-287,pvalueTTest=3.91647966834322e-24,
chr8	113301698	113301812	CSMD3	CSMD300041	-0.490071196259135	1	-0.663081818258234	1	1.22173260464105e-81	1	1.22173260464105e-81	NA	NA	SegRatio=-0.66,AbsMeanSigma=4.93,pvalue=1.86111233949332e-287,pvalueTTest=3.91647966834322e-24,
chr8	113303714	113303831	CSMD3	CSMD300042	-0.519827482001324	1	-0.663081818258234	1	1.22173260464105e-81	1	1.22173260464105e-81	NA	NA	SegRatio=-0.66,AbsMeanSigma=4.93,pvalue=1.86111233949332e-287,pvalueTTest=3.91647966834322e-24,
chr8	113303830	113303920	CSMD3	CSMD300043	-0.678647096155667	1	-0.663081818258234	1	1.22173260464105e-81	1	1.22173260464105e-81	NA	NA	SegRatio=-0.66,AbsMeanSigma=4.93,pvalue=1.86111233949332e-287,pvalueTTest=3.91647966834322e-24,
chr8	113303921	113304032	CSMD3	CSMD300044	NA	1	-0.663081818258234	1	1.22173260464105e-81	1	1.22173260464105e-81	NA	NA	SegRatio=-0.66,AbsMeanSigma=4.93,pvalue=1.86111233949332e-287,pvalueTTest=3.91647966834322e-24,
chr8	113304745	113304858	CSMD3	CSMD300045	-0.625298408314883	1	-0.663081818258234	1	1.22173260464105e-81	1	1.22173260464105e-81	NA	NA	SegRatio=-0.66,AbsMeanSigma=4.93,pvalue=1.86111233949332e-287,pvalueTTest=3.91647966834322e-24,
chr8	113304842	113304938	CSMD3	CSMD300046	-0.671402614724022	1	-0.663081818258234	1	1.22173260464105e-81	1	1.22173260464105e-81	NA	NA	SegRatio=-0.66,AbsMeanSigma=4.93,pvalue=1.86111233949332e-287,pvalueTTest=3.91647966834322e-24,
chr8	113304935	113305062	CSMD3	CSMD300047	-0.827604631861074	1	-0.663081818258234	1	1.22173260464105e-81	1	1.22173260464105e-81	NA	NA	SegRatio=-0.66,AbsMeanSigma=4.93,pvalue=1.86111233949332e-287,pvalueTTest=3.91647966834322e-24,
chr8	113308031	113308138	CSMD3	CSMD300048	-0.543616679688125	1	-0.663081818258234	1	1.22173260464105e-81	1	1.22173260464105e-81	NA	NA	SegRatio=-0.66,AbsMeanSigma=4.93,pvalue=1.86111233949332e-287,pvalueTTest=3.91647966834322e-24,
chr8	113308112	113308226	CSMD3	CSMD300049	-0.61337829026103	1	-0.663081818258234	1	1.22173260464105e-81	1	1.22173260464105e-81	NA	NA	SegRatio=-0.66,AbsMeanSigma=4.93,pvalue=1.86111233949332e-287,pvalueTTest=3.91647966834322e-24,
chr8	113308212	113308300	CSMD3	CSMD300050	NA	1	-0.663081818258234	1	1.22173260464105e-81	1	1.22173260464105e-81	NA	NA	SegRatio=-0.66,AbsMeanSigma=4.93,pvalue=1.86111233949332e-287,pvalueTTest=3.91647966834322e-24,
chr8	113313978	113314094	CSMD3	CSMD300051	-0.693072348842156	1	-0.663081818258234	1	1.22173260464105e-81	1	1.22173260464105e-81	NA	NA	SegRatio=-0.66,AbsMeanSigma=4.93,pvalue=1.86111233949332e-287,pvalueTTest=3.91647966834322e-24,
chr8	113314052	113314167	CSMD3	CSMD300052	-0.574019180207025	1	-0.663081818258234	1	1.22173260464105e-81	1	1.22173260464105e-81	NA	NA	SegRatio=-0.66,AbsMeanSigma=4.93,pvalue=1.86111233949332e-287,pvalueTTest=3.91647966834322e-24,
chr8	113314160	113314272	CSMD3	CSMD300053	-2.95615686162783	1	-0.597389349048661	1	1.22173260464105e-81	1	1.22173260464105e-81	q-value=1.30846429933889e-17, copies=0	NA	SegRatio=-0.6,AbsMeanSigma=4.59,pvalue=0,pvalueTTest=8.0653083935328e-42,
chr8	113316911	113317020	CSMD3	CSMD300054	-0.677270046530204	1	-0.597389349048661	1	1.22173260464105e-81	1	1.22173260464105e-81	NA	NA	SegRatio=-0.6,AbsMeanSigma=4.59,pvalue=0,pvalueTTest=8.0653083935328e-42,
chr8	113317008	113317123	CSMD3	CSMD300055	-0.666125538353284	1	-0.597389349048661	1	1.22173260464105e-81	1	1.22173260464105e-81	NA	NA	SegRatio=-0.6,AbsMeanSigma=4.59,pvalue=0,pvalueTTest=8.0653083935328e-42,
chr8	113317120	113317235	CSMD3	CSMD300056	-0.649448455844367	1	-0.597389349048661	1	1.22173260464105e-81	1	1.22173260464105e-81	NA	NA	SegRatio=-0.6,AbsMeanSigma=4.59,pvalue=0,pvalueTTest=8.0653083935328e-42,
chr8	113318151	113318267	CSMD3	CSMD300057	-0.597389349048661	1	-0.597389349048661	1	1.22173260464105e-81	1	1.22173260464105e-81	NA	NA	SegRatio=-0.6,AbsMeanSigma=4.59,pvalue=0,pvalueTTest=8.0653083935328e-42,
chr8	113318239	113318349	CSMD3	CSMD300058	-0.48354272500716	1	-0.597389349048661	1	1.22173260464105e-81	1	1.22173260464105e-81	NA	NA	SegRatio=-0.6,AbsMeanSigma=4.59,pvalue=0,pvalueTTest=8.0653083935328e-42,
chr8	113318274	113318384	CSMD3	CSMD300059	-0.43069679846349	1	-0.597389349048661	1	1.22173260464105e-81	1	1.22173260464105e-81	NA	NA	SegRatio=-0.6,AbsMeanSigma=4.59,pvalue=0,pvalueTTest=8.0653083935328e-42,
chr8	113318367	113318482	CSMD3	CSMD300060	-0.571775181274227	1	-0.597389349048661	1	1.22173260464105e-81	1	1.22173260464105e-81	NA	NA	SegRatio=-0.6,AbsMeanSigma=4.59,pvalue=0,pvalueTTest=8.0653083935328e-42,
chr8	113323167	113323284	CSMD3	CSMD300061	-0.749542797827121	1	-0.597389349048661	1	1.22173260464105e-81	1	1.22173260464105e-81	NA	NA	SegRatio=-0.6,AbsMeanSigma=4.59,pvalue=0,pvalueTTest=8.0653083935328e-42,
chr8	113323260	113323369	CSMD3	CSMD300062	-0.88209005022205	1	-0.597389349048661	1	1.22173260464105e-81	1	1.22173260464105e-81	NA	NA	SegRatio=-0.6,AbsMeanSigma=4.59,pvalue=0,pvalueTTest=8.0653083935328e-42,
chr8	113323368	113323479	CSMD3	CSMD300063	-0.439823212191998	1	-0.597389349048661	1	1.22173260464105e-81	1	1.22173260464105e-81	NA	NA	SegRatio=-0.6,AbsMeanSigma=4.59,pvalue=0,pvalueTTest=8.0653083935328e-42,
chr8	113326110	113326206	CSMD3	CSMD300064	-0.529441893942037	1	-0.597389349048661	1	1.22173260464105e-81	1	1.22173260464105e-81	NA	NA	SegRatio=-0.6,AbsMeanSigma=4.59,pvalue=0,pvalueTTest=8.0653083935328e-42,
chr8	113326180	113326279	CSMD3	CSMD300065	NA	1	-0.597389349048661	1	1.22173260464105e-81	1	1.22173260464105e-81	NA	NA	SegRatio=-0.6,AbsMeanSigma=4.59,pvalue=0,pvalueTTest=8.0653083935328e-42,
chr8	113326270	113326383	CSMD3	CSMD300066	NA	1	-0.597389349048661	1	1.22173260464105e-81	1	1.22173260464105e-81	NA	NA	SegRatio=-0.6,AbsMeanSigma=4.59,pvalue=0,pvalueTTest=8.0653083935328e-42,
chr8	113326575	113326672	CSMD3	CSMD300067	NA	1	-0.597389349048661	1	1.22173260464105e-81	1	1.22173260464105e-81	NA	NA	SegRatio=-0.6,AbsMeanSigma=4.59,pvalue=0,pvalueTTest=8.0653083935328e-42,
chr8	113326671	113326788	CSMD3	CSMD300068	-0.620071995548955	1	-0.597389349048661	1	1.22173260464105e-81	1	1.22173260464105e-81	NA	NA	SegRatio=-0.6,AbsMeanSigma=4.59,pvalue=0,pvalueTTest=8.0653083935328e-42,
chr8	113326776	113326884	CSMD3	CSMD300069	-0.670047386363983	1	-0.597389349048661	1	1.22173260464105e-81	1	1.22173260464105e-81	NA	NA	SegRatio=-0.6,AbsMeanSigma=4.59,pvalue=0,pvalueTTest=8.0653083935328e-42,
chr8	113330970	113331087	CSMD3	CSMD300070	-1.31815782314253	1	-0.597389349048661	1	1.22173260464105e-81	1	1.22173260464105e-81	NA	NA	SegRatio=-0.6,AbsMeanSigma=4.59,pvalue=0,pvalueTTest=8.0653083935328e-42,
chr8	113331083	113331198	CSMD3	CSMD300071	-0.486234793302495	1	-0.597389349048661	1	1.22173260464105e-81	1	1.22173260464105e-81	NA	NA	SegRatio=-0.6,AbsMeanSigma=4.59,pvalue=0,pvalueTTest=8.0653083935328e-42,
chr8	113332093	113332190	CSMD3	CSMD300072	-0.635407411353353	1	-0.597389349048661	1	1.22173260464105e-81	1	1.22173260464105e-81	NA	NA	SegRatio=-0.6,AbsMeanSigma=4.59,pvalue=0,pvalueTTest=8.0653083935328e-42,
chr8	113332148	113332226	CSMD3	CSMD300073	-0.540272800181676	1	-0.597389349048661	1	1.22173260464105e-81	1	1.22173260464105e-81	NA	NA	SegRatio=-0.6,AbsMeanSigma=4.59,pvalue=0,pvalueTTest=8.0653083935328e-42,
chr8	113332170	113332247	CSMD3	CSMD300074	-0.456113463703113	1	-0.597389349048661	1	1.22173260464105e-81	1	1.22173260464105e-81	NA	NA	SegRatio=-0.6,AbsMeanSigma=4.59,pvalue=0,pvalueTTest=8.0653083935328e-42,
chr8	113347525	113347635	CSMD3	CSMD300075	-0.465625768481149	1	-0.597389349048661	1	1.22173260464105e-81	1	1.22173260464105e-81	NA	NA	SegRatio=-0.6,AbsMeanSigma=4.59,pvalue=0,pvalueTTest=8.0653083935328e-42,
chr8	113347597	113347714	CSMD3	CSMD300076	-0.645266066253975	1	-0.597389349048661	1	1.22173260464105e-81	1	1.22173260464105e-81	NA	NA	SegRatio=-0.6,AbsMeanSigma=4.59,pvalue=0,pvalueTTest=8.0653083935328e-42,
chr8	113347712	113347821	CSMD3	CSMD300077	-1.20442394733577	1	-0.597389349048661	1	1.22173260464105e-81	1	1.22173260464105e-81	NA	NA	SegRatio=-0.6,AbsMeanSigma=4.59,pvalue=0,pvalueTTest=8.0653083935328e-42,
chr8	113348809	113348919	CSMD3	CSMD300078	NA	1	-0.597389349048661	1	1.22173260464105e-81	1	1.22173260464105e-81	NA	NA	SegRatio=-0.6,AbsMeanSigma=4.59,pvalue=0,pvalueTTest=8.0653083935328e-42,
chr8	113348917	113349029	CSMD3	CSMD300079	-0.553796791568984	1	-0.597389349048661	1	1.22173260464105e-81	1	1.22173260464105e-81	NA	NA	SegRatio=-0.6,AbsMeanSigma=4.59,pvalue=0,pvalueTTest=8.0653083935328e-42,
chr8	113349010	113349123	CSMD3	CSMD300080	-0.592722553216372	1	-0.597389349048661	1	1.22173260464105e-81	1	1.22173260464105e-81	NA	NA	SegRatio=-0.6,AbsMeanSigma=4.59,pvalue=0,pvalueTTest=8.0653083935328e-42,
chr8	113349750	113349856	CSMD3	CSMD300081	-0.748042045241998	1	-0.597389349048661	1	1.22173260464105e-81	1	1.22173260464105e-81	NA	NA	SegRatio=-0.6,AbsMeanSigma=4.59,pvalue=0,pvalueTTest=8.0653083935328e-42,
chr8	113349840	113349951	CSMD3	CSMD300082	-0.462543891849907	1	-0.597389349048661	1	1.22173260464105e-81	1	1.22173260464105e-81	NA	NA	SegRatio=-0.6,AbsMeanSigma=4.59,pvalue=0,pvalueTTest=8.0653083935328e-42,
chr8	113349948	113350053	CSMD3	CSMD300083	-0.581892435358668	1	-0.597389349048661	1	1.22173260464105e-81	1	1.22173260464105e-81	NA	NA	SegRatio=-0.6,AbsMeanSigma=4.59,pvalue=0,pvalueTTest=8.0653083935328e-42,
chr8	113353584	113353720	CSMD3	CSMD300084	NA	1	-0.597389349048661	1	1.22173260464105e-81	1	1.22173260464105e-81	NA	NA	SegRatio=-0.6,AbsMeanSigma=4.59,pvalue=0,pvalueTTest=8.0653083935328e-42,
chr8	113353723	113353829	CSMD3	CSMD300085	-0.546938750060113	1	-0.597389349048661	1	1.22173260464105e-81	1	1.22173260464105e-81	NA	NA	SegRatio=-0.6,AbsMeanSigma=4.59,pvalue=0,pvalueTTest=8.0653083935328e-42,
chr8	113353830	113353946	CSMD3	CSMD300086	-0.620377559449786	1	-0.597389349048661	1	1.22173260464105e-81	1	1.22173260464105e-81	NA	NA	SegRatio=-0.6,AbsMeanSigma=4.59,pvalue=0,pvalueTTest=8.0653083935328e-42,
chr8	113358236	113358348	CSMD3	CSMD300087	NA	1	-0.597389349048661	1	1.22173260464105e-81	1	1.22173260464105e-81	NA	NA	SegRatio=-0.6,AbsMeanSigma=4.59,pvalue=0,pvalueTTest=8.0653083935328e-42,
chr8	113358344	113358454	CSMD3	CSMD300088	-0.663862116724667	1	-0.597389349048661	1	1.22173260464105e-81	1	1.22173260464105e-81	NA	NA	SegRatio=-0.6,AbsMeanSigma=4.59,pvalue=0,pvalueTTest=8.0653083935328e-42,
chr8	113358409	113358527	CSMD3	CSMD300089	-0.522382991987218	1	-0.597389349048661	1	1.22173260464105e-81	1	1.22173260464105e-81	NA	NA	SegRatio=-0.6,AbsMeanSigma=4.59,pvalue=0,pvalueTTest=8.0653083935328e-42,
chr8	113363330	113363435	CSMD3	CSMD300090	NA	1	-0.597389349048661	1	1.22173260464105e-81	1	1.22173260464105e-81	NA	NA	SegRatio=-0.6,AbsMeanSigma=4.59,pvalue=0,pvalueTTest=8.0653083935328e-42,
chr8	113363420	113363486	CSMD3	CSMD300091	-1.53350545532298	1	-0.597389349048661	1	1.22173260464105e-81	1	1.22173260464105e-81	NA	NA	SegRatio=-0.6,AbsMeanSigma=4.59,pvalue=0,pvalueTTest=8.0653083935328e-42,
chr8	113363447	113363555	CSMD3	CSMD300092	NA	1	-0.597389349048661	1	1.22173260464105e-81	1	1.22173260464105e-81	NA	NA	SegRatio=-0.6,AbsMeanSigma=4.59,pvalue=0,pvalueTTest=8.0653083935328e-42,
chr8	113364554	113364665	CSMD3	CSMD300093	-0.570580793635252	1	-0.597389349048661	1	1.22173260464105e-81	1	1.22173260464105e-81	NA	NA	SegRatio=-0.6,AbsMeanSigma=4.59,pvalue=0,pvalueTTest=8.0653083935328e-42,
chr8	113364663	113364750	CSMD3	CSMD300094	-0.632441738274888	1	-0.597389349048661	1	1.22173260464105e-81	1	1.22173260464105e-81	NA	NA	SegRatio=-0.6,AbsMeanSigma=4.59,pvalue=0,pvalueTTest=8.0653083935328e-42,
chr8	113364733	113364841	CSMD3	CSMD300095	NA	1	-0.597389349048661	1	1.22173260464105e-81	1	1.22173260464105e-81	NA	NA	SegRatio=-0.6,AbsMeanSigma=4.59,pvalue=0,pvalueTTest=8.0653083935328e-42,
chr8	113392503	113392610	CSMD3	CSMD300096	NA	1	-0.597389349048661	1	1.22173260464105e-81	1	1.22173260464105e-81	NA	NA	SegRatio=-0.6,AbsMeanSigma=4.59,pvalue=0,pvalueTTest=8.0653083935328e-42,
chr8	113392602	113392704	CSMD3	CSMD300097	-0.404167979910469	1	-0.597389349048661	1	1.22173260464105e-81	1	1.22173260464105e-81	NA	NA	SegRatio=-0.6,AbsMeanSigma=4.59,pvalue=0,pvalueTTest=8.0653083935328e-42,
chr8	113395718	113395812	CSMD3	CSMD300098	NA	1	-0.597389349048661	1	1.22173260464105e-81	1	1.22173260464105e-81	NA	NA	SegRatio=-0.6,AbsMeanSigma=4.59,pvalue=0,pvalueTTest=8.0653083935328e-42,
chr8	113395804	113395910	CSMD3	CSMD300099	-0.384348375845745	1	-0.597389349048661	1	1.22173260464105e-81	1	1.22173260464105e-81	NA	NA	SegRatio=-0.6,AbsMeanSigma=4.59,pvalue=0,pvalueTTest=8.0653083935328e-42,
chr8	113395865	113395980	CSMD3	CSMD300100	-0.70785122885924	1	-0.597389349048661	1	1.22173260464105e-81	1	1.22173260464105e-81	NA	NA	SegRatio=-0.6,AbsMeanSigma=4.59,pvalue=0,pvalueTTest=8.0653083935328e-42,
chr8	113402850	113402960	CSMD3	CSMD300101	-0.54105175363699	1	-0.597389349048661	1	1.22173260464105e-81	1	1.22173260464105e-81	NA	NA	SegRatio=-0.6,AbsMeanSigma=4.59,pvalue=0,pvalueTTest=8.0653083935328e-42,
chr8	113402940	113403038	CSMD3	CSMD300102	-0.448739302947948	1	-0.597389349048661	1	1.22173260464105e-81	1	1.22173260464105e-81	NA	NA	SegRatio=-0.6,AbsMeanSigma=4.59,pvalue=0,pvalueTTest=8.0653083935328e-42,
chr8	113418770	113418884	CSMD3	CSMD300103	-0.621886661596502	1	-0.597389349048661	1	1.22173260464105e-81	1	1.22173260464105e-81	NA	NA	SegRatio=-0.6,AbsMeanSigma=4.59,pvalue=0,pvalueTTest=8.0653083935328e-42,
chr8	113418819	113418919	CSMD3	CSMD300104	-0.482737075444659	1	-0.597389349048661	1	1.22173260464105e-81	1	1.22173260464105e-81	NA	NA	SegRatio=-0.6,AbsMeanSigma=4.59,pvalue=0,pvalueTTest=8.0653083935328e-42,
chr8	113418883	113418991	CSMD3	CSMD300105	-0.426462958476405	1	-0.597389349048661	1	1.22173260464105e-81	1	1.22173260464105e-81	NA	NA	SegRatio=-0.6,AbsMeanSigma=4.59,pvalue=0,pvalueTTest=8.0653083935328e-42,
chr8	113420517	113420628	CSMD3	CSMD300106	-0.75450621670245	1	-0.597389349048661	1	1.22173260464105e-81	1	1.22173260464105e-81	NA	NA	SegRatio=-0.6,AbsMeanSigma=4.59,pvalue=0,pvalueTTest=8.0653083935328e-42,
chr8	113420607	113420719	CSMD3	CSMD300107	NA	1	-0.597389349048661	1	1.22173260464105e-81	1	1.22173260464105e-81	NA	NA	SegRatio=-0.6,AbsMeanSigma=4.59,pvalue=0,pvalueTTest=8.0653083935328e-42,
chr8	113421124	113421216	CSMD3	CSMD300108	-0.571503616591614	1	-0.597389349048661	1	1.22173260464105e-81	1	1.22173260464105e-81	NA	NA	SegRatio=-0.6,AbsMeanSigma=4.59,pvalue=0,pvalueTTest=8.0653083935328e-42,
chr8	113421190	113421283	CSMD3	CSMD300109	-0.843695966492491	1	-0.597389349048661	1	1.22173260464105e-81	1	1.22173260464105e-81	NA	NA	SegRatio=-0.6,AbsMeanSigma=4.59,pvalue=0,pvalueTTest=8.0653083935328e-42,
chr8	113484794	113484910	CSMD3	CSMD300110	-0.57047588430349	1	-0.597389349048661	1	1.22173260464105e-81	1	1.22173260464105e-81	NA	NA	SegRatio=-0.6,AbsMeanSigma=4.59,pvalue=0,pvalueTTest=8.0653083935328e-42,
chr8	113484910	113485022	CSMD3	CSMD300111	-0.552245115756556	1	-0.597389349048661	1	1.22173260464105e-81	1	1.22173260464105e-81	NA	NA	SegRatio=-0.6,AbsMeanSigma=4.59,pvalue=0,pvalueTTest=8.0653083935328e-42,
chr8	113504646	113504742	CSMD3	CSMD300112	-0.543772844184086	1	-0.597389349048661	1	1.22173260464105e-81	1	1.22173260464105e-81	NA	NA	SegRatio=-0.6,AbsMeanSigma=4.59,pvalue=0,pvalueTTest=8.0653083935328e-42,
chr8	113504743	113504859	CSMD3	CSMD300113	-0.702365092893991	1	-0.597389349048661	1	1.22173260464105e-81	1	1.22173260464105e-81	NA	NA	SegRatio=-0.6,AbsMeanSigma=4.59,pvalue=0,pvalueTTest=8.0653083935328e-42,
chr8	113504856	113504969	CSMD3	CSMD300114	-0.538229373352927	1	-0.597389349048661	1	1.22173260464105e-81	1	1.22173260464105e-81	NA	NA	SegRatio=-0.6,AbsMeanSigma=4.59,pvalue=0,pvalueTTest=8.0653083935328e-42,
chr8	113515966	113516077	CSMD3	CSMD300115	NA	1	-0.597389349048661	1	1.22173260464105e-81	1	1.22173260464105e-81	NA	NA	SegRatio=-0.6,AbsMeanSigma=4.59,pvalue=0,pvalueTTest=8.0653083935328e-42,
chr8	113516061	113516176	CSMD3	CSMD300116.CSMD300117	NA	1	-0.597389349048661	1	1.22173260464105e-81	1	1.22173260464105e-81	NA	NA	SegRatio=-0.6,AbsMeanSigma=4.59,pvalue=0,pvalueTTest=8.0653083935328e-42,
chr8	113516193	113516320	CSMD3	CSMD300118	-2.45313263886651	1	-0.597389349048661	1	1.22173260464105e-81	1	1.22173260464105e-81	NA	NA	SegRatio=-0.6,AbsMeanSigma=4.59,pvalue=0,pvalueTTest=8.0653083935328e-42,
chr8	113518880	113518997	CSMD3	CSMD300119	-0.584978413720669	1	-0.597389349048661	1	1.22173260464105e-81	1	1.22173260464105e-81	NA	NA	SegRatio=-0.6,AbsMeanSigma=4.59,pvalue=0,pvalueTTest=8.0653083935328e-42,
chr8	113518939	113519050	CSMD3	CSMD300120	-0.695686596568115	1	-0.597389349048661	1	1.22173260464105e-81	1	1.22173260464105e-81	NA	NA	SegRatio=-0.6,AbsMeanSigma=4.59,pvalue=0,pvalueTTest=8.0653083935328e-42,
chr8	113519036	113519151	CSMD3	CSMD300121	-1.58489949014277	1	-0.597389349048661	1	1.22173260464105e-81	1	1.22173260464105e-81	NA	NA	SegRatio=-0.6,AbsMeanSigma=4.59,pvalue=0,pvalueTTest=8.0653083935328e-42,
chr8	113529164	113529296	CSMD3	CSMD300122	-1.0312266556437	1	-0.597389349048661	1	1.22173260464105e-81	1	1.22173260464105e-81	NA	NA	SegRatio=-0.6,AbsMeanSigma=4.59,pvalue=0,pvalueTTest=8.0653083935328e-42,
chr8	113529296	113529402	CSMD3	CSMD300123	-0.800103427220578	1	-0.597389349048661	1	1.22173260464105e-81	1	1.22173260464105e-81	NA	NA	SegRatio=-0.6,AbsMeanSigma=4.59,pvalue=0,pvalueTTest=8.0653083935328e-42,
chr8	113529341	113529440	CSMD3	CSMD300124	-0.807074504710502	1	-0.597389349048661	1	1.22173260464105e-81	1	1.22173260464105e-81	NA	NA	SegRatio=-0.6,AbsMeanSigma=4.59,pvalue=0,pvalueTTest=8.0653083935328e-42,
chr8	113529392	113529505	CSMD3	CSMD300125	-0.71295293755729	1	-0.597389349048661	1	1.22173260464105e-81	1	1.22173260464105e-81	NA	NA	SegRatio=-0.6,AbsMeanSigma=4.59,pvalue=0,pvalueTTest=8.0653083935328e-42,
chr8	113562876	113562988	CSMD3	CSMD300126	-0.359735856576541	1	-0.597389349048661	1	1.22173260464105e-81	1	1.22173260464105e-81	NA	NA	SegRatio=-0.6,AbsMeanSigma=4.59,pvalue=0,pvalueTTest=8.0653083935328e-42,
chr8	113562988	113563103	CSMD3	CSMD300127	-0.604417701881573	1	-0.597389349048661	1	1.22173260464105e-81	1	1.22173260464105e-81	NA	NA	SegRatio=-0.6,AbsMeanSigma=4.59,pvalue=0,pvalueTTest=8.0653083935328e-42,
chr8	113563062	113563169	CSMD3	CSMD300128	-0.652272332793271	1	-0.597389349048661	1	1.22173260464105e-81	1	1.22173260464105e-81	NA	NA	SegRatio=-0.6,AbsMeanSigma=4.59,pvalue=0,pvalueTTest=8.0653083935328e-42,
chr8	113564789	113564904	CSMD3	CSMD300129	-0.651489596152139	1	-0.597389349048661	1	1.22173260464105e-81	1	1.22173260464105e-81	NA	NA	SegRatio=-0.6,AbsMeanSigma=4.59,pvalue=0,pvalueTTest=8.0653083935328e-42,
chr8	113564876	113564987	CSMD3	CSMD300130	-0.403894997757114	1	-0.597389349048661	1	1.22173260464105e-81	1	1.22173260464105e-81	NA	NA	SegRatio=-0.6,AbsMeanSigma=4.59,pvalue=0,pvalueTTest=8.0653083935328e-42,
chr8	113568957	113569070	CSMD3	CSMD300131	-0.589237686439661	1	-0.597389349048661	1	1.22173260464105e-81	1	1.22173260464105e-81	NA	NA	SegRatio=-0.6,AbsMeanSigma=4.59,pvalue=0,pvalueTTest=8.0653083935328e-42,
chr8	113569014	113569120	CSMD3	CSMD300132	-0.847645667902097	1	-0.597389349048661	1	1.22173260464105e-81	1	1.22173260464105e-81	NA	NA	SegRatio=-0.6,AbsMeanSigma=4.59,pvalue=0,pvalueTTest=8.0653083935328e-42,
chr8	113569087	113569201	CSMD3	CSMD300133	-0.599494092706722	1	-0.597389349048661	1	1.22173260464105e-81	1	1.22173260464105e-81	NA	NA	SegRatio=-0.6,AbsMeanSigma=4.59,pvalue=0,pvalueTTest=8.0653083935328e-42,
chr8	113569185	113569296	CSMD3	CSMD300134	NA	1	-0.597389349048661	1	1.22173260464105e-81	1	1.22173260464105e-81	NA	NA	SegRatio=-0.6,AbsMeanSigma=4.59,pvalue=0,pvalueTTest=8.0653083935328e-42,
chr8	113585668	113585779	CSMD3	CSMD300135	-0.621615233835963	1	-0.597389349048661	1	1.22173260464105e-81	1	1.22173260464105e-81	NA	NA	SegRatio=-0.6,AbsMeanSigma=4.59,pvalue=0,pvalueTTest=8.0653083935328e-42,
chr8	113585759	113585872	CSMD3	CSMD300136	-0.689690232002051	1	-0.597389349048661	1	1.22173260464105e-81	1	1.22173260464105e-81	NA	NA	SegRatio=-0.6,AbsMeanSigma=4.59,pvalue=0,pvalueTTest=8.0653083935328e-42,
chr8	113585804	113585917	CSMD3	CSMD300137	-0.646992131681893	1	-0.597389349048661	1	1.22173260464105e-81	1	1.22173260464105e-81	NA	NA	SegRatio=-0.6,AbsMeanSigma=4.59,pvalue=0,pvalueTTest=8.0653083935328e-42,
chr8	113599288	113599394	CSMD3	CSMD300138	-0.410718513946636	1	-0.597389349048661	1	1.22173260464105e-81	1	1.22173260464105e-81	NA	NA	SegRatio=-0.6,AbsMeanSigma=4.59,pvalue=0,pvalueTTest=8.0653083935328e-42,
chr8	113599344	113599458	CSMD3	CSMD300139	-0.644036535142923	1	-0.597389349048661	1	1.22173260464105e-81	1	1.22173260464105e-81	NA	NA	SegRatio=-0.6,AbsMeanSigma=4.59,pvalue=0,pvalueTTest=8.0653083935328e-42,
chr8	113599424	113599534	CSMD3	CSMD300140	-0.794529040558495	1	-0.597389349048661	1	1.22173260464105e-81	1	1.22173260464105e-81	NA	NA	SegRatio=-0.6,AbsMeanSigma=4.59,pvalue=0,pvalueTTest=8.0653083935328e-42,
chr8	113649021	113649133	CSMD3	CSMD300141	-0.775226040660236	1	-0.597389349048661	1	1.22173260464105e-81	1	1.22173260464105e-81	NA	NA	SegRatio=-0.6,AbsMeanSigma=4.59,pvalue=0,pvalueTTest=8.0653083935328e-42,
chr8	113649121	113649212	CSMD3	CSMD300142	-0.470848260612571	1	-0.597389349048661	1	1.22173260464105e-81	1	1.22173260464105e-81	NA	NA	SegRatio=-0.6,AbsMeanSigma=4.59,pvalue=0,pvalueTTest=8.0653083935328e-42,
chr8	113649155	113649268	CSMD3	CSMD300143	-0.712264075844876	1	-0.597389349048661	1	1.22173260464105e-81	1	1.22173260464105e-81	NA	NA	SegRatio=-0.6,AbsMeanSigma=4.59,pvalue=0,pvalueTTest=8.0653083935328e-42,
chr8	113650858	113650969	CSMD3	CSMD300144	-1.2774992665998	1	-0.597389349048661	1	1.22173260464105e-81	1	1.22173260464105e-81	NA	NA	SegRatio=-0.6,AbsMeanSigma=4.59,pvalue=0,pvalueTTest=8.0653083935328e-42,
chr8	113650948	113651059	CSMD3	CSMD300145	-0.580140504723113	1	-0.597389349048661	1	1.22173260464105e-81	1	1.22173260464105e-81	NA	NA	SegRatio=-0.6,AbsMeanSigma=4.59,pvalue=0,pvalueTTest=8.0653083935328e-42,
chr8	113651016	113651125	CSMD3	CSMD300146	-0.396449378274438	1	-0.597389349048661	1	1.22173260464105e-81	1	1.22173260464105e-81	NA	NA	SegRatio=-0.6,AbsMeanSigma=4.59,pvalue=0,pvalueTTest=8.0653083935328e-42,
chr8	113651089	113651201	CSMD3	CSMD300147	-0.514329265715022	1	-0.597389349048661	1	1.22173260464105e-81	1	1.22173260464105e-81	NA	NA	SegRatio=-0.6,AbsMeanSigma=4.59,pvalue=0,pvalueTTest=8.0653083935328e-42,
chr8	113657311	113657423	CSMD3	CSMD300148	-0.613347396351544	1	-0.597389349048661	1	1.22173260464105e-81	1	1.22173260464105e-81	NA	NA	SegRatio=-0.6,AbsMeanSigma=4.59,pvalue=0,pvalueTTest=8.0653083935328e-42,
chr8	113657424	113657538	CSMD3	CSMD300149	-0.671787793958491	1	-0.597389349048661	1	1.22173260464105e-81	1	1.22173260464105e-81	NA	NA	SegRatio=-0.6,AbsMeanSigma=4.59,pvalue=0,pvalueTTest=8.0653083935328e-42,
chr8	113662274	113662406	CSMD3	CSMD300150	NA	1	-0.597389349048661	1	1.22173260464105e-81	1	1.22173260464105e-81	NA	NA	SegRatio=-0.6,AbsMeanSigma=4.59,pvalue=0,pvalueTTest=8.0653083935328e-42,
chr8	113662401	113662489	CSMD3	CSMD300151	-0.472758395764266	1	-0.597389349048661	1	1.22173260464105e-81	1	1.22173260464105e-81	NA	NA	SegRatio=-0.6,AbsMeanSigma=4.59,pvalue=0,pvalueTTest=8.0653083935328e-42,
chr8	113662462	113662569	CSMD3	CSMD300152	-0.633941121172164	1	-0.597389349048661	1	1.22173260464105e-81	1	1.22173260464105e-81	NA	NA	SegRatio=-0.6,AbsMeanSigma=4.59,pvalue=0,pvalueTTest=8.0653083935328e-42,
chr8	113662541	113662651	CSMD3	CSMD300153	-0.705509436361176	1	-0.597389349048661	1	1.22173260464105e-81	1	1.22173260464105e-81	NA	NA	SegRatio=-0.6,AbsMeanSigma=4.59,pvalue=0,pvalueTTest=8.0653083935328e-42,
chr8	113668360	113668476	CSMD3	CSMD300154	NA	1	-0.597389349048661	1	1.22173260464105e-81	1	1.22173260464105e-81	NA	NA	SegRatio=-0.6,AbsMeanSigma=4.59,pvalue=0,pvalueTTest=8.0653083935328e-42,
chr8	113668418	113668531	CSMD3	CSMD300155	-0.492372376002713	1	-0.597389349048661	1	1.22173260464105e-81	1	1.22173260464105e-81	NA	NA	SegRatio=-0.6,AbsMeanSigma=4.59,pvalue=0,pvalueTTest=8.0653083935328e-42,
chr8	113668517	113668626	CSMD3	CSMD300156	-2.49226415629102	1	-0.616860946155943	1	1.22173260464105e-81	1	1.22173260464105e-81	q-value=3.47394345880437e-14, copies=0	NA	SegRatio=-0.62,AbsMeanSigma=4.79,pvalue=1.81665063810445e-206,pvalueTTest=8.3883219750584e-16,
chr8	113678460	113678573	CSMD3	CSMD300157	-0.515698053591724	1	-0.616860946155943	1	1.22173260464105e-81	1	1.22173260464105e-81	NA	NA	SegRatio=-0.62,AbsMeanSigma=4.79,pvalue=1.81665063810445e-206,pvalueTTest=8.3883219750584e-16,
chr8	113678566	113678676	CSMD3	CSMD300158	-0.504993438852589	1	-0.616860946155943	1	1.22173260464105e-81	1	1.22173260464105e-81	NA	NA	SegRatio=-0.62,AbsMeanSigma=4.79,pvalue=1.81665063810445e-206,pvalueTTest=8.3883219750584e-16,
chr8	113694650	113694755	CSMD3	CSMD300159	-0.504990594008181	1	-0.616860946155943	1	1.22173260464105e-81	1	1.22173260464105e-81	NA	NA	SegRatio=-0.62,AbsMeanSigma=4.79,pvalue=1.81665063810445e-206,pvalueTTest=8.3883219750584e-16,
chr8	113694713	113694830	CSMD3	CSMD300160	-0.804843488163047	1	-0.616860946155943	1	1.22173260464105e-81	1	1.22173260464105e-81	NA	NA	SegRatio=-0.62,AbsMeanSigma=4.79,pvalue=1.81665063810445e-206,pvalueTTest=8.3883219750584e-16,
chr8	113694764	113694858	CSMD3	CSMD300161	-0.522723040348884	1	-0.616860946155943	1	1.22173260464105e-81	1	1.22173260464105e-81	NA	NA	SegRatio=-0.62,AbsMeanSigma=4.79,pvalue=1.81665063810445e-206,pvalueTTest=8.3883219750584e-16,
chr8	113694854	113694966	CSMD3	CSMD300162	-1.8875071771008	1	-0.616860946155943	1	1.22173260464105e-81	1	1.22173260464105e-81	NA	NA	SegRatio=-0.62,AbsMeanSigma=4.79,pvalue=1.81665063810445e-206,pvalueTTest=8.3883219750584e-16,
chr8	113697582	113697687	CSMD3	CSMD300163	-0.454396643625867	1	-0.616860946155943	1	1.22173260464105e-81	1	1.22173260464105e-81	NA	NA	SegRatio=-0.62,AbsMeanSigma=4.79,pvalue=1.81665063810445e-206,pvalueTTest=8.3883219750584e-16,
chr8	113697686	113697800	CSMD3	CSMD300164	-0.755687155045959	1	-0.616860946155943	1	1.22173260464105e-81	1	1.22173260464105e-81	NA	NA	SegRatio=-0.62,AbsMeanSigma=4.79,pvalue=1.81665063810445e-206,pvalueTTest=8.3883219750584e-16,
chr8	113697790	113697900	CSMD3	CSMD300165	-0.756498271882528	1	-0.616860946155943	1	1.22173260464105e-81	1	1.22173260464105e-81	NA	NA	SegRatio=-0.62,AbsMeanSigma=4.79,pvalue=1.81665063810445e-206,pvalueTTest=8.3883219750584e-16,
chr8	113697849	113697960	CSMD3	CSMD300166	-0.619460048528138	1	-0.616860946155943	1	1.22173260464105e-81	1	1.22173260464105e-81	NA	NA	SegRatio=-0.62,AbsMeanSigma=4.79,pvalue=1.81665063810445e-206,pvalueTTest=8.3883219750584e-16,
chr8	113697957	113698091	CSMD3	CSMD300167	NA	1	-0.616860946155943	1	1.22173260464105e-81	1	1.22173260464105e-81	NA	NA	SegRatio=-0.62,AbsMeanSigma=4.79,pvalue=1.81665063810445e-206,pvalueTTest=8.3883219750584e-16,
chr8	113702074	113702185	CSMD3	CSMD300168	-0.650957420986133	1	-0.616860946155943	1	1.22173260464105e-81	1	1.22173260464105e-81	NA	NA	SegRatio=-0.62,AbsMeanSigma=4.79,pvalue=1.81665063810445e-206,pvalueTTest=8.3883219750584e-16,
chr8	113702145	113702254	CSMD3	CSMD300169	-0.460775425879675	1	-0.616860946155943	1	1.22173260464105e-81	1	1.22173260464105e-81	NA	NA	SegRatio=-0.62,AbsMeanSigma=4.79,pvalue=1.81665063810445e-206,pvalueTTest=8.3883219750584e-16,
chr8	113702251	113702361	CSMD3	CSMD300170	-0.79119795699734	1	-0.616860946155943	1	1.22173260464105e-81	1	1.22173260464105e-81	NA	NA	SegRatio=-0.62,AbsMeanSigma=4.79,pvalue=1.81665063810445e-206,pvalueTTest=8.3883219750584e-16,
chr8	113812369	113812480	CSMD3	CSMD300171	-0.520342536170694	1	-0.616860946155943	1	1.22173260464105e-81	1	1.22173260464105e-81	NA	NA	SegRatio=-0.62,AbsMeanSigma=4.79,pvalue=1.81665063810445e-206,pvalueTTest=8.3883219750584e-16,
chr8	113812463	113812575	CSMD3	CSMD300172	-0.759086109624375	1	-0.616860946155943	1	1.22173260464105e-81	1	1.22173260464105e-81	NA	NA	SegRatio=-0.62,AbsMeanSigma=4.79,pvalue=1.81665063810445e-206,pvalueTTest=8.3883219750584e-16,
chr8	113841893	113842009	CSMD3	CSMD300173	-0.526163112715821	1	-0.616860946155943	1	1.22173260464105e-81	1	1.22173260464105e-81	NA	NA	SegRatio=-0.62,AbsMeanSigma=4.79,pvalue=1.81665063810445e-206,pvalueTTest=8.3883219750584e-16,
chr8	113841928	113842040	CSMD3	CSMD300174	-0.768870211136572	1	-0.616860946155943	1	1.22173260464105e-81	1	1.22173260464105e-81	NA	NA	SegRatio=-0.62,AbsMeanSigma=4.79,pvalue=1.81665063810445e-206,pvalueTTest=8.3883219750584e-16,
chr8	113871326	113871434	CSMD3	CSMD300175	-0.673242024140226	1	-0.616860946155943	1	1.22173260464105e-81	1	1.22173260464105e-81	NA	NA	SegRatio=-0.62,AbsMeanSigma=4.79,pvalue=1.81665063810445e-206,pvalueTTest=8.3883219750584e-16,
chr8	113871374	113871482	CSMD3	CSMD300176	-0.509534046868899	1	-0.616860946155943	1	1.22173260464105e-81	1	1.22173260464105e-81	NA	NA	SegRatio=-0.62,AbsMeanSigma=4.79,pvalue=1.81665063810445e-206,pvalueTTest=8.3883219750584e-16,
chr8	113871473	113871586	CSMD3	CSMD300177	-1.70361953882468	1	-0.616860946155943	1	1.22173260464105e-81	1	1.22173260464105e-81	NA	NA	SegRatio=-0.62,AbsMeanSigma=4.79,pvalue=1.81665063810445e-206,pvalueTTest=8.3883219750584e-16,
chr8	113933789	113933900	CSMD3	CSMD300178	-0.583803078862379	1	-0.616860946155943	1	1.22173260464105e-81	1	1.22173260464105e-81	NA	NA	SegRatio=-0.62,AbsMeanSigma=4.79,pvalue=1.81665063810445e-206,pvalueTTest=8.3883219750584e-16,
chr8	113933891	113933973	CSMD3	CSMD300179	-0.511534041518421	1	-0.616860946155943	1	1.22173260464105e-81	1	1.22173260464105e-81	NA	NA	SegRatio=-0.62,AbsMeanSigma=4.79,pvalue=1.81665063810445e-206,pvalueTTest=8.3883219750584e-16,
chr8	113933927	113934044	CSMD3	CSMD300180	-0.961574780322392	1	-0.616860946155943	1	1.22173260464105e-81	1	1.22173260464105e-81	NA	NA	SegRatio=-0.62,AbsMeanSigma=4.79,pvalue=1.81665063810445e-206,pvalueTTest=8.3883219750584e-16,
chr8	113959928	113960047	CSMD3	CSMD300181	NA	1	-0.616860946155943	1	1.22173260464105e-81	1	1.22173260464105e-81	NA	NA	SegRatio=-0.62,AbsMeanSigma=4.79,pvalue=1.81665063810445e-206,pvalueTTest=8.3883219750584e-16,
chr8	113960073	113960207	CSMD3	CSMD300182	-1.75577406179829	1	-0.616860946155943	1	1.22173260464105e-81	1	1.22173260464105e-81	NA	NA	SegRatio=-0.62,AbsMeanSigma=4.79,pvalue=1.81665063810445e-206,pvalueTTest=8.3883219750584e-16,
chr8	113966823	113966933	CSMD3	CSMD300183	-0.646102908795107	1	-0.616860946155943	1	1.22173260464105e-81	1	1.22173260464105e-81	NA	NA	SegRatio=-0.62,AbsMeanSigma=4.79,pvalue=1.81665063810445e-206,pvalueTTest=8.3883219750584e-16,
chr8	113966931	113967063	CSMD3	CSMD300184	-3.18578424476199	1	-0.616860946155943	1	1.22173260464105e-81	1	1.22173260464105e-81	q-value=7.23042000682349e-18, copies=0	NA	SegRatio=-0.62,AbsMeanSigma=4.79,pvalue=1.81665063810445e-206,pvalueTTest=8.3883219750584e-16,
chr8	113987992	113988109	CSMD3	CSMD300185	-0.767672797764348	1	-0.616860946155943	1	1.22173260464105e-81	1	1.22173260464105e-81	NA	NA	SegRatio=-0.62,AbsMeanSigma=4.79,pvalue=1.81665063810445e-206,pvalueTTest=8.3883219750584e-16,
chr8	113988087	113988190	CSMD3	CSMD300186	-0.498488284030059	1	-0.616860946155943	1	1.22173260464105e-81	1	1.22173260464105e-81	NA	NA	SegRatio=-0.62,AbsMeanSigma=4.79,pvalue=1.81665063810445e-206,pvalueTTest=8.3883219750584e-16,
chr8	113988122	113988234	CSMD3	CSMD300187	-0.584360143100429	1	-0.616860946155943	1	1.22173260464105e-81	1	1.22173260464105e-81	NA	NA	SegRatio=-0.62,AbsMeanSigma=4.79,pvalue=1.81665063810445e-206,pvalueTTest=8.3883219750584e-16,
chr8	113988220	113988332	CSMD3	CSMD300188	-0.616860946155943	1	-0.616860946155943	1	1.22173260464105e-81	1	1.22173260464105e-81	NA	NA	SegRatio=-0.62,AbsMeanSigma=4.79,pvalue=1.81665063810445e-206,pvalueTTest=8.3883219750584e-16,
chr8	113988279	113988381	CSMD3	CSMD300189	-0.670332416865141	1	-0.616860946155943	1	1.22173260464105e-81	1	1.22173260464105e-81	NA	NA	SegRatio=-0.62,AbsMeanSigma=4.79,pvalue=1.81665063810445e-206,pvalueTTest=8.3883219750584e-16,
chr8	113988382	113988477	CSMD3	CSMD300190	-1.06374959843039	1	-0.616860946155943	1	1.22173260464105e-81	1	1.22173260464105e-81	NA	NA	SegRatio=-0.62,AbsMeanSigma=4.79,pvalue=1.81665063810445e-206,pvalueTTest=8.3883219750584e-16,
chr8	114031216	114031329	CSMD3	CSMD300191	-0.838525897887182	1	-0.616860946155943	1	1.22173260464105e-81	1	1.22173260464105e-81	NA	NA	SegRatio=-0.62,AbsMeanSigma=4.79,pvalue=1.81665063810445e-206,pvalueTTest=8.3883219750584e-16,
chr8	114031313	114031407	CSMD3	CSMD300192	-0.697995606324472	1	-0.616860946155943	1	1.22173260464105e-81	1	1.22173260464105e-81	NA	NA	SegRatio=-0.62,AbsMeanSigma=4.79,pvalue=1.81665063810445e-206,pvalueTTest=8.3883219750584e-16,
chr8	114031388	114031499	CSMD3	CSMD300193	-0.412542069704249	1	-0.616860946155943	1	1.22173260464105e-81	1	1.22173260464105e-81	NA	NA	SegRatio=-0.62,AbsMeanSigma=4.79,pvalue=1.81665063810445e-206,pvalueTTest=8.3883219750584e-16,
chr8	114110961	114111078	CSMD3	CSMD300194	-0.517066591554221	1	-0.616860946155943	1	1.22173260464105e-81	1	1.22173260464105e-81	NA	NA	SegRatio=-0.62,AbsMeanSigma=4.79,pvalue=1.81665063810445e-206,pvalueTTest=8.3883219750584e-16,
chr8	114111074	114111177	CSMD3	CSMD300195	-0.688725061872169	1	-0.616860946155943	1	1.22173260464105e-81	1	1.22173260464105e-81	NA	NA	SegRatio=-0.62,AbsMeanSigma=4.79,pvalue=1.81665063810445e-206,pvalueTTest=8.3883219750584e-16,
chr8	114111175	114111292	CSMD3	CSMD300196	1.0129467229627	1	-0.641244556219321	1	1.22173260464105e-81	1	1.22173260464105e-81	NA	NA	SegRatio=-0.64,AbsMeanSigma=4.87,pvalue=3.70499736998798e-255,pvalueTTest=2.52210974905663e-18,
chr8	114185880	114185982	CSMD3	CSMD300197	-0.773148572237894	1	-0.641244556219321	1	1.22173260464105e-81	1	1.22173260464105e-81	NA	NA	SegRatio=-0.64,AbsMeanSigma=4.87,pvalue=3.70499736998798e-255,pvalueTTest=2.52210974905663e-18,
chr8	114185977	114186094	CSMD3	CSMD300198	-0.721808414082073	1	-0.641244556219321	1	1.22173260464105e-81	1	1.22173260464105e-81	NA	NA	SegRatio=-0.64,AbsMeanSigma=4.87,pvalue=3.70499736998798e-255,pvalueTTest=2.52210974905663e-18,
chr8	114186069	114186180	CSMD3	CSMD300199	-0.454181147691385	1	-0.641244556219321	1	1.22173260464105e-81	1	1.22173260464105e-81	NA	NA	SegRatio=-0.64,AbsMeanSigma=4.87,pvalue=3.70499736998798e-255,pvalueTTest=2.52210974905663e-18,
chr8	114290797	114290912	CSMD3	CSMD300200	-0.683450183141341	1	-0.641244556219321	1	1.22173260464105e-81	1	1.22173260464105e-81	NA	NA	SegRatio=-0.64,AbsMeanSigma=4.87,pvalue=3.70499736998798e-255,pvalueTTest=2.52210974905663e-18,
chr8	114290904	114291036	CSMD3	CSMD300201	NA	1	-0.641244556219321	1	1.22173260464105e-81	1	1.22173260464105e-81	NA	NA	SegRatio=-0.64,AbsMeanSigma=4.87,pvalue=3.70499736998798e-255,pvalueTTest=2.52210974905663e-18,
chr8	114326738	114326846	CSMD3	CSMD300202	-0.680474903539807	1	-0.641244556219321	1	1.22173260464105e-81	1	1.22173260464105e-81	NA	NA	SegRatio=-0.64,AbsMeanSigma=4.87,pvalue=3.70499736998798e-255,pvalueTTest=2.52210974905663e-18,
chr8	114326847	114326958	CSMD3	CSMD300203	-0.763939405079135	1	-0.641244556219321	1	1.22173260464105e-81	1	1.22173260464105e-81	NA	NA	SegRatio=-0.64,AbsMeanSigma=4.87,pvalue=3.70499736998798e-255,pvalueTTest=2.52210974905663e-18,
chr8	114326912	114327019	CSMD3	CSMD300204	-0.641244556219321	1	-0.641244556219321	1	1.22173260464105e-81	1	1.22173260464105e-81	NA	NA	SegRatio=-0.64,AbsMeanSigma=4.87,pvalue=3.70499736998798e-255,pvalueTTest=2.52210974905663e-18,
chr8	114327004	114327110	CSMD3	CSMD300205	NA	1	-0.641244556219321	1	1.22173260464105e-81	1	1.22173260464105e-81	NA	NA	SegRatio=-0.64,AbsMeanSigma=4.87,pvalue=3.70499736998798e-255,pvalueTTest=2.52210974905663e-18,
chr8	114388933	114389043	CSMD3	CSMD300206	-0.78324374167001	1	-0.641244556219321	1	1.22173260464105e-81	1	1.22173260464105e-81	NA	NA	SegRatio=-0.64,AbsMeanSigma=4.87,pvalue=3.70499736998798e-255,pvalueTTest=2.52210974905663e-18,
chr8	114448862	114448979	CSMD3	CSMD300207	-0.786539783690328	1	-0.641244556219321	1	1.22173260464105e-81	1	1.22173260464105e-81	NA	NA	SegRatio=-0.64,AbsMeanSigma=4.87,pvalue=3.70499736998798e-255,pvalueTTest=2.52210974905663e-18,
chr8	114448962	114449078	CSMD3	CSMD300208	-0.648909052043772	1	-0.641244556219321	1	1.22173260464105e-81	1	1.22173260464105e-81	NA	NA	SegRatio=-0.64,AbsMeanSigma=4.87,pvalue=3.70499736998798e-255,pvalueTTest=2.52210974905663e-18,
chr8	114449053	114449173	CSMD3	CSMD300209	-0.724121902799662	1	-0.641244556219321	1	1.22173260464105e-81	1	1.22173260464105e-81	NA	NA	SegRatio=-0.64,AbsMeanSigma=4.87,pvalue=3.70499736998798e-255,pvalueTTest=2.52210974905663e-18,
chr8	117859670	117859787	RAD21	RAD2100001	-0.62607703212775	1	-0.641244556219321	1	4.86250660822171e-12	1	4.86250660822171e-12	NA	NA	SegRatio=-0.64,AbsMeanSigma=4.87,pvalue=3.70499736998798e-255,pvalueTTest=2.52210974905663e-18,
chr8	117859783	117859901	RAD21	RAD2100002	-0.721317843110789	1	-0.641244556219321	1	4.86250660822171e-12	1	4.86250660822171e-12	NA	NA	SegRatio=-0.64,AbsMeanSigma=4.87,pvalue=3.70499736998798e-255,pvalueTTest=2.52210974905663e-18,
chr8	117859896	117859985	RAD21	RAD2100003	-0.603384943392053	1	-0.641244556219321	1	4.86250660822171e-12	1	4.86250660822171e-12	NA	NA	SegRatio=-0.64,AbsMeanSigma=4.87,pvalue=3.70499736998798e-255,pvalueTTest=2.52210974905663e-18,
chr8	117861112	117861216	RAD21	RAD2100004	-0.60110325536061	1	-0.641244556219321	1	4.86250660822171e-12	1	4.86250660822171e-12	NA	NA	SegRatio=-0.64,AbsMeanSigma=4.87,pvalue=3.70499736998798e-255,pvalueTTest=2.52210974905663e-18,
chr8	117861215	117861327	RAD21	RAD2100005	-0.589202191180355	1	-0.641244556219321	1	4.86250660822171e-12	1	4.86250660822171e-12	NA	NA	SegRatio=-0.64,AbsMeanSigma=4.87,pvalue=3.70499736998798e-255,pvalueTTest=2.52210974905663e-18,
chr8	117862818	117862933	RAD21	RAD2100006	NA	1	-0.641244556219321	1	4.86250660822171e-12	1	4.86250660822171e-12	NA	NA	SegRatio=-0.64,AbsMeanSigma=4.87,pvalue=3.70499736998798e-255,pvalueTTest=2.52210974905663e-18,
chr8	117862930	117863004	RAD21	RAD2100007	-0.585257217622207	1	-0.641244556219321	1	4.86250660822171e-12	1	4.86250660822171e-12	NA	NA	SegRatio=-0.64,AbsMeanSigma=4.87,pvalue=3.70499736998798e-255,pvalueTTest=2.52210974905663e-18,
chr8	117862985	117863078	RAD21	RAD2100008	-1.91835166840484	1	-0.641244556219321	1	4.86250660822171e-12	1	4.86250660822171e-12	NA	NA	SegRatio=-0.64,AbsMeanSigma=4.87,pvalue=3.70499736998798e-255,pvalueTTest=2.52210974905663e-18,
chr8	117864153	117864267	RAD21	RAD2100009	-0.664962929582358	1	-0.641244556219321	1	4.86250660822171e-12	1	4.86250660822171e-12	NA	NA	SegRatio=-0.64,AbsMeanSigma=4.87,pvalue=3.70499736998798e-255,pvalueTTest=2.52210974905663e-18,
chr8	117864263	117864359	RAD21	RAD2100010	-0.616519794549888	1	-0.641244556219321	1	4.86250660822171e-12	1	4.86250660822171e-12	NA	NA	SegRatio=-0.64,AbsMeanSigma=4.87,pvalue=3.70499736998798e-255,pvalueTTest=2.52210974905663e-18,
chr8	117864765	117864868	RAD21	RAD2100011	-0.662116552460867	1	-0.641244556219321	1	4.86250660822171e-12	1	4.86250660822171e-12	NA	NA	SegRatio=-0.64,AbsMeanSigma=4.87,pvalue=3.70499736998798e-255,pvalueTTest=2.52210974905663e-18,
chr8	117864836	117864928	RAD21	RAD2100012	-0.55805412518585	1	-0.641244556219321	1	4.86250660822171e-12	1	4.86250660822171e-12	NA	NA	SegRatio=-0.64,AbsMeanSigma=4.87,pvalue=3.70499736998798e-255,pvalueTTest=2.52210974905663e-18,
chr8	117864886	117865001	RAD21	RAD2100013	-0.529868008559726	1	-0.641244556219321	1	4.86250660822171e-12	1	4.86250660822171e-12	NA	NA	SegRatio=-0.64,AbsMeanSigma=4.87,pvalue=3.70499736998798e-255,pvalueTTest=2.52210974905663e-18,
chr8	117866395	117866509	RAD21	RAD2100014	-3.35021142283448	1	-0.641244556219321	1	4.86250660822171e-12	1	4.86250660822171e-12	NA	NA	SegRatio=-0.64,AbsMeanSigma=4.87,pvalue=3.70499736998798e-255,pvalueTTest=2.52210974905663e-18,
chr8	117866509	117866622	RAD21	RAD2100015	-0.651134619567635	1	-0.641244556219321	1	4.86250660822171e-12	1	4.86250660822171e-12	NA	NA	SegRatio=-0.64,AbsMeanSigma=4.87,pvalue=3.70499736998798e-255,pvalueTTest=2.52210974905663e-18,
chr8	117866562	117866664	RAD21	RAD2100016	-0.688224073370114	1	-0.641244556219321	1	4.86250660822171e-12	1	4.86250660822171e-12	NA	NA	SegRatio=-0.64,AbsMeanSigma=4.87,pvalue=3.70499736998798e-255,pvalueTTest=2.52210974905663e-18,
chr8	117866657	117866766	RAD21	RAD2100017	-0.610003753662998	1	-0.641244556219321	1	4.86250660822171e-12	1	4.86250660822171e-12	NA	NA	SegRatio=-0.64,AbsMeanSigma=4.87,pvalue=3.70499736998798e-255,pvalueTTest=2.52210974905663e-18,
chr8	117868370	117868486	RAD21	RAD2100018	-0.713001387463116	1	-0.641244556219321	1	4.86250660822171e-12	1	4.86250660822171e-12	NA	NA	SegRatio=-0.64,AbsMeanSigma=4.87,pvalue=3.70499736998798e-255,pvalueTTest=2.52210974905663e-18,
chr8	117868471	117868586	RAD21	RAD2100019	-0.771996957909971	1	-0.641244556219321	1	4.86250660822171e-12	1	4.86250660822171e-12	NA	NA	SegRatio=-0.64,AbsMeanSigma=4.87,pvalue=3.70499736998798e-255,pvalueTTest=2.52210974905663e-18,
chr8	117868852	117868967	RAD21	RAD2100020	-0.726143248892418	1	-0.641244556219321	1	4.86250660822171e-12	1	4.86250660822171e-12	NA	NA	SegRatio=-0.64,AbsMeanSigma=4.87,pvalue=3.70499736998798e-255,pvalueTTest=2.52210974905663e-18,
chr8	117868901	117869004	RAD21	RAD2100021	-0.772284757546988	1	-0.641244556219321	1	4.86250660822171e-12	1	4.86250660822171e-12	NA	NA	SegRatio=-0.64,AbsMeanSigma=4.87,pvalue=3.70499736998798e-255,pvalueTTest=2.52210974905663e-18,
chr8	117868987	117869062	RAD21	RAD2100022	NA	1	-0.641244556219321	1	4.86250660822171e-12	1	4.86250660822171e-12	NA	NA	SegRatio=-0.64,AbsMeanSigma=4.87,pvalue=3.70499736998798e-255,pvalueTTest=2.52210974905663e-18,
chr8	117869485	117869596	RAD21	RAD2100023	NA	1	-0.641244556219321	1	4.86250660822171e-12	1	4.86250660822171e-12	NA	NA	SegRatio=-0.64,AbsMeanSigma=4.87,pvalue=3.70499736998798e-255,pvalueTTest=2.52210974905663e-18,
chr8	117869594	117869700	RAD21	RAD2100024	-0.543045330163657	1	-0.641244556219321	1	4.86250660822171e-12	1	4.86250660822171e-12	NA	NA	SegRatio=-0.64,AbsMeanSigma=4.87,pvalue=3.70499736998798e-255,pvalueTTest=2.52210974905663e-18,
chr8	117869687	117869799	RAD21	RAD2100025	-1.39997009805032	1	-0.641244556219321	1	4.86250660822171e-12	1	4.86250660822171e-12	NA	NA	SegRatio=-0.64,AbsMeanSigma=4.87,pvalue=3.70499736998798e-255,pvalueTTest=2.52210974905663e-18,
chr8	117870546	117870661	RAD21	RAD2100026	NA	1	-0.641244556219321	1	4.86250660822171e-12	1	4.86250660822171e-12	NA	NA	SegRatio=-0.64,AbsMeanSigma=4.87,pvalue=3.70499736998798e-255,pvalueTTest=2.52210974905663e-18,
chr8	117870624	117870704	RAD21	RAD2100027	-0.54299020987437	1	-0.641244556219321	1	4.86250660822171e-12	1	4.86250660822171e-12	NA	NA	SegRatio=-0.64,AbsMeanSigma=4.87,pvalue=3.70499736998798e-255,pvalueTTest=2.52210974905663e-18,
chr8	117870679	117870795	RAD21	RAD2100028	-2.18906469722764	1	-0.641244556219321	1	4.86250660822171e-12	1	4.86250660822171e-12	q-value=1.26536257136377e-12, copies=0	NA	SegRatio=-0.64,AbsMeanSigma=4.87,pvalue=3.70499736998798e-255,pvalueTTest=2.52210974905663e-18,
chr8	117874055	117874170	RAD21	RAD2100029	-0.663742994227262	1	-0.641244556219321	1	4.86250660822171e-12	1	4.86250660822171e-12	NA	NA	SegRatio=-0.64,AbsMeanSigma=4.87,pvalue=3.70499736998798e-255,pvalueTTest=2.52210974905663e-18,
chr8	117874164	117874279	RAD21	RAD2100030	-0.633729286887152	1	-0.641244556219321	1	4.86250660822171e-12	1	4.86250660822171e-12	NA	NA	SegRatio=-0.64,AbsMeanSigma=4.87,pvalue=3.70499736998798e-255,pvalueTTest=2.52210974905663e-18,
chr8	117875295	117875402	RAD21	RAD2100031	-0.579817562343902	1	-0.641244556219321	1	4.86250660822171e-12	1	4.86250660822171e-12	NA	NA	SegRatio=-0.64,AbsMeanSigma=4.87,pvalue=3.70499736998798e-255,pvalueTTest=2.52210974905663e-18,
chr8	117875402	117875515	RAD21	RAD2100032	-0.693053910173956	1	-0.641244556219321	1	4.86250660822171e-12	1	4.86250660822171e-12	NA	NA	SegRatio=-0.64,AbsMeanSigma=4.87,pvalue=3.70499736998798e-255,pvalueTTest=2.52210974905663e-18,
chr8	117875499	117875612	RAD21	RAD2100033	NA	1	-0.641244556219321	1	4.86250660822171e-12	1	4.86250660822171e-12	NA	NA	SegRatio=-0.64,AbsMeanSigma=4.87,pvalue=3.70499736998798e-255,pvalueTTest=2.52210974905663e-18,
chr8	117878745	117878863	RAD21	RAD2100034	-0.488297658747718	1	-0.641244556219321	1	4.86250660822171e-12	1	4.86250660822171e-12	NA	NA	SegRatio=-0.64,AbsMeanSigma=4.87,pvalue=3.70499736998798e-255,pvalueTTest=2.52210974905663e-18,
chr8	117878849	117878965	RAD21	RAD2100035	-0.555083609965967	1	-0.641244556219321	1	4.86250660822171e-12	1	4.86250660822171e-12	NA	NA	SegRatio=-0.64,AbsMeanSigma=4.87,pvalue=3.70499736998798e-255,pvalueTTest=2.52210974905663e-18,
chr9	5021949	5022062	JAK2	JAK200001	0.288146380433231	2	0.288146380433231	2	0.223195872945058	2	0.223195872945058	NA	NA	SegRatio=0.29,AbsMeanSigma=1.84,pvalue=0.00141615786563857,pvalueTTest=0.0581771387101323,Adjusted:byPvalueTTestRatio;
chr9	5022055	5022165	JAK2	JAK200002	0.122418896257191	2	0.288146380433231	2	0.223195872945058	2	0.223195872945058	NA	NA	SegRatio=0.29,AbsMeanSigma=1.84,pvalue=0.00141615786563857,pvalueTTest=0.0581771387101323,Adjusted:byPvalueTTestRatio;
chr9	5022154	5022265	JAK2	JAK200003	0.31318765781141	2	0.288146380433231	2	0.223195872945058	2	0.223195872945058	NA	NA	SegRatio=0.29,AbsMeanSigma=1.84,pvalue=0.00141615786563857,pvalueTTest=0.0581771387101323,Adjusted:byPvalueTTestRatio;
chr9	5029729	5029840	JAK2	JAK200004	-0.967641904730991	2	0.0932598646443689	2	0.223195872945058	2	0.223195872945058	q-value=0.00442365718291716, copies=1	NA	SegRatio=0.09,AbsMeanSigma=1.92,pvalue=0.000872176577054266,pvalueTTest=0.286610129762855,
chr9	5029813	5029924	JAK2	JAK200005	0.0932598646443689	2	0.0932598646443689	2	0.223195872945058	2	0.223195872945058	NA	NA	SegRatio=0.09,AbsMeanSigma=1.92,pvalue=0.000872176577054266,pvalueTTest=0.286610129762855,
chr9	5029895	5030004	JAK2	JAK200006	-1.1755625736919	2	0.0932598646443689	2	0.223195872945058	2	0.223195872945058	NA	NA	SegRatio=0.09,AbsMeanSigma=1.92,pvalue=0.000872176577054266,pvalueTTest=0.286610129762855,
chr9	5044379	5044491	JAK2	JAK200007	NA	2	0.194759551599792	2	0.223195872945058	2	0.223195872945058	NA	NA	SegRatio=0.19,AbsMeanSigma=0.15,pvalue=0.521593814629582,pvalueTTest=0.879939293820583,Adjusted:byPvalueMeanRatio;
chr9	5044492	5044609	JAK2	JAK200008	NA	2	0.194759551599792	2	0.223195872945058	2	0.223195872945058	NA	NA	SegRatio=0.19,AbsMeanSigma=0.15,pvalue=0.521593814629582,pvalueTTest=0.879939293820583,Adjusted:byPvalueMeanRatio;
chr9	5050657	5050765	JAK2	JAK200009	0.274373998287825	2	0.194759551599792	2	0.223195872945058	2	0.223195872945058	NA	NA	SegRatio=0.19,AbsMeanSigma=0.15,pvalue=0.521593814629582,pvalueTTest=0.879939293820583,Adjusted:byPvalueMeanRatio;
chr9	5050732	5050843	JAK2	JAK200010	0.055556971446265	2	0.194759551599792	2	0.223195872945058	2	0.223195872945058	NA	NA	SegRatio=0.19,AbsMeanSigma=0.15,pvalue=0.521593814629582,pvalueTTest=0.879939293820583,Adjusted:byPvalueMeanRatio;
chr9	5050830	5050942	JAK2	JAK200011	NA	2	0.194759551599792	2	0.223195872945058	2	0.223195872945058	NA	NA	SegRatio=0.19,AbsMeanSigma=0.15,pvalue=0.521593814629582,pvalueTTest=0.879939293820583,Adjusted:byPvalueMeanRatio;
chr9	5054475	5054589	JAK2	JAK200012	-0.561946167554192	2	0.194759551599792	2	0.223195872945058	2	0.223195872945058	NA	NA	SegRatio=0.19,AbsMeanSigma=0.15,pvalue=0.521593814629582,pvalueTTest=0.879939293820583,Adjusted:byPvalueMeanRatio;
chr9	5054580	5054683	JAK2	JAK200013	0.286447874513529	2	0.194759551599792	2	0.223195872945058	2	0.223195872945058	NA	NA	SegRatio=0.19,AbsMeanSigma=0.15,pvalue=0.521593814629582,pvalueTTest=0.879939293820583,Adjusted:byPvalueMeanRatio;
chr9	5054669	5054774	JAK2	JAK200014	0.196015831603152	2	0.194759551599792	2	0.223195872945058	2	0.223195872945058	NA	NA	SegRatio=0.19,AbsMeanSigma=0.15,pvalue=0.521593814629582,pvalueTTest=0.879939293820583,Adjusted:byPvalueMeanRatio;
chr9	5054772	5054875	JAK2	JAK200015	0.194759551599792	2	0.194759551599792	2	0.223195872945058	2	0.223195872945058	NA	NA	SegRatio=0.19,AbsMeanSigma=0.15,pvalue=0.521593814629582,pvalueTTest=0.879939293820583,Adjusted:byPvalueMeanRatio;
chr9	5054876	5054979	JAK2	JAK200016	NA	2	0.194759551599792	2	0.223195872945058	2	0.223195872945058	NA	NA	SegRatio=0.19,AbsMeanSigma=0.15,pvalue=0.521593814629582,pvalueTTest=0.879939293820583,Adjusted:byPvalueMeanRatio;
chr9	5055642	5055753	JAK2	JAK200017	-2.15070199533064	2	0.194759551599792	2	0.223195872945058	2	0.223195872945058	q-value=0.000301985373510695, copies=0	NA	SegRatio=0.19,AbsMeanSigma=0.15,pvalue=0.521593814629582,pvalueTTest=0.879939293820583,Adjusted:byPvalueMeanRatio;
chr9	5055695	5055795	JAK2	JAK200018	0.195264386414598	2	0.194759551599792	2	0.223195872945058	2	0.223195872945058	NA	NA	SegRatio=0.19,AbsMeanSigma=0.15,pvalue=0.521593814629582,pvalueTTest=0.879939293820583,Adjusted:byPvalueMeanRatio;
chr9	5055764	5055874	JAK2	JAK200019	NA	2	0.194759551599792	2	0.223195872945058	2	0.223195872945058	NA	NA	SegRatio=0.19,AbsMeanSigma=0.15,pvalue=0.521593814629582,pvalueTTest=0.879939293820583,Adjusted:byPvalueMeanRatio;
chr9	5064862	5064973	JAK2	JAK200020	0.241817471255269	2	0.194759551599792	2	0.223195872945058	2	0.223195872945058	NA	NA	SegRatio=0.19,AbsMeanSigma=0.15,pvalue=0.521593814629582,pvalueTTest=0.879939293820583,Adjusted:byPvalueMeanRatio;
chr9	5064919	5065031	JAK2	JAK200021	0.147475989666887	2	0.194759551599792	2	0.223195872945058	2	0.223195872945058	NA	NA	SegRatio=0.19,AbsMeanSigma=0.15,pvalue=0.521593814629582,pvalueTTest=0.879939293820583,Adjusted:byPvalueMeanRatio;
chr9	5064984	5065091	JAK2	JAK200022	0.0360509454742329	2	0.194759551599792	2	0.223195872945058	2	0.223195872945058	NA	NA	SegRatio=0.19,AbsMeanSigma=0.15,pvalue=0.521593814629582,pvalueTTest=0.879939293820583,Adjusted:byPvalueMeanRatio;
chr9	5066622	5066737	JAK2	JAK200023	0.369146569555619	2	0.194759551599792	2	0.223195872945058	2	0.223195872945058	NA	NA	SegRatio=0.19,AbsMeanSigma=0.15,pvalue=0.521593814629582,pvalueTTest=0.879939293820583,Adjusted:byPvalueMeanRatio;
chr9	5066681	5066780	JAK2	JAK200024	0.114484070705413	2	0.194759551599792	2	0.223195872945058	2	0.223195872945058	NA	NA	SegRatio=0.19,AbsMeanSigma=0.15,pvalue=0.521593814629582,pvalueTTest=0.879939293820583,Adjusted:byPvalueMeanRatio;
chr9	5066733	5066840	JAK2	JAK200025	-1.38430877960788	2	0.219305494923345	2	0.223195872945058	2	0.223195872945058	q-value=5.20858983589258e-23, copies=0.5	NA	SegRatio=0.22,AbsMeanSigma=1.04,pvalue=4.04809162148786e-08,pvalueTTest=0.107260166596858,Adjusted:byPvalueTTestRatio;
chr9	5068986	5069083	JAK2	JAK200026	NA	2	0.219305494923345	2	0.223195872945058	2	0.223195872945058	NA	NA	SegRatio=0.22,AbsMeanSigma=1.04,pvalue=4.04809162148786e-08,pvalueTTest=0.107260166596858,Adjusted:byPvalueTTestRatio;
chr9	5069046	5069149	JAK2	JAK200027	-0.077221990076855	2	0.219305494923345	2	0.223195872945058	2	0.223195872945058	NA	NA	SegRatio=0.22,AbsMeanSigma=1.04,pvalue=4.04809162148786e-08,pvalueTTest=0.107260166596858,Adjusted:byPvalueTTestRatio;
chr9	5069149	5069251	JAK2	JAK200028	0.161299880184757	2	0.219305494923345	2	0.223195872945058	2	0.223195872945058	NA	NA	SegRatio=0.22,AbsMeanSigma=1.04,pvalue=4.04809162148786e-08,pvalueTTest=0.107260166596858,Adjusted:byPvalueTTestRatio;
chr9	5069886	5070002	JAK2	JAK200029	0.171403893054624	2	0.219305494923345	2	0.223195872945058	2	0.223195872945058	NA	NA	SegRatio=0.22,AbsMeanSigma=1.04,pvalue=4.04809162148786e-08,pvalueTTest=0.107260166596858,Adjusted:byPvalueTTestRatio;
chr9	5070000	5070115	JAK2	JAK200030	NA	2	0.219305494923345	2	0.223195872945058	2	0.223195872945058	NA	NA	SegRatio=0.22,AbsMeanSigma=1.04,pvalue=4.04809162148786e-08,pvalueTTest=0.107260166596858,Adjusted:byPvalueTTestRatio;
chr9	5072450	5072551	JAK2	JAK200031	0.339364293050361	2	0.219305494923345	2	0.223195872945058	2	0.223195872945058	NA	NA	SegRatio=0.22,AbsMeanSigma=1.04,pvalue=4.04809162148786e-08,pvalueTTest=0.107260166596858,Adjusted:byPvalueTTestRatio;
chr9	5072552	5072667	JAK2	JAK200032	0.101873146866725	2	0.219305494923345	2	0.223195872945058	2	0.223195872945058	NA	NA	SegRatio=0.22,AbsMeanSigma=1.04,pvalue=4.04809162148786e-08,pvalueTTest=0.107260166596858,Adjusted:byPvalueTTestRatio;
chr9	5073615	5073729	JAK2	JAK200033	0.131414360408931	2	0.219305494923345	2	0.223195872945058	2	0.223195872945058	NA	NA	SegRatio=0.22,AbsMeanSigma=1.04,pvalue=4.04809162148786e-08,pvalueTTest=0.107260166596858,Adjusted:byPvalueTTestRatio;
chr9	5073714	5073801	JAK2	JAK200034	0.237168361826163	2	0.219305494923345	2	0.223195872945058	2	0.223195872945058	NA	NA	SegRatio=0.22,AbsMeanSigma=1.04,pvalue=4.04809162148786e-08,pvalueTTest=0.107260166596858,Adjusted:byPvalueTTestRatio;
chr9	5073746	5073861	JAK2	JAK200035	0.219305494923345	2	0.219305494923345	2	0.223195872945058	2	0.223195872945058	NA	NA	SegRatio=0.22,AbsMeanSigma=1.04,pvalue=4.04809162148786e-08,pvalueTTest=0.107260166596858,Adjusted:byPvalueTTestRatio;
chr9	5077372	5077477	JAK2	JAK200036	NA	2	0.219305494923345	2	0.223195872945058	2	0.223195872945058	NA	NA	SegRatio=0.22,AbsMeanSigma=1.04,pvalue=4.04809162148786e-08,pvalueTTest=0.107260166596858,Adjusted:byPvalueTTestRatio;
chr9	5077465	5077565	JAK2	JAK200037.JAK200038	NA	2	0.219305494923345	2	0.223195872945058	2	0.223195872945058	NA	NA	SegRatio=0.22,AbsMeanSigma=1.04,pvalue=4.04809162148786e-08,pvalueTTest=0.107260166596858,Adjusted:byPvalueTTestRatio;
chr9	5077560	5077676	JAK2	JAK200039	NA	2	0.219305494923345	2	0.223195872945058	2	0.223195872945058	NA	NA	SegRatio=0.22,AbsMeanSigma=1.04,pvalue=4.04809162148786e-08,pvalueTTest=0.107260166596858,Adjusted:byPvalueTTestRatio;
chr9	5078259	5078351	JAK2	JAK200040	NA	2	0.219305494923345	2	0.223195872945058	2	0.223195872945058	NA	NA	SegRatio=0.22,AbsMeanSigma=1.04,pvalue=4.04809162148786e-08,pvalueTTest=0.107260166596858,Adjusted:byPvalueTTestRatio;
chr9	5078309	5078404	JAK2	JAK200041	0.169132278620476	2	0.219305494923345	2	0.223195872945058	2	0.223195872945058	NA	NA	SegRatio=0.22,AbsMeanSigma=1.04,pvalue=4.04809162148786e-08,pvalueTTest=0.107260166596858,Adjusted:byPvalueTTestRatio;
chr9	5078388	5078500	JAK2	JAK200042	-0.0137999944757285	2	0.219305494923345	2	0.223195872945058	2	0.223195872945058	NA	NA	SegRatio=0.22,AbsMeanSigma=1.04,pvalue=4.04809162148786e-08,pvalueTTest=0.107260166596858,Adjusted:byPvalueTTestRatio;
chr9	5080207	5080318	JAK2	JAK200043	0.278133566229916	2	0.219305494923345	2	0.223195872945058	2	0.223195872945058	NA	NA	SegRatio=0.22,AbsMeanSigma=1.04,pvalue=4.04809162148786e-08,pvalueTTest=0.107260166596858,Adjusted:byPvalueTTestRatio;
chr9	5080311	5080418	JAK2	JAK200044	0.224512970382514	2	0.219305494923345	2	0.223195872945058	2	0.223195872945058	NA	NA	SegRatio=0.22,AbsMeanSigma=1.04,pvalue=4.04809162148786e-08,pvalueTTest=0.107260166596858,Adjusted:byPvalueTTestRatio;
chr9	5080509	5080623	JAK2	JAK200045	0.231901559430312	2	0.219305494923345	2	0.223195872945058	2	0.223195872945058	NA	NA	SegRatio=0.22,AbsMeanSigma=1.04,pvalue=4.04809162148786e-08,pvalueTTest=0.107260166596858,Adjusted:byPvalueTTestRatio;
chr9	5080591	5080703	JAK2	JAK200046	0.0970197012604512	2	0.219305494923345	2	0.223195872945058	2	0.223195872945058	NA	NA	SegRatio=0.22,AbsMeanSigma=1.04,pvalue=4.04809162148786e-08,pvalueTTest=0.107260166596858,Adjusted:byPvalueTTestRatio;
chr9	5081703	5081811	JAK2	JAK200047	0.464592276247134	2	0.219305494923345	2	0.223195872945058	2	0.223195872945058	NA	NA	SegRatio=0.22,AbsMeanSigma=1.04,pvalue=4.04809162148786e-08,pvalueTTest=0.107260166596858,Adjusted:byPvalueTTestRatio;
chr9	5081804	5081918	JAK2	JAK200048	0.415593764200898	2	0.219305494923345	2	0.223195872945058	2	0.223195872945058	NA	NA	SegRatio=0.22,AbsMeanSigma=1.04,pvalue=4.04809162148786e-08,pvalueTTest=0.107260166596858,Adjusted:byPvalueTTestRatio;
chr9	5089653	5089767	JAK2	JAK200049	0.270749752956941	2	0.219305494923345	2	0.223195872945058	2	0.223195872945058	NA	NA	SegRatio=0.22,AbsMeanSigma=1.04,pvalue=4.04809162148786e-08,pvalueTTest=0.107260166596858,Adjusted:byPvalueTTestRatio;
chr9	5089728	5089844	JAK2	JAK200050	0.393450127817921	2	0.219305494923345	2	0.223195872945058	2	0.223195872945058	NA	NA	SegRatio=0.22,AbsMeanSigma=1.04,pvalue=4.04809162148786e-08,pvalueTTest=0.107260166596858,Adjusted:byPvalueTTestRatio;
chr9	5089788	5089901	JAK2	JAK200051	0.252773021236635	2	0.219305494923345	2	0.223195872945058	2	0.223195872945058	NA	NA	SegRatio=0.22,AbsMeanSigma=1.04,pvalue=4.04809162148786e-08,pvalueTTest=0.107260166596858,Adjusted:byPvalueTTestRatio;
chr9	5090440	5090550	JAK2	JAK200052	NA	2	0.219305494923345	2	0.223195872945058	2	0.223195872945058	NA	NA	SegRatio=0.22,AbsMeanSigma=1.04,pvalue=4.04809162148786e-08,pvalueTTest=0.107260166596858,Adjusted:byPvalueTTestRatio;
chr9	5090535	5090626	JAK2	JAK200053	0.299565451630052	2	0.219305494923345	2	0.223195872945058	2	0.223195872945058	NA	NA	SegRatio=0.22,AbsMeanSigma=1.04,pvalue=4.04809162148786e-08,pvalueTTest=0.107260166596858,Adjusted:byPvalueTTestRatio;
chr9	5090684	5090797	JAK2	JAK200054	-0.952181470669533	2	0.130542101040245	2	0.223195872945058	2	0.223195872945058	q-value=9.30026830943484e-09, copies=1	NA	SegRatio=0.13,AbsMeanSigma=0.75,pvalue=0.0251206880658318,pvalueTTest=0.462296694188195,Adjusted:byPvalueMeanRatio;
chr9	5090795	5090900	JAK2	JAK200055	0.130542101040245	2	0.130542101040245	2	0.223195872945058	2	0.223195872945058	NA	NA	SegRatio=0.13,AbsMeanSigma=0.75,pvalue=0.0251206880658318,pvalueTTest=0.462296694188195,Adjusted:byPvalueMeanRatio;
chr9	5090843	5090947	JAK2	JAK200056	-0.811152391879485	2	0.130542101040245	2	0.223195872945058	2	0.223195872945058	NA	NA	SegRatio=0.13,AbsMeanSigma=0.75,pvalue=0.0251206880658318,pvalueTTest=0.462296694188195,Adjusted:byPvalueMeanRatio;
chr9	5122972	5123079	JAK2	JAK200057	0.160412030063779	2	0.130542101040245	2	0.223195872945058	2	0.223195872945058	NA	NA	SegRatio=0.13,AbsMeanSigma=0.75,pvalue=0.0251206880658318,pvalueTTest=0.462296694188195,Adjusted:byPvalueMeanRatio;
chr9	5123080	5123193	JAK2	JAK200058	0.136974944252644	2	0.130542101040245	2	0.223195872945058	2	0.223195872945058	NA	NA	SegRatio=0.13,AbsMeanSigma=0.75,pvalue=0.0251206880658318,pvalueTTest=0.462296694188195,Adjusted:byPvalueMeanRatio;
chr9	5126289	5126399	JAK2	JAK200059	-0.54220551322091	2	0.130542101040245	2	0.223195872945058	2	0.223195872945058	NA	NA	SegRatio=0.13,AbsMeanSigma=0.75,pvalue=0.0251206880658318,pvalueTTest=0.462296694188195,Adjusted:byPvalueMeanRatio;
chr9	5126389	5126499	JAK2	JAK200060	NA	2	0.130542101040245	2	0.223195872945058	2	0.223195872945058	NA	NA	SegRatio=0.13,AbsMeanSigma=0.75,pvalue=0.0251206880658318,pvalueTTest=0.462296694188195,Adjusted:byPvalueMeanRatio;
chr9	5126655	5126772	JAK2	JAK200061	0.0493595066138071	2	0.130542101040245	2	0.223195872945058	2	0.223195872945058	NA	NA	SegRatio=0.13,AbsMeanSigma=0.75,pvalue=0.0251206880658318,pvalueTTest=0.462296694188195,Adjusted:byPvalueMeanRatio;
chr9	5126720	5126829	JAK2	JAK200062	0.0909405065439621	2	0.130542101040245	2	0.223195872945058	2	0.223195872945058	NA	NA	SegRatio=0.13,AbsMeanSigma=0.75,pvalue=0.0251206880658318,pvalueTTest=0.462296694188195,Adjusted:byPvalueMeanRatio;
chr9	21802705	21802776	MTAP	MTAP00001	-1.20739401593315	2	0.0928185351076929	2	0.547355378146824	2	0.547355378146824	NA	NA	SegRatio=0.09,AbsMeanSigma=0.7,pvalue=0.118292028677539,pvalueTTest=0.794782335187382,
chr9	21802934	21803036	MTAP	MTAP00002	NA	2	0.0928185351076929	2	0.547355378146824	2	0.547355378146824	NA	NA	SegRatio=0.09,AbsMeanSigma=0.7,pvalue=0.118292028677539,pvalueTTest=0.794782335187382,
chr9	21815348	21815457	MTAP	MTAP00003	NA	2	0.0928185351076929	2	0.547355378146824	2	0.547355378146824	NA	NA	SegRatio=0.09,AbsMeanSigma=0.7,pvalue=0.118292028677539,pvalueTTest=0.794782335187382,
chr9	21815445	21815515	MTAP	MTAP00004	NA	2	0.0928185351076929	2	0.547355378146824	2	0.547355378146824	NA	NA	SegRatio=0.09,AbsMeanSigma=0.7,pvalue=0.118292028677539,pvalueTTest=0.794782335187382,
chr9	21815463	21815563	MTAP	MTAP00005	0.0928185351076929	2	0.0928185351076929	2	0.547355378146824	2	0.547355378146824	NA	NA	SegRatio=0.09,AbsMeanSigma=0.7,pvalue=0.118292028677539,pvalueTTest=0.794782335187382,
chr9	21816627	21816744	MTAP	MTAP00006	-1.75220615091164	2	0.0638713390955733	2	0.547355378146824	2	0.547355378146824	q-value=1.75409349046284e-35, copies=0.5	NA	SegRatio=0.06,AbsMeanSigma=0.4,pvalue=0.0712267279311893,pvalueTTest=0.606517965333757,
chr9	21816727	21816838	MTAP	MTAP00007	-0.063475144390918	2	0.0638713390955733	2	0.547355378146824	2	0.547355378146824	NA	NA	SegRatio=0.06,AbsMeanSigma=0.4,pvalue=0.0712267279311893,pvalueTTest=0.606517965333757,
chr9	21817942	21818058	MTAP	MTAP00008	0.219523278838164	2	0.0638713390955733	2	0.547355378146824	2	0.547355378146824	NA	NA	SegRatio=0.06,AbsMeanSigma=0.4,pvalue=0.0712267279311893,pvalueTTest=0.606517965333757,
chr9	21818004	21818121	MTAP	MTAP00009	-0.188179438738388	2	0.0638713390955733	2	0.547355378146824	2	0.547355378146824	NA	NA	SegRatio=0.06,AbsMeanSigma=0.4,pvalue=0.0712267279311893,pvalueTTest=0.606517965333757,
chr9	21818122	21818239	MTAP	MTAP00010	0.127149080670853	2	0.0638713390955733	2	0.547355378146824	2	0.547355378146824	NA	NA	SegRatio=0.06,AbsMeanSigma=0.4,pvalue=0.0712267279311893,pvalueTTest=0.606517965333757,
chr9	21837840	21837940	MTAP	MTAP00011	0.130929471255168	2	0.0638713390955733	2	0.547355378146824	2	0.547355378146824	NA	NA	SegRatio=0.06,AbsMeanSigma=0.4,pvalue=0.0712267279311893,pvalueTTest=0.606517965333757,
chr9	21837923	21838036	MTAP	MTAP00012	0.00494806174113126	2	0.0638713390955733	2	0.547355378146824	2	0.547355378146824	NA	NA	SegRatio=0.06,AbsMeanSigma=0.4,pvalue=0.0712267279311893,pvalueTTest=0.606517965333757,
chr9	21854603	21854720	MTAP	MTAP00013	-0.105303548509887	2	0.0638713390955733	2	0.547355378146824	2	0.547355378146824	NA	NA	SegRatio=0.06,AbsMeanSigma=0.4,pvalue=0.0712267279311893,pvalueTTest=0.606517965333757,
chr9	21854713	21854831	MTAP	MTAP00014	0.0304931257403886	2	0.0638713390955733	2	0.547355378146824	2	0.547355378146824	NA	NA	SegRatio=0.06,AbsMeanSigma=0.4,pvalue=0.0712267279311893,pvalueTTest=0.606517965333757,
chr9	21854792	21854890	MTAP	MTAP00015	0.10049104978881	2	0.0638713390955733	2	0.547355378146824	2	0.547355378146824	NA	NA	SegRatio=0.06,AbsMeanSigma=0.4,pvalue=0.0712267279311893,pvalueTTest=0.606517965333757,
chr9	21856053	21856159	MTAP	MTAP00016	NA	2	0.0638713390955733	2	0.547355378146824	2	0.547355378146824	NA	NA	SegRatio=0.06,AbsMeanSigma=0.4,pvalue=0.0712267279311893,pvalueTTest=0.606517965333757,
chr9	21856136	21856221	MTAP	MTAP00017	0.105888638928262	2	0.0638713390955733	2	0.547355378146824	2	0.547355378146824	NA	NA	SegRatio=0.06,AbsMeanSigma=0.4,pvalue=0.0712267279311893,pvalueTTest=0.606517965333757,
chr9	21859269	21859381	MTAP	MTAP00018	0.206057661623171	2	0.0638713390955733	2	0.547355378146824	2	0.547355378146824	NA	NA	SegRatio=0.06,AbsMeanSigma=0.4,pvalue=0.0712267279311893,pvalueTTest=0.606517965333757,
chr9	21859380	21859493	MTAP	MTAP00019	-0.104614880375974	2	0.0638713390955733	2	0.547355378146824	2	0.547355378146824	NA	NA	SegRatio=0.06,AbsMeanSigma=0.4,pvalue=0.0712267279311893,pvalueTTest=0.606517965333757,
chr9	21861952	21862051	MTAP	MTAP00020	0.0718064670936728	2	0.0638713390955733	2	0.547355378146824	2	0.547355378146824	NA	NA	SegRatio=0.06,AbsMeanSigma=0.4,pvalue=0.0712267279311893,pvalueTTest=0.606517965333757,
chr9	21930964	21931081	MTAP	MTAP00021	0.0638713390955733	2	0.0638713390955733	2	0.547355378146824	2	0.547355378146824	NA	NA	SegRatio=0.06,AbsMeanSigma=0.4,pvalue=0.0712267279311893,pvalueTTest=0.606517965333757,
chr9	21931034	21931136	MTAP	MTAP00022	-0.10935580752144	2	0.0638713390955733	2	0.547355378146824	2	0.547355378146824	NA	NA	SegRatio=0.06,AbsMeanSigma=0.4,pvalue=0.0712267279311893,pvalueTTest=0.606517965333757,
chr9	21939153	21939286	MTAP	MTAP00023	0.0849466130487051	2	0.0638713390955733	2	0.547355378146824	2	0.547355378146824	NA	NA	SegRatio=0.06,AbsMeanSigma=0.4,pvalue=0.0712267279311893,pvalueTTest=0.606517965333757,
chr9	21940885	21940998	MTAP	MTAP00024	0.209144947814201	2	0.0638713390955733	2	0.547355378146824	2	0.547355378146824	NA	NA	SegRatio=0.06,AbsMeanSigma=0.4,pvalue=0.0712267279311893,pvalueTTest=0.606517965333757,
chr9	21940996	21941111	MTAP	MTAP00025	NA	2	0.0638713390955733	2	0.547355378146824	2	0.547355378146824	NA	NA	SegRatio=0.06,AbsMeanSigma=0.4,pvalue=0.0712267279311893,pvalueTTest=0.606517965333757,
chr10	50666825	50666936	ERCC6	ERCC600001	0.150763240472811	2	0.00194620678518482	2	0.405955535241796	2	0.405955535241796	NA	NA	SegRatio=0,AbsMeanSigma=0,pvalue=0.972216138027476,pvalueTTest=0.979740663522919,
chr10	50666933	50667050	ERCC6	ERCC600002	0.0407909858244619	2	0.00194620678518482	2	0.405955535241796	2	0.405955535241796	NA	NA	SegRatio=0,AbsMeanSigma=0,pvalue=0.972216138027476,pvalueTTest=0.979740663522919,
chr10	50667050	50667167	ERCC6	ERCC600003	0.125235347875759	2	0.00194620678518482	2	0.405955535241796	2	0.405955535241796	NA	NA	SegRatio=0,AbsMeanSigma=0,pvalue=0.972216138027476,pvalueTTest=0.979740663522919,
chr10	50667147	50667264	ERCC6	ERCC600004	-0.0449315917860617	2	0.00194620678518482	2	0.405955535241796	2	0.405955535241796	NA	NA	SegRatio=0,AbsMeanSigma=0,pvalue=0.972216138027476,pvalueTTest=0.979740663522919,
chr10	50667239	50667354	ERCC6	ERCC600005	0.162000453468372	2	0.00194620678518482	2	0.405955535241796	2	0.405955535241796	NA	NA	SegRatio=0,AbsMeanSigma=0,pvalue=0.972216138027476,pvalueTTest=0.979740663522919,
chr10	50668396	50668510	ERCC6	ERCC600006	-0.0122080632830801	2	0.00194620678518482	2	0.405955535241796	2	0.405955535241796	NA	NA	SegRatio=0,AbsMeanSigma=0,pvalue=0.972216138027476,pvalueTTest=0.979740663522919,
chr10	50668450	50668565	ERCC6	ERCC600007	0.209071383032797	2	0.00194620678518482	2	0.405955535241796	2	0.405955535241796	NA	NA	SegRatio=0,AbsMeanSigma=0,pvalue=0.972216138027476,pvalueTTest=0.979740663522919,
chr10	50669353	50669493	ERCC6	ERCC600008.ERCC600009	-0.22997702947197	2	0.00194620678518482	2	0.405955535241796	2	0.405955535241796	NA	NA	SegRatio=0,AbsMeanSigma=0,pvalue=0.972216138027476,pvalueTTest=0.979740663522919,
chr10	50669458	50669582	ERCC6	ERCC600010	-0.232832199832592	2	0.00194620678518482	2	0.405955535241796	2	0.405955535241796	NA	NA	SegRatio=0,AbsMeanSigma=0,pvalue=0.972216138027476,pvalueTTest=0.979740663522919,
chr10	50669545	50669643	ERCC6	ERCC600011	0.186984861912768	2	0.00194620678518482	2	0.405955535241796	2	0.405955535241796	NA	NA	SegRatio=0,AbsMeanSigma=0,pvalue=0.972216138027476,pvalueTTest=0.979740663522919,
chr10	50678205	50678295	ERCC6	ERCC600012	0.105965822116699	2	0.00194620678518482	2	0.405955535241796	2	0.405955535241796	NA	NA	SegRatio=0,AbsMeanSigma=0,pvalue=0.972216138027476,pvalueTTest=0.979740663522919,
chr10	50678273	50678369	ERCC6	ERCC600013	-0.108669773720568	2	0.00194620678518482	2	0.405955535241796	2	0.405955535241796	NA	NA	SegRatio=0,AbsMeanSigma=0,pvalue=0.972216138027476,pvalueTTest=0.979740663522919,
chr10	50678314	50678428	ERCC6	ERCC600014	0.0670475327452255	2	0.00194620678518482	2	0.405955535241796	2	0.405955535241796	NA	NA	SegRatio=0,AbsMeanSigma=0,pvalue=0.972216138027476,pvalueTTest=0.979740663522919,
chr10	50678389	50678505	ERCC6	ERCC600015	0.00194620678518482	2	0.00194620678518482	2	0.405955535241796	2	0.405955535241796	NA	NA	SegRatio=0,AbsMeanSigma=0,pvalue=0.972216138027476,pvalueTTest=0.979740663522919,
chr10	50678444	50678559	ERCC6	ERCC600016	0.235135684288282	2	0.00194620678518482	2	0.405955535241796	2	0.405955535241796	NA	NA	SegRatio=0,AbsMeanSigma=0,pvalue=0.972216138027476,pvalueTTest=0.979740663522919,
chr10	50678545	50678657	ERCC6	ERCC600017	-0.252016836660036	2	0.00194620678518482	2	0.405955535241796	2	0.405955535241796	NA	NA	SegRatio=0,AbsMeanSigma=0,pvalue=0.972216138027476,pvalueTTest=0.979740663522919,
chr10	50678654	50678766	ERCC6	ERCC600018	-0.0509630656154306	2	0.00194620678518482	2	0.405955535241796	2	0.405955535241796	NA	NA	SegRatio=0,AbsMeanSigma=0,pvalue=0.972216138027476,pvalueTTest=0.979740663522919,
chr10	50678758	50678871	ERCC6	ERCC600019	-0.199068700981411	2	0.00194620678518482	2	0.405955535241796	2	0.405955535241796	NA	NA	SegRatio=0,AbsMeanSigma=0,pvalue=0.972216138027476,pvalueTTest=0.979740663522919,
chr10	50678806	50678919	ERCC6	ERCC600020	-0.00894875180891226	2	0.00194620678518482	2	0.405955535241796	2	0.405955535241796	NA	NA	SegRatio=0,AbsMeanSigma=0,pvalue=0.972216138027476,pvalueTTest=0.979740663522919,
chr10	50678917	50679036	ERCC6	ERCC600021	0.21115295682645	2	0.00194620678518482	2	0.405955535241796	2	0.405955535241796	NA	NA	SegRatio=0,AbsMeanSigma=0,pvalue=0.972216138027476,pvalueTTest=0.979740663522919,
chr10	50678993	50679081	ERCC6	ERCC600022	-0.130278274284961	2	0.00194620678518482	2	0.405955535241796	2	0.405955535241796	NA	NA	SegRatio=0,AbsMeanSigma=0,pvalue=0.972216138027476,pvalueTTest=0.979740663522919,
chr10	50679049	50679121	ERCC6	ERCC600023	0.148334609827332	2	0.00194620678518482	2	0.405955535241796	2	0.405955535241796	NA	NA	SegRatio=0,AbsMeanSigma=0,pvalue=0.972216138027476,pvalueTTest=0.979740663522919,
chr10	50679099	50679181	ERCC6	ERCC600024	-0.436566482644394	2	0.00194620678518482	2	0.405955535241796	2	0.405955535241796	NA	NA	SegRatio=0,AbsMeanSigma=0,pvalue=0.972216138027476,pvalueTTest=0.979740663522919,
chr10	50679146	50679260	ERCC6	ERCC600025	-0.979474723903033	2	0.00194620678518482	2	0.405955535241796	2	0.405955535241796	q-value=3.47220757550897e-06, copies=1	NA	SegRatio=0,AbsMeanSigma=0,pvalue=0.972216138027476,pvalueTTest=0.979740663522919,
chr10	50680383	50680479	ERCC6	ERCC600026	-0.0223036196028117	2	0.00194620678518482	2	0.405955535241796	2	0.405955535241796	NA	NA	SegRatio=0,AbsMeanSigma=0,pvalue=0.972216138027476,pvalueTTest=0.979740663522919,
chr10	50680479	50680596	ERCC6	ERCC600027	-0.056494961090134	2	0.00194620678518482	2	0.405955535241796	2	0.405955535241796	NA	NA	SegRatio=0,AbsMeanSigma=0,pvalue=0.972216138027476,pvalueTTest=0.979740663522919,
chr10	50680881	50680985	ERCC6	ERCC600028	-0.126903378729967	2	0.00194620678518482	2	0.405955535241796	2	0.405955535241796	NA	NA	SegRatio=0,AbsMeanSigma=0,pvalue=0.972216138027476,pvalueTTest=0.979740663522919,
chr10	50680982	50681087	ERCC6	ERCC600029	-0.0341429885352837	2	0.00194620678518482	2	0.405955535241796	2	0.405955535241796	NA	NA	SegRatio=0,AbsMeanSigma=0,pvalue=0.972216138027476,pvalueTTest=0.979740663522919,
chr10	50681086	50681201	ERCC6	ERCC600030	0.0320645346949536	2	0.00194620678518482	2	0.405955535241796	2	0.405955535241796	NA	NA	SegRatio=0,AbsMeanSigma=0,pvalue=0.972216138027476,pvalueTTest=0.979740663522919,
chr10	50681501	50681619	ERCC6	ERCC600031	0.0336132715991815	2	0.00194620678518482	2	0.405955535241796	2	0.405955535241796	NA	NA	SegRatio=0,AbsMeanSigma=0,pvalue=0.972216138027476,pvalueTTest=0.979740663522919,
chr10	50681566	50681679	ERCC6	ERCC600032	0.148183050505105	2	0.00194620678518482	2	0.405955535241796	2	0.405955535241796	NA	NA	SegRatio=0,AbsMeanSigma=0,pvalue=0.972216138027476,pvalueTTest=0.979740663522919,
chr10	50682035	50682125	ERCC6	ERCC600033	0.154190714919223	2	0.00194620678518482	2	0.405955535241796	2	0.405955535241796	NA	NA	SegRatio=0,AbsMeanSigma=0,pvalue=0.972216138027476,pvalueTTest=0.979740663522919,
chr10	50682101	50682214	ERCC6	ERCC600034	0.322987839493426	2	0.00194620678518482	2	0.405955535241796	2	0.405955535241796	NA	NA	SegRatio=0,AbsMeanSigma=0,pvalue=0.972216138027476,pvalueTTest=0.979740663522919,
chr10	50682215	50682332	ERCC6	ERCC600035	-0.0642348767220988	2	0.00194620678518482	2	0.405955535241796	2	0.405955535241796	NA	NA	SegRatio=0,AbsMeanSigma=0,pvalue=0.972216138027476,pvalueTTest=0.979740663522919,
chr10	50684220	50684318	ERCC6	ERCC600036	0.0213226490679867	2	0.00194620678518482	2	0.405955535241796	2	0.405955535241796	NA	NA	SegRatio=0,AbsMeanSigma=0,pvalue=0.972216138027476,pvalueTTest=0.979740663522919,
chr10	50684316	50684432	ERCC6	ERCC600037	0.366395598143501	2	0.00194620678518482	2	0.405955535241796	2	0.405955535241796	q-value=0.00276974726167957, copies=3	NA	SegRatio=0,AbsMeanSigma=0,pvalue=0.972216138027476,pvalueTTest=0.979740663522919,
chr10	50686374	50686478	ERCC6	ERCC600038	0.0799170854150803	2	0.00194620678518482	2	0.405955535241796	2	0.405955535241796	NA	NA	SegRatio=0,AbsMeanSigma=0,pvalue=0.972216138027476,pvalueTTest=0.979740663522919,
chr10	50686452	50686563	ERCC6	ERCC600039	0.211111478855266	2	0.00194620678518482	2	0.405955535241796	2	0.405955535241796	NA	NA	SegRatio=0,AbsMeanSigma=0,pvalue=0.972216138027476,pvalueTTest=0.979740663522919,
chr10	50690672	50690784	ERCC6	ERCC600040	0.09776072080879	2	0.00194620678518482	2	0.405955535241796	2	0.405955535241796	NA	NA	SegRatio=0,AbsMeanSigma=0,pvalue=0.972216138027476,pvalueTTest=0.979740663522919,
chr10	50690741	50690849	ERCC6	ERCC600041	-0.0478235325924877	2	0.00194620678518482	2	0.405955535241796	2	0.405955535241796	NA	NA	SegRatio=0,AbsMeanSigma=0,pvalue=0.972216138027476,pvalueTTest=0.979740663522919,
chr10	50690800	50690908	ERCC6	ERCC600042	-0.399207514519327	2	0.00194620678518482	2	0.405955535241796	2	0.405955535241796	NA	NA	SegRatio=0,AbsMeanSigma=0,pvalue=0.972216138027476,pvalueTTest=0.979740663522919,
chr10	50690900	50691017	ERCC6	ERCC600043	NA	2	0.00194620678518482	2	0.405955535241796	2	0.405955535241796	NA	NA	SegRatio=0,AbsMeanSigma=0,pvalue=0.972216138027476,pvalueTTest=0.979740663522919,
chr10	50691306	50691422	ERCC6	ERCC600044	0.0645490526397544	2	0.00194620678518482	2	0.405955535241796	2	0.405955535241796	NA	NA	SegRatio=0,AbsMeanSigma=0,pvalue=0.972216138027476,pvalueTTest=0.979740663522919,
chr10	50691407	50691525	ERCC6	ERCC600045	0.0432554473124591	2	0.00194620678518482	2	0.405955535241796	2	0.405955535241796	NA	NA	SegRatio=0,AbsMeanSigma=0,pvalue=0.972216138027476,pvalueTTest=0.979740663522919,
chr10	50691499	50691612	ERCC6	ERCC600046	-0.0215548936754391	2	0.00194620678518482	2	0.405955535241796	2	0.405955535241796	NA	NA	SegRatio=0,AbsMeanSigma=0,pvalue=0.972216138027476,pvalueTTest=0.979740663522919,
chr10	50701133	50701250	ERCC6	ERCC600047	0.0831477057013753	2	0.00194620678518482	2	0.405955535241796	2	0.405955535241796	NA	NA	SegRatio=0,AbsMeanSigma=0,pvalue=0.972216138027476,pvalueTTest=0.979740663522919,
chr10	50701208	50701323	ERCC6	ERCC600048	0.0721267073503111	2	0.00194620678518482	2	0.405955535241796	2	0.405955535241796	NA	NA	SegRatio=0,AbsMeanSigma=0,pvalue=0.972216138027476,pvalueTTest=0.979740663522919,
chr10	50708529	50708636	ERCC6	ERCC600049	0.229037910768725	2	0.00194620678518482	2	0.405955535241796	2	0.405955535241796	NA	NA	SegRatio=0,AbsMeanSigma=0,pvalue=0.972216138027476,pvalueTTest=0.979740663522919,
chr10	50708636	50708751	ERCC6	ERCC600050	-0.0689623057188563	2	0.00194620678518482	2	0.405955535241796	2	0.405955535241796	NA	NA	SegRatio=0,AbsMeanSigma=0,pvalue=0.972216138027476,pvalueTTest=0.979740663522919,
chr10	50708748	50708864	ERCC6	ERCC600051	0.0234048181121587	2	0.00194620678518482	2	0.405955535241796	2	0.405955535241796	NA	NA	SegRatio=0,AbsMeanSigma=0,pvalue=0.972216138027476,pvalueTTest=0.979740663522919,
chr10	50713909	50714025	ERCC6	ERCC600052	0.033677061345206	2	0.00194620678518482	2	0.405955535241796	2	0.405955535241796	NA	NA	SegRatio=0,AbsMeanSigma=0,pvalue=0.972216138027476,pvalueTTest=0.979740663522919,
chr10	50714026	50714144	ERCC6	ERCC600053	0.274174163506072	2	0.00194620678518482	2	0.405955535241796	2	0.405955535241796	NA	NA	SegRatio=0,AbsMeanSigma=0,pvalue=0.972216138027476,pvalueTTest=0.979740663522919,
chr10	50723337	50723450	ERCC6	ERCC600054	-0.0562834068165526	2	0.00194620678518482	2	0.405955535241796	2	0.405955535241796	NA	NA	SegRatio=0,AbsMeanSigma=0,pvalue=0.972216138027476,pvalueTTest=0.979740663522919,
chr10	50723411	50723526	ERCC6	ERCC600055	0.00678539299756941	2	0.00194620678518482	2	0.405955535241796	2	0.405955535241796	NA	NA	SegRatio=0,AbsMeanSigma=0,pvalue=0.972216138027476,pvalueTTest=0.979740663522919,
chr10	50723473	50723589	ERCC6	ERCC600056	-0.191641980915847	2	0.00194620678518482	2	0.405955535241796	2	0.405955535241796	NA	NA	SegRatio=0,AbsMeanSigma=0,pvalue=0.972216138027476,pvalueTTest=0.979740663522919,
chr10	50723581	50723699	ERCC6	ERCC600057	0.00154612322180952	2	0.00194620678518482	2	0.405955535241796	2	0.405955535241796	NA	NA	SegRatio=0,AbsMeanSigma=0,pvalue=0.972216138027476,pvalueTTest=0.979740663522919,
chr10	50723696	50723807	ERCC6	ERCC600058	-0.129376204875716	2	0.00194620678518482	2	0.405955535241796	2	0.405955535241796	NA	NA	SegRatio=0,AbsMeanSigma=0,pvalue=0.972216138027476,pvalueTTest=0.979740663522919,
chr10	50723798	50723907	ERCC6	ERCC600059	0.0283847010368747	2	0.00194620678518482	2	0.405955535241796	2	0.405955535241796	NA	NA	SegRatio=0,AbsMeanSigma=0,pvalue=0.972216138027476,pvalueTTest=0.979740663522919,
chr10	50723868	50723955	ERCC6	ERCC600060	-0.0339789253828436	2	0.00194620678518482	2	0.405955535241796	2	0.405955535241796	NA	NA	SegRatio=0,AbsMeanSigma=0,pvalue=0.972216138027476,pvalueTTest=0.979740663522919,
chr10	50723929	50724036	ERCC6	ERCC600061	-0.147864450604466	2	0.00194620678518482	2	0.405955535241796	2	0.405955535241796	NA	NA	SegRatio=0,AbsMeanSigma=0,pvalue=0.972216138027476,pvalueTTest=0.979740663522919,
chr10	50724034	50724144	ERCC6	ERCC600062	-0.165959371879921	2	0.00194620678518482	2	0.405955535241796	2	0.405955535241796	NA	NA	SegRatio=0,AbsMeanSigma=0,pvalue=0.972216138027476,pvalueTTest=0.979740663522919,
chr10	50724128	50724239	ERCC6	ERCC600063	-0.0787445592333889	2	0.00194620678518482	2	0.405955535241796	2	0.405955535241796	NA	NA	SegRatio=0,AbsMeanSigma=0,pvalue=0.972216138027476,pvalueTTest=0.979740663522919,
chr10	50724240	50724355	ERCC6	ERCC600064	-0.00113097442713452	2	0.00194620678518482	2	0.405955535241796	2	0.405955535241796	NA	NA	SegRatio=0,AbsMeanSigma=0,pvalue=0.972216138027476,pvalueTTest=0.979740663522919,
chr10	50724291	50724407	ERCC6	ERCC600065	0.00240874867740444	2	0.00194620678518482	2	0.405955535241796	2	0.405955535241796	NA	NA	SegRatio=0,AbsMeanSigma=0,pvalue=0.972216138027476,pvalueTTest=0.979740663522919,
chr10	50724408	50724520	ERCC6	ERCC600066	0.0883632455815612	2	0.00194620678518482	2	0.405955535241796	2	0.405955535241796	NA	NA	SegRatio=0,AbsMeanSigma=0,pvalue=0.972216138027476,pvalueTTest=0.979740663522919,
chr10	50724481	50724566	ERCC6	ERCC600067	0.141354634658007	2	0.00194620678518482	2	0.405955535241796	2	0.405955535241796	NA	NA	SegRatio=0,AbsMeanSigma=0,pvalue=0.972216138027476,pvalueTTest=0.979740663522919,
chr10	50724566	50724683	ERCC6	ERCC600068	0.0211326394553505	2	0.00194620678518482	2	0.405955535241796	2	0.405955535241796	NA	NA	SegRatio=0,AbsMeanSigma=0,pvalue=0.972216138027476,pvalueTTest=0.979740663522919,
chr10	50724644	50724749	ERCC6	ERCC600069	0.0547221461033163	2	0.00194620678518482	2	0.405955535241796	2	0.405955535241796	NA	NA	SegRatio=0,AbsMeanSigma=0,pvalue=0.972216138027476,pvalueTTest=0.979740663522919,
chr10	50724750	50724865	ERCC6	ERCC600070	-0.191098270067345	2	0.00194620678518482	2	0.405955535241796	2	0.405955535241796	NA	NA	SegRatio=0,AbsMeanSigma=0,pvalue=0.972216138027476,pvalueTTest=0.979740663522919,
chr10	50724791	50724906	ERCC6	ERCC600071	-0.317890754560641	2	0.00194620678518482	2	0.405955535241796	2	0.405955535241796	NA	NA	SegRatio=0,AbsMeanSigma=0,pvalue=0.972216138027476,pvalueTTest=0.979740663522919,
chr10	50724889	50724999	ERCC6	ERCC600072	0.131477955538305	2	0.00194620678518482	2	0.405955535241796	2	0.405955535241796	NA	NA	SegRatio=0,AbsMeanSigma=0,pvalue=0.972216138027476,pvalueTTest=0.979740663522919,
chr10	50724994	50725105	ERCC6	ERCC600073	0.0775265561614018	2	0.00194620678518482	2	0.405955535241796	2	0.405955535241796	NA	NA	SegRatio=0,AbsMeanSigma=0,pvalue=0.972216138027476,pvalueTTest=0.979740663522919,
chr10	50725031	50725142	ERCC6	ERCC600074	0.0864082471320899	2	0.00194620678518482	2	0.405955535241796	2	0.405955535241796	NA	NA	SegRatio=0,AbsMeanSigma=0,pvalue=0.972216138027476,pvalueTTest=0.979740663522919,
chr10	50725131	50725243	ERCC6	ERCC600075	-0.00618210895117544	2	0.00194620678518482	2	0.405955535241796	2	0.405955535241796	NA	NA	SegRatio=0,AbsMeanSigma=0,pvalue=0.972216138027476,pvalueTTest=0.979740663522919,
chr10	50732042	50732159	ERCC6	ERCC600076	0.0943537538062289	2	0.00194620678518482	2	0.405955535241796	2	0.405955535241796	NA	NA	SegRatio=0,AbsMeanSigma=0,pvalue=0.972216138027476,pvalueTTest=0.979740663522919,
chr10	50732107	50732222	ERCC6	ERCC600077	0.0652454334855758	2	0.00194620678518482	2	0.405955535241796	2	0.405955535241796	NA	NA	SegRatio=0,AbsMeanSigma=0,pvalue=0.972216138027476,pvalueTTest=0.979740663522919,
chr10	50732219	50732313	ERCC6	ERCC600078	-0.480450626217789	2	0.00194620678518482	2	0.405955535241796	2	0.405955535241796	NA	NA	SegRatio=0,AbsMeanSigma=0,pvalue=0.972216138027476,pvalueTTest=0.979740663522919,
chr10	50732292	50732398	ERCC6	ERCC600079	-0.0735728419901842	2	0.00194620678518482	2	0.405955535241796	2	0.405955535241796	NA	NA	SegRatio=0,AbsMeanSigma=0,pvalue=0.972216138027476,pvalueTTest=0.979740663522919,
chr10	50732374	50732466	ERCC6	ERCC600080	-0.19023735503747	2	0.00194620678518482	2	0.405955535241796	2	0.405955535241796	NA	NA	SegRatio=0,AbsMeanSigma=0,pvalue=0.972216138027476,pvalueTTest=0.979740663522919,
chr10	50732467	50732577	ERCC6	ERCC600081	-0.108224777019663	2	0.00194620678518482	2	0.405955535241796	2	0.405955535241796	NA	NA	SegRatio=0,AbsMeanSigma=0,pvalue=0.972216138027476,pvalueTTest=0.979740663522919,
chr10	50732536	50732653	ERCC6	ERCC600082	-0.0579966569876701	2	0.00194620678518482	2	0.405955535241796	2	0.405955535241796	NA	NA	SegRatio=0,AbsMeanSigma=0,pvalue=0.972216138027476,pvalueTTest=0.979740663522919,
chr10	50732614	50732727	ERCC6	ERCC600083	-0.288155746556412	2	0.00194620678518482	2	0.405955535241796	2	0.405955535241796	NA	NA	SegRatio=0,AbsMeanSigma=0,pvalue=0.972216138027476,pvalueTTest=0.979740663522919,
chr10	50732675	50732794	ERCC6	ERCC600084	0.148263042742802	2	0.00194620678518482	2	0.405955535241796	2	0.405955535241796	NA	NA	SegRatio=0,AbsMeanSigma=0,pvalue=0.972216138027476,pvalueTTest=0.979740663522919,
chr10	50732767	50732882	ERCC6	ERCC600085	-0.00639364789766423	2	0.00194620678518482	2	0.405955535241796	2	0.405955535241796	NA	NA	SegRatio=0,AbsMeanSigma=0,pvalue=0.972216138027476,pvalueTTest=0.979740663522919,
chr10	50736410	50736527	ERCC6	ERCC600086	-0.0202823572291187	2	0.00194620678518482	2	0.405955535241796	2	0.405955535241796	NA	NA	SegRatio=0,AbsMeanSigma=0,pvalue=0.972216138027476,pvalueTTest=0.979740663522919,
chr10	50736495	50736599	ERCC6	ERCC600087	0.130709852205523	2	0.00194620678518482	2	0.405955535241796	2	0.405955535241796	NA	NA	SegRatio=0,AbsMeanSigma=0,pvalue=0.972216138027476,pvalueTTest=0.979740663522919,
chr10	50738723	50738832	ERCC6	ERCC600088	NA	2	0.00194620678518482	2	0.405955535241796	2	0.405955535241796	NA	NA	SegRatio=0,AbsMeanSigma=0,pvalue=0.972216138027476,pvalueTTest=0.979740663522919,
chr10	50738801	50738904	ERCC6	ERCC600089	0.271136248657637	2	0.00194620678518482	2	0.405955535241796	2	0.405955535241796	NA	NA	SegRatio=0,AbsMeanSigma=0,pvalue=0.972216138027476,pvalueTTest=0.979740663522919,
chr10	50738889	50739001	ERCC6	ERCC600090	NA	2	0.00194620678518482	2	0.405955535241796	2	0.405955535241796	NA	NA	SegRatio=0,AbsMeanSigma=0,pvalue=0.972216138027476,pvalueTTest=0.979740663522919,
chr10	50740548	50740664	ERCC6	ERCC600091	-0.265352068312992	2	0.00194620678518482	2	0.405955535241796	2	0.405955535241796	NA	NA	SegRatio=0,AbsMeanSigma=0,pvalue=0.972216138027476,pvalueTTest=0.979740663522919,
chr10	50740620	50740710	ERCC6	ERCC600092	-0.321674169164461	2	0.00194620678518482	2	0.405955535241796	2	0.405955535241796	NA	NA	SegRatio=0,AbsMeanSigma=0,pvalue=0.972216138027476,pvalueTTest=0.979740663522919,
chr10	50740669	50740775	ERCC6	ERCC600093	-0.191120218305332	2	0.00194620678518482	2	0.405955535241796	2	0.405955535241796	NA	NA	SegRatio=0,AbsMeanSigma=0,pvalue=0.972216138027476,pvalueTTest=0.979740663522919,
chr10	50740742	50740862	ERCC6	ERCC600094	-0.304030986820986	2	0.00194620678518482	2	0.405955535241796	2	0.405955535241796	NA	NA	SegRatio=0,AbsMeanSigma=0,pvalue=0.972216138027476,pvalueTTest=0.979740663522919,
chr10	50740788	50740900	ERCC6	ERCC600095	-0.15430796502346	2	0.00194620678518482	2	0.405955535241796	2	0.405955535241796	NA	NA	SegRatio=0,AbsMeanSigma=0,pvalue=0.972216138027476,pvalueTTest=0.979740663522919,
chr10	50740873	50740991	ERCC6	ERCC600096	-0.197324535179393	2	0.00194620678518482	2	0.405955535241796	2	0.405955535241796	NA	NA	SegRatio=0,AbsMeanSigma=0,pvalue=0.972216138027476,pvalueTTest=0.979740663522919,
chr10	50740988	50741100	ERCC6	ERCC600097	-0.277950544723036	2	0.00194620678518482	2	0.405955535241796	2	0.405955535241796	NA	NA	SegRatio=0,AbsMeanSigma=0,pvalue=0.972216138027476,pvalueTTest=0.979740663522919,
chr10	69881165	69881280	MYPN	MYPN00001	0.0904152287032	2	0.00194620678518482	2	0.386392838399376	2	0.386392838399376	NA	NA	SegRatio=0,AbsMeanSigma=0,pvalue=0.972216138027476,pvalueTTest=0.979740663522919,
chr10	69881275	69881388	MYPN	MYPN00002	-0.0101616088805959	2	0.00194620678518482	2	0.386392838399376	2	0.386392838399376	NA	NA	SegRatio=0,AbsMeanSigma=0,pvalue=0.972216138027476,pvalueTTest=0.979740663522919,
chr10	69881389	69881502	MYPN	MYPN00003	0.224624808940221	2	0.00194620678518482	2	0.386392838399376	2	0.386392838399376	NA	NA	SegRatio=0,AbsMeanSigma=0,pvalue=0.972216138027476,pvalueTTest=0.979740663522919,
chr10	69881500	69881616	MYPN	MYPN00004	0.0867351000498739	2	0.00194620678518482	2	0.386392838399376	2	0.386392838399376	NA	NA	SegRatio=0,AbsMeanSigma=0,pvalue=0.972216138027476,pvalueTTest=0.979740663522919,
chr10	69881588	69881706	MYPN	MYPN00005	-0.0323645823054168	2	0.00194620678518482	2	0.386392838399376	2	0.386392838399376	NA	NA	SegRatio=0,AbsMeanSigma=0,pvalue=0.972216138027476,pvalueTTest=0.979740663522919,
chr10	69881701	69881820	MYPN	MYPN00006	0.112928776675039	2	0.00194620678518482	2	0.386392838399376	2	0.386392838399376	NA	NA	SegRatio=0,AbsMeanSigma=0,pvalue=0.972216138027476,pvalueTTest=0.979740663522919,
chr10	69881817	69881934	MYPN	MYPN00007	-0.025177983636254	2	0.00194620678518482	2	0.386392838399376	2	0.386392838399376	NA	NA	SegRatio=0,AbsMeanSigma=0,pvalue=0.972216138027476,pvalueTTest=0.979740663522919,
chr10	69881863	69881977	MYPN	MYPN00008	-0.221618423484326	2	0.00194620678518482	2	0.386392838399376	2	0.386392838399376	NA	NA	SegRatio=0,AbsMeanSigma=0,pvalue=0.972216138027476,pvalueTTest=0.979740663522919,
chr10	69881972	69882076	MYPN	MYPN00009	-0.205757223062104	2	0.00194620678518482	2	0.386392838399376	2	0.386392838399376	NA	NA	SegRatio=0,AbsMeanSigma=0,pvalue=0.972216138027476,pvalueTTest=0.979740663522919,
chr10	69882069	69882165	MYPN	MYPN00010	0.213233658270248	2	0.00194620678518482	2	0.386392838399376	2	0.386392838399376	NA	NA	SegRatio=0,AbsMeanSigma=0,pvalue=0.972216138027476,pvalueTTest=0.979740663522919,
chr10	69896387	69896490	MYPN	MYPN00011	0.309568627662488	2	0.00194620678518482	2	0.386392838399376	2	0.386392838399376	NA	NA	SegRatio=0,AbsMeanSigma=0,pvalue=0.972216138027476,pvalueTTest=0.979740663522919,
chr10	69896491	69896600	MYPN	MYPN00012	NA	2	0.00194620678518482	2	0.386392838399376	2	0.386392838399376	NA	NA	SegRatio=0,AbsMeanSigma=0,pvalue=0.972216138027476,pvalueTTest=0.979740663522919,
chr10	69902665	69902780	MYPN	MYPN00013	0.260249263800449	2	0.00194620678518482	2	0.386392838399376	2	0.386392838399376	NA	NA	SegRatio=0,AbsMeanSigma=0,pvalue=0.972216138027476,pvalueTTest=0.979740663522919,
chr10	69902751	69902881	MYPN	MYPN00014.MYPN00015	0.157970976140695	2	0.00194620678518482	2	0.386392838399376	2	0.386392838399376	NA	NA	SegRatio=0,AbsMeanSigma=0,pvalue=0.972216138027476,pvalueTTest=0.979740663522919,
chr10	69902859	69902975	MYPN	MYPN00016	NA	2	0.00194620678518482	2	0.386392838399376	2	0.386392838399376	NA	NA	SegRatio=0,AbsMeanSigma=0,pvalue=0.972216138027476,pvalueTTest=0.979740663522919,
chr10	69905187	69905299	MYPN	MYPN00017	0.250753033627381	2	0.00194620678518482	2	0.386392838399376	2	0.386392838399376	NA	NA	SegRatio=0,AbsMeanSigma=0,pvalue=0.972216138027476,pvalueTTest=0.979740663522919,
chr10	69905268	69905363	MYPN	MYPN00018	0.097415192312232	2	0.00194620678518482	2	0.386392838399376	2	0.386392838399376	NA	NA	SegRatio=0,AbsMeanSigma=0,pvalue=0.972216138027476,pvalueTTest=0.979740663522919,
chr10	69908030	69908143	MYPN	MYPN00019	0.248704238709565	2	0.00194620678518482	2	0.386392838399376	2	0.386392838399376	NA	NA	SegRatio=0,AbsMeanSigma=0,pvalue=0.972216138027476,pvalueTTest=0.979740663522919,
chr10	69908128	69908220	MYPN	MYPN00020	-0.0747393291587094	2	0.00194620678518482	2	0.386392838399376	2	0.386392838399376	NA	NA	SegRatio=0,AbsMeanSigma=0,pvalue=0.972216138027476,pvalueTTest=0.979740663522919,
chr10	69908173	69908287	MYPN	MYPN00021	NA	2	0.00194620678518482	2	0.386392838399376	2	0.386392838399376	NA	NA	SegRatio=0,AbsMeanSigma=0,pvalue=0.972216138027476,pvalueTTest=0.979740663522919,
chr10	69909747	69909849	MYPN	MYPN00022	0.0786186077619734	2	0.00194620678518482	2	0.386392838399376	2	0.386392838399376	NA	NA	SegRatio=0,AbsMeanSigma=0,pvalue=0.972216138027476,pvalueTTest=0.979740663522919,
chr10	69909844	69909959	MYPN	MYPN00023	0.381772706913352	2	0.00194620678518482	2	0.386392838399376	2	0.386392838399376	NA	NA	SegRatio=0,AbsMeanSigma=0,pvalue=0.972216138027476,pvalueTTest=0.979740663522919,
chr10	69918194	69918307	MYPN	MYPN00024	0.192673162398374	2	0.00194620678518482	2	0.386392838399376	2	0.386392838399376	NA	NA	SegRatio=0,AbsMeanSigma=0,pvalue=0.972216138027476,pvalueTTest=0.979740663522919,
chr10	69918265	69918358	MYPN	MYPN00025	NA	2	0.00194620678518482	2	0.386392838399376	2	0.386392838399376	NA	NA	SegRatio=0,AbsMeanSigma=0,pvalue=0.972216138027476,pvalueTTest=0.979740663522919,
chr10	69921391	69921501	MYPN	MYPN00026	0.211578362583133	2	0.00194620678518482	2	0.386392838399376	2	0.386392838399376	NA	NA	SegRatio=0,AbsMeanSigma=0,pvalue=0.972216138027476,pvalueTTest=0.979740663522919,
chr10	69921464	69921567	MYPN	MYPN00027	NA	2	0.00194620678518482	2	0.386392838399376	2	0.386392838399376	NA	NA	SegRatio=0,AbsMeanSigma=0,pvalue=0.972216138027476,pvalueTTest=0.979740663522919,
chr10	69925436	69925545	MYPN	MYPN00028	0.260040921277229	2	0.00194620678518482	2	0.386392838399376	2	0.386392838399376	NA	NA	SegRatio=0,AbsMeanSigma=0,pvalue=0.972216138027476,pvalueTTest=0.979740663522919,
chr10	69925504	69925610	MYPN	MYPN00029	0.0545687180237457	2	0.00194620678518482	2	0.386392838399376	2	0.386392838399376	NA	NA	SegRatio=0,AbsMeanSigma=0,pvalue=0.972216138027476,pvalueTTest=0.979740663522919,
chr10	69925964	69926078	MYPN	MYPN00030	0.0103455077566518	2	0.00194620678518482	2	0.386392838399376	2	0.386392838399376	NA	NA	SegRatio=0,AbsMeanSigma=0,pvalue=0.972216138027476,pvalueTTest=0.979740663522919,
chr10	69926073	69926191	MYPN	MYPN00031	-0.14631668084675	2	0.00194620678518482	2	0.386392838399376	2	0.386392838399376	NA	NA	SegRatio=0,AbsMeanSigma=0,pvalue=0.972216138027476,pvalueTTest=0.979740663522919,
chr10	69926164	69926272	MYPN	MYPN00032	-0.000497092142567753	2	0.00194620678518482	2	0.386392838399376	2	0.386392838399376	NA	NA	SegRatio=0,AbsMeanSigma=0,pvalue=0.972216138027476,pvalueTTest=0.979740663522919,
chr10	69926253	69926336	MYPN	MYPN00033	-0.206101705759004	2	0.00194620678518482	2	0.386392838399376	2	0.386392838399376	NA	NA	SegRatio=0,AbsMeanSigma=0,pvalue=0.972216138027476,pvalueTTest=0.979740663522919,
chr10	69926284	69926403	MYPN	MYPN00034	-0.24797910080567	2	0.00194620678518482	2	0.386392838399376	2	0.386392838399376	NA	NA	SegRatio=0,AbsMeanSigma=0,pvalue=0.972216138027476,pvalueTTest=0.979740663522919,
chr10	69926381	69926494	MYPN	MYPN00035	0.196981911232274	2	0.00194620678518482	2	0.386392838399376	2	0.386392838399376	NA	NA	SegRatio=0,AbsMeanSigma=0,pvalue=0.972216138027476,pvalueTTest=0.979740663522919,
chr10	69933785	69933901	MYPN	MYPN00036	-0.671351446338681	2	0.00194620678518482	2	0.386392838399376	2	0.386392838399376	q-value=3.43478278352255e-05, copies=1	NA	SegRatio=0,AbsMeanSigma=0,pvalue=0.972216138027476,pvalueTTest=0.979740663522919,
chr10	69933874	69933985	MYPN	MYPN00037	-0.0170481647417162	2	0.00194620678518482	2	0.386392838399376	2	0.386392838399376	NA	NA	SegRatio=0,AbsMeanSigma=0,pvalue=0.972216138027476,pvalueTTest=0.979740663522919,
chr10	69933982	69934091	MYPN	MYPN00038	-0.0445091318905065	2	0.00194620678518482	2	0.386392838399376	2	0.386392838399376	NA	NA	SegRatio=0,AbsMeanSigma=0,pvalue=0.972216138027476,pvalueTTest=0.979740663522919,
chr10	69934088	69934185	MYPN	MYPN00039	-0.0879132855130084	2	0.00194620678518482	2	0.386392838399376	2	0.386392838399376	NA	NA	SegRatio=0,AbsMeanSigma=0,pvalue=0.972216138027476,pvalueTTest=0.979740663522919,
chr10	69934184	69934304	MYPN	MYPN00040	-0.26403179984318	2	0.00194620678518482	2	0.386392838399376	2	0.386392838399376	NA	NA	SegRatio=0,AbsMeanSigma=0,pvalue=0.972216138027476,pvalueTTest=0.979740663522919,
chr10	69934294	69934414	MYPN	MYPN00041	-0.182794438326422	2	0.00194620678518482	2	0.386392838399376	2	0.386392838399376	NA	NA	SegRatio=0,AbsMeanSigma=0,pvalue=0.972216138027476,pvalueTTest=0.979740663522919,
chr10	69934409	69934520	MYPN	MYPN00042	-0.147178100694155	2	0.00194620678518482	2	0.386392838399376	2	0.386392838399376	NA	NA	SegRatio=0,AbsMeanSigma=0,pvalue=0.972216138027476,pvalueTTest=0.979740663522919,
chr10	69935017	69935118	MYPN	MYPN00043	0.0124633359620345	2	0.00194620678518482	2	0.386392838399376	2	0.386392838399376	NA	NA	SegRatio=0,AbsMeanSigma=0,pvalue=0.972216138027476,pvalueTTest=0.979740663522919,
chr10	69935077	69935188	MYPN	MYPN00044	0.153170954036979	2	0.00194620678518482	2	0.386392838399376	2	0.386392838399376	NA	NA	SegRatio=0,AbsMeanSigma=0,pvalue=0.972216138027476,pvalueTTest=0.979740663522919,
chr10	69935162	69935278	MYPN	MYPN00045	0.216428477872427	2	0.00194620678518482	2	0.386392838399376	2	0.386392838399376	NA	NA	SegRatio=0,AbsMeanSigma=0,pvalue=0.972216138027476,pvalueTTest=0.979740663522919,
chr10	69948620	69948732	MYPN	MYPN00046	0.00140920235773511	2	0.00194620678518482	2	0.386392838399376	2	0.386392838399376	NA	NA	SegRatio=0,AbsMeanSigma=0,pvalue=0.972216138027476,pvalueTTest=0.979740663522919,
chr10	69948723	69948828	MYPN	MYPN00047	0.0719670924219914	2	0.00194620678518482	2	0.386392838399376	2	0.386392838399376	NA	NA	SegRatio=0,AbsMeanSigma=0,pvalue=0.972216138027476,pvalueTTest=0.979740663522919,
chr10	69948819	69948934	MYPN	MYPN00048	0.1170278808356	2	0.00194620678518482	2	0.386392838399376	2	0.386392838399376	NA	NA	SegRatio=0,AbsMeanSigma=0,pvalue=0.972216138027476,pvalueTTest=0.979740663522919,
chr10	69954079	69954192	MYPN	MYPN00049	NA	2	0.00194620678518482	2	0.386392838399376	2	0.386392838399376	NA	NA	SegRatio=0,AbsMeanSigma=0,pvalue=0.972216138027476,pvalueTTest=0.979740663522919,
chr10	69954191	69954307	MYPN	MYPN00050	-0.158489508132867	2	0.00194620678518482	2	0.386392838399376	2	0.386392838399376	NA	NA	SegRatio=0,AbsMeanSigma=0,pvalue=0.972216138027476,pvalueTTest=0.979740663522919,
chr10	69955121	69955236	MYPN	MYPN00051	0.232720853873137	2	0.00194620678518482	2	0.386392838399376	2	0.386392838399376	NA	NA	SegRatio=0,AbsMeanSigma=0,pvalue=0.972216138027476,pvalueTTest=0.979740663522919,
chr10	69955235	69955347	MYPN	MYPN00052	-0.0590596338769709	2	0.00194620678518482	2	0.386392838399376	2	0.386392838399376	NA	NA	SegRatio=0,AbsMeanSigma=0,pvalue=0.972216138027476,pvalueTTest=0.979740663522919,
chr10	69957041	69957158	MYPN	MYPN00053	0.0330210348312726	2	0.00194620678518482	2	0.386392838399376	2	0.386392838399376	NA	NA	SegRatio=0,AbsMeanSigma=0,pvalue=0.972216138027476,pvalueTTest=0.979740663522919,
chr10	69957129	69957248	MYPN	MYPN00054	-0.1282353874086	2	0.00194620678518482	2	0.386392838399376	2	0.386392838399376	NA	NA	SegRatio=0,AbsMeanSigma=0,pvalue=0.972216138027476,pvalueTTest=0.979740663522919,
chr10	69957244	69957376	MYPN	MYPN00055	NA	2	0.00194620678518482	2	0.386392838399376	2	0.386392838399376	NA	NA	SegRatio=0,AbsMeanSigma=0,pvalue=0.972216138027476,pvalueTTest=0.979740663522919,
chr10	69959085	69959195	MYPN	MYPN00056	-0.143143630505066	2	0.00194620678518482	2	0.386392838399376	2	0.386392838399376	NA	NA	SegRatio=0,AbsMeanSigma=0,pvalue=0.972216138027476,pvalueTTest=0.979740663522919,
chr10	69959187	69959301	MYPN	MYPN00057	0.0269412033896538	2	0.00194620678518482	2	0.386392838399376	2	0.386392838399376	NA	NA	SegRatio=0,AbsMeanSigma=0,pvalue=0.972216138027476,pvalueTTest=0.979740663522919,
chr10	69959287	69959403	MYPN	MYPN00058	-0.116627008176869	2	0.00194620678518482	2	0.386392838399376	2	0.386392838399376	NA	NA	SegRatio=0,AbsMeanSigma=0,pvalue=0.972216138027476,pvalueTTest=0.979740663522919,
chr10	69961585	69961698	MYPN	MYPN00059	-0.0623332095702618	2	0.00194620678518482	2	0.386392838399376	2	0.386392838399376	NA	NA	SegRatio=0,AbsMeanSigma=0,pvalue=0.972216138027476,pvalueTTest=0.979740663522919,
chr10	69961627	69961735	MYPN	MYPN00060	-0.0507063084871561	2	0.00194620678518482	2	0.386392838399376	2	0.386392838399376	NA	NA	SegRatio=0,AbsMeanSigma=0,pvalue=0.972216138027476,pvalueTTest=0.979740663522919,
chr10	69961710	69961823	MYPN	MYPN00061	0.0121875564661851	2	0.00194620678518482	2	0.386392838399376	2	0.386392838399376	NA	NA	SegRatio=0,AbsMeanSigma=0,pvalue=0.972216138027476,pvalueTTest=0.979740663522919,
chr10	69966486	69966600	MYPN	MYPN00062	-0.0775316869788168	2	0.00194620678518482	2	0.386392838399376	2	0.386392838399376	NA	NA	SegRatio=0,AbsMeanSigma=0,pvalue=0.972216138027476,pvalueTTest=0.979740663522919,
chr10	69966567	69966684	MYPN	MYPN00063	0.0767583990198806	2	0.00194620678518482	2	0.386392838399376	2	0.386392838399376	NA	NA	SegRatio=0,AbsMeanSigma=0,pvalue=0.972216138027476,pvalueTTest=0.979740663522919,
chr10	69970008	69970119	MYPN	MYPN00064	0.0965248141237249	2	0.00194620678518482	2	0.386392838399376	2	0.386392838399376	NA	NA	SegRatio=0,AbsMeanSigma=0,pvalue=0.972216138027476,pvalueTTest=0.979740663522919,
chr10	69970112	69970228	MYPN	MYPN00065	0.0133926835291493	2	0.00194620678518482	2	0.386392838399376	2	0.386392838399376	NA	NA	SegRatio=0,AbsMeanSigma=0,pvalue=0.972216138027476,pvalueTTest=0.979740663522919,
chr10	69970217	69970327	MYPN	MYPN00066	-0.00679159038074076	2	0.00194620678518482	2	0.386392838399376	2	0.386392838399376	NA	NA	SegRatio=0,AbsMeanSigma=0,pvalue=0.972216138027476,pvalueTTest=0.979740663522919,
chr10	73577133	73577251	PSAP	PSAP00001	-0.165676972487785	2	0.00194620678518482	2	0.649981472324078	2	0.649981472324078	NA	NA	SegRatio=0,AbsMeanSigma=0,pvalue=0.972216138027476,pvalueTTest=0.979740663522919,
chr10	73577210	73577329	PSAP	PSAP00002	0.232036798732613	2	0.00194620678518482	2	0.649981472324078	2	0.649981472324078	NA	NA	SegRatio=0,AbsMeanSigma=0,pvalue=0.972216138027476,pvalueTTest=0.979740663522919,
chr10	73578312	73578431	PSAP	PSAP00003	-0.306055074834668	2	0.00194620678518482	2	0.649981472324078	2	0.649981472324078	NA	NA	SegRatio=0,AbsMeanSigma=0,pvalue=0.972216138027476,pvalueTTest=0.979740663522919,
chr10	73578430	73578540	PSAP	PSAP00004	0.287906167949545	2	0.00194620678518482	2	0.649981472324078	2	0.649981472324078	NA	NA	SegRatio=0,AbsMeanSigma=0,pvalue=0.972216138027476,pvalueTTest=0.979740663522919,
chr10	73578724	73578842	PSAP	PSAP00005	0.0952970019565484	2	0.00194620678518482	2	0.649981472324078	2	0.649981472324078	NA	NA	SegRatio=0,AbsMeanSigma=0,pvalue=0.972216138027476,pvalueTTest=0.979740663522919,
chr10	73578835	73578952	PSAP	PSAP00006	-0.133500958520547	2	0.00194620678518482	2	0.649981472324078	2	0.649981472324078	NA	NA	SegRatio=0,AbsMeanSigma=0,pvalue=0.972216138027476,pvalueTTest=0.979740663522919,
chr10	73579183	73579301	PSAP	PSAP00007	-0.0256831409040422	2	0.00194620678518482	2	0.649981472324078	2	0.649981472324078	NA	NA	SegRatio=0,AbsMeanSigma=0,pvalue=0.972216138027476,pvalueTTest=0.979740663522919,
chr10	73579268	73579378	PSAP	PSAP00008	0.0651013390476649	2	0.00194620678518482	2	0.649981472324078	2	0.649981472324078	NA	NA	SegRatio=0,AbsMeanSigma=0,pvalue=0.972216138027476,pvalueTTest=0.979740663522919,
chr10	73579561	73579661	PSAP	PSAP00009	-0.0514468182419687	2	0.00194620678518482	2	0.649981472324078	2	0.649981472324078	NA	NA	SegRatio=0,AbsMeanSigma=0,pvalue=0.972216138027476,pvalueTTest=0.979740663522919,
chr10	73579636	73579742	PSAP	PSAP00010	0.0179484980260779	2	0.00194620678518482	2	0.649981472324078	2	0.649981472324078	NA	NA	SegRatio=0,AbsMeanSigma=0,pvalue=0.972216138027476,pvalueTTest=0.979740663522919,
chr10	73579945	73580065	PSAP	PSAP00011	0.168288561265716	2	0.00194620678518482	2	0.649981472324078	2	0.649981472324078	NA	NA	SegRatio=0,AbsMeanSigma=0,pvalue=0.972216138027476,pvalueTTest=0.979740663522919,
chr10	73580045	73580154	PSAP	PSAP00012	0.135550950891199	2	0.00194620678518482	2	0.649981472324078	2	0.649981472324078	NA	NA	SegRatio=0,AbsMeanSigma=0,pvalue=0.972216138027476,pvalueTTest=0.979740663522919,
chr10	73581595	73581715	PSAP	PSAP00013	-0.0514646256572373	2	0.00194620678518482	2	0.649981472324078	2	0.649981472324078	NA	NA	SegRatio=0,AbsMeanSigma=0,pvalue=0.972216138027476,pvalueTTest=0.979740663522919,
chr10	73581673	73581778	PSAP	PSAP00014	-0.101385587563357	2	0.00194620678518482	2	0.649981472324078	2	0.649981472324078	NA	NA	SegRatio=0,AbsMeanSigma=0,pvalue=0.972216138027476,pvalueTTest=0.979740663522919,
chr10	73581764	73581868	PSAP	PSAP00015	-0.185579631026392	2	0.00194620678518482	2	0.649981472324078	2	0.649981472324078	NA	NA	SegRatio=0,AbsMeanSigma=0,pvalue=0.972216138027476,pvalueTTest=0.979740663522919,
chr10	73583620	73583737	PSAP	PSAP00016	0.0231888276598889	2	0.00194620678518482	2	0.649981472324078	2	0.649981472324078	NA	NA	SegRatio=0,AbsMeanSigma=0,pvalue=0.972216138027476,pvalueTTest=0.979740663522919,
chr10	73585549	73585664	PSAP	PSAP00017	0.161301991575524	2	0.00194620678518482	2	0.649981472324078	2	0.649981472324078	NA	NA	SegRatio=0,AbsMeanSigma=0,pvalue=0.972216138027476,pvalueTTest=0.979740663522919,
chr10	73585636	73585743	PSAP	PSAP00018	-0.0487695892205705	2	0.00194620678518482	2	0.649981472324078	2	0.649981472324078	NA	NA	SegRatio=0,AbsMeanSigma=0,pvalue=0.972216138027476,pvalueTTest=0.979740663522919,
chr10	73587698	73587809	PSAP	PSAP00019	-0.0516705737941765	2	0.00194620678518482	2	0.649981472324078	2	0.649981472324078	NA	NA	SegRatio=0,AbsMeanSigma=0,pvalue=0.972216138027476,pvalueTTest=0.979740663522919,
chr10	73587774	73587870	PSAP	PSAP00020	-0.0283005061682567	2	0.00194620678518482	2	0.649981472324078	2	0.649981472324078	NA	NA	SegRatio=0,AbsMeanSigma=0,pvalue=0.972216138027476,pvalueTTest=0.979740663522919,
chr10	73587869	73587971	PSAP	PSAP00021	0.127040155852029	2	0.00194620678518482	2	0.649981472324078	2	0.649981472324078	NA	NA	SegRatio=0,AbsMeanSigma=0,pvalue=0.972216138027476,pvalueTTest=0.979740663522919,
chr10	73588599	73588717	PSAP	PSAP00022	0.03221259900517	2	0.00194620678518482	2	0.649981472324078	2	0.649981472324078	NA	NA	SegRatio=0,AbsMeanSigma=0,pvalue=0.972216138027476,pvalueTTest=0.979740663522919,
chr10	73588690	73588779	PSAP	PSAP00023	0.0650779058780115	2	0.00194620678518482	2	0.649981472324078	2	0.649981472324078	NA	NA	SegRatio=0,AbsMeanSigma=0,pvalue=0.972216138027476,pvalueTTest=0.979740663522919,
chr10	73588776	73588892	PSAP	PSAP00024	0.090305912162054	2	0.00194620678518482	2	0.649981472324078	2	0.649981472324078	NA	NA	SegRatio=0,AbsMeanSigma=0,pvalue=0.972216138027476,pvalueTTest=0.979740663522919,
chr10	73590860	73590977	PSAP	PSAP00025	-0.00509737421764311	2	0.00194620678518482	2	0.649981472324078	2	0.649981472324078	NA	NA	SegRatio=0,AbsMeanSigma=0,pvalue=0.972216138027476,pvalueTTest=0.979740663522919,
chr10	73590940	73591054	PSAP	PSAP00026	-0.192107180666203	2	0.00194620678518482	2	0.649981472324078	2	0.649981472324078	NA	NA	SegRatio=0,AbsMeanSigma=0,pvalue=0.972216138027476,pvalueTTest=0.979740663522919,
chr10	73591548	73591662	PSAP	PSAP00027	-0.0202831979980948	2	0.00194620678518482	2	0.649981472324078	2	0.649981472324078	NA	NA	SegRatio=0,AbsMeanSigma=0,pvalue=0.972216138027476,pvalueTTest=0.979740663522919,
chr10	73591653	73591764	PSAP	PSAP00028	0.270943134068965	2	0.00194620678518482	2	0.649981472324078	2	0.649981472324078	NA	NA	SegRatio=0,AbsMeanSigma=0,pvalue=0.972216138027476,pvalueTTest=0.979740663522919,
chr10	73594079	73594196	PSAP	PSAP00029	-0.0553639880931053	2	0.00194620678518482	2	0.649981472324078	2	0.649981472324078	NA	NA	SegRatio=0,AbsMeanSigma=0,pvalue=0.972216138027476,pvalueTTest=0.979740663522919,
chr10	73594154	73594270	PSAP	PSAP00030	-0.00452744122812259	2	0.00194620678518482	2	0.649981472324078	2	0.649981472324078	NA	NA	SegRatio=0,AbsMeanSigma=0,pvalue=0.972216138027476,pvalueTTest=0.979740663522919,
chr10	73594271	73594382	PSAP	PSAP00031	-0.0167366680242985	2	0.00194620678518482	2	0.649981472324078	2	0.649981472324078	NA	NA	SegRatio=0,AbsMeanSigma=0,pvalue=0.972216138027476,pvalueTTest=0.979740663522919,
chr11	2466611	2466703	KCNQ1	KCNQ100001	NA	2	-0.097642942778853	2	0.0501123887419685	2	0.0501123887419685	NA	NA	SegRatio=-0.1,AbsMeanSigma=0.44,pvalue=0.00653158957224255,pvalueTTest=0.0558970736526395,
chr11	2466670	2466744	KCNQ1	KCNQ100002	NA	2	-0.097642942778853	2	0.0501123887419685	2	0.0501123887419685	NA	NA	SegRatio=-0.1,AbsMeanSigma=0.44,pvalue=0.00653158957224255,pvalueTTest=0.0558970736526395,
chr11	2482855	2482966	KCNQ1	KCNQ100003	-0.0345444405699134	2	-0.097642942778853	2	0.0501123887419685	2	0.0501123887419685	NA	NA	SegRatio=-0.1,AbsMeanSigma=0.44,pvalue=0.00653158957224255,pvalueTTest=0.0558970736526395,
chr11	2549115	2549235	KCNQ1	KCNQ100004	-0.117368442734164	2	-0.097642942778853	2	0.0501123887419685	2	0.0501123887419685	NA	NA	SegRatio=-0.1,AbsMeanSigma=0.44,pvalue=0.00653158957224255,pvalueTTest=0.0558970736526395,
chr11	2549169	2549287	KCNQ1	KCNQ100005	-0.161591788860674	2	-0.097642942778853	2	0.0501123887419685	2	0.0501123887419685	NA	NA	SegRatio=-0.1,AbsMeanSigma=0.44,pvalue=0.00653158957224255,pvalueTTest=0.0558970736526395,
chr11	2591805	2591925	KCNQ1	KCNQ100006	0.125039667150857	2	-0.097642942778853	2	0.0501123887419685	2	0.0501123887419685	NA	NA	SegRatio=-0.1,AbsMeanSigma=0.44,pvalue=0.00653158957224255,pvalueTTest=0.0558970736526395,
chr11	2591862	2592020	KCNQ1	KCNQ100007.KCNQ100008	NA	2	-0.097642942778853	2	0.0501123887419685	2	0.0501123887419685	NA	NA	SegRatio=-0.1,AbsMeanSigma=0.44,pvalue=0.00653158957224255,pvalueTTest=0.0558970736526395,
chr11	2592494	2592636	KCNQ1	KCNQ100009	NA	2	-0.097642942778853	2	0.0501123887419685	2	0.0501123887419685	NA	NA	SegRatio=-0.1,AbsMeanSigma=0.44,pvalue=0.00653158957224255,pvalueTTest=0.0558970736526395,
chr11	2593272	2593416	KCNQ1	KCNQ100010	NA	2	-0.097642942778853	2	0.0501123887419685	2	0.0501123887419685	NA	NA	SegRatio=-0.1,AbsMeanSigma=0.44,pvalue=0.00653158957224255,pvalueTTest=0.0558970736526395,
chr11	2593957	2594092	KCNQ1	KCNQ100011	-0.0267154876756055	2	-0.097642942778853	2	0.0501123887419685	2	0.0501123887419685	NA	NA	SegRatio=-0.1,AbsMeanSigma=0.44,pvalue=0.00653158957224255,pvalueTTest=0.0558970736526395,
chr11	2594065	2594129	KCNQ1	KCNQ100012	NA	2	-0.097642942778853	2	0.0501123887419685	2	0.0501123887419685	NA	NA	SegRatio=-0.1,AbsMeanSigma=0.44,pvalue=0.00653158957224255,pvalueTTest=0.0558970736526395,
chr11	2594099	2594215	KCNQ1	KCNQ100013	0.180989294843328	2	-0.097642942778853	2	0.0501123887419685	2	0.0501123887419685	NA	NA	SegRatio=-0.1,AbsMeanSigma=0.44,pvalue=0.00653158957224255,pvalueTTest=0.0558970736526395,
chr11	2594191	2594293	KCNQ1	KCNQ100014	0.160826689782786	2	-0.097642942778853	2	0.0501123887419685	2	0.0501123887419685	NA	NA	SegRatio=-0.1,AbsMeanSigma=0.44,pvalue=0.00653158957224255,pvalueTTest=0.0558970736526395,
chr11	2604595	2604717	KCNQ1	KCNQ100015	0.0280380761968902	2	-0.097642942778853	2	0.0501123887419685	2	0.0501123887419685	NA	NA	SegRatio=-0.1,AbsMeanSigma=0.44,pvalue=0.00653158957224255,pvalueTTest=0.0558970736526395,
chr11	2604675	2604755	KCNQ1	KCNQ100016	0.0308143647706659	2	-0.097642942778853	2	0.0501123887419685	2	0.0501123887419685	NA	NA	SegRatio=-0.1,AbsMeanSigma=0.44,pvalue=0.00653158957224255,pvalueTTest=0.0558970736526395,
chr11	2604754	2604871	KCNQ1	KCNQ100017	-0.258721265508232	2	-0.097642942778853	2	0.0501123887419685	2	0.0501123887419685	NA	NA	SegRatio=-0.1,AbsMeanSigma=0.44,pvalue=0.00653158957224255,pvalueTTest=0.0558970736526395,
chr11	2606382	2606496	KCNQ1	KCNQ100018	-0.193473120431077	2	-0.097642942778853	2	0.0501123887419685	2	0.0501123887419685	NA	NA	SegRatio=-0.1,AbsMeanSigma=0.44,pvalue=0.00653158957224255,pvalueTTest=0.0558970736526395,
chr11	2606437	2606557	KCNQ1	KCNQ100019	0.0125217519428858	2	-0.097642942778853	2	0.0501123887419685	2	0.0501123887419685	NA	NA	SegRatio=-0.1,AbsMeanSigma=0.44,pvalue=0.00653158957224255,pvalueTTest=0.0558970736526395,
chr11	2608746	2608845	KCNQ1	KCNQ100020	-0.269078188090193	2	-0.097642942778853	2	0.0501123887419685	2	0.0501123887419685	NA	NA	SegRatio=-0.1,AbsMeanSigma=0.44,pvalue=0.00653158957224255,pvalueTTest=0.0558970736526395,
chr11	2608817	2608909	KCNQ1	KCNQ100021	-0.128454436307332	2	-0.097642942778853	2	0.0501123887419685	2	0.0501123887419685	NA	NA	SegRatio=-0.1,AbsMeanSigma=0.44,pvalue=0.00653158957224255,pvalueTTest=0.0558970736526395,
chr11	2608892	2609012	KCNQ1	KCNQ100022	-0.161696192183032	2	-0.097642942778853	2	0.0501123887419685	2	0.0501123887419685	NA	NA	SegRatio=-0.1,AbsMeanSigma=0.44,pvalue=0.00653158957224255,pvalueTTest=0.0558970736526395,
chr11	2609920	2609990	KCNQ1	KCNQ100023	0.175540312101503	2	-0.097642942778853	2	0.0501123887419685	2	0.0501123887419685	NA	NA	SegRatio=-0.1,AbsMeanSigma=0.44,pvalue=0.00653158957224255,pvalueTTest=0.0558970736526395,
chr11	2609975	2610072	KCNQ1	KCNQ100024	-0.1466120458598	2	-0.097642942778853	2	0.0501123887419685	2	0.0501123887419685	NA	NA	SegRatio=-0.1,AbsMeanSigma=0.44,pvalue=0.00653158957224255,pvalueTTest=0.0558970736526395,
chr11	2610064	2610182	KCNQ1	KCNQ100025	-0.212764756552083	2	-0.097642942778853	2	0.0501123887419685	2	0.0501123887419685	NA	NA	SegRatio=-0.1,AbsMeanSigma=0.44,pvalue=0.00653158957224255,pvalueTTest=0.0558970736526395,
chr11	2683088	2683204	KCNQ1	KCNQ100026	NA	2	-0.097642942778853	2	0.0501123887419685	2	0.0501123887419685	NA	NA	SegRatio=-0.1,AbsMeanSigma=0.44,pvalue=0.00653158957224255,pvalueTTest=0.0558970736526395,
chr11	2683193	2683311	KCNQ1	KCNQ100027	-0.135809578008404	2	-0.097642942778853	2	0.0501123887419685	2	0.0501123887419685	NA	NA	SegRatio=-0.1,AbsMeanSigma=0.44,pvalue=0.00653158957224255,pvalueTTest=0.0558970736526395,
chr11	2683311	2683407	KCNQ1	KCNQ100028	-0.389283039309382	2	-0.097642942778853	2	0.0501123887419685	2	0.0501123887419685	NA	NA	SegRatio=-0.1,AbsMeanSigma=0.44,pvalue=0.00653158957224255,pvalueTTest=0.0558970736526395,
chr11	2789986	2790106	KCNQ1	KCNQ100029	-0.0625552825334638	2	-0.097642942778853	2	0.0501123887419685	2	0.0501123887419685	NA	NA	SegRatio=-0.1,AbsMeanSigma=0.44,pvalue=0.00653158957224255,pvalueTTest=0.0558970736526395,
chr11	2790055	2790141	KCNQ1	KCNQ100030	0.205520812394459	2	-0.097642942778853	2	0.0501123887419685	2	0.0501123887419685	NA	NA	SegRatio=-0.1,AbsMeanSigma=0.44,pvalue=0.00653158957224255,pvalueTTest=0.0558970736526395,
chr11	2790128	2790237	KCNQ1	KCNQ100031	-0.097642942778853	2	-0.097642942778853	2	0.0501123887419685	2	0.0501123887419685	NA	NA	SegRatio=-0.1,AbsMeanSigma=0.44,pvalue=0.00653158957224255,pvalueTTest=0.0558970736526395,
chr11	2797168	2797263	KCNQ1	KCNQ100032	-0.0562327229222291	2	-0.097642942778853	2	0.0501123887419685	2	0.0501123887419685	NA	NA	SegRatio=-0.1,AbsMeanSigma=0.44,pvalue=0.00653158957224255,pvalueTTest=0.0558970736526395,
chr11	2797260	2797382	KCNQ1	KCNQ100033	NA	2	-0.097642942778853	2	0.0501123887419685	2	0.0501123887419685	NA	NA	SegRatio=-0.1,AbsMeanSigma=0.44,pvalue=0.00653158957224255,pvalueTTest=0.0558970736526395,
chr11	2798165	2798270	KCNQ1	KCNQ100034	0.0222736980781604	2	-0.097642942778853	2	0.0501123887419685	2	0.0501123887419685	NA	NA	SegRatio=-0.1,AbsMeanSigma=0.44,pvalue=0.00653158957224255,pvalueTTest=0.0558970736526395,
chr11	2798261	2798378	KCNQ1	KCNQ100035	0.0798123368577857	2	-0.097642942778853	2	0.0501123887419685	2	0.0501123887419685	NA	NA	SegRatio=-0.1,AbsMeanSigma=0.44,pvalue=0.00653158957224255,pvalueTTest=0.0558970736526395,
chr11	2799183	2799260	KCNQ1	KCNQ100036	0.0693374216296146	2	-0.097642942778853	2	0.0501123887419685	2	0.0501123887419685	NA	NA	SegRatio=-0.1,AbsMeanSigma=0.44,pvalue=0.00653158957224255,pvalueTTest=0.0558970736526395,
chr11	2799259	2799347	KCNQ1	KCNQ100037	-0.158022706614105	2	-0.097642942778853	2	0.0501123887419685	2	0.0501123887419685	NA	NA	SegRatio=-0.1,AbsMeanSigma=0.44,pvalue=0.00653158957224255,pvalueTTest=0.0558970736526395,
chr11	2868973	2869038	KCNQ1	KCNQ100038	NA	2	-0.097642942778853	2	0.0501123887419685	2	0.0501123887419685	NA	NA	SegRatio=-0.1,AbsMeanSigma=0.44,pvalue=0.00653158957224255,pvalueTTest=0.0558970736526395,
chr11	2869160	2869300	KCNQ1	KCNQ100039	0.0269101630657172	2	-0.097642942778853	2	0.0501123887419685	2	0.0501123887419685	NA	NA	SegRatio=-0.1,AbsMeanSigma=0.44,pvalue=0.00653158957224255,pvalueTTest=0.0558970736526395,
chr13	28578153	28578270	FLT3	FLT300001	0.17179791266528	2	0.102534896130214	2	0.91667813114711	2	0.91667813114711	NA	NA	SegRatio=0.1,AbsMeanSigma=0.56,pvalue=0.00016307362619558,pvalueTTest=0.04098292002872,
chr13	28578251	28578362	FLT3	FLT300002	0.0870496328598267	2	0.102534896130214	2	0.91667813114711	2	0.91667813114711	NA	NA	SegRatio=0.1,AbsMeanSigma=0.56,pvalue=0.00016307362619558,pvalueTTest=0.04098292002872,
chr13	28588520	28588627	FLT3	FLT300003	0.395699143277953	2	0.102534896130214	2	0.91667813114711	2	0.91667813114711	NA	NA	SegRatio=0.1,AbsMeanSigma=0.56,pvalue=0.00016307362619558,pvalueTTest=0.04098292002872,
chr13	28588605	28588720	FLT3	FLT300004	0.128506408248657	2	0.102534896130214	2	0.91667813114711	2	0.91667813114711	NA	NA	SegRatio=0.1,AbsMeanSigma=0.56,pvalue=0.00016307362619558,pvalueTTest=0.04098292002872,
chr13	28589249	28589351	FLT3	FLT300005	0.0405730629154552	2	0.102534896130214	2	0.91667813114711	2	0.91667813114711	NA	NA	SegRatio=0.1,AbsMeanSigma=0.56,pvalue=0.00016307362619558,pvalueTTest=0.04098292002872,
chr13	28589352	28589468	FLT3	FLT300006	0.0291565166771519	2	0.102534896130214	2	0.91667813114711	2	0.91667813114711	NA	NA	SegRatio=0.1,AbsMeanSigma=0.56,pvalue=0.00016307362619558,pvalueTTest=0.04098292002872,
chr13	28589688	28589786	FLT3	FLT300007	-0.0438211244053088	2	0.102534896130214	2	0.91667813114711	2	0.91667813114711	NA	NA	SegRatio=0.1,AbsMeanSigma=0.56,pvalue=0.00016307362619558,pvalueTTest=0.04098292002872,
chr13	28589746	28589849	FLT3	FLT300008	0.115485617669807	2	0.102534896130214	2	0.91667813114711	2	0.91667813114711	NA	NA	SegRatio=0.1,AbsMeanSigma=0.56,pvalue=0.00016307362619558,pvalueTTest=0.04098292002872,
chr13	28589834	28589947	FLT3	FLT300009	0.0939834588959583	2	0.102534896130214	2	0.91667813114711	2	0.91667813114711	NA	NA	SegRatio=0.1,AbsMeanSigma=0.56,pvalue=0.00016307362619558,pvalueTTest=0.04098292002872,
chr13	28592558	28592664	FLT3	FLT300010	0.143506794686808	2	0.102534896130214	2	0.91667813114711	2	0.91667813114711	NA	NA	SegRatio=0.1,AbsMeanSigma=0.56,pvalue=0.00016307362619558,pvalueTTest=0.04098292002872,
chr13	28592603	28592716	FLT3	FLT300011	-0.0542907778370286	2	0.102534896130214	2	0.91667813114711	2	0.91667813114711	NA	NA	SegRatio=0.1,AbsMeanSigma=0.56,pvalue=0.00016307362619558,pvalueTTest=0.04098292002872,
chr13	28592681	28592794	FLT3	FLT300012	NA	2	0.102534896130214	2	0.91667813114711	2	0.91667813114711	NA	NA	SegRatio=0.1,AbsMeanSigma=0.56,pvalue=0.00016307362619558,pvalueTTest=0.04098292002872,
chr13	28597408	28597520	FLT3	FLT300013	-1.44665137797699	2	0.102534896130214	2	0.91667813114711	2	0.91667813114711	NA	NA	SegRatio=0.1,AbsMeanSigma=0.56,pvalue=0.00016307362619558,pvalueTTest=0.04098292002872,
chr13	28597508	28597621	FLT3	FLT300014	0.0230039473773499	2	0.102534896130214	2	0.91667813114711	2	0.91667813114711	NA	NA	SegRatio=0.1,AbsMeanSigma=0.56,pvalue=0.00016307362619558,pvalueTTest=0.04098292002872,
chr13	28597579	28597690	FLT3	FLT300015	0.109570067843514	2	0.102534896130214	2	0.91667813114711	2	0.91667813114711	NA	NA	SegRatio=0.1,AbsMeanSigma=0.56,pvalue=0.00016307362619558,pvalueTTest=0.04098292002872,
chr13	28598957	28599066	FLT3	FLT300016	0.148896712750117	2	0.102534896130214	2	0.91667813114711	2	0.91667813114711	NA	NA	SegRatio=0.1,AbsMeanSigma=0.56,pvalue=0.00016307362619558,pvalueTTest=0.04098292002872,
chr13	28599059	28599161	FLT3	FLT300017	NA	2	0.102534896130214	2	0.91667813114711	2	0.91667813114711	NA	NA	SegRatio=0.1,AbsMeanSigma=0.56,pvalue=0.00016307362619558,pvalueTTest=0.04098292002872,
chr13	28601189	28601284	FLT3	FLT300018	0.102534896130214	2	0.102534896130214	2	0.91667813114711	2	0.91667813114711	NA	NA	SegRatio=0.1,AbsMeanSigma=0.56,pvalue=0.00016307362619558,pvalueTTest=0.04098292002872,
chr13	28601234	28601330	FLT3	FLT300019	0.349256970974984	2	0.102534896130214	2	0.91667813114711	2	0.91667813114711	NA	NA	SegRatio=0.1,AbsMeanSigma=0.56,pvalue=0.00016307362619558,pvalueTTest=0.04098292002872,
chr13	28601303	28601415	FLT3	FLT300020	-0.88001677195805	2	0.102534896130214	2	0.91667813114711	2	0.91667813114711	q-value=2.61955137330418e-09, copies=1	NA	SegRatio=0.1,AbsMeanSigma=0.56,pvalue=0.00016307362619558,pvalueTTest=0.04098292002872,
chr13	28602272	28602387	FLT3	FLT300021	0.10879935513037	2	0.102534896130214	2	0.91667813114711	2	0.91667813114711	NA	NA	SegRatio=0.1,AbsMeanSigma=0.56,pvalue=0.00016307362619558,pvalueTTest=0.04098292002872,
chr13	28602387	28602502	FLT3	FLT300022	0.35534656694421	2	0.102534896130214	2	0.91667813114711	2	0.91667813114711	NA	NA	SegRatio=0.1,AbsMeanSigma=0.56,pvalue=0.00016307362619558,pvalueTTest=0.04098292002872,
chr13	28607929	28608040	FLT3	FLT300023	0.0485975801199226	2	0.102534896130214	2	0.91667813114711	2	0.91667813114711	NA	NA	SegRatio=0.1,AbsMeanSigma=0.56,pvalue=0.00016307362619558,pvalueTTest=0.04098292002872,
chr13	28608020	28608134	FLT3	FLT300024	0.115585545305716	2	0.102534896130214	2	0.91667813114711	2	0.91667813114711	NA	NA	SegRatio=0.1,AbsMeanSigma=0.56,pvalue=0.00016307362619558,pvalueTTest=0.04098292002872,
chr13	28608091	28608201	FLT3	FLT300025	-0.0400319518624727	2	0.102534896130214	2	0.91667813114711	2	0.91667813114711	NA	NA	SegRatio=0.1,AbsMeanSigma=0.56,pvalue=0.00016307362619558,pvalueTTest=0.04098292002872,
chr13	28608198	28608314	FLT3	FLT300026	NA	2	0.102534896130214	2	0.91667813114711	2	0.91667813114711	NA	NA	SegRatio=0.1,AbsMeanSigma=0.56,pvalue=0.00016307362619558,pvalueTTest=0.04098292002872,
chr13	28608264	28608370	FLT3	FLT300027	0.0870831259678102	2	0.102534896130214	2	0.91667813114711	2	0.91667813114711	NA	NA	SegRatio=0.1,AbsMeanSigma=0.56,pvalue=0.00016307362619558,pvalueTTest=0.04098292002872,
chr13	28608395	28608508	FLT3	FLT300028	0.23829736100372	2	0.102534896130214	2	0.91667813114711	2	0.91667813114711	NA	NA	SegRatio=0.1,AbsMeanSigma=0.56,pvalue=0.00016307362619558,pvalueTTest=0.04098292002872,
chr13	28608509	28608621	FLT3	FLT300029	0.141369936085235	2	0.102534896130214	2	0.91667813114711	2	0.91667813114711	NA	NA	SegRatio=0.1,AbsMeanSigma=0.56,pvalue=0.00016307362619558,pvalueTTest=0.04098292002872,
chr13	28609572	28609690	FLT3	FLT300030	0.0247909577249142	2	0.102534896130214	2	0.91667813114711	2	0.91667813114711	NA	NA	SegRatio=0.1,AbsMeanSigma=0.56,pvalue=0.00016307362619558,pvalueTTest=0.04098292002872,
chr13	28609664	28609763	FLT3	FLT300031	-0.0801529238051253	2	0.102534896130214	2	0.91667813114711	2	0.91667813114711	NA	NA	SegRatio=0.1,AbsMeanSigma=0.56,pvalue=0.00016307362619558,pvalueTTest=0.04098292002872,
chr13	28609757	28609871	FLT3	FLT300032	-0.0234537584422518	2	0.102534896130214	2	0.91667813114711	2	0.91667813114711	NA	NA	SegRatio=0.1,AbsMeanSigma=0.56,pvalue=0.00016307362619558,pvalueTTest=0.04098292002872,
chr13	28610026	28610117	FLT3	FLT300033	0.13193174032346	2	0.102534896130214	2	0.91667813114711	2	0.91667813114711	NA	NA	SegRatio=0.1,AbsMeanSigma=0.56,pvalue=0.00016307362619558,pvalueTTest=0.04098292002872,
chr13	28610083	28610197	FLT3	FLT300034	-0.0162005963124795	2	0.102534896130214	2	0.91667813114711	2	0.91667813114711	NA	NA	SegRatio=0.1,AbsMeanSigma=0.56,pvalue=0.00016307362619558,pvalueTTest=0.04098292002872,
chr13	28610140	28610242	FLT3	FLT300035	0.0486650815485304	2	0.102534896130214	2	0.91667813114711	2	0.91667813114711	NA	NA	SegRatio=0.1,AbsMeanSigma=0.56,pvalue=0.00016307362619558,pvalueTTest=0.04098292002872,
chr13	28611241	28611355	FLT3	FLT300036	NA	2	0.102534896130214	2	0.91667813114711	2	0.91667813114711	NA	NA	SegRatio=0.1,AbsMeanSigma=0.56,pvalue=0.00016307362619558,pvalueTTest=0.04098292002872,
chr13	28611345	28611461	FLT3	FLT300037	0.17933213186367	2	0.102534896130214	2	0.91667813114711	2	0.91667813114711	NA	NA	SegRatio=0.1,AbsMeanSigma=0.56,pvalue=0.00016307362619558,pvalueTTest=0.04098292002872,
chr13	28622375	28622476	FLT3	FLT300038	0.144618164178974	2	0.102534896130214	2	0.91667813114711	2	0.91667813114711	NA	NA	SegRatio=0.1,AbsMeanSigma=0.56,pvalue=0.00016307362619558,pvalueTTest=0.04098292002872,
chr13	28622434	28622545	FLT3	FLT300039	0.241370020273656	2	0.102534896130214	2	0.91667813114711	2	0.91667813114711	NA	NA	SegRatio=0.1,AbsMeanSigma=0.56,pvalue=0.00016307362619558,pvalueTTest=0.04098292002872,
chr13	28622545	28622653	FLT3	FLT300040	NA	2	0.102534896130214	2	0.91667813114711	2	0.91667813114711	NA	NA	SegRatio=0.1,AbsMeanSigma=0.56,pvalue=0.00016307362619558,pvalueTTest=0.04098292002872,
chr13	28623471	28623586	FLT3	FLT300041	0.153590395370635	2	0.102534896130214	2	0.91667813114711	2	0.91667813114711	NA	NA	SegRatio=0.1,AbsMeanSigma=0.56,pvalue=0.00016307362619558,pvalueTTest=0.04098292002872,
chr13	28623554	28623666	FLT3	FLT300042	-0.0483082033907533	2	0.102534896130214	2	0.91667813114711	2	0.91667813114711	NA	NA	SegRatio=0.1,AbsMeanSigma=0.56,pvalue=0.00016307362619558,pvalueTTest=0.04098292002872,
chr13	28623658	28623766	FLT3	FLT300043	0.733129030635009	2	0.102534896130214	2	0.91667813114711	2	0.91667813114711	q-value=5.71508835274076e-05, copies=4	NA	SegRatio=0.1,AbsMeanSigma=0.56,pvalue=0.00016307362619558,pvalueTTest=0.04098292002872,
chr13	28623725	28623837	FLT3	FLT300044	-0.0965614457152063	2	0.102534896130214	2	0.91667813114711	2	0.91667813114711	NA	NA	SegRatio=0.1,AbsMeanSigma=0.56,pvalue=0.00016307362619558,pvalueTTest=0.04098292002872,
chr13	28623778	28623885	FLT3	FLT300045	-0.0287043769558087	2	0.102534896130214	2	0.91667813114711	2	0.91667813114711	NA	NA	SegRatio=0.1,AbsMeanSigma=0.56,pvalue=0.00016307362619558,pvalueTTest=0.04098292002872,
chr13	28623872	28623984	FLT3	FLT300046	-0.0183783275411909	2	0.102534896130214	2	0.91667813114711	2	0.91667813114711	NA	NA	SegRatio=0.1,AbsMeanSigma=0.56,pvalue=0.00016307362619558,pvalueTTest=0.04098292002872,
chr13	28624162	28624280	FLT3	FLT300047	-1.37075717212079	2	-0.039147838133863	2	0.91667813114711	2	0.91667813114711	q-value=3.06624364844793e-09, copies=0.5	NA	SegRatio=-0.04,AbsMeanSigma=1.09,pvalue=0.000309861701264025,pvalueTTest=0.145119084218911,
chr13	28624271	28624378	FLT3	FLT300048	0.0515724335221964	2	-0.039147838133863	2	0.91667813114711	2	0.91667813114711	NA	NA	SegRatio=-0.04,AbsMeanSigma=1.09,pvalue=0.000309861701264025,pvalueTTest=0.145119084218911,
chr13	28626621	28626735	FLT3	FLT300049	-0.319538151705538	2	-0.039147838133863	2	0.91667813114711	2	0.91667813114711	NA	NA	SegRatio=-0.04,AbsMeanSigma=1.09,pvalue=0.000309861701264025,pvalueTTest=0.145119084218911,
chr13	28626687	28626801	FLT3	FLT300050	0.0125200479317734	2	-0.039147838133863	2	0.91667813114711	2	0.91667813114711	NA	NA	SegRatio=-0.04,AbsMeanSigma=1.09,pvalue=0.000309861701264025,pvalueTTest=0.145119084218911,
chr13	28626751	28626885	FLT3	FLT300051	-0.039147838133863	2	-0.039147838133863	2	0.91667813114711	2	0.91667813114711	NA	NA	SegRatio=-0.04,AbsMeanSigma=1.09,pvalue=0.000309861701264025,pvalueTTest=0.145119084218911,
chr13	28631457	28631571	FLT3	FLT300052	-0.0120086831713213	2	-0.039147838133863	2	0.91667813114711	2	0.91667813114711	NA	NA	SegRatio=-0.04,AbsMeanSigma=1.09,pvalue=0.000309861701264025,pvalueTTest=0.145119084218911,
chr13	28631564	28631679	FLT3	FLT300053	-0.0862378008234549	2	-0.039147838133863	2	0.91667813114711	2	0.91667813114711	NA	NA	SegRatio=-0.04,AbsMeanSigma=1.09,pvalue=0.000309861701264025,pvalueTTest=0.145119084218911,
chr13	28635949	28636060	FLT3	FLT300054	NA	2	-0.039147838133863	2	0.91667813114711	2	0.91667813114711	NA	NA	SegRatio=-0.04,AbsMeanSigma=1.09,pvalue=0.000309861701264025,pvalueTTest=0.145119084218911,
chr13	28635999	28636111	FLT3	FLT300055	-0.00554527206421526	2	-0.039147838133863	2	0.91667813114711	2	0.91667813114711	NA	NA	SegRatio=-0.04,AbsMeanSigma=1.09,pvalue=0.000309861701264025,pvalueTTest=0.145119084218911,
chr13	28636107	28636209	FLT3	FLT300056	0.0288280654517944	2	-0.039147838133863	2	0.91667813114711	2	0.91667813114711	NA	NA	SegRatio=-0.04,AbsMeanSigma=1.09,pvalue=0.000309861701264025,pvalueTTest=0.145119084218911,
chr13	28636153	28636267	FLT3	FLT300057	-0.158474231396523	2	-0.039147838133863	2	0.91667813114711	2	0.91667813114711	NA	NA	SegRatio=-0.04,AbsMeanSigma=1.09,pvalue=0.000309861701264025,pvalueTTest=0.145119084218911,
chr13	28644580	28644689	FLT3	FLT300058	-1.22626711917716	2	-1.22626711917716	2	0.91667813114711	2	0.91667813114711	NA	NA	SegRatio=-1.23,AbsMeanSigma=6.26,pvalue=8.31281728964413e-19,pvalueTTest=0.0831105338087703,Adjusted:byPvalueTTestRatio;
chr13	28644680	28644812	FLT3	FLT300059	-1.60879026685975	2	-1.22626711917716	2	0.91667813114711	2	0.91667813114711	NA	NA	SegRatio=-1.23,AbsMeanSigma=6.26,pvalue=8.31281728964413e-19,pvalueTTest=0.0831105338087703,Adjusted:byPvalueTTestRatio;
chr13	48881353	48881457	RB1	RB100001	NA	2	0.36600085687997	2	0.890982610718648	2	0.890982610718648	NA	NA	SegRatio=0.37,AbsMeanSigma=1.3,pvalue=0.00141019773146928,pvalueTTest=0.354624203873244,Adjusted:byPvalueTTestRatio;
chr13	48881426	48881526	RB1	RB100002	0.392328826094895	2	0.36600085687997	2	0.890982610718648	2	0.890982610718648	NA	NA	SegRatio=0.37,AbsMeanSigma=1.3,pvalue=0.00141019773146928,pvalueTTest=0.354624203873244,Adjusted:byPvalueTTestRatio;
chr13	48881526	48881660	RB1	RB100003	NA	2	0.36600085687997	2	0.890982610718648	2	0.890982610718648	NA	NA	SegRatio=0.37,AbsMeanSigma=1.3,pvalue=0.00141019773146928,pvalueTTest=0.354624203873244,Adjusted:byPvalueTTestRatio;
chr13	48916644	48916755	RB1	RB100004	NA	2	0.36600085687997	2	0.890982610718648	2	0.890982610718648	NA	NA	SegRatio=0.37,AbsMeanSigma=1.3,pvalue=0.00141019773146928,pvalueTTest=0.354624203873244,Adjusted:byPvalueTTestRatio;
chr13	48916748	48916858	RB1	RB100005	-0.100925469766042	2	0.36600085687997	2	0.890982610718648	2	0.890982610718648	NA	NA	SegRatio=0.37,AbsMeanSigma=1.3,pvalue=0.00141019773146928,pvalueTTest=0.354624203873244,Adjusted:byPvalueTTestRatio;
chr13	48916814	48916924	RB1	RB100006	0.36600085687997	2	0.36600085687997	2	0.890982610718648	2	0.890982610718648	NA	NA	SegRatio=0.37,AbsMeanSigma=1.3,pvalue=0.00141019773146928,pvalueTTest=0.354624203873244,Adjusted:byPvalueTTestRatio;
chr13	48919168	48919279	RB1	RB100007	NA	2	-1.25318204676901	2	0.890982610718648	2	0.890982610718648	NA	NA	SegRatio=-1.25,AbsMeanSigma=4.55,pvalue=1.29626695749317e-10,pvalueTTest=1,Adjusted:byPvalueTTestRatio;
chr13	48919275	48919385	RB1	RB100008	-1.25318204676901	2	-1.25318204676901	2	0.890982610718648	2	0.890982610718648	NA	NA	SegRatio=-1.25,AbsMeanSigma=4.55,pvalue=1.29626695749317e-10,pvalueTTest=1,Adjusted:byPvalueTTestRatio;
chr13	48921971	48922085	RB1	RB100009	NA	2	0.161258338410277	2	0.890982610718648	2	0.890982610718648	NA	NA	SegRatio=0.16,AbsMeanSigma=0.6,pvalue=0.0372419279069389,pvalueTTest=0.648185497856469,
chr13	48923051	48923120	RB1	RB100010	NA	2	0.161258338410277	2	0.890982610718648	2	0.890982610718648	NA	NA	SegRatio=0.16,AbsMeanSigma=0.6,pvalue=0.0372419279069389,pvalueTTest=0.648185497856469,
chr13	48923120	48923208	RB1	RB100011	NA	2	0.161258338410277	2	0.890982610718648	2	0.890982610718648	NA	NA	SegRatio=0.16,AbsMeanSigma=0.6,pvalue=0.0372419279069389,pvalueTTest=0.648185497856469,
chr13	48934113	48934226	RB1	RB100012	NA	2	0.161258338410277	2	0.890982610718648	2	0.890982610718648	NA	NA	SegRatio=0.16,AbsMeanSigma=0.6,pvalue=0.0372419279069389,pvalueTTest=0.648185497856469,
chr13	48934217	48934331	RB1	RB100013	0.130240728766017	2	0.161258338410277	2	0.890982610718648	2	0.890982610718648	NA	NA	SegRatio=0.16,AbsMeanSigma=0.6,pvalue=0.0372419279069389,pvalueTTest=0.648185497856469,
chr13	48936988	48937053	RB1	RB100014	NA	2	0.161258338410277	2	0.890982610718648	2	0.890982610718648	NA	NA	SegRatio=0.16,AbsMeanSigma=0.6,pvalue=0.0372419279069389,pvalueTTest=0.648185497856469,
chr13	48938984	48939094	RB1	RB100015	NA	2	0.161258338410277	2	0.890982610718648	2	0.890982610718648	NA	NA	SegRatio=0.16,AbsMeanSigma=0.6,pvalue=0.0372419279069389,pvalueTTest=0.648185497856469,
chr13	48939082	48939153	RB1	RB100016	NA	2	0.161258338410277	2	0.890982610718648	2	0.890982610718648	NA	NA	SegRatio=0.16,AbsMeanSigma=0.6,pvalue=0.0372419279069389,pvalueTTest=0.648185497856469,
chr13	48941589	48941699	RB1	RB100017	-0.465672980402241	2	0.161258338410277	2	0.890982610718648	2	0.890982610718648	NA	NA	SegRatio=0.16,AbsMeanSigma=0.6,pvalue=0.0372419279069389,pvalueTTest=0.648185497856469,
chr13	48941660	48941749	RB1	RB100018	NA	2	0.161258338410277	2	0.890982610718648	2	0.890982610718648	NA	NA	SegRatio=0.16,AbsMeanSigma=0.6,pvalue=0.0372419279069389,pvalueTTest=0.648185497856469,
chr13	48942623	48942731	RB1	RB100019	0.161258338410277	2	0.161258338410277	2	0.890982610718648	2	0.890982610718648	NA	NA	SegRatio=0.16,AbsMeanSigma=0.6,pvalue=0.0372419279069389,pvalueTTest=0.648185497856469,
chr13	48942689	48942800	RB1	RB100020	-1.4458030783883	2	0.121544563384364	2	0.890982610718648	2	0.890982610718648	q-value=0.00370708367847104, copies=0.5	NA	SegRatio=0.12,AbsMeanSigma=0.09,pvalue=0.620238637786348,pvalueTTest=0.785500399109854,Adjusted:byPvalueMeanRatio;
chr13	48947516	48947607	RB1	RB100021	NA	2	0.121544563384364	2	0.890982610718648	2	0.890982610718648	NA	NA	SegRatio=0.12,AbsMeanSigma=0.09,pvalue=0.620238637786348,pvalueTTest=0.785500399109854,Adjusted:byPvalueMeanRatio;
chr13	48947551	48947655	RB1	RB100022	NA	2	0.121544563384364	2	0.890982610718648	2	0.890982610718648	NA	NA	SegRatio=0.12,AbsMeanSigma=0.09,pvalue=0.620238637786348,pvalueTTest=0.785500399109854,Adjusted:byPvalueMeanRatio;
chr13	48951024	48951128	RB1	RB100023	0.144250379855498	2	0.121544563384364	2	0.890982610718648	2	0.890982610718648	NA	NA	SegRatio=0.12,AbsMeanSigma=0.09,pvalue=0.620238637786348,pvalueTTest=0.785500399109854,Adjusted:byPvalueMeanRatio;
chr13	48951107	48951218	RB1	RB100024	0.130250110988338	2	0.121544563384364	2	0.890982610718648	2	0.890982610718648	NA	NA	SegRatio=0.12,AbsMeanSigma=0.09,pvalue=0.620238637786348,pvalueTTest=0.785500399109854,Adjusted:byPvalueMeanRatio;
chr13	48953704	48953767	RB1	RB100025	NA	2	0.121544563384364	2	0.890982610718648	2	0.890982610718648	NA	NA	SegRatio=0.12,AbsMeanSigma=0.09,pvalue=0.620238637786348,pvalueTTest=0.785500399109854,Adjusted:byPvalueMeanRatio;
chr13	48953761	48953879	RB1	RB100026	0.0991926245028174	2	0.121544563384364	2	0.890982610718648	2	0.890982610718648	NA	NA	SegRatio=0.12,AbsMeanSigma=0.09,pvalue=0.620238637786348,pvalueTTest=0.785500399109854,Adjusted:byPvalueMeanRatio;
chr13	48954199	48954298	RB1	RB100027	NA	2	0.121544563384364	2	0.890982610718648	2	0.890982610718648	NA	NA	SegRatio=0.12,AbsMeanSigma=0.09,pvalue=0.620238637786348,pvalueTTest=0.785500399109854,Adjusted:byPvalueMeanRatio;
chr13	48954316	48954409	RB1	RB100028	-0.283608783361273	2	0.121544563384364	2	0.890982610718648	2	0.890982610718648	NA	NA	SegRatio=0.12,AbsMeanSigma=0.09,pvalue=0.620238637786348,pvalueTTest=0.785500399109854,Adjusted:byPvalueMeanRatio;
chr13	48955309	48955421	RB1	RB100029	NA	2	0.121544563384364	2	0.890982610718648	2	0.890982610718648	NA	NA	SegRatio=0.12,AbsMeanSigma=0.09,pvalue=0.620238637786348,pvalueTTest=0.785500399109854,Adjusted:byPvalueMeanRatio;
chr13	48955422	48955539	RB1	RB100030	0.13454782010481	2	0.121544563384364	2	0.890982610718648	2	0.890982610718648	NA	NA	SegRatio=0.12,AbsMeanSigma=0.09,pvalue=0.620238637786348,pvalueTTest=0.785500399109854,Adjusted:byPvalueMeanRatio;
chr13	48955540	48955641	RB1	RB100031	0.0373858859260512	2	0.121544563384364	2	0.890982610718648	2	0.890982610718648	NA	NA	SegRatio=0.12,AbsMeanSigma=0.09,pvalue=0.620238637786348,pvalueTTest=0.785500399109854,Adjusted:byPvalueMeanRatio;
chr13	49027104	49027215	RB1	RB100032	-0.0206783986536433	2	0.121544563384364	2	0.890982610718648	2	0.890982610718648	NA	NA	SegRatio=0.12,AbsMeanSigma=0.09,pvalue=0.620238637786348,pvalueTTest=0.785500399109854,Adjusted:byPvalueMeanRatio;
chr13	49027215	49027325	RB1	RB100033	NA	2	0.121544563384364	2	0.890982610718648	2	0.890982610718648	NA	NA	SegRatio=0.12,AbsMeanSigma=0.09,pvalue=0.620238637786348,pvalueTTest=0.785500399109854,Adjusted:byPvalueMeanRatio;
chr13	49030305	49030413	RB1	RB100034	0.129797743166647	2	0.121544563384364	2	0.890982610718648	2	0.890982610718648	NA	NA	SegRatio=0.12,AbsMeanSigma=0.09,pvalue=0.620238637786348,pvalueTTest=0.785500399109854,Adjusted:byPvalueMeanRatio;
chr13	49030405	49030521	RB1	RB100035	0.0936695955022276	2	0.121544563384364	2	0.890982610718648	2	0.890982610718648	NA	NA	SegRatio=0.12,AbsMeanSigma=0.09,pvalue=0.620238637786348,pvalueTTest=0.785500399109854,Adjusted:byPvalueMeanRatio;
chr13	49033760	49033866	RB1	RB100036	-0.153415556826087	2	0.121544563384364	2	0.890982610718648	2	0.890982610718648	NA	NA	SegRatio=0.12,AbsMeanSigma=0.09,pvalue=0.620238637786348,pvalueTTest=0.785500399109854,Adjusted:byPvalueMeanRatio;
chr13	49033862	49033996	RB1	RB100037.RB100038	0.121544563384364	2	0.121544563384364	2	0.890982610718648	2	0.890982610718648	NA	NA	SegRatio=0.12,AbsMeanSigma=0.09,pvalue=0.620238637786348,pvalueTTest=0.785500399109854,Adjusted:byPvalueMeanRatio;
chr13	49037888	49037965	RB1	RB100039	-0.705888979517313	2	0.121544563384364	2	0.890982610718648	2	0.890982610718648	NA	NA	SegRatio=0.12,AbsMeanSigma=0.09,pvalue=0.620238637786348,pvalueTTest=0.785500399109854,Adjusted:byPvalueMeanRatio;
chr13	49037949	49038058	RB1	RB100040	NA	2	0.121544563384364	2	0.890982610718648	2	0.890982610718648	NA	NA	SegRatio=0.12,AbsMeanSigma=0.09,pvalue=0.620238637786348,pvalueTTest=0.785500399109854,Adjusted:byPvalueMeanRatio;
chr13	49039140	49039249	RB1	RB100041	0.18342489662637	2	0.121544563384364	2	0.890982610718648	2	0.890982610718648	NA	NA	SegRatio=0.12,AbsMeanSigma=0.09,pvalue=0.620238637786348,pvalueTTest=0.785500399109854,Adjusted:byPvalueMeanRatio;
chr13	49039242	49039359	RB1	RB100042	NA	2	0.121544563384364	2	0.890982610718648	2	0.890982610718648	NA	NA	SegRatio=0.12,AbsMeanSigma=0.09,pvalue=0.620238637786348,pvalueTTest=0.785500399109854,Adjusted:byPvalueMeanRatio;
chr13	49039300	49039413	RB1	RB100043	-0.177101296781461	2	0.121544563384364	2	0.890982610718648	2	0.890982610718648	NA	NA	SegRatio=0.12,AbsMeanSigma=0.09,pvalue=0.620238637786348,pvalueTTest=0.785500399109854,Adjusted:byPvalueMeanRatio;
chr13	49039374	49039488	RB1	RB100044	0.073747704067119	2	0.121544563384364	2	0.890982610718648	2	0.890982610718648	NA	NA	SegRatio=0.12,AbsMeanSigma=0.09,pvalue=0.620238637786348,pvalueTTest=0.785500399109854,Adjusted:byPvalueMeanRatio;
chr13	49039484	49039598	RB1	RB100045	0.136801211173078	2	0.121544563384364	2	0.890982610718648	2	0.890982610718648	NA	NA	SegRatio=0.12,AbsMeanSigma=0.09,pvalue=0.620238637786348,pvalueTTest=0.785500399109854,Adjusted:byPvalueMeanRatio;
chr13	49047405	49047518	RB1	RB100046	NA	2	0.121544563384364	2	0.890982610718648	2	0.890982610718648	NA	NA	SegRatio=0.12,AbsMeanSigma=0.09,pvalue=0.620238637786348,pvalueTTest=0.785500399109854,Adjusted:byPvalueMeanRatio;
chr13	49047518	49047631	RB1	RB100047	NA	2	0.121544563384364	2	0.890982610718648	2	0.890982610718648	NA	NA	SegRatio=0.12,AbsMeanSigma=0.09,pvalue=0.620238637786348,pvalueTTest=0.785500399109854,Adjusted:byPvalueMeanRatio;
chr13	49050797	49050912	RB1	RB100048	0.154709284096968	2	0.121544563384364	2	0.890982610718648	2	0.890982610718648	NA	NA	SegRatio=0.12,AbsMeanSigma=0.09,pvalue=0.620238637786348,pvalueTTest=0.785500399109854,Adjusted:byPvalueMeanRatio;
chr13	49050884	49050970	RB1	RB100049	0.135691888089822	2	0.121544563384364	2	0.890982610718648	2	0.890982610718648	NA	NA	SegRatio=0.12,AbsMeanSigma=0.09,pvalue=0.620238637786348,pvalueTTest=0.785500399109854,Adjusted:byPvalueMeanRatio;
chr13	49050970	49051077	RB1	RB100050	-0.0636783219659787	2	0.121544563384364	2	0.890982610718648	2	0.890982610718648	NA	NA	SegRatio=0.12,AbsMeanSigma=0.09,pvalue=0.620238637786348,pvalueTTest=0.785500399109854,Adjusted:byPvalueMeanRatio;
chr13	49051416	49051509	RB1	RB100051	-1.21444613414047	2	-0.0221978683656435	2	0.890982610718648	2	0.890982610718648	q-value=4.04237721509062e-14, copies=0.5	NA	SegRatio=-0.02,AbsMeanSigma=0.2,pvalue=0.0764479082513903,pvalueTTest=0.193615799072955,
chr13	49051510	49051627	RB1	RB100052	0.362491711573281	2	-0.0221978683656435	2	0.890982610718648	2	0.890982610718648	NA	NA	SegRatio=-0.02,AbsMeanSigma=0.2,pvalue=0.0764479082513903,pvalueTTest=0.193615799072955,
chr13	49054100	49054186	RB1	RB100053	0.062549150068417	2	-0.0221978683656435	2	0.890982610718648	2	0.890982610718648	NA	NA	SegRatio=-0.02,AbsMeanSigma=0.2,pvalue=0.0764479082513903,pvalueTTest=0.193615799072955,
chr13	49054182	49054294	RB1	RB100054	0.137984271338844	2	-0.0221978683656435	2	0.890982610718648	2	0.890982610718648	NA	NA	SegRatio=-0.02,AbsMeanSigma=0.2,pvalue=0.0764479082513903,pvalueTTest=0.193615799072955,
chr13	52508863	52508971	ATP7B	ATP7B00001	-0.171723446375764	2	-0.0221978683656435	2	0.141821999747838	2	0.141821999747838	NA	NA	SegRatio=-0.02,AbsMeanSigma=0.2,pvalue=0.0764479082513903,pvalueTTest=0.193615799072955,
chr13	52508949	52509066	ATP7B	ATP7B00002	-0.0526000479409373	2	-0.0221978683656435	2	0.141821999747838	2	0.141821999747838	NA	NA	SegRatio=-0.02,AbsMeanSigma=0.2,pvalue=0.0764479082513903,pvalueTTest=0.193615799072955,
chr13	52509028	52509147	ATP7B	ATP7B00003	0.0792885518683377	2	-0.0221978683656435	2	0.141821999747838	2	0.141821999747838	NA	NA	SegRatio=-0.02,AbsMeanSigma=0.2,pvalue=0.0764479082513903,pvalueTTest=0.193615799072955,
chr13	52509148	52509263	ATP7B	ATP7B00004	0.147003142481224	2	-0.0221978683656435	2	0.141821999747838	2	0.141821999747838	NA	NA	SegRatio=-0.02,AbsMeanSigma=0.2,pvalue=0.0764479082513903,pvalueTTest=0.193615799072955,
chr13	52509708	52509828	ATP7B	ATP7B00005	-1.03466188492483	2	-0.0221978683656435	2	0.141821999747838	2	0.141821999747838	NA	NA	SegRatio=-0.02,AbsMeanSigma=0.2,pvalue=0.0764479082513903,pvalueTTest=0.193615799072955,
chr13	52509829	52509925	ATP7B	ATP7B00006	-0.0258375600676193	2	-0.0221978683656435	2	0.141821999747838	2	0.141821999747838	NA	NA	SegRatio=-0.02,AbsMeanSigma=0.2,pvalue=0.0764479082513903,pvalueTTest=0.193615799072955,
chr13	52511311	52511427	ATP7B	ATP7B00007	-0.103448834428232	2	-0.0221978683656435	2	0.141821999747838	2	0.141821999747838	NA	NA	SegRatio=-0.02,AbsMeanSigma=0.2,pvalue=0.0764479082513903,pvalueTTest=0.193615799072955,
chr13	52511410	52511527	ATP7B	ATP7B00008	-0.128726187939139	2	-0.0221978683656435	2	0.141821999747838	2	0.141821999747838	NA	NA	SegRatio=-0.02,AbsMeanSigma=0.2,pvalue=0.0764479082513903,pvalueTTest=0.193615799072955,
chr13	52511499	52511605	ATP7B	ATP7B00009	-0.128372113343081	2	-0.0221978683656435	2	0.141821999747838	2	0.141821999747838	NA	NA	SegRatio=-0.02,AbsMeanSigma=0.2,pvalue=0.0764479082513903,pvalueTTest=0.193615799072955,
chr13	52511618	52511737	ATP7B	ATP7B00010	0.050667765555829	2	-0.0221978683656435	2	0.141821999747838	2	0.141821999747838	NA	NA	SegRatio=-0.02,AbsMeanSigma=0.2,pvalue=0.0764479082513903,pvalueTTest=0.193615799072955,
chr13	52511738	52511857	ATP7B	ATP7B00011	0.0644344913956882	2	-0.0221978683656435	2	0.141821999747838	2	0.141821999747838	NA	NA	SegRatio=-0.02,AbsMeanSigma=0.2,pvalue=0.0764479082513903,pvalueTTest=0.193615799072955,
chr13	52513130	52513228	ATP7B	ATP7B00012	-0.192378164723258	2	-0.0221978683656435	2	0.141821999747838	2	0.141821999747838	NA	NA	SegRatio=-0.02,AbsMeanSigma=0.2,pvalue=0.0764479082513903,pvalueTTest=0.193615799072955,
chr13	52513205	52513309	ATP7B	ATP7B00013	0.0255009406139464	2	-0.0221978683656435	2	0.141821999747838	2	0.141821999747838	NA	NA	SegRatio=-0.02,AbsMeanSigma=0.2,pvalue=0.0764479082513903,pvalueTTest=0.193615799072955,
chr13	52513296	52513390	ATP7B	ATP7B00014	0.0608776200443321	2	-0.0221978683656435	2	0.141821999747838	2	0.141821999747838	NA	NA	SegRatio=-0.02,AbsMeanSigma=0.2,pvalue=0.0764479082513903,pvalueTTest=0.193615799072955,
chr13	52515190	52515287	ATP7B	ATP7B00015	-0.514250494397433	2	-0.0221978683656435	2	0.141821999747838	2	0.141821999747838	NA	NA	SegRatio=-0.02,AbsMeanSigma=0.2,pvalue=0.0764479082513903,pvalueTTest=0.193615799072955,
chr13	52515216	52515326	ATP7B	ATP7B00016	-0.0520221227977238	2	-0.0221978683656435	2	0.141821999747838	2	0.141821999747838	NA	NA	SegRatio=-0.02,AbsMeanSigma=0.2,pvalue=0.0764479082513903,pvalueTTest=0.193615799072955,
chr13	52515306	52515421	ATP7B	ATP7B00017	0.141639578244238	2	-0.0221978683656435	2	0.141821999747838	2	0.141821999747838	NA	NA	SegRatio=-0.02,AbsMeanSigma=0.2,pvalue=0.0764479082513903,pvalueTTest=0.193615799072955,
chr13	52516495	52516613	ATP7B	ATP7B00018	-0.0809910804786083	2	-0.0221978683656435	2	0.141821999747838	2	0.141821999747838	NA	NA	SegRatio=-0.02,AbsMeanSigma=0.2,pvalue=0.0764479082513903,pvalueTTest=0.193615799072955,
chr13	52516560	52516677	ATP7B	ATP7B00019	-0.0498723798997045	2	-0.0221978683656435	2	0.141821999747838	2	0.141821999747838	NA	NA	SegRatio=-0.02,AbsMeanSigma=0.2,pvalue=0.0764479082513903,pvalueTTest=0.193615799072955,
chr13	52516620	52516734	ATP7B	ATP7B00020	-0.00522220256835154	2	-0.0221978683656435	2	0.141821999747838	2	0.141821999747838	NA	NA	SegRatio=-0.02,AbsMeanSigma=0.2,pvalue=0.0764479082513903,pvalueTTest=0.193615799072955,
chr13	52518195	52518316	ATP7B	ATP7B00021	-0.0303870329007975	2	-0.0221978683656435	2	0.141821999747838	2	0.141821999747838	NA	NA	SegRatio=-0.02,AbsMeanSigma=0.2,pvalue=0.0764479082513903,pvalueTTest=0.193615799072955,
chr13	52518271	52518391	ATP7B	ATP7B00022	0.0898179927806934	2	-0.0221978683656435	2	0.141821999747838	2	0.141821999747838	NA	NA	SegRatio=-0.02,AbsMeanSigma=0.2,pvalue=0.0764479082513903,pvalueTTest=0.193615799072955,
chr13	52518330	52518448	ATP7B	ATP7B00023	0.144342889569057	2	-0.0221978683656435	2	0.141821999747838	2	0.141821999747838	NA	NA	SegRatio=-0.02,AbsMeanSigma=0.2,pvalue=0.0764479082513903,pvalueTTest=0.193615799072955,
chr13	52520350	52520448	ATP7B	ATP7B00024	-0.0747017952583914	2	-0.0221978683656435	2	0.141821999747838	2	0.141821999747838	NA	NA	SegRatio=-0.02,AbsMeanSigma=0.2,pvalue=0.0764479082513903,pvalueTTest=0.193615799072955,
chr13	52520433	52520557	ATP7B	ATP7B00025	-0.00922677926424228	2	-0.0221978683656435	2	0.141821999747838	2	0.141821999747838	NA	NA	SegRatio=-0.02,AbsMeanSigma=0.2,pvalue=0.0764479082513903,pvalueTTest=0.193615799072955,
chr13	52520470	52520592	ATP7B	ATP7B00026	-0.00741080261437995	2	-0.0221978683656435	2	0.141821999747838	2	0.141821999747838	NA	NA	SegRatio=-0.02,AbsMeanSigma=0.2,pvalue=0.0764479082513903,pvalueTTest=0.193615799072955,
chr13	52520568	52520676	ATP7B	ATP7B00027	0.00191195380896891	2	-0.0221978683656435	2	0.141821999747838	2	0.141821999747838	NA	NA	SegRatio=-0.02,AbsMeanSigma=0.2,pvalue=0.0764479082513903,pvalueTTest=0.193615799072955,
chr13	52523774	52523886	ATP7B	ATP7B00028	0.0956098604909831	2	-0.0221978683656435	2	0.141821999747838	2	0.141821999747838	NA	NA	SegRatio=-0.02,AbsMeanSigma=0.2,pvalue=0.0764479082513903,pvalueTTest=0.193615799072955,
chr13	52523887	52523998	ATP7B	ATP7B00029	0.0602618899804036	2	-0.0221978683656435	2	0.141821999747838	2	0.141821999747838	NA	NA	SegRatio=-0.02,AbsMeanSigma=0.2,pvalue=0.0764479082513903,pvalueTTest=0.193615799072955,
chr13	52524115	52524226	ATP7B	ATP7B00030	0.345054883436481	2	-0.0221978683656435	2	0.141821999747838	2	0.141821999747838	NA	NA	SegRatio=-0.02,AbsMeanSigma=0.2,pvalue=0.0764479082513903,pvalueTTest=0.193615799072955,
chr13	52524157	52524273	ATP7B	ATP7B00031	0.0385282266660117	2	-0.0221978683656435	2	0.141821999747838	2	0.141821999747838	NA	NA	SegRatio=-0.02,AbsMeanSigma=0.2,pvalue=0.0764479082513903,pvalueTTest=0.193615799072955,
chr13	52524248	52524342	ATP7B	ATP7B00032	-0.166450716493786	2	-0.0221978683656435	2	0.141821999747838	2	0.141821999747838	NA	NA	SegRatio=-0.02,AbsMeanSigma=0.2,pvalue=0.0764479082513903,pvalueTTest=0.193615799072955,
chr13	52524321	52524432	ATP7B	ATP7B00033	-0.0993289381053999	2	-0.0221978683656435	2	0.141821999747838	2	0.141821999747838	NA	NA	SegRatio=-0.02,AbsMeanSigma=0.2,pvalue=0.0764479082513903,pvalueTTest=0.193615799072955,
chr13	52524422	52524541	ATP7B	ATP7B00034	-0.110231992052177	2	-0.0221978683656435	2	0.141821999747838	2	0.141821999747838	NA	NA	SegRatio=-0.02,AbsMeanSigma=0.2,pvalue=0.0764479082513903,pvalueTTest=0.193615799072955,
chr13	52524470	52524590	ATP7B	ATP7B00035	-0.166956865507916	2	-0.0221978683656435	2	0.141821999747838	2	0.141821999747838	NA	NA	SegRatio=-0.02,AbsMeanSigma=0.2,pvalue=0.0764479082513903,pvalueTTest=0.193615799072955,
chr13	52531629	52531740	ATP7B	ATP7B00036	0.0977099310326987	2	-0.0221978683656435	2	0.141821999747838	2	0.141821999747838	NA	NA	SegRatio=-0.02,AbsMeanSigma=0.2,pvalue=0.0764479082513903,pvalueTTest=0.193615799072955,
chr13	52531713	52531824	ATP7B	ATP7B00037	0.0802971894416265	2	-0.0221978683656435	2	0.141821999747838	2	0.141821999747838	NA	NA	SegRatio=-0.02,AbsMeanSigma=0.2,pvalue=0.0764479082513903,pvalueTTest=0.193615799072955,
chr13	52532393	52532512	ATP7B	ATP7B00038	-0.127642379585842	2	-0.0221978683656435	2	0.141821999747838	2	0.141821999747838	NA	NA	SegRatio=-0.02,AbsMeanSigma=0.2,pvalue=0.0764479082513903,pvalueTTest=0.193615799072955,
chr13	52532451	52532556	ATP7B	ATP7B00039	0.0610727325686992	2	-0.0221978683656435	2	0.141821999747838	2	0.141821999747838	NA	NA	SegRatio=-0.02,AbsMeanSigma=0.2,pvalue=0.0764479082513903,pvalueTTest=0.193615799072955,
chr13	52532524	52532642	ATP7B	ATP7B00040	-0.147093937282625	2	-0.0221978683656435	2	0.141821999747838	2	0.141821999747838	NA	NA	SegRatio=-0.02,AbsMeanSigma=0.2,pvalue=0.0764479082513903,pvalueTTest=0.193615799072955,
chr13	52532578	52532679	ATP7B	ATP7B00041	0.158922199528167	2	-0.0221978683656435	2	0.141821999747838	2	0.141821999747838	NA	NA	SegRatio=-0.02,AbsMeanSigma=0.2,pvalue=0.0764479082513903,pvalueTTest=0.193615799072955,
chr13	52532668	52532784	ATP7B	ATP7B00042	-0.312517725586205	2	-0.0221978683656435	2	0.141821999747838	2	0.141821999747838	NA	NA	SegRatio=-0.02,AbsMeanSigma=0.2,pvalue=0.0764479082513903,pvalueTTest=0.193615799072955,
chr13	52534209	52534325	ATP7B	ATP7B00043	0.202819144218682	2	-0.0221978683656435	2	0.141821999747838	2	0.141821999747838	NA	NA	SegRatio=-0.02,AbsMeanSigma=0.2,pvalue=0.0764479082513903,pvalueTTest=0.193615799072955,
chr13	52534285	52534402	ATP7B	ATP7B00044	0.129259267154033	2	-0.0221978683656435	2	0.141821999747838	2	0.141821999747838	NA	NA	SegRatio=-0.02,AbsMeanSigma=0.2,pvalue=0.0764479082513903,pvalueTTest=0.193615799072955,
chr13	52534347	52534464	ATP7B	ATP7B00045	-0.0487664849625493	2	-0.0221978683656435	2	0.141821999747838	2	0.141821999747838	NA	NA	SegRatio=-0.02,AbsMeanSigma=0.2,pvalue=0.0764479082513903,pvalueTTest=0.193615799072955,
chr13	52534453	52534557	ATP7B	ATP7B00046	0.0629552987876155	2	-0.0221978683656435	2	0.141821999747838	2	0.141821999747838	NA	NA	SegRatio=-0.02,AbsMeanSigma=0.2,pvalue=0.0764479082513903,pvalueTTest=0.193615799072955,
chr13	52535935	52536033	ATP7B	ATP7B00047	-0.0221978683656435	2	-0.0221978683656435	2	0.141821999747838	2	0.141821999747838	NA	NA	SegRatio=-0.02,AbsMeanSigma=0.2,pvalue=0.0764479082513903,pvalueTTest=0.193615799072955,
chr13	52535992	52536094	ATP7B	ATP7B00048	-0.350768078287551	2	-0.0221978683656435	2	0.141821999747838	2	0.141821999747838	NA	NA	SegRatio=-0.02,AbsMeanSigma=0.2,pvalue=0.0764479082513903,pvalueTTest=0.193615799072955,
chr13	52538898	52539036	ATP7B	ATP7B00049	NA	2	-0.0221978683656435	2	0.141821999747838	2	0.141821999747838	NA	NA	SegRatio=-0.02,AbsMeanSigma=0.2,pvalue=0.0764479082513903,pvalueTTest=0.193615799072955,
chr13	52539036	52539154	ATP7B	ATP7B00050	NA	2	-0.0221978683656435	2	0.141821999747838	2	0.141821999747838	NA	NA	SegRatio=-0.02,AbsMeanSigma=0.2,pvalue=0.0764479082513903,pvalueTTest=0.193615799072955,
chr13	52539142	52539238	ATP7B	ATP7B00051	-0.0228952637708039	2	-0.0221978683656435	2	0.141821999747838	2	0.141821999747838	NA	NA	SegRatio=-0.02,AbsMeanSigma=0.2,pvalue=0.0764479082513903,pvalueTTest=0.193615799072955,
chr13	52542554	52542672	ATP7B	ATP7B00052	0.233078332939114	2	-0.0221978683656435	2	0.141821999747838	2	0.141821999747838	NA	NA	SegRatio=-0.02,AbsMeanSigma=0.2,pvalue=0.0764479082513903,pvalueTTest=0.193615799072955,
chr13	52542655	52542765	ATP7B	ATP7B00053	0.034459328591401	2	-0.0221978683656435	2	0.141821999747838	2	0.141821999747838	NA	NA	SegRatio=-0.02,AbsMeanSigma=0.2,pvalue=0.0764479082513903,pvalueTTest=0.193615799072955,
chr13	52544606	52544725	ATP7B	ATP7B00054	-0.0421875533518388	2	-0.0221978683656435	2	0.141821999747838	2	0.141821999747838	NA	NA	SegRatio=-0.02,AbsMeanSigma=0.2,pvalue=0.0764479082513903,pvalueTTest=0.193615799072955,
chr13	52544710	52544823	ATP7B	ATP7B00055	-0.0232210491720059	2	-0.0221978683656435	2	0.141821999747838	2	0.141821999747838	NA	NA	SegRatio=-0.02,AbsMeanSigma=0.2,pvalue=0.0764479082513903,pvalueTTest=0.193615799072955,
chr13	52544821	52544939	ATP7B	ATP7B00056	0.154579247914885	2	-0.0221978683656435	2	0.141821999747838	2	0.141821999747838	NA	NA	SegRatio=-0.02,AbsMeanSigma=0.2,pvalue=0.0764479082513903,pvalueTTest=0.193615799072955,
chr13	52548017	52548111	ATP7B	ATP7B00057	0.215066077052414	2	-0.0221978683656435	2	0.141821999747838	2	0.141821999747838	NA	NA	SegRatio=-0.02,AbsMeanSigma=0.2,pvalue=0.0764479082513903,pvalueTTest=0.193615799072955,
chr13	52548094	52548209	ATP7B	ATP7B00058	0.0144696230549079	2	-0.0221978683656435	2	0.141821999747838	2	0.141821999747838	NA	NA	SegRatio=-0.02,AbsMeanSigma=0.2,pvalue=0.0764479082513903,pvalueTTest=0.193615799072955,
chr13	52548160	52548269	ATP7B	ATP7B00059	-0.143397023145966	2	-0.0221978683656435	2	0.141821999747838	2	0.141821999747838	NA	NA	SegRatio=-0.02,AbsMeanSigma=0.2,pvalue=0.0764479082513903,pvalueTTest=0.193615799072955,
chr13	52548254	52548366	ATP7B	ATP7B00060	-0.1505472460954	2	-0.0221978683656435	2	0.141821999747838	2	0.141821999747838	NA	NA	SegRatio=-0.02,AbsMeanSigma=0.2,pvalue=0.0764479082513903,pvalueTTest=0.193615799072955,
chr13	52548342	52548443	ATP7B	ATP7B00061	-0.242176778496561	2	-0.0221978683656435	2	0.141821999747838	2	0.141821999747838	NA	NA	SegRatio=-0.02,AbsMeanSigma=0.2,pvalue=0.0764479082513903,pvalueTTest=0.193615799072955,
chr13	52548414	52548533	ATP7B	ATP7B00062	-0.0329001700549094	2	-0.0221978683656435	2	0.141821999747838	2	0.141821999747838	NA	NA	SegRatio=-0.02,AbsMeanSigma=0.2,pvalue=0.0764479082513903,pvalueTTest=0.193615799072955,
chr13	52548496	52548606	ATP7B	ATP7B00063	-0.0695371355015561	2	-0.0221978683656435	2	0.141821999747838	2	0.141821999747838	NA	NA	SegRatio=-0.02,AbsMeanSigma=0.2,pvalue=0.0764479082513903,pvalueTTest=0.193615799072955,
chr13	52548557	52548667	ATP7B	ATP7B00064	-0.0894869368827442	2	-0.0221978683656435	2	0.141821999747838	2	0.141821999747838	NA	NA	SegRatio=-0.02,AbsMeanSigma=0.2,pvalue=0.0764479082513903,pvalueTTest=0.193615799072955,
chr13	52548666	52548777	ATP7B	ATP7B00065	-0.10072152577813	2	-0.0221978683656435	2	0.141821999747838	2	0.141821999747838	NA	NA	SegRatio=-0.02,AbsMeanSigma=0.2,pvalue=0.0764479082513903,pvalueTTest=0.193615799072955,
chr13	52548756	52548872	ATP7B	ATP7B00066	-0.0760421121289511	2	-0.0221978683656435	2	0.141821999747838	2	0.141821999747838	NA	NA	SegRatio=-0.02,AbsMeanSigma=0.2,pvalue=0.0764479082513903,pvalueTTest=0.193615799072955,
chr13	52548852	52548970	ATP7B	ATP7B00067	-0.724247883368022	2	-0.0221978683656435	2	0.141821999747838	2	0.141821999747838	NA	NA	SegRatio=-0.02,AbsMeanSigma=0.2,pvalue=0.0764479082513903,pvalueTTest=0.193615799072955,
chr13	52548953	52549072	ATP7B	ATP7B00068	-0.241866630372302	2	-0.0221978683656435	2	0.141821999747838	2	0.141821999747838	NA	NA	SegRatio=-0.02,AbsMeanSigma=0.2,pvalue=0.0764479082513903,pvalueTTest=0.193615799072955,
chr13	52549052	52549160	ATP7B	ATP7B00069	0.015490806140231	2	-0.0221978683656435	2	0.141821999747838	2	0.141821999747838	NA	NA	SegRatio=-0.02,AbsMeanSigma=0.2,pvalue=0.0764479082513903,pvalueTTest=0.193615799072955,
chr13	52549127	52549218	ATP7B	ATP7B00070	-0.0840341912906739	2	-0.0221978683656435	2	0.141821999747838	2	0.141821999747838	NA	NA	SegRatio=-0.02,AbsMeanSigma=0.2,pvalue=0.0764479082513903,pvalueTTest=0.193615799072955,
chr13	52549169	52549277	ATP7B	ATP7B00071	-0.0729818523836505	2	-0.0221978683656435	2	0.141821999747838	2	0.141821999747838	NA	NA	SegRatio=-0.02,AbsMeanSigma=0.2,pvalue=0.0764479082513903,pvalueTTest=0.193615799072955,
chr13	52549257	52549369	ATP7B	ATP7B00072	0.170989580722913	2	-0.0221978683656435	2	0.141821999747838	2	0.141821999747838	NA	NA	SegRatio=-0.02,AbsMeanSigma=0.2,pvalue=0.0764479082513903,pvalueTTest=0.193615799072955,
chr13	52585380	52585495	ATP7B	ATP7B00073	-0.179940223891981	2	-0.0221978683656435	2	0.141821999747838	2	0.141821999747838	NA	NA	SegRatio=-0.02,AbsMeanSigma=0.2,pvalue=0.0764479082513903,pvalueTTest=0.193615799072955,
chr16	3293094	3293210	MEFV	MEFV00001	0.179821708323102	2	0.0311872315669896	2	0.00465350361120922	2	0.00465350361120922	NA	NA	SegRatio=0.03,AbsMeanSigma=0.38,pvalue=0.000709752477149395,pvalueTTest=0.00309778876151089,
chr16	3293184	3293298	MEFV	MEFV00002	0.116893240068777	2	0.0311872315669896	2	0.00465350361120922	2	0.00465350361120922	NA	NA	SegRatio=0.03,AbsMeanSigma=0.38,pvalue=0.000709752477149395,pvalueTTest=0.00309778876151089,
chr16	3293291	3293409	MEFV	MEFV00003	-0.0923022651843886	2	0.0311872315669896	2	0.00465350361120922	2	0.00465350361120922	NA	NA	SegRatio=0.03,AbsMeanSigma=0.38,pvalue=0.000709752477149395,pvalueTTest=0.00309778876151089,
chr16	3293397	3293500	MEFV	MEFV00004	-0.00969440316220697	2	0.0311872315669896	2	0.00465350361120922	2	0.00465350361120922	NA	NA	SegRatio=0.03,AbsMeanSigma=0.38,pvalue=0.000709752477149395,pvalueTTest=0.00309778876151089,
chr16	3293425	3293537	MEFV	MEFV00005	-0.286600342556837	2	0.0311872315669896	2	0.00465350361120922	2	0.00465350361120922	NA	NA	SegRatio=0.03,AbsMeanSigma=0.38,pvalue=0.000709752477149395,pvalueTTest=0.00309778876151089,
chr16	3293512	3293627	MEFV	MEFV00006	0.00969505739467605	2	0.0311872315669896	2	0.00465350361120922	2	0.00465350361120922	NA	NA	SegRatio=0.03,AbsMeanSigma=0.38,pvalue=0.000709752477149395,pvalueTTest=0.00309778876151089,
chr16	3293618	3293736	MEFV	MEFV00007	0.0161902996995584	2	0.0311872315669896	2	0.00465350361120922	2	0.00465350361120922	NA	NA	SegRatio=0.03,AbsMeanSigma=0.38,pvalue=0.000709752477149395,pvalueTTest=0.00309778876151089,
chr16	3293804	3293922	MEFV	MEFV00008	0.0673592856256415	2	0.0311872315669896	2	0.00465350361120922	2	0.00465350361120922	NA	NA	SegRatio=0.03,AbsMeanSigma=0.38,pvalue=0.000709752477149395,pvalueTTest=0.00309778876151089,
chr16	3293903	3294015	MEFV	MEFV00009	NA	2	0.0311872315669896	2	0.00465350361120922	2	0.00465350361120922	NA	NA	SegRatio=0.03,AbsMeanSigma=0.38,pvalue=0.000709752477149395,pvalueTTest=0.00309778876151089,
chr16	3293987	3294082	MEFV	MEFV00010	-0.0780358439302337	2	0.0311872315669896	2	0.00465350361120922	2	0.00465350361120922	NA	NA	SegRatio=0.03,AbsMeanSigma=0.38,pvalue=0.000709752477149395,pvalueTTest=0.00309778876151089,
chr16	3294079	3294196	MEFV	MEFV00011	0.0648728534401362	2	0.0311872315669896	2	0.00465350361120922	2	0.00465350361120922	NA	NA	SegRatio=0.03,AbsMeanSigma=0.38,pvalue=0.000709752477149395,pvalueTTest=0.00309778876151089,
chr16	3294201	3294319	MEFV	MEFV00012	NA	2	0.0311872315669896	2	0.00465350361120922	2	0.00465350361120922	NA	NA	SegRatio=0.03,AbsMeanSigma=0.38,pvalue=0.000709752477149395,pvalueTTest=0.00309778876151089,
chr16	3294441	3294557	MEFV	MEFV00013	-0.0760969006324759	2	0.0311872315669896	2	0.00465350361120922	2	0.00465350361120922	NA	NA	SegRatio=0.03,AbsMeanSigma=0.38,pvalue=0.000709752477149395,pvalueTTest=0.00309778876151089,
chr16	3294550	3294663	MEFV	MEFV00014	0.383627391674743	2	0.0311872315669896	2	0.00465350361120922	2	0.00465350361120922	NA	NA	SegRatio=0.03,AbsMeanSigma=0.38,pvalue=0.000709752477149395,pvalueTTest=0.00309778876151089,
chr16	3296490	3296574	MEFV	MEFV00015	0.293442786284907	2	0.0311872315669896	2	0.00465350361120922	2	0.00465350361120922	NA	NA	SegRatio=0.03,AbsMeanSigma=0.38,pvalue=0.000709752477149395,pvalueTTest=0.00309778876151089,
chr16	3296973	3297084	MEFV	MEFV00016	-0.134878892754263	2	0.0311872315669896	2	0.00465350361120922	2	0.00465350361120922	NA	NA	SegRatio=0.03,AbsMeanSigma=0.38,pvalue=0.000709752477149395,pvalueTTest=0.00309778876151089,
chr16	3297031	3297152	MEFV	MEFV00017	0.0821741525115731	2	0.0311872315669896	2	0.00465350361120922	2	0.00465350361120922	NA	NA	SegRatio=0.03,AbsMeanSigma=0.38,pvalue=0.000709752477149395,pvalueTTest=0.00309778876151089,
chr16	3297121	3297225	MEFV	MEFV00018	-0.0134644592292513	2	0.0311872315669896	2	0.00465350361120922	2	0.00465350361120922	NA	NA	SegRatio=0.03,AbsMeanSigma=0.38,pvalue=0.000709752477149395,pvalueTTest=0.00309778876151089,
chr16	3297200	3297335	MEFV	MEFV00019	NA	2	0.0311872315669896	2	0.00465350361120922	2	0.00465350361120922	NA	NA	SegRatio=0.03,AbsMeanSigma=0.38,pvalue=0.000709752477149395,pvalueTTest=0.00309778876151089,
chr16	3298834	3298933	MEFV	MEFV00020	0.0584971007555383	2	0.0311872315669896	2	0.00465350361120922	2	0.00465350361120922	NA	NA	SegRatio=0.03,AbsMeanSigma=0.38,pvalue=0.000709752477149395,pvalueTTest=0.00309778876151089,
chr16	3298923	3299041	MEFV	MEFV00021	0.186348131748523	2	0.0311872315669896	2	0.00465350361120922	2	0.00465350361120922	NA	NA	SegRatio=0.03,AbsMeanSigma=0.38,pvalue=0.000709752477149395,pvalueTTest=0.00309778876151089,
chr16	3299376	3299490	MEFV	MEFV00022	0.119893080369402	2	0.0311872315669896	2	0.00465350361120922	2	0.00465350361120922	NA	NA	SegRatio=0.03,AbsMeanSigma=0.38,pvalue=0.000709752477149395,pvalueTTest=0.00309778876151089,
chr16	3299435	3299526	MEFV	MEFV00023	0.110392103046976	2	0.0311872315669896	2	0.00465350361120922	2	0.00465350361120922	NA	NA	SegRatio=0.03,AbsMeanSigma=0.38,pvalue=0.000709752477149395,pvalueTTest=0.00309778876151089,
chr16	3299502	3299605	MEFV	MEFV00024	0.192040005805118	2	0.0311872315669896	2	0.00465350361120922	2	0.00465350361120922	NA	NA	SegRatio=0.03,AbsMeanSigma=0.38,pvalue=0.000709752477149395,pvalueTTest=0.00309778876151089,
chr16	3299571	3299713	MEFV	MEFV00025	NA	2	0.0311872315669896	2	0.00465350361120922	2	0.00465350361120922	NA	NA	SegRatio=0.03,AbsMeanSigma=0.38,pvalue=0.000709752477149395,pvalueTTest=0.00309778876151089,
chr16	3299713	3299833	MEFV	MEFV00026	0.0383792483735745	2	0.0311872315669896	2	0.00465350361120922	2	0.00465350361120922	NA	NA	SegRatio=0.03,AbsMeanSigma=0.38,pvalue=0.000709752477149395,pvalueTTest=0.00309778876151089,
chr16	3304034	3304176	MEFV	MEFV00027	NA	2	0.0311872315669896	2	0.00465350361120922	2	0.00465350361120922	NA	NA	SegRatio=0.03,AbsMeanSigma=0.38,pvalue=0.000709752477149395,pvalueTTest=0.00309778876151089,
chr16	3304171	3304282	MEFV	MEFV00028	0.791498150798596	2	0.0311872315669896	2	0.00465350361120922	2	0.00465350361120922	NA	NA	SegRatio=0.03,AbsMeanSigma=0.38,pvalue=0.000709752477149395,pvalueTTest=0.00309778876151089,
chr16	3304260	3304341	MEFV	MEFV00029	NA	2	0.0311872315669896	2	0.00465350361120922	2	0.00465350361120922	NA	NA	SegRatio=0.03,AbsMeanSigma=0.38,pvalue=0.000709752477149395,pvalueTTest=0.00309778876151089,
chr16	3304285	3304371	MEFV	MEFV00030	0.962345154374532	2	0.0311872315669896	2	0.00465350361120922	2	0.00465350361120922	NA	NA	SegRatio=0.03,AbsMeanSigma=0.38,pvalue=0.000709752477149395,pvalueTTest=0.00309778876151089,
chr16	3304590	3304707	MEFV	MEFV00031	NA	2	0.0311872315669896	2	0.00465350361120922	2	0.00465350361120922	NA	NA	SegRatio=0.03,AbsMeanSigma=0.38,pvalue=0.000709752477149395,pvalueTTest=0.00309778876151089,
chr16	3304717	3304833	MEFV	MEFV00032	NA	2	0.0311872315669896	2	0.00465350361120922	2	0.00465350361120922	NA	NA	SegRatio=0.03,AbsMeanSigma=0.38,pvalue=0.000709752477149395,pvalueTTest=0.00309778876151089,
chr16	3306287	3306403	MEFV	MEFV00033	0.264664659999459	2	0.0311872315669896	2	0.00465350361120922	2	0.00465350361120922	NA	NA	SegRatio=0.03,AbsMeanSigma=0.38,pvalue=0.000709752477149395,pvalueTTest=0.00309778876151089,
chr16	3306400	3306522	MEFV	MEFV00034	0.444867460925984	2	0.0311872315669896	2	0.00465350361120922	2	0.00465350361120922	NA	NA	SegRatio=0.03,AbsMeanSigma=0.38,pvalue=0.000709752477149395,pvalueTTest=0.00309778876151089,
chr16	3306516	3306636	MEFV	MEFV00035	0.309065153471645	2	0.0311872315669896	2	0.00465350361120922	2	0.00465350361120922	NA	NA	SegRatio=0.03,AbsMeanSigma=0.38,pvalue=0.000709752477149395,pvalueTTest=0.00309778876151089,
chr16	68772146	68772258	CDH1	CDH100001	0.424074842898276	2	0.0311872315669896	2	0.203758883566982	2	0.203758883566982	NA	NA	SegRatio=0.03,AbsMeanSigma=0.38,pvalue=0.000709752477149395,pvalueTTest=0.00309778876151089,
chr16	68772269	68772373	CDH1	CDH100002	NA	2	0.0311872315669896	2	0.203758883566982	2	0.203758883566982	NA	NA	SegRatio=0.03,AbsMeanSigma=0.38,pvalue=0.000709752477149395,pvalueTTest=0.00309778876151089,
chr16	68835527	68835643	CDH1	CDH100003	0.115940216166075	2	0.0311872315669896	2	0.203758883566982	2	0.203758883566982	NA	NA	SegRatio=0.03,AbsMeanSigma=0.38,pvalue=0.000709752477149395,pvalueTTest=0.00309778876151089,
chr16	68835638	68835753	CDH1	CDH100004	-0.14460948960395	2	0.0311872315669896	2	0.203758883566982	2	0.203758883566982	NA	NA	SegRatio=0.03,AbsMeanSigma=0.38,pvalue=0.000709752477149395,pvalueTTest=0.00309778876151089,
chr16	68835703	68835811	CDH1	CDH100005	-0.081910390244219	2	0.0311872315669896	2	0.203758883566982	2	0.203758883566982	NA	NA	SegRatio=0.03,AbsMeanSigma=0.38,pvalue=0.000709752477149395,pvalueTTest=0.00309778876151089,
chr16	68835809	68835923	CDH1	CDH100006	-0.199371271953089	2	0.0311872315669896	2	0.203758883566982	2	0.203758883566982	NA	NA	SegRatio=0.03,AbsMeanSigma=0.38,pvalue=0.000709752477149395,pvalueTTest=0.00309778876151089,
chr16	68842285	68842396	CDH1	CDH100007	0.081486588940419	2	0.0311872315669896	2	0.203758883566982	2	0.203758883566982	NA	NA	SegRatio=0.03,AbsMeanSigma=0.38,pvalue=0.000709752477149395,pvalueTTest=0.00309778876151089,
chr16	68842371	68842460	CDH1	CDH100008	-0.0117709106891179	2	0.0311872315669896	2	0.203758883566982	2	0.203758883566982	NA	NA	SegRatio=0.03,AbsMeanSigma=0.38,pvalue=0.000709752477149395,pvalueTTest=0.00309778876151089,
chr16	68842423	68842537	CDH1	CDH100009	0.168278406177101	2	0.0311872315669896	2	0.203758883566982	2	0.203758883566982	NA	NA	SegRatio=0.03,AbsMeanSigma=0.38,pvalue=0.000709752477149395,pvalueTTest=0.00309778876151089,
chr16	68842560	68842666	CDH1	CDH100010	-0.00377707366999683	2	0.0311872315669896	2	0.203758883566982	2	0.203758883566982	NA	NA	SegRatio=0.03,AbsMeanSigma=0.38,pvalue=0.000709752477149395,pvalueTTest=0.00309778876151089,
chr16	68842645	68842763	CDH1	CDH100011	0.0271089696261557	2	0.0311872315669896	2	0.203758883566982	2	0.203758883566982	NA	NA	SegRatio=0.03,AbsMeanSigma=0.38,pvalue=0.000709752477149395,pvalueTTest=0.00309778876151089,
chr16	68842748	68842861	CDH1	CDH100012	0.0378242719826575	2	0.0311872315669896	2	0.203758883566982	2	0.203758883566982	NA	NA	SegRatio=0.03,AbsMeanSigma=0.38,pvalue=0.000709752477149395,pvalueTTest=0.00309778876151089,
chr16	68844077	68844194	CDH1	CDH100013	0.0352259357462717	2	0.0311872315669896	2	0.203758883566982	2	0.203758883566982	NA	NA	SegRatio=0.03,AbsMeanSigma=0.38,pvalue=0.000709752477149395,pvalueTTest=0.00309778876151089,
chr16	68844185	68844303	CDH1	CDH100014	0.039095120648213	2	0.0311872315669896	2	0.203758883566982	2	0.203758883566982	NA	NA	SegRatio=0.03,AbsMeanSigma=0.38,pvalue=0.000709752477149395,pvalueTTest=0.00309778876151089,
chr16	68845538	68845654	CDH1	CDH100015	-0.0808126320228448	2	0.0311872315669896	2	0.203758883566982	2	0.203758883566982	NA	NA	SegRatio=0.03,AbsMeanSigma=0.38,pvalue=0.000709752477149395,pvalueTTest=0.00309778876151089,
chr16	68845586	68845703	CDH1	CDH100016	-0.0600451410996839	2	0.0311872315669896	2	0.203758883566982	2	0.203758883566982	NA	NA	SegRatio=0.03,AbsMeanSigma=0.38,pvalue=0.000709752477149395,pvalueTTest=0.00309778876151089,
chr16	68845696	68845794	CDH1	CDH100017	0.0470551765391406	2	0.0311872315669896	2	0.203758883566982	2	0.203758883566982	NA	NA	SegRatio=0.03,AbsMeanSigma=0.38,pvalue=0.000709752477149395,pvalueTTest=0.00309778876151089,
chr16	68846015	68846132	CDH1	CDH100018	-0.00714536755696355	2	0.0311872315669896	2	0.203758883566982	2	0.203758883566982	NA	NA	SegRatio=0.03,AbsMeanSigma=0.38,pvalue=0.000709752477149395,pvalueTTest=0.00309778876151089,
chr16	68846082	68846196	CDH1	CDH100019	0.137080498476116	2	0.0311872315669896	2	0.203758883566982	2	0.203758883566982	NA	NA	SegRatio=0.03,AbsMeanSigma=0.38,pvalue=0.000709752477149395,pvalueTTest=0.00309778876151089,
chr16	68847171	68847267	CDH1	CDH100020	0.039057033170542	2	0.0311872315669896	2	0.203758883566982	2	0.203758883566982	NA	NA	SegRatio=0.03,AbsMeanSigma=0.38,pvalue=0.000709752477149395,pvalueTTest=0.00309778876151089,
chr16	68847259	68847356	CDH1	CDH100021	0.172253551439604	2	0.0311872315669896	2	0.203758883566982	2	0.203758883566982	NA	NA	SegRatio=0.03,AbsMeanSigma=0.38,pvalue=0.000709752477149395,pvalueTTest=0.00309778876151089,
chr16	68847356	68847474	CDH1	CDH100022	0.139610979965894	2	0.0311872315669896	2	0.203758883566982	2	0.203758883566982	NA	NA	SegRatio=0.03,AbsMeanSigma=0.38,pvalue=0.000709752477149395,pvalueTTest=0.00309778876151089,
chr16	68849351	68849466	CDH1	CDH100023	0.155311048829661	2	0.0311872315669896	2	0.203758883566982	2	0.203758883566982	NA	NA	SegRatio=0.03,AbsMeanSigma=0.38,pvalue=0.000709752477149395,pvalueTTest=0.00309778876151089,
chr16	68849449	68849569	CDH1	CDH100024	-0.0353086440733717	2	0.0311872315669896	2	0.203758883566982	2	0.203758883566982	NA	NA	SegRatio=0.03,AbsMeanSigma=0.38,pvalue=0.000709752477149395,pvalueTTest=0.00309778876151089,
chr16	68849544	68849633	CDH1	CDH100025	-0.00207484378438204	2	0.0311872315669896	2	0.203758883566982	2	0.203758883566982	NA	NA	SegRatio=0.03,AbsMeanSigma=0.38,pvalue=0.000709752477149395,pvalueTTest=0.00309778876151089,
chr16	68849621	68849738	CDH1	CDH100026	-0.0815437371816006	2	0.0311872315669896	2	0.203758883566982	2	0.203758883566982	NA	NA	SegRatio=0.03,AbsMeanSigma=0.38,pvalue=0.000709752477149395,pvalueTTest=0.00309778876151089,
chr16	68853155	68853273	CDH1	CDH100027	0.0737081432718376	2	0.0311872315669896	2	0.203758883566982	2	0.203758883566982	NA	NA	SegRatio=0.03,AbsMeanSigma=0.38,pvalue=0.000709752477149395,pvalueTTest=0.00309778876151089,
chr16	68853250	68853340	CDH1	CDH100028	-0.0887208411513038	2	0.0311872315669896	2	0.203758883566982	2	0.203758883566982	NA	NA	SegRatio=0.03,AbsMeanSigma=0.38,pvalue=0.000709752477149395,pvalueTTest=0.00309778876151089,
chr16	68853334	68853444	CDH1	CDH100029	0.0847284476962239	2	0.0311872315669896	2	0.203758883566982	2	0.203758883566982	NA	NA	SegRatio=0.03,AbsMeanSigma=0.38,pvalue=0.000709752477149395,pvalueTTest=0.00309778876151089,
chr16	68855874	68855991	CDH1	CDH100030	0.0993448394377334	2	0.0311872315669896	2	0.203758883566982	2	0.203758883566982	NA	NA	SegRatio=0.03,AbsMeanSigma=0.38,pvalue=0.000709752477149395,pvalueTTest=0.00309778876151089,
chr16	68855951	68856065	CDH1	CDH100031	0.313766967158515	2	0.0311872315669896	2	0.203758883566982	2	0.203758883566982	NA	NA	SegRatio=0.03,AbsMeanSigma=0.38,pvalue=0.000709752477149395,pvalueTTest=0.00309778876151089,
chr16	68856035	68856153	CDH1	CDH100032	NA	2	0.0311872315669896	2	0.203758883566982	2	0.203758883566982	NA	NA	SegRatio=0.03,AbsMeanSigma=0.38,pvalue=0.000709752477149395,pvalueTTest=0.00309778876151089,
chr16	68857279	68857394	CDH1	CDH100033	-0.0436535889899279	2	0.0311872315669896	2	0.203758883566982	2	0.203758883566982	NA	NA	SegRatio=0.03,AbsMeanSigma=0.38,pvalue=0.000709752477149395,pvalueTTest=0.00309778876151089,
chr16	68857394	68857507	CDH1	CDH100034	-0.0301591679618091	2	0.0311872315669896	2	0.203758883566982	2	0.203758883566982	NA	NA	SegRatio=0.03,AbsMeanSigma=0.38,pvalue=0.000709752477149395,pvalueTTest=0.00309778876151089,
chr16	68857479	68857578	CDH1	CDH100035	0.188598281873282	2	0.0311872315669896	2	0.203758883566982	2	0.203758883566982	NA	NA	SegRatio=0.03,AbsMeanSigma=0.38,pvalue=0.000709752477149395,pvalueTTest=0.00309778876151089,
chr16	68862054	68862173	CDH1	CDH100036	-0.117297672480332	2	0.0311872315669896	2	0.203758883566982	2	0.203758883566982	NA	NA	SegRatio=0.03,AbsMeanSigma=0.38,pvalue=0.000709752477149395,pvalueTTest=0.00309778876151089,
chr16	68862138	68862243	CDH1	CDH100037	-0.0978962779421965	2	0.0311872315669896	2	0.203758883566982	2	0.203758883566982	NA	NA	SegRatio=0.03,AbsMeanSigma=0.38,pvalue=0.000709752477149395,pvalueTTest=0.00309778876151089,
chr16	68863499	68863610	CDH1	CDH100038	0.0311872315669896	2	0.0311872315669896	2	0.203758883566982	2	0.203758883566982	NA	NA	SegRatio=0.03,AbsMeanSigma=0.38,pvalue=0.000709752477149395,pvalueTTest=0.00309778876151089,
chr16	68863568	68863671	CDH1	CDH100039	0.0280097874704597	2	0.0311872315669896	2	0.203758883566982	2	0.203758883566982	NA	NA	SegRatio=0.03,AbsMeanSigma=0.38,pvalue=0.000709752477149395,pvalueTTest=0.00309778876151089,
chr16	68863615	68863733	CDH1	CDH100040	0.0413134332563603	2	0.0311872315669896	2	0.203758883566982	2	0.203758883566982	NA	NA	SegRatio=0.03,AbsMeanSigma=0.38,pvalue=0.000709752477149395,pvalueTTest=0.00309778876151089,
chr16	68867165	68867280	CDH1	CDH100041	-0.0633981245922587	2	0.0311872315669896	2	0.203758883566982	2	0.203758883566982	NA	NA	SegRatio=0.03,AbsMeanSigma=0.38,pvalue=0.000709752477149395,pvalueTTest=0.00309778876151089,
chr16	68867212	68867325	CDH1	CDH100042	-0.0161095822694147	2	0.0311872315669896	2	0.203758883566982	2	0.203758883566982	NA	NA	SegRatio=0.03,AbsMeanSigma=0.38,pvalue=0.000709752477149395,pvalueTTest=0.00309778876151089,
chr16	68867314	68867432	CDH1	CDH100043	-0.249220943290806	2	0.0311872315669896	2	0.203758883566982	2	0.203758883566982	NA	NA	SegRatio=0.03,AbsMeanSigma=0.38,pvalue=0.000709752477149395,pvalueTTest=0.00309778876151089,
chr19	4090533	4090667	MAP2K2	MAP2K200001	NA	2	0.0654979210241781	2	0.0148497602016435	2	0.0148497602016435	NA	NA	SegRatio=0.07,AbsMeanSigma=0.96,pvalue=1.66868506119635e-06,pvalueTTest=0.0161820986525229,
chr19	4090653	4090742	MAP2K2	MAP2K200002	0.316866540469628	2	0.0654979210241781	2	0.0148497602016435	2	0.0148497602016435	NA	NA	SegRatio=0.07,AbsMeanSigma=0.96,pvalue=1.66868506119635e-06,pvalueTTest=0.0161820986525229,
chr19	4094392	4094501	MAP2K2	MAP2K200003	0.130452708289533	2	0.0654979210241781	2	0.0148497602016435	2	0.0148497602016435	NA	NA	SegRatio=0.07,AbsMeanSigma=0.96,pvalue=1.66868506119635e-06,pvalueTTest=0.0161820986525229,
chr19	4094493	4094613	MAP2K2	MAP2K200004	NA	2	0.0654979210241781	2	0.0148497602016435	2	0.0148497602016435	NA	NA	SegRatio=0.07,AbsMeanSigma=0.96,pvalue=1.66868506119635e-06,pvalueTTest=0.0161820986525229,
chr19	4095343	4095435	MAP2K2	MAP2K200005	0.16335278825433	2	0.0654979210241781	2	0.0148497602016435	2	0.0148497602016435	NA	NA	SegRatio=0.07,AbsMeanSigma=0.96,pvalue=1.66868506119635e-06,pvalueTTest=0.0161820986525229,
chr19	4095403	4095520	MAP2K2	MAP2K200006	-0.00219047131993175	2	0.0654979210241781	2	0.0148497602016435	2	0.0148497602016435	NA	NA	SegRatio=0.07,AbsMeanSigma=0.96,pvalue=1.66868506119635e-06,pvalueTTest=0.0161820986525229,
chr19	4097184	4097325	MAP2K2	MAP2K200007	NA	2	0.0654979210241781	2	0.0148497602016435	2	0.0148497602016435	NA	NA	SegRatio=0.07,AbsMeanSigma=0.96,pvalue=1.66868506119635e-06,pvalueTTest=0.0161820986525229,
chr19	4097311	4097451	MAP2K2	MAP2K200008	-0.136011394234617	2	0.0654979210241781	2	0.0148497602016435	2	0.0148497602016435	NA	NA	SegRatio=0.07,AbsMeanSigma=0.96,pvalue=1.66868506119635e-06,pvalueTTest=0.0161820986525229,
chr19	4099181	4099280	MAP2K2	MAP2K200009	NA	2	0.0654979210241781	2	0.0148497602016435	2	0.0148497602016435	NA	NA	SegRatio=0.07,AbsMeanSigma=0.96,pvalue=1.66868506119635e-06,pvalueTTest=0.0161820986525229,
chr19	4099258	4099358	MAP2K2	MAP2K200010	NA	2	0.0654979210241781	2	0.0148497602016435	2	0.0148497602016435	NA	NA	SegRatio=0.07,AbsMeanSigma=0.96,pvalue=1.66868506119635e-06,pvalueTTest=0.0161820986525229,
chr19	4099301	4099386	MAP2K2	MAP2K200011	0.375240430788204	2	0.0654979210241781	2	0.0148497602016435	2	0.0148497602016435	NA	NA	SegRatio=0.07,AbsMeanSigma=0.96,pvalue=1.66868506119635e-06,pvalueTTest=0.0161820986525229,
chr19	4099379	4099501	MAP2K2	MAP2K200012	0.218792889745733	2	0.0654979210241781	2	0.0148497602016435	2	0.0148497602016435	NA	NA	SegRatio=0.07,AbsMeanSigma=0.96,pvalue=1.66868506119635e-06,pvalueTTest=0.0161820986525229,
chr19	4101027	4101132	MAP2K2	MAP2K200013	0.241373941805744	2	0.0654979210241781	2	0.0148497602016435	2	0.0148497602016435	NA	NA	SegRatio=0.07,AbsMeanSigma=0.96,pvalue=1.66868506119635e-06,pvalueTTest=0.0161820986525229,
chr19	4101128	4101236	MAP2K2	MAP2K200014	NA	2	0.0654979210241781	2	0.0148497602016435	2	0.0148497602016435	NA	NA	SegRatio=0.07,AbsMeanSigma=0.96,pvalue=1.66868506119635e-06,pvalueTTest=0.0161820986525229,
chr19	4101238	4101358	MAP2K2	MAP2K200015	0.474359174194063	2	0.0654979210241781	2	0.0148497602016435	2	0.0148497602016435	NA	NA	SegRatio=0.07,AbsMeanSigma=0.96,pvalue=1.66868506119635e-06,pvalueTTest=0.0161820986525229,
chr19	4102294	4102416	MAP2K2	MAP2K200016	NA	2	0.0654979210241781	2	0.0148497602016435	2	0.0148497602016435	NA	NA	SegRatio=0.07,AbsMeanSigma=0.96,pvalue=1.66868506119635e-06,pvalueTTest=0.0161820986525229,
chr19	4102388	4102463	MAP2K2	MAP2K200017	0.63350134272702	2	0.0654979210241781	2	0.0148497602016435	2	0.0148497602016435	NA	NA	SegRatio=0.07,AbsMeanSigma=0.96,pvalue=1.66868506119635e-06,pvalueTTest=0.0161820986525229,
chr19	4102466	4102606	MAP2K2	MAP2K200018	NA	2	0.0654979210241781	2	0.0148497602016435	2	0.0148497602016435	NA	NA	SegRatio=0.07,AbsMeanSigma=0.96,pvalue=1.66868506119635e-06,pvalueTTest=0.0161820986525229,
chr19	4110456	4110576	MAP2K2	MAP2K200019	0.0277079595399707	2	0.0654979210241781	2	0.0148497602016435	2	0.0148497602016435	NA	NA	SegRatio=0.07,AbsMeanSigma=0.96,pvalue=1.66868506119635e-06,pvalueTTest=0.0161820986525229,
chr19	4110523	4110640	MAP2K2	MAP2K200020	0.223893265374048	2	0.0654979210241781	2	0.0148497602016435	2	0.0148497602016435	NA	NA	SegRatio=0.07,AbsMeanSigma=0.96,pvalue=1.66868506119635e-06,pvalueTTest=0.0161820986525229,
chr19	4110586	4110694	MAP2K2	MAP2K200021	0.0424731332662432	2	0.0654979210241781	2	0.0148497602016435	2	0.0148497602016435	NA	NA	SegRatio=0.07,AbsMeanSigma=0.96,pvalue=1.66868506119635e-06,pvalueTTest=0.0161820986525229,
chr19	4117331	4117448	MAP2K2	MAP2K200022	-0.227352144204659	2	0.0654979210241781	2	0.0148497602016435	2	0.0148497602016435	NA	NA	SegRatio=0.07,AbsMeanSigma=0.96,pvalue=1.66868506119635e-06,pvalueTTest=0.0161820986525229,
chr19	4117431	4117544	MAP2K2	MAP2K200023	NA	2	0.0654979210241781	2	0.0148497602016435	2	0.0148497602016435	NA	NA	SegRatio=0.07,AbsMeanSigma=0.96,pvalue=1.66868506119635e-06,pvalueTTest=0.0161820986525229,
chr19	4117498	4117619	MAP2K2	MAP2K200024	NA	2	0.0654979210241781	2	0.0148497602016435	2	0.0148497602016435	NA	NA	SegRatio=0.07,AbsMeanSigma=0.96,pvalue=1.66868506119635e-06,pvalueTTest=0.0161820986525229,
chr19	4117549	4117656	MAP2K2	MAP2K200025	0.0654979210241781	2	0.0654979210241781	2	0.0148497602016435	2	0.0148497602016435	NA	NA	SegRatio=0.07,AbsMeanSigma=0.96,pvalue=1.66868506119635e-06,pvalueTTest=0.0161820986525229,
chr20	32981586	32981700	ITCH	ITCH00001	0.122823988224389	2	0.107108017662482	2	0.798231343426089	2.5	0.00811508200182837	NA	NA	SegRatio=0.11,AbsMeanSigma=0.12,pvalue=0.588687573421893,pvalueTTest=0.834360855999673,
chr20	32981622	32981743	ITCH	ITCH00002	0.0157903077894478	2	0.107108017662482	2	0.798231343426089	2.5	0.00811508200182837	NA	NA	SegRatio=0.11,AbsMeanSigma=0.12,pvalue=0.588687573421893,pvalueTTest=0.834360855999673,
chr20	32989378	32989470	ITCH	ITCH00003	-0.0222974283166637	2	0.107108017662482	2	0.798231343426089	2.5	0.00811508200182837	NA	NA	SegRatio=0.11,AbsMeanSigma=0.12,pvalue=0.588687573421893,pvalueTTest=0.834360855999673,
chr20	32989471	32989583	ITCH	ITCH00004	0.192549884734755	2	0.107108017662482	2	0.798231343426089	2.5	0.00811508200182837	NA	NA	SegRatio=0.11,AbsMeanSigma=0.12,pvalue=0.588687573421893,pvalueTTest=0.834360855999673,
chr20	32996420	32996528	ITCH	ITCH00005	0.37196231137771	2	0.107108017662482	2	0.798231343426089	2.5	0.00811508200182837	NA	NA	SegRatio=0.11,AbsMeanSigma=0.12,pvalue=0.588687573421893,pvalueTTest=0.834360855999673,
chr20	32996468	32996565	ITCH	ITCH00006	0.1262973375133	2	0.107108017662482	2	0.798231343426089	2.5	0.00811508200182837	NA	NA	SegRatio=0.11,AbsMeanSigma=0.12,pvalue=0.588687573421893,pvalueTTest=0.834360855999673,
chr20	32996521	32996630	ITCH	ITCH00007	0.0915836809370732	2	0.107108017662482	2	0.798231343426089	2.5	0.00811508200182837	NA	NA	SegRatio=0.11,AbsMeanSigma=0.12,pvalue=0.588687573421893,pvalueTTest=0.834360855999673,
chr20	33000283	33000392	ITCH	ITCH00008	0.05842818093478	2	0.107108017662482	2	0.798231343426089	2.5	0.00811508200182837	NA	NA	SegRatio=0.11,AbsMeanSigma=0.12,pvalue=0.588687573421893,pvalueTTest=0.834360855999673,
chr20	33000380	33000464	ITCH	ITCH00009	-0.579031288127415	2	0.107108017662482	2	0.798231343426089	2.5	0.00811508200182837	NA	NA	SegRatio=0.11,AbsMeanSigma=0.12,pvalue=0.588687573421893,pvalueTTest=0.834360855999673,
chr20	33001509	33001624	ITCH	ITCH00010	0.0413794852427944	2	0.107108017662482	2	0.798231343426089	2.5	0.00811508200182837	NA	NA	SegRatio=0.11,AbsMeanSigma=0.12,pvalue=0.588687573421893,pvalueTTest=0.834360855999673,
chr20	33001623	33001732	ITCH	ITCH00011	0.137614437445454	2	0.107108017662482	2	0.798231343426089	2.5	0.00811508200182837	NA	NA	SegRatio=0.11,AbsMeanSigma=0.12,pvalue=0.588687573421893,pvalueTTest=0.834360855999673,
chr20	33005050	33005161	ITCH	ITCH00012	0.159312754536397	2	0.107108017662482	2	0.798231343426089	2.5	0.00811508200182837	NA	NA	SegRatio=0.11,AbsMeanSigma=0.12,pvalue=0.588687573421893,pvalueTTest=0.834360855999673,
chr20	33012258	33012358	ITCH	ITCH00013	0.0472059774371636	2	0.107108017662482	2	0.798231343426089	2.5	0.00811508200182837	NA	NA	SegRatio=0.11,AbsMeanSigma=0.12,pvalue=0.588687573421893,pvalueTTest=0.834360855999673,
chr20	33026204	33026305	ITCH	ITCH00014	-0.00823754742019265	2	0.107108017662482	2	0.798231343426089	2.5	0.00811508200182837	NA	NA	SegRatio=0.11,AbsMeanSigma=0.12,pvalue=0.588687573421893,pvalueTTest=0.834360855999673,
chr20	33026275	33026394	ITCH	ITCH00015	0.26122222219881	2	0.107108017662482	2	0.798231343426089	2.5	0.00811508200182837	NA	NA	SegRatio=0.11,AbsMeanSigma=0.12,pvalue=0.588687573421893,pvalueTTest=0.834360855999673,
chr20	33026392	33026502	ITCH	ITCH00016	-0.250486055316745	2	0.107108017662482	2	0.798231343426089	2.5	0.00811508200182837	NA	NA	SegRatio=0.11,AbsMeanSigma=0.12,pvalue=0.588687573421893,pvalueTTest=0.834360855999673,
chr20	33027860	33027974	ITCH	ITCH00017	NA	2	0.107108017662482	2	0.798231343426089	2.5	0.00811508200182837	NA	NA	SegRatio=0.11,AbsMeanSigma=0.12,pvalue=0.588687573421893,pvalueTTest=0.834360855999673,
chr20	33027971	33028083	ITCH	ITCH00018	0.107108017662482	2	0.107108017662482	2	0.798231343426089	2.5	0.00811508200182837	NA	NA	SegRatio=0.11,AbsMeanSigma=0.12,pvalue=0.588687573421893,pvalueTTest=0.834360855999673,
chr20	33028067	33028179	ITCH	ITCH00019	0.252752129026639	2	0.107108017662482	2	0.798231343426089	2.5	0.00811508200182837	NA	NA	SegRatio=0.11,AbsMeanSigma=0.12,pvalue=0.588687573421893,pvalueTTest=0.834360855999673,
chr20	33029980	33030088	ITCH	ITCH00020	-0.0160667059288413	2	0.107108017662482	2	0.798231343426089	2.5	0.00811508200182837	NA	NA	SegRatio=0.11,AbsMeanSigma=0.12,pvalue=0.588687573421893,pvalueTTest=0.834360855999673,
chr20	33030086	33030201	ITCH	ITCH00021	-1.88868633949536	2	0.14906550377345	2	0.798231343426089	2.5	0.00811508200182837	q-value=6.8762609788909e-19, copies=0.5	NA	SegRatio=0.15,AbsMeanSigma=0.8,pvalue=2.12435358625021e-06,pvalueTTest=0.0548025194000369,Adjusted:byPvalueTTestRatio;
chr20	33033062	33033147	ITCH	ITCH00022	0.0945131888691255	2	0.14906550377345	2	0.798231343426089	2.5	0.00811508200182837	NA	NA	SegRatio=0.15,AbsMeanSigma=0.8,pvalue=2.12435358625021e-06,pvalueTTest=0.0548025194000369,Adjusted:byPvalueTTestRatio;
chr20	33033141	33033255	ITCH	ITCH00023	-0.107783427031662	2	0.14906550377345	2	0.798231343426089	2.5	0.00811508200182837	NA	NA	SegRatio=0.15,AbsMeanSigma=0.8,pvalue=2.12435358625021e-06,pvalueTTest=0.0548025194000369,Adjusted:byPvalueTTestRatio;
chr20	33033237	33033357	ITCH	ITCH00024	0.0642016210022436	2	0.14906550377345	2	0.798231343426089	2.5	0.00811508200182837	NA	NA	SegRatio=0.15,AbsMeanSigma=0.8,pvalue=2.12435358625021e-06,pvalueTTest=0.0548025194000369,Adjusted:byPvalueTTestRatio;
chr20	33037176	33037290	ITCH	ITCH00025	NA	2	0.14906550377345	2	0.798231343426089	2.5	0.00811508200182837	NA	NA	SegRatio=0.15,AbsMeanSigma=0.8,pvalue=2.12435358625021e-06,pvalueTTest=0.0548025194000369,Adjusted:byPvalueTTestRatio;
chr20	33037272	33037387	ITCH	ITCH00026	0.312900059712131	2	0.14906550377345	2	0.798231343426089	2.5	0.00811508200182837	NA	NA	SegRatio=0.15,AbsMeanSigma=0.8,pvalue=2.12435358625021e-06,pvalueTTest=0.0548025194000369,Adjusted:byPvalueTTestRatio;
chr20	33045155	33045243	ITCH	ITCH00027	-0.0337392749688552	2	0.14906550377345	2	0.798231343426089	2.5	0.00811508200182837	NA	NA	SegRatio=0.15,AbsMeanSigma=0.8,pvalue=2.12435358625021e-06,pvalueTTest=0.0548025194000369,Adjusted:byPvalueTTestRatio;
chr20	33045234	33045346	ITCH	ITCH00028	-0.00938796687164517	2	0.14906550377345	2	0.798231343426089	2.5	0.00811508200182837	NA	NA	SegRatio=0.15,AbsMeanSigma=0.8,pvalue=2.12435358625021e-06,pvalueTTest=0.0548025194000369,Adjusted:byPvalueTTestRatio;
chr20	33049855	33049969	ITCH	ITCH00029	NA	2	0.14906550377345	2	0.798231343426089	2.5	0.00811508200182837	NA	NA	SegRatio=0.15,AbsMeanSigma=0.8,pvalue=2.12435358625021e-06,pvalueTTest=0.0548025194000369,Adjusted:byPvalueTTestRatio;
chr20	33049908	33050016	ITCH	ITCH00030	-0.281472913169979	2	0.14906550377345	2	0.798231343426089	2.5	0.00811508200182837	NA	NA	SegRatio=0.15,AbsMeanSigma=0.8,pvalue=2.12435358625021e-06,pvalueTTest=0.0548025194000369,Adjusted:byPvalueTTestRatio;
chr20	33049993	33050092	ITCH	ITCH00031	-0.304397801781216	2	0.14906550377345	2	0.798231343426089	2.5	0.00811508200182837	NA	NA	SegRatio=0.15,AbsMeanSigma=0.8,pvalue=2.12435358625021e-06,pvalueTTest=0.0548025194000369,Adjusted:byPvalueTTestRatio;
chr20	33057767	33057872	ITCH	ITCH00032	0.138886103787957	2	0.14906550377345	2	0.798231343426089	2.5	0.00811508200182837	NA	NA	SegRatio=0.15,AbsMeanSigma=0.8,pvalue=2.12435358625021e-06,pvalueTTest=0.0548025194000369,Adjusted:byPvalueTTestRatio;
chr20	33057873	33057984	ITCH	ITCH00033	0.236155354493668	2	0.14906550377345	2	0.798231343426089	2.5	0.00811508200182837	NA	NA	SegRatio=0.15,AbsMeanSigma=0.8,pvalue=2.12435358625021e-06,pvalueTTest=0.0548025194000369,Adjusted:byPvalueTTestRatio;
chr20	33059221	33059316	ITCH	ITCH00034	0.297411342022863	2	0.14906550377345	2	0.798231343426089	2.5	0.00811508200182837	NA	NA	SegRatio=0.15,AbsMeanSigma=0.8,pvalue=2.12435358625021e-06,pvalueTTest=0.0548025194000369,Adjusted:byPvalueTTestRatio;
chr20	33059280	33059396	ITCH	ITCH00035	0.460561848877937	2	0.14906550377345	2	0.798231343426089	2.5	0.00811508200182837	NA	NA	SegRatio=0.15,AbsMeanSigma=0.8,pvalue=2.12435358625021e-06,pvalueTTest=0.0548025194000369,Adjusted:byPvalueTTestRatio;
chr20	33065511	33065603	ITCH	ITCH00036	0.422262518110934	2	0.14906550377345	2	0.798231343426089	2.5	0.00811508200182837	NA	NA	SegRatio=0.15,AbsMeanSigma=0.8,pvalue=2.12435358625021e-06,pvalueTTest=0.0548025194000369,Adjusted:byPvalueTTestRatio;
chr20	33065600	33065707	ITCH	ITCH00037	0.198592233190449	2	0.14906550377345	2	0.798231343426089	2.5	0.00811508200182837	NA	NA	SegRatio=0.15,AbsMeanSigma=0.8,pvalue=2.12435358625021e-06,pvalueTTest=0.0548025194000369,Adjusted:byPvalueTTestRatio;
chr20	33067391	33067503	ITCH	ITCH00038	0.299166512757008	2	0.14906550377345	2	0.798231343426089	2.5	0.00811508200182837	NA	NA	SegRatio=0.15,AbsMeanSigma=0.8,pvalue=2.12435358625021e-06,pvalueTTest=0.0548025194000369,Adjusted:byPvalueTTestRatio;
chr20	33067489	33067602	ITCH	ITCH00039	0.127715743241124	2	0.14906550377345	2	0.798231343426089	2.5	0.00811508200182837	NA	NA	SegRatio=0.15,AbsMeanSigma=0.8,pvalue=2.12435358625021e-06,pvalueTTest=0.0548025194000369,Adjusted:byPvalueTTestRatio;
chr20	33067550	33067648	ITCH	ITCH00040	0.403348600921965	2	0.14906550377345	2	0.798231343426089	2.5	0.00811508200182837	NA	NA	SegRatio=0.15,AbsMeanSigma=0.8,pvalue=2.12435358625021e-06,pvalueTTest=0.0548025194000369,Adjusted:byPvalueTTestRatio;
chr20	33068319	33068456	ITCH	ITCH00041	0.3847690635257	2	0.14906550377345	2	0.798231343426089	2.5	0.00811508200182837	NA	NA	SegRatio=0.15,AbsMeanSigma=0.8,pvalue=2.12435358625021e-06,pvalueTTest=0.0548025194000369,Adjusted:byPvalueTTestRatio;
chr20	33068422	33068522	ITCH	ITCH00042	0.187224933830725	2	0.14906550377345	2	0.798231343426089	2.5	0.00811508200182837	NA	NA	SegRatio=0.15,AbsMeanSigma=0.8,pvalue=2.12435358625021e-06,pvalueTTest=0.0548025194000369,Adjusted:byPvalueTTestRatio;
chr20	33068494	33068607	ITCH	ITCH00043	NA	2	0.14906550377345	2	0.798231343426089	2.5	0.00811508200182837	NA	NA	SegRatio=0.15,AbsMeanSigma=0.8,pvalue=2.12435358625021e-06,pvalueTTest=0.0548025194000369,Adjusted:byPvalueTTestRatio;
chr20	33068847	33068958	ITCH	ITCH00044	0.227872444240452	2	0.14906550377345	2	0.798231343426089	2.5	0.00811508200182837	NA	NA	SegRatio=0.15,AbsMeanSigma=0.8,pvalue=2.12435358625021e-06,pvalueTTest=0.0548025194000369,Adjusted:byPvalueTTestRatio;
chr20	33068939	33069048	ITCH	ITCH00045	0.207268373228191	2	0.14906550377345	2	0.798231343426089	2.5	0.00811508200182837	NA	NA	SegRatio=0.15,AbsMeanSigma=0.8,pvalue=2.12435358625021e-06,pvalueTTest=0.0548025194000369,Adjusted:byPvalueTTestRatio;
chr20	33077048	33077158	ITCH	ITCH00046	0.0950204596001254	2	0.14906550377345	2	0.798231343426089	2.5	0.00811508200182837	NA	NA	SegRatio=0.15,AbsMeanSigma=0.8,pvalue=2.12435358625021e-06,pvalueTTest=0.0548025194000369,Adjusted:byPvalueTTestRatio;
chr20	33077158	33077259	ITCH	ITCH00047	-0.187755213644224	2	0.14906550377345	2	0.798231343426089	2.5	0.00811508200182837	NA	NA	SegRatio=0.15,AbsMeanSigma=0.8,pvalue=2.12435358625021e-06,pvalueTTest=0.0548025194000369,Adjusted:byPvalueTTestRatio;
chr20	33077575	33077678	ITCH	ITCH00048	0.159301657770539	2	0.14906550377345	2	0.798231343426089	2.5	0.00811508200182837	NA	NA	SegRatio=0.15,AbsMeanSigma=0.8,pvalue=2.12435358625021e-06,pvalueTTest=0.0548025194000369,Adjusted:byPvalueTTestRatio;
chr20	33077675	33077790	ITCH	ITCH00049	0.217048982492862	2	0.14906550377345	2	0.798231343426089	2.5	0.00811508200182837	NA	NA	SegRatio=0.15,AbsMeanSigma=0.8,pvalue=2.12435358625021e-06,pvalueTTest=0.0548025194000369,Adjusted:byPvalueTTestRatio;
chr20	33080263	33080376	ITCH	ITCH00050	0.289619292267477	2	0.14906550377345	2	0.798231343426089	2.5	0.00811508200182837	NA	NA	SegRatio=0.15,AbsMeanSigma=0.8,pvalue=2.12435358625021e-06,pvalueTTest=0.0548025194000369,Adjusted:byPvalueTTestRatio;
chr20	33080367	33080484	ITCH	ITCH00051	0.0851426804183398	2	0.14906550377345	2	0.798231343426089	2.5	0.00811508200182837	NA	NA	SegRatio=0.15,AbsMeanSigma=0.8,pvalue=2.12435358625021e-06,pvalueTTest=0.0548025194000369,Adjusted:byPvalueTTestRatio;
chr20	33092096	33092205	ITCH	ITCH00052	0.0753426442504715	2	0.14906550377345	2	0.798231343426089	2.5	0.00811508200182837	NA	NA	SegRatio=0.15,AbsMeanSigma=0.8,pvalue=2.12435358625021e-06,pvalueTTest=0.0548025194000369,Adjusted:byPvalueTTestRatio;
chr20	33092205	33092316	ITCH	ITCH00053	0.107961820840752	2	0.14906550377345	2	0.798231343426089	2.5	0.00811508200182837	NA	NA	SegRatio=0.15,AbsMeanSigma=0.8,pvalue=2.12435358625021e-06,pvalueTTest=0.0548025194000369,Adjusted:byPvalueTTestRatio;
chr20	33095464	33095575	ITCH	ITCH00054	0.14906550377345	2	0.14906550377345	2	0.798231343426089	2.5	0.00811508200182837	NA	NA	SegRatio=0.15,AbsMeanSigma=0.8,pvalue=2.12435358625021e-06,pvalueTTest=0.0548025194000369,Adjusted:byPvalueTTestRatio;
chr20	33095548	33095643	ITCH	ITCH00055	0.160803132597517	2	0.14906550377345	2	0.798231343426089	2.5	0.00811508200182837	NA	NA	SegRatio=0.15,AbsMeanSigma=0.8,pvalue=2.12435358625021e-06,pvalueTTest=0.0548025194000369,Adjusted:byPvalueTTestRatio;
chr21	17135161	17135272	USP25	USP2500001	-0.113621729381319	2	0.0276641049016958	2	0.346478334903815	2	0.346478334903815	NA	NA	SegRatio=0.03,AbsMeanSigma=0.07,pvalue=0.571860123121858,pvalueTTest=0.747131288381225,
chr21	17135248	17135318	USP25	USP2500002	0.24323127759453	2	0.0276641049016958	2	0.346478334903815	2	0.346478334903815	NA	NA	SegRatio=0.03,AbsMeanSigma=0.07,pvalue=0.571860123121858,pvalueTTest=0.747131288381225,
chr21	17138241	17138354	USP25	USP2500003	NA	2	0.0276641049016958	2	0.346478334903815	2	0.346478334903815	NA	NA	SegRatio=0.03,AbsMeanSigma=0.07,pvalue=0.571860123121858,pvalueTTest=0.747131288381225,
chr21	17138337	17138445	USP25	USP2500004	-0.0843899956233819	2	0.0276641049016958	2	0.346478334903815	2	0.346478334903815	NA	NA	SegRatio=0.03,AbsMeanSigma=0.07,pvalue=0.571860123121858,pvalueTTest=0.747131288381225,
chr21	17138423	17138534	USP25	USP2500005	-0.229842300218814	2	0.0276641049016958	2	0.346478334903815	2	0.346478334903815	NA	NA	SegRatio=0.03,AbsMeanSigma=0.07,pvalue=0.571860123121858,pvalueTTest=0.747131288381225,
chr21	17150138	17150250	USP25	USP2500006	NA	2	0.0276641049016958	2	0.346478334903815	2	0.346478334903815	NA	NA	SegRatio=0.03,AbsMeanSigma=0.07,pvalue=0.571860123121858,pvalueTTest=0.747131288381225,
chr21	17150231	17150329	USP25	USP2500007	0.114566385276164	2	0.0276641049016958	2	0.346478334903815	2	0.346478334903815	NA	NA	SegRatio=0.03,AbsMeanSigma=0.07,pvalue=0.571860123121858,pvalueTTest=0.747131288381225,
chr21	17163768	17163880	USP25	USP2500008	0.0470910594870153	2	0.0276641049016958	2	0.346478334903815	2	0.346478334903815	NA	NA	SegRatio=0.03,AbsMeanSigma=0.07,pvalue=0.571860123121858,pvalueTTest=0.747131288381225,
chr21	17163874	17163968	USP25	USP2500009	0.17192186837504	2	0.0276641049016958	2	0.346478334903815	2	0.346478334903815	NA	NA	SegRatio=0.03,AbsMeanSigma=0.07,pvalue=0.571860123121858,pvalueTTest=0.747131288381225,
chr21	17163910	17164022	USP25	USP2500010	0.172315943694003	2	0.0276641049016958	2	0.346478334903815	2	0.346478334903815	NA	NA	SegRatio=0.03,AbsMeanSigma=0.07,pvalue=0.571860123121858,pvalueTTest=0.747131288381225,
chr21	17172046	17172152	USP25	USP2500011	NA	2	0.0276641049016958	2	0.346478334903815	2	0.346478334903815	NA	NA	SegRatio=0.03,AbsMeanSigma=0.07,pvalue=0.571860123121858,pvalueTTest=0.747131288381225,
chr21	17172131	17172244	USP25	USP2500012	-0.466610368901373	2	0.0276641049016958	2	0.346478334903815	2	0.346478334903815	NA	NA	SegRatio=0.03,AbsMeanSigma=0.07,pvalue=0.571860123121858,pvalueTTest=0.747131288381225,
chr21	17177341	17177469	USP25	USP2500013	-1.46545910721117	2	0.0276641049016958	2	0.346478334903815	2	0.346478334903815	q-value=5.34684740792757e-11, copies=0.5	NA	SegRatio=0.03,AbsMeanSigma=0.07,pvalue=0.571860123121858,pvalueTTest=0.747131288381225,
chr21	17177454	17177570	USP25	USP2500014	-0.117010489993833	2	0.0276641049016958	2	0.346478334903815	2	0.346478334903815	NA	NA	SegRatio=0.03,AbsMeanSigma=0.07,pvalue=0.571860123121858,pvalueTTest=0.747131288381225,
chr21	17177553	17177665	USP25	USP2500015	0.168701053614656	2	0.0276641049016958	2	0.346478334903815	2	0.346478334903815	NA	NA	SegRatio=0.03,AbsMeanSigma=0.07,pvalue=0.571860123121858,pvalueTTest=0.747131288381225,
chr21	17181068	17181184	USP25	USP2500016	NA	2	0.0276641049016958	2	0.346478334903815	2	0.346478334903815	NA	NA	SegRatio=0.03,AbsMeanSigma=0.07,pvalue=0.571860123121858,pvalueTTest=0.747131288381225,
chr21	17181183	17181297	USP25	USP2500017	0.0694350469899335	2	0.0276641049016958	2	0.346478334903815	2	0.346478334903815	NA	NA	SegRatio=0.03,AbsMeanSigma=0.07,pvalue=0.571860123121858,pvalueTTest=0.747131288381225,
chr21	17183424	17183512	USP25	USP2500018	-0.0641622028036596	2	0.0276641049016958	2	0.346478334903815	2	0.346478334903815	NA	NA	SegRatio=0.03,AbsMeanSigma=0.07,pvalue=0.571860123121858,pvalueTTest=0.747131288381225,
chr21	17183477	17183577	USP25	USP2500019	-0.00171020060163847	2	0.0276641049016958	2	0.346478334903815	2	0.346478334903815	NA	NA	SegRatio=0.03,AbsMeanSigma=0.07,pvalue=0.571860123121858,pvalueTTest=0.747131288381225,
chr21	17190947	17191059	USP25	USP2500020	0.122075829451902	2	0.0276641049016958	2	0.346478334903815	2	0.346478334903815	NA	NA	SegRatio=0.03,AbsMeanSigma=0.07,pvalue=0.571860123121858,pvalueTTest=0.747131288381225,
chr21	17191056	17191163	USP25	USP2500021	-0.05659753269908	2	0.0276641049016958	2	0.346478334903815	2	0.346478334903815	NA	NA	SegRatio=0.03,AbsMeanSigma=0.07,pvalue=0.571860123121858,pvalueTTest=0.747131288381225,
chr21	17191164	17191277	USP25	USP2500022	-0.0473861300077957	2	0.0276641049016958	2	0.346478334903815	2	0.346478334903815	NA	NA	SegRatio=0.03,AbsMeanSigma=0.07,pvalue=0.571860123121858,pvalueTTest=0.747131288381225,
chr21	17196300	17196419	USP25	USP2500023	0.224901762845543	2	0.0276641049016958	2	0.346478334903815	2	0.346478334903815	NA	NA	SegRatio=0.03,AbsMeanSigma=0.07,pvalue=0.571860123121858,pvalueTTest=0.747131288381225,
chr21	17196409	17196514	USP25	USP2500024	-0.0574103629616525	2	0.0276641049016958	2	0.346478334903815	2	0.346478334903815	NA	NA	SegRatio=0.03,AbsMeanSigma=0.07,pvalue=0.571860123121858,pvalueTTest=0.747131288381225,
chr21	17197260	17197365	USP25	USP2500025	NA	2	0.0276641049016958	2	0.346478334903815	2	0.346478334903815	NA	NA	SegRatio=0.03,AbsMeanSigma=0.07,pvalue=0.571860123121858,pvalueTTest=0.747131288381225,
chr21	17197348	17197456	USP25	USP2500026	NA	2	0.0276641049016958	2	0.346478334903815	2	0.346478334903815	NA	NA	SegRatio=0.03,AbsMeanSigma=0.07,pvalue=0.571860123121858,pvalueTTest=0.747131288381225,
chr21	17198490	17198604	USP25	USP2500027	0.202820539189058	2	0.0276641049016958	2	0.346478334903815	2	0.346478334903815	NA	NA	SegRatio=0.03,AbsMeanSigma=0.07,pvalue=0.571860123121858,pvalueTTest=0.747131288381225,
chr21	17198605	17198698	USP25	USP2500028	-0.0721745228333079	2	0.0276641049016958	2	0.346478334903815	2	0.346478334903815	NA	NA	SegRatio=0.03,AbsMeanSigma=0.07,pvalue=0.571860123121858,pvalueTTest=0.747131288381225,
chr21	17198678	17198789	USP25	USP2500029	0.0586756363031096	2	0.0276641049016958	2	0.346478334903815	2	0.346478334903815	NA	NA	SegRatio=0.03,AbsMeanSigma=0.07,pvalue=0.571860123121858,pvalueTTest=0.747131288381225,
chr21	17199273	17199386	USP25	USP2500030	0.0681584087694296	2	0.0276641049016958	2	0.346478334903815	2	0.346478334903815	NA	NA	SegRatio=0.03,AbsMeanSigma=0.07,pvalue=0.571860123121858,pvalueTTest=0.747131288381225,
chr21	17199370	17199479	USP25	USP2500031	0.0477356094548235	2	0.0276641049016958	2	0.346478334903815	2	0.346478334903815	NA	NA	SegRatio=0.03,AbsMeanSigma=0.07,pvalue=0.571860123121858,pvalueTTest=0.747131288381225,
chr21	17199411	17199521	USP25	USP2500032	-0.0193970266064437	2	0.0276641049016958	2	0.346478334903815	2	0.346478334903815	NA	NA	SegRatio=0.03,AbsMeanSigma=0.07,pvalue=0.571860123121858,pvalueTTest=0.747131288381225,
chr21	17199471	17199589	USP25	USP2500033	-0.0677175669263996	2	0.0276641049016958	2	0.346478334903815	2	0.346478334903815	NA	NA	SegRatio=0.03,AbsMeanSigma=0.07,pvalue=0.571860123121858,pvalueTTest=0.747131288381225,
chr21	17202824	17202923	USP25	USP2500034	NA	2	0.0276641049016958	2	0.346478334903815	2	0.346478334903815	NA	NA	SegRatio=0.03,AbsMeanSigma=0.07,pvalue=0.571860123121858,pvalueTTest=0.747131288381225,
chr21	17202914	17203036	USP25	USP2500035	NA	2	0.0276641049016958	2	0.346478334903815	2	0.346478334903815	NA	NA	SegRatio=0.03,AbsMeanSigma=0.07,pvalue=0.571860123121858,pvalueTTest=0.747131288381225,
chr21	17203641	17203757	USP25	USP2500036	0.133137471697122	2	0.0276641049016958	2	0.346478334903815	2	0.346478334903815	NA	NA	SegRatio=0.03,AbsMeanSigma=0.07,pvalue=0.571860123121858,pvalueTTest=0.747131288381225,
chr21	17203757	17203875	USP25	USP2500037	0.0145077679768854	2	0.0276641049016958	2	0.346478334903815	2	0.346478334903815	NA	NA	SegRatio=0.03,AbsMeanSigma=0.07,pvalue=0.571860123121858,pvalueTTest=0.747131288381225,
chr21	17203828	17203915	USP25	USP2500038	0.085891525346923	2	0.0276641049016958	2	0.346478334903815	2	0.346478334903815	NA	NA	SegRatio=0.03,AbsMeanSigma=0.07,pvalue=0.571860123121858,pvalueTTest=0.747131288381225,
chr21	17203915	17204032	USP25	USP2500039	0.0554258056709725	2	0.0276641049016958	2	0.346478334903815	2	0.346478334903815	NA	NA	SegRatio=0.03,AbsMeanSigma=0.07,pvalue=0.571860123121858,pvalueTTest=0.747131288381225,
chr21	17205614	17205729	USP25	USP2500040	0.0401232182622656	2	0.0276641049016958	2	0.346478334903815	2	0.346478334903815	NA	NA	SegRatio=0.03,AbsMeanSigma=0.07,pvalue=0.571860123121858,pvalueTTest=0.747131288381225,
chr21	17205727	17205840	USP25	USP2500041	0.00806519389788731	2	0.0276641049016958	2	0.346478334903815	2	0.346478334903815	NA	NA	SegRatio=0.03,AbsMeanSigma=0.07,pvalue=0.571860123121858,pvalueTTest=0.747131288381225,
chr21	17205840	17205950	USP25	USP2500042	NA	2	0.0276641049016958	2	0.346478334903815	2	0.346478334903815	NA	NA	SegRatio=0.03,AbsMeanSigma=0.07,pvalue=0.571860123121858,pvalueTTest=0.747131288381225,
chr21	17214637	17214747	USP25	USP2500043	-0.85138808776876	2	0.0276641049016958	2	0.346478334903815	2	0.346478334903815	NA	NA	SegRatio=0.03,AbsMeanSigma=0.07,pvalue=0.571860123121858,pvalueTTest=0.747131288381225,
chr21	17214721	17214836	USP25	USP2500044	0.016902733055136	2	0.0276641049016958	2	0.346478334903815	2	0.346478334903815	NA	NA	SegRatio=0.03,AbsMeanSigma=0.07,pvalue=0.571860123121858,pvalueTTest=0.747131288381225,
chr21	17214816	17214916	USP25	USP2500045	0.0276641049016958	2	0.0276641049016958	2	0.346478334903815	2	0.346478334903815	NA	NA	SegRatio=0.03,AbsMeanSigma=0.07,pvalue=0.571860123121858,pvalueTTest=0.747131288381225,
chr21	17219914	17220011	USP25	USP2500046	0.0267876560551356	2	0.0276641049016958	2	0.346478334903815	2	0.346478334903815	NA	NA	SegRatio=0.03,AbsMeanSigma=0.07,pvalue=0.571860123121858,pvalueTTest=0.747131288381225,
chr21	17220006	17220116	USP25	USP2500047	-0.112449028933283	2	0.0276641049016958	2	0.346478334903815	2	0.346478334903815	NA	NA	SegRatio=0.03,AbsMeanSigma=0.07,pvalue=0.571860123121858,pvalueTTest=0.747131288381225,
chr21	17222039	17222131	USP25	USP2500048	-0.106893092482872	2	0.0276641049016958	2	0.346478334903815	2	0.346478334903815	NA	NA	SegRatio=0.03,AbsMeanSigma=0.07,pvalue=0.571860123121858,pvalueTTest=0.747131288381225,
chr21	17222095	17222203	USP25	USP2500049	0.00128527007352893	2	0.0276641049016958	2	0.346478334903815	2	0.346478334903815	NA	NA	SegRatio=0.03,AbsMeanSigma=0.07,pvalue=0.571860123121858,pvalueTTest=0.747131288381225,
chr21	17222188	17222305	USP25	USP2500050	NA	2	0.0276641049016958	2	0.346478334903815	2	0.346478334903815	NA	NA	SegRatio=0.03,AbsMeanSigma=0.07,pvalue=0.571860123121858,pvalueTTest=0.747131288381225,
chr21	17236528	17236638	USP25	USP2500051	-0.0156010040061682	2	0.0276641049016958	2	0.346478334903815	2	0.346478334903815	NA	NA	SegRatio=0.03,AbsMeanSigma=0.07,pvalue=0.571860123121858,pvalueTTest=0.747131288381225,
chr21	17236636	17236749	USP25	USP2500052	0.217213417885961	2	0.0276641049016958	2	0.346478334903815	2	0.346478334903815	NA	NA	SegRatio=0.03,AbsMeanSigma=0.07,pvalue=0.571860123121858,pvalueTTest=0.747131288381225,
chr21	17236737	17236861	USP25	USP2500053	NA	2	0.0276641049016958	2	0.346478334903815	2	0.346478334903815	NA	NA	SegRatio=0.03,AbsMeanSigma=0.07,pvalue=0.571860123121858,pvalueTTest=0.747131288381225,
chr21	17238509	17238617	USP25	USP2500054	NA	2	0.0276641049016958	2	0.346478334903815	2	0.346478334903815	NA	NA	SegRatio=0.03,AbsMeanSigma=0.07,pvalue=0.571860123121858,pvalueTTest=0.747131288381225,
chr21	17238614	17238712	USP25	USP2500055	-0.0157303553925016	2	0.0276641049016958	2	0.346478334903815	2	0.346478334903815	NA	NA	SegRatio=0.03,AbsMeanSigma=0.07,pvalue=0.571860123121858,pvalueTTest=0.747131288381225,
chr21	17242319	17242429	USP25	USP2500056	-1.63214096838345	2	0.0276641049016958	2	0.346478334903815	2	0.346478334903815	NA	NA	SegRatio=0.03,AbsMeanSigma=0.07,pvalue=0.571860123121858,pvalueTTest=0.747131288381225,
chr21	17242401	17242517	USP25	USP2500057	0.133637656216195	2	0.0276641049016958	2	0.346478334903815	2	0.346478334903815	NA	NA	SegRatio=0.03,AbsMeanSigma=0.07,pvalue=0.571860123121858,pvalueTTest=0.747131288381225,
chr21	17246683	17246794	USP25	USP2500058	NA	2	-2.61165534837986	2	0.346478334903815	2	0.346478334903815	NA	NA	SegRatio=-2.61,AbsMeanSigma=16.18,pvalue=8.05953264390661e-116,pvalueTTest=1,Adjusted:byPvalueTTestRatio;
chr21	17246776	17246887	USP25	USP2500059	-2.61165534837986	2	-2.61165534837986	2	0.346478334903815	2	0.346478334903815	NA	NA	SegRatio=-2.61,AbsMeanSigma=16.18,pvalue=8.05953264390661e-116,pvalueTTest=1,Adjusted:byPvalueTTestRatio;
chr21	17250038	17250149	USP25	USP2500060	0.213316973414949	2	0.11778997155434	2	0.346478334903815	2	0.346478334903815	NA	NA	SegRatio=0.12,AbsMeanSigma=0.76,pvalue=6.45923089767005e-05,pvalueTTest=0.0153945216875872,Adjusted:byPvalueTTestRatio;
chr21	17250149	17250268	USP25	USP2500061	0.137326246162535	2	0.11778997155434	2	0.346478334903815	2	0.346478334903815	NA	NA	SegRatio=0.12,AbsMeanSigma=0.76,pvalue=6.45923089767005e-05,pvalueTTest=0.0153945216875872,Adjusted:byPvalueTTestRatio;
chr21	17250232	17250325	USP25	USP2500062	0.00910782883564605	2	0.11778997155434	2	0.346478334903815	2	0.346478334903815	NA	NA	SegRatio=0.12,AbsMeanSigma=0.76,pvalue=6.45923089767005e-05,pvalueTTest=0.0153945216875872,Adjusted:byPvalueTTestRatio;
chr21	17250257	17250363	USP25	USP2500063	-0.0292199543040446	2	0.11778997155434	2	0.346478334903815	2	0.346478334903815	NA	NA	SegRatio=0.12,AbsMeanSigma=0.76,pvalue=6.45923089767005e-05,pvalueTTest=0.0153945216875872,Adjusted:byPvalueTTestRatio;
chr21	17250575	17250683	USP25	USP2500064	0.0847912473152486	2	0.11778997155434	2	0.346478334903815	2	0.346478334903815	NA	NA	SegRatio=0.12,AbsMeanSigma=0.76,pvalue=6.45923089767005e-05,pvalueTTest=0.0153945216875872,Adjusted:byPvalueTTestRatio;
chr21	17250680	17250779	USP25	USP2500065	0.156001634933593	2	0.11778997155434	2	0.346478334903815	2	0.346478334903815	NA	NA	SegRatio=0.12,AbsMeanSigma=0.76,pvalue=6.45923089767005e-05,pvalueTTest=0.0153945216875872,Adjusted:byPvalueTTestRatio;
chr21	17250745	17250862	USP25	USP2500066	-0.0604805567250765	2	0.11778997155434	2	0.346478334903815	2	0.346478334903815	NA	NA	SegRatio=0.12,AbsMeanSigma=0.76,pvalue=6.45923089767005e-05,pvalueTTest=0.0153945216875872,Adjusted:byPvalueTTestRatio;
chr21	30396983	30397097	USP16	USP1600001	-0.0603005758319956	2	0.11778997155434	2	0.702758008463623	2	0.702758008463623	NA	NA	SegRatio=0.12,AbsMeanSigma=0.76,pvalue=6.45923089767005e-05,pvalueTTest=0.0153945216875872,Adjusted:byPvalueTTestRatio;
chr21	30397088	30397206	USP16	USP1600002	NA	2	0.11778997155434	2	0.702758008463623	2	0.702758008463623	NA	NA	SegRatio=0.12,AbsMeanSigma=0.76,pvalue=6.45923089767005e-05,pvalueTTest=0.0153945216875872,Adjusted:byPvalueTTestRatio;
chr21	30400211	30400300	USP16	USP1600003	NA	2	0.11778997155434	2	0.702758008463623	2	0.702758008463623	NA	NA	SegRatio=0.12,AbsMeanSigma=0.76,pvalue=6.45923089767005e-05,pvalueTTest=0.0153945216875872,Adjusted:byPvalueTTestRatio;
chr21	30400248	30400360	USP16	USP1600004	NA	2	0.11778997155434	2	0.702758008463623	2	0.702758008463623	NA	NA	SegRatio=0.12,AbsMeanSigma=0.76,pvalue=6.45923089767005e-05,pvalueTTest=0.0153945216875872,Adjusted:byPvalueTTestRatio;
chr21	30402865	30402977	USP16	USP1600005	-0.438976438447207	2	0.11778997155434	2	0.702758008463623	2	0.702758008463623	NA	NA	SegRatio=0.12,AbsMeanSigma=0.76,pvalue=6.45923089767005e-05,pvalueTTest=0.0153945216875872,Adjusted:byPvalueTTestRatio;
chr21	30402962	30403058	USP16	USP1600006	0.16549752089967	2	0.11778997155434	2	0.702758008463623	2	0.702758008463623	NA	NA	SegRatio=0.12,AbsMeanSigma=0.76,pvalue=6.45923089767005e-05,pvalueTTest=0.0153945216875872,Adjusted:byPvalueTTestRatio;
chr21	30403006	30403119	USP16	USP1600007	-0.0658415487118008	2	0.11778997155434	2	0.702758008463623	2	0.702758008463623	NA	NA	SegRatio=0.12,AbsMeanSigma=0.76,pvalue=6.45923089767005e-05,pvalueTTest=0.0153945216875872,Adjusted:byPvalueTTestRatio;
chr21	30407088	30407191	USP16	USP1600008	0.222672803514738	2	0.11778997155434	2	0.702758008463623	2	0.702758008463623	NA	NA	SegRatio=0.12,AbsMeanSigma=0.76,pvalue=6.45923089767005e-05,pvalueTTest=0.0153945216875872,Adjusted:byPvalueTTestRatio;
chr21	30407172	30407282	USP16	USP1600009	0.0238977233708357	2	0.11778997155434	2	0.702758008463623	2	0.702758008463623	NA	NA	SegRatio=0.12,AbsMeanSigma=0.76,pvalue=6.45923089767005e-05,pvalueTTest=0.0153945216875872,Adjusted:byPvalueTTestRatio;
chr21	30408518	30408625	USP16	USP1600010	0.185132783509229	2	0.11778997155434	2	0.702758008463623	2	0.702758008463623	NA	NA	SegRatio=0.12,AbsMeanSigma=0.76,pvalue=6.45923089767005e-05,pvalueTTest=0.0153945216875872,Adjusted:byPvalueTTestRatio;
chr21	30408618	30408730	USP16	USP1600011	0.0729429321712011	2	0.11778997155434	2	0.702758008463623	2	0.702758008463623	NA	NA	SegRatio=0.12,AbsMeanSigma=0.76,pvalue=6.45923089767005e-05,pvalueTTest=0.0153945216875872,Adjusted:byPvalueTTestRatio;
chr21	30409576	30409686	USP16	USP1600012	NA	2	0.11778997155434	2	0.702758008463623	2	0.702758008463623	NA	NA	SegRatio=0.12,AbsMeanSigma=0.76,pvalue=6.45923089767005e-05,pvalueTTest=0.0153945216875872,Adjusted:byPvalueTTestRatio;
chr21	30409623	30409733	USP16	USP1600013	0.258780341022689	2	0.11778997155434	2	0.702758008463623	2	0.702758008463623	NA	NA	SegRatio=0.12,AbsMeanSigma=0.76,pvalue=6.45923089767005e-05,pvalueTTest=0.0153945216875872,Adjusted:byPvalueTTestRatio;
chr21	30409717	30409823	USP16	USP1600014	0.11778997155434	2	0.11778997155434	2	0.702758008463623	2	0.702758008463623	NA	NA	SegRatio=0.12,AbsMeanSigma=0.76,pvalue=6.45923089767005e-05,pvalueTTest=0.0153945216875872,Adjusted:byPvalueTTestRatio;
chr21	30410613	30410726	USP16	USP1600015	0.318078869191055	2	0.11778997155434	2	0.702758008463623	2	0.702758008463623	NA	NA	SegRatio=0.12,AbsMeanSigma=0.76,pvalue=6.45923089767005e-05,pvalueTTest=0.0153945216875872,Adjusted:byPvalueTTestRatio;
chr21	30410681	30410774	USP16	USP1600016	0.136298879971532	2	0.11778997155434	2	0.702758008463623	2	0.702758008463623	NA	NA	SegRatio=0.12,AbsMeanSigma=0.76,pvalue=6.45923089767005e-05,pvalueTTest=0.0153945216875872,Adjusted:byPvalueTTestRatio;
chr21	30411325	30411439	USP16	USP1600017	0.114832038754992	2	0.11778997155434	2	0.702758008463623	2	0.702758008463623	NA	NA	SegRatio=0.12,AbsMeanSigma=0.76,pvalue=6.45923089767005e-05,pvalueTTest=0.0153945216875872,Adjusted:byPvalueTTestRatio;
chr21	30411389	30411493	USP16	USP1600018	0.0944780228756277	2	0.11778997155434	2	0.702758008463623	2	0.702758008463623	NA	NA	SegRatio=0.12,AbsMeanSigma=0.76,pvalue=6.45923089767005e-05,pvalueTTest=0.0153945216875872,Adjusted:byPvalueTTestRatio;
chr21	30411468	30411582	USP16	USP1600019	0.0822007188053239	2	0.11778997155434	2	0.702758008463623	2	0.702758008463623	NA	NA	SegRatio=0.12,AbsMeanSigma=0.76,pvalue=6.45923089767005e-05,pvalueTTest=0.0153945216875872,Adjusted:byPvalueTTestRatio;
chr21	30411777	30411886	USP16	USP1600020	0.11585448264569	2	0.11778997155434	2	0.702758008463623	2	0.702758008463623	NA	NA	SegRatio=0.12,AbsMeanSigma=0.76,pvalue=6.45923089767005e-05,pvalueTTest=0.0153945216875872,Adjusted:byPvalueTTestRatio;
chr21	30411862	30411972	USP16	USP1600021	0.154810203690377	2	0.11778997155434	2	0.702758008463623	2	0.702758008463623	NA	NA	SegRatio=0.12,AbsMeanSigma=0.76,pvalue=6.45923089767005e-05,pvalueTTest=0.0153945216875872,Adjusted:byPvalueTTestRatio;
chr21	30412857	30412968	USP16	USP1600022	NA	2	-1.78304999307009	2	0.702758008463623	2	0.702758008463623	NA	NA	SegRatio=-1.78,AbsMeanSigma=7.5,pvalue=2.61373848781177e-26,pvalueTTest=1,Adjusted:byPvalueTTestRatio;
chr21	30412962	30413072	USP16	USP1600023	-1.78304999307009	2	-1.78304999307009	2	0.702758008463623	2	0.702758008463623	NA	NA	SegRatio=-1.78,AbsMeanSigma=7.5,pvalue=2.61373848781177e-26,pvalueTTest=1,Adjusted:byPvalueTTestRatio;
chr21	30414227	30414361	USP16	USP1600024	NA	2	0.195433785433531	2	0.702758008463623	2	0.702758008463623	NA	NA	SegRatio=0.2,AbsMeanSigma=0.65,pvalue=0.143316172103844,pvalueTTest=0.600971468017125,Adjusted:byPvalueMeanRatio;
chr21	30414317	30414423	USP16	USP1600025	0.195433785433531	2	0.195433785433531	2	0.702758008463623	2	0.702758008463623	NA	NA	SegRatio=0.2,AbsMeanSigma=0.65,pvalue=0.143316172103844,pvalueTTest=0.600971468017125,Adjusted:byPvalueMeanRatio;
chr21	30414394	30414494	USP16	USP1600026	-0.0348133961845175	2	0.195433785433531	2	0.702758008463623	2	0.702758008463623	NA	NA	SegRatio=0.2,AbsMeanSigma=0.65,pvalue=0.143316172103844,pvalueTTest=0.600971468017125,Adjusted:byPvalueMeanRatio;
chr21	30414738	30414830	USP16	USP1600027	-0.385284003519279	2	0.195433785433531	2	0.702758008463623	2	0.702758008463623	NA	NA	SegRatio=0.2,AbsMeanSigma=0.65,pvalue=0.143316172103844,pvalueTTest=0.600971468017125,Adjusted:byPvalueMeanRatio;
chr21	30414826	30414940	USP16	USP1600028	-0.423289607540837	2	0.195433785433531	2	0.702758008463623	2	0.702758008463623	NA	NA	SegRatio=0.2,AbsMeanSigma=0.65,pvalue=0.143316172103844,pvalueTTest=0.600971468017125,Adjusted:byPvalueMeanRatio;
chr21	30415765	30415862	USP16	USP1600029	-2.19506255689746	2	0.0843585793321494	2	0.702758008463623	2	0.702758008463623	q-value=1.66582555762782e-05, copies=0	NA	SegRatio=0.08,AbsMeanSigma=1.22,pvalue=0.00283381532200575,pvalueTTest=0.255249008993925,
chr21	30415813	30415922	USP16	USP1600030	0.103652168657652	2	0.0843585793321494	2	0.702758008463623	2	0.702758008463623	NA	NA	SegRatio=0.08,AbsMeanSigma=1.22,pvalue=0.00283381532200575,pvalueTTest=0.255249008993925,
chr21	30415871	30415984	USP16	USP1600031	0.0843585793321494	2	0.0843585793321494	2	0.702758008463623	2	0.702758008463623	NA	NA	SegRatio=0.08,AbsMeanSigma=1.22,pvalue=0.00283381532200575,pvalueTTest=0.255249008993925,
chr21	30418875	30419009	USP16	USP1600032	-0.392689156311409	2	0.0843585793321494	2	0.702758008463623	2	0.702758008463623	NA	NA	SegRatio=0.08,AbsMeanSigma=1.22,pvalue=0.00283381532200575,pvalueTTest=0.255249008993925,
chr21	30419000	30419114	USP16	USP1600033	-0.09858205350778	2	0.0843585793321494	2	0.702758008463623	2	0.702758008463623	NA	NA	SegRatio=0.08,AbsMeanSigma=1.22,pvalue=0.00283381532200575,pvalueTTest=0.255249008993925,
chr21	30419063	30419159	USP16	USP1600034	-1.06539849581649	2	0.0187014939652071	2	0.702758008463623	2	0.702758008463623	NA	NA	SegRatio=0.02,AbsMeanSigma=0.04,pvalue=0.729349437537533,pvalueTTest=0.766823635840579,
chr21	30419144	30419255	USP16	USP1600035	-0.101518123239129	2	0.0187014939652071	2	0.702758008463623	2	0.702758008463623	NA	NA	SegRatio=0.02,AbsMeanSigma=0.04,pvalue=0.729349437537533,pvalueTTest=0.766823635840579,
chr21	30419216	30419324	USP16	USP1600036	0.0011353713469572	2	0.0187014939652071	2	0.702758008463623	2	0.702758008463623	NA	NA	SegRatio=0.02,AbsMeanSigma=0.04,pvalue=0.729349437537533,pvalueTTest=0.766823635840579,
chr21	30419324	30419437	USP16	USP1600037	0.044632669632005	2	0.0187014939652071	2	0.702758008463623	2	0.702758008463623	NA	NA	SegRatio=0.02,AbsMeanSigma=0.04,pvalue=0.729349437537533,pvalueTTest=0.766823635840579,
chr21	30419438	30419552	USP16	USP1600038	0.060997259214711	2	0.0187014939652071	2	0.702758008463623	2	0.702758008463623	NA	NA	SegRatio=0.02,AbsMeanSigma=0.04,pvalue=0.729349437537533,pvalueTTest=0.766823635840579,
chr21	30419478	30419592	USP16	USP1600039	0.097936236811755	2	0.0187014939652071	2	0.702758008463623	2	0.702758008463623	NA	NA	SegRatio=0.02,AbsMeanSigma=0.04,pvalue=0.729349437537533,pvalueTTest=0.766823635840579,
chr21	30419576	30419689	USP16	USP1600040	-0.0282861217042474	2	0.0187014939652071	2	0.702758008463623	2	0.702758008463623	NA	NA	SegRatio=0.02,AbsMeanSigma=0.04,pvalue=0.729349437537533,pvalueTTest=0.766823635840579,
chr21	30421006	30421120	USP16	USP1600041	0.0634086152869454	2	0.0187014939652071	2	0.702758008463623	2	0.702758008463623	NA	NA	SegRatio=0.02,AbsMeanSigma=0.04,pvalue=0.729349437537533,pvalueTTest=0.766823635840579,
chr21	30421090	30421180	USP16	USP1600042	0.19004089240233	2	0.0187014939652071	2	0.702758008463623	2	0.702758008463623	NA	NA	SegRatio=0.02,AbsMeanSigma=0.04,pvalue=0.729349437537533,pvalueTTest=0.766823635840579,
chr21	30421178	30421289	USP16	USP1600043	NA	2	0.0187014939652071	2	0.702758008463623	2	0.702758008463623	NA	NA	SegRatio=0.02,AbsMeanSigma=0.04,pvalue=0.729349437537533,pvalueTTest=0.766823635840579,
chr21	30422380	30422492	USP16	USP1600044	0.0904259087458705	2	0.0187014939652071	2	0.702758008463623	2	0.702758008463623	NA	NA	SegRatio=0.02,AbsMeanSigma=0.04,pvalue=0.729349437537533,pvalueTTest=0.766823635840579,
chr21	30422478	30422589	USP16	USP1600045	0.114638795791512	2	0.0187014939652071	2	0.702758008463623	2	0.702758008463623	NA	NA	SegRatio=0.02,AbsMeanSigma=0.04,pvalue=0.729349437537533,pvalueTTest=0.766823635840579,
chr21	30426083	30426199	USP16	USP1600046	0.144341288509774	2	0.0187014939652071	2	0.702758008463623	2	0.702758008463623	NA	NA	SegRatio=0.02,AbsMeanSigma=0.04,pvalue=0.729349437537533,pvalueTTest=0.766823635840579,
chr21	30426194	30426309	USP16	USP1600047	0.228308853764348	2	0.0187014939652071	2	0.702758008463623	2	0.702758008463623	NA	NA	SegRatio=0.02,AbsMeanSigma=0.04,pvalue=0.729349437537533,pvalueTTest=0.766823635840579,
chr21	30426354	30426466	USP16	USP1600048	NA	2	0.0187014939652071	2	0.702758008463623	2	0.702758008463623	NA	NA	SegRatio=0.02,AbsMeanSigma=0.04,pvalue=0.729349437537533,pvalueTTest=0.766823635840579,
chr21	30426420	30426534	USP16	USP1600049	0.0797644521720965	2	0.0187014939652071	2	0.702758008463623	2	0.702758008463623	NA	NA	SegRatio=0.02,AbsMeanSigma=0.04,pvalue=0.729349437537533,pvalueTTest=0.766823635840579,
chr21	36164631	36164734	RUNX1	RUNX100001	NA	2	0.0187014939652071	2	0.15183104279676	2	0.15183104279676	NA	NA	SegRatio=0.02,AbsMeanSigma=0.04,pvalue=0.729349437537533,pvalueTTest=0.766823635840579,
chr21	36164668	36164807	RUNX1	RUNX100002	NA	2	0.0187014939652071	2	0.15183104279676	2	0.15183104279676	NA	NA	SegRatio=0.02,AbsMeanSigma=0.04,pvalue=0.729349437537533,pvalueTTest=0.766823635840579,
chr21	36164746	36164882	RUNX1	RUNX100003	NA	2	0.0187014939652071	2	0.15183104279676	2	0.15183104279676	NA	NA	SegRatio=0.02,AbsMeanSigma=0.04,pvalue=0.729349437537533,pvalueTTest=0.766823635840579,
chr21	36164830	36164939	RUNX1	RUNX100004	0.487707569846806	2	0.0187014939652071	2	0.15183104279676	2	0.15183104279676	NA	NA	SegRatio=0.02,AbsMeanSigma=0.04,pvalue=0.729349437537533,pvalueTTest=0.766823635840579,
chr21	36171575	36171694	RUNX1	RUNX100005	-0.13111672340677	2	0.0187014939652071	2	0.15183104279676	2	0.15183104279676	NA	NA	SegRatio=0.02,AbsMeanSigma=0.04,pvalue=0.729349437537533,pvalueTTest=0.766823635840579,
chr21	36171694	36171787	RUNX1	RUNX100006	-0.0341044578727517	2	0.0187014939652071	2	0.15183104279676	2	0.15183104279676	NA	NA	SegRatio=0.02,AbsMeanSigma=0.04,pvalue=0.729349437537533,pvalueTTest=0.766823635840579,
chr21	36193930	36194042	RUNX1	RUNX100007	-0.175655686584726	2	0.0187014939652071	2	0.15183104279676	2	0.15183104279676	NA	NA	SegRatio=0.02,AbsMeanSigma=0.04,pvalue=0.729349437537533,pvalueTTest=0.766823635840579,
chr21	36206622	36206739	RUNX1	RUNX100008	-0.239673489262336	2	0.0187014939652071	2	0.15183104279676	2	0.15183104279676	NA	NA	SegRatio=0.02,AbsMeanSigma=0.04,pvalue=0.729349437537533,pvalueTTest=0.766823635840579,
chr21	36206725	36206847	RUNX1	RUNX100009	-0.229162875646967	2	0.0187014939652071	2	0.15183104279676	2	0.15183104279676	NA	NA	SegRatio=0.02,AbsMeanSigma=0.04,pvalue=0.729349437537533,pvalueTTest=0.766823635840579,
chr21	36206806	36206884	RUNX1	RUNX100010	0.0497846287110683	2	0.0187014939652071	2	0.15183104279676	2	0.15183104279676	NA	NA	SegRatio=0.02,AbsMeanSigma=0.04,pvalue=0.729349437537533,pvalueTTest=0.766823635840579,
chr21	36206885	36206983	RUNX1	RUNX100011	-0.295332587258126	2	0.0187014939652071	2	0.15183104279676	2	0.15183104279676	NA	NA	SegRatio=0.02,AbsMeanSigma=0.04,pvalue=0.729349437537533,pvalueTTest=0.766823635840579,
chr21	36231720	36231836	RUNX1	RUNX100012	-0.0896801437924758	2	0.0187014939652071	2	0.15183104279676	2	0.15183104279676	NA	NA	SegRatio=0.02,AbsMeanSigma=0.04,pvalue=0.729349437537533,pvalueTTest=0.766823635840579,
chr21	36231822	36231933	RUNX1	RUNX100013	0.0187014939652071	2	0.0187014939652071	2	0.15183104279676	2	0.15183104279676	NA	NA	SegRatio=0.02,AbsMeanSigma=0.04,pvalue=0.729349437537533,pvalueTTest=0.766823635840579,
chr21	36252825	36252940	RUNX1	RUNX100014	0.0511937311658273	2	0.0187014939652071	2	0.15183104279676	2	0.15183104279676	NA	NA	SegRatio=0.02,AbsMeanSigma=0.04,pvalue=0.729349437537533,pvalueTTest=0.766823635840579,
chr21	36252896	36253009	RUNX1	RUNX100015	0.0160419235721609	2	0.0187014939652071	2	0.15183104279676	2	0.15183104279676	NA	NA	SegRatio=0.02,AbsMeanSigma=0.04,pvalue=0.729349437537533,pvalueTTest=0.766823635840579,
chr21	36252952	36253064	RUNX1	RUNX100016	-0.0946697295084475	2	0.0187014939652071	2	0.15183104279676	2	0.15183104279676	NA	NA	SegRatio=0.02,AbsMeanSigma=0.04,pvalue=0.729349437537533,pvalueTTest=0.766823635840579,
chr21	36259049	36259193	RUNX1	RUNX100017	NA	2	0.0187014939652071	2	0.15183104279676	2	0.15183104279676	NA	NA	SegRatio=0.02,AbsMeanSigma=0.04,pvalue=0.729349437537533,pvalueTTest=0.766823635840579,
chr21	36259204	36259334	RUNX1	RUNX100018	NA	2	0.0187014939652071	2	0.15183104279676	2	0.15183104279676	NA	NA	SegRatio=0.02,AbsMeanSigma=0.04,pvalue=0.729349437537533,pvalueTTest=0.766823635840579,
chr21	36259340	36259439	RUNX1	RUNX100019	0.0875700355826769	2	0.0187014939652071	2	0.15183104279676	2	0.15183104279676	NA	NA	SegRatio=0.02,AbsMeanSigma=0.04,pvalue=0.729349437537533,pvalueTTest=0.766823635840579,
chr21	36265188	36265254	RUNX1	RUNX100020	NA	2	0.0187014939652071	2	0.15183104279676	2	0.15183104279676	NA	NA	SegRatio=0.02,AbsMeanSigma=0.04,pvalue=0.729349437537533,pvalueTTest=0.766823635840579,
chr21	36265263	36265395	RUNX1	RUNX100021	0.163395485632631	2	0.0187014939652071	2	0.15183104279676	2	0.15183104279676	NA	NA	SegRatio=0.02,AbsMeanSigma=0.04,pvalue=0.729349437537533,pvalueTTest=0.766823635840579,
chr21	36421091	36421209	RUNX1	RUNX100022	0.0340430979614441	2	0.0187014939652071	2	0.15183104279676	2	0.15183104279676	NA	NA	SegRatio=0.02,AbsMeanSigma=0.04,pvalue=0.729349437537533,pvalueTTest=0.766823635840579,
chr21	36421190	36421301	RUNX1	RUNX100023	NA	2	0.0187014939652071	2	0.15183104279676	2	0.15183104279676	NA	NA	SegRatio=0.02,AbsMeanSigma=0.04,pvalue=0.729349437537533,pvalueTTest=0.766823635840579,
chr21	44473904	44474020	CBS	CBS00001	-0.17246647776225	2	0.0187014939652071	2	0.703361912721023	2	0.703361912721023	NA	NA	SegRatio=0.02,AbsMeanSigma=0.04,pvalue=0.729349437537533,pvalueTTest=0.766823635840579,
chr21	44473995	44474100	CBS	CBS00002	-0.0844418444415429	2	0.0187014939652071	2	0.703361912721023	2	0.703361912721023	NA	NA	SegRatio=0.02,AbsMeanSigma=0.04,pvalue=0.729349437537533,pvalueTTest=0.766823635840579,
chr21	44476884	44476994	CBS	CBS00003	-0.0864872588934159	2	0.0187014939652071	2	0.703361912721023	2	0.703361912721023	NA	NA	SegRatio=0.02,AbsMeanSigma=0.04,pvalue=0.729349437537533,pvalueTTest=0.766823635840579,
chr21	44476961	44477044	CBS	CBS00004	-0.13480968352373	2	0.0187014939652071	2	0.703361912721023	2	0.703361912721023	NA	NA	SegRatio=0.02,AbsMeanSigma=0.04,pvalue=0.729349437537533,pvalueTTest=0.766823635840579,
chr21	44478232	44478353	CBS	CBS00005	0.0720346068485091	2	0.0187014939652071	2	0.703361912721023	2	0.703361912721023	NA	NA	SegRatio=0.02,AbsMeanSigma=0.04,pvalue=0.729349437537533,pvalueTTest=0.766823635840579,
chr21	44478341	44478462	CBS	CBS00006	-0.0644072226810237	2	0.0187014939652071	2	0.703361912721023	2	0.703361912721023	NA	NA	SegRatio=0.02,AbsMeanSigma=0.04,pvalue=0.729349437537533,pvalueTTest=0.766823635840579,
chr21	44478881	44478989	CBS	CBS00007	-0.36527630177331	2	0.0187014939652071	2	0.703361912721023	2	0.703361912721023	NA	NA	SegRatio=0.02,AbsMeanSigma=0.04,pvalue=0.729349437537533,pvalueTTest=0.766823635840579,
chr21	44478983	44479104	CBS	CBS00008	-0.0466714795711587	2	0.0187014939652071	2	0.703361912721023	2	0.703361912721023	NA	NA	SegRatio=0.02,AbsMeanSigma=0.04,pvalue=0.729349437537533,pvalueTTest=0.766823635840579,
chr21	44480568	44480704	CBS	CBS00009	NA	2	0.0187014939652071	2	0.703361912721023	2	0.703361912721023	NA	NA	SegRatio=0.02,AbsMeanSigma=0.04,pvalue=0.729349437537533,pvalueTTest=0.766823635840579,
chr21	44482396	44482493	CBS	CBS00010	-0.174329121926955	2	0.0187014939652071	2	0.703361912721023	2	0.703361912721023	NA	NA	SegRatio=0.02,AbsMeanSigma=0.04,pvalue=0.729349437537533,pvalueTTest=0.766823635840579,
chr21	44482487	44482557	CBS	CBS00011	0.250829893952651	2	0.0187014939652071	2	0.703361912721023	2	0.703361912721023	NA	NA	SegRatio=0.02,AbsMeanSigma=0.04,pvalue=0.729349437537533,pvalueTTest=0.766823635840579,
chr21	44483019	44483113	CBS	CBS00012	-0.0725685158399212	2	0.0187014939652071	2	0.703361912721023	2	0.703361912721023	NA	NA	SegRatio=0.02,AbsMeanSigma=0.04,pvalue=0.729349437537533,pvalueTTest=0.766823635840579,
chr21	44483061	44483182	CBS	CBS00013	NA	2	0.0187014939652071	2	0.703361912721023	2	0.703361912721023	NA	NA	SegRatio=0.02,AbsMeanSigma=0.04,pvalue=0.729349437537533,pvalueTTest=0.766823635840579,
chr21	44483122	44483234	CBS	CBS00014	NA	2	0.0187014939652071	2	0.703361912721023	2	0.703361912721023	NA	NA	SegRatio=0.02,AbsMeanSigma=0.04,pvalue=0.729349437537533,pvalueTTest=0.766823635840579,
chr21	44483952	44484072	CBS	CBS00015	0.0469043436386503	2	0.0187014939652071	2	0.703361912721023	2	0.703361912721023	NA	NA	SegRatio=0.02,AbsMeanSigma=0.04,pvalue=0.729349437537533,pvalueTTest=0.766823635840579,
chr21	44484049	44484167	CBS	CBS00016	-0.120225530282789	2	0.0187014939652071	2	0.703361912721023	2	0.703361912721023	NA	NA	SegRatio=0.02,AbsMeanSigma=0.04,pvalue=0.729349437537533,pvalueTTest=0.766823635840579,
chr21	44485255	44485372	CBS	CBS00017	0.145795913335625	2	0.0187014939652071	2	0.703361912721023	2	0.703361912721023	NA	NA	SegRatio=0.02,AbsMeanSigma=0.04,pvalue=0.729349437537533,pvalueTTest=0.766823635840579,
chr21	44485338	44485459	CBS	CBS00018	0.0827472703353593	2	0.0187014939652071	2	0.703361912721023	2	0.703361912721023	NA	NA	SegRatio=0.02,AbsMeanSigma=0.04,pvalue=0.729349437537533,pvalueTTest=0.766823635840579,
chr21	44485468	44485565	CBS	CBS00019	-0.0461188843821511	2	0.0187014939652071	2	0.703361912721023	2	0.703361912721023	NA	NA	SegRatio=0.02,AbsMeanSigma=0.04,pvalue=0.729349437537533,pvalueTTest=0.766823635840579,
chr21	44485583	44485724	CBS	CBS00020	NA	2	0.0187014939652071	2	0.703361912721023	2	0.703361912721023	NA	NA	SegRatio=0.02,AbsMeanSigma=0.04,pvalue=0.729349437537533,pvalueTTest=0.766823635840579,
chr21	44485770	44485911	CBS	CBS00021	NA	2	0.0187014939652071	2	0.703361912721023	2	0.703361912721023	NA	NA	SegRatio=0.02,AbsMeanSigma=0.04,pvalue=0.729349437537533,pvalueTTest=0.766823635840579,
chr21	44486382	44486493	CBS	CBS00022	0.259436022730118	2	0.0187014939652071	2	0.703361912721023	2	0.703361912721023	NA	NA	SegRatio=0.02,AbsMeanSigma=0.04,pvalue=0.729349437537533,pvalueTTest=0.766823635840579,
chr21	44486476	44486613	CBS	CBS00023	-0.136845864205271	2	0.0187014939652071	2	0.703361912721023	2	0.703361912721023	NA	NA	SegRatio=0.02,AbsMeanSigma=0.04,pvalue=0.729349437537533,pvalueTTest=0.766823635840579,
chr21	44488593	44488713	CBS	CBS00024	0.0727167060465215	2	0.0187014939652071	2	0.703361912721023	2	0.703361912721023	NA	NA	SegRatio=0.02,AbsMeanSigma=0.04,pvalue=0.729349437537533,pvalueTTest=0.766823635840579,
chr21	44488692	44488801	CBS	CBS00025	0.187923190628447	2	0.0187014939652071	2	0.703361912721023	2	0.703361912721023	NA	NA	SegRatio=0.02,AbsMeanSigma=0.04,pvalue=0.729349437537533,pvalueTTest=0.766823635840579,
chr21	44492073	44492192	CBS	CBS00026	0.0166612844268022	2	0.0187014939652071	2	0.703361912721023	2	0.703361912721023	NA	NA	SegRatio=0.02,AbsMeanSigma=0.04,pvalue=0.729349437537533,pvalueTTest=0.766823635840579,
chr21	44492199	44492293	CBS	CBS00027	NA	2	0.0187014939652071	2	0.703361912721023	2	0.703361912721023	NA	NA	SegRatio=0.02,AbsMeanSigma=0.04,pvalue=0.729349437537533,pvalueTTest=0.766823635840579,
chrX	14861624	14861710	FANCB	FANCB00001	NA	2	0.0306397269138705	2	0.0815898324346994	2	0.0815898324346994	NA	NA	SegRatio=0.03,AbsMeanSigma=0.41,pvalue=0.06744816619925,pvalueTTest=0.429388602802884,
chrX	14861651	14861762	FANCB	FANCB00002	-0.0256681292802782	2	0.0306397269138705	2	0.0815898324346994	2	0.0815898324346994	NA	NA	SegRatio=0.03,AbsMeanSigma=0.41,pvalue=0.06744816619925,pvalueTTest=0.429388602802884,
chrX	14861737	14861853	FANCB	FANCB00003	0.295457246032754	2	0.0306397269138705	2	0.0815898324346994	2	0.0815898324346994	NA	NA	SegRatio=0.03,AbsMeanSigma=0.41,pvalue=0.06744816619925,pvalueTTest=0.429388602802884,
chrX	14861843	14861955	FANCB	FANCB00004	0.0306397269138705	2	0.0306397269138705	2	0.0815898324346994	2	0.0815898324346994	NA	NA	SegRatio=0.03,AbsMeanSigma=0.41,pvalue=0.06744816619925,pvalueTTest=0.429388602802884,
chrX	14861949	14862065	FANCB	FANCB00005	0.0760061229360256	2	0.0306397269138705	2	0.0815898324346994	2	0.0815898324346994	NA	NA	SegRatio=0.03,AbsMeanSigma=0.41,pvalue=0.06744816619925,pvalueTTest=0.429388602802884,
chrX	14862058	14862149	FANCB	FANCB00006	NA	2	0.0306397269138705	2	0.0815898324346994	2	0.0815898324346994	NA	NA	SegRatio=0.03,AbsMeanSigma=0.41,pvalue=0.06744816619925,pvalueTTest=0.429388602802884,
chrX	14862602	14862714	FANCB	FANCB00007	-0.0126394657122404	2	0.0306397269138705	2	0.0815898324346994	2	0.0815898324346994	NA	NA	SegRatio=0.03,AbsMeanSigma=0.41,pvalue=0.06744816619925,pvalueTTest=0.429388602802884,
chrX	14862706	14862825	FANCB	FANCB00008	0.0213215594878033	2	0.0306397269138705	2	0.0815898324346994	2	0.0815898324346994	NA	NA	SegRatio=0.03,AbsMeanSigma=0.41,pvalue=0.06744816619925,pvalueTTest=0.429388602802884,
chrX	14862778	14862876	FANCB	FANCB00009	-0.171779505266654	2	0.0306397269138705	2	0.0815898324346994	2	0.0815898324346994	NA	NA	SegRatio=0.03,AbsMeanSigma=0.41,pvalue=0.06744816619925,pvalueTTest=0.429388602802884,
chrX	14862845	14862957	FANCB	FANCB00010	-1.02487181901429	2	0.0306397269138705	2	0.0815898324346994	2	0.0815898324346994	q-value=0.000267032235379884, copies=0.5	NA	SegRatio=0.03,AbsMeanSigma=0.41,pvalue=0.06744816619925,pvalueTTest=0.429388602802884,
chrX	14862899	14863005	FANCB	FANCB00011	-0.32894437050256	2	0.0306397269138705	2	0.0815898324346994	2	0.0815898324346994	NA	NA	SegRatio=0.03,AbsMeanSigma=0.41,pvalue=0.06744816619925,pvalueTTest=0.429388602802884,
chrX	14863005	14863112	FANCB	FANCB00012	-0.00592432604587571	2	0.0306397269138705	2	0.0815898324346994	2	0.0815898324346994	NA	NA	SegRatio=0.03,AbsMeanSigma=0.41,pvalue=0.06744816619925,pvalueTTest=0.429388602802884,
chrX	14863067	14863182	FANCB	FANCB00013	-0.0891451883637051	2	0.0306397269138705	2	0.0815898324346994	2	0.0815898324346994	NA	NA	SegRatio=0.03,AbsMeanSigma=0.41,pvalue=0.06744816619925,pvalueTTest=0.429388602802884,
chrX	14863166	14863273	FANCB	FANCB00014	-0.0846168438088484	2	0.0306397269138705	2	0.0815898324346994	2	0.0815898324346994	NA	NA	SegRatio=0.03,AbsMeanSigma=0.41,pvalue=0.06744816619925,pvalueTTest=0.429388602802884,
chrX	14863238	14863337	FANCB	FANCB00015	0.106013432687612	2	0.0306397269138705	2	0.0815898324346994	2	0.0815898324346994	NA	NA	SegRatio=0.03,AbsMeanSigma=0.41,pvalue=0.06744816619925,pvalueTTest=0.429388602802884,
chrX	14863277	14863383	FANCB	FANCB00016	0.101740205132558	2	0.0306397269138705	2	0.0815898324346994	2	0.0815898324346994	NA	NA	SegRatio=0.03,AbsMeanSigma=0.41,pvalue=0.06744816619925,pvalueTTest=0.429388602802884,
chrX	14863311	14863426	FANCB	FANCB00017	0.0787351969815554	2	0.0306397269138705	2	0.0815898324346994	2	0.0815898324346994	NA	NA	SegRatio=0.03,AbsMeanSigma=0.41,pvalue=0.06744816619925,pvalueTTest=0.429388602802884,
chrX	14863403	14863513	FANCB	FANCB00018	NA	2	0.0306397269138705	2	0.0815898324346994	2	0.0815898324346994	NA	NA	SegRatio=0.03,AbsMeanSigma=0.41,pvalue=0.06744816619925,pvalueTTest=0.429388602802884,
chrX	14868601	14868713	FANCB	FANCB00019	0.328126258021431	2	0.0306397269138705	2	0.0815898324346994	2	0.0815898324346994	NA	NA	SegRatio=0.03,AbsMeanSigma=0.41,pvalue=0.06744816619925,pvalueTTest=0.429388602802884,
chrX	14868670	14868767	FANCB	FANCB00020	-1.09902477906898	2	0.255681584527921	2	0.0815898324346994	2	0.0815898324346994	q-value=4.92542698491072e-08, copies=0.5	NA	SegRatio=0.26,AbsMeanSigma=3.14,pvalue=2.06625645083682e-12,pvalueTTest=0.343253812862789,Adjusted:byPvalueTTestRatio;
chrX	14868758	14868870	FANCB	FANCB00021	NA	2	0.255681584527921	2	0.0815898324346994	2	0.0815898324346994	NA	NA	SegRatio=0.26,AbsMeanSigma=3.14,pvalue=2.06625645083682e-12,pvalueTTest=0.343253812862789,Adjusted:byPvalueTTestRatio;
chrX	14871063	14871174	FANCB	FANCB00022	NA	2	0.255681584527921	2	0.0815898324346994	2	0.0815898324346994	NA	NA	SegRatio=0.26,AbsMeanSigma=3.14,pvalue=2.06625645083682e-12,pvalueTTest=0.343253812862789,Adjusted:byPvalueTTestRatio;
chrX	14871155	14871259	FANCB	FANCB00023	0.255681584527921	2	0.255681584527921	2	0.0815898324346994	2	0.0815898324346994	NA	NA	SegRatio=0.26,AbsMeanSigma=3.14,pvalue=2.06625645083682e-12,pvalueTTest=0.343253812862789,Adjusted:byPvalueTTestRatio;
chrX	14871204	14871313	FANCB	FANCB00024	-1.09040928073101	2	-0.132980047357714	2	0.0815898324346994	2	0.0815898324346994	q-value=0.00027447135934811, copies=0.5	NA	SegRatio=-0.13,AbsMeanSigma=1.67,pvalue=0.00391782203017217,pvalueTTest=0.46615356685079,
chrX	14875926	14876038	FANCB	FANCB00025	0.158389530616143	2	-0.132980047357714	2	0.0815898324346994	2	0.0815898324346994	NA	NA	SegRatio=-0.13,AbsMeanSigma=1.67,pvalue=0.00391782203017217,pvalueTTest=0.46615356685079,
chrX	14876008	14876120	FANCB	FANCB00026	-0.132980047357714	2	-0.132980047357714	2	0.0815898324346994	2	0.0815898324346994	NA	NA	SegRatio=-0.13,AbsMeanSigma=1.67,pvalue=0.00391782203017217,pvalueTTest=0.46615356685079,
chrX	14877269	14877379	FANCB	FANCB00027	-1.47179545849487	2	-0.0322690910034646	2	0.0815898324346994	2	0.0815898324346994	q-value=1.60388735168807e-15, copies=0.5	NA	SegRatio=-0.03,AbsMeanSigma=1.84,pvalue=1.12260714350338e-06,pvalueTTest=0.1901699288763,
chrX	14877356	14877461	FANCB	FANCB00028	-0.0266385288356599	2	-0.0322690910034646	2	0.0815898324346994	2	0.0815898324346994	NA	NA	SegRatio=-0.03,AbsMeanSigma=1.84,pvalue=1.12260714350338e-06,pvalueTTest=0.1901699288763,
chrX	14877416	14877520	FANCB	FANCB00029	-0.183725217192451	2	-0.0322690910034646	2	0.0815898324346994	2	0.0815898324346994	NA	NA	SegRatio=-0.03,AbsMeanSigma=1.84,pvalue=1.12260714350338e-06,pvalueTTest=0.1901699288763,
chrX	14882657	14882775	FANCB	FANCB00030	-0.0322690910034646	2	-0.0322690910034646	2	0.0815898324346994	2	0.0815898324346994	NA	NA	SegRatio=-0.03,AbsMeanSigma=1.84,pvalue=1.12260714350338e-06,pvalueTTest=0.1901699288763,
chrX	14882769	14882886	FANCB	FANCB00031	0.182301589514759	2	-0.0322690910034646	2	0.0815898324346994	2	0.0815898324346994	NA	NA	SegRatio=-0.03,AbsMeanSigma=1.84,pvalue=1.12260714350338e-06,pvalueTTest=0.1901699288763,
chrX	14882810	14882925	FANCB	FANCB00032	-0.282113409734054	2	-0.0322690910034646	2	0.0815898324346994	2	0.0815898324346994	NA	NA	SegRatio=-0.03,AbsMeanSigma=1.84,pvalue=1.12260714350338e-06,pvalueTTest=0.1901699288763,
chrX	14882907	14883022	FANCB	FANCB00033	-1.2219594182156	2	0.0209677702278866	2	0.0815898324346994	2	0.0815898324346994	NA	NA	SegRatio=0.02,AbsMeanSigma=0.22,pvalue=0.00802207801038065,pvalueTTest=0.0286058624277652,
chrX	14883023	14883139	FANCB	FANCB00034	-0.300749287153313	2	0.0209677702278866	2	0.0815898324346994	2	0.0815898324346994	NA	NA	SegRatio=0.02,AbsMeanSigma=0.22,pvalue=0.00802207801038065,pvalueTTest=0.0286058624277652,
chrX	14883071	14883178	FANCB	FANCB00035	0.0360239297471814	2	0.0209677702278866	2	0.0815898324346994	2	0.0815898324346994	NA	NA	SegRatio=0.02,AbsMeanSigma=0.22,pvalue=0.00802207801038065,pvalueTTest=0.0286058624277652,
chrX	14883159	14883265	FANCB	FANCB00036	-0.159769495422145	2	0.0209677702278866	2	0.0815898324346994	2	0.0815898324346994	NA	NA	SegRatio=0.02,AbsMeanSigma=0.22,pvalue=0.00802207801038065,pvalueTTest=0.0286058624277652,
chrX	14883248	14883358	FANCB	FANCB00037	-0.25071913236119	2	0.0209677702278866	2	0.0815898324346994	2	0.0815898324346994	NA	NA	SegRatio=0.02,AbsMeanSigma=0.22,pvalue=0.00802207801038065,pvalueTTest=0.0286058624277652,
chrX	14883281	14883412	FANCB	FANCB00038	-0.586819625125423	2	0.0209677702278866	2	0.0815898324346994	2	0.0815898324346994	NA	NA	SegRatio=0.02,AbsMeanSigma=0.22,pvalue=0.00802207801038065,pvalueTTest=0.0286058624277652,
chrX	14883383	14883474	FANCB	FANCB00039	0.0226890360068672	2	0.0209677702278866	2	0.0815898324346994	2	0.0815898324346994	NA	NA	SegRatio=0.02,AbsMeanSigma=0.22,pvalue=0.00802207801038065,pvalueTTest=0.0286058624277652,
chrX	14883462	14883573	FANCB	FANCB00040	0.114857356339566	2	0.0209677702278866	2	0.0815898324346994	2	0.0815898324346994	NA	NA	SegRatio=0.02,AbsMeanSigma=0.22,pvalue=0.00802207801038065,pvalueTTest=0.0286058624277652,
chrX	14883498	14883608	FANCB	FANCB00041	0.072967891532558	2	0.0209677702278866	2	0.0815898324346994	2	0.0815898324346994	NA	NA	SegRatio=0.02,AbsMeanSigma=0.22,pvalue=0.00802207801038065,pvalueTTest=0.0286058624277652,
chrX	14883605	14883723	FANCB	FANCB00042	0.188731474840403	2	0.0209677702278866	2	0.0815898324346994	2	0.0815898324346994	NA	NA	SegRatio=0.02,AbsMeanSigma=0.22,pvalue=0.00802207801038065,pvalueTTest=0.0286058624277652,
chrX	47058147	47058250	UBA1	UBA100001	-0.0130294988013919	2	0.0209677702278866	2	0.000343706429167811	2	0.000343706429167811	NA	NA	SegRatio=0.02,AbsMeanSigma=0.22,pvalue=0.00802207801038065,pvalueTTest=0.0286058624277652,
chrX	47058189	47058310	UBA1	UBA100002	0.0860930767246049	2	0.0209677702278866	2	0.000343706429167811	2	0.000343706429167811	NA	NA	SegRatio=0.02,AbsMeanSigma=0.22,pvalue=0.00802207801038065,pvalueTTest=0.0286058624277652,
chrX	47058267	47058388	UBA1	UBA100003	-0.0586185376613327	2	0.0209677702278866	2	0.000343706429167811	2	0.000343706429167811	NA	NA	SegRatio=0.02,AbsMeanSigma=0.22,pvalue=0.00802207801038065,pvalueTTest=0.0286058624277652,
chrX	47058423	47058539	UBA1	UBA100004	0.164323001718532	2	0.0209677702278866	2	0.000343706429167811	2	0.000343706429167811	NA	NA	SegRatio=0.02,AbsMeanSigma=0.22,pvalue=0.00802207801038065,pvalueTTest=0.0286058624277652,
chrX	47058566	47058682	UBA1	UBA100005	-0.320757459372468	2	0.0209677702278866	2	0.000343706429167811	2	0.000343706429167811	NA	NA	SegRatio=0.02,AbsMeanSigma=0.22,pvalue=0.00802207801038065,pvalueTTest=0.0286058624277652,
chrX	47058662	47058779	UBA1	UBA100006	-0.30535709014374	2	0.0209677702278866	2	0.000343706429167811	2	0.000343706429167811	NA	NA	SegRatio=0.02,AbsMeanSigma=0.22,pvalue=0.00802207801038065,pvalueTTest=0.0286058624277652,
chrX	47058771	47058875	UBA1	UBA100007	-0.217883054413672	2	0.0209677702278866	2	0.000343706429167811	2	0.000343706429167811	NA	NA	SegRatio=0.02,AbsMeanSigma=0.22,pvalue=0.00802207801038065,pvalueTTest=0.0286058624277652,
chrX	47058875	47058993	UBA1	UBA100008	0.0446237508651312	2	0.0209677702278866	2	0.000343706429167811	2	0.000343706429167811	NA	NA	SegRatio=0.02,AbsMeanSigma=0.22,pvalue=0.00802207801038065,pvalueTTest=0.0286058624277652,
chrX	47058966	47059062	UBA1	UBA100009	0.028016602824029	2	0.0209677702278866	2	0.000343706429167811	2	0.000343706429167811	NA	NA	SegRatio=0.02,AbsMeanSigma=0.22,pvalue=0.00802207801038065,pvalueTTest=0.0286058624277652,
chrX	47060245	47060360	UBA1	UBA100010	-0.321398801224119	2	0.0209677702278866	2	0.000343706429167811	2	0.000343706429167811	NA	NA	SegRatio=0.02,AbsMeanSigma=0.22,pvalue=0.00802207801038065,pvalueTTest=0.0286058624277652,
chrX	47060354	47060461	UBA1	UBA100011	-0.207344005322183	2	0.0209677702278866	2	0.000343706429167811	2	0.000343706429167811	NA	NA	SegRatio=0.02,AbsMeanSigma=0.22,pvalue=0.00802207801038065,pvalueTTest=0.0286058624277652,
chrX	47060595	47060712	UBA1	UBA100012	NA	2	0.0209677702278866	2	0.000343706429167811	2	0.000343706429167811	NA	NA	SegRatio=0.02,AbsMeanSigma=0.22,pvalue=0.00802207801038065,pvalueTTest=0.0286058624277652,
chrX	47060697	47060809	UBA1	UBA100013	0.179277116544159	2	0.0209677702278866	2	0.000343706429167811	2	0.000343706429167811	NA	NA	SegRatio=0.02,AbsMeanSigma=0.22,pvalue=0.00802207801038065,pvalueTTest=0.0286058624277652,
chrX	47060836	47060954	UBA1	UBA100014	-0.0840966979327532	2	0.0209677702278866	2	0.000343706429167811	2	0.000343706429167811	NA	NA	SegRatio=0.02,AbsMeanSigma=0.22,pvalue=0.00802207801038065,pvalueTTest=0.0286058624277652,
chrX	47060880	47060995	UBA1	UBA100015	-0.133887372051988	2	0.0209677702278866	2	0.000343706429167811	2	0.000343706429167811	NA	NA	SegRatio=0.02,AbsMeanSigma=0.22,pvalue=0.00802207801038065,pvalueTTest=0.0286058624277652,
chrX	47060987	47061107	UBA1	UBA100016	-0.135054785213063	2	0.0209677702278866	2	0.000343706429167811	2	0.000343706429167811	NA	NA	SegRatio=0.02,AbsMeanSigma=0.22,pvalue=0.00802207801038065,pvalueTTest=0.0286058624277652,
chrX	47061533	47061652	UBA1	UBA100017	-0.156218042821404	2	0.0209677702278866	2	0.000343706429167811	2	0.000343706429167811	NA	NA	SegRatio=0.02,AbsMeanSigma=0.22,pvalue=0.00802207801038065,pvalueTTest=0.0286058624277652,
chrX	47061592	47061706	UBA1	UBA100018	-0.16860021418366	2	0.0209677702278866	2	0.000343706429167811	2	0.000343706429167811	NA	NA	SegRatio=0.02,AbsMeanSigma=0.22,pvalue=0.00802207801038065,pvalueTTest=0.0286058624277652,
chrX	47061663	47061777	UBA1	UBA100019	-0.326971681489365	2	0.0209677702278866	2	0.000343706429167811	2	0.000343706429167811	NA	NA	SegRatio=0.02,AbsMeanSigma=0.22,pvalue=0.00802207801038065,pvalueTTest=0.0286058624277652,
chrX	47061740	47061858	UBA1	UBA100020	-0.0488459801131793	2	0.0209677702278866	2	0.000343706429167811	2	0.000343706429167811	NA	NA	SegRatio=0.02,AbsMeanSigma=0.22,pvalue=0.00802207801038065,pvalueTTest=0.0286058624277652,
chrX	47061784	47061896	UBA1	UBA100021	-0.233366444349587	2	0.0209677702278866	2	0.000343706429167811	2	0.000343706429167811	NA	NA	SegRatio=0.02,AbsMeanSigma=0.22,pvalue=0.00802207801038065,pvalueTTest=0.0286058624277652,
chrX	47061878	47061997	UBA1	UBA100022	-0.686052031490869	2	0.0209677702278866	2	0.000343706429167811	2	0.000343706429167811	NA	NA	SegRatio=0.02,AbsMeanSigma=0.22,pvalue=0.00802207801038065,pvalueTTest=0.0286058624277652,
chrX	47062010	47062130	UBA1	UBA100023	-0.05737997242361	2	0.0209677702278866	2	0.000343706429167811	2	0.000343706429167811	NA	NA	SegRatio=0.02,AbsMeanSigma=0.22,pvalue=0.00802207801038065,pvalueTTest=0.0286058624277652,
chrX	47062113	47062202	UBA1	UBA100024	-0.0932959740390401	2	0.0209677702278866	2	0.000343706429167811	2	0.000343706429167811	NA	NA	SegRatio=0.02,AbsMeanSigma=0.22,pvalue=0.00802207801038065,pvalueTTest=0.0286058624277652,
chrX	47062182	47062296	UBA1	UBA100025	-0.237642191773104	2	0.0209677702278866	2	0.000343706429167811	2	0.000343706429167811	NA	NA	SegRatio=0.02,AbsMeanSigma=0.22,pvalue=0.00802207801038065,pvalueTTest=0.0286058624277652,
chrX	47062310	47062424	UBA1	UBA100026	-0.171366167043534	2	0.0209677702278866	2	0.000343706429167811	2	0.000343706429167811	NA	NA	SegRatio=0.02,AbsMeanSigma=0.22,pvalue=0.00802207801038065,pvalueTTest=0.0286058624277652,
chrX	47062384	47062502	UBA1	UBA100027	-0.0279828368898904	2	0.0209677702278866	2	0.000343706429167811	2	0.000343706429167811	NA	NA	SegRatio=0.02,AbsMeanSigma=0.22,pvalue=0.00802207801038065,pvalueTTest=0.0286058624277652,
chrX	47062451	47062570	UBA1	UBA100028	-0.338136799665937	2	0.0209677702278866	2	0.000343706429167811	2	0.000343706429167811	NA	NA	SegRatio=0.02,AbsMeanSigma=0.22,pvalue=0.00802207801038065,pvalueTTest=0.0286058624277652,
chrX	47062569	47062685	UBA1	UBA100029	-0.112431742612699	2	0.0209677702278866	2	0.000343706429167811	2	0.000343706429167811	NA	NA	SegRatio=0.02,AbsMeanSigma=0.22,pvalue=0.00802207801038065,pvalueTTest=0.0286058624277652,
chrX	47062898	47063013	UBA1	UBA100030	0.00555554184899378	2	0.0209677702278866	2	0.000343706429167811	2	0.000343706429167811	NA	NA	SegRatio=0.02,AbsMeanSigma=0.22,pvalue=0.00802207801038065,pvalueTTest=0.0286058624277652,
chrX	47062977	47063095	UBA1	UBA100031	-0.0111160024219103	2	0.0209677702278866	2	0.000343706429167811	2	0.000343706429167811	NA	NA	SegRatio=0.02,AbsMeanSigma=0.22,pvalue=0.00802207801038065,pvalueTTest=0.0286058624277652,
chrX	47063068	47063206	UBA1	UBA100032	-0.25012957605066	2	0.0209677702278866	2	0.000343706429167811	2	0.000343706429167811	NA	NA	SegRatio=0.02,AbsMeanSigma=0.22,pvalue=0.00802207801038065,pvalueTTest=0.0286058624277652,
chrX	47065284	47065392	UBA1	UBA100033	-0.130728765747386	2	0.0209677702278866	2	0.000343706429167811	2	0.000343706429167811	NA	NA	SegRatio=0.02,AbsMeanSigma=0.22,pvalue=0.00802207801038065,pvalueTTest=0.0286058624277652,
chrX	47065347	47065463	UBA1	UBA100034	-0.0323677589537608	2	0.0209677702278866	2	0.000343706429167811	2	0.000343706429167811	NA	NA	SegRatio=0.02,AbsMeanSigma=0.22,pvalue=0.00802207801038065,pvalueTTest=0.0286058624277652,
chrX	47065454	47065570	UBA1	UBA100035	0.1570921718644	2	0.0209677702278866	2	0.000343706429167811	2	0.000343706429167811	NA	NA	SegRatio=0.02,AbsMeanSigma=0.22,pvalue=0.00802207801038065,pvalueTTest=0.0286058624277652,
chrX	47065610	47065719	UBA1	UBA100036	-0.0378697531144268	2	0.0209677702278866	2	0.000343706429167811	2	0.000343706429167811	NA	NA	SegRatio=0.02,AbsMeanSigma=0.22,pvalue=0.00802207801038065,pvalueTTest=0.0286058624277652,
chrX	47065678	47065796	UBA1	UBA100037	-0.232206284348056	2	0.0209677702278866	2	0.000343706429167811	2	0.000343706429167811	NA	NA	SegRatio=0.02,AbsMeanSigma=0.22,pvalue=0.00802207801038065,pvalueTTest=0.0286058624277652,
chrX	47065752	47065846	UBA1	UBA100038	0.0143282704235936	2	0.0209677702278866	2	0.000343706429167811	2	0.000343706429167811	NA	NA	SegRatio=0.02,AbsMeanSigma=0.22,pvalue=0.00802207801038065,pvalueTTest=0.0286058624277652,
chrX	47065828	47065942	UBA1	UBA100039	-0.0816184661441024	2	0.0209677702278866	2	0.000343706429167811	2	0.000343706429167811	NA	NA	SegRatio=0.02,AbsMeanSigma=0.22,pvalue=0.00802207801038065,pvalueTTest=0.0286058624277652,
chrX	47068952	47069068	UBA1	UBA100040	0.103744731538348	2	0.0209677702278866	2	0.000343706429167811	2	0.000343706429167811	NA	NA	SegRatio=0.02,AbsMeanSigma=0.22,pvalue=0.00802207801038065,pvalueTTest=0.0286058624277652,
chrX	47069043	47069159	UBA1	UBA100041	-0.231207311518952	2	0.0209677702278866	2	0.000343706429167811	2	0.000343706429167811	NA	NA	SegRatio=0.02,AbsMeanSigma=0.22,pvalue=0.00802207801038065,pvalueTTest=0.0286058624277652,
chrX	47069245	47069365	UBA1	UBA100042	0.0476283576360136	2	0.0209677702278866	2	0.000343706429167811	2	0.000343706429167811	NA	NA	SegRatio=0.02,AbsMeanSigma=0.22,pvalue=0.00802207801038065,pvalueTTest=0.0286058624277652,
chrX	47069353	47069473	UBA1	UBA100043	-0.12926378566653	2	0.0209677702278866	2	0.000343706429167811	2	0.000343706429167811	NA	NA	SegRatio=0.02,AbsMeanSigma=0.22,pvalue=0.00802207801038065,pvalueTTest=0.0286058624277652,
chrX	47069483	47069595	UBA1	UBA100044	0.145330568629535	2	0.0209677702278866	2	0.000343706429167811	2	0.000343706429167811	NA	NA	SegRatio=0.02,AbsMeanSigma=0.22,pvalue=0.00802207801038065,pvalueTTest=0.0286058624277652,
chrX	47070208	47070325	UBA1	UBA100045	-0.276277719096392	2	0.0209677702278866	2	0.000343706429167811	2	0.000343706429167811	NA	NA	SegRatio=0.02,AbsMeanSigma=0.22,pvalue=0.00802207801038065,pvalueTTest=0.0286058624277652,
chrX	47070325	47070441	UBA1	UBA100046	-0.151464262670546	2	0.0209677702278866	2	0.000343706429167811	2	0.000343706429167811	NA	NA	SegRatio=0.02,AbsMeanSigma=0.22,pvalue=0.00802207801038065,pvalueTTest=0.0286058624277652,
chrX	47070409	47070526	UBA1	UBA100047	-0.0607306443843249	2	0.0209677702278866	2	0.000343706429167811	2	0.000343706429167811	NA	NA	SegRatio=0.02,AbsMeanSigma=0.22,pvalue=0.00802207801038065,pvalueTTest=0.0286058624277652,
chrX	47070456	47070574	UBA1	UBA100048	0.16085018658971	2	0.0209677702278866	2	0.000343706429167811	2	0.000343706429167811	NA	NA	SegRatio=0.02,AbsMeanSigma=0.22,pvalue=0.00802207801038065,pvalueTTest=0.0286058624277652,
chrX	47070539	47070629	UBA1	UBA100049	-0.32650695646657	2	0.0209677702278866	2	0.000343706429167811	2	0.000343706429167811	NA	NA	SegRatio=0.02,AbsMeanSigma=0.22,pvalue=0.00802207801038065,pvalueTTest=0.0286058624277652,
chrX	47070629	47070750	UBA1	UBA100050	-0.211656575101998	2	0.0209677702278866	2	0.000343706429167811	2	0.000343706429167811	NA	NA	SegRatio=0.02,AbsMeanSigma=0.22,pvalue=0.00802207801038065,pvalueTTest=0.0286058624277652,
chrX	47071780	47071894	UBA1	UBA100051	0.0672837712153525	2	0.0209677702278866	2	0.000343706429167811	2	0.000343706429167811	NA	NA	SegRatio=0.02,AbsMeanSigma=0.22,pvalue=0.00802207801038065,pvalueTTest=0.0286058624277652,
chrX	47071883	47072001	UBA1	UBA100052	-0.012738943385003	2	0.0209677702278866	2	0.000343706429167811	2	0.000343706429167811	NA	NA	SegRatio=0.02,AbsMeanSigma=0.22,pvalue=0.00802207801038065,pvalueTTest=0.0286058624277652,
chrX	47072112	47072227	UBA1	UBA100053	0.0123199814228105	2	0.0209677702278866	2	0.000343706429167811	2	0.000343706429167811	NA	NA	SegRatio=0.02,AbsMeanSigma=0.22,pvalue=0.00802207801038065,pvalueTTest=0.0286058624277652,
chrX	47072209	47072327	UBA1	UBA100054	0.0495565745748198	2	0.0209677702278866	2	0.000343706429167811	2	0.000343706429167811	NA	NA	SegRatio=0.02,AbsMeanSigma=0.22,pvalue=0.00802207801038065,pvalueTTest=0.0286058624277652,
chrX	47072349	47072464	UBA1	UBA100055	0.0438066900769444	2	0.0209677702278866	2	0.000343706429167811	2	0.000343706429167811	NA	NA	SegRatio=0.02,AbsMeanSigma=0.22,pvalue=0.00802207801038065,pvalueTTest=0.0286058624277652,
chrX	47072393	47072511	UBA1	UBA100056	0.0295741753810274	2	0.0209677702278866	2	0.000343706429167811	2	0.000343706429167811	NA	NA	SegRatio=0.02,AbsMeanSigma=0.22,pvalue=0.00802207801038065,pvalueTTest=0.0286058624277652,
chrX	47072510	47072629	UBA1	UBA100057	0.0206092093912159	2	0.0209677702278866	2	0.000343706429167811	2	0.000343706429167811	NA	NA	SegRatio=0.02,AbsMeanSigma=0.22,pvalue=0.00802207801038065,pvalueTTest=0.0286058624277652,
chrX	47073703	47073809	UBA1	UBA100058	0.0359359859345718	2	0.0209677702278866	2	0.000343706429167811	2	0.000343706429167811	NA	NA	SegRatio=0.02,AbsMeanSigma=0.22,pvalue=0.00802207801038065,pvalueTTest=0.0286058624277652,
chrX	47073808	47073927	UBA1	UBA100059	-0.0202836587965804	2	0.0209677702278866	2	0.000343706429167811	2	0.000343706429167811	NA	NA	SegRatio=0.02,AbsMeanSigma=0.22,pvalue=0.00802207801038065,pvalueTTest=0.0286058624277652,
chrX	47073919	47074037	UBA1	UBA100060	0.0792111883735355	2	0.0209677702278866	2	0.000343706429167811	2	0.000343706429167811	NA	NA	SegRatio=0.02,AbsMeanSigma=0.22,pvalue=0.00802207801038065,pvalueTTest=0.0286058624277652,
chrX	47074028	47074136	UBA1	UBA100061	-0.079740955409104	2	0.0209677702278866	2	0.000343706429167811	2	0.000343706429167811	NA	NA	SegRatio=0.02,AbsMeanSigma=0.22,pvalue=0.00802207801038065,pvalueTTest=0.0286058624277652,
chrX	47074147	47074261	UBA1	UBA100062	0.0889977708728776	2	0.0209677702278866	2	0.000343706429167811	2	0.000343706429167811	NA	NA	SegRatio=0.02,AbsMeanSigma=0.22,pvalue=0.00802207801038065,pvalueTTest=0.0286058624277652,
chrX	47074210	47074302	UBA1	UBA100063	0.138757423439315	2	0.0209677702278866	2	0.000343706429167811	2	0.000343706429167811	NA	NA	SegRatio=0.02,AbsMeanSigma=0.22,pvalue=0.00802207801038065,pvalueTTest=0.0286058624277652,
chrX	47074303	47074424	UBA1	UBA100064	0.0822082391847021	2	0.0209677702278866	2	0.000343706429167811	2	0.000343706429167811	NA	NA	SegRatio=0.02,AbsMeanSigma=0.22,pvalue=0.00802207801038065,pvalueTTest=0.0286058624277652,
chrX	48649478	48649595	GATA1	GATA100001	NA	2	0.0209677702278866	2	0.0218570512363639	2	0.0218570512363639	NA	NA	SegRatio=0.02,AbsMeanSigma=0.22,pvalue=0.00802207801038065,pvalueTTest=0.0286058624277652,
chrX	48649584	48649743	GATA1	GATA100002.GATA100003	NA	2	0.0209677702278866	2	0.0218570512363639	2	0.0218570512363639	NA	NA	SegRatio=0.02,AbsMeanSigma=0.22,pvalue=0.00802207801038065,pvalueTTest=0.0286058624277652,
chrX	48649739	48649860	GATA1	GATA100004	0.0508318155662805	2	0.0209677702278866	2	0.0218570512363639	2	0.0218570512363639	NA	NA	SegRatio=0.02,AbsMeanSigma=0.22,pvalue=0.00802207801038065,pvalueTTest=0.0286058624277652,
chrX	48650210	48650272	GATA1	GATA100005	NA	2	0.0209677702278866	2	0.0218570512363639	2	0.0218570512363639	NA	NA	SegRatio=0.02,AbsMeanSigma=0.22,pvalue=0.00802207801038065,pvalueTTest=0.0286058624277652,
chrX	48650273	48650390	GATA1	GATA100006	-0.0222238633598418	2	0.0209677702278866	2	0.0218570512363639	2	0.0218570512363639	NA	NA	SegRatio=0.02,AbsMeanSigma=0.22,pvalue=0.00802207801038065,pvalueTTest=0.0286058624277652,
chrX	48650361	48650431	GATA1	GATA100007	0.21768208900833	2	0.0209677702278866	2	0.0218570512363639	2	0.0218570512363639	NA	NA	SegRatio=0.02,AbsMeanSigma=0.22,pvalue=0.00802207801038065,pvalueTTest=0.0286058624277652,
chrX	48650408	48650524	GATA1	GATA100008	-0.147947673385313	2	0.0209677702278866	2	0.0218570512363639	2	0.0218570512363639	NA	NA	SegRatio=0.02,AbsMeanSigma=0.22,pvalue=0.00802207801038065,pvalueTTest=0.0286058624277652,
chrX	48650513	48650621	GATA1	GATA100009	-0.0342477509786129	2	0.0209677702278866	2	0.0218570512363639	2	0.0218570512363639	NA	NA	SegRatio=0.02,AbsMeanSigma=0.22,pvalue=0.00802207801038065,pvalueTTest=0.0286058624277652,
chrX	48650584	48650679	GATA1	GATA100010	-0.166765460813444	2	0.0209677702278866	2	0.0218570512363639	2	0.0218570512363639	NA	NA	SegRatio=0.02,AbsMeanSigma=0.22,pvalue=0.00802207801038065,pvalueTTest=0.0286058624277652,
chrX	48650691	48650795	GATA1	GATA100011	-0.276916274695732	2	0.0209677702278866	2	0.0218570512363639	2	0.0218570512363639	NA	NA	SegRatio=0.02,AbsMeanSigma=0.22,pvalue=0.00802207801038065,pvalueTTest=0.0286058624277652,
chrX	48650748	48650862	GATA1	GATA100012	-0.380323254733391	2	0.0209677702278866	2	0.0218570512363639	2	0.0218570512363639	NA	NA	SegRatio=0.02,AbsMeanSigma=0.22,pvalue=0.00802207801038065,pvalueTTest=0.0286058624277652,
chrX	48650844	48650956	GATA1	GATA100013	-0.301835338342257	2	0.0209677702278866	2	0.0218570512363639	2	0.0218570512363639	NA	NA	SegRatio=0.02,AbsMeanSigma=0.22,pvalue=0.00802207801038065,pvalueTTest=0.0286058624277652,
chrX	48651491	48651597	GATA1	GATA100014	-0.188920339575975	2	0.0209677702278866	2	0.0218570512363639	2	0.0218570512363639	NA	NA	SegRatio=0.02,AbsMeanSigma=0.22,pvalue=0.00802207801038065,pvalueTTest=0.0286058624277652,
chrX	48651581	48651689	GATA1	GATA100015	-0.015256879276981	2	0.0209677702278866	2	0.0218570512363639	2	0.0218570512363639	NA	NA	SegRatio=0.02,AbsMeanSigma=0.22,pvalue=0.00802207801038065,pvalueTTest=0.0286058624277652,
chrX	48651650	48651742	GATA1	GATA100016	-0.267736964831342	2	0.0209677702278866	2	0.0218570512363639	2	0.0218570512363639	NA	NA	SegRatio=0.02,AbsMeanSigma=0.22,pvalue=0.00802207801038065,pvalueTTest=0.0286058624277652,
chrX	48652121	48652231	GATA1	GATA100017	-0.0745537762457595	2	0.0209677702278866	2	0.0218570512363639	2	0.0218570512363639	NA	NA	SegRatio=0.02,AbsMeanSigma=0.22,pvalue=0.00802207801038065,pvalueTTest=0.0286058624277652,
chrX	48652229	48652351	GATA1	GATA100018	-0.0014344306541843	2	0.0209677702278866	2	0.0218570512363639	2	0.0218570512363639	NA	NA	SegRatio=0.02,AbsMeanSigma=0.22,pvalue=0.00802207801038065,pvalueTTest=0.0286058624277652,
chrX	48652336	48652454	GATA1	GATA100019	NA	2	0.0209677702278866	2	0.0218570512363639	2	0.0218570512363639	NA	NA	SegRatio=0.02,AbsMeanSigma=0.22,pvalue=0.00802207801038065,pvalueTTest=0.0286058624277652,
chrX	48652417	48652541	GATA1	GATA100020	-0.492063182761268	2	0.0209677702278866	2	0.0218570512363639	2	0.0218570512363639	NA	NA	SegRatio=0.02,AbsMeanSigma=0.22,pvalue=0.00802207801038065,pvalueTTest=0.0286058624277652,
chrX	48652489	48652607	GATA1	GATA100021	0.162973131846303	2	0.0209677702278866	2	0.0218570512363639	2	0.0218570512363639	NA	NA	SegRatio=0.02,AbsMeanSigma=0.22,pvalue=0.00802207801038065,pvalueTTest=0.0286058624277652,
chrX	77227092	77227212	ATP7A	ATP7A00001	-0.184616757399594	2	0.0209677702278866	2	0.231555686423815	2	0.231555686423815	NA	NA	SegRatio=0.02,AbsMeanSigma=0.22,pvalue=0.00802207801038065,pvalueTTest=0.0286058624277652,
chrX	77227210	77227327	ATP7A	ATP7A00002	0.10308389901285	2	0.0209677702278866	2	0.231555686423815	2	0.231555686423815	NA	NA	SegRatio=0.02,AbsMeanSigma=0.22,pvalue=0.00802207801038065,pvalueTTest=0.0286058624277652,
chrX	77243672	77243790	ATP7A	ATP7A00003	-1.15154100317002	2	0.0209677702278866	2	0.231555686423815	2	0.231555686423815	q-value=0.000491423517662917, copies=0.5	NA	SegRatio=0.02,AbsMeanSigma=0.22,pvalue=0.00802207801038065,pvalueTTest=0.0286058624277652,
chrX	77243746	77243860	ATP7A	ATP7A00004	-0.0224634159603803	2	0.0209677702278866	2	0.231555686423815	2	0.231555686423815	NA	NA	SegRatio=0.02,AbsMeanSigma=0.22,pvalue=0.00802207801038065,pvalueTTest=0.0286058624277652,
chrX	77243804	77243916	ATP7A	ATP7A00005	0.035400942675373	2	0.0209677702278866	2	0.231555686423815	2	0.231555686423815	NA	NA	SegRatio=0.02,AbsMeanSigma=0.22,pvalue=0.00802207801038065,pvalueTTest=0.0286058624277652,
chrX	77243909	77244027	ATP7A	ATP7A00006	0.085677122254493	2	0.0209677702278866	2	0.231555686423815	2	0.231555686423815	NA	NA	SegRatio=0.02,AbsMeanSigma=0.22,pvalue=0.00802207801038065,pvalueTTest=0.0286058624277652,
chrX	77244012	77244123	ATP7A	ATP7A00007	0.102073548902359	2	0.0209677702278866	2	0.231555686423815	2	0.231555686423815	NA	NA	SegRatio=0.02,AbsMeanSigma=0.22,pvalue=0.00802207801038065,pvalueTTest=0.0286058624277652,
chrX	77244108	77244204	ATP7A	ATP7A00008	0.0217430767893428	2	0.0209677702278866	2	0.231555686423815	2	0.231555686423815	NA	NA	SegRatio=0.02,AbsMeanSigma=0.22,pvalue=0.00802207801038065,pvalueTTest=0.0286058624277652,
chrX	77244179	77244293	ATP7A	ATP7A00009	0.15872415867563	2	0.0209677702278866	2	0.231555686423815	2	0.231555686423815	NA	NA	SegRatio=0.02,AbsMeanSigma=0.22,pvalue=0.00802207801038065,pvalueTTest=0.0286058624277652,
chrX	77244697	77244814	ATP7A	ATP7A00010	-0.295863548280671	2	0.0209677702278866	2	0.231555686423815	2	0.231555686423815	NA	NA	SegRatio=0.02,AbsMeanSigma=0.22,pvalue=0.00802207801038065,pvalueTTest=0.0286058624277652,
chrX	77244790	77244905	ATP7A	ATP7A00011	0.0209677702278866	2	0.0209677702278866	2	0.231555686423815	2	0.231555686423815	NA	NA	SegRatio=0.02,AbsMeanSigma=0.22,pvalue=0.00802207801038065,pvalueTTest=0.0286058624277652,
chrX	77244906	77245018	ATP7A	ATP7A00012	0.0142970566612834	2	0.0209677702278866	2	0.231555686423815	2	0.231555686423815	NA	NA	SegRatio=0.02,AbsMeanSigma=0.22,pvalue=0.00802207801038065,pvalueTTest=0.0286058624277652,
chrX	77244996	77245084	ATP7A	ATP7A00013	NA	2	0.0209677702278866	2	0.231555686423815	2	0.231555686423815	NA	NA	SegRatio=0.02,AbsMeanSigma=0.22,pvalue=0.00802207801038065,pvalueTTest=0.0286058624277652,
chrX	77245079	77245195	ATP7A	ATP7A00014	-0.0754744068940957	2	0.0209677702278866	2	0.231555686423815	2	0.231555686423815	NA	NA	SegRatio=0.02,AbsMeanSigma=0.22,pvalue=0.00802207801038065,pvalueTTest=0.0286058624277652,
chrX	77245186	77245295	ATP7A	ATP7A00015	0.18193934032554	2	0.0209677702278866	2	0.231555686423815	2	0.231555686423815	NA	NA	SegRatio=0.02,AbsMeanSigma=0.22,pvalue=0.00802207801038065,pvalueTTest=0.0286058624277652,
chrX	77245295	77245411	ATP7A	ATP7A00016	0.0807452665606355	2	0.0209677702278866	2	0.231555686423815	2	0.231555686423815	NA	NA	SegRatio=0.02,AbsMeanSigma=0.22,pvalue=0.00802207801038065,pvalueTTest=0.0286058624277652,
chrX	77245412	77245529	ATP7A	ATP7A00017	0.0264734419079287	2	0.0209677702278866	2	0.231555686423815	2	0.231555686423815	NA	NA	SegRatio=0.02,AbsMeanSigma=0.22,pvalue=0.00802207801038065,pvalueTTest=0.0286058624277652,
chrX	77253892	77253993	ATP7A	ATP7A00018	0.157447580567431	2	0.0209677702278866	2	0.231555686423815	2	0.231555686423815	NA	NA	SegRatio=0.02,AbsMeanSigma=0.22,pvalue=0.00802207801038065,pvalueTTest=0.0286058624277652,
chrX	77253976	77254071	ATP7A	ATP7A00019	0.0985827897566589	2	0.0209677702278866	2	0.231555686423815	2	0.231555686423815	NA	NA	SegRatio=0.02,AbsMeanSigma=0.22,pvalue=0.00802207801038065,pvalueTTest=0.0286058624277652,
chrX	77254070	77254181	ATP7A	ATP7A00020	-0.0182724859038504	2	0.0209677702278866	2	0.231555686423815	2	0.231555686423815	NA	NA	SegRatio=0.02,AbsMeanSigma=0.22,pvalue=0.00802207801038065,pvalueTTest=0.0286058624277652,
chrX	77254179	77254297	ATP7A	ATP7A00021	-0.0948178271745856	2	0.0209677702278866	2	0.231555686423815	2	0.231555686423815	NA	NA	SegRatio=0.02,AbsMeanSigma=0.22,pvalue=0.00802207801038065,pvalueTTest=0.0286058624277652,
chrX	77258596	77258711	ATP7A	ATP7A00022	-0.277761708129166	2	0.0209677702278866	2	0.231555686423815	2	0.231555686423815	NA	NA	SegRatio=0.02,AbsMeanSigma=0.22,pvalue=0.00802207801038065,pvalueTTest=0.0286058624277652,
chrX	77258668	77258782	ATP7A	ATP7A00023	0.198267818306334	2	0.0209677702278866	2	0.231555686423815	2	0.231555686423815	NA	NA	SegRatio=0.02,AbsMeanSigma=0.22,pvalue=0.00802207801038065,pvalueTTest=0.0286058624277652,
chrX	77264557	77264664	ATP7A	ATP7A00024	-0.200945163983436	2	0.0209677702278866	2	0.231555686423815	2	0.231555686423815	NA	NA	SegRatio=0.02,AbsMeanSigma=0.22,pvalue=0.00802207801038065,pvalueTTest=0.0286058624277652,
chrX	77264632	77264749	ATP7A	ATP7A00025	0.106917574471101	2	0.0209677702278866	2	0.231555686423815	2	0.231555686423815	NA	NA	SegRatio=0.02,AbsMeanSigma=0.22,pvalue=0.00802207801038065,pvalueTTest=0.0286058624277652,
chrX	77264732	77264827	ATP7A	ATP7A00026	-0.0913396220857269	2	0.0209677702278866	2	0.231555686423815	2	0.231555686423815	NA	NA	SegRatio=0.02,AbsMeanSigma=0.22,pvalue=0.00802207801038065,pvalueTTest=0.0286058624277652,
chrX	77266602	77266711	ATP7A	ATP7A00027	0.0985235197621521	2	0.0209677702278866	2	0.231555686423815	2	0.231555686423815	NA	NA	SegRatio=0.02,AbsMeanSigma=0.22,pvalue=0.00802207801038065,pvalueTTest=0.0286058624277652,
chrX	77266707	77266842	ATP7A	ATP7A00028	-0.108469571832908	2	0.0209677702278866	2	0.231555686423815	2	0.231555686423815	NA	NA	SegRatio=0.02,AbsMeanSigma=0.22,pvalue=0.00802207801038065,pvalueTTest=0.0286058624277652,
chrX	77266914	77267026	ATP7A	ATP7A00029	0.137596450148356	2	0.0209677702278866	2	0.231555686423815	2	0.231555686423815	NA	NA	SegRatio=0.02,AbsMeanSigma=0.22,pvalue=0.00802207801038065,pvalueTTest=0.0286058624277652,
chrX	77266969	77267087	ATP7A	ATP7A00030	0.0322759141440696	2	0.0209677702278866	2	0.231555686423815	2	0.231555686423815	NA	NA	SegRatio=0.02,AbsMeanSigma=0.22,pvalue=0.00802207801038065,pvalueTTest=0.0286058624277652,
chrX	77267052	77267167	ATP7A	ATP7A00031	0.186489318809909	2	0.0209677702278866	2	0.231555686423815	2	0.231555686423815	NA	NA	SegRatio=0.02,AbsMeanSigma=0.22,pvalue=0.00802207801038065,pvalueTTest=0.0286058624277652,
chrX	77267143	77267253	ATP7A	ATP7A00032	0.286672708608349	2	0.0209677702278866	2	0.231555686423815	2	0.231555686423815	NA	NA	SegRatio=0.02,AbsMeanSigma=0.22,pvalue=0.00802207801038065,pvalueTTest=0.0286058624277652,
chrX	77268298	77268413	ATP7A	ATP7A00033	-2.29012209408122	2	0.0209677702278866	2	0.231555686423815	2	0.231555686423815	NA	NA	SegRatio=0.02,AbsMeanSigma=0.22,pvalue=0.00802207801038065,pvalueTTest=0.0286058624277652,
chrX	77268399	77268508	ATP7A	ATP7A00034	0.16203438470211	2	0.0209677702278866	2	0.231555686423815	2	0.231555686423815	NA	NA	SegRatio=0.02,AbsMeanSigma=0.22,pvalue=0.00802207801038065,pvalueTTest=0.0286058624277652,
chrX	77268489	77268603	ATP7A	ATP7A00035	0.0834746870428233	2	0.0209677702278866	2	0.231555686423815	2	0.231555686423815	NA	NA	SegRatio=0.02,AbsMeanSigma=0.22,pvalue=0.00802207801038065,pvalueTTest=0.0286058624277652,
chrX	77268526	77268640	ATP7A	ATP7A00036	0.0243897278241181	2	0.0209677702278866	2	0.231555686423815	2	0.231555686423815	NA	NA	SegRatio=0.02,AbsMeanSigma=0.22,pvalue=0.00802207801038065,pvalueTTest=0.0286058624277652,
chrX	77270087	77270196	ATP7A	ATP7A00037	-0.277166769147981	2	0.0209677702278866	2	0.231555686423815	2	0.231555686423815	NA	NA	SegRatio=0.02,AbsMeanSigma=0.22,pvalue=0.00802207801038065,pvalueTTest=0.0286058624277652,
chrX	77270169	77270255	ATP7A	ATP7A00038	0.165467500027925	2	0.0209677702278866	2	0.231555686423815	2	0.231555686423815	NA	NA	SegRatio=0.02,AbsMeanSigma=0.22,pvalue=0.00802207801038065,pvalueTTest=0.0286058624277652,
chrX	77270235	77270342	ATP7A	ATP7A00039	NA	2	0.0209677702278866	2	0.231555686423815	2	0.231555686423815	NA	NA	SegRatio=0.02,AbsMeanSigma=0.22,pvalue=0.00802207801038065,pvalueTTest=0.0286058624277652,
chrX	77271226	77271332	ATP7A	ATP7A00040	-0.145758346271799	2	0.0209677702278866	2	0.231555686423815	2	0.231555686423815	NA	NA	SegRatio=0.02,AbsMeanSigma=0.22,pvalue=0.00802207801038065,pvalueTTest=0.0286058624277652,
chrX	77271267	77271369	ATP7A	ATP7A00041	0.111294261280908	2	0.0209677702278866	2	0.231555686423815	2	0.231555686423815	NA	NA	SegRatio=0.02,AbsMeanSigma=0.22,pvalue=0.00802207801038065,pvalueTTest=0.0286058624277652,
chrX	77271318	77271419	ATP7A	ATP7A00042	-0.0501467499841245	2	0.0209677702278866	2	0.231555686423815	2	0.231555686423815	NA	NA	SegRatio=0.02,AbsMeanSigma=0.22,pvalue=0.00802207801038065,pvalueTTest=0.0286058624277652,
chrX	77275715	77275829	ATP7A	ATP7A00043	0.0561963906540091	2	0.0209677702278866	2	0.231555686423815	2	0.231555686423815	NA	NA	SegRatio=0.02,AbsMeanSigma=0.22,pvalue=0.00802207801038065,pvalueTTest=0.0286058624277652,
chrX	77275767	77275879	ATP7A	ATP7A00044	0.104374424719627	2	0.0209677702278866	2	0.231555686423815	2	0.231555686423815	NA	NA	SegRatio=0.02,AbsMeanSigma=0.22,pvalue=0.00802207801038065,pvalueTTest=0.0286058624277652,
chrX	77275876	77275991	ATP7A	ATP7A00045	0.187039694151862	2	0.0209677702278866	2	0.231555686423815	2	0.231555686423815	NA	NA	SegRatio=0.02,AbsMeanSigma=0.22,pvalue=0.00802207801038065,pvalueTTest=0.0286058624277652,
chrX	77276394	77276500	ATP7A	ATP7A00046	0.037209371913606	2	0.0209677702278866	2	0.231555686423815	2	0.231555686423815	NA	NA	SegRatio=0.02,AbsMeanSigma=0.22,pvalue=0.00802207801038065,pvalueTTest=0.0286058624277652,
chrX	77276487	77276595	ATP7A	ATP7A00047	0.316741865421887	2	0.0209677702278866	2	0.231555686423815	2	0.231555686423815	NA	NA	SegRatio=0.02,AbsMeanSigma=0.22,pvalue=0.00802207801038065,pvalueTTest=0.0286058624277652,
chrX	77284710	77284825	ATP7A	ATP7A00048	0.0485873209384189	2	0.0209677702278866	2	0.231555686423815	2	0.231555686423815	NA	NA	SegRatio=0.02,AbsMeanSigma=0.22,pvalue=0.00802207801038065,pvalueTTest=0.0286058624277652,
chrX	77284813	77284927	ATP7A	ATP7A00049	0.101395301029077	2	0.0209677702278866	2	0.231555686423815	2	0.231555686423815	NA	NA	SegRatio=0.02,AbsMeanSigma=0.22,pvalue=0.00802207801038065,pvalueTTest=0.0286058624277652,
chrX	77284914	77285029	ATP7A	ATP7A00050	0.122652002866326	2	0.0209677702278866	2	0.231555686423815	2	0.231555686423815	NA	NA	SegRatio=0.02,AbsMeanSigma=0.22,pvalue=0.00802207801038065,pvalueTTest=0.0286058624277652,
chrX	77286875	77286993	ATP7A	ATP7A00051	0.128417600102662	2	0.0209677702278866	2	0.231555686423815	2	0.231555686423815	NA	NA	SegRatio=0.02,AbsMeanSigma=0.22,pvalue=0.00802207801038065,pvalueTTest=0.0286058624277652,
chrX	77286940	77287044	ATP7A	ATP7A00052	-0.000719126292634265	2	0.0209677702278866	2	0.231555686423815	2	0.231555686423815	NA	NA	SegRatio=0.02,AbsMeanSigma=0.22,pvalue=0.00802207801038065,pvalueTTest=0.0286058624277652,
chrX	77287044	77287150	ATP7A	ATP7A00053	0.131876954604876	2	0.0209677702278866	2	0.231555686423815	2	0.231555686423815	NA	NA	SegRatio=0.02,AbsMeanSigma=0.22,pvalue=0.00802207801038065,pvalueTTest=0.0286058624277652,
chrX	77289057	77289153	ATP7A	ATP7A00054	0.100920403570073	2	0.0209677702278866	2	0.231555686423815	2	0.231555686423815	NA	NA	SegRatio=0.02,AbsMeanSigma=0.22,pvalue=0.00802207801038065,pvalueTTest=0.0286058624277652,
chrX	77289150	77289257	ATP7A	ATP7A00055	0.104447655641572	2	0.0209677702278866	2	0.231555686423815	2	0.231555686423815	NA	NA	SegRatio=0.02,AbsMeanSigma=0.22,pvalue=0.00802207801038065,pvalueTTest=0.0286058624277652,
chrX	77289257	77289368	ATP7A	ATP7A00056	0.0357119837774729	2	0.0209677702278866	2	0.231555686423815	2	0.231555686423815	NA	NA	SegRatio=0.02,AbsMeanSigma=0.22,pvalue=0.00802207801038065,pvalueTTest=0.0286058624277652,
chrX	77294264	77294378	ATP7A	ATP7A00057	0.169995790205664	2	0.0209677702278866	2	0.231555686423815	2	0.231555686423815	NA	NA	SegRatio=0.02,AbsMeanSigma=0.22,pvalue=0.00802207801038065,pvalueTTest=0.0286058624277652,
chrX	77294346	77294457	ATP7A	ATP7A00058	0.0312128050747038	2	0.0209677702278866	2	0.231555686423815	2	0.231555686423815	NA	NA	SegRatio=0.02,AbsMeanSigma=0.22,pvalue=0.00802207801038065,pvalueTTest=0.0286058624277652,
chrX	77294458	77294567	ATP7A	ATP7A00059	-1.64094142983498	2	0.0291957621509459	2	0.231555686423815	2	0.231555686423815	q-value=0.000491423517662917, copies=0.5	NA	SegRatio=0.03,AbsMeanSigma=0.04,pvalue=0.735392720448731,pvalueTTest=0.825809546214611,
chrX	77295991	77296103	ATP7A	ATP7A00060	0.163342995413601	2	0.0291957621509459	2	0.231555686423815	2	0.231555686423815	NA	NA	SegRatio=0.03,AbsMeanSigma=0.04,pvalue=0.735392720448731,pvalueTTest=0.825809546214611,
chrX	77296089	77296191	ATP7A	ATP7A00061	0.110979227968358	2	0.0291957621509459	2	0.231555686423815	2	0.231555686423815	NA	NA	SegRatio=0.03,AbsMeanSigma=0.04,pvalue=0.735392720448731,pvalueTTest=0.825809546214611,
chrX	77296181	77296289	ATP7A	ATP7A00062	NA	2	0.0291957621509459	2	0.231555686423815	2	0.231555686423815	NA	NA	SegRatio=0.03,AbsMeanSigma=0.04,pvalue=0.735392720448731,pvalueTTest=0.825809546214611,
chrX	77298021	77298120	ATP7A	ATP7A00063	0.164591741062827	2	0.0291957621509459	2	0.231555686423815	2	0.231555686423815	NA	NA	SegRatio=0.03,AbsMeanSigma=0.04,pvalue=0.735392720448731,pvalueTTest=0.825809546214611,
chrX	77298116	77298229	ATP7A	ATP7A00064	-0.0574819433873262	2	0.0291957621509459	2	0.231555686423815	2	0.231555686423815	NA	NA	SegRatio=0.03,AbsMeanSigma=0.04,pvalue=0.735392720448731,pvalueTTest=0.825809546214611,
chrX	77298222	77298328	ATP7A	ATP7A00065	0.188056997851585	2	0.0291957621509459	2	0.231555686423815	2	0.231555686423815	NA	NA	SegRatio=0.03,AbsMeanSigma=0.04,pvalue=0.735392720448731,pvalueTTest=0.825809546214611,
chrX	77298751	77298862	ATP7A	ATP7A00066	NA	2	0.0291957621509459	2	0.231555686423815	2	0.231555686423815	NA	NA	SegRatio=0.03,AbsMeanSigma=0.04,pvalue=0.735392720448731,pvalueTTest=0.825809546214611,
chrX	77298827	77298925	ATP7A	ATP7A00067	0.168483344709831	2	0.0291957621509459	2	0.231555686423815	2	0.231555686423815	NA	NA	SegRatio=0.03,AbsMeanSigma=0.04,pvalue=0.735392720448731,pvalueTTest=0.825809546214611,
chrX	77298875	77298981	ATP7A	ATP7A00068	0.102792073611993	2	0.0291957621509459	2	0.231555686423815	2	0.231555686423815	NA	NA	SegRatio=0.03,AbsMeanSigma=0.04,pvalue=0.735392720448731,pvalueTTest=0.825809546214611,
chrX	77300900	77301015	ATP7A	ATP7A00069	0.180733334412134	2	0.0291957621509459	2	0.231555686423815	2	0.231555686423815	NA	NA	SegRatio=0.03,AbsMeanSigma=0.04,pvalue=0.735392720448731,pvalueTTest=0.825809546214611,
chrX	77300990	77301081	ATP7A	ATP7A00070	0.124263247249201	2	0.0291957621509459	2	0.231555686423815	2	0.231555686423815	NA	NA	SegRatio=0.03,AbsMeanSigma=0.04,pvalue=0.735392720448731,pvalueTTest=0.825809546214611,
chrX	77301036	77301156	ATP7A	ATP7A00071	0.254392127938677	2	0.0291957621509459	2	0.231555686423815	2	0.231555686423815	NA	NA	SegRatio=0.03,AbsMeanSigma=0.04,pvalue=0.735392720448731,pvalueTTest=0.825809546214611,
chrX	77301749	77301864	ATP7A	ATP7A00072	NA	2	0.0291957621509459	2	0.231555686423815	2	0.231555686423815	NA	NA	SegRatio=0.03,AbsMeanSigma=0.04,pvalue=0.735392720448731,pvalueTTest=0.825809546214611,
chrX	77301855	77301959	ATP7A	ATP7A00073	-0.0878936659956148	2	0.0291957621509459	2	0.231555686423815	2	0.231555686423815	NA	NA	SegRatio=0.03,AbsMeanSigma=0.04,pvalue=0.735392720448731,pvalueTTest=0.825809546214611,
chrX	77301888	77302003	ATP7A	ATP7A00074	0.0101472388468056	2	0.0291957621509459	2	0.231555686423815	2	0.231555686423815	NA	NA	SegRatio=0.03,AbsMeanSigma=0.04,pvalue=0.735392720448731,pvalueTTest=0.825809546214611,
chrX	77302004	77302115	ATP7A	ATP7A00075	-0.0117841325792467	2	0.0291957621509459	2	0.231555686423815	2	0.231555686423815	NA	NA	SegRatio=0.03,AbsMeanSigma=0.04,pvalue=0.735392720448731,pvalueTTest=0.825809546214611,
chrX	85119576	85119690	CHM	CHM00001	0.0396996008699266	2	0.0291957621509459	2	0.450177529797819	2	0.450177529797819	NA	NA	SegRatio=0.03,AbsMeanSigma=0.04,pvalue=0.735392720448731,pvalueTTest=0.825809546214611,
chrX	85119689	85119807	CHM	CHM00002	-0.136830964701372	2	0.0291957621509459	2	0.450177529797819	2	0.450177529797819	NA	NA	SegRatio=0.03,AbsMeanSigma=0.04,pvalue=0.735392720448731,pvalueTTest=0.825809546214611,
chrX	85119760	85119876	CHM	CHM00003	0.0854554021768328	2	0.0291957621509459	2	0.450177529797819	2	0.450177529797819	NA	NA	SegRatio=0.03,AbsMeanSigma=0.04,pvalue=0.735392720448731,pvalueTTest=0.825809546214611,
chrX	85128029	85128142	CHM	CHM00004	0.0603969256977024	2	0.0291957621509459	2	0.450177529797819	2	0.450177529797819	NA	NA	SegRatio=0.03,AbsMeanSigma=0.04,pvalue=0.735392720448731,pvalueTTest=0.825809546214611,
chrX	85128143	85128269	CHM	CHM00005	-0.941002102043851	2	0.0291957621509459	2	0.450177529797819	2	0.450177529797819	q-value=1.2215094152128e-10, copies=1	NA	SegRatio=0.03,AbsMeanSigma=0.04,pvalue=0.735392720448731,pvalueTTest=0.825809546214611,
chrX	85133941	85134048	CHM	CHM00006	-1.64387254873891	2	0.0291957621509459	2	0.450177529797819	2	0.450177529797819	NA	NA	SegRatio=0.03,AbsMeanSigma=0.04,pvalue=0.735392720448731,pvalueTTest=0.825809546214611,
chrX	85134049	85134163	CHM	CHM00007	0.164203951450385	2	0.0291957621509459	2	0.450177529797819	2	0.450177529797819	NA	NA	SegRatio=0.03,AbsMeanSigma=0.04,pvalue=0.735392720448731,pvalueTTest=0.825809546214611,
chrX	85149137	85149249	CHM	CHM00008	-0.0996263937065094	2	0.0291957621509459	2	0.450177529797819	2	0.450177529797819	NA	NA	SegRatio=0.03,AbsMeanSigma=0.04,pvalue=0.735392720448731,pvalueTTest=0.825809546214611,
chrX	85149223	85149336	CHM	CHM00009	0.123527091844917	2	0.0291957621509459	2	0.450177529797819	2	0.450177529797819	NA	NA	SegRatio=0.03,AbsMeanSigma=0.04,pvalue=0.735392720448731,pvalueTTest=0.825809546214611,
chrX	85155584	85155685	CHM	CHM00010	NA	2	0.0291957621509459	2	0.450177529797819	2	0.450177529797819	NA	NA	SegRatio=0.03,AbsMeanSigma=0.04,pvalue=0.735392720448731,pvalueTTest=0.825809546214611,
chrX	85155662	85155778	CHM	CHM00011	-0.180815400202923	2	0.0291957621509459	2	0.450177529797819	2	0.450177529797819	NA	NA	SegRatio=0.03,AbsMeanSigma=0.04,pvalue=0.735392720448731,pvalueTTest=0.825809546214611,
chrX	85156020	85156134	CHM	CHM00012	-0.108383439311573	2	0.0291957621509459	2	0.450177529797819	2	0.450177529797819	NA	NA	SegRatio=0.03,AbsMeanSigma=0.04,pvalue=0.735392720448731,pvalueTTest=0.825809546214611,
chrX	85156101	85156199	CHM	CHM00013	0.0702370564618296	2	0.0291957621509459	2	0.450177529797819	2	0.450177529797819	NA	NA	SegRatio=0.03,AbsMeanSigma=0.04,pvalue=0.735392720448731,pvalueTTest=0.825809546214611,
chrX	85156186	85156296	CHM	CHM00014	NA	2	0.0291957621509459	2	0.450177529797819	2	0.450177529797819	NA	NA	SegRatio=0.03,AbsMeanSigma=0.04,pvalue=0.735392720448731,pvalueTTest=0.825809546214611,
chrX	85166280	85166376	CHM	CHM00015	0.165625243158576	2	0.0291957621509459	2	0.450177529797819	2	0.450177529797819	NA	NA	SegRatio=0.03,AbsMeanSigma=0.04,pvalue=0.735392720448731,pvalueTTest=0.825809546214611,
chrX	85211135	85211245	CHM	CHM00016	-0.0971270660425596	2	0.0291957621509459	2	0.450177529797819	2	0.450177529797819	NA	NA	SegRatio=0.03,AbsMeanSigma=0.04,pvalue=0.735392720448731,pvalueTTest=0.825809546214611,
chrX	85211165	85211281	CHM	CHM00017	-0.173241723984195	2	0.0291957621509459	2	0.450177529797819	2	0.450177529797819	NA	NA	SegRatio=0.03,AbsMeanSigma=0.04,pvalue=0.735392720448731,pvalueTTest=0.825809546214611,
chrX	85211271	85211365	CHM	CHM00018	0.211616579537461	2	0.0291957621509459	2	0.450177529797819	2	0.450177529797819	NA	NA	SegRatio=0.03,AbsMeanSigma=0.04,pvalue=0.735392720448731,pvalueTTest=0.825809546214611,
chrX	85211315	85211452	CHM	CHM00019	NA	2	0.0291957621509459	2	0.450177529797819	2	0.450177529797819	NA	NA	SegRatio=0.03,AbsMeanSigma=0.04,pvalue=0.735392720448731,pvalueTTest=0.825809546214611,
chrX	85212838	85212947	CHM	CHM00020	NA	2	0.0291957621509459	2	0.450177529797819	2	0.450177529797819	NA	NA	SegRatio=0.03,AbsMeanSigma=0.04,pvalue=0.735392720448731,pvalueTTest=0.825809546214611,
chrX	85212927	85213011	CHM	CHM00021	NA	2	0.0291957621509459	2	0.450177529797819	2	0.450177529797819	NA	NA	SegRatio=0.03,AbsMeanSigma=0.04,pvalue=0.735392720448731,pvalueTTest=0.825809546214611,
chrX	85213766	85213883	CHM	CHM00022	0.116795895987853	2	0.0291957621509459	2	0.450177529797819	2	0.450177529797819	NA	NA	SegRatio=0.03,AbsMeanSigma=0.04,pvalue=0.735392720448731,pvalueTTest=0.825809546214611,
chrX	85213858	85213969	CHM	CHM00023	0.137529973045648	2	0.0291957621509459	2	0.450177529797819	2	0.450177529797819	NA	NA	SegRatio=0.03,AbsMeanSigma=0.04,pvalue=0.735392720448731,pvalueTTest=0.825809546214611,
chrX	85213982	85214114	CHM	CHM00024	NA	2	0.0291957621509459	2	0.450177529797819	2	0.450177529797819	NA	NA	SegRatio=0.03,AbsMeanSigma=0.04,pvalue=0.735392720448731,pvalueTTest=0.825809546214611,
chrX	85218648	85218761	CHM	CHM00025	-0.891811505210039	2	0.0291957621509459	2	0.450177529797819	2	0.450177529797819	NA	NA	SegRatio=0.03,AbsMeanSigma=0.04,pvalue=0.735392720448731,pvalueTTest=0.825809546214611,
chrX	85218759	85218865	CHM	CHM00026	0.0846210438659359	2	0.0291957621509459	2	0.450177529797819	2	0.450177529797819	NA	NA	SegRatio=0.03,AbsMeanSigma=0.04,pvalue=0.735392720448731,pvalueTTest=0.825809546214611,
chrX	85218863	85218981	CHM	CHM00027	-0.0147185743948364	2	0.0291957621509459	2	0.450177529797819	2	0.450177529797819	NA	NA	SegRatio=0.03,AbsMeanSigma=0.04,pvalue=0.735392720448731,pvalueTTest=0.825809546214611,
chrX	85218918	85219034	CHM	CHM00028	0.00804809800716801	2	0.0291957621509459	2	0.450177529797819	2	0.450177529797819	NA	NA	SegRatio=0.03,AbsMeanSigma=0.04,pvalue=0.735392720448731,pvalueTTest=0.825809546214611,
chrX	85219012	85219125	CHM	CHM00029	-0.0337694961567107	2	0.0291957621509459	2	0.450177529797819	2	0.450177529797819	NA	NA	SegRatio=0.03,AbsMeanSigma=0.04,pvalue=0.735392720448731,pvalueTTest=0.825809546214611,
chrX	85226593	85226723	CHM	CHM00030	0.444369574541192	2	0.0291957621509459	2	0.450177529797819	2	0.450177529797819	NA	NA	SegRatio=0.03,AbsMeanSigma=0.04,pvalue=0.735392720448731,pvalueTTest=0.825809546214611,
chrX	85233710	85233823	CHM	CHM00031	0.114943174536352	2	0.0291957621509459	2	0.450177529797819	2	0.450177529797819	NA	NA	SegRatio=0.03,AbsMeanSigma=0.04,pvalue=0.735392720448731,pvalueTTest=0.825809546214611,
chrX	85233811	85233925	CHM	CHM00032	0.06900021308452	2	0.0291957621509459	2	0.450177529797819	2	0.450177529797819	NA	NA	SegRatio=0.03,AbsMeanSigma=0.04,pvalue=0.735392720448731,pvalueTTest=0.825809546214611,
chrX	85236686	85236796	CHM	CHM00033	-0.0420051279402779	2	0.0291957621509459	2	0.450177529797819	2	0.450177529797819	NA	NA	SegRatio=0.03,AbsMeanSigma=0.04,pvalue=0.735392720448731,pvalueTTest=0.825809546214611,
chrX	85236774	85236886	CHM	CHM00034	NA	2	0.0291957621509459	2	0.450177529797819	2	0.450177529797819	NA	NA	SegRatio=0.03,AbsMeanSigma=0.04,pvalue=0.735392720448731,pvalueTTest=0.825809546214611,
chrX	85282484	85282571	CHM	CHM00035	-0.12897132715293	2	0.0291957621509459	2	0.450177529797819	2	0.450177529797819	NA	NA	SegRatio=0.03,AbsMeanSigma=0.04,pvalue=0.735392720448731,pvalueTTest=0.825809546214611,
chrX	85282560	85282672	CHM	CHM00036	NA	2	0.0291957621509459	2	0.450177529797819	2	0.450177529797819	NA	NA	SegRatio=0.03,AbsMeanSigma=0.04,pvalue=0.735392720448731,pvalueTTest=0.825809546214611,
chrX	85302466	85302568	CHM	CHM00037	-0.127430588029319	2	0.0291957621509459	2	0.450177529797819	2	0.450177529797819	NA	NA	SegRatio=0.03,AbsMeanSigma=0.04,pvalue=0.735392720448731,pvalueTTest=0.825809546214611,
chrX	100604852	100604964	BTK	BTK00001	0.0766105182072802	2	0.0291957621509459	2	0.815028626740893	2	0.815028626740893	NA	NA	SegRatio=0.03,AbsMeanSigma=0.04,pvalue=0.735392720448731,pvalueTTest=0.825809546214611,
chrX	100608148	100608263	BTK	BTK00002	0.147490156441118	2	0.0291957621509459	2	0.815028626740893	2	0.815028626740893	NA	NA	SegRatio=0.03,AbsMeanSigma=0.04,pvalue=0.735392720448731,pvalueTTest=0.825809546214611,
chrX	100608205	100608315	BTK	BTK00003	-0.0385350690500482	2	0.0291957621509459	2	0.815028626740893	2	0.815028626740893	NA	NA	SegRatio=0.03,AbsMeanSigma=0.04,pvalue=0.735392720448731,pvalueTTest=0.825809546214611,
chrX	100608308	100608416	BTK	BTK00004	-0.0789688874900334	2	0.0291957621509459	2	0.815028626740893	2	0.815028626740893	NA	NA	SegRatio=0.03,AbsMeanSigma=0.04,pvalue=0.735392720448731,pvalueTTest=0.825809546214611,
chrX	100608831	100608943	BTK	BTK00005	NA	2	0.0291957621509459	2	0.815028626740893	2	0.815028626740893	NA	NA	SegRatio=0.03,AbsMeanSigma=0.04,pvalue=0.735392720448731,pvalueTTest=0.825809546214611,
chrX	100608901	100609011	BTK	BTK00006	0.0953588457225944	2	0.0291957621509459	2	0.815028626740893	2	0.815028626740893	NA	NA	SegRatio=0.03,AbsMeanSigma=0.04,pvalue=0.735392720448731,pvalueTTest=0.825809546214611,
chrX	100609574	100609689	BTK	BTK00007	0.135047429315156	2	0.0291957621509459	2	0.815028626740893	2	0.815028626740893	NA	NA	SegRatio=0.03,AbsMeanSigma=0.04,pvalue=0.735392720448731,pvalueTTest=0.825809546214611,
chrX	100609649	100609755	BTK	BTK00008	-0.224782808207751	2	0.0291957621509459	2	0.815028626740893	2	0.815028626740893	NA	NA	SegRatio=0.03,AbsMeanSigma=0.04,pvalue=0.735392720448731,pvalueTTest=0.825809546214611,
chrX	100610949	100611058	BTK	BTK00009	-0.12595991788673	2	0.0291957621509459	2	0.815028626740893	2	0.815028626740893	NA	NA	SegRatio=0.03,AbsMeanSigma=0.04,pvalue=0.735392720448731,pvalueTTest=0.825809546214611,
chrX	100611059	100611174	BTK	BTK00010	-0.240744918753976	2	0.0291957621509459	2	0.815028626740893	2	0.815028626740893	NA	NA	SegRatio=0.03,AbsMeanSigma=0.04,pvalue=0.735392720448731,pvalueTTest=0.825809546214611,
chrX	100611159	100611255	BTK	BTK00011	-0.128747528299815	2	0.0291957621509459	2	0.815028626740893	2	0.815028626740893	NA	NA	SegRatio=0.03,AbsMeanSigma=0.04,pvalue=0.735392720448731,pvalueTTest=0.825809546214611,
chrX	100611245	100611363	BTK	BTK00012	-0.159260482611009	2	0.0291957621509459	2	0.815028626740893	2	0.815028626740893	NA	NA	SegRatio=0.03,AbsMeanSigma=0.04,pvalue=0.735392720448731,pvalueTTest=0.825809546214611,
chrX	100611681	100611798	BTK	BTK00013	0.018955441520241	2	0.0291957621509459	2	0.815028626740893	2	0.815028626740893	NA	NA	SegRatio=0.03,AbsMeanSigma=0.04,pvalue=0.735392720448731,pvalueTTest=0.825809546214611,
chrX	100611795	100611911	BTK	BTK00014	0.112364663648119	2	0.0291957621509459	2	0.815028626740893	2	0.815028626740893	NA	NA	SegRatio=0.03,AbsMeanSigma=0.04,pvalue=0.735392720448731,pvalueTTest=0.825809546214611,
chrX	100611890	100612006	BTK	BTK00015	0.0218370376508713	2	0.0291957621509459	2	0.815028626740893	2	0.815028626740893	NA	NA	SegRatio=0.03,AbsMeanSigma=0.04,pvalue=0.735392720448731,pvalueTTest=0.825809546214611,
chrX	100612429	100612543	BTK	BTK00016	-0.158253989019217	2	0.0291957621509459	2	0.815028626740893	2	0.815028626740893	NA	NA	SegRatio=0.03,AbsMeanSigma=0.04,pvalue=0.735392720448731,pvalueTTest=0.825809546214611,
chrX	100612533	100612650	BTK	BTK00017	-0.202460383322483	2	0.0291957621509459	2	0.815028626740893	2	0.815028626740893	NA	NA	SegRatio=0.03,AbsMeanSigma=0.04,pvalue=0.735392720448731,pvalueTTest=0.825809546214611,
chrX	100613269	100613382	BTK	BTK00018	-0.00224428448241704	2	0.0291957621509459	2	0.815028626740893	2	0.815028626740893	NA	NA	SegRatio=0.03,AbsMeanSigma=0.04,pvalue=0.735392720448731,pvalueTTest=0.825809546214611,
chrX	100613328	100613443	BTK	BTK00019	0.0291957621509459	2	0.0291957621509459	2	0.815028626740893	2	0.815028626740893	NA	NA	SegRatio=0.03,AbsMeanSigma=0.04,pvalue=0.735392720448731,pvalueTTest=0.825809546214611,
chrX	100613406	100613501	BTK	BTK00020	0.0344147467751945	2	0.0291957621509459	2	0.815028626740893	2	0.815028626740893	NA	NA	SegRatio=0.03,AbsMeanSigma=0.04,pvalue=0.735392720448731,pvalueTTest=0.825809546214611,
chrX	100613554	100613657	BTK	BTK00021	-0.00956510839836646	2	0.0291957621509459	2	0.815028626740893	2	0.815028626740893	NA	NA	SegRatio=0.03,AbsMeanSigma=0.04,pvalue=0.735392720448731,pvalueTTest=0.825809546214611,
chrX	100613602	100613707	BTK	BTK00022	-0.148265177354734	2	0.0291957621509459	2	0.815028626740893	2	0.815028626740893	NA	NA	SegRatio=0.03,AbsMeanSigma=0.04,pvalue=0.735392720448731,pvalueTTest=0.825809546214611,
chrX	100614255	100614370	BTK	BTK00023	0.130123687768636	2	0.0291957621509459	2	0.815028626740893	2	0.815028626740893	NA	NA	SegRatio=0.03,AbsMeanSigma=0.04,pvalue=0.735392720448731,pvalueTTest=0.825809546214611,
chrX	100615049	100615157	BTK	BTK00024	-0.0724795154739509	2	0.0291957621509459	2	0.815028626740893	2	0.815028626740893	NA	NA	SegRatio=0.03,AbsMeanSigma=0.04,pvalue=0.735392720448731,pvalueTTest=0.825809546214611,
chrX	100615470	100615582	BTK	BTK00025	-0.0856979544617182	2	0.0291957621509459	2	0.815028626740893	2	0.815028626740893	NA	NA	SegRatio=0.03,AbsMeanSigma=0.04,pvalue=0.735392720448731,pvalueTTest=0.825809546214611,
chrX	100615561	100615680	BTK	BTK00026	0.146971847104062	2	0.0291957621509459	2	0.815028626740893	2	0.815028626740893	NA	NA	SegRatio=0.03,AbsMeanSigma=0.04,pvalue=0.735392720448731,pvalueTTest=0.825809546214611,
chrX	100615652	100615766	BTK	BTK00027	0.163385506451009	2	0.0291957621509459	2	0.815028626740893	2	0.815028626740893	NA	NA	SegRatio=0.03,AbsMeanSigma=0.04,pvalue=0.735392720448731,pvalueTTest=0.825809546214611,
chrX	100617137	100617249	BTK	BTK00028	-0.0919790211560899	2	0.0291957621509459	2	0.815028626740893	2	0.815028626740893	NA	NA	SegRatio=0.03,AbsMeanSigma=0.04,pvalue=0.735392720448731,pvalueTTest=0.825809546214611,
chrX	100617518	100617634	BTK	BTK00029	0.14735936461645	2	0.0291957621509459	2	0.815028626740893	2	0.815028626740893	NA	NA	SegRatio=0.03,AbsMeanSigma=0.04,pvalue=0.735392720448731,pvalueTTest=0.825809546214611,
chrX	100617562	100617676	BTK	BTK00030	0.180263077583789	2	0.0291957621509459	2	0.815028626740893	2	0.815028626740893	NA	NA	SegRatio=0.03,AbsMeanSigma=0.04,pvalue=0.735392720448731,pvalueTTest=0.825809546214611,
chrX	100617676	100617793	BTK	BTK00031	-0.0410560637667002	2	0.0291957621509459	2	0.815028626740893	2	0.815028626740893	NA	NA	SegRatio=0.03,AbsMeanSigma=0.04,pvalue=0.735392720448731,pvalueTTest=0.825809546214611,
chrX	100624986	100625088	BTK	BTK00032	0.0957414821094367	2	0.0291957621509459	2	0.815028626740893	2	0.815028626740893	NA	NA	SegRatio=0.03,AbsMeanSigma=0.04,pvalue=0.735392720448731,pvalueTTest=0.825809546214611,
chrX	100626577	100626672	BTK	BTK00033	0.104285310879851	2	0.0291957621509459	2	0.815028626740893	2	0.815028626740893	NA	NA	SegRatio=0.03,AbsMeanSigma=0.04,pvalue=0.735392720448731,pvalueTTest=0.825809546214611,
chrX	100626671	100626784	BTK	BTK00034	-0.0164177752225247	2	0.0291957621509459	2	0.815028626740893	2	0.815028626740893	NA	NA	SegRatio=0.03,AbsMeanSigma=0.04,pvalue=0.735392720448731,pvalueTTest=0.825809546214611,
chrX	100629456	100629569	BTK	BTK00035	0.147468851162523	2	0.0291957621509459	2	0.815028626740893	2	0.815028626740893	NA	NA	SegRatio=0.03,AbsMeanSigma=0.04,pvalue=0.735392720448731,pvalueTTest=0.825809546214611,
chrX	100629550	100629664	BTK	BTK00036	0.0743223122908291	2	0.0291957621509459	2	0.815028626740893	2	0.815028626740893	NA	NA	SegRatio=0.03,AbsMeanSigma=0.04,pvalue=0.735392720448731,pvalueTTest=0.825809546214611,
chrX	100630103	100630220	BTK	BTK00037	-0.224103524972633	2	0.0291957621509459	2	0.815028626740893	2	0.815028626740893	NA	NA	SegRatio=0.03,AbsMeanSigma=0.04,pvalue=0.735392720448731,pvalueTTest=0.825809546214611,
chrX	100630200	100630314	BTK	BTK00038	0.0132541838308811	2	0.0291957621509459	2	0.815028626740893	2	0.815028626740893	NA	NA	SegRatio=0.03,AbsMeanSigma=0.04,pvalue=0.735392720448731,pvalueTTest=0.825809546214611,
