# Supplementary material for: Quantitative analysis of differences in copy numbers using read depth obtained from PCR-enriched samples and controls
Source: BMC Bioinformatics. 2015 Jan 28;16:17. doi: 10.1186/s12859-014-0428-5 (PMC4384318; doi:10.1186/s12859-014-0428-5)
Supplement: Additional file 4 — Comparison with ONCOCNV. This archive (zip) contains all output-files generated for the comparison of quandico and ONCOCNV. [file 12859_2014_428_MOESM4_ESM.zip › ONCOCNV/M062_S4_NA09888.summary.txt]

gene	chr	start	end	copy.number	p.value	q.values	comments
NPHP4	chr1	5923229	6046380	2	0.920181386118657	1	p-value_correction=0.459372416700533
ALK	chr2	29416015	30143141	2	8.64176416625817e-06	0.000198760575823938	p-value_correction=0.283228549150761
EPCAM	chr2	47600571	47613837	2.5	2.04789415726593e-08	5.32452480889142e-07	p-value_correction=7.07149060915405e-07
TFG	chr3	100432492	100467397	2	0.022741032454886	0.409338584187948	p-value_correction=0.257239827995022
SLC9A9	chr3	142985490	143567266	2	0.894783687629022	1	p-value_correction=0.294098732070105
PIK3CA	chr3	178916573	178952243	2.5	2.4003509147402e-05	0.000528077201242844	p-value_correction=0.058332079322645
SLC26A2	chr5	149357195	149361451	2	0.629041116509896	1	p-value_correction=0.524669157199377
POLH	chr6	43550021	43582377	2.5	5.25815709909789e-06	0.000126195770378349	p-value_correction=0.509297172005416
POU6F2	chr7	39046422	39504325	2	4.41617740591266e-06	0.000110404435147816	p-value_correction=4.41617740591266e-06
RUNX1T1	chr8	92972414	93107794	2	0.634706191381531	1	break,p-value_break=0.517797896747959
RUNX1T1	chr8	93115014	93115138	1	3.91647966834322e-24	1.0966143071361e-22	break,p-value_break=0.517797896747959
CSMD3	chr8	113236979	114449173	1	3.91647966834322e-24	1.0966143071361e-22	p-value_correction=1.22173260464105e-81
RAD21	chr8	117859670	117878965	1	2.52210974905663e-18	6.8096963224529e-17	p-value_correction=4.86250660822171e-12
JAK2	chr9	5021949	5126829	2	0.0581771387101323	0.838456104789593	p-value_correction=0.223195872945058
MTAP	chr9	21802705	21941111	2	0.794782335187382	1	p-value_correction=0.547355378146824
ERCC6	chr10	50666825	50741100	2	0.979740663522919	1	p-value_correction=0.405955535241796
MYPN	chr10	69881165	69970327	2	0.979740663522919	1	p-value_correction=0.386392838399376
PSAP	chr10	73577133	73594382	2	0.979740663522919	1	p-value_correction=0.649981472324078
KCNQ1	chr11	2466611	2869300	2	0.0558970736526395	0.838456104789593	p-value_correction=0.0501123887419685
FLT3	chr13	28578153	28644812	2	0.04098292002872	0.65572672045952	p-value_correction=0.91667813114711
RB1	chr13	48881353	49054294	2	0.354624203873244	1	p-value_correction=0.890982610718648
ATP7B	chr13	52508863	52585495	2	0.193615799072955	1	p-value_correction=0.141821999747838
MEFV	chr16	3293094	3306636	2	0.00309778876151089	0.0650535639917287	p-value_correction=0.00465350361120922
CDH1	chr16	68772146	68867432	2	0.00309778876151089	0.0650535639917287	p-value_correction=0.203758883566982
MAP2K2	chr19	4090533	4117656	2	0.0161820986525229	0.307890433751744	p-value_correction=0.0148497602016435
ITCH	chr20	32981586	33095643	2	0.834360855999673	1	p-value_correction=0.798231343426089
USP25	chr21	17135161	17250862	2	0.747131288381225	1	p-value_correction=0.346478334903815
USP16	chr21	30396983	30426534	2	0.0153945216875872	0.307890433751744	p-value_correction=0.702758008463623
RUNX1	chr21	36164631	36421301	2	0.766823635840579	1	p-value_correction=0.15183104279676
CBS	chr21	44473904	44492293	2	0.766823635840579	1	p-value_correction=0.703361912721023
FANCB	chrX	14861624	14883723	2	0.429388602802884	1	p-value_correction=0.0815898324346994
UBA1	chrX	47058147	47074424	2	0.0286058624277652	0.486299661272008	p-value_correction=0.000343706429167811
GATA1	chrX	48649478	48652607	2	0.0286058624277652	0.486299661272008	p-value_correction=0.0218570512363639
ATP7A	chrX	77227092	77302115	2	0.0286058624277652	0.486299661272008	p-value_correction=0.231555686423815
CHM	chrX	85119576	85302568	2	0.825809546214611	1	p-value_correction=0.450177529797819
BTK	chrX	100604852	100630314	2	0.825809546214611	1	p-value_correction=0.815028626740893
