# Supplementary material for: Quantitative analysis of differences in copy numbers using read depth obtained from PCR-enriched samples and controls
Source: BMC Bioinformatics. 2015 Jan 28;16:17. doi: 10.1186/s12859-014-0428-5 (PMC4384318; doi:10.1186/s12859-014-0428-5)
Supplement: Additional file 4 — Comparison with ONCOCNV. This archive (zip) contains all output-files generated for the comparison of quandico and ONCOCNV. [file 12859_2014_428_MOESM4_ESM.zip › ONCOCNV/M062_S5_NA11672.profile.txt]

chr	start	end	gene	ID	ratio	predLargeSeg	segMean	predLargeCorrected	pvalRatioCorrected	perGeneEvaluation	pvalRatioGene	predPoint	predPointSusp	comments
chr1	5923229	5923339	NPHP4	NPHP400001	-0.0880597743370471	2	-0.115212988148684	2	6.32462568264042e-05	2	6.32462568264042e-05	NA	NA	SegRatio=-0.12,AbsMeanSigma=1.15,pvalue=6.78849124784267e-16,pvalueTTest=1.69507658845048e-06,
chr1	5923335	5923438	NPHP4	NPHP400002	-0.115212988148684	2	-0.115212988148684	2	6.32462568264042e-05	2	6.32462568264042e-05	NA	NA	SegRatio=-0.12,AbsMeanSigma=1.15,pvalue=6.78849124784267e-16,pvalueTTest=1.69507658845048e-06,
chr1	5923429	5923547	NPHP4	NPHP400003	-0.132604312828902	2	-0.115212988148684	2	6.32462568264042e-05	2	6.32462568264042e-05	NA	NA	SegRatio=-0.12,AbsMeanSigma=1.15,pvalue=6.78849124784267e-16,pvalueTTest=1.69507658845048e-06,
chr1	5923905	5924025	NPHP4	NPHP400004	-0.357021662082026	2	-0.115212988148684	2	6.32462568264042e-05	2	6.32462568264042e-05	NA	NA	SegRatio=-0.12,AbsMeanSigma=1.15,pvalue=6.78849124784267e-16,pvalueTTest=1.69507658845048e-06,
chr1	5923969	5924081	NPHP4	NPHP400005	0.0790505577822557	2	-0.115212988148684	2	6.32462568264042e-05	2	6.32462568264042e-05	NA	NA	SegRatio=-0.12,AbsMeanSigma=1.15,pvalue=6.78849124784267e-16,pvalueTTest=1.69507658845048e-06,
chr1	5924046	5924161	NPHP4	NPHP400006	-0.087111434677195	2	-0.115212988148684	2	6.32462568264042e-05	2	6.32462568264042e-05	NA	NA	SegRatio=-0.12,AbsMeanSigma=1.15,pvalue=6.78849124784267e-16,pvalueTTest=1.69507658845048e-06,
chr1	5924358	5924474	NPHP4	NPHP400007	-0.114527101073977	2	-0.115212988148684	2	6.32462568264042e-05	2	6.32462568264042e-05	NA	NA	SegRatio=-0.12,AbsMeanSigma=1.15,pvalue=6.78849124784267e-16,pvalueTTest=1.69507658845048e-06,
chr1	5924398	5924520	NPHP4	NPHP400008	-0.169340849816204	2	-0.115212988148684	2	6.32462568264042e-05	2	6.32462568264042e-05	NA	NA	SegRatio=-0.12,AbsMeanSigma=1.15,pvalue=6.78849124784267e-16,pvalueTTest=1.69507658845048e-06,
chr1	5924492	5924612	NPHP4	NPHP400009	-0.0161432169101689	2	-0.115212988148684	2	6.32462568264042e-05	2	6.32462568264042e-05	NA	NA	SegRatio=-0.12,AbsMeanSigma=1.15,pvalue=6.78849124784267e-16,pvalueTTest=1.69507658845048e-06,
chr1	5925096	5925194	NPHP4	NPHP400010	0.153671444165937	2	-0.115212988148684	2	6.32462568264042e-05	2	6.32462568264042e-05	NA	NA	SegRatio=-0.12,AbsMeanSigma=1.15,pvalue=6.78849124784267e-16,pvalueTTest=1.69507658845048e-06,
chr1	5925166	5925287	NPHP4	NPHP400011	-0.0270252351120602	2	-0.115212988148684	2	6.32462568264042e-05	2	6.32462568264042e-05	NA	NA	SegRatio=-0.12,AbsMeanSigma=1.15,pvalue=6.78849124784267e-16,pvalueTTest=1.69507658845048e-06,
chr1	5925210	5925327	NPHP4	NPHP400012	-0.229862428707155	2	-0.115212988148684	2	6.32462568264042e-05	2	6.32462568264042e-05	NA	NA	SegRatio=-0.12,AbsMeanSigma=1.15,pvalue=6.78849124784267e-16,pvalueTTest=1.69507658845048e-06,
chr1	5926362	5926482	NPHP4	NPHP400013	0.157291114688261	2	-0.115212988148684	2	6.32462568264042e-05	2	6.32462568264042e-05	NA	NA	SegRatio=-0.12,AbsMeanSigma=1.15,pvalue=6.78849124784267e-16,pvalueTTest=1.69507658845048e-06,
chr1	5926431	5926522	NPHP4	NPHP400014	0.0241060393578333	2	-0.115212988148684	2	6.32462568264042e-05	2	6.32462568264042e-05	NA	NA	SegRatio=-0.12,AbsMeanSigma=1.15,pvalue=6.78849124784267e-16,pvalueTTest=1.69507658845048e-06,
chr1	5926500	5926590	NPHP4	NPHP400015	-0.534932532584754	2	-0.115212988148684	2	6.32462568264042e-05	2	6.32462568264042e-05	NA	NA	SegRatio=-0.12,AbsMeanSigma=1.15,pvalue=6.78849124784267e-16,pvalueTTest=1.69507658845048e-06,
chr1	5927055	5927148	NPHP4	NPHP400016	-0.323926140433649	2	-0.115212988148684	2	6.32462568264042e-05	2	6.32462568264042e-05	NA	NA	SegRatio=-0.12,AbsMeanSigma=1.15,pvalue=6.78849124784267e-16,pvalueTTest=1.69507658845048e-06,
chr1	5927090	5927195	NPHP4	NPHP400017	-0.250723857411995	2	-0.115212988148684	2	6.32462568264042e-05	2	6.32462568264042e-05	NA	NA	SegRatio=-0.12,AbsMeanSigma=1.15,pvalue=6.78849124784267e-16,pvalueTTest=1.69507658845048e-06,
chr1	5927755	5927858	NPHP4	NPHP400018	-0.0313986379127785	2	-0.115212988148684	2	6.32462568264042e-05	2	6.32462568264042e-05	NA	NA	SegRatio=-0.12,AbsMeanSigma=1.15,pvalue=6.78849124784267e-16,pvalueTTest=1.69507658845048e-06,
chr1	5927842	5927950	NPHP4	NPHP400019	-0.0923009636220733	2	-0.115212988148684	2	6.32462568264042e-05	2	6.32462568264042e-05	NA	NA	SegRatio=-0.12,AbsMeanSigma=1.15,pvalue=6.78849124784267e-16,pvalueTTest=1.69507658845048e-06,
chr1	5927877	5927995	NPHP4	NPHP400020	-0.426978248450209	2	-0.115212988148684	2	6.32462568264042e-05	2	6.32462568264042e-05	NA	NA	SegRatio=-0.12,AbsMeanSigma=1.15,pvalue=6.78849124784267e-16,pvalueTTest=1.69507658845048e-06,
chr1	5933291	5933406	NPHP4	NPHP400021	NA	2	-0.115212988148684	2	6.32462568264042e-05	2	6.32462568264042e-05	NA	NA	SegRatio=-0.12,AbsMeanSigma=1.15,pvalue=6.78849124784267e-16,pvalueTTest=1.69507658845048e-06,
chr1	5933354	5933459	NPHP4	NPHP400022	-0.150382461431225	2	-0.115212988148684	2	6.32462568264042e-05	2	6.32462568264042e-05	NA	NA	SegRatio=-0.12,AbsMeanSigma=1.15,pvalue=6.78849124784267e-16,pvalueTTest=1.69507658845048e-06,
chr1	5934471	5934561	NPHP4	NPHP400023	NA	2	-0.115212988148684	2	6.32462568264042e-05	2	6.32462568264042e-05	NA	NA	SegRatio=-0.12,AbsMeanSigma=1.15,pvalue=6.78849124784267e-16,pvalueTTest=1.69507658845048e-06,
chr1	5934513	5934634	NPHP4	NPHP400024	-0.2254673999591	2	-0.115212988148684	2	6.32462568264042e-05	2	6.32462568264042e-05	NA	NA	SegRatio=-0.12,AbsMeanSigma=1.15,pvalue=6.78849124784267e-16,pvalueTTest=1.69507658845048e-06,
chr1	5934569	5934680	NPHP4	NPHP400025	-0.192697521513213	2	-0.115212988148684	2	6.32462568264042e-05	2	6.32462568264042e-05	NA	NA	SegRatio=-0.12,AbsMeanSigma=1.15,pvalue=6.78849124784267e-16,pvalueTTest=1.69507658845048e-06,
chr1	5934650	5934746	NPHP4	NPHP400026	-0.297820280720642	2	-0.115212988148684	2	6.32462568264042e-05	2	6.32462568264042e-05	NA	NA	SegRatio=-0.12,AbsMeanSigma=1.15,pvalue=6.78849124784267e-16,pvalueTTest=1.69507658845048e-06,
chr1	5934833	5934950	NPHP4	NPHP400027	-0.269768460606138	2	-0.115212988148684	2	6.32462568264042e-05	2	6.32462568264042e-05	NA	NA	SegRatio=-0.12,AbsMeanSigma=1.15,pvalue=6.78849124784267e-16,pvalueTTest=1.69507658845048e-06,
chr1	5934937	5935002	NPHP4	NPHP400028	NA	2	-0.115212988148684	2	6.32462568264042e-05	2	6.32462568264042e-05	NA	NA	SegRatio=-0.12,AbsMeanSigma=1.15,pvalue=6.78849124784267e-16,pvalueTTest=1.69507658845048e-06,
chr1	5934981	5935118	NPHP4	NPHP400029	-0.0560117442242827	2	-0.115212988148684	2	6.32462568264042e-05	2	6.32462568264042e-05	NA	NA	SegRatio=-0.12,AbsMeanSigma=1.15,pvalue=6.78849124784267e-16,pvalueTTest=1.69507658845048e-06,
chr1	5935125	5935246	NPHP4	NPHP400030	0.0563580338490117	2	-0.115212988148684	2	6.32462568264042e-05	2	6.32462568264042e-05	NA	NA	SegRatio=-0.12,AbsMeanSigma=1.15,pvalue=6.78849124784267e-16,pvalueTTest=1.69507658845048e-06,
chr1	5937107	5937203	NPHP4	NPHP400031	-0.231433455146185	2	-0.115212988148684	2	6.32462568264042e-05	2	6.32462568264042e-05	NA	NA	SegRatio=-0.12,AbsMeanSigma=1.15,pvalue=6.78849124784267e-16,pvalueTTest=1.69507658845048e-06,
chr1	5937152	5937293	NPHP4	NPHP400032	NA	2	-0.115212988148684	2	6.32462568264042e-05	2	6.32462568264042e-05	NA	NA	SegRatio=-0.12,AbsMeanSigma=1.15,pvalue=6.78849124784267e-16,pvalueTTest=1.69507658845048e-06,
chr1	5937228	5937349	NPHP4	NPHP400033	-0.0966076280733947	2	-0.115212988148684	2	6.32462568264042e-05	2	6.32462568264042e-05	NA	NA	SegRatio=-0.12,AbsMeanSigma=1.15,pvalue=6.78849124784267e-16,pvalueTTest=1.69507658845048e-06,
chr1	5937299	5937395	NPHP4	NPHP400034	-0.0362941417582719	2	-0.115212988148684	2	6.32462568264042e-05	2	6.32462568264042e-05	NA	NA	SegRatio=-0.12,AbsMeanSigma=1.15,pvalue=6.78849124784267e-16,pvalueTTest=1.69507658845048e-06,
chr1	5940172	5940279	NPHP4	NPHP400035	-0.258314541246594	2	-0.115212988148684	2	6.32462568264042e-05	2	6.32462568264042e-05	NA	NA	SegRatio=-0.12,AbsMeanSigma=1.15,pvalue=6.78849124784267e-16,pvalueTTest=1.69507658845048e-06,
chr1	5940277	5940384	NPHP4	NPHP400036	-0.331346633458252	2	-0.115212988148684	2	6.32462568264042e-05	2	6.32462568264042e-05	NA	NA	SegRatio=-0.12,AbsMeanSigma=1.15,pvalue=6.78849124784267e-16,pvalueTTest=1.69507658845048e-06,
chr1	5947263	5947376	NPHP4	NPHP400037	-0.430740054448658	2	-0.115212988148684	2	6.32462568264042e-05	2	6.32462568264042e-05	NA	NA	SegRatio=-0.12,AbsMeanSigma=1.15,pvalue=6.78849124784267e-16,pvalueTTest=1.69507658845048e-06,
chr1	5947330	5947450	NPHP4	NPHP400038	-0.0435654289580393	2	-0.115212988148684	2	6.32462568264042e-05	2	6.32462568264042e-05	NA	NA	SegRatio=-0.12,AbsMeanSigma=1.15,pvalue=6.78849124784267e-16,pvalueTTest=1.69507658845048e-06,
chr1	5947448	5947532	NPHP4	NPHP400039	-0.305416748214871	2	-0.115212988148684	2	6.32462568264042e-05	2	6.32462568264042e-05	NA	NA	SegRatio=-0.12,AbsMeanSigma=1.15,pvalue=6.78849124784267e-16,pvalueTTest=1.69507658845048e-06,
chr1	5947477	5947615	NPHP4	NPHP400040	-0.27491660995062	2	-0.115212988148684	2	6.32462568264042e-05	2	6.32462568264042e-05	NA	NA	SegRatio=-0.12,AbsMeanSigma=1.15,pvalue=6.78849124784267e-16,pvalueTTest=1.69507658845048e-06,
chr1	5950883	5950983	NPHP4	NPHP400041	-0.0901551539834154	2	-0.115212988148684	2	6.32462568264042e-05	2	6.32462568264042e-05	NA	NA	SegRatio=-0.12,AbsMeanSigma=1.15,pvalue=6.78849124784267e-16,pvalueTTest=1.69507658845048e-06,
chr1	5950939	5951059	NPHP4	NPHP400042	-0.0745621226915433	2	-0.115212988148684	2	6.32462568264042e-05	2	6.32462568264042e-05	NA	NA	SegRatio=-0.12,AbsMeanSigma=1.15,pvalue=6.78849124784267e-16,pvalueTTest=1.69507658845048e-06,
chr1	5951049	5951165	NPHP4	NPHP400043	0.208700092504768	2	-0.115212988148684	2	6.32462568264042e-05	2	6.32462568264042e-05	NA	NA	SegRatio=-0.12,AbsMeanSigma=1.15,pvalue=6.78849124784267e-16,pvalueTTest=1.69507658845048e-06,
chr1	5964655	5964792	NPHP4	NPHP400044	-0.274990819474579	2	-0.115212988148684	2	6.32462568264042e-05	2	6.32462568264042e-05	NA	NA	SegRatio=-0.12,AbsMeanSigma=1.15,pvalue=6.78849124784267e-16,pvalueTTest=1.69507658845048e-06,
chr1	5964725	5964837	NPHP4	NPHP400045	0.0779245854190698	2	-0.115212988148684	2	6.32462568264042e-05	2	6.32462568264042e-05	NA	NA	SegRatio=-0.12,AbsMeanSigma=1.15,pvalue=6.78849124784267e-16,pvalueTTest=1.69507658845048e-06,
chr1	5964812	5964930	NPHP4	NPHP400046	-0.013545465135905	2	-0.115212988148684	2	6.32462568264042e-05	2	6.32462568264042e-05	NA	NA	SegRatio=-0.12,AbsMeanSigma=1.15,pvalue=6.78849124784267e-16,pvalueTTest=1.69507658845048e-06,
chr1	5965326	5965414	NPHP4	NPHP400047	-0.0926717350001765	2	-0.115212988148684	2	6.32462568264042e-05	2	6.32462568264042e-05	NA	NA	SegRatio=-0.12,AbsMeanSigma=1.15,pvalue=6.78849124784267e-16,pvalueTTest=1.69507658845048e-06,
chr1	5965374	5965462	NPHP4	NPHP400048	-0.323714718955488	2	-0.115212988148684	2	6.32462568264042e-05	2	6.32462568264042e-05	NA	NA	SegRatio=-0.12,AbsMeanSigma=1.15,pvalue=6.78849124784267e-16,pvalueTTest=1.69507658845048e-06,
chr1	5965434	5965551	NPHP4	NPHP400049	-0.0376239597600946	2	-0.00208965660447118	2	6.32462568264042e-05	2	6.32462568264042e-05	NA	NA	SegRatio=0,AbsMeanSigma=0.04,pvalue=0.822652935385172,pvalueTTest=0.868031099198459,
chr1	5965476	5965590	NPHP4	NPHP400050	0.106800601029001	2	-0.00208965660447118	2	6.32462568264042e-05	2	6.32462568264042e-05	NA	NA	SegRatio=0,AbsMeanSigma=0.04,pvalue=0.822652935385172,pvalueTTest=0.868031099198459,
chr1	5965641	5965743	NPHP4	NPHP400051	-0.0442045431516929	2	-0.00208965660447118	2	6.32462568264042e-05	2	6.32462568264042e-05	NA	NA	SegRatio=0,AbsMeanSigma=0.04,pvalue=0.822652935385172,pvalueTTest=0.868031099198459,
chr1	5965716	5965837	NPHP4	NPHP400052	-0.00700744782751257	2	-0.00208965660447118	2	6.32462568264042e-05	2	6.32462568264042e-05	NA	NA	SegRatio=0,AbsMeanSigma=0.04,pvalue=0.822652935385172,pvalueTTest=0.868031099198459,
chr1	5965821	5965927	NPHP4	NPHP400053	0.0190118069183843	2	-0.00208965660447118	2	6.32462568264042e-05	2	6.32462568264042e-05	NA	NA	SegRatio=0,AbsMeanSigma=0.04,pvalue=0.822652935385172,pvalueTTest=0.868031099198459,
chr1	5967139	5967278	NPHP4	NPHP400054	-0.174052430753392	2	-0.00208965660447118	2	6.32462568264042e-05	2	6.32462568264042e-05	NA	NA	SegRatio=0,AbsMeanSigma=0.04,pvalue=0.822652935385172,pvalueTTest=0.868031099198459,
chr1	5967279	5967344	NPHP4	NPHP400055	NA	2	-0.00208965660447118	2	6.32462568264042e-05	2	6.32462568264042e-05	NA	NA	SegRatio=0,AbsMeanSigma=0.04,pvalue=0.822652935385172,pvalueTTest=0.868031099198459,
chr1	5969187	5969303	NPHP4	NPHP400056	-0.167056176314776	2	-0.00208965660447118	2	6.32462568264042e-05	2	6.32462568264042e-05	NA	NA	SegRatio=0,AbsMeanSigma=0.04,pvalue=0.822652935385172,pvalueTTest=0.868031099198459,
chr1	5987662	5987784	NPHP4	NPHP400057	0.205430230781034	2	-0.00208965660447118	2	6.32462568264042e-05	2	6.32462568264042e-05	NA	NA	SegRatio=0,AbsMeanSigma=0.04,pvalue=0.822652935385172,pvalueTTest=0.868031099198459,
chr1	5987737	5987859	NPHP4	NPHP400058	0.0186924111774844	2	-0.00208965660447118	2	6.32462568264042e-05	2	6.32462568264042e-05	NA	NA	SegRatio=0,AbsMeanSigma=0.04,pvalue=0.822652935385172,pvalueTTest=0.868031099198459,
chr1	5987800	5987895	NPHP4	NPHP400059	-0.195323574489206	2	-0.00208965660447118	2	6.32462568264042e-05	2	6.32462568264042e-05	NA	NA	SegRatio=0,AbsMeanSigma=0.04,pvalue=0.822652935385172,pvalueTTest=0.868031099198459,
chr1	5993123	5993235	NPHP4	NPHP400060	-0.00948535985165675	2	-0.00208965660447118	2	6.32462568264042e-05	2	6.32462568264042e-05	NA	NA	SegRatio=0,AbsMeanSigma=0.04,pvalue=0.822652935385172,pvalueTTest=0.868031099198459,
chr1	5993189	5993302	NPHP4	NPHP400061	0.0047993298348535	2	-0.00208965660447118	2	6.32462568264042e-05	2	6.32462568264042e-05	NA	NA	SegRatio=0,AbsMeanSigma=0.04,pvalue=0.822652935385172,pvalueTTest=0.868031099198459,
chr1	5993250	5993368	NPHP4	NPHP400062	-0.00208965660447118	2	-0.00208965660447118	2	6.32462568264042e-05	2	6.32462568264042e-05	NA	NA	SegRatio=0,AbsMeanSigma=0.04,pvalue=0.822652935385172,pvalueTTest=0.868031099198459,
chr1	5993309	5993430	NPHP4	NPHP400063	-0.0134874155584956	2	-0.00208965660447118	2	6.32462568264042e-05	2	6.32462568264042e-05	NA	NA	SegRatio=0,AbsMeanSigma=0.04,pvalue=0.822652935385172,pvalueTTest=0.868031099198459,
chr1	6007100	6007208	NPHP4	NPHP400064	0.256286589586574	2	-0.00208965660447118	2	6.32462568264042e-05	2	6.32462568264042e-05	NA	NA	SegRatio=0,AbsMeanSigma=0.04,pvalue=0.822652935385172,pvalueTTest=0.868031099198459,
chr1	6007202	6007308	NPHP4	NPHP400065	0.0502393623422795	2	-0.00208965660447118	2	6.32462568264042e-05	2	6.32462568264042e-05	NA	NA	SegRatio=0,AbsMeanSigma=0.04,pvalue=0.822652935385172,pvalueTTest=0.868031099198459,
chr1	6007305	6007426	NPHP4	NPHP400066	-0.11973042587758	2	-0.00208965660447118	2	6.32462568264042e-05	2	6.32462568264042e-05	NA	NA	SegRatio=0,AbsMeanSigma=0.04,pvalue=0.822652935385172,pvalueTTest=0.868031099198459,
chr1	6008067	6008187	NPHP4	NPHP400067	0.249300657293075	2	-0.00208965660447118	2	6.32462568264042e-05	2	6.32462568264042e-05	NA	NA	SegRatio=0,AbsMeanSigma=0.04,pvalue=0.822652935385172,pvalueTTest=0.868031099198459,
chr1	6008164	6008305	NPHP4	NPHP400068	NA	2	-0.00208965660447118	2	6.32462568264042e-05	2	6.32462568264042e-05	NA	NA	SegRatio=0,AbsMeanSigma=0.04,pvalue=0.822652935385172,pvalueTTest=0.868031099198459,
chr1	6008245	6008349	NPHP4	NPHP400069	-0.437661164619053	2	-0.00208965660447118	2	6.32462568264042e-05	2	6.32462568264042e-05	NA	NA	SegRatio=0,AbsMeanSigma=0.04,pvalue=0.822652935385172,pvalueTTest=0.868031099198459,
chr1	6012757	6012856	NPHP4	NPHP400070	-0.108124399782161	2	-0.00208965660447118	2	6.32462568264042e-05	2	6.32462568264042e-05	NA	NA	SegRatio=0,AbsMeanSigma=0.04,pvalue=0.822652935385172,pvalueTTest=0.868031099198459,
chr1	6012814	6012930	NPHP4	NPHP400071	-0.0273767354130227	2	-0.00208965660447118	2	6.32462568264042e-05	2	6.32462568264042e-05	NA	NA	SegRatio=0,AbsMeanSigma=0.04,pvalue=0.822652935385172,pvalueTTest=0.868031099198459,
chr1	6021795	6021909	NPHP4	NPHP400072	0.242093100973072	2	-0.00208965660447118	2	6.32462568264042e-05	2	6.32462568264042e-05	NA	NA	SegRatio=0,AbsMeanSigma=0.04,pvalue=0.822652935385172,pvalueTTest=0.868031099198459,
chr1	6021875	6021991	NPHP4	NPHP400073	-0.073901897818365	2	-0.00208965660447118	2	6.32462568264042e-05	2	6.32462568264042e-05	NA	NA	SegRatio=0,AbsMeanSigma=0.04,pvalue=0.822652935385172,pvalueTTest=0.868031099198459,
chr1	6021989	6022095	NPHP4	NPHP400074	-0.30001050445917	2	-0.00208965660447118	2	6.32462568264042e-05	2	6.32462568264042e-05	NA	NA	SegRatio=0,AbsMeanSigma=0.04,pvalue=0.822652935385172,pvalueTTest=0.868031099198459,
chr1	6027331	6027442	NPHP4	NPHP400075	-0.192786283687381	2	-0.00208965660447118	2	6.32462568264042e-05	2	6.32462568264042e-05	NA	NA	SegRatio=0,AbsMeanSigma=0.04,pvalue=0.822652935385172,pvalueTTest=0.868031099198459,
chr1	6029048	6029161	NPHP4	NPHP400076	0.307158921064184	2	-0.00208965660447118	2	6.32462568264042e-05	2	6.32462568264042e-05	NA	NA	SegRatio=0,AbsMeanSigma=0.04,pvalue=0.822652935385172,pvalueTTest=0.868031099198459,
chr1	6029162	6029278	NPHP4	NPHP400077	-0.00539989616613774	2	-0.00208965660447118	2	6.32462568264042e-05	2	6.32462568264042e-05	NA	NA	SegRatio=0,AbsMeanSigma=0.04,pvalue=0.822652935385172,pvalueTTest=0.868031099198459,
chr1	6029224	6029342	NPHP4	NPHP400078	0.0323643032779132	2	-0.00208965660447118	2	6.32462568264042e-05	2	6.32462568264042e-05	NA	NA	SegRatio=0,AbsMeanSigma=0.04,pvalue=0.822652935385172,pvalueTTest=0.868031099198459,
chr1	6038340	6038455	NPHP4	NPHP400079	0.321218668810496	2	-0.00208965660447118	2	6.32462568264042e-05	2	6.32462568264042e-05	NA	NA	SegRatio=0,AbsMeanSigma=0.04,pvalue=0.822652935385172,pvalueTTest=0.868031099198459,
chr1	6038452	6038568	NPHP4	NPHP400080	0.232656700484535	2	-0.00208965660447118	2	6.32462568264042e-05	2	6.32462568264042e-05	NA	NA	SegRatio=0,AbsMeanSigma=0.04,pvalue=0.822652935385172,pvalueTTest=0.868031099198459,
chr1	6046192	6046309	NPHP4	NPHP400081	0.0220782734107984	2	-0.00208965660447118	2	6.32462568264042e-05	2	6.32462568264042e-05	NA	NA	SegRatio=0,AbsMeanSigma=0.04,pvalue=0.822652935385172,pvalueTTest=0.868031099198459,
chr1	6046262	6046380	NPHP4	NPHP400082	-0.0315577221696805	2	-0.00208965660447118	2	6.32462568264042e-05	2	6.32462568264042e-05	NA	NA	SegRatio=0,AbsMeanSigma=0.04,pvalue=0.822652935385172,pvalueTTest=0.868031099198459,
chr2	29416015	29416131	ALK	ALK00001	0.0165253906364665	2	-0.00152364110197629	2	0.896225517859137	2	0.896225517859137	NA	NA	SegRatio=0,AbsMeanSigma=0,pvalue=0.967306302454844,pvalueTTest=0.971125713392774,
chr2	29416121	29416220	ALK	ALK00002	-0.0131465058757276	2	-0.00152364110197629	2	0.896225517859137	2	0.896225517859137	NA	NA	SegRatio=0,AbsMeanSigma=0,pvalue=0.967306302454844,pvalueTTest=0.971125713392774,
chr2	29416210	29416329	ALK	ALK00003	-0.0315221374122797	2	-0.00152364110197629	2	0.896225517859137	2	0.896225517859137	NA	NA	SegRatio=0,AbsMeanSigma=0,pvalue=0.967306302454844,pvalueTTest=0.971125713392774,
chr2	29416265	29416372	ALK	ALK00004	-0.122267131385424	2	-0.00152364110197629	2	0.896225517859137	2	0.896225517859137	NA	NA	SegRatio=0,AbsMeanSigma=0,pvalue=0.967306302454844,pvalueTTest=0.971125713392774,
chr2	29416343	29416459	ALK	ALK00005	-0.054848553545902	2	-0.00152364110197629	2	0.896225517859137	2	0.896225517859137	NA	NA	SegRatio=0,AbsMeanSigma=0,pvalue=0.967306302454844,pvalueTTest=0.971125713392774,
chr2	29416450	29416569	ALK	ALK00006	0.0603088967294982	2	-0.00152364110197629	2	0.896225517859137	2	0.896225517859137	NA	NA	SegRatio=0,AbsMeanSigma=0,pvalue=0.967306302454844,pvalueTTest=0.971125713392774,
chr2	29416567	29416667	ALK	ALK00007	-0.298489554473383	2	-0.00152364110197629	2	0.896225517859137	2	0.896225517859137	NA	NA	SegRatio=0,AbsMeanSigma=0,pvalue=0.967306302454844,pvalueTTest=0.971125713392774,
chr2	29416595	29416714	ALK	ALK00008	-0.175116555473582	2	-0.00152364110197629	2	0.896225517859137	2	0.896225517859137	NA	NA	SegRatio=0,AbsMeanSigma=0,pvalue=0.967306302454844,pvalueTTest=0.971125713392774,
chr2	29416676	29416771	ALK	ALK00009	0.119078502434398	2	-0.00152364110197629	2	0.896225517859137	2	0.896225517859137	NA	NA	SegRatio=0,AbsMeanSigma=0,pvalue=0.967306302454844,pvalueTTest=0.971125713392774,
chr2	29416765	29416872	ALK	ALK00010	0.028605100456027	2	-0.00152364110197629	2	0.896225517859137	2	0.896225517859137	NA	NA	SegRatio=0,AbsMeanSigma=0,pvalue=0.967306302454844,pvalueTTest=0.971125713392774,
chr2	29419590	29419703	ALK	ALK00011	0.0695206856205731	2	-0.00152364110197629	2	0.896225517859137	2	0.896225517859137	NA	NA	SegRatio=0,AbsMeanSigma=0,pvalue=0.967306302454844,pvalueTTest=0.971125713392774,
chr2	29419698	29419809	ALK	ALK00012	-0.0282400729805971	2	-0.00152364110197629	2	0.896225517859137	2	0.896225517859137	NA	NA	SegRatio=0,AbsMeanSigma=0,pvalue=0.967306302454844,pvalueTTest=0.971125713392774,
chr2	29420348	29420466	ALK	ALK00013	0.0360952162301649	2	-0.00152364110197629	2	0.896225517859137	2	0.896225517859137	NA	NA	SegRatio=0,AbsMeanSigma=0,pvalue=0.967306302454844,pvalueTTest=0.971125713392774,
chr2	29420461	29420552	ALK	ALK00014	-0.125250581719099	2	-0.00152364110197629	2	0.896225517859137	2	0.896225517859137	NA	NA	SegRatio=0,AbsMeanSigma=0,pvalue=0.967306302454844,pvalueTTest=0.971125713392774,
chr2	29420539	29420648	ALK	ALK00015	-0.177028768144011	2	-0.00152364110197629	2	0.896225517859137	2	0.896225517859137	NA	NA	SegRatio=0,AbsMeanSigma=0,pvalue=0.967306302454844,pvalueTTest=0.971125713392774,
chr2	29430015	29430124	ALK	ALK00016	-0.0509344803757164	2	-0.00152364110197629	2	0.896225517859137	2	0.896225517859137	NA	NA	SegRatio=0,AbsMeanSigma=0,pvalue=0.967306302454844,pvalueTTest=0.971125713392774,
chr2	29430107	29430214	ALK	ALK00017	0.0514055087591044	2	-0.00152364110197629	2	0.896225517859137	2	0.896225517859137	NA	NA	SegRatio=0,AbsMeanSigma=0,pvalue=0.967306302454844,pvalueTTest=0.971125713392774,
chr2	29432564	29432683	ALK	ALK00018	-0.0497409466277091	2	-0.00152364110197629	2	0.896225517859137	2	0.896225517859137	NA	NA	SegRatio=0,AbsMeanSigma=0,pvalue=0.967306302454844,pvalueTTest=0.971125713392774,
chr2	29432653	29432739	ALK	ALK00019	0.0310219904676015	2	-0.00152364110197629	2	0.896225517859137	2	0.896225517859137	NA	NA	SegRatio=0,AbsMeanSigma=0,pvalue=0.967306302454844,pvalueTTest=0.971125713392774,
chr2	29432728	29432839	ALK	ALK00020	NA	2	-0.00152364110197629	2	0.896225517859137	2	0.896225517859137	NA	NA	SegRatio=0,AbsMeanSigma=0,pvalue=0.967306302454844,pvalueTTest=0.971125713392774,
chr2	29436760	29436875	ALK	ALK00021	0.0468688706458216	2	-0.00152364110197629	2	0.896225517859137	2	0.896225517859137	NA	NA	SegRatio=0,AbsMeanSigma=0,pvalue=0.967306302454844,pvalueTTest=0.971125713392774,
chr2	29436874	29436992	ALK	ALK00022	-0.257523269096393	2	-0.00152364110197629	2	0.896225517859137	2	0.896225517859137	NA	NA	SegRatio=0,AbsMeanSigma=0,pvalue=0.967306302454844,pvalueTTest=0.971125713392774,
chr2	29443547	29443666	ALK	ALK00023	-0.110341147107695	2	-0.00152364110197629	2	0.896225517859137	2	0.896225517859137	NA	NA	SegRatio=0,AbsMeanSigma=0,pvalue=0.967306302454844,pvalueTTest=0.971125713392774,
chr2	29443611	29443730	ALK	ALK00024	-0.0643197501504222	2	-0.00152364110197629	2	0.896225517859137	2	0.896225517859137	NA	NA	SegRatio=0,AbsMeanSigma=0,pvalue=0.967306302454844,pvalueTTest=0.971125713392774,
chr2	29445156	29445246	ALK	ALK00025	0.0771733772842081	2	-0.00152364110197629	2	0.896225517859137	2	0.896225517859137	NA	NA	SegRatio=0,AbsMeanSigma=0,pvalue=0.967306302454844,pvalueTTest=0.971125713392774,
chr2	29445242	29445359	ALK	ALK00026	0.00276553571683856	2	-0.00152364110197629	2	0.896225517859137	2	0.896225517859137	NA	NA	SegRatio=0,AbsMeanSigma=0,pvalue=0.967306302454844,pvalueTTest=0.971125713392774,
chr2	29445327	29445427	ALK	ALK00027	-0.142764971320396	2	-0.00152364110197629	2	0.896225517859137	2	0.896225517859137	NA	NA	SegRatio=0,AbsMeanSigma=0,pvalue=0.967306302454844,pvalueTTest=0.971125713392774,
chr2	29445388	29445505	ALK	ALK00028	-0.050810902955309	2	-0.00152364110197629	2	0.896225517859137	2	0.896225517859137	NA	NA	SegRatio=0,AbsMeanSigma=0,pvalue=0.967306302454844,pvalueTTest=0.971125713392774,
chr2	29446167	29446285	ALK	ALK00029	0.113357124087494	2	-0.00152364110197629	2	0.896225517859137	2	0.896225517859137	NA	NA	SegRatio=0,AbsMeanSigma=0,pvalue=0.967306302454844,pvalueTTest=0.971125713392774,
chr2	29446223	29446329	ALK	ALK00030	0.263978999035404	2	-0.00152364110197629	2	0.896225517859137	2	0.896225517859137	NA	NA	SegRatio=0,AbsMeanSigma=0,pvalue=0.967306302454844,pvalueTTest=0.971125713392774,
chr2	29446267	29446388	ALK	ALK00031	0.16752583694315	2	-0.00152364110197629	2	0.896225517859137	2	0.896225517859137	NA	NA	SegRatio=0,AbsMeanSigma=0,pvalue=0.967306302454844,pvalueTTest=0.971125713392774,
chr2	29446339	29446456	ALK	ALK00032	0.0092584770802192	2	-0.00152364110197629	2	0.896225517859137	2	0.896225517859137	NA	NA	SegRatio=0,AbsMeanSigma=0,pvalue=0.967306302454844,pvalueTTest=0.971125713392774,
chr2	29448273	29448381	ALK	ALK00033	-0.0435038553403131	2	-0.00152364110197629	2	0.896225517859137	2	0.896225517859137	NA	NA	SegRatio=0,AbsMeanSigma=0,pvalue=0.967306302454844,pvalueTTest=0.971125713392774,
chr2	29448332	29448450	ALK	ALK00034	0.138648866784123	2	-0.00152364110197629	2	0.896225517859137	2	0.896225517859137	NA	NA	SegRatio=0,AbsMeanSigma=0,pvalue=0.967306302454844,pvalueTTest=0.971125713392774,
chr2	29449753	29449871	ALK	ALK00035	-0.0796730865936003	2	-0.00152364110197629	2	0.896225517859137	2	0.896225517859137	NA	NA	SegRatio=0,AbsMeanSigma=0,pvalue=0.967306302454844,pvalueTTest=0.971125713392774,
chr2	29449848	29449940	ALK	ALK00036	-0.174932839711946	2	-0.00152364110197629	2	0.896225517859137	2	0.896225517859137	NA	NA	SegRatio=0,AbsMeanSigma=0,pvalue=0.967306302454844,pvalueTTest=0.971125713392774,
chr2	29449888	29450002	ALK	ALK00037	-0.123423277196651	2	-0.00152364110197629	2	0.896225517859137	2	0.896225517859137	NA	NA	SegRatio=0,AbsMeanSigma=0,pvalue=0.967306302454844,pvalueTTest=0.971125713392774,
chr2	29450414	29450511	ALK	ALK00038	0.0199148245423032	2	-0.00152364110197629	2	0.896225517859137	2	0.896225517859137	NA	NA	SegRatio=0,AbsMeanSigma=0,pvalue=0.967306302454844,pvalueTTest=0.971125713392774,
chr2	29450441	29450550	ALK	ALK00039	0.139630615841223	2	-0.00152364110197629	2	0.896225517859137	2	0.896225517859137	NA	NA	SegRatio=0,AbsMeanSigma=0,pvalue=0.967306302454844,pvalueTTest=0.971125713392774,
chr2	29450498	29450619	ALK	ALK00040	0.0556209055666011	2	-0.00152364110197629	2	0.896225517859137	2	0.896225517859137	NA	NA	SegRatio=0,AbsMeanSigma=0,pvalue=0.967306302454844,pvalueTTest=0.971125713392774,
chr2	29451711	29451827	ALK	ALK00041	NA	2	-0.00152364110197629	2	0.896225517859137	2	0.896225517859137	NA	NA	SegRatio=0,AbsMeanSigma=0,pvalue=0.967306302454844,pvalueTTest=0.971125713392774,
chr2	29451759	29451890	ALK	ALK00042	NA	2	-0.00152364110197629	2	0.896225517859137	2	0.896225517859137	NA	NA	SegRatio=0,AbsMeanSigma=0,pvalue=0.967306302454844,pvalueTTest=0.971125713392774,
chr2	29451885	29451972	ALK	ALK00043	0.186838247275371	2	-0.00152364110197629	2	0.896225517859137	2	0.896225517859137	NA	NA	SegRatio=0,AbsMeanSigma=0,pvalue=0.967306302454844,pvalueTTest=0.971125713392774,
chr2	29455093	29455208	ALK	ALK00044	-0.0542822256274521	2	-0.00152364110197629	2	0.896225517859137	2	0.896225517859137	NA	NA	SegRatio=0,AbsMeanSigma=0,pvalue=0.967306302454844,pvalueTTest=0.971125713392774,
chr2	29455199	29455309	ALK	ALK00045	0.0954530153136791	2	-0.00152364110197629	2	0.896225517859137	2	0.896225517859137	NA	NA	SegRatio=0,AbsMeanSigma=0,pvalue=0.967306302454844,pvalueTTest=0.971125713392774,
chr2	29455248	29455387	ALK	ALK00046	-0.110769129251897	2	-0.00152364110197629	2	0.896225517859137	2	0.896225517859137	NA	NA	SegRatio=0,AbsMeanSigma=0,pvalue=0.967306302454844,pvalueTTest=0.971125713392774,
chr2	29456410	29456529	ALK	ALK00047	0.104382097929572	2	-0.00152364110197629	2	0.896225517859137	2	0.896225517859137	NA	NA	SegRatio=0,AbsMeanSigma=0,pvalue=0.967306302454844,pvalueTTest=0.971125713392774,
chr2	29456508	29456611	ALK	ALK00048	-0.15060199111017	2	-0.00152364110197629	2	0.896225517859137	2	0.896225517859137	NA	NA	SegRatio=0,AbsMeanSigma=0,pvalue=0.967306302454844,pvalueTTest=0.971125713392774,
chr2	29462479	29462599	ALK	ALK00049	-0.020875532790349	2	-0.00152364110197629	2	0.896225517859137	2	0.896225517859137	NA	NA	SegRatio=0,AbsMeanSigma=0,pvalue=0.967306302454844,pvalueTTest=0.971125713392774,
chr2	29462593	29462704	ALK	ALK00050	0.0631165989122589	2	-0.00152364110197629	2	0.896225517859137	2	0.896225517859137	NA	NA	SegRatio=0,AbsMeanSigma=0,pvalue=0.967306302454844,pvalueTTest=0.971125713392774,
chr2	29462658	29462777	ALK	ALK00051	-0.00152364110197629	2	-0.00152364110197629	2	0.896225517859137	2	0.896225517859137	NA	NA	SegRatio=0,AbsMeanSigma=0,pvalue=0.967306302454844,pvalueTTest=0.971125713392774,
chr2	29473931	29474053	ALK	ALK00052	-0.324017641520332	2	-0.00152364110197629	2	0.896225517859137	2	0.896225517859137	NA	NA	SegRatio=0,AbsMeanSigma=0,pvalue=0.967306302454844,pvalueTTest=0.971125713392774,
chr2	29474018	29474130	ALK	ALK00053	0.0486291313034001	2	-0.00152364110197629	2	0.896225517859137	2	0.896225517859137	NA	NA	SegRatio=0,AbsMeanSigma=0,pvalue=0.967306302454844,pvalueTTest=0.971125713392774,
chr2	29474130	29474230	ALK	ALK00054	NA	2	-0.00152364110197629	2	0.896225517859137	2	0.896225517859137	NA	NA	SegRatio=0,AbsMeanSigma=0,pvalue=0.967306302454844,pvalueTTest=0.971125713392774,
chr2	29497904	29498015	ALK	ALK00055	-0.100772757386048	2	-0.00152364110197629	2	0.896225517859137	2	0.896225517859137	NA	NA	SegRatio=0,AbsMeanSigma=0,pvalue=0.967306302454844,pvalueTTest=0.971125713392774,
chr2	29498006	29498122	ALK	ALK00056	-0.0368878853327316	2	-0.00152364110197629	2	0.896225517859137	2	0.896225517859137	NA	NA	SegRatio=0,AbsMeanSigma=0,pvalue=0.967306302454844,pvalueTTest=0.971125713392774,
chr2	29498193	29498297	ALK	ALK00057	0.0995833071754655	2	-0.00152364110197629	2	0.896225517859137	2	0.896225517859137	NA	NA	SegRatio=0,AbsMeanSigma=0,pvalue=0.967306302454844,pvalueTTest=0.971125713392774,
chr2	29498298	29498417	ALK	ALK00058	0.273207964636822	2	-0.00152364110197629	2	0.896225517859137	2	0.896225517859137	NA	NA	SegRatio=0,AbsMeanSigma=0,pvalue=0.967306302454844,pvalueTTest=0.971125713392774,
chr2	29519730	29519844	ALK	ALK00059	-0.048195831897355	2	-0.00152364110197629	2	0.896225517859137	2	0.896225517859137	NA	NA	SegRatio=0,AbsMeanSigma=0,pvalue=0.967306302454844,pvalueTTest=0.971125713392774,
chr2	29519814	29519931	ALK	ALK00060	0.282436360746486	2	-0.00152364110197629	2	0.896225517859137	2	0.896225517859137	NA	NA	SegRatio=0,AbsMeanSigma=0,pvalue=0.967306302454844,pvalueTTest=0.971125713392774,
chr2	29519875	29519988	ALK	ALK00061	0.0958633724385811	2	-0.00152364110197629	2	0.896225517859137	2	0.896225517859137	NA	NA	SegRatio=0,AbsMeanSigma=0,pvalue=0.967306302454844,pvalueTTest=0.971125713392774,
chr2	29541128	29541245	ALK	ALK00062	0.00557056573096384	2	-0.00152364110197629	2	0.896225517859137	2	0.896225517859137	NA	NA	SegRatio=0,AbsMeanSigma=0,pvalue=0.967306302454844,pvalueTTest=0.971125713392774,
chr2	29541212	29541329	ALK	ALK00063	0.0164812826140145	2	-0.00152364110197629	2	0.896225517859137	2	0.896225517859137	NA	NA	SegRatio=0,AbsMeanSigma=0,pvalue=0.967306302454844,pvalueTTest=0.971125713392774,
chr2	29543584	29543701	ALK	ALK00064	0.0100897582184814	2	-0.00152364110197629	2	0.896225517859137	2	0.896225517859137	NA	NA	SegRatio=0,AbsMeanSigma=0,pvalue=0.967306302454844,pvalueTTest=0.971125713392774,
chr2	29543655	29543771	ALK	ALK00065	0.0302088479001977	2	-0.00152364110197629	2	0.896225517859137	2	0.896225517859137	NA	NA	SegRatio=0,AbsMeanSigma=0,pvalue=0.967306302454844,pvalueTTest=0.971125713392774,
chr2	29551137	29551257	ALK	ALK00066	-0.147173656522009	2	-0.00152364110197629	2	0.896225517859137	2	0.896225517859137	NA	NA	SegRatio=0,AbsMeanSigma=0,pvalue=0.967306302454844,pvalueTTest=0.971125713392774,
chr2	29551235	29551340	ALK	ALK00067	-0.0271021490482681	2	-0.00152364110197629	2	0.896225517859137	2	0.896225517859137	NA	NA	SegRatio=0,AbsMeanSigma=0,pvalue=0.967306302454844,pvalueTTest=0.971125713392774,
chr2	29551330	29551441	ALK	ALK00068	NA	2	-0.00152364110197629	2	0.896225517859137	2	0.896225517859137	NA	NA	SegRatio=0,AbsMeanSigma=0,pvalue=0.967306302454844,pvalueTTest=0.971125713392774,
chr2	29606563	29606677	ALK	ALK00069	0.107655772541529	2	-0.00152364110197629	2	0.896225517859137	2	0.896225517859137	NA	NA	SegRatio=0,AbsMeanSigma=0,pvalue=0.967306302454844,pvalueTTest=0.971125713392774,
chr2	29606667	29606783	ALK	ALK00070	0.0717353042991856	2	-0.00152364110197629	2	0.896225517859137	2	0.896225517859137	NA	NA	SegRatio=0,AbsMeanSigma=0,pvalue=0.967306302454844,pvalueTTest=0.971125713392774,
chr2	29754741	29754848	ALK	ALK00071	0.0852871156116953	2	-0.00152364110197629	2	0.896225517859137	2	0.896225517859137	NA	NA	SegRatio=0,AbsMeanSigma=0,pvalue=0.967306302454844,pvalueTTest=0.971125713392774,
chr2	29754818	29754935	ALK	ALK00072	-0.0476794116850643	2	-0.00152364110197629	2	0.896225517859137	2	0.896225517859137	NA	NA	SegRatio=0,AbsMeanSigma=0,pvalue=0.967306302454844,pvalueTTest=0.971125713392774,
chr2	29754934	29755052	ALK	ALK00073	0.10337144230839	2	-0.00152364110197629	2	0.896225517859137	2	0.896225517859137	NA	NA	SegRatio=0,AbsMeanSigma=0,pvalue=0.967306302454844,pvalueTTest=0.971125713392774,
chr2	29917634	29917751	ALK	ALK00074	0.135997226633022	2	-0.00152364110197629	2	0.896225517859137	2	0.896225517859137	NA	NA	SegRatio=0,AbsMeanSigma=0,pvalue=0.967306302454844,pvalueTTest=0.971125713392774,
chr2	29917742	29917861	ALK	ALK00075	-0.224853703485863	2	-0.00152364110197629	2	0.896225517859137	2	0.896225517859137	NA	NA	SegRatio=0,AbsMeanSigma=0,pvalue=0.967306302454844,pvalueTTest=0.971125713392774,
chr2	29917826	29917919	ALK	ALK00076	-0.302230356077461	2	-0.00152364110197629	2	0.896225517859137	2	0.896225517859137	NA	NA	SegRatio=0,AbsMeanSigma=0,pvalue=0.967306302454844,pvalueTTest=0.971125713392774,
chr2	29940373	29940482	ALK	ALK00077	-0.00331486660207073	2	-0.00152364110197629	2	0.896225517859137	2	0.896225517859137	NA	NA	SegRatio=0,AbsMeanSigma=0,pvalue=0.967306302454844,pvalueTTest=0.971125713392774,
chr2	29940481	29940585	ALK	ALK00078	-0.371006898877721	2	-0.00152364110197629	2	0.896225517859137	2	0.896225517859137	NA	NA	SegRatio=0,AbsMeanSigma=0,pvalue=0.967306302454844,pvalueTTest=0.971125713392774,
chr2	30142816	30142955	ALK	ALK00079	0.244687735272884	2	-0.00152364110197629	2	0.896225517859137	2	0.896225517859137	NA	NA	SegRatio=0,AbsMeanSigma=0,pvalue=0.967306302454844,pvalueTTest=0.971125713392774,
chr2	30142877	30142997	ALK	ALK00080	0.418316600510396	2	-0.00152364110197629	2	0.896225517859137	2	0.896225517859137	NA	NA	SegRatio=0,AbsMeanSigma=0,pvalue=0.967306302454844,pvalueTTest=0.971125713392774,
chr2	30142949	30143016	ALK	ALK00081	0.549930081032078	2	-0.00152364110197629	2	0.896225517859137	2	0.896225517859137	NA	NA	SegRatio=0,AbsMeanSigma=0,pvalue=0.967306302454844,pvalueTTest=0.971125713392774,
chr2	30143003	30143141	ALK	ALK00082	NA	2	-0.00152364110197629	2	0.896225517859137	2	0.896225517859137	NA	NA	SegRatio=0,AbsMeanSigma=0,pvalue=0.967306302454844,pvalueTTest=0.971125713392774,
chr2	47600571	47600681	EPCAM	EPCAM00001	0.0997301751258556	2	-0.00152364110197629	2	0.855091884838052	2	0.855091884838052	NA	NA	SegRatio=0,AbsMeanSigma=0,pvalue=0.967306302454844,pvalueTTest=0.971125713392774,
chr2	47600663	47600766	EPCAM	EPCAM00002	0.405458715736716	2	-0.00152364110197629	2	0.855091884838052	2	0.855091884838052	NA	NA	SegRatio=0,AbsMeanSigma=0,pvalue=0.967306302454844,pvalueTTest=0.971125713392774,
chr2	47600875	47600962	EPCAM	EPCAM00003	-0.0866843133993922	2	-0.00152364110197629	2	0.855091884838052	2	0.855091884838052	NA	NA	SegRatio=0,AbsMeanSigma=0,pvalue=0.967306302454844,pvalueTTest=0.971125713392774,
chr2	47600938	47601040	EPCAM	EPCAM00004	0.0810146464023384	2	-0.00152364110197629	2	0.855091884838052	2	0.855091884838052	NA	NA	SegRatio=0,AbsMeanSigma=0,pvalue=0.967306302454844,pvalueTTest=0.971125713392774,
chr2	47601038	47601158	EPCAM	EPCAM00005	0.303336466582465	2	-0.00152364110197629	2	0.855091884838052	2	0.855091884838052	NA	NA	SegRatio=0,AbsMeanSigma=0,pvalue=0.967306302454844,pvalueTTest=0.971125713392774,
chr2	47601151	47601264	EPCAM	EPCAM00006	-0.175787105831124	2	-0.00152364110197629	2	0.855091884838052	2	0.855091884838052	NA	NA	SegRatio=0,AbsMeanSigma=0,pvalue=0.967306302454844,pvalueTTest=0.971125713392774,
chr2	47602339	47602443	EPCAM	EPCAM00007	0.133113477164197	2	-0.00152364110197629	2	0.855091884838052	2	0.855091884838052	NA	NA	SegRatio=0,AbsMeanSigma=0,pvalue=0.967306302454844,pvalueTTest=0.971125713392774,
chr2	47602389	47602486	EPCAM	EPCAM00008	-0.0529262256380435	2	-0.00152364110197629	2	0.855091884838052	2	0.855091884838052	NA	NA	SegRatio=0,AbsMeanSigma=0,pvalue=0.967306302454844,pvalueTTest=0.971125713392774,
chr2	47604086	47604200	EPCAM	EPCAM00009	0.108102393277382	2	-0.00152364110197629	2	0.855091884838052	2	0.855091884838052	NA	NA	SegRatio=0,AbsMeanSigma=0,pvalue=0.967306302454844,pvalueTTest=0.971125713392774,
chr2	47604173	47604288	EPCAM	EPCAM00010	-0.00690031587970971	2	-0.00152364110197629	2	0.855091884838052	2	0.855091884838052	NA	NA	SegRatio=0,AbsMeanSigma=0,pvalue=0.967306302454844,pvalueTTest=0.971125713392774,
chr2	47606015	47606116	EPCAM	EPCAM00011	NA	2	-0.00152364110197629	2	0.855091884838052	2	0.855091884838052	NA	NA	SegRatio=0,AbsMeanSigma=0,pvalue=0.967306302454844,pvalueTTest=0.971125713392774,
chr2	47606112	47606222	EPCAM	EPCAM00012	-0.109275864494044	2	-0.00152364110197629	2	0.855091884838052	2	0.855091884838052	NA	NA	SegRatio=0,AbsMeanSigma=0,pvalue=0.967306302454844,pvalueTTest=0.971125713392774,
chr2	47606866	47606977	EPCAM	EPCAM00013	-0.112881376592742	2	-0.00152364110197629	2	0.855091884838052	2	0.855091884838052	NA	NA	SegRatio=0,AbsMeanSigma=0,pvalue=0.967306302454844,pvalueTTest=0.971125713392774,
chr2	47606960	47607077	EPCAM	EPCAM00014	0.126834945413213	2	-0.00152364110197629	2	0.855091884838052	2	0.855091884838052	NA	NA	SegRatio=0,AbsMeanSigma=0,pvalue=0.967306302454844,pvalueTTest=0.971125713392774,
chr2	47607041	47607159	EPCAM	EPCAM00015	-0.125543505472732	2	-0.00152364110197629	2	0.855091884838052	2	0.855091884838052	NA	NA	SegRatio=0,AbsMeanSigma=0,pvalue=0.967306302454844,pvalueTTest=0.971125713392774,
chr2	47612282	47612391	EPCAM	EPCAM00016	-0.0884787514295324	2	-0.00152364110197629	2	0.855091884838052	2	0.855091884838052	NA	NA	SegRatio=0,AbsMeanSigma=0,pvalue=0.967306302454844,pvalueTTest=0.971125713392774,
chr2	47613668	47613765	EPCAM	EPCAM00017	NA	2	-0.00152364110197629	2	0.855091884838052	2	0.855091884838052	NA	NA	SegRatio=0,AbsMeanSigma=0,pvalue=0.967306302454844,pvalueTTest=0.971125713392774,
chr2	47613727	47613837	EPCAM	EPCAM00018	-0.229803817613647	2	-0.00152364110197629	2	0.855091884838052	2	0.855091884838052	NA	NA	SegRatio=0,AbsMeanSigma=0,pvalue=0.967306302454844,pvalueTTest=0.971125713392774,
chr3	100432492	100432584	TFG	TFG00001	0.159110694511184	2	0.00485553449337107	2	0.144628164676836	2	0.144628164676836	NA	NA	SegRatio=0,AbsMeanSigma=0.23,pvalue=0.0972177044821057,pvalueTTest=0.482552392725692,
chr3	100432552	100432662	TFG	TFG00002.TFG00003	0.13420438957323	2	0.00485553449337107	2	0.144628164676836	2	0.144628164676836	NA	NA	SegRatio=0,AbsMeanSigma=0.23,pvalue=0.0972177044821057,pvalueTTest=0.482552392725692,
chr3	100432675	100432809	TFG	TFG00004	0.119378860581971	2	0.00485553449337107	2	0.144628164676836	2	0.144628164676836	NA	NA	SegRatio=0,AbsMeanSigma=0.23,pvalue=0.0972177044821057,pvalueTTest=0.482552392725692,
chr3	100438720	100438856	TFG	TFG00005	NA	2	0.00485553449337107	2	0.144628164676836	2	0.144628164676836	NA	NA	SegRatio=0,AbsMeanSigma=0.23,pvalue=0.0972177044821057,pvalueTTest=0.482552392725692,
chr3	100438869	100438980	TFG	TFG00006	NA	2	0.00485553449337107	2	0.144628164676836	2	0.144628164676836	NA	NA	SegRatio=0,AbsMeanSigma=0.23,pvalue=0.0972177044821057,pvalueTTest=0.482552392725692,
chr3	100447567	100447679	TFG	TFG00007	0.174395932087314	2	0.00485553449337107	2	0.144628164676836	2	0.144628164676836	NA	NA	SegRatio=0,AbsMeanSigma=0.23,pvalue=0.0972177044821057,pvalueTTest=0.482552392725692,
chr3	100447658	100447776	TFG	TFG00008	-0.171259336793575	2	0.00485553449337107	2	0.144628164676836	2	0.144628164676836	NA	NA	SegRatio=0,AbsMeanSigma=0.23,pvalue=0.0972177044821057,pvalueTTest=0.482552392725692,
chr3	100451298	100451414	TFG	TFG00009	-0.0288763278015463	2	0.00485553449337107	2	0.144628164676836	2	0.144628164676836	NA	NA	SegRatio=0,AbsMeanSigma=0.23,pvalue=0.0972177044821057,pvalueTTest=0.482552392725692,
chr3	100451415	100451530	TFG	TFG00010	-0.022846409294621	2	0.00485553449337107	2	0.144628164676836	2	0.144628164676836	NA	NA	SegRatio=0,AbsMeanSigma=0.23,pvalue=0.0972177044821057,pvalueTTest=0.482552392725692,
chr3	100451510	100451624	TFG	TFG00011	0.128809269598268	2	0.00485553449337107	2	0.144628164676836	2	0.144628164676836	NA	NA	SegRatio=0,AbsMeanSigma=0.23,pvalue=0.0972177044821057,pvalueTTest=0.482552392725692,
chr3	100455395	100455513	TFG	TFG00012	0.1076918818976	2	0.00485553449337107	2	0.144628164676836	2	0.144628164676836	NA	NA	SegRatio=0,AbsMeanSigma=0.23,pvalue=0.0972177044821057,pvalueTTest=0.482552392725692,
chr3	100455458	100455573	TFG	TFG00013	-0.00731294389434508	2	0.00485553449337107	2	0.144628164676836	2	0.144628164676836	NA	NA	SegRatio=0,AbsMeanSigma=0.23,pvalue=0.0972177044821057,pvalueTTest=0.482552392725692,
chr3	100455530	100455646	TFG	TFG00014	0.0733256965830628	2	0.00485553449337107	2	0.144628164676836	2	0.144628164676836	NA	NA	SegRatio=0,AbsMeanSigma=0.23,pvalue=0.0972177044821057,pvalueTTest=0.482552392725692,
chr3	100463645	100463763	TFG	TFG00015	-0.0878728456260558	2	0.00485553449337107	2	0.144628164676836	2	0.144628164676836	NA	NA	SegRatio=0,AbsMeanSigma=0.23,pvalue=0.0972177044821057,pvalueTTest=0.482552392725692,
chr3	100463692	100463788	TFG	TFG00016	0.0918423814750205	2	0.00485553449337107	2	0.144628164676836	2	0.144628164676836	NA	NA	SegRatio=0,AbsMeanSigma=0.23,pvalue=0.0972177044821057,pvalueTTest=0.482552392725692,
chr3	100466928	100467024	TFG	TFG00017	-0.0238429869798135	2	0.00485553449337107	2	0.144628164676836	2	0.144628164676836	NA	NA	SegRatio=0,AbsMeanSigma=0.23,pvalue=0.0972177044821057,pvalueTTest=0.482552392725692,
chr3	100466997	100467094	TFG	TFG00018	0.0734629394812931	2	0.00485553449337107	2	0.144628164676836	2	0.144628164676836	NA	NA	SegRatio=0,AbsMeanSigma=0.23,pvalue=0.0972177044821057,pvalueTTest=0.482552392725692,
chr3	100467092	100467207	TFG	TFG00019	0.0127901868068504	2	0.00485553449337107	2	0.144628164676836	2	0.144628164676836	NA	NA	SegRatio=0,AbsMeanSigma=0.23,pvalue=0.0972177044821057,pvalueTTest=0.482552392725692,
chr3	100467201	100467305	TFG	TFG00020	-0.0389672838024697	2	0.00485553449337107	2	0.144628164676836	2	0.144628164676836	NA	NA	SegRatio=0,AbsMeanSigma=0.23,pvalue=0.0972177044821057,pvalueTTest=0.482552392725692,
chr3	100467283	100467397	TFG	TFG00021	-0.0667993571913396	2	0.00485553449337107	2	0.144628164676836	2	0.144628164676836	NA	NA	SegRatio=0,AbsMeanSigma=0.23,pvalue=0.0972177044821057,pvalueTTest=0.482552392725692,
chr3	142985490	142985606	SLC9A9	SLC9A900001	0.0928465276933166	2	0.00485553449337107	2	0.148731130080345	2	0.148731130080345	NA	NA	SegRatio=0,AbsMeanSigma=0.23,pvalue=0.0972177044821057,pvalueTTest=0.482552392725692,
chr3	142985580	142985698	SLC9A9	SLC9A900002	-0.0355967997694167	2	0.00485553449337107	2	0.148731130080345	2	0.148731130080345	NA	NA	SegRatio=0,AbsMeanSigma=0.23,pvalue=0.0972177044821057,pvalueTTest=0.482552392725692,
chr3	142985668	142985784	SLC9A9	SLC9A900003	-0.109398234209487	2	0.00485553449337107	2	0.148731130080345	2	0.148731130080345	NA	NA	SegRatio=0,AbsMeanSigma=0.23,pvalue=0.0972177044821057,pvalueTTest=0.482552392725692,
chr3	142985776	142985894	SLC9A9	SLC9A900004	0.0481618311937922	2	0.00485553449337107	2	0.148731130080345	2	0.148731130080345	NA	NA	SegRatio=0,AbsMeanSigma=0.23,pvalue=0.0972177044821057,pvalueTTest=0.482552392725692,
chr3	142987693	142987813	SLC9A9	SLC9A900005	0.121347285717218	2	0.00485553449337107	2	0.148731130080345	2	0.148731130080345	NA	NA	SegRatio=0,AbsMeanSigma=0.23,pvalue=0.0972177044821057,pvalueTTest=0.482552392725692,
chr3	142987740	142987848	SLC9A9	SLC9A900006	-0.0385452613116546	2	0.00485553449337107	2	0.148731130080345	2	0.148731130080345	NA	NA	SegRatio=0,AbsMeanSigma=0.23,pvalue=0.0972177044821057,pvalueTTest=0.482552392725692,
chr3	143082305	143082423	SLC9A9	SLC9A900007	0.00303183480769979	2	0.00485553449337107	2	0.148731130080345	2	0.148731130080345	NA	NA	SegRatio=0,AbsMeanSigma=0.23,pvalue=0.0972177044821057,pvalueTTest=0.482552392725692,
chr3	143082385	143082519	SLC9A9	SLC9A900008	NA	2	0.00485553449337107	2	0.148731130080345	2	0.148731130080345	NA	NA	SegRatio=0,AbsMeanSigma=0.23,pvalue=0.0972177044821057,pvalueTTest=0.482552392725692,
chr3	143100832	143100949	SLC9A9	SLC9A900009	0.0463444433141224	2	0.00485553449337107	2	0.148731130080345	2	0.148731130080345	NA	NA	SegRatio=0,AbsMeanSigma=0.23,pvalue=0.0972177044821057,pvalueTTest=0.482552392725692,
chr3	143100945	143101059	SLC9A9	SLC9A900010	0.0533317325209829	2	0.00485553449337107	2	0.148731130080345	2	0.148731130080345	NA	NA	SegRatio=0,AbsMeanSigma=0.23,pvalue=0.0972177044821057,pvalueTTest=0.482552392725692,
chr3	143185800	143185904	SLC9A9	SLC9A900011	-0.0219900781397727	2	0.00485553449337107	2	0.148731130080345	2	0.148731130080345	NA	NA	SegRatio=0,AbsMeanSigma=0.23,pvalue=0.0972177044821057,pvalueTTest=0.482552392725692,
chr3	143185867	143185971	SLC9A9	SLC9A900012	0.0274984543211445	2	0.00485553449337107	2	0.148731130080345	2	0.148731130080345	NA	NA	SegRatio=0,AbsMeanSigma=0.23,pvalue=0.0972177044821057,pvalueTTest=0.482552392725692,
chr3	143185969	143186083	SLC9A9	SLC9A900013	-0.0977079296851581	2	0.00485553449337107	2	0.148731130080345	2	0.148731130080345	NA	NA	SegRatio=0,AbsMeanSigma=0.23,pvalue=0.0972177044821057,pvalueTTest=0.482552392725692,
chr3	143212463	143212567	SLC9A9	SLC9A900014	-0.0737264981924378	2	0.00485553449337107	2	0.148731130080345	2	0.148731130080345	NA	NA	SegRatio=0,AbsMeanSigma=0.23,pvalue=0.0972177044821057,pvalueTTest=0.482552392725692,
chr3	143212561	143212678	SLC9A9	SLC9A900015	0.0552986021555363	2	0.00485553449337107	2	0.148731130080345	2	0.148731130080345	NA	NA	SegRatio=0,AbsMeanSigma=0.23,pvalue=0.0972177044821057,pvalueTTest=0.482552392725692,
chr3	143214149	143214244	SLC9A9	SLC9A900016	-0.0328561281666127	2	0.00485553449337107	2	0.148731130080345	2	0.148731130080345	NA	NA	SegRatio=0,AbsMeanSigma=0.23,pvalue=0.0972177044821057,pvalueTTest=0.482552392725692,
chr3	143214233	143214346	SLC9A9	SLC9A900017	-0.160725609961266	2	0.00485553449337107	2	0.148731130080345	2	0.148731130080345	NA	NA	SegRatio=0,AbsMeanSigma=0.23,pvalue=0.0972177044821057,pvalueTTest=0.482552392725692,
chr3	143271160	143271264	SLC9A9	SLC9A900018	-0.110789259594541	2	0.00485553449337107	2	0.148731130080345	2	0.148731130080345	NA	NA	SegRatio=0,AbsMeanSigma=0.23,pvalue=0.0972177044821057,pvalueTTest=0.482552392725692,
chr3	143271262	143271344	SLC9A9	SLC9A900019	-0.096113638893402	2	0.00485553449337107	2	0.148731130080345	2	0.148731130080345	NA	NA	SegRatio=0,AbsMeanSigma=0.23,pvalue=0.0972177044821057,pvalueTTest=0.482552392725692,
chr3	143292902	143293017	SLC9A9	SLC9A900020	0.149133152790803	2	0.00485553449337107	2	0.148731130080345	2	0.148731130080345	NA	NA	SegRatio=0,AbsMeanSigma=0.23,pvalue=0.0972177044821057,pvalueTTest=0.482552392725692,
chr3	143292973	143293083	SLC9A9	SLC9A900021	0.0759541481451051	2	0.00485553449337107	2	0.148731130080345	2	0.148731130080345	NA	NA	SegRatio=0,AbsMeanSigma=0.23,pvalue=0.0972177044821057,pvalueTTest=0.482552392725692,
chr3	143297405	143297525	SLC9A9	SLC9A900022	0.00490716774009336	2	0.00485553449337107	2	0.148731130080345	2	0.148731130080345	NA	NA	SegRatio=0,AbsMeanSigma=0.23,pvalue=0.0972177044821057,pvalueTTest=0.482552392725692,
chr3	143297503	143297619	SLC9A9	SLC9A900023	0.0696735791518179	2	0.00485553449337107	2	0.148731130080345	2	0.148731130080345	NA	NA	SegRatio=0,AbsMeanSigma=0.23,pvalue=0.0972177044821057,pvalueTTest=0.482552392725692,
chr3	143371024	143371124	SLC9A9	SLC9A900024	-0.0999023357912125	2	0.00485553449337107	2	0.148731130080345	2	0.148731130080345	NA	NA	SegRatio=0,AbsMeanSigma=0.23,pvalue=0.0972177044821057,pvalueTTest=0.482552392725692,
chr3	143371117	143371228	SLC9A9	SLC9A900025	-0.145401936960534	2	0.00485553449337107	2	0.148731130080345	2	0.148731130080345	NA	NA	SegRatio=0,AbsMeanSigma=0.23,pvalue=0.0972177044821057,pvalueTTest=0.482552392725692,
chr3	143411962	143412072	SLC9A9	SLC9A900026	-0.0284280167541626	2	0.00485553449337107	2	0.148731130080345	2	0.148731130080345	NA	NA	SegRatio=0,AbsMeanSigma=0.23,pvalue=0.0972177044821057,pvalueTTest=0.482552392725692,
chr3	143412042	143412107	SLC9A9	SLC9A900027	NA	2	0.00485553449337107	2	0.148731130080345	2	0.148731130080345	NA	NA	SegRatio=0,AbsMeanSigma=0.23,pvalue=0.0972177044821057,pvalueTTest=0.482552392725692,
chr3	143412093	143412205	SLC9A9	SLC9A900028	0.0673872402242085	2	0.00485553449337107	2	0.148731130080345	2	0.148731130080345	NA	NA	SegRatio=0,AbsMeanSigma=0.23,pvalue=0.0972177044821057,pvalueTTest=0.482552392725692,
chr3	143513793	143513909	SLC9A9	SLC9A900029	0.00485553449337107	2	0.00485553449337107	2	0.148731130080345	2	0.148731130080345	NA	NA	SegRatio=0,AbsMeanSigma=0.23,pvalue=0.0972177044821057,pvalueTTest=0.482552392725692,
chr3	143513903	143514014	SLC9A9	SLC9A900030	-2.53531429577024	2	-1.69195138380991	2	0.148731130080345	2	0.148731130080345	q-value=6.80095969628998e-05, copies=0	NA	SegRatio=-1.69,AbsMeanSigma=9.39,pvalue=1.6506110431888e-59,pvalueTTest=0.312147578075956,Adjusted:byPvalueTTestRatio;
chr3	143515625	143515740	SLC9A9	SLC9A900031	NA	2	-1.69195138380991	2	0.148731130080345	2	0.148731130080345	NA	NA	SegRatio=-1.69,AbsMeanSigma=9.39,pvalue=1.6506110431888e-59,pvalueTTest=0.312147578075956,Adjusted:byPvalueTTestRatio;
chr3	143515705	143515776	SLC9A9	SLC9A900032	-0.794804541400405	2	-1.69195138380991	2	0.148731130080345	2	0.148731130080345	q-value=0.000434770125161523, copies=1	NA	SegRatio=-1.69,AbsMeanSigma=9.39,pvalue=1.6506110431888e-59,pvalueTTest=0.312147578075956,Adjusted:byPvalueTTestRatio;
chr3	143550765	143550878	SLC9A9	SLC9A900033	NA	2	-0.0715182456896272	2	0.148731130080345	2	0.148731130080345	NA	NA	SegRatio=-0.07,AbsMeanSigma=0.45,pvalue=0.000484682938298814,pvalueTTest=0.0299911943637795,
chr3	143550879	143550988	SLC9A9	SLC9A900034	-0.0705337602948917	2	-0.0715182456896272	2	0.148731130080345	2	0.148731130080345	NA	NA	SegRatio=-0.07,AbsMeanSigma=0.45,pvalue=0.000484682938298814,pvalueTTest=0.0299911943637795,
chr3	143550976	143551095	SLC9A9	SLC9A900035	-0.10080035942534	2	-0.0715182456896272	2	0.148731130080345	2	0.148731130080345	NA	NA	SegRatio=-0.07,AbsMeanSigma=0.45,pvalue=0.000484682938298814,pvalueTTest=0.0299911943637795,
chr3	143566963	143567082	SLC9A9	SLC9A900036	-0.0887199109902919	2	-0.0715182456896272	2	0.148731130080345	2	0.148731130080345	NA	NA	SegRatio=-0.07,AbsMeanSigma=0.45,pvalue=0.000484682938298814,pvalueTTest=0.0299911943637795,
chr3	143567064	143567170	SLC9A9	SLC9A900037	-0.0206209937102399	2	-0.0715182456896272	2	0.148731130080345	2	0.148731130080345	NA	NA	SegRatio=-0.07,AbsMeanSigma=0.45,pvalue=0.000484682938298814,pvalueTTest=0.0299911943637795,
chr3	143567155	143567266	SLC9A9	SLC9A900038	-0.0138639714585599	2	-0.0715182456896272	2	0.148731130080345	2	0.148731130080345	NA	NA	SegRatio=-0.07,AbsMeanSigma=0.45,pvalue=0.000484682938298814,pvalueTTest=0.0299911943637795,
chr3	178916573	178916682	PIK3CA	PIK3CA00001	0.0640238610096162	2	-0.0715182456896272	2	0.0484900691774538	2	0.0484900691774538	NA	NA	SegRatio=-0.07,AbsMeanSigma=0.45,pvalue=0.000484682938298814,pvalueTTest=0.0299911943637795,
chr3	178916639	178916748	PIK3CA	PIK3CA00002	0.1214769102205	2	-0.0715182456896272	2	0.0484900691774538	2	0.0484900691774538	NA	NA	SegRatio=-0.07,AbsMeanSigma=0.45,pvalue=0.000484682938298814,pvalueTTest=0.0299911943637795,
chr3	178916746	178916861	PIK3CA	PIK3CA00003	-0.154017800520475	2	-0.0715182456896272	2	0.0484900691774538	2	0.0484900691774538	NA	NA	SegRatio=-0.07,AbsMeanSigma=0.45,pvalue=0.000484682938298814,pvalueTTest=0.0299911943637795,
chr3	178916803	178916912	PIK3CA	PIK3CA00004	0.0576547867948302	2	-0.0715182456896272	2	0.0484900691774538	2	0.0484900691774538	NA	NA	SegRatio=-0.07,AbsMeanSigma=0.45,pvalue=0.000484682938298814,pvalueTTest=0.0299911943637795,
chr3	178916888	178916991	PIK3CA	PIK3CA00005	-0.00805836034023627	2	-0.0715182456896272	2	0.0484900691774538	2	0.0484900691774538	NA	NA	SegRatio=-0.07,AbsMeanSigma=0.45,pvalue=0.000484682938298814,pvalueTTest=0.0299911943637795,
chr3	178917449	178917559	PIK3CA	PIK3CA00006	-0.337196846400939	2	-0.0715182456896272	2	0.0484900691774538	2	0.0484900691774538	NA	NA	SegRatio=-0.07,AbsMeanSigma=0.45,pvalue=0.000484682938298814,pvalueTTest=0.0299911943637795,
chr3	178917537	178917648	PIK3CA	PIK3CA00007	0.0849386498818267	2	-0.0715182456896272	2	0.0484900691774538	2	0.0484900691774538	NA	NA	SegRatio=-0.07,AbsMeanSigma=0.45,pvalue=0.000484682938298814,pvalueTTest=0.0299911943637795,
chr3	178917608	178917721	PIK3CA	PIK3CA00008	NA	2	-0.0715182456896272	2	0.0484900691774538	2	0.0484900691774538	NA	NA	SegRatio=-0.07,AbsMeanSigma=0.45,pvalue=0.000484682938298814,pvalueTTest=0.0299911943637795,
chr3	178919054	178919109	PIK3CA	PIK3CA00009	NA	2	-0.0715182456896272	2	0.0484900691774538	2	0.0484900691774538	NA	NA	SegRatio=-0.07,AbsMeanSigma=0.45,pvalue=0.000484682938298814,pvalueTTest=0.0299911943637795,
chr3	178919110	178919217	PIK3CA	PIK3CA00010	-0.14449271929992	2	-0.0715182456896272	2	0.0484900691774538	2	0.0484900691774538	NA	NA	SegRatio=-0.07,AbsMeanSigma=0.45,pvalue=0.000484682938298814,pvalueTTest=0.0299911943637795,
chr3	178919194	178919308	PIK3CA	PIK3CA00011	NA	2	-0.0715182456896272	2	0.0484900691774538	2	0.0484900691774538	NA	NA	SegRatio=-0.07,AbsMeanSigma=0.45,pvalue=0.000484682938298814,pvalueTTest=0.0299911943637795,
chr3	178919262	178919372	PIK3CA	PIK3CA00012	NA	2	-0.0715182456896272	2	0.0484900691774538	2	0.0484900691774538	NA	NA	SegRatio=-0.07,AbsMeanSigma=0.45,pvalue=0.000484682938298814,pvalueTTest=0.0299911943637795,
chr3	178921311	178921424	PIK3CA	PIK3CA00013	-0.0810976900671731	2	-0.0715182456896272	2	0.0484900691774538	2	0.0484900691774538	NA	NA	SegRatio=-0.07,AbsMeanSigma=0.45,pvalue=0.000484682938298814,pvalueTTest=0.0299911943637795,
chr3	178921415	178921531	PIK3CA	PIK3CA00014	-0.044563941454037	2	-0.0715182456896272	2	0.0484900691774538	2	0.0484900691774538	NA	NA	SegRatio=-0.07,AbsMeanSigma=0.45,pvalue=0.000484682938298814,pvalueTTest=0.0299911943637795,
chr3	178921506	178921581	PIK3CA	PIK3CA00015	NA	2	-0.0715182456896272	2	0.0484900691774538	2	0.0484900691774538	NA	NA	SegRatio=-0.07,AbsMeanSigma=0.45,pvalue=0.000484682938298814,pvalueTTest=0.0299911943637795,
chr3	178921573	178921687	PIK3CA	PIK3CA00016	NA	2	-0.0715182456896272	2	0.0484900691774538	2	0.0484900691774538	NA	NA	SegRatio=-0.07,AbsMeanSigma=0.45,pvalue=0.000484682938298814,pvalueTTest=0.0299911943637795,
chr3	178922256	178922366	PIK3CA	PIK3CA00017	-0.03009086360278	2	-0.0715182456896272	2	0.0484900691774538	2	0.0484900691774538	NA	NA	SegRatio=-0.07,AbsMeanSigma=0.45,pvalue=0.000484682938298814,pvalueTTest=0.0299911943637795,
chr3	178922321	178922416	PIK3CA	PIK3CA00018	-0.49757647929644	2	-0.0715182456896272	2	0.0484900691774538	2	0.0484900691774538	NA	NA	SegRatio=-0.07,AbsMeanSigma=0.45,pvalue=0.000484682938298814,pvalueTTest=0.0299911943637795,
chr3	178927321	178927438	PIK3CA	PIK3CA00019	-0.372488128920321	2	-0.0715182456896272	2	0.0484900691774538	2	0.0484900691774538	NA	NA	SegRatio=-0.07,AbsMeanSigma=0.45,pvalue=0.000484682938298814,pvalueTTest=0.0299911943637795,
chr3	178927432	178927532	PIK3CA	PIK3CA00020	0.0705271367891024	2	-0.0715182456896272	2	0.0484900691774538	2	0.0484900691774538	NA	NA	SegRatio=-0.07,AbsMeanSigma=0.45,pvalue=0.000484682938298814,pvalueTTest=0.0299911943637795,
chr3	178927892	178927988	PIK3CA	PIK3CA00021	-0.612999340902363	2	-0.0715182456896272	2	0.0484900691774538	2	0.0484900691774538	NA	NA	SegRatio=-0.07,AbsMeanSigma=0.45,pvalue=0.000484682938298814,pvalueTTest=0.0299911943637795,
chr3	178928028	178928104	PIK3CA	PIK3CA00022	0.0368446150638152	2	-0.0715182456896272	2	0.0484900691774538	2	0.0484900691774538	NA	NA	SegRatio=-0.07,AbsMeanSigma=0.45,pvalue=0.000484682938298814,pvalueTTest=0.0299911943637795,
chr3	178928093	178928207	PIK3CA	PIK3CA00023	NA	2	-0.0715182456896272	2	0.0484900691774538	2	0.0484900691774538	NA	NA	SegRatio=-0.07,AbsMeanSigma=0.45,pvalue=0.000484682938298814,pvalueTTest=0.0299911943637795,
chr3	178928180	178928272	PIK3CA	PIK3CA00024	-0.0772677853767811	2	-0.0715182456896272	2	0.0484900691774538	2	0.0484900691774538	NA	NA	SegRatio=-0.07,AbsMeanSigma=0.45,pvalue=0.000484682938298814,pvalueTTest=0.0299911943637795,
chr3	178928246	178928349	PIK3CA	PIK3CA00025	0.0964326762563558	2	-0.0715182456896272	2	0.0484900691774538	2	0.0484900691774538	NA	NA	SegRatio=-0.07,AbsMeanSigma=0.45,pvalue=0.000484682938298814,pvalueTTest=0.0299911943637795,
chr3	178928334	178928443	PIK3CA	PIK3CA00026	-0.124537363256896	2	-0.0715182456896272	2	0.0484900691774538	2	0.0484900691774538	NA	NA	SegRatio=-0.07,AbsMeanSigma=0.45,pvalue=0.000484682938298814,pvalueTTest=0.0299911943637795,
chr3	178936039	178936127	PIK3CA	PIK3CA00027	NA	2	-0.0715182456896272	2	0.0484900691774538	2	0.0484900691774538	NA	NA	SegRatio=-0.07,AbsMeanSigma=0.45,pvalue=0.000484682938298814,pvalueTTest=0.0299911943637795,
chr3	178936065	178936181	PIK3CA	PIK3CA00028	NA	2	-0.0715182456896272	2	0.0484900691774538	2	0.0484900691774538	NA	NA	SegRatio=-0.07,AbsMeanSigma=0.45,pvalue=0.000484682938298814,pvalueTTest=0.0299911943637795,
chr3	178936945	178937056	PIK3CA	PIK3CA00029	-0.079322263905525	2	-0.0715182456896272	2	0.0484900691774538	2	0.0484900691774538	NA	NA	SegRatio=-0.07,AbsMeanSigma=0.45,pvalue=0.000484682938298814,pvalueTTest=0.0299911943637795,
chr3	178937024	178937133	PIK3CA	PIK3CA00030	NA	2	-0.0715182456896272	2	0.0484900691774538	2	0.0484900691774538	NA	NA	SegRatio=-0.07,AbsMeanSigma=0.45,pvalue=0.000484682938298814,pvalueTTest=0.0299911943637795,
chr3	178937306	178937445	PIK3CA	PIK3CA00031	0.0662896509776612	2	-0.0715182456896272	2	0.0484900691774538	2	0.0484900691774538	NA	NA	SegRatio=-0.07,AbsMeanSigma=0.45,pvalue=0.000484682938298814,pvalueTTest=0.0299911943637795,
chr3	178937697	178937804	PIK3CA	PIK3CA00032	0.0233038390296527	2	-0.0715182456896272	2	0.0484900691774538	2	0.0484900691774538	NA	NA	SegRatio=-0.07,AbsMeanSigma=0.45,pvalue=0.000484682938298814,pvalueTTest=0.0299911943637795,
chr3	178937806	178937937	PIK3CA	PIK3CA00033	NA	2	-0.0715182456896272	2	0.0484900691774538	2	0.0484900691774538	NA	NA	SegRatio=-0.07,AbsMeanSigma=0.45,pvalue=0.000484682938298814,pvalueTTest=0.0299911943637795,
chr3	178938711	178938825	PIK3CA	PIK3CA00034	-0.155752817363915	2	-0.0715182456896272	2	0.0484900691774538	2	0.0484900691774538	NA	NA	SegRatio=-0.07,AbsMeanSigma=0.45,pvalue=0.000484682938298814,pvalueTTest=0.0299911943637795,
chr3	178938779	178938889	PIK3CA	PIK3CA00035	0.20798697376426	2	-0.0715182456896272	2	0.0484900691774538	2	0.0484900691774538	NA	NA	SegRatio=-0.07,AbsMeanSigma=0.45,pvalue=0.000484682938298814,pvalueTTest=0.0299911943637795,
chr3	178938839	178938944	PIK3CA	PIK3CA00036	0.103495597884401	2	-0.0715182456896272	2	0.0484900691774538	2	0.0484900691774538	NA	NA	SegRatio=-0.07,AbsMeanSigma=0.45,pvalue=0.000484682938298814,pvalueTTest=0.0299911943637795,
chr3	178938938	178939043	PIK3CA	PIK3CA00037	0.116436473347965	2	-0.0715182456896272	2	0.0484900691774538	2	0.0484900691774538	NA	NA	SegRatio=-0.07,AbsMeanSigma=0.45,pvalue=0.000484682938298814,pvalueTTest=0.0299911943637795,
chr3	178941809	178941915	PIK3CA	PIK3CA00038	-0.379894766646778	2	-0.0715182456896272	2	0.0484900691774538	2	0.0484900691774538	q-value=5.07599525672613e-06, copies=1.5	NA	SegRatio=-0.07,AbsMeanSigma=0.45,pvalue=0.000484682938298814,pvalueTTest=0.0299911943637795,
chr3	178941911	178942019	PIK3CA	PIK3CA00039	0.133715253983964	2	-0.0715182456896272	2	0.0484900691774538	2	0.0484900691774538	NA	NA	SegRatio=-0.07,AbsMeanSigma=0.45,pvalue=0.000484682938298814,pvalueTTest=0.0299911943637795,
chr3	178942385	178942518	PIK3CA	PIK3CA00040	NA	2	-0.0715182456896272	2	0.0484900691774538	2	0.0484900691774538	NA	NA	SegRatio=-0.07,AbsMeanSigma=0.45,pvalue=0.000484682938298814,pvalueTTest=0.0299911943637795,
chr3	178942517	178942629	PIK3CA	PIK3CA00041	-0.0776931445391578	2	-0.0715182456896272	2	0.0484900691774538	2	0.0484900691774538	NA	NA	SegRatio=-0.07,AbsMeanSigma=0.45,pvalue=0.000484682938298814,pvalueTTest=0.0299911943637795,
chr3	178943719	178943847	PIK3CA	PIK3CA00042	-0.208803134899011	2	-0.0715182456896272	2	0.0484900691774538	2	0.0484900691774538	NA	NA	SegRatio=-0.07,AbsMeanSigma=0.45,pvalue=0.000484682938298814,pvalueTTest=0.0299911943637795,
chr3	178946957	178947075	PIK3CA	PIK3CA00043	-0.152292167323673	2	-0.0715182456896272	2	0.0484900691774538	2	0.0484900691774538	NA	NA	SegRatio=-0.07,AbsMeanSigma=0.45,pvalue=0.000484682938298814,pvalueTTest=0.0299911943637795,
chr3	178947074	178947187	PIK3CA	PIK3CA00044	-0.0806772175803942	2	-0.0715182456896272	2	0.0484900691774538	2	0.0484900691774538	NA	NA	SegRatio=-0.07,AbsMeanSigma=0.45,pvalue=0.000484682938298814,pvalueTTest=0.0299911943637795,
chr3	178947155	178947273	PIK3CA	PIK3CA00045	0.0519970513918235	2	-0.0715182456896272	2	0.0484900691774538	2	0.0484900691774538	NA	NA	SegRatio=-0.07,AbsMeanSigma=0.45,pvalue=0.000484682938298814,pvalueTTest=0.0299911943637795,
chr3	178947722	178947819	PIK3CA	PIK3CA00046	-0.0715182456896272	2	-0.0715182456896272	2	0.0484900691774538	2	0.0484900691774538	NA	NA	SegRatio=-0.07,AbsMeanSigma=0.45,pvalue=0.000484682938298814,pvalueTTest=0.0299911943637795,
chr3	178947820	178947935	PIK3CA	PIK3CA00047.PIK3CA00048	0.134799039930797	2	-0.0715182456896272	2	0.0484900691774538	2	0.0484900691774538	NA	NA	SegRatio=-0.07,AbsMeanSigma=0.45,pvalue=0.000484682938298814,pvalueTTest=0.0299911943637795,
chr3	178947963	178948074	PIK3CA	PIK3CA00049	NA	2	-0.0715182456896272	2	0.0484900691774538	2	0.0484900691774538	NA	NA	SegRatio=-0.07,AbsMeanSigma=0.45,pvalue=0.000484682938298814,pvalueTTest=0.0299911943637795,
chr3	178948035	178948147	PIK3CA	PIK3CA00050	-0.234417822678232	2	-0.0715182456896272	2	0.0484900691774538	2	0.0484900691774538	NA	NA	SegRatio=-0.07,AbsMeanSigma=0.45,pvalue=0.000484682938298814,pvalueTTest=0.0299911943637795,
chr3	178948089	178948200	PIK3CA	PIK3CA00051	0.0231609721061198	2	-0.0715182456896272	2	0.0484900691774538	2	0.0484900691774538	NA	NA	SegRatio=-0.07,AbsMeanSigma=0.45,pvalue=0.000484682938298814,pvalueTTest=0.0299911943637795,
chr3	178951861	178951975	PIK3CA	PIK3CA00052	0.030536944525467	2	-0.0715182456896272	2	0.0484900691774538	2	0.0484900691774538	NA	NA	SegRatio=-0.07,AbsMeanSigma=0.45,pvalue=0.000484682938298814,pvalueTTest=0.0299911943637795,
chr3	178951933	178952043	PIK3CA	PIK3CA00053	0.0661832737549603	2	-0.0715182456896272	2	0.0484900691774538	2	0.0484900691774538	NA	NA	SegRatio=-0.07,AbsMeanSigma=0.45,pvalue=0.000484682938298814,pvalueTTest=0.0299911943637795,
chr3	178952039	178952131	PIK3CA	PIK3CA00054	-0.147399106392887	2	-0.0715182456896272	2	0.0484900691774538	2	0.0484900691774538	NA	NA	SegRatio=-0.07,AbsMeanSigma=0.45,pvalue=0.000484682938298814,pvalueTTest=0.0299911943637795,
chr3	178952127	178952243	PIK3CA	PIK3CA00055	0.0705271107800589	2	-0.0715182456896272	2	0.0484900691774538	2	0.0484900691774538	NA	NA	SegRatio=-0.07,AbsMeanSigma=0.45,pvalue=0.000484682938298814,pvalueTTest=0.0299911943637795,
chr5	149357195	149357307	SLC26A2	SLC26A200001	-0.193133944179131	2	-0.0324442108651237	2	0.475805437612093	2	0.475805437612093	NA	NA	SegRatio=-0.03,AbsMeanSigma=0.12,pvalue=0.533552949889653,pvalueTTest=0.475805437612093,
chr5	149357285	149357385	SLC26A2	SLC26A200002	-0.0987198480548415	2	-0.0324442108651237	2	0.475805437612093	2	0.475805437612093	NA	NA	SegRatio=-0.03,AbsMeanSigma=0.12,pvalue=0.533552949889653,pvalueTTest=0.475805437612093,
chr5	149357364	149357484	SLC26A2	SLC26A200003	0.118256741256774	2	-0.0324442108651237	2	0.475805437612093	2	0.475805437612093	NA	NA	SegRatio=-0.03,AbsMeanSigma=0.12,pvalue=0.533552949889653,pvalueTTest=0.475805437612093,
chr5	149357453	149357565	SLC26A2	SLC26A200004	-0.0950868723682001	2	-0.0324442108651237	2	0.475805437612093	2	0.475805437612093	NA	NA	SegRatio=-0.03,AbsMeanSigma=0.12,pvalue=0.533552949889653,pvalueTTest=0.475805437612093,
chr5	149357563	149357669	SLC26A2	SLC26A200005	-0.204170710743289	2	-0.0324442108651237	2	0.475805437612093	2	0.475805437612093	NA	NA	SegRatio=-0.03,AbsMeanSigma=0.12,pvalue=0.533552949889653,pvalueTTest=0.475805437612093,
chr5	149357638	149357754	SLC26A2	SLC26A200006	-0.00384107840383014	2	-0.0324442108651237	2	0.475805437612093	2	0.475805437612093	NA	NA	SegRatio=-0.03,AbsMeanSigma=0.12,pvalue=0.533552949889653,pvalueTTest=0.475805437612093,
chr5	149357699	149357792	SLC26A2	SLC26A200007	0.0838760292464343	2	-0.0324442108651237	2	0.475805437612093	2	0.475805437612093	NA	NA	SegRatio=-0.03,AbsMeanSigma=0.12,pvalue=0.533552949889653,pvalueTTest=0.475805437612093,
chr5	149357771	149357881	SLC26A2	SLC26A200008	0.0130477076334465	2	-0.0324442108651237	2	0.475805437612093	2	0.475805437612093	NA	NA	SegRatio=-0.03,AbsMeanSigma=0.12,pvalue=0.533552949889653,pvalueTTest=0.475805437612093,
chr5	149357876	149357986	SLC26A2	SLC26A200009	-0.0847289198790486	2	-0.0324442108651237	2	0.475805437612093	2	0.475805437612093	NA	NA	SegRatio=-0.03,AbsMeanSigma=0.12,pvalue=0.533552949889653,pvalueTTest=0.475805437612093,
chr5	149359772	149359888	SLC26A2	SLC26A200010	-0.0628486385044602	2	-0.0324442108651237	2	0.475805437612093	2	0.475805437612093	NA	NA	SegRatio=-0.03,AbsMeanSigma=0.12,pvalue=0.533552949889653,pvalueTTest=0.475805437612093,
chr5	149359859	149359964	SLC26A2	SLC26A200011	0.0863447177235172	2	-0.0324442108651237	2	0.475805437612093	2	0.475805437612093	NA	NA	SegRatio=-0.03,AbsMeanSigma=0.12,pvalue=0.533552949889653,pvalueTTest=0.475805437612093,
chr5	149359929	149360042	SLC26A2	SLC26A200012	0.172068661685878	2	-0.0324442108651237	2	0.475805437612093	2	0.475805437612093	NA	NA	SegRatio=-0.03,AbsMeanSigma=0.12,pvalue=0.533552949889653,pvalueTTest=0.475805437612093,
chr5	149360000	149360104	SLC26A2	SLC26A200013	-0.15443994981657	2	-0.0324442108651237	2	0.475805437612093	2	0.475805437612093	NA	NA	SegRatio=-0.03,AbsMeanSigma=0.12,pvalue=0.533552949889653,pvalueTTest=0.475805437612093,
chr5	149360060	149360169	SLC26A2	SLC26A200014	0.0125372758536334	2	-0.0324442108651237	2	0.475805437612093	2	0.475805437612093	NA	NA	SegRatio=-0.03,AbsMeanSigma=0.12,pvalue=0.533552949889653,pvalueTTest=0.475805437612093,
chr5	149360168	149360282	SLC26A2	SLC26A200015	0.126537052317486	2	-0.0324442108651237	2	0.475805437612093	2	0.475805437612093	NA	NA	SegRatio=-0.03,AbsMeanSigma=0.12,pvalue=0.533552949889653,pvalueTTest=0.475805437612093,
chr5	149360279	149360390	SLC26A2	SLC26A200016	-0.0418275520376117	2	-0.0324442108651237	2	0.475805437612093	2	0.475805437612093	NA	NA	SegRatio=-0.03,AbsMeanSigma=0.12,pvalue=0.533552949889653,pvalueTTest=0.475805437612093,
chr5	149360386	149360493	SLC26A2	SLC26A200017	-0.164904742761965	2	-0.0324442108651237	2	0.475805437612093	2	0.475805437612093	NA	NA	SegRatio=-0.03,AbsMeanSigma=0.12,pvalue=0.533552949889653,pvalueTTest=0.475805437612093,
chr5	149360482	149360594	SLC26A2	SLC26A200018	-0.0544214949407236	2	-0.0324442108651237	2	0.475805437612093	2	0.475805437612093	NA	NA	SegRatio=-0.03,AbsMeanSigma=0.12,pvalue=0.533552949889653,pvalueTTest=0.475805437612093,
chr5	149360591	149360703	SLC26A2	SLC26A200019	-0.11409969058891	2	-0.0324442108651237	2	0.475805437612093	2	0.475805437612093	NA	NA	SegRatio=-0.03,AbsMeanSigma=0.12,pvalue=0.533552949889653,pvalueTTest=0.475805437612093,
chr5	149360680	149360795	SLC26A2	SLC26A200020	0.223108856920348	2	-0.0324442108651237	2	0.475805437612093	2	0.475805437612093	NA	NA	SegRatio=-0.03,AbsMeanSigma=0.12,pvalue=0.533552949889653,pvalueTTest=0.475805437612093,
chr5	149360721	149360835	SLC26A2	SLC26A200021	-0.0324442108651237	2	-0.0324442108651237	2	0.475805437612093	2	0.475805437612093	NA	NA	SegRatio=-0.03,AbsMeanSigma=0.12,pvalue=0.533552949889653,pvalueTTest=0.475805437612093,
chr5	149360834	149360954	SLC26A2	SLC26A200022	0.00704575951146171	2	-0.0324442108651237	2	0.475805437612093	2	0.475805437612093	NA	NA	SegRatio=-0.03,AbsMeanSigma=0.12,pvalue=0.533552949889653,pvalueTTest=0.475805437612093,
chr5	149360885	149360993	SLC26A2	SLC26A200023	-0.0192985691805513	2	-0.0324442108651237	2	0.475805437612093	2	0.475805437612093	NA	NA	SegRatio=-0.03,AbsMeanSigma=0.12,pvalue=0.533552949889653,pvalueTTest=0.475805437612093,
chr5	149360957	149361068	SLC26A2	SLC26A200024	0.0391173958375119	2	-0.0324442108651237	2	0.475805437612093	2	0.475805437612093	NA	NA	SegRatio=-0.03,AbsMeanSigma=0.12,pvalue=0.533552949889653,pvalueTTest=0.475805437612093,
chr5	149361049	149361162	SLC26A2	SLC26A200025	-0.205339765492574	2	-0.0324442108651237	2	0.475805437612093	2	0.475805437612093	NA	NA	SegRatio=-0.03,AbsMeanSigma=0.12,pvalue=0.533552949889653,pvalueTTest=0.475805437612093,
chr5	149361160	149361275	SLC26A2	SLC26A200026	0.0784386469928628	2	-0.0324442108651237	2	0.475805437612093	2	0.475805437612093	NA	NA	SegRatio=-0.03,AbsMeanSigma=0.12,pvalue=0.533552949889653,pvalueTTest=0.475805437612093,
chr5	149361234	149361347	SLC26A2	SLC26A200027	0.478375653356326	2	-0.0324442108651237	2	0.475805437612093	2	0.475805437612093	NA	NA	SegRatio=-0.03,AbsMeanSigma=0.12,pvalue=0.533552949889653,pvalueTTest=0.475805437612093,
chr5	149361348	149361451	SLC26A2	SLC26A200028	NA	2	-0.0324442108651237	2	0.475805437612093	2	0.475805437612093	NA	NA	SegRatio=-0.03,AbsMeanSigma=0.12,pvalue=0.533552949889653,pvalueTTest=0.475805437612093,
chr6	43550021	43550136	POLH	POLH00001	0.08553419686279	2	-0.0337276497091493	2	0.520156789976042	2	0.520156789976042	NA	NA	SegRatio=-0.03,AbsMeanSigma=0.16,pvalue=0.332545269796378,pvalueTTest=0.494071774301755,
chr6	43550106	43550225	POLH	POLH00002	0.283982176304276	2	-0.0337276497091493	2	0.520156789976042	2	0.520156789976042	NA	NA	SegRatio=-0.03,AbsMeanSigma=0.16,pvalue=0.332545269796378,pvalueTTest=0.494071774301755,
chr6	43550643	43550780	POLH	POLH00003	0.122873963588544	2	-0.0337276497091493	2	0.520156789976042	2	0.520156789976042	NA	NA	SegRatio=-0.03,AbsMeanSigma=0.16,pvalue=0.332545269796378,pvalueTTest=0.494071774301755,
chr6	43550770	43550859	POLH	POLH00004	0.325411394344011	2	-0.0337276497091493	2	0.520156789976042	2	0.520156789976042	NA	NA	SegRatio=-0.03,AbsMeanSigma=0.16,pvalue=0.332545269796378,pvalueTTest=0.494071774301755,
chr6	43550846	43550961	POLH	POLH00005	0.315738850374769	2	-0.0337276497091493	2	0.520156789976042	2	0.520156789976042	NA	NA	SegRatio=-0.03,AbsMeanSigma=0.16,pvalue=0.332545269796378,pvalueTTest=0.494071774301755,
chr6	43554962	43555070	POLH	POLH00006	-0.0479098695974253	2	-0.0337276497091493	2	0.520156789976042	2	0.520156789976042	NA	NA	SegRatio=-0.03,AbsMeanSigma=0.16,pvalue=0.332545269796378,pvalueTTest=0.494071774301755,
chr6	43555045	43555157	POLH	POLH00007	0.0700711277140858	2	-0.0337276497091493	2	0.520156789976042	2	0.520156789976042	NA	NA	SegRatio=-0.03,AbsMeanSigma=0.16,pvalue=0.332545269796378,pvalueTTest=0.494071774301755,
chr6	43555147	43555240	POLH	POLH00008	-0.0620220048050113	2	-0.0337276497091493	2	0.520156789976042	2	0.520156789976042	NA	NA	SegRatio=-0.03,AbsMeanSigma=0.16,pvalue=0.332545269796378,pvalueTTest=0.494071774301755,
chr6	43555222	43555337	POLH	POLH00009	0.0374550847374954	2	-0.0337276497091493	2	0.520156789976042	2	0.520156789976042	NA	NA	SegRatio=-0.03,AbsMeanSigma=0.16,pvalue=0.332545269796378,pvalueTTest=0.494071774301755,
chr6	43565380	43565483	POLH	POLH00010	-0.302625139506396	2	-0.0337276497091493	2	0.520156789976042	2	0.520156789976042	q-value=4.34098005039226e-07, copies=1.5	NA	SegRatio=-0.03,AbsMeanSigma=0.16,pvalue=0.332545269796378,pvalueTTest=0.494071774301755,
chr6	43565474	43565590	POLH	POLH00011	0.0242852667448597	2	-0.0337276497091493	2	0.520156789976042	2	0.520156789976042	NA	NA	SegRatio=-0.03,AbsMeanSigma=0.16,pvalue=0.332545269796378,pvalueTTest=0.494071774301755,
chr6	43565557	43565663	POLH	POLH00012	-0.157062661158965	2	-0.0337276497091493	2	0.520156789976042	2	0.520156789976042	NA	NA	SegRatio=-0.03,AbsMeanSigma=0.16,pvalue=0.332545269796378,pvalueTTest=0.494071774301755,
chr6	43568702	43568816	POLH	POLH00013	0.028246707475831	2	-0.0337276497091493	2	0.520156789976042	2	0.520156789976042	NA	NA	SegRatio=-0.03,AbsMeanSigma=0.16,pvalue=0.332545269796378,pvalueTTest=0.494071774301755,
chr6	43568763	43568877	POLH	POLH00014	-0.0302217364686849	2	-0.0337276497091493	2	0.520156789976042	2	0.520156789976042	NA	NA	SegRatio=-0.03,AbsMeanSigma=0.16,pvalue=0.332545269796378,pvalueTTest=0.494071774301755,
chr6	43571574	43571679	POLH	POLH00015	0.0278344267482623	2	-0.0337276497091493	2	0.520156789976042	2	0.520156789976042	NA	NA	SegRatio=-0.03,AbsMeanSigma=0.16,pvalue=0.332545269796378,pvalueTTest=0.494071774301755,
chr6	43571673	43571777	POLH	POLH00016	-0.0725434686953644	2	-0.0337276497091493	2	0.520156789976042	2	0.520156789976042	NA	NA	SegRatio=-0.03,AbsMeanSigma=0.16,pvalue=0.332545269796378,pvalueTTest=0.494071774301755,
chr6	43572331	43572426	POLH	POLH00017	0.0137700563220856	2	-0.0337276497091493	2	0.520156789976042	2	0.520156789976042	NA	NA	SegRatio=-0.03,AbsMeanSigma=0.16,pvalue=0.332545269796378,pvalueTTest=0.494071774301755,
chr6	43572425	43572538	POLH	POLH00018	-0.1672519774054	2	-0.0337276497091493	2	0.520156789976042	2	0.520156789976042	NA	NA	SegRatio=-0.03,AbsMeanSigma=0.16,pvalue=0.332545269796378,pvalueTTest=0.494071774301755,
chr6	43572950	43573042	POLH	POLH00019	-0.154075544139997	2	-0.0337276497091493	2	0.520156789976042	2	0.520156789976042	NA	NA	SegRatio=-0.03,AbsMeanSigma=0.16,pvalue=0.332545269796378,pvalueTTest=0.494071774301755,
chr6	43573008	43573118	POLH	POLH00020	0.0115173818827253	2	-0.0337276497091493	2	0.520156789976042	2	0.520156789976042	NA	NA	SegRatio=-0.03,AbsMeanSigma=0.16,pvalue=0.332545269796378,pvalueTTest=0.494071774301755,
chr6	43578258	43578374	POLH	POLH00021	0.101993872306566	2	-0.0337276497091493	2	0.520156789976042	2	0.520156789976042	NA	NA	SegRatio=-0.03,AbsMeanSigma=0.16,pvalue=0.332545269796378,pvalueTTest=0.494071774301755,
chr6	43578346	43578458	POLH	POLH00022	0.0362372620450797	2	-0.0337276497091493	2	0.520156789976042	2	0.520156789976042	NA	NA	SegRatio=-0.03,AbsMeanSigma=0.16,pvalue=0.332545269796378,pvalueTTest=0.494071774301755,
chr6	43578455	43578565	POLH	POLH00023	0.049871026867573	2	-0.0337276497091493	2	0.520156789976042	2	0.520156789976042	NA	NA	SegRatio=-0.03,AbsMeanSigma=0.16,pvalue=0.332545269796378,pvalueTTest=0.494071774301755,
chr6	43581344	43581457	POLH	POLH00024	0.0581163598127889	2	-0.0337276497091493	2	0.520156789976042	2	0.520156789976042	NA	NA	SegRatio=-0.03,AbsMeanSigma=0.16,pvalue=0.332545269796378,pvalueTTest=0.494071774301755,
chr6	43581415	43581533	POLH	POLH00025	-0.232377845529153	2	-0.0337276497091493	2	0.520156789976042	2	0.520156789976042	NA	NA	SegRatio=-0.03,AbsMeanSigma=0.16,pvalue=0.332545269796378,pvalueTTest=0.494071774301755,
chr6	43581474	43581568	POLH	POLH00026	-0.0932658180279512	2	-0.0337276497091493	2	0.520156789976042	2	0.520156789976042	NA	NA	SegRatio=-0.03,AbsMeanSigma=0.16,pvalue=0.332545269796378,pvalueTTest=0.494071774301755,
chr6	43581530	43581650	POLH	POLH00027	-0.0337276497091493	2	-0.0337276497091493	2	0.520156789976042	2	0.520156789976042	NA	NA	SegRatio=-0.03,AbsMeanSigma=0.16,pvalue=0.332545269796378,pvalueTTest=0.494071774301755,
chr6	43581603	43581719	POLH	POLH00028	-0.017625350373273	2	-0.0337276497091493	2	0.520156789976042	2	0.520156789976042	NA	NA	SegRatio=-0.03,AbsMeanSigma=0.16,pvalue=0.332545269796378,pvalueTTest=0.494071774301755,
chr6	43581719	43581834	POLH	POLH00029	-0.0163679315485847	2	-0.0337276497091493	2	0.520156789976042	2	0.520156789976042	NA	NA	SegRatio=-0.03,AbsMeanSigma=0.16,pvalue=0.332545269796378,pvalueTTest=0.494071774301755,
chr6	43581828	43581921	POLH	POLH00030	-0.0979004591524618	2	-0.0337276497091493	2	0.520156789976042	2	0.520156789976042	NA	NA	SegRatio=-0.03,AbsMeanSigma=0.16,pvalue=0.332545269796378,pvalueTTest=0.494071774301755,
chr6	43581915	43582026	POLH	POLH00031	-0.128723716569311	2	-0.0337276497091493	2	0.520156789976042	2	0.520156789976042	NA	NA	SegRatio=-0.03,AbsMeanSigma=0.16,pvalue=0.332545269796378,pvalueTTest=0.494071774301755,
chr6	43582007	43582120	POLH	POLH00032	0.0435416046332935	2	-0.0337276497091493	2	0.520156789976042	2	0.520156789976042	NA	NA	SegRatio=-0.03,AbsMeanSigma=0.16,pvalue=0.332545269796378,pvalueTTest=0.494071774301755,
chr6	43582103	43582214	POLH	POLH00033	0.0889141390345013	2	-0.0337276497091493	2	0.520156789976042	2	0.520156789976042	NA	NA	SegRatio=-0.03,AbsMeanSigma=0.16,pvalue=0.332545269796378,pvalueTTest=0.494071774301755,
chr6	43582183	43582286	POLH	POLH00034	NA	2	-0.0337276497091493	2	0.520156789976042	2	0.520156789976042	NA	NA	SegRatio=-0.03,AbsMeanSigma=0.16,pvalue=0.332545269796378,pvalueTTest=0.494071774301755,
chr6	43582263	43582377	POLH	POLH00035	NA	2	-0.0337276497091493	2	0.520156789976042	2	0.520156789976042	NA	NA	SegRatio=-0.03,AbsMeanSigma=0.16,pvalue=0.332545269796378,pvalueTTest=0.494071774301755,
chr7	39046422	39046535	POU6F2	POU6F200001	0.16797425804741	2	0.0222614427778761	2	0.845476877328049	2	0.845476877328049	NA	NA	SegRatio=0.02,AbsMeanSigma=0.04,pvalue=0.827349241249808,pvalueTTest=0.845476877328049,
chr7	39125454	39125548	POU6F2	POU6F200002	-0.0706697893012629	2	0.0222614427778761	2	0.845476877328049	2	0.845476877328049	NA	NA	SegRatio=0.02,AbsMeanSigma=0.04,pvalue=0.827349241249808,pvalueTTest=0.845476877328049,
chr7	39125528	39125622	POU6F2	POU6F200003	0.0516993995906887	2	0.0222614427778761	2	0.845476877328049	2	0.845476877328049	NA	NA	SegRatio=0.02,AbsMeanSigma=0.04,pvalue=0.827349241249808,pvalueTTest=0.845476877328049,
chr7	39125603	39125714	POU6F2	POU6F200004	-0.0740261845759238	2	0.0222614427778761	2	0.845476877328049	2	0.845476877328049	NA	NA	SegRatio=0.02,AbsMeanSigma=0.04,pvalue=0.827349241249808,pvalueTTest=0.845476877328049,
chr7	39243813	39243923	POU6F2	POU6F200005	0.109579826347053	2	0.0222614427778761	2	0.845476877328049	2	0.845476877328049	NA	NA	SegRatio=0.02,AbsMeanSigma=0.04,pvalue=0.827349241249808,pvalueTTest=0.845476877328049,
chr7	39243854	39243962	POU6F2	POU6F200006	-0.291238930811275	2	0.0222614427778761	2	0.845476877328049	2	0.845476877328049	NA	NA	SegRatio=0.02,AbsMeanSigma=0.04,pvalue=0.827349241249808,pvalueTTest=0.845476877328049,
chr7	39246962	39247071	POU6F2	POU6F200007	-0.0978938614238983	2	0.0222614427778761	2	0.845476877328049	2	0.845476877328049	NA	NA	SegRatio=0.02,AbsMeanSigma=0.04,pvalue=0.827349241249808,pvalueTTest=0.845476877328049,
chr7	39247021	39247141	POU6F2	POU6F200008	-0.00187241142969464	2	0.0222614427778761	2	0.845476877328049	2	0.845476877328049	NA	NA	SegRatio=0.02,AbsMeanSigma=0.04,pvalue=0.827349241249808,pvalueTTest=0.845476877328049,
chr7	39247129	39247218	POU6F2	POU6F200009	0.0222614427778761	2	0.0222614427778761	2	0.845476877328049	2	0.845476877328049	NA	NA	SegRatio=0.02,AbsMeanSigma=0.04,pvalue=0.827349241249808,pvalueTTest=0.845476877328049,
chr7	39247217	39247333	POU6F2	POU6F200010	-0.249920452899606	2	0.0222614427778761	2	0.845476877328049	2	0.845476877328049	NA	NA	SegRatio=0.02,AbsMeanSigma=0.04,pvalue=0.827349241249808,pvalueTTest=0.845476877328049,
chr7	39379202	39379324	POU6F2	POU6F200011	0.0771823550054703	2	0.0222614427778761	2	0.845476877328049	2	0.845476877328049	NA	NA	SegRatio=0.02,AbsMeanSigma=0.04,pvalue=0.827349241249808,pvalueTTest=0.845476877328049,
chr7	39379448	39379560	POU6F2	POU6F200012	-0.0371059150074876	2	0.0222614427778761	2	0.845476877328049	2	0.845476877328049	NA	NA	SegRatio=0.02,AbsMeanSigma=0.04,pvalue=0.827349241249808,pvalueTTest=0.845476877328049,
chr7	39379515	39379600	POU6F2	POU6F200013	-0.170824248671186	2	0.0222614427778761	2	0.845476877328049	2	0.845476877328049	NA	NA	SegRatio=0.02,AbsMeanSigma=0.04,pvalue=0.827349241249808,pvalueTTest=0.845476877328049,
chr7	39379563	39379649	POU6F2	POU6F200014	-0.188582523974672	2	0.0222614427778761	2	0.845476877328049	2	0.845476877328049	NA	NA	SegRatio=0.02,AbsMeanSigma=0.04,pvalue=0.827349241249808,pvalueTTest=0.845476877328049,
chr7	39446136	39446255	POU6F2	POU6F200015	0.128767332045316	2	0.0222614427778761	2	0.845476877328049	2	0.845476877328049	NA	NA	SegRatio=0.02,AbsMeanSigma=0.04,pvalue=0.827349241249808,pvalueTTest=0.845476877328049,
chr7	39446213	39446330	POU6F2	POU6F200016	0.134832633752001	2	0.0222614427778761	2	0.845476877328049	2	0.845476877328049	NA	NA	SegRatio=0.02,AbsMeanSigma=0.04,pvalue=0.827349241249808,pvalueTTest=0.845476877328049,
chr7	39446300	39446415	POU6F2	POU6F200017	NA	2	0.0222614427778761	2	0.845476877328049	2	0.845476877328049	NA	NA	SegRatio=0.02,AbsMeanSigma=0.04,pvalue=0.827349241249808,pvalueTTest=0.845476877328049,
chr7	39472594	39472691	POU6F2	POU6F200018	-0.00917027327292016	2	0.0222614427778761	2	0.845476877328049	2	0.845476877328049	NA	NA	SegRatio=0.02,AbsMeanSigma=0.04,pvalue=0.827349241249808,pvalueTTest=0.845476877328049,
chr7	39472660	39472747	POU6F2	POU6F200019	-0.076326980107949	2	0.0222614427778761	2	0.845476877328049	2	0.845476877328049	NA	NA	SegRatio=0.02,AbsMeanSigma=0.04,pvalue=0.827349241249808,pvalueTTest=0.845476877328049,
chr7	39472706	39472802	POU6F2	POU6F200020	0.0547445340909179	2	0.0222614427778761	2	0.845476877328049	2	0.845476877328049	NA	NA	SegRatio=0.02,AbsMeanSigma=0.04,pvalue=0.827349241249808,pvalueTTest=0.845476877328049,
chr7	39472761	39472884	POU6F2	POU6F200021	0.0622581046725256	2	0.0222614427778761	2	0.845476877328049	2	0.845476877328049	NA	NA	SegRatio=0.02,AbsMeanSigma=0.04,pvalue=0.827349241249808,pvalueTTest=0.845476877328049,
chr7	39472828	39472944	POU6F2	POU6F200022	0.0172127288830767	2	0.0222614427778761	2	0.845476877328049	2	0.845476877328049	NA	NA	SegRatio=0.02,AbsMeanSigma=0.04,pvalue=0.827349241249808,pvalueTTest=0.845476877328049,
chr7	39491063	39491178	POU6F2	POU6F200023	0.180983554415318	2	0.0222614427778761	2	0.845476877328049	2	0.845476877328049	NA	NA	SegRatio=0.02,AbsMeanSigma=0.04,pvalue=0.827349241249808,pvalueTTest=0.845476877328049,
chr7	39491164	39491267	POU6F2	POU6F200024	0.116445031943128	2	0.0222614427778761	2	0.845476877328049	2	0.845476877328049	NA	NA	SegRatio=0.02,AbsMeanSigma=0.04,pvalue=0.827349241249808,pvalueTTest=0.845476877328049,
chr7	39491225	39491342	POU6F2	POU6F200025	NA	2	0.0222614427778761	2	0.845476877328049	2	0.845476877328049	NA	NA	SegRatio=0.02,AbsMeanSigma=0.04,pvalue=0.827349241249808,pvalueTTest=0.845476877328049,
chr7	39500081	39500194	POU6F2	POU6F200026	-0.0909009187501127	2	0.0222614427778761	2	0.845476877328049	2	0.845476877328049	NA	NA	SegRatio=0.02,AbsMeanSigma=0.04,pvalue=0.827349241249808,pvalueTTest=0.845476877328049,
chr7	39500152	39500266	POU6F2	POU6F200027	0.134359257602997	2	0.0222614427778761	2	0.845476877328049	2	0.845476877328049	NA	NA	SegRatio=0.02,AbsMeanSigma=0.04,pvalue=0.827349241249808,pvalueTTest=0.845476877328049,
chr7	39500255	39500378	POU6F2	POU6F200028	-0.0660107463764381	2	0.0222614427778761	2	0.845476877328049	2	0.845476877328049	NA	NA	SegRatio=0.02,AbsMeanSigma=0.04,pvalue=0.827349241249808,pvalueTTest=0.845476877328049,
chr7	39503760	39503874	POU6F2	POU6F200029	0.0816527246005651	2	0.0222614427778761	2	0.845476877328049	2	0.845476877328049	NA	NA	SegRatio=0.02,AbsMeanSigma=0.04,pvalue=0.827349241249808,pvalueTTest=0.845476877328049,
chr7	39503865	39503982	POU6F2	POU6F200030	0.0603751349209707	2	0.0222614427778761	2	0.845476877328049	2	0.845476877328049	NA	NA	SegRatio=0.02,AbsMeanSigma=0.04,pvalue=0.827349241249808,pvalueTTest=0.845476877328049,
chr7	39503935	39504073	POU6F2	POU6F200031	0.0599592073915833	2	0.0222614427778761	2	0.845476877328049	2	0.845476877328049	NA	NA	SegRatio=0.02,AbsMeanSigma=0.04,pvalue=0.827349241249808,pvalueTTest=0.845476877328049,
chr7	39504024	39504137	POU6F2	POU6F200032	0.155974000145017	2	0.0222614427778761	2	0.845476877328049	2	0.845476877328049	NA	NA	SegRatio=0.02,AbsMeanSigma=0.04,pvalue=0.827349241249808,pvalueTTest=0.845476877328049,
chr7	39504138	39504252	POU6F2	POU6F200033	0.0676938506990109	2	0.0222614427778761	2	0.845476877328049	2	0.845476877328049	NA	NA	SegRatio=0.02,AbsMeanSigma=0.04,pvalue=0.827349241249808,pvalueTTest=0.845476877328049,
chr7	39504211	39504325	POU6F2	POU6F200034	-0.259885814684449	2	0.0222614427778761	2	0.845476877328049	2	0.845476877328049	NA	NA	SegRatio=0.02,AbsMeanSigma=0.04,pvalue=0.827349241249808,pvalueTTest=0.845476877328049,
chr8	92972414	92972485	RUNX1T1	RUNX1T100001	-0.0429489638971903	2	0.020428460296315	2	0.814597456841575	2	0.814597456841575	NA	NA	SegRatio=0.02,AbsMeanSigma=0.31,pvalue=0.0126465522035368,pvalueTTest=0.244314068596439,
chr8	92972455	92972575	RUNX1T1	RUNX1T100002	0.0972709000973644	2	0.020428460296315	2	0.814597456841575	2	0.814597456841575	NA	NA	SegRatio=0.02,AbsMeanSigma=0.31,pvalue=0.0126465522035368,pvalueTTest=0.244314068596439,
chr8	92972637	92972744	RUNX1T1	RUNX1T100003	-0.0617766522035292	2	0.020428460296315	2	0.814597456841575	2	0.814597456841575	NA	NA	SegRatio=0.02,AbsMeanSigma=0.31,pvalue=0.0126465522035368,pvalueTTest=0.244314068596439,
chr8	92972726	92972840	RUNX1T1	RUNX1T100004	-0.0858424255485826	2	0.020428460296315	2	0.814597456841575	2	0.814597456841575	NA	NA	SegRatio=0.02,AbsMeanSigma=0.31,pvalue=0.0126465522035368,pvalueTTest=0.244314068596439,
chr8	92982831	92982907	RUNX1T1	RUNX1T100005	-0.0554230094499474	2	0.020428460296315	2	0.814597456841575	2	0.814597456841575	NA	NA	SegRatio=0.02,AbsMeanSigma=0.31,pvalue=0.0126465522035368,pvalueTTest=0.244314068596439,
chr8	92982872	92982981	RUNX1T1	RUNX1T100006	0.0666454949582332	2	0.020428460296315	2	0.814597456841575	2	0.814597456841575	NA	NA	SegRatio=0.02,AbsMeanSigma=0.31,pvalue=0.0126465522035368,pvalueTTest=0.244314068596439,
chr8	92982908	92983026	RUNX1T1	RUNX1T100007	-0.32075324550616	2	0.020428460296315	2	0.814597456841575	2	0.814597456841575	NA	NA	SegRatio=0.02,AbsMeanSigma=0.31,pvalue=0.0126465522035368,pvalueTTest=0.244314068596439,
chr8	92982999	92983116	RUNX1T1	RUNX1T100008	0.210903388302903	2	0.020428460296315	2	0.814597456841575	2	0.814597456841575	NA	NA	SegRatio=0.02,AbsMeanSigma=0.31,pvalue=0.0126465522035368,pvalueTTest=0.244314068596439,
chr8	92988086	92988202	RUNX1T1	RUNX1T100009	-0.0536505459911712	2	0.020428460296315	2	0.814597456841575	2	0.814597456841575	NA	NA	SegRatio=0.02,AbsMeanSigma=0.31,pvalue=0.0126465522035368,pvalueTTest=0.244314068596439,
chr8	92988146	92988260	RUNX1T1	RUNX1T100010	0.15317003072243	2	0.020428460296315	2	0.814597456841575	2	0.814597456841575	NA	NA	SegRatio=0.02,AbsMeanSigma=0.31,pvalue=0.0126465522035368,pvalueTTest=0.244314068596439,
chr8	92998308	92998423	RUNX1T1	RUNX1T100011	0.12834184856116	2	0.020428460296315	2	0.814597456841575	2	0.814597456841575	NA	NA	SegRatio=0.02,AbsMeanSigma=0.31,pvalue=0.0126465522035368,pvalueTTest=0.244314068596439,
chr8	92998364	92998479	RUNX1T1	RUNX1T100012	0.0257358850009657	2	0.020428460296315	2	0.814597456841575	2	0.814597456841575	NA	NA	SegRatio=0.02,AbsMeanSigma=0.31,pvalue=0.0126465522035368,pvalueTTest=0.244314068596439,
chr8	92998479	92998593	RUNX1T1	RUNX1T100013	-0.0614874646614003	2	0.020428460296315	2	0.814597456841575	2	0.814597456841575	NA	NA	SegRatio=0.02,AbsMeanSigma=0.31,pvalue=0.0126465522035368,pvalueTTest=0.244314068596439,
chr8	92999065	92999175	RUNX1T1	RUNX1T100014	0.0831943539312563	2	0.020428460296315	2	0.814597456841575	2	0.814597456841575	NA	NA	SegRatio=0.02,AbsMeanSigma=0.31,pvalue=0.0126465522035368,pvalueTTest=0.244314068596439,
chr8	92999159	92999276	RUNX1T1	RUNX1T100015	-0.0947485937159351	2	0.020428460296315	2	0.814597456841575	2	0.814597456841575	NA	NA	SegRatio=0.02,AbsMeanSigma=0.31,pvalue=0.0126465522035368,pvalueTTest=0.244314068596439,
chr8	93003841	93003956	RUNX1T1	RUNX1T100016	0.147216287659328	2	0.020428460296315	2	0.814597456841575	2	0.814597456841575	NA	NA	SegRatio=0.02,AbsMeanSigma=0.31,pvalue=0.0126465522035368,pvalueTTest=0.244314068596439,
chr8	93003928	93004044	RUNX1T1	RUNX1T100017	0.179010033771168	2	0.020428460296315	2	0.814597456841575	2	0.814597456841575	NA	NA	SegRatio=0.02,AbsMeanSigma=0.31,pvalue=0.0126465522035368,pvalueTTest=0.244314068596439,
chr8	93004035	93004151	RUNX1T1	RUNX1T100018	0.0550107457259487	2	0.020428460296315	2	0.814597456841575	2	0.814597456841575	NA	NA	SegRatio=0.02,AbsMeanSigma=0.31,pvalue=0.0126465522035368,pvalueTTest=0.244314068596439,
chr8	93017306	93017427	RUNX1T1	RUNX1T100019	0.145794874598961	2	0.020428460296315	2	0.814597456841575	2	0.814597456841575	NA	NA	SegRatio=0.02,AbsMeanSigma=0.31,pvalue=0.0126465522035368,pvalueTTest=0.244314068596439,
chr8	93017412	93017527	RUNX1T1	RUNX1T100020	0.0632879785979725	2	0.020428460296315	2	0.814597456841575	2	0.814597456841575	NA	NA	SegRatio=0.02,AbsMeanSigma=0.31,pvalue=0.0126465522035368,pvalueTTest=0.244314068596439,
chr8	93017485	93017603	RUNX1T1	RUNX1T100021	-0.0289102238010219	2	0.020428460296315	2	0.814597456841575	2	0.814597456841575	NA	NA	SegRatio=0.02,AbsMeanSigma=0.31,pvalue=0.0126465522035368,pvalueTTest=0.244314068596439,
chr8	93023194	93023306	RUNX1T1	RUNX1T100022	0.105222593514207	2	0.020428460296315	2	0.814597456841575	2	0.814597456841575	NA	NA	SegRatio=0.02,AbsMeanSigma=0.31,pvalue=0.0126465522035368,pvalueTTest=0.244314068596439,
chr8	93023293	93023405	RUNX1T1	RUNX1T100023	NA	2	0.020428460296315	2	0.814597456841575	2	0.814597456841575	NA	NA	SegRatio=0.02,AbsMeanSigma=0.31,pvalue=0.0126465522035368,pvalueTTest=0.244314068596439,
chr8	93026739	93026840	RUNX1T1	RUNX1T100024	-0.0531408220164795	2	0.020428460296315	2	0.814597456841575	2	0.814597456841575	NA	NA	SegRatio=0.02,AbsMeanSigma=0.31,pvalue=0.0126465522035368,pvalueTTest=0.244314068596439,
chr8	93026823	93026941	RUNX1T1	RUNX1T100025	0.0969366448386427	2	0.020428460296315	2	0.814597456841575	2	0.814597456841575	NA	NA	SegRatio=0.02,AbsMeanSigma=0.31,pvalue=0.0126465522035368,pvalueTTest=0.244314068596439,
chr8	93026909	93027024	RUNX1T1	RUNX1T100026	0.0928055745903907	2	0.020428460296315	2	0.814597456841575	2	0.814597456841575	NA	NA	SegRatio=0.02,AbsMeanSigma=0.31,pvalue=0.0126465522035368,pvalueTTest=0.244314068596439,
chr8	93026953	93027065	RUNX1T1	RUNX1T100027	0.0215549986942077	2	0.020428460296315	2	0.814597456841575	2	0.814597456841575	NA	NA	SegRatio=0.02,AbsMeanSigma=0.31,pvalue=0.0126465522035368,pvalueTTest=0.244314068596439,
chr8	93027063	93027177	RUNX1T1	RUNX1T100028	-0.129230700657304	2	0.020428460296315	2	0.814597456841575	2	0.814597456841575	NA	NA	SegRatio=0.02,AbsMeanSigma=0.31,pvalue=0.0126465522035368,pvalueTTest=0.244314068596439,
chr8	93029357	93029467	RUNX1T1	RUNX1T100029	0.172693483277276	2	0.020428460296315	2	0.814597456841575	2	0.814597456841575	NA	NA	SegRatio=0.02,AbsMeanSigma=0.31,pvalue=0.0126465522035368,pvalueTTest=0.244314068596439,
chr8	93029459	93029573	RUNX1T1	RUNX1T100030	0.0719616759191808	2	0.020428460296315	2	0.814597456841575	2	0.814597456841575	NA	NA	SegRatio=0.02,AbsMeanSigma=0.31,pvalue=0.0126465522035368,pvalueTTest=0.244314068596439,
chr8	93029555	93029670	RUNX1T1	RUNX1T100031	0.00741489582538679	2	0.020428460296315	2	0.814597456841575	2	0.814597456841575	NA	NA	SegRatio=0.02,AbsMeanSigma=0.31,pvalue=0.0126465522035368,pvalueTTest=0.244314068596439,
chr8	93074686	93074800	RUNX1T1	RUNX1T100032	0.158187832216803	2	0.020428460296315	2	0.814597456841575	2	0.814597456841575	NA	NA	SegRatio=0.02,AbsMeanSigma=0.31,pvalue=0.0126465522035368,pvalueTTest=0.244314068596439,
chr8	93088084	93088216	RUNX1T1	RUNX1T100033	-2.11697981425996	2	0.020428460296315	2	0.814597456841575	2	0.814597456841575	q-value=2.95853995911378e-24, copies=0	NA	SegRatio=0.02,AbsMeanSigma=0.31,pvalue=0.0126465522035368,pvalueTTest=0.244314068596439,
chr8	93088216	93088330	RUNX1T1	RUNX1T100034	0.0767998613588828	2	0.020428460296315	2	0.814597456841575	2	0.814597456841575	NA	NA	SegRatio=0.02,AbsMeanSigma=0.31,pvalue=0.0126465522035368,pvalueTTest=0.244314068596439,
chr8	93107223	93107335	RUNX1T1	RUNX1T100035	-0.0102468762571593	2	0.020428460296315	2	0.814597456841575	2	0.814597456841575	NA	NA	SegRatio=0.02,AbsMeanSigma=0.31,pvalue=0.0126465522035368,pvalueTTest=0.244314068596439,
chr8	93107281	93107397	RUNX1T1	RUNX1T100036	0.141178812095455	2	0.020428460296315	2	0.814597456841575	2	0.814597456841575	NA	NA	SegRatio=0.02,AbsMeanSigma=0.31,pvalue=0.0126465522035368,pvalueTTest=0.244314068596439,
chr8	93107356	93107461	RUNX1T1	RUNX1T100037	0.219305940285555	2	0.020428460296315	2	0.814597456841575	2	0.814597456841575	NA	NA	SegRatio=0.02,AbsMeanSigma=0.31,pvalue=0.0126465522035368,pvalueTTest=0.244314068596439,
chr8	93107580	93107692	RUNX1T1	RUNX1T100038	0.113185229410452	2	0.020428460296315	2	0.814597456841575	2	0.814597456841575	NA	NA	SegRatio=0.02,AbsMeanSigma=0.31,pvalue=0.0126465522035368,pvalueTTest=0.244314068596439,
chr8	93107681	93107794	RUNX1T1	RUNX1T100039	0.110187132715477	2	0.020428460296315	2	0.814597456841575	2	0.814597456841575	NA	NA	SegRatio=0.02,AbsMeanSigma=0.31,pvalue=0.0126465522035368,pvalueTTest=0.244314068596439,
chr8	93115014	93115138	RUNX1T1	RUNX1T100040	NA	2	0.020428460296315	2	0.814597456841575	2	0.814597456841575	NA	NA	SegRatio=0.02,AbsMeanSigma=0.31,pvalue=0.0126465522035368,pvalueTTest=0.244314068596439,
chr8	113236979	113237097	CSMD3	CSMD300001	-0.314016863271659	2	0.020428460296315	2	0.204199776649171	2	0.204199776649171	NA	NA	SegRatio=0.02,AbsMeanSigma=0.31,pvalue=0.0126465522035368,pvalueTTest=0.244314068596439,
chr8	113237094	113237208	CSMD3	CSMD300002	0.0704962963269408	2	0.020428460296315	2	0.204199776649171	2	0.204199776649171	NA	NA	SegRatio=0.02,AbsMeanSigma=0.31,pvalue=0.0126465522035368,pvalueTTest=0.244314068596439,
chr8	113240929	113241039	CSMD3	CSMD300003	-0.902876382276638	2	0.020428460296315	2	0.204199776649171	2	0.204199776649171	q-value=0.000170394564796165, copies=1	NA	SegRatio=0.02,AbsMeanSigma=0.31,pvalue=0.0126465522035368,pvalueTTest=0.244314068596439,
chr8	113241019	113241102	CSMD3	CSMD300004	-0.282918319175659	2	0.020428460296315	2	0.204199776649171	2	0.204199776649171	NA	NA	SegRatio=0.02,AbsMeanSigma=0.31,pvalue=0.0126465522035368,pvalueTTest=0.244314068596439,
chr8	113241059	113241170	CSMD3	CSMD300005	NA	2	0.020428460296315	2	0.204199776649171	2	0.204199776649171	NA	NA	SegRatio=0.02,AbsMeanSigma=0.31,pvalue=0.0126465522035368,pvalueTTest=0.244314068596439,
chr8	113243745	113243834	CSMD3	CSMD300006	-0.00947003257676489	2	0.020428460296315	2	0.204199776649171	2	0.204199776649171	NA	NA	SegRatio=0.02,AbsMeanSigma=0.31,pvalue=0.0126465522035368,pvalueTTest=0.244314068596439,
chr8	113243796	113243904	CSMD3	CSMD300007	-0.122941108276769	2	0.020428460296315	2	0.204199776649171	2	0.204199776649171	NA	NA	SegRatio=0.02,AbsMeanSigma=0.31,pvalue=0.0126465522035368,pvalueTTest=0.244314068596439,
chr8	113246541	113246631	CSMD3	CSMD300008	-0.129447656696375	2	0.020428460296315	2	0.204199776649171	2	0.204199776649171	NA	NA	SegRatio=0.02,AbsMeanSigma=0.31,pvalue=0.0126465522035368,pvalueTTest=0.244314068596439,
chr8	113246607	113246704	CSMD3	CSMD300009	-0.0796548604049977	2	0.020428460296315	2	0.204199776649171	2	0.204199776649171	NA	NA	SegRatio=0.02,AbsMeanSigma=0.31,pvalue=0.0126465522035368,pvalueTTest=0.244314068596439,
chr8	113246705	113246821	CSMD3	CSMD300010	NA	2	0.020428460296315	2	0.204199776649171	2	0.204199776649171	NA	NA	SegRatio=0.02,AbsMeanSigma=0.31,pvalue=0.0126465522035368,pvalueTTest=0.244314068596439,
chr8	113249335	113249445	CSMD3	CSMD300011	-0.13274532790483	2	0.020428460296315	2	0.204199776649171	2	0.204199776649171	NA	NA	SegRatio=0.02,AbsMeanSigma=0.31,pvalue=0.0126465522035368,pvalueTTest=0.244314068596439,
chr8	113249441	113249557	CSMD3	CSMD300012	0.0125770190658439	2	0.020428460296315	2	0.204199776649171	2	0.204199776649171	NA	NA	SegRatio=0.02,AbsMeanSigma=0.31,pvalue=0.0126465522035368,pvalueTTest=0.244314068596439,
chr8	113249481	113249594	CSMD3	CSMD300013	-0.310344428496714	2	0.020428460296315	2	0.204199776649171	2	0.204199776649171	NA	NA	SegRatio=0.02,AbsMeanSigma=0.31,pvalue=0.0126465522035368,pvalueTTest=0.244314068596439,
chr8	113249572	113249680	CSMD3	CSMD300014	NA	2	0.020428460296315	2	0.204199776649171	2	0.204199776649171	NA	NA	SegRatio=0.02,AbsMeanSigma=0.31,pvalue=0.0126465522035368,pvalueTTest=0.244314068596439,
chr8	113253903	113254008	CSMD3	CSMD300015	0.13942312978873	2	0.020428460296315	2	0.204199776649171	2	0.204199776649171	NA	NA	SegRatio=0.02,AbsMeanSigma=0.31,pvalue=0.0126465522035368,pvalueTTest=0.244314068596439,
chr8	113253996	113254109	CSMD3	CSMD300016	-0.0349489027881518	2	0.020428460296315	2	0.204199776649171	2	0.204199776649171	NA	NA	SegRatio=0.02,AbsMeanSigma=0.31,pvalue=0.0126465522035368,pvalueTTest=0.244314068596439,
chr8	113256582	113256684	CSMD3	CSMD300017	-0.000526310754292588	2	0.020428460296315	2	0.204199776649171	2	0.204199776649171	NA	NA	SegRatio=0.02,AbsMeanSigma=0.31,pvalue=0.0126465522035368,pvalueTTest=0.244314068596439,
chr8	113256660	113256771	CSMD3	CSMD300018	-0.0509536359882008	2	0.020428460296315	2	0.204199776649171	2	0.204199776649171	NA	NA	SegRatio=0.02,AbsMeanSigma=0.31,pvalue=0.0126465522035368,pvalueTTest=0.244314068596439,
chr8	113256766	113256877	CSMD3	CSMD300019	-0.153040159692805	2	0.020428460296315	2	0.204199776649171	2	0.204199776649171	NA	NA	SegRatio=0.02,AbsMeanSigma=0.31,pvalue=0.0126465522035368,pvalueTTest=0.244314068596439,
chr8	113259224	113259334	CSMD3	CSMD300020	0.197922679062603	2	0.020428460296315	2	0.204199776649171	2	0.204199776649171	NA	NA	SegRatio=0.02,AbsMeanSigma=0.31,pvalue=0.0126465522035368,pvalueTTest=0.244314068596439,
chr8	113259321	113259415	CSMD3	CSMD300021	0.0384420769147558	2	0.020428460296315	2	0.204199776649171	2	0.204199776649171	NA	NA	SegRatio=0.02,AbsMeanSigma=0.31,pvalue=0.0126465522035368,pvalueTTest=0.244314068596439,
chr8	113266439	113266538	CSMD3	CSMD300022	0.193816487561605	2	0.020428460296315	2	0.204199776649171	2	0.204199776649171	NA	NA	SegRatio=0.02,AbsMeanSigma=0.31,pvalue=0.0126465522035368,pvalueTTest=0.244314068596439,
chr8	113266539	113266643	CSMD3	CSMD300023	NA	2	0.020428460296315	2	0.204199776649171	2	0.204199776649171	NA	NA	SegRatio=0.02,AbsMeanSigma=0.31,pvalue=0.0126465522035368,pvalueTTest=0.244314068596439,
chr8	113267450	113267563	CSMD3	CSMD300024	-0.0575457744397951	2	0.020428460296315	2	0.204199776649171	2	0.204199776649171	NA	NA	SegRatio=0.02,AbsMeanSigma=0.31,pvalue=0.0126465522035368,pvalueTTest=0.244314068596439,
chr8	113267557	113267666	CSMD3	CSMD300025	0.020428460296315	2	0.020428460296315	2	0.204199776649171	2	0.204199776649171	NA	NA	SegRatio=0.02,AbsMeanSigma=0.31,pvalue=0.0126465522035368,pvalueTTest=0.244314068596439,
chr8	113267650	113267724	CSMD3	CSMD300026	-1.5868882366027	2	0.0767182622479747	2	0.204199776649171	2	0.204199776649171	q-value=9.54265232350988e-10, copies=0.5	NA	SegRatio=0.08,AbsMeanSigma=0.02,pvalue=0.930262416819835,pvalueTTest=0.971071830257653,
chr8	113275815	113275928	CSMD3	CSMD300027	0.123146056137684	2	0.0767182622479747	2	0.204199776649171	2	0.204199776649171	NA	NA	SegRatio=0.08,AbsMeanSigma=0.02,pvalue=0.930262416819835,pvalueTTest=0.971071830257653,
chr8	113275918	113276031	CSMD3	CSMD300028	0.234357425239865	2	0.0767182622479747	2	0.204199776649171	2	0.204199776649171	NA	NA	SegRatio=0.08,AbsMeanSigma=0.02,pvalue=0.930262416819835,pvalueTTest=0.971071830257653,
chr8	113275959	113276073	CSMD3	CSMD300029	-0.116351639076865	2	0.0767182622479747	2	0.204199776649171	2	0.204199776649171	NA	NA	SegRatio=0.08,AbsMeanSigma=0.02,pvalue=0.930262416819835,pvalueTTest=0.971071830257653,
chr8	113277544	113277659	CSMD3	CSMD300030	NA	2	0.0767182622479747	2	0.204199776649171	2	0.204199776649171	NA	NA	SegRatio=0.08,AbsMeanSigma=0.02,pvalue=0.930262416819835,pvalueTTest=0.971071830257653,
chr8	113277660	113277775	CSMD3	CSMD300031	0.214103773907061	2	0.0767182622479747	2	0.204199776649171	2	0.204199776649171	NA	NA	SegRatio=0.08,AbsMeanSigma=0.02,pvalue=0.930262416819835,pvalueTTest=0.971071830257653,
chr8	113277722	113277838	CSMD3	CSMD300032	0.336298477239933	2	0.0767182622479747	2	0.204199776649171	2	0.204199776649171	NA	NA	SegRatio=0.08,AbsMeanSigma=0.02,pvalue=0.930262416819835,pvalueTTest=0.971071830257653,
chr8	113293312	113293429	CSMD3	CSMD300033	NA	2	0.0767182622479747	2	0.204199776649171	2	0.204199776649171	NA	NA	SegRatio=0.08,AbsMeanSigma=0.02,pvalue=0.930262416819835,pvalueTTest=0.971071830257653,
chr8	113293427	113293534	CSMD3	CSMD300034	0.0767182622479747	2	0.0767182622479747	2	0.204199776649171	2	0.204199776649171	NA	NA	SegRatio=0.08,AbsMeanSigma=0.02,pvalue=0.930262416819835,pvalueTTest=0.971071830257653,
chr8	113293500	113293615	CSMD3	CSMD300035	0.111165731163816	2	0.0767182622479747	2	0.204199776649171	2	0.204199776649171	NA	NA	SegRatio=0.08,AbsMeanSigma=0.02,pvalue=0.930262416819835,pvalueTTest=0.971071830257653,
chr8	113299259	113299366	CSMD3	CSMD300036	0.130384806155784	2	0.0767182622479747	2	0.204199776649171	2	0.204199776649171	NA	NA	SegRatio=0.08,AbsMeanSigma=0.02,pvalue=0.930262416819835,pvalueTTest=0.971071830257653,
chr8	113299366	113299481	CSMD3	CSMD300037	0.029885136970346	2	0.0767182622479747	2	0.204199776649171	2	0.204199776649171	NA	NA	SegRatio=0.08,AbsMeanSigma=0.02,pvalue=0.930262416819835,pvalueTTest=0.971071830257653,
chr8	113299472	113299583	CSMD3	CSMD300038	0.238524489314056	2	0.0767182622479747	2	0.204199776649171	2	0.204199776649171	NA	NA	SegRatio=0.08,AbsMeanSigma=0.02,pvalue=0.930262416819835,pvalueTTest=0.971071830257653,
chr8	113301534	113301649	CSMD3	CSMD300039	0.0838349307712695	2	0.0767182622479747	2	0.204199776649171	2	0.204199776649171	NA	NA	SegRatio=0.08,AbsMeanSigma=0.02,pvalue=0.930262416819835,pvalueTTest=0.971071830257653,
chr8	113301644	113301752	CSMD3	CSMD300040	0.0649636851601751	2	0.0767182622479747	2	0.204199776649171	2	0.204199776649171	NA	NA	SegRatio=0.08,AbsMeanSigma=0.02,pvalue=0.930262416819835,pvalueTTest=0.971071830257653,
chr8	113301698	113301812	CSMD3	CSMD300041	-0.0885154039228205	2	0.0767182622479747	2	0.204199776649171	2	0.204199776649171	NA	NA	SegRatio=0.08,AbsMeanSigma=0.02,pvalue=0.930262416819835,pvalueTTest=0.971071830257653,
chr8	113303714	113303831	CSMD3	CSMD300042	0.0671280234897974	2	0.0767182622479747	2	0.204199776649171	2	0.204199776649171	NA	NA	SegRatio=0.08,AbsMeanSigma=0.02,pvalue=0.930262416819835,pvalueTTest=0.971071830257653,
chr8	113303830	113303920	CSMD3	CSMD300043	-0.00443200690897855	2	0.0767182622479747	2	0.204199776649171	2	0.204199776649171	NA	NA	SegRatio=0.08,AbsMeanSigma=0.02,pvalue=0.930262416819835,pvalueTTest=0.971071830257653,
chr8	113303921	113304032	CSMD3	CSMD300044	NA	2	0.0767182622479747	2	0.204199776649171	2	0.204199776649171	NA	NA	SegRatio=0.08,AbsMeanSigma=0.02,pvalue=0.930262416819835,pvalueTTest=0.971071830257653,
chr8	113304745	113304858	CSMD3	CSMD300045	-0.0600976541918636	2	0.0767182622479747	2	0.204199776649171	2	0.204199776649171	NA	NA	SegRatio=0.08,AbsMeanSigma=0.02,pvalue=0.930262416819835,pvalueTTest=0.971071830257653,
chr8	113304842	113304938	CSMD3	CSMD300046	-0.00585863167763315	2	0.0767182622479747	2	0.204199776649171	2	0.204199776649171	NA	NA	SegRatio=0.08,AbsMeanSigma=0.02,pvalue=0.930262416819835,pvalueTTest=0.971071830257653,
chr8	113304935	113305062	CSMD3	CSMD300047	-0.340132401065243	2	0.0767182622479747	2	0.204199776649171	2	0.204199776649171	NA	NA	SegRatio=0.08,AbsMeanSigma=0.02,pvalue=0.930262416819835,pvalueTTest=0.971071830257653,
chr8	113308031	113308138	CSMD3	CSMD300048	0.29220301972774	2	0.0767182622479747	2	0.204199776649171	2	0.204199776649171	NA	NA	SegRatio=0.08,AbsMeanSigma=0.02,pvalue=0.930262416819835,pvalueTTest=0.971071830257653,
chr8	113308112	113308226	CSMD3	CSMD300049	-0.0250839346741101	2	0.0767182622479747	2	0.204199776649171	2	0.204199776649171	NA	NA	SegRatio=0.08,AbsMeanSigma=0.02,pvalue=0.930262416819835,pvalueTTest=0.971071830257653,
chr8	113308212	113308300	CSMD3	CSMD300050	NA	2	0.0767182622479747	2	0.204199776649171	2	0.204199776649171	NA	NA	SegRatio=0.08,AbsMeanSigma=0.02,pvalue=0.930262416819835,pvalueTTest=0.971071830257653,
chr8	113313978	113314094	CSMD3	CSMD300051	0.183365451404497	2	0.0767182622479747	2	0.204199776649171	2	0.204199776649171	NA	NA	SegRatio=0.08,AbsMeanSigma=0.02,pvalue=0.930262416819835,pvalueTTest=0.971071830257653,
chr8	113314052	113314167	CSMD3	CSMD300052	0.0983804054986844	2	0.0767182622479747	2	0.204199776649171	2	0.204199776649171	NA	NA	SegRatio=0.08,AbsMeanSigma=0.02,pvalue=0.930262416819835,pvalueTTest=0.971071830257653,
chr8	113314160	113314272	CSMD3	CSMD300053	-1.49087085756076	2	0.0736401059377572	2	0.204199776649171	2	0.204199776649171	q-value=3.21701095579109e-07, copies=0.5	NA	SegRatio=0.07,AbsMeanSigma=0.21,pvalue=0.296436355352159,pvalueTTest=0.60947912149144,
chr8	113316911	113317020	CSMD3	CSMD300054	0.0956446626568064	2	0.0736401059377572	2	0.204199776649171	2	0.204199776649171	NA	NA	SegRatio=0.07,AbsMeanSigma=0.21,pvalue=0.296436355352159,pvalueTTest=0.60947912149144,
chr8	113317008	113317123	CSMD3	CSMD300055	0.201359177162754	2	0.0736401059377572	2	0.204199776649171	2	0.204199776649171	NA	NA	SegRatio=0.07,AbsMeanSigma=0.21,pvalue=0.296436355352159,pvalueTTest=0.60947912149144,
chr8	113317120	113317235	CSMD3	CSMD300056	0.177748549182504	2	0.0736401059377572	2	0.204199776649171	2	0.204199776649171	NA	NA	SegRatio=0.07,AbsMeanSigma=0.21,pvalue=0.296436355352159,pvalueTTest=0.60947912149144,
chr8	113318151	113318267	CSMD3	CSMD300057	-0.101764779106565	2	0.0736401059377572	2	0.204199776649171	2	0.204199776649171	NA	NA	SegRatio=0.07,AbsMeanSigma=0.21,pvalue=0.296436355352159,pvalueTTest=0.60947912149144,
chr8	113318239	113318349	CSMD3	CSMD300058	0.120668286297509	2	0.0736401059377572	2	0.204199776649171	2	0.204199776649171	NA	NA	SegRatio=0.07,AbsMeanSigma=0.21,pvalue=0.296436355352159,pvalueTTest=0.60947912149144,
chr8	113318274	113318384	CSMD3	CSMD300059	0.0336498917830234	2	0.0736401059377572	2	0.204199776649171	2	0.204199776649171	NA	NA	SegRatio=0.07,AbsMeanSigma=0.21,pvalue=0.296436355352159,pvalueTTest=0.60947912149144,
chr8	113318367	113318482	CSMD3	CSMD300060	-0.0126081071772542	2	0.0736401059377572	2	0.204199776649171	2	0.204199776649171	NA	NA	SegRatio=0.07,AbsMeanSigma=0.21,pvalue=0.296436355352159,pvalueTTest=0.60947912149144,
chr8	113323167	113323284	CSMD3	CSMD300061	-0.0587071456003679	2	0.0736401059377572	2	0.204199776649171	2	0.204199776649171	NA	NA	SegRatio=0.07,AbsMeanSigma=0.21,pvalue=0.296436355352159,pvalueTTest=0.60947912149144,
chr8	113323260	113323369	CSMD3	CSMD300062	-0.034955060278566	2	0.0736401059377572	2	0.204199776649171	2	0.204199776649171	NA	NA	SegRatio=0.07,AbsMeanSigma=0.21,pvalue=0.296436355352159,pvalueTTest=0.60947912149144,
chr8	113323368	113323479	CSMD3	CSMD300063	0.025943595888035	2	0.0736401059377572	2	0.204199776649171	2	0.204199776649171	NA	NA	SegRatio=0.07,AbsMeanSigma=0.21,pvalue=0.296436355352159,pvalueTTest=0.60947912149144,
chr8	113326110	113326206	CSMD3	CSMD300064	0.215550658318415	2	0.0736401059377572	2	0.204199776649171	2	0.204199776649171	NA	NA	SegRatio=0.07,AbsMeanSigma=0.21,pvalue=0.296436355352159,pvalueTTest=0.60947912149144,
chr8	113326180	113326279	CSMD3	CSMD300065	NA	2	0.0736401059377572	2	0.204199776649171	2	0.204199776649171	NA	NA	SegRatio=0.07,AbsMeanSigma=0.21,pvalue=0.296436355352159,pvalueTTest=0.60947912149144,
chr8	113326270	113326383	CSMD3	CSMD300066	NA	2	0.0736401059377572	2	0.204199776649171	2	0.204199776649171	NA	NA	SegRatio=0.07,AbsMeanSigma=0.21,pvalue=0.296436355352159,pvalueTTest=0.60947912149144,
chr8	113326575	113326672	CSMD3	CSMD300067	NA	2	0.0736401059377572	2	0.204199776649171	2	0.204199776649171	NA	NA	SegRatio=0.07,AbsMeanSigma=0.21,pvalue=0.296436355352159,pvalueTTest=0.60947912149144,
chr8	113326671	113326788	CSMD3	CSMD300068	0.0822919445514135	2	0.0736401059377572	2	0.204199776649171	2	0.204199776649171	NA	NA	SegRatio=0.07,AbsMeanSigma=0.21,pvalue=0.296436355352159,pvalueTTest=0.60947912149144,
chr8	113326776	113326884	CSMD3	CSMD300069	0.0606467915568458	2	0.0736401059377572	2	0.204199776649171	2	0.204199776649171	NA	NA	SegRatio=0.07,AbsMeanSigma=0.21,pvalue=0.296436355352159,pvalueTTest=0.60947912149144,
chr8	113330970	113331087	CSMD3	CSMD300070	-0.844137908037046	2	0.0736401059377572	2	0.204199776649171	2	0.204199776649171	NA	NA	SegRatio=0.07,AbsMeanSigma=0.21,pvalue=0.296436355352159,pvalueTTest=0.60947912149144,
chr8	113331083	113331198	CSMD3	CSMD300071	0.177977556854289	2	0.0736401059377572	2	0.204199776649171	2	0.204199776649171	NA	NA	SegRatio=0.07,AbsMeanSigma=0.21,pvalue=0.296436355352159,pvalueTTest=0.60947912149144,
chr8	113332093	113332190	CSMD3	CSMD300072	0.0736401059377572	2	0.0736401059377572	2	0.204199776649171	2	0.204199776649171	NA	NA	SegRatio=0.07,AbsMeanSigma=0.21,pvalue=0.296436355352159,pvalueTTest=0.60947912149144,
chr8	113332148	113332226	CSMD3	CSMD300073	-0.240415568121999	2	0.0736401059377572	2	0.204199776649171	2	0.204199776649171	NA	NA	SegRatio=0.07,AbsMeanSigma=0.21,pvalue=0.296436355352159,pvalueTTest=0.60947912149144,
chr8	113332170	113332247	CSMD3	CSMD300074	0.00605514794916767	2	0.0736401059377572	2	0.204199776649171	2	0.204199776649171	NA	NA	SegRatio=0.07,AbsMeanSigma=0.21,pvalue=0.296436355352159,pvalueTTest=0.60947912149144,
chr8	113347525	113347635	CSMD3	CSMD300075	0.081328967263448	2	0.0736401059377572	2	0.204199776649171	2	0.204199776649171	NA	NA	SegRatio=0.07,AbsMeanSigma=0.21,pvalue=0.296436355352159,pvalueTTest=0.60947912149144,
chr8	113347597	113347714	CSMD3	CSMD300076	0.0840413489312459	2	0.0736401059377572	2	0.204199776649171	2	0.204199776649171	NA	NA	SegRatio=0.07,AbsMeanSigma=0.21,pvalue=0.296436355352159,pvalueTTest=0.60947912149144,
chr8	113347712	113347821	CSMD3	CSMD300077	-1.30747078647834	2	0.0544172371057099	2	0.204199776649171	2	0.204199776649171	q-value=3.85880433868502e-05, copies=0.5	NA	SegRatio=0.05,AbsMeanSigma=0.04,pvalue=0.719008941413828,pvalueTTest=0.832650740783725,
chr8	113348809	113348919	CSMD3	CSMD300078	NA	2	0.0544172371057099	2	0.204199776649171	2	0.204199776649171	NA	NA	SegRatio=0.05,AbsMeanSigma=0.04,pvalue=0.719008941413828,pvalueTTest=0.832650740783725,
chr8	113348917	113349029	CSMD3	CSMD300079	0.0544172371057099	2	0.0544172371057099	2	0.204199776649171	2	0.204199776649171	NA	NA	SegRatio=0.05,AbsMeanSigma=0.04,pvalue=0.719008941413828,pvalueTTest=0.832650740783725,
chr8	113349010	113349123	CSMD3	CSMD300080	-0.0326786534038237	2	0.0544172371057099	2	0.204199776649171	2	0.204199776649171	NA	NA	SegRatio=0.05,AbsMeanSigma=0.04,pvalue=0.719008941413828,pvalueTTest=0.832650740783725,
chr8	113349750	113349856	CSMD3	CSMD300081	0.139818974439794	2	0.0544172371057099	2	0.204199776649171	2	0.204199776649171	NA	NA	SegRatio=0.05,AbsMeanSigma=0.04,pvalue=0.719008941413828,pvalueTTest=0.832650740783725,
chr8	113349840	113349951	CSMD3	CSMD300082	0.114511933190907	2	0.0544172371057099	2	0.204199776649171	2	0.204199776649171	NA	NA	SegRatio=0.05,AbsMeanSigma=0.04,pvalue=0.719008941413828,pvalueTTest=0.832650740783725,
chr8	113349948	113350053	CSMD3	CSMD300083	0.0583913041078645	2	0.0544172371057099	2	0.204199776649171	2	0.204199776649171	NA	NA	SegRatio=0.05,AbsMeanSigma=0.04,pvalue=0.719008941413828,pvalueTTest=0.832650740783725,
chr8	113353584	113353720	CSMD3	CSMD300084	NA	2	0.0544172371057099	2	0.204199776649171	2	0.204199776649171	NA	NA	SegRatio=0.05,AbsMeanSigma=0.04,pvalue=0.719008941413828,pvalueTTest=0.832650740783725,
chr8	113353723	113353829	CSMD3	CSMD300085	0.0808829393727892	2	0.0544172371057099	2	0.204199776649171	2	0.204199776649171	NA	NA	SegRatio=0.05,AbsMeanSigma=0.04,pvalue=0.719008941413828,pvalueTTest=0.832650740783725,
chr8	113353830	113353946	CSMD3	CSMD300086	-0.0145949846565821	2	0.0544172371057099	2	0.204199776649171	2	0.204199776649171	NA	NA	SegRatio=0.05,AbsMeanSigma=0.04,pvalue=0.719008941413828,pvalueTTest=0.832650740783725,
chr8	113358236	113358348	CSMD3	CSMD300087	NA	2	0.0544172371057099	2	0.204199776649171	2	0.204199776649171	NA	NA	SegRatio=0.05,AbsMeanSigma=0.04,pvalue=0.719008941413828,pvalueTTest=0.832650740783725,
chr8	113358344	113358454	CSMD3	CSMD300088	0.0772842221752864	2	0.0544172371057099	2	0.204199776649171	2	0.204199776649171	NA	NA	SegRatio=0.05,AbsMeanSigma=0.04,pvalue=0.719008941413828,pvalueTTest=0.832650740783725,
chr8	113358409	113358527	CSMD3	CSMD300089	-0.135746044887352	2	0.0544172371057099	2	0.204199776649171	2	0.204199776649171	NA	NA	SegRatio=0.05,AbsMeanSigma=0.04,pvalue=0.719008941413828,pvalueTTest=0.832650740783725,
chr8	113363330	113363435	CSMD3	CSMD300090	NA	2	0.0544172371057099	2	0.204199776649171	2	0.204199776649171	NA	NA	SegRatio=0.05,AbsMeanSigma=0.04,pvalue=0.719008941413828,pvalueTTest=0.832650740783725,
chr8	113363420	113363486	CSMD3	CSMD300091	-0.789430345510485	2	0.0544172371057099	2	0.204199776649171	2	0.204199776649171	NA	NA	SegRatio=0.05,AbsMeanSigma=0.04,pvalue=0.719008941413828,pvalueTTest=0.832650740783725,
chr8	113363447	113363555	CSMD3	CSMD300092	NA	2	0.0544172371057099	2	0.204199776649171	2	0.204199776649171	NA	NA	SegRatio=0.05,AbsMeanSigma=0.04,pvalue=0.719008941413828,pvalueTTest=0.832650740783725,
chr8	113364554	113364665	CSMD3	CSMD300093	-0.0389554835130704	2	0.0544172371057099	2	0.204199776649171	2	0.204199776649171	NA	NA	SegRatio=0.05,AbsMeanSigma=0.04,pvalue=0.719008941413828,pvalueTTest=0.832650740783725,
chr8	113364663	113364750	CSMD3	CSMD300094	0.0281905834709269	2	0.0544172371057099	2	0.204199776649171	2	0.204199776649171	NA	NA	SegRatio=0.05,AbsMeanSigma=0.04,pvalue=0.719008941413828,pvalueTTest=0.832650740783725,
chr8	113364733	113364841	CSMD3	CSMD300095	NA	2	0.0544172371057099	2	0.204199776649171	2	0.204199776649171	NA	NA	SegRatio=0.05,AbsMeanSigma=0.04,pvalue=0.719008941413828,pvalueTTest=0.832650740783725,
chr8	113392503	113392610	CSMD3	CSMD300096	NA	2	0.0544172371057099	2	0.204199776649171	2	0.204199776649171	NA	NA	SegRatio=0.05,AbsMeanSigma=0.04,pvalue=0.719008941413828,pvalueTTest=0.832650740783725,
chr8	113392602	113392704	CSMD3	CSMD300097	0.183615379045092	2	0.0544172371057099	2	0.204199776649171	2	0.204199776649171	NA	NA	SegRatio=0.05,AbsMeanSigma=0.04,pvalue=0.719008941413828,pvalueTTest=0.832650740783725,
chr8	113395718	113395812	CSMD3	CSMD300098	NA	2	0.0544172371057099	2	0.204199776649171	2	0.204199776649171	NA	NA	SegRatio=0.05,AbsMeanSigma=0.04,pvalue=0.719008941413828,pvalueTTest=0.832650740783725,
chr8	113395804	113395910	CSMD3	CSMD300099	0.0623100745698066	2	0.0544172371057099	2	0.204199776649171	2	0.204199776649171	NA	NA	SegRatio=0.05,AbsMeanSigma=0.04,pvalue=0.719008941413828,pvalueTTest=0.832650740783725,
chr8	113395865	113395980	CSMD3	CSMD300100	0.0788856880435961	2	0.0544172371057099	2	0.204199776649171	2	0.204199776649171	NA	NA	SegRatio=0.05,AbsMeanSigma=0.04,pvalue=0.719008941413828,pvalueTTest=0.832650740783725,
chr8	113402850	113402960	CSMD3	CSMD300101	0.000449280784202322	2	0.0544172371057099	2	0.204199776649171	2	0.204199776649171	NA	NA	SegRatio=0.05,AbsMeanSigma=0.04,pvalue=0.719008941413828,pvalueTTest=0.832650740783725,
chr8	113402940	113403038	CSMD3	CSMD300102	0.175979417873951	2	0.0544172371057099	2	0.204199776649171	2	0.204199776649171	NA	NA	SegRatio=0.05,AbsMeanSigma=0.04,pvalue=0.719008941413828,pvalueTTest=0.832650740783725,
chr8	113418770	113418884	CSMD3	CSMD300103	0.123741690388968	2	0.0544172371057099	2	0.204199776649171	2	0.204199776649171	NA	NA	SegRatio=0.05,AbsMeanSigma=0.04,pvalue=0.719008941413828,pvalueTTest=0.832650740783725,
chr8	113418819	113418919	CSMD3	CSMD300104	0.162673991484449	2	0.0544172371057099	2	0.204199776649171	2	0.204199776649171	NA	NA	SegRatio=0.05,AbsMeanSigma=0.04,pvalue=0.719008941413828,pvalueTTest=0.832650740783725,
chr8	113418883	113418991	CSMD3	CSMD300105	-0.0352362403359632	2	0.0544172371057099	2	0.204199776649171	2	0.204199776649171	NA	NA	SegRatio=0.05,AbsMeanSigma=0.04,pvalue=0.719008941413828,pvalueTTest=0.832650740783725,
chr8	113420517	113420628	CSMD3	CSMD300106	0.155757799716956	2	0.0544172371057099	2	0.204199776649171	2	0.204199776649171	NA	NA	SegRatio=0.05,AbsMeanSigma=0.04,pvalue=0.719008941413828,pvalueTTest=0.832650740783725,
chr8	113420607	113420719	CSMD3	CSMD300107	NA	2	0.0544172371057099	2	0.204199776649171	2	0.204199776649171	NA	NA	SegRatio=0.05,AbsMeanSigma=0.04,pvalue=0.719008941413828,pvalueTTest=0.832650740783725,
chr8	113421124	113421216	CSMD3	CSMD300108	0.0122215923550959	2	0.0544172371057099	2	0.204199776649171	2	0.204199776649171	NA	NA	SegRatio=0.05,AbsMeanSigma=0.04,pvalue=0.719008941413828,pvalueTTest=0.832650740783725,
chr8	113421190	113421283	CSMD3	CSMD300109	-0.260060971803081	2	0.0544172371057099	2	0.204199776649171	2	0.204199776649171	NA	NA	SegRatio=0.05,AbsMeanSigma=0.04,pvalue=0.719008941413828,pvalueTTest=0.832650740783725,
chr8	113484794	113484910	CSMD3	CSMD300110	0.105069550029289	2	0.0544172371057099	2	0.204199776649171	2	0.204199776649171	NA	NA	SegRatio=0.05,AbsMeanSigma=0.04,pvalue=0.719008941413828,pvalueTTest=0.832650740783725,
chr8	113484910	113485022	CSMD3	CSMD300111	-0.117111645221532	2	0.0544172371057099	2	0.204199776649171	2	0.204199776649171	NA	NA	SegRatio=0.05,AbsMeanSigma=0.04,pvalue=0.719008941413828,pvalueTTest=0.832650740783725,
chr8	113504646	113504742	CSMD3	CSMD300112	0.0343208895258005	2	0.0544172371057099	2	0.204199776649171	2	0.204199776649171	NA	NA	SegRatio=0.05,AbsMeanSigma=0.04,pvalue=0.719008941413828,pvalueTTest=0.832650740783725,
chr8	113504743	113504859	CSMD3	CSMD300113	-0.0884458348350733	2	0.0544172371057099	2	0.204199776649171	2	0.204199776649171	NA	NA	SegRatio=0.05,AbsMeanSigma=0.04,pvalue=0.719008941413828,pvalueTTest=0.832650740783725,
chr8	113504856	113504969	CSMD3	CSMD300114	0.136280991841726	2	0.0544172371057099	2	0.204199776649171	2	0.204199776649171	NA	NA	SegRatio=0.05,AbsMeanSigma=0.04,pvalue=0.719008941413828,pvalueTTest=0.832650740783725,
chr8	113515966	113516077	CSMD3	CSMD300115	NA	2	0.0544172371057099	2	0.204199776649171	2	0.204199776649171	NA	NA	SegRatio=0.05,AbsMeanSigma=0.04,pvalue=0.719008941413828,pvalueTTest=0.832650740783725,
chr8	113516061	113516176	CSMD3	CSMD300116.CSMD300117	NA	2	0.0544172371057099	2	0.204199776649171	2	0.204199776649171	NA	NA	SegRatio=0.05,AbsMeanSigma=0.04,pvalue=0.719008941413828,pvalueTTest=0.832650740783725,
chr8	113516193	113516320	CSMD3	CSMD300118	-1.71297285456768	2	0.0544172371057099	2	0.204199776649171	2	0.204199776649171	NA	NA	SegRatio=0.05,AbsMeanSigma=0.04,pvalue=0.719008941413828,pvalueTTest=0.832650740783725,
chr8	113518880	113518997	CSMD3	CSMD300119	0.181919679454075	2	0.0544172371057099	2	0.204199776649171	2	0.204199776649171	NA	NA	SegRatio=0.05,AbsMeanSigma=0.04,pvalue=0.719008941413828,pvalueTTest=0.832650740783725,
chr8	113518939	113519050	CSMD3	CSMD300120	0.231677941354935	2	0.0544172371057099	2	0.204199776649171	2	0.204199776649171	NA	NA	SegRatio=0.05,AbsMeanSigma=0.04,pvalue=0.719008941413828,pvalueTTest=0.832650740783725,
chr8	113519036	113519151	CSMD3	CSMD300121	-1.62969124592527	2	0.0544172371057099	2	0.204199776649171	2	0.204199776649171	NA	NA	SegRatio=0.05,AbsMeanSigma=0.04,pvalue=0.719008941413828,pvalueTTest=0.832650740783725,
chr8	113529164	113529296	CSMD3	CSMD300122	-0.396796766561447	2	0.0544172371057099	2	0.204199776649171	2	0.204199776649171	NA	NA	SegRatio=0.05,AbsMeanSigma=0.04,pvalue=0.719008941413828,pvalueTTest=0.832650740783725,
chr8	113529296	113529402	CSMD3	CSMD300123	0.0908979899872861	2	0.0544172371057099	2	0.204199776649171	2	0.204199776649171	NA	NA	SegRatio=0.05,AbsMeanSigma=0.04,pvalue=0.719008941413828,pvalueTTest=0.832650740783725,
chr8	113529341	113529440	CSMD3	CSMD300124	0.0244055024955514	2	0.0544172371057099	2	0.204199776649171	2	0.204199776649171	NA	NA	SegRatio=0.05,AbsMeanSigma=0.04,pvalue=0.719008941413828,pvalueTTest=0.832650740783725,
chr8	113529392	113529505	CSMD3	CSMD300125	0.0399578227865777	2	0.0544172371057099	2	0.204199776649171	2	0.204199776649171	NA	NA	SegRatio=0.05,AbsMeanSigma=0.04,pvalue=0.719008941413828,pvalueTTest=0.832650740783725,
chr8	113562876	113562988	CSMD3	CSMD300126	0.319505609736693	2	0.0544172371057099	2	0.204199776649171	2	0.204199776649171	NA	NA	SegRatio=0.05,AbsMeanSigma=0.04,pvalue=0.719008941413828,pvalueTTest=0.832650740783725,
chr8	113562988	113563103	CSMD3	CSMD300127	0.125704189997286	2	0.0544172371057099	2	0.204199776649171	2	0.204199776649171	NA	NA	SegRatio=0.05,AbsMeanSigma=0.04,pvalue=0.719008941413828,pvalueTTest=0.832650740783725,
chr8	113563062	113563169	CSMD3	CSMD300128	0.0159852870005118	2	0.0544172371057099	2	0.204199776649171	2	0.204199776649171	NA	NA	SegRatio=0.05,AbsMeanSigma=0.04,pvalue=0.719008941413828,pvalueTTest=0.832650740783725,
chr8	113564789	113564904	CSMD3	CSMD300129	-0.0842358570085373	2	0.0544172371057099	2	0.204199776649171	2	0.204199776649171	NA	NA	SegRatio=0.05,AbsMeanSigma=0.04,pvalue=0.719008941413828,pvalueTTest=0.832650740783725,
chr8	113564876	113564987	CSMD3	CSMD300130	0.163936875407847	2	0.0544172371057099	2	0.204199776649171	2	0.204199776649171	NA	NA	SegRatio=0.05,AbsMeanSigma=0.04,pvalue=0.719008941413828,pvalueTTest=0.832650740783725,
chr8	113568957	113569070	CSMD3	CSMD300131	0.145008871772927	2	0.0544172371057099	2	0.204199776649171	2	0.204199776649171	NA	NA	SegRatio=0.05,AbsMeanSigma=0.04,pvalue=0.719008941413828,pvalueTTest=0.832650740783725,
chr8	113569014	113569120	CSMD3	CSMD300132	0.190421108179722	2	0.0544172371057099	2	0.204199776649171	2	0.204199776649171	NA	NA	SegRatio=0.05,AbsMeanSigma=0.04,pvalue=0.719008941413828,pvalueTTest=0.832650740783725,
chr8	113569087	113569201	CSMD3	CSMD300133	-0.0143537447808441	2	0.0544172371057099	2	0.204199776649171	2	0.204199776649171	NA	NA	SegRatio=0.05,AbsMeanSigma=0.04,pvalue=0.719008941413828,pvalueTTest=0.832650740783725,
chr8	113569185	113569296	CSMD3	CSMD300134	NA	2	0.0544172371057099	2	0.204199776649171	2	0.204199776649171	NA	NA	SegRatio=0.05,AbsMeanSigma=0.04,pvalue=0.719008941413828,pvalueTTest=0.832650740783725,
chr8	113585668	113585779	CSMD3	CSMD300135	-0.0118665275580878	2	0.0544172371057099	2	0.204199776649171	2	0.204199776649171	NA	NA	SegRatio=0.05,AbsMeanSigma=0.04,pvalue=0.719008941413828,pvalueTTest=0.832650740783725,
chr8	113585759	113585872	CSMD3	CSMD300136	0.154961404689083	2	0.0544172371057099	2	0.204199776649171	2	0.204199776649171	NA	NA	SegRatio=0.05,AbsMeanSigma=0.04,pvalue=0.719008941413828,pvalueTTest=0.832650740783725,
chr8	113585804	113585917	CSMD3	CSMD300137	-0.248593713945665	2	0.0544172371057099	2	0.204199776649171	2	0.204199776649171	NA	NA	SegRatio=0.05,AbsMeanSigma=0.04,pvalue=0.719008941413828,pvalueTTest=0.832650740783725,
chr8	113599288	113599394	CSMD3	CSMD300138	0.0551786730131087	2	0.0544172371057099	2	0.204199776649171	2	0.204199776649171	NA	NA	SegRatio=0.05,AbsMeanSigma=0.04,pvalue=0.719008941413828,pvalueTTest=0.832650740783725,
chr8	113599344	113599458	CSMD3	CSMD300139	0.112236451093194	2	0.0544172371057099	2	0.204199776649171	2	0.204199776649171	NA	NA	SegRatio=0.05,AbsMeanSigma=0.04,pvalue=0.719008941413828,pvalueTTest=0.832650740783725,
chr8	113599424	113599534	CSMD3	CSMD300140	-0.260151216229543	2	0.0544172371057099	2	0.204199776649171	2	0.204199776649171	NA	NA	SegRatio=0.05,AbsMeanSigma=0.04,pvalue=0.719008941413828,pvalueTTest=0.832650740783725,
chr8	113649021	113649133	CSMD3	CSMD300141	0.0915490548227134	2	0.0544172371057099	2	0.204199776649171	2	0.204199776649171	NA	NA	SegRatio=0.05,AbsMeanSigma=0.04,pvalue=0.719008941413828,pvalueTTest=0.832650740783725,
chr8	113649121	113649212	CSMD3	CSMD300142	-0.0823512559774854	2	0.0544172371057099	2	0.204199776649171	2	0.204199776649171	NA	NA	SegRatio=0.05,AbsMeanSigma=0.04,pvalue=0.719008941413828,pvalueTTest=0.832650740783725,
chr8	113649155	113649268	CSMD3	CSMD300143	0.0784182620150303	2	0.0544172371057099	2	0.204199776649171	2	0.204199776649171	NA	NA	SegRatio=0.05,AbsMeanSigma=0.04,pvalue=0.719008941413828,pvalueTTest=0.832650740783725,
chr8	113650858	113650969	CSMD3	CSMD300144	-1.25353957727072	2	0.0544172371057099	2	0.204199776649171	2	0.204199776649171	NA	NA	SegRatio=0.05,AbsMeanSigma=0.04,pvalue=0.719008941413828,pvalueTTest=0.832650740783725,
chr8	113650948	113651059	CSMD3	CSMD300145	0.106751947896812	2	0.0544172371057099	2	0.204199776649171	2	0.204199776649171	NA	NA	SegRatio=0.05,AbsMeanSigma=0.04,pvalue=0.719008941413828,pvalueTTest=0.832650740783725,
chr8	113651016	113651125	CSMD3	CSMD300146	0.0376251885823805	2	0.0544172371057099	2	0.204199776649171	2	0.204199776649171	NA	NA	SegRatio=0.05,AbsMeanSigma=0.04,pvalue=0.719008941413828,pvalueTTest=0.832650740783725,
chr8	113651089	113651201	CSMD3	CSMD300147	0.0369483126490404	2	0.0544172371057099	2	0.204199776649171	2	0.204199776649171	NA	NA	SegRatio=0.05,AbsMeanSigma=0.04,pvalue=0.719008941413828,pvalueTTest=0.832650740783725,
chr8	113657311	113657423	CSMD3	CSMD300148	-0.185259824962412	2	0.0544172371057099	2	0.204199776649171	2	0.204199776649171	NA	NA	SegRatio=0.05,AbsMeanSigma=0.04,pvalue=0.719008941413828,pvalueTTest=0.832650740783725,
chr8	113657424	113657538	CSMD3	CSMD300149	0.0978029893487459	2	0.0544172371057099	2	0.204199776649171	2	0.204199776649171	NA	NA	SegRatio=0.05,AbsMeanSigma=0.04,pvalue=0.719008941413828,pvalueTTest=0.832650740783725,
chr8	113662274	113662406	CSMD3	CSMD300150	NA	2	0.0544172371057099	2	0.204199776649171	2	0.204199776649171	NA	NA	SegRatio=0.05,AbsMeanSigma=0.04,pvalue=0.719008941413828,pvalueTTest=0.832650740783725,
chr8	113662401	113662489	CSMD3	CSMD300151	0.0964729897934976	2	0.0544172371057099	2	0.204199776649171	2	0.204199776649171	NA	NA	SegRatio=0.05,AbsMeanSigma=0.04,pvalue=0.719008941413828,pvalueTTest=0.832650740783725,
chr8	113662462	113662569	CSMD3	CSMD300152	0.311728681064391	2	0.0544172371057099	2	0.204199776649171	2	0.204199776649171	NA	NA	SegRatio=0.05,AbsMeanSigma=0.04,pvalue=0.719008941413828,pvalueTTest=0.832650740783725,
chr8	113662541	113662651	CSMD3	CSMD300153	-0.0909918502950659	2	0.0544172371057099	2	0.204199776649171	2	0.204199776649171	NA	NA	SegRatio=0.05,AbsMeanSigma=0.04,pvalue=0.719008941413828,pvalueTTest=0.832650740783725,
chr8	113668360	113668476	CSMD3	CSMD300154	NA	2	0.0544172371057099	2	0.204199776649171	2	0.204199776649171	NA	NA	SegRatio=0.05,AbsMeanSigma=0.04,pvalue=0.719008941413828,pvalueTTest=0.832650740783725,
chr8	113668418	113668531	CSMD3	CSMD300155	0.162041125882512	2	0.0544172371057099	2	0.204199776649171	2	0.204199776649171	NA	NA	SegRatio=0.05,AbsMeanSigma=0.04,pvalue=0.719008941413828,pvalueTTest=0.832650740783725,
chr8	113668517	113668626	CSMD3	CSMD300156	-1.30621264116963	2	0.0079500381668152	2	0.204199776649171	2	0.204199776649171	q-value=4.3434986378877e-07, copies=0.5	NA	SegRatio=0.01,AbsMeanSigma=0.41,pvalue=9.19239285376662e-05,pvalueTTest=0.0410528951640425,
chr8	113678460	113678573	CSMD3	CSMD300157	0.0079500381668152	2	0.0079500381668152	2	0.204199776649171	2	0.204199776649171	NA	NA	SegRatio=0.01,AbsMeanSigma=0.41,pvalue=9.19239285376662e-05,pvalueTTest=0.0410528951640425,
chr8	113678566	113678676	CSMD3	CSMD300158	0.183189091142374	2	0.0079500381668152	2	0.204199776649171	2	0.204199776649171	NA	NA	SegRatio=0.01,AbsMeanSigma=0.41,pvalue=9.19239285376662e-05,pvalueTTest=0.0410528951640425,
chr8	113694650	113694755	CSMD3	CSMD300159	0.131113757052109	2	0.0079500381668152	2	0.204199776649171	2	0.204199776649171	NA	NA	SegRatio=0.01,AbsMeanSigma=0.41,pvalue=9.19239285376662e-05,pvalueTTest=0.0410528951640425,
chr8	113694713	113694830	CSMD3	CSMD300160	0.088005425094362	2	0.0079500381668152	2	0.204199776649171	2	0.204199776649171	NA	NA	SegRatio=0.01,AbsMeanSigma=0.41,pvalue=9.19239285376662e-05,pvalueTTest=0.0410528951640425,
chr8	113694764	113694858	CSMD3	CSMD300161	0.0217393412461157	2	0.0079500381668152	2	0.204199776649171	2	0.204199776649171	NA	NA	SegRatio=0.01,AbsMeanSigma=0.41,pvalue=9.19239285376662e-05,pvalueTTest=0.0410528951640425,
chr8	113694854	113694966	CSMD3	CSMD300162	-1.64335943320893	2	0.0079500381668152	2	0.204199776649171	2	0.204199776649171	NA	NA	SegRatio=0.01,AbsMeanSigma=0.41,pvalue=9.19239285376662e-05,pvalueTTest=0.0410528951640425,
chr8	113697582	113697687	CSMD3	CSMD300163	0.109027733813083	2	0.0079500381668152	2	0.204199776649171	2	0.204199776649171	NA	NA	SegRatio=0.01,AbsMeanSigma=0.41,pvalue=9.19239285376662e-05,pvalueTTest=0.0410528951640425,
chr8	113697686	113697800	CSMD3	CSMD300164	0.0729156053530414	2	0.0079500381668152	2	0.204199776649171	2	0.204199776649171	NA	NA	SegRatio=0.01,AbsMeanSigma=0.41,pvalue=9.19239285376662e-05,pvalueTTest=0.0410528951640425,
chr8	113697790	113697900	CSMD3	CSMD300165	-0.105747175463733	2	0.0079500381668152	2	0.204199776649171	2	0.204199776649171	NA	NA	SegRatio=0.01,AbsMeanSigma=0.41,pvalue=9.19239285376662e-05,pvalueTTest=0.0410528951640425,
chr8	113697849	113697960	CSMD3	CSMD300166	0.209630678097023	2	0.0079500381668152	2	0.204199776649171	2	0.204199776649171	NA	NA	SegRatio=0.01,AbsMeanSigma=0.41,pvalue=9.19239285376662e-05,pvalueTTest=0.0410528951640425,
chr8	113697957	113698091	CSMD3	CSMD300167	NA	2	0.0079500381668152	2	0.204199776649171	2	0.204199776649171	NA	NA	SegRatio=0.01,AbsMeanSigma=0.41,pvalue=9.19239285376662e-05,pvalueTTest=0.0410528951640425,
chr8	113702074	113702185	CSMD3	CSMD300168	0.0423454042755229	2	0.0079500381668152	2	0.204199776649171	2	0.204199776649171	NA	NA	SegRatio=0.01,AbsMeanSigma=0.41,pvalue=9.19239285376662e-05,pvalueTTest=0.0410528951640425,
chr8	113702145	113702254	CSMD3	CSMD300169	0.0127745359391396	2	0.0079500381668152	2	0.204199776649171	2	0.204199776649171	NA	NA	SegRatio=0.01,AbsMeanSigma=0.41,pvalue=9.19239285376662e-05,pvalueTTest=0.0410528951640425,
chr8	113702251	113702361	CSMD3	CSMD300170	0.0278645137982354	2	0.0079500381668152	2	0.204199776649171	2	0.204199776649171	NA	NA	SegRatio=0.01,AbsMeanSigma=0.41,pvalue=9.19239285376662e-05,pvalueTTest=0.0410528951640425,
chr8	113812369	113812480	CSMD3	CSMD300171	0.135536010933011	2	0.0079500381668152	2	0.204199776649171	2	0.204199776649171	NA	NA	SegRatio=0.01,AbsMeanSigma=0.41,pvalue=9.19239285376662e-05,pvalueTTest=0.0410528951640425,
chr8	113812463	113812575	CSMD3	CSMD300172	-0.0700357869003569	2	0.0079500381668152	2	0.204199776649171	2	0.204199776649171	NA	NA	SegRatio=0.01,AbsMeanSigma=0.41,pvalue=9.19239285376662e-05,pvalueTTest=0.0410528951640425,
chr8	113841893	113842009	CSMD3	CSMD300173	0.157074572924312	2	0.0079500381668152	2	0.204199776649171	2	0.204199776649171	NA	NA	SegRatio=0.01,AbsMeanSigma=0.41,pvalue=9.19239285376662e-05,pvalueTTest=0.0410528951640425,
chr8	113841928	113842040	CSMD3	CSMD300174	-0.0335521420135121	2	0.0079500381668152	2	0.204199776649171	2	0.204199776649171	NA	NA	SegRatio=0.01,AbsMeanSigma=0.41,pvalue=9.19239285376662e-05,pvalueTTest=0.0410528951640425,
chr8	113871326	113871434	CSMD3	CSMD300175	-0.00426605961270081	2	0.0079500381668152	2	0.204199776649171	2	0.204199776649171	NA	NA	SegRatio=0.01,AbsMeanSigma=0.41,pvalue=9.19239285376662e-05,pvalueTTest=0.0410528951640425,
chr8	113871374	113871482	CSMD3	CSMD300176	0.0617697838196344	2	0.0079500381668152	2	0.204199776649171	2	0.204199776649171	NA	NA	SegRatio=0.01,AbsMeanSigma=0.41,pvalue=9.19239285376662e-05,pvalueTTest=0.0410528951640425,
chr8	113871473	113871586	CSMD3	CSMD300177	-1.01377535110301	2	0.0079500381668152	2	0.204199776649171	2	0.204199776649171	NA	NA	SegRatio=0.01,AbsMeanSigma=0.41,pvalue=9.19239285376662e-05,pvalueTTest=0.0410528951640425,
chr8	113933789	113933900	CSMD3	CSMD300178	-0.0505376062794025	2	0.0079500381668152	2	0.204199776649171	2	0.204199776649171	NA	NA	SegRatio=0.01,AbsMeanSigma=0.41,pvalue=9.19239285376662e-05,pvalueTTest=0.0410528951640425,
chr8	113933891	113933973	CSMD3	CSMD300179	0.180768836783421	2	0.0079500381668152	2	0.204199776649171	2	0.204199776649171	NA	NA	SegRatio=0.01,AbsMeanSigma=0.41,pvalue=9.19239285376662e-05,pvalueTTest=0.0410528951640425,
chr8	113933927	113934044	CSMD3	CSMD300180	-0.187492310652002	2	0.0079500381668152	2	0.204199776649171	2	0.204199776649171	NA	NA	SegRatio=0.01,AbsMeanSigma=0.41,pvalue=9.19239285376662e-05,pvalueTTest=0.0410528951640425,
chr8	113959928	113960047	CSMD3	CSMD300181	NA	2	0.0079500381668152	2	0.204199776649171	2	0.204199776649171	NA	NA	SegRatio=0.01,AbsMeanSigma=0.41,pvalue=9.19239285376662e-05,pvalueTTest=0.0410528951640425,
chr8	113960073	113960207	CSMD3	CSMD300182	-1.23285316368465	2	0.0079500381668152	2	0.204199776649171	2	0.204199776649171	NA	NA	SegRatio=0.01,AbsMeanSigma=0.41,pvalue=9.19239285376662e-05,pvalueTTest=0.0410528951640425,
chr8	113966823	113966933	CSMD3	CSMD300183	-0.0602969984448138	2	0.0079500381668152	2	0.204199776649171	2	0.204199776649171	NA	NA	SegRatio=0.01,AbsMeanSigma=0.41,pvalue=9.19239285376662e-05,pvalueTTest=0.0410528951640425,
chr8	113966931	113967063	CSMD3	CSMD300184	-1.91636203291776	2	0.0079500381668152	2	0.204199776649171	2	0.204199776649171	q-value=3.77716899492008e-10, copies=0.5	NA	SegRatio=0.01,AbsMeanSigma=0.41,pvalue=9.19239285376662e-05,pvalueTTest=0.0410528951640425,
chr8	113987992	113988109	CSMD3	CSMD300185	-0.214138521822268	2	0.0079500381668152	2	0.204199776649171	2	0.204199776649171	NA	NA	SegRatio=0.01,AbsMeanSigma=0.41,pvalue=9.19239285376662e-05,pvalueTTest=0.0410528951640425,
chr8	113988087	113988190	CSMD3	CSMD300186	0.260788555382973	2	0.0079500381668152	2	0.204199776649171	2	0.204199776649171	NA	NA	SegRatio=0.01,AbsMeanSigma=0.41,pvalue=9.19239285376662e-05,pvalueTTest=0.0410528951640425,
chr8	113988122	113988234	CSMD3	CSMD300187	0.283220355725294	2	0.0079500381668152	2	0.204199776649171	2	0.204199776649171	NA	NA	SegRatio=0.01,AbsMeanSigma=0.41,pvalue=9.19239285376662e-05,pvalueTTest=0.0410528951640425,
chr8	113988220	113988332	CSMD3	CSMD300188	0.127576584199725	2	0.0079500381668152	2	0.204199776649171	2	0.204199776649171	NA	NA	SegRatio=0.01,AbsMeanSigma=0.41,pvalue=9.19239285376662e-05,pvalueTTest=0.0410528951640425,
chr8	113988279	113988381	CSMD3	CSMD300189	-0.0157084843143877	2	0.0079500381668152	2	0.204199776649171	2	0.204199776649171	NA	NA	SegRatio=0.01,AbsMeanSigma=0.41,pvalue=9.19239285376662e-05,pvalueTTest=0.0410528951640425,
chr8	113988382	113988477	CSMD3	CSMD300190	-0.477172124317227	2	0.0079500381668152	2	0.204199776649171	2	0.204199776649171	NA	NA	SegRatio=0.01,AbsMeanSigma=0.41,pvalue=9.19239285376662e-05,pvalueTTest=0.0410528951640425,
chr8	114031216	114031329	CSMD3	CSMD300191	-0.109908912025422	2	0.0079500381668152	2	0.204199776649171	2	0.204199776649171	NA	NA	SegRatio=0.01,AbsMeanSigma=0.41,pvalue=9.19239285376662e-05,pvalueTTest=0.0410528951640425,
chr8	114031313	114031407	CSMD3	CSMD300192	0.0076298510891268	2	0.0079500381668152	2	0.204199776649171	2	0.204199776649171	NA	NA	SegRatio=0.01,AbsMeanSigma=0.41,pvalue=9.19239285376662e-05,pvalueTTest=0.0410528951640425,
chr8	114031388	114031499	CSMD3	CSMD300193	-0.178812534212768	2	0.0079500381668152	2	0.204199776649171	2	0.204199776649171	NA	NA	SegRatio=0.01,AbsMeanSigma=0.41,pvalue=9.19239285376662e-05,pvalueTTest=0.0410528951640425,
chr8	114110961	114111078	CSMD3	CSMD300194	0.0355891929583871	2	0.0079500381668152	2	0.204199776649171	2	0.204199776649171	NA	NA	SegRatio=0.01,AbsMeanSigma=0.41,pvalue=9.19239285376662e-05,pvalueTTest=0.0410528951640425,
chr8	114111074	114111177	CSMD3	CSMD300195	0.0814918442177153	2	0.0079500381668152	2	0.204199776649171	2	0.204199776649171	NA	NA	SegRatio=0.01,AbsMeanSigma=0.41,pvalue=9.19239285376662e-05,pvalueTTest=0.0410528951640425,
chr8	114111175	114111292	CSMD3	CSMD300196	0.0708585242828743	2	0.0079500381668152	2	0.204199776649171	2	0.204199776649171	NA	NA	SegRatio=0.01,AbsMeanSigma=0.41,pvalue=9.19239285376662e-05,pvalueTTest=0.0410528951640425,
chr8	114185880	114185982	CSMD3	CSMD300197	-0.358937482781266	2	0.0079500381668152	2	0.204199776649171	2	0.204199776649171	NA	NA	SegRatio=0.01,AbsMeanSigma=0.41,pvalue=9.19239285376662e-05,pvalueTTest=0.0410528951640425,
chr8	114185977	114186094	CSMD3	CSMD300198	0.0837411527045073	2	0.0079500381668152	2	0.204199776649171	2	0.204199776649171	NA	NA	SegRatio=0.01,AbsMeanSigma=0.41,pvalue=9.19239285376662e-05,pvalueTTest=0.0410528951640425,
chr8	114186069	114186180	CSMD3	CSMD300199	0.0905990707512893	2	0.0079500381668152	2	0.204199776649171	2	0.204199776649171	NA	NA	SegRatio=0.01,AbsMeanSigma=0.41,pvalue=9.19239285376662e-05,pvalueTTest=0.0410528951640425,
chr8	114290797	114290912	CSMD3	CSMD300200	-0.00394797973653558	2	0.0079500381668152	2	0.204199776649171	2	0.204199776649171	NA	NA	SegRatio=0.01,AbsMeanSigma=0.41,pvalue=9.19239285376662e-05,pvalueTTest=0.0410528951640425,
chr8	114290904	114291036	CSMD3	CSMD300201	NA	2	0.0079500381668152	2	0.204199776649171	2	0.204199776649171	NA	NA	SegRatio=0.01,AbsMeanSigma=0.41,pvalue=9.19239285376662e-05,pvalueTTest=0.0410528951640425,
chr8	114326738	114326846	CSMD3	CSMD300202	-0.520640758322109	2	0.0079500381668152	2	0.204199776649171	2	0.204199776649171	NA	NA	SegRatio=0.01,AbsMeanSigma=0.41,pvalue=9.19239285376662e-05,pvalueTTest=0.0410528951640425,
chr8	114326847	114326958	CSMD3	CSMD300203	-0.124184348889147	2	0.0079500381668152	2	0.204199776649171	2	0.204199776649171	NA	NA	SegRatio=0.01,AbsMeanSigma=0.41,pvalue=9.19239285376662e-05,pvalueTTest=0.0410528951640425,
chr8	114326912	114327019	CSMD3	CSMD300204	0.0564117187037628	2	0.0079500381668152	2	0.204199776649171	2	0.204199776649171	NA	NA	SegRatio=0.01,AbsMeanSigma=0.41,pvalue=9.19239285376662e-05,pvalueTTest=0.0410528951640425,
chr8	114327004	114327110	CSMD3	CSMD300205	NA	2	0.0079500381668152	2	0.204199776649171	2	0.204199776649171	NA	NA	SegRatio=0.01,AbsMeanSigma=0.41,pvalue=9.19239285376662e-05,pvalueTTest=0.0410528951640425,
chr8	114388933	114389043	CSMD3	CSMD300206	0.0667224553585282	2	0.0079500381668152	2	0.204199776649171	2	0.204199776649171	NA	NA	SegRatio=0.01,AbsMeanSigma=0.41,pvalue=9.19239285376662e-05,pvalueTTest=0.0410528951640425,
chr8	114448862	114448979	CSMD3	CSMD300207	0.158089247692935	2	0.0079500381668152	2	0.204199776649171	2	0.204199776649171	NA	NA	SegRatio=0.01,AbsMeanSigma=0.41,pvalue=9.19239285376662e-05,pvalueTTest=0.0410528951640425,
chr8	114448962	114449078	CSMD3	CSMD300208	0.0525998485171607	2	0.0079500381668152	2	0.204199776649171	2	0.204199776649171	NA	NA	SegRatio=0.01,AbsMeanSigma=0.41,pvalue=9.19239285376662e-05,pvalueTTest=0.0410528951640425,
chr8	114449053	114449173	CSMD3	CSMD300209	0.142755386606282	2	0.0079500381668152	2	0.204199776649171	2	0.204199776649171	NA	NA	SegRatio=0.01,AbsMeanSigma=0.41,pvalue=9.19239285376662e-05,pvalueTTest=0.0410528951640425,
chr8	117859670	117859787	RAD21	RAD2100001	-0.0747756813609364	2	0.0079500381668152	2	0.0639876495514962	2	0.0639876495514962	NA	NA	SegRatio=0.01,AbsMeanSigma=0.41,pvalue=9.19239285376662e-05,pvalueTTest=0.0410528951640425,
chr8	117859783	117859901	RAD21	RAD2100002	-0.181259814135601	2	0.0079500381668152	2	0.0639876495514962	2	0.0639876495514962	NA	NA	SegRatio=0.01,AbsMeanSigma=0.41,pvalue=9.19239285376662e-05,pvalueTTest=0.0410528951640425,
chr8	117859896	117859985	RAD21	RAD2100003	-0.0642789071823255	2	0.0079500381668152	2	0.0639876495514962	2	0.0639876495514962	NA	NA	SegRatio=0.01,AbsMeanSigma=0.41,pvalue=9.19239285376662e-05,pvalueTTest=0.0410528951640425,
chr8	117861112	117861216	RAD21	RAD2100004	-0.0370819596867089	2	0.0079500381668152	2	0.0639876495514962	2	0.0639876495514962	NA	NA	SegRatio=0.01,AbsMeanSigma=0.41,pvalue=9.19239285376662e-05,pvalueTTest=0.0410528951640425,
chr8	117861215	117861327	RAD21	RAD2100005	0.0924631540591698	2	0.0079500381668152	2	0.0639876495514962	2	0.0639876495514962	NA	NA	SegRatio=0.01,AbsMeanSigma=0.41,pvalue=9.19239285376662e-05,pvalueTTest=0.0410528951640425,
chr8	117862818	117862933	RAD21	RAD2100006	NA	2	0.0079500381668152	2	0.0639876495514962	2	0.0639876495514962	NA	NA	SegRatio=0.01,AbsMeanSigma=0.41,pvalue=9.19239285376662e-05,pvalueTTest=0.0410528951640425,
chr8	117862930	117863004	RAD21	RAD2100007	-0.109551307673887	2	0.0079500381668152	2	0.0639876495514962	2	0.0639876495514962	NA	NA	SegRatio=0.01,AbsMeanSigma=0.41,pvalue=9.19239285376662e-05,pvalueTTest=0.0410528951640425,
chr8	117862985	117863078	RAD21	RAD2100008	-1.39581742332075	2	0.0079500381668152	2	0.0639876495514962	2	0.0639876495514962	NA	NA	SegRatio=0.01,AbsMeanSigma=0.41,pvalue=9.19239285376662e-05,pvalueTTest=0.0410528951640425,
chr8	117864153	117864267	RAD21	RAD2100009	0.167358462735907	2	0.0079500381668152	2	0.0639876495514962	2	0.0639876495514962	NA	NA	SegRatio=0.01,AbsMeanSigma=0.41,pvalue=9.19239285376662e-05,pvalueTTest=0.0410528951640425,
chr8	117864263	117864359	RAD21	RAD2100010	-0.0565732781543405	2	0.0079500381668152	2	0.0639876495514962	2	0.0639876495514962	NA	NA	SegRatio=0.01,AbsMeanSigma=0.41,pvalue=9.19239285376662e-05,pvalueTTest=0.0410528951640425,
chr8	117864765	117864868	RAD21	RAD2100011	0.119482638153987	2	0.0079500381668152	2	0.0639876495514962	2	0.0639876495514962	NA	NA	SegRatio=0.01,AbsMeanSigma=0.41,pvalue=9.19239285376662e-05,pvalueTTest=0.0410528951640425,
chr8	117864836	117864928	RAD21	RAD2100012	-0.0741998148628749	2	0.0079500381668152	2	0.0639876495514962	2	0.0639876495514962	NA	NA	SegRatio=0.01,AbsMeanSigma=0.41,pvalue=9.19239285376662e-05,pvalueTTest=0.0410528951640425,
chr8	117864886	117865001	RAD21	RAD2100013	-0.30832510792373	2	0.0079500381668152	2	0.0639876495514962	2	0.0639876495514962	NA	NA	SegRatio=0.01,AbsMeanSigma=0.41,pvalue=9.19239285376662e-05,pvalueTTest=0.0410528951640425,
chr8	117866395	117866509	RAD21	RAD2100014	-1.56760321344039	2	0.0079500381668152	2	0.0639876495514962	2	0.0639876495514962	NA	NA	SegRatio=0.01,AbsMeanSigma=0.41,pvalue=9.19239285376662e-05,pvalueTTest=0.0410528951640425,
chr8	117866509	117866622	RAD21	RAD2100015	-0.0822396423901708	2	0.0079500381668152	2	0.0639876495514962	2	0.0639876495514962	NA	NA	SegRatio=0.01,AbsMeanSigma=0.41,pvalue=9.19239285376662e-05,pvalueTTest=0.0410528951640425,
chr8	117866562	117866664	RAD21	RAD2100016	0.0378640132450664	2	0.0079500381668152	2	0.0639876495514962	2	0.0639876495514962	NA	NA	SegRatio=0.01,AbsMeanSigma=0.41,pvalue=9.19239285376662e-05,pvalueTTest=0.0410528951640425,
chr8	117866657	117866766	RAD21	RAD2100017	0.0780034081241282	2	0.0079500381668152	2	0.0639876495514962	2	0.0639876495514962	NA	NA	SegRatio=0.01,AbsMeanSigma=0.41,pvalue=9.19239285376662e-05,pvalueTTest=0.0410528951640425,
chr8	117868370	117868486	RAD21	RAD2100018	0.128669276003366	2	0.0079500381668152	2	0.0639876495514962	2	0.0639876495514962	NA	NA	SegRatio=0.01,AbsMeanSigma=0.41,pvalue=9.19239285376662e-05,pvalueTTest=0.0410528951640425,
chr8	117868471	117868586	RAD21	RAD2100019	0.0607643175498803	2	0.0079500381668152	2	0.0639876495514962	2	0.0639876495514962	NA	NA	SegRatio=0.01,AbsMeanSigma=0.41,pvalue=9.19239285376662e-05,pvalueTTest=0.0410528951640425,
chr8	117868852	117868967	RAD21	RAD2100020	0.0213935658030184	2	0.0079500381668152	2	0.0639876495514962	2	0.0639876495514962	NA	NA	SegRatio=0.01,AbsMeanSigma=0.41,pvalue=9.19239285376662e-05,pvalueTTest=0.0410528951640425,
chr8	117868901	117869004	RAD21	RAD2100021	0.068080817106681	2	0.0079500381668152	2	0.0639876495514962	2	0.0639876495514962	NA	NA	SegRatio=0.01,AbsMeanSigma=0.41,pvalue=9.19239285376662e-05,pvalueTTest=0.0410528951640425,
chr8	117868987	117869062	RAD21	RAD2100022	NA	2	0.0079500381668152	2	0.0639876495514962	2	0.0639876495514962	NA	NA	SegRatio=0.01,AbsMeanSigma=0.41,pvalue=9.19239285376662e-05,pvalueTTest=0.0410528951640425,
chr8	117869485	117869596	RAD21	RAD2100023	NA	2	0.0079500381668152	2	0.0639876495514962	2	0.0639876495514962	NA	NA	SegRatio=0.01,AbsMeanSigma=0.41,pvalue=9.19239285376662e-05,pvalueTTest=0.0410528951640425,
chr8	117869594	117869700	RAD21	RAD2100024	0.0414777858617036	2	0.0079500381668152	2	0.0639876495514962	2	0.0639876495514962	NA	NA	SegRatio=0.01,AbsMeanSigma=0.41,pvalue=9.19239285376662e-05,pvalueTTest=0.0410528951640425,
chr8	117869687	117869799	RAD21	RAD2100025	-1.55431738684902	2	0.0079500381668152	2	0.0639876495514962	2	0.0639876495514962	NA	NA	SegRatio=0.01,AbsMeanSigma=0.41,pvalue=9.19239285376662e-05,pvalueTTest=0.0410528951640425,
chr8	117870546	117870661	RAD21	RAD2100026	NA	2	0.0079500381668152	2	0.0639876495514962	2	0.0639876495514962	NA	NA	SegRatio=0.01,AbsMeanSigma=0.41,pvalue=9.19239285376662e-05,pvalueTTest=0.0410528951640425,
chr8	117870624	117870704	RAD21	RAD2100027	0.0935852542017807	2	0.0079500381668152	2	0.0639876495514962	2	0.0639876495514962	NA	NA	SegRatio=0.01,AbsMeanSigma=0.41,pvalue=9.19239285376662e-05,pvalueTTest=0.0410528951640425,
chr8	117870679	117870795	RAD21	RAD2100028	-1.63013230518263	2	0.0079500381668152	2	0.0639876495514962	2	0.0639876495514962	q-value=3.02327929040398e-14, copies=0.5	NA	SegRatio=0.01,AbsMeanSigma=0.41,pvalue=9.19239285376662e-05,pvalueTTest=0.0410528951640425,
chr8	117874055	117874170	RAD21	RAD2100029	0.0576969321890917	2	0.0079500381668152	2	0.0639876495514962	2	0.0639876495514962	NA	NA	SegRatio=0.01,AbsMeanSigma=0.41,pvalue=9.19239285376662e-05,pvalueTTest=0.0410528951640425,
chr8	117874164	117874279	RAD21	RAD2100030	-0.158019870873231	2	0.0079500381668152	2	0.0639876495514962	2	0.0639876495514962	NA	NA	SegRatio=0.01,AbsMeanSigma=0.41,pvalue=9.19239285376662e-05,pvalueTTest=0.0410528951640425,
chr8	117875295	117875402	RAD21	RAD2100031	-0.0583478995302471	2	0.0079500381668152	2	0.0639876495514962	2	0.0639876495514962	NA	NA	SegRatio=0.01,AbsMeanSigma=0.41,pvalue=9.19239285376662e-05,pvalueTTest=0.0410528951640425,
chr8	117875402	117875515	RAD21	RAD2100032	0.000762094407322113	2	0.0079500381668152	2	0.0639876495514962	2	0.0639876495514962	NA	NA	SegRatio=0.01,AbsMeanSigma=0.41,pvalue=9.19239285376662e-05,pvalueTTest=0.0410528951640425,
chr8	117875499	117875612	RAD21	RAD2100033	NA	2	0.0079500381668152	2	0.0639876495514962	2	0.0639876495514962	NA	NA	SegRatio=0.01,AbsMeanSigma=0.41,pvalue=9.19239285376662e-05,pvalueTTest=0.0410528951640425,
chr8	117878745	117878863	RAD21	RAD2100034	-0.146945056888118	2	0.0079500381668152	2	0.0639876495514962	2	0.0639876495514962	NA	NA	SegRatio=0.01,AbsMeanSigma=0.41,pvalue=9.19239285376662e-05,pvalueTTest=0.0410528951640425,
chr8	117878849	117878965	RAD21	RAD2100035	0.154298166334122	2	0.0079500381668152	2	0.0639876495514962	2	0.0639876495514962	NA	NA	SegRatio=0.01,AbsMeanSigma=0.41,pvalue=9.19239285376662e-05,pvalueTTest=0.0410528951640425,
chr9	5021949	5022062	JAK2	JAK200001	0.062849415102078	2	0.062849415102078	2	0.0613683934281617	2	0.0613683934281617	NA	NA	SegRatio=0.06,AbsMeanSigma=0.72,pvalue=0.0773543384212807,pvalueTTest=0.352097489168906,
chr9	5022055	5022165	JAK2	JAK200002	0.11971528562648	2	0.062849415102078	2	0.0613683934281617	2	0.0613683934281617	NA	NA	SegRatio=0.06,AbsMeanSigma=0.72,pvalue=0.0773543384212807,pvalueTTest=0.352097489168906,
chr9	5022154	5022265	JAK2	JAK200003	-0.144255838090342	2	0.062849415102078	2	0.0613683934281617	2	0.0613683934281617	NA	NA	SegRatio=0.06,AbsMeanSigma=0.72,pvalue=0.0773543384212807,pvalueTTest=0.352097489168906,
chr9	5029729	5029840	JAK2	JAK200004	-0.664306082370222	2	0.062849415102078	2	0.0613683934281617	2	0.0613683934281617	NA	NA	SegRatio=0.06,AbsMeanSigma=0.72,pvalue=0.0773543384212807,pvalueTTest=0.352097489168906,
chr9	5029813	5029924	JAK2	JAK200005	0.124985353054968	2	0.062849415102078	2	0.0613683934281617	2	0.0613683934281617	NA	NA	SegRatio=0.06,AbsMeanSigma=0.72,pvalue=0.0773543384212807,pvalueTTest=0.352097489168906,
chr9	5029895	5030004	JAK2	JAK200006	-1.26263483900356	2	-0.0177791553297974	2	0.0613683934281617	2	0.0613683934281617	NA	NA	SegRatio=-0.02,AbsMeanSigma=1.3,pvalue=6.08571896189386e-09,pvalueTTest=0.0790175462481737,
chr9	5044379	5044491	JAK2	JAK200007	NA	2	-0.0177791553297974	2	0.0613683934281617	2	0.0613683934281617	NA	NA	SegRatio=-0.02,AbsMeanSigma=1.3,pvalue=6.08571896189386e-09,pvalueTTest=0.0790175462481737,
chr9	5044492	5044609	JAK2	JAK200008	NA	2	-0.0177791553297974	2	0.0613683934281617	2	0.0613683934281617	NA	NA	SegRatio=-0.02,AbsMeanSigma=1.3,pvalue=6.08571896189386e-09,pvalueTTest=0.0790175462481737,
chr9	5050657	5050765	JAK2	JAK200009	-0.00334521144291212	2	-0.0177791553297974	2	0.0613683934281617	2	0.0613683934281617	NA	NA	SegRatio=-0.02,AbsMeanSigma=1.3,pvalue=6.08571896189386e-09,pvalueTTest=0.0790175462481737,
chr9	5050732	5050843	JAK2	JAK200010	-0.020672524398258	2	-0.0177791553297974	2	0.0613683934281617	2	0.0613683934281617	NA	NA	SegRatio=-0.02,AbsMeanSigma=1.3,pvalue=6.08571896189386e-09,pvalueTTest=0.0790175462481737,
chr9	5050830	5050942	JAK2	JAK200011	NA	2	-0.0177791553297974	2	0.0613683934281617	2	0.0613683934281617	NA	NA	SegRatio=-0.02,AbsMeanSigma=1.3,pvalue=6.08571896189386e-09,pvalueTTest=0.0790175462481737,
chr9	5054475	5054589	JAK2	JAK200012	-0.676173176303552	2	-0.0177791553297974	2	0.0613683934281617	2	0.0613683934281617	NA	NA	SegRatio=-0.02,AbsMeanSigma=1.3,pvalue=6.08571896189386e-09,pvalueTTest=0.0790175462481737,
chr9	5054580	5054683	JAK2	JAK200013	0.0242991812496659	2	-0.0177791553297974	2	0.0613683934281617	2	0.0613683934281617	NA	NA	SegRatio=-0.02,AbsMeanSigma=1.3,pvalue=6.08571896189386e-09,pvalueTTest=0.0790175462481737,
chr9	5054669	5054774	JAK2	JAK200014	-0.0177791553297974	2	-0.0177791553297974	2	0.0613683934281617	2	0.0613683934281617	NA	NA	SegRatio=-0.02,AbsMeanSigma=1.3,pvalue=6.08571896189386e-09,pvalueTTest=0.0790175462481737,
chr9	5054772	5054875	JAK2	JAK200015	0.0552112343316535	2	-0.0177791553297974	2	0.0613683934281617	2	0.0613683934281617	NA	NA	SegRatio=-0.02,AbsMeanSigma=1.3,pvalue=6.08571896189386e-09,pvalueTTest=0.0790175462481737,
chr9	5054876	5054979	JAK2	JAK200016	NA	2	-0.0177791553297974	2	0.0613683934281617	2	0.0613683934281617	NA	NA	SegRatio=-0.02,AbsMeanSigma=1.3,pvalue=6.08571896189386e-09,pvalueTTest=0.0790175462481737,
chr9	5055642	5055753	JAK2	JAK200017	-1.35189422823409	2	-0.0177791553297974	2	0.0613683934281617	2	0.0613683934281617	NA	NA	SegRatio=-0.02,AbsMeanSigma=1.3,pvalue=6.08571896189386e-09,pvalueTTest=0.0790175462481737,
chr9	5055695	5055795	JAK2	JAK200018	0.016821244030802	2	-0.0177791553297974	2	0.0613683934281617	2	0.0613683934281617	NA	NA	SegRatio=-0.02,AbsMeanSigma=1.3,pvalue=6.08571896189386e-09,pvalueTTest=0.0790175462481737,
chr9	5055764	5055874	JAK2	JAK200019	NA	2	-0.0177791553297974	2	0.0613683934281617	2	0.0613683934281617	NA	NA	SegRatio=-0.02,AbsMeanSigma=1.3,pvalue=6.08571896189386e-09,pvalueTTest=0.0790175462481737,
chr9	5064862	5064973	JAK2	JAK200020	0.00900032195902243	2	-0.0177791553297974	2	0.0613683934281617	2	0.0613683934281617	NA	NA	SegRatio=-0.02,AbsMeanSigma=1.3,pvalue=6.08571896189386e-09,pvalueTTest=0.0790175462481737,
chr9	5064919	5065031	JAK2	JAK200021	-0.0625796115953391	2	-0.0177791553297974	2	0.0613683934281617	2	0.0613683934281617	NA	NA	SegRatio=-0.02,AbsMeanSigma=1.3,pvalue=6.08571896189386e-09,pvalueTTest=0.0790175462481737,
chr9	5064984	5065091	JAK2	JAK200022	-0.0495912803483605	2	-0.0177791553297974	2	0.0613683934281617	2	0.0613683934281617	NA	NA	SegRatio=-0.02,AbsMeanSigma=1.3,pvalue=6.08571896189386e-09,pvalueTTest=0.0790175462481737,
chr9	5066622	5066737	JAK2	JAK200023	0.0456537991483142	2	-0.0177791553297974	2	0.0613683934281617	2	0.0613683934281617	NA	NA	SegRatio=-0.02,AbsMeanSigma=1.3,pvalue=6.08571896189386e-09,pvalueTTest=0.0790175462481737,
chr9	5066681	5066780	JAK2	JAK200024	-0.0725874958639632	2	-0.0177791553297974	2	0.0613683934281617	2	0.0613683934281617	NA	NA	SegRatio=-0.02,AbsMeanSigma=1.3,pvalue=6.08571896189386e-09,pvalueTTest=0.0790175462481737,
chr9	5066733	5066840	JAK2	JAK200025	-1.2732875551891	2	0.0571383832591014	2	0.0613683934281617	2	0.0613683934281617	q-value=6.48610800269845e-20, copies=0.5	NA	SegRatio=0.06,AbsMeanSigma=0.04,pvalue=0.83694151354892,pvalueTTest=0.946452975541768,
chr9	5068986	5069083	JAK2	JAK200026	NA	2	0.0571383832591014	2	0.0613683934281617	2	0.0613683934281617	NA	NA	SegRatio=0.06,AbsMeanSigma=0.04,pvalue=0.83694151354892,pvalueTTest=0.946452975541768,
chr9	5069046	5069149	JAK2	JAK200027	-0.409785118508587	2	0.0571383832591014	2	0.0613683934281617	2	0.0613683934281617	NA	NA	SegRatio=0.06,AbsMeanSigma=0.04,pvalue=0.83694151354892,pvalueTTest=0.946452975541768,
chr9	5069149	5069251	JAK2	JAK200028	0.0702986201559068	2	0.0571383832591014	2	0.0613683934281617	2	0.0613683934281617	NA	NA	SegRatio=0.06,AbsMeanSigma=0.04,pvalue=0.83694151354892,pvalueTTest=0.946452975541768,
chr9	5069886	5070002	JAK2	JAK200029	-0.0679772586521158	2	0.0571383832591014	2	0.0613683934281617	2	0.0613683934281617	NA	NA	SegRatio=0.06,AbsMeanSigma=0.04,pvalue=0.83694151354892,pvalueTTest=0.946452975541768,
chr9	5070000	5070115	JAK2	JAK200030	NA	2	0.0571383832591014	2	0.0613683934281617	2	0.0613683934281617	NA	NA	SegRatio=0.06,AbsMeanSigma=0.04,pvalue=0.83694151354892,pvalueTTest=0.946452975541768,
chr9	5072450	5072551	JAK2	JAK200031	0.0878321929691575	2	0.0571383832591014	2	0.0613683934281617	2	0.0613683934281617	NA	NA	SegRatio=0.06,AbsMeanSigma=0.04,pvalue=0.83694151354892,pvalueTTest=0.946452975541768,
chr9	5072552	5072667	JAK2	JAK200032	-0.00560754936614553	2	0.0571383832591014	2	0.0613683934281617	2	0.0613683934281617	NA	NA	SegRatio=0.06,AbsMeanSigma=0.04,pvalue=0.83694151354892,pvalueTTest=0.946452975541768,
chr9	5073615	5073729	JAK2	JAK200033	-0.139070071746299	2	0.0571383832591014	2	0.0613683934281617	2	0.0613683934281617	NA	NA	SegRatio=0.06,AbsMeanSigma=0.04,pvalue=0.83694151354892,pvalueTTest=0.946452975541768,
chr9	5073714	5073801	JAK2	JAK200034	-0.0727010674440301	2	0.0571383832591014	2	0.0613683934281617	2	0.0613683934281617	NA	NA	SegRatio=0.06,AbsMeanSigma=0.04,pvalue=0.83694151354892,pvalueTTest=0.946452975541768,
chr9	5073746	5073861	JAK2	JAK200035	-0.0685011580342984	2	0.0571383832591014	2	0.0613683934281617	2	0.0613683934281617	NA	NA	SegRatio=0.06,AbsMeanSigma=0.04,pvalue=0.83694151354892,pvalueTTest=0.946452975541768,
chr9	5077372	5077477	JAK2	JAK200036	NA	2	0.0571383832591014	2	0.0613683934281617	2	0.0613683934281617	NA	NA	SegRatio=0.06,AbsMeanSigma=0.04,pvalue=0.83694151354892,pvalueTTest=0.946452975541768,
chr9	5077465	5077565	JAK2	JAK200037.JAK200038	NA	2	0.0571383832591014	2	0.0613683934281617	2	0.0613683934281617	NA	NA	SegRatio=0.06,AbsMeanSigma=0.04,pvalue=0.83694151354892,pvalueTTest=0.946452975541768,
chr9	5077560	5077676	JAK2	JAK200039	NA	2	0.0571383832591014	2	0.0613683934281617	2	0.0613683934281617	NA	NA	SegRatio=0.06,AbsMeanSigma=0.04,pvalue=0.83694151354892,pvalueTTest=0.946452975541768,
chr9	5078259	5078351	JAK2	JAK200040	NA	2	0.0571383832591014	2	0.0613683934281617	2	0.0613683934281617	NA	NA	SegRatio=0.06,AbsMeanSigma=0.04,pvalue=0.83694151354892,pvalueTTest=0.946452975541768,
chr9	5078309	5078404	JAK2	JAK200041	0.0571383832591014	2	0.0571383832591014	2	0.0613683934281617	2	0.0613683934281617	NA	NA	SegRatio=0.06,AbsMeanSigma=0.04,pvalue=0.83694151354892,pvalueTTest=0.946452975541768,
chr9	5078388	5078500	JAK2	JAK200042	-0.0551440685049426	2	0.0571383832591014	2	0.0613683934281617	2	0.0613683934281617	NA	NA	SegRatio=0.06,AbsMeanSigma=0.04,pvalue=0.83694151354892,pvalueTTest=0.946452975541768,
chr9	5080207	5080318	JAK2	JAK200043	0.0575644513480984	2	0.0571383832591014	2	0.0613683934281617	2	0.0613683934281617	NA	NA	SegRatio=0.06,AbsMeanSigma=0.04,pvalue=0.83694151354892,pvalueTTest=0.946452975541768,
chr9	5080311	5080418	JAK2	JAK200044	0.217944187817065	2	0.0571383832591014	2	0.0613683934281617	2	0.0613683934281617	NA	NA	SegRatio=0.06,AbsMeanSigma=0.04,pvalue=0.83694151354892,pvalueTTest=0.946452975541768,
chr9	5080509	5080623	JAK2	JAK200045	-0.0640406169076188	2	0.0571383832591014	2	0.0613683934281617	2	0.0613683934281617	NA	NA	SegRatio=0.06,AbsMeanSigma=0.04,pvalue=0.83694151354892,pvalueTTest=0.946452975541768,
chr9	5080591	5080703	JAK2	JAK200046	0.0770178466826522	2	0.0571383832591014	2	0.0613683934281617	2	0.0613683934281617	NA	NA	SegRatio=0.06,AbsMeanSigma=0.04,pvalue=0.83694151354892,pvalueTTest=0.946452975541768,
chr9	5081703	5081811	JAK2	JAK200047	0.209250829719714	2	0.0571383832591014	2	0.0613683934281617	2	0.0613683934281617	NA	NA	SegRatio=0.06,AbsMeanSigma=0.04,pvalue=0.83694151354892,pvalueTTest=0.946452975541768,
chr9	5081804	5081918	JAK2	JAK200048	0.199285868899905	2	0.0571383832591014	2	0.0613683934281617	2	0.0613683934281617	NA	NA	SegRatio=0.06,AbsMeanSigma=0.04,pvalue=0.83694151354892,pvalueTTest=0.946452975541768,
chr9	5089653	5089767	JAK2	JAK200049	0.251638202087654	2	0.0571383832591014	2	0.0613683934281617	2	0.0613683934281617	NA	NA	SegRatio=0.06,AbsMeanSigma=0.04,pvalue=0.83694151354892,pvalueTTest=0.946452975541768,
chr9	5089728	5089844	JAK2	JAK200050	0.142812174101843	2	0.0571383832591014	2	0.0613683934281617	2	0.0613683934281617	NA	NA	SegRatio=0.06,AbsMeanSigma=0.04,pvalue=0.83694151354892,pvalueTTest=0.946452975541768,
chr9	5089788	5089901	JAK2	JAK200051	0.246986305464387	2	0.0571383832591014	2	0.0613683934281617	2	0.0613683934281617	NA	NA	SegRatio=0.06,AbsMeanSigma=0.04,pvalue=0.83694151354892,pvalueTTest=0.946452975541768,
chr9	5090440	5090550	JAK2	JAK200052	NA	2	0.0571383832591014	2	0.0613683934281617	2	0.0613683934281617	NA	NA	SegRatio=0.06,AbsMeanSigma=0.04,pvalue=0.83694151354892,pvalueTTest=0.946452975541768,
chr9	5090535	5090626	JAK2	JAK200053	0.585735178423899	2	0.0571383832591014	2	0.0613683934281617	2	0.0613683934281617	NA	NA	SegRatio=0.06,AbsMeanSigma=0.04,pvalue=0.83694151354892,pvalueTTest=0.946452975541768,
chr9	5090684	5090797	JAK2	JAK200054	-1.40006441381506	2	-0.179047585501122	2	0.0613683934281617	2	0.0613683934281617	q-value=1.18591031919149e-14, copies=0.5	NA	SegRatio=-0.18,AbsMeanSigma=2.36,pvalue=1.10203474303576e-18,pvalueTTest=0.0316724011086339,Adjusted:byPvalueTTestRatio;
chr9	5090795	5090900	JAK2	JAK200055	0.0986205719579542	2	-0.179047585501122	2	0.0613683934281617	2	0.0613683934281617	NA	NA	SegRatio=-0.18,AbsMeanSigma=2.36,pvalue=1.10203474303576e-18,pvalueTTest=0.0316724011086339,Adjusted:byPvalueTTestRatio;
chr9	5090843	5090947	JAK2	JAK200056	-0.597283923767922	2	-0.179047585501122	2	0.0613683934281617	2	0.0613683934281617	NA	NA	SegRatio=-0.18,AbsMeanSigma=2.36,pvalue=1.10203474303576e-18,pvalueTTest=0.0316724011086339,Adjusted:byPvalueTTestRatio;
chr9	5122972	5123079	JAK2	JAK200057	0.0400271764341488	2	-0.179047585501122	2	0.0613683934281617	2	0.0613683934281617	NA	NA	SegRatio=-0.18,AbsMeanSigma=2.36,pvalue=1.10203474303576e-18,pvalueTTest=0.0316724011086339,Adjusted:byPvalueTTestRatio;
chr9	5123080	5123193	JAK2	JAK200058	-0.342509605014157	2	-0.179047585501122	2	0.0613683934281617	2	0.0613683934281617	NA	NA	SegRatio=-0.18,AbsMeanSigma=2.36,pvalue=1.10203474303576e-18,pvalueTTest=0.0316724011086339,Adjusted:byPvalueTTestRatio;
chr9	5126289	5126399	JAK2	JAK200059	-0.810131530331365	2	-0.179047585501122	2	0.0613683934281617	2	0.0613683934281617	NA	NA	SegRatio=-0.18,AbsMeanSigma=2.36,pvalue=1.10203474303576e-18,pvalueTTest=0.0316724011086339,Adjusted:byPvalueTTestRatio;
chr9	5126389	5126499	JAK2	JAK200060	NA	2	-0.179047585501122	2	0.0613683934281617	2	0.0613683934281617	NA	NA	SegRatio=-0.18,AbsMeanSigma=2.36,pvalue=1.10203474303576e-18,pvalueTTest=0.0316724011086339,Adjusted:byPvalueTTestRatio;
chr9	5126655	5126772	JAK2	JAK200061	-0.205976069308655	2	-0.179047585501122	2	0.0613683934281617	2	0.0613683934281617	NA	NA	SegRatio=-0.18,AbsMeanSigma=2.36,pvalue=1.10203474303576e-18,pvalueTTest=0.0316724011086339,Adjusted:byPvalueTTestRatio;
chr9	5126720	5126829	JAK2	JAK200062	-0.0426618648368293	2	-0.179047585501122	2	0.0613683934281617	2	0.0613683934281617	NA	NA	SegRatio=-0.18,AbsMeanSigma=2.36,pvalue=1.10203474303576e-18,pvalueTTest=0.0316724011086339,Adjusted:byPvalueTTestRatio;
chr9	21802705	21802776	MTAP	MTAP00001	-0.691324873667042	2	-0.179047585501122	2	0.63146874214721	2	0.63146874214721	NA	NA	SegRatio=-0.18,AbsMeanSigma=2.36,pvalue=1.10203474303576e-18,pvalueTTest=0.0316724011086339,Adjusted:byPvalueTTestRatio;
chr9	21802934	21803036	MTAP	MTAP00002	NA	2	-0.179047585501122	2	0.63146874214721	2	0.63146874214721	NA	NA	SegRatio=-0.18,AbsMeanSigma=2.36,pvalue=1.10203474303576e-18,pvalueTTest=0.0316724011086339,Adjusted:byPvalueTTestRatio;
chr9	21815348	21815457	MTAP	MTAP00003	NA	2	-0.179047585501122	2	0.63146874214721	2	0.63146874214721	NA	NA	SegRatio=-0.18,AbsMeanSigma=2.36,pvalue=1.10203474303576e-18,pvalueTTest=0.0316724011086339,Adjusted:byPvalueTTestRatio;
chr9	21815445	21815515	MTAP	MTAP00004	NA	2	-0.179047585501122	2	0.63146874214721	2	0.63146874214721	NA	NA	SegRatio=-0.18,AbsMeanSigma=2.36,pvalue=1.10203474303576e-18,pvalueTTest=0.0316724011086339,Adjusted:byPvalueTTestRatio;
chr9	21815463	21815563	MTAP	MTAP00005	-0.179047585501122	2	-0.179047585501122	2	0.63146874214721	2	0.63146874214721	NA	NA	SegRatio=-0.18,AbsMeanSigma=2.36,pvalue=1.10203474303576e-18,pvalueTTest=0.0316724011086339,Adjusted:byPvalueTTestRatio;
chr9	21816627	21816744	MTAP	MTAP00006	0.482630132575401	2	0.0844692042061694	2	0.63146874214721	2	0.63146874214721	NA	NA	SegRatio=0.08,AbsMeanSigma=0.43,pvalue=0.0545844956992961,pvalueTTest=0.208756102837279,
chr9	21816727	21816838	MTAP	MTAP00007	0.228806877910833	2	0.0844692042061694	2	0.63146874214721	2	0.63146874214721	NA	NA	SegRatio=0.08,AbsMeanSigma=0.43,pvalue=0.0545844956992961,pvalueTTest=0.208756102837279,
chr9	21817942	21818058	MTAP	MTAP00008	0.142121096307478	2	0.0844692042061694	2	0.63146874214721	2	0.63146874214721	NA	NA	SegRatio=0.08,AbsMeanSigma=0.43,pvalue=0.0545844956992961,pvalueTTest=0.208756102837279,
chr9	21818004	21818121	MTAP	MTAP00009	-0.122299914869872	2	0.0844692042061694	2	0.63146874214721	2	0.63146874214721	NA	NA	SegRatio=0.08,AbsMeanSigma=0.43,pvalue=0.0545844956992961,pvalueTTest=0.208756102837279,
chr9	21818122	21818239	MTAP	MTAP00010	0.0844692042061694	2	0.0844692042061694	2	0.63146874214721	2	0.63146874214721	NA	NA	SegRatio=0.08,AbsMeanSigma=0.43,pvalue=0.0545844956992961,pvalueTTest=0.208756102837279,
chr9	21837840	21837940	MTAP	MTAP00011	0.0876172016892149	2	0.0844692042061694	2	0.63146874214721	2	0.63146874214721	NA	NA	SegRatio=0.08,AbsMeanSigma=0.43,pvalue=0.0545844956992961,pvalueTTest=0.208756102837279,
chr9	21837923	21838036	MTAP	MTAP00012	-0.0445173590071867	2	0.0844692042061694	2	0.63146874214721	2	0.63146874214721	NA	NA	SegRatio=0.08,AbsMeanSigma=0.43,pvalue=0.0545844956992961,pvalueTTest=0.208756102837279,
chr9	21854603	21854720	MTAP	MTAP00013	-0.285244188320482	2	0.0844692042061694	2	0.63146874214721	2	0.63146874214721	NA	NA	SegRatio=0.08,AbsMeanSigma=0.43,pvalue=0.0545844956992961,pvalueTTest=0.208756102837279,
chr9	21854713	21854831	MTAP	MTAP00014	0.173989385332408	2	0.0844692042061694	2	0.63146874214721	2	0.63146874214721	NA	NA	SegRatio=0.08,AbsMeanSigma=0.43,pvalue=0.0545844956992961,pvalueTTest=0.208756102837279,
chr9	21854792	21854890	MTAP	MTAP00015	0.0921747622253999	2	0.0844692042061694	2	0.63146874214721	2	0.63146874214721	NA	NA	SegRatio=0.08,AbsMeanSigma=0.43,pvalue=0.0545844956992961,pvalueTTest=0.208756102837279,
chr9	21856053	21856159	MTAP	MTAP00016	NA	2	0.0844692042061694	2	0.63146874214721	2	0.63146874214721	NA	NA	SegRatio=0.08,AbsMeanSigma=0.43,pvalue=0.0545844956992961,pvalueTTest=0.208756102837279,
chr9	21856136	21856221	MTAP	MTAP00017	-0.176771671208131	2	0.0844692042061694	2	0.63146874214721	2	0.63146874214721	NA	NA	SegRatio=0.08,AbsMeanSigma=0.43,pvalue=0.0545844956992961,pvalueTTest=0.208756102837279,
chr9	21859269	21859381	MTAP	MTAP00018	-0.052712023770215	2	0.0844692042061694	2	0.63146874214721	2	0.63146874214721	NA	NA	SegRatio=0.08,AbsMeanSigma=0.43,pvalue=0.0545844956992961,pvalueTTest=0.208756102837279,
chr9	21859380	21859493	MTAP	MTAP00019	-0.0210073807665371	2	0.0844692042061694	2	0.63146874214721	2	0.63146874214721	NA	NA	SegRatio=0.08,AbsMeanSigma=0.43,pvalue=0.0545844956992961,pvalueTTest=0.208756102837279,
chr9	21861952	21862051	MTAP	MTAP00020	-0.062694040998166	2	0.0844692042061694	2	0.63146874214721	2	0.63146874214721	NA	NA	SegRatio=0.08,AbsMeanSigma=0.43,pvalue=0.0545844956992961,pvalueTTest=0.208756102837279,
chr9	21930964	21931081	MTAP	MTAP00021	0.241943598401298	2	0.0844692042061694	2	0.63146874214721	2	0.63146874214721	NA	NA	SegRatio=0.08,AbsMeanSigma=0.43,pvalue=0.0545844956992961,pvalueTTest=0.208756102837279,
chr9	21931034	21931136	MTAP	MTAP00022	-0.0924748241074134	2	0.0844692042061694	2	0.63146874214721	2	0.63146874214721	NA	NA	SegRatio=0.08,AbsMeanSigma=0.43,pvalue=0.0545844956992961,pvalueTTest=0.208756102837279,
chr9	21939153	21939286	MTAP	MTAP00023	0.252549138940483	2	0.0844692042061694	2	0.63146874214721	2	0.63146874214721	NA	NA	SegRatio=0.08,AbsMeanSigma=0.43,pvalue=0.0545844956992961,pvalueTTest=0.208756102837279,
chr9	21940885	21940998	MTAP	MTAP00024	0.116361466418483	2	0.0844692042061694	2	0.63146874214721	2	0.63146874214721	NA	NA	SegRatio=0.08,AbsMeanSigma=0.43,pvalue=0.0545844956992961,pvalueTTest=0.208756102837279,
chr9	21940996	21941111	MTAP	MTAP00025	NA	NA	0.0844692042061694	NA	0.63146874214721	2	0.63146874214721	NA	NA	SegRatio=NA, AbsMeanSigma=NA, pvalue=NA, pvalueTTest=NA,
chr10	50666825	50666936	ERCC6	ERCC600001	-0.658592718206652	1	-0.753577287976054	1	3.32732938454519e-16	1	4.83824806777928e-53	NA	NA	SegRatio=-0.69,AbsMeanSigma=5.25,pvalue=1.15948402280023e-139,pvalueTTest=1.15138655938133e-12,
chr10	50666933	50667050	ERCC6	ERCC600002	-0.664458220178439	1	-0.753577287976054	1	3.32732938454519e-16	1	4.83824806777928e-53	NA	NA	SegRatio=-0.69,AbsMeanSigma=5.25,pvalue=1.15948402280023e-139,pvalueTTest=1.15138655938133e-12,
chr10	50667050	50667167	ERCC6	ERCC600003	-0.548833369728499	1	-0.753577287976054	1	3.32732938454519e-16	1	4.83824806777928e-53	NA	NA	SegRatio=-0.69,AbsMeanSigma=5.25,pvalue=1.15948402280023e-139,pvalueTTest=1.15138655938133e-12,
chr10	50667147	50667264	ERCC6	ERCC600004	-0.597455722518776	1	-0.753577287976054	1	3.32732938454519e-16	1	4.83824806777928e-53	NA	NA	SegRatio=-0.69,AbsMeanSigma=5.25,pvalue=1.15948402280023e-139,pvalueTTest=1.15138655938133e-12,
chr10	50667239	50667354	ERCC6	ERCC600005	-0.334584594372385	1	-0.753577287976054	1	3.32732938454519e-16	1	4.83824806777928e-53	NA	NA	SegRatio=-0.69,AbsMeanSigma=5.25,pvalue=1.15948402280023e-139,pvalueTTest=1.15138655938133e-12,
chr10	50668396	50668510	ERCC6	ERCC600006	-0.675865006066681	1	-0.753577287976054	1	3.32732938454519e-16	1	4.83824806777928e-53	NA	NA	SegRatio=-0.69,AbsMeanSigma=5.25,pvalue=1.15948402280023e-139,pvalueTTest=1.15138655938133e-12,
chr10	50668450	50668565	ERCC6	ERCC600007	-0.809311791406476	1	-0.753577287976054	1	3.32732938454519e-16	1	4.83824806777928e-53	NA	NA	SegRatio=-0.69,AbsMeanSigma=5.25,pvalue=1.15948402280023e-139,pvalueTTest=1.15138655938133e-12,
chr10	50669353	50669493	ERCC6	ERCC600008.ERCC600009	-0.725612037990428	1	-0.753577287976054	1	3.32732938454519e-16	1	4.83824806777928e-53	NA	NA	SegRatio=-0.69,AbsMeanSigma=5.25,pvalue=1.15948402280023e-139,pvalueTTest=1.15138655938133e-12,
chr10	50669458	50669582	ERCC6	ERCC600010	-0.655878904446269	1	-0.753577287976054	1	3.32732938454519e-16	1	4.83824806777928e-53	NA	NA	SegRatio=-0.69,AbsMeanSigma=5.25,pvalue=1.15948402280023e-139,pvalueTTest=1.15138655938133e-12,
chr10	50669545	50669643	ERCC6	ERCC600011	-0.690374605246416	1	-0.753577287976054	1	3.32732938454519e-16	1	4.83824806777928e-53	NA	NA	SegRatio=-0.69,AbsMeanSigma=5.25,pvalue=1.15948402280023e-139,pvalueTTest=1.15138655938133e-12,
chr10	50678205	50678295	ERCC6	ERCC600012	-1.0116609690162	1	-0.753577287976054	1	3.32732938454519e-16	1	4.83824806777928e-53	NA	NA	SegRatio=-0.69,AbsMeanSigma=5.25,pvalue=1.15948402280023e-139,pvalueTTest=1.15138655938133e-12,
chr10	50678273	50678369	ERCC6	ERCC600013	-0.620238324776818	1	-0.753577287976054	1	3.32732938454519e-16	1	4.83824806777928e-53	NA	NA	SegRatio=-0.69,AbsMeanSigma=5.25,pvalue=1.15948402280023e-139,pvalueTTest=1.15138655938133e-12,
chr10	50678314	50678428	ERCC6	ERCC600014	-0.724547123019365	1	-0.753577287976054	1	3.32732938454519e-16	1	4.83824806777928e-53	NA	NA	SegRatio=-0.69,AbsMeanSigma=5.25,pvalue=1.15948402280023e-139,pvalueTTest=1.15138655938133e-12,
chr10	50678389	50678505	ERCC6	ERCC600015	-0.590570908656985	1	-0.753577287976054	1	3.32732938454519e-16	1	4.83824806777928e-53	NA	NA	SegRatio=-0.69,AbsMeanSigma=5.25,pvalue=1.15948402280023e-139,pvalueTTest=1.15138655938133e-12,
chr10	50678444	50678559	ERCC6	ERCC600016	-0.820707032352282	1	-0.753577287976054	1	3.32732938454519e-16	1	4.83824806777928e-53	NA	NA	SegRatio=-0.69,AbsMeanSigma=5.25,pvalue=1.15948402280023e-139,pvalueTTest=1.15138655938133e-12,
chr10	50678545	50678657	ERCC6	ERCC600017	-0.730496088956634	1	-0.753577287976054	1	3.32732938454519e-16	1	4.83824806777928e-53	NA	NA	SegRatio=-0.69,AbsMeanSigma=5.25,pvalue=1.15948402280023e-139,pvalueTTest=1.15138655938133e-12,
chr10	50678654	50678766	ERCC6	ERCC600018	-0.689454331795307	1	-0.753577287976054	1	3.32732938454519e-16	1	4.83824806777928e-53	NA	NA	SegRatio=-0.69,AbsMeanSigma=5.25,pvalue=1.15948402280023e-139,pvalueTTest=1.15138655938133e-12,
chr10	50678758	50678871	ERCC6	ERCC600019	-0.585802727909918	1	-0.753577287976054	1	3.32732938454519e-16	1	4.83824806777928e-53	NA	NA	SegRatio=-0.69,AbsMeanSigma=5.25,pvalue=1.15948402280023e-139,pvalueTTest=1.15138655938133e-12,
chr10	50678806	50678919	ERCC6	ERCC600020	-0.723251127819362	1	-0.753577287976054	1	3.32732938454519e-16	1	4.83824806777928e-53	NA	NA	SegRatio=-0.69,AbsMeanSigma=5.25,pvalue=1.15948402280023e-139,pvalueTTest=1.15138655938133e-12,
chr10	50678917	50679036	ERCC6	ERCC600021	-0.80805392271276	1	-0.753577287976054	1	3.32732938454519e-16	1	4.83824806777928e-53	NA	NA	SegRatio=-0.69,AbsMeanSigma=5.25,pvalue=1.15948402280023e-139,pvalueTTest=1.15138655938133e-12,
chr10	50678993	50679081	ERCC6	ERCC600022	-1.30837482083424	1	-0.753577287976054	1	3.32732938454519e-16	1	4.83824806777928e-53	NA	NA	SegRatio=-0.69,AbsMeanSigma=5.25,pvalue=1.15948402280023e-139,pvalueTTest=1.15138655938133e-12,
chr10	50679049	50679121	ERCC6	ERCC600023	-0.720753033029323	1	-0.753577287976054	1	3.32732938454519e-16	1	4.83824806777928e-53	NA	NA	SegRatio=-0.69,AbsMeanSigma=5.25,pvalue=1.15948402280023e-139,pvalueTTest=1.15138655938133e-12,
chr10	50679099	50679181	ERCC6	ERCC600024	-1.54502867528776	2	-0.753577287976054	1	0.0265582064768192	1	4.83824806777928e-53	NA	NA	SegRatio=-1.55,AbsMeanSigma=11.34,pvalue=6.31394570231376e-58,pvalueTTest=0.0265582064768192,Adjusted:byPvalueTTestRatio;
chr10	50679146	50679260	ERCC6	ERCC600025	-1.92647949945895	2	-0.753577287976054	1	0.0265582064768192	1	4.83824806777928e-53	NA	NA	SegRatio=-1.55,AbsMeanSigma=11.34,pvalue=6.31394570231376e-58,pvalueTTest=0.0265582064768192,Adjusted:byPvalueTTestRatio;
chr10	50680383	50680479	ERCC6	ERCC600026	-0.653978577964662	1	-0.753577287976054	1	5.0223068965861e-43	1	4.83824806777928e-53	NA	NA	SegRatio=-0.7,AbsMeanSigma=5.42,pvalue=0,pvalueTTest=1.16844975458452e-73,
chr10	50680479	50680596	ERCC6	ERCC600027	-0.519674274809996	1	-0.753577287976054	1	5.0223068965861e-43	1	4.83824806777928e-53	NA	NA	SegRatio=-0.7,AbsMeanSigma=5.42,pvalue=0,pvalueTTest=1.16844975458452e-73,
chr10	50680881	50680985	ERCC6	ERCC600028	-1.12251488004341	1	-0.753577287976054	1	5.0223068965861e-43	1	4.83824806777928e-53	NA	NA	SegRatio=-0.7,AbsMeanSigma=5.42,pvalue=0,pvalueTTest=1.16844975458452e-73,
chr10	50680982	50681087	ERCC6	ERCC600029	-0.640786394972241	1	-0.753577287976054	1	5.0223068965861e-43	1	4.83824806777928e-53	NA	NA	SegRatio=-0.7,AbsMeanSigma=5.42,pvalue=0,pvalueTTest=1.16844975458452e-73,
chr10	50681086	50681201	ERCC6	ERCC600030	-0.712838021308231	1	-0.753577287976054	1	5.0223068965861e-43	1	4.83824806777928e-53	NA	NA	SegRatio=-0.7,AbsMeanSigma=5.42,pvalue=0,pvalueTTest=1.16844975458452e-73,
chr10	50681501	50681619	ERCC6	ERCC600031	-0.611270306478353	1	-0.753577287976054	1	5.0223068965861e-43	1	4.83824806777928e-53	NA	NA	SegRatio=-0.7,AbsMeanSigma=5.42,pvalue=0,pvalueTTest=1.16844975458452e-73,
chr10	50681566	50681679	ERCC6	ERCC600032	-0.783465998204774	1	-0.753577287976054	1	5.0223068965861e-43	1	4.83824806777928e-53	NA	NA	SegRatio=-0.7,AbsMeanSigma=5.42,pvalue=0,pvalueTTest=1.16844975458452e-73,
chr10	50682035	50682125	ERCC6	ERCC600033	-0.642885516355455	1	-0.753577287976054	1	5.0223068965861e-43	1	4.83824806777928e-53	NA	NA	SegRatio=-0.7,AbsMeanSigma=5.42,pvalue=0,pvalueTTest=1.16844975458452e-73,
chr10	50682101	50682214	ERCC6	ERCC600034	-0.731348119396279	1	-0.753577287976054	1	5.0223068965861e-43	1	4.83824806777928e-53	NA	NA	SegRatio=-0.7,AbsMeanSigma=5.42,pvalue=0,pvalueTTest=1.16844975458452e-73,
chr10	50682215	50682332	ERCC6	ERCC600035	-0.732542599224398	1	-0.753577287976054	1	5.0223068965861e-43	1	4.83824806777928e-53	NA	NA	SegRatio=-0.7,AbsMeanSigma=5.42,pvalue=0,pvalueTTest=1.16844975458452e-73,
chr10	50684220	50684318	ERCC6	ERCC600036	-0.681487899526462	1	-0.753577287976054	1	5.0223068965861e-43	1	4.83824806777928e-53	NA	NA	SegRatio=-0.7,AbsMeanSigma=5.42,pvalue=0,pvalueTTest=1.16844975458452e-73,
chr10	50684316	50684432	ERCC6	ERCC600037	-0.659662774065323	1	-0.753577287976054	1	5.0223068965861e-43	1	4.83824806777928e-53	NA	NA	SegRatio=-0.7,AbsMeanSigma=5.42,pvalue=0,pvalueTTest=1.16844975458452e-73,
chr10	50686374	50686478	ERCC6	ERCC600038	-0.717990174894395	1	-0.753577287976054	1	5.0223068965861e-43	1	4.83824806777928e-53	NA	NA	SegRatio=-0.7,AbsMeanSigma=5.42,pvalue=0,pvalueTTest=1.16844975458452e-73,
chr10	50686452	50686563	ERCC6	ERCC600039	-0.730935480685685	1	-0.753577287976054	1	5.0223068965861e-43	1	4.83824806777928e-53	NA	NA	SegRatio=-0.7,AbsMeanSigma=5.42,pvalue=0,pvalueTTest=1.16844975458452e-73,
chr10	50690672	50690784	ERCC6	ERCC600040	-0.711035449273175	1	-0.753577287976054	1	5.0223068965861e-43	1	4.83824806777928e-53	NA	NA	SegRatio=-0.7,AbsMeanSigma=5.42,pvalue=0,pvalueTTest=1.16844975458452e-73,
chr10	50690741	50690849	ERCC6	ERCC600041	-0.744662715139709	1	-0.753577287976054	1	5.0223068965861e-43	1	4.83824806777928e-53	NA	NA	SegRatio=-0.7,AbsMeanSigma=5.42,pvalue=0,pvalueTTest=1.16844975458452e-73,
chr10	50690800	50690908	ERCC6	ERCC600042	-0.893773725533932	1	-0.753577287976054	1	5.0223068965861e-43	1	4.83824806777928e-53	NA	NA	SegRatio=-0.7,AbsMeanSigma=5.42,pvalue=0,pvalueTTest=1.16844975458452e-73,
chr10	50690900	50691017	ERCC6	ERCC600043	NA	1	-0.753577287976054	1	0.0138030623922875	1	4.83824806777928e-53	NA	NA	SegRatio=-0.7,AbsMeanSigma=5.42,pvalue=0,pvalueTTest=1.16844975458452e-73,
chr10	50691306	50691422	ERCC6	ERCC600044	-0.653464328413984	1	-0.753577287976054	1	5.0223068965861e-43	1	4.83824806777928e-53	NA	NA	SegRatio=-0.7,AbsMeanSigma=5.42,pvalue=0,pvalueTTest=1.16844975458452e-73,
chr10	50691407	50691525	ERCC6	ERCC600045	-0.652359996075706	1	-0.753577287976054	1	5.0223068965861e-43	1	4.83824806777928e-53	NA	NA	SegRatio=-0.7,AbsMeanSigma=5.42,pvalue=0,pvalueTTest=1.16844975458452e-73,
chr10	50691499	50691612	ERCC6	ERCC600046	-0.764911915560509	1	-0.753577287976054	1	5.0223068965861e-43	1	4.83824806777928e-53	NA	NA	SegRatio=-0.7,AbsMeanSigma=5.42,pvalue=0,pvalueTTest=1.16844975458452e-73,
chr10	50701133	50701250	ERCC6	ERCC600047	-0.784106121698121	1	-0.753577287976054	1	5.0223068965861e-43	1	4.83824806777928e-53	NA	NA	SegRatio=-0.7,AbsMeanSigma=5.42,pvalue=0,pvalueTTest=1.16844975458452e-73,
chr10	50701208	50701323	ERCC6	ERCC600048	-0.682344089267899	1	-0.753577287976054	1	5.0223068965861e-43	1	4.83824806777928e-53	NA	NA	SegRatio=-0.7,AbsMeanSigma=5.42,pvalue=0,pvalueTTest=1.16844975458452e-73,
chr10	50708529	50708636	ERCC6	ERCC600049	-0.497022596010338	1	-0.753577287976054	1	5.0223068965861e-43	1	4.83824806777928e-53	NA	NA	SegRatio=-0.7,AbsMeanSigma=5.42,pvalue=0,pvalueTTest=1.16844975458452e-73,
chr10	50708636	50708751	ERCC6	ERCC600050	-0.626324707242996	1	-0.753577287976054	1	5.0223068965861e-43	1	4.83824806777928e-53	NA	NA	SegRatio=-0.7,AbsMeanSigma=5.42,pvalue=0,pvalueTTest=1.16844975458452e-73,
chr10	50708748	50708864	ERCC6	ERCC600051	-0.816772367729867	1	-0.753577287976054	1	5.0223068965861e-43	1	4.83824806777928e-53	NA	NA	SegRatio=-0.7,AbsMeanSigma=5.42,pvalue=0,pvalueTTest=1.16844975458452e-73,
chr10	50713909	50714025	ERCC6	ERCC600052	-0.720949573124077	1	-0.753577287976054	1	5.0223068965861e-43	1	4.83824806777928e-53	NA	NA	SegRatio=-0.7,AbsMeanSigma=5.42,pvalue=0,pvalueTTest=1.16844975458452e-73,
chr10	50714026	50714144	ERCC6	ERCC600053	-0.853876923388612	1	-0.753577287976054	1	5.0223068965861e-43	1	4.83824806777928e-53	NA	NA	SegRatio=-0.7,AbsMeanSigma=5.42,pvalue=0,pvalueTTest=1.16844975458452e-73,
chr10	50723337	50723450	ERCC6	ERCC600054	-0.694391458220869	1	-0.753577287976054	1	5.0223068965861e-43	1	4.83824806777928e-53	NA	NA	SegRatio=-0.7,AbsMeanSigma=5.42,pvalue=0,pvalueTTest=1.16844975458452e-73,
chr10	50723411	50723526	ERCC6	ERCC600055	-0.801411350460742	1	-0.753577287976054	1	5.0223068965861e-43	1	4.83824806777928e-53	NA	NA	SegRatio=-0.7,AbsMeanSigma=5.42,pvalue=0,pvalueTTest=1.16844975458452e-73,
chr10	50723473	50723589	ERCC6	ERCC600056	-0.759753434202338	1	-0.753577287976054	1	5.0223068965861e-43	1	4.83824806777928e-53	NA	NA	SegRatio=-0.7,AbsMeanSigma=5.42,pvalue=0,pvalueTTest=1.16844975458452e-73,
chr10	50723581	50723699	ERCC6	ERCC600057	-0.722214156202116	1	-0.753577287976054	1	5.0223068965861e-43	1	4.83824806777928e-53	NA	NA	SegRatio=-0.7,AbsMeanSigma=5.42,pvalue=0,pvalueTTest=1.16844975458452e-73,
chr10	50723696	50723807	ERCC6	ERCC600058	-0.706653207600371	1	-0.753577287976054	1	5.0223068965861e-43	1	4.83824806777928e-53	NA	NA	SegRatio=-0.7,AbsMeanSigma=5.42,pvalue=0,pvalueTTest=1.16844975458452e-73,
chr10	50723798	50723907	ERCC6	ERCC600059	-0.715174973643184	1	-0.753577287976054	1	5.0223068965861e-43	1	4.83824806777928e-53	NA	NA	SegRatio=-0.7,AbsMeanSigma=5.42,pvalue=0,pvalueTTest=1.16844975458452e-73,
chr10	50723868	50723955	ERCC6	ERCC600060	-0.72784527672297	1	-0.753577287976054	1	5.0223068965861e-43	1	4.83824806777928e-53	NA	NA	SegRatio=-0.7,AbsMeanSigma=5.42,pvalue=0,pvalueTTest=1.16844975458452e-73,
chr10	50723929	50724036	ERCC6	ERCC600061	-0.752526423489381	1	-0.753577287976054	1	5.0223068965861e-43	1	4.83824806777928e-53	NA	NA	SegRatio=-0.7,AbsMeanSigma=5.42,pvalue=0,pvalueTTest=1.16844975458452e-73,
chr10	50724034	50724144	ERCC6	ERCC600062	-0.692088706958831	1	-0.753577287976054	1	5.0223068965861e-43	1	4.83824806777928e-53	NA	NA	SegRatio=-0.7,AbsMeanSigma=5.42,pvalue=0,pvalueTTest=1.16844975458452e-73,
chr10	50724128	50724239	ERCC6	ERCC600063	-0.635210567221572	1	-0.753577287976054	1	5.0223068965861e-43	1	4.83824806777928e-53	NA	NA	SegRatio=-0.7,AbsMeanSigma=5.42,pvalue=0,pvalueTTest=1.16844975458452e-73,
chr10	50724240	50724355	ERCC6	ERCC600064	-0.804703999076715	1	-0.753577287976054	1	5.0223068965861e-43	1	4.83824806777928e-53	NA	NA	SegRatio=-0.7,AbsMeanSigma=5.42,pvalue=0,pvalueTTest=1.16844975458452e-73,
chr10	50724291	50724407	ERCC6	ERCC600065	-0.762928267731443	1	-0.753577287976054	1	5.0223068965861e-43	1	4.83824806777928e-53	NA	NA	SegRatio=-0.7,AbsMeanSigma=5.42,pvalue=0,pvalueTTest=1.16844975458452e-73,
chr10	50724408	50724520	ERCC6	ERCC600066	-0.680436523132384	1	-0.753577287976054	1	5.0223068965861e-43	1	4.83824806777928e-53	NA	NA	SegRatio=-0.7,AbsMeanSigma=5.42,pvalue=0,pvalueTTest=1.16844975458452e-73,
chr10	50724481	50724566	ERCC6	ERCC600067	-0.936326925383423	1	-0.753577287976054	1	5.0223068965861e-43	1	4.83824806777928e-53	NA	NA	SegRatio=-0.7,AbsMeanSigma=5.42,pvalue=0,pvalueTTest=1.16844975458452e-73,
chr10	50724566	50724683	ERCC6	ERCC600068	-0.618941315930729	1	-0.753577287976054	1	5.0223068965861e-43	1	4.83824806777928e-53	NA	NA	SegRatio=-0.7,AbsMeanSigma=5.42,pvalue=0,pvalueTTest=1.16844975458452e-73,
chr10	50724644	50724749	ERCC6	ERCC600069	-0.68504080078792	1	-0.753577287976054	1	5.0223068965861e-43	1	4.83824806777928e-53	NA	NA	SegRatio=-0.7,AbsMeanSigma=5.42,pvalue=0,pvalueTTest=1.16844975458452e-73,
chr10	50724750	50724865	ERCC6	ERCC600070	-0.940381530046759	1	-0.753577287976054	1	5.0223068965861e-43	1	4.83824806777928e-53	NA	NA	SegRatio=-0.7,AbsMeanSigma=5.42,pvalue=0,pvalueTTest=1.16844975458452e-73,
chr10	50724791	50724906	ERCC6	ERCC600071	-0.833465740879368	1	-0.753577287976054	1	5.0223068965861e-43	1	4.83824806777928e-53	NA	NA	SegRatio=-0.7,AbsMeanSigma=5.42,pvalue=0,pvalueTTest=1.16844975458452e-73,
chr10	50724889	50724999	ERCC6	ERCC600072	-0.756297483808063	1	-0.753577287976054	1	5.0223068965861e-43	1	4.83824806777928e-53	NA	NA	SegRatio=-0.7,AbsMeanSigma=5.42,pvalue=0,pvalueTTest=1.16844975458452e-73,
chr10	50724994	50725105	ERCC6	ERCC600073	-0.662105324934509	1	-0.753577287976054	1	5.0223068965861e-43	1	4.83824806777928e-53	NA	NA	SegRatio=-0.7,AbsMeanSigma=5.42,pvalue=0,pvalueTTest=1.16844975458452e-73,
chr10	50725031	50725142	ERCC6	ERCC600074	-0.59723995281569	1	-0.753577287976054	1	5.0223068965861e-43	1	4.83824806777928e-53	NA	NA	SegRatio=-0.7,AbsMeanSigma=5.42,pvalue=0,pvalueTTest=1.16844975458452e-73,
chr10	50725131	50725243	ERCC6	ERCC600075	-1.04794368935538	1	-0.753577287976054	1	5.0223068965861e-43	1	4.83824806777928e-53	NA	NA	SegRatio=-0.7,AbsMeanSigma=5.42,pvalue=0,pvalueTTest=1.16844975458452e-73,
chr10	50732042	50732159	ERCC6	ERCC600076	-0.77841241770438	1	-0.753577287976054	1	5.0223068965861e-43	1	4.83824806777928e-53	NA	NA	SegRatio=-0.7,AbsMeanSigma=5.42,pvalue=0,pvalueTTest=1.16844975458452e-73,
chr10	50732107	50732222	ERCC6	ERCC600077	-0.722504783191407	1	-0.753577287976054	1	5.0223068965861e-43	1	4.83824806777928e-53	NA	NA	SegRatio=-0.7,AbsMeanSigma=5.42,pvalue=0,pvalueTTest=1.16844975458452e-73,
chr10	50732219	50732313	ERCC6	ERCC600078	-0.750070336475075	1	-0.753577287976054	1	5.0223068965861e-43	1	4.83824806777928e-53	NA	NA	SegRatio=-0.7,AbsMeanSigma=5.42,pvalue=0,pvalueTTest=1.16844975458452e-73,
chr10	50732292	50732398	ERCC6	ERCC600079	-1.21538869617494	1	-0.753577287976054	1	5.0223068965861e-43	1	4.83824806777928e-53	NA	NA	SegRatio=-0.7,AbsMeanSigma=5.42,pvalue=0,pvalueTTest=1.16844975458452e-73,
chr10	50732374	50732466	ERCC6	ERCC600080	-0.664741294472089	1	-0.753577287976054	1	5.0223068965861e-43	1	4.83824806777928e-53	NA	NA	SegRatio=-0.7,AbsMeanSigma=5.42,pvalue=0,pvalueTTest=1.16844975458452e-73,
chr10	50732467	50732577	ERCC6	ERCC600081	-0.693449727791639	1	-0.753577287976054	1	5.0223068965861e-43	1	4.83824806777928e-53	NA	NA	SegRatio=-0.7,AbsMeanSigma=5.42,pvalue=0,pvalueTTest=1.16844975458452e-73,
chr10	50732536	50732653	ERCC6	ERCC600082	-0.699246949710313	1	-0.753577287976054	1	5.0223068965861e-43	1	4.83824806777928e-53	NA	NA	SegRatio=-0.7,AbsMeanSigma=5.42,pvalue=0,pvalueTTest=1.16844975458452e-73,
chr10	50732614	50732727	ERCC6	ERCC600083	-0.837389242727162	1	-0.753577287976054	1	5.0223068965861e-43	1	4.83824806777928e-53	NA	NA	SegRatio=-0.7,AbsMeanSigma=5.42,pvalue=0,pvalueTTest=1.16844975458452e-73,
chr10	50732675	50732794	ERCC6	ERCC600084	-0.429568568347774	1	-0.753577287976054	1	5.0223068965861e-43	1	4.83824806777928e-53	NA	NA	SegRatio=-0.7,AbsMeanSigma=5.42,pvalue=0,pvalueTTest=1.16844975458452e-73,
chr10	50732767	50732882	ERCC6	ERCC600085	-0.604809644863224	1	-0.753577287976054	1	5.0223068965861e-43	1	4.83824806777928e-53	NA	NA	SegRatio=-0.7,AbsMeanSigma=5.42,pvalue=0,pvalueTTest=1.16844975458452e-73,
chr10	50736410	50736527	ERCC6	ERCC600086	-0.672037914126613	1	-0.753577287976054	1	5.0223068965861e-43	1	4.83824806777928e-53	NA	NA	SegRatio=-0.7,AbsMeanSigma=5.42,pvalue=0,pvalueTTest=1.16844975458452e-73,
chr10	50736495	50736599	ERCC6	ERCC600087	-0.808372466223891	1	-0.753577287976054	1	5.0223068965861e-43	1	4.83824806777928e-53	NA	NA	SegRatio=-0.7,AbsMeanSigma=5.42,pvalue=0,pvalueTTest=1.16844975458452e-73,
chr10	50738723	50738832	ERCC6	ERCC600088	NA	1	-0.753577287976054	1	0.0138030623922875	1	4.83824806777928e-53	NA	NA	SegRatio=-0.7,AbsMeanSigma=5.42,pvalue=0,pvalueTTest=1.16844975458452e-73,
chr10	50738801	50738904	ERCC6	ERCC600089	-0.494840347553255	1	-0.753577287976054	1	5.0223068965861e-43	1	4.83824806777928e-53	NA	NA	SegRatio=-0.7,AbsMeanSigma=5.42,pvalue=0,pvalueTTest=1.16844975458452e-73,
chr10	50738889	50739001	ERCC6	ERCC600090	NA	1	-0.753577287976054	1	0.0138030623922875	1	4.83824806777928e-53	NA	NA	SegRatio=-0.7,AbsMeanSigma=5.42,pvalue=0,pvalueTTest=1.16844975458452e-73,
chr10	50740548	50740664	ERCC6	ERCC600091	-0.870700345687322	1	-0.753577287976054	1	5.0223068965861e-43	1	4.83824806777928e-53	NA	NA	SegRatio=-0.7,AbsMeanSigma=5.42,pvalue=0,pvalueTTest=1.16844975458452e-73,
chr10	50740620	50740710	ERCC6	ERCC600092	-0.831574458130333	1	-0.753577287976054	1	5.0223068965861e-43	1	4.83824806777928e-53	NA	NA	SegRatio=-0.7,AbsMeanSigma=5.42,pvalue=0,pvalueTTest=1.16844975458452e-73,
chr10	50740669	50740775	ERCC6	ERCC600093	-0.623967441597668	1	-0.753577287976054	1	5.0223068965861e-43	1	4.83824806777928e-53	NA	NA	SegRatio=-0.7,AbsMeanSigma=5.42,pvalue=0,pvalueTTest=1.16844975458452e-73,
chr10	50740742	50740862	ERCC6	ERCC600094	-0.609379589013136	1	-0.753577287976054	1	5.0223068965861e-43	1	4.83824806777928e-53	NA	NA	SegRatio=-0.7,AbsMeanSigma=5.42,pvalue=0,pvalueTTest=1.16844975458452e-73,
chr10	50740788	50740900	ERCC6	ERCC600095	-0.897146591245335	1	-0.753577287976054	1	5.0223068965861e-43	1	4.83824806777928e-53	NA	NA	SegRatio=-0.7,AbsMeanSigma=5.42,pvalue=0,pvalueTTest=1.16844975458452e-73,
chr10	50740873	50740991	ERCC6	ERCC600096	-0.734854759145026	1	-0.753577287976054	1	5.0223068965861e-43	1	4.83824806777928e-53	NA	NA	SegRatio=-0.7,AbsMeanSigma=5.42,pvalue=0,pvalueTTest=1.16844975458452e-73,
chr10	50740988	50741100	ERCC6	ERCC600097	-1.10178001681221	1	-0.753577287976054	1	5.0223068965861e-43	1	4.83824806777928e-53	NA	NA	SegRatio=-0.7,AbsMeanSigma=5.42,pvalue=0,pvalueTTest=1.16844975458452e-73,
chr10	69881165	69881280	MYPN	MYPN00001	-0.720528306285846	1	-0.700815570995969	1	3.35422391065782e-31	1	3.35422391065782e-31	NA	NA	SegRatio=-0.7,AbsMeanSigma=5.42,pvalue=0,pvalueTTest=1.16844975458452e-73,
chr10	69881275	69881388	MYPN	MYPN00002	-0.503536693144899	1	-0.700815570995969	1	3.35422391065782e-31	1	3.35422391065782e-31	NA	NA	SegRatio=-0.7,AbsMeanSigma=5.42,pvalue=0,pvalueTTest=1.16844975458452e-73,
chr10	69881389	69881502	MYPN	MYPN00003	-0.45159778278675	1	-0.700815570995969	1	3.35422391065782e-31	1	3.35422391065782e-31	NA	NA	SegRatio=-0.7,AbsMeanSigma=5.42,pvalue=0,pvalueTTest=1.16844975458452e-73,
chr10	69881500	69881616	MYPN	MYPN00004	-0.755324141133186	1	-0.700815570995969	1	3.35422391065782e-31	1	3.35422391065782e-31	NA	NA	SegRatio=-0.7,AbsMeanSigma=5.42,pvalue=0,pvalueTTest=1.16844975458452e-73,
chr10	69881588	69881706	MYPN	MYPN00005	-0.653087819047681	1	-0.700815570995969	1	3.35422391065782e-31	1	3.35422391065782e-31	NA	NA	SegRatio=-0.7,AbsMeanSigma=5.42,pvalue=0,pvalueTTest=1.16844975458452e-73,
chr10	69881701	69881820	MYPN	MYPN00006	-0.597766100325421	1	-0.700815570995969	1	3.35422391065782e-31	1	3.35422391065782e-31	NA	NA	SegRatio=-0.7,AbsMeanSigma=5.42,pvalue=0,pvalueTTest=1.16844975458452e-73,
chr10	69881817	69881934	MYPN	MYPN00007	-0.509678985829845	1	-0.700815570995969	1	3.35422391065782e-31	1	3.35422391065782e-31	NA	NA	SegRatio=-0.7,AbsMeanSigma=5.42,pvalue=0,pvalueTTest=1.16844975458452e-73,
chr10	69881863	69881977	MYPN	MYPN00008	-0.86067831891089	1	-0.700815570995969	1	3.35422391065782e-31	1	3.35422391065782e-31	NA	NA	SegRatio=-0.7,AbsMeanSigma=5.42,pvalue=0,pvalueTTest=1.16844975458452e-73,
chr10	69881972	69882076	MYPN	MYPN00009	-0.817378338581173	1	-0.700815570995969	1	3.35422391065782e-31	1	3.35422391065782e-31	NA	NA	SegRatio=-0.7,AbsMeanSigma=5.42,pvalue=0,pvalueTTest=1.16844975458452e-73,
chr10	69882069	69882165	MYPN	MYPN00010	-0.700815570995969	1	-0.700815570995969	1	3.35422391065782e-31	1	3.35422391065782e-31	NA	NA	SegRatio=-0.7,AbsMeanSigma=5.42,pvalue=0,pvalueTTest=1.16844975458452e-73,
chr10	69896387	69896490	MYPN	MYPN00011	-0.581136465514567	1	-0.700815570995969	1	3.35422391065782e-31	1	3.35422391065782e-31	NA	NA	SegRatio=-0.7,AbsMeanSigma=5.42,pvalue=0,pvalueTTest=1.16844975458452e-73,
chr10	69896491	69896600	MYPN	MYPN00012	NA	1	-0.700815570995969	1	3.35422391065782e-31	1	3.35422391065782e-31	NA	NA	SegRatio=-0.7,AbsMeanSigma=5.42,pvalue=0,pvalueTTest=1.16844975458452e-73,
chr10	69902665	69902780	MYPN	MYPN00013	-0.666670432209859	1	-0.700815570995969	1	3.35422391065782e-31	1	3.35422391065782e-31	NA	NA	SegRatio=-0.7,AbsMeanSigma=5.42,pvalue=0,pvalueTTest=1.16844975458452e-73,
chr10	69902751	69902881	MYPN	MYPN00014.MYPN00015	-0.61360578264037	1	-0.700815570995969	1	3.35422391065782e-31	1	3.35422391065782e-31	NA	NA	SegRatio=-0.7,AbsMeanSigma=5.42,pvalue=0,pvalueTTest=1.16844975458452e-73,
chr10	69902859	69902975	MYPN	MYPN00016	NA	1	-0.700815570995969	1	3.35422391065782e-31	1	3.35422391065782e-31	NA	NA	SegRatio=-0.7,AbsMeanSigma=5.42,pvalue=0,pvalueTTest=1.16844975458452e-73,
chr10	69905187	69905299	MYPN	MYPN00017	-0.730310767122339	1	-0.700815570995969	1	3.35422391065782e-31	1	3.35422391065782e-31	NA	NA	SegRatio=-0.7,AbsMeanSigma=5.42,pvalue=0,pvalueTTest=1.16844975458452e-73,
chr10	69905268	69905363	MYPN	MYPN00018	-0.723150008075745	1	-0.700815570995969	1	3.35422391065782e-31	1	3.35422391065782e-31	NA	NA	SegRatio=-0.7,AbsMeanSigma=5.42,pvalue=0,pvalueTTest=1.16844975458452e-73,
chr10	69908030	69908143	MYPN	MYPN00019	-0.766609627772936	1	-0.700815570995969	1	3.35422391065782e-31	1	3.35422391065782e-31	NA	NA	SegRatio=-0.7,AbsMeanSigma=5.42,pvalue=0,pvalueTTest=1.16844975458452e-73,
chr10	69908128	69908220	MYPN	MYPN00020	-0.90537932495525	1	-0.700815570995969	1	3.35422391065782e-31	1	3.35422391065782e-31	NA	NA	SegRatio=-0.7,AbsMeanSigma=5.42,pvalue=0,pvalueTTest=1.16844975458452e-73,
chr10	69908173	69908287	MYPN	MYPN00021	NA	1	-0.700815570995969	1	3.35422391065782e-31	1	3.35422391065782e-31	NA	NA	SegRatio=-0.7,AbsMeanSigma=5.42,pvalue=0,pvalueTTest=1.16844975458452e-73,
chr10	69909747	69909849	MYPN	MYPN00022	-0.591588769645073	1	-0.700815570995969	1	3.35422391065782e-31	1	3.35422391065782e-31	NA	NA	SegRatio=-0.7,AbsMeanSigma=5.42,pvalue=0,pvalueTTest=1.16844975458452e-73,
chr10	69909844	69909959	MYPN	MYPN00023	-0.301378303926336	1	-0.700815570995969	1	3.35422391065782e-31	1	3.35422391065782e-31	NA	NA	SegRatio=-0.7,AbsMeanSigma=5.42,pvalue=0,pvalueTTest=1.16844975458452e-73,
chr10	69918194	69918307	MYPN	MYPN00024	-0.559899652806599	1	-0.700815570995969	1	3.35422391065782e-31	1	3.35422391065782e-31	NA	NA	SegRatio=-0.7,AbsMeanSigma=5.42,pvalue=0,pvalueTTest=1.16844975458452e-73,
chr10	69918265	69918358	MYPN	MYPN00025	NA	1	-0.700815570995969	1	3.35422391065782e-31	1	3.35422391065782e-31	NA	NA	SegRatio=-0.7,AbsMeanSigma=5.42,pvalue=0,pvalueTTest=1.16844975458452e-73,
chr10	69921391	69921501	MYPN	MYPN00026	-0.537007600323813	1	-0.700815570995969	1	3.35422391065782e-31	1	3.35422391065782e-31	NA	NA	SegRatio=-0.7,AbsMeanSigma=5.42,pvalue=0,pvalueTTest=1.16844975458452e-73,
chr10	69921464	69921567	MYPN	MYPN00027	NA	1	-0.700815570995969	1	3.35422391065782e-31	1	3.35422391065782e-31	NA	NA	SegRatio=-0.7,AbsMeanSigma=5.42,pvalue=0,pvalueTTest=1.16844975458452e-73,
chr10	69925436	69925545	MYPN	MYPN00028	-0.616470837886636	1	-0.700815570995969	1	3.35422391065782e-31	1	3.35422391065782e-31	NA	NA	SegRatio=-0.7,AbsMeanSigma=5.42,pvalue=0,pvalueTTest=1.16844975458452e-73,
chr10	69925504	69925610	MYPN	MYPN00029	-0.719273351693838	1	-0.700815570995969	1	3.35422391065782e-31	1	3.35422391065782e-31	NA	NA	SegRatio=-0.7,AbsMeanSigma=5.42,pvalue=0,pvalueTTest=1.16844975458452e-73,
chr10	69925964	69926078	MYPN	MYPN00030	-0.569882408440015	1	-0.700815570995969	1	3.35422391065782e-31	1	3.35422391065782e-31	NA	NA	SegRatio=-0.7,AbsMeanSigma=5.42,pvalue=0,pvalueTTest=1.16844975458452e-73,
chr10	69926073	69926191	MYPN	MYPN00031	-0.677013168434372	1	-0.700815570995969	1	3.35422391065782e-31	1	3.35422391065782e-31	NA	NA	SegRatio=-0.7,AbsMeanSigma=5.42,pvalue=0,pvalueTTest=1.16844975458452e-73,
chr10	69926164	69926272	MYPN	MYPN00032	-0.719007873784828	1	-0.700815570995969	1	3.35422391065782e-31	1	3.35422391065782e-31	NA	NA	SegRatio=-0.7,AbsMeanSigma=5.42,pvalue=0,pvalueTTest=1.16844975458452e-73,
chr10	69926253	69926336	MYPN	MYPN00033	-0.82332354705333	1	-0.700815570995969	1	3.35422391065782e-31	1	3.35422391065782e-31	NA	NA	SegRatio=-0.7,AbsMeanSigma=5.42,pvalue=0,pvalueTTest=1.16844975458452e-73,
chr10	69926284	69926403	MYPN	MYPN00034	-0.729532724205103	1	-0.700815570995969	1	3.35422391065782e-31	1	3.35422391065782e-31	NA	NA	SegRatio=-0.7,AbsMeanSigma=5.42,pvalue=0,pvalueTTest=1.16844975458452e-73,
chr10	69926381	69926494	MYPN	MYPN00035	-0.610330436491251	1	-0.700815570995969	1	3.35422391065782e-31	1	3.35422391065782e-31	NA	NA	SegRatio=-0.7,AbsMeanSigma=5.42,pvalue=0,pvalueTTest=1.16844975458452e-73,
chr10	69933785	69933901	MYPN	MYPN00036	-1.55323320751166	1	-0.700815570995969	1	3.35422391065782e-31	1	3.35422391065782e-31	q-value=1.02456655142981e-08, copies=0.5	NA	SegRatio=-0.7,AbsMeanSigma=5.42,pvalue=0,pvalueTTest=1.16844975458452e-73,
chr10	69933874	69933985	MYPN	MYPN00037	-0.740502564398711	1	-0.700815570995969	1	3.35422391065782e-31	1	3.35422391065782e-31	NA	NA	SegRatio=-0.7,AbsMeanSigma=5.42,pvalue=0,pvalueTTest=1.16844975458452e-73,
chr10	69933982	69934091	MYPN	MYPN00038	-0.658484196129755	1	-0.700815570995969	1	3.35422391065782e-31	1	3.35422391065782e-31	NA	NA	SegRatio=-0.7,AbsMeanSigma=5.42,pvalue=0,pvalueTTest=1.16844975458452e-73,
chr10	69934088	69934185	MYPN	MYPN00039	-0.658656557217587	1	-0.700815570995969	1	3.35422391065782e-31	1	3.35422391065782e-31	NA	NA	SegRatio=-0.7,AbsMeanSigma=5.42,pvalue=0,pvalueTTest=1.16844975458452e-73,
chr10	69934184	69934304	MYPN	MYPN00040	-0.954123766293636	1	-0.700815570995969	1	3.35422391065782e-31	1	3.35422391065782e-31	NA	NA	SegRatio=-0.7,AbsMeanSigma=5.42,pvalue=0,pvalueTTest=1.16844975458452e-73,
chr10	69934294	69934414	MYPN	MYPN00041	-0.730260629164645	1	-0.700815570995969	1	3.35422391065782e-31	1	3.35422391065782e-31	NA	NA	SegRatio=-0.7,AbsMeanSigma=5.42,pvalue=0,pvalueTTest=1.16844975458452e-73,
chr10	69934409	69934520	MYPN	MYPN00042	-0.881959823167832	1	-0.700815570995969	1	3.35422391065782e-31	1	3.35422391065782e-31	NA	NA	SegRatio=-0.7,AbsMeanSigma=5.42,pvalue=0,pvalueTTest=1.16844975458452e-73,
chr10	69935017	69935118	MYPN	MYPN00043	-0.886823671557304	1	-0.700815570995969	1	3.35422391065782e-31	1	3.35422391065782e-31	NA	NA	SegRatio=-0.7,AbsMeanSigma=5.42,pvalue=0,pvalueTTest=1.16844975458452e-73,
chr10	69935077	69935188	MYPN	MYPN00044	-0.783951242923881	1	-0.700815570995969	1	3.35422391065782e-31	1	3.35422391065782e-31	NA	NA	SegRatio=-0.7,AbsMeanSigma=5.42,pvalue=0,pvalueTTest=1.16844975458452e-73,
chr10	69935162	69935278	MYPN	MYPN00045	-0.870923680172503	1	-0.700815570995969	1	3.35422391065782e-31	1	3.35422391065782e-31	NA	NA	SegRatio=-0.7,AbsMeanSigma=5.42,pvalue=0,pvalueTTest=1.16844975458452e-73,
chr10	69948620	69948732	MYPN	MYPN00046	-0.801367465453402	1	-0.700815570995969	1	3.35422391065782e-31	1	3.35422391065782e-31	NA	NA	SegRatio=-0.7,AbsMeanSigma=5.42,pvalue=0,pvalueTTest=1.16844975458452e-73,
chr10	69948723	69948828	MYPN	MYPN00047	-0.623463336895196	1	-0.700815570995969	1	3.35422391065782e-31	1	3.35422391065782e-31	NA	NA	SegRatio=-0.7,AbsMeanSigma=5.42,pvalue=0,pvalueTTest=1.16844975458452e-73,
chr10	69948819	69948934	MYPN	MYPN00048	-0.633225362310734	1	-0.700815570995969	1	3.35422391065782e-31	1	3.35422391065782e-31	NA	NA	SegRatio=-0.7,AbsMeanSigma=5.42,pvalue=0,pvalueTTest=1.16844975458452e-73,
chr10	69954079	69954192	MYPN	MYPN00049	NA	1	-0.700815570995969	1	3.35422391065782e-31	1	3.35422391065782e-31	NA	NA	SegRatio=-0.7,AbsMeanSigma=5.42,pvalue=0,pvalueTTest=1.16844975458452e-73,
chr10	69954191	69954307	MYPN	MYPN00050	-0.580336738009494	1	-0.700815570995969	1	3.35422391065782e-31	1	3.35422391065782e-31	NA	NA	SegRatio=-0.7,AbsMeanSigma=5.42,pvalue=0,pvalueTTest=1.16844975458452e-73,
chr10	69955121	69955236	MYPN	MYPN00051	-0.615682080295476	1	-0.700815570995969	1	3.35422391065782e-31	1	3.35422391065782e-31	NA	NA	SegRatio=-0.7,AbsMeanSigma=5.42,pvalue=0,pvalueTTest=1.16844975458452e-73,
chr10	69955235	69955347	MYPN	MYPN00052	-0.745591906575826	1	-0.700815570995969	1	3.35422391065782e-31	1	3.35422391065782e-31	NA	NA	SegRatio=-0.7,AbsMeanSigma=5.42,pvalue=0,pvalueTTest=1.16844975458452e-73,
chr10	69957041	69957158	MYPN	MYPN00053	-0.908512738191856	1	-0.700815570995969	1	3.35422391065782e-31	1	3.35422391065782e-31	NA	NA	SegRatio=-0.7,AbsMeanSigma=5.42,pvalue=0,pvalueTTest=1.16844975458452e-73,
chr10	69957129	69957248	MYPN	MYPN00054	-0.62144461690459	1	-0.700815570995969	1	3.35422391065782e-31	1	3.35422391065782e-31	NA	NA	SegRatio=-0.7,AbsMeanSigma=5.42,pvalue=0,pvalueTTest=1.16844975458452e-73,
chr10	69957244	69957376	MYPN	MYPN00055	NA	1	-0.700815570995969	1	3.35422391065782e-31	1	3.35422391065782e-31	NA	NA	SegRatio=-0.7,AbsMeanSigma=5.42,pvalue=0,pvalueTTest=1.16844975458452e-73,
chr10	69959085	69959195	MYPN	MYPN00056	-0.795793641372362	1	-0.700815570995969	1	3.35422391065782e-31	1	3.35422391065782e-31	NA	NA	SegRatio=-0.7,AbsMeanSigma=5.42,pvalue=0,pvalueTTest=1.16844975458452e-73,
chr10	69959187	69959301	MYPN	MYPN00057	-0.703606234674414	1	-0.700815570995969	1	3.35422391065782e-31	1	3.35422391065782e-31	NA	NA	SegRatio=-0.7,AbsMeanSigma=5.42,pvalue=0,pvalueTTest=1.16844975458452e-73,
chr10	69959287	69959403	MYPN	MYPN00058	-0.800412313663409	1	-0.700815570995969	1	3.35422391065782e-31	1	3.35422391065782e-31	NA	NA	SegRatio=-0.7,AbsMeanSigma=5.42,pvalue=0,pvalueTTest=1.16844975458452e-73,
chr10	69961585	69961698	MYPN	MYPN00059	-0.657175693913278	1	-0.700815570995969	1	3.35422391065782e-31	1	3.35422391065782e-31	NA	NA	SegRatio=-0.7,AbsMeanSigma=5.42,pvalue=0,pvalueTTest=1.16844975458452e-73,
chr10	69961627	69961735	MYPN	MYPN00060	-0.687159768038687	1	-0.700815570995969	1	3.35422391065782e-31	1	3.35422391065782e-31	NA	NA	SegRatio=-0.7,AbsMeanSigma=5.42,pvalue=0,pvalueTTest=1.16844975458452e-73,
chr10	69961710	69961823	MYPN	MYPN00061	-0.690900198726859	1	-0.700815570995969	1	3.35422391065782e-31	1	3.35422391065782e-31	NA	NA	SegRatio=-0.7,AbsMeanSigma=5.42,pvalue=0,pvalueTTest=1.16844975458452e-73,
chr10	69966486	69966600	MYPN	MYPN00062	-0.692208084226496	1	-0.700815570995969	1	3.35422391065782e-31	1	3.35422391065782e-31	NA	NA	SegRatio=-0.7,AbsMeanSigma=5.42,pvalue=0,pvalueTTest=1.16844975458452e-73,
chr10	69966567	69966684	MYPN	MYPN00063	-0.651345691150753	1	-0.700815570995969	1	3.35422391065782e-31	1	3.35422391065782e-31	NA	NA	SegRatio=-0.7,AbsMeanSigma=5.42,pvalue=0,pvalueTTest=1.16844975458452e-73,
chr10	69970008	69970119	MYPN	MYPN00064	-0.686596089318579	1	-0.700815570995969	1	3.35422391065782e-31	1	3.35422391065782e-31	NA	NA	SegRatio=-0.7,AbsMeanSigma=5.42,pvalue=0,pvalueTTest=1.16844975458452e-73,
chr10	69970112	69970228	MYPN	MYPN00065	-0.832487775559151	1	-0.700815570995969	1	3.35422391065782e-31	1	3.35422391065782e-31	NA	NA	SegRatio=-0.7,AbsMeanSigma=5.42,pvalue=0,pvalueTTest=1.16844975458452e-73,
chr10	69970217	69970327	MYPN	MYPN00066	-0.614756189422884	1	-0.700815570995969	1	3.35422391065782e-31	1	3.35422391065782e-31	NA	NA	SegRatio=-0.7,AbsMeanSigma=5.42,pvalue=0,pvalueTTest=1.16844975458452e-73,
chr10	73577133	73577251	PSAP	PSAP00001	-0.308660320740436	1	-0.700815570995969	1	1.74860453373833e-15	1	1.74860453373833e-15	NA	NA	SegRatio=-0.7,AbsMeanSigma=5.42,pvalue=0,pvalueTTest=1.16844975458452e-73,
chr10	73577210	73577329	PSAP	PSAP00002	-0.488316490910618	1	-0.700815570995969	1	1.74860453373833e-15	1	1.74860453373833e-15	NA	NA	SegRatio=-0.7,AbsMeanSigma=5.42,pvalue=0,pvalueTTest=1.16844975458452e-73,
chr10	73578312	73578431	PSAP	PSAP00003	-0.617579448622311	1	-0.700815570995969	1	1.74860453373833e-15	1	1.74860453373833e-15	NA	NA	SegRatio=-0.7,AbsMeanSigma=5.42,pvalue=0,pvalueTTest=1.16844975458452e-73,
chr10	73578430	73578540	PSAP	PSAP00004	-0.62058209270695	1	-0.700815570995969	1	1.74860453373833e-15	1	1.74860453373833e-15	NA	NA	SegRatio=-0.7,AbsMeanSigma=5.42,pvalue=0,pvalueTTest=1.16844975458452e-73,
chr10	73578724	73578842	PSAP	PSAP00005	-2.51564391419075	1	-0.75237322467219	1	1.74860453373833e-15	1	1.74860453373833e-15	q-value=3.41486577131101e-20, copies=0	NA	SegRatio=-0.75,AbsMeanSigma=6.3,pvalue=7.08370258820051e-235,pvalueTTest=1.40070041721358e-14,
chr10	73578835	73578952	PSAP	PSAP00006	-0.683881370685692	1	-0.75237322467219	1	1.74860453373833e-15	1	1.74860453373833e-15	NA	NA	SegRatio=-0.75,AbsMeanSigma=6.3,pvalue=7.08370258820051e-235,pvalueTTest=1.40070041721358e-14,
chr10	73579183	73579301	PSAP	PSAP00007	-0.76877934702974	1	-0.75237322467219	1	1.74860453373833e-15	1	1.74860453373833e-15	NA	NA	SegRatio=-0.75,AbsMeanSigma=6.3,pvalue=7.08370258820051e-235,pvalueTTest=1.40070041721358e-14,
chr10	73579268	73579378	PSAP	PSAP00008	-0.775193271148167	1	-0.75237322467219	1	1.74860453373833e-15	1	1.74860453373833e-15	NA	NA	SegRatio=-0.75,AbsMeanSigma=6.3,pvalue=7.08370258820051e-235,pvalueTTest=1.40070041721358e-14,
chr10	73579561	73579661	PSAP	PSAP00009	-0.458855132554193	1	-0.75237322467219	1	1.74860453373833e-15	1	1.74860453373833e-15	NA	NA	SegRatio=-0.75,AbsMeanSigma=6.3,pvalue=7.08370258820051e-235,pvalueTTest=1.40070041721358e-14,
chr10	73579636	73579742	PSAP	PSAP00010	-0.917429643519356	1	-0.75237322467219	1	1.74860453373833e-15	1	1.74860453373833e-15	NA	NA	SegRatio=-0.75,AbsMeanSigma=6.3,pvalue=7.08370258820051e-235,pvalueTTest=1.40070041721358e-14,
chr10	73579945	73580065	PSAP	PSAP00011	-0.75237322467219	1	-0.75237322467219	1	1.74860453373833e-15	1	1.74860453373833e-15	NA	NA	SegRatio=-0.75,AbsMeanSigma=6.3,pvalue=7.08370258820051e-235,pvalueTTest=1.40070041721358e-14,
chr10	73580045	73580154	PSAP	PSAP00012	-0.804454102268269	1	-0.75237322467219	1	1.74860453373833e-15	1	1.74860453373833e-15	NA	NA	SegRatio=-0.75,AbsMeanSigma=6.3,pvalue=7.08370258820051e-235,pvalueTTest=1.40070041721358e-14,
chr10	73581595	73581715	PSAP	PSAP00013	-0.610039806809134	1	-0.75237322467219	1	1.74860453373833e-15	1	1.74860453373833e-15	NA	NA	SegRatio=-0.75,AbsMeanSigma=6.3,pvalue=7.08370258820051e-235,pvalueTTest=1.40070041721358e-14,
chr10	73581673	73581778	PSAP	PSAP00014	-0.793574164797273	1	-0.75237322467219	1	1.74860453373833e-15	1	1.74860453373833e-15	NA	NA	SegRatio=-0.75,AbsMeanSigma=6.3,pvalue=7.08370258820051e-235,pvalueTTest=1.40070041721358e-14,
chr10	73581764	73581868	PSAP	PSAP00015	-0.893580980652415	1	-0.75237322467219	1	1.74860453373833e-15	1	1.74860453373833e-15	NA	NA	SegRatio=-0.75,AbsMeanSigma=6.3,pvalue=7.08370258820051e-235,pvalueTTest=1.40070041721358e-14,
chr10	73583620	73583737	PSAP	PSAP00016	-0.84291237703455	1	-0.75237322467219	1	1.74860453373833e-15	1	1.74860453373833e-15	NA	NA	SegRatio=-0.75,AbsMeanSigma=6.3,pvalue=7.08370258820051e-235,pvalueTTest=1.40070041721358e-14,
chr10	73585549	73585664	PSAP	PSAP00017	-0.730368802355251	1	-0.75237322467219	1	1.74860453373833e-15	1	1.74860453373833e-15	NA	NA	SegRatio=-0.75,AbsMeanSigma=6.3,pvalue=7.08370258820051e-235,pvalueTTest=1.40070041721358e-14,
chr10	73585636	73585743	PSAP	PSAP00018	-0.985896970643661	1	-0.75237322467219	1	1.74860453373833e-15	1	1.74860453373833e-15	NA	NA	SegRatio=-0.75,AbsMeanSigma=6.3,pvalue=7.08370258820051e-235,pvalueTTest=1.40070041721358e-14,
chr10	73587698	73587809	PSAP	PSAP00019	-0.675437829731691	1	-0.75237322467219	1	1.74860453373833e-15	1	1.74860453373833e-15	NA	NA	SegRatio=-0.75,AbsMeanSigma=6.3,pvalue=7.08370258820051e-235,pvalueTTest=1.40070041721358e-14,
chr10	73587774	73587870	PSAP	PSAP00020	-0.810451690626303	1	-0.75237322467219	1	1.74860453373833e-15	1	1.74860453373833e-15	NA	NA	SegRatio=-0.75,AbsMeanSigma=6.3,pvalue=7.08370258820051e-235,pvalueTTest=1.40070041721358e-14,
chr10	73587869	73587971	PSAP	PSAP00021	-0.84069608081083	1	-0.75237322467219	1	1.74860453373833e-15	1	1.74860453373833e-15	NA	NA	SegRatio=-0.75,AbsMeanSigma=6.3,pvalue=7.08370258820051e-235,pvalueTTest=1.40070041721358e-14,
chr10	73588599	73588717	PSAP	PSAP00022	-0.668779976746354	1	-0.75237322467219	1	1.74860453373833e-15	1	1.74860453373833e-15	NA	NA	SegRatio=-0.75,AbsMeanSigma=6.3,pvalue=7.08370258820051e-235,pvalueTTest=1.40070041721358e-14,
chr10	73588690	73588779	PSAP	PSAP00023	-0.634550378627352	1	-0.75237322467219	1	1.74860453373833e-15	1	1.74860453373833e-15	NA	NA	SegRatio=-0.75,AbsMeanSigma=6.3,pvalue=7.08370258820051e-235,pvalueTTest=1.40070041721358e-14,
chr10	73588776	73588892	PSAP	PSAP00024	-0.470200707470039	1	-0.75237322467219	1	1.74860453373833e-15	1	1.74860453373833e-15	NA	NA	SegRatio=-0.75,AbsMeanSigma=6.3,pvalue=7.08370258820051e-235,pvalueTTest=1.40070041721358e-14,
chr10	73590860	73590977	PSAP	PSAP00025	-0.631869049695205	1	-0.75237322467219	1	1.74860453373833e-15	1	1.74860453373833e-15	NA	NA	SegRatio=-0.75,AbsMeanSigma=6.3,pvalue=7.08370258820051e-235,pvalueTTest=1.40070041721358e-14,
chr10	73590940	73591054	PSAP	PSAP00026	-0.720884611791323	1	-0.75237322467219	1	1.74860453373833e-15	1	1.74860453373833e-15	NA	NA	SegRatio=-0.75,AbsMeanSigma=6.3,pvalue=7.08370258820051e-235,pvalueTTest=1.40070041721358e-14,
chr10	73591548	73591662	PSAP	PSAP00027	-0.63223558447516	1	-0.75237322467219	1	1.74860453373833e-15	1	1.74860453373833e-15	NA	NA	SegRatio=-0.75,AbsMeanSigma=6.3,pvalue=7.08370258820051e-235,pvalueTTest=1.40070041721358e-14,
chr10	73591653	73591764	PSAP	PSAP00028	-0.840154880791675	1	-0.75237322467219	1	1.74860453373833e-15	1	1.74860453373833e-15	NA	NA	SegRatio=-0.75,AbsMeanSigma=6.3,pvalue=7.08370258820051e-235,pvalueTTest=1.40070041721358e-14,
chr10	73594079	73594196	PSAP	PSAP00029	-0.690999137453113	1	-0.75237322467219	1	1.74860453373833e-15	1	1.74860453373833e-15	NA	NA	SegRatio=-0.75,AbsMeanSigma=6.3,pvalue=7.08370258820051e-235,pvalueTTest=1.40070041721358e-14,
chr10	73594154	73594270	PSAP	PSAP00030	-0.640583478864267	1	-0.75237322467219	1	1.74860453373833e-15	1	1.74860453373833e-15	NA	NA	SegRatio=-0.75,AbsMeanSigma=6.3,pvalue=7.08370258820051e-235,pvalueTTest=1.40070041721358e-14,
chr10	73594271	73594382	PSAP	PSAP00031	-0.755549029429702	1	-0.75237322467219	1	1.74860453373833e-15	1	1.74860453373833e-15	NA	NA	SegRatio=-0.75,AbsMeanSigma=6.3,pvalue=7.08370258820051e-235,pvalueTTest=1.40070041721358e-14,
chr11	2466611	2466703	KCNQ1	KCNQ100001	NA	2	-0.0662476265888529	2	0.0583318632148302	2	0.0583318632148302	NA	NA	SegRatio=-0.07,AbsMeanSigma=0.55,pvalue=0.000677193185857951,pvalueTTest=0.0692825332894505,
chr11	2466670	2466744	KCNQ1	KCNQ100002	NA	2	-0.0662476265888529	2	0.0583318632148302	2	0.0583318632148302	NA	NA	SegRatio=-0.07,AbsMeanSigma=0.55,pvalue=0.000677193185857951,pvalueTTest=0.0692825332894505,
chr11	2482855	2482966	KCNQ1	KCNQ100003	0.0442413181933413	2	-0.0662476265888529	2	0.0583318632148302	2	0.0583318632148302	NA	NA	SegRatio=-0.07,AbsMeanSigma=0.55,pvalue=0.000677193185857951,pvalueTTest=0.0692825332894505,
chr11	2549115	2549235	KCNQ1	KCNQ100004	-0.125808592078166	2	-0.0662476265888529	2	0.0583318632148302	2	0.0583318632148302	NA	NA	SegRatio=-0.07,AbsMeanSigma=0.55,pvalue=0.000677193185857951,pvalueTTest=0.0692825332894505,
chr11	2549169	2549287	KCNQ1	KCNQ100005	-0.175260208810272	2	-0.0662476265888529	2	0.0583318632148302	2	0.0583318632148302	NA	NA	SegRatio=-0.07,AbsMeanSigma=0.55,pvalue=0.000677193185857951,pvalueTTest=0.0692825332894505,
chr11	2591805	2591925	KCNQ1	KCNQ100006	0.193445344374692	2	-0.0662476265888529	2	0.0583318632148302	2	0.0583318632148302	NA	NA	SegRatio=-0.07,AbsMeanSigma=0.55,pvalue=0.000677193185857951,pvalueTTest=0.0692825332894505,
chr11	2591862	2592020	KCNQ1	KCNQ100007.KCNQ100008	NA	2	-0.0662476265888529	2	0.0583318632148302	2	0.0583318632148302	NA	NA	SegRatio=-0.07,AbsMeanSigma=0.55,pvalue=0.000677193185857951,pvalueTTest=0.0692825332894505,
chr11	2592494	2592636	KCNQ1	KCNQ100009	NA	2	-0.0662476265888529	2	0.0583318632148302	2	0.0583318632148302	NA	NA	SegRatio=-0.07,AbsMeanSigma=0.55,pvalue=0.000677193185857951,pvalueTTest=0.0692825332894505,
chr11	2593272	2593416	KCNQ1	KCNQ100010	NA	2	-0.0662476265888529	2	0.0583318632148302	2	0.0583318632148302	NA	NA	SegRatio=-0.07,AbsMeanSigma=0.55,pvalue=0.000677193185857951,pvalueTTest=0.0692825332894505,
chr11	2593957	2594092	KCNQ1	KCNQ100011	0.175500571301997	2	-0.0662476265888529	2	0.0583318632148302	2	0.0583318632148302	NA	NA	SegRatio=-0.07,AbsMeanSigma=0.55,pvalue=0.000677193185857951,pvalueTTest=0.0692825332894505,
chr11	2594065	2594129	KCNQ1	KCNQ100012	NA	2	-0.0662476265888529	2	0.0583318632148302	2	0.0583318632148302	NA	NA	SegRatio=-0.07,AbsMeanSigma=0.55,pvalue=0.000677193185857951,pvalueTTest=0.0692825332894505,
chr11	2594099	2594215	KCNQ1	KCNQ100013	0.0266426799360108	2	-0.0662476265888529	2	0.0583318632148302	2	0.0583318632148302	NA	NA	SegRatio=-0.07,AbsMeanSigma=0.55,pvalue=0.000677193185857951,pvalueTTest=0.0692825332894505,
chr11	2594191	2594293	KCNQ1	KCNQ100014	0.323696329443565	2	-0.0662476265888529	2	0.0583318632148302	2	0.0583318632148302	NA	NA	SegRatio=-0.07,AbsMeanSigma=0.55,pvalue=0.000677193185857951,pvalueTTest=0.0692825332894505,
chr11	2604595	2604717	KCNQ1	KCNQ100015	0.00773428346845088	2	-0.0662476265888529	2	0.0583318632148302	2	0.0583318632148302	NA	NA	SegRatio=-0.07,AbsMeanSigma=0.55,pvalue=0.000677193185857951,pvalueTTest=0.0692825332894505,
chr11	2604675	2604755	KCNQ1	KCNQ100016	0.209412204013539	2	-0.0662476265888529	2	0.0583318632148302	2	0.0583318632148302	NA	NA	SegRatio=-0.07,AbsMeanSigma=0.55,pvalue=0.000677193185857951,pvalueTTest=0.0692825332894505,
chr11	2604754	2604871	KCNQ1	KCNQ100017	-0.347952879478296	2	-0.0662476265888529	2	0.0583318632148302	2	0.0583318632148302	NA	NA	SegRatio=-0.07,AbsMeanSigma=0.55,pvalue=0.000677193185857951,pvalueTTest=0.0692825332894505,
chr11	2606382	2606496	KCNQ1	KCNQ100018	0.0224133802542342	2	-0.0662476265888529	2	0.0583318632148302	2	0.0583318632148302	NA	NA	SegRatio=-0.07,AbsMeanSigma=0.55,pvalue=0.000677193185857951,pvalueTTest=0.0692825332894505,
chr11	2606437	2606557	KCNQ1	KCNQ100019	0.0381753353241066	2	-0.0662476265888529	2	0.0583318632148302	2	0.0583318632148302	NA	NA	SegRatio=-0.07,AbsMeanSigma=0.55,pvalue=0.000677193185857951,pvalueTTest=0.0692825332894505,
chr11	2608746	2608845	KCNQ1	KCNQ100020	-0.249865177706094	2	-0.0662476265888529	2	0.0583318632148302	2	0.0583318632148302	NA	NA	SegRatio=-0.07,AbsMeanSigma=0.55,pvalue=0.000677193185857951,pvalueTTest=0.0692825332894505,
chr11	2608817	2608909	KCNQ1	KCNQ100021	-0.36993521215803	2	-0.0662476265888529	2	0.0583318632148302	2	0.0583318632148302	NA	NA	SegRatio=-0.07,AbsMeanSigma=0.55,pvalue=0.000677193185857951,pvalueTTest=0.0692825332894505,
chr11	2608892	2609012	KCNQ1	KCNQ100022	-0.242066304910018	2	-0.0662476265888529	2	0.0583318632148302	2	0.0583318632148302	NA	NA	SegRatio=-0.07,AbsMeanSigma=0.55,pvalue=0.000677193185857951,pvalueTTest=0.0692825332894505,
chr11	2609920	2609990	KCNQ1	KCNQ100023	-0.0662476265888529	2	-0.0662476265888529	2	0.0583318632148302	2	0.0583318632148302	NA	NA	SegRatio=-0.07,AbsMeanSigma=0.55,pvalue=0.000677193185857951,pvalueTTest=0.0692825332894505,
chr11	2609975	2610072	KCNQ1	KCNQ100024	0.0609509582510091	2	-0.0662476265888529	2	0.0583318632148302	2	0.0583318632148302	NA	NA	SegRatio=-0.07,AbsMeanSigma=0.55,pvalue=0.000677193185857951,pvalueTTest=0.0692825332894505,
chr11	2610064	2610182	KCNQ1	KCNQ100025	-0.322392110895014	2	-0.0662476265888529	2	0.0583318632148302	2	0.0583318632148302	NA	NA	SegRatio=-0.07,AbsMeanSigma=0.55,pvalue=0.000677193185857951,pvalueTTest=0.0692825332894505,
chr11	2683088	2683204	KCNQ1	KCNQ100026	NA	2	-0.0662476265888529	2	0.0583318632148302	2	0.0583318632148302	NA	NA	SegRatio=-0.07,AbsMeanSigma=0.55,pvalue=0.000677193185857951,pvalueTTest=0.0692825332894505,
chr11	2683193	2683311	KCNQ1	KCNQ100027	0.0130665147544599	2	-0.0662476265888529	2	0.0583318632148302	2	0.0583318632148302	NA	NA	SegRatio=-0.07,AbsMeanSigma=0.55,pvalue=0.000677193185857951,pvalueTTest=0.0692825332894505,
chr11	2683311	2683407	KCNQ1	KCNQ100028	-0.137806911885037	2	-0.0662476265888529	2	0.0583318632148302	2	0.0583318632148302	NA	NA	SegRatio=-0.07,AbsMeanSigma=0.55,pvalue=0.000677193185857951,pvalueTTest=0.0692825332894505,
chr11	2789986	2790106	KCNQ1	KCNQ100029	-0.180147920492237	2	-0.0662476265888529	2	0.0583318632148302	2	0.0583318632148302	NA	NA	SegRatio=-0.07,AbsMeanSigma=0.55,pvalue=0.000677193185857951,pvalueTTest=0.0692825332894505,
chr11	2790055	2790141	KCNQ1	KCNQ100030	0.127715434714259	2	-0.0662476265888529	2	0.0583318632148302	2	0.0583318632148302	NA	NA	SegRatio=-0.07,AbsMeanSigma=0.55,pvalue=0.000677193185857951,pvalueTTest=0.0692825332894505,
chr11	2790128	2790237	KCNQ1	KCNQ100031	-0.210602098504155	2	-0.0662476265888529	2	0.0583318632148302	2	0.0583318632148302	NA	NA	SegRatio=-0.07,AbsMeanSigma=0.55,pvalue=0.000677193185857951,pvalueTTest=0.0692825332894505,
chr11	2797168	2797263	KCNQ1	KCNQ100032	-0.24927079769884	2	-0.0662476265888529	2	0.0583318632148302	2	0.0583318632148302	NA	NA	SegRatio=-0.07,AbsMeanSigma=0.55,pvalue=0.000677193185857951,pvalueTTest=0.0692825332894505,
chr11	2797260	2797382	KCNQ1	KCNQ100033	NA	2	-0.0662476265888529	2	0.0583318632148302	2	0.0583318632148302	NA	NA	SegRatio=-0.07,AbsMeanSigma=0.55,pvalue=0.000677193185857951,pvalueTTest=0.0692825332894505,
chr11	2798165	2798270	KCNQ1	KCNQ100034	0.0534508488698564	2	-0.0662476265888529	2	0.0583318632148302	2	0.0583318632148302	NA	NA	SegRatio=-0.07,AbsMeanSigma=0.55,pvalue=0.000677193185857951,pvalueTTest=0.0692825332894505,
chr11	2798261	2798378	KCNQ1	KCNQ100035	0.129838170336199	2	-0.0662476265888529	2	0.0583318632148302	2	0.0583318632148302	NA	NA	SegRatio=-0.07,AbsMeanSigma=0.55,pvalue=0.000677193185857951,pvalueTTest=0.0692825332894505,
chr11	2799183	2799260	KCNQ1	KCNQ100036	-0.106359612624026	2	-0.0662476265888529	2	0.0583318632148302	2	0.0583318632148302	NA	NA	SegRatio=-0.07,AbsMeanSigma=0.55,pvalue=0.000677193185857951,pvalueTTest=0.0692825332894505,
chr11	2799259	2799347	KCNQ1	KCNQ100037	-0.512841819349999	2	-0.0662476265888529	2	0.0583318632148302	2	0.0583318632148302	NA	NA	SegRatio=-0.07,AbsMeanSigma=0.55,pvalue=0.000677193185857951,pvalueTTest=0.0692825332894505,
chr11	2868973	2869038	KCNQ1	KCNQ100038	NA	2	-0.0662476265888529	2	0.0583318632148302	2	0.0583318632148302	NA	NA	SegRatio=-0.07,AbsMeanSigma=0.55,pvalue=0.000677193185857951,pvalueTTest=0.0692825332894505,
chr11	2869160	2869300	KCNQ1	KCNQ100039	-0.120435844928751	2	-0.0662476265888529	2	0.0583318632148302	2	0.0583318632148302	NA	NA	SegRatio=-0.07,AbsMeanSigma=0.55,pvalue=0.000677193185857951,pvalueTTest=0.0692825332894505,
chr13	28578153	28578270	FLT3	FLT300001	-0.104849269896132	2	0.00424238150354979	2	0.00841558677130044	2	0.00841558677130044	NA	NA	SegRatio=0,AbsMeanSigma=0.27,pvalue=0.071589750274241,pvalueTTest=0.310862768949437,
chr13	28578251	28578362	FLT3	FLT300002	0.0977193352782441	2	0.00424238150354979	2	0.00841558677130044	2	0.00841558677130044	NA	NA	SegRatio=0,AbsMeanSigma=0.27,pvalue=0.071589750274241,pvalueTTest=0.310862768949437,
chr13	28588520	28588627	FLT3	FLT300003	-0.0590044486360496	2	0.00424238150354979	2	0.00841558677130044	2	0.00841558677130044	NA	NA	SegRatio=0,AbsMeanSigma=0.27,pvalue=0.071589750274241,pvalueTTest=0.310862768949437,
chr13	28588605	28588720	FLT3	FLT300004	0.176201418051463	2	0.00424238150354979	2	0.00841558677130044	2	0.00841558677130044	NA	NA	SegRatio=0,AbsMeanSigma=0.27,pvalue=0.071589750274241,pvalueTTest=0.310862768949437,
chr13	28589249	28589351	FLT3	FLT300005	-0.463131537947129	2	0.00424238150354979	2	0.00841558677130044	2	0.00841558677130044	q-value=0.00244866339518602, copies=1.5	NA	SegRatio=0,AbsMeanSigma=0.27,pvalue=0.071589750274241,pvalueTTest=0.310862768949437,
chr13	28589352	28589468	FLT3	FLT300006	-0.0207458501882698	2	0.00424238150354979	2	0.00841558677130044	2	0.00841558677130044	NA	NA	SegRatio=0,AbsMeanSigma=0.27,pvalue=0.071589750274241,pvalueTTest=0.310862768949437,
chr13	28589688	28589786	FLT3	FLT300007	-0.133606291420041	2	0.00424238150354979	2	0.00841558677130044	2	0.00841558677130044	NA	NA	SegRatio=0,AbsMeanSigma=0.27,pvalue=0.071589750274241,pvalueTTest=0.310862768949437,
chr13	28589746	28589849	FLT3	FLT300008	0.1193791914568	2	0.00424238150354979	2	0.00841558677130044	2	0.00841558677130044	NA	NA	SegRatio=0,AbsMeanSigma=0.27,pvalue=0.071589750274241,pvalueTTest=0.310862768949437,
chr13	28589834	28589947	FLT3	FLT300009	-0.0665142635938452	2	0.00424238150354979	2	0.00841558677130044	2	0.00841558677130044	NA	NA	SegRatio=0,AbsMeanSigma=0.27,pvalue=0.071589750274241,pvalueTTest=0.310862768949437,
chr13	28592558	28592664	FLT3	FLT300010	0.041030381318431	2	0.00424238150354979	2	0.00841558677130044	2	0.00841558677130044	NA	NA	SegRatio=0,AbsMeanSigma=0.27,pvalue=0.071589750274241,pvalueTTest=0.310862768949437,
chr13	28592603	28592716	FLT3	FLT300011	-0.0271092939581569	2	0.00424238150354979	2	0.00841558677130044	2	0.00841558677130044	NA	NA	SegRatio=0,AbsMeanSigma=0.27,pvalue=0.071589750274241,pvalueTTest=0.310862768949437,
chr13	28592681	28592794	FLT3	FLT300012	NA	2	0.00424238150354979	2	0.00841558677130044	2	0.00841558677130044	NA	NA	SegRatio=0,AbsMeanSigma=0.27,pvalue=0.071589750274241,pvalueTTest=0.310862768949437,
chr13	28597408	28597520	FLT3	FLT300013	-1.56183376874739	2	0.00424238150354979	2	0.00841558677130044	2	0.00841558677130044	NA	NA	SegRatio=0,AbsMeanSigma=0.27,pvalue=0.071589750274241,pvalueTTest=0.310862768949437,
chr13	28597508	28597621	FLT3	FLT300014	-0.00784343713137855	2	0.00424238150354979	2	0.00841558677130044	2	0.00841558677130044	NA	NA	SegRatio=0,AbsMeanSigma=0.27,pvalue=0.071589750274241,pvalueTTest=0.310862768949437,
chr13	28597579	28597690	FLT3	FLT300015	0.025723370620339	2	0.00424238150354979	2	0.00841558677130044	2	0.00841558677130044	NA	NA	SegRatio=0,AbsMeanSigma=0.27,pvalue=0.071589750274241,pvalueTTest=0.310862768949437,
chr13	28598957	28599066	FLT3	FLT300016	0.0367554142340213	2	0.00424238150354979	2	0.00841558677130044	2	0.00841558677130044	NA	NA	SegRatio=0,AbsMeanSigma=0.27,pvalue=0.071589750274241,pvalueTTest=0.310862768949437,
chr13	28599059	28599161	FLT3	FLT300017	NA	2	0.00424238150354979	2	0.00841558677130044	2	0.00841558677130044	NA	NA	SegRatio=0,AbsMeanSigma=0.27,pvalue=0.071589750274241,pvalueTTest=0.310862768949437,
chr13	28601189	28601284	FLT3	FLT300018	0.0902741145962125	2	0.00424238150354979	2	0.00841558677130044	2	0.00841558677130044	NA	NA	SegRatio=0,AbsMeanSigma=0.27,pvalue=0.071589750274241,pvalueTTest=0.310862768949437,
chr13	28601234	28601330	FLT3	FLT300019	0.15830856668322	2	0.00424238150354979	2	0.00841558677130044	2	0.00841558677130044	NA	NA	SegRatio=0,AbsMeanSigma=0.27,pvalue=0.071589750274241,pvalueTTest=0.310862768949437,
chr13	28601303	28601415	FLT3	FLT300020	-0.550548250346819	2	0.00424238150354979	2	0.00841558677130044	2	0.00841558677130044	q-value=0.000818128269027627, copies=1	NA	SegRatio=0,AbsMeanSigma=0.27,pvalue=0.071589750274241,pvalueTTest=0.310862768949437,
chr13	28602272	28602387	FLT3	FLT300021	-0.0498471807395042	2	0.00424238150354979	2	0.00841558677130044	2	0.00841558677130044	NA	NA	SegRatio=0,AbsMeanSigma=0.27,pvalue=0.071589750274241,pvalueTTest=0.310862768949437,
chr13	28602387	28602502	FLT3	FLT300022	0.022530174234601	2	0.00424238150354979	2	0.00841558677130044	2	0.00841558677130044	NA	NA	SegRatio=0,AbsMeanSigma=0.27,pvalue=0.071589750274241,pvalueTTest=0.310862768949437,
chr13	28607929	28608040	FLT3	FLT300023	-0.598995661039102	2	0.00424238150354979	2	0.00841558677130044	2	0.00841558677130044	q-value=0.000170394564796165, copies=1	NA	SegRatio=0,AbsMeanSigma=0.27,pvalue=0.071589750274241,pvalueTTest=0.310862768949437,
chr13	28608020	28608134	FLT3	FLT300024	0.0198490695136957	2	0.00424238150354979	2	0.00841558677130044	2	0.00841558677130044	NA	NA	SegRatio=0,AbsMeanSigma=0.27,pvalue=0.071589750274241,pvalueTTest=0.310862768949437,
chr13	28608091	28608201	FLT3	FLT300025	-0.241043087592821	2	0.00424238150354979	2	0.00841558677130044	2	0.00841558677130044	NA	NA	SegRatio=0,AbsMeanSigma=0.27,pvalue=0.071589750274241,pvalueTTest=0.310862768949437,
chr13	28608198	28608314	FLT3	FLT300026	NA	2	0.00424238150354979	2	0.00841558677130044	2	0.00841558677130044	NA	NA	SegRatio=0,AbsMeanSigma=0.27,pvalue=0.071589750274241,pvalueTTest=0.310862768949437,
chr13	28608264	28608370	FLT3	FLT300027	0.227029874652125	2	0.00424238150354979	2	0.00841558677130044	2	0.00841558677130044	NA	NA	SegRatio=0,AbsMeanSigma=0.27,pvalue=0.071589750274241,pvalueTTest=0.310862768949437,
chr13	28608395	28608508	FLT3	FLT300028	-0.0680397286152482	2	0.00424238150354979	2	0.00841558677130044	2	0.00841558677130044	NA	NA	SegRatio=0,AbsMeanSigma=0.27,pvalue=0.071589750274241,pvalueTTest=0.310862768949437,
chr13	28608509	28608621	FLT3	FLT300029	0.180200075126897	2	0.00424238150354979	2	0.00841558677130044	2	0.00841558677130044	NA	NA	SegRatio=0,AbsMeanSigma=0.27,pvalue=0.071589750274241,pvalueTTest=0.310862768949437,
chr13	28609572	28609690	FLT3	FLT300030	0.0259578873246942	2	0.00424238150354979	2	0.00841558677130044	2	0.00841558677130044	NA	NA	SegRatio=0,AbsMeanSigma=0.27,pvalue=0.071589750274241,pvalueTTest=0.310862768949437,
chr13	28609664	28609763	FLT3	FLT300031	-0.0241115946291897	2	0.00424238150354979	2	0.00841558677130044	2	0.00841558677130044	NA	NA	SegRatio=0,AbsMeanSigma=0.27,pvalue=0.071589750274241,pvalueTTest=0.310862768949437,
chr13	28609757	28609871	FLT3	FLT300032	-0.106949647372831	2	0.00424238150354979	2	0.00841558677130044	2	0.00841558677130044	NA	NA	SegRatio=0,AbsMeanSigma=0.27,pvalue=0.071589750274241,pvalueTTest=0.310862768949437,
chr13	28610026	28610117	FLT3	FLT300033	0.00424238150354979	2	0.00424238150354979	2	0.00841558677130044	2	0.00841558677130044	NA	NA	SegRatio=0,AbsMeanSigma=0.27,pvalue=0.071589750274241,pvalueTTest=0.310862768949437,
chr13	28610083	28610197	FLT3	FLT300034	0.146612239354696	2	0.00424238150354979	2	0.00841558677130044	2	0.00841558677130044	NA	NA	SegRatio=0,AbsMeanSigma=0.27,pvalue=0.071589750274241,pvalueTTest=0.310862768949437,
chr13	28610140	28610242	FLT3	FLT300035	-0.0892074099429495	2	0.00424238150354979	2	0.00841558677130044	2	0.00841558677130044	NA	NA	SegRatio=0,AbsMeanSigma=0.27,pvalue=0.071589750274241,pvalueTTest=0.310862768949437,
chr13	28611241	28611355	FLT3	FLT300036	NA	2	0.00424238150354979	2	0.00841558677130044	2	0.00841558677130044	NA	NA	SegRatio=0,AbsMeanSigma=0.27,pvalue=0.071589750274241,pvalueTTest=0.310862768949437,
chr13	28611345	28611461	FLT3	FLT300037	0.0431751676463787	2	0.00424238150354979	2	0.00841558677130044	2	0.00841558677130044	NA	NA	SegRatio=0,AbsMeanSigma=0.27,pvalue=0.071589750274241,pvalueTTest=0.310862768949437,
chr13	28622375	28622476	FLT3	FLT300038	-0.070632363677131	2	0.00424238150354979	2	0.00841558677130044	2	0.00841558677130044	NA	NA	SegRatio=0,AbsMeanSigma=0.27,pvalue=0.071589750274241,pvalueTTest=0.310862768949437,
chr13	28622434	28622545	FLT3	FLT300039	-0.139492007469247	2	0.00424238150354979	2	0.00841558677130044	2	0.00841558677130044	NA	NA	SegRatio=0,AbsMeanSigma=0.27,pvalue=0.071589750274241,pvalueTTest=0.310862768949437,
chr13	28622545	28622653	FLT3	FLT300040	NA	2	0.00424238150354979	2	0.00841558677130044	2	0.00841558677130044	NA	NA	SegRatio=0,AbsMeanSigma=0.27,pvalue=0.071589750274241,pvalueTTest=0.310862768949437,
chr13	28623471	28623586	FLT3	FLT300041	0.0263756221277146	2	0.00424238150354979	2	0.00841558677130044	2	0.00841558677130044	NA	NA	SegRatio=0,AbsMeanSigma=0.27,pvalue=0.071589750274241,pvalueTTest=0.310862768949437,
chr13	28623554	28623666	FLT3	FLT300042	-0.104947558212939	2	0.00424238150354979	2	0.00841558677130044	2	0.00841558677130044	NA	NA	SegRatio=0,AbsMeanSigma=0.27,pvalue=0.071589750274241,pvalueTTest=0.310862768949437,
chr13	28623658	28623766	FLT3	FLT300043	0.676900666421814	2	0.00424238150354979	2	0.00841558677130044	2	0.00841558677130044	q-value=5.76330476680737e-06, copies=4	NA	SegRatio=0,AbsMeanSigma=0.27,pvalue=0.071589750274241,pvalueTTest=0.310862768949437,
chr13	28623725	28623837	FLT3	FLT300044	0.0630900492133862	2	0.00424238150354979	2	0.00841558677130044	2	0.00841558677130044	NA	NA	SegRatio=0,AbsMeanSigma=0.27,pvalue=0.071589750274241,pvalueTTest=0.310862768949437,
chr13	28623778	28623885	FLT3	FLT300045	-0.184753239619882	2	0.00424238150354979	2	0.00841558677130044	2	0.00841558677130044	NA	NA	SegRatio=0,AbsMeanSigma=0.27,pvalue=0.071589750274241,pvalueTTest=0.310862768949437,
chr13	28623872	28623984	FLT3	FLT300046	-0.190036892949662	2	0.00424238150354979	2	0.00841558677130044	2	0.00841558677130044	NA	NA	SegRatio=0,AbsMeanSigma=0.27,pvalue=0.071589750274241,pvalueTTest=0.310862768949437,
chr13	28624162	28624280	FLT3	FLT300047	-1.21332317592206	2	-0.166025107846053	2	0.00841558677130044	2	0.00841558677130044	q-value=5.97604469713081e-06, copies=0.5	NA	SegRatio=-0.17,AbsMeanSigma=1.76,pvalue=4.83804381059237e-09,pvalueTTest=0.0195293415509671,Adjusted:byPvalueTTestRatio;
chr13	28624271	28624378	FLT3	FLT300048	0.00757700815161442	2	-0.166025107846053	2	0.00841558677130044	2	0.00841558677130044	NA	NA	SegRatio=-0.17,AbsMeanSigma=1.76,pvalue=4.83804381059237e-09,pvalueTTest=0.0195293415509671,Adjusted:byPvalueTTestRatio;
chr13	28626621	28626735	FLT3	FLT300049	-0.209892593425716	2	-0.166025107846053	2	0.00841558677130044	2	0.00841558677130044	NA	NA	SegRatio=-0.17,AbsMeanSigma=1.76,pvalue=4.83804381059237e-09,pvalueTTest=0.0195293415509671,Adjusted:byPvalueTTestRatio;
chr13	28626687	28626801	FLT3	FLT300050	-0.103484546286549	2	-0.166025107846053	2	0.00841558677130044	2	0.00841558677130044	NA	NA	SegRatio=-0.17,AbsMeanSigma=1.76,pvalue=4.83804381059237e-09,pvalueTTest=0.0195293415509671,Adjusted:byPvalueTTestRatio;
chr13	28626751	28626885	FLT3	FLT300051	-0.272850131524812	2	-0.166025107846053	2	0.00841558677130044	2	0.00841558677130044	NA	NA	SegRatio=-0.17,AbsMeanSigma=1.76,pvalue=4.83804381059237e-09,pvalueTTest=0.0195293415509671,Adjusted:byPvalueTTestRatio;
chr13	28631457	28631571	FLT3	FLT300052	-0.0738268468388686	2	-0.166025107846053	2	0.00841558677130044	2	0.00841558677130044	NA	NA	SegRatio=-0.17,AbsMeanSigma=1.76,pvalue=4.83804381059237e-09,pvalueTTest=0.0195293415509671,Adjusted:byPvalueTTestRatio;
chr13	28631564	28631679	FLT3	FLT300053	-0.333457603479696	2	-0.166025107846053	2	0.00841558677130044	2	0.00841558677130044	NA	NA	SegRatio=-0.17,AbsMeanSigma=1.76,pvalue=4.83804381059237e-09,pvalueTTest=0.0195293415509671,Adjusted:byPvalueTTestRatio;
chr13	28635949	28636060	FLT3	FLT300054	NA	2	-0.166025107846053	2	0.00841558677130044	2	0.00841558677130044	NA	NA	SegRatio=-0.17,AbsMeanSigma=1.76,pvalue=4.83804381059237e-09,pvalueTTest=0.0195293415509671,Adjusted:byPvalueTTestRatio;
chr13	28635999	28636111	FLT3	FLT300055	-0.166025107846053	2	-0.166025107846053	2	0.00841558677130044	2	0.00841558677130044	NA	NA	SegRatio=-0.17,AbsMeanSigma=1.76,pvalue=4.83804381059237e-09,pvalueTTest=0.0195293415509671,Adjusted:byPvalueTTestRatio;
chr13	28636107	28636209	FLT3	FLT300056	0.0161362249902011	2	-0.166025107846053	2	0.00841558677130044	2	0.00841558677130044	NA	NA	SegRatio=-0.17,AbsMeanSigma=1.76,pvalue=4.83804381059237e-09,pvalueTTest=0.0195293415509671,Adjusted:byPvalueTTestRatio;
chr13	28636153	28636267	FLT3	FLT300057	-0.113132647293267	2	-0.166025107846053	2	0.00841558677130044	2	0.00841558677130044	NA	NA	SegRatio=-0.17,AbsMeanSigma=1.76,pvalue=4.83804381059237e-09,pvalueTTest=0.0195293415509671,Adjusted:byPvalueTTestRatio;
chr13	28644580	28644689	FLT3	FLT300058	-1.00755877312706	2	-1.00755877312706	2	0.00841558677130044	2	0.00841558677130044	NA	NA	SegRatio=-1.01,AbsMeanSigma=5.06,pvalue=8.71376617671221e-13,pvalueTTest=0.0653045082354507,Adjusted:byPvalueTTestRatio;
chr13	28644680	28644812	FLT3	FLT300059	-1.24799118253072	2	-1.00755877312706	2	0.00841558677130044	2	0.00841558677130044	NA	NA	SegRatio=-1.01,AbsMeanSigma=5.06,pvalue=8.71376617671221e-13,pvalueTTest=0.0653045082354507,Adjusted:byPvalueTTestRatio;
chr13	48881353	48881457	RB1	RB100001	NA	2	0.296081154218257	2	6.87991099607826e-11	1.5	0.00379565023792225	NA	NA	SegRatio=0.3,AbsMeanSigma=1,pvalue=0.0146989758525941,pvalueTTest=0.483185643037187,Adjusted:byPvalueMeanRatio;
chr13	48881426	48881526	RB1	RB100002	0.296081154218257	2	0.296081154218257	2	6.87991099607826e-11	1.5	0.00379565023792225	NA	NA	SegRatio=0.3,AbsMeanSigma=1,pvalue=0.0146989758525941,pvalueTTest=0.483185643037187,Adjusted:byPvalueMeanRatio;
chr13	48881526	48881660	RB1	RB100003	NA	2	0.296081154218257	2	6.87991099607826e-11	1.5	0.00379565023792225	NA	NA	SegRatio=0.3,AbsMeanSigma=1,pvalue=0.0146989758525941,pvalueTTest=0.483185643037187,Adjusted:byPvalueMeanRatio;
chr13	48916644	48916755	RB1	RB100004	NA	2	0.296081154218257	2	6.87991099607826e-11	1.5	0.00379565023792225	NA	NA	SegRatio=0.3,AbsMeanSigma=1,pvalue=0.0146989758525941,pvalueTTest=0.483185643037187,Adjusted:byPvalueMeanRatio;
chr13	48916748	48916858	RB1	RB100005	-0.174869183117186	2	0.296081154218257	2	6.87991099607826e-11	1.5	0.00379565023792225	NA	NA	SegRatio=0.3,AbsMeanSigma=1,pvalue=0.0146989758525941,pvalueTTest=0.483185643037187,Adjusted:byPvalueMeanRatio;
chr13	48916814	48916924	RB1	RB100006	0.433048188676377	2	0.296081154218257	2	6.87991099607826e-11	1.5	0.00379565023792225	NA	NA	SegRatio=0.3,AbsMeanSigma=1,pvalue=0.0146989758525941,pvalueTTest=0.483185643037187,Adjusted:byPvalueMeanRatio;
chr13	48919168	48919279	RB1	RB100007	NA	2	-1.03966948952987	2	6.87991099607826e-11	1.5	0.00379565023792225	NA	NA	SegRatio=-1.04,AbsMeanSigma=3.83,pvalue=6.2833122793431e-08,pvalueTTest=1,Adjusted:byPvalueTTestRatio;
chr13	48919275	48919385	RB1	RB100008	-1.03966948952987	2	-1.03966948952987	2	6.87991099607826e-11	1.5	0.00379565023792225	NA	NA	SegRatio=-1.04,AbsMeanSigma=3.83,pvalue=6.2833122793431e-08,pvalueTTest=1,Adjusted:byPvalueTTestRatio;
chr13	48921971	48922085	RB1	RB100009	NA	2	-0.128722088180361	2	6.87991099607826e-11	1.5	0.00379565023792225	NA	NA	SegRatio=-0.13,AbsMeanSigma=1.87,pvalue=1.00297716215299e-10,pvalueTTest=0.0960971135128009,
chr13	48923051	48923120	RB1	RB100010	NA	2	-0.128722088180361	2	6.87991099607826e-11	1.5	0.00379565023792225	NA	NA	SegRatio=-0.13,AbsMeanSigma=1.87,pvalue=1.00297716215299e-10,pvalueTTest=0.0960971135128009,
chr13	48923120	48923208	RB1	RB100011	NA	2	-0.128722088180361	2	6.87991099607826e-11	1.5	0.00379565023792225	NA	NA	SegRatio=-0.13,AbsMeanSigma=1.87,pvalue=1.00297716215299e-10,pvalueTTest=0.0960971135128009,
chr13	48934113	48934226	RB1	RB100012	NA	2	-0.128722088180361	2	6.87991099607826e-11	1.5	0.00379565023792225	NA	NA	SegRatio=-0.13,AbsMeanSigma=1.87,pvalue=1.00297716215299e-10,pvalueTTest=0.0960971135128009,
chr13	48934217	48934331	RB1	RB100013	-0.0207088816099633	2	-0.128722088180361	2	6.87991099607826e-11	1.5	0.00379565023792225	NA	NA	SegRatio=-0.13,AbsMeanSigma=1.87,pvalue=1.00297716215299e-10,pvalueTTest=0.0960971135128009,
chr13	48936988	48937053	RB1	RB100014	NA	2	-0.128722088180361	2	6.87991099607826e-11	1.5	0.00379565023792225	NA	NA	SegRatio=-0.13,AbsMeanSigma=1.87,pvalue=1.00297716215299e-10,pvalueTTest=0.0960971135128009,
chr13	48938984	48939094	RB1	RB100015	NA	2	-0.128722088180361	2	6.87991099607826e-11	1.5	0.00379565023792225	NA	NA	SegRatio=-0.13,AbsMeanSigma=1.87,pvalue=1.00297716215299e-10,pvalueTTest=0.0960971135128009,
chr13	48939082	48939153	RB1	RB100016	NA	2	-0.128722088180361	2	6.87991099607826e-11	1.5	0.00379565023792225	NA	NA	SegRatio=-0.13,AbsMeanSigma=1.87,pvalue=1.00297716215299e-10,pvalueTTest=0.0960971135128009,
chr13	48941589	48941699	RB1	RB100017	-1.71379918294357	2	-0.128722088180361	2	6.87991099607826e-11	1.5	0.00379565023792225	NA	NA	SegRatio=-0.13,AbsMeanSigma=1.87,pvalue=1.00297716215299e-10,pvalueTTest=0.0960971135128009,
chr13	48941660	48941749	RB1	RB100018	NA	2	-0.128722088180361	2	6.87991099607826e-11	1.5	0.00379565023792225	NA	NA	SegRatio=-0.13,AbsMeanSigma=1.87,pvalue=1.00297716215299e-10,pvalueTTest=0.0960971135128009,
chr13	48942623	48942731	RB1	RB100019	-0.128722088180361	2	-0.128722088180361	2	6.87991099607826e-11	1.5	0.00379565023792225	NA	NA	SegRatio=-0.13,AbsMeanSigma=1.87,pvalue=1.00297716215299e-10,pvalueTTest=0.0960971135128009,
chr13	48942689	48942800	RB1	RB100020	-1.30695561052363	2	-0.099743952972044	2	6.87991099607826e-11	1.5	0.00379565023792225	NA	NA	SegRatio=-0.1,AbsMeanSigma=1.41,pvalue=2.02155046031166e-09,pvalueTTest=0.00356417707342707,
chr13	48947516	48947607	RB1	RB100021	NA	2	-0.099743952972044	2	6.87991099607826e-11	1.5	0.00379565023792225	NA	NA	SegRatio=-0.1,AbsMeanSigma=1.41,pvalue=2.02155046031166e-09,pvalueTTest=0.00356417707342707,
chr13	48947551	48947655	RB1	RB100022	NA	2	-0.099743952972044	2	6.87991099607826e-11	1.5	0.00379565023792225	NA	NA	SegRatio=-0.1,AbsMeanSigma=1.41,pvalue=2.02155046031166e-09,pvalueTTest=0.00356417707342707,
chr13	48951024	48951128	RB1	RB100023	-0.202801332754654	2	-0.099743952972044	2	6.87991099607826e-11	1.5	0.00379565023792225	NA	NA	SegRatio=-0.1,AbsMeanSigma=1.41,pvalue=2.02155046031166e-09,pvalueTTest=0.00356417707342707,
chr13	48951107	48951218	RB1	RB100024	-0.0119022255707102	2	-0.099743952972044	2	6.87991099607826e-11	1.5	0.00379565023792225	NA	NA	SegRatio=-0.1,AbsMeanSigma=1.41,pvalue=2.02155046031166e-09,pvalueTTest=0.00356417707342707,
chr13	48953704	48953767	RB1	RB100025	NA	2	-0.099743952972044	2	6.87991099607826e-11	1.5	0.00379565023792225	NA	NA	SegRatio=-0.1,AbsMeanSigma=1.41,pvalue=2.02155046031166e-09,pvalueTTest=0.00356417707342707,
chr13	48953761	48953879	RB1	RB100026	0.12055549074491	2	-0.099743952972044	2	6.87991099607826e-11	1.5	0.00379565023792225	NA	NA	SegRatio=-0.1,AbsMeanSigma=1.41,pvalue=2.02155046031166e-09,pvalueTTest=0.00356417707342707,
chr13	48954199	48954298	RB1	RB100027	NA	2	-0.099743952972044	2	6.87991099607826e-11	1.5	0.00379565023792225	NA	NA	SegRatio=-0.1,AbsMeanSigma=1.41,pvalue=2.02155046031166e-09,pvalueTTest=0.00356417707342707,
chr13	48954316	48954409	RB1	RB100028	-0.295889392512452	2	-0.099743952972044	2	6.87991099607826e-11	1.5	0.00379565023792225	NA	NA	SegRatio=-0.1,AbsMeanSigma=1.41,pvalue=2.02155046031166e-09,pvalueTTest=0.00356417707342707,
chr13	48955309	48955421	RB1	RB100029	NA	2	-0.099743952972044	2	6.87991099607826e-11	1.5	0.00379565023792225	NA	NA	SegRatio=-0.1,AbsMeanSigma=1.41,pvalue=2.02155046031166e-09,pvalueTTest=0.00356417707342707,
chr13	48955422	48955539	RB1	RB100030	-0.00707725005689925	2	-0.099743952972044	2	6.87991099607826e-11	1.5	0.00379565023792225	NA	NA	SegRatio=-0.1,AbsMeanSigma=1.41,pvalue=2.02155046031166e-09,pvalueTTest=0.00356417707342707,
chr13	48955540	48955641	RB1	RB100031	-0.324382931338084	2	-0.099743952972044	2	6.87991099607826e-11	1.5	0.00379565023792225	NA	NA	SegRatio=-0.1,AbsMeanSigma=1.41,pvalue=2.02155046031166e-09,pvalueTTest=0.00356417707342707,
chr13	49027104	49027215	RB1	RB100032	-0.261968876388081	2	-0.099743952972044	2	6.87991099607826e-11	1.5	0.00379565023792225	NA	NA	SegRatio=-0.1,AbsMeanSigma=1.41,pvalue=2.02155046031166e-09,pvalueTTest=0.00356417707342707,
chr13	49027215	49027325	RB1	RB100033	NA	2	-0.099743952972044	2	6.87991099607826e-11	1.5	0.00379565023792225	NA	NA	SegRatio=-0.1,AbsMeanSigma=1.41,pvalue=2.02155046031166e-09,pvalueTTest=0.00356417707342707,
chr13	49030305	49030413	RB1	RB100034	-0.099743952972044	2	-0.099743952972044	2	6.87991099607826e-11	1.5	0.00379565023792225	NA	NA	SegRatio=-0.1,AbsMeanSigma=1.41,pvalue=2.02155046031166e-09,pvalueTTest=0.00356417707342707,
chr13	49030405	49030521	RB1	RB100035	-0.218970354166185	2	-0.099743952972044	2	6.87991099607826e-11	1.5	0.00379565023792225	NA	NA	SegRatio=-0.1,AbsMeanSigma=1.41,pvalue=2.02155046031166e-09,pvalueTTest=0.00356417707342707,
chr13	49033760	49033866	RB1	RB100036	-0.383754575805898	2	-0.099743952972044	2	6.87991099607826e-11	1.5	0.00379565023792225	NA	NA	SegRatio=-0.1,AbsMeanSigma=1.41,pvalue=2.02155046031166e-09,pvalueTTest=0.00356417707342707,
chr13	49033862	49033996	RB1	RB100037.RB100038	-0.0639897439020789	2	-0.099743952972044	2	6.87991099607826e-11	1.5	0.00379565023792225	NA	NA	SegRatio=-0.1,AbsMeanSigma=1.41,pvalue=2.02155046031166e-09,pvalueTTest=0.00356417707342707,
chr13	49037888	49037965	RB1	RB100039	-1.23524270692949	2	-0.0381170355837704	2	6.87991099607826e-11	1.5	0.00379565023792225	NA	NA	SegRatio=-0.04,AbsMeanSigma=0.79,pvalue=0.00626169510144593,pvalueTTest=0.185240433739183,
chr13	49037949	49038058	RB1	RB100040	NA	2	-0.0381170355837704	2	6.87991099607826e-11	1.5	0.00379565023792225	NA	NA	SegRatio=-0.04,AbsMeanSigma=0.79,pvalue=0.00626169510144593,pvalueTTest=0.185240433739183,
chr13	49039140	49039249	RB1	RB100041	-0.0515891977145681	2	-0.0381170355837704	2	6.87991099607826e-11	1.5	0.00379565023792225	NA	NA	SegRatio=-0.04,AbsMeanSigma=0.79,pvalue=0.00626169510144593,pvalueTTest=0.185240433739183,
chr13	49039242	49039359	RB1	RB100042	NA	2	-0.0381170355837704	2	6.87991099607826e-11	1.5	0.00379565023792225	NA	NA	SegRatio=-0.04,AbsMeanSigma=0.79,pvalue=0.00626169510144593,pvalueTTest=0.185240433739183,
chr13	49039300	49039413	RB1	RB100043	-0.263314446163105	2	-0.0381170355837704	2	6.87991099607826e-11	1.5	0.00379565023792225	NA	NA	SegRatio=-0.04,AbsMeanSigma=0.79,pvalue=0.00626169510144593,pvalueTTest=0.185240433739183,
chr13	49039374	49039488	RB1	RB100044	0.178059955220193	2	-0.0381170355837704	2	6.87991099607826e-11	1.5	0.00379565023792225	NA	NA	SegRatio=-0.04,AbsMeanSigma=0.79,pvalue=0.00626169510144593,pvalueTTest=0.185240433739183,
chr13	49039484	49039598	RB1	RB100045	-0.167895477354337	2	-0.0381170355837704	2	6.87991099607826e-11	1.5	0.00379565023792225	NA	NA	SegRatio=-0.04,AbsMeanSigma=0.79,pvalue=0.00626169510144593,pvalueTTest=0.185240433739183,
chr13	49047405	49047518	RB1	RB100046	NA	2	-0.0381170355837704	2	6.87991099607826e-11	1.5	0.00379565023792225	NA	NA	SegRatio=-0.04,AbsMeanSigma=0.79,pvalue=0.00626169510144593,pvalueTTest=0.185240433739183,
chr13	49047518	49047631	RB1	RB100047	NA	2	-0.0381170355837704	2	6.87991099607826e-11	1.5	0.00379565023792225	NA	NA	SegRatio=-0.04,AbsMeanSigma=0.79,pvalue=0.00626169510144593,pvalueTTest=0.185240433739183,
chr13	49050797	49050912	RB1	RB100048	-0.0381170355837704	2	-0.0381170355837704	2	6.87991099607826e-11	1.5	0.00379565023792225	NA	NA	SegRatio=-0.04,AbsMeanSigma=0.79,pvalue=0.00626169510144593,pvalueTTest=0.185240433739183,
chr13	49050884	49050970	RB1	RB100049	-0.00291680313499145	2	-0.0381170355837704	2	6.87991099607826e-11	1.5	0.00379565023792225	NA	NA	SegRatio=-0.04,AbsMeanSigma=0.79,pvalue=0.00626169510144593,pvalueTTest=0.185240433739183,
chr13	49050970	49051077	RB1	RB100050	-0.0131287891957814	2	-0.0381170355837704	2	6.87991099607826e-11	1.5	0.00379565023792225	NA	NA	SegRatio=-0.04,AbsMeanSigma=0.79,pvalue=0.00626169510144593,pvalueTTest=0.185240433739183,
chr13	49051416	49051509	RB1	RB100051	-1.14693642586148	2	0.0184495359879194	2	6.87991099607826e-11	1.5	0.00379565023792225	q-value=2.60267724931781e-13, copies=0.5	NA	SegRatio=0.02,AbsMeanSigma=0.08,pvalue=0.46817118580638,pvalueTTest=0.602235206629204,
chr13	49051510	49051627	RB1	RB100052	0.141113682115333	2	0.0184495359879194	2	6.87991099607826e-11	1.5	0.00379565023792225	NA	NA	SegRatio=0.02,AbsMeanSigma=0.08,pvalue=0.46817118580638,pvalueTTest=0.602235206629204,
chr13	49054100	49054186	RB1	RB100053	-0.0658223002883768	2	0.0184495359879194	2	6.87991099607826e-11	1.5	0.00379565023792225	NA	NA	SegRatio=0.02,AbsMeanSigma=0.08,pvalue=0.46817118580638,pvalueTTest=0.602235206629204,
chr13	49054182	49054294	RB1	RB100054	0.0452542138201288	2	0.0184495359879194	2	6.87991099607826e-11	1.5	0.00379565023792225	NA	NA	SegRatio=0.02,AbsMeanSigma=0.08,pvalue=0.46817118580638,pvalueTTest=0.602235206629204,
chr13	52508863	52508971	ATP7B	ATP7B00001	-0.110986692211083	2	0.0184495359879194	2	0.13280904402395	2	0.13280904402395	NA	NA	SegRatio=0.02,AbsMeanSigma=0.08,pvalue=0.46817118580638,pvalueTTest=0.602235206629204,
chr13	52508949	52509066	ATP7B	ATP7B00002	-0.0178852879488523	2	0.0184495359879194	2	0.13280904402395	2	0.13280904402395	NA	NA	SegRatio=0.02,AbsMeanSigma=0.08,pvalue=0.46817118580638,pvalueTTest=0.602235206629204,
chr13	52509028	52509147	ATP7B	ATP7B00003	0.0976932956061208	2	0.0184495359879194	2	0.13280904402395	2	0.13280904402395	NA	NA	SegRatio=0.02,AbsMeanSigma=0.08,pvalue=0.46817118580638,pvalueTTest=0.602235206629204,
chr13	52509148	52509263	ATP7B	ATP7B00004	0.0372304105820463	2	0.0184495359879194	2	0.13280904402395	2	0.13280904402395	NA	NA	SegRatio=0.02,AbsMeanSigma=0.08,pvalue=0.46817118580638,pvalueTTest=0.602235206629204,
chr13	52509708	52509828	ATP7B	ATP7B00005	-0.150448292475304	2	0.0184495359879194	2	0.13280904402395	2	0.13280904402395	NA	NA	SegRatio=0.02,AbsMeanSigma=0.08,pvalue=0.46817118580638,pvalueTTest=0.602235206629204,
chr13	52509829	52509925	ATP7B	ATP7B00006	-0.22808244282839	2	0.0184495359879194	2	0.13280904402395	2	0.13280904402395	NA	NA	SegRatio=0.02,AbsMeanSigma=0.08,pvalue=0.46817118580638,pvalueTTest=0.602235206629204,
chr13	52511311	52511427	ATP7B	ATP7B00007	0.158535872170357	2	0.0184495359879194	2	0.13280904402395	2	0.13280904402395	NA	NA	SegRatio=0.02,AbsMeanSigma=0.08,pvalue=0.46817118580638,pvalueTTest=0.602235206629204,
chr13	52511410	52511527	ATP7B	ATP7B00008	-0.000621923150520324	2	0.0184495359879194	2	0.13280904402395	2	0.13280904402395	NA	NA	SegRatio=0.02,AbsMeanSigma=0.08,pvalue=0.46817118580638,pvalueTTest=0.602235206629204,
chr13	52511499	52511605	ATP7B	ATP7B00009	-0.0396919018150359	2	0.0184495359879194	2	0.13280904402395	2	0.13280904402395	NA	NA	SegRatio=0.02,AbsMeanSigma=0.08,pvalue=0.46817118580638,pvalueTTest=0.602235206629204,
chr13	52511618	52511737	ATP7B	ATP7B00010	0.155663557744808	2	0.0184495359879194	2	0.13280904402395	2	0.13280904402395	NA	NA	SegRatio=0.02,AbsMeanSigma=0.08,pvalue=0.46817118580638,pvalueTTest=0.602235206629204,
chr13	52511738	52511857	ATP7B	ATP7B00011	0.170956029164023	2	0.0184495359879194	2	0.13280904402395	2	0.13280904402395	NA	NA	SegRatio=0.02,AbsMeanSigma=0.08,pvalue=0.46817118580638,pvalueTTest=0.602235206629204,
chr13	52513130	52513228	ATP7B	ATP7B00012	-0.225791724133691	2	0.0184495359879194	2	0.13280904402395	2	0.13280904402395	NA	NA	SegRatio=0.02,AbsMeanSigma=0.08,pvalue=0.46817118580638,pvalueTTest=0.602235206629204,
chr13	52513205	52513309	ATP7B	ATP7B00013	0.198059584619639	2	0.0184495359879194	2	0.13280904402395	2	0.13280904402395	NA	NA	SegRatio=0.02,AbsMeanSigma=0.08,pvalue=0.46817118580638,pvalueTTest=0.602235206629204,
chr13	52513296	52513390	ATP7B	ATP7B00014	0.0772403309463869	2	0.0184495359879194	2	0.13280904402395	2	0.13280904402395	NA	NA	SegRatio=0.02,AbsMeanSigma=0.08,pvalue=0.46817118580638,pvalueTTest=0.602235206629204,
chr13	52515190	52515287	ATP7B	ATP7B00015	-0.0928911596697437	2	0.0184495359879194	2	0.13280904402395	2	0.13280904402395	NA	NA	SegRatio=0.02,AbsMeanSigma=0.08,pvalue=0.46817118580638,pvalueTTest=0.602235206629204,
chr13	52515216	52515326	ATP7B	ATP7B00016	-0.123024612443848	2	0.0184495359879194	2	0.13280904402395	2	0.13280904402395	NA	NA	SegRatio=0.02,AbsMeanSigma=0.08,pvalue=0.46817118580638,pvalueTTest=0.602235206629204,
chr13	52515306	52515421	ATP7B	ATP7B00017	0.272444925440742	2	0.0184495359879194	2	0.13280904402395	2	0.13280904402395	NA	NA	SegRatio=0.02,AbsMeanSigma=0.08,pvalue=0.46817118580638,pvalueTTest=0.602235206629204,
chr13	52516495	52516613	ATP7B	ATP7B00018	0.116440542747182	2	0.0184495359879194	2	0.13280904402395	2	0.13280904402395	NA	NA	SegRatio=0.02,AbsMeanSigma=0.08,pvalue=0.46817118580638,pvalueTTest=0.602235206629204,
chr13	52516560	52516677	ATP7B	ATP7B00019	0.118263766050822	2	0.0184495359879194	2	0.13280904402395	2	0.13280904402395	NA	NA	SegRatio=0.02,AbsMeanSigma=0.08,pvalue=0.46817118580638,pvalueTTest=0.602235206629204,
chr13	52516620	52516734	ATP7B	ATP7B00020	0.139533125446203	2	0.0184495359879194	2	0.13280904402395	2	0.13280904402395	NA	NA	SegRatio=0.02,AbsMeanSigma=0.08,pvalue=0.46817118580638,pvalueTTest=0.602235206629204,
chr13	52518195	52518316	ATP7B	ATP7B00021	-0.0152191516484916	2	0.0184495359879194	2	0.13280904402395	2	0.13280904402395	NA	NA	SegRatio=0.02,AbsMeanSigma=0.08,pvalue=0.46817118580638,pvalueTTest=0.602235206629204,
chr13	52518271	52518391	ATP7B	ATP7B00022	-0.0586879472822105	2	0.0184495359879194	2	0.13280904402395	2	0.13280904402395	NA	NA	SegRatio=0.02,AbsMeanSigma=0.08,pvalue=0.46817118580638,pvalueTTest=0.602235206629204,
chr13	52518330	52518448	ATP7B	ATP7B00023	0.177204158988114	2	0.0184495359879194	2	0.13280904402395	2	0.13280904402395	NA	NA	SegRatio=0.02,AbsMeanSigma=0.08,pvalue=0.46817118580638,pvalueTTest=0.602235206629204,
chr13	52520350	52520448	ATP7B	ATP7B00024	-0.155287182142187	2	0.0184495359879194	2	0.13280904402395	2	0.13280904402395	NA	NA	SegRatio=0.02,AbsMeanSigma=0.08,pvalue=0.46817118580638,pvalueTTest=0.602235206629204,
chr13	52520433	52520557	ATP7B	ATP7B00025	-0.0969999553792022	2	0.0184495359879194	2	0.13280904402395	2	0.13280904402395	NA	NA	SegRatio=0.02,AbsMeanSigma=0.08,pvalue=0.46817118580638,pvalueTTest=0.602235206629204,
chr13	52520470	52520592	ATP7B	ATP7B00026	-0.0889222319129899	2	0.0184495359879194	2	0.13280904402395	2	0.13280904402395	NA	NA	SegRatio=0.02,AbsMeanSigma=0.08,pvalue=0.46817118580638,pvalueTTest=0.602235206629204,
chr13	52520568	52520676	ATP7B	ATP7B00027	0.0184495359879194	2	0.0184495359879194	2	0.13280904402395	2	0.13280904402395	NA	NA	SegRatio=0.02,AbsMeanSigma=0.08,pvalue=0.46817118580638,pvalueTTest=0.602235206629204,
chr13	52523774	52523886	ATP7B	ATP7B00028	0.0798829591213616	2	0.0184495359879194	2	0.13280904402395	2	0.13280904402395	NA	NA	SegRatio=0.02,AbsMeanSigma=0.08,pvalue=0.46817118580638,pvalueTTest=0.602235206629204,
chr13	52523887	52523998	ATP7B	ATP7B00029	-0.00606573305033464	2	0.0184495359879194	2	0.13280904402395	2	0.13280904402395	NA	NA	SegRatio=0.02,AbsMeanSigma=0.08,pvalue=0.46817118580638,pvalueTTest=0.602235206629204,
chr13	52524115	52524226	ATP7B	ATP7B00030	0.0972565338539109	2	0.0184495359879194	2	0.13280904402395	2	0.13280904402395	NA	NA	SegRatio=0.02,AbsMeanSigma=0.08,pvalue=0.46817118580638,pvalueTTest=0.602235206629204,
chr13	52524157	52524273	ATP7B	ATP7B00031	0.0247533805939903	2	0.0184495359879194	2	0.13280904402395	2	0.13280904402395	NA	NA	SegRatio=0.02,AbsMeanSigma=0.08,pvalue=0.46817118580638,pvalueTTest=0.602235206629204,
chr13	52524248	52524342	ATP7B	ATP7B00032	-0.122958462238477	2	0.0184495359879194	2	0.13280904402395	2	0.13280904402395	NA	NA	SegRatio=0.02,AbsMeanSigma=0.08,pvalue=0.46817118580638,pvalueTTest=0.602235206629204,
chr13	52524321	52524432	ATP7B	ATP7B00033	0.168903234019069	2	0.0184495359879194	2	0.13280904402395	2	0.13280904402395	NA	NA	SegRatio=0.02,AbsMeanSigma=0.08,pvalue=0.46817118580638,pvalueTTest=0.602235206629204,
chr13	52524422	52524541	ATP7B	ATP7B00034	0.120003315417551	2	0.0184495359879194	2	0.13280904402395	2	0.13280904402395	NA	NA	SegRatio=0.02,AbsMeanSigma=0.08,pvalue=0.46817118580638,pvalueTTest=0.602235206629204,
chr13	52524470	52524590	ATP7B	ATP7B00035	0.0939678389220937	2	0.0184495359879194	2	0.13280904402395	2	0.13280904402395	NA	NA	SegRatio=0.02,AbsMeanSigma=0.08,pvalue=0.46817118580638,pvalueTTest=0.602235206629204,
chr13	52531629	52531740	ATP7B	ATP7B00036	-0.0863758921631744	2	0.0184495359879194	2	0.13280904402395	2	0.13280904402395	NA	NA	SegRatio=0.02,AbsMeanSigma=0.08,pvalue=0.46817118580638,pvalueTTest=0.602235206629204,
chr13	52531713	52531824	ATP7B	ATP7B00037	0.213366718279607	2	0.0184495359879194	2	0.13280904402395	2	0.13280904402395	NA	NA	SegRatio=0.02,AbsMeanSigma=0.08,pvalue=0.46817118580638,pvalueTTest=0.602235206629204,
chr13	52532393	52532512	ATP7B	ATP7B00038	0.157144827061349	2	0.0184495359879194	2	0.13280904402395	2	0.13280904402395	NA	NA	SegRatio=0.02,AbsMeanSigma=0.08,pvalue=0.46817118580638,pvalueTTest=0.602235206629204,
chr13	52532451	52532556	ATP7B	ATP7B00039	0.0690168729429922	2	0.0184495359879194	2	0.13280904402395	2	0.13280904402395	NA	NA	SegRatio=0.02,AbsMeanSigma=0.08,pvalue=0.46817118580638,pvalueTTest=0.602235206629204,
chr13	52532524	52532642	ATP7B	ATP7B00040	-0.0407470841325651	2	0.0184495359879194	2	0.13280904402395	2	0.13280904402395	NA	NA	SegRatio=0.02,AbsMeanSigma=0.08,pvalue=0.46817118580638,pvalueTTest=0.602235206629204,
chr13	52532578	52532679	ATP7B	ATP7B00041	0.317440149481071	2	0.0184495359879194	2	0.13280904402395	2	0.13280904402395	NA	NA	SegRatio=0.02,AbsMeanSigma=0.08,pvalue=0.46817118580638,pvalueTTest=0.602235206629204,
chr13	52532668	52532784	ATP7B	ATP7B00042	0.00539471639070712	2	0.0184495359879194	2	0.13280904402395	2	0.13280904402395	NA	NA	SegRatio=0.02,AbsMeanSigma=0.08,pvalue=0.46817118580638,pvalueTTest=0.602235206629204,
chr13	52534209	52534325	ATP7B	ATP7B00043	0.222347229748251	2	0.0184495359879194	2	0.13280904402395	2	0.13280904402395	NA	NA	SegRatio=0.02,AbsMeanSigma=0.08,pvalue=0.46817118580638,pvalueTTest=0.602235206629204,
chr13	52534285	52534402	ATP7B	ATP7B00044	0.0905873195471977	2	0.0184495359879194	2	0.13280904402395	2	0.13280904402395	NA	NA	SegRatio=0.02,AbsMeanSigma=0.08,pvalue=0.46817118580638,pvalueTTest=0.602235206629204,
chr13	52534347	52534464	ATP7B	ATP7B00045	0.0907357348596494	2	0.0184495359879194	2	0.13280904402395	2	0.13280904402395	NA	NA	SegRatio=0.02,AbsMeanSigma=0.08,pvalue=0.46817118580638,pvalueTTest=0.602235206629204,
chr13	52534453	52534557	ATP7B	ATP7B00046	-0.0849269761168134	2	0.0184495359879194	2	0.13280904402395	2	0.13280904402395	NA	NA	SegRatio=0.02,AbsMeanSigma=0.08,pvalue=0.46817118580638,pvalueTTest=0.602235206629204,
chr13	52535935	52536033	ATP7B	ATP7B00047	-0.148549136801725	2	0.0184495359879194	2	0.13280904402395	2	0.13280904402395	NA	NA	SegRatio=0.02,AbsMeanSigma=0.08,pvalue=0.46817118580638,pvalueTTest=0.602235206629204,
chr13	52535992	52536094	ATP7B	ATP7B00048	0.198515962471873	2	0.0184495359879194	2	0.13280904402395	2	0.13280904402395	NA	NA	SegRatio=0.02,AbsMeanSigma=0.08,pvalue=0.46817118580638,pvalueTTest=0.602235206629204,
chr13	52538898	52539036	ATP7B	ATP7B00049	NA	2	0.0184495359879194	2	0.13280904402395	2	0.13280904402395	NA	NA	SegRatio=0.02,AbsMeanSigma=0.08,pvalue=0.46817118580638,pvalueTTest=0.602235206629204,
chr13	52539036	52539154	ATP7B	ATP7B00050	NA	2	0.0184495359879194	2	0.13280904402395	2	0.13280904402395	NA	NA	SegRatio=0.02,AbsMeanSigma=0.08,pvalue=0.46817118580638,pvalueTTest=0.602235206629204,
chr13	52539142	52539238	ATP7B	ATP7B00051	-0.0214042000301727	2	0.0184495359879194	2	0.13280904402395	2	0.13280904402395	NA	NA	SegRatio=0.02,AbsMeanSigma=0.08,pvalue=0.46817118580638,pvalueTTest=0.602235206629204,
chr13	52542554	52542672	ATP7B	ATP7B00052	0.439219776854016	2	0.0184495359879194	2	0.13280904402395	2	0.13280904402395	NA	NA	SegRatio=0.02,AbsMeanSigma=0.08,pvalue=0.46817118580638,pvalueTTest=0.602235206629204,
chr13	52542655	52542765	ATP7B	ATP7B00053	0.155593164956028	2	0.0184495359879194	2	0.13280904402395	2	0.13280904402395	NA	NA	SegRatio=0.02,AbsMeanSigma=0.08,pvalue=0.46817118580638,pvalueTTest=0.602235206629204,
chr13	52544606	52544725	ATP7B	ATP7B00054	-0.0291469160936772	2	0.0184495359879194	2	0.13280904402395	2	0.13280904402395	NA	NA	SegRatio=0.02,AbsMeanSigma=0.08,pvalue=0.46817118580638,pvalueTTest=0.602235206629204,
chr13	52544710	52544823	ATP7B	ATP7B00055	-0.108012566391253	2	0.0184495359879194	2	0.13280904402395	2	0.13280904402395	NA	NA	SegRatio=0.02,AbsMeanSigma=0.08,pvalue=0.46817118580638,pvalueTTest=0.602235206629204,
chr13	52544821	52544939	ATP7B	ATP7B00056	-0.529194452198912	2	0.0184495359879194	2	0.13280904402395	2	0.13280904402395	q-value=0.00873758585344225, copies=1	NA	SegRatio=0.02,AbsMeanSigma=0.08,pvalue=0.46817118580638,pvalueTTest=0.602235206629204,
chr13	52548017	52548111	ATP7B	ATP7B00057	-0.0031378808510051	2	0.0184495359879194	2	0.13280904402395	2	0.13280904402395	NA	NA	SegRatio=0.02,AbsMeanSigma=0.08,pvalue=0.46817118580638,pvalueTTest=0.602235206629204,
chr13	52548094	52548209	ATP7B	ATP7B00058	0.00737352504766965	2	0.0184495359879194	2	0.13280904402395	2	0.13280904402395	NA	NA	SegRatio=0.02,AbsMeanSigma=0.08,pvalue=0.46817118580638,pvalueTTest=0.602235206629204,
chr13	52548160	52548269	ATP7B	ATP7B00059	-0.0762499043870283	2	0.0184495359879194	2	0.13280904402395	2	0.13280904402395	NA	NA	SegRatio=0.02,AbsMeanSigma=0.08,pvalue=0.46817118580638,pvalueTTest=0.602235206629204,
chr13	52548254	52548366	ATP7B	ATP7B00060	-0.126457785726263	2	0.0184495359879194	2	0.13280904402395	2	0.13280904402395	NA	NA	SegRatio=0.02,AbsMeanSigma=0.08,pvalue=0.46817118580638,pvalueTTest=0.602235206629204,
chr13	52548342	52548443	ATP7B	ATP7B00061	0.0739905736330758	2	0.0184495359879194	2	0.13280904402395	2	0.13280904402395	NA	NA	SegRatio=0.02,AbsMeanSigma=0.08,pvalue=0.46817118580638,pvalueTTest=0.602235206629204,
chr13	52548414	52548533	ATP7B	ATP7B00062	0.119172840789509	2	0.0184495359879194	2	0.13280904402395	2	0.13280904402395	NA	NA	SegRatio=0.02,AbsMeanSigma=0.08,pvalue=0.46817118580638,pvalueTTest=0.602235206629204,
chr13	52548496	52548606	ATP7B	ATP7B00063	0.00169384069220394	2	0.0184495359879194	2	0.13280904402395	2	0.13280904402395	NA	NA	SegRatio=0.02,AbsMeanSigma=0.08,pvalue=0.46817118580638,pvalueTTest=0.602235206629204,
chr13	52548557	52548667	ATP7B	ATP7B00064	-0.183922715266449	2	0.0184495359879194	2	0.13280904402395	2	0.13280904402395	NA	NA	SegRatio=0.02,AbsMeanSigma=0.08,pvalue=0.46817118580638,pvalueTTest=0.602235206629204,
chr13	52548666	52548777	ATP7B	ATP7B00065	0.100124622038374	2	0.0184495359879194	2	0.13280904402395	2	0.13280904402395	NA	NA	SegRatio=0.02,AbsMeanSigma=0.08,pvalue=0.46817118580638,pvalueTTest=0.602235206629204,
chr13	52548756	52548872	ATP7B	ATP7B00066	0.217747524796404	2	0.0184495359879194	2	0.13280904402395	2	0.13280904402395	NA	NA	SegRatio=0.02,AbsMeanSigma=0.08,pvalue=0.46817118580638,pvalueTTest=0.602235206629204,
chr13	52548852	52548970	ATP7B	ATP7B00067	-0.178723615076684	2	0.0184495359879194	2	0.13280904402395	2	0.13280904402395	NA	NA	SegRatio=0.02,AbsMeanSigma=0.08,pvalue=0.46817118580638,pvalueTTest=0.602235206629204,
chr13	52548953	52549072	ATP7B	ATP7B00068	-0.0291692399915748	2	0.0184495359879194	2	0.13280904402395	2	0.13280904402395	NA	NA	SegRatio=0.02,AbsMeanSigma=0.08,pvalue=0.46817118580638,pvalueTTest=0.602235206629204,
chr13	52549052	52549160	ATP7B	ATP7B00069	0.207641685589163	2	0.0184495359879194	2	0.13280904402395	2	0.13280904402395	NA	NA	SegRatio=0.02,AbsMeanSigma=0.08,pvalue=0.46817118580638,pvalueTTest=0.602235206629204,
chr13	52549127	52549218	ATP7B	ATP7B00070	0.0876676277066197	2	0.0184495359879194	2	0.13280904402395	2	0.13280904402395	NA	NA	SegRatio=0.02,AbsMeanSigma=0.08,pvalue=0.46817118580638,pvalueTTest=0.602235206629204,
chr13	52549169	52549277	ATP7B	ATP7B00071	0.0521137955672142	2	0.0184495359879194	2	0.13280904402395	2	0.13280904402395	NA	NA	SegRatio=0.02,AbsMeanSigma=0.08,pvalue=0.46817118580638,pvalueTTest=0.602235206629204,
chr13	52549257	52549369	ATP7B	ATP7B00072	-0.059725988522007	2	0.0184495359879194	2	0.13280904402395	2	0.13280904402395	NA	NA	SegRatio=0.02,AbsMeanSigma=0.08,pvalue=0.46817118580638,pvalueTTest=0.602235206629204,
chr13	52585380	52585495	ATP7B	ATP7B00073	0.290223599054942	2	0.0184495359879194	2	0.13280904402395	2	0.13280904402395	NA	NA	SegRatio=0.02,AbsMeanSigma=0.08,pvalue=0.46817118580638,pvalueTTest=0.602235206629204,
chr16	3293094	3293210	MEFV	MEFV00001	0.237002279970136	2	-0.00102195661140777	2	0.00482498555439877	2.5	0.00482498555439877	NA	NA	SegRatio=0,AbsMeanSigma=0.27,pvalue=0.0186660074019649,pvalueTTest=0.0857659700294229,
chr16	3293184	3293298	MEFV	MEFV00002	0.155783664208244	2	-0.00102195661140777	2	0.00482498555439877	2.5	0.00482498555439877	NA	NA	SegRatio=0,AbsMeanSigma=0.27,pvalue=0.0186660074019649,pvalueTTest=0.0857659700294229,
chr16	3293291	3293409	MEFV	MEFV00003	-0.0237307191821109	2	-0.00102195661140777	2	0.00482498555439877	2.5	0.00482498555439877	NA	NA	SegRatio=0,AbsMeanSigma=0.27,pvalue=0.0186660074019649,pvalueTTest=0.0857659700294229,
chr16	3293397	3293500	MEFV	MEFV00004	0.175258573867805	2	-0.00102195661140777	2	0.00482498555439877	2.5	0.00482498555439877	NA	NA	SegRatio=0,AbsMeanSigma=0.27,pvalue=0.0186660074019649,pvalueTTest=0.0857659700294229,
chr16	3293425	3293537	MEFV	MEFV00005	-0.0723824140770641	2	-0.00102195661140777	2	0.00482498555439877	2.5	0.00482498555439877	NA	NA	SegRatio=0,AbsMeanSigma=0.27,pvalue=0.0186660074019649,pvalueTTest=0.0857659700294229,
chr16	3293512	3293627	MEFV	MEFV00006	0.0952173509658095	2	-0.00102195661140777	2	0.00482498555439877	2.5	0.00482498555439877	NA	NA	SegRatio=0,AbsMeanSigma=0.27,pvalue=0.0186660074019649,pvalueTTest=0.0857659700294229,
chr16	3293618	3293736	MEFV	MEFV00007	-0.0732285880347365	2	-0.00102195661140777	2	0.00482498555439877	2.5	0.00482498555439877	NA	NA	SegRatio=0,AbsMeanSigma=0.27,pvalue=0.0186660074019649,pvalueTTest=0.0857659700294229,
chr16	3293804	3293922	MEFV	MEFV00008	0.157827212054401	2	-0.00102195661140777	2	0.00482498555439877	2.5	0.00482498555439877	NA	NA	SegRatio=0,AbsMeanSigma=0.27,pvalue=0.0186660074019649,pvalueTTest=0.0857659700294229,
chr16	3293903	3294015	MEFV	MEFV00009	NA	2	-0.00102195661140777	2	0.00482498555439877	2.5	0.00482498555439877	NA	NA	SegRatio=0,AbsMeanSigma=0.27,pvalue=0.0186660074019649,pvalueTTest=0.0857659700294229,
chr16	3293987	3294082	MEFV	MEFV00010	0.0235003652653036	2	-0.00102195661140777	2	0.00482498555439877	2.5	0.00482498555439877	NA	NA	SegRatio=0,AbsMeanSigma=0.27,pvalue=0.0186660074019649,pvalueTTest=0.0857659700294229,
chr16	3294079	3294196	MEFV	MEFV00011	-0.1141802777767	2	-0.00102195661140777	2	0.00482498555439877	2.5	0.00482498555439877	NA	NA	SegRatio=0,AbsMeanSigma=0.27,pvalue=0.0186660074019649,pvalueTTest=0.0857659700294229,
chr16	3294201	3294319	MEFV	MEFV00012	NA	2	-0.00102195661140777	2	0.00482498555439877	2.5	0.00482498555439877	NA	NA	SegRatio=0,AbsMeanSigma=0.27,pvalue=0.0186660074019649,pvalueTTest=0.0857659700294229,
chr16	3294441	3294557	MEFV	MEFV00013	-0.233891750777287	2	-0.00102195661140777	2	0.00482498555439877	2.5	0.00482498555439877	NA	NA	SegRatio=0,AbsMeanSigma=0.27,pvalue=0.0186660074019649,pvalueTTest=0.0857659700294229,
chr16	3294550	3294663	MEFV	MEFV00014	0.813847194815273	2	-0.00102195661140777	2	0.00482498555439877	2.5	0.00482498555439877	q-value=3.6364819647759e-08, copies=4.5	NA	SegRatio=0,AbsMeanSigma=0.27,pvalue=0.0186660074019649,pvalueTTest=0.0857659700294229,
chr16	3296490	3296574	MEFV	MEFV00015	-0.0756449381261383	2	-0.00102195661140777	2	0.00482498555439877	2.5	0.00482498555439877	NA	NA	SegRatio=0,AbsMeanSigma=0.27,pvalue=0.0186660074019649,pvalueTTest=0.0857659700294229,
chr16	3296973	3297084	MEFV	MEFV00016	0.0814053080126952	2	-0.00102195661140777	2	0.00482498555439877	2.5	0.00482498555439877	NA	NA	SegRatio=0,AbsMeanSigma=0.27,pvalue=0.0186660074019649,pvalueTTest=0.0857659700294229,
chr16	3297031	3297152	MEFV	MEFV00017	0.279279820398369	2	-0.00102195661140777	2	0.00482498555439877	2.5	0.00482498555439877	NA	NA	SegRatio=0,AbsMeanSigma=0.27,pvalue=0.0186660074019649,pvalueTTest=0.0857659700294229,
chr16	3297121	3297225	MEFV	MEFV00018	0.0962062651170581	2	-0.00102195661140777	2	0.00482498555439877	2.5	0.00482498555439877	NA	NA	SegRatio=0,AbsMeanSigma=0.27,pvalue=0.0186660074019649,pvalueTTest=0.0857659700294229,
chr16	3297200	3297335	MEFV	MEFV00019	NA	2	-0.00102195661140777	2	0.00482498555439877	2.5	0.00482498555439877	NA	NA	SegRatio=0,AbsMeanSigma=0.27,pvalue=0.0186660074019649,pvalueTTest=0.0857659700294229,
chr16	3298834	3298933	MEFV	MEFV00020	0.100782148564291	2	-0.00102195661140777	2	0.00482498555439877	2.5	0.00482498555439877	NA	NA	SegRatio=0,AbsMeanSigma=0.27,pvalue=0.0186660074019649,pvalueTTest=0.0857659700294229,
chr16	3298923	3299041	MEFV	MEFV00021	0.219965402054427	2	-0.00102195661140777	2	0.00482498555439877	2.5	0.00482498555439877	NA	NA	SegRatio=0,AbsMeanSigma=0.27,pvalue=0.0186660074019649,pvalueTTest=0.0857659700294229,
chr16	3299376	3299490	MEFV	MEFV00022	-0.012836411650134	2	-0.00102195661140777	2	0.00482498555439877	2.5	0.00482498555439877	NA	NA	SegRatio=0,AbsMeanSigma=0.27,pvalue=0.0186660074019649,pvalueTTest=0.0857659700294229,
chr16	3299435	3299526	MEFV	MEFV00023	-0.033399236646725	2	-0.00102195661140777	2	0.00482498555439877	2.5	0.00482498555439877	NA	NA	SegRatio=0,AbsMeanSigma=0.27,pvalue=0.0186660074019649,pvalueTTest=0.0857659700294229,
chr16	3299502	3299605	MEFV	MEFV00024	0.245659831781131	2	-0.00102195661140777	2	0.00482498555439877	2.5	0.00482498555439877	NA	NA	SegRatio=0,AbsMeanSigma=0.27,pvalue=0.0186660074019649,pvalueTTest=0.0857659700294229,
chr16	3299571	3299713	MEFV	MEFV00025	NA	2	-0.00102195661140777	2	0.00482498555439877	2.5	0.00482498555439877	NA	NA	SegRatio=0,AbsMeanSigma=0.27,pvalue=0.0186660074019649,pvalueTTest=0.0857659700294229,
chr16	3299713	3299833	MEFV	MEFV00026	0.122777565902493	2	-0.00102195661140777	2	0.00482498555439877	2.5	0.00482498555439877	NA	NA	SegRatio=0,AbsMeanSigma=0.27,pvalue=0.0186660074019649,pvalueTTest=0.0857659700294229,
chr16	3304034	3304176	MEFV	MEFV00027	NA	2	-0.00102195661140777	2	0.00482498555439877	2.5	0.00482498555439877	NA	NA	SegRatio=0,AbsMeanSigma=0.27,pvalue=0.0186660074019649,pvalueTTest=0.0857659700294229,
chr16	3304171	3304282	MEFV	MEFV00028	0.490747915022089	2	-0.00102195661140777	2	0.00482498555439877	2.5	0.00482498555439877	NA	NA	SegRatio=0,AbsMeanSigma=0.27,pvalue=0.0186660074019649,pvalueTTest=0.0857659700294229,
chr16	3304260	3304341	MEFV	MEFV00029	NA	2	-0.00102195661140777	2	0.00482498555439877	2.5	0.00482498555439877	NA	NA	SegRatio=0,AbsMeanSigma=0.27,pvalue=0.0186660074019649,pvalueTTest=0.0857659700294229,
chr16	3304285	3304371	MEFV	MEFV00030	0.729393636515118	2	-0.00102195661140777	2	0.00482498555439877	2.5	0.00482498555439877	NA	NA	SegRatio=0,AbsMeanSigma=0.27,pvalue=0.0186660074019649,pvalueTTest=0.0857659700294229,
chr16	3304590	3304707	MEFV	MEFV00031	NA	2	-0.00102195661140777	2	0.00482498555439877	2.5	0.00482498555439877	NA	NA	SegRatio=0,AbsMeanSigma=0.27,pvalue=0.0186660074019649,pvalueTTest=0.0857659700294229,
chr16	3304717	3304833	MEFV	MEFV00032	NA	2	-0.00102195661140777	2	0.00482498555439877	2.5	0.00482498555439877	NA	NA	SegRatio=0,AbsMeanSigma=0.27,pvalue=0.0186660074019649,pvalueTTest=0.0857659700294229,
chr16	3306287	3306403	MEFV	MEFV00033	0.174925174416212	2	-0.00102195661140777	2	0.00482498555439877	2.5	0.00482498555439877	NA	NA	SegRatio=0,AbsMeanSigma=0.27,pvalue=0.0186660074019649,pvalueTTest=0.0857659700294229,
chr16	3306400	3306522	MEFV	MEFV00034	0.436775123178001	2	-0.00102195661140777	2	0.00482498555439877	2.5	0.00482498555439877	NA	NA	SegRatio=0,AbsMeanSigma=0.27,pvalue=0.0186660074019649,pvalueTTest=0.0857659700294229,
chr16	3306516	3306636	MEFV	MEFV00035	0.223355054007171	2	-0.00102195661140777	2	0.00482498555439877	2.5	0.00482498555439877	NA	NA	SegRatio=0,AbsMeanSigma=0.27,pvalue=0.0186660074019649,pvalueTTest=0.0857659700294229,
chr16	68772146	68772258	CDH1	CDH100001	0.0754001274979442	2	-0.00102195661140777	2	0.311328969753326	2	0.311328969753326	NA	NA	SegRatio=0,AbsMeanSigma=0.27,pvalue=0.0186660074019649,pvalueTTest=0.0857659700294229,
chr16	68772269	68772373	CDH1	CDH100002	NA	2	-0.00102195661140777	2	0.311328969753326	2	0.311328969753326	NA	NA	SegRatio=0,AbsMeanSigma=0.27,pvalue=0.0186660074019649,pvalueTTest=0.0857659700294229,
chr16	68835527	68835643	CDH1	CDH100003	-0.00211558652779021	2	-0.00102195661140777	2	0.311328969753326	2	0.311328969753326	NA	NA	SegRatio=0,AbsMeanSigma=0.27,pvalue=0.0186660074019649,pvalueTTest=0.0857659700294229,
chr16	68835638	68835753	CDH1	CDH100004	-0.0517972749750293	2	-0.00102195661140777	2	0.311328969753326	2	0.311328969753326	NA	NA	SegRatio=0,AbsMeanSigma=0.27,pvalue=0.0186660074019649,pvalueTTest=0.0857659700294229,
chr16	68835703	68835811	CDH1	CDH100005	0.0689931149780018	2	-0.00102195661140777	2	0.311328969753326	2	0.311328969753326	NA	NA	SegRatio=0,AbsMeanSigma=0.27,pvalue=0.0186660074019649,pvalueTTest=0.0857659700294229,
chr16	68835809	68835923	CDH1	CDH100006	0.0017381692267139	2	-0.00102195661140777	2	0.311328969753326	2	0.311328969753326	NA	NA	SegRatio=0,AbsMeanSigma=0.27,pvalue=0.0186660074019649,pvalueTTest=0.0857659700294229,
chr16	68842285	68842396	CDH1	CDH100007	-0.0788731675665397	2	-0.00102195661140777	2	0.311328969753326	2	0.311328969753326	NA	NA	SegRatio=0,AbsMeanSigma=0.27,pvalue=0.0186660074019649,pvalueTTest=0.0857659700294229,
chr16	68842371	68842460	CDH1	CDH100008	-0.0212280832500051	2	-0.00102195661140777	2	0.311328969753326	2	0.311328969753326	NA	NA	SegRatio=0,AbsMeanSigma=0.27,pvalue=0.0186660074019649,pvalueTTest=0.0857659700294229,
chr16	68842423	68842537	CDH1	CDH100009	0.105847429840083	2	-0.00102195661140777	2	0.311328969753326	2	0.311328969753326	NA	NA	SegRatio=0,AbsMeanSigma=0.27,pvalue=0.0186660074019649,pvalueTTest=0.0857659700294229,
chr16	68842560	68842666	CDH1	CDH100010	-0.00102195661140777	2	-0.00102195661140777	2	0.311328969753326	2	0.311328969753326	NA	NA	SegRatio=0,AbsMeanSigma=0.27,pvalue=0.0186660074019649,pvalueTTest=0.0857659700294229,
chr16	68842645	68842763	CDH1	CDH100011	-0.113996018597255	2	-0.00102195661140777	2	0.311328969753326	2	0.311328969753326	NA	NA	SegRatio=0,AbsMeanSigma=0.27,pvalue=0.0186660074019649,pvalueTTest=0.0857659700294229,
chr16	68842748	68842861	CDH1	CDH100012	0.0870559825724729	2	-0.00102195661140777	2	0.311328969753326	2	0.311328969753326	NA	NA	SegRatio=0,AbsMeanSigma=0.27,pvalue=0.0186660074019649,pvalueTTest=0.0857659700294229,
chr16	68844077	68844194	CDH1	CDH100013	0.00369060644034381	2	-0.00102195661140777	2	0.311328969753326	2	0.311328969753326	NA	NA	SegRatio=0,AbsMeanSigma=0.27,pvalue=0.0186660074019649,pvalueTTest=0.0857659700294229,
chr16	68844185	68844303	CDH1	CDH100014	0.0261265368678519	2	-0.00102195661140777	2	0.311328969753326	2	0.311328969753326	NA	NA	SegRatio=0,AbsMeanSigma=0.27,pvalue=0.0186660074019649,pvalueTTest=0.0857659700294229,
chr16	68845538	68845654	CDH1	CDH100015	-0.135228940654485	2	-0.00102195661140777	2	0.311328969753326	2	0.311328969753326	NA	NA	SegRatio=0,AbsMeanSigma=0.27,pvalue=0.0186660074019649,pvalueTTest=0.0857659700294229,
chr16	68845586	68845703	CDH1	CDH100016	0.129158215552258	2	-0.00102195661140777	2	0.311328969753326	2	0.311328969753326	NA	NA	SegRatio=0,AbsMeanSigma=0.27,pvalue=0.0186660074019649,pvalueTTest=0.0857659700294229,
chr16	68845696	68845794	CDH1	CDH100017	0.0772750626491716	2	-0.00102195661140777	2	0.311328969753326	2	0.311328969753326	NA	NA	SegRatio=0,AbsMeanSigma=0.27,pvalue=0.0186660074019649,pvalueTTest=0.0857659700294229,
chr16	68846015	68846132	CDH1	CDH100018	-0.0527233228841447	2	-0.00102195661140777	2	0.311328969753326	2	0.311328969753326	NA	NA	SegRatio=0,AbsMeanSigma=0.27,pvalue=0.0186660074019649,pvalueTTest=0.0857659700294229,
chr16	68846082	68846196	CDH1	CDH100019	-0.0596476249164001	2	-0.00102195661140777	2	0.311328969753326	2	0.311328969753326	NA	NA	SegRatio=0,AbsMeanSigma=0.27,pvalue=0.0186660074019649,pvalueTTest=0.0857659700294229,
chr16	68847171	68847267	CDH1	CDH100020	-0.226013371575776	2	-0.00102195661140777	2	0.311328969753326	2	0.311328969753326	NA	NA	SegRatio=0,AbsMeanSigma=0.27,pvalue=0.0186660074019649,pvalueTTest=0.0857659700294229,
chr16	68847259	68847356	CDH1	CDH100021	0.0504972858877893	2	-0.00102195661140777	2	0.311328969753326	2	0.311328969753326	NA	NA	SegRatio=0,AbsMeanSigma=0.27,pvalue=0.0186660074019649,pvalueTTest=0.0857659700294229,
chr16	68847356	68847474	CDH1	CDH100022	0.0544579622129114	2	-0.00102195661140777	2	0.311328969753326	2	0.311328969753326	NA	NA	SegRatio=0,AbsMeanSigma=0.27,pvalue=0.0186660074019649,pvalueTTest=0.0857659700294229,
chr16	68849351	68849466	CDH1	CDH100023	-0.167444146015046	2	-0.00102195661140777	2	0.311328969753326	2	0.311328969753326	NA	NA	SegRatio=0,AbsMeanSigma=0.27,pvalue=0.0186660074019649,pvalueTTest=0.0857659700294229,
chr16	68849449	68849569	CDH1	CDH100024	0.0586604892720692	2	-0.00102195661140777	2	0.311328969753326	2	0.311328969753326	NA	NA	SegRatio=0,AbsMeanSigma=0.27,pvalue=0.0186660074019649,pvalueTTest=0.0857659700294229,
chr16	68849544	68849633	CDH1	CDH100025	-0.00567394927904893	2	-0.00102195661140777	2	0.311328969753326	2	0.311328969753326	NA	NA	SegRatio=0,AbsMeanSigma=0.27,pvalue=0.0186660074019649,pvalueTTest=0.0857659700294229,
chr16	68849621	68849738	CDH1	CDH100026	-0.355410717909655	2	-0.00102195661140777	2	0.311328969753326	2	0.311328969753326	NA	NA	SegRatio=0,AbsMeanSigma=0.27,pvalue=0.0186660074019649,pvalueTTest=0.0857659700294229,
chr16	68853155	68853273	CDH1	CDH100027	0.136840512776773	2	-0.00102195661140777	2	0.311328969753326	2	0.311328969753326	NA	NA	SegRatio=0,AbsMeanSigma=0.27,pvalue=0.0186660074019649,pvalueTTest=0.0857659700294229,
chr16	68853250	68853340	CDH1	CDH100028	-0.127201081312398	2	-0.00102195661140777	2	0.311328969753326	2	0.311328969753326	NA	NA	SegRatio=0,AbsMeanSigma=0.27,pvalue=0.0186660074019649,pvalueTTest=0.0857659700294229,
chr16	68853334	68853444	CDH1	CDH100029	-0.0116413898641258	2	-0.00102195661140777	2	0.311328969753326	2	0.311328969753326	NA	NA	SegRatio=0,AbsMeanSigma=0.27,pvalue=0.0186660074019649,pvalueTTest=0.0857659700294229,
chr16	68855874	68855991	CDH1	CDH100030	0.108140982774395	2	-0.00102195661140777	2	0.311328969753326	2	0.311328969753326	NA	NA	SegRatio=0,AbsMeanSigma=0.27,pvalue=0.0186660074019649,pvalueTTest=0.0857659700294229,
chr16	68855951	68856065	CDH1	CDH100031	-0.0784747096300199	2	-0.00102195661140777	2	0.311328969753326	2	0.311328969753326	NA	NA	SegRatio=0,AbsMeanSigma=0.27,pvalue=0.0186660074019649,pvalueTTest=0.0857659700294229,
chr16	68856035	68856153	CDH1	CDH100032	NA	2	-0.00102195661140777	2	0.311328969753326	2	0.311328969753326	NA	NA	SegRatio=0,AbsMeanSigma=0.27,pvalue=0.0186660074019649,pvalueTTest=0.0857659700294229,
chr16	68857279	68857394	CDH1	CDH100033	-0.00853559487639136	2	-0.00102195661140777	2	0.311328969753326	2	0.311328969753326	NA	NA	SegRatio=0,AbsMeanSigma=0.27,pvalue=0.0186660074019649,pvalueTTest=0.0857659700294229,
chr16	68857394	68857507	CDH1	CDH100034	0.206334478060661	2	-0.00102195661140777	2	0.311328969753326	2	0.311328969753326	NA	NA	SegRatio=0,AbsMeanSigma=0.27,pvalue=0.0186660074019649,pvalueTTest=0.0857659700294229,
chr16	68857479	68857578	CDH1	CDH100035	-0.0789343933683157	2	-0.00102195661140777	2	0.311328969753326	2	0.311328969753326	NA	NA	SegRatio=0,AbsMeanSigma=0.27,pvalue=0.0186660074019649,pvalueTTest=0.0857659700294229,
chr16	68862054	68862173	CDH1	CDH100036	0.0714401122509288	2	-0.00102195661140777	2	0.311328969753326	2	0.311328969753326	NA	NA	SegRatio=0,AbsMeanSigma=0.27,pvalue=0.0186660074019649,pvalueTTest=0.0857659700294229,
chr16	68862138	68862243	CDH1	CDH100037	0.100559328565836	2	-0.00102195661140777	2	0.311328969753326	2	0.311328969753326	NA	NA	SegRatio=0,AbsMeanSigma=0.27,pvalue=0.0186660074019649,pvalueTTest=0.0857659700294229,
chr16	68863499	68863610	CDH1	CDH100038	-0.12648945486507	2	-0.00102195661140777	2	0.311328969753326	2	0.311328969753326	NA	NA	SegRatio=0,AbsMeanSigma=0.27,pvalue=0.0186660074019649,pvalueTTest=0.0857659700294229,
chr16	68863568	68863671	CDH1	CDH100039	-0.120068844036037	2	-0.00102195661140777	2	0.311328969753326	2	0.311328969753326	NA	NA	SegRatio=0,AbsMeanSigma=0.27,pvalue=0.0186660074019649,pvalueTTest=0.0857659700294229,
chr16	68863615	68863733	CDH1	CDH100040	-0.0180744447502027	2	-0.00102195661140777	2	0.311328969753326	2	0.311328969753326	NA	NA	SegRatio=0,AbsMeanSigma=0.27,pvalue=0.0186660074019649,pvalueTTest=0.0857659700294229,
chr16	68867165	68867280	CDH1	CDH100041	-0.0840958777144909	2	-0.00102195661140777	2	0.311328969753326	2	0.311328969753326	NA	NA	SegRatio=0,AbsMeanSigma=0.27,pvalue=0.0186660074019649,pvalueTTest=0.0857659700294229,
chr16	68867212	68867325	CDH1	CDH100042	-0.0102480425483055	2	-0.00102195661140777	2	0.311328969753326	2	0.311328969753326	NA	NA	SegRatio=0,AbsMeanSigma=0.27,pvalue=0.0186660074019649,pvalueTTest=0.0857659700294229,
chr16	68867314	68867432	CDH1	CDH100043	-0.168533681215879	2	-0.00102195661140777	2	0.311328969753326	2	0.311328969753326	NA	NA	SegRatio=0,AbsMeanSigma=0.27,pvalue=0.0186660074019649,pvalueTTest=0.0857659700294229,
chr19	4090533	4090667	MAP2K2	MAP2K200001	NA	2	0.0130495613527106	2	0.179374517876942	2	0.179374517876942	NA	NA	SegRatio=0.01,AbsMeanSigma=0.68,pvalue=0.000642160129917988,pvalueTTest=0.122843071907637,
chr19	4090653	4090742	MAP2K2	MAP2K200002	0.0130495613527106	2	0.0130495613527106	2	0.179374517876942	2	0.179374517876942	NA	NA	SegRatio=0.01,AbsMeanSigma=0.68,pvalue=0.000642160129917988,pvalueTTest=0.122843071907637,
chr19	4094392	4094501	MAP2K2	MAP2K200003	-0.091594840205842	2	0.0130495613527106	2	0.179374517876942	2	0.179374517876942	NA	NA	SegRatio=0.01,AbsMeanSigma=0.68,pvalue=0.000642160129917988,pvalueTTest=0.122843071907637,
chr19	4094493	4094613	MAP2K2	MAP2K200004	NA	2	0.0130495613527106	2	0.179374517876942	2	0.179374517876942	NA	NA	SegRatio=0.01,AbsMeanSigma=0.68,pvalue=0.000642160129917988,pvalueTTest=0.122843071907637,
chr19	4095343	4095435	MAP2K2	MAP2K200005	0.003576840947646	2	0.0130495613527106	2	0.179374517876942	2	0.179374517876942	NA	NA	SegRatio=0.01,AbsMeanSigma=0.68,pvalue=0.000642160129917988,pvalueTTest=0.122843071907637,
chr19	4095403	4095520	MAP2K2	MAP2K200006	-0.0239415484715929	2	0.0130495613527106	2	0.179374517876942	2	0.179374517876942	NA	NA	SegRatio=0.01,AbsMeanSigma=0.68,pvalue=0.000642160129917988,pvalueTTest=0.122843071907637,
chr19	4097184	4097325	MAP2K2	MAP2K200007	NA	2	0.0130495613527106	2	0.179374517876942	2	0.179374517876942	NA	NA	SegRatio=0.01,AbsMeanSigma=0.68,pvalue=0.000642160129917988,pvalueTTest=0.122843071907637,
chr19	4097311	4097451	MAP2K2	MAP2K200008	-0.0160270595662795	2	0.0130495613527106	2	0.179374517876942	2	0.179374517876942	NA	NA	SegRatio=0.01,AbsMeanSigma=0.68,pvalue=0.000642160129917988,pvalueTTest=0.122843071907637,
chr19	4099181	4099280	MAP2K2	MAP2K200009	NA	2	0.0130495613527106	2	0.179374517876942	2	0.179374517876942	NA	NA	SegRatio=0.01,AbsMeanSigma=0.68,pvalue=0.000642160129917988,pvalueTTest=0.122843071907637,
chr19	4099258	4099358	MAP2K2	MAP2K200010	NA	2	0.0130495613527106	2	0.179374517876942	2	0.179374517876942	NA	NA	SegRatio=0.01,AbsMeanSigma=0.68,pvalue=0.000642160129917988,pvalueTTest=0.122843071907637,
chr19	4099301	4099386	MAP2K2	MAP2K200011	-0.336780512624836	2	0.0130495613527106	2	0.179374517876942	2	0.179374517876942	NA	NA	SegRatio=0.01,AbsMeanSigma=0.68,pvalue=0.000642160129917988,pvalueTTest=0.122843071907637,
chr19	4099379	4099501	MAP2K2	MAP2K200012	0.0198356020502819	2	0.0130495613527106	2	0.179374517876942	2	0.179374517876942	NA	NA	SegRatio=0.01,AbsMeanSigma=0.68,pvalue=0.000642160129917988,pvalueTTest=0.122843071907637,
chr19	4101027	4101132	MAP2K2	MAP2K200013	0.441611810096403	2	0.0130495613527106	2	0.179374517876942	2	0.179374517876942	NA	NA	SegRatio=0.01,AbsMeanSigma=0.68,pvalue=0.000642160129917988,pvalueTTest=0.122843071907637,
chr19	4101128	4101236	MAP2K2	MAP2K200014	NA	2	0.0130495613527106	2	0.179374517876942	2	0.179374517876942	NA	NA	SegRatio=0.01,AbsMeanSigma=0.68,pvalue=0.000642160129917988,pvalueTTest=0.122843071907637,
chr19	4101238	4101358	MAP2K2	MAP2K200015	0.127510578304875	2	0.0130495613527106	2	0.179374517876942	2	0.179374517876942	NA	NA	SegRatio=0.01,AbsMeanSigma=0.68,pvalue=0.000642160129917988,pvalueTTest=0.122843071907637,
chr19	4102294	4102416	MAP2K2	MAP2K200016	NA	2	0.0130495613527106	2	0.179374517876942	2	0.179374517876942	NA	NA	SegRatio=0.01,AbsMeanSigma=0.68,pvalue=0.000642160129917988,pvalueTTest=0.122843071907637,
chr19	4102388	4102463	MAP2K2	MAP2K200017	0.638860609145508	2	0.0130495613527106	2	0.179374517876942	2	0.179374517876942	q-value=0.00480563016777063, copies=4	NA	SegRatio=0.01,AbsMeanSigma=0.68,pvalue=0.000642160129917988,pvalueTTest=0.122843071907637,
chr19	4102466	4102606	MAP2K2	MAP2K200018	NA	2	0.0130495613527106	2	0.179374517876942	2	0.179374517876942	NA	NA	SegRatio=0.01,AbsMeanSigma=0.68,pvalue=0.000642160129917988,pvalueTTest=0.122843071907637,
chr19	4110456	4110576	MAP2K2	MAP2K200019	-0.0468881412522323	2	0.0130495613527106	2	0.179374517876942	2	0.179374517876942	NA	NA	SegRatio=0.01,AbsMeanSigma=0.68,pvalue=0.000642160129917988,pvalueTTest=0.122843071907637,
chr19	4110523	4110640	MAP2K2	MAP2K200020	0.411478477669248	2	0.0130495613527106	2	0.179374517876942	2	0.179374517876942	NA	NA	SegRatio=0.01,AbsMeanSigma=0.68,pvalue=0.000642160129917988,pvalueTTest=0.122843071907637,
chr19	4110586	4110694	MAP2K2	MAP2K200021	0.159573768081332	2	0.0130495613527106	2	0.179374517876942	2	0.179374517876942	NA	NA	SegRatio=0.01,AbsMeanSigma=0.68,pvalue=0.000642160129917988,pvalueTTest=0.122843071907637,
chr19	4117331	4117448	MAP2K2	MAP2K200022	-0.133256565795052	2	0.0130495613527106	2	0.179374517876942	2	0.179374517876942	NA	NA	SegRatio=0.01,AbsMeanSigma=0.68,pvalue=0.000642160129917988,pvalueTTest=0.122843071907637,
chr19	4117431	4117544	MAP2K2	MAP2K200023	NA	2	0.0130495613527106	2	0.179374517876942	2	0.179374517876942	NA	NA	SegRatio=0.01,AbsMeanSigma=0.68,pvalue=0.000642160129917988,pvalueTTest=0.122843071907637,
chr19	4117498	4117619	MAP2K2	MAP2K200024	NA	2	0.0130495613527106	2	0.179374517876942	2	0.179374517876942	NA	NA	SegRatio=0.01,AbsMeanSigma=0.68,pvalue=0.000642160129917988,pvalueTTest=0.122843071907637,
chr19	4117549	4117656	MAP2K2	MAP2K200025	0.327872310773887	2	0.0130495613527106	2	0.179374517876942	2	0.179374517876942	NA	NA	SegRatio=0.01,AbsMeanSigma=0.68,pvalue=0.000642160129917988,pvalueTTest=0.122843071907637,
chr20	32981586	32981700	ITCH	ITCH00001	0.125282068578594	2	-0.0831120407597309	2	0.00863761034706603	2	0.00863761034706603	NA	NA	SegRatio=-0.08,AbsMeanSigma=0.86,pvalue=0.0100652467603589,pvalueTTest=0.0928024292155339,
chr20	32981622	32981743	ITCH	ITCH00002	0.0208799606076316	2	-0.0831120407597309	2	0.00863761034706603	2	0.00863761034706603	NA	NA	SegRatio=-0.08,AbsMeanSigma=0.86,pvalue=0.0100652467603589,pvalueTTest=0.0928024292155339,
chr20	32989378	32989470	ITCH	ITCH00003	-0.198229546688432	2	-0.0831120407597309	2	0.00863761034706603	2	0.00863761034706603	NA	NA	SegRatio=-0.08,AbsMeanSigma=0.86,pvalue=0.0100652467603589,pvalueTTest=0.0928024292155339,
chr20	32989471	32989583	ITCH	ITCH00004	-0.0120742554054687	2	-0.0831120407597309	2	0.00863761034706603	2	0.00863761034706603	NA	NA	SegRatio=-0.08,AbsMeanSigma=0.86,pvalue=0.0100652467603589,pvalueTTest=0.0928024292155339,
chr20	32996420	32996528	ITCH	ITCH00005	-0.0831120407597309	2	-0.0831120407597309	2	0.00863761034706603	2	0.00863761034706603	NA	NA	SegRatio=-0.08,AbsMeanSigma=0.86,pvalue=0.0100652467603589,pvalueTTest=0.0928024292155339,
chr20	32996468	32996565	ITCH	ITCH00006	-0.118365763077314	2	-0.0831120407597309	2	0.00863761034706603	2	0.00863761034706603	NA	NA	SegRatio=-0.08,AbsMeanSigma=0.86,pvalue=0.0100652467603589,pvalueTTest=0.0928024292155339,
chr20	32996521	32996630	ITCH	ITCH00007	-0.0573739179247711	2	-0.0831120407597309	2	0.00863761034706603	2	0.00863761034706603	NA	NA	SegRatio=-0.08,AbsMeanSigma=0.86,pvalue=0.0100652467603589,pvalueTTest=0.0928024292155339,
chr20	33000283	33000392	ITCH	ITCH00008	-0.20104268040565	2	-0.0831120407597309	2	0.00863761034706603	2	0.00863761034706603	NA	NA	SegRatio=-0.08,AbsMeanSigma=0.86,pvalue=0.0100652467603589,pvalueTTest=0.0928024292155339,
chr20	33000380	33000464	ITCH	ITCH00009	-1.55423671017492	2	-0.103218662519173	2	0.00863761034706603	2	0.00863761034706603	NA	NA	SegRatio=-0.1,AbsMeanSigma=1.48,pvalue=1.02447326001874e-07,pvalueTTest=0.070421342243603,
chr20	33001509	33001624	ITCH	ITCH00010	-0.141120675291291	2	-0.103218662519173	2	0.00863761034706603	2	0.00863761034706603	NA	NA	SegRatio=-0.1,AbsMeanSigma=1.48,pvalue=1.02447326001874e-07,pvalueTTest=0.070421342243603,
chr20	33001623	33001732	ITCH	ITCH00011	-0.193388965192119	2	-0.103218662519173	2	0.00863761034706603	2	0.00863761034706603	NA	NA	SegRatio=-0.1,AbsMeanSigma=1.48,pvalue=1.02447326001874e-07,pvalueTTest=0.070421342243603,
chr20	33005050	33005161	ITCH	ITCH00012	0.117881964855269	2	-0.103218662519173	2	0.00863761034706603	2	0.00863761034706603	NA	NA	SegRatio=-0.1,AbsMeanSigma=1.48,pvalue=1.02447326001874e-07,pvalueTTest=0.070421342243603,
chr20	33012258	33012358	ITCH	ITCH00013	-0.266854661827818	2	-0.103218662519173	2	0.00863761034706603	2	0.00863761034706603	NA	NA	SegRatio=-0.1,AbsMeanSigma=1.48,pvalue=1.02447326001874e-07,pvalueTTest=0.070421342243603,
chr20	33026204	33026305	ITCH	ITCH00014	-0.133481780612204	2	-0.103218662519173	2	0.00863761034706603	2	0.00863761034706603	NA	NA	SegRatio=-0.1,AbsMeanSigma=1.48,pvalue=1.02447326001874e-07,pvalueTTest=0.070421342243603,
chr20	33026275	33026394	ITCH	ITCH00015	0.0252617407165015	2	-0.103218662519173	2	0.00863761034706603	2	0.00863761034706603	NA	NA	SegRatio=-0.1,AbsMeanSigma=1.48,pvalue=1.02447326001874e-07,pvalueTTest=0.070421342243603,
chr20	33026392	33026502	ITCH	ITCH00016	-0.151813300433797	2	-0.103218662519173	2	0.00863761034706603	2	0.00863761034706603	NA	NA	SegRatio=-0.1,AbsMeanSigma=1.48,pvalue=1.02447326001874e-07,pvalueTTest=0.070421342243603,
chr20	33027860	33027974	ITCH	ITCH00017	NA	2	-0.103218662519173	2	0.00863761034706603	2	0.00863761034706603	NA	NA	SegRatio=-0.1,AbsMeanSigma=1.48,pvalue=1.02447326001874e-07,pvalueTTest=0.070421342243603,
chr20	33027971	33028083	ITCH	ITCH00018	-0.103218662519173	2	-0.103218662519173	2	0.00863761034706603	2	0.00863761034706603	NA	NA	SegRatio=-0.1,AbsMeanSigma=1.48,pvalue=1.02447326001874e-07,pvalueTTest=0.070421342243603,
chr20	33028067	33028179	ITCH	ITCH00019	0.0631273958315848	2	-0.103218662519173	2	0.00863761034706603	2	0.00863761034706603	NA	NA	SegRatio=-0.1,AbsMeanSigma=1.48,pvalue=1.02447326001874e-07,pvalueTTest=0.070421342243603,
chr20	33029980	33030088	ITCH	ITCH00020	-0.0286280998056046	2	-0.103218662519173	2	0.00863761034706603	2	0.00863761034706603	NA	NA	SegRatio=-0.1,AbsMeanSigma=1.48,pvalue=1.02447326001874e-07,pvalueTTest=0.070421342243603,
chr20	33030086	33030201	ITCH	ITCH00021	-1.69284965590323	2	-0.0455885031795215	2	0.00863761034706603	2	0.00863761034706603	q-value=1.18591031919149e-14, copies=0.5	NA	SegRatio=-0.05,AbsMeanSigma=0.6,pvalue=0.000376835334876308,pvalueTTest=0.0877279335935147,
chr20	33033062	33033147	ITCH	ITCH00022	-0.283650639356174	2	-0.0455885031795215	2	0.00863761034706603	2	0.00863761034706603	NA	NA	SegRatio=-0.05,AbsMeanSigma=0.6,pvalue=0.000376835334876308,pvalueTTest=0.0877279335935147,
chr20	33033141	33033255	ITCH	ITCH00023	-0.121014848687707	2	-0.0455885031795215	2	0.00863761034706603	2	0.00863761034706603	NA	NA	SegRatio=-0.05,AbsMeanSigma=0.6,pvalue=0.000376835334876308,pvalueTTest=0.0877279335935147,
chr20	33033237	33033357	ITCH	ITCH00024	-0.0491124665840549	2	-0.0455885031795215	2	0.00863761034706603	2	0.00863761034706603	NA	NA	SegRatio=-0.05,AbsMeanSigma=0.6,pvalue=0.000376835334876308,pvalueTTest=0.0877279335935147,
chr20	33037176	33037290	ITCH	ITCH00025	NA	2	-0.0455885031795215	2	0.00863761034706603	2	0.00863761034706603	NA	NA	SegRatio=-0.05,AbsMeanSigma=0.6,pvalue=0.000376835334876308,pvalueTTest=0.0877279335935147,
chr20	33037272	33037387	ITCH	ITCH00026	0.0140835637055253	2	-0.0455885031795215	2	0.00863761034706603	2	0.00863761034706603	NA	NA	SegRatio=-0.05,AbsMeanSigma=0.6,pvalue=0.000376835334876308,pvalueTTest=0.0877279335935147,
chr20	33045155	33045243	ITCH	ITCH00027	-0.235424511984411	2	-0.0455885031795215	2	0.00863761034706603	2	0.00863761034706603	NA	NA	SegRatio=-0.05,AbsMeanSigma=0.6,pvalue=0.000376835334876308,pvalueTTest=0.0877279335935147,
chr20	33045234	33045346	ITCH	ITCH00028	-0.0197572141115865	2	-0.0455885031795215	2	0.00863761034706603	2	0.00863761034706603	NA	NA	SegRatio=-0.05,AbsMeanSigma=0.6,pvalue=0.000376835334876308,pvalueTTest=0.0877279335935147,
chr20	33049855	33049969	ITCH	ITCH00029	NA	2	-0.0455885031795215	2	0.00863761034706603	2	0.00863761034706603	NA	NA	SegRatio=-0.05,AbsMeanSigma=0.6,pvalue=0.000376835334876308,pvalueTTest=0.0877279335935147,
chr20	33049908	33050016	ITCH	ITCH00030	-0.330170150667296	2	-0.0455885031795215	2	0.00863761034706603	2	0.00863761034706603	NA	NA	SegRatio=-0.05,AbsMeanSigma=0.6,pvalue=0.000376835334876308,pvalueTTest=0.0877279335935147,
chr20	33049993	33050092	ITCH	ITCH00031	-0.402339196118008	2	-0.0455885031795215	2	0.00863761034706603	2	0.00863761034706603	NA	NA	SegRatio=-0.05,AbsMeanSigma=0.6,pvalue=0.000376835334876308,pvalueTTest=0.0877279335935147,
chr20	33057767	33057872	ITCH	ITCH00032	-0.0728119589389918	2	-0.0455885031795215	2	0.00863761034706603	2	0.00863761034706603	NA	NA	SegRatio=-0.05,AbsMeanSigma=0.6,pvalue=0.000376835334876308,pvalueTTest=0.0877279335935147,
chr20	33057873	33057984	ITCH	ITCH00033	-0.150311328726465	2	-0.0455885031795215	2	0.00863761034706603	2	0.00863761034706603	NA	NA	SegRatio=-0.05,AbsMeanSigma=0.6,pvalue=0.000376835334876308,pvalueTTest=0.0877279335935147,
chr20	33059221	33059316	ITCH	ITCH00034	0.138054979951229	2	-0.0455885031795215	2	0.00863761034706603	2	0.00863761034706603	NA	NA	SegRatio=-0.05,AbsMeanSigma=0.6,pvalue=0.000376835334876308,pvalueTTest=0.0877279335935147,
chr20	33059280	33059396	ITCH	ITCH00035	0.153460768485453	2	-0.0455885031795215	2	0.00863761034706603	2	0.00863761034706603	NA	NA	SegRatio=-0.05,AbsMeanSigma=0.6,pvalue=0.000376835334876308,pvalueTTest=0.0877279335935147,
chr20	33065511	33065603	ITCH	ITCH00036	0.0881908032891386	2	-0.0455885031795215	2	0.00863761034706603	2	0.00863761034706603	NA	NA	SegRatio=-0.05,AbsMeanSigma=0.6,pvalue=0.000376835334876308,pvalueTTest=0.0877279335935147,
chr20	33065600	33065707	ITCH	ITCH00037	0.0388834983428402	2	-0.0455885031795215	2	0.00863761034706603	2	0.00863761034706603	NA	NA	SegRatio=-0.05,AbsMeanSigma=0.6,pvalue=0.000376835334876308,pvalueTTest=0.0877279335935147,
chr20	33067391	33067503	ITCH	ITCH00038	0.138878775348852	2	-0.0455885031795215	2	0.00863761034706603	2	0.00863761034706603	NA	NA	SegRatio=-0.05,AbsMeanSigma=0.6,pvalue=0.000376835334876308,pvalueTTest=0.0877279335935147,
chr20	33067489	33067602	ITCH	ITCH00039	0.124608508781045	2	-0.0455885031795215	2	0.00863761034706603	2	0.00863761034706603	NA	NA	SegRatio=-0.05,AbsMeanSigma=0.6,pvalue=0.000376835334876308,pvalueTTest=0.0877279335935147,
chr20	33067550	33067648	ITCH	ITCH00040	0.165731450320346	2	-0.0455885031795215	2	0.00863761034706603	2	0.00863761034706603	NA	NA	SegRatio=-0.05,AbsMeanSigma=0.6,pvalue=0.000376835334876308,pvalueTTest=0.0877279335935147,
chr20	33068319	33068456	ITCH	ITCH00041	0.236151452090488	2	-0.0455885031795215	2	0.00863761034706603	2	0.00863761034706603	NA	NA	SegRatio=-0.05,AbsMeanSigma=0.6,pvalue=0.000376835334876308,pvalueTTest=0.0877279335935147,
chr20	33068422	33068522	ITCH	ITCH00042	0.0105749367557054	2	-0.0455885031795215	2	0.00863761034706603	2	0.00863761034706603	NA	NA	SegRatio=-0.05,AbsMeanSigma=0.6,pvalue=0.000376835334876308,pvalueTTest=0.0877279335935147,
chr20	33068494	33068607	ITCH	ITCH00043	NA	2	-0.0455885031795215	2	0.00863761034706603	2	0.00863761034706603	NA	NA	SegRatio=-0.05,AbsMeanSigma=0.6,pvalue=0.000376835334876308,pvalueTTest=0.0877279335935147,
chr20	33068847	33068958	ITCH	ITCH00044	-0.197607253087808	2	-0.0455885031795215	2	0.00863761034706603	2	0.00863761034706603	NA	NA	SegRatio=-0.05,AbsMeanSigma=0.6,pvalue=0.000376835334876308,pvalueTTest=0.0877279335935147,
chr20	33068939	33069048	ITCH	ITCH00045	0.227059277881714	2	-0.0455885031795215	2	0.00863761034706603	2	0.00863761034706603	NA	NA	SegRatio=-0.05,AbsMeanSigma=0.6,pvalue=0.000376835334876308,pvalueTTest=0.0877279335935147,
chr20	33077048	33077158	ITCH	ITCH00046	-0.154466911223546	2	-0.0455885031795215	2	0.00863761034706603	2	0.00863761034706603	NA	NA	SegRatio=-0.05,AbsMeanSigma=0.6,pvalue=0.000376835334876308,pvalueTTest=0.0877279335935147,
chr20	33077158	33077259	ITCH	ITCH00047	-0.176398140735028	2	-0.0455885031795215	2	0.00863761034706603	2	0.00863761034706603	NA	NA	SegRatio=-0.05,AbsMeanSigma=0.6,pvalue=0.000376835334876308,pvalueTTest=0.0877279335935147,
chr20	33077575	33077678	ITCH	ITCH00048	0.0384222743560078	2	-0.0455885031795215	2	0.00863761034706603	2	0.00863761034706603	NA	NA	SegRatio=-0.05,AbsMeanSigma=0.6,pvalue=0.000376835334876308,pvalueTTest=0.0877279335935147,
chr20	33077675	33077790	ITCH	ITCH00049	-0.148581294736575	2	-0.0455885031795215	2	0.00863761034706603	2	0.00863761034706603	NA	NA	SegRatio=-0.05,AbsMeanSigma=0.6,pvalue=0.000376835334876308,pvalueTTest=0.0877279335935147,
chr20	33080263	33080376	ITCH	ITCH00050	-0.0753071741268485	2	-0.0455885031795215	2	0.00863761034706603	2	0.00863761034706603	NA	NA	SegRatio=-0.05,AbsMeanSigma=0.6,pvalue=0.000376835334876308,pvalueTTest=0.0877279335935147,
chr20	33080367	33080484	ITCH	ITCH00051	-0.14384654079387	2	-0.0455885031795215	2	0.00863761034706603	2	0.00863761034706603	NA	NA	SegRatio=-0.05,AbsMeanSigma=0.6,pvalue=0.000376835334876308,pvalueTTest=0.0877279335935147,
chr20	33092096	33092205	ITCH	ITCH00052	-0.0455885031795215	2	-0.0455885031795215	2	0.00863761034706603	2	0.00863761034706603	NA	NA	SegRatio=-0.05,AbsMeanSigma=0.6,pvalue=0.000376835334876308,pvalueTTest=0.0877279335935147,
chr20	33092205	33092316	ITCH	ITCH00053	-0.317867640694002	2	-0.0455885031795215	2	0.00863761034706603	2	0.00863761034706603	NA	NA	SegRatio=-0.05,AbsMeanSigma=0.6,pvalue=0.000376835334876308,pvalueTTest=0.0877279335935147,
chr20	33095464	33095575	ITCH	ITCH00054	0.151371135243072	2	-0.0455885031795215	2	0.00863761034706603	2	0.00863761034706603	NA	NA	SegRatio=-0.05,AbsMeanSigma=0.6,pvalue=0.000376835334876308,pvalueTTest=0.0877279335935147,
chr20	33095548	33095643	ITCH	ITCH00055	-0.035865247768588	2	-0.0455885031795215	2	0.00863761034706603	2	0.00863761034706603	NA	NA	SegRatio=-0.05,AbsMeanSigma=0.6,pvalue=0.000376835334876308,pvalueTTest=0.0877279335935147,
chr21	17135161	17135272	USP25	USP2500001	-0.176478656385876	2	-0.0410959560394818	2	0.00263879453721465	2	0.00263879453721465	NA	NA	SegRatio=-0.04,AbsMeanSigma=0.74,pvalue=4.16301290189547e-12,pvalueTTest=0.000289562658480963,
chr21	17135248	17135318	USP25	USP2500002	0.0256779816404534	2	-0.0410959560394818	2	0.00263879453721465	2	0.00263879453721465	NA	NA	SegRatio=-0.04,AbsMeanSigma=0.74,pvalue=4.16301290189547e-12,pvalueTTest=0.000289562658480963,
chr21	17138241	17138354	USP25	USP2500003	NA	2	-0.0410959560394818	2	0.00263879453721465	2	0.00263879453721465	NA	NA	SegRatio=-0.04,AbsMeanSigma=0.74,pvalue=4.16301290189547e-12,pvalueTTest=0.000289562658480963,
chr21	17138337	17138445	USP25	USP2500004	0.0367976053781972	2	-0.0410959560394818	2	0.00263879453721465	2	0.00263879453721465	NA	NA	SegRatio=-0.04,AbsMeanSigma=0.74,pvalue=4.16301290189547e-12,pvalueTTest=0.000289562658480963,
chr21	17138423	17138534	USP25	USP2500005	-1.09384644810474	2	-0.0410959560394818	2	0.00263879453721465	2	0.00263879453721465	q-value=0.000126061934946389, copies=0.5	NA	SegRatio=-0.04,AbsMeanSigma=0.74,pvalue=4.16301290189547e-12,pvalueTTest=0.000289562658480963,
chr21	17150138	17150250	USP25	USP2500006	NA	2	-0.0410959560394818	2	0.00263879453721465	2	0.00263879453721465	NA	NA	SegRatio=-0.04,AbsMeanSigma=0.74,pvalue=4.16301290189547e-12,pvalueTTest=0.000289562658480963,
chr21	17150231	17150329	USP25	USP2500007	0.119585667140215	2	-0.0410959560394818	2	0.00263879453721465	2	0.00263879453721465	NA	NA	SegRatio=-0.04,AbsMeanSigma=0.74,pvalue=4.16301290189547e-12,pvalueTTest=0.000289562658480963,
chr21	17163768	17163880	USP25	USP2500008	0.0869840205403058	2	-0.0410959560394818	2	0.00263879453721465	2	0.00263879453721465	NA	NA	SegRatio=-0.04,AbsMeanSigma=0.74,pvalue=4.16301290189547e-12,pvalueTTest=0.000289562658480963,
chr21	17163874	17163968	USP25	USP2500009	-0.00942826805787506	2	-0.0410959560394818	2	0.00263879453721465	2	0.00263879453721465	NA	NA	SegRatio=-0.04,AbsMeanSigma=0.74,pvalue=4.16301290189547e-12,pvalueTTest=0.000289562658480963,
chr21	17163910	17164022	USP25	USP2500010	0.033168399432594	2	-0.0410959560394818	2	0.00263879453721465	2	0.00263879453721465	NA	NA	SegRatio=-0.04,AbsMeanSigma=0.74,pvalue=4.16301290189547e-12,pvalueTTest=0.000289562658480963,
chr21	17172046	17172152	USP25	USP2500011	NA	2	-0.0410959560394818	2	0.00263879453721465	2	0.00263879453721465	NA	NA	SegRatio=-0.04,AbsMeanSigma=0.74,pvalue=4.16301290189547e-12,pvalueTTest=0.000289562658480963,
chr21	17172131	17172244	USP25	USP2500012	-0.546623401708466	2	-0.0410959560394818	2	0.00263879453721465	2	0.00263879453721465	NA	NA	SegRatio=-0.04,AbsMeanSigma=0.74,pvalue=4.16301290189547e-12,pvalueTTest=0.000289562658480963,
chr21	17177341	17177469	USP25	USP2500013	-1.23205940898759	2	-0.0410959560394818	2	0.00263879453721465	2	0.00263879453721465	q-value=1.94105801640824e-07, copies=0.5	NA	SegRatio=-0.04,AbsMeanSigma=0.74,pvalue=4.16301290189547e-12,pvalueTTest=0.000289562658480963,
chr21	17177454	17177570	USP25	USP2500014	-0.0888861918297062	2	-0.0410959560394818	2	0.00263879453721465	2	0.00263879453721465	NA	NA	SegRatio=-0.04,AbsMeanSigma=0.74,pvalue=4.16301290189547e-12,pvalueTTest=0.000289562658480963,
chr21	17177553	17177665	USP25	USP2500015	-0.13099714374488	2	-0.0410959560394818	2	0.00263879453721465	2	0.00263879453721465	NA	NA	SegRatio=-0.04,AbsMeanSigma=0.74,pvalue=4.16301290189547e-12,pvalueTTest=0.000289562658480963,
chr21	17181068	17181184	USP25	USP2500016	NA	2	-0.0410959560394818	2	0.00263879453721465	2	0.00263879453721465	NA	NA	SegRatio=-0.04,AbsMeanSigma=0.74,pvalue=4.16301290189547e-12,pvalueTTest=0.000289562658480963,
chr21	17181183	17181297	USP25	USP2500017	-0.0923168346286633	2	-0.0410959560394818	2	0.00263879453721465	2	0.00263879453721465	NA	NA	SegRatio=-0.04,AbsMeanSigma=0.74,pvalue=4.16301290189547e-12,pvalueTTest=0.000289562658480963,
chr21	17183424	17183512	USP25	USP2500018	0.0197853711003183	2	-0.0410959560394818	2	0.00263879453721465	2	0.00263879453721465	NA	NA	SegRatio=-0.04,AbsMeanSigma=0.74,pvalue=4.16301290189547e-12,pvalueTTest=0.000289562658480963,
chr21	17183477	17183577	USP25	USP2500019	-0.0946328832755663	2	-0.0410959560394818	2	0.00263879453721465	2	0.00263879453721465	NA	NA	SegRatio=-0.04,AbsMeanSigma=0.74,pvalue=4.16301290189547e-12,pvalueTTest=0.000289562658480963,
chr21	17190947	17191059	USP25	USP2500020	0.0219684752047269	2	-0.0410959560394818	2	0.00263879453721465	2	0.00263879453721465	NA	NA	SegRatio=-0.04,AbsMeanSigma=0.74,pvalue=4.16301290189547e-12,pvalueTTest=0.000289562658480963,
chr21	17191056	17191163	USP25	USP2500021	-0.149469826863644	2	-0.0410959560394818	2	0.00263879453721465	2	0.00263879453721465	NA	NA	SegRatio=-0.04,AbsMeanSigma=0.74,pvalue=4.16301290189547e-12,pvalueTTest=0.000289562658480963,
chr21	17191164	17191277	USP25	USP2500022	0.132455034293405	2	-0.0410959560394818	2	0.00263879453721465	2	0.00263879453721465	NA	NA	SegRatio=-0.04,AbsMeanSigma=0.74,pvalue=4.16301290189547e-12,pvalueTTest=0.000289562658480963,
chr21	17196300	17196419	USP25	USP2500023	-0.0290861053842327	2	-0.0410959560394818	2	0.00263879453721465	2	0.00263879453721465	NA	NA	SegRatio=-0.04,AbsMeanSigma=0.74,pvalue=4.16301290189547e-12,pvalueTTest=0.000289562658480963,
chr21	17196409	17196514	USP25	USP2500024	-0.197864982203965	2	-0.0410959560394818	2	0.00263879453721465	2	0.00263879453721465	NA	NA	SegRatio=-0.04,AbsMeanSigma=0.74,pvalue=4.16301290189547e-12,pvalueTTest=0.000289562658480963,
chr21	17197260	17197365	USP25	USP2500025	NA	2	-0.0410959560394818	2	0.00263879453721465	2	0.00263879453721465	NA	NA	SegRatio=-0.04,AbsMeanSigma=0.74,pvalue=4.16301290189547e-12,pvalueTTest=0.000289562658480963,
chr21	17197348	17197456	USP25	USP2500026	NA	2	-0.0410959560394818	2	0.00263879453721465	2	0.00263879453721465	NA	NA	SegRatio=-0.04,AbsMeanSigma=0.74,pvalue=4.16301290189547e-12,pvalueTTest=0.000289562658480963,
chr21	17198490	17198604	USP25	USP2500027	0.0783749679883922	2	-0.0410959560394818	2	0.00263879453721465	2	0.00263879453721465	NA	NA	SegRatio=-0.04,AbsMeanSigma=0.74,pvalue=4.16301290189547e-12,pvalueTTest=0.000289562658480963,
chr21	17198605	17198698	USP25	USP2500028	-0.0304358261950718	2	-0.0410959560394818	2	0.00263879453721465	2	0.00263879453721465	NA	NA	SegRatio=-0.04,AbsMeanSigma=0.74,pvalue=4.16301290189547e-12,pvalueTTest=0.000289562658480963,
chr21	17198678	17198789	USP25	USP2500029	-0.305809201415896	2	-0.0410959560394818	2	0.00263879453721465	2	0.00263879453721465	NA	NA	SegRatio=-0.04,AbsMeanSigma=0.74,pvalue=4.16301290189547e-12,pvalueTTest=0.000289562658480963,
chr21	17199273	17199386	USP25	USP2500030	-0.0410959560394818	2	-0.0410959560394818	2	0.00263879453721465	2	0.00263879453721465	NA	NA	SegRatio=-0.04,AbsMeanSigma=0.74,pvalue=4.16301290189547e-12,pvalueTTest=0.000289562658480963,
chr21	17199370	17199479	USP25	USP2500031	0.0819827721247911	2	-0.0410959560394818	2	0.00263879453721465	2	0.00263879453721465	NA	NA	SegRatio=-0.04,AbsMeanSigma=0.74,pvalue=4.16301290189547e-12,pvalueTTest=0.000289562658480963,
chr21	17199411	17199521	USP25	USP2500032	0.125128820167603	2	-0.0410959560394818	2	0.00263879453721465	2	0.00263879453721465	NA	NA	SegRatio=-0.04,AbsMeanSigma=0.74,pvalue=4.16301290189547e-12,pvalueTTest=0.000289562658480963,
chr21	17199471	17199589	USP25	USP2500033	-0.116766269328274	2	-0.0410959560394818	2	0.00263879453721465	2	0.00263879453721465	NA	NA	SegRatio=-0.04,AbsMeanSigma=0.74,pvalue=4.16301290189547e-12,pvalueTTest=0.000289562658480963,
chr21	17202824	17202923	USP25	USP2500034	NA	2	-0.0410959560394818	2	0.00263879453721465	2	0.00263879453721465	NA	NA	SegRatio=-0.04,AbsMeanSigma=0.74,pvalue=4.16301290189547e-12,pvalueTTest=0.000289562658480963,
chr21	17202914	17203036	USP25	USP2500035	NA	2	-0.0410959560394818	2	0.00263879453721465	2	0.00263879453721465	NA	NA	SegRatio=-0.04,AbsMeanSigma=0.74,pvalue=4.16301290189547e-12,pvalueTTest=0.000289562658480963,
chr21	17203641	17203757	USP25	USP2500036	0.0336655143847669	2	-0.0410959560394818	2	0.00263879453721465	2	0.00263879453721465	NA	NA	SegRatio=-0.04,AbsMeanSigma=0.74,pvalue=4.16301290189547e-12,pvalueTTest=0.000289562658480963,
chr21	17203757	17203875	USP25	USP2500037	-0.178723292232016	2	-0.0410959560394818	2	0.00263879453721465	2	0.00263879453721465	NA	NA	SegRatio=-0.04,AbsMeanSigma=0.74,pvalue=4.16301290189547e-12,pvalueTTest=0.000289562658480963,
chr21	17203828	17203915	USP25	USP2500038	-0.01775542545846	2	-0.0410959560394818	2	0.00263879453721465	2	0.00263879453721465	NA	NA	SegRatio=-0.04,AbsMeanSigma=0.74,pvalue=4.16301290189547e-12,pvalueTTest=0.000289562658480963,
chr21	17203915	17204032	USP25	USP2500039	0.0834121436873276	2	-0.0410959560394818	2	0.00263879453721465	2	0.00263879453721465	NA	NA	SegRatio=-0.04,AbsMeanSigma=0.74,pvalue=4.16301290189547e-12,pvalueTTest=0.000289562658480963,
chr21	17205614	17205729	USP25	USP2500040	-0.104013918597059	2	-0.0410959560394818	2	0.00263879453721465	2	0.00263879453721465	NA	NA	SegRatio=-0.04,AbsMeanSigma=0.74,pvalue=4.16301290189547e-12,pvalueTTest=0.000289562658480963,
chr21	17205727	17205840	USP25	USP2500041	-0.0272323273282878	2	-0.0410959560394818	2	0.00263879453721465	2	0.00263879453721465	NA	NA	SegRatio=-0.04,AbsMeanSigma=0.74,pvalue=4.16301290189547e-12,pvalueTTest=0.000289562658480963,
chr21	17205840	17205950	USP25	USP2500042	NA	2	-0.0410959560394818	2	0.00263879453721465	2	0.00263879453721465	NA	NA	SegRatio=-0.04,AbsMeanSigma=0.74,pvalue=4.16301290189547e-12,pvalueTTest=0.000289562658480963,
chr21	17214637	17214747	USP25	USP2500043	-1.90521294749062	2	-0.0410959560394818	2	0.00263879453721465	2	0.00263879453721465	q-value=0.00412844652942387, copies=0.5	NA	SegRatio=-0.04,AbsMeanSigma=0.74,pvalue=4.16301290189547e-12,pvalueTTest=0.000289562658480963,
chr21	17214721	17214836	USP25	USP2500044	-0.062476721593932	2	-0.0410959560394818	2	0.00263879453721465	2	0.00263879453721465	NA	NA	SegRatio=-0.04,AbsMeanSigma=0.74,pvalue=4.16301290189547e-12,pvalueTTest=0.000289562658480963,
chr21	17214816	17214916	USP25	USP2500045	-0.23989427730544	2	-0.0410959560394818	2	0.00263879453721465	2	0.00263879453721465	NA	NA	SegRatio=-0.04,AbsMeanSigma=0.74,pvalue=4.16301290189547e-12,pvalueTTest=0.000289562658480963,
chr21	17219914	17220011	USP25	USP2500046	0.0100079258657724	2	-0.0410959560394818	2	0.00263879453721465	2	0.00263879453721465	NA	NA	SegRatio=-0.04,AbsMeanSigma=0.74,pvalue=4.16301290189547e-12,pvalueTTest=0.000289562658480963,
chr21	17220006	17220116	USP25	USP2500047	0.043765250731839	2	-0.0410959560394818	2	0.00263879453721465	2	0.00263879453721465	NA	NA	SegRatio=-0.04,AbsMeanSigma=0.74,pvalue=4.16301290189547e-12,pvalueTTest=0.000289562658480963,
chr21	17222039	17222131	USP25	USP2500048	-0.325288750346067	2	-0.0410959560394818	2	0.00263879453721465	2	0.00263879453721465	NA	NA	SegRatio=-0.04,AbsMeanSigma=0.74,pvalue=4.16301290189547e-12,pvalueTTest=0.000289562658480963,
chr21	17222095	17222203	USP25	USP2500049	-0.0585869646147442	2	-0.0410959560394818	2	0.00263879453721465	2	0.00263879453721465	NA	NA	SegRatio=-0.04,AbsMeanSigma=0.74,pvalue=4.16301290189547e-12,pvalueTTest=0.000289562658480963,
chr21	17222188	17222305	USP25	USP2500050	NA	2	-0.0410959560394818	2	0.00263879453721465	2	0.00263879453721465	NA	NA	SegRatio=-0.04,AbsMeanSigma=0.74,pvalue=4.16301290189547e-12,pvalueTTest=0.000289562658480963,
chr21	17236528	17236638	USP25	USP2500051	-0.118690177585204	2	-0.0410959560394818	2	0.00263879453721465	2	0.00263879453721465	NA	NA	SegRatio=-0.04,AbsMeanSigma=0.74,pvalue=4.16301290189547e-12,pvalueTTest=0.000289562658480963,
chr21	17236636	17236749	USP25	USP2500052	0.0380982617860212	2	-0.0410959560394818	2	0.00263879453721465	2	0.00263879453721465	NA	NA	SegRatio=-0.04,AbsMeanSigma=0.74,pvalue=4.16301290189547e-12,pvalueTTest=0.000289562658480963,
chr21	17236737	17236861	USP25	USP2500053	NA	2	-0.0410959560394818	2	0.00263879453721465	2	0.00263879453721465	NA	NA	SegRatio=-0.04,AbsMeanSigma=0.74,pvalue=4.16301290189547e-12,pvalueTTest=0.000289562658480963,
chr21	17238509	17238617	USP25	USP2500054	NA	2	-0.0410959560394818	2	0.00263879453721465	2	0.00263879453721465	NA	NA	SegRatio=-0.04,AbsMeanSigma=0.74,pvalue=4.16301290189547e-12,pvalueTTest=0.000289562658480963,
chr21	17238614	17238712	USP25	USP2500055	0.0734133286463183	2	-0.0410959560394818	2	0.00263879453721465	2	0.00263879453721465	NA	NA	SegRatio=-0.04,AbsMeanSigma=0.74,pvalue=4.16301290189547e-12,pvalueTTest=0.000289562658480963,
chr21	17242319	17242429	USP25	USP2500056	-1.54688659158461	2	-0.0410959560394818	2	0.00263879453721465	2	0.00263879453721465	NA	NA	SegRatio=-0.04,AbsMeanSigma=0.74,pvalue=4.16301290189547e-12,pvalueTTest=0.000289562658480963,
chr21	17242401	17242517	USP25	USP2500057	-0.0723214022932078	2	-0.0410959560394818	2	0.00263879453721465	2	0.00263879453721465	NA	NA	SegRatio=-0.04,AbsMeanSigma=0.74,pvalue=4.16301290189547e-12,pvalueTTest=0.000289562658480963,
chr21	17246683	17246794	USP25	USP2500058	NA	2	-0.0410959560394818	2	0.00263879453721465	2	0.00263879453721465	NA	NA	SegRatio=-0.04,AbsMeanSigma=0.74,pvalue=4.16301290189547e-12,pvalueTTest=0.000289562658480963,
chr21	17246776	17246887	USP25	USP2500059	-0.956993657828527	2	-0.0410959560394818	2	0.00263879453721465	2	0.00263879453721465	q-value=4.82571618887609e-07, copies=1	NA	SegRatio=-0.04,AbsMeanSigma=0.74,pvalue=4.16301290189547e-12,pvalueTTest=0.000289562658480963,
chr21	17250038	17250149	USP25	USP2500060	-0.123571961784648	2	-0.0410959560394818	2	0.00263879453721465	2	0.00263879453721465	NA	NA	SegRatio=-0.04,AbsMeanSigma=0.74,pvalue=4.16301290189547e-12,pvalueTTest=0.000289562658480963,
chr21	17250149	17250268	USP25	USP2500061	0.0956433258507697	2	-0.0410959560394818	2	0.00263879453721465	2	0.00263879453721465	NA	NA	SegRatio=-0.04,AbsMeanSigma=0.74,pvalue=4.16301290189547e-12,pvalueTTest=0.000289562658480963,
chr21	17250232	17250325	USP25	USP2500062	-0.219673212185162	2	-0.0410959560394818	2	0.00263879453721465	2	0.00263879453721465	NA	NA	SegRatio=-0.04,AbsMeanSigma=0.74,pvalue=4.16301290189547e-12,pvalueTTest=0.000289562658480963,
chr21	17250257	17250363	USP25	USP2500063	-0.0937404294941208	2	-0.0410959560394818	2	0.00263879453721465	2	0.00263879453721465	NA	NA	SegRatio=-0.04,AbsMeanSigma=0.74,pvalue=4.16301290189547e-12,pvalueTTest=0.000289562658480963,
chr21	17250575	17250683	USP25	USP2500064	-0.270377944900375	2	-0.0410959560394818	2	0.00263879453721465	2	0.00263879453721465	NA	NA	SegRatio=-0.04,AbsMeanSigma=0.74,pvalue=4.16301290189547e-12,pvalueTTest=0.000289562658480963,
chr21	17250680	17250779	USP25	USP2500065	0.271745095958289	2	-0.0410959560394818	2	0.00263879453721465	2	0.00263879453721465	NA	NA	SegRatio=-0.04,AbsMeanSigma=0.74,pvalue=4.16301290189547e-12,pvalueTTest=0.000289562658480963,
chr21	17250745	17250862	USP25	USP2500066	0.190041029516706	2	-0.0410959560394818	2	0.00263879453721465	2	0.00263879453721465	NA	NA	SegRatio=-0.04,AbsMeanSigma=0.74,pvalue=4.16301290189547e-12,pvalueTTest=0.000289562658480963,
chr21	30396983	30397097	USP16	USP1600001	0.111366245128989	2	-0.0410959560394818	2	0.0108668953619459	1.5	0.000612603319780284	NA	NA	SegRatio=-0.04,AbsMeanSigma=0.74,pvalue=4.16301290189547e-12,pvalueTTest=0.000289562658480963,
chr21	30397088	30397206	USP16	USP1600002	NA	2	-0.0410959560394818	2	0.0108668953619459	1.5	0.000612603319780284	NA	NA	SegRatio=-0.04,AbsMeanSigma=0.74,pvalue=4.16301290189547e-12,pvalueTTest=0.000289562658480963,
chr21	30400211	30400300	USP16	USP1600003	NA	2	-0.0410959560394818	2	0.0108668953619459	1.5	0.000612603319780284	NA	NA	SegRatio=-0.04,AbsMeanSigma=0.74,pvalue=4.16301290189547e-12,pvalueTTest=0.000289562658480963,
chr21	30400248	30400360	USP16	USP1600004	NA	2	-0.0410959560394818	2	0.0108668953619459	1.5	0.000612603319780284	NA	NA	SegRatio=-0.04,AbsMeanSigma=0.74,pvalue=4.16301290189547e-12,pvalueTTest=0.000289562658480963,
chr21	30402865	30402977	USP16	USP1600005	-0.61050080363252	2	-0.0410959560394818	2	0.0108668953619459	1.5	0.000612603319780284	q-value=0.000723236490405787, copies=1	NA	SegRatio=-0.04,AbsMeanSigma=0.74,pvalue=4.16301290189547e-12,pvalueTTest=0.000289562658480963,
chr21	30402962	30403058	USP16	USP1600006	-0.224384178984486	2	-0.0410959560394818	2	0.0108668953619459	1.5	0.000612603319780284	NA	NA	SegRatio=-0.04,AbsMeanSigma=0.74,pvalue=4.16301290189547e-12,pvalueTTest=0.000289562658480963,
chr21	30403006	30403119	USP16	USP1600007	-0.00459589255501011	2	-0.0410959560394818	2	0.0108668953619459	1.5	0.000612603319780284	NA	NA	SegRatio=-0.04,AbsMeanSigma=0.74,pvalue=4.16301290189547e-12,pvalueTTest=0.000289562658480963,
chr21	30407088	30407191	USP16	USP1600008	0.108714024490687	2	-0.0410959560394818	2	0.0108668953619459	1.5	0.000612603319780284	NA	NA	SegRatio=-0.04,AbsMeanSigma=0.74,pvalue=4.16301290189547e-12,pvalueTTest=0.000289562658480963,
chr21	30407172	30407282	USP16	USP1600009	0.00312089310988695	2	-0.0410959560394818	2	0.0108668953619459	1.5	0.000612603319780284	NA	NA	SegRatio=-0.04,AbsMeanSigma=0.74,pvalue=4.16301290189547e-12,pvalueTTest=0.000289562658480963,
chr21	30408518	30408625	USP16	USP1600010	-0.0329905752324275	2	-0.0410959560394818	2	0.0108668953619459	1.5	0.000612603319780284	NA	NA	SegRatio=-0.04,AbsMeanSigma=0.74,pvalue=4.16301290189547e-12,pvalueTTest=0.000289562658480963,
chr21	30408618	30408730	USP16	USP1600011	-0.0185281707360621	2	-0.0410959560394818	2	0.0108668953619459	1.5	0.000612603319780284	NA	NA	SegRatio=-0.04,AbsMeanSigma=0.74,pvalue=4.16301290189547e-12,pvalueTTest=0.000289562658480963,
chr21	30409576	30409686	USP16	USP1600012	NA	2	-0.0410959560394818	2	0.0108668953619459	1.5	0.000612603319780284	NA	NA	SegRatio=-0.04,AbsMeanSigma=0.74,pvalue=4.16301290189547e-12,pvalueTTest=0.000289562658480963,
chr21	30409623	30409733	USP16	USP1600013	-0.105324090969464	2	-0.0410959560394818	2	0.0108668953619459	1.5	0.000612603319780284	NA	NA	SegRatio=-0.04,AbsMeanSigma=0.74,pvalue=4.16301290189547e-12,pvalueTTest=0.000289562658480963,
chr21	30409717	30409823	USP16	USP1600014	0.0146523220194468	2	-0.0410959560394818	2	0.0108668953619459	1.5	0.000612603319780284	NA	NA	SegRatio=-0.04,AbsMeanSigma=0.74,pvalue=4.16301290189547e-12,pvalueTTest=0.000289562658480963,
chr21	30410613	30410726	USP16	USP1600015	-0.0867171694515904	2	-0.0410959560394818	2	0.0108668953619459	1.5	0.000612603319780284	NA	NA	SegRatio=-0.04,AbsMeanSigma=0.74,pvalue=4.16301290189547e-12,pvalueTTest=0.000289562658480963,
chr21	30410681	30410774	USP16	USP1600016	-0.0889099632971621	2	-0.0410959560394818	2	0.0108668953619459	1.5	0.000612603319780284	NA	NA	SegRatio=-0.04,AbsMeanSigma=0.74,pvalue=4.16301290189547e-12,pvalueTTest=0.000289562658480963,
chr21	30411325	30411439	USP16	USP1600017	-0.0408211546859247	2	-0.0410959560394818	2	0.0108668953619459	1.5	0.000612603319780284	NA	NA	SegRatio=-0.04,AbsMeanSigma=0.74,pvalue=4.16301290189547e-12,pvalueTTest=0.000289562658480963,
chr21	30411389	30411493	USP16	USP1600018	0.0573657289733208	2	-0.0410959560394818	2	0.0108668953619459	1.5	0.000612603319780284	NA	NA	SegRatio=-0.04,AbsMeanSigma=0.74,pvalue=4.16301290189547e-12,pvalueTTest=0.000289562658480963,
chr21	30411468	30411582	USP16	USP1600019	-0.32712399813484	2	-0.0410959560394818	2	0.0108668953619459	1.5	0.000612603319780284	NA	NA	SegRatio=-0.04,AbsMeanSigma=0.74,pvalue=4.16301290189547e-12,pvalueTTest=0.000289562658480963,
chr21	30411777	30411886	USP16	USP1600020	0.0303884525262961	2	-0.0410959560394818	2	0.0108668953619459	1.5	0.000612603319780284	NA	NA	SegRatio=-0.04,AbsMeanSigma=0.74,pvalue=4.16301290189547e-12,pvalueTTest=0.000289562658480963,
chr21	30411862	30411972	USP16	USP1600021	-0.0960264888653772	2	-0.0410959560394818	2	0.0108668953619459	1.5	0.000612603319780284	NA	NA	SegRatio=-0.04,AbsMeanSigma=0.74,pvalue=4.16301290189547e-12,pvalueTTest=0.000289562658480963,
chr21	30412857	30412968	USP16	USP1600022	NA	2	0.0432867001069192	2	0.0108668953619459	1.5	0.000612603319780284	NA	NA	SegRatio=0.04,AbsMeanSigma=3.33,pvalue=1.12466787245702e-18,pvalueTTest=0.0762233526553244,
chr21	30412962	30413072	USP16	USP1600023	-1.26315596755354	2	0.0432867001069192	2	0.0108668953619459	1.5	0.000612603319780284	q-value=3.60281113629753e-06, copies=0.5	NA	SegRatio=0.04,AbsMeanSigma=3.33,pvalue=1.12466787245702e-18,pvalueTTest=0.0762233526553244,
chr21	30414227	30414361	USP16	USP1600024	NA	2	0.0432867001069192	2	0.0108668953619459	1.5	0.000612603319780284	NA	NA	SegRatio=0.04,AbsMeanSigma=3.33,pvalue=1.12466787245702e-18,pvalueTTest=0.0762233526553244,
chr21	30414317	30414423	USP16	USP1600025	0.0432867001069192	2	0.0432867001069192	2	0.0108668953619459	1.5	0.000612603319780284	NA	NA	SegRatio=0.04,AbsMeanSigma=3.33,pvalue=1.12466787245702e-18,pvalueTTest=0.0762233526553244,
chr21	30414394	30414494	USP16	USP1600026	-0.862956467567238	2	0.0432867001069192	2	0.0108668953619459	1.5	0.000612603319780284	NA	NA	SegRatio=0.04,AbsMeanSigma=3.33,pvalue=1.12466787245702e-18,pvalueTTest=0.0762233526553244,
chr21	30414738	30414830	USP16	USP1600027	-1.1608912249101	2	0.0432867001069192	2	0.0108668953619459	1.5	0.000612603319780284	q-value=1.03160670051617e-11, copies=0.5	NA	SegRatio=0.04,AbsMeanSigma=3.33,pvalue=1.12466787245702e-18,pvalueTTest=0.0762233526553244,
chr21	30414826	30414940	USP16	USP1600028	-0.446484679345602	2	0.0432867001069192	2	0.0108668953619459	1.5	0.000612603319780284	NA	NA	SegRatio=0.04,AbsMeanSigma=3.33,pvalue=1.12466787245702e-18,pvalueTTest=0.0762233526553244,
chr21	30415765	30415862	USP16	USP1600029	-1.90723199325527	2	-0.257481590433881	2	0.0108668953619459	1.5	0.000612603319780284	q-value=0.00284294537646027, copies=0.5	NA	SegRatio=-0.26,AbsMeanSigma=2.33,pvalue=1.16929063671502e-08,pvalueTTest=0.0357988028072918,Adjusted:byPvalueTTestRatio;
chr21	30415813	30415922	USP16	USP1600030	-0.257481590433881	2	-0.257481590433881	2	0.0108668953619459	1.5	0.000612603319780284	NA	NA	SegRatio=-0.26,AbsMeanSigma=2.33,pvalue=1.16929063671502e-08,pvalueTTest=0.0357988028072918,Adjusted:byPvalueTTestRatio;
chr21	30415871	30415984	USP16	USP1600031	0.0756390543252315	2	-0.257481590433881	2	0.0108668953619459	1.5	0.000612603319780284	NA	NA	SegRatio=-0.26,AbsMeanSigma=2.33,pvalue=1.16929063671502e-08,pvalueTTest=0.0357988028072918,Adjusted:byPvalueTTestRatio;
chr21	30418875	30419009	USP16	USP1600032	-0.199596417206767	2	-0.257481590433881	2	0.0108668953619459	1.5	0.000612603319780284	NA	NA	SegRatio=-0.26,AbsMeanSigma=2.33,pvalue=1.16929063671502e-08,pvalueTTest=0.0357988028072918,Adjusted:byPvalueTTestRatio;
chr21	30419000	30419114	USP16	USP1600033	-0.452825982603093	2	-0.257481590433881	2	0.0108668953619459	1.5	0.000612603319780284	NA	NA	SegRatio=-0.26,AbsMeanSigma=2.33,pvalue=1.16929063671502e-08,pvalueTTest=0.0357988028072918,Adjusted:byPvalueTTestRatio;
chr21	30419063	30419159	USP16	USP1600034	-1.39064073612035	2	-0.0182162977368998	2	0.0108668953619459	1.5	0.000612603319780284	NA	NA	SegRatio=-0.02,AbsMeanSigma=0.34,pvalue=0.00590860352178795,pvalueTTest=0.0198327657057406,
chr21	30419144	30419255	USP16	USP1600035	-0.261790322561326	2	-0.0182162977368998	2	0.0108668953619459	1.5	0.000612603319780284	NA	NA	SegRatio=-0.02,AbsMeanSigma=0.34,pvalue=0.00590860352178795,pvalueTTest=0.0198327657057406,
chr21	30419216	30419324	USP16	USP1600036	-0.0114703747779614	2	-0.0182162977368998	2	0.0108668953619459	1.5	0.000612603319780284	NA	NA	SegRatio=-0.02,AbsMeanSigma=0.34,pvalue=0.00590860352178795,pvalueTTest=0.0198327657057406,
chr21	30419324	30419437	USP16	USP1600037	0.0337613867050475	2	-0.0182162977368998	2	0.0108668953619459	1.5	0.000612603319780284	NA	NA	SegRatio=-0.02,AbsMeanSigma=0.34,pvalue=0.00590860352178795,pvalueTTest=0.0198327657057406,
chr21	30419438	30419552	USP16	USP1600038	-0.215218703799921	2	-0.0182162977368998	2	0.0108668953619459	1.5	0.000612603319780284	NA	NA	SegRatio=-0.02,AbsMeanSigma=0.34,pvalue=0.00590860352178795,pvalueTTest=0.0198327657057406,
chr21	30419478	30419592	USP16	USP1600039	0.0975518325263115	2	-0.0182162977368998	2	0.0108668953619459	1.5	0.000612603319780284	NA	NA	SegRatio=-0.02,AbsMeanSigma=0.34,pvalue=0.00590860352178795,pvalueTTest=0.0198327657057406,
chr21	30419576	30419689	USP16	USP1600040	0.0132172320858507	2	-0.0182162977368998	2	0.0108668953619459	1.5	0.000612603319780284	NA	NA	SegRatio=-0.02,AbsMeanSigma=0.34,pvalue=0.00590860352178795,pvalueTTest=0.0198327657057406,
chr21	30421006	30421120	USP16	USP1600041	-0.118003544283731	2	-0.0182162977368998	2	0.0108668953619459	1.5	0.000612603319780284	NA	NA	SegRatio=-0.02,AbsMeanSigma=0.34,pvalue=0.00590860352178795,pvalueTTest=0.0198327657057406,
chr21	30421090	30421180	USP16	USP1600042	-0.0988876258420962	2	-0.0182162977368998	2	0.0108668953619459	1.5	0.000612603319780284	NA	NA	SegRatio=-0.02,AbsMeanSigma=0.34,pvalue=0.00590860352178795,pvalueTTest=0.0198327657057406,
chr21	30421178	30421289	USP16	USP1600043	NA	2	-0.0182162977368998	2	0.0108668953619459	1.5	0.000612603319780284	NA	NA	SegRatio=-0.02,AbsMeanSigma=0.34,pvalue=0.00590860352178795,pvalueTTest=0.0198327657057406,
chr21	30422380	30422492	USP16	USP1600044	0.0483555921009272	2	-0.0182162977368998	2	0.0108668953619459	1.5	0.000612603319780284	NA	NA	SegRatio=-0.02,AbsMeanSigma=0.34,pvalue=0.00590860352178795,pvalueTTest=0.0198327657057406,
chr21	30422478	30422589	USP16	USP1600045	-0.0552984216738275	2	-0.0182162977368998	2	0.0108668953619459	1.5	0.000612603319780284	NA	NA	SegRatio=-0.02,AbsMeanSigma=0.34,pvalue=0.00590860352178795,pvalueTTest=0.0198327657057406,
chr21	30426083	30426199	USP16	USP1600046	-0.0983341390115498	2	-0.0182162977368998	2	0.0108668953619459	1.5	0.000612603319780284	NA	NA	SegRatio=-0.02,AbsMeanSigma=0.34,pvalue=0.00590860352178795,pvalueTTest=0.0198327657057406,
chr21	30426194	30426309	USP16	USP1600047	0.187611469788877	2	-0.0182162977368998	2	0.0108668953619459	1.5	0.000612603319780284	NA	NA	SegRatio=-0.02,AbsMeanSigma=0.34,pvalue=0.00590860352178795,pvalueTTest=0.0198327657057406,
chr21	30426354	30426466	USP16	USP1600048	NA	2	-0.0182162977368998	2	0.0108668953619459	1.5	0.000612603319780284	NA	NA	SegRatio=-0.02,AbsMeanSigma=0.34,pvalue=0.00590860352178795,pvalueTTest=0.0198327657057406,
chr21	30426420	30426534	USP16	USP1600049	-0.115188700225648	2	-0.0182162977368998	2	0.0108668953619459	1.5	0.000612603319780284	NA	NA	SegRatio=-0.02,AbsMeanSigma=0.34,pvalue=0.00590860352178795,pvalueTTest=0.0198327657057406,
chr21	36164631	36164734	RUNX1	RUNX100001	NA	2	-0.0182162977368998	2	0.176534875426322	2	0.176534875426322	NA	NA	SegRatio=-0.02,AbsMeanSigma=0.34,pvalue=0.00590860352178795,pvalueTTest=0.0198327657057406,
chr21	36164668	36164807	RUNX1	RUNX100002	NA	2	-0.0182162977368998	2	0.176534875426322	2	0.176534875426322	NA	NA	SegRatio=-0.02,AbsMeanSigma=0.34,pvalue=0.00590860352178795,pvalueTTest=0.0198327657057406,
chr21	36164746	36164882	RUNX1	RUNX100003	NA	2	-0.0182162977368998	2	0.176534875426322	2	0.176534875426322	NA	NA	SegRatio=-0.02,AbsMeanSigma=0.34,pvalue=0.00590860352178795,pvalueTTest=0.0198327657057406,
chr21	36164830	36164939	RUNX1	RUNX100004	-0.133575522947197	2	-0.0182162977368998	2	0.176534875426322	2	0.176534875426322	NA	NA	SegRatio=-0.02,AbsMeanSigma=0.34,pvalue=0.00590860352178795,pvalueTTest=0.0198327657057406,
chr21	36171575	36171694	RUNX1	RUNX100005	0.215342660793564	2	-0.0182162977368998	2	0.176534875426322	2	0.176534875426322	NA	NA	SegRatio=-0.02,AbsMeanSigma=0.34,pvalue=0.00590860352178795,pvalueTTest=0.0198327657057406,
chr21	36171694	36171787	RUNX1	RUNX100006	-0.121498394863037	2	-0.0182162977368998	2	0.176534875426322	2	0.176534875426322	NA	NA	SegRatio=-0.02,AbsMeanSigma=0.34,pvalue=0.00590860352178795,pvalueTTest=0.0198327657057406,
chr21	36193930	36194042	RUNX1	RUNX100007	-0.0818627636959535	2	-0.0182162977368998	2	0.176534875426322	2	0.176534875426322	NA	NA	SegRatio=-0.02,AbsMeanSigma=0.34,pvalue=0.00590860352178795,pvalueTTest=0.0198327657057406,
chr21	36206622	36206739	RUNX1	RUNX100008	0.0480827656178502	2	-0.0182162977368998	2	0.176534875426322	2	0.176534875426322	NA	NA	SegRatio=-0.02,AbsMeanSigma=0.34,pvalue=0.00590860352178795,pvalueTTest=0.0198327657057406,
chr21	36206725	36206847	RUNX1	RUNX100009	0.0754151497655313	2	-0.0182162977368998	2	0.176534875426322	2	0.176534875426322	NA	NA	SegRatio=-0.02,AbsMeanSigma=0.34,pvalue=0.00590860352178795,pvalueTTest=0.0198327657057406,
chr21	36206806	36206884	RUNX1	RUNX100010	-0.157782858726985	2	-0.0182162977368998	2	0.176534875426322	2	0.176534875426322	NA	NA	SegRatio=-0.02,AbsMeanSigma=0.34,pvalue=0.00590860352178795,pvalueTTest=0.0198327657057406,
chr21	36206885	36206983	RUNX1	RUNX100011	-0.218299590516002	2	-0.0182162977368998	2	0.176534875426322	2	0.176534875426322	NA	NA	SegRatio=-0.02,AbsMeanSigma=0.34,pvalue=0.00590860352178795,pvalueTTest=0.0198327657057406,
chr21	36231720	36231836	RUNX1	RUNX100012	-0.202681813243805	2	-0.0182162977368998	2	0.176534875426322	2	0.176534875426322	NA	NA	SegRatio=-0.02,AbsMeanSigma=0.34,pvalue=0.00590860352178795,pvalueTTest=0.0198327657057406,
chr21	36231822	36231933	RUNX1	RUNX100013	-0.0379661601522598	2	-0.0182162977368998	2	0.176534875426322	2	0.176534875426322	NA	NA	SegRatio=-0.02,AbsMeanSigma=0.34,pvalue=0.00590860352178795,pvalueTTest=0.0198327657057406,
chr21	36252825	36252940	RUNX1	RUNX100014	-0.0683611445769874	2	-0.0182162977368998	2	0.176534875426322	2	0.176534875426322	NA	NA	SegRatio=-0.02,AbsMeanSigma=0.34,pvalue=0.00590860352178795,pvalueTTest=0.0198327657057406,
chr21	36252896	36253009	RUNX1	RUNX100015	0.0273758716504075	2	-0.0182162977368998	2	0.176534875426322	2	0.176534875426322	NA	NA	SegRatio=-0.02,AbsMeanSigma=0.34,pvalue=0.00590860352178795,pvalueTTest=0.0198327657057406,
chr21	36252952	36253064	RUNX1	RUNX100016	-0.206487368302452	2	-0.0182162977368998	2	0.176534875426322	2	0.176534875426322	NA	NA	SegRatio=-0.02,AbsMeanSigma=0.34,pvalue=0.00590860352178795,pvalueTTest=0.0198327657057406,
chr21	36259049	36259193	RUNX1	RUNX100017	NA	2	-0.0182162977368998	2	0.176534875426322	2	0.176534875426322	NA	NA	SegRatio=-0.02,AbsMeanSigma=0.34,pvalue=0.00590860352178795,pvalueTTest=0.0198327657057406,
chr21	36259204	36259334	RUNX1	RUNX100018	NA	2	-0.0182162977368998	2	0.176534875426322	2	0.176534875426322	NA	NA	SegRatio=-0.02,AbsMeanSigma=0.34,pvalue=0.00590860352178795,pvalueTTest=0.0198327657057406,
chr21	36259340	36259439	RUNX1	RUNX100019	0.439319189117948	2	-0.0182162977368998	2	0.176534875426322	2	0.176534875426322	NA	NA	SegRatio=-0.02,AbsMeanSigma=0.34,pvalue=0.00590860352178795,pvalueTTest=0.0198327657057406,
chr21	36265188	36265254	RUNX1	RUNX100020	NA	2	-0.0182162977368998	2	0.176534875426322	2	0.176534875426322	NA	NA	SegRatio=-0.02,AbsMeanSigma=0.34,pvalue=0.00590860352178795,pvalueTTest=0.0198327657057406,
chr21	36265263	36265395	RUNX1	RUNX100021	-0.408098232433524	2	-0.0182162977368998	2	0.176534875426322	2	0.176534875426322	NA	NA	SegRatio=-0.02,AbsMeanSigma=0.34,pvalue=0.00590860352178795,pvalueTTest=0.0198327657057406,
chr21	36421091	36421209	RUNX1	RUNX100022	0.141558315557842	2	-0.0182162977368998	2	0.176534875426322	2	0.176534875426322	NA	NA	SegRatio=-0.02,AbsMeanSigma=0.34,pvalue=0.00590860352178795,pvalueTTest=0.0198327657057406,
chr21	36421190	36421301	RUNX1	RUNX100023	NA	2	-0.0182162977368998	2	0.176534875426322	2	0.176534875426322	NA	NA	SegRatio=-0.02,AbsMeanSigma=0.34,pvalue=0.00590860352178795,pvalueTTest=0.0198327657057406,
chr21	44473904	44474020	CBS	CBS00001	-0.334507885044301	2	-0.0182162977368998	2	0.205321251398886	2	0.205321251398886	NA	NA	SegRatio=-0.02,AbsMeanSigma=0.34,pvalue=0.00590860352178795,pvalueTTest=0.0198327657057406,
chr21	44473995	44474100	CBS	CBS00002	0.013198284468865	2	-0.0182162977368998	2	0.205321251398886	2	0.205321251398886	NA	NA	SegRatio=-0.02,AbsMeanSigma=0.34,pvalue=0.00590860352178795,pvalueTTest=0.0198327657057406,
chr21	44476884	44476994	CBS	CBS00003	-0.118661985267773	2	-0.0182162977368998	2	0.205321251398886	2	0.205321251398886	NA	NA	SegRatio=-0.02,AbsMeanSigma=0.34,pvalue=0.00590860352178795,pvalueTTest=0.0198327657057406,
chr21	44476961	44477044	CBS	CBS00004	-0.166290458120003	2	-0.0182162977368998	2	0.205321251398886	2	0.205321251398886	NA	NA	SegRatio=-0.02,AbsMeanSigma=0.34,pvalue=0.00590860352178795,pvalueTTest=0.0198327657057406,
chr21	44478232	44478353	CBS	CBS00005	0.101773336493062	2	-0.0182162977368998	2	0.205321251398886	2	0.205321251398886	NA	NA	SegRatio=-0.02,AbsMeanSigma=0.34,pvalue=0.00590860352178795,pvalueTTest=0.0198327657057406,
chr21	44478341	44478462	CBS	CBS00006	-0.259485966477891	2	-0.0182162977368998	2	0.205321251398886	2	0.205321251398886	NA	NA	SegRatio=-0.02,AbsMeanSigma=0.34,pvalue=0.00590860352178795,pvalueTTest=0.0198327657057406,
chr21	44478881	44478989	CBS	CBS00007	-0.281457443799691	2	-0.0182162977368998	2	0.205321251398886	2	0.205321251398886	NA	NA	SegRatio=-0.02,AbsMeanSigma=0.34,pvalue=0.00590860352178795,pvalueTTest=0.0198327657057406,
chr21	44478983	44479104	CBS	CBS00008	-0.123840781636397	2	-0.0182162977368998	2	0.205321251398886	2	0.205321251398886	NA	NA	SegRatio=-0.02,AbsMeanSigma=0.34,pvalue=0.00590860352178795,pvalueTTest=0.0198327657057406,
chr21	44480568	44480704	CBS	CBS00009	NA	2	-0.0182162977368998	2	0.205321251398886	2	0.205321251398886	NA	NA	SegRatio=-0.02,AbsMeanSigma=0.34,pvalue=0.00590860352178795,pvalueTTest=0.0198327657057406,
chr21	44482396	44482493	CBS	CBS00010	-0.181172457587994	2	-0.0182162977368998	2	0.205321251398886	2	0.205321251398886	NA	NA	SegRatio=-0.02,AbsMeanSigma=0.34,pvalue=0.00590860352178795,pvalueTTest=0.0198327657057406,
chr21	44482487	44482557	CBS	CBS00011	0.0454425382271372	2	-0.0182162977368998	2	0.205321251398886	2	0.205321251398886	NA	NA	SegRatio=-0.02,AbsMeanSigma=0.34,pvalue=0.00590860352178795,pvalueTTest=0.0198327657057406,
chr21	44483019	44483113	CBS	CBS00012	-0.0182162977368998	2	-0.0182162977368998	2	0.205321251398886	2	0.205321251398886	NA	NA	SegRatio=-0.02,AbsMeanSigma=0.34,pvalue=0.00590860352178795,pvalueTTest=0.0198327657057406,
chr21	44483061	44483182	CBS	CBS00013	NA	2	-0.0182162977368998	2	0.205321251398886	2	0.205321251398886	NA	NA	SegRatio=-0.02,AbsMeanSigma=0.34,pvalue=0.00590860352178795,pvalueTTest=0.0198327657057406,
chr21	44483122	44483234	CBS	CBS00014	NA	2	-0.0182162977368998	2	0.205321251398886	2	0.205321251398886	NA	NA	SegRatio=-0.02,AbsMeanSigma=0.34,pvalue=0.00590860352178795,pvalueTTest=0.0198327657057406,
chr21	44483952	44484072	CBS	CBS00015	-0.0232595195720352	2	-0.0182162977368998	2	0.205321251398886	2	0.205321251398886	NA	NA	SegRatio=-0.02,AbsMeanSigma=0.34,pvalue=0.00590860352178795,pvalueTTest=0.0198327657057406,
chr21	44484049	44484167	CBS	CBS00016	-0.00893405026054213	2	-0.0182162977368998	2	0.205321251398886	2	0.205321251398886	NA	NA	SegRatio=-0.02,AbsMeanSigma=0.34,pvalue=0.00590860352178795,pvalueTTest=0.0198327657057406,
chr21	44485255	44485372	CBS	CBS00017	0.22187425867067	2	-0.0182162977368998	2	0.205321251398886	2	0.205321251398886	NA	NA	SegRatio=-0.02,AbsMeanSigma=0.34,pvalue=0.00590860352178795,pvalueTTest=0.0198327657057406,
chr21	44485338	44485459	CBS	CBS00018	-0.0141424462667459	2	-0.0182162977368998	2	0.205321251398886	2	0.205321251398886	NA	NA	SegRatio=-0.02,AbsMeanSigma=0.34,pvalue=0.00590860352178795,pvalueTTest=0.0198327657057406,
chr21	44485468	44485565	CBS	CBS00019	-0.0175058792333157	2	-0.0182162977368998	2	0.205321251398886	2	0.205321251398886	NA	NA	SegRatio=-0.02,AbsMeanSigma=0.34,pvalue=0.00590860352178795,pvalueTTest=0.0198327657057406,
chr21	44485583	44485724	CBS	CBS00020	NA	2	-0.0182162977368998	2	0.205321251398886	2	0.205321251398886	NA	NA	SegRatio=-0.02,AbsMeanSigma=0.34,pvalue=0.00590860352178795,pvalueTTest=0.0198327657057406,
chr21	44485770	44485911	CBS	CBS00021	NA	2	-0.0182162977368998	2	0.205321251398886	2	0.205321251398886	NA	NA	SegRatio=-0.02,AbsMeanSigma=0.34,pvalue=0.00590860352178795,pvalueTTest=0.0198327657057406,
chr21	44486382	44486493	CBS	CBS00022	-0.0412772842589135	2	-0.0182162977368998	2	0.205321251398886	2	0.205321251398886	NA	NA	SegRatio=-0.02,AbsMeanSigma=0.34,pvalue=0.00590860352178795,pvalueTTest=0.0198327657057406,
chr21	44486476	44486613	CBS	CBS00023	-0.0453429371400067	2	-0.0182162977368998	2	0.205321251398886	2	0.205321251398886	NA	NA	SegRatio=-0.02,AbsMeanSigma=0.34,pvalue=0.00590860352178795,pvalueTTest=0.0198327657057406,
chr21	44488593	44488713	CBS	CBS00024	0.0847802244953866	2	-0.0182162977368998	2	0.205321251398886	2	0.205321251398886	NA	NA	SegRatio=-0.02,AbsMeanSigma=0.34,pvalue=0.00590860352178795,pvalueTTest=0.0198327657057406,
chr21	44488692	44488801	CBS	CBS00025	0.137056091459982	2	-0.0182162977368998	2	0.205321251398886	2	0.205321251398886	NA	NA	SegRatio=-0.02,AbsMeanSigma=0.34,pvalue=0.00590860352178795,pvalueTTest=0.0198327657057406,
chr21	44492073	44492192	CBS	CBS00026	0.0901006858555249	2	-0.0182162977368998	2	0.205321251398886	2	0.205321251398886	NA	NA	SegRatio=-0.02,AbsMeanSigma=0.34,pvalue=0.00590860352178795,pvalueTTest=0.0198327657057406,
chr21	44492199	44492293	CBS	CBS00027	NA	NA	NA	NA	0.205321251398886	2	0.205321251398886	NA	NA	SegRatio=NA, AbsMeanSigma=NA, pvalue=NA, pvalueTTest=NA,
chrX	14861624	14861710	FANCB	FANCB00001	NA	1	-0.74658601435763	1	4.8200532288553e-15	1	4.8200532288553e-15	NA	NA	SegRatio=-0.75,AbsMeanSigma=5.62,pvalue=1.7312335798054e-139,pvalueTTest=4.70123738336358e-09,
chrX	14861651	14861762	FANCB	FANCB00002	-1.32457464029865	1	-0.74658601435763	1	4.8200532288553e-15	1	4.8200532288553e-15	NA	NA	SegRatio=-0.75,AbsMeanSigma=5.62,pvalue=1.7312335798054e-139,pvalueTTest=4.70123738336358e-09,
chrX	14861737	14861853	FANCB	FANCB00003	-0.546073202195622	1	-0.74658601435763	1	4.8200532288553e-15	1	4.8200532288553e-15	NA	NA	SegRatio=-0.75,AbsMeanSigma=5.62,pvalue=1.7312335798054e-139,pvalueTTest=4.70123738336358e-09,
chrX	14861843	14861955	FANCB	FANCB00004	-0.696931116327727	1	-0.74658601435763	1	4.8200532288553e-15	1	4.8200532288553e-15	NA	NA	SegRatio=-0.75,AbsMeanSigma=5.62,pvalue=1.7312335798054e-139,pvalueTTest=4.70123738336358e-09,
chrX	14861949	14862065	FANCB	FANCB00005	-0.758092166187817	1	-0.74658601435763	1	4.8200532288553e-15	1	4.8200532288553e-15	NA	NA	SegRatio=-0.75,AbsMeanSigma=5.62,pvalue=1.7312335798054e-139,pvalueTTest=4.70123738336358e-09,
chrX	14862058	14862149	FANCB	FANCB00006	NA	1	-0.74658601435763	1	4.8200532288553e-15	1	4.8200532288553e-15	NA	NA	SegRatio=-0.75,AbsMeanSigma=5.62,pvalue=1.7312335798054e-139,pvalueTTest=4.70123738336358e-09,
chrX	14862602	14862714	FANCB	FANCB00007	-0.847258128074067	1	-0.74658601435763	1	4.8200532288553e-15	1	4.8200532288553e-15	NA	NA	SegRatio=-0.75,AbsMeanSigma=5.62,pvalue=1.7312335798054e-139,pvalueTTest=4.70123738336358e-09,
chrX	14862706	14862825	FANCB	FANCB00008	-0.597164672381474	1	-0.74658601435763	1	4.8200532288553e-15	1	4.8200532288553e-15	NA	NA	SegRatio=-0.75,AbsMeanSigma=5.62,pvalue=1.7312335798054e-139,pvalueTTest=4.70123738336358e-09,
chrX	14862778	14862876	FANCB	FANCB00009	-0.935741241627348	1	-0.74658601435763	1	4.8200532288553e-15	1	4.8200532288553e-15	NA	NA	SegRatio=-0.75,AbsMeanSigma=5.62,pvalue=1.7312335798054e-139,pvalueTTest=4.70123738336358e-09,
chrX	14862845	14862957	FANCB	FANCB00010	-1.94797346324806	1	-0.74658601435763	1	4.8200532288553e-15	1	4.8200532288553e-15	q-value=2.87358672691672e-06, copies=0.5	NA	SegRatio=-0.75,AbsMeanSigma=5.62,pvalue=1.7312335798054e-139,pvalueTTest=4.70123738336358e-09,
chrX	14862899	14863005	FANCB	FANCB00011	-1.11925895143858	1	-0.74658601435763	1	4.8200532288553e-15	1	4.8200532288553e-15	NA	NA	SegRatio=-0.75,AbsMeanSigma=5.62,pvalue=1.7312335798054e-139,pvalueTTest=4.70123738336358e-09,
chrX	14863005	14863112	FANCB	FANCB00012	-0.74658601435763	1	-0.74658601435763	1	4.8200532288553e-15	1	4.8200532288553e-15	NA	NA	SegRatio=-0.75,AbsMeanSigma=5.62,pvalue=1.7312335798054e-139,pvalueTTest=4.70123738336358e-09,
chrX	14863067	14863182	FANCB	FANCB00013	-0.865894434692843	1	-0.74658601435763	1	4.8200532288553e-15	1	4.8200532288553e-15	NA	NA	SegRatio=-0.75,AbsMeanSigma=5.62,pvalue=1.7312335798054e-139,pvalueTTest=4.70123738336358e-09,
chrX	14863166	14863273	FANCB	FANCB00014	-0.51380751269619	1	-0.74658601435763	1	4.8200532288553e-15	1	4.8200532288553e-15	NA	NA	SegRatio=-0.75,AbsMeanSigma=5.62,pvalue=1.7312335798054e-139,pvalueTTest=4.70123738336358e-09,
chrX	14863238	14863337	FANCB	FANCB00015	-0.799095142166074	1	-0.74658601435763	1	4.8200532288553e-15	1	4.8200532288553e-15	NA	NA	SegRatio=-0.75,AbsMeanSigma=5.62,pvalue=1.7312335798054e-139,pvalueTTest=4.70123738336358e-09,
chrX	14863277	14863383	FANCB	FANCB00016	-0.729560915715101	1	-0.74658601435763	1	4.8200532288553e-15	1	4.8200532288553e-15	NA	NA	SegRatio=-0.75,AbsMeanSigma=5.62,pvalue=1.7312335798054e-139,pvalueTTest=4.70123738336358e-09,
chrX	14863311	14863426	FANCB	FANCB00017	-0.79033002690873	1	-0.74658601435763	1	4.8200532288553e-15	1	4.8200532288553e-15	NA	NA	SegRatio=-0.75,AbsMeanSigma=5.62,pvalue=1.7312335798054e-139,pvalueTTest=4.70123738336358e-09,
chrX	14863403	14863513	FANCB	FANCB00018	NA	1	-0.74658601435763	1	4.8200532288553e-15	1	4.8200532288553e-15	NA	NA	SegRatio=-0.75,AbsMeanSigma=5.62,pvalue=1.7312335798054e-139,pvalueTTest=4.70123738336358e-09,
chrX	14868601	14868713	FANCB	FANCB00019	-0.718902823751271	1	-0.74658601435763	1	4.8200532288553e-15	1	4.8200532288553e-15	NA	NA	SegRatio=-0.75,AbsMeanSigma=5.62,pvalue=1.7312335798054e-139,pvalueTTest=4.70123738336358e-09,
chrX	14868670	14868767	FANCB	FANCB00020	-1.75884779147776	1	-0.711881596891994	1	4.8200532288553e-15	1	4.8200532288553e-15	q-value=1.94105801640824e-07, copies=0.5	NA	SegRatio=-0.71,AbsMeanSigma=6.9,pvalue=2.02796196426178e-74,pvalueTTest=0.00238631099036434,
chrX	14868758	14868870	FANCB	FANCB00021	NA	1	-0.711881596891994	1	4.8200532288553e-15	1	4.8200532288553e-15	NA	NA	SegRatio=-0.71,AbsMeanSigma=6.9,pvalue=2.02796196426178e-74,pvalueTTest=0.00238631099036434,
chrX	14871063	14871174	FANCB	FANCB00022	NA	1	-0.711881596891994	1	4.8200532288553e-15	1	4.8200532288553e-15	NA	NA	SegRatio=-0.71,AbsMeanSigma=6.9,pvalue=2.02796196426178e-74,pvalueTTest=0.00238631099036434,
chrX	14871155	14871259	FANCB	FANCB00023	-0.640650364242302	1	-0.711881596891994	1	4.8200532288553e-15	1	4.8200532288553e-15	NA	NA	SegRatio=-0.71,AbsMeanSigma=6.9,pvalue=2.02796196426178e-74,pvalueTTest=0.00238631099036434,
chrX	14871204	14871313	FANCB	FANCB00024	-1.7654309948595	1	-0.711881596891994	1	4.8200532288553e-15	1	4.8200532288553e-15	q-value=1.58388053967851e-05, copies=0.5	NA	SegRatio=-0.71,AbsMeanSigma=6.9,pvalue=2.02796196426178e-74,pvalueTTest=0.00238631099036434,
chrX	14875926	14876038	FANCB	FANCB00025	-0.711881596891994	1	-0.711881596891994	1	4.8200532288553e-15	1	4.8200532288553e-15	NA	NA	SegRatio=-0.71,AbsMeanSigma=6.9,pvalue=2.02796196426178e-74,pvalueTTest=0.00238631099036434,
chrX	14876008	14876120	FANCB	FANCB00026	-0.801364589088331	1	-0.711881596891994	1	4.8200532288553e-15	1	4.8200532288553e-15	NA	NA	SegRatio=-0.71,AbsMeanSigma=6.9,pvalue=2.02796196426178e-74,pvalueTTest=0.00238631099036434,
chrX	14877269	14877379	FANCB	FANCB00027	-1.99241391330521	1	-0.788101199151292	1	4.8200532288553e-15	1	4.8200532288553e-15	q-value=4.50846358069855e-11, copies=0.5	NA	SegRatio=-0.79,AbsMeanSigma=5.17,pvalue=1.34110206591647e-42,pvalueTTest=0.00645679109070505,
chrX	14877356	14877461	FANCB	FANCB00028	-0.697871327319376	1	-0.788101199151292	1	4.8200532288553e-15	1	4.8200532288553e-15	NA	NA	SegRatio=-0.79,AbsMeanSigma=5.17,pvalue=1.34110206591647e-42,pvalueTTest=0.00645679109070505,
chrX	14877416	14877520	FANCB	FANCB00029	-0.800915087272435	1	-0.788101199151292	1	4.8200532288553e-15	1	4.8200532288553e-15	NA	NA	SegRatio=-0.79,AbsMeanSigma=5.17,pvalue=1.34110206591647e-42,pvalueTTest=0.00645679109070505,
chrX	14882657	14882775	FANCB	FANCB00030	-0.788101199151292	1	-0.788101199151292	1	4.8200532288553e-15	1	4.8200532288553e-15	NA	NA	SegRatio=-0.79,AbsMeanSigma=5.17,pvalue=1.34110206591647e-42,pvalueTTest=0.00645679109070505,
chrX	14882769	14882886	FANCB	FANCB00031	-0.473565321093427	1	-0.788101199151292	1	4.8200532288553e-15	1	4.8200532288553e-15	NA	NA	SegRatio=-0.79,AbsMeanSigma=5.17,pvalue=1.34110206591647e-42,pvalueTTest=0.00645679109070505,
chrX	14882810	14882925	FANCB	FANCB00032	-0.783745512650551	1	-0.788101199151292	1	4.8200532288553e-15	1	4.8200532288553e-15	NA	NA	SegRatio=-0.79,AbsMeanSigma=5.17,pvalue=1.34110206591647e-42,pvalueTTest=0.00645679109070505,
chrX	14882907	14883022	FANCB	FANCB00033	-1.92307814914722	1	-0.644603532473975	1	4.8200532288553e-15	1	4.8200532288553e-15	NA	NA	SegRatio=-0.64,AbsMeanSigma=4.65,pvalue=0,pvalueTTest=1.72843019569259e-76,
chrX	14883023	14883139	FANCB	FANCB00034	-0.898769404233536	1	-0.644603532473975	1	4.8200532288553e-15	1	4.8200532288553e-15	NA	NA	SegRatio=-0.64,AbsMeanSigma=4.65,pvalue=0,pvalueTTest=1.72843019569259e-76,
chrX	14883071	14883178	FANCB	FANCB00035	-0.671829117616452	1	-0.644603532473975	1	4.8200532288553e-15	1	4.8200532288553e-15	NA	NA	SegRatio=-0.64,AbsMeanSigma=4.65,pvalue=0,pvalueTTest=1.72843019569259e-76,
chrX	14883159	14883265	FANCB	FANCB00036	-0.639371219988709	1	-0.644603532473975	1	4.8200532288553e-15	1	4.8200532288553e-15	NA	NA	SegRatio=-0.64,AbsMeanSigma=4.65,pvalue=0,pvalueTTest=1.72843019569259e-76,
chrX	14883248	14883358	FANCB	FANCB00037	-1.27751390583769	1	-0.644603532473975	1	4.8200532288553e-15	1	4.8200532288553e-15	NA	NA	SegRatio=-0.64,AbsMeanSigma=4.65,pvalue=0,pvalueTTest=1.72843019569259e-76,
chrX	14883281	14883412	FANCB	FANCB00038	-1.35418062563677	1	-0.644603532473975	1	4.8200532288553e-15	1	4.8200532288553e-15	NA	NA	SegRatio=-0.64,AbsMeanSigma=4.65,pvalue=0,pvalueTTest=1.72843019569259e-76,
chrX	14883383	14883474	FANCB	FANCB00039	-0.893667635901606	1	-0.644603532473975	1	4.8200532288553e-15	1	4.8200532288553e-15	NA	NA	SegRatio=-0.64,AbsMeanSigma=4.65,pvalue=0,pvalueTTest=1.72843019569259e-76,
chrX	14883462	14883573	FANCB	FANCB00040	-0.730981687266145	1	-0.644603532473975	1	4.8200532288553e-15	1	4.8200532288553e-15	NA	NA	SegRatio=-0.64,AbsMeanSigma=4.65,pvalue=0,pvalueTTest=1.72843019569259e-76,
chrX	14883498	14883608	FANCB	FANCB00041	-0.644705339627618	1	-0.644603532473975	1	4.8200532288553e-15	1	4.8200532288553e-15	NA	NA	SegRatio=-0.64,AbsMeanSigma=4.65,pvalue=0,pvalueTTest=1.72843019569259e-76,
chrX	14883605	14883723	FANCB	FANCB00042	-0.570521583285316	1	-0.644603532473975	1	4.8200532288553e-15	1	4.8200532288553e-15	NA	NA	SegRatio=-0.64,AbsMeanSigma=4.65,pvalue=0,pvalueTTest=1.72843019569259e-76,
chrX	47058147	47058250	UBA1	UBA100001	-0.659904709109661	1	-0.644603532473975	1	7.44412161706516e-35	1	7.44412161706516e-35	NA	NA	SegRatio=-0.64,AbsMeanSigma=4.65,pvalue=0,pvalueTTest=1.72843019569259e-76,
chrX	47058189	47058310	UBA1	UBA100002	-0.62531646185863	1	-0.644603532473975	1	7.44412161706516e-35	1	7.44412161706516e-35	NA	NA	SegRatio=-0.64,AbsMeanSigma=4.65,pvalue=0,pvalueTTest=1.72843019569259e-76,
chrX	47058267	47058388	UBA1	UBA100003	-0.765828205432832	1	-0.644603532473975	1	7.44412161706516e-35	1	7.44412161706516e-35	NA	NA	SegRatio=-0.64,AbsMeanSigma=4.65,pvalue=0,pvalueTTest=1.72843019569259e-76,
chrX	47058423	47058539	UBA1	UBA100004	-0.40474073909797	1	-0.644603532473975	1	7.44412161706516e-35	1	7.44412161706516e-35	NA	NA	SegRatio=-0.64,AbsMeanSigma=4.65,pvalue=0,pvalueTTest=1.72843019569259e-76,
chrX	47058566	47058682	UBA1	UBA100005	-0.753180017191306	1	-0.644603532473975	1	7.44412161706516e-35	1	7.44412161706516e-35	NA	NA	SegRatio=-0.64,AbsMeanSigma=4.65,pvalue=0,pvalueTTest=1.72843019569259e-76,
chrX	47058662	47058779	UBA1	UBA100006	-0.620965510879434	1	-0.644603532473975	1	7.44412161706516e-35	1	7.44412161706516e-35	NA	NA	SegRatio=-0.64,AbsMeanSigma=4.65,pvalue=0,pvalueTTest=1.72843019569259e-76,
chrX	47058771	47058875	UBA1	UBA100007	-0.836438271991864	1	-0.644603532473975	1	7.44412161706516e-35	1	7.44412161706516e-35	NA	NA	SegRatio=-0.64,AbsMeanSigma=4.65,pvalue=0,pvalueTTest=1.72843019569259e-76,
chrX	47058875	47058993	UBA1	UBA100008	-0.44655998599422	1	-0.644603532473975	1	7.44412161706516e-35	1	7.44412161706516e-35	NA	NA	SegRatio=-0.64,AbsMeanSigma=4.65,pvalue=0,pvalueTTest=1.72843019569259e-76,
chrX	47058966	47059062	UBA1	UBA100009	-0.642113514282956	1	-0.644603532473975	1	7.44412161706516e-35	1	7.44412161706516e-35	NA	NA	SegRatio=-0.64,AbsMeanSigma=4.65,pvalue=0,pvalueTTest=1.72843019569259e-76,
chrX	47060245	47060360	UBA1	UBA100010	-0.590519389300957	1	-0.644603532473975	1	7.44412161706516e-35	1	7.44412161706516e-35	NA	NA	SegRatio=-0.64,AbsMeanSigma=4.65,pvalue=0,pvalueTTest=1.72843019569259e-76,
chrX	47060354	47060461	UBA1	UBA100011	-1.02849034161972	1	-0.644603532473975	1	7.44412161706516e-35	1	7.44412161706516e-35	NA	NA	SegRatio=-0.64,AbsMeanSigma=4.65,pvalue=0,pvalueTTest=1.72843019569259e-76,
chrX	47060595	47060712	UBA1	UBA100012	NA	1	-0.644603532473975	1	7.44412161706516e-35	1	7.44412161706516e-35	NA	NA	SegRatio=-0.64,AbsMeanSigma=4.65,pvalue=0,pvalueTTest=1.72843019569259e-76,
chrX	47060697	47060809	UBA1	UBA100013	-1.23023741413692	1	-0.644603532473975	1	7.44412161706516e-35	1	7.44412161706516e-35	q-value=0.00043915426834504, copies=0.5	NA	SegRatio=-0.64,AbsMeanSigma=4.65,pvalue=0,pvalueTTest=1.72843019569259e-76,
chrX	47060836	47060954	UBA1	UBA100014	-0.413144545974237	1	-0.644603532473975	1	7.44412161706516e-35	1	7.44412161706516e-35	NA	NA	SegRatio=-0.64,AbsMeanSigma=4.65,pvalue=0,pvalueTTest=1.72843019569259e-76,
chrX	47060880	47060995	UBA1	UBA100015	-0.792762397808032	1	-0.644603532473975	1	7.44412161706516e-35	1	7.44412161706516e-35	NA	NA	SegRatio=-0.64,AbsMeanSigma=4.65,pvalue=0,pvalueTTest=1.72843019569259e-76,
chrX	47060987	47061107	UBA1	UBA100016	-0.513829665402219	1	-0.644603532473975	1	7.44412161706516e-35	1	7.44412161706516e-35	NA	NA	SegRatio=-0.64,AbsMeanSigma=4.65,pvalue=0,pvalueTTest=1.72843019569259e-76,
chrX	47061533	47061652	UBA1	UBA100017	-0.629037724014846	1	-0.644603532473975	1	7.44412161706516e-35	1	7.44412161706516e-35	NA	NA	SegRatio=-0.64,AbsMeanSigma=4.65,pvalue=0,pvalueTTest=1.72843019569259e-76,
chrX	47061592	47061706	UBA1	UBA100018	-0.551720937193816	1	-0.644603532473975	1	7.44412161706516e-35	1	7.44412161706516e-35	NA	NA	SegRatio=-0.64,AbsMeanSigma=4.65,pvalue=0,pvalueTTest=1.72843019569259e-76,
chrX	47061663	47061777	UBA1	UBA100019	-0.78451998566608	1	-0.644603532473975	1	7.44412161706516e-35	1	7.44412161706516e-35	NA	NA	SegRatio=-0.64,AbsMeanSigma=4.65,pvalue=0,pvalueTTest=1.72843019569259e-76,
chrX	47061740	47061858	UBA1	UBA100020	-0.561557057141487	1	-0.644603532473975	1	7.44412161706516e-35	1	7.44412161706516e-35	NA	NA	SegRatio=-0.64,AbsMeanSigma=4.65,pvalue=0,pvalueTTest=1.72843019569259e-76,
chrX	47061784	47061896	UBA1	UBA100021	-0.627068005785579	1	-0.644603532473975	1	7.44412161706516e-35	1	7.44412161706516e-35	NA	NA	SegRatio=-0.64,AbsMeanSigma=4.65,pvalue=0,pvalueTTest=1.72843019569259e-76,
chrX	47061878	47061997	UBA1	UBA100022	-0.773117742943119	1	-0.644603532473975	1	7.44412161706516e-35	1	7.44412161706516e-35	NA	NA	SegRatio=-0.64,AbsMeanSigma=4.65,pvalue=0,pvalueTTest=1.72843019569259e-76,
chrX	47062010	47062130	UBA1	UBA100023	-0.550458595386837	1	-0.644603532473975	1	7.44412161706516e-35	1	7.44412161706516e-35	NA	NA	SegRatio=-0.64,AbsMeanSigma=4.65,pvalue=0,pvalueTTest=1.72843019569259e-76,
chrX	47062113	47062202	UBA1	UBA100024	-0.896367779253597	1	-0.644603532473975	1	7.44412161706516e-35	1	7.44412161706516e-35	NA	NA	SegRatio=-0.64,AbsMeanSigma=4.65,pvalue=0,pvalueTTest=1.72843019569259e-76,
chrX	47062182	47062296	UBA1	UBA100025	-0.706577185216055	1	-0.644603532473975	1	7.44412161706516e-35	1	7.44412161706516e-35	NA	NA	SegRatio=-0.64,AbsMeanSigma=4.65,pvalue=0,pvalueTTest=1.72843019569259e-76,
chrX	47062310	47062424	UBA1	UBA100026	-0.721837104160165	1	-0.644603532473975	1	7.44412161706516e-35	1	7.44412161706516e-35	NA	NA	SegRatio=-0.64,AbsMeanSigma=4.65,pvalue=0,pvalueTTest=1.72843019569259e-76,
chrX	47062384	47062502	UBA1	UBA100027	-0.39060856707477	1	-0.644603532473975	1	7.44412161706516e-35	1	7.44412161706516e-35	NA	NA	SegRatio=-0.64,AbsMeanSigma=4.65,pvalue=0,pvalueTTest=1.72843019569259e-76,
chrX	47062451	47062570	UBA1	UBA100028	-0.934431273929952	1	-0.644603532473975	1	7.44412161706516e-35	1	7.44412161706516e-35	NA	NA	SegRatio=-0.64,AbsMeanSigma=4.65,pvalue=0,pvalueTTest=1.72843019569259e-76,
chrX	47062569	47062685	UBA1	UBA100029	-0.655369174375566	1	-0.644603532473975	1	7.44412161706516e-35	1	7.44412161706516e-35	NA	NA	SegRatio=-0.64,AbsMeanSigma=4.65,pvalue=0,pvalueTTest=1.72843019569259e-76,
chrX	47062898	47063013	UBA1	UBA100030	-0.737283551547769	1	-0.644603532473975	1	7.44412161706516e-35	1	7.44412161706516e-35	NA	NA	SegRatio=-0.64,AbsMeanSigma=4.65,pvalue=0,pvalueTTest=1.72843019569259e-76,
chrX	47062977	47063095	UBA1	UBA100031	-0.644603532473975	1	-0.644603532473975	1	7.44412161706516e-35	1	7.44412161706516e-35	NA	NA	SegRatio=-0.64,AbsMeanSigma=4.65,pvalue=0,pvalueTTest=1.72843019569259e-76,
chrX	47063068	47063206	UBA1	UBA100032	-0.841913659981904	1	-0.644603532473975	1	7.44412161706516e-35	1	7.44412161706516e-35	NA	NA	SegRatio=-0.64,AbsMeanSigma=4.65,pvalue=0,pvalueTTest=1.72843019569259e-76,
chrX	47065284	47065392	UBA1	UBA100033	-0.55764690894563	1	-0.644603532473975	1	7.44412161706516e-35	1	7.44412161706516e-35	NA	NA	SegRatio=-0.64,AbsMeanSigma=4.65,pvalue=0,pvalueTTest=1.72843019569259e-76,
chrX	47065347	47065463	UBA1	UBA100034	-0.612641637929792	1	-0.644603532473975	1	7.44412161706516e-35	1	7.44412161706516e-35	NA	NA	SegRatio=-0.64,AbsMeanSigma=4.65,pvalue=0,pvalueTTest=1.72843019569259e-76,
chrX	47065454	47065570	UBA1	UBA100035	-0.403813054490263	1	-0.644603532473975	1	7.44412161706516e-35	1	7.44412161706516e-35	NA	NA	SegRatio=-0.64,AbsMeanSigma=4.65,pvalue=0,pvalueTTest=1.72843019569259e-76,
chrX	47065610	47065719	UBA1	UBA100036	-0.567028804801817	1	-0.644603532473975	1	7.44412161706516e-35	1	7.44412161706516e-35	NA	NA	SegRatio=-0.64,AbsMeanSigma=4.65,pvalue=0,pvalueTTest=1.72843019569259e-76,
chrX	47065678	47065796	UBA1	UBA100037	-0.527719675618167	1	-0.644603532473975	1	7.44412161706516e-35	1	7.44412161706516e-35	NA	NA	SegRatio=-0.64,AbsMeanSigma=4.65,pvalue=0,pvalueTTest=1.72843019569259e-76,
chrX	47065752	47065846	UBA1	UBA100038	-0.643858642682011	1	-0.644603532473975	1	7.44412161706516e-35	1	7.44412161706516e-35	NA	NA	SegRatio=-0.64,AbsMeanSigma=4.65,pvalue=0,pvalueTTest=1.72843019569259e-76,
chrX	47065828	47065942	UBA1	UBA100039	-0.691311456203198	1	-0.644603532473975	1	7.44412161706516e-35	1	7.44412161706516e-35	NA	NA	SegRatio=-0.64,AbsMeanSigma=4.65,pvalue=0,pvalueTTest=1.72843019569259e-76,
chrX	47068952	47069068	UBA1	UBA100040	-0.463740507022748	1	-0.644603532473975	1	7.44412161706516e-35	1	7.44412161706516e-35	NA	NA	SegRatio=-0.64,AbsMeanSigma=4.65,pvalue=0,pvalueTTest=1.72843019569259e-76,
chrX	47069043	47069159	UBA1	UBA100041	-0.809269876879796	1	-0.644603532473975	1	7.44412161706516e-35	1	7.44412161706516e-35	NA	NA	SegRatio=-0.64,AbsMeanSigma=4.65,pvalue=0,pvalueTTest=1.72843019569259e-76,
chrX	47069245	47069365	UBA1	UBA100042	-0.667578709996102	1	-0.644603532473975	1	7.44412161706516e-35	1	7.44412161706516e-35	NA	NA	SegRatio=-0.64,AbsMeanSigma=4.65,pvalue=0,pvalueTTest=1.72843019569259e-76,
chrX	47069353	47069473	UBA1	UBA100043	-1.02846584996745	1	-0.644603532473975	1	7.44412161706516e-35	1	7.44412161706516e-35	NA	NA	SegRatio=-0.64,AbsMeanSigma=4.65,pvalue=0,pvalueTTest=1.72843019569259e-76,
chrX	47069483	47069595	UBA1	UBA100044	-0.521571459261509	1	-0.644603532473975	1	7.44412161706516e-35	1	7.44412161706516e-35	NA	NA	SegRatio=-0.64,AbsMeanSigma=4.65,pvalue=0,pvalueTTest=1.72843019569259e-76,
chrX	47070208	47070325	UBA1	UBA100045	-0.580969599188181	1	-0.644603532473975	1	7.44412161706516e-35	1	7.44412161706516e-35	NA	NA	SegRatio=-0.64,AbsMeanSigma=4.65,pvalue=0,pvalueTTest=1.72843019569259e-76,
chrX	47070325	47070441	UBA1	UBA100046	-0.709886464578534	1	-0.644603532473975	1	7.44412161706516e-35	1	7.44412161706516e-35	NA	NA	SegRatio=-0.64,AbsMeanSigma=4.65,pvalue=0,pvalueTTest=1.72843019569259e-76,
chrX	47070409	47070526	UBA1	UBA100047	-0.646141994133679	1	-0.644603532473975	1	7.44412161706516e-35	1	7.44412161706516e-35	NA	NA	SegRatio=-0.64,AbsMeanSigma=4.65,pvalue=0,pvalueTTest=1.72843019569259e-76,
chrX	47070456	47070574	UBA1	UBA100048	-0.494119776660731	1	-0.644603532473975	1	7.44412161706516e-35	1	7.44412161706516e-35	NA	NA	SegRatio=-0.64,AbsMeanSigma=4.65,pvalue=0,pvalueTTest=1.72843019569259e-76,
chrX	47070539	47070629	UBA1	UBA100049	-0.963211533204799	1	-0.644603532473975	1	7.44412161706516e-35	1	7.44412161706516e-35	NA	NA	SegRatio=-0.64,AbsMeanSigma=4.65,pvalue=0,pvalueTTest=1.72843019569259e-76,
chrX	47070629	47070750	UBA1	UBA100050	-0.886067764524548	1	-0.644603532473975	1	7.44412161706516e-35	1	7.44412161706516e-35	NA	NA	SegRatio=-0.64,AbsMeanSigma=4.65,pvalue=0,pvalueTTest=1.72843019569259e-76,
chrX	47071780	47071894	UBA1	UBA100051	-0.429458298085311	1	-0.644603532473975	1	7.44412161706516e-35	1	7.44412161706516e-35	NA	NA	SegRatio=-0.64,AbsMeanSigma=4.65,pvalue=0,pvalueTTest=1.72843019569259e-76,
chrX	47071883	47072001	UBA1	UBA100052	-0.421880107538641	1	-0.644603532473975	1	7.44412161706516e-35	1	7.44412161706516e-35	NA	NA	SegRatio=-0.64,AbsMeanSigma=4.65,pvalue=0,pvalueTTest=1.72843019569259e-76,
chrX	47072112	47072227	UBA1	UBA100053	-0.530306674192008	1	-0.644603532473975	1	7.44412161706516e-35	1	7.44412161706516e-35	NA	NA	SegRatio=-0.64,AbsMeanSigma=4.65,pvalue=0,pvalueTTest=1.72843019569259e-76,
chrX	47072209	47072327	UBA1	UBA100054	-0.607148400577851	1	-0.644603532473975	1	7.44412161706516e-35	1	7.44412161706516e-35	NA	NA	SegRatio=-0.64,AbsMeanSigma=4.65,pvalue=0,pvalueTTest=1.72843019569259e-76,
chrX	47072349	47072464	UBA1	UBA100055	-0.514705951767909	1	-0.644603532473975	1	7.44412161706516e-35	1	7.44412161706516e-35	NA	NA	SegRatio=-0.64,AbsMeanSigma=4.65,pvalue=0,pvalueTTest=1.72843019569259e-76,
chrX	47072393	47072511	UBA1	UBA100056	-0.481095723511323	1	-0.644603532473975	1	7.44412161706516e-35	1	7.44412161706516e-35	NA	NA	SegRatio=-0.64,AbsMeanSigma=4.65,pvalue=0,pvalueTTest=1.72843019569259e-76,
chrX	47072510	47072629	UBA1	UBA100057	-0.463461418771988	1	-0.644603532473975	1	7.44412161706516e-35	1	7.44412161706516e-35	NA	NA	SegRatio=-0.64,AbsMeanSigma=4.65,pvalue=0,pvalueTTest=1.72843019569259e-76,
chrX	47073703	47073809	UBA1	UBA100058	-0.673644637507828	1	-0.644603532473975	1	7.44412161706516e-35	1	7.44412161706516e-35	NA	NA	SegRatio=-0.64,AbsMeanSigma=4.65,pvalue=0,pvalueTTest=1.72843019569259e-76,
chrX	47073808	47073927	UBA1	UBA100059	-0.490308565695185	1	-0.644603532473975	1	7.44412161706516e-35	1	7.44412161706516e-35	NA	NA	SegRatio=-0.64,AbsMeanSigma=4.65,pvalue=0,pvalueTTest=1.72843019569259e-76,
chrX	47073919	47074037	UBA1	UBA100060	-0.237624538645412	1	-0.644603532473975	1	7.44412161706516e-35	1	7.44412161706516e-35	NA	NA	SegRatio=-0.64,AbsMeanSigma=4.65,pvalue=0,pvalueTTest=1.72843019569259e-76,
chrX	47074028	47074136	UBA1	UBA100061	-0.673464526419019	1	-0.644603532473975	1	7.44412161706516e-35	1	7.44412161706516e-35	NA	NA	SegRatio=-0.64,AbsMeanSigma=4.65,pvalue=0,pvalueTTest=1.72843019569259e-76,
chrX	47074147	47074261	UBA1	UBA100062	-0.626909864162069	1	-0.644603532473975	1	7.44412161706516e-35	1	7.44412161706516e-35	NA	NA	SegRatio=-0.64,AbsMeanSigma=4.65,pvalue=0,pvalueTTest=1.72843019569259e-76,
chrX	47074210	47074302	UBA1	UBA100063	-0.572068271777686	1	-0.644603532473975	1	7.44412161706516e-35	1	7.44412161706516e-35	NA	NA	SegRatio=-0.64,AbsMeanSigma=4.65,pvalue=0,pvalueTTest=1.72843019569259e-76,
chrX	47074303	47074424	UBA1	UBA100064	-0.360609394772916	1	-0.644603532473975	1	7.44412161706516e-35	1	7.44412161706516e-35	NA	NA	SegRatio=-0.64,AbsMeanSigma=4.65,pvalue=0,pvalueTTest=1.72843019569259e-76,
chrX	48649478	48649595	GATA1	GATA100001	NA	1	-0.644603532473975	1	7.96974721379069e-08	1	7.96974721379069e-08	NA	NA	SegRatio=-0.64,AbsMeanSigma=4.65,pvalue=0,pvalueTTest=1.72843019569259e-76,
chrX	48649584	48649743	GATA1	GATA100002.GATA100003	NA	1	-0.644603532473975	1	7.96974721379069e-08	1	7.96974721379069e-08	NA	NA	SegRatio=-0.64,AbsMeanSigma=4.65,pvalue=0,pvalueTTest=1.72843019569259e-76,
chrX	48649739	48649860	GATA1	GATA100004	-0.718898081792414	1	-0.644603532473975	1	7.96974721379069e-08	1	7.96974721379069e-08	NA	NA	SegRatio=-0.64,AbsMeanSigma=4.65,pvalue=0,pvalueTTest=1.72843019569259e-76,
chrX	48650210	48650272	GATA1	GATA100005	NA	1	-0.644603532473975	1	7.96974721379069e-08	1	7.96974721379069e-08	NA	NA	SegRatio=-0.64,AbsMeanSigma=4.65,pvalue=0,pvalueTTest=1.72843019569259e-76,
chrX	48650273	48650390	GATA1	GATA100006	-0.697856744788723	1	-0.644603532473975	1	7.96974721379069e-08	1	7.96974721379069e-08	NA	NA	SegRatio=-0.64,AbsMeanSigma=4.65,pvalue=0,pvalueTTest=1.72843019569259e-76,
chrX	48650361	48650431	GATA1	GATA100007	-0.554669466081033	1	-0.644603532473975	1	7.96974721379069e-08	1	7.96974721379069e-08	NA	NA	SegRatio=-0.64,AbsMeanSigma=4.65,pvalue=0,pvalueTTest=1.72843019569259e-76,
chrX	48650408	48650524	GATA1	GATA100008	-0.684550441899678	1	-0.644603532473975	1	7.96974721379069e-08	1	7.96974721379069e-08	NA	NA	SegRatio=-0.64,AbsMeanSigma=4.65,pvalue=0,pvalueTTest=1.72843019569259e-76,
chrX	48650513	48650621	GATA1	GATA100009	-0.497943499212126	1	-0.644603532473975	1	7.96974721379069e-08	1	7.96974721379069e-08	NA	NA	SegRatio=-0.64,AbsMeanSigma=4.65,pvalue=0,pvalueTTest=1.72843019569259e-76,
chrX	48650584	48650679	GATA1	GATA100010	-0.631889521647926	1	-0.644603532473975	1	7.96974721379069e-08	1	7.96974721379069e-08	NA	NA	SegRatio=-0.64,AbsMeanSigma=4.65,pvalue=0,pvalueTTest=1.72843019569259e-76,
chrX	48650691	48650795	GATA1	GATA100011	-0.908749684970543	1	-0.644603532473975	1	7.96974721379069e-08	1	7.96974721379069e-08	NA	NA	SegRatio=-0.64,AbsMeanSigma=4.65,pvalue=0,pvalueTTest=1.72843019569259e-76,
chrX	48650748	48650862	GATA1	GATA100012	-1.00213585724528	1	-0.644603532473975	1	7.96974721379069e-08	1	7.96974721379069e-08	NA	NA	SegRatio=-0.64,AbsMeanSigma=4.65,pvalue=0,pvalueTTest=1.72843019569259e-76,
chrX	48650844	48650956	GATA1	GATA100013	-0.415535625977719	1	-0.644603532473975	1	7.96974721379069e-08	1	7.96974721379069e-08	NA	NA	SegRatio=-0.64,AbsMeanSigma=4.65,pvalue=0,pvalueTTest=1.72843019569259e-76,
chrX	48651491	48651597	GATA1	GATA100014	-0.705468863645355	1	-0.644603532473975	1	7.96974721379069e-08	1	7.96974721379069e-08	NA	NA	SegRatio=-0.64,AbsMeanSigma=4.65,pvalue=0,pvalueTTest=1.72843019569259e-76,
chrX	48651581	48651689	GATA1	GATA100015	-0.30546666798263	1	-0.644603532473975	1	7.96974721379069e-08	1	7.96974721379069e-08	NA	NA	SegRatio=-0.64,AbsMeanSigma=4.65,pvalue=0,pvalueTTest=1.72843019569259e-76,
chrX	48651650	48651742	GATA1	GATA100016	-0.886931954526457	1	-0.644603532473975	1	7.96974721379069e-08	1	7.96974721379069e-08	NA	NA	SegRatio=-0.64,AbsMeanSigma=4.65,pvalue=0,pvalueTTest=1.72843019569259e-76,
chrX	48652121	48652231	GATA1	GATA100017	-0.662216339715851	1	-0.644603532473975	1	7.96974721379069e-08	1	7.96974721379069e-08	NA	NA	SegRatio=-0.64,AbsMeanSigma=4.65,pvalue=0,pvalueTTest=1.72843019569259e-76,
chrX	48652229	48652351	GATA1	GATA100018	-0.545078283181093	1	-0.644603532473975	1	7.96974721379069e-08	1	7.96974721379069e-08	NA	NA	SegRatio=-0.64,AbsMeanSigma=4.65,pvalue=0,pvalueTTest=1.72843019569259e-76,
chrX	48652336	48652454	GATA1	GATA100019	NA	1	-0.644603532473975	1	7.96974721379069e-08	1	7.96974721379069e-08	NA	NA	SegRatio=-0.64,AbsMeanSigma=4.65,pvalue=0,pvalueTTest=1.72843019569259e-76,
chrX	48652417	48652541	GATA1	GATA100020	-0.605863291841262	1	-0.644603532473975	1	7.96974721379069e-08	1	7.96974721379069e-08	NA	NA	SegRatio=-0.64,AbsMeanSigma=4.65,pvalue=0,pvalueTTest=1.72843019569259e-76,
chrX	48652489	48652607	GATA1	GATA100021	-0.586389687065386	1	-0.644603532473975	1	7.96974721379069e-08	1	7.96974721379069e-08	NA	NA	SegRatio=-0.64,AbsMeanSigma=4.65,pvalue=0,pvalueTTest=1.72843019569259e-76,
chrX	77227092	77227212	ATP7A	ATP7A00001	-0.914153482165559	1	-0.644603532473975	1	2.11534635040816e-39	1	2.11534635040816e-39	NA	NA	SegRatio=-0.64,AbsMeanSigma=4.65,pvalue=0,pvalueTTest=1.72843019569259e-76,
chrX	77227210	77227327	ATP7A	ATP7A00002	-0.770082279627682	1	-0.644603532473975	1	2.11534635040816e-39	1	2.11534635040816e-39	NA	NA	SegRatio=-0.64,AbsMeanSigma=4.65,pvalue=0,pvalueTTest=1.72843019569259e-76,
chrX	77243672	77243790	ATP7A	ATP7A00003	-1.9909496568844	1	-0.644603532473975	1	2.11534635040816e-39	1	2.11534635040816e-39	q-value=7.19445226051851e-06, copies=0.5	NA	SegRatio=-0.64,AbsMeanSigma=4.65,pvalue=0,pvalueTTest=1.72843019569259e-76,
chrX	77243746	77243860	ATP7A	ATP7A00004	-0.58889688543746	1	-0.644603532473975	1	2.11534635040816e-39	1	2.11534635040816e-39	NA	NA	SegRatio=-0.64,AbsMeanSigma=4.65,pvalue=0,pvalueTTest=1.72843019569259e-76,
chrX	77243804	77243916	ATP7A	ATP7A00005	-0.661289267477903	1	-0.644603532473975	1	2.11534635040816e-39	1	2.11534635040816e-39	NA	NA	SegRatio=-0.64,AbsMeanSigma=4.65,pvalue=0,pvalueTTest=1.72843019569259e-76,
chrX	77243909	77244027	ATP7A	ATP7A00006	-0.62444906448842	1	-0.644603532473975	1	2.11534635040816e-39	1	2.11534635040816e-39	NA	NA	SegRatio=-0.64,AbsMeanSigma=4.65,pvalue=0,pvalueTTest=1.72843019569259e-76,
chrX	77244012	77244123	ATP7A	ATP7A00007	-0.676554814534196	1	-0.644603532473975	1	2.11534635040816e-39	1	2.11534635040816e-39	NA	NA	SegRatio=-0.64,AbsMeanSigma=4.65,pvalue=0,pvalueTTest=1.72843019569259e-76,
chrX	77244108	77244204	ATP7A	ATP7A00008	-0.552992677182086	1	-0.644603532473975	1	2.11534635040816e-39	1	2.11534635040816e-39	NA	NA	SegRatio=-0.64,AbsMeanSigma=4.65,pvalue=0,pvalueTTest=1.72843019569259e-76,
chrX	77244179	77244293	ATP7A	ATP7A00009	-0.628341094218587	1	-0.644603532473975	1	2.11534635040816e-39	1	2.11534635040816e-39	NA	NA	SegRatio=-0.64,AbsMeanSigma=4.65,pvalue=0,pvalueTTest=1.72843019569259e-76,
chrX	77244697	77244814	ATP7A	ATP7A00010	-1.16560370497249	1	-0.644603532473975	1	2.11534635040816e-39	1	2.11534635040816e-39	NA	NA	SegRatio=-0.64,AbsMeanSigma=4.65,pvalue=0,pvalueTTest=1.72843019569259e-76,
chrX	77244790	77244905	ATP7A	ATP7A00011	-0.480535365837463	1	-0.644603532473975	1	2.11534635040816e-39	1	2.11534635040816e-39	NA	NA	SegRatio=-0.64,AbsMeanSigma=4.65,pvalue=0,pvalueTTest=1.72843019569259e-76,
chrX	77244906	77245018	ATP7A	ATP7A00012	-0.632456257847011	1	-0.644603532473975	1	2.11534635040816e-39	1	2.11534635040816e-39	NA	NA	SegRatio=-0.64,AbsMeanSigma=4.65,pvalue=0,pvalueTTest=1.72843019569259e-76,
chrX	77244996	77245084	ATP7A	ATP7A00013	NA	1	-0.644603532473975	1	2.11534635040816e-39	1	2.11534635040816e-39	NA	NA	SegRatio=-0.64,AbsMeanSigma=4.65,pvalue=0,pvalueTTest=1.72843019569259e-76,
chrX	77245079	77245195	ATP7A	ATP7A00014	-0.58749177824494	1	-0.644603532473975	1	2.11534635040816e-39	1	2.11534635040816e-39	NA	NA	SegRatio=-0.64,AbsMeanSigma=4.65,pvalue=0,pvalueTTest=1.72843019569259e-76,
chrX	77245186	77245295	ATP7A	ATP7A00015	-0.644931126191692	1	-0.644603532473975	1	2.11534635040816e-39	1	2.11534635040816e-39	NA	NA	SegRatio=-0.64,AbsMeanSigma=4.65,pvalue=0,pvalueTTest=1.72843019569259e-76,
chrX	77245295	77245411	ATP7A	ATP7A00016	-0.631772614756915	1	-0.644603532473975	1	2.11534635040816e-39	1	2.11534635040816e-39	NA	NA	SegRatio=-0.64,AbsMeanSigma=4.65,pvalue=0,pvalueTTest=1.72843019569259e-76,
chrX	77245412	77245529	ATP7A	ATP7A00017	-0.790760822852052	1	-0.644603532473975	1	2.11534635040816e-39	1	2.11534635040816e-39	NA	NA	SegRatio=-0.64,AbsMeanSigma=4.65,pvalue=0,pvalueTTest=1.72843019569259e-76,
chrX	77253892	77253993	ATP7A	ATP7A00018	-0.641067261812941	1	-0.644603532473975	1	2.11534635040816e-39	1	2.11534635040816e-39	NA	NA	SegRatio=-0.64,AbsMeanSigma=4.65,pvalue=0,pvalueTTest=1.72843019569259e-76,
chrX	77253976	77254071	ATP7A	ATP7A00019	-0.629714916843926	1	-0.644603532473975	1	2.11534635040816e-39	1	2.11534635040816e-39	NA	NA	SegRatio=-0.64,AbsMeanSigma=4.65,pvalue=0,pvalueTTest=1.72843019569259e-76,
chrX	77254070	77254181	ATP7A	ATP7A00020	-0.59086282584407	1	-0.644603532473975	1	2.11534635040816e-39	1	2.11534635040816e-39	NA	NA	SegRatio=-0.64,AbsMeanSigma=4.65,pvalue=0,pvalueTTest=1.72843019569259e-76,
chrX	77254179	77254297	ATP7A	ATP7A00021	-0.905193898807719	1	-0.644603532473975	1	2.11534635040816e-39	1	2.11534635040816e-39	NA	NA	SegRatio=-0.64,AbsMeanSigma=4.65,pvalue=0,pvalueTTest=1.72843019569259e-76,
chrX	77258596	77258711	ATP7A	ATP7A00022	-0.644966857369396	1	-0.644603532473975	1	2.11534635040816e-39	1	2.11534635040816e-39	NA	NA	SegRatio=-0.64,AbsMeanSigma=4.65,pvalue=0,pvalueTTest=1.72843019569259e-76,
chrX	77258668	77258782	ATP7A	ATP7A00023	-0.766592209798381	1	-0.644603532473975	1	2.11534635040816e-39	1	2.11534635040816e-39	NA	NA	SegRatio=-0.64,AbsMeanSigma=4.65,pvalue=0,pvalueTTest=1.72843019569259e-76,
chrX	77264557	77264664	ATP7A	ATP7A00024	-0.848404950152841	1	-0.644603532473975	1	2.11534635040816e-39	1	2.11534635040816e-39	NA	NA	SegRatio=-0.64,AbsMeanSigma=4.65,pvalue=0,pvalueTTest=1.72843019569259e-76,
chrX	77264632	77264749	ATP7A	ATP7A00025	-0.743919357057913	1	-0.644603532473975	1	2.11534635040816e-39	1	2.11534635040816e-39	NA	NA	SegRatio=-0.64,AbsMeanSigma=4.65,pvalue=0,pvalueTTest=1.72843019569259e-76,
chrX	77264732	77264827	ATP7A	ATP7A00026	-0.679690453739937	1	-0.644603532473975	1	2.11534635040816e-39	1	2.11534635040816e-39	NA	NA	SegRatio=-0.64,AbsMeanSigma=4.65,pvalue=0,pvalueTTest=1.72843019569259e-76,
chrX	77266602	77266711	ATP7A	ATP7A00027	-0.656680747380277	1	-0.644603532473975	1	2.11534635040816e-39	1	2.11534635040816e-39	NA	NA	SegRatio=-0.64,AbsMeanSigma=4.65,pvalue=0,pvalueTTest=1.72843019569259e-76,
chrX	77266707	77266842	ATP7A	ATP7A00028	-0.78211861417665	1	-0.644603532473975	1	2.11534635040816e-39	1	2.11534635040816e-39	NA	NA	SegRatio=-0.64,AbsMeanSigma=4.65,pvalue=0,pvalueTTest=1.72843019569259e-76,
chrX	77266914	77267026	ATP7A	ATP7A00029	-0.727722596415052	1	-0.644603532473975	1	2.11534635040816e-39	1	2.11534635040816e-39	NA	NA	SegRatio=-0.64,AbsMeanSigma=4.65,pvalue=0,pvalueTTest=1.72843019569259e-76,
chrX	77266969	77267087	ATP7A	ATP7A00030	-1.00118289864692	1	-0.644603532473975	1	2.11534635040816e-39	1	2.11534635040816e-39	NA	NA	SegRatio=-0.64,AbsMeanSigma=4.65,pvalue=0,pvalueTTest=1.72843019569259e-76,
chrX	77267052	77267167	ATP7A	ATP7A00031	-0.64352487622719	1	-0.644603532473975	1	2.11534635040816e-39	1	2.11534635040816e-39	NA	NA	SegRatio=-0.64,AbsMeanSigma=4.65,pvalue=0,pvalueTTest=1.72843019569259e-76,
chrX	77267143	77267253	ATP7A	ATP7A00032	-0.533575249516342	1	-0.644603532473975	1	2.11534635040816e-39	1	2.11534635040816e-39	NA	NA	SegRatio=-0.64,AbsMeanSigma=4.65,pvalue=0,pvalueTTest=1.72843019569259e-76,
chrX	77268298	77268413	ATP7A	ATP7A00033	-2.82361093618122	1	-0.644603532473975	1	2.11534635040816e-39	1	2.11534635040816e-39	NA	NA	SegRatio=-0.64,AbsMeanSigma=4.65,pvalue=0,pvalueTTest=1.72843019569259e-76,
chrX	77268399	77268508	ATP7A	ATP7A00034	-0.659174541170667	1	-0.644603532473975	1	2.11534635040816e-39	1	2.11534635040816e-39	NA	NA	SegRatio=-0.64,AbsMeanSigma=4.65,pvalue=0,pvalueTTest=1.72843019569259e-76,
chrX	77268489	77268603	ATP7A	ATP7A00035	-0.544318801406543	1	-0.644603532473975	1	2.11534635040816e-39	1	2.11534635040816e-39	NA	NA	SegRatio=-0.64,AbsMeanSigma=4.65,pvalue=0,pvalueTTest=1.72843019569259e-76,
chrX	77268526	77268640	ATP7A	ATP7A00036	-0.655583462229643	1	-0.644603532473975	1	2.11534635040816e-39	1	2.11534635040816e-39	NA	NA	SegRatio=-0.64,AbsMeanSigma=4.65,pvalue=0,pvalueTTest=1.72843019569259e-76,
chrX	77270087	77270196	ATP7A	ATP7A00037	-1.26362370811121	1	-0.644603532473975	1	2.11534635040816e-39	1	2.11534635040816e-39	q-value=0.000222853278253557, copies=0.5	NA	SegRatio=-0.64,AbsMeanSigma=4.65,pvalue=0,pvalueTTest=1.72843019569259e-76,
chrX	77270169	77270255	ATP7A	ATP7A00038	-0.664595162957299	1	-0.644603532473975	1	2.11534635040816e-39	1	2.11534635040816e-39	NA	NA	SegRatio=-0.64,AbsMeanSigma=4.65,pvalue=0,pvalueTTest=1.72843019569259e-76,
chrX	77270235	77270342	ATP7A	ATP7A00039	NA	1	-0.644603532473975	1	2.11534635040816e-39	1	2.11534635040816e-39	NA	NA	SegRatio=-0.64,AbsMeanSigma=4.65,pvalue=0,pvalueTTest=1.72843019569259e-76,
chrX	77271226	77271332	ATP7A	ATP7A00040	-0.757255744544321	1	-0.644603532473975	1	2.11534635040816e-39	1	2.11534635040816e-39	NA	NA	SegRatio=-0.64,AbsMeanSigma=4.65,pvalue=0,pvalueTTest=1.72843019569259e-76,
chrX	77271267	77271369	ATP7A	ATP7A00041	-0.663157074122521	1	-0.644603532473975	1	2.11534635040816e-39	1	2.11534635040816e-39	NA	NA	SegRatio=-0.64,AbsMeanSigma=4.65,pvalue=0,pvalueTTest=1.72843019569259e-76,
chrX	77271318	77271419	ATP7A	ATP7A00042	-0.560192292869945	1	-0.644603532473975	1	2.11534635040816e-39	1	2.11534635040816e-39	NA	NA	SegRatio=-0.64,AbsMeanSigma=4.65,pvalue=0,pvalueTTest=1.72843019569259e-76,
chrX	77275715	77275829	ATP7A	ATP7A00043	-0.701840765446765	1	-0.644603532473975	1	2.11534635040816e-39	1	2.11534635040816e-39	NA	NA	SegRatio=-0.64,AbsMeanSigma=4.65,pvalue=0,pvalueTTest=1.72843019569259e-76,
chrX	77275767	77275879	ATP7A	ATP7A00044	-0.429045428807192	1	-0.644603532473975	1	2.11534635040816e-39	1	2.11534635040816e-39	NA	NA	SegRatio=-0.64,AbsMeanSigma=4.65,pvalue=0,pvalueTTest=1.72843019569259e-76,
chrX	77275876	77275991	ATP7A	ATP7A00045	-0.57052028444614	1	-0.644603532473975	1	2.11534635040816e-39	1	2.11534635040816e-39	NA	NA	SegRatio=-0.64,AbsMeanSigma=4.65,pvalue=0,pvalueTTest=1.72843019569259e-76,
chrX	77276394	77276500	ATP7A	ATP7A00046	-0.817403361144449	1	-0.644603532473975	1	2.11534635040816e-39	1	2.11534635040816e-39	NA	NA	SegRatio=-0.64,AbsMeanSigma=4.65,pvalue=0,pvalueTTest=1.72843019569259e-76,
chrX	77276487	77276595	ATP7A	ATP7A00047	-0.690019850743903	1	-0.644603532473975	1	2.11534635040816e-39	1	2.11534635040816e-39	NA	NA	SegRatio=-0.64,AbsMeanSigma=4.65,pvalue=0,pvalueTTest=1.72843019569259e-76,
chrX	77284710	77284825	ATP7A	ATP7A00048	-0.65684148005637	1	-0.644603532473975	1	2.11534635040816e-39	1	2.11534635040816e-39	NA	NA	SegRatio=-0.64,AbsMeanSigma=4.65,pvalue=0,pvalueTTest=1.72843019569259e-76,
chrX	77284813	77284927	ATP7A	ATP7A00049	-0.689504214848552	1	-0.644603532473975	1	2.11534635040816e-39	1	2.11534635040816e-39	NA	NA	SegRatio=-0.64,AbsMeanSigma=4.65,pvalue=0,pvalueTTest=1.72843019569259e-76,
chrX	77284914	77285029	ATP7A	ATP7A00050	-0.722222264052301	1	-0.644603532473975	1	2.11534635040816e-39	1	2.11534635040816e-39	NA	NA	SegRatio=-0.64,AbsMeanSigma=4.65,pvalue=0,pvalueTTest=1.72843019569259e-76,
chrX	77286875	77286993	ATP7A	ATP7A00051	-0.627846759599647	1	-0.644603532473975	1	2.11534635040816e-39	1	2.11534635040816e-39	NA	NA	SegRatio=-0.64,AbsMeanSigma=4.65,pvalue=0,pvalueTTest=1.72843019569259e-76,
chrX	77286940	77287044	ATP7A	ATP7A00052	-0.710058486160434	1	-0.644603532473975	1	2.11534635040816e-39	1	2.11534635040816e-39	NA	NA	SegRatio=-0.64,AbsMeanSigma=4.65,pvalue=0,pvalueTTest=1.72843019569259e-76,
chrX	77287044	77287150	ATP7A	ATP7A00053	-0.633443351593485	1	-0.644603532473975	1	2.11534635040816e-39	1	2.11534635040816e-39	NA	NA	SegRatio=-0.64,AbsMeanSigma=4.65,pvalue=0,pvalueTTest=1.72843019569259e-76,
chrX	77289057	77289153	ATP7A	ATP7A00054	-0.558608059291504	1	-0.644603532473975	1	2.11534635040816e-39	1	2.11534635040816e-39	NA	NA	SegRatio=-0.64,AbsMeanSigma=4.65,pvalue=0,pvalueTTest=1.72843019569259e-76,
chrX	77289150	77289257	ATP7A	ATP7A00055	-0.609301739939714	1	-0.644603532473975	1	2.11534635040816e-39	1	2.11534635040816e-39	NA	NA	SegRatio=-0.64,AbsMeanSigma=4.65,pvalue=0,pvalueTTest=1.72843019569259e-76,
chrX	77289257	77289368	ATP7A	ATP7A00056	-0.627614909213939	1	-0.644603532473975	1	2.11534635040816e-39	1	2.11534635040816e-39	NA	NA	SegRatio=-0.64,AbsMeanSigma=4.65,pvalue=0,pvalueTTest=1.72843019569259e-76,
chrX	77294264	77294378	ATP7A	ATP7A00057	-0.747426875468089	1	-0.644603532473975	1	2.11534635040816e-39	1	2.11534635040816e-39	NA	NA	SegRatio=-0.64,AbsMeanSigma=4.65,pvalue=0,pvalueTTest=1.72843019569259e-76,
chrX	77294346	77294457	ATP7A	ATP7A00058	-0.620855947904359	1	-0.644603532473975	1	2.11534635040816e-39	1	2.11534635040816e-39	NA	NA	SegRatio=-0.64,AbsMeanSigma=4.65,pvalue=0,pvalueTTest=1.72843019569259e-76,
chrX	77294458	77294567	ATP7A	ATP7A00059	-1.84463662070343	1	-0.672613886424715	1	2.11534635040816e-39	1	2.11534635040816e-39	NA	NA	SegRatio=-0.67,AbsMeanSigma=5.51,pvalue=3.2671590609996e-266,pvalueTTest=1.1660266551026e-18,
chrX	77295991	77296103	ATP7A	ATP7A00060	-0.649677790999052	1	-0.672613886424715	1	2.11534635040816e-39	1	2.11534635040816e-39	NA	NA	SegRatio=-0.67,AbsMeanSigma=5.51,pvalue=3.2671590609996e-266,pvalueTTest=1.1660266551026e-18,
chrX	77296089	77296191	ATP7A	ATP7A00061	-0.71880019533913	1	-0.672613886424715	1	2.11534635040816e-39	1	2.11534635040816e-39	NA	NA	SegRatio=-0.67,AbsMeanSigma=5.51,pvalue=3.2671590609996e-266,pvalueTTest=1.1660266551026e-18,
chrX	77296181	77296289	ATP7A	ATP7A00062	NA	1	-0.672613886424715	1	2.11534635040816e-39	1	2.11534635040816e-39	NA	NA	SegRatio=-0.67,AbsMeanSigma=5.51,pvalue=3.2671590609996e-266,pvalueTTest=1.1660266551026e-18,
chrX	77298021	77298120	ATP7A	ATP7A00063	-0.800155727401486	1	-0.672613886424715	1	2.11534635040816e-39	1	2.11534635040816e-39	NA	NA	SegRatio=-0.67,AbsMeanSigma=5.51,pvalue=3.2671590609996e-266,pvalueTTest=1.1660266551026e-18,
chrX	77298116	77298229	ATP7A	ATP7A00064	-0.607013249873684	1	-0.672613886424715	1	2.11534635040816e-39	1	2.11534635040816e-39	NA	NA	SegRatio=-0.67,AbsMeanSigma=5.51,pvalue=3.2671590609996e-266,pvalueTTest=1.1660266551026e-18,
chrX	77298222	77298328	ATP7A	ATP7A00065	-0.600298687162473	1	-0.672613886424715	1	2.11534635040816e-39	1	2.11534635040816e-39	NA	NA	SegRatio=-0.67,AbsMeanSigma=5.51,pvalue=3.2671590609996e-266,pvalueTTest=1.1660266551026e-18,
chrX	77298751	77298862	ATP7A	ATP7A00066	NA	1	-0.672613886424715	1	2.11534635040816e-39	1	2.11534635040816e-39	NA	NA	SegRatio=-0.67,AbsMeanSigma=5.51,pvalue=3.2671590609996e-266,pvalueTTest=1.1660266551026e-18,
chrX	77298827	77298925	ATP7A	ATP7A00067	-0.687341649533979	1	-0.672613886424715	1	2.11534635040816e-39	1	2.11534635040816e-39	NA	NA	SegRatio=-0.67,AbsMeanSigma=5.51,pvalue=3.2671590609996e-266,pvalueTTest=1.1660266551026e-18,
chrX	77298875	77298981	ATP7A	ATP7A00068	-0.566072195370226	1	-0.672613886424715	1	2.11534635040816e-39	1	2.11534635040816e-39	NA	NA	SegRatio=-0.67,AbsMeanSigma=5.51,pvalue=3.2671590609996e-266,pvalueTTest=1.1660266551026e-18,
chrX	77300900	77301015	ATP7A	ATP7A00069	-0.54000885818376	1	-0.672613886424715	1	2.11534635040816e-39	1	2.11534635040816e-39	NA	NA	SegRatio=-0.67,AbsMeanSigma=5.51,pvalue=3.2671590609996e-266,pvalueTTest=1.1660266551026e-18,
chrX	77300990	77301081	ATP7A	ATP7A00070	-0.730189850641058	1	-0.672613886424715	1	2.11534635040816e-39	1	2.11534635040816e-39	NA	NA	SegRatio=-0.67,AbsMeanSigma=5.51,pvalue=3.2671590609996e-266,pvalueTTest=1.1660266551026e-18,
chrX	77301036	77301156	ATP7A	ATP7A00071	-0.495491322229717	1	-0.672613886424715	1	2.11534635040816e-39	1	2.11534635040816e-39	NA	NA	SegRatio=-0.67,AbsMeanSigma=5.51,pvalue=3.2671590609996e-266,pvalueTTest=1.1660266551026e-18,
chrX	77301749	77301864	ATP7A	ATP7A00072	NA	1	-0.672613886424715	1	2.11534635040816e-39	1	2.11534635040816e-39	NA	NA	SegRatio=-0.67,AbsMeanSigma=5.51,pvalue=3.2671590609996e-266,pvalueTTest=1.1660266551026e-18,
chrX	77301855	77301959	ATP7A	ATP7A00073	-0.756463285611658	1	-0.672613886424715	1	2.11534635040816e-39	1	2.11534635040816e-39	NA	NA	SegRatio=-0.67,AbsMeanSigma=5.51,pvalue=3.2671590609996e-266,pvalueTTest=1.1660266551026e-18,
chrX	77301888	77302003	ATP7A	ATP7A00074	-0.851868673798027	1	-0.672613886424715	1	2.11534635040816e-39	1	2.11534635040816e-39	NA	NA	SegRatio=-0.67,AbsMeanSigma=5.51,pvalue=3.2671590609996e-266,pvalueTTest=1.1660266551026e-18,
chrX	77302004	77302115	ATP7A	ATP7A00075	-0.6705158087888	1	-0.672613886424715	1	2.11534635040816e-39	1	2.11534635040816e-39	NA	NA	SegRatio=-0.67,AbsMeanSigma=5.51,pvalue=3.2671590609996e-266,pvalueTTest=1.1660266551026e-18,
chrX	85119576	85119690	CHM	CHM00001	-0.672613886424715	1	-0.672613886424715	1	0.496993584862103	1	1.95697124128372e-14	NA	NA	SegRatio=-0.67,AbsMeanSigma=5.51,pvalue=3.2671590609996e-266,pvalueTTest=1.1660266551026e-18,
chrX	85119689	85119807	CHM	CHM00002	-0.553577205795627	1	-0.672613886424715	1	0.496993584862103	1	1.95697124128372e-14	NA	NA	SegRatio=-0.67,AbsMeanSigma=5.51,pvalue=3.2671590609996e-266,pvalueTTest=1.1660266551026e-18,
chrX	85119760	85119876	CHM	CHM00003	-0.714753008407023	1	-0.672613886424715	1	0.496993584862103	1	1.95697124128372e-14	NA	NA	SegRatio=-0.67,AbsMeanSigma=5.51,pvalue=3.2671590609996e-266,pvalueTTest=1.1660266551026e-18,
chrX	85128029	85128142	CHM	CHM00004	-0.656582995294659	1	-0.672613886424715	1	0.496993584862103	1	1.95697124128372e-14	NA	NA	SegRatio=-0.67,AbsMeanSigma=5.51,pvalue=3.2671590609996e-266,pvalueTTest=1.1660266551026e-18,
chrX	85128143	85128269	CHM	CHM00005	-1.57627714641704	1	-0.672613886424715	1	0.496993584862103	1	1.95697124128372e-14	q-value=5.13573206115686e-10, copies=0.5	NA	SegRatio=-0.67,AbsMeanSigma=5.51,pvalue=3.2671590609996e-266,pvalueTTest=1.1660266551026e-18,
chrX	85133941	85134048	CHM	CHM00006	-1.76514944628966	1	-0.672613886424715	1	0.496993584862103	1	1.95697124128372e-14	NA	NA	SegRatio=-0.67,AbsMeanSigma=5.51,pvalue=3.2671590609996e-266,pvalueTTest=1.1660266551026e-18,
chrX	85134049	85134163	CHM	CHM00007	-0.50085142232961	1	-0.672613886424715	1	0.496993584862103	1	1.95697124128372e-14	NA	NA	SegRatio=-0.67,AbsMeanSigma=5.51,pvalue=3.2671590609996e-266,pvalueTTest=1.1660266551026e-18,
chrX	85149137	85149249	CHM	CHM00008	-0.718938795686564	1	-0.672613886424715	1	0.496993584862103	1	1.95697124128372e-14	NA	NA	SegRatio=-0.67,AbsMeanSigma=5.51,pvalue=3.2671590609996e-266,pvalueTTest=1.1660266551026e-18,
chrX	85149223	85149336	CHM	CHM00009	-0.51504859079309	1	-0.672613886424715	1	0.496993584862103	1	1.95697124128372e-14	NA	NA	SegRatio=-0.67,AbsMeanSigma=5.51,pvalue=3.2671590609996e-266,pvalueTTest=1.1660266551026e-18,
chrX	85155584	85155685	CHM	CHM00010	NA	1	-0.672613886424715	1	0.496993584862103	1	1.95697124128372e-14	NA	NA	SegRatio=-0.67,AbsMeanSigma=5.51,pvalue=3.2671590609996e-266,pvalueTTest=1.1660266551026e-18,
chrX	85155662	85155778	CHM	CHM00011	-0.754977013287376	1	-0.672613886424715	1	0.496993584862103	1	1.95697124128372e-14	NA	NA	SegRatio=-0.67,AbsMeanSigma=5.51,pvalue=3.2671590609996e-266,pvalueTTest=1.1660266551026e-18,
chrX	85156020	85156134	CHM	CHM00012	-0.85185168049708	1	-0.672613886424715	1	0.496993584862103	1	1.95697124128372e-14	NA	NA	SegRatio=-0.67,AbsMeanSigma=5.51,pvalue=3.2671590609996e-266,pvalueTTest=1.1660266551026e-18,
chrX	85156101	85156199	CHM	CHM00013	-0.703069130590869	1	-0.672613886424715	1	0.496993584862103	1	1.95697124128372e-14	NA	NA	SegRatio=-0.67,AbsMeanSigma=5.51,pvalue=3.2671590609996e-266,pvalueTTest=1.1660266551026e-18,
chrX	85156186	85156296	CHM	CHM00014	NA	1	-0.672613886424715	1	0.496993584862103	1	1.95697124128372e-14	NA	NA	SegRatio=-0.67,AbsMeanSigma=5.51,pvalue=3.2671590609996e-266,pvalueTTest=1.1660266551026e-18,
chrX	85166280	85166376	CHM	CHM00015	-0.598849899329693	1	-0.672613886424715	1	0.496993584862103	1	1.95697124128372e-14	NA	NA	SegRatio=-0.67,AbsMeanSigma=5.51,pvalue=3.2671590609996e-266,pvalueTTest=1.1660266551026e-18,
chrX	85211135	85211245	CHM	CHM00016	-0.698172782497272	1	-0.672613886424715	1	0.496993584862103	1	1.95697124128372e-14	NA	NA	SegRatio=-0.67,AbsMeanSigma=5.51,pvalue=3.2671590609996e-266,pvalueTTest=1.1660266551026e-18,
chrX	85211165	85211281	CHM	CHM00017	-0.841214561744161	1	-0.672613886424715	1	0.496993584862103	1	1.95697124128372e-14	NA	NA	SegRatio=-0.67,AbsMeanSigma=5.51,pvalue=3.2671590609996e-266,pvalueTTest=1.1660266551026e-18,
chrX	85211271	85211365	CHM	CHM00018	-0.788837909770294	1	-0.672613886424715	1	0.496993584862103	1	1.95697124128372e-14	NA	NA	SegRatio=-0.67,AbsMeanSigma=5.51,pvalue=3.2671590609996e-266,pvalueTTest=1.1660266551026e-18,
chrX	85211315	85211452	CHM	CHM00019	NA	1	-0.672613886424715	1	0.496993584862103	1	1.95697124128372e-14	NA	NA	SegRatio=-0.67,AbsMeanSigma=5.51,pvalue=3.2671590609996e-266,pvalueTTest=1.1660266551026e-18,
chrX	85212838	85212947	CHM	CHM00020	NA	1	-0.672613886424715	1	0.496993584862103	1	1.95697124128372e-14	NA	NA	SegRatio=-0.67,AbsMeanSigma=5.51,pvalue=3.2671590609996e-266,pvalueTTest=1.1660266551026e-18,
chrX	85212927	85213011	CHM	CHM00021	NA	1	-0.672613886424715	1	0.496993584862103	1	1.95697124128372e-14	NA	NA	SegRatio=-0.67,AbsMeanSigma=5.51,pvalue=3.2671590609996e-266,pvalueTTest=1.1660266551026e-18,
chrX	85213766	85213883	CHM	CHM00022	-0.600754437139641	1	-0.672613886424715	1	0.496993584862103	1	1.95697124128372e-14	NA	NA	SegRatio=-0.67,AbsMeanSigma=5.51,pvalue=3.2671590609996e-266,pvalueTTest=1.1660266551026e-18,
chrX	85213858	85213969	CHM	CHM00023	-0.548001708141975	1	-0.672613886424715	1	0.496993584862103	1	1.95697124128372e-14	NA	NA	SegRatio=-0.67,AbsMeanSigma=5.51,pvalue=3.2671590609996e-266,pvalueTTest=1.1660266551026e-18,
chrX	85213982	85214114	CHM	CHM00024	NA	2	-0.501497106523739	1	0.496993584862103	1	1.95697124128372e-14	NA	NA	SegRatio=-0.5,AbsMeanSigma=3.77,pvalue=6.24803096698185e-11,pvalueTTest=0.0231015233071501,Adjusted:byPvalueTTestRatio;
chrX	85218648	85218761	CHM	CHM00025	-1.65141026152611	2	-0.501497106523739	1	0.496993584862103	1	1.95697124128372e-14	NA	NA	SegRatio=-0.5,AbsMeanSigma=3.77,pvalue=6.24803096698185e-11,pvalueTTest=0.0231015233071501,Adjusted:byPvalueTTestRatio;
chrX	85218759	85218865	CHM	CHM00026	-0.501497106523739	1	-0.619982729340978	1	0.496993584862103	1	1.95697124128372e-14	NA	NA	SegRatio=-0.62,AbsMeanSigma=4.69,pvalue=5.65787105618375e-241,pvalueTTest=4.00848211046135e-29,
chrX	85218863	85218981	CHM	CHM00027	-0.482569307958397	1	-0.619982729340978	1	0.496993584862103	1	1.95697124128372e-14	NA	NA	SegRatio=-0.62,AbsMeanSigma=4.69,pvalue=5.65787105618375e-241,pvalueTTest=4.00848211046135e-29,
chrX	85218918	85219034	CHM	CHM00028	-0.668746267597865	1	-0.619982729340978	1	0.496993584862103	1	1.95697124128372e-14	NA	NA	SegRatio=-0.62,AbsMeanSigma=4.69,pvalue=5.65787105618375e-241,pvalueTTest=4.00848211046135e-29,
chrX	85219012	85219125	CHM	CHM00029	-0.698443358156183	1	-0.619982729340978	1	0.496993584862103	1	1.95697124128372e-14	NA	NA	SegRatio=-0.62,AbsMeanSigma=4.69,pvalue=5.65787105618375e-241,pvalueTTest=4.00848211046135e-29,
chrX	85226593	85226723	CHM	CHM00030	-0.13116610608477	1	-0.619982729340978	1	0.496993584862103	1	1.95697124128372e-14	NA	NA	SegRatio=-0.62,AbsMeanSigma=4.69,pvalue=5.65787105618375e-241,pvalueTTest=4.00848211046135e-29,
chrX	85233710	85233823	CHM	CHM00031	-0.587810035762439	1	-0.619982729340978	1	0.496993584862103	1	1.95697124128372e-14	NA	NA	SegRatio=-0.62,AbsMeanSigma=4.69,pvalue=5.65787105618375e-241,pvalueTTest=4.00848211046135e-29,
chrX	85233811	85233925	CHM	CHM00032	-0.622128955399077	1	-0.619982729340978	1	0.496993584862103	1	1.95697124128372e-14	NA	NA	SegRatio=-0.62,AbsMeanSigma=4.69,pvalue=5.65787105618375e-241,pvalueTTest=4.00848211046135e-29,
chrX	85236686	85236796	CHM	CHM00033	-0.700110211090461	1	-0.619982729340978	1	0.496993584862103	1	1.95697124128372e-14	NA	NA	SegRatio=-0.62,AbsMeanSigma=4.69,pvalue=5.65787105618375e-241,pvalueTTest=4.00848211046135e-29,
chrX	85236774	85236886	CHM	CHM00034	NA	1	-0.619982729340978	1	0.496993584862103	1	1.95697124128372e-14	NA	NA	SegRatio=-0.62,AbsMeanSigma=4.69,pvalue=5.65787105618375e-241,pvalueTTest=4.00848211046135e-29,
chrX	85282484	85282571	CHM	CHM00035	-0.767302127130558	1	-0.619982729340978	1	0.496993584862103	1	1.95697124128372e-14	NA	NA	SegRatio=-0.62,AbsMeanSigma=4.69,pvalue=5.65787105618375e-241,pvalueTTest=4.00848211046135e-29,
chrX	85282560	85282672	CHM	CHM00036	NA	1	-0.619982729340978	1	0.496993584862103	1	1.95697124128372e-14	NA	NA	SegRatio=-0.62,AbsMeanSigma=4.69,pvalue=5.65787105618375e-241,pvalueTTest=4.00848211046135e-29,
chrX	85302466	85302568	CHM	CHM00037	-0.770394441368979	1	-0.619982729340978	1	0.496993584862103	1	1.95697124128372e-14	NA	NA	SegRatio=-0.62,AbsMeanSigma=4.69,pvalue=5.65787105618375e-241,pvalueTTest=4.00848211046135e-29,
chrX	100604852	100604964	BTK	BTK00001	-0.906985904323541	1	-0.619982729340978	1	7.04378091055503e-25	1	7.04378091055503e-25	NA	NA	SegRatio=-0.62,AbsMeanSigma=4.69,pvalue=5.65787105618375e-241,pvalueTTest=4.00848211046135e-29,
chrX	100608148	100608263	BTK	BTK00002	-0.437734216833816	1	-0.619982729340978	1	7.04378091055503e-25	1	7.04378091055503e-25	NA	NA	SegRatio=-0.62,AbsMeanSigma=4.69,pvalue=5.65787105618375e-241,pvalueTTest=4.00848211046135e-29,
chrX	100608205	100608315	BTK	BTK00003	-0.768615589731118	1	-0.619982729340978	1	7.04378091055503e-25	1	7.04378091055503e-25	NA	NA	SegRatio=-0.62,AbsMeanSigma=4.69,pvalue=5.65787105618375e-241,pvalueTTest=4.00848211046135e-29,
chrX	100608308	100608416	BTK	BTK00004	-0.619982729340978	1	-0.619982729340978	1	7.04378091055503e-25	1	7.04378091055503e-25	NA	NA	SegRatio=-0.62,AbsMeanSigma=4.69,pvalue=5.65787105618375e-241,pvalueTTest=4.00848211046135e-29,
chrX	100608831	100608943	BTK	BTK00005	NA	1	-0.619982729340978	1	7.04378091055503e-25	1	7.04378091055503e-25	NA	NA	SegRatio=-0.62,AbsMeanSigma=4.69,pvalue=5.65787105618375e-241,pvalueTTest=4.00848211046135e-29,
chrX	100608901	100609011	BTK	BTK00006	-0.522547502902077	1	-0.619982729340978	1	7.04378091055503e-25	1	7.04378091055503e-25	NA	NA	SegRatio=-0.62,AbsMeanSigma=4.69,pvalue=5.65787105618375e-241,pvalueTTest=4.00848211046135e-29,
chrX	100609574	100609689	BTK	BTK00007	-0.547204812088273	1	-0.619982729340978	1	7.04378091055503e-25	1	7.04378091055503e-25	NA	NA	SegRatio=-0.62,AbsMeanSigma=4.69,pvalue=5.65787105618375e-241,pvalueTTest=4.00848211046135e-29,
chrX	100609649	100609755	BTK	BTK00008	-0.762574961014675	1	-0.619982729340978	1	7.04378091055503e-25	1	7.04378091055503e-25	NA	NA	SegRatio=-0.62,AbsMeanSigma=4.69,pvalue=5.65787105618375e-241,pvalueTTest=4.00848211046135e-29,
chrX	100610949	100611058	BTK	BTK00009	-0.722314149241996	1	-0.619982729340978	1	7.04378091055503e-25	1	7.04378091055503e-25	NA	NA	SegRatio=-0.62,AbsMeanSigma=4.69,pvalue=5.65787105618375e-241,pvalueTTest=4.00848211046135e-29,
chrX	100611059	100611174	BTK	BTK00010	-0.459696054287753	1	-0.619982729340978	1	7.04378091055503e-25	1	7.04378091055503e-25	NA	NA	SegRatio=-0.62,AbsMeanSigma=4.69,pvalue=5.65787105618375e-241,pvalueTTest=4.00848211046135e-29,
chrX	100611159	100611255	BTK	BTK00011	-0.524027367032944	1	-0.619982729340978	1	7.04378091055503e-25	1	7.04378091055503e-25	NA	NA	SegRatio=-0.62,AbsMeanSigma=4.69,pvalue=5.65787105618375e-241,pvalueTTest=4.00848211046135e-29,
chrX	100611245	100611363	BTK	BTK00012	-0.787632556324784	1	-0.619982729340978	1	7.04378091055503e-25	1	7.04378091055503e-25	NA	NA	SegRatio=-0.62,AbsMeanSigma=4.69,pvalue=5.65787105618375e-241,pvalueTTest=4.00848211046135e-29,
chrX	100611681	100611798	BTK	BTK00013	-0.664440128594285	1	-0.619982729340978	1	7.04378091055503e-25	1	7.04378091055503e-25	NA	NA	SegRatio=-0.62,AbsMeanSigma=4.69,pvalue=5.65787105618375e-241,pvalueTTest=4.00848211046135e-29,
chrX	100611795	100611911	BTK	BTK00014	-0.535677931967435	1	-0.619982729340978	1	7.04378091055503e-25	1	7.04378091055503e-25	NA	NA	SegRatio=-0.62,AbsMeanSigma=4.69,pvalue=5.65787105618375e-241,pvalueTTest=4.00848211046135e-29,
chrX	100611890	100612006	BTK	BTK00015	-0.605655614608029	1	-0.619982729340978	1	7.04378091055503e-25	1	7.04378091055503e-25	NA	NA	SegRatio=-0.62,AbsMeanSigma=4.69,pvalue=5.65787105618375e-241,pvalueTTest=4.00848211046135e-29,
chrX	100612429	100612543	BTK	BTK00016	-0.615013297794393	1	-0.619982729340978	1	7.04378091055503e-25	1	7.04378091055503e-25	NA	NA	SegRatio=-0.62,AbsMeanSigma=4.69,pvalue=5.65787105618375e-241,pvalueTTest=4.00848211046135e-29,
chrX	100612533	100612650	BTK	BTK00017	-0.823522564056125	1	-0.619982729340978	1	7.04378091055503e-25	1	7.04378091055503e-25	NA	NA	SegRatio=-0.62,AbsMeanSigma=4.69,pvalue=5.65787105618375e-241,pvalueTTest=4.00848211046135e-29,
chrX	100613269	100613382	BTK	BTK00018	-0.636670698449524	1	-0.619982729340978	1	7.04378091055503e-25	1	7.04378091055503e-25	NA	NA	SegRatio=-0.62,AbsMeanSigma=4.69,pvalue=5.65787105618375e-241,pvalueTTest=4.00848211046135e-29,
chrX	100613328	100613443	BTK	BTK00019	-0.450302882546461	1	-0.619982729340978	1	7.04378091055503e-25	1	7.04378091055503e-25	NA	NA	SegRatio=-0.62,AbsMeanSigma=4.69,pvalue=5.65787105618375e-241,pvalueTTest=4.00848211046135e-29,
chrX	100613406	100613501	BTK	BTK00020	-0.654722242115248	1	-0.619982729340978	1	7.04378091055503e-25	1	7.04378091055503e-25	NA	NA	SegRatio=-0.62,AbsMeanSigma=4.69,pvalue=5.65787105618375e-241,pvalueTTest=4.00848211046135e-29,
chrX	100613554	100613657	BTK	BTK00021	-0.663740565608148	1	-0.619982729340978	1	7.04378091055503e-25	1	7.04378091055503e-25	NA	NA	SegRatio=-0.62,AbsMeanSigma=4.69,pvalue=5.65787105618375e-241,pvalueTTest=4.00848211046135e-29,
chrX	100613602	100613707	BTK	BTK00022	-0.908266142964157	1	-0.619982729340978	1	7.04378091055503e-25	1	7.04378091055503e-25	NA	NA	SegRatio=-0.62,AbsMeanSigma=4.69,pvalue=5.65787105618375e-241,pvalueTTest=4.00848211046135e-29,
chrX	100614255	100614370	BTK	BTK00023	-0.453895880186096	1	-0.619982729340978	1	7.04378091055503e-25	1	7.04378091055503e-25	NA	NA	SegRatio=-0.62,AbsMeanSigma=4.69,pvalue=5.65787105618375e-241,pvalueTTest=4.00848211046135e-29,
chrX	100615049	100615157	BTK	BTK00024	-0.789015788981188	1	-0.619982729340978	1	7.04378091055503e-25	1	7.04378091055503e-25	NA	NA	SegRatio=-0.62,AbsMeanSigma=4.69,pvalue=5.65787105618375e-241,pvalueTTest=4.00848211046135e-29,
chrX	100615470	100615582	BTK	BTK00025	-0.570133279139003	1	-0.619982729340978	1	7.04378091055503e-25	1	7.04378091055503e-25	NA	NA	SegRatio=-0.62,AbsMeanSigma=4.69,pvalue=5.65787105618375e-241,pvalueTTest=4.00848211046135e-29,
chrX	100615561	100615680	BTK	BTK00026	-0.565549837460668	1	-0.619982729340978	1	7.04378091055503e-25	1	7.04378091055503e-25	NA	NA	SegRatio=-0.62,AbsMeanSigma=4.69,pvalue=5.65787105618375e-241,pvalueTTest=4.00848211046135e-29,
chrX	100615652	100615766	BTK	BTK00027	-0.484722626751346	1	-0.619982729340978	1	7.04378091055503e-25	1	7.04378091055503e-25	NA	NA	SegRatio=-0.62,AbsMeanSigma=4.69,pvalue=5.65787105618375e-241,pvalueTTest=4.00848211046135e-29,
chrX	100617137	100617249	BTK	BTK00028	-0.564981897050084	1	-0.619982729340978	1	7.04378091055503e-25	1	7.04378091055503e-25	NA	NA	SegRatio=-0.62,AbsMeanSigma=4.69,pvalue=5.65787105618375e-241,pvalueTTest=4.00848211046135e-29,
chrX	100617518	100617634	BTK	BTK00029	-0.669713181776255	1	-0.619982729340978	1	7.04378091055503e-25	1	7.04378091055503e-25	NA	NA	SegRatio=-0.62,AbsMeanSigma=4.69,pvalue=5.65787105618375e-241,pvalueTTest=4.00848211046135e-29,
chrX	100617562	100617676	BTK	BTK00030	-0.511490613643762	1	-0.619982729340978	1	7.04378091055503e-25	1	7.04378091055503e-25	NA	NA	SegRatio=-0.62,AbsMeanSigma=4.69,pvalue=5.65787105618375e-241,pvalueTTest=4.00848211046135e-29,
chrX	100617676	100617793	BTK	BTK00031	-0.51552320484365	1	-0.619982729340978	1	7.04378091055503e-25	1	7.04378091055503e-25	NA	NA	SegRatio=-0.62,AbsMeanSigma=4.69,pvalue=5.65787105618375e-241,pvalueTTest=4.00848211046135e-29,
chrX	100624986	100625088	BTK	BTK00032	-0.609000166183256	1	-0.619982729340978	1	7.04378091055503e-25	1	7.04378091055503e-25	NA	NA	SegRatio=-0.62,AbsMeanSigma=4.69,pvalue=5.65787105618375e-241,pvalueTTest=4.00848211046135e-29,
chrX	100626577	100626672	BTK	BTK00033	-0.819386763430769	1	-0.619982729340978	1	7.04378091055503e-25	1	7.04378091055503e-25	NA	NA	SegRatio=-0.62,AbsMeanSigma=4.69,pvalue=5.65787105618375e-241,pvalueTTest=4.00848211046135e-29,
chrX	100626671	100626784	BTK	BTK00034	-0.646098006078171	1	-0.619982729340978	1	7.04378091055503e-25	1	7.04378091055503e-25	NA	NA	SegRatio=-0.62,AbsMeanSigma=4.69,pvalue=5.65787105618375e-241,pvalueTTest=4.00848211046135e-29,
chrX	100629456	100629569	BTK	BTK00035	-0.494024844406796	1	-0.619982729340978	1	7.04378091055503e-25	1	7.04378091055503e-25	NA	NA	SegRatio=-0.62,AbsMeanSigma=4.69,pvalue=5.65787105618375e-241,pvalueTTest=4.00848211046135e-29,
chrX	100629550	100629664	BTK	BTK00036	-0.576111019186603	1	-0.619982729340978	1	7.04378091055503e-25	1	7.04378091055503e-25	NA	NA	SegRatio=-0.62,AbsMeanSigma=4.69,pvalue=5.65787105618375e-241,pvalueTTest=4.00848211046135e-29,
chrX	100630103	100630220	BTK	BTK00037	-0.776793554109832	1	-0.619982729340978	1	7.04378091055503e-25	1	7.04378091055503e-25	NA	NA	SegRatio=-0.62,AbsMeanSigma=4.69,pvalue=5.65787105618375e-241,pvalueTTest=4.00848211046135e-29,
chrX	100630200	100630314	BTK	BTK00038	-0.78201032454733	1	-0.619982729340978	1	7.04378091055503e-25	1	7.04378091055503e-25	NA	NA	SegRatio=-0.62,AbsMeanSigma=4.69,pvalue=5.65787105618375e-241,pvalueTTest=4.00848211046135e-29,
