# Supplementary material for: Quantitative analysis of differences in copy numbers using read depth obtained from PCR-enriched samples and controls
Source: BMC Bioinformatics. 2015 Jan 28;16:17. doi: 10.1186/s12859-014-0428-5 (PMC4384318; doi:10.1186/s12859-014-0428-5)
Supplement: Additional file 4 — Comparison with ONCOCNV. This archive (zip) contains all output-files generated for the comparison of quandico and ONCOCNV. [file 12859_2014_428_MOESM4_ESM.zip › ONCOCNV/M062_S5_NA11672.summary.txt]

gene	chr	start	end	copy.number	p.value	q.values	comments
NPHP4	chr1	5923229	6046380	2	1.69507658845048e-06	3.39015317690096e-05	p-value_correction=6.32462568264042e-05
ALK	chr2	29416015	30143141	2	0.971125713392774	1	p-value_correction=0.896225517859137
EPCAM	chr2	47600571	47613837	2	0.971125713392774	1	p-value_correction=0.855091884838052
TFG	chr3	100432492	100467397	2	0.482552392725692	1	p-value_correction=0.144628164676836
SLC9A9	chr3	142985490	143567266	2	0.482552392725692	1	p-value_correction=0.148731130080345
PIK3CA	chr3	178916573	178952243	2	0.0299911943637795	0.509850304184251	p-value_correction=0.0484900691774538
SLC26A2	chr5	149357195	149361451	2	0.533552949889653	1	p-value_correction=0.475805437612093
POLH	chr6	43550021	43582377	2	0.494071774301755	1	p-value_correction=0.520156789976042
POU6F2	chr7	39046422	39504325	2	0.845476877328049	1	p-value_correction=0.845476877328049
RUNX1T1	chr8	92972414	93115138	2	0.244314068596439	1	p-value_correction=0.814597456841575
CSMD3	chr8	113236979	114449173	2	0.244314068596439	1	p-value_correction=0.204199776649171
RAD21	chr8	117859670	117878965	2	0.0410528951640425	0.615793427460637	p-value_correction=0.0639876495514962
JAK2	chr9	5021949	5126829	2	0.352097489168906	1	p-value_correction=0.0613683934281617
MTAP	chr9	21802705	21941111	2	0.0316724011086339	0.509850304184251	p-value_correction=0.63146874214721
ERCC6	chr10	50666825	50741100	1	1.15138655938133e-12	2.53305043063893e-11	p-value_correction=0.0265582064768192
MYPN	chr10	69881165	69970327	1	1.16844975458452e-73	2.9211243864613e-72	p-value_correction=3.35422391065782e-31
PSAP	chr10	73577133	73594382	1	1.16844975458452e-73	2.9211243864613e-72	p-value_correction=1.74860453373833e-15
KCNQ1	chr11	2466611	2869300	2	0.0692825332894505	0.969955466052307	p-value_correction=0.0583318632148302
FLT3	chr13	28578153	28644812	2	0.310862768949437	1	p-value_correction=0.00841558677130044
RB1	chr13	48881353	49054294	2	0.483185643037187	1	p-value_correction=6.87991099607826e-11
ATP7B	chr13	52508863	52585495	2	0.602235206629204	1	p-value_correction=0.13280904402395
MEFV	chr16	3293094	3306636	2	0.0857659700294229	1	p-value_correction=0.00482498555439877
CDH1	chr16	68772146	68867432	2	0.0857659700294229	1	p-value_correction=0.311328969753326
MAP2K2	chr19	4090533	4117656	2	0.122843071907637	1	p-value_correction=0.179374517876942
ITCH	chr20	32981586	33095643	2	0.0928024292155339	1	p-value_correction=0.00863761034706603
USP25	chr21	17135161	17250862	2	0.000289562658480963	0.0055016905111383	p-value_correction=0.00263879453721465
USP16	chr21	30396983	30426534	2	0.000289562658480963	0.0055016905111383	p-value_correction=0.0108668953619459
RUNX1	chr21	36164631	36421301	2	0.0198327657057406	0.356989782703331	p-value_correction=0.176534875426322
CBS	chr21	44473904	44492293	2	0.0198327657057406	0.356989782703331	p-value_correction=0.205321251398886
FANCB	chrX	14861624	14883723	1	4.70123738336358e-09	9.87259850506352e-08	p-value_correction=4.8200532288553e-15
UBA1	chrX	47058147	47074424	1	1.72843019569259e-76	4.49391850880073e-75	p-value_correction=7.44412161706516e-35
GATA1	chrX	48649478	48652607	1	1.72843019569259e-76	4.49391850880073e-75	p-value_correction=7.96974721379069e-08
ATP7A	chrX	77227092	77302115	1	1.72843019569259e-76	4.49391850880073e-75	p-value_correction=2.11534635040816e-39
CHM	chrX	85119576	85302568	1	1.1660266551026e-18	2.68186130673598e-17	p-value_correction=0.496993584862103
BTK	chrX	100604852	100630314	1	4.00848211046135e-29	9.62035706510724e-28	p-value_correction=7.04378091055503e-25
