# Supplementary material for: Quantitative analysis of differences in copy numbers using read depth obtained from PCR-enriched samples and controls
Source: BMC Bioinformatics. 2015 Jan 28;16:17. doi: 10.1186/s12859-014-0428-5 (PMC4384318; doi:10.1186/s12859-014-0428-5)
Supplement: Additional file 4 — Comparison with ONCOCNV. This archive (zip) contains all output-files generated for the comparison of quandico and ONCOCNV. [file 12859_2014_428_MOESM4_ESM.zip › ONCOCNV/M062_S6_NA12606.profile.txt]

chr	start	end	gene	ID	ratio	predLargeSeg	segMean	predLargeCorrected	pvalRatioCorrected	perGeneEvaluation	pvalRatioGene	predPoint	predPointSusp	comments
chr1	5923229	5923339	NPHP4	NPHP400001	0.0587021220883828	2	-0.0093940494692843	2	0.746438586246185	2	0.746438586246185	NA	NA	SegRatio=-0.01,AbsMeanSigma=0.04,pvalue=0.747893700812017,pvalueTTest=0.753019444376719,
chr1	5923335	5923438	NPHP4	NPHP400002	-0.145371274759454	2	-0.0093940494692843	2	0.746438586246185	2	0.746438586246185	NA	NA	SegRatio=-0.01,AbsMeanSigma=0.04,pvalue=0.747893700812017,pvalueTTest=0.753019444376719,
chr1	5923429	5923547	NPHP4	NPHP400003	-0.0824879844291683	2	-0.0093940494692843	2	0.746438586246185	2	0.746438586246185	NA	NA	SegRatio=-0.01,AbsMeanSigma=0.04,pvalue=0.747893700812017,pvalueTTest=0.753019444376719,
chr1	5923905	5924025	NPHP4	NPHP400004	-0.122969372885634	2	-0.0093940494692843	2	0.746438586246185	2	0.746438586246185	NA	NA	SegRatio=-0.01,AbsMeanSigma=0.04,pvalue=0.747893700812017,pvalueTTest=0.753019444376719,
chr1	5923969	5924081	NPHP4	NPHP400005	0.235309176903811	2	-0.0093940494692843	2	0.746438586246185	2	0.746438586246185	NA	NA	SegRatio=-0.01,AbsMeanSigma=0.04,pvalue=0.747893700812017,pvalueTTest=0.753019444376719,
chr1	5924046	5924161	NPHP4	NPHP400006	-0.114800978534339	2	-0.0093940494692843	2	0.746438586246185	2	0.746438586246185	NA	NA	SegRatio=-0.01,AbsMeanSigma=0.04,pvalue=0.747893700812017,pvalueTTest=0.753019444376719,
chr1	5924358	5924474	NPHP4	NPHP400007	-0.13945842642662	2	-0.0093940494692843	2	0.746438586246185	2	0.746438586246185	NA	NA	SegRatio=-0.01,AbsMeanSigma=0.04,pvalue=0.747893700812017,pvalueTTest=0.753019444376719,
chr1	5924398	5924520	NPHP4	NPHP400008	0.016794776739847	2	-0.0093940494692843	2	0.746438586246185	2	0.746438586246185	NA	NA	SegRatio=-0.01,AbsMeanSigma=0.04,pvalue=0.747893700812017,pvalueTTest=0.753019444376719,
chr1	5924492	5924612	NPHP4	NPHP400009	0.0397538097552318	2	-0.0093940494692843	2	0.746438586246185	2	0.746438586246185	NA	NA	SegRatio=-0.01,AbsMeanSigma=0.04,pvalue=0.747893700812017,pvalueTTest=0.753019444376719,
chr1	5925096	5925194	NPHP4	NPHP400010	0.0532530564475847	2	-0.0093940494692843	2	0.746438586246185	2	0.746438586246185	NA	NA	SegRatio=-0.01,AbsMeanSigma=0.04,pvalue=0.747893700812017,pvalueTTest=0.753019444376719,
chr1	5925166	5925287	NPHP4	NPHP400011	-0.0162669681175808	2	-0.0093940494692843	2	0.746438586246185	2	0.746438586246185	NA	NA	SegRatio=-0.01,AbsMeanSigma=0.04,pvalue=0.747893700812017,pvalueTTest=0.753019444376719,
chr1	5925210	5925327	NPHP4	NPHP400012	0.109970093831865	2	-0.0093940494692843	2	0.746438586246185	2	0.746438586246185	NA	NA	SegRatio=-0.01,AbsMeanSigma=0.04,pvalue=0.747893700812017,pvalueTTest=0.753019444376719,
chr1	5926362	5926482	NPHP4	NPHP400013	0.154567201307884	2	-0.0093940494692843	2	0.746438586246185	2	0.746438586246185	NA	NA	SegRatio=-0.01,AbsMeanSigma=0.04,pvalue=0.747893700812017,pvalueTTest=0.753019444376719,
chr1	5926431	5926522	NPHP4	NPHP400014	-0.0093940494692843	2	-0.0093940494692843	2	0.746438586246185	2	0.746438586246185	NA	NA	SegRatio=-0.01,AbsMeanSigma=0.04,pvalue=0.747893700812017,pvalueTTest=0.753019444376719,
chr1	5926500	5926590	NPHP4	NPHP400015	-0.355339824900805	2	-0.0093940494692843	2	0.746438586246185	2	0.746438586246185	NA	NA	SegRatio=-0.01,AbsMeanSigma=0.04,pvalue=0.747893700812017,pvalueTTest=0.753019444376719,
chr1	5927055	5927148	NPHP4	NPHP400016	-0.0348089393427943	2	-0.0093940494692843	2	0.746438586246185	2	0.746438586246185	NA	NA	SegRatio=-0.01,AbsMeanSigma=0.04,pvalue=0.747893700812017,pvalueTTest=0.753019444376719,
chr1	5927090	5927195	NPHP4	NPHP400017	-0.0404757197926678	2	-0.0093940494692843	2	0.746438586246185	2	0.746438586246185	NA	NA	SegRatio=-0.01,AbsMeanSigma=0.04,pvalue=0.747893700812017,pvalueTTest=0.753019444376719,
chr1	5927755	5927858	NPHP4	NPHP400018	0.0938063238948534	2	-0.0093940494692843	2	0.746438586246185	2	0.746438586246185	NA	NA	SegRatio=-0.01,AbsMeanSigma=0.04,pvalue=0.747893700812017,pvalueTTest=0.753019444376719,
chr1	5927842	5927950	NPHP4	NPHP400019	0.0536612304297277	2	-0.0093940494692843	2	0.746438586246185	2	0.746438586246185	NA	NA	SegRatio=-0.01,AbsMeanSigma=0.04,pvalue=0.747893700812017,pvalueTTest=0.753019444376719,
chr1	5927877	5927995	NPHP4	NPHP400020	-0.205296945349822	2	-0.0093940494692843	2	0.746438586246185	2	0.746438586246185	NA	NA	SegRatio=-0.01,AbsMeanSigma=0.04,pvalue=0.747893700812017,pvalueTTest=0.753019444376719,
chr1	5933291	5933406	NPHP4	NPHP400021	NA	2	-0.0093940494692843	2	0.746438586246185	2	0.746438586246185	NA	NA	SegRatio=-0.01,AbsMeanSigma=0.04,pvalue=0.747893700812017,pvalueTTest=0.753019444376719,
chr1	5933354	5933459	NPHP4	NPHP400022	-0.12446977176883	2	-0.0093940494692843	2	0.746438586246185	2	0.746438586246185	NA	NA	SegRatio=-0.01,AbsMeanSigma=0.04,pvalue=0.747893700812017,pvalueTTest=0.753019444376719,
chr1	5934471	5934561	NPHP4	NPHP400023	NA	2	-0.0093940494692843	2	0.746438586246185	2	0.746438586246185	NA	NA	SegRatio=-0.01,AbsMeanSigma=0.04,pvalue=0.747893700812017,pvalueTTest=0.753019444376719,
chr1	5934513	5934634	NPHP4	NPHP400024	-0.029884502659756	2	-0.0093940494692843	2	0.746438586246185	2	0.746438586246185	NA	NA	SegRatio=-0.01,AbsMeanSigma=0.04,pvalue=0.747893700812017,pvalueTTest=0.753019444376719,
chr1	5934569	5934680	NPHP4	NPHP400025	-0.0137217225302993	2	-0.0093940494692843	2	0.746438586246185	2	0.746438586246185	NA	NA	SegRatio=-0.01,AbsMeanSigma=0.04,pvalue=0.747893700812017,pvalueTTest=0.753019444376719,
chr1	5934650	5934746	NPHP4	NPHP400026	-0.260106606805748	2	-0.0093940494692843	2	0.746438586246185	2	0.746438586246185	NA	NA	SegRatio=-0.01,AbsMeanSigma=0.04,pvalue=0.747893700812017,pvalueTTest=0.753019444376719,
chr1	5934833	5934950	NPHP4	NPHP400027	-0.0437348961768146	2	-0.0093940494692843	2	0.746438586246185	2	0.746438586246185	NA	NA	SegRatio=-0.01,AbsMeanSigma=0.04,pvalue=0.747893700812017,pvalueTTest=0.753019444376719,
chr1	5934937	5935002	NPHP4	NPHP400028	NA	2	-0.0093940494692843	2	0.746438586246185	2	0.746438586246185	NA	NA	SegRatio=-0.01,AbsMeanSigma=0.04,pvalue=0.747893700812017,pvalueTTest=0.753019444376719,
chr1	5934981	5935118	NPHP4	NPHP400029	0.0730508539108741	2	-0.0093940494692843	2	0.746438586246185	2	0.746438586246185	NA	NA	SegRatio=-0.01,AbsMeanSigma=0.04,pvalue=0.747893700812017,pvalueTTest=0.753019444376719,
chr1	5935125	5935246	NPHP4	NPHP400030	-0.0243763229057679	2	-0.0093940494692843	2	0.746438586246185	2	0.746438586246185	NA	NA	SegRatio=-0.01,AbsMeanSigma=0.04,pvalue=0.747893700812017,pvalueTTest=0.753019444376719,
chr1	5937107	5937203	NPHP4	NPHP400031	-0.111850080356947	2	-0.0093940494692843	2	0.746438586246185	2	0.746438586246185	NA	NA	SegRatio=-0.01,AbsMeanSigma=0.04,pvalue=0.747893700812017,pvalueTTest=0.753019444376719,
chr1	5937152	5937293	NPHP4	NPHP400032	NA	2	-0.0093940494692843	2	0.746438586246185	2	0.746438586246185	NA	NA	SegRatio=-0.01,AbsMeanSigma=0.04,pvalue=0.747893700812017,pvalueTTest=0.753019444376719,
chr1	5937228	5937349	NPHP4	NPHP400033	0.0604922950066045	2	-0.0093940494692843	2	0.746438586246185	2	0.746438586246185	NA	NA	SegRatio=-0.01,AbsMeanSigma=0.04,pvalue=0.747893700812017,pvalueTTest=0.753019444376719,
chr1	5937299	5937395	NPHP4	NPHP400034	0.0750905949017649	2	-0.0093940494692843	2	0.746438586246185	2	0.746438586246185	NA	NA	SegRatio=-0.01,AbsMeanSigma=0.04,pvalue=0.747893700812017,pvalueTTest=0.753019444376719,
chr1	5940172	5940279	NPHP4	NPHP400035	-0.0981432981427866	2	-0.0093940494692843	2	0.746438586246185	2	0.746438586246185	NA	NA	SegRatio=-0.01,AbsMeanSigma=0.04,pvalue=0.747893700812017,pvalueTTest=0.753019444376719,
chr1	5940277	5940384	NPHP4	NPHP400036	-0.204805928503636	2	-0.0093940494692843	2	0.746438586246185	2	0.746438586246185	NA	NA	SegRatio=-0.01,AbsMeanSigma=0.04,pvalue=0.747893700812017,pvalueTTest=0.753019444376719,
chr1	5947263	5947376	NPHP4	NPHP400037	-0.0356597093867916	2	-0.0093940494692843	2	0.746438586246185	2	0.746438586246185	NA	NA	SegRatio=-0.01,AbsMeanSigma=0.04,pvalue=0.747893700812017,pvalueTTest=0.753019444376719,
chr1	5947330	5947450	NPHP4	NPHP400038	0.00916338752058512	2	-0.0093940494692843	2	0.746438586246185	2	0.746438586246185	NA	NA	SegRatio=-0.01,AbsMeanSigma=0.04,pvalue=0.747893700812017,pvalueTTest=0.753019444376719,
chr1	5947448	5947532	NPHP4	NPHP400039	-0.0961162568885387	2	-0.0093940494692843	2	0.746438586246185	2	0.746438586246185	NA	NA	SegRatio=-0.01,AbsMeanSigma=0.04,pvalue=0.747893700812017,pvalueTTest=0.753019444376719,
chr1	5947477	5947615	NPHP4	NPHP400040	0.158310554097123	2	-0.0093940494692843	2	0.746438586246185	2	0.746438586246185	NA	NA	SegRatio=-0.01,AbsMeanSigma=0.04,pvalue=0.747893700812017,pvalueTTest=0.753019444376719,
chr1	5950883	5950983	NPHP4	NPHP400041	0.178134990550859	2	-0.0093940494692843	2	0.746438586246185	2	0.746438586246185	NA	NA	SegRatio=-0.01,AbsMeanSigma=0.04,pvalue=0.747893700812017,pvalueTTest=0.753019444376719,
chr1	5950939	5951059	NPHP4	NPHP400042	-0.0724832327518	2	-0.0093940494692843	2	0.746438586246185	2	0.746438586246185	NA	NA	SegRatio=-0.01,AbsMeanSigma=0.04,pvalue=0.747893700812017,pvalueTTest=0.753019444376719,
chr1	5951049	5951165	NPHP4	NPHP400043	-0.00744464097984834	2	-0.0093940494692843	2	0.746438586246185	2	0.746438586246185	NA	NA	SegRatio=-0.01,AbsMeanSigma=0.04,pvalue=0.747893700812017,pvalueTTest=0.753019444376719,
chr1	5964655	5964792	NPHP4	NPHP400044	0.102406113246464	2	-0.0093940494692843	2	0.746438586246185	2	0.746438586246185	NA	NA	SegRatio=-0.01,AbsMeanSigma=0.04,pvalue=0.747893700812017,pvalueTTest=0.753019444376719,
chr1	5964725	5964837	NPHP4	NPHP400045	0.104364850401201	2	-0.0093940494692843	2	0.746438586246185	2	0.746438586246185	NA	NA	SegRatio=-0.01,AbsMeanSigma=0.04,pvalue=0.747893700812017,pvalueTTest=0.753019444376719,
chr1	5964812	5964930	NPHP4	NPHP400046	-0.0949325516575249	2	-0.0093940494692843	2	0.746438586246185	2	0.746438586246185	NA	NA	SegRatio=-0.01,AbsMeanSigma=0.04,pvalue=0.747893700812017,pvalueTTest=0.753019444376719,
chr1	5965326	5965414	NPHP4	NPHP400047	-0.113915741231248	2	-0.0093940494692843	2	0.746438586246185	2	0.746438586246185	NA	NA	SegRatio=-0.01,AbsMeanSigma=0.04,pvalue=0.747893700812017,pvalueTTest=0.753019444376719,
chr1	5965374	5965462	NPHP4	NPHP400048	-0.279115368498489	2	-0.0093940494692843	2	0.746438586246185	2	0.746438586246185	NA	NA	SegRatio=-0.01,AbsMeanSigma=0.04,pvalue=0.747893700812017,pvalueTTest=0.753019444376719,
chr1	5965434	5965551	NPHP4	NPHP400049	0.0458597924568512	2	-0.0093940494692843	2	0.746438586246185	2	0.746438586246185	NA	NA	SegRatio=-0.01,AbsMeanSigma=0.04,pvalue=0.747893700812017,pvalueTTest=0.753019444376719,
chr1	5965476	5965590	NPHP4	NPHP400050	0.115206460919812	2	-0.0093940494692843	2	0.746438586246185	2	0.746438586246185	NA	NA	SegRatio=-0.01,AbsMeanSigma=0.04,pvalue=0.747893700812017,pvalueTTest=0.753019444376719,
chr1	5965641	5965743	NPHP4	NPHP400051	-0.0187797652836594	2	-0.0093940494692843	2	0.746438586246185	2	0.746438586246185	NA	NA	SegRatio=-0.01,AbsMeanSigma=0.04,pvalue=0.747893700812017,pvalueTTest=0.753019444376719,
chr1	5965716	5965837	NPHP4	NPHP400052	-0.0485212802957099	2	-0.0093940494692843	2	0.746438586246185	2	0.746438586246185	NA	NA	SegRatio=-0.01,AbsMeanSigma=0.04,pvalue=0.747893700812017,pvalueTTest=0.753019444376719,
chr1	5965821	5965927	NPHP4	NPHP400053	0.0821367293288146	2	-0.0093940494692843	2	0.746438586246185	2	0.746438586246185	NA	NA	SegRatio=-0.01,AbsMeanSigma=0.04,pvalue=0.747893700812017,pvalueTTest=0.753019444376719,
chr1	5967139	5967278	NPHP4	NPHP400054	0.00876027063074929	2	-0.0093940494692843	2	0.746438586246185	2	0.746438586246185	NA	NA	SegRatio=-0.01,AbsMeanSigma=0.04,pvalue=0.747893700812017,pvalueTTest=0.753019444376719,
chr1	5967279	5967344	NPHP4	NPHP400055	NA	2	-0.0093940494692843	2	0.746438586246185	2	0.746438586246185	NA	NA	SegRatio=-0.01,AbsMeanSigma=0.04,pvalue=0.747893700812017,pvalueTTest=0.753019444376719,
chr1	5969187	5969303	NPHP4	NPHP400056	-0.00696270426293811	2	-0.0093940494692843	2	0.746438586246185	2	0.746438586246185	NA	NA	SegRatio=-0.01,AbsMeanSigma=0.04,pvalue=0.747893700812017,pvalueTTest=0.753019444376719,
chr1	5987662	5987784	NPHP4	NPHP400057	0.289335744969803	2	-0.0093940494692843	2	0.746438586246185	2	0.746438586246185	NA	NA	SegRatio=-0.01,AbsMeanSigma=0.04,pvalue=0.747893700812017,pvalueTTest=0.753019444376719,
chr1	5987737	5987859	NPHP4	NPHP400058	-0.057522468254167	2	-0.0093940494692843	2	0.746438586246185	2	0.746438586246185	NA	NA	SegRatio=-0.01,AbsMeanSigma=0.04,pvalue=0.747893700812017,pvalueTTest=0.753019444376719,
chr1	5987800	5987895	NPHP4	NPHP400059	-0.00279253399551585	2	-0.0093940494692843	2	0.746438586246185	2	0.746438586246185	NA	NA	SegRatio=-0.01,AbsMeanSigma=0.04,pvalue=0.747893700812017,pvalueTTest=0.753019444376719,
chr1	5993123	5993235	NPHP4	NPHP400060	0.228543264928838	2	-0.0093940494692843	2	0.746438586246185	2	0.746438586246185	NA	NA	SegRatio=-0.01,AbsMeanSigma=0.04,pvalue=0.747893700812017,pvalueTTest=0.753019444376719,
chr1	5993189	5993302	NPHP4	NPHP400061	-0.0604732777940227	2	-0.0093940494692843	2	0.746438586246185	2	0.746438586246185	NA	NA	SegRatio=-0.01,AbsMeanSigma=0.04,pvalue=0.747893700812017,pvalueTTest=0.753019444376719,
chr1	5993250	5993368	NPHP4	NPHP400062	0.0698037173882458	2	-0.0093940494692843	2	0.746438586246185	2	0.746438586246185	NA	NA	SegRatio=-0.01,AbsMeanSigma=0.04,pvalue=0.747893700812017,pvalueTTest=0.753019444376719,
chr1	5993309	5993430	NPHP4	NPHP400063	0.00271095131897962	2	-0.0093940494692843	2	0.746438586246185	2	0.746438586246185	NA	NA	SegRatio=-0.01,AbsMeanSigma=0.04,pvalue=0.747893700812017,pvalueTTest=0.753019444376719,
chr1	6007100	6007208	NPHP4	NPHP400064	0.167944091932947	2	-0.0093940494692843	2	0.746438586246185	2	0.746438586246185	NA	NA	SegRatio=-0.01,AbsMeanSigma=0.04,pvalue=0.747893700812017,pvalueTTest=0.753019444376719,
chr1	6007202	6007308	NPHP4	NPHP400065	0.113851685544528	2	-0.0093940494692843	2	0.746438586246185	2	0.746438586246185	NA	NA	SegRatio=-0.01,AbsMeanSigma=0.04,pvalue=0.747893700812017,pvalueTTest=0.753019444376719,
chr1	6007305	6007426	NPHP4	NPHP400066	0.014576015125457	2	-0.0093940494692843	2	0.746438586246185	2	0.746438586246185	NA	NA	SegRatio=-0.01,AbsMeanSigma=0.04,pvalue=0.747893700812017,pvalueTTest=0.753019444376719,
chr1	6008067	6008187	NPHP4	NPHP400067	0.174843345657276	2	-0.0093940494692843	2	0.746438586246185	2	0.746438586246185	NA	NA	SegRatio=-0.01,AbsMeanSigma=0.04,pvalue=0.747893700812017,pvalueTTest=0.753019444376719,
chr1	6008164	6008305	NPHP4	NPHP400068	NA	2	-0.0093940494692843	2	0.746438586246185	2	0.746438586246185	NA	NA	SegRatio=-0.01,AbsMeanSigma=0.04,pvalue=0.747893700812017,pvalueTTest=0.753019444376719,
chr1	6008245	6008349	NPHP4	NPHP400069	-0.134886695602075	2	-0.0093940494692843	2	0.746438586246185	2	0.746438586246185	NA	NA	SegRatio=-0.01,AbsMeanSigma=0.04,pvalue=0.747893700812017,pvalueTTest=0.753019444376719,
chr1	6012757	6012856	NPHP4	NPHP400070	0.0994924164004397	2	-0.0093940494692843	2	0.746438586246185	2	0.746438586246185	NA	NA	SegRatio=-0.01,AbsMeanSigma=0.04,pvalue=0.747893700812017,pvalueTTest=0.753019444376719,
chr1	6012814	6012930	NPHP4	NPHP400071	0.0109874126196935	2	-0.0093940494692843	2	0.746438586246185	2	0.746438586246185	NA	NA	SegRatio=-0.01,AbsMeanSigma=0.04,pvalue=0.747893700812017,pvalueTTest=0.753019444376719,
chr1	6021795	6021909	NPHP4	NPHP400072	0.256622088371304	2	-0.0093940494692843	2	0.746438586246185	2	0.746438586246185	NA	NA	SegRatio=-0.01,AbsMeanSigma=0.04,pvalue=0.747893700812017,pvalueTTest=0.753019444376719,
chr1	6021875	6021991	NPHP4	NPHP400073	0.0174729597542237	2	-0.0093940494692843	2	0.746438586246185	2	0.746438586246185	NA	NA	SegRatio=-0.01,AbsMeanSigma=0.04,pvalue=0.747893700812017,pvalueTTest=0.753019444376719,
chr1	6021989	6022095	NPHP4	NPHP400074	-0.0482695310262297	2	-0.0093940494692843	2	0.746438586246185	2	0.746438586246185	NA	NA	SegRatio=-0.01,AbsMeanSigma=0.04,pvalue=0.747893700812017,pvalueTTest=0.753019444376719,
chr1	6027331	6027442	NPHP4	NPHP400075	0.032419008956421	2	-0.0093940494692843	2	0.746438586246185	2	0.746438586246185	NA	NA	SegRatio=-0.01,AbsMeanSigma=0.04,pvalue=0.747893700812017,pvalueTTest=0.753019444376719,
chr1	6029048	6029161	NPHP4	NPHP400076	0.162031402576475	2	-0.0093940494692843	2	0.746438586246185	2	0.746438586246185	NA	NA	SegRatio=-0.01,AbsMeanSigma=0.04,pvalue=0.747893700812017,pvalueTTest=0.753019444376719,
chr1	6029162	6029278	NPHP4	NPHP400077	-0.0146646616249989	2	-0.0093940494692843	2	0.746438586246185	2	0.746438586246185	NA	NA	SegRatio=-0.01,AbsMeanSigma=0.04,pvalue=0.747893700812017,pvalueTTest=0.753019444376719,
chr1	6029224	6029342	NPHP4	NPHP400078	0.204386964750788	2	-0.0093940494692843	2	0.746438586246185	2	0.746438586246185	NA	NA	SegRatio=-0.01,AbsMeanSigma=0.04,pvalue=0.747893700812017,pvalueTTest=0.753019444376719,
chr1	6038340	6038455	NPHP4	NPHP400079	0.232377305752741	2	-0.0093940494692843	2	0.746438586246185	2	0.746438586246185	NA	NA	SegRatio=-0.01,AbsMeanSigma=0.04,pvalue=0.747893700812017,pvalueTTest=0.753019444376719,
chr1	6038452	6038568	NPHP4	NPHP400080	0.0893031207942763	2	-0.0093940494692843	2	0.746438586246185	2	0.746438586246185	NA	NA	SegRatio=-0.01,AbsMeanSigma=0.04,pvalue=0.747893700812017,pvalueTTest=0.753019444376719,
chr1	6046192	6046309	NPHP4	NPHP400081	0.0806896038178148	2	-0.0093940494692843	2	0.746438586246185	2	0.746438586246185	NA	NA	SegRatio=-0.01,AbsMeanSigma=0.04,pvalue=0.747893700812017,pvalueTTest=0.753019444376719,
chr1	6046262	6046380	NPHP4	NPHP400082	0.163075444157619	2	-0.0093940494692843	2	0.746438586246185	2	0.746438586246185	NA	NA	SegRatio=-0.01,AbsMeanSigma=0.04,pvalue=0.747893700812017,pvalueTTest=0.753019444376719,
chr2	29416015	29416131	ALK	ALK00001	0.0580011648894758	2	0.0240747002498404	2	0.00270297528317328	2	0.00270297528317328	NA	NA	SegRatio=0.02,AbsMeanSigma=0.36,pvalue=0.000692598680270473,pvalueTTest=0.00221656607185852,
chr2	29416121	29416220	ALK	ALK00002	-0.0109903672845828	2	0.0240747002498404	2	0.00270297528317328	2	0.00270297528317328	NA	NA	SegRatio=0.02,AbsMeanSigma=0.36,pvalue=0.000692598680270473,pvalueTTest=0.00221656607185852,
chr2	29416210	29416329	ALK	ALK00003	-0.0733323185621415	2	0.0240747002498404	2	0.00270297528317328	2	0.00270297528317328	NA	NA	SegRatio=0.02,AbsMeanSigma=0.36,pvalue=0.000692598680270473,pvalueTTest=0.00221656607185852,
chr2	29416265	29416372	ALK	ALK00004	-0.0937375984187073	2	0.0240747002498404	2	0.00270297528317328	2	0.00270297528317328	NA	NA	SegRatio=0.02,AbsMeanSigma=0.36,pvalue=0.000692598680270473,pvalueTTest=0.00221656607185852,
chr2	29416343	29416459	ALK	ALK00005	-0.0814923908739609	2	0.0240747002498404	2	0.00270297528317328	2	0.00270297528317328	NA	NA	SegRatio=0.02,AbsMeanSigma=0.36,pvalue=0.000692598680270473,pvalueTTest=0.00221656607185852,
chr2	29416450	29416569	ALK	ALK00006	-0.0996133594705128	2	0.0240747002498404	2	0.00270297528317328	2	0.00270297528317328	NA	NA	SegRatio=0.02,AbsMeanSigma=0.36,pvalue=0.000692598680270473,pvalueTTest=0.00221656607185852,
chr2	29416567	29416667	ALK	ALK00007	-0.372705365888328	2	0.0240747002498404	2	0.00270297528317328	2	0.00270297528317328	NA	NA	SegRatio=0.02,AbsMeanSigma=0.36,pvalue=0.000692598680270473,pvalueTTest=0.00221656607185852,
chr2	29416595	29416714	ALK	ALK00008	-0.0867318874747847	2	0.0240747002498404	2	0.00270297528317328	2	0.00270297528317328	NA	NA	SegRatio=0.02,AbsMeanSigma=0.36,pvalue=0.000692598680270473,pvalueTTest=0.00221656607185852,
chr2	29416676	29416771	ALK	ALK00009	-0.00152449482368085	2	0.0240747002498404	2	0.00270297528317328	2	0.00270297528317328	NA	NA	SegRatio=0.02,AbsMeanSigma=0.36,pvalue=0.000692598680270473,pvalueTTest=0.00221656607185852,
chr2	29416765	29416872	ALK	ALK00010	0.105389230069807	2	0.0240747002498404	2	0.00270297528317328	2	0.00270297528317328	NA	NA	SegRatio=0.02,AbsMeanSigma=0.36,pvalue=0.000692598680270473,pvalueTTest=0.00221656607185852,
chr2	29419590	29419703	ALK	ALK00011	0.0597516623977576	2	0.0240747002498404	2	0.00270297528317328	2	0.00270297528317328	NA	NA	SegRatio=0.02,AbsMeanSigma=0.36,pvalue=0.000692598680270473,pvalueTTest=0.00221656607185852,
chr2	29419698	29419809	ALK	ALK00012	0.187002160174057	2	0.0240747002498404	2	0.00270297528317328	2	0.00270297528317328	NA	NA	SegRatio=0.02,AbsMeanSigma=0.36,pvalue=0.000692598680270473,pvalueTTest=0.00221656607185852,
chr2	29420348	29420466	ALK	ALK00013	0.0226004043987782	2	0.0240747002498404	2	0.00270297528317328	2	0.00270297528317328	NA	NA	SegRatio=0.02,AbsMeanSigma=0.36,pvalue=0.000692598680270473,pvalueTTest=0.00221656607185852,
chr2	29420461	29420552	ALK	ALK00014	-0.0655541633567901	2	0.0240747002498404	2	0.00270297528317328	2	0.00270297528317328	NA	NA	SegRatio=0.02,AbsMeanSigma=0.36,pvalue=0.000692598680270473,pvalueTTest=0.00221656607185852,
chr2	29420539	29420648	ALK	ALK00015	-0.11001505908026	2	0.0240747002498404	2	0.00270297528317328	2	0.00270297528317328	NA	NA	SegRatio=0.02,AbsMeanSigma=0.36,pvalue=0.000692598680270473,pvalueTTest=0.00221656607185852,
chr2	29430015	29430124	ALK	ALK00016	0.0471366858017351	2	0.0240747002498404	2	0.00270297528317328	2	0.00270297528317328	NA	NA	SegRatio=0.02,AbsMeanSigma=0.36,pvalue=0.000692598680270473,pvalueTTest=0.00221656607185852,
chr2	29430107	29430214	ALK	ALK00017	0.166304563146273	2	0.0240747002498404	2	0.00270297528317328	2	0.00270297528317328	NA	NA	SegRatio=0.02,AbsMeanSigma=0.36,pvalue=0.000692598680270473,pvalueTTest=0.00221656607185852,
chr2	29432564	29432683	ALK	ALK00018	0.0341398453900808	2	0.0240747002498404	2	0.00270297528317328	2	0.00270297528317328	NA	NA	SegRatio=0.02,AbsMeanSigma=0.36,pvalue=0.000692598680270473,pvalueTTest=0.00221656607185852,
chr2	29432653	29432739	ALK	ALK00019	0.103354023731749	2	0.0240747002498404	2	0.00270297528317328	2	0.00270297528317328	NA	NA	SegRatio=0.02,AbsMeanSigma=0.36,pvalue=0.000692598680270473,pvalueTTest=0.00221656607185852,
chr2	29432728	29432839	ALK	ALK00020	NA	2	0.0240747002498404	2	0.00270297528317328	2	0.00270297528317328	NA	NA	SegRatio=0.02,AbsMeanSigma=0.36,pvalue=0.000692598680270473,pvalueTTest=0.00221656607185852,
chr2	29436760	29436875	ALK	ALK00021	0.170902283208298	2	0.0240747002498404	2	0.00270297528317328	2	0.00270297528317328	NA	NA	SegRatio=0.02,AbsMeanSigma=0.36,pvalue=0.000692598680270473,pvalueTTest=0.00221656607185852,
chr2	29436874	29436992	ALK	ALK00022	-0.125207805613409	2	0.0240747002498404	2	0.00270297528317328	2	0.00270297528317328	NA	NA	SegRatio=0.02,AbsMeanSigma=0.36,pvalue=0.000692598680270473,pvalueTTest=0.00221656607185852,
chr2	29443547	29443666	ALK	ALK00023	-0.149480177122	2	0.0240747002498404	2	0.00270297528317328	2	0.00270297528317328	NA	NA	SegRatio=0.02,AbsMeanSigma=0.36,pvalue=0.000692598680270473,pvalueTTest=0.00221656607185852,
chr2	29443611	29443730	ALK	ALK00024	0.0211809372226886	2	0.0240747002498404	2	0.00270297528317328	2	0.00270297528317328	NA	NA	SegRatio=0.02,AbsMeanSigma=0.36,pvalue=0.000692598680270473,pvalueTTest=0.00221656607185852,
chr2	29445156	29445246	ALK	ALK00025	0.256950562974387	2	0.0240747002498404	2	0.00270297528317328	2	0.00270297528317328	NA	NA	SegRatio=0.02,AbsMeanSigma=0.36,pvalue=0.000692598680270473,pvalueTTest=0.00221656607185852,
chr2	29445242	29445359	ALK	ALK00026	0.0240747002498404	2	0.0240747002498404	2	0.00270297528317328	2	0.00270297528317328	NA	NA	SegRatio=0.02,AbsMeanSigma=0.36,pvalue=0.000692598680270473,pvalueTTest=0.00221656607185852,
chr2	29445327	29445427	ALK	ALK00027	-0.00169530582203734	2	0.0240747002498404	2	0.00270297528317328	2	0.00270297528317328	NA	NA	SegRatio=0.02,AbsMeanSigma=0.36,pvalue=0.000692598680270473,pvalueTTest=0.00221656607185852,
chr2	29445388	29445505	ALK	ALK00028	0.123558980575048	2	0.0240747002498404	2	0.00270297528317328	2	0.00270297528317328	NA	NA	SegRatio=0.02,AbsMeanSigma=0.36,pvalue=0.000692598680270473,pvalueTTest=0.00221656607185852,
chr2	29446167	29446285	ALK	ALK00029	0.151717228158623	2	0.0240747002498404	2	0.00270297528317328	2	0.00270297528317328	NA	NA	SegRatio=0.02,AbsMeanSigma=0.36,pvalue=0.000692598680270473,pvalueTTest=0.00221656607185852,
chr2	29446223	29446329	ALK	ALK00030	0.180796909710816	2	0.0240747002498404	2	0.00270297528317328	2	0.00270297528317328	NA	NA	SegRatio=0.02,AbsMeanSigma=0.36,pvalue=0.000692598680270473,pvalueTTest=0.00221656607185852,
chr2	29446267	29446388	ALK	ALK00031	0.165804906702944	2	0.0240747002498404	2	0.00270297528317328	2	0.00270297528317328	NA	NA	SegRatio=0.02,AbsMeanSigma=0.36,pvalue=0.000692598680270473,pvalueTTest=0.00221656607185852,
chr2	29446339	29446456	ALK	ALK00032	0.125153224313662	2	0.0240747002498404	2	0.00270297528317328	2	0.00270297528317328	NA	NA	SegRatio=0.02,AbsMeanSigma=0.36,pvalue=0.000692598680270473,pvalueTTest=0.00221656607185852,
chr2	29448273	29448381	ALK	ALK00033	0.118060439028856	2	0.0240747002498404	2	0.00270297528317328	2	0.00270297528317328	NA	NA	SegRatio=0.02,AbsMeanSigma=0.36,pvalue=0.000692598680270473,pvalueTTest=0.00221656607185852,
chr2	29448332	29448450	ALK	ALK00034	0.0991879074071451	2	0.0240747002498404	2	0.00270297528317328	2	0.00270297528317328	NA	NA	SegRatio=0.02,AbsMeanSigma=0.36,pvalue=0.000692598680270473,pvalueTTest=0.00221656607185852,
chr2	29449753	29449871	ALK	ALK00035	-0.141218981425167	2	0.0240747002498404	2	0.00270297528317328	2	0.00270297528317328	NA	NA	SegRatio=0.02,AbsMeanSigma=0.36,pvalue=0.000692598680270473,pvalueTTest=0.00221656607185852,
chr2	29449848	29449940	ALK	ALK00036	-0.118810104139462	2	0.0240747002498404	2	0.00270297528317328	2	0.00270297528317328	NA	NA	SegRatio=0.02,AbsMeanSigma=0.36,pvalue=0.000692598680270473,pvalueTTest=0.00221656607185852,
chr2	29449888	29450002	ALK	ALK00037	-0.0704383578648188	2	0.0240747002498404	2	0.00270297528317328	2	0.00270297528317328	NA	NA	SegRatio=0.02,AbsMeanSigma=0.36,pvalue=0.000692598680270473,pvalueTTest=0.00221656607185852,
chr2	29450414	29450511	ALK	ALK00038	0.0118726246297162	2	0.0240747002498404	2	0.00270297528317328	2	0.00270297528317328	NA	NA	SegRatio=0.02,AbsMeanSigma=0.36,pvalue=0.000692598680270473,pvalueTTest=0.00221656607185852,
chr2	29450441	29450550	ALK	ALK00039	0.0349247215825394	2	0.0240747002498404	2	0.00270297528317328	2	0.00270297528317328	NA	NA	SegRatio=0.02,AbsMeanSigma=0.36,pvalue=0.000692598680270473,pvalueTTest=0.00221656607185852,
chr2	29450498	29450619	ALK	ALK00040	-0.149676190156853	2	0.0240747002498404	2	0.00270297528317328	2	0.00270297528317328	NA	NA	SegRatio=0.02,AbsMeanSigma=0.36,pvalue=0.000692598680270473,pvalueTTest=0.00221656607185852,
chr2	29451711	29451827	ALK	ALK00041	NA	2	0.0240747002498404	2	0.00270297528317328	2	0.00270297528317328	NA	NA	SegRatio=0.02,AbsMeanSigma=0.36,pvalue=0.000692598680270473,pvalueTTest=0.00221656607185852,
chr2	29451759	29451890	ALK	ALK00042	NA	2	0.0240747002498404	2	0.00270297528317328	2	0.00270297528317328	NA	NA	SegRatio=0.02,AbsMeanSigma=0.36,pvalue=0.000692598680270473,pvalueTTest=0.00221656607185852,
chr2	29451885	29451972	ALK	ALK00043	0.21703376139842	2	0.0240747002498404	2	0.00270297528317328	2	0.00270297528317328	NA	NA	SegRatio=0.02,AbsMeanSigma=0.36,pvalue=0.000692598680270473,pvalueTTest=0.00221656607185852,
chr2	29455093	29455208	ALK	ALK00044	0.0960774291802588	2	0.0240747002498404	2	0.00270297528317328	2	0.00270297528317328	NA	NA	SegRatio=0.02,AbsMeanSigma=0.36,pvalue=0.000692598680270473,pvalueTTest=0.00221656607185852,
chr2	29455199	29455309	ALK	ALK00045	0.273002575235948	2	0.0240747002498404	2	0.00270297528317328	2	0.00270297528317328	NA	NA	SegRatio=0.02,AbsMeanSigma=0.36,pvalue=0.000692598680270473,pvalueTTest=0.00221656607185852,
chr2	29455248	29455387	ALK	ALK00046	0.121779063554796	2	0.0240747002498404	2	0.00270297528317328	2	0.00270297528317328	NA	NA	SegRatio=0.02,AbsMeanSigma=0.36,pvalue=0.000692598680270473,pvalueTTest=0.00221656607185852,
chr2	29456410	29456529	ALK	ALK00047	-0.045575354118359	2	0.0240747002498404	2	0.00270297528317328	2	0.00270297528317328	NA	NA	SegRatio=0.02,AbsMeanSigma=0.36,pvalue=0.000692598680270473,pvalueTTest=0.00221656607185852,
chr2	29456508	29456611	ALK	ALK00048	-0.0172369243948922	2	0.0240747002498404	2	0.00270297528317328	2	0.00270297528317328	NA	NA	SegRatio=0.02,AbsMeanSigma=0.36,pvalue=0.000692598680270473,pvalueTTest=0.00221656607185852,
chr2	29462479	29462599	ALK	ALK00049	-0.0138831577691126	2	0.0240747002498404	2	0.00270297528317328	2	0.00270297528317328	NA	NA	SegRatio=0.02,AbsMeanSigma=0.36,pvalue=0.000692598680270473,pvalueTTest=0.00221656607185852,
chr2	29462593	29462704	ALK	ALK00050	0.0852442297907145	2	0.0240747002498404	2	0.00270297528317328	2	0.00270297528317328	NA	NA	SegRatio=0.02,AbsMeanSigma=0.36,pvalue=0.000692598680270473,pvalueTTest=0.00221656607185852,
chr2	29462658	29462777	ALK	ALK00051	-0.013465386166305	2	0.0240747002498404	2	0.00270297528317328	2	0.00270297528317328	NA	NA	SegRatio=0.02,AbsMeanSigma=0.36,pvalue=0.000692598680270473,pvalueTTest=0.00221656607185852,
chr2	29473931	29474053	ALK	ALK00052	-0.0688391642869799	2	0.0240747002498404	2	0.00270297528317328	2	0.00270297528317328	NA	NA	SegRatio=0.02,AbsMeanSigma=0.36,pvalue=0.000692598680270473,pvalueTTest=0.00221656607185852,
chr2	29474018	29474130	ALK	ALK00053	0.145324563719536	2	0.0240747002498404	2	0.00270297528317328	2	0.00270297528317328	NA	NA	SegRatio=0.02,AbsMeanSigma=0.36,pvalue=0.000692598680270473,pvalueTTest=0.00221656607185852,
chr2	29474130	29474230	ALK	ALK00054	NA	2	0.0240747002498404	2	0.00270297528317328	2	0.00270297528317328	NA	NA	SegRatio=0.02,AbsMeanSigma=0.36,pvalue=0.000692598680270473,pvalueTTest=0.00221656607185852,
chr2	29497904	29498015	ALK	ALK00055	-0.0572649697246628	2	0.0240747002498404	2	0.00270297528317328	2	0.00270297528317328	NA	NA	SegRatio=0.02,AbsMeanSigma=0.36,pvalue=0.000692598680270473,pvalueTTest=0.00221656607185852,
chr2	29498006	29498122	ALK	ALK00056	-0.0483598062015494	2	0.0240747002498404	2	0.00270297528317328	2	0.00270297528317328	NA	NA	SegRatio=0.02,AbsMeanSigma=0.36,pvalue=0.000692598680270473,pvalueTTest=0.00221656607185852,
chr2	29498193	29498297	ALK	ALK00057	0.153459207124086	2	0.0240747002498404	2	0.00270297528317328	2	0.00270297528317328	NA	NA	SegRatio=0.02,AbsMeanSigma=0.36,pvalue=0.000692598680270473,pvalueTTest=0.00221656607185852,
chr2	29498298	29498417	ALK	ALK00058	0.0985887316278406	2	0.0240747002498404	2	0.00270297528317328	2	0.00270297528317328	NA	NA	SegRatio=0.02,AbsMeanSigma=0.36,pvalue=0.000692598680270473,pvalueTTest=0.00221656607185852,
chr2	29519730	29519844	ALK	ALK00059	-0.0208656825907998	2	0.0240747002498404	2	0.00270297528317328	2	0.00270297528317328	NA	NA	SegRatio=0.02,AbsMeanSigma=0.36,pvalue=0.000692598680270473,pvalueTTest=0.00221656607185852,
chr2	29519814	29519931	ALK	ALK00060	0.342676264587279	2	0.0240747002498404	2	0.00270297528317328	2	0.00270297528317328	NA	NA	SegRatio=0.02,AbsMeanSigma=0.36,pvalue=0.000692598680270473,pvalueTTest=0.00221656607185852,
chr2	29519875	29519988	ALK	ALK00061	0.124950003293449	2	0.0240747002498404	2	0.00270297528317328	2	0.00270297528317328	NA	NA	SegRatio=0.02,AbsMeanSigma=0.36,pvalue=0.000692598680270473,pvalueTTest=0.00221656607185852,
chr2	29541128	29541245	ALK	ALK00062	-0.0200989101344953	2	0.0240747002498404	2	0.00270297528317328	2	0.00270297528317328	NA	NA	SegRatio=0.02,AbsMeanSigma=0.36,pvalue=0.000692598680270473,pvalueTTest=0.00221656607185852,
chr2	29541212	29541329	ALK	ALK00063	-0.028444879470309	2	0.0240747002498404	2	0.00270297528317328	2	0.00270297528317328	NA	NA	SegRatio=0.02,AbsMeanSigma=0.36,pvalue=0.000692598680270473,pvalueTTest=0.00221656607185852,
chr2	29543584	29543701	ALK	ALK00064	0.00040259138399666	2	0.0240747002498404	2	0.00270297528317328	2	0.00270297528317328	NA	NA	SegRatio=0.02,AbsMeanSigma=0.36,pvalue=0.000692598680270473,pvalueTTest=0.00221656607185852,
chr2	29543655	29543771	ALK	ALK00065	-0.00206323532541253	2	0.0240747002498404	2	0.00270297528317328	2	0.00270297528317328	NA	NA	SegRatio=0.02,AbsMeanSigma=0.36,pvalue=0.000692598680270473,pvalueTTest=0.00221656607185852,
chr2	29551137	29551257	ALK	ALK00066	-0.110458138868375	2	0.0240747002498404	2	0.00270297528317328	2	0.00270297528317328	NA	NA	SegRatio=0.02,AbsMeanSigma=0.36,pvalue=0.000692598680270473,pvalueTTest=0.00221656607185852,
chr2	29551235	29551340	ALK	ALK00067	0.15590711604805	2	0.0240747002498404	2	0.00270297528317328	2	0.00270297528317328	NA	NA	SegRatio=0.02,AbsMeanSigma=0.36,pvalue=0.000692598680270473,pvalueTTest=0.00221656607185852,
chr2	29551330	29551441	ALK	ALK00068	NA	2	0.0240747002498404	2	0.00270297528317328	2	0.00270297528317328	NA	NA	SegRatio=0.02,AbsMeanSigma=0.36,pvalue=0.000692598680270473,pvalueTTest=0.00221656607185852,
chr2	29606563	29606677	ALK	ALK00069	0.122510490809616	2	0.0240747002498404	2	0.00270297528317328	2	0.00270297528317328	NA	NA	SegRatio=0.02,AbsMeanSigma=0.36,pvalue=0.000692598680270473,pvalueTTest=0.00221656607185852,
chr2	29606667	29606783	ALK	ALK00070	-0.0558294952177574	2	0.0240747002498404	2	0.00270297528317328	2	0.00270297528317328	NA	NA	SegRatio=0.02,AbsMeanSigma=0.36,pvalue=0.000692598680270473,pvalueTTest=0.00221656607185852,
chr2	29754741	29754848	ALK	ALK00071	0.196781812497741	2	0.0240747002498404	2	0.00270297528317328	2	0.00270297528317328	NA	NA	SegRatio=0.02,AbsMeanSigma=0.36,pvalue=0.000692598680270473,pvalueTTest=0.00221656607185852,
chr2	29754818	29754935	ALK	ALK00072	0.0135633807504396	2	0.0240747002498404	2	0.00270297528317328	2	0.00270297528317328	NA	NA	SegRatio=0.02,AbsMeanSigma=0.36,pvalue=0.000692598680270473,pvalueTTest=0.00221656607185852,
chr2	29754934	29755052	ALK	ALK00073	0.0964754580047526	2	0.0240747002498404	2	0.00270297528317328	2	0.00270297528317328	NA	NA	SegRatio=0.02,AbsMeanSigma=0.36,pvalue=0.000692598680270473,pvalueTTest=0.00221656607185852,
chr2	29917634	29917751	ALK	ALK00074	0.0814459613780887	2	0.0240747002498404	2	0.00270297528317328	2	0.00270297528317328	NA	NA	SegRatio=0.02,AbsMeanSigma=0.36,pvalue=0.000692598680270473,pvalueTTest=0.00221656607185852,
chr2	29917742	29917861	ALK	ALK00075	-0.0279757976439089	2	0.0240747002498404	2	0.00270297528317328	2	0.00270297528317328	NA	NA	SegRatio=0.02,AbsMeanSigma=0.36,pvalue=0.000692598680270473,pvalueTTest=0.00221656607185852,
chr2	29917826	29917919	ALK	ALK00076	-0.264605399336903	2	0.0240747002498404	2	0.00270297528317328	2	0.00270297528317328	NA	NA	SegRatio=0.02,AbsMeanSigma=0.36,pvalue=0.000692598680270473,pvalueTTest=0.00221656607185852,
chr2	29940373	29940482	ALK	ALK00077	0.122297332541061	2	0.0240747002498404	2	0.00270297528317328	2	0.00270297528317328	NA	NA	SegRatio=0.02,AbsMeanSigma=0.36,pvalue=0.000692598680270473,pvalueTTest=0.00221656607185852,
chr2	29940481	29940585	ALK	ALK00078	-0.0617968178825588	2	0.0240747002498404	2	0.00270297528317328	2	0.00270297528317328	NA	NA	SegRatio=0.02,AbsMeanSigma=0.36,pvalue=0.000692598680270473,pvalueTTest=0.00221656607185852,
chr2	30142816	30142955	ALK	ALK00079	0.339742200389341	2	0.0240747002498404	2	0.00270297528317328	2	0.00270297528317328	NA	NA	SegRatio=0.02,AbsMeanSigma=0.36,pvalue=0.000692598680270473,pvalueTTest=0.00221656607185852,
chr2	30142877	30142997	ALK	ALK00080	0.523885745671696	2	0.0240747002498404	2	0.00270297528317328	2	0.00270297528317328	NA	NA	SegRatio=0.02,AbsMeanSigma=0.36,pvalue=0.000692598680270473,pvalueTTest=0.00221656607185852,
chr2	30142949	30143016	ALK	ALK00081	0.619417219525969	2	0.0240747002498404	2	0.00270297528317328	2	0.00270297528317328	NA	NA	SegRatio=0.02,AbsMeanSigma=0.36,pvalue=0.000692598680270473,pvalueTTest=0.00221656607185852,
chr2	30143003	30143141	ALK	ALK00082	NA	2	0.0240747002498404	2	0.00270297528317328	2	0.00270297528317328	NA	NA	SegRatio=0.02,AbsMeanSigma=0.36,pvalue=0.000692598680270473,pvalueTTest=0.00221656607185852,
chr2	47600571	47600681	EPCAM	EPCAM00001	0.273301672586251	2	0.0240747002498404	2	0.368819146119252	2	0.368819146119252	NA	NA	SegRatio=0.02,AbsMeanSigma=0.36,pvalue=0.000692598680270473,pvalueTTest=0.00221656607185852,
chr2	47600663	47600766	EPCAM	EPCAM00002	-0.268279734348268	2	0.0240747002498404	2	0.368819146119252	2	0.368819146119252	NA	NA	SegRatio=0.02,AbsMeanSigma=0.36,pvalue=0.000692598680270473,pvalueTTest=0.00221656607185852,
chr2	47600875	47600962	EPCAM	EPCAM00003	-0.203820488850928	2	0.0240747002498404	2	0.368819146119252	2	0.368819146119252	NA	NA	SegRatio=0.02,AbsMeanSigma=0.36,pvalue=0.000692598680270473,pvalueTTest=0.00221656607185852,
chr2	47600938	47601040	EPCAM	EPCAM00004	0.247039184752653	2	0.0240747002498404	2	0.368819146119252	2	0.368819146119252	NA	NA	SegRatio=0.02,AbsMeanSigma=0.36,pvalue=0.000692598680270473,pvalueTTest=0.00221656607185852,
chr2	47601038	47601158	EPCAM	EPCAM00005	0.201681719579192	2	0.0240747002498404	2	0.368819146119252	2	0.368819146119252	NA	NA	SegRatio=0.02,AbsMeanSigma=0.36,pvalue=0.000692598680270473,pvalueTTest=0.00221656607185852,
chr2	47601151	47601264	EPCAM	EPCAM00006	0.0529823191982518	2	0.0240747002498404	2	0.368819146119252	2	0.368819146119252	NA	NA	SegRatio=0.02,AbsMeanSigma=0.36,pvalue=0.000692598680270473,pvalueTTest=0.00221656607185852,
chr2	47602339	47602443	EPCAM	EPCAM00007	-2.31950794338737	2	0.282962575925255	2	0.368819146119252	2	0.368819146119252	q-value=7.70517626607362e-69, copies=0	NA	SegRatio=0.28,AbsMeanSigma=3.11,pvalue=5.11023299244057e-10,pvalueTTest=0.571714370165112,Adjusted:byPvalueTTestRatio;
chr2	47602389	47602486	EPCAM	EPCAM00008	0.282962575925255	2	0.282962575925255	2	0.368819146119252	2	0.368819146119252	NA	NA	SegRatio=0.28,AbsMeanSigma=3.11,pvalue=5.11023299244057e-10,pvalueTTest=0.571714370165112,Adjusted:byPvalueTTestRatio;
chr2	47604086	47604200	EPCAM	EPCAM00009	0.295746761766234	2	0.282962575925255	2	0.368819146119252	2	0.368819146119252	NA	NA	SegRatio=0.28,AbsMeanSigma=3.11,pvalue=5.11023299244057e-10,pvalueTTest=0.571714370165112,Adjusted:byPvalueTTestRatio;
chr2	47604173	47604288	EPCAM	EPCAM00010	0.120807187773248	2	0.282962575925255	2	0.368819146119252	2	0.368819146119252	NA	NA	SegRatio=0.28,AbsMeanSigma=3.11,pvalue=5.11023299244057e-10,pvalueTTest=0.571714370165112,Adjusted:byPvalueTTestRatio;
chr2	47606015	47606116	EPCAM	EPCAM00011	NA	2	-2.82147191005356	2	0.368819146119252	2	0.368819146119252	NA	NA	SegRatio=-2.82,AbsMeanSigma=21.13,pvalue=3.08334495246151e-196,pvalueTTest=1,Adjusted:byPvalueTTestRatio;
chr2	47606112	47606222	EPCAM	EPCAM00012	-2.82147191005356	2	-2.82147191005356	2	0.368819146119252	2	0.368819146119252	NA	NA	SegRatio=-2.82,AbsMeanSigma=21.13,pvalue=3.08334495246151e-196,pvalueTTest=1,Adjusted:byPvalueTTestRatio;
chr2	47606866	47606977	EPCAM	EPCAM00013	0.165241638853852	2	0.104105307259551	2	0.368819146119252	2	0.368819146119252	NA	NA	SegRatio=0.1,AbsMeanSigma=0.88,pvalue=0.0311312675505393,pvalueTTest=0.00763489488934006,
chr2	47606960	47607077	EPCAM	EPCAM00014	0.0610795855926442	2	0.104105307259551	2	0.368819146119252	2	0.368819146119252	NA	NA	SegRatio=0.1,AbsMeanSigma=0.88,pvalue=0.0311312675505393,pvalueTTest=0.00763489488934006,
chr2	47607041	47607159	EPCAM	EPCAM00015	0.159076164271948	2	0.104105307259551	2	0.368819146119252	2	0.368819146119252	NA	NA	SegRatio=0.1,AbsMeanSigma=0.88,pvalue=0.0311312675505393,pvalueTTest=0.00763489488934006,
chr2	47612282	47612391	EPCAM	EPCAM00016	0.104105307259551	2	0.104105307259551	2	0.368819146119252	2	0.368819146119252	NA	NA	SegRatio=0.1,AbsMeanSigma=0.88,pvalue=0.0311312675505393,pvalueTTest=0.00763489488934006,
chr2	47613668	47613765	EPCAM	EPCAM00017	NA	2	0.104105307259551	2	0.368819146119252	2	0.368819146119252	NA	NA	SegRatio=0.1,AbsMeanSigma=0.88,pvalue=0.0311312675505393,pvalueTTest=0.00763489488934006,
chr2	47613727	47613837	EPCAM	EPCAM00018	0.0581962233255754	2	0.104105307259551	2	0.368819146119252	2	0.368819146119252	NA	NA	SegRatio=0.1,AbsMeanSigma=0.88,pvalue=0.0311312675505393,pvalueTTest=0.00763489488934006,
chr3	100432492	100432584	TFG	TFG00001	0.252866432961964	2	0.069201331941699	2	0.0186223461936621	2	0.0186223461936621	NA	NA	SegRatio=0.07,AbsMeanSigma=0.47,pvalue=0.0015428401581777,pvalueTTest=0.0030648940727326,
chr3	100432552	100432662	TFG	TFG00002.TFG00003	-0.0375518052998638	2	0.069201331941699	2	0.0186223461936621	2	0.0186223461936621	NA	NA	SegRatio=0.07,AbsMeanSigma=0.47,pvalue=0.0015428401581777,pvalueTTest=0.0030648940727326,
chr3	100432675	100432809	TFG	TFG00004	0.544808309670822	2	0.069201331941699	2	0.0186223461936621	2	0.0186223461936621	NA	NA	SegRatio=0.07,AbsMeanSigma=0.47,pvalue=0.0015428401581777,pvalueTTest=0.0030648940727326,
chr3	100438720	100438856	TFG	TFG00005	NA	2	0.069201331941699	2	0.0186223461936621	2	0.0186223461936621	NA	NA	SegRatio=0.07,AbsMeanSigma=0.47,pvalue=0.0015428401581777,pvalueTTest=0.0030648940727326,
chr3	100438869	100438980	TFG	TFG00006	NA	2	0.069201331941699	2	0.0186223461936621	2	0.0186223461936621	NA	NA	SegRatio=0.07,AbsMeanSigma=0.47,pvalue=0.0015428401581777,pvalueTTest=0.0030648940727326,
chr3	100447567	100447679	TFG	TFG00007	0.136578388664986	2	0.069201331941699	2	0.0186223461936621	2	0.0186223461936621	NA	NA	SegRatio=0.07,AbsMeanSigma=0.47,pvalue=0.0015428401581777,pvalueTTest=0.0030648940727326,
chr3	100447658	100447776	TFG	TFG00008	-0.0166512484019123	2	0.069201331941699	2	0.0186223461936621	2	0.0186223461936621	NA	NA	SegRatio=0.07,AbsMeanSigma=0.47,pvalue=0.0015428401581777,pvalueTTest=0.0030648940727326,
chr3	100451298	100451414	TFG	TFG00009	0.148042741740894	2	0.069201331941699	2	0.0186223461936621	2	0.0186223461936621	NA	NA	SegRatio=0.07,AbsMeanSigma=0.47,pvalue=0.0015428401581777,pvalueTTest=0.0030648940727326,
chr3	100451415	100451530	TFG	TFG00010	0.108748667290753	2	0.069201331941699	2	0.0186223461936621	2	0.0186223461936621	NA	NA	SegRatio=0.07,AbsMeanSigma=0.47,pvalue=0.0015428401581777,pvalueTTest=0.0030648940727326,
chr3	100451510	100451624	TFG	TFG00011	0.156176442587336	2	0.069201331941699	2	0.0186223461936621	2	0.0186223461936621	NA	NA	SegRatio=0.07,AbsMeanSigma=0.47,pvalue=0.0015428401581777,pvalueTTest=0.0030648940727326,
chr3	100455395	100455513	TFG	TFG00012	0.069201331941699	2	0.069201331941699	2	0.0186223461936621	2	0.0186223461936621	NA	NA	SegRatio=0.07,AbsMeanSigma=0.47,pvalue=0.0015428401581777,pvalueTTest=0.0030648940727326,
chr3	100455458	100455573	TFG	TFG00013	0.037878896539002	2	0.069201331941699	2	0.0186223461936621	2	0.0186223461936621	NA	NA	SegRatio=0.07,AbsMeanSigma=0.47,pvalue=0.0015428401581777,pvalueTTest=0.0030648940727326,
chr3	100455530	100455646	TFG	TFG00014	0.276318184931891	2	0.069201331941699	2	0.0186223461936621	2	0.0186223461936621	NA	NA	SegRatio=0.07,AbsMeanSigma=0.47,pvalue=0.0015428401581777,pvalueTTest=0.0030648940727326,
chr3	100463645	100463763	TFG	TFG00015	-0.132218820643261	2	0.069201331941699	2	0.0186223461936621	2	0.0186223461936621	NA	NA	SegRatio=0.07,AbsMeanSigma=0.47,pvalue=0.0015428401581777,pvalueTTest=0.0030648940727326,
chr3	100463692	100463788	TFG	TFG00016	0.168134425301728	2	0.069201331941699	2	0.0186223461936621	2	0.0186223461936621	NA	NA	SegRatio=0.07,AbsMeanSigma=0.47,pvalue=0.0015428401581777,pvalueTTest=0.0030648940727326,
chr3	100466928	100467024	TFG	TFG00017	0.0943114736532372	2	0.069201331941699	2	0.0186223461936621	2	0.0186223461936621	NA	NA	SegRatio=0.07,AbsMeanSigma=0.47,pvalue=0.0015428401581777,pvalueTTest=0.0030648940727326,
chr3	100466997	100467094	TFG	TFG00018	0.120685189141502	2	0.069201331941699	2	0.0186223461936621	2	0.0186223461936621	NA	NA	SegRatio=0.07,AbsMeanSigma=0.47,pvalue=0.0015428401581777,pvalueTTest=0.0030648940727326,
chr3	100467092	100467207	TFG	TFG00019	0.0373470382439173	2	0.069201331941699	2	0.0186223461936621	2	0.0186223461936621	NA	NA	SegRatio=0.07,AbsMeanSigma=0.47,pvalue=0.0015428401581777,pvalueTTest=0.0030648940727326,
chr3	100467201	100467305	TFG	TFG00020	0.017548283313805	2	0.069201331941699	2	0.0186223461936621	2	0.0186223461936621	NA	NA	SegRatio=0.07,AbsMeanSigma=0.47,pvalue=0.0015428401581777,pvalueTTest=0.0030648940727326,
chr3	100467283	100467397	TFG	TFG00021	-0.29038793289527	2	0.069201331941699	2	0.0186223461936621	2	0.0186223461936621	NA	NA	SegRatio=0.07,AbsMeanSigma=0.47,pvalue=0.0015428401581777,pvalueTTest=0.0030648940727326,
chr3	142985490	142985606	SLC9A9	SLC9A900001	0.00558643075920258	2	0.069201331941699	2	0.125258915400474	2	0.125258915400474	NA	NA	SegRatio=0.07,AbsMeanSigma=0.47,pvalue=0.0015428401581777,pvalueTTest=0.0030648940727326,
chr3	142985580	142985698	SLC9A9	SLC9A900002	-0.00148971490956907	2	0.069201331941699	2	0.125258915400474	2	0.125258915400474	NA	NA	SegRatio=0.07,AbsMeanSigma=0.47,pvalue=0.0015428401581777,pvalueTTest=0.0030648940727326,
chr3	142985668	142985784	SLC9A9	SLC9A900003	0.0277700655017697	2	0.069201331941699	2	0.125258915400474	2	0.125258915400474	NA	NA	SegRatio=0.07,AbsMeanSigma=0.47,pvalue=0.0015428401581777,pvalueTTest=0.0030648940727326,
chr3	142985776	142985894	SLC9A9	SLC9A900004	0.157060774545287	2	0.069201331941699	2	0.125258915400474	2	0.125258915400474	NA	NA	SegRatio=0.07,AbsMeanSigma=0.47,pvalue=0.0015428401581777,pvalueTTest=0.0030648940727326,
chr3	142987693	142987813	SLC9A9	SLC9A900005	-0.051583833422384	2	0.069201331941699	2	0.125258915400474	2	0.125258915400474	NA	NA	SegRatio=0.07,AbsMeanSigma=0.47,pvalue=0.0015428401581777,pvalueTTest=0.0030648940727326,
chr3	142987740	142987848	SLC9A9	SLC9A900006	-0.0125449394366949	2	0.069201331941699	2	0.125258915400474	2	0.125258915400474	NA	NA	SegRatio=0.07,AbsMeanSigma=0.47,pvalue=0.0015428401581777,pvalueTTest=0.0030648940727326,
chr3	143082305	143082423	SLC9A9	SLC9A900007	0.0805206884079965	2	0.069201331941699	2	0.125258915400474	2	0.125258915400474	NA	NA	SegRatio=0.07,AbsMeanSigma=0.47,pvalue=0.0015428401581777,pvalueTTest=0.0030648940727326,
chr3	143082385	143082519	SLC9A9	SLC9A900008	NA	2	0.069201331941699	2	0.125258915400474	2	0.125258915400474	NA	NA	SegRatio=0.07,AbsMeanSigma=0.47,pvalue=0.0015428401581777,pvalueTTest=0.0030648940727326,
chr3	143100832	143100949	SLC9A9	SLC9A900009	0.174217534876559	2	0.069201331941699	2	0.125258915400474	2	0.125258915400474	NA	NA	SegRatio=0.07,AbsMeanSigma=0.47,pvalue=0.0015428401581777,pvalueTTest=0.0030648940727326,
chr3	143100945	143101059	SLC9A9	SLC9A900010	0.0764915052006192	2	0.069201331941699	2	0.125258915400474	2	0.125258915400474	NA	NA	SegRatio=0.07,AbsMeanSigma=0.47,pvalue=0.0015428401581777,pvalueTTest=0.0030648940727326,
chr3	143185800	143185904	SLC9A9	SLC9A900011	0.0140958957610173	2	0.069201331941699	2	0.125258915400474	2	0.125258915400474	NA	NA	SegRatio=0.07,AbsMeanSigma=0.47,pvalue=0.0015428401581777,pvalueTTest=0.0030648940727326,
chr3	143185867	143185971	SLC9A9	SLC9A900012	-0.0157667504610401	2	0.069201331941699	2	0.125258915400474	2	0.125258915400474	NA	NA	SegRatio=0.07,AbsMeanSigma=0.47,pvalue=0.0015428401581777,pvalueTTest=0.0030648940727326,
chr3	143185969	143186083	SLC9A9	SLC9A900013	-0.241293843107564	2	0.069201331941699	2	0.125258915400474	2	0.125258915400474	NA	NA	SegRatio=0.07,AbsMeanSigma=0.47,pvalue=0.0015428401581777,pvalueTTest=0.0030648940727326,
chr3	143212463	143212567	SLC9A9	SLC9A900014	0.11273796936605	2	0.069201331941699	2	0.125258915400474	2	0.125258915400474	NA	NA	SegRatio=0.07,AbsMeanSigma=0.47,pvalue=0.0015428401581777,pvalueTTest=0.0030648940727326,
chr3	143212561	143212678	SLC9A9	SLC9A900015	0.0789580423806706	2	0.069201331941699	2	0.125258915400474	2	0.125258915400474	NA	NA	SegRatio=0.07,AbsMeanSigma=0.47,pvalue=0.0015428401581777,pvalueTTest=0.0030648940727326,
chr3	143214149	143214244	SLC9A9	SLC9A900016	0.0272045661984847	2	0.069201331941699	2	0.125258915400474	2	0.125258915400474	NA	NA	SegRatio=0.07,AbsMeanSigma=0.47,pvalue=0.0015428401581777,pvalueTTest=0.0030648940727326,
chr3	143214233	143214346	SLC9A9	SLC9A900017	0.126777701289406	2	0.069201331941699	2	0.125258915400474	2	0.125258915400474	NA	NA	SegRatio=0.07,AbsMeanSigma=0.47,pvalue=0.0015428401581777,pvalueTTest=0.0030648940727326,
chr3	143271160	143271264	SLC9A9	SLC9A900018	-0.0576264809823619	2	0.069201331941699	2	0.125258915400474	2	0.125258915400474	NA	NA	SegRatio=0.07,AbsMeanSigma=0.47,pvalue=0.0015428401581777,pvalueTTest=0.0030648940727326,
chr3	143271262	143271344	SLC9A9	SLC9A900019	0.00399081634919261	2	0.069201331941699	2	0.125258915400474	2	0.125258915400474	NA	NA	SegRatio=0.07,AbsMeanSigma=0.47,pvalue=0.0015428401581777,pvalueTTest=0.0030648940727326,
chr3	143292902	143293017	SLC9A9	SLC9A900020	0.175636510802832	2	0.069201331941699	2	0.125258915400474	2	0.125258915400474	NA	NA	SegRatio=0.07,AbsMeanSigma=0.47,pvalue=0.0015428401581777,pvalueTTest=0.0030648940727326,
chr3	143292973	143293083	SLC9A9	SLC9A900021	0.101972678703462	2	0.069201331941699	2	0.125258915400474	2	0.125258915400474	NA	NA	SegRatio=0.07,AbsMeanSigma=0.47,pvalue=0.0015428401581777,pvalueTTest=0.0030648940727326,
chr3	143297405	143297525	SLC9A9	SLC9A900022	0.00363143993869676	2	0.069201331941699	2	0.125258915400474	2	0.125258915400474	NA	NA	SegRatio=0.07,AbsMeanSigma=0.47,pvalue=0.0015428401581777,pvalueTTest=0.0030648940727326,
chr3	143297503	143297619	SLC9A9	SLC9A900023	0.134769316707999	2	0.069201331941699	2	0.125258915400474	2	0.125258915400474	NA	NA	SegRatio=0.07,AbsMeanSigma=0.47,pvalue=0.0015428401581777,pvalueTTest=0.0030648940727326,
chr3	143371024	143371124	SLC9A9	SLC9A900024	0.0047507091218159	2	0.069201331941699	2	0.125258915400474	2	0.125258915400474	NA	NA	SegRatio=0.07,AbsMeanSigma=0.47,pvalue=0.0015428401581777,pvalueTTest=0.0030648940727326,
chr3	143371117	143371228	SLC9A9	SLC9A900025	-0.173748889285296	2	0.069201331941699	2	0.125258915400474	2	0.125258915400474	NA	NA	SegRatio=0.07,AbsMeanSigma=0.47,pvalue=0.0015428401581777,pvalueTTest=0.0030648940727326,
chr3	143411962	143412072	SLC9A9	SLC9A900026	-1.85669701672714	2	-1.85669701672714	2	0.125258915400474	2	0.125258915400474	NA	NA	SegRatio=-1.86,AbsMeanSigma=9.35,pvalue=3.81430078830994e-97,pvalueTTest=0.198932926681736,Adjusted:byPvalueTTestRatio;
chr3	143412042	143412107	SLC9A9	SLC9A900027	NA	2	-1.85669701672714	2	0.125258915400474	2	0.125258915400474	NA	NA	SegRatio=-1.86,AbsMeanSigma=9.35,pvalue=3.81430078830994e-97,pvalueTTest=0.198932926681736,Adjusted:byPvalueTTestRatio;
chr3	143412093	143412205	SLC9A9	SLC9A900028	0.160899234382644	2	-1.85669701672714	2	0.125258915400474	2	0.125258915400474	NA	NA	SegRatio=-1.86,AbsMeanSigma=9.35,pvalue=3.81430078830994e-97,pvalueTTest=0.198932926681736,Adjusted:byPvalueTTestRatio;
chr3	143513793	143513909	SLC9A9	SLC9A900029	-0.0446190170211087	2	-1.85669701672714	2	0.125258915400474	2	0.125258915400474	NA	NA	SegRatio=-1.86,AbsMeanSigma=9.35,pvalue=3.81430078830994e-97,pvalueTTest=0.198932926681736,Adjusted:byPvalueTTestRatio;
chr3	143513903	143514014	SLC9A9	SLC9A900030	-3.22328528522813	2	-2.93981380391038	2	0.125258915400474	2	0.125258915400474	NA	NA	SegRatio=-2.94,AbsMeanSigma=16.69,pvalue=7.50735689673684e-184,pvalueTTest=0.0729434213035573,Adjusted:byPvalueTTestRatio;
chr3	143515625	143515740	SLC9A9	SLC9A900031	NA	2	-2.93981380391038	2	0.125258915400474	2	0.125258915400474	NA	NA	SegRatio=-2.94,AbsMeanSigma=16.69,pvalue=7.50735689673684e-184,pvalueTTest=0.0729434213035573,Adjusted:byPvalueTTestRatio;
chr3	143515705	143515776	SLC9A9	SLC9A900032	-2.63826444624865	2	-2.93981380391038	2	0.125258915400474	2	0.125258915400474	NA	NA	SegRatio=-2.94,AbsMeanSigma=16.69,pvalue=7.50735689673684e-184,pvalueTTest=0.0729434213035573,Adjusted:byPvalueTTestRatio;
chr3	143550765	143550878	SLC9A9	SLC9A900033	NA	2	0.146432234250778	2	0.125258915400474	2	0.125258915400474	NA	NA	SegRatio=0.15,AbsMeanSigma=3.71,pvalue=1.28288374640949e-10,pvalueTTest=0.613836064885988,Adjusted:byPvalueTTestRatio;
chr3	143550879	143550988	SLC9A9	SLC9A900034	-1.13156103365354	2	0.146432234250778	2	0.125258915400474	2	0.125258915400474	q-value=2.92002531390007e-18, copies=0.5	NA	SegRatio=0.15,AbsMeanSigma=3.71,pvalue=1.28288374640949e-10,pvalueTTest=0.613836064885988,Adjusted:byPvalueTTestRatio;
chr3	143550976	143551095	SLC9A9	SLC9A900035	0.146432234250778	2	0.0967555173677336	2	0.125258915400474	2	0.125258915400474	NA	NA	SegRatio=0.1,AbsMeanSigma=0.52,pvalue=0.0140503733568077,pvalueTTest=0.566922197131959,
chr3	143566963	143567082	SLC9A9	SLC9A900036	-0.00587455844550288	2	0.0967555173677336	2	0.125258915400474	2	0.125258915400474	NA	NA	SegRatio=0.1,AbsMeanSigma=0.52,pvalue=0.0140503733568077,pvalueTTest=0.566922197131959,
chr3	143567064	143567170	SLC9A9	SLC9A900037	0.0706008482294246	2	0.0967555173677336	2	0.125258915400474	2	0.125258915400474	NA	NA	SegRatio=0.1,AbsMeanSigma=0.52,pvalue=0.0140503733568077,pvalueTTest=0.566922197131959,
chr3	143567155	143567266	SLC9A9	SLC9A900038	0.208564338069711	2	0.0967555173677336	2	0.125258915400474	2	0.125258915400474	NA	NA	SegRatio=0.1,AbsMeanSigma=0.52,pvalue=0.0140503733568077,pvalueTTest=0.566922197131959,
chr3	178916573	178916682	PIK3CA	PIK3CA00001	-0.0779962350392674	2	0.0967555173677336	2	0.227054440701551	2	0.227054440701551	NA	NA	SegRatio=0.1,AbsMeanSigma=0.52,pvalue=0.0140503733568077,pvalueTTest=0.566922197131959,
chr3	178916639	178916748	PIK3CA	PIK3CA00002	0.116935020319658	2	0.0967555173677336	2	0.227054440701551	2	0.227054440701551	NA	NA	SegRatio=0.1,AbsMeanSigma=0.52,pvalue=0.0140503733568077,pvalueTTest=0.566922197131959,
chr3	178916746	178916861	PIK3CA	PIK3CA00003	-0.125072529859508	2	0.0967555173677336	2	0.227054440701551	2	0.227054440701551	NA	NA	SegRatio=0.1,AbsMeanSigma=0.52,pvalue=0.0140503733568077,pvalueTTest=0.566922197131959,
chr3	178916803	178916912	PIK3CA	PIK3CA00004	0.318319253255048	2	0.0967555173677336	2	0.227054440701551	2	0.227054440701551	NA	NA	SegRatio=0.1,AbsMeanSigma=0.52,pvalue=0.0140503733568077,pvalueTTest=0.566922197131959,
chr3	178916888	178916991	PIK3CA	PIK3CA00005	0.0180622586384664	2	0.0967555173677336	2	0.227054440701551	2	0.227054440701551	NA	NA	SegRatio=0.1,AbsMeanSigma=0.52,pvalue=0.0140503733568077,pvalueTTest=0.566922197131959,
chr3	178917449	178917559	PIK3CA	PIK3CA00006	-0.127074457493265	2	0.0967555173677336	2	0.227054440701551	2	0.227054440701551	NA	NA	SegRatio=0.1,AbsMeanSigma=0.52,pvalue=0.0140503733568077,pvalueTTest=0.566922197131959,
chr3	178917537	178917648	PIK3CA	PIK3CA00007	0.216562437685685	2	0.0967555173677336	2	0.227054440701551	2	0.227054440701551	NA	NA	SegRatio=0.1,AbsMeanSigma=0.52,pvalue=0.0140503733568077,pvalueTTest=0.566922197131959,
chr3	178917608	178917721	PIK3CA	PIK3CA00008	NA	2	0.0967555173677336	2	0.227054440701551	2	0.227054440701551	NA	NA	SegRatio=0.1,AbsMeanSigma=0.52,pvalue=0.0140503733568077,pvalueTTest=0.566922197131959,
chr3	178919054	178919109	PIK3CA	PIK3CA00009	NA	2	0.0967555173677336	2	0.227054440701551	2	0.227054440701551	NA	NA	SegRatio=0.1,AbsMeanSigma=0.52,pvalue=0.0140503733568077,pvalueTTest=0.566922197131959,
chr3	178919110	178919217	PIK3CA	PIK3CA00010	0.166008948986357	2	0.0967555173677336	2	0.227054440701551	2	0.227054440701551	NA	NA	SegRatio=0.1,AbsMeanSigma=0.52,pvalue=0.0140503733568077,pvalueTTest=0.566922197131959,
chr3	178919194	178919308	PIK3CA	PIK3CA00011	NA	2	0.0967555173677336	2	0.227054440701551	2	0.227054440701551	NA	NA	SegRatio=0.1,AbsMeanSigma=0.52,pvalue=0.0140503733568077,pvalueTTest=0.566922197131959,
chr3	178919262	178919372	PIK3CA	PIK3CA00012	NA	2	0.0967555173677336	2	0.227054440701551	2	0.227054440701551	NA	NA	SegRatio=0.1,AbsMeanSigma=0.52,pvalue=0.0140503733568077,pvalueTTest=0.566922197131959,
chr3	178921311	178921424	PIK3CA	PIK3CA00013	-0.00919237378549699	2	0.0967555173677336	2	0.227054440701551	2	0.227054440701551	NA	NA	SegRatio=0.1,AbsMeanSigma=0.52,pvalue=0.0140503733568077,pvalueTTest=0.566922197131959,
chr3	178921415	178921531	PIK3CA	PIK3CA00014	0.0967555173677336	2	0.0967555173677336	2	0.227054440701551	2	0.227054440701551	NA	NA	SegRatio=0.1,AbsMeanSigma=0.52,pvalue=0.0140503733568077,pvalueTTest=0.566922197131959,
chr3	178921506	178921581	PIK3CA	PIK3CA00015	NA	2	0.0967555173677336	2	0.227054440701551	2	0.227054440701551	NA	NA	SegRatio=0.1,AbsMeanSigma=0.52,pvalue=0.0140503733568077,pvalueTTest=0.566922197131959,
chr3	178921573	178921687	PIK3CA	PIK3CA00016	NA	2	0.0967555173677336	2	0.227054440701551	2	0.227054440701551	NA	NA	SegRatio=0.1,AbsMeanSigma=0.52,pvalue=0.0140503733568077,pvalueTTest=0.566922197131959,
chr3	178922256	178922366	PIK3CA	PIK3CA00017	-0.597317852306592	2	0.0967555173677336	2	0.227054440701551	2	0.227054440701551	q-value=4.72128786498965e-05, copies=1	NA	SegRatio=0.1,AbsMeanSigma=0.52,pvalue=0.0140503733568077,pvalueTTest=0.566922197131959,
chr3	178922321	178922416	PIK3CA	PIK3CA00018	-3.33211856998437	2	-2.56650764433127	2	0.227054440701551	2	0.227054440701551	NA	NA	SegRatio=-2.57,AbsMeanSigma=10.51,pvalue=4.78585964231183e-74,pvalueTTest=0.211755275918848,Adjusted:byPvalueTTestRatio;
chr3	178927321	178927438	PIK3CA	PIK3CA00019	-2.56650764433127	2	-2.56650764433127	2	0.227054440701551	2	0.227054440701551	NA	NA	SegRatio=-2.57,AbsMeanSigma=10.51,pvalue=4.78585964231183e-74,pvalueTTest=0.211755275918848,Adjusted:byPvalueTTestRatio;
chr3	178927432	178927532	PIK3CA	PIK3CA00020	0.0458186662388878	2	0.0458186662388878	2	0.227054440701551	2	0.227054440701551	NA	NA	SegRatio=0.05,AbsMeanSigma=1.12,pvalue=0.00299391072559307,pvalueTTest=0.43883739495553,
chr3	178927892	178927988	PIK3CA	PIK3CA00021	-0.367308726369017	2	0.0458186662388878	2	0.227054440701551	2	0.227054440701551	NA	NA	SegRatio=0.05,AbsMeanSigma=1.12,pvalue=0.00299391072559307,pvalueTTest=0.43883739495553,
chr3	178928028	178928104	PIK3CA	PIK3CA00022	0.0516142949715893	2	0.0458186662388878	2	0.227054440701551	2	0.227054440701551	NA	NA	SegRatio=0.05,AbsMeanSigma=1.12,pvalue=0.00299391072559307,pvalueTTest=0.43883739495553,
chr3	178928093	178928207	PIK3CA	PIK3CA00023	NA	2	0.0458186662388878	2	0.227054440701551	2	0.227054440701551	NA	NA	SegRatio=0.05,AbsMeanSigma=1.12,pvalue=0.00299391072559307,pvalueTTest=0.43883739495553,
chr3	178928180	178928272	PIK3CA	PIK3CA00024	0.0422255121475336	2	0.0458186662388878	2	0.227054440701551	2	0.227054440701551	NA	NA	SegRatio=0.05,AbsMeanSigma=1.12,pvalue=0.00299391072559307,pvalueTTest=0.43883739495553,
chr3	178928246	178928349	PIK3CA	PIK3CA00025	0.0743110250166692	2	0.0458186662388878	2	0.227054440701551	2	0.227054440701551	NA	NA	SegRatio=0.05,AbsMeanSigma=1.12,pvalue=0.00299391072559307,pvalueTTest=0.43883739495553,
chr3	178928334	178928443	PIK3CA	PIK3CA00026	-1.21031957933472	2	0.0817231617175271	2	0.227054440701551	2	0.227054440701551	q-value=1.6543671396235e-13, copies=0.5	NA	SegRatio=0.08,AbsMeanSigma=0.13,pvalue=0.477889280656338,pvalueTTest=0.865521704770096,
chr3	178936039	178936127	PIK3CA	PIK3CA00027	NA	2	0.0817231617175271	2	0.227054440701551	2	0.227054440701551	NA	NA	SegRatio=0.08,AbsMeanSigma=0.13,pvalue=0.477889280656338,pvalueTTest=0.865521704770096,
chr3	178936065	178936181	PIK3CA	PIK3CA00028	NA	2	0.0817231617175271	2	0.227054440701551	2	0.227054440701551	NA	NA	SegRatio=0.08,AbsMeanSigma=0.13,pvalue=0.477889280656338,pvalueTTest=0.865521704770096,
chr3	178936945	178937056	PIK3CA	PIK3CA00029	0.0559323671304414	2	0.0817231617175271	2	0.227054440701551	2	0.227054440701551	NA	NA	SegRatio=0.08,AbsMeanSigma=0.13,pvalue=0.477889280656338,pvalueTTest=0.865521704770096,
chr3	178937024	178937133	PIK3CA	PIK3CA00030	NA	2	0.0817231617175271	2	0.227054440701551	2	0.227054440701551	NA	NA	SegRatio=0.08,AbsMeanSigma=0.13,pvalue=0.477889280656338,pvalueTTest=0.865521704770096,
chr3	178937306	178937445	PIK3CA	PIK3CA00031	0.174329837435434	2	0.0817231617175271	2	0.227054440701551	2	0.227054440701551	NA	NA	SegRatio=0.08,AbsMeanSigma=0.13,pvalue=0.477889280656338,pvalueTTest=0.865521704770096,
chr3	178937697	178937804	PIK3CA	PIK3CA00032	0.178863678727812	2	0.0817231617175271	2	0.227054440701551	2	0.227054440701551	NA	NA	SegRatio=0.08,AbsMeanSigma=0.13,pvalue=0.477889280656338,pvalueTTest=0.865521704770096,
chr3	178937806	178937937	PIK3CA	PIK3CA00033	NA	2	0.0817231617175271	2	0.227054440701551	2	0.227054440701551	NA	NA	SegRatio=0.08,AbsMeanSigma=0.13,pvalue=0.477889280656338,pvalueTTest=0.865521704770096,
chr3	178938711	178938825	PIK3CA	PIK3CA00034	0.213000058714061	2	0.0817231617175271	2	0.227054440701551	2	0.227054440701551	NA	NA	SegRatio=0.08,AbsMeanSigma=0.13,pvalue=0.477889280656338,pvalueTTest=0.865521704770096,
chr3	178938779	178938889	PIK3CA	PIK3CA00035	0.206110932449211	2	0.0817231617175271	2	0.227054440701551	2	0.227054440701551	NA	NA	SegRatio=0.08,AbsMeanSigma=0.13,pvalue=0.477889280656338,pvalueTTest=0.865521704770096,
chr3	178938839	178938944	PIK3CA	PIK3CA00036	0.136051546970638	2	0.0817231617175271	2	0.227054440701551	2	0.227054440701551	NA	NA	SegRatio=0.08,AbsMeanSigma=0.13,pvalue=0.477889280656338,pvalueTTest=0.865521704770096,
chr3	178938938	178939043	PIK3CA	PIK3CA00037	0.0817231617175271	2	0.0817231617175271	2	0.227054440701551	2	0.227054440701551	NA	NA	SegRatio=0.08,AbsMeanSigma=0.13,pvalue=0.477889280656338,pvalueTTest=0.865521704770096,
chr3	178941809	178941915	PIK3CA	PIK3CA00038	0.0449538447235025	2	0.0817231617175271	2	0.227054440701551	2	0.227054440701551	NA	NA	SegRatio=0.08,AbsMeanSigma=0.13,pvalue=0.477889280656338,pvalueTTest=0.865521704770096,
chr3	178941911	178942019	PIK3CA	PIK3CA00039	0.216937774648626	2	0.0817231617175271	2	0.227054440701551	2	0.227054440701551	NA	NA	SegRatio=0.08,AbsMeanSigma=0.13,pvalue=0.477889280656338,pvalueTTest=0.865521704770096,
chr3	178942385	178942518	PIK3CA	PIK3CA00040	NA	2	0.0817231617175271	2	0.227054440701551	2	0.227054440701551	NA	NA	SegRatio=0.08,AbsMeanSigma=0.13,pvalue=0.477889280656338,pvalueTTest=0.865521704770096,
chr3	178942517	178942629	PIK3CA	PIK3CA00041	-0.0308823158557319	2	0.0817231617175271	2	0.227054440701551	2	0.227054440701551	NA	NA	SegRatio=0.08,AbsMeanSigma=0.13,pvalue=0.477889280656338,pvalueTTest=0.865521704770096,
chr3	178943719	178943847	PIK3CA	PIK3CA00042	-0.027791832724442	2	0.0817231617175271	2	0.227054440701551	2	0.227054440701551	NA	NA	SegRatio=0.08,AbsMeanSigma=0.13,pvalue=0.477889280656338,pvalueTTest=0.865521704770096,
chr3	178946957	178947075	PIK3CA	PIK3CA00043	-2.79309045111159	2	0.0817231617175271	2	0.227054440701551	2	0.227054440701551	q-value=5.30862036033432e-46, copies=0	NA	SegRatio=0.08,AbsMeanSigma=0.13,pvalue=0.477889280656338,pvalueTTest=0.865521704770096,
chr3	178947074	178947187	PIK3CA	PIK3CA00044	-0.0295922331158833	2	0.0817231617175271	2	0.227054440701551	2	0.227054440701551	NA	NA	SegRatio=0.08,AbsMeanSigma=0.13,pvalue=0.477889280656338,pvalueTTest=0.865521704770096,
chr3	178947155	178947273	PIK3CA	PIK3CA00045	0.0791568443431228	2	0.0817231617175271	2	0.227054440701551	2	0.227054440701551	NA	NA	SegRatio=0.08,AbsMeanSigma=0.13,pvalue=0.477889280656338,pvalueTTest=0.865521704770096,
chr3	178947722	178947819	PIK3CA	PIK3CA00046	0.226746655669616	2	0.0817231617175271	2	0.227054440701551	2	0.227054440701551	NA	NA	SegRatio=0.08,AbsMeanSigma=0.13,pvalue=0.477889280656338,pvalueTTest=0.865521704770096,
chr3	178947820	178947935	PIK3CA	PIK3CA00047.PIK3CA00048	0.0995859050153463	2	0.0817231617175271	2	0.227054440701551	2	0.227054440701551	NA	NA	SegRatio=0.08,AbsMeanSigma=0.13,pvalue=0.477889280656338,pvalueTTest=0.865521704770096,
chr3	178947963	178948074	PIK3CA	PIK3CA00049	NA	2	0.0817231617175271	2	0.227054440701551	2	0.227054440701551	NA	NA	SegRatio=0.08,AbsMeanSigma=0.13,pvalue=0.477889280656338,pvalueTTest=0.865521704770096,
chr3	178948035	178948147	PIK3CA	PIK3CA00050	-0.0278789776874167	2	0.0817231617175271	2	0.227054440701551	2	0.227054440701551	NA	NA	SegRatio=0.08,AbsMeanSigma=0.13,pvalue=0.477889280656338,pvalueTTest=0.865521704770096,
chr3	178948089	178948200	PIK3CA	PIK3CA00051	0.201121740830983	2	0.0817231617175271	2	0.227054440701551	2	0.227054440701551	NA	NA	SegRatio=0.08,AbsMeanSigma=0.13,pvalue=0.477889280656338,pvalueTTest=0.865521704770096,
chr3	178951861	178951975	PIK3CA	PIK3CA00052	0.159603494173312	2	0.0817231617175271	2	0.227054440701551	2	0.227054440701551	NA	NA	SegRatio=0.08,AbsMeanSigma=0.13,pvalue=0.477889280656338,pvalueTTest=0.865521704770096,
chr3	178951933	178952043	PIK3CA	PIK3CA00053	0.19061317680315	2	0.0817231617175271	2	0.227054440701551	2	0.227054440701551	NA	NA	SegRatio=0.08,AbsMeanSigma=0.13,pvalue=0.477889280656338,pvalueTTest=0.865521704770096,
chr3	178952039	178952131	PIK3CA	PIK3CA00054	0.0503997404128145	2	0.0817231617175271	2	0.227054440701551	2	0.227054440701551	NA	NA	SegRatio=0.08,AbsMeanSigma=0.13,pvalue=0.477889280656338,pvalueTTest=0.865521704770096,
chr3	178952127	178952243	PIK3CA	PIK3CA00055	0.153648122832642	2	0.0817231617175271	2	0.227054440701551	2	0.227054440701551	NA	NA	SegRatio=0.08,AbsMeanSigma=0.13,pvalue=0.477889280656338,pvalueTTest=0.865521704770096,
chr5	149357195	149357307	SLC26A2	SLC26A200001	-0.161555190926236	2	0.00718643285201135	2	0.407574821177651	2	0.407574821177651	NA	NA	SegRatio=0.01,AbsMeanSigma=0.16,pvalue=0.405412710853332,pvalueTTest=0.407574821177651,
chr5	149357285	149357385	SLC26A2	SLC26A200002	-0.00730692904083776	2	0.00718643285201135	2	0.407574821177651	2	0.407574821177651	NA	NA	SegRatio=0.01,AbsMeanSigma=0.16,pvalue=0.405412710853332,pvalueTTest=0.407574821177651,
chr5	149357364	149357484	SLC26A2	SLC26A200003	0.0889282963577135	2	0.00718643285201135	2	0.407574821177651	2	0.407574821177651	NA	NA	SegRatio=0.01,AbsMeanSigma=0.16,pvalue=0.405412710853332,pvalueTTest=0.407574821177651,
chr5	149357453	149357565	SLC26A2	SLC26A200004	-0.218247942043397	2	0.00718643285201135	2	0.407574821177651	2	0.407574821177651	NA	NA	SegRatio=0.01,AbsMeanSigma=0.16,pvalue=0.405412710853332,pvalueTTest=0.407574821177651,
chr5	149357563	149357669	SLC26A2	SLC26A200005	-0.141976793142921	2	0.00718643285201135	2	0.407574821177651	2	0.407574821177651	NA	NA	SegRatio=0.01,AbsMeanSigma=0.16,pvalue=0.405412710853332,pvalueTTest=0.407574821177651,
chr5	149357638	149357754	SLC26A2	SLC26A200006	-0.150596540201431	2	0.00718643285201135	2	0.407574821177651	2	0.407574821177651	NA	NA	SegRatio=0.01,AbsMeanSigma=0.16,pvalue=0.405412710853332,pvalueTTest=0.407574821177651,
chr5	149357699	149357792	SLC26A2	SLC26A200007	-0.0861171789494758	2	0.00718643285201135	2	0.407574821177651	2	0.407574821177651	NA	NA	SegRatio=0.01,AbsMeanSigma=0.16,pvalue=0.405412710853332,pvalueTTest=0.407574821177651,
chr5	149357771	149357881	SLC26A2	SLC26A200008	0.113821707214922	2	0.00718643285201135	2	0.407574821177651	2	0.407574821177651	NA	NA	SegRatio=0.01,AbsMeanSigma=0.16,pvalue=0.405412710853332,pvalueTTest=0.407574821177651,
chr5	149357876	149357986	SLC26A2	SLC26A200009	-0.800597330572869	2	0.00718643285201135	2	0.407574821177651	2	0.407574821177651	NA	NA	SegRatio=0.01,AbsMeanSigma=0.16,pvalue=0.405412710853332,pvalueTTest=0.407574821177651,
chr5	149359772	149359888	SLC26A2	SLC26A200010	0.151710662162376	2	0.00718643285201135	2	0.407574821177651	2	0.407574821177651	NA	NA	SegRatio=0.01,AbsMeanSigma=0.16,pvalue=0.405412710853332,pvalueTTest=0.407574821177651,
chr5	149359859	149359964	SLC26A2	SLC26A200011	-0.0275241600509004	2	0.00718643285201135	2	0.407574821177651	2	0.407574821177651	NA	NA	SegRatio=0.01,AbsMeanSigma=0.16,pvalue=0.405412710853332,pvalueTTest=0.407574821177651,
chr5	149359929	149360042	SLC26A2	SLC26A200012	0.0841888576581358	2	0.00718643285201135	2	0.407574821177651	2	0.407574821177651	NA	NA	SegRatio=0.01,AbsMeanSigma=0.16,pvalue=0.405412710853332,pvalueTTest=0.407574821177651,
chr5	149360000	149360104	SLC26A2	SLC26A200013	0.0633963510037057	2	0.00718643285201135	2	0.407574821177651	2	0.407574821177651	NA	NA	SegRatio=0.01,AbsMeanSigma=0.16,pvalue=0.405412710853332,pvalueTTest=0.407574821177651,
chr5	149360060	149360169	SLC26A2	SLC26A200014	0.0514702470844351	2	0.00718643285201135	2	0.407574821177651	2	0.407574821177651	NA	NA	SegRatio=0.01,AbsMeanSigma=0.16,pvalue=0.405412710853332,pvalueTTest=0.407574821177651,
chr5	149360168	149360282	SLC26A2	SLC26A200015	0.142880553777995	2	0.00718643285201135	2	0.407574821177651	2	0.407574821177651	NA	NA	SegRatio=0.01,AbsMeanSigma=0.16,pvalue=0.405412710853332,pvalueTTest=0.407574821177651,
chr5	149360279	149360390	SLC26A2	SLC26A200016	0.0782696232073552	2	0.00718643285201135	2	0.407574821177651	2	0.407574821177651	NA	NA	SegRatio=0.01,AbsMeanSigma=0.16,pvalue=0.405412710853332,pvalueTTest=0.407574821177651,
chr5	149360386	149360493	SLC26A2	SLC26A200017	0.015010028050635	2	0.00718643285201135	2	0.407574821177651	2	0.407574821177651	NA	NA	SegRatio=0.01,AbsMeanSigma=0.16,pvalue=0.405412710853332,pvalueTTest=0.407574821177651,
chr5	149360482	149360594	SLC26A2	SLC26A200018	-0.1328572298778	2	0.00718643285201135	2	0.407574821177651	2	0.407574821177651	NA	NA	SegRatio=0.01,AbsMeanSigma=0.16,pvalue=0.405412710853332,pvalueTTest=0.407574821177651,
chr5	149360591	149360703	SLC26A2	SLC26A200019	-0.0782307953653672	2	0.00718643285201135	2	0.407574821177651	2	0.407574821177651	NA	NA	SegRatio=0.01,AbsMeanSigma=0.16,pvalue=0.405412710853332,pvalueTTest=0.407574821177651,
chr5	149360680	149360795	SLC26A2	SLC26A200020	-0.132069483256088	2	0.00718643285201135	2	0.407574821177651	2	0.407574821177651	NA	NA	SegRatio=0.01,AbsMeanSigma=0.16,pvalue=0.405412710853332,pvalueTTest=0.407574821177651,
chr5	149360721	149360835	SLC26A2	SLC26A200021	0.0230680680812849	2	0.00718643285201135	2	0.407574821177651	2	0.407574821177651	NA	NA	SegRatio=0.01,AbsMeanSigma=0.16,pvalue=0.405412710853332,pvalueTTest=0.407574821177651,
chr5	149360834	149360954	SLC26A2	SLC26A200022	-0.0116869743582988	2	0.00718643285201135	2	0.407574821177651	2	0.407574821177651	NA	NA	SegRatio=0.01,AbsMeanSigma=0.16,pvalue=0.405412710853332,pvalueTTest=0.407574821177651,
chr5	149360885	149360993	SLC26A2	SLC26A200023	0.0673331183130356	2	0.00718643285201135	2	0.407574821177651	2	0.407574821177651	NA	NA	SegRatio=0.01,AbsMeanSigma=0.16,pvalue=0.405412710853332,pvalueTTest=0.407574821177651,
chr5	149360957	149361068	SLC26A2	SLC26A200024	0.00718643285201135	2	0.00718643285201135	2	0.407574821177651	2	0.407574821177651	NA	NA	SegRatio=0.01,AbsMeanSigma=0.16,pvalue=0.405412710853332,pvalueTTest=0.407574821177651,
chr5	149361049	149361162	SLC26A2	SLC26A200025	-0.197735325336526	2	0.00718643285201135	2	0.407574821177651	2	0.407574821177651	NA	NA	SegRatio=0.01,AbsMeanSigma=0.16,pvalue=0.405412710853332,pvalueTTest=0.407574821177651,
chr5	149361160	149361275	SLC26A2	SLC26A200026	0.00163273636103151	2	0.00718643285201135	2	0.407574821177651	2	0.407574821177651	NA	NA	SegRatio=0.01,AbsMeanSigma=0.16,pvalue=0.405412710853332,pvalueTTest=0.407574821177651,
chr5	149361234	149361347	SLC26A2	SLC26A200027	0.443424845773327	2	0.00718643285201135	2	0.407574821177651	2	0.407574821177651	NA	NA	SegRatio=0.01,AbsMeanSigma=0.16,pvalue=0.405412710853332,pvalueTTest=0.407574821177651,
chr5	149361348	149361451	SLC26A2	SLC26A200028	NA	2	0.00718643285201135	2	0.407574821177651	2	0.407574821177651	NA	NA	SegRatio=0.01,AbsMeanSigma=0.16,pvalue=0.405412710853332,pvalueTTest=0.407574821177651,
chr6	43550021	43550136	POLH	POLH00001	-0.114446671175	2	0.00139010277422705	2	0.266263543456619	2	0.266263543456619	NA	NA	SegRatio=0,AbsMeanSigma=0.69,pvalue=0.00100538618984126,pvalueTTest=0.364495169588823,
chr6	43550106	43550225	POLH	POLH00002	0.109518418969196	2	0.00139010277422705	2	0.266263543456619	2	0.266263543456619	NA	NA	SegRatio=0,AbsMeanSigma=0.69,pvalue=0.00100538618984126,pvalueTTest=0.364495169588823,
chr6	43550643	43550780	POLH	POLH00003	-1.90240884459433	2	0.00139010277422705	2	0.266263543456619	2	0.266263543456619	q-value=7.14444803732056e-20, copies=0.5	NA	SegRatio=0,AbsMeanSigma=0.69,pvalue=0.00100538618984126,pvalueTTest=0.364495169588823,
chr6	43550770	43550859	POLH	POLH00004	0.220070339213958	2	0.00139010277422705	2	0.266263543456619	2	0.266263543456619	NA	NA	SegRatio=0,AbsMeanSigma=0.69,pvalue=0.00100538618984126,pvalueTTest=0.364495169588823,
chr6	43550846	43550961	POLH	POLH00005	0.124661920803999	2	0.00139010277422705	2	0.266263543456619	2	0.266263543456619	NA	NA	SegRatio=0,AbsMeanSigma=0.69,pvalue=0.00100538618984126,pvalueTTest=0.364495169588823,
chr6	43554962	43555070	POLH	POLH00006	0.114740378702155	2	0.00139010277422705	2	0.266263543456619	2	0.266263543456619	NA	NA	SegRatio=0,AbsMeanSigma=0.69,pvalue=0.00100538618984126,pvalueTTest=0.364495169588823,
chr6	43555045	43555157	POLH	POLH00007	0.20730836579539	2	0.00139010277422705	2	0.266263543456619	2	0.266263543456619	NA	NA	SegRatio=0,AbsMeanSigma=0.69,pvalue=0.00100538618984126,pvalueTTest=0.364495169588823,
chr6	43555147	43555240	POLH	POLH00008	0.0889922834342233	2	0.00139010277422705	2	0.266263543456619	2	0.266263543456619	NA	NA	SegRatio=0,AbsMeanSigma=0.69,pvalue=0.00100538618984126,pvalueTTest=0.364495169588823,
chr6	43555222	43555337	POLH	POLH00009	0.14761209847758	2	0.00139010277422705	2	0.266263543456619	2	0.266263543456619	NA	NA	SegRatio=0,AbsMeanSigma=0.69,pvalue=0.00100538618984126,pvalueTTest=0.364495169588823,
chr6	43565380	43565483	POLH	POLH00010	-0.143290514054501	2	0.00139010277422705	2	0.266263543456619	2	0.266263543456619	NA	NA	SegRatio=0,AbsMeanSigma=0.69,pvalue=0.00100538618984126,pvalueTTest=0.364495169588823,
chr6	43565474	43565590	POLH	POLH00011	0.0917363717991348	2	0.00139010277422705	2	0.266263543456619	2	0.266263543456619	NA	NA	SegRatio=0,AbsMeanSigma=0.69,pvalue=0.00100538618984126,pvalueTTest=0.364495169588823,
chr6	43565557	43565663	POLH	POLH00012	0.101977147060414	2	0.00139010277422705	2	0.266263543456619	2	0.266263543456619	NA	NA	SegRatio=0,AbsMeanSigma=0.69,pvalue=0.00100538618984126,pvalueTTest=0.364495169588823,
chr6	43568702	43568816	POLH	POLH00013	0.0942101594498381	2	0.00139010277422705	2	0.266263543456619	2	0.266263543456619	NA	NA	SegRatio=0,AbsMeanSigma=0.69,pvalue=0.00100538618984126,pvalueTTest=0.364495169588823,
chr6	43568763	43568877	POLH	POLH00014	0.00139010277422705	2	0.00139010277422705	2	0.266263543456619	2	0.266263543456619	NA	NA	SegRatio=0,AbsMeanSigma=0.69,pvalue=0.00100538618984126,pvalueTTest=0.364495169588823,
chr6	43571574	43571679	POLH	POLH00015	0.0646078557043834	2	0.00139010277422705	2	0.266263543456619	2	0.266263543456619	NA	NA	SegRatio=0,AbsMeanSigma=0.69,pvalue=0.00100538618984126,pvalueTTest=0.364495169588823,
chr6	43571673	43571777	POLH	POLH00016	0.0567670622415955	2	0.00139010277422705	2	0.266263543456619	2	0.266263543456619	NA	NA	SegRatio=0,AbsMeanSigma=0.69,pvalue=0.00100538618984126,pvalueTTest=0.364495169588823,
chr6	43572331	43572426	POLH	POLH00017	-0.064881368058255	2	0.00139010277422705	2	0.266263543456619	2	0.266263543456619	NA	NA	SegRatio=0,AbsMeanSigma=0.69,pvalue=0.00100538618984126,pvalueTTest=0.364495169588823,
chr6	43572425	43572538	POLH	POLH00018	-0.0903325509528602	2	0.00139010277422705	2	0.266263543456619	2	0.266263543456619	NA	NA	SegRatio=0,AbsMeanSigma=0.69,pvalue=0.00100538618984126,pvalueTTest=0.364495169588823,
chr6	43572950	43573042	POLH	POLH00019	-0.0802667919406162	2	0.00139010277422705	2	0.266263543456619	2	0.266263543456619	NA	NA	SegRatio=0,AbsMeanSigma=0.69,pvalue=0.00100538618984126,pvalueTTest=0.364495169588823,
chr6	43573008	43573118	POLH	POLH00020	0.137937979645762	2	0.00139010277422705	2	0.266263543456619	2	0.266263543456619	NA	NA	SegRatio=0,AbsMeanSigma=0.69,pvalue=0.00100538618984126,pvalueTTest=0.364495169588823,
chr6	43578258	43578374	POLH	POLH00021	0.21155707477725	2	0.00139010277422705	2	0.266263543456619	2	0.266263543456619	NA	NA	SegRatio=0,AbsMeanSigma=0.69,pvalue=0.00100538618984126,pvalueTTest=0.364495169588823,
chr6	43578346	43578458	POLH	POLH00022	0.0726406999351998	2	0.00139010277422705	2	0.266263543456619	2	0.266263543456619	NA	NA	SegRatio=0,AbsMeanSigma=0.69,pvalue=0.00100538618984126,pvalueTTest=0.364495169588823,
chr6	43578455	43578565	POLH	POLH00023	-1.72343557212817	2	-0.0573958558288075	2	0.266263543456619	2	0.266263543456619	q-value=4.70858003011356e-36, copies=0.5	NA	SegRatio=-0.06,AbsMeanSigma=1.41,pvalue=1.02509008888108e-06,pvalueTTest=0.271781752271232,
chr6	43581344	43581457	POLH	POLH00024	0.221875524642118	2	-0.0573958558288075	2	0.266263543456619	2	0.266263543456619	NA	NA	SegRatio=-0.06,AbsMeanSigma=1.41,pvalue=1.02509008888108e-06,pvalueTTest=0.271781752271232,
chr6	43581415	43581533	POLH	POLH00025	-0.441429701143453	2	-0.0573958558288075	2	0.266263543456619	2	0.266263543456619	NA	NA	SegRatio=-0.06,AbsMeanSigma=1.41,pvalue=1.02509008888108e-06,pvalueTTest=0.271781752271232,
chr6	43581474	43581568	POLH	POLH00026	-0.0452170835382545	2	-0.0573958558288075	2	0.266263543456619	2	0.266263543456619	NA	NA	SegRatio=-0.06,AbsMeanSigma=1.41,pvalue=1.02509008888108e-06,pvalueTTest=0.271781752271232,
chr6	43581530	43581650	POLH	POLH00027	-0.106396635971419	2	-0.0573958558288075	2	0.266263543456619	2	0.266263543456619	NA	NA	SegRatio=-0.06,AbsMeanSigma=1.41,pvalue=1.02509008888108e-06,pvalueTTest=0.271781752271232,
chr6	43581603	43581719	POLH	POLH00028	-0.0623143858348528	2	-0.0573958558288075	2	0.266263543456619	2	0.266263543456619	NA	NA	SegRatio=-0.06,AbsMeanSigma=1.41,pvalue=1.02509008888108e-06,pvalueTTest=0.271781752271232,
chr6	43581719	43581834	POLH	POLH00029	-0.148031131401438	2	-0.0573958558288075	2	0.266263543456619	2	0.266263543456619	NA	NA	SegRatio=-0.06,AbsMeanSigma=1.41,pvalue=1.02509008888108e-06,pvalueTTest=0.271781752271232,
chr6	43581828	43581921	POLH	POLH00030	0.0561556110295526	2	-0.0573958558288075	2	0.266263543456619	2	0.266263543456619	NA	NA	SegRatio=-0.06,AbsMeanSigma=1.41,pvalue=1.02509008888108e-06,pvalueTTest=0.271781752271232,
chr6	43581915	43582026	POLH	POLH00031	-0.0490692059303738	2	-0.0573958558288075	2	0.266263543456619	2	0.266263543456619	NA	NA	SegRatio=-0.06,AbsMeanSigma=1.41,pvalue=1.02509008888108e-06,pvalueTTest=0.271781752271232,
chr6	43582007	43582120	POLH	POLH00032	-0.0573958558288075	2	-0.0573958558288075	2	0.266263543456619	2	0.266263543456619	NA	NA	SegRatio=-0.06,AbsMeanSigma=1.41,pvalue=1.02509008888108e-06,pvalueTTest=0.271781752271232,
chr6	43582103	43582214	POLH	POLH00033	0.118189335883986	2	-0.0573958558288075	2	0.266263543456619	2	0.266263543456619	NA	NA	SegRatio=-0.06,AbsMeanSigma=1.41,pvalue=1.02509008888108e-06,pvalueTTest=0.271781752271232,
chr6	43582183	43582286	POLH	POLH00034	NA	NA	-0.0573958558288075	NA	0.266263543456619	2	0.266263543456619	NA	NA	SegRatio=NA, AbsMeanSigma=NA, pvalue=NA, pvalueTTest=NA,
chr6	43582263	43582377	POLH	POLH00035	NA	NA	NA	NA	0.266263543456619	2	0.266263543456619	NA	NA	SegRatio=NA, AbsMeanSigma=NA, pvalue=NA, pvalueTTest=NA,
chr7	39046422	39046535	POU6F2	POU6F200001	-2.49948135322906	2	-2.49948135322906	2	0.644192890935932	2	0.644192890935932	NA	NA	SegRatio=-2.5,AbsMeanSigma=15.06,pvalue=3.01915777150683e-51,pvalueTTest=1,Adjusted:byPvalueTTestRatio;
chr7	39125454	39125548	POU6F2	POU6F200002	0.109448679117383	2	0.0379918444805691	2	0.644192890935932	2	0.644192890935932	NA	NA	SegRatio=0.04,AbsMeanSigma=0.24,pvalue=0.159396641707411,pvalueTTest=0.116233416822273,
chr7	39125528	39125622	POU6F2	POU6F200003	0.0825286824526045	2	0.0379918444805691	2	0.644192890935932	2	0.644192890935932	NA	NA	SegRatio=0.04,AbsMeanSigma=0.24,pvalue=0.159396641707411,pvalueTTest=0.116233416822273,
chr7	39125603	39125714	POU6F2	POU6F200004	-0.12581653544039	2	0.0379918444805691	2	0.644192890935932	2	0.644192890935932	NA	NA	SegRatio=0.04,AbsMeanSigma=0.24,pvalue=0.159396641707411,pvalueTTest=0.116233416822273,
chr7	39243813	39243923	POU6F2	POU6F200005	0.0314887195921159	2	0.0379918444805691	2	0.644192890935932	2	0.644192890935932	NA	NA	SegRatio=0.04,AbsMeanSigma=0.24,pvalue=0.159396641707411,pvalueTTest=0.116233416822273,
chr7	39243854	39243962	POU6F2	POU6F200006	-0.178269989684308	2	0.0379918444805691	2	0.644192890935932	2	0.644192890935932	NA	NA	SegRatio=0.04,AbsMeanSigma=0.24,pvalue=0.159396641707411,pvalueTTest=0.116233416822273,
chr7	39246962	39247071	POU6F2	POU6F200007	0.0116066405812779	2	0.0379918444805691	2	0.644192890935932	2	0.644192890935932	NA	NA	SegRatio=0.04,AbsMeanSigma=0.24,pvalue=0.159396641707411,pvalueTTest=0.116233416822273,
chr7	39247021	39247141	POU6F2	POU6F200008	-0.265119403434594	2	0.0379918444805691	2	0.644192890935932	2	0.644192890935932	NA	NA	SegRatio=0.04,AbsMeanSigma=0.24,pvalue=0.159396641707411,pvalueTTest=0.116233416822273,
chr7	39247129	39247218	POU6F2	POU6F200009	0.0804828619935802	2	0.0379918444805691	2	0.644192890935932	2	0.644192890935932	NA	NA	SegRatio=0.04,AbsMeanSigma=0.24,pvalue=0.159396641707411,pvalueTTest=0.116233416822273,
chr7	39247217	39247333	POU6F2	POU6F200010	0.0379918444805691	2	0.0379918444805691	2	0.644192890935932	2	0.644192890935932	NA	NA	SegRatio=0.04,AbsMeanSigma=0.24,pvalue=0.159396641707411,pvalueTTest=0.116233416822273,
chr7	39379202	39379324	POU6F2	POU6F200011	0.18898960444888	2	0.0379918444805691	2	0.644192890935932	2	0.644192890935932	NA	NA	SegRatio=0.04,AbsMeanSigma=0.24,pvalue=0.159396641707411,pvalueTTest=0.116233416822273,
chr7	39379448	39379560	POU6F2	POU6F200012	-0.113999068636979	2	0.0379918444805691	2	0.644192890935932	2	0.644192890935932	NA	NA	SegRatio=0.04,AbsMeanSigma=0.24,pvalue=0.159396641707411,pvalueTTest=0.116233416822273,
chr7	39379515	39379600	POU6F2	POU6F200013	-0.0885715113201959	2	0.0379918444805691	2	0.644192890935932	2	0.644192890935932	NA	NA	SegRatio=0.04,AbsMeanSigma=0.24,pvalue=0.159396641707411,pvalueTTest=0.116233416822273,
chr7	39379563	39379649	POU6F2	POU6F200014	0.0776353483382325	2	0.0379918444805691	2	0.644192890935932	2	0.644192890935932	NA	NA	SegRatio=0.04,AbsMeanSigma=0.24,pvalue=0.159396641707411,pvalueTTest=0.116233416822273,
chr7	39446136	39446255	POU6F2	POU6F200015	0.0828594604364759	2	0.0379918444805691	2	0.644192890935932	2	0.644192890935932	NA	NA	SegRatio=0.04,AbsMeanSigma=0.24,pvalue=0.159396641707411,pvalueTTest=0.116233416822273,
chr7	39446213	39446330	POU6F2	POU6F200016	0.0965840867182914	2	0.0379918444805691	2	0.644192890935932	2	0.644192890935932	NA	NA	SegRatio=0.04,AbsMeanSigma=0.24,pvalue=0.159396641707411,pvalueTTest=0.116233416822273,
chr7	39446300	39446415	POU6F2	POU6F200017	NA	2	0.0379918444805691	2	0.644192890935932	2	0.644192890935932	NA	NA	SegRatio=0.04,AbsMeanSigma=0.24,pvalue=0.159396641707411,pvalueTTest=0.116233416822273,
chr7	39472594	39472691	POU6F2	POU6F200018	0.0556096316358428	2	0.0379918444805691	2	0.644192890935932	2	0.644192890935932	NA	NA	SegRatio=0.04,AbsMeanSigma=0.24,pvalue=0.159396641707411,pvalueTTest=0.116233416822273,
chr7	39472660	39472747	POU6F2	POU6F200019	0.011511190971472	2	0.0379918444805691	2	0.644192890935932	2	0.644192890935932	NA	NA	SegRatio=0.04,AbsMeanSigma=0.24,pvalue=0.159396641707411,pvalueTTest=0.116233416822273,
chr7	39472706	39472802	POU6F2	POU6F200020	0.0867156019352658	2	0.0379918444805691	2	0.644192890935932	2	0.644192890935932	NA	NA	SegRatio=0.04,AbsMeanSigma=0.24,pvalue=0.159396641707411,pvalueTTest=0.116233416822273,
chr7	39472761	39472884	POU6F2	POU6F200021	0.103323351478264	2	0.0379918444805691	2	0.644192890935932	2	0.644192890935932	NA	NA	SegRatio=0.04,AbsMeanSigma=0.24,pvalue=0.159396641707411,pvalueTTest=0.116233416822273,
chr7	39472828	39472944	POU6F2	POU6F200022	0.0322489393195713	2	0.0379918444805691	2	0.644192890935932	2	0.644192890935932	NA	NA	SegRatio=0.04,AbsMeanSigma=0.24,pvalue=0.159396641707411,pvalueTTest=0.116233416822273,
chr7	39491063	39491178	POU6F2	POU6F200023	0.152093852329921	2	0.0379918444805691	2	0.644192890935932	2	0.644192890935932	NA	NA	SegRatio=0.04,AbsMeanSigma=0.24,pvalue=0.159396641707411,pvalueTTest=0.116233416822273,
chr7	39491164	39491267	POU6F2	POU6F200024	0.079689070883748	2	0.0379918444805691	2	0.644192890935932	2	0.644192890935932	NA	NA	SegRatio=0.04,AbsMeanSigma=0.24,pvalue=0.159396641707411,pvalueTTest=0.116233416822273,
chr7	39491225	39491342	POU6F2	POU6F200025	NA	2	0.0379918444805691	2	0.644192890935932	2	0.644192890935932	NA	NA	SegRatio=0.04,AbsMeanSigma=0.24,pvalue=0.159396641707411,pvalueTTest=0.116233416822273,
chr7	39500081	39500194	POU6F2	POU6F200026	-0.0174939768484059	2	0.0379918444805691	2	0.644192890935932	2	0.644192890935932	NA	NA	SegRatio=0.04,AbsMeanSigma=0.24,pvalue=0.159396641707411,pvalueTTest=0.116233416822273,
chr7	39500152	39500266	POU6F2	POU6F200027	0.059928318257457	2	0.0379918444805691	2	0.644192890935932	2	0.644192890935932	NA	NA	SegRatio=0.04,AbsMeanSigma=0.24,pvalue=0.159396641707411,pvalueTTest=0.116233416822273,
chr7	39500255	39500378	POU6F2	POU6F200028	-0.0461539811392341	2	0.0379918444805691	2	0.644192890935932	2	0.644192890935932	NA	NA	SegRatio=0.04,AbsMeanSigma=0.24,pvalue=0.159396641707411,pvalueTTest=0.116233416822273,
chr7	39503760	39503874	POU6F2	POU6F200029	0.0140084386976628	2	0.0379918444805691	2	0.644192890935932	2	0.644192890935932	NA	NA	SegRatio=0.04,AbsMeanSigma=0.24,pvalue=0.159396641707411,pvalueTTest=0.116233416822273,
chr7	39503865	39503982	POU6F2	POU6F200030	0.113671474390106	2	0.0379918444805691	2	0.644192890935932	2	0.644192890935932	NA	NA	SegRatio=0.04,AbsMeanSigma=0.24,pvalue=0.159396641707411,pvalueTTest=0.116233416822273,
chr7	39503935	39504073	POU6F2	POU6F200031	0.157182196026718	2	0.0379918444805691	2	0.644192890935932	2	0.644192890935932	NA	NA	SegRatio=0.04,AbsMeanSigma=0.24,pvalue=0.159396641707411,pvalueTTest=0.116233416822273,
chr7	39504024	39504137	POU6F2	POU6F200032	0.127420061943222	2	0.0379918444805691	2	0.644192890935932	2	0.644192890935932	NA	NA	SegRatio=0.04,AbsMeanSigma=0.24,pvalue=0.159396641707411,pvalueTTest=0.116233416822273,
chr7	39504138	39504252	POU6F2	POU6F200033	0.0315105451785234	2	0.0379918444805691	2	0.644192890935932	2	0.644192890935932	NA	NA	SegRatio=0.04,AbsMeanSigma=0.24,pvalue=0.159396641707411,pvalueTTest=0.116233416822273,
chr7	39504211	39504325	POU6F2	POU6F200034	-0.209781404138647	2	0.0379918444805691	2	0.644192890935932	2	0.644192890935932	NA	NA	SegRatio=0.04,AbsMeanSigma=0.24,pvalue=0.159396641707411,pvalueTTest=0.116233416822273,
chr8	92972414	92972485	RUNX1T1	RUNX1T100001	0.199982460107751	2	0.0803179014663454	2	0.719371654430598	2	0.719371654430598	NA	NA	SegRatio=0.08,AbsMeanSigma=0.55,pvalue=0.00358632135554243,pvalueTTest=0.00738477365957212,
chr8	92972455	92972575	RUNX1T1	RUNX1T100002	0.0942151435961236	2	0.0803179014663454	2	0.719371654430598	2	0.719371654430598	NA	NA	SegRatio=0.08,AbsMeanSigma=0.55,pvalue=0.00358632135554243,pvalueTTest=0.00738477365957212,
chr8	92972637	92972744	RUNX1T1	RUNX1T100003	0.052878575442474	2	0.0803179014663454	2	0.719371654430598	2	0.719371654430598	NA	NA	SegRatio=0.08,AbsMeanSigma=0.55,pvalue=0.00358632135554243,pvalueTTest=0.00738477365957212,
chr8	92972726	92972840	RUNX1T1	RUNX1T100004	0.0497223322039198	2	0.0803179014663454	2	0.719371654430598	2	0.719371654430598	NA	NA	SegRatio=0.08,AbsMeanSigma=0.55,pvalue=0.00358632135554243,pvalueTTest=0.00738477365957212,
chr8	92982831	92982907	RUNX1T1	RUNX1T100005	0.0019582162339106	2	0.0803179014663454	2	0.719371654430598	2	0.719371654430598	NA	NA	SegRatio=0.08,AbsMeanSigma=0.55,pvalue=0.00358632135554243,pvalueTTest=0.00738477365957212,
chr8	92982872	92982981	RUNX1T1	RUNX1T100006	0.161656098126852	2	0.0803179014663454	2	0.719371654430598	2	0.719371654430598	NA	NA	SegRatio=0.08,AbsMeanSigma=0.55,pvalue=0.00358632135554243,pvalueTTest=0.00738477365957212,
chr8	92982908	92983026	RUNX1T1	RUNX1T100007	-0.103836080692252	2	0.0803179014663454	2	0.719371654430598	2	0.719371654430598	NA	NA	SegRatio=0.08,AbsMeanSigma=0.55,pvalue=0.00358632135554243,pvalueTTest=0.00738477365957212,
chr8	92982999	92983116	RUNX1T1	RUNX1T100008	0.36965476051304	2	0.0803179014663454	2	0.719371654430598	2	0.719371654430598	NA	NA	SegRatio=0.08,AbsMeanSigma=0.55,pvalue=0.00358632135554243,pvalueTTest=0.00738477365957212,
chr8	92988086	92988202	RUNX1T1	RUNX1T100009	-0.107322477444776	2	0.0803179014663454	2	0.719371654430598	2	0.719371654430598	NA	NA	SegRatio=0.08,AbsMeanSigma=0.55,pvalue=0.00358632135554243,pvalueTTest=0.00738477365957212,
chr8	92988146	92988260	RUNX1T1	RUNX1T100010	0.229201292529554	2	0.0803179014663454	2	0.719371654430598	2	0.719371654430598	NA	NA	SegRatio=0.08,AbsMeanSigma=0.55,pvalue=0.00358632135554243,pvalueTTest=0.00738477365957212,
chr8	92998308	92998423	RUNX1T1	RUNX1T100011	-0.0061333810360307	2	0.0803179014663454	2	0.719371654430598	2	0.719371654430598	NA	NA	SegRatio=0.08,AbsMeanSigma=0.55,pvalue=0.00358632135554243,pvalueTTest=0.00738477365957212,
chr8	92998364	92998479	RUNX1T1	RUNX1T100012	-0.0242779182362295	2	0.0803179014663454	2	0.719371654430598	2	0.719371654430598	NA	NA	SegRatio=0.08,AbsMeanSigma=0.55,pvalue=0.00358632135554243,pvalueTTest=0.00738477365957212,
chr8	92998479	92998593	RUNX1T1	RUNX1T100013	-0.0818982558098252	2	0.0803179014663454	2	0.719371654430598	2	0.719371654430598	NA	NA	SegRatio=0.08,AbsMeanSigma=0.55,pvalue=0.00358632135554243,pvalueTTest=0.00738477365957212,
chr8	92999065	92999175	RUNX1T1	RUNX1T100014	0.17315122921275	2	0.0803179014663454	2	0.719371654430598	2	0.719371654430598	NA	NA	SegRatio=0.08,AbsMeanSigma=0.55,pvalue=0.00358632135554243,pvalueTTest=0.00738477365957212,
chr8	92999159	92999276	RUNX1T1	RUNX1T100015	-0.119931322475161	2	0.0803179014663454	2	0.719371654430598	2	0.719371654430598	NA	NA	SegRatio=0.08,AbsMeanSigma=0.55,pvalue=0.00358632135554243,pvalueTTest=0.00738477365957212,
chr8	93003841	93003956	RUNX1T1	RUNX1T100016	0.105135920636104	2	0.0803179014663454	2	0.719371654430598	2	0.719371654430598	NA	NA	SegRatio=0.08,AbsMeanSigma=0.55,pvalue=0.00358632135554243,pvalueTTest=0.00738477365957212,
chr8	93003928	93004044	RUNX1T1	RUNX1T100017	0.212801344959296	2	0.0803179014663454	2	0.719371654430598	2	0.719371654430598	NA	NA	SegRatio=0.08,AbsMeanSigma=0.55,pvalue=0.00358632135554243,pvalueTTest=0.00738477365957212,
chr8	93004035	93004151	RUNX1T1	RUNX1T100018	0.0347503647528571	2	0.0803179014663454	2	0.719371654430598	2	0.719371654430598	NA	NA	SegRatio=0.08,AbsMeanSigma=0.55,pvalue=0.00358632135554243,pvalueTTest=0.00738477365957212,
chr8	93017306	93017427	RUNX1T1	RUNX1T100019	0.149345940913911	2	0.0803179014663454	2	0.719371654430598	2	0.719371654430598	NA	NA	SegRatio=0.08,AbsMeanSigma=0.55,pvalue=0.00358632135554243,pvalueTTest=0.00738477365957212,
chr8	93017412	93017527	RUNX1T1	RUNX1T100020	0.0655531079871829	2	0.0803179014663454	2	0.719371654430598	2	0.719371654430598	NA	NA	SegRatio=0.08,AbsMeanSigma=0.55,pvalue=0.00358632135554243,pvalueTTest=0.00738477365957212,
chr8	93017485	93017603	RUNX1T1	RUNX1T100021	0.0827147623131936	2	0.0803179014663454	2	0.719371654430598	2	0.719371654430598	NA	NA	SegRatio=0.08,AbsMeanSigma=0.55,pvalue=0.00358632135554243,pvalueTTest=0.00738477365957212,
chr8	93023194	93023306	RUNX1T1	RUNX1T100022	0.260124039666106	2	0.0803179014663454	2	0.719371654430598	2	0.719371654430598	NA	NA	SegRatio=0.08,AbsMeanSigma=0.55,pvalue=0.00358632135554243,pvalueTTest=0.00738477365957212,
chr8	93023293	93023405	RUNX1T1	RUNX1T100023	NA	2	0.0803179014663454	2	0.719371654430598	2	0.719371654430598	NA	NA	SegRatio=0.08,AbsMeanSigma=0.55,pvalue=0.00358632135554243,pvalueTTest=0.00738477365957212,
chr8	93026739	93026840	RUNX1T1	RUNX1T100024	-0.124122490508851	2	0.0803179014663454	2	0.719371654430598	2	0.719371654430598	NA	NA	SegRatio=0.08,AbsMeanSigma=0.55,pvalue=0.00358632135554243,pvalueTTest=0.00738477365957212,
chr8	93026823	93026941	RUNX1T1	RUNX1T100025	0.169836682153851	2	0.0803179014663454	2	0.719371654430598	2	0.719371654430598	NA	NA	SegRatio=0.08,AbsMeanSigma=0.55,pvalue=0.00358632135554243,pvalueTTest=0.00738477365957212,
chr8	93026909	93027024	RUNX1T1	RUNX1T100026	0.0196524343024902	2	0.0803179014663454	2	0.719371654430598	2	0.719371654430598	NA	NA	SegRatio=0.08,AbsMeanSigma=0.55,pvalue=0.00358632135554243,pvalueTTest=0.00738477365957212,
chr8	93026953	93027065	RUNX1T1	RUNX1T100027	0.0803179014663454	2	0.0803179014663454	2	0.719371654430598	2	0.719371654430598	NA	NA	SegRatio=0.08,AbsMeanSigma=0.55,pvalue=0.00358632135554243,pvalueTTest=0.00738477365957212,
chr8	93027063	93027177	RUNX1T1	RUNX1T100028	0.0833289141708132	2	0.0803179014663454	2	0.719371654430598	2	0.719371654430598	NA	NA	SegRatio=0.08,AbsMeanSigma=0.55,pvalue=0.00358632135554243,pvalueTTest=0.00738477365957212,
chr8	93029357	93029467	RUNX1T1	RUNX1T100029	-2.16068343419964	2	0.0890277707719192	2	0.719371654430598	2	0.719371654430598	q-value=5.77905652918374e-82, copies=0	NA	SegRatio=0.09,AbsMeanSigma=1.51,pvalue=1.58366718075808e-08,pvalueTTest=0.374752328854556,
chr8	93029459	93029573	RUNX1T1	RUNX1T100030	0.0484732573502265	2	0.0890277707719192	2	0.719371654430598	2	0.719371654430598	NA	NA	SegRatio=0.09,AbsMeanSigma=1.51,pvalue=1.58366718075808e-08,pvalueTTest=0.374752328854556,
chr8	93029555	93029670	RUNX1T1	RUNX1T100031	0.0890277707719192	2	0.0890277707719192	2	0.719371654430598	2	0.719371654430598	NA	NA	SegRatio=0.09,AbsMeanSigma=1.51,pvalue=1.58366718075808e-08,pvalueTTest=0.374752328854556,
chr8	93074686	93074800	RUNX1T1	RUNX1T100032	0.144593462188624	2	0.0890277707719192	2	0.719371654430598	2	0.719371654430598	NA	NA	SegRatio=0.09,AbsMeanSigma=1.51,pvalue=1.58366718075808e-08,pvalueTTest=0.374752328854556,
chr8	93088084	93088216	RUNX1T1	RUNX1T100033	-1.45664985057239	2	0.0890277707719192	2	0.719371654430598	2	0.719371654430598	q-value=8.15566440553845e-13, copies=0.5	NA	SegRatio=0.09,AbsMeanSigma=1.51,pvalue=1.58366718075808e-08,pvalueTTest=0.374752328854556,
chr8	93088216	93088330	RUNX1T1	RUNX1T100034	-0.0674453893637859	2	0.0890277707719192	2	0.719371654430598	2	0.719371654430598	NA	NA	SegRatio=0.09,AbsMeanSigma=1.51,pvalue=1.58366718075808e-08,pvalueTTest=0.374752328854556,
chr8	93107223	93107335	RUNX1T1	RUNX1T100035	0.15646583357835	2	0.0890277707719192	2	0.719371654430598	2	0.719371654430598	NA	NA	SegRatio=0.09,AbsMeanSigma=1.51,pvalue=1.58366718075808e-08,pvalueTTest=0.374752328854556,
chr8	93107281	93107397	RUNX1T1	RUNX1T100036	0.144931347012218	2	0.0890277707719192	2	0.719371654430598	2	0.719371654430598	NA	NA	SegRatio=0.09,AbsMeanSigma=1.51,pvalue=1.58366718075808e-08,pvalueTTest=0.374752328854556,
chr8	93107356	93107461	RUNX1T1	RUNX1T100037	0.220266036235718	2	0.0890277707719192	2	0.719371654430598	2	0.719371654430598	NA	NA	SegRatio=0.09,AbsMeanSigma=1.51,pvalue=1.58366718075808e-08,pvalueTTest=0.374752328854556,
chr8	93107580	93107692	RUNX1T1	RUNX1T100038	0.059852753768513	2	0.0890277707719192	2	0.719371654430598	2	0.719371654430598	NA	NA	SegRatio=0.09,AbsMeanSigma=1.51,pvalue=1.58366718075808e-08,pvalueTTest=0.374752328854556,
chr8	93107681	93107794	RUNX1T1	RUNX1T100039	0.0889132484713634	2	0.0890277707719192	2	0.719371654430598	2	0.719371654430598	NA	NA	SegRatio=0.09,AbsMeanSigma=1.51,pvalue=1.58366718075808e-08,pvalueTTest=0.374752328854556,
chr8	93115014	93115138	RUNX1T1	RUNX1T100040	NA	2	0.0890277707719192	2	0.719371654430598	2	0.719371654430598	NA	NA	SegRatio=0.09,AbsMeanSigma=1.51,pvalue=1.58366718075808e-08,pvalueTTest=0.374752328854556,
chr8	113236979	113237097	CSMD3	CSMD300001	-0.165942282143945	2	0.0890277707719192	2	8.48728497938971e-10	1.5	4.58666463225249e-06	NA	NA	SegRatio=0.09,AbsMeanSigma=1.51,pvalue=1.58366718075808e-08,pvalueTTest=0.374752328854556,
chr8	113237094	113237208	CSMD3	CSMD300002	0.195881041223182	2	0.0890277707719192	2	8.48728497938971e-10	1.5	4.58666463225249e-06	NA	NA	SegRatio=0.09,AbsMeanSigma=1.51,pvalue=1.58366718075808e-08,pvalueTTest=0.374752328854556,
chr8	113240929	113241039	CSMD3	CSMD300003	-2.57789285931942	2	-1.90648664967328	2	8.48728497938971e-10	1.5	4.58666463225249e-06	q-value=0.00575372103290313, copies=0	NA	SegRatio=-1.91,AbsMeanSigma=10.85,pvalue=5.74520937199877e-130,pvalueTTest=0.0391021102355772,Adjusted:byPvalueTTestRatio;
chr8	113241019	113241102	CSMD3	CSMD300004	-1.90648664967328	2	-1.90648664967328	2	8.48728497938971e-10	1.5	4.58666463225249e-06	NA	NA	SegRatio=-1.91,AbsMeanSigma=10.85,pvalue=5.74520937199877e-130,pvalueTTest=0.0391021102355772,Adjusted:byPvalueTTestRatio;
chr8	113241059	113241170	CSMD3	CSMD300005	NA	2	-1.90648664967328	2	8.48728497938971e-10	1.5	4.58666463225249e-06	NA	NA	SegRatio=-1.91,AbsMeanSigma=10.85,pvalue=5.74520937199877e-130,pvalueTTest=0.0391021102355772,Adjusted:byPvalueTTestRatio;
chr8	113243745	113243834	CSMD3	CSMD300006	-1.95550728344005	2	-1.90648664967328	2	8.48728497938971e-10	1.5	4.58666463225249e-06	NA	NA	SegRatio=-1.91,AbsMeanSigma=10.85,pvalue=5.74520937199877e-130,pvalueTTest=0.0391021102355772,Adjusted:byPvalueTTestRatio;
chr8	113243796	113243904	CSMD3	CSMD300007	-0.210779503737498	2	-0.410646279964357	2	8.48728497938971e-10	1.5	4.58666463225249e-06	NA	NA	SegRatio=-0.41,AbsMeanSigma=3.44,pvalue=9.54090022285053e-20,pvalueTTest=0.0864958450413457,Adjusted:byPvalueTTestRatio;
chr8	113246541	113246631	CSMD3	CSMD300008	-0.678694401610713	2	-0.410646279964357	2	8.48728497938971e-10	1.5	4.58666463225249e-06	NA	NA	SegRatio=-0.41,AbsMeanSigma=3.44,pvalue=9.54090022285053e-20,pvalueTTest=0.0864958450413457,Adjusted:byPvalueTTestRatio;
chr8	113246607	113246704	CSMD3	CSMD300009	0.0214127135980627	2	-0.410646279964357	2	8.48728497938971e-10	1.5	4.58666463225249e-06	NA	NA	SegRatio=-0.41,AbsMeanSigma=3.44,pvalue=9.54090022285053e-20,pvalueTTest=0.0864958450413457,Adjusted:byPvalueTTestRatio;
chr8	113246705	113246821	CSMD3	CSMD300010	NA	2	-0.410646279964357	2	8.48728497938971e-10	1.5	4.58666463225249e-06	NA	NA	SegRatio=-0.41,AbsMeanSigma=3.44,pvalue=9.54090022285053e-20,pvalueTTest=0.0864958450413457,Adjusted:byPvalueTTestRatio;
chr8	113249335	113249445	CSMD3	CSMD300011	-0.410646279964357	2	-0.410646279964357	2	8.48728497938971e-10	1.5	4.58666463225249e-06	NA	NA	SegRatio=-0.41,AbsMeanSigma=3.44,pvalue=9.54090022285053e-20,pvalueTTest=0.0864958450413457,Adjusted:byPvalueTTestRatio;
chr8	113249441	113249557	CSMD3	CSMD300012	0.0912709887785771	2	-0.410646279964357	2	8.48728497938971e-10	1.5	4.58666463225249e-06	NA	NA	SegRatio=-0.41,AbsMeanSigma=3.44,pvalue=9.54090022285053e-20,pvalueTTest=0.0864958450413457,Adjusted:byPvalueTTestRatio;
chr8	113249481	113249594	CSMD3	CSMD300013	-1.04939935940705	2	0.0079458056931637	2	8.48728497938971e-10	1.5	4.58666463225249e-06	q-value=1.90290448038583e-18, copies=0.5	NA	SegRatio=0.01,AbsMeanSigma=2.75,pvalue=3.76600308654541e-13,pvalueTTest=0.231691123990644,
chr8	113249572	113249680	CSMD3	CSMD300014	NA	2	0.0079458056931637	2	8.48728497938971e-10	1.5	4.58666463225249e-06	NA	NA	SegRatio=0.01,AbsMeanSigma=2.75,pvalue=3.76600308654541e-13,pvalueTTest=0.231691123990644,
chr8	113253903	113254008	CSMD3	CSMD300015	0.137599732788264	2	0.0079458056931637	2	8.48728497938971e-10	1.5	4.58666463225249e-06	NA	NA	SegRatio=0.01,AbsMeanSigma=2.75,pvalue=3.76600308654541e-13,pvalueTTest=0.231691123990644,
chr8	113253996	113254109	CSMD3	CSMD300016	0.0079458056931637	2	0.0079458056931637	2	8.48728497938971e-10	1.5	4.58666463225249e-06	NA	NA	SegRatio=0.01,AbsMeanSigma=2.75,pvalue=3.76600308654541e-13,pvalueTTest=0.231691123990644,
chr8	113256582	113256684	CSMD3	CSMD300017	0.11703061699777	2	0.0079458056931637	2	8.48728497938971e-10	1.5	4.58666463225249e-06	NA	NA	SegRatio=0.01,AbsMeanSigma=2.75,pvalue=3.76600308654541e-13,pvalueTTest=0.231691123990644,
chr8	113256660	113256771	CSMD3	CSMD300018	-0.0756063028577916	2	0.0079458056931637	2	8.48728497938971e-10	1.5	4.58666463225249e-06	NA	NA	SegRatio=0.01,AbsMeanSigma=2.75,pvalue=3.76600308654541e-13,pvalueTTest=0.231691123990644,
chr8	113256766	113256877	CSMD3	CSMD300019	-1.19030476787203	2	0.0400856788656122	2	8.48728497938971e-10	1.5	4.58666463225249e-06	q-value=3.44847852845995e-18, copies=0.5	NA	SegRatio=0.04,AbsMeanSigma=2.05,pvalue=6.83965368934726e-09,pvalueTTest=0.293824453555294,
chr8	113259224	113259334	CSMD3	CSMD300020	0.192386560515614	2	0.0400856788656122	2	8.48728497938971e-10	1.5	4.58666463225249e-06	NA	NA	SegRatio=0.04,AbsMeanSigma=2.05,pvalue=6.83965368934726e-09,pvalueTTest=0.293824453555294,
chr8	113259321	113259415	CSMD3	CSMD300021	0.137201468880136	2	0.0400856788656122	2	8.48728497938971e-10	1.5	4.58666463225249e-06	NA	NA	SegRatio=0.04,AbsMeanSigma=2.05,pvalue=6.83965368934726e-09,pvalueTTest=0.293824453555294,
chr8	113266439	113266538	CSMD3	CSMD300022	0.136954031034873	2	0.0400856788656122	2	8.48728497938971e-10	1.5	4.58666463225249e-06	NA	NA	SegRatio=0.04,AbsMeanSigma=2.05,pvalue=6.83965368934726e-09,pvalueTTest=0.293824453555294,
chr8	113266539	113266643	CSMD3	CSMD300023	NA	2	0.0400856788656122	2	8.48728497938971e-10	1.5	4.58666463225249e-06	NA	NA	SegRatio=0.04,AbsMeanSigma=2.05,pvalue=6.83965368934726e-09,pvalueTTest=0.293824453555294,
chr8	113267450	113267563	CSMD3	CSMD300024	-0.0483011887430439	2	0.0400856788656122	2	8.48728497938971e-10	1.5	4.58666463225249e-06	NA	NA	SegRatio=0.04,AbsMeanSigma=2.05,pvalue=6.83965368934726e-09,pvalueTTest=0.293824453555294,
chr8	113267557	113267666	CSMD3	CSMD300025	0.0400856788656122	2	0.0400856788656122	2	8.48728497938971e-10	1.5	4.58666463225249e-06	NA	NA	SegRatio=0.04,AbsMeanSigma=2.05,pvalue=6.83965368934726e-09,pvalueTTest=0.293824453555294,
chr8	113267650	113267724	CSMD3	CSMD300026	-2.0032989740511	2	0.0956327218642194	2	8.48728497938971e-10	1.5	4.58666463225249e-06	q-value=4.89640664049368e-17, copies=0.5	NA	SegRatio=0.1,AbsMeanSigma=0.33,pvalue=0.15820442137617,pvalueTTest=0.679334311692054,
chr8	113275815	113275928	CSMD3	CSMD300027	0.186229305381423	2	0.0956327218642194	2	8.48728497938971e-10	1.5	4.58666463225249e-06	NA	NA	SegRatio=0.1,AbsMeanSigma=0.33,pvalue=0.15820442137617,pvalueTTest=0.679334311692054,
chr8	113275918	113276031	CSMD3	CSMD300028	0.185500732301681	2	0.0956327218642194	2	8.48728497938971e-10	1.5	4.58666463225249e-06	NA	NA	SegRatio=0.1,AbsMeanSigma=0.33,pvalue=0.15820442137617,pvalueTTest=0.679334311692054,
chr8	113275959	113276073	CSMD3	CSMD300029	-0.0807757426730323	2	0.0956327218642194	2	8.48728497938971e-10	1.5	4.58666463225249e-06	NA	NA	SegRatio=0.1,AbsMeanSigma=0.33,pvalue=0.15820442137617,pvalueTTest=0.679334311692054,
chr8	113277544	113277659	CSMD3	CSMD300030	NA	2	0.0956327218642194	2	8.48728497938971e-10	1.5	4.58666463225249e-06	NA	NA	SegRatio=0.1,AbsMeanSigma=0.33,pvalue=0.15820442137617,pvalueTTest=0.679334311692054,
chr8	113277660	113277775	CSMD3	CSMD300031	0.084970884961315	2	0.0956327218642194	2	8.48728497938971e-10	1.5	4.58666463225249e-06	NA	NA	SegRatio=0.1,AbsMeanSigma=0.33,pvalue=0.15820442137617,pvalueTTest=0.679334311692054,
chr8	113277722	113277838	CSMD3	CSMD300032	0.187674629793302	2	0.0956327218642194	2	8.48728497938971e-10	1.5	4.58666463225249e-06	NA	NA	SegRatio=0.1,AbsMeanSigma=0.33,pvalue=0.15820442137617,pvalueTTest=0.679334311692054,
chr8	113293312	113293429	CSMD3	CSMD300033	NA	2	0.0956327218642194	2	8.48728497938971e-10	1.5	4.58666463225249e-06	NA	NA	SegRatio=0.1,AbsMeanSigma=0.33,pvalue=0.15820442137617,pvalueTTest=0.679334311692054,
chr8	113293427	113293534	CSMD3	CSMD300034	0.14861211759333	2	0.0956327218642194	2	8.48728497938971e-10	1.5	4.58666463225249e-06	NA	NA	SegRatio=0.1,AbsMeanSigma=0.33,pvalue=0.15820442137617,pvalueTTest=0.679334311692054,
chr8	113293500	113293615	CSMD3	CSMD300035	0.1576094443881	2	0.0956327218642194	2	8.48728497938971e-10	1.5	4.58666463225249e-06	NA	NA	SegRatio=0.1,AbsMeanSigma=0.33,pvalue=0.15820442137617,pvalueTTest=0.679334311692054,
chr8	113299259	113299366	CSMD3	CSMD300036	0.112254919620431	2	0.0956327218642194	2	8.48728497938971e-10	1.5	4.58666463225249e-06	NA	NA	SegRatio=0.1,AbsMeanSigma=0.33,pvalue=0.15820442137617,pvalueTTest=0.679334311692054,
chr8	113299366	113299481	CSMD3	CSMD300037	0.0895975026437	2	0.0956327218642194	2	8.48728497938971e-10	1.5	4.58666463225249e-06	NA	NA	SegRatio=0.1,AbsMeanSigma=0.33,pvalue=0.15820442137617,pvalueTTest=0.679334311692054,
chr8	113299472	113299583	CSMD3	CSMD300038	0.313964963008183	2	0.0956327218642194	2	8.48728497938971e-10	1.5	4.58666463225249e-06	NA	NA	SegRatio=0.1,AbsMeanSigma=0.33,pvalue=0.15820442137617,pvalueTTest=0.679334311692054,
chr8	113301534	113301649	CSMD3	CSMD300039	0.0956327218642194	2	0.0956327218642194	2	8.48728497938971e-10	1.5	4.58666463225249e-06	NA	NA	SegRatio=0.1,AbsMeanSigma=0.33,pvalue=0.15820442137617,pvalueTTest=0.679334311692054,
chr8	113301644	113301752	CSMD3	CSMD300040	0.0441011739224502	2	0.0956327218642194	2	8.48728497938971e-10	1.5	4.58666463225249e-06	NA	NA	SegRatio=0.1,AbsMeanSigma=0.33,pvalue=0.15820442137617,pvalueTTest=0.679334311692054,
chr8	113301698	113301812	CSMD3	CSMD300041	0.177650450998368	2	0.0956327218642194	2	8.48728497938971e-10	1.5	4.58666463225249e-06	NA	NA	SegRatio=0.1,AbsMeanSigma=0.33,pvalue=0.15820442137617,pvalueTTest=0.679334311692054,
chr8	113303714	113303831	CSMD3	CSMD300042	-0.199588799224605	2	0.0956327218642194	2	8.48728497938971e-10	1.5	4.58666463225249e-06	NA	NA	SegRatio=0.1,AbsMeanSigma=0.33,pvalue=0.15820442137617,pvalueTTest=0.679334311692054,
chr8	113303830	113303920	CSMD3	CSMD300043	-0.974266489095136	2	0.0480850307511782	2	8.48728497938971e-10	1.5	4.58666463225249e-06	q-value=3.04483179253423e-12, copies=1	NA	SegRatio=0.05,AbsMeanSigma=6.04,pvalue=1.3273486717384e-41,pvalueTTest=0.250109380936877,
chr8	113303921	113304032	CSMD3	CSMD300044	NA	2	0.0480850307511782	2	8.48728497938971e-10	1.5	4.58666463225249e-06	NA	NA	SegRatio=0.05,AbsMeanSigma=6.04,pvalue=1.3273486717384e-41,pvalueTTest=0.250109380936877,
chr8	113304745	113304858	CSMD3	CSMD300045	0.0480850307511782	2	0.0480850307511782	2	8.48728497938971e-10	1.5	4.58666463225249e-06	NA	NA	SegRatio=0.05,AbsMeanSigma=6.04,pvalue=1.3273486717384e-41,pvalueTTest=0.250109380936877,
chr8	113304842	113304938	CSMD3	CSMD300046	0.0501924092137157	2	0.0480850307511782	2	8.48728497938971e-10	1.5	4.58666463225249e-06	NA	NA	SegRatio=0.05,AbsMeanSigma=6.04,pvalue=1.3273486717384e-41,pvalueTTest=0.250109380936877,
chr8	113304935	113305062	CSMD3	CSMD300047	-2.83849158549977	2	0.082218014456354	2	8.48728497938971e-10	1.5	4.58666463225249e-06	q-value=5.61839484395514e-67, copies=0	NA	SegRatio=0.08,AbsMeanSigma=4.74,pvalue=3.83558547242122e-36,pvalueTTest=0.233162889232027,
chr8	113308031	113308138	CSMD3	CSMD300048	0.082218014456354	2	0.082218014456354	2	8.48728497938971e-10	1.5	4.58666463225249e-06	NA	NA	SegRatio=0.08,AbsMeanSigma=4.74,pvalue=3.83558547242122e-36,pvalueTTest=0.233162889232027,
chr8	113308112	113308226	CSMD3	CSMD300049	0.152654722829263	2	0.082218014456354	2	8.48728497938971e-10	1.5	4.58666463225249e-06	NA	NA	SegRatio=0.08,AbsMeanSigma=4.74,pvalue=3.83558547242122e-36,pvalueTTest=0.233162889232027,
chr8	113308212	113308300	CSMD3	CSMD300050	NA	2	0.082218014456354	2	8.48728497938971e-10	1.5	4.58666463225249e-06	NA	NA	SegRatio=0.08,AbsMeanSigma=4.74,pvalue=3.83558547242122e-36,pvalueTTest=0.233162889232027,
chr8	113313978	113314094	CSMD3	CSMD300051	0.0868057961274148	2	0.082218014456354	2	8.48728497938971e-10	1.5	4.58666463225249e-06	NA	NA	SegRatio=0.08,AbsMeanSigma=4.74,pvalue=3.83558547242122e-36,pvalueTTest=0.233162889232027,
chr8	113314052	113314167	CSMD3	CSMD300052	0.0499518988834117	2	0.082218014456354	2	8.48728497938971e-10	1.5	4.58666463225249e-06	NA	NA	SegRatio=0.08,AbsMeanSigma=4.74,pvalue=3.83558547242122e-36,pvalueTTest=0.233162889232027,
chr8	113314160	113314272	CSMD3	CSMD300053	-3.46871565989768	2	-0.029237792055768	2	8.48728497938971e-10	1.5	4.58666463225249e-06	q-value=2.47227749498485e-41, copies=0	NA	SegRatio=-0.03,AbsMeanSigma=1.26,pvalue=3.12758513785762e-05,pvalueTTest=0.358792398793669,
chr8	113316911	113317020	CSMD3	CSMD300054	0.177732234138135	2	-0.029237792055768	2	8.48728497938971e-10	1.5	4.58666463225249e-06	NA	NA	SegRatio=-0.03,AbsMeanSigma=1.26,pvalue=3.12758513785762e-05,pvalueTTest=0.358792398793669,
chr8	113317008	113317123	CSMD3	CSMD300055	-0.029237792055768	2	-0.029237792055768	2	8.48728497938971e-10	1.5	4.58666463225249e-06	NA	NA	SegRatio=-0.03,AbsMeanSigma=1.26,pvalue=3.12758513785762e-05,pvalueTTest=0.358792398793669,
chr8	113317120	113317235	CSMD3	CSMD300056	-0.136014680865153	2	-0.029237792055768	2	8.48728497938971e-10	1.5	4.58666463225249e-06	NA	NA	SegRatio=-0.03,AbsMeanSigma=1.26,pvalue=3.12758513785762e-05,pvalueTTest=0.358792398793669,
chr8	113318151	113318267	CSMD3	CSMD300057	0.087670981272693	2	-0.029237792055768	2	8.48728497938971e-10	1.5	4.58666463225249e-06	NA	NA	SegRatio=-0.03,AbsMeanSigma=1.26,pvalue=3.12758513785762e-05,pvalueTTest=0.358792398793669,
chr8	113318239	113318349	CSMD3	CSMD300058	0.227940403504122	2	-0.029237792055768	2	8.48728497938971e-10	1.5	4.58666463225249e-06	NA	NA	SegRatio=-0.03,AbsMeanSigma=1.26,pvalue=3.12758513785762e-05,pvalueTTest=0.358792398793669,
chr8	113318274	113318384	CSMD3	CSMD300059	0.0777494032940889	2	-0.029237792055768	2	8.48728497938971e-10	1.5	4.58666463225249e-06	NA	NA	SegRatio=-0.03,AbsMeanSigma=1.26,pvalue=3.12758513785762e-05,pvalueTTest=0.358792398793669,
chr8	113318367	113318482	CSMD3	CSMD300060	-0.043523581076274	2	-0.029237792055768	2	8.48728497938971e-10	1.5	4.58666463225249e-06	NA	NA	SegRatio=-0.03,AbsMeanSigma=1.26,pvalue=3.12758513785762e-05,pvalueTTest=0.358792398793669,
chr8	113323167	113323284	CSMD3	CSMD300061	-0.0640954973382708	2	-0.029237792055768	2	8.48728497938971e-10	1.5	4.58666463225249e-06	NA	NA	SegRatio=-0.03,AbsMeanSigma=1.26,pvalue=3.12758513785762e-05,pvalueTTest=0.358792398793669,
chr8	113323260	113323369	CSMD3	CSMD300062	0.0658999477074271	2	-0.029237792055768	2	8.48728497938971e-10	1.5	4.58666463225249e-06	NA	NA	SegRatio=-0.03,AbsMeanSigma=1.26,pvalue=3.12758513785762e-05,pvalueTTest=0.358792398793669,
chr8	113323368	113323479	CSMD3	CSMD300063	-0.305984496629115	2	-0.029237792055768	2	8.48728497938971e-10	1.5	4.58666463225249e-06	NA	NA	SegRatio=-0.03,AbsMeanSigma=1.26,pvalue=3.12758513785762e-05,pvalueTTest=0.358792398793669,
chr8	113326110	113326206	CSMD3	CSMD300064	-1.81890964066197	2	0.0806402033988574	2	8.48728497938971e-10	1.5	4.58666463225249e-06	q-value=3.71888009178638e-35, copies=0.5	NA	SegRatio=0.08,AbsMeanSigma=1.8,pvalue=1.69515004031055e-11,pvalueTTest=0.260960862662919,
chr8	113326180	113326279	CSMD3	CSMD300065	NA	2	0.0806402033988574	2	8.48728497938971e-10	1.5	4.58666463225249e-06	NA	NA	SegRatio=0.08,AbsMeanSigma=1.8,pvalue=1.69515004031055e-11,pvalueTTest=0.260960862662919,
chr8	113326270	113326383	CSMD3	CSMD300066	NA	2	0.0806402033988574	2	8.48728497938971e-10	1.5	4.58666463225249e-06	NA	NA	SegRatio=0.08,AbsMeanSigma=1.8,pvalue=1.69515004031055e-11,pvalueTTest=0.260960862662919,
chr8	113326575	113326672	CSMD3	CSMD300067	NA	2	0.0806402033988574	2	8.48728497938971e-10	1.5	4.58666463225249e-06	NA	NA	SegRatio=0.08,AbsMeanSigma=1.8,pvalue=1.69515004031055e-11,pvalueTTest=0.260960862662919,
chr8	113326671	113326788	CSMD3	CSMD300068	0.158830957183809	2	0.0806402033988574	2	8.48728497938971e-10	1.5	4.58666463225249e-06	NA	NA	SegRatio=0.08,AbsMeanSigma=1.8,pvalue=1.69515004031055e-11,pvalueTTest=0.260960862662919,
chr8	113326776	113326884	CSMD3	CSMD300069	0.0334827443332057	2	0.0806402033988574	2	8.48728497938971e-10	1.5	4.58666463225249e-06	NA	NA	SegRatio=0.08,AbsMeanSigma=1.8,pvalue=1.69515004031055e-11,pvalueTTest=0.260960862662919,
chr8	113330970	113331087	CSMD3	CSMD300070	-1.77778994661327	2	0.0806402033988574	2	8.48728497938971e-10	1.5	4.58666463225249e-06	NA	NA	SegRatio=0.08,AbsMeanSigma=1.8,pvalue=1.69515004031055e-11,pvalueTTest=0.260960862662919,
chr8	113331083	113331198	CSMD3	CSMD300071	0.0806402033988574	2	0.0806402033988574	2	8.48728497938971e-10	1.5	4.58666463225249e-06	NA	NA	SegRatio=0.08,AbsMeanSigma=1.8,pvalue=1.69515004031055e-11,pvalueTTest=0.260960862662919,
chr8	113332093	113332190	CSMD3	CSMD300072	0.16859426025095	2	0.0806402033988574	2	8.48728497938971e-10	1.5	4.58666463225249e-06	NA	NA	SegRatio=0.08,AbsMeanSigma=1.8,pvalue=1.69515004031055e-11,pvalueTTest=0.260960862662919,
chr8	113332148	113332226	CSMD3	CSMD300073	-0.150077889433826	2	0.0806402033988574	2	8.48728497938971e-10	1.5	4.58666463225249e-06	NA	NA	SegRatio=0.08,AbsMeanSigma=1.8,pvalue=1.69515004031055e-11,pvalueTTest=0.260960862662919,
chr8	113332170	113332247	CSMD3	CSMD300074	0.177334190081086	2	0.0806402033988574	2	8.48728497938971e-10	1.5	4.58666463225249e-06	NA	NA	SegRatio=0.08,AbsMeanSigma=1.8,pvalue=1.69515004031055e-11,pvalueTTest=0.260960862662919,
chr8	113347525	113347635	CSMD3	CSMD300075	0.209724812190253	2	0.0806402033988574	2	8.48728497938971e-10	1.5	4.58666463225249e-06	NA	NA	SegRatio=0.08,AbsMeanSigma=1.8,pvalue=1.69515004031055e-11,pvalueTTest=0.260960862662919,
chr8	113347597	113347714	CSMD3	CSMD300076	0.0351178807430138	2	0.0806402033988574	2	8.48728497938971e-10	1.5	4.58666463225249e-06	NA	NA	SegRatio=0.08,AbsMeanSigma=1.8,pvalue=1.69515004031055e-11,pvalueTTest=0.260960862662919,
chr8	113347712	113347821	CSMD3	CSMD300077	-2.73066015586864	2	-1.16852459604624	2	8.48728497938971e-10	1.5	4.58666463225249e-06	q-value=3.89186490141671e-08, copies=0	NA	SegRatio=-1.17,AbsMeanSigma=6.61,pvalue=7.67357758287893e-40,pvalueTTest=0.179443235719522,Adjusted:byPvalueTTestRatio;
chr8	113348809	113348919	CSMD3	CSMD300078	NA	2	-1.16852459604624	2	8.48728497938971e-10	1.5	4.58666463225249e-06	NA	NA	SegRatio=-1.17,AbsMeanSigma=6.61,pvalue=7.67357758287893e-40,pvalueTTest=0.179443235719522,Adjusted:byPvalueTTestRatio;
chr8	113348917	113349029	CSMD3	CSMD300079	-0.0176068472106063	2	-1.16852459604624	2	8.48728497938971e-10	1.5	4.58666463225249e-06	NA	NA	SegRatio=-1.17,AbsMeanSigma=6.61,pvalue=7.67357758287893e-40,pvalueTTest=0.179443235719522,Adjusted:byPvalueTTestRatio;
chr8	113349010	113349123	CSMD3	CSMD300080	-1.16852459604624	2	0.110978624158966	2	8.48728497938971e-10	1.5	4.58666463225249e-06	q-value=4.87929638905574e-19, copies=0.5	NA	SegRatio=0.11,AbsMeanSigma=0.41,pvalue=0.193688865017042,pvalueTTest=0.756022313806239,
chr8	113349750	113349856	CSMD3	CSMD300081	0.0913573984751901	2	0.110978624158966	2	8.48728497938971e-10	1.5	4.58666463225249e-06	NA	NA	SegRatio=0.11,AbsMeanSigma=0.41,pvalue=0.193688865017042,pvalueTTest=0.756022313806239,
chr8	113349840	113349951	CSMD3	CSMD300082	0.141621557506549	2	0.110978624158966	2	8.48728497938971e-10	1.5	4.58666463225249e-06	NA	NA	SegRatio=0.11,AbsMeanSigma=0.41,pvalue=0.193688865017042,pvalueTTest=0.756022313806239,
chr8	113349948	113350053	CSMD3	CSMD300083	0.16984861531543	2	0.110978624158966	2	8.48728497938971e-10	1.5	4.58666463225249e-06	NA	NA	SegRatio=0.11,AbsMeanSigma=0.41,pvalue=0.193688865017042,pvalueTTest=0.756022313806239,
chr8	113353584	113353720	CSMD3	CSMD300084	NA	2	0.110978624158966	2	8.48728497938971e-10	1.5	4.58666463225249e-06	NA	NA	SegRatio=0.11,AbsMeanSigma=0.41,pvalue=0.193688865017042,pvalueTTest=0.756022313806239,
chr8	113353723	113353829	CSMD3	CSMD300085	0.172663666098413	2	0.110978624158966	2	8.48728497938971e-10	1.5	4.58666463225249e-06	NA	NA	SegRatio=0.11,AbsMeanSigma=0.41,pvalue=0.193688865017042,pvalueTTest=0.756022313806239,
chr8	113353830	113353946	CSMD3	CSMD300086	0.0271723311990743	2	0.110978624158966	2	8.48728497938971e-10	1.5	4.58666463225249e-06	NA	NA	SegRatio=0.11,AbsMeanSigma=0.41,pvalue=0.193688865017042,pvalueTTest=0.756022313806239,
chr8	113358236	113358348	CSMD3	CSMD300087	NA	2	0.110978624158966	2	8.48728497938971e-10	1.5	4.58666463225249e-06	NA	NA	SegRatio=0.11,AbsMeanSigma=0.41,pvalue=0.193688865017042,pvalueTTest=0.756022313806239,
chr8	113358344	113358454	CSMD3	CSMD300088	0.100738924402784	2	0.110978624158966	2	8.48728497938971e-10	1.5	4.58666463225249e-06	NA	NA	SegRatio=0.11,AbsMeanSigma=0.41,pvalue=0.193688865017042,pvalueTTest=0.756022313806239,
chr8	113358409	113358527	CSMD3	CSMD300089	0.110978624158966	2	0.110978624158966	2	8.48728497938971e-10	1.5	4.58666463225249e-06	NA	NA	SegRatio=0.11,AbsMeanSigma=0.41,pvalue=0.193688865017042,pvalueTTest=0.756022313806239,
chr8	113363330	113363435	CSMD3	CSMD300090	NA	2	-3.63029597833957	2	8.48728497938971e-10	1.5	4.58666463225249e-06	NA	NA	SegRatio=-3.63,AbsMeanSigma=8.42,pvalue=3.34612271338379e-48,pvalueTTest=1,Adjusted:byPvalueTTestRatio;
chr8	113363420	113363486	CSMD3	CSMD300091	-3.63029597833957	2	-3.63029597833957	2	8.48728497938971e-10	1.5	4.58666463225249e-06	NA	NA	SegRatio=-3.63,AbsMeanSigma=8.42,pvalue=3.34612271338379e-48,pvalueTTest=1,Adjusted:byPvalueTTestRatio;
chr8	113363447	113363555	CSMD3	CSMD300092	NA	2	-0.0208784266475487	2	8.48728497938971e-10	1.5	4.58666463225249e-06	NA	NA	SegRatio=-0.02,AbsMeanSigma=0.23,pvalue=0.644017685071113,pvalueTTest=0.236565549896828,
chr8	113364554	113364665	CSMD3	CSMD300093	-0.0213971440342563	2	-0.0208784266475487	2	8.48728497938971e-10	1.5	4.58666463225249e-06	NA	NA	SegRatio=-0.02,AbsMeanSigma=0.23,pvalue=0.644017685071113,pvalueTTest=0.236565549896828,
chr8	113364663	113364750	CSMD3	CSMD300094	-0.0188017353268371	2	-0.0208784266475487	2	8.48728497938971e-10	1.5	4.58666463225249e-06	NA	NA	SegRatio=-0.02,AbsMeanSigma=0.23,pvalue=0.644017685071113,pvalueTTest=0.236565549896828,
chr8	113364733	113364841	CSMD3	CSMD300095	NA	2	-2.41428165692003	2	8.48728497938971e-10	1.5	4.58666463225249e-06	NA	NA	SegRatio=-2.41,AbsMeanSigma=16.88,pvalue=7.55464515652875e-188,pvalueTTest=1,Adjusted:byPvalueTTestRatio;
chr8	113392503	113392610	CSMD3	CSMD300096	NA	2	-2.41428165692003	2	8.48728497938971e-10	1.5	4.58666463225249e-06	NA	NA	SegRatio=-2.41,AbsMeanSigma=16.88,pvalue=7.55464515652875e-188,pvalueTTest=1,Adjusted:byPvalueTTestRatio;
chr8	113392602	113392704	CSMD3	CSMD300097	-2.41428165692003	2	-2.41428165692003	2	8.48728497938971e-10	1.5	4.58666463225249e-06	NA	NA	SegRatio=-2.41,AbsMeanSigma=16.88,pvalue=7.55464515652875e-188,pvalueTTest=1,Adjusted:byPvalueTTestRatio;
chr8	113395718	113395812	CSMD3	CSMD300098	NA	2	0.10266774157274	2	8.48728497938971e-10	1.5	4.58666463225249e-06	NA	NA	SegRatio=0.1,AbsMeanSigma=0.14,pvalue=0.594206886892016,pvalueTTest=0.846484904515208,
chr8	113395804	113395910	CSMD3	CSMD300099	0.199783971677107	2	0.10266774157274	2	8.48728497938971e-10	1.5	4.58666463225249e-06	NA	NA	SegRatio=0.1,AbsMeanSigma=0.14,pvalue=0.594206886892016,pvalueTTest=0.846484904515208,
chr8	113395865	113395980	CSMD3	CSMD300100	-0.146598644865557	2	0.10266774157274	2	8.48728497938971e-10	1.5	4.58666463225249e-06	NA	NA	SegRatio=0.1,AbsMeanSigma=0.14,pvalue=0.594206886892016,pvalueTTest=0.846484904515208,
chr8	113402850	113402960	CSMD3	CSMD300101	0.155672790589984	2	0.10266774157274	2	8.48728497938971e-10	1.5	4.58666463225249e-06	NA	NA	SegRatio=0.1,AbsMeanSigma=0.14,pvalue=0.594206886892016,pvalueTTest=0.846484904515208,
chr8	113402940	113403038	CSMD3	CSMD300102	0.171059645122607	2	0.10266774157274	2	8.48728497938971e-10	1.5	4.58666463225249e-06	NA	NA	SegRatio=0.1,AbsMeanSigma=0.14,pvalue=0.594206886892016,pvalueTTest=0.846484904515208,
chr8	113418770	113418884	CSMD3	CSMD300103	0.159172070459327	2	0.10266774157274	2	8.48728497938971e-10	1.5	4.58666463225249e-06	NA	NA	SegRatio=0.1,AbsMeanSigma=0.14,pvalue=0.594206886892016,pvalueTTest=0.846484904515208,
chr8	113418819	113418919	CSMD3	CSMD300104	0.10266774157274	2	0.10266774157274	2	8.48728497938971e-10	1.5	4.58666463225249e-06	NA	NA	SegRatio=0.1,AbsMeanSigma=0.14,pvalue=0.594206886892016,pvalueTTest=0.846484904515208,
chr8	113418883	113418991	CSMD3	CSMD300105	0.268667075687533	2	0.10266774157274	2	8.48728497938971e-10	1.5	4.58666463225249e-06	NA	NA	SegRatio=0.1,AbsMeanSigma=0.14,pvalue=0.594206886892016,pvalueTTest=0.846484904515208,
chr8	113420517	113420628	CSMD3	CSMD300106	0.0151100420455305	2	0.10266774157274	2	8.48728497938971e-10	1.5	4.58666463225249e-06	NA	NA	SegRatio=0.1,AbsMeanSigma=0.14,pvalue=0.594206886892016,pvalueTTest=0.846484904515208,
chr8	113420607	113420719	CSMD3	CSMD300107	NA	2	0.10266774157274	2	8.48728497938971e-10	1.5	4.58666463225249e-06	NA	NA	SegRatio=0.1,AbsMeanSigma=0.14,pvalue=0.594206886892016,pvalueTTest=0.846484904515208,
chr8	113421124	113421216	CSMD3	CSMD300108	0.080875148621872	2	0.10266774157274	2	8.48728497938971e-10	1.5	4.58666463225249e-06	NA	NA	SegRatio=0.1,AbsMeanSigma=0.14,pvalue=0.594206886892016,pvalueTTest=0.846484904515208,
chr8	113421190	113421283	CSMD3	CSMD300109	-0.179388222121524	2	0.10266774157274	2	8.48728497938971e-10	1.5	4.58666463225249e-06	NA	NA	SegRatio=0.1,AbsMeanSigma=0.14,pvalue=0.594206886892016,pvalueTTest=0.846484904515208,
chr8	113484794	113484910	CSMD3	CSMD300110	0.285237530208061	2	0.10266774157274	2	8.48728497938971e-10	1.5	4.58666463225249e-06	NA	NA	SegRatio=0.1,AbsMeanSigma=0.14,pvalue=0.594206886892016,pvalueTTest=0.846484904515208,
chr8	113484910	113485022	CSMD3	CSMD300111	-0.598567844418197	2	-0.177186503085103	2	8.48728497938971e-10	1.5	4.58666463225249e-06	q-value=2.4195435341899e-05, copies=1	NA	SegRatio=-0.18,AbsMeanSigma=3.61,pvalue=3.4009795979039e-30,pvalueTTest=0.150064484497921,Adjusted:byPvalueTTestRatio;
chr8	113504646	113504742	CSMD3	CSMD300112	-2.27685329342034	2	-0.177186503085103	2	8.48728497938971e-10	1.5	4.58666463225249e-06	q-value=2.08887588160035e-58, copies=0	NA	SegRatio=-0.18,AbsMeanSigma=3.61,pvalue=3.4009795979039e-30,pvalueTTest=0.150064484497921,Adjusted:byPvalueTTestRatio;
chr8	113504743	113504859	CSMD3	CSMD300113	-0.177186503085103	2	-0.177186503085103	2	8.48728497938971e-10	1.5	4.58666463225249e-06	NA	NA	SegRatio=-0.18,AbsMeanSigma=3.61,pvalue=3.4009795979039e-30,pvalueTTest=0.150064484497921,Adjusted:byPvalueTTestRatio;
chr8	113504856	113504969	CSMD3	CSMD300114	0.144204548978292	2	-0.177186503085103	2	8.48728497938971e-10	1.5	4.58666463225249e-06	NA	NA	SegRatio=-0.18,AbsMeanSigma=3.61,pvalue=3.4009795979039e-30,pvalueTTest=0.150064484497921,Adjusted:byPvalueTTestRatio;
chr8	113515966	113516077	CSMD3	CSMD300115	NA	2	-0.177186503085103	2	8.48728497938971e-10	1.5	4.58666463225249e-06	NA	NA	SegRatio=-0.18,AbsMeanSigma=3.61,pvalue=3.4009795979039e-30,pvalueTTest=0.150064484497921,Adjusted:byPvalueTTestRatio;
chr8	113516061	113516176	CSMD3	CSMD300116.CSMD300117	NA	2	-0.177186503085103	2	8.48728497938971e-10	1.5	4.58666463225249e-06	NA	NA	SegRatio=-0.18,AbsMeanSigma=3.61,pvalue=3.4009795979039e-30,pvalueTTest=0.150064484497921,Adjusted:byPvalueTTestRatio;
chr8	113516193	113516320	CSMD3	CSMD300118	-1.93334262134514	2	-0.177186503085103	2	8.48728497938971e-10	1.5	4.58666463225249e-06	NA	NA	SegRatio=-0.18,AbsMeanSigma=3.61,pvalue=3.4009795979039e-30,pvalueTTest=0.150064484497921,Adjusted:byPvalueTTestRatio;
chr8	113518880	113518997	CSMD3	CSMD300119	0.111334280537525	2	-0.177186503085103	2	8.48728497938971e-10	1.5	4.58666463225249e-06	NA	NA	SegRatio=-0.18,AbsMeanSigma=3.61,pvalue=3.4009795979039e-30,pvalueTTest=0.150064484497921,Adjusted:byPvalueTTestRatio;
chr8	113518939	113519050	CSMD3	CSMD300120	0.122981075819739	2	-0.177186503085103	2	8.48728497938971e-10	1.5	4.58666463225249e-06	NA	NA	SegRatio=-0.18,AbsMeanSigma=3.61,pvalue=3.4009795979039e-30,pvalueTTest=0.150064484497921,Adjusted:byPvalueTTestRatio;
chr8	113519036	113519151	CSMD3	CSMD300121	-1.96459653050424	2	-2.89741913662287	2	8.48728497938971e-10	1.5	4.58666463225249e-06	NA	NA	SegRatio=-2.9,AbsMeanSigma=9.35,pvalue=6.11704708420517e-59,pvalueTTest=0.351686690746533,Adjusted:byPvalueTTestRatio;
chr8	113529164	113529296	CSMD3	CSMD300122	-3.18320281915642	2	-2.89741913662287	2	8.48728497938971e-10	1.5	4.58666463225249e-06	NA	NA	SegRatio=-2.9,AbsMeanSigma=9.35,pvalue=6.11704708420517e-59,pvalueTTest=0.351686690746533,Adjusted:byPvalueTTestRatio;
chr8	113529296	113529402	CSMD3	CSMD300123	-0.0298304253209772	2	0.0120311485606893	2	8.48728497938971e-10	1.5	4.58666463225249e-06	NA	NA	SegRatio=0.01,AbsMeanSigma=0.13,pvalue=0.816064483406307,pvalueTTest=0.422088841125421,
chr8	113529341	113529440	CSMD3	CSMD300124	0.0508603614809609	2	0.0120311485606893	2	8.48728497938971e-10	1.5	4.58666463225249e-06	NA	NA	SegRatio=0.01,AbsMeanSigma=0.13,pvalue=0.816064483406307,pvalueTTest=0.422088841125421,
chr8	113529392	113529505	CSMD3	CSMD300125	0.0120311485606893	2	0.0120311485606893	2	8.48728497938971e-10	1.5	4.58666463225249e-06	NA	NA	SegRatio=0.01,AbsMeanSigma=0.13,pvalue=0.816064483406307,pvalueTTest=0.422088841125421,
chr8	113562876	113562988	CSMD3	CSMD300126	-2.36090677453781	2	0.0406888399569389	2	8.48728497938971e-10	1.5	4.58666463225249e-06	q-value=2.39069725032349e-73, copies=0	NA	SegRatio=0.04,AbsMeanSigma=1.26,pvalue=2.5232519626732e-12,pvalueTTest=0.16312851932876,
chr8	113562988	113563103	CSMD3	CSMD300127	0.0603942390632465	2	0.0406888399569389	2	8.48728497938971e-10	1.5	4.58666463225249e-06	NA	NA	SegRatio=0.04,AbsMeanSigma=1.26,pvalue=2.5232519626732e-12,pvalueTTest=0.16312851932876,
chr8	113563062	113563169	CSMD3	CSMD300128	-0.0159881437864935	2	0.0406888399569389	2	8.48728497938971e-10	1.5	4.58666463225249e-06	NA	NA	SegRatio=0.04,AbsMeanSigma=1.26,pvalue=2.5232519626732e-12,pvalueTTest=0.16312851932876,
chr8	113564789	113564904	CSMD3	CSMD300129	0.018643413343487	2	0.0406888399569389	2	8.48728497938971e-10	1.5	4.58666463225249e-06	NA	NA	SegRatio=0.04,AbsMeanSigma=1.26,pvalue=2.5232519626732e-12,pvalueTTest=0.16312851932876,
chr8	113564876	113564987	CSMD3	CSMD300130	0.0548161685833907	2	0.0406888399569389	2	8.48728497938971e-10	1.5	4.58666463225249e-06	NA	NA	SegRatio=0.04,AbsMeanSigma=1.26,pvalue=2.5232519626732e-12,pvalueTTest=0.16312851932876,
chr8	113568957	113569070	CSMD3	CSMD300131	-0.043762781446111	2	0.0406888399569389	2	8.48728497938971e-10	1.5	4.58666463225249e-06	NA	NA	SegRatio=0.04,AbsMeanSigma=1.26,pvalue=2.5232519626732e-12,pvalueTTest=0.16312851932876,
chr8	113569014	113569120	CSMD3	CSMD300132	0.153486718222112	2	0.0406888399569389	2	8.48728497938971e-10	1.5	4.58666463225249e-06	NA	NA	SegRatio=0.04,AbsMeanSigma=1.26,pvalue=2.5232519626732e-12,pvalueTTest=0.16312851932876,
chr8	113569087	113569201	CSMD3	CSMD300133	-0.055210847906008	2	0.0406888399569389	2	8.48728497938971e-10	1.5	4.58666463225249e-06	NA	NA	SegRatio=0.04,AbsMeanSigma=1.26,pvalue=2.5232519626732e-12,pvalueTTest=0.16312851932876,
chr8	113569185	113569296	CSMD3	CSMD300134	NA	2	0.0406888399569389	2	8.48728497938971e-10	1.5	4.58666463225249e-06	NA	NA	SegRatio=0.04,AbsMeanSigma=1.26,pvalue=2.5232519626732e-12,pvalueTTest=0.16312851932876,
chr8	113585668	113585779	CSMD3	CSMD300135	0.0748973865783695	2	0.0406888399569389	2	8.48728497938971e-10	1.5	4.58666463225249e-06	NA	NA	SegRatio=0.04,AbsMeanSigma=1.26,pvalue=2.5232519626732e-12,pvalueTTest=0.16312851932876,
chr8	113585759	113585872	CSMD3	CSMD300136	0.00486122808884935	2	0.0406888399569389	2	8.48728497938971e-10	1.5	4.58666463225249e-06	NA	NA	SegRatio=0.04,AbsMeanSigma=1.26,pvalue=2.5232519626732e-12,pvalueTTest=0.16312851932876,
chr8	113585804	113585917	CSMD3	CSMD300137	0.0190851413904323	2	0.0406888399569389	2	8.48728497938971e-10	1.5	4.58666463225249e-06	NA	NA	SegRatio=0.04,AbsMeanSigma=1.26,pvalue=2.5232519626732e-12,pvalueTTest=0.16312851932876,
chr8	113599288	113599394	CSMD3	CSMD300138	0.0406888399569389	2	0.0406888399569389	2	8.48728497938971e-10	1.5	4.58666463225249e-06	NA	NA	SegRatio=0.04,AbsMeanSigma=1.26,pvalue=2.5232519626732e-12,pvalueTTest=0.16312851932876,
chr8	113599344	113599458	CSMD3	CSMD300139	0.227472305034939	2	0.0406888399569389	2	8.48728497938971e-10	1.5	4.58666463225249e-06	NA	NA	SegRatio=0.04,AbsMeanSigma=1.26,pvalue=2.5232519626732e-12,pvalueTTest=0.16312851932876,
chr8	113599424	113599534	CSMD3	CSMD300140	-0.618523307203158	2	0.0406888399569389	2	8.48728497938971e-10	1.5	4.58666463225249e-06	q-value=8.65770877406626e-07, copies=1	NA	SegRatio=0.04,AbsMeanSigma=1.26,pvalue=2.5232519626732e-12,pvalueTTest=0.16312851932876,
chr8	113649021	113649133	CSMD3	CSMD300141	-0.00449483248080816	2	0.0406888399569389	2	8.48728497938971e-10	1.5	4.58666463225249e-06	NA	NA	SegRatio=0.04,AbsMeanSigma=1.26,pvalue=2.5232519626732e-12,pvalueTTest=0.16312851932876,
chr8	113649121	113649212	CSMD3	CSMD300142	0.0419758694312126	2	0.0406888399569389	2	8.48728497938971e-10	1.5	4.58666463225249e-06	NA	NA	SegRatio=0.04,AbsMeanSigma=1.26,pvalue=2.5232519626732e-12,pvalueTTest=0.16312851932876,
chr8	113649155	113649268	CSMD3	CSMD300143	0.0431881950573176	2	0.0406888399569389	2	8.48728497938971e-10	1.5	4.58666463225249e-06	NA	NA	SegRatio=0.04,AbsMeanSigma=1.26,pvalue=2.5232519626732e-12,pvalueTTest=0.16312851932876,
chr8	113650858	113650969	CSMD3	CSMD300144	-3.72573882996887	2	0.0406888399569389	2	8.48728497938971e-10	1.5	4.58666463225249e-06	q-value=3.95613119732711e-08, copies=0	NA	SegRatio=0.04,AbsMeanSigma=1.26,pvalue=2.5232519626732e-12,pvalueTTest=0.16312851932876,
chr8	113650948	113651059	CSMD3	CSMD300145	0.0561669762447782	2	0.0406888399569389	2	8.48728497938971e-10	1.5	4.58666463225249e-06	NA	NA	SegRatio=0.04,AbsMeanSigma=1.26,pvalue=2.5232519626732e-12,pvalueTTest=0.16312851932876,
chr8	113651016	113651125	CSMD3	CSMD300146	0.210422416404997	2	0.0406888399569389	2	8.48728497938971e-10	1.5	4.58666463225249e-06	NA	NA	SegRatio=0.04,AbsMeanSigma=1.26,pvalue=2.5232519626732e-12,pvalueTTest=0.16312851932876,
chr8	113651089	113651201	CSMD3	CSMD300147	0.214055585027215	2	0.0406888399569389	2	8.48728497938971e-10	1.5	4.58666463225249e-06	NA	NA	SegRatio=0.04,AbsMeanSigma=1.26,pvalue=2.5232519626732e-12,pvalueTTest=0.16312851932876,
chr8	113657311	113657423	CSMD3	CSMD300148	0.0331438160280879	2	0.0406888399569389	2	8.48728497938971e-10	1.5	4.58666463225249e-06	NA	NA	SegRatio=0.04,AbsMeanSigma=1.26,pvalue=2.5232519626732e-12,pvalueTTest=0.16312851932876,
chr8	113657424	113657538	CSMD3	CSMD300149	0.0602772003584706	2	0.0406888399569389	2	8.48728497938971e-10	1.5	4.58666463225249e-06	NA	NA	SegRatio=0.04,AbsMeanSigma=1.26,pvalue=2.5232519626732e-12,pvalueTTest=0.16312851932876,
chr8	113662274	113662406	CSMD3	CSMD300150	NA	2	0.0406888399569389	2	8.48728497938971e-10	1.5	4.58666463225249e-06	NA	NA	SegRatio=0.04,AbsMeanSigma=1.26,pvalue=2.5232519626732e-12,pvalueTTest=0.16312851932876,
chr8	113662401	113662489	CSMD3	CSMD300151	0.15998092423521	2	0.0406888399569389	2	8.48728497938971e-10	1.5	4.58666463225249e-06	NA	NA	SegRatio=0.04,AbsMeanSigma=1.26,pvalue=2.5232519626732e-12,pvalueTTest=0.16312851932876,
chr8	113662462	113662569	CSMD3	CSMD300152	-0.141717486120225	2	0.0406888399569389	2	8.48728497938971e-10	1.5	4.58666463225249e-06	NA	NA	SegRatio=0.04,AbsMeanSigma=1.26,pvalue=2.5232519626732e-12,pvalueTTest=0.16312851932876,
chr8	113662541	113662651	CSMD3	CSMD300153	-0.192003096696318	2	0.0406888399569389	2	8.48728497938971e-10	1.5	4.58666463225249e-06	NA	NA	SegRatio=0.04,AbsMeanSigma=1.26,pvalue=2.5232519626732e-12,pvalueTTest=0.16312851932876,
chr8	113668360	113668476	CSMD3	CSMD300154	NA	2	0.0406888399569389	2	8.48728497938971e-10	1.5	4.58666463225249e-06	NA	NA	SegRatio=0.04,AbsMeanSigma=1.26,pvalue=2.5232519626732e-12,pvalueTTest=0.16312851932876,
chr8	113668418	113668531	CSMD3	CSMD300155	0.137042636594919	2	0.0406888399569389	2	8.48728497938971e-10	1.5	4.58666463225249e-06	NA	NA	SegRatio=0.04,AbsMeanSigma=1.26,pvalue=2.5232519626732e-12,pvalueTTest=0.16312851932876,
chr8	113668517	113668626	CSMD3	CSMD300156	-3.18403516312499	2	-0.126506353357139	2	8.48728497938971e-10	1.5	4.58666463225249e-06	q-value=1.61171077237719e-41, copies=0	NA	SegRatio=-0.13,AbsMeanSigma=5.14,pvalue=5.17326014304542e-19,pvalueTTest=0.380311100848133,
chr8	113678460	113678573	CSMD3	CSMD300157	-0.126506353357139	2	-0.126506353357139	2	8.48728497938971e-10	1.5	4.58666463225249e-06	NA	NA	SegRatio=-0.13,AbsMeanSigma=5.14,pvalue=5.17326014304542e-19,pvalueTTest=0.380311100848133,
chr8	113678566	113678676	CSMD3	CSMD300158	-0.00229837219212693	2	-0.126506353357139	2	8.48728497938971e-10	1.5	4.58666463225249e-06	NA	NA	SegRatio=-0.13,AbsMeanSigma=5.14,pvalue=5.17326014304542e-19,pvalueTTest=0.380311100848133,
chr8	113694650	113694755	CSMD3	CSMD300159	-1.79580174044737	2	0.0569092396357084	2	8.48728497938971e-10	1.5	4.58666463225249e-06	q-value=6.28083015468038e-43, copies=0.5	NA	SegRatio=0.06,AbsMeanSigma=0.86,pvalue=1.47792528031349e-06,pvalueTTest=0.227414836929118,
chr8	113694713	113694830	CSMD3	CSMD300160	0.0569092396357084	2	0.0569092396357084	2	8.48728497938971e-10	1.5	4.58666463225249e-06	NA	NA	SegRatio=0.06,AbsMeanSigma=0.86,pvalue=1.47792528031349e-06,pvalueTTest=0.227414836929118,
chr8	113694764	113694858	CSMD3	CSMD300161	0.182002714790822	2	0.0569092396357084	2	8.48728497938971e-10	1.5	4.58666463225249e-06	NA	NA	SegRatio=0.06,AbsMeanSigma=0.86,pvalue=1.47792528031349e-06,pvalueTTest=0.227414836929118,
chr8	113694854	113694966	CSMD3	CSMD300162	-2.59994246344969	2	0.0569092396357084	2	8.48728497938971e-10	1.5	4.58666463225249e-06	q-value=3.36355821734075e-07, copies=0	NA	SegRatio=0.06,AbsMeanSigma=0.86,pvalue=1.47792528031349e-06,pvalueTTest=0.227414836929118,
chr8	113697582	113697687	CSMD3	CSMD300163	0.237481620775722	2	0.0569092396357084	2	8.48728497938971e-10	1.5	4.58666463225249e-06	NA	NA	SegRatio=0.06,AbsMeanSigma=0.86,pvalue=1.47792528031349e-06,pvalueTTest=0.227414836929118,
chr8	113697686	113697800	CSMD3	CSMD300164	-0.0260968742004115	2	0.0569092396357084	2	8.48728497938971e-10	1.5	4.58666463225249e-06	NA	NA	SegRatio=0.06,AbsMeanSigma=0.86,pvalue=1.47792528031349e-06,pvalueTTest=0.227414836929118,
chr8	113697790	113697900	CSMD3	CSMD300165	0.0548830089543126	2	0.0569092396357084	2	8.48728497938971e-10	1.5	4.58666463225249e-06	NA	NA	SegRatio=0.06,AbsMeanSigma=0.86,pvalue=1.47792528031349e-06,pvalueTTest=0.227414836929118,
chr8	113697849	113697960	CSMD3	CSMD300166	0.200184218461014	2	0.0569092396357084	2	8.48728497938971e-10	1.5	4.58666463225249e-06	NA	NA	SegRatio=0.06,AbsMeanSigma=0.86,pvalue=1.47792528031349e-06,pvalueTTest=0.227414836929118,
chr8	113697957	113698091	CSMD3	CSMD300167	NA	2	0.0569092396357084	2	8.48728497938971e-10	1.5	4.58666463225249e-06	NA	NA	SegRatio=0.06,AbsMeanSigma=0.86,pvalue=1.47792528031349e-06,pvalueTTest=0.227414836929118,
chr8	113702074	113702185	CSMD3	CSMD300168	0.130796952108959	2	0.0569092396357084	2	8.48728497938971e-10	1.5	4.58666463225249e-06	NA	NA	SegRatio=0.06,AbsMeanSigma=0.86,pvalue=1.47792528031349e-06,pvalueTTest=0.227414836929118,
chr8	113702145	113702254	CSMD3	CSMD300169	0.190449332401126	2	0.0569092396357084	2	8.48728497938971e-10	1.5	4.58666463225249e-06	NA	NA	SegRatio=0.06,AbsMeanSigma=0.86,pvalue=1.47792528031349e-06,pvalueTTest=0.227414836929118,
chr8	113702251	113702361	CSMD3	CSMD300170	0.00520949096349645	2	0.0569092396357084	2	8.48728497938971e-10	1.5	4.58666463225249e-06	NA	NA	SegRatio=0.06,AbsMeanSigma=0.86,pvalue=1.47792528031349e-06,pvalueTTest=0.227414836929118,
chr8	113812369	113812480	CSMD3	CSMD300171	0.148769295848726	2	0.0569092396357084	2	8.48728497938971e-10	1.5	4.58666463225249e-06	NA	NA	SegRatio=0.06,AbsMeanSigma=0.86,pvalue=1.47792528031349e-06,pvalueTTest=0.227414836929118,
chr8	113812463	113812575	CSMD3	CSMD300172	0.154681146407331	2	0.0569092396357084	2	8.48728497938971e-10	1.5	4.58666463225249e-06	NA	NA	SegRatio=0.06,AbsMeanSigma=0.86,pvalue=1.47792528031349e-06,pvalueTTest=0.227414836929118,
chr8	113841893	113842009	CSMD3	CSMD300173	0.12295693951112	2	0.0569092396357084	2	8.48728497938971e-10	1.5	4.58666463225249e-06	NA	NA	SegRatio=0.06,AbsMeanSigma=0.86,pvalue=1.47792528031349e-06,pvalueTTest=0.227414836929118,
chr8	113841928	113842040	CSMD3	CSMD300174	-0.0734095847806661	2	0.0569092396357084	2	8.48728497938971e-10	1.5	4.58666463225249e-06	NA	NA	SegRatio=0.06,AbsMeanSigma=0.86,pvalue=1.47792528031349e-06,pvalueTTest=0.227414836929118,
chr8	113871326	113871434	CSMD3	CSMD300175	0.074192999880712	2	0.0569092396357084	2	8.48728497938971e-10	1.5	4.58666463225249e-06	NA	NA	SegRatio=0.06,AbsMeanSigma=0.86,pvalue=1.47792528031349e-06,pvalueTTest=0.227414836929118,
chr8	113871374	113871482	CSMD3	CSMD300176	0.0237928198724589	2	0.0569092396357084	2	8.48728497938971e-10	1.5	4.58666463225249e-06	NA	NA	SegRatio=0.06,AbsMeanSigma=0.86,pvalue=1.47792528031349e-06,pvalueTTest=0.227414836929118,
chr8	113871473	113871586	CSMD3	CSMD300177	-1.3334387431847	2	0.0569092396357084	2	8.48728497938971e-10	1.5	4.58666463225249e-06	NA	NA	SegRatio=0.06,AbsMeanSigma=0.86,pvalue=1.47792528031349e-06,pvalueTTest=0.227414836929118,
chr8	113933789	113933900	CSMD3	CSMD300178	0.15281917700975	2	0.0569092396357084	2	8.48728497938971e-10	1.5	4.58666463225249e-06	NA	NA	SegRatio=0.06,AbsMeanSigma=0.86,pvalue=1.47792528031349e-06,pvalueTTest=0.227414836929118,
chr8	113933891	113933973	CSMD3	CSMD300179	0.0813945801598347	2	0.0569092396357084	2	8.48728497938971e-10	1.5	4.58666463225249e-06	NA	NA	SegRatio=0.06,AbsMeanSigma=0.86,pvalue=1.47792528031349e-06,pvalueTTest=0.227414836929118,
chr8	113933927	113934044	CSMD3	CSMD300180	-0.0587309547322091	2	0.0569092396357084	2	8.48728497938971e-10	1.5	4.58666463225249e-06	NA	NA	SegRatio=0.06,AbsMeanSigma=0.86,pvalue=1.47792528031349e-06,pvalueTTest=0.227414836929118,
chr8	113959928	113960047	CSMD3	CSMD300181	NA	2	0.0569092396357084	2	8.48728497938971e-10	1.5	4.58666463225249e-06	NA	NA	SegRatio=0.06,AbsMeanSigma=0.86,pvalue=1.47792528031349e-06,pvalueTTest=0.227414836929118,
chr8	113960073	113960207	CSMD3	CSMD300182	-2.56657556176254	2	0.0569092396357084	2	8.48728497938971e-10	1.5	4.58666463225249e-06	q-value=0.00436194936462553, copies=0	NA	SegRatio=0.06,AbsMeanSigma=0.86,pvalue=1.47792528031349e-06,pvalueTTest=0.227414836929118,
chr8	113966823	113966933	CSMD3	CSMD300183	-0.100851098516067	2	0.0569092396357084	2	8.48728497938971e-10	1.5	4.58666463225249e-06	NA	NA	SegRatio=0.06,AbsMeanSigma=0.86,pvalue=1.47792528031349e-06,pvalueTTest=0.227414836929118,
chr8	113966931	113967063	CSMD3	CSMD300184	-3.31728611693107	2	0.0569092396357084	2	8.48728497938971e-10	1.5	4.58666463225249e-06	q-value=4.36623704963584e-33, copies=0	NA	SegRatio=0.06,AbsMeanSigma=0.86,pvalue=1.47792528031349e-06,pvalueTTest=0.227414836929118,
chr8	113987992	113988109	CSMD3	CSMD300185	-0.159740320604971	2	0.0569092396357084	2	8.48728497938971e-10	1.5	4.58666463225249e-06	NA	NA	SegRatio=0.06,AbsMeanSigma=0.86,pvalue=1.47792528031349e-06,pvalueTTest=0.227414836929118,
chr8	113988087	113988190	CSMD3	CSMD300186	0.245043360542894	2	0.0569092396357084	2	8.48728497938971e-10	1.5	4.58666463225249e-06	NA	NA	SegRatio=0.06,AbsMeanSigma=0.86,pvalue=1.47792528031349e-06,pvalueTTest=0.227414836929118,
chr8	113988122	113988234	CSMD3	CSMD300187	0.0746568346246133	2	0.0569092396357084	2	8.48728497938971e-10	1.5	4.58666463225249e-06	NA	NA	SegRatio=0.06,AbsMeanSigma=0.86,pvalue=1.47792528031349e-06,pvalueTTest=0.227414836929118,
chr8	113988220	113988332	CSMD3	CSMD300188	0.0122752292860827	2	0.0569092396357084	2	8.48728497938971e-10	1.5	4.58666463225249e-06	NA	NA	SegRatio=0.06,AbsMeanSigma=0.86,pvalue=1.47792528031349e-06,pvalueTTest=0.227414836929118,
chr8	113988279	113988381	CSMD3	CSMD300189	0.0394876841973569	2	0.0569092396357084	2	8.48728497938971e-10	1.5	4.58666463225249e-06	NA	NA	SegRatio=0.06,AbsMeanSigma=0.86,pvalue=1.47792528031349e-06,pvalueTTest=0.227414836929118,
chr8	113988382	113988477	CSMD3	CSMD300190	-0.050238408967193	2	0.191982126349517	2	8.48728497938971e-10	1.5	4.58666463225249e-06	NA	NA	SegRatio=0.19,AbsMeanSigma=5.69,pvalue=6.12017371381468e-23,pvalueTTest=0.467480774298413,Adjusted:byPvalueTTestRatio;
chr8	114031216	114031329	CSMD3	CSMD300191	-3.35490798895566	2	0.191982126349517	2	8.48728497938971e-10	1.5	4.58666463225249e-06	q-value=6.40814709347817e-74, copies=0	NA	SegRatio=0.19,AbsMeanSigma=5.69,pvalue=6.12017371381468e-23,pvalueTTest=0.467480774298413,Adjusted:byPvalueTTestRatio;
chr8	114031313	114031407	CSMD3	CSMD300192	0.191982126349517	2	-0.39941377680237	2	8.48728497938971e-10	1.5	4.58666463225249e-06	NA	NA	SegRatio=-0.4,AbsMeanSigma=2.04,pvalue=4.92668663114584e-06,pvalueTTest=0.219428734340931,Adjusted:byPvalueTTestRatio;
chr8	114031388	114031499	CSMD3	CSMD300193	-0.39941377680237	2	-0.39941377680237	2	8.48728497938971e-10	1.5	4.58666463225249e-06	NA	NA	SegRatio=-0.4,AbsMeanSigma=2.04,pvalue=4.92668663114584e-06,pvalueTTest=0.219428734340931,Adjusted:byPvalueTTestRatio;
chr8	114110961	114111078	CSMD3	CSMD300194	-0.15602438955064	2	-0.39941377680237	2	8.48728497938971e-10	1.5	4.58666463225249e-06	NA	NA	SegRatio=-0.4,AbsMeanSigma=2.04,pvalue=4.92668663114584e-06,pvalueTTest=0.219428734340931,Adjusted:byPvalueTTestRatio;
chr8	114111074	114111177	CSMD3	CSMD300195	0.0300058527638439	2	-0.39941377680237	2	8.48728497938971e-10	1.5	4.58666463225249e-06	NA	NA	SegRatio=-0.4,AbsMeanSigma=2.04,pvalue=4.92668663114584e-06,pvalueTTest=0.219428734340931,Adjusted:byPvalueTTestRatio;
chr8	114111175	114111292	CSMD3	CSMD300196	-2.17587486107149	2	-0.19359413066717	2	8.48728497938971e-10	1.5	4.58666463225249e-06	q-value=0.000168762102068554, copies=0	NA	SegRatio=-0.19,AbsMeanSigma=1.53,pvalue=0.000186026371056642,pvalueTTest=0.184324317531546,Adjusted:byPvalueTTestRatio;
chr8	114185880	114185982	CSMD3	CSMD300197	-0.310920026640148	2	-0.19359413066717	2	8.48728497938971e-10	1.5	4.58666463225249e-06	NA	NA	SegRatio=-0.19,AbsMeanSigma=1.53,pvalue=0.000186026371056642,pvalueTTest=0.184324317531546,Adjusted:byPvalueTTestRatio;
chr8	114185977	114186094	CSMD3	CSMD300198	0.0748977387647697	2	-0.19359413066717	2	8.48728497938971e-10	1.5	4.58666463225249e-06	NA	NA	SegRatio=-0.19,AbsMeanSigma=1.53,pvalue=0.000186026371056642,pvalueTTest=0.184324317531546,Adjusted:byPvalueTTestRatio;
chr8	114186069	114186180	CSMD3	CSMD300199	0.0261298817210364	2	-0.19359413066717	2	8.48728497938971e-10	1.5	4.58666463225249e-06	NA	NA	SegRatio=-0.19,AbsMeanSigma=1.53,pvalue=0.000186026371056642,pvalueTTest=0.184324317531546,Adjusted:byPvalueTTestRatio;
chr8	114290797	114290912	CSMD3	CSMD300200	-0.19359413066717	2	-0.19359413066717	2	8.48728497938971e-10	1.5	4.58666463225249e-06	NA	NA	SegRatio=-0.19,AbsMeanSigma=1.53,pvalue=0.000186026371056642,pvalueTTest=0.184324317531546,Adjusted:byPvalueTTestRatio;
chr8	114290904	114291036	CSMD3	CSMD300201	NA	2	-1.11253289425498	2	8.48728497938971e-10	1.5	4.58666463225249e-06	NA	NA	SegRatio=-1.11,AbsMeanSigma=6.95,pvalue=5.91896573455267e-44,pvalueTTest=0.184088347477684,Adjusted:byPvalueTTestRatio;
chr8	114326738	114326846	CSMD3	CSMD300202	-1.65639525587499	2	-1.11253289425498	2	8.48728497938971e-10	1.5	4.58666463225249e-06	q-value=0.00575372103290313, copies=0.5	NA	SegRatio=-1.11,AbsMeanSigma=6.95,pvalue=5.91896573455267e-44,pvalueTTest=0.184088347477684,Adjusted:byPvalueTTestRatio;
chr8	114326847	114326958	CSMD3	CSMD300203	-1.11253289425498	2	-1.11253289425498	2	8.48728497938971e-10	1.5	4.58666463225249e-06	NA	NA	SegRatio=-1.11,AbsMeanSigma=6.95,pvalue=5.91896573455267e-44,pvalueTTest=0.184088347477684,Adjusted:byPvalueTTestRatio;
chr8	114326912	114327019	CSMD3	CSMD300204	0.00175575791844391	2	0.00175575791844391	2	8.48728497938971e-10	1.5	4.58666463225249e-06	NA	NA	SegRatio=0,AbsMeanSigma=1.93,pvalue=6.49902288001139e-09,pvalueTTest=0.343712642540921,
chr8	114327004	114327110	CSMD3	CSMD300205	NA	2	0.00175575791844391	2	8.48728497938971e-10	1.5	4.58666463225249e-06	NA	NA	SegRatio=0,AbsMeanSigma=1.93,pvalue=6.49902288001139e-09,pvalueTTest=0.343712642540921,
chr8	114388933	114389043	CSMD3	CSMD300206	-0.0403633464639202	2	0.00175575791844391	2	8.48728497938971e-10	1.5	4.58666463225249e-06	NA	NA	SegRatio=0,AbsMeanSigma=1.93,pvalue=6.49902288001139e-09,pvalueTTest=0.343712642540921,
chr8	114448862	114448979	CSMD3	CSMD300207	0.0374266712992392	2	0.00175575791844391	2	8.48728497938971e-10	1.5	4.58666463225249e-06	NA	NA	SegRatio=0,AbsMeanSigma=1.93,pvalue=6.49902288001139e-09,pvalueTTest=0.343712642540921,
chr8	114448962	114449078	CSMD3	CSMD300208	0.03795385031464	2	0.00175575791844391	2	8.48728497938971e-10	1.5	4.58666463225249e-06	NA	NA	SegRatio=0,AbsMeanSigma=1.93,pvalue=6.49902288001139e-09,pvalueTTest=0.343712642540921,
chr8	114449053	114449173	CSMD3	CSMD300209	0.051093730083337	2	0.00175575791844391	2	8.48728497938971e-10	1.5	4.58666463225249e-06	NA	NA	SegRatio=0,AbsMeanSigma=1.93,pvalue=6.49902288001139e-09,pvalueTTest=0.343712642540921,
chr8	117859670	117859787	RAD21	RAD2100001	-0.0353655860734265	2	0.00175575791844391	2	0.0531974702583647	2	0.0531974702583647	NA	NA	SegRatio=0,AbsMeanSigma=1.93,pvalue=6.49902288001139e-09,pvalueTTest=0.343712642540921,
chr8	117859783	117859901	RAD21	RAD2100002	-0.0845533040143218	2	0.00175575791844391	2	0.0531974702583647	2	0.0531974702583647	NA	NA	SegRatio=0,AbsMeanSigma=1.93,pvalue=6.49902288001139e-09,pvalueTTest=0.343712642540921,
chr8	117859896	117859985	RAD21	RAD2100003	-2.20958056660777	2	0.0586769289976239	2	0.0531974702583647	2	0.0531974702583647	q-value=1.19058758717195e-50, copies=0	NA	SegRatio=0.06,AbsMeanSigma=1.25,pvalue=6.62891257270316e-13,pvalueTTest=0.0915735280571878,
chr8	117861112	117861216	RAD21	RAD2100004	0.0346666271475273	2	0.0586769289976239	2	0.0531974702583647	2	0.0531974702583647	NA	NA	SegRatio=0.06,AbsMeanSigma=1.25,pvalue=6.62891257270316e-13,pvalueTTest=0.0915735280571878,
chr8	117861215	117861327	RAD21	RAD2100005	0.193691100278187	2	0.0586769289976239	2	0.0531974702583647	2	0.0531974702583647	NA	NA	SegRatio=0.06,AbsMeanSigma=1.25,pvalue=6.62891257270316e-13,pvalueTTest=0.0915735280571878,
chr8	117862818	117862933	RAD21	RAD2100006	NA	2	0.0586769289976239	2	0.0531974702583647	2	0.0531974702583647	NA	NA	SegRatio=0.06,AbsMeanSigma=1.25,pvalue=6.62891257270316e-13,pvalueTTest=0.0915735280571878,
chr8	117862930	117863004	RAD21	RAD2100007	0.0241886333894272	2	0.0586769289976239	2	0.0531974702583647	2	0.0531974702583647	NA	NA	SegRatio=0.06,AbsMeanSigma=1.25,pvalue=6.62891257270316e-13,pvalueTTest=0.0915735280571878,
chr8	117862985	117863078	RAD21	RAD2100008	-2.18975024874134	2	0.0586769289976239	2	0.0531974702583647	2	0.0531974702583647	q-value=0.00801688309470805, copies=0	NA	SegRatio=0.06,AbsMeanSigma=1.25,pvalue=6.62891257270316e-13,pvalueTTest=0.0915735280571878,
chr8	117864153	117864267	RAD21	RAD2100009	0.0586769289976239	2	0.0586769289976239	2	0.0531974702583647	2	0.0531974702583647	NA	NA	SegRatio=0.06,AbsMeanSigma=1.25,pvalue=6.62891257270316e-13,pvalueTTest=0.0915735280571878,
chr8	117864263	117864359	RAD21	RAD2100010	-0.054563124781227	2	0.0586769289976239	2	0.0531974702583647	2	0.0531974702583647	NA	NA	SegRatio=0.06,AbsMeanSigma=1.25,pvalue=6.62891257270316e-13,pvalueTTest=0.0915735280571878,
chr8	117864765	117864868	RAD21	RAD2100011	0.0628240322793572	2	0.0586769289976239	2	0.0531974702583647	2	0.0531974702583647	NA	NA	SegRatio=0.06,AbsMeanSigma=1.25,pvalue=6.62891257270316e-13,pvalueTTest=0.0915735280571878,
chr8	117864836	117864928	RAD21	RAD2100012	-0.112353751910935	2	0.0586769289976239	2	0.0531974702583647	2	0.0531974702583647	NA	NA	SegRatio=0.06,AbsMeanSigma=1.25,pvalue=6.62891257270316e-13,pvalueTTest=0.0915735280571878,
chr8	117864886	117865001	RAD21	RAD2100013	-0.816772944544273	2	0.0586769289976239	2	0.0531974702583647	2	0.0531974702583647	q-value=3.9947446400362e-07, copies=1	NA	SegRatio=0.06,AbsMeanSigma=1.25,pvalue=6.62891257270316e-13,pvalueTTest=0.0915735280571878,
chr8	117866395	117866509	RAD21	RAD2100014	-2.53591159157067	2	0.0586769289976239	2	0.0531974702583647	2	0.0531974702583647	q-value=0.00573031759484467, copies=0	NA	SegRatio=0.06,AbsMeanSigma=1.25,pvalue=6.62891257270316e-13,pvalueTTest=0.0915735280571878,
chr8	117866509	117866622	RAD21	RAD2100015	-0.0429310866774025	2	0.0586769289976239	2	0.0531974702583647	2	0.0531974702583647	NA	NA	SegRatio=0.06,AbsMeanSigma=1.25,pvalue=6.62891257270316e-13,pvalueTTest=0.0915735280571878,
chr8	117866562	117866664	RAD21	RAD2100016	0.0529964615462995	2	0.0586769289976239	2	0.0531974702583647	2	0.0531974702583647	NA	NA	SegRatio=0.06,AbsMeanSigma=1.25,pvalue=6.62891257270316e-13,pvalueTTest=0.0915735280571878,
chr8	117866657	117866766	RAD21	RAD2100017	0.189672068902174	2	0.0586769289976239	2	0.0531974702583647	2	0.0531974702583647	NA	NA	SegRatio=0.06,AbsMeanSigma=1.25,pvalue=6.62891257270316e-13,pvalueTTest=0.0915735280571878,
chr8	117868370	117868486	RAD21	RAD2100018	0.0994440784504617	2	0.0586769289976239	2	0.0531974702583647	2	0.0531974702583647	NA	NA	SegRatio=0.06,AbsMeanSigma=1.25,pvalue=6.62891257270316e-13,pvalueTTest=0.0915735280571878,
chr8	117868471	117868586	RAD21	RAD2100019	0.121822658351695	2	0.0586769289976239	2	0.0531974702583647	2	0.0531974702583647	NA	NA	SegRatio=0.06,AbsMeanSigma=1.25,pvalue=6.62891257270316e-13,pvalueTTest=0.0915735280571878,
chr8	117868852	117868967	RAD21	RAD2100020	-0.155547991214606	2	0.0586769289976239	2	0.0531974702583647	2	0.0531974702583647	NA	NA	SegRatio=0.06,AbsMeanSigma=1.25,pvalue=6.62891257270316e-13,pvalueTTest=0.0915735280571878,
chr8	117868901	117869004	RAD21	RAD2100021	0.0644987851106368	2	0.0586769289976239	2	0.0531974702583647	2	0.0531974702583647	NA	NA	SegRatio=0.06,AbsMeanSigma=1.25,pvalue=6.62891257270316e-13,pvalueTTest=0.0915735280571878,
chr8	117868987	117869062	RAD21	RAD2100022	NA	2	0.0586769289976239	2	0.0531974702583647	2	0.0531974702583647	NA	NA	SegRatio=0.06,AbsMeanSigma=1.25,pvalue=6.62891257270316e-13,pvalueTTest=0.0915735280571878,
chr8	117869485	117869596	RAD21	RAD2100023	NA	2	0.0586769289976239	2	0.0531974702583647	2	0.0531974702583647	NA	NA	SegRatio=0.06,AbsMeanSigma=1.25,pvalue=6.62891257270316e-13,pvalueTTest=0.0915735280571878,
chr8	117869594	117869700	RAD21	RAD2100024	-0.0452415351756952	2	0.0586769289976239	2	0.0531974702583647	2	0.0531974702583647	NA	NA	SegRatio=0.06,AbsMeanSigma=1.25,pvalue=6.62891257270316e-13,pvalueTTest=0.0915735280571878,
chr8	117869687	117869799	RAD21	RAD2100025	-1.97473685164015	2	0.0586769289976239	2	0.0531974702583647	2	0.0531974702583647	NA	NA	SegRatio=0.06,AbsMeanSigma=1.25,pvalue=6.62891257270316e-13,pvalueTTest=0.0915735280571878,
chr8	117870546	117870661	RAD21	RAD2100026	NA	2	0.0586769289976239	2	0.0531974702583647	2	0.0531974702583647	NA	NA	SegRatio=0.06,AbsMeanSigma=1.25,pvalue=6.62891257270316e-13,pvalueTTest=0.0915735280571878,
chr8	117870624	117870704	RAD21	RAD2100027	0.00467388846906506	2	0.0586769289976239	2	0.0531974702583647	2	0.0531974702583647	NA	NA	SegRatio=0.06,AbsMeanSigma=1.25,pvalue=6.62891257270316e-13,pvalueTTest=0.0915735280571878,
chr8	117870679	117870795	RAD21	RAD2100028	-2.08178048680331	2	0.0586769289976239	2	0.0531974702583647	2	0.0531974702583647	q-value=2.5165203012867e-25, copies=0	NA	SegRatio=0.06,AbsMeanSigma=1.25,pvalue=6.62891257270316e-13,pvalueTTest=0.0915735280571878,
chr8	117874055	117874170	RAD21	RAD2100029	0.0469502706203426	2	0.0586769289976239	2	0.0531974702583647	2	0.0531974702583647	NA	NA	SegRatio=0.06,AbsMeanSigma=1.25,pvalue=6.62891257270316e-13,pvalueTTest=0.0915735280571878,
chr8	117874164	117874279	RAD21	RAD2100030	-0.335053521126002	2	0.0586769289976239	2	0.0531974702583647	2	0.0531974702583647	NA	NA	SegRatio=0.06,AbsMeanSigma=1.25,pvalue=6.62891257270316e-13,pvalueTTest=0.0915735280571878,
chr8	117875295	117875402	RAD21	RAD2100031	0.0190276329198009	2	0.0586769289976239	2	0.0531974702583647	2	0.0531974702583647	NA	NA	SegRatio=0.06,AbsMeanSigma=1.25,pvalue=6.62891257270316e-13,pvalueTTest=0.0915735280571878,
chr8	117875402	117875515	RAD21	RAD2100032	0.0422294163219893	2	0.0586769289976239	2	0.0531974702583647	2	0.0531974702583647	NA	NA	SegRatio=0.06,AbsMeanSigma=1.25,pvalue=6.62891257270316e-13,pvalueTTest=0.0915735280571878,
chr8	117875499	117875612	RAD21	RAD2100033	NA	2	0.0586769289976239	2	0.0531974702583647	2	0.0531974702583647	NA	NA	SegRatio=0.06,AbsMeanSigma=1.25,pvalue=6.62891257270316e-13,pvalueTTest=0.0915735280571878,
chr8	117878745	117878863	RAD21	RAD2100034	0.0890723641574111	2	0.0586769289976239	2	0.0531974702583647	2	0.0531974702583647	NA	NA	SegRatio=0.06,AbsMeanSigma=1.25,pvalue=6.62891257270316e-13,pvalueTTest=0.0915735280571878,
chr8	117878849	117878965	RAD21	RAD2100035	0.109275983960826	2	0.0586769289976239	2	0.0531974702583647	2	0.0531974702583647	NA	NA	SegRatio=0.06,AbsMeanSigma=1.25,pvalue=6.62891257270316e-13,pvalueTTest=0.0915735280571878,
chr9	5021949	5022062	JAK2	JAK200001	0.0852928922235227	2	0.0980546000094359	2	0.010299629304734	2	0.010299629304734	NA	NA	SegRatio=0.1,AbsMeanSigma=0.84,pvalue=0.144551644411702,pvalueTTest=0.023646326515557,
chr9	5022055	5022165	JAK2	JAK200002	0.0980546000094359	2	0.0980546000094359	2	0.010299629304734	2	0.010299629304734	NA	NA	SegRatio=0.1,AbsMeanSigma=0.84,pvalue=0.144551644411702,pvalueTTest=0.023646326515557,
chr9	5022154	5022265	JAK2	JAK200003	0.137537266521967	2	0.0980546000094359	2	0.010299629304734	2	0.010299629304734	NA	NA	SegRatio=0.1,AbsMeanSigma=0.84,pvalue=0.144551644411702,pvalueTTest=0.023646326515557,
chr9	5029729	5029840	JAK2	JAK200004	-1.6891301153087	2	0.0773949988492584	2	0.010299629304734	2	0.010299629304734	q-value=5.25036116807483e-11, copies=0.5	NA	SegRatio=0.08,AbsMeanSigma=2.31,pvalue=1.32615690715463e-15,pvalueTTest=0.146486390148813,
chr9	5029813	5029924	JAK2	JAK200005	-0.407933640739041	2	0.0773949988492584	2	0.010299629304734	2	0.010299629304734	NA	NA	SegRatio=0.08,AbsMeanSigma=2.31,pvalue=1.32615690715463e-15,pvalueTTest=0.146486390148813,
chr9	5029895	5030004	JAK2	JAK200006	-2.15367444989139	2	0.0773949988492584	2	0.010299629304734	2	0.010299629304734	q-value=2.49542733716703e-05, copies=0	NA	SegRatio=0.08,AbsMeanSigma=2.31,pvalue=1.32615690715463e-15,pvalueTTest=0.146486390148813,
chr9	5044379	5044491	JAK2	JAK200007	NA	2	0.0773949988492584	2	0.010299629304734	2	0.010299629304734	NA	NA	SegRatio=0.08,AbsMeanSigma=2.31,pvalue=1.32615690715463e-15,pvalueTTest=0.146486390148813,
chr9	5044492	5044609	JAK2	JAK200008	NA	2	0.0773949988492584	2	0.010299629304734	2	0.010299629304734	NA	NA	SegRatio=0.08,AbsMeanSigma=2.31,pvalue=1.32615690715463e-15,pvalueTTest=0.146486390148813,
chr9	5050657	5050765	JAK2	JAK200009	0.0773949988492584	2	0.0773949988492584	2	0.010299629304734	2	0.010299629304734	NA	NA	SegRatio=0.08,AbsMeanSigma=2.31,pvalue=1.32615690715463e-15,pvalueTTest=0.146486390148813,
chr9	5050732	5050843	JAK2	JAK200010	0.184139851229424	2	0.0773949988492584	2	0.010299629304734	2	0.010299629304734	NA	NA	SegRatio=0.08,AbsMeanSigma=2.31,pvalue=1.32615690715463e-15,pvalueTTest=0.146486390148813,
chr9	5050830	5050942	JAK2	JAK200011	NA	2	0.0773949988492584	2	0.010299629304734	2	0.010299629304734	NA	NA	SegRatio=0.08,AbsMeanSigma=2.31,pvalue=1.32615690715463e-15,pvalueTTest=0.146486390148813,
chr9	5054475	5054589	JAK2	JAK200012	-2.03597844263799	2	0.0773949988492584	2	0.010299629304734	2	0.010299629304734	q-value=9.65280843627587e-25, copies=0.5	NA	SegRatio=0.08,AbsMeanSigma=2.31,pvalue=1.32615690715463e-15,pvalueTTest=0.146486390148813,
chr9	5054580	5054683	JAK2	JAK200013	0.107314701366909	2	0.0773949988492584	2	0.010299629304734	2	0.010299629304734	NA	NA	SegRatio=0.08,AbsMeanSigma=2.31,pvalue=1.32615690715463e-15,pvalueTTest=0.146486390148813,
chr9	5054669	5054774	JAK2	JAK200014	0.0463399467174242	2	0.0773949988492584	2	0.010299629304734	2	0.010299629304734	NA	NA	SegRatio=0.08,AbsMeanSigma=2.31,pvalue=1.32615690715463e-15,pvalueTTest=0.146486390148813,
chr9	5054772	5054875	JAK2	JAK200015	0.160179834565451	2	0.0773949988492584	2	0.010299629304734	2	0.010299629304734	NA	NA	SegRatio=0.08,AbsMeanSigma=2.31,pvalue=1.32615690715463e-15,pvalueTTest=0.146486390148813,
chr9	5054876	5054979	JAK2	JAK200016	NA	2	-1.40879095111282	2	0.010299629304734	2	0.010299629304734	NA	NA	SegRatio=-1.41,AbsMeanSigma=7.89,pvalue=4.34984216371715e-56,pvalueTTest=0.220287446493479,Adjusted:byPvalueTTestRatio;
chr9	5055642	5055753	JAK2	JAK200017	-2.32070733611961	2	-1.40879095111282	2	0.010299629304734	2	0.010299629304734	NA	NA	SegRatio=-1.41,AbsMeanSigma=7.89,pvalue=4.34984216371715e-56,pvalueTTest=0.220287446493479,Adjusted:byPvalueTTestRatio;
chr9	5055695	5055795	JAK2	JAK200018	-1.40879095111282	2	-1.40879095111282	2	0.010299629304734	2	0.010299629304734	NA	NA	SegRatio=-1.41,AbsMeanSigma=7.89,pvalue=4.34984216371715e-56,pvalueTTest=0.220287446493479,Adjusted:byPvalueTTestRatio;
chr9	5055764	5055874	JAK2	JAK200019	NA	2	0.0217696148285286	2	0.010299629304734	2	0.010299629304734	NA	NA	SegRatio=0.02,AbsMeanSigma=3.96,pvalue=9.82959548679422e-26,pvalueTTest=0.340018872066851,
chr9	5064862	5064973	JAK2	JAK200020	-0.274153025867101	2	0.0217696148285286	2	0.010299629304734	2	0.010299629304734	NA	NA	SegRatio=0.02,AbsMeanSigma=3.96,pvalue=9.82959548679422e-26,pvalueTTest=0.340018872066851,
chr9	5064919	5065031	JAK2	JAK200021	0.02590291893481	2	0.0217696148285286	2	0.010299629304734	2	0.010299629304734	NA	NA	SegRatio=0.02,AbsMeanSigma=3.96,pvalue=9.82959548679422e-26,pvalueTTest=0.340018872066851,
chr9	5064984	5065091	JAK2	JAK200022	0.0217696148285286	2	0.0217696148285286	2	0.010299629304734	2	0.010299629304734	NA	NA	SegRatio=0.02,AbsMeanSigma=3.96,pvalue=9.82959548679422e-26,pvalueTTest=0.340018872066851,
chr9	5066622	5066737	JAK2	JAK200023	-0.075438718500131	2	0.0217696148285286	2	0.010299629304734	2	0.010299629304734	NA	NA	SegRatio=0.02,AbsMeanSigma=3.96,pvalue=9.82959548679422e-26,pvalueTTest=0.340018872066851,
chr9	5066681	5066780	JAK2	JAK200024	0.137135949142432	2	0.0217696148285286	2	0.010299629304734	2	0.010299629304734	NA	NA	SegRatio=0.02,AbsMeanSigma=3.96,pvalue=9.82959548679422e-26,pvalueTTest=0.340018872066851,
chr9	5066733	5066840	JAK2	JAK200025	-2.90593321920462	2	-0.950744493889175	2	0.010299629304734	2	0.010299629304734	q-value=1.19058758717195e-50, copies=0	NA	SegRatio=-0.95,AbsMeanSigma=10.35,pvalue=8.71666353485177e-142,pvalueTTest=0.0963976866185724,Adjusted:byPvalueTTestRatio;
chr9	5068986	5069083	JAK2	JAK200026	NA	2	-0.950744493889175	2	0.010299629304734	2	0.010299629304734	NA	NA	SegRatio=-0.95,AbsMeanSigma=10.35,pvalue=8.71666353485177e-142,pvalueTTest=0.0963976866185724,Adjusted:byPvalueTTestRatio;
chr9	5069046	5069149	JAK2	JAK200027	-0.319716822042388	2	-0.950744493889175	2	0.010299629304734	2	0.010299629304734	NA	NA	SegRatio=-0.95,AbsMeanSigma=10.35,pvalue=8.71666353485177e-142,pvalueTTest=0.0963976866185724,Adjusted:byPvalueTTestRatio;
chr9	5069149	5069251	JAK2	JAK200028	-1.11815979804498	2	-0.950744493889175	2	0.010299629304734	2	0.010299629304734	NA	NA	SegRatio=-0.95,AbsMeanSigma=10.35,pvalue=8.71666353485177e-142,pvalueTTest=0.0963976866185724,Adjusted:byPvalueTTestRatio;
chr9	5069886	5070002	JAK2	JAK200029	-0.950744493889175	2	-0.950744493889175	2	0.010299629304734	2	0.010299629304734	NA	NA	SegRatio=-0.95,AbsMeanSigma=10.35,pvalue=8.71666353485177e-142,pvalueTTest=0.0963976866185724,Adjusted:byPvalueTTestRatio;
chr9	5070000	5070115	JAK2	JAK200030	NA	2	0.144910379075027	2	0.010299629304734	2	0.010299629304734	NA	NA	SegRatio=0.14,AbsMeanSigma=1.18,pvalue=6.65585472334727e-08,pvalueTTest=0.0121550269982562,Adjusted:byPvalueTTestRatio;
chr9	5072450	5072551	JAK2	JAK200031	0.345511118047299	2	0.144910379075027	2	0.010299629304734	2	0.010299629304734	NA	NA	SegRatio=0.14,AbsMeanSigma=1.18,pvalue=6.65585472334727e-08,pvalueTTest=0.0121550269982562,Adjusted:byPvalueTTestRatio;
chr9	5072552	5072667	JAK2	JAK200032	0.144910379075027	2	0.144910379075027	2	0.010299629304734	2	0.010299629304734	NA	NA	SegRatio=0.14,AbsMeanSigma=1.18,pvalue=6.65585472334727e-08,pvalueTTest=0.0121550269982562,Adjusted:byPvalueTTestRatio;
chr9	5073615	5073729	JAK2	JAK200033	-0.0344994445267613	2	0.144910379075027	2	0.010299629304734	2	0.010299629304734	NA	NA	SegRatio=0.14,AbsMeanSigma=1.18,pvalue=6.65585472334727e-08,pvalueTTest=0.0121550269982562,Adjusted:byPvalueTTestRatio;
chr9	5073714	5073801	JAK2	JAK200034	0.0532066167839489	2	0.144910379075027	2	0.010299629304734	2	0.010299629304734	NA	NA	SegRatio=0.14,AbsMeanSigma=1.18,pvalue=6.65585472334727e-08,pvalueTTest=0.0121550269982562,Adjusted:byPvalueTTestRatio;
chr9	5073746	5073861	JAK2	JAK200035	0.0573510702666361	2	0.144910379075027	2	0.010299629304734	2	0.010299629304734	NA	NA	SegRatio=0.14,AbsMeanSigma=1.18,pvalue=6.65585472334727e-08,pvalueTTest=0.0121550269982562,Adjusted:byPvalueTTestRatio;
chr9	5077372	5077477	JAK2	JAK200036	NA	2	0.144910379075027	2	0.010299629304734	2	0.010299629304734	NA	NA	SegRatio=0.14,AbsMeanSigma=1.18,pvalue=6.65585472334727e-08,pvalueTTest=0.0121550269982562,Adjusted:byPvalueTTestRatio;
chr9	5077465	5077565	JAK2	JAK200037.JAK200038	NA	2	0.144910379075027	2	0.010299629304734	2	0.010299629304734	NA	NA	SegRatio=0.14,AbsMeanSigma=1.18,pvalue=6.65585472334727e-08,pvalueTTest=0.0121550269982562,Adjusted:byPvalueTTestRatio;
chr9	5077560	5077676	JAK2	JAK200039	NA	2	0.144910379075027	2	0.010299629304734	2	0.010299629304734	NA	NA	SegRatio=0.14,AbsMeanSigma=1.18,pvalue=6.65585472334727e-08,pvalueTTest=0.0121550269982562,Adjusted:byPvalueTTestRatio;
chr9	5078259	5078351	JAK2	JAK200040	NA	2	0.144910379075027	2	0.010299629304734	2	0.010299629304734	NA	NA	SegRatio=0.14,AbsMeanSigma=1.18,pvalue=6.65585472334727e-08,pvalueTTest=0.0121550269982562,Adjusted:byPvalueTTestRatio;
chr9	5078309	5078404	JAK2	JAK200041	-0.022467616243239	2	0.144910379075027	2	0.010299629304734	2	0.010299629304734	NA	NA	SegRatio=0.14,AbsMeanSigma=1.18,pvalue=6.65585472334727e-08,pvalueTTest=0.0121550269982562,Adjusted:byPvalueTTestRatio;
chr9	5078388	5078500	JAK2	JAK200042	0.137580679667206	2	0.144910379075027	2	0.010299629304734	2	0.010299629304734	NA	NA	SegRatio=0.14,AbsMeanSigma=1.18,pvalue=6.65585472334727e-08,pvalueTTest=0.0121550269982562,Adjusted:byPvalueTTestRatio;
chr9	5080207	5080318	JAK2	JAK200043	0.262821387131446	2	0.144910379075027	2	0.010299629304734	2	0.010299629304734	NA	NA	SegRatio=0.14,AbsMeanSigma=1.18,pvalue=6.65585472334727e-08,pvalueTTest=0.0121550269982562,Adjusted:byPvalueTTestRatio;
chr9	5080311	5080418	JAK2	JAK200044	0.289234122761144	2	0.144910379075027	2	0.010299629304734	2	0.010299629304734	NA	NA	SegRatio=0.14,AbsMeanSigma=1.18,pvalue=6.65585472334727e-08,pvalueTTest=0.0121550269982562,Adjusted:byPvalueTTestRatio;
chr9	5080509	5080623	JAK2	JAK200045	-0.260088808613179	2	0.144910379075027	2	0.010299629304734	2	0.010299629304734	NA	NA	SegRatio=0.14,AbsMeanSigma=1.18,pvalue=6.65585472334727e-08,pvalueTTest=0.0121550269982562,Adjusted:byPvalueTTestRatio;
chr9	5080591	5080703	JAK2	JAK200046	-0.245014884943105	2	0.144910379075027	2	0.010299629304734	2	0.010299629304734	NA	NA	SegRatio=0.14,AbsMeanSigma=1.18,pvalue=6.65585472334727e-08,pvalueTTest=0.0121550269982562,Adjusted:byPvalueTTestRatio;
chr9	5081703	5081811	JAK2	JAK200047	0.375471399190106	2	0.144910379075027	2	0.010299629304734	2	0.010299629304734	NA	NA	SegRatio=0.14,AbsMeanSigma=1.18,pvalue=6.65585472334727e-08,pvalueTTest=0.0121550269982562,Adjusted:byPvalueTTestRatio;
chr9	5081804	5081918	JAK2	JAK200048	0.401934262088563	2	0.144910379075027	2	0.010299629304734	2	0.010299629304734	NA	NA	SegRatio=0.14,AbsMeanSigma=1.18,pvalue=6.65585472334727e-08,pvalueTTest=0.0121550269982562,Adjusted:byPvalueTTestRatio;
chr9	5089653	5089767	JAK2	JAK200049	0.312504082584546	2	0.144910379075027	2	0.010299629304734	2	0.010299629304734	NA	NA	SegRatio=0.14,AbsMeanSigma=1.18,pvalue=6.65585472334727e-08,pvalueTTest=0.0121550269982562,Adjusted:byPvalueTTestRatio;
chr9	5089728	5089844	JAK2	JAK200050	0.320497014959655	2	0.144910379075027	2	0.010299629304734	2	0.010299629304734	NA	NA	SegRatio=0.14,AbsMeanSigma=1.18,pvalue=6.65585472334727e-08,pvalueTTest=0.0121550269982562,Adjusted:byPvalueTTestRatio;
chr9	5089788	5089901	JAK2	JAK200051	0.266691596207541	2	0.144910379075027	2	0.010299629304734	2	0.010299629304734	NA	NA	SegRatio=0.14,AbsMeanSigma=1.18,pvalue=6.65585472334727e-08,pvalueTTest=0.0121550269982562,Adjusted:byPvalueTTestRatio;
chr9	5090440	5090550	JAK2	JAK200052	NA	2	-2.32741362834978	2	0.010299629304734	2	0.010299629304734	NA	NA	SegRatio=-2.33,AbsMeanSigma=9.76,pvalue=6.73364364673778e-85,pvalueTTest=0.23774631753766,Adjusted:byPvalueTTestRatio;
chr9	5090535	5090626	JAK2	JAK200053	-2.47877795163065	2	-2.32741362834978	2	0.010299629304734	2	0.010299629304734	NA	NA	SegRatio=-2.33,AbsMeanSigma=9.76,pvalue=6.73364364673778e-85,pvalueTTest=0.23774631753766,Adjusted:byPvalueTTestRatio;
chr9	5090684	5090797	JAK2	JAK200054	-2.32741362834978	2	-2.32741362834978	2	0.010299629304734	2	0.010299629304734	NA	NA	SegRatio=-2.33,AbsMeanSigma=9.76,pvalue=6.73364364673778e-85,pvalueTTest=0.23774631753766,Adjusted:byPvalueTTestRatio;
chr9	5090795	5090900	JAK2	JAK200055	0.258241781230758	2	0.0894995828376099	2	0.010299629304734	2	0.010299629304734	NA	NA	SegRatio=0.09,AbsMeanSigma=1.01,pvalue=0.0425649529351004,pvalueTTest=0.588179693754978,
chr9	5090843	5090947	JAK2	JAK200056	-2.25020705631449	2	0.0894995828376099	2	0.010299629304734	2	0.010299629304734	q-value=1.93068015373727e-07, copies=0	NA	SegRatio=0.09,AbsMeanSigma=1.01,pvalue=0.0425649529351004,pvalueTTest=0.588179693754978,
chr9	5122972	5123079	JAK2	JAK200057	0.0894995828376099	2	0.0894995828376099	2	0.010299629304734	2	0.010299629304734	NA	NA	SegRatio=0.09,AbsMeanSigma=1.01,pvalue=0.0425649529351004,pvalueTTest=0.588179693754978,
chr9	5123080	5123193	JAK2	JAK200058	-0.107834937917384	2	0.0894995828376099	2	0.010299629304734	2	0.010299629304734	NA	NA	SegRatio=0.09,AbsMeanSigma=1.01,pvalue=0.0425649529351004,pvalueTTest=0.588179693754978,
chr9	5126289	5126399	JAK2	JAK200059	-3.06734393748633	2	0.116208096228081	2	0.010299629304734	2	0.010299629304734	q-value=1.22203591735473e-40, copies=0	NA	SegRatio=0.12,AbsMeanSigma=3.95,pvalue=3.01561704813767e-15,pvalueTTest=0.500393279323444,
chr9	5126389	5126499	JAK2	JAK200060	NA	2	0.116208096228081	2	0.010299629304734	2	0.010299629304734	NA	NA	SegRatio=0.12,AbsMeanSigma=3.95,pvalue=3.01561704813767e-15,pvalueTTest=0.500393279323444,
chr9	5126655	5126772	JAK2	JAK200061	0.116208096228081	2	0.116208096228081	2	0.010299629304734	2	0.010299629304734	NA	NA	SegRatio=0.12,AbsMeanSigma=3.95,pvalue=3.01561704813767e-15,pvalueTTest=0.500393279323444,
chr9	5126720	5126829	JAK2	JAK200062	0.0833351153456588	2	0.116208096228081	2	0.010299629304734	2	0.010299629304734	NA	NA	SegRatio=0.12,AbsMeanSigma=3.95,pvalue=3.01561704813767e-15,pvalueTTest=0.500393279323444,
chr9	21802705	21802776	MTAP	MTAP00001	-1.17217709550953	2	0.0350373275088566	2	0.747677367503166	2	0.747677367503166	NA	NA	SegRatio=0.04,AbsMeanSigma=3.38,pvalue=3.84523735096193e-19,pvalueTTest=0.335205772172538,
chr9	21802934	21803036	MTAP	MTAP00002	NA	2	0.0350373275088566	2	0.747677367503166	2	0.747677367503166	NA	NA	SegRatio=0.04,AbsMeanSigma=3.38,pvalue=3.84523735096193e-19,pvalueTTest=0.335205772172538,
chr9	21815348	21815457	MTAP	MTAP00003	NA	2	0.0350373275088566	2	0.747677367503166	2	0.747677367503166	NA	NA	SegRatio=0.04,AbsMeanSigma=3.38,pvalue=3.84523735096193e-19,pvalueTTest=0.335205772172538,
chr9	21815445	21815515	MTAP	MTAP00004	NA	2	0.0350373275088566	2	0.747677367503166	2	0.747677367503166	NA	NA	SegRatio=0.04,AbsMeanSigma=3.38,pvalue=3.84523735096193e-19,pvalueTTest=0.335205772172538,
chr9	21815463	21815563	MTAP	MTAP00005	0.0350373275088566	2	0.0350373275088566	2	0.747677367503166	2	0.747677367503166	NA	NA	SegRatio=0.04,AbsMeanSigma=3.38,pvalue=3.84523735096193e-19,pvalueTTest=0.335205772172538,
chr9	21816627	21816744	MTAP	MTAP00006	0.0833531179846199	2	0.0350373275088566	2	0.747677367503166	2	0.747677367503166	NA	NA	SegRatio=0.04,AbsMeanSigma=3.38,pvalue=3.84523735096193e-19,pvalueTTest=0.335205772172538,
chr9	21816727	21816838	MTAP	MTAP00007	-1.54130535316785	2	0.0892756748701626	2	0.747677367503166	2	0.747677367503166	q-value=3.34194814027316e-31, copies=0.5	NA	SegRatio=0.09,AbsMeanSigma=0.16,pvalue=0.491330259621702,pvalueTTest=0.837882691981187,
chr9	21817942	21818058	MTAP	MTAP00008	0.153185905934915	2	0.0892756748701626	2	0.747677367503166	2	0.747677367503166	NA	NA	SegRatio=0.09,AbsMeanSigma=0.16,pvalue=0.491330259621702,pvalueTTest=0.837882691981187,
chr9	21818004	21818121	MTAP	MTAP00009	-0.132419346514142	2	0.0892756748701626	2	0.747677367503166	2	0.747677367503166	NA	NA	SegRatio=0.09,AbsMeanSigma=0.16,pvalue=0.491330259621702,pvalueTTest=0.837882691981187,
chr9	21818122	21818239	MTAP	MTAP00010	0.0420523286638613	2	0.0892756748701626	2	0.747677367503166	2	0.747677367503166	NA	NA	SegRatio=0.09,AbsMeanSigma=0.16,pvalue=0.491330259621702,pvalueTTest=0.837882691981187,
chr9	21837840	21837940	MTAP	MTAP00011	0.177966083620532	2	0.0892756748701626	2	0.747677367503166	2	0.747677367503166	NA	NA	SegRatio=0.09,AbsMeanSigma=0.16,pvalue=0.491330259621702,pvalueTTest=0.837882691981187,
chr9	21837923	21838036	MTAP	MTAP00012	0.0483951780628862	2	0.0892756748701626	2	0.747677367503166	2	0.747677367503166	NA	NA	SegRatio=0.09,AbsMeanSigma=0.16,pvalue=0.491330259621702,pvalueTTest=0.837882691981187,
chr9	21854603	21854720	MTAP	MTAP00013	-0.0660829787538441	2	0.0892756748701626	2	0.747677367503166	2	0.747677367503166	NA	NA	SegRatio=0.09,AbsMeanSigma=0.16,pvalue=0.491330259621702,pvalueTTest=0.837882691981187,
chr9	21854713	21854831	MTAP	MTAP00014	0.278327828033409	2	0.0892756748701626	2	0.747677367503166	2	0.747677367503166	NA	NA	SegRatio=0.09,AbsMeanSigma=0.16,pvalue=0.491330259621702,pvalueTTest=0.837882691981187,
chr9	21854792	21854890	MTAP	MTAP00015	0.0724074554130088	2	0.0892756748701626	2	0.747677367503166	2	0.747677367503166	NA	NA	SegRatio=0.09,AbsMeanSigma=0.16,pvalue=0.491330259621702,pvalueTTest=0.837882691981187,
chr9	21856053	21856159	MTAP	MTAP00016	NA	2	0.0892756748701626	2	0.747677367503166	2	0.747677367503166	NA	NA	SegRatio=0.09,AbsMeanSigma=0.16,pvalue=0.491330259621702,pvalueTTest=0.837882691981187,
chr9	21856136	21856221	MTAP	MTAP00017	0.0892756748701626	2	0.0892756748701626	2	0.747677367503166	2	0.747677367503166	NA	NA	SegRatio=0.09,AbsMeanSigma=0.16,pvalue=0.491330259621702,pvalueTTest=0.837882691981187,
chr9	21859269	21859381	MTAP	MTAP00018	0.0968533939042598	2	0.0892756748701626	2	0.747677367503166	2	0.747677367503166	NA	NA	SegRatio=0.09,AbsMeanSigma=0.16,pvalue=0.491330259621702,pvalueTTest=0.837882691981187,
chr9	21859380	21859493	MTAP	MTAP00019	-0.0839312117151076	2	0.0892756748701626	2	0.747677367503166	2	0.747677367503166	NA	NA	SegRatio=0.09,AbsMeanSigma=0.16,pvalue=0.491330259621702,pvalueTTest=0.837882691981187,
chr9	21861952	21862051	MTAP	MTAP00020	0.0958914216324938	2	0.0892756748701626	2	0.747677367503166	2	0.747677367503166	NA	NA	SegRatio=0.09,AbsMeanSigma=0.16,pvalue=0.491330259621702,pvalueTTest=0.837882691981187,
chr9	21930964	21931081	MTAP	MTAP00021	0.139492129250503	2	0.0892756748701626	2	0.747677367503166	2	0.747677367503166	NA	NA	SegRatio=0.09,AbsMeanSigma=0.16,pvalue=0.491330259621702,pvalueTTest=0.837882691981187,
chr9	21931034	21931136	MTAP	MTAP00022	-0.0165870593491341	2	0.0892756748701626	2	0.747677367503166	2	0.747677367503166	NA	NA	SegRatio=0.09,AbsMeanSigma=0.16,pvalue=0.491330259621702,pvalueTTest=0.837882691981187,
chr9	21939153	21939286	MTAP	MTAP00023	0.142831303380554	2	0.0892756748701626	2	0.747677367503166	2	0.747677367503166	NA	NA	SegRatio=0.09,AbsMeanSigma=0.16,pvalue=0.491330259621702,pvalueTTest=0.837882691981187,
chr9	21940885	21940998	MTAP	MTAP00024	0.160066005414906	2	0.0892756748701626	2	0.747677367503166	2	0.747677367503166	NA	NA	SegRatio=0.09,AbsMeanSigma=0.16,pvalue=0.491330259621702,pvalueTTest=0.837882691981187,
chr9	21940996	21941111	MTAP	MTAP00025	NA	2	0.0892756748701626	2	0.747677367503166	2	0.747677367503166	NA	NA	SegRatio=0.09,AbsMeanSigma=0.16,pvalue=0.491330259621702,pvalueTTest=0.837882691981187,
chr10	50666825	50666936	ERCC6	ERCC600001	0.0199758974025126	2	0.0202028442645478	2	0.0211067043941905	2	0.0211067043941905	NA	NA	SegRatio=0.02,AbsMeanSigma=0.08,pvalue=0.732780044916951,pvalueTTest=0.868321691959288,
chr10	50666933	50667050	ERCC6	ERCC600002	0.0309604190852144	2	0.0202028442645478	2	0.0211067043941905	2	0.0211067043941905	NA	NA	SegRatio=0.02,AbsMeanSigma=0.08,pvalue=0.732780044916951,pvalueTTest=0.868321691959288,
chr10	50667050	50667167	ERCC6	ERCC600003	0.156779081052999	2	0.0202028442645478	2	0.0211067043941905	2	0.0211067043941905	NA	NA	SegRatio=0.02,AbsMeanSigma=0.08,pvalue=0.732780044916951,pvalueTTest=0.868321691959288,
chr10	50667147	50667264	ERCC6	ERCC600004	0.175180646103427	2	0.0202028442645478	2	0.0211067043941905	2	0.0211067043941905	NA	NA	SegRatio=0.02,AbsMeanSigma=0.08,pvalue=0.732780044916951,pvalueTTest=0.868321691959288,
chr10	50667239	50667354	ERCC6	ERCC600005	0.441026448787207	2	0.0202028442645478	2	0.0211067043941905	2	0.0211067043941905	NA	NA	SegRatio=0.02,AbsMeanSigma=0.08,pvalue=0.732780044916951,pvalueTTest=0.868321691959288,
chr10	50668396	50668510	ERCC6	ERCC600006	-0.00822340109840444	2	0.0202028442645478	2	0.0211067043941905	2	0.0211067043941905	NA	NA	SegRatio=0.02,AbsMeanSigma=0.08,pvalue=0.732780044916951,pvalueTTest=0.868321691959288,
chr10	50668450	50668565	ERCC6	ERCC600007	-0.438045075972416	2	0.0202028442645478	2	0.0211067043941905	2	0.0211067043941905	NA	NA	SegRatio=0.02,AbsMeanSigma=0.08,pvalue=0.732780044916951,pvalueTTest=0.868321691959288,
chr10	50669353	50669493	ERCC6	ERCC600008.ERCC600009	0.106527691248875	2	0.0202028442645478	2	0.0211067043941905	2	0.0211067043941905	NA	NA	SegRatio=0.02,AbsMeanSigma=0.08,pvalue=0.732780044916951,pvalueTTest=0.868321691959288,
chr10	50669458	50669582	ERCC6	ERCC600010	0.00159458446628039	2	0.0202028442645478	2	0.0211067043941905	2	0.0211067043941905	NA	NA	SegRatio=0.02,AbsMeanSigma=0.08,pvalue=0.732780044916951,pvalueTTest=0.868321691959288,
chr10	50669545	50669643	ERCC6	ERCC600011	0.119405600541938	2	0.0202028442645478	2	0.0211067043941905	2	0.0211067043941905	NA	NA	SegRatio=0.02,AbsMeanSigma=0.08,pvalue=0.732780044916951,pvalueTTest=0.868321691959288,
chr10	50678205	50678295	ERCC6	ERCC600012	-0.0301751628967499	2	0.0202028442645478	2	0.0211067043941905	2	0.0211067043941905	NA	NA	SegRatio=0.02,AbsMeanSigma=0.08,pvalue=0.732780044916951,pvalueTTest=0.868321691959288,
chr10	50678273	50678369	ERCC6	ERCC600013	0.0791947596151969	2	0.0202028442645478	2	0.0211067043941905	2	0.0211067043941905	NA	NA	SegRatio=0.02,AbsMeanSigma=0.08,pvalue=0.732780044916951,pvalueTTest=0.868321691959288,
chr10	50678314	50678428	ERCC6	ERCC600014	0.0202028442645478	2	0.0202028442645478	2	0.0211067043941905	2	0.0211067043941905	NA	NA	SegRatio=0.02,AbsMeanSigma=0.08,pvalue=0.732780044916951,pvalueTTest=0.868321691959288,
chr10	50678389	50678505	ERCC6	ERCC600015	0.171439852886801	2	0.0202028442645478	2	0.0211067043941905	2	0.0211067043941905	NA	NA	SegRatio=0.02,AbsMeanSigma=0.08,pvalue=0.732780044916951,pvalueTTest=0.868321691959288,
chr10	50678444	50678559	ERCC6	ERCC600016	0.11607748114971	2	0.0202028442645478	2	0.0211067043941905	2	0.0211067043941905	NA	NA	SegRatio=0.02,AbsMeanSigma=0.08,pvalue=0.732780044916951,pvalueTTest=0.868321691959288,
chr10	50678545	50678657	ERCC6	ERCC600017	-0.114722941901787	2	0.0202028442645478	2	0.0211067043941905	2	0.0211067043941905	NA	NA	SegRatio=0.02,AbsMeanSigma=0.08,pvalue=0.732780044916951,pvalueTTest=0.868321691959288,
chr10	50678654	50678766	ERCC6	ERCC600018	-0.00324700498958274	2	0.0202028442645478	2	0.0211067043941905	2	0.0211067043941905	NA	NA	SegRatio=0.02,AbsMeanSigma=0.08,pvalue=0.732780044916951,pvalueTTest=0.868321691959288,
chr10	50678758	50678871	ERCC6	ERCC600019	-0.138404957862961	2	0.0202028442645478	2	0.0211067043941905	2	0.0211067043941905	NA	NA	SegRatio=0.02,AbsMeanSigma=0.08,pvalue=0.732780044916951,pvalueTTest=0.868321691959288,
chr10	50678806	50678919	ERCC6	ERCC600020	-0.0187722929651779	2	0.0202028442645478	2	0.0211067043941905	2	0.0211067043941905	NA	NA	SegRatio=0.02,AbsMeanSigma=0.08,pvalue=0.732780044916951,pvalueTTest=0.868321691959288,
chr10	50678917	50679036	ERCC6	ERCC600021	-1.17407012216997	2	0.10333527696447	2	0.0211067043941905	2	0.0211067043941905	q-value=3.89690364084642e-11, copies=0.5	NA	SegRatio=0.1,AbsMeanSigma=2.92,pvalue=4.14279908228527e-07,pvalueTTest=0.325899923554015,
chr10	50678993	50679081	ERCC6	ERCC600022	-0.866202160035318	2	0.10333527696447	2	0.0211067043941905	2	0.0211067043941905	NA	NA	SegRatio=0.1,AbsMeanSigma=2.92,pvalue=4.14279908228527e-07,pvalueTTest=0.325899923554015,
chr10	50679049	50679121	ERCC6	ERCC600023	0.10333527696447	2	-1.35647374097041	2	0.0211067043941905	2	0.0211067043941905	NA	NA	SegRatio=-1.36,AbsMeanSigma=6.15,pvalue=1.59025038280822e-26,pvalueTTest=0.232926910904991,Adjusted:byPvalueTTestRatio;
chr10	50679099	50679181	ERCC6	ERCC600024	-1.4772080033705	2	-1.35647374097041	2	0.0211067043941905	2	0.0211067043941905	NA	NA	SegRatio=-1.36,AbsMeanSigma=6.15,pvalue=1.59025038280822e-26,pvalueTTest=0.232926910904991,Adjusted:byPvalueTTestRatio;
chr10	50679146	50679260	ERCC6	ERCC600025	-1.35647374097041	2	-1.35647374097041	2	0.0211067043941905	2	0.0211067043941905	NA	NA	SegRatio=-1.36,AbsMeanSigma=6.15,pvalue=1.59025038280822e-26,pvalueTTest=0.232926910904991,Adjusted:byPvalueTTestRatio;
chr10	50680383	50680479	ERCC6	ERCC600026	0.130627975371817	2	-0.0176934747644964	2	0.0211067043941905	2	0.0211067043941905	NA	NA	SegRatio=-0.02,AbsMeanSigma=1.2,pvalue=3.01859473824277e-05,pvalueTTest=0.366730961784265,
chr10	50680479	50680596	ERCC6	ERCC600027	-0.0212079333617734	2	-0.0176934747644964	2	0.0211067043941905	2	0.0211067043941905	NA	NA	SegRatio=-0.02,AbsMeanSigma=1.2,pvalue=3.01859473824277e-05,pvalueTTest=0.366730961784265,
chr10	50680881	50680985	ERCC6	ERCC600028	-0.169308367305059	2	-0.0176934747644964	2	0.0211067043941905	2	0.0211067043941905	NA	NA	SegRatio=-0.02,AbsMeanSigma=1.2,pvalue=3.01859473824277e-05,pvalueTTest=0.366730961784265,
chr10	50680982	50681087	ERCC6	ERCC600029	0.0847520586868553	2	-0.0176934747644964	2	0.0211067043941905	2	0.0211067043941905	NA	NA	SegRatio=-0.02,AbsMeanSigma=1.2,pvalue=3.01859473824277e-05,pvalueTTest=0.366730961784265,
chr10	50681086	50681201	ERCC6	ERCC600030	-0.0618059196641992	2	-0.0176934747644964	2	0.0211067043941905	2	0.0211067043941905	NA	NA	SegRatio=-0.02,AbsMeanSigma=1.2,pvalue=3.01859473824277e-05,pvalueTTest=0.366730961784265,
chr10	50681501	50681619	ERCC6	ERCC600031	0.0274468416021044	2	-0.0176934747644964	2	0.0211067043941905	2	0.0211067043941905	NA	NA	SegRatio=-0.02,AbsMeanSigma=1.2,pvalue=3.01859473824277e-05,pvalueTTest=0.366730961784265,
chr10	50681566	50681679	ERCC6	ERCC600032	-0.0176934747644964	2	-0.0176934747644964	2	0.0211067043941905	2	0.0211067043941905	NA	NA	SegRatio=-0.02,AbsMeanSigma=1.2,pvalue=3.01859473824277e-05,pvalueTTest=0.366730961784265,
chr10	50682035	50682125	ERCC6	ERCC600033	0.0340418620270121	2	-0.0176934747644964	2	0.0211067043941905	2	0.0211067043941905	NA	NA	SegRatio=-0.02,AbsMeanSigma=1.2,pvalue=3.01859473824277e-05,pvalueTTest=0.366730961784265,
chr10	50682101	50682214	ERCC6	ERCC600034	0.132301233596432	2	-0.0176934747644964	2	0.0211067043941905	2	0.0211067043941905	NA	NA	SegRatio=-0.02,AbsMeanSigma=1.2,pvalue=3.01859473824277e-05,pvalueTTest=0.366730961784265,
chr10	50682215	50682332	ERCC6	ERCC600035	-0.077138418788852	2	-0.0176934747644964	2	0.0211067043941905	2	0.0211067043941905	NA	NA	SegRatio=-0.02,AbsMeanSigma=1.2,pvalue=3.01859473824277e-05,pvalueTTest=0.366730961784265,
chr10	50684220	50684318	ERCC6	ERCC600036	0.00323008822943835	2	-0.0176934747644964	2	0.0211067043941905	2	0.0211067043941905	NA	NA	SegRatio=-0.02,AbsMeanSigma=1.2,pvalue=3.01859473824277e-05,pvalueTTest=0.366730961784265,
chr10	50684316	50684432	ERCC6	ERCC600037	-1.33128196530185	2	-0.00772826923292309	2	0.0211067043941905	2	0.0211067043941905	q-value=2.61413281820324e-49, copies=0.5	NA	SegRatio=-0.01,AbsMeanSigma=0.68,pvalue=8.93844237334583e-08,pvalueTTest=0.057433580223636,
chr10	50686374	50686478	ERCC6	ERCC600038	0.00474276994356702	2	-0.00772826923292309	2	0.0211067043941905	2	0.0211067043941905	NA	NA	SegRatio=-0.01,AbsMeanSigma=0.68,pvalue=8.93844237334583e-08,pvalueTTest=0.057433580223636,
chr10	50686452	50686563	ERCC6	ERCC600039	0.179081578577014	2	-0.00772826923292309	2	0.0211067043941905	2	0.0211067043941905	NA	NA	SegRatio=-0.01,AbsMeanSigma=0.68,pvalue=8.93844237334583e-08,pvalueTTest=0.057433580223636,
chr10	50690672	50690784	ERCC6	ERCC600040	0.0624211567609361	2	-0.00772826923292309	2	0.0211067043941905	2	0.0211067043941905	NA	NA	SegRatio=-0.01,AbsMeanSigma=0.68,pvalue=8.93844237334583e-08,pvalueTTest=0.057433580223636,
chr10	50690741	50690849	ERCC6	ERCC600041	-0.168937919480266	2	-0.00772826923292309	2	0.0211067043941905	2	0.0211067043941905	NA	NA	SegRatio=-0.01,AbsMeanSigma=0.68,pvalue=8.93844237334583e-08,pvalueTTest=0.057433580223636,
chr10	50690800	50690908	ERCC6	ERCC600042	-0.248455193644734	2	-0.00772826923292309	2	0.0211067043941905	2	0.0211067043941905	NA	NA	SegRatio=-0.01,AbsMeanSigma=0.68,pvalue=8.93844237334583e-08,pvalueTTest=0.057433580223636,
chr10	50690900	50691017	ERCC6	ERCC600043	NA	2	-0.00772826923292309	2	0.0211067043941905	2	0.0211067043941905	NA	NA	SegRatio=-0.01,AbsMeanSigma=0.68,pvalue=8.93844237334583e-08,pvalueTTest=0.057433580223636,
chr10	50691306	50691422	ERCC6	ERCC600044	0.0970848792547485	2	-0.00772826923292309	2	0.0211067043941905	2	0.0211067043941905	NA	NA	SegRatio=-0.01,AbsMeanSigma=0.68,pvalue=8.93844237334583e-08,pvalueTTest=0.057433580223636,
chr10	50691407	50691525	ERCC6	ERCC600045	-0.069056914063543	2	-0.00772826923292309	2	0.0211067043941905	2	0.0211067043941905	NA	NA	SegRatio=-0.01,AbsMeanSigma=0.68,pvalue=8.93844237334583e-08,pvalueTTest=0.057433580223636,
chr10	50691499	50691612	ERCC6	ERCC600046	-0.00676821220913382	2	-0.00772826923292309	2	0.0211067043941905	2	0.0211067043941905	NA	NA	SegRatio=-0.01,AbsMeanSigma=0.68,pvalue=8.93844237334583e-08,pvalueTTest=0.057433580223636,
chr10	50701133	50701250	ERCC6	ERCC600047	-0.0652366371069151	2	-0.00772826923292309	2	0.0211067043941905	2	0.0211067043941905	NA	NA	SegRatio=-0.01,AbsMeanSigma=0.68,pvalue=8.93844237334583e-08,pvalueTTest=0.057433580223636,
chr10	50701208	50701323	ERCC6	ERCC600048	0.0273356633886478	2	-0.00772826923292309	2	0.0211067043941905	2	0.0211067043941905	NA	NA	SegRatio=-0.01,AbsMeanSigma=0.68,pvalue=8.93844237334583e-08,pvalueTTest=0.057433580223636,
chr10	50708529	50708636	ERCC6	ERCC600049	0.144689446348085	2	-0.00772826923292309	2	0.0211067043941905	2	0.0211067043941905	NA	NA	SegRatio=-0.01,AbsMeanSigma=0.68,pvalue=8.93844237334583e-08,pvalueTTest=0.057433580223636,
chr10	50708636	50708751	ERCC6	ERCC600050	-0.0548032785112368	2	-0.00772826923292309	2	0.0211067043941905	2	0.0211067043941905	NA	NA	SegRatio=-0.01,AbsMeanSigma=0.68,pvalue=8.93844237334583e-08,pvalueTTest=0.057433580223636,
chr10	50708748	50708864	ERCC6	ERCC600051	0.0559769730168492	2	-0.00772826923292309	2	0.0211067043941905	2	0.0211067043941905	NA	NA	SegRatio=-0.01,AbsMeanSigma=0.68,pvalue=8.93844237334583e-08,pvalueTTest=0.057433580223636,
chr10	50713909	50714025	ERCC6	ERCC600052	0.0893697334536498	2	-0.00772826923292309	2	0.0211067043941905	2	0.0211067043941905	NA	NA	SegRatio=-0.01,AbsMeanSigma=0.68,pvalue=8.93844237334583e-08,pvalueTTest=0.057433580223636,
chr10	50714026	50714144	ERCC6	ERCC600053	0.0714379724321094	2	-0.00772826923292309	2	0.0211067043941905	2	0.0211067043941905	NA	NA	SegRatio=-0.01,AbsMeanSigma=0.68,pvalue=8.93844237334583e-08,pvalueTTest=0.057433580223636,
chr10	50723337	50723450	ERCC6	ERCC600054	0.0300511903910806	2	-0.00772826923292309	2	0.0211067043941905	2	0.0211067043941905	NA	NA	SegRatio=-0.01,AbsMeanSigma=0.68,pvalue=8.93844237334583e-08,pvalueTTest=0.057433580223636,
chr10	50723411	50723526	ERCC6	ERCC600055	0.0132778652278761	2	-0.00772826923292309	2	0.0211067043941905	2	0.0211067043941905	NA	NA	SegRatio=-0.01,AbsMeanSigma=0.68,pvalue=8.93844237334583e-08,pvalueTTest=0.057433580223636,
chr10	50723473	50723589	ERCC6	ERCC600056	-0.149224994178928	2	-0.00772826923292309	2	0.0211067043941905	2	0.0211067043941905	NA	NA	SegRatio=-0.01,AbsMeanSigma=0.68,pvalue=8.93844237334583e-08,pvalueTTest=0.057433580223636,
chr10	50723581	50723699	ERCC6	ERCC600057	-0.0922683698195598	2	-0.00772826923292309	2	0.0211067043941905	2	0.0211067043941905	NA	NA	SegRatio=-0.01,AbsMeanSigma=0.68,pvalue=8.93844237334583e-08,pvalueTTest=0.057433580223636,
chr10	50723696	50723807	ERCC6	ERCC600058	-0.0858896071019924	2	-0.00772826923292309	2	0.0211067043941905	2	0.0211067043941905	NA	NA	SegRatio=-0.01,AbsMeanSigma=0.68,pvalue=8.93844237334583e-08,pvalueTTest=0.057433580223636,
chr10	50723798	50723907	ERCC6	ERCC600059	-0.00934619265132189	2	-0.00772826923292309	2	0.0211067043941905	2	0.0211067043941905	NA	NA	SegRatio=-0.01,AbsMeanSigma=0.68,pvalue=8.93844237334583e-08,pvalueTTest=0.057433580223636,
chr10	50723868	50723955	ERCC6	ERCC600060	-0.0330964979590837	2	-0.00772826923292309	2	0.0211067043941905	2	0.0211067043941905	NA	NA	SegRatio=-0.01,AbsMeanSigma=0.68,pvalue=8.93844237334583e-08,pvalueTTest=0.057433580223636,
chr10	50723929	50724036	ERCC6	ERCC600061	-0.00772826923292309	2	-0.00772826923292309	2	0.0211067043941905	2	0.0211067043941905	NA	NA	SegRatio=-0.01,AbsMeanSigma=0.68,pvalue=8.93844237334583e-08,pvalueTTest=0.057433580223636,
chr10	50724034	50724144	ERCC6	ERCC600062	-0.0882813147139283	2	-0.00772826923292309	2	0.0211067043941905	2	0.0211067043941905	NA	NA	SegRatio=-0.01,AbsMeanSigma=0.68,pvalue=8.93844237334583e-08,pvalueTTest=0.057433580223636,
chr10	50724128	50724239	ERCC6	ERCC600063	-0.00187082334117671	2	-0.00772826923292309	2	0.0211067043941905	2	0.0211067043941905	NA	NA	SegRatio=-0.01,AbsMeanSigma=0.68,pvalue=8.93844237334583e-08,pvalueTTest=0.057433580223636,
chr10	50724240	50724355	ERCC6	ERCC600064	-0.0967470149950847	2	-0.00772826923292309	2	0.0211067043941905	2	0.0211067043941905	NA	NA	SegRatio=-0.01,AbsMeanSigma=0.68,pvalue=8.93844237334583e-08,pvalueTTest=0.057433580223636,
chr10	50724291	50724407	ERCC6	ERCC600065	0.082449156059622	2	-0.00772826923292309	2	0.0211067043941905	2	0.0211067043941905	NA	NA	SegRatio=-0.01,AbsMeanSigma=0.68,pvalue=8.93844237334583e-08,pvalueTTest=0.057433580223636,
chr10	50724408	50724520	ERCC6	ERCC600066	0.00627370616845647	2	-0.00772826923292309	2	0.0211067043941905	2	0.0211067043941905	NA	NA	SegRatio=-0.01,AbsMeanSigma=0.68,pvalue=8.93844237334583e-08,pvalueTTest=0.057433580223636,
chr10	50724481	50724566	ERCC6	ERCC600067	-0.0753134635896081	2	-0.00772826923292309	2	0.0211067043941905	2	0.0211067043941905	NA	NA	SegRatio=-0.01,AbsMeanSigma=0.68,pvalue=8.93844237334583e-08,pvalueTTest=0.057433580223636,
chr10	50724566	50724683	ERCC6	ERCC600068	0.0462483077578965	2	-0.00772826923292309	2	0.0211067043941905	2	0.0211067043941905	NA	NA	SegRatio=-0.01,AbsMeanSigma=0.68,pvalue=8.93844237334583e-08,pvalueTTest=0.057433580223636,
chr10	50724644	50724749	ERCC6	ERCC600069	0.0312190162047747	2	-0.00772826923292309	2	0.0211067043941905	2	0.0211067043941905	NA	NA	SegRatio=-0.01,AbsMeanSigma=0.68,pvalue=8.93844237334583e-08,pvalueTTest=0.057433580223636,
chr10	50724750	50724865	ERCC6	ERCC600070	-0.236640680504757	2	-0.00772826923292309	2	0.0211067043941905	2	0.0211067043941905	NA	NA	SegRatio=-0.01,AbsMeanSigma=0.68,pvalue=8.93844237334583e-08,pvalueTTest=0.057433580223636,
chr10	50724791	50724906	ERCC6	ERCC600071	-0.272101750780223	2	-0.00772826923292309	2	0.0211067043941905	2	0.0211067043941905	NA	NA	SegRatio=-0.01,AbsMeanSigma=0.68,pvalue=8.93844237334583e-08,pvalueTTest=0.057433580223636,
chr10	50724889	50724999	ERCC6	ERCC600072	0.0530079538562356	2	-0.00772826923292309	2	0.0211067043941905	2	0.0211067043941905	NA	NA	SegRatio=-0.01,AbsMeanSigma=0.68,pvalue=8.93844237334583e-08,pvalueTTest=0.057433580223636,
chr10	50724994	50725105	ERCC6	ERCC600073	-0.110197118520655	2	-0.00772826923292309	2	0.0211067043941905	2	0.0211067043941905	NA	NA	SegRatio=-0.01,AbsMeanSigma=0.68,pvalue=8.93844237334583e-08,pvalueTTest=0.057433580223636,
chr10	50725031	50725142	ERCC6	ERCC600074	0.0731033844946249	2	-0.00772826923292309	2	0.0211067043941905	2	0.0211067043941905	NA	NA	SegRatio=-0.01,AbsMeanSigma=0.68,pvalue=8.93844237334583e-08,pvalueTTest=0.057433580223636,
chr10	50725131	50725243	ERCC6	ERCC600075	0.0442535663113275	2	-0.00772826923292309	2	0.0211067043941905	2	0.0211067043941905	NA	NA	SegRatio=-0.01,AbsMeanSigma=0.68,pvalue=8.93844237334583e-08,pvalueTTest=0.057433580223636,
chr10	50732042	50732159	ERCC6	ERCC600076	0.018650072150374	2	-0.00772826923292309	2	0.0211067043941905	2	0.0211067043941905	NA	NA	SegRatio=-0.01,AbsMeanSigma=0.68,pvalue=8.93844237334583e-08,pvalueTTest=0.057433580223636,
chr10	50732107	50732222	ERCC6	ERCC600077	-0.0691556533300642	2	-0.00772826923292309	2	0.0211067043941905	2	0.0211067043941905	NA	NA	SegRatio=-0.01,AbsMeanSigma=0.68,pvalue=8.93844237334583e-08,pvalueTTest=0.057433580223636,
chr10	50732219	50732313	ERCC6	ERCC600078	-0.198340383139898	2	-0.00772826923292309	2	0.0211067043941905	2	0.0211067043941905	NA	NA	SegRatio=-0.01,AbsMeanSigma=0.68,pvalue=8.93844237334583e-08,pvalueTTest=0.057433580223636,
chr10	50732292	50732398	ERCC6	ERCC600079	0.209754183338944	2	-0.00772826923292309	2	0.0211067043941905	2	0.0211067043941905	NA	NA	SegRatio=-0.01,AbsMeanSigma=0.68,pvalue=8.93844237334583e-08,pvalueTTest=0.057433580223636,
chr10	50732374	50732466	ERCC6	ERCC600080	-0.035402540607918	2	-0.00772826923292309	2	0.0211067043941905	2	0.0211067043941905	NA	NA	SegRatio=-0.01,AbsMeanSigma=0.68,pvalue=8.93844237334583e-08,pvalueTTest=0.057433580223636,
chr10	50732467	50732577	ERCC6	ERCC600081	-0.0698545357923359	2	-0.00772826923292309	2	0.0211067043941905	2	0.0211067043941905	NA	NA	SegRatio=-0.01,AbsMeanSigma=0.68,pvalue=8.93844237334583e-08,pvalueTTest=0.057433580223636,
chr10	50732536	50732653	ERCC6	ERCC600082	-0.0738609047065996	2	-0.00772826923292309	2	0.0211067043941905	2	0.0211067043941905	NA	NA	SegRatio=-0.01,AbsMeanSigma=0.68,pvalue=8.93844237334583e-08,pvalueTTest=0.057433580223636,
chr10	50732614	50732727	ERCC6	ERCC600083	-0.370408850113639	2	-0.00772826923292309	2	0.0211067043941905	2	0.0211067043941905	NA	NA	SegRatio=-0.01,AbsMeanSigma=0.68,pvalue=8.93844237334583e-08,pvalueTTest=0.057433580223636,
chr10	50732675	50732794	ERCC6	ERCC600084	0.248421377449225	2	-0.00772826923292309	2	0.0211067043941905	2	0.0211067043941905	NA	NA	SegRatio=-0.01,AbsMeanSigma=0.68,pvalue=8.93844237334583e-08,pvalueTTest=0.057433580223636,
chr10	50732767	50732882	ERCC6	ERCC600085	0.00755390070666144	2	-0.00772826923292309	2	0.0211067043941905	2	0.0211067043941905	NA	NA	SegRatio=-0.01,AbsMeanSigma=0.68,pvalue=8.93844237334583e-08,pvalueTTest=0.057433580223636,
chr10	50736410	50736527	ERCC6	ERCC600086	-0.0346003178785488	2	-0.00772826923292309	2	0.0211067043941905	2	0.0211067043941905	NA	NA	SegRatio=-0.01,AbsMeanSigma=0.68,pvalue=8.93844237334583e-08,pvalueTTest=0.057433580223636,
chr10	50736495	50736599	ERCC6	ERCC600087	0.213216629896132	2	-0.00772826923292309	2	0.0211067043941905	2	0.0211067043941905	NA	NA	SegRatio=-0.01,AbsMeanSigma=0.68,pvalue=8.93844237334583e-08,pvalueTTest=0.057433580223636,
chr10	50738723	50738832	ERCC6	ERCC600088	NA	2	-0.00772826923292309	2	0.0211067043941905	2	0.0211067043941905	NA	NA	SegRatio=-0.01,AbsMeanSigma=0.68,pvalue=8.93844237334583e-08,pvalueTTest=0.057433580223636,
chr10	50738801	50738904	ERCC6	ERCC600089	0.181699853702644	2	-0.00772826923292309	2	0.0211067043941905	2	0.0211067043941905	NA	NA	SegRatio=-0.01,AbsMeanSigma=0.68,pvalue=8.93844237334583e-08,pvalueTTest=0.057433580223636,
chr10	50738889	50739001	ERCC6	ERCC600090	NA	2	-0.00772826923292309	2	0.0211067043941905	2	0.0211067043941905	NA	NA	SegRatio=-0.01,AbsMeanSigma=0.68,pvalue=8.93844237334583e-08,pvalueTTest=0.057433580223636,
chr10	50740548	50740664	ERCC6	ERCC600091	0.0180080651274454	2	-0.00772826923292309	2	0.0211067043941905	2	0.0211067043941905	NA	NA	SegRatio=-0.01,AbsMeanSigma=0.68,pvalue=8.93844237334583e-08,pvalueTTest=0.057433580223636,
chr10	50740620	50740710	ERCC6	ERCC600092	-0.143756897386231	2	-0.00772826923292309	2	0.0211067043941905	2	0.0211067043941905	NA	NA	SegRatio=-0.01,AbsMeanSigma=0.68,pvalue=8.93844237334583e-08,pvalueTTest=0.057433580223636,
chr10	50740669	50740775	ERCC6	ERCC600093	-0.118311215127122	2	-0.00772826923292309	2	0.0211067043941905	2	0.0211067043941905	NA	NA	SegRatio=-0.01,AbsMeanSigma=0.68,pvalue=8.93844237334583e-08,pvalueTTest=0.057433580223636,
chr10	50740742	50740862	ERCC6	ERCC600094	-0.469222508775259	2	-0.00772826923292309	2	0.0211067043941905	2	0.0211067043941905	q-value=0.00197679540739988, copies=1.5	NA	SegRatio=-0.01,AbsMeanSigma=0.68,pvalue=8.93844237334583e-08,pvalueTTest=0.057433580223636,
chr10	50740788	50740900	ERCC6	ERCC600095	0.0193787337668902	2	-0.00772826923292309	2	0.0211067043941905	2	0.0211067043941905	NA	NA	SegRatio=-0.01,AbsMeanSigma=0.68,pvalue=8.93844237334583e-08,pvalueTTest=0.057433580223636,
chr10	50740873	50740991	ERCC6	ERCC600096	-0.19720673595845	2	-0.00772826923292309	2	0.0211067043941905	2	0.0211067043941905	NA	NA	SegRatio=-0.01,AbsMeanSigma=0.68,pvalue=8.93844237334583e-08,pvalueTTest=0.057433580223636,
chr10	50740988	50741100	ERCC6	ERCC600097	-2.3132648398428	2	0.00685833790867016	2	0.0211067043941905	2	0.0211067043941905	q-value=4.44111977395931e-33, copies=0	NA	SegRatio=0.01,AbsMeanSigma=1.54,pvalue=1.34881548576572e-13,pvalueTTest=0.174237595161666,
chr10	69881165	69881280	MYPN	MYPN00001	0.0210723085953011	2	0.00685833790867016	2	0.580320750460558	2	0.580320750460558	NA	NA	SegRatio=0.01,AbsMeanSigma=1.54,pvalue=1.34881548576572e-13,pvalueTTest=0.174237595161666,
chr10	69881275	69881388	MYPN	MYPN00002	0.202720104789638	2	0.00685833790867016	2	0.580320750460558	2	0.580320750460558	NA	NA	SegRatio=0.01,AbsMeanSigma=1.54,pvalue=1.34881548576572e-13,pvalueTTest=0.174237595161666,
chr10	69881389	69881502	MYPN	MYPN00003	0.00685833790867016	2	0.00685833790867016	2	0.580320750460558	2	0.580320750460558	NA	NA	SegRatio=0.01,AbsMeanSigma=1.54,pvalue=1.34881548576572e-13,pvalueTTest=0.174237595161666,
chr10	69881500	69881616	MYPN	MYPN00004	0.0315695165342916	2	0.00685833790867016	2	0.580320750460558	2	0.580320750460558	NA	NA	SegRatio=0.01,AbsMeanSigma=1.54,pvalue=1.34881548576572e-13,pvalueTTest=0.174237595161666,
chr10	69881588	69881706	MYPN	MYPN00005	-0.0640974167353348	2	0.00685833790867016	2	0.580320750460558	2	0.580320750460558	NA	NA	SegRatio=0.01,AbsMeanSigma=1.54,pvalue=1.34881548576572e-13,pvalueTTest=0.174237595161666,
chr10	69881701	69881820	MYPN	MYPN00006	-0.00724781858527097	2	0.00685833790867016	2	0.580320750460558	2	0.580320750460558	NA	NA	SegRatio=0.01,AbsMeanSigma=1.54,pvalue=1.34881548576572e-13,pvalueTTest=0.174237595161666,
chr10	69881817	69881934	MYPN	MYPN00007	0.0301149374473154	2	0.00685833790867016	2	0.580320750460558	2	0.580320750460558	NA	NA	SegRatio=0.01,AbsMeanSigma=1.54,pvalue=1.34881548576572e-13,pvalueTTest=0.174237595161666,
chr10	69881863	69881977	MYPN	MYPN00008	-0.0839511998450643	2	0.00685833790867016	2	0.580320750460558	2	0.580320750460558	NA	NA	SegRatio=0.01,AbsMeanSigma=1.54,pvalue=1.34881548576572e-13,pvalueTTest=0.174237595161666,
chr10	69881972	69882076	MYPN	MYPN00009	-0.143532163799267	2	0.00685833790867016	2	0.580320750460558	2	0.580320750460558	NA	NA	SegRatio=0.01,AbsMeanSigma=1.54,pvalue=1.34881548576572e-13,pvalueTTest=0.174237595161666,
chr10	69882069	69882165	MYPN	MYPN00010	0.135753452777478	2	0.00685833790867016	2	0.580320750460558	2	0.580320750460558	NA	NA	SegRatio=0.01,AbsMeanSigma=1.54,pvalue=1.34881548576572e-13,pvalueTTest=0.174237595161666,
chr10	69896387	69896490	MYPN	MYPN00011	0.153722011238051	2	0.00685833790867016	2	0.580320750460558	2	0.580320750460558	NA	NA	SegRatio=0.01,AbsMeanSigma=1.54,pvalue=1.34881548576572e-13,pvalueTTest=0.174237595161666,
chr10	69896491	69896600	MYPN	MYPN00012	NA	2	0.00685833790867016	2	0.580320750460558	2	0.580320750460558	NA	NA	SegRatio=0.01,AbsMeanSigma=1.54,pvalue=1.34881548576572e-13,pvalueTTest=0.174237595161666,
chr10	69902665	69902780	MYPN	MYPN00013	0.0521953182234903	2	0.00685833790867016	2	0.580320750460558	2	0.580320750460558	NA	NA	SegRatio=0.01,AbsMeanSigma=1.54,pvalue=1.34881548576572e-13,pvalueTTest=0.174237595161666,
chr10	69902751	69902881	MYPN	MYPN00014.MYPN00015	0.0837070242935504	2	0.00685833790867016	2	0.580320750460558	2	0.580320750460558	NA	NA	SegRatio=0.01,AbsMeanSigma=1.54,pvalue=1.34881548576572e-13,pvalueTTest=0.174237595161666,
chr10	69902859	69902975	MYPN	MYPN00016	NA	2	0.00685833790867016	2	0.580320750460558	2	0.580320750460558	NA	NA	SegRatio=0.01,AbsMeanSigma=1.54,pvalue=1.34881548576572e-13,pvalueTTest=0.174237595161666,
chr10	69905187	69905299	MYPN	MYPN00017	0.186210982861501	2	0.00685833790867016	2	0.580320750460558	2	0.580320750460558	NA	NA	SegRatio=0.01,AbsMeanSigma=1.54,pvalue=1.34881548576572e-13,pvalueTTest=0.174237595161666,
chr10	69905268	69905363	MYPN	MYPN00018	-0.0213298877993979	2	0.00685833790867016	2	0.580320750460558	2	0.580320750460558	NA	NA	SegRatio=0.01,AbsMeanSigma=1.54,pvalue=1.34881548576572e-13,pvalueTTest=0.174237595161666,
chr10	69908030	69908143	MYPN	MYPN00019	-0.730638206211302	2	0.00685833790867016	2	0.580320750460558	2	0.580320750460558	q-value=1.47612266537085e-12, copies=1	NA	SegRatio=0.01,AbsMeanSigma=1.54,pvalue=1.34881548576572e-13,pvalueTTest=0.174237595161666,
chr10	69908128	69908220	MYPN	MYPN00020	-0.138958205460789	2	0.00685833790867016	2	0.580320750460558	2	0.580320750460558	NA	NA	SegRatio=0.01,AbsMeanSigma=1.54,pvalue=1.34881548576572e-13,pvalueTTest=0.174237595161666,
chr10	69908173	69908287	MYPN	MYPN00021	NA	2	0.00685833790867016	2	0.580320750460558	2	0.580320750460558	NA	NA	SegRatio=0.01,AbsMeanSigma=1.54,pvalue=1.34881548576572e-13,pvalueTTest=0.174237595161666,
chr10	69909747	69909849	MYPN	MYPN00022	0.232773576576552	2	0.00685833790867016	2	0.580320750460558	2	0.580320750460558	NA	NA	SegRatio=0.01,AbsMeanSigma=1.54,pvalue=1.34881548576572e-13,pvalueTTest=0.174237595161666,
chr10	69909844	69909959	MYPN	MYPN00023	-2.23958439738002	2	0.0612209705287754	2	0.580320750460558	2	0.580320750460558	q-value=1.88566464900393e-61, copies=0	NA	SegRatio=0.06,AbsMeanSigma=0.1,pvalue=0.373153176248097,pvalueTTest=0.70882017431469,
chr10	69918194	69918307	MYPN	MYPN00024	0.348934775418267	2	0.0612209705287754	2	0.580320750460558	2	0.580320750460558	NA	NA	SegRatio=0.06,AbsMeanSigma=0.1,pvalue=0.373153176248097,pvalueTTest=0.70882017431469,
chr10	69918265	69918358	MYPN	MYPN00025	NA	2	0.0612209705287754	2	0.580320750460558	2	0.580320750460558	NA	NA	SegRatio=0.06,AbsMeanSigma=0.1,pvalue=0.373153176248097,pvalueTTest=0.70882017431469,
chr10	69921391	69921501	MYPN	MYPN00026	0.276631876382279	2	0.0612209705287754	2	0.580320750460558	2	0.580320750460558	NA	NA	SegRatio=0.06,AbsMeanSigma=0.1,pvalue=0.373153176248097,pvalueTTest=0.70882017431469,
chr10	69921464	69921567	MYPN	MYPN00027	NA	2	0.0612209705287754	2	0.580320750460558	2	0.580320750460558	NA	NA	SegRatio=0.06,AbsMeanSigma=0.1,pvalue=0.373153176248097,pvalueTTest=0.70882017431469,
chr10	69925436	69925545	MYPN	MYPN00028	0.108887301905684	2	0.0612209705287754	2	0.580320750460558	2	0.580320750460558	NA	NA	SegRatio=0.06,AbsMeanSigma=0.1,pvalue=0.373153176248097,pvalueTTest=0.70882017431469,
chr10	69925504	69925610	MYPN	MYPN00029	0.093190510809658	2	0.0612209705287754	2	0.580320750460558	2	0.580320750460558	NA	NA	SegRatio=0.06,AbsMeanSigma=0.1,pvalue=0.373153176248097,pvalueTTest=0.70882017431469,
chr10	69925964	69926078	MYPN	MYPN00030	0.0442701654101808	2	0.0612209705287754	2	0.580320750460558	2	0.580320750460558	NA	NA	SegRatio=0.06,AbsMeanSigma=0.1,pvalue=0.373153176248097,pvalueTTest=0.70882017431469,
chr10	69926073	69926191	MYPN	MYPN00031	-0.0871877289635233	2	0.0612209705287754	2	0.580320750460558	2	0.580320750460558	NA	NA	SegRatio=0.06,AbsMeanSigma=0.1,pvalue=0.373153176248097,pvalueTTest=0.70882017431469,
chr10	69926164	69926272	MYPN	MYPN00032	0.0151419546999563	2	0.0612209705287754	2	0.580320750460558	2	0.580320750460558	NA	NA	SegRatio=0.06,AbsMeanSigma=0.1,pvalue=0.373153176248097,pvalueTTest=0.70882017431469,
chr10	69926253	69926336	MYPN	MYPN00033	-0.102714169606386	2	0.0612209705287754	2	0.580320750460558	2	0.580320750460558	NA	NA	SegRatio=0.06,AbsMeanSigma=0.1,pvalue=0.373153176248097,pvalueTTest=0.70882017431469,
chr10	69926284	69926403	MYPN	MYPN00034	-0.0543495481203163	2	0.0612209705287754	2	0.580320750460558	2	0.580320750460558	NA	NA	SegRatio=0.06,AbsMeanSigma=0.1,pvalue=0.373153176248097,pvalueTTest=0.70882017431469,
chr10	69926381	69926494	MYPN	MYPN00035	-0.0455292707184273	2	0.0612209705287754	2	0.580320750460558	2	0.580320750460558	NA	NA	SegRatio=0.06,AbsMeanSigma=0.1,pvalue=0.373153176248097,pvalueTTest=0.70882017431469,
chr10	69933785	69933901	MYPN	MYPN00036	-0.40785519806899	2	0.0612209705287754	2	0.580320750460558	2	0.580320750460558	NA	NA	SegRatio=0.06,AbsMeanSigma=0.1,pvalue=0.373153176248097,pvalueTTest=0.70882017431469,
chr10	69933874	69933985	MYPN	MYPN00037	-0.0978954912173311	2	0.0612209705287754	2	0.580320750460558	2	0.580320750460558	NA	NA	SegRatio=0.06,AbsMeanSigma=0.1,pvalue=0.373153176248097,pvalueTTest=0.70882017431469,
chr10	69933982	69934091	MYPN	MYPN00038	0.221859156418888	2	0.0612209705287754	2	0.580320750460558	2	0.580320750460558	NA	NA	SegRatio=0.06,AbsMeanSigma=0.1,pvalue=0.373153176248097,pvalueTTest=0.70882017431469,
chr10	69934088	69934185	MYPN	MYPN00039	-0.0886269838659504	2	0.0612209705287754	2	0.580320750460558	2	0.580320750460558	NA	NA	SegRatio=0.06,AbsMeanSigma=0.1,pvalue=0.373153176248097,pvalueTTest=0.70882017431469,
chr10	69934184	69934304	MYPN	MYPN00040	-0.140863494781118	2	0.0612209705287754	2	0.580320750460558	2	0.580320750460558	NA	NA	SegRatio=0.06,AbsMeanSigma=0.1,pvalue=0.373153176248097,pvalueTTest=0.70882017431469,
chr10	69934294	69934414	MYPN	MYPN00041	-0.0771572351177857	2	0.0612209705287754	2	0.580320750460558	2	0.580320750460558	NA	NA	SegRatio=0.06,AbsMeanSigma=0.1,pvalue=0.373153176248097,pvalueTTest=0.70882017431469,
chr10	69934409	69934520	MYPN	MYPN00042	-0.0663438642334378	2	0.0612209705287754	2	0.580320750460558	2	0.580320750460558	NA	NA	SegRatio=0.06,AbsMeanSigma=0.1,pvalue=0.373153176248097,pvalueTTest=0.70882017431469,
chr10	69935017	69935118	MYPN	MYPN00043	-0.148906909667018	2	0.0612209705287754	2	0.580320750460558	2	0.580320750460558	NA	NA	SegRatio=0.06,AbsMeanSigma=0.1,pvalue=0.373153176248097,pvalueTTest=0.70882017431469,
chr10	69935077	69935188	MYPN	MYPN00044	-0.0537253374939128	2	0.0612209705287754	2	0.580320750460558	2	0.580320750460558	NA	NA	SegRatio=0.06,AbsMeanSigma=0.1,pvalue=0.373153176248097,pvalueTTest=0.70882017431469,
chr10	69935162	69935278	MYPN	MYPN00045	0.242722107195066	2	0.0612209705287754	2	0.580320750460558	2	0.580320750460558	NA	NA	SegRatio=0.06,AbsMeanSigma=0.1,pvalue=0.373153176248097,pvalueTTest=0.70882017431469,
chr10	69948620	69948732	MYPN	MYPN00046	0.114395157310581	2	0.0612209705287754	2	0.580320750460558	2	0.580320750460558	NA	NA	SegRatio=0.06,AbsMeanSigma=0.1,pvalue=0.373153176248097,pvalueTTest=0.70882017431469,
chr10	69948723	69948828	MYPN	MYPN00047	0.0852902745196044	2	0.0612209705287754	2	0.580320750460558	2	0.580320750460558	NA	NA	SegRatio=0.06,AbsMeanSigma=0.1,pvalue=0.373153176248097,pvalueTTest=0.70882017431469,
chr10	69948819	69948934	MYPN	MYPN00048	-0.0335211570677597	2	0.0612209705287754	2	0.580320750460558	2	0.580320750460558	NA	NA	SegRatio=0.06,AbsMeanSigma=0.1,pvalue=0.373153176248097,pvalueTTest=0.70882017431469,
chr10	69954079	69954192	MYPN	MYPN00049	NA	2	0.0612209705287754	2	0.580320750460558	2	0.580320750460558	NA	NA	SegRatio=0.06,AbsMeanSigma=0.1,pvalue=0.373153176248097,pvalueTTest=0.70882017431469,
chr10	69954191	69954307	MYPN	MYPN00050	0.122817126494285	2	0.0612209705287754	2	0.580320750460558	2	0.580320750460558	NA	NA	SegRatio=0.06,AbsMeanSigma=0.1,pvalue=0.373153176248097,pvalueTTest=0.70882017431469,
chr10	69955121	69955236	MYPN	MYPN00051	0.141175473994665	2	0.0612209705287754	2	0.580320750460558	2	0.580320750460558	NA	NA	SegRatio=0.06,AbsMeanSigma=0.1,pvalue=0.373153176248097,pvalueTTest=0.70882017431469,
chr10	69955235	69955347	MYPN	MYPN00052	-0.0620153131542138	2	0.0612209705287754	2	0.580320750460558	2	0.580320750460558	NA	NA	SegRatio=0.06,AbsMeanSigma=0.1,pvalue=0.373153176248097,pvalueTTest=0.70882017431469,
chr10	69957041	69957158	MYPN	MYPN00053	-0.0340556013177419	2	0.0612209705287754	2	0.580320750460558	2	0.580320750460558	NA	NA	SegRatio=0.06,AbsMeanSigma=0.1,pvalue=0.373153176248097,pvalueTTest=0.70882017431469,
chr10	69957129	69957248	MYPN	MYPN00054	0.0706445870140614	2	0.0612209705287754	2	0.580320750460558	2	0.580320750460558	NA	NA	SegRatio=0.06,AbsMeanSigma=0.1,pvalue=0.373153176248097,pvalueTTest=0.70882017431469,
chr10	69957244	69957376	MYPN	MYPN00055	NA	2	0.0612209705287754	2	0.580320750460558	2	0.580320750460558	NA	NA	SegRatio=0.06,AbsMeanSigma=0.1,pvalue=0.373153176248097,pvalueTTest=0.70882017431469,
chr10	69959085	69959195	MYPN	MYPN00056	-0.142783473645384	2	0.0612209705287754	2	0.580320750460558	2	0.580320750460558	NA	NA	SegRatio=0.06,AbsMeanSigma=0.1,pvalue=0.373153176248097,pvalueTTest=0.70882017431469,
chr10	69959187	69959301	MYPN	MYPN00057	0.0625081613143854	2	0.0612209705287754	2	0.580320750460558	2	0.580320750460558	NA	NA	SegRatio=0.06,AbsMeanSigma=0.1,pvalue=0.373153176248097,pvalueTTest=0.70882017431469,
chr10	69959287	69959403	MYPN	MYPN00058	-0.00317690179021956	2	0.0612209705287754	2	0.580320750460558	2	0.580320750460558	NA	NA	SegRatio=0.06,AbsMeanSigma=0.1,pvalue=0.373153176248097,pvalueTTest=0.70882017431469,
chr10	69961585	69961698	MYPN	MYPN00059	0.0821661513117204	2	0.0612209705287754	2	0.580320750460558	2	0.580320750460558	NA	NA	SegRatio=0.06,AbsMeanSigma=0.1,pvalue=0.373153176248097,pvalueTTest=0.70882017431469,
chr10	69961627	69961735	MYPN	MYPN00060	0.00161401660103962	2	0.0612209705287754	2	0.580320750460558	2	0.580320750460558	NA	NA	SegRatio=0.06,AbsMeanSigma=0.1,pvalue=0.373153176248097,pvalueTTest=0.70882017431469,
chr10	69961710	69961823	MYPN	MYPN00061	0.0612209705287754	2	0.0612209705287754	2	0.580320750460558	2	0.580320750460558	NA	NA	SegRatio=0.06,AbsMeanSigma=0.1,pvalue=0.373153176248097,pvalueTTest=0.70882017431469,
chr10	69966486	69966600	MYPN	MYPN00062	0.0808926097690787	2	0.0612209705287754	2	0.580320750460558	2	0.580320750460558	NA	NA	SegRatio=0.06,AbsMeanSigma=0.1,pvalue=0.373153176248097,pvalueTTest=0.70882017431469,
chr10	69966567	69966684	MYPN	MYPN00063	-0.0302950016699241	2	0.0612209705287754	2	0.580320750460558	2	0.580320750460558	NA	NA	SegRatio=0.06,AbsMeanSigma=0.1,pvalue=0.373153176248097,pvalueTTest=0.70882017431469,
chr10	69970008	69970119	MYPN	MYPN00064	0.0519098487132346	2	0.0612209705287754	2	0.580320750460558	2	0.580320750460558	NA	NA	SegRatio=0.06,AbsMeanSigma=0.1,pvalue=0.373153176248097,pvalueTTest=0.70882017431469,
chr10	69970112	69970228	MYPN	MYPN00065	-0.0597223323473566	2	0.0612209705287754	2	0.580320750460558	2	0.580320750460558	NA	NA	SegRatio=0.06,AbsMeanSigma=0.1,pvalue=0.373153176248097,pvalueTTest=0.70882017431469,
chr10	69970217	69970327	MYPN	MYPN00066	0.132713646187502	2	0.0612209705287754	2	0.580320750460558	2	0.580320750460558	NA	NA	SegRatio=0.06,AbsMeanSigma=0.1,pvalue=0.373153176248097,pvalueTTest=0.70882017431469,
chr10	73577133	73577251	PSAP	PSAP00001	0.347708730572785	2	0.0612209705287754	2	0.0093902681131677	2	0.0093902681131677	NA	NA	SegRatio=0.06,AbsMeanSigma=0.1,pvalue=0.373153176248097,pvalueTTest=0.70882017431469,
chr10	73577210	73577329	PSAP	PSAP00002	0.0749349055357623	2	0.0612209705287754	2	0.0093902681131677	2	0.0093902681131677	NA	NA	SegRatio=0.06,AbsMeanSigma=0.1,pvalue=0.373153176248097,pvalueTTest=0.70882017431469,
chr10	73578312	73578431	PSAP	PSAP00003	0.0492986845616687	2	0.0612209705287754	2	0.0093902681131677	2	0.0093902681131677	NA	NA	SegRatio=0.06,AbsMeanSigma=0.1,pvalue=0.373153176248097,pvalueTTest=0.70882017431469,
chr10	73578430	73578540	PSAP	PSAP00004	0.222502900354946	2	0.0612209705287754	2	0.0093902681131677	2	0.0093902681131677	NA	NA	SegRatio=0.06,AbsMeanSigma=0.1,pvalue=0.373153176248097,pvalueTTest=0.70882017431469,
chr10	73578724	73578842	PSAP	PSAP00005	0.353930159633549	2	0.0612209705287754	2	0.0093902681131677	2	0.0093902681131677	NA	NA	SegRatio=0.06,AbsMeanSigma=0.1,pvalue=0.373153176248097,pvalueTTest=0.70882017431469,
chr10	73578835	73578952	PSAP	PSAP00006	-0.0371566784793294	2	0.0612209705287754	2	0.0093902681131677	2	0.0093902681131677	NA	NA	SegRatio=0.06,AbsMeanSigma=0.1,pvalue=0.373153176248097,pvalueTTest=0.70882017431469,
chr10	73579183	73579301	PSAP	PSAP00007	0.00865074069284772	2	0.0612209705287754	2	0.0093902681131677	2	0.0093902681131677	NA	NA	SegRatio=0.06,AbsMeanSigma=0.1,pvalue=0.373153176248097,pvalueTTest=0.70882017431469,
chr10	73579268	73579378	PSAP	PSAP00008	0.120746251802608	2	0.0612209705287754	2	0.0093902681131677	2	0.0093902681131677	NA	NA	SegRatio=0.06,AbsMeanSigma=0.1,pvalue=0.373153176248097,pvalueTTest=0.70882017431469,
chr10	73579561	73579661	PSAP	PSAP00009	0.227687369821998	2	0.0612209705287754	2	0.0093902681131677	2	0.0093902681131677	NA	NA	SegRatio=0.06,AbsMeanSigma=0.1,pvalue=0.373153176248097,pvalueTTest=0.70882017431469,
chr10	73579636	73579742	PSAP	PSAP00010	-0.152485630625515	2	0.0612209705287754	2	0.0093902681131677	2	0.0093902681131677	NA	NA	SegRatio=0.06,AbsMeanSigma=0.1,pvalue=0.373153176248097,pvalueTTest=0.70882017431469,
chr10	73579945	73580065	PSAP	PSAP00011	-0.179899766027598	2	0.0612209705287754	2	0.0093902681131677	2	0.0093902681131677	NA	NA	SegRatio=0.06,AbsMeanSigma=0.1,pvalue=0.373153176248097,pvalueTTest=0.70882017431469,
chr10	73580045	73580154	PSAP	PSAP00012	0.158389593041345	2	0.0612209705287754	2	0.0093902681131677	2	0.0093902681131677	NA	NA	SegRatio=0.06,AbsMeanSigma=0.1,pvalue=0.373153176248097,pvalueTTest=0.70882017431469,
chr10	73581595	73581715	PSAP	PSAP00013	0.111161747418963	2	0.0612209705287754	2	0.0093902681131677	2	0.0093902681131677	NA	NA	SegRatio=0.06,AbsMeanSigma=0.1,pvalue=0.373153176248097,pvalueTTest=0.70882017431469,
chr10	73581673	73581778	PSAP	PSAP00014	-0.0225688908087719	2	0.0612209705287754	2	0.0093902681131677	2	0.0093902681131677	NA	NA	SegRatio=0.06,AbsMeanSigma=0.1,pvalue=0.373153176248097,pvalueTTest=0.70882017431469,
chr10	73581764	73581868	PSAP	PSAP00015	-0.0250667687631114	2	0.0612209705287754	2	0.0093902681131677	2	0.0093902681131677	NA	NA	SegRatio=0.06,AbsMeanSigma=0.1,pvalue=0.373153176248097,pvalueTTest=0.70882017431469,
chr10	73583620	73583737	PSAP	PSAP00016	0.0138875706071692	2	0.0612209705287754	2	0.0093902681131677	2	0.0093902681131677	NA	NA	SegRatio=0.06,AbsMeanSigma=0.1,pvalue=0.373153176248097,pvalueTTest=0.70882017431469,
chr10	73585549	73585664	PSAP	PSAP00017	0.115267535424398	2	0.0612209705287754	2	0.0093902681131677	2	0.0093902681131677	NA	NA	SegRatio=0.06,AbsMeanSigma=0.1,pvalue=0.373153176248097,pvalueTTest=0.70882017431469,
chr10	73585636	73585743	PSAP	PSAP00018	-0.203674550492063	2	0.0612209705287754	2	0.0093902681131677	2	0.0093902681131677	NA	NA	SegRatio=0.06,AbsMeanSigma=0.1,pvalue=0.373153176248097,pvalueTTest=0.70882017431469,
chr10	73587698	73587809	PSAP	PSAP00019	-0.0555162259103706	2	0.0612209705287754	2	0.0093902681131677	2	0.0093902681131677	NA	NA	SegRatio=0.06,AbsMeanSigma=0.1,pvalue=0.373153176248097,pvalueTTest=0.70882017431469,
chr10	73587774	73587870	PSAP	PSAP00020	0.083833630565003	2	0.0612209705287754	2	0.0093902681131677	2	0.0093902681131677	NA	NA	SegRatio=0.06,AbsMeanSigma=0.1,pvalue=0.373153176248097,pvalueTTest=0.70882017431469,
chr10	73587869	73587971	PSAP	PSAP00021	0.209709979999077	2	0.0612209705287754	2	0.0093902681131677	2	0.0093902681131677	NA	NA	SegRatio=0.06,AbsMeanSigma=0.1,pvalue=0.373153176248097,pvalueTTest=0.70882017431469,
chr10	73588599	73588717	PSAP	PSAP00022	0.176059149962	2	0.0612209705287754	2	0.0093902681131677	2	0.0093902681131677	NA	NA	SegRatio=0.06,AbsMeanSigma=0.1,pvalue=0.373153176248097,pvalueTTest=0.70882017431469,
chr10	73588690	73588779	PSAP	PSAP00023	-0.0162500118227924	2	0.0612209705287754	2	0.0093902681131677	2	0.0093902681131677	NA	NA	SegRatio=0.06,AbsMeanSigma=0.1,pvalue=0.373153176248097,pvalueTTest=0.70882017431469,
chr10	73588776	73588892	PSAP	PSAP00024	0.214904776576137	2	0.0612209705287754	2	0.0093902681131677	2	0.0093902681131677	NA	NA	SegRatio=0.06,AbsMeanSigma=0.1,pvalue=0.373153176248097,pvalueTTest=0.70882017431469,
chr10	73590860	73590977	PSAP	PSAP00025	0.155185726099186	2	0.0612209705287754	2	0.0093902681131677	2	0.0093902681131677	NA	NA	SegRatio=0.06,AbsMeanSigma=0.1,pvalue=0.373153176248097,pvalueTTest=0.70882017431469,
chr10	73590940	73591054	PSAP	PSAP00026	-0.112779858998661	2	0.0612209705287754	2	0.0093902681131677	2	0.0093902681131677	NA	NA	SegRatio=0.06,AbsMeanSigma=0.1,pvalue=0.373153176248097,pvalueTTest=0.70882017431469,
chr10	73591548	73591662	PSAP	PSAP00027	0.0728781598213837	2	0.0612209705287754	2	0.0093902681131677	2	0.0093902681131677	NA	NA	SegRatio=0.06,AbsMeanSigma=0.1,pvalue=0.373153176248097,pvalueTTest=0.70882017431469,
chr10	73591653	73591764	PSAP	PSAP00028	0.0866678075609796	2	0.0612209705287754	2	0.0093902681131677	2	0.0093902681131677	NA	NA	SegRatio=0.06,AbsMeanSigma=0.1,pvalue=0.373153176248097,pvalueTTest=0.70882017431469,
chr10	73594079	73594196	PSAP	PSAP00029	0.172522731405947	2	0.0612209705287754	2	0.0093902681131677	2	0.0093902681131677	NA	NA	SegRatio=0.06,AbsMeanSigma=0.1,pvalue=0.373153176248097,pvalueTTest=0.70882017431469,
chr10	73594154	73594270	PSAP	PSAP00030	0.0815865486099765	2	0.0612209705287754	2	0.0093902681131677	2	0.0093902681131677	NA	NA	SegRatio=0.06,AbsMeanSigma=0.1,pvalue=0.373153176248097,pvalueTTest=0.70882017431469,
chr10	73594271	73594382	PSAP	PSAP00031	0.0611269821803675	2	0.0612209705287754	2	0.0093902681131677	2	0.0093902681131677	NA	NA	SegRatio=0.06,AbsMeanSigma=0.1,pvalue=0.373153176248097,pvalueTTest=0.70882017431469,
chr11	2466611	2466703	KCNQ1	KCNQ100001	NA	2	0.0370909335898086	2	0.719541254279885	2	0.719541254279885	NA	NA	SegRatio=0.04,AbsMeanSigma=0.11,pvalue=0.508734252680365,pvalueTTest=0.630199599481713,
chr11	2466670	2466744	KCNQ1	KCNQ100002	NA	2	0.0370909335898086	2	0.719541254279885	2	0.719541254279885	NA	NA	SegRatio=0.04,AbsMeanSigma=0.11,pvalue=0.508734252680365,pvalueTTest=0.630199599481713,
chr11	2482855	2482966	KCNQ1	KCNQ100003	0.109887660384209	2	0.0370909335898086	2	0.719541254279885	2	0.719541254279885	NA	NA	SegRatio=0.04,AbsMeanSigma=0.11,pvalue=0.508734252680365,pvalueTTest=0.630199599481713,
chr11	2549115	2549235	KCNQ1	KCNQ100004	-0.0301408806809549	2	0.0370909335898086	2	0.719541254279885	2	0.719541254279885	NA	NA	SegRatio=0.04,AbsMeanSigma=0.11,pvalue=0.508734252680365,pvalueTTest=0.630199599481713,
chr11	2549169	2549287	KCNQ1	KCNQ100005	-0.0899273711846722	2	0.0370909335898086	2	0.719541254279885	2	0.719541254279885	NA	NA	SegRatio=0.04,AbsMeanSigma=0.11,pvalue=0.508734252680365,pvalueTTest=0.630199599481713,
chr11	2591805	2591925	KCNQ1	KCNQ100006	0.191031879597552	2	0.0370909335898086	2	0.719541254279885	2	0.719541254279885	NA	NA	SegRatio=0.04,AbsMeanSigma=0.11,pvalue=0.508734252680365,pvalueTTest=0.630199599481713,
chr11	2591862	2592020	KCNQ1	KCNQ100007.KCNQ100008	NA	2	0.0370909335898086	2	0.719541254279885	2	0.719541254279885	NA	NA	SegRatio=0.04,AbsMeanSigma=0.11,pvalue=0.508734252680365,pvalueTTest=0.630199599481713,
chr11	2592494	2592636	KCNQ1	KCNQ100009	NA	2	0.0370909335898086	2	0.719541254279885	2	0.719541254279885	NA	NA	SegRatio=0.04,AbsMeanSigma=0.11,pvalue=0.508734252680365,pvalueTTest=0.630199599481713,
chr11	2593272	2593416	KCNQ1	KCNQ100010	NA	2	0.0370909335898086	2	0.719541254279885	2	0.719541254279885	NA	NA	SegRatio=0.04,AbsMeanSigma=0.11,pvalue=0.508734252680365,pvalueTTest=0.630199599481713,
chr11	2593957	2594092	KCNQ1	KCNQ100011	0.094376491176631	2	0.0370909335898086	2	0.719541254279885	2	0.719541254279885	NA	NA	SegRatio=0.04,AbsMeanSigma=0.11,pvalue=0.508734252680365,pvalueTTest=0.630199599481713,
chr11	2594065	2594129	KCNQ1	KCNQ100012	NA	2	0.0370909335898086	2	0.719541254279885	2	0.719541254279885	NA	NA	SegRatio=0.04,AbsMeanSigma=0.11,pvalue=0.508734252680365,pvalueTTest=0.630199599481713,
chr11	2594099	2594215	KCNQ1	KCNQ100013	0.115174668145559	2	0.0370909335898086	2	0.719541254279885	2	0.719541254279885	NA	NA	SegRatio=0.04,AbsMeanSigma=0.11,pvalue=0.508734252680365,pvalueTTest=0.630199599481713,
chr11	2594191	2594293	KCNQ1	KCNQ100014	0.311099173866583	2	0.0370909335898086	2	0.719541254279885	2	0.719541254279885	NA	NA	SegRatio=0.04,AbsMeanSigma=0.11,pvalue=0.508734252680365,pvalueTTest=0.630199599481713,
chr11	2604595	2604717	KCNQ1	KCNQ100015	0.0437246907647878	2	0.0370909335898086	2	0.719541254279885	2	0.719541254279885	NA	NA	SegRatio=0.04,AbsMeanSigma=0.11,pvalue=0.508734252680365,pvalueTTest=0.630199599481713,
chr11	2604675	2604755	KCNQ1	KCNQ100016	0.197183391394509	2	0.0370909335898086	2	0.719541254279885	2	0.719541254279885	NA	NA	SegRatio=0.04,AbsMeanSigma=0.11,pvalue=0.508734252680365,pvalueTTest=0.630199599481713,
chr11	2604754	2604871	KCNQ1	KCNQ100017	-0.147356466292491	2	0.0370909335898086	2	0.719541254279885	2	0.719541254279885	NA	NA	SegRatio=0.04,AbsMeanSigma=0.11,pvalue=0.508734252680365,pvalueTTest=0.630199599481713,
chr11	2606382	2606496	KCNQ1	KCNQ100018	0.127354249187532	2	0.0370909335898086	2	0.719541254279885	2	0.719541254279885	NA	NA	SegRatio=0.04,AbsMeanSigma=0.11,pvalue=0.508734252680365,pvalueTTest=0.630199599481713,
chr11	2606437	2606557	KCNQ1	KCNQ100019	-0.0103595662926238	2	0.0370909335898086	2	0.719541254279885	2	0.719541254279885	NA	NA	SegRatio=0.04,AbsMeanSigma=0.11,pvalue=0.508734252680365,pvalueTTest=0.630199599481713,
chr11	2608746	2608845	KCNQ1	KCNQ100020	-0.101634871332172	2	0.0370909335898086	2	0.719541254279885	2	0.719541254279885	NA	NA	SegRatio=0.04,AbsMeanSigma=0.11,pvalue=0.508734252680365,pvalueTTest=0.630199599481713,
chr11	2608817	2608909	KCNQ1	KCNQ100021	-0.249673979575522	2	0.0370909335898086	2	0.719541254279885	2	0.719541254279885	NA	NA	SegRatio=0.04,AbsMeanSigma=0.11,pvalue=0.508734252680365,pvalueTTest=0.630199599481713,
chr11	2608892	2609012	KCNQ1	KCNQ100022	-0.0113510852723304	2	0.0370909335898086	2	0.719541254279885	2	0.719541254279885	NA	NA	SegRatio=0.04,AbsMeanSigma=0.11,pvalue=0.508734252680365,pvalueTTest=0.630199599481713,
chr11	2609920	2609990	KCNQ1	KCNQ100023	0.0854208720670291	2	0.0370909335898086	2	0.719541254279885	2	0.719541254279885	NA	NA	SegRatio=0.04,AbsMeanSigma=0.11,pvalue=0.508734252680365,pvalueTTest=0.630199599481713,
chr11	2609975	2610072	KCNQ1	KCNQ100024	0.0565352434824991	2	0.0370909335898086	2	0.719541254279885	2	0.719541254279885	NA	NA	SegRatio=0.04,AbsMeanSigma=0.11,pvalue=0.508734252680365,pvalueTTest=0.630199599481713,
chr11	2610064	2610182	KCNQ1	KCNQ100025	-0.191282114583486	2	0.0370909335898086	2	0.719541254279885	2	0.719541254279885	NA	NA	SegRatio=0.04,AbsMeanSigma=0.11,pvalue=0.508734252680365,pvalueTTest=0.630199599481713,
chr11	2683088	2683204	KCNQ1	KCNQ100026	NA	2	0.0370909335898086	2	0.719541254279885	2	0.719541254279885	NA	NA	SegRatio=0.04,AbsMeanSigma=0.11,pvalue=0.508734252680365,pvalueTTest=0.630199599481713,
chr11	2683193	2683311	KCNQ1	KCNQ100027	0.0370909335898086	2	0.0370909335898086	2	0.719541254279885	2	0.719541254279885	NA	NA	SegRatio=0.04,AbsMeanSigma=0.11,pvalue=0.508734252680365,pvalueTTest=0.630199599481713,
chr11	2683311	2683407	KCNQ1	KCNQ100028	-0.02556830835928	2	0.0370909335898086	2	0.719541254279885	2	0.719541254279885	NA	NA	SegRatio=0.04,AbsMeanSigma=0.11,pvalue=0.508734252680365,pvalueTTest=0.630199599481713,
chr11	2789986	2790106	KCNQ1	KCNQ100029	0.0567433762235238	2	0.0370909335898086	2	0.719541254279885	2	0.719541254279885	NA	NA	SegRatio=0.04,AbsMeanSigma=0.11,pvalue=0.508734252680365,pvalueTTest=0.630199599481713,
chr11	2790055	2790141	KCNQ1	KCNQ100030	0.197163066525945	2	0.0370909335898086	2	0.719541254279885	2	0.719541254279885	NA	NA	SegRatio=0.04,AbsMeanSigma=0.11,pvalue=0.508734252680365,pvalueTTest=0.630199599481713,
chr11	2790128	2790237	KCNQ1	KCNQ100031	-0.0464542982960961	2	0.0370909335898086	2	0.719541254279885	2	0.719541254279885	NA	NA	SegRatio=0.04,AbsMeanSigma=0.11,pvalue=0.508734252680365,pvalueTTest=0.630199599481713,
chr11	2797168	2797263	KCNQ1	KCNQ100032	-0.0557439705899014	2	0.0370909335898086	2	0.719541254279885	2	0.719541254279885	NA	NA	SegRatio=0.04,AbsMeanSigma=0.11,pvalue=0.508734252680365,pvalueTTest=0.630199599481713,
chr11	2797260	2797382	KCNQ1	KCNQ100033	NA	2	0.0370909335898086	2	0.719541254279885	2	0.719541254279885	NA	NA	SegRatio=0.04,AbsMeanSigma=0.11,pvalue=0.508734252680365,pvalueTTest=0.630199599481713,
chr11	2798165	2798270	KCNQ1	KCNQ100034	0.164507552148768	2	0.0370909335898086	2	0.719541254279885	2	0.719541254279885	NA	NA	SegRatio=0.04,AbsMeanSigma=0.11,pvalue=0.508734252680365,pvalueTTest=0.630199599481713,
chr11	2798261	2798378	KCNQ1	KCNQ100035	0.098396037494216	2	0.0370909335898086	2	0.719541254279885	2	0.719541254279885	NA	NA	SegRatio=0.04,AbsMeanSigma=0.11,pvalue=0.508734252680365,pvalueTTest=0.630199599481713,
chr11	2799183	2799260	KCNQ1	KCNQ100036	-0.156030003908707	2	0.0370909335898086	2	0.719541254279885	2	0.719541254279885	NA	NA	SegRatio=0.04,AbsMeanSigma=0.11,pvalue=0.508734252680365,pvalueTTest=0.630199599481713,
chr11	2799259	2799347	KCNQ1	KCNQ100037	-0.375077409147169	2	0.0370909335898086	2	0.719541254279885	2	0.719541254279885	NA	NA	SegRatio=0.04,AbsMeanSigma=0.11,pvalue=0.508734252680365,pvalueTTest=0.630199599481713,
chr11	2868973	2869038	KCNQ1	KCNQ100038	NA	2	-0.0820004345356963	2	0.719541254279885	2	0.719541254279885	NA	NA	SegRatio=-0.08,AbsMeanSigma=0.34,pvalue=0.633328511949575,pvalueTTest=1,
chr11	2869160	2869300	KCNQ1	KCNQ100039	-0.0820004345356963	2	-0.0820004345356963	2	0.719541254279885	2	0.719541254279885	NA	NA	SegRatio=-0.08,AbsMeanSigma=0.34,pvalue=0.633328511949575,pvalueTTest=1,
chr13	28578153	28578270	FLT3	FLT300001	0.518955714663217	2	0.515161471643803	3	0.100341895238284	3	0.00766229880186425	NA	NA	SegRatio=0.52,AbsMeanSigma=1.78,pvalue=1.53560678950959e-15,pvalueTTest=0.234627726618454,Adjusted:byPvalueTTestRatio;
chr13	28578251	28578362	FLT3	FLT300002	0.528893585609432	2	0.515161471643803	3	0.100341895238284	3	0.00766229880186425	NA	NA	SegRatio=0.52,AbsMeanSigma=1.78,pvalue=1.53560678950959e-15,pvalueTTest=0.234627726618454,Adjusted:byPvalueTTestRatio;
chr13	28588520	28588627	FLT3	FLT300003	0.461271817807817	2	0.515161471643803	3	0.100341895238284	3	0.00766229880186425	NA	NA	SegRatio=0.52,AbsMeanSigma=1.78,pvalue=1.53560678950959e-15,pvalueTTest=0.234627726618454,Adjusted:byPvalueTTestRatio;
chr13	28588605	28588720	FLT3	FLT300004	0.352931244600039	2	0.515161471643803	3	0.100341895238284	3	0.00766229880186425	NA	NA	SegRatio=0.52,AbsMeanSigma=1.78,pvalue=1.53560678950959e-15,pvalueTTest=0.234627726618454,Adjusted:byPvalueTTestRatio;
chr13	28589249	28589351	FLT3	FLT300005	-0.299443392555704	2	0.515161471643803	3	0.100341895238284	3	0.00766229880186425	NA	NA	SegRatio=0.52,AbsMeanSigma=1.78,pvalue=1.53560678950959e-15,pvalueTTest=0.234627726618454,Adjusted:byPvalueTTestRatio;
chr13	28589352	28589468	FLT3	FLT300006	0.435040954761271	2	0.515161471643803	3	0.100341895238284	3	0.00766229880186425	NA	NA	SegRatio=0.52,AbsMeanSigma=1.78,pvalue=1.53560678950959e-15,pvalueTTest=0.234627726618454,Adjusted:byPvalueTTestRatio;
chr13	28589688	28589786	FLT3	FLT300007	0.391266930935795	2	0.515161471643803	3	0.100341895238284	3	0.00766229880186425	NA	NA	SegRatio=0.52,AbsMeanSigma=1.78,pvalue=1.53560678950959e-15,pvalueTTest=0.234627726618454,Adjusted:byPvalueTTestRatio;
chr13	28589746	28589849	FLT3	FLT300008	0.515161471643803	2	0.515161471643803	3	0.100341895238284	3	0.00766229880186425	NA	NA	SegRatio=0.52,AbsMeanSigma=1.78,pvalue=1.53560678950959e-15,pvalueTTest=0.234627726618454,Adjusted:byPvalueTTestRatio;
chr13	28589834	28589947	FLT3	FLT300009	0.506085416332578	2	0.515161471643803	3	0.100341895238284	3	0.00766229880186425	NA	NA	SegRatio=0.52,AbsMeanSigma=1.78,pvalue=1.53560678950959e-15,pvalueTTest=0.234627726618454,Adjusted:byPvalueTTestRatio;
chr13	28592558	28592664	FLT3	FLT300010	0.471805965779154	2	0.515161471643803	3	0.100341895238284	3	0.00766229880186425	NA	NA	SegRatio=0.52,AbsMeanSigma=1.78,pvalue=1.53560678950959e-15,pvalueTTest=0.234627726618454,Adjusted:byPvalueTTestRatio;
chr13	28592603	28592716	FLT3	FLT300011	0.413962005030461	2	0.515161471643803	3	0.100341895238284	3	0.00766229880186425	NA	NA	SegRatio=0.52,AbsMeanSigma=1.78,pvalue=1.53560678950959e-15,pvalueTTest=0.234627726618454,Adjusted:byPvalueTTestRatio;
chr13	28592681	28592794	FLT3	FLT300012	NA	2	0.515161471643803	3	0.100341895238284	3	0.00766229880186425	NA	NA	SegRatio=0.52,AbsMeanSigma=1.78,pvalue=1.53560678950959e-15,pvalueTTest=0.234627726618454,Adjusted:byPvalueTTestRatio;
chr13	28597408	28597520	FLT3	FLT300013	-2.72130024359467	2	0.515161471643803	3	0.100341895238284	3	0.00766229880186425	q-value=0.000162185993180887, copies=0	NA	SegRatio=0.52,AbsMeanSigma=1.78,pvalue=1.53560678950959e-15,pvalueTTest=0.234627726618454,Adjusted:byPvalueTTestRatio;
chr13	28597508	28597621	FLT3	FLT300014	0.559280444492855	2	0.515161471643803	3	0.100341895238284	3	0.00766229880186425	NA	NA	SegRatio=0.52,AbsMeanSigma=1.78,pvalue=1.53560678950959e-15,pvalueTTest=0.234627726618454,Adjusted:byPvalueTTestRatio;
chr13	28597579	28597690	FLT3	FLT300015	0.568539346580544	2	0.515161471643803	3	0.100341895238284	3	0.00766229880186425	NA	NA	SegRatio=0.52,AbsMeanSigma=1.78,pvalue=1.53560678950959e-15,pvalueTTest=0.234627726618454,Adjusted:byPvalueTTestRatio;
chr13	28598957	28599066	FLT3	FLT300016	0.579765942366094	2	0.515161471643803	3	0.100341895238284	3	0.00766229880186425	NA	NA	SegRatio=0.52,AbsMeanSigma=1.78,pvalue=1.53560678950959e-15,pvalueTTest=0.234627726618454,Adjusted:byPvalueTTestRatio;
chr13	28599059	28599161	FLT3	FLT300017	NA	2	0.515161471643803	3	0.100341895238284	3	0.00766229880186425	NA	NA	SegRatio=0.52,AbsMeanSigma=1.78,pvalue=1.53560678950959e-15,pvalueTTest=0.234627726618454,Adjusted:byPvalueTTestRatio;
chr13	28601189	28601284	FLT3	FLT300018	0.581737423778713	2	0.515161471643803	3	0.100341895238284	3	0.00766229880186425	NA	NA	SegRatio=0.52,AbsMeanSigma=1.78,pvalue=1.53560678950959e-15,pvalueTTest=0.234627726618454,Adjusted:byPvalueTTestRatio;
chr13	28601234	28601330	FLT3	FLT300019	0.661997578778823	2	0.515161471643803	3	0.100341895238284	3	0.00766229880186425	NA	NA	SegRatio=0.52,AbsMeanSigma=1.78,pvalue=1.53560678950959e-15,pvalueTTest=0.234627726618454,Adjusted:byPvalueTTestRatio;
chr13	28601303	28601415	FLT3	FLT300020	-2.63460332643866	3	0.388890037148263	3	0.100341895238284	3	0.00766229880186425	q-value=2.79523941399024e-91, copies=0	NA	SegRatio=0.39,AbsMeanSigma=2.16,pvalue=1.77510867142141e-40,pvalueTTest=0.00611634639272981,
chr13	28602272	28602387	FLT3	FLT300021	0.321987273911812	3	0.388890037148263	3	0.100341895238284	3	0.00766229880186425	NA	NA	SegRatio=0.39,AbsMeanSigma=2.16,pvalue=1.77510867142141e-40,pvalueTTest=0.00611634639272981,
chr13	28602387	28602502	FLT3	FLT300022	0.635940351848505	3	0.388890037148263	3	0.100341895238284	3	0.00766229880186425	NA	NA	SegRatio=0.39,AbsMeanSigma=2.16,pvalue=1.77510867142141e-40,pvalueTTest=0.00611634639272981,
chr13	28607929	28608040	FLT3	FLT300023	0.0996190781408483	3	0.388890037148263	3	0.100341895238284	3	0.00766229880186425	NA	NA	SegRatio=0.39,AbsMeanSigma=2.16,pvalue=1.77510867142141e-40,pvalueTTest=0.00611634639272981,
chr13	28608020	28608134	FLT3	FLT300024	0.436505717534678	3	0.388890037148263	3	0.100341895238284	3	0.00766229880186425	NA	NA	SegRatio=0.39,AbsMeanSigma=2.16,pvalue=1.77510867142141e-40,pvalueTTest=0.00611634639272981,
chr13	28608091	28608201	FLT3	FLT300025	0.259597421106355	3	0.388890037148263	3	0.100341895238284	3	0.00766229880186425	NA	NA	SegRatio=0.39,AbsMeanSigma=2.16,pvalue=1.77510867142141e-40,pvalueTTest=0.00611634639272981,
chr13	28608198	28608314	FLT3	FLT300026	NA	3	0.388890037148263	3	0.100341895238284	3	0.00766229880186425	NA	NA	SegRatio=0.39,AbsMeanSigma=2.16,pvalue=1.77510867142141e-40,pvalueTTest=0.00611634639272981,
chr13	28608264	28608370	FLT3	FLT300027	0.602785670548367	3	0.388890037148263	3	0.100341895238284	3	0.00766229880186425	NA	NA	SegRatio=0.39,AbsMeanSigma=2.16,pvalue=1.77510867142141e-40,pvalueTTest=0.00611634639272981,
chr13	28608395	28608508	FLT3	FLT300028	0.56432497214708	3	0.388890037148263	3	0.100341895238284	3	0.00766229880186425	NA	NA	SegRatio=0.39,AbsMeanSigma=2.16,pvalue=1.77510867142141e-40,pvalueTTest=0.00611634639272981,
chr13	28608509	28608621	FLT3	FLT300029	0.472597749638995	3	0.388890037148263	3	0.100341895238284	3	0.00766229880186425	NA	NA	SegRatio=0.39,AbsMeanSigma=2.16,pvalue=1.77510867142141e-40,pvalueTTest=0.00611634639272981,
chr13	28609572	28609690	FLT3	FLT300030	0.305997551179749	3	0.388890037148263	3	0.100341895238284	3	0.00766229880186425	NA	NA	SegRatio=0.39,AbsMeanSigma=2.16,pvalue=1.77510867142141e-40,pvalueTTest=0.00611634639272981,
chr13	28609664	28609763	FLT3	FLT300031	0.35978483910442	3	0.388890037148263	3	0.100341895238284	3	0.00766229880186425	NA	NA	SegRatio=0.39,AbsMeanSigma=2.16,pvalue=1.77510867142141e-40,pvalueTTest=0.00611634639272981,
chr13	28609757	28609871	FLT3	FLT300032	0.360844851568314	3	0.388890037148263	3	0.100341895238284	3	0.00766229880186425	NA	NA	SegRatio=0.39,AbsMeanSigma=2.16,pvalue=1.77510867142141e-40,pvalueTTest=0.00611634639272981,
chr13	28610026	28610117	FLT3	FLT300033	0.497340814041645	3	0.388890037148263	3	0.100341895238284	3	0.00766229880186425	NA	NA	SegRatio=0.39,AbsMeanSigma=2.16,pvalue=1.77510867142141e-40,pvalueTTest=0.00611634639272981,
chr13	28610083	28610197	FLT3	FLT300034	0.31453694346604	3	0.388890037148263	3	0.100341895238284	3	0.00766229880186425	NA	NA	SegRatio=0.39,AbsMeanSigma=2.16,pvalue=1.77510867142141e-40,pvalueTTest=0.00611634639272981,
chr13	28610140	28610242	FLT3	FLT300035	0.450691244568994	3	0.388890037148263	3	0.100341895238284	3	0.00766229880186425	NA	NA	SegRatio=0.39,AbsMeanSigma=2.16,pvalue=1.77510867142141e-40,pvalueTTest=0.00611634639272981,
chr13	28611241	28611355	FLT3	FLT300036	NA	3	0.388890037148263	3	0.100341895238284	3	0.00766229880186425	NA	NA	SegRatio=0.39,AbsMeanSigma=2.16,pvalue=1.77510867142141e-40,pvalueTTest=0.00611634639272981,
chr13	28611345	28611461	FLT3	FLT300037	0.612302983624618	3	0.388890037148263	3	0.100341895238284	3	0.00766229880186425	NA	NA	SegRatio=0.39,AbsMeanSigma=2.16,pvalue=1.77510867142141e-40,pvalueTTest=0.00611634639272981,
chr13	28622375	28622476	FLT3	FLT300038	0.460375918887321	3	0.388890037148263	3	0.100341895238284	3	0.00766229880186425	NA	NA	SegRatio=0.39,AbsMeanSigma=2.16,pvalue=1.77510867142141e-40,pvalueTTest=0.00611634639272981,
chr13	28622434	28622545	FLT3	FLT300039	0.588854239120781	3	0.388890037148263	3	0.100341895238284	3	0.00766229880186425	NA	NA	SegRatio=0.39,AbsMeanSigma=2.16,pvalue=1.77510867142141e-40,pvalueTTest=0.00611634639272981,
chr13	28622545	28622653	FLT3	FLT300040	NA	3	0.388890037148263	3	0.100341895238284	3	0.00766229880186425	NA	NA	SegRatio=0.39,AbsMeanSigma=2.16,pvalue=1.77510867142141e-40,pvalueTTest=0.00611634639272981,
chr13	28623471	28623586	FLT3	FLT300041	0.445183600580517	3	0.388890037148263	3	0.100341895238284	3	0.00766229880186425	NA	NA	SegRatio=0.39,AbsMeanSigma=2.16,pvalue=1.77510867142141e-40,pvalueTTest=0.00611634639272981,
chr13	28623554	28623666	FLT3	FLT300042	0.325841208844334	3	0.388890037148263	3	0.100341895238284	3	0.00766229880186425	NA	NA	SegRatio=0.39,AbsMeanSigma=2.16,pvalue=1.77510867142141e-40,pvalueTTest=0.00611634639272981,
chr13	28623658	28623766	FLT3	FLT300043	-0.406927627644878	3	0.388890037148263	3	0.100341895238284	3	0.00766229880186425	NA	NA	SegRatio=0.39,AbsMeanSigma=2.16,pvalue=1.77510867142141e-40,pvalueTTest=0.00611634639272981,
chr13	28623725	28623837	FLT3	FLT300044	0.398865190086625	3	0.388890037148263	3	0.100341895238284	3	0.00766229880186425	NA	NA	SegRatio=0.39,AbsMeanSigma=2.16,pvalue=1.77510867142141e-40,pvalueTTest=0.00611634639272981,
chr13	28623778	28623885	FLT3	FLT300045	0.255438113656646	3	0.388890037148263	3	0.100341895238284	3	0.00766229880186425	NA	NA	SegRatio=0.39,AbsMeanSigma=2.16,pvalue=1.77510867142141e-40,pvalueTTest=0.00611634639272981,
chr13	28623872	28623984	FLT3	FLT300046	0.388935698737511	3	0.388890037148263	3	0.100341895238284	3	0.00766229880186425	NA	NA	SegRatio=0.39,AbsMeanSigma=2.16,pvalue=1.77510867142141e-40,pvalueTTest=0.00611634639272981,
chr13	28624162	28624280	FLT3	FLT300047	0.499285749185045	3	0.388890037148263	3	0.100341895238284	3	0.00766229880186425	NA	NA	SegRatio=0.39,AbsMeanSigma=2.16,pvalue=1.77510867142141e-40,pvalueTTest=0.00611634639272981,
chr13	28624271	28624378	FLT3	FLT300048	0.512107071811639	3	0.388890037148263	3	0.100341895238284	3	0.00766229880186425	NA	NA	SegRatio=0.39,AbsMeanSigma=2.16,pvalue=1.77510867142141e-40,pvalueTTest=0.00611634639272981,
chr13	28626621	28626735	FLT3	FLT300049	0.169594300124579	3	0.388890037148263	3	0.100341895238284	3	0.00766229880186425	NA	NA	SegRatio=0.39,AbsMeanSigma=2.16,pvalue=1.77510867142141e-40,pvalueTTest=0.00611634639272981,
chr13	28626687	28626801	FLT3	FLT300050	0.357453837856515	3	0.388890037148263	3	0.100341895238284	3	0.00766229880186425	NA	NA	SegRatio=0.39,AbsMeanSigma=2.16,pvalue=1.77510867142141e-40,pvalueTTest=0.00611634639272981,
chr13	28626751	28626885	FLT3	FLT300051	0.175720364858715	3	0.388890037148263	3	0.100341895238284	3	0.00766229880186425	NA	NA	SegRatio=0.39,AbsMeanSigma=2.16,pvalue=1.77510867142141e-40,pvalueTTest=0.00611634639272981,
chr13	28631457	28631571	FLT3	FLT300052	0.351352145317375	3	0.388890037148263	3	0.100341895238284	3	0.00766229880186425	NA	NA	SegRatio=0.39,AbsMeanSigma=2.16,pvalue=1.77510867142141e-40,pvalueTTest=0.00611634639272981,
chr13	28631564	28631679	FLT3	FLT300053	0.388890037148263	3	0.388890037148263	3	0.100341895238284	3	0.00766229880186425	NA	NA	SegRatio=0.39,AbsMeanSigma=2.16,pvalue=1.77510867142141e-40,pvalueTTest=0.00611634639272981,
chr13	28635949	28636060	FLT3	FLT300054	NA	3	0.388890037148263	3	0.100341895238284	3	0.00766229880186425	NA	NA	SegRatio=0.39,AbsMeanSigma=2.16,pvalue=1.77510867142141e-40,pvalueTTest=0.00611634639272981,
chr13	28635999	28636111	FLT3	FLT300055	0.340265956622193	3	0.388890037148263	3	0.100341895238284	3	0.00766229880186425	NA	NA	SegRatio=0.39,AbsMeanSigma=2.16,pvalue=1.77510867142141e-40,pvalueTTest=0.00611634639272981,
chr13	28636107	28636209	FLT3	FLT300056	0.556858605077566	3	0.388890037148263	3	0.100341895238284	3	0.00766229880186425	NA	NA	SegRatio=0.39,AbsMeanSigma=2.16,pvalue=1.77510867142141e-40,pvalueTTest=0.00611634639272981,
chr13	28636153	28636267	FLT3	FLT300057	0.351401341624263	3	0.388890037148263	3	0.100341895238284	3	0.00766229880186425	NA	NA	SegRatio=0.39,AbsMeanSigma=2.16,pvalue=1.77510867142141e-40,pvalueTTest=0.00611634639272981,
chr13	28644580	28644689	FLT3	FLT300058	-2.14350815164442	2	0.397963203746204	3	0.100341895238284	3	0.00766229880186425	q-value=2.67250184720996e-21, copies=0	NA	SegRatio=0.4,AbsMeanSigma=4.88,pvalue=2.66358832957034e-43,pvalueTTest=0.309002027932414,Adjusted:byPvalueTTestRatio;
chr13	28644680	28644812	FLT3	FLT300059	-3.47905162516026	2	0.397963203746204	3	0.100341895238284	3	0.00766229880186425	q-value=2.05034991700222e-54, copies=0	NA	SegRatio=0.4,AbsMeanSigma=4.88,pvalue=2.66358832957034e-43,pvalueTTest=0.309002027932414,Adjusted:byPvalueTTestRatio;
chr13	48881353	48881457	RB1	RB100001	NA	2	0.397963203746204	2	0.458913757452933	2	0.502077264914876	NA	NA	SegRatio=0.4,AbsMeanSigma=4.88,pvalue=2.66358832957034e-43,pvalueTTest=0.309002027932414,Adjusted:byPvalueTTestRatio;
chr13	48881426	48881526	RB1	RB100002	0.848382269300296	2	0.397963203746204	2	0.458913757452933	2	0.502077264914876	q-value=0.0053820769191229, copies=4.5	NA	SegRatio=0.4,AbsMeanSigma=4.88,pvalue=2.66358832957034e-43,pvalueTTest=0.309002027932414,Adjusted:byPvalueTTestRatio;
chr13	48881526	48881660	RB1	RB100003	NA	2	0.397963203746204	2	0.458913757452933	2	0.502077264914876	NA	NA	SegRatio=0.4,AbsMeanSigma=4.88,pvalue=2.66358832957034e-43,pvalueTTest=0.309002027932414,Adjusted:byPvalueTTestRatio;
chr13	48916644	48916755	RB1	RB100004	NA	2	0.397963203746204	2	0.458913757452933	2	0.502077264914876	NA	NA	SegRatio=0.4,AbsMeanSigma=4.88,pvalue=2.66358832957034e-43,pvalueTTest=0.309002027932414,Adjusted:byPvalueTTestRatio;
chr13	48916748	48916858	RB1	RB100005	0.397963203746204	2	0.397963203746204	2	0.458913757452933	2	0.502077264914876	NA	NA	SegRatio=0.4,AbsMeanSigma=4.88,pvalue=2.66358832957034e-43,pvalueTTest=0.309002027932414,Adjusted:byPvalueTTestRatio;
chr13	48916814	48916924	RB1	RB100006	-1.74518452203797	2	-1.74518452203797	2	0.458913757452933	2	0.502077264914876	NA	NA	SegRatio=-1.75,AbsMeanSigma=7.89,pvalue=1.73138619890388e-42,pvalueTTest=0.0454566583233575,Adjusted:byPvalueTTestRatio;
chr13	48919168	48919279	RB1	RB100007	NA	2	-1.74518452203797	2	0.458913757452933	2	0.502077264914876	NA	NA	SegRatio=-1.75,AbsMeanSigma=7.89,pvalue=1.73138619890388e-42,pvalueTTest=0.0454566583233575,Adjusted:byPvalueTTestRatio;
chr13	48919275	48919385	RB1	RB100008	-1.9579671661332	2	-1.74518452203797	2	0.458913757452933	2	0.502077264914876	NA	NA	SegRatio=-1.75,AbsMeanSigma=7.89,pvalue=1.73138619890388e-42,pvalueTTest=0.0454566583233575,Adjusted:byPvalueTTestRatio;
chr13	48921971	48922085	RB1	RB100009	NA	2	0.535911818927056	2	0.458913757452933	2	0.502077264914876	NA	NA	SegRatio=0.54,AbsMeanSigma=4.04,pvalue=1.55403841013978e-19,pvalueTTest=1,Adjusted:byPvalueTTestRatio;
chr13	48923051	48923120	RB1	RB100010	NA	2	0.535911818927056	2	0.458913757452933	2	0.502077264914876	NA	NA	SegRatio=0.54,AbsMeanSigma=4.04,pvalue=1.55403841013978e-19,pvalueTTest=1,Adjusted:byPvalueTTestRatio;
chr13	48923120	48923208	RB1	RB100011	NA	2	0.535911818927056	2	0.458913757452933	2	0.502077264914876	NA	NA	SegRatio=0.54,AbsMeanSigma=4.04,pvalue=1.55403841013978e-19,pvalueTTest=1,Adjusted:byPvalueTTestRatio;
chr13	48934113	48934226	RB1	RB100012	NA	2	0.535911818927056	2	0.458913757452933	2	0.502077264914876	NA	NA	SegRatio=0.54,AbsMeanSigma=4.04,pvalue=1.55403841013978e-19,pvalueTTest=1,Adjusted:byPvalueTTestRatio;
chr13	48934217	48934331	RB1	RB100013	0.535911818927056	2	0.535911818927056	2	0.458913757452933	2	0.502077264914876	NA	NA	SegRatio=0.54,AbsMeanSigma=4.04,pvalue=1.55403841013978e-19,pvalueTTest=1,Adjusted:byPvalueTTestRatio;
chr13	48936988	48937053	RB1	RB100014	NA	2	-0.518304366116782	2	0.458913757452933	2	0.502077264914876	NA	NA	SegRatio=-0.52,AbsMeanSigma=3.77,pvalue=1.95248922699976e-23,pvalueTTest=0.0624540029356383,Adjusted:byPvalueTTestRatio;
chr13	48938984	48939094	RB1	RB100015	NA	2	-0.518304366116782	2	0.458913757452933	2	0.502077264914876	NA	NA	SegRatio=-0.52,AbsMeanSigma=3.77,pvalue=1.95248922699976e-23,pvalueTTest=0.0624540029356383,Adjusted:byPvalueTTestRatio;
chr13	48939082	48939153	RB1	RB100016	NA	2	-0.518304366116782	2	0.458913757452933	2	0.502077264914876	NA	NA	SegRatio=-0.52,AbsMeanSigma=3.77,pvalue=1.95248922699976e-23,pvalueTTest=0.0624540029356383,Adjusted:byPvalueTTestRatio;
chr13	48941589	48941699	RB1	RB100017	-1.17690849084227	2	-0.518304366116782	2	0.458913757452933	2	0.502077264914876	NA	NA	SegRatio=-0.52,AbsMeanSigma=3.77,pvalue=1.95248922699976e-23,pvalueTTest=0.0624540029356383,Adjusted:byPvalueTTestRatio;
chr13	48941660	48941749	RB1	RB100018	NA	2	-0.518304366116782	2	0.458913757452933	2	0.502077264914876	NA	NA	SegRatio=-0.52,AbsMeanSigma=3.77,pvalue=1.95248922699976e-23,pvalueTTest=0.0624540029356383,Adjusted:byPvalueTTestRatio;
chr13	48942623	48942731	RB1	RB100019	-0.518304366116782	2	-0.518304366116782	2	0.458913757452933	2	0.502077264914876	NA	NA	SegRatio=-0.52,AbsMeanSigma=3.77,pvalue=1.95248922699976e-23,pvalueTTest=0.0624540029356383,Adjusted:byPvalueTTestRatio;
chr13	48942689	48942800	RB1	RB100020	-1.85698031130577	2	0.00689209632659837	2	0.458913757452933	2	0.502077264914876	q-value=2.86933721171517e-06, copies=0.5	NA	SegRatio=0.01,AbsMeanSigma=5.26,pvalue=6.01212244509562e-32,pvalueTTest=0.231528996613459,
chr13	48947516	48947607	RB1	RB100021	NA	2	0.00689209632659837	2	0.458913757452933	2	0.502077264914876	NA	NA	SegRatio=0.01,AbsMeanSigma=5.26,pvalue=6.01212244509562e-32,pvalueTTest=0.231528996613459,
chr13	48947551	48947655	RB1	RB100022	NA	2	0.00689209632659837	2	0.458913757452933	2	0.502077264914876	NA	NA	SegRatio=0.01,AbsMeanSigma=5.26,pvalue=6.01212244509562e-32,pvalueTTest=0.231528996613459,
chr13	48951024	48951128	RB1	RB100023	-1.29361692047119	2	0.00689209632659837	2	0.458913757452933	2	0.502077264914876	q-value=4.42821058101597e-25, copies=0.5	NA	SegRatio=0.01,AbsMeanSigma=5.26,pvalue=6.01212244509562e-32,pvalueTTest=0.231528996613459,
chr13	48951107	48951218	RB1	RB100024	0.00689209632659837	2	0.20394716113411	2	0.458913757452933	2	0.502077264914876	NA	NA	SegRatio=0.2,AbsMeanSigma=2.11,pvalue=0.000253829448906785,pvalueTTest=0.489107190066737,Adjusted:byPvalueTTestRatio;
chr13	48953704	48953767	RB1	RB100025	NA	2	0.20394716113411	2	0.458913757452933	2	0.502077264914876	NA	NA	SegRatio=0.2,AbsMeanSigma=2.11,pvalue=0.000253829448906785,pvalueTTest=0.489107190066737,Adjusted:byPvalueTTestRatio;
chr13	48953761	48953879	RB1	RB100026	0.450686488657535	2	0.20394716113411	2	0.458913757452933	2	0.502077264914876	NA	NA	SegRatio=0.2,AbsMeanSigma=2.11,pvalue=0.000253829448906785,pvalueTTest=0.489107190066737,Adjusted:byPvalueTTestRatio;
chr13	48954199	48954298	RB1	RB100027	NA	2	-1.82560448596442	2	0.458913757452933	2	0.502077264914876	NA	NA	SegRatio=-1.83,AbsMeanSigma=12.71,pvalue=3.17518177107383e-72,pvalueTTest=1,Adjusted:byPvalueTTestRatio;
chr13	48954316	48954409	RB1	RB100028	-1.82560448596442	2	-1.82560448596442	2	0.458913757452933	2	0.502077264914876	NA	NA	SegRatio=-1.83,AbsMeanSigma=12.71,pvalue=3.17518177107383e-72,pvalueTTest=1,Adjusted:byPvalueTTestRatio;
chr13	48955309	48955421	RB1	RB100029	NA	2	0.48823977789919	2	0.458913757452933	2	0.502077264914876	NA	NA	SegRatio=0.49,AbsMeanSigma=2.17,pvalue=6.92218187634171e-11,pvalueTTest=0.150161925588338,Adjusted:byPvalueTTestRatio;
chr13	48955422	48955539	RB1	RB100030	0.48823977789919	2	0.48823977789919	2	0.458913757452933	2	0.502077264914876	NA	NA	SegRatio=0.49,AbsMeanSigma=2.17,pvalue=6.92218187634171e-11,pvalueTTest=0.150161925588338,Adjusted:byPvalueTTestRatio;
chr13	48955540	48955641	RB1	RB100031	-0.590998210059318	2	0.48823977789919	2	0.458913757452933	2	0.502077264914876	q-value=0.000128988992959912, copies=1	NA	SegRatio=0.49,AbsMeanSigma=2.17,pvalue=6.92218187634171e-11,pvalueTTest=0.150161925588338,Adjusted:byPvalueTTestRatio;
chr13	49027104	49027215	RB1	RB100032	0.0944398977944119	2	0.48823977789919	2	0.458913757452933	2	0.502077264914876	NA	NA	SegRatio=0.49,AbsMeanSigma=2.17,pvalue=6.92218187634171e-11,pvalueTTest=0.150161925588338,Adjusted:byPvalueTTestRatio;
chr13	49027215	49027325	RB1	RB100033	NA	2	0.48823977789919	2	0.458913757452933	2	0.502077264914876	NA	NA	SegRatio=0.49,AbsMeanSigma=2.17,pvalue=6.92218187634171e-11,pvalueTTest=0.150161925588338,Adjusted:byPvalueTTestRatio;
chr13	49030305	49030413	RB1	RB100034	0.543798228588766	2	0.48823977789919	2	0.458913757452933	2	0.502077264914876	NA	NA	SegRatio=0.49,AbsMeanSigma=2.17,pvalue=6.92218187634171e-11,pvalueTTest=0.150161925588338,Adjusted:byPvalueTTestRatio;
chr13	49030405	49030521	RB1	RB100035	0.357620075309369	2	0.48823977789919	2	0.458913757452933	2	0.502077264914876	NA	NA	SegRatio=0.49,AbsMeanSigma=2.17,pvalue=6.92218187634171e-11,pvalueTTest=0.150161925588338,Adjusted:byPvalueTTestRatio;
chr13	49033760	49033866	RB1	RB100036	0.172396341571421	2	0.48823977789919	2	0.458913757452933	2	0.502077264914876	NA	NA	SegRatio=0.49,AbsMeanSigma=2.17,pvalue=6.92218187634171e-11,pvalueTTest=0.150161925588338,Adjusted:byPvalueTTestRatio;
chr13	49033862	49033996	RB1	RB100037.RB100038	0.534871893999658	2	0.48823977789919	2	0.458913757452933	2	0.502077264914876	NA	NA	SegRatio=0.49,AbsMeanSigma=2.17,pvalue=6.92218187634171e-11,pvalueTTest=0.150161925588338,Adjusted:byPvalueTTestRatio;
chr13	49037888	49037965	RB1	RB100039	-2.22815858795915	2	0.386469915853257	2	0.458913757452933	2	0.502077264914876	q-value=3.87087725718202e-10, copies=0	NA	SegRatio=0.39,AbsMeanSigma=1.35,pvalue=2.95250163673733e-06,pvalueTTest=0.373062025368724,Adjusted:byPvalueTTestRatio;
chr13	49037949	49038058	RB1	RB100040	NA	2	0.386469915853257	2	0.458913757452933	2	0.502077264914876	NA	NA	SegRatio=0.39,AbsMeanSigma=1.35,pvalue=2.95250163673733e-06,pvalueTTest=0.373062025368724,Adjusted:byPvalueTTestRatio;
chr13	49039140	49039249	RB1	RB100041	0.386469915853257	2	0.386469915853257	2	0.458913757452933	2	0.502077264914876	NA	NA	SegRatio=0.39,AbsMeanSigma=1.35,pvalue=2.95250163673733e-06,pvalueTTest=0.373062025368724,Adjusted:byPvalueTTestRatio;
chr13	49039242	49039359	RB1	RB100042	NA	2	0.386469915853257	2	0.458913757452933	2	0.502077264914876	NA	NA	SegRatio=0.39,AbsMeanSigma=1.35,pvalue=2.95250163673733e-06,pvalueTTest=0.373062025368724,Adjusted:byPvalueTTestRatio;
chr13	49039300	49039413	RB1	RB100043	0.318207945480552	2	0.386469915853257	2	0.458913757452933	2	0.502077264914876	NA	NA	SegRatio=0.39,AbsMeanSigma=1.35,pvalue=2.95250163673733e-06,pvalueTTest=0.373062025368724,Adjusted:byPvalueTTestRatio;
chr13	49039374	49039488	RB1	RB100044	0.497309831541304	2	0.386469915853257	2	0.458913757452933	2	0.502077264914876	NA	NA	SegRatio=0.39,AbsMeanSigma=1.35,pvalue=2.95250163673733e-06,pvalueTTest=0.373062025368724,Adjusted:byPvalueTTestRatio;
chr13	49039484	49039598	RB1	RB100045	-0.394953590922958	2	0.386469915853257	2	0.458913757452933	2	0.502077264914876	NA	NA	SegRatio=0.39,AbsMeanSigma=1.35,pvalue=2.95250163673733e-06,pvalueTTest=0.373062025368724,Adjusted:byPvalueTTestRatio;
chr13	49047405	49047518	RB1	RB100046	NA	2	0.386469915853257	2	0.458913757452933	2	0.502077264914876	NA	NA	SegRatio=0.39,AbsMeanSigma=1.35,pvalue=2.95250163673733e-06,pvalueTTest=0.373062025368724,Adjusted:byPvalueTTestRatio;
chr13	49047518	49047631	RB1	RB100047	NA	2	0.386469915853257	2	0.458913757452933	2	0.502077264914876	NA	NA	SegRatio=0.39,AbsMeanSigma=1.35,pvalue=2.95250163673733e-06,pvalueTTest=0.373062025368724,Adjusted:byPvalueTTestRatio;
chr13	49050797	49050912	RB1	RB100048	0.540487709169623	2	0.386469915853257	2	0.458913757452933	2	0.502077264914876	NA	NA	SegRatio=0.39,AbsMeanSigma=1.35,pvalue=2.95250163673733e-06,pvalueTTest=0.373062025368724,Adjusted:byPvalueTTestRatio;
chr13	49050884	49050970	RB1	RB100049	0.372402159919819	2	0.386469915853257	2	0.458913757452933	2	0.502077264914876	NA	NA	SegRatio=0.39,AbsMeanSigma=1.35,pvalue=2.95250163673733e-06,pvalueTTest=0.373062025368724,Adjusted:byPvalueTTestRatio;
chr13	49050970	49051077	RB1	RB100050	0.393218445910903	2	0.386469915853257	2	0.458913757452933	2	0.502077264914876	NA	NA	SegRatio=0.39,AbsMeanSigma=1.35,pvalue=2.95250163673733e-06,pvalueTTest=0.373062025368724,Adjusted:byPvalueTTestRatio;
chr13	49051416	49051509	RB1	RB100051	-2.22012685734966	3	0.429230001999652	2	0.458913757452933	2	0.502077264914876	q-value=1.52052053930462e-53, copies=0	NA	SegRatio=0.43,AbsMeanSigma=2.65,pvalue=2.02690107229025e-119,pvalueTTest=8.49114550057437e-13,
chr13	49051510	49051627	RB1	RB100052	-0.629302719542227	3	0.429230001999652	2	0.458913757452933	2	0.502077264914876	q-value=1.0056550772581e-05, copies=1	NA	SegRatio=0.43,AbsMeanSigma=2.65,pvalue=2.02690107229025e-119,pvalueTTest=8.49114550057437e-13,
chr13	49054100	49054186	RB1	RB100053	0.337141860280774	3	0.429230001999652	2	0.458913757452933	2	0.502077264914876	NA	NA	SegRatio=0.43,AbsMeanSigma=2.65,pvalue=2.02690107229025e-119,pvalueTTest=8.49114550057437e-13,
chr13	49054182	49054294	RB1	RB100054	0.427631277235926	3	0.429230001999652	2	0.458913757452933	2	0.502077264914876	NA	NA	SegRatio=0.43,AbsMeanSigma=2.65,pvalue=2.02690107229025e-119,pvalueTTest=8.49114550057437e-13,
chr13	52508863	52508971	ATP7B	ATP7B00001	0.430927760697743	3	0.429230001999652	3	5.0163921418306e-30	3	5.0163921418306e-30	NA	NA	SegRatio=0.43,AbsMeanSigma=2.65,pvalue=2.02690107229025e-119,pvalueTTest=8.49114550057437e-13,
chr13	52508949	52509066	ATP7B	ATP7B00002	0.402449019057662	3	0.429230001999652	3	5.0163921418306e-30	3	5.0163921418306e-30	NA	NA	SegRatio=0.43,AbsMeanSigma=2.65,pvalue=2.02690107229025e-119,pvalueTTest=8.49114550057437e-13,
chr13	52509028	52509147	ATP7B	ATP7B00003	0.611978328536935	3	0.429230001999652	3	5.0163921418306e-30	3	5.0163921418306e-30	NA	NA	SegRatio=0.43,AbsMeanSigma=2.65,pvalue=2.02690107229025e-119,pvalueTTest=8.49114550057437e-13,
chr13	52509148	52509263	ATP7B	ATP7B00004	0.427642588951964	3	0.429230001999652	3	5.0163921418306e-30	3	5.0163921418306e-30	NA	NA	SegRatio=0.43,AbsMeanSigma=2.65,pvalue=2.02690107229025e-119,pvalueTTest=8.49114550057437e-13,
chr13	52509708	52509828	ATP7B	ATP7B00005	0.0289012014515126	3	0.429230001999652	3	5.0163921418306e-30	3	5.0163921418306e-30	NA	NA	SegRatio=0.43,AbsMeanSigma=2.65,pvalue=2.02690107229025e-119,pvalueTTest=8.49114550057437e-13,
chr13	52509829	52509925	ATP7B	ATP7B00006	0.358857915100233	3	0.429230001999652	3	5.0163921418306e-30	3	5.0163921418306e-30	NA	NA	SegRatio=0.43,AbsMeanSigma=2.65,pvalue=2.02690107229025e-119,pvalueTTest=8.49114550057437e-13,
chr13	52511311	52511427	ATP7B	ATP7B00007	0.415556975388024	3	0.429230001999652	3	5.0163921418306e-30	3	5.0163921418306e-30	NA	NA	SegRatio=0.43,AbsMeanSigma=2.65,pvalue=2.02690107229025e-119,pvalueTTest=8.49114550057437e-13,
chr13	52511410	52511527	ATP7B	ATP7B00008	0.441268537597994	3	0.429230001999652	3	5.0163921418306e-30	3	5.0163921418306e-30	NA	NA	SegRatio=0.43,AbsMeanSigma=2.65,pvalue=2.02690107229025e-119,pvalueTTest=8.49114550057437e-13,
chr13	52511499	52511605	ATP7B	ATP7B00009	0.562194693110742	3	0.429230001999652	3	5.0163921418306e-30	3	5.0163921418306e-30	NA	NA	SegRatio=0.43,AbsMeanSigma=2.65,pvalue=2.02690107229025e-119,pvalueTTest=8.49114550057437e-13,
chr13	52511618	52511737	ATP7B	ATP7B00010	0.581694960262094	3	0.429230001999652	3	5.0163921418306e-30	3	5.0163921418306e-30	NA	NA	SegRatio=0.43,AbsMeanSigma=2.65,pvalue=2.02690107229025e-119,pvalueTTest=8.49114550057437e-13,
chr13	52511738	52511857	ATP7B	ATP7B00011	0.455756723520623	3	0.429230001999652	3	5.0163921418306e-30	3	5.0163921418306e-30	NA	NA	SegRatio=0.43,AbsMeanSigma=2.65,pvalue=2.02690107229025e-119,pvalueTTest=8.49114550057437e-13,
chr13	52513130	52513228	ATP7B	ATP7B00012	0.215031066513759	3	0.429230001999652	3	5.0163921418306e-30	3	5.0163921418306e-30	NA	NA	SegRatio=0.43,AbsMeanSigma=2.65,pvalue=2.02690107229025e-119,pvalueTTest=8.49114550057437e-13,
chr13	52513205	52513309	ATP7B	ATP7B00013	0.6861826700339	3	0.429230001999652	3	5.0163921418306e-30	3	5.0163921418306e-30	NA	NA	SegRatio=0.43,AbsMeanSigma=2.65,pvalue=2.02690107229025e-119,pvalueTTest=8.49114550057437e-13,
chr13	52513296	52513390	ATP7B	ATP7B00014	0.553358460819366	3	0.429230001999652	3	5.0163921418306e-30	3	5.0163921418306e-30	NA	NA	SegRatio=0.43,AbsMeanSigma=2.65,pvalue=2.02690107229025e-119,pvalueTTest=8.49114550057437e-13,
chr13	52515190	52515287	ATP7B	ATP7B00015	0.232736088898841	3	0.429230001999652	3	5.0163921418306e-30	3	5.0163921418306e-30	NA	NA	SegRatio=0.43,AbsMeanSigma=2.65,pvalue=2.02690107229025e-119,pvalueTTest=8.49114550057437e-13,
chr13	52515216	52515326	ATP7B	ATP7B00016	0.368571567416632	3	0.429230001999652	3	5.0163921418306e-30	3	5.0163921418306e-30	NA	NA	SegRatio=0.43,AbsMeanSigma=2.65,pvalue=2.02690107229025e-119,pvalueTTest=8.49114550057437e-13,
chr13	52515306	52515421	ATP7B	ATP7B00017	0.548843659857478	3	0.429230001999652	3	5.0163921418306e-30	3	5.0163921418306e-30	NA	NA	SegRatio=0.43,AbsMeanSigma=2.65,pvalue=2.02690107229025e-119,pvalueTTest=8.49114550057437e-13,
chr13	52516495	52516613	ATP7B	ATP7B00018	0.526306206208237	3	0.429230001999652	3	5.0163921418306e-30	3	5.0163921418306e-30	NA	NA	SegRatio=0.43,AbsMeanSigma=2.65,pvalue=2.02690107229025e-119,pvalueTTest=8.49114550057437e-13,
chr13	52516560	52516677	ATP7B	ATP7B00019	0.512055911059471	3	0.429230001999652	3	5.0163921418306e-30	3	5.0163921418306e-30	NA	NA	SegRatio=0.43,AbsMeanSigma=2.65,pvalue=2.02690107229025e-119,pvalueTTest=8.49114550057437e-13,
chr13	52516620	52516734	ATP7B	ATP7B00020	0.445969234713441	3	0.429230001999652	3	5.0163921418306e-30	3	5.0163921418306e-30	NA	NA	SegRatio=0.43,AbsMeanSigma=2.65,pvalue=2.02690107229025e-119,pvalueTTest=8.49114550057437e-13,
chr13	52518195	52518316	ATP7B	ATP7B00021	0.424927478428476	3	0.429230001999652	3	5.0163921418306e-30	3	5.0163921418306e-30	NA	NA	SegRatio=0.43,AbsMeanSigma=2.65,pvalue=2.02690107229025e-119,pvalueTTest=8.49114550057437e-13,
chr13	52518271	52518391	ATP7B	ATP7B00022	0.494276659138043	3	0.429230001999652	3	5.0163921418306e-30	3	5.0163921418306e-30	NA	NA	SegRatio=0.43,AbsMeanSigma=2.65,pvalue=2.02690107229025e-119,pvalueTTest=8.49114550057437e-13,
chr13	52518330	52518448	ATP7B	ATP7B00023	0.640223453023175	3	0.429230001999652	3	5.0163921418306e-30	3	5.0163921418306e-30	NA	NA	SegRatio=0.43,AbsMeanSigma=2.65,pvalue=2.02690107229025e-119,pvalueTTest=8.49114550057437e-13,
chr13	52520350	52520448	ATP7B	ATP7B00024	0.342422697376245	3	0.429230001999652	3	5.0163921418306e-30	3	5.0163921418306e-30	NA	NA	SegRatio=0.43,AbsMeanSigma=2.65,pvalue=2.02690107229025e-119,pvalueTTest=8.49114550057437e-13,
chr13	52520433	52520557	ATP7B	ATP7B00025	0.363589988811437	3	0.429230001999652	3	5.0163921418306e-30	3	5.0163921418306e-30	NA	NA	SegRatio=0.43,AbsMeanSigma=2.65,pvalue=2.02690107229025e-119,pvalueTTest=8.49114550057437e-13,
chr13	52520470	52520592	ATP7B	ATP7B00026	0.431605798076873	3	0.429230001999652	3	5.0163921418306e-30	3	5.0163921418306e-30	NA	NA	SegRatio=0.43,AbsMeanSigma=2.65,pvalue=2.02690107229025e-119,pvalueTTest=8.49114550057437e-13,
chr13	52520568	52520676	ATP7B	ATP7B00027	0.43840579767012	3	0.429230001999652	3	5.0163921418306e-30	3	5.0163921418306e-30	NA	NA	SegRatio=0.43,AbsMeanSigma=2.65,pvalue=2.02690107229025e-119,pvalueTTest=8.49114550057437e-13,
chr13	52523774	52523886	ATP7B	ATP7B00028	0.484001626410525	3	0.429230001999652	3	5.0163921418306e-30	3	5.0163921418306e-30	NA	NA	SegRatio=0.43,AbsMeanSigma=2.65,pvalue=2.02690107229025e-119,pvalueTTest=8.49114550057437e-13,
chr13	52523887	52523998	ATP7B	ATP7B00029	0.391402350911982	3	0.429230001999652	3	5.0163921418306e-30	3	5.0163921418306e-30	NA	NA	SegRatio=0.43,AbsMeanSigma=2.65,pvalue=2.02690107229025e-119,pvalueTTest=8.49114550057437e-13,
chr13	52524115	52524226	ATP7B	ATP7B00030	0.408870244357541	3	0.429230001999652	3	5.0163921418306e-30	3	5.0163921418306e-30	NA	NA	SegRatio=0.43,AbsMeanSigma=2.65,pvalue=2.02690107229025e-119,pvalueTTest=8.49114550057437e-13,
chr13	52524157	52524273	ATP7B	ATP7B00031	0.404768981607501	3	0.429230001999652	3	5.0163921418306e-30	3	5.0163921418306e-30	NA	NA	SegRatio=0.43,AbsMeanSigma=2.65,pvalue=2.02690107229025e-119,pvalueTTest=8.49114550057437e-13,
chr13	52524248	52524342	ATP7B	ATP7B00032	0.276328359807538	3	0.429230001999652	3	5.0163921418306e-30	3	5.0163921418306e-30	NA	NA	SegRatio=0.43,AbsMeanSigma=2.65,pvalue=2.02690107229025e-119,pvalueTTest=8.49114550057437e-13,
chr13	52524321	52524432	ATP7B	ATP7B00033	0.429230001999652	3	0.429230001999652	3	5.0163921418306e-30	3	5.0163921418306e-30	NA	NA	SegRatio=0.43,AbsMeanSigma=2.65,pvalue=2.02690107229025e-119,pvalueTTest=8.49114550057437e-13,
chr13	52524422	52524541	ATP7B	ATP7B00034	0.540123879140033	3	0.429230001999652	3	5.0163921418306e-30	3	5.0163921418306e-30	NA	NA	SegRatio=0.43,AbsMeanSigma=2.65,pvalue=2.02690107229025e-119,pvalueTTest=8.49114550057437e-13,
chr13	52524470	52524590	ATP7B	ATP7B00035	0.431862562179601	3	0.429230001999652	3	5.0163921418306e-30	3	5.0163921418306e-30	NA	NA	SegRatio=0.43,AbsMeanSigma=2.65,pvalue=2.02690107229025e-119,pvalueTTest=8.49114550057437e-13,
chr13	52531629	52531740	ATP7B	ATP7B00036	0.447495632318064	3	0.429230001999652	3	5.0163921418306e-30	3	5.0163921418306e-30	NA	NA	SegRatio=0.43,AbsMeanSigma=2.65,pvalue=2.02690107229025e-119,pvalueTTest=8.49114550057437e-13,
chr13	52531713	52531824	ATP7B	ATP7B00037	0.53810647940471	3	0.429230001999652	3	5.0163921418306e-30	3	5.0163921418306e-30	NA	NA	SegRatio=0.43,AbsMeanSigma=2.65,pvalue=2.02690107229025e-119,pvalueTTest=8.49114550057437e-13,
chr13	52532393	52532512	ATP7B	ATP7B00038	0.321559924961349	3	0.429230001999652	3	5.0163921418306e-30	3	5.0163921418306e-30	NA	NA	SegRatio=0.43,AbsMeanSigma=2.65,pvalue=2.02690107229025e-119,pvalueTTest=8.49114550057437e-13,
chr13	52532451	52532556	ATP7B	ATP7B00039	0.588365183541885	3	0.429230001999652	3	5.0163921418306e-30	3	5.0163921418306e-30	NA	NA	SegRatio=0.43,AbsMeanSigma=2.65,pvalue=2.02690107229025e-119,pvalueTTest=8.49114550057437e-13,
chr13	52532524	52532642	ATP7B	ATP7B00040	0.309984750311896	3	0.429230001999652	3	5.0163921418306e-30	3	5.0163921418306e-30	NA	NA	SegRatio=0.43,AbsMeanSigma=2.65,pvalue=2.02690107229025e-119,pvalueTTest=8.49114550057437e-13,
chr13	52532578	52532679	ATP7B	ATP7B00041	0.670865062690305	3	0.429230001999652	3	5.0163921418306e-30	3	5.0163921418306e-30	NA	NA	SegRatio=0.43,AbsMeanSigma=2.65,pvalue=2.02690107229025e-119,pvalueTTest=8.49114550057437e-13,
chr13	52532668	52532784	ATP7B	ATP7B00042	0.261334242166947	3	0.429230001999652	3	5.0163921418306e-30	3	5.0163921418306e-30	NA	NA	SegRatio=0.43,AbsMeanSigma=2.65,pvalue=2.02690107229025e-119,pvalueTTest=8.49114550057437e-13,
chr13	52534209	52534325	ATP7B	ATP7B00043	0.618129296370911	3	0.429230001999652	3	5.0163921418306e-30	3	5.0163921418306e-30	NA	NA	SegRatio=0.43,AbsMeanSigma=2.65,pvalue=2.02690107229025e-119,pvalueTTest=8.49114550057437e-13,
chr13	52534285	52534402	ATP7B	ATP7B00044	0.408287170877242	3	0.429230001999652	3	5.0163921418306e-30	3	5.0163921418306e-30	NA	NA	SegRatio=0.43,AbsMeanSigma=2.65,pvalue=2.02690107229025e-119,pvalueTTest=8.49114550057437e-13,
chr13	52534347	52534464	ATP7B	ATP7B00045	0.498372789742806	3	0.429230001999652	3	5.0163921418306e-30	3	5.0163921418306e-30	NA	NA	SegRatio=0.43,AbsMeanSigma=2.65,pvalue=2.02690107229025e-119,pvalueTTest=8.49114550057437e-13,
chr13	52534453	52534557	ATP7B	ATP7B00046	0.373199179711254	3	0.429230001999652	3	5.0163921418306e-30	3	5.0163921418306e-30	NA	NA	SegRatio=0.43,AbsMeanSigma=2.65,pvalue=2.02690107229025e-119,pvalueTTest=8.49114550057437e-13,
chr13	52535935	52536033	ATP7B	ATP7B00047	0.357802306546711	3	0.429230001999652	3	5.0163921418306e-30	3	5.0163921418306e-30	NA	NA	SegRatio=0.43,AbsMeanSigma=2.65,pvalue=2.02690107229025e-119,pvalueTTest=8.49114550057437e-13,
chr13	52535992	52536094	ATP7B	ATP7B00048	0.697294709478043	3	0.429230001999652	3	5.0163921418306e-30	3	5.0163921418306e-30	NA	NA	SegRatio=0.43,AbsMeanSigma=2.65,pvalue=2.02690107229025e-119,pvalueTTest=8.49114550057437e-13,
chr13	52538898	52539036	ATP7B	ATP7B00049	NA	3	0.429230001999652	3	5.0163921418306e-30	3	5.0163921418306e-30	NA	NA	SegRatio=0.43,AbsMeanSigma=2.65,pvalue=2.02690107229025e-119,pvalueTTest=8.49114550057437e-13,
chr13	52539036	52539154	ATP7B	ATP7B00050	NA	3	0.429230001999652	3	5.0163921418306e-30	3	5.0163921418306e-30	NA	NA	SegRatio=0.43,AbsMeanSigma=2.65,pvalue=2.02690107229025e-119,pvalueTTest=8.49114550057437e-13,
chr13	52539142	52539238	ATP7B	ATP7B00051	0.540338227387479	3	0.429230001999652	3	5.0163921418306e-30	3	5.0163921418306e-30	NA	NA	SegRatio=0.43,AbsMeanSigma=2.65,pvalue=2.02690107229025e-119,pvalueTTest=8.49114550057437e-13,
chr13	52542554	52542672	ATP7B	ATP7B00052	0.826945248761037	3	0.429230001999652	3	5.0163921418306e-30	3	5.0163921418306e-30	NA	NA	SegRatio=0.43,AbsMeanSigma=2.65,pvalue=2.02690107229025e-119,pvalueTTest=8.49114550057437e-13,
chr13	52542655	52542765	ATP7B	ATP7B00053	0.612006296579052	3	0.429230001999652	3	5.0163921418306e-30	3	5.0163921418306e-30	NA	NA	SegRatio=0.43,AbsMeanSigma=2.65,pvalue=2.02690107229025e-119,pvalueTTest=8.49114550057437e-13,
chr13	52544606	52544725	ATP7B	ATP7B00054	0.309437967912133	3	0.429230001999652	3	5.0163921418306e-30	3	5.0163921418306e-30	NA	NA	SegRatio=0.43,AbsMeanSigma=2.65,pvalue=2.02690107229025e-119,pvalueTTest=8.49114550057437e-13,
chr13	52544710	52544823	ATP7B	ATP7B00055	0.375096643624252	3	0.429230001999652	3	5.0163921418306e-30	3	5.0163921418306e-30	NA	NA	SegRatio=0.43,AbsMeanSigma=2.65,pvalue=2.02690107229025e-119,pvalueTTest=8.49114550057437e-13,
chr13	52544821	52544939	ATP7B	ATP7B00056	-0.175377069249634	3	0.429230001999652	3	5.0163921418306e-30	3	5.0163921418306e-30	NA	NA	SegRatio=0.43,AbsMeanSigma=2.65,pvalue=2.02690107229025e-119,pvalueTTest=8.49114550057437e-13,
chr13	52548017	52548111	ATP7B	ATP7B00057	0.453815785873249	3	0.429230001999652	3	5.0163921418306e-30	3	5.0163921418306e-30	NA	NA	SegRatio=0.43,AbsMeanSigma=2.65,pvalue=2.02690107229025e-119,pvalueTTest=8.49114550057437e-13,
chr13	52548094	52548209	ATP7B	ATP7B00058	0.336395949947772	3	0.429230001999652	3	5.0163921418306e-30	3	5.0163921418306e-30	NA	NA	SegRatio=0.43,AbsMeanSigma=2.65,pvalue=2.02690107229025e-119,pvalueTTest=8.49114550057437e-13,
chr13	52548160	52548269	ATP7B	ATP7B00059	0.312757409902725	3	0.429230001999652	3	5.0163921418306e-30	3	5.0163921418306e-30	NA	NA	SegRatio=0.43,AbsMeanSigma=2.65,pvalue=2.02690107229025e-119,pvalueTTest=8.49114550057437e-13,
chr13	52548254	52548366	ATP7B	ATP7B00060	0.332336705317488	3	0.429230001999652	3	5.0163921418306e-30	3	5.0163921418306e-30	NA	NA	SegRatio=0.43,AbsMeanSigma=2.65,pvalue=2.02690107229025e-119,pvalueTTest=8.49114550057437e-13,
chr13	52548342	52548443	ATP7B	ATP7B00061	0.289109427450887	3	0.429230001999652	3	5.0163921418306e-30	3	5.0163921418306e-30	NA	NA	SegRatio=0.43,AbsMeanSigma=2.65,pvalue=2.02690107229025e-119,pvalueTTest=8.49114550057437e-13,
chr13	52548414	52548533	ATP7B	ATP7B00062	0.297177696946998	3	0.429230001999652	3	5.0163921418306e-30	3	5.0163921418306e-30	NA	NA	SegRatio=0.43,AbsMeanSigma=2.65,pvalue=2.02690107229025e-119,pvalueTTest=8.49114550057437e-13,
chr13	52548496	52548606	ATP7B	ATP7B00063	0.318117163140142	3	0.429230001999652	3	5.0163921418306e-30	3	5.0163921418306e-30	NA	NA	SegRatio=0.43,AbsMeanSigma=2.65,pvalue=2.02690107229025e-119,pvalueTTest=8.49114550057437e-13,
chr13	52548557	52548667	ATP7B	ATP7B00064	0.251144474046276	3	0.429230001999652	3	5.0163921418306e-30	3	5.0163921418306e-30	NA	NA	SegRatio=0.43,AbsMeanSigma=2.65,pvalue=2.02690107229025e-119,pvalueTTest=8.49114550057437e-13,
chr13	52548666	52548777	ATP7B	ATP7B00065	0.375398303647644	3	0.429230001999652	3	5.0163921418306e-30	3	5.0163921418306e-30	NA	NA	SegRatio=0.43,AbsMeanSigma=2.65,pvalue=2.02690107229025e-119,pvalueTTest=8.49114550057437e-13,
chr13	52548756	52548872	ATP7B	ATP7B00066	0.355539281931942	3	0.429230001999652	3	5.0163921418306e-30	3	5.0163921418306e-30	NA	NA	SegRatio=0.43,AbsMeanSigma=2.65,pvalue=2.02690107229025e-119,pvalueTTest=8.49114550057437e-13,
chr13	52548852	52548970	ATP7B	ATP7B00067	0.229786011523475	3	0.429230001999652	3	5.0163921418306e-30	3	5.0163921418306e-30	NA	NA	SegRatio=0.43,AbsMeanSigma=2.65,pvalue=2.02690107229025e-119,pvalueTTest=8.49114550057437e-13,
chr13	52548953	52549072	ATP7B	ATP7B00068	0.246544505789529	3	0.429230001999652	3	5.0163921418306e-30	3	5.0163921418306e-30	NA	NA	SegRatio=0.43,AbsMeanSigma=2.65,pvalue=2.02690107229025e-119,pvalueTTest=8.49114550057437e-13,
chr13	52549052	52549160	ATP7B	ATP7B00069	0.49863626923089	3	0.429230001999652	3	5.0163921418306e-30	3	5.0163921418306e-30	NA	NA	SegRatio=0.43,AbsMeanSigma=2.65,pvalue=2.02690107229025e-119,pvalueTTest=8.49114550057437e-13,
chr13	52549127	52549218	ATP7B	ATP7B00070	0.434528313655925	3	0.429230001999652	3	5.0163921418306e-30	3	5.0163921418306e-30	NA	NA	SegRatio=0.43,AbsMeanSigma=2.65,pvalue=2.02690107229025e-119,pvalueTTest=8.49114550057437e-13,
chr13	52549169	52549277	ATP7B	ATP7B00071	0.432703721613746	3	0.429230001999652	3	5.0163921418306e-30	3	5.0163921418306e-30	NA	NA	SegRatio=0.43,AbsMeanSigma=2.65,pvalue=2.02690107229025e-119,pvalueTTest=8.49114550057437e-13,
chr13	52549257	52549369	ATP7B	ATP7B00072	0.53176135928133	3	0.429230001999652	3	5.0163921418306e-30	3	5.0163921418306e-30	NA	NA	SegRatio=0.43,AbsMeanSigma=2.65,pvalue=2.02690107229025e-119,pvalueTTest=8.49114550057437e-13,
chr13	52585380	52585495	ATP7B	ATP7B00073	0.601950282042281	3	0.429230001999652	3	5.0163921418306e-30	3	5.0163921418306e-30	NA	NA	SegRatio=0.43,AbsMeanSigma=2.65,pvalue=2.02690107229025e-119,pvalueTTest=8.49114550057437e-13,
chr16	3293094	3293210	MEFV	MEFV00001	0.225496127000889	2	0.0464208915801251	2	0.00437036119807572	2	0.00437036119807572	NA	NA	SegRatio=0.05,AbsMeanSigma=0.37,pvalue=0.00102939529005708,pvalueTTest=0.00283430635862876,
chr16	3293184	3293298	MEFV	MEFV00002	-0.00363654877831517	2	0.0464208915801251	2	0.00437036119807572	2	0.00437036119807572	NA	NA	SegRatio=0.05,AbsMeanSigma=0.37,pvalue=0.00102939529005708,pvalueTTest=0.00283430635862876,
chr16	3293291	3293409	MEFV	MEFV00003	0.0150486360242615	2	0.0464208915801251	2	0.00437036119807572	2	0.00437036119807572	NA	NA	SegRatio=0.05,AbsMeanSigma=0.37,pvalue=0.00102939529005708,pvalueTTest=0.00283430635862876,
chr16	3293397	3293500	MEFV	MEFV00004	-0.0284979313658765	2	0.0464208915801251	2	0.00437036119807572	2	0.00437036119807572	NA	NA	SegRatio=0.05,AbsMeanSigma=0.37,pvalue=0.00102939529005708,pvalueTTest=0.00283430635862876,
chr16	3293425	3293537	MEFV	MEFV00005	-0.213865995561716	2	0.0464208915801251	2	0.00437036119807572	2	0.00437036119807572	NA	NA	SegRatio=0.05,AbsMeanSigma=0.37,pvalue=0.00102939529005708,pvalueTTest=0.00283430635862876,
chr16	3293512	3293627	MEFV	MEFV00006	0.0706512764882174	2	0.0464208915801251	2	0.00437036119807572	2	0.00437036119807572	NA	NA	SegRatio=0.05,AbsMeanSigma=0.37,pvalue=0.00102939529005708,pvalueTTest=0.00283430635862876,
chr16	3293618	3293736	MEFV	MEFV00007	-0.252610678569903	2	0.0464208915801251	2	0.00437036119807572	2	0.00437036119807572	NA	NA	SegRatio=0.05,AbsMeanSigma=0.37,pvalue=0.00102939529005708,pvalueTTest=0.00283430635862876,
chr16	3293804	3293922	MEFV	MEFV00008	0.143275508242138	2	0.0464208915801251	2	0.00437036119807572	2	0.00437036119807572	NA	NA	SegRatio=0.05,AbsMeanSigma=0.37,pvalue=0.00102939529005708,pvalueTTest=0.00283430635862876,
chr16	3293903	3294015	MEFV	MEFV00009	NA	2	0.0464208915801251	2	0.00437036119807572	2	0.00437036119807572	NA	NA	SegRatio=0.05,AbsMeanSigma=0.37,pvalue=0.00102939529005708,pvalueTTest=0.00283430635862876,
chr16	3293987	3294082	MEFV	MEFV00010	0.0521477992640144	2	0.0464208915801251	2	0.00437036119807572	2	0.00437036119807572	NA	NA	SegRatio=0.05,AbsMeanSigma=0.37,pvalue=0.00102939529005708,pvalueTTest=0.00283430635862876,
chr16	3294079	3294196	MEFV	MEFV00011	-0.0675073391335428	2	0.0464208915801251	2	0.00437036119807572	2	0.00437036119807572	NA	NA	SegRatio=0.05,AbsMeanSigma=0.37,pvalue=0.00102939529005708,pvalueTTest=0.00283430635862876,
chr16	3294201	3294319	MEFV	MEFV00012	NA	2	0.0464208915801251	2	0.00437036119807572	2	0.00437036119807572	NA	NA	SegRatio=0.05,AbsMeanSigma=0.37,pvalue=0.00102939529005708,pvalueTTest=0.00283430635862876,
chr16	3294441	3294557	MEFV	MEFV00013	-0.0396439261595083	2	0.0464208915801251	2	0.00437036119807572	2	0.00437036119807572	NA	NA	SegRatio=0.05,AbsMeanSigma=0.37,pvalue=0.00102939529005708,pvalueTTest=0.00283430635862876,
chr16	3294550	3294663	MEFV	MEFV00014	0.389104110640064	2	0.0464208915801251	2	0.00437036119807572	2	0.00437036119807572	NA	NA	SegRatio=0.05,AbsMeanSigma=0.37,pvalue=0.00102939529005708,pvalueTTest=0.00283430635862876,
chr16	3296490	3296574	MEFV	MEFV00015	0.0284105891721948	2	0.0464208915801251	2	0.00437036119807572	2	0.00437036119807572	NA	NA	SegRatio=0.05,AbsMeanSigma=0.37,pvalue=0.00102939529005708,pvalueTTest=0.00283430635862876,
chr16	3296973	3297084	MEFV	MEFV00016	0.162976291115014	2	0.0464208915801251	2	0.00437036119807572	2	0.00437036119807572	NA	NA	SegRatio=0.05,AbsMeanSigma=0.37,pvalue=0.00102939529005708,pvalueTTest=0.00283430635862876,
chr16	3297031	3297152	MEFV	MEFV00017	0.0792615598214315	2	0.0464208915801251	2	0.00437036119807572	2	0.00437036119807572	NA	NA	SegRatio=0.05,AbsMeanSigma=0.37,pvalue=0.00102939529005708,pvalueTTest=0.00283430635862876,
chr16	3297121	3297225	MEFV	MEFV00018	0.0969189861993976	2	0.0464208915801251	2	0.00437036119807572	2	0.00437036119807572	NA	NA	SegRatio=0.05,AbsMeanSigma=0.37,pvalue=0.00102939529005708,pvalueTTest=0.00283430635862876,
chr16	3297200	3297335	MEFV	MEFV00019	NA	2	0.0464208915801251	2	0.00437036119807572	2	0.00437036119807572	NA	NA	SegRatio=0.05,AbsMeanSigma=0.37,pvalue=0.00102939529005708,pvalueTTest=0.00283430635862876,
chr16	3298834	3298933	MEFV	MEFV00020	0.166823041782296	2	0.0464208915801251	2	0.00437036119807572	2	0.00437036119807572	NA	NA	SegRatio=0.05,AbsMeanSigma=0.37,pvalue=0.00102939529005708,pvalueTTest=0.00283430635862876,
chr16	3298923	3299041	MEFV	MEFV00021	0.123032981756313	2	0.0464208915801251	2	0.00437036119807572	2	0.00437036119807572	NA	NA	SegRatio=0.05,AbsMeanSigma=0.37,pvalue=0.00102939529005708,pvalueTTest=0.00283430635862876,
chr16	3299376	3299490	MEFV	MEFV00022	0.133853793284832	2	0.0464208915801251	2	0.00437036119807572	2	0.00437036119807572	NA	NA	SegRatio=0.05,AbsMeanSigma=0.37,pvalue=0.00102939529005708,pvalueTTest=0.00283430635862876,
chr16	3299435	3299526	MEFV	MEFV00023	0.16896201429818	2	0.0464208915801251	2	0.00437036119807572	2	0.00437036119807572	NA	NA	SegRatio=0.05,AbsMeanSigma=0.37,pvalue=0.00102939529005708,pvalueTTest=0.00283430635862876,
chr16	3299502	3299605	MEFV	MEFV00024	0.289529253198411	2	0.0464208915801251	2	0.00437036119807572	2	0.00437036119807572	NA	NA	SegRatio=0.05,AbsMeanSigma=0.37,pvalue=0.00102939529005708,pvalueTTest=0.00283430635862876,
chr16	3299571	3299713	MEFV	MEFV00025	NA	2	0.0464208915801251	2	0.00437036119807572	2	0.00437036119807572	NA	NA	SegRatio=0.05,AbsMeanSigma=0.37,pvalue=0.00102939529005708,pvalueTTest=0.00283430635862876,
chr16	3299713	3299833	MEFV	MEFV00026	0.14803369750325	2	0.0464208915801251	2	0.00437036119807572	2	0.00437036119807572	NA	NA	SegRatio=0.05,AbsMeanSigma=0.37,pvalue=0.00102939529005708,pvalueTTest=0.00283430635862876,
chr16	3304034	3304176	MEFV	MEFV00027	NA	2	0.0464208915801251	2	0.00437036119807572	2	0.00437036119807572	NA	NA	SegRatio=0.05,AbsMeanSigma=0.37,pvalue=0.00102939529005708,pvalueTTest=0.00283430635862876,
chr16	3304171	3304282	MEFV	MEFV00028	0.364243595732213	2	0.0464208915801251	2	0.00437036119807572	2	0.00437036119807572	NA	NA	SegRatio=0.05,AbsMeanSigma=0.37,pvalue=0.00102939529005708,pvalueTTest=0.00283430635862876,
chr16	3304260	3304341	MEFV	MEFV00029	NA	2	0.0464208915801251	2	0.00437036119807572	2	0.00437036119807572	NA	NA	SegRatio=0.05,AbsMeanSigma=0.37,pvalue=0.00102939529005708,pvalueTTest=0.00283430635862876,
chr16	3304285	3304371	MEFV	MEFV00030	-0.145327442546343	2	0.0464208915801251	2	0.00437036119807572	2	0.00437036119807572	NA	NA	SegRatio=0.05,AbsMeanSigma=0.37,pvalue=0.00102939529005708,pvalueTTest=0.00283430635862876,
chr16	3304590	3304707	MEFV	MEFV00031	NA	2	0.0464208915801251	2	0.00437036119807572	2	0.00437036119807572	NA	NA	SegRatio=0.05,AbsMeanSigma=0.37,pvalue=0.00102939529005708,pvalueTTest=0.00283430635862876,
chr16	3304717	3304833	MEFV	MEFV00032	NA	2	0.0464208915801251	2	0.00437036119807572	2	0.00437036119807572	NA	NA	SegRatio=0.05,AbsMeanSigma=0.37,pvalue=0.00102939529005708,pvalueTTest=0.00283430635862876,
chr16	3306287	3306403	MEFV	MEFV00033	0.115629808846351	2	0.0464208915801251	2	0.00437036119807572	2	0.00437036119807572	NA	NA	SegRatio=0.05,AbsMeanSigma=0.37,pvalue=0.00102939529005708,pvalueTTest=0.00283430635862876,
chr16	3306400	3306522	MEFV	MEFV00034	0.310617505666885	2	0.0464208915801251	2	0.00437036119807572	2	0.00437036119807572	NA	NA	SegRatio=0.05,AbsMeanSigma=0.37,pvalue=0.00102939529005708,pvalueTTest=0.00283430635862876,
chr16	3306516	3306636	MEFV	MEFV00035	0.305744173445713	2	0.0464208915801251	2	0.00437036119807572	2	0.00437036119807572	NA	NA	SegRatio=0.05,AbsMeanSigma=0.37,pvalue=0.00102939529005708,pvalueTTest=0.00283430635862876,
chr16	68772146	68772258	CDH1	CDH100001	0.237130687223427	2	0.0464208915801251	2	0.184921142785178	2	0.184921142785178	NA	NA	SegRatio=0.05,AbsMeanSigma=0.37,pvalue=0.00102939529005708,pvalueTTest=0.00283430635862876,
chr16	68772269	68772373	CDH1	CDH100002	NA	2	0.0464208915801251	2	0.184921142785178	2	0.184921142785178	NA	NA	SegRatio=0.05,AbsMeanSigma=0.37,pvalue=0.00102939529005708,pvalueTTest=0.00283430635862876,
chr16	68835527	68835643	CDH1	CDH100003	0.107714562246314	2	0.0464208915801251	2	0.184921142785178	2	0.184921142785178	NA	NA	SegRatio=0.05,AbsMeanSigma=0.37,pvalue=0.00102939529005708,pvalueTTest=0.00283430635862876,
chr16	68835638	68835753	CDH1	CDH100004	-0.0600342126527597	2	0.0464208915801251	2	0.184921142785178	2	0.184921142785178	NA	NA	SegRatio=0.05,AbsMeanSigma=0.37,pvalue=0.00102939529005708,pvalueTTest=0.00283430635862876,
chr16	68835703	68835811	CDH1	CDH100005	0.162731445636783	2	0.0464208915801251	2	0.184921142785178	2	0.184921142785178	NA	NA	SegRatio=0.05,AbsMeanSigma=0.37,pvalue=0.00102939529005708,pvalueTTest=0.00283430635862876,
chr16	68835809	68835923	CDH1	CDH100006	-0.140191306311087	2	0.0464208915801251	2	0.184921142785178	2	0.184921142785178	NA	NA	SegRatio=0.05,AbsMeanSigma=0.37,pvalue=0.00102939529005708,pvalueTTest=0.00283430635862876,
chr16	68842285	68842396	CDH1	CDH100007	-0.103117122254444	2	0.0464208915801251	2	0.184921142785178	2	0.184921142785178	NA	NA	SegRatio=0.05,AbsMeanSigma=0.37,pvalue=0.00102939529005708,pvalueTTest=0.00283430635862876,
chr16	68842371	68842460	CDH1	CDH100008	-0.0627821430590497	2	0.0464208915801251	2	0.184921142785178	2	0.184921142785178	NA	NA	SegRatio=0.05,AbsMeanSigma=0.37,pvalue=0.00102939529005708,pvalueTTest=0.00283430635862876,
chr16	68842423	68842537	CDH1	CDH100009	0.0965562119467409	2	0.0464208915801251	2	0.184921142785178	2	0.184921142785178	NA	NA	SegRatio=0.05,AbsMeanSigma=0.37,pvalue=0.00102939529005708,pvalueTTest=0.00283430635862876,
chr16	68842560	68842666	CDH1	CDH100010	-0.00952474511475555	2	0.0464208915801251	2	0.184921142785178	2	0.184921142785178	NA	NA	SegRatio=0.05,AbsMeanSigma=0.37,pvalue=0.00102939529005708,pvalueTTest=0.00283430635862876,
chr16	68842645	68842763	CDH1	CDH100011	-0.13958527443442	2	0.0464208915801251	2	0.184921142785178	2	0.184921142785178	NA	NA	SegRatio=0.05,AbsMeanSigma=0.37,pvalue=0.00102939529005708,pvalueTTest=0.00283430635862876,
chr16	68842748	68842861	CDH1	CDH100012	0.0193430334525946	2	0.0464208915801251	2	0.184921142785178	2	0.184921142785178	NA	NA	SegRatio=0.05,AbsMeanSigma=0.37,pvalue=0.00102939529005708,pvalueTTest=0.00283430635862876,
chr16	68844077	68844194	CDH1	CDH100013	-0.0498979373654808	2	0.0464208915801251	2	0.184921142785178	2	0.184921142785178	NA	NA	SegRatio=0.05,AbsMeanSigma=0.37,pvalue=0.00102939529005708,pvalueTTest=0.00283430635862876,
chr16	68844185	68844303	CDH1	CDH100014	-0.0658338710144712	2	0.0464208915801251	2	0.184921142785178	2	0.184921142785178	NA	NA	SegRatio=0.05,AbsMeanSigma=0.37,pvalue=0.00102939529005708,pvalueTTest=0.00283430635862876,
chr16	68845538	68845654	CDH1	CDH100015	-0.0962963343404864	2	0.0464208915801251	2	0.184921142785178	2	0.184921142785178	NA	NA	SegRatio=0.05,AbsMeanSigma=0.37,pvalue=0.00102939529005708,pvalueTTest=0.00283430635862876,
chr16	68845586	68845703	CDH1	CDH100016	0.0464208915801251	2	0.0464208915801251	2	0.184921142785178	2	0.184921142785178	NA	NA	SegRatio=0.05,AbsMeanSigma=0.37,pvalue=0.00102939529005708,pvalueTTest=0.00283430635862876,
chr16	68845696	68845794	CDH1	CDH100017	0.136809444361544	2	0.0464208915801251	2	0.184921142785178	2	0.184921142785178	NA	NA	SegRatio=0.05,AbsMeanSigma=0.37,pvalue=0.00102939529005708,pvalueTTest=0.00283430635862876,
chr16	68846015	68846132	CDH1	CDH100018	-0.0926057611028794	2	0.0464208915801251	2	0.184921142785178	2	0.184921142785178	NA	NA	SegRatio=0.05,AbsMeanSigma=0.37,pvalue=0.00102939529005708,pvalueTTest=0.00283430635862876,
chr16	68846082	68846196	CDH1	CDH100019	0.0493118309224771	2	0.0464208915801251	2	0.184921142785178	2	0.184921142785178	NA	NA	SegRatio=0.05,AbsMeanSigma=0.37,pvalue=0.00102939529005708,pvalueTTest=0.00283430635862876,
chr16	68847171	68847267	CDH1	CDH100020	-0.0720336454007322	2	0.0464208915801251	2	0.184921142785178	2	0.184921142785178	NA	NA	SegRatio=0.05,AbsMeanSigma=0.37,pvalue=0.00102939529005708,pvalueTTest=0.00283430635862876,
chr16	68847259	68847356	CDH1	CDH100021	0.233356705258262	2	0.0464208915801251	2	0.184921142785178	2	0.184921142785178	NA	NA	SegRatio=0.05,AbsMeanSigma=0.37,pvalue=0.00102939529005708,pvalueTTest=0.00283430635862876,
chr16	68847356	68847474	CDH1	CDH100022	0.0495887209607971	2	0.0464208915801251	2	0.184921142785178	2	0.184921142785178	NA	NA	SegRatio=0.05,AbsMeanSigma=0.37,pvalue=0.00102939529005708,pvalueTTest=0.00283430635862876,
chr16	68849351	68849466	CDH1	CDH100023	0.188041420059391	2	0.0464208915801251	2	0.184921142785178	2	0.184921142785178	NA	NA	SegRatio=0.05,AbsMeanSigma=0.37,pvalue=0.00102939529005708,pvalueTTest=0.00283430635862876,
chr16	68849449	68849569	CDH1	CDH100024	0.0628985023981693	2	0.0464208915801251	2	0.184921142785178	2	0.184921142785178	NA	NA	SegRatio=0.05,AbsMeanSigma=0.37,pvalue=0.00102939529005708,pvalueTTest=0.00283430635862876,
chr16	68849544	68849633	CDH1	CDH100025	-0.00131425281496529	2	0.0464208915801251	2	0.184921142785178	2	0.184921142785178	NA	NA	SegRatio=0.05,AbsMeanSigma=0.37,pvalue=0.00102939529005708,pvalueTTest=0.00283430635862876,
chr16	68849621	68849738	CDH1	CDH100026	0.00331915545900945	2	0.0464208915801251	2	0.184921142785178	2	0.184921142785178	NA	NA	SegRatio=0.05,AbsMeanSigma=0.37,pvalue=0.00102939529005708,pvalueTTest=0.00283430635862876,
chr16	68853155	68853273	CDH1	CDH100027	0.168765328602289	2	0.0464208915801251	2	0.184921142785178	2	0.184921142785178	NA	NA	SegRatio=0.05,AbsMeanSigma=0.37,pvalue=0.00102939529005708,pvalueTTest=0.00283430635862876,
chr16	68853250	68853340	CDH1	CDH100028	-0.0448474154923194	2	0.0464208915801251	2	0.184921142785178	2	0.184921142785178	NA	NA	SegRatio=0.05,AbsMeanSigma=0.37,pvalue=0.00102939529005708,pvalueTTest=0.00283430635862876,
chr16	68853334	68853444	CDH1	CDH100029	-0.00772092746963942	2	0.0464208915801251	2	0.184921142785178	2	0.184921142785178	NA	NA	SegRatio=0.05,AbsMeanSigma=0.37,pvalue=0.00102939529005708,pvalueTTest=0.00283430635862876,
chr16	68855874	68855991	CDH1	CDH100030	0.0335762763269426	2	0.0464208915801251	2	0.184921142785178	2	0.184921142785178	NA	NA	SegRatio=0.05,AbsMeanSigma=0.37,pvalue=0.00102939529005708,pvalueTTest=0.00283430635862876,
chr16	68855951	68856065	CDH1	CDH100031	0.0247654053246147	2	0.0464208915801251	2	0.184921142785178	2	0.184921142785178	NA	NA	SegRatio=0.05,AbsMeanSigma=0.37,pvalue=0.00102939529005708,pvalueTTest=0.00283430635862876,
chr16	68856035	68856153	CDH1	CDH100032	NA	2	0.0464208915801251	2	0.184921142785178	2	0.184921142785178	NA	NA	SegRatio=0.05,AbsMeanSigma=0.37,pvalue=0.00102939529005708,pvalueTTest=0.00283430635862876,
chr16	68857279	68857394	CDH1	CDH100033	-0.0822930129598864	2	0.0464208915801251	2	0.184921142785178	2	0.184921142785178	NA	NA	SegRatio=0.05,AbsMeanSigma=0.37,pvalue=0.00102939529005708,pvalueTTest=0.00283430635862876,
chr16	68857394	68857507	CDH1	CDH100034	0.0818027787958322	2	0.0464208915801251	2	0.184921142785178	2	0.184921142785178	NA	NA	SegRatio=0.05,AbsMeanSigma=0.37,pvalue=0.00102939529005708,pvalueTTest=0.00283430635862876,
chr16	68857479	68857578	CDH1	CDH100035	0.108217734135238	2	0.0464208915801251	2	0.184921142785178	2	0.184921142785178	NA	NA	SegRatio=0.05,AbsMeanSigma=0.37,pvalue=0.00102939529005708,pvalueTTest=0.00283430635862876,
chr16	68862054	68862173	CDH1	CDH100036	0.243120929492966	2	0.0464208915801251	2	0.184921142785178	2	0.184921142785178	NA	NA	SegRatio=0.05,AbsMeanSigma=0.37,pvalue=0.00102939529005708,pvalueTTest=0.00283430635862876,
chr16	68862138	68862243	CDH1	CDH100037	0.0158774230437389	2	0.0464208915801251	2	0.184921142785178	2	0.184921142785178	NA	NA	SegRatio=0.05,AbsMeanSigma=0.37,pvalue=0.00102939529005708,pvalueTTest=0.00283430635862876,
chr16	68863499	68863610	CDH1	CDH100038	-0.0829586979901379	2	0.0464208915801251	2	0.184921142785178	2	0.184921142785178	NA	NA	SegRatio=0.05,AbsMeanSigma=0.37,pvalue=0.00102939529005708,pvalueTTest=0.00283430635862876,
chr16	68863568	68863671	CDH1	CDH100039	0.172609754246572	2	0.0464208915801251	2	0.184921142785178	2	0.184921142785178	NA	NA	SegRatio=0.05,AbsMeanSigma=0.37,pvalue=0.00102939529005708,pvalueTTest=0.00283430635862876,
chr16	68863615	68863733	CDH1	CDH100040	-0.112821203899512	2	0.0464208915801251	2	0.184921142785178	2	0.184921142785178	NA	NA	SegRatio=0.05,AbsMeanSigma=0.37,pvalue=0.00102939529005708,pvalueTTest=0.00283430635862876,
chr16	68867165	68867280	CDH1	CDH100041	-0.0961878127354902	2	0.0464208915801251	2	0.184921142785178	2	0.184921142785178	NA	NA	SegRatio=0.05,AbsMeanSigma=0.37,pvalue=0.00102939529005708,pvalueTTest=0.00283430635862876,
chr16	68867212	68867325	CDH1	CDH100042	0.0492032697441558	2	0.0464208915801251	2	0.184921142785178	2	0.184921142785178	NA	NA	SegRatio=0.05,AbsMeanSigma=0.37,pvalue=0.00102939529005708,pvalueTTest=0.00283430635862876,
chr16	68867314	68867432	CDH1	CDH100043	0.0786181990853658	2	0.0464208915801251	2	0.184921142785178	2	0.184921142785178	NA	NA	SegRatio=0.05,AbsMeanSigma=0.37,pvalue=0.00102939529005708,pvalueTTest=0.00283430635862876,
chr19	4090533	4090667	MAP2K2	MAP2K200001	NA	2	0.0834301634876945	2	0.0392073678004278	2	0.0392073678004278	NA	NA	SegRatio=0.08,AbsMeanSigma=0.92,pvalue=4.63105771952325e-06,pvalueTTest=0.0428694517857298,
chr19	4090653	4090742	MAP2K2	MAP2K200002	-0.100797631492723	2	0.0834301634876945	2	0.0392073678004278	2	0.0392073678004278	NA	NA	SegRatio=0.08,AbsMeanSigma=0.92,pvalue=4.63105771952325e-06,pvalueTTest=0.0428694517857298,
chr19	4094392	4094501	MAP2K2	MAP2K200003	0.131864052273452	2	0.0834301634876945	2	0.0392073678004278	2	0.0392073678004278	NA	NA	SegRatio=0.08,AbsMeanSigma=0.92,pvalue=4.63105771952325e-06,pvalueTTest=0.0428694517857298,
chr19	4094493	4094613	MAP2K2	MAP2K200004	NA	2	0.0834301634876945	2	0.0392073678004278	2	0.0392073678004278	NA	NA	SegRatio=0.08,AbsMeanSigma=0.92,pvalue=4.63105771952325e-06,pvalueTTest=0.0428694517857298,
chr19	4095343	4095435	MAP2K2	MAP2K200005	0.0247465178755272	2	0.0834301634876945	2	0.0392073678004278	2	0.0392073678004278	NA	NA	SegRatio=0.08,AbsMeanSigma=0.92,pvalue=4.63105771952325e-06,pvalueTTest=0.0428694517857298,
chr19	4095403	4095520	MAP2K2	MAP2K200006	0.12109221816643	2	0.0834301634876945	2	0.0392073678004278	2	0.0392073678004278	NA	NA	SegRatio=0.08,AbsMeanSigma=0.92,pvalue=4.63105771952325e-06,pvalueTTest=0.0428694517857298,
chr19	4097184	4097325	MAP2K2	MAP2K200007	NA	2	0.0834301634876945	2	0.0392073678004278	2	0.0392073678004278	NA	NA	SegRatio=0.08,AbsMeanSigma=0.92,pvalue=4.63105771952325e-06,pvalueTTest=0.0428694517857298,
chr19	4097311	4097451	MAP2K2	MAP2K200008	0.0633855085080022	2	0.0834301634876945	2	0.0392073678004278	2	0.0392073678004278	NA	NA	SegRatio=0.08,AbsMeanSigma=0.92,pvalue=4.63105771952325e-06,pvalueTTest=0.0428694517857298,
chr19	4099181	4099280	MAP2K2	MAP2K200009	NA	2	0.0834301634876945	2	0.0392073678004278	2	0.0392073678004278	NA	NA	SegRatio=0.08,AbsMeanSigma=0.92,pvalue=4.63105771952325e-06,pvalueTTest=0.0428694517857298,
chr19	4099258	4099358	MAP2K2	MAP2K200010	NA	2	0.0834301634876945	2	0.0392073678004278	2	0.0392073678004278	NA	NA	SegRatio=0.08,AbsMeanSigma=0.92,pvalue=4.63105771952325e-06,pvalueTTest=0.0428694517857298,
chr19	4099301	4099386	MAP2K2	MAP2K200011	0.102070154042511	2	0.0834301634876945	2	0.0392073678004278	2	0.0392073678004278	NA	NA	SegRatio=0.08,AbsMeanSigma=0.92,pvalue=4.63105771952325e-06,pvalueTTest=0.0428694517857298,
chr19	4099379	4099501	MAP2K2	MAP2K200012	-0.281612731894667	2	0.0834301634876945	2	0.0392073678004278	2	0.0392073678004278	NA	NA	SegRatio=0.08,AbsMeanSigma=0.92,pvalue=4.63105771952325e-06,pvalueTTest=0.0428694517857298,
chr19	4101027	4101132	MAP2K2	MAP2K200013	0.300789776338205	2	0.0834301634876945	2	0.0392073678004278	2	0.0392073678004278	NA	NA	SegRatio=0.08,AbsMeanSigma=0.92,pvalue=4.63105771952325e-06,pvalueTTest=0.0428694517857298,
chr19	4101128	4101236	MAP2K2	MAP2K200014	NA	2	0.0834301634876945	2	0.0392073678004278	2	0.0392073678004278	NA	NA	SegRatio=0.08,AbsMeanSigma=0.92,pvalue=4.63105771952325e-06,pvalueTTest=0.0428694517857298,
chr19	4101238	4101358	MAP2K2	MAP2K200015	0.351255826105257	2	0.0834301634876945	2	0.0392073678004278	2	0.0392073678004278	NA	NA	SegRatio=0.08,AbsMeanSigma=0.92,pvalue=4.63105771952325e-06,pvalueTTest=0.0428694517857298,
chr19	4102294	4102416	MAP2K2	MAP2K200016	NA	2	0.0834301634876945	2	0.0392073678004278	2	0.0392073678004278	NA	NA	SegRatio=0.08,AbsMeanSigma=0.92,pvalue=4.63105771952325e-06,pvalueTTest=0.0428694517857298,
chr19	4102388	4102463	MAP2K2	MAP2K200017	0.442041803431772	2	0.0834301634876945	2	0.0392073678004278	2	0.0392073678004278	NA	NA	SegRatio=0.08,AbsMeanSigma=0.92,pvalue=4.63105771952325e-06,pvalueTTest=0.0428694517857298,
chr19	4102466	4102606	MAP2K2	MAP2K200018	NA	2	0.0834301634876945	2	0.0392073678004278	2	0.0392073678004278	NA	NA	SegRatio=0.08,AbsMeanSigma=0.92,pvalue=4.63105771952325e-06,pvalueTTest=0.0428694517857298,
chr19	4110456	4110576	MAP2K2	MAP2K200019	0.0834301634876945	2	0.0834301634876945	2	0.0392073678004278	2	0.0392073678004278	NA	NA	SegRatio=0.08,AbsMeanSigma=0.92,pvalue=4.63105771952325e-06,pvalueTTest=0.0428694517857298,
chr19	4110523	4110640	MAP2K2	MAP2K200020	0.38392229152917	2	0.0834301634876945	2	0.0392073678004278	2	0.0392073678004278	NA	NA	SegRatio=0.08,AbsMeanSigma=0.92,pvalue=4.63105771952325e-06,pvalueTTest=0.0428694517857298,
chr19	4110586	4110694	MAP2K2	MAP2K200021	0.162778726498551	2	0.0834301634876945	2	0.0392073678004278	2	0.0392073678004278	NA	NA	SegRatio=0.08,AbsMeanSigma=0.92,pvalue=4.63105771952325e-06,pvalueTTest=0.0428694517857298,
chr19	4117331	4117448	MAP2K2	MAP2K200022	-0.0601252264879905	2	0.0834301634876945	2	0.0392073678004278	2	0.0392073678004278	NA	NA	SegRatio=0.08,AbsMeanSigma=0.92,pvalue=4.63105771952325e-06,pvalueTTest=0.0428694517857298,
chr19	4117431	4117544	MAP2K2	MAP2K200023	NA	2	0.0834301634876945	2	0.0392073678004278	2	0.0392073678004278	NA	NA	SegRatio=0.08,AbsMeanSigma=0.92,pvalue=4.63105771952325e-06,pvalueTTest=0.0428694517857298,
chr19	4117498	4117619	MAP2K2	MAP2K200024	NA	2	0.0834301634876945	2	0.0392073678004278	2	0.0392073678004278	NA	NA	SegRatio=0.08,AbsMeanSigma=0.92,pvalue=4.63105771952325e-06,pvalueTTest=0.0428694517857298,
chr19	4117549	4117656	MAP2K2	MAP2K200025	0.549492307409953	2	0.0834301634876945	2	0.0392073678004278	2	0.0392073678004278	q-value=0.00564946430731062, copies=3.5	NA	SegRatio=0.08,AbsMeanSigma=0.92,pvalue=4.63105771952325e-06,pvalueTTest=0.0428694517857298,
chr20	32981586	32981700	ITCH	ITCH00001	0.0662575979439858	2	0.0662575979439858	2	0.0976793207734929	2	0.0171624376491983	NA	NA	SegRatio=0.07,AbsMeanSigma=0.31,pvalue=0.535217145593871,pvalueTTest=0.478589955844724,
chr20	32981622	32981743	ITCH	ITCH00002	-0.0272307903937964	2	0.0662575979439858	2	0.0976793207734929	2	0.0171624376491983	NA	NA	SegRatio=0.07,AbsMeanSigma=0.31,pvalue=0.535217145593871,pvalueTTest=0.478589955844724,
chr20	32989378	32989470	ITCH	ITCH00003	-0.0500218836726093	2	0.0662575979439858	2	0.0976793207734929	2	0.0171624376491983	NA	NA	SegRatio=0.07,AbsMeanSigma=0.31,pvalue=0.535217145593871,pvalueTTest=0.478589955844724,
chr20	32989471	32989583	ITCH	ITCH00004	0.167772343952794	2	0.0662575979439858	2	0.0976793207734929	2	0.0171624376491983	NA	NA	SegRatio=0.07,AbsMeanSigma=0.31,pvalue=0.535217145593871,pvalueTTest=0.478589955844724,
chr20	32996420	32996528	ITCH	ITCH00005	-1.46319908278704	2	-0.0761205875437401	2	0.0976793207734929	2	0.0171624376491983	q-value=1.27500785108553e-25, copies=0.5	NA	SegRatio=-0.08,AbsMeanSigma=3.17,pvalue=1.28825593907499e-12,pvalueTTest=0.23499258820259,
chr20	32996468	32996565	ITCH	ITCH00006	0.170994135124628	2	-0.0761205875437401	2	0.0976793207734929	2	0.0171624376491983	NA	NA	SegRatio=-0.08,AbsMeanSigma=3.17,pvalue=1.28825593907499e-12,pvalueTTest=0.23499258820259,
chr20	32996521	32996630	ITCH	ITCH00007	-0.0663108403972346	2	-0.0761205875437401	2	0.0976793207734929	2	0.0171624376491983	NA	NA	SegRatio=-0.08,AbsMeanSigma=3.17,pvalue=1.28825593907499e-12,pvalueTTest=0.23499258820259,
chr20	33000283	33000392	ITCH	ITCH00008	-0.0761205875437401	2	-0.0761205875437401	2	0.0976793207734929	2	0.0171624376491983	NA	NA	SegRatio=-0.08,AbsMeanSigma=3.17,pvalue=1.28825593907499e-12,pvalueTTest=0.23499258820259,
chr20	33000380	33000464	ITCH	ITCH00009	-1.95826835968656	2	0.054298604720448	2	0.0976793207734929	2	0.0171624376491983	q-value=3.48646268721154e-05, copies=0.5	NA	SegRatio=0.05,AbsMeanSigma=1.88,pvalue=1.16757971610061e-11,pvalueTTest=0.196202097978153,
chr20	33001509	33001624	ITCH	ITCH00010	0.140362621015397	2	0.054298604720448	2	0.0976793207734929	2	0.0171624376491983	NA	NA	SegRatio=0.05,AbsMeanSigma=1.88,pvalue=1.16757971610061e-11,pvalueTTest=0.196202097978153,
chr20	33001623	33001732	ITCH	ITCH00011	-0.90226415947772	2	0.054298604720448	2	0.0976793207734929	2	0.0171624376491983	q-value=2.79932865725575e-10, copies=1	NA	SegRatio=0.05,AbsMeanSigma=1.88,pvalue=1.16757971610061e-11,pvalueTTest=0.196202097978153,
chr20	33005050	33005161	ITCH	ITCH00012	0.02106567055278	2	0.054298604720448	2	0.0976793207734929	2	0.0171624376491983	NA	NA	SegRatio=0.05,AbsMeanSigma=1.88,pvalue=1.16757971610061e-11,pvalueTTest=0.196202097978153,
chr20	33012258	33012358	ITCH	ITCH00013	0.0228254370293996	2	0.054298604720448	2	0.0976793207734929	2	0.0171624376491983	NA	NA	SegRatio=0.05,AbsMeanSigma=1.88,pvalue=1.16757971610061e-11,pvalueTTest=0.196202097978153,
chr20	33026204	33026305	ITCH	ITCH00014	0.0705618647166475	2	0.054298604720448	2	0.0976793207734929	2	0.0171624376491983	NA	NA	SegRatio=0.05,AbsMeanSigma=1.88,pvalue=1.16757971610061e-11,pvalueTTest=0.196202097978153,
chr20	33026275	33026394	ITCH	ITCH00015	0.054298604720448	2	0.054298604720448	2	0.0976793207734929	2	0.0171624376491983	NA	NA	SegRatio=0.05,AbsMeanSigma=1.88,pvalue=1.16757971610061e-11,pvalueTTest=0.196202097978153,
chr20	33026392	33026502	ITCH	ITCH00016	-0.0870175594517918	2	0.054298604720448	2	0.0976793207734929	2	0.0171624376491983	NA	NA	SegRatio=0.05,AbsMeanSigma=1.88,pvalue=1.16757971610061e-11,pvalueTTest=0.196202097978153,
chr20	33027860	33027974	ITCH	ITCH00017	NA	2	0.054298604720448	2	0.0976793207734929	2	0.0171624376491983	NA	NA	SegRatio=0.05,AbsMeanSigma=1.88,pvalue=1.16757971610061e-11,pvalueTTest=0.196202097978153,
chr20	33027971	33028083	ITCH	ITCH00018	0.0205707459233043	2	0.054298604720448	2	0.0976793207734929	2	0.0171624376491983	NA	NA	SegRatio=0.05,AbsMeanSigma=1.88,pvalue=1.16757971610061e-11,pvalueTTest=0.196202097978153,
chr20	33028067	33028179	ITCH	ITCH00019	0.119977555303483	2	0.054298604720448	2	0.0976793207734929	2	0.0171624376491983	NA	NA	SegRatio=0.05,AbsMeanSigma=1.88,pvalue=1.16757971610061e-11,pvalueTTest=0.196202097978153,
chr20	33029980	33030088	ITCH	ITCH00020	0.0869322521147216	2	0.054298604720448	2	0.0976793207734929	2	0.0171624376491983	NA	NA	SegRatio=0.05,AbsMeanSigma=1.88,pvalue=1.16757971610061e-11,pvalueTTest=0.196202097978153,
chr20	33030086	33030201	ITCH	ITCH00021	-2.85579091008066	2	-0.0558913022224257	2	0.0976793207734929	2	0.0171624376491983	q-value=6.53957031478526e-46, copies=0	NA	SegRatio=-0.06,AbsMeanSigma=5.34,pvalue=1.72524996781612e-51,pvalueTTest=0.192258876118444,
chr20	33033062	33033147	ITCH	ITCH00022	-0.0436566474942782	2	-0.0558913022224257	2	0.0976793207734929	2	0.0171624376491983	NA	NA	SegRatio=-0.06,AbsMeanSigma=5.34,pvalue=1.72524996781612e-51,pvalueTTest=0.192258876118444,
chr20	33033141	33033255	ITCH	ITCH00023	-0.0558913022224257	2	-0.0558913022224257	2	0.0976793207734929	2	0.0171624376491983	NA	NA	SegRatio=-0.06,AbsMeanSigma=5.34,pvalue=1.72524996781612e-51,pvalueTTest=0.192258876118444,
chr20	33033237	33033357	ITCH	ITCH00024	0.0599127165581615	2	-0.0558913022224257	2	0.0976793207734929	2	0.0171624376491983	NA	NA	SegRatio=-0.06,AbsMeanSigma=5.34,pvalue=1.72524996781612e-51,pvalueTTest=0.192258876118444,
chr20	33037176	33037290	ITCH	ITCH00025	NA	2	-0.0558913022224257	2	0.0976793207734929	2	0.0171624376491983	NA	NA	SegRatio=-0.06,AbsMeanSigma=5.34,pvalue=1.72524996781612e-51,pvalueTTest=0.192258876118444,
chr20	33037272	33037387	ITCH	ITCH00026	0.228888947997726	2	-0.0558913022224257	2	0.0976793207734929	2	0.0171624376491983	NA	NA	SegRatio=-0.06,AbsMeanSigma=5.34,pvalue=1.72524996781612e-51,pvalueTTest=0.192258876118444,
chr20	33045155	33045243	ITCH	ITCH00027	-0.118585898532518	2	-0.0558913022224257	2	0.0976793207734929	2	0.0171624376491983	NA	NA	SegRatio=-0.06,AbsMeanSigma=5.34,pvalue=1.72524996781612e-51,pvalueTTest=0.192258876118444,
chr20	33045234	33045346	ITCH	ITCH00028	-2.98832371958584	2	-2.98832371958584	2	0.0976793207734929	2	0.0171624376491983	NA	NA	SegRatio=-2.99,AbsMeanSigma=15.95,pvalue=2.08917932186919e-223,pvalueTTest=0.165189597531574,Adjusted:byPvalueTTestRatio;
chr20	33049855	33049969	ITCH	ITCH00029	NA	2	-2.98832371958584	2	0.0976793207734929	2	0.0171624376491983	NA	NA	SegRatio=-2.99,AbsMeanSigma=15.95,pvalue=2.08917932186919e-223,pvalueTTest=0.165189597531574,Adjusted:byPvalueTTestRatio;
chr20	33049908	33050016	ITCH	ITCH00030	-0.180874275203389	2	-2.98832371958584	2	0.0976793207734929	2	0.0171624376491983	NA	NA	SegRatio=-2.99,AbsMeanSigma=15.95,pvalue=2.08917932186919e-223,pvalueTTest=0.165189597531574,Adjusted:byPvalueTTestRatio;
chr20	33049993	33050092	ITCH	ITCH00031	-3.05028375211471	2	0.115789621285259	2	0.0976793207734929	2	0.0171624376491983	q-value=2.27066704899003e-121, copies=0	NA	SegRatio=0.12,AbsMeanSigma=2.21,pvalue=3.08124600469469e-12,pvalueTTest=0.395614787095207,
chr20	33057767	33057872	ITCH	ITCH00032	0.115789621285259	2	0.115789621285259	2	0.0976793207734929	2	0.0171624376491983	NA	NA	SegRatio=0.12,AbsMeanSigma=2.21,pvalue=3.08124600469469e-12,pvalueTTest=0.395614787095207,
chr20	33057873	33057984	ITCH	ITCH00033	0.0600034707529754	2	0.115789621285259	2	0.0976793207734929	2	0.0171624376491983	NA	NA	SegRatio=0.12,AbsMeanSigma=2.21,pvalue=3.08124600469469e-12,pvalueTTest=0.395614787095207,
chr20	33059221	33059316	ITCH	ITCH00034	0.221792980929074	2	0.115789621285259	2	0.0976793207734929	2	0.0171624376491983	NA	NA	SegRatio=0.12,AbsMeanSigma=2.21,pvalue=3.08124600469469e-12,pvalueTTest=0.395614787095207,
chr20	33059280	33059396	ITCH	ITCH00035	0.245819295228379	2	0.115789621285259	2	0.0976793207734929	2	0.0171624376491983	NA	NA	SegRatio=0.12,AbsMeanSigma=2.21,pvalue=3.08124600469469e-12,pvalueTTest=0.395614787095207,
chr20	33065511	33065603	ITCH	ITCH00036	-0.276406269698826	2	0.115789621285259	2	0.0976793207734929	2	0.0171624376491983	NA	NA	SegRatio=0.12,AbsMeanSigma=2.21,pvalue=3.08124600469469e-12,pvalueTTest=0.395614787095207,
chr20	33065600	33065707	ITCH	ITCH00037	0.158835777044248	2	0.115789621285259	2	0.0976793207734929	2	0.0171624376491983	NA	NA	SegRatio=0.12,AbsMeanSigma=2.21,pvalue=3.08124600469469e-12,pvalueTTest=0.395614787095207,
chr20	33067391	33067503	ITCH	ITCH00038	0.189925264728884	2	0.115789621285259	2	0.0976793207734929	2	0.0171624376491983	NA	NA	SegRatio=0.12,AbsMeanSigma=2.21,pvalue=3.08124600469469e-12,pvalueTTest=0.395614787095207,
chr20	33067489	33067602	ITCH	ITCH00039	0.0820879176924462	2	0.115789621285259	2	0.0976793207734929	2	0.0171624376491983	NA	NA	SegRatio=0.12,AbsMeanSigma=2.21,pvalue=3.08124600469469e-12,pvalueTTest=0.395614787095207,
chr20	33067550	33067648	ITCH	ITCH00040	-0.585227937498629	1	-0.675156690239864	2	0.0976793207734929	2	0.0171624376491983	NA	NA	SegRatio=-0.68,AbsMeanSigma=5.47,pvalue=6.19460048391308e-41,pvalueTTest=0.00477255086097641,
chr20	33068319	33068456	ITCH	ITCH00041	-1.1926597902151	1	-0.675156690239864	2	0.0976793207734929	2	0.0171624376491983	q-value=0.00703879001107769, copies=0.5	NA	SegRatio=-0.68,AbsMeanSigma=5.47,pvalue=6.19460048391308e-41,pvalueTTest=0.00477255086097641,
chr20	33068422	33068522	ITCH	ITCH00042	-0.675156690239864	1	-0.675156690239864	2	0.0976793207734929	2	0.0171624376491983	NA	NA	SegRatio=-0.68,AbsMeanSigma=5.47,pvalue=6.19460048391308e-41,pvalueTTest=0.00477255086097641,
chr20	33068494	33068607	ITCH	ITCH00043	NA	1	-0.675156690239864	2	0.0976793207734929	2	0.0171624376491983	NA	NA	SegRatio=-0.68,AbsMeanSigma=5.47,pvalue=6.19460048391308e-41,pvalueTTest=0.00477255086097641,
chr20	33068847	33068958	ITCH	ITCH00044	-1.06895811611851	1	-0.675156690239864	2	0.0976793207734929	2	0.0171624376491983	NA	NA	SegRatio=-0.68,AbsMeanSigma=5.47,pvalue=6.19460048391308e-41,pvalueTTest=0.00477255086097641,
chr20	33068939	33069048	ITCH	ITCH00045	-0.348855393700906	2	0.120874196531695	2	0.0976793207734929	2	0.0171624376491983	NA	NA	SegRatio=0.12,AbsMeanSigma=0.04,pvalue=0.883938357188749,pvalueTTest=0.942732119734629,Adjusted:byPvalueMeanRatio;
chr20	33077048	33077158	ITCH	ITCH00046	-0.00284140998521109	2	0.120874196531695	2	0.0976793207734929	2	0.0171624376491983	NA	NA	SegRatio=0.12,AbsMeanSigma=0.04,pvalue=0.883938357188749,pvalueTTest=0.942732119734629,Adjusted:byPvalueMeanRatio;
chr20	33077158	33077259	ITCH	ITCH00047	-0.507461211131813	2	0.120874196531695	2	0.0976793207734929	2	0.0171624376491983	NA	NA	SegRatio=0.12,AbsMeanSigma=0.04,pvalue=0.883938357188749,pvalueTTest=0.942732119734629,Adjusted:byPvalueMeanRatio;
chr20	33077575	33077678	ITCH	ITCH00048	0.312481187301437	2	0.120874196531695	2	0.0976793207734929	2	0.0171624376491983	NA	NA	SegRatio=0.12,AbsMeanSigma=0.04,pvalue=0.883938357188749,pvalueTTest=0.942732119734629,Adjusted:byPvalueMeanRatio;
chr20	33077675	33077790	ITCH	ITCH00049	0.195630921336111	2	0.120874196531695	2	0.0976793207734929	2	0.0171624376491983	NA	NA	SegRatio=0.12,AbsMeanSigma=0.04,pvalue=0.883938357188749,pvalueTTest=0.942732119734629,Adjusted:byPvalueMeanRatio;
chr20	33080263	33080376	ITCH	ITCH00050	-0.188390735412035	2	0.120874196531695	2	0.0976793207734929	2	0.0171624376491983	NA	NA	SegRatio=0.12,AbsMeanSigma=0.04,pvalue=0.883938357188749,pvalueTTest=0.942732119734629,Adjusted:byPvalueMeanRatio;
chr20	33080367	33080484	ITCH	ITCH00051	0.129980201957873	2	0.120874196531695	2	0.0976793207734929	2	0.0171624376491983	NA	NA	SegRatio=0.12,AbsMeanSigma=0.04,pvalue=0.883938357188749,pvalueTTest=0.942732119734629,Adjusted:byPvalueMeanRatio;
chr20	33092096	33092205	ITCH	ITCH00052	0.120874196531695	2	0.120874196531695	2	0.0976793207734929	2	0.0171624376491983	NA	NA	SegRatio=0.12,AbsMeanSigma=0.04,pvalue=0.883938357188749,pvalueTTest=0.942732119734629,Adjusted:byPvalueMeanRatio;
chr20	33092205	33092316	ITCH	ITCH00053	-0.408134108853297	2	0.120874196531695	2	0.0976793207734929	2	0.0171624376491983	q-value=0.00312034295395153, copies=1.5	NA	SegRatio=0.12,AbsMeanSigma=0.04,pvalue=0.883938357188749,pvalueTTest=0.942732119734629,Adjusted:byPvalueMeanRatio;
chr20	33095464	33095575	ITCH	ITCH00054	0.183764290366522	2	0.120874196531695	2	0.0976793207734929	2	0.0171624376491983	NA	NA	SegRatio=0.12,AbsMeanSigma=0.04,pvalue=0.883938357188749,pvalueTTest=0.942732119734629,Adjusted:byPvalueMeanRatio;
chr20	33095548	33095643	ITCH	ITCH00055	0.13871298573896	2	0.120874196531695	2	0.0976793207734929	2	0.0171624376491983	NA	NA	SegRatio=0.12,AbsMeanSigma=0.04,pvalue=0.883938357188749,pvalueTTest=0.942732119734629,Adjusted:byPvalueMeanRatio;
chr21	17135161	17135272	USP25	USP2500001	-0.0837053701789166	2	-0.0837053701789166	2	0.00195903036742765	1.5	0.000221873414717328	NA	NA	SegRatio=-0.08,AbsMeanSigma=0.87,pvalue=0.00617809593567393,pvalueTTest=0.223625961013842,
chr21	17135248	17135318	USP25	USP2500002	-0.196476778665747	2	-0.0837053701789166	2	0.00195903036742765	1.5	0.000221873414717328	NA	NA	SegRatio=-0.08,AbsMeanSigma=0.87,pvalue=0.00617809593567393,pvalueTTest=0.223625961013842,
chr21	17138241	17138354	USP25	USP2500003	NA	2	-0.0837053701789166	2	0.00195903036742765	1.5	0.000221873414717328	NA	NA	SegRatio=-0.08,AbsMeanSigma=0.87,pvalue=0.00617809593567393,pvalueTTest=0.223625961013842,
chr21	17138337	17138445	USP25	USP2500004	-0.0999434683319717	2	-0.0837053701789166	2	0.00195903036742765	1.5	0.000221873414717328	NA	NA	SegRatio=-0.08,AbsMeanSigma=0.87,pvalue=0.00617809593567393,pvalueTTest=0.223625961013842,
chr21	17138423	17138534	USP25	USP2500005	-1.07751079579735	2	-0.0837053701789166	2	0.00195903036742765	1.5	0.000221873414717328	q-value=9.88581449661154e-05, copies=0.5	NA	SegRatio=-0.08,AbsMeanSigma=0.87,pvalue=0.00617809593567393,pvalueTTest=0.223625961013842,
chr21	17150138	17150250	USP25	USP2500006	NA	2	-0.0837053701789166	2	0.00195903036742765	1.5	0.000221873414717328	NA	NA	SegRatio=-0.08,AbsMeanSigma=0.87,pvalue=0.00617809593567393,pvalueTTest=0.223625961013842,
chr21	17150231	17150329	USP25	USP2500007	0.0350772755270401	2	-0.0837053701789166	2	0.00195903036742765	1.5	0.000221873414717328	NA	NA	SegRatio=-0.08,AbsMeanSigma=0.87,pvalue=0.00617809593567393,pvalueTTest=0.223625961013842,
chr21	17163768	17163880	USP25	USP2500008	0.112100746667966	2	-0.0837053701789166	2	0.00195903036742765	1.5	0.000221873414717328	NA	NA	SegRatio=-0.08,AbsMeanSigma=0.87,pvalue=0.00617809593567393,pvalueTTest=0.223625961013842,
chr21	17163874	17163968	USP25	USP2500009	-0.0992325643742177	2	-0.0837053701789166	2	0.00195903036742765	1.5	0.000221873414717328	NA	NA	SegRatio=-0.08,AbsMeanSigma=0.87,pvalue=0.00617809593567393,pvalueTTest=0.223625961013842,
chr21	17163910	17164022	USP25	USP2500010	0.0870607678707087	2	-0.0837053701789166	2	0.00195903036742765	1.5	0.000221873414717328	NA	NA	SegRatio=-0.08,AbsMeanSigma=0.87,pvalue=0.00617809593567393,pvalueTTest=0.223625961013842,
chr21	17172046	17172152	USP25	USP2500011	NA	2	-3.66953552229774	2	0.00195903036742765	1.5	0.000221873414717328	NA	NA	SegRatio=-3.67,AbsMeanSigma=19.58,pvalue=8.06466297050072e-169,pvalueTTest=1,Adjusted:byPvalueTTestRatio;
chr21	17172131	17172244	USP25	USP2500012	-3.66953552229774	2	-3.66953552229774	2	0.00195903036742765	1.5	0.000221873414717328	NA	NA	SegRatio=-3.67,AbsMeanSigma=19.58,pvalue=8.06466297050072e-169,pvalueTTest=1,Adjusted:byPvalueTTestRatio;
chr21	17177341	17177469	USP25	USP2500013	-2.43624073458417	2	-0.01626286765856	2	0.00195903036742765	1.5	0.000221873414717328	q-value=2.97465459288497e-33, copies=0	NA	SegRatio=-0.02,AbsMeanSigma=2.43,pvalue=3.06599396392457e-13,pvalueTTest=0.162127339771563,
chr21	17177454	17177570	USP25	USP2500014	0.0229350726105385	2	-0.01626286765856	2	0.00195903036742765	1.5	0.000221873414717328	NA	NA	SegRatio=-0.02,AbsMeanSigma=2.43,pvalue=3.06599396392457e-13,pvalueTTest=0.162127339771563,
chr21	17177553	17177665	USP25	USP2500015	-0.200897179899606	2	-0.01626286765856	2	0.00195903036742765	1.5	0.000221873414717328	NA	NA	SegRatio=-0.02,AbsMeanSigma=2.43,pvalue=3.06599396392457e-13,pvalueTTest=0.162127339771563,
chr21	17181068	17181184	USP25	USP2500016	NA	2	-0.01626286765856	2	0.00195903036742765	1.5	0.000221873414717328	NA	NA	SegRatio=-0.02,AbsMeanSigma=2.43,pvalue=3.06599396392457e-13,pvalueTTest=0.162127339771563,
chr21	17181183	17181297	USP25	USP2500017	-0.000364484438026622	2	-0.01626286765856	2	0.00195903036742765	1.5	0.000221873414717328	NA	NA	SegRatio=-0.02,AbsMeanSigma=2.43,pvalue=3.06599396392457e-13,pvalueTTest=0.162127339771563,
chr21	17183424	17183512	USP25	USP2500018	0.0556743809317689	2	-0.01626286765856	2	0.00195903036742765	1.5	0.000221873414717328	NA	NA	SegRatio=-0.02,AbsMeanSigma=2.43,pvalue=3.06599396392457e-13,pvalueTTest=0.162127339771563,
chr21	17183477	17183577	USP25	USP2500019	-0.01626286765856	2	-0.01626286765856	2	0.00195903036742765	1.5	0.000221873414717328	NA	NA	SegRatio=-0.02,AbsMeanSigma=2.43,pvalue=3.06599396392457e-13,pvalueTTest=0.162127339771563,
chr21	17190947	17191059	USP25	USP2500020	-0.584081896584409	2	-0.01626286765856	2	0.00195903036742765	1.5	0.000221873414717328	q-value=1.09806556385277e-05, copies=1	NA	SegRatio=-0.02,AbsMeanSigma=2.43,pvalue=3.06599396392457e-13,pvalueTTest=0.162127339771563,
chr21	17191056	17191163	USP25	USP2500021	-0.0866843922671762	2	-0.01626286765856	2	0.00195903036742765	1.5	0.000221873414717328	NA	NA	SegRatio=-0.02,AbsMeanSigma=2.43,pvalue=3.06599396392457e-13,pvalueTTest=0.162127339771563,
chr21	17191164	17191277	USP25	USP2500022	-1.14653044773126	2	-0.201060320338552	2	0.00195903036742765	1.5	0.000221873414717328	q-value=1.6473184217257e-13, copies=0.5	NA	SegRatio=-0.2,AbsMeanSigma=6.7,pvalue=3.52606380680977e-80,pvalueTTest=0.0792216274433228,Adjusted:byPvalueTTestRatio;
chr21	17196300	17196419	USP25	USP2500023	-0.201060320338552	2	-0.201060320338552	2	0.00195903036742765	1.5	0.000221873414717328	NA	NA	SegRatio=-0.2,AbsMeanSigma=6.7,pvalue=3.52606380680977e-80,pvalueTTest=0.0792216274433228,Adjusted:byPvalueTTestRatio;
chr21	17196409	17196514	USP25	USP2500024	-2.7917906316263	2	-0.201060320338552	2	0.00195903036742765	1.5	0.000221873414717328	q-value=3.75425930310531e-66, copies=0	NA	SegRatio=-0.2,AbsMeanSigma=6.7,pvalue=3.52606380680977e-80,pvalueTTest=0.0792216274433228,Adjusted:byPvalueTTestRatio;
chr21	17197260	17197365	USP25	USP2500025	NA	2	-0.201060320338552	2	0.00195903036742765	1.5	0.000221873414717328	NA	NA	SegRatio=-0.2,AbsMeanSigma=6.7,pvalue=3.52606380680977e-80,pvalueTTest=0.0792216274433228,Adjusted:byPvalueTTestRatio;
chr21	17197348	17197456	USP25	USP2500026	NA	2	-0.201060320338552	2	0.00195903036742765	1.5	0.000221873414717328	NA	NA	SegRatio=-0.2,AbsMeanSigma=6.7,pvalue=3.52606380680977e-80,pvalueTTest=0.0792216274433228,Adjusted:byPvalueTTestRatio;
chr21	17198490	17198604	USP25	USP2500027	0.14373849269428	2	-0.201060320338552	2	0.00195903036742765	1.5	0.000221873414717328	NA	NA	SegRatio=-0.2,AbsMeanSigma=6.7,pvalue=3.52606380680977e-80,pvalueTTest=0.0792216274433228,Adjusted:byPvalueTTestRatio;
chr21	17198605	17198698	USP25	USP2500028	-0.144419587850316	2	-0.201060320338552	2	0.00195903036742765	1.5	0.000221873414717328	NA	NA	SegRatio=-0.2,AbsMeanSigma=6.7,pvalue=3.52606380680977e-80,pvalueTTest=0.0792216274433228,Adjusted:byPvalueTTestRatio;
chr21	17198678	17198789	USP25	USP2500029	-3.21675881229732	2	-0.0397912412767314	2	0.00195903036742765	1.5	0.000221873414717328	q-value=1.04986461533985e-21, copies=0	NA	SegRatio=-0.04,AbsMeanSigma=3.34,pvalue=1.68733664251619e-28,pvalueTTest=0.141368425137731,
chr21	17199273	17199386	USP25	USP2500030	0.0413645682984189	2	-0.0397912412767314	2	0.00195903036742765	1.5	0.000221873414717328	NA	NA	SegRatio=-0.04,AbsMeanSigma=3.34,pvalue=1.68733664251619e-28,pvalueTTest=0.141368425137731,
chr21	17199370	17199479	USP25	USP2500031	-0.0397912412767314	2	-0.0397912412767314	2	0.00195903036742765	1.5	0.000221873414717328	NA	NA	SegRatio=-0.04,AbsMeanSigma=3.34,pvalue=1.68733664251619e-28,pvalueTTest=0.141368425137731,
chr21	17199411	17199521	USP25	USP2500032	0.0393796757847292	2	-0.0397912412767314	2	0.00195903036742765	1.5	0.000221873414717328	NA	NA	SegRatio=-0.04,AbsMeanSigma=3.34,pvalue=1.68733664251619e-28,pvalueTTest=0.141368425137731,
chr21	17199471	17199589	USP25	USP2500033	-0.0728011214999346	2	-0.0397912412767314	2	0.00195903036742765	1.5	0.000221873414717328	NA	NA	SegRatio=-0.04,AbsMeanSigma=3.34,pvalue=1.68733664251619e-28,pvalueTTest=0.141368425137731,
chr21	17202824	17202923	USP25	USP2500034	NA	2	-0.0397912412767314	2	0.00195903036742765	1.5	0.000221873414717328	NA	NA	SegRatio=-0.04,AbsMeanSigma=3.34,pvalue=1.68733664251619e-28,pvalueTTest=0.141368425137731,
chr21	17202914	17203036	USP25	USP2500035	NA	2	-0.0397912412767314	2	0.00195903036742765	1.5	0.000221873414717328	NA	NA	SegRatio=-0.04,AbsMeanSigma=3.34,pvalue=1.68733664251619e-28,pvalueTTest=0.141368425137731,
chr21	17203641	17203757	USP25	USP2500036	0.119415060894259	2	-0.0397912412767314	2	0.00195903036742765	1.5	0.000221873414717328	NA	NA	SegRatio=-0.04,AbsMeanSigma=3.34,pvalue=1.68733664251619e-28,pvalueTTest=0.141368425137731,
chr21	17203757	17203875	USP25	USP2500037	-0.290658806764647	2	-0.0397912412767314	2	0.00195903036742765	1.5	0.000221873414717328	NA	NA	SegRatio=-0.04,AbsMeanSigma=3.34,pvalue=1.68733664251619e-28,pvalueTTest=0.141368425137731,
chr21	17203828	17203915	USP25	USP2500038	-0.162841692626637	2	-0.0397912412767314	2	0.00195903036742765	1.5	0.000221873414717328	NA	NA	SegRatio=-0.04,AbsMeanSigma=3.34,pvalue=1.68733664251619e-28,pvalueTTest=0.141368425137731,
chr21	17203915	17204032	USP25	USP2500039	-2.41231050780533	2	-0.0442909421617876	2	0.00195903036742765	1.5	0.000221873414717328	q-value=4.25632851956116e-61, copies=0	NA	SegRatio=-0.04,AbsMeanSigma=2.82,pvalue=2.80265786247416e-17,pvalueTTest=0.22156972137626,
chr21	17205614	17205729	USP25	USP2500040	-0.131773492132486	2	-0.0442909421617876	2	0.00195903036742765	1.5	0.000221873414717328	NA	NA	SegRatio=-0.04,AbsMeanSigma=2.82,pvalue=2.80265786247416e-17,pvalueTTest=0.22156972137626,
chr21	17205727	17205840	USP25	USP2500041	-0.0109420882135289	2	-0.0442909421617876	2	0.00195903036742765	1.5	0.000221873414717328	NA	NA	SegRatio=-0.04,AbsMeanSigma=2.82,pvalue=2.80265786247416e-17,pvalueTTest=0.22156972137626,
chr21	17205840	17205950	USP25	USP2500042	NA	2	-0.0442909421617876	2	0.00195903036742765	1.5	0.000221873414717328	NA	NA	SegRatio=-0.04,AbsMeanSigma=2.82,pvalue=2.80265786247416e-17,pvalueTTest=0.22156972137626,
chr21	17214637	17214747	USP25	USP2500043	-1.89511347451679	2	-0.0442909421617876	2	0.00195903036742765	1.5	0.000221873414717328	q-value=0.00131769243067476, copies=0.5	NA	SegRatio=-0.04,AbsMeanSigma=2.82,pvalue=2.80265786247416e-17,pvalueTTest=0.22156972137626,
chr21	17214721	17214836	USP25	USP2500044	0.0210979813299141	2	-0.0442909421617876	2	0.00195903036742765	1.5	0.000221873414717328	NA	NA	SegRatio=-0.04,AbsMeanSigma=2.82,pvalue=2.80265786247416e-17,pvalueTTest=0.22156972137626,
chr21	17214816	17214916	USP25	USP2500045	-0.0378554828768497	2	-0.0442909421617876	2	0.00195903036742765	1.5	0.000221873414717328	NA	NA	SegRatio=-0.04,AbsMeanSigma=2.82,pvalue=2.80265786247416e-17,pvalueTTest=0.22156972137626,
chr21	17219914	17220011	USP25	USP2500046	0.0827886475128456	2	-0.0442909421617876	2	0.00195903036742765	1.5	0.000221873414717328	NA	NA	SegRatio=-0.04,AbsMeanSigma=2.82,pvalue=2.80265786247416e-17,pvalueTTest=0.22156972137626,
chr21	17220006	17220116	USP25	USP2500047	-0.0442909421617876	2	-0.0442909421617876	2	0.00195903036742765	1.5	0.000221873414717328	NA	NA	SegRatio=-0.04,AbsMeanSigma=2.82,pvalue=2.80265786247416e-17,pvalueTTest=0.22156972137626,
chr21	17222039	17222131	USP25	USP2500048	-1.59792300302432	2	-0.130637497731946	2	0.00195903036742765	1.5	0.000221873414717328	q-value=8.18037396015733e-50, copies=0.5	NA	SegRatio=-0.13,AbsMeanSigma=3.88,pvalue=1.84824595330568e-21,pvalueTTest=0.425101440127628,
chr21	17222095	17222203	USP25	USP2500049	-0.130637497731946	2	-0.130637497731946	2	0.00195903036742765	1.5	0.000221873414717328	NA	NA	SegRatio=-0.13,AbsMeanSigma=3.88,pvalue=1.84824595330568e-21,pvalueTTest=0.425101440127628,
chr21	17222188	17222305	USP25	USP2500050	NA	2	-0.130637497731946	2	0.00195903036742765	1.5	0.000221873414717328	NA	NA	SegRatio=-0.13,AbsMeanSigma=3.88,pvalue=1.84824595330568e-21,pvalueTTest=0.425101440127628,
chr21	17236528	17236638	USP25	USP2500051	0.0587325982276384	2	-0.130637497731946	2	0.00195903036742765	1.5	0.000221873414717328	NA	NA	SegRatio=-0.13,AbsMeanSigma=3.88,pvalue=1.84824595330568e-21,pvalueTTest=0.425101440127628,
chr21	17236636	17236749	USP25	USP2500052	0.184044006623401	2	-0.130637497731946	2	0.00195903036742765	1.5	0.000221873414717328	NA	NA	SegRatio=-0.13,AbsMeanSigma=3.88,pvalue=1.84824595330568e-21,pvalueTTest=0.425101440127628,
chr21	17236737	17236861	USP25	USP2500053	NA	2	-1.96697236791593	2	0.00195903036742765	1.5	0.000221873414717328	NA	NA	SegRatio=-1.97,AbsMeanSigma=15.15,pvalue=9.18496386769963e-152,pvalueTTest=1,Adjusted:byPvalueTTestRatio;
chr21	17238509	17238617	USP25	USP2500054	NA	2	-1.96697236791593	2	0.00195903036742765	1.5	0.000221873414717328	NA	NA	SegRatio=-1.97,AbsMeanSigma=15.15,pvalue=9.18496386769963e-152,pvalueTTest=1,Adjusted:byPvalueTTestRatio;
chr21	17238614	17238712	USP25	USP2500055	-1.96697236791593	2	-1.96697236791593	2	0.00195903036742765	1.5	0.000221873414717328	NA	NA	SegRatio=-1.97,AbsMeanSigma=15.15,pvalue=9.18496386769963e-152,pvalueTTest=1,Adjusted:byPvalueTTestRatio;
chr21	17242319	17242429	USP25	USP2500056	-2.66038829219189	2	0.0289418821681792	2	0.00195903036742765	1.5	0.000221873414717328	q-value=1.04985191719453e-07, copies=0	NA	SegRatio=0.03,AbsMeanSigma=2.74,pvalue=0.00010943540423018,pvalueTTest=0.535211669043787,
chr21	17242401	17242517	USP25	USP2500057	0.0289418821681792	2	0.0289418821681792	2	0.00195903036742765	1.5	0.000221873414717328	NA	NA	SegRatio=0.03,AbsMeanSigma=2.74,pvalue=0.00010943540423018,pvalueTTest=0.535211669043787,
chr21	17246683	17246794	USP25	USP2500058	NA	2	-2.65403973319243	2	0.00195903036742765	1.5	0.000221873414717328	NA	NA	SegRatio=-2.65,AbsMeanSigma=12.81,pvalue=7.46595612858413e-145,pvalueTTest=0.220295982101017,Adjusted:byPvalueTTestRatio;
chr21	17246776	17246887	USP25	USP2500059	-3.53415201162277	2	-2.65403973319243	2	0.00195903036742765	1.5	0.000221873414717328	q-value=2.79988540777752e-07, copies=0	NA	SegRatio=-2.65,AbsMeanSigma=12.81,pvalue=7.46595612858413e-145,pvalueTTest=0.220295982101017,Adjusted:byPvalueTTestRatio;
chr21	17250038	17250149	USP25	USP2500060	-2.65403973319243	2	-2.65403973319243	2	0.00195903036742765	1.5	0.000221873414717328	NA	NA	SegRatio=-2.65,AbsMeanSigma=12.81,pvalue=7.46595612858413e-145,pvalueTTest=0.220295982101017,Adjusted:byPvalueTTestRatio;
chr21	17250149	17250268	USP25	USP2500061	0.181482469774983	2	0.0525360809230644	2	0.00195903036742765	1.5	0.000221873414717328	NA	NA	SegRatio=0.05,AbsMeanSigma=0.6,pvalue=0.0922843643427676,pvalueTTest=0.143714553134607,
chr21	17250232	17250325	USP25	USP2500062	-0.0666673548703437	2	0.0525360809230644	2	0.00195903036742765	1.5	0.000221873414717328	NA	NA	SegRatio=0.05,AbsMeanSigma=0.6,pvalue=0.0922843643427676,pvalueTTest=0.143714553134607,
chr21	17250257	17250363	USP25	USP2500063	0.0525360809230644	2	0.0525360809230644	2	0.00195903036742765	1.5	0.000221873414717328	NA	NA	SegRatio=0.05,AbsMeanSigma=0.6,pvalue=0.0922843643427676,pvalueTTest=0.143714553134607,
chr21	17250575	17250683	USP25	USP2500064	-0.0743655268237536	2	0.0525360809230644	2	0.00195903036742765	1.5	0.000221873414717328	NA	NA	SegRatio=0.05,AbsMeanSigma=0.6,pvalue=0.0922843643427676,pvalueTTest=0.143714553134607,
chr21	17250680	17250779	USP25	USP2500065	0.202728046199487	2	0.0525360809230644	2	0.00195903036742765	1.5	0.000221873414717328	NA	NA	SegRatio=0.05,AbsMeanSigma=0.6,pvalue=0.0922843643427676,pvalueTTest=0.143714553134607,
chr21	17250745	17250862	USP25	USP2500066	0.0728936358559358	2	0.0525360809230644	2	0.00195903036742765	1.5	0.000221873414717328	NA	NA	SegRatio=0.05,AbsMeanSigma=0.6,pvalue=0.0922843643427676,pvalueTTest=0.143714553134607,
chr21	30396983	30397097	USP16	USP1600001	0.138631383610285	2	0.0525360809230644	2	0.00120225005173892	1.5	0.00434894920693958	NA	NA	SegRatio=0.05,AbsMeanSigma=0.6,pvalue=0.0922843643427676,pvalueTTest=0.143714553134607,
chr21	30397088	30397206	USP16	USP1600002	NA	2	0.110383971634717	2	0.00120225005173892	1.5	0.00434894920693958	NA	NA	SegRatio=0.11,AbsMeanSigma=4.17,pvalue=1.13784092339747e-20,pvalueTTest=0.579470114023234,
chr21	30400211	30400300	USP16	USP1600003	NA	2	0.110383971634717	2	0.00120225005173892	1.5	0.00434894920693958	NA	NA	SegRatio=0.11,AbsMeanSigma=4.17,pvalue=1.13784092339747e-20,pvalueTTest=0.579470114023234,
chr21	30400248	30400360	USP16	USP1600004	NA	2	0.110383971634717	2	0.00120225005173892	1.5	0.00434894920693958	NA	NA	SegRatio=0.11,AbsMeanSigma=4.17,pvalue=1.13784092339747e-20,pvalueTTest=0.579470114023234,
chr21	30402865	30402977	USP16	USP1600005	-1.25491416019002	2	0.110383971634717	2	0.00120225005173892	1.5	0.00434894920693958	q-value=3.73351497021912e-20, copies=0.5	NA	SegRatio=0.11,AbsMeanSigma=4.17,pvalue=1.13784092339747e-20,pvalueTTest=0.579470114023234,
chr21	30402962	30403058	USP16	USP1600006	0.110383971634717	2	0.119821876251975	2	0.00120225005173892	1.5	0.00434894920693958	NA	NA	SegRatio=0.12,AbsMeanSigma=1.1,pvalue=0.00708468514746454,pvalueTTest=0.0193192126153735,Adjusted:byPvalueTTestRatio;
chr21	30403006	30403119	USP16	USP1600007	0.117402806985572	2	0.119821876251975	2	0.00120225005173892	1.5	0.00434894920693958	NA	NA	SegRatio=0.12,AbsMeanSigma=1.1,pvalue=0.00708468514746454,pvalueTTest=0.0193192126153735,Adjusted:byPvalueTTestRatio;
chr21	30407088	30407191	USP16	USP1600008	0.246293399213479	2	0.119821876251975	2	0.00120225005173892	1.5	0.00434894920693958	NA	NA	SegRatio=0.12,AbsMeanSigma=1.1,pvalue=0.00708468514746454,pvalueTTest=0.0193192126153735,Adjusted:byPvalueTTestRatio;
chr21	30407172	30407282	USP16	USP1600009	-0.0115828747853305	2	0.119821876251975	2	0.00120225005173892	1.5	0.00434894920693958	NA	NA	SegRatio=0.12,AbsMeanSigma=1.1,pvalue=0.00708468514746454,pvalueTTest=0.0193192126153735,Adjusted:byPvalueTTestRatio;
chr21	30408518	30408625	USP16	USP1600010	0.2324677279517	2	0.119821876251975	2	0.00120225005173892	1.5	0.00434894920693958	NA	NA	SegRatio=0.12,AbsMeanSigma=1.1,pvalue=0.00708468514746454,pvalueTTest=0.0193192126153735,Adjusted:byPvalueTTestRatio;
chr21	30408618	30408730	USP16	USP1600011	0.119821876251975	2	0.119821876251975	2	0.00120225005173892	1.5	0.00434894920693958	NA	NA	SegRatio=0.12,AbsMeanSigma=1.1,pvalue=0.00708468514746454,pvalueTTest=0.0193192126153735,Adjusted:byPvalueTTestRatio;
chr21	30409576	30409686	USP16	USP1600012	NA	2	0.121058443256923	2	0.00120225005173892	1.5	0.00434894920693958	NA	NA	SegRatio=0.12,AbsMeanSigma=3.83,pvalue=3.09423423648718e-11,pvalueTTest=0.569172043326298,Adjusted:byPvalueTTestRatio;
chr21	30409623	30409733	USP16	USP1600013	-1.14230807329266	2	0.121058443256923	2	0.00120225005173892	1.5	0.00434894920693958	q-value=1.50997211143149e-16, copies=0.5	NA	SegRatio=0.12,AbsMeanSigma=3.83,pvalue=3.09423423648718e-11,pvalueTTest=0.569172043326298,Adjusted:byPvalueTTestRatio;
chr21	30409717	30409823	USP16	USP1600014	0.121058443256923	2	-0.172977116320755	2	0.00120225005173892	1.5	0.00434894920693958	NA	NA	SegRatio=-0.17,AbsMeanSigma=6.67,pvalue=6.5457417328529e-31,pvalueTTest=0.37003379798895,Adjusted:byPvalueTTestRatio;
chr21	30410613	30410726	USP16	USP1600015	-0.172977116320755	2	-0.172977116320755	2	0.00120225005173892	1.5	0.00434894920693958	NA	NA	SegRatio=-0.17,AbsMeanSigma=6.67,pvalue=6.5457417328529e-31,pvalueTTest=0.37003379798895,Adjusted:byPvalueTTestRatio;
chr21	30410681	30410774	USP16	USP1600016	-2.3269492902764	2	-0.0537777658514313	2	0.00120225005173892	1.5	0.00434894920693958	q-value=6.44312140209066e-68, copies=0	NA	SegRatio=-0.05,AbsMeanSigma=5.18,pvalue=7.14244695884911e-37,pvalueTTest=0.179644412336785,
chr21	30411325	30411439	USP16	USP1600017	-0.0537777658514313	2	-0.0537777658514313	2	0.00120225005173892	1.5	0.00434894920693958	NA	NA	SegRatio=-0.05,AbsMeanSigma=5.18,pvalue=7.14244695884911e-37,pvalueTTest=0.179644412336785,
chr21	30411389	30411493	USP16	USP1600018	0.0503042552056299	2	-0.0537777658514313	2	0.00120225005173892	1.5	0.00434894920693958	NA	NA	SegRatio=-0.05,AbsMeanSigma=5.18,pvalue=7.14244695884911e-37,pvalueTTest=0.179644412336785,
chr21	30411468	30411582	USP16	USP1600019	-2.62624051063591	2	-0.0537777658514313	2	0.00120225005173892	1.5	0.00434894920693958	q-value=1.89168760042273e-34, copies=0	NA	SegRatio=-0.05,AbsMeanSigma=5.18,pvalue=7.14244695884911e-37,pvalueTTest=0.179644412336785,
chr21	30411777	30411886	USP16	USP1600020	0.0362831267903433	2	-0.0537777658514313	2	0.00120225005173892	1.5	0.00434894920693958	NA	NA	SegRatio=-0.05,AbsMeanSigma=5.18,pvalue=7.14244695884911e-37,pvalueTTest=0.179644412336785,
chr21	30411862	30411972	USP16	USP1600021	-0.0700993963119323	2	-0.0537777658514313	2	0.00120225005173892	1.5	0.00434894920693958	NA	NA	SegRatio=-0.05,AbsMeanSigma=5.18,pvalue=7.14244695884911e-37,pvalueTTest=0.179644412336785,
chr21	30412857	30412968	USP16	USP1600022	NA	2	-3.23854255264682	2	0.00120225005173892	1.5	0.00434894920693958	NA	NA	SegRatio=-3.24,AbsMeanSigma=14.06,pvalue=6.34815740172171e-88,pvalueTTest=1,Adjusted:byPvalueTTestRatio;
chr21	30412962	30413072	USP16	USP1600023	-3.23854255264682	2	-3.23854255264682	2	0.00120225005173892	1.5	0.00434894920693958	NA	NA	SegRatio=-3.24,AbsMeanSigma=14.06,pvalue=6.34815740172171e-88,pvalueTTest=1,Adjusted:byPvalueTTestRatio;
chr21	30414227	30414361	USP16	USP1600024	NA	2	-0.0348384946581228	2	0.00120225005173892	1.5	0.00434894920693958	NA	NA	SegRatio=-0.03,AbsMeanSigma=1.59,pvalue=0.00594741935723752,pvalueTTest=0.403999984672163,
chr21	30414317	30414423	USP16	USP1600025	-0.0348384946581228	2	-0.0348384946581228	2	0.00120225005173892	1.5	0.00434894920693958	NA	NA	SegRatio=-0.03,AbsMeanSigma=1.59,pvalue=0.00594741935723752,pvalueTTest=0.403999984672163,
chr21	30414394	30414494	USP16	USP1600026	-1.32972395031776	2	-1.35452151148494	2	0.00120225005173892	1.5	0.00434894920693958	NA	NA	SegRatio=-1.35,AbsMeanSigma=8.67,pvalue=5.68700414304846e-51,pvalueTTest=0.122841501491904,Adjusted:byPvalueTTestRatio;
chr21	30414738	30414830	USP16	USP1600027	-1.35452151148494	2	-1.35452151148494	2	0.00120225005173892	1.5	0.00434894920693958	NA	NA	SegRatio=-1.35,AbsMeanSigma=8.67,pvalue=5.68700414304846e-51,pvalueTTest=0.122841501491904,Adjusted:byPvalueTTestRatio;
chr21	30414826	30414940	USP16	USP1600028	-2.48042444715071	2	-0.0251048826721795	2	0.00120225005173892	1.5	0.00434894920693958	q-value=2.44081146012103e-44, copies=0	NA	SegRatio=-0.03,AbsMeanSigma=7.27,pvalue=2.15941670521202e-36,pvalueTTest=0.215599794998097,
chr21	30415765	30415862	USP16	USP1600029	-2.95803096319017	2	-0.0251048826721795	2	0.00120225005173892	1.5	0.00434894920693958	q-value=2.31795715269604e-11, copies=0	NA	SegRatio=-0.03,AbsMeanSigma=7.27,pvalue=2.15941670521202e-36,pvalueTTest=0.215599794998097,
chr21	30415813	30415922	USP16	USP1600030	-0.0251048826721795	2	0.0231064887963844	2	0.00120225005173892	1.5	0.00434894920693958	NA	NA	SegRatio=0.02,AbsMeanSigma=0.32,pvalue=0.649703466842619,pvalueTTest=0.692616021447636,
chr21	30415871	30415984	USP16	USP1600031	0.104504714880884	2	0.0231064887963844	2	0.00120225005173892	1.5	0.00434894920693958	NA	NA	SegRatio=0.02,AbsMeanSigma=0.32,pvalue=0.649703466842619,pvalueTTest=0.692616021447636,
chr21	30418875	30419009	USP16	USP1600032	-0.0393092827081798	2	-0.556035485786922	2	0.00120225005173892	1.5	0.00434894920693958	NA	NA	SegRatio=-0.56,AbsMeanSigma=2.06,pvalue=3.90458930887012e-06,pvalueTTest=0.109671282959419,Adjusted:byPvalueTTestRatio;
chr21	30419000	30419114	USP16	USP1600033	-0.556035485786922	2	-0.556035485786922	2	0.00120225005173892	1.5	0.00434894920693958	NA	NA	SegRatio=-0.56,AbsMeanSigma=2.06,pvalue=3.90458930887012e-06,pvalueTTest=0.109671282959419,Adjusted:byPvalueTTestRatio;
chr21	30419063	30419159	USP16	USP1600034	-1.45109741935294	2	-0.556035485786922	2	0.00120225005173892	1.5	0.00434894920693958	NA	NA	SegRatio=-0.56,AbsMeanSigma=2.06,pvalue=3.90458930887012e-06,pvalueTTest=0.109671282959419,Adjusted:byPvalueTTestRatio;
chr21	30419144	30419255	USP16	USP1600035	-0.573366602329257	2	-0.556035485786922	2	0.00120225005173892	1.5	0.00434894920693958	NA	NA	SegRatio=-0.56,AbsMeanSigma=2.06,pvalue=3.90458930887012e-06,pvalueTTest=0.109671282959419,Adjusted:byPvalueTTestRatio;
chr21	30419216	30419324	USP16	USP1600036	0.100190747194487	2	0.0497521978470401	2	0.00120225005173892	1.5	0.00434894920693958	NA	NA	SegRatio=0.05,AbsMeanSigma=0.01,pvalue=0.973839410136279,pvalueTTest=0.968799712152981,
chr21	30419324	30419437	USP16	USP1600037	-0.0149609841968989	2	0.0497521978470401	2	0.00120225005173892	1.5	0.00434894920693958	NA	NA	SegRatio=0.05,AbsMeanSigma=0.01,pvalue=0.973839410136279,pvalueTTest=0.968799712152981,
chr21	30419438	30419552	USP16	USP1600038	-0.100718562102156	2	0.0497521978470401	2	0.00120225005173892	1.5	0.00434894920693958	NA	NA	SegRatio=0.05,AbsMeanSigma=0.01,pvalue=0.973839410136279,pvalueTTest=0.968799712152981,
chr21	30419478	30419592	USP16	USP1600039	-0.00973223091321423	2	0.0497521978470401	2	0.00120225005173892	1.5	0.00434894920693958	NA	NA	SegRatio=0.05,AbsMeanSigma=0.01,pvalue=0.973839410136279,pvalueTTest=0.968799712152981,
chr21	30419576	30419689	USP16	USP1600040	-0.00204925518056924	2	0.0497521978470401	2	0.00120225005173892	1.5	0.00434894920693958	NA	NA	SegRatio=0.05,AbsMeanSigma=0.01,pvalue=0.973839410136279,pvalueTTest=0.968799712152981,
chr21	30421006	30421120	USP16	USP1600041	0.0519739615119482	2	0.0497521978470401	2	0.00120225005173892	1.5	0.00434894920693958	NA	NA	SegRatio=0.05,AbsMeanSigma=0.01,pvalue=0.973839410136279,pvalueTTest=0.968799712152981,
chr21	30421090	30421180	USP16	USP1600042	-0.114095132852559	2	0.0497521978470401	2	0.00120225005173892	1.5	0.00434894920693958	NA	NA	SegRatio=0.05,AbsMeanSigma=0.01,pvalue=0.973839410136279,pvalueTTest=0.968799712152981,
chr21	30421178	30421289	USP16	USP1600043	NA	2	0.0497521978470401	2	0.00120225005173892	1.5	0.00434894920693958	NA	NA	SegRatio=0.05,AbsMeanSigma=0.01,pvalue=0.973839410136279,pvalueTTest=0.968799712152981,
chr21	30422380	30422492	USP16	USP1600044	0.0497521978470401	2	0.0497521978470401	2	0.00120225005173892	1.5	0.00434894920693958	NA	NA	SegRatio=0.05,AbsMeanSigma=0.01,pvalue=0.973839410136279,pvalueTTest=0.968799712152981,
chr21	30422478	30422589	USP16	USP1600045	0.0779415360884861	2	0.0497521978470401	2	0.00120225005173892	1.5	0.00434894920693958	NA	NA	SegRatio=0.05,AbsMeanSigma=0.01,pvalue=0.973839410136279,pvalueTTest=0.968799712152981,
chr21	30426083	30426199	USP16	USP1600046	0.0833562762602811	2	0.0497521978470401	2	0.00120225005173892	1.5	0.00434894920693958	NA	NA	SegRatio=0.05,AbsMeanSigma=0.01,pvalue=0.973839410136279,pvalueTTest=0.968799712152981,
chr21	30426194	30426309	USP16	USP1600047	0.107557445347302	2	0.0497521978470401	2	0.00120225005173892	1.5	0.00434894920693958	NA	NA	SegRatio=0.05,AbsMeanSigma=0.01,pvalue=0.973839410136279,pvalueTTest=0.968799712152981,
chr21	30426354	30426466	USP16	USP1600048	NA	2	0.0497521978470401	2	0.00120225005173892	1.5	0.00434894920693958	NA	NA	SegRatio=0.05,AbsMeanSigma=0.01,pvalue=0.973839410136279,pvalueTTest=0.968799712152981,
chr21	30426420	30426534	USP16	USP1600049	-0.0534519142506301	2	0.0497521978470401	2	0.00120225005173892	1.5	0.00434894920693958	NA	NA	SegRatio=0.05,AbsMeanSigma=0.01,pvalue=0.973839410136279,pvalueTTest=0.968799712152981,
chr21	36164631	36164734	RUNX1	RUNX100001	NA	2	0.0497521978470401	2	0.306847636823024	2	0.306847636823024	NA	NA	SegRatio=0.05,AbsMeanSigma=0.01,pvalue=0.973839410136279,pvalueTTest=0.968799712152981,
chr21	36164668	36164807	RUNX1	RUNX100002	NA	2	0.0497521978470401	2	0.306847636823024	2	0.306847636823024	NA	NA	SegRatio=0.05,AbsMeanSigma=0.01,pvalue=0.973839410136279,pvalueTTest=0.968799712152981,
chr21	36164746	36164882	RUNX1	RUNX100003	NA	2	0.0497521978470401	2	0.306847636823024	2	0.306847636823024	NA	NA	SegRatio=0.05,AbsMeanSigma=0.01,pvalue=0.973839410136279,pvalueTTest=0.968799712152981,
chr21	36164830	36164939	RUNX1	RUNX100004	-0.125840045072162	2	0.0497521978470401	2	0.306847636823024	2	0.306847636823024	NA	NA	SegRatio=0.05,AbsMeanSigma=0.01,pvalue=0.973839410136279,pvalueTTest=0.968799712152981,
chr21	36171575	36171694	RUNX1	RUNX100005	0.1405393578177	2	0.0497521978470401	2	0.306847636823024	2	0.306847636823024	NA	NA	SegRatio=0.05,AbsMeanSigma=0.01,pvalue=0.973839410136279,pvalueTTest=0.968799712152981,
chr21	36171694	36171787	RUNX1	RUNX100006	-0.148360634715915	2	0.0497521978470401	2	0.306847636823024	2	0.306847636823024	NA	NA	SegRatio=0.05,AbsMeanSigma=0.01,pvalue=0.973839410136279,pvalueTTest=0.968799712152981,
chr21	36193930	36194042	RUNX1	RUNX100007	-0.159261681578296	2	0.0497521978470401	2	0.306847636823024	2	0.306847636823024	NA	NA	SegRatio=0.05,AbsMeanSigma=0.01,pvalue=0.973839410136279,pvalueTTest=0.968799712152981,
chr21	36206622	36206739	RUNX1	RUNX100008	0.0564703122535617	2	0.0497521978470401	2	0.306847636823024	2	0.306847636823024	NA	NA	SegRatio=0.05,AbsMeanSigma=0.01,pvalue=0.973839410136279,pvalueTTest=0.968799712152981,
chr21	36206725	36206847	RUNX1	RUNX100009	-0.0690792195125044	2	0.0497521978470401	2	0.306847636823024	2	0.306847636823024	NA	NA	SegRatio=0.05,AbsMeanSigma=0.01,pvalue=0.973839410136279,pvalueTTest=0.968799712152981,
chr21	36206806	36206884	RUNX1	RUNX100010	0.0503074042300946	2	0.0497521978470401	2	0.306847636823024	2	0.306847636823024	NA	NA	SegRatio=0.05,AbsMeanSigma=0.01,pvalue=0.973839410136279,pvalueTTest=0.968799712152981,
chr21	36206885	36206983	RUNX1	RUNX100011	-0.1753708275951	2	0.0497521978470401	2	0.306847636823024	2	0.306847636823024	NA	NA	SegRatio=0.05,AbsMeanSigma=0.01,pvalue=0.973839410136279,pvalueTTest=0.968799712152981,
chr21	36231720	36231836	RUNX1	RUNX100012	-0.0258932489368379	2	0.0497521978470401	2	0.306847636823024	2	0.306847636823024	NA	NA	SegRatio=0.05,AbsMeanSigma=0.01,pvalue=0.973839410136279,pvalueTTest=0.968799712152981,
chr21	36231822	36231933	RUNX1	RUNX100013	0.0792996309558705	2	0.0497521978470401	2	0.306847636823024	2	0.306847636823024	NA	NA	SegRatio=0.05,AbsMeanSigma=0.01,pvalue=0.973839410136279,pvalueTTest=0.968799712152981,
chr21	36252825	36252940	RUNX1	RUNX100014	0.0123110519160428	2	0.0497521978470401	2	0.306847636823024	2	0.306847636823024	NA	NA	SegRatio=0.05,AbsMeanSigma=0.01,pvalue=0.973839410136279,pvalueTTest=0.968799712152981,
chr21	36252896	36253009	RUNX1	RUNX100015	0.163594814135048	2	0.0497521978470401	2	0.306847636823024	2	0.306847636823024	NA	NA	SegRatio=0.05,AbsMeanSigma=0.01,pvalue=0.973839410136279,pvalueTTest=0.968799712152981,
chr21	36252952	36253064	RUNX1	RUNX100016	-0.145471189040529	2	0.0497521978470401	2	0.306847636823024	2	0.306847636823024	NA	NA	SegRatio=0.05,AbsMeanSigma=0.01,pvalue=0.973839410136279,pvalueTTest=0.968799712152981,
chr21	36259049	36259193	RUNX1	RUNX100017	NA	2	-3.18263887910241	2	0.306847636823024	2	0.306847636823024	NA	NA	SegRatio=-3.18,AbsMeanSigma=9.17,pvalue=2.02581165052966e-93,pvalueTTest=0.514520095373704,Adjusted:byPvalueTTestRatio;
chr21	36259204	36259334	RUNX1	RUNX100018	NA	2	-3.18263887910241	2	0.306847636823024	2	0.306847636823024	NA	NA	SegRatio=-3.18,AbsMeanSigma=9.17,pvalue=2.02581165052966e-93,pvalueTTest=0.514520095373704,Adjusted:byPvalueTTestRatio;
chr21	36259340	36259439	RUNX1	RUNX100019	0.206568951336005	2	-3.18263887910241	2	0.306847636823024	2	0.306847636823024	NA	NA	SegRatio=-3.18,AbsMeanSigma=9.17,pvalue=2.02581165052966e-93,pvalueTTest=0.514520095373704,Adjusted:byPvalueTTestRatio;
chr21	36265188	36265254	RUNX1	RUNX100020	NA	2	-3.18263887910241	2	0.306847636823024	2	0.306847636823024	NA	NA	SegRatio=-3.18,AbsMeanSigma=9.17,pvalue=2.02581165052966e-93,pvalueTTest=0.514520095373704,Adjusted:byPvalueTTestRatio;
chr21	36265263	36265395	RUNX1	RUNX100021	-3.7701472591044	2	-3.18263887910241	2	0.306847636823024	2	0.306847636823024	NA	NA	SegRatio=-3.18,AbsMeanSigma=9.17,pvalue=2.02581165052966e-93,pvalueTTest=0.514520095373704,Adjusted:byPvalueTTestRatio;
chr21	36421091	36421209	RUNX1	RUNX100022	0.0429297675916902	2	0.0429297675916902	2	0.306847636823024	2	0.306847636823024	NA	NA	SegRatio=0.04,AbsMeanSigma=0.07,pvalue=0.704675261467018,pvalueTTest=0.783171996125777,
chr21	36421190	36421301	RUNX1	RUNX100023	NA	2	0.0429297675916902	2	0.306847636823024	2	0.306847636823024	NA	NA	SegRatio=0.04,AbsMeanSigma=0.07,pvalue=0.704675261467018,pvalueTTest=0.783171996125777,
chr21	44473904	44474020	CBS	CBS00001	-0.289354378899321	2	0.0429297675916902	2	0.613357215477512	2	0.613357215477512	NA	NA	SegRatio=0.04,AbsMeanSigma=0.07,pvalue=0.704675261467018,pvalueTTest=0.783171996125777,
chr21	44473995	44474100	CBS	CBS00002	0.26984829754774	2	0.0429297675916902	2	0.613357215477512	2	0.613357215477512	NA	NA	SegRatio=0.04,AbsMeanSigma=0.07,pvalue=0.704675261467018,pvalueTTest=0.783171996125777,
chr21	44476884	44476994	CBS	CBS00003	0.0473788508171364	2	0.0429297675916902	2	0.613357215477512	2	0.613357215477512	NA	NA	SegRatio=0.04,AbsMeanSigma=0.07,pvalue=0.704675261467018,pvalueTTest=0.783171996125777,
chr21	44476961	44477044	CBS	CBS00004	-0.0561210602112571	2	0.0429297675916902	2	0.613357215477512	2	0.613357215477512	NA	NA	SegRatio=0.04,AbsMeanSigma=0.07,pvalue=0.704675261467018,pvalueTTest=0.783171996125777,
chr21	44478232	44478353	CBS	CBS00005	-0.0676599503386442	2	0.0429297675916902	2	0.613357215477512	2	0.613357215477512	NA	NA	SegRatio=0.04,AbsMeanSigma=0.07,pvalue=0.704675261467018,pvalueTTest=0.783171996125777,
chr21	44478341	44478462	CBS	CBS00006	-0.100322377471916	2	0.0429297675916902	2	0.613357215477512	2	0.613357215477512	NA	NA	SegRatio=0.04,AbsMeanSigma=0.07,pvalue=0.704675261467018,pvalueTTest=0.783171996125777,
chr21	44478881	44478989	CBS	CBS00007	-0.145011041213081	2	0.0429297675916902	2	0.613357215477512	2	0.613357215477512	NA	NA	SegRatio=0.04,AbsMeanSigma=0.07,pvalue=0.704675261467018,pvalueTTest=0.783171996125777,
chr21	44478983	44479104	CBS	CBS00008	-0.072378128090316	2	0.0429297675916902	2	0.613357215477512	2	0.613357215477512	NA	NA	SegRatio=0.04,AbsMeanSigma=0.07,pvalue=0.704675261467018,pvalueTTest=0.783171996125777,
chr21	44480568	44480704	CBS	CBS00009	NA	2	0.0429297675916902	2	0.613357215477512	2	0.613357215477512	NA	NA	SegRatio=0.04,AbsMeanSigma=0.07,pvalue=0.704675261467018,pvalueTTest=0.783171996125777,
chr21	44482396	44482493	CBS	CBS00010	-0.034760956599174	2	0.0429297675916902	2	0.613357215477512	2	0.613357215477512	NA	NA	SegRatio=0.04,AbsMeanSigma=0.07,pvalue=0.704675261467018,pvalueTTest=0.783171996125777,
chr21	44482487	44482557	CBS	CBS00011	0.230936047373645	2	0.0429297675916902	2	0.613357215477512	2	0.613357215477512	NA	NA	SegRatio=0.04,AbsMeanSigma=0.07,pvalue=0.704675261467018,pvalueTTest=0.783171996125777,
chr21	44483019	44483113	CBS	CBS00012	0.0257365891273326	2	0.0429297675916902	2	0.613357215477512	2	0.613357215477512	NA	NA	SegRatio=0.04,AbsMeanSigma=0.07,pvalue=0.704675261467018,pvalueTTest=0.783171996125777,
chr21	44483061	44483182	CBS	CBS00013	NA	2	0.0429297675916902	2	0.613357215477512	2	0.613357215477512	NA	NA	SegRatio=0.04,AbsMeanSigma=0.07,pvalue=0.704675261467018,pvalueTTest=0.783171996125777,
chr21	44483122	44483234	CBS	CBS00014	NA	2	0.0429297675916902	2	0.613357215477512	2	0.613357215477512	NA	NA	SegRatio=0.04,AbsMeanSigma=0.07,pvalue=0.704675261467018,pvalueTTest=0.783171996125777,
chr21	44483952	44484072	CBS	CBS00015	0.0278994945257579	2	0.0429297675916902	2	0.613357215477512	2	0.613357215477512	NA	NA	SegRatio=0.04,AbsMeanSigma=0.07,pvalue=0.704675261467018,pvalueTTest=0.783171996125777,
chr21	44484049	44484167	CBS	CBS00016	0.0457987123948461	2	0.0429297675916902	2	0.613357215477512	2	0.613357215477512	NA	NA	SegRatio=0.04,AbsMeanSigma=0.07,pvalue=0.704675261467018,pvalueTTest=0.783171996125777,
chr21	44485255	44485372	CBS	CBS00017	0.268463424671894	2	0.0429297675916902	2	0.613357215477512	2	0.613357215477512	NA	NA	SegRatio=0.04,AbsMeanSigma=0.07,pvalue=0.704675261467018,pvalueTTest=0.783171996125777,
chr21	44485338	44485459	CBS	CBS00018	-0.198204896793988	2	0.0429297675916902	2	0.613357215477512	2	0.613357215477512	NA	NA	SegRatio=0.04,AbsMeanSigma=0.07,pvalue=0.704675261467018,pvalueTTest=0.783171996125777,
chr21	44485468	44485565	CBS	CBS00019	-0.171594323149566	2	0.0429297675916902	2	0.613357215477512	2	0.613357215477512	NA	NA	SegRatio=0.04,AbsMeanSigma=0.07,pvalue=0.704675261467018,pvalueTTest=0.783171996125777,
chr21	44485583	44485724	CBS	CBS00020	NA	2	0.0429297675916902	2	0.613357215477512	2	0.613357215477512	NA	NA	SegRatio=0.04,AbsMeanSigma=0.07,pvalue=0.704675261467018,pvalueTTest=0.783171996125777,
chr21	44485770	44485911	CBS	CBS00021	NA	2	0.0429297675916902	2	0.613357215477512	2	0.613357215477512	NA	NA	SegRatio=0.04,AbsMeanSigma=0.07,pvalue=0.704675261467018,pvalueTTest=0.783171996125777,
chr21	44486382	44486493	CBS	CBS00022	-0.297497617560696	2	0.0429297675916902	2	0.613357215477512	2	0.613357215477512	NA	NA	SegRatio=0.04,AbsMeanSigma=0.07,pvalue=0.704675261467018,pvalueTTest=0.783171996125777,
chr21	44486476	44486613	CBS	CBS00023	-0.250831505263798	2	0.0429297675916902	2	0.613357215477512	2	0.613357215477512	NA	NA	SegRatio=0.04,AbsMeanSigma=0.07,pvalue=0.704675261467018,pvalueTTest=0.783171996125777,
chr21	44488593	44488713	CBS	CBS00024	0.0518315650680448	2	0.0429297675916902	2	0.613357215477512	2	0.613357215477512	NA	NA	SegRatio=0.04,AbsMeanSigma=0.07,pvalue=0.704675261467018,pvalueTTest=0.783171996125777,
chr21	44488692	44488801	CBS	CBS00025	0.176952025531738	2	0.0429297675916902	2	0.613357215477512	2	0.613357215477512	NA	NA	SegRatio=0.04,AbsMeanSigma=0.07,pvalue=0.704675261467018,pvalueTTest=0.783171996125777,
chr21	44492073	44492192	CBS	CBS00026	0.132085077279678	2	0.0429297675916902	2	0.613357215477512	2	0.613357215477512	NA	NA	SegRatio=0.04,AbsMeanSigma=0.07,pvalue=0.704675261467018,pvalueTTest=0.783171996125777,
chr21	44492199	44492293	CBS	CBS00027	NA	NA	NA	NA	0.613357215477512	2	0.613357215477512	NA	NA	SegRatio=NA, AbsMeanSigma=NA, pvalue=NA, pvalueTTest=NA,
chrX	14861624	14861710	FANCB	FANCB00001	NA	1	-1.37963002345711	0.5	0.00368250551746157	0.5	5.22891059466691e-08	NA	NA	SegRatio=-0.76,AbsMeanSigma=6.93,pvalue=3.69691950198547e-211,pvalueTTest=5.52773988928765e-06,
chrX	14861651	14861762	FANCB	FANCB00002	-2.01258538291986	1	-1.37963002345711	0.5	1.1409387090269e-05	0.5	5.22891059466691e-08	q-value=1.04544015522411e-09, copies=0.5	NA	SegRatio=-0.76,AbsMeanSigma=6.93,pvalue=3.69691950198547e-211,pvalueTTest=5.52773988928765e-06,
chrX	14861737	14861853	FANCB	FANCB00003	-0.504690162766049	1	-1.37963002345711	0.5	1.1409387090269e-05	0.5	5.22891059466691e-08	NA	NA	SegRatio=-0.76,AbsMeanSigma=6.93,pvalue=3.69691950198547e-211,pvalueTTest=5.52773988928765e-06,
chrX	14861843	14861955	FANCB	FANCB00004	-0.755744311762534	1	-1.37963002345711	0.5	1.1409387090269e-05	0.5	5.22891059466691e-08	NA	NA	SegRatio=-0.76,AbsMeanSigma=6.93,pvalue=3.69691950198547e-211,pvalueTTest=5.52773988928765e-06,
chrX	14861949	14862065	FANCB	FANCB00005	-1.13926468555701	1	-1.37963002345711	0.5	1.1409387090269e-05	0.5	5.22891059466691e-08	NA	NA	SegRatio=-0.76,AbsMeanSigma=6.93,pvalue=3.69691950198547e-211,pvalueTTest=5.52773988928765e-06,
chrX	14862058	14862149	FANCB	FANCB00006	NA	1	-1.37963002345711	0.5	0.00368250551746157	0.5	5.22891059466691e-08	NA	NA	SegRatio=-0.76,AbsMeanSigma=6.93,pvalue=3.69691950198547e-211,pvalueTTest=5.52773988928765e-06,
chrX	14862602	14862714	FANCB	FANCB00007	-0.794482764150816	1	-1.37963002345711	0.5	1.1409387090269e-05	0.5	5.22891059466691e-08	NA	NA	SegRatio=-0.76,AbsMeanSigma=6.93,pvalue=3.69691950198547e-211,pvalueTTest=5.52773988928765e-06,
chrX	14862706	14862825	FANCB	FANCB00008	-0.700450851700712	1	-1.37963002345711	0.5	1.1409387090269e-05	0.5	5.22891059466691e-08	NA	NA	SegRatio=-0.76,AbsMeanSigma=6.93,pvalue=3.69691950198547e-211,pvalueTTest=5.52773988928765e-06,
chrX	14862778	14862876	FANCB	FANCB00009	-0.87658264036706	1	-1.37963002345711	0.5	1.1409387090269e-05	0.5	5.22891059466691e-08	NA	NA	SegRatio=-0.76,AbsMeanSigma=6.93,pvalue=3.69691950198547e-211,pvalueTTest=5.52773988928765e-06,
chrX	14862845	14862957	FANCB	FANCB00010	-2.6159675809463	1	-1.37963002345711	0.5	1.1409387090269e-05	0.5	5.22891059466691e-08	q-value=2.2387093846617e-16, copies=0	NA	SegRatio=-0.76,AbsMeanSigma=6.93,pvalue=3.69691950198547e-211,pvalueTTest=5.52773988928765e-06,
chrX	14862899	14863005	FANCB	FANCB00011	-0.894432642200186	1	-1.37963002345711	0.5	1.1409387090269e-05	0.5	5.22891059466691e-08	NA	NA	SegRatio=-0.76,AbsMeanSigma=6.93,pvalue=3.69691950198547e-211,pvalueTTest=5.52773988928765e-06,
chrX	14863005	14863112	FANCB	FANCB00012	-0.755668377584327	1	-1.37963002345711	0.5	1.1409387090269e-05	0.5	5.22891059466691e-08	NA	NA	SegRatio=-0.76,AbsMeanSigma=6.93,pvalue=3.69691950198547e-211,pvalueTTest=5.52773988928765e-06,
chrX	14863067	14863182	FANCB	FANCB00013	-0.907809137881352	1	-1.37963002345711	0.5	1.1409387090269e-05	0.5	5.22891059466691e-08	NA	NA	SegRatio=-0.76,AbsMeanSigma=6.93,pvalue=3.69691950198547e-211,pvalueTTest=5.52773988928765e-06,
chrX	14863166	14863273	FANCB	FANCB00014	-0.72562721246972	1	-1.37963002345711	0.5	1.1409387090269e-05	0.5	5.22891059466691e-08	NA	NA	SegRatio=-0.76,AbsMeanSigma=6.93,pvalue=3.69691950198547e-211,pvalueTTest=5.52773988928765e-06,
chrX	14863238	14863337	FANCB	FANCB00015	-0.769219870373913	1	-1.37963002345711	0.5	1.1409387090269e-05	0.5	5.22891059466691e-08	NA	NA	SegRatio=-0.76,AbsMeanSigma=6.93,pvalue=3.69691950198547e-211,pvalueTTest=5.52773988928765e-06,
chrX	14863277	14863383	FANCB	FANCB00016	-0.643389641230611	1	-1.37963002345711	0.5	1.1409387090269e-05	0.5	5.22891059466691e-08	NA	NA	SegRatio=-0.76,AbsMeanSigma=6.93,pvalue=3.69691950198547e-211,pvalueTTest=5.52773988928765e-06,
chrX	14863311	14863426	FANCB	FANCB00017	-0.693845604215283	1	-1.37963002345711	0.5	1.1409387090269e-05	0.5	5.22891059466691e-08	NA	NA	SegRatio=-0.76,AbsMeanSigma=6.93,pvalue=3.69691950198547e-211,pvalueTTest=5.52773988928765e-06,
chrX	14863403	14863513	FANCB	FANCB00018	NA	1	-1.37963002345711	0.5	0.00368250551746157	0.5	5.22891059466691e-08	NA	NA	SegRatio=-0.76,AbsMeanSigma=6.93,pvalue=3.69691950198547e-211,pvalueTTest=5.52773988928765e-06,
chrX	14868601	14868713	FANCB	FANCB00019	-0.834892563772057	1	-1.37963002345711	0.5	1.1409387090269e-05	0.5	5.22891059466691e-08	NA	NA	SegRatio=-0.76,AbsMeanSigma=6.93,pvalue=3.69691950198547e-211,pvalueTTest=5.52773988928765e-06,
chrX	14868670	14868767	FANCB	FANCB00020	-3.4952489966117	0	-1.37963002345711	0.5	0.0925784553368461	0.5	5.22891059466691e-08	NA	NA	SegRatio=-3.49,AbsMeanSigma=23.49,pvalue=0,pvalueTTest=0.00727786013083945,
chrX	14868758	14868870	FANCB	FANCB00021	NA	0	-1.37963002345711	0.5	0.00368250551746157	0.5	5.22891059466691e-08	NA	NA	SegRatio=-3.49,AbsMeanSigma=23.49,pvalue=0,pvalueTTest=0.00727786013083945,
chrX	14871063	14871174	FANCB	FANCB00022	NA	0	-1.37963002345711	0.5	0.00368250551746157	0.5	5.22891059466691e-08	NA	NA	SegRatio=-3.49,AbsMeanSigma=23.49,pvalue=0,pvalueTTest=0.00727786013083945,
chrX	14871155	14871259	FANCB	FANCB00023	-3.48959530916157	0	-1.37963002345711	0.5	0.0925784553368461	0.5	5.22891059466691e-08	NA	NA	SegRatio=-3.49,AbsMeanSigma=23.49,pvalue=0,pvalueTTest=0.00727786013083945,
chrX	14871204	14871313	FANCB	FANCB00024	-4.69584531434699	2	-1.37963002345711	0.5	0.0336252396045357	0.5	5.22891059466691e-08	q-value=1.27122783521102e-08, copies=0	NA	SegRatio=-3.45,AbsMeanSigma=15.59,pvalue=2.12757253918319e-266,pvalueTTest=0.0302445596371776,Adjusted:byPvalueTTestRatio;
chrX	14875926	14876038	FANCB	FANCB00025	-0.513877174082372	2	-1.37963002345711	0.5	0.0336252396045357	0.5	5.22891059466691e-08	q-value=0.00144773191932488, copies=1	NA	SegRatio=-3.45,AbsMeanSigma=15.59,pvalue=2.12757253918319e-266,pvalueTTest=0.0302445596371776,Adjusted:byPvalueTTestRatio;
chrX	14876008	14876120	FANCB	FANCB00026	-3.46854304463514	2	-1.37963002345711	0.5	0.0336252396045357	0.5	5.22891059466691e-08	NA	NA	SegRatio=-3.45,AbsMeanSigma=15.59,pvalue=2.12757253918319e-266,pvalueTTest=0.0302445596371776,Adjusted:byPvalueTTestRatio;
chrX	14877269	14877379	FANCB	FANCB00027	-3.44517571446278	2	-1.37963002345711	0.5	0.0336252396045357	0.5	5.22891059466691e-08	NA	NA	SegRatio=-3.45,AbsMeanSigma=15.59,pvalue=2.12757253918319e-266,pvalueTTest=0.0302445596371776,Adjusted:byPvalueTTestRatio;
chrX	14877356	14877461	FANCB	FANCB00028	-0.580789428727065	2	-1.37963002345711	0.5	0.151512847248169	0.5	5.22891059466691e-08	NA	NA	SegRatio=-0.58,AbsMeanSigma=7.11,pvalue=6.14218141447034e-68,pvalueTTest=0.0902130175726689,Adjusted:byPvalueTTestRatio;
chrX	14877416	14877520	FANCB	FANCB00029	-3.08916788033377	2	-1.37963002345711	0.5	0.151512847248169	0.5	5.22891059466691e-08	q-value=4.15161743351813e-81, copies=0	NA	SegRatio=-0.58,AbsMeanSigma=7.11,pvalue=6.14218141447034e-68,pvalueTTest=0.0902130175726689,Adjusted:byPvalueTTestRatio;
chrX	14882657	14882775	FANCB	FANCB00030	-0.775173323119938	2	-1.37963002345711	0.5	0.151512847248169	0.5	5.22891059466691e-08	NA	NA	SegRatio=-0.58,AbsMeanSigma=7.11,pvalue=6.14218141447034e-68,pvalueTTest=0.0902130175726689,Adjusted:byPvalueTTestRatio;
chrX	14882769	14882886	FANCB	FANCB00031	-0.51376842973705	2	-1.37963002345711	0.5	0.151512847248169	0.5	5.22891059466691e-08	NA	NA	SegRatio=-0.58,AbsMeanSigma=7.11,pvalue=6.14218141447034e-68,pvalueTTest=0.0902130175726689,Adjusted:byPvalueTTestRatio;
chrX	14882810	14882925	FANCB	FANCB00032	-0.732641697584975	2	-1.37963002345711	0.5	0.151512847248169	0.5	5.22891059466691e-08	NA	NA	SegRatio=-0.58,AbsMeanSigma=7.11,pvalue=6.14218141447034e-68,pvalueTTest=0.0902130175726689,Adjusted:byPvalueTTestRatio;
chrX	14882907	14883022	FANCB	FANCB00033	-2.43538411521546	1	-1.37963002345711	0.5	0.012675608518019	0.5	5.22891059466691e-08	q-value=0.000492121892497265, copies=0	NA	SegRatio=-0.77,AbsMeanSigma=3.69,pvalue=1.57444825644956e-16,pvalueTTest=0.00670398549314227,
chrX	14883023	14883139	FANCB	FANCB00034	-0.952629597320804	1	-1.37963002345711	0.5	0.012675608518019	0.5	5.22891059466691e-08	NA	NA	SegRatio=-0.77,AbsMeanSigma=3.69,pvalue=1.57444825644956e-16,pvalueTTest=0.00670398549314227,
chrX	14883071	14883178	FANCB	FANCB00035	-0.68616599451269	1	-1.37963002345711	0.5	0.012675608518019	0.5	5.22891059466691e-08	NA	NA	SegRatio=-0.77,AbsMeanSigma=3.69,pvalue=1.57444825644956e-16,pvalueTTest=0.00670398549314227,
chrX	14883159	14883265	FANCB	FANCB00036	-0.765951493849356	1	-1.37963002345711	0.5	0.012675608518019	0.5	5.22891059466691e-08	NA	NA	SegRatio=-0.77,AbsMeanSigma=3.69,pvalue=1.57444825644956e-16,pvalueTTest=0.00670398549314227,
chrX	14883248	14883358	FANCB	FANCB00037	-1.00771998411715	2	-1.37963002345711	0.5	0.184441572704292	0.5	5.22891059466691e-08	NA	NA	SegRatio=-0.51,AbsMeanSigma=5.31,pvalue=2.21971384857362e-26,pvalueTTest=0.132487935716685,Adjusted:byPvalueTTestRatio;
chrX	14883281	14883412	FANCB	FANCB00038	-1.48680527001409	2	-1.37963002345711	0.5	0.184441572704292	0.5	5.22891059466691e-08	NA	NA	SegRatio=-0.51,AbsMeanSigma=5.31,pvalue=2.21971384857362e-26,pvalueTTest=0.132487935716685,Adjusted:byPvalueTTestRatio;
chrX	14883383	14883474	FANCB	FANCB00039	-1.67476848485055	2	-1.37963002345711	0.5	0.184441572704292	0.5	5.22891059466691e-08	q-value=4.28722043845989e-18, copies=0.5	NA	SegRatio=-0.51,AbsMeanSigma=5.31,pvalue=2.21971384857362e-26,pvalueTTest=0.132487935716685,Adjusted:byPvalueTTestRatio;
chrX	14883462	14883573	FANCB	FANCB00040	-0.511144583935014	1	-1.37963002345711	0.5	0.00719980211765328	0.5	5.22891059466691e-08	NA	NA	SegRatio=-0.61,AbsMeanSigma=4.5,pvalue=0,pvalueTTest=8.67752097855693e-50,
chrX	14883498	14883608	FANCB	FANCB00041	-0.660436196421177	1	-1.37963002345711	0.5	0.00719980211765328	0.5	5.22891059466691e-08	NA	NA	SegRatio=-0.61,AbsMeanSigma=4.5,pvalue=0,pvalueTTest=8.67752097855693e-50,
chrX	14883605	14883723	FANCB	FANCB00042	-0.440825404975613	1	-1.37963002345711	0.5	0.00719980211765328	0.5	5.22891059466691e-08	NA	NA	SegRatio=-0.61,AbsMeanSigma=4.5,pvalue=0,pvalueTTest=8.67752097855693e-50,
chrX	47058147	47058250	UBA1	UBA100001	-0.521960011151244	1	-0.609239128983457	1	4.39917447700374e-41	1	4.39917447700374e-41	NA	NA	SegRatio=-0.61,AbsMeanSigma=4.5,pvalue=0,pvalueTTest=8.67752097855693e-50,
chrX	47058189	47058310	UBA1	UBA100002	-0.602021866983522	1	-0.609239128983457	1	4.39917447700374e-41	1	4.39917447700374e-41	NA	NA	SegRatio=-0.61,AbsMeanSigma=4.5,pvalue=0,pvalueTTest=8.67752097855693e-50,
chrX	47058267	47058388	UBA1	UBA100003	-0.708117249261242	1	-0.609239128983457	1	4.39917447700374e-41	1	4.39917447700374e-41	NA	NA	SegRatio=-0.61,AbsMeanSigma=4.5,pvalue=0,pvalueTTest=8.67752097855693e-50,
chrX	47058423	47058539	UBA1	UBA100004	-0.584575755124804	1	-0.609239128983457	1	4.39917447700374e-41	1	4.39917447700374e-41	NA	NA	SegRatio=-0.61,AbsMeanSigma=4.5,pvalue=0,pvalueTTest=8.67752097855693e-50,
chrX	47058566	47058682	UBA1	UBA100005	-0.739924991662091	1	-0.609239128983457	1	4.39917447700374e-41	1	4.39917447700374e-41	NA	NA	SegRatio=-0.61,AbsMeanSigma=4.5,pvalue=0,pvalueTTest=8.67752097855693e-50,
chrX	47058662	47058779	UBA1	UBA100006	-0.787015551900966	1	-0.609239128983457	1	4.39917447700374e-41	1	4.39917447700374e-41	NA	NA	SegRatio=-0.61,AbsMeanSigma=4.5,pvalue=0,pvalueTTest=8.67752097855693e-50,
chrX	47058771	47058875	UBA1	UBA100007	-0.683556007874076	1	-0.609239128983457	1	4.39917447700374e-41	1	4.39917447700374e-41	NA	NA	SegRatio=-0.61,AbsMeanSigma=4.5,pvalue=0,pvalueTTest=8.67752097855693e-50,
chrX	47058875	47058993	UBA1	UBA100008	-0.539374746489995	1	-0.609239128983457	1	4.39917447700374e-41	1	4.39917447700374e-41	NA	NA	SegRatio=-0.61,AbsMeanSigma=4.5,pvalue=0,pvalueTTest=8.67752097855693e-50,
chrX	47058966	47059062	UBA1	UBA100009	-0.688005458380141	1	-0.609239128983457	1	4.39917447700374e-41	1	4.39917447700374e-41	NA	NA	SegRatio=-0.61,AbsMeanSigma=4.5,pvalue=0,pvalueTTest=8.67752097855693e-50,
chrX	47060245	47060360	UBA1	UBA100010	-0.726471706555438	1	-0.609239128983457	1	4.39917447700374e-41	1	4.39917447700374e-41	NA	NA	SegRatio=-0.61,AbsMeanSigma=4.5,pvalue=0,pvalueTTest=8.67752097855693e-50,
chrX	47060354	47060461	UBA1	UBA100011	-0.729411807665971	1	-0.609239128983457	1	4.39917447700374e-41	1	4.39917447700374e-41	NA	NA	SegRatio=-0.61,AbsMeanSigma=4.5,pvalue=0,pvalueTTest=8.67752097855693e-50,
chrX	47060595	47060712	UBA1	UBA100012	NA	1	-0.609239128983457	1	4.39917447700374e-41	1	4.39917447700374e-41	NA	NA	SegRatio=-0.61,AbsMeanSigma=4.5,pvalue=0,pvalueTTest=8.67752097855693e-50,
chrX	47060697	47060809	UBA1	UBA100013	-0.373574106092211	1	-0.609239128983457	1	4.39917447700374e-41	1	4.39917447700374e-41	NA	NA	SegRatio=-0.61,AbsMeanSigma=4.5,pvalue=0,pvalueTTest=8.67752097855693e-50,
chrX	47060836	47060954	UBA1	UBA100014	-0.594653046766503	1	-0.609239128983457	1	4.39917447700374e-41	1	4.39917447700374e-41	NA	NA	SegRatio=-0.61,AbsMeanSigma=4.5,pvalue=0,pvalueTTest=8.67752097855693e-50,
chrX	47060880	47060995	UBA1	UBA100015	-0.715169126641816	1	-0.609239128983457	1	4.39917447700374e-41	1	4.39917447700374e-41	NA	NA	SegRatio=-0.61,AbsMeanSigma=4.5,pvalue=0,pvalueTTest=8.67752097855693e-50,
chrX	47060987	47061107	UBA1	UBA100016	-0.576722916268742	1	-0.609239128983457	1	4.39917447700374e-41	1	4.39917447700374e-41	NA	NA	SegRatio=-0.61,AbsMeanSigma=4.5,pvalue=0,pvalueTTest=8.67752097855693e-50,
chrX	47061533	47061652	UBA1	UBA100017	-0.790163124045983	1	-0.609239128983457	1	4.39917447700374e-41	1	4.39917447700374e-41	NA	NA	SegRatio=-0.61,AbsMeanSigma=4.5,pvalue=0,pvalueTTest=8.67752097855693e-50,
chrX	47061592	47061706	UBA1	UBA100018	-0.775558608595918	1	-0.609239128983457	1	4.39917447700374e-41	1	4.39917447700374e-41	NA	NA	SegRatio=-0.61,AbsMeanSigma=4.5,pvalue=0,pvalueTTest=8.67752097855693e-50,
chrX	47061663	47061777	UBA1	UBA100019	-0.908144430331242	1	-0.609239128983457	1	4.39917447700374e-41	1	4.39917447700374e-41	NA	NA	SegRatio=-0.61,AbsMeanSigma=4.5,pvalue=0,pvalueTTest=8.67752097855693e-50,
chrX	47061740	47061858	UBA1	UBA100020	-0.587779016695864	1	-0.609239128983457	1	4.39917447700374e-41	1	4.39917447700374e-41	NA	NA	SegRatio=-0.61,AbsMeanSigma=4.5,pvalue=0,pvalueTTest=8.67752097855693e-50,
chrX	47061784	47061896	UBA1	UBA100021	-0.573806906920462	1	-0.609239128983457	1	4.39917447700374e-41	1	4.39917447700374e-41	NA	NA	SegRatio=-0.61,AbsMeanSigma=4.5,pvalue=0,pvalueTTest=8.67752097855693e-50,
chrX	47061878	47061997	UBA1	UBA100022	-0.895861119548175	1	-0.609239128983457	1	4.39917447700374e-41	1	4.39917447700374e-41	NA	NA	SegRatio=-0.61,AbsMeanSigma=4.5,pvalue=0,pvalueTTest=8.67752097855693e-50,
chrX	47062010	47062130	UBA1	UBA100023	-0.610760332348783	1	-0.609239128983457	1	4.39917447700374e-41	1	4.39917447700374e-41	NA	NA	SegRatio=-0.61,AbsMeanSigma=4.5,pvalue=0,pvalueTTest=8.67752097855693e-50,
chrX	47062113	47062202	UBA1	UBA100024	-0.659794745457228	1	-0.609239128983457	1	4.39917447700374e-41	1	4.39917447700374e-41	NA	NA	SegRatio=-0.61,AbsMeanSigma=4.5,pvalue=0,pvalueTTest=8.67752097855693e-50,
chrX	47062182	47062296	UBA1	UBA100025	-0.732584869153703	1	-0.609239128983457	1	4.39917447700374e-41	1	4.39917447700374e-41	NA	NA	SegRatio=-0.61,AbsMeanSigma=4.5,pvalue=0,pvalueTTest=8.67752097855693e-50,
chrX	47062310	47062424	UBA1	UBA100026	-0.641059739569208	1	-0.609239128983457	1	4.39917447700374e-41	1	4.39917447700374e-41	NA	NA	SegRatio=-0.61,AbsMeanSigma=4.5,pvalue=0,pvalueTTest=8.67752097855693e-50,
chrX	47062384	47062502	UBA1	UBA100027	-0.475997292000066	1	-0.609239128983457	1	4.39917447700374e-41	1	4.39917447700374e-41	NA	NA	SegRatio=-0.61,AbsMeanSigma=4.5,pvalue=0,pvalueTTest=8.67752097855693e-50,
chrX	47062451	47062570	UBA1	UBA100028	-0.79946353891746	1	-0.609239128983457	1	4.39917447700374e-41	1	4.39917447700374e-41	NA	NA	SegRatio=-0.61,AbsMeanSigma=4.5,pvalue=0,pvalueTTest=8.67752097855693e-50,
chrX	47062569	47062685	UBA1	UBA100029	-0.563253312257812	1	-0.609239128983457	1	4.39917447700374e-41	1	4.39917447700374e-41	NA	NA	SegRatio=-0.61,AbsMeanSigma=4.5,pvalue=0,pvalueTTest=8.67752097855693e-50,
chrX	47062898	47063013	UBA1	UBA100030	-0.591918175481963	1	-0.609239128983457	1	4.39917447700374e-41	1	4.39917447700374e-41	NA	NA	SegRatio=-0.61,AbsMeanSigma=4.5,pvalue=0,pvalueTTest=8.67752097855693e-50,
chrX	47062977	47063095	UBA1	UBA100031	-0.583473602411035	1	-0.609239128983457	1	4.39917447700374e-41	1	4.39917447700374e-41	NA	NA	SegRatio=-0.61,AbsMeanSigma=4.5,pvalue=0,pvalueTTest=8.67752097855693e-50,
chrX	47063068	47063206	UBA1	UBA100032	-0.796082199289788	1	-0.609239128983457	1	4.39917447700374e-41	1	4.39917447700374e-41	NA	NA	SegRatio=-0.61,AbsMeanSigma=4.5,pvalue=0,pvalueTTest=8.67752097855693e-50,
chrX	47065284	47065392	UBA1	UBA100033	-0.680410726467872	1	-0.609239128983457	1	4.39917447700374e-41	1	4.39917447700374e-41	NA	NA	SegRatio=-0.61,AbsMeanSigma=4.5,pvalue=0,pvalueTTest=8.67752097855693e-50,
chrX	47065347	47065463	UBA1	UBA100034	-0.626124839052184	1	-0.609239128983457	1	4.39917447700374e-41	1	4.39917447700374e-41	NA	NA	SegRatio=-0.61,AbsMeanSigma=4.5,pvalue=0,pvalueTTest=8.67752097855693e-50,
chrX	47065454	47065570	UBA1	UBA100035	-0.543556195468084	1	-0.609239128983457	1	4.39917447700374e-41	1	4.39917447700374e-41	NA	NA	SegRatio=-0.61,AbsMeanSigma=4.5,pvalue=0,pvalueTTest=8.67752097855693e-50,
chrX	47065610	47065719	UBA1	UBA100036	-0.488855791608729	1	-0.609239128983457	1	4.39917447700374e-41	1	4.39917447700374e-41	NA	NA	SegRatio=-0.61,AbsMeanSigma=4.5,pvalue=0,pvalueTTest=8.67752097855693e-50,
chrX	47065678	47065796	UBA1	UBA100037	-0.687870915137792	1	-0.609239128983457	1	4.39917447700374e-41	1	4.39917447700374e-41	NA	NA	SegRatio=-0.61,AbsMeanSigma=4.5,pvalue=0,pvalueTTest=8.67752097855693e-50,
chrX	47065752	47065846	UBA1	UBA100038	-0.522275915793614	1	-0.609239128983457	1	4.39917447700374e-41	1	4.39917447700374e-41	NA	NA	SegRatio=-0.61,AbsMeanSigma=4.5,pvalue=0,pvalueTTest=8.67752097855693e-50,
chrX	47065828	47065942	UBA1	UBA100039	-0.733746251660296	1	-0.609239128983457	1	4.39917447700374e-41	1	4.39917447700374e-41	NA	NA	SegRatio=-0.61,AbsMeanSigma=4.5,pvalue=0,pvalueTTest=8.67752097855693e-50,
chrX	47068952	47069068	UBA1	UBA100040	-0.624714909788451	1	-0.609239128983457	1	4.39917447700374e-41	1	4.39917447700374e-41	NA	NA	SegRatio=-0.61,AbsMeanSigma=4.5,pvalue=0,pvalueTTest=8.67752097855693e-50,
chrX	47069043	47069159	UBA1	UBA100041	-0.745346233104061	1	-0.609239128983457	1	4.39917447700374e-41	1	4.39917447700374e-41	NA	NA	SegRatio=-0.61,AbsMeanSigma=4.5,pvalue=0,pvalueTTest=8.67752097855693e-50,
chrX	47069245	47069365	UBA1	UBA100042	-0.645057187375888	1	-0.609239128983457	1	4.39917447700374e-41	1	4.39917447700374e-41	NA	NA	SegRatio=-0.61,AbsMeanSigma=4.5,pvalue=0,pvalueTTest=8.67752097855693e-50,
chrX	47069353	47069473	UBA1	UBA100043	-0.948764480197922	1	-0.609239128983457	1	4.39917447700374e-41	1	4.39917447700374e-41	NA	NA	SegRatio=-0.61,AbsMeanSigma=4.5,pvalue=0,pvalueTTest=8.67752097855693e-50,
chrX	47069483	47069595	UBA1	UBA100044	-0.476855414803934	1	-0.609239128983457	1	4.39917447700374e-41	1	4.39917447700374e-41	NA	NA	SegRatio=-0.61,AbsMeanSigma=4.5,pvalue=0,pvalueTTest=8.67752097855693e-50,
chrX	47070208	47070325	UBA1	UBA100045	-0.742424408529571	1	-0.609239128983457	1	4.39917447700374e-41	1	4.39917447700374e-41	NA	NA	SegRatio=-0.61,AbsMeanSigma=4.5,pvalue=0,pvalueTTest=8.67752097855693e-50,
chrX	47070325	47070441	UBA1	UBA100046	-0.454475150172056	1	-0.609239128983457	1	4.39917447700374e-41	1	4.39917447700374e-41	NA	NA	SegRatio=-0.61,AbsMeanSigma=4.5,pvalue=0,pvalueTTest=8.67752097855693e-50,
chrX	47070409	47070526	UBA1	UBA100047	-0.560315972820955	1	-0.609239128983457	1	4.39917447700374e-41	1	4.39917447700374e-41	NA	NA	SegRatio=-0.61,AbsMeanSigma=4.5,pvalue=0,pvalueTTest=8.67752097855693e-50,
chrX	47070456	47070574	UBA1	UBA100048	-0.432940533075985	1	-0.609239128983457	1	4.39917447700374e-41	1	4.39917447700374e-41	NA	NA	SegRatio=-0.61,AbsMeanSigma=4.5,pvalue=0,pvalueTTest=8.67752097855693e-50,
chrX	47070539	47070629	UBA1	UBA100049	-0.771785094278137	1	-0.609239128983457	1	4.39917447700374e-41	1	4.39917447700374e-41	NA	NA	SegRatio=-0.61,AbsMeanSigma=4.5,pvalue=0,pvalueTTest=8.67752097855693e-50,
chrX	47070629	47070750	UBA1	UBA100050	-0.790925080015837	1	-0.609239128983457	1	4.39917447700374e-41	1	4.39917447700374e-41	NA	NA	SegRatio=-0.61,AbsMeanSigma=4.5,pvalue=0,pvalueTTest=8.67752097855693e-50,
chrX	47071780	47071894	UBA1	UBA100051	-0.61142794010752	1	-0.609239128983457	1	4.39917447700374e-41	1	4.39917447700374e-41	NA	NA	SegRatio=-0.61,AbsMeanSigma=4.5,pvalue=0,pvalueTTest=8.67752097855693e-50,
chrX	47071883	47072001	UBA1	UBA100052	-0.649745485046337	1	-0.609239128983457	1	4.39917447700374e-41	1	4.39917447700374e-41	NA	NA	SegRatio=-0.61,AbsMeanSigma=4.5,pvalue=0,pvalueTTest=8.67752097855693e-50,
chrX	47072112	47072227	UBA1	UBA100053	-0.605799297268189	1	-0.609239128983457	1	4.39917447700374e-41	1	4.39917447700374e-41	NA	NA	SegRatio=-0.61,AbsMeanSigma=4.5,pvalue=0,pvalueTTest=8.67752097855693e-50,
chrX	47072209	47072327	UBA1	UBA100054	-0.668903860046675	1	-0.609239128983457	1	4.39917447700374e-41	1	4.39917447700374e-41	NA	NA	SegRatio=-0.61,AbsMeanSigma=4.5,pvalue=0,pvalueTTest=8.67752097855693e-50,
chrX	47072349	47072464	UBA1	UBA100055	-0.556602658042734	1	-0.609239128983457	1	4.39917447700374e-41	1	4.39917447700374e-41	NA	NA	SegRatio=-0.61,AbsMeanSigma=4.5,pvalue=0,pvalueTTest=8.67752097855693e-50,
chrX	47072393	47072511	UBA1	UBA100056	-0.549340538087547	1	-0.609239128983457	1	4.39917447700374e-41	1	4.39917447700374e-41	NA	NA	SegRatio=-0.61,AbsMeanSigma=4.5,pvalue=0,pvalueTTest=8.67752097855693e-50,
chrX	47072510	47072629	UBA1	UBA100057	-0.465438234647816	1	-0.609239128983457	1	4.39917447700374e-41	1	4.39917447700374e-41	NA	NA	SegRatio=-0.61,AbsMeanSigma=4.5,pvalue=0,pvalueTTest=8.67752097855693e-50,
chrX	47073703	47073809	UBA1	UBA100058	-0.670684759365309	1	-0.609239128983457	1	4.39917447700374e-41	1	4.39917447700374e-41	NA	NA	SegRatio=-0.61,AbsMeanSigma=4.5,pvalue=0,pvalueTTest=8.67752097855693e-50,
chrX	47073808	47073927	UBA1	UBA100059	-0.546286110191256	1	-0.609239128983457	1	4.39917447700374e-41	1	4.39917447700374e-41	NA	NA	SegRatio=-0.61,AbsMeanSigma=4.5,pvalue=0,pvalueTTest=8.67752097855693e-50,
chrX	47073919	47074037	UBA1	UBA100060	-0.404915015188454	1	-0.609239128983457	1	4.39917447700374e-41	1	4.39917447700374e-41	NA	NA	SegRatio=-0.61,AbsMeanSigma=4.5,pvalue=0,pvalueTTest=8.67752097855693e-50,
chrX	47074028	47074136	UBA1	UBA100061	-0.46720513102088	1	-0.609239128983457	1	4.39917447700374e-41	1	4.39917447700374e-41	NA	NA	SegRatio=-0.61,AbsMeanSigma=4.5,pvalue=0,pvalueTTest=8.67752097855693e-50,
chrX	47074147	47074261	UBA1	UBA100062	-0.547499299016839	1	-0.609239128983457	1	4.39917447700374e-41	1	4.39917447700374e-41	NA	NA	SegRatio=-0.61,AbsMeanSigma=4.5,pvalue=0,pvalueTTest=8.67752097855693e-50,
chrX	47074210	47074302	UBA1	UBA100063	-0.507745023846554	1	-0.609239128983457	1	4.39917447700374e-41	1	4.39917447700374e-41	NA	NA	SegRatio=-0.61,AbsMeanSigma=4.5,pvalue=0,pvalueTTest=8.67752097855693e-50,
chrX	47074303	47074424	UBA1	UBA100064	-0.364370168992761	1	-0.609239128983457	1	4.39917447700374e-41	1	4.39917447700374e-41	NA	NA	SegRatio=-0.61,AbsMeanSigma=4.5,pvalue=0,pvalueTTest=8.67752097855693e-50,
chrX	48649478	48649595	GATA1	GATA100001	NA	1	-0.609239128983457	1	1.72361134429693e-08	1	1.72361134429693e-08	NA	NA	SegRatio=-0.61,AbsMeanSigma=4.5,pvalue=0,pvalueTTest=8.67752097855693e-50,
chrX	48649584	48649743	GATA1	GATA100002.GATA100003	NA	1	-0.609239128983457	1	1.72361134429693e-08	1	1.72361134429693e-08	NA	NA	SegRatio=-0.61,AbsMeanSigma=4.5,pvalue=0,pvalueTTest=8.67752097855693e-50,
chrX	48649739	48649860	GATA1	GATA100004	-0.713036744870024	1	-0.609239128983457	1	1.72361134429693e-08	1	1.72361134429693e-08	NA	NA	SegRatio=-0.61,AbsMeanSigma=4.5,pvalue=0,pvalueTTest=8.67752097855693e-50,
chrX	48650210	48650272	GATA1	GATA100005	NA	1	-0.609239128983457	1	1.72361134429693e-08	1	1.72361134429693e-08	NA	NA	SegRatio=-0.61,AbsMeanSigma=4.5,pvalue=0,pvalueTTest=8.67752097855693e-50,
chrX	48650273	48650390	GATA1	GATA100006	-0.609239128983457	1	-0.609239128983457	1	1.72361134429693e-08	1	1.72361134429693e-08	NA	NA	SegRatio=-0.61,AbsMeanSigma=4.5,pvalue=0,pvalueTTest=8.67752097855693e-50,
chrX	48650361	48650431	GATA1	GATA100007	-0.640264359910658	1	-0.609239128983457	1	1.72361134429693e-08	1	1.72361134429693e-08	NA	NA	SegRatio=-0.61,AbsMeanSigma=4.5,pvalue=0,pvalueTTest=8.67752097855693e-50,
chrX	48650408	48650524	GATA1	GATA100008	-0.60624139670641	1	-0.609239128983457	1	1.72361134429693e-08	1	1.72361134429693e-08	NA	NA	SegRatio=-0.61,AbsMeanSigma=4.5,pvalue=0,pvalueTTest=8.67752097855693e-50,
chrX	48650513	48650621	GATA1	GATA100009	-0.419356455960223	1	-0.609239128983457	1	1.72361134429693e-08	1	1.72361134429693e-08	NA	NA	SegRatio=-0.61,AbsMeanSigma=4.5,pvalue=0,pvalueTTest=8.67752097855693e-50,
chrX	48650584	48650679	GATA1	GATA100010	-0.678202450197107	1	-0.609239128983457	1	1.72361134429693e-08	1	1.72361134429693e-08	NA	NA	SegRatio=-0.61,AbsMeanSigma=4.5,pvalue=0,pvalueTTest=8.67752097855693e-50,
chrX	48650691	48650795	GATA1	GATA100011	-0.768789038349885	1	-0.609239128983457	1	1.72361134429693e-08	1	1.72361134429693e-08	NA	NA	SegRatio=-0.61,AbsMeanSigma=4.5,pvalue=0,pvalueTTest=8.67752097855693e-50,
chrX	48650748	48650862	GATA1	GATA100012	-0.98729834453612	1	-0.609239128983457	1	1.72361134429693e-08	1	1.72361134429693e-08	NA	NA	SegRatio=-0.61,AbsMeanSigma=4.5,pvalue=0,pvalueTTest=8.67752097855693e-50,
chrX	48650844	48650956	GATA1	GATA100013	-0.50838391926492	1	-0.609239128983457	1	1.72361134429693e-08	1	1.72361134429693e-08	NA	NA	SegRatio=-0.61,AbsMeanSigma=4.5,pvalue=0,pvalueTTest=8.67752097855693e-50,
chrX	48651491	48651597	GATA1	GATA100014	-0.691070667458486	1	-0.609239128983457	1	1.72361134429693e-08	1	1.72361134429693e-08	NA	NA	SegRatio=-0.61,AbsMeanSigma=4.5,pvalue=0,pvalueTTest=8.67752097855693e-50,
chrX	48651581	48651689	GATA1	GATA100015	-0.531590578384942	1	-0.609239128983457	1	1.72361134429693e-08	1	1.72361134429693e-08	NA	NA	SegRatio=-0.61,AbsMeanSigma=4.5,pvalue=0,pvalueTTest=8.67752097855693e-50,
chrX	48651650	48651742	GATA1	GATA100016	-0.841736949944437	1	-0.609239128983457	1	1.72361134429693e-08	1	1.72361134429693e-08	NA	NA	SegRatio=-0.61,AbsMeanSigma=4.5,pvalue=0,pvalueTTest=8.67752097855693e-50,
chrX	48652121	48652231	GATA1	GATA100017	-0.553823197805163	1	-0.609239128983457	1	1.72361134429693e-08	1	1.72361134429693e-08	NA	NA	SegRatio=-0.61,AbsMeanSigma=4.5,pvalue=0,pvalueTTest=8.67752097855693e-50,
chrX	48652229	48652351	GATA1	GATA100018	-0.43188646759441	1	-0.609239128983457	1	1.72361134429693e-08	1	1.72361134429693e-08	NA	NA	SegRatio=-0.61,AbsMeanSigma=4.5,pvalue=0,pvalueTTest=8.67752097855693e-50,
chrX	48652336	48652454	GATA1	GATA100019	NA	1	-0.609239128983457	1	1.72361134429693e-08	1	1.72361134429693e-08	NA	NA	SegRatio=-0.61,AbsMeanSigma=4.5,pvalue=0,pvalueTTest=8.67752097855693e-50,
chrX	48652417	48652541	GATA1	GATA100020	-0.854496800480768	1	-0.609239128983457	1	1.72361134429693e-08	1	1.72361134429693e-08	NA	NA	SegRatio=-0.61,AbsMeanSigma=4.5,pvalue=0,pvalueTTest=8.67752097855693e-50,
chrX	48652489	48652607	GATA1	GATA100021	-0.585430645042022	1	-0.609239128983457	1	1.72361134429693e-08	1	1.72361134429693e-08	NA	NA	SegRatio=-0.61,AbsMeanSigma=4.5,pvalue=0,pvalueTTest=8.67752097855693e-50,
chrX	77227092	77227212	ATP7A	ATP7A00001	-0.76141238246573	1	-0.609239128983457	2	0.0619468890976257	1	7.0556543109459e-19	NA	NA	SegRatio=-0.61,AbsMeanSigma=4.5,pvalue=0,pvalueTTest=8.67752097855693e-50,
chrX	77227210	77227327	ATP7A	ATP7A00002	-0.439165297359105	1	-0.609239128983457	2	0.0619468890976257	1	7.0556543109459e-19	NA	NA	SegRatio=-0.61,AbsMeanSigma=4.5,pvalue=0,pvalueTTest=8.67752097855693e-50,
chrX	77243672	77243790	ATP7A	ATP7A00003	-2.8883931105743	1	-0.609239128983457	2	0.0619468890976257	1	7.0556543109459e-19	q-value=3.92068964995611e-18, copies=0	NA	SegRatio=-0.61,AbsMeanSigma=4.5,pvalue=0,pvalueTTest=8.67752097855693e-50,
chrX	77243746	77243860	ATP7A	ATP7A00004	-0.707224725078889	1	-0.609239128983457	2	0.0619468890976257	1	7.0556543109459e-19	NA	NA	SegRatio=-0.61,AbsMeanSigma=4.5,pvalue=0,pvalueTTest=8.67752097855693e-50,
chrX	77243804	77243916	ATP7A	ATP7A00005	-0.570844234219493	1	-0.609239128983457	2	0.0619468890976257	1	7.0556543109459e-19	NA	NA	SegRatio=-0.61,AbsMeanSigma=4.5,pvalue=0,pvalueTTest=8.67752097855693e-50,
chrX	77243909	77244027	ATP7A	ATP7A00006	-0.608991978954638	1	-0.609239128983457	2	0.0619468890976257	1	7.0556543109459e-19	NA	NA	SegRatio=-0.61,AbsMeanSigma=4.5,pvalue=0,pvalueTTest=8.67752097855693e-50,
chrX	77244012	77244123	ATP7A	ATP7A00007	-0.695269256424172	1	-0.609239128983457	2	0.0619468890976257	1	7.0556543109459e-19	NA	NA	SegRatio=-0.61,AbsMeanSigma=4.5,pvalue=0,pvalueTTest=8.67752097855693e-50,
chrX	77244108	77244204	ATP7A	ATP7A00008	-0.660697789121193	1	-0.609239128983457	2	0.0619468890976257	1	7.0556543109459e-19	NA	NA	SegRatio=-0.61,AbsMeanSigma=4.5,pvalue=0,pvalueTTest=8.67752097855693e-50,
chrX	77244179	77244293	ATP7A	ATP7A00009	-0.389666717976928	1	-0.609239128983457	2	0.0619468890976257	1	7.0556543109459e-19	NA	NA	SegRatio=-0.61,AbsMeanSigma=4.5,pvalue=0,pvalueTTest=8.67752097855693e-50,
chrX	77244697	77244814	ATP7A	ATP7A00010	-2.16180548279913	1	-0.626306018239975	2	0.0619468890976257	1	7.0556543109459e-19	q-value=6.57001232953788e-07, copies=0	NA	SegRatio=-0.63,AbsMeanSigma=5.52,pvalue=1.02015996240386e-114,pvalueTTest=7.06714171729286e-09,
chrX	77244790	77244905	ATP7A	ATP7A00011	-0.626301079443531	1	-0.626306018239975	2	0.0619468890976257	1	7.0556543109459e-19	NA	NA	SegRatio=-0.63,AbsMeanSigma=5.52,pvalue=1.02015996240386e-114,pvalueTTest=7.06714171729286e-09,
chrX	77244906	77245018	ATP7A	ATP7A00012	-0.590842591913551	1	-0.626306018239975	2	0.0619468890976257	1	7.0556543109459e-19	NA	NA	SegRatio=-0.63,AbsMeanSigma=5.52,pvalue=1.02015996240386e-114,pvalueTTest=7.06714171729286e-09,
chrX	77244996	77245084	ATP7A	ATP7A00013	NA	1	-0.626306018239975	2	0.0619468890976257	1	7.0556543109459e-19	NA	NA	SegRatio=-0.63,AbsMeanSigma=5.52,pvalue=1.02015996240386e-114,pvalueTTest=7.06714171729286e-09,
chrX	77245079	77245195	ATP7A	ATP7A00014	-0.789050232770046	1	-0.626306018239975	2	0.0619468890976257	1	7.0556543109459e-19	NA	NA	SegRatio=-0.63,AbsMeanSigma=5.52,pvalue=1.02015996240386e-114,pvalueTTest=7.06714171729286e-09,
chrX	77245186	77245295	ATP7A	ATP7A00015	-0.626306018239975	1	-0.626306018239975	2	0.0619468890976257	1	7.0556543109459e-19	NA	NA	SegRatio=-0.63,AbsMeanSigma=5.52,pvalue=1.02015996240386e-114,pvalueTTest=7.06714171729286e-09,
chrX	77245295	77245411	ATP7A	ATP7A00016	-0.898010980762647	1	-0.626306018239975	2	0.0619468890976257	1	7.0556543109459e-19	NA	NA	SegRatio=-0.63,AbsMeanSigma=5.52,pvalue=1.02015996240386e-114,pvalueTTest=7.06714171729286e-09,
chrX	77245412	77245529	ATP7A	ATP7A00017	-0.675853311820759	1	-0.626306018239975	2	0.0619468890976257	1	7.0556543109459e-19	NA	NA	SegRatio=-0.63,AbsMeanSigma=5.52,pvalue=1.02015996240386e-114,pvalueTTest=7.06714171729286e-09,
chrX	77253892	77253993	ATP7A	ATP7A00018	-0.545445452996919	1	-0.626306018239975	2	0.0619468890976257	1	7.0556543109459e-19	NA	NA	SegRatio=-0.63,AbsMeanSigma=5.52,pvalue=1.02015996240386e-114,pvalueTTest=7.06714171729286e-09,
chrX	77253976	77254071	ATP7A	ATP7A00019	-0.682087476027992	1	-0.626306018239975	2	0.0619468890976257	1	7.0556543109459e-19	NA	NA	SegRatio=-0.63,AbsMeanSigma=5.52,pvalue=1.02015996240386e-114,pvalueTTest=7.06714171729286e-09,
chrX	77254070	77254181	ATP7A	ATP7A00020	-0.632689919738902	1	-0.626306018239975	2	0.0619468890976257	1	7.0556543109459e-19	NA	NA	SegRatio=-0.63,AbsMeanSigma=5.52,pvalue=1.02015996240386e-114,pvalueTTest=7.06714171729286e-09,
chrX	77254179	77254297	ATP7A	ATP7A00021	-0.728164683708566	1	-0.626306018239975	2	0.0619468890976257	1	7.0556543109459e-19	NA	NA	SegRatio=-0.63,AbsMeanSigma=5.52,pvalue=1.02015996240386e-114,pvalueTTest=7.06714171729286e-09,
chrX	77258596	77258711	ATP7A	ATP7A00022	-0.75443376916131	1	-0.626306018239975	2	0.0619468890976257	1	7.0556543109459e-19	NA	NA	SegRatio=-0.63,AbsMeanSigma=5.52,pvalue=1.02015996240386e-114,pvalueTTest=7.06714171729286e-09,
chrX	77258668	77258782	ATP7A	ATP7A00023	-0.415871990691907	1	-0.626306018239975	2	0.0619468890976257	1	7.0556543109459e-19	NA	NA	SegRatio=-0.63,AbsMeanSigma=5.52,pvalue=1.02015996240386e-114,pvalueTTest=7.06714171729286e-09,
chrX	77264557	77264664	ATP7A	ATP7A00024	-0.806362206649538	1	-0.626306018239975	2	0.0619468890976257	1	7.0556543109459e-19	NA	NA	SegRatio=-0.63,AbsMeanSigma=5.52,pvalue=1.02015996240386e-114,pvalueTTest=7.06714171729286e-09,
chrX	77264632	77264749	ATP7A	ATP7A00025	-0.624404014590853	1	-0.626306018239975	2	0.0619468890976257	1	7.0556543109459e-19	NA	NA	SegRatio=-0.63,AbsMeanSigma=5.52,pvalue=1.02015996240386e-114,pvalueTTest=7.06714171729286e-09,
chrX	77264732	77264827	ATP7A	ATP7A00026	-3.791322427136	0.5	-1.23247070957672	2	0.0619468890976257	1	7.0556543109459e-19	q-value=1.83889412138008e-12, copies=0	NA	SegRatio=-1.23,AbsMeanSigma=11.15,pvalue=3.73725752449363e-191,pvalueTTest=0.00588584721765052,
chrX	77266602	77266711	ATP7A	ATP7A00027	-2.66956116628452	0.5	-1.23247070957672	2	0.0619468890976257	1	7.0556543109459e-19	q-value=3.0051272354879e-16, copies=0	NA	SegRatio=-1.23,AbsMeanSigma=11.15,pvalue=3.73725752449363e-191,pvalueTTest=0.00588584721765052,
chrX	77266707	77266842	ATP7A	ATP7A00028	-1.23247070957672	0.5	-1.23247070957672	2	0.0619468890976257	1	7.0556543109459e-19	NA	NA	SegRatio=-1.23,AbsMeanSigma=11.15,pvalue=3.73725752449363e-191,pvalueTTest=0.00588584721765052,
chrX	77266914	77267026	ATP7A	ATP7A00029	-0.896281952890501	0.5	-1.23247070957672	2	0.0619468890976257	1	7.0556543109459e-19	NA	NA	SegRatio=-1.23,AbsMeanSigma=11.15,pvalue=3.73725752449363e-191,pvalueTTest=0.00588584721765052,
chrX	77266969	77267087	ATP7A	ATP7A00030	-0.64335200452661	0.5	-1.23247070957672	2	0.0619468890976257	1	7.0556543109459e-19	q-value=8.87241860936956e-05, copies=1	NA	SegRatio=-1.23,AbsMeanSigma=11.15,pvalue=3.73725752449363e-191,pvalueTTest=0.00588584721765052,
chrX	77267052	77267167	ATP7A	ATP7A00031	-0.627832323907927	0.5	-1.23247070957672	2	0.0619468890976257	1	7.0556543109459e-19	q-value=0.0002469930058648, copies=1	NA	SegRatio=-1.23,AbsMeanSigma=11.15,pvalue=3.73725752449363e-191,pvalueTTest=0.00588584721765052,
chrX	77267143	77267253	ATP7A	ATP7A00032	-3.135352197974	2	-0.745343707212678	2	0.0619468890976257	1	7.0556543109459e-19	q-value=2.63246235089267e-75, copies=0	NA	SegRatio=-0.75,AbsMeanSigma=9.39,pvalue=6.21147455718165e-98,pvalueTTest=0.06825775745941,Adjusted:byPvalueTTestRatio;
chrX	77268298	77268413	ATP7A	ATP7A00033	-4.452633746568	2	-0.745343707212678	2	0.0619468890976257	1	7.0556543109459e-19	q-value=7.0758090851918e-08, copies=0	NA	SegRatio=-0.75,AbsMeanSigma=9.39,pvalue=6.21147455718165e-98,pvalueTTest=0.06825775745941,Adjusted:byPvalueTTestRatio;
chrX	77268399	77268508	ATP7A	ATP7A00034	-0.60595809006171	2	-0.745343707212678	2	0.0619468890976257	1	7.0556543109459e-19	NA	NA	SegRatio=-0.75,AbsMeanSigma=9.39,pvalue=6.21147455718165e-98,pvalueTTest=0.06825775745941,Adjusted:byPvalueTTestRatio;
chrX	77268489	77268603	ATP7A	ATP7A00035	-0.646639601875982	2	-0.745343707212678	2	0.0619468890976257	1	7.0556543109459e-19	NA	NA	SegRatio=-0.75,AbsMeanSigma=9.39,pvalue=6.21147455718165e-98,pvalueTTest=0.06825775745941,Adjusted:byPvalueTTestRatio;
chrX	77268526	77268640	ATP7A	ATP7A00036	-0.745343707212678	2	-0.745343707212678	2	0.0619468890976257	1	7.0556543109459e-19	NA	NA	SegRatio=-0.75,AbsMeanSigma=9.39,pvalue=6.21147455718165e-98,pvalueTTest=0.06825775745941,Adjusted:byPvalueTTestRatio;
chrX	77270087	77270196	ATP7A	ATP7A00037	-2.26987066609802	2	-1.96136553554331	2	0.0619468890976257	1	7.0556543109459e-19	NA	NA	SegRatio=-1.96,AbsMeanSigma=15.96,pvalue=2.92517048144101e-168,pvalueTTest=0.0362767507340566,Adjusted:byPvalueTTestRatio;
chrX	77270169	77270255	ATP7A	ATP7A00038	-1.96136553554331	2	-1.96136553554331	2	0.0619468890976257	1	7.0556543109459e-19	NA	NA	SegRatio=-1.96,AbsMeanSigma=15.96,pvalue=2.92517048144101e-168,pvalueTTest=0.0362767507340566,Adjusted:byPvalueTTestRatio;
chrX	77270235	77270342	ATP7A	ATP7A00039	NA	2	-0.617822246407659	2	0.0619468890976257	1	7.0556543109459e-19	NA	NA	SegRatio=-0.62,AbsMeanSigma=7.99,pvalue=3.42024139354711e-99,pvalueTTest=0.0527209365383469,Adjusted:byPvalueTTestRatio;
chrX	77271226	77271332	ATP7A	ATP7A00040	-0.892281634405828	2	-0.617822246407659	2	0.0619468890976257	1	7.0556543109459e-19	NA	NA	SegRatio=-0.62,AbsMeanSigma=7.99,pvalue=3.42024139354711e-99,pvalueTTest=0.0527209365383469,Adjusted:byPvalueTTestRatio;
chrX	77271267	77271369	ATP7A	ATP7A00041	-0.451588253933757	2	-0.617822246407659	2	0.0619468890976257	1	7.0556543109459e-19	NA	NA	SegRatio=-0.62,AbsMeanSigma=7.99,pvalue=3.42024139354711e-99,pvalueTTest=0.0527209365383469,Adjusted:byPvalueTTestRatio;
chrX	77271318	77271419	ATP7A	ATP7A00042	-0.617822246407659	2	-0.617822246407659	2	0.0619468890976257	1	7.0556543109459e-19	NA	NA	SegRatio=-0.62,AbsMeanSigma=7.99,pvalue=3.42024139354711e-99,pvalueTTest=0.0527209365383469,Adjusted:byPvalueTTestRatio;
chrX	77275715	77275829	ATP7A	ATP7A00043	-0.706939143352472	2	-0.617822246407659	2	0.0619468890976257	1	7.0556543109459e-19	NA	NA	SegRatio=-0.62,AbsMeanSigma=7.99,pvalue=3.42024139354711e-99,pvalueTTest=0.0527209365383469,Adjusted:byPvalueTTestRatio;
chrX	77275767	77275879	ATP7A	ATP7A00044	-0.473162158104801	2	-0.617822246407659	2	0.0619468890976257	1	7.0556543109459e-19	NA	NA	SegRatio=-0.62,AbsMeanSigma=7.99,pvalue=3.42024139354711e-99,pvalueTTest=0.0527209365383469,Adjusted:byPvalueTTestRatio;
chrX	77275876	77275991	ATP7A	ATP7A00045	-3.15229467175467	1	-0.552818439944902	2	0.0619468890976257	1	7.0556543109459e-19	q-value=5.77905652918374e-82, copies=0	NA	SegRatio=-0.55,AbsMeanSigma=6.07,pvalue=4.67512011621182e-114,pvalueTTest=0.000839824694216251,
chrX	77276394	77276500	ATP7A	ATP7A00046	-0.82621480790686	1	-0.552818439944902	2	0.0619468890976257	1	7.0556543109459e-19	NA	NA	SegRatio=-0.55,AbsMeanSigma=6.07,pvalue=4.67512011621182e-114,pvalueTTest=0.000839824694216251,
chrX	77276487	77276595	ATP7A	ATP7A00047	-1.09376728673276	1	-0.552818439944902	2	0.0619468890976257	1	7.0556543109459e-19	q-value=0.000309453483151177, copies=0.5	NA	SegRatio=-0.55,AbsMeanSigma=6.07,pvalue=4.67512011621182e-114,pvalueTTest=0.000839824694216251,
chrX	77284710	77284825	ATP7A	ATP7A00048	-0.603400601980155	1	-0.552818439944902	2	0.0619468890976257	1	7.0556543109459e-19	NA	NA	SegRatio=-0.55,AbsMeanSigma=6.07,pvalue=4.67512011621182e-114,pvalueTTest=0.000839824694216251,
chrX	77284813	77284927	ATP7A	ATP7A00049	-0.63142110154024	1	-0.552818439944902	2	0.0619468890976257	1	7.0556543109459e-19	NA	NA	SegRatio=-0.55,AbsMeanSigma=6.07,pvalue=4.67512011621182e-114,pvalueTTest=0.000839824694216251,
chrX	77284914	77285029	ATP7A	ATP7A00050	-0.567405336235941	1	-0.552818439944902	2	0.0619468890976257	1	7.0556543109459e-19	NA	NA	SegRatio=-0.55,AbsMeanSigma=6.07,pvalue=4.67512011621182e-114,pvalueTTest=0.000839824694216251,
chrX	77286875	77286993	ATP7A	ATP7A00051	-0.474738841149523	1	-0.552818439944902	2	0.0619468890976257	1	7.0556543109459e-19	NA	NA	SegRatio=-0.55,AbsMeanSigma=6.07,pvalue=4.67512011621182e-114,pvalueTTest=0.000839824694216251,
chrX	77286940	77287044	ATP7A	ATP7A00052	-0.660686921813868	1	-0.552818439944902	2	0.0619468890976257	1	7.0556543109459e-19	NA	NA	SegRatio=-0.55,AbsMeanSigma=6.07,pvalue=4.67512011621182e-114,pvalueTTest=0.000839824694216251,
chrX	77287044	77287150	ATP7A	ATP7A00053	-0.509749661165776	1	-0.552818439944902	2	0.0619468890976257	1	7.0556543109459e-19	NA	NA	SegRatio=-0.55,AbsMeanSigma=6.07,pvalue=4.67512011621182e-114,pvalueTTest=0.000839824694216251,
chrX	77289057	77289153	ATP7A	ATP7A00054	-0.400990265544232	1	-0.552818439944902	2	0.0619468890976257	1	7.0556543109459e-19	NA	NA	SegRatio=-0.55,AbsMeanSigma=6.07,pvalue=4.67512011621182e-114,pvalueTTest=0.000839824694216251,
chrX	77289150	77289257	ATP7A	ATP7A00055	-0.489078797412809	1	-0.552818439944902	2	0.0619468890976257	1	7.0556543109459e-19	NA	NA	SegRatio=-0.55,AbsMeanSigma=6.07,pvalue=4.67512011621182e-114,pvalueTTest=0.000839824694216251,
chrX	77289257	77289368	ATP7A	ATP7A00056	-0.552818439944902	1	-0.552818439944902	2	0.0619468890976257	1	7.0556543109459e-19	NA	NA	SegRatio=-0.55,AbsMeanSigma=6.07,pvalue=4.67512011621182e-114,pvalueTTest=0.000839824694216251,
chrX	77294264	77294378	ATP7A	ATP7A00057	-0.455070200644113	1	-0.552818439944902	2	0.0619468890976257	1	7.0556543109459e-19	NA	NA	SegRatio=-0.55,AbsMeanSigma=6.07,pvalue=4.67512011621182e-114,pvalueTTest=0.000839824694216251,
chrX	77294346	77294457	ATP7A	ATP7A00058	-0.484073327351703	1	-0.552818439944902	2	0.0619468890976257	1	7.0556543109459e-19	NA	NA	SegRatio=-0.55,AbsMeanSigma=6.07,pvalue=4.67512011621182e-114,pvalueTTest=0.000839824694216251,
chrX	77294458	77294567	ATP7A	ATP7A00059	-3.37721508565596	2	-0.498668845226796	2	0.0619468890976257	1	7.0556543109459e-19	q-value=2.6535998496738e-14, copies=0	NA	SegRatio=-0.5,AbsMeanSigma=6.69,pvalue=7.45397693630436e-41,pvalueTTest=0.0413957271527956,Adjusted:byPvalueTTestRatio;
chrX	77295991	77296103	ATP7A	ATP7A00060	-0.498668845226796	2	-0.498668845226796	2	0.0619468890976257	1	7.0556543109459e-19	NA	NA	SegRatio=-0.5,AbsMeanSigma=6.69,pvalue=7.45397693630436e-41,pvalueTTest=0.0413957271527956,Adjusted:byPvalueTTestRatio;
chrX	77296089	77296191	ATP7A	ATP7A00061	-0.603065429874025	2	-0.498668845226796	2	0.0619468890976257	1	7.0556543109459e-19	NA	NA	SegRatio=-0.5,AbsMeanSigma=6.69,pvalue=7.45397693630436e-41,pvalueTTest=0.0413957271527956,Adjusted:byPvalueTTestRatio;
chrX	77296181	77296289	ATP7A	ATP7A00062	NA	2	-1.32671635834743	2	0.0619468890976257	1	7.0556543109459e-19	NA	NA	SegRatio=-1.33,AbsMeanSigma=10.33,pvalue=1.37392906248756e-71,pvalueTTest=0.268476267974747,Adjusted:byPvalueTTestRatio;
chrX	77298021	77298120	ATP7A	ATP7A00063	-1.86470764154637	2	-1.32671635834743	2	0.0619468890976257	1	7.0556543109459e-19	q-value=0.000193024714462907, copies=0.5	NA	SegRatio=-1.33,AbsMeanSigma=10.33,pvalue=1.37392906248756e-71,pvalueTTest=0.268476267974747,Adjusted:byPvalueTTestRatio;
chrX	77298116	77298229	ATP7A	ATP7A00064	-0.740712053520004	1	-0.617126868788063	2	0.0619468890976257	1	7.0556543109459e-19	NA	NA	SegRatio=-0.62,AbsMeanSigma=5.95,pvalue=1.2676638193562e-63,pvalueTTest=0.00717785939127015,
chrX	77298222	77298328	ATP7A	ATP7A00065	-0.617126868788063	1	-0.617126868788063	2	0.0619468890976257	1	7.0556543109459e-19	NA	NA	SegRatio=-0.62,AbsMeanSigma=5.95,pvalue=1.2676638193562e-63,pvalueTTest=0.00717785939127015,
chrX	77298751	77298862	ATP7A	ATP7A00066	NA	1	-0.617126868788063	2	0.0619468890976257	1	7.0556543109459e-19	NA	NA	SegRatio=-0.62,AbsMeanSigma=5.95,pvalue=1.2676638193562e-63,pvalueTTest=0.00717785939127015,
chrX	77298827	77298925	ATP7A	ATP7A00067	-0.651705963863753	1	-0.617126868788063	2	0.0619468890976257	1	7.0556543109459e-19	NA	NA	SegRatio=-0.62,AbsMeanSigma=5.95,pvalue=1.2676638193562e-63,pvalueTTest=0.00717785939127015,
chrX	77298875	77298981	ATP7A	ATP7A00068	-0.559183976575905	1	-0.617126868788063	2	0.0619468890976257	1	7.0556543109459e-19	NA	NA	SegRatio=-0.62,AbsMeanSigma=5.95,pvalue=1.2676638193562e-63,pvalueTTest=0.00717785939127015,
chrX	77300900	77301015	ATP7A	ATP7A00069	-0.35866363818236	1	-0.617126868788063	2	0.0619468890976257	1	7.0556543109459e-19	NA	NA	SegRatio=-0.62,AbsMeanSigma=5.95,pvalue=1.2676638193562e-63,pvalueTTest=0.00717785939127015,
chrX	77300990	77301081	ATP7A	ATP7A00070	-0.562707297614327	1	-0.617126868788063	2	0.0619468890976257	1	7.0556543109459e-19	NA	NA	SegRatio=-0.62,AbsMeanSigma=5.95,pvalue=1.2676638193562e-63,pvalueTTest=0.00717785939127015,
chrX	77301036	77301156	ATP7A	ATP7A00071	-1.94584898472516	1	-0.628221759198003	2	0.0619468890976257	1	7.0556543109459e-19	q-value=9.08900973945265e-22, copies=0.5	NA	SegRatio=-0.63,AbsMeanSigma=6.41,pvalue=2.2945583202486e-82,pvalueTTest=0.00102234209091378,
chrX	77301749	77301864	ATP7A	ATP7A00072	NA	1	-0.628221759198003	2	0.0619468890976257	1	7.0556543109459e-19	NA	NA	SegRatio=-0.63,AbsMeanSigma=6.41,pvalue=2.2945583202486e-82,pvalueTTest=0.00102234209091378,
chrX	77301855	77301959	ATP7A	ATP7A00073	-0.618215118414042	1	-0.628221759198003	2	0.0619468890976257	1	7.0556543109459e-19	NA	NA	SegRatio=-0.63,AbsMeanSigma=6.41,pvalue=2.2945583202486e-82,pvalueTTest=0.00102234209091378,
chrX	77301888	77302003	ATP7A	ATP7A00074	-0.683753614907474	1	-0.628221759198003	2	0.0619468890976257	1	7.0556543109459e-19	NA	NA	SegRatio=-0.63,AbsMeanSigma=6.41,pvalue=2.2945583202486e-82,pvalueTTest=0.00102234209091378,
chrX	77302004	77302115	ATP7A	ATP7A00075	-0.70626846499592	1	-0.628221759198003	2	0.0619468890976257	1	7.0556543109459e-19	NA	NA	SegRatio=-0.63,AbsMeanSigma=6.41,pvalue=2.2945583202486e-82,pvalueTTest=0.00102234209091378,
chrX	85119576	85119690	CHM	CHM00001	-0.68899696877241	1	-0.628221759198003	1	0.0693626816685489	1	8.31795048953785e-06	NA	NA	SegRatio=-0.63,AbsMeanSigma=6.41,pvalue=2.2945583202486e-82,pvalueTTest=0.00102234209091378,
chrX	85119689	85119807	CHM	CHM00002	-0.57538226172407	1	-0.628221759198003	1	0.0693626816685489	1	8.31795048953785e-06	NA	NA	SegRatio=-0.63,AbsMeanSigma=6.41,pvalue=2.2945583202486e-82,pvalueTTest=0.00102234209091378,
chrX	85119760	85119876	CHM	CHM00003	-0.628221759198003	1	-0.628221759198003	1	0.0693626816685489	1	8.31795048953785e-06	NA	NA	SegRatio=-0.63,AbsMeanSigma=6.41,pvalue=2.2945583202486e-82,pvalueTTest=0.00102234209091378,
chrX	85128029	85128142	CHM	CHM00004	-0.613808558579666	1	-0.628221759198003	1	0.0693626816685489	1	8.31795048953785e-06	NA	NA	SegRatio=-0.63,AbsMeanSigma=6.41,pvalue=2.2945583202486e-82,pvalueTTest=0.00102234209091378,
chrX	85128143	85128269	CHM	CHM00005	-3.74931393054168	2	-3.74931393054168	1	0.0693626816685489	1	8.31795048953785e-06	NA	NA	SegRatio=-3.75,AbsMeanSigma=24.19,pvalue=0,pvalueTTest=0.0751219803717074,Adjusted:byPvalueTTestRatio;
chrX	85133941	85134048	CHM	CHM00006	-4.89436742012669	2	-3.74931393054168	1	0.0693626816685489	1	8.31795048953785e-06	NA	NA	SegRatio=-3.75,AbsMeanSigma=24.19,pvalue=0,pvalueTTest=0.0751219803717074,Adjusted:byPvalueTTestRatio;
chrX	85134049	85134163	CHM	CHM00007	-5.09909163730013	2	-3.74931393054168	1	0.0693626816685489	1	8.31795048953785e-06	q-value=4.05881089028243e-17, copies=0	NA	SegRatio=-3.75,AbsMeanSigma=24.19,pvalue=0,pvalueTTest=0.0751219803717074,Adjusted:byPvalueTTestRatio;
chrX	85149137	85149249	CHM	CHM00008	-0.856658768976184	1	-0.58366595358692	1	0.0693626816685489	1	8.31795048953785e-06	NA	NA	SegRatio=-0.58,AbsMeanSigma=4.98,pvalue=7.15612976053336e-126,pvalueTTest=5.91632303672596e-10,
chrX	85149223	85149336	CHM	CHM00009	-0.497650698732067	1	-0.58366595358692	1	0.0693626816685489	1	8.31795048953785e-06	NA	NA	SegRatio=-0.58,AbsMeanSigma=4.98,pvalue=7.15612976053336e-126,pvalueTTest=5.91632303672596e-10,
chrX	85155584	85155685	CHM	CHM00010	NA	1	-0.58366595358692	1	0.0693626816685489	1	8.31795048953785e-06	NA	NA	SegRatio=-0.58,AbsMeanSigma=4.98,pvalue=7.15612976053336e-126,pvalueTTest=5.91632303672596e-10,
chrX	85155662	85155778	CHM	CHM00011	-0.732503061898805	1	-0.58366595358692	1	0.0693626816685489	1	8.31795048953785e-06	NA	NA	SegRatio=-0.58,AbsMeanSigma=4.98,pvalue=7.15612976053336e-126,pvalueTTest=5.91632303672596e-10,
chrX	85156020	85156134	CHM	CHM00012	-0.862632392522882	1	-0.58366595358692	1	0.0693626816685489	1	8.31795048953785e-06	NA	NA	SegRatio=-0.58,AbsMeanSigma=4.98,pvalue=7.15612976053336e-126,pvalueTTest=5.91632303672596e-10,
chrX	85156101	85156199	CHM	CHM00013	-0.510432803404495	1	-0.58366595358692	1	0.0693626816685489	1	8.31795048953785e-06	NA	NA	SegRatio=-0.58,AbsMeanSigma=4.98,pvalue=7.15612976053336e-126,pvalueTTest=5.91632303672596e-10,
chrX	85156186	85156296	CHM	CHM00014	NA	1	-0.58366595358692	1	0.0693626816685489	1	8.31795048953785e-06	NA	NA	SegRatio=-0.58,AbsMeanSigma=4.98,pvalue=7.15612976053336e-126,pvalueTTest=5.91632303672596e-10,
chrX	85166280	85166376	CHM	CHM00015	-0.542986334562144	1	-0.58366595358692	1	0.0693626816685489	1	8.31795048953785e-06	NA	NA	SegRatio=-0.58,AbsMeanSigma=4.98,pvalue=7.15612976053336e-126,pvalueTTest=5.91632303672596e-10,
chrX	85211135	85211245	CHM	CHM00016	-0.77558969191424	1	-0.58366595358692	1	0.0693626816685489	1	8.31795048953785e-06	NA	NA	SegRatio=-0.58,AbsMeanSigma=4.98,pvalue=7.15612976053336e-126,pvalueTTest=5.91632303672596e-10,
chrX	85211165	85211281	CHM	CHM00017	-0.864097565585988	1	-0.58366595358692	1	0.0693626816685489	1	8.31795048953785e-06	NA	NA	SegRatio=-0.58,AbsMeanSigma=4.98,pvalue=7.15612976053336e-126,pvalueTTest=5.91632303672596e-10,
chrX	85211271	85211365	CHM	CHM00018	-0.500550223284486	1	-0.58366595358692	1	0.0693626816685489	1	8.31795048953785e-06	NA	NA	SegRatio=-0.58,AbsMeanSigma=4.98,pvalue=7.15612976053336e-126,pvalueTTest=5.91632303672596e-10,
chrX	85211315	85211452	CHM	CHM00019	NA	1	-0.58366595358692	1	0.0693626816685489	1	8.31795048953785e-06	NA	NA	SegRatio=-0.58,AbsMeanSigma=4.98,pvalue=7.15612976053336e-126,pvalueTTest=5.91632303672596e-10,
chrX	85212838	85212947	CHM	CHM00020	NA	1	-0.58366595358692	1	0.0693626816685489	1	8.31795048953785e-06	NA	NA	SegRatio=-0.58,AbsMeanSigma=4.98,pvalue=7.15612976053336e-126,pvalueTTest=5.91632303672596e-10,
chrX	85212927	85213011	CHM	CHM00021	NA	1	-0.58366595358692	1	0.0693626816685489	1	8.31795048953785e-06	NA	NA	SegRatio=-0.58,AbsMeanSigma=4.98,pvalue=7.15612976053336e-126,pvalueTTest=5.91632303672596e-10,
chrX	85213766	85213883	CHM	CHM00022	-0.466136877262399	1	-0.58366595358692	1	0.0693626816685489	1	8.31795048953785e-06	NA	NA	SegRatio=-0.58,AbsMeanSigma=4.98,pvalue=7.15612976053336e-126,pvalueTTest=5.91632303672596e-10,
chrX	85213858	85213969	CHM	CHM00023	-0.554628032807717	1	-0.58366595358692	1	0.0693626816685489	1	8.31795048953785e-06	NA	NA	SegRatio=-0.58,AbsMeanSigma=4.98,pvalue=7.15612976053336e-126,pvalueTTest=5.91632303672596e-10,
chrX	85213982	85214114	CHM	CHM00024	NA	1	-0.58366595358692	1	0.0693626816685489	1	8.31795048953785e-06	NA	NA	SegRatio=-0.58,AbsMeanSigma=4.98,pvalue=7.15612976053336e-126,pvalueTTest=5.91632303672596e-10,
chrX	85218648	85218761	CHM	CHM00025	-1.57040107329816	1	-0.58366595358692	1	0.0693626816685489	1	8.31795048953785e-06	NA	NA	SegRatio=-0.58,AbsMeanSigma=4.98,pvalue=7.15612976053336e-126,pvalueTTest=5.91632303672596e-10,
chrX	85218759	85218865	CHM	CHM00026	-0.512222534566834	1	-0.58366595358692	1	0.0693626816685489	1	8.31795048953785e-06	NA	NA	SegRatio=-0.58,AbsMeanSigma=4.98,pvalue=7.15612976053336e-126,pvalueTTest=5.91632303672596e-10,
chrX	85218863	85218981	CHM	CHM00027	-0.58366595358692	1	-0.58366595358692	1	0.0693626816685489	1	8.31795048953785e-06	NA	NA	SegRatio=-0.58,AbsMeanSigma=4.98,pvalue=7.15612976053336e-126,pvalueTTest=5.91632303672596e-10,
chrX	85218918	85219034	CHM	CHM00028	-0.624937009155757	1	-0.58366595358692	1	0.0693626816685489	1	8.31795048953785e-06	NA	NA	SegRatio=-0.58,AbsMeanSigma=4.98,pvalue=7.15612976053336e-126,pvalueTTest=5.91632303672596e-10,
chrX	85219012	85219125	CHM	CHM00029	-0.762644998039316	1	-0.58366595358692	1	0.0693626816685489	1	8.31795048953785e-06	NA	NA	SegRatio=-0.58,AbsMeanSigma=4.98,pvalue=7.15612976053336e-126,pvalueTTest=5.91632303672596e-10,
chrX	85226593	85226723	CHM	CHM00030	-0.375885693153281	1	-0.58366595358692	1	0.0693626816685489	1	8.31795048953785e-06	NA	NA	SegRatio=-0.58,AbsMeanSigma=4.98,pvalue=7.15612976053336e-126,pvalueTTest=5.91632303672596e-10,
chrX	85233710	85233823	CHM	CHM00031	-2.36346887967999	1	-0.644229551595299	1	0.0693626816685489	1	8.31795048953785e-06	q-value=1.97269022849877e-36, copies=0	NA	SegRatio=-0.64,AbsMeanSigma=5.22,pvalue=4.90220518228828e-269,pvalueTTest=1.00588656426263e-18,
chrX	85233811	85233925	CHM	CHM00032	-0.407659275580895	1	-0.644229551595299	1	0.0693626816685489	1	8.31795048953785e-06	NA	NA	SegRatio=-0.64,AbsMeanSigma=5.22,pvalue=4.90220518228828e-269,pvalueTTest=1.00588656426263e-18,
chrX	85236686	85236796	CHM	CHM00033	-0.543797909281454	1	-0.644229551595299	1	0.0693626816685489	1	8.31795048953785e-06	NA	NA	SegRatio=-0.64,AbsMeanSigma=5.22,pvalue=4.90220518228828e-269,pvalueTTest=1.00588656426263e-18,
chrX	85236774	85236886	CHM	CHM00034	NA	1	-0.644229551595299	1	0.0693626816685489	1	8.31795048953785e-06	NA	NA	SegRatio=-0.64,AbsMeanSigma=5.22,pvalue=4.90220518228828e-269,pvalueTTest=1.00588656426263e-18,
chrX	85282484	85282571	CHM	CHM00035	-0.946132059819493	1	-0.644229551595299	1	0.0693626816685489	1	8.31795048953785e-06	NA	NA	SegRatio=-0.64,AbsMeanSigma=5.22,pvalue=4.90220518228828e-269,pvalueTTest=1.00588656426263e-18,
chrX	85282560	85282672	CHM	CHM00036	NA	1	-0.644229551595299	1	0.0693626816685489	1	8.31795048953785e-06	NA	NA	SegRatio=-0.64,AbsMeanSigma=5.22,pvalue=4.90220518228828e-269,pvalueTTest=1.00588656426263e-18,
chrX	85302466	85302568	CHM	CHM00037	-0.650124897244015	1	-0.644229551595299	1	0.0693626816685489	1	8.31795048953785e-06	NA	NA	SegRatio=-0.64,AbsMeanSigma=5.22,pvalue=4.90220518228828e-269,pvalueTTest=1.00588656426263e-18,
chrX	100604852	100604964	BTK	BTK00001	-0.593548714902729	1	-0.644229551595299	1	1.32106376759883e-28	1	1.32106376759883e-28	NA	NA	SegRatio=-0.64,AbsMeanSigma=5.22,pvalue=4.90220518228828e-269,pvalueTTest=1.00588656426263e-18,
chrX	100608148	100608263	BTK	BTK00002	-0.514921394921929	1	-0.644229551595299	1	1.32106376759883e-28	1	1.32106376759883e-28	NA	NA	SegRatio=-0.64,AbsMeanSigma=5.22,pvalue=4.90220518228828e-269,pvalueTTest=1.00588656426263e-18,
chrX	100608205	100608315	BTK	BTK00003	-0.735989128399871	1	-0.644229551595299	1	1.32106376759883e-28	1	1.32106376759883e-28	NA	NA	SegRatio=-0.64,AbsMeanSigma=5.22,pvalue=4.90220518228828e-269,pvalueTTest=1.00588656426263e-18,
chrX	100608308	100608416	BTK	BTK00004	-0.71389368645388	1	-0.644229551595299	1	1.32106376759883e-28	1	1.32106376759883e-28	NA	NA	SegRatio=-0.64,AbsMeanSigma=5.22,pvalue=4.90220518228828e-269,pvalueTTest=1.00588656426263e-18,
chrX	100608831	100608943	BTK	BTK00005	NA	1	-0.644229551595299	1	1.32106376759883e-28	1	1.32106376759883e-28	NA	NA	SegRatio=-0.64,AbsMeanSigma=5.22,pvalue=4.90220518228828e-269,pvalueTTest=1.00588656426263e-18,
chrX	100608901	100609011	BTK	BTK00006	-0.739231869721628	1	-0.644229551595299	1	1.32106376759883e-28	1	1.32106376759883e-28	NA	NA	SegRatio=-0.64,AbsMeanSigma=5.22,pvalue=4.90220518228828e-269,pvalueTTest=1.00588656426263e-18,
chrX	100609574	100609689	BTK	BTK00007	-0.710315271258803	1	-0.644229551595299	1	1.32106376759883e-28	1	1.32106376759883e-28	NA	NA	SegRatio=-0.64,AbsMeanSigma=5.22,pvalue=4.90220518228828e-269,pvalueTTest=1.00588656426263e-18,
chrX	100609649	100609755	BTK	BTK00008	-0.697081773073234	1	-0.644229551595299	1	1.32106376759883e-28	1	1.32106376759883e-28	NA	NA	SegRatio=-0.64,AbsMeanSigma=5.22,pvalue=4.90220518228828e-269,pvalueTTest=1.00588656426263e-18,
chrX	100610949	100611058	BTK	BTK00009	-0.671509242608338	1	-0.644229551595299	1	1.32106376759883e-28	1	1.32106376759883e-28	NA	NA	SegRatio=-0.64,AbsMeanSigma=5.22,pvalue=4.90220518228828e-269,pvalueTTest=1.00588656426263e-18,
chrX	100611059	100611174	BTK	BTK00010	-0.635772100706326	1	-0.644229551595299	1	1.32106376759883e-28	1	1.32106376759883e-28	NA	NA	SegRatio=-0.64,AbsMeanSigma=5.22,pvalue=4.90220518228828e-269,pvalueTTest=1.00588656426263e-18,
chrX	100611159	100611255	BTK	BTK00011	-0.604738609935144	1	-0.644229551595299	1	1.32106376759883e-28	1	1.32106376759883e-28	NA	NA	SegRatio=-0.64,AbsMeanSigma=5.22,pvalue=4.90220518228828e-269,pvalueTTest=1.00588656426263e-18,
chrX	100611245	100611363	BTK	BTK00012	-0.793960537305715	1	-0.644229551595299	1	1.32106376759883e-28	1	1.32106376759883e-28	NA	NA	SegRatio=-0.64,AbsMeanSigma=5.22,pvalue=4.90220518228828e-269,pvalueTTest=1.00588656426263e-18,
chrX	100611681	100611798	BTK	BTK00013	-0.660733414588247	1	-0.644229551595299	1	1.32106376759883e-28	1	1.32106376759883e-28	NA	NA	SegRatio=-0.64,AbsMeanSigma=5.22,pvalue=4.90220518228828e-269,pvalueTTest=1.00588656426263e-18,
chrX	100611795	100611911	BTK	BTK00014	-0.57515429417943	1	-0.644229551595299	1	1.32106376759883e-28	1	1.32106376759883e-28	NA	NA	SegRatio=-0.64,AbsMeanSigma=5.22,pvalue=4.90220518228828e-269,pvalueTTest=1.00588656426263e-18,
chrX	100611890	100612006	BTK	BTK00015	-0.658137108305362	1	-0.644229551595299	1	1.32106376759883e-28	1	1.32106376759883e-28	NA	NA	SegRatio=-0.64,AbsMeanSigma=5.22,pvalue=4.90220518228828e-269,pvalueTTest=1.00588656426263e-18,
chrX	100612429	100612543	BTK	BTK00016	-0.766935959861358	1	-0.644229551595299	1	1.32106376759883e-28	1	1.32106376759883e-28	NA	NA	SegRatio=-0.64,AbsMeanSigma=5.22,pvalue=4.90220518228828e-269,pvalueTTest=1.00588656426263e-18,
chrX	100612533	100612650	BTK	BTK00017	-0.789736820576419	1	-0.644229551595299	1	1.32106376759883e-28	1	1.32106376759883e-28	NA	NA	SegRatio=-0.64,AbsMeanSigma=5.22,pvalue=4.90220518228828e-269,pvalueTTest=1.00588656426263e-18,
chrX	100613269	100613382	BTK	BTK00018	-0.571502870053071	1	-0.644229551595299	1	1.32106376759883e-28	1	1.32106376759883e-28	NA	NA	SegRatio=-0.64,AbsMeanSigma=5.22,pvalue=4.90220518228828e-269,pvalueTTest=1.00588656426263e-18,
chrX	100613328	100613443	BTK	BTK00019	-0.644229551595299	1	-0.644229551595299	1	1.32106376759883e-28	1	1.32106376759883e-28	NA	NA	SegRatio=-0.64,AbsMeanSigma=5.22,pvalue=4.90220518228828e-269,pvalueTTest=1.00588656426263e-18,
chrX	100613406	100613501	BTK	BTK00020	-0.800937017217531	1	-0.644229551595299	1	1.32106376759883e-28	1	1.32106376759883e-28	NA	NA	SegRatio=-0.64,AbsMeanSigma=5.22,pvalue=4.90220518228828e-269,pvalueTTest=1.00588656426263e-18,
chrX	100613554	100613657	BTK	BTK00021	-0.572013759280919	1	-0.644229551595299	1	1.32106376759883e-28	1	1.32106376759883e-28	NA	NA	SegRatio=-0.64,AbsMeanSigma=5.22,pvalue=4.90220518228828e-269,pvalueTTest=1.00588656426263e-18,
chrX	100613602	100613707	BTK	BTK00022	-0.668859287059944	1	-0.644229551595299	1	1.32106376759883e-28	1	1.32106376759883e-28	NA	NA	SegRatio=-0.64,AbsMeanSigma=5.22,pvalue=4.90220518228828e-269,pvalueTTest=1.00588656426263e-18,
chrX	100614255	100614370	BTK	BTK00023	-0.607599591209288	1	-0.644229551595299	1	1.32106376759883e-28	1	1.32106376759883e-28	NA	NA	SegRatio=-0.64,AbsMeanSigma=5.22,pvalue=4.90220518228828e-269,pvalueTTest=1.00588656426263e-18,
chrX	100615049	100615157	BTK	BTK00024	-0.784743527778593	1	-0.644229551595299	1	1.32106376759883e-28	1	1.32106376759883e-28	NA	NA	SegRatio=-0.64,AbsMeanSigma=5.22,pvalue=4.90220518228828e-269,pvalueTTest=1.00588656426263e-18,
chrX	100615470	100615582	BTK	BTK00025	-0.689466826013026	1	-0.644229551595299	1	1.32106376759883e-28	1	1.32106376759883e-28	NA	NA	SegRatio=-0.64,AbsMeanSigma=5.22,pvalue=4.90220518228828e-269,pvalueTTest=1.00588656426263e-18,
chrX	100615561	100615680	BTK	BTK00026	-0.577006639230549	1	-0.644229551595299	1	1.32106376759883e-28	1	1.32106376759883e-28	NA	NA	SegRatio=-0.64,AbsMeanSigma=5.22,pvalue=4.90220518228828e-269,pvalueTTest=1.00588656426263e-18,
chrX	100615652	100615766	BTK	BTK00027	-0.564947545062195	1	-0.644229551595299	1	1.32106376759883e-28	1	1.32106376759883e-28	NA	NA	SegRatio=-0.64,AbsMeanSigma=5.22,pvalue=4.90220518228828e-269,pvalueTTest=1.00588656426263e-18,
chrX	100617137	100617249	BTK	BTK00028	-0.631864882548961	1	-0.644229551595299	1	1.32106376759883e-28	1	1.32106376759883e-28	NA	NA	SegRatio=-0.64,AbsMeanSigma=5.22,pvalue=4.90220518228828e-269,pvalueTTest=1.00588656426263e-18,
chrX	100617518	100617634	BTK	BTK00029	-0.576454500434928	1	-0.644229551595299	1	1.32106376759883e-28	1	1.32106376759883e-28	NA	NA	SegRatio=-0.64,AbsMeanSigma=5.22,pvalue=4.90220518228828e-269,pvalueTTest=1.00588656426263e-18,
chrX	100617562	100617676	BTK	BTK00030	-0.541930606166258	1	-0.644229551595299	1	1.32106376759883e-28	1	1.32106376759883e-28	NA	NA	SegRatio=-0.64,AbsMeanSigma=5.22,pvalue=4.90220518228828e-269,pvalueTTest=1.00588656426263e-18,
chrX	100617676	100617793	BTK	BTK00031	-0.60616405430788	1	-0.644229551595299	1	1.32106376759883e-28	1	1.32106376759883e-28	NA	NA	SegRatio=-0.64,AbsMeanSigma=5.22,pvalue=4.90220518228828e-269,pvalueTTest=1.00588656426263e-18,
chrX	100624986	100625088	BTK	BTK00032	-0.534017853660067	1	-0.644229551595299	1	1.32106376759883e-28	1	1.32106376759883e-28	NA	NA	SegRatio=-0.64,AbsMeanSigma=5.22,pvalue=4.90220518228828e-269,pvalueTTest=1.00588656426263e-18,
chrX	100626577	100626672	BTK	BTK00033	-0.699872325316038	1	-0.644229551595299	1	1.32106376759883e-28	1	1.32106376759883e-28	NA	NA	SegRatio=-0.64,AbsMeanSigma=5.22,pvalue=4.90220518228828e-269,pvalueTTest=1.00588656426263e-18,
chrX	100626671	100626784	BTK	BTK00034	-0.489264374765312	1	-0.644229551595299	1	1.32106376759883e-28	1	1.32106376759883e-28	NA	NA	SegRatio=-0.64,AbsMeanSigma=5.22,pvalue=4.90220518228828e-269,pvalueTTest=1.00588656426263e-18,
chrX	100629456	100629569	BTK	BTK00035	-0.505206581120771	1	-0.644229551595299	1	1.32106376759883e-28	1	1.32106376759883e-28	NA	NA	SegRatio=-0.64,AbsMeanSigma=5.22,pvalue=4.90220518228828e-269,pvalueTTest=1.00588656426263e-18,
chrX	100629550	100629664	BTK	BTK00036	-0.554893365331949	1	-0.644229551595299	1	1.32106376759883e-28	1	1.32106376759883e-28	NA	NA	SegRatio=-0.64,AbsMeanSigma=5.22,pvalue=4.90220518228828e-269,pvalueTTest=1.00588656426263e-18,
chrX	100630103	100630220	BTK	BTK00037	-0.833394285182925	1	-0.644229551595299	1	1.32106376759883e-28	1	1.32106376759883e-28	NA	NA	SegRatio=-0.64,AbsMeanSigma=5.22,pvalue=4.90220518228828e-269,pvalueTTest=1.00588656426263e-18,
chrX	100630200	100630314	BTK	BTK00038	-0.638449363793436	1	-0.644229551595299	1	1.32106376759883e-28	1	1.32106376759883e-28	NA	NA	SegRatio=-0.64,AbsMeanSigma=5.22,pvalue=4.90220518228828e-269,pvalueTTest=1.00588656426263e-18,
