# Supplementary material for: Quantitative analysis of differences in copy numbers using read depth obtained from PCR-enriched samples and controls
Source: BMC Bioinformatics. 2015 Jan 28;16:17. doi: 10.1186/s12859-014-0428-5 (PMC4384318; doi:10.1186/s12859-014-0428-5)
Supplement: Additional file 4 — Comparison with ONCOCNV. This archive (zip) contains all output-files generated for the comparison of quandico and ONCOCNV. [file 12859_2014_428_MOESM4_ESM.zip › ONCOCNV/M062_S6_NA12606.summary.txt]

gene	chr	start	end	copy.number	p.value	q.values	comments
NPHP4	chr1	5923229	6046380	2	0.753019444376719	1	p-value_correction=0.746438586246185
ALK	chr2	29416015	30143141	2	0.00221656607185852	0.0576307178683215	p-value_correction=0.00270297528317328
EPCAM	chr2	47600571	47613837	2	0.00221656607185852	0.0576307178683215	p-value_correction=0.368819146119252
TFG	chr3	100432492	100467397	2	0.0030648940727326	0.0735574577455824	p-value_correction=0.0186223461936621
SLC9A9	chr3	142985490	143567266	2	0.0030648940727326	0.0735574577455824	p-value_correction=0.125258915400474
PIK3CA	chr3	178916573	178952243	2	0.566922197131959	1	p-value_correction=0.227054440701551
SLC26A2	chr5	149357195	149361451	2	0.407574821177651	1	p-value_correction=0.407574821177651
POLH	chr6	43550021	43582377	2	0.364495169588823	1	p-value_correction=0.266263543456619
POU6F2	chr7	39046422	39504325	2	1	1	p-value_correction=0.644192890935932
RUNX1T1	chr8	92972414	93115138	2	0.00738477365957212	0.162465020510587	p-value_correction=0.719371654430598
CSMD3	chr8	113236979	114449173	2	0.374752328854556	1	p-value_correction=8.48728497938971e-10
RAD21	chr8	117859670	117878965	2	0.343712642540921	1	p-value_correction=0.0531974702583647
JAK2	chr9	5021949	5126829	2	0.144551644411702	1	p-value_correction=0.010299629304734
MTAP	chr9	21802705	21941111	2	0.335205772172538	1	p-value_correction=0.747677367503166
ERCC6	chr10	50666825	50741100	2	0.868321691959288	1	p-value_correction=0.0211067043941905
MYPN	chr10	69881165	69970327	2	0.174237595161666	1	p-value_correction=0.580320750460558
PSAP	chr10	73577133	73594382	2	0.70882017431469	1	p-value_correction=0.0093902681131677
KCNQ1	chr11	2466611	2869300	2	0.630199599481713	1	p-value_correction=0.719541254279885
FLT3	chr13	28578153	28644812	3	0.00611634639272981	0.140675967032786	p-value_correction=0.100341895238284
RB1	chr13	48881353	49054294	2	0.309002027932414	1	p-value_correction=0.458913757452933
ATP7B	chr13	52508863	52585495	3	8.49114550057437e-13	2.37752074016082e-11	p-value_correction=5.0163921418306e-30
MEFV	chr16	3293094	3306636	2	0.00283430635862876	0.070857658965719	p-value_correction=0.00437036119807572
CDH1	chr16	68772146	68867432	2	0.00283430635862876	0.070857658965719	p-value_correction=0.184921142785178
MAP2K2	chr19	4090533	4117656	2	0.0428694517857298	0.900258487500326	p-value_correction=0.0392073678004278
ITCH	chr20	32981586	33095643	2	0.535217145593871	1	p-value_correction=0.0976793207734929
USP25	chr21	17135161	17250862	2	0.223625961013842	1	p-value_correction=0.00195903036742765
USP16	chr21	30396983	30426534	2	0.143714553134607	1	p-value_correction=0.00120225005173892
RUNX1	chr21	36164631	36421301	2	0.973839410136279	1	p-value_correction=0.306847636823024
CBS	chr21	44473904	44492293	2	0.783171996125777	1	p-value_correction=0.613357215477512
FANCB	chrX	14861624	14883723	0.5	8.67752097855693e-50	2.60325629356708e-48	p-value_correction=0.184441572704292
UBA1	chrX	47058147	47074424	1	8.67752097855693e-50	2.60325629356708e-48	p-value_correction=4.39917447700374e-41
GATA1	chrX	48649478	48652607	1	8.67752097855693e-50	2.60325629356708e-48	p-value_correction=1.72361134429693e-08
ATP7A	chrX	77227092	77302115	2	0.06825775745941	1	p-value_correction=0.0619468890976257
CHM	chrX	85119576	85302568	1	0.00102234209091378	0.0276032364546721	p-value_correction=0.0693626816685489
BTK	chrX	100604852	100630314	1	1.00588656426263e-18	2.91707103636163e-17	p-value_correction=1.32106376759883e-28
