# Supplementary material for: Quantitative analysis of differences in copy numbers using read depth obtained from PCR-enriched samples and controls
Source: BMC Bioinformatics. 2015 Jan 28;16:17. doi: 10.1186/s12859-014-0428-5 (PMC4384318; doi:10.1186/s12859-014-0428-5)
Supplement: Additional file 4 — Comparison with ONCOCNV. This archive (zip) contains all output-files generated for the comparison of quandico and ONCOCNV. [file 12859_2014_428_MOESM4_ESM.zip › ONCOCNV/M062_S7_NA13019.profile.txt]

chr	start	end	gene	ID	ratio	predLargeSeg	segMean	predLargeCorrected	pvalRatioCorrected	perGeneEvaluation	pvalRatioGene	predPoint	predPointSusp	comments
chr1	5923229	5923339	NPHP4	NPHP400001	-0.173463296173678	2	0.0109176251865193	2	0.127707136977094	2	0.127707136977094	NA	NA	SegRatio=0.01,AbsMeanSigma=0.19,pvalue=0.0858008509818289,pvalueTTest=0.146149331733325,
chr1	5923335	5923438	NPHP4	NPHP400002	-0.069774414210051	2	0.0109176251865193	2	0.127707136977094	2	0.127707136977094	NA	NA	SegRatio=0.01,AbsMeanSigma=0.19,pvalue=0.0858008509818289,pvalueTTest=0.146149331733325,
chr1	5923429	5923547	NPHP4	NPHP400003	-0.0220751531581562	2	0.0109176251865193	2	0.127707136977094	2	0.127707136977094	NA	NA	SegRatio=0.01,AbsMeanSigma=0.19,pvalue=0.0858008509818289,pvalueTTest=0.146149331733325,
chr1	5923905	5924025	NPHP4	NPHP400004	-0.143650247317223	2	0.0109176251865193	2	0.127707136977094	2	0.127707136977094	NA	NA	SegRatio=0.01,AbsMeanSigma=0.19,pvalue=0.0858008509818289,pvalueTTest=0.146149331733325,
chr1	5923969	5924081	NPHP4	NPHP400005	0.114987854077732	2	0.0109176251865193	2	0.127707136977094	2	0.127707136977094	NA	NA	SegRatio=0.01,AbsMeanSigma=0.19,pvalue=0.0858008509818289,pvalueTTest=0.146149331733325,
chr1	5924046	5924161	NPHP4	NPHP400006	-0.118686498518789	2	0.0109176251865193	2	0.127707136977094	2	0.127707136977094	NA	NA	SegRatio=0.01,AbsMeanSigma=0.19,pvalue=0.0858008509818289,pvalueTTest=0.146149331733325,
chr1	5924358	5924474	NPHP4	NPHP400007	-0.0823862762217621	2	0.0109176251865193	2	0.127707136977094	2	0.127707136977094	NA	NA	SegRatio=0.01,AbsMeanSigma=0.19,pvalue=0.0858008509818289,pvalueTTest=0.146149331733325,
chr1	5924398	5924520	NPHP4	NPHP400008	0.0819445383844843	2	0.0109176251865193	2	0.127707136977094	2	0.127707136977094	NA	NA	SegRatio=0.01,AbsMeanSigma=0.19,pvalue=0.0858008509818289,pvalueTTest=0.146149331733325,
chr1	5924492	5924612	NPHP4	NPHP400009	0.0456045058934643	2	0.0109176251865193	2	0.127707136977094	2	0.127707136977094	NA	NA	SegRatio=0.01,AbsMeanSigma=0.19,pvalue=0.0858008509818289,pvalueTTest=0.146149331733325,
chr1	5925096	5925194	NPHP4	NPHP400010	0.0156298092421076	2	0.0109176251865193	2	0.127707136977094	2	0.127707136977094	NA	NA	SegRatio=0.01,AbsMeanSigma=0.19,pvalue=0.0858008509818289,pvalueTTest=0.146149331733325,
chr1	5925166	5925287	NPHP4	NPHP400011	0.10965375342714	2	0.0109176251865193	2	0.127707136977094	2	0.127707136977094	NA	NA	SegRatio=0.01,AbsMeanSigma=0.19,pvalue=0.0858008509818289,pvalueTTest=0.146149331733325,
chr1	5925210	5925327	NPHP4	NPHP400012	0.199038975189161	2	0.0109176251865193	2	0.127707136977094	2	0.127707136977094	NA	NA	SegRatio=0.01,AbsMeanSigma=0.19,pvalue=0.0858008509818289,pvalueTTest=0.146149331733325,
chr1	5926362	5926482	NPHP4	NPHP400013	0.096241494816252	2	0.0109176251865193	2	0.127707136977094	2	0.127707136977094	NA	NA	SegRatio=0.01,AbsMeanSigma=0.19,pvalue=0.0858008509818289,pvalueTTest=0.146149331733325,
chr1	5926431	5926522	NPHP4	NPHP400014	-0.13892565951061	2	0.0109176251865193	2	0.127707136977094	2	0.127707136977094	NA	NA	SegRatio=0.01,AbsMeanSigma=0.19,pvalue=0.0858008509818289,pvalueTTest=0.146149331733325,
chr1	5926500	5926590	NPHP4	NPHP400015	-0.351429404100246	2	0.0109176251865193	2	0.127707136977094	2	0.127707136977094	NA	NA	SegRatio=0.01,AbsMeanSigma=0.19,pvalue=0.0858008509818289,pvalueTTest=0.146149331733325,
chr1	5927055	5927148	NPHP4	NPHP400016	-0.15327307151166	2	0.0109176251865193	2	0.127707136977094	2	0.127707136977094	NA	NA	SegRatio=0.01,AbsMeanSigma=0.19,pvalue=0.0858008509818289,pvalueTTest=0.146149331733325,
chr1	5927090	5927195	NPHP4	NPHP400017	-0.223223623467895	2	0.0109176251865193	2	0.127707136977094	2	0.127707136977094	NA	NA	SegRatio=0.01,AbsMeanSigma=0.19,pvalue=0.0858008509818289,pvalueTTest=0.146149331733325,
chr1	5927755	5927858	NPHP4	NPHP400018	0.0472058113175817	2	0.0109176251865193	2	0.127707136977094	2	0.127707136977094	NA	NA	SegRatio=0.01,AbsMeanSigma=0.19,pvalue=0.0858008509818289,pvalueTTest=0.146149331733325,
chr1	5927842	5927950	NPHP4	NPHP400019	0.0537635929120935	2	0.0109176251865193	2	0.127707136977094	2	0.127707136977094	NA	NA	SegRatio=0.01,AbsMeanSigma=0.19,pvalue=0.0858008509818289,pvalueTTest=0.146149331733325,
chr1	5927877	5927995	NPHP4	NPHP400020	-0.274942783900452	2	0.0109176251865193	2	0.127707136977094	2	0.127707136977094	NA	NA	SegRatio=0.01,AbsMeanSigma=0.19,pvalue=0.0858008509818289,pvalueTTest=0.146149331733325,
chr1	5933291	5933406	NPHP4	NPHP400021	NA	2	0.0109176251865193	2	0.127707136977094	2	0.127707136977094	NA	NA	SegRatio=0.01,AbsMeanSigma=0.19,pvalue=0.0858008509818289,pvalueTTest=0.146149331733325,
chr1	5933354	5933459	NPHP4	NPHP400022	-0.121453592264582	2	0.0109176251865193	2	0.127707136977094	2	0.127707136977094	NA	NA	SegRatio=0.01,AbsMeanSigma=0.19,pvalue=0.0858008509818289,pvalueTTest=0.146149331733325,
chr1	5934471	5934561	NPHP4	NPHP400023	NA	2	0.0109176251865193	2	0.127707136977094	2	0.127707136977094	NA	NA	SegRatio=0.01,AbsMeanSigma=0.19,pvalue=0.0858008509818289,pvalueTTest=0.146149331733325,
chr1	5934513	5934634	NPHP4	NPHP400024	-0.105648385554868	2	0.0109176251865193	2	0.127707136977094	2	0.127707136977094	NA	NA	SegRatio=0.01,AbsMeanSigma=0.19,pvalue=0.0858008509818289,pvalueTTest=0.146149331733325,
chr1	5934569	5934680	NPHP4	NPHP400025	-0.157981528169939	2	0.0109176251865193	2	0.127707136977094	2	0.127707136977094	NA	NA	SegRatio=0.01,AbsMeanSigma=0.19,pvalue=0.0858008509818289,pvalueTTest=0.146149331733325,
chr1	5934650	5934746	NPHP4	NPHP400026	-0.285048894483615	2	0.0109176251865193	2	0.127707136977094	2	0.127707136977094	NA	NA	SegRatio=0.01,AbsMeanSigma=0.19,pvalue=0.0858008509818289,pvalueTTest=0.146149331733325,
chr1	5934833	5934950	NPHP4	NPHP400027	-0.0119016652417167	2	0.0109176251865193	2	0.127707136977094	2	0.127707136977094	NA	NA	SegRatio=0.01,AbsMeanSigma=0.19,pvalue=0.0858008509818289,pvalueTTest=0.146149331733325,
chr1	5934937	5935002	NPHP4	NPHP400028	NA	2	0.0109176251865193	2	0.127707136977094	2	0.127707136977094	NA	NA	SegRatio=0.01,AbsMeanSigma=0.19,pvalue=0.0858008509818289,pvalueTTest=0.146149331733325,
chr1	5934981	5935118	NPHP4	NPHP400029	0.0422349848889395	2	0.0109176251865193	2	0.127707136977094	2	0.127707136977094	NA	NA	SegRatio=0.01,AbsMeanSigma=0.19,pvalue=0.0858008509818289,pvalueTTest=0.146149331733325,
chr1	5935125	5935246	NPHP4	NPHP400030	0.129247093779043	2	0.0109176251865193	2	0.127707136977094	2	0.127707136977094	NA	NA	SegRatio=0.01,AbsMeanSigma=0.19,pvalue=0.0858008509818289,pvalueTTest=0.146149331733325,
chr1	5937107	5937203	NPHP4	NPHP400031	-0.113108650152367	2	0.0109176251865193	2	0.127707136977094	2	0.127707136977094	NA	NA	SegRatio=0.01,AbsMeanSigma=0.19,pvalue=0.0858008509818289,pvalueTTest=0.146149331733325,
chr1	5937152	5937293	NPHP4	NPHP400032	NA	2	0.0109176251865193	2	0.127707136977094	2	0.127707136977094	NA	NA	SegRatio=0.01,AbsMeanSigma=0.19,pvalue=0.0858008509818289,pvalueTTest=0.146149331733325,
chr1	5937228	5937349	NPHP4	NPHP400033	-0.0172618669260663	2	0.0109176251865193	2	0.127707136977094	2	0.127707136977094	NA	NA	SegRatio=0.01,AbsMeanSigma=0.19,pvalue=0.0858008509818289,pvalueTTest=0.146149331733325,
chr1	5937299	5937395	NPHP4	NPHP400034	0.170146993134283	2	0.0109176251865193	2	0.127707136977094	2	0.127707136977094	NA	NA	SegRatio=0.01,AbsMeanSigma=0.19,pvalue=0.0858008509818289,pvalueTTest=0.146149331733325,
chr1	5940172	5940279	NPHP4	NPHP400035	-0.0519140263506569	2	0.0109176251865193	2	0.127707136977094	2	0.127707136977094	NA	NA	SegRatio=0.01,AbsMeanSigma=0.19,pvalue=0.0858008509818289,pvalueTTest=0.146149331733325,
chr1	5940277	5940384	NPHP4	NPHP400036	-0.317512042338151	2	0.0109176251865193	2	0.127707136977094	2	0.127707136977094	NA	NA	SegRatio=0.01,AbsMeanSigma=0.19,pvalue=0.0858008509818289,pvalueTTest=0.146149331733325,
chr1	5947263	5947376	NPHP4	NPHP400037	-0.222831010297741	2	0.0109176251865193	2	0.127707136977094	2	0.127707136977094	NA	NA	SegRatio=0.01,AbsMeanSigma=0.19,pvalue=0.0858008509818289,pvalueTTest=0.146149331733325,
chr1	5947330	5947450	NPHP4	NPHP400038	0.0258277803758892	2	0.0109176251865193	2	0.127707136977094	2	0.127707136977094	NA	NA	SegRatio=0.01,AbsMeanSigma=0.19,pvalue=0.0858008509818289,pvalueTTest=0.146149331733325,
chr1	5947448	5947532	NPHP4	NPHP400039	-0.148528596098988	2	0.0109176251865193	2	0.127707136977094	2	0.127707136977094	NA	NA	SegRatio=0.01,AbsMeanSigma=0.19,pvalue=0.0858008509818289,pvalueTTest=0.146149331733325,
chr1	5947477	5947615	NPHP4	NPHP400040	0.0967802274538541	2	0.0109176251865193	2	0.127707136977094	2	0.127707136977094	NA	NA	SegRatio=0.01,AbsMeanSigma=0.19,pvalue=0.0858008509818289,pvalueTTest=0.146149331733325,
chr1	5950883	5950983	NPHP4	NPHP400041	-0.126145913478601	2	0.0109176251865193	2	0.127707136977094	2	0.127707136977094	NA	NA	SegRatio=0.01,AbsMeanSigma=0.19,pvalue=0.0858008509818289,pvalueTTest=0.146149331733325,
chr1	5950939	5951059	NPHP4	NPHP400042	-0.0109938990275638	2	0.0109176251865193	2	0.127707136977094	2	0.127707136977094	NA	NA	SegRatio=0.01,AbsMeanSigma=0.19,pvalue=0.0858008509818289,pvalueTTest=0.146149331733325,
chr1	5951049	5951165	NPHP4	NPHP400043	0.14029152384613	2	0.0109176251865193	2	0.127707136977094	2	0.127707136977094	NA	NA	SegRatio=0.01,AbsMeanSigma=0.19,pvalue=0.0858008509818289,pvalueTTest=0.146149331733325,
chr1	5964655	5964792	NPHP4	NPHP400044	-0.0466048949837131	2	0.0109176251865193	2	0.127707136977094	2	0.127707136977094	NA	NA	SegRatio=0.01,AbsMeanSigma=0.19,pvalue=0.0858008509818289,pvalueTTest=0.146149331733325,
chr1	5964725	5964837	NPHP4	NPHP400045	0.126896379065181	2	0.0109176251865193	2	0.127707136977094	2	0.127707136977094	NA	NA	SegRatio=0.01,AbsMeanSigma=0.19,pvalue=0.0858008509818289,pvalueTTest=0.146149331733325,
chr1	5964812	5964930	NPHP4	NPHP400046	-0.187845494780763	2	0.0109176251865193	2	0.127707136977094	2	0.127707136977094	NA	NA	SegRatio=0.01,AbsMeanSigma=0.19,pvalue=0.0858008509818289,pvalueTTest=0.146149331733325,
chr1	5965326	5965414	NPHP4	NPHP400047	-0.154573651818036	2	0.0109176251865193	2	0.127707136977094	2	0.127707136977094	NA	NA	SegRatio=0.01,AbsMeanSigma=0.19,pvalue=0.0858008509818289,pvalueTTest=0.146149331733325,
chr1	5965374	5965462	NPHP4	NPHP400048	-0.1984279001373	2	0.0109176251865193	2	0.127707136977094	2	0.127707136977094	NA	NA	SegRatio=0.01,AbsMeanSigma=0.19,pvalue=0.0858008509818289,pvalueTTest=0.146149331733325,
chr1	5965434	5965551	NPHP4	NPHP400049	0.018035139476552	2	0.0109176251865193	2	0.127707136977094	2	0.127707136977094	NA	NA	SegRatio=0.01,AbsMeanSigma=0.19,pvalue=0.0858008509818289,pvalueTTest=0.146149331733325,
chr1	5965476	5965590	NPHP4	NPHP400050	0.2096446922983	2	0.0109176251865193	2	0.127707136977094	2	0.127707136977094	NA	NA	SegRatio=0.01,AbsMeanSigma=0.19,pvalue=0.0858008509818289,pvalueTTest=0.146149331733325,
chr1	5965641	5965743	NPHP4	NPHP400051	0.0131720668916259	2	0.0109176251865193	2	0.127707136977094	2	0.127707136977094	NA	NA	SegRatio=0.01,AbsMeanSigma=0.19,pvalue=0.0858008509818289,pvalueTTest=0.146149331733325,
chr1	5965716	5965837	NPHP4	NPHP400052	0.0401886492941686	2	0.0109176251865193	2	0.127707136977094	2	0.127707136977094	NA	NA	SegRatio=0.01,AbsMeanSigma=0.19,pvalue=0.0858008509818289,pvalueTTest=0.146149331733325,
chr1	5965821	5965927	NPHP4	NPHP400053	0.0116708520119067	2	0.0109176251865193	2	0.127707136977094	2	0.127707136977094	NA	NA	SegRatio=0.01,AbsMeanSigma=0.19,pvalue=0.0858008509818289,pvalueTTest=0.146149331733325,
chr1	5967139	5967278	NPHP4	NPHP400054	-0.0131044907146069	2	0.0109176251865193	2	0.127707136977094	2	0.127707136977094	NA	NA	SegRatio=0.01,AbsMeanSigma=0.19,pvalue=0.0858008509818289,pvalueTTest=0.146149331733325,
chr1	5967279	5967344	NPHP4	NPHP400055	NA	2	0.0109176251865193	2	0.127707136977094	2	0.127707136977094	NA	NA	SegRatio=0.01,AbsMeanSigma=0.19,pvalue=0.0858008509818289,pvalueTTest=0.146149331733325,
chr1	5969187	5969303	NPHP4	NPHP400056	-0.0719036924728249	2	0.0109176251865193	2	0.127707136977094	2	0.127707136977094	NA	NA	SegRatio=0.01,AbsMeanSigma=0.19,pvalue=0.0858008509818289,pvalueTTest=0.146149331733325,
chr1	5987662	5987784	NPHP4	NPHP400057	0.296605569515913	2	0.0109176251865193	2	0.127707136977094	2	0.127707136977094	NA	NA	SegRatio=0.01,AbsMeanSigma=0.19,pvalue=0.0858008509818289,pvalueTTest=0.146149331733325,
chr1	5987737	5987859	NPHP4	NPHP400058	0.0918648976416021	2	0.0109176251865193	2	0.127707136977094	2	0.127707136977094	NA	NA	SegRatio=0.01,AbsMeanSigma=0.19,pvalue=0.0858008509818289,pvalueTTest=0.146149331733325,
chr1	5987800	5987895	NPHP4	NPHP400059	0.0234095213459212	2	0.0109176251865193	2	0.127707136977094	2	0.127707136977094	NA	NA	SegRatio=0.01,AbsMeanSigma=0.19,pvalue=0.0858008509818289,pvalueTTest=0.146149331733325,
chr1	5993123	5993235	NPHP4	NPHP400060	0.0400969724051182	2	0.0109176251865193	2	0.127707136977094	2	0.127707136977094	NA	NA	SegRatio=0.01,AbsMeanSigma=0.19,pvalue=0.0858008509818289,pvalueTTest=0.146149331733325,
chr1	5993189	5993302	NPHP4	NPHP400061	0.062105446173367	2	0.0109176251865193	2	0.127707136977094	2	0.127707136977094	NA	NA	SegRatio=0.01,AbsMeanSigma=0.19,pvalue=0.0858008509818289,pvalueTTest=0.146149331733325,
chr1	5993250	5993368	NPHP4	NPHP400062	0.268037511525217	2	0.0109176251865193	2	0.127707136977094	2	0.127707136977094	NA	NA	SegRatio=0.01,AbsMeanSigma=0.19,pvalue=0.0858008509818289,pvalueTTest=0.146149331733325,
chr1	5993309	5993430	NPHP4	NPHP400063	-0.0218771986144431	2	0.0109176251865193	2	0.127707136977094	2	0.127707136977094	NA	NA	SegRatio=0.01,AbsMeanSigma=0.19,pvalue=0.0858008509818289,pvalueTTest=0.146149331733325,
chr1	6007100	6007208	NPHP4	NPHP400064	0.136518868897002	2	0.0109176251865193	2	0.127707136977094	2	0.127707136977094	NA	NA	SegRatio=0.01,AbsMeanSigma=0.19,pvalue=0.0858008509818289,pvalueTTest=0.146149331733325,
chr1	6007202	6007308	NPHP4	NPHP400065	0.0467082779702902	2	0.0109176251865193	2	0.127707136977094	2	0.127707136977094	NA	NA	SegRatio=0.01,AbsMeanSigma=0.19,pvalue=0.0858008509818289,pvalueTTest=0.146149331733325,
chr1	6007305	6007426	NPHP4	NPHP400066	-0.0385799155633051	2	0.0109176251865193	2	0.127707136977094	2	0.127707136977094	NA	NA	SegRatio=0.01,AbsMeanSigma=0.19,pvalue=0.0858008509818289,pvalueTTest=0.146149331733325,
chr1	6008067	6008187	NPHP4	NPHP400067	0.074765485662074	2	0.0109176251865193	2	0.127707136977094	2	0.127707136977094	NA	NA	SegRatio=0.01,AbsMeanSigma=0.19,pvalue=0.0858008509818289,pvalueTTest=0.146149331733325,
chr1	6008164	6008305	NPHP4	NPHP400068	NA	2	0.0109176251865193	2	0.127707136977094	2	0.127707136977094	NA	NA	SegRatio=0.01,AbsMeanSigma=0.19,pvalue=0.0858008509818289,pvalueTTest=0.146149331733325,
chr1	6008245	6008349	NPHP4	NPHP400069	-0.309902742477658	2	0.0109176251865193	2	0.127707136977094	2	0.127707136977094	NA	NA	SegRatio=0.01,AbsMeanSigma=0.19,pvalue=0.0858008509818289,pvalueTTest=0.146149331733325,
chr1	6012757	6012856	NPHP4	NPHP400070	0.0109176251865193	2	0.0109176251865193	2	0.127707136977094	2	0.127707136977094	NA	NA	SegRatio=0.01,AbsMeanSigma=0.19,pvalue=0.0858008509818289,pvalueTTest=0.146149331733325,
chr1	6012814	6012930	NPHP4	NPHP400071	-0.0950715266664637	2	0.0109176251865193	2	0.127707136977094	2	0.127707136977094	NA	NA	SegRatio=0.01,AbsMeanSigma=0.19,pvalue=0.0858008509818289,pvalueTTest=0.146149331733325,
chr1	6021795	6021909	NPHP4	NPHP400072	0.182008734005266	2	0.0109176251865193	2	0.127707136977094	2	0.127707136977094	NA	NA	SegRatio=0.01,AbsMeanSigma=0.19,pvalue=0.0858008509818289,pvalueTTest=0.146149331733325,
chr1	6021875	6021991	NPHP4	NPHP400073	0.0355374105191194	2	0.0109176251865193	2	0.127707136977094	2	0.127707136977094	NA	NA	SegRatio=0.01,AbsMeanSigma=0.19,pvalue=0.0858008509818289,pvalueTTest=0.146149331733325,
chr1	6021989	6022095	NPHP4	NPHP400074	-0.260599770769557	2	0.0109176251865193	2	0.127707136977094	2	0.127707136977094	NA	NA	SegRatio=0.01,AbsMeanSigma=0.19,pvalue=0.0858008509818289,pvalueTTest=0.146149331733325,
chr1	6027331	6027442	NPHP4	NPHP400075	-0.146406504349435	2	0.0109176251865193	2	0.127707136977094	2	0.127707136977094	NA	NA	SegRatio=0.01,AbsMeanSigma=0.19,pvalue=0.0858008509818289,pvalueTTest=0.146149331733325,
chr1	6029048	6029161	NPHP4	NPHP400076	0.0381302329566205	2	0.0109176251865193	2	0.127707136977094	2	0.127707136977094	NA	NA	SegRatio=0.01,AbsMeanSigma=0.19,pvalue=0.0858008509818289,pvalueTTest=0.146149331733325,
chr1	6029162	6029278	NPHP4	NPHP400077	-0.0209160372900426	2	0.0109176251865193	2	0.127707136977094	2	0.127707136977094	NA	NA	SegRatio=0.01,AbsMeanSigma=0.19,pvalue=0.0858008509818289,pvalueTTest=0.146149331733325,
chr1	6029224	6029342	NPHP4	NPHP400078	0.174901934073552	2	0.0109176251865193	2	0.127707136977094	2	0.127707136977094	NA	NA	SegRatio=0.01,AbsMeanSigma=0.19,pvalue=0.0858008509818289,pvalueTTest=0.146149331733325,
chr1	6038340	6038455	NPHP4	NPHP400079	-0.333125442685071	2	0.0109176251865193	2	0.127707136977094	2	0.127707136977094	NA	NA	SegRatio=0.01,AbsMeanSigma=0.19,pvalue=0.0858008509818289,pvalueTTest=0.146149331733325,
chr1	6038452	6038568	NPHP4	NPHP400080	0.949333633710161	2	0.0109176251865193	2	0.127707136977094	2	0.127707136977094	NA	NA	SegRatio=0.01,AbsMeanSigma=0.19,pvalue=0.0858008509818289,pvalueTTest=0.146149331733325,
chr1	6046192	6046309	NPHP4	NPHP400081	0.018245086392085	2	0.0109176251865193	2	0.127707136977094	2	0.127707136977094	NA	NA	SegRatio=0.01,AbsMeanSigma=0.19,pvalue=0.0858008509818289,pvalueTTest=0.146149331733325,
chr1	6046262	6046380	NPHP4	NPHP400082	0.145700361348671	2	0.0109176251865193	2	0.127707136977094	2	0.127707136977094	NA	NA	SegRatio=0.01,AbsMeanSigma=0.19,pvalue=0.0858008509818289,pvalueTTest=0.146149331733325,
chr2	29416015	29416131	ALK	ALK00001	0.0272384828569447	2	0.00811837877810712	2	0.311946313552471	2	0.311946313552471	NA	NA	SegRatio=0.01,AbsMeanSigma=0.06,pvalue=0.556965715226236,pvalueTTest=0.664659710446885,
chr2	29416121	29416220	ALK	ALK00002	-0.112969947358557	2	0.00811837877810712	2	0.311946313552471	2	0.311946313552471	NA	NA	SegRatio=0.01,AbsMeanSigma=0.06,pvalue=0.556965715226236,pvalueTTest=0.664659710446885,
chr2	29416210	29416329	ALK	ALK00003	0.0380610081335489	2	0.00811837877810712	2	0.311946313552471	2	0.311946313552471	NA	NA	SegRatio=0.01,AbsMeanSigma=0.06,pvalue=0.556965715226236,pvalueTTest=0.664659710446885,
chr2	29416265	29416372	ALK	ALK00004	-0.155134949728996	2	0.00811837877810712	2	0.311946313552471	2	0.311946313552471	NA	NA	SegRatio=0.01,AbsMeanSigma=0.06,pvalue=0.556965715226236,pvalueTTest=0.664659710446885,
chr2	29416343	29416459	ALK	ALK00005	-0.109159024690214	2	0.00811837877810712	2	0.311946313552471	2	0.311946313552471	NA	NA	SegRatio=0.01,AbsMeanSigma=0.06,pvalue=0.556965715226236,pvalueTTest=0.664659710446885,
chr2	29416450	29416569	ALK	ALK00006	0.000525027836955627	2	0.00811837877810712	2	0.311946313552471	2	0.311946313552471	NA	NA	SegRatio=0.01,AbsMeanSigma=0.06,pvalue=0.556965715226236,pvalueTTest=0.664659710446885,
chr2	29416567	29416667	ALK	ALK00007	0.0481345595598398	2	0.00811837877810712	2	0.311946313552471	2	0.311946313552471	NA	NA	SegRatio=0.01,AbsMeanSigma=0.06,pvalue=0.556965715226236,pvalueTTest=0.664659710446885,
chr2	29416595	29416714	ALK	ALK00008	-0.104852484677605	2	0.00811837877810712	2	0.311946313552471	2	0.311946313552471	NA	NA	SegRatio=0.01,AbsMeanSigma=0.06,pvalue=0.556965715226236,pvalueTTest=0.664659710446885,
chr2	29416676	29416771	ALK	ALK00009	0.0133467000829423	2	0.00811837877810712	2	0.311946313552471	2	0.311946313552471	NA	NA	SegRatio=0.01,AbsMeanSigma=0.06,pvalue=0.556965715226236,pvalueTTest=0.664659710446885,
chr2	29416765	29416872	ALK	ALK00010	-0.160731972104751	2	0.00811837877810712	2	0.311946313552471	2	0.311946313552471	NA	NA	SegRatio=0.01,AbsMeanSigma=0.06,pvalue=0.556965715226236,pvalueTTest=0.664659710446885,
chr2	29419590	29419703	ALK	ALK00011	-0.0371347859845693	2	0.00811837877810712	2	0.311946313552471	2	0.311946313552471	NA	NA	SegRatio=0.01,AbsMeanSigma=0.06,pvalue=0.556965715226236,pvalueTTest=0.664659710446885,
chr2	29419698	29419809	ALK	ALK00012	0.203819676504057	2	0.00811837877810712	2	0.311946313552471	2	0.311946313552471	NA	NA	SegRatio=0.01,AbsMeanSigma=0.06,pvalue=0.556965715226236,pvalueTTest=0.664659710446885,
chr2	29420348	29420466	ALK	ALK00013	-0.0315593285481729	2	0.00811837877810712	2	0.311946313552471	2	0.311946313552471	NA	NA	SegRatio=0.01,AbsMeanSigma=0.06,pvalue=0.556965715226236,pvalueTTest=0.664659710446885,
chr2	29420461	29420552	ALK	ALK00014	-0.198849339134077	2	0.00811837877810712	2	0.311946313552471	2	0.311946313552471	NA	NA	SegRatio=0.01,AbsMeanSigma=0.06,pvalue=0.556965715226236,pvalueTTest=0.664659710446885,
chr2	29420539	29420648	ALK	ALK00015	-0.114185273362831	2	0.00811837877810712	2	0.311946313552471	2	0.311946313552471	NA	NA	SegRatio=0.01,AbsMeanSigma=0.06,pvalue=0.556965715226236,pvalueTTest=0.664659710446885,
chr2	29430015	29430124	ALK	ALK00016	0.0085873771281105	2	0.00811837877810712	2	0.311946313552471	2	0.311946313552471	NA	NA	SegRatio=0.01,AbsMeanSigma=0.06,pvalue=0.556965715226236,pvalueTTest=0.664659710446885,
chr2	29430107	29430214	ALK	ALK00017	0.0649568986932045	2	0.00811837877810712	2	0.311946313552471	2	0.311946313552471	NA	NA	SegRatio=0.01,AbsMeanSigma=0.06,pvalue=0.556965715226236,pvalueTTest=0.664659710446885,
chr2	29432564	29432683	ALK	ALK00018	-0.0267677323284321	2	0.00811837877810712	2	0.311946313552471	2	0.311946313552471	NA	NA	SegRatio=0.01,AbsMeanSigma=0.06,pvalue=0.556965715226236,pvalueTTest=0.664659710446885,
chr2	29432653	29432739	ALK	ALK00019	0.176516080249083	2	0.00811837877810712	2	0.311946313552471	2	0.311946313552471	NA	NA	SegRatio=0.01,AbsMeanSigma=0.06,pvalue=0.556965715226236,pvalueTTest=0.664659710446885,
chr2	29432728	29432839	ALK	ALK00020	NA	2	0.00811837877810712	2	0.311946313552471	2	0.311946313552471	NA	NA	SegRatio=0.01,AbsMeanSigma=0.06,pvalue=0.556965715226236,pvalueTTest=0.664659710446885,
chr2	29436760	29436875	ALK	ALK00021	-0.0418083687131653	2	0.00811837877810712	2	0.311946313552471	2	0.311946313552471	NA	NA	SegRatio=0.01,AbsMeanSigma=0.06,pvalue=0.556965715226236,pvalueTTest=0.664659710446885,
chr2	29436874	29436992	ALK	ALK00022	-0.19144736341647	2	0.00811837877810712	2	0.311946313552471	2	0.311946313552471	NA	NA	SegRatio=0.01,AbsMeanSigma=0.06,pvalue=0.556965715226236,pvalueTTest=0.664659710446885,
chr2	29443547	29443666	ALK	ALK00023	-0.121534118249574	2	0.00811837877810712	2	0.311946313552471	2	0.311946313552471	NA	NA	SegRatio=0.01,AbsMeanSigma=0.06,pvalue=0.556965715226236,pvalueTTest=0.664659710446885,
chr2	29443611	29443730	ALK	ALK00024	0.0507126133162684	2	0.00811837877810712	2	0.311946313552471	2	0.311946313552471	NA	NA	SegRatio=0.01,AbsMeanSigma=0.06,pvalue=0.556965715226236,pvalueTTest=0.664659710446885,
chr2	29445156	29445246	ALK	ALK00025	0.0793129171763232	2	0.00811837877810712	2	0.311946313552471	2	0.311946313552471	NA	NA	SegRatio=0.01,AbsMeanSigma=0.06,pvalue=0.556965715226236,pvalueTTest=0.664659710446885,
chr2	29445242	29445359	ALK	ALK00026	0.207704615267373	2	0.00811837877810712	2	0.311946313552471	2	0.311946313552471	NA	NA	SegRatio=0.01,AbsMeanSigma=0.06,pvalue=0.556965715226236,pvalueTTest=0.664659710446885,
chr2	29445327	29445427	ALK	ALK00027	-0.0703036756092602	2	0.00811837877810712	2	0.311946313552471	2	0.311946313552471	NA	NA	SegRatio=0.01,AbsMeanSigma=0.06,pvalue=0.556965715226236,pvalueTTest=0.664659710446885,
chr2	29445388	29445505	ALK	ALK00028	0.256796318673295	2	0.00811837877810712	2	0.311946313552471	2	0.311946313552471	NA	NA	SegRatio=0.01,AbsMeanSigma=0.06,pvalue=0.556965715226236,pvalueTTest=0.664659710446885,
chr2	29446167	29446285	ALK	ALK00029	0.0377796656548047	2	0.00811837877810712	2	0.311946313552471	2	0.311946313552471	NA	NA	SegRatio=0.01,AbsMeanSigma=0.06,pvalue=0.556965715226236,pvalueTTest=0.664659710446885,
chr2	29446223	29446329	ALK	ALK00030	0.224121323919576	2	0.00811837877810712	2	0.311946313552471	2	0.311946313552471	NA	NA	SegRatio=0.01,AbsMeanSigma=0.06,pvalue=0.556965715226236,pvalueTTest=0.664659710446885,
chr2	29446267	29446388	ALK	ALK00031	0.296072793743448	2	0.00811837877810712	2	0.311946313552471	2	0.311946313552471	NA	NA	SegRatio=0.01,AbsMeanSigma=0.06,pvalue=0.556965715226236,pvalueTTest=0.664659710446885,
chr2	29446339	29446456	ALK	ALK00032	0.201225623157061	2	0.00811837877810712	2	0.311946313552471	2	0.311946313552471	NA	NA	SegRatio=0.01,AbsMeanSigma=0.06,pvalue=0.556965715226236,pvalueTTest=0.664659710446885,
chr2	29448273	29448381	ALK	ALK00033	-0.0663844815879086	2	0.00811837877810712	2	0.311946313552471	2	0.311946313552471	NA	NA	SegRatio=0.01,AbsMeanSigma=0.06,pvalue=0.556965715226236,pvalueTTest=0.664659710446885,
chr2	29448332	29448450	ALK	ALK00034	0.261614552639352	2	0.00811837877810712	2	0.311946313552471	2	0.311946313552471	NA	NA	SegRatio=0.01,AbsMeanSigma=0.06,pvalue=0.556965715226236,pvalueTTest=0.664659710446885,
chr2	29449753	29449871	ALK	ALK00035	-0.086251219367231	2	0.00811837877810712	2	0.311946313552471	2	0.311946313552471	NA	NA	SegRatio=0.01,AbsMeanSigma=0.06,pvalue=0.556965715226236,pvalueTTest=0.664659710446885,
chr2	29449848	29449940	ALK	ALK00036	-0.322145852331255	2	0.00811837877810712	2	0.311946313552471	2	0.311946313552471	NA	NA	SegRatio=0.01,AbsMeanSigma=0.06,pvalue=0.556965715226236,pvalueTTest=0.664659710446885,
chr2	29449888	29450002	ALK	ALK00037	-0.0494286214154627	2	0.00811837877810712	2	0.311946313552471	2	0.311946313552471	NA	NA	SegRatio=0.01,AbsMeanSigma=0.06,pvalue=0.556965715226236,pvalueTTest=0.664659710446885,
chr2	29450414	29450511	ALK	ALK00038	-0.0722501556011591	2	0.00811837877810712	2	0.311946313552471	2	0.311946313552471	NA	NA	SegRatio=0.01,AbsMeanSigma=0.06,pvalue=0.556965715226236,pvalueTTest=0.664659710446885,
chr2	29450441	29450550	ALK	ALK00039	-0.0535927859419469	2	0.00811837877810712	2	0.311946313552471	2	0.311946313552471	NA	NA	SegRatio=0.01,AbsMeanSigma=0.06,pvalue=0.556965715226236,pvalueTTest=0.664659710446885,
chr2	29450498	29450619	ALK	ALK00040	-0.0764393125994901	2	0.00811837877810712	2	0.311946313552471	2	0.311946313552471	NA	NA	SegRatio=0.01,AbsMeanSigma=0.06,pvalue=0.556965715226236,pvalueTTest=0.664659710446885,
chr2	29451711	29451827	ALK	ALK00041	NA	2	0.00811837877810712	2	0.311946313552471	2	0.311946313552471	NA	NA	SegRatio=0.01,AbsMeanSigma=0.06,pvalue=0.556965715226236,pvalueTTest=0.664659710446885,
chr2	29451759	29451890	ALK	ALK00042	NA	2	0.00811837877810712	2	0.311946313552471	2	0.311946313552471	NA	NA	SegRatio=0.01,AbsMeanSigma=0.06,pvalue=0.556965715226236,pvalueTTest=0.664659710446885,
chr2	29451885	29451972	ALK	ALK00043	0.309047176984281	2	0.00811837877810712	2	0.311946313552471	2	0.311946313552471	NA	NA	SegRatio=0.01,AbsMeanSigma=0.06,pvalue=0.556965715226236,pvalueTTest=0.664659710446885,
chr2	29455093	29455208	ALK	ALK00044	0.0990322118042156	2	0.00811837877810712	2	0.311946313552471	2	0.311946313552471	NA	NA	SegRatio=0.01,AbsMeanSigma=0.06,pvalue=0.556965715226236,pvalueTTest=0.664659710446885,
chr2	29455199	29455309	ALK	ALK00045	0.0865425734599409	2	0.00811837877810712	2	0.311946313552471	2	0.311946313552471	NA	NA	SegRatio=0.01,AbsMeanSigma=0.06,pvalue=0.556965715226236,pvalueTTest=0.664659710446885,
chr2	29455248	29455387	ALK	ALK00046	0.221554573207065	2	0.00811837877810712	2	0.311946313552471	2	0.311946313552471	NA	NA	SegRatio=0.01,AbsMeanSigma=0.06,pvalue=0.556965715226236,pvalueTTest=0.664659710446885,
chr2	29456410	29456529	ALK	ALK00047	-0.0433665551205454	2	0.00811837877810712	2	0.311946313552471	2	0.311946313552471	NA	NA	SegRatio=0.01,AbsMeanSigma=0.06,pvalue=0.556965715226236,pvalueTTest=0.664659710446885,
chr2	29456508	29456611	ALK	ALK00048	-0.0878911992873786	2	0.00811837877810712	2	0.311946313552471	2	0.311946313552471	NA	NA	SegRatio=0.01,AbsMeanSigma=0.06,pvalue=0.556965715226236,pvalueTTest=0.664659710446885,
chr2	29462479	29462599	ALK	ALK00049	-0.10841628468337	2	0.00811837877810712	2	0.311946313552471	2	0.311946313552471	NA	NA	SegRatio=0.01,AbsMeanSigma=0.06,pvalue=0.556965715226236,pvalueTTest=0.664659710446885,
chr2	29462593	29462704	ALK	ALK00050	0.129299710073104	2	0.00811837877810712	2	0.311946313552471	2	0.311946313552471	NA	NA	SegRatio=0.01,AbsMeanSigma=0.06,pvalue=0.556965715226236,pvalueTTest=0.664659710446885,
chr2	29462658	29462777	ALK	ALK00051	0.0711205168287964	2	0.00811837877810712	2	0.311946313552471	2	0.311946313552471	NA	NA	SegRatio=0.01,AbsMeanSigma=0.06,pvalue=0.556965715226236,pvalueTTest=0.664659710446885,
chr2	29473931	29474053	ALK	ALK00052	-0.0179372981879528	2	0.00811837877810712	2	0.311946313552471	2	0.311946313552471	NA	NA	SegRatio=0.01,AbsMeanSigma=0.06,pvalue=0.556965715226236,pvalueTTest=0.664659710446885,
chr2	29474018	29474130	ALK	ALK00053	0.00811837877810712	2	0.00811837877810712	2	0.311946313552471	2	0.311946313552471	NA	NA	SegRatio=0.01,AbsMeanSigma=0.06,pvalue=0.556965715226236,pvalueTTest=0.664659710446885,
chr2	29474130	29474230	ALK	ALK00054	NA	2	0.00811837877810712	2	0.311946313552471	2	0.311946313552471	NA	NA	SegRatio=0.01,AbsMeanSigma=0.06,pvalue=0.556965715226236,pvalueTTest=0.664659710446885,
chr2	29497904	29498015	ALK	ALK00055	-0.161665600451008	2	0.00811837877810712	2	0.311946313552471	2	0.311946313552471	NA	NA	SegRatio=0.01,AbsMeanSigma=0.06,pvalue=0.556965715226236,pvalueTTest=0.664659710446885,
chr2	29498006	29498122	ALK	ALK00056	-0.0185263428731793	2	0.00811837877810712	2	0.311946313552471	2	0.311946313552471	NA	NA	SegRatio=0.01,AbsMeanSigma=0.06,pvalue=0.556965715226236,pvalueTTest=0.664659710446885,
chr2	29498193	29498297	ALK	ALK00057	0.183508349175148	2	0.00811837877810712	2	0.311946313552471	2	0.311946313552471	NA	NA	SegRatio=0.01,AbsMeanSigma=0.06,pvalue=0.556965715226236,pvalueTTest=0.664659710446885,
chr2	29498298	29498417	ALK	ALK00058	0.0849929384181901	2	0.00811837877810712	2	0.311946313552471	2	0.311946313552471	NA	NA	SegRatio=0.01,AbsMeanSigma=0.06,pvalue=0.556965715226236,pvalueTTest=0.664659710446885,
chr2	29519730	29519844	ALK	ALK00059	-0.0705569132469522	2	0.00811837877810712	2	0.311946313552471	2	0.311946313552471	NA	NA	SegRatio=0.01,AbsMeanSigma=0.06,pvalue=0.556965715226236,pvalueTTest=0.664659710446885,
chr2	29519814	29519931	ALK	ALK00060	0.55950367594217	2	0.00811837877810712	2	0.311946313552471	2	0.311946313552471	q-value=0.00303934706367455, copies=3.5	NA	SegRatio=0.01,AbsMeanSigma=0.06,pvalue=0.556965715226236,pvalueTTest=0.664659710446885,
chr2	29519875	29519988	ALK	ALK00061	0.0355946271023809	2	0.00811837877810712	2	0.311946313552471	2	0.311946313552471	NA	NA	SegRatio=0.01,AbsMeanSigma=0.06,pvalue=0.556965715226236,pvalueTTest=0.664659710446885,
chr2	29541128	29541245	ALK	ALK00062	0.0192632641167588	2	0.00811837877810712	2	0.311946313552471	2	0.311946313552471	NA	NA	SegRatio=0.01,AbsMeanSigma=0.06,pvalue=0.556965715226236,pvalueTTest=0.664659710446885,
chr2	29541212	29541329	ALK	ALK00063	-0.143204905621384	2	0.00811837877810712	2	0.311946313552471	2	0.311946313552471	NA	NA	SegRatio=0.01,AbsMeanSigma=0.06,pvalue=0.556965715226236,pvalueTTest=0.664659710446885,
chr2	29543584	29543701	ALK	ALK00064	0.0954244699626366	2	0.00811837877810712	2	0.311946313552471	2	0.311946313552471	NA	NA	SegRatio=0.01,AbsMeanSigma=0.06,pvalue=0.556965715226236,pvalueTTest=0.664659710446885,
chr2	29543655	29543771	ALK	ALK00065	0.0310959556601695	2	0.00811837877810712	2	0.311946313552471	2	0.311946313552471	NA	NA	SegRatio=0.01,AbsMeanSigma=0.06,pvalue=0.556965715226236,pvalueTTest=0.664659710446885,
chr2	29551137	29551257	ALK	ALK00066	-0.137810626125722	2	0.00811837877810712	2	0.311946313552471	2	0.311946313552471	NA	NA	SegRatio=0.01,AbsMeanSigma=0.06,pvalue=0.556965715226236,pvalueTTest=0.664659710446885,
chr2	29551235	29551340	ALK	ALK00067	0.0914345562663417	2	0.00811837877810712	2	0.311946313552471	2	0.311946313552471	NA	NA	SegRatio=0.01,AbsMeanSigma=0.06,pvalue=0.556965715226236,pvalueTTest=0.664659710446885,
chr2	29551330	29551441	ALK	ALK00068	NA	2	0.00811837877810712	2	0.311946313552471	2	0.311946313552471	NA	NA	SegRatio=0.01,AbsMeanSigma=0.06,pvalue=0.556965715226236,pvalueTTest=0.664659710446885,
chr2	29606563	29606677	ALK	ALK00069	0.086943176741796	2	0.00811837877810712	2	0.311946313552471	2	0.311946313552471	NA	NA	SegRatio=0.01,AbsMeanSigma=0.06,pvalue=0.556965715226236,pvalueTTest=0.664659710446885,
chr2	29606667	29606783	ALK	ALK00070	-0.0430770938262503	2	0.00811837877810712	2	0.311946313552471	2	0.311946313552471	NA	NA	SegRatio=0.01,AbsMeanSigma=0.06,pvalue=0.556965715226236,pvalueTTest=0.664659710446885,
chr2	29754741	29754848	ALK	ALK00071	0.198202528860927	2	0.00811837877810712	2	0.311946313552471	2	0.311946313552471	NA	NA	SegRatio=0.01,AbsMeanSigma=0.06,pvalue=0.556965715226236,pvalueTTest=0.664659710446885,
chr2	29754818	29754935	ALK	ALK00072	0.0411350408282175	2	0.00811837877810712	2	0.311946313552471	2	0.311946313552471	NA	NA	SegRatio=0.01,AbsMeanSigma=0.06,pvalue=0.556965715226236,pvalueTTest=0.664659710446885,
chr2	29754934	29755052	ALK	ALK00073	0.0225309015722375	2	0.00811837877810712	2	0.311946313552471	2	0.311946313552471	NA	NA	SegRatio=0.01,AbsMeanSigma=0.06,pvalue=0.556965715226236,pvalueTTest=0.664659710446885,
chr2	29917634	29917751	ALK	ALK00074	0.187255419908747	2	0.00811837877810712	2	0.311946313552471	2	0.311946313552471	NA	NA	SegRatio=0.01,AbsMeanSigma=0.06,pvalue=0.556965715226236,pvalueTTest=0.664659710446885,
chr2	29917742	29917861	ALK	ALK00075	0.00994904228047877	2	0.00811837877810712	2	0.311946313552471	2	0.311946313552471	NA	NA	SegRatio=0.01,AbsMeanSigma=0.06,pvalue=0.556965715226236,pvalueTTest=0.664659710446885,
chr2	29917826	29917919	ALK	ALK00076	-0.276160083424406	2	0.00811837877810712	2	0.311946313552471	2	0.311946313552471	NA	NA	SegRatio=0.01,AbsMeanSigma=0.06,pvalue=0.556965715226236,pvalueTTest=0.664659710446885,
chr2	29940373	29940482	ALK	ALK00077	-0.0122891653056799	2	0.00811837877810712	2	0.311946313552471	2	0.311946313552471	NA	NA	SegRatio=0.01,AbsMeanSigma=0.06,pvalue=0.556965715226236,pvalueTTest=0.664659710446885,
chr2	29940481	29940585	ALK	ALK00078	-0.246272786091455	2	0.00811837877810712	2	0.311946313552471	2	0.311946313552471	NA	NA	SegRatio=0.01,AbsMeanSigma=0.06,pvalue=0.556965715226236,pvalueTTest=0.664659710446885,
chr2	30142816	30142955	ALK	ALK00079	0.171421560535391	2	0.00811837877810712	2	0.311946313552471	2	0.311946313552471	NA	NA	SegRatio=0.01,AbsMeanSigma=0.06,pvalue=0.556965715226236,pvalueTTest=0.664659710446885,
chr2	30142877	30142997	ALK	ALK00080	0.150685405220715	2	0.00811837877810712	2	0.311946313552471	2	0.311946313552471	NA	NA	SegRatio=0.01,AbsMeanSigma=0.06,pvalue=0.556965715226236,pvalueTTest=0.664659710446885,
chr2	30142949	30143016	ALK	ALK00081	0.0889581009053866	2	0.00811837877810712	2	0.311946313552471	2	0.311946313552471	NA	NA	SegRatio=0.01,AbsMeanSigma=0.06,pvalue=0.556965715226236,pvalueTTest=0.664659710446885,
chr2	30143003	30143141	ALK	ALK00082	NA	2	0.00811837877810712	2	0.311946313552471	2	0.311946313552471	NA	NA	SegRatio=0.01,AbsMeanSigma=0.06,pvalue=0.556965715226236,pvalueTTest=0.664659710446885,
chr2	47600571	47600681	EPCAM	EPCAM00001	0.157216209589597	2	0.00811837877810712	2	0.104380235168583	2	0.104380235168583	NA	NA	SegRatio=0.01,AbsMeanSigma=0.06,pvalue=0.556965715226236,pvalueTTest=0.664659710446885,
chr2	47600663	47600766	EPCAM	EPCAM00002	-1.44791102185023	2	-0.139328934767634	2	0.104380235168583	2	0.104380235168583	q-value=7.49643102028663e-07, copies=0.5	NA	SegRatio=-0.14,AbsMeanSigma=2.51,pvalue=1.89895802550984e-08,pvalueTTest=0.135638290638502,Adjusted:byPvalueTTestRatio;
chr2	47600875	47600962	EPCAM	EPCAM00003	-0.636356946579379	2	-0.139328934767634	2	0.104380235168583	2	0.104380235168583	q-value=0.000179429621964227, copies=1	NA	SegRatio=-0.14,AbsMeanSigma=2.51,pvalue=1.89895802550984e-08,pvalueTTest=0.135638290638502,Adjusted:byPvalueTTestRatio;
chr2	47600938	47601040	EPCAM	EPCAM00004	-0.048002738057645	2	-0.139328934767634	2	0.104380235168583	2	0.104380235168583	NA	NA	SegRatio=-0.14,AbsMeanSigma=2.51,pvalue=1.89895802550984e-08,pvalueTTest=0.135638290638502,Adjusted:byPvalueTTestRatio;
chr2	47601038	47601158	EPCAM	EPCAM00005	0.0496916461761772	2	-0.139328934767634	2	0.104380235168583	2	0.104380235168583	NA	NA	SegRatio=-0.14,AbsMeanSigma=2.51,pvalue=1.89895802550984e-08,pvalueTTest=0.135638290638502,Adjusted:byPvalueTTestRatio;
chr2	47601151	47601264	EPCAM	EPCAM00006	-0.139328934767634	2	-0.139328934767634	2	0.104380235168583	2	0.104380235168583	NA	NA	SegRatio=-0.14,AbsMeanSigma=2.51,pvalue=1.89895802550984e-08,pvalueTTest=0.135638290638502,Adjusted:byPvalueTTestRatio;
chr2	47602339	47602443	EPCAM	EPCAM00007	-3.28901965293135	2	-0.105327947898824	2	0.104380235168583	2	0.104380235168583	q-value=2.39877290121138e-122, copies=0	NA	SegRatio=-0.11,AbsMeanSigma=5.89,pvalue=4.58678180396301e-32,pvalueTTest=0.413394977543144,
chr2	47602389	47602486	EPCAM	EPCAM00008	0.166598618276612	2	-0.105327947898824	2	0.104380235168583	2	0.104380235168583	NA	NA	SegRatio=-0.11,AbsMeanSigma=5.89,pvalue=4.58678180396301e-32,pvalueTTest=0.413394977543144,
chr2	47604086	47604200	EPCAM	EPCAM00009	-0.105327947898824	2	-0.105327947898824	2	0.104380235168583	2	0.104380235168583	NA	NA	SegRatio=-0.11,AbsMeanSigma=5.89,pvalue=4.58678180396301e-32,pvalueTTest=0.413394977543144,
chr2	47604173	47604288	EPCAM	EPCAM00010	0.0731504509516978	2	-0.105327947898824	2	0.104380235168583	2	0.104380235168583	NA	NA	SegRatio=-0.11,AbsMeanSigma=5.89,pvalue=4.58678180396301e-32,pvalueTTest=0.413394977543144,
chr2	47606015	47606116	EPCAM	EPCAM00011	NA	2	-3.61512955057475	2	0.104380235168583	2	0.104380235168583	NA	NA	SegRatio=-3.62,AbsMeanSigma=26.29,pvalue=1.68571479286425e-302,pvalueTTest=1,Adjusted:byPvalueTTestRatio;
chr2	47606112	47606222	EPCAM	EPCAM00012	-3.61512955057475	2	-3.61512955057475	2	0.104380235168583	2	0.104380235168583	NA	NA	SegRatio=-3.62,AbsMeanSigma=26.29,pvalue=1.68571479286425e-302,pvalueTTest=1,Adjusted:byPvalueTTestRatio;
chr2	47606866	47606977	EPCAM	EPCAM00013	0.0367826708709505	2	0.0367826708709505	2	0.104380235168583	2	0.104380235168583	NA	NA	SegRatio=0.04,AbsMeanSigma=0.21,pvalue=0.614846483014451,pvalueTTest=0.23921608707548,
chr2	47606960	47607077	EPCAM	EPCAM00014	0.0164818653581069	2	0.0367826708709505	2	0.104380235168583	2	0.104380235168583	NA	NA	SegRatio=0.04,AbsMeanSigma=0.21,pvalue=0.614846483014451,pvalueTTest=0.23921608707548,
chr2	47607041	47607159	EPCAM	EPCAM00015	0.038247036421829	2	0.0367826708709505	2	0.104380235168583	2	0.104380235168583	NA	NA	SegRatio=0.04,AbsMeanSigma=0.21,pvalue=0.614846483014451,pvalueTTest=0.23921608707548,
chr2	47612282	47612391	EPCAM	EPCAM00016	0.0787987569077667	2	0.0367826708709505	2	0.104380235168583	2	0.104380235168583	NA	NA	SegRatio=0.04,AbsMeanSigma=0.21,pvalue=0.614846483014451,pvalueTTest=0.23921608707548,
chr2	47613668	47613765	EPCAM	EPCAM00017	NA	2	0.0367826708709505	2	0.104380235168583	2	0.104380235168583	NA	NA	SegRatio=0.04,AbsMeanSigma=0.21,pvalue=0.614846483014451,pvalueTTest=0.23921608707548,
chr2	47613727	47613837	EPCAM	EPCAM00018	-0.0441290179416655	2	0.0367826708709505	2	0.104380235168583	2	0.104380235168583	NA	NA	SegRatio=0.04,AbsMeanSigma=0.21,pvalue=0.614846483014451,pvalueTTest=0.23921608707548,
chr3	100432492	100432584	TFG	TFG00001	-0.0334262320833543	2	-0.00260414233488215	2	0.536065715951527	2	0.536065715951527	NA	NA	SegRatio=0,AbsMeanSigma=0.05,pvalue=0.750018630516674,pvalueTTest=0.846194475811285,
chr3	100432552	100432662	TFG	TFG00002.TFG00003	-0.824119297299761	2	-0.00260414233488215	2	0.536065715951527	2	0.536065715951527	q-value=2.22817215274932e-09, copies=1	NA	SegRatio=0,AbsMeanSigma=0.05,pvalue=0.750018630516674,pvalueTTest=0.846194475811285,
chr3	100432675	100432809	TFG	TFG00004	0.655631652336232	2	-0.00260414233488215	2	0.536065715951527	2	0.536065715951527	q-value=0.00643056507070924, copies=4	NA	SegRatio=0,AbsMeanSigma=0.05,pvalue=0.750018630516674,pvalueTTest=0.846194475811285,
chr3	100438720	100438856	TFG	TFG00005	NA	2	-0.00260414233488215	2	0.536065715951527	2	0.536065715951527	NA	NA	SegRatio=0,AbsMeanSigma=0.05,pvalue=0.750018630516674,pvalueTTest=0.846194475811285,
chr3	100438869	100438980	TFG	TFG00006	NA	2	-0.00260414233488215	2	0.536065715951527	2	0.536065715951527	NA	NA	SegRatio=0,AbsMeanSigma=0.05,pvalue=0.750018630516674,pvalueTTest=0.846194475811285,
chr3	100447567	100447679	TFG	TFG00007	0.119154091283389	2	-0.00260414233488215	2	0.536065715951527	2	0.536065715951527	NA	NA	SegRatio=0,AbsMeanSigma=0.05,pvalue=0.750018630516674,pvalueTTest=0.846194475811285,
chr3	100447658	100447776	TFG	TFG00008	-0.0316159132318342	2	-0.00260414233488215	2	0.536065715951527	2	0.536065715951527	NA	NA	SegRatio=0,AbsMeanSigma=0.05,pvalue=0.750018630516674,pvalueTTest=0.846194475811285,
chr3	100451298	100451414	TFG	TFG00009	-0.100675877808673	2	-0.00260414233488215	2	0.536065715951527	2	0.536065715951527	NA	NA	SegRatio=0,AbsMeanSigma=0.05,pvalue=0.750018630516674,pvalueTTest=0.846194475811285,
chr3	100451415	100451530	TFG	TFG00010	0.174571183911721	2	-0.00260414233488215	2	0.536065715951527	2	0.536065715951527	NA	NA	SegRatio=0,AbsMeanSigma=0.05,pvalue=0.750018630516674,pvalueTTest=0.846194475811285,
chr3	100451510	100451624	TFG	TFG00011	0.136386403166208	2	-0.00260414233488215	2	0.536065715951527	2	0.536065715951527	NA	NA	SegRatio=0,AbsMeanSigma=0.05,pvalue=0.750018630516674,pvalueTTest=0.846194475811285,
chr3	100455395	100455513	TFG	TFG00012	0.0371914342108336	2	-0.00260414233488215	2	0.536065715951527	2	0.536065715951527	NA	NA	SegRatio=0,AbsMeanSigma=0.05,pvalue=0.750018630516674,pvalueTTest=0.846194475811285,
chr3	100455458	100455573	TFG	TFG00013	0.105714893783577	2	-0.00260414233488215	2	0.536065715951527	2	0.536065715951527	NA	NA	SegRatio=0,AbsMeanSigma=0.05,pvalue=0.750018630516674,pvalueTTest=0.846194475811285,
chr3	100455530	100455646	TFG	TFG00014	0.265150997953438	2	-0.00260414233488215	2	0.536065715951527	2	0.536065715951527	NA	NA	SegRatio=0,AbsMeanSigma=0.05,pvalue=0.750018630516674,pvalueTTest=0.846194475811285,
chr3	100463645	100463763	TFG	TFG00015	-0.0183434246409702	2	-0.00260414233488215	2	0.536065715951527	2	0.536065715951527	NA	NA	SegRatio=0,AbsMeanSigma=0.05,pvalue=0.750018630516674,pvalueTTest=0.846194475811285,
chr3	100463692	100463788	TFG	TFG00016	0.103316238510424	2	-0.00260414233488215	2	0.536065715951527	2	0.536065715951527	NA	NA	SegRatio=0,AbsMeanSigma=0.05,pvalue=0.750018630516674,pvalueTTest=0.846194475811285,
chr3	100466928	100467024	TFG	TFG00017	0.109877900592174	2	-0.00260414233488215	2	0.536065715951527	2	0.536065715951527	NA	NA	SegRatio=0,AbsMeanSigma=0.05,pvalue=0.750018630516674,pvalueTTest=0.846194475811285,
chr3	100466997	100467094	TFG	TFG00018	0.228441157564083	2	-0.00260414233488215	2	0.536065715951527	2	0.536065715951527	NA	NA	SegRatio=0,AbsMeanSigma=0.05,pvalue=0.750018630516674,pvalueTTest=0.846194475811285,
chr3	100467092	100467207	TFG	TFG00019	0.0687447052497905	2	-0.00260414233488215	2	0.536065715951527	2	0.536065715951527	NA	NA	SegRatio=0,AbsMeanSigma=0.05,pvalue=0.750018630516674,pvalueTTest=0.846194475811285,
chr3	100467201	100467305	TFG	TFG00020	-0.00260414233488215	2	-0.00260414233488215	2	0.536065715951527	2	0.536065715951527	NA	NA	SegRatio=0,AbsMeanSigma=0.05,pvalue=0.750018630516674,pvalueTTest=0.846194475811285,
chr3	100467283	100467397	TFG	TFG00021	-0.146408023768871	2	-0.00260414233488215	2	0.536065715951527	2	0.536065715951527	NA	NA	SegRatio=0,AbsMeanSigma=0.05,pvalue=0.750018630516674,pvalueTTest=0.846194475811285,
chr3	142985490	142985606	SLC9A9	SLC9A900001	-0.033743541339033	2	-0.00260414233488215	2	0.0347812829451049	2	0.0347812829451049	NA	NA	SegRatio=0,AbsMeanSigma=0.05,pvalue=0.750018630516674,pvalueTTest=0.846194475811285,
chr3	142985580	142985698	SLC9A9	SLC9A900002	-0.00649095989459241	2	-0.00260414233488215	2	0.0347812829451049	2	0.0347812829451049	NA	NA	SegRatio=0,AbsMeanSigma=0.05,pvalue=0.750018630516674,pvalueTTest=0.846194475811285,
chr3	142985668	142985784	SLC9A9	SLC9A900003	-0.0250760109910999	2	-0.00260414233488215	2	0.0347812829451049	2	0.0347812829451049	NA	NA	SegRatio=0,AbsMeanSigma=0.05,pvalue=0.750018630516674,pvalueTTest=0.846194475811285,
chr3	142985776	142985894	SLC9A9	SLC9A900004	0.0488742434668802	2	-0.00260414233488215	2	0.0347812829451049	2	0.0347812829451049	NA	NA	SegRatio=0,AbsMeanSigma=0.05,pvalue=0.750018630516674,pvalueTTest=0.846194475811285,
chr3	142987693	142987813	SLC9A9	SLC9A900005	-0.0228057020835278	2	-0.00260414233488215	2	0.0347812829451049	2	0.0347812829451049	NA	NA	SegRatio=0,AbsMeanSigma=0.05,pvalue=0.750018630516674,pvalueTTest=0.846194475811285,
chr3	142987740	142987848	SLC9A9	SLC9A900006	0.0162359631028064	2	-0.00260414233488215	2	0.0347812829451049	2	0.0347812829451049	NA	NA	SegRatio=0,AbsMeanSigma=0.05,pvalue=0.750018630516674,pvalueTTest=0.846194475811285,
chr3	143082305	143082423	SLC9A9	SLC9A900007	-0.0491555618319268	2	-0.00260414233488215	2	0.0347812829451049	2	0.0347812829451049	NA	NA	SegRatio=0,AbsMeanSigma=0.05,pvalue=0.750018630516674,pvalueTTest=0.846194475811285,
chr3	143082385	143082519	SLC9A9	SLC9A900008	NA	2	-0.00260414233488215	2	0.0347812829451049	2	0.0347812829451049	NA	NA	SegRatio=0,AbsMeanSigma=0.05,pvalue=0.750018630516674,pvalueTTest=0.846194475811285,
chr3	143100832	143100949	SLC9A9	SLC9A900009	0.0799937071330862	2	-0.00260414233488215	2	0.0347812829451049	2	0.0347812829451049	NA	NA	SegRatio=0,AbsMeanSigma=0.05,pvalue=0.750018630516674,pvalueTTest=0.846194475811285,
chr3	143100945	143101059	SLC9A9	SLC9A900010	0.0280611066234663	2	-0.00260414233488215	2	0.0347812829451049	2	0.0347812829451049	NA	NA	SegRatio=0,AbsMeanSigma=0.05,pvalue=0.750018630516674,pvalueTTest=0.846194475811285,
chr3	143185800	143185904	SLC9A9	SLC9A900011	-0.156602504171555	2	-0.00260414233488215	2	0.0347812829451049	2	0.0347812829451049	NA	NA	SegRatio=0,AbsMeanSigma=0.05,pvalue=0.750018630516674,pvalueTTest=0.846194475811285,
chr3	143185867	143185971	SLC9A9	SLC9A900012	-0.0637554965772695	2	-0.00260414233488215	2	0.0347812829451049	2	0.0347812829451049	NA	NA	SegRatio=0,AbsMeanSigma=0.05,pvalue=0.750018630516674,pvalueTTest=0.846194475811285,
chr3	143185969	143186083	SLC9A9	SLC9A900013	-0.0594459419370496	2	-0.00260414233488215	2	0.0347812829451049	2	0.0347812829451049	NA	NA	SegRatio=0,AbsMeanSigma=0.05,pvalue=0.750018630516674,pvalueTTest=0.846194475811285,
chr3	143212463	143212567	SLC9A9	SLC9A900014	0.0344447206629909	2	-0.00260414233488215	2	0.0347812829451049	2	0.0347812829451049	NA	NA	SegRatio=0,AbsMeanSigma=0.05,pvalue=0.750018630516674,pvalueTTest=0.846194475811285,
chr3	143212561	143212678	SLC9A9	SLC9A900015	-0.110337383144403	2	-0.00260414233488215	2	0.0347812829451049	2	0.0347812829451049	NA	NA	SegRatio=0,AbsMeanSigma=0.05,pvalue=0.750018630516674,pvalueTTest=0.846194475811285,
chr3	143214149	143214244	SLC9A9	SLC9A900016	-0.142014535713389	2	-0.00260414233488215	2	0.0347812829451049	2	0.0347812829451049	NA	NA	SegRatio=0,AbsMeanSigma=0.05,pvalue=0.750018630516674,pvalueTTest=0.846194475811285,
chr3	143214233	143214346	SLC9A9	SLC9A900017	0.131552606753846	2	-0.00260414233488215	2	0.0347812829451049	2	0.0347812829451049	NA	NA	SegRatio=0,AbsMeanSigma=0.05,pvalue=0.750018630516674,pvalueTTest=0.846194475811285,
chr3	143271160	143271264	SLC9A9	SLC9A900018	-0.481812324841764	2	-0.00260414233488215	2	0.0347812829451049	2	0.0347812829451049	q-value=0.00137299869461729, copies=1	NA	SegRatio=0,AbsMeanSigma=0.05,pvalue=0.750018630516674,pvalueTTest=0.846194475811285,
chr3	143271262	143271344	SLC9A9	SLC9A900019	-0.153793801186001	2	-0.00260414233488215	2	0.0347812829451049	2	0.0347812829451049	NA	NA	SegRatio=0,AbsMeanSigma=0.05,pvalue=0.750018630516674,pvalueTTest=0.846194475811285,
chr3	143292902	143293017	SLC9A9	SLC9A900020	0.261923527277439	2	-0.00260414233488215	2	0.0347812829451049	2	0.0347812829451049	NA	NA	SegRatio=0,AbsMeanSigma=0.05,pvalue=0.750018630516674,pvalueTTest=0.846194475811285,
chr3	143292973	143293083	SLC9A9	SLC9A900021	0.0900442448773694	2	-0.00260414233488215	2	0.0347812829451049	2	0.0347812829451049	NA	NA	SegRatio=0,AbsMeanSigma=0.05,pvalue=0.750018630516674,pvalueTTest=0.846194475811285,
chr3	143297405	143297525	SLC9A9	SLC9A900022	0.0910973397187726	2	-0.00260414233488215	2	0.0347812829451049	2	0.0347812829451049	NA	NA	SegRatio=0,AbsMeanSigma=0.05,pvalue=0.750018630516674,pvalueTTest=0.846194475811285,
chr3	143297503	143297619	SLC9A9	SLC9A900023	-0.119980644655278	2	-0.00260414233488215	2	0.0347812829451049	2	0.0347812829451049	NA	NA	SegRatio=0,AbsMeanSigma=0.05,pvalue=0.750018630516674,pvalueTTest=0.846194475811285,
chr3	143371024	143371124	SLC9A9	SLC9A900024	-0.0251917357546049	2	-0.00260414233488215	2	0.0347812829451049	2	0.0347812829451049	NA	NA	SegRatio=0,AbsMeanSigma=0.05,pvalue=0.750018630516674,pvalueTTest=0.846194475811285,
chr3	143371117	143371228	SLC9A9	SLC9A900025	-0.26494454524489	2	-0.00260414233488215	2	0.0347812829451049	2	0.0347812829451049	NA	NA	SegRatio=0,AbsMeanSigma=0.05,pvalue=0.750018630516674,pvalueTTest=0.846194475811285,
chr3	143411962	143412072	SLC9A9	SLC9A900026	-2.81893842715875	2	-2.74884703020016	2	0.0347812829451049	2	0.0347812829451049	NA	NA	SegRatio=-2.75,AbsMeanSigma=11.11,pvalue=2.52507606749909e-136,pvalueTTest=0.211775930014434,Adjusted:byPvalueTTestRatio;
chr3	143412042	143412107	SLC9A9	SLC9A900027	NA	2	-2.74884703020016	2	0.0347812829451049	2	0.0347812829451049	NA	NA	SegRatio=-2.75,AbsMeanSigma=11.11,pvalue=2.52507606749909e-136,pvalueTTest=0.211775930014434,Adjusted:byPvalueTTestRatio;
chr3	143412093	143412205	SLC9A9	SLC9A900028	0.0301529274778525	2	-2.74884703020016	2	0.0347812829451049	2	0.0347812829451049	NA	NA	SegRatio=-2.75,AbsMeanSigma=11.11,pvalue=2.52507606749909e-136,pvalueTTest=0.211775930014434,Adjusted:byPvalueTTestRatio;
chr3	143513793	143513909	SLC9A9	SLC9A900029	-0.0195930751480593	2	-2.74884703020016	2	0.0347812829451049	2	0.0347812829451049	NA	NA	SegRatio=-2.75,AbsMeanSigma=11.11,pvalue=2.52507606749909e-136,pvalueTTest=0.211775930014434,Adjusted:byPvalueTTestRatio;
chr3	143513903	143514014	SLC9A9	SLC9A900030	-2.74884703020016	2	-2.74884703020016	2	0.0347812829451049	2	0.0347812829451049	NA	NA	SegRatio=-2.75,AbsMeanSigma=13.54,pvalue=2.5936033447815e-241,pvalueTTest=0.0618823972944731,Adjusted:byPvalueTTestRatio;
chr3	143515625	143515740	SLC9A9	SLC9A900031	NA	2	-2.74884703020016	2	0.0347812829451049	2	0.0347812829451049	NA	NA	SegRatio=-2.75,AbsMeanSigma=13.54,pvalue=2.5936033447815e-241,pvalueTTest=0.0618823972944731,Adjusted:byPvalueTTestRatio;
chr3	143515705	143515776	SLC9A9	SLC9A900032	-3.17467674398538	2	-2.74884703020016	2	0.0347812829451049	2	0.0347812829451049	NA	NA	SegRatio=-2.75,AbsMeanSigma=13.54,pvalue=2.5936033447815e-241,pvalueTTest=0.0618823972944731,Adjusted:byPvalueTTestRatio;
chr3	143550765	143550878	SLC9A9	SLC9A900033	NA	2	-2.74884703020016	2	0.0347812829451049	2	0.0347812829451049	NA	NA	SegRatio=-2.75,AbsMeanSigma=13.54,pvalue=2.5936033447815e-241,pvalueTTest=0.0618823972944731,Adjusted:byPvalueTTestRatio;
chr3	143550879	143550988	SLC9A9	SLC9A900034	-2.75173512302139	2	-2.74884703020016	2	0.0347812829451049	2	0.0347812829451049	NA	NA	SegRatio=-2.75,AbsMeanSigma=13.54,pvalue=2.5936033447815e-241,pvalueTTest=0.0618823972944731,Adjusted:byPvalueTTestRatio;
chr3	143550976	143551095	SLC9A9	SLC9A900035	-0.00973430501985023	2	-0.002628539472471	2	0.0347812829451049	2	0.0347812829451049	NA	NA	SegRatio=0,AbsMeanSigma=0.04,pvalue=0.867869544062175,pvalueTTest=0.917952594594929,
chr3	143566963	143567082	SLC9A9	SLC9A900036	-0.108041985385694	2	-0.002628539472471	2	0.0347812829451049	2	0.0347812829451049	NA	NA	SegRatio=0,AbsMeanSigma=0.04,pvalue=0.867869544062175,pvalueTTest=0.917952594594929,
chr3	143567064	143567170	SLC9A9	SLC9A900037	-0.002628539472471	2	-0.002628539472471	2	0.0347812829451049	2	0.0347812829451049	NA	NA	SegRatio=0,AbsMeanSigma=0.04,pvalue=0.867869544062175,pvalueTTest=0.917952594594929,
chr3	143567155	143567266	SLC9A9	SLC9A900038	0.141110657429424	2	-0.002628539472471	2	0.0347812829451049	2	0.0347812829451049	NA	NA	SegRatio=0,AbsMeanSigma=0.04,pvalue=0.867869544062175,pvalueTTest=0.917952594594929,
chr3	178916573	178916682	PIK3CA	PIK3CA00001	-0.115943914307218	2	-0.002628539472471	2	0.041115686399236	2	0.041115686399236	NA	NA	SegRatio=0,AbsMeanSigma=0.04,pvalue=0.867869544062175,pvalueTTest=0.917952594594929,
chr3	178916639	178916748	PIK3CA	PIK3CA00002	0.0560392965384277	2	-0.002628539472471	2	0.041115686399236	2	0.041115686399236	NA	NA	SegRatio=0,AbsMeanSigma=0.04,pvalue=0.867869544062175,pvalueTTest=0.917952594594929,
chr3	178916746	178916861	PIK3CA	PIK3CA00003	-0.435273861419873	2	-0.002628539472471	2	0.041115686399236	2	0.041115686399236	NA	NA	SegRatio=0,AbsMeanSigma=0.04,pvalue=0.867869544062175,pvalueTTest=0.917952594594929,
chr3	178916803	178916912	PIK3CA	PIK3CA00004	0.210935528633076	2	-0.002628539472471	2	0.041115686399236	2	0.041115686399236	NA	NA	SegRatio=0,AbsMeanSigma=0.04,pvalue=0.867869544062175,pvalueTTest=0.917952594594929,
chr3	178916888	178916991	PIK3CA	PIK3CA00005	0.0185286375670011	2	-0.002628539472471	2	0.041115686399236	2	0.041115686399236	NA	NA	SegRatio=0,AbsMeanSigma=0.04,pvalue=0.867869544062175,pvalueTTest=0.917952594594929,
chr3	178917449	178917559	PIK3CA	PIK3CA00006	-0.100078011992005	2	-0.002628539472471	2	0.041115686399236	2	0.041115686399236	NA	NA	SegRatio=0,AbsMeanSigma=0.04,pvalue=0.867869544062175,pvalueTTest=0.917952594594929,
chr3	178917537	178917648	PIK3CA	PIK3CA00007	0.0870404727308887	2	-0.002628539472471	2	0.041115686399236	2	0.041115686399236	NA	NA	SegRatio=0,AbsMeanSigma=0.04,pvalue=0.867869544062175,pvalueTTest=0.917952594594929,
chr3	178917608	178917721	PIK3CA	PIK3CA00008	NA	2	-0.002628539472471	2	0.041115686399236	2	0.041115686399236	NA	NA	SegRatio=0,AbsMeanSigma=0.04,pvalue=0.867869544062175,pvalueTTest=0.917952594594929,
chr3	178919054	178919109	PIK3CA	PIK3CA00009	NA	2	-0.002628539472471	2	0.041115686399236	2	0.041115686399236	NA	NA	SegRatio=0,AbsMeanSigma=0.04,pvalue=0.867869544062175,pvalueTTest=0.917952594594929,
chr3	178919110	178919217	PIK3CA	PIK3CA00010	0.189052831390601	2	-0.002628539472471	2	0.041115686399236	2	0.041115686399236	NA	NA	SegRatio=0,AbsMeanSigma=0.04,pvalue=0.867869544062175,pvalueTTest=0.917952594594929,
chr3	178919194	178919308	PIK3CA	PIK3CA00011	NA	2	-0.002628539472471	2	0.041115686399236	2	0.041115686399236	NA	NA	SegRatio=0,AbsMeanSigma=0.04,pvalue=0.867869544062175,pvalueTTest=0.917952594594929,
chr3	178919262	178919372	PIK3CA	PIK3CA00012	NA	2	-0.002628539472471	2	0.041115686399236	2	0.041115686399236	NA	NA	SegRatio=0,AbsMeanSigma=0.04,pvalue=0.867869544062175,pvalueTTest=0.917952594594929,
chr3	178921311	178921424	PIK3CA	PIK3CA00013	-0.216482590540892	2	-0.002628539472471	2	0.041115686399236	2	0.041115686399236	NA	NA	SegRatio=0,AbsMeanSigma=0.04,pvalue=0.867869544062175,pvalueTTest=0.917952594594929,
chr3	178921415	178921531	PIK3CA	PIK3CA00014	0.167703410861521	2	-0.002628539472471	2	0.041115686399236	2	0.041115686399236	NA	NA	SegRatio=0,AbsMeanSigma=0.04,pvalue=0.867869544062175,pvalueTTest=0.917952594594929,
chr3	178921506	178921581	PIK3CA	PIK3CA00015	NA	2	-1.31779722847382	2	0.041115686399236	2	0.041115686399236	NA	NA	SegRatio=-1.32,AbsMeanSigma=10.88,pvalue=6.5872358470405e-105,pvalueTTest=0.0551698545262079,Adjusted:byPvalueTTestRatio;
chr3	178921573	178921687	PIK3CA	PIK3CA00016	NA	2	-1.31779722847382	2	0.041115686399236	2	0.041115686399236	NA	NA	SegRatio=-1.32,AbsMeanSigma=10.88,pvalue=6.5872358470405e-105,pvalueTTest=0.0551698545262079,Adjusted:byPvalueTTestRatio;
chr3	178922256	178922366	PIK3CA	PIK3CA00017	-1.31779722847382	2	-1.31779722847382	2	0.041115686399236	2	0.041115686399236	NA	NA	SegRatio=-1.32,AbsMeanSigma=10.88,pvalue=6.5872358470405e-105,pvalueTTest=0.0551698545262079,Adjusted:byPvalueTTestRatio;
chr3	178922321	178922416	PIK3CA	PIK3CA00018	-3.27745158158423	2	-2.85124706042102	2	0.041115686399236	2	0.041115686399236	NA	NA	SegRatio=-2.85,AbsMeanSigma=11.2,pvalue=8.16956122650038e-84,pvalueTTest=0.196218303356676,Adjusted:byPvalueTTestRatio;
chr3	178927321	178927438	PIK3CA	PIK3CA00019	-2.85124706042102	2	-2.85124706042102	2	0.041115686399236	2	0.041115686399236	NA	NA	SegRatio=-2.85,AbsMeanSigma=11.2,pvalue=8.16956122650038e-84,pvalueTTest=0.196218303356676,Adjusted:byPvalueTTestRatio;
chr3	178927432	178927532	PIK3CA	PIK3CA00020	-0.103524402842205	2	-0.110936292535258	2	0.041115686399236	2	0.041115686399236	NA	NA	SegRatio=-0.11,AbsMeanSigma=1.8,pvalue=1.97447175878766e-06,pvalueTTest=0.347587652051403,
chr3	178927892	178927988	PIK3CA	PIK3CA00021	0.781761903561459	2	-0.110936292535258	2	0.041115686399236	2	0.041115686399236	NA	NA	SegRatio=-0.11,AbsMeanSigma=1.8,pvalue=1.97447175878766e-06,pvalueTTest=0.347587652051403,
chr3	178928028	178928104	PIK3CA	PIK3CA00022	-0.156084554953046	2	-0.110936292535258	2	0.041115686399236	2	0.041115686399236	NA	NA	SegRatio=-0.11,AbsMeanSigma=1.8,pvalue=1.97447175878766e-06,pvalueTTest=0.347587652051403,
chr3	178928093	178928207	PIK3CA	PIK3CA00023	NA	2	-0.110936292535258	2	0.041115686399236	2	0.041115686399236	NA	NA	SegRatio=-0.11,AbsMeanSigma=1.8,pvalue=1.97447175878766e-06,pvalueTTest=0.347587652051403,
chr3	178928180	178928272	PIK3CA	PIK3CA00024	-0.110936292535258	2	-0.110936292535258	2	0.041115686399236	2	0.041115686399236	NA	NA	SegRatio=-0.11,AbsMeanSigma=1.8,pvalue=1.97447175878766e-06,pvalueTTest=0.347587652051403,
chr3	178928246	178928349	PIK3CA	PIK3CA00025	0.18540598392225	2	-0.110936292535258	2	0.041115686399236	2	0.041115686399236	NA	NA	SegRatio=-0.11,AbsMeanSigma=1.8,pvalue=1.97447175878766e-06,pvalueTTest=0.347587652051403,
chr3	178928334	178928443	PIK3CA	PIK3CA00026	-1.64494750755027	2	-0.00422323220567936	2	0.041115686399236	2	0.041115686399236	q-value=4.22273804913426e-23, copies=0.5	NA	SegRatio=0,AbsMeanSigma=0.8,pvalue=1.78497298623555e-05,pvalueTTest=0.249798086012235,
chr3	178936039	178936127	PIK3CA	PIK3CA00027	NA	2	-0.00422323220567936	2	0.041115686399236	2	0.041115686399236	NA	NA	SegRatio=0,AbsMeanSigma=0.8,pvalue=1.78497298623555e-05,pvalueTTest=0.249798086012235,
chr3	178936065	178936181	PIK3CA	PIK3CA00028	NA	2	-0.00422323220567936	2	0.041115686399236	2	0.041115686399236	NA	NA	SegRatio=0,AbsMeanSigma=0.8,pvalue=1.78497298623555e-05,pvalueTTest=0.249798086012235,
chr3	178936945	178937056	PIK3CA	PIK3CA00029	0.0617861781460943	2	-0.00422323220567936	2	0.041115686399236	2	0.041115686399236	NA	NA	SegRatio=0,AbsMeanSigma=0.8,pvalue=1.78497298623555e-05,pvalueTTest=0.249798086012235,
chr3	178937024	178937133	PIK3CA	PIK3CA00030	NA	2	-0.00422323220567936	2	0.041115686399236	2	0.041115686399236	NA	NA	SegRatio=0,AbsMeanSigma=0.8,pvalue=1.78497298623555e-05,pvalueTTest=0.249798086012235,
chr3	178937306	178937445	PIK3CA	PIK3CA00031	0.0364329623021851	2	-0.00422323220567936	2	0.041115686399236	2	0.041115686399236	NA	NA	SegRatio=0,AbsMeanSigma=0.8,pvalue=1.78497298623555e-05,pvalueTTest=0.249798086012235,
chr3	178937697	178937804	PIK3CA	PIK3CA00032	0.152884653728377	2	-0.00422323220567936	2	0.041115686399236	2	0.041115686399236	NA	NA	SegRatio=0,AbsMeanSigma=0.8,pvalue=1.78497298623555e-05,pvalueTTest=0.249798086012235,
chr3	178937806	178937937	PIK3CA	PIK3CA00033	NA	2	-0.00422323220567936	2	0.041115686399236	2	0.041115686399236	NA	NA	SegRatio=0,AbsMeanSigma=0.8,pvalue=1.78497298623555e-05,pvalueTTest=0.249798086012235,
chr3	178938711	178938825	PIK3CA	PIK3CA00034	0.291744945369402	2	-0.00422323220567936	2	0.041115686399236	2	0.041115686399236	q-value=0.00348103670557049, copies=2.5	NA	SegRatio=0,AbsMeanSigma=0.8,pvalue=1.78497298623555e-05,pvalueTTest=0.249798086012235,
chr3	178938779	178938889	PIK3CA	PIK3CA00035	0.0934833496883674	2	-0.00422323220567936	2	0.041115686399236	2	0.041115686399236	NA	NA	SegRatio=0,AbsMeanSigma=0.8,pvalue=1.78497298623555e-05,pvalueTTest=0.249798086012235,
chr3	178938839	178938944	PIK3CA	PIK3CA00036	-0.00436109785258111	2	-0.00422323220567936	2	0.041115686399236	2	0.041115686399236	NA	NA	SegRatio=0,AbsMeanSigma=0.8,pvalue=1.78497298623555e-05,pvalueTTest=0.249798086012235,
chr3	178938938	178939043	PIK3CA	PIK3CA00037	-0.00422323220567936	2	-0.00422323220567936	2	0.041115686399236	2	0.041115686399236	NA	NA	SegRatio=0,AbsMeanSigma=0.8,pvalue=1.78497298623555e-05,pvalueTTest=0.249798086012235,
chr3	178941809	178941915	PIK3CA	PIK3CA00038	-0.147163867087978	2	-0.00422323220567936	2	0.041115686399236	2	0.041115686399236	NA	NA	SegRatio=0,AbsMeanSigma=0.8,pvalue=1.78497298623555e-05,pvalueTTest=0.249798086012235,
chr3	178941911	178942019	PIK3CA	PIK3CA00039	0.15720500857531	2	-0.00422323220567936	2	0.041115686399236	2	0.041115686399236	NA	NA	SegRatio=0,AbsMeanSigma=0.8,pvalue=1.78497298623555e-05,pvalueTTest=0.249798086012235,
chr3	178942385	178942518	PIK3CA	PIK3CA00040	NA	2	-0.00422323220567936	2	0.041115686399236	2	0.041115686399236	NA	NA	SegRatio=0,AbsMeanSigma=0.8,pvalue=1.78497298623555e-05,pvalueTTest=0.249798086012235,
chr3	178942517	178942629	PIK3CA	PIK3CA00041	-0.0420655016895692	2	-0.00422323220567936	2	0.041115686399236	2	0.041115686399236	NA	NA	SegRatio=0,AbsMeanSigma=0.8,pvalue=1.78497298623555e-05,pvalueTTest=0.249798086012235,
chr3	178943719	178943847	PIK3CA	PIK3CA00042	-0.26895350755217	2	-0.00422323220567936	2	0.041115686399236	2	0.041115686399236	NA	NA	SegRatio=0,AbsMeanSigma=0.8,pvalue=1.78497298623555e-05,pvalueTTest=0.249798086012235,
chr3	178946957	178947075	PIK3CA	PIK3CA00043	-2.0598129952423	2	-0.00422323220567936	2	0.041115686399236	2	0.041115686399236	q-value=8.29848982668419e-24, copies=0.5	NA	SegRatio=0,AbsMeanSigma=0.8,pvalue=1.78497298623555e-05,pvalueTTest=0.249798086012235,
chr3	178947074	178947187	PIK3CA	PIK3CA00044	-0.114930895806425	2	-0.00422323220567936	2	0.041115686399236	2	0.041115686399236	NA	NA	SegRatio=0,AbsMeanSigma=0.8,pvalue=1.78497298623555e-05,pvalueTTest=0.249798086012235,
chr3	178947155	178947273	PIK3CA	PIK3CA00045	0.00990510170302187	2	-0.00422323220567936	2	0.041115686399236	2	0.041115686399236	NA	NA	SegRatio=0,AbsMeanSigma=0.8,pvalue=1.78497298623555e-05,pvalueTTest=0.249798086012235,
chr3	178947722	178947819	PIK3CA	PIK3CA00046	0.180076774496482	2	-0.00422323220567936	2	0.041115686399236	2	0.041115686399236	NA	NA	SegRatio=0,AbsMeanSigma=0.8,pvalue=1.78497298623555e-05,pvalueTTest=0.249798086012235,
chr3	178947820	178947935	PIK3CA	PIK3CA00047.PIK3CA00048	-0.17991556489824	2	-0.00422323220567936	2	0.041115686399236	2	0.041115686399236	NA	NA	SegRatio=0,AbsMeanSigma=0.8,pvalue=1.78497298623555e-05,pvalueTTest=0.249798086012235,
chr3	178947963	178948074	PIK3CA	PIK3CA00049	NA	2	-0.00422323220567936	2	0.041115686399236	2	0.041115686399236	NA	NA	SegRatio=0,AbsMeanSigma=0.8,pvalue=1.78497298623555e-05,pvalueTTest=0.249798086012235,
chr3	178948035	178948147	PIK3CA	PIK3CA00050	-0.0516182201962145	2	-0.00422323220567936	2	0.041115686399236	2	0.041115686399236	NA	NA	SegRatio=0,AbsMeanSigma=0.8,pvalue=1.78497298623555e-05,pvalueTTest=0.249798086012235,
chr3	178948089	178948200	PIK3CA	PIK3CA00051	0.105961781033943	2	-0.00422323220567936	2	0.041115686399236	2	0.041115686399236	NA	NA	SegRatio=0,AbsMeanSigma=0.8,pvalue=1.78497298623555e-05,pvalueTTest=0.249798086012235,
chr3	178951861	178951975	PIK3CA	PIK3CA00052	0.0471091352023207	2	-0.00422323220567936	2	0.041115686399236	2	0.041115686399236	NA	NA	SegRatio=0,AbsMeanSigma=0.8,pvalue=1.78497298623555e-05,pvalueTTest=0.249798086012235,
chr3	178951933	178952043	PIK3CA	PIK3CA00053	0.0493229612250771	2	-0.00422323220567936	2	0.041115686399236	2	0.041115686399236	NA	NA	SegRatio=0,AbsMeanSigma=0.8,pvalue=1.78497298623555e-05,pvalueTTest=0.249798086012235,
chr3	178952039	178952131	PIK3CA	PIK3CA00054	0.0257453777009593	2	-0.00422323220567936	2	0.041115686399236	2	0.041115686399236	NA	NA	SegRatio=0,AbsMeanSigma=0.8,pvalue=1.78497298623555e-05,pvalueTTest=0.249798086012235,
chr3	178952127	178952243	PIK3CA	PIK3CA00055	-0.0182499819927796	2	-0.00422323220567936	2	0.041115686399236	2	0.041115686399236	NA	NA	SegRatio=0,AbsMeanSigma=0.8,pvalue=1.78497298623555e-05,pvalueTTest=0.249798086012235,
chr5	149357195	149357307	SLC26A2	SLC26A200001	-0.178755691428484	2	-0.0774863388275522	2	0.0132296651936295	2	0.0132296651936295	NA	NA	SegRatio=-0.08,AbsMeanSigma=0.58,pvalue=0.00207614011054331,pvalueTTest=0.0132296651936295,
chr5	149357285	149357385	SLC26A2	SLC26A200002	-0.1870733918759	2	-0.0774863388275522	2	0.0132296651936295	2	0.0132296651936295	NA	NA	SegRatio=-0.08,AbsMeanSigma=0.58,pvalue=0.00207614011054331,pvalueTTest=0.0132296651936295,
chr5	149357364	149357484	SLC26A2	SLC26A200003	0.124898245688351	2	-0.0774863388275522	2	0.0132296651936295	2	0.0132296651936295	NA	NA	SegRatio=-0.08,AbsMeanSigma=0.58,pvalue=0.00207614011054331,pvalueTTest=0.0132296651936295,
chr5	149357453	149357565	SLC26A2	SLC26A200004	-0.279499920506975	2	-0.0774863388275522	2	0.0132296651936295	2	0.0132296651936295	NA	NA	SegRatio=-0.08,AbsMeanSigma=0.58,pvalue=0.00207614011054331,pvalueTTest=0.0132296651936295,
chr5	149357563	149357669	SLC26A2	SLC26A200005	-0.251382081238119	2	-0.0774863388275522	2	0.0132296651936295	2	0.0132296651936295	NA	NA	SegRatio=-0.08,AbsMeanSigma=0.58,pvalue=0.00207614011054331,pvalueTTest=0.0132296651936295,
chr5	149357638	149357754	SLC26A2	SLC26A200006	-0.300855842768029	2	-0.0774863388275522	2	0.0132296651936295	2	0.0132296651936295	NA	NA	SegRatio=-0.08,AbsMeanSigma=0.58,pvalue=0.00207614011054331,pvalueTTest=0.0132296651936295,
chr5	149357699	149357792	SLC26A2	SLC26A200007	-0.0817985546776537	2	-0.0774863388275522	2	0.0132296651936295	2	0.0132296651936295	NA	NA	SegRatio=-0.08,AbsMeanSigma=0.58,pvalue=0.00207614011054331,pvalueTTest=0.0132296651936295,
chr5	149357771	149357881	SLC26A2	SLC26A200008	-0.0120934756718266	2	-0.0774863388275522	2	0.0132296651936295	2	0.0132296651936295	NA	NA	SegRatio=-0.08,AbsMeanSigma=0.58,pvalue=0.00207614011054331,pvalueTTest=0.0132296651936295,
chr5	149357876	149357986	SLC26A2	SLC26A200009	-1.17273072963968	2	-0.0774863388275522	2	0.0132296651936295	2	0.0132296651936295	q-value=0.00132422233838186, copies=0.5	NA	SegRatio=-0.08,AbsMeanSigma=0.58,pvalue=0.00207614011054331,pvalueTTest=0.0132296651936295,
chr5	149359772	149359888	SLC26A2	SLC26A200010	-0.0774863388275522	2	-0.0774863388275522	2	0.0132296651936295	2	0.0132296651936295	NA	NA	SegRatio=-0.08,AbsMeanSigma=0.58,pvalue=0.00207614011054331,pvalueTTest=0.0132296651936295,
chr5	149359859	149359964	SLC26A2	SLC26A200011	-0.0500449061510183	2	-0.0774863388275522	2	0.0132296651936295	2	0.0132296651936295	NA	NA	SegRatio=-0.08,AbsMeanSigma=0.58,pvalue=0.00207614011054331,pvalueTTest=0.0132296651936295,
chr5	149359929	149360042	SLC26A2	SLC26A200012	0.0467095670867575	2	-0.0774863388275522	2	0.0132296651936295	2	0.0132296651936295	NA	NA	SegRatio=-0.08,AbsMeanSigma=0.58,pvalue=0.00207614011054331,pvalueTTest=0.0132296651936295,
chr5	149360000	149360104	SLC26A2	SLC26A200013	-0.0951739779469515	2	-0.0774863388275522	2	0.0132296651936295	2	0.0132296651936295	NA	NA	SegRatio=-0.08,AbsMeanSigma=0.58,pvalue=0.00207614011054331,pvalueTTest=0.0132296651936295,
chr5	149360060	149360169	SLC26A2	SLC26A200014	-0.129978895779966	2	-0.0774863388275522	2	0.0132296651936295	2	0.0132296651936295	NA	NA	SegRatio=-0.08,AbsMeanSigma=0.58,pvalue=0.00207614011054331,pvalueTTest=0.0132296651936295,
chr5	149360168	149360282	SLC26A2	SLC26A200015	0.10892006803344	2	-0.0774863388275522	2	0.0132296651936295	2	0.0132296651936295	NA	NA	SegRatio=-0.08,AbsMeanSigma=0.58,pvalue=0.00207614011054331,pvalueTTest=0.0132296651936295,
chr5	149360279	149360390	SLC26A2	SLC26A200016	-0.0337362139491907	2	-0.0774863388275522	2	0.0132296651936295	2	0.0132296651936295	NA	NA	SegRatio=-0.08,AbsMeanSigma=0.58,pvalue=0.00207614011054331,pvalueTTest=0.0132296651936295,
chr5	149360386	149360493	SLC26A2	SLC26A200017	-0.018686209301611	2	-0.0774863388275522	2	0.0132296651936295	2	0.0132296651936295	NA	NA	SegRatio=-0.08,AbsMeanSigma=0.58,pvalue=0.00207614011054331,pvalueTTest=0.0132296651936295,
chr5	149360482	149360594	SLC26A2	SLC26A200018	-0.107816632958451	2	-0.0774863388275522	2	0.0132296651936295	2	0.0132296651936295	NA	NA	SegRatio=-0.08,AbsMeanSigma=0.58,pvalue=0.00207614011054331,pvalueTTest=0.0132296651936295,
chr5	149360591	149360703	SLC26A2	SLC26A200019	-0.138953302064478	2	-0.0774863388275522	2	0.0132296651936295	2	0.0132296651936295	NA	NA	SegRatio=-0.08,AbsMeanSigma=0.58,pvalue=0.00207614011054331,pvalueTTest=0.0132296651936295,
chr5	149360680	149360795	SLC26A2	SLC26A200020	-0.144320780116484	2	-0.0774863388275522	2	0.0132296651936295	2	0.0132296651936295	NA	NA	SegRatio=-0.08,AbsMeanSigma=0.58,pvalue=0.00207614011054331,pvalueTTest=0.0132296651936295,
chr5	149360721	149360835	SLC26A2	SLC26A200021	-0.0405654008070842	2	-0.0774863388275522	2	0.0132296651936295	2	0.0132296651936295	NA	NA	SegRatio=-0.08,AbsMeanSigma=0.58,pvalue=0.00207614011054331,pvalueTTest=0.0132296651936295,
chr5	149360834	149360954	SLC26A2	SLC26A200022	-0.0882825523167366	2	-0.0774863388275522	2	0.0132296651936295	2	0.0132296651936295	NA	NA	SegRatio=-0.08,AbsMeanSigma=0.58,pvalue=0.00207614011054331,pvalueTTest=0.0132296651936295,
chr5	149360885	149360993	SLC26A2	SLC26A200023	0.0835668225343962	2	-0.0774863388275522	2	0.0132296651936295	2	0.0132296651936295	NA	NA	SegRatio=-0.08,AbsMeanSigma=0.58,pvalue=0.00207614011054331,pvalueTTest=0.0132296651936295,
chr5	149360957	149361068	SLC26A2	SLC26A200024	0.0725604471493074	2	-0.0774863388275522	2	0.0132296651936295	2	0.0132296651936295	NA	NA	SegRatio=-0.08,AbsMeanSigma=0.58,pvalue=0.00207614011054331,pvalueTTest=0.0132296651936295,
chr5	149361049	149361162	SLC26A2	SLC26A200025	-0.255157266578938	2	-0.0774863388275522	2	0.0132296651936295	2	0.0132296651936295	NA	NA	SegRatio=-0.08,AbsMeanSigma=0.58,pvalue=0.00207614011054331,pvalueTTest=0.0132296651936295,
chr5	149361160	149361275	SLC26A2	SLC26A200026	-0.0123317386934968	2	-0.0774863388275522	2	0.0132296651936295	2	0.0132296651936295	NA	NA	SegRatio=-0.08,AbsMeanSigma=0.58,pvalue=0.00207614011054331,pvalueTTest=0.0132296651936295,
chr5	149361234	149361347	SLC26A2	SLC26A200027	0.650419619265997	2	-0.0774863388275522	2	0.0132296651936295	2	0.0132296651936295	NA	NA	SegRatio=-0.08,AbsMeanSigma=0.58,pvalue=0.00207614011054331,pvalueTTest=0.0132296651936295,
chr5	149361348	149361451	SLC26A2	SLC26A200028	NA	2	-0.0774863388275522	2	0.0132296651936295	2	0.0132296651936295	NA	NA	SegRatio=-0.08,AbsMeanSigma=0.58,pvalue=0.00207614011054331,pvalueTTest=0.0132296651936295,
chr6	43550021	43550136	POLH	POLH00001	-0.47220331224339	2	-0.121033395451474	2	0.0461465800530096	2	0.0461465800530096	NA	NA	SegRatio=-0.12,AbsMeanSigma=2.4,pvalue=9.36574985974577e-31,pvalueTTest=0.0638089936186884,
chr6	43550106	43550225	POLH	POLH00002	-0.139786975046064	2	-0.121033395451474	2	0.0461465800530096	2	0.0461465800530096	NA	NA	SegRatio=-0.12,AbsMeanSigma=2.4,pvalue=9.36574985974577e-31,pvalueTTest=0.0638089936186884,
chr6	43550643	43550780	POLH	POLH00003	-2.85207788807622	2	-0.121033395451474	2	0.0461465800530096	2	0.0461465800530096	q-value=3.25750438412437e-38, copies=0	NA	SegRatio=-0.12,AbsMeanSigma=2.4,pvalue=9.36574985974577e-31,pvalueTTest=0.0638089936186884,
chr6	43550770	43550859	POLH	POLH00004	-0.196053224463002	2	-0.121033395451474	2	0.0461465800530096	2	0.0461465800530096	NA	NA	SegRatio=-0.12,AbsMeanSigma=2.4,pvalue=9.36574985974577e-31,pvalueTTest=0.0638089936186884,
chr6	43550846	43550961	POLH	POLH00005	-0.0550762196369204	2	-0.121033395451474	2	0.0461465800530096	2	0.0461465800530096	NA	NA	SegRatio=-0.12,AbsMeanSigma=2.4,pvalue=9.36574985974577e-31,pvalueTTest=0.0638089936186884,
chr6	43554962	43555070	POLH	POLH00006	-0.0355539433011666	2	-0.121033395451474	2	0.0461465800530096	2	0.0461465800530096	NA	NA	SegRatio=-0.12,AbsMeanSigma=2.4,pvalue=9.36574985974577e-31,pvalueTTest=0.0638089936186884,
chr6	43555045	43555157	POLH	POLH00007	-0.0369499376827133	2	-0.121033395451474	2	0.0461465800530096	2	0.0461465800530096	NA	NA	SegRatio=-0.12,AbsMeanSigma=2.4,pvalue=9.36574985974577e-31,pvalueTTest=0.0638089936186884,
chr6	43555147	43555240	POLH	POLH00008	-0.156826585216947	2	-0.121033395451474	2	0.0461465800530096	2	0.0461465800530096	NA	NA	SegRatio=-0.12,AbsMeanSigma=2.4,pvalue=9.36574985974577e-31,pvalueTTest=0.0638089936186884,
chr6	43555222	43555337	POLH	POLH00009	-0.0777376281229461	2	-0.121033395451474	2	0.0461465800530096	2	0.0461465800530096	NA	NA	SegRatio=-0.12,AbsMeanSigma=2.4,pvalue=9.36574985974577e-31,pvalueTTest=0.0638089936186884,
chr6	43565380	43565483	POLH	POLH00010	-0.192296672257175	2	-0.121033395451474	2	0.0461465800530096	2	0.0461465800530096	NA	NA	SegRatio=-0.12,AbsMeanSigma=2.4,pvalue=9.36574985974577e-31,pvalueTTest=0.0638089936186884,
chr6	43565474	43565590	POLH	POLH00011	0.0268133225718727	2	-0.121033395451474	2	0.0461465800530096	2	0.0461465800530096	NA	NA	SegRatio=-0.12,AbsMeanSigma=2.4,pvalue=9.36574985974577e-31,pvalueTTest=0.0638089936186884,
chr6	43565557	43565663	POLH	POLH00012	0.0505526205498968	2	-0.121033395451474	2	0.0461465800530096	2	0.0461465800530096	NA	NA	SegRatio=-0.12,AbsMeanSigma=2.4,pvalue=9.36574985974577e-31,pvalueTTest=0.0638089936186884,
chr6	43568702	43568816	POLH	POLH00013	0.0639513610652368	2	-0.121033395451474	2	0.0461465800530096	2	0.0461465800530096	NA	NA	SegRatio=-0.12,AbsMeanSigma=2.4,pvalue=9.36574985974577e-31,pvalueTTest=0.0638089936186884,
chr6	43568763	43568877	POLH	POLH00014	0.00382527839443269	2	-0.121033395451474	2	0.0461465800530096	2	0.0461465800530096	NA	NA	SegRatio=-0.12,AbsMeanSigma=2.4,pvalue=9.36574985974577e-31,pvalueTTest=0.0638089936186884,
chr6	43571574	43571679	POLH	POLH00015	-0.121033395451474	2	-0.121033395451474	2	0.0461465800530096	2	0.0461465800530096	NA	NA	SegRatio=-0.12,AbsMeanSigma=2.4,pvalue=9.36574985974577e-31,pvalueTTest=0.0638089936186884,
chr6	43571673	43571777	POLH	POLH00016	-0.0801465888939182	2	-0.121033395451474	2	0.0461465800530096	2	0.0461465800530096	NA	NA	SegRatio=-0.12,AbsMeanSigma=2.4,pvalue=9.36574985974577e-31,pvalueTTest=0.0638089936186884,
chr6	43572331	43572426	POLH	POLH00017	-0.0830100121980871	2	-0.121033395451474	2	0.0461465800530096	2	0.0461465800530096	NA	NA	SegRatio=-0.12,AbsMeanSigma=2.4,pvalue=9.36574985974577e-31,pvalueTTest=0.0638089936186884,
chr6	43572425	43572538	POLH	POLH00018	-0.137859681887593	2	-0.121033395451474	2	0.0461465800530096	2	0.0461465800530096	NA	NA	SegRatio=-0.12,AbsMeanSigma=2.4,pvalue=9.36574985974577e-31,pvalueTTest=0.0638089936186884,
chr6	43572950	43573042	POLH	POLH00019	-0.498746769486805	2	-0.121033395451474	2	0.0461465800530096	2	0.0461465800530096	NA	NA	SegRatio=-0.12,AbsMeanSigma=2.4,pvalue=9.36574985974577e-31,pvalueTTest=0.0638089936186884,
chr6	43573008	43573118	POLH	POLH00020	-0.0794262607055888	2	-0.121033395451474	2	0.0461465800530096	2	0.0461465800530096	NA	NA	SegRatio=-0.12,AbsMeanSigma=2.4,pvalue=9.36574985974577e-31,pvalueTTest=0.0638089936186884,
chr6	43578258	43578374	POLH	POLH00021	0.286888726404248	2	-0.121033395451474	2	0.0461465800530096	2	0.0461465800530096	NA	NA	SegRatio=-0.12,AbsMeanSigma=2.4,pvalue=9.36574985974577e-31,pvalueTTest=0.0638089936186884,
chr6	43578346	43578458	POLH	POLH00022	0.0401342126319034	2	-0.121033395451474	2	0.0461465800530096	2	0.0461465800530096	NA	NA	SegRatio=-0.12,AbsMeanSigma=2.4,pvalue=9.36574985974577e-31,pvalueTTest=0.0638089936186884,
chr6	43578455	43578565	POLH	POLH00023	-3.46059166210639	2	-0.121631192000616	2	0.0461465800530096	2	0.0461465800530096	q-value=8.22397437617521e-135, copies=0	NA	SegRatio=-0.12,AbsMeanSigma=2.78,pvalue=5.24879267384414e-22,pvalueTTest=0.257362701744994,
chr6	43581344	43581457	POLH	POLH00024	0.199948779192468	2	-0.121631192000616	2	0.0461465800530096	2	0.0461465800530096	NA	NA	SegRatio=-0.12,AbsMeanSigma=2.78,pvalue=5.24879267384414e-22,pvalueTTest=0.257362701744994,
chr6	43581415	43581533	POLH	POLH00025	-0.28849648319975	2	-0.121631192000616	2	0.0461465800530096	2	0.0461465800530096	NA	NA	SegRatio=-0.12,AbsMeanSigma=2.78,pvalue=5.24879267384414e-22,pvalueTTest=0.257362701744994,
chr6	43581474	43581568	POLH	POLH00026	-0.21109761601642	2	-0.121631192000616	2	0.0461465800530096	2	0.0461465800530096	NA	NA	SegRatio=-0.12,AbsMeanSigma=2.78,pvalue=5.24879267384414e-22,pvalueTTest=0.257362701744994,
chr6	43581530	43581650	POLH	POLH00027	-0.0763851625414373	2	-0.121631192000616	2	0.0461465800530096	2	0.0461465800530096	NA	NA	SegRatio=-0.12,AbsMeanSigma=2.78,pvalue=5.24879267384414e-22,pvalueTTest=0.257362701744994,
chr6	43581603	43581719	POLH	POLH00028	-0.143493834884267	2	-0.121631192000616	2	0.0461465800530096	2	0.0461465800530096	NA	NA	SegRatio=-0.12,AbsMeanSigma=2.78,pvalue=5.24879267384414e-22,pvalueTTest=0.257362701744994,
chr6	43581719	43581834	POLH	POLH00029	-0.121631192000616	2	-0.121631192000616	2	0.0461465800530096	2	0.0461465800530096	NA	NA	SegRatio=-0.12,AbsMeanSigma=2.78,pvalue=5.24879267384414e-22,pvalueTTest=0.257362701744994,
chr6	43581828	43581921	POLH	POLH00030	-0.128293900003651	2	-0.121631192000616	2	0.0461465800530096	2	0.0461465800530096	NA	NA	SegRatio=-0.12,AbsMeanSigma=2.78,pvalue=5.24879267384414e-22,pvalueTTest=0.257362701744994,
chr6	43581915	43582026	POLH	POLH00031	-0.0905778091637191	2	-0.121631192000616	2	0.0461465800530096	2	0.0461465800530096	NA	NA	SegRatio=-0.12,AbsMeanSigma=2.78,pvalue=5.24879267384414e-22,pvalueTTest=0.257362701744994,
chr6	43582007	43582120	POLH	POLH00032	-0.0474378810479056	2	-0.121631192000616	2	0.0461465800530096	2	0.0461465800530096	NA	NA	SegRatio=-0.12,AbsMeanSigma=2.78,pvalue=5.24879267384414e-22,pvalueTTest=0.257362701744994,
chr6	43582103	43582214	POLH	POLH00033	0.0522565930102816	2	-0.121631192000616	2	0.0461465800530096	2	0.0461465800530096	NA	NA	SegRatio=-0.12,AbsMeanSigma=2.78,pvalue=5.24879267384414e-22,pvalueTTest=0.257362701744994,
chr6	43582183	43582286	POLH	POLH00034	NA	NA	-0.121631192000616	NA	0.0461465800530096	2	0.0461465800530096	NA	NA	SegRatio=NA, AbsMeanSigma=NA, pvalue=NA, pvalueTTest=NA,
chr6	43582263	43582377	POLH	POLH00035	NA	NA	NA	NA	0.0461465800530096	2	0.0461465800530096	NA	NA	SegRatio=NA, AbsMeanSigma=NA, pvalue=NA, pvalueTTest=NA,
chr7	39046422	39046535	POU6F2	POU6F200001	-3.50257603610133	2	-3.50257603610133	2	0.565888676375933	2	0.565888676375933	NA	NA	SegRatio=-3.5,AbsMeanSigma=20.49,pvalue=2.78626277027581e-93,pvalueTTest=1,Adjusted:byPvalueTTestRatio;
chr7	39125454	39125548	POU6F2	POU6F200002	0.0174316196794655	2	0.039616910268809	2	0.565888676375933	2	0.565888676375933	NA	NA	SegRatio=0.04,AbsMeanSigma=0.26,pvalue=0.133179044826982,pvalueTTest=0.11466234563007,
chr7	39125528	39125622	POU6F2	POU6F200003	0.0842529640936268	2	0.039616910268809	2	0.565888676375933	2	0.565888676375933	NA	NA	SegRatio=0.04,AbsMeanSigma=0.26,pvalue=0.133179044826982,pvalueTTest=0.11466234563007,
chr7	39125603	39125714	POU6F2	POU6F200004	-0.127034903289056	2	0.039616910268809	2	0.565888676375933	2	0.565888676375933	NA	NA	SegRatio=0.04,AbsMeanSigma=0.26,pvalue=0.133179044826982,pvalueTTest=0.11466234563007,
chr7	39243813	39243923	POU6F2	POU6F200005	0.0912562498136927	2	0.039616910268809	2	0.565888676375933	2	0.565888676375933	NA	NA	SegRatio=0.04,AbsMeanSigma=0.26,pvalue=0.133179044826982,pvalueTTest=0.11466234563007,
chr7	39243854	39243962	POU6F2	POU6F200006	-0.123788810233017	2	0.039616910268809	2	0.565888676375933	2	0.565888676375933	NA	NA	SegRatio=0.04,AbsMeanSigma=0.26,pvalue=0.133179044826982,pvalueTTest=0.11466234563007,
chr7	39246962	39247071	POU6F2	POU6F200007	-0.0633474857327966	2	0.039616910268809	2	0.565888676375933	2	0.565888676375933	NA	NA	SegRatio=0.04,AbsMeanSigma=0.26,pvalue=0.133179044826982,pvalueTTest=0.11466234563007,
chr7	39247021	39247141	POU6F2	POU6F200008	-0.09035440465434	2	0.039616910268809	2	0.565888676375933	2	0.565888676375933	NA	NA	SegRatio=0.04,AbsMeanSigma=0.26,pvalue=0.133179044826982,pvalueTTest=0.11466234563007,
chr7	39247129	39247218	POU6F2	POU6F200009	0.0352613067213834	2	0.039616910268809	2	0.565888676375933	2	0.565888676375933	NA	NA	SegRatio=0.04,AbsMeanSigma=0.26,pvalue=0.133179044826982,pvalueTTest=0.11466234563007,
chr7	39247217	39247333	POU6F2	POU6F200010	0.0205339717023606	2	0.039616910268809	2	0.565888676375933	2	0.565888676375933	NA	NA	SegRatio=0.04,AbsMeanSigma=0.26,pvalue=0.133179044826982,pvalueTTest=0.11466234563007,
chr7	39379202	39379324	POU6F2	POU6F200011	0.117193313451226	2	0.039616910268809	2	0.565888676375933	2	0.565888676375933	NA	NA	SegRatio=0.04,AbsMeanSigma=0.26,pvalue=0.133179044826982,pvalueTTest=0.11466234563007,
chr7	39379448	39379560	POU6F2	POU6F200012	0.039616910268809	2	0.039616910268809	2	0.565888676375933	2	0.565888676375933	NA	NA	SegRatio=0.04,AbsMeanSigma=0.26,pvalue=0.133179044826982,pvalueTTest=0.11466234563007,
chr7	39379515	39379600	POU6F2	POU6F200013	0.0162990166154126	2	0.039616910268809	2	0.565888676375933	2	0.565888676375933	NA	NA	SegRatio=0.04,AbsMeanSigma=0.26,pvalue=0.133179044826982,pvalueTTest=0.11466234563007,
chr7	39379563	39379649	POU6F2	POU6F200014	0.158921092089993	2	0.039616910268809	2	0.565888676375933	2	0.565888676375933	NA	NA	SegRatio=0.04,AbsMeanSigma=0.26,pvalue=0.133179044826982,pvalueTTest=0.11466234563007,
chr7	39446136	39446255	POU6F2	POU6F200015	0.0693738077346379	2	0.039616910268809	2	0.565888676375933	2	0.565888676375933	NA	NA	SegRatio=0.04,AbsMeanSigma=0.26,pvalue=0.133179044826982,pvalueTTest=0.11466234563007,
chr7	39446213	39446330	POU6F2	POU6F200016	0.162098863057959	2	0.039616910268809	2	0.565888676375933	2	0.565888676375933	NA	NA	SegRatio=0.04,AbsMeanSigma=0.26,pvalue=0.133179044826982,pvalueTTest=0.11466234563007,
chr7	39446300	39446415	POU6F2	POU6F200017	NA	2	0.039616910268809	2	0.565888676375933	2	0.565888676375933	NA	NA	SegRatio=0.04,AbsMeanSigma=0.26,pvalue=0.133179044826982,pvalueTTest=0.11466234563007,
chr7	39472594	39472691	POU6F2	POU6F200018	0.0680707074494664	2	0.039616910268809	2	0.565888676375933	2	0.565888676375933	NA	NA	SegRatio=0.04,AbsMeanSigma=0.26,pvalue=0.133179044826982,pvalueTTest=0.11466234563007,
chr7	39472660	39472747	POU6F2	POU6F200019	-0.120631175583455	2	0.039616910268809	2	0.565888676375933	2	0.565888676375933	NA	NA	SegRatio=0.04,AbsMeanSigma=0.26,pvalue=0.133179044826982,pvalueTTest=0.11466234563007,
chr7	39472706	39472802	POU6F2	POU6F200020	0.1733322930102	2	0.039616910268809	2	0.565888676375933	2	0.565888676375933	NA	NA	SegRatio=0.04,AbsMeanSigma=0.26,pvalue=0.133179044826982,pvalueTTest=0.11466234563007,
chr7	39472761	39472884	POU6F2	POU6F200021	0.196066700943822	2	0.039616910268809	2	0.565888676375933	2	0.565888676375933	NA	NA	SegRatio=0.04,AbsMeanSigma=0.26,pvalue=0.133179044826982,pvalueTTest=0.11466234563007,
chr7	39472828	39472944	POU6F2	POU6F200022	0.188295098972977	2	0.039616910268809	2	0.565888676375933	2	0.565888676375933	NA	NA	SegRatio=0.04,AbsMeanSigma=0.26,pvalue=0.133179044826982,pvalueTTest=0.11466234563007,
chr7	39491063	39491178	POU6F2	POU6F200023	-0.0799371134616256	2	0.039616910268809	2	0.565888676375933	2	0.565888676375933	NA	NA	SegRatio=0.04,AbsMeanSigma=0.26,pvalue=0.133179044826982,pvalueTTest=0.11466234563007,
chr7	39491164	39491267	POU6F2	POU6F200024	0.0800476246700757	2	0.039616910268809	2	0.565888676375933	2	0.565888676375933	NA	NA	SegRatio=0.04,AbsMeanSigma=0.26,pvalue=0.133179044826982,pvalueTTest=0.11466234563007,
chr7	39491225	39491342	POU6F2	POU6F200025	NA	2	0.039616910268809	2	0.565888676375933	2	0.565888676375933	NA	NA	SegRatio=0.04,AbsMeanSigma=0.26,pvalue=0.133179044826982,pvalueTTest=0.11466234563007,
chr7	39500081	39500194	POU6F2	POU6F200026	-0.134616402651603	2	0.039616910268809	2	0.565888676375933	2	0.565888676375933	NA	NA	SegRatio=0.04,AbsMeanSigma=0.26,pvalue=0.133179044826982,pvalueTTest=0.11466234563007,
chr7	39500152	39500266	POU6F2	POU6F200027	0.0792704756123378	2	0.039616910268809	2	0.565888676375933	2	0.565888676375933	NA	NA	SegRatio=0.04,AbsMeanSigma=0.26,pvalue=0.133179044826982,pvalueTTest=0.11466234563007,
chr7	39500255	39500378	POU6F2	POU6F200028	0.00355085401154057	2	0.039616910268809	2	0.565888676375933	2	0.565888676375933	NA	NA	SegRatio=0.04,AbsMeanSigma=0.26,pvalue=0.133179044826982,pvalueTTest=0.11466234563007,
chr7	39503760	39503874	POU6F2	POU6F200029	-0.00562505091085809	2	0.039616910268809	2	0.565888676375933	2	0.565888676375933	NA	NA	SegRatio=0.04,AbsMeanSigma=0.26,pvalue=0.133179044826982,pvalueTTest=0.11466234563007,
chr7	39503865	39503982	POU6F2	POU6F200030	0.0747766395120874	2	0.039616910268809	2	0.565888676375933	2	0.565888676375933	NA	NA	SegRatio=0.04,AbsMeanSigma=0.26,pvalue=0.133179044826982,pvalueTTest=0.11466234563007,
chr7	39503935	39504073	POU6F2	POU6F200031	0.134970651458913	2	0.039616910268809	2	0.565888676375933	2	0.565888676375933	NA	NA	SegRatio=0.04,AbsMeanSigma=0.26,pvalue=0.133179044826982,pvalueTTest=0.11466234563007,
chr7	39504024	39504137	POU6F2	POU6F200032	0.168440790520686	2	0.039616910268809	2	0.565888676375933	2	0.565888676375933	NA	NA	SegRatio=0.04,AbsMeanSigma=0.26,pvalue=0.133179044826982,pvalueTTest=0.11466234563007,
chr7	39504138	39504252	POU6F2	POU6F200033	-0.0158621767010236	2	0.039616910268809	2	0.565888676375933	2	0.565888676375933	NA	NA	SegRatio=0.04,AbsMeanSigma=0.26,pvalue=0.133179044826982,pvalueTTest=0.11466234563007,
chr7	39504211	39504325	POU6F2	POU6F200034	-0.268844610839931	2	0.039616910268809	2	0.565888676375933	2	0.565888676375933	NA	NA	SegRatio=0.04,AbsMeanSigma=0.26,pvalue=0.133179044826982,pvalueTTest=0.11466234563007,
chr8	92972414	92972485	RUNX1T1	RUNX1T100001	-0.018758508565636	2	0.0720244004200437	2	0.548137444217803	2	0.548137444217803	NA	NA	SegRatio=0.07,AbsMeanSigma=0.52,pvalue=0.0058174373751618,pvalueTTest=0.0265040218214831,
chr8	92972455	92972575	RUNX1T1	RUNX1T100002	0.307450019875767	2	0.0720244004200437	2	0.548137444217803	2	0.548137444217803	NA	NA	SegRatio=0.07,AbsMeanSigma=0.52,pvalue=0.0058174373751618,pvalueTTest=0.0265040218214831,
chr8	92972637	92972744	RUNX1T1	RUNX1T100003	0.0129728803253991	2	0.0720244004200437	2	0.548137444217803	2	0.548137444217803	NA	NA	SegRatio=0.07,AbsMeanSigma=0.52,pvalue=0.0058174373751618,pvalueTTest=0.0265040218214831,
chr8	92972726	92972840	RUNX1T1	RUNX1T100004	0.0205115625781839	2	0.0720244004200437	2	0.548137444217803	2	0.548137444217803	NA	NA	SegRatio=0.07,AbsMeanSigma=0.52,pvalue=0.0058174373751618,pvalueTTest=0.0265040218214831,
chr8	92982831	92982907	RUNX1T1	RUNX1T100005	-0.26591104892808	2	0.0720244004200437	2	0.548137444217803	2	0.548137444217803	NA	NA	SegRatio=0.07,AbsMeanSigma=0.52,pvalue=0.0058174373751618,pvalueTTest=0.0265040218214831,
chr8	92982872	92982981	RUNX1T1	RUNX1T100006	0.258448856758238	2	0.0720244004200437	2	0.548137444217803	2	0.548137444217803	NA	NA	SegRatio=0.07,AbsMeanSigma=0.52,pvalue=0.0058174373751618,pvalueTTest=0.0265040218214831,
chr8	92982908	92983026	RUNX1T1	RUNX1T100007	-0.0574409074801501	2	0.0720244004200437	2	0.548137444217803	2	0.548137444217803	NA	NA	SegRatio=0.07,AbsMeanSigma=0.52,pvalue=0.0058174373751618,pvalueTTest=0.0265040218214831,
chr8	92982999	92983116	RUNX1T1	RUNX1T100008	0.36685396980745	2	0.0720244004200437	2	0.548137444217803	2	0.548137444217803	NA	NA	SegRatio=0.07,AbsMeanSigma=0.52,pvalue=0.0058174373751618,pvalueTTest=0.0265040218214831,
chr8	92988086	92988202	RUNX1T1	RUNX1T100009	-0.0336610158030159	2	0.0720244004200437	2	0.548137444217803	2	0.548137444217803	NA	NA	SegRatio=0.07,AbsMeanSigma=0.52,pvalue=0.0058174373751618,pvalueTTest=0.0265040218214831,
chr8	92988146	92988260	RUNX1T1	RUNX1T100010	0.182968772138572	2	0.0720244004200437	2	0.548137444217803	2	0.548137444217803	NA	NA	SegRatio=0.07,AbsMeanSigma=0.52,pvalue=0.0058174373751618,pvalueTTest=0.0265040218214831,
chr8	92998308	92998423	RUNX1T1	RUNX1T100011	-0.0194748332134067	2	0.0720244004200437	2	0.548137444217803	2	0.548137444217803	NA	NA	SegRatio=0.07,AbsMeanSigma=0.52,pvalue=0.0058174373751618,pvalueTTest=0.0265040218214831,
chr8	92998364	92998479	RUNX1T1	RUNX1T100012	0.0120561399902034	2	0.0720244004200437	2	0.548137444217803	2	0.548137444217803	NA	NA	SegRatio=0.07,AbsMeanSigma=0.52,pvalue=0.0058174373751618,pvalueTTest=0.0265040218214831,
chr8	92998479	92998593	RUNX1T1	RUNX1T100013	-0.146504659016749	2	0.0720244004200437	2	0.548137444217803	2	0.548137444217803	NA	NA	SegRatio=0.07,AbsMeanSigma=0.52,pvalue=0.0058174373751618,pvalueTTest=0.0265040218214831,
chr8	92999065	92999175	RUNX1T1	RUNX1T100014	0.122677231326428	2	0.0720244004200437	2	0.548137444217803	2	0.548137444217803	NA	NA	SegRatio=0.07,AbsMeanSigma=0.52,pvalue=0.0058174373751618,pvalueTTest=0.0265040218214831,
chr8	92999159	92999276	RUNX1T1	RUNX1T100015	-0.124372687345842	2	0.0720244004200437	2	0.548137444217803	2	0.548137444217803	NA	NA	SegRatio=0.07,AbsMeanSigma=0.52,pvalue=0.0058174373751618,pvalueTTest=0.0265040218214831,
chr8	93003841	93003956	RUNX1T1	RUNX1T100016	0.0114454565501019	2	0.0720244004200437	2	0.548137444217803	2	0.548137444217803	NA	NA	SegRatio=0.07,AbsMeanSigma=0.52,pvalue=0.0058174373751618,pvalueTTest=0.0265040218214831,
chr8	93003928	93004044	RUNX1T1	RUNX1T100017	0.201154992110812	2	0.0720244004200437	2	0.548137444217803	2	0.548137444217803	NA	NA	SegRatio=0.07,AbsMeanSigma=0.52,pvalue=0.0058174373751618,pvalueTTest=0.0265040218214831,
chr8	93004035	93004151	RUNX1T1	RUNX1T100018	0.0720244004200437	2	0.0720244004200437	2	0.548137444217803	2	0.548137444217803	NA	NA	SegRatio=0.07,AbsMeanSigma=0.52,pvalue=0.0058174373751618,pvalueTTest=0.0265040218214831,
chr8	93017306	93017427	RUNX1T1	RUNX1T100019	0.315791082156753	2	0.0720244004200437	2	0.548137444217803	2	0.548137444217803	NA	NA	SegRatio=0.07,AbsMeanSigma=0.52,pvalue=0.0058174373751618,pvalueTTest=0.0265040218214831,
chr8	93017412	93017527	RUNX1T1	RUNX1T100020	0.167323513380259	2	0.0720244004200437	2	0.548137444217803	2	0.548137444217803	NA	NA	SegRatio=0.07,AbsMeanSigma=0.52,pvalue=0.0058174373751618,pvalueTTest=0.0265040218214831,
chr8	93017485	93017603	RUNX1T1	RUNX1T100021	0.0799220491046312	2	0.0720244004200437	2	0.548137444217803	2	0.548137444217803	NA	NA	SegRatio=0.07,AbsMeanSigma=0.52,pvalue=0.0058174373751618,pvalueTTest=0.0265040218214831,
chr8	93023194	93023306	RUNX1T1	RUNX1T100022	0.172273394877393	2	0.0720244004200437	2	0.548137444217803	2	0.548137444217803	NA	NA	SegRatio=0.07,AbsMeanSigma=0.52,pvalue=0.0058174373751618,pvalueTTest=0.0265040218214831,
chr8	93023293	93023405	RUNX1T1	RUNX1T100023	NA	2	0.0720244004200437	2	0.548137444217803	2	0.548137444217803	NA	NA	SegRatio=0.07,AbsMeanSigma=0.52,pvalue=0.0058174373751618,pvalueTTest=0.0265040218214831,
chr8	93026739	93026840	RUNX1T1	RUNX1T100024	-0.155853977103565	2	0.0720244004200437	2	0.548137444217803	2	0.548137444217803	NA	NA	SegRatio=0.07,AbsMeanSigma=0.52,pvalue=0.0058174373751618,pvalueTTest=0.0265040218214831,
chr8	93026823	93026941	RUNX1T1	RUNX1T100025	0.218113019993057	2	0.0720244004200437	2	0.548137444217803	2	0.548137444217803	NA	NA	SegRatio=0.07,AbsMeanSigma=0.52,pvalue=0.0058174373751618,pvalueTTest=0.0265040218214831,
chr8	93026909	93027024	RUNX1T1	RUNX1T100026	0.119636904767269	2	0.0720244004200437	2	0.548137444217803	2	0.548137444217803	NA	NA	SegRatio=0.07,AbsMeanSigma=0.52,pvalue=0.0058174373751618,pvalueTTest=0.0265040218214831,
chr8	93026953	93027065	RUNX1T1	RUNX1T100027	0.210023866747177	2	0.0720244004200437	2	0.548137444217803	2	0.548137444217803	NA	NA	SegRatio=0.07,AbsMeanSigma=0.52,pvalue=0.0058174373751618,pvalueTTest=0.0265040218214831,
chr8	93027063	93027177	RUNX1T1	RUNX1T100028	0.123357005664683	2	0.0720244004200437	2	0.548137444217803	2	0.548137444217803	NA	NA	SegRatio=0.07,AbsMeanSigma=0.52,pvalue=0.0058174373751618,pvalueTTest=0.0265040218214831,
chr8	93029357	93029467	RUNX1T1	RUNX1T100029	-2.42442639311513	2	0.0776042333745448	2	0.548137444217803	2	0.548137444217803	q-value=7.85691989126398e-98, copies=0	NA	SegRatio=0.08,AbsMeanSigma=2.08,pvalue=7.41179380956502e-15,pvalueTTest=0.275823218165781,
chr8	93029459	93029573	RUNX1T1	RUNX1T100030	0.15713987232042	2	0.0776042333745448	2	0.548137444217803	2	0.548137444217803	NA	NA	SegRatio=0.08,AbsMeanSigma=2.08,pvalue=7.41179380956502e-15,pvalueTTest=0.275823218165781,
chr8	93029555	93029670	RUNX1T1	RUNX1T100031	0.0703726967071789	2	0.0776042333745448	2	0.548137444217803	2	0.548137444217803	NA	NA	SegRatio=0.08,AbsMeanSigma=2.08,pvalue=7.41179380956502e-15,pvalueTTest=0.275823218165781,
chr8	93074686	93074800	RUNX1T1	RUNX1T100032	0.110182115229074	2	0.0776042333745448	2	0.548137444217803	2	0.548137444217803	NA	NA	SegRatio=0.08,AbsMeanSigma=2.08,pvalue=7.41179380956502e-15,pvalueTTest=0.275823218165781,
chr8	93088084	93088216	RUNX1T1	RUNX1T100033	-2.12797312041099	2	0.0776042333745448	2	0.548137444217803	2	0.548137444217803	q-value=2.30646763183197e-25, copies=0	NA	SegRatio=0.08,AbsMeanSigma=2.08,pvalue=7.41179380956502e-15,pvalueTTest=0.275823218165781,
chr8	93088216	93088330	RUNX1T1	RUNX1T100034	0.0215768146415311	2	0.0776042333745448	2	0.548137444217803	2	0.548137444217803	NA	NA	SegRatio=0.08,AbsMeanSigma=2.08,pvalue=7.41179380956502e-15,pvalueTTest=0.275823218165781,
chr8	93107223	93107335	RUNX1T1	RUNX1T100035	0.0776042333745448	2	0.0776042333745448	2	0.548137444217803	2	0.548137444217803	NA	NA	SegRatio=0.08,AbsMeanSigma=2.08,pvalue=7.41179380956502e-15,pvalueTTest=0.275823218165781,
chr8	93107281	93107397	RUNX1T1	RUNX1T100036	0.02293102326834	2	0.0776042333745448	2	0.548137444217803	2	0.548137444217803	NA	NA	SegRatio=0.08,AbsMeanSigma=2.08,pvalue=7.41179380956502e-15,pvalueTTest=0.275823218165781,
chr8	93107356	93107461	RUNX1T1	RUNX1T100037	0.0829813556230343	2	0.0776042333745448	2	0.548137444217803	2	0.548137444217803	NA	NA	SegRatio=0.08,AbsMeanSigma=2.08,pvalue=7.41179380956502e-15,pvalueTTest=0.275823218165781,
chr8	93107580	93107692	RUNX1T1	RUNX1T100038	0.159445566933436	2	0.0776042333745448	2	0.548137444217803	2	0.548137444217803	NA	NA	SegRatio=0.08,AbsMeanSigma=2.08,pvalue=7.41179380956502e-15,pvalueTTest=0.275823218165781,
chr8	93107681	93107794	RUNX1T1	RUNX1T100039	0.131866112418283	2	0.0776042333745448	2	0.548137444217803	2	0.548137444217803	NA	NA	SegRatio=0.08,AbsMeanSigma=2.08,pvalue=7.41179380956502e-15,pvalueTTest=0.275823218165781,
chr8	93115014	93115138	RUNX1T1	RUNX1T100040	NA	2	0.0776042333745448	2	0.548137444217803	2	0.548137444217803	NA	NA	SegRatio=0.08,AbsMeanSigma=2.08,pvalue=7.41179380956502e-15,pvalueTTest=0.275823218165781,
chr8	113236979	113237097	CSMD3	CSMD300001	-0.231249969891135	2	0.0776042333745448	2	9.95676285802766e-10	1.5	5.96359988429205e-07	NA	NA	SegRatio=0.08,AbsMeanSigma=2.08,pvalue=7.41179380956502e-15,pvalueTTest=0.275823218165781,
chr8	113237094	113237208	CSMD3	CSMD300002	0.0371552256002036	2	0.0776042333745448	2	9.95676285802766e-10	1.5	5.96359988429205e-07	NA	NA	SegRatio=0.08,AbsMeanSigma=2.08,pvalue=7.41179380956502e-15,pvalueTTest=0.275823218165781,
chr8	113240929	113241039	CSMD3	CSMD300003	-1.30293404374888	2	-2.12596823167996	2	9.95676285802766e-10	1.5	5.96359988429205e-07	q-value=0.000401569869280328, copies=0.5	NA	SegRatio=-2.13,AbsMeanSigma=11.67,pvalue=4.73099109697352e-150,pvalueTTest=0.0620234770412511,Adjusted:byPvalueTTestRatio;
chr8	113241019	113241102	CSMD3	CSMD300004	-2.12596823167996	2	-2.12596823167996	2	9.95676285802766e-10	1.5	5.96359988429205e-07	NA	NA	SegRatio=-2.13,AbsMeanSigma=11.67,pvalue=4.73099109697352e-150,pvalueTTest=0.0620234770412511,Adjusted:byPvalueTTestRatio;
chr8	113241059	113241170	CSMD3	CSMD300005	NA	2	-2.12596823167996	2	9.95676285802766e-10	1.5	5.96359988429205e-07	NA	NA	SegRatio=-2.13,AbsMeanSigma=11.67,pvalue=4.73099109697352e-150,pvalueTTest=0.0620234770412511,Adjusted:byPvalueTTestRatio;
chr8	113243745	113243834	CSMD3	CSMD300006	-2.93513752584566	2	-2.12596823167996	2	9.95676285802766e-10	1.5	5.96359988429205e-07	q-value=4.95051821882099e-08, copies=0	NA	SegRatio=-2.13,AbsMeanSigma=11.67,pvalue=4.73099109697352e-150,pvalueTTest=0.0620234770412511,Adjusted:byPvalueTTestRatio;
chr8	113243796	113243904	CSMD3	CSMD300007	-0.512296658813681	2	-0.512296658813681	2	9.95676285802766e-10	1.5	5.96359988429205e-07	NA	NA	SegRatio=-0.51,AbsMeanSigma=5.82,pvalue=6.91913215063973e-24,pvalueTTest=0.291948286348602,Adjusted:byPvalueTTestRatio;
chr8	113246541	113246631	CSMD3	CSMD300008	-1.38033592937455	2	-0.512296658813681	2	9.95676285802766e-10	1.5	5.96359988429205e-07	q-value=1.18914924711666e-16, copies=0.5	NA	SegRatio=-0.51,AbsMeanSigma=5.82,pvalue=6.91913215063973e-24,pvalueTTest=0.291948286348602,Adjusted:byPvalueTTestRatio;
chr8	113246607	113246704	CSMD3	CSMD300009	0.0115311610571344	2	-0.512746193167068	2	9.95676285802766e-10	1.5	5.96359988429205e-07	NA	NA	SegRatio=-0.51,AbsMeanSigma=5.21,pvalue=2.52123721536081e-31,pvalueTTest=0.303107306288137,Adjusted:byPvalueTTestRatio;
chr8	113246705	113246821	CSMD3	CSMD300010	NA	2	-0.512746193167068	2	9.95676285802766e-10	1.5	5.96359988429205e-07	NA	NA	SegRatio=-0.51,AbsMeanSigma=5.21,pvalue=2.52123721536081e-31,pvalueTTest=0.303107306288137,Adjusted:byPvalueTTestRatio;
chr8	113249335	113249445	CSMD3	CSMD300011	-0.512746193167068	2	-0.512746193167068	2	9.95676285802766e-10	1.5	5.96359988429205e-07	NA	NA	SegRatio=-0.51,AbsMeanSigma=5.21,pvalue=2.52123721536081e-31,pvalueTTest=0.303107306288137,Adjusted:byPvalueTTestRatio;
chr8	113249441	113249557	CSMD3	CSMD300012	0.127552912963813	2	-0.512746193167068	2	9.95676285802766e-10	1.5	5.96359988429205e-07	NA	NA	SegRatio=-0.51,AbsMeanSigma=5.21,pvalue=2.52123721536081e-31,pvalueTTest=0.303107306288137,Adjusted:byPvalueTTestRatio;
chr8	113249481	113249594	CSMD3	CSMD300013	-2.04613069736145	2	0.0708020044829975	2	9.95676285802766e-10	1.5	5.96359988429205e-07	q-value=6.583067988077e-65, copies=0.5	NA	SegRatio=0.07,AbsMeanSigma=4.93,pvalue=6.07347955452338e-39,pvalueTTest=0.209491427973688,
chr8	113249572	113249680	CSMD3	CSMD300014	NA	2	0.0708020044829975	2	9.95676285802766e-10	1.5	5.96359988429205e-07	NA	NA	SegRatio=0.07,AbsMeanSigma=4.93,pvalue=6.07347955452338e-39,pvalueTTest=0.209491427973688,
chr8	113253903	113254008	CSMD3	CSMD300015	0.1029964952115	2	0.0708020044829975	2	9.95676285802766e-10	1.5	5.96359988429205e-07	NA	NA	SegRatio=0.07,AbsMeanSigma=4.93,pvalue=6.07347955452338e-39,pvalueTTest=0.209491427973688,
chr8	113253996	113254109	CSMD3	CSMD300016	0.0708020044829975	2	0.0708020044829975	2	9.95676285802766e-10	1.5	5.96359988429205e-07	NA	NA	SegRatio=0.07,AbsMeanSigma=4.93,pvalue=6.07347955452338e-39,pvalueTTest=0.209491427973688,
chr8	113256582	113256684	CSMD3	CSMD300017	0.0864114117045199	2	0.0708020044829975	2	9.95676285802766e-10	1.5	5.96359988429205e-07	NA	NA	SegRatio=0.07,AbsMeanSigma=4.93,pvalue=6.07347955452338e-39,pvalueTTest=0.209491427973688,
chr8	113256660	113256771	CSMD3	CSMD300018	-0.0503960098468829	2	0.0708020044829975	2	9.95676285802766e-10	1.5	5.96359988429205e-07	NA	NA	SegRatio=0.07,AbsMeanSigma=4.93,pvalue=6.07347955452338e-39,pvalueTTest=0.209491427973688,
chr8	113256766	113256877	CSMD3	CSMD300019	-1.91471148233598	2	-0.0380361466675969	2	9.95676285802766e-10	1.5	5.96359988429205e-07	q-value=5.62171962836059e-42, copies=0.5	NA	SegRatio=-0.04,AbsMeanSigma=3.02,pvalue=1.22381121624739e-17,pvalueTTest=0.207333839709728,
chr8	113259224	113259334	CSMD3	CSMD300020	0.0527613044607532	2	-0.0380361466675969	2	9.95676285802766e-10	1.5	5.96359988429205e-07	NA	NA	SegRatio=-0.04,AbsMeanSigma=3.02,pvalue=1.22381121624739e-17,pvalueTTest=0.207333839709728,
chr8	113259321	113259415	CSMD3	CSMD300021	0.0761407735635853	2	-0.0380361466675969	2	9.95676285802766e-10	1.5	5.96359988429205e-07	NA	NA	SegRatio=-0.04,AbsMeanSigma=3.02,pvalue=1.22381121624739e-17,pvalueTTest=0.207333839709728,
chr8	113266439	113266538	CSMD3	CSMD300022	-0.123294402729656	2	-0.0380361466675969	2	9.95676285802766e-10	1.5	5.96359988429205e-07	NA	NA	SegRatio=-0.04,AbsMeanSigma=3.02,pvalue=1.22381121624739e-17,pvalueTTest=0.207333839709728,
chr8	113266539	113266643	CSMD3	CSMD300023	NA	2	-0.0380361466675969	2	9.95676285802766e-10	1.5	5.96359988429205e-07	NA	NA	SegRatio=-0.04,AbsMeanSigma=3.02,pvalue=1.22381121624739e-17,pvalueTTest=0.207333839709728,
chr8	113267450	113267563	CSMD3	CSMD300024	-0.0380361466675969	2	-0.0380361466675969	2	9.95676285802766e-10	1.5	5.96359988429205e-07	NA	NA	SegRatio=-0.04,AbsMeanSigma=3.02,pvalue=1.22381121624739e-17,pvalueTTest=0.207333839709728,
chr8	113267557	113267666	CSMD3	CSMD300025	0.0850274268681244	2	-0.0380361466675969	2	9.95676285802766e-10	1.5	5.96359988429205e-07	NA	NA	SegRatio=-0.04,AbsMeanSigma=3.02,pvalue=1.22381121624739e-17,pvalueTTest=0.207333839709728,
chr8	113267650	113267724	CSMD3	CSMD300026	-1.75255647678151	2	0.104794236632956	2	9.95676285802766e-10	1.5	5.96359988429205e-07	q-value=1.80742594351146e-12, copies=0.5	NA	SegRatio=0.1,AbsMeanSigma=0.86,pvalue=0.000279581333634552,pvalueTTest=0.419819059856639,
chr8	113275815	113275928	CSMD3	CSMD300027	0.104794236632956	2	0.104794236632956	2	9.95676285802766e-10	1.5	5.96359988429205e-07	NA	NA	SegRatio=0.1,AbsMeanSigma=0.86,pvalue=0.000279581333634552,pvalueTTest=0.419819059856639,
chr8	113275918	113276031	CSMD3	CSMD300028	0.188335452177026	2	0.104794236632956	2	9.95676285802766e-10	1.5	5.96359988429205e-07	NA	NA	SegRatio=0.1,AbsMeanSigma=0.86,pvalue=0.000279581333634552,pvalueTTest=0.419819059856639,
chr8	113275959	113276073	CSMD3	CSMD300029	0.0553563688011693	2	0.104794236632956	2	9.95676285802766e-10	1.5	5.96359988429205e-07	NA	NA	SegRatio=0.1,AbsMeanSigma=0.86,pvalue=0.000279581333634552,pvalueTTest=0.419819059856639,
chr8	113277544	113277659	CSMD3	CSMD300030	NA	2	0.104794236632956	2	9.95676285802766e-10	1.5	5.96359988429205e-07	NA	NA	SegRatio=0.1,AbsMeanSigma=0.86,pvalue=0.000279581333634552,pvalueTTest=0.419819059856639,
chr8	113277660	113277775	CSMD3	CSMD300031	0.00141470181446308	2	0.104794236632956	2	9.95676285802766e-10	1.5	5.96359988429205e-07	NA	NA	SegRatio=0.1,AbsMeanSigma=0.86,pvalue=0.000279581333634552,pvalueTTest=0.419819059856639,
chr8	113277722	113277838	CSMD3	CSMD300032	0.175299880794717	2	0.104794236632956	2	9.95676285802766e-10	1.5	5.96359988429205e-07	NA	NA	SegRatio=0.1,AbsMeanSigma=0.86,pvalue=0.000279581333634552,pvalueTTest=0.419819059856639,
chr8	113293312	113293429	CSMD3	CSMD300033	NA	2	0.104794236632956	2	9.95676285802766e-10	1.5	5.96359988429205e-07	NA	NA	SegRatio=0.1,AbsMeanSigma=0.86,pvalue=0.000279581333634552,pvalueTTest=0.419819059856639,
chr8	113293427	113293534	CSMD3	CSMD300034	0.0704512214693893	2	0.104794236632956	2	9.95676285802766e-10	1.5	5.96359988429205e-07	NA	NA	SegRatio=0.1,AbsMeanSigma=0.86,pvalue=0.000279581333634552,pvalueTTest=0.419819059856639,
chr8	113293500	113293615	CSMD3	CSMD300035	0.111877254781028	2	0.104794236632956	2	9.95676285802766e-10	1.5	5.96359988429205e-07	NA	NA	SegRatio=0.1,AbsMeanSigma=0.86,pvalue=0.000279581333634552,pvalueTTest=0.419819059856639,
chr8	113299259	113299366	CSMD3	CSMD300036	0.278299762792143	2	0.104794236632956	2	9.95676285802766e-10	1.5	5.96359988429205e-07	NA	NA	SegRatio=0.1,AbsMeanSigma=0.86,pvalue=0.000279581333634552,pvalueTTest=0.419819059856639,
chr8	113299366	113299481	CSMD3	CSMD300037	0.125296557353687	2	0.104794236632956	2	9.95676285802766e-10	1.5	5.96359988429205e-07	NA	NA	SegRatio=0.1,AbsMeanSigma=0.86,pvalue=0.000279581333634552,pvalueTTest=0.419819059856639,
chr8	113299472	113299583	CSMD3	CSMD300038	0.205553839195197	2	0.104794236632956	2	9.95676285802766e-10	1.5	5.96359988429205e-07	NA	NA	SegRatio=0.1,AbsMeanSigma=0.86,pvalue=0.000279581333634552,pvalueTTest=0.419819059856639,
chr8	113301534	113301649	CSMD3	CSMD300039	0.0889397167010959	2	0.104794236632956	2	9.95676285802766e-10	1.5	5.96359988429205e-07	NA	NA	SegRatio=0.1,AbsMeanSigma=0.86,pvalue=0.000279581333634552,pvalueTTest=0.419819059856639,
chr8	113301644	113301752	CSMD3	CSMD300040	0.120118693378367	2	0.104794236632956	2	9.95676285802766e-10	1.5	5.96359988429205e-07	NA	NA	SegRatio=0.1,AbsMeanSigma=0.86,pvalue=0.000279581333634552,pvalueTTest=0.419819059856639,
chr8	113301698	113301812	CSMD3	CSMD300041	0.26958578815548	2	0.104794236632956	2	9.95676285802766e-10	1.5	5.96359988429205e-07	NA	NA	SegRatio=0.1,AbsMeanSigma=0.86,pvalue=0.000279581333634552,pvalueTTest=0.419819059856639,
chr8	113303714	113303831	CSMD3	CSMD300042	-0.670289383912744	2	0.104794236632956	2	9.95676285802766e-10	1.5	5.96359988429205e-07	q-value=1.07138346956249e-05, copies=1	NA	SegRatio=0.1,AbsMeanSigma=0.86,pvalue=0.000279581333634552,pvalueTTest=0.419819059856639,
chr8	113303830	113303920	CSMD3	CSMD300043	-1.7970600897318	2	-0.0655107297159701	2	9.95676285802766e-10	1.5	5.96359988429205e-07	q-value=1.52456867734741e-35, copies=0.5	NA	SegRatio=-0.07,AbsMeanSigma=7.68,pvalue=3.86017023119953e-66,pvalueTTest=0.187522407672386,
chr8	113303921	113304032	CSMD3	CSMD300044	NA	2	-0.0655107297159701	2	9.95676285802766e-10	1.5	5.96359988429205e-07	NA	NA	SegRatio=-0.07,AbsMeanSigma=7.68,pvalue=3.86017023119953e-66,pvalueTTest=0.187522407672386,
chr8	113304745	113304858	CSMD3	CSMD300045	0.0587146049530163	2	-0.0655107297159701	2	9.95676285802766e-10	1.5	5.96359988429205e-07	NA	NA	SegRatio=-0.07,AbsMeanSigma=7.68,pvalue=3.86017023119953e-66,pvalueTTest=0.187522407672386,
chr8	113304842	113304938	CSMD3	CSMD300046	-0.0655107297159701	2	-0.0655107297159701	2	9.95676285802766e-10	1.5	5.96359988429205e-07	NA	NA	SegRatio=-0.07,AbsMeanSigma=7.68,pvalue=3.86017023119953e-66,pvalueTTest=0.187522407672386,
chr8	113304935	113305062	CSMD3	CSMD300047	-2.91535751821117	2	0.0482168474633385	2	9.95676285802766e-10	1.5	5.96359988429205e-07	q-value=7.7201305471073e-67, copies=0	NA	SegRatio=0.05,AbsMeanSigma=4.12,pvalue=1.2330082730552e-27,pvalueTTest=0.266571053336903,
chr8	113308031	113308138	CSMD3	CSMD300048	0.197956303433009	2	0.0482168474633385	2	9.95676285802766e-10	1.5	5.96359988429205e-07	NA	NA	SegRatio=0.05,AbsMeanSigma=4.12,pvalue=1.2330082730552e-27,pvalueTTest=0.266571053336903,
chr8	113308112	113308226	CSMD3	CSMD300049	0.262294713813225	2	0.0482168474633385	2	9.95676285802766e-10	1.5	5.96359988429205e-07	NA	NA	SegRatio=0.05,AbsMeanSigma=4.12,pvalue=1.2330082730552e-27,pvalueTTest=0.266571053336903,
chr8	113308212	113308300	CSMD3	CSMD300050	NA	2	0.0482168474633385	2	9.95676285802766e-10	1.5	5.96359988429205e-07	NA	NA	SegRatio=0.05,AbsMeanSigma=4.12,pvalue=1.2330082730552e-27,pvalueTTest=0.266571053336903,
chr8	113313978	113314094	CSMD3	CSMD300051	-0.0222131873501039	2	0.0482168474633385	2	9.95676285802766e-10	1.5	5.96359988429205e-07	NA	NA	SegRatio=0.05,AbsMeanSigma=4.12,pvalue=1.2330082730552e-27,pvalueTTest=0.266571053336903,
chr8	113314052	113314167	CSMD3	CSMD300052	0.0482168474633385	2	0.0482168474633385	2	9.95676285802766e-10	1.5	5.96359988429205e-07	NA	NA	SegRatio=0.05,AbsMeanSigma=4.12,pvalue=1.2330082730552e-27,pvalueTTest=0.266571053336903,
chr8	113314160	113314272	CSMD3	CSMD300053	-2.76508530514855	2	-0.00310377211902648	2	9.95676285802766e-10	1.5	5.96359988429205e-07	q-value=2.27818799807621e-25, copies=0	NA	SegRatio=0,AbsMeanSigma=2.37,pvalue=3.58804701472996e-15,pvalueTTest=0.160724461689761,
chr8	113316911	113317020	CSMD3	CSMD300054	-0.0443632779960472	2	-0.00310377211902648	2	9.95676285802766e-10	1.5	5.96359988429205e-07	NA	NA	SegRatio=0,AbsMeanSigma=2.37,pvalue=3.58804701472996e-15,pvalueTTest=0.160724461689761,
chr8	113317008	113317123	CSMD3	CSMD300055	-0.000903415624707354	2	-0.00310377211902648	2	9.95676285802766e-10	1.5	5.96359988429205e-07	NA	NA	SegRatio=0,AbsMeanSigma=2.37,pvalue=3.58804701472996e-15,pvalueTTest=0.160724461689761,
chr8	113317120	113317235	CSMD3	CSMD300056	-0.55153258031455	2	-0.00310377211902648	2	9.95676285802766e-10	1.5	5.96359988429205e-07	q-value=0.000376529899414677, copies=1	NA	SegRatio=0,AbsMeanSigma=2.37,pvalue=3.58804701472996e-15,pvalueTTest=0.160724461689761,
chr8	113318151	113318267	CSMD3	CSMD300057	0.259080313633988	2	-0.00310377211902648	2	9.95676285802766e-10	1.5	5.96359988429205e-07	NA	NA	SegRatio=0,AbsMeanSigma=2.37,pvalue=3.58804701472996e-15,pvalueTTest=0.160724461689761,
chr8	113318239	113318349	CSMD3	CSMD300058	0.0660258753572332	2	-0.00310377211902648	2	9.95676285802766e-10	1.5	5.96359988429205e-07	NA	NA	SegRatio=0,AbsMeanSigma=2.37,pvalue=3.58804701472996e-15,pvalueTTest=0.160724461689761,
chr8	113318274	113318384	CSMD3	CSMD300059	0.0846293386607571	2	-0.00310377211902648	2	9.95676285802766e-10	1.5	5.96359988429205e-07	NA	NA	SegRatio=0,AbsMeanSigma=2.37,pvalue=3.58804701472996e-15,pvalueTTest=0.160724461689761,
chr8	113318367	113318482	CSMD3	CSMD300060	-0.0603389491789409	2	-0.00310377211902648	2	9.95676285802766e-10	1.5	5.96359988429205e-07	NA	NA	SegRatio=0,AbsMeanSigma=2.37,pvalue=3.58804701472996e-15,pvalueTTest=0.160724461689761,
chr8	113323167	113323284	CSMD3	CSMD300061	-0.00310377211902648	2	-0.00310377211902648	2	9.95676285802766e-10	1.5	5.96359988429205e-07	NA	NA	SegRatio=0,AbsMeanSigma=2.37,pvalue=3.58804701472996e-15,pvalueTTest=0.160724461689761,
chr8	113323260	113323369	CSMD3	CSMD300062	0.0143110526144943	2	-0.00310377211902648	2	9.95676285802766e-10	1.5	5.96359988429205e-07	NA	NA	SegRatio=0,AbsMeanSigma=2.37,pvalue=3.58804701472996e-15,pvalueTTest=0.160724461689761,
chr8	113323368	113323479	CSMD3	CSMD300063	-1.8648685546577	2	-1.8648685546577	2	9.95676285802766e-10	1.5	5.96359988429205e-07	NA	NA	SegRatio=-1.86,AbsMeanSigma=15.82,pvalue=2.63955962420095e-165,pvalueTTest=0.0780106052579983,Adjusted:byPvalueTTestRatio;
chr8	113326110	113326206	CSMD3	CSMD300064	-2.6310478167689	2	-1.8648685546577	2	9.95676285802766e-10	1.5	5.96359988429205e-07	q-value=2.9245580285111e-06, copies=0	NA	SegRatio=-1.86,AbsMeanSigma=15.82,pvalue=2.63955962420095e-165,pvalueTTest=0.0780106052579983,Adjusted:byPvalueTTestRatio;
chr8	113326180	113326279	CSMD3	CSMD300065	NA	2	0.0771617392599795	2	9.95676285802766e-10	1.5	5.96359988429205e-07	NA	NA	SegRatio=0.08,AbsMeanSigma=0.74,pvalue=0.00724637021189095,pvalueTTest=0.415864053786888,
chr8	113326270	113326383	CSMD3	CSMD300066	NA	2	0.0771617392599795	2	9.95676285802766e-10	1.5	5.96359988429205e-07	NA	NA	SegRatio=0.08,AbsMeanSigma=0.74,pvalue=0.00724637021189095,pvalueTTest=0.415864053786888,
chr8	113326575	113326672	CSMD3	CSMD300067	NA	2	0.0771617392599795	2	9.95676285802766e-10	1.5	5.96359988429205e-07	NA	NA	SegRatio=0.08,AbsMeanSigma=0.74,pvalue=0.00724637021189095,pvalueTTest=0.415864053786888,
chr8	113326671	113326788	CSMD3	CSMD300068	0.0771617392599795	2	0.0771617392599795	2	9.95676285802766e-10	1.5	5.96359988429205e-07	NA	NA	SegRatio=0.08,AbsMeanSigma=0.74,pvalue=0.00724637021189095,pvalueTTest=0.415864053786888,
chr8	113326776	113326884	CSMD3	CSMD300069	0.104430230746883	2	0.0771617392599795	2	9.95676285802766e-10	1.5	5.96359988429205e-07	NA	NA	SegRatio=0.08,AbsMeanSigma=0.74,pvalue=0.00724637021189095,pvalueTTest=0.415864053786888,
chr8	113330970	113331087	CSMD3	CSMD300070	-1.22971974073434	2	0.0771617392599795	2	9.95676285802766e-10	1.5	5.96359988429205e-07	NA	NA	SegRatio=0.08,AbsMeanSigma=0.74,pvalue=0.00724637021189095,pvalueTTest=0.415864053786888,
chr8	113331083	113331198	CSMD3	CSMD300071	0.0454877636711923	2	0.0771617392599795	2	9.95676285802766e-10	1.5	5.96359988429205e-07	NA	NA	SegRatio=0.08,AbsMeanSigma=0.74,pvalue=0.00724637021189095,pvalueTTest=0.415864053786888,
chr8	113332093	113332190	CSMD3	CSMD300072	0.104894482735603	2	0.0771617392599795	2	9.95676285802766e-10	1.5	5.96359988429205e-07	NA	NA	SegRatio=0.08,AbsMeanSigma=0.74,pvalue=0.00724637021189095,pvalueTTest=0.415864053786888,
chr8	113332148	113332226	CSMD3	CSMD300073	-0.236313419206521	2	0.0771617392599795	2	9.95676285802766e-10	1.5	5.96359988429205e-07	NA	NA	SegRatio=0.08,AbsMeanSigma=0.74,pvalue=0.00724637021189095,pvalueTTest=0.415864053786888,
chr8	113332170	113332247	CSMD3	CSMD300074	-0.100840578827318	2	0.0771617392599795	2	9.95676285802766e-10	1.5	5.96359988429205e-07	NA	NA	SegRatio=0.08,AbsMeanSigma=0.74,pvalue=0.00724637021189095,pvalueTTest=0.415864053786888,
chr8	113347525	113347635	CSMD3	CSMD300075	0.239628920386369	2	0.0771617392599795	2	9.95676285802766e-10	1.5	5.96359988429205e-07	NA	NA	SegRatio=0.08,AbsMeanSigma=0.74,pvalue=0.00724637021189095,pvalueTTest=0.415864053786888,
chr8	113347597	113347714	CSMD3	CSMD300076	0.00823263980794219	2	0.0771617392599795	2	9.95676285802766e-10	1.5	5.96359988429205e-07	NA	NA	SegRatio=0.08,AbsMeanSigma=0.74,pvalue=0.00724637021189095,pvalueTTest=0.415864053786888,
chr8	113347712	113347821	CSMD3	CSMD300077	-2.12162591673134	2	-1.89642692297364	2	9.95676285802766e-10	1.5	5.96359988429205e-07	NA	NA	SegRatio=-1.9,AbsMeanSigma=7.64,pvalue=1.09103411587054e-52,pvalueTTest=0.202011725807385,Adjusted:byPvalueTTestRatio;
chr8	113348809	113348919	CSMD3	CSMD300078	NA	2	-1.89642692297364	2	9.95676285802766e-10	1.5	5.96359988429205e-07	NA	NA	SegRatio=-1.9,AbsMeanSigma=7.64,pvalue=1.09103411587054e-52,pvalueTTest=0.202011725807385,Adjusted:byPvalueTTestRatio;
chr8	113348917	113349029	CSMD3	CSMD300079	-0.0631238587435395	2	-1.89642692297364	2	9.95676285802766e-10	1.5	5.96359988429205e-07	NA	NA	SegRatio=-1.9,AbsMeanSigma=7.64,pvalue=1.09103411587054e-52,pvalueTTest=0.202011725807385,Adjusted:byPvalueTTestRatio;
chr8	113349010	113349123	CSMD3	CSMD300080	-1.89642692297364	2	0.163985805446219	2	9.95676285802766e-10	1.5	5.96359988429205e-07	q-value=1.35602168061927e-46, copies=0.5	NA	SegRatio=0.16,AbsMeanSigma=1.16,pvalue=0.000235779729155186,pvalueTTest=0.574432423474015,Adjusted:byPvalueTTestRatio;
chr8	113349750	113349856	CSMD3	CSMD300081	0.109404696517777	2	0.163985805446219	2	9.95676285802766e-10	1.5	5.96359988429205e-07	NA	NA	SegRatio=0.16,AbsMeanSigma=1.16,pvalue=0.000235779729155186,pvalueTTest=0.574432423474015,Adjusted:byPvalueTTestRatio;
chr8	113349840	113349951	CSMD3	CSMD300082	0.0698449624475964	2	0.163985805446219	2	9.95676285802766e-10	1.5	5.96359988429205e-07	NA	NA	SegRatio=0.16,AbsMeanSigma=1.16,pvalue=0.000235779729155186,pvalueTTest=0.574432423474015,Adjusted:byPvalueTTestRatio;
chr8	113349948	113350053	CSMD3	CSMD300083	0.167344546328947	2	0.163985805446219	2	9.95676285802766e-10	1.5	5.96359988429205e-07	NA	NA	SegRatio=0.16,AbsMeanSigma=1.16,pvalue=0.000235779729155186,pvalueTTest=0.574432423474015,Adjusted:byPvalueTTestRatio;
chr8	113353584	113353720	CSMD3	CSMD300084	NA	2	0.163985805446219	2	9.95676285802766e-10	1.5	5.96359988429205e-07	NA	NA	SegRatio=0.16,AbsMeanSigma=1.16,pvalue=0.000235779729155186,pvalueTTest=0.574432423474015,Adjusted:byPvalueTTestRatio;
chr8	113353723	113353829	CSMD3	CSMD300085	0.203176985536773	2	0.163985805446219	2	9.95676285802766e-10	1.5	5.96359988429205e-07	NA	NA	SegRatio=0.16,AbsMeanSigma=1.16,pvalue=0.000235779729155186,pvalueTTest=0.574432423474015,Adjusted:byPvalueTTestRatio;
chr8	113353830	113353946	CSMD3	CSMD300086	-0.284554196594503	2	0.163985805446219	2	9.95676285802766e-10	1.5	5.96359988429205e-07	NA	NA	SegRatio=0.16,AbsMeanSigma=1.16,pvalue=0.000235779729155186,pvalueTTest=0.574432423474015,Adjusted:byPvalueTTestRatio;
chr8	113358236	113358348	CSMD3	CSMD300087	NA	2	0.163985805446219	2	9.95676285802766e-10	1.5	5.96359988429205e-07	NA	NA	SegRatio=0.16,AbsMeanSigma=1.16,pvalue=0.000235779729155186,pvalueTTest=0.574432423474015,Adjusted:byPvalueTTestRatio;
chr8	113358344	113358454	CSMD3	CSMD300088	0.163985805446219	2	0.163985805446219	2	9.95676285802766e-10	1.5	5.96359988429205e-07	NA	NA	SegRatio=0.16,AbsMeanSigma=1.16,pvalue=0.000235779729155186,pvalueTTest=0.574432423474015,Adjusted:byPvalueTTestRatio;
chr8	113358409	113358527	CSMD3	CSMD300089	0.324187232193628	2	0.163985805446219	2	9.95676285802766e-10	1.5	5.96359988429205e-07	NA	NA	SegRatio=0.16,AbsMeanSigma=1.16,pvalue=0.000235779729155186,pvalueTTest=0.574432423474015,Adjusted:byPvalueTTestRatio;
chr8	113363330	113363435	CSMD3	CSMD300090	NA	2	-3.35068916423205	2	9.95676285802766e-10	1.5	5.96359988429205e-07	NA	NA	SegRatio=-3.35,AbsMeanSigma=7.55,pvalue=4.74984437513198e-39,pvalueTTest=1,Adjusted:byPvalueTTestRatio;
chr8	113363420	113363486	CSMD3	CSMD300091	-3.35068916423205	2	-3.35068916423205	2	9.95676285802766e-10	1.5	5.96359988429205e-07	NA	NA	SegRatio=-3.35,AbsMeanSigma=7.55,pvalue=4.74984437513198e-39,pvalueTTest=1,Adjusted:byPvalueTTestRatio;
chr8	113363447	113363555	CSMD3	CSMD300092	NA	2	-0.145017512312922	2	9.95676285802766e-10	1.5	5.96359988429205e-07	NA	NA	SegRatio=-0.15,AbsMeanSigma=2.04,pvalue=4.44979497217316e-05,pvalueTTest=0.0222296159721087,
chr8	113364554	113364665	CSMD3	CSMD300093	-0.145017512312922	2	-0.145017512312922	2	9.95676285802766e-10	1.5	5.96359988429205e-07	NA	NA	SegRatio=-0.15,AbsMeanSigma=2.04,pvalue=4.44979497217316e-05,pvalueTTest=0.0222296159721087,
chr8	113364663	113364750	CSMD3	CSMD300094	-0.270574444888617	2	-0.145017512312922	2	9.95676285802766e-10	1.5	5.96359988429205e-07	NA	NA	SegRatio=-0.15,AbsMeanSigma=2.04,pvalue=4.44979497217316e-05,pvalueTTest=0.0222296159721087,
chr8	113364733	113364841	CSMD3	CSMD300095	NA	2	-2.55636900925891	2	9.95676285802766e-10	1.5	5.96359988429205e-07	NA	NA	SegRatio=-2.56,AbsMeanSigma=17.35,pvalue=2.13419204761548e-198,pvalueTTest=1,Adjusted:byPvalueTTestRatio;
chr8	113392503	113392610	CSMD3	CSMD300096	NA	2	-2.55636900925891	2	9.95676285802766e-10	1.5	5.96359988429205e-07	NA	NA	SegRatio=-2.56,AbsMeanSigma=17.35,pvalue=2.13419204761548e-198,pvalueTTest=1,Adjusted:byPvalueTTestRatio;
chr8	113392602	113392704	CSMD3	CSMD300097	-2.55636900925891	2	-2.55636900925891	2	9.95676285802766e-10	1.5	5.96359988429205e-07	NA	NA	SegRatio=-2.56,AbsMeanSigma=17.35,pvalue=2.13419204761548e-198,pvalueTTest=1,Adjusted:byPvalueTTestRatio;
chr8	113395718	113395812	CSMD3	CSMD300098	NA	2	0.0831434496672982	2	9.95676285802766e-10	1.5	5.96359988429205e-07	NA	NA	SegRatio=0.08,AbsMeanSigma=0.03,pvalue=0.905673260538583,pvalueTTest=0.970646014353296,
chr8	113395804	113395910	CSMD3	CSMD300099	0.222980944731754	2	0.0831434496672982	2	9.95676285802766e-10	1.5	5.96359988429205e-07	NA	NA	SegRatio=0.08,AbsMeanSigma=0.03,pvalue=0.905673260538583,pvalueTTest=0.970646014353296,
chr8	113395865	113395980	CSMD3	CSMD300100	-0.232282770309321	2	0.0831434496672982	2	9.95676285802766e-10	1.5	5.96359988429205e-07	NA	NA	SegRatio=0.08,AbsMeanSigma=0.03,pvalue=0.905673260538583,pvalueTTest=0.970646014353296,
chr8	113402850	113402960	CSMD3	CSMD300101	0.264209183771479	2	0.0831434496672982	2	9.95676285802766e-10	1.5	5.96359988429205e-07	NA	NA	SegRatio=0.08,AbsMeanSigma=0.03,pvalue=0.905673260538583,pvalueTTest=0.970646014353296,
chr8	113402940	113403038	CSMD3	CSMD300102	-0.0350552167899853	2	0.0831434496672982	2	9.95676285802766e-10	1.5	5.96359988429205e-07	NA	NA	SegRatio=0.08,AbsMeanSigma=0.03,pvalue=0.905673260538583,pvalueTTest=0.970646014353296,
chr8	113418770	113418884	CSMD3	CSMD300103	0.0407887262734521	2	0.0831434496672982	2	9.95676285802766e-10	1.5	5.96359988429205e-07	NA	NA	SegRatio=0.08,AbsMeanSigma=0.03,pvalue=0.905673260538583,pvalueTTest=0.970646014353296,
chr8	113418819	113418919	CSMD3	CSMD300104	0.100606657333407	2	0.0831434496672982	2	9.95676285802766e-10	1.5	5.96359988429205e-07	NA	NA	SegRatio=0.08,AbsMeanSigma=0.03,pvalue=0.905673260538583,pvalueTTest=0.970646014353296,
chr8	113418883	113418991	CSMD3	CSMD300105	0.438130446856701	2	0.0831434496672982	2	9.95676285802766e-10	1.5	5.96359988429205e-07	NA	NA	SegRatio=0.08,AbsMeanSigma=0.03,pvalue=0.905673260538583,pvalueTTest=0.970646014353296,
chr8	113420517	113420628	CSMD3	CSMD300106	0.109316263400459	2	0.0831434496672982	2	9.95676285802766e-10	1.5	5.96359988429205e-07	NA	NA	SegRatio=0.08,AbsMeanSigma=0.03,pvalue=0.905673260538583,pvalueTTest=0.970646014353296,
chr8	113420607	113420719	CSMD3	CSMD300107	NA	2	0.0831434496672982	2	9.95676285802766e-10	1.5	5.96359988429205e-07	NA	NA	SegRatio=0.08,AbsMeanSigma=0.03,pvalue=0.905673260538583,pvalueTTest=0.970646014353296,
chr8	113421124	113421216	CSMD3	CSMD300108	0.0831434496672982	2	0.0831434496672982	2	9.95676285802766e-10	1.5	5.96359988429205e-07	NA	NA	SegRatio=0.08,AbsMeanSigma=0.03,pvalue=0.905673260538583,pvalueTTest=0.970646014353296,
chr8	113421190	113421283	CSMD3	CSMD300109	-0.142064227024864	2	0.0831434496672982	2	9.95676285802766e-10	1.5	5.96359988429205e-07	NA	NA	SegRatio=0.08,AbsMeanSigma=0.03,pvalue=0.905673260538583,pvalueTTest=0.970646014353296,
chr8	113484794	113484910	CSMD3	CSMD300110	0.185905288534395	2	0.0831434496672982	2	9.95676285802766e-10	1.5	5.96359988429205e-07	NA	NA	SegRatio=0.08,AbsMeanSigma=0.03,pvalue=0.905673260538583,pvalueTTest=0.970646014353296,
chr8	113484910	113485022	CSMD3	CSMD300111	-0.7408164465226	2	0.0831434496672982	2	9.95676285802766e-10	1.5	5.96359988429205e-07	q-value=5.84156314865887e-15, copies=1	NA	SegRatio=0.08,AbsMeanSigma=0.03,pvalue=0.905673260538583,pvalueTTest=0.970646014353296,
chr8	113504646	113504742	CSMD3	CSMD300112	-2.11561602972832	2	0.108954626794663	2	9.95676285802766e-10	1.5	5.96359988429205e-07	q-value=4.62610957113014e-56, copies=0	NA	SegRatio=0.11,AbsMeanSigma=2.28,pvalue=8.75556496371041e-12,pvalueTTest=0.364698182077943,
chr8	113504743	113504859	CSMD3	CSMD300113	-0.0630818245448617	2	0.108954626794663	2	9.95676285802766e-10	1.5	5.96359988429205e-07	NA	NA	SegRatio=0.11,AbsMeanSigma=2.28,pvalue=8.75556496371041e-12,pvalueTTest=0.364698182077943,
chr8	113504856	113504969	CSMD3	CSMD300114	0.108954626794663	2	0.108954626794663	2	9.95676285802766e-10	1.5	5.96359988429205e-07	NA	NA	SegRatio=0.11,AbsMeanSigma=2.28,pvalue=8.75556496371041e-12,pvalueTTest=0.364698182077943,
chr8	113515966	113516077	CSMD3	CSMD300115	NA	2	0.108954626794663	2	9.95676285802766e-10	1.5	5.96359988429205e-07	NA	NA	SegRatio=0.11,AbsMeanSigma=2.28,pvalue=8.75556496371041e-12,pvalueTTest=0.364698182077943,
chr8	113516061	113516176	CSMD3	CSMD300116.CSMD300117	NA	2	0.108954626794663	2	9.95676285802766e-10	1.5	5.96359988429205e-07	NA	NA	SegRatio=0.11,AbsMeanSigma=2.28,pvalue=8.75556496371041e-12,pvalueTTest=0.364698182077943,
chr8	113516193	113516320	CSMD3	CSMD300118	-0.857451377680569	2	0.108954626794663	2	9.95676285802766e-10	1.5	5.96359988429205e-07	NA	NA	SegRatio=0.11,AbsMeanSigma=2.28,pvalue=8.75556496371041e-12,pvalueTTest=0.364698182077943,
chr8	113518880	113518997	CSMD3	CSMD300119	0.141500537375292	2	0.108954626794663	2	9.95676285802766e-10	1.5	5.96359988429205e-07	NA	NA	SegRatio=0.11,AbsMeanSigma=2.28,pvalue=8.75556496371041e-12,pvalueTTest=0.364698182077943,
chr8	113518939	113519050	CSMD3	CSMD300120	0.132910716272485	2	0.108954626794663	2	9.95676285802766e-10	1.5	5.96359988429205e-07	NA	NA	SegRatio=0.11,AbsMeanSigma=2.28,pvalue=8.75556496371041e-12,pvalueTTest=0.364698182077943,
chr8	113519036	113519151	CSMD3	CSMD300121	-0.739243850484767	2	-2.92597322909584	2	9.95676285802766e-10	1.5	5.96359988429205e-07	NA	NA	SegRatio=-2.93,AbsMeanSigma=8.52,pvalue=2.72364535788161e-49,pvalueTTest=0.392782262292391,Adjusted:byPvalueTTestRatio;
chr8	113529164	113529296	CSMD3	CSMD300122	-3.2142450844611	2	-2.92597322909584	2	9.95676285802766e-10	1.5	5.96359988429205e-07	NA	NA	SegRatio=-2.93,AbsMeanSigma=8.52,pvalue=2.72364535788161e-49,pvalueTTest=0.392782262292391,Adjusted:byPvalueTTestRatio;
chr8	113529296	113529402	CSMD3	CSMD300123	-0.0487225282404517	2	0.0467078986147106	2	9.95676285802766e-10	1.5	5.96359988429205e-07	NA	NA	SegRatio=0.05,AbsMeanSigma=0.23,pvalue=0.69079218559978,pvalueTTest=0.322122013313888,
chr8	113529341	113529440	CSMD3	CSMD300124	0.0467078986147106	2	0.0467078986147106	2	9.95676285802766e-10	1.5	5.96359988429205e-07	NA	NA	SegRatio=0.05,AbsMeanSigma=0.23,pvalue=0.69079218559978,pvalueTTest=0.322122013313888,
chr8	113529392	113529505	CSMD3	CSMD300125	0.0630125473137876	2	0.0467078986147106	2	9.95676285802766e-10	1.5	5.96359988429205e-07	NA	NA	SegRatio=0.05,AbsMeanSigma=0.23,pvalue=0.69079218559978,pvalueTTest=0.322122013313888,
chr8	113562876	113562988	CSMD3	CSMD300126	-3.20609181806896	2	0.0261427320907723	2	9.95676285802766e-10	1.5	5.96359988429205e-07	q-value=1.60968742071594e-127, copies=0	NA	SegRatio=0.03,AbsMeanSigma=2.35,pvalue=9.96308755492151e-20,pvalueTTest=0.226391066910524,
chr8	113562988	113563103	CSMD3	CSMD300127	0.0165761749830232	2	0.0261427320907723	2	9.95676285802766e-10	1.5	5.96359988429205e-07	NA	NA	SegRatio=0.03,AbsMeanSigma=2.35,pvalue=9.96308755492151e-20,pvalueTTest=0.226391066910524,
chr8	113563062	113563169	CSMD3	CSMD300128	-0.168845275098205	2	0.0261427320907723	2	9.95676285802766e-10	1.5	5.96359988429205e-07	NA	NA	SegRatio=0.03,AbsMeanSigma=2.35,pvalue=9.96308755492151e-20,pvalueTTest=0.226391066910524,
chr8	113564789	113564904	CSMD3	CSMD300129	0.0941381221035557	2	0.0261427320907723	2	9.95676285802766e-10	1.5	5.96359988429205e-07	NA	NA	SegRatio=0.03,AbsMeanSigma=2.35,pvalue=9.96308755492151e-20,pvalueTTest=0.226391066910524,
chr8	113564876	113564987	CSMD3	CSMD300130	-0.295433355749172	2	0.0261427320907723	2	9.95676285802766e-10	1.5	5.96359988429205e-07	NA	NA	SegRatio=0.03,AbsMeanSigma=2.35,pvalue=9.96308755492151e-20,pvalueTTest=0.226391066910524,
chr8	113568957	113569070	CSMD3	CSMD300131	0.026358602294797	2	0.0261427320907723	2	9.95676285802766e-10	1.5	5.96359988429205e-07	NA	NA	SegRatio=0.03,AbsMeanSigma=2.35,pvalue=9.96308755492151e-20,pvalueTTest=0.226391066910524,
chr8	113569014	113569120	CSMD3	CSMD300132	0.156488901183117	2	0.0261427320907723	2	9.95676285802766e-10	1.5	5.96359988429205e-07	NA	NA	SegRatio=0.03,AbsMeanSigma=2.35,pvalue=9.96308755492151e-20,pvalueTTest=0.226391066910524,
chr8	113569087	113569201	CSMD3	CSMD300133	0.0261427320907723	2	0.0261427320907723	2	9.95676285802766e-10	1.5	5.96359988429205e-07	NA	NA	SegRatio=0.03,AbsMeanSigma=2.35,pvalue=9.96308755492151e-20,pvalueTTest=0.226391066910524,
chr8	113569185	113569296	CSMD3	CSMD300134	NA	2	0.0261427320907723	2	9.95676285802766e-10	1.5	5.96359988429205e-07	NA	NA	SegRatio=0.03,AbsMeanSigma=2.35,pvalue=9.96308755492151e-20,pvalueTTest=0.226391066910524,
chr8	113585668	113585779	CSMD3	CSMD300135	-0.00513393420783547	2	0.0261427320907723	2	9.95676285802766e-10	1.5	5.96359988429205e-07	NA	NA	SegRatio=0.03,AbsMeanSigma=2.35,pvalue=9.96308755492151e-20,pvalueTTest=0.226391066910524,
chr8	113585759	113585872	CSMD3	CSMD300136	0.136581866635808	2	0.0261427320907723	2	9.95676285802766e-10	1.5	5.96359988429205e-07	NA	NA	SegRatio=0.03,AbsMeanSigma=2.35,pvalue=9.96308755492151e-20,pvalueTTest=0.226391066910524,
chr8	113585804	113585917	CSMD3	CSMD300137	0.109751977076436	2	0.0261427320907723	2	9.95676285802766e-10	1.5	5.96359988429205e-07	NA	NA	SegRatio=0.03,AbsMeanSigma=2.35,pvalue=9.96308755492151e-20,pvalueTTest=0.226391066910524,
chr8	113599288	113599394	CSMD3	CSMD300138	0.0319179878859252	2	0.0261427320907723	2	9.95676285802766e-10	1.5	5.96359988429205e-07	NA	NA	SegRatio=0.03,AbsMeanSigma=2.35,pvalue=9.96308755492151e-20,pvalueTTest=0.226391066910524,
chr8	113599344	113599458	CSMD3	CSMD300139	0.0660713179212152	2	0.0261427320907723	2	9.95676285802766e-10	1.5	5.96359988429205e-07	NA	NA	SegRatio=0.03,AbsMeanSigma=2.35,pvalue=9.96308755492151e-20,pvalueTTest=0.226391066910524,
chr8	113599424	113599534	CSMD3	CSMD300140	-1.17033887716083	2	0.0925423060901757	2	9.95676285802766e-10	1.5	5.96359988429205e-07	q-value=5.45478997265882e-22, copies=0.5	NA	SegRatio=0.09,AbsMeanSigma=0.97,pvalue=6.88698611543758e-05,pvalueTTest=0.348523088833926,
chr8	113649021	113649133	CSMD3	CSMD300141	0.130894165955662	2	0.0925423060901757	2	9.95676285802766e-10	1.5	5.96359988429205e-07	NA	NA	SegRatio=0.09,AbsMeanSigma=0.97,pvalue=6.88698611543758e-05,pvalueTTest=0.348523088833926,
chr8	113649121	113649212	CSMD3	CSMD300142	0.007224082488595	2	0.0925423060901757	2	9.95676285802766e-10	1.5	5.96359988429205e-07	NA	NA	SegRatio=0.09,AbsMeanSigma=0.97,pvalue=6.88698611543758e-05,pvalueTTest=0.348523088833926,
chr8	113649155	113649268	CSMD3	CSMD300143	0.0190844966743053	2	0.0925423060901757	2	9.95676285802766e-10	1.5	5.96359988429205e-07	NA	NA	SegRatio=0.09,AbsMeanSigma=0.97,pvalue=6.88698611543758e-05,pvalueTTest=0.348523088833926,
chr8	113650858	113650969	CSMD3	CSMD300144	-2.52130954516644	2	0.0925423060901757	2	9.95676285802766e-10	1.5	5.96359988429205e-07	q-value=0.000972653109613473, copies=0	NA	SegRatio=0.09,AbsMeanSigma=0.97,pvalue=6.88698611543758e-05,pvalueTTest=0.348523088833926,
chr8	113650948	113651059	CSMD3	CSMD300145	0.0837468903458331	2	0.0925423060901757	2	9.95676285802766e-10	1.5	5.96359988429205e-07	NA	NA	SegRatio=0.09,AbsMeanSigma=0.97,pvalue=6.88698611543758e-05,pvalueTTest=0.348523088833926,
chr8	113651016	113651125	CSMD3	CSMD300146	0.178217987859599	2	0.0925423060901757	2	9.95676285802766e-10	1.5	5.96359988429205e-07	NA	NA	SegRatio=0.09,AbsMeanSigma=0.97,pvalue=6.88698611543758e-05,pvalueTTest=0.348523088833926,
chr8	113651089	113651201	CSMD3	CSMD300147	0.172185288320079	2	0.0925423060901757	2	9.95676285802766e-10	1.5	5.96359988429205e-07	NA	NA	SegRatio=0.09,AbsMeanSigma=0.97,pvalue=6.88698611543758e-05,pvalueTTest=0.348523088833926,
chr8	113657311	113657423	CSMD3	CSMD300148	0.159014881635491	2	0.0925423060901757	2	9.95676285802766e-10	1.5	5.96359988429205e-07	NA	NA	SegRatio=0.09,AbsMeanSigma=0.97,pvalue=6.88698611543758e-05,pvalueTTest=0.348523088833926,
chr8	113657424	113657538	CSMD3	CSMD300149	0.0925423060901757	2	0.0925423060901757	2	9.95676285802766e-10	1.5	5.96359988429205e-07	NA	NA	SegRatio=0.09,AbsMeanSigma=0.97,pvalue=6.88698611543758e-05,pvalueTTest=0.348523088833926,
chr8	113662274	113662406	CSMD3	CSMD300150	NA	2	0.0925423060901757	2	9.95676285802766e-10	1.5	5.96359988429205e-07	NA	NA	SegRatio=0.09,AbsMeanSigma=0.97,pvalue=6.88698611543758e-05,pvalueTTest=0.348523088833926,
chr8	113662401	113662489	CSMD3	CSMD300151	0.0653388978148505	2	0.0925423060901757	2	9.95676285802766e-10	1.5	5.96359988429205e-07	NA	NA	SegRatio=0.09,AbsMeanSigma=0.97,pvalue=6.88698611543758e-05,pvalueTTest=0.348523088833926,
chr8	113662462	113662569	CSMD3	CSMD300152	0.15955020804412	2	0.0925423060901757	2	9.95676285802766e-10	1.5	5.96359988429205e-07	NA	NA	SegRatio=0.09,AbsMeanSigma=0.97,pvalue=6.88698611543758e-05,pvalueTTest=0.348523088833926,
chr8	113662541	113662651	CSMD3	CSMD300153	-0.0142681314552744	2	0.0925423060901757	2	9.95676285802766e-10	1.5	5.96359988429205e-07	NA	NA	SegRatio=0.09,AbsMeanSigma=0.97,pvalue=6.88698611543758e-05,pvalueTTest=0.348523088833926,
chr8	113668360	113668476	CSMD3	CSMD300154	NA	2	0.0925423060901757	2	9.95676285802766e-10	1.5	5.96359988429205e-07	NA	NA	SegRatio=0.09,AbsMeanSigma=0.97,pvalue=6.88698611543758e-05,pvalueTTest=0.348523088833926,
chr8	113668418	113668531	CSMD3	CSMD300155	0.155255661226771	2	0.0925423060901757	2	9.95676285802766e-10	1.5	5.96359988429205e-07	NA	NA	SegRatio=0.09,AbsMeanSigma=0.97,pvalue=6.88698611543758e-05,pvalueTTest=0.348523088833926,
chr8	113668517	113668626	CSMD3	CSMD300156	-2.25968625884567	2	-0.34804940927429	2	9.95676285802766e-10	1.5	5.96359988429205e-07	q-value=1.11306786590037e-15, copies=0	NA	SegRatio=-0.35,AbsMeanSigma=4.25,pvalue=1.76998866026272e-13,pvalueTTest=0.284103243935199,Adjusted:byPvalueTTestRatio;
chr8	113678460	113678573	CSMD3	CSMD300157	-0.34804940927429	2	-0.34804940927429	2	9.95676285802766e-10	1.5	5.96359988429205e-07	NA	NA	SegRatio=-0.35,AbsMeanSigma=4.25,pvalue=1.76998866026272e-13,pvalueTTest=0.284103243935199,Adjusted:byPvalueTTestRatio;
chr8	113678566	113678676	CSMD3	CSMD300158	-0.000221617851431378	2	-0.34804940927429	2	9.95676285802766e-10	1.5	5.96359988429205e-07	NA	NA	SegRatio=-0.35,AbsMeanSigma=4.25,pvalue=1.76998866026272e-13,pvalueTTest=0.284103243935199,Adjusted:byPvalueTTestRatio;
chr8	113694650	113694755	CSMD3	CSMD300159	-3.12018095792514	2	0.0711834874518691	2	9.95676285802766e-10	1.5	5.96359988429205e-07	q-value=3.03463006137462e-121, copies=0	NA	SegRatio=0.07,AbsMeanSigma=1.14,pvalue=1.86369316323635e-10,pvalueTTest=0.221681740054495,
chr8	113694713	113694830	CSMD3	CSMD300160	0.0949158276976971	2	0.0711834874518691	2	9.95676285802766e-10	1.5	5.96359988429205e-07	NA	NA	SegRatio=0.07,AbsMeanSigma=1.14,pvalue=1.86369316323635e-10,pvalueTTest=0.221681740054495,
chr8	113694764	113694858	CSMD3	CSMD300161	0.210490203169633	2	0.0711834874518691	2	9.95676285802766e-10	1.5	5.96359988429205e-07	NA	NA	SegRatio=0.07,AbsMeanSigma=1.14,pvalue=1.86369316323635e-10,pvalueTTest=0.221681740054495,
chr8	113694854	113694966	CSMD3	CSMD300162	-2.19665345724592	2	0.0711834874518691	2	9.95676285802766e-10	1.5	5.96359988429205e-07	q-value=5.40729832863969e-05, copies=0	NA	SegRatio=0.07,AbsMeanSigma=1.14,pvalue=1.86369316323635e-10,pvalueTTest=0.221681740054495,
chr8	113697582	113697687	CSMD3	CSMD300163	-0.288470017006132	2	0.0711834874518691	2	9.95676285802766e-10	1.5	5.96359988429205e-07	NA	NA	SegRatio=0.07,AbsMeanSigma=1.14,pvalue=1.86369316323635e-10,pvalueTTest=0.221681740054495,
chr8	113697686	113697800	CSMD3	CSMD300164	-0.0644324909052745	2	0.0711834874518691	2	9.95676285802766e-10	1.5	5.96359988429205e-07	NA	NA	SegRatio=0.07,AbsMeanSigma=1.14,pvalue=1.86369316323635e-10,pvalueTTest=0.221681740054495,
chr8	113697790	113697900	CSMD3	CSMD300165	0.0711834874518691	2	0.0711834874518691	2	9.95676285802766e-10	1.5	5.96359988429205e-07	NA	NA	SegRatio=0.07,AbsMeanSigma=1.14,pvalue=1.86369316323635e-10,pvalueTTest=0.221681740054495,
chr8	113697849	113697960	CSMD3	CSMD300166	0.114326304460136	2	0.0711834874518691	2	9.95676285802766e-10	1.5	5.96359988429205e-07	NA	NA	SegRatio=0.07,AbsMeanSigma=1.14,pvalue=1.86369316323635e-10,pvalueTTest=0.221681740054495,
chr8	113697957	113698091	CSMD3	CSMD300167	NA	2	0.0711834874518691	2	9.95676285802766e-10	1.5	5.96359988429205e-07	NA	NA	SegRatio=0.07,AbsMeanSigma=1.14,pvalue=1.86369316323635e-10,pvalueTTest=0.221681740054495,
chr8	113702074	113702185	CSMD3	CSMD300168	0.106059544296174	2	0.0711834874518691	2	9.95676285802766e-10	1.5	5.96359988429205e-07	NA	NA	SegRatio=0.07,AbsMeanSigma=1.14,pvalue=1.86369316323635e-10,pvalueTTest=0.221681740054495,
chr8	113702145	113702254	CSMD3	CSMD300169	0.277581300328835	2	0.0711834874518691	2	9.95676285802766e-10	1.5	5.96359988429205e-07	NA	NA	SegRatio=0.07,AbsMeanSigma=1.14,pvalue=1.86369316323635e-10,pvalueTTest=0.221681740054495,
chr8	113702251	113702361	CSMD3	CSMD300170	-0.503792171270722	2	0.0711834874518691	2	9.95676285802766e-10	1.5	5.96359988429205e-07	NA	NA	SegRatio=0.07,AbsMeanSigma=1.14,pvalue=1.86369316323635e-10,pvalueTTest=0.221681740054495,
chr8	113812369	113812480	CSMD3	CSMD300171	0.369067215183504	2	0.0711834874518691	2	9.95676285802766e-10	1.5	5.96359988429205e-07	NA	NA	SegRatio=0.07,AbsMeanSigma=1.14,pvalue=1.86369316323635e-10,pvalueTTest=0.221681740054495,
chr8	113812463	113812575	CSMD3	CSMD300172	0.102225337786402	2	0.0711834874518691	2	9.95676285802766e-10	1.5	5.96359988429205e-07	NA	NA	SegRatio=0.07,AbsMeanSigma=1.14,pvalue=1.86369316323635e-10,pvalueTTest=0.221681740054495,
chr8	113841893	113842009	CSMD3	CSMD300173	0.128261501326211	2	0.0711834874518691	2	9.95676285802766e-10	1.5	5.96359988429205e-07	NA	NA	SegRatio=0.07,AbsMeanSigma=1.14,pvalue=1.86369316323635e-10,pvalueTTest=0.221681740054495,
chr8	113841928	113842040	CSMD3	CSMD300174	-0.182117695963188	2	0.0711834874518691	2	9.95676285802766e-10	1.5	5.96359988429205e-07	NA	NA	SegRatio=0.07,AbsMeanSigma=1.14,pvalue=1.86369316323635e-10,pvalueTTest=0.221681740054495,
chr8	113871326	113871434	CSMD3	CSMD300175	-0.0315423392707865	2	0.0711834874518691	2	9.95676285802766e-10	1.5	5.96359988429205e-07	NA	NA	SegRatio=0.07,AbsMeanSigma=1.14,pvalue=1.86369316323635e-10,pvalueTTest=0.221681740054495,
chr8	113871374	113871482	CSMD3	CSMD300176	0.0289619539585001	2	0.0711834874518691	2	9.95676285802766e-10	1.5	5.96359988429205e-07	NA	NA	SegRatio=0.07,AbsMeanSigma=1.14,pvalue=1.86369316323635e-10,pvalueTTest=0.221681740054495,
chr8	113871473	113871586	CSMD3	CSMD300177	-0.400451921620088	2	0.0711834874518691	2	9.95676285802766e-10	1.5	5.96359988429205e-07	NA	NA	SegRatio=0.07,AbsMeanSigma=1.14,pvalue=1.86369316323635e-10,pvalueTTest=0.221681740054495,
chr8	113933789	113933900	CSMD3	CSMD300178	0.0919123638303249	2	0.0711834874518691	2	9.95676285802766e-10	1.5	5.96359988429205e-07	NA	NA	SegRatio=0.07,AbsMeanSigma=1.14,pvalue=1.86369316323635e-10,pvalueTTest=0.221681740054495,
chr8	113933891	113933973	CSMD3	CSMD300179	0.0823833495785714	2	0.0711834874518691	2	9.95676285802766e-10	1.5	5.96359988429205e-07	NA	NA	SegRatio=0.07,AbsMeanSigma=1.14,pvalue=1.86369316323635e-10,pvalueTTest=0.221681740054495,
chr8	113933927	113934044	CSMD3	CSMD300180	-0.0643015365471575	2	0.0711834874518691	2	9.95676285802766e-10	1.5	5.96359988429205e-07	NA	NA	SegRatio=0.07,AbsMeanSigma=1.14,pvalue=1.86369316323635e-10,pvalueTTest=0.221681740054495,
chr8	113959928	113960047	CSMD3	CSMD300181	NA	2	0.0711834874518691	2	9.95676285802766e-10	1.5	5.96359988429205e-07	NA	NA	SegRatio=0.07,AbsMeanSigma=1.14,pvalue=1.86369316323635e-10,pvalueTTest=0.221681740054495,
chr8	113960073	113960207	CSMD3	CSMD300182	-1.03775144375793	2	0.0711834874518691	2	9.95676285802766e-10	1.5	5.96359988429205e-07	NA	NA	SegRatio=0.07,AbsMeanSigma=1.14,pvalue=1.86369316323635e-10,pvalueTTest=0.221681740054495,
chr8	113966823	113966933	CSMD3	CSMD300183	-0.214870386149221	2	0.0711834874518691	2	9.95676285802766e-10	1.5	5.96359988429205e-07	NA	NA	SegRatio=0.07,AbsMeanSigma=1.14,pvalue=1.86369316323635e-10,pvalueTTest=0.221681740054495,
chr8	113966931	113967063	CSMD3	CSMD300184	-2.58324973146146	2	0.0711834874518691	2	9.95676285802766e-10	1.5	5.96359988429205e-07	q-value=3.45652199009101e-19, copies=0	NA	SegRatio=0.07,AbsMeanSigma=1.14,pvalue=1.86369316323635e-10,pvalueTTest=0.221681740054495,
chr8	113987992	113988109	CSMD3	CSMD300185	-0.0134225584460466	2	0.0711834874518691	2	9.95676285802766e-10	1.5	5.96359988429205e-07	NA	NA	SegRatio=0.07,AbsMeanSigma=1.14,pvalue=1.86369316323635e-10,pvalueTTest=0.221681740054495,
chr8	113988087	113988190	CSMD3	CSMD300186	0.157757350125005	2	0.0711834874518691	2	9.95676285802766e-10	1.5	5.96359988429205e-07	NA	NA	SegRatio=0.07,AbsMeanSigma=1.14,pvalue=1.86369316323635e-10,pvalueTTest=0.221681740054495,
chr8	113988122	113988234	CSMD3	CSMD300187	0.261623953364794	2	0.0711834874518691	2	9.95676285802766e-10	1.5	5.96359988429205e-07	NA	NA	SegRatio=0.07,AbsMeanSigma=1.14,pvalue=1.86369316323635e-10,pvalueTTest=0.221681740054495,
chr8	113988220	113988332	CSMD3	CSMD300188	0.207920885760932	2	0.0711834874518691	2	9.95676285802766e-10	1.5	5.96359988429205e-07	NA	NA	SegRatio=0.07,AbsMeanSigma=1.14,pvalue=1.86369316323635e-10,pvalueTTest=0.221681740054495,
chr8	113988279	113988381	CSMD3	CSMD300189	-0.0246073281242283	2	0.0711834874518691	2	9.95676285802766e-10	1.5	5.96359988429205e-07	NA	NA	SegRatio=0.07,AbsMeanSigma=1.14,pvalue=1.86369316323635e-10,pvalueTTest=0.221681740054495,
chr8	113988382	113988477	CSMD3	CSMD300190	0.867512255000459	2	0.0963499889054809	2	9.95676285802766e-10	1.5	5.96359988429205e-07	NA	NA	SegRatio=0.1,AbsMeanSigma=5.92,pvalue=1.08808303110998e-24,pvalueTTest=0.48992448805666,
chr8	114031216	114031329	CSMD3	CSMD300191	-3.7510910025176	2	0.0963499889054809	2	9.95676285802766e-10	1.5	5.96359988429205e-07	q-value=2.06639036105257e-87, copies=0	NA	SegRatio=0.1,AbsMeanSigma=5.92,pvalue=1.08808303110998e-24,pvalueTTest=0.48992448805666,
chr8	114031313	114031407	CSMD3	CSMD300192	0.0963499889054809	2	-1.10275440688456	2	9.95676285802766e-10	1.5	5.96359988429205e-07	NA	NA	SegRatio=-1.1,AbsMeanSigma=5.13,pvalue=1.97223884182548e-30,pvalueTTest=0.155077192030018,Adjusted:byPvalueTTestRatio;
chr8	114031388	114031499	CSMD3	CSMD300193	-1.10275440688456	2	-1.10275440688456	2	9.95676285802766e-10	1.5	5.96359988429205e-07	NA	NA	SegRatio=-1.1,AbsMeanSigma=5.13,pvalue=1.97223884182548e-30,pvalueTTest=0.155077192030018,Adjusted:byPvalueTTestRatio;
chr8	114110961	114111078	CSMD3	CSMD300194	-0.821392637479259	2	-1.10275440688456	2	9.95676285802766e-10	1.5	5.96359988429205e-07	NA	NA	SegRatio=-1.1,AbsMeanSigma=5.13,pvalue=1.97223884182548e-30,pvalueTTest=0.155077192030018,Adjusted:byPvalueTTestRatio;
chr8	114111074	114111177	CSMD3	CSMD300195	-0.0200856248713602	2	-1.10275440688456	2	9.95676285802766e-10	1.5	5.96359988429205e-07	NA	NA	SegRatio=-1.1,AbsMeanSigma=5.13,pvalue=1.97223884182548e-30,pvalueTTest=0.155077192030018,Adjusted:byPvalueTTestRatio;
chr8	114111175	114111292	CSMD3	CSMD300196	-1.77045823676442	2	-0.110157575939027	2	9.95676285802766e-10	1.5	5.96359988429205e-07	q-value=0.00403872048791316, copies=0.5	NA	SegRatio=-0.11,AbsMeanSigma=1.35,pvalue=0.000942437424471242,pvalueTTest=0.211675291262767,
chr8	114185880	114185982	CSMD3	CSMD300197	-0.512436846893393	2	-0.110157575939027	2	9.95676285802766e-10	1.5	5.96359988429205e-07	NA	NA	SegRatio=-0.11,AbsMeanSigma=1.35,pvalue=0.000942437424471242,pvalueTTest=0.211675291262767,
chr8	114185977	114186094	CSMD3	CSMD300198	0.0112224306878335	2	-0.110157575939027	2	9.95676285802766e-10	1.5	5.96359988429205e-07	NA	NA	SegRatio=-0.11,AbsMeanSigma=1.35,pvalue=0.000942437424471242,pvalueTTest=0.211675291262767,
chr8	114186069	114186180	CSMD3	CSMD300199	0.133420062367303	2	-0.110157575939027	2	9.95676285802766e-10	1.5	5.96359988429205e-07	NA	NA	SegRatio=-0.11,AbsMeanSigma=1.35,pvalue=0.000942437424471242,pvalueTTest=0.211675291262767,
chr8	114290797	114290912	CSMD3	CSMD300200	-0.110157575939027	2	-0.110157575939027	2	9.95676285802766e-10	1.5	5.96359988429205e-07	NA	NA	SegRatio=-0.11,AbsMeanSigma=1.35,pvalue=0.000942437424471242,pvalueTTest=0.211675291262767,
chr8	114290904	114291036	CSMD3	CSMD300201	NA	2	-2.04974035075149	2	9.95676285802766e-10	1.5	5.96359988429205e-07	NA	NA	SegRatio=-2.05,AbsMeanSigma=12.54,pvalue=8.97576814584439e-139,pvalueTTest=0.207264252461086,Adjusted:byPvalueTTestRatio;
chr8	114326738	114326846	CSMD3	CSMD300202	-2.04974035075149	2	-2.04974035075149	2	9.95676285802766e-10	1.5	5.96359988429205e-07	NA	NA	SegRatio=-2.05,AbsMeanSigma=12.54,pvalue=8.97576814584439e-139,pvalueTTest=0.207264252461086,Adjusted:byPvalueTTestRatio;
chr8	114326847	114326958	CSMD3	CSMD300203	-2.69789957355513	2	-2.04974035075149	2	9.95676285802766e-10	1.5	5.96359988429205e-07	q-value=7.53436719045809e-08, copies=0	NA	SegRatio=-2.05,AbsMeanSigma=12.54,pvalue=8.97576814584439e-139,pvalueTTest=0.207264252461086,Adjusted:byPvalueTTestRatio;
chr8	114326912	114327019	CSMD3	CSMD300204	-0.088432762229267	2	0.0382231258189205	2	9.95676285802766e-10	1.5	5.96359988429205e-07	NA	NA	SegRatio=0.04,AbsMeanSigma=4.02,pvalue=1.91218740455468e-33,pvalueTTest=0.359148258708688,
chr8	114327004	114327110	CSMD3	CSMD300205	NA	2	0.0382231258189205	2	9.95676285802766e-10	1.5	5.96359988429205e-07	NA	NA	SegRatio=0.04,AbsMeanSigma=4.02,pvalue=1.91218740455468e-33,pvalueTTest=0.359148258708688,
chr8	114388933	114389043	CSMD3	CSMD300206	0.0382231258189205	2	0.0382231258189205	2	9.95676285802766e-10	1.5	5.96359988429205e-07	NA	NA	SegRatio=0.04,AbsMeanSigma=4.02,pvalue=1.91218740455468e-33,pvalueTTest=0.359148258708688,
chr8	114448862	114448979	CSMD3	CSMD300207	0.107230201058399	2	0.0382231258189205	2	9.95676285802766e-10	1.5	5.96359988429205e-07	NA	NA	SegRatio=0.04,AbsMeanSigma=4.02,pvalue=1.91218740455468e-33,pvalueTTest=0.359148258708688,
chr8	114448962	114449078	CSMD3	CSMD300208	0.179437928820044	2	0.0382231258189205	2	9.95676285802766e-10	1.5	5.96359988429205e-07	NA	NA	SegRatio=0.04,AbsMeanSigma=4.02,pvalue=1.91218740455468e-33,pvalueTTest=0.359148258708688,
chr8	114449053	114449173	CSMD3	CSMD300209	0.0767401321677919	2	0.0382231258189205	2	9.95676285802766e-10	1.5	5.96359988429205e-07	NA	NA	SegRatio=0.04,AbsMeanSigma=4.02,pvalue=1.91218740455468e-33,pvalueTTest=0.359148258708688,
chr8	117859670	117859787	RAD21	RAD2100001	-0.152010316645836	2	0.0382231258189205	2	0.0394551665867405	2	0.0394551665867405	NA	NA	SegRatio=0.04,AbsMeanSigma=4.02,pvalue=1.91218740455468e-33,pvalueTTest=0.359148258708688,
chr8	117859783	117859901	RAD21	RAD2100002	-0.103042539894596	2	0.0382231258189205	2	0.0394551665867405	2	0.0394551665867405	NA	NA	SegRatio=0.04,AbsMeanSigma=4.02,pvalue=1.91218740455468e-33,pvalueTTest=0.359148258708688,
chr8	117859896	117859985	RAD21	RAD2100003	-4.8689990085188	2	0.00104373540761248	2	0.0394551665867405	2	0.0394551665867405	q-value=4.7549268816621e-230, copies=0	NA	SegRatio=0,AbsMeanSigma=2.34,pvalue=4.82561185247942e-41,pvalueTTest=0.0656918295651474,
chr8	117861112	117861216	RAD21	RAD2100004	-0.156308065317784	2	0.00104373540761248	2	0.0394551665867405	2	0.0394551665867405	NA	NA	SegRatio=0,AbsMeanSigma=2.34,pvalue=4.82561185247942e-41,pvalueTTest=0.0656918295651474,
chr8	117861215	117861327	RAD21	RAD2100005	0.132811006808636	2	0.00104373540761248	2	0.0394551665867405	2	0.0394551665867405	NA	NA	SegRatio=0,AbsMeanSigma=2.34,pvalue=4.82561185247942e-41,pvalueTTest=0.0656918295651474,
chr8	117862818	117862933	RAD21	RAD2100006	NA	2	0.00104373540761248	2	0.0394551665867405	2	0.0394551665867405	NA	NA	SegRatio=0,AbsMeanSigma=2.34,pvalue=4.82561185247942e-41,pvalueTTest=0.0656918295651474,
chr8	117862930	117863004	RAD21	RAD2100007	-0.380437369671734	2	0.00104373540761248	2	0.0394551665867405	2	0.0394551665867405	NA	NA	SegRatio=0,AbsMeanSigma=2.34,pvalue=4.82561185247942e-41,pvalueTTest=0.0656918295651474,
chr8	117862985	117863078	RAD21	RAD2100008	-0.874262145373932	2	0.00104373540761248	2	0.0394551665867405	2	0.0394551665867405	NA	NA	SegRatio=0,AbsMeanSigma=2.34,pvalue=4.82561185247942e-41,pvalueTTest=0.0656918295651474,
chr8	117864153	117864267	RAD21	RAD2100009	0.0957450545956526	2	0.00104373540761248	2	0.0394551665867405	2	0.0394551665867405	NA	NA	SegRatio=0,AbsMeanSigma=2.34,pvalue=4.82561185247942e-41,pvalueTTest=0.0656918295651474,
chr8	117864263	117864359	RAD21	RAD2100010	0.0151381517619153	2	0.00104373540761248	2	0.0394551665867405	2	0.0394551665867405	NA	NA	SegRatio=0,AbsMeanSigma=2.34,pvalue=4.82561185247942e-41,pvalueTTest=0.0656918295651474,
chr8	117864765	117864868	RAD21	RAD2100011	0.00104373540761248	2	0.00104373540761248	2	0.0394551665867405	2	0.0394551665867405	NA	NA	SegRatio=0,AbsMeanSigma=2.34,pvalue=4.82561185247942e-41,pvalueTTest=0.0656918295651474,
chr8	117864836	117864928	RAD21	RAD2100012	-0.110016637081598	2	0.00104373540761248	2	0.0394551665867405	2	0.0394551665867405	NA	NA	SegRatio=0,AbsMeanSigma=2.34,pvalue=4.82561185247942e-41,pvalueTTest=0.0656918295651474,
chr8	117864886	117865001	RAD21	RAD2100013	-1.3421310770368	2	0.00104373540761248	2	0.0394551665867405	2	0.0394551665867405	q-value=1.40293437301123e-17, copies=0.5	NA	SegRatio=0,AbsMeanSigma=2.34,pvalue=4.82561185247942e-41,pvalueTTest=0.0656918295651474,
chr8	117866395	117866509	RAD21	RAD2100014	-1.35881932400456	2	0.00104373540761248	2	0.0394551665867405	2	0.0394551665867405	NA	NA	SegRatio=0,AbsMeanSigma=2.34,pvalue=4.82561185247942e-41,pvalueTTest=0.0656918295651474,
chr8	117866509	117866622	RAD21	RAD2100015	-0.0893321710686364	2	0.00104373540761248	2	0.0394551665867405	2	0.0394551665867405	NA	NA	SegRatio=0,AbsMeanSigma=2.34,pvalue=4.82561185247942e-41,pvalueTTest=0.0656918295651474,
chr8	117866562	117866664	RAD21	RAD2100016	-0.0846166394548098	2	0.00104373540761248	2	0.0394551665867405	2	0.0394551665867405	NA	NA	SegRatio=0,AbsMeanSigma=2.34,pvalue=4.82561185247942e-41,pvalueTTest=0.0656918295651474,
chr8	117866657	117866766	RAD21	RAD2100017	0.0116562084804177	2	0.00104373540761248	2	0.0394551665867405	2	0.0394551665867405	NA	NA	SegRatio=0,AbsMeanSigma=2.34,pvalue=4.82561185247942e-41,pvalueTTest=0.0656918295651474,
chr8	117868370	117868486	RAD21	RAD2100018	-0.0596049534650701	2	0.00104373540761248	2	0.0394551665867405	2	0.0394551665867405	NA	NA	SegRatio=0,AbsMeanSigma=2.34,pvalue=4.82561185247942e-41,pvalueTTest=0.0656918295651474,
chr8	117868471	117868586	RAD21	RAD2100019	0.236770438576994	2	0.00104373540761248	2	0.0394551665867405	2	0.0394551665867405	NA	NA	SegRatio=0,AbsMeanSigma=2.34,pvalue=4.82561185247942e-41,pvalueTTest=0.0656918295651474,
chr8	117868852	117868967	RAD21	RAD2100020	0.0432604531020053	2	0.00104373540761248	2	0.0394551665867405	2	0.0394551665867405	NA	NA	SegRatio=0,AbsMeanSigma=2.34,pvalue=4.82561185247942e-41,pvalueTTest=0.0656918295651474,
chr8	117868901	117869004	RAD21	RAD2100021	-0.0775070541220907	2	0.00104373540761248	2	0.0394551665867405	2	0.0394551665867405	NA	NA	SegRatio=0,AbsMeanSigma=2.34,pvalue=4.82561185247942e-41,pvalueTTest=0.0656918295651474,
chr8	117868987	117869062	RAD21	RAD2100022	NA	2	0.00104373540761248	2	0.0394551665867405	2	0.0394551665867405	NA	NA	SegRatio=0,AbsMeanSigma=2.34,pvalue=4.82561185247942e-41,pvalueTTest=0.0656918295651474,
chr8	117869485	117869596	RAD21	RAD2100023	NA	2	0.00104373540761248	2	0.0394551665867405	2	0.0394551665867405	NA	NA	SegRatio=0,AbsMeanSigma=2.34,pvalue=4.82561185247942e-41,pvalueTTest=0.0656918295651474,
chr8	117869594	117869700	RAD21	RAD2100024	-0.0392739424277588	2	0.00104373540761248	2	0.0394551665867405	2	0.0394551665867405	NA	NA	SegRatio=0,AbsMeanSigma=2.34,pvalue=4.82561185247942e-41,pvalueTTest=0.0656918295651474,
chr8	117869687	117869799	RAD21	RAD2100025	-0.626494310871316	2	0.00104373540761248	2	0.0394551665867405	2	0.0394551665867405	NA	NA	SegRatio=0,AbsMeanSigma=2.34,pvalue=4.82561185247942e-41,pvalueTTest=0.0656918295651474,
chr8	117870546	117870661	RAD21	RAD2100026	NA	2	0.00104373540761248	2	0.0394551665867405	2	0.0394551665867405	NA	NA	SegRatio=0,AbsMeanSigma=2.34,pvalue=4.82561185247942e-41,pvalueTTest=0.0656918295651474,
chr8	117870624	117870704	RAD21	RAD2100027	-0.330281508737494	2	0.00104373540761248	2	0.0394551665867405	2	0.0394551665867405	NA	NA	SegRatio=0,AbsMeanSigma=2.34,pvalue=4.82561185247942e-41,pvalueTTest=0.0656918295651474,
chr8	117870679	117870795	RAD21	RAD2100028	-1.72967682833452	2	0.00104373540761248	2	0.0394551665867405	2	0.0394551665867405	q-value=1.00607493060357e-16, copies=0.5	NA	SegRatio=0,AbsMeanSigma=2.34,pvalue=4.82561185247942e-41,pvalueTTest=0.0656918295651474,
chr8	117874055	117874170	RAD21	RAD2100029	0.01547605349368	2	0.00104373540761248	2	0.0394551665867405	2	0.0394551665867405	NA	NA	SegRatio=0,AbsMeanSigma=2.34,pvalue=4.82561185247942e-41,pvalueTTest=0.0656918295651474,
chr8	117874164	117874279	RAD21	RAD2100030	-0.705493022484497	2	0.00104373540761248	2	0.0394551665867405	2	0.0394551665867405	q-value=6.78905956365281e-07, copies=1	NA	SegRatio=0,AbsMeanSigma=2.34,pvalue=4.82561185247942e-41,pvalueTTest=0.0656918295651474,
chr8	117875295	117875402	RAD21	RAD2100031	-0.145211822383851	2	0.00104373540761248	2	0.0394551665867405	2	0.0394551665867405	NA	NA	SegRatio=0,AbsMeanSigma=2.34,pvalue=4.82561185247942e-41,pvalueTTest=0.0656918295651474,
chr8	117875402	117875515	RAD21	RAD2100032	-0.126160293025888	2	0.00104373540761248	2	0.0394551665867405	2	0.0394551665867405	NA	NA	SegRatio=0,AbsMeanSigma=2.34,pvalue=4.82561185247942e-41,pvalueTTest=0.0656918295651474,
chr8	117875499	117875612	RAD21	RAD2100033	NA	2	0.00104373540761248	2	0.0394551665867405	2	0.0394551665867405	NA	NA	SegRatio=0,AbsMeanSigma=2.34,pvalue=4.82561185247942e-41,pvalueTTest=0.0656918295651474,
chr8	117878745	117878863	RAD21	RAD2100034	0.0694301307244167	2	0.00104373540761248	2	0.0394551665867405	2	0.0394551665867405	NA	NA	SegRatio=0,AbsMeanSigma=2.34,pvalue=4.82561185247942e-41,pvalueTTest=0.0656918295651474,
chr8	117878849	117878965	RAD21	RAD2100035	-0.0176365134780409	2	0.00104373540761248	2	0.0394551665867405	2	0.0394551665867405	NA	NA	SegRatio=0,AbsMeanSigma=2.34,pvalue=4.82561185247942e-41,pvalueTTest=0.0656918295651474,
chr9	5021949	5022062	JAK2	JAK200001	0.0303602577771441	2	0.0303602577771441	2	6.78856721708407e-05	1.5	0.000152778607618315	NA	NA	SegRatio=0.03,AbsMeanSigma=0.49,pvalue=0.398691518691578,pvalueTTest=0.228337849520678,
chr9	5022055	5022165	JAK2	JAK200002	0.139499812970157	2	0.0303602577771441	2	6.78856721708407e-05	1.5	0.000152778607618315	NA	NA	SegRatio=0.03,AbsMeanSigma=0.49,pvalue=0.398691518691578,pvalueTTest=0.228337849520678,
chr9	5022154	5022265	JAK2	JAK200003	0.0229141084708004	2	0.0303602577771441	2	6.78856721708407e-05	1.5	0.000152778607618315	NA	NA	SegRatio=0.03,AbsMeanSigma=0.49,pvalue=0.398691518691578,pvalueTTest=0.228337849520678,
chr9	5029729	5029840	JAK2	JAK200004	-1.38412064455815	2	-0.726510628333176	2	6.78856721708407e-05	1.5	0.000152778607618315	NA	NA	SegRatio=-0.73,AbsMeanSigma=4.33,pvalue=6.20510220235513e-14,pvalueTTest=0.0425296727711232,Adjusted:byPvalueTTestRatio;
chr9	5029813	5029924	JAK2	JAK200005	-0.726510628333176	2	-0.726510628333176	2	6.78856721708407e-05	1.5	0.000152778607618315	NA	NA	SegRatio=-0.73,AbsMeanSigma=4.33,pvalue=6.20510220235513e-14,pvalueTTest=0.0425296727711232,Adjusted:byPvalueTTestRatio;
chr9	5029895	5030004	JAK2	JAK200006	-1.17221803677306	2	-0.726510628333176	2	6.78856721708407e-05	1.5	0.000152778607618315	NA	NA	SegRatio=-0.73,AbsMeanSigma=4.33,pvalue=6.20510220235513e-14,pvalueTTest=0.0425296727711232,Adjusted:byPvalueTTestRatio;
chr9	5044379	5044491	JAK2	JAK200007	NA	2	0.0200863603267692	2	6.78856721708407e-05	1.5	0.000152778607618315	NA	NA	SegRatio=0.02,AbsMeanSigma=0.86,pvalue=0.0102670950783419,pvalueTTest=0.478592873982884,
chr9	5044492	5044609	JAK2	JAK200008	NA	2	0.0200863603267692	2	6.78856721708407e-05	1.5	0.000152778607618315	NA	NA	SegRatio=0.02,AbsMeanSigma=0.86,pvalue=0.0102670950783419,pvalueTTest=0.478592873982884,
chr9	5050657	5050765	JAK2	JAK200009	0.0200863603267692	2	0.0200863603267692	2	6.78856721708407e-05	1.5	0.000152778607618315	NA	NA	SegRatio=0.02,AbsMeanSigma=0.86,pvalue=0.0102670950783419,pvalueTTest=0.478592873982884,
chr9	5050732	5050843	JAK2	JAK200010	-0.0026288898140501	2	0.0200863603267692	2	6.78856721708407e-05	1.5	0.000152778607618315	NA	NA	SegRatio=0.02,AbsMeanSigma=0.86,pvalue=0.0102670950783419,pvalueTTest=0.478592873982884,
chr9	5050830	5050942	JAK2	JAK200011	NA	2	0.0200863603267692	2	6.78856721708407e-05	1.5	0.000152778607618315	NA	NA	SegRatio=0.02,AbsMeanSigma=0.86,pvalue=0.0102670950783419,pvalueTTest=0.478592873982884,
chr9	5054475	5054589	JAK2	JAK200012	-1.26575257272589	2	0.0200863603267692	2	6.78856721708407e-05	1.5	0.000152778607618315	q-value=2.36974570096522e-09, copies=0.5	NA	SegRatio=0.02,AbsMeanSigma=0.86,pvalue=0.0102670950783419,pvalueTTest=0.478592873982884,
chr9	5054580	5054683	JAK2	JAK200013	0.112408970891397	2	0.0200863603267692	2	6.78856721708407e-05	1.5	0.000152778607618315	NA	NA	SegRatio=0.02,AbsMeanSigma=0.86,pvalue=0.0102670950783419,pvalueTTest=0.478592873982884,
chr9	5054669	5054774	JAK2	JAK200014	-0.0334536440662952	2	0.0200863603267692	2	6.78856721708407e-05	1.5	0.000152778607618315	NA	NA	SegRatio=0.02,AbsMeanSigma=0.86,pvalue=0.0102670950783419,pvalueTTest=0.478592873982884,
chr9	5054772	5054875	JAK2	JAK200015	0.0687287739339486	2	0.0200863603267692	2	6.78856721708407e-05	1.5	0.000152778607618315	NA	NA	SegRatio=0.02,AbsMeanSigma=0.86,pvalue=0.0102670950783419,pvalueTTest=0.478592873982884,
chr9	5054876	5054979	JAK2	JAK200016	NA	2	-2.48581287589142	2	6.78856721708407e-05	1.5	0.000152778607618315	NA	NA	SegRatio=-2.49,AbsMeanSigma=11.1,pvalue=3.43743083505883e-109,pvalueTTest=0.392279227874358,Adjusted:byPvalueTTestRatio;
chr9	5055642	5055753	JAK2	JAK200017	-1.53477474957533	2	-2.48581287589142	2	6.78856721708407e-05	1.5	0.000152778607618315	NA	NA	SegRatio=-2.49,AbsMeanSigma=11.1,pvalue=3.43743083505883e-109,pvalueTTest=0.392279227874358,Adjusted:byPvalueTTestRatio;
chr9	5055695	5055795	JAK2	JAK200018	-2.56323584752399	2	-2.48581287589142	2	6.78856721708407e-05	1.5	0.000152778607618315	NA	NA	SegRatio=-2.49,AbsMeanSigma=11.1,pvalue=3.43743083505883e-109,pvalueTTest=0.392279227874358,Adjusted:byPvalueTTestRatio;
chr9	5055764	5055874	JAK2	JAK200019	NA	2	-0.0746279836824616	2	6.78856721708407e-05	1.5	0.000152778607618315	NA	NA	SegRatio=-0.07,AbsMeanSigma=5.45,pvalue=3.62202103948774e-47,pvalueTTest=0.129159191357221,
chr9	5064862	5064973	JAK2	JAK200020	-1.04178017213617	2	-0.0746279836824616	2	6.78856721708407e-05	1.5	0.000152778607618315	q-value=3.76611996096934e-11, copies=0.5	NA	SegRatio=-0.07,AbsMeanSigma=5.45,pvalue=3.62202103948774e-47,pvalueTTest=0.129159191357221,
chr9	5064919	5065031	JAK2	JAK200021	-0.047499197203912	2	-0.0746279836824616	2	6.78856721708407e-05	1.5	0.000152778607618315	NA	NA	SegRatio=-0.07,AbsMeanSigma=5.45,pvalue=3.62202103948774e-47,pvalueTTest=0.129159191357221,
chr9	5064984	5065091	JAK2	JAK200022	-0.0746279836824616	2	-0.0746279836824616	2	6.78856721708407e-05	1.5	0.000152778607618315	NA	NA	SegRatio=-0.07,AbsMeanSigma=5.45,pvalue=3.62202103948774e-47,pvalueTTest=0.129159191357221,
chr9	5066622	5066737	JAK2	JAK200023	-0.653535062793098	2	-0.0746279836824616	2	6.78856721708407e-05	1.5	0.000152778607618315	q-value=0.000273741906720323, copies=1	NA	SegRatio=-0.07,AbsMeanSigma=5.45,pvalue=3.62202103948774e-47,pvalueTTest=0.129159191357221,
chr9	5066681	5066780	JAK2	JAK200024	-0.0284438508035554	2	-0.0746279836824616	2	6.78856721708407e-05	1.5	0.000152778607618315	NA	NA	SegRatio=-0.07,AbsMeanSigma=5.45,pvalue=3.62202103948774e-47,pvalueTTest=0.129159191357221,
chr9	5066733	5066840	JAK2	JAK200025	-2.53844150847383	2	-2.42996788201766	2	6.78856721708407e-05	1.5	0.000152778607618315	NA	NA	SegRatio=-2.43,AbsMeanSigma=13.72,pvalue=1.08904263589405e-165,pvalueTTest=0.112565048291764,Adjusted:byPvalueTTestRatio;
chr9	5068986	5069083	JAK2	JAK200026	NA	2	-2.42996788201766	2	6.78856721708407e-05	1.5	0.000152778607618315	NA	NA	SegRatio=-2.43,AbsMeanSigma=13.72,pvalue=1.08904263589405e-165,pvalueTTest=0.112565048291764,Adjusted:byPvalueTTestRatio;
chr9	5069046	5069149	JAK2	JAK200027	-0.502896407572638	2	-2.42996788201766	2	6.78856721708407e-05	1.5	0.000152778607618315	q-value=0.00263971675500866, copies=1	NA	SegRatio=-2.43,AbsMeanSigma=13.72,pvalue=1.08904263589405e-165,pvalueTTest=0.112565048291764,Adjusted:byPvalueTTestRatio;
chr9	5069149	5069251	JAK2	JAK200028	-2.42996788201766	2	-1.94117249164648	2	6.78856721708407e-05	1.5	0.000152778607618315	q-value=0.00241106438059985, copies=0	NA	SegRatio=-1.94,AbsMeanSigma=16.77,pvalue=1.61867143187398e-185,pvalueTTest=0.0576243360699463,Adjusted:byPvalueTTestRatio;
chr9	5069886	5070002	JAK2	JAK200029	-1.94117249164648	2	-1.94117249164648	2	6.78856721708407e-05	1.5	0.000152778607618315	NA	NA	SegRatio=-1.94,AbsMeanSigma=16.77,pvalue=1.61867143187398e-185,pvalueTTest=0.0576243360699463,Adjusted:byPvalueTTestRatio;
chr9	5070000	5070115	JAK2	JAK200030	NA	2	-0.0304688424788516	2	6.78856721708407e-05	1.5	0.000152778607618315	NA	NA	SegRatio=-0.03,AbsMeanSigma=0.56,pvalue=0.0100059661337771,pvalueTTest=0.322049614615573,
chr9	5072450	5072551	JAK2	JAK200031	0.36326892617014	2	-0.0304688424788516	2	6.78856721708407e-05	1.5	0.000152778607618315	NA	NA	SegRatio=-0.03,AbsMeanSigma=0.56,pvalue=0.0100059661337771,pvalueTTest=0.322049614615573,
chr9	5072552	5072667	JAK2	JAK200032	-0.0304688424788516	2	-0.0304688424788516	2	6.78856721708407e-05	1.5	0.000152778607618315	NA	NA	SegRatio=-0.03,AbsMeanSigma=0.56,pvalue=0.0100059661337771,pvalueTTest=0.322049614615573,
chr9	5073615	5073729	JAK2	JAK200033	-0.170709188919166	2	-0.0304688424788516	2	6.78856721708407e-05	1.5	0.000152778607618315	NA	NA	SegRatio=-0.03,AbsMeanSigma=0.56,pvalue=0.0100059661337771,pvalueTTest=0.322049614615573,
chr9	5073714	5073801	JAK2	JAK200034	-0.120507994406963	2	-0.0304688424788516	2	6.78856721708407e-05	1.5	0.000152778607618315	NA	NA	SegRatio=-0.03,AbsMeanSigma=0.56,pvalue=0.0100059661337771,pvalueTTest=0.322049614615573,
chr9	5073746	5073861	JAK2	JAK200035	0.0253213394111952	2	-0.0304688424788516	2	6.78856721708407e-05	1.5	0.000152778607618315	NA	NA	SegRatio=-0.03,AbsMeanSigma=0.56,pvalue=0.0100059661337771,pvalueTTest=0.322049614615573,
chr9	5077372	5077477	JAK2	JAK200036	NA	2	-0.0304688424788516	2	6.78856721708407e-05	1.5	0.000152778607618315	NA	NA	SegRatio=-0.03,AbsMeanSigma=0.56,pvalue=0.0100059661337771,pvalueTTest=0.322049614615573,
chr9	5077465	5077565	JAK2	JAK200037.JAK200038	NA	2	-0.0304688424788516	2	6.78856721708407e-05	1.5	0.000152778607618315	NA	NA	SegRatio=-0.03,AbsMeanSigma=0.56,pvalue=0.0100059661337771,pvalueTTest=0.322049614615573,
chr9	5077560	5077676	JAK2	JAK200039	NA	2	-0.0304688424788516	2	6.78856721708407e-05	1.5	0.000152778607618315	NA	NA	SegRatio=-0.03,AbsMeanSigma=0.56,pvalue=0.0100059661337771,pvalueTTest=0.322049614615573,
chr9	5078259	5078351	JAK2	JAK200040	NA	2	-0.0304688424788516	2	6.78856721708407e-05	1.5	0.000152778607618315	NA	NA	SegRatio=-0.03,AbsMeanSigma=0.56,pvalue=0.0100059661337771,pvalueTTest=0.322049614615573,
chr9	5078309	5078404	JAK2	JAK200041	-0.296540088952498	2	-0.0304688424788516	2	6.78856721708407e-05	1.5	0.000152778607618315	NA	NA	SegRatio=-0.03,AbsMeanSigma=0.56,pvalue=0.0100059661337771,pvalueTTest=0.322049614615573,
chr9	5078388	5078500	JAK2	JAK200042	-0.140524950812267	2	-0.0304688424788516	2	6.78856721708407e-05	1.5	0.000152778607618315	NA	NA	SegRatio=-0.03,AbsMeanSigma=0.56,pvalue=0.0100059661337771,pvalueTTest=0.322049614615573,
chr9	5080207	5080318	JAK2	JAK200043	0.214378139788615	2	-0.0304688424788516	2	6.78856721708407e-05	1.5	0.000152778607618315	NA	NA	SegRatio=-0.03,AbsMeanSigma=0.56,pvalue=0.0100059661337771,pvalueTTest=0.322049614615573,
chr9	5080311	5080418	JAK2	JAK200044	-0.102814419370491	2	-0.0304688424788516	2	6.78856721708407e-05	1.5	0.000152778607618315	NA	NA	SegRatio=-0.03,AbsMeanSigma=0.56,pvalue=0.0100059661337771,pvalueTTest=0.322049614615573,
chr9	5080509	5080623	JAK2	JAK200045	-0.28256041636436	2	-0.0304688424788516	2	6.78856721708407e-05	1.5	0.000152778607618315	NA	NA	SegRatio=-0.03,AbsMeanSigma=0.56,pvalue=0.0100059661337771,pvalueTTest=0.322049614615573,
chr9	5080591	5080703	JAK2	JAK200046	-0.955738119603588	2	-0.0304688424788516	2	6.78856721708407e-05	1.5	0.000152778607618315	q-value=2.45711882171626e-10, copies=1	NA	SegRatio=-0.03,AbsMeanSigma=0.56,pvalue=0.0100059661337771,pvalueTTest=0.322049614615573,
chr9	5081703	5081811	JAK2	JAK200047	0.226215394185896	2	-0.0304688424788516	2	6.78856721708407e-05	1.5	0.000152778607618315	NA	NA	SegRatio=-0.03,AbsMeanSigma=0.56,pvalue=0.0100059661337771,pvalueTTest=0.322049614615573,
chr9	5081804	5081918	JAK2	JAK200048	0.13740774359258	2	-0.0304688424788516	2	6.78856721708407e-05	1.5	0.000152778607618315	NA	NA	SegRatio=-0.03,AbsMeanSigma=0.56,pvalue=0.0100059661337771,pvalueTTest=0.322049614615573,
chr9	5089653	5089767	JAK2	JAK200049	-0.0277505653941232	2	-0.0304688424788516	2	6.78856721708407e-05	1.5	0.000152778607618315	NA	NA	SegRatio=-0.03,AbsMeanSigma=0.56,pvalue=0.0100059661337771,pvalueTTest=0.322049614615573,
chr9	5089728	5089844	JAK2	JAK200050	-0.00302123223093805	2	-0.0304688424788516	2	6.78856721708407e-05	1.5	0.000152778607618315	NA	NA	SegRatio=-0.03,AbsMeanSigma=0.56,pvalue=0.0100059661337771,pvalueTTest=0.322049614615573,
chr9	5089788	5089901	JAK2	JAK200051	-0.0664289331225397	2	-0.0304688424788516	2	6.78856721708407e-05	1.5	0.000152778607618315	NA	NA	SegRatio=-0.03,AbsMeanSigma=0.56,pvalue=0.0100059661337771,pvalueTTest=0.322049614615573,
chr9	5090440	5090550	JAK2	JAK200052	NA	2	-2.08380854187024	2	6.78856721708407e-05	1.5	0.000152778607618315	NA	NA	SegRatio=-2.08,AbsMeanSigma=10.54,pvalue=1.2910081723117e-98,pvalueTTest=0.18774941198423,Adjusted:byPvalueTTestRatio;
chr9	5090535	5090626	JAK2	JAK200053	-2.97842971578169	2	-2.08380854187024	2	6.78856721708407e-05	1.5	0.000152778607618315	q-value=1.92799421193355e-06, copies=0	NA	SegRatio=-2.08,AbsMeanSigma=10.54,pvalue=1.2910081723117e-98,pvalueTTest=0.18774941198423,Adjusted:byPvalueTTestRatio;
chr9	5090684	5090797	JAK2	JAK200054	-2.08380854187024	2	-2.08380854187024	2	6.78856721708407e-05	1.5	0.000152778607618315	NA	NA	SegRatio=-2.08,AbsMeanSigma=10.54,pvalue=1.2910081723117e-98,pvalueTTest=0.18774941198423,Adjusted:byPvalueTTestRatio;
chr9	5090795	5090900	JAK2	JAK200055	-0.00200587031518714	2	-0.00200587031518714	2	6.78856721708407e-05	1.5	0.000152778607618315	NA	NA	SegRatio=0,AbsMeanSigma=1.65,pvalue=0.000968521694487884,pvalueTTest=0.237894107411937,
chr9	5090843	5090947	JAK2	JAK200056	-1.52406274984685	2	-0.00200587031518714	2	6.78856721708407e-05	1.5	0.000152778607618315	q-value=0.00195363582243526, copies=0.5	NA	SegRatio=0,AbsMeanSigma=1.65,pvalue=0.000968521694487884,pvalueTTest=0.237894107411937,
chr9	5122972	5123079	JAK2	JAK200057	0.0682098501788905	2	-0.00200587031518714	2	6.78856721708407e-05	1.5	0.000152778607618315	NA	NA	SegRatio=0,AbsMeanSigma=1.65,pvalue=0.000968521694487884,pvalueTTest=0.237894107411937,
chr9	5123080	5123193	JAK2	JAK200058	-0.350445822640315	2	-0.00200587031518714	2	6.78856721708407e-05	1.5	0.000152778607618315	q-value=0.00656583186667711, copies=1.5	NA	SegRatio=0,AbsMeanSigma=1.65,pvalue=0.000968521694487884,pvalueTTest=0.237894107411937,
chr9	5126289	5126399	JAK2	JAK200059	-2.94514917397514	2	0.0540525813008236	2	6.78856721708407e-05	1.5	0.000152778607618315	q-value=1.95900731775666e-35, copies=0	NA	SegRatio=0.05,AbsMeanSigma=4.3,pvalue=8.20430697453621e-18,pvalueTTest=0.414785591724143,
chr9	5126389	5126499	JAK2	JAK200060	NA	2	0.0540525813008236	2	6.78856721708407e-05	1.5	0.000152778607618315	NA	NA	SegRatio=0.05,AbsMeanSigma=4.3,pvalue=8.20430697453621e-18,pvalueTTest=0.414785591724143,
chr9	5126655	5126772	JAK2	JAK200061	0.0540525813008236	2	0.0540525813008236	2	6.78856721708407e-05	1.5	0.000152778607618315	NA	NA	SegRatio=0.05,AbsMeanSigma=4.3,pvalue=8.20430697453621e-18,pvalueTTest=0.414785591724143,
chr9	5126720	5126829	JAK2	JAK200062	-0.0928145991149507	2	0.0540525813008236	2	6.78856721708407e-05	1.5	0.000152778607618315	NA	NA	SegRatio=0.05,AbsMeanSigma=4.3,pvalue=8.20430697453621e-18,pvalueTTest=0.414785591724143,
chr9	21802705	21802776	MTAP	MTAP00001	-3.04048410621508	2	-0.0023278574462505	2	0.181956448150218	2	0.181956448150218	q-value=3.16392951300242e-11, copies=0	NA	SegRatio=0,AbsMeanSigma=6.56,pvalue=1.61016100485229e-67,pvalueTTest=0.263544745484836,
chr9	21802934	21803036	MTAP	MTAP00002	NA	2	-0.0023278574462505	2	0.181956448150218	2	0.181956448150218	NA	NA	SegRatio=0,AbsMeanSigma=6.56,pvalue=1.61016100485229e-67,pvalueTTest=0.263544745484836,
chr9	21815348	21815457	MTAP	MTAP00003	NA	2	-0.0023278574462505	2	0.181956448150218	2	0.181956448150218	NA	NA	SegRatio=0,AbsMeanSigma=6.56,pvalue=1.61016100485229e-67,pvalueTTest=0.263544745484836,
chr9	21815445	21815515	MTAP	MTAP00004	NA	2	-0.0023278574462505	2	0.181956448150218	2	0.181956448150218	NA	NA	SegRatio=0,AbsMeanSigma=6.56,pvalue=1.61016100485229e-67,pvalueTTest=0.263544745484836,
chr9	21815463	21815563	MTAP	MTAP00005	-0.0023278574462505	2	-0.0023278574462505	2	0.181956448150218	2	0.181956448150218	NA	NA	SegRatio=0,AbsMeanSigma=6.56,pvalue=1.61016100485229e-67,pvalueTTest=0.263544745484836,
chr9	21816627	21816744	MTAP	MTAP00006	0.0991812782377193	2	-0.0023278574462505	2	0.181956448150218	2	0.181956448150218	NA	NA	SegRatio=0,AbsMeanSigma=6.56,pvalue=1.61016100485229e-67,pvalueTTest=0.263544745484836,
chr9	21816727	21816838	MTAP	MTAP00007	-2.65599905133635	2	-0.037222168331243	2	0.181956448150218	2	0.181956448150218	q-value=5.44625876898928e-84, copies=0	NA	SegRatio=-0.04,AbsMeanSigma=1.34,pvalue=5.14453517663242e-09,pvalueTTest=0.274419765313305,
chr9	21817942	21818058	MTAP	MTAP00008	0.0150940055224154	2	-0.037222168331243	2	0.181956448150218	2	0.181956448150218	NA	NA	SegRatio=-0.04,AbsMeanSigma=1.34,pvalue=5.14453517663242e-09,pvalueTTest=0.274419765313305,
chr9	21818004	21818121	MTAP	MTAP00009	-0.246957622354906	2	-0.037222168331243	2	0.181956448150218	2	0.181956448150218	NA	NA	SegRatio=-0.04,AbsMeanSigma=1.34,pvalue=5.14453517663242e-09,pvalueTTest=0.274419765313305,
chr9	21818122	21818239	MTAP	MTAP00010	0.0195115747569032	2	-0.037222168331243	2	0.181956448150218	2	0.181956448150218	NA	NA	SegRatio=-0.04,AbsMeanSigma=1.34,pvalue=5.14453517663242e-09,pvalueTTest=0.274419765313305,
chr9	21837840	21837940	MTAP	MTAP00011	0.15318270311682	2	-0.037222168331243	2	0.181956448150218	2	0.181956448150218	NA	NA	SegRatio=-0.04,AbsMeanSigma=1.34,pvalue=5.14453517663242e-09,pvalueTTest=0.274419765313305,
chr9	21837923	21838036	MTAP	MTAP00012	-0.037222168331243	2	-0.037222168331243	2	0.181956448150218	2	0.181956448150218	NA	NA	SegRatio=-0.04,AbsMeanSigma=1.34,pvalue=5.14453517663242e-09,pvalueTTest=0.274419765313305,
chr9	21854603	21854720	MTAP	MTAP00013	-0.143635754187819	2	-0.037222168331243	2	0.181956448150218	2	0.181956448150218	NA	NA	SegRatio=-0.04,AbsMeanSigma=1.34,pvalue=5.14453517663242e-09,pvalueTTest=0.274419765313305,
chr9	21854713	21854831	MTAP	MTAP00014	0.170197007803636	2	-0.037222168331243	2	0.181956448150218	2	0.181956448150218	NA	NA	SegRatio=-0.04,AbsMeanSigma=1.34,pvalue=5.14453517663242e-09,pvalueTTest=0.274419765313305,
chr9	21854792	21854890	MTAP	MTAP00015	-0.0184330521798627	2	-0.037222168331243	2	0.181956448150218	2	0.181956448150218	NA	NA	SegRatio=-0.04,AbsMeanSigma=1.34,pvalue=5.14453517663242e-09,pvalueTTest=0.274419765313305,
chr9	21856053	21856159	MTAP	MTAP00016	NA	2	-0.037222168331243	2	0.181956448150218	2	0.181956448150218	NA	NA	SegRatio=-0.04,AbsMeanSigma=1.34,pvalue=5.14453517663242e-09,pvalueTTest=0.274419765313305,
chr9	21856136	21856221	MTAP	MTAP00017	-0.123773903369285	2	-0.037222168331243	2	0.181956448150218	2	0.181956448150218	NA	NA	SegRatio=-0.04,AbsMeanSigma=1.34,pvalue=5.14453517663242e-09,pvalueTTest=0.274419765313305,
chr9	21859269	21859381	MTAP	MTAP00018	0.121006018599375	2	-0.037222168331243	2	0.181956448150218	2	0.181956448150218	NA	NA	SegRatio=-0.04,AbsMeanSigma=1.34,pvalue=5.14453517663242e-09,pvalueTTest=0.274419765313305,
chr9	21859380	21859493	MTAP	MTAP00019	-0.255312662377168	2	-0.037222168331243	2	0.181956448150218	2	0.181956448150218	NA	NA	SegRatio=-0.04,AbsMeanSigma=1.34,pvalue=5.14453517663242e-09,pvalueTTest=0.274419765313305,
chr9	21861952	21862051	MTAP	MTAP00020	-0.0761536884598463	2	-0.037222168331243	2	0.181956448150218	2	0.181956448150218	NA	NA	SegRatio=-0.04,AbsMeanSigma=1.34,pvalue=5.14453517663242e-09,pvalueTTest=0.274419765313305,
chr9	21930964	21931081	MTAP	MTAP00021	0.160583107627692	2	-0.037222168331243	2	0.181956448150218	2	0.181956448150218	NA	NA	SegRatio=-0.04,AbsMeanSigma=1.34,pvalue=5.14453517663242e-09,pvalueTTest=0.274419765313305,
chr9	21931034	21931136	MTAP	MTAP00022	-0.0761208147825647	2	-0.037222168331243	2	0.181956448150218	2	0.181956448150218	NA	NA	SegRatio=-0.04,AbsMeanSigma=1.34,pvalue=5.14453517663242e-09,pvalueTTest=0.274419765313305,
chr9	21939153	21939286	MTAP	MTAP00023	-0.0903220153955021	2	-0.037222168331243	2	0.181956448150218	2	0.181956448150218	NA	NA	SegRatio=-0.04,AbsMeanSigma=1.34,pvalue=5.14453517663242e-09,pvalueTTest=0.274419765313305,
chr9	21940885	21940998	MTAP	MTAP00024	0.0560536440100076	2	-0.037222168331243	2	0.181956448150218	2	0.181956448150218	NA	NA	SegRatio=-0.04,AbsMeanSigma=1.34,pvalue=5.14453517663242e-09,pvalueTTest=0.274419765313305,
chr9	21940996	21941111	MTAP	MTAP00025	NA	2	-0.037222168331243	2	0.181956448150218	2	0.181956448150218	NA	NA	SegRatio=-0.04,AbsMeanSigma=1.34,pvalue=5.14453517663242e-09,pvalueTTest=0.274419765313305,
chr10	50666825	50666936	ERCC6	ERCC600001	0.0317795593666652	2	0.0406164740852178	2	0.0248868402641895	2	0.0248868402641895	NA	NA	SegRatio=0.04,AbsMeanSigma=0.83,pvalue=0.0272375634411494,pvalueTTest=0.612187118715532,
chr10	50666933	50667050	ERCC6	ERCC600002	0.106361165512167	2	0.0406164740852178	2	0.0248868402641895	2	0.0248868402641895	NA	NA	SegRatio=0.04,AbsMeanSigma=0.83,pvalue=0.0272375634411494,pvalueTTest=0.612187118715532,
chr10	50667050	50667167	ERCC6	ERCC600003	0.192187308358598	2	0.0406164740852178	2	0.0248868402641895	2	0.0248868402641895	NA	NA	SegRatio=0.04,AbsMeanSigma=0.83,pvalue=0.0272375634411494,pvalueTTest=0.612187118715532,
chr10	50667147	50667264	ERCC6	ERCC600004	0.0406164740852178	2	0.0406164740852178	2	0.0248868402641895	2	0.0248868402641895	NA	NA	SegRatio=0.04,AbsMeanSigma=0.83,pvalue=0.0272375634411494,pvalueTTest=0.612187118715532,
chr10	50667239	50667354	ERCC6	ERCC600005	0.323919028187898	2	0.0406164740852178	2	0.0248868402641895	2	0.0248868402641895	NA	NA	SegRatio=0.04,AbsMeanSigma=0.83,pvalue=0.0272375634411494,pvalueTTest=0.612187118715532,
chr10	50668396	50668510	ERCC6	ERCC600006	-0.112396626456993	2	0.0406164740852178	2	0.0248868402641895	2	0.0248868402641895	NA	NA	SegRatio=0.04,AbsMeanSigma=0.83,pvalue=0.0272375634411494,pvalueTTest=0.612187118715532,
chr10	50668450	50668565	ERCC6	ERCC600007	-1.37472586241246	2	-0.0408040983273039	2	0.0248868402641895	2	0.0248868402641895	q-value=9.29668254979294e-21, copies=0.5	NA	SegRatio=-0.04,AbsMeanSigma=1.83,pvalue=1.52556816030577e-23,pvalueTTest=0.0558947177238705,
chr10	50669353	50669493	ERCC6	ERCC600008.ERCC600009	-0.251651169819826	2	-0.0408040983273039	2	0.0248868402641895	2	0.0248868402641895	NA	NA	SegRatio=-0.04,AbsMeanSigma=1.83,pvalue=1.52556816030577e-23,pvalueTTest=0.0558947177238705,
chr10	50669458	50669582	ERCC6	ERCC600010	-0.0293077081820684	2	-0.0408040983273039	2	0.0248868402641895	2	0.0248868402641895	NA	NA	SegRatio=-0.04,AbsMeanSigma=1.83,pvalue=1.52556816030577e-23,pvalueTTest=0.0558947177238705,
chr10	50669545	50669643	ERCC6	ERCC600011	0.0351281717601965	2	-0.0408040983273039	2	0.0248868402641895	2	0.0248868402641895	NA	NA	SegRatio=-0.04,AbsMeanSigma=1.83,pvalue=1.52556816030577e-23,pvalueTTest=0.0558947177238705,
chr10	50678205	50678295	ERCC6	ERCC600012	0.0684110928230164	2	-0.0408040983273039	2	0.0248868402641895	2	0.0248868402641895	NA	NA	SegRatio=-0.04,AbsMeanSigma=1.83,pvalue=1.52556816030577e-23,pvalueTTest=0.0558947177238705,
chr10	50678273	50678369	ERCC6	ERCC600013	-0.00510755478053963	2	-0.0408040983273039	2	0.0248868402641895	2	0.0248868402641895	NA	NA	SegRatio=-0.04,AbsMeanSigma=1.83,pvalue=1.52556816030577e-23,pvalueTTest=0.0558947177238705,
chr10	50678314	50678428	ERCC6	ERCC600014	0.0131966808831524	2	-0.0408040983273039	2	0.0248868402641895	2	0.0248868402641895	NA	NA	SegRatio=-0.04,AbsMeanSigma=1.83,pvalue=1.52556816030577e-23,pvalueTTest=0.0558947177238705,
chr10	50678389	50678505	ERCC6	ERCC600015	0.252841067419432	2	-0.0408040983273039	2	0.0248868402641895	2	0.0248868402641895	NA	NA	SegRatio=-0.04,AbsMeanSigma=1.83,pvalue=1.52556816030577e-23,pvalueTTest=0.0558947177238705,
chr10	50678444	50678559	ERCC6	ERCC600016	0.344013224466774	2	-0.0408040983273039	2	0.0248868402641895	2	0.0248868402641895	NA	NA	SegRatio=-0.04,AbsMeanSigma=1.83,pvalue=1.52556816030577e-23,pvalueTTest=0.0558947177238705,
chr10	50678545	50678657	ERCC6	ERCC600017	-0.228505358447363	2	-0.0408040983273039	2	0.0248868402641895	2	0.0248868402641895	NA	NA	SegRatio=-0.04,AbsMeanSigma=1.83,pvalue=1.52556816030577e-23,pvalueTTest=0.0558947177238705,
chr10	50678654	50678766	ERCC6	ERCC600018	0.0695336695490119	2	-0.0408040983273039	2	0.0248868402641895	2	0.0248868402641895	NA	NA	SegRatio=-0.04,AbsMeanSigma=1.83,pvalue=1.52556816030577e-23,pvalueTTest=0.0558947177238705,
chr10	50678758	50678871	ERCC6	ERCC600019	-0.0816598444522908	2	-0.0408040983273039	2	0.0248868402641895	2	0.0248868402641895	NA	NA	SegRatio=-0.04,AbsMeanSigma=1.83,pvalue=1.52556816030577e-23,pvalueTTest=0.0558947177238705,
chr10	50678806	50678919	ERCC6	ERCC600020	0.0273015337817986	2	-0.0408040983273039	2	0.0248868402641895	2	0.0248868402641895	NA	NA	SegRatio=-0.04,AbsMeanSigma=1.83,pvalue=1.52556816030577e-23,pvalueTTest=0.0558947177238705,
chr10	50678917	50679036	ERCC6	ERCC600021	-0.770815349011447	2	-0.0408040983273039	2	0.0248868402641895	2	0.0248868402641895	q-value=0.000257658696831423, copies=1	NA	SegRatio=-0.04,AbsMeanSigma=1.83,pvalue=1.52556816030577e-23,pvalueTTest=0.0558947177238705,
chr10	50678993	50679081	ERCC6	ERCC600022	-0.284423925013951	2	-0.0408040983273039	2	0.0248868402641895	2	0.0248868402641895	NA	NA	SegRatio=-0.04,AbsMeanSigma=1.83,pvalue=1.52556816030577e-23,pvalueTTest=0.0558947177238705,
chr10	50679049	50679121	ERCC6	ERCC600023	-0.0578402103943819	2	-0.0408040983273039	2	0.0248868402641895	2	0.0248868402641895	NA	NA	SegRatio=-0.04,AbsMeanSigma=1.83,pvalue=1.52556816030577e-23,pvalueTTest=0.0558947177238705,
chr10	50679099	50679181	ERCC6	ERCC600024	-0.920495406807985	2	-0.0408040983273039	2	0.0248868402641895	2	0.0248868402641895	q-value=4.55330188596288e-10, copies=1	NA	SegRatio=-0.04,AbsMeanSigma=1.83,pvalue=1.52556816030577e-23,pvalueTTest=0.0558947177238705,
chr10	50679146	50679260	ERCC6	ERCC600025	-0.899410284708165	2	-0.0408040983273039	2	0.0248868402641895	2	0.0248868402641895	q-value=2.12804731146586e-05, copies=1	NA	SegRatio=-0.04,AbsMeanSigma=1.83,pvalue=1.52556816030577e-23,pvalueTTest=0.0558947177238705,
chr10	50680383	50680479	ERCC6	ERCC600026	0.0739096264588206	2	-0.0408040983273039	2	0.0248868402641895	2	0.0248868402641895	NA	NA	SegRatio=-0.04,AbsMeanSigma=1.83,pvalue=1.52556816030577e-23,pvalueTTest=0.0558947177238705,
chr10	50680479	50680596	ERCC6	ERCC600027	0.0784090440370542	2	-0.0408040983273039	2	0.0248868402641895	2	0.0248868402641895	NA	NA	SegRatio=-0.04,AbsMeanSigma=1.83,pvalue=1.52556816030577e-23,pvalueTTest=0.0558947177238705,
chr10	50680881	50680985	ERCC6	ERCC600028	-0.242191779590601	2	-0.0408040983273039	2	0.0248868402641895	2	0.0248868402641895	NA	NA	SegRatio=-0.04,AbsMeanSigma=1.83,pvalue=1.52556816030577e-23,pvalueTTest=0.0558947177238705,
chr10	50680982	50681087	ERCC6	ERCC600029	-0.104634177443579	2	-0.0408040983273039	2	0.0248868402641895	2	0.0248868402641895	NA	NA	SegRatio=-0.04,AbsMeanSigma=1.83,pvalue=1.52556816030577e-23,pvalueTTest=0.0558947177238705,
chr10	50681086	50681201	ERCC6	ERCC600030	-0.0806111712879711	2	-0.0408040983273039	2	0.0248868402641895	2	0.0248868402641895	NA	NA	SegRatio=-0.04,AbsMeanSigma=1.83,pvalue=1.52556816030577e-23,pvalueTTest=0.0558947177238705,
chr10	50681501	50681619	ERCC6	ERCC600031	-0.104030210676132	2	-0.0408040983273039	2	0.0248868402641895	2	0.0248868402641895	NA	NA	SegRatio=-0.04,AbsMeanSigma=1.83,pvalue=1.52556816030577e-23,pvalueTTest=0.0558947177238705,
chr10	50681566	50681679	ERCC6	ERCC600032	-0.0290160570239376	2	-0.0408040983273039	2	0.0248868402641895	2	0.0248868402641895	NA	NA	SegRatio=-0.04,AbsMeanSigma=1.83,pvalue=1.52556816030577e-23,pvalueTTest=0.0558947177238705,
chr10	50682035	50682125	ERCC6	ERCC600033	0.039920098020261	2	-0.0408040983273039	2	0.0248868402641895	2	0.0248868402641895	NA	NA	SegRatio=-0.04,AbsMeanSigma=1.83,pvalue=1.52556816030577e-23,pvalueTTest=0.0558947177238705,
chr10	50682101	50682214	ERCC6	ERCC600034	0.00975004953870795	2	-0.0408040983273039	2	0.0248868402641895	2	0.0248868402641895	NA	NA	SegRatio=-0.04,AbsMeanSigma=1.83,pvalue=1.52556816030577e-23,pvalueTTest=0.0558947177238705,
chr10	50682215	50682332	ERCC6	ERCC600035	-0.0408040983273039	2	-0.0408040983273039	2	0.0248868402641895	2	0.0248868402641895	NA	NA	SegRatio=-0.04,AbsMeanSigma=1.83,pvalue=1.52556816030577e-23,pvalueTTest=0.0558947177238705,
chr10	50684220	50684318	ERCC6	ERCC600036	-0.187989761623623	2	-0.0408040983273039	2	0.0248868402641895	2	0.0248868402641895	NA	NA	SegRatio=-0.04,AbsMeanSigma=1.83,pvalue=1.52556816030577e-23,pvalueTTest=0.0558947177238705,
chr10	50684316	50684432	ERCC6	ERCC600037	-2.24703781300223	2	-0.020272687269936	2	0.0248868402641895	2	0.0248868402641895	q-value=1.21200456290622e-130, copies=0	NA	SegRatio=-0.02,AbsMeanSigma=0.76,pvalue=3.06791316025935e-09,pvalueTTest=0.110129749033771,
chr10	50686374	50686478	ERCC6	ERCC600038	-0.0392137506872919	2	-0.020272687269936	2	0.0248868402641895	2	0.0248868402641895	NA	NA	SegRatio=-0.02,AbsMeanSigma=0.76,pvalue=3.06791316025935e-09,pvalueTTest=0.110129749033771,
chr10	50686452	50686563	ERCC6	ERCC600039	0.205405310256595	2	-0.020272687269936	2	0.0248868402641895	2	0.0248868402641895	NA	NA	SegRatio=-0.02,AbsMeanSigma=0.76,pvalue=3.06791316025935e-09,pvalueTTest=0.110129749033771,
chr10	50690672	50690784	ERCC6	ERCC600040	-0.0215660661752784	2	-0.020272687269936	2	0.0248868402641895	2	0.0248868402641895	NA	NA	SegRatio=-0.02,AbsMeanSigma=0.76,pvalue=3.06791316025935e-09,pvalueTTest=0.110129749033771,
chr10	50690741	50690849	ERCC6	ERCC600041	-0.0984578064832315	2	-0.020272687269936	2	0.0248868402641895	2	0.0248868402641895	NA	NA	SegRatio=-0.02,AbsMeanSigma=0.76,pvalue=3.06791316025935e-09,pvalueTTest=0.110129749033771,
chr10	50690800	50690908	ERCC6	ERCC600042	-0.160710503407341	2	-0.020272687269936	2	0.0248868402641895	2	0.0248868402641895	NA	NA	SegRatio=-0.02,AbsMeanSigma=0.76,pvalue=3.06791316025935e-09,pvalueTTest=0.110129749033771,
chr10	50690900	50691017	ERCC6	ERCC600043	NA	2	-0.020272687269936	2	0.0248868402641895	2	0.0248868402641895	NA	NA	SegRatio=-0.02,AbsMeanSigma=0.76,pvalue=3.06791316025935e-09,pvalueTTest=0.110129749033771,
chr10	50691306	50691422	ERCC6	ERCC600044	0.0663582588060136	2	-0.020272687269936	2	0.0248868402641895	2	0.0248868402641895	NA	NA	SegRatio=-0.02,AbsMeanSigma=0.76,pvalue=3.06791316025935e-09,pvalueTTest=0.110129749033771,
chr10	50691407	50691525	ERCC6	ERCC600045	-0.138663045611641	2	-0.020272687269936	2	0.0248868402641895	2	0.0248868402641895	NA	NA	SegRatio=-0.02,AbsMeanSigma=0.76,pvalue=3.06791316025935e-09,pvalueTTest=0.110129749033771,
chr10	50691499	50691612	ERCC6	ERCC600046	0.0124974913534614	2	-0.020272687269936	2	0.0248868402641895	2	0.0248868402641895	NA	NA	SegRatio=-0.02,AbsMeanSigma=0.76,pvalue=3.06791316025935e-09,pvalueTTest=0.110129749033771,
chr10	50701133	50701250	ERCC6	ERCC600047	0.0323177332581256	2	-0.020272687269936	2	0.0248868402641895	2	0.0248868402641895	NA	NA	SegRatio=-0.02,AbsMeanSigma=0.76,pvalue=3.06791316025935e-09,pvalueTTest=0.110129749033771,
chr10	50701208	50701323	ERCC6	ERCC600048	0.00261973954514281	2	-0.020272687269936	2	0.0248868402641895	2	0.0248868402641895	NA	NA	SegRatio=-0.02,AbsMeanSigma=0.76,pvalue=3.06791316025935e-09,pvalueTTest=0.110129749033771,
chr10	50708529	50708636	ERCC6	ERCC600049	0.245343374874507	2	-0.020272687269936	2	0.0248868402641895	2	0.0248868402641895	NA	NA	SegRatio=-0.02,AbsMeanSigma=0.76,pvalue=3.06791316025935e-09,pvalueTTest=0.110129749033771,
chr10	50708636	50708751	ERCC6	ERCC600050	0.0989124010262895	2	-0.020272687269936	2	0.0248868402641895	2	0.0248868402641895	NA	NA	SegRatio=-0.02,AbsMeanSigma=0.76,pvalue=3.06791316025935e-09,pvalueTTest=0.110129749033771,
chr10	50708748	50708864	ERCC6	ERCC600051	0.07595852187067	2	-0.020272687269936	2	0.0248868402641895	2	0.0248868402641895	NA	NA	SegRatio=-0.02,AbsMeanSigma=0.76,pvalue=3.06791316025935e-09,pvalueTTest=0.110129749033771,
chr10	50713909	50714025	ERCC6	ERCC600052	-0.0653017642694323	2	-0.020272687269936	2	0.0248868402641895	2	0.0248868402641895	NA	NA	SegRatio=-0.02,AbsMeanSigma=0.76,pvalue=3.06791316025935e-09,pvalueTTest=0.110129749033771,
chr10	50714026	50714144	ERCC6	ERCC600053	0.085079893466593	2	-0.020272687269936	2	0.0248868402641895	2	0.0248868402641895	NA	NA	SegRatio=-0.02,AbsMeanSigma=0.76,pvalue=3.06791316025935e-09,pvalueTTest=0.110129749033771,
chr10	50723337	50723450	ERCC6	ERCC600054	0.0220153030059526	2	-0.020272687269936	2	0.0248868402641895	2	0.0248868402641895	NA	NA	SegRatio=-0.02,AbsMeanSigma=0.76,pvalue=3.06791316025935e-09,pvalueTTest=0.110129749033771,
chr10	50723411	50723526	ERCC6	ERCC600055	-0.0133488159273148	2	-0.020272687269936	2	0.0248868402641895	2	0.0248868402641895	NA	NA	SegRatio=-0.02,AbsMeanSigma=0.76,pvalue=3.06791316025935e-09,pvalueTTest=0.110129749033771,
chr10	50723473	50723589	ERCC6	ERCC600056	-0.250683827402469	2	-0.020272687269936	2	0.0248868402641895	2	0.0248868402641895	NA	NA	SegRatio=-0.02,AbsMeanSigma=0.76,pvalue=3.06791316025935e-09,pvalueTTest=0.110129749033771,
chr10	50723581	50723699	ERCC6	ERCC600057	-0.134835634608814	2	-0.020272687269936	2	0.0248868402641895	2	0.0248868402641895	NA	NA	SegRatio=-0.02,AbsMeanSigma=0.76,pvalue=3.06791316025935e-09,pvalueTTest=0.110129749033771,
chr10	50723696	50723807	ERCC6	ERCC600058	-0.099297747519983	2	-0.020272687269936	2	0.0248868402641895	2	0.0248868402641895	NA	NA	SegRatio=-0.02,AbsMeanSigma=0.76,pvalue=3.06791316025935e-09,pvalueTTest=0.110129749033771,
chr10	50723798	50723907	ERCC6	ERCC600059	0.106385658737351	2	-0.020272687269936	2	0.0248868402641895	2	0.0248868402641895	NA	NA	SegRatio=-0.02,AbsMeanSigma=0.76,pvalue=3.06791316025935e-09,pvalueTTest=0.110129749033771,
chr10	50723868	50723955	ERCC6	ERCC600060	-0.164775553687905	2	-0.020272687269936	2	0.0248868402641895	2	0.0248868402641895	NA	NA	SegRatio=-0.02,AbsMeanSigma=0.76,pvalue=3.06791316025935e-09,pvalueTTest=0.110129749033771,
chr10	50723929	50724036	ERCC6	ERCC600061	0.0214117980163367	2	-0.020272687269936	2	0.0248868402641895	2	0.0248868402641895	NA	NA	SegRatio=-0.02,AbsMeanSigma=0.76,pvalue=3.06791316025935e-09,pvalueTTest=0.110129749033771,
chr10	50724034	50724144	ERCC6	ERCC600062	-0.0956480086272942	2	-0.020272687269936	2	0.0248868402641895	2	0.0248868402641895	NA	NA	SegRatio=-0.02,AbsMeanSigma=0.76,pvalue=3.06791316025935e-09,pvalueTTest=0.110129749033771,
chr10	50724128	50724239	ERCC6	ERCC600063	0.0825281616578979	2	-0.020272687269936	2	0.0248868402641895	2	0.0248868402641895	NA	NA	SegRatio=-0.02,AbsMeanSigma=0.76,pvalue=3.06791316025935e-09,pvalueTTest=0.110129749033771,
chr10	50724240	50724355	ERCC6	ERCC600064	-0.0838608589175036	2	-0.020272687269936	2	0.0248868402641895	2	0.0248868402641895	NA	NA	SegRatio=-0.02,AbsMeanSigma=0.76,pvalue=3.06791316025935e-09,pvalueTTest=0.110129749033771,
chr10	50724291	50724407	ERCC6	ERCC600065	0.137938146984624	2	-0.020272687269936	2	0.0248868402641895	2	0.0248868402641895	NA	NA	SegRatio=-0.02,AbsMeanSigma=0.76,pvalue=3.06791316025935e-09,pvalueTTest=0.110129749033771,
chr10	50724408	50724520	ERCC6	ERCC600066	-0.0271725257160916	2	-0.020272687269936	2	0.0248868402641895	2	0.0248868402641895	NA	NA	SegRatio=-0.02,AbsMeanSigma=0.76,pvalue=3.06791316025935e-09,pvalueTTest=0.110129749033771,
chr10	50724481	50724566	ERCC6	ERCC600067	-0.0890777499864669	2	-0.020272687269936	2	0.0248868402641895	2	0.0248868402641895	NA	NA	SegRatio=-0.02,AbsMeanSigma=0.76,pvalue=3.06791316025935e-09,pvalueTTest=0.110129749033771,
chr10	50724566	50724683	ERCC6	ERCC600068	-0.00953216484128803	2	-0.020272687269936	2	0.0248868402641895	2	0.0248868402641895	NA	NA	SegRatio=-0.02,AbsMeanSigma=0.76,pvalue=3.06791316025935e-09,pvalueTTest=0.110129749033771,
chr10	50724644	50724749	ERCC6	ERCC600069	0.0292908999177003	2	-0.020272687269936	2	0.0248868402641895	2	0.0248868402641895	NA	NA	SegRatio=-0.02,AbsMeanSigma=0.76,pvalue=3.06791316025935e-09,pvalueTTest=0.110129749033771,
chr10	50724750	50724865	ERCC6	ERCC600070	-0.145405896655245	2	-0.020272687269936	2	0.0248868402641895	2	0.0248868402641895	NA	NA	SegRatio=-0.02,AbsMeanSigma=0.76,pvalue=3.06791316025935e-09,pvalueTTest=0.110129749033771,
chr10	50724791	50724906	ERCC6	ERCC600071	-0.181645652036496	2	-0.020272687269936	2	0.0248868402641895	2	0.0248868402641895	NA	NA	SegRatio=-0.02,AbsMeanSigma=0.76,pvalue=3.06791316025935e-09,pvalueTTest=0.110129749033771,
chr10	50724889	50724999	ERCC6	ERCC600072	-0.0085133709715703	2	-0.020272687269936	2	0.0248868402641895	2	0.0248868402641895	NA	NA	SegRatio=-0.02,AbsMeanSigma=0.76,pvalue=3.06791316025935e-09,pvalueTTest=0.110129749033771,
chr10	50724994	50725105	ERCC6	ERCC600073	-0.0872719189084953	2	-0.020272687269936	2	0.0248868402641895	2	0.0248868402641895	NA	NA	SegRatio=-0.02,AbsMeanSigma=0.76,pvalue=3.06791316025935e-09,pvalueTTest=0.110129749033771,
chr10	50725031	50725142	ERCC6	ERCC600074	0.0858599766652588	2	-0.020272687269936	2	0.0248868402641895	2	0.0248868402641895	NA	NA	SegRatio=-0.02,AbsMeanSigma=0.76,pvalue=3.06791316025935e-09,pvalueTTest=0.110129749033771,
chr10	50725131	50725243	ERCC6	ERCC600075	0.0531610288347364	2	-0.020272687269936	2	0.0248868402641895	2	0.0248868402641895	NA	NA	SegRatio=-0.02,AbsMeanSigma=0.76,pvalue=3.06791316025935e-09,pvalueTTest=0.110129749033771,
chr10	50732042	50732159	ERCC6	ERCC600076	-0.119641489801735	2	-0.020272687269936	2	0.0248868402641895	2	0.0248868402641895	NA	NA	SegRatio=-0.02,AbsMeanSigma=0.76,pvalue=3.06791316025935e-09,pvalueTTest=0.110129749033771,
chr10	50732107	50732222	ERCC6	ERCC600077	0.0585923007740613	2	-0.020272687269936	2	0.0248868402641895	2	0.0248868402641895	NA	NA	SegRatio=-0.02,AbsMeanSigma=0.76,pvalue=3.06791316025935e-09,pvalueTTest=0.110129749033771,
chr10	50732219	50732313	ERCC6	ERCC600078	-0.0703866108547503	2	-0.020272687269936	2	0.0248868402641895	2	0.0248868402641895	NA	NA	SegRatio=-0.02,AbsMeanSigma=0.76,pvalue=3.06791316025935e-09,pvalueTTest=0.110129749033771,
chr10	50732292	50732398	ERCC6	ERCC600079	0.260746520933015	2	-0.020272687269936	2	0.0248868402641895	2	0.0248868402641895	NA	NA	SegRatio=-0.02,AbsMeanSigma=0.76,pvalue=3.06791316025935e-09,pvalueTTest=0.110129749033771,
chr10	50732374	50732466	ERCC6	ERCC600080	-0.0547562367773115	2	-0.020272687269936	2	0.0248868402641895	2	0.0248868402641895	NA	NA	SegRatio=-0.02,AbsMeanSigma=0.76,pvalue=3.06791316025935e-09,pvalueTTest=0.110129749033771,
chr10	50732467	50732577	ERCC6	ERCC600081	-0.103428837099098	2	-0.020272687269936	2	0.0248868402641895	2	0.0248868402641895	NA	NA	SegRatio=-0.02,AbsMeanSigma=0.76,pvalue=3.06791316025935e-09,pvalueTTest=0.110129749033771,
chr10	50732536	50732653	ERCC6	ERCC600082	-0.119212857868831	2	-0.020272687269936	2	0.0248868402641895	2	0.0248868402641895	NA	NA	SegRatio=-0.02,AbsMeanSigma=0.76,pvalue=3.06791316025935e-09,pvalueTTest=0.110129749033771,
chr10	50732614	50732727	ERCC6	ERCC600083	-0.554917236227281	2	-0.020272687269936	2	0.0248868402641895	2	0.0248868402641895	q-value=0.000593123311403816, copies=1	NA	SegRatio=-0.02,AbsMeanSigma=0.76,pvalue=3.06791316025935e-09,pvalueTTest=0.110129749033771,
chr10	50732675	50732794	ERCC6	ERCC600084	0.092523430009078	2	-0.020272687269936	2	0.0248868402641895	2	0.0248868402641895	NA	NA	SegRatio=-0.02,AbsMeanSigma=0.76,pvalue=3.06791316025935e-09,pvalueTTest=0.110129749033771,
chr10	50732767	50732882	ERCC6	ERCC600085	-0.0296697049268433	2	-0.020272687269936	2	0.0248868402641895	2	0.0248868402641895	NA	NA	SegRatio=-0.02,AbsMeanSigma=0.76,pvalue=3.06791316025935e-09,pvalueTTest=0.110129749033771,
chr10	50736410	50736527	ERCC6	ERCC600086	0.0219189210102318	2	-0.020272687269936	2	0.0248868402641895	2	0.0248868402641895	NA	NA	SegRatio=-0.02,AbsMeanSigma=0.76,pvalue=3.06791316025935e-09,pvalueTTest=0.110129749033771,
chr10	50736495	50736599	ERCC6	ERCC600087	0.00199473477227714	2	-0.020272687269936	2	0.0248868402641895	2	0.0248868402641895	NA	NA	SegRatio=-0.02,AbsMeanSigma=0.76,pvalue=3.06791316025935e-09,pvalueTTest=0.110129749033771,
chr10	50738723	50738832	ERCC6	ERCC600088	NA	2	-0.020272687269936	2	0.0248868402641895	2	0.0248868402641895	NA	NA	SegRatio=-0.02,AbsMeanSigma=0.76,pvalue=3.06791316025935e-09,pvalueTTest=0.110129749033771,
chr10	50738801	50738904	ERCC6	ERCC600089	0.204736836728104	2	-0.020272687269936	2	0.0248868402641895	2	0.0248868402641895	NA	NA	SegRatio=-0.02,AbsMeanSigma=0.76,pvalue=3.06791316025935e-09,pvalueTTest=0.110129749033771,
chr10	50738889	50739001	ERCC6	ERCC600090	NA	2	-0.020272687269936	2	0.0248868402641895	2	0.0248868402641895	NA	NA	SegRatio=-0.02,AbsMeanSigma=0.76,pvalue=3.06791316025935e-09,pvalueTTest=0.110129749033771,
chr10	50740548	50740664	ERCC6	ERCC600091	-0.152940837674807	2	-0.020272687269936	2	0.0248868402641895	2	0.0248868402641895	NA	NA	SegRatio=-0.02,AbsMeanSigma=0.76,pvalue=3.06791316025935e-09,pvalueTTest=0.110129749033771,
chr10	50740620	50740710	ERCC6	ERCC600092	-0.0638603848827823	2	-0.020272687269936	2	0.0248868402641895	2	0.0248868402641895	NA	NA	SegRatio=-0.02,AbsMeanSigma=0.76,pvalue=3.06791316025935e-09,pvalueTTest=0.110129749033771,
chr10	50740669	50740775	ERCC6	ERCC600093	0.0974952592320514	2	-0.020272687269936	2	0.0248868402641895	2	0.0248868402641895	NA	NA	SegRatio=-0.02,AbsMeanSigma=0.76,pvalue=3.06791316025935e-09,pvalueTTest=0.110129749033771,
chr10	50740742	50740862	ERCC6	ERCC600094	-0.0136599721833999	2	-0.020272687269936	2	0.0248868402641895	2	0.0248868402641895	NA	NA	SegRatio=-0.02,AbsMeanSigma=0.76,pvalue=3.06791316025935e-09,pvalueTTest=0.110129749033771,
chr10	50740788	50740900	ERCC6	ERCC600095	-0.020272687269936	2	-0.020272687269936	2	0.0248868402641895	2	0.0248868402641895	NA	NA	SegRatio=-0.02,AbsMeanSigma=0.76,pvalue=3.06791316025935e-09,pvalueTTest=0.110129749033771,
chr10	50740873	50740991	ERCC6	ERCC600096	-0.260492994852005	2	-0.020272687269936	2	0.0248868402641895	2	0.0248868402641895	NA	NA	SegRatio=-0.02,AbsMeanSigma=0.76,pvalue=3.06791316025935e-09,pvalueTTest=0.110129749033771,
chr10	50740988	50741100	ERCC6	ERCC600097	-1.82978182685024	2	-0.0408198730263913	2	0.0248868402641895	2	0.0248868402641895	q-value=6.34267782181812e-19, copies=0.5	NA	SegRatio=-0.04,AbsMeanSigma=2.22,pvalue=4.88303852913533e-21,pvalueTTest=0.184674144843031,
chr10	69881165	69881280	MYPN	MYPN00001	-0.0131256617672529	2	-0.0408198730263913	2	0.20731527863769	2	0.20731527863769	NA	NA	SegRatio=-0.04,AbsMeanSigma=2.22,pvalue=4.88303852913533e-21,pvalueTTest=0.184674144843031,
chr10	69881275	69881388	MYPN	MYPN00002	0.166605552796091	2	-0.0408198730263913	2	0.20731527863769	2	0.20731527863769	NA	NA	SegRatio=-0.04,AbsMeanSigma=2.22,pvalue=4.88303852913533e-21,pvalueTTest=0.184674144843031,
chr10	69881389	69881502	MYPN	MYPN00003	0.0489042606862667	2	-0.0408198730263913	2	0.20731527863769	2	0.20731527863769	NA	NA	SegRatio=-0.04,AbsMeanSigma=2.22,pvalue=4.88303852913533e-21,pvalueTTest=0.184674144843031,
chr10	69881500	69881616	MYPN	MYPN00004	0.241487552790545	2	-0.0408198730263913	2	0.20731527863769	2	0.20731527863769	NA	NA	SegRatio=-0.04,AbsMeanSigma=2.22,pvalue=4.88303852913533e-21,pvalueTTest=0.184674144843031,
chr10	69881588	69881706	MYPN	MYPN00005	-0.0248147503370888	2	-0.0408198730263913	2	0.20731527863769	2	0.20731527863769	NA	NA	SegRatio=-0.04,AbsMeanSigma=2.22,pvalue=4.88303852913533e-21,pvalueTTest=0.184674144843031,
chr10	69881701	69881820	MYPN	MYPN00006	-0.0578756407328917	2	-0.0408198730263913	2	0.20731527863769	2	0.20731527863769	NA	NA	SegRatio=-0.04,AbsMeanSigma=2.22,pvalue=4.88303852913533e-21,pvalueTTest=0.184674144843031,
chr10	69881817	69881934	MYPN	MYPN00007	0.121909152867451	2	-0.0408198730263913	2	0.20731527863769	2	0.20731527863769	NA	NA	SegRatio=-0.04,AbsMeanSigma=2.22,pvalue=4.88303852913533e-21,pvalueTTest=0.184674144843031,
chr10	69881863	69881977	MYPN	MYPN00008	-0.277204975504875	2	-0.0408198730263913	2	0.20731527863769	2	0.20731527863769	NA	NA	SegRatio=-0.04,AbsMeanSigma=2.22,pvalue=4.88303852913533e-21,pvalueTTest=0.184674144843031,
chr10	69881972	69882076	MYPN	MYPN00009	-0.0408198730263913	2	-0.0408198730263913	2	0.20731527863769	2	0.20731527863769	NA	NA	SegRatio=-0.04,AbsMeanSigma=2.22,pvalue=4.88303852913533e-21,pvalueTTest=0.184674144843031,
chr10	69882069	69882165	MYPN	MYPN00010	-0.149048566932676	2	-0.0408198730263913	2	0.20731527863769	2	0.20731527863769	NA	NA	SegRatio=-0.04,AbsMeanSigma=2.22,pvalue=4.88303852913533e-21,pvalueTTest=0.184674144843031,
chr10	69896387	69896490	MYPN	MYPN00011	0.14515417074711	2	-0.0408198730263913	2	0.20731527863769	2	0.20731527863769	NA	NA	SegRatio=-0.04,AbsMeanSigma=2.22,pvalue=4.88303852913533e-21,pvalueTTest=0.184674144843031,
chr10	69896491	69896600	MYPN	MYPN00012	NA	2	-0.0408198730263913	2	0.20731527863769	2	0.20731527863769	NA	NA	SegRatio=-0.04,AbsMeanSigma=2.22,pvalue=4.88303852913533e-21,pvalueTTest=0.184674144843031,
chr10	69902665	69902780	MYPN	MYPN00013	0.119958157834841	2	-0.0408198730263913	2	0.20731527863769	2	0.20731527863769	NA	NA	SegRatio=-0.04,AbsMeanSigma=2.22,pvalue=4.88303852913533e-21,pvalueTTest=0.184674144843031,
chr10	69902751	69902881	MYPN	MYPN00014.MYPN00015	-0.252774388778075	2	-0.0408198730263913	2	0.20731527863769	2	0.20731527863769	NA	NA	SegRatio=-0.04,AbsMeanSigma=2.22,pvalue=4.88303852913533e-21,pvalueTTest=0.184674144843031,
chr10	69902859	69902975	MYPN	MYPN00016	NA	2	-0.0408198730263913	2	0.20731527863769	2	0.20731527863769	NA	NA	SegRatio=-0.04,AbsMeanSigma=2.22,pvalue=4.88303852913533e-21,pvalueTTest=0.184674144843031,
chr10	69905187	69905299	MYPN	MYPN00017	-0.148698625798331	2	-0.0408198730263913	2	0.20731527863769	2	0.20731527863769	NA	NA	SegRatio=-0.04,AbsMeanSigma=2.22,pvalue=4.88303852913533e-21,pvalueTTest=0.184674144843031,
chr10	69905268	69905363	MYPN	MYPN00018	-2.5904115577476	2	-1.66787550040611	2	0.20731527863769	2	0.20731527863769	q-value=1.22948168112388e-16, copies=0	NA	SegRatio=-1.67,AbsMeanSigma=13.63,pvalue=2.85664344742499e-123,pvalueTTest=0.194377097898496,Adjusted:byPvalueTTestRatio;
chr10	69908030	69908143	MYPN	MYPN00019	-1.66787550040611	2	-1.66787550040611	2	0.20731527863769	2	0.20731527863769	NA	NA	SegRatio=-1.67,AbsMeanSigma=13.63,pvalue=2.85664344742499e-123,pvalueTTest=0.194377097898496,Adjusted:byPvalueTTestRatio;
chr10	69908128	69908220	MYPN	MYPN00020	-0.0215804296794172	2	-0.0215804296794172	2	0.20731527863769	2	0.20731527863769	NA	NA	SegRatio=-0.02,AbsMeanSigma=7.59,pvalue=4.30459472075232e-52,pvalueTTest=0.420061612074842,
chr10	69908173	69908287	MYPN	MYPN00021	NA	2	-0.0215804296794172	2	0.20731527863769	2	0.20731527863769	NA	NA	SegRatio=-0.02,AbsMeanSigma=7.59,pvalue=4.30459472075232e-52,pvalueTTest=0.420061612074842,
chr10	69909747	69909849	MYPN	MYPN00022	0.00683675829748548	2	-0.0215804296794172	2	0.20731527863769	2	0.20731527863769	NA	NA	SegRatio=-0.02,AbsMeanSigma=7.59,pvalue=4.30459472075232e-52,pvalueTTest=0.420061612074842,
chr10	69909844	69909959	MYPN	MYPN00023	-3.11292086351989	2	0.0531783413250351	2	0.20731527863769	2	0.20731527863769	q-value=7.86491879893136e-112, copies=0	NA	SegRatio=0.05,AbsMeanSigma=0,pvalue=0.987241485717643,pvalueTTest=0.99581260635428,
chr10	69918194	69918307	MYPN	MYPN00024	0.441936890498458	2	0.0531783413250351	2	0.20731527863769	2	0.20731527863769	NA	NA	SegRatio=0.05,AbsMeanSigma=0,pvalue=0.987241485717643,pvalueTTest=0.99581260635428,
chr10	69918265	69918358	MYPN	MYPN00025	NA	2	0.0531783413250351	2	0.20731527863769	2	0.20731527863769	NA	NA	SegRatio=0.05,AbsMeanSigma=0,pvalue=0.987241485717643,pvalueTTest=0.99581260635428,
chr10	69921391	69921501	MYPN	MYPN00026	0.186915180840533	2	0.0531783413250351	2	0.20731527863769	2	0.20731527863769	NA	NA	SegRatio=0.05,AbsMeanSigma=0,pvalue=0.987241485717643,pvalueTTest=0.99581260635428,
chr10	69921464	69921567	MYPN	MYPN00027	NA	2	0.0531783413250351	2	0.20731527863769	2	0.20731527863769	NA	NA	SegRatio=0.05,AbsMeanSigma=0,pvalue=0.987241485717643,pvalueTTest=0.99581260635428,
chr10	69925436	69925545	MYPN	MYPN00028	0.120150842694558	2	0.0531783413250351	2	0.20731527863769	2	0.20731527863769	NA	NA	SegRatio=0.05,AbsMeanSigma=0,pvalue=0.987241485717643,pvalueTTest=0.99581260635428,
chr10	69925504	69925610	MYPN	MYPN00029	0.0793351710519434	2	0.0531783413250351	2	0.20731527863769	2	0.20731527863769	NA	NA	SegRatio=0.05,AbsMeanSigma=0,pvalue=0.987241485717643,pvalueTTest=0.99581260635428,
chr10	69925964	69926078	MYPN	MYPN00030	0.0401601477237509	2	0.0531783413250351	2	0.20731527863769	2	0.20731527863769	NA	NA	SegRatio=0.05,AbsMeanSigma=0,pvalue=0.987241485717643,pvalueTTest=0.99581260635428,
chr10	69926073	69926191	MYPN	MYPN00031	-0.0887957993766775	2	0.0531783413250351	2	0.20731527863769	2	0.20731527863769	NA	NA	SegRatio=0.05,AbsMeanSigma=0,pvalue=0.987241485717643,pvalueTTest=0.99581260635428,
chr10	69926164	69926272	MYPN	MYPN00032	0.185725597034077	2	0.0531783413250351	2	0.20731527863769	2	0.20731527863769	NA	NA	SegRatio=0.05,AbsMeanSigma=0,pvalue=0.987241485717643,pvalueTTest=0.99581260635428,
chr10	69926253	69926336	MYPN	MYPN00033	-0.171093664582002	2	0.0531783413250351	2	0.20731527863769	2	0.20731527863769	NA	NA	SegRatio=0.05,AbsMeanSigma=0,pvalue=0.987241485717643,pvalueTTest=0.99581260635428,
chr10	69926284	69926403	MYPN	MYPN00034	-0.1131391236987	2	0.0531783413250351	2	0.20731527863769	2	0.20731527863769	NA	NA	SegRatio=0.05,AbsMeanSigma=0,pvalue=0.987241485717643,pvalueTTest=0.99581260635428,
chr10	69926381	69926494	MYPN	MYPN00035	-0.233405893415394	2	0.0531783413250351	2	0.20731527863769	2	0.20731527863769	NA	NA	SegRatio=0.05,AbsMeanSigma=0,pvalue=0.987241485717643,pvalueTTest=0.99581260635428,
chr10	69933785	69933901	MYPN	MYPN00036	0.072930243600959	2	0.0531783413250351	2	0.20731527863769	2	0.20731527863769	NA	NA	SegRatio=0.05,AbsMeanSigma=0,pvalue=0.987241485717643,pvalueTTest=0.99581260635428,
chr10	69933874	69933985	MYPN	MYPN00037	-0.00434421405905485	2	0.0531783413250351	2	0.20731527863769	2	0.20731527863769	NA	NA	SegRatio=0.05,AbsMeanSigma=0,pvalue=0.987241485717643,pvalueTTest=0.99581260635428,
chr10	69933982	69934091	MYPN	MYPN00038	0.206227759196172	2	0.0531783413250351	2	0.20731527863769	2	0.20731527863769	NA	NA	SegRatio=0.05,AbsMeanSigma=0,pvalue=0.987241485717643,pvalueTTest=0.99581260635428,
chr10	69934088	69934185	MYPN	MYPN00039	-0.267545318528258	2	0.0531783413250351	2	0.20731527863769	2	0.20731527863769	NA	NA	SegRatio=0.05,AbsMeanSigma=0,pvalue=0.987241485717643,pvalueTTest=0.99581260635428,
chr10	69934184	69934304	MYPN	MYPN00040	-0.0461435867757406	2	0.0531783413250351	2	0.20731527863769	2	0.20731527863769	NA	NA	SegRatio=0.05,AbsMeanSigma=0,pvalue=0.987241485717643,pvalueTTest=0.99581260635428,
chr10	69934294	69934414	MYPN	MYPN00041	0.0162133419175058	2	0.0531783413250351	2	0.20731527863769	2	0.20731527863769	NA	NA	SegRatio=0.05,AbsMeanSigma=0,pvalue=0.987241485717643,pvalueTTest=0.99581260635428,
chr10	69934409	69934520	MYPN	MYPN00042	0.0119589023885256	2	0.0531783413250351	2	0.20731527863769	2	0.20731527863769	NA	NA	SegRatio=0.05,AbsMeanSigma=0,pvalue=0.987241485717643,pvalueTTest=0.99581260635428,
chr10	69935017	69935118	MYPN	MYPN00043	-0.0777074025217027	2	0.0531783413250351	2	0.20731527863769	2	0.20731527863769	NA	NA	SegRatio=0.05,AbsMeanSigma=0,pvalue=0.987241485717643,pvalueTTest=0.99581260635428,
chr10	69935077	69935188	MYPN	MYPN00044	0.0249540844355349	2	0.0531783413250351	2	0.20731527863769	2	0.20731527863769	NA	NA	SegRatio=0.05,AbsMeanSigma=0,pvalue=0.987241485717643,pvalueTTest=0.99581260635428,
chr10	69935162	69935278	MYPN	MYPN00045	0.450415759645606	2	0.0531783413250351	2	0.20731527863769	2	0.20731527863769	q-value=0.0091024757873962, copies=3	NA	SegRatio=0.05,AbsMeanSigma=0,pvalue=0.987241485717643,pvalueTTest=0.99581260635428,
chr10	69948620	69948732	MYPN	MYPN00046	0.0597660847975731	2	0.0531783413250351	2	0.20731527863769	2	0.20731527863769	NA	NA	SegRatio=0.05,AbsMeanSigma=0,pvalue=0.987241485717643,pvalueTTest=0.99581260635428,
chr10	69948723	69948828	MYPN	MYPN00047	0.0366839703066115	2	0.0531783413250351	2	0.20731527863769	2	0.20731527863769	NA	NA	SegRatio=0.05,AbsMeanSigma=0,pvalue=0.987241485717643,pvalueTTest=0.99581260635428,
chr10	69948819	69948934	MYPN	MYPN00048	0.0803844393637591	2	0.0531783413250351	2	0.20731527863769	2	0.20731527863769	NA	NA	SegRatio=0.05,AbsMeanSigma=0,pvalue=0.987241485717643,pvalueTTest=0.99581260635428,
chr10	69954079	69954192	MYPN	MYPN00049	NA	2	0.0531783413250351	2	0.20731527863769	2	0.20731527863769	NA	NA	SegRatio=0.05,AbsMeanSigma=0,pvalue=0.987241485717643,pvalueTTest=0.99581260635428,
chr10	69954191	69954307	MYPN	MYPN00050	0.103206581720868	2	0.0531783413250351	2	0.20731527863769	2	0.20731527863769	NA	NA	SegRatio=0.05,AbsMeanSigma=0,pvalue=0.987241485717643,pvalueTTest=0.99581260635428,
chr10	69955121	69955236	MYPN	MYPN00051	0.147461091189368	2	0.0531783413250351	2	0.20731527863769	2	0.20731527863769	NA	NA	SegRatio=0.05,AbsMeanSigma=0,pvalue=0.987241485717643,pvalueTTest=0.99581260635428,
chr10	69955235	69955347	MYPN	MYPN00052	0.042032741132093	2	0.0531783413250351	2	0.20731527863769	2	0.20731527863769	NA	NA	SegRatio=0.05,AbsMeanSigma=0,pvalue=0.987241485717643,pvalueTTest=0.99581260635428,
chr10	69957041	69957158	MYPN	MYPN00053	-0.0410493499366999	2	0.0531783413250351	2	0.20731527863769	2	0.20731527863769	NA	NA	SegRatio=0.05,AbsMeanSigma=0,pvalue=0.987241485717643,pvalueTTest=0.99581260635428,
chr10	69957129	69957248	MYPN	MYPN00054	0.0907937612634403	2	0.0531783413250351	2	0.20731527863769	2	0.20731527863769	NA	NA	SegRatio=0.05,AbsMeanSigma=0,pvalue=0.987241485717643,pvalueTTest=0.99581260635428,
chr10	69957244	69957376	MYPN	MYPN00055	NA	2	0.0531783413250351	2	0.20731527863769	2	0.20731527863769	NA	NA	SegRatio=0.05,AbsMeanSigma=0,pvalue=0.987241485717643,pvalueTTest=0.99581260635428,
chr10	69959085	69959195	MYPN	MYPN00056	-0.0611974866894787	2	0.0531783413250351	2	0.20731527863769	2	0.20731527863769	NA	NA	SegRatio=0.05,AbsMeanSigma=0,pvalue=0.987241485717643,pvalueTTest=0.99581260635428,
chr10	69959187	69959301	MYPN	MYPN00057	0.166993955185311	2	0.0531783413250351	2	0.20731527863769	2	0.20731527863769	NA	NA	SegRatio=0.05,AbsMeanSigma=0,pvalue=0.987241485717643,pvalueTTest=0.99581260635428,
chr10	69959287	69959403	MYPN	MYPN00058	-0.0648072865350302	2	0.0531783413250351	2	0.20731527863769	2	0.20731527863769	NA	NA	SegRatio=0.05,AbsMeanSigma=0,pvalue=0.987241485717643,pvalueTTest=0.99581260635428,
chr10	69961585	69961698	MYPN	MYPN00059	0.134632457161908	2	0.0531783413250351	2	0.20731527863769	2	0.20731527863769	NA	NA	SegRatio=0.05,AbsMeanSigma=0,pvalue=0.987241485717643,pvalueTTest=0.99581260635428,
chr10	69961627	69961735	MYPN	MYPN00060	0.0962871603689897	2	0.0531783413250351	2	0.20731527863769	2	0.20731527863769	NA	NA	SegRatio=0.05,AbsMeanSigma=0,pvalue=0.987241485717643,pvalueTTest=0.99581260635428,
chr10	69961710	69961823	MYPN	MYPN00061	0.145800339618984	2	0.0531783413250351	2	0.20731527863769	2	0.20731527863769	NA	NA	SegRatio=0.05,AbsMeanSigma=0,pvalue=0.987241485717643,pvalueTTest=0.99581260635428,
chr10	69966486	69966600	MYPN	MYPN00062	-0.0510459710210097	2	0.0531783413250351	2	0.20731527863769	2	0.20731527863769	NA	NA	SegRatio=0.05,AbsMeanSigma=0,pvalue=0.987241485717643,pvalueTTest=0.99581260635428,
chr10	69966567	69966684	MYPN	MYPN00063	-0.065433161643263	2	0.0531783413250351	2	0.20731527863769	2	0.20731527863769	NA	NA	SegRatio=0.05,AbsMeanSigma=0,pvalue=0.987241485717643,pvalueTTest=0.99581260635428,
chr10	69970008	69970119	MYPN	MYPN00064	0.15984934755516	2	0.0531783413250351	2	0.20731527863769	2	0.20731527863769	NA	NA	SegRatio=0.05,AbsMeanSigma=0,pvalue=0.987241485717643,pvalueTTest=0.99581260635428,
chr10	69970112	69970228	MYPN	MYPN00065	-0.0460499063910876	2	0.0531783413250351	2	0.20731527863769	2	0.20731527863769	NA	NA	SegRatio=0.05,AbsMeanSigma=0,pvalue=0.987241485717643,pvalueTTest=0.99581260635428,
chr10	69970217	69970327	MYPN	MYPN00066	0.111399514497807	2	0.0531783413250351	2	0.20731527863769	2	0.20731527863769	NA	NA	SegRatio=0.05,AbsMeanSigma=0,pvalue=0.987241485717643,pvalueTTest=0.99581260635428,
chr10	73577133	73577251	PSAP	PSAP00001	0.245026542125252	2	0.0531783413250351	2	0.348901936000221	2	0.348901936000221	NA	NA	SegRatio=0.05,AbsMeanSigma=0,pvalue=0.987241485717643,pvalueTTest=0.99581260635428,
chr10	73577210	73577329	PSAP	PSAP00002	0.157342882598369	2	0.0531783413250351	2	0.348901936000221	2	0.348901936000221	NA	NA	SegRatio=0.05,AbsMeanSigma=0,pvalue=0.987241485717643,pvalueTTest=0.99581260635428,
chr10	73578312	73578431	PSAP	PSAP00003	-0.00167235037406568	2	0.0531783413250351	2	0.348901936000221	2	0.348901936000221	NA	NA	SegRatio=0.05,AbsMeanSigma=0,pvalue=0.987241485717643,pvalueTTest=0.99581260635428,
chr10	73578430	73578540	PSAP	PSAP00004	0.135017164866391	2	0.0531783413250351	2	0.348901936000221	2	0.348901936000221	NA	NA	SegRatio=0.05,AbsMeanSigma=0,pvalue=0.987241485717643,pvalueTTest=0.99581260635428,
chr10	73578724	73578842	PSAP	PSAP00005	-0.231100871938491	2	0.0531783413250351	2	0.348901936000221	2	0.348901936000221	NA	NA	SegRatio=0.05,AbsMeanSigma=0,pvalue=0.987241485717643,pvalueTTest=0.99581260635428,
chr10	73578835	73578952	PSAP	PSAP00006	0.0776860781171596	2	0.0531783413250351	2	0.348901936000221	2	0.348901936000221	NA	NA	SegRatio=0.05,AbsMeanSigma=0,pvalue=0.987241485717643,pvalueTTest=0.99581260635428,
chr10	73579183	73579301	PSAP	PSAP00007	-0.00970744389326802	2	0.0531783413250351	2	0.348901936000221	2	0.348901936000221	NA	NA	SegRatio=0.05,AbsMeanSigma=0,pvalue=0.987241485717643,pvalueTTest=0.99581260635428,
chr10	73579268	73579378	PSAP	PSAP00008	0.104369373884559	2	0.0531783413250351	2	0.348901936000221	2	0.348901936000221	NA	NA	SegRatio=0.05,AbsMeanSigma=0,pvalue=0.987241485717643,pvalueTTest=0.99581260635428,
chr10	73579561	73579661	PSAP	PSAP00009	0.0963951854134062	2	0.0531783413250351	2	0.348901936000221	2	0.348901936000221	NA	NA	SegRatio=0.05,AbsMeanSigma=0,pvalue=0.987241485717643,pvalueTTest=0.99581260635428,
chr10	73579636	73579742	PSAP	PSAP00010	-0.176956931698011	2	0.0531783413250351	2	0.348901936000221	2	0.348901936000221	NA	NA	SegRatio=0.05,AbsMeanSigma=0,pvalue=0.987241485717643,pvalueTTest=0.99581260635428,
chr10	73579945	73580065	PSAP	PSAP00011	0.22391752148452	2	0.0531783413250351	2	0.348901936000221	2	0.348901936000221	NA	NA	SegRatio=0.05,AbsMeanSigma=0,pvalue=0.987241485717643,pvalueTTest=0.99581260635428,
chr10	73580045	73580154	PSAP	PSAP00012	0.0118205974827882	2	0.0531783413250351	2	0.348901936000221	2	0.348901936000221	NA	NA	SegRatio=0.05,AbsMeanSigma=0,pvalue=0.987241485717643,pvalueTTest=0.99581260635428,
chr10	73581595	73581715	PSAP	PSAP00013	0.0531783413250351	2	0.0531783413250351	2	0.348901936000221	2	0.348901936000221	NA	NA	SegRatio=0.05,AbsMeanSigma=0,pvalue=0.987241485717643,pvalueTTest=0.99581260635428,
chr10	73581673	73581778	PSAP	PSAP00014	0.0615895619821562	2	0.0531783413250351	2	0.348901936000221	2	0.348901936000221	NA	NA	SegRatio=0.05,AbsMeanSigma=0,pvalue=0.987241485717643,pvalueTTest=0.99581260635428,
chr10	73581764	73581868	PSAP	PSAP00015	-0.0789777986205929	2	0.0531783413250351	2	0.348901936000221	2	0.348901936000221	NA	NA	SegRatio=0.05,AbsMeanSigma=0,pvalue=0.987241485717643,pvalueTTest=0.99581260635428,
chr10	73583620	73583737	PSAP	PSAP00016	-0.0287444186875283	2	0.0531783413250351	2	0.348901936000221	2	0.348901936000221	NA	NA	SegRatio=0.05,AbsMeanSigma=0,pvalue=0.987241485717643,pvalueTTest=0.99581260635428,
chr10	73585549	73585664	PSAP	PSAP00017	-0.219405793989534	2	0.0531783413250351	2	0.348901936000221	2	0.348901936000221	NA	NA	SegRatio=0.05,AbsMeanSigma=0,pvalue=0.987241485717643,pvalueTTest=0.99581260635428,
chr10	73585636	73585743	PSAP	PSAP00018	-0.300374937440369	2	0.0531783413250351	2	0.348901936000221	2	0.348901936000221	NA	NA	SegRatio=0.05,AbsMeanSigma=0,pvalue=0.987241485717643,pvalueTTest=0.99581260635428,
chr10	73587698	73587809	PSAP	PSAP00019	0.0679359111696648	2	0.0531783413250351	2	0.348901936000221	2	0.348901936000221	NA	NA	SegRatio=0.05,AbsMeanSigma=0,pvalue=0.987241485717643,pvalueTTest=0.99581260635428,
chr10	73587774	73587870	PSAP	PSAP00020	0.0544392636264484	2	0.0531783413250351	2	0.348901936000221	2	0.348901936000221	NA	NA	SegRatio=0.05,AbsMeanSigma=0,pvalue=0.987241485717643,pvalueTTest=0.99581260635428,
chr10	73587869	73587971	PSAP	PSAP00021	-0.0546026481916145	2	0.0531783413250351	2	0.348901936000221	2	0.348901936000221	NA	NA	SegRatio=0.05,AbsMeanSigma=0,pvalue=0.987241485717643,pvalueTTest=0.99581260635428,
chr10	73588599	73588717	PSAP	PSAP00022	0.180169167005913	2	0.0531783413250351	2	0.348901936000221	2	0.348901936000221	NA	NA	SegRatio=0.05,AbsMeanSigma=0,pvalue=0.987241485717643,pvalueTTest=0.99581260635428,
chr10	73588690	73588779	PSAP	PSAP00023	-0.0464497683765924	2	0.0531783413250351	2	0.348901936000221	2	0.348901936000221	NA	NA	SegRatio=0.05,AbsMeanSigma=0,pvalue=0.987241485717643,pvalueTTest=0.99581260635428,
chr10	73588776	73588892	PSAP	PSAP00024	0.30439321792179	2	0.0531783413250351	2	0.348901936000221	2	0.348901936000221	NA	NA	SegRatio=0.05,AbsMeanSigma=0,pvalue=0.987241485717643,pvalueTTest=0.99581260635428,
chr10	73590860	73590977	PSAP	PSAP00025	-0.0821213881094156	2	0.0531783413250351	2	0.348901936000221	2	0.348901936000221	NA	NA	SegRatio=0.05,AbsMeanSigma=0,pvalue=0.987241485717643,pvalueTTest=0.99581260635428,
chr10	73590940	73591054	PSAP	PSAP00026	-0.147512860269865	2	0.0531783413250351	2	0.348901936000221	2	0.348901936000221	NA	NA	SegRatio=0.05,AbsMeanSigma=0,pvalue=0.987241485717643,pvalueTTest=0.99581260635428,
chr10	73591548	73591662	PSAP	PSAP00027	0.0456410851007482	2	0.0531783413250351	2	0.348901936000221	2	0.348901936000221	NA	NA	SegRatio=0.05,AbsMeanSigma=0,pvalue=0.987241485717643,pvalueTTest=0.99581260635428,
chr10	73591653	73591764	PSAP	PSAP00028	0.0392152218441434	2	0.0531783413250351	2	0.348901936000221	2	0.348901936000221	NA	NA	SegRatio=0.05,AbsMeanSigma=0,pvalue=0.987241485717643,pvalueTTest=0.99581260635428,
chr10	73594079	73594196	PSAP	PSAP00029	-0.000673218812092734	2	0.0531783413250351	2	0.348901936000221	2	0.348901936000221	NA	NA	SegRatio=0.05,AbsMeanSigma=0,pvalue=0.987241485717643,pvalueTTest=0.99581260635428,
chr10	73594154	73594270	PSAP	PSAP00030	0.063194785779555	2	0.0531783413250351	2	0.348901936000221	2	0.348901936000221	NA	NA	SegRatio=0.05,AbsMeanSigma=0,pvalue=0.987241485717643,pvalueTTest=0.99581260635428,
chr10	73594271	73594382	PSAP	PSAP00031	0.034677101677911	2	0.0531783413250351	2	0.348901936000221	2	0.348901936000221	NA	NA	SegRatio=0.05,AbsMeanSigma=0,pvalue=0.987241485717643,pvalueTTest=0.99581260635428,
chr11	2466611	2466703	KCNQ1	KCNQ100001	NA	2	0.00606894466337538	2	0.401018760208607	2	0.401018760208607	NA	NA	SegRatio=0.01,AbsMeanSigma=0.11,pvalue=0.500758291738693,pvalueTTest=0.488212866483862,
chr11	2466670	2466744	KCNQ1	KCNQ100002	NA	2	0.00606894466337538	2	0.401018760208607	2	0.401018760208607	NA	NA	SegRatio=0.01,AbsMeanSigma=0.11,pvalue=0.500758291738693,pvalueTTest=0.488212866483862,
chr11	2482855	2482966	KCNQ1	KCNQ100003	0.0358067681533289	2	0.00606894466337538	2	0.401018760208607	2	0.401018760208607	NA	NA	SegRatio=0.01,AbsMeanSigma=0.11,pvalue=0.500758291738693,pvalueTTest=0.488212866483862,
chr11	2549115	2549235	KCNQ1	KCNQ100004	0.0112389527952241	2	0.00606894466337538	2	0.401018760208607	2	0.401018760208607	NA	NA	SegRatio=0.01,AbsMeanSigma=0.11,pvalue=0.500758291738693,pvalueTTest=0.488212866483862,
chr11	2549169	2549287	KCNQ1	KCNQ100005	-0.0312365579725803	2	0.00606894466337538	2	0.401018760208607	2	0.401018760208607	NA	NA	SegRatio=0.01,AbsMeanSigma=0.11,pvalue=0.500758291738693,pvalueTTest=0.488212866483862,
chr11	2591805	2591925	KCNQ1	KCNQ100006	-0.0390667602413876	2	0.00606894466337538	2	0.401018760208607	2	0.401018760208607	NA	NA	SegRatio=0.01,AbsMeanSigma=0.11,pvalue=0.500758291738693,pvalueTTest=0.488212866483862,
chr11	2591862	2592020	KCNQ1	KCNQ100007.KCNQ100008	NA	2	0.00606894466337538	2	0.401018760208607	2	0.401018760208607	NA	NA	SegRatio=0.01,AbsMeanSigma=0.11,pvalue=0.500758291738693,pvalueTTest=0.488212866483862,
chr11	2592494	2592636	KCNQ1	KCNQ100009	NA	2	0.00606894466337538	2	0.401018760208607	2	0.401018760208607	NA	NA	SegRatio=0.01,AbsMeanSigma=0.11,pvalue=0.500758291738693,pvalueTTest=0.488212866483862,
chr11	2593272	2593416	KCNQ1	KCNQ100010	NA	2	0.00606894466337538	2	0.401018760208607	2	0.401018760208607	NA	NA	SegRatio=0.01,AbsMeanSigma=0.11,pvalue=0.500758291738693,pvalueTTest=0.488212866483862,
chr11	2593957	2594092	KCNQ1	KCNQ100011	0.0446578532804299	2	0.00606894466337538	2	0.401018760208607	2	0.401018760208607	NA	NA	SegRatio=0.01,AbsMeanSigma=0.11,pvalue=0.500758291738693,pvalueTTest=0.488212866483862,
chr11	2594065	2594129	KCNQ1	KCNQ100012	NA	2	0.00606894466337538	2	0.401018760208607	2	0.401018760208607	NA	NA	SegRatio=0.01,AbsMeanSigma=0.11,pvalue=0.500758291738693,pvalueTTest=0.488212866483862,
chr11	2594099	2594215	KCNQ1	KCNQ100013	0.00735032702632635	2	0.00606894466337538	2	0.401018760208607	2	0.401018760208607	NA	NA	SegRatio=0.01,AbsMeanSigma=0.11,pvalue=0.500758291738693,pvalueTTest=0.488212866483862,
chr11	2594191	2594293	KCNQ1	KCNQ100014	0.00606894466337538	2	0.00606894466337538	2	0.401018760208607	2	0.401018760208607	NA	NA	SegRatio=0.01,AbsMeanSigma=0.11,pvalue=0.500758291738693,pvalueTTest=0.488212866483862,
chr11	2604595	2604717	KCNQ1	KCNQ100015	-0.000256984931048122	2	0.00606894466337538	2	0.401018760208607	2	0.401018760208607	NA	NA	SegRatio=0.01,AbsMeanSigma=0.11,pvalue=0.500758291738693,pvalueTTest=0.488212866483862,
chr11	2604675	2604755	KCNQ1	KCNQ100016	0.174626882587977	2	0.00606894466337538	2	0.401018760208607	2	0.401018760208607	NA	NA	SegRatio=0.01,AbsMeanSigma=0.11,pvalue=0.500758291738693,pvalueTTest=0.488212866483862,
chr11	2604754	2604871	KCNQ1	KCNQ100017	-0.0592118711713666	2	0.00606894466337538	2	0.401018760208607	2	0.401018760208607	NA	NA	SegRatio=0.01,AbsMeanSigma=0.11,pvalue=0.500758291738693,pvalueTTest=0.488212866483862,
chr11	2606382	2606496	KCNQ1	KCNQ100018	-0.0880677661256878	2	0.00606894466337538	2	0.401018760208607	2	0.401018760208607	NA	NA	SegRatio=0.01,AbsMeanSigma=0.11,pvalue=0.500758291738693,pvalueTTest=0.488212866483862,
chr11	2606437	2606557	KCNQ1	KCNQ100019	0.0765652234307063	2	0.00606894466337538	2	0.401018760208607	2	0.401018760208607	NA	NA	SegRatio=0.01,AbsMeanSigma=0.11,pvalue=0.500758291738693,pvalueTTest=0.488212866483862,
chr11	2608746	2608845	KCNQ1	KCNQ100020	-0.0857864244948056	2	0.00606894466337538	2	0.401018760208607	2	0.401018760208607	NA	NA	SegRatio=0.01,AbsMeanSigma=0.11,pvalue=0.500758291738693,pvalueTTest=0.488212866483862,
chr11	2608817	2608909	KCNQ1	KCNQ100021	-0.0952932127524714	2	0.00606894466337538	2	0.401018760208607	2	0.401018760208607	NA	NA	SegRatio=0.01,AbsMeanSigma=0.11,pvalue=0.500758291738693,pvalueTTest=0.488212866483862,
chr11	2608892	2609012	KCNQ1	KCNQ100022	-0.183572114785477	2	0.00606894466337538	2	0.401018760208607	2	0.401018760208607	NA	NA	SegRatio=0.01,AbsMeanSigma=0.11,pvalue=0.500758291738693,pvalueTTest=0.488212866483862,
chr11	2609920	2609990	KCNQ1	KCNQ100023	-0.110154812663236	2	0.00606894466337538	2	0.401018760208607	2	0.401018760208607	NA	NA	SegRatio=0.01,AbsMeanSigma=0.11,pvalue=0.500758291738693,pvalueTTest=0.488212866483862,
chr11	2609975	2610072	KCNQ1	KCNQ100024	0.0944740909168878	2	0.00606894466337538	2	0.401018760208607	2	0.401018760208607	NA	NA	SegRatio=0.01,AbsMeanSigma=0.11,pvalue=0.500758291738693,pvalueTTest=0.488212866483862,
chr11	2610064	2610182	KCNQ1	KCNQ100025	-0.0564332851355549	2	0.00606894466337538	2	0.401018760208607	2	0.401018760208607	NA	NA	SegRatio=0.01,AbsMeanSigma=0.11,pvalue=0.500758291738693,pvalueTTest=0.488212866483862,
chr11	2683088	2683204	KCNQ1	KCNQ100026	NA	2	0.00606894466337538	2	0.401018760208607	2	0.401018760208607	NA	NA	SegRatio=0.01,AbsMeanSigma=0.11,pvalue=0.500758291738693,pvalueTTest=0.488212866483862,
chr11	2683193	2683311	KCNQ1	KCNQ100027	0.11403776182063	2	0.00606894466337538	2	0.401018760208607	2	0.401018760208607	NA	NA	SegRatio=0.01,AbsMeanSigma=0.11,pvalue=0.500758291738693,pvalueTTest=0.488212866483862,
chr11	2683311	2683407	KCNQ1	KCNQ100028	-0.0232135333876912	2	0.00606894466337538	2	0.401018760208607	2	0.401018760208607	NA	NA	SegRatio=0.01,AbsMeanSigma=0.11,pvalue=0.500758291738693,pvalueTTest=0.488212866483862,
chr11	2789986	2790106	KCNQ1	KCNQ100029	0.126959875209898	2	0.00606894466337538	2	0.401018760208607	2	0.401018760208607	NA	NA	SegRatio=0.01,AbsMeanSigma=0.11,pvalue=0.500758291738693,pvalueTTest=0.488212866483862,
chr11	2790055	2790141	KCNQ1	KCNQ100030	0.131277268438212	2	0.00606894466337538	2	0.401018760208607	2	0.401018760208607	NA	NA	SegRatio=0.01,AbsMeanSigma=0.11,pvalue=0.500758291738693,pvalueTTest=0.488212866483862,
chr11	2790128	2790237	KCNQ1	KCNQ100031	-0.0472400683672193	2	0.00606894466337538	2	0.401018760208607	2	0.401018760208607	NA	NA	SegRatio=0.01,AbsMeanSigma=0.11,pvalue=0.500758291738693,pvalueTTest=0.488212866483862,
chr11	2797168	2797263	KCNQ1	KCNQ100032	0.0075257351358314	2	0.00606894466337538	2	0.401018760208607	2	0.401018760208607	NA	NA	SegRatio=0.01,AbsMeanSigma=0.11,pvalue=0.500758291738693,pvalueTTest=0.488212866483862,
chr11	2797260	2797382	KCNQ1	KCNQ100033	NA	2	0.00606894466337538	2	0.401018760208607	2	0.401018760208607	NA	NA	SegRatio=0.01,AbsMeanSigma=0.11,pvalue=0.500758291738693,pvalueTTest=0.488212866483862,
chr11	2798165	2798270	KCNQ1	KCNQ100034	0.0492708657920252	2	0.00606894466337538	2	0.401018760208607	2	0.401018760208607	NA	NA	SegRatio=0.01,AbsMeanSigma=0.11,pvalue=0.500758291738693,pvalueTTest=0.488212866483862,
chr11	2798261	2798378	KCNQ1	KCNQ100035	0.129063643101823	2	0.00606894466337538	2	0.401018760208607	2	0.401018760208607	NA	NA	SegRatio=0.01,AbsMeanSigma=0.11,pvalue=0.500758291738693,pvalueTTest=0.488212866483862,
chr11	2799183	2799260	KCNQ1	KCNQ100036	-0.189963453990294	2	0.00606894466337538	2	0.401018760208607	2	0.401018760208607	NA	NA	SegRatio=0.01,AbsMeanSigma=0.11,pvalue=0.500758291738693,pvalueTTest=0.488212866483862,
chr11	2799259	2799347	KCNQ1	KCNQ100037	-0.253229745374019	2	0.00606894466337538	2	0.401018760208607	2	0.401018760208607	NA	NA	SegRatio=0.01,AbsMeanSigma=0.11,pvalue=0.500758291738693,pvalueTTest=0.488212866483862,
chr11	2868973	2869038	KCNQ1	KCNQ100038	NA	2	0.00606894466337538	2	0.401018760208607	2	0.401018760208607	NA	NA	SegRatio=0.01,AbsMeanSigma=0.11,pvalue=0.500758291738693,pvalueTTest=0.488212866483862,
chr11	2869160	2869300	KCNQ1	KCNQ100039	-0.347285764754362	2	0.00606894466337538	2	0.401018760208607	2	0.401018760208607	NA	NA	SegRatio=0.01,AbsMeanSigma=0.11,pvalue=0.500758291738693,pvalueTTest=0.488212866483862,
chr13	28578153	28578270	FLT3	FLT300001	0.0720239526667486	2	-0.000788528637122739	2	0.0160083560235303	2	0.0160083560235303	NA	NA	SegRatio=0,AbsMeanSigma=1.85,pvalue=1.10274641432995e-16,pvalueTTest=0.182121639934281,
chr13	28578251	28578362	FLT3	FLT300002	-0.000788528637122739	2	-0.000788528637122739	2	0.0160083560235303	2	0.0160083560235303	NA	NA	SegRatio=0,AbsMeanSigma=1.85,pvalue=1.10274641432995e-16,pvalueTTest=0.182121639934281,
chr13	28588520	28588627	FLT3	FLT300003	-0.0115150906970863	2	-0.000788528637122739	2	0.0160083560235303	2	0.0160083560235303	NA	NA	SegRatio=0,AbsMeanSigma=1.85,pvalue=1.10274641432995e-16,pvalueTTest=0.182121639934281,
chr13	28588605	28588720	FLT3	FLT300004	-0.0235668001438099	2	-0.000788528637122739	2	0.0160083560235303	2	0.0160083560235303	NA	NA	SegRatio=0,AbsMeanSigma=1.85,pvalue=1.10274641432995e-16,pvalueTTest=0.182121639934281,
chr13	28589249	28589351	FLT3	FLT300005	-1.17606723306321	2	-0.000788528637122739	2	0.0160083560235303	2	0.0160083560235303	q-value=6.54901218700284e-22, copies=0.5	NA	SegRatio=0,AbsMeanSigma=1.85,pvalue=1.10274641432995e-16,pvalueTTest=0.182121639934281,
chr13	28589352	28589468	FLT3	FLT300006	-0.0907927297158766	2	-0.000788528637122739	2	0.0160083560235303	2	0.0160083560235303	NA	NA	SegRatio=0,AbsMeanSigma=1.85,pvalue=1.10274641432995e-16,pvalueTTest=0.182121639934281,
chr13	28589688	28589786	FLT3	FLT300007	-0.145464957937711	2	-0.000788528637122739	2	0.0160083560235303	2	0.0160083560235303	NA	NA	SegRatio=0,AbsMeanSigma=1.85,pvalue=1.10274641432995e-16,pvalueTTest=0.182121639934281,
chr13	28589746	28589849	FLT3	FLT300008	0.0295747559313588	2	-0.000788528637122739	2	0.0160083560235303	2	0.0160083560235303	NA	NA	SegRatio=0,AbsMeanSigma=1.85,pvalue=1.10274641432995e-16,pvalueTTest=0.182121639934281,
chr13	28589834	28589947	FLT3	FLT300009	-0.162170217886857	2	-0.000788528637122739	2	0.0160083560235303	2	0.0160083560235303	NA	NA	SegRatio=0,AbsMeanSigma=1.85,pvalue=1.10274641432995e-16,pvalueTTest=0.182121639934281,
chr13	28592558	28592664	FLT3	FLT300010	0.0349029056277203	2	-0.000788528637122739	2	0.0160083560235303	2	0.0160083560235303	NA	NA	SegRatio=0,AbsMeanSigma=1.85,pvalue=1.10274641432995e-16,pvalueTTest=0.182121639934281,
chr13	28592603	28592716	FLT3	FLT300011	0.0547394720749036	2	-0.000788528637122739	2	0.0160083560235303	2	0.0160083560235303	NA	NA	SegRatio=0,AbsMeanSigma=1.85,pvalue=1.10274641432995e-16,pvalueTTest=0.182121639934281,
chr13	28592681	28592794	FLT3	FLT300012	NA	2	-0.000788528637122739	2	0.0160083560235303	2	0.0160083560235303	NA	NA	SegRatio=0,AbsMeanSigma=1.85,pvalue=1.10274641432995e-16,pvalueTTest=0.182121639934281,
chr13	28597408	28597520	FLT3	FLT300013	-3.63002231838859	2	-0.000788528637122739	2	0.0160083560235303	2	0.0160083560235303	q-value=2.23269572264421e-07, copies=0	NA	SegRatio=0,AbsMeanSigma=1.85,pvalue=1.10274641432995e-16,pvalueTTest=0.182121639934281,
chr13	28597508	28597621	FLT3	FLT300014	0.131146740890353	2	-0.000788528637122739	2	0.0160083560235303	2	0.0160083560235303	NA	NA	SegRatio=0,AbsMeanSigma=1.85,pvalue=1.10274641432995e-16,pvalueTTest=0.182121639934281,
chr13	28597579	28597690	FLT3	FLT300015	0.286366521449267	2	-0.000788528637122739	2	0.0160083560235303	2	0.0160083560235303	NA	NA	SegRatio=0,AbsMeanSigma=1.85,pvalue=1.10274641432995e-16,pvalueTTest=0.182121639934281,
chr13	28598957	28599066	FLT3	FLT300016	0.0419289761488079	2	-0.000788528637122739	2	0.0160083560235303	2	0.0160083560235303	NA	NA	SegRatio=0,AbsMeanSigma=1.85,pvalue=1.10274641432995e-16,pvalueTTest=0.182121639934281,
chr13	28599059	28599161	FLT3	FLT300017	NA	2	-0.000788528637122739	2	0.0160083560235303	2	0.0160083560235303	NA	NA	SegRatio=0,AbsMeanSigma=1.85,pvalue=1.10274641432995e-16,pvalueTTest=0.182121639934281,
chr13	28601189	28601284	FLT3	FLT300018	-0.014987110897713	2	-0.000788528637122739	2	0.0160083560235303	2	0.0160083560235303	NA	NA	SegRatio=0,AbsMeanSigma=1.85,pvalue=1.10274641432995e-16,pvalueTTest=0.182121639934281,
chr13	28601234	28601330	FLT3	FLT300019	0.161998741703835	2	-0.000788528637122739	2	0.0160083560235303	2	0.0160083560235303	NA	NA	SegRatio=0,AbsMeanSigma=1.85,pvalue=1.10274641432995e-16,pvalueTTest=0.182121639934281,
chr13	28601303	28601415	FLT3	FLT300020	-2.82914992294548	2	-0.0536208153305922	2	0.0160083560235303	2	0.0160083560235303	q-value=4.27036381595634e-96, copies=0	NA	SegRatio=-0.05,AbsMeanSigma=1.68,pvalue=1.60364075205904e-16,pvalueTTest=0.15639102540685,
chr13	28602272	28602387	FLT3	FLT300021	-0.324842582267566	2	-0.0536208153305922	2	0.0160083560235303	2	0.0160083560235303	NA	NA	SegRatio=-0.05,AbsMeanSigma=1.68,pvalue=1.60364075205904e-16,pvalueTTest=0.15639102540685,
chr13	28602387	28602502	FLT3	FLT300022	0.305239384872791	2	-0.0536208153305922	2	0.0160083560235303	2	0.0160083560235303	NA	NA	SegRatio=-0.05,AbsMeanSigma=1.68,pvalue=1.60364075205904e-16,pvalueTTest=0.15639102540685,
chr13	28607929	28608040	FLT3	FLT300023	-0.0415887807126051	2	-0.0536208153305922	2	0.0160083560235303	2	0.0160083560235303	NA	NA	SegRatio=-0.05,AbsMeanSigma=1.68,pvalue=1.60364075205904e-16,pvalueTTest=0.15639102540685,
chr13	28608020	28608134	FLT3	FLT300024	0.00654001955859424	2	-0.0536208153305922	2	0.0160083560235303	2	0.0160083560235303	NA	NA	SegRatio=-0.05,AbsMeanSigma=1.68,pvalue=1.60364075205904e-16,pvalueTTest=0.15639102540685,
chr13	28608091	28608201	FLT3	FLT300025	-0.205791820704163	2	-0.0536208153305922	2	0.0160083560235303	2	0.0160083560235303	NA	NA	SegRatio=-0.05,AbsMeanSigma=1.68,pvalue=1.60364075205904e-16,pvalueTTest=0.15639102540685,
chr13	28608198	28608314	FLT3	FLT300026	NA	2	-0.0536208153305922	2	0.0160083560235303	2	0.0160083560235303	NA	NA	SegRatio=-0.05,AbsMeanSigma=1.68,pvalue=1.60364075205904e-16,pvalueTTest=0.15639102540685,
chr13	28608264	28608370	FLT3	FLT300027	-0.0701064499012544	2	-0.0536208153305922	2	0.0160083560235303	2	0.0160083560235303	NA	NA	SegRatio=-0.05,AbsMeanSigma=1.68,pvalue=1.60364075205904e-16,pvalueTTest=0.15639102540685,
chr13	28608395	28608508	FLT3	FLT300028	0.0631515249366871	2	-0.0536208153305922	2	0.0160083560235303	2	0.0160083560235303	NA	NA	SegRatio=-0.05,AbsMeanSigma=1.68,pvalue=1.60364075205904e-16,pvalueTTest=0.15639102540685,
chr13	28608509	28608621	FLT3	FLT300029	0.00877726396029346	2	-0.0536208153305922	2	0.0160083560235303	2	0.0160083560235303	NA	NA	SegRatio=-0.05,AbsMeanSigma=1.68,pvalue=1.60364075205904e-16,pvalueTTest=0.15639102540685,
chr13	28609572	28609690	FLT3	FLT300030	-0.0536208153305922	2	-0.0536208153305922	2	0.0160083560235303	2	0.0160083560235303	NA	NA	SegRatio=-0.05,AbsMeanSigma=1.68,pvalue=1.60364075205904e-16,pvalueTTest=0.15639102540685,
chr13	28609664	28609763	FLT3	FLT300031	0.0523858756320398	2	-0.0536208153305922	2	0.0160083560235303	2	0.0160083560235303	NA	NA	SegRatio=-0.05,AbsMeanSigma=1.68,pvalue=1.60364075205904e-16,pvalueTTest=0.15639102540685,
chr13	28609757	28609871	FLT3	FLT300032	-0.170051904568098	2	-0.0536208153305922	2	0.0160083560235303	2	0.0160083560235303	NA	NA	SegRatio=-0.05,AbsMeanSigma=1.68,pvalue=1.60364075205904e-16,pvalueTTest=0.15639102540685,
chr13	28610026	28610117	FLT3	FLT300033	0.0372502927193738	2	-0.0536208153305922	2	0.0160083560235303	2	0.0160083560235303	NA	NA	SegRatio=-0.05,AbsMeanSigma=1.68,pvalue=1.60364075205904e-16,pvalueTTest=0.15639102540685,
chr13	28610083	28610197	FLT3	FLT300034	0.167058560464982	2	-0.0536208153305922	2	0.0160083560235303	2	0.0160083560235303	NA	NA	SegRatio=-0.05,AbsMeanSigma=1.68,pvalue=1.60364075205904e-16,pvalueTTest=0.15639102540685,
chr13	28610140	28610242	FLT3	FLT300035	-0.0627983560464935	2	-0.0536208153305922	2	0.0160083560235303	2	0.0160083560235303	NA	NA	SegRatio=-0.05,AbsMeanSigma=1.68,pvalue=1.60364075205904e-16,pvalueTTest=0.15639102540685,
chr13	28611241	28611355	FLT3	FLT300036	NA	2	-0.0536208153305922	2	0.0160083560235303	2	0.0160083560235303	NA	NA	SegRatio=-0.05,AbsMeanSigma=1.68,pvalue=1.60364075205904e-16,pvalueTTest=0.15639102540685,
chr13	28611345	28611461	FLT3	FLT300037	0.0437492002086762	2	-0.0536208153305922	2	0.0160083560235303	2	0.0160083560235303	NA	NA	SegRatio=-0.05,AbsMeanSigma=1.68,pvalue=1.60364075205904e-16,pvalueTTest=0.15639102540685,
chr13	28622375	28622476	FLT3	FLT300038	-0.0573166544974177	2	-0.0536208153305922	2	0.0160083560235303	2	0.0160083560235303	NA	NA	SegRatio=-0.05,AbsMeanSigma=1.68,pvalue=1.60364075205904e-16,pvalueTTest=0.15639102540685,
chr13	28622434	28622545	FLT3	FLT300039	0.0637260498339604	2	-0.0536208153305922	2	0.0160083560235303	2	0.0160083560235303	NA	NA	SegRatio=-0.05,AbsMeanSigma=1.68,pvalue=1.60364075205904e-16,pvalueTTest=0.15639102540685,
chr13	28622545	28622653	FLT3	FLT300040	NA	2	-0.0536208153305922	2	0.0160083560235303	2	0.0160083560235303	NA	NA	SegRatio=-0.05,AbsMeanSigma=1.68,pvalue=1.60364075205904e-16,pvalueTTest=0.15639102540685,
chr13	28623471	28623586	FLT3	FLT300041	0.0261709985263443	2	-0.0536208153305922	2	0.0160083560235303	2	0.0160083560235303	NA	NA	SegRatio=-0.05,AbsMeanSigma=1.68,pvalue=1.60364075205904e-16,pvalueTTest=0.15639102540685,
chr13	28623554	28623666	FLT3	FLT300042	-0.137462411613857	2	-0.0536208153305922	2	0.0160083560235303	2	0.0160083560235303	NA	NA	SegRatio=-0.05,AbsMeanSigma=1.68,pvalue=1.60364075205904e-16,pvalueTTest=0.15639102540685,
chr13	28623658	28623766	FLT3	FLT300043	-1.44775214106586	2	-0.0277256310459698	2	0.0160083560235303	2	0.0160083560235303	q-value=6.55239419050891e-27, copies=0.5	NA	SegRatio=-0.03,AbsMeanSigma=1.21,pvalue=2.8171294136456e-06,pvalueTTest=0.201024517841369,
chr13	28623725	28623837	FLT3	FLT300044	-0.062197451695189	2	-0.0277256310459698	2	0.0160083560235303	2	0.0160083560235303	NA	NA	SegRatio=-0.03,AbsMeanSigma=1.21,pvalue=2.8171294136456e-06,pvalueTTest=0.201024517841369,
chr13	28623778	28623885	FLT3	FLT300045	-0.0197123358836312	2	-0.0277256310459698	2	0.0160083560235303	2	0.0160083560235303	NA	NA	SegRatio=-0.03,AbsMeanSigma=1.21,pvalue=2.8171294136456e-06,pvalueTTest=0.201024517841369,
chr13	28623872	28623984	FLT3	FLT300046	-0.000896327897931051	2	-0.0277256310459698	2	0.0160083560235303	2	0.0160083560235303	NA	NA	SegRatio=-0.03,AbsMeanSigma=1.21,pvalue=2.8171294136456e-06,pvalueTTest=0.201024517841369,
chr13	28624162	28624280	FLT3	FLT300047	0.262821873244741	2	-0.0277256310459698	2	0.0160083560235303	2	0.0160083560235303	NA	NA	SegRatio=-0.03,AbsMeanSigma=1.21,pvalue=2.8171294136456e-06,pvalueTTest=0.201024517841369,
chr13	28624271	28624378	FLT3	FLT300048	-0.0226003293915796	2	-0.0277256310459698	2	0.0160083560235303	2	0.0160083560235303	NA	NA	SegRatio=-0.03,AbsMeanSigma=1.21,pvalue=2.8171294136456e-06,pvalueTTest=0.201024517841369,
chr13	28626621	28626735	FLT3	FLT300049	-0.318408992884769	2	-0.0277256310459698	2	0.0160083560235303	2	0.0160083560235303	NA	NA	SegRatio=-0.03,AbsMeanSigma=1.21,pvalue=2.8171294136456e-06,pvalueTTest=0.201024517841369,
chr13	28626687	28626801	FLT3	FLT300050	-0.0277256310459698	2	-0.0277256310459698	2	0.0160083560235303	2	0.0160083560235303	NA	NA	SegRatio=-0.03,AbsMeanSigma=1.21,pvalue=2.8171294136456e-06,pvalueTTest=0.201024517841369,
chr13	28626751	28626885	FLT3	FLT300051	-0.485948325750633	2	-0.0277256310459698	2	0.0160083560235303	2	0.0160083560235303	q-value=7.20286642707102e-06, copies=1	NA	SegRatio=-0.03,AbsMeanSigma=1.21,pvalue=2.8171294136456e-06,pvalueTTest=0.201024517841369,
chr13	28631457	28631571	FLT3	FLT300052	-9.03829954482441e-05	2	-0.0277256310459698	2	0.0160083560235303	2	0.0160083560235303	NA	NA	SegRatio=-0.03,AbsMeanSigma=1.21,pvalue=2.8171294136456e-06,pvalueTTest=0.201024517841369,
chr13	28631564	28631679	FLT3	FLT300053	0.12014700638429	2	-0.0277256310459698	2	0.0160083560235303	2	0.0160083560235303	NA	NA	SegRatio=-0.03,AbsMeanSigma=1.21,pvalue=2.8171294136456e-06,pvalueTTest=0.201024517841369,
chr13	28635949	28636060	FLT3	FLT300054	NA	2	-0.0277256310459698	2	0.0160083560235303	2	0.0160083560235303	NA	NA	SegRatio=-0.03,AbsMeanSigma=1.21,pvalue=2.8171294136456e-06,pvalueTTest=0.201024517841369,
chr13	28635999	28636111	FLT3	FLT300055	-0.0993464033128402	2	-0.0277256310459698	2	0.0160083560235303	2	0.0160083560235303	NA	NA	SegRatio=-0.03,AbsMeanSigma=1.21,pvalue=2.8171294136456e-06,pvalueTTest=0.201024517841369,
chr13	28636107	28636209	FLT3	FLT300056	0.212429961232598	2	-0.0277256310459698	2	0.0160083560235303	2	0.0160083560235303	NA	NA	SegRatio=-0.03,AbsMeanSigma=1.21,pvalue=2.8171294136456e-06,pvalueTTest=0.201024517841369,
chr13	28636153	28636267	FLT3	FLT300057	-0.104767774231814	2	-0.0277256310459698	2	0.0160083560235303	2	0.0160083560235303	NA	NA	SegRatio=-0.03,AbsMeanSigma=1.21,pvalue=2.8171294136456e-06,pvalueTTest=0.201024517841369,
chr13	28644580	28644689	FLT3	FLT300058	-2.35293418523898	2	-2.35293418523898	2	0.0160083560235303	2	0.0160083560235303	NA	NA	SegRatio=-2.35,AbsMeanSigma=12.08,pvalue=1.76626043669405e-65,pvalueTTest=0.085555157222543,Adjusted:byPvalueTTestRatio;
chr13	28644680	28644812	FLT3	FLT300059	-3.11157380671439	2	-2.35293418523898	2	0.0160083560235303	2	0.0160083560235303	q-value=0.00789979756566465, copies=0	NA	SegRatio=-2.35,AbsMeanSigma=12.08,pvalue=1.76626043669405e-65,pvalueTTest=0.085555157222543,Adjusted:byPvalueTTestRatio;
chr13	48881353	48881457	RB1	RB100001	NA	2	-0.199623288916888	2	0.00486222124823328	1	0.00024075865657033	NA	NA	SegRatio=-0.2,AbsMeanSigma=4.33,pvalue=2.70226290930963e-26,pvalueTTest=0.431923077203848,Adjusted:byPvalueTTestRatio;
chr13	48881426	48881526	RB1	RB100002	0.204390524176495	2	-0.199623288916888	2	0.00486222124823328	1	0.00024075865657033	NA	NA	SegRatio=-0.2,AbsMeanSigma=4.33,pvalue=2.70226290930963e-26,pvalueTTest=0.431923077203848,Adjusted:byPvalueTTestRatio;
chr13	48881526	48881660	RB1	RB100003	NA	2	-0.199623288916888	2	0.00486222124823328	1	0.00024075865657033	NA	NA	SegRatio=-0.2,AbsMeanSigma=4.33,pvalue=2.70226290930963e-26,pvalueTTest=0.431923077203848,Adjusted:byPvalueTTestRatio;
chr13	48916644	48916755	RB1	RB100004	NA	2	-0.199623288916888	2	0.00486222124823328	1	0.00024075865657033	NA	NA	SegRatio=-0.2,AbsMeanSigma=4.33,pvalue=2.70226290930963e-26,pvalueTTest=0.431923077203848,Adjusted:byPvalueTTestRatio;
chr13	48916748	48916858	RB1	RB100005	-0.199623288916888	2	-0.199623288916888	2	0.00486222124823328	1	0.00024075865657033	NA	NA	SegRatio=-0.2,AbsMeanSigma=4.33,pvalue=2.70226290930963e-26,pvalueTTest=0.431923077203848,Adjusted:byPvalueTTestRatio;
chr13	48916814	48916924	RB1	RB100006	-2.77121609738842	2	-2.77121609738842	2	0.00486222124823328	1	0.00024075865657033	NA	NA	SegRatio=-2.77,AbsMeanSigma=11.88,pvalue=5.00502323790535e-94,pvalueTTest=0.0615882968136155,Adjusted:byPvalueTTestRatio;
chr13	48919168	48919279	RB1	RB100007	NA	2	-2.77121609738842	2	0.00486222124823328	1	0.00024075865657033	NA	NA	SegRatio=-2.77,AbsMeanSigma=11.88,pvalue=5.00502323790535e-94,pvalueTTest=0.0615882968136155,Adjusted:byPvalueTTestRatio;
chr13	48919275	48919385	RB1	RB100008	-2.95329917863642	2	-2.77121609738842	2	0.00486222124823328	1	0.00024075865657033	NA	NA	SegRatio=-2.77,AbsMeanSigma=11.88,pvalue=5.00502323790535e-94,pvalueTTest=0.0615882968136155,Adjusted:byPvalueTTestRatio;
chr13	48921971	48922085	RB1	RB100009	NA	2	-0.093721070439533	2	0.00486222124823328	1	0.00024075865657033	NA	NA	SegRatio=-0.09,AbsMeanSigma=0.69,pvalue=0.12477992808364,pvalueTTest=1,
chr13	48923051	48923120	RB1	RB100010	NA	2	-0.093721070439533	2	0.00486222124823328	1	0.00024075865657033	NA	NA	SegRatio=-0.09,AbsMeanSigma=0.69,pvalue=0.12477992808364,pvalueTTest=1,
chr13	48923120	48923208	RB1	RB100011	NA	2	-0.093721070439533	2	0.00486222124823328	1	0.00024075865657033	NA	NA	SegRatio=-0.09,AbsMeanSigma=0.69,pvalue=0.12477992808364,pvalueTTest=1,
chr13	48934113	48934226	RB1	RB100012	NA	2	-0.093721070439533	2	0.00486222124823328	1	0.00024075865657033	NA	NA	SegRatio=-0.09,AbsMeanSigma=0.69,pvalue=0.12477992808364,pvalueTTest=1,
chr13	48934217	48934331	RB1	RB100013	-0.093721070439533	2	-0.093721070439533	2	0.00486222124823328	1	0.00024075865657033	NA	NA	SegRatio=-0.09,AbsMeanSigma=0.69,pvalue=0.12477992808364,pvalueTTest=1,
chr13	48936988	48937053	RB1	RB100014	NA	2	-2.22679477675985	2	0.00486222124823328	1	0.00024075865657033	NA	NA	SegRatio=-2.23,AbsMeanSigma=11.41,pvalue=0,pvalueTTest=0.0369096863572936,Adjusted:byPvalueTTestRatio;
chr13	48938984	48939094	RB1	RB100015	NA	2	-2.22679477675985	2	0.00486222124823328	1	0.00024075865657033	NA	NA	SegRatio=-2.23,AbsMeanSigma=11.41,pvalue=0,pvalueTTest=0.0369096863572936,Adjusted:byPvalueTTestRatio;
chr13	48939082	48939153	RB1	RB100016	NA	2	-2.22679477675985	2	0.00486222124823328	1	0.00024075865657033	NA	NA	SegRatio=-2.23,AbsMeanSigma=11.41,pvalue=0,pvalueTTest=0.0369096863572936,Adjusted:byPvalueTTestRatio;
chr13	48941589	48941699	RB1	RB100017	-1.31699707952721	2	-2.22679477675985	2	0.00486222124823328	1	0.00024075865657033	NA	NA	SegRatio=-2.23,AbsMeanSigma=11.41,pvalue=0,pvalueTTest=0.0369096863572936,Adjusted:byPvalueTTestRatio;
chr13	48941660	48941749	RB1	RB100018	NA	2	-2.22679477675985	2	0.00486222124823328	1	0.00024075865657033	NA	NA	SegRatio=-2.23,AbsMeanSigma=11.41,pvalue=0,pvalueTTest=0.0369096863572936,Adjusted:byPvalueTTestRatio;
chr13	48942623	48942731	RB1	RB100019	-2.22679477675985	2	-2.22679477675985	2	0.00486222124823328	1	0.00024075865657033	NA	NA	SegRatio=-2.23,AbsMeanSigma=11.41,pvalue=0,pvalueTTest=0.0369096863572936,Adjusted:byPvalueTTestRatio;
chr13	48942689	48942800	RB1	RB100020	-1.48652083670713	2	-2.22679477675985	2	0.00486222124823328	1	0.00024075865657033	NA	NA	SegRatio=-2.23,AbsMeanSigma=11.41,pvalue=0,pvalueTTest=0.0369096863572936,Adjusted:byPvalueTTestRatio;
chr13	48947516	48947607	RB1	RB100021	NA	2	-2.22679477675985	2	0.00486222124823328	1	0.00024075865657033	NA	NA	SegRatio=-2.23,AbsMeanSigma=11.41,pvalue=0,pvalueTTest=0.0369096863572936,Adjusted:byPvalueTTestRatio;
chr13	48947551	48947655	RB1	RB100022	NA	2	-2.22679477675985	2	0.00486222124823328	1	0.00024075865657033	NA	NA	SegRatio=-2.23,AbsMeanSigma=11.41,pvalue=0,pvalueTTest=0.0369096863572936,Adjusted:byPvalueTTestRatio;
chr13	48951024	48951128	RB1	RB100023	-2.62227247313424	2	-2.22679477675985	2	0.00486222124823328	1	0.00024075865657033	NA	NA	SegRatio=-2.23,AbsMeanSigma=11.41,pvalue=0,pvalueTTest=0.0369096863572936,Adjusted:byPvalueTTestRatio;
chr13	48951107	48951218	RB1	RB100024	-1.22753659252846	2	-2.22679477675985	2	0.00486222124823328	1	0.00024075865657033	q-value=3.2297545898993e-22, copies=0.5	NA	SegRatio=-2.23,AbsMeanSigma=11.41,pvalue=0,pvalueTTest=0.0369096863572936,Adjusted:byPvalueTTestRatio;
chr13	48953704	48953767	RB1	RB100025	NA	2	-0.00498135789448752	2	0.00486222124823328	1	0.00024075865657033	NA	NA	SegRatio=0,AbsMeanSigma=0.04,pvalue=0.94974419212024,pvalueTTest=1,
chr13	48953761	48953879	RB1	RB100026	-0.00498135789448752	2	-0.00498135789448752	2	0.00486222124823328	1	0.00024075865657033	NA	NA	SegRatio=0,AbsMeanSigma=0.04,pvalue=0.94974419212024,pvalueTTest=1,
chr13	48954199	48954298	RB1	RB100027	NA	2	-1.92199968538789	2	0.00486222124823328	1	0.00024075865657033	NA	NA	SegRatio=-1.92,AbsMeanSigma=12.99,pvalue=2.25913870135378e-75,pvalueTTest=1,Adjusted:byPvalueTTestRatio;
chr13	48954316	48954409	RB1	RB100028	-1.92199968538789	2	-1.92199968538789	2	0.00486222124823328	1	0.00024075865657033	NA	NA	SegRatio=-1.92,AbsMeanSigma=12.99,pvalue=2.25913870135378e-75,pvalueTTest=1,Adjusted:byPvalueTTestRatio;
chr13	48955309	48955421	RB1	RB100029	NA	2	0.125859418600129	2	0.00486222124823328	1	0.00024075865657033	NA	NA	SegRatio=0.13,AbsMeanSigma=0.95,pvalue=0.181114196726512,pvalueTTest=1,Adjusted:byPvalueMeanRatio;
chr13	48955422	48955539	RB1	RB100030	0.125859418600129	2	0.125859418600129	2	0.00486222124823328	1	0.00024075865657033	NA	NA	SegRatio=0.13,AbsMeanSigma=0.95,pvalue=0.181114196726512,pvalueTTest=1,Adjusted:byPvalueMeanRatio;
chr13	48955540	48955641	RB1	RB100031	-2.0692473699675	2	-0.115376116208093	2	0.00486222124823328	1	0.00024075865657033	q-value=5.8921620504301e-44, copies=0.5	NA	SegRatio=-0.12,AbsMeanSigma=2.27,pvalue=1.95436105556975e-09,pvalueTTest=0.501391169282849,
chr13	49027104	49027215	RB1	RB100032	-0.763327096831678	2	-0.115376116208093	2	0.00486222124823328	1	0.00024075865657033	q-value=1.37985355773421e-05, copies=1	NA	SegRatio=-0.12,AbsMeanSigma=2.27,pvalue=1.95436105556975e-09,pvalueTTest=0.501391169282849,
chr13	49027215	49027325	RB1	RB100033	NA	2	-0.115376116208093	2	0.00486222124823328	1	0.00024075865657033	NA	NA	SegRatio=-0.12,AbsMeanSigma=2.27,pvalue=1.95436105556975e-09,pvalueTTest=0.501391169282849,
chr13	49030305	49030413	RB1	RB100034	0.176250815377645	2	-0.115376116208093	2	0.00486222124823328	1	0.00024075865657033	NA	NA	SegRatio=-0.12,AbsMeanSigma=2.27,pvalue=1.95436105556975e-09,pvalueTTest=0.501391169282849,
chr13	49030405	49030521	RB1	RB100035	-0.115376116208093	2	-0.115376116208093	2	0.00486222124823328	1	0.00024075865657033	NA	NA	SegRatio=-0.12,AbsMeanSigma=2.27,pvalue=1.95436105556975e-09,pvalueTTest=0.501391169282849,
chr13	49033760	49033866	RB1	RB100036	1.02997458880049	2	-0.115376116208093	2	0.00486222124823328	1	0.00024075865657033	q-value=1.92783381679093e-13, copies=5.5	NA	SegRatio=-0.12,AbsMeanSigma=2.27,pvalue=1.95436105556975e-09,pvalueTTest=0.501391169282849,
chr13	49033862	49033996	RB1	RB100037.RB100038	-0.197020186480301	2	-0.115376116208093	2	0.00486222124823328	1	0.00024075865657033	NA	NA	SegRatio=-0.12,AbsMeanSigma=2.27,pvalue=1.95436105556975e-09,pvalueTTest=0.501391169282849,
chr13	49037888	49037965	RB1	RB100039	-2.60361280601168	2	-0.37473690079506	2	0.00486222124823328	1	0.00024075865657033	q-value=1.24896307227808e-09, copies=0	NA	SegRatio=-0.37,AbsMeanSigma=4.6,pvalue=4.90329924122741e-34,pvalueTTest=0.0790962586777087,Adjusted:byPvalueTTestRatio;
chr13	49037949	49038058	RB1	RB100040	NA	2	-0.37473690079506	2	0.00486222124823328	1	0.00024075865657033	NA	NA	SegRatio=-0.37,AbsMeanSigma=4.6,pvalue=4.90329924122741e-34,pvalueTTest=0.0790962586777087,Adjusted:byPvalueTTestRatio;
chr13	49039140	49039249	RB1	RB100041	-0.37473690079506	2	-0.37473690079506	2	0.00486222124823328	1	0.00024075865657033	NA	NA	SegRatio=-0.37,AbsMeanSigma=4.6,pvalue=4.90329924122741e-34,pvalueTTest=0.0790962586777087,Adjusted:byPvalueTTestRatio;
chr13	49039242	49039359	RB1	RB100042	NA	2	-0.37473690079506	2	0.00486222124823328	1	0.00024075865657033	NA	NA	SegRatio=-0.37,AbsMeanSigma=4.6,pvalue=4.90329924122741e-34,pvalueTTest=0.0790962586777087,Adjusted:byPvalueTTestRatio;
chr13	49039300	49039413	RB1	RB100043	-0.19237540258195	2	-0.37473690079506	2	0.00486222124823328	1	0.00024075865657033	NA	NA	SegRatio=-0.37,AbsMeanSigma=4.6,pvalue=4.90329924122741e-34,pvalueTTest=0.0790962586777087,Adjusted:byPvalueTTestRatio;
chr13	49039374	49039488	RB1	RB100044	-0.0533406494462271	2	-0.37473690079506	2	0.00486222124823328	1	0.00024075865657033	NA	NA	SegRatio=-0.37,AbsMeanSigma=4.6,pvalue=4.90329924122741e-34,pvalueTTest=0.0790962586777087,Adjusted:byPvalueTTestRatio;
chr13	49039484	49039598	RB1	RB100045	-1.41839171299872	2	-0.150642168504749	2	0.00486222124823328	1	0.00024075865657033	q-value=1.88599138083285e-20, copies=0.5	NA	SegRatio=-0.15,AbsMeanSigma=2.96,pvalue=4.38243609502265e-13,pvalueTTest=0.346257938361581,Adjusted:byPvalueTTestRatio;
chr13	49047405	49047518	RB1	RB100046	NA	2	-0.150642168504749	2	0.00486222124823328	1	0.00024075865657033	NA	NA	SegRatio=-0.15,AbsMeanSigma=2.96,pvalue=4.38243609502265e-13,pvalueTTest=0.346257938361581,Adjusted:byPvalueTTestRatio;
chr13	49047518	49047631	RB1	RB100047	NA	2	-0.150642168504749	2	0.00486222124823328	1	0.00024075865657033	NA	NA	SegRatio=-0.15,AbsMeanSigma=2.96,pvalue=4.38243609502265e-13,pvalueTTest=0.346257938361581,Adjusted:byPvalueTTestRatio;
chr13	49050797	49050912	RB1	RB100048	0.168957887947062	2	-0.150642168504749	2	0.00486222124823328	1	0.00024075865657033	NA	NA	SegRatio=-0.15,AbsMeanSigma=2.96,pvalue=4.38243609502265e-13,pvalueTTest=0.346257938361581,Adjusted:byPvalueTTestRatio;
chr13	49050884	49050970	RB1	RB100049	-0.105277512365875	2	-0.150642168504749	2	0.00486222124823328	1	0.00024075865657033	NA	NA	SegRatio=-0.15,AbsMeanSigma=2.96,pvalue=4.38243609502265e-13,pvalueTTest=0.346257938361581,Adjusted:byPvalueTTestRatio;
chr13	49050970	49051077	RB1	RB100050	-0.150642168504749	2	-0.150642168504749	2	0.00486222124823328	1	0.00024075865657033	NA	NA	SegRatio=-0.15,AbsMeanSigma=2.96,pvalue=4.38243609502265e-13,pvalueTTest=0.346257938361581,Adjusted:byPvalueTTestRatio;
chr13	49051416	49051509	RB1	RB100051	-2.56806599928849	2	-2.20539243840195	2	0.00486222124823328	1	0.00024075865657033	NA	NA	SegRatio=-2.21,AbsMeanSigma=17.23,pvalue=4.12309049335549e-131,pvalueTTest=0.0136338762344142,Adjusted:byPvalueTTestRatio;
chr13	49051510	49051627	RB1	RB100052	-2.20539243840195	2	-2.20539243840195	2	0.00486222124823328	1	0.00024075865657033	NA	NA	SegRatio=-2.21,AbsMeanSigma=17.23,pvalue=4.12309049335549e-131,pvalueTTest=0.0136338762344142,Adjusted:byPvalueTTestRatio;
chr13	49054100	49054186	RB1	RB100053	-0.252253970929509	2	-0.0138272115528776	2	0.00486222124823328	1	0.00024075865657033	NA	NA	SegRatio=-0.01,AbsMeanSigma=0.02,pvalue=0.885336900189023,pvalueTTest=0.883570714571374,
chr13	49054182	49054294	RB1	RB100054	0.00423493611794723	2	-0.0138272115528776	2	0.00486222124823328	1	0.00024075865657033	NA	NA	SegRatio=-0.01,AbsMeanSigma=0.02,pvalue=0.885336900189023,pvalueTTest=0.883570714571374,
chr13	52508863	52508971	ATP7B	ATP7B00001	-0.031370336954838	2	-0.0138272115528776	2	0.72421772204617	2	0.72421772204617	NA	NA	SegRatio=-0.01,AbsMeanSigma=0.02,pvalue=0.885336900189023,pvalueTTest=0.883570714571374,
chr13	52508949	52509066	ATP7B	ATP7B00002	-0.0867154129122059	2	-0.0138272115528776	2	0.72421772204617	2	0.72421772204617	NA	NA	SegRatio=-0.01,AbsMeanSigma=0.02,pvalue=0.885336900189023,pvalueTTest=0.883570714571374,
chr13	52509028	52509147	ATP7B	ATP7B00003	0.238658749403567	2	-0.0138272115528776	2	0.72421772204617	2	0.72421772204617	NA	NA	SegRatio=-0.01,AbsMeanSigma=0.02,pvalue=0.885336900189023,pvalueTTest=0.883570714571374,
chr13	52509148	52509263	ATP7B	ATP7B00004	-0.0272434961353242	2	-0.0138272115528776	2	0.72421772204617	2	0.72421772204617	NA	NA	SegRatio=-0.01,AbsMeanSigma=0.02,pvalue=0.885336900189023,pvalueTTest=0.883570714571374,
chr13	52509708	52509828	ATP7B	ATP7B00005	0.00761123829203343	2	-0.0138272115528776	2	0.72421772204617	2	0.72421772204617	NA	NA	SegRatio=-0.01,AbsMeanSigma=0.02,pvalue=0.885336900189023,pvalueTTest=0.883570714571374,
chr13	52509829	52509925	ATP7B	ATP7B00006	-0.10231512970198	2	-0.0138272115528776	2	0.72421772204617	2	0.72421772204617	NA	NA	SegRatio=-0.01,AbsMeanSigma=0.02,pvalue=0.885336900189023,pvalueTTest=0.883570714571374,
chr13	52511311	52511427	ATP7B	ATP7B00007	0.0852185533118369	2	-0.0138272115528776	2	0.72421772204617	2	0.72421772204617	NA	NA	SegRatio=-0.01,AbsMeanSigma=0.02,pvalue=0.885336900189023,pvalueTTest=0.883570714571374,
chr13	52511410	52511527	ATP7B	ATP7B00008	-0.114978004927926	2	-0.0138272115528776	2	0.72421772204617	2	0.72421772204617	NA	NA	SegRatio=-0.01,AbsMeanSigma=0.02,pvalue=0.885336900189023,pvalueTTest=0.883570714571374,
chr13	52511499	52511605	ATP7B	ATP7B00009	-0.0519240201195946	2	-0.0138272115528776	2	0.72421772204617	2	0.72421772204617	NA	NA	SegRatio=-0.01,AbsMeanSigma=0.02,pvalue=0.885336900189023,pvalueTTest=0.883570714571374,
chr13	52511618	52511737	ATP7B	ATP7B00010	0.111015394403264	2	-0.0138272115528776	2	0.72421772204617	2	0.72421772204617	NA	NA	SegRatio=-0.01,AbsMeanSigma=0.02,pvalue=0.885336900189023,pvalueTTest=0.883570714571374,
chr13	52511738	52511857	ATP7B	ATP7B00011	0.0821102789042312	2	-0.0138272115528776	2	0.72421772204617	2	0.72421772204617	NA	NA	SegRatio=-0.01,AbsMeanSigma=0.02,pvalue=0.885336900189023,pvalueTTest=0.883570714571374,
chr13	52513130	52513228	ATP7B	ATP7B00012	-0.389387648051869	2	-0.0138272115528776	2	0.72421772204617	2	0.72421772204617	NA	NA	SegRatio=-0.01,AbsMeanSigma=0.02,pvalue=0.885336900189023,pvalueTTest=0.883570714571374,
chr13	52513205	52513309	ATP7B	ATP7B00013	0.149145755367225	2	-0.0138272115528776	2	0.72421772204617	2	0.72421772204617	NA	NA	SegRatio=-0.01,AbsMeanSigma=0.02,pvalue=0.885336900189023,pvalueTTest=0.883570714571374,
chr13	52513296	52513390	ATP7B	ATP7B00014	0.105092401174286	2	-0.0138272115528776	2	0.72421772204617	2	0.72421772204617	NA	NA	SegRatio=-0.01,AbsMeanSigma=0.02,pvalue=0.885336900189023,pvalueTTest=0.883570714571374,
chr13	52515190	52515287	ATP7B	ATP7B00015	0.193845955312438	2	-0.0138272115528776	2	0.72421772204617	2	0.72421772204617	NA	NA	SegRatio=-0.01,AbsMeanSigma=0.02,pvalue=0.885336900189023,pvalueTTest=0.883570714571374,
chr13	52515216	52515326	ATP7B	ATP7B00016	0.0236409391758465	2	-0.0138272115528776	2	0.72421772204617	2	0.72421772204617	NA	NA	SegRatio=-0.01,AbsMeanSigma=0.02,pvalue=0.885336900189023,pvalueTTest=0.883570714571374,
chr13	52515306	52515421	ATP7B	ATP7B00017	6.61630675391339e-05	2	-0.0138272115528776	2	0.72421772204617	2	0.72421772204617	NA	NA	SegRatio=-0.01,AbsMeanSigma=0.02,pvalue=0.885336900189023,pvalueTTest=0.883570714571374,
chr13	52516495	52516613	ATP7B	ATP7B00018	0.0635674909915065	2	-0.0138272115528776	2	0.72421772204617	2	0.72421772204617	NA	NA	SegRatio=-0.01,AbsMeanSigma=0.02,pvalue=0.885336900189023,pvalueTTest=0.883570714571374,
chr13	52516560	52516677	ATP7B	ATP7B00019	0.219180591301521	2	-0.0138272115528776	2	0.72421772204617	2	0.72421772204617	NA	NA	SegRatio=-0.01,AbsMeanSigma=0.02,pvalue=0.885336900189023,pvalueTTest=0.883570714571374,
chr13	52516620	52516734	ATP7B	ATP7B00020	0.0959198239069408	2	-0.0138272115528776	2	0.72421772204617	2	0.72421772204617	NA	NA	SegRatio=-0.01,AbsMeanSigma=0.02,pvalue=0.885336900189023,pvalueTTest=0.883570714571374,
chr13	52518195	52518316	ATP7B	ATP7B00021	-0.0476189361806202	2	-0.0138272115528776	2	0.72421772204617	2	0.72421772204617	NA	NA	SegRatio=-0.01,AbsMeanSigma=0.02,pvalue=0.885336900189023,pvalueTTest=0.883570714571374,
chr13	52518271	52518391	ATP7B	ATP7B00022	-0.0349881700530555	2	-0.0138272115528776	2	0.72421772204617	2	0.72421772204617	NA	NA	SegRatio=-0.01,AbsMeanSigma=0.02,pvalue=0.885336900189023,pvalueTTest=0.883570714571374,
chr13	52518330	52518448	ATP7B	ATP7B00023	0.131962882826671	2	-0.0138272115528776	2	0.72421772204617	2	0.72421772204617	NA	NA	SegRatio=-0.01,AbsMeanSigma=0.02,pvalue=0.885336900189023,pvalueTTest=0.883570714571374,
chr13	52520350	52520448	ATP7B	ATP7B00024	-0.164602702828656	2	-0.0138272115528776	2	0.72421772204617	2	0.72421772204617	NA	NA	SegRatio=-0.01,AbsMeanSigma=0.02,pvalue=0.885336900189023,pvalueTTest=0.883570714571374,
chr13	52520433	52520557	ATP7B	ATP7B00025	-0.0771047388180635	2	-0.0138272115528776	2	0.72421772204617	2	0.72421772204617	NA	NA	SegRatio=-0.01,AbsMeanSigma=0.02,pvalue=0.885336900189023,pvalueTTest=0.883570714571374,
chr13	52520470	52520592	ATP7B	ATP7B00026	-0.12138405510418	2	-0.0138272115528776	2	0.72421772204617	2	0.72421772204617	NA	NA	SegRatio=-0.01,AbsMeanSigma=0.02,pvalue=0.885336900189023,pvalueTTest=0.883570714571374,
chr13	52520568	52520676	ATP7B	ATP7B00027	-0.0498898636507644	2	-0.0138272115528776	2	0.72421772204617	2	0.72421772204617	NA	NA	SegRatio=-0.01,AbsMeanSigma=0.02,pvalue=0.885336900189023,pvalueTTest=0.883570714571374,
chr13	52523774	52523886	ATP7B	ATP7B00028	0.0973542251937982	2	-0.0138272115528776	2	0.72421772204617	2	0.72421772204617	NA	NA	SegRatio=-0.01,AbsMeanSigma=0.02,pvalue=0.885336900189023,pvalueTTest=0.883570714571374,
chr13	52523887	52523998	ATP7B	ATP7B00029	-0.158859621742123	2	-0.0138272115528776	2	0.72421772204617	2	0.72421772204617	NA	NA	SegRatio=-0.01,AbsMeanSigma=0.02,pvalue=0.885336900189023,pvalueTTest=0.883570714571374,
chr13	52524115	52524226	ATP7B	ATP7B00030	-0.0771006062969898	2	-0.0138272115528776	2	0.72421772204617	2	0.72421772204617	NA	NA	SegRatio=-0.01,AbsMeanSigma=0.02,pvalue=0.885336900189023,pvalueTTest=0.883570714571374,
chr13	52524157	52524273	ATP7B	ATP7B00031	-0.0138272115528776	2	-0.0138272115528776	2	0.72421772204617	2	0.72421772204617	NA	NA	SegRatio=-0.01,AbsMeanSigma=0.02,pvalue=0.885336900189023,pvalueTTest=0.883570714571374,
chr13	52524248	52524342	ATP7B	ATP7B00032	-0.173067038939745	2	-0.0138272115528776	2	0.72421772204617	2	0.72421772204617	NA	NA	SegRatio=-0.01,AbsMeanSigma=0.02,pvalue=0.885336900189023,pvalueTTest=0.883570714571374,
chr13	52524321	52524432	ATP7B	ATP7B00033	-0.0517207039908028	2	-0.0138272115528776	2	0.72421772204617	2	0.72421772204617	NA	NA	SegRatio=-0.01,AbsMeanSigma=0.02,pvalue=0.885336900189023,pvalueTTest=0.883570714571374,
chr13	52524422	52524541	ATP7B	ATP7B00034	0.110649233842798	2	-0.0138272115528776	2	0.72421772204617	2	0.72421772204617	NA	NA	SegRatio=-0.01,AbsMeanSigma=0.02,pvalue=0.885336900189023,pvalueTTest=0.883570714571374,
chr13	52524470	52524590	ATP7B	ATP7B00035	0.182494149996163	2	-0.0138272115528776	2	0.72421772204617	2	0.72421772204617	NA	NA	SegRatio=-0.01,AbsMeanSigma=0.02,pvalue=0.885336900189023,pvalueTTest=0.883570714571374,
chr13	52531629	52531740	ATP7B	ATP7B00036	0.011638284244029	2	-0.0138272115528776	2	0.72421772204617	2	0.72421772204617	NA	NA	SegRatio=-0.01,AbsMeanSigma=0.02,pvalue=0.885336900189023,pvalueTTest=0.883570714571374,
chr13	52531713	52531824	ATP7B	ATP7B00037	-0.0186023692320309	2	-0.0138272115528776	2	0.72421772204617	2	0.72421772204617	NA	NA	SegRatio=-0.01,AbsMeanSigma=0.02,pvalue=0.885336900189023,pvalueTTest=0.883570714571374,
chr13	52532393	52532512	ATP7B	ATP7B00038	-0.0900342558327449	2	-0.0138272115528776	2	0.72421772204617	2	0.72421772204617	NA	NA	SegRatio=-0.01,AbsMeanSigma=0.02,pvalue=0.885336900189023,pvalueTTest=0.883570714571374,
chr13	52532451	52532556	ATP7B	ATP7B00039	0.206477883237817	2	-0.0138272115528776	2	0.72421772204617	2	0.72421772204617	NA	NA	SegRatio=-0.01,AbsMeanSigma=0.02,pvalue=0.885336900189023,pvalueTTest=0.883570714571374,
chr13	52532524	52532642	ATP7B	ATP7B00040	-0.0326633190497366	2	-0.0138272115528776	2	0.72421772204617	2	0.72421772204617	NA	NA	SegRatio=-0.01,AbsMeanSigma=0.02,pvalue=0.885336900189023,pvalueTTest=0.883570714571374,
chr13	52532578	52532679	ATP7B	ATP7B00041	0.144964804899742	2	-0.0138272115528776	2	0.72421772204617	2	0.72421772204617	NA	NA	SegRatio=-0.01,AbsMeanSigma=0.02,pvalue=0.885336900189023,pvalueTTest=0.883570714571374,
chr13	52532668	52532784	ATP7B	ATP7B00042	-0.115305821093038	2	-0.0138272115528776	2	0.72421772204617	2	0.72421772204617	NA	NA	SegRatio=-0.01,AbsMeanSigma=0.02,pvalue=0.885336900189023,pvalueTTest=0.883570714571374,
chr13	52534209	52534325	ATP7B	ATP7B00043	0.209851569007518	2	-0.0138272115528776	2	0.72421772204617	2	0.72421772204617	NA	NA	SegRatio=-0.01,AbsMeanSigma=0.02,pvalue=0.885336900189023,pvalueTTest=0.883570714571374,
chr13	52534285	52534402	ATP7B	ATP7B00044	-0.0121899623092743	2	-0.0138272115528776	2	0.72421772204617	2	0.72421772204617	NA	NA	SegRatio=-0.01,AbsMeanSigma=0.02,pvalue=0.885336900189023,pvalueTTest=0.883570714571374,
chr13	52534347	52534464	ATP7B	ATP7B00045	-0.00298378745627284	2	-0.0138272115528776	2	0.72421772204617	2	0.72421772204617	NA	NA	SegRatio=-0.01,AbsMeanSigma=0.02,pvalue=0.885336900189023,pvalueTTest=0.883570714571374,
chr13	52534453	52534557	ATP7B	ATP7B00046	-0.185804542532002	2	-0.0138272115528776	2	0.72421772204617	2	0.72421772204617	NA	NA	SegRatio=-0.01,AbsMeanSigma=0.02,pvalue=0.885336900189023,pvalueTTest=0.883570714571374,
chr13	52535935	52536033	ATP7B	ATP7B00047	-0.126750110650903	2	-0.0138272115528776	2	0.72421772204617	2	0.72421772204617	NA	NA	SegRatio=-0.01,AbsMeanSigma=0.02,pvalue=0.885336900189023,pvalueTTest=0.883570714571374,
chr13	52535992	52536094	ATP7B	ATP7B00048	0.434074351879512	2	-0.0138272115528776	2	0.72421772204617	2	0.72421772204617	NA	NA	SegRatio=-0.01,AbsMeanSigma=0.02,pvalue=0.885336900189023,pvalueTTest=0.883570714571374,
chr13	52538898	52539036	ATP7B	ATP7B00049	NA	2	-0.0138272115528776	2	0.72421772204617	2	0.72421772204617	NA	NA	SegRatio=-0.01,AbsMeanSigma=0.02,pvalue=0.885336900189023,pvalueTTest=0.883570714571374,
chr13	52539036	52539154	ATP7B	ATP7B00050	NA	2	-0.0138272115528776	2	0.72421772204617	2	0.72421772204617	NA	NA	SegRatio=-0.01,AbsMeanSigma=0.02,pvalue=0.885336900189023,pvalueTTest=0.883570714571374,
chr13	52539142	52539238	ATP7B	ATP7B00051	0.171690589744915	2	-0.0138272115528776	2	0.72421772204617	2	0.72421772204617	NA	NA	SegRatio=-0.01,AbsMeanSigma=0.02,pvalue=0.885336900189023,pvalueTTest=0.883570714571374,
chr13	52542554	52542672	ATP7B	ATP7B00052	0.770893427543999	2	-0.0138272115528776	2	0.72421772204617	2	0.72421772204617	NA	NA	SegRatio=-0.01,AbsMeanSigma=0.02,pvalue=0.885336900189023,pvalueTTest=0.883570714571374,
chr13	52542655	52542765	ATP7B	ATP7B00053	0.113798148757444	2	-0.0138272115528776	2	0.72421772204617	2	0.72421772204617	NA	NA	SegRatio=-0.01,AbsMeanSigma=0.02,pvalue=0.885336900189023,pvalueTTest=0.883570714571374,
chr13	52544606	52544725	ATP7B	ATP7B00054	-0.255134005065347	2	-0.0138272115528776	2	0.72421772204617	2	0.72421772204617	NA	NA	SegRatio=-0.01,AbsMeanSigma=0.02,pvalue=0.885336900189023,pvalueTTest=0.883570714571374,
chr13	52544710	52544823	ATP7B	ATP7B00055	0.118966865283843	2	-0.0138272115528776	2	0.72421772204617	2	0.72421772204617	NA	NA	SegRatio=-0.01,AbsMeanSigma=0.02,pvalue=0.885336900189023,pvalueTTest=0.883570714571374,
chr13	52544821	52544939	ATP7B	ATP7B00056	0.112957206904706	2	-0.0138272115528776	2	0.72421772204617	2	0.72421772204617	NA	NA	SegRatio=-0.01,AbsMeanSigma=0.02,pvalue=0.885336900189023,pvalueTTest=0.883570714571374,
chr13	52548017	52548111	ATP7B	ATP7B00057	-0.0696357175260886	2	-0.0138272115528776	2	0.72421772204617	2	0.72421772204617	NA	NA	SegRatio=-0.01,AbsMeanSigma=0.02,pvalue=0.885336900189023,pvalueTTest=0.883570714571374,
chr13	52548094	52548209	ATP7B	ATP7B00058	-0.0804821882312257	2	-0.0138272115528776	2	0.72421772204617	2	0.72421772204617	NA	NA	SegRatio=-0.01,AbsMeanSigma=0.02,pvalue=0.885336900189023,pvalueTTest=0.883570714571374,
chr13	52548160	52548269	ATP7B	ATP7B00059	-0.0781739471313413	2	-0.0138272115528776	2	0.72421772204617	2	0.72421772204617	NA	NA	SegRatio=-0.01,AbsMeanSigma=0.02,pvalue=0.885336900189023,pvalueTTest=0.883570714571374,
chr13	52548254	52548366	ATP7B	ATP7B00060	0.0518954649158779	2	-0.0138272115528776	2	0.72421772204617	2	0.72421772204617	NA	NA	SegRatio=-0.01,AbsMeanSigma=0.02,pvalue=0.885336900189023,pvalueTTest=0.883570714571374,
chr13	52548342	52548443	ATP7B	ATP7B00061	-0.0171586257659242	2	-0.0138272115528776	2	0.72421772204617	2	0.72421772204617	NA	NA	SegRatio=-0.01,AbsMeanSigma=0.02,pvalue=0.885336900189023,pvalueTTest=0.883570714571374,
chr13	52548414	52548533	ATP7B	ATP7B00062	-0.136938190347867	2	-0.0138272115528776	2	0.72421772204617	2	0.72421772204617	NA	NA	SegRatio=-0.01,AbsMeanSigma=0.02,pvalue=0.885336900189023,pvalueTTest=0.883570714571374,
chr13	52548496	52548606	ATP7B	ATP7B00063	-0.183987158110419	2	-0.0138272115528776	2	0.72421772204617	2	0.72421772204617	NA	NA	SegRatio=-0.01,AbsMeanSigma=0.02,pvalue=0.885336900189023,pvalueTTest=0.883570714571374,
chr13	52548557	52548667	ATP7B	ATP7B00064	-0.146297254505094	2	-0.0138272115528776	2	0.72421772204617	2	0.72421772204617	NA	NA	SegRatio=-0.01,AbsMeanSigma=0.02,pvalue=0.885336900189023,pvalueTTest=0.883570714571374,
chr13	52548666	52548777	ATP7B	ATP7B00065	-0.121546020521652	2	-0.0138272115528776	2	0.72421772204617	2	0.72421772204617	NA	NA	SegRatio=-0.01,AbsMeanSigma=0.02,pvalue=0.885336900189023,pvalueTTest=0.883570714571374,
chr13	52548756	52548872	ATP7B	ATP7B00066	0.133372557070845	2	-0.0138272115528776	2	0.72421772204617	2	0.72421772204617	NA	NA	SegRatio=-0.01,AbsMeanSigma=0.02,pvalue=0.885336900189023,pvalueTTest=0.883570714571374,
chr13	52548852	52548970	ATP7B	ATP7B00067	-0.00958960679995939	2	-0.0138272115528776	2	0.72421772204617	2	0.72421772204617	NA	NA	SegRatio=-0.01,AbsMeanSigma=0.02,pvalue=0.885336900189023,pvalueTTest=0.883570714571374,
chr13	52548953	52549072	ATP7B	ATP7B00068	-0.0511410096656869	2	-0.0138272115528776	2	0.72421772204617	2	0.72421772204617	NA	NA	SegRatio=-0.01,AbsMeanSigma=0.02,pvalue=0.885336900189023,pvalueTTest=0.883570714571374,
chr13	52549052	52549160	ATP7B	ATP7B00069	-0.0679819835774965	2	-0.0138272115528776	2	0.72421772204617	2	0.72421772204617	NA	NA	SegRatio=-0.01,AbsMeanSigma=0.02,pvalue=0.885336900189023,pvalueTTest=0.883570714571374,
chr13	52549127	52549218	ATP7B	ATP7B00070	0.170185457559212	2	-0.0138272115528776	2	0.72421772204617	2	0.72421772204617	NA	NA	SegRatio=-0.01,AbsMeanSigma=0.02,pvalue=0.885336900189023,pvalueTTest=0.883570714571374,
chr13	52549169	52549277	ATP7B	ATP7B00071	0.0531257980325771	2	-0.0138272115528776	2	0.72421772204617	2	0.72421772204617	NA	NA	SegRatio=-0.01,AbsMeanSigma=0.02,pvalue=0.885336900189023,pvalueTTest=0.883570714571374,
chr13	52549257	52549369	ATP7B	ATP7B00072	0.243836132287209	2	-0.0138272115528776	2	0.72421772204617	2	0.72421772204617	NA	NA	SegRatio=-0.01,AbsMeanSigma=0.02,pvalue=0.885336900189023,pvalueTTest=0.883570714571374,
chr13	52585380	52585495	ATP7B	ATP7B00073	0.251678660425408	2	-0.0138272115528776	2	0.72421772204617	2	0.72421772204617	NA	NA	SegRatio=-0.01,AbsMeanSigma=0.02,pvalue=0.885336900189023,pvalueTTest=0.883570714571374,
chr16	3293094	3293210	MEFV	MEFV00001	0.173419522569681	2	0.0129953019475115	2	0.92797352175396	2	0.92797352175396	NA	NA	SegRatio=0.01,AbsMeanSigma=0.05,pvalue=0.68682228420245,pvalueTTest=0.718477172567801,
chr16	3293184	3293298	MEFV	MEFV00002	0.116040779179026	2	0.0129953019475115	2	0.92797352175396	2	0.92797352175396	NA	NA	SegRatio=0.01,AbsMeanSigma=0.05,pvalue=0.68682228420245,pvalueTTest=0.718477172567801,
chr16	3293291	3293409	MEFV	MEFV00003	-0.125444567876876	2	0.0129953019475115	2	0.92797352175396	2	0.92797352175396	NA	NA	SegRatio=0.01,AbsMeanSigma=0.05,pvalue=0.68682228420245,pvalueTTest=0.718477172567801,
chr16	3293397	3293500	MEFV	MEFV00004	-0.263725290457483	2	0.0129953019475115	2	0.92797352175396	2	0.92797352175396	NA	NA	SegRatio=0.01,AbsMeanSigma=0.05,pvalue=0.68682228420245,pvalueTTest=0.718477172567801,
chr16	3293425	3293537	MEFV	MEFV00005	-0.130415134567661	2	0.0129953019475115	2	0.92797352175396	2	0.92797352175396	NA	NA	SegRatio=0.01,AbsMeanSigma=0.05,pvalue=0.68682228420245,pvalueTTest=0.718477172567801,
chr16	3293512	3293627	MEFV	MEFV00006	0.195860646374751	2	0.0129953019475115	2	0.92797352175396	2	0.92797352175396	NA	NA	SegRatio=0.01,AbsMeanSigma=0.05,pvalue=0.68682228420245,pvalueTTest=0.718477172567801,
chr16	3293618	3293736	MEFV	MEFV00007	-0.191151443594343	2	0.0129953019475115	2	0.92797352175396	2	0.92797352175396	NA	NA	SegRatio=0.01,AbsMeanSigma=0.05,pvalue=0.68682228420245,pvalueTTest=0.718477172567801,
chr16	3293804	3293922	MEFV	MEFV00008	0.0825639096791504	2	0.0129953019475115	2	0.92797352175396	2	0.92797352175396	NA	NA	SegRatio=0.01,AbsMeanSigma=0.05,pvalue=0.68682228420245,pvalueTTest=0.718477172567801,
chr16	3293903	3294015	MEFV	MEFV00009	NA	2	0.0129953019475115	2	0.92797352175396	2	0.92797352175396	NA	NA	SegRatio=0.01,AbsMeanSigma=0.05,pvalue=0.68682228420245,pvalueTTest=0.718477172567801,
chr16	3293987	3294082	MEFV	MEFV00010	0.126925048562387	2	0.0129953019475115	2	0.92797352175396	2	0.92797352175396	NA	NA	SegRatio=0.01,AbsMeanSigma=0.05,pvalue=0.68682228420245,pvalueTTest=0.718477172567801,
chr16	3294079	3294196	MEFV	MEFV00011	-0.211575463148257	2	0.0129953019475115	2	0.92797352175396	2	0.92797352175396	NA	NA	SegRatio=0.01,AbsMeanSigma=0.05,pvalue=0.68682228420245,pvalueTTest=0.718477172567801,
chr16	3294201	3294319	MEFV	MEFV00012	NA	2	0.0129953019475115	2	0.92797352175396	2	0.92797352175396	NA	NA	SegRatio=0.01,AbsMeanSigma=0.05,pvalue=0.68682228420245,pvalueTTest=0.718477172567801,
chr16	3294441	3294557	MEFV	MEFV00013	-0.0135026127161437	2	0.0129953019475115	2	0.92797352175396	2	0.92797352175396	NA	NA	SegRatio=0.01,AbsMeanSigma=0.05,pvalue=0.68682228420245,pvalueTTest=0.718477172567801,
chr16	3294550	3294663	MEFV	MEFV00014	0.359550094403101	2	0.0129953019475115	2	0.92797352175396	2	0.92797352175396	NA	NA	SegRatio=0.01,AbsMeanSigma=0.05,pvalue=0.68682228420245,pvalueTTest=0.718477172567801,
chr16	3296490	3296574	MEFV	MEFV00015	0.00169083126626151	2	0.0129953019475115	2	0.92797352175396	2	0.92797352175396	NA	NA	SegRatio=0.01,AbsMeanSigma=0.05,pvalue=0.68682228420245,pvalueTTest=0.718477172567801,
chr16	3296973	3297084	MEFV	MEFV00016	0.021841125068686	2	0.0129953019475115	2	0.92797352175396	2	0.92797352175396	NA	NA	SegRatio=0.01,AbsMeanSigma=0.05,pvalue=0.68682228420245,pvalueTTest=0.718477172567801,
chr16	3297031	3297152	MEFV	MEFV00017	0.156834091736897	2	0.0129953019475115	2	0.92797352175396	2	0.92797352175396	NA	NA	SegRatio=0.01,AbsMeanSigma=0.05,pvalue=0.68682228420245,pvalueTTest=0.718477172567801,
chr16	3297121	3297225	MEFV	MEFV00018	0.0664529359406548	2	0.0129953019475115	2	0.92797352175396	2	0.92797352175396	NA	NA	SegRatio=0.01,AbsMeanSigma=0.05,pvalue=0.68682228420245,pvalueTTest=0.718477172567801,
chr16	3297200	3297335	MEFV	MEFV00019	NA	2	0.0129953019475115	2	0.92797352175396	2	0.92797352175396	NA	NA	SegRatio=0.01,AbsMeanSigma=0.05,pvalue=0.68682228420245,pvalueTTest=0.718477172567801,
chr16	3298834	3298933	MEFV	MEFV00020	-0.288492839510248	2	0.0129953019475115	2	0.92797352175396	2	0.92797352175396	NA	NA	SegRatio=0.01,AbsMeanSigma=0.05,pvalue=0.68682228420245,pvalueTTest=0.718477172567801,
chr16	3298923	3299041	MEFV	MEFV00021	0.108287626901111	2	0.0129953019475115	2	0.92797352175396	2	0.92797352175396	NA	NA	SegRatio=0.01,AbsMeanSigma=0.05,pvalue=0.68682228420245,pvalueTTest=0.718477172567801,
chr16	3299376	3299490	MEFV	MEFV00022	0.040134862126998	2	0.0129953019475115	2	0.92797352175396	2	0.92797352175396	NA	NA	SegRatio=0.01,AbsMeanSigma=0.05,pvalue=0.68682228420245,pvalueTTest=0.718477172567801,
chr16	3299435	3299526	MEFV	MEFV00023	-0.0261000712145848	2	0.0129953019475115	2	0.92797352175396	2	0.92797352175396	NA	NA	SegRatio=0.01,AbsMeanSigma=0.05,pvalue=0.68682228420245,pvalueTTest=0.718477172567801,
chr16	3299502	3299605	MEFV	MEFV00024	-0.303308160800329	2	0.0129953019475115	2	0.92797352175396	2	0.92797352175396	NA	NA	SegRatio=0.01,AbsMeanSigma=0.05,pvalue=0.68682228420245,pvalueTTest=0.718477172567801,
chr16	3299571	3299713	MEFV	MEFV00025	NA	2	0.0129953019475115	2	0.92797352175396	2	0.92797352175396	NA	NA	SegRatio=0.01,AbsMeanSigma=0.05,pvalue=0.68682228420245,pvalueTTest=0.718477172567801,
chr16	3299713	3299833	MEFV	MEFV00026	0.316315962146387	2	0.0129953019475115	2	0.92797352175396	2	0.92797352175396	NA	NA	SegRatio=0.01,AbsMeanSigma=0.05,pvalue=0.68682228420245,pvalueTTest=0.718477172567801,
chr16	3304034	3304176	MEFV	MEFV00027	NA	2	0.0129953019475115	2	0.92797352175396	2	0.92797352175396	NA	NA	SegRatio=0.01,AbsMeanSigma=0.05,pvalue=0.68682228420245,pvalueTTest=0.718477172567801,
chr16	3304171	3304282	MEFV	MEFV00028	0.151444794085976	2	0.0129953019475115	2	0.92797352175396	2	0.92797352175396	NA	NA	SegRatio=0.01,AbsMeanSigma=0.05,pvalue=0.68682228420245,pvalueTTest=0.718477172567801,
chr16	3304260	3304341	MEFV	MEFV00029	NA	2	0.0129953019475115	2	0.92797352175396	2	0.92797352175396	NA	NA	SegRatio=0.01,AbsMeanSigma=0.05,pvalue=0.68682228420245,pvalueTTest=0.718477172567801,
chr16	3304285	3304371	MEFV	MEFV00030	-0.143912729244277	2	0.0129953019475115	2	0.92797352175396	2	0.92797352175396	NA	NA	SegRatio=0.01,AbsMeanSigma=0.05,pvalue=0.68682228420245,pvalueTTest=0.718477172567801,
chr16	3304590	3304707	MEFV	MEFV00031	NA	2	0.0129953019475115	2	0.92797352175396	2	0.92797352175396	NA	NA	SegRatio=0.01,AbsMeanSigma=0.05,pvalue=0.68682228420245,pvalueTTest=0.718477172567801,
chr16	3304717	3304833	MEFV	MEFV00032	NA	2	0.0129953019475115	2	0.92797352175396	2	0.92797352175396	NA	NA	SegRatio=0.01,AbsMeanSigma=0.05,pvalue=0.68682228420245,pvalueTTest=0.718477172567801,
chr16	3306287	3306403	MEFV	MEFV00033	-0.0822717769952708	2	0.0129953019475115	2	0.92797352175396	2	0.92797352175396	NA	NA	SegRatio=0.01,AbsMeanSigma=0.05,pvalue=0.68682228420245,pvalueTTest=0.718477172567801,
chr16	3306400	3306522	MEFV	MEFV00034	0.0804994188648244	2	0.0129953019475115	2	0.92797352175396	2	0.92797352175396	NA	NA	SegRatio=0.01,AbsMeanSigma=0.05,pvalue=0.68682228420245,pvalueTTest=0.718477172567801,
chr16	3306516	3306636	MEFV	MEFV00035	0.0897188309146993	2	0.0129953019475115	2	0.92797352175396	2	0.92797352175396	NA	NA	SegRatio=0.01,AbsMeanSigma=0.05,pvalue=0.68682228420245,pvalueTTest=0.718477172567801,
chr16	68772146	68772258	CDH1	CDH100001	-0.330513070841192	2	0.0129953019475115	2	0.526399923123789	2	0.526399923123789	NA	NA	SegRatio=0.01,AbsMeanSigma=0.05,pvalue=0.68682228420245,pvalueTTest=0.718477172567801,
chr16	68772269	68772373	CDH1	CDH100002	NA	2	0.0129953019475115	2	0.526399923123789	2	0.526399923123789	NA	NA	SegRatio=0.01,AbsMeanSigma=0.05,pvalue=0.68682228420245,pvalueTTest=0.718477172567801,
chr16	68835527	68835643	CDH1	CDH100003	0.0570453160976386	2	0.0129953019475115	2	0.526399923123789	2	0.526399923123789	NA	NA	SegRatio=0.01,AbsMeanSigma=0.05,pvalue=0.68682228420245,pvalueTTest=0.718477172567801,
chr16	68835638	68835753	CDH1	CDH100004	-0.216934207092629	2	0.0129953019475115	2	0.526399923123789	2	0.526399923123789	NA	NA	SegRatio=0.01,AbsMeanSigma=0.05,pvalue=0.68682228420245,pvalueTTest=0.718477172567801,
chr16	68835703	68835811	CDH1	CDH100005	0.0616830564382627	2	0.0129953019475115	2	0.526399923123789	2	0.526399923123789	NA	NA	SegRatio=0.01,AbsMeanSigma=0.05,pvalue=0.68682228420245,pvalueTTest=0.718477172567801,
chr16	68835809	68835923	CDH1	CDH100006	-0.0718709382495919	2	0.0129953019475115	2	0.526399923123789	2	0.526399923123789	NA	NA	SegRatio=0.01,AbsMeanSigma=0.05,pvalue=0.68682228420245,pvalueTTest=0.718477172567801,
chr16	68842285	68842396	CDH1	CDH100007	-0.0681429468406399	2	0.0129953019475115	2	0.526399923123789	2	0.526399923123789	NA	NA	SegRatio=0.01,AbsMeanSigma=0.05,pvalue=0.68682228420245,pvalueTTest=0.718477172567801,
chr16	68842371	68842460	CDH1	CDH100008	0.00832439158204044	2	0.0129953019475115	2	0.526399923123789	2	0.526399923123789	NA	NA	SegRatio=0.01,AbsMeanSigma=0.05,pvalue=0.68682228420245,pvalueTTest=0.718477172567801,
chr16	68842423	68842537	CDH1	CDH100009	0.00426783870464919	2	0.0129953019475115	2	0.526399923123789	2	0.526399923123789	NA	NA	SegRatio=0.01,AbsMeanSigma=0.05,pvalue=0.68682228420245,pvalueTTest=0.718477172567801,
chr16	68842560	68842666	CDH1	CDH100010	0.0244461497933425	2	0.0129953019475115	2	0.526399923123789	2	0.526399923123789	NA	NA	SegRatio=0.01,AbsMeanSigma=0.05,pvalue=0.68682228420245,pvalueTTest=0.718477172567801,
chr16	68842645	68842763	CDH1	CDH100011	-0.11865224101361	2	0.0129953019475115	2	0.526399923123789	2	0.526399923123789	NA	NA	SegRatio=0.01,AbsMeanSigma=0.05,pvalue=0.68682228420245,pvalueTTest=0.718477172567801,
chr16	68842748	68842861	CDH1	CDH100012	-0.0844170946174329	2	0.0129953019475115	2	0.526399923123789	2	0.526399923123789	NA	NA	SegRatio=0.01,AbsMeanSigma=0.05,pvalue=0.68682228420245,pvalueTTest=0.718477172567801,
chr16	68844077	68844194	CDH1	CDH100013	-0.122694772731695	2	0.0129953019475115	2	0.526399923123789	2	0.526399923123789	NA	NA	SegRatio=0.01,AbsMeanSigma=0.05,pvalue=0.68682228420245,pvalueTTest=0.718477172567801,
chr16	68844185	68844303	CDH1	CDH100014	0.065665761355937	2	0.0129953019475115	2	0.526399923123789	2	0.526399923123789	NA	NA	SegRatio=0.01,AbsMeanSigma=0.05,pvalue=0.68682228420245,pvalueTTest=0.718477172567801,
chr16	68845538	68845654	CDH1	CDH100015	0.0340605526602357	2	0.0129953019475115	2	0.526399923123789	2	0.526399923123789	NA	NA	SegRatio=0.01,AbsMeanSigma=0.05,pvalue=0.68682228420245,pvalueTTest=0.718477172567801,
chr16	68845586	68845703	CDH1	CDH100016	-0.0222074557785528	2	0.0129953019475115	2	0.526399923123789	2	0.526399923123789	NA	NA	SegRatio=0.01,AbsMeanSigma=0.05,pvalue=0.68682228420245,pvalueTTest=0.718477172567801,
chr16	68845696	68845794	CDH1	CDH100017	-0.043188280829582	2	0.0129953019475115	2	0.526399923123789	2	0.526399923123789	NA	NA	SegRatio=0.01,AbsMeanSigma=0.05,pvalue=0.68682228420245,pvalueTTest=0.718477172567801,
chr16	68846015	68846132	CDH1	CDH100018	0.0129953019475115	2	0.0129953019475115	2	0.526399923123789	2	0.526399923123789	NA	NA	SegRatio=0.01,AbsMeanSigma=0.05,pvalue=0.68682228420245,pvalueTTest=0.718477172567801,
chr16	68846082	68846196	CDH1	CDH100019	0.0306829285145273	2	0.0129953019475115	2	0.526399923123789	2	0.526399923123789	NA	NA	SegRatio=0.01,AbsMeanSigma=0.05,pvalue=0.68682228420245,pvalueTTest=0.718477172567801,
chr16	68847171	68847267	CDH1	CDH100020	-0.195980307889319	2	0.0129953019475115	2	0.526399923123789	2	0.526399923123789	NA	NA	SegRatio=0.01,AbsMeanSigma=0.05,pvalue=0.68682228420245,pvalueTTest=0.718477172567801,
chr16	68847259	68847356	CDH1	CDH100021	0.153851862525865	2	0.0129953019475115	2	0.526399923123789	2	0.526399923123789	NA	NA	SegRatio=0.01,AbsMeanSigma=0.05,pvalue=0.68682228420245,pvalueTTest=0.718477172567801,
chr16	68847356	68847474	CDH1	CDH100022	-0.0353722754427594	2	0.0129953019475115	2	0.526399923123789	2	0.526399923123789	NA	NA	SegRatio=0.01,AbsMeanSigma=0.05,pvalue=0.68682228420245,pvalueTTest=0.718477172567801,
chr16	68849351	68849466	CDH1	CDH100023	0.133011638071996	2	0.0129953019475115	2	0.526399923123789	2	0.526399923123789	NA	NA	SegRatio=0.01,AbsMeanSigma=0.05,pvalue=0.68682228420245,pvalueTTest=0.718477172567801,
chr16	68849449	68849569	CDH1	CDH100024	-0.0740632322402104	2	0.0129953019475115	2	0.526399923123789	2	0.526399923123789	NA	NA	SegRatio=0.01,AbsMeanSigma=0.05,pvalue=0.68682228420245,pvalueTTest=0.718477172567801,
chr16	68849544	68849633	CDH1	CDH100025	0.0373120344962519	2	0.0129953019475115	2	0.526399923123789	2	0.526399923123789	NA	NA	SegRatio=0.01,AbsMeanSigma=0.05,pvalue=0.68682228420245,pvalueTTest=0.718477172567801,
chr16	68849621	68849738	CDH1	CDH100026	0.106604174133001	2	0.0129953019475115	2	0.526399923123789	2	0.526399923123789	NA	NA	SegRatio=0.01,AbsMeanSigma=0.05,pvalue=0.68682228420245,pvalueTTest=0.718477172567801,
chr16	68853155	68853273	CDH1	CDH100027	0.111019293920536	2	0.0129953019475115	2	0.526399923123789	2	0.526399923123789	NA	NA	SegRatio=0.01,AbsMeanSigma=0.05,pvalue=0.68682228420245,pvalueTTest=0.718477172567801,
chr16	68853250	68853340	CDH1	CDH100028	-0.135521734529088	2	0.0129953019475115	2	0.526399923123789	2	0.526399923123789	NA	NA	SegRatio=0.01,AbsMeanSigma=0.05,pvalue=0.68682228420245,pvalueTTest=0.718477172567801,
chr16	68853334	68853444	CDH1	CDH100029	0.115985767986058	2	0.0129953019475115	2	0.526399923123789	2	0.526399923123789	NA	NA	SegRatio=0.01,AbsMeanSigma=0.05,pvalue=0.68682228420245,pvalueTTest=0.718477172567801,
chr16	68855874	68855991	CDH1	CDH100030	-0.0141554345369729	2	0.0129953019475115	2	0.526399923123789	2	0.526399923123789	NA	NA	SegRatio=0.01,AbsMeanSigma=0.05,pvalue=0.68682228420245,pvalueTTest=0.718477172567801,
chr16	68855951	68856065	CDH1	CDH100031	0.0585201876529092	2	0.0129953019475115	2	0.526399923123789	2	0.526399923123789	NA	NA	SegRatio=0.01,AbsMeanSigma=0.05,pvalue=0.68682228420245,pvalueTTest=0.718477172567801,
chr16	68856035	68856153	CDH1	CDH100032	NA	2	0.0129953019475115	2	0.526399923123789	2	0.526399923123789	NA	NA	SegRatio=0.01,AbsMeanSigma=0.05,pvalue=0.68682228420245,pvalueTTest=0.718477172567801,
chr16	68857279	68857394	CDH1	CDH100033	-0.357274133473885	2	0.0129953019475115	2	0.526399923123789	2	0.526399923123789	NA	NA	SegRatio=0.01,AbsMeanSigma=0.05,pvalue=0.68682228420245,pvalueTTest=0.718477172567801,
chr16	68857394	68857507	CDH1	CDH100034	0.151693621943051	2	0.0129953019475115	2	0.526399923123789	2	0.526399923123789	NA	NA	SegRatio=0.01,AbsMeanSigma=0.05,pvalue=0.68682228420245,pvalueTTest=0.718477172567801,
chr16	68857479	68857578	CDH1	CDH100035	0.00444162850598346	2	0.0129953019475115	2	0.526399923123789	2	0.526399923123789	NA	NA	SegRatio=0.01,AbsMeanSigma=0.05,pvalue=0.68682228420245,pvalueTTest=0.718477172567801,
chr16	68862054	68862173	CDH1	CDH100036	0.0531061684693888	2	0.0129953019475115	2	0.526399923123789	2	0.526399923123789	NA	NA	SegRatio=0.01,AbsMeanSigma=0.05,pvalue=0.68682228420245,pvalueTTest=0.718477172567801,
chr16	68862138	68862243	CDH1	CDH100037	-0.131465122917143	2	0.0129953019475115	2	0.526399923123789	2	0.526399923123789	NA	NA	SegRatio=0.01,AbsMeanSigma=0.05,pvalue=0.68682228420245,pvalueTTest=0.718477172567801,
chr16	68863499	68863610	CDH1	CDH100038	-0.0946571783538251	2	0.0129953019475115	2	0.526399923123789	2	0.526399923123789	NA	NA	SegRatio=0.01,AbsMeanSigma=0.05,pvalue=0.68682228420245,pvalueTTest=0.718477172567801,
chr16	68863568	68863671	CDH1	CDH100039	0.301106269862485	2	0.0129953019475115	2	0.526399923123789	2	0.526399923123789	NA	NA	SegRatio=0.01,AbsMeanSigma=0.05,pvalue=0.68682228420245,pvalueTTest=0.718477172567801,
chr16	68863615	68863733	CDH1	CDH100040	-0.0747415431999868	2	0.0129953019475115	2	0.526399923123789	2	0.526399923123789	NA	NA	SegRatio=0.01,AbsMeanSigma=0.05,pvalue=0.68682228420245,pvalueTTest=0.718477172567801,
chr16	68867165	68867280	CDH1	CDH100041	-0.195936110083076	2	0.0129953019475115	2	0.526399923123789	2	0.526399923123789	NA	NA	SegRatio=0.01,AbsMeanSigma=0.05,pvalue=0.68682228420245,pvalueTTest=0.718477172567801,
chr16	68867212	68867325	CDH1	CDH100042	0.0831530650245666	2	0.0129953019475115	2	0.526399923123789	2	0.526399923123789	NA	NA	SegRatio=0.01,AbsMeanSigma=0.05,pvalue=0.68682228420245,pvalueTTest=0.718477172567801,
chr16	68867314	68867432	CDH1	CDH100043	0.198342684439279	2	0.0129953019475115	2	0.526399923123789	2	0.526399923123789	NA	NA	SegRatio=0.01,AbsMeanSigma=0.05,pvalue=0.68682228420245,pvalueTTest=0.718477172567801,
chr19	4090533	4090667	MAP2K2	MAP2K200001	NA	2	-0.0250538887488218	2	0.167203025641102	2	0.167203025641102	NA	NA	SegRatio=-0.03,AbsMeanSigma=0.5,pvalue=0.0124073260368921,pvalueTTest=0.189229314584926,
chr19	4090653	4090742	MAP2K2	MAP2K200002	-0.000252641634584159	2	-0.0250538887488218	2	0.167203025641102	2	0.167203025641102	NA	NA	SegRatio=-0.03,AbsMeanSigma=0.5,pvalue=0.0124073260368921,pvalueTTest=0.189229314584926,
chr19	4094392	4094501	MAP2K2	MAP2K200003	0.141264931694289	2	-0.0250538887488218	2	0.167203025641102	2	0.167203025641102	NA	NA	SegRatio=-0.03,AbsMeanSigma=0.5,pvalue=0.0124073260368921,pvalueTTest=0.189229314584926,
chr19	4094493	4094613	MAP2K2	MAP2K200004	NA	2	-0.0250538887488218	2	0.167203025641102	2	0.167203025641102	NA	NA	SegRatio=-0.03,AbsMeanSigma=0.5,pvalue=0.0124073260368921,pvalueTTest=0.189229314584926,
chr19	4095343	4095435	MAP2K2	MAP2K200005	-0.105569981713886	2	-0.0250538887488218	2	0.167203025641102	2	0.167203025641102	NA	NA	SegRatio=-0.03,AbsMeanSigma=0.5,pvalue=0.0124073260368921,pvalueTTest=0.189229314584926,
chr19	4095403	4095520	MAP2K2	MAP2K200006	-0.0250538887488218	2	-0.0250538887488218	2	0.167203025641102	2	0.167203025641102	NA	NA	SegRatio=-0.03,AbsMeanSigma=0.5,pvalue=0.0124073260368921,pvalueTTest=0.189229314584926,
chr19	4097184	4097325	MAP2K2	MAP2K200007	NA	2	-0.0250538887488218	2	0.167203025641102	2	0.167203025641102	NA	NA	SegRatio=-0.03,AbsMeanSigma=0.5,pvalue=0.0124073260368921,pvalueTTest=0.189229314584926,
chr19	4097311	4097451	MAP2K2	MAP2K200008	-0.148219467936096	2	-0.0250538887488218	2	0.167203025641102	2	0.167203025641102	NA	NA	SegRatio=-0.03,AbsMeanSigma=0.5,pvalue=0.0124073260368921,pvalueTTest=0.189229314584926,
chr19	4099181	4099280	MAP2K2	MAP2K200009	NA	2	-0.0250538887488218	2	0.167203025641102	2	0.167203025641102	NA	NA	SegRatio=-0.03,AbsMeanSigma=0.5,pvalue=0.0124073260368921,pvalueTTest=0.189229314584926,
chr19	4099258	4099358	MAP2K2	MAP2K200010	NA	2	-0.0250538887488218	2	0.167203025641102	2	0.167203025641102	NA	NA	SegRatio=-0.03,AbsMeanSigma=0.5,pvalue=0.0124073260368921,pvalueTTest=0.189229314584926,
chr19	4099301	4099386	MAP2K2	MAP2K200011	-0.220887967907343	2	-0.0250538887488218	2	0.167203025641102	2	0.167203025641102	NA	NA	SegRatio=-0.03,AbsMeanSigma=0.5,pvalue=0.0124073260368921,pvalueTTest=0.189229314584926,
chr19	4099379	4099501	MAP2K2	MAP2K200012	-0.540693066305623	2	-0.0250538887488218	2	0.167203025641102	2	0.167203025641102	q-value=0.000195851017638164, copies=1	NA	SegRatio=-0.03,AbsMeanSigma=0.5,pvalue=0.0124073260368921,pvalueTTest=0.189229314584926,
chr19	4101027	4101132	MAP2K2	MAP2K200013	-0.0131008262662644	2	-0.0250538887488218	2	0.167203025641102	2	0.167203025641102	NA	NA	SegRatio=-0.03,AbsMeanSigma=0.5,pvalue=0.0124073260368921,pvalueTTest=0.189229314584926,
chr19	4101128	4101236	MAP2K2	MAP2K200014	NA	2	-0.0250538887488218	2	0.167203025641102	2	0.167203025641102	NA	NA	SegRatio=-0.03,AbsMeanSigma=0.5,pvalue=0.0124073260368921,pvalueTTest=0.189229314584926,
chr19	4101238	4101358	MAP2K2	MAP2K200015	0.248732962463033	2	-0.0250538887488218	2	0.167203025641102	2	0.167203025641102	NA	NA	SegRatio=-0.03,AbsMeanSigma=0.5,pvalue=0.0124073260368921,pvalueTTest=0.189229314584926,
chr19	4102294	4102416	MAP2K2	MAP2K200016	NA	2	-0.0250538887488218	2	0.167203025641102	2	0.167203025641102	NA	NA	SegRatio=-0.03,AbsMeanSigma=0.5,pvalue=0.0124073260368921,pvalueTTest=0.189229314584926,
chr19	4102388	4102463	MAP2K2	MAP2K200017	-0.238603795503623	2	-0.0250538887488218	2	0.167203025641102	2	0.167203025641102	NA	NA	SegRatio=-0.03,AbsMeanSigma=0.5,pvalue=0.0124073260368921,pvalueTTest=0.189229314584926,
chr19	4102466	4102606	MAP2K2	MAP2K200018	NA	2	-0.0250538887488218	2	0.167203025641102	2	0.167203025641102	NA	NA	SegRatio=-0.03,AbsMeanSigma=0.5,pvalue=0.0124073260368921,pvalueTTest=0.189229314584926,
chr19	4110456	4110576	MAP2K2	MAP2K200019	0.0252131667958618	2	-0.0250538887488218	2	0.167203025641102	2	0.167203025641102	NA	NA	SegRatio=-0.03,AbsMeanSigma=0.5,pvalue=0.0124073260368921,pvalueTTest=0.189229314584926,
chr19	4110523	4110640	MAP2K2	MAP2K200020	0.153916951939387	2	-0.0250538887488218	2	0.167203025641102	2	0.167203025641102	NA	NA	SegRatio=-0.03,AbsMeanSigma=0.5,pvalue=0.0124073260368921,pvalueTTest=0.189229314584926,
chr19	4110586	4110694	MAP2K2	MAP2K200021	-0.0878049741627212	2	-0.0250538887488218	2	0.167203025641102	2	0.167203025641102	NA	NA	SegRatio=-0.03,AbsMeanSigma=0.5,pvalue=0.0124073260368921,pvalueTTest=0.189229314584926,
chr19	4117331	4117448	MAP2K2	MAP2K200022	-0.188461442075229	2	-0.0250538887488218	2	0.167203025641102	2	0.167203025641102	NA	NA	SegRatio=-0.03,AbsMeanSigma=0.5,pvalue=0.0124073260368921,pvalueTTest=0.189229314584926,
chr19	4117431	4117544	MAP2K2	MAP2K200023	NA	2	-0.0250538887488218	2	0.167203025641102	2	0.167203025641102	NA	NA	SegRatio=-0.03,AbsMeanSigma=0.5,pvalue=0.0124073260368921,pvalueTTest=0.189229314584926,
chr19	4117498	4117619	MAP2K2	MAP2K200024	NA	2	-0.0250538887488218	2	0.167203025641102	2	0.167203025641102	NA	NA	SegRatio=-0.03,AbsMeanSigma=0.5,pvalue=0.0124073260368921,pvalueTTest=0.189229314584926,
chr19	4117549	4117656	MAP2K2	MAP2K200025	0.153359811177973	2	-0.0250538887488218	2	0.167203025641102	2	0.167203025641102	NA	NA	SegRatio=-0.03,AbsMeanSigma=0.5,pvalue=0.0124073260368921,pvalueTTest=0.189229314584926,
chr20	32981586	32981700	ITCH	ITCH00001	-0.0894523836762348	2	-0.0894523836762348	2	0.529764259235633	1.5	0.000213780607089162	NA	NA	SegRatio=-0.09,AbsMeanSigma=0.5,pvalue=0.314509211257317,pvalueTTest=0.490424602761612,
chr20	32981622	32981743	ITCH	ITCH00002	0.101258360773173	2	-0.0894523836762348	2	0.529764259235633	1.5	0.000213780607089162	NA	NA	SegRatio=-0.09,AbsMeanSigma=0.5,pvalue=0.314509211257317,pvalueTTest=0.490424602761612,
chr20	32989378	32989470	ITCH	ITCH00003	-0.260300817590171	2	-0.0894523836762348	2	0.529764259235633	1.5	0.000213780607089162	NA	NA	SegRatio=-0.09,AbsMeanSigma=0.5,pvalue=0.314509211257317,pvalueTTest=0.490424602761612,
chr20	32989471	32989583	ITCH	ITCH00004	0.0501285855223891	2	-0.0894523836762348	2	0.529764259235633	1.5	0.000213780607089162	NA	NA	SegRatio=-0.09,AbsMeanSigma=0.5,pvalue=0.314509211257317,pvalueTTest=0.490424602761612,
chr20	32996420	32996528	ITCH	ITCH00005	-2.51030266345801	2	-0.122865857990141	2	0.411220848738002	1.5	0.000213780607089162	q-value=9.93922884083526e-71, copies=0	NA	SegRatio=-0.12,AbsMeanSigma=5.29,pvalue=1.57207350761072e-44,pvalueTTest=0.142669493215065,
chr20	32996468	32996565	ITCH	ITCH00006	-0.00893771226275584	2	-0.122865857990141	2	0.411220848738002	1.5	0.000213780607089162	NA	NA	SegRatio=-0.12,AbsMeanSigma=5.29,pvalue=1.57207350761072e-44,pvalueTTest=0.142669493215065,
chr20	32996521	32996630	ITCH	ITCH00007	-0.122865857990141	2	-0.122865857990141	2	0.411220848738002	1.5	0.000213780607089162	NA	NA	SegRatio=-0.12,AbsMeanSigma=5.29,pvalue=1.57207350761072e-44,pvalueTTest=0.142669493215065,
chr20	33000283	33000392	ITCH	ITCH00008	-0.0408448263203181	2	-0.122865857990141	2	0.411220848738002	1.5	0.000213780607089162	NA	NA	SegRatio=-0.12,AbsMeanSigma=5.29,pvalue=1.57207350761072e-44,pvalueTTest=0.142669493215065,
chr20	33000380	33000464	ITCH	ITCH00009	-0.406964130681258	2	-0.122865857990141	2	0.411220848738002	1.5	0.000213780607089162	NA	NA	SegRatio=-0.12,AbsMeanSigma=5.29,pvalue=1.57207350761072e-44,pvalueTTest=0.142669493215065,
chr20	33001509	33001624	ITCH	ITCH00010	-0.0140845533988999	2	-0.122865857990141	2	0.411220848738002	1.5	0.000213780607089162	NA	NA	SegRatio=-0.12,AbsMeanSigma=5.29,pvalue=1.57207350761072e-44,pvalueTTest=0.142669493215065,
chr20	33001623	33001732	ITCH	ITCH00011	-2.17924607283849	2	-0.0522077369901278	2	0.442172071763195	1.5	0.000213780607089162	q-value=7.04471233295654e-52, copies=0	NA	SegRatio=-0.05,AbsMeanSigma=3.24,pvalue=7.32861406341071e-27,pvalueTTest=0.107564869597611,
chr20	33005050	33005161	ITCH	ITCH00012	-0.000112803686509781	2	-0.0522077369901278	2	0.442172071763195	1.5	0.000213780607089162	NA	NA	SegRatio=-0.05,AbsMeanSigma=3.24,pvalue=7.32861406341071e-27,pvalueTTest=0.107564869597611,
chr20	33012258	33012358	ITCH	ITCH00013	-0.0522077369901278	2	-0.0522077369901278	2	0.442172071763195	1.5	0.000213780607089162	NA	NA	SegRatio=-0.05,AbsMeanSigma=3.24,pvalue=7.32861406341071e-27,pvalueTTest=0.107564869597611,
chr20	33026204	33026305	ITCH	ITCH00014	-0.270073816829138	2	-0.0522077369901278	2	0.442172071763195	1.5	0.000213780607089162	NA	NA	SegRatio=-0.05,AbsMeanSigma=3.24,pvalue=7.32861406341071e-27,pvalueTTest=0.107564869597611,
chr20	33026275	33026394	ITCH	ITCH00015	-0.0959285797180798	2	-0.0522077369901278	2	0.442172071763195	1.5	0.000213780607089162	NA	NA	SegRatio=-0.05,AbsMeanSigma=3.24,pvalue=7.32861406341071e-27,pvalueTTest=0.107564869597611,
chr20	33026392	33026502	ITCH	ITCH00016	-0.0386688699284398	2	-0.0522077369901278	2	0.442172071763195	1.5	0.000213780607089162	NA	NA	SegRatio=-0.05,AbsMeanSigma=3.24,pvalue=7.32861406341071e-27,pvalueTTest=0.107564869597611,
chr20	33027860	33027974	ITCH	ITCH00017	NA	2	-0.0522077369901278	2	0.00681124791939225	1.5	0.000213780607089162	NA	NA	SegRatio=-0.05,AbsMeanSigma=3.24,pvalue=7.32861406341071e-27,pvalueTTest=0.107564869597611,
chr20	33027971	33028083	ITCH	ITCH00018	-0.162824051333602	2	-0.0522077369901278	2	0.442172071763195	1.5	0.000213780607089162	NA	NA	SegRatio=-0.05,AbsMeanSigma=3.24,pvalue=7.32861406341071e-27,pvalueTTest=0.107564869597611,
chr20	33028067	33028179	ITCH	ITCH00019	-0.0424972638903269	2	-0.0522077369901278	2	0.442172071763195	1.5	0.000213780607089162	NA	NA	SegRatio=-0.05,AbsMeanSigma=3.24,pvalue=7.32861406341071e-27,pvalueTTest=0.107564869597611,
chr20	33029980	33030088	ITCH	ITCH00020	-0.0412948089935325	2	-0.0522077369901278	2	0.442172071763195	1.5	0.000213780607089162	NA	NA	SegRatio=-0.05,AbsMeanSigma=3.24,pvalue=7.32861406341071e-27,pvalueTTest=0.107564869597611,
chr20	33030086	33030201	ITCH	ITCH00021	-2.41180005597942	2	-0.139556049440349	2	0.456922215760422	1.5	0.000213780607089162	q-value=9.50829249339344e-29, copies=0	NA	SegRatio=-0.14,AbsMeanSigma=5.91,pvalue=9.58886804131871e-63,pvalueTTest=0.167327754449202,Adjusted:byPvalueTTestRatio;
chr20	33033062	33033147	ITCH	ITCH00022	-0.121669168789487	2	-0.139556049440349	2	0.456922215760422	1.5	0.000213780607089162	NA	NA	SegRatio=-0.14,AbsMeanSigma=5.91,pvalue=9.58886804131871e-63,pvalueTTest=0.167327754449202,Adjusted:byPvalueTTestRatio;
chr20	33033141	33033255	ITCH	ITCH00023	-0.139556049440349	2	-0.139556049440349	2	0.456922215760422	1.5	0.000213780607089162	NA	NA	SegRatio=-0.14,AbsMeanSigma=5.91,pvalue=9.58886804131871e-63,pvalueTTest=0.167327754449202,Adjusted:byPvalueTTestRatio;
chr20	33033237	33033357	ITCH	ITCH00024	0.0483678639514226	2	-0.139556049440349	2	0.456922215760422	1.5	0.000213780607089162	NA	NA	SegRatio=-0.14,AbsMeanSigma=5.91,pvalue=9.58886804131871e-63,pvalueTTest=0.167327754449202,Adjusted:byPvalueTTestRatio;
chr20	33037176	33037290	ITCH	ITCH00025	NA	2	-0.139556049440349	2	0.00681124791939225	1.5	0.000213780607089162	NA	NA	SegRatio=-0.14,AbsMeanSigma=5.91,pvalue=9.58886804131871e-63,pvalueTTest=0.167327754449202,Adjusted:byPvalueTTestRatio;
chr20	33037272	33037387	ITCH	ITCH00026	0.137150576576559	2	-0.139556049440349	2	0.456922215760422	1.5	0.000213780607089162	NA	NA	SegRatio=-0.14,AbsMeanSigma=5.91,pvalue=9.58886804131871e-63,pvalueTTest=0.167327754449202,Adjusted:byPvalueTTestRatio;
chr20	33045155	33045243	ITCH	ITCH00027	-0.306064033365927	2	-0.139556049440349	2	0.456922215760422	1.5	0.000213780607089162	NA	NA	SegRatio=-0.14,AbsMeanSigma=5.91,pvalue=9.58886804131871e-63,pvalueTTest=0.167327754449202,Adjusted:byPvalueTTestRatio;
chr20	33045234	33045346	ITCH	ITCH00028	-3.49171168183649	2	-3.29562150050561	2	0.479364548218006	1.5	0.000213780607089162	NA	NA	SegRatio=-3.3,AbsMeanSigma=17.52,pvalue=5.05902620716524e-269,pvalueTTest=0.160127610006363,Adjusted:byPvalueTTestRatio;
chr20	33049855	33049969	ITCH	ITCH00029	NA	2	-3.29562150050561	2	0.00681124791939225	1.5	0.000213780607089162	NA	NA	SegRatio=-3.3,AbsMeanSigma=17.52,pvalue=5.05902620716524e-269,pvalueTTest=0.160127610006363,Adjusted:byPvalueTTestRatio;
chr20	33049908	33050016	ITCH	ITCH00030	-0.262767661856282	2	-3.29562150050561	2	0.479364548218006	1.5	0.000213780607089162	NA	NA	SegRatio=-3.3,AbsMeanSigma=17.52,pvalue=5.05902620716524e-269,pvalueTTest=0.160127610006363,Adjusted:byPvalueTTestRatio;
chr20	33049993	33050092	ITCH	ITCH00031	-3.29562150050561	2	-0.153007749626534	2	0.297280646127689	1.5	0.000213780607089162	q-value=1.79010134892797e-122, copies=0	NA	SegRatio=-0.15,AbsMeanSigma=4.79,pvalue=7.04791788996511e-52,pvalueTTest=0.0961331098871716,Adjusted:byPvalueTTestRatio;
chr20	33057767	33057872	ITCH	ITCH00032	-0.153007749626534	2	-0.153007749626534	2	0.297280646127689	1.5	0.000213780607089162	NA	NA	SegRatio=-0.15,AbsMeanSigma=4.79,pvalue=7.04791788996511e-52,pvalueTTest=0.0961331098871716,Adjusted:byPvalueTTestRatio;
chr20	33057873	33057984	ITCH	ITCH00033	-0.0918361504146816	2	-0.153007749626534	2	0.297280646127689	1.5	0.000213780607089162	NA	NA	SegRatio=-0.15,AbsMeanSigma=4.79,pvalue=7.04791788996511e-52,pvalueTTest=0.0961331098871716,Adjusted:byPvalueTTestRatio;
chr20	33059221	33059316	ITCH	ITCH00034	0.0690974664243087	2	-0.153007749626534	2	0.297280646127689	1.5	0.000213780607089162	NA	NA	SegRatio=-0.15,AbsMeanSigma=4.79,pvalue=7.04791788996511e-52,pvalueTTest=0.0961331098871716,Adjusted:byPvalueTTestRatio;
chr20	33059280	33059396	ITCH	ITCH00035	0.0411247452624185	2	-0.153007749626534	2	0.297280646127689	1.5	0.000213780607089162	NA	NA	SegRatio=-0.15,AbsMeanSigma=4.79,pvalue=7.04791788996511e-52,pvalueTTest=0.0961331098871716,Adjusted:byPvalueTTestRatio;
chr20	33065511	33065603	ITCH	ITCH00036	-0.883888444846803	2	-0.153007749626534	2	0.297280646127689	1.5	0.000213780607089162	q-value=4.32787627002944e-07, copies=1	NA	SegRatio=-0.15,AbsMeanSigma=4.79,pvalue=7.04791788996511e-52,pvalueTTest=0.0961331098871716,Adjusted:byPvalueTTestRatio;
chr20	33065600	33065707	ITCH	ITCH00037	-0.322942720100408	2	-0.153007749626534	2	0.297280646127689	1.5	0.000213780607089162	NA	NA	SegRatio=-0.15,AbsMeanSigma=4.79,pvalue=7.04791788996511e-52,pvalueTTest=0.0961331098871716,Adjusted:byPvalueTTestRatio;
chr20	33067391	33067503	ITCH	ITCH00038	0.0785871014319889	2	-0.153007749626534	2	0.297280646127689	1.5	0.000213780607089162	NA	NA	SegRatio=-0.15,AbsMeanSigma=4.79,pvalue=7.04791788996511e-52,pvalueTTest=0.0961331098871716,Adjusted:byPvalueTTestRatio;
chr20	33067489	33067602	ITCH	ITCH00039	-0.165978996989323	2	-0.153007749626534	2	0.297280646127689	1.5	0.000213780607089162	NA	NA	SegRatio=-0.15,AbsMeanSigma=4.79,pvalue=7.04791788996511e-52,pvalueTTest=0.0961331098871716,Adjusted:byPvalueTTestRatio;
chr20	33067550	33067648	ITCH	ITCH00040	-1.70856020362184	0.5	-1.70856020362184	0.5	0.000164142457631873	1.5	0.000213780607089162	NA	NA	SegRatio=-1.71,AbsMeanSigma=12.22,pvalue=7.70452609017055e-197,pvalueTTest=0.000112544968476144,
chr20	33068319	33068456	ITCH	ITCH00041	-2.25623267853173	0.5	-1.70856020362184	0.5	0.000164142457631873	1.5	0.000213780607089162	q-value=0.00450803082089647, copies=0	NA	SegRatio=-1.71,AbsMeanSigma=12.22,pvalue=7.70452609017055e-197,pvalueTTest=0.000112544968476144,
chr20	33068422	33068522	ITCH	ITCH00042	-1.61131635239769	0.5	-1.70856020362184	0.5	0.000164142457631873	1.5	0.000213780607089162	NA	NA	SegRatio=-1.71,AbsMeanSigma=12.22,pvalue=7.70452609017055e-197,pvalueTTest=0.000112544968476144,
chr20	33068494	33068607	ITCH	ITCH00043	NA	0.5	-1.70856020362184	0.5	0.00681124791939225	1.5	0.000213780607089162	NA	NA	SegRatio=-1.71,AbsMeanSigma=12.22,pvalue=7.70452609017055e-197,pvalueTTest=0.000112544968476144,
chr20	33068847	33068958	ITCH	ITCH00044	-1.93291500337767	0.5	-1.70856020362184	0.5	0.000164142457631873	1.5	0.000213780607089162	NA	NA	SegRatio=-1.71,AbsMeanSigma=12.22,pvalue=7.70452609017055e-197,pvalueTTest=0.000112544968476144,
chr20	33068939	33069048	ITCH	ITCH00045	-1.29154340464508	0.5	-1.70856020362184	0.5	0.000164142457631873	1.5	0.000213780607089162	NA	NA	SegRatio=-1.71,AbsMeanSigma=12.22,pvalue=7.70452609017055e-197,pvalueTTest=0.000112544968476144,
chr20	33077048	33077158	ITCH	ITCH00046	0.0257504884994051	2	0.0257504884994051	2	0.946126236991188	1.5	0.000213780607089162	NA	NA	SegRatio=0.03,AbsMeanSigma=0.88,pvalue=0.00530697805266957,pvalueTTest=0.377559883806695,
chr20	33077158	33077259	ITCH	ITCH00047	-0.648308538867793	2	0.0257504884994051	2	0.946126236991188	1.5	0.000213780607089162	NA	NA	SegRatio=0.03,AbsMeanSigma=0.88,pvalue=0.00530697805266957,pvalueTTest=0.377559883806695,
chr20	33077575	33077678	ITCH	ITCH00048	0.0795171645267212	2	0.0257504884994051	2	0.946126236991188	1.5	0.000213780607089162	NA	NA	SegRatio=0.03,AbsMeanSigma=0.88,pvalue=0.00530697805266957,pvalueTTest=0.377559883806695,
chr20	33077675	33077790	ITCH	ITCH00049	0.197177002660565	2	0.0257504884994051	2	0.946126236991188	1.5	0.000213780607089162	NA	NA	SegRatio=0.03,AbsMeanSigma=0.88,pvalue=0.00530697805266957,pvalueTTest=0.377559883806695,
chr20	33080263	33080376	ITCH	ITCH00050	-0.453845015622021	2	0.0257504884994051	2	0.946126236991188	1.5	0.000213780607089162	q-value=0.00459013524305081, copies=1.5	NA	SegRatio=0.03,AbsMeanSigma=0.88,pvalue=0.00530697805266957,pvalueTTest=0.377559883806695,
chr20	33080367	33080484	ITCH	ITCH00051	-0.0554254105135022	2	0.0257504884994051	2	0.946126236991188	1.5	0.000213780607089162	NA	NA	SegRatio=0.03,AbsMeanSigma=0.88,pvalue=0.00530697805266957,pvalueTTest=0.377559883806695,
chr20	33092096	33092205	ITCH	ITCH00052	0.159391496371853	2	0.0257504884994051	2	0.946126236991188	1.5	0.000213780607089162	NA	NA	SegRatio=0.03,AbsMeanSigma=0.88,pvalue=0.00530697805266957,pvalueTTest=0.377559883806695,
chr20	33092205	33092316	ITCH	ITCH00053	-0.949823605284889	2	0.0257504884994051	2	0.946126236991188	1.5	0.000213780607089162	q-value=3.33668993968737e-15, copies=1	NA	SegRatio=0.03,AbsMeanSigma=0.88,pvalue=0.00530697805266957,pvalueTTest=0.377559883806695,
chr20	33095464	33095575	ITCH	ITCH00054	0.0931883724734338	2	0.0257504884994051	2	0.946126236991188	1.5	0.000213780607089162	NA	NA	SegRatio=0.03,AbsMeanSigma=0.88,pvalue=0.00530697805266957,pvalueTTest=0.377559883806695,
chr20	33095548	33095643	ITCH	ITCH00055	-0.036513011169342	2	0.0257504884994051	2	0.946126236991188	1.5	0.000213780607089162	NA	NA	SegRatio=0.03,AbsMeanSigma=0.88,pvalue=0.00530697805266957,pvalueTTest=0.377559883806695,
chr21	17135161	17135272	USP25	USP2500001	-0.0601794232813623	2	0.0065604482377456	2	8.21225386607689e-05	1.5	0.000108959287661798	NA	NA	SegRatio=0.01,AbsMeanSigma=0.51,pvalue=0.103543412187412,pvalueTTest=0.522825064635963,
chr21	17135248	17135318	USP25	USP2500002	-0.775133921645488	2	0.0065604482377456	2	8.21225386607689e-05	1.5	0.000108959287661798	q-value=1.94700270489301e-07, copies=1	NA	SegRatio=0.01,AbsMeanSigma=0.51,pvalue=0.103543412187412,pvalueTTest=0.522825064635963,
chr21	17138241	17138354	USP25	USP2500003	NA	2	0.0065604482377456	2	8.21225386607689e-05	1.5	0.000108959287661798	NA	NA	SegRatio=0.01,AbsMeanSigma=0.51,pvalue=0.103543412187412,pvalueTTest=0.522825064635963,
chr21	17138337	17138445	USP25	USP2500004	0.0065604482377456	2	0.0065604482377456	2	8.21225386607689e-05	1.5	0.000108959287661798	NA	NA	SegRatio=0.01,AbsMeanSigma=0.51,pvalue=0.103543412187412,pvalueTTest=0.522825064635963,
chr21	17138423	17138534	USP25	USP2500005	0.0144867381737872	2	0.0065604482377456	2	8.21225386607689e-05	1.5	0.000108959287661798	NA	NA	SegRatio=0.01,AbsMeanSigma=0.51,pvalue=0.103543412187412,pvalueTTest=0.522825064635963,
chr21	17150138	17150250	USP25	USP2500006	NA	2	0.0065604482377456	2	8.21225386607689e-05	1.5	0.000108959287661798	NA	NA	SegRatio=0.01,AbsMeanSigma=0.51,pvalue=0.103543412187412,pvalueTTest=0.522825064635963,
chr21	17150231	17150329	USP25	USP2500007	0.0485146287236081	2	0.0065604482377456	2	8.21225386607689e-05	1.5	0.000108959287661798	NA	NA	SegRatio=0.01,AbsMeanSigma=0.51,pvalue=0.103543412187412,pvalueTTest=0.522825064635963,
chr21	17163768	17163880	USP25	USP2500008	0.0395755223771467	2	0.0065604482377456	2	8.21225386607689e-05	1.5	0.000108959287661798	NA	NA	SegRatio=0.01,AbsMeanSigma=0.51,pvalue=0.103543412187412,pvalueTTest=0.522825064635963,
chr21	17163874	17163968	USP25	USP2500009	-0.0307380548168285	2	0.0065604482377456	2	8.21225386607689e-05	1.5	0.000108959287661798	NA	NA	SegRatio=0.01,AbsMeanSigma=0.51,pvalue=0.103543412187412,pvalueTTest=0.522825064635963,
chr21	17163910	17164022	USP25	USP2500010	0.159543480796239	2	0.0065604482377456	2	8.21225386607689e-05	1.5	0.000108959287661798	NA	NA	SegRatio=0.01,AbsMeanSigma=0.51,pvalue=0.103543412187412,pvalueTTest=0.522825064635963,
chr21	17172046	17172152	USP25	USP2500011	NA	2	-2.76025142227809	2	8.21225386607689e-05	1.5	0.000108959287661798	NA	NA	SegRatio=-2.76,AbsMeanSigma=14.3,pvalue=5.87037485538796e-91,pvalueTTest=1,Adjusted:byPvalueTTestRatio;
chr21	17172131	17172244	USP25	USP2500012	-2.76025142227809	2	-2.76025142227809	2	8.21225386607689e-05	1.5	0.000108959287661798	NA	NA	SegRatio=-2.76,AbsMeanSigma=14.3,pvalue=5.87037485538796e-91,pvalueTTest=1,Adjusted:byPvalueTTestRatio;
chr21	17177341	17177469	USP25	USP2500013	-2.34699834818879	2	-0.0635030873867007	2	8.21225386607689e-05	1.5	0.000108959287661798	q-value=4.97318086313117e-28, copies=0	NA	SegRatio=-0.06,AbsMeanSigma=2.97,pvalue=3.95982570540719e-15,pvalueTTest=0.174776452411793,
chr21	17177454	17177570	USP25	USP2500014	0.0113519703558478	2	-0.0635030873867007	2	8.21225386607689e-05	1.5	0.000108959287661798	NA	NA	SegRatio=-0.06,AbsMeanSigma=2.97,pvalue=3.95982570540719e-15,pvalueTTest=0.174776452411793,
chr21	17177553	17177665	USP25	USP2500015	-0.579759622136123	2	-0.0635030873867007	2	8.21225386607689e-05	1.5	0.000108959287661798	q-value=0.00015409933673901, copies=1	NA	SegRatio=-0.06,AbsMeanSigma=2.97,pvalue=3.95982570540719e-15,pvalueTTest=0.174776452411793,
chr21	17181068	17181184	USP25	USP2500016	NA	2	-0.0635030873867007	2	8.21225386607689e-05	1.5	0.000108959287661798	NA	NA	SegRatio=-0.06,AbsMeanSigma=2.97,pvalue=3.95982570540719e-15,pvalueTTest=0.174776452411793,
chr21	17181183	17181297	USP25	USP2500017	-0.0412349202230113	2	-0.0635030873867007	2	8.21225386607689e-05	1.5	0.000108959287661798	NA	NA	SegRatio=-0.06,AbsMeanSigma=2.97,pvalue=3.95982570540719e-15,pvalueTTest=0.174776452411793,
chr21	17183424	17183512	USP25	USP2500018	-0.0813111476120879	2	-0.0635030873867007	2	8.21225386607689e-05	1.5	0.000108959287661798	NA	NA	SegRatio=-0.06,AbsMeanSigma=2.97,pvalue=3.95982570540719e-15,pvalueTTest=0.174776452411793,
chr21	17183477	17183577	USP25	USP2500019	-0.0635030873867007	2	-0.0635030873867007	2	8.21225386607689e-05	1.5	0.000108959287661798	NA	NA	SegRatio=-0.06,AbsMeanSigma=2.97,pvalue=3.95982570540719e-15,pvalueTTest=0.174776452411793,
chr21	17190947	17191059	USP25	USP2500020	-1.44714008663019	2	-0.533225070064157	2	8.21225386607689e-05	1.5	0.000108959287661798	q-value=1.97282948556545e-13, copies=0.5	NA	SegRatio=-0.53,AbsMeanSigma=8.71,pvalue=6.3313368389973e-167,pvalueTTest=0.0242752330258209,Adjusted:byPvalueTTestRatio;
chr21	17191056	17191163	USP25	USP2500021	-0.0368252805835832	2	-0.533225070064157	2	8.21225386607689e-05	1.5	0.000108959287661798	NA	NA	SegRatio=-0.53,AbsMeanSigma=8.71,pvalue=6.3313368389973e-167,pvalueTTest=0.0242752330258209,Adjusted:byPvalueTTestRatio;
chr21	17191164	17191277	USP25	USP2500022	-2.71521685295993	2	-0.533225070064157	2	8.21225386607689e-05	1.5	0.000108959287661798	q-value=6.40812953456028e-66, copies=0	NA	SegRatio=-0.53,AbsMeanSigma=8.71,pvalue=6.3313368389973e-167,pvalueTTest=0.0242752330258209,Adjusted:byPvalueTTestRatio;
chr21	17196300	17196419	USP25	USP2500023	-0.533225070064157	2	-0.533225070064157	2	8.21225386607689e-05	1.5	0.000108959287661798	NA	NA	SegRatio=-0.53,AbsMeanSigma=8.71,pvalue=6.3313368389973e-167,pvalueTTest=0.0242752330258209,Adjusted:byPvalueTTestRatio;
chr21	17196409	17196514	USP25	USP2500024	-2.93078625947131	2	-0.533225070064157	2	8.21225386607689e-05	1.5	0.000108959287661798	q-value=1.09539332909438e-53, copies=0	NA	SegRatio=-0.53,AbsMeanSigma=8.71,pvalue=6.3313368389973e-167,pvalueTTest=0.0242752330258209,Adjusted:byPvalueTTestRatio;
chr21	17197260	17197365	USP25	USP2500025	NA	2	-0.533225070064157	2	8.21225386607689e-05	1.5	0.000108959287661798	NA	NA	SegRatio=-0.53,AbsMeanSigma=8.71,pvalue=6.3313368389973e-167,pvalueTTest=0.0242752330258209,Adjusted:byPvalueTTestRatio;
chr21	17197348	17197456	USP25	USP2500026	NA	2	-0.533225070064157	2	8.21225386607689e-05	1.5	0.000108959287661798	NA	NA	SegRatio=-0.53,AbsMeanSigma=8.71,pvalue=6.3313368389973e-167,pvalueTTest=0.0242752330258209,Adjusted:byPvalueTTestRatio;
chr21	17198490	17198604	USP25	USP2500027	0.124710370408485	2	-0.533225070064157	2	8.21225386607689e-05	1.5	0.000108959287661798	NA	NA	SegRatio=-0.53,AbsMeanSigma=8.71,pvalue=6.3313368389973e-167,pvalueTTest=0.0242752330258209,Adjusted:byPvalueTTestRatio;
chr21	17198605	17198698	USP25	USP2500028	-0.22356791598972	2	-0.533225070064157	2	8.21225386607689e-05	1.5	0.000108959287661798	NA	NA	SegRatio=-0.53,AbsMeanSigma=8.71,pvalue=6.3313368389973e-167,pvalueTTest=0.0242752330258209,Adjusted:byPvalueTTestRatio;
chr21	17198678	17198789	USP25	USP2500029	-3.48821523883486	2	0.00637804843365915	2	8.21225386607689e-05	1.5	0.000108959287661798	q-value=1.11093400299717e-24, copies=0	NA	SegRatio=0.01,AbsMeanSigma=3.49,pvalue=5.0350593085855e-31,pvalueTTest=0.181636555244659,
chr21	17199273	17199386	USP25	USP2500030	-0.0772967788436283	2	0.00637804843365915	2	8.21225386607689e-05	1.5	0.000108959287661798	NA	NA	SegRatio=0.01,AbsMeanSigma=3.49,pvalue=5.0350593085855e-31,pvalueTTest=0.181636555244659,
chr21	17199370	17199479	USP25	USP2500031	0.0984125418217385	2	0.00637804843365915	2	8.21225386607689e-05	1.5	0.000108959287661798	NA	NA	SegRatio=0.01,AbsMeanSigma=3.49,pvalue=5.0350593085855e-31,pvalueTTest=0.181636555244659,
chr21	17199411	17199521	USP25	USP2500032	0.00637804843365915	2	0.00637804843365915	2	8.21225386607689e-05	1.5	0.000108959287661798	NA	NA	SegRatio=0.01,AbsMeanSigma=3.49,pvalue=5.0350593085855e-31,pvalueTTest=0.181636555244659,
chr21	17199471	17199589	USP25	USP2500033	0.0135555948354662	2	0.00637804843365915	2	8.21225386607689e-05	1.5	0.000108959287661798	NA	NA	SegRatio=0.01,AbsMeanSigma=3.49,pvalue=5.0350593085855e-31,pvalueTTest=0.181636555244659,
chr21	17202824	17202923	USP25	USP2500034	NA	2	0.00637804843365915	2	8.21225386607689e-05	1.5	0.000108959287661798	NA	NA	SegRatio=0.01,AbsMeanSigma=3.49,pvalue=5.0350593085855e-31,pvalueTTest=0.181636555244659,
chr21	17202914	17203036	USP25	USP2500035	NA	2	0.00637804843365915	2	8.21225386607689e-05	1.5	0.000108959287661798	NA	NA	SegRatio=0.01,AbsMeanSigma=3.49,pvalue=5.0350593085855e-31,pvalueTTest=0.181636555244659,
chr21	17203641	17203757	USP25	USP2500036	0.255001227418271	2	0.00637804843365915	2	8.21225386607689e-05	1.5	0.000108959287661798	NA	NA	SegRatio=0.01,AbsMeanSigma=3.49,pvalue=5.0350593085855e-31,pvalueTTest=0.181636555244659,
chr21	17203757	17203875	USP25	USP2500037	-0.1650562799038	2	0.00637804843365915	2	8.21225386607689e-05	1.5	0.000108959287661798	NA	NA	SegRatio=0.01,AbsMeanSigma=3.49,pvalue=5.0350593085855e-31,pvalueTTest=0.181636555244659,
chr21	17203828	17203915	USP25	USP2500038	-0.296690841606124	2	0.00637804843365915	2	8.21225386607689e-05	1.5	0.000108959287661798	NA	NA	SegRatio=0.01,AbsMeanSigma=3.49,pvalue=5.0350593085855e-31,pvalueTTest=0.181636555244659,
chr21	17203915	17204032	USP25	USP2500039	-2.8935320743205	2	-0.0618363434256159	2	8.21225386607689e-05	1.5	0.000108959287661798	q-value=2.17993384346708e-82, copies=0	NA	SegRatio=-0.06,AbsMeanSigma=2.78,pvalue=5.27864275992332e-27,pvalueTTest=0.137613262399367,
chr21	17205614	17205729	USP25	USP2500040	-0.345628489442002	2	-0.0618363434256159	2	8.21225386607689e-05	1.5	0.000108959287661798	q-value=0.00273281243564525, copies=1.5	NA	SegRatio=-0.06,AbsMeanSigma=2.78,pvalue=5.27864275992332e-27,pvalueTTest=0.137613262399367,
chr21	17205727	17205840	USP25	USP2500041	0.0770956478701476	2	-0.0618363434256159	2	8.21225386607689e-05	1.5	0.000108959287661798	NA	NA	SegRatio=-0.06,AbsMeanSigma=2.78,pvalue=5.27864275992332e-27,pvalueTTest=0.137613262399367,
chr21	17205840	17205950	USP25	USP2500042	NA	2	-0.0618363434256159	2	8.21225386607689e-05	1.5	0.000108959287661798	NA	NA	SegRatio=-0.06,AbsMeanSigma=2.78,pvalue=5.27864275992332e-27,pvalueTTest=0.137613262399367,
chr21	17214637	17214747	USP25	USP2500043	-0.99405520205746	2	-0.0618363434256159	2	8.21225386607689e-05	1.5	0.000108959287661798	NA	NA	SegRatio=-0.06,AbsMeanSigma=2.78,pvalue=5.27864275992332e-27,pvalueTTest=0.137613262399367,
chr21	17214721	17214836	USP25	USP2500044	-0.0104622412196129	2	-0.0618363434256159	2	8.21225386607689e-05	1.5	0.000108959287661798	NA	NA	SegRatio=-0.06,AbsMeanSigma=2.78,pvalue=5.27864275992332e-27,pvalueTTest=0.137613262399367,
chr21	17214816	17214916	USP25	USP2500045	-0.125764497546307	2	-0.0618363434256159	2	8.21225386607689e-05	1.5	0.000108959287661798	NA	NA	SegRatio=-0.06,AbsMeanSigma=2.78,pvalue=5.27864275992332e-27,pvalueTTest=0.137613262399367,
chr21	17219914	17220011	USP25	USP2500046	0.00813867766572819	2	-0.0618363434256159	2	8.21225386607689e-05	1.5	0.000108959287661798	NA	NA	SegRatio=-0.06,AbsMeanSigma=2.78,pvalue=5.27864275992332e-27,pvalueTTest=0.137613262399367,
chr21	17220006	17220116	USP25	USP2500047	-0.0130115985704911	2	-0.0618363434256159	2	8.21225386607689e-05	1.5	0.000108959287661798	NA	NA	SegRatio=-0.06,AbsMeanSigma=2.78,pvalue=5.27864275992332e-27,pvalueTTest=0.137613262399367,
chr21	17222039	17222131	USP25	USP2500048	-0.814041150607577	2	-0.0618363434256159	2	8.21225386607689e-05	1.5	0.000108959287661798	q-value=8.81718307963924e-13, copies=1	NA	SegRatio=-0.06,AbsMeanSigma=2.78,pvalue=5.27864275992332e-27,pvalueTTest=0.137613262399367,
chr21	17222095	17222203	USP25	USP2500049	-0.0618363434256159	2	-0.0618363434256159	2	8.21225386607689e-05	1.5	0.000108959287661798	NA	NA	SegRatio=-0.06,AbsMeanSigma=2.78,pvalue=5.27864275992332e-27,pvalueTTest=0.137613262399367,
chr21	17222188	17222305	USP25	USP2500050	NA	2	-0.0618363434256159	2	8.21225386607689e-05	1.5	0.000108959287661798	NA	NA	SegRatio=-0.06,AbsMeanSigma=2.78,pvalue=5.27864275992332e-27,pvalueTTest=0.137613262399367,
chr21	17236528	17236638	USP25	USP2500051	0.0393921253824871	2	-0.0618363434256159	2	8.21225386607689e-05	1.5	0.000108959287661798	NA	NA	SegRatio=-0.06,AbsMeanSigma=2.78,pvalue=5.27864275992332e-27,pvalueTTest=0.137613262399367,
chr21	17236636	17236749	USP25	USP2500052	0.262741401328093	2	-0.0618363434256159	2	8.21225386607689e-05	1.5	0.000108959287661798	NA	NA	SegRatio=-0.06,AbsMeanSigma=2.78,pvalue=5.27864275992332e-27,pvalueTTest=0.137613262399367,
chr21	17236737	17236861	USP25	USP2500053	NA	2	-2.50910545181825	2	8.21225386607689e-05	1.5	0.000108959287661798	NA	NA	SegRatio=-2.51,AbsMeanSigma=18.76,pvalue=1.15666779982514e-231,pvalueTTest=1,Adjusted:byPvalueTTestRatio;
chr21	17238509	17238617	USP25	USP2500054	NA	2	-2.50910545181825	2	8.21225386607689e-05	1.5	0.000108959287661798	NA	NA	SegRatio=-2.51,AbsMeanSigma=18.76,pvalue=1.15666779982514e-231,pvalueTTest=1,Adjusted:byPvalueTTestRatio;
chr21	17238614	17238712	USP25	USP2500055	-2.50910545181825	2	-2.50910545181825	2	8.21225386607689e-05	1.5	0.000108959287661798	NA	NA	SegRatio=-2.51,AbsMeanSigma=18.76,pvalue=1.15666779982514e-231,pvalueTTest=1,Adjusted:byPvalueTTestRatio;
chr21	17242319	17242429	USP25	USP2500056	-1.60401421984457	2	-0.00525073393752279	2	8.21225386607689e-05	1.5	0.000108959287661798	q-value=0.00701377721174341, copies=0.5	NA	SegRatio=-0.01,AbsMeanSigma=1.72,pvalue=0.0148008018640912,pvalueTTest=0.489394780140375,
chr21	17242401	17242517	USP25	USP2500057	-0.00525073393752279	2	-0.00525073393752279	2	8.21225386607689e-05	1.5	0.000108959287661798	NA	NA	SegRatio=-0.01,AbsMeanSigma=1.72,pvalue=0.0148008018640912,pvalueTTest=0.489394780140375,
chr21	17246683	17246794	USP25	USP2500058	NA	2	-3.2077787318249	2	8.21225386607689e-05	1.5	0.000108959287661798	NA	NA	SegRatio=-3.21,AbsMeanSigma=19.89,pvalue=3.99428226853596e-174,pvalueTTest=1,Adjusted:byPvalueTTestRatio;
chr21	17246776	17246887	USP25	USP2500059	-3.2077787318249	2	-3.2077787318249	2	8.21225386607689e-05	1.5	0.000108959287661798	NA	NA	SegRatio=-3.21,AbsMeanSigma=19.89,pvalue=3.99428226853596e-174,pvalueTTest=1,Adjusted:byPvalueTTestRatio;
chr21	17250038	17250149	USP25	USP2500060	-1.97017386855625	2	0.00123706689668182	2	8.21225386607689e-05	1.5	0.000108959287661798	q-value=3.82581924783204e-34, copies=0.5	NA	SegRatio=0,AbsMeanSigma=1.39,pvalue=3.81919197101442e-09,pvalueTTest=0.18716134854867,
chr21	17250149	17250268	USP25	USP2500061	0.0432678711024502	2	0.00123706689668182	2	8.21225386607689e-05	1.5	0.000108959287661798	NA	NA	SegRatio=0,AbsMeanSigma=1.39,pvalue=3.81919197101442e-09,pvalueTTest=0.18716134854867,
chr21	17250232	17250325	USP25	USP2500062	-0.308377704309273	2	0.00123706689668182	2	8.21225386607689e-05	1.5	0.000108959287661798	NA	NA	SegRatio=0,AbsMeanSigma=1.39,pvalue=3.81919197101442e-09,pvalueTTest=0.18716134854867,
chr21	17250257	17250363	USP25	USP2500063	-0.0494372112801354	2	0.00123706689668182	2	8.21225386607689e-05	1.5	0.000108959287661798	NA	NA	SegRatio=0,AbsMeanSigma=1.39,pvalue=3.81919197101442e-09,pvalueTTest=0.18716134854867,
chr21	17250575	17250683	USP25	USP2500064	-0.0544243809402737	2	0.00123706689668182	2	8.21225386607689e-05	1.5	0.000108959287661798	NA	NA	SegRatio=0,AbsMeanSigma=1.39,pvalue=3.81919197101442e-09,pvalueTTest=0.18716134854867,
chr21	17250680	17250779	USP25	USP2500065	0.0356984442142666	2	0.00123706689668182	2	8.21225386607689e-05	1.5	0.000108959287661798	NA	NA	SegRatio=0,AbsMeanSigma=1.39,pvalue=3.81919197101442e-09,pvalueTTest=0.18716134854867,
chr21	17250745	17250862	USP25	USP2500066	-0.109839690127353	2	0.00123706689668182	2	8.21225386607689e-05	1.5	0.000108959287661798	NA	NA	SegRatio=0,AbsMeanSigma=1.39,pvalue=3.81919197101442e-09,pvalueTTest=0.18716134854867,
chr21	30396983	30397097	USP16	USP1600001	0.154040599028174	2	0.00123706689668182	2	0.000918591089617441	1.5	0.000918591089617441	NA	NA	SegRatio=0,AbsMeanSigma=1.39,pvalue=3.81919197101442e-09,pvalueTTest=0.18716134854867,
chr21	30397088	30397206	USP16	USP1600002	NA	2	0.00123706689668182	2	0.000918591089617441	1.5	0.000918591089617441	NA	NA	SegRatio=0,AbsMeanSigma=1.39,pvalue=3.81919197101442e-09,pvalueTTest=0.18716134854867,
chr21	30400211	30400300	USP16	USP1600003	NA	2	0.00123706689668182	2	0.000918591089617441	1.5	0.000918591089617441	NA	NA	SegRatio=0,AbsMeanSigma=1.39,pvalue=3.81919197101442e-09,pvalueTTest=0.18716134854867,
chr21	30400248	30400360	USP16	USP1600004	NA	2	0.00123706689668182	2	0.000918591089617441	1.5	0.000918591089617441	NA	NA	SegRatio=0,AbsMeanSigma=1.39,pvalue=3.81919197101442e-09,pvalueTTest=0.18716134854867,
chr21	30402865	30402977	USP16	USP1600005	-1.16598139401531	2	0.00123706689668182	2	0.000918591089617441	1.5	0.000918591089617441	q-value=1.37141435473686e-16, copies=0.5	NA	SegRatio=0,AbsMeanSigma=1.39,pvalue=3.81919197101442e-09,pvalueTTest=0.18716134854867,
chr21	30402962	30403058	USP16	USP1600006	0.00123706689668182	2	0.00123706689668182	2	0.000918591089617441	1.5	0.000918591089617441	NA	NA	SegRatio=0,AbsMeanSigma=1.39,pvalue=3.81919197101442e-09,pvalueTTest=0.18716134854867,
chr21	30403006	30403119	USP16	USP1600007	0.0237299581093448	2	0.00123706689668182	2	0.000918591089617441	1.5	0.000918591089617441	NA	NA	SegRatio=0,AbsMeanSigma=1.39,pvalue=3.81919197101442e-09,pvalueTTest=0.18716134854867,
chr21	30407088	30407191	USP16	USP1600008	0.0172730408337951	2	0.00123706689668182	2	0.000918591089617441	1.5	0.000918591089617441	NA	NA	SegRatio=0,AbsMeanSigma=1.39,pvalue=3.81919197101442e-09,pvalueTTest=0.18716134854867,
chr21	30407172	30407282	USP16	USP1600009	0.14245337984383	2	0.00123706689668182	2	0.000918591089617441	1.5	0.000918591089617441	NA	NA	SegRatio=0,AbsMeanSigma=1.39,pvalue=3.81919197101442e-09,pvalueTTest=0.18716134854867,
chr21	30408518	30408625	USP16	USP1600010	0.0302154990414848	2	0.00123706689668182	2	0.000918591089617441	1.5	0.000918591089617441	NA	NA	SegRatio=0,AbsMeanSigma=1.39,pvalue=3.81919197101442e-09,pvalueTTest=0.18716134854867,
chr21	30408618	30408730	USP16	USP1600011	0.108435348371576	2	0.00123706689668182	2	0.000918591089617441	1.5	0.000918591089617441	NA	NA	SegRatio=0,AbsMeanSigma=1.39,pvalue=3.81919197101442e-09,pvalueTTest=0.18716134854867,
chr21	30409576	30409686	USP16	USP1600012	NA	2	-0.0576414518401985	2	0.000918591089617441	1.5	0.000918591089617441	NA	NA	SegRatio=-0.06,AbsMeanSigma=7.33,pvalue=5.80443742612041e-37,pvalueTTest=0.480588178291953,
chr21	30409623	30409733	USP16	USP1600013	-1.94521033073138	2	-0.0576414518401985	2	0.000918591089617441	1.5	0.000918591089617441	q-value=8.06273058820867e-42, copies=0.5	NA	SegRatio=-0.06,AbsMeanSigma=7.33,pvalue=5.80443742612041e-37,pvalueTTest=0.480588178291953,
chr21	30409717	30409823	USP16	USP1600014	-0.0576414518401985	2	-0.746143960014541	2	0.000918591089617441	1.5	0.000918591089617441	NA	NA	SegRatio=-0.75,AbsMeanSigma=9.89,pvalue=8.93311454324621e-66,pvalueTTest=0.184748040910204,Adjusted:byPvalueTTestRatio;
chr21	30410613	30410726	USP16	USP1600015	-0.746143960014541	2	-0.746143960014541	2	0.000918591089617441	1.5	0.000918591089617441	NA	NA	SegRatio=-0.75,AbsMeanSigma=9.89,pvalue=8.93311454324621e-66,pvalueTTest=0.184748040910204,Adjusted:byPvalueTTestRatio;
chr21	30410681	30410774	USP16	USP1600016	-2.28499605539491	2	-0.159472841557732	2	0.000918591089617441	1.5	0.000918591089617441	q-value=2.64269886977301e-56, copies=0	NA	SegRatio=-0.16,AbsMeanSigma=5.99,pvalue=9.82065296868297e-49,pvalueTTest=0.0883599284087383,Adjusted:byPvalueTTestRatio;
chr21	30411325	30411439	USP16	USP1600017	-0.141822630692362	2	-0.159472841557732	2	0.000918591089617441	1.5	0.000918591089617441	NA	NA	SegRatio=-0.16,AbsMeanSigma=5.99,pvalue=9.82065296868297e-49,pvalueTTest=0.0883599284087383,Adjusted:byPvalueTTestRatio;
chr21	30411389	30411493	USP16	USP1600018	-0.0732782369591372	2	-0.159472841557732	2	0.000918591089617441	1.5	0.000918591089617441	NA	NA	SegRatio=-0.16,AbsMeanSigma=5.99,pvalue=9.82065296868297e-49,pvalueTTest=0.0883599284087383,Adjusted:byPvalueTTestRatio;
chr21	30411468	30411582	USP16	USP1600019	-2.49593262273677	2	-0.159472841557732	2	0.000918591089617441	1.5	0.000918591089617441	q-value=6.11482066072378e-27, copies=0	NA	SegRatio=-0.16,AbsMeanSigma=5.99,pvalue=9.82065296868297e-49,pvalueTTest=0.0883599284087383,Adjusted:byPvalueTTestRatio;
chr21	30411777	30411886	USP16	USP1600020	-0.159472841557732	2	-0.159472841557732	2	0.000918591089617441	1.5	0.000918591089617441	NA	NA	SegRatio=-0.16,AbsMeanSigma=5.99,pvalue=9.82065296868297e-49,pvalueTTest=0.0883599284087383,Adjusted:byPvalueTTestRatio;
chr21	30411862	30411972	USP16	USP1600021	-0.55585971805579	2	-0.159472841557732	2	0.000918591089617441	1.5	0.000918591089617441	NA	NA	SegRatio=-0.16,AbsMeanSigma=5.99,pvalue=9.82065296868297e-49,pvalueTTest=0.0883599284087383,Adjusted:byPvalueTTestRatio;
chr21	30412857	30412968	USP16	USP1600022	NA	2	-3.65766689635763	2	0.000918591089617441	1.5	0.000918591089617441	NA	NA	SegRatio=-3.66,AbsMeanSigma=15.41,pvalue=2.52736509625501e-105,pvalueTTest=1,Adjusted:byPvalueTTestRatio;
chr21	30412962	30413072	USP16	USP1600023	-3.65766689635763	2	-3.65766689635763	2	0.000918591089617441	1.5	0.000918591089617441	NA	NA	SegRatio=-3.66,AbsMeanSigma=15.41,pvalue=2.52736509625501e-105,pvalueTTest=1,Adjusted:byPvalueTTestRatio;
chr21	30414227	30414361	USP16	USP1600024	NA	2	-0.0717592355002812	2	0.000918591089617441	1.5	0.000918591089617441	NA	NA	SegRatio=-0.07,AbsMeanSigma=1.66,pvalue=0.00402134495621905,pvalueTTest=0.292878221063734,
chr21	30414317	30414423	USP16	USP1600025	-0.0717592355002812	2	-0.0717592355002812	2	0.000918591089617441	1.5	0.000918591089617441	NA	NA	SegRatio=-0.07,AbsMeanSigma=1.66,pvalue=0.00402134495621905,pvalueTTest=0.292878221063734,
chr21	30414394	30414494	USP16	USP1600026	-1.2337337343777	2	0.0084729084746395	2	0.000918591089617441	1.5	0.000918591089617441	NA	NA	SegRatio=0.01,AbsMeanSigma=6.69,pvalue=1.43471919569801e-50,pvalueTTest=0.0706624675680913,
chr21	30414738	30414830	USP16	USP1600027	-2.04160639381533	2	0.0084729084746395	2	0.000918591089617441	1.5	0.000918591089617441	q-value=4.5959837858706e-37, copies=0.5	NA	SegRatio=0.01,AbsMeanSigma=6.69,pvalue=1.43471919569801e-50,pvalueTTest=0.0706624675680913,
chr21	30414826	30414940	USP16	USP1600028	-2.34878495510515	2	0.0084729084746395	2	0.000918591089617441	1.5	0.000918591089617441	q-value=2.40780294270464e-38, copies=0	NA	SegRatio=0.01,AbsMeanSigma=6.69,pvalue=1.43471919569801e-50,pvalueTTest=0.0706624675680913,
chr21	30415765	30415862	USP16	USP1600029	-2.06560715633272	2	0.0084729084746395	2	0.000918591089617441	1.5	0.000918591089617441	q-value=1.53215522206685e-05, copies=0.5	NA	SegRatio=0.01,AbsMeanSigma=6.69,pvalue=1.43471919569801e-50,pvalueTTest=0.0706624675680913,
chr21	30415813	30415922	USP16	USP1600030	0.0084729084746395	2	-0.0236229387884083	2	0.000918591089617441	1.5	0.000918591089617441	NA	NA	SegRatio=-0.02,AbsMeanSigma=0.45,pvalue=0.00663669410211063,pvalueTTest=0.0171903591061792,
chr21	30415871	30415984	USP16	USP1600031	-0.0360407863350493	2	-0.0236229387884083	2	0.000918591089617441	1.5	0.000918591089617441	NA	NA	SegRatio=-0.02,AbsMeanSigma=0.45,pvalue=0.00663669410211063,pvalueTTest=0.0171903591061792,
chr21	30418875	30419009	USP16	USP1600032	-0.0562395855096285	2	-0.0236229387884083	2	0.000918591089617441	1.5	0.000918591089617441	NA	NA	SegRatio=-0.02,AbsMeanSigma=0.45,pvalue=0.00663669410211063,pvalueTTest=0.0171903591061792,
chr21	30419000	30419114	USP16	USP1600033	-0.0659386023740399	2	-0.0236229387884083	2	0.000918591089617441	1.5	0.000918591089617441	NA	NA	SegRatio=-0.02,AbsMeanSigma=0.45,pvalue=0.00663669410211063,pvalueTTest=0.0171903591061792,
chr21	30419063	30419159	USP16	USP1600034	-0.374372656721839	2	-0.0236229387884083	2	0.000918591089617441	1.5	0.000918591089617441	NA	NA	SegRatio=-0.02,AbsMeanSigma=0.45,pvalue=0.00663669410211063,pvalueTTest=0.0171903591061792,
chr21	30419144	30419255	USP16	USP1600035	-0.77800844218477	2	-0.0236229387884083	2	0.000918591089617441	1.5	0.000918591089617441	q-value=0.000404373670560456, copies=1	NA	SegRatio=-0.02,AbsMeanSigma=0.45,pvalue=0.00663669410211063,pvalueTTest=0.0171903591061792,
chr21	30419216	30419324	USP16	USP1600036	0.0218439318310205	2	-0.0236229387884083	2	0.000918591089617441	1.5	0.000918591089617441	NA	NA	SegRatio=-0.02,AbsMeanSigma=0.45,pvalue=0.00663669410211063,pvalueTTest=0.0171903591061792,
chr21	30419324	30419437	USP16	USP1600037	0.052476645109144	2	-0.0236229387884083	2	0.000918591089617441	1.5	0.000918591089617441	NA	NA	SegRatio=-0.02,AbsMeanSigma=0.45,pvalue=0.00663669410211063,pvalueTTest=0.0171903591061792,
chr21	30419438	30419552	USP16	USP1600038	0.0831795718309748	2	-0.0236229387884083	2	0.000918591089617441	1.5	0.000918591089617441	NA	NA	SegRatio=-0.02,AbsMeanSigma=0.45,pvalue=0.00663669410211063,pvalueTTest=0.0171903591061792,
chr21	30419478	30419592	USP16	USP1600039	-0.129992079002441	2	-0.0236229387884083	2	0.000918591089617441	1.5	0.000918591089617441	NA	NA	SegRatio=-0.02,AbsMeanSigma=0.45,pvalue=0.00663669410211063,pvalueTTest=0.0171903591061792,
chr21	30419576	30419689	USP16	USP1600040	-0.0279540672336583	2	-0.0236229387884083	2	0.000918591089617441	1.5	0.000918591089617441	NA	NA	SegRatio=-0.02,AbsMeanSigma=0.45,pvalue=0.00663669410211063,pvalueTTest=0.0171903591061792,
chr21	30421006	30421120	USP16	USP1600041	-0.0209081536920943	2	-0.0236229387884083	2	0.000918591089617441	1.5	0.000918591089617441	NA	NA	SegRatio=-0.02,AbsMeanSigma=0.45,pvalue=0.00663669410211063,pvalueTTest=0.0171903591061792,
chr21	30421090	30421180	USP16	USP1600042	-0.0477632111308242	2	-0.0236229387884083	2	0.000918591089617441	1.5	0.000918591089617441	NA	NA	SegRatio=-0.02,AbsMeanSigma=0.45,pvalue=0.00663669410211063,pvalueTTest=0.0171903591061792,
chr21	30421178	30421289	USP16	USP1600043	NA	2	-0.0236229387884083	2	0.000918591089617441	1.5	0.000918591089617441	NA	NA	SegRatio=-0.02,AbsMeanSigma=0.45,pvalue=0.00663669410211063,pvalueTTest=0.0171903591061792,
chr21	30422380	30422492	USP16	USP1600044	0.072286062716928	2	-0.0236229387884083	2	0.000918591089617441	1.5	0.000918591089617441	NA	NA	SegRatio=-0.02,AbsMeanSigma=0.45,pvalue=0.00663669410211063,pvalueTTest=0.0171903591061792,
chr21	30422478	30422589	USP16	USP1600045	-0.0152453194112083	2	-0.0236229387884083	2	0.000918591089617441	1.5	0.000918591089617441	NA	NA	SegRatio=-0.02,AbsMeanSigma=0.45,pvalue=0.00663669410211063,pvalueTTest=0.0171903591061792,
chr21	30426083	30426199	USP16	USP1600046	0.0758435823455216	2	-0.0236229387884083	2	0.000918591089617441	1.5	0.000918591089617441	NA	NA	SegRatio=-0.02,AbsMeanSigma=0.45,pvalue=0.00663669410211063,pvalueTTest=0.0171903591061792,
chr21	30426194	30426309	USP16	USP1600047	-0.0494043205425325	2	-0.0236229387884083	2	0.000918591089617441	1.5	0.000918591089617441	NA	NA	SegRatio=-0.02,AbsMeanSigma=0.45,pvalue=0.00663669410211063,pvalueTTest=0.0171903591061792,
chr21	30426354	30426466	USP16	USP1600048	NA	2	-0.0236229387884083	2	0.000918591089617441	1.5	0.000918591089617441	NA	NA	SegRatio=-0.02,AbsMeanSigma=0.45,pvalue=0.00663669410211063,pvalueTTest=0.0171903591061792,
chr21	30426420	30426534	USP16	USP1600049	-0.109417197564055	2	-0.0236229387884083	2	0.000918591089617441	1.5	0.000918591089617441	NA	NA	SegRatio=-0.02,AbsMeanSigma=0.45,pvalue=0.00663669410211063,pvalueTTest=0.0171903591061792,
chr21	36164631	36164734	RUNX1	RUNX100001	NA	2	-0.0236229387884083	2	0.12966259893607	2	0.12966259893607	NA	NA	SegRatio=-0.02,AbsMeanSigma=0.45,pvalue=0.00663669410211063,pvalueTTest=0.0171903591061792,
chr21	36164668	36164807	RUNX1	RUNX100002	NA	2	-0.0236229387884083	2	0.12966259893607	2	0.12966259893607	NA	NA	SegRatio=-0.02,AbsMeanSigma=0.45,pvalue=0.00663669410211063,pvalueTTest=0.0171903591061792,
chr21	36164746	36164882	RUNX1	RUNX100003	NA	2	-0.0236229387884083	2	0.12966259893607	2	0.12966259893607	NA	NA	SegRatio=-0.02,AbsMeanSigma=0.45,pvalue=0.00663669410211063,pvalueTTest=0.0171903591061792,
chr21	36164830	36164939	RUNX1	RUNX100004	-0.675382625301018	2	-0.0236229387884083	2	0.12966259893607	2	0.12966259893607	NA	NA	SegRatio=-0.02,AbsMeanSigma=0.45,pvalue=0.00663669410211063,pvalueTTest=0.0171903591061792,
chr21	36171575	36171694	RUNX1	RUNX100005	-0.121514802611328	2	-0.0236229387884083	2	0.12966259893607	2	0.12966259893607	NA	NA	SegRatio=-0.02,AbsMeanSigma=0.45,pvalue=0.00663669410211063,pvalueTTest=0.0171903591061792,
chr21	36171694	36171787	RUNX1	RUNX100006	-0.252940244760198	2	-0.0236229387884083	2	0.12966259893607	2	0.12966259893607	NA	NA	SegRatio=-0.02,AbsMeanSigma=0.45,pvalue=0.00663669410211063,pvalueTTest=0.0171903591061792,
chr21	36193930	36194042	RUNX1	RUNX100007	-0.165332661305098	2	-0.0236229387884083	2	0.12966259893607	2	0.12966259893607	NA	NA	SegRatio=-0.02,AbsMeanSigma=0.45,pvalue=0.00663669410211063,pvalueTTest=0.0171903591061792,
chr21	36206622	36206739	RUNX1	RUNX100008	0.0764361228924444	2	-0.0236229387884083	2	0.12966259893607	2	0.12966259893607	NA	NA	SegRatio=-0.02,AbsMeanSigma=0.45,pvalue=0.00663669410211063,pvalueTTest=0.0171903591061792,
chr21	36206725	36206847	RUNX1	RUNX100009	-0.0501601038260196	2	-0.0236229387884083	2	0.12966259893607	2	0.12966259893607	NA	NA	SegRatio=-0.02,AbsMeanSigma=0.45,pvalue=0.00663669410211063,pvalueTTest=0.0171903591061792,
chr21	36206806	36206884	RUNX1	RUNX100010	-0.0236229387884083	2	-0.0236229387884083	2	0.12966259893607	2	0.12966259893607	NA	NA	SegRatio=-0.02,AbsMeanSigma=0.45,pvalue=0.00663669410211063,pvalueTTest=0.0171903591061792,
chr21	36206885	36206983	RUNX1	RUNX100011	-0.171162236908857	2	-0.0236229387884083	2	0.12966259893607	2	0.12966259893607	NA	NA	SegRatio=-0.02,AbsMeanSigma=0.45,pvalue=0.00663669410211063,pvalueTTest=0.0171903591061792,
chr21	36231720	36231836	RUNX1	RUNX100012	0.0370690544531994	2	-0.0236229387884083	2	0.12966259893607	2	0.12966259893607	NA	NA	SegRatio=-0.02,AbsMeanSigma=0.45,pvalue=0.00663669410211063,pvalueTTest=0.0171903591061792,
chr21	36231822	36231933	RUNX1	RUNX100013	0.0675094685506773	2	-0.0236229387884083	2	0.12966259893607	2	0.12966259893607	NA	NA	SegRatio=-0.02,AbsMeanSigma=0.45,pvalue=0.00663669410211063,pvalueTTest=0.0171903591061792,
chr21	36252825	36252940	RUNX1	RUNX100014	-0.0860413838237798	2	-0.0236229387884083	2	0.12966259893607	2	0.12966259893607	NA	NA	SegRatio=-0.02,AbsMeanSigma=0.45,pvalue=0.00663669410211063,pvalueTTest=0.0171903591061792,
chr21	36252896	36253009	RUNX1	RUNX100015	0.0667495931018864	2	-0.0236229387884083	2	0.12966259893607	2	0.12966259893607	NA	NA	SegRatio=-0.02,AbsMeanSigma=0.45,pvalue=0.00663669410211063,pvalueTTest=0.0171903591061792,
chr21	36252952	36253064	RUNX1	RUNX100016	-0.241603688519838	2	-0.0236229387884083	2	0.12966259893607	2	0.12966259893607	NA	NA	SegRatio=-0.02,AbsMeanSigma=0.45,pvalue=0.00663669410211063,pvalueTTest=0.0171903591061792,
chr21	36259049	36259193	RUNX1	RUNX100017	NA	2	-2.67989886857422	2	0.12966259893607	2	0.12966259893607	NA	NA	SegRatio=-2.68,AbsMeanSigma=7.59,pvalue=1.20482051449843e-64,pvalueTTest=0.500774791735991,Adjusted:byPvalueTTestRatio;
chr21	36259204	36259334	RUNX1	RUNX100018	NA	2	-2.67989886857422	2	0.12966259893607	2	0.12966259893607	NA	NA	SegRatio=-2.68,AbsMeanSigma=7.59,pvalue=1.20482051449843e-64,pvalueTTest=0.500774791735991,Adjusted:byPvalueTTestRatio;
chr21	36259340	36259439	RUNX1	RUNX100019	0.00919627737475346	2	-2.67989886857422	2	0.12966259893607	2	0.12966259893607	NA	NA	SegRatio=-2.68,AbsMeanSigma=7.59,pvalue=1.20482051449843e-64,pvalueTTest=0.500774791735991,Adjusted:byPvalueTTestRatio;
chr21	36265188	36265254	RUNX1	RUNX100020	NA	2	-2.67989886857422	2	0.12966259893607	2	0.12966259893607	NA	NA	SegRatio=-2.68,AbsMeanSigma=7.59,pvalue=1.20482051449843e-64,pvalueTTest=0.500774791735991,Adjusted:byPvalueTTestRatio;
chr21	36265263	36265395	RUNX1	RUNX100021	-3.14604494515263	2	-2.67989886857422	2	0.12966259893607	2	0.12966259893607	NA	NA	SegRatio=-2.68,AbsMeanSigma=7.59,pvalue=1.20482051449843e-64,pvalueTTest=0.500774791735991,Adjusted:byPvalueTTestRatio;
chr21	36421091	36421209	RUNX1	RUNX100022	-0.103282715554718	2	-0.112918131714885	2	0.12966259893607	2	0.12966259893607	NA	NA	SegRatio=-0.11,AbsMeanSigma=0.72,pvalue=0.000106899800765975,pvalueTTest=0.0164233049944123,
chr21	36421190	36421301	RUNX1	RUNX100023	NA	2	-0.112918131714885	2	0.12966259893607	2	0.12966259893607	NA	NA	SegRatio=-0.11,AbsMeanSigma=0.72,pvalue=0.000106899800765975,pvalueTTest=0.0164233049944123,
chr21	44473904	44474020	CBS	CBS00001	-0.0300839480672589	2	-0.112918131714885	2	0.0162399338680027	2	0.0162399338680027	NA	NA	SegRatio=-0.11,AbsMeanSigma=0.72,pvalue=0.000106899800765975,pvalueTTest=0.0164233049944123,
chr21	44473995	44474100	CBS	CBS00002	-0.117482893703308	2	-0.112918131714885	2	0.0162399338680027	2	0.0162399338680027	NA	NA	SegRatio=-0.11,AbsMeanSigma=0.72,pvalue=0.000106899800765975,pvalueTTest=0.0164233049944123,
chr21	44476884	44476994	CBS	CBS00003	-0.112918131714885	2	-0.112918131714885	2	0.0162399338680027	2	0.0162399338680027	NA	NA	SegRatio=-0.11,AbsMeanSigma=0.72,pvalue=0.000106899800765975,pvalueTTest=0.0164233049944123,
chr21	44476961	44477044	CBS	CBS00004	-0.109925446308591	2	-0.112918131714885	2	0.0162399338680027	2	0.0162399338680027	NA	NA	SegRatio=-0.11,AbsMeanSigma=0.72,pvalue=0.000106899800765975,pvalueTTest=0.0164233049944123,
chr21	44478232	44478353	CBS	CBS00005	0.198460269526894	2	-0.112918131714885	2	0.0162399338680027	2	0.0162399338680027	NA	NA	SegRatio=-0.11,AbsMeanSigma=0.72,pvalue=0.000106899800765975,pvalueTTest=0.0164233049944123,
chr21	44478341	44478462	CBS	CBS00006	-0.378026246627683	2	-0.112918131714885	2	0.0162399338680027	2	0.0162399338680027	NA	NA	SegRatio=-0.11,AbsMeanSigma=0.72,pvalue=0.000106899800765975,pvalueTTest=0.0164233049944123,
chr21	44478881	44478989	CBS	CBS00007	-0.0962423762984354	2	-0.112918131714885	2	0.0162399338680027	2	0.0162399338680027	NA	NA	SegRatio=-0.11,AbsMeanSigma=0.72,pvalue=0.000106899800765975,pvalueTTest=0.0164233049944123,
chr21	44478983	44479104	CBS	CBS00008	-0.0451596597220365	2	-0.112918131714885	2	0.0162399338680027	2	0.0162399338680027	NA	NA	SegRatio=-0.11,AbsMeanSigma=0.72,pvalue=0.000106899800765975,pvalueTTest=0.0164233049944123,
chr21	44480568	44480704	CBS	CBS00009	NA	2	-0.112918131714885	2	0.0162399338680027	2	0.0162399338680027	NA	NA	SegRatio=-0.11,AbsMeanSigma=0.72,pvalue=0.000106899800765975,pvalueTTest=0.0164233049944123,
chr21	44482396	44482493	CBS	CBS00010	-0.194936558086228	2	-0.112918131714885	2	0.0162399338680027	2	0.0162399338680027	NA	NA	SegRatio=-0.11,AbsMeanSigma=0.72,pvalue=0.000106899800765975,pvalueTTest=0.0164233049944123,
chr21	44482487	44482557	CBS	CBS00011	-0.155134906353879	2	-0.112918131714885	2	0.0162399338680027	2	0.0162399338680027	NA	NA	SegRatio=-0.11,AbsMeanSigma=0.72,pvalue=0.000106899800765975,pvalueTTest=0.0164233049944123,
chr21	44483019	44483113	CBS	CBS00012	0.208619370911214	2	-0.112918131714885	2	0.0162399338680027	2	0.0162399338680027	NA	NA	SegRatio=-0.11,AbsMeanSigma=0.72,pvalue=0.000106899800765975,pvalueTTest=0.0164233049944123,
chr21	44483061	44483182	CBS	CBS00013	NA	2	-0.112918131714885	2	0.0162399338680027	2	0.0162399338680027	NA	NA	SegRatio=-0.11,AbsMeanSigma=0.72,pvalue=0.000106899800765975,pvalueTTest=0.0164233049944123,
chr21	44483122	44483234	CBS	CBS00014	NA	2	-0.112918131714885	2	0.0162399338680027	2	0.0162399338680027	NA	NA	SegRatio=-0.11,AbsMeanSigma=0.72,pvalue=0.000106899800765975,pvalueTTest=0.0164233049944123,
chr21	44483952	44484072	CBS	CBS00015	-0.155845265386189	2	-0.112918131714885	2	0.0162399338680027	2	0.0162399338680027	NA	NA	SegRatio=-0.11,AbsMeanSigma=0.72,pvalue=0.000106899800765975,pvalueTTest=0.0164233049944123,
chr21	44484049	44484167	CBS	CBS00016	0.086780034359396	2	-0.112918131714885	2	0.0162399338680027	2	0.0162399338680027	NA	NA	SegRatio=-0.11,AbsMeanSigma=0.72,pvalue=0.000106899800765975,pvalueTTest=0.0164233049944123,
chr21	44485255	44485372	CBS	CBS00017	0.115272115394635	2	-0.112918131714885	2	0.0162399338680027	2	0.0162399338680027	NA	NA	SegRatio=-0.11,AbsMeanSigma=0.72,pvalue=0.000106899800765975,pvalueTTest=0.0164233049944123,
chr21	44485338	44485459	CBS	CBS00018	-0.216502881595067	2	-0.112918131714885	2	0.0162399338680027	2	0.0162399338680027	NA	NA	SegRatio=-0.11,AbsMeanSigma=0.72,pvalue=0.000106899800765975,pvalueTTest=0.0164233049944123,
chr21	44485468	44485565	CBS	CBS00019	-0.205228541933724	2	-0.112918131714885	2	0.0162399338680027	2	0.0162399338680027	NA	NA	SegRatio=-0.11,AbsMeanSigma=0.72,pvalue=0.000106899800765975,pvalueTTest=0.0164233049944123,
chr21	44485583	44485724	CBS	CBS00020	NA	2	-0.112918131714885	2	0.0162399338680027	2	0.0162399338680027	NA	NA	SegRatio=-0.11,AbsMeanSigma=0.72,pvalue=0.000106899800765975,pvalueTTest=0.0164233049944123,
chr21	44485770	44485911	CBS	CBS00021	NA	2	-0.112918131714885	2	0.0162399338680027	2	0.0162399338680027	NA	NA	SegRatio=-0.11,AbsMeanSigma=0.72,pvalue=0.000106899800765975,pvalueTTest=0.0164233049944123,
chr21	44486382	44486493	CBS	CBS00022	-0.331896291160523	2	-0.112918131714885	2	0.0162399338680027	2	0.0162399338680027	NA	NA	SegRatio=-0.11,AbsMeanSigma=0.72,pvalue=0.000106899800765975,pvalueTTest=0.0164233049944123,
chr21	44486476	44486613	CBS	CBS00023	-0.276647037983193	2	-0.112918131714885	2	0.0162399338680027	2	0.0162399338680027	NA	NA	SegRatio=-0.11,AbsMeanSigma=0.72,pvalue=0.000106899800765975,pvalueTTest=0.0164233049944123,
chr21	44488593	44488713	CBS	CBS00024	0.0590586352391204	2	-0.112918131714885	2	0.0162399338680027	2	0.0162399338680027	NA	NA	SegRatio=-0.11,AbsMeanSigma=0.72,pvalue=0.000106899800765975,pvalueTTest=0.0164233049944123,
chr21	44488692	44488801	CBS	CBS00025	-0.031094036916349	2	-0.112918131714885	2	0.0162399338680027	2	0.0162399338680027	NA	NA	SegRatio=-0.11,AbsMeanSigma=0.72,pvalue=0.000106899800765975,pvalueTTest=0.0164233049944123,
chr21	44492073	44492192	CBS	CBS00026	-0.424802977585684	2	-0.112918131714885	2	0.0162399338680027	2	0.0162399338680027	NA	NA	SegRatio=-0.11,AbsMeanSigma=0.72,pvalue=0.000106899800765975,pvalueTTest=0.0164233049944123,
chr21	44492199	44492293	CBS	CBS00027	NA	2	-0.112918131714885	2	0.0162399338680027	2	0.0162399338680027	NA	NA	SegRatio=-0.11,AbsMeanSigma=0.72,pvalue=0.000106899800765975,pvalueTTest=0.0164233049944123,
chrX	14861624	14861710	FANCB	FANCB00001	NA	2	-1.16675156739382	0.5	0.0248513257289249	0.5	8.48698149502168e-07	NA	NA	SegRatio=-0.77,AbsMeanSigma=6.47,pvalue=2.91822081495268e-38,pvalueTTest=0.0594576155857339,Adjusted:byPvalueTTestRatio;
chrX	14861651	14861762	FANCB	FANCB00002	-1.66896328949877	2	-1.16675156739382	0.5	0.342822539574531	0.5	8.48698149502168e-07	q-value=6.41359948714043e-05, copies=0.5	NA	SegRatio=-0.77,AbsMeanSigma=6.47,pvalue=2.91822081495268e-38,pvalueTTest=0.0594576155857339,Adjusted:byPvalueTTestRatio;
chrX	14861737	14861853	FANCB	FANCB00003	-0.439540184052593	2	-1.16675156739382	0.5	0.342822539574531	0.5	8.48698149502168e-07	NA	NA	SegRatio=-0.77,AbsMeanSigma=6.47,pvalue=2.91822081495268e-38,pvalueTTest=0.0594576155857339,Adjusted:byPvalueTTestRatio;
chrX	14861843	14861955	FANCB	FANCB00004	-0.76792738089111	1	-1.16675156739382	0.5	1.74908630413986e-05	0.5	8.48698149502168e-07	NA	NA	SegRatio=-0.75,AbsMeanSigma=6.05,pvalue=3.25058817976065e-137,pvalueTTest=1.97096802144842e-05,
chrX	14861949	14862065	FANCB	FANCB00005	-1.69242129924008	1	-1.16675156739382	0.5	1.74908630413986e-05	0.5	8.48698149502168e-07	q-value=4.40390024748815e-11, copies=0.5	NA	SegRatio=-0.75,AbsMeanSigma=6.05,pvalue=3.25058817976065e-137,pvalueTTest=1.97096802144842e-05,
chrX	14862058	14862149	FANCB	FANCB00006	NA	1	-1.16675156739382	0.5	0.0248513257289249	0.5	8.48698149502168e-07	NA	NA	SegRatio=-0.75,AbsMeanSigma=6.05,pvalue=3.25058817976065e-137,pvalueTTest=1.97096802144842e-05,
chrX	14862602	14862714	FANCB	FANCB00007	-0.607155463994306	1	-1.16675156739382	0.5	1.74908630413986e-05	0.5	8.48698149502168e-07	NA	NA	SegRatio=-0.75,AbsMeanSigma=6.05,pvalue=3.25058817976065e-137,pvalueTTest=1.97096802144842e-05,
chrX	14862706	14862825	FANCB	FANCB00008	-0.537851905006905	1	-1.16675156739382	0.5	1.74908630413986e-05	0.5	8.48698149502168e-07	NA	NA	SegRatio=-0.75,AbsMeanSigma=6.05,pvalue=3.25058817976065e-137,pvalueTTest=1.97096802144842e-05,
chrX	14862778	14862876	FANCB	FANCB00009	-0.894363014439978	1	-1.16675156739382	0.5	1.74908630413986e-05	0.5	8.48698149502168e-07	NA	NA	SegRatio=-0.75,AbsMeanSigma=6.05,pvalue=3.25058817976065e-137,pvalueTTest=1.97096802144842e-05,
chrX	14862845	14862957	FANCB	FANCB00010	-1.56439407522651	1	-1.16675156739382	0.5	1.74908630413986e-05	0.5	8.48698149502168e-07	q-value=0.00292346027546819, copies=0.5	NA	SegRatio=-0.75,AbsMeanSigma=6.05,pvalue=3.25058817976065e-137,pvalueTTest=1.97096802144842e-05,
chrX	14862899	14863005	FANCB	FANCB00011	0.22482393056079	1	-1.16675156739382	0.5	1.74908630413986e-05	0.5	8.48698149502168e-07	NA	NA	SegRatio=-0.75,AbsMeanSigma=6.05,pvalue=3.25058817976065e-137,pvalueTTest=1.97096802144842e-05,
chrX	14863005	14863112	FANCB	FANCB00012	-0.639976865002017	1	-1.16675156739382	0.5	1.74908630413986e-05	0.5	8.48698149502168e-07	NA	NA	SegRatio=-0.75,AbsMeanSigma=6.05,pvalue=3.25058817976065e-137,pvalueTTest=1.97096802144842e-05,
chrX	14863067	14863182	FANCB	FANCB00013	-0.699561320432066	1	-1.16675156739382	0.5	1.74908630413986e-05	0.5	8.48698149502168e-07	NA	NA	SegRatio=-0.75,AbsMeanSigma=6.05,pvalue=3.25058817976065e-137,pvalueTTest=1.97096802144842e-05,
chrX	14863166	14863273	FANCB	FANCB00014	-0.668690798365401	1	-1.16675156739382	0.5	1.74908630413986e-05	0.5	8.48698149502168e-07	NA	NA	SegRatio=-0.75,AbsMeanSigma=6.05,pvalue=3.25058817976065e-137,pvalueTTest=1.97096802144842e-05,
chrX	14863238	14863337	FANCB	FANCB00015	-0.70054852434036	1	-1.16675156739382	0.5	1.74908630413986e-05	0.5	8.48698149502168e-07	NA	NA	SegRatio=-0.75,AbsMeanSigma=6.05,pvalue=3.25058817976065e-137,pvalueTTest=1.97096802144842e-05,
chrX	14863277	14863383	FANCB	FANCB00016	-0.713438563344659	1	-1.16675156739382	0.5	1.74908630413986e-05	0.5	8.48698149502168e-07	NA	NA	SegRatio=-0.75,AbsMeanSigma=6.05,pvalue=3.25058817976065e-137,pvalueTTest=1.97096802144842e-05,
chrX	14863311	14863426	FANCB	FANCB00017	-0.753075646524919	1	-1.16675156739382	0.5	1.74908630413986e-05	0.5	8.48698149502168e-07	NA	NA	SegRatio=-0.75,AbsMeanSigma=6.05,pvalue=3.25058817976065e-137,pvalueTTest=1.97096802144842e-05,
chrX	14863403	14863513	FANCB	FANCB00018	NA	1	-1.16675156739382	0.5	0.0248513257289249	0.5	8.48698149502168e-07	NA	NA	SegRatio=-0.75,AbsMeanSigma=6.05,pvalue=3.25058817976065e-137,pvalueTTest=1.97096802144842e-05,
chrX	14868601	14868713	FANCB	FANCB00019	-1.10424639452616	1	-1.16675156739382	0.5	1.74908630413986e-05	0.5	8.48698149502168e-07	NA	NA	SegRatio=-0.75,AbsMeanSigma=6.05,pvalue=3.25058817976065e-137,pvalueTTest=1.97096802144842e-05,
chrX	14868670	14868767	FANCB	FANCB00020	-2.65638518601396	2	-1.16675156739382	0.5	0.0612701432266053	0.5	8.48698149502168e-07	q-value=5.42928362018631e-07, copies=0	NA	SegRatio=-3.63,AbsMeanSigma=21.15,pvalue=0,pvalueTTest=0.0612701432266054,Adjusted:byPvalueTTestRatio;
chrX	14868758	14868870	FANCB	FANCB00021	NA	2	-1.16675156739382	0.5	0.0248513257289249	0.5	8.48698149502168e-07	NA	NA	SegRatio=-3.63,AbsMeanSigma=21.15,pvalue=0,pvalueTTest=0.0612701432266054,Adjusted:byPvalueTTestRatio;
chrX	14871063	14871174	FANCB	FANCB00022	NA	2	-1.16675156739382	0.5	0.0248513257289249	0.5	8.48698149502168e-07	NA	NA	SegRatio=-3.63,AbsMeanSigma=21.15,pvalue=0,pvalueTTest=0.0612701432266054,Adjusted:byPvalueTTestRatio;
chrX	14871155	14871259	FANCB	FANCB00023	-4.24683058458926	2	-1.16675156739382	0.5	0.0612701432266053	0.5	8.48698149502168e-07	q-value=4.15052949051645e-05, copies=0	NA	SegRatio=-3.63,AbsMeanSigma=21.15,pvalue=0,pvalueTTest=0.0612701432266054,Adjusted:byPvalueTTestRatio;
chrX	14871204	14871313	FANCB	FANCB00024	-3.4452980408584	2	-1.16675156739382	0.5	0.0612701432266053	0.5	8.48698149502168e-07	NA	NA	SegRatio=-3.63,AbsMeanSigma=21.15,pvalue=0,pvalueTTest=0.0612701432266054,Adjusted:byPvalueTTestRatio;
chrX	14875926	14876038	FANCB	FANCB00025	-0.539656918878449	2	-1.16675156739382	0.5	0.0137261128648584	0.5	8.48698149502168e-07	NA	NA	SegRatio=-0.78,AbsMeanSigma=7.29,pvalue=2.8591327219573e-152,pvalueTTest=0.0150885092942432,Adjusted:byPvalueTTestRatio;
chrX	14876008	14876120	FANCB	FANCB00026	-4.51420898752936	2	-1.16675156739382	0.5	0.0137261128648584	0.5	8.48698149502168e-07	q-value=3.77479755062283e-154, copies=0	NA	SegRatio=-0.78,AbsMeanSigma=7.29,pvalue=2.8591327219573e-152,pvalueTTest=0.0150885092942432,Adjusted:byPvalueTTestRatio;
chrX	14877269	14877379	FANCB	FANCB00027	-2.31112503486031	2	-1.16675156739382	0.5	0.0137261128648584	0.5	8.48698149502168e-07	q-value=1.34441163157789e-18, copies=0	NA	SegRatio=-0.78,AbsMeanSigma=7.29,pvalue=2.8591327219573e-152,pvalueTTest=0.0150885092942432,Adjusted:byPvalueTTestRatio;
chrX	14877356	14877461	FANCB	FANCB00028	-0.534634452381956	2	-1.16675156739382	0.5	0.0137261128648584	0.5	8.48698149502168e-07	NA	NA	SegRatio=-0.78,AbsMeanSigma=7.29,pvalue=2.8591327219573e-152,pvalueTTest=0.0150885092942432,Adjusted:byPvalueTTestRatio;
chrX	14877416	14877520	FANCB	FANCB00029	-2.62034100935516	2	-1.16675156739382	0.5	0.0137261128648584	0.5	8.48698149502168e-07	q-value=1.21306292103835e-41, copies=0	NA	SegRatio=-0.78,AbsMeanSigma=7.29,pvalue=2.8591327219573e-152,pvalueTTest=0.0150885092942432,Adjusted:byPvalueTTestRatio;
chrX	14882657	14882775	FANCB	FANCB00030	-0.934304745233254	2	-1.16675156739382	0.5	0.0137261128648584	0.5	8.48698149502168e-07	NA	NA	SegRatio=-0.78,AbsMeanSigma=7.29,pvalue=2.8591327219573e-152,pvalueTTest=0.0150885092942432,Adjusted:byPvalueTTestRatio;
chrX	14882769	14882886	FANCB	FANCB00031	-0.667009650945273	2	-1.16675156739382	0.5	0.0137261128648584	0.5	8.48698149502168e-07	NA	NA	SegRatio=-0.78,AbsMeanSigma=7.29,pvalue=2.8591327219573e-152,pvalueTTest=0.0150885092942432,Adjusted:byPvalueTTestRatio;
chrX	14882810	14882925	FANCB	FANCB00032	-0.382285288442768	2	-1.16675156739382	0.5	0.0137261128648584	0.5	8.48698149502168e-07	NA	NA	SegRatio=-0.78,AbsMeanSigma=7.29,pvalue=2.8591327219573e-152,pvalueTTest=0.0150885092942432,Adjusted:byPvalueTTestRatio;
chrX	14882907	14883022	FANCB	FANCB00033	-1.19845644205191	2	-1.16675156739382	0.5	0.0137261128648584	0.5	8.48698149502168e-07	NA	NA	SegRatio=-0.78,AbsMeanSigma=7.29,pvalue=2.8591327219573e-152,pvalueTTest=0.0150885092942432,Adjusted:byPvalueTTestRatio;
chrX	14883023	14883139	FANCB	FANCB00034	-0.957721692863778	2	-1.16675156739382	0.5	0.0137261128648584	0.5	8.48698149502168e-07	NA	NA	SegRatio=-0.78,AbsMeanSigma=7.29,pvalue=2.8591327219573e-152,pvalueTTest=0.0150885092942432,Adjusted:byPvalueTTestRatio;
chrX	14883071	14883178	FANCB	FANCB00035	-0.587982647387275	2	-1.16675156739382	0.5	0.0137261128648584	0.5	8.48698149502168e-07	NA	NA	SegRatio=-0.78,AbsMeanSigma=7.29,pvalue=2.8591327219573e-152,pvalueTTest=0.0150885092942432,Adjusted:byPvalueTTestRatio;
chrX	14883159	14883265	FANCB	FANCB00036	-0.780425966339132	2	-1.16675156739382	0.5	0.0137261128648584	0.5	8.48698149502168e-07	NA	NA	SegRatio=-0.78,AbsMeanSigma=7.29,pvalue=2.8591327219573e-152,pvalueTTest=0.0150885092942432,Adjusted:byPvalueTTestRatio;
chrX	14883248	14883358	FANCB	FANCB00037	0.209967003786742	2	-1.16675156739382	0.5	0.405895375661061	0.5	8.48698149502168e-07	NA	NA	SegRatio=-0.54,AbsMeanSigma=4.53,pvalue=1.42021472239025e-19,pvalueTTest=0.253892429544408,Adjusted:byPvalueTTestRatio;
chrX	14883281	14883412	FANCB	FANCB00038	-0.499264897978046	2	-1.16675156739382	0.5	0.405895375661061	0.5	8.48698149502168e-07	NA	NA	SegRatio=-0.54,AbsMeanSigma=4.53,pvalue=1.42021472239025e-19,pvalueTTest=0.253892429544408,Adjusted:byPvalueTTestRatio;
chrX	14883383	14883474	FANCB	FANCB00039	-1.82666791650817	2	-1.16675156739382	0.5	0.405895375661061	0.5	8.48698149502168e-07	q-value=6.25813893173855e-21, copies=0.5	NA	SegRatio=-0.54,AbsMeanSigma=4.53,pvalue=1.42021472239025e-19,pvalueTTest=0.253892429544408,Adjusted:byPvalueTTestRatio;
chrX	14883462	14883573	FANCB	FANCB00040	-0.537095342739458	1	-1.16675156739382	0.5	0.0445007800821841	0.5	8.48698149502168e-07	NA	NA	SegRatio=-0.63,AbsMeanSigma=4.4,pvalue=0,pvalueTTest=4.25074825571975e-48,
chrX	14883498	14883608	FANCB	FANCB00041	-0.649788675925689	1	-1.16675156739382	0.5	0.0445007800821841	0.5	8.48698149502168e-07	NA	NA	SegRatio=-0.63,AbsMeanSigma=4.4,pvalue=0,pvalueTTest=4.25074825571975e-48,
chrX	14883605	14883723	FANCB	FANCB00042	-0.26296072215158	1	-1.16675156739382	0.5	0.0445007800821841	0.5	8.48698149502168e-07	NA	NA	SegRatio=-0.63,AbsMeanSigma=4.4,pvalue=0,pvalueTTest=4.25074825571975e-48,
chrX	47058147	47058250	UBA1	UBA100001	-0.590875109945862	1	-0.631908693678519	1	3.56864563704706e-42	1	3.56864563704706e-42	NA	NA	SegRatio=-0.63,AbsMeanSigma=4.4,pvalue=0,pvalueTTest=4.25074825571975e-48,
chrX	47058189	47058310	UBA1	UBA100002	-0.529556915173982	1	-0.631908693678519	1	3.56864563704706e-42	1	3.56864563704706e-42	NA	NA	SegRatio=-0.63,AbsMeanSigma=4.4,pvalue=0,pvalueTTest=4.25074825571975e-48,
chrX	47058267	47058388	UBA1	UBA100003	-0.57603302263244	1	-0.631908693678519	1	3.56864563704706e-42	1	3.56864563704706e-42	NA	NA	SegRatio=-0.63,AbsMeanSigma=4.4,pvalue=0,pvalueTTest=4.25074825571975e-48,
chrX	47058423	47058539	UBA1	UBA100004	-0.450920574915577	1	-0.631908693678519	1	3.56864563704706e-42	1	3.56864563704706e-42	NA	NA	SegRatio=-0.63,AbsMeanSigma=4.4,pvalue=0,pvalueTTest=4.25074825571975e-48,
chrX	47058566	47058682	UBA1	UBA100005	-0.846925491942706	1	-0.631908693678519	1	3.56864563704706e-42	1	3.56864563704706e-42	NA	NA	SegRatio=-0.63,AbsMeanSigma=4.4,pvalue=0,pvalueTTest=4.25074825571975e-48,
chrX	47058662	47058779	UBA1	UBA100006	-0.685716907781385	1	-0.631908693678519	1	3.56864563704706e-42	1	3.56864563704706e-42	NA	NA	SegRatio=-0.63,AbsMeanSigma=4.4,pvalue=0,pvalueTTest=4.25074825571975e-48,
chrX	47058771	47058875	UBA1	UBA100007	-0.773217387373957	1	-0.631908693678519	1	3.56864563704706e-42	1	3.56864563704706e-42	NA	NA	SegRatio=-0.63,AbsMeanSigma=4.4,pvalue=0,pvalueTTest=4.25074825571975e-48,
chrX	47058875	47058993	UBA1	UBA100008	-0.515268743707161	1	-0.631908693678519	1	3.56864563704706e-42	1	3.56864563704706e-42	NA	NA	SegRatio=-0.63,AbsMeanSigma=4.4,pvalue=0,pvalueTTest=4.25074825571975e-48,
chrX	47058966	47059062	UBA1	UBA100009	-0.663386071184425	1	-0.631908693678519	1	3.56864563704706e-42	1	3.56864563704706e-42	NA	NA	SegRatio=-0.63,AbsMeanSigma=4.4,pvalue=0,pvalueTTest=4.25074825571975e-48,
chrX	47060245	47060360	UBA1	UBA100010	-0.759786656748689	1	-0.631908693678519	1	3.56864563704706e-42	1	3.56864563704706e-42	NA	NA	SegRatio=-0.63,AbsMeanSigma=4.4,pvalue=0,pvalueTTest=4.25074825571975e-48,
chrX	47060354	47060461	UBA1	UBA100011	-0.774467390281824	1	-0.631908693678519	1	3.56864563704706e-42	1	3.56864563704706e-42	NA	NA	SegRatio=-0.63,AbsMeanSigma=4.4,pvalue=0,pvalueTTest=4.25074825571975e-48,
chrX	47060595	47060712	UBA1	UBA100012	NA	1	-0.631908693678519	1	3.56864563704706e-42	1	3.56864563704706e-42	NA	NA	SegRatio=-0.63,AbsMeanSigma=4.4,pvalue=0,pvalueTTest=4.25074825571975e-48,
chrX	47060697	47060809	UBA1	UBA100013	-0.436947773366205	1	-0.631908693678519	1	3.56864563704706e-42	1	3.56864563704706e-42	NA	NA	SegRatio=-0.63,AbsMeanSigma=4.4,pvalue=0,pvalueTTest=4.25074825571975e-48,
chrX	47060836	47060954	UBA1	UBA100014	-0.459142205969086	1	-0.631908693678519	1	3.56864563704706e-42	1	3.56864563704706e-42	NA	NA	SegRatio=-0.63,AbsMeanSigma=4.4,pvalue=0,pvalueTTest=4.25074825571975e-48,
chrX	47060880	47060995	UBA1	UBA100015	-0.631908693678519	1	-0.631908693678519	1	3.56864563704706e-42	1	3.56864563704706e-42	NA	NA	SegRatio=-0.63,AbsMeanSigma=4.4,pvalue=0,pvalueTTest=4.25074825571975e-48,
chrX	47060987	47061107	UBA1	UBA100016	-0.508843993056469	1	-0.631908693678519	1	3.56864563704706e-42	1	3.56864563704706e-42	NA	NA	SegRatio=-0.63,AbsMeanSigma=4.4,pvalue=0,pvalueTTest=4.25074825571975e-48,
chrX	47061533	47061652	UBA1	UBA100017	-0.744678462955987	1	-0.631908693678519	1	3.56864563704706e-42	1	3.56864563704706e-42	NA	NA	SegRatio=-0.63,AbsMeanSigma=4.4,pvalue=0,pvalueTTest=4.25074825571975e-48,
chrX	47061592	47061706	UBA1	UBA100018	-0.68111133153244	1	-0.631908693678519	1	3.56864563704706e-42	1	3.56864563704706e-42	NA	NA	SegRatio=-0.63,AbsMeanSigma=4.4,pvalue=0,pvalueTTest=4.25074825571975e-48,
chrX	47061663	47061777	UBA1	UBA100019	-0.682114147673643	1	-0.631908693678519	1	3.56864563704706e-42	1	3.56864563704706e-42	NA	NA	SegRatio=-0.63,AbsMeanSigma=4.4,pvalue=0,pvalueTTest=4.25074825571975e-48,
chrX	47061740	47061858	UBA1	UBA100020	-0.465196297552514	1	-0.631908693678519	1	3.56864563704706e-42	1	3.56864563704706e-42	NA	NA	SegRatio=-0.63,AbsMeanSigma=4.4,pvalue=0,pvalueTTest=4.25074825571975e-48,
chrX	47061784	47061896	UBA1	UBA100021	-0.547545636669983	1	-0.631908693678519	1	3.56864563704706e-42	1	3.56864563704706e-42	NA	NA	SegRatio=-0.63,AbsMeanSigma=4.4,pvalue=0,pvalueTTest=4.25074825571975e-48,
chrX	47061878	47061997	UBA1	UBA100022	-1.20266265046237	1	-0.631908693678519	1	3.56864563704706e-42	1	3.56864563704706e-42	NA	NA	SegRatio=-0.63,AbsMeanSigma=4.4,pvalue=0,pvalueTTest=4.25074825571975e-48,
chrX	47062010	47062130	UBA1	UBA100023	-0.527979988670139	1	-0.631908693678519	1	3.56864563704706e-42	1	3.56864563704706e-42	NA	NA	SegRatio=-0.63,AbsMeanSigma=4.4,pvalue=0,pvalueTTest=4.25074825571975e-48,
chrX	47062113	47062202	UBA1	UBA100024	-0.763809642154798	1	-0.631908693678519	1	3.56864563704706e-42	1	3.56864563704706e-42	NA	NA	SegRatio=-0.63,AbsMeanSigma=4.4,pvalue=0,pvalueTTest=4.25074825571975e-48,
chrX	47062182	47062296	UBA1	UBA100025	-0.730720598796392	1	-0.631908693678519	1	3.56864563704706e-42	1	3.56864563704706e-42	NA	NA	SegRatio=-0.63,AbsMeanSigma=4.4,pvalue=0,pvalueTTest=4.25074825571975e-48,
chrX	47062310	47062424	UBA1	UBA100026	-0.726117565748821	1	-0.631908693678519	1	3.56864563704706e-42	1	3.56864563704706e-42	NA	NA	SegRatio=-0.63,AbsMeanSigma=4.4,pvalue=0,pvalueTTest=4.25074825571975e-48,
chrX	47062384	47062502	UBA1	UBA100027	-0.525221018836361	1	-0.631908693678519	1	3.56864563704706e-42	1	3.56864563704706e-42	NA	NA	SegRatio=-0.63,AbsMeanSigma=4.4,pvalue=0,pvalueTTest=4.25074825571975e-48,
chrX	47062451	47062570	UBA1	UBA100028	-0.818168880667738	1	-0.631908693678519	1	3.56864563704706e-42	1	3.56864563704706e-42	NA	NA	SegRatio=-0.63,AbsMeanSigma=4.4,pvalue=0,pvalueTTest=4.25074825571975e-48,
chrX	47062569	47062685	UBA1	UBA100029	-0.723245480113707	1	-0.631908693678519	1	3.56864563704706e-42	1	3.56864563704706e-42	NA	NA	SegRatio=-0.63,AbsMeanSigma=4.4,pvalue=0,pvalueTTest=4.25074825571975e-48,
chrX	47062898	47063013	UBA1	UBA100030	-0.567727504545523	1	-0.631908693678519	1	3.56864563704706e-42	1	3.56864563704706e-42	NA	NA	SegRatio=-0.63,AbsMeanSigma=4.4,pvalue=0,pvalueTTest=4.25074825571975e-48,
chrX	47062977	47063095	UBA1	UBA100031	-0.847219473965928	1	-0.631908693678519	1	3.56864563704706e-42	1	3.56864563704706e-42	NA	NA	SegRatio=-0.63,AbsMeanSigma=4.4,pvalue=0,pvalueTTest=4.25074825571975e-48,
chrX	47063068	47063206	UBA1	UBA100032	-0.828489344500744	1	-0.631908693678519	1	3.56864563704706e-42	1	3.56864563704706e-42	NA	NA	SegRatio=-0.63,AbsMeanSigma=4.4,pvalue=0,pvalueTTest=4.25074825571975e-48,
chrX	47065284	47065392	UBA1	UBA100033	-0.773243890735262	1	-0.631908693678519	1	3.56864563704706e-42	1	3.56864563704706e-42	NA	NA	SegRatio=-0.63,AbsMeanSigma=4.4,pvalue=0,pvalueTTest=4.25074825571975e-48,
chrX	47065347	47065463	UBA1	UBA100034	-0.632308693872199	1	-0.631908693678519	1	3.56864563704706e-42	1	3.56864563704706e-42	NA	NA	SegRatio=-0.63,AbsMeanSigma=4.4,pvalue=0,pvalueTTest=4.25074825571975e-48,
chrX	47065454	47065570	UBA1	UBA100035	-0.644481767707337	1	-0.631908693678519	1	3.56864563704706e-42	1	3.56864563704706e-42	NA	NA	SegRatio=-0.63,AbsMeanSigma=4.4,pvalue=0,pvalueTTest=4.25074825571975e-48,
chrX	47065610	47065719	UBA1	UBA100036	-0.620172606710515	1	-0.631908693678519	1	3.56864563704706e-42	1	3.56864563704706e-42	NA	NA	SegRatio=-0.63,AbsMeanSigma=4.4,pvalue=0,pvalueTTest=4.25074825571975e-48,
chrX	47065678	47065796	UBA1	UBA100037	-0.529397753960378	1	-0.631908693678519	1	3.56864563704706e-42	1	3.56864563704706e-42	NA	NA	SegRatio=-0.63,AbsMeanSigma=4.4,pvalue=0,pvalueTTest=4.25074825571975e-48,
chrX	47065752	47065846	UBA1	UBA100038	-0.50199239602382	1	-0.631908693678519	1	3.56864563704706e-42	1	3.56864563704706e-42	NA	NA	SegRatio=-0.63,AbsMeanSigma=4.4,pvalue=0,pvalueTTest=4.25074825571975e-48,
chrX	47065828	47065942	UBA1	UBA100039	-0.683497093265023	1	-0.631908693678519	1	3.56864563704706e-42	1	3.56864563704706e-42	NA	NA	SegRatio=-0.63,AbsMeanSigma=4.4,pvalue=0,pvalueTTest=4.25074825571975e-48,
chrX	47068952	47069068	UBA1	UBA100040	-0.566446019523836	1	-0.631908693678519	1	3.56864563704706e-42	1	3.56864563704706e-42	NA	NA	SegRatio=-0.63,AbsMeanSigma=4.4,pvalue=0,pvalueTTest=4.25074825571975e-48,
chrX	47069043	47069159	UBA1	UBA100041	-0.819059276252484	1	-0.631908693678519	1	3.56864563704706e-42	1	3.56864563704706e-42	NA	NA	SegRatio=-0.63,AbsMeanSigma=4.4,pvalue=0,pvalueTTest=4.25074825571975e-48,
chrX	47069245	47069365	UBA1	UBA100042	-0.618962591805462	1	-0.631908693678519	1	3.56864563704706e-42	1	3.56864563704706e-42	NA	NA	SegRatio=-0.63,AbsMeanSigma=4.4,pvalue=0,pvalueTTest=4.25074825571975e-48,
chrX	47069353	47069473	UBA1	UBA100043	-0.855950641289564	1	-0.631908693678519	1	3.56864563704706e-42	1	3.56864563704706e-42	NA	NA	SegRatio=-0.63,AbsMeanSigma=4.4,pvalue=0,pvalueTTest=4.25074825571975e-48,
chrX	47069483	47069595	UBA1	UBA100044	-0.438336415506737	1	-0.631908693678519	1	3.56864563704706e-42	1	3.56864563704706e-42	NA	NA	SegRatio=-0.63,AbsMeanSigma=4.4,pvalue=0,pvalueTTest=4.25074825571975e-48,
chrX	47070208	47070325	UBA1	UBA100045	-0.741175052974007	1	-0.631908693678519	1	3.56864563704706e-42	1	3.56864563704706e-42	NA	NA	SegRatio=-0.63,AbsMeanSigma=4.4,pvalue=0,pvalueTTest=4.25074825571975e-48,
chrX	47070325	47070441	UBA1	UBA100046	-0.48065998081559	1	-0.631908693678519	1	3.56864563704706e-42	1	3.56864563704706e-42	NA	NA	SegRatio=-0.63,AbsMeanSigma=4.4,pvalue=0,pvalueTTest=4.25074825571975e-48,
chrX	47070409	47070526	UBA1	UBA100047	-0.800454399691085	1	-0.631908693678519	1	3.56864563704706e-42	1	3.56864563704706e-42	NA	NA	SegRatio=-0.63,AbsMeanSigma=4.4,pvalue=0,pvalueTTest=4.25074825571975e-48,
chrX	47070456	47070574	UBA1	UBA100048	-0.444475481596201	1	-0.631908693678519	1	3.56864563704706e-42	1	3.56864563704706e-42	NA	NA	SegRatio=-0.63,AbsMeanSigma=4.4,pvalue=0,pvalueTTest=4.25074825571975e-48,
chrX	47070539	47070629	UBA1	UBA100049	-0.848814464145746	1	-0.631908693678519	1	3.56864563704706e-42	1	3.56864563704706e-42	NA	NA	SegRatio=-0.63,AbsMeanSigma=4.4,pvalue=0,pvalueTTest=4.25074825571975e-48,
chrX	47070629	47070750	UBA1	UBA100050	-0.75188232507405	1	-0.631908693678519	1	3.56864563704706e-42	1	3.56864563704706e-42	NA	NA	SegRatio=-0.63,AbsMeanSigma=4.4,pvalue=0,pvalueTTest=4.25074825571975e-48,
chrX	47071780	47071894	UBA1	UBA100051	-0.580422459563662	1	-0.631908693678519	1	3.56864563704706e-42	1	3.56864563704706e-42	NA	NA	SegRatio=-0.63,AbsMeanSigma=4.4,pvalue=0,pvalueTTest=4.25074825571975e-48,
chrX	47071883	47072001	UBA1	UBA100052	-0.715944420683978	1	-0.631908693678519	1	3.56864563704706e-42	1	3.56864563704706e-42	NA	NA	SegRatio=-0.63,AbsMeanSigma=4.4,pvalue=0,pvalueTTest=4.25074825571975e-48,
chrX	47072112	47072227	UBA1	UBA100053	-0.607210947391926	1	-0.631908693678519	1	3.56864563704706e-42	1	3.56864563704706e-42	NA	NA	SegRatio=-0.63,AbsMeanSigma=4.4,pvalue=0,pvalueTTest=4.25074825571975e-48,
chrX	47072209	47072327	UBA1	UBA100054	-0.594322579009572	1	-0.631908693678519	1	3.56864563704706e-42	1	3.56864563704706e-42	NA	NA	SegRatio=-0.63,AbsMeanSigma=4.4,pvalue=0,pvalueTTest=4.25074825571975e-48,
chrX	47072349	47072464	UBA1	UBA100055	-0.615462518457332	1	-0.631908693678519	1	3.56864563704706e-42	1	3.56864563704706e-42	NA	NA	SegRatio=-0.63,AbsMeanSigma=4.4,pvalue=0,pvalueTTest=4.25074825571975e-48,
chrX	47072393	47072511	UBA1	UBA100056	-0.661606744729986	1	-0.631908693678519	1	3.56864563704706e-42	1	3.56864563704706e-42	NA	NA	SegRatio=-0.63,AbsMeanSigma=4.4,pvalue=0,pvalueTTest=4.25074825571975e-48,
chrX	47072510	47072629	UBA1	UBA100057	-0.548409270333692	1	-0.631908693678519	1	3.56864563704706e-42	1	3.56864563704706e-42	NA	NA	SegRatio=-0.63,AbsMeanSigma=4.4,pvalue=0,pvalueTTest=4.25074825571975e-48,
chrX	47073703	47073809	UBA1	UBA100058	-0.70934931726874	1	-0.631908693678519	1	3.56864563704706e-42	1	3.56864563704706e-42	NA	NA	SegRatio=-0.63,AbsMeanSigma=4.4,pvalue=0,pvalueTTest=4.25074825571975e-48,
chrX	47073808	47073927	UBA1	UBA100059	-0.623497081324763	1	-0.631908693678519	1	3.56864563704706e-42	1	3.56864563704706e-42	NA	NA	SegRatio=-0.63,AbsMeanSigma=4.4,pvalue=0,pvalueTTest=4.25074825571975e-48,
chrX	47073919	47074037	UBA1	UBA100060	-0.398773518009758	1	-0.631908693678519	1	3.56864563704706e-42	1	3.56864563704706e-42	NA	NA	SegRatio=-0.63,AbsMeanSigma=4.4,pvalue=0,pvalueTTest=4.25074825571975e-48,
chrX	47074028	47074136	UBA1	UBA100061	-0.642865159938124	1	-0.631908693678519	1	3.56864563704706e-42	1	3.56864563704706e-42	NA	NA	SegRatio=-0.63,AbsMeanSigma=4.4,pvalue=0,pvalueTTest=4.25074825571975e-48,
chrX	47074147	47074261	UBA1	UBA100062	-0.590616696129073	1	-0.631908693678519	1	3.56864563704706e-42	1	3.56864563704706e-42	NA	NA	SegRatio=-0.63,AbsMeanSigma=4.4,pvalue=0,pvalueTTest=4.25074825571975e-48,
chrX	47074210	47074302	UBA1	UBA100063	-0.672831948021388	1	-0.631908693678519	1	3.56864563704706e-42	1	3.56864563704706e-42	NA	NA	SegRatio=-0.63,AbsMeanSigma=4.4,pvalue=0,pvalueTTest=4.25074825571975e-48,
chrX	47074303	47074424	UBA1	UBA100064	-0.438688033440352	1	-0.631908693678519	1	3.56864563704706e-42	1	3.56864563704706e-42	NA	NA	SegRatio=-0.63,AbsMeanSigma=4.4,pvalue=0,pvalueTTest=4.25074825571975e-48,
chrX	48649478	48649595	GATA1	GATA100001	NA	1	-0.631908693678519	1	5.41587029286476e-08	1	5.41587029286476e-08	NA	NA	SegRatio=-0.63,AbsMeanSigma=4.4,pvalue=0,pvalueTTest=4.25074825571975e-48,
chrX	48649584	48649743	GATA1	GATA100002.GATA100003	NA	1	-0.631908693678519	1	5.41587029286476e-08	1	5.41587029286476e-08	NA	NA	SegRatio=-0.63,AbsMeanSigma=4.4,pvalue=0,pvalueTTest=4.25074825571975e-48,
chrX	48649739	48649860	GATA1	GATA100004	-0.776871171354654	1	-0.631908693678519	1	5.41587029286476e-08	1	5.41587029286476e-08	NA	NA	SegRatio=-0.63,AbsMeanSigma=4.4,pvalue=0,pvalueTTest=4.25074825571975e-48,
chrX	48650210	48650272	GATA1	GATA100005	NA	1	-0.631908693678519	1	5.41587029286476e-08	1	5.41587029286476e-08	NA	NA	SegRatio=-0.63,AbsMeanSigma=4.4,pvalue=0,pvalueTTest=4.25074825571975e-48,
chrX	48650273	48650390	GATA1	GATA100006	-0.641216268245073	1	-0.631908693678519	1	5.41587029286476e-08	1	5.41587029286476e-08	NA	NA	SegRatio=-0.63,AbsMeanSigma=4.4,pvalue=0,pvalueTTest=4.25074825571975e-48,
chrX	48650361	48650431	GATA1	GATA100007	-0.644724172763216	1	-0.631908693678519	1	5.41587029286476e-08	1	5.41587029286476e-08	NA	NA	SegRatio=-0.63,AbsMeanSigma=4.4,pvalue=0,pvalueTTest=4.25074825571975e-48,
chrX	48650408	48650524	GATA1	GATA100008	-0.630563350276797	1	-0.631908693678519	1	5.41587029286476e-08	1	5.41587029286476e-08	NA	NA	SegRatio=-0.63,AbsMeanSigma=4.4,pvalue=0,pvalueTTest=4.25074825571975e-48,
chrX	48650513	48650621	GATA1	GATA100009	-0.549589056484547	1	-0.631908693678519	1	5.41587029286476e-08	1	5.41587029286476e-08	NA	NA	SegRatio=-0.63,AbsMeanSigma=4.4,pvalue=0,pvalueTTest=4.25074825571975e-48,
chrX	48650584	48650679	GATA1	GATA100010	-0.693992832843059	1	-0.631908693678519	1	5.41587029286476e-08	1	5.41587029286476e-08	NA	NA	SegRatio=-0.63,AbsMeanSigma=4.4,pvalue=0,pvalueTTest=4.25074825571975e-48,
chrX	48650691	48650795	GATA1	GATA100011	-0.74976032547335	1	-0.631908693678519	1	5.41587029286476e-08	1	5.41587029286476e-08	NA	NA	SegRatio=-0.63,AbsMeanSigma=4.4,pvalue=0,pvalueTTest=4.25074825571975e-48,
chrX	48650748	48650862	GATA1	GATA100012	-0.994945132051706	1	-0.631908693678519	1	5.41587029286476e-08	1	5.41587029286476e-08	NA	NA	SegRatio=-0.63,AbsMeanSigma=4.4,pvalue=0,pvalueTTest=4.25074825571975e-48,
chrX	48650844	48650956	GATA1	GATA100013	-0.428947605560235	1	-0.631908693678519	1	5.41587029286476e-08	1	5.41587029286476e-08	NA	NA	SegRatio=-0.63,AbsMeanSigma=4.4,pvalue=0,pvalueTTest=4.25074825571975e-48,
chrX	48651491	48651597	GATA1	GATA100014	-0.740486749352697	1	-0.631908693678519	1	5.41587029286476e-08	1	5.41587029286476e-08	NA	NA	SegRatio=-0.63,AbsMeanSigma=4.4,pvalue=0,pvalueTTest=4.25074825571975e-48,
chrX	48651581	48651689	GATA1	GATA100015	-0.507122907977078	1	-0.631908693678519	1	5.41587029286476e-08	1	5.41587029286476e-08	NA	NA	SegRatio=-0.63,AbsMeanSigma=4.4,pvalue=0,pvalueTTest=4.25074825571975e-48,
chrX	48651650	48651742	GATA1	GATA100016	-0.966636592392232	1	-0.631908693678519	1	5.41587029286476e-08	1	5.41587029286476e-08	NA	NA	SegRatio=-0.63,AbsMeanSigma=4.4,pvalue=0,pvalueTTest=4.25074825571975e-48,
chrX	48652121	48652231	GATA1	GATA100017	-0.601635162337705	1	-0.631908693678519	1	5.41587029286476e-08	1	5.41587029286476e-08	NA	NA	SegRatio=-0.63,AbsMeanSigma=4.4,pvalue=0,pvalueTTest=4.25074825571975e-48,
chrX	48652229	48652351	GATA1	GATA100018	-0.396968686347471	1	-0.631908693678519	1	5.41587029286476e-08	1	5.41587029286476e-08	NA	NA	SegRatio=-0.63,AbsMeanSigma=4.4,pvalue=0,pvalueTTest=4.25074825571975e-48,
chrX	48652336	48652454	GATA1	GATA100019	NA	1	-0.631908693678519	1	5.41587029286476e-08	1	5.41587029286476e-08	NA	NA	SegRatio=-0.63,AbsMeanSigma=4.4,pvalue=0,pvalueTTest=4.25074825571975e-48,
chrX	48652417	48652541	GATA1	GATA100020	-0.722490707949331	1	-0.631908693678519	1	5.41587029286476e-08	1	5.41587029286476e-08	NA	NA	SegRatio=-0.63,AbsMeanSigma=4.4,pvalue=0,pvalueTTest=4.25074825571975e-48,
chrX	48652489	48652607	GATA1	GATA100021	-0.51889955017	1	-0.631908693678519	1	5.41587029286476e-08	1	5.41587029286476e-08	NA	NA	SegRatio=-0.63,AbsMeanSigma=4.4,pvalue=0,pvalueTTest=4.25074825571975e-48,
chrX	77227092	77227212	ATP7A	ATP7A00001	0.184210107608051	2	0.204839885169858	2	0.0583106982806185	2	0.232013535802571	NA	NA	SegRatio=0.2,AbsMeanSigma=0.78,pvalue=0.0186086389673923,pvalueTTest=0.31827468310615,Adjusted:byPvalueMeanRatio;
chrX	77227210	77227327	ATP7A	ATP7A00002	0.348415475967922	2	0.204839885169858	2	0.0583106982806185	2	0.232013535802571	NA	NA	SegRatio=0.2,AbsMeanSigma=0.78,pvalue=0.0186086389673923,pvalueTTest=0.31827468310615,Adjusted:byPvalueMeanRatio;
chrX	77243672	77243790	ATP7A	ATP7A00003	-1.20557086846307	2	0.204839885169858	2	0.0583106982806185	2	0.232013535802571	q-value=4.26620881913156e-05, copies=0.5	NA	SegRatio=0.2,AbsMeanSigma=0.78,pvalue=0.0186086389673923,pvalueTTest=0.31827468310615,Adjusted:byPvalueMeanRatio;
chrX	77243746	77243860	ATP7A	ATP7A00004	0.140968196767425	2	0.204839885169858	2	0.0583106982806185	2	0.232013535802571	NA	NA	SegRatio=0.2,AbsMeanSigma=0.78,pvalue=0.0186086389673923,pvalueTTest=0.31827468310615,Adjusted:byPvalueMeanRatio;
chrX	77243804	77243916	ATP7A	ATP7A00005	0.162461403766528	2	0.204839885169858	2	0.0583106982806185	2	0.232013535802571	NA	NA	SegRatio=0.2,AbsMeanSigma=0.78,pvalue=0.0186086389673923,pvalueTTest=0.31827468310615,Adjusted:byPvalueMeanRatio;
chrX	77243909	77244027	ATP7A	ATP7A00006	0.0333949376880923	2	0.204839885169858	2	0.0583106982806185	2	0.232013535802571	NA	NA	SegRatio=0.2,AbsMeanSigma=0.78,pvalue=0.0186086389673923,pvalueTTest=0.31827468310615,Adjusted:byPvalueMeanRatio;
chrX	77244012	77244123	ATP7A	ATP7A00007	0.204839885169858	2	0.204839885169858	2	0.0583106982806185	2	0.232013535802571	NA	NA	SegRatio=0.2,AbsMeanSigma=0.78,pvalue=0.0186086389673923,pvalueTTest=0.31827468310615,Adjusted:byPvalueMeanRatio;
chrX	77244108	77244204	ATP7A	ATP7A00008	0.222694086890023	2	0.204839885169858	2	0.0583106982806185	2	0.232013535802571	NA	NA	SegRatio=0.2,AbsMeanSigma=0.78,pvalue=0.0186086389673923,pvalueTTest=0.31827468310615,Adjusted:byPvalueMeanRatio;
chrX	77244179	77244293	ATP7A	ATP7A00009	0.486364411609434	2	0.204839885169858	2	0.0583106982806185	2	0.232013535802571	NA	NA	SegRatio=0.2,AbsMeanSigma=0.78,pvalue=0.0186086389673923,pvalueTTest=0.31827468310615,Adjusted:byPvalueMeanRatio;
chrX	77244697	77244814	ATP7A	ATP7A00010	-1.26485033826185	2	0.149820575908211	2	0.0583106982806185	2	0.232013535802571	q-value=0.000144133551922301, copies=0.5	NA	SegRatio=0.15,AbsMeanSigma=0.44,pvalue=0.0673526566252153,pvalueTTest=0.579862752972666,Adjusted:byPvalueMeanRatio;
chrX	77244790	77244905	ATP7A	ATP7A00011	0.180980513627812	2	0.149820575908211	2	0.0583106982806185	2	0.232013535802571	NA	NA	SegRatio=0.15,AbsMeanSigma=0.44,pvalue=0.0673526566252153,pvalueTTest=0.579862752972666,Adjusted:byPvalueMeanRatio;
chrX	77244906	77245018	ATP7A	ATP7A00012	0.400321946002884	2	0.149820575908211	2	0.0583106982806185	2	0.232013535802571	NA	NA	SegRatio=0.15,AbsMeanSigma=0.44,pvalue=0.0673526566252153,pvalueTTest=0.579862752972666,Adjusted:byPvalueMeanRatio;
chrX	77244996	77245084	ATP7A	ATP7A00013	NA	2	0.149820575908211	2	0.0583106982806185	2	0.232013535802571	NA	NA	SegRatio=0.15,AbsMeanSigma=0.44,pvalue=0.0673526566252153,pvalueTTest=0.579862752972666,Adjusted:byPvalueMeanRatio;
chrX	77245079	77245195	ATP7A	ATP7A00014	0.0378018103258286	2	0.149820575908211	2	0.0583106982806185	2	0.232013535802571	NA	NA	SegRatio=0.15,AbsMeanSigma=0.44,pvalue=0.0673526566252153,pvalueTTest=0.579862752972666,Adjusted:byPvalueMeanRatio;
chrX	77245186	77245295	ATP7A	ATP7A00015	0.168583788350706	2	0.149820575908211	2	0.0583106982806185	2	0.232013535802571	NA	NA	SegRatio=0.15,AbsMeanSigma=0.44,pvalue=0.0673526566252153,pvalueTTest=0.579862752972666,Adjusted:byPvalueMeanRatio;
chrX	77245295	77245411	ATP7A	ATP7A00016	0.242639873393029	2	0.149820575908211	2	0.0583106982806185	2	0.232013535802571	NA	NA	SegRatio=0.15,AbsMeanSigma=0.44,pvalue=0.0673526566252153,pvalueTTest=0.579862752972666,Adjusted:byPvalueMeanRatio;
chrX	77245412	77245529	ATP7A	ATP7A00017	0.19734664353007	2	0.149820575908211	2	0.0583106982806185	2	0.232013535802571	NA	NA	SegRatio=0.15,AbsMeanSigma=0.44,pvalue=0.0673526566252153,pvalueTTest=0.579862752972666,Adjusted:byPvalueMeanRatio;
chrX	77253892	77253993	ATP7A	ATP7A00018	0.086827397323499	2	0.149820575908211	2	0.0583106982806185	2	0.232013535802571	NA	NA	SegRatio=0.15,AbsMeanSigma=0.44,pvalue=0.0673526566252153,pvalueTTest=0.579862752972666,Adjusted:byPvalueMeanRatio;
chrX	77253976	77254071	ATP7A	ATP7A00019	0.238816914599871	2	0.149820575908211	2	0.0583106982806185	2	0.232013535802571	NA	NA	SegRatio=0.15,AbsMeanSigma=0.44,pvalue=0.0673526566252153,pvalueTTest=0.579862752972666,Adjusted:byPvalueMeanRatio;
chrX	77254070	77254181	ATP7A	ATP7A00020	0.133038177427457	2	0.149820575908211	2	0.0583106982806185	2	0.232013535802571	NA	NA	SegRatio=0.15,AbsMeanSigma=0.44,pvalue=0.0673526566252153,pvalueTTest=0.579862752972666,Adjusted:byPvalueMeanRatio;
chrX	77254179	77254297	ATP7A	ATP7A00021	0.135239468330978	2	0.149820575908211	2	0.0583106982806185	2	0.232013535802571	NA	NA	SegRatio=0.15,AbsMeanSigma=0.44,pvalue=0.0673526566252153,pvalueTTest=0.579862752972666,Adjusted:byPvalueMeanRatio;
chrX	77258596	77258711	ATP7A	ATP7A00022	-0.0401515149490744	2	0.149820575908211	2	0.0583106982806185	2	0.232013535802571	NA	NA	SegRatio=0.15,AbsMeanSigma=0.44,pvalue=0.0673526566252153,pvalueTTest=0.579862752972666,Adjusted:byPvalueMeanRatio;
chrX	77258668	77258782	ATP7A	ATP7A00023	0.51904674298796	2	0.149820575908211	2	0.0583106982806185	2	0.232013535802571	q-value=0.000390058756334613, copies=3.5	NA	SegRatio=0.15,AbsMeanSigma=0.44,pvalue=0.0673526566252153,pvalueTTest=0.579862752972666,Adjusted:byPvalueMeanRatio;
chrX	77264557	77264664	ATP7A	ATP7A00024	0.0800402535570798	2	0.149820575908211	2	0.0583106982806185	2	0.232013535802571	NA	NA	SegRatio=0.15,AbsMeanSigma=0.44,pvalue=0.0673526566252153,pvalueTTest=0.579862752972666,Adjusted:byPvalueMeanRatio;
chrX	77264632	77264749	ATP7A	ATP7A00025	0.149820575908211	2	0.149820575908211	2	0.0583106982806185	2	0.232013535802571	NA	NA	SegRatio=0.15,AbsMeanSigma=0.44,pvalue=0.0673526566252153,pvalueTTest=0.579862752972666,Adjusted:byPvalueMeanRatio;
chrX	77264732	77264827	ATP7A	ATP7A00026	-3.0585843626165	1	-0.895523874111446	2	0.0583106982806185	2	0.232013535802571	q-value=1.44988741641976e-08, copies=0	NA	SegRatio=-0.9,AbsMeanSigma=8.6,pvalue=3.14022983004644e-50,pvalueTTest=0.00780997470330324,
chrX	77266602	77266711	ATP7A	ATP7A00027	-1.72140078872491	1	-0.895523874111446	2	0.0583106982806185	2	0.232013535802571	q-value=2.37693989377532e-05, copies=0.5	NA	SegRatio=-0.9,AbsMeanSigma=8.6,pvalue=3.14022983004644e-50,pvalueTTest=0.00780997470330324,
chrX	77266707	77266842	ATP7A	ATP7A00028	-0.895523874111446	1	-0.895523874111446	2	0.0583106982806185	2	0.232013535802571	NA	NA	SegRatio=-0.9,AbsMeanSigma=8.6,pvalue=3.14022983004644e-50,pvalueTTest=0.00780997470330324,
chrX	77266914	77267026	ATP7A	ATP7A00029	-0.354944645609285	2	-0.354944645609285	2	0.0583106982806185	2	0.232013535802571	NA	NA	SegRatio=-0.35,AbsMeanSigma=3.68,pvalue=1.9080745068677e-13,pvalueTTest=0.411914445177329,Adjusted:byPvalueTTestRatio;
chrX	77266969	77267087	ATP7A	ATP7A00030	0.104427624633291	2	-0.354944645609285	2	0.0583106982806185	2	0.232013535802571	NA	NA	SegRatio=-0.35,AbsMeanSigma=3.68,pvalue=1.9080745068677e-13,pvalueTTest=0.411914445177329,Adjusted:byPvalueTTestRatio;
chrX	77267052	77267167	ATP7A	ATP7A00031	0.308684244067199	2	-0.354944645609285	2	0.0583106982806185	2	0.232013535802571	NA	NA	SegRatio=-0.35,AbsMeanSigma=3.68,pvalue=1.9080745068677e-13,pvalueTTest=0.411914445177329,Adjusted:byPvalueTTestRatio;
chrX	77267143	77267253	ATP7A	ATP7A00032	-1.96460122638548	2	0.0607520380236137	2	0.0583106982806185	2	0.232013535802571	q-value=2.09922559113664e-48, copies=0.5	NA	SegRatio=0.06,AbsMeanSigma=4.78,pvalue=1.18658102446293e-36,pvalueTTest=0.10782521353959,
chrX	77268298	77268413	ATP7A	ATP7A00033	-2.52979440200149	2	0.0607520380236137	2	0.0583106982806185	2	0.232013535802571	q-value=0.00110643583304787, copies=0	NA	SegRatio=0.06,AbsMeanSigma=4.78,pvalue=1.18658102446293e-36,pvalueTTest=0.10782521353959,
chrX	77268399	77268508	ATP7A	ATP7A00034	0.0607520380236137	2	0.0607520380236137	2	0.0583106982806185	2	0.232013535802571	NA	NA	SegRatio=0.06,AbsMeanSigma=4.78,pvalue=1.18658102446293e-36,pvalueTTest=0.10782521353959,
chrX	77268489	77268603	ATP7A	ATP7A00035	0.220948975865937	2	0.0607520380236137	2	0.0583106982806185	2	0.232013535802571	NA	NA	SegRatio=0.06,AbsMeanSigma=4.78,pvalue=1.18658102446293e-36,pvalueTTest=0.10782521353959,
chrX	77268526	77268640	ATP7A	ATP7A00036	0.0686618213387782	2	0.0607520380236137	2	0.0583106982806185	2	0.232013535802571	NA	NA	SegRatio=0.06,AbsMeanSigma=4.78,pvalue=1.18658102446293e-36,pvalueTTest=0.10782521353959,
chrX	77270087	77270196	ATP7A	ATP7A00037	-0.590305774675046	2	0.0607520380236137	2	0.0583106982806185	2	0.232013535802571	q-value=0.000231663859914164, copies=1	NA	SegRatio=0.06,AbsMeanSigma=4.78,pvalue=1.18658102446293e-36,pvalueTTest=0.10782521353959,
chrX	77270169	77270255	ATP7A	ATP7A00038	-1.75582193971309	2	0.124086308426379	2	0.0583106982806185	2	0.232013535802571	q-value=1.34225200518632e-37, copies=0.5	NA	SegRatio=0.12,AbsMeanSigma=4.1,pvalue=4.73635508047317e-31,pvalueTTest=0.32211603794609,Adjusted:byPvalueTTestRatio;
chrX	77270235	77270342	ATP7A	ATP7A00039	NA	2	0.124086308426379	2	0.0583106982806185	2	0.232013535802571	NA	NA	SegRatio=0.12,AbsMeanSigma=4.1,pvalue=4.73635508047317e-31,pvalueTTest=0.32211603794609,Adjusted:byPvalueTTestRatio;
chrX	77271226	77271332	ATP7A	ATP7A00040	0.121655338245724	2	0.124086308426379	2	0.0583106982806185	2	0.232013535802571	NA	NA	SegRatio=0.12,AbsMeanSigma=4.1,pvalue=4.73635508047317e-31,pvalueTTest=0.32211603794609,Adjusted:byPvalueTTestRatio;
chrX	77271267	77271369	ATP7A	ATP7A00041	0.272676243517645	2	0.124086308426379	2	0.0583106982806185	2	0.232013535802571	NA	NA	SegRatio=0.12,AbsMeanSigma=4.1,pvalue=4.73635508047317e-31,pvalueTTest=0.32211603794609,Adjusted:byPvalueTTestRatio;
chrX	77271318	77271419	ATP7A	ATP7A00042	0.126322504063874	2	0.124086308426379	2	0.0583106982806185	2	0.232013535802571	NA	NA	SegRatio=0.12,AbsMeanSigma=4.1,pvalue=4.73635508047317e-31,pvalueTTest=0.32211603794609,Adjusted:byPvalueTTestRatio;
chrX	77275715	77275829	ATP7A	ATP7A00043	0.124086308426379	2	0.124086308426379	2	0.0583106982806185	2	0.232013535802571	NA	NA	SegRatio=0.12,AbsMeanSigma=4.1,pvalue=4.73635508047317e-31,pvalueTTest=0.32211603794609,Adjusted:byPvalueTTestRatio;
chrX	77275767	77275879	ATP7A	ATP7A00044	0.371541327788855	2	0.124086308426379	2	0.0583106982806185	2	0.232013535802571	NA	NA	SegRatio=0.12,AbsMeanSigma=4.1,pvalue=4.73635508047317e-31,pvalueTTest=0.32211603794609,Adjusted:byPvalueTTestRatio;
chrX	77275876	77275991	ATP7A	ATP7A00045	-3.19128775862019	2	-0.58507996127098	2	0.0583106982806185	2	0.232013535802571	q-value=3.46219452299435e-78, copies=0	NA	SegRatio=-0.59,AbsMeanSigma=10.12,pvalue=7.9939649584927e-69,pvalueTTest=0.262360431726941,Adjusted:byPvalueTTestRatio;
chrX	77276394	77276500	ATP7A	ATP7A00046	-0.323163099745835	2	-0.58507996127098	2	0.0583106982806185	2	0.232013535802571	NA	NA	SegRatio=-0.59,AbsMeanSigma=10.12,pvalue=7.9939649584927e-69,pvalueTTest=0.262360431726941,Adjusted:byPvalueTTestRatio;
chrX	77276487	77276595	ATP7A	ATP7A00047	-0.58507996127098	2	-0.58507996127098	2	0.0583106982806185	2	0.232013535802571	NA	NA	SegRatio=-0.59,AbsMeanSigma=10.12,pvalue=7.9939649584927e-69,pvalueTTest=0.262360431726941,Adjusted:byPvalueTTestRatio;
chrX	77284710	77284825	ATP7A	ATP7A00048	0.241110989739893	2.5	0.260990800252989	2	0.0583106982806185	2	0.232013535802571	NA	NA	SegRatio=0.26,AbsMeanSigma=1.98,pvalue=5.0912489572113e-11,pvalueTTest=1.83008877837384e-06,
chrX	77284813	77284927	ATP7A	ATP7A00049	0.268034982129239	2.5	0.260990800252989	2	0.0583106982806185	2	0.232013535802571	NA	NA	SegRatio=0.26,AbsMeanSigma=1.98,pvalue=5.0912489572113e-11,pvalueTTest=1.83008877837384e-06,
chrX	77284914	77285029	ATP7A	ATP7A00050	0.139649880972649	2.5	0.260990800252989	2	0.0583106982806185	2	0.232013535802571	NA	NA	SegRatio=0.26,AbsMeanSigma=1.98,pvalue=5.0912489572113e-11,pvalueTTest=1.83008877837384e-06,
chrX	77286875	77286993	ATP7A	ATP7A00051	0.339462159784787	2.5	0.260990800252989	2	0.0583106982806185	2	0.232013535802571	NA	NA	SegRatio=0.26,AbsMeanSigma=1.98,pvalue=5.0912489572113e-11,pvalueTTest=1.83008877837384e-06,
chrX	77286940	77287044	ATP7A	ATP7A00052	0.138369427080262	2.5	0.260990800252989	2	0.0583106982806185	2	0.232013535802571	NA	NA	SegRatio=0.26,AbsMeanSigma=1.98,pvalue=5.0912489572113e-11,pvalueTTest=1.83008877837384e-06,
chrX	77287044	77287150	ATP7A	ATP7A00053	0.299585893489174	2.5	0.260990800252989	2	0.0583106982806185	2	0.232013535802571	NA	NA	SegRatio=0.26,AbsMeanSigma=1.98,pvalue=5.0912489572113e-11,pvalueTTest=1.83008877837384e-06,
chrX	77289057	77289153	ATP7A	ATP7A00054	0.22957830785064	2.5	0.260990800252989	2	0.0583106982806185	2	0.232013535802571	NA	NA	SegRatio=0.26,AbsMeanSigma=1.98,pvalue=5.0912489572113e-11,pvalueTTest=1.83008877837384e-06,
chrX	77289150	77289257	ATP7A	ATP7A00055	0.380282395958398	2.5	0.260990800252989	2	0.0583106982806185	2	0.232013535802571	NA	NA	SegRatio=0.26,AbsMeanSigma=1.98,pvalue=5.0912489572113e-11,pvalueTTest=1.83008877837384e-06,
chrX	77289257	77289368	ATP7A	ATP7A00056	0.260990800252989	2.5	0.260990800252989	2	0.0583106982806185	2	0.232013535802571	NA	NA	SegRatio=0.26,AbsMeanSigma=1.98,pvalue=5.0912489572113e-11,pvalueTTest=1.83008877837384e-06,
chrX	77294264	77294378	ATP7A	ATP7A00057	0.411451458413496	2.5	0.260990800252989	2	0.0583106982806185	2	0.232013535802571	NA	NA	SegRatio=0.26,AbsMeanSigma=1.98,pvalue=5.0912489572113e-11,pvalueTTest=1.83008877837384e-06,
chrX	77294346	77294457	ATP7A	ATP7A00058	0.176197643685556	2.5	0.260990800252989	2	0.0583106982806185	2	0.232013535802571	NA	NA	SegRatio=0.26,AbsMeanSigma=1.98,pvalue=5.0912489572113e-11,pvalueTTest=1.83008877837384e-06,
chrX	77294458	77294567	ATP7A	ATP7A00059	-1.91342978689547	2	0.360051806839046	2	0.0583106982806185	2	0.232013535802571	q-value=3.21000245245913e-06, copies=0.5	NA	SegRatio=0.36,AbsMeanSigma=0.28,pvalue=0.575174234849692,pvalueTTest=0.929778567080882,Adjusted:byPvalueMeanRatio;
chrX	77295991	77296103	ATP7A	ATP7A00060	0.360051806839046	2	0.360051806839046	2	0.0583106982806185	2	0.232013535802571	NA	NA	SegRatio=0.36,AbsMeanSigma=0.28,pvalue=0.575174234849692,pvalueTTest=0.929778567080882,Adjusted:byPvalueMeanRatio;
chrX	77296089	77296191	ATP7A	ATP7A00061	0.232642515613726	2	0.360051806839046	2	0.0583106982806185	2	0.232013535802571	NA	NA	SegRatio=0.36,AbsMeanSigma=0.28,pvalue=0.575174234849692,pvalueTTest=0.929778567080882,Adjusted:byPvalueMeanRatio;
chrX	77296181	77296289	ATP7A	ATP7A00062	NA	2	-0.991669038200581	2	0.0583106982806185	2	0.232013535802571	NA	NA	SegRatio=-0.99,AbsMeanSigma=7.4,pvalue=1.33478081422353e-37,pvalueTTest=0.520459208018799,Adjusted:byPvalueTTestRatio;
chrX	77298021	77298120	ATP7A	ATP7A00063	-1.96254024140247	2	-0.991669038200581	2	0.0583106982806185	2	0.232013535802571	q-value=6.2317410299443e-13, copies=0.5	NA	SegRatio=-0.99,AbsMeanSigma=7.4,pvalue=1.33478081422353e-37,pvalueTTest=0.520459208018799,Adjusted:byPvalueTTestRatio;
chrX	77298116	77298229	ATP7A	ATP7A00064	0.0658475466897226	2	0.114330324540979	2	0.0583106982806185	2	0.232013535802571	NA	NA	SegRatio=0.11,AbsMeanSigma=0.74,pvalue=0.00308622906635784,pvalueTTest=0.280634357661455,
chrX	77298222	77298328	ATP7A	ATP7A00065	0.297765387597113	2	0.114330324540979	2	0.0583106982806185	2	0.232013535802571	NA	NA	SegRatio=0.11,AbsMeanSigma=0.74,pvalue=0.00308622906635784,pvalueTTest=0.280634357661455,
chrX	77298751	77298862	ATP7A	ATP7A00066	NA	2	0.114330324540979	2	0.0583106982806185	2	0.232013535802571	NA	NA	SegRatio=0.11,AbsMeanSigma=0.74,pvalue=0.00308622906635784,pvalueTTest=0.280634357661455,
chrX	77298827	77298925	ATP7A	ATP7A00067	0.101271549343146	2	0.114330324540979	2	0.0583106982806185	2	0.232013535802571	NA	NA	SegRatio=0.11,AbsMeanSigma=0.74,pvalue=0.00308622906635784,pvalueTTest=0.280634357661455,
chrX	77298875	77298981	ATP7A	ATP7A00068	0.352590011489297	2	0.114330324540979	2	0.0583106982806185	2	0.232013535802571	NA	NA	SegRatio=0.11,AbsMeanSigma=0.74,pvalue=0.00308622906635784,pvalueTTest=0.280634357661455,
chrX	77300900	77301015	ATP7A	ATP7A00069	0.477923298088406	2	0.114330324540979	2	0.0583106982806185	2	0.232013535802571	NA	NA	SegRatio=0.11,AbsMeanSigma=0.74,pvalue=0.00308622906635784,pvalueTTest=0.280634357661455,
chrX	77300990	77301081	ATP7A	ATP7A00070	0.0858332319784431	2	0.114330324540979	2	0.0583106982806185	2	0.232013535802571	NA	NA	SegRatio=0.11,AbsMeanSigma=0.74,pvalue=0.00308622906635784,pvalueTTest=0.280634357661455,
chrX	77301036	77301156	ATP7A	ATP7A00071	-0.919012304441157	2	0.114330324540979	2	0.0583106982806185	2	0.232013535802571	q-value=2.74169970695966e-10, copies=1	NA	SegRatio=0.11,AbsMeanSigma=0.74,pvalue=0.00308622906635784,pvalueTTest=0.280634357661455,
chrX	77301749	77301864	ATP7A	ATP7A00072	NA	2	0.114330324540979	2	0.0583106982806185	2	0.232013535802571	NA	NA	SegRatio=0.11,AbsMeanSigma=0.74,pvalue=0.00308622906635784,pvalueTTest=0.280634357661455,
chrX	77301855	77301959	ATP7A	ATP7A00073	0.154957407855521	2	0.114330324540979	2	0.0583106982806185	2	0.232013535802571	NA	NA	SegRatio=0.11,AbsMeanSigma=0.74,pvalue=0.00308622906635784,pvalueTTest=0.280634357661455,
chrX	77301888	77302003	ATP7A	ATP7A00074	-0.139095548350962	2	0.114330324540979	2	0.0583106982806185	2	0.232013535802571	NA	NA	SegRatio=0.11,AbsMeanSigma=0.74,pvalue=0.00308622906635784,pvalueTTest=0.280634357661455,
chrX	77302004	77302115	ATP7A	ATP7A00075	0.0733967719691868	2	0.114330324540979	2	0.0583106982806185	2	0.232013535802571	NA	NA	SegRatio=0.11,AbsMeanSigma=0.74,pvalue=0.00308622906635784,pvalueTTest=0.280634357661455,
chrX	85119576	85119690	CHM	CHM00001	0.273363971368303	2	0.114330324540979	2	0.145336887858112	2	0.427628235519281	NA	NA	SegRatio=0.11,AbsMeanSigma=0.74,pvalue=0.00308622906635784,pvalueTTest=0.280634357661455,
chrX	85119689	85119807	CHM	CHM00002	0.114330324540979	2	0.114330324540979	2	0.145336887858112	2	0.427628235519281	NA	NA	SegRatio=0.11,AbsMeanSigma=0.74,pvalue=0.00308622906635784,pvalueTTest=0.280634357661455,
chrX	85119760	85119876	CHM	CHM00003	0.0564953365950146	2	0.114330324540979	2	0.145336887858112	2	0.427628235519281	NA	NA	SegRatio=0.11,AbsMeanSigma=0.74,pvalue=0.00308622906635784,pvalueTTest=0.280634357661455,
chrX	85128029	85128142	CHM	CHM00004	0.251357283925111	2	0.114330324540979	2	0.145336887858112	2	0.427628235519281	NA	NA	SegRatio=0.11,AbsMeanSigma=0.74,pvalue=0.00308622906635784,pvalueTTest=0.280634357661455,
chrX	85128143	85128269	CHM	CHM00005	-2.53859182097121	2	-2.53859182097121	2	0.145336887858112	2	0.427628235519281	NA	NA	SegRatio=-2.54,AbsMeanSigma=13.66,pvalue=1.06064040841796e-123,pvalueTTest=0.130286760207655,Adjusted:byPvalueTTestRatio;
chrX	85133941	85134048	CHM	CHM00006	-1.31841768719179	2	-2.53859182097121	2	0.145336887858112	2	0.427628235519281	NA	NA	SegRatio=-2.54,AbsMeanSigma=13.66,pvalue=1.06064040841796e-123,pvalueTTest=0.130286760207655,Adjusted:byPvalueTTestRatio;
chrX	85134049	85134163	CHM	CHM00007	-3.03015432847231	2	-2.53859182097121	2	0.145336887858112	2	0.427628235519281	NA	NA	SegRatio=-2.54,AbsMeanSigma=13.66,pvalue=1.06064040841796e-123,pvalueTTest=0.130286760207655,Adjusted:byPvalueTTestRatio;
chrX	85149137	85149249	CHM	CHM00008	0.0421040000943877	2.5	0.193490872278585	2	0.145336887858112	2	0.427628235519281	NA	NA	SegRatio=0.19,AbsMeanSigma=1.2,pvalue=9.04177937708401e-09,pvalueTTest=0.00358229963528746,
chrX	85149223	85149336	CHM	CHM00009	0.298110895187868	2.5	0.193490872278585	2	0.145336887858112	2	0.427628235519281	NA	NA	SegRatio=0.19,AbsMeanSigma=1.2,pvalue=9.04177937708401e-09,pvalueTTest=0.00358229963528746,
chrX	85155584	85155685	CHM	CHM00010	NA	2.5	0.193490872278585	2	0.145336887858112	2	0.427628235519281	NA	NA	SegRatio=0.19,AbsMeanSigma=1.2,pvalue=9.04177937708401e-09,pvalueTTest=0.00358229963528746,
chrX	85155662	85155778	CHM	CHM00011	0.151072353092008	2.5	0.193490872278585	2	0.145336887858112	2	0.427628235519281	NA	NA	SegRatio=0.19,AbsMeanSigma=1.2,pvalue=9.04177937708401e-09,pvalueTTest=0.00358229963528746,
chrX	85156020	85156134	CHM	CHM00012	0.0492894903824391	2.5	0.193490872278585	2	0.145336887858112	2	0.427628235519281	NA	NA	SegRatio=0.19,AbsMeanSigma=1.2,pvalue=9.04177937708401e-09,pvalueTTest=0.00358229963528746,
chrX	85156101	85156199	CHM	CHM00013	0.1755211636718	2.5	0.193490872278585	2	0.145336887858112	2	0.427628235519281	NA	NA	SegRatio=0.19,AbsMeanSigma=1.2,pvalue=9.04177937708401e-09,pvalueTTest=0.00358229963528746,
chrX	85156186	85156296	CHM	CHM00014	NA	2.5	0.193490872278585	2	0.145336887858112	2	0.427628235519281	NA	NA	SegRatio=0.19,AbsMeanSigma=1.2,pvalue=9.04177937708401e-09,pvalueTTest=0.00358229963528746,
chrX	85166280	85166376	CHM	CHM00015	0.346634680749013	2.5	0.193490872278585	2	0.145336887858112	2	0.427628235519281	NA	NA	SegRatio=0.19,AbsMeanSigma=1.2,pvalue=9.04177937708401e-09,pvalueTTest=0.00358229963528746,
chrX	85211135	85211245	CHM	CHM00016	0.131964245135979	2.5	0.193490872278585	2	0.145336887858112	2	0.427628235519281	NA	NA	SegRatio=0.19,AbsMeanSigma=1.2,pvalue=9.04177937708401e-09,pvalueTTest=0.00358229963528746,
chrX	85211165	85211281	CHM	CHM00017	-0.0210317980342861	2.5	0.193490872278585	2	0.145336887858112	2	0.427628235519281	NA	NA	SegRatio=0.19,AbsMeanSigma=1.2,pvalue=9.04177937708401e-09,pvalueTTest=0.00358229963528746,
chrX	85211271	85211365	CHM	CHM00018	0.214071935023776	2.5	0.193490872278585	2	0.145336887858112	2	0.427628235519281	NA	NA	SegRatio=0.19,AbsMeanSigma=1.2,pvalue=9.04177937708401e-09,pvalueTTest=0.00358229963528746,
chrX	85211315	85211452	CHM	CHM00019	NA	2.5	0.193490872278585	2	0.145336887858112	2	0.427628235519281	NA	NA	SegRatio=0.19,AbsMeanSigma=1.2,pvalue=9.04177937708401e-09,pvalueTTest=0.00358229963528746,
chrX	85212838	85212947	CHM	CHM00020	NA	2.5	0.193490872278585	2	0.145336887858112	2	0.427628235519281	NA	NA	SegRatio=0.19,AbsMeanSigma=1.2,pvalue=9.04177937708401e-09,pvalueTTest=0.00358229963528746,
chrX	85212927	85213011	CHM	CHM00021	NA	2.5	0.193490872278585	2	0.145336887858112	2	0.427628235519281	NA	NA	SegRatio=0.19,AbsMeanSigma=1.2,pvalue=9.04177937708401e-09,pvalueTTest=0.00358229963528746,
chrX	85213766	85213883	CHM	CHM00022	0.309788267016295	2.5	0.193490872278585	2	0.145336887858112	2	0.427628235519281	NA	NA	SegRatio=0.19,AbsMeanSigma=1.2,pvalue=9.04177937708401e-09,pvalueTTest=0.00358229963528746,
chrX	85213858	85213969	CHM	CHM00023	0.482302538889175	2.5	0.193490872278585	2	0.145336887858112	2	0.427628235519281	NA	NA	SegRatio=0.19,AbsMeanSigma=1.2,pvalue=9.04177937708401e-09,pvalueTTest=0.00358229963528746,
chrX	85213982	85214114	CHM	CHM00024	NA	2.5	0.193490872278585	2	0.145336887858112	2	0.427628235519281	NA	NA	SegRatio=0.19,AbsMeanSigma=1.2,pvalue=9.04177937708401e-09,pvalueTTest=0.00358229963528746,
chrX	85218648	85218761	CHM	CHM00025	-0.0917779129248398	2.5	0.193490872278585	2	0.145336887858112	2	0.427628235519281	NA	NA	SegRatio=0.19,AbsMeanSigma=1.2,pvalue=9.04177937708401e-09,pvalueTTest=0.00358229963528746,
chrX	85218759	85218865	CHM	CHM00026	0.236076478518238	2.5	0.193490872278585	2	0.145336887858112	2	0.427628235519281	NA	NA	SegRatio=0.19,AbsMeanSigma=1.2,pvalue=9.04177937708401e-09,pvalueTTest=0.00358229963528746,
chrX	85218863	85218981	CHM	CHM00027	0.235208760940489	2.5	0.193490872278585	2	0.145336887858112	2	0.427628235519281	NA	NA	SegRatio=0.19,AbsMeanSigma=1.2,pvalue=9.04177937708401e-09,pvalueTTest=0.00358229963528746,
chrX	85218918	85219034	CHM	CHM00028	0.193490872278585	2.5	0.193490872278585	2	0.145336887858112	2	0.427628235519281	NA	NA	SegRatio=0.19,AbsMeanSigma=1.2,pvalue=9.04177937708401e-09,pvalueTTest=0.00358229963528746,
chrX	85219012	85219125	CHM	CHM00029	-0.402982263603116	2.5	0.193490872278585	2	0.145336887858112	2	0.427628235519281	NA	NA	SegRatio=0.19,AbsMeanSigma=1.2,pvalue=9.04177937708401e-09,pvalueTTest=0.00358229963528746,
chrX	85226593	85226723	CHM	CHM00030	0.214162896443573	2.5	0.193490872278585	2	0.145336887858112	2	0.427628235519281	NA	NA	SegRatio=0.19,AbsMeanSigma=1.2,pvalue=9.04177937708401e-09,pvalueTTest=0.00358229963528746,
chrX	85233710	85233823	CHM	CHM00031	-2.26965890367999	2	0.176926603312496	2	0.145336887858112	2	0.427628235519281	q-value=1.4672741258387e-59, copies=0	NA	SegRatio=0.18,AbsMeanSigma=0.92,pvalue=5.74126835949035e-10,pvalueTTest=0.0455983133172889,Adjusted:byPvalueTTestRatio;
chrX	85233811	85233925	CHM	CHM00032	0.205030703180461	2	0.176926603312496	2	0.145336887858112	2	0.427628235519281	NA	NA	SegRatio=0.18,AbsMeanSigma=0.92,pvalue=5.74126835949035e-10,pvalueTTest=0.0455983133172889,Adjusted:byPvalueTTestRatio;
chrX	85236686	85236796	CHM	CHM00033	0.260477948150697	2	0.176926603312496	2	0.145336887858112	2	0.427628235519281	NA	NA	SegRatio=0.18,AbsMeanSigma=0.92,pvalue=5.74126835949035e-10,pvalueTTest=0.0455983133172889,Adjusted:byPvalueTTestRatio;
chrX	85236774	85236886	CHM	CHM00034	NA	2	0.176926603312496	2	0.145336887858112	2	0.427628235519281	NA	NA	SegRatio=0.18,AbsMeanSigma=0.92,pvalue=5.74126835949035e-10,pvalueTTest=0.0455983133172889,Adjusted:byPvalueTTestRatio;
chrX	85282484	85282571	CHM	CHM00035	0.172442310087567	2	0.176926603312496	2	0.145336887858112	2	0.427628235519281	NA	NA	SegRatio=0.18,AbsMeanSigma=0.92,pvalue=5.74126835949035e-10,pvalueTTest=0.0455983133172889,Adjusted:byPvalueTTestRatio;
chrX	85282560	85282672	CHM	CHM00036	NA	2	0.176926603312496	2	0.145336887858112	2	0.427628235519281	NA	NA	SegRatio=0.18,AbsMeanSigma=0.92,pvalue=5.74126835949035e-10,pvalueTTest=0.0455983133172889,Adjusted:byPvalueTTestRatio;
chrX	85302466	85302568	CHM	CHM00037	0.0783289763444164	2	0.176926603312496	2	0.145336887858112	2	0.427628235519281	NA	NA	SegRatio=0.18,AbsMeanSigma=0.92,pvalue=5.74126835949035e-10,pvalueTTest=0.0455983133172889,Adjusted:byPvalueTTestRatio;
chrX	100604852	100604964	BTK	BTK00001	0.170453096138316	2	0.176926603312496	2	0.916119244428231	2.5	2.04141129823607e-10	NA	NA	SegRatio=0.18,AbsMeanSigma=0.92,pvalue=5.74126835949035e-10,pvalueTTest=0.0455983133172889,Adjusted:byPvalueTTestRatio;
chrX	100608148	100608263	BTK	BTK00002	0.131865008745462	2	0.176926603312496	2	0.916119244428231	2.5	2.04141129823607e-10	NA	NA	SegRatio=0.18,AbsMeanSigma=0.92,pvalue=5.74126835949035e-10,pvalueTTest=0.0455983133172889,Adjusted:byPvalueTTestRatio;
chrX	100608205	100608315	BTK	BTK00003	0.0237168350938892	2	0.176926603312496	2	0.916119244428231	2.5	2.04141129823607e-10	NA	NA	SegRatio=0.18,AbsMeanSigma=0.92,pvalue=5.74126835949035e-10,pvalueTTest=0.0455983133172889,Adjusted:byPvalueTTestRatio;
chrX	100608308	100608416	BTK	BTK00004	0.115901256831289	2	0.176926603312496	2	0.916119244428231	2.5	2.04141129823607e-10	NA	NA	SegRatio=0.18,AbsMeanSigma=0.92,pvalue=5.74126835949035e-10,pvalueTTest=0.0455983133172889,Adjusted:byPvalueTTestRatio;
chrX	100608831	100608943	BTK	BTK00005	NA	2	0.176926603312496	2	0.916119244428231	2.5	2.04141129823607e-10	NA	NA	SegRatio=0.18,AbsMeanSigma=0.92,pvalue=5.74126835949035e-10,pvalueTTest=0.0455983133172889,Adjusted:byPvalueTTestRatio;
chrX	100608901	100609011	BTK	BTK00006	0.167174062868247	2	0.176926603312496	2	0.916119244428231	2.5	2.04141129823607e-10	NA	NA	SegRatio=0.18,AbsMeanSigma=0.92,pvalue=5.74126835949035e-10,pvalueTTest=0.0455983133172889,Adjusted:byPvalueTTestRatio;
chrX	100609574	100609689	BTK	BTK00007	0.0997985319478034	2	0.176926603312496	2	0.916119244428231	2.5	2.04141129823607e-10	NA	NA	SegRatio=0.18,AbsMeanSigma=0.92,pvalue=5.74126835949035e-10,pvalueTTest=0.0455983133172889,Adjusted:byPvalueTTestRatio;
chrX	100609649	100609755	BTK	BTK00008	-0.0434858851256863	2	0.176926603312496	2	0.916119244428231	2.5	2.04141129823607e-10	NA	NA	SegRatio=0.18,AbsMeanSigma=0.92,pvalue=5.74126835949035e-10,pvalueTTest=0.0455983133172889,Adjusted:byPvalueTTestRatio;
chrX	100610949	100611058	BTK	BTK00009	0.282167526114704	2	0.176926603312496	2	0.916119244428231	2.5	2.04141129823607e-10	NA	NA	SegRatio=0.18,AbsMeanSigma=0.92,pvalue=5.74126835949035e-10,pvalueTTest=0.0455983133172889,Adjusted:byPvalueTTestRatio;
chrX	100611059	100611174	BTK	BTK00010	0.251020647370215	2	0.176926603312496	2	0.916119244428231	2.5	2.04141129823607e-10	NA	NA	SegRatio=0.18,AbsMeanSigma=0.92,pvalue=5.74126835949035e-10,pvalueTTest=0.0455983133172889,Adjusted:byPvalueTTestRatio;
chrX	100611159	100611255	BTK	BTK00011	0.167775762607289	2	0.176926603312496	2	0.916119244428231	2.5	2.04141129823607e-10	NA	NA	SegRatio=0.18,AbsMeanSigma=0.92,pvalue=5.74126835949035e-10,pvalueTTest=0.0455983133172889,Adjusted:byPvalueTTestRatio;
chrX	100611245	100611363	BTK	BTK00012	0.0555255688639542	2	0.176926603312496	2	0.916119244428231	2.5	2.04141129823607e-10	NA	NA	SegRatio=0.18,AbsMeanSigma=0.92,pvalue=5.74126835949035e-10,pvalueTTest=0.0455983133172889,Adjusted:byPvalueTTestRatio;
chrX	100611681	100611798	BTK	BTK00013	0.220135064526293	2	0.176926603312496	2	0.916119244428231	2.5	2.04141129823607e-10	NA	NA	SegRatio=0.18,AbsMeanSigma=0.92,pvalue=5.74126835949035e-10,pvalueTTest=0.0455983133172889,Adjusted:byPvalueTTestRatio;
chrX	100611795	100611911	BTK	BTK00014	0.234982914282361	2	0.176926603312496	2	0.916119244428231	2.5	2.04141129823607e-10	NA	NA	SegRatio=0.18,AbsMeanSigma=0.92,pvalue=5.74126835949035e-10,pvalueTTest=0.0455983133172889,Adjusted:byPvalueTTestRatio;
chrX	100611890	100612006	BTK	BTK00015	0.176926603312496	2	0.176926603312496	2	0.916119244428231	2.5	2.04141129823607e-10	NA	NA	SegRatio=0.18,AbsMeanSigma=0.92,pvalue=5.74126835949035e-10,pvalueTTest=0.0455983133172889,Adjusted:byPvalueTTestRatio;
chrX	100612429	100612543	BTK	BTK00016	0.172072634397758	2	0.176926603312496	2	0.916119244428231	2.5	2.04141129823607e-10	NA	NA	SegRatio=0.18,AbsMeanSigma=0.92,pvalue=5.74126835949035e-10,pvalueTTest=0.0455983133172889,Adjusted:byPvalueTTestRatio;
chrX	100612533	100612650	BTK	BTK00017	0.155440169441959	2	0.176926603312496	2	0.916119244428231	2.5	2.04141129823607e-10	NA	NA	SegRatio=0.18,AbsMeanSigma=0.92,pvalue=5.74126835949035e-10,pvalueTTest=0.0455983133172889,Adjusted:byPvalueTTestRatio;
chrX	100613269	100613382	BTK	BTK00018	0.40056062684829	2	0.176926603312496	2	0.916119244428231	2.5	2.04141129823607e-10	NA	NA	SegRatio=0.18,AbsMeanSigma=0.92,pvalue=5.74126835949035e-10,pvalueTTest=0.0455983133172889,Adjusted:byPvalueTTestRatio;
chrX	100613328	100613443	BTK	BTK00019	0.260367908637881	2	0.176926603312496	2	0.916119244428231	2.5	2.04141129823607e-10	NA	NA	SegRatio=0.18,AbsMeanSigma=0.92,pvalue=5.74126835949035e-10,pvalueTTest=0.0455983133172889,Adjusted:byPvalueTTestRatio;
chrX	100613406	100613501	BTK	BTK00020	0.190560184771795	2	0.176926603312496	2	0.916119244428231	2.5	2.04141129823607e-10	NA	NA	SegRatio=0.18,AbsMeanSigma=0.92,pvalue=5.74126835949035e-10,pvalueTTest=0.0455983133172889,Adjusted:byPvalueTTestRatio;
chrX	100613554	100613657	BTK	BTK00021	0.175043813112685	2	0.176926603312496	2	0.916119244428231	2.5	2.04141129823607e-10	NA	NA	SegRatio=0.18,AbsMeanSigma=0.92,pvalue=5.74126835949035e-10,pvalueTTest=0.0455983133172889,Adjusted:byPvalueTTestRatio;
chrX	100613602	100613707	BTK	BTK00022	-0.0973260026546541	2	0.176926603312496	2	0.916119244428231	2.5	2.04141129823607e-10	NA	NA	SegRatio=0.18,AbsMeanSigma=0.92,pvalue=5.74126835949035e-10,pvalueTTest=0.0455983133172889,Adjusted:byPvalueTTestRatio;
chrX	100614255	100614370	BTK	BTK00023	0.318924326080243	2	0.176926603312496	2	0.916119244428231	2.5	2.04141129823607e-10	NA	NA	SegRatio=0.18,AbsMeanSigma=0.92,pvalue=5.74126835949035e-10,pvalueTTest=0.0455983133172889,Adjusted:byPvalueTTestRatio;
chrX	100615049	100615157	BTK	BTK00024	-0.0034440037207896	2	0.176926603312496	2	0.916119244428231	2.5	2.04141129823607e-10	NA	NA	SegRatio=0.18,AbsMeanSigma=0.92,pvalue=5.74126835949035e-10,pvalueTTest=0.0455983133172889,Adjusted:byPvalueTTestRatio;
chrX	100615470	100615582	BTK	BTK00025	0.405644571478562	2	0.176926603312496	2	0.916119244428231	2.5	2.04141129823607e-10	NA	NA	SegRatio=0.18,AbsMeanSigma=0.92,pvalue=5.74126835949035e-10,pvalueTTest=0.0455983133172889,Adjusted:byPvalueTTestRatio;
chrX	100615561	100615680	BTK	BTK00026	0.0397815023283663	2	0.176926603312496	2	0.916119244428231	2.5	2.04141129823607e-10	NA	NA	SegRatio=0.18,AbsMeanSigma=0.92,pvalue=5.74126835949035e-10,pvalueTTest=0.0455983133172889,Adjusted:byPvalueTTestRatio;
chrX	100615652	100615766	BTK	BTK00027	0.213015344879134	2	0.176926603312496	2	0.916119244428231	2.5	2.04141129823607e-10	NA	NA	SegRatio=0.18,AbsMeanSigma=0.92,pvalue=5.74126835949035e-10,pvalueTTest=0.0455983133172889,Adjusted:byPvalueTTestRatio;
chrX	100617137	100617249	BTK	BTK00028	0.209688134317428	2	0.176926603312496	2	0.916119244428231	2.5	2.04141129823607e-10	NA	NA	SegRatio=0.18,AbsMeanSigma=0.92,pvalue=5.74126835949035e-10,pvalueTTest=0.0455983133172889,Adjusted:byPvalueTTestRatio;
chrX	100617518	100617634	BTK	BTK00029	0.273741913017083	2	0.176926603312496	2	0.916119244428231	2.5	2.04141129823607e-10	NA	NA	SegRatio=0.18,AbsMeanSigma=0.92,pvalue=5.74126835949035e-10,pvalueTTest=0.0455983133172889,Adjusted:byPvalueTTestRatio;
chrX	100617562	100617676	BTK	BTK00030	0.271464702178183	2	0.176926603312496	2	0.916119244428231	2.5	2.04141129823607e-10	NA	NA	SegRatio=0.18,AbsMeanSigma=0.92,pvalue=5.74126835949035e-10,pvalueTTest=0.0455983133172889,Adjusted:byPvalueTTestRatio;
chrX	100617676	100617793	BTK	BTK00031	0.238802069247207	2	0.176926603312496	2	0.916119244428231	2.5	2.04141129823607e-10	NA	NA	SegRatio=0.18,AbsMeanSigma=0.92,pvalue=5.74126835949035e-10,pvalueTTest=0.0455983133172889,Adjusted:byPvalueTTestRatio;
chrX	100624986	100625088	BTK	BTK00032	0.419645422888563	2	0.176926603312496	2	0.916119244428231	2.5	2.04141129823607e-10	NA	NA	SegRatio=0.18,AbsMeanSigma=0.92,pvalue=5.74126835949035e-10,pvalueTTest=0.0455983133172889,Adjusted:byPvalueTTestRatio;
chrX	100626577	100626672	BTK	BTK00033	0.184689942143777	2	0.176926603312496	2	0.916119244428231	2.5	2.04141129823607e-10	NA	NA	SegRatio=0.18,AbsMeanSigma=0.92,pvalue=5.74126835949035e-10,pvalueTTest=0.0455983133172889,Adjusted:byPvalueTTestRatio;
chrX	100626671	100626784	BTK	BTK00034	0.24634189463439	2	0.176926603312496	2	0.916119244428231	2.5	2.04141129823607e-10	NA	NA	SegRatio=0.18,AbsMeanSigma=0.92,pvalue=5.74126835949035e-10,pvalueTTest=0.0455983133172889,Adjusted:byPvalueTTestRatio;
chrX	100629456	100629569	BTK	BTK00035	0.317922346008822	2	0.176926603312496	2	0.916119244428231	2.5	2.04141129823607e-10	NA	NA	SegRatio=0.18,AbsMeanSigma=0.92,pvalue=5.74126835949035e-10,pvalueTTest=0.0455983133172889,Adjusted:byPvalueTTestRatio;
chrX	100629550	100629664	BTK	BTK00036	0.355126797013097	2	0.176926603312496	2	0.916119244428231	2.5	2.04141129823607e-10	NA	NA	SegRatio=0.18,AbsMeanSigma=0.92,pvalue=5.74126835949035e-10,pvalueTTest=0.0455983133172889,Adjusted:byPvalueTTestRatio;
chrX	100630103	100630220	BTK	BTK00037	-0.0299665858887959	2	0.176926603312496	2	0.916119244428231	2.5	2.04141129823607e-10	NA	NA	SegRatio=0.18,AbsMeanSigma=0.92,pvalue=5.74126835949035e-10,pvalueTTest=0.0455983133172889,Adjusted:byPvalueTTestRatio;
chrX	100630200	100630314	BTK	BTK00038	0.0583433894202243	2	0.176926603312496	2	0.916119244428231	2.5	2.04141129823607e-10	NA	NA	SegRatio=0.18,AbsMeanSigma=0.92,pvalue=5.74126835949035e-10,pvalueTTest=0.0455983133172889,Adjusted:byPvalueTTestRatio;
