# Supplementary material for: Quantitative analysis of differences in copy numbers using read depth obtained from PCR-enriched samples and controls
Source: BMC Bioinformatics. 2015 Jan 28;16:17. doi: 10.1186/s12859-014-0428-5 (PMC4384318; doi:10.1186/s12859-014-0428-5)
Supplement: Additional file 4 — Comparison with ONCOCNV. This archive (zip) contains all output-files generated for the comparison of quandico and ONCOCNV. [file 12859_2014_428_MOESM4_ESM.zip › ONCOCNV/M062_S7_NA13019.summary.txt]

gene	chr	start	end	copy.number	p.value	q.values	comments
NPHP4	chr1	5923229	6046380	2	0.146149331733325	1	p-value_correction=0.127707136977094
ALK	chr2	29416015	30143141	2	0.664659710446885	1	p-value_correction=0.311946313552471
EPCAM	chr2	47600571	47613837	2	0.664659710446885	1	p-value_correction=0.104380235168583
TFG	chr3	100432492	100467397	2	0.846194475811285	1	p-value_correction=0.536065715951527
SLC9A9	chr3	142985490	143567266	2	0.846194475811285	1	p-value_correction=0.0347812829451049
PIK3CA	chr3	178916573	178952243	2	0.917952594594929	1	p-value_correction=0.041115686399236
SLC26A2	chr5	149357195	149361451	2	0.0132296651936295	0.383660290615255	p-value_correction=0.0132296651936295
POLH	chr6	43550021	43582377	2	0.0638089936186884	1	p-value_correction=0.0461465800530096
POU6F2	chr7	39046422	39504325	2	1	1	p-value_correction=0.565888676375933
RUNX1T1	chr8	92972414	93115138	2	0.0265040218214831	0.689104567358561	p-value_correction=0.548137444217803
CSMD3	chr8	113236979	114449173	2	0.275823218165781	1	p-value_correction=9.95676285802766e-10
RAD21	chr8	117859670	117878965	2	0.359148258708688	1	p-value_correction=0.0394551665867405
JAK2	chr9	5021949	5126829	2	0.398691518691578	1	p-value_correction=6.78856721708407e-05
MTAP	chr9	21802705	21941111	2	0.263544745484836	1	p-value_correction=0.181956448150218
ERCC6	chr10	50666825	50741100	2	0.612187118715532	1	p-value_correction=0.0248868402641895
MYPN	chr10	69881165	69970327	2	0.184674144843031	1	p-value_correction=0.20731527863769
PSAP	chr10	73577133	73594382	2	0.99581260635428	1	p-value_correction=0.348901936000221
KCNQ1	chr11	2466611	2869300	2	0.500758291738693	1	p-value_correction=0.401018760208607
FLT3	chr13	28578153	28644812	2	0.182121639934281	1	p-value_correction=0.0160083560235303
RB1	chr13	48881353	49054294	2	0.431923077203848	1	p-value_correction=0.00486222124823328
ATP7B	chr13	52508863	52585495	2	0.885336900189023	1	p-value_correction=0.72421772204617
MEFV	chr16	3293094	3306636	2	0.718477172567801	1	p-value_correction=0.92797352175396
CDH1	chr16	68772146	68867432	2	0.718477172567801	1	p-value_correction=0.526399923123789
MAP2K2	chr19	4090533	4117656	2	0.189229314584926	1	p-value_correction=0.167203025641102
ITCH	chr20	32981586	33067602	2	0.490424602761612	1	break,p-value_break=0.000164142457631873
ITCH	chr20	33067550	33069048	0.5	0.000112544968476144	0.00337634905428432	break,p-value_break=0.000164142457631873
USP25	chr21	17135161	17250862	2	0.522825064635963	1	p-value_correction=8.21225386607689e-05
USP16	chr21	30396983	30426534	2	0.18716134854867	1	p-value_correction=0.000918591089617441
RUNX1	chr21	36164631	36421301	2	0.0171903591061792	0.464139695866838	p-value_correction=0.12966259893607
CBS	chr21	44473904	44492293	2	0.0164233049944123	0.459852539843544	p-value_correction=0.0162399338680027
FANCB	chrX	14861624	14883723	0.5	4.25074825571975e-48	1.31773195927312e-46	p-value_correction=0.405895375661061
UBA1	chrX	47058147	47074424	1	4.25074825571975e-48	1.31773195927312e-46	p-value_correction=3.56864563704706e-42
GATA1	chrX	48649478	48652607	1	4.25074825571975e-48	1.31773195927312e-46	p-value_correction=5.41587029286476e-08
ATP7A	chrX	77227092	77302115	2	0.31827468310615	1	p-value_correction=0.0583106982806185
CHM	chrX	85119576	85302568	2	0.280634357661455	1	p-value_correction=0.145336887858112
BTK	chrX	100604852	100630314	2	0.0455983133172889	1	p-value_correction=0.916119244428231
