# Supplementary material for: Quantitative analysis of differences in copy numbers using read depth obtained from PCR-enriched samples and controls
Source: BMC Bioinformatics. 2015 Jan 28;16:17. doi: 10.1186/s12859-014-0428-5 (PMC4384318; doi:10.1186/s12859-014-0428-5)
Supplement: Additional file 4 — Comparison with ONCOCNV. This archive (zip) contains all output-files generated for the comparison of quandico and ONCOCNV. [file 12859_2014_428_MOESM4_ESM.zip › ONCOCNV/M062_S8_NA13783.profile.txt]

chr	start	end	gene	ID	ratio	predLargeSeg	segMean	predLargeCorrected	pvalRatioCorrected	perGeneEvaluation	pvalRatioGene	predPoint	predPointSusp	comments
chr1	5923229	5923339	NPHP4	NPHP400001	-0.109188916363358	2	-0.0759302341088281	2	0.0014465307115093	2	0.0014465307115093	NA	NA	SegRatio=-0.08,AbsMeanSigma=0.37,pvalue=0.000784360532152726,pvalueTTest=0.00100418979232413,
chr1	5923335	5923438	NPHP4	NPHP400002	-0.0458013732487291	2	-0.0759302341088281	2	0.0014465307115093	2	0.0014465307115093	NA	NA	SegRatio=-0.08,AbsMeanSigma=0.37,pvalue=0.000784360532152726,pvalueTTest=0.00100418979232413,
chr1	5923429	5923547	NPHP4	NPHP400003	-0.0448991603014956	2	-0.0759302341088281	2	0.0014465307115093	2	0.0014465307115093	NA	NA	SegRatio=-0.08,AbsMeanSigma=0.37,pvalue=0.000784360532152726,pvalueTTest=0.00100418979232413,
chr1	5923905	5924025	NPHP4	NPHP400004	-0.181937577006533	2	-0.0759302341088281	2	0.0014465307115093	2	0.0014465307115093	NA	NA	SegRatio=-0.08,AbsMeanSigma=0.37,pvalue=0.000784360532152726,pvalueTTest=0.00100418979232413,
chr1	5923969	5924081	NPHP4	NPHP400005	-0.00647835264033686	2	-0.0759302341088281	2	0.0014465307115093	2	0.0014465307115093	NA	NA	SegRatio=-0.08,AbsMeanSigma=0.37,pvalue=0.000784360532152726,pvalueTTest=0.00100418979232413,
chr1	5924046	5924161	NPHP4	NPHP400006	-0.147744497495515	2	-0.0759302341088281	2	0.0014465307115093	2	0.0014465307115093	NA	NA	SegRatio=-0.08,AbsMeanSigma=0.37,pvalue=0.000784360532152726,pvalueTTest=0.00100418979232413,
chr1	5924358	5924474	NPHP4	NPHP400007	-0.124987353103522	2	-0.0759302341088281	2	0.0014465307115093	2	0.0014465307115093	NA	NA	SegRatio=-0.08,AbsMeanSigma=0.37,pvalue=0.000784360532152726,pvalueTTest=0.00100418979232413,
chr1	5924398	5924520	NPHP4	NPHP400008	-0.0211645574162908	2	-0.0759302341088281	2	0.0014465307115093	2	0.0014465307115093	NA	NA	SegRatio=-0.08,AbsMeanSigma=0.37,pvalue=0.000784360532152726,pvalueTTest=0.00100418979232413,
chr1	5924492	5924612	NPHP4	NPHP400009	0.170325486240281	2	-0.0759302341088281	2	0.0014465307115093	2	0.0014465307115093	NA	NA	SegRatio=-0.08,AbsMeanSigma=0.37,pvalue=0.000784360532152726,pvalueTTest=0.00100418979232413,
chr1	5925096	5925194	NPHP4	NPHP400010	-0.0756301326956576	2	-0.0759302341088281	2	0.0014465307115093	2	0.0014465307115093	NA	NA	SegRatio=-0.08,AbsMeanSigma=0.37,pvalue=0.000784360532152726,pvalueTTest=0.00100418979232413,
chr1	5925166	5925287	NPHP4	NPHP400011	-0.000658564101071381	2	-0.0759302341088281	2	0.0014465307115093	2	0.0014465307115093	NA	NA	SegRatio=-0.08,AbsMeanSigma=0.37,pvalue=0.000784360532152726,pvalueTTest=0.00100418979232413,
chr1	5925210	5925327	NPHP4	NPHP400012	0.18800453266705	2	-0.0759302341088281	2	0.0014465307115093	2	0.0014465307115093	NA	NA	SegRatio=-0.08,AbsMeanSigma=0.37,pvalue=0.000784360532152726,pvalueTTest=0.00100418979232413,
chr1	5926362	5926482	NPHP4	NPHP400013	0.0833457064950593	2	-0.0759302341088281	2	0.0014465307115093	2	0.0014465307115093	NA	NA	SegRatio=-0.08,AbsMeanSigma=0.37,pvalue=0.000784360532152726,pvalueTTest=0.00100418979232413,
chr1	5926431	5926522	NPHP4	NPHP400014	-0.021167932967055	2	-0.0759302341088281	2	0.0014465307115093	2	0.0014465307115093	NA	NA	SegRatio=-0.08,AbsMeanSigma=0.37,pvalue=0.000784360532152726,pvalueTTest=0.00100418979232413,
chr1	5926500	5926590	NPHP4	NPHP400015	-0.46500400906492	2	-0.0759302341088281	2	0.0014465307115093	2	0.0014465307115093	NA	NA	SegRatio=-0.08,AbsMeanSigma=0.37,pvalue=0.000784360532152726,pvalueTTest=0.00100418979232413,
chr1	5927055	5927148	NPHP4	NPHP400016	-0.319968370192823	2	-0.0759302341088281	2	0.0014465307115093	2	0.0014465307115093	NA	NA	SegRatio=-0.08,AbsMeanSigma=0.37,pvalue=0.000784360532152726,pvalueTTest=0.00100418979232413,
chr1	5927090	5927195	NPHP4	NPHP400017	-0.19337894849968	2	-0.0759302341088281	2	0.0014465307115093	2	0.0014465307115093	NA	NA	SegRatio=-0.08,AbsMeanSigma=0.37,pvalue=0.000784360532152726,pvalueTTest=0.00100418979232413,
chr1	5927755	5927858	NPHP4	NPHP400018	0.0882220774134853	2	-0.0759302341088281	2	0.0014465307115093	2	0.0014465307115093	NA	NA	SegRatio=-0.08,AbsMeanSigma=0.37,pvalue=0.000784360532152726,pvalueTTest=0.00100418979232413,
chr1	5927842	5927950	NPHP4	NPHP400019	-0.0763339224314173	2	-0.0759302341088281	2	0.0014465307115093	2	0.0014465307115093	NA	NA	SegRatio=-0.08,AbsMeanSigma=0.37,pvalue=0.000784360532152726,pvalueTTest=0.00100418979232413,
chr1	5927877	5927995	NPHP4	NPHP400020	-0.361505647910197	2	-0.0759302341088281	2	0.0014465307115093	2	0.0014465307115093	NA	NA	SegRatio=-0.08,AbsMeanSigma=0.37,pvalue=0.000784360532152726,pvalueTTest=0.00100418979232413,
chr1	5933291	5933406	NPHP4	NPHP400021	NA	2	-0.0759302341088281	2	0.0014465307115093	2	0.0014465307115093	NA	NA	SegRatio=-0.08,AbsMeanSigma=0.37,pvalue=0.000784360532152726,pvalueTTest=0.00100418979232413,
chr1	5933354	5933459	NPHP4	NPHP400022	-0.191531259230183	2	-0.0759302341088281	2	0.0014465307115093	2	0.0014465307115093	NA	NA	SegRatio=-0.08,AbsMeanSigma=0.37,pvalue=0.000784360532152726,pvalueTTest=0.00100418979232413,
chr1	5934471	5934561	NPHP4	NPHP400023	NA	2	-0.0759302341088281	2	0.0014465307115093	2	0.0014465307115093	NA	NA	SegRatio=-0.08,AbsMeanSigma=0.37,pvalue=0.000784360532152726,pvalueTTest=0.00100418979232413,
chr1	5934513	5934634	NPHP4	NPHP400024	0.089095429350738	2	-0.0759302341088281	2	0.0014465307115093	2	0.0014465307115093	NA	NA	SegRatio=-0.08,AbsMeanSigma=0.37,pvalue=0.000784360532152726,pvalueTTest=0.00100418979232413,
chr1	5934569	5934680	NPHP4	NPHP400025	-0.122354979798766	2	-0.0759302341088281	2	0.0014465307115093	2	0.0014465307115093	NA	NA	SegRatio=-0.08,AbsMeanSigma=0.37,pvalue=0.000784360532152726,pvalueTTest=0.00100418979232413,
chr1	5934650	5934746	NPHP4	NPHP400026	-0.239313804842913	2	-0.0759302341088281	2	0.0014465307115093	2	0.0014465307115093	NA	NA	SegRatio=-0.08,AbsMeanSigma=0.37,pvalue=0.000784360532152726,pvalueTTest=0.00100418979232413,
chr1	5934833	5934950	NPHP4	NPHP400027	-0.0193374374126231	2	-0.0759302341088281	2	0.0014465307115093	2	0.0014465307115093	NA	NA	SegRatio=-0.08,AbsMeanSigma=0.37,pvalue=0.000784360532152726,pvalueTTest=0.00100418979232413,
chr1	5934937	5935002	NPHP4	NPHP400028	NA	2	-0.0759302341088281	2	0.0014465307115093	2	0.0014465307115093	NA	NA	SegRatio=-0.08,AbsMeanSigma=0.37,pvalue=0.000784360532152726,pvalueTTest=0.00100418979232413,
chr1	5934981	5935118	NPHP4	NPHP400029	0.173733224115733	2	-0.0759302341088281	2	0.0014465307115093	2	0.0014465307115093	NA	NA	SegRatio=-0.08,AbsMeanSigma=0.37,pvalue=0.000784360532152726,pvalueTTest=0.00100418979232413,
chr1	5935125	5935246	NPHP4	NPHP400030	0.0638954687169956	2	-0.0759302341088281	2	0.0014465307115093	2	0.0014465307115093	NA	NA	SegRatio=-0.08,AbsMeanSigma=0.37,pvalue=0.000784360532152726,pvalueTTest=0.00100418979232413,
chr1	5937107	5937203	NPHP4	NPHP400031	-0.170807833841658	2	-0.0759302341088281	2	0.0014465307115093	2	0.0014465307115093	NA	NA	SegRatio=-0.08,AbsMeanSigma=0.37,pvalue=0.000784360532152726,pvalueTTest=0.00100418979232413,
chr1	5937152	5937293	NPHP4	NPHP400032	NA	2	-0.0759302341088281	2	0.0014465307115093	2	0.0014465307115093	NA	NA	SegRatio=-0.08,AbsMeanSigma=0.37,pvalue=0.000784360532152726,pvalueTTest=0.00100418979232413,
chr1	5937228	5937349	NPHP4	NPHP400033	0.0867754293862164	2	-0.0759302341088281	2	0.0014465307115093	2	0.0014465307115093	NA	NA	SegRatio=-0.08,AbsMeanSigma=0.37,pvalue=0.000784360532152726,pvalueTTest=0.00100418979232413,
chr1	5937299	5937395	NPHP4	NPHP400034	0.221067120729079	2	-0.0759302341088281	2	0.0014465307115093	2	0.0014465307115093	NA	NA	SegRatio=-0.08,AbsMeanSigma=0.37,pvalue=0.000784360532152726,pvalueTTest=0.00100418979232413,
chr1	5940172	5940279	NPHP4	NPHP400035	-0.294197137529624	2	-0.0759302341088281	2	0.0014465307115093	2	0.0014465307115093	NA	NA	SegRatio=-0.08,AbsMeanSigma=0.37,pvalue=0.000784360532152726,pvalueTTest=0.00100418979232413,
chr1	5940277	5940384	NPHP4	NPHP400036	-0.243592366696962	2	-0.0759302341088281	2	0.0014465307115093	2	0.0014465307115093	NA	NA	SegRatio=-0.08,AbsMeanSigma=0.37,pvalue=0.000784360532152726,pvalueTTest=0.00100418979232413,
chr1	5947263	5947376	NPHP4	NPHP400037	-0.191279782293516	2	-0.0759302341088281	2	0.0014465307115093	2	0.0014465307115093	NA	NA	SegRatio=-0.08,AbsMeanSigma=0.37,pvalue=0.000784360532152726,pvalueTTest=0.00100418979232413,
chr1	5947330	5947450	NPHP4	NPHP400038	-0.0759302341088281	2	-0.0759302341088281	2	0.0014465307115093	2	0.0014465307115093	NA	NA	SegRatio=-0.08,AbsMeanSigma=0.37,pvalue=0.000784360532152726,pvalueTTest=0.00100418979232413,
chr1	5947448	5947532	NPHP4	NPHP400039	-0.236452471884857	2	-0.0759302341088281	2	0.0014465307115093	2	0.0014465307115093	NA	NA	SegRatio=-0.08,AbsMeanSigma=0.37,pvalue=0.000784360532152726,pvalueTTest=0.00100418979232413,
chr1	5947477	5947615	NPHP4	NPHP400040	0.233008713100746	2	-0.0759302341088281	2	0.0014465307115093	2	0.0014465307115093	NA	NA	SegRatio=-0.08,AbsMeanSigma=0.37,pvalue=0.000784360532152726,pvalueTTest=0.00100418979232413,
chr1	5950883	5950983	NPHP4	NPHP400041	-0.0443952274356201	2	-0.0759302341088281	2	0.0014465307115093	2	0.0014465307115093	NA	NA	SegRatio=-0.08,AbsMeanSigma=0.37,pvalue=0.000784360532152726,pvalueTTest=0.00100418979232413,
chr1	5950939	5951059	NPHP4	NPHP400042	0.0911202751208049	2	-0.0759302341088281	2	0.0014465307115093	2	0.0014465307115093	NA	NA	SegRatio=-0.08,AbsMeanSigma=0.37,pvalue=0.000784360532152726,pvalueTTest=0.00100418979232413,
chr1	5951049	5951165	NPHP4	NPHP400043	0.189405666772189	2	-0.0759302341088281	2	0.0014465307115093	2	0.0014465307115093	NA	NA	SegRatio=-0.08,AbsMeanSigma=0.37,pvalue=0.000784360532152726,pvalueTTest=0.00100418979232413,
chr1	5964655	5964792	NPHP4	NPHP400044	-0.00769995452237922	2	-0.0759302341088281	2	0.0014465307115093	2	0.0014465307115093	NA	NA	SegRatio=-0.08,AbsMeanSigma=0.37,pvalue=0.000784360532152726,pvalueTTest=0.00100418979232413,
chr1	5964725	5964837	NPHP4	NPHP400045	-0.00306188602081865	2	-0.0759302341088281	2	0.0014465307115093	2	0.0014465307115093	NA	NA	SegRatio=-0.08,AbsMeanSigma=0.37,pvalue=0.000784360532152726,pvalueTTest=0.00100418979232413,
chr1	5964812	5964930	NPHP4	NPHP400046	-0.185719805754733	2	-0.0759302341088281	2	0.0014465307115093	2	0.0014465307115093	NA	NA	SegRatio=-0.08,AbsMeanSigma=0.37,pvalue=0.000784360532152726,pvalueTTest=0.00100418979232413,
chr1	5965326	5965414	NPHP4	NPHP400047	0.0425753118687267	2	-0.0759302341088281	2	0.0014465307115093	2	0.0014465307115093	NA	NA	SegRatio=-0.08,AbsMeanSigma=0.37,pvalue=0.000784360532152726,pvalueTTest=0.00100418979232413,
chr1	5965374	5965462	NPHP4	NPHP400048	-0.191618442955851	2	-0.0759302341088281	2	0.0014465307115093	2	0.0014465307115093	NA	NA	SegRatio=-0.08,AbsMeanSigma=0.37,pvalue=0.000784360532152726,pvalueTTest=0.00100418979232413,
chr1	5965434	5965551	NPHP4	NPHP400049	-0.0112711951563201	2	-0.0759302341088281	2	0.0014465307115093	2	0.0014465307115093	NA	NA	SegRatio=-0.08,AbsMeanSigma=0.37,pvalue=0.000784360532152726,pvalueTTest=0.00100418979232413,
chr1	5965476	5965590	NPHP4	NPHP400050	0.170759210880954	2	-0.0759302341088281	2	0.0014465307115093	2	0.0014465307115093	NA	NA	SegRatio=-0.08,AbsMeanSigma=0.37,pvalue=0.000784360532152726,pvalueTTest=0.00100418979232413,
chr1	5965641	5965743	NPHP4	NPHP400051	0.0176823951920599	2	-0.0759302341088281	2	0.0014465307115093	2	0.0014465307115093	NA	NA	SegRatio=-0.08,AbsMeanSigma=0.37,pvalue=0.000784360532152726,pvalueTTest=0.00100418979232413,
chr1	5965716	5965837	NPHP4	NPHP400052	-0.142437804395226	2	-0.0759302341088281	2	0.0014465307115093	2	0.0014465307115093	NA	NA	SegRatio=-0.08,AbsMeanSigma=0.37,pvalue=0.000784360532152726,pvalueTTest=0.00100418979232413,
chr1	5965821	5965927	NPHP4	NPHP400053	-0.0796247652594853	2	-0.0759302341088281	2	0.0014465307115093	2	0.0014465307115093	NA	NA	SegRatio=-0.08,AbsMeanSigma=0.37,pvalue=0.000784360532152726,pvalueTTest=0.00100418979232413,
chr1	5967139	5967278	NPHP4	NPHP400054	0.0797926442839377	2	-0.0759302341088281	2	0.0014465307115093	2	0.0014465307115093	NA	NA	SegRatio=-0.08,AbsMeanSigma=0.37,pvalue=0.000784360532152726,pvalueTTest=0.00100418979232413,
chr1	5967279	5967344	NPHP4	NPHP400055	NA	2	-0.0759302341088281	2	0.0014465307115093	2	0.0014465307115093	NA	NA	SegRatio=-0.08,AbsMeanSigma=0.37,pvalue=0.000784360532152726,pvalueTTest=0.00100418979232413,
chr1	5969187	5969303	NPHP4	NPHP400056	-0.072993162118674	2	-0.0759302341088281	2	0.0014465307115093	2	0.0014465307115093	NA	NA	SegRatio=-0.08,AbsMeanSigma=0.37,pvalue=0.000784360532152726,pvalueTTest=0.00100418979232413,
chr1	5987662	5987784	NPHP4	NPHP400057	0.189415928700358	2	-0.0759302341088281	2	0.0014465307115093	2	0.0014465307115093	NA	NA	SegRatio=-0.08,AbsMeanSigma=0.37,pvalue=0.000784360532152726,pvalueTTest=0.00100418979232413,
chr1	5987737	5987859	NPHP4	NPHP400058	-0.031547475092399	2	-0.0759302341088281	2	0.0014465307115093	2	0.0014465307115093	NA	NA	SegRatio=-0.08,AbsMeanSigma=0.37,pvalue=0.000784360532152726,pvalueTTest=0.00100418979232413,
chr1	5987800	5987895	NPHP4	NPHP400059	0.0286792522380787	2	-0.0759302341088281	2	0.0014465307115093	2	0.0014465307115093	NA	NA	SegRatio=-0.08,AbsMeanSigma=0.37,pvalue=0.000784360532152726,pvalueTTest=0.00100418979232413,
chr1	5993123	5993235	NPHP4	NPHP400060	-0.0103805383116553	2	-0.0759302341088281	2	0.0014465307115093	2	0.0014465307115093	NA	NA	SegRatio=-0.08,AbsMeanSigma=0.37,pvalue=0.000784360532152726,pvalueTTest=0.00100418979232413,
chr1	5993189	5993302	NPHP4	NPHP400061	-0.239882197513444	2	-0.0759302341088281	2	0.0014465307115093	2	0.0014465307115093	NA	NA	SegRatio=-0.08,AbsMeanSigma=0.37,pvalue=0.000784360532152726,pvalueTTest=0.00100418979232413,
chr1	5993250	5993368	NPHP4	NPHP400062	-0.0170402918677165	2	-0.0759302341088281	2	0.0014465307115093	2	0.0014465307115093	NA	NA	SegRatio=-0.08,AbsMeanSigma=0.37,pvalue=0.000784360532152726,pvalueTTest=0.00100418979232413,
chr1	5993309	5993430	NPHP4	NPHP400063	-0.103198308806079	2	-0.0759302341088281	2	0.0014465307115093	2	0.0014465307115093	NA	NA	SegRatio=-0.08,AbsMeanSigma=0.37,pvalue=0.000784360532152726,pvalueTTest=0.00100418979232413,
chr1	6007100	6007208	NPHP4	NPHP400064	0.0907802906031864	2	-0.0759302341088281	2	0.0014465307115093	2	0.0014465307115093	NA	NA	SegRatio=-0.08,AbsMeanSigma=0.37,pvalue=0.000784360532152726,pvalueTTest=0.00100418979232413,
chr1	6007202	6007308	NPHP4	NPHP400065	-0.0440648906353281	2	-0.0759302341088281	2	0.0014465307115093	2	0.0014465307115093	NA	NA	SegRatio=-0.08,AbsMeanSigma=0.37,pvalue=0.000784360532152726,pvalueTTest=0.00100418979232413,
chr1	6007305	6007426	NPHP4	NPHP400066	-0.283640752820982	2	-0.0759302341088281	2	0.0014465307115093	2	0.0014465307115093	NA	NA	SegRatio=-0.08,AbsMeanSigma=0.37,pvalue=0.000784360532152726,pvalueTTest=0.00100418979232413,
chr1	6008067	6008187	NPHP4	NPHP400067	0.120423371940381	2	-0.0759302341088281	2	0.0014465307115093	2	0.0014465307115093	NA	NA	SegRatio=-0.08,AbsMeanSigma=0.37,pvalue=0.000784360532152726,pvalueTTest=0.00100418979232413,
chr1	6008164	6008305	NPHP4	NPHP400068	NA	2	-0.0759302341088281	2	0.0014465307115093	2	0.0014465307115093	NA	NA	SegRatio=-0.08,AbsMeanSigma=0.37,pvalue=0.000784360532152726,pvalueTTest=0.00100418979232413,
chr1	6008245	6008349	NPHP4	NPHP400069	-0.419291794203415	2	-0.0759302341088281	2	0.0014465307115093	2	0.0014465307115093	NA	NA	SegRatio=-0.08,AbsMeanSigma=0.37,pvalue=0.000784360532152726,pvalueTTest=0.00100418979232413,
chr1	6012757	6012856	NPHP4	NPHP400070	-0.0312816066167527	2	-0.0759302341088281	2	0.0014465307115093	2	0.0014465307115093	NA	NA	SegRatio=-0.08,AbsMeanSigma=0.37,pvalue=0.000784360532152726,pvalueTTest=0.00100418979232413,
chr1	6012814	6012930	NPHP4	NPHP400071	-0.149860303015861	2	-0.0759302341088281	2	0.0014465307115093	2	0.0014465307115093	NA	NA	SegRatio=-0.08,AbsMeanSigma=0.37,pvalue=0.000784360532152726,pvalueTTest=0.00100418979232413,
chr1	6021795	6021909	NPHP4	NPHP400072	0.139528079457534	2	-0.0759302341088281	2	0.0014465307115093	2	0.0014465307115093	NA	NA	SegRatio=-0.08,AbsMeanSigma=0.37,pvalue=0.000784360532152726,pvalueTTest=0.00100418979232413,
chr1	6021875	6021991	NPHP4	NPHP400073	-0.104478423933305	2	-0.0759302341088281	2	0.0014465307115093	2	0.0014465307115093	NA	NA	SegRatio=-0.08,AbsMeanSigma=0.37,pvalue=0.000784360532152726,pvalueTTest=0.00100418979232413,
chr1	6021989	6022095	NPHP4	NPHP400074	-0.262568063972147	2	-0.0759302341088281	2	0.0014465307115093	2	0.0014465307115093	NA	NA	SegRatio=-0.08,AbsMeanSigma=0.37,pvalue=0.000784360532152726,pvalueTTest=0.00100418979232413,
chr1	6027331	6027442	NPHP4	NPHP400075	-0.145854906652679	2	-0.0759302341088281	2	0.0014465307115093	2	0.0014465307115093	NA	NA	SegRatio=-0.08,AbsMeanSigma=0.37,pvalue=0.000784360532152726,pvalueTTest=0.00100418979232413,
chr1	6029048	6029161	NPHP4	NPHP400076	0.153675756916577	2	-0.0759302341088281	2	0.0014465307115093	2	0.0014465307115093	NA	NA	SegRatio=-0.08,AbsMeanSigma=0.37,pvalue=0.000784360532152726,pvalueTTest=0.00100418979232413,
chr1	6029162	6029278	NPHP4	NPHP400077	-0.127576259621771	2	-0.0759302341088281	2	0.0014465307115093	2	0.0014465307115093	NA	NA	SegRatio=-0.08,AbsMeanSigma=0.37,pvalue=0.000784360532152726,pvalueTTest=0.00100418979232413,
chr1	6029224	6029342	NPHP4	NPHP400078	0.0583409919745452	2	-0.0759302341088281	2	0.0014465307115093	2	0.0014465307115093	NA	NA	SegRatio=-0.08,AbsMeanSigma=0.37,pvalue=0.000784360532152726,pvalueTTest=0.00100418979232413,
chr1	6038340	6038455	NPHP4	NPHP400079	-0.0919220376687638	2	-0.0759302341088281	2	0.0014465307115093	2	0.0014465307115093	NA	NA	SegRatio=-0.08,AbsMeanSigma=0.37,pvalue=0.000784360532152726,pvalueTTest=0.00100418979232413,
chr1	6038452	6038568	NPHP4	NPHP400080	0.847296108020303	2	-0.0759302341088281	2	0.0014465307115093	2	0.0014465307115093	NA	NA	SegRatio=-0.08,AbsMeanSigma=0.37,pvalue=0.000784360532152726,pvalueTTest=0.00100418979232413,
chr1	6046192	6046309	NPHP4	NPHP400081	-0.110705337773975	2	-0.0759302341088281	2	0.0014465307115093	2	0.0014465307115093	NA	NA	SegRatio=-0.08,AbsMeanSigma=0.37,pvalue=0.000784360532152726,pvalueTTest=0.00100418979232413,
chr1	6046262	6046380	NPHP4	NPHP400082	0.0530649097492723	2	-0.0759302341088281	2	0.0014465307115093	2	0.0014465307115093	NA	NA	SegRatio=-0.08,AbsMeanSigma=0.37,pvalue=0.000784360532152726,pvalueTTest=0.00100418979232413,
chr2	29416015	29416131	ALK	ALK00001	-0.14497637018597	2	0.00404085593364802	2	0.836342091696945	2	0.836342091696945	NA	NA	SegRatio=0,AbsMeanSigma=0.03,pvalue=0.753275272040514,pvalueTTest=0.723023368787419,
chr2	29416121	29416220	ALK	ALK00002	-0.0129724692439923	2	0.00404085593364802	2	0.836342091696945	2	0.836342091696945	NA	NA	SegRatio=0,AbsMeanSigma=0.03,pvalue=0.753275272040514,pvalueTTest=0.723023368787419,
chr2	29416210	29416329	ALK	ALK00003	-0.188396059863561	2	0.00404085593364802	2	0.836342091696945	2	0.836342091696945	NA	NA	SegRatio=0,AbsMeanSigma=0.03,pvalue=0.753275272040514,pvalueTTest=0.723023368787419,
chr2	29416265	29416372	ALK	ALK00004	-0.0912481555688848	2	0.00404085593364802	2	0.836342091696945	2	0.836342091696945	NA	NA	SegRatio=0,AbsMeanSigma=0.03,pvalue=0.753275272040514,pvalueTTest=0.723023368787419,
chr2	29416343	29416459	ALK	ALK00005	-0.130488215965948	2	0.00404085593364802	2	0.836342091696945	2	0.836342091696945	NA	NA	SegRatio=0,AbsMeanSigma=0.03,pvalue=0.753275272040514,pvalueTTest=0.723023368787419,
chr2	29416450	29416569	ALK	ALK00006	-0.0315342150610183	2	0.00404085593364802	2	0.836342091696945	2	0.836342091696945	NA	NA	SegRatio=0,AbsMeanSigma=0.03,pvalue=0.753275272040514,pvalueTTest=0.723023368787419,
chr2	29416567	29416667	ALK	ALK00007	-0.216779493478326	2	0.00404085593364802	2	0.836342091696945	2	0.836342091696945	NA	NA	SegRatio=0,AbsMeanSigma=0.03,pvalue=0.753275272040514,pvalueTTest=0.723023368787419,
chr2	29416595	29416714	ALK	ALK00008	-0.145355353240656	2	0.00404085593364802	2	0.836342091696945	2	0.836342091696945	NA	NA	SegRatio=0,AbsMeanSigma=0.03,pvalue=0.753275272040514,pvalueTTest=0.723023368787419,
chr2	29416676	29416771	ALK	ALK00009	0.20084596094137	2	0.00404085593364802	2	0.836342091696945	2	0.836342091696945	NA	NA	SegRatio=0,AbsMeanSigma=0.03,pvalue=0.753275272040514,pvalueTTest=0.723023368787419,
chr2	29416765	29416872	ALK	ALK00010	0.116240656039427	2	0.00404085593364802	2	0.836342091696945	2	0.836342091696945	NA	NA	SegRatio=0,AbsMeanSigma=0.03,pvalue=0.753275272040514,pvalueTTest=0.723023368787419,
chr2	29419590	29419703	ALK	ALK00011	-0.0290230484402805	2	0.00404085593364802	2	0.836342091696945	2	0.836342091696945	NA	NA	SegRatio=0,AbsMeanSigma=0.03,pvalue=0.753275272040514,pvalueTTest=0.723023368787419,
chr2	29419698	29419809	ALK	ALK00012	0.0981665936741613	2	0.00404085593364802	2	0.836342091696945	2	0.836342091696945	NA	NA	SegRatio=0,AbsMeanSigma=0.03,pvalue=0.753275272040514,pvalueTTest=0.723023368787419,
chr2	29420348	29420466	ALK	ALK00013	0.0200439976264457	2	0.00404085593364802	2	0.836342091696945	2	0.836342091696945	NA	NA	SegRatio=0,AbsMeanSigma=0.03,pvalue=0.753275272040514,pvalueTTest=0.723023368787419,
chr2	29420461	29420552	ALK	ALK00014	-0.0499941344419276	2	0.00404085593364802	2	0.836342091696945	2	0.836342091696945	NA	NA	SegRatio=0,AbsMeanSigma=0.03,pvalue=0.753275272040514,pvalueTTest=0.723023368787419,
chr2	29420539	29420648	ALK	ALK00015	-0.179083732417876	2	0.00404085593364802	2	0.836342091696945	2	0.836342091696945	NA	NA	SegRatio=0,AbsMeanSigma=0.03,pvalue=0.753275272040514,pvalueTTest=0.723023368787419,
chr2	29430015	29430124	ALK	ALK00016	-0.0693501478048224	2	0.00404085593364802	2	0.836342091696945	2	0.836342091696945	NA	NA	SegRatio=0,AbsMeanSigma=0.03,pvalue=0.753275272040514,pvalueTTest=0.723023368787419,
chr2	29430107	29430214	ALK	ALK00017	0.142686682167185	2	0.00404085593364802	2	0.836342091696945	2	0.836342091696945	NA	NA	SegRatio=0,AbsMeanSigma=0.03,pvalue=0.753275272040514,pvalueTTest=0.723023368787419,
chr2	29432564	29432683	ALK	ALK00018	-0.0192231634544288	2	0.00404085593364802	2	0.836342091696945	2	0.836342091696945	NA	NA	SegRatio=0,AbsMeanSigma=0.03,pvalue=0.753275272040514,pvalueTTest=0.723023368787419,
chr2	29432653	29432739	ALK	ALK00019	0.0476025916797223	2	0.00404085593364802	2	0.836342091696945	2	0.836342091696945	NA	NA	SegRatio=0,AbsMeanSigma=0.03,pvalue=0.753275272040514,pvalueTTest=0.723023368787419,
chr2	29432728	29432839	ALK	ALK00020	NA	2	0.00404085593364802	2	0.836342091696945	2	0.836342091696945	NA	NA	SegRatio=0,AbsMeanSigma=0.03,pvalue=0.753275272040514,pvalueTTest=0.723023368787419,
chr2	29436760	29436875	ALK	ALK00021	0.00842927031432837	2	0.00404085593364802	2	0.836342091696945	2	0.836342091696945	NA	NA	SegRatio=0,AbsMeanSigma=0.03,pvalue=0.753275272040514,pvalueTTest=0.723023368787419,
chr2	29436874	29436992	ALK	ALK00022	-0.317078800450828	2	0.00404085593364802	2	0.836342091696945	2	0.836342091696945	NA	NA	SegRatio=0,AbsMeanSigma=0.03,pvalue=0.753275272040514,pvalueTTest=0.723023368787419,
chr2	29443547	29443666	ALK	ALK00023	-0.164536892574914	2	0.00404085593364802	2	0.836342091696945	2	0.836342091696945	NA	NA	SegRatio=0,AbsMeanSigma=0.03,pvalue=0.753275272040514,pvalueTTest=0.723023368787419,
chr2	29443611	29443730	ALK	ALK00024	-0.0858169609871235	2	0.00404085593364802	2	0.836342091696945	2	0.836342091696945	NA	NA	SegRatio=0,AbsMeanSigma=0.03,pvalue=0.753275272040514,pvalueTTest=0.723023368787419,
chr2	29445156	29445246	ALK	ALK00025	0.144706964527827	2	0.00404085593364802	2	0.836342091696945	2	0.836342091696945	NA	NA	SegRatio=0,AbsMeanSigma=0.03,pvalue=0.753275272040514,pvalueTTest=0.723023368787419,
chr2	29445242	29445359	ALK	ALK00026	0.0644282498813413	2	0.00404085593364802	2	0.836342091696945	2	0.836342091696945	NA	NA	SegRatio=0,AbsMeanSigma=0.03,pvalue=0.753275272040514,pvalueTTest=0.723023368787419,
chr2	29445327	29445427	ALK	ALK00027	-0.173617625954	2	0.00404085593364802	2	0.836342091696945	2	0.836342091696945	NA	NA	SegRatio=0,AbsMeanSigma=0.03,pvalue=0.753275272040514,pvalueTTest=0.723023368787419,
chr2	29445388	29445505	ALK	ALK00028	0.0664683989902022	2	0.00404085593364802	2	0.836342091696945	2	0.836342091696945	NA	NA	SegRatio=0,AbsMeanSigma=0.03,pvalue=0.753275272040514,pvalueTTest=0.723023368787419,
chr2	29446167	29446285	ALK	ALK00029	0.0637430644542428	2	0.00404085593364802	2	0.836342091696945	2	0.836342091696945	NA	NA	SegRatio=0,AbsMeanSigma=0.03,pvalue=0.753275272040514,pvalueTTest=0.723023368787419,
chr2	29446223	29446329	ALK	ALK00030	0.161445284680215	2	0.00404085593364802	2	0.836342091696945	2	0.836342091696945	NA	NA	SegRatio=0,AbsMeanSigma=0.03,pvalue=0.753275272040514,pvalueTTest=0.723023368787419,
chr2	29446267	29446388	ALK	ALK00031	0.137118060900697	2	0.00404085593364802	2	0.836342091696945	2	0.836342091696945	NA	NA	SegRatio=0,AbsMeanSigma=0.03,pvalue=0.753275272040514,pvalueTTest=0.723023368787419,
chr2	29446339	29446456	ALK	ALK00032	0.152201010883072	2	0.00404085593364802	2	0.836342091696945	2	0.836342091696945	NA	NA	SegRatio=0,AbsMeanSigma=0.03,pvalue=0.753275272040514,pvalueTTest=0.723023368787419,
chr2	29448273	29448381	ALK	ALK00033	-0.146493266279779	2	0.00404085593364802	2	0.836342091696945	2	0.836342091696945	NA	NA	SegRatio=0,AbsMeanSigma=0.03,pvalue=0.753275272040514,pvalueTTest=0.723023368787419,
chr2	29448332	29448450	ALK	ALK00034	0.190054756627375	2	0.00404085593364802	2	0.836342091696945	2	0.836342091696945	NA	NA	SegRatio=0,AbsMeanSigma=0.03,pvalue=0.753275272040514,pvalueTTest=0.723023368787419,
chr2	29449753	29449871	ALK	ALK00035	-0.166124545277401	2	0.00404085593364802	2	0.836342091696945	2	0.836342091696945	NA	NA	SegRatio=0,AbsMeanSigma=0.03,pvalue=0.753275272040514,pvalueTTest=0.723023368787419,
chr2	29449848	29449940	ALK	ALK00036	-0.233755416478463	2	0.00404085593364802	2	0.836342091696945	2	0.836342091696945	NA	NA	SegRatio=0,AbsMeanSigma=0.03,pvalue=0.753275272040514,pvalueTTest=0.723023368787419,
chr2	29449888	29450002	ALK	ALK00037	-0.249102919274693	2	0.00404085593364802	2	0.836342091696945	2	0.836342091696945	NA	NA	SegRatio=0,AbsMeanSigma=0.03,pvalue=0.753275272040514,pvalueTTest=0.723023368787419,
chr2	29450414	29450511	ALK	ALK00038	-0.000653430533507422	2	0.00404085593364802	2	0.836342091696945	2	0.836342091696945	NA	NA	SegRatio=0,AbsMeanSigma=0.03,pvalue=0.753275272040514,pvalueTTest=0.723023368787419,
chr2	29450441	29450550	ALK	ALK00039	0.0657313595660359	2	0.00404085593364802	2	0.836342091696945	2	0.836342091696945	NA	NA	SegRatio=0,AbsMeanSigma=0.03,pvalue=0.753275272040514,pvalueTTest=0.723023368787419,
chr2	29450498	29450619	ALK	ALK00040	-0.0844663691846198	2	0.00404085593364802	2	0.836342091696945	2	0.836342091696945	NA	NA	SegRatio=0,AbsMeanSigma=0.03,pvalue=0.753275272040514,pvalueTTest=0.723023368787419,
chr2	29451711	29451827	ALK	ALK00041	NA	2	0.00404085593364802	2	0.836342091696945	2	0.836342091696945	NA	NA	SegRatio=0,AbsMeanSigma=0.03,pvalue=0.753275272040514,pvalueTTest=0.723023368787419,
chr2	29451759	29451890	ALK	ALK00042	NA	2	0.00404085593364802	2	0.836342091696945	2	0.836342091696945	NA	NA	SegRatio=0,AbsMeanSigma=0.03,pvalue=0.753275272040514,pvalueTTest=0.723023368787419,
chr2	29451885	29451972	ALK	ALK00043	0.229599090455423	2	0.00404085593364802	2	0.836342091696945	2	0.836342091696945	NA	NA	SegRatio=0,AbsMeanSigma=0.03,pvalue=0.753275272040514,pvalueTTest=0.723023368787419,
chr2	29455093	29455208	ALK	ALK00044	0.0391616744729422	2	0.00404085593364802	2	0.836342091696945	2	0.836342091696945	NA	NA	SegRatio=0,AbsMeanSigma=0.03,pvalue=0.753275272040514,pvalueTTest=0.723023368787419,
chr2	29455199	29455309	ALK	ALK00045	0.155726549295926	2	0.00404085593364802	2	0.836342091696945	2	0.836342091696945	NA	NA	SegRatio=0,AbsMeanSigma=0.03,pvalue=0.753275272040514,pvalueTTest=0.723023368787419,
chr2	29455248	29455387	ALK	ALK00046	0.263597025383068	2	0.00404085593364802	2	0.836342091696945	2	0.836342091696945	NA	NA	SegRatio=0,AbsMeanSigma=0.03,pvalue=0.753275272040514,pvalueTTest=0.723023368787419,
chr2	29456410	29456529	ALK	ALK00047	-0.0266277280521437	2	0.00404085593364802	2	0.836342091696945	2	0.836342091696945	NA	NA	SegRatio=0,AbsMeanSigma=0.03,pvalue=0.753275272040514,pvalueTTest=0.723023368787419,
chr2	29456508	29456611	ALK	ALK00048	-0.0807004218996995	2	0.00404085593364802	2	0.836342091696945	2	0.836342091696945	NA	NA	SegRatio=0,AbsMeanSigma=0.03,pvalue=0.753275272040514,pvalueTTest=0.723023368787419,
chr2	29462479	29462599	ALK	ALK00049	-0.115647337199042	2	0.00404085593364802	2	0.836342091696945	2	0.836342091696945	NA	NA	SegRatio=0,AbsMeanSigma=0.03,pvalue=0.753275272040514,pvalueTTest=0.723023368787419,
chr2	29462593	29462704	ALK	ALK00050	0.0290931393748501	2	0.00404085593364802	2	0.836342091696945	2	0.836342091696945	NA	NA	SegRatio=0,AbsMeanSigma=0.03,pvalue=0.753275272040514,pvalueTTest=0.723023368787419,
chr2	29462658	29462777	ALK	ALK00051	-0.0411840666013384	2	0.00404085593364802	2	0.836342091696945	2	0.836342091696945	NA	NA	SegRatio=0,AbsMeanSigma=0.03,pvalue=0.753275272040514,pvalueTTest=0.723023368787419,
chr2	29473931	29474053	ALK	ALK00052	-0.190643377223975	2	0.00404085593364802	2	0.836342091696945	2	0.836342091696945	NA	NA	SegRatio=0,AbsMeanSigma=0.03,pvalue=0.753275272040514,pvalueTTest=0.723023368787419,
chr2	29474018	29474130	ALK	ALK00053	0.024302093972633	2	0.00404085593364802	2	0.836342091696945	2	0.836342091696945	NA	NA	SegRatio=0,AbsMeanSigma=0.03,pvalue=0.753275272040514,pvalueTTest=0.723023368787419,
chr2	29474130	29474230	ALK	ALK00054	NA	2	0.00404085593364802	2	0.836342091696945	2	0.836342091696945	NA	NA	SegRatio=0,AbsMeanSigma=0.03,pvalue=0.753275272040514,pvalueTTest=0.723023368787419,
chr2	29497904	29498015	ALK	ALK00055	-0.138892526107455	2	0.00404085593364802	2	0.836342091696945	2	0.836342091696945	NA	NA	SegRatio=0,AbsMeanSigma=0.03,pvalue=0.753275272040514,pvalueTTest=0.723023368787419,
chr2	29498006	29498122	ALK	ALK00056	-0.0501504250605872	2	0.00404085593364802	2	0.836342091696945	2	0.836342091696945	NA	NA	SegRatio=0,AbsMeanSigma=0.03,pvalue=0.753275272040514,pvalueTTest=0.723023368787419,
chr2	29498193	29498297	ALK	ALK00057	0.16064073705476	2	0.00404085593364802	2	0.836342091696945	2	0.836342091696945	NA	NA	SegRatio=0,AbsMeanSigma=0.03,pvalue=0.753275272040514,pvalueTTest=0.723023368787419,
chr2	29498298	29498417	ALK	ALK00058	0.0589247748981578	2	0.00404085593364802	2	0.836342091696945	2	0.836342091696945	NA	NA	SegRatio=0,AbsMeanSigma=0.03,pvalue=0.753275272040514,pvalueTTest=0.723023368787419,
chr2	29519730	29519844	ALK	ALK00059	-0.148570447076086	2	0.00404085593364802	2	0.836342091696945	2	0.836342091696945	NA	NA	SegRatio=0,AbsMeanSigma=0.03,pvalue=0.753275272040514,pvalueTTest=0.723023368787419,
chr2	29519814	29519931	ALK	ALK00060	0.451932988182229	2	0.00404085593364802	2	0.836342091696945	2	0.836342091696945	NA	NA	SegRatio=0,AbsMeanSigma=0.03,pvalue=0.753275272040514,pvalueTTest=0.723023368787419,
chr2	29519875	29519988	ALK	ALK00061	0.0250101862358097	2	0.00404085593364802	2	0.836342091696945	2	0.836342091696945	NA	NA	SegRatio=0,AbsMeanSigma=0.03,pvalue=0.753275272040514,pvalueTTest=0.723023368787419,
chr2	29541128	29541245	ALK	ALK00062	-0.0783937008889345	2	0.00404085593364802	2	0.836342091696945	2	0.836342091696945	NA	NA	SegRatio=0,AbsMeanSigma=0.03,pvalue=0.753275272040514,pvalueTTest=0.723023368787419,
chr2	29541212	29541329	ALK	ALK00063	-0.0874730079660341	2	0.00404085593364802	2	0.836342091696945	2	0.836342091696945	NA	NA	SegRatio=0,AbsMeanSigma=0.03,pvalue=0.753275272040514,pvalueTTest=0.723023368787419,
chr2	29543584	29543701	ALK	ALK00064	0.0368805784716646	2	0.00404085593364802	2	0.836342091696945	2	0.836342091696945	NA	NA	SegRatio=0,AbsMeanSigma=0.03,pvalue=0.753275272040514,pvalueTTest=0.723023368787419,
chr2	29543655	29543771	ALK	ALK00065	-0.0242391588045896	2	0.00404085593364802	2	0.836342091696945	2	0.836342091696945	NA	NA	SegRatio=0,AbsMeanSigma=0.03,pvalue=0.753275272040514,pvalueTTest=0.723023368787419,
chr2	29551137	29551257	ALK	ALK00066	-0.172265094755184	2	0.00404085593364802	2	0.836342091696945	2	0.836342091696945	NA	NA	SegRatio=0,AbsMeanSigma=0.03,pvalue=0.753275272040514,pvalueTTest=0.723023368787419,
chr2	29551235	29551340	ALK	ALK00067	0.00404085593364802	2	0.00404085593364802	2	0.836342091696945	2	0.836342091696945	NA	NA	SegRatio=0,AbsMeanSigma=0.03,pvalue=0.753275272040514,pvalueTTest=0.723023368787419,
chr2	29551330	29551441	ALK	ALK00068	NA	2	0.00404085593364802	2	0.836342091696945	2	0.836342091696945	NA	NA	SegRatio=0,AbsMeanSigma=0.03,pvalue=0.753275272040514,pvalueTTest=0.723023368787419,
chr2	29606563	29606677	ALK	ALK00069	0.0550057518916769	2	0.00404085593364802	2	0.836342091696945	2	0.836342091696945	NA	NA	SegRatio=0,AbsMeanSigma=0.03,pvalue=0.753275272040514,pvalueTTest=0.723023368787419,
chr2	29606667	29606783	ALK	ALK00070	0.037670188549166	2	0.00404085593364802	2	0.836342091696945	2	0.836342091696945	NA	NA	SegRatio=0,AbsMeanSigma=0.03,pvalue=0.753275272040514,pvalueTTest=0.723023368787419,
chr2	29754741	29754848	ALK	ALK00071	0.22649787744468	2	0.00404085593364802	2	0.836342091696945	2	0.836342091696945	NA	NA	SegRatio=0,AbsMeanSigma=0.03,pvalue=0.753275272040514,pvalueTTest=0.723023368787419,
chr2	29754818	29754935	ALK	ALK00072	-0.0519899137328414	2	0.00404085593364802	2	0.836342091696945	2	0.836342091696945	NA	NA	SegRatio=0,AbsMeanSigma=0.03,pvalue=0.753275272040514,pvalueTTest=0.723023368787419,
chr2	29754934	29755052	ALK	ALK00073	0.134809103048827	2	0.00404085593364802	2	0.836342091696945	2	0.836342091696945	NA	NA	SegRatio=0,AbsMeanSigma=0.03,pvalue=0.753275272040514,pvalueTTest=0.723023368787419,
chr2	29917634	29917751	ALK	ALK00074	0.0225073613200341	2	0.00404085593364802	2	0.836342091696945	2	0.836342091696945	NA	NA	SegRatio=0,AbsMeanSigma=0.03,pvalue=0.753275272040514,pvalueTTest=0.723023368787419,
chr2	29917742	29917861	ALK	ALK00075	0.0229581785151939	2	0.00404085593364802	2	0.836342091696945	2	0.836342091696945	NA	NA	SegRatio=0,AbsMeanSigma=0.03,pvalue=0.753275272040514,pvalueTTest=0.723023368787419,
chr2	29917826	29917919	ALK	ALK00076	-0.289399168020427	2	0.00404085593364802	2	0.836342091696945	2	0.836342091696945	NA	NA	SegRatio=0,AbsMeanSigma=0.03,pvalue=0.753275272040514,pvalueTTest=0.723023368787419,
chr2	29940373	29940482	ALK	ALK00077	0.0329302974394333	2	0.00404085593364802	2	0.836342091696945	2	0.836342091696945	NA	NA	SegRatio=0,AbsMeanSigma=0.03,pvalue=0.753275272040514,pvalueTTest=0.723023368787419,
chr2	29940481	29940585	ALK	ALK00078	-0.236357007104602	2	0.00404085593364802	2	0.836342091696945	2	0.836342091696945	NA	NA	SegRatio=0,AbsMeanSigma=0.03,pvalue=0.753275272040514,pvalueTTest=0.723023368787419,
chr2	30142816	30142955	ALK	ALK00079	0.36678841895355	2	0.00404085593364802	2	0.836342091696945	2	0.836342091696945	NA	NA	SegRatio=0,AbsMeanSigma=0.03,pvalue=0.753275272040514,pvalueTTest=0.723023368787419,
chr2	30142877	30142997	ALK	ALK00080	0.445786338717432	2	0.00404085593364802	2	0.836342091696945	2	0.836342091696945	NA	NA	SegRatio=0,AbsMeanSigma=0.03,pvalue=0.753275272040514,pvalueTTest=0.723023368787419,
chr2	30142949	30143016	ALK	ALK00081	-0.0397146265801758	2	0.00404085593364802	2	0.836342091696945	2	0.836342091696945	NA	NA	SegRatio=0,AbsMeanSigma=0.03,pvalue=0.753275272040514,pvalueTTest=0.723023368787419,
chr2	30143003	30143141	ALK	ALK00082	NA	2	0.00404085593364802	2	0.836342091696945	2	0.836342091696945	NA	NA	SegRatio=0,AbsMeanSigma=0.03,pvalue=0.753275272040514,pvalueTTest=0.723023368787419,
chr2	47600571	47600681	EPCAM	EPCAM00001	0.180204851435703	2	0.00404085593364802	2	0.211284322897409	2	0.211284322897409	NA	NA	SegRatio=0,AbsMeanSigma=0.03,pvalue=0.753275272040514,pvalueTTest=0.723023368787419,
chr2	47600663	47600766	EPCAM	EPCAM00002	-0.144802105951502	2	0.00404085593364802	2	0.211284322897409	2	0.211284322897409	NA	NA	SegRatio=0,AbsMeanSigma=0.03,pvalue=0.753275272040514,pvalueTTest=0.723023368787419,
chr2	47600875	47600962	EPCAM	EPCAM00003	-0.172723192542566	2	0.00404085593364802	2	0.211284322897409	2	0.211284322897409	NA	NA	SegRatio=0,AbsMeanSigma=0.03,pvalue=0.753275272040514,pvalueTTest=0.723023368787419,
chr2	47600938	47601040	EPCAM	EPCAM00004	-0.0337026094501559	2	0.00404085593364802	2	0.211284322897409	2	0.211284322897409	NA	NA	SegRatio=0,AbsMeanSigma=0.03,pvalue=0.753275272040514,pvalueTTest=0.723023368787419,
chr2	47601038	47601158	EPCAM	EPCAM00005	0.0186052801670559	2	0.00404085593364802	2	0.211284322897409	2	0.211284322897409	NA	NA	SegRatio=0,AbsMeanSigma=0.03,pvalue=0.753275272040514,pvalueTTest=0.723023368787419,
chr2	47601151	47601264	EPCAM	EPCAM00006	-0.0834715642585835	2	0.00404085593364802	2	0.211284322897409	2	0.211284322897409	NA	NA	SegRatio=0,AbsMeanSigma=0.03,pvalue=0.753275272040514,pvalueTTest=0.723023368787419,
chr2	47602339	47602443	EPCAM	EPCAM00007	-2.12594654644708	2	0.14481167710825	2	0.211284322897409	2	0.211284322897409	q-value=1.17273181829029e-34, copies=0	NA	SegRatio=0.14,AbsMeanSigma=2.63,pvalue=1.47949805492336e-07,pvalueTTest=0.490326957087898,Adjusted:byPvalueTTestRatio;
chr2	47602389	47602486	EPCAM	EPCAM00008	0.181744713905194	2	0.14481167710825	2	0.211284322897409	2	0.211284322897409	NA	NA	SegRatio=0.14,AbsMeanSigma=2.63,pvalue=1.47949805492336e-07,pvalueTTest=0.490326957087898,Adjusted:byPvalueTTestRatio;
chr2	47604086	47604200	EPCAM	EPCAM00009	0.14481167710825	2	0.14481167710825	2	0.211284322897409	2	0.211284322897409	NA	NA	SegRatio=0.14,AbsMeanSigma=2.63,pvalue=1.47949805492336e-07,pvalueTTest=0.490326957087898,Adjusted:byPvalueTTestRatio;
chr2	47604173	47604288	EPCAM	EPCAM00010	0.0355492782433682	2	0.14481167710825	2	0.211284322897409	2	0.211284322897409	NA	NA	SegRatio=0.14,AbsMeanSigma=2.63,pvalue=1.47949805492336e-07,pvalueTTest=0.490326957087898,Adjusted:byPvalueTTestRatio;
chr2	47606015	47606116	EPCAM	EPCAM00011	NA	2	-2.5443245839716	2	0.211284322897409	2	0.211284322897409	NA	NA	SegRatio=-2.54,AbsMeanSigma=14.79,pvalue=3.6345882484692e-97,pvalueTTest=1,Adjusted:byPvalueTTestRatio;
chr2	47606112	47606222	EPCAM	EPCAM00012	-2.5443245839716	2	-2.5443245839716	2	0.211284322897409	2	0.211284322897409	NA	NA	SegRatio=-2.54,AbsMeanSigma=14.79,pvalue=3.6345882484692e-97,pvalueTTest=1,Adjusted:byPvalueTTestRatio;
chr2	47606866	47606977	EPCAM	EPCAM00013	0.0677571760977485	2	0.0677571760977485	2	0.211284322897409	2	0.211284322897409	NA	NA	SegRatio=0.07,AbsMeanSigma=0.27,pvalue=0.503281607742634,pvalueTTest=0.402718872393754,
chr2	47606960	47607077	EPCAM	EPCAM00014	0.138323238581469	2	0.0677571760977485	2	0.211284322897409	2	0.211284322897409	NA	NA	SegRatio=0.07,AbsMeanSigma=0.27,pvalue=0.503281607742634,pvalueTTest=0.402718872393754,
chr2	47607041	47607159	EPCAM	EPCAM00015	-0.118253150759795	2	0.0677571760977485	2	0.211284322897409	2	0.211284322897409	NA	NA	SegRatio=0.07,AbsMeanSigma=0.27,pvalue=0.503281607742634,pvalueTTest=0.402718872393754,
chr2	47612282	47612391	EPCAM	EPCAM00016	0.0908155477160019	2	0.0677571760977485	2	0.211284322897409	2	0.211284322897409	NA	NA	SegRatio=0.07,AbsMeanSigma=0.27,pvalue=0.503281607742634,pvalueTTest=0.402718872393754,
chr2	47613668	47613765	EPCAM	EPCAM00017	NA	2	0.0677571760977485	2	0.211284322897409	2	0.211284322897409	NA	NA	SegRatio=0.07,AbsMeanSigma=0.27,pvalue=0.503281607742634,pvalueTTest=0.402718872393754,
chr2	47613727	47613837	EPCAM	EPCAM00018	-0.00210963794359845	2	0.0677571760977485	2	0.211284322897409	2	0.211284322897409	NA	NA	SegRatio=0.07,AbsMeanSigma=0.27,pvalue=0.503281607742634,pvalueTTest=0.402718872393754,
chr3	100432492	100432584	TFG	TFG00001	0.115226663777015	2	0.0248097868686554	2	0.884984818994993	2	0.884984818994993	NA	NA	SegRatio=0.02,AbsMeanSigma=0.01,pvalue=0.922828646362601,pvalueTTest=0.914283773634277,
chr3	100432552	100432662	TFG	TFG00002.TFG00003	-0.425549641538976	2	0.0248097868686554	2	0.884984818994993	2	0.884984818994993	NA	NA	SegRatio=0.02,AbsMeanSigma=0.01,pvalue=0.922828646362601,pvalueTTest=0.914283773634277,
chr3	100432675	100432809	TFG	TFG00004	0.443702442909958	2	0.0248097868686554	2	0.884984818994993	2	0.884984818994993	NA	NA	SegRatio=0.02,AbsMeanSigma=0.01,pvalue=0.922828646362601,pvalueTTest=0.914283773634277,
chr3	100438720	100438856	TFG	TFG00005	NA	2	0.0248097868686554	2	0.884984818994993	2	0.884984818994993	NA	NA	SegRatio=0.02,AbsMeanSigma=0.01,pvalue=0.922828646362601,pvalueTTest=0.914283773634277,
chr3	100438869	100438980	TFG	TFG00006	NA	2	0.0248097868686554	2	0.884984818994993	2	0.884984818994993	NA	NA	SegRatio=0.02,AbsMeanSigma=0.01,pvalue=0.922828646362601,pvalueTTest=0.914283773634277,
chr3	100447567	100447679	TFG	TFG00007	0.117422372138007	2	0.0248097868686554	2	0.884984818994993	2	0.884984818994993	NA	NA	SegRatio=0.02,AbsMeanSigma=0.01,pvalue=0.922828646362601,pvalueTTest=0.914283773634277,
chr3	100447658	100447776	TFG	TFG00008	-0.223271853925202	2	0.0248097868686554	2	0.884984818994993	2	0.884984818994993	NA	NA	SegRatio=0.02,AbsMeanSigma=0.01,pvalue=0.922828646362601,pvalueTTest=0.914283773634277,
chr3	100451298	100451414	TFG	TFG00009	0.0248097868686554	2	0.0248097868686554	2	0.884984818994993	2	0.884984818994993	NA	NA	SegRatio=0.02,AbsMeanSigma=0.01,pvalue=0.922828646362601,pvalueTTest=0.914283773634277,
chr3	100451415	100451530	TFG	TFG00010	0.0302394275913851	2	0.0248097868686554	2	0.884984818994993	2	0.884984818994993	NA	NA	SegRatio=0.02,AbsMeanSigma=0.01,pvalue=0.922828646362601,pvalueTTest=0.914283773634277,
chr3	100451510	100451624	TFG	TFG00011	0.160340002619072	2	0.0248097868686554	2	0.884984818994993	2	0.884984818994993	NA	NA	SegRatio=0.02,AbsMeanSigma=0.01,pvalue=0.922828646362601,pvalueTTest=0.914283773634277,
chr3	100455395	100455513	TFG	TFG00012	0.0577121042220297	2	0.0248097868686554	2	0.884984818994993	2	0.884984818994993	NA	NA	SegRatio=0.02,AbsMeanSigma=0.01,pvalue=0.922828646362601,pvalueTTest=0.914283773634277,
chr3	100455458	100455573	TFG	TFG00013	0.123446070400083	2	0.0248097868686554	2	0.884984818994993	2	0.884984818994993	NA	NA	SegRatio=0.02,AbsMeanSigma=0.01,pvalue=0.922828646362601,pvalueTTest=0.914283773634277,
chr3	100455530	100455646	TFG	TFG00014	0.108267616564177	2	0.0248097868686554	2	0.884984818994993	2	0.884984818994993	NA	NA	SegRatio=0.02,AbsMeanSigma=0.01,pvalue=0.922828646362601,pvalueTTest=0.914283773634277,
chr3	100463645	100463763	TFG	TFG00015	-0.225327065572376	2	0.0248097868686554	2	0.884984818994993	2	0.884984818994993	NA	NA	SegRatio=0.02,AbsMeanSigma=0.01,pvalue=0.922828646362601,pvalueTTest=0.914283773634277,
chr3	100463692	100463788	TFG	TFG00016	0.0579945869622272	2	0.0248097868686554	2	0.884984818994993	2	0.884984818994993	NA	NA	SegRatio=0.02,AbsMeanSigma=0.01,pvalue=0.922828646362601,pvalueTTest=0.914283773634277,
chr3	100466928	100467024	TFG	TFG00017	0.100945101769129	2	0.0248097868686554	2	0.884984818994993	2	0.884984818994993	NA	NA	SegRatio=0.02,AbsMeanSigma=0.01,pvalue=0.922828646362601,pvalueTTest=0.914283773634277,
chr3	100466997	100467094	TFG	TFG00018	0.057002148171686	2	0.0248097868686554	2	0.884984818994993	2	0.884984818994993	NA	NA	SegRatio=0.02,AbsMeanSigma=0.01,pvalue=0.922828646362601,pvalueTTest=0.914283773634277,
chr3	100467092	100467207	TFG	TFG00019	0.0115377505413423	2	0.0248097868686554	2	0.884984818994993	2	0.884984818994993	NA	NA	SegRatio=0.02,AbsMeanSigma=0.01,pvalue=0.922828646362601,pvalueTTest=0.914283773634277,
chr3	100467201	100467305	TFG	TFG00020	-0.134512783179726	2	0.0248097868686554	2	0.884984818994993	2	0.884984818994993	NA	NA	SegRatio=0.02,AbsMeanSigma=0.01,pvalue=0.922828646362601,pvalueTTest=0.914283773634277,
chr3	100467283	100467397	TFG	TFG00021	-0.202711179761973	2	0.0248097868686554	2	0.884984818994993	2	0.884984818994993	NA	NA	SegRatio=0.02,AbsMeanSigma=0.01,pvalue=0.922828646362601,pvalueTTest=0.914283773634277,
chr3	142985490	142985606	SLC9A9	SLC9A900001	-0.0737693955410022	2	0.0248097868686554	2	0.052244237547287	2	0.052244237547287	NA	NA	SegRatio=0.02,AbsMeanSigma=0.01,pvalue=0.922828646362601,pvalueTTest=0.914283773634277,
chr3	142985580	142985698	SLC9A9	SLC9A900002	-0.0664675085166835	2	0.0248097868686554	2	0.052244237547287	2	0.052244237547287	NA	NA	SegRatio=0.02,AbsMeanSigma=0.01,pvalue=0.922828646362601,pvalueTTest=0.914283773634277,
chr3	142985668	142985784	SLC9A9	SLC9A900003	-0.0283009242534023	2	0.0248097868686554	2	0.052244237547287	2	0.052244237547287	NA	NA	SegRatio=0.02,AbsMeanSigma=0.01,pvalue=0.922828646362601,pvalueTTest=0.914283773634277,
chr3	142985776	142985894	SLC9A9	SLC9A900004	0.0677366269347583	2	0.0248097868686554	2	0.052244237547287	2	0.052244237547287	NA	NA	SegRatio=0.02,AbsMeanSigma=0.01,pvalue=0.922828646362601,pvalueTTest=0.914283773634277,
chr3	142987693	142987813	SLC9A9	SLC9A900005	-0.00918657768132915	2	0.0248097868686554	2	0.052244237547287	2	0.052244237547287	NA	NA	SegRatio=0.02,AbsMeanSigma=0.01,pvalue=0.922828646362601,pvalueTTest=0.914283773634277,
chr3	142987740	142987848	SLC9A9	SLC9A900006	-0.00884794210006172	2	0.0248097868686554	2	0.052244237547287	2	0.052244237547287	NA	NA	SegRatio=0.02,AbsMeanSigma=0.01,pvalue=0.922828646362601,pvalueTTest=0.914283773634277,
chr3	143082305	143082423	SLC9A9	SLC9A900007	-0.085881018864599	2	0.0248097868686554	2	0.052244237547287	2	0.052244237547287	NA	NA	SegRatio=0.02,AbsMeanSigma=0.01,pvalue=0.922828646362601,pvalueTTest=0.914283773634277,
chr3	143082385	143082519	SLC9A9	SLC9A900008	NA	2	0.0248097868686554	2	0.052244237547287	2	0.052244237547287	NA	NA	SegRatio=0.02,AbsMeanSigma=0.01,pvalue=0.922828646362601,pvalueTTest=0.914283773634277,
chr3	143100832	143100949	SLC9A9	SLC9A900009	0.13273989209181	2	0.0248097868686554	2	0.052244237547287	2	0.052244237547287	NA	NA	SegRatio=0.02,AbsMeanSigma=0.01,pvalue=0.922828646362601,pvalueTTest=0.914283773634277,
chr3	143100945	143101059	SLC9A9	SLC9A900010	0.0877862077480802	2	0.0248097868686554	2	0.052244237547287	2	0.052244237547287	NA	NA	SegRatio=0.02,AbsMeanSigma=0.01,pvalue=0.922828646362601,pvalueTTest=0.914283773634277,
chr3	143185800	143185904	SLC9A9	SLC9A900011	-0.0979008354598717	2	0.0248097868686554	2	0.052244237547287	2	0.052244237547287	NA	NA	SegRatio=0.02,AbsMeanSigma=0.01,pvalue=0.922828646362601,pvalueTTest=0.914283773634277,
chr3	143185867	143185971	SLC9A9	SLC9A900012	0.103029763923017	2	0.0248097868686554	2	0.052244237547287	2	0.052244237547287	NA	NA	SegRatio=0.02,AbsMeanSigma=0.01,pvalue=0.922828646362601,pvalueTTest=0.914283773634277,
chr3	143185969	143186083	SLC9A9	SLC9A900013	-0.150669711768871	2	0.0248097868686554	2	0.052244237547287	2	0.052244237547287	NA	NA	SegRatio=0.02,AbsMeanSigma=0.01,pvalue=0.922828646362601,pvalueTTest=0.914283773634277,
chr3	143212463	143212567	SLC9A9	SLC9A900014	0.0324269122022105	2	0.0248097868686554	2	0.052244237547287	2	0.052244237547287	NA	NA	SegRatio=0.02,AbsMeanSigma=0.01,pvalue=0.922828646362601,pvalueTTest=0.914283773634277,
chr3	143212561	143212678	SLC9A9	SLC9A900015	-0.0420783315942748	2	0.0248097868686554	2	0.052244237547287	2	0.052244237547287	NA	NA	SegRatio=0.02,AbsMeanSigma=0.01,pvalue=0.922828646362601,pvalueTTest=0.914283773634277,
chr3	143214149	143214244	SLC9A9	SLC9A900016	-0.0648396923954333	2	0.0248097868686554	2	0.052244237547287	2	0.052244237547287	NA	NA	SegRatio=0.02,AbsMeanSigma=0.01,pvalue=0.922828646362601,pvalueTTest=0.914283773634277,
chr3	143214233	143214346	SLC9A9	SLC9A900017	0.0537153701059149	2	0.0248097868686554	2	0.052244237547287	2	0.052244237547287	NA	NA	SegRatio=0.02,AbsMeanSigma=0.01,pvalue=0.922828646362601,pvalueTTest=0.914283773634277,
chr3	143271160	143271264	SLC9A9	SLC9A900018	-0.0964101012492456	2	0.0248097868686554	2	0.052244237547287	2	0.052244237547287	NA	NA	SegRatio=0.02,AbsMeanSigma=0.01,pvalue=0.922828646362601,pvalueTTest=0.914283773634277,
chr3	143271262	143271344	SLC9A9	SLC9A900019	-0.0363205752239133	2	0.0248097868686554	2	0.052244237547287	2	0.052244237547287	NA	NA	SegRatio=0.02,AbsMeanSigma=0.01,pvalue=0.922828646362601,pvalueTTest=0.914283773634277,
chr3	143292902	143293017	SLC9A9	SLC9A900020	0.236940195658415	2	0.0248097868686554	2	0.052244237547287	2	0.052244237547287	NA	NA	SegRatio=0.02,AbsMeanSigma=0.01,pvalue=0.922828646362601,pvalueTTest=0.914283773634277,
chr3	143292973	143293083	SLC9A9	SLC9A900021	0.107917428313407	2	0.0248097868686554	2	0.052244237547287	2	0.052244237547287	NA	NA	SegRatio=0.02,AbsMeanSigma=0.01,pvalue=0.922828646362601,pvalueTTest=0.914283773634277,
chr3	143297405	143297525	SLC9A9	SLC9A900022	0.0591716927012925	2	0.0248097868686554	2	0.052244237547287	2	0.052244237547287	NA	NA	SegRatio=0.02,AbsMeanSigma=0.01,pvalue=0.922828646362601,pvalueTTest=0.914283773634277,
chr3	143297503	143297619	SLC9A9	SLC9A900023	0.0191937352433049	2	0.0248097868686554	2	0.052244237547287	2	0.052244237547287	NA	NA	SegRatio=0.02,AbsMeanSigma=0.01,pvalue=0.922828646362601,pvalueTTest=0.914283773634277,
chr3	143371024	143371124	SLC9A9	SLC9A900024	-0.15709045686319	2	0.0248097868686554	2	0.052244237547287	2	0.052244237547287	NA	NA	SegRatio=0.02,AbsMeanSigma=0.01,pvalue=0.922828646362601,pvalueTTest=0.914283773634277,
chr3	143371117	143371228	SLC9A9	SLC9A900025	-0.28743280931593	2	0.0248097868686554	2	0.052244237547287	2	0.052244237547287	NA	NA	SegRatio=0.02,AbsMeanSigma=0.01,pvalue=0.922828646362601,pvalueTTest=0.914283773634277,
chr3	143411962	143412072	SLC9A9	SLC9A900026	-1.95415927762222	2	-1.95415927762222	2	0.052244237547287	2	0.052244237547287	NA	NA	SegRatio=-1.95,AbsMeanSigma=7.15,pvalue=1.56100234874318e-57,pvalueTTest=0.18992271374233,Adjusted:byPvalueTTestRatio;
chr3	143412042	143412107	SLC9A9	SLC9A900027	NA	2	-1.95415927762222	2	0.052244237547287	2	0.052244237547287	NA	NA	SegRatio=-1.95,AbsMeanSigma=7.15,pvalue=1.56100234874318e-57,pvalueTTest=0.18992271374233,Adjusted:byPvalueTTestRatio;
chr3	143412093	143412205	SLC9A9	SLC9A900028	0.0359604271152121	2	-1.95415927762222	2	0.052244237547287	2	0.052244237547287	NA	NA	SegRatio=-1.95,AbsMeanSigma=7.15,pvalue=1.56100234874318e-57,pvalueTTest=0.18992271374233,Adjusted:byPvalueTTestRatio;
chr3	143513793	143513909	SLC9A9	SLC9A900029	-0.0121434552614344	2	-1.95415927762222	2	0.052244237547287	2	0.052244237547287	NA	NA	SegRatio=-1.95,AbsMeanSigma=7.15,pvalue=1.56100234874318e-57,pvalueTTest=0.18992271374233,Adjusted:byPvalueTTestRatio;
chr3	143513903	143514014	SLC9A9	SLC9A900030	-2.81240388668987	2	-2.81240388668987	2	0.052244237547287	2	0.052244237547287	NA	NA	SegRatio=-2.81,AbsMeanSigma=12.95,pvalue=1.9338784324164e-111,pvalueTTest=0.0168545829690272,Adjusted:byPvalueTTestRatio;
chr3	143515625	143515740	SLC9A9	SLC9A900031	NA	2	-2.81240388668987	2	0.052244237547287	2	0.052244237547287	NA	NA	SegRatio=-2.81,AbsMeanSigma=12.95,pvalue=1.9338784324164e-111,pvalueTTest=0.0168545829690272,Adjusted:byPvalueTTestRatio;
chr3	143515705	143515776	SLC9A9	SLC9A900032	-3.05850330731553	2	-2.81240388668987	2	0.052244237547287	2	0.052244237547287	NA	NA	SegRatio=-2.81,AbsMeanSigma=12.95,pvalue=1.9338784324164e-111,pvalueTTest=0.0168545829690272,Adjusted:byPvalueTTestRatio;
chr3	143550765	143550878	SLC9A9	SLC9A900033	NA	2	0.0409666913808456	2	0.052244237547287	2	0.052244237547287	NA	NA	SegRatio=0.04,AbsMeanSigma=2.66,pvalue=4.08527698634583e-06,pvalueTTest=0.539843921288969,
chr3	143550879	143550988	SLC9A9	SLC9A900034	-0.913031990357935	2	0.0409666913808456	2	0.052244237547287	2	0.052244237547287	q-value=2.76262956375665e-07, copies=1	NA	SegRatio=0.04,AbsMeanSigma=2.66,pvalue=4.08527698634583e-06,pvalueTTest=0.539843921288969,
chr3	143550976	143551095	SLC9A9	SLC9A900035	0.0409666913808456	2	0.0409666913808456	2	0.052244237547287	2	0.052244237547287	NA	NA	SegRatio=0.04,AbsMeanSigma=0.47,pvalue=0.026842235261745,pvalueTTest=0.408757059694349,
chr3	143566963	143567082	SLC9A9	SLC9A900036	-0.123321745415563	2	0.0409666913808456	2	0.052244237547287	2	0.052244237547287	NA	NA	SegRatio=0.04,AbsMeanSigma=0.47,pvalue=0.026842235261745,pvalueTTest=0.408757059694349,
chr3	143567064	143567170	SLC9A9	SLC9A900037	0.128031186423268	2	0.0409666913808456	2	0.052244237547287	2	0.052244237547287	NA	NA	SegRatio=0.04,AbsMeanSigma=0.47,pvalue=0.026842235261745,pvalueTTest=0.408757059694349,
chr3	143567155	143567266	SLC9A9	SLC9A900038	-0.0513323859113826	2	0.0409666913808456	2	0.052244237547287	2	0.052244237547287	NA	NA	SegRatio=0.04,AbsMeanSigma=0.47,pvalue=0.026842235261745,pvalueTTest=0.408757059694349,
chr3	178916573	178916682	PIK3CA	PIK3CA00001	0.0323098827532354	2	0.0409666913808456	2	0.155833116591916	2	0.155833116591916	NA	NA	SegRatio=0.04,AbsMeanSigma=0.47,pvalue=0.026842235261745,pvalueTTest=0.408757059694349,
chr3	178916639	178916748	PIK3CA	PIK3CA00002	0.136891915248583	2	0.0409666913808456	2	0.155833116591916	2	0.155833116591916	NA	NA	SegRatio=0.04,AbsMeanSigma=0.47,pvalue=0.026842235261745,pvalueTTest=0.408757059694349,
chr3	178916746	178916861	PIK3CA	PIK3CA00003	-0.0968526748489673	2	0.0409666913808456	2	0.155833116591916	2	0.155833116591916	NA	NA	SegRatio=0.04,AbsMeanSigma=0.47,pvalue=0.026842235261745,pvalueTTest=0.408757059694349,
chr3	178916803	178916912	PIK3CA	PIK3CA00004	0.139674010271227	2	0.0409666913808456	2	0.155833116591916	2	0.155833116591916	NA	NA	SegRatio=0.04,AbsMeanSigma=0.47,pvalue=0.026842235261745,pvalueTTest=0.408757059694349,
chr3	178916888	178916991	PIK3CA	PIK3CA00005	0.0382594974939548	2	0.0409666913808456	2	0.155833116591916	2	0.155833116591916	NA	NA	SegRatio=0.04,AbsMeanSigma=0.47,pvalue=0.026842235261745,pvalueTTest=0.408757059694349,
chr3	178917449	178917559	PIK3CA	PIK3CA00006	-0.0549961450858944	2	0.0409666913808456	2	0.155833116591916	2	0.155833116591916	NA	NA	SegRatio=0.04,AbsMeanSigma=0.47,pvalue=0.026842235261745,pvalueTTest=0.408757059694349,
chr3	178917537	178917648	PIK3CA	PIK3CA00007	0.113521263633862	2	0.0409666913808456	2	0.155833116591916	2	0.155833116591916	NA	NA	SegRatio=0.04,AbsMeanSigma=0.47,pvalue=0.026842235261745,pvalueTTest=0.408757059694349,
chr3	178917608	178917721	PIK3CA	PIK3CA00008	NA	2	0.0409666913808456	2	0.155833116591916	2	0.155833116591916	NA	NA	SegRatio=0.04,AbsMeanSigma=0.47,pvalue=0.026842235261745,pvalueTTest=0.408757059694349,
chr3	178919054	178919109	PIK3CA	PIK3CA00009	NA	2	0.0409666913808456	2	0.155833116591916	2	0.155833116591916	NA	NA	SegRatio=0.04,AbsMeanSigma=0.47,pvalue=0.026842235261745,pvalueTTest=0.408757059694349,
chr3	178919110	178919217	PIK3CA	PIK3CA00010	0.199758434785492	2	0.0409666913808456	2	0.155833116591916	2	0.155833116591916	NA	NA	SegRatio=0.04,AbsMeanSigma=0.47,pvalue=0.026842235261745,pvalueTTest=0.408757059694349,
chr3	178919194	178919308	PIK3CA	PIK3CA00011	NA	2	0.0409666913808456	2	0.155833116591916	2	0.155833116591916	NA	NA	SegRatio=0.04,AbsMeanSigma=0.47,pvalue=0.026842235261745,pvalueTTest=0.408757059694349,
chr3	178919262	178919372	PIK3CA	PIK3CA00012	NA	2	0.0409666913808456	2	0.155833116591916	2	0.155833116591916	NA	NA	SegRatio=0.04,AbsMeanSigma=0.47,pvalue=0.026842235261745,pvalueTTest=0.408757059694349,
chr3	178921311	178921424	PIK3CA	PIK3CA00013	-0.20976311825575	2	0.0409666913808456	2	0.155833116591916	2	0.155833116591916	NA	NA	SegRatio=0.04,AbsMeanSigma=0.47,pvalue=0.026842235261745,pvalueTTest=0.408757059694349,
chr3	178921415	178921531	PIK3CA	PIK3CA00014	0.153642777794006	2	0.0409666913808456	2	0.155833116591916	2	0.155833116591916	NA	NA	SegRatio=0.04,AbsMeanSigma=0.47,pvalue=0.026842235261745,pvalueTTest=0.408757059694349,
chr3	178921506	178921581	PIK3CA	PIK3CA00015	NA	2	0.0409666913808456	2	0.155833116591916	2	0.155833116591916	NA	NA	SegRatio=0.04,AbsMeanSigma=0.47,pvalue=0.026842235261745,pvalueTTest=0.408757059694349,
chr3	178921573	178921687	PIK3CA	PIK3CA00016	NA	2	0.0409666913808456	2	0.155833116591916	2	0.155833116591916	NA	NA	SegRatio=0.04,AbsMeanSigma=0.47,pvalue=0.026842235261745,pvalueTTest=0.408757059694349,
chr3	178922256	178922366	PIK3CA	PIK3CA00017	-0.466986866850631	2	0.0409666913808456	2	0.155833116591916	2	0.155833116591916	NA	NA	SegRatio=0.04,AbsMeanSigma=0.47,pvalue=0.026842235261745,pvalueTTest=0.408757059694349,
chr3	178922321	178922416	PIK3CA	PIK3CA00018	-2.7112296021972	2	-0.0122253750140019	2	0.155833116591916	2	0.155833116591916	q-value=2.17623704413942e-13, copies=0	NA	SegRatio=-0.01,AbsMeanSigma=2.07,pvalue=5.05023578846511e-10,pvalueTTest=0.147484715306396,
chr3	178927321	178927438	PIK3CA	PIK3CA00019	-0.872054483804252	2	-0.0122253750140019	2	0.155833116591916	2	0.155833116591916	q-value=7.41637460499971e-06, copies=1	NA	SegRatio=-0.01,AbsMeanSigma=2.07,pvalue=5.05023578846511e-10,pvalueTTest=0.147484715306396,
chr3	178927432	178927532	PIK3CA	PIK3CA00020	0.0669882226868854	2	-0.0122253750140019	2	0.155833116591916	2	0.155833116591916	NA	NA	SegRatio=-0.01,AbsMeanSigma=2.07,pvalue=5.05023578846511e-10,pvalueTTest=0.147484715306396,
chr3	178927892	178927988	PIK3CA	PIK3CA00021	0.276141128599063	2	-0.0122253750140019	2	0.155833116591916	2	0.155833116591916	NA	NA	SegRatio=-0.01,AbsMeanSigma=2.07,pvalue=5.05023578846511e-10,pvalueTTest=0.147484715306396,
chr3	178928028	178928104	PIK3CA	PIK3CA00022	0.0579490860924176	2	-0.0122253750140019	2	0.155833116591916	2	0.155833116591916	NA	NA	SegRatio=-0.01,AbsMeanSigma=2.07,pvalue=5.05023578846511e-10,pvalueTTest=0.147484715306396,
chr3	178928093	178928207	PIK3CA	PIK3CA00023	NA	2	-0.0122253750140019	2	0.155833116591916	2	0.155833116591916	NA	NA	SegRatio=-0.01,AbsMeanSigma=2.07,pvalue=5.05023578846511e-10,pvalueTTest=0.147484715306396,
chr3	178928180	178928272	PIK3CA	PIK3CA00024	-0.0122253750140019	2	-0.0122253750140019	2	0.155833116591916	2	0.155833116591916	NA	NA	SegRatio=-0.01,AbsMeanSigma=2.07,pvalue=5.05023578846511e-10,pvalueTTest=0.147484715306396,
chr3	178928246	178928349	PIK3CA	PIK3CA00025	0.277460956384077	2	-0.0122253750140019	2	0.155833116591916	2	0.155833116591916	NA	NA	SegRatio=-0.01,AbsMeanSigma=2.07,pvalue=5.05023578846511e-10,pvalueTTest=0.147484715306396,
chr3	178928334	178928443	PIK3CA	PIK3CA00026	-1.19505916524256	2	-0.0199135351979039	2	0.155833116591916	2	0.155833116591916	q-value=1.07325593247048e-07, copies=0.5	NA	SegRatio=-0.02,AbsMeanSigma=0.51,pvalue=0.00642241049354378,pvalueTTest=0.323057108782085,
chr3	178936039	178936127	PIK3CA	PIK3CA00027	NA	2	-0.0199135351979039	2	0.155833116591916	2	0.155833116591916	NA	NA	SegRatio=-0.02,AbsMeanSigma=0.51,pvalue=0.00642241049354378,pvalueTTest=0.323057108782085,
chr3	178936065	178936181	PIK3CA	PIK3CA00028	NA	2	-0.0199135351979039	2	0.155833116591916	2	0.155833116591916	NA	NA	SegRatio=-0.02,AbsMeanSigma=0.51,pvalue=0.00642241049354378,pvalueTTest=0.323057108782085,
chr3	178936945	178937056	PIK3CA	PIK3CA00029	0.0740010321012348	2	-0.0199135351979039	2	0.155833116591916	2	0.155833116591916	NA	NA	SegRatio=-0.02,AbsMeanSigma=0.51,pvalue=0.00642241049354378,pvalueTTest=0.323057108782085,
chr3	178937024	178937133	PIK3CA	PIK3CA00030	NA	2	-0.0199135351979039	2	0.155833116591916	2	0.155833116591916	NA	NA	SegRatio=-0.02,AbsMeanSigma=0.51,pvalue=0.00642241049354378,pvalueTTest=0.323057108782085,
chr3	178937306	178937445	PIK3CA	PIK3CA00031	0.149559421684291	2	-0.0199135351979039	2	0.155833116591916	2	0.155833116591916	NA	NA	SegRatio=-0.02,AbsMeanSigma=0.51,pvalue=0.00642241049354378,pvalueTTest=0.323057108782085,
chr3	178937697	178937804	PIK3CA	PIK3CA00032	0.100411878801251	2	-0.0199135351979039	2	0.155833116591916	2	0.155833116591916	NA	NA	SegRatio=-0.02,AbsMeanSigma=0.51,pvalue=0.00642241049354378,pvalueTTest=0.323057108782085,
chr3	178937806	178937937	PIK3CA	PIK3CA00033	NA	2	-0.0199135351979039	2	0.155833116591916	2	0.155833116591916	NA	NA	SegRatio=-0.02,AbsMeanSigma=0.51,pvalue=0.00642241049354378,pvalueTTest=0.323057108782085,
chr3	178938711	178938825	PIK3CA	PIK3CA00034	0.188208896482952	2	-0.0199135351979039	2	0.155833116591916	2	0.155833116591916	NA	NA	SegRatio=-0.02,AbsMeanSigma=0.51,pvalue=0.00642241049354378,pvalueTTest=0.323057108782085,
chr3	178938779	178938889	PIK3CA	PIK3CA00035	0.145446236311675	2	-0.0199135351979039	2	0.155833116591916	2	0.155833116591916	NA	NA	SegRatio=-0.02,AbsMeanSigma=0.51,pvalue=0.00642241049354378,pvalueTTest=0.323057108782085,
chr3	178938839	178938944	PIK3CA	PIK3CA00036	0.111004964948625	2	-0.0199135351979039	2	0.155833116591916	2	0.155833116591916	NA	NA	SegRatio=-0.02,AbsMeanSigma=0.51,pvalue=0.00642241049354378,pvalueTTest=0.323057108782085,
chr3	178938938	178939043	PIK3CA	PIK3CA00037	0.123502933778036	2	-0.0199135351979039	2	0.155833116591916	2	0.155833116591916	NA	NA	SegRatio=-0.02,AbsMeanSigma=0.51,pvalue=0.00642241049354378,pvalueTTest=0.323057108782085,
chr3	178941809	178941915	PIK3CA	PIK3CA00038	-0.0525939278331172	2	-0.0199135351979039	2	0.155833116591916	2	0.155833116591916	NA	NA	SegRatio=-0.02,AbsMeanSigma=0.51,pvalue=0.00642241049354378,pvalueTTest=0.323057108782085,
chr3	178941911	178942019	PIK3CA	PIK3CA00039	0.049853345119294	2	-0.0199135351979039	2	0.155833116591916	2	0.155833116591916	NA	NA	SegRatio=-0.02,AbsMeanSigma=0.51,pvalue=0.00642241049354378,pvalueTTest=0.323057108782085,
chr3	178942385	178942518	PIK3CA	PIK3CA00040	NA	2	-0.0199135351979039	2	0.155833116591916	2	0.155833116591916	NA	NA	SegRatio=-0.02,AbsMeanSigma=0.51,pvalue=0.00642241049354378,pvalueTTest=0.323057108782085,
chr3	178942517	178942629	PIK3CA	PIK3CA00041	-0.0338299401292786	2	-0.0199135351979039	2	0.155833116591916	2	0.155833116591916	NA	NA	SegRatio=-0.02,AbsMeanSigma=0.51,pvalue=0.00642241049354378,pvalueTTest=0.323057108782085,
chr3	178943719	178943847	PIK3CA	PIK3CA00042	-0.105613023047609	2	-0.0199135351979039	2	0.155833116591916	2	0.155833116591916	NA	NA	SegRatio=-0.02,AbsMeanSigma=0.51,pvalue=0.00642241049354378,pvalueTTest=0.323057108782085,
chr3	178946957	178947075	PIK3CA	PIK3CA00043	-2.29645866992357	2	-0.0199135351979039	2	0.155833116591916	2	0.155833116591916	q-value=1.93491825228096e-18, copies=0	NA	SegRatio=-0.02,AbsMeanSigma=0.51,pvalue=0.00642241049354378,pvalueTTest=0.323057108782085,
chr3	178947074	178947187	PIK3CA	PIK3CA00044	-0.209994095703953	2	-0.0199135351979039	2	0.155833116591916	2	0.155833116591916	NA	NA	SegRatio=-0.02,AbsMeanSigma=0.51,pvalue=0.00642241049354378,pvalueTTest=0.323057108782085,
chr3	178947155	178947273	PIK3CA	PIK3CA00045	-0.0568281189253287	2	-0.0199135351979039	2	0.155833116591916	2	0.155833116591916	NA	NA	SegRatio=-0.02,AbsMeanSigma=0.51,pvalue=0.00642241049354378,pvalueTTest=0.323057108782085,
chr3	178947722	178947819	PIK3CA	PIK3CA00046	0.0442181497580856	2	-0.0199135351979039	2	0.155833116591916	2	0.155833116591916	NA	NA	SegRatio=-0.02,AbsMeanSigma=0.51,pvalue=0.00642241049354378,pvalueTTest=0.323057108782085,
chr3	178947820	178947935	PIK3CA	PIK3CA00047.PIK3CA00048	-0.158599989669347	2	-0.0199135351979039	2	0.155833116591916	2	0.155833116591916	NA	NA	SegRatio=-0.02,AbsMeanSigma=0.51,pvalue=0.00642241049354378,pvalueTTest=0.323057108782085,
chr3	178947963	178948074	PIK3CA	PIK3CA00049	NA	2	-0.0199135351979039	2	0.155833116591916	2	0.155833116591916	NA	NA	SegRatio=-0.02,AbsMeanSigma=0.51,pvalue=0.00642241049354378,pvalueTTest=0.323057108782085,
chr3	178948035	178948147	PIK3CA	PIK3CA00050	-0.0693733362600755	2	-0.0199135351979039	2	0.155833116591916	2	0.155833116591916	NA	NA	SegRatio=-0.02,AbsMeanSigma=0.51,pvalue=0.00642241049354378,pvalueTTest=0.323057108782085,
chr3	178948089	178948200	PIK3CA	PIK3CA00051	0.142278873908931	2	-0.0199135351979039	2	0.155833116591916	2	0.155833116591916	NA	NA	SegRatio=-0.02,AbsMeanSigma=0.51,pvalue=0.00642241049354378,pvalueTTest=0.323057108782085,
chr3	178951861	178951975	PIK3CA	PIK3CA00052	-0.0344397335163723	2	-0.0199135351979039	2	0.155833116591916	2	0.155833116591916	NA	NA	SegRatio=-0.02,AbsMeanSigma=0.51,pvalue=0.00642241049354378,pvalueTTest=0.323057108782085,
chr3	178951933	178952043	PIK3CA	PIK3CA00053	0.0778606888415412	2	-0.0199135351979039	2	0.155833116591916	2	0.155833116591916	NA	NA	SegRatio=-0.02,AbsMeanSigma=0.51,pvalue=0.00642241049354378,pvalueTTest=0.323057108782085,
chr3	178952039	178952131	PIK3CA	PIK3CA00054	-0.0199135351979039	2	-0.0199135351979039	2	0.155833116591916	2	0.155833116591916	NA	NA	SegRatio=-0.02,AbsMeanSigma=0.51,pvalue=0.00642241049354378,pvalueTTest=0.323057108782085,
chr3	178952127	178952243	PIK3CA	PIK3CA00055	0.101650553965609	2	-0.0199135351979039	2	0.155833116591916	2	0.155833116591916	NA	NA	SegRatio=-0.02,AbsMeanSigma=0.51,pvalue=0.00642241049354378,pvalueTTest=0.323057108782085,
chr5	149357195	149357307	SLC26A2	SLC26A200001	-0.0925535725226876	2	-0.0358621138610029	2	0.053856704692383	2	0.053856704692383	NA	NA	SegRatio=-0.04,AbsMeanSigma=0.27,pvalue=0.157503964127201,pvalueTTest=0.053856704692383,
chr5	149357285	149357385	SLC26A2	SLC26A200002	-0.0526518927254276	2	-0.0358621138610029	2	0.053856704692383	2	0.053856704692383	NA	NA	SegRatio=-0.04,AbsMeanSigma=0.27,pvalue=0.157503964127201,pvalueTTest=0.053856704692383,
chr5	149357364	149357484	SLC26A2	SLC26A200003	0.0556234300369648	2	-0.0358621138610029	2	0.053856704692383	2	0.053856704692383	NA	NA	SegRatio=-0.04,AbsMeanSigma=0.27,pvalue=0.157503964127201,pvalueTTest=0.053856704692383,
chr5	149357453	149357565	SLC26A2	SLC26A200004	-0.332733669207454	2	-0.0358621138610029	2	0.053856704692383	2	0.053856704692383	NA	NA	SegRatio=-0.04,AbsMeanSigma=0.27,pvalue=0.157503964127201,pvalueTTest=0.053856704692383,
chr5	149357563	149357669	SLC26A2	SLC26A200005	-0.144744924479544	2	-0.0358621138610029	2	0.053856704692383	2	0.053856704692383	NA	NA	SegRatio=-0.04,AbsMeanSigma=0.27,pvalue=0.157503964127201,pvalueTTest=0.053856704692383,
chr5	149357638	149357754	SLC26A2	SLC26A200006	-0.282049059803305	2	-0.0358621138610029	2	0.053856704692383	2	0.053856704692383	NA	NA	SegRatio=-0.04,AbsMeanSigma=0.27,pvalue=0.157503964127201,pvalueTTest=0.053856704692383,
chr5	149357699	149357792	SLC26A2	SLC26A200007	0.0572394589001175	2	-0.0358621138610029	2	0.053856704692383	2	0.053856704692383	NA	NA	SegRatio=-0.04,AbsMeanSigma=0.27,pvalue=0.157503964127201,pvalueTTest=0.053856704692383,
chr5	149357771	149357881	SLC26A2	SLC26A200008	0.0738328824979698	2	-0.0358621138610029	2	0.053856704692383	2	0.053856704692383	NA	NA	SegRatio=-0.04,AbsMeanSigma=0.27,pvalue=0.157503964127201,pvalueTTest=0.053856704692383,
chr5	149357876	149357986	SLC26A2	SLC26A200009	-0.569383764802262	2	-0.0358621138610029	2	0.053856704692383	2	0.053856704692383	NA	NA	SegRatio=-0.04,AbsMeanSigma=0.27,pvalue=0.157503964127201,pvalueTTest=0.053856704692383,
chr5	149359772	149359888	SLC26A2	SLC26A200010	-0.00775018592255801	2	-0.0358621138610029	2	0.053856704692383	2	0.053856704692383	NA	NA	SegRatio=-0.04,AbsMeanSigma=0.27,pvalue=0.157503964127201,pvalueTTest=0.053856704692383,
chr5	149359859	149359964	SLC26A2	SLC26A200011	0.0729500447498924	2	-0.0358621138610029	2	0.053856704692383	2	0.053856704692383	NA	NA	SegRatio=-0.04,AbsMeanSigma=0.27,pvalue=0.157503964127201,pvalueTTest=0.053856704692383,
chr5	149359929	149360042	SLC26A2	SLC26A200012	0.12831695991035	2	-0.0358621138610029	2	0.053856704692383	2	0.053856704692383	NA	NA	SegRatio=-0.04,AbsMeanSigma=0.27,pvalue=0.157503964127201,pvalueTTest=0.053856704692383,
chr5	149360000	149360104	SLC26A2	SLC26A200013	-0.0358621138610029	2	-0.0358621138610029	2	0.053856704692383	2	0.053856704692383	NA	NA	SegRatio=-0.04,AbsMeanSigma=0.27,pvalue=0.157503964127201,pvalueTTest=0.053856704692383,
chr5	149360060	149360169	SLC26A2	SLC26A200014	0.0252674540171886	2	-0.0358621138610029	2	0.053856704692383	2	0.053856704692383	NA	NA	SegRatio=-0.04,AbsMeanSigma=0.27,pvalue=0.157503964127201,pvalueTTest=0.053856704692383,
chr5	149360168	149360282	SLC26A2	SLC26A200015	0.144245701108568	2	-0.0358621138610029	2	0.053856704692383	2	0.053856704692383	NA	NA	SegRatio=-0.04,AbsMeanSigma=0.27,pvalue=0.157503964127201,pvalueTTest=0.053856704692383,
chr5	149360279	149360390	SLC26A2	SLC26A200016	-0.069132705489598	2	-0.0358621138610029	2	0.053856704692383	2	0.053856704692383	NA	NA	SegRatio=-0.04,AbsMeanSigma=0.27,pvalue=0.157503964127201,pvalueTTest=0.053856704692383,
chr5	149360386	149360493	SLC26A2	SLC26A200017	-0.107791733426225	2	-0.0358621138610029	2	0.053856704692383	2	0.053856704692383	NA	NA	SegRatio=-0.04,AbsMeanSigma=0.27,pvalue=0.157503964127201,pvalueTTest=0.053856704692383,
chr5	149360482	149360594	SLC26A2	SLC26A200018	-0.121705998128491	2	-0.0358621138610029	2	0.053856704692383	2	0.053856704692383	NA	NA	SegRatio=-0.04,AbsMeanSigma=0.27,pvalue=0.157503964127201,pvalueTTest=0.053856704692383,
chr5	149360591	149360703	SLC26A2	SLC26A200019	-0.0689136955825193	2	-0.0358621138610029	2	0.053856704692383	2	0.053856704692383	NA	NA	SegRatio=-0.04,AbsMeanSigma=0.27,pvalue=0.157503964127201,pvalueTTest=0.053856704692383,
chr5	149360680	149360795	SLC26A2	SLC26A200020	-0.162839198513841	2	-0.0358621138610029	2	0.053856704692383	2	0.053856704692383	NA	NA	SegRatio=-0.04,AbsMeanSigma=0.27,pvalue=0.157503964127201,pvalueTTest=0.053856704692383,
chr5	149360721	149360835	SLC26A2	SLC26A200021	-0.0913640212607036	2	-0.0358621138610029	2	0.053856704692383	2	0.053856704692383	NA	NA	SegRatio=-0.04,AbsMeanSigma=0.27,pvalue=0.157503964127201,pvalueTTest=0.053856704692383,
chr5	149360834	149360954	SLC26A2	SLC26A200022	-0.180016159770021	2	-0.0358621138610029	2	0.053856704692383	2	0.053856704692383	NA	NA	SegRatio=-0.04,AbsMeanSigma=0.27,pvalue=0.157503964127201,pvalueTTest=0.053856704692383,
chr5	149360885	149360993	SLC26A2	SLC26A200023	0.0554478734832639	2	-0.0358621138610029	2	0.053856704692383	2	0.053856704692383	NA	NA	SegRatio=-0.04,AbsMeanSigma=0.27,pvalue=0.157503964127201,pvalueTTest=0.053856704692383,
chr5	149360957	149361068	SLC26A2	SLC26A200024	0.112870618537812	2	-0.0358621138610029	2	0.053856704692383	2	0.053856704692383	NA	NA	SegRatio=-0.04,AbsMeanSigma=0.27,pvalue=0.157503964127201,pvalueTTest=0.053856704692383,
chr5	149361049	149361162	SLC26A2	SLC26A200025	-0.189393268476071	2	-0.0358621138610029	2	0.053856704692383	2	0.053856704692383	NA	NA	SegRatio=-0.04,AbsMeanSigma=0.27,pvalue=0.157503964127201,pvalueTTest=0.053856704692383,
chr5	149361160	149361275	SLC26A2	SLC26A200026	-0.0326354179844188	2	-0.0358621138610029	2	0.053856704692383	2	0.053856704692383	NA	NA	SegRatio=-0.04,AbsMeanSigma=0.27,pvalue=0.157503964127201,pvalueTTest=0.053856704692383,
chr5	149361234	149361347	SLC26A2	SLC26A200027	-0.0588806676366855	2	-0.0358621138610029	2	0.053856704692383	2	0.053856704692383	NA	NA	SegRatio=-0.04,AbsMeanSigma=0.27,pvalue=0.157503964127201,pvalueTTest=0.053856704692383,
chr5	149361348	149361451	SLC26A2	SLC26A200028	NA	2	-0.0358621138610029	2	0.053856704692383	2	0.053856704692383	NA	NA	SegRatio=-0.04,AbsMeanSigma=0.27,pvalue=0.157503964127201,pvalueTTest=0.053856704692383,
chr6	43550021	43550136	POLH	POLH00001	-0.293680822963977	2	-0.0622088981588166	2	0.0431600804680442	2	0.0431600804680442	NA	NA	SegRatio=-0.06,AbsMeanSigma=0.9,pvalue=1.59743552531083e-05,pvalueTTest=0.0607048708350329,
chr6	43550106	43550225	POLH	POLH00002	-0.0622088981588166	2	-0.0622088981588166	2	0.0431600804680442	2	0.0431600804680442	NA	NA	SegRatio=-0.06,AbsMeanSigma=0.9,pvalue=1.59743552531083e-05,pvalueTTest=0.0607048708350329,
chr6	43550643	43550780	POLH	POLH00003	-1.84548887345661	2	-0.0622088981588166	2	0.0431600804680442	2	0.0431600804680442	q-value=1.35718801746191e-10, copies=0.5	NA	SegRatio=-0.06,AbsMeanSigma=0.9,pvalue=1.59743552531083e-05,pvalueTTest=0.0607048708350329,
chr6	43550770	43550859	POLH	POLH00004	-0.0715317926817353	2	-0.0622088981588166	2	0.0431600804680442	2	0.0431600804680442	NA	NA	SegRatio=-0.06,AbsMeanSigma=0.9,pvalue=1.59743552531083e-05,pvalueTTest=0.0607048708350329,
chr6	43550846	43550961	POLH	POLH00005	-0.000815900845256261	2	-0.0622088981588166	2	0.0431600804680442	2	0.0431600804680442	NA	NA	SegRatio=-0.06,AbsMeanSigma=0.9,pvalue=1.59743552531083e-05,pvalueTTest=0.0607048708350329,
chr6	43554962	43555070	POLH	POLH00006	0.0486757796735074	2	-0.0622088981588166	2	0.0431600804680442	2	0.0431600804680442	NA	NA	SegRatio=-0.06,AbsMeanSigma=0.9,pvalue=1.59743552531083e-05,pvalueTTest=0.0607048708350329,
chr6	43555045	43555157	POLH	POLH00007	0.0173042174129383	2	-0.0622088981588166	2	0.0431600804680442	2	0.0431600804680442	NA	NA	SegRatio=-0.06,AbsMeanSigma=0.9,pvalue=1.59743552531083e-05,pvalueTTest=0.0607048708350329,
chr6	43555147	43555240	POLH	POLH00008	-0.00650705720760924	2	-0.0622088981588166	2	0.0431600804680442	2	0.0431600804680442	NA	NA	SegRatio=-0.06,AbsMeanSigma=0.9,pvalue=1.59743552531083e-05,pvalueTTest=0.0607048708350329,
chr6	43555222	43555337	POLH	POLH00009	-0.0722100131960634	2	-0.0622088981588166	2	0.0431600804680442	2	0.0431600804680442	NA	NA	SegRatio=-0.06,AbsMeanSigma=0.9,pvalue=1.59743552531083e-05,pvalueTTest=0.0607048708350329,
chr6	43565380	43565483	POLH	POLH00010	-0.125463676253156	2	-0.0622088981588166	2	0.0431600804680442	2	0.0431600804680442	NA	NA	SegRatio=-0.06,AbsMeanSigma=0.9,pvalue=1.59743552531083e-05,pvalueTTest=0.0607048708350329,
chr6	43565474	43565590	POLH	POLH00011	-0.0355463593956299	2	-0.0622088981588166	2	0.0431600804680442	2	0.0431600804680442	NA	NA	SegRatio=-0.06,AbsMeanSigma=0.9,pvalue=1.59743552531083e-05,pvalueTTest=0.0607048708350329,
chr6	43565557	43565663	POLH	POLH00012	0.118424185391127	2	-0.0622088981588166	2	0.0431600804680442	2	0.0431600804680442	NA	NA	SegRatio=-0.06,AbsMeanSigma=0.9,pvalue=1.59743552531083e-05,pvalueTTest=0.0607048708350329,
chr6	43568702	43568816	POLH	POLH00013	0.00684004605050684	2	-0.0622088981588166	2	0.0431600804680442	2	0.0431600804680442	NA	NA	SegRatio=-0.06,AbsMeanSigma=0.9,pvalue=1.59743552531083e-05,pvalueTTest=0.0607048708350329,
chr6	43568763	43568877	POLH	POLH00014	-0.0247190597941362	2	-0.0622088981588166	2	0.0431600804680442	2	0.0431600804680442	NA	NA	SegRatio=-0.06,AbsMeanSigma=0.9,pvalue=1.59743552531083e-05,pvalueTTest=0.0607048708350329,
chr6	43571574	43571679	POLH	POLH00015	-0.0291885143288933	2	-0.0622088981588166	2	0.0431600804680442	2	0.0431600804680442	NA	NA	SegRatio=-0.06,AbsMeanSigma=0.9,pvalue=1.59743552531083e-05,pvalueTTest=0.0607048708350329,
chr6	43571673	43571777	POLH	POLH00016	0.0272507340020438	2	-0.0622088981588166	2	0.0431600804680442	2	0.0431600804680442	NA	NA	SegRatio=-0.06,AbsMeanSigma=0.9,pvalue=1.59743552531083e-05,pvalueTTest=0.0607048708350329,
chr6	43572331	43572426	POLH	POLH00017	-0.0230671017757086	2	-0.0622088981588166	2	0.0431600804680442	2	0.0431600804680442	NA	NA	SegRatio=-0.06,AbsMeanSigma=0.9,pvalue=1.59743552531083e-05,pvalueTTest=0.0607048708350329,
chr6	43572425	43572538	POLH	POLH00018	-0.176569256399852	2	-0.0622088981588166	2	0.0431600804680442	2	0.0431600804680442	NA	NA	SegRatio=-0.06,AbsMeanSigma=0.9,pvalue=1.59743552531083e-05,pvalueTTest=0.0607048708350329,
chr6	43572950	43573042	POLH	POLH00019	-0.250043646376791	2	-0.0622088981588166	2	0.0431600804680442	2	0.0431600804680442	NA	NA	SegRatio=-0.06,AbsMeanSigma=0.9,pvalue=1.59743552531083e-05,pvalueTTest=0.0607048708350329,
chr6	43573008	43573118	POLH	POLH00020	-0.0473319475430307	2	-0.0622088981588166	2	0.0431600804680442	2	0.0431600804680442	NA	NA	SegRatio=-0.06,AbsMeanSigma=0.9,pvalue=1.59743552531083e-05,pvalueTTest=0.0607048708350329,
chr6	43578258	43578374	POLH	POLH00021	0.286206261929396	2	-0.0622088981588166	2	0.0431600804680442	2	0.0431600804680442	NA	NA	SegRatio=-0.06,AbsMeanSigma=0.9,pvalue=1.59743552531083e-05,pvalueTTest=0.0607048708350329,
chr6	43578346	43578458	POLH	POLH00022	-0.00375574324805179	2	-0.0622088981588166	2	0.0431600804680442	2	0.0431600804680442	NA	NA	SegRatio=-0.06,AbsMeanSigma=0.9,pvalue=1.59743552531083e-05,pvalueTTest=0.0607048708350329,
chr6	43578455	43578565	POLH	POLH00023	-1.31672919251389	2	-0.0607251176313124	2	0.0431600804680442	2	0.0431600804680442	q-value=1.73650625267258e-12, copies=0.5	NA	SegRatio=-0.06,AbsMeanSigma=1.02,pvalue=0.000425601742255868,pvalueTTest=0.173406442862457,
chr6	43581344	43581457	POLH	POLH00024	0.0851238337553931	2	-0.0607251176313124	2	0.0431600804680442	2	0.0431600804680442	NA	NA	SegRatio=-0.06,AbsMeanSigma=1.02,pvalue=0.000425601742255868,pvalueTTest=0.173406442862457,
chr6	43581415	43581533	POLH	POLH00025	-0.20851505143882	2	-0.0607251176313124	2	0.0431600804680442	2	0.0431600804680442	NA	NA	SegRatio=-0.06,AbsMeanSigma=1.02,pvalue=0.000425601742255868,pvalueTTest=0.173406442862457,
chr6	43581474	43581568	POLH	POLH00026	-0.0575053704445256	2	-0.0607251176313124	2	0.0431600804680442	2	0.0431600804680442	NA	NA	SegRatio=-0.06,AbsMeanSigma=1.02,pvalue=0.000425601742255868,pvalueTTest=0.173406442862457,
chr6	43581530	43581650	POLH	POLH00027	-0.087694489965154	2	-0.0607251176313124	2	0.0431600804680442	2	0.0431600804680442	NA	NA	SegRatio=-0.06,AbsMeanSigma=1.02,pvalue=0.000425601742255868,pvalueTTest=0.173406442862457,
chr6	43581603	43581719	POLH	POLH00028	-0.0187966228608366	2	-0.0607251176313124	2	0.0431600804680442	2	0.0431600804680442	NA	NA	SegRatio=-0.06,AbsMeanSigma=1.02,pvalue=0.000425601742255868,pvalueTTest=0.173406442862457,
chr6	43581719	43581834	POLH	POLH00029	-0.107678995097871	2	-0.0607251176313124	2	0.0431600804680442	2	0.0431600804680442	NA	NA	SegRatio=-0.06,AbsMeanSigma=1.02,pvalue=0.000425601742255868,pvalueTTest=0.173406442862457,
chr6	43581828	43581921	POLH	POLH00030	-0.11738528757316	2	-0.0607251176313124	2	0.0431600804680442	2	0.0431600804680442	NA	NA	SegRatio=-0.06,AbsMeanSigma=1.02,pvalue=0.000425601742255868,pvalueTTest=0.173406442862457,
chr6	43581915	43582026	POLH	POLH00031	-0.188342415749506	2	-0.0607251176313124	2	0.0431600804680442	2	0.0431600804680442	NA	NA	SegRatio=-0.06,AbsMeanSigma=1.02,pvalue=0.000425601742255868,pvalueTTest=0.173406442862457,
chr6	43582007	43582120	POLH	POLH00032	-0.0607251176313124	2	-0.0607251176313124	2	0.0431600804680442	2	0.0431600804680442	NA	NA	SegRatio=-0.06,AbsMeanSigma=1.02,pvalue=0.000425601742255868,pvalueTTest=0.173406442862457,
chr6	43582103	43582214	POLH	POLH00033	0.0244428697267	2	-0.0607251176313124	2	0.0431600804680442	2	0.0431600804680442	NA	NA	SegRatio=-0.06,AbsMeanSigma=1.02,pvalue=0.000425601742255868,pvalueTTest=0.173406442862457,
chr6	43582183	43582286	POLH	POLH00034	NA	NA	-0.0607251176313124	NA	0.0431600804680442	2	0.0431600804680442	NA	NA	SegRatio=NA, AbsMeanSigma=NA, pvalue=NA, pvalueTTest=NA,
chr6	43582263	43582377	POLH	POLH00035	NA	NA	NA	NA	0.0431600804680442	2	0.0431600804680442	NA	NA	SegRatio=NA, AbsMeanSigma=NA, pvalue=NA, pvalueTTest=NA,
chr7	39046422	39046535	POU6F2	POU6F200001	-2.24508305228014	2	-2.24508305228014	2	0.425602366850962	2	0.425602366850962	NA	NA	SegRatio=-2.25,AbsMeanSigma=10.5,pvalue=8.71387421391843e-26,pvalueTTest=1,Adjusted:byPvalueTTestRatio;
chr7	39125454	39125548	POU6F2	POU6F200002	0.0416360426625499	2	0.0348146059464655	2	0.425602366850962	2	0.425602366850962	NA	NA	SegRatio=0.03,AbsMeanSigma=0.04,pvalue=0.802073899317723,pvalueTTest=0.74660944950913,
chr7	39125528	39125622	POU6F2	POU6F200003	0.0461847489474485	2	0.0348146059464655	2	0.425602366850962	2	0.425602366850962	NA	NA	SegRatio=0.03,AbsMeanSigma=0.04,pvalue=0.802073899317723,pvalueTTest=0.74660944950913,
chr7	39125603	39125714	POU6F2	POU6F200004	-0.171351068427366	2	0.0348146059464655	2	0.425602366850962	2	0.425602366850962	NA	NA	SegRatio=0.03,AbsMeanSigma=0.04,pvalue=0.802073899317723,pvalueTTest=0.74660944950913,
chr7	39243813	39243923	POU6F2	POU6F200005	0.188706433532219	2	0.0348146059464655	2	0.425602366850962	2	0.425602366850962	NA	NA	SegRatio=0.03,AbsMeanSigma=0.04,pvalue=0.802073899317723,pvalueTTest=0.74660944950913,
chr7	39243854	39243962	POU6F2	POU6F200006	-0.228103804821685	2	0.0348146059464655	2	0.425602366850962	2	0.425602366850962	NA	NA	SegRatio=0.03,AbsMeanSigma=0.04,pvalue=0.802073899317723,pvalueTTest=0.74660944950913,
chr7	39246962	39247071	POU6F2	POU6F200007	-0.0604843883401939	2	0.0348146059464655	2	0.425602366850962	2	0.425602366850962	NA	NA	SegRatio=0.03,AbsMeanSigma=0.04,pvalue=0.802073899317723,pvalueTTest=0.74660944950913,
chr7	39247021	39247141	POU6F2	POU6F200008	-0.0263799165034255	2	0.0348146059464655	2	0.425602366850962	2	0.425602366850962	NA	NA	SegRatio=0.03,AbsMeanSigma=0.04,pvalue=0.802073899317723,pvalueTTest=0.74660944950913,
chr7	39247129	39247218	POU6F2	POU6F200009	0.0919817657394373	2	0.0348146059464655	2	0.425602366850962	2	0.425602366850962	NA	NA	SegRatio=0.03,AbsMeanSigma=0.04,pvalue=0.802073899317723,pvalueTTest=0.74660944950913,
chr7	39247217	39247333	POU6F2	POU6F200010	-0.0305318220868044	2	0.0348146059464655	2	0.425602366850962	2	0.425602366850962	NA	NA	SegRatio=0.03,AbsMeanSigma=0.04,pvalue=0.802073899317723,pvalueTTest=0.74660944950913,
chr7	39379202	39379324	POU6F2	POU6F200011	0.0348146059464655	2	0.0348146059464655	2	0.425602366850962	2	0.425602366850962	NA	NA	SegRatio=0.03,AbsMeanSigma=0.04,pvalue=0.802073899317723,pvalueTTest=0.74660944950913,
chr7	39379448	39379560	POU6F2	POU6F200012	-0.169210350731534	2	0.0348146059464655	2	0.425602366850962	2	0.425602366850962	NA	NA	SegRatio=0.03,AbsMeanSigma=0.04,pvalue=0.802073899317723,pvalueTTest=0.74660944950913,
chr7	39379515	39379600	POU6F2	POU6F200013	-0.0118059182412598	2	0.0348146059464655	2	0.425602366850962	2	0.425602366850962	NA	NA	SegRatio=0.03,AbsMeanSigma=0.04,pvalue=0.802073899317723,pvalueTTest=0.74660944950913,
chr7	39379563	39379649	POU6F2	POU6F200014	0.0689036851790136	2	0.0348146059464655	2	0.425602366850962	2	0.425602366850962	NA	NA	SegRatio=0.03,AbsMeanSigma=0.04,pvalue=0.802073899317723,pvalueTTest=0.74660944950913,
chr7	39446136	39446255	POU6F2	POU6F200015	0.0559119852369922	2	0.0348146059464655	2	0.425602366850962	2	0.425602366850962	NA	NA	SegRatio=0.03,AbsMeanSigma=0.04,pvalue=0.802073899317723,pvalueTTest=0.74660944950913,
chr7	39446213	39446330	POU6F2	POU6F200016	0.0993306849803261	2	0.0348146059464655	2	0.425602366850962	2	0.425602366850962	NA	NA	SegRatio=0.03,AbsMeanSigma=0.04,pvalue=0.802073899317723,pvalueTTest=0.74660944950913,
chr7	39446300	39446415	POU6F2	POU6F200017	NA	2	0.0348146059464655	2	0.425602366850962	2	0.425602366850962	NA	NA	SegRatio=0.03,AbsMeanSigma=0.04,pvalue=0.802073899317723,pvalueTTest=0.74660944950913,
chr7	39472594	39472691	POU6F2	POU6F200018	-0.0344159248756012	2	0.0348146059464655	2	0.425602366850962	2	0.425602366850962	NA	NA	SegRatio=0.03,AbsMeanSigma=0.04,pvalue=0.802073899317723,pvalueTTest=0.74660944950913,
chr7	39472660	39472747	POU6F2	POU6F200019	-0.141563622014263	2	0.0348146059464655	2	0.425602366850962	2	0.425602366850962	NA	NA	SegRatio=0.03,AbsMeanSigma=0.04,pvalue=0.802073899317723,pvalueTTest=0.74660944950913,
chr7	39472706	39472802	POU6F2	POU6F200020	0.133099818377224	2	0.0348146059464655	2	0.425602366850962	2	0.425602366850962	NA	NA	SegRatio=0.03,AbsMeanSigma=0.04,pvalue=0.802073899317723,pvalueTTest=0.74660944950913,
chr7	39472761	39472884	POU6F2	POU6F200021	0.0732372200369756	2	0.0348146059464655	2	0.425602366850962	2	0.425602366850962	NA	NA	SegRatio=0.03,AbsMeanSigma=0.04,pvalue=0.802073899317723,pvalueTTest=0.74660944950913,
chr7	39472828	39472944	POU6F2	POU6F200022	0.00257514821551047	2	0.0348146059464655	2	0.425602366850962	2	0.425602366850962	NA	NA	SegRatio=0.03,AbsMeanSigma=0.04,pvalue=0.802073899317723,pvalueTTest=0.74660944950913,
chr7	39491063	39491178	POU6F2	POU6F200023	0.0732447989576046	2	0.0348146059464655	2	0.425602366850962	2	0.425602366850962	NA	NA	SegRatio=0.03,AbsMeanSigma=0.04,pvalue=0.802073899317723,pvalueTTest=0.74660944950913,
chr7	39491164	39491267	POU6F2	POU6F200024	0.010790723382704	2	0.0348146059464655	2	0.425602366850962	2	0.425602366850962	NA	NA	SegRatio=0.03,AbsMeanSigma=0.04,pvalue=0.802073899317723,pvalueTTest=0.74660944950913,
chr7	39491225	39491342	POU6F2	POU6F200025	NA	2	0.0348146059464655	2	0.425602366850962	2	0.425602366850962	NA	NA	SegRatio=0.03,AbsMeanSigma=0.04,pvalue=0.802073899317723,pvalueTTest=0.74660944950913,
chr7	39500081	39500194	POU6F2	POU6F200026	-0.0783161218450868	2	0.0348146059464655	2	0.425602366850962	2	0.425602366850962	NA	NA	SegRatio=0.03,AbsMeanSigma=0.04,pvalue=0.802073899317723,pvalueTTest=0.74660944950913,
chr7	39500152	39500266	POU6F2	POU6F200027	0.111419862150189	2	0.0348146059464655	2	0.425602366850962	2	0.425602366850962	NA	NA	SegRatio=0.03,AbsMeanSigma=0.04,pvalue=0.802073899317723,pvalueTTest=0.74660944950913,
chr7	39500255	39500378	POU6F2	POU6F200028	-0.0778929461541721	2	0.0348146059464655	2	0.425602366850962	2	0.425602366850962	NA	NA	SegRatio=0.03,AbsMeanSigma=0.04,pvalue=0.802073899317723,pvalueTTest=0.74660944950913,
chr7	39503760	39503874	POU6F2	POU6F200029	0.0506159440848422	2	0.0348146059464655	2	0.425602366850962	2	0.425602366850962	NA	NA	SegRatio=0.03,AbsMeanSigma=0.04,pvalue=0.802073899317723,pvalueTTest=0.74660944950913,
chr7	39503865	39503982	POU6F2	POU6F200030	-0.00200529079545504	2	0.0348146059464655	2	0.425602366850962	2	0.425602366850962	NA	NA	SegRatio=0.03,AbsMeanSigma=0.04,pvalue=0.802073899317723,pvalueTTest=0.74660944950913,
chr7	39503935	39504073	POU6F2	POU6F200031	0.203639487741222	2	0.0348146059464655	2	0.425602366850962	2	0.425602366850962	NA	NA	SegRatio=0.03,AbsMeanSigma=0.04,pvalue=0.802073899317723,pvalueTTest=0.74660944950913,
chr7	39504024	39504137	POU6F2	POU6F200032	0.117143123554012	2	0.0348146059464655	2	0.425602366850962	2	0.425602366850962	NA	NA	SegRatio=0.03,AbsMeanSigma=0.04,pvalue=0.802073899317723,pvalueTTest=0.74660944950913,
chr7	39504138	39504252	POU6F2	POU6F200033	0.0207549830276872	2	0.0348146059464655	2	0.425602366850962	2	0.425602366850962	NA	NA	SegRatio=0.03,AbsMeanSigma=0.04,pvalue=0.802073899317723,pvalueTTest=0.74660944950913,
chr7	39504211	39504325	POU6F2	POU6F200034	-0.282941902644197	2	0.0348146059464655	2	0.425602366850962	2	0.425602366850962	NA	NA	SegRatio=0.03,AbsMeanSigma=0.04,pvalue=0.802073899317723,pvalueTTest=0.74660944950913,
chr8	92972414	92972485	RUNX1T1	RUNX1T100001	0.0374881753344571	2	0.0826578295609575	2	0.543915649640562	2	0.543915649640562	NA	NA	SegRatio=0.08,AbsMeanSigma=0.39,pvalue=0.0401233429179437,pvalueTTest=0.00203258345629561,
chr8	92972455	92972575	RUNX1T1	RUNX1T100002	0.221338472871036	2	0.0826578295609575	2	0.543915649640562	2	0.543915649640562	NA	NA	SegRatio=0.08,AbsMeanSigma=0.39,pvalue=0.0401233429179437,pvalueTTest=0.00203258345629561,
chr8	92972637	92972744	RUNX1T1	RUNX1T100003	-0.0232368358543419	2	0.0826578295609575	2	0.543915649640562	2	0.543915649640562	NA	NA	SegRatio=0.08,AbsMeanSigma=0.39,pvalue=0.0401233429179437,pvalueTTest=0.00203258345629561,
chr8	92972726	92972840	RUNX1T1	RUNX1T100004	0.102004879531807	2	0.0826578295609575	2	0.543915649640562	2	0.543915649640562	NA	NA	SegRatio=0.08,AbsMeanSigma=0.39,pvalue=0.0401233429179437,pvalueTTest=0.00203258345629561,
chr8	92982831	92982907	RUNX1T1	RUNX1T100005	-0.131174556752302	2	0.0826578295609575	2	0.543915649640562	2	0.543915649640562	NA	NA	SegRatio=0.08,AbsMeanSigma=0.39,pvalue=0.0401233429179437,pvalueTTest=0.00203258345629561,
chr8	92982872	92982981	RUNX1T1	RUNX1T100006	0.203749054001292	2	0.0826578295609575	2	0.543915649640562	2	0.543915649640562	NA	NA	SegRatio=0.08,AbsMeanSigma=0.39,pvalue=0.0401233429179437,pvalueTTest=0.00203258345629561,
chr8	92982908	92983026	RUNX1T1	RUNX1T100007	-0.0593720924807555	2	0.0826578295609575	2	0.543915649640562	2	0.543915649640562	NA	NA	SegRatio=0.08,AbsMeanSigma=0.39,pvalue=0.0401233429179437,pvalueTTest=0.00203258345629561,
chr8	92982999	92983116	RUNX1T1	RUNX1T100008	0.215778575785002	2	0.0826578295609575	2	0.543915649640562	2	0.543915649640562	NA	NA	SegRatio=0.08,AbsMeanSigma=0.39,pvalue=0.0401233429179437,pvalueTTest=0.00203258345629561,
chr8	92988086	92988202	RUNX1T1	RUNX1T100009	-0.0673590728840788	2	0.0826578295609575	2	0.543915649640562	2	0.543915649640562	NA	NA	SegRatio=0.08,AbsMeanSigma=0.39,pvalue=0.0401233429179437,pvalueTTest=0.00203258345629561,
chr8	92988146	92988260	RUNX1T1	RUNX1T100010	0.114937661631712	2	0.0826578295609575	2	0.543915649640562	2	0.543915649640562	NA	NA	SegRatio=0.08,AbsMeanSigma=0.39,pvalue=0.0401233429179437,pvalueTTest=0.00203258345629561,
chr8	92998308	92998423	RUNX1T1	RUNX1T100011	0.0540953728349112	2	0.0826578295609575	2	0.543915649640562	2	0.543915649640562	NA	NA	SegRatio=0.08,AbsMeanSigma=0.39,pvalue=0.0401233429179437,pvalueTTest=0.00203258345629561,
chr8	92998364	92998479	RUNX1T1	RUNX1T100012	0.0145903528754155	2	0.0826578295609575	2	0.543915649640562	2	0.543915649640562	NA	NA	SegRatio=0.08,AbsMeanSigma=0.39,pvalue=0.0401233429179437,pvalueTTest=0.00203258345629561,
chr8	92998479	92998593	RUNX1T1	RUNX1T100013	-0.0295366174392575	2	0.0826578295609575	2	0.543915649640562	2	0.543915649640562	NA	NA	SegRatio=0.08,AbsMeanSigma=0.39,pvalue=0.0401233429179437,pvalueTTest=0.00203258345629561,
chr8	92999065	92999175	RUNX1T1	RUNX1T100014	0.126849957540235	2	0.0826578295609575	2	0.543915649640562	2	0.543915649640562	NA	NA	SegRatio=0.08,AbsMeanSigma=0.39,pvalue=0.0401233429179437,pvalueTTest=0.00203258345629561,
chr8	92999159	92999276	RUNX1T1	RUNX1T100015	-0.086611830897696	2	0.0826578295609575	2	0.543915649640562	2	0.543915649640562	NA	NA	SegRatio=0.08,AbsMeanSigma=0.39,pvalue=0.0401233429179437,pvalueTTest=0.00203258345629561,
chr8	93003841	93003956	RUNX1T1	RUNX1T100016	0.0741240512063504	2	0.0826578295609575	2	0.543915649640562	2	0.543915649640562	NA	NA	SegRatio=0.08,AbsMeanSigma=0.39,pvalue=0.0401233429179437,pvalueTTest=0.00203258345629561,
chr8	93003928	93004044	RUNX1T1	RUNX1T100017	0.101631390510451	2	0.0826578295609575	2	0.543915649640562	2	0.543915649640562	NA	NA	SegRatio=0.08,AbsMeanSigma=0.39,pvalue=0.0401233429179437,pvalueTTest=0.00203258345629561,
chr8	93004035	93004151	RUNX1T1	RUNX1T100018	0.089705680538244	2	0.0826578295609575	2	0.543915649640562	2	0.543915649640562	NA	NA	SegRatio=0.08,AbsMeanSigma=0.39,pvalue=0.0401233429179437,pvalueTTest=0.00203258345629561,
chr8	93017306	93017427	RUNX1T1	RUNX1T100019	0.163385706337422	2	0.0826578295609575	2	0.543915649640562	2	0.543915649640562	NA	NA	SegRatio=0.08,AbsMeanSigma=0.39,pvalue=0.0401233429179437,pvalueTTest=0.00203258345629561,
chr8	93017412	93017527	RUNX1T1	RUNX1T100020	0.0826578295609575	2	0.0826578295609575	2	0.543915649640562	2	0.543915649640562	NA	NA	SegRatio=0.08,AbsMeanSigma=0.39,pvalue=0.0401233429179437,pvalueTTest=0.00203258345629561,
chr8	93017485	93017603	RUNX1T1	RUNX1T100021	0.0228953178773006	2	0.0826578295609575	2	0.543915649640562	2	0.543915649640562	NA	NA	SegRatio=0.08,AbsMeanSigma=0.39,pvalue=0.0401233429179437,pvalueTTest=0.00203258345629561,
chr8	93023194	93023306	RUNX1T1	RUNX1T100022	0.122099068797777	2	0.0826578295609575	2	0.543915649640562	2	0.543915649640562	NA	NA	SegRatio=0.08,AbsMeanSigma=0.39,pvalue=0.0401233429179437,pvalueTTest=0.00203258345629561,
chr8	93023293	93023405	RUNX1T1	RUNX1T100023	NA	2	0.0826578295609575	2	0.543915649640562	2	0.543915649640562	NA	NA	SegRatio=0.08,AbsMeanSigma=0.39,pvalue=0.0401233429179437,pvalueTTest=0.00203258345629561,
chr8	93026739	93026840	RUNX1T1	RUNX1T100024	-0.0386126799392924	2	0.0826578295609575	2	0.543915649640562	2	0.543915649640562	NA	NA	SegRatio=0.08,AbsMeanSigma=0.39,pvalue=0.0401233429179437,pvalueTTest=0.00203258345629561,
chr8	93026823	93026941	RUNX1T1	RUNX1T100025	0.0958248000766882	2	0.0826578295609575	2	0.543915649640562	2	0.543915649640562	NA	NA	SegRatio=0.08,AbsMeanSigma=0.39,pvalue=0.0401233429179437,pvalueTTest=0.00203258345629561,
chr8	93026909	93027024	RUNX1T1	RUNX1T100026	0.329041336609997	2	0.0826578295609575	2	0.543915649640562	2	0.543915649640562	NA	NA	SegRatio=0.08,AbsMeanSigma=0.39,pvalue=0.0401233429179437,pvalueTTest=0.00203258345629561,
chr8	93026953	93027065	RUNX1T1	RUNX1T100027	0.207740172707193	2	0.0826578295609575	2	0.543915649640562	2	0.543915649640562	NA	NA	SegRatio=0.08,AbsMeanSigma=0.39,pvalue=0.0401233429179437,pvalueTTest=0.00203258345629561,
chr8	93027063	93027177	RUNX1T1	RUNX1T100028	0.120313495308087	2	0.0826578295609575	2	0.543915649640562	2	0.543915649640562	NA	NA	SegRatio=0.08,AbsMeanSigma=0.39,pvalue=0.0401233429179437,pvalueTTest=0.00203258345629561,
chr8	93029357	93029467	RUNX1T1	RUNX1T100029	-1.99269571930244	2	0.0544739930656314	2	0.543915649640562	2	0.543915649640562	q-value=6.99918553977002e-42, copies=0.5	NA	SegRatio=0.05,AbsMeanSigma=1.48,pvalue=3.1109107538507e-08,pvalueTTest=0.271763369992096,
chr8	93029459	93029573	RUNX1T1	RUNX1T100030	0.0712351205066342	2	0.0544739930656314	2	0.543915649640562	2	0.543915649640562	NA	NA	SegRatio=0.05,AbsMeanSigma=1.48,pvalue=3.1109107538507e-08,pvalueTTest=0.271763369992096,
chr8	93029555	93029670	RUNX1T1	RUNX1T100031	0.0668572204198743	2	0.0544739930656314	2	0.543915649640562	2	0.543915649640562	NA	NA	SegRatio=0.05,AbsMeanSigma=1.48,pvalue=3.1109107538507e-08,pvalueTTest=0.271763369992096,
chr8	93074686	93074800	RUNX1T1	RUNX1T100032	0.212049258732516	2	0.0544739930656314	2	0.543915649640562	2	0.543915649640562	NA	NA	SegRatio=0.05,AbsMeanSigma=1.48,pvalue=3.1109107538507e-08,pvalueTTest=0.271763369992096,
chr8	93088084	93088216	RUNX1T1	RUNX1T100033	-2.27640150595946	2	0.0544739930656314	2	0.543915649640562	2	0.543915649640562	q-value=2.2855045760004e-18, copies=0	NA	SegRatio=0.05,AbsMeanSigma=1.48,pvalue=3.1109107538507e-08,pvalueTTest=0.271763369992096,
chr8	93088216	93088330	RUNX1T1	RUNX1T100034	-0.0231176114247479	2	0.0544739930656314	2	0.543915649640562	2	0.543915649640562	NA	NA	SegRatio=0.05,AbsMeanSigma=1.48,pvalue=3.1109107538507e-08,pvalueTTest=0.271763369992096,
chr8	93107223	93107335	RUNX1T1	RUNX1T100035	-0.0081205371095303	2	0.0544739930656314	2	0.543915649640562	2	0.543915649640562	NA	NA	SegRatio=0.05,AbsMeanSigma=1.48,pvalue=3.1109107538507e-08,pvalueTTest=0.271763369992096,
chr8	93107281	93107397	RUNX1T1	RUNX1T100036	0.150088460519816	2	0.0544739930656314	2	0.543915649640562	2	0.543915649640562	NA	NA	SegRatio=0.05,AbsMeanSigma=1.48,pvalue=3.1109107538507e-08,pvalueTTest=0.271763369992096,
chr8	93107356	93107461	RUNX1T1	RUNX1T100037	0.20232746521367	2	0.0544739930656314	2	0.543915649640562	2	0.543915649640562	NA	NA	SegRatio=0.05,AbsMeanSigma=1.48,pvalue=3.1109107538507e-08,pvalueTTest=0.271763369992096,
chr8	93107580	93107692	RUNX1T1	RUNX1T100038	0.0544739930656314	2	0.0544739930656314	2	0.543915649640562	2	0.543915649640562	NA	NA	SegRatio=0.05,AbsMeanSigma=1.48,pvalue=3.1109107538507e-08,pvalueTTest=0.271763369992096,
chr8	93107681	93107794	RUNX1T1	RUNX1T100039	0.0430435423337276	2	0.0544739930656314	2	0.543915649640562	2	0.543915649640562	NA	NA	SegRatio=0.05,AbsMeanSigma=1.48,pvalue=3.1109107538507e-08,pvalueTTest=0.271763369992096,
chr8	93115014	93115138	RUNX1T1	RUNX1T100040	NA	2	0.0544739930656314	2	0.543915649640562	2	0.543915649640562	NA	NA	SegRatio=0.05,AbsMeanSigma=1.48,pvalue=3.1109107538507e-08,pvalueTTest=0.271763369992096,
chr8	113236979	113237097	CSMD3	CSMD300001	-0.263070246693426	2	0.0544739930656314	2	0.000485713650270449	2	0.000485713650270449	NA	NA	SegRatio=0.05,AbsMeanSigma=1.48,pvalue=3.1109107538507e-08,pvalueTTest=0.271763369992096,
chr8	113237094	113237208	CSMD3	CSMD300002	0.117389851859815	2	0.0544739930656314	2	0.000485713650270449	2	0.000485713650270449	NA	NA	SegRatio=0.05,AbsMeanSigma=1.48,pvalue=3.1109107538507e-08,pvalueTTest=0.271763369992096,
chr8	113240929	113241039	CSMD3	CSMD300003	-1.9070459979826	2	-1.61811429023064	2	0.000485713650270449	2	0.000485713650270449	NA	NA	SegRatio=-1.62,AbsMeanSigma=7.08,pvalue=1.91464318184114e-56,pvalueTTest=0.0414417767704866,Adjusted:byPvalueTTestRatio;
chr8	113241019	113241102	CSMD3	CSMD300004	-1.61811429023064	2	-1.61811429023064	2	0.000485713650270449	2	0.000485713650270449	NA	NA	SegRatio=-1.62,AbsMeanSigma=7.08,pvalue=1.91464318184114e-56,pvalueTTest=0.0414417767704866,Adjusted:byPvalueTTestRatio;
chr8	113241059	113241170	CSMD3	CSMD300005	NA	2	-1.61811429023064	2	0.000485713650270449	2	0.000485713650270449	NA	NA	SegRatio=-1.62,AbsMeanSigma=7.08,pvalue=1.91464318184114e-56,pvalueTTest=0.0414417767704866,Adjusted:byPvalueTTestRatio;
chr8	113243745	113243834	CSMD3	CSMD300006	-1.79528002902264	2	-1.61811429023064	2	0.000485713650270449	2	0.000485713650270449	NA	NA	SegRatio=-1.62,AbsMeanSigma=7.08,pvalue=1.91464318184114e-56,pvalueTTest=0.0414417767704866,Adjusted:byPvalueTTestRatio;
chr8	113243796	113243904	CSMD3	CSMD300007	-0.190423343386044	2	0.0239699575059045	2	0.000485713650270449	2	0.000485713650270449	NA	NA	SegRatio=0.02,AbsMeanSigma=1.04,pvalue=3.30311013175953e-06,pvalueTTest=0.127316432943991,
chr8	113246541	113246631	CSMD3	CSMD300008	-0.60259329070207	2	0.0239699575059045	2	0.000485713650270449	2	0.000485713650270449	q-value=3.04841073816514e-05, copies=1	NA	SegRatio=0.02,AbsMeanSigma=1.04,pvalue=3.30311013175953e-06,pvalueTTest=0.127316432943991,
chr8	113246607	113246704	CSMD3	CSMD300009	0.0940193886232446	2	0.0239699575059045	2	0.000485713650270449	2	0.000485713650270449	NA	NA	SegRatio=0.02,AbsMeanSigma=1.04,pvalue=3.30311013175953e-06,pvalueTTest=0.127316432943991,
chr8	113246705	113246821	CSMD3	CSMD300010	NA	2	0.0239699575059045	2	0.000485713650270449	2	0.000485713650270449	NA	NA	SegRatio=0.02,AbsMeanSigma=1.04,pvalue=3.30311013175953e-06,pvalueTTest=0.127316432943991,
chr8	113249335	113249445	CSMD3	CSMD300011	-0.188745044023814	2	0.0239699575059045	2	0.000485713650270449	2	0.000485713650270449	NA	NA	SegRatio=0.02,AbsMeanSigma=1.04,pvalue=3.30311013175953e-06,pvalueTTest=0.127316432943991,
chr8	113249441	113249557	CSMD3	CSMD300012	0.0659319626255946	2	0.0239699575059045	2	0.000485713650270449	2	0.000485713650270449	NA	NA	SegRatio=0.02,AbsMeanSigma=1.04,pvalue=3.30311013175953e-06,pvalueTTest=0.127316432943991,
chr8	113249481	113249594	CSMD3	CSMD300013	-0.910836001193292	2	0.0239699575059045	2	0.000485713650270449	2	0.000485713650270449	q-value=1.88657582474361e-08, copies=1	NA	SegRatio=0.02,AbsMeanSigma=1.04,pvalue=3.30311013175953e-06,pvalueTTest=0.127316432943991,
chr8	113249572	113249680	CSMD3	CSMD300014	NA	2	0.0239699575059045	2	0.000485713650270449	2	0.000485713650270449	NA	NA	SegRatio=0.02,AbsMeanSigma=1.04,pvalue=3.30311013175953e-06,pvalueTTest=0.127316432943991,
chr8	113253903	113254008	CSMD3	CSMD300015	0.266684251626744	2	0.0239699575059045	2	0.000485713650270449	2	0.000485713650270449	NA	NA	SegRatio=0.02,AbsMeanSigma=1.04,pvalue=3.30311013175953e-06,pvalueTTest=0.127316432943991,
chr8	113253996	113254109	CSMD3	CSMD300016	0.110889489931926	2	0.0239699575059045	2	0.000485713650270449	2	0.000485713650270449	NA	NA	SegRatio=0.02,AbsMeanSigma=1.04,pvalue=3.30311013175953e-06,pvalueTTest=0.127316432943991,
chr8	113256582	113256684	CSMD3	CSMD300017	0.0239699575059045	2	0.0239699575059045	2	0.000485713650270449	2	0.000485713650270449	NA	NA	SegRatio=0.02,AbsMeanSigma=1.04,pvalue=3.30311013175953e-06,pvalueTTest=0.127316432943991,
chr8	113256660	113256771	CSMD3	CSMD300018	-0.195012142360885	2	0.0239699575059045	2	0.000485713650270449	2	0.000485713650270449	NA	NA	SegRatio=0.02,AbsMeanSigma=1.04,pvalue=3.30311013175953e-06,pvalueTTest=0.127316432943991,
chr8	113256766	113256877	CSMD3	CSMD300019	-1.11283135629923	2	0.0239699575059045	2	0.000485713650270449	2	0.000485713650270449	q-value=1.22307197944377e-09, copies=0.5	NA	SegRatio=0.02,AbsMeanSigma=1.04,pvalue=3.30311013175953e-06,pvalueTTest=0.127316432943991,
chr8	113259224	113259334	CSMD3	CSMD300020	0.218592604991327	2	0.0239699575059045	2	0.000485713650270449	2	0.000485713650270449	NA	NA	SegRatio=0.02,AbsMeanSigma=1.04,pvalue=3.30311013175953e-06,pvalueTTest=0.127316432943991,
chr8	113259321	113259415	CSMD3	CSMD300021	0.118490581297532	2	0.0239699575059045	2	0.000485713650270449	2	0.000485713650270449	NA	NA	SegRatio=0.02,AbsMeanSigma=1.04,pvalue=3.30311013175953e-06,pvalueTTest=0.127316432943991,
chr8	113266439	113266538	CSMD3	CSMD300022	0.130205526900393	2	0.0239699575059045	2	0.000485713650270449	2	0.000485713650270449	NA	NA	SegRatio=0.02,AbsMeanSigma=1.04,pvalue=3.30311013175953e-06,pvalueTTest=0.127316432943991,
chr8	113266539	113266643	CSMD3	CSMD300023	NA	2	0.0239699575059045	2	0.000485713650270449	2	0.000485713650270449	NA	NA	SegRatio=0.02,AbsMeanSigma=1.04,pvalue=3.30311013175953e-06,pvalueTTest=0.127316432943991,
chr8	113267450	113267563	CSMD3	CSMD300024	-0.0295987581302726	2	0.0239699575059045	2	0.000485713650270449	2	0.000485713650270449	NA	NA	SegRatio=0.02,AbsMeanSigma=1.04,pvalue=3.30311013175953e-06,pvalueTTest=0.127316432943991,
chr8	113267557	113267666	CSMD3	CSMD300025	0.187697342218239	2	0.0239699575059045	2	0.000485713650270449	2	0.000485713650270449	NA	NA	SegRatio=0.02,AbsMeanSigma=1.04,pvalue=3.30311013175953e-06,pvalueTTest=0.127316432943991,
chr8	113267650	113267724	CSMD3	CSMD300026	-1.17512334857149	2	0.116394725601776	2	0.000485713650270449	2	0.000485713650270449	q-value=0.00100598426941041, copies=0.5	NA	SegRatio=0.12,AbsMeanSigma=0.45,pvalue=0.0348248650019922,pvalueTTest=0.535648431165031,
chr8	113275815	113275928	CSMD3	CSMD300027	0.156231301480767	2	0.116394725601776	2	0.000485713650270449	2	0.000485713650270449	NA	NA	SegRatio=0.12,AbsMeanSigma=0.45,pvalue=0.0348248650019922,pvalueTTest=0.535648431165031,
chr8	113275918	113276031	CSMD3	CSMD300028	0.172438399605379	2	0.116394725601776	2	0.000485713650270449	2	0.000485713650270449	NA	NA	SegRatio=0.12,AbsMeanSigma=0.45,pvalue=0.0348248650019922,pvalueTTest=0.535648431165031,
chr8	113275959	113276073	CSMD3	CSMD300029	0.0254414536028859	2	0.116394725601776	2	0.000485713650270449	2	0.000485713650270449	NA	NA	SegRatio=0.12,AbsMeanSigma=0.45,pvalue=0.0348248650019922,pvalueTTest=0.535648431165031,
chr8	113277544	113277659	CSMD3	CSMD300030	NA	2	0.116394725601776	2	0.000485713650270449	2	0.000485713650270449	NA	NA	SegRatio=0.12,AbsMeanSigma=0.45,pvalue=0.0348248650019922,pvalueTTest=0.535648431165031,
chr8	113277660	113277775	CSMD3	CSMD300031	0.174196285063415	2	0.116394725601776	2	0.000485713650270449	2	0.000485713650270449	NA	NA	SegRatio=0.12,AbsMeanSigma=0.45,pvalue=0.0348248650019922,pvalueTTest=0.535648431165031,
chr8	113277722	113277838	CSMD3	CSMD300032	0.166772059889062	2	0.116394725601776	2	0.000485713650270449	2	0.000485713650270449	NA	NA	SegRatio=0.12,AbsMeanSigma=0.45,pvalue=0.0348248650019922,pvalueTTest=0.535648431165031,
chr8	113293312	113293429	CSMD3	CSMD300033	NA	2	0.116394725601776	2	0.000485713650270449	2	0.000485713650270449	NA	NA	SegRatio=0.12,AbsMeanSigma=0.45,pvalue=0.0348248650019922,pvalueTTest=0.535648431165031,
chr8	113293427	113293534	CSMD3	CSMD300034	0.0682156111252447	2	0.116394725601776	2	0.000485713650270449	2	0.000485713650270449	NA	NA	SegRatio=0.12,AbsMeanSigma=0.45,pvalue=0.0348248650019922,pvalueTTest=0.535648431165031,
chr8	113293500	113293615	CSMD3	CSMD300035	0.109306003317009	2	0.116394725601776	2	0.000485713650270449	2	0.000485713650270449	NA	NA	SegRatio=0.12,AbsMeanSigma=0.45,pvalue=0.0348248650019922,pvalueTTest=0.535648431165031,
chr8	113299259	113299366	CSMD3	CSMD300036	0.321502638458196	2	0.116394725601776	2	0.000485713650270449	2	0.000485713650270449	NA	NA	SegRatio=0.12,AbsMeanSigma=0.45,pvalue=0.0348248650019922,pvalueTTest=0.535648431165031,
chr8	113299366	113299481	CSMD3	CSMD300037	0.17069934695296	2	0.116394725601776	2	0.000485713650270449	2	0.000485713650270449	NA	NA	SegRatio=0.12,AbsMeanSigma=0.45,pvalue=0.0348248650019922,pvalueTTest=0.535648431165031,
chr8	113299472	113299583	CSMD3	CSMD300038	0.290394339109727	2	0.116394725601776	2	0.000485713650270449	2	0.000485713650270449	NA	NA	SegRatio=0.12,AbsMeanSigma=0.45,pvalue=0.0348248650019922,pvalueTTest=0.535648431165031,
chr8	113301534	113301649	CSMD3	CSMD300039	0.175996864762724	2	0.116394725601776	2	0.000485713650270449	2	0.000485713650270449	NA	NA	SegRatio=0.12,AbsMeanSigma=0.45,pvalue=0.0348248650019922,pvalueTTest=0.535648431165031,
chr8	113301644	113301752	CSMD3	CSMD300040	0.116394725601776	2	0.116394725601776	2	0.000485713650270449	2	0.000485713650270449	NA	NA	SegRatio=0.12,AbsMeanSigma=0.45,pvalue=0.0348248650019922,pvalueTTest=0.535648431165031,
chr8	113301698	113301812	CSMD3	CSMD300041	0.192809126282343	2	0.116394725601776	2	0.000485713650270449	2	0.000485713650270449	NA	NA	SegRatio=0.12,AbsMeanSigma=0.45,pvalue=0.0348248650019922,pvalueTTest=0.535648431165031,
chr8	113303714	113303831	CSMD3	CSMD300042	-0.154058202846499	2	0.116394725601776	2	0.000485713650270449	2	0.000485713650270449	NA	NA	SegRatio=0.12,AbsMeanSigma=0.45,pvalue=0.0348248650019922,pvalueTTest=0.535648431165031,
chr8	113303830	113303920	CSMD3	CSMD300043	-0.721128168669903	2	0.116394725601776	2	0.000485713650270449	2	0.000485713650270449	q-value=0.000354164104048678, copies=1	NA	SegRatio=0.12,AbsMeanSigma=0.45,pvalue=0.0348248650019922,pvalueTTest=0.535648431165031,
chr8	113303921	113304032	CSMD3	CSMD300044	NA	2	0.116394725601776	2	0.000485713650270449	2	0.000485713650270449	NA	NA	SegRatio=0.12,AbsMeanSigma=0.45,pvalue=0.0348248650019922,pvalueTTest=0.535648431165031,
chr8	113304745	113304858	CSMD3	CSMD300045	0.0949030233535409	2	0.116394725601776	2	0.000485713650270449	2	0.000485713650270449	NA	NA	SegRatio=0.12,AbsMeanSigma=0.45,pvalue=0.0348248650019922,pvalueTTest=0.535648431165031,
chr8	113304842	113304938	CSMD3	CSMD300046	0.0218649140768378	2	0.116394725601776	2	0.000485713650270449	2	0.000485713650270449	NA	NA	SegRatio=0.12,AbsMeanSigma=0.45,pvalue=0.0348248650019922,pvalueTTest=0.535648431165031,
chr8	113304935	113305062	CSMD3	CSMD300047	-2.38288672675488	2	0.126808678327317	2	0.000485713650270449	2	0.000485713650270449	q-value=2.2596849776725e-28, copies=0	NA	SegRatio=0.13,AbsMeanSigma=2.76,pvalue=2.90066311061104e-13,pvalueTTest=0.292819983825859,
chr8	113308031	113308138	CSMD3	CSMD300048	0.241176340084768	2	0.126808678327317	2	0.000485713650270449	2	0.000485713650270449	NA	NA	SegRatio=0.13,AbsMeanSigma=2.76,pvalue=2.90066311061104e-13,pvalueTTest=0.292819983825859,
chr8	113308112	113308226	CSMD3	CSMD300049	0.126808678327317	2	0.126808678327317	2	0.000485713650270449	2	0.000485713650270449	NA	NA	SegRatio=0.13,AbsMeanSigma=2.76,pvalue=2.90066311061104e-13,pvalueTTest=0.292819983825859,
chr8	113308212	113308300	CSMD3	CSMD300050	NA	2	0.126808678327317	2	0.000485713650270449	2	0.000485713650270449	NA	NA	SegRatio=0.13,AbsMeanSigma=2.76,pvalue=2.90066311061104e-13,pvalueTTest=0.292819983825859,
chr8	113313978	113314094	CSMD3	CSMD300051	0.160480209403954	2	0.126808678327317	2	0.000485713650270449	2	0.000485713650270449	NA	NA	SegRatio=0.13,AbsMeanSigma=2.76,pvalue=2.90066311061104e-13,pvalueTTest=0.292819983825859,
chr8	113314052	113314167	CSMD3	CSMD300052	0.0562134467074414	2	0.126808678327317	2	0.000485713650270449	2	0.000485713650270449	NA	NA	SegRatio=0.13,AbsMeanSigma=2.76,pvalue=2.90066311061104e-13,pvalueTTest=0.292819983825859,
chr8	113314160	113314272	CSMD3	CSMD300053	-2.8168204505288	2	0.0372604538306028	2	0.000485713650270449	2	0.000485713650270449	q-value=9.45935619621534e-17, copies=0	NA	SegRatio=0.04,AbsMeanSigma=0.86,pvalue=0.00431019015447987,pvalueTTest=0.347773056102986,
chr8	113316911	113317020	CSMD3	CSMD300054	0.0524968934116994	2	0.0372604538306028	2	0.000485713650270449	2	0.000485713650270449	NA	NA	SegRatio=0.04,AbsMeanSigma=0.86,pvalue=0.00431019015447987,pvalueTTest=0.347773056102986,
chr8	113317008	113317123	CSMD3	CSMD300055	0.158551736005291	2	0.0372604538306028	2	0.000485713650270449	2	0.000485713650270449	NA	NA	SegRatio=0.04,AbsMeanSigma=0.86,pvalue=0.00431019015447987,pvalueTTest=0.347773056102986,
chr8	113317120	113317235	CSMD3	CSMD300056	-0.0961326695797216	2	0.0372604538306028	2	0.000485713650270449	2	0.000485713650270449	NA	NA	SegRatio=0.04,AbsMeanSigma=0.86,pvalue=0.00431019015447987,pvalueTTest=0.347773056102986,
chr8	113318151	113318267	CSMD3	CSMD300057	0.136413264421331	2	0.0372604538306028	2	0.000485713650270449	2	0.000485713650270449	NA	NA	SegRatio=0.04,AbsMeanSigma=0.86,pvalue=0.00431019015447987,pvalueTTest=0.347773056102986,
chr8	113318239	113318349	CSMD3	CSMD300058	0.171245071905565	2	0.0372604538306028	2	0.000485713650270449	2	0.000485713650270449	NA	NA	SegRatio=0.04,AbsMeanSigma=0.86,pvalue=0.00431019015447987,pvalueTTest=0.347773056102986,
chr8	113318274	113318384	CSMD3	CSMD300059	0.0206461256042369	2	0.0372604538306028	2	0.000485713650270449	2	0.000485713650270449	NA	NA	SegRatio=0.04,AbsMeanSigma=0.86,pvalue=0.00431019015447987,pvalueTTest=0.347773056102986,
chr8	113318367	113318482	CSMD3	CSMD300060	0.0372604538306028	2	0.0372604538306028	2	0.000485713650270449	2	0.000485713650270449	NA	NA	SegRatio=0.04,AbsMeanSigma=0.86,pvalue=0.00431019015447987,pvalueTTest=0.347773056102986,
chr8	113323167	113323284	CSMD3	CSMD300061	-0.0396611821199952	2	0.0372604538306028	2	0.000485713650270449	2	0.000485713650270449	NA	NA	SegRatio=0.04,AbsMeanSigma=0.86,pvalue=0.00431019015447987,pvalueTTest=0.347773056102986,
chr8	113323260	113323369	CSMD3	CSMD300062	0.013333392001982	2	0.0372604538306028	2	0.000485713650270449	2	0.000485713650270449	NA	NA	SegRatio=0.04,AbsMeanSigma=0.86,pvalue=0.00431019015447987,pvalueTTest=0.347773056102986,
chr8	113323368	113323479	CSMD3	CSMD300063	-0.590631562667588	2	0.0372604538306028	2	0.000485713650270449	2	0.000485713650270449	q-value=0.00595573559513991, copies=1	NA	SegRatio=0.04,AbsMeanSigma=0.86,pvalue=0.00431019015447987,pvalueTTest=0.347773056102986,
chr8	113326110	113326206	CSMD3	CSMD300064	-1.51696953893577	2	0.121944164428869	2	0.000485713650270449	2	0.000485713650270449	q-value=8.822405326819e-15, copies=0.5	NA	SegRatio=0.12,AbsMeanSigma=1.14,pvalue=2.0907167230659e-05,pvalueTTest=0.304661316219586,
chr8	113326180	113326279	CSMD3	CSMD300065	NA	2	0.121944164428869	2	0.000485713650270449	2	0.000485713650270449	NA	NA	SegRatio=0.12,AbsMeanSigma=1.14,pvalue=2.0907167230659e-05,pvalueTTest=0.304661316219586,
chr8	113326270	113326383	CSMD3	CSMD300066	NA	2	0.121944164428869	2	0.000485713650270449	2	0.000485713650270449	NA	NA	SegRatio=0.12,AbsMeanSigma=1.14,pvalue=2.0907167230659e-05,pvalueTTest=0.304661316219586,
chr8	113326575	113326672	CSMD3	CSMD300067	NA	2	0.121944164428869	2	0.000485713650270449	2	0.000485713650270449	NA	NA	SegRatio=0.12,AbsMeanSigma=1.14,pvalue=2.0907167230659e-05,pvalueTTest=0.304661316219586,
chr8	113326671	113326788	CSMD3	CSMD300068	0.121944164428869	2	0.121944164428869	2	0.000485713650270449	2	0.000485713650270449	NA	NA	SegRatio=0.12,AbsMeanSigma=1.14,pvalue=2.0907167230659e-05,pvalueTTest=0.304661316219586,
chr8	113326776	113326884	CSMD3	CSMD300069	0.176858151522583	2	0.121944164428869	2	0.000485713650270449	2	0.000485713650270449	NA	NA	SegRatio=0.12,AbsMeanSigma=1.14,pvalue=2.0907167230659e-05,pvalueTTest=0.304661316219586,
chr8	113330970	113331087	CSMD3	CSMD300070	-0.944389376194809	2	0.121944164428869	2	0.000485713650270449	2	0.000485713650270449	NA	NA	SegRatio=0.12,AbsMeanSigma=1.14,pvalue=2.0907167230659e-05,pvalueTTest=0.304661316219586,
chr8	113331083	113331198	CSMD3	CSMD300071	0.142195142346802	2	0.121944164428869	2	0.000485713650270449	2	0.000485713650270449	NA	NA	SegRatio=0.12,AbsMeanSigma=1.14,pvalue=2.0907167230659e-05,pvalueTTest=0.304661316219586,
chr8	113332093	113332190	CSMD3	CSMD300072	0.137682310708653	2	0.121944164428869	2	0.000485713650270449	2	0.000485713650270449	NA	NA	SegRatio=0.12,AbsMeanSigma=1.14,pvalue=2.0907167230659e-05,pvalueTTest=0.304661316219586,
chr8	113332148	113332226	CSMD3	CSMD300073	-0.209224243138922	2	0.121944164428869	2	0.000485713650270449	2	0.000485713650270449	NA	NA	SegRatio=0.12,AbsMeanSigma=1.14,pvalue=2.0907167230659e-05,pvalueTTest=0.304661316219586,
chr8	113332170	113332247	CSMD3	CSMD300074	-0.00786631725207684	2	0.121944164428869	2	0.000485713650270449	2	0.000485713650270449	NA	NA	SegRatio=0.12,AbsMeanSigma=1.14,pvalue=2.0907167230659e-05,pvalueTTest=0.304661316219586,
chr8	113347525	113347635	CSMD3	CSMD300075	0.286779226315736	2	0.121944164428869	2	0.000485713650270449	2	0.000485713650270449	NA	NA	SegRatio=0.12,AbsMeanSigma=1.14,pvalue=2.0907167230659e-05,pvalueTTest=0.304661316219586,
chr8	113347597	113347714	CSMD3	CSMD300076	0.0361748909863741	2	0.121944164428869	2	0.000485713650270449	2	0.000485713650270449	NA	NA	SegRatio=0.12,AbsMeanSigma=1.14,pvalue=2.0907167230659e-05,pvalueTTest=0.304661316219586,
chr8	113347712	113347821	CSMD3	CSMD300077	-2.59563500188491	2	0.0929906061279701	2	0.000485713650270449	2	0.000485713650270449	q-value=4.19485074421995e-13, copies=0	NA	SegRatio=0.09,AbsMeanSigma=0.86,pvalue=0.0018765400144637,pvalueTTest=0.420629415195687,
chr8	113348809	113348919	CSMD3	CSMD300078	NA	2	0.0929906061279701	2	0.000485713650270449	2	0.000485713650270449	NA	NA	SegRatio=0.09,AbsMeanSigma=0.86,pvalue=0.0018765400144637,pvalueTTest=0.420629415195687,
chr8	113348917	113349029	CSMD3	CSMD300079	0.0602596726341843	2	0.0929906061279701	2	0.000485713650270449	2	0.000485713650270449	NA	NA	SegRatio=0.09,AbsMeanSigma=0.86,pvalue=0.0018765400144637,pvalueTTest=0.420629415195687,
chr8	113349010	113349123	CSMD3	CSMD300080	-0.954817905356092	2	0.0929906061279701	2	0.000485713650270449	2	0.000485713650270449	q-value=9.12567083190076e-08, copies=1	NA	SegRatio=0.09,AbsMeanSigma=0.86,pvalue=0.0018765400144637,pvalueTTest=0.420629415195687,
chr8	113349750	113349856	CSMD3	CSMD300081	0.169408677122752	2	0.0929906061279701	2	0.000485713650270449	2	0.000485713650270449	NA	NA	SegRatio=0.09,AbsMeanSigma=0.86,pvalue=0.0018765400144637,pvalueTTest=0.420629415195687,
chr8	113349840	113349951	CSMD3	CSMD300082	0.0929906061279701	2	0.0929906061279701	2	0.000485713650270449	2	0.000485713650270449	NA	NA	SegRatio=0.09,AbsMeanSigma=0.86,pvalue=0.0018765400144637,pvalueTTest=0.420629415195687,
chr8	113349948	113350053	CSMD3	CSMD300083	0.203354229600846	2	0.0929906061279701	2	0.000485713650270449	2	0.000485713650270449	NA	NA	SegRatio=0.09,AbsMeanSigma=0.86,pvalue=0.0018765400144637,pvalueTTest=0.420629415195687,
chr8	113353584	113353720	CSMD3	CSMD300084	NA	2	0.0929906061279701	2	0.000485713650270449	2	0.000485713650270449	NA	NA	SegRatio=0.09,AbsMeanSigma=0.86,pvalue=0.0018765400144637,pvalueTTest=0.420629415195687,
chr8	113353723	113353829	CSMD3	CSMD300085	0.308462729683468	2	0.0929906061279701	2	0.000485713650270449	2	0.000485713650270449	NA	NA	SegRatio=0.09,AbsMeanSigma=0.86,pvalue=0.0018765400144637,pvalueTTest=0.420629415195687,
chr8	113353830	113353946	CSMD3	CSMD300086	-0.15550276166109	2	0.0929906061279701	2	0.000485713650270449	2	0.000485713650270449	NA	NA	SegRatio=0.09,AbsMeanSigma=0.86,pvalue=0.0018765400144637,pvalueTTest=0.420629415195687,
chr8	113358236	113358348	CSMD3	CSMD300087	NA	2	0.0929906061279701	2	0.000485713650270449	2	0.000485713650270449	NA	NA	SegRatio=0.09,AbsMeanSigma=0.86,pvalue=0.0018765400144637,pvalueTTest=0.420629415195687,
chr8	113358344	113358454	CSMD3	CSMD300088	0.177734645836811	2	0.0929906061279701	2	0.000485713650270449	2	0.000485713650270449	NA	NA	SegRatio=0.09,AbsMeanSigma=0.86,pvalue=0.0018765400144637,pvalueTTest=0.420629415195687,
chr8	113358409	113358527	CSMD3	CSMD300089	0.0398064242238169	2	0.0929906061279701	2	0.000485713650270449	2	0.000485713650270449	NA	NA	SegRatio=0.09,AbsMeanSigma=0.86,pvalue=0.0018765400144637,pvalueTTest=0.420629415195687,
chr8	113363330	113363435	CSMD3	CSMD300090	NA	2	-3.99399896956653	2	0.000485713650270449	2	0.000485713650270449	NA	NA	SegRatio=-3.99,AbsMeanSigma=7.19,pvalue=1.26719406351705e-35,pvalueTTest=1,Adjusted:byPvalueTTestRatio;
chr8	113363420	113363486	CSMD3	CSMD300091	-3.99399896956653	2	-3.99399896956653	2	0.000485713650270449	2	0.000485713650270449	NA	NA	SegRatio=-3.99,AbsMeanSigma=7.19,pvalue=1.26719406351705e-35,pvalueTTest=1,Adjusted:byPvalueTTestRatio;
chr8	113363447	113363555	CSMD3	CSMD300092	NA	2	0.00981953804390086	2	0.000485713650270449	2	0.000485713650270449	NA	NA	SegRatio=0.01,AbsMeanSigma=0.06,pvalue=0.908945285316459,pvalueTTest=0.500035084621954,
chr8	113364554	113364665	CSMD3	CSMD300093	0.00981953804390086	2	0.00981953804390086	2	0.000485713650270449	2	0.000485713650270449	NA	NA	SegRatio=0.01,AbsMeanSigma=0.06,pvalue=0.908945285316459,pvalueTTest=0.500035084621954,
chr8	113364663	113364750	CSMD3	CSMD300094	-1.08280014957343e-06	2	0.00981953804390086	2	0.000485713650270449	2	0.000485713650270449	NA	NA	SegRatio=0.01,AbsMeanSigma=0.06,pvalue=0.908945285316459,pvalueTTest=0.500035084621954,
chr8	113364733	113364841	CSMD3	CSMD300095	NA	2	-2.27110637246365	2	0.000485713650270449	2	0.000485713650270449	NA	NA	SegRatio=-2.27,AbsMeanSigma=12.32,pvalue=4.35950239662824e-101,pvalueTTest=1,Adjusted:byPvalueTTestRatio;
chr8	113392503	113392610	CSMD3	CSMD300096	NA	2	-2.27110637246365	2	0.000485713650270449	2	0.000485713650270449	NA	NA	SegRatio=-2.27,AbsMeanSigma=12.32,pvalue=4.35950239662824e-101,pvalueTTest=1,Adjusted:byPvalueTTestRatio;
chr8	113392602	113392704	CSMD3	CSMD300097	-2.27110637246365	2	-2.27110637246365	2	0.000485713650270449	2	0.000485713650270449	NA	NA	SegRatio=-2.27,AbsMeanSigma=12.32,pvalue=4.35950239662824e-101,pvalueTTest=1,Adjusted:byPvalueTTestRatio;
chr8	113395718	113395812	CSMD3	CSMD300098	NA	2	0.0783516575630303	2	0.000485713650270449	2	0.000485713650270449	NA	NA	SegRatio=0.08,AbsMeanSigma=0.4,pvalue=0.138793294599606,pvalueTTest=0.43433332804067,
chr8	113395804	113395910	CSMD3	CSMD300099	0.25568231690231	2	0.0783516575630303	2	0.000485713650270449	2	0.000485713650270449	NA	NA	SegRatio=0.08,AbsMeanSigma=0.4,pvalue=0.138793294599606,pvalueTTest=0.43433332804067,
chr8	113395865	113395980	CSMD3	CSMD300100	0.0629105335710047	2	0.0783516575630303	2	0.000485713650270449	2	0.000485713650270449	NA	NA	SegRatio=0.08,AbsMeanSigma=0.4,pvalue=0.138793294599606,pvalueTTest=0.43433332804067,
chr8	113402850	113402960	CSMD3	CSMD300101	0.190920921832756	2	0.0783516575630303	2	0.000485713650270449	2	0.000485713650270449	NA	NA	SegRatio=0.08,AbsMeanSigma=0.4,pvalue=0.138793294599606,pvalueTTest=0.43433332804067,
chr8	113402940	113403038	CSMD3	CSMD300102	0.19727515603763	2	0.0783516575630303	2	0.000485713650270449	2	0.000485713650270449	NA	NA	SegRatio=0.08,AbsMeanSigma=0.4,pvalue=0.138793294599606,pvalueTTest=0.43433332804067,
chr8	113418770	113418884	CSMD3	CSMD300103	0.0107970429159641	2	0.0783516575630303	2	0.000485713650270449	2	0.000485713650270449	NA	NA	SegRatio=0.08,AbsMeanSigma=0.4,pvalue=0.138793294599606,pvalueTTest=0.43433332804067,
chr8	113418819	113418919	CSMD3	CSMD300104	0.241915633183857	2	0.0783516575630303	2	0.000485713650270449	2	0.000485713650270449	NA	NA	SegRatio=0.08,AbsMeanSigma=0.4,pvalue=0.138793294599606,pvalueTTest=0.43433332804067,
chr8	113418883	113418991	CSMD3	CSMD300105	0.36270060583852	2	0.0783516575630303	2	0.000485713650270449	2	0.000485713650270449	NA	NA	SegRatio=0.08,AbsMeanSigma=0.4,pvalue=0.138793294599606,pvalueTTest=0.43433332804067,
chr8	113420517	113420628	CSMD3	CSMD300106	0.0379236485052087	2	0.0783516575630303	2	0.000485713650270449	2	0.000485713650270449	NA	NA	SegRatio=0.08,AbsMeanSigma=0.4,pvalue=0.138793294599606,pvalueTTest=0.43433332804067,
chr8	113420607	113420719	CSMD3	CSMD300107	NA	2	0.0783516575630303	2	0.000485713650270449	2	0.000485713650270449	NA	NA	SegRatio=0.08,AbsMeanSigma=0.4,pvalue=0.138793294599606,pvalueTTest=0.43433332804067,
chr8	113421124	113421216	CSMD3	CSMD300108	0.0783516575630303	2	0.0783516575630303	2	0.000485713650270449	2	0.000485713650270449	NA	NA	SegRatio=0.08,AbsMeanSigma=0.4,pvalue=0.138793294599606,pvalueTTest=0.43433332804067,
chr8	113421190	113421283	CSMD3	CSMD300109	-0.126698835127793	2	0.0783516575630303	2	0.000485713650270449	2	0.000485713650270449	NA	NA	SegRatio=0.08,AbsMeanSigma=0.4,pvalue=0.138793294599606,pvalueTTest=0.43433332804067,
chr8	113484794	113484910	CSMD3	CSMD300110	0.195014099360763	2	0.0783516575630303	2	0.000485713650270449	2	0.000485713650270449	NA	NA	SegRatio=0.08,AbsMeanSigma=0.4,pvalue=0.138793294599606,pvalueTTest=0.43433332804067,
chr8	113484910	113485022	CSMD3	CSMD300111	-0.483630648981525	2	0.0783516575630303	2	0.000485713650270449	2	0.000485713650270449	q-value=0.000321722731929631, copies=1	NA	SegRatio=0.08,AbsMeanSigma=0.4,pvalue=0.138793294599606,pvalueTTest=0.43433332804067,
chr8	113504646	113504742	CSMD3	CSMD300112	-1.84351481634387	2	0.131690756931384	2	0.000485713650270449	2	0.000485713650270449	q-value=4.51802810037566e-27, copies=0.5	NA	SegRatio=0.13,AbsMeanSigma=1.68,pvalue=4.66322211546198e-07,pvalueTTest=0.34076214189323,
chr8	113504743	113504859	CSMD3	CSMD300113	-0.0901770077408492	2	0.131690756931384	2	0.000485713650270449	2	0.000485713650270449	NA	NA	SegRatio=0.13,AbsMeanSigma=1.68,pvalue=4.66322211546198e-07,pvalueTTest=0.34076214189323,
chr8	113504856	113504969	CSMD3	CSMD300114	0.145552039404415	2	0.131690756931384	2	0.000485713650270449	2	0.000485713650270449	NA	NA	SegRatio=0.13,AbsMeanSigma=1.68,pvalue=4.66322211546198e-07,pvalueTTest=0.34076214189323,
chr8	113515966	113516077	CSMD3	CSMD300115	NA	2	0.131690756931384	2	0.000485713650270449	2	0.000485713650270449	NA	NA	SegRatio=0.13,AbsMeanSigma=1.68,pvalue=4.66322211546198e-07,pvalueTTest=0.34076214189323,
chr8	113516061	113516176	CSMD3	CSMD300116.CSMD300117	NA	2	0.131690756931384	2	0.000485713650270449	2	0.000485713650270449	NA	NA	SegRatio=0.13,AbsMeanSigma=1.68,pvalue=4.66322211546198e-07,pvalueTTest=0.34076214189323,
chr8	113516193	113516320	CSMD3	CSMD300118	-1.04998405656847	2	0.131690756931384	2	0.000485713650270449	2	0.000485713650270449	NA	NA	SegRatio=0.13,AbsMeanSigma=1.68,pvalue=4.66322211546198e-07,pvalueTTest=0.34076214189323,
chr8	113518880	113518997	CSMD3	CSMD300119	0.131690756931384	2	0.131690756931384	2	0.000485713650270449	2	0.000485713650270449	NA	NA	SegRatio=0.13,AbsMeanSigma=1.68,pvalue=4.66322211546198e-07,pvalueTTest=0.34076214189323,
chr8	113518939	113519050	CSMD3	CSMD300120	0.14722602080454	2	0.131690756931384	2	0.000485713650270449	2	0.000485713650270449	NA	NA	SegRatio=0.13,AbsMeanSigma=1.68,pvalue=4.66322211546198e-07,pvalueTTest=0.34076214189323,
chr8	113519036	113519151	CSMD3	CSMD300121	-1.16685976989557	2	-2.53890706157332	2	0.000485713650270449	2	0.000485713650270449	NA	NA	SegRatio=-2.54,AbsMeanSigma=6.08,pvalue=5.69337364037673e-26,pvalueTTest=0.378825532912474,Adjusted:byPvalueTTestRatio;
chr8	113529164	113529296	CSMD3	CSMD300122	-2.79905143442125	2	-2.53890706157332	2	0.000485713650270449	2	0.000485713650270449	NA	NA	SegRatio=-2.54,AbsMeanSigma=6.08,pvalue=5.69337364037673e-26,pvalueTTest=0.378825532912474,Adjusted:byPvalueTTestRatio;
chr8	113529296	113529402	CSMD3	CSMD300123	0.0649895885364598	2	0.137769767838833	2	0.000485713650270449	2	0.000485713650270449	NA	NA	SegRatio=0.14,AbsMeanSigma=0.6,pvalue=0.29772468121117,pvalueTTest=0.128669501245157,
chr8	113529341	113529440	CSMD3	CSMD300124	0.137769767838833	2	0.137769767838833	2	0.000485713650270449	2	0.000485713650270449	NA	NA	SegRatio=0.14,AbsMeanSigma=0.6,pvalue=0.29772468121117,pvalueTTest=0.128669501245157,
chr8	113529392	113529505	CSMD3	CSMD300125	0.148594009837505	2	0.137769767838833	2	0.000485713650270449	2	0.000485713650270449	NA	NA	SegRatio=0.14,AbsMeanSigma=0.6,pvalue=0.29772468121117,pvalueTTest=0.128669501245157,
chr8	113562876	113562988	CSMD3	CSMD300126	-2.32379588269163	2	0.087649048398258	2	0.000485713650270449	2	0.000485713650270449	q-value=1.64449925573773e-42, copies=0	NA	SegRatio=0.09,AbsMeanSigma=0.57,pvalue=0.00138702703684571,pvalueTTest=0.381436361070524,
chr8	113562988	113563103	CSMD3	CSMD300127	0.0507407074075083	2	0.087649048398258	2	0.000485713650270449	2	0.000485713650270449	NA	NA	SegRatio=0.09,AbsMeanSigma=0.57,pvalue=0.00138702703684571,pvalueTTest=0.381436361070524,
chr8	113563062	113563169	CSMD3	CSMD300128	0.0649880215609821	2	0.087649048398258	2	0.000485713650270449	2	0.000485713650270449	NA	NA	SegRatio=0.09,AbsMeanSigma=0.57,pvalue=0.00138702703684571,pvalueTTest=0.381436361070524,
chr8	113564789	113564904	CSMD3	CSMD300129	-0.103443847497908	2	0.087649048398258	2	0.000485713650270449	2	0.000485713650270449	NA	NA	SegRatio=0.09,AbsMeanSigma=0.57,pvalue=0.00138702703684571,pvalueTTest=0.381436361070524,
chr8	113564876	113564987	CSMD3	CSMD300130	0.087649048398258	2	0.087649048398258	2	0.000485713650270449	2	0.000485713650270449	NA	NA	SegRatio=0.09,AbsMeanSigma=0.57,pvalue=0.00138702703684571,pvalueTTest=0.381436361070524,
chr8	113568957	113569070	CSMD3	CSMD300131	0.139788407060969	2	0.087649048398258	2	0.000485713650270449	2	0.000485713650270449	NA	NA	SegRatio=0.09,AbsMeanSigma=0.57,pvalue=0.00138702703684571,pvalueTTest=0.381436361070524,
chr8	113569014	113569120	CSMD3	CSMD300132	0.225945755716476	2	0.087649048398258	2	0.000485713650270449	2	0.000485713650270449	NA	NA	SegRatio=0.09,AbsMeanSigma=0.57,pvalue=0.00138702703684571,pvalueTTest=0.381436361070524,
chr8	113569087	113569201	CSMD3	CSMD300133	-0.0488030878254112	2	0.087649048398258	2	0.000485713650270449	2	0.000485713650270449	NA	NA	SegRatio=0.09,AbsMeanSigma=0.57,pvalue=0.00138702703684571,pvalueTTest=0.381436361070524,
chr8	113569185	113569296	CSMD3	CSMD300134	NA	2	0.087649048398258	2	0.000485713650270449	2	0.000485713650270449	NA	NA	SegRatio=0.09,AbsMeanSigma=0.57,pvalue=0.00138702703684571,pvalueTTest=0.381436361070524,
chr8	113585668	113585779	CSMD3	CSMD300135	0.039347759957619	2	0.087649048398258	2	0.000485713650270449	2	0.000485713650270449	NA	NA	SegRatio=0.09,AbsMeanSigma=0.57,pvalue=0.00138702703684571,pvalueTTest=0.381436361070524,
chr8	113585759	113585872	CSMD3	CSMD300136	0.220918172274092	2	0.087649048398258	2	0.000485713650270449	2	0.000485713650270449	NA	NA	SegRatio=0.09,AbsMeanSigma=0.57,pvalue=0.00138702703684571,pvalueTTest=0.381436361070524,
chr8	113585804	113585917	CSMD3	CSMD300137	-0.0275017160815969	2	0.087649048398258	2	0.000485713650270449	2	0.000485713650270449	NA	NA	SegRatio=0.09,AbsMeanSigma=0.57,pvalue=0.00138702703684571,pvalueTTest=0.381436361070524,
chr8	113599288	113599394	CSMD3	CSMD300138	0.276450436327462	2	0.087649048398258	2	0.000485713650270449	2	0.000485713650270449	NA	NA	SegRatio=0.09,AbsMeanSigma=0.57,pvalue=0.00138702703684571,pvalueTTest=0.381436361070524,
chr8	113599344	113599458	CSMD3	CSMD300139	0.151869660157997	2	0.087649048398258	2	0.000485713650270449	2	0.000485713650270449	NA	NA	SegRatio=0.09,AbsMeanSigma=0.57,pvalue=0.00138702703684571,pvalueTTest=0.381436361070524,
chr8	113599424	113599534	CSMD3	CSMD300140	-0.650607198128733	2	0.087649048398258	2	0.000485713650270449	2	0.000485713650270449	q-value=0.000161411667110303, copies=1	NA	SegRatio=0.09,AbsMeanSigma=0.57,pvalue=0.00138702703684571,pvalueTTest=0.381436361070524,
chr8	113649021	113649133	CSMD3	CSMD300141	0.085507133822802	2	0.087649048398258	2	0.000485713650270449	2	0.000485713650270449	NA	NA	SegRatio=0.09,AbsMeanSigma=0.57,pvalue=0.00138702703684571,pvalueTTest=0.381436361070524,
chr8	113649121	113649212	CSMD3	CSMD300142	0.117327884549232	2	0.087649048398258	2	0.000485713650270449	2	0.000485713650270449	NA	NA	SegRatio=0.09,AbsMeanSigma=0.57,pvalue=0.00138702703684571,pvalueTTest=0.381436361070524,
chr8	113649155	113649268	CSMD3	CSMD300143	0.0402736989897868	2	0.087649048398258	2	0.000485713650270449	2	0.000485713650270449	NA	NA	SegRatio=0.09,AbsMeanSigma=0.57,pvalue=0.00138702703684571,pvalueTTest=0.381436361070524,
chr8	113650858	113650969	CSMD3	CSMD300144	-3.69774579889881	2	0.087649048398258	2	0.000485713650270449	2	0.000485713650270449	q-value=7.5284509289775e-05, copies=0	NA	SegRatio=0.09,AbsMeanSigma=0.57,pvalue=0.00138702703684571,pvalueTTest=0.381436361070524,
chr8	113650948	113651059	CSMD3	CSMD300145	0.183254845017864	2	0.087649048398258	2	0.000485713650270449	2	0.000485713650270449	NA	NA	SegRatio=0.09,AbsMeanSigma=0.57,pvalue=0.00138702703684571,pvalueTTest=0.381436361070524,
chr8	113651016	113651125	CSMD3	CSMD300146	0.0997249959602554	2	0.087649048398258	2	0.000485713650270449	2	0.000485713650270449	NA	NA	SegRatio=0.09,AbsMeanSigma=0.57,pvalue=0.00138702703684571,pvalueTTest=0.381436361070524,
chr8	113651089	113651201	CSMD3	CSMD300147	0.141210336912362	2	0.087649048398258	2	0.000485713650270449	2	0.000485713650270449	NA	NA	SegRatio=0.09,AbsMeanSigma=0.57,pvalue=0.00138702703684571,pvalueTTest=0.381436361070524,
chr8	113657311	113657423	CSMD3	CSMD300148	0.101274219090028	2	0.087649048398258	2	0.000485713650270449	2	0.000485713650270449	NA	NA	SegRatio=0.09,AbsMeanSigma=0.57,pvalue=0.00138702703684571,pvalueTTest=0.381436361070524,
chr8	113657424	113657538	CSMD3	CSMD300149	0.0911436578082831	2	0.087649048398258	2	0.000485713650270449	2	0.000485713650270449	NA	NA	SegRatio=0.09,AbsMeanSigma=0.57,pvalue=0.00138702703684571,pvalueTTest=0.381436361070524,
chr8	113662274	113662406	CSMD3	CSMD300150	NA	2	0.087649048398258	2	0.000485713650270449	2	0.000485713650270449	NA	NA	SegRatio=0.09,AbsMeanSigma=0.57,pvalue=0.00138702703684571,pvalueTTest=0.381436361070524,
chr8	113662401	113662489	CSMD3	CSMD300151	0.102723006272207	2	0.087649048398258	2	0.000485713650270449	2	0.000485713650270449	NA	NA	SegRatio=0.09,AbsMeanSigma=0.57,pvalue=0.00138702703684571,pvalueTTest=0.381436361070524,
chr8	113662462	113662569	CSMD3	CSMD300152	0.310819572771493	2	0.087649048398258	2	0.000485713650270449	2	0.000485713650270449	NA	NA	SegRatio=0.09,AbsMeanSigma=0.57,pvalue=0.00138702703684571,pvalueTTest=0.381436361070524,
chr8	113662541	113662651	CSMD3	CSMD300153	0.00345536515327919	2	0.087649048398258	2	0.000485713650270449	2	0.000485713650270449	NA	NA	SegRatio=0.09,AbsMeanSigma=0.57,pvalue=0.00138702703684571,pvalueTTest=0.381436361070524,
chr8	113668360	113668476	CSMD3	CSMD300154	NA	2	0.087649048398258	2	0.000485713650270449	2	0.000485713650270449	NA	NA	SegRatio=0.09,AbsMeanSigma=0.57,pvalue=0.00138702703684571,pvalueTTest=0.381436361070524,
chr8	113668418	113668531	CSMD3	CSMD300155	0.170725866811843	2	0.087649048398258	2	0.000485713650270449	2	0.000485713650270449	NA	NA	SegRatio=0.09,AbsMeanSigma=0.57,pvalue=0.00138702703684571,pvalueTTest=0.381436361070524,
chr8	113668517	113668626	CSMD3	CSMD300156	-2.36978667345065	2	-0.150436758289145	2	0.000485713650270449	2	0.000485713650270449	q-value=2.64208009525083e-13, copies=0	NA	SegRatio=-0.15,AbsMeanSigma=2.87,pvalue=6.61355436009174e-07,pvalueTTest=0.40575444123077,
chr8	113678460	113678573	CSMD3	CSMD300157	-0.150436758289145	2	-0.150436758289145	2	0.000485713650270449	2	0.000485713650270449	NA	NA	SegRatio=-0.15,AbsMeanSigma=2.87,pvalue=6.61355436009174e-07,pvalueTTest=0.40575444123077,
chr8	113678566	113678676	CSMD3	CSMD300158	0.114134976341049	2	-0.150436758289145	2	0.000485713650270449	2	0.000485713650270449	NA	NA	SegRatio=-0.15,AbsMeanSigma=2.87,pvalue=6.61355436009174e-07,pvalueTTest=0.40575444123077,
chr8	113694650	113694755	CSMD3	CSMD300159	-1.27006355475395	2	0.149309110923479	2	0.000485713650270449	2	0.000485713650270449	q-value=4.23417204694921e-13, copies=0.5	NA	SegRatio=0.15,AbsMeanSigma=0.1,pvalue=0.576569379036588,pvalueTTest=0.832822011208645,
chr8	113694713	113694830	CSMD3	CSMD300160	0.203015051115764	2	0.149309110923479	2	0.000485713650270449	2	0.000485713650270449	NA	NA	SegRatio=0.15,AbsMeanSigma=0.1,pvalue=0.576569379036588,pvalueTTest=0.832822011208645,
chr8	113694764	113694858	CSMD3	CSMD300161	0.278159647684258	2	0.149309110923479	2	0.000485713650270449	2	0.000485713650270449	NA	NA	SegRatio=0.15,AbsMeanSigma=0.1,pvalue=0.576569379036588,pvalueTTest=0.832822011208645,
chr8	113694854	113694966	CSMD3	CSMD300162	-2.56291066568984	2	0.149309110923479	2	0.000485713650270449	2	0.000485713650270449	q-value=0.000298085096157801, copies=0	NA	SegRatio=0.15,AbsMeanSigma=0.1,pvalue=0.576569379036588,pvalueTTest=0.832822011208645,
chr8	113697582	113697687	CSMD3	CSMD300163	0.504411604723496	2	0.149309110923479	2	0.000485713650270449	2	0.000485713650270449	NA	NA	SegRatio=0.15,AbsMeanSigma=0.1,pvalue=0.576569379036588,pvalueTTest=0.832822011208645,
chr8	113697686	113697800	CSMD3	CSMD300164	0.0751194081143782	2	0.149309110923479	2	0.000485713650270449	2	0.000485713650270449	NA	NA	SegRatio=0.15,AbsMeanSigma=0.1,pvalue=0.576569379036588,pvalueTTest=0.832822011208645,
chr8	113697790	113697900	CSMD3	CSMD300165	0.0469990306723543	2	0.149309110923479	2	0.000485713650270449	2	0.000485713650270449	NA	NA	SegRatio=0.15,AbsMeanSigma=0.1,pvalue=0.576569379036588,pvalueTTest=0.832822011208645,
chr8	113697849	113697960	CSMD3	CSMD300166	0.194872231095748	2	0.149309110923479	2	0.000485713650270449	2	0.000485713650270449	NA	NA	SegRatio=0.15,AbsMeanSigma=0.1,pvalue=0.576569379036588,pvalueTTest=0.832822011208645,
chr8	113697957	113698091	CSMD3	CSMD300167	NA	2	0.149309110923479	2	0.000485713650270449	2	0.000485713650270449	NA	NA	SegRatio=0.15,AbsMeanSigma=0.1,pvalue=0.576569379036588,pvalueTTest=0.832822011208645,
chr8	113702074	113702185	CSMD3	CSMD300168	0.149309110923479	2	0.149309110923479	2	0.000485713650270449	2	0.000485713650270449	NA	NA	SegRatio=0.15,AbsMeanSigma=0.1,pvalue=0.576569379036588,pvalueTTest=0.832822011208645,
chr8	113702145	113702254	CSMD3	CSMD300169	0.33673243923361	2	0.149309110923479	2	0.000485713650270449	2	0.000485713650270449	NA	NA	SegRatio=0.15,AbsMeanSigma=0.1,pvalue=0.576569379036588,pvalueTTest=0.832822011208645,
chr8	113702251	113702361	CSMD3	CSMD300170	-0.148815957449186	2	0.149309110923479	2	0.000485713650270449	2	0.000485713650270449	NA	NA	SegRatio=0.15,AbsMeanSigma=0.1,pvalue=0.576569379036588,pvalueTTest=0.832822011208645,
chr8	113812369	113812480	CSMD3	CSMD300171	0.365970371743292	2	0.149309110923479	2	0.000485713650270449	2	0.000485713650270449	NA	NA	SegRatio=0.15,AbsMeanSigma=0.1,pvalue=0.576569379036588,pvalueTTest=0.832822011208645,
chr8	113812463	113812575	CSMD3	CSMD300172	0.0965730098925042	2	0.149309110923479	2	0.000485713650270449	2	0.000485713650270449	NA	NA	SegRatio=0.15,AbsMeanSigma=0.1,pvalue=0.576569379036588,pvalueTTest=0.832822011208645,
chr8	113841893	113842009	CSMD3	CSMD300173	0.177959533932583	2	0.149309110923479	2	0.000485713650270449	2	0.000485713650270449	NA	NA	SegRatio=0.15,AbsMeanSigma=0.1,pvalue=0.576569379036588,pvalueTTest=0.832822011208645,
chr8	113841928	113842040	CSMD3	CSMD300174	-0.169903846127498	2	0.149309110923479	2	0.000485713650270449	2	0.000485713650270449	NA	NA	SegRatio=0.15,AbsMeanSigma=0.1,pvalue=0.576569379036588,pvalueTTest=0.832822011208645,
chr8	113871326	113871434	CSMD3	CSMD300175	0.063643457613574	2	0.149309110923479	2	0.000485713650270449	2	0.000485713650270449	NA	NA	SegRatio=0.15,AbsMeanSigma=0.1,pvalue=0.576569379036588,pvalueTTest=0.832822011208645,
chr8	113871374	113871482	CSMD3	CSMD300176	0.0548476629645352	2	0.149309110923479	2	0.000485713650270449	2	0.000485713650270449	NA	NA	SegRatio=0.15,AbsMeanSigma=0.1,pvalue=0.576569379036588,pvalueTTest=0.832822011208645,
chr8	113871473	113871586	CSMD3	CSMD300177	-1.15052648249698	2	0.149309110923479	2	0.000485713650270449	2	0.000485713650270449	NA	NA	SegRatio=0.15,AbsMeanSigma=0.1,pvalue=0.576569379036588,pvalueTTest=0.832822011208645,
chr8	113933789	113933900	CSMD3	CSMD300178	0.178718267803256	2	0.149309110923479	2	0.000485713650270449	2	0.000485713650270449	NA	NA	SegRatio=0.15,AbsMeanSigma=0.1,pvalue=0.576569379036588,pvalueTTest=0.832822011208645,
chr8	113933891	113933973	CSMD3	CSMD300179	0.204283655481481	2	0.149309110923479	2	0.000485713650270449	2	0.000485713650270449	NA	NA	SegRatio=0.15,AbsMeanSigma=0.1,pvalue=0.576569379036588,pvalueTTest=0.832822011208645,
chr8	113933927	113934044	CSMD3	CSMD300180	-0.188734081079743	2	0.149309110923479	2	0.000485713650270449	2	0.000485713650270449	NA	NA	SegRatio=0.15,AbsMeanSigma=0.1,pvalue=0.576569379036588,pvalueTTest=0.832822011208645,
chr8	113959928	113960047	CSMD3	CSMD300181	NA	2	0.149309110923479	2	0.000485713650270449	2	0.000485713650270449	NA	NA	SegRatio=0.15,AbsMeanSigma=0.1,pvalue=0.576569379036588,pvalueTTest=0.832822011208645,
chr8	113960073	113960207	CSMD3	CSMD300182	-1.78941928317042	2	0.149309110923479	2	0.000485713650270449	2	0.000485713650270449	NA	NA	SegRatio=0.15,AbsMeanSigma=0.1,pvalue=0.576569379036588,pvalueTTest=0.832822011208645,
chr8	113966823	113966933	CSMD3	CSMD300183	0.0184398884270044	2	0.149309110923479	2	0.000485713650270449	2	0.000485713650270449	NA	NA	SegRatio=0.15,AbsMeanSigma=0.1,pvalue=0.576569379036588,pvalueTTest=0.832822011208645,
chr8	113966931	113967063	CSMD3	CSMD300184	-2.57943905800246	2	0.149309110923479	2	0.000485713650270449	2	0.000485713650270449	q-value=3.26501441010072e-12, copies=0	NA	SegRatio=0.15,AbsMeanSigma=0.1,pvalue=0.576569379036588,pvalueTTest=0.832822011208645,
chr8	113987992	113988109	CSMD3	CSMD300185	-0.0997149566759413	2	0.149309110923479	2	0.000485713650270449	2	0.000485713650270449	NA	NA	SegRatio=0.15,AbsMeanSigma=0.1,pvalue=0.576569379036588,pvalueTTest=0.832822011208645,
chr8	113988087	113988190	CSMD3	CSMD300186	0.313562747987773	2	0.149309110923479	2	0.000485713650270449	2	0.000485713650270449	NA	NA	SegRatio=0.15,AbsMeanSigma=0.1,pvalue=0.576569379036588,pvalueTTest=0.832822011208645,
chr8	113988122	113988234	CSMD3	CSMD300187	0.299789997516086	2	0.149309110923479	2	0.000485713650270449	2	0.000485713650270449	NA	NA	SegRatio=0.15,AbsMeanSigma=0.1,pvalue=0.576569379036588,pvalueTTest=0.832822011208645,
chr8	113988220	113988332	CSMD3	CSMD300188	0.25513806309613	2	0.149309110923479	2	0.000485713650270449	2	0.000485713650270449	NA	NA	SegRatio=0.15,AbsMeanSigma=0.1,pvalue=0.576569379036588,pvalueTTest=0.832822011208645,
chr8	113988279	113988381	CSMD3	CSMD300189	0.152775385401006	2	0.149309110923479	2	0.000485713650270449	2	0.000485713650270449	NA	NA	SegRatio=0.15,AbsMeanSigma=0.1,pvalue=0.576569379036588,pvalueTTest=0.832822011208645,
chr8	113988382	113988477	CSMD3	CSMD300190	0.436905975426887	2	0.246583199437972	2	0.000485713650270449	2	0.000485713650270449	NA	NA	SegRatio=0.25,AbsMeanSigma=3.69,pvalue=1.71299308248058e-10,pvalueTTest=0.518051048804122,Adjusted:byPvalueTTestRatio;
chr8	114031216	114031329	CSMD3	CSMD300191	-3.07945893612894	2	0.246583199437972	2	0.000485713650270449	2	0.000485713650270449	q-value=2.40291797379856e-37, copies=0	NA	SegRatio=0.25,AbsMeanSigma=3.69,pvalue=1.71299308248058e-10,pvalueTTest=0.518051048804122,Adjusted:byPvalueTTestRatio;
chr8	114031313	114031407	CSMD3	CSMD300192	0.246583199437972	2	-0.253917004530448	2	0.000485713650270449	2	0.000485713650270449	NA	NA	SegRatio=-0.25,AbsMeanSigma=1.08,pvalue=0.0158638676619844,pvalueTTest=0.356396823379871,
chr8	114031388	114031499	CSMD3	CSMD300193	-0.253917004530448	2	-0.253917004530448	2	0.000485713650270449	2	0.000485713650270449	NA	NA	SegRatio=-0.25,AbsMeanSigma=1.08,pvalue=0.0158638676619844,pvalueTTest=0.356396823379871,
chr8	114110961	114111078	CSMD3	CSMD300194	-0.169206746958669	2	-0.253917004530448	2	0.000485713650270449	2	0.000485713650270449	NA	NA	SegRatio=-0.25,AbsMeanSigma=1.08,pvalue=0.0158638676619844,pvalueTTest=0.356396823379871,
chr8	114111074	114111177	CSMD3	CSMD300195	0.164811499256905	2	-0.253917004530448	2	0.000485713650270449	2	0.000485713650270449	NA	NA	SegRatio=-0.25,AbsMeanSigma=1.08,pvalue=0.0158638676619844,pvalueTTest=0.356396823379871,
chr8	114111175	114111292	CSMD3	CSMD300196	-2.25308144799004	2	-0.0786096896672613	2	0.000485713650270449	2	0.000485713650270449	q-value=0.00296314818350405, copies=0	NA	SegRatio=-0.08,AbsMeanSigma=0.84,pvalue=0.0392160453579901,pvalueTTest=0.396869068849924,
chr8	114185880	114185982	CSMD3	CSMD300197	-0.338054978843384	2	-0.0786096896672613	2	0.000485713650270449	2	0.000485713650270449	NA	NA	SegRatio=-0.08,AbsMeanSigma=0.84,pvalue=0.0392160453579901,pvalueTTest=0.396869068849924,
chr8	114185977	114186094	CSMD3	CSMD300198	0.129585175329607	2	-0.0786096896672613	2	0.000485713650270449	2	0.000485713650270449	NA	NA	SegRatio=-0.08,AbsMeanSigma=0.84,pvalue=0.0392160453579901,pvalueTTest=0.396869068849924,
chr8	114186069	114186180	CSMD3	CSMD300199	0.175392991509052	2	-0.0786096896672613	2	0.000485713650270449	2	0.000485713650270449	NA	NA	SegRatio=-0.08,AbsMeanSigma=0.84,pvalue=0.0392160453579901,pvalueTTest=0.396869068849924,
chr8	114290797	114290912	CSMD3	CSMD300200	-0.0786096896672613	2	-0.0786096896672613	2	0.000485713650270449	2	0.000485713650270449	NA	NA	SegRatio=-0.08,AbsMeanSigma=0.84,pvalue=0.0392160453579901,pvalueTTest=0.396869068849924,
chr8	114290904	114291036	CSMD3	CSMD300201	NA	2	-0.616097802794197	2	0.000485713650270449	2	0.000485713650270449	NA	NA	SegRatio=-0.62,AbsMeanSigma=3.28,pvalue=5.45052970373259e-11,pvalueTTest=0.315105680245977,
chr8	114326738	114326846	CSMD3	CSMD300202	-0.616097802794197	2	-0.616097802794197	2	0.000485713650270449	2	0.000485713650270449	NA	NA	SegRatio=-0.62,AbsMeanSigma=3.28,pvalue=5.45052970373259e-11,pvalueTTest=0.315105680245977,
chr8	114326847	114326958	CSMD3	CSMD300203	-1.06527823066217	2	-0.616097802794197	2	0.000485713650270449	2	0.000485713650270449	NA	NA	SegRatio=-0.62,AbsMeanSigma=3.28,pvalue=5.45052970373259e-11,pvalueTTest=0.315105680245977,
chr8	114326912	114327019	CSMD3	CSMD300204	0.14751108875712	2	0.0826773950642082	2	0.000485713650270449	2	0.000485713650270449	NA	NA	SegRatio=0.08,AbsMeanSigma=0.44,pvalue=0.189952690871447,pvalueTTest=0.745856217075234,
chr8	114327004	114327110	CSMD3	CSMD300205	NA	2	0.0826773950642082	2	0.000485713650270449	2	0.000485713650270449	NA	NA	SegRatio=0.08,AbsMeanSigma=0.44,pvalue=0.189952690871447,pvalueTTest=0.745856217075234,
chr8	114388933	114389043	CSMD3	CSMD300206	0.0289134867258296	2	0.0826773950642082	2	0.000485713650270449	2	0.000485713650270449	NA	NA	SegRatio=0.08,AbsMeanSigma=0.44,pvalue=0.189952690871447,pvalueTTest=0.745856217075234,
chr8	114448862	114448979	CSMD3	CSMD300207	0.112407787300383	2	0.0826773950642082	2	0.000485713650270449	2	0.000485713650270449	NA	NA	SegRatio=0.08,AbsMeanSigma=0.44,pvalue=0.189952690871447,pvalueTTest=0.745856217075234,
chr8	114448962	114449078	CSMD3	CSMD300208	0.0481329845794109	2	0.0826773950642082	2	0.000485713650270449	2	0.000485713650270449	NA	NA	SegRatio=0.08,AbsMeanSigma=0.44,pvalue=0.189952690871447,pvalueTTest=0.745856217075234,
chr8	114449053	114449173	CSMD3	CSMD300209	0.0826773950642082	2	0.0826773950642082	2	0.000485713650270449	2	0.000485713650270449	NA	NA	SegRatio=0.08,AbsMeanSigma=0.44,pvalue=0.189952690871447,pvalueTTest=0.745856217075234,
chr8	117859670	117859787	RAD21	RAD2100001	0.161236818894992	2	0.0826773950642082	2	0.80406526234892	2	0.80406526234892	NA	NA	SegRatio=0.08,AbsMeanSigma=0.44,pvalue=0.189952690871447,pvalueTTest=0.745856217075234,
chr8	117859783	117859901	RAD21	RAD2100002	0.331944619017004	2	0.0826773950642082	2	0.80406526234892	2	0.80406526234892	NA	NA	SegRatio=0.08,AbsMeanSigma=0.44,pvalue=0.189952690871447,pvalueTTest=0.745856217075234,
chr8	117859896	117859985	RAD21	RAD2100003	-1.75034889181266	2	0.493510359989183	2	0.80406526234892	2	0.80406526234892	q-value=3.42186183370551e-19, copies=0.5	NA	SegRatio=0.49,AbsMeanSigma=1.02,pvalue=7.34798010604787e-05,pvalueTTest=0.30603097748126,
chr8	117861112	117861216	RAD21	RAD2100004	0.320624152724147	2	0.493510359989183	2	0.80406526234892	2	0.80406526234892	NA	NA	SegRatio=0.49,AbsMeanSigma=1.02,pvalue=7.34798010604787e-05,pvalueTTest=0.30603097748126,
chr8	117861215	117861327	RAD21	RAD2100005	0.605919508608757	2	0.493510359989183	2	0.80406526234892	2	0.80406526234892	NA	NA	SegRatio=0.49,AbsMeanSigma=1.02,pvalue=7.34798010604787e-05,pvalueTTest=0.30603097748126,
chr8	117862818	117862933	RAD21	RAD2100006	NA	2	0.493510359989183	2	0.80406526234892	2	0.80406526234892	NA	NA	SegRatio=0.49,AbsMeanSigma=1.02,pvalue=7.34798010604787e-05,pvalueTTest=0.30603097748126,
chr8	117862930	117863004	RAD21	RAD2100007	0.0908430346231031	2	0.493510359989183	2	0.80406526234892	2	0.80406526234892	NA	NA	SegRatio=0.49,AbsMeanSigma=1.02,pvalue=7.34798010604787e-05,pvalueTTest=0.30603097748126,
chr8	117862985	117863078	RAD21	RAD2100008	-1.1018776396175	2	0.493510359989183	2	0.80406526234892	2	0.80406526234892	NA	NA	SegRatio=0.49,AbsMeanSigma=1.02,pvalue=7.34798010604787e-05,pvalueTTest=0.30603097748126,
chr8	117864153	117864267	RAD21	RAD2100009	0.564704530533433	2	0.493510359989183	2	0.80406526234892	2	0.80406526234892	NA	NA	SegRatio=0.49,AbsMeanSigma=1.02,pvalue=7.34798010604787e-05,pvalueTTest=0.30603097748126,
chr8	117864263	117864359	RAD21	RAD2100010	0.621686953406118	2	0.493510359989183	2	0.80406526234892	2	0.80406526234892	NA	NA	SegRatio=0.49,AbsMeanSigma=1.02,pvalue=7.34798010604787e-05,pvalueTTest=0.30603097748126,
chr8	117864765	117864868	RAD21	RAD2100011	0.528653282953649	2	0.493510359989183	2	0.80406526234892	2	0.80406526234892	NA	NA	SegRatio=0.49,AbsMeanSigma=1.02,pvalue=7.34798010604787e-05,pvalueTTest=0.30603097748126,
chr8	117864836	117864928	RAD21	RAD2100012	0.423317597301069	2	0.493510359989183	2	0.80406526234892	2	0.80406526234892	NA	NA	SegRatio=0.49,AbsMeanSigma=1.02,pvalue=7.34798010604787e-05,pvalueTTest=0.30603097748126,
chr8	117864886	117865001	RAD21	RAD2100013	-0.212168380400093	2	0.493510359989183	2	0.80406526234892	2	0.80406526234892	NA	NA	SegRatio=0.49,AbsMeanSigma=1.02,pvalue=7.34798010604787e-05,pvalueTTest=0.30603097748126,
chr8	117866395	117866509	RAD21	RAD2100014	-1.60249486684062	2	0.493510359989183	2	0.80406526234892	2	0.80406526234892	NA	NA	SegRatio=0.49,AbsMeanSigma=1.02,pvalue=7.34798010604787e-05,pvalueTTest=0.30603097748126,
chr8	117866509	117866622	RAD21	RAD2100015	0.265668723264171	2	0.493510359989183	2	0.80406526234892	2	0.80406526234892	NA	NA	SegRatio=0.49,AbsMeanSigma=1.02,pvalue=7.34798010604787e-05,pvalueTTest=0.30603097748126,
chr8	117866562	117866664	RAD21	RAD2100016	0.493510359989183	2	0.493510359989183	2	0.80406526234892	2	0.80406526234892	NA	NA	SegRatio=0.49,AbsMeanSigma=1.02,pvalue=7.34798010604787e-05,pvalueTTest=0.30603097748126,
chr8	117866657	117866766	RAD21	RAD2100017	0.547345966021523	2	0.493510359989183	2	0.80406526234892	2	0.80406526234892	NA	NA	SegRatio=0.49,AbsMeanSigma=1.02,pvalue=7.34798010604787e-05,pvalueTTest=0.30603097748126,
chr8	117868370	117868486	RAD21	RAD2100018	0.108128658095892	2	0.0624274255779417	2	0.80406526234892	2	0.80406526234892	NA	NA	SegRatio=0.06,AbsMeanSigma=0.47,pvalue=0.0475504573841177,pvalueTTest=0.428644317512284,
chr8	117868471	117868586	RAD21	RAD2100019	0.15005771307962	2	0.0624274255779417	2	0.80406526234892	2	0.80406526234892	NA	NA	SegRatio=0.06,AbsMeanSigma=0.47,pvalue=0.0475504573841177,pvalueTTest=0.428644317512284,
chr8	117868852	117868967	RAD21	RAD2100020	0.065610150830432	2	0.0624274255779417	2	0.80406526234892	2	0.80406526234892	NA	NA	SegRatio=0.06,AbsMeanSigma=0.47,pvalue=0.0475504573841177,pvalueTTest=0.428644317512284,
chr8	117868901	117869004	RAD21	RAD2100021	0.13000690716301	2	0.0624274255779417	2	0.80406526234892	2	0.80406526234892	NA	NA	SegRatio=0.06,AbsMeanSigma=0.47,pvalue=0.0475504573841177,pvalueTTest=0.428644317512284,
chr8	117868987	117869062	RAD21	RAD2100022	NA	2	0.0624274255779417	2	0.80406526234892	2	0.80406526234892	NA	NA	SegRatio=0.06,AbsMeanSigma=0.47,pvalue=0.0475504573841177,pvalueTTest=0.428644317512284,
chr8	117869485	117869596	RAD21	RAD2100023	NA	2	0.0624274255779417	2	0.80406526234892	2	0.80406526234892	NA	NA	SegRatio=0.06,AbsMeanSigma=0.47,pvalue=0.0475504573841177,pvalueTTest=0.428644317512284,
chr8	117869594	117869700	RAD21	RAD2100024	0.0643207375027441	2	0.0624274255779417	2	0.80406526234892	2	0.80406526234892	NA	NA	SegRatio=0.06,AbsMeanSigma=0.47,pvalue=0.0475504573841177,pvalueTTest=0.428644317512284,
chr8	117869687	117869799	RAD21	RAD2100025	-1.13436924512897	2	0.0624274255779417	2	0.80406526234892	2	0.80406526234892	NA	NA	SegRatio=0.06,AbsMeanSigma=0.47,pvalue=0.0475504573841177,pvalueTTest=0.428644317512284,
chr8	117870546	117870661	RAD21	RAD2100026	NA	2	0.0624274255779417	2	0.80406526234892	2	0.80406526234892	NA	NA	SegRatio=0.06,AbsMeanSigma=0.47,pvalue=0.0475504573841177,pvalueTTest=0.428644317512284,
chr8	117870624	117870704	RAD21	RAD2100027	-0.027588631248841	2	0.0624274255779417	2	0.80406526234892	2	0.80406526234892	NA	NA	SegRatio=0.06,AbsMeanSigma=0.47,pvalue=0.0475504573841177,pvalueTTest=0.428644317512284,
chr8	117870679	117870795	RAD21	RAD2100028	-1.8542558423029	2	0.0624274255779417	2	0.80406526234892	2	0.80406526234892	q-value=3.23881314308829e-12, copies=0.5	NA	SegRatio=0.06,AbsMeanSigma=0.47,pvalue=0.0475504573841177,pvalueTTest=0.428644317512284,
chr8	117874055	117874170	RAD21	RAD2100029	0.0182088487660488	2	0.0624274255779417	2	0.80406526234892	2	0.80406526234892	NA	NA	SegRatio=0.06,AbsMeanSigma=0.47,pvalue=0.0475504573841177,pvalueTTest=0.428644317512284,
chr8	117874164	117874279	RAD21	RAD2100030	-0.2769765436481	2	0.0624274255779417	2	0.80406526234892	2	0.80406526234892	NA	NA	SegRatio=0.06,AbsMeanSigma=0.47,pvalue=0.0475504573841177,pvalueTTest=0.428644317512284,
chr8	117875295	117875402	RAD21	RAD2100031	-0.00410371941869315	2	0.0624274255779417	2	0.80406526234892	2	0.80406526234892	NA	NA	SegRatio=0.06,AbsMeanSigma=0.47,pvalue=0.0475504573841177,pvalueTTest=0.428644317512284,
chr8	117875402	117875515	RAD21	RAD2100032	-0.0248505968815677	2	0.0624274255779417	2	0.80406526234892	2	0.80406526234892	NA	NA	SegRatio=0.06,AbsMeanSigma=0.47,pvalue=0.0475504573841177,pvalueTTest=0.428644317512284,
chr8	117875499	117875612	RAD21	RAD2100033	NA	2	0.0624274255779417	2	0.80406526234892	2	0.80406526234892	NA	NA	SegRatio=0.06,AbsMeanSigma=0.47,pvalue=0.0475504573841177,pvalueTTest=0.428644317512284,
chr8	117878745	117878863	RAD21	RAD2100034	0.0624274255779417	2	0.0624274255779417	2	0.80406526234892	2	0.80406526234892	NA	NA	SegRatio=0.06,AbsMeanSigma=0.47,pvalue=0.0475504573841177,pvalueTTest=0.428644317512284,
chr8	117878849	117878965	RAD21	RAD2100035	0.0329040325878048	2	0.0624274255779417	2	0.80406526234892	2	0.80406526234892	NA	NA	SegRatio=0.06,AbsMeanSigma=0.47,pvalue=0.0475504573841177,pvalueTTest=0.428644317512284,
chr9	5021949	5022062	JAK2	JAK200001	-0.00534844671705596	2	0.0982962343007714	2	0.0001311181383814	1.5	0.00306964289637316	NA	NA	SegRatio=0.1,AbsMeanSigma=0.46,pvalue=0.42745657666001,pvalueTTest=0.209590307969487,
chr9	5022055	5022165	JAK2	JAK200002	0.13182459263655	2	0.0982962343007714	2	0.0001311181383814	1.5	0.00306964289637316	NA	NA	SegRatio=0.1,AbsMeanSigma=0.46,pvalue=0.42745657666001,pvalueTTest=0.209590307969487,
chr9	5022154	5022265	JAK2	JAK200003	0.0982962343007714	2	0.0982962343007714	2	0.0001311181383814	1.5	0.00306964289637316	NA	NA	SegRatio=0.1,AbsMeanSigma=0.46,pvalue=0.42745657666001,pvalueTTest=0.209590307969487,
chr9	5029729	5029840	JAK2	JAK200004	-1.68906641166886	2	-0.314633637863883	2	0.0001311181383814	1.5	0.00306964289637316	q-value=0.000173584061050734, copies=0.5	NA	SegRatio=-0.31,AbsMeanSigma=3.04,pvalue=1.42193076554789e-07,pvalueTTest=0.125161380211939,Adjusted:byPvalueTTestRatio;
chr9	5029813	5029924	JAK2	JAK200005	-0.314633637863883	2	-0.314633637863883	2	0.0001311181383814	1.5	0.00306964289637316	NA	NA	SegRatio=-0.31,AbsMeanSigma=3.04,pvalue=1.42193076554789e-07,pvalueTTest=0.125161380211939,Adjusted:byPvalueTTestRatio;
chr9	5029895	5030004	JAK2	JAK200006	-1.16120760090819	2	-0.314633637863883	2	0.0001311181383814	1.5	0.00306964289637316	NA	NA	SegRatio=-0.31,AbsMeanSigma=3.04,pvalue=1.42193076554789e-07,pvalueTTest=0.125161380211939,Adjusted:byPvalueTTestRatio;
chr9	5044379	5044491	JAK2	JAK200007	NA	2	0.222644733972844	2	0.0001311181383814	1.5	0.00306964289637316	NA	NA	SegRatio=0.22,AbsMeanSigma=0.47,pvalue=0.159812636657291,pvalueTTest=0.736744709982004,
chr9	5044492	5044609	JAK2	JAK200008	NA	2	0.222644733972844	2	0.0001311181383814	1.5	0.00306964289637316	NA	NA	SegRatio=0.22,AbsMeanSigma=0.47,pvalue=0.159812636657291,pvalueTTest=0.736744709982004,
chr9	5050657	5050765	JAK2	JAK200009	0.232805071808162	2	0.222644733972844	2	0.0001311181383814	1.5	0.00306964289637316	NA	NA	SegRatio=0.22,AbsMeanSigma=0.47,pvalue=0.159812636657291,pvalueTTest=0.736744709982004,
chr9	5050732	5050843	JAK2	JAK200010	-0.00876525742613526	2	0.222644733972844	2	0.0001311181383814	1.5	0.00306964289637316	NA	NA	SegRatio=0.22,AbsMeanSigma=0.47,pvalue=0.159812636657291,pvalueTTest=0.736744709982004,
chr9	5050830	5050942	JAK2	JAK200011	NA	2	0.222644733972844	2	0.0001311181383814	1.5	0.00306964289637316	NA	NA	SegRatio=0.22,AbsMeanSigma=0.47,pvalue=0.159812636657291,pvalueTTest=0.736744709982004,
chr9	5054475	5054589	JAK2	JAK200012	-1.69932118218333	2	0.222644733972844	2	0.0001311181383814	1.5	0.00306964289637316	q-value=1.65092406919037e-10, copies=0.5	NA	SegRatio=0.22,AbsMeanSigma=0.47,pvalue=0.159812636657291,pvalueTTest=0.736744709982004,
chr9	5054580	5054683	JAK2	JAK200013	0.222644733972844	2	0.222644733972844	2	0.0001311181383814	1.5	0.00306964289637316	NA	NA	SegRatio=0.22,AbsMeanSigma=0.47,pvalue=0.159812636657291,pvalueTTest=0.736744709982004,
chr9	5054669	5054774	JAK2	JAK200014	-0.0450739391673788	2	0.222644733972844	2	0.0001311181383814	1.5	0.00306964289637316	NA	NA	SegRatio=0.22,AbsMeanSigma=0.47,pvalue=0.159812636657291,pvalueTTest=0.736744709982004,
chr9	5054772	5054875	JAK2	JAK200015	0.258886685547033	2	0.222644733972844	2	0.0001311181383814	1.5	0.00306964289637316	NA	NA	SegRatio=0.22,AbsMeanSigma=0.47,pvalue=0.159812636657291,pvalueTTest=0.736744709982004,
chr9	5054876	5054979	JAK2	JAK200016	NA	2	-1.20458699117413	2	0.0001311181383814	1.5	0.00306964289637316	NA	NA	SegRatio=-1.2,AbsMeanSigma=5.37,pvalue=7.00666543174006e-27,pvalueTTest=0.201376420681564,Adjusted:byPvalueTTestRatio;
chr9	5055642	5055753	JAK2	JAK200017	-2.13965204383815	2	-1.20458699117413	2	0.0001311181383814	1.5	0.00306964289637316	NA	NA	SegRatio=-1.2,AbsMeanSigma=5.37,pvalue=7.00666543174006e-27,pvalueTTest=0.201376420681564,Adjusted:byPvalueTTestRatio;
chr9	5055695	5055795	JAK2	JAK200018	-1.20458699117413	2	-1.20458699117413	2	0.0001311181383814	1.5	0.00306964289637316	NA	NA	SegRatio=-1.2,AbsMeanSigma=5.37,pvalue=7.00666543174006e-27,pvalueTTest=0.201376420681564,Adjusted:byPvalueTTestRatio;
chr9	5055764	5055874	JAK2	JAK200019	NA	2	0.00701216088293317	2	0.0001311181383814	1.5	0.00306964289637316	NA	NA	SegRatio=0.01,AbsMeanSigma=2.82,pvalue=7.84877919064802e-14,pvalueTTest=0.348468398808344,
chr9	5064862	5064973	JAK2	JAK200020	-0.216420950548543	2	0.00701216088293317	2	0.0001311181383814	1.5	0.00306964289637316	NA	NA	SegRatio=0.01,AbsMeanSigma=2.82,pvalue=7.84877919064802e-14,pvalueTTest=0.348468398808344,
chr9	5064919	5065031	JAK2	JAK200021	0.0766897449879713	2	0.00701216088293317	2	0.0001311181383814	1.5	0.00306964289637316	NA	NA	SegRatio=0.01,AbsMeanSigma=2.82,pvalue=7.84877919064802e-14,pvalueTTest=0.348468398808344,
chr9	5064984	5065091	JAK2	JAK200022	0.00701216088293317	2	0.00701216088293317	2	0.0001311181383814	1.5	0.00306964289637316	NA	NA	SegRatio=0.01,AbsMeanSigma=2.82,pvalue=7.84877919064802e-14,pvalueTTest=0.348468398808344,
chr9	5066622	5066737	JAK2	JAK200023	-0.0419140575389973	2	0.00701216088293317	2	0.0001311181383814	1.5	0.00306964289637316	NA	NA	SegRatio=0.01,AbsMeanSigma=2.82,pvalue=7.84877919064802e-14,pvalueTTest=0.348468398808344,
chr9	5066681	5066780	JAK2	JAK200024	0.0765838688356996	2	0.00701216088293317	2	0.0001311181383814	1.5	0.00306964289637316	NA	NA	SegRatio=0.01,AbsMeanSigma=2.82,pvalue=7.84877919064802e-14,pvalueTTest=0.348468398808344,
chr9	5066733	5066840	JAK2	JAK200025	-2.71483933887195	2	-0.875986276101255	2	0.0001311181383814	1.5	0.00306964289637316	q-value=6.57538171858908e-27, copies=0	NA	SegRatio=-0.88,AbsMeanSigma=7.27,pvalue=7.64396694030513e-71,pvalueTTest=0.102734525840295,Adjusted:byPvalueTTestRatio;
chr9	5068986	5069083	JAK2	JAK200026	NA	2	-0.875986276101255	2	0.0001311181383814	1.5	0.00306964289637316	NA	NA	SegRatio=-0.88,AbsMeanSigma=7.27,pvalue=7.64396694030513e-71,pvalueTTest=0.102734525840295,Adjusted:byPvalueTTestRatio;
chr9	5069046	5069149	JAK2	JAK200027	-0.400896902925347	2	-0.875986276101255	2	0.0001311181383814	1.5	0.00306964289637316	NA	NA	SegRatio=-0.88,AbsMeanSigma=7.27,pvalue=7.64396694030513e-71,pvalueTTest=0.102734525840295,Adjusted:byPvalueTTestRatio;
chr9	5069149	5069251	JAK2	JAK200028	-0.799120097333408	2	-0.875986276101255	2	0.0001311181383814	1.5	0.00306964289637316	NA	NA	SegRatio=-0.88,AbsMeanSigma=7.27,pvalue=7.64396694030513e-71,pvalueTTest=0.102734525840295,Adjusted:byPvalueTTestRatio;
chr9	5069886	5070002	JAK2	JAK200029	-0.875986276101255	2	-0.875986276101255	2	0.0001311181383814	1.5	0.00306964289637316	NA	NA	SegRatio=-0.88,AbsMeanSigma=7.27,pvalue=7.64396694030513e-71,pvalueTTest=0.102734525840295,Adjusted:byPvalueTTestRatio;
chr9	5070000	5070115	JAK2	JAK200030	NA	2	0.0271933769833354	2	0.0001311181383814	1.5	0.00306964289637316	NA	NA	SegRatio=0.03,AbsMeanSigma=0.18,pvalue=0.405426284212596,pvalueTTest=0.564119109018083,
chr9	5072450	5072551	JAK2	JAK200031	0.357830300045693	2	0.0271933769833354	2	0.0001311181383814	1.5	0.00306964289637316	NA	NA	SegRatio=0.03,AbsMeanSigma=0.18,pvalue=0.405426284212596,pvalueTTest=0.564119109018083,
chr9	5072552	5072667	JAK2	JAK200032	-0.012458330800945	2	0.0271933769833354	2	0.0001311181383814	1.5	0.00306964289637316	NA	NA	SegRatio=0.03,AbsMeanSigma=0.18,pvalue=0.405426284212596,pvalueTTest=0.564119109018083,
chr9	5073615	5073729	JAK2	JAK200033	-0.0624741419310652	2	0.0271933769833354	2	0.0001311181383814	1.5	0.00306964289637316	NA	NA	SegRatio=0.03,AbsMeanSigma=0.18,pvalue=0.405426284212596,pvalueTTest=0.564119109018083,
chr9	5073714	5073801	JAK2	JAK200034	0.147570791484283	2	0.0271933769833354	2	0.0001311181383814	1.5	0.00306964289637316	NA	NA	SegRatio=0.03,AbsMeanSigma=0.18,pvalue=0.405426284212596,pvalueTTest=0.564119109018083,
chr9	5073746	5073861	JAK2	JAK200035	0.0388732865629838	2	0.0271933769833354	2	0.0001311181383814	1.5	0.00306964289637316	NA	NA	SegRatio=0.03,AbsMeanSigma=0.18,pvalue=0.405426284212596,pvalueTTest=0.564119109018083,
chr9	5077372	5077477	JAK2	JAK200036	NA	2	0.0271933769833354	2	0.0001311181383814	1.5	0.00306964289637316	NA	NA	SegRatio=0.03,AbsMeanSigma=0.18,pvalue=0.405426284212596,pvalueTTest=0.564119109018083,
chr9	5077465	5077565	JAK2	JAK200037.JAK200038	NA	2	0.0271933769833354	2	0.0001311181383814	1.5	0.00306964289637316	NA	NA	SegRatio=0.03,AbsMeanSigma=0.18,pvalue=0.405426284212596,pvalueTTest=0.564119109018083,
chr9	5077560	5077676	JAK2	JAK200039	NA	2	0.0271933769833354	2	0.0001311181383814	1.5	0.00306964289637316	NA	NA	SegRatio=0.03,AbsMeanSigma=0.18,pvalue=0.405426284212596,pvalueTTest=0.564119109018083,
chr9	5078259	5078351	JAK2	JAK200040	NA	2	0.0271933769833354	2	0.0001311181383814	1.5	0.00306964289637316	NA	NA	SegRatio=0.03,AbsMeanSigma=0.18,pvalue=0.405426284212596,pvalueTTest=0.564119109018083,
chr9	5078309	5078404	JAK2	JAK200041	0.0271933769833354	2	0.0271933769833354	2	0.0001311181383814	1.5	0.00306964289637316	NA	NA	SegRatio=0.03,AbsMeanSigma=0.18,pvalue=0.405426284212596,pvalueTTest=0.564119109018083,
chr9	5078388	5078500	JAK2	JAK200042	-0.142827877492739	2	0.0271933769833354	2	0.0001311181383814	1.5	0.00306964289637316	NA	NA	SegRatio=0.03,AbsMeanSigma=0.18,pvalue=0.405426284212596,pvalueTTest=0.564119109018083,
chr9	5080207	5080318	JAK2	JAK200043	0.132068215989599	2	0.0271933769833354	2	0.0001311181383814	1.5	0.00306964289637316	NA	NA	SegRatio=0.03,AbsMeanSigma=0.18,pvalue=0.405426284212596,pvalueTTest=0.564119109018083,
chr9	5080311	5080418	JAK2	JAK200044	0.128168378404748	2	0.0271933769833354	2	0.0001311181383814	1.5	0.00306964289637316	NA	NA	SegRatio=0.03,AbsMeanSigma=0.18,pvalue=0.405426284212596,pvalueTTest=0.564119109018083,
chr9	5080509	5080623	JAK2	JAK200045	-0.358079931965706	2	0.0271933769833354	2	0.0001311181383814	1.5	0.00306964289637316	NA	NA	SegRatio=0.03,AbsMeanSigma=0.18,pvalue=0.405426284212596,pvalueTTest=0.564119109018083,
chr9	5080591	5080703	JAK2	JAK200046	-0.405606229307409	2	0.0271933769833354	2	0.0001311181383814	1.5	0.00306964289637316	NA	NA	SegRatio=0.03,AbsMeanSigma=0.18,pvalue=0.405426284212596,pvalueTTest=0.564119109018083,
chr9	5081703	5081811	JAK2	JAK200047	0.299386198310106	2	0.0271933769833354	2	0.0001311181383814	1.5	0.00306964289637316	NA	NA	SegRatio=0.03,AbsMeanSigma=0.18,pvalue=0.405426284212596,pvalueTTest=0.564119109018083,
chr9	5081804	5081918	JAK2	JAK200048	0.164989578030531	2	0.0271933769833354	2	0.0001311181383814	1.5	0.00306964289637316	NA	NA	SegRatio=0.03,AbsMeanSigma=0.18,pvalue=0.405426284212596,pvalueTTest=0.564119109018083,
chr9	5089653	5089767	JAK2	JAK200049	0.227271046806527	2	0.0271933769833354	2	0.0001311181383814	1.5	0.00306964289637316	NA	NA	SegRatio=0.03,AbsMeanSigma=0.18,pvalue=0.405426284212596,pvalueTTest=0.564119109018083,
chr9	5089728	5089844	JAK2	JAK200050	0.0333041828763439	2	0.0271933769833354	2	0.0001311181383814	1.5	0.00306964289637316	NA	NA	SegRatio=0.03,AbsMeanSigma=0.18,pvalue=0.405426284212596,pvalueTTest=0.564119109018083,
chr9	5089788	5089901	JAK2	JAK200051	0.0189883970626336	2	0.0271933769833354	2	0.0001311181383814	1.5	0.00306964289637316	NA	NA	SegRatio=0.03,AbsMeanSigma=0.18,pvalue=0.405426284212596,pvalueTTest=0.564119109018083,
chr9	5090440	5090550	JAK2	JAK200052	NA	2	-1.88703644109147	2	0.0001311181383814	1.5	0.00306964289637316	NA	NA	SegRatio=-1.89,AbsMeanSigma=6.19,pvalue=3.46925617723297e-35,pvalueTTest=0.214881537069912,Adjusted:byPvalueTTestRatio;
chr9	5090535	5090626	JAK2	JAK200053	-1.92347666729146	2	-1.88703644109147	2	0.0001311181383814	1.5	0.00306964289637316	NA	NA	SegRatio=-1.89,AbsMeanSigma=6.19,pvalue=3.46925617723297e-35,pvalueTTest=0.214881537069912,Adjusted:byPvalueTTestRatio;
chr9	5090684	5090797	JAK2	JAK200054	-1.88703644109147	2	-1.88703644109147	2	0.0001311181383814	1.5	0.00306964289637316	NA	NA	SegRatio=-1.89,AbsMeanSigma=6.19,pvalue=3.46925617723297e-35,pvalueTTest=0.214881537069912,Adjusted:byPvalueTTestRatio;
chr9	5090795	5090900	JAK2	JAK200055	0.116889504595021	2	0.116889504595021	2	0.0001311181383814	1.5	0.00306964289637316	NA	NA	SegRatio=0.12,AbsMeanSigma=0.77,pvalue=0.123561547243634,pvalueTTest=0.517241825609074,
chr9	5090843	5090947	JAK2	JAK200056	-1.66936124511271	2	0.116889504595021	2	0.0001311181383814	1.5	0.00306964289637316	NA	NA	SegRatio=0.12,AbsMeanSigma=0.77,pvalue=0.123561547243634,pvalueTTest=0.517241825609074,
chr9	5122972	5123079	JAK2	JAK200057	0.183093070876911	2	0.116889504595021	2	0.0001311181383814	1.5	0.00306964289637316	NA	NA	SegRatio=0.12,AbsMeanSigma=0.77,pvalue=0.123561547243634,pvalueTTest=0.517241825609074,
chr9	5123080	5123193	JAK2	JAK200058	-0.220234599063727	2	0.116889504595021	2	0.0001311181383814	1.5	0.00306964289637316	NA	NA	SegRatio=0.12,AbsMeanSigma=0.77,pvalue=0.123561547243634,pvalueTTest=0.517241825609074,
chr9	5126289	5126399	JAK2	JAK200059	-2.93985923580914	2	-0.0290999422366839	2	0.0001311181383814	1.5	0.00306964289637316	q-value=6.0692752638474e-22, copies=0	NA	SegRatio=-0.03,AbsMeanSigma=0.58,pvalue=0.00181184103327447,pvalueTTest=0.290140193800912,
chr9	5126389	5126499	JAK2	JAK200060	NA	2	-0.0290999422366839	2	0.0001311181383814	1.5	0.00306964289637316	NA	NA	SegRatio=-0.03,AbsMeanSigma=0.58,pvalue=0.00181184103327447,pvalueTTest=0.290140193800912,
chr9	5126655	5126772	JAK2	JAK200061	-0.0401549772087038	2	-0.0290999422366839	2	0.0001311181383814	1.5	0.00306964289637316	NA	NA	SegRatio=-0.03,AbsMeanSigma=0.58,pvalue=0.00181184103327447,pvalueTTest=0.290140193800912,
chr9	5126720	5126829	JAK2	JAK200062	-0.100884006233805	2	-0.0290999422366839	2	0.0001311181383814	1.5	0.00306964289637316	NA	NA	SegRatio=-0.03,AbsMeanSigma=0.58,pvalue=0.00181184103327447,pvalueTTest=0.290140193800912,
chr9	21802705	21802776	MTAP	MTAP00001	-1.13098686621052	2	-0.0290999422366839	2	0.75456800452539	2	0.75456800452539	NA	NA	SegRatio=-0.03,AbsMeanSigma=0.58,pvalue=0.00181184103327447,pvalueTTest=0.290140193800912,
chr9	21802934	21803036	MTAP	MTAP00002	NA	2	-0.0290999422366839	2	0.75456800452539	2	0.75456800452539	NA	NA	SegRatio=-0.03,AbsMeanSigma=0.58,pvalue=0.00181184103327447,pvalueTTest=0.290140193800912,
chr9	21815348	21815457	MTAP	MTAP00003	NA	2	-0.0290999422366839	2	0.75456800452539	2	0.75456800452539	NA	NA	SegRatio=-0.03,AbsMeanSigma=0.58,pvalue=0.00181184103327447,pvalueTTest=0.290140193800912,
chr9	21815445	21815515	MTAP	MTAP00004	NA	2	-0.0290999422366839	2	0.75456800452539	2	0.75456800452539	NA	NA	SegRatio=-0.03,AbsMeanSigma=0.58,pvalue=0.00181184103327447,pvalueTTest=0.290140193800912,
chr9	21815463	21815563	MTAP	MTAP00005	-0.0290999422366839	2	-0.0290999422366839	2	0.75456800452539	2	0.75456800452539	NA	NA	SegRatio=-0.03,AbsMeanSigma=0.58,pvalue=0.00181184103327447,pvalueTTest=0.290140193800912,
chr9	21816627	21816744	MTAP	MTAP00006	0.693894732238106	2	-0.0290999422366839	2	0.75456800452539	2	0.75456800452539	q-value=0.000593846526772602, copies=4	NA	SegRatio=-0.03,AbsMeanSigma=0.58,pvalue=0.00181184103327447,pvalueTTest=0.290140193800912,
chr9	21816727	21816838	MTAP	MTAP00007	-0.696689131129956	2	-0.0290999422366839	2	0.75456800452539	2	0.75456800452539	q-value=0.000929269520821779, copies=1	NA	SegRatio=-0.03,AbsMeanSigma=0.58,pvalue=0.00181184103327447,pvalueTTest=0.290140193800912,
chr9	21817942	21818058	MTAP	MTAP00008	0.0509268244924284	2	-0.0290999422366839	2	0.75456800452539	2	0.75456800452539	NA	NA	SegRatio=-0.03,AbsMeanSigma=0.58,pvalue=0.00181184103327447,pvalueTTest=0.290140193800912,
chr9	21818004	21818121	MTAP	MTAP00009	-0.281171549035028	2	-0.0290999422366839	2	0.75456800452539	2	0.75456800452539	NA	NA	SegRatio=-0.03,AbsMeanSigma=0.58,pvalue=0.00181184103327447,pvalueTTest=0.290140193800912,
chr9	21818122	21818239	MTAP	MTAP00010	0.0147200167416494	2	-0.0290999422366839	2	0.75456800452539	2	0.75456800452539	NA	NA	SegRatio=-0.03,AbsMeanSigma=0.58,pvalue=0.00181184103327447,pvalueTTest=0.290140193800912,
chr9	21837840	21837940	MTAP	MTAP00011	0.168082426182037	2	-0.0290999422366839	2	0.75456800452539	2	0.75456800452539	NA	NA	SegRatio=-0.03,AbsMeanSigma=0.58,pvalue=0.00181184103327447,pvalueTTest=0.290140193800912,
chr9	21837923	21838036	MTAP	MTAP00012	0.062663535878923	2	-0.0290999422366839	2	0.75456800452539	2	0.75456800452539	NA	NA	SegRatio=-0.03,AbsMeanSigma=0.58,pvalue=0.00181184103327447,pvalueTTest=0.290140193800912,
chr9	21854603	21854720	MTAP	MTAP00013	-0.226419284127365	2	-0.0290999422366839	2	0.75456800452539	2	0.75456800452539	NA	NA	SegRatio=-0.03,AbsMeanSigma=0.58,pvalue=0.00181184103327447,pvalueTTest=0.290140193800912,
chr9	21854713	21854831	MTAP	MTAP00014	0.166143475366501	2	-0.0290999422366839	2	0.75456800452539	2	0.75456800452539	NA	NA	SegRatio=-0.03,AbsMeanSigma=0.58,pvalue=0.00181184103327447,pvalueTTest=0.290140193800912,
chr9	21854792	21854890	MTAP	MTAP00015	0.0950264936200202	2	-0.0290999422366839	2	0.75456800452539	2	0.75456800452539	NA	NA	SegRatio=-0.03,AbsMeanSigma=0.58,pvalue=0.00181184103327447,pvalueTTest=0.290140193800912,
chr9	21856053	21856159	MTAP	MTAP00016	NA	2	-0.0290999422366839	2	0.75456800452539	2	0.75456800452539	NA	NA	SegRatio=-0.03,AbsMeanSigma=0.58,pvalue=0.00181184103327447,pvalueTTest=0.290140193800912,
chr9	21856136	21856221	MTAP	MTAP00017	-0.130844996998215	2	-0.0290999422366839	2	0.75456800452539	2	0.75456800452539	NA	NA	SegRatio=-0.03,AbsMeanSigma=0.58,pvalue=0.00181184103327447,pvalueTTest=0.290140193800912,
chr9	21859269	21859381	MTAP	MTAP00018	-0.0317098311914302	2	-0.0290999422366839	2	0.75456800452539	2	0.75456800452539	NA	NA	SegRatio=-0.03,AbsMeanSigma=0.58,pvalue=0.00181184103327447,pvalueTTest=0.290140193800912,
chr9	21859380	21859493	MTAP	MTAP00019	-0.138939701837078	2	-0.0290999422366839	2	0.75456800452539	2	0.75456800452539	NA	NA	SegRatio=-0.03,AbsMeanSigma=0.58,pvalue=0.00181184103327447,pvalueTTest=0.290140193800912,
chr9	21861952	21862051	MTAP	MTAP00020	-0.0514516575229306	2	-0.0290999422366839	2	0.75456800452539	2	0.75456800452539	NA	NA	SegRatio=-0.03,AbsMeanSigma=0.58,pvalue=0.00181184103327447,pvalueTTest=0.290140193800912,
chr9	21930964	21931081	MTAP	MTAP00021	0.0746465054151386	2	-0.0290999422366839	2	0.75456800452539	2	0.75456800452539	NA	NA	SegRatio=-0.03,AbsMeanSigma=0.58,pvalue=0.00181184103327447,pvalueTTest=0.290140193800912,
chr9	21931034	21931136	MTAP	MTAP00022	-0.0217786546945076	2	-0.0290999422366839	2	0.75456800452539	2	0.75456800452539	NA	NA	SegRatio=-0.03,AbsMeanSigma=0.58,pvalue=0.00181184103327447,pvalueTTest=0.290140193800912,
chr9	21939153	21939286	MTAP	MTAP00023	0.186854018297413	2	-0.0290999422366839	2	0.75456800452539	2	0.75456800452539	NA	NA	SegRatio=-0.03,AbsMeanSigma=0.58,pvalue=0.00181184103327447,pvalueTTest=0.290140193800912,
chr9	21940885	21940998	MTAP	MTAP00024	0.0926965028597892	2	-0.0290999422366839	2	0.75456800452539	2	0.75456800452539	NA	NA	SegRatio=-0.03,AbsMeanSigma=0.58,pvalue=0.00181184103327447,pvalueTTest=0.290140193800912,
chr9	21940996	21941111	MTAP	MTAP00025	NA	2	-0.0290999422366839	2	0.75456800452539	2	0.75456800452539	NA	NA	SegRatio=-0.03,AbsMeanSigma=0.58,pvalue=0.00181184103327447,pvalueTTest=0.290140193800912,
chr10	50666825	50666936	ERCC6	ERCC600001	-0.0197568521901311	2	-0.0197568521901311	2	0.00834158860298151	2	0.00834158860298151	NA	NA	SegRatio=-0.02,AbsMeanSigma=0.49,pvalue=0.0178184032563533,pvalueTTest=0.180513047337494,
chr10	50666933	50667050	ERCC6	ERCC600002	0.0848072095993855	2	-0.0197568521901311	2	0.00834158860298151	2	0.00834158860298151	NA	NA	SegRatio=-0.02,AbsMeanSigma=0.49,pvalue=0.0178184032563533,pvalueTTest=0.180513047337494,
chr10	50667050	50667167	ERCC6	ERCC600003	0.167620024531885	2	-0.0197568521901311	2	0.00834158860298151	2	0.00834158860298151	NA	NA	SegRatio=-0.02,AbsMeanSigma=0.49,pvalue=0.0178184032563533,pvalueTTest=0.180513047337494,
chr10	50667147	50667264	ERCC6	ERCC600004	-0.0291920986337171	2	-0.0197568521901311	2	0.00834158860298151	2	0.00834158860298151	NA	NA	SegRatio=-0.02,AbsMeanSigma=0.49,pvalue=0.0178184032563533,pvalueTTest=0.180513047337494,
chr10	50667239	50667354	ERCC6	ERCC600005	0.347398939890355	2	-0.0197568521901311	2	0.00834158860298151	2	0.00834158860298151	NA	NA	SegRatio=-0.02,AbsMeanSigma=0.49,pvalue=0.0178184032563533,pvalueTTest=0.180513047337494,
chr10	50668396	50668510	ERCC6	ERCC600006	-0.0821483963917335	2	-0.0197568521901311	2	0.00834158860298151	2	0.00834158860298151	NA	NA	SegRatio=-0.02,AbsMeanSigma=0.49,pvalue=0.0178184032563533,pvalueTTest=0.180513047337494,
chr10	50668450	50668565	ERCC6	ERCC600007	-0.442386678765772	2	-0.0197568521901311	2	0.00834158860298151	2	0.00834158860298151	NA	NA	SegRatio=-0.02,AbsMeanSigma=0.49,pvalue=0.0178184032563533,pvalueTTest=0.180513047337494,
chr10	50669353	50669493	ERCC6	ERCC600008.ERCC600009	-0.270622396548893	2	-0.0197568521901311	2	0.00834158860298151	2	0.00834158860298151	NA	NA	SegRatio=-0.02,AbsMeanSigma=0.49,pvalue=0.0178184032563533,pvalueTTest=0.180513047337494,
chr10	50669458	50669582	ERCC6	ERCC600010	-0.0493786914804006	2	-0.0197568521901311	2	0.00834158860298151	2	0.00834158860298151	NA	NA	SegRatio=-0.02,AbsMeanSigma=0.49,pvalue=0.0178184032563533,pvalueTTest=0.180513047337494,
chr10	50669545	50669643	ERCC6	ERCC600011	0.126835168484306	2	-0.0197568521901311	2	0.00834158860298151	2	0.00834158860298151	NA	NA	SegRatio=-0.02,AbsMeanSigma=0.49,pvalue=0.0178184032563533,pvalueTTest=0.180513047337494,
chr10	50678205	50678295	ERCC6	ERCC600012	0.0555834923556795	2	-0.0197568521901311	2	0.00834158860298151	2	0.00834158860298151	NA	NA	SegRatio=-0.02,AbsMeanSigma=0.49,pvalue=0.0178184032563533,pvalueTTest=0.180513047337494,
chr10	50678273	50678369	ERCC6	ERCC600013	0.0490635809104299	2	-0.0197568521901311	2	0.00834158860298151	2	0.00834158860298151	NA	NA	SegRatio=-0.02,AbsMeanSigma=0.49,pvalue=0.0178184032563533,pvalueTTest=0.180513047337494,
chr10	50678314	50678428	ERCC6	ERCC600014	-0.0513604016112295	2	-0.0197568521901311	2	0.00834158860298151	2	0.00834158860298151	NA	NA	SegRatio=-0.02,AbsMeanSigma=0.49,pvalue=0.0178184032563533,pvalueTTest=0.180513047337494,
chr10	50678389	50678505	ERCC6	ERCC600015	0.157034726924588	2	-0.0197568521901311	2	0.00834158860298151	2	0.00834158860298151	NA	NA	SegRatio=-0.02,AbsMeanSigma=0.49,pvalue=0.0178184032563533,pvalueTTest=0.180513047337494,
chr10	50678444	50678559	ERCC6	ERCC600016	0.149176226145268	2	-0.0197568521901311	2	0.00834158860298151	2	0.00834158860298151	NA	NA	SegRatio=-0.02,AbsMeanSigma=0.49,pvalue=0.0178184032563533,pvalueTTest=0.180513047337494,
chr10	50678545	50678657	ERCC6	ERCC600017	-0.265806962037902	2	-0.0197568521901311	2	0.00834158860298151	2	0.00834158860298151	NA	NA	SegRatio=-0.02,AbsMeanSigma=0.49,pvalue=0.0178184032563533,pvalueTTest=0.180513047337494,
chr10	50678654	50678766	ERCC6	ERCC600018	0.063095805758976	2	-0.0197568521901311	2	0.00834158860298151	2	0.00834158860298151	NA	NA	SegRatio=-0.02,AbsMeanSigma=0.49,pvalue=0.0178184032563533,pvalueTTest=0.180513047337494,
chr10	50678758	50678871	ERCC6	ERCC600019	-0.047288504742417	2	-0.0197568521901311	2	0.00834158860298151	2	0.00834158860298151	NA	NA	SegRatio=-0.02,AbsMeanSigma=0.49,pvalue=0.0178184032563533,pvalueTTest=0.180513047337494,
chr10	50678806	50678919	ERCC6	ERCC600020	-0.0695899588678869	2	-0.0197568521901311	2	0.00834158860298151	2	0.00834158860298151	NA	NA	SegRatio=-0.02,AbsMeanSigma=0.49,pvalue=0.0178184032563533,pvalueTTest=0.180513047337494,
chr10	50678917	50679036	ERCC6	ERCC600021	-0.952551574064453	2	-0.0197568521901311	2	0.00834158860298151	2	0.00834158860298151	q-value=0.00023976517879246, copies=1	NA	SegRatio=-0.02,AbsMeanSigma=0.49,pvalue=0.0178184032563533,pvalueTTest=0.180513047337494,
chr10	50678993	50679081	ERCC6	ERCC600022	-0.270882667671479	2	-0.0197568521901311	2	0.00834158860298151	2	0.00834158860298151	NA	NA	SegRatio=-0.02,AbsMeanSigma=0.49,pvalue=0.0178184032563533,pvalueTTest=0.180513047337494,
chr10	50679049	50679121	ERCC6	ERCC600023	-0.0197122405593693	2	-0.0197568521901311	2	0.00834158860298151	2	0.00834158860298151	NA	NA	SegRatio=-0.02,AbsMeanSigma=0.49,pvalue=0.0178184032563533,pvalueTTest=0.180513047337494,
chr10	50679099	50679181	ERCC6	ERCC600024	-0.925642439521621	2	-0.925642439521621	2	0.00834158860298151	2	0.00834158860298151	NA	NA	SegRatio=-0.93,AbsMeanSigma=5.26,pvalue=1.00259067508477e-13,pvalueTTest=0.0392446793739698,Adjusted:byPvalueTTestRatio;
chr10	50679146	50679260	ERCC6	ERCC600025	-1.10883755795623	2	-0.925642439521621	2	0.00834158860298151	2	0.00834158860298151	NA	NA	SegRatio=-0.93,AbsMeanSigma=5.26,pvalue=1.00259067508477e-13,pvalueTTest=0.0392446793739698,Adjusted:byPvalueTTestRatio;
chr10	50680383	50680479	ERCC6	ERCC600026	0.111016681092738	2	-0.0205974418416813	2	0.00834158860298151	2	0.00834158860298151	NA	NA	SegRatio=-0.02,AbsMeanSigma=0.41,pvalue=0.000561240855247207,pvalueTTest=0.0433090598149707,
chr10	50680479	50680596	ERCC6	ERCC600027	0.0886328812002717	2	-0.0205974418416813	2	0.00834158860298151	2	0.00834158860298151	NA	NA	SegRatio=-0.02,AbsMeanSigma=0.41,pvalue=0.000561240855247207,pvalueTTest=0.0433090598149707,
chr10	50680881	50680985	ERCC6	ERCC600028	-0.329241342373514	2	-0.0205974418416813	2	0.00834158860298151	2	0.00834158860298151	NA	NA	SegRatio=-0.02,AbsMeanSigma=0.41,pvalue=0.000561240855247207,pvalueTTest=0.0433090598149707,
chr10	50680982	50681087	ERCC6	ERCC600029	-0.090874622842475	2	-0.0205974418416813	2	0.00834158860298151	2	0.00834158860298151	NA	NA	SegRatio=-0.02,AbsMeanSigma=0.41,pvalue=0.000561240855247207,pvalueTTest=0.0433090598149707,
chr10	50681086	50681201	ERCC6	ERCC600030	-0.043004176793888	2	-0.0205974418416813	2	0.00834158860298151	2	0.00834158860298151	NA	NA	SegRatio=-0.02,AbsMeanSigma=0.41,pvalue=0.000561240855247207,pvalueTTest=0.0433090598149707,
chr10	50681501	50681619	ERCC6	ERCC600031	-0.0505092429406935	2	-0.0205974418416813	2	0.00834158860298151	2	0.00834158860298151	NA	NA	SegRatio=-0.02,AbsMeanSigma=0.41,pvalue=0.000561240855247207,pvalueTTest=0.0433090598149707,
chr10	50681566	50681679	ERCC6	ERCC600032	-0.0472334504111145	2	-0.0205974418416813	2	0.00834158860298151	2	0.00834158860298151	NA	NA	SegRatio=-0.02,AbsMeanSigma=0.41,pvalue=0.000561240855247207,pvalueTTest=0.0433090598149707,
chr10	50682035	50682125	ERCC6	ERCC600033	0.115659397998979	2	-0.0205974418416813	2	0.00834158860298151	2	0.00834158860298151	NA	NA	SegRatio=-0.02,AbsMeanSigma=0.41,pvalue=0.000561240855247207,pvalueTTest=0.0433090598149707,
chr10	50682101	50682214	ERCC6	ERCC600034	-0.204211884380623	2	-0.0205974418416813	2	0.00834158860298151	2	0.00834158860298151	NA	NA	SegRatio=-0.02,AbsMeanSigma=0.41,pvalue=0.000561240855247207,pvalueTTest=0.0433090598149707,
chr10	50682215	50682332	ERCC6	ERCC600035	-0.226916971980103	2	-0.0205974418416813	2	0.00834158860298151	2	0.00834158860298151	NA	NA	SegRatio=-0.02,AbsMeanSigma=0.41,pvalue=0.000561240855247207,pvalueTTest=0.0433090598149707,
chr10	50684220	50684318	ERCC6	ERCC600036	-0.127141020015909	2	-0.0205974418416813	2	0.00834158860298151	2	0.00834158860298151	NA	NA	SegRatio=-0.02,AbsMeanSigma=0.41,pvalue=0.000561240855247207,pvalueTTest=0.0433090598149707,
chr10	50684316	50684432	ERCC6	ERCC600037	-1.03167885502492	2	-0.0205974418416813	2	0.00834158860298151	2	0.00834158860298151	q-value=2.0502283682327e-17, copies=0.5	NA	SegRatio=-0.02,AbsMeanSigma=0.41,pvalue=0.000561240855247207,pvalueTTest=0.0433090598149707,
chr10	50686374	50686478	ERCC6	ERCC600038	0.0337853496698666	2	-0.0205974418416813	2	0.00834158860298151	2	0.00834158860298151	NA	NA	SegRatio=-0.02,AbsMeanSigma=0.41,pvalue=0.000561240855247207,pvalueTTest=0.0433090598149707,
chr10	50686452	50686563	ERCC6	ERCC600039	0.200808655282161	2	-0.0205974418416813	2	0.00834158860298151	2	0.00834158860298151	NA	NA	SegRatio=-0.02,AbsMeanSigma=0.41,pvalue=0.000561240855247207,pvalueTTest=0.0433090598149707,
chr10	50690672	50690784	ERCC6	ERCC600040	0.066269260879179	2	-0.0205974418416813	2	0.00834158860298151	2	0.00834158860298151	NA	NA	SegRatio=-0.02,AbsMeanSigma=0.41,pvalue=0.000561240855247207,pvalueTTest=0.0433090598149707,
chr10	50690741	50690849	ERCC6	ERCC600041	-0.0205974418416813	2	-0.0205974418416813	2	0.00834158860298151	2	0.00834158860298151	NA	NA	SegRatio=-0.02,AbsMeanSigma=0.41,pvalue=0.000561240855247207,pvalueTTest=0.0433090598149707,
chr10	50690800	50690908	ERCC6	ERCC600042	-0.303885244678404	2	-0.0205974418416813	2	0.00834158860298151	2	0.00834158860298151	NA	NA	SegRatio=-0.02,AbsMeanSigma=0.41,pvalue=0.000561240855247207,pvalueTTest=0.0433090598149707,
chr10	50690900	50691017	ERCC6	ERCC600043	NA	2	-0.0205974418416813	2	0.00834158860298151	2	0.00834158860298151	NA	NA	SegRatio=-0.02,AbsMeanSigma=0.41,pvalue=0.000561240855247207,pvalueTTest=0.0433090598149707,
chr10	50691306	50691422	ERCC6	ERCC600044	0.0788030846374737	2	-0.0205974418416813	2	0.00834158860298151	2	0.00834158860298151	NA	NA	SegRatio=-0.02,AbsMeanSigma=0.41,pvalue=0.000561240855247207,pvalueTTest=0.0433090598149707,
chr10	50691407	50691525	ERCC6	ERCC600045	-0.0572678569967746	2	-0.0205974418416813	2	0.00834158860298151	2	0.00834158860298151	NA	NA	SegRatio=-0.02,AbsMeanSigma=0.41,pvalue=0.000561240855247207,pvalueTTest=0.0433090598149707,
chr10	50691499	50691612	ERCC6	ERCC600046	-0.0209532807153092	2	-0.0205974418416813	2	0.00834158860298151	2	0.00834158860298151	NA	NA	SegRatio=-0.02,AbsMeanSigma=0.41,pvalue=0.000561240855247207,pvalueTTest=0.0433090598149707,
chr10	50701133	50701250	ERCC6	ERCC600047	0.0152663475720837	2	-0.0205974418416813	2	0.00834158860298151	2	0.00834158860298151	NA	NA	SegRatio=-0.02,AbsMeanSigma=0.41,pvalue=0.000561240855247207,pvalueTTest=0.0433090598149707,
chr10	50701208	50701323	ERCC6	ERCC600048	-0.0123895103003331	2	-0.0205974418416813	2	0.00834158860298151	2	0.00834158860298151	NA	NA	SegRatio=-0.02,AbsMeanSigma=0.41,pvalue=0.000561240855247207,pvalueTTest=0.0433090598149707,
chr10	50708529	50708636	ERCC6	ERCC600049	0.189700244453043	2	-0.0205974418416813	2	0.00834158860298151	2	0.00834158860298151	NA	NA	SegRatio=-0.02,AbsMeanSigma=0.41,pvalue=0.000561240855247207,pvalueTTest=0.0433090598149707,
chr10	50708636	50708751	ERCC6	ERCC600050	0.0664785462464551	2	-0.0205974418416813	2	0.00834158860298151	2	0.00834158860298151	NA	NA	SegRatio=-0.02,AbsMeanSigma=0.41,pvalue=0.000561240855247207,pvalueTTest=0.0433090598149707,
chr10	50708748	50708864	ERCC6	ERCC600051	0.0465572526650371	2	-0.0205974418416813	2	0.00834158860298151	2	0.00834158860298151	NA	NA	SegRatio=-0.02,AbsMeanSigma=0.41,pvalue=0.000561240855247207,pvalueTTest=0.0433090598149707,
chr10	50713909	50714025	ERCC6	ERCC600052	-0.0174230638276283	2	-0.0205974418416813	2	0.00834158860298151	2	0.00834158860298151	NA	NA	SegRatio=-0.02,AbsMeanSigma=0.41,pvalue=0.000561240855247207,pvalueTTest=0.0433090598149707,
chr10	50714026	50714144	ERCC6	ERCC600053	0.0710222430868236	2	-0.0205974418416813	2	0.00834158860298151	2	0.00834158860298151	NA	NA	SegRatio=-0.02,AbsMeanSigma=0.41,pvalue=0.000561240855247207,pvalueTTest=0.0433090598149707,
chr10	50723337	50723450	ERCC6	ERCC600054	0.0654991132717892	2	-0.0205974418416813	2	0.00834158860298151	2	0.00834158860298151	NA	NA	SegRatio=-0.02,AbsMeanSigma=0.41,pvalue=0.000561240855247207,pvalueTTest=0.0433090598149707,
chr10	50723411	50723526	ERCC6	ERCC600055	-0.0617799843890975	2	-0.0205974418416813	2	0.00834158860298151	2	0.00834158860298151	NA	NA	SegRatio=-0.02,AbsMeanSigma=0.41,pvalue=0.000561240855247207,pvalueTTest=0.0433090598149707,
chr10	50723473	50723589	ERCC6	ERCC600056	-0.254874598158908	2	-0.0205974418416813	2	0.00834158860298151	2	0.00834158860298151	NA	NA	SegRatio=-0.02,AbsMeanSigma=0.41,pvalue=0.000561240855247207,pvalueTTest=0.0433090598149707,
chr10	50723581	50723699	ERCC6	ERCC600057	-0.0688765899861532	2	-0.0205974418416813	2	0.00834158860298151	2	0.00834158860298151	NA	NA	SegRatio=-0.02,AbsMeanSigma=0.41,pvalue=0.000561240855247207,pvalueTTest=0.0433090598149707,
chr10	50723696	50723807	ERCC6	ERCC600058	-0.0332849439511242	2	-0.0205974418416813	2	0.00834158860298151	2	0.00834158860298151	NA	NA	SegRatio=-0.02,AbsMeanSigma=0.41,pvalue=0.000561240855247207,pvalueTTest=0.0433090598149707,
chr10	50723798	50723907	ERCC6	ERCC600059	-0.0291447594226563	2	-0.0205974418416813	2	0.00834158860298151	2	0.00834158860298151	NA	NA	SegRatio=-0.02,AbsMeanSigma=0.41,pvalue=0.000561240855247207,pvalueTTest=0.0433090598149707,
chr10	50723868	50723955	ERCC6	ERCC600060	0.0667264260550283	2	-0.0205974418416813	2	0.00834158860298151	2	0.00834158860298151	NA	NA	SegRatio=-0.02,AbsMeanSigma=0.41,pvalue=0.000561240855247207,pvalueTTest=0.0433090598149707,
chr10	50723929	50724036	ERCC6	ERCC600061	-0.0593171163715962	2	-0.0205974418416813	2	0.00834158860298151	2	0.00834158860298151	NA	NA	SegRatio=-0.02,AbsMeanSigma=0.41,pvalue=0.000561240855247207,pvalueTTest=0.0433090598149707,
chr10	50724034	50724144	ERCC6	ERCC600062	-0.0357959767296882	2	-0.0205974418416813	2	0.00834158860298151	2	0.00834158860298151	NA	NA	SegRatio=-0.02,AbsMeanSigma=0.41,pvalue=0.000561240855247207,pvalueTTest=0.0433090598149707,
chr10	50724128	50724239	ERCC6	ERCC600063	0.0340820427789005	2	-0.0205974418416813	2	0.00834158860298151	2	0.00834158860298151	NA	NA	SegRatio=-0.02,AbsMeanSigma=0.41,pvalue=0.000561240855247207,pvalueTTest=0.0433090598149707,
chr10	50724240	50724355	ERCC6	ERCC600064	-0.0288087264797613	2	-0.0205974418416813	2	0.00834158860298151	2	0.00834158860298151	NA	NA	SegRatio=-0.02,AbsMeanSigma=0.41,pvalue=0.000561240855247207,pvalueTTest=0.0433090598149707,
chr10	50724291	50724407	ERCC6	ERCC600065	0.0843370665507117	2	-0.0205974418416813	2	0.00834158860298151	2	0.00834158860298151	NA	NA	SegRatio=-0.02,AbsMeanSigma=0.41,pvalue=0.000561240855247207,pvalueTTest=0.0433090598149707,
chr10	50724408	50724520	ERCC6	ERCC600066	0.029580347202359	2	-0.0205974418416813	2	0.00834158860298151	2	0.00834158860298151	NA	NA	SegRatio=-0.02,AbsMeanSigma=0.41,pvalue=0.000561240855247207,pvalueTTest=0.0433090598149707,
chr10	50724481	50724566	ERCC6	ERCC600067	-0.0913889598403458	2	-0.0205974418416813	2	0.00834158860298151	2	0.00834158860298151	NA	NA	SegRatio=-0.02,AbsMeanSigma=0.41,pvalue=0.000561240855247207,pvalueTTest=0.0433090598149707,
chr10	50724566	50724683	ERCC6	ERCC600068	0.100146545764638	2	-0.0205974418416813	2	0.00834158860298151	2	0.00834158860298151	NA	NA	SegRatio=-0.02,AbsMeanSigma=0.41,pvalue=0.000561240855247207,pvalueTTest=0.0433090598149707,
chr10	50724644	50724749	ERCC6	ERCC600069	0.065616253835293	2	-0.0205974418416813	2	0.00834158860298151	2	0.00834158860298151	NA	NA	SegRatio=-0.02,AbsMeanSigma=0.41,pvalue=0.000561240855247207,pvalueTTest=0.0433090598149707,
chr10	50724750	50724865	ERCC6	ERCC600070	-0.102700386995313	2	-0.0205974418416813	2	0.00834158860298151	2	0.00834158860298151	NA	NA	SegRatio=-0.02,AbsMeanSigma=0.41,pvalue=0.000561240855247207,pvalueTTest=0.0433090598149707,
chr10	50724791	50724906	ERCC6	ERCC600071	-0.121340244733978	2	-0.0205974418416813	2	0.00834158860298151	2	0.00834158860298151	NA	NA	SegRatio=-0.02,AbsMeanSigma=0.41,pvalue=0.000561240855247207,pvalueTTest=0.0433090598149707,
chr10	50724889	50724999	ERCC6	ERCC600072	0.0612849933822459	2	-0.0205974418416813	2	0.00834158860298151	2	0.00834158860298151	NA	NA	SegRatio=-0.02,AbsMeanSigma=0.41,pvalue=0.000561240855247207,pvalueTTest=0.0433090598149707,
chr10	50724994	50725105	ERCC6	ERCC600073	-0.0283984779519355	2	-0.0205974418416813	2	0.00834158860298151	2	0.00834158860298151	NA	NA	SegRatio=-0.02,AbsMeanSigma=0.41,pvalue=0.000561240855247207,pvalueTTest=0.0433090598149707,
chr10	50725031	50725142	ERCC6	ERCC600074	0.107009029634382	2	-0.0205974418416813	2	0.00834158860298151	2	0.00834158860298151	NA	NA	SegRatio=-0.02,AbsMeanSigma=0.41,pvalue=0.000561240855247207,pvalueTTest=0.0433090598149707,
chr10	50725131	50725243	ERCC6	ERCC600075	-0.111213689383512	2	-0.0205974418416813	2	0.00834158860298151	2	0.00834158860298151	NA	NA	SegRatio=-0.02,AbsMeanSigma=0.41,pvalue=0.000561240855247207,pvalueTTest=0.0433090598149707,
chr10	50732042	50732159	ERCC6	ERCC600076	-0.045580821988787	2	-0.0205974418416813	2	0.00834158860298151	2	0.00834158860298151	NA	NA	SegRatio=-0.02,AbsMeanSigma=0.41,pvalue=0.000561240855247207,pvalueTTest=0.0433090598149707,
chr10	50732107	50732222	ERCC6	ERCC600077	-0.0103437036853912	2	-0.0205974418416813	2	0.00834158860298151	2	0.00834158860298151	NA	NA	SegRatio=-0.02,AbsMeanSigma=0.41,pvalue=0.000561240855247207,pvalueTTest=0.0433090598149707,
chr10	50732219	50732313	ERCC6	ERCC600078	-0.0222127350121754	2	-0.0205974418416813	2	0.00834158860298151	2	0.00834158860298151	NA	NA	SegRatio=-0.02,AbsMeanSigma=0.41,pvalue=0.000561240855247207,pvalueTTest=0.0433090598149707,
chr10	50732292	50732398	ERCC6	ERCC600079	0.0700413726407354	2	-0.0205974418416813	2	0.00834158860298151	2	0.00834158860298151	NA	NA	SegRatio=-0.02,AbsMeanSigma=0.41,pvalue=0.000561240855247207,pvalueTTest=0.0433090598149707,
chr10	50732374	50732466	ERCC6	ERCC600080	-0.074538607640401	2	-0.0205974418416813	2	0.00834158860298151	2	0.00834158860298151	NA	NA	SegRatio=-0.02,AbsMeanSigma=0.41,pvalue=0.000561240855247207,pvalueTTest=0.0433090598149707,
chr10	50732467	50732577	ERCC6	ERCC600081	-0.0707247245116378	2	-0.0205974418416813	2	0.00834158860298151	2	0.00834158860298151	NA	NA	SegRatio=-0.02,AbsMeanSigma=0.41,pvalue=0.000561240855247207,pvalueTTest=0.0433090598149707,
chr10	50732536	50732653	ERCC6	ERCC600082	-0.05124059528601	2	-0.0205974418416813	2	0.00834158860298151	2	0.00834158860298151	NA	NA	SegRatio=-0.02,AbsMeanSigma=0.41,pvalue=0.000561240855247207,pvalueTTest=0.0433090598149707,
chr10	50732614	50732727	ERCC6	ERCC600083	-0.66199737050401	2	-0.0205974418416813	2	0.00834158860298151	2	0.00834158860298151	q-value=0.00157153392003067, copies=1	NA	SegRatio=-0.02,AbsMeanSigma=0.41,pvalue=0.000561240855247207,pvalueTTest=0.0433090598149707,
chr10	50732675	50732794	ERCC6	ERCC600084	0.208308151064895	2	-0.0205974418416813	2	0.00834158860298151	2	0.00834158860298151	NA	NA	SegRatio=-0.02,AbsMeanSigma=0.41,pvalue=0.000561240855247207,pvalueTTest=0.0433090598149707,
chr10	50732767	50732882	ERCC6	ERCC600085	-0.00212034263664932	2	-0.0205974418416813	2	0.00834158860298151	2	0.00834158860298151	NA	NA	SegRatio=-0.02,AbsMeanSigma=0.41,pvalue=0.000561240855247207,pvalueTTest=0.0433090598149707,
chr10	50736410	50736527	ERCC6	ERCC600086	0.000486261045440802	2	-0.0205974418416813	2	0.00834158860298151	2	0.00834158860298151	NA	NA	SegRatio=-0.02,AbsMeanSigma=0.41,pvalue=0.000561240855247207,pvalueTTest=0.0433090598149707,
chr10	50736495	50736599	ERCC6	ERCC600087	0.0316237942356724	2	-0.0205974418416813	2	0.00834158860298151	2	0.00834158860298151	NA	NA	SegRatio=-0.02,AbsMeanSigma=0.41,pvalue=0.000561240855247207,pvalueTTest=0.0433090598149707,
chr10	50738723	50738832	ERCC6	ERCC600088	NA	2	-0.0205974418416813	2	0.00834158860298151	2	0.00834158860298151	NA	NA	SegRatio=-0.02,AbsMeanSigma=0.41,pvalue=0.000561240855247207,pvalueTTest=0.0433090598149707,
chr10	50738801	50738904	ERCC6	ERCC600089	0.302686416943472	2	-0.0205974418416813	2	0.00834158860298151	2	0.00834158860298151	NA	NA	SegRatio=-0.02,AbsMeanSigma=0.41,pvalue=0.000561240855247207,pvalueTTest=0.0433090598149707,
chr10	50738889	50739001	ERCC6	ERCC600090	NA	2	-0.0205974418416813	2	0.00834158860298151	2	0.00834158860298151	NA	NA	SegRatio=-0.02,AbsMeanSigma=0.41,pvalue=0.000561240855247207,pvalueTTest=0.0433090598149707,
chr10	50740548	50740664	ERCC6	ERCC600091	-0.102745873032886	2	-0.0205974418416813	2	0.00834158860298151	2	0.00834158860298151	NA	NA	SegRatio=-0.02,AbsMeanSigma=0.41,pvalue=0.000561240855247207,pvalueTTest=0.0433090598149707,
chr10	50740620	50740710	ERCC6	ERCC600092	-0.0925410040904601	2	-0.0205974418416813	2	0.00834158860298151	2	0.00834158860298151	NA	NA	SegRatio=-0.02,AbsMeanSigma=0.41,pvalue=0.000561240855247207,pvalueTTest=0.0433090598149707,
chr10	50740669	50740775	ERCC6	ERCC600093	0.0255685790850848	2	-0.0205974418416813	2	0.00834158860298151	2	0.00834158860298151	NA	NA	SegRatio=-0.02,AbsMeanSigma=0.41,pvalue=0.000561240855247207,pvalueTTest=0.0433090598149707,
chr10	50740742	50740862	ERCC6	ERCC600094	-0.414474790977177	2	-0.0205974418416813	2	0.00834158860298151	2	0.00834158860298151	NA	NA	SegRatio=-0.02,AbsMeanSigma=0.41,pvalue=0.000561240855247207,pvalueTTest=0.0433090598149707,
chr10	50740788	50740900	ERCC6	ERCC600095	0.0260381202426146	2	-0.0205974418416813	2	0.00834158860298151	2	0.00834158860298151	NA	NA	SegRatio=-0.02,AbsMeanSigma=0.41,pvalue=0.000561240855247207,pvalueTTest=0.0433090598149707,
chr10	50740873	50740991	ERCC6	ERCC600096	-0.0826465516552595	2	-0.0205974418416813	2	0.00834158860298151	2	0.00834158860298151	NA	NA	SegRatio=-0.02,AbsMeanSigma=0.41,pvalue=0.000561240855247207,pvalueTTest=0.0433090598149707,
chr10	50740988	50741100	ERCC6	ERCC600097	-1.91564990125114	2	-0.0321494829731741	2	0.00834158860298151	2	0.00834158860298151	q-value=2.71217804653811e-13, copies=0.5	NA	SegRatio=-0.03,AbsMeanSigma=1.31,pvalue=2.46178593585932e-08,pvalueTTest=0.133127992009408,
chr10	69881165	69881280	MYPN	MYPN00001	-0.241940739872481	2	-0.0321494829731741	2	0.0381189978919275	2	0.0381189978919275	NA	NA	SegRatio=-0.03,AbsMeanSigma=1.31,pvalue=2.46178593585932e-08,pvalueTTest=0.133127992009408,
chr10	69881275	69881388	MYPN	MYPN00002	0.169127437321115	2	-0.0321494829731741	2	0.0381189978919275	2	0.0381189978919275	NA	NA	SegRatio=-0.03,AbsMeanSigma=1.31,pvalue=2.46178593585932e-08,pvalueTTest=0.133127992009408,
chr10	69881389	69881502	MYPN	MYPN00003	0.0215524370917241	2	-0.0321494829731741	2	0.0381189978919275	2	0.0381189978919275	NA	NA	SegRatio=-0.03,AbsMeanSigma=1.31,pvalue=2.46178593585932e-08,pvalueTTest=0.133127992009408,
chr10	69881500	69881616	MYPN	MYPN00004	0.0187001453237314	2	-0.0321494829731741	2	0.0381189978919275	2	0.0381189978919275	NA	NA	SegRatio=-0.03,AbsMeanSigma=1.31,pvalue=2.46178593585932e-08,pvalueTTest=0.133127992009408,
chr10	69881588	69881706	MYPN	MYPN00005	-0.0690789246425417	2	-0.0321494829731741	2	0.0381189978919275	2	0.0381189978919275	NA	NA	SegRatio=-0.03,AbsMeanSigma=1.31,pvalue=2.46178593585932e-08,pvalueTTest=0.133127992009408,
chr10	69881701	69881820	MYPN	MYPN00006	-0.0321494829731741	2	-0.0321494829731741	2	0.0381189978919275	2	0.0381189978919275	NA	NA	SegRatio=-0.03,AbsMeanSigma=1.31,pvalue=2.46178593585932e-08,pvalueTTest=0.133127992009408,
chr10	69881817	69881934	MYPN	MYPN00007	0.0959909075723131	2	-0.0321494829731741	2	0.0381189978919275	2	0.0381189978919275	NA	NA	SegRatio=-0.03,AbsMeanSigma=1.31,pvalue=2.46178593585932e-08,pvalueTTest=0.133127992009408,
chr10	69881863	69881977	MYPN	MYPN00008	-0.443502040918221	2	-0.0321494829731741	2	0.0381189978919275	2	0.0381189978919275	NA	NA	SegRatio=-0.03,AbsMeanSigma=1.31,pvalue=2.46178593585932e-08,pvalueTTest=0.133127992009408,
chr10	69881972	69882076	MYPN	MYPN00009	-0.140730782837237	2	-0.0321494829731741	2	0.0381189978919275	2	0.0381189978919275	NA	NA	SegRatio=-0.03,AbsMeanSigma=1.31,pvalue=2.46178593585932e-08,pvalueTTest=0.133127992009408,
chr10	69882069	69882165	MYPN	MYPN00010	0.0248315583728686	2	-0.0321494829731741	2	0.0381189978919275	2	0.0381189978919275	NA	NA	SegRatio=-0.03,AbsMeanSigma=1.31,pvalue=2.46178593585932e-08,pvalueTTest=0.133127992009408,
chr10	69896387	69896490	MYPN	MYPN00011	0.162188313363717	2	-0.0321494829731741	2	0.0381189978919275	2	0.0381189978919275	NA	NA	SegRatio=-0.03,AbsMeanSigma=1.31,pvalue=2.46178593585932e-08,pvalueTTest=0.133127992009408,
chr10	69896491	69896600	MYPN	MYPN00012	NA	2	-0.0321494829731741	2	0.0381189978919275	2	0.0381189978919275	NA	NA	SegRatio=-0.03,AbsMeanSigma=1.31,pvalue=2.46178593585932e-08,pvalueTTest=0.133127992009408,
chr10	69902665	69902780	MYPN	MYPN00013	0.10314042807088	2	-0.0321494829731741	2	0.0381189978919275	2	0.0381189978919275	NA	NA	SegRatio=-0.03,AbsMeanSigma=1.31,pvalue=2.46178593585932e-08,pvalueTTest=0.133127992009408,
chr10	69902751	69902881	MYPN	MYPN00014.MYPN00015	-0.178494232790649	2	-0.0321494829731741	2	0.0381189978919275	2	0.0381189978919275	NA	NA	SegRatio=-0.03,AbsMeanSigma=1.31,pvalue=2.46178593585932e-08,pvalueTTest=0.133127992009408,
chr10	69902859	69902975	MYPN	MYPN00016	NA	2	-0.0321494829731741	2	0.0381189978919275	2	0.0381189978919275	NA	NA	SegRatio=-0.03,AbsMeanSigma=1.31,pvalue=2.46178593585932e-08,pvalueTTest=0.133127992009408,
chr10	69905187	69905299	MYPN	MYPN00017	0.0367367655061474	2	-0.0321494829731741	2	0.0381189978919275	2	0.0381189978919275	NA	NA	SegRatio=-0.03,AbsMeanSigma=1.31,pvalue=2.46178593585932e-08,pvalueTTest=0.133127992009408,
chr10	69905268	69905363	MYPN	MYPN00018	-1.45048792904748	2	-1.17221723371308	2	0.0381189978919275	2	0.0381189978919275	NA	NA	SegRatio=-1.17,AbsMeanSigma=7.24,pvalue=4.13863168261801e-36,pvalueTTest=0.126514678256767,Adjusted:byPvalueTTestRatio;
chr10	69908030	69908143	MYPN	MYPN00019	-1.17221723371308	2	-1.17221723371308	2	0.0381189978919275	2	0.0381189978919275	NA	NA	SegRatio=-1.17,AbsMeanSigma=7.24,pvalue=4.13863168261801e-36,pvalueTTest=0.126514678256767,Adjusted:byPvalueTTestRatio;
chr10	69908128	69908220	MYPN	MYPN00020	-0.273051160874598	2	-0.273051160874598	2	0.0381189978919275	2	0.0381189978919275	NA	NA	SegRatio=-0.27,AbsMeanSigma=4.74,pvalue=2.75428437112368e-21,pvalueTTest=0.401048673269617,Adjusted:byPvalueTTestRatio;
chr10	69908173	69908287	MYPN	MYPN00021	NA	2	-0.273051160874598	2	0.0381189978919275	2	0.0381189978919275	NA	NA	SegRatio=-0.27,AbsMeanSigma=4.74,pvalue=2.75428437112368e-21,pvalueTTest=0.401048673269617,Adjusted:byPvalueTTestRatio;
chr10	69909747	69909849	MYPN	MYPN00022	0.146542788194742	2	-0.273051160874598	2	0.0381189978919275	2	0.0381189978919275	NA	NA	SegRatio=-0.27,AbsMeanSigma=4.74,pvalue=2.75428437112368e-21,pvalueTTest=0.401048673269617,Adjusted:byPvalueTTestRatio;
chr10	69909844	69909959	MYPN	MYPN00023	-2.32924515714612	2	-0.00251693194281896	2	0.0381189978919275	2	0.0381189978919275	q-value=1.22671793192479e-39, copies=0	NA	SegRatio=0,AbsMeanSigma=0.42,pvalue=0.000234335951441733,pvalueTTest=0.0560212378081779,
chr10	69918194	69918307	MYPN	MYPN00024	0.368910577275633	2	-0.00251693194281896	2	0.0381189978919275	2	0.0381189978919275	NA	NA	SegRatio=0,AbsMeanSigma=0.42,pvalue=0.000234335951441733,pvalueTTest=0.0560212378081779,
chr10	69918265	69918358	MYPN	MYPN00025	NA	2	-0.00251693194281896	2	0.0381189978919275	2	0.0381189978919275	NA	NA	SegRatio=0,AbsMeanSigma=0.42,pvalue=0.000234335951441733,pvalueTTest=0.0560212378081779,
chr10	69921391	69921501	MYPN	MYPN00026	0.144283745451831	2	-0.00251693194281896	2	0.0381189978919275	2	0.0381189978919275	NA	NA	SegRatio=0,AbsMeanSigma=0.42,pvalue=0.000234335951441733,pvalueTTest=0.0560212378081779,
chr10	69921464	69921567	MYPN	MYPN00027	NA	2	-0.00251693194281896	2	0.0381189978919275	2	0.0381189978919275	NA	NA	SegRatio=0,AbsMeanSigma=0.42,pvalue=0.000234335951441733,pvalueTTest=0.0560212378081779,
chr10	69925436	69925545	MYPN	MYPN00028	0.201391123680634	2	-0.00251693194281896	2	0.0381189978919275	2	0.0381189978919275	NA	NA	SegRatio=0,AbsMeanSigma=0.42,pvalue=0.000234335951441733,pvalueTTest=0.0560212378081779,
chr10	69925504	69925610	MYPN	MYPN00029	0.0540935814312623	2	-0.00251693194281896	2	0.0381189978919275	2	0.0381189978919275	NA	NA	SegRatio=0,AbsMeanSigma=0.42,pvalue=0.000234335951441733,pvalueTTest=0.0560212378081779,
chr10	69925964	69926078	MYPN	MYPN00030	-0.0897054525313373	2	-0.00251693194281896	2	0.0381189978919275	2	0.0381189978919275	NA	NA	SegRatio=0,AbsMeanSigma=0.42,pvalue=0.000234335951441733,pvalueTTest=0.0560212378081779,
chr10	69926073	69926191	MYPN	MYPN00031	-0.161865359184969	2	-0.00251693194281896	2	0.0381189978919275	2	0.0381189978919275	NA	NA	SegRatio=0,AbsMeanSigma=0.42,pvalue=0.000234335951441733,pvalueTTest=0.0560212378081779,
chr10	69926164	69926272	MYPN	MYPN00032	0.0482636245414031	2	-0.00251693194281896	2	0.0381189978919275	2	0.0381189978919275	NA	NA	SegRatio=0,AbsMeanSigma=0.42,pvalue=0.000234335951441733,pvalueTTest=0.0560212378081779,
chr10	69926253	69926336	MYPN	MYPN00033	-0.269632278101041	2	-0.00251693194281896	2	0.0381189978919275	2	0.0381189978919275	NA	NA	SegRatio=0,AbsMeanSigma=0.42,pvalue=0.000234335951441733,pvalueTTest=0.0560212378081779,
chr10	69926284	69926403	MYPN	MYPN00034	-0.1699839094206	2	-0.00251693194281896	2	0.0381189978919275	2	0.0381189978919275	NA	NA	SegRatio=0,AbsMeanSigma=0.42,pvalue=0.000234335951441733,pvalueTTest=0.0560212378081779,
chr10	69926381	69926494	MYPN	MYPN00035	-0.0451491479239484	2	-0.00251693194281896	2	0.0381189978919275	2	0.0381189978919275	NA	NA	SegRatio=0,AbsMeanSigma=0.42,pvalue=0.000234335951441733,pvalueTTest=0.0560212378081779,
chr10	69933785	69933901	MYPN	MYPN00036	-0.240314806690257	2	-0.00251693194281896	2	0.0381189978919275	2	0.0381189978919275	NA	NA	SegRatio=0,AbsMeanSigma=0.42,pvalue=0.000234335951441733,pvalueTTest=0.0560212378081779,
chr10	69933874	69933985	MYPN	MYPN00037	0.00221802972372358	2	-0.00251693194281896	2	0.0381189978919275	2	0.0381189978919275	NA	NA	SegRatio=0,AbsMeanSigma=0.42,pvalue=0.000234335951441733,pvalueTTest=0.0560212378081779,
chr10	69933982	69934091	MYPN	MYPN00038	-0.220246048223335	2	-0.00251693194281896	2	0.0381189978919275	2	0.0381189978919275	NA	NA	SegRatio=0,AbsMeanSigma=0.42,pvalue=0.000234335951441733,pvalueTTest=0.0560212378081779,
chr10	69934088	69934185	MYPN	MYPN00039	-0.147291611823847	2	-0.00251693194281896	2	0.0381189978919275	2	0.0381189978919275	NA	NA	SegRatio=0,AbsMeanSigma=0.42,pvalue=0.000234335951441733,pvalueTTest=0.0560212378081779,
chr10	69934184	69934304	MYPN	MYPN00040	-0.258398057180261	2	-0.00251693194281896	2	0.0381189978919275	2	0.0381189978919275	NA	NA	SegRatio=0,AbsMeanSigma=0.42,pvalue=0.000234335951441733,pvalueTTest=0.0560212378081779,
chr10	69934294	69934414	MYPN	MYPN00041	-0.274413502479233	2	-0.00251693194281896	2	0.0381189978919275	2	0.0381189978919275	NA	NA	SegRatio=0,AbsMeanSigma=0.42,pvalue=0.000234335951441733,pvalueTTest=0.0560212378081779,
chr10	69934409	69934520	MYPN	MYPN00042	0.51744999054839	2	-0.00251693194281896	2	0.0381189978919275	2	0.0381189978919275	NA	NA	SegRatio=0,AbsMeanSigma=0.42,pvalue=0.000234335951441733,pvalueTTest=0.0560212378081779,
chr10	69935017	69935118	MYPN	MYPN00043	-0.049788325282493	2	-0.00251693194281896	2	0.0381189978919275	2	0.0381189978919275	NA	NA	SegRatio=0,AbsMeanSigma=0.42,pvalue=0.000234335951441733,pvalueTTest=0.0560212378081779,
chr10	69935077	69935188	MYPN	MYPN00044	-0.0661126916332441	2	-0.00251693194281896	2	0.0381189978919275	2	0.0381189978919275	NA	NA	SegRatio=0,AbsMeanSigma=0.42,pvalue=0.000234335951441733,pvalueTTest=0.0560212378081779,
chr10	69935162	69935278	MYPN	MYPN00045	0.0121799606481817	2	-0.00251693194281896	2	0.0381189978919275	2	0.0381189978919275	NA	NA	SegRatio=0,AbsMeanSigma=0.42,pvalue=0.000234335951441733,pvalueTTest=0.0560212378081779,
chr10	69948620	69948732	MYPN	MYPN00046	-0.100202051206201	2	-0.00251693194281896	2	0.0381189978919275	2	0.0381189978919275	NA	NA	SegRatio=0,AbsMeanSigma=0.42,pvalue=0.000234335951441733,pvalueTTest=0.0560212378081779,
chr10	69948723	69948828	MYPN	MYPN00047	0.11471943808918	2	-0.00251693194281896	2	0.0381189978919275	2	0.0381189978919275	NA	NA	SegRatio=0,AbsMeanSigma=0.42,pvalue=0.000234335951441733,pvalueTTest=0.0560212378081779,
chr10	69948819	69948934	MYPN	MYPN00048	-0.0427901864279146	2	-0.00251693194281896	2	0.0381189978919275	2	0.0381189978919275	NA	NA	SegRatio=0,AbsMeanSigma=0.42,pvalue=0.000234335951441733,pvalueTTest=0.0560212378081779,
chr10	69954079	69954192	MYPN	MYPN00049	NA	2	-0.00251693194281896	2	0.0381189978919275	2	0.0381189978919275	NA	NA	SegRatio=0,AbsMeanSigma=0.42,pvalue=0.000234335951441733,pvalueTTest=0.0560212378081779,
chr10	69954191	69954307	MYPN	MYPN00050	0.0405440948227579	2	-0.00251693194281896	2	0.0381189978919275	2	0.0381189978919275	NA	NA	SegRatio=0,AbsMeanSigma=0.42,pvalue=0.000234335951441733,pvalueTTest=0.0560212378081779,
chr10	69955121	69955236	MYPN	MYPN00051	0.0768691235156921	2	-0.00251693194281896	2	0.0381189978919275	2	0.0381189978919275	NA	NA	SegRatio=0,AbsMeanSigma=0.42,pvalue=0.000234335951441733,pvalueTTest=0.0560212378081779,
chr10	69955235	69955347	MYPN	MYPN00052	-0.0598799708245919	2	-0.00251693194281896	2	0.0381189978919275	2	0.0381189978919275	NA	NA	SegRatio=0,AbsMeanSigma=0.42,pvalue=0.000234335951441733,pvalueTTest=0.0560212378081779,
chr10	69957041	69957158	MYPN	MYPN00053	-0.0913616916466974	2	-0.00251693194281896	2	0.0381189978919275	2	0.0381189978919275	NA	NA	SegRatio=0,AbsMeanSigma=0.42,pvalue=0.000234335951441733,pvalueTTest=0.0560212378081779,
chr10	69957129	69957248	MYPN	MYPN00054	0.0024362999228783	2	-0.00251693194281896	2	0.0381189978919275	2	0.0381189978919275	NA	NA	SegRatio=0,AbsMeanSigma=0.42,pvalue=0.000234335951441733,pvalueTTest=0.0560212378081779,
chr10	69957244	69957376	MYPN	MYPN00055	NA	2	-0.00251693194281896	2	0.0381189978919275	2	0.0381189978919275	NA	NA	SegRatio=0,AbsMeanSigma=0.42,pvalue=0.000234335951441733,pvalueTTest=0.0560212378081779,
chr10	69959085	69959195	MYPN	MYPN00056	-0.210832464788064	2	-0.00251693194281896	2	0.0381189978919275	2	0.0381189978919275	NA	NA	SegRatio=0,AbsMeanSigma=0.42,pvalue=0.000234335951441733,pvalueTTest=0.0560212378081779,
chr10	69959187	69959301	MYPN	MYPN00057	0.0297182613446455	2	-0.00251693194281896	2	0.0381189978919275	2	0.0381189978919275	NA	NA	SegRatio=0,AbsMeanSigma=0.42,pvalue=0.000234335951441733,pvalueTTest=0.0560212378081779,
chr10	69959287	69959403	MYPN	MYPN00058	-0.165275842964305	2	-0.00251693194281896	2	0.0381189978919275	2	0.0381189978919275	NA	NA	SegRatio=0,AbsMeanSigma=0.42,pvalue=0.000234335951441733,pvalueTTest=0.0560212378081779,
chr10	69961585	69961698	MYPN	MYPN00059	0.0409198210582981	2	-0.00251693194281896	2	0.0381189978919275	2	0.0381189978919275	NA	NA	SegRatio=0,AbsMeanSigma=0.42,pvalue=0.000234335951441733,pvalueTTest=0.0560212378081779,
chr10	69961627	69961735	MYPN	MYPN00060	-7.44337967498412e-05	2	-0.00251693194281896	2	0.0381189978919275	2	0.0381189978919275	NA	NA	SegRatio=0,AbsMeanSigma=0.42,pvalue=0.000234335951441733,pvalueTTest=0.0560212378081779,
chr10	69961710	69961823	MYPN	MYPN00061	-0.00251693194281896	2	-0.00251693194281896	2	0.0381189978919275	2	0.0381189978919275	NA	NA	SegRatio=0,AbsMeanSigma=0.42,pvalue=0.000234335951441733,pvalueTTest=0.0560212378081779,
chr10	69966486	69966600	MYPN	MYPN00062	0.0403641703308061	2	-0.00251693194281896	2	0.0381189978919275	2	0.0381189978919275	NA	NA	SegRatio=0,AbsMeanSigma=0.42,pvalue=0.000234335951441733,pvalueTTest=0.0560212378081779,
chr10	69966567	69966684	MYPN	MYPN00063	0.0618159044194563	2	-0.00251693194281896	2	0.0381189978919275	2	0.0381189978919275	NA	NA	SegRatio=0,AbsMeanSigma=0.42,pvalue=0.000234335951441733,pvalueTTest=0.0560212378081779,
chr10	69970008	69970119	MYPN	MYPN00064	0.0939396061589723	2	-0.00251693194281896	2	0.0381189978919275	2	0.0381189978919275	NA	NA	SegRatio=0,AbsMeanSigma=0.42,pvalue=0.000234335951441733,pvalueTTest=0.0560212378081779,
chr10	69970112	69970228	MYPN	MYPN00065	-0.123427752687207	2	-0.00251693194281896	2	0.0381189978919275	2	0.0381189978919275	NA	NA	SegRatio=0,AbsMeanSigma=0.42,pvalue=0.000234335951441733,pvalueTTest=0.0560212378081779,
chr10	69970217	69970327	MYPN	MYPN00066	0.113213841630545	2	-0.00251693194281896	2	0.0381189978919275	2	0.0381189978919275	NA	NA	SegRatio=0,AbsMeanSigma=0.42,pvalue=0.000234335951441733,pvalueTTest=0.0560212378081779,
chr10	73577133	73577251	PSAP	PSAP00001	-0.245707147782783	2	-0.00251693194281896	2	0.083702984961301	2	0.083702984961301	NA	NA	SegRatio=0,AbsMeanSigma=0.42,pvalue=0.000234335951441733,pvalueTTest=0.0560212378081779,
chr10	73577210	73577329	PSAP	PSAP00002	0.132264135682959	2	-0.00251693194281896	2	0.083702984961301	2	0.083702984961301	NA	NA	SegRatio=0,AbsMeanSigma=0.42,pvalue=0.000234335951441733,pvalueTTest=0.0560212378081779,
chr10	73578312	73578431	PSAP	PSAP00003	-0.0727608447389474	2	-0.00251693194281896	2	0.083702984961301	2	0.083702984961301	NA	NA	SegRatio=0,AbsMeanSigma=0.42,pvalue=0.000234335951441733,pvalueTTest=0.0560212378081779,
chr10	73578430	73578540	PSAP	PSAP00004	0.0614533396756544	2	-0.00251693194281896	2	0.083702984961301	2	0.083702984961301	NA	NA	SegRatio=0,AbsMeanSigma=0.42,pvalue=0.000234335951441733,pvalueTTest=0.0560212378081779,
chr10	73578724	73578842	PSAP	PSAP00005	-0.536664638580147	2	-0.00251693194281896	2	0.083702984961301	2	0.083702984961301	NA	NA	SegRatio=0,AbsMeanSigma=0.42,pvalue=0.000234335951441733,pvalueTTest=0.0560212378081779,
chr10	73578835	73578952	PSAP	PSAP00006	-0.130530509079438	2	-0.00251693194281896	2	0.083702984961301	2	0.083702984961301	NA	NA	SegRatio=0,AbsMeanSigma=0.42,pvalue=0.000234335951441733,pvalueTTest=0.0560212378081779,
chr10	73579183	73579301	PSAP	PSAP00007	-0.0968200215996743	2	-0.00251693194281896	2	0.083702984961301	2	0.083702984961301	NA	NA	SegRatio=0,AbsMeanSigma=0.42,pvalue=0.000234335951441733,pvalueTTest=0.0560212378081779,
chr10	73579268	73579378	PSAP	PSAP00008	-0.0109062400955247	2	-0.00251693194281896	2	0.083702984961301	2	0.083702984961301	NA	NA	SegRatio=0,AbsMeanSigma=0.42,pvalue=0.000234335951441733,pvalueTTest=0.0560212378081779,
chr10	73579561	73579661	PSAP	PSAP00009	0.0663153577078545	2	-0.00251693194281896	2	0.083702984961301	2	0.083702984961301	NA	NA	SegRatio=0,AbsMeanSigma=0.42,pvalue=0.000234335951441733,pvalueTTest=0.0560212378081779,
chr10	73579636	73579742	PSAP	PSAP00010	-0.314665222901165	2	-0.00251693194281896	2	0.083702984961301	2	0.083702984961301	NA	NA	SegRatio=0,AbsMeanSigma=0.42,pvalue=0.000234335951441733,pvalueTTest=0.0560212378081779,
chr10	73579945	73580065	PSAP	PSAP00011	0.299380678862435	2	-0.00251693194281896	2	0.083702984961301	2	0.083702984961301	NA	NA	SegRatio=0,AbsMeanSigma=0.42,pvalue=0.000234335951441733,pvalueTTest=0.0560212378081779,
chr10	73580045	73580154	PSAP	PSAP00012	-0.0270903303743532	2	-0.00251693194281896	2	0.083702984961301	2	0.083702984961301	NA	NA	SegRatio=0,AbsMeanSigma=0.42,pvalue=0.000234335951441733,pvalueTTest=0.0560212378081779,
chr10	73581595	73581715	PSAP	PSAP00013	0.0389705251819754	2	-0.00251693194281896	2	0.083702984961301	2	0.083702984961301	NA	NA	SegRatio=0,AbsMeanSigma=0.42,pvalue=0.000234335951441733,pvalueTTest=0.0560212378081779,
chr10	73581673	73581778	PSAP	PSAP00014	-0.154092753345293	2	-0.00251693194281896	2	0.083702984961301	2	0.083702984961301	NA	NA	SegRatio=0,AbsMeanSigma=0.42,pvalue=0.000234335951441733,pvalueTTest=0.0560212378081779,
chr10	73581764	73581868	PSAP	PSAP00015	-0.122065116318475	2	-0.00251693194281896	2	0.083702984961301	2	0.083702984961301	NA	NA	SegRatio=0,AbsMeanSigma=0.42,pvalue=0.000234335951441733,pvalueTTest=0.0560212378081779,
chr10	73583620	73583737	PSAP	PSAP00016	-0.121980161556619	2	-0.00251693194281896	2	0.083702984961301	2	0.083702984961301	NA	NA	SegRatio=0,AbsMeanSigma=0.42,pvalue=0.000234335951441733,pvalueTTest=0.0560212378081779,
chr10	73585549	73585664	PSAP	PSAP00017	-0.0800778485033663	2	-0.00251693194281896	2	0.083702984961301	2	0.083702984961301	NA	NA	SegRatio=0,AbsMeanSigma=0.42,pvalue=0.000234335951441733,pvalueTTest=0.0560212378081779,
chr10	73585636	73585743	PSAP	PSAP00018	-0.414579164931634	2	-0.00251693194281896	2	0.083702984961301	2	0.083702984961301	NA	NA	SegRatio=0,AbsMeanSigma=0.42,pvalue=0.000234335951441733,pvalueTTest=0.0560212378081779,
chr10	73587698	73587809	PSAP	PSAP00019	-0.0346791517981851	2	-0.00251693194281896	2	0.083702984961301	2	0.083702984961301	NA	NA	SegRatio=0,AbsMeanSigma=0.42,pvalue=0.000234335951441733,pvalueTTest=0.0560212378081779,
chr10	73587774	73587870	PSAP	PSAP00020	0.0236334581239661	2	-0.00251693194281896	2	0.083702984961301	2	0.083702984961301	NA	NA	SegRatio=0,AbsMeanSigma=0.42,pvalue=0.000234335951441733,pvalueTTest=0.0560212378081779,
chr10	73587869	73587971	PSAP	PSAP00021	-0.150744081310875	2	-0.00251693194281896	2	0.083702984961301	2	0.083702984961301	NA	NA	SegRatio=0,AbsMeanSigma=0.42,pvalue=0.000234335951441733,pvalueTTest=0.0560212378081779,
chr10	73588599	73588717	PSAP	PSAP00022	0.0502173776130655	2	-0.00251693194281896	2	0.083702984961301	2	0.083702984961301	NA	NA	SegRatio=0,AbsMeanSigma=0.42,pvalue=0.000234335951441733,pvalueTTest=0.0560212378081779,
chr10	73588690	73588779	PSAP	PSAP00023	-0.0443942890720998	2	-0.00251693194281896	2	0.083702984961301	2	0.083702984961301	NA	NA	SegRatio=0,AbsMeanSigma=0.42,pvalue=0.000234335951441733,pvalueTTest=0.0560212378081779,
chr10	73588776	73588892	PSAP	PSAP00024	0.194283509518299	2	-0.00251693194281896	2	0.083702984961301	2	0.083702984961301	NA	NA	SegRatio=0,AbsMeanSigma=0.42,pvalue=0.000234335951441733,pvalueTTest=0.0560212378081779,
chr10	73590860	73590977	PSAP	PSAP00025	0.0278846515202012	2	-0.00251693194281896	2	0.083702984961301	2	0.083702984961301	NA	NA	SegRatio=0,AbsMeanSigma=0.42,pvalue=0.000234335951441733,pvalueTTest=0.0560212378081779,
chr10	73590940	73591054	PSAP	PSAP00026	-0.222055969024369	2	-0.00251693194281896	2	0.083702984961301	2	0.083702984961301	NA	NA	SegRatio=0,AbsMeanSigma=0.42,pvalue=0.000234335951441733,pvalueTTest=0.0560212378081779,
chr10	73591548	73591662	PSAP	PSAP00027	0.0176431727596896	2	-0.00251693194281896	2	0.083702984961301	2	0.083702984961301	NA	NA	SegRatio=0,AbsMeanSigma=0.42,pvalue=0.000234335951441733,pvalueTTest=0.0560212378081779,
chr10	73591653	73591764	PSAP	PSAP00028	0.0637195094951352	2	-0.00251693194281896	2	0.083702984961301	2	0.083702984961301	NA	NA	SegRatio=0,AbsMeanSigma=0.42,pvalue=0.000234335951441733,pvalueTTest=0.0560212378081779,
chr10	73594079	73594196	PSAP	PSAP00029	0.0148260262267516	2	-0.00251693194281896	2	0.083702984961301	2	0.083702984961301	NA	NA	SegRatio=0,AbsMeanSigma=0.42,pvalue=0.000234335951441733,pvalueTTest=0.0560212378081779,
chr10	73594154	73594270	PSAP	PSAP00030	-0.0935861508123194	2	-0.00251693194281896	2	0.083702984961301	2	0.083702984961301	NA	NA	SegRatio=0,AbsMeanSigma=0.42,pvalue=0.000234335951441733,pvalueTTest=0.0560212378081779,
chr10	73594271	73594382	PSAP	PSAP00031	-0.127730356148718	2	-0.00251693194281896	2	0.083702984961301	2	0.083702984961301	NA	NA	SegRatio=0,AbsMeanSigma=0.42,pvalue=0.000234335951441733,pvalueTTest=0.0560212378081779,
chr11	2466611	2466703	KCNQ1	KCNQ100001	NA	2	-0.0264325089496932	2	0.30895222839248	2	0.30895222839248	NA	NA	SegRatio=-0.03,AbsMeanSigma=0.2,pvalue=0.219018371530101,pvalueTTest=0.309776005768643,
chr11	2466670	2466744	KCNQ1	KCNQ100002	NA	2	-0.0264325089496932	2	0.30895222839248	2	0.30895222839248	NA	NA	SegRatio=-0.03,AbsMeanSigma=0.2,pvalue=0.219018371530101,pvalueTTest=0.309776005768643,
chr11	2482855	2482966	KCNQ1	KCNQ100003	-0.040739234645392	2	-0.0264325089496932	2	0.30895222839248	2	0.30895222839248	NA	NA	SegRatio=-0.03,AbsMeanSigma=0.2,pvalue=0.219018371530101,pvalueTTest=0.309776005768643,
chr11	2549115	2549235	KCNQ1	KCNQ100004	-0.0717312241049356	2	-0.0264325089496932	2	0.30895222839248	2	0.30895222839248	NA	NA	SegRatio=-0.03,AbsMeanSigma=0.2,pvalue=0.219018371530101,pvalueTTest=0.309776005768643,
chr11	2549169	2549287	KCNQ1	KCNQ100005	-0.158144367598642	2	-0.0264325089496932	2	0.30895222839248	2	0.30895222839248	NA	NA	SegRatio=-0.03,AbsMeanSigma=0.2,pvalue=0.219018371530101,pvalueTTest=0.309776005768643,
chr11	2591805	2591925	KCNQ1	KCNQ100006	0.165728109232261	2	-0.0264325089496932	2	0.30895222839248	2	0.30895222839248	NA	NA	SegRatio=-0.03,AbsMeanSigma=0.2,pvalue=0.219018371530101,pvalueTTest=0.309776005768643,
chr11	2591862	2592020	KCNQ1	KCNQ100007.KCNQ100008	NA	2	-0.0264325089496932	2	0.30895222839248	2	0.30895222839248	NA	NA	SegRatio=-0.03,AbsMeanSigma=0.2,pvalue=0.219018371530101,pvalueTTest=0.309776005768643,
chr11	2592494	2592636	KCNQ1	KCNQ100009	NA	2	-0.0264325089496932	2	0.30895222839248	2	0.30895222839248	NA	NA	SegRatio=-0.03,AbsMeanSigma=0.2,pvalue=0.219018371530101,pvalueTTest=0.309776005768643,
chr11	2593272	2593416	KCNQ1	KCNQ100010	NA	2	-0.0264325089496932	2	0.30895222839248	2	0.30895222839248	NA	NA	SegRatio=-0.03,AbsMeanSigma=0.2,pvalue=0.219018371530101,pvalueTTest=0.309776005768643,
chr11	2593957	2594092	KCNQ1	KCNQ100011	0.190043988298976	2	-0.0264325089496932	2	0.30895222839248	2	0.30895222839248	NA	NA	SegRatio=-0.03,AbsMeanSigma=0.2,pvalue=0.219018371530101,pvalueTTest=0.309776005768643,
chr11	2594065	2594129	KCNQ1	KCNQ100012	NA	2	-0.0264325089496932	2	0.30895222839248	2	0.30895222839248	NA	NA	SegRatio=-0.03,AbsMeanSigma=0.2,pvalue=0.219018371530101,pvalueTTest=0.309776005768643,
chr11	2594099	2594215	KCNQ1	KCNQ100013	0.0310561522312084	2	-0.0264325089496932	2	0.30895222839248	2	0.30895222839248	NA	NA	SegRatio=-0.03,AbsMeanSigma=0.2,pvalue=0.219018371530101,pvalueTTest=0.309776005768643,
chr11	2594191	2594293	KCNQ1	KCNQ100014	0.161364870435325	2	-0.0264325089496932	2	0.30895222839248	2	0.30895222839248	NA	NA	SegRatio=-0.03,AbsMeanSigma=0.2,pvalue=0.219018371530101,pvalueTTest=0.309776005768643,
chr11	2604595	2604717	KCNQ1	KCNQ100015	0.0341144889015296	2	-0.0264325089496932	2	0.30895222839248	2	0.30895222839248	NA	NA	SegRatio=-0.03,AbsMeanSigma=0.2,pvalue=0.219018371530101,pvalueTTest=0.309776005768643,
chr11	2604675	2604755	KCNQ1	KCNQ100016	0.300055101251345	2	-0.0264325089496932	2	0.30895222839248	2	0.30895222839248	NA	NA	SegRatio=-0.03,AbsMeanSigma=0.2,pvalue=0.219018371530101,pvalueTTest=0.309776005768643,
chr11	2604754	2604871	KCNQ1	KCNQ100017	-0.135167285911032	2	-0.0264325089496932	2	0.30895222839248	2	0.30895222839248	NA	NA	SegRatio=-0.03,AbsMeanSigma=0.2,pvalue=0.219018371530101,pvalueTTest=0.309776005768643,
chr11	2606382	2606496	KCNQ1	KCNQ100018	-0.022143009894161	2	-0.0264325089496932	2	0.30895222839248	2	0.30895222839248	NA	NA	SegRatio=-0.03,AbsMeanSigma=0.2,pvalue=0.219018371530101,pvalueTTest=0.309776005768643,
chr11	2606437	2606557	KCNQ1	KCNQ100019	-0.0264325089496932	2	-0.0264325089496932	2	0.30895222839248	2	0.30895222839248	NA	NA	SegRatio=-0.03,AbsMeanSigma=0.2,pvalue=0.219018371530101,pvalueTTest=0.309776005768643,
chr11	2608746	2608845	KCNQ1	KCNQ100020	-0.174409734775573	2	-0.0264325089496932	2	0.30895222839248	2	0.30895222839248	NA	NA	SegRatio=-0.03,AbsMeanSigma=0.2,pvalue=0.219018371530101,pvalueTTest=0.309776005768643,
chr11	2608817	2608909	KCNQ1	KCNQ100021	-0.191736137310997	2	-0.0264325089496932	2	0.30895222839248	2	0.30895222839248	NA	NA	SegRatio=-0.03,AbsMeanSigma=0.2,pvalue=0.219018371530101,pvalueTTest=0.309776005768643,
chr11	2608892	2609012	KCNQ1	KCNQ100022	-0.192790562222978	2	-0.0264325089496932	2	0.30895222839248	2	0.30895222839248	NA	NA	SegRatio=-0.03,AbsMeanSigma=0.2,pvalue=0.219018371530101,pvalueTTest=0.309776005768643,
chr11	2609920	2609990	KCNQ1	KCNQ100023	0.0323023074354575	2	-0.0264325089496932	2	0.30895222839248	2	0.30895222839248	NA	NA	SegRatio=-0.03,AbsMeanSigma=0.2,pvalue=0.219018371530101,pvalueTTest=0.309776005768643,
chr11	2609975	2610072	KCNQ1	KCNQ100024	0.108048932819333	2	-0.0264325089496932	2	0.30895222839248	2	0.30895222839248	NA	NA	SegRatio=-0.03,AbsMeanSigma=0.2,pvalue=0.219018371530101,pvalueTTest=0.309776005768643,
chr11	2610064	2610182	KCNQ1	KCNQ100025	-0.292178549754204	2	-0.0264325089496932	2	0.30895222839248	2	0.30895222839248	NA	NA	SegRatio=-0.03,AbsMeanSigma=0.2,pvalue=0.219018371530101,pvalueTTest=0.309776005768643,
chr11	2683088	2683204	KCNQ1	KCNQ100026	NA	2	-0.0264325089496932	2	0.30895222839248	2	0.30895222839248	NA	NA	SegRatio=-0.03,AbsMeanSigma=0.2,pvalue=0.219018371530101,pvalueTTest=0.309776005768643,
chr11	2683193	2683311	KCNQ1	KCNQ100027	0.00875576285772349	2	-0.0264325089496932	2	0.30895222839248	2	0.30895222839248	NA	NA	SegRatio=-0.03,AbsMeanSigma=0.2,pvalue=0.219018371530101,pvalueTTest=0.309776005768643,
chr11	2683311	2683407	KCNQ1	KCNQ100028	-0.0382773735790021	2	-0.0264325089496932	2	0.30895222839248	2	0.30895222839248	NA	NA	SegRatio=-0.03,AbsMeanSigma=0.2,pvalue=0.219018371530101,pvalueTTest=0.309776005768643,
chr11	2789986	2790106	KCNQ1	KCNQ100029	-0.0767700807833102	2	-0.0264325089496932	2	0.30895222839248	2	0.30895222839248	NA	NA	SegRatio=-0.03,AbsMeanSigma=0.2,pvalue=0.219018371530101,pvalueTTest=0.309776005768643,
chr11	2790055	2790141	KCNQ1	KCNQ100030	0.14337476907437	2	-0.0264325089496932	2	0.30895222839248	2	0.30895222839248	NA	NA	SegRatio=-0.03,AbsMeanSigma=0.2,pvalue=0.219018371530101,pvalueTTest=0.309776005768643,
chr11	2790128	2790237	KCNQ1	KCNQ100031	-0.278103757098245	2	-0.0264325089496932	2	0.30895222839248	2	0.30895222839248	NA	NA	SegRatio=-0.03,AbsMeanSigma=0.2,pvalue=0.219018371530101,pvalueTTest=0.309776005768643,
chr11	2797168	2797263	KCNQ1	KCNQ100032	-0.156292900380548	2	-0.0264325089496932	2	0.30895222839248	2	0.30895222839248	NA	NA	SegRatio=-0.03,AbsMeanSigma=0.2,pvalue=0.219018371530101,pvalueTTest=0.309776005768643,
chr11	2797260	2797382	KCNQ1	KCNQ100033	NA	2	-0.0264325089496932	2	0.30895222839248	2	0.30895222839248	NA	NA	SegRatio=-0.03,AbsMeanSigma=0.2,pvalue=0.219018371530101,pvalueTTest=0.309776005768643,
chr11	2798165	2798270	KCNQ1	KCNQ100034	0.136757684621291	2	-0.0264325089496932	2	0.30895222839248	2	0.30895222839248	NA	NA	SegRatio=-0.03,AbsMeanSigma=0.2,pvalue=0.219018371530101,pvalueTTest=0.309776005768643,
chr11	2798261	2798378	KCNQ1	KCNQ100035	0.191724380572094	2	-0.0264325089496932	2	0.30895222839248	2	0.30895222839248	NA	NA	SegRatio=-0.03,AbsMeanSigma=0.2,pvalue=0.219018371530101,pvalueTTest=0.309776005768643,
chr11	2799183	2799260	KCNQ1	KCNQ100036	-0.26122823300768	2	-0.0264325089496932	2	0.30895222839248	2	0.30895222839248	NA	NA	SegRatio=-0.03,AbsMeanSigma=0.2,pvalue=0.219018371530101,pvalueTTest=0.309776005768643,
chr11	2799259	2799347	KCNQ1	KCNQ100037	-0.383171405945171	2	-0.0264325089496932	2	0.30895222839248	2	0.30895222839248	NA	NA	SegRatio=-0.03,AbsMeanSigma=0.2,pvalue=0.219018371530101,pvalueTTest=0.309776005768643,
chr11	2868973	2869038	KCNQ1	KCNQ100038	NA	2	-0.0264325089496932	2	0.30895222839248	2	0.30895222839248	NA	NA	SegRatio=-0.03,AbsMeanSigma=0.2,pvalue=0.219018371530101,pvalueTTest=0.309776005768643,
chr11	2869160	2869300	KCNQ1	KCNQ100039	0.158200784770736	2	-0.0264325089496932	2	0.30895222839248	2	0.30895222839248	NA	NA	SegRatio=-0.03,AbsMeanSigma=0.2,pvalue=0.219018371530101,pvalueTTest=0.309776005768643,
chr13	28578153	28578270	FLT3	FLT300001	0.0700295357026521	2	0.0360321632086756	2	0.0365936364660398	2	0.0365936364660398	NA	NA	SegRatio=0.04,AbsMeanSigma=1.07,pvalue=1.67092639181295e-06,pvalueTTest=0.276374235749299,
chr13	28578251	28578362	FLT3	FLT300002	0.0956971464075847	2	0.0360321632086756	2	0.0365936364660398	2	0.0365936364660398	NA	NA	SegRatio=0.04,AbsMeanSigma=1.07,pvalue=1.67092639181295e-06,pvalueTTest=0.276374235749299,
chr13	28588520	28588627	FLT3	FLT300003	0.0956745942436618	2	0.0360321632086756	2	0.0365936364660398	2	0.0365936364660398	NA	NA	SegRatio=0.04,AbsMeanSigma=1.07,pvalue=1.67092639181295e-06,pvalueTTest=0.276374235749299,
chr13	28588605	28588720	FLT3	FLT300004	-0.0450771087434292	2	0.0360321632086756	2	0.0365936364660398	2	0.0365936364660398	NA	NA	SegRatio=0.04,AbsMeanSigma=1.07,pvalue=1.67092639181295e-06,pvalueTTest=0.276374235749299,
chr13	28589249	28589351	FLT3	FLT300005	-0.473622238839032	2	0.0360321632086756	2	0.0365936364660398	2	0.0365936364660398	NA	NA	SegRatio=0.04,AbsMeanSigma=1.07,pvalue=1.67092639181295e-06,pvalueTTest=0.276374235749299,
chr13	28589352	28589468	FLT3	FLT300006	0.0360321632086756	2	0.0360321632086756	2	0.0365936364660398	2	0.0365936364660398	NA	NA	SegRatio=0.04,AbsMeanSigma=1.07,pvalue=1.67092639181295e-06,pvalueTTest=0.276374235749299,
chr13	28589688	28589786	FLT3	FLT300007	-0.0976071112177784	2	0.0360321632086756	2	0.0365936364660398	2	0.0365936364660398	NA	NA	SegRatio=0.04,AbsMeanSigma=1.07,pvalue=1.67092639181295e-06,pvalueTTest=0.276374235749299,
chr13	28589746	28589849	FLT3	FLT300008	0.153461828052971	2	0.0360321632086756	2	0.0365936364660398	2	0.0365936364660398	NA	NA	SegRatio=0.04,AbsMeanSigma=1.07,pvalue=1.67092639181295e-06,pvalueTTest=0.276374235749299,
chr13	28589834	28589947	FLT3	FLT300009	-0.121365934056085	2	0.0360321632086756	2	0.0365936364660398	2	0.0365936364660398	NA	NA	SegRatio=0.04,AbsMeanSigma=1.07,pvalue=1.67092639181295e-06,pvalueTTest=0.276374235749299,
chr13	28592558	28592664	FLT3	FLT300010	-0.0706226489042461	2	0.0360321632086756	2	0.0365936364660398	2	0.0365936364660398	NA	NA	SegRatio=0.04,AbsMeanSigma=1.07,pvalue=1.67092639181295e-06,pvalueTTest=0.276374235749299,
chr13	28592603	28592716	FLT3	FLT300011	0.0455840709792455	2	0.0360321632086756	2	0.0365936364660398	2	0.0365936364660398	NA	NA	SegRatio=0.04,AbsMeanSigma=1.07,pvalue=1.67092639181295e-06,pvalueTTest=0.276374235749299,
chr13	28592681	28592794	FLT3	FLT300012	NA	2	0.0360321632086756	2	0.0365936364660398	2	0.0365936364660398	NA	NA	SegRatio=0.04,AbsMeanSigma=1.07,pvalue=1.67092639181295e-06,pvalueTTest=0.276374235749299,
chr13	28597408	28597520	FLT3	FLT300013	-3.49294282595344	2	0.0360321632086756	2	0.0365936364660398	2	0.0365936364660398	q-value=0.000224631758613825, copies=0	NA	SegRatio=0.04,AbsMeanSigma=1.07,pvalue=1.67092639181295e-06,pvalueTTest=0.276374235749299,
chr13	28597508	28597621	FLT3	FLT300014	0.00976536799676918	2	0.0360321632086756	2	0.0365936364660398	2	0.0365936364660398	NA	NA	SegRatio=0.04,AbsMeanSigma=1.07,pvalue=1.67092639181295e-06,pvalueTTest=0.276374235749299,
chr13	28597579	28597690	FLT3	FLT300015	0.175291513568899	2	0.0360321632086756	2	0.0365936364660398	2	0.0365936364660398	NA	NA	SegRatio=0.04,AbsMeanSigma=1.07,pvalue=1.67092639181295e-06,pvalueTTest=0.276374235749299,
chr13	28598957	28599066	FLT3	FLT300016	0.0083781290291102	2	0.0360321632086756	2	0.0365936364660398	2	0.0365936364660398	NA	NA	SegRatio=0.04,AbsMeanSigma=1.07,pvalue=1.67092639181295e-06,pvalueTTest=0.276374235749299,
chr13	28599059	28599161	FLT3	FLT300017	NA	2	0.0360321632086756	2	0.0365936364660398	2	0.0365936364660398	NA	NA	SegRatio=0.04,AbsMeanSigma=1.07,pvalue=1.67092639181295e-06,pvalueTTest=0.276374235749299,
chr13	28601189	28601284	FLT3	FLT300018	0.0782986787112496	2	0.0360321632086756	2	0.0365936364660398	2	0.0365936364660398	NA	NA	SegRatio=0.04,AbsMeanSigma=1.07,pvalue=1.67092639181295e-06,pvalueTTest=0.276374235749299,
chr13	28601234	28601330	FLT3	FLT300019	0.258175054014946	2	0.0360321632086756	2	0.0365936364660398	2	0.0365936364660398	NA	NA	SegRatio=0.04,AbsMeanSigma=1.07,pvalue=1.67092639181295e-06,pvalueTTest=0.276374235749299,
chr13	28601303	28601415	FLT3	FLT300020	-2.67129934720547	2	0.0256795057126996	2	0.0365936364660398	2	0.0365936364660398	q-value=2.22806711096343e-56, copies=0	NA	SegRatio=0.03,AbsMeanSigma=0.64,pvalue=0.000872081496366908,pvalueTTest=0.361207326220647,
chr13	28602272	28602387	FLT3	FLT300021	0.0534641613804919	2	0.0256795057126996	2	0.0365936364660398	2	0.0365936364660398	NA	NA	SegRatio=0.03,AbsMeanSigma=0.64,pvalue=0.000872081496366908,pvalueTTest=0.361207326220647,
chr13	28602387	28602502	FLT3	FLT300022	0.217268521910393	2	0.0256795057126996	2	0.0365936364660398	2	0.0365936364660398	NA	NA	SegRatio=0.03,AbsMeanSigma=0.64,pvalue=0.000872081496366908,pvalueTTest=0.361207326220647,
chr13	28607929	28608040	FLT3	FLT300023	-0.223625938440036	2	0.0256795057126996	2	0.0365936364660398	2	0.0365936364660398	NA	NA	SegRatio=0.03,AbsMeanSigma=0.64,pvalue=0.000872081496366908,pvalueTTest=0.361207326220647,
chr13	28608020	28608134	FLT3	FLT300024	-0.0369391486600192	2	0.0256795057126996	2	0.0365936364660398	2	0.0365936364660398	NA	NA	SegRatio=0.03,AbsMeanSigma=0.64,pvalue=0.000872081496366908,pvalueTTest=0.361207326220647,
chr13	28608091	28608201	FLT3	FLT300025	-0.129612485808207	2	0.0256795057126996	2	0.0365936364660398	2	0.0365936364660398	NA	NA	SegRatio=0.03,AbsMeanSigma=0.64,pvalue=0.000872081496366908,pvalueTTest=0.361207326220647,
chr13	28608198	28608314	FLT3	FLT300026	NA	2	0.0256795057126996	2	0.0365936364660398	2	0.0365936364660398	NA	NA	SegRatio=0.03,AbsMeanSigma=0.64,pvalue=0.000872081496366908,pvalueTTest=0.361207326220647,
chr13	28608264	28608370	FLT3	FLT300027	0.131569599754213	2	0.0256795057126996	2	0.0365936364660398	2	0.0365936364660398	NA	NA	SegRatio=0.03,AbsMeanSigma=0.64,pvalue=0.000872081496366908,pvalueTTest=0.361207326220647,
chr13	28608395	28608508	FLT3	FLT300028	0.119548243114937	2	0.0256795057126996	2	0.0365936364660398	2	0.0365936364660398	NA	NA	SegRatio=0.03,AbsMeanSigma=0.64,pvalue=0.000872081496366908,pvalueTTest=0.361207326220647,
chr13	28608509	28608621	FLT3	FLT300029	0.0536169190924568	2	0.0256795057126996	2	0.0365936364660398	2	0.0365936364660398	NA	NA	SegRatio=0.03,AbsMeanSigma=0.64,pvalue=0.000872081496366908,pvalueTTest=0.361207326220647,
chr13	28609572	28609690	FLT3	FLT300030	-0.0104469168192089	2	0.0256795057126996	2	0.0365936364660398	2	0.0365936364660398	NA	NA	SegRatio=0.03,AbsMeanSigma=0.64,pvalue=0.000872081496366908,pvalueTTest=0.361207326220647,
chr13	28609664	28609763	FLT3	FLT300031	0.10363113934167	2	0.0256795057126996	2	0.0365936364660398	2	0.0365936364660398	NA	NA	SegRatio=0.03,AbsMeanSigma=0.64,pvalue=0.000872081496366908,pvalueTTest=0.361207326220647,
chr13	28609757	28609871	FLT3	FLT300032	-0.21290123293642	2	0.0256795057126996	2	0.0365936364660398	2	0.0365936364660398	NA	NA	SegRatio=0.03,AbsMeanSigma=0.64,pvalue=0.000872081496366908,pvalueTTest=0.361207326220647,
chr13	28610026	28610117	FLT3	FLT300033	0.0789506887904545	2	0.0256795057126996	2	0.0365936364660398	2	0.0365936364660398	NA	NA	SegRatio=0.03,AbsMeanSigma=0.64,pvalue=0.000872081496366908,pvalueTTest=0.361207326220647,
chr13	28610083	28610197	FLT3	FLT300034	0.0675207207284071	2	0.0256795057126996	2	0.0365936364660398	2	0.0365936364660398	NA	NA	SegRatio=0.03,AbsMeanSigma=0.64,pvalue=0.000872081496366908,pvalueTTest=0.361207326220647,
chr13	28610140	28610242	FLT3	FLT300035	0.0274195140743837	2	0.0256795057126996	2	0.0365936364660398	2	0.0365936364660398	NA	NA	SegRatio=0.03,AbsMeanSigma=0.64,pvalue=0.000872081496366908,pvalueTTest=0.361207326220647,
chr13	28611241	28611355	FLT3	FLT300036	NA	2	0.0256795057126996	2	0.0365936364660398	2	0.0365936364660398	NA	NA	SegRatio=0.03,AbsMeanSigma=0.64,pvalue=0.000872081496366908,pvalueTTest=0.361207326220647,
chr13	28611345	28611461	FLT3	FLT300037	-0.0379322498760791	2	0.0256795057126996	2	0.0365936364660398	2	0.0365936364660398	NA	NA	SegRatio=0.03,AbsMeanSigma=0.64,pvalue=0.000872081496366908,pvalueTTest=0.361207326220647,
chr13	28622375	28622476	FLT3	FLT300038	-0.00592874143609163	2	0.0256795057126996	2	0.0365936364660398	2	0.0365936364660398	NA	NA	SegRatio=0.03,AbsMeanSigma=0.64,pvalue=0.000872081496366908,pvalueTTest=0.361207326220647,
chr13	28622434	28622545	FLT3	FLT300039	0.0867817165274789	2	0.0256795057126996	2	0.0365936364660398	2	0.0365936364660398	NA	NA	SegRatio=0.03,AbsMeanSigma=0.64,pvalue=0.000872081496366908,pvalueTTest=0.361207326220647,
chr13	28622545	28622653	FLT3	FLT300040	NA	2	0.0256795057126996	2	0.0365936364660398	2	0.0365936364660398	NA	NA	SegRatio=0.03,AbsMeanSigma=0.64,pvalue=0.000872081496366908,pvalueTTest=0.361207326220647,
chr13	28623471	28623586	FLT3	FLT300041	0.0256795057126996	2	0.0256795057126996	2	0.0365936364660398	2	0.0365936364660398	NA	NA	SegRatio=0.03,AbsMeanSigma=0.64,pvalue=0.000872081496366908,pvalueTTest=0.361207326220647,
chr13	28623554	28623666	FLT3	FLT300042	-0.202601893048614	2	0.0256795057126996	2	0.0365936364660398	2	0.0365936364660398	NA	NA	SegRatio=0.03,AbsMeanSigma=0.64,pvalue=0.000872081496366908,pvalueTTest=0.361207326220647,
chr13	28623658	28623766	FLT3	FLT300043	0.00337887635455341	2	0.0256795057126996	2	0.0365936364660398	2	0.0365936364660398	NA	NA	SegRatio=0.03,AbsMeanSigma=0.64,pvalue=0.000872081496366908,pvalueTTest=0.361207326220647,
chr13	28623725	28623837	FLT3	FLT300044	0.0398689207580399	2	0.0256795057126996	2	0.0365936364660398	2	0.0365936364660398	NA	NA	SegRatio=0.03,AbsMeanSigma=0.64,pvalue=0.000872081496366908,pvalueTTest=0.361207326220647,
chr13	28623778	28623885	FLT3	FLT300045	0.00344381497738052	2	0.0256795057126996	2	0.0365936364660398	2	0.0365936364660398	NA	NA	SegRatio=0.03,AbsMeanSigma=0.64,pvalue=0.000872081496366908,pvalueTTest=0.361207326220647,
chr13	28623872	28623984	FLT3	FLT300046	-0.0529626378805259	2	0.0256795057126996	2	0.0365936364660398	2	0.0365936364660398	NA	NA	SegRatio=0.03,AbsMeanSigma=0.64,pvalue=0.000872081496366908,pvalueTTest=0.361207326220647,
chr13	28624162	28624280	FLT3	FLT300047	-1.56044430044556	2	-0.0815688141357746	2	0.0365936364660398	2	0.0365936364660398	q-value=8.57734326820481e-08, copies=0.5	NA	SegRatio=-0.08,AbsMeanSigma=0.99,pvalue=0.000993573109541654,pvalueTTest=0.141878113476495,
chr13	28624271	28624378	FLT3	FLT300048	-0.0432903351233205	2	-0.0815688141357746	2	0.0365936364660398	2	0.0365936364660398	NA	NA	SegRatio=-0.08,AbsMeanSigma=0.99,pvalue=0.000993573109541654,pvalueTTest=0.141878113476495,
chr13	28626621	28626735	FLT3	FLT300049	-0.186085575609443	2	-0.0815688141357746	2	0.0365936364660398	2	0.0365936364660398	NA	NA	SegRatio=-0.08,AbsMeanSigma=0.99,pvalue=0.000993573109541654,pvalueTTest=0.141878113476495,
chr13	28626687	28626801	FLT3	FLT300050	-0.0343316073201207	2	-0.0815688141357746	2	0.0365936364660398	2	0.0365936364660398	NA	NA	SegRatio=-0.08,AbsMeanSigma=0.99,pvalue=0.000993573109541654,pvalueTTest=0.141878113476495,
chr13	28626751	28626885	FLT3	FLT300051	-0.0815688141357746	2	-0.0815688141357746	2	0.0365936364660398	2	0.0365936364660398	NA	NA	SegRatio=-0.08,AbsMeanSigma=0.99,pvalue=0.000993573109541654,pvalueTTest=0.141878113476495,
chr13	28631457	28631571	FLT3	FLT300052	0.0176021303709787	2	-0.0815688141357746	2	0.0365936364660398	2	0.0365936364660398	NA	NA	SegRatio=-0.08,AbsMeanSigma=0.99,pvalue=0.000993573109541654,pvalueTTest=0.141878113476495,
chr13	28631564	28631679	FLT3	FLT300053	-0.13561437496228	2	-0.0815688141357746	2	0.0365936364660398	2	0.0365936364660398	NA	NA	SegRatio=-0.08,AbsMeanSigma=0.99,pvalue=0.000993573109541654,pvalueTTest=0.141878113476495,
chr13	28635949	28636060	FLT3	FLT300054	NA	2	-0.0815688141357746	2	0.0365936364660398	2	0.0365936364660398	NA	NA	SegRatio=-0.08,AbsMeanSigma=0.99,pvalue=0.000993573109541654,pvalueTTest=0.141878113476495,
chr13	28635999	28636111	FLT3	FLT300055	-0.0528342274299497	2	-0.0815688141357746	2	0.0365936364660398	2	0.0365936364660398	NA	NA	SegRatio=-0.08,AbsMeanSigma=0.99,pvalue=0.000993573109541654,pvalueTTest=0.141878113476495,
chr13	28636107	28636209	FLT3	FLT300056	0.160672200258347	2	-0.0815688141357746	2	0.0365936364660398	2	0.0365936364660398	NA	NA	SegRatio=-0.08,AbsMeanSigma=0.99,pvalue=0.000993573109541654,pvalueTTest=0.141878113476495,
chr13	28636153	28636267	FLT3	FLT300057	-0.184806268518963	2	-0.0815688141357746	2	0.0365936364660398	2	0.0365936364660398	NA	NA	SegRatio=-0.08,AbsMeanSigma=0.99,pvalue=0.000993573109541654,pvalueTTest=0.141878113476495,
chr13	28644580	28644689	FLT3	FLT300058	-1.93199794839214	2	-0.209130745861866	2	0.0365936364660398	2	0.0365936364660398	q-value=2.103319563703e-08, copies=0.5	NA	SegRatio=-0.21,AbsMeanSigma=5.83,pvalue=4.32948704060175e-61,pvalueTTest=0.0929012968370232,Adjusted:byPvalueTTestRatio;
chr13	28644680	28644812	FLT3	FLT300059	-3.56013165152869	2	-0.209130745861866	2	0.0365936364660398	2	0.0365936364660398	q-value=3.18846589118844e-30, copies=0	NA	SegRatio=-0.21,AbsMeanSigma=5.83,pvalue=4.32948704060175e-61,pvalueTTest=0.0929012968370232,Adjusted:byPvalueTTestRatio;
chr13	48881353	48881457	RB1	RB100001	NA	2	-0.209130745861866	2	0.0132348222670687	1	0.000188828770214476	NA	NA	SegRatio=-0.21,AbsMeanSigma=5.83,pvalue=4.32948704060175e-61,pvalueTTest=0.0929012968370232,Adjusted:byPvalueTTestRatio;
chr13	48881426	48881526	RB1	RB100002	0.26847779368601	2	-0.209130745861866	2	0.0132348222670687	1	0.000188828770214476	NA	NA	SegRatio=-0.21,AbsMeanSigma=5.83,pvalue=4.32948704060175e-61,pvalueTTest=0.0929012968370232,Adjusted:byPvalueTTestRatio;
chr13	48881526	48881660	RB1	RB100003	NA	2	-0.209130745861866	2	0.0132348222670687	1	0.000188828770214476	NA	NA	SegRatio=-0.21,AbsMeanSigma=5.83,pvalue=4.32948704060175e-61,pvalueTTest=0.0929012968370232,Adjusted:byPvalueTTestRatio;
chr13	48916644	48916755	RB1	RB100004	NA	2	-0.209130745861866	2	0.0132348222670687	1	0.000188828770214476	NA	NA	SegRatio=-0.21,AbsMeanSigma=5.83,pvalue=4.32948704060175e-61,pvalueTTest=0.0929012968370232,Adjusted:byPvalueTTestRatio;
chr13	48916748	48916858	RB1	RB100005	-0.209130745861866	2	-0.209130745861866	2	0.0132348222670687	1	0.000188828770214476	NA	NA	SegRatio=-0.21,AbsMeanSigma=5.83,pvalue=4.32948704060175e-61,pvalueTTest=0.0929012968370232,Adjusted:byPvalueTTestRatio;
chr13	48916814	48916924	RB1	RB100006	-2.68641620922634	2	-2.48610675223198	2	0.0132348222670687	1	0.000188828770214476	NA	NA	SegRatio=-2.49,AbsMeanSigma=8.17,pvalue=1.82584028738062e-45,pvalueTTest=0.147507001421829,Adjusted:byPvalueTTestRatio;
chr13	48919168	48919279	RB1	RB100007	NA	2	-2.48610675223198	2	0.0132348222670687	1	0.000188828770214476	NA	NA	SegRatio=-2.49,AbsMeanSigma=8.17,pvalue=1.82584028738062e-45,pvalueTTest=0.147507001421829,Adjusted:byPvalueTTestRatio;
chr13	48919275	48919385	RB1	RB100008	-2.15029700015636	2	-2.48610675223198	2	0.0132348222670687	1	0.000188828770214476	NA	NA	SegRatio=-2.49,AbsMeanSigma=8.17,pvalue=1.82584028738062e-45,pvalueTTest=0.147507001421829,Adjusted:byPvalueTTestRatio;
chr13	48921971	48922085	RB1	RB100009	NA	2	-0.777081843960829	2	0.0132348222670687	1	0.000188828770214476	NA	NA	SegRatio=-0.78,AbsMeanSigma=2.76,pvalue=1.20398429573296e-21,pvalueTTest=0.0602446269737093,
chr13	48923051	48923120	RB1	RB100010	NA	2	-0.777081843960829	2	0.0132348222670687	1	0.000188828770214476	NA	NA	SegRatio=-0.78,AbsMeanSigma=2.76,pvalue=1.20398429573296e-21,pvalueTTest=0.0602446269737093,
chr13	48923120	48923208	RB1	RB100011	NA	2	-0.777081843960829	2	0.0132348222670687	1	0.000188828770214476	NA	NA	SegRatio=-0.78,AbsMeanSigma=2.76,pvalue=1.20398429573296e-21,pvalueTTest=0.0602446269737093,
chr13	48934113	48934226	RB1	RB100012	NA	2	-0.777081843960829	2	0.0132348222670687	1	0.000188828770214476	NA	NA	SegRatio=-0.78,AbsMeanSigma=2.76,pvalue=1.20398429573296e-21,pvalueTTest=0.0602446269737093,
chr13	48934217	48934331	RB1	RB100013	-0.0835254491052374	2	-0.777081843960829	2	0.0132348222670687	1	0.000188828770214476	NA	NA	SegRatio=-0.78,AbsMeanSigma=2.76,pvalue=1.20398429573296e-21,pvalueTTest=0.0602446269737093,
chr13	48936988	48937053	RB1	RB100014	NA	2	-0.777081843960829	2	0.0132348222670687	1	0.000188828770214476	NA	NA	SegRatio=-0.78,AbsMeanSigma=2.76,pvalue=1.20398429573296e-21,pvalueTTest=0.0602446269737093,
chr13	48938984	48939094	RB1	RB100015	NA	2	-0.777081843960829	2	0.0132348222670687	1	0.000188828770214476	NA	NA	SegRatio=-0.78,AbsMeanSigma=2.76,pvalue=1.20398429573296e-21,pvalueTTest=0.0602446269737093,
chr13	48939082	48939153	RB1	RB100016	NA	2	-0.777081843960829	2	0.0132348222670687	1	0.000188828770214476	NA	NA	SegRatio=-0.78,AbsMeanSigma=2.76,pvalue=1.20398429573296e-21,pvalueTTest=0.0602446269737093,
chr13	48941589	48941699	RB1	RB100017	-1.82622049121784	2	-0.777081843960829	2	0.0132348222670687	1	0.000188828770214476	NA	NA	SegRatio=-0.78,AbsMeanSigma=2.76,pvalue=1.20398429573296e-21,pvalueTTest=0.0602446269737093,
chr13	48941660	48941749	RB1	RB100018	NA	2	-0.777081843960829	2	0.0132348222670687	1	0.000188828770214476	NA	NA	SegRatio=-0.78,AbsMeanSigma=2.76,pvalue=1.20398429573296e-21,pvalueTTest=0.0602446269737093,
chr13	48942623	48942731	RB1	RB100019	-0.777081843960829	2	-0.777081843960829	2	0.0132348222670687	1	0.000188828770214476	NA	NA	SegRatio=-0.78,AbsMeanSigma=2.76,pvalue=1.20398429573296e-21,pvalueTTest=0.0602446269737093,
chr13	48942689	48942800	RB1	RB100020	-1.54433464390505	2	-0.485275608756059	2	0.0132348222670687	1	0.000188828770214476	NA	NA	SegRatio=-0.49,AbsMeanSigma=5.91,pvalue=7.32839648747907e-40,pvalueTTest=0.12354512963708,Adjusted:byPvalueTTestRatio;
chr13	48947516	48947607	RB1	RB100021	NA	2	-0.485275608756059	2	0.0132348222670687	1	0.000188828770214476	NA	NA	SegRatio=-0.49,AbsMeanSigma=5.91,pvalue=7.32839648747907e-40,pvalueTTest=0.12354512963708,Adjusted:byPvalueTTestRatio;
chr13	48947551	48947655	RB1	RB100022	NA	2	-0.485275608756059	2	0.0132348222670687	1	0.000188828770214476	NA	NA	SegRatio=-0.49,AbsMeanSigma=5.91,pvalue=7.32839648747907e-40,pvalueTTest=0.12354512963708,Adjusted:byPvalueTTestRatio;
chr13	48951024	48951128	RB1	RB100023	-1.64023580993047	2	-0.485275608756059	2	0.0132348222670687	1	0.000188828770214476	q-value=3.64893923722398e-12, copies=0.5	NA	SegRatio=-0.49,AbsMeanSigma=5.91,pvalue=7.32839648747907e-40,pvalueTTest=0.12354512963708,Adjusted:byPvalueTTestRatio;
chr13	48951107	48951218	RB1	RB100024	-0.485275608756059	2	-0.296104527447941	2	0.0132348222670687	1	0.000188828770214476	NA	NA	SegRatio=-0.3,AbsMeanSigma=2.15,pvalue=0.00019085879745742,pvalueTTest=0.430825596526453,
chr13	48953704	48953767	RB1	RB100025	NA	2	-0.296104527447941	2	0.0132348222670687	1	0.000188828770214476	NA	NA	SegRatio=-0.3,AbsMeanSigma=2.15,pvalue=0.00019085879745742,pvalueTTest=0.430825596526453,
chr13	48953761	48953879	RB1	RB100026	-0.0592370029596043	2	-0.296104527447941	2	0.0132348222670687	1	0.000188828770214476	NA	NA	SegRatio=-0.3,AbsMeanSigma=2.15,pvalue=0.00019085879745742,pvalueTTest=0.430825596526453,
chr13	48954199	48954298	RB1	RB100027	NA	2	-2.01406466059718	2	0.0132348222670687	1	0.000188828770214476	NA	NA	SegRatio=-2.01,AbsMeanSigma=10.88,pvalue=1.88205520553575e-53,pvalueTTest=1,Adjusted:byPvalueTTestRatio;
chr13	48954316	48954409	RB1	RB100028	-2.01406466059718	2	-2.01406466059718	2	0.0132348222670687	1	0.000188828770214476	NA	NA	SegRatio=-2.01,AbsMeanSigma=10.88,pvalue=1.88205520553575e-53,pvalueTTest=1,Adjusted:byPvalueTTestRatio;
chr13	48955309	48955421	RB1	RB100029	NA	2	-0.145762593478137	2	0.0132348222670687	1	0.000188828770214476	NA	NA	SegRatio=-0.15,AbsMeanSigma=1.65,pvalue=7.52131499948493e-07,pvalueTTest=0.0711641637152802,
chr13	48955422	48955539	RB1	RB100030	-0.0495408587670575	2	-0.145762593478137	2	0.0132348222670687	1	0.000188828770214476	NA	NA	SegRatio=-0.15,AbsMeanSigma=1.65,pvalue=7.52131499948493e-07,pvalueTTest=0.0711641637152802,
chr13	48955540	48955641	RB1	RB100031	-0.901813658890406	2	-0.145762593478137	2	0.0132348222670687	1	0.000188828770214476	q-value=0.000188923225211401, copies=1	NA	SegRatio=-0.15,AbsMeanSigma=1.65,pvalue=7.52131499948493e-07,pvalueTTest=0.0711641637152802,
chr13	49027104	49027215	RB1	RB100032	-0.453924206070464	2	-0.145762593478137	2	0.0132348222670687	1	0.000188828770214476	NA	NA	SegRatio=-0.15,AbsMeanSigma=1.65,pvalue=7.52131499948493e-07,pvalueTTest=0.0711641637152802,
chr13	49027215	49027325	RB1	RB100033	NA	2	-0.145762593478137	2	0.0132348222670687	1	0.000188828770214476	NA	NA	SegRatio=-0.15,AbsMeanSigma=1.65,pvalue=7.52131499948493e-07,pvalueTTest=0.0711641637152802,
chr13	49030305	49030413	RB1	RB100034	0.124067876265721	2	-0.145762593478137	2	0.0132348222670687	1	0.000188828770214476	NA	NA	SegRatio=-0.15,AbsMeanSigma=1.65,pvalue=7.52131499948493e-07,pvalueTTest=0.0711641637152802,
chr13	49030405	49030521	RB1	RB100035	-0.301531211633907	2	-0.145762593478137	2	0.0132348222670687	1	0.000188828770214476	NA	NA	SegRatio=-0.15,AbsMeanSigma=1.65,pvalue=7.52131499948493e-07,pvalueTTest=0.0711641637152802,
chr13	49033760	49033866	RB1	RB100036	-0.272024165204241	2	-0.145762593478137	2	0.0132348222670687	1	0.000188828770214476	NA	NA	SegRatio=-0.15,AbsMeanSigma=1.65,pvalue=7.52131499948493e-07,pvalueTTest=0.0711641637152802,
chr13	49033862	49033996	RB1	RB100037.RB100038	-0.145762593478137	2	-0.145762593478137	2	0.0132348222670687	1	0.000188828770214476	NA	NA	SegRatio=-0.15,AbsMeanSigma=1.65,pvalue=7.52131499948493e-07,pvalueTTest=0.0711641637152802,
chr13	49037888	49037965	RB1	RB100039	-2.54131691948242	2	-0.0950900162041139	2	0.0132348222670687	1	0.000188828770214476	q-value=2.51937618458647e-07, copies=0	NA	SegRatio=-0.1,AbsMeanSigma=1.66,pvalue=8.65838616790922e-09,pvalueTTest=0.0730966383534076,
chr13	49037949	49038058	RB1	RB100040	NA	2	-0.0950900162041139	2	0.0132348222670687	1	0.000188828770214476	NA	NA	SegRatio=-0.1,AbsMeanSigma=1.66,pvalue=8.65838616790922e-09,pvalueTTest=0.0730966383534076,
chr13	49039140	49039249	RB1	RB100041	-0.105843958192871	2	-0.0950900162041139	2	0.0132348222670687	1	0.000188828770214476	NA	NA	SegRatio=-0.1,AbsMeanSigma=1.66,pvalue=8.65838616790922e-09,pvalueTTest=0.0730966383534076,
chr13	49039242	49039359	RB1	RB100042	NA	2	-0.0950900162041139	2	0.0132348222670687	1	0.000188828770214476	NA	NA	SegRatio=-0.1,AbsMeanSigma=1.66,pvalue=8.65838616790922e-09,pvalueTTest=0.0730966383534076,
chr13	49039300	49039413	RB1	RB100043	-0.24897695038212	2	-0.0950900162041139	2	0.0132348222670687	1	0.000188828770214476	NA	NA	SegRatio=-0.1,AbsMeanSigma=1.66,pvalue=8.65838616790922e-09,pvalueTTest=0.0730966383534076,
chr13	49039374	49039488	RB1	RB100044	-0.0128524972162216	2	-0.0950900162041139	2	0.0132348222670687	1	0.000188828770214476	NA	NA	SegRatio=-0.1,AbsMeanSigma=1.66,pvalue=8.65838616790922e-09,pvalueTTest=0.0730966383534076,
chr13	49039484	49039598	RB1	RB100045	-0.715708056109319	2	-0.0950900162041139	2	0.0132348222670687	1	0.000188828770214476	q-value=0.00247247049490367, copies=1	NA	SegRatio=-0.1,AbsMeanSigma=1.66,pvalue=8.65838616790922e-09,pvalueTTest=0.0730966383534076,
chr13	49047405	49047518	RB1	RB100046	NA	2	-0.0950900162041139	2	0.0132348222670687	1	0.000188828770214476	NA	NA	SegRatio=-0.1,AbsMeanSigma=1.66,pvalue=8.65838616790922e-09,pvalueTTest=0.0730966383534076,
chr13	49047518	49047631	RB1	RB100047	NA	2	-0.0950900162041139	2	0.0132348222670687	1	0.000188828770214476	NA	NA	SegRatio=-0.1,AbsMeanSigma=1.66,pvalue=8.65838616790922e-09,pvalueTTest=0.0730966383534076,
chr13	49050797	49050912	RB1	RB100048	-0.0950900162041139	2	-0.0950900162041139	2	0.0132348222670687	1	0.000188828770214476	NA	NA	SegRatio=-0.1,AbsMeanSigma=1.66,pvalue=8.65838616790922e-09,pvalueTTest=0.0730966383534076,
chr13	49050884	49050970	RB1	RB100049	-0.0851239869261923	2	-0.0950900162041139	2	0.0132348222670687	1	0.000188828770214476	NA	NA	SegRatio=-0.1,AbsMeanSigma=1.66,pvalue=8.65838616790922e-09,pvalueTTest=0.0730966383534076,
chr13	49050970	49051077	RB1	RB100050	0.0256308721644028	2	-0.0950900162041139	2	0.0132348222670687	1	0.000188828770214476	NA	NA	SegRatio=-0.1,AbsMeanSigma=1.66,pvalue=8.65838616790922e-09,pvalueTTest=0.0730966383534076,
chr13	49051416	49051509	RB1	RB100051	-3.34598987603691	2	-0.00698613192740578	2	0.0132348222670687	1	0.000188828770214476	q-value=1.51973868503495e-71, copies=0	NA	SegRatio=-0.01,AbsMeanSigma=0.33,pvalue=0.00358966534063223,pvalueTTest=0.215571791919679,
chr13	49051510	49051627	RB1	RB100052	-0.825653859422301	2	-0.00698613192740578	2	0.0132348222670687	1	0.000188828770214476	q-value=1.03343498127258e-05, copies=1	NA	SegRatio=-0.01,AbsMeanSigma=0.33,pvalue=0.00358966534063223,pvalueTTest=0.215571791919679,
chr13	49054100	49054186	RB1	RB100053	-0.202215711796235	2	-0.00698613192740578	2	0.0132348222670687	1	0.000188828770214476	NA	NA	SegRatio=-0.01,AbsMeanSigma=0.33,pvalue=0.00358966534063223,pvalueTTest=0.215571791919679,
chr13	49054182	49054294	RB1	RB100054	0.137005614416255	2	-0.00698613192740578	2	0.0132348222670687	1	0.000188828770214476	NA	NA	SegRatio=-0.01,AbsMeanSigma=0.33,pvalue=0.00358966534063223,pvalueTTest=0.215571791919679,
chr13	52508863	52508971	ATP7B	ATP7B00001	-0.261097046081287	2	-0.00698613192740578	2	0.847355325638678	2	0.847355325638678	NA	NA	SegRatio=-0.01,AbsMeanSigma=0.33,pvalue=0.00358966534063223,pvalueTTest=0.215571791919679,
chr13	52508949	52509066	ATP7B	ATP7B00002	-0.00359724285622429	2	-0.00698613192740578	2	0.847355325638678	2	0.847355325638678	NA	NA	SegRatio=-0.01,AbsMeanSigma=0.33,pvalue=0.00358966534063223,pvalueTTest=0.215571791919679,
chr13	52509028	52509147	ATP7B	ATP7B00003	0.179783839811229	2	-0.00698613192740578	2	0.847355325638678	2	0.847355325638678	NA	NA	SegRatio=-0.01,AbsMeanSigma=0.33,pvalue=0.00358966534063223,pvalueTTest=0.215571791919679,
chr13	52509148	52509263	ATP7B	ATP7B00004	0.0515537097951784	2	-0.00698613192740578	2	0.847355325638678	2	0.847355325638678	NA	NA	SegRatio=-0.01,AbsMeanSigma=0.33,pvalue=0.00358966534063223,pvalueTTest=0.215571791919679,
chr13	52509708	52509828	ATP7B	ATP7B00005	-0.177476771276861	2	-0.00698613192740578	2	0.847355325638678	2	0.847355325638678	NA	NA	SegRatio=-0.01,AbsMeanSigma=0.33,pvalue=0.00358966534063223,pvalueTTest=0.215571791919679,
chr13	52509829	52509925	ATP7B	ATP7B00006	-0.19721339984493	2	-0.00698613192740578	2	0.847355325638678	2	0.847355325638678	NA	NA	SegRatio=-0.01,AbsMeanSigma=0.33,pvalue=0.00358966534063223,pvalueTTest=0.215571791919679,
chr13	52511311	52511427	ATP7B	ATP7B00007	0.00757907579822669	2	-0.00698613192740578	2	0.847355325638678	2	0.847355325638678	NA	NA	SegRatio=-0.01,AbsMeanSigma=0.33,pvalue=0.00358966534063223,pvalueTTest=0.215571791919679,
chr13	52511410	52511527	ATP7B	ATP7B00008	-0.123643586797553	2	-0.00698613192740578	2	0.847355325638678	2	0.847355325638678	NA	NA	SegRatio=-0.01,AbsMeanSigma=0.33,pvalue=0.00358966534063223,pvalueTTest=0.215571791919679,
chr13	52511499	52511605	ATP7B	ATP7B00009	0.00512878751606148	2	-0.00698613192740578	2	0.847355325638678	2	0.847355325638678	NA	NA	SegRatio=-0.01,AbsMeanSigma=0.33,pvalue=0.00358966534063223,pvalueTTest=0.215571791919679,
chr13	52511618	52511737	ATP7B	ATP7B00010	0.193893626344856	2	-0.00698613192740578	2	0.847355325638678	2	0.847355325638678	NA	NA	SegRatio=-0.01,AbsMeanSigma=0.33,pvalue=0.00358966534063223,pvalueTTest=0.215571791919679,
chr13	52511738	52511857	ATP7B	ATP7B00011	0.0886965509392671	2	-0.00698613192740578	2	0.847355325638678	2	0.847355325638678	NA	NA	SegRatio=-0.01,AbsMeanSigma=0.33,pvalue=0.00358966534063223,pvalueTTest=0.215571791919679,
chr13	52513130	52513228	ATP7B	ATP7B00012	-0.305301057387223	2	-0.00698613192740578	2	0.847355325638678	2	0.847355325638678	NA	NA	SegRatio=-0.01,AbsMeanSigma=0.33,pvalue=0.00358966534063223,pvalueTTest=0.215571791919679,
chr13	52513205	52513309	ATP7B	ATP7B00013	0.137739963945052	2	-0.00698613192740578	2	0.847355325638678	2	0.847355325638678	NA	NA	SegRatio=-0.01,AbsMeanSigma=0.33,pvalue=0.00358966534063223,pvalueTTest=0.215571791919679,
chr13	52513296	52513390	ATP7B	ATP7B00014	0.204980328447773	2	-0.00698613192740578	2	0.847355325638678	2	0.847355325638678	NA	NA	SegRatio=-0.01,AbsMeanSigma=0.33,pvalue=0.00358966534063223,pvalueTTest=0.215571791919679,
chr13	52515190	52515287	ATP7B	ATP7B00015	-0.112697992009674	2	-0.00698613192740578	2	0.847355325638678	2	0.847355325638678	NA	NA	SegRatio=-0.01,AbsMeanSigma=0.33,pvalue=0.00358966534063223,pvalueTTest=0.215571791919679,
chr13	52515216	52515326	ATP7B	ATP7B00016	-0.0927739321619572	2	-0.00698613192740578	2	0.847355325638678	2	0.847355325638678	NA	NA	SegRatio=-0.01,AbsMeanSigma=0.33,pvalue=0.00358966534063223,pvalueTTest=0.215571791919679,
chr13	52515306	52515421	ATP7B	ATP7B00017	0.169703208154726	2	-0.00698613192740578	2	0.847355325638678	2	0.847355325638678	NA	NA	SegRatio=-0.01,AbsMeanSigma=0.33,pvalue=0.00358966534063223,pvalueTTest=0.215571791919679,
chr13	52516495	52516613	ATP7B	ATP7B00018	0.0362669283868283	2	-0.00698613192740578	2	0.847355325638678	2	0.847355325638678	NA	NA	SegRatio=-0.01,AbsMeanSigma=0.33,pvalue=0.00358966534063223,pvalueTTest=0.215571791919679,
chr13	52516560	52516677	ATP7B	ATP7B00019	0.0384330676705999	2	-0.00698613192740578	2	0.847355325638678	2	0.847355325638678	NA	NA	SegRatio=-0.01,AbsMeanSigma=0.33,pvalue=0.00358966534063223,pvalueTTest=0.215571791919679,
chr13	52516620	52516734	ATP7B	ATP7B00020	0.110695787462839	2	-0.00698613192740578	2	0.847355325638678	2	0.847355325638678	NA	NA	SegRatio=-0.01,AbsMeanSigma=0.33,pvalue=0.00358966534063223,pvalueTTest=0.215571791919679,
chr13	52518195	52518316	ATP7B	ATP7B00021	-0.090275528372619	2	-0.00698613192740578	2	0.847355325638678	2	0.847355325638678	NA	NA	SegRatio=-0.01,AbsMeanSigma=0.33,pvalue=0.00358966534063223,pvalueTTest=0.215571791919679,
chr13	52518271	52518391	ATP7B	ATP7B00022	0.0355735651047804	2	-0.00698613192740578	2	0.847355325638678	2	0.847355325638678	NA	NA	SegRatio=-0.01,AbsMeanSigma=0.33,pvalue=0.00358966534063223,pvalueTTest=0.215571791919679,
chr13	52518330	52518448	ATP7B	ATP7B00023	0.171940003211483	2	-0.00698613192740578	2	0.847355325638678	2	0.847355325638678	NA	NA	SegRatio=-0.01,AbsMeanSigma=0.33,pvalue=0.00358966534063223,pvalueTTest=0.215571791919679,
chr13	52520350	52520448	ATP7B	ATP7B00024	-0.118762521298296	2	-0.00698613192740578	2	0.847355325638678	2	0.847355325638678	NA	NA	SegRatio=-0.01,AbsMeanSigma=0.33,pvalue=0.00358966534063223,pvalueTTest=0.215571791919679,
chr13	52520433	52520557	ATP7B	ATP7B00025	-0.0317508079875484	2	-0.00698613192740578	2	0.847355325638678	2	0.847355325638678	NA	NA	SegRatio=-0.01,AbsMeanSigma=0.33,pvalue=0.00358966534063223,pvalueTTest=0.215571791919679,
chr13	52520470	52520592	ATP7B	ATP7B00026	-0.112337377991124	2	-0.00698613192740578	2	0.847355325638678	2	0.847355325638678	NA	NA	SegRatio=-0.01,AbsMeanSigma=0.33,pvalue=0.00358966534063223,pvalueTTest=0.215571791919679,
chr13	52520568	52520676	ATP7B	ATP7B00027	0.0717678340125524	2	-0.00698613192740578	2	0.847355325638678	2	0.847355325638678	NA	NA	SegRatio=-0.01,AbsMeanSigma=0.33,pvalue=0.00358966534063223,pvalueTTest=0.215571791919679,
chr13	52523774	52523886	ATP7B	ATP7B00028	0.118660144359617	2	-0.00698613192740578	2	0.847355325638678	2	0.847355325638678	NA	NA	SegRatio=-0.01,AbsMeanSigma=0.33,pvalue=0.00358966534063223,pvalueTTest=0.215571791919679,
chr13	52523887	52523998	ATP7B	ATP7B00029	-0.172745989872113	2	-0.00698613192740578	2	0.847355325638678	2	0.847355325638678	NA	NA	SegRatio=-0.01,AbsMeanSigma=0.33,pvalue=0.00358966534063223,pvalueTTest=0.215571791919679,
chr13	52524115	52524226	ATP7B	ATP7B00030	0.0748771235191412	2	-0.00698613192740578	2	0.847355325638678	2	0.847355325638678	NA	NA	SegRatio=-0.01,AbsMeanSigma=0.33,pvalue=0.00358966534063223,pvalueTTest=0.215571791919679,
chr13	52524157	52524273	ATP7B	ATP7B00031	-0.00698613192740578	2	-0.00698613192740578	2	0.847355325638678	2	0.847355325638678	NA	NA	SegRatio=-0.01,AbsMeanSigma=0.33,pvalue=0.00358966534063223,pvalueTTest=0.215571791919679,
chr13	52524248	52524342	ATP7B	ATP7B00032	-0.0978138070097954	2	-0.00698613192740578	2	0.847355325638678	2	0.847355325638678	NA	NA	SegRatio=-0.01,AbsMeanSigma=0.33,pvalue=0.00358966534063223,pvalueTTest=0.215571791919679,
chr13	52524321	52524432	ATP7B	ATP7B00033	-0.0615415609139019	2	-0.00698613192740578	2	0.847355325638678	2	0.847355325638678	NA	NA	SegRatio=-0.01,AbsMeanSigma=0.33,pvalue=0.00358966534063223,pvalueTTest=0.215571791919679,
chr13	52524422	52524541	ATP7B	ATP7B00034	-0.134213943386649	2	-0.00698613192740578	2	0.847355325638678	2	0.847355325638678	NA	NA	SegRatio=-0.01,AbsMeanSigma=0.33,pvalue=0.00358966534063223,pvalueTTest=0.215571791919679,
chr13	52524470	52524590	ATP7B	ATP7B00035	-0.0366268013800604	2	-0.00698613192740578	2	0.847355325638678	2	0.847355325638678	NA	NA	SegRatio=-0.01,AbsMeanSigma=0.33,pvalue=0.00358966534063223,pvalueTTest=0.215571791919679,
chr13	52531629	52531740	ATP7B	ATP7B00036	0.0618116572604976	2	-0.00698613192740578	2	0.847355325638678	2	0.847355325638678	NA	NA	SegRatio=-0.01,AbsMeanSigma=0.33,pvalue=0.00358966534063223,pvalueTTest=0.215571791919679,
chr13	52531713	52531824	ATP7B	ATP7B00037	-2.00266440687224e-05	2	-0.00698613192740578	2	0.847355325638678	2	0.847355325638678	NA	NA	SegRatio=-0.01,AbsMeanSigma=0.33,pvalue=0.00358966534063223,pvalueTTest=0.215571791919679,
chr13	52532393	52532512	ATP7B	ATP7B00038	-0.057033259926348	2	-0.00698613192740578	2	0.847355325638678	2	0.847355325638678	NA	NA	SegRatio=-0.01,AbsMeanSigma=0.33,pvalue=0.00358966534063223,pvalueTTest=0.215571791919679,
chr13	52532451	52532556	ATP7B	ATP7B00039	0.139174162081551	2	-0.00698613192740578	2	0.847355325638678	2	0.847355325638678	NA	NA	SegRatio=-0.01,AbsMeanSigma=0.33,pvalue=0.00358966534063223,pvalueTTest=0.215571791919679,
chr13	52532524	52532642	ATP7B	ATP7B00040	0.000781032724610619	2	-0.00698613192740578	2	0.847355325638678	2	0.847355325638678	NA	NA	SegRatio=-0.01,AbsMeanSigma=0.33,pvalue=0.00358966534063223,pvalueTTest=0.215571791919679,
chr13	52532578	52532679	ATP7B	ATP7B00041	0.220937943647568	2	-0.00698613192740578	2	0.847355325638678	2	0.847355325638678	NA	NA	SegRatio=-0.01,AbsMeanSigma=0.33,pvalue=0.00358966534063223,pvalueTTest=0.215571791919679,
chr13	52532668	52532784	ATP7B	ATP7B00042	-0.181678879228211	2	-0.00698613192740578	2	0.847355325638678	2	0.847355325638678	NA	NA	SegRatio=-0.01,AbsMeanSigma=0.33,pvalue=0.00358966534063223,pvalueTTest=0.215571791919679,
chr13	52534209	52534325	ATP7B	ATP7B00043	0.242147256403131	2	-0.00698613192740578	2	0.847355325638678	2	0.847355325638678	NA	NA	SegRatio=-0.01,AbsMeanSigma=0.33,pvalue=0.00358966534063223,pvalueTTest=0.215571791919679,
chr13	52534285	52534402	ATP7B	ATP7B00044	-0.0755290779681127	2	-0.00698613192740578	2	0.847355325638678	2	0.847355325638678	NA	NA	SegRatio=-0.01,AbsMeanSigma=0.33,pvalue=0.00358966534063223,pvalueTTest=0.215571791919679,
chr13	52534347	52534464	ATP7B	ATP7B00045	-0.0407949125552728	2	-0.00698613192740578	2	0.847355325638678	2	0.847355325638678	NA	NA	SegRatio=-0.01,AbsMeanSigma=0.33,pvalue=0.00358966534063223,pvalueTTest=0.215571791919679,
chr13	52534453	52534557	ATP7B	ATP7B00046	-0.163635029412416	2	-0.00698613192740578	2	0.847355325638678	2	0.847355325638678	NA	NA	SegRatio=-0.01,AbsMeanSigma=0.33,pvalue=0.00358966534063223,pvalueTTest=0.215571791919679,
chr13	52535935	52536033	ATP7B	ATP7B00047	-0.102139991405409	2	-0.00698613192740578	2	0.847355325638678	2	0.847355325638678	NA	NA	SegRatio=-0.01,AbsMeanSigma=0.33,pvalue=0.00358966534063223,pvalueTTest=0.215571791919679,
chr13	52535992	52536094	ATP7B	ATP7B00048	0.508676698811516	2	-0.00698613192740578	2	0.847355325638678	2	0.847355325638678	NA	NA	SegRatio=-0.01,AbsMeanSigma=0.33,pvalue=0.00358966534063223,pvalueTTest=0.215571791919679,
chr13	52538898	52539036	ATP7B	ATP7B00049	NA	2	-0.00698613192740578	2	0.847355325638678	2	0.847355325638678	NA	NA	SegRatio=-0.01,AbsMeanSigma=0.33,pvalue=0.00358966534063223,pvalueTTest=0.215571791919679,
chr13	52539036	52539154	ATP7B	ATP7B00050	NA	2	-0.00698613192740578	2	0.847355325638678	2	0.847355325638678	NA	NA	SegRatio=-0.01,AbsMeanSigma=0.33,pvalue=0.00358966534063223,pvalueTTest=0.215571791919679,
chr13	52539142	52539238	ATP7B	ATP7B00051	0.0333261068595338	2	-0.00698613192740578	2	0.847355325638678	2	0.847355325638678	NA	NA	SegRatio=-0.01,AbsMeanSigma=0.33,pvalue=0.00358966534063223,pvalueTTest=0.215571791919679,
chr13	52542554	52542672	ATP7B	ATP7B00052	0.543620661698922	2	-0.00698613192740578	2	0.847355325638678	2	0.847355325638678	NA	NA	SegRatio=-0.01,AbsMeanSigma=0.33,pvalue=0.00358966534063223,pvalueTTest=0.215571791919679,
chr13	52542655	52542765	ATP7B	ATP7B00053	-0.0295718904580441	2	-0.00698613192740578	2	0.847355325638678	2	0.847355325638678	NA	NA	SegRatio=-0.01,AbsMeanSigma=0.33,pvalue=0.00358966534063223,pvalueTTest=0.215571791919679,
chr13	52544606	52544725	ATP7B	ATP7B00054	-0.259046067572325	2	-0.00698613192740578	2	0.847355325638678	2	0.847355325638678	NA	NA	SegRatio=-0.01,AbsMeanSigma=0.33,pvalue=0.00358966534063223,pvalueTTest=0.215571791919679,
chr13	52544710	52544823	ATP7B	ATP7B00055	0.112794891459316	2	-0.00698613192740578	2	0.847355325638678	2	0.847355325638678	NA	NA	SegRatio=-0.01,AbsMeanSigma=0.33,pvalue=0.00358966534063223,pvalueTTest=0.215571791919679,
chr13	52544821	52544939	ATP7B	ATP7B00056	0.0801295104645552	2	-0.00698613192740578	2	0.847355325638678	2	0.847355325638678	NA	NA	SegRatio=-0.01,AbsMeanSigma=0.33,pvalue=0.00358966534063223,pvalueTTest=0.215571791919679,
chr13	52548017	52548111	ATP7B	ATP7B00057	-0.069923617308847	2	-0.00698613192740578	2	0.847355325638678	2	0.847355325638678	NA	NA	SegRatio=-0.01,AbsMeanSigma=0.33,pvalue=0.00358966534063223,pvalueTTest=0.215571791919679,
chr13	52548094	52548209	ATP7B	ATP7B00058	-0.0550668162408516	2	-0.00698613192740578	2	0.847355325638678	2	0.847355325638678	NA	NA	SegRatio=-0.01,AbsMeanSigma=0.33,pvalue=0.00358966534063223,pvalueTTest=0.215571791919679,
chr13	52548160	52548269	ATP7B	ATP7B00059	-0.0645223023624907	2	-0.00698613192740578	2	0.847355325638678	2	0.847355325638678	NA	NA	SegRatio=-0.01,AbsMeanSigma=0.33,pvalue=0.00358966534063223,pvalueTTest=0.215571791919679,
chr13	52548254	52548366	ATP7B	ATP7B00060	-0.0272981213135916	2	-0.00698613192740578	2	0.847355325638678	2	0.847355325638678	NA	NA	SegRatio=-0.01,AbsMeanSigma=0.33,pvalue=0.00358966534063223,pvalueTTest=0.215571791919679,
chr13	52548342	52548443	ATP7B	ATP7B00061	-0.0415360254345786	2	-0.00698613192740578	2	0.847355325638678	2	0.847355325638678	NA	NA	SegRatio=-0.01,AbsMeanSigma=0.33,pvalue=0.00358966534063223,pvalueTTest=0.215571791919679,
chr13	52548414	52548533	ATP7B	ATP7B00062	-0.0545210965584964	2	-0.00698613192740578	2	0.847355325638678	2	0.847355325638678	NA	NA	SegRatio=-0.01,AbsMeanSigma=0.33,pvalue=0.00358966534063223,pvalueTTest=0.215571791919679,
chr13	52548496	52548606	ATP7B	ATP7B00063	-0.0879313046068798	2	-0.00698613192740578	2	0.847355325638678	2	0.847355325638678	NA	NA	SegRatio=-0.01,AbsMeanSigma=0.33,pvalue=0.00358966534063223,pvalueTTest=0.215571791919679,
chr13	52548557	52548667	ATP7B	ATP7B00064	-0.106011962386305	2	-0.00698613192740578	2	0.847355325638678	2	0.847355325638678	NA	NA	SegRatio=-0.01,AbsMeanSigma=0.33,pvalue=0.00358966534063223,pvalueTTest=0.215571791919679,
chr13	52548666	52548777	ATP7B	ATP7B00065	-0.0867514625049485	2	-0.00698613192740578	2	0.847355325638678	2	0.847355325638678	NA	NA	SegRatio=-0.01,AbsMeanSigma=0.33,pvalue=0.00358966534063223,pvalueTTest=0.215571791919679,
chr13	52548756	52548872	ATP7B	ATP7B00066	-0.0652396341672179	2	-0.00698613192740578	2	0.847355325638678	2	0.847355325638678	NA	NA	SegRatio=-0.01,AbsMeanSigma=0.33,pvalue=0.00358966534063223,pvalueTTest=0.215571791919679,
chr13	52548852	52548970	ATP7B	ATP7B00067	-0.0851709627800566	2	-0.00698613192740578	2	0.847355325638678	2	0.847355325638678	NA	NA	SegRatio=-0.01,AbsMeanSigma=0.33,pvalue=0.00358966534063223,pvalueTTest=0.215571791919679,
chr13	52548953	52549072	ATP7B	ATP7B00068	-0.138403562141272	2	-0.00698613192740578	2	0.847355325638678	2	0.847355325638678	NA	NA	SegRatio=-0.01,AbsMeanSigma=0.33,pvalue=0.00358966534063223,pvalueTTest=0.215571791919679,
chr13	52549052	52549160	ATP7B	ATP7B00069	-0.0156413154822535	2	-0.00698613192740578	2	0.847355325638678	2	0.847355325638678	NA	NA	SegRatio=-0.01,AbsMeanSigma=0.33,pvalue=0.00358966534063223,pvalueTTest=0.215571791919679,
chr13	52549127	52549218	ATP7B	ATP7B00070	0.00287971653330809	2	-0.00698613192740578	2	0.847355325638678	2	0.847355325638678	NA	NA	SegRatio=-0.01,AbsMeanSigma=0.33,pvalue=0.00358966534063223,pvalueTTest=0.215571791919679,
chr13	52549169	52549277	ATP7B	ATP7B00071	0.0612223797912137	2	-0.00698613192740578	2	0.847355325638678	2	0.847355325638678	NA	NA	SegRatio=-0.01,AbsMeanSigma=0.33,pvalue=0.00358966534063223,pvalueTTest=0.215571791919679,
chr13	52549257	52549369	ATP7B	ATP7B00072	0.156535597637614	2	-0.00698613192740578	2	0.847355325638678	2	0.847355325638678	NA	NA	SegRatio=-0.01,AbsMeanSigma=0.33,pvalue=0.00358966534063223,pvalueTTest=0.215571791919679,
chr13	52585380	52585495	ATP7B	ATP7B00073	0.188292541927154	2	-0.00698613192740578	2	0.847355325638678	2	0.847355325638678	NA	NA	SegRatio=-0.01,AbsMeanSigma=0.33,pvalue=0.00358966534063223,pvalueTTest=0.215571791919679,
chr16	3293094	3293210	MEFV	MEFV00001	0.0862832004264296	2	0.0214803251278528	2	0.72685805528977	2	0.72685805528977	NA	NA	SegRatio=0.02,AbsMeanSigma=0.02,pvalue=0.875541133138928,pvalueTTest=0.879517972061577,
chr16	3293184	3293298	MEFV	MEFV00002	0.17017065343456	2	0.0214803251278528	2	0.72685805528977	2	0.72685805528977	NA	NA	SegRatio=0.02,AbsMeanSigma=0.02,pvalue=0.875541133138928,pvalueTTest=0.879517972061577,
chr16	3293291	3293409	MEFV	MEFV00003	-0.172935679500323	2	0.0214803251278528	2	0.72685805528977	2	0.72685805528977	NA	NA	SegRatio=0.02,AbsMeanSigma=0.02,pvalue=0.875541133138928,pvalueTTest=0.879517972061577,
chr16	3293397	3293500	MEFV	MEFV00004	0.0241716556105779	2	0.0214803251278528	2	0.72685805528977	2	0.72685805528977	NA	NA	SegRatio=0.02,AbsMeanSigma=0.02,pvalue=0.875541133138928,pvalueTTest=0.879517972061577,
chr16	3293425	3293537	MEFV	MEFV00005	-0.318821060202345	2	0.0214803251278528	2	0.72685805528977	2	0.72685805528977	NA	NA	SegRatio=0.02,AbsMeanSigma=0.02,pvalue=0.875541133138928,pvalueTTest=0.879517972061577,
chr16	3293512	3293627	MEFV	MEFV00006	0.154771891871618	2	0.0214803251278528	2	0.72685805528977	2	0.72685805528977	NA	NA	SegRatio=0.02,AbsMeanSigma=0.02,pvalue=0.875541133138928,pvalueTTest=0.879517972061577,
chr16	3293618	3293736	MEFV	MEFV00007	-0.186178219659161	2	0.0214803251278528	2	0.72685805528977	2	0.72685805528977	NA	NA	SegRatio=0.02,AbsMeanSigma=0.02,pvalue=0.875541133138928,pvalueTTest=0.879517972061577,
chr16	3293804	3293922	MEFV	MEFV00008	0.0348996189868464	2	0.0214803251278528	2	0.72685805528977	2	0.72685805528977	NA	NA	SegRatio=0.02,AbsMeanSigma=0.02,pvalue=0.875541133138928,pvalueTTest=0.879517972061577,
chr16	3293903	3294015	MEFV	MEFV00009	NA	2	0.0214803251278528	2	0.72685805528977	2	0.72685805528977	NA	NA	SegRatio=0.02,AbsMeanSigma=0.02,pvalue=0.875541133138928,pvalueTTest=0.879517972061577,
chr16	3293987	3294082	MEFV	MEFV00010	0.0545204258283967	2	0.0214803251278528	2	0.72685805528977	2	0.72685805528977	NA	NA	SegRatio=0.02,AbsMeanSigma=0.02,pvalue=0.875541133138928,pvalueTTest=0.879517972061577,
chr16	3294079	3294196	MEFV	MEFV00011	-0.196726445976131	2	0.0214803251278528	2	0.72685805528977	2	0.72685805528977	NA	NA	SegRatio=0.02,AbsMeanSigma=0.02,pvalue=0.875541133138928,pvalueTTest=0.879517972061577,
chr16	3294201	3294319	MEFV	MEFV00012	NA	2	0.0214803251278528	2	0.72685805528977	2	0.72685805528977	NA	NA	SegRatio=0.02,AbsMeanSigma=0.02,pvalue=0.875541133138928,pvalueTTest=0.879517972061577,
chr16	3294441	3294557	MEFV	MEFV00013	-0.408040164993666	2	0.0214803251278528	2	0.72685805528977	2	0.72685805528977	NA	NA	SegRatio=0.02,AbsMeanSigma=0.02,pvalue=0.875541133138928,pvalueTTest=0.879517972061577,
chr16	3294550	3294663	MEFV	MEFV00014	0.766808363257651	2	0.0214803251278528	2	0.72685805528977	2	0.72685805528977	q-value=0.000110202319279088, copies=4.5	NA	SegRatio=0.02,AbsMeanSigma=0.02,pvalue=0.875541133138928,pvalueTTest=0.879517972061577,
chr16	3296490	3296574	MEFV	MEFV00015	-0.0516619204157183	2	0.0214803251278528	2	0.72685805528977	2	0.72685805528977	NA	NA	SegRatio=0.02,AbsMeanSigma=0.02,pvalue=0.875541133138928,pvalueTTest=0.879517972061577,
chr16	3296973	3297084	MEFV	MEFV00016	-0.175942742511507	2	0.0214803251278528	2	0.72685805528977	2	0.72685805528977	NA	NA	SegRatio=0.02,AbsMeanSigma=0.02,pvalue=0.875541133138928,pvalueTTest=0.879517972061577,
chr16	3297031	3297152	MEFV	MEFV00017	0.103118561435202	2	0.0214803251278528	2	0.72685805528977	2	0.72685805528977	NA	NA	SegRatio=0.02,AbsMeanSigma=0.02,pvalue=0.875541133138928,pvalueTTest=0.879517972061577,
chr16	3297121	3297225	MEFV	MEFV00018	0.0396951619560927	2	0.0214803251278528	2	0.72685805528977	2	0.72685805528977	NA	NA	SegRatio=0.02,AbsMeanSigma=0.02,pvalue=0.875541133138928,pvalueTTest=0.879517972061577,
chr16	3297200	3297335	MEFV	MEFV00019	NA	2	0.0214803251278528	2	0.72685805528977	2	0.72685805528977	NA	NA	SegRatio=0.02,AbsMeanSigma=0.02,pvalue=0.875541133138928,pvalueTTest=0.879517972061577,
chr16	3298834	3298933	MEFV	MEFV00020	-0.0677290971488533	2	0.0214803251278528	2	0.72685805528977	2	0.72685805528977	NA	NA	SegRatio=0.02,AbsMeanSigma=0.02,pvalue=0.875541133138928,pvalueTTest=0.879517972061577,
chr16	3298923	3299041	MEFV	MEFV00021	-0.0755146315042993	2	0.0214803251278528	2	0.72685805528977	2	0.72685805528977	NA	NA	SegRatio=0.02,AbsMeanSigma=0.02,pvalue=0.875541133138928,pvalueTTest=0.879517972061577,
chr16	3299376	3299490	MEFV	MEFV00022	0.118121679008696	2	0.0214803251278528	2	0.72685805528977	2	0.72685805528977	NA	NA	SegRatio=0.02,AbsMeanSigma=0.02,pvalue=0.875541133138928,pvalueTTest=0.879517972061577,
chr16	3299435	3299526	MEFV	MEFV00023	-0.0495133466120299	2	0.0214803251278528	2	0.72685805528977	2	0.72685805528977	NA	NA	SegRatio=0.02,AbsMeanSigma=0.02,pvalue=0.875541133138928,pvalueTTest=0.879517972061577,
chr16	3299502	3299605	MEFV	MEFV00024	0.0927041575688436	2	0.0214803251278528	2	0.72685805528977	2	0.72685805528977	NA	NA	SegRatio=0.02,AbsMeanSigma=0.02,pvalue=0.875541133138928,pvalueTTest=0.879517972061577,
chr16	3299571	3299713	MEFV	MEFV00025	NA	2	0.0214803251278528	2	0.72685805528977	2	0.72685805528977	NA	NA	SegRatio=0.02,AbsMeanSigma=0.02,pvalue=0.875541133138928,pvalueTTest=0.879517972061577,
chr16	3299713	3299833	MEFV	MEFV00026	0.0788993847085527	2	0.0214803251278528	2	0.72685805528977	2	0.72685805528977	NA	NA	SegRatio=0.02,AbsMeanSigma=0.02,pvalue=0.875541133138928,pvalueTTest=0.879517972061577,
chr16	3304034	3304176	MEFV	MEFV00027	NA	2	0.0214803251278528	2	0.72685805528977	2	0.72685805528977	NA	NA	SegRatio=0.02,AbsMeanSigma=0.02,pvalue=0.875541133138928,pvalueTTest=0.879517972061577,
chr16	3304171	3304282	MEFV	MEFV00028	0.203179998487095	2	0.0214803251278528	2	0.72685805528977	2	0.72685805528977	NA	NA	SegRatio=0.02,AbsMeanSigma=0.02,pvalue=0.875541133138928,pvalueTTest=0.879517972061577,
chr16	3304260	3304341	MEFV	MEFV00029	NA	2	0.0214803251278528	2	0.72685805528977	2	0.72685805528977	NA	NA	SegRatio=0.02,AbsMeanSigma=0.02,pvalue=0.875541133138928,pvalueTTest=0.879517972061577,
chr16	3304285	3304371	MEFV	MEFV00030	0.410974249531925	2	0.0214803251278528	2	0.72685805528977	2	0.72685805528977	NA	NA	SegRatio=0.02,AbsMeanSigma=0.02,pvalue=0.875541133138928,pvalueTTest=0.879517972061577,
chr16	3304590	3304707	MEFV	MEFV00031	NA	2	0.0214803251278528	2	0.72685805528977	2	0.72685805528977	NA	NA	SegRatio=0.02,AbsMeanSigma=0.02,pvalue=0.875541133138928,pvalueTTest=0.879517972061577,
chr16	3304717	3304833	MEFV	MEFV00032	NA	2	0.0214803251278528	2	0.72685805528977	2	0.72685805528977	NA	NA	SegRatio=0.02,AbsMeanSigma=0.02,pvalue=0.875541133138928,pvalueTTest=0.879517972061577,
chr16	3306287	3306403	MEFV	MEFV00033	0.00250726681678664	2	0.0214803251278528	2	0.72685805528977	2	0.72685805528977	NA	NA	SegRatio=0.02,AbsMeanSigma=0.02,pvalue=0.875541133138928,pvalueTTest=0.879517972061577,
chr16	3306400	3306522	MEFV	MEFV00034	0.183859103246258	2	0.0214803251278528	2	0.72685805528977	2	0.72685805528977	NA	NA	SegRatio=0.02,AbsMeanSigma=0.02,pvalue=0.875541133138928,pvalueTTest=0.879517972061577,
chr16	3306516	3306636	MEFV	MEFV00035	0.0489778394164704	2	0.0214803251278528	2	0.72685805528977	2	0.72685805528977	NA	NA	SegRatio=0.02,AbsMeanSigma=0.02,pvalue=0.875541133138928,pvalueTTest=0.879517972061577,
chr16	68772146	68772258	CDH1	CDH100001	0.17996831766726	2	0.0214803251278528	2	0.455472360675064	2	0.455472360675064	NA	NA	SegRatio=0.02,AbsMeanSigma=0.02,pvalue=0.875541133138928,pvalueTTest=0.879517972061577,
chr16	68772269	68772373	CDH1	CDH100002	NA	2	0.0214803251278528	2	0.455472360675064	2	0.455472360675064	NA	NA	SegRatio=0.02,AbsMeanSigma=0.02,pvalue=0.875541133138928,pvalueTTest=0.879517972061577,
chr16	68835527	68835643	CDH1	CDH100003	0.0349710721605244	2	0.0214803251278528	2	0.455472360675064	2	0.455472360675064	NA	NA	SegRatio=0.02,AbsMeanSigma=0.02,pvalue=0.875541133138928,pvalueTTest=0.879517972061577,
chr16	68835638	68835753	CDH1	CDH100004	-0.221172178863506	2	0.0214803251278528	2	0.455472360675064	2	0.455472360675064	NA	NA	SegRatio=0.02,AbsMeanSigma=0.02,pvalue=0.875541133138928,pvalueTTest=0.879517972061577,
chr16	68835703	68835811	CDH1	CDH100005	0.0958315021527733	2	0.0214803251278528	2	0.455472360675064	2	0.455472360675064	NA	NA	SegRatio=0.02,AbsMeanSigma=0.02,pvalue=0.875541133138928,pvalueTTest=0.879517972061577,
chr16	68835809	68835923	CDH1	CDH100006	-0.098228572880884	2	0.0214803251278528	2	0.455472360675064	2	0.455472360675064	NA	NA	SegRatio=0.02,AbsMeanSigma=0.02,pvalue=0.875541133138928,pvalueTTest=0.879517972061577,
chr16	68842285	68842396	CDH1	CDH100007	-0.253079550344999	2	0.0214803251278528	2	0.455472360675064	2	0.455472360675064	NA	NA	SegRatio=0.02,AbsMeanSigma=0.02,pvalue=0.875541133138928,pvalueTTest=0.879517972061577,
chr16	68842371	68842460	CDH1	CDH100008	-0.0525998620142735	2	0.0214803251278528	2	0.455472360675064	2	0.455472360675064	NA	NA	SegRatio=0.02,AbsMeanSigma=0.02,pvalue=0.875541133138928,pvalueTTest=0.879517972061577,
chr16	68842423	68842537	CDH1	CDH100009	0.0855941433019254	2	0.0214803251278528	2	0.455472360675064	2	0.455472360675064	NA	NA	SegRatio=0.02,AbsMeanSigma=0.02,pvalue=0.875541133138928,pvalueTTest=0.879517972061577,
chr16	68842560	68842666	CDH1	CDH100010	0.0948032701293667	2	0.0214803251278528	2	0.455472360675064	2	0.455472360675064	NA	NA	SegRatio=0.02,AbsMeanSigma=0.02,pvalue=0.875541133138928,pvalueTTest=0.879517972061577,
chr16	68842645	68842763	CDH1	CDH100011	-0.128770034365983	2	0.0214803251278528	2	0.455472360675064	2	0.455472360675064	NA	NA	SegRatio=0.02,AbsMeanSigma=0.02,pvalue=0.875541133138928,pvalueTTest=0.879517972061577,
chr16	68842748	68842861	CDH1	CDH100012	-0.110883385577245	2	0.0214803251278528	2	0.455472360675064	2	0.455472360675064	NA	NA	SegRatio=0.02,AbsMeanSigma=0.02,pvalue=0.875541133138928,pvalueTTest=0.879517972061577,
chr16	68844077	68844194	CDH1	CDH100013	-0.0637631443587177	2	0.0214803251278528	2	0.455472360675064	2	0.455472360675064	NA	NA	SegRatio=0.02,AbsMeanSigma=0.02,pvalue=0.875541133138928,pvalueTTest=0.879517972061577,
chr16	68844185	68844303	CDH1	CDH100014	-0.000601557752490747	2	0.0214803251278528	2	0.455472360675064	2	0.455472360675064	NA	NA	SegRatio=0.02,AbsMeanSigma=0.02,pvalue=0.875541133138928,pvalueTTest=0.879517972061577,
chr16	68845538	68845654	CDH1	CDH100015	-0.149621482368851	2	0.0214803251278528	2	0.455472360675064	2	0.455472360675064	NA	NA	SegRatio=0.02,AbsMeanSigma=0.02,pvalue=0.875541133138928,pvalueTTest=0.879517972061577,
chr16	68845586	68845703	CDH1	CDH100016	0.0232853383329796	2	0.0214803251278528	2	0.455472360675064	2	0.455472360675064	NA	NA	SegRatio=0.02,AbsMeanSigma=0.02,pvalue=0.875541133138928,pvalueTTest=0.879517972061577,
chr16	68845696	68845794	CDH1	CDH100017	0.0551080299248393	2	0.0214803251278528	2	0.455472360675064	2	0.455472360675064	NA	NA	SegRatio=0.02,AbsMeanSigma=0.02,pvalue=0.875541133138928,pvalueTTest=0.879517972061577,
chr16	68846015	68846132	CDH1	CDH100018	0.0480227753727725	2	0.0214803251278528	2	0.455472360675064	2	0.455472360675064	NA	NA	SegRatio=0.02,AbsMeanSigma=0.02,pvalue=0.875541133138928,pvalueTTest=0.879517972061577,
chr16	68846082	68846196	CDH1	CDH100019	-0.00797365699106259	2	0.0214803251278528	2	0.455472360675064	2	0.455472360675064	NA	NA	SegRatio=0.02,AbsMeanSigma=0.02,pvalue=0.875541133138928,pvalueTTest=0.879517972061577,
chr16	68847171	68847267	CDH1	CDH100020	-0.200913467245315	2	0.0214803251278528	2	0.455472360675064	2	0.455472360675064	NA	NA	SegRatio=0.02,AbsMeanSigma=0.02,pvalue=0.875541133138928,pvalueTTest=0.879517972061577,
chr16	68847259	68847356	CDH1	CDH100021	0.160102633261329	2	0.0214803251278528	2	0.455472360675064	2	0.455472360675064	NA	NA	SegRatio=0.02,AbsMeanSigma=0.02,pvalue=0.875541133138928,pvalueTTest=0.879517972061577,
chr16	68847356	68847474	CDH1	CDH100022	0.0363494801241599	2	0.0214803251278528	2	0.455472360675064	2	0.455472360675064	NA	NA	SegRatio=0.02,AbsMeanSigma=0.02,pvalue=0.875541133138928,pvalueTTest=0.879517972061577,
chr16	68849351	68849466	CDH1	CDH100023	-0.0234051547967765	2	0.0214803251278528	2	0.455472360675064	2	0.455472360675064	NA	NA	SegRatio=0.02,AbsMeanSigma=0.02,pvalue=0.875541133138928,pvalueTTest=0.879517972061577,
chr16	68849449	68849569	CDH1	CDH100024	-0.0815756951499802	2	0.0214803251278528	2	0.455472360675064	2	0.455472360675064	NA	NA	SegRatio=0.02,AbsMeanSigma=0.02,pvalue=0.875541133138928,pvalueTTest=0.879517972061577,
chr16	68849544	68849633	CDH1	CDH100025	0.0295962365219069	2	0.0214803251278528	2	0.455472360675064	2	0.455472360675064	NA	NA	SegRatio=0.02,AbsMeanSigma=0.02,pvalue=0.875541133138928,pvalueTTest=0.879517972061577,
chr16	68849621	68849738	CDH1	CDH100026	-0.200020980004518	2	0.0214803251278528	2	0.455472360675064	2	0.455472360675064	NA	NA	SegRatio=0.02,AbsMeanSigma=0.02,pvalue=0.875541133138928,pvalueTTest=0.879517972061577,
chr16	68853155	68853273	CDH1	CDH100027	0.175344675800054	2	0.0214803251278528	2	0.455472360675064	2	0.455472360675064	NA	NA	SegRatio=0.02,AbsMeanSigma=0.02,pvalue=0.875541133138928,pvalueTTest=0.879517972061577,
chr16	68853250	68853340	CDH1	CDH100028	-0.0333146799237762	2	0.0214803251278528	2	0.455472360675064	2	0.455472360675064	NA	NA	SegRatio=0.02,AbsMeanSigma=0.02,pvalue=0.875541133138928,pvalueTTest=0.879517972061577,
chr16	68853334	68853444	CDH1	CDH100029	0.0261100590189571	2	0.0214803251278528	2	0.455472360675064	2	0.455472360675064	NA	NA	SegRatio=0.02,AbsMeanSigma=0.02,pvalue=0.875541133138928,pvalueTTest=0.879517972061577,
chr16	68855874	68855991	CDH1	CDH100030	0.0214803251278528	2	0.0214803251278528	2	0.455472360675064	2	0.455472360675064	NA	NA	SegRatio=0.02,AbsMeanSigma=0.02,pvalue=0.875541133138928,pvalueTTest=0.879517972061577,
chr16	68855951	68856065	CDH1	CDH100031	0.0540493698840628	2	0.0214803251278528	2	0.455472360675064	2	0.455472360675064	NA	NA	SegRatio=0.02,AbsMeanSigma=0.02,pvalue=0.875541133138928,pvalueTTest=0.879517972061577,
chr16	68856035	68856153	CDH1	CDH100032	NA	2	0.0214803251278528	2	0.455472360675064	2	0.455472360675064	NA	NA	SegRatio=0.02,AbsMeanSigma=0.02,pvalue=0.875541133138928,pvalueTTest=0.879517972061577,
chr16	68857279	68857394	CDH1	CDH100033	-0.107544464674927	2	0.0214803251278528	2	0.455472360675064	2	0.455472360675064	NA	NA	SegRatio=0.02,AbsMeanSigma=0.02,pvalue=0.875541133138928,pvalueTTest=0.879517972061577,
chr16	68857394	68857507	CDH1	CDH100034	0.131723541618784	2	0.0214803251278528	2	0.455472360675064	2	0.455472360675064	NA	NA	SegRatio=0.02,AbsMeanSigma=0.02,pvalue=0.875541133138928,pvalueTTest=0.879517972061577,
chr16	68857479	68857578	CDH1	CDH100035	0.0143424202127036	2	0.0214803251278528	2	0.455472360675064	2	0.455472360675064	NA	NA	SegRatio=0.02,AbsMeanSigma=0.02,pvalue=0.875541133138928,pvalueTTest=0.879517972061577,
chr16	68862054	68862173	CDH1	CDH100036	0.103848896333968	2	0.0214803251278528	2	0.455472360675064	2	0.455472360675064	NA	NA	SegRatio=0.02,AbsMeanSigma=0.02,pvalue=0.875541133138928,pvalueTTest=0.879517972061577,
chr16	68862138	68862243	CDH1	CDH100037	0.0398418861657524	2	0.0214803251278528	2	0.455472360675064	2	0.455472360675064	NA	NA	SegRatio=0.02,AbsMeanSigma=0.02,pvalue=0.875541133138928,pvalueTTest=0.879517972061577,
chr16	68863499	68863610	CDH1	CDH100038	-0.100056105459864	2	0.0214803251278528	2	0.455472360675064	2	0.455472360675064	NA	NA	SegRatio=0.02,AbsMeanSigma=0.02,pvalue=0.875541133138928,pvalueTTest=0.879517972061577,
chr16	68863568	68863671	CDH1	CDH100039	0.227737512294545	2	0.0214803251278528	2	0.455472360675064	2	0.455472360675064	NA	NA	SegRatio=0.02,AbsMeanSigma=0.02,pvalue=0.875541133138928,pvalueTTest=0.879517972061577,
chr16	68863615	68863733	CDH1	CDH100040	-0.206984061282582	2	0.0214803251278528	2	0.455472360675064	2	0.455472360675064	NA	NA	SegRatio=0.02,AbsMeanSigma=0.02,pvalue=0.875541133138928,pvalueTTest=0.879517972061577,
chr16	68867165	68867280	CDH1	CDH100041	-0.169032218487982	2	0.0214803251278528	2	0.455472360675064	2	0.455472360675064	NA	NA	SegRatio=0.02,AbsMeanSigma=0.02,pvalue=0.875541133138928,pvalueTTest=0.879517972061577,
chr16	68867212	68867325	CDH1	CDH100042	-0.00972068960008747	2	0.0214803251278528	2	0.455472360675064	2	0.455472360675064	NA	NA	SegRatio=0.02,AbsMeanSigma=0.02,pvalue=0.875541133138928,pvalueTTest=0.879517972061577,
chr16	68867314	68867432	CDH1	CDH100043	0.118283970402552	2	0.0214803251278528	2	0.455472360675064	2	0.455472360675064	NA	NA	SegRatio=0.02,AbsMeanSigma=0.02,pvalue=0.875541133138928,pvalueTTest=0.879517972061577,
chr19	4090533	4090667	MAP2K2	MAP2K200001	NA	2	0.106867315580943	2	0.431994268178962	2.5	0.0040437095851368	NA	NA	SegRatio=0.11,AbsMeanSigma=0.76,pvalue=0.000133992008937886,pvalueTTest=0.00481931374403565,
chr19	4090653	4090742	MAP2K2	MAP2K200002	0.106867315580943	2	0.106867315580943	2	0.431994268178962	2.5	0.0040437095851368	NA	NA	SegRatio=0.11,AbsMeanSigma=0.76,pvalue=0.000133992008937886,pvalueTTest=0.00481931374403565,
chr19	4094392	4094501	MAP2K2	MAP2K200003	0.179171451809859	2	0.106867315580943	2	0.431994268178962	2.5	0.0040437095851368	NA	NA	SegRatio=0.11,AbsMeanSigma=0.76,pvalue=0.000133992008937886,pvalueTTest=0.00481931374403565,
chr19	4094493	4094613	MAP2K2	MAP2K200004	NA	2	0.106867315580943	2	0.431994268178962	2.5	0.0040437095851368	NA	NA	SegRatio=0.11,AbsMeanSigma=0.76,pvalue=0.000133992008937886,pvalueTTest=0.00481931374403565,
chr19	4095343	4095435	MAP2K2	MAP2K200005	0.0954979258479084	2	0.106867315580943	2	0.431994268178962	2.5	0.0040437095851368	NA	NA	SegRatio=0.11,AbsMeanSigma=0.76,pvalue=0.000133992008937886,pvalueTTest=0.00481931374403565,
chr19	4095403	4095520	MAP2K2	MAP2K200006	0.0547135458990367	2	0.106867315580943	2	0.431994268178962	2.5	0.0040437095851368	NA	NA	SegRatio=0.11,AbsMeanSigma=0.76,pvalue=0.000133992008937886,pvalueTTest=0.00481931374403565,
chr19	4097184	4097325	MAP2K2	MAP2K200007	NA	2	0.106867315580943	2	0.431994268178962	2.5	0.0040437095851368	NA	NA	SegRatio=0.11,AbsMeanSigma=0.76,pvalue=0.000133992008937886,pvalueTTest=0.00481931374403565,
chr19	4097311	4097451	MAP2K2	MAP2K200008	0.13339027938423	2	0.106867315580943	2	0.431994268178962	2.5	0.0040437095851368	NA	NA	SegRatio=0.11,AbsMeanSigma=0.76,pvalue=0.000133992008937886,pvalueTTest=0.00481931374403565,
chr19	4099181	4099280	MAP2K2	MAP2K200009	NA	2	0.106867315580943	2	0.431994268178962	2.5	0.0040437095851368	NA	NA	SegRatio=0.11,AbsMeanSigma=0.76,pvalue=0.000133992008937886,pvalueTTest=0.00481931374403565,
chr19	4099258	4099358	MAP2K2	MAP2K200010	NA	2	0.106867315580943	2	0.431994268178962	2.5	0.0040437095851368	NA	NA	SegRatio=0.11,AbsMeanSigma=0.76,pvalue=0.000133992008937886,pvalueTTest=0.00481931374403565,
chr19	4099301	4099386	MAP2K2	MAP2K200011	0.202767683702826	2	0.106867315580943	2	0.431994268178962	2.5	0.0040437095851368	NA	NA	SegRatio=0.11,AbsMeanSigma=0.76,pvalue=0.000133992008937886,pvalueTTest=0.00481931374403565,
chr19	4099379	4099501	MAP2K2	MAP2K200012	-0.00988962315421688	2	0.106867315580943	2	0.431994268178962	2.5	0.0040437095851368	NA	NA	SegRatio=0.11,AbsMeanSigma=0.76,pvalue=0.000133992008937886,pvalueTTest=0.00481931374403565,
chr19	4101027	4101132	MAP2K2	MAP2K200013	0.198430313104772	2	0.106867315580943	2	0.431994268178962	2.5	0.0040437095851368	NA	NA	SegRatio=0.11,AbsMeanSigma=0.76,pvalue=0.000133992008937886,pvalueTTest=0.00481931374403565,
chr19	4101128	4101236	MAP2K2	MAP2K200014	NA	2	0.106867315580943	2	0.431994268178962	2.5	0.0040437095851368	NA	NA	SegRatio=0.11,AbsMeanSigma=0.76,pvalue=0.000133992008937886,pvalueTTest=0.00481931374403565,
chr19	4101238	4101358	MAP2K2	MAP2K200015	0.313404318161492	2	0.106867315580943	2	0.431994268178962	2.5	0.0040437095851368	NA	NA	SegRatio=0.11,AbsMeanSigma=0.76,pvalue=0.000133992008937886,pvalueTTest=0.00481931374403565,
chr19	4102294	4102416	MAP2K2	MAP2K200016	NA	2	0.106867315580943	2	0.431994268178962	2.5	0.0040437095851368	NA	NA	SegRatio=0.11,AbsMeanSigma=0.76,pvalue=0.000133992008937886,pvalueTTest=0.00481931374403565,
chr19	4102388	4102463	MAP2K2	MAP2K200017	0.684517433344017	2	0.106867315580943	2	0.431994268178962	2.5	0.0040437095851368	NA	NA	SegRatio=0.11,AbsMeanSigma=0.76,pvalue=0.000133992008937886,pvalueTTest=0.00481931374403565,
chr19	4102466	4102606	MAP2K2	MAP2K200018	NA	2	0.106867315580943	2	0.431994268178962	2.5	0.0040437095851368	NA	NA	SegRatio=0.11,AbsMeanSigma=0.76,pvalue=0.000133992008937886,pvalueTTest=0.00481931374403565,
chr19	4110456	4110576	MAP2K2	MAP2K200019	-0.0332398759918167	2	0.106867315580943	2	0.431994268178962	2.5	0.0040437095851368	NA	NA	SegRatio=0.11,AbsMeanSigma=0.76,pvalue=0.000133992008937886,pvalueTTest=0.00481931374403565,
chr19	4110523	4110640	MAP2K2	MAP2K200020	0.205694338772836	2	0.106867315580943	2	0.431994268178962	2.5	0.0040437095851368	NA	NA	SegRatio=0.11,AbsMeanSigma=0.76,pvalue=0.000133992008937886,pvalueTTest=0.00481931374403565,
chr19	4110586	4110694	MAP2K2	MAP2K200021	0.14432153872558	2	0.106867315580943	2	0.431994268178962	2.5	0.0040437095851368	NA	NA	SegRatio=0.11,AbsMeanSigma=0.76,pvalue=0.000133992008937886,pvalueTTest=0.00481931374403565,
chr19	4117331	4117448	MAP2K2	MAP2K200022	-0.101806274981826	2	0.106867315580943	2	0.431994268178962	2.5	0.0040437095851368	NA	NA	SegRatio=0.11,AbsMeanSigma=0.76,pvalue=0.000133992008937886,pvalueTTest=0.00481931374403565,
chr19	4117431	4117544	MAP2K2	MAP2K200023	NA	2	0.106867315580943	2	0.431994268178962	2.5	0.0040437095851368	NA	NA	SegRatio=0.11,AbsMeanSigma=0.76,pvalue=0.000133992008937886,pvalueTTest=0.00481931374403565,
chr19	4117498	4117619	MAP2K2	MAP2K200024	NA	2	0.106867315580943	2	0.431994268178962	2.5	0.0040437095851368	NA	NA	SegRatio=0.11,AbsMeanSigma=0.76,pvalue=0.000133992008937886,pvalueTTest=0.00481931374403565,
chr19	4117549	4117656	MAP2K2	MAP2K200025	0.270099728410473	2	0.106867315580943	2	0.431994268178962	2.5	0.0040437095851368	NA	NA	SegRatio=0.11,AbsMeanSigma=0.76,pvalue=0.000133992008937886,pvalueTTest=0.00481931374403565,
chr20	32981586	32981700	ITCH	ITCH00001	0.0756023217510178	2	-0.196760872839302	2	0.251814932448585	1.5	0.00151616438528501	NA	NA	SegRatio=-0.2,AbsMeanSigma=0.93,pvalue=0.0617688336806731,pvalueTTest=0.358982083728536,
chr20	32981622	32981743	ITCH	ITCH00002	0.0428454569792388	2	-0.196760872839302	2	0.251814932448585	1.5	0.00151616438528501	NA	NA	SegRatio=-0.2,AbsMeanSigma=0.93,pvalue=0.0617688336806731,pvalueTTest=0.358982083728536,
chr20	32989378	32989470	ITCH	ITCH00003	-0.483600945457161	2	-0.196760872839302	2	0.251814932448585	1.5	0.00151616438528501	NA	NA	SegRatio=-0.2,AbsMeanSigma=0.93,pvalue=0.0617688336806731,pvalueTTest=0.358982083728536,
chr20	32989471	32989583	ITCH	ITCH00004	-0.196760872839302	2	-0.196760872839302	2	0.251814932448585	1.5	0.00151616438528501	NA	NA	SegRatio=-0.2,AbsMeanSigma=0.93,pvalue=0.0617688336806731,pvalueTTest=0.358982083728536,
chr20	32996420	32996528	ITCH	ITCH00005	-1.25495123975288	2	-0.025663088918808	2	0.251814932448585	1.5	0.00151616438528501	q-value=3.1171112368885e-12, copies=0.5	NA	SegRatio=-0.03,AbsMeanSigma=1.52,pvalue=3.46622135768324e-10,pvalueTTest=0.0551217002056964,
chr20	32996468	32996565	ITCH	ITCH00006	-0.0431766502573287	2	-0.025663088918808	2	0.251814932448585	1.5	0.00151616438528501	NA	NA	SegRatio=-0.03,AbsMeanSigma=1.52,pvalue=3.46622135768324e-10,pvalueTTest=0.0551217002056964,
chr20	32996521	32996630	ITCH	ITCH00007	0.021720260097209	2	-0.025663088918808	2	0.251814932448585	1.5	0.00151616438528501	NA	NA	SegRatio=-0.03,AbsMeanSigma=1.52,pvalue=3.46622135768324e-10,pvalueTTest=0.0551217002056964,
chr20	33000283	33000392	ITCH	ITCH00008	-0.0998036257331914	2	-0.025663088918808	2	0.251814932448585	1.5	0.00151616438528501	NA	NA	SegRatio=-0.03,AbsMeanSigma=1.52,pvalue=3.46622135768324e-10,pvalueTTest=0.0551217002056964,
chr20	33000380	33000464	ITCH	ITCH00009	-0.556689036590683	2	-0.025663088918808	2	0.251814932448585	1.5	0.00151616438528501	NA	NA	SegRatio=-0.03,AbsMeanSigma=1.52,pvalue=3.46622135768324e-10,pvalueTTest=0.0551217002056964,
chr20	33001509	33001624	ITCH	ITCH00010	0.00301314397764228	2	-0.025663088918808	2	0.251814932448585	1.5	0.00151616438528501	NA	NA	SegRatio=-0.03,AbsMeanSigma=1.52,pvalue=3.46622135768324e-10,pvalueTTest=0.0551217002056964,
chr20	33001623	33001732	ITCH	ITCH00011	-0.830139665471534	2	-0.025663088918808	2	0.251814932448585	1.5	0.00151616438528501	q-value=5.55622519072156e-05, copies=1	NA	SegRatio=-0.03,AbsMeanSigma=1.52,pvalue=3.46622135768324e-10,pvalueTTest=0.0551217002056964,
chr20	33005050	33005161	ITCH	ITCH00012	0.017268666528898	2	-0.025663088918808	2	0.251814932448585	1.5	0.00151616438528501	NA	NA	SegRatio=-0.03,AbsMeanSigma=1.52,pvalue=3.46622135768324e-10,pvalueTTest=0.0551217002056964,
chr20	33012258	33012358	ITCH	ITCH00013	-0.025663088918808	2	-0.025663088918808	2	0.251814932448585	1.5	0.00151616438528501	NA	NA	SegRatio=-0.03,AbsMeanSigma=1.52,pvalue=3.46622135768324e-10,pvalueTTest=0.0551217002056964,
chr20	33026204	33026305	ITCH	ITCH00014	-0.118111886363994	2	-0.025663088918808	2	0.251814932448585	1.5	0.00151616438528501	NA	NA	SegRatio=-0.03,AbsMeanSigma=1.52,pvalue=3.46622135768324e-10,pvalueTTest=0.0551217002056964,
chr20	33026275	33026394	ITCH	ITCH00015	-0.0243136725799396	2	-0.025663088918808	2	0.251814932448585	1.5	0.00151616438528501	NA	NA	SegRatio=-0.03,AbsMeanSigma=1.52,pvalue=3.46622135768324e-10,pvalueTTest=0.0551217002056964,
chr20	33026392	33026502	ITCH	ITCH00016	-0.105398700206155	2	-0.025663088918808	2	0.251814932448585	1.5	0.00151616438528501	NA	NA	SegRatio=-0.03,AbsMeanSigma=1.52,pvalue=3.46622135768324e-10,pvalueTTest=0.0551217002056964,
chr20	33027860	33027974	ITCH	ITCH00017	NA	2	-0.025663088918808	2	0.251814932448585	1.5	0.00151616438528501	NA	NA	SegRatio=-0.03,AbsMeanSigma=1.52,pvalue=3.46622135768324e-10,pvalueTTest=0.0551217002056964,
chr20	33027971	33028083	ITCH	ITCH00018	-0.121512693935155	2	-0.025663088918808	2	0.251814932448585	1.5	0.00151616438528501	NA	NA	SegRatio=-0.03,AbsMeanSigma=1.52,pvalue=3.46622135768324e-10,pvalueTTest=0.0551217002056964,
chr20	33028067	33028179	ITCH	ITCH00019	0.0968683565153356	2	-0.025663088918808	2	0.251814932448585	1.5	0.00151616438528501	NA	NA	SegRatio=-0.03,AbsMeanSigma=1.52,pvalue=3.46622135768324e-10,pvalueTTest=0.0551217002056964,
chr20	33029980	33030088	ITCH	ITCH00020	-0.00113908437920497	2	-0.025663088918808	2	0.251814932448585	1.5	0.00151616438528501	NA	NA	SegRatio=-0.03,AbsMeanSigma=1.52,pvalue=3.46622135768324e-10,pvalueTTest=0.0551217002056964,
chr20	33030086	33030201	ITCH	ITCH00021	-2.25906178501535	2	-0.141250267368345	2	0.251814932448585	1.5	0.00151616438528501	q-value=6.55161647269849e-16, copies=0	NA	SegRatio=-0.14,AbsMeanSigma=3.96,pvalue=4.1938612685649e-29,pvalueTTest=0.161570497848265,
chr20	33033062	33033147	ITCH	ITCH00022	-0.126318504969973	2	-0.141250267368345	2	0.251814932448585	1.5	0.00151616438528501	NA	NA	SegRatio=-0.14,AbsMeanSigma=3.96,pvalue=4.1938612685649e-29,pvalueTTest=0.161570497848265,
chr20	33033141	33033255	ITCH	ITCH00023	-0.159559591969804	2	-0.141250267368345	2	0.251814932448585	1.5	0.00151616438528501	NA	NA	SegRatio=-0.14,AbsMeanSigma=3.96,pvalue=4.1938612685649e-29,pvalueTTest=0.161570497848265,
chr20	33033237	33033357	ITCH	ITCH00024	0.0192451042841284	2	-0.141250267368345	2	0.251814932448585	1.5	0.00151616438528501	NA	NA	SegRatio=-0.14,AbsMeanSigma=3.96,pvalue=4.1938612685649e-29,pvalueTTest=0.161570497848265,
chr20	33037176	33037290	ITCH	ITCH00025	NA	2	-0.141250267368345	2	0.251814932448585	1.5	0.00151616438528501	NA	NA	SegRatio=-0.14,AbsMeanSigma=3.96,pvalue=4.1938612685649e-29,pvalueTTest=0.161570497848265,
chr20	33037272	33037387	ITCH	ITCH00026	0.130413401149001	2	-0.141250267368345	2	0.251814932448585	1.5	0.00151616438528501	NA	NA	SegRatio=-0.14,AbsMeanSigma=3.96,pvalue=4.1938612685649e-29,pvalueTTest=0.161570497848265,
chr20	33045155	33045243	ITCH	ITCH00027	-0.141250267368345	2	-0.141250267368345	2	0.251814932448585	1.5	0.00151616438528501	NA	NA	SegRatio=-0.14,AbsMeanSigma=3.96,pvalue=4.1938612685649e-29,pvalueTTest=0.161570497848265,
chr20	33045234	33045346	ITCH	ITCH00028	-2.80887469653728	2	-2.80887469653728	2	0.251814932448585	1.5	0.00151616438528501	NA	NA	SegRatio=-2.81,AbsMeanSigma=12.16,pvalue=1.03365041164485e-130,pvalueTTest=0.140271477327536,Adjusted:byPvalueTTestRatio;
chr20	33049855	33049969	ITCH	ITCH00029	NA	2	-2.80887469653728	2	0.251814932448585	1.5	0.00151616438528501	NA	NA	SegRatio=-2.81,AbsMeanSigma=12.16,pvalue=1.03365041164485e-130,pvalueTTest=0.140271477327536,Adjusted:byPvalueTTestRatio;
chr20	33049908	33050016	ITCH	ITCH00030	-0.422337180586042	2	-2.80887469653728	2	0.251814932448585	1.5	0.00151616438528501	NA	NA	SegRatio=-2.81,AbsMeanSigma=12.16,pvalue=1.03365041164485e-130,pvalueTTest=0.140271477327536,Adjusted:byPvalueTTestRatio;
chr20	33049993	33050092	ITCH	ITCH00031	-2.93333708146067	2	-0.0555975551422877	2	0.251814932448585	1.5	0.00151616438528501	q-value=8.61916878899082e-65, copies=0	NA	SegRatio=-0.06,AbsMeanSigma=2.47,pvalue=5.26850221602442e-15,pvalueTTest=0.19187094285742,
chr20	33057767	33057872	ITCH	ITCH00032	-0.129139165512741	2	-0.0555975551422877	2	0.251814932448585	1.5	0.00151616438528501	NA	NA	SegRatio=-0.06,AbsMeanSigma=2.47,pvalue=5.26850221602442e-15,pvalueTTest=0.19187094285742,
chr20	33057873	33057984	ITCH	ITCH00033	-0.0555975551422877	2	-0.0555975551422877	2	0.251814932448585	1.5	0.00151616438528501	NA	NA	SegRatio=-0.06,AbsMeanSigma=2.47,pvalue=5.26850221602442e-15,pvalueTTest=0.19187094285742,
chr20	33059221	33059316	ITCH	ITCH00034	0.0439055291976976	2	-0.0555975551422877	2	0.251814932448585	1.5	0.00151616438528501	NA	NA	SegRatio=-0.06,AbsMeanSigma=2.47,pvalue=5.26850221602442e-15,pvalueTTest=0.19187094285742,
chr20	33059280	33059396	ITCH	ITCH00035	0.0635893349080901	2	-0.0555975551422877	2	0.251814932448585	1.5	0.00151616438528501	NA	NA	SegRatio=-0.06,AbsMeanSigma=2.47,pvalue=5.26850221602442e-15,pvalueTTest=0.19187094285742,
chr20	33065511	33065603	ITCH	ITCH00036	-0.329156770249679	2	-0.0555975551422877	2	0.251814932448585	1.5	0.00151616438528501	NA	NA	SegRatio=-0.06,AbsMeanSigma=2.47,pvalue=5.26850221602442e-15,pvalueTTest=0.19187094285742,
chr20	33065600	33065707	ITCH	ITCH00037	-0.269565720189275	2	-0.0555975551422877	2	0.251814932448585	1.5	0.00151616438528501	NA	NA	SegRatio=-0.06,AbsMeanSigma=2.47,pvalue=5.26850221602442e-15,pvalueTTest=0.19187094285742,
chr20	33067391	33067503	ITCH	ITCH00038	0.150270278683346	2	-0.0555975551422877	2	0.251814932448585	1.5	0.00151616438528501	NA	NA	SegRatio=-0.06,AbsMeanSigma=2.47,pvalue=5.26850221602442e-15,pvalueTTest=0.19187094285742,
chr20	33067489	33067602	ITCH	ITCH00039	-0.00665289599552248	2	-0.0555975551422877	2	0.251814932448585	1.5	0.00151616438528501	NA	NA	SegRatio=-0.06,AbsMeanSigma=2.47,pvalue=5.26850221602442e-15,pvalueTTest=0.19187094285742,
chr20	33067550	33067648	ITCH	ITCH00040	-0.675088236365038	1	-0.675088236365038	2	0.251814932448585	1.5	0.00151616438528501	NA	NA	SegRatio=-0.68,AbsMeanSigma=3.86,pvalue=3.17520687822994e-21,pvalueTTest=0.00487912641411718,
chr20	33068319	33068456	ITCH	ITCH00041	-0.951298555443325	1	-0.675088236365038	2	0.251814932448585	1.5	0.00151616438528501	NA	NA	SegRatio=-0.68,AbsMeanSigma=3.86,pvalue=3.17520687822994e-21,pvalueTTest=0.00487912641411718,
chr20	33068422	33068522	ITCH	ITCH00042	-0.608966419630671	1	-0.675088236365038	2	0.251814932448585	1.5	0.00151616438528501	NA	NA	SegRatio=-0.68,AbsMeanSigma=3.86,pvalue=3.17520687822994e-21,pvalueTTest=0.00487912641411718,
chr20	33068494	33068607	ITCH	ITCH00043	NA	1	-0.675088236365038	2	0.251814932448585	1.5	0.00151616438528501	NA	NA	SegRatio=-0.68,AbsMeanSigma=3.86,pvalue=3.17520687822994e-21,pvalueTTest=0.00487912641411718,
chr20	33068847	33068958	ITCH	ITCH00044	-1.02298237632082	1	-0.675088236365038	2	0.251814932448585	1.5	0.00151616438528501	NA	NA	SegRatio=-0.68,AbsMeanSigma=3.86,pvalue=3.17520687822994e-21,pvalueTTest=0.00487912641411718,
chr20	33068939	33069048	ITCH	ITCH00045	-0.250364042942408	2	0.0465893307465522	2	0.251814932448585	1.5	0.00151616438528501	NA	NA	SegRatio=0.05,AbsMeanSigma=0.36,pvalue=0.233973314064686,pvalueTTest=0.360296788894205,
chr20	33077048	33077158	ITCH	ITCH00046	0.00548600084638184	2	0.0465893307465522	2	0.251814932448585	1.5	0.00151616438528501	NA	NA	SegRatio=0.05,AbsMeanSigma=0.36,pvalue=0.233973314064686,pvalueTTest=0.360296788894205,
chr20	33077158	33077259	ITCH	ITCH00047	-0.478745636027879	2	0.0465893307465522	2	0.251814932448585	1.5	0.00151616438528501	NA	NA	SegRatio=0.05,AbsMeanSigma=0.36,pvalue=0.233973314064686,pvalueTTest=0.360296788894205,
chr20	33077575	33077678	ITCH	ITCH00048	0.132150944189321	2	0.0465893307465522	2	0.251814932448585	1.5	0.00151616438528501	NA	NA	SegRatio=0.05,AbsMeanSigma=0.36,pvalue=0.233973314064686,pvalueTTest=0.360296788894205,
chr20	33077675	33077790	ITCH	ITCH00049	0.104650306588074	2	0.0465893307465522	2	0.251814932448585	1.5	0.00151616438528501	NA	NA	SegRatio=0.05,AbsMeanSigma=0.36,pvalue=0.233973314064686,pvalueTTest=0.360296788894205,
chr20	33080263	33080376	ITCH	ITCH00050	-0.197724744252891	2	0.0465893307465522	2	0.251814932448585	1.5	0.00151616438528501	NA	NA	SegRatio=0.05,AbsMeanSigma=0.36,pvalue=0.233973314064686,pvalueTTest=0.360296788894205,
chr20	33080367	33080484	ITCH	ITCH00051	-0.109152538870528	2	0.0465893307465522	2	0.251814932448585	1.5	0.00151616438528501	NA	NA	SegRatio=0.05,AbsMeanSigma=0.36,pvalue=0.233973314064686,pvalueTTest=0.360296788894205,
chr20	33092096	33092205	ITCH	ITCH00052	0.0465893307465522	2	0.0465893307465522	2	0.251814932448585	1.5	0.00151616438528501	NA	NA	SegRatio=0.05,AbsMeanSigma=0.36,pvalue=0.233973314064686,pvalueTTest=0.360296788894205,
chr20	33092205	33092316	ITCH	ITCH00053	-0.451323529277536	2	0.0465893307465522	2	0.251814932448585	1.5	0.00151616438528501	NA	NA	SegRatio=0.05,AbsMeanSigma=0.36,pvalue=0.233973314064686,pvalueTTest=0.360296788894205,
chr20	33095464	33095575	ITCH	ITCH00054	0.139060253586599	2	0.0465893307465522	2	0.251814932448585	1.5	0.00151616438528501	NA	NA	SegRatio=0.05,AbsMeanSigma=0.36,pvalue=0.233973314064686,pvalueTTest=0.360296788894205,
chr20	33095548	33095643	ITCH	ITCH00055	0.0654790296624013	2	0.0465893307465522	2	0.251814932448585	1.5	0.00151616438528501	NA	NA	SegRatio=0.05,AbsMeanSigma=0.36,pvalue=0.233973314064686,pvalueTTest=0.360296788894205,
chr21	17135161	17135272	USP25	USP2500001	0.276058736078427	2	0.276058736078427	2	0.614629073845783	2	0.614629073845783	NA	NA	SegRatio=0.28,AbsMeanSigma=1,pvalue=0.158318661111224,pvalueTTest=0.460936430007473,
chr21	17135248	17135318	USP25	USP2500002	0.0197502339040196	2	0.276058736078427	2	0.614629073845783	2	0.614629073845783	NA	NA	SegRatio=0.28,AbsMeanSigma=1,pvalue=0.158318661111224,pvalueTTest=0.460936430007473,
chr21	17138241	17138354	USP25	USP2500003	NA	2	0.568046467462905	2	0.614629073845783	2	0.614629073845783	NA	NA	SegRatio=0.57,AbsMeanSigma=3.03,pvalue=9.28963356442411e-18,pvalueTTest=0.00298077681917827,
chr21	17138337	17138445	USP25	USP2500004	0.568046467462905	2	0.568046467462905	2	0.614629073845783	2	0.614629073845783	NA	NA	SegRatio=0.57,AbsMeanSigma=3.03,pvalue=9.28963356442411e-18,pvalueTTest=0.00298077681917827,
chr21	17138423	17138534	USP25	USP2500005	0.275779564870835	2	0.568046467462905	2	0.614629073845783	2	0.614629073845783	NA	NA	SegRatio=0.57,AbsMeanSigma=3.03,pvalue=9.28963356442411e-18,pvalueTTest=0.00298077681917827,
chr21	17150138	17150250	USP25	USP2500006	NA	2	0.568046467462905	2	0.614629073845783	2	0.614629073845783	NA	NA	SegRatio=0.57,AbsMeanSigma=3.03,pvalue=9.28963356442411e-18,pvalueTTest=0.00298077681917827,
chr21	17150231	17150329	USP25	USP2500007	0.502317859466811	2	0.568046467462905	2	0.614629073845783	2	0.614629073845783	NA	NA	SegRatio=0.57,AbsMeanSigma=3.03,pvalue=9.28963356442411e-18,pvalueTTest=0.00298077681917827,
chr21	17163768	17163880	USP25	USP2500008	0.399040268367091	2	0.568046467462905	2	0.614629073845783	2	0.614629073845783	NA	NA	SegRatio=0.57,AbsMeanSigma=3.03,pvalue=9.28963356442411e-18,pvalueTTest=0.00298077681917827,
chr21	17163874	17163968	USP25	USP2500009	0.45031477588518	2	0.568046467462905	2	0.614629073845783	2	0.614629073845783	NA	NA	SegRatio=0.57,AbsMeanSigma=3.03,pvalue=9.28963356442411e-18,pvalueTTest=0.00298077681917827,
chr21	17163910	17164022	USP25	USP2500010	0.579114656756648	2	0.568046467462905	2	0.614629073845783	2	0.614629073845783	NA	NA	SegRatio=0.57,AbsMeanSigma=3.03,pvalue=9.28963356442411e-18,pvalueTTest=0.00298077681917827,
chr21	17172046	17172152	USP25	USP2500011	NA	2	-2.32456455811458	2	0.614629073845783	2	0.614629073845783	NA	NA	SegRatio=-2.32,AbsMeanSigma=9.63,pvalue=3.13587135629342e-42,pvalueTTest=1,Adjusted:byPvalueTTestRatio;
chr21	17172131	17172244	USP25	USP2500012	-2.32456455811458	2	-2.32456455811458	2	0.614629073845783	2	0.614629073845783	NA	NA	SegRatio=-2.32,AbsMeanSigma=9.63,pvalue=3.13587135629342e-42,pvalueTTest=1,Adjusted:byPvalueTTestRatio;
chr21	17177341	17177469	USP25	USP2500013	-2.09181630009257	2	0.31461374504528	2	0.614629073845783	2	0.614629073845783	q-value=5.41864631921925e-15, copies=0	NA	SegRatio=0.31,AbsMeanSigma=0.66,pvalue=0.0218869402690304,pvalueTTest=0.655081395755153,
chr21	17177454	17177570	USP25	USP2500014	0.327999075803403	2	0.31461374504528	2	0.614629073845783	2	0.614629073845783	NA	NA	SegRatio=0.31,AbsMeanSigma=0.66,pvalue=0.0218869402690304,pvalueTTest=0.655081395755153,
chr21	17177553	17177665	USP25	USP2500015	0.348049659592319	2	0.31461374504528	2	0.614629073845783	2	0.614629073845783	NA	NA	SegRatio=0.31,AbsMeanSigma=0.66,pvalue=0.0218869402690304,pvalueTTest=0.655081395755153,
chr21	17181068	17181184	USP25	USP2500016	NA	2	0.31461374504528	2	0.614629073845783	2	0.614629073845783	NA	NA	SegRatio=0.31,AbsMeanSigma=0.66,pvalue=0.0218869402690304,pvalueTTest=0.655081395755153,
chr21	17181183	17181297	USP25	USP2500017	0.348653285369996	2	0.31461374504528	2	0.614629073845783	2	0.614629073845783	NA	NA	SegRatio=0.31,AbsMeanSigma=0.66,pvalue=0.0218869402690304,pvalueTTest=0.655081395755153,
chr21	17183424	17183512	USP25	USP2500018	0.371760793547818	2	0.31461374504528	2	0.614629073845783	2	0.614629073845783	NA	NA	SegRatio=0.31,AbsMeanSigma=0.66,pvalue=0.0218869402690304,pvalueTTest=0.655081395755153,
chr21	17183477	17183577	USP25	USP2500019	0.416322768460503	2	0.31461374504528	2	0.614629073845783	2	0.614629073845783	NA	NA	SegRatio=0.31,AbsMeanSigma=0.66,pvalue=0.0218869402690304,pvalueTTest=0.655081395755153,
chr21	17190947	17191059	USP25	USP2500020	-0.0436421518974256	2	0.31461374504528	2	0.614629073845783	2	0.614629073845783	NA	NA	SegRatio=0.31,AbsMeanSigma=0.66,pvalue=0.0218869402690304,pvalueTTest=0.655081395755153,
chr21	17191056	17191163	USP25	USP2500021	0.308879127999332	2	0.31461374504528	2	0.614629073845783	2	0.614629073845783	NA	NA	SegRatio=0.31,AbsMeanSigma=0.66,pvalue=0.0218869402690304,pvalueTTest=0.655081395755153,
chr21	17191164	17191277	USP25	USP2500022	-0.590352446260522	2	0.31461374504528	2	0.614629073845783	2	0.614629073845783	q-value=0.00240446930197633, copies=1	NA	SegRatio=0.31,AbsMeanSigma=0.66,pvalue=0.0218869402690304,pvalueTTest=0.655081395755153,
chr21	17196300	17196419	USP25	USP2500023	0.31461374504528	2	0.31461374504528	2	0.614629073845783	2	0.614629073845783	NA	NA	SegRatio=0.31,AbsMeanSigma=0.66,pvalue=0.0218869402690304,pvalueTTest=0.655081395755153,
chr21	17196409	17196514	USP25	USP2500024	-2.0386082047663	2	0.230405724479523	2	0.614629073845783	2	0.614629073845783	q-value=9.94076276249057e-25, copies=0.5	NA	SegRatio=0.23,AbsMeanSigma=2.88,pvalue=1.80814581804958e-12,pvalueTTest=0.439325695023495,
chr21	17197260	17197365	USP25	USP2500025	NA	2	0.230405724479523	2	0.614629073845783	2	0.614629073845783	NA	NA	SegRatio=0.23,AbsMeanSigma=2.88,pvalue=1.80814581804958e-12,pvalueTTest=0.439325695023495,
chr21	17197348	17197456	USP25	USP2500026	NA	2	0.230405724479523	2	0.614629073845783	2	0.614629073845783	NA	NA	SegRatio=0.23,AbsMeanSigma=2.88,pvalue=1.80814581804958e-12,pvalueTTest=0.439325695023495,
chr21	17198490	17198604	USP25	USP2500027	0.590532360676269	2	0.230405724479523	2	0.614629073845783	2	0.614629073845783	NA	NA	SegRatio=0.23,AbsMeanSigma=2.88,pvalue=1.80814581804958e-12,pvalueTTest=0.439325695023495,
chr21	17198605	17198698	USP25	USP2500028	0.230405724479523	2	0.230405724479523	2	0.614629073845783	2	0.614629073845783	NA	NA	SegRatio=0.23,AbsMeanSigma=2.88,pvalue=1.80814581804958e-12,pvalueTTest=0.439325695023495,
chr21	17198678	17198789	USP25	USP2500029	-2.32657887088097	2	0.381436853860598	2	0.614629073845783	2	0.614629073845783	q-value=3.54195931014269e-07, copies=0	NA	SegRatio=0.38,AbsMeanSigma=0.05,pvalue=0.859653664470459,pvalueTTest=0.977215176864546,
chr21	17199273	17199386	USP25	USP2500030	0.381436853860598	2	0.381436853860598	2	0.614629073845783	2	0.614629073845783	NA	NA	SegRatio=0.38,AbsMeanSigma=0.05,pvalue=0.859653664470459,pvalueTTest=0.977215176864546,
chr21	17199370	17199479	USP25	USP2500031	0.495840177922434	2	0.381436853860598	2	0.614629073845783	2	0.614629073845783	NA	NA	SegRatio=0.38,AbsMeanSigma=0.05,pvalue=0.859653664470459,pvalueTTest=0.977215176864546,
chr21	17199411	17199521	USP25	USP2500032	0.545673166709111	2	0.381436853860598	2	0.614629073845783	2	0.614629073845783	NA	NA	SegRatio=0.38,AbsMeanSigma=0.05,pvalue=0.859653664470459,pvalueTTest=0.977215176864546,
chr21	17199471	17199589	USP25	USP2500033	0.273044672953404	2	0.381436853860598	2	0.614629073845783	2	0.614629073845783	NA	NA	SegRatio=0.38,AbsMeanSigma=0.05,pvalue=0.859653664470459,pvalueTTest=0.977215176864546,
chr21	17202824	17202923	USP25	USP2500034	NA	2	0.381436853860598	2	0.614629073845783	2	0.614629073845783	NA	NA	SegRatio=0.38,AbsMeanSigma=0.05,pvalue=0.859653664470459,pvalueTTest=0.977215176864546,
chr21	17202914	17203036	USP25	USP2500035	NA	2	0.381436853860598	2	0.614629073845783	2	0.614629073845783	NA	NA	SegRatio=0.38,AbsMeanSigma=0.05,pvalue=0.859653664470459,pvalueTTest=0.977215176864546,
chr21	17203641	17203757	USP25	USP2500036	0.595086223844336	2	0.381436853860598	2	0.614629073845783	2	0.614629073845783	NA	NA	SegRatio=0.38,AbsMeanSigma=0.05,pvalue=0.859653664470459,pvalueTTest=0.977215176864546,
chr21	17203757	17203875	USP25	USP2500037	0.219372637236587	2	0.381436853860598	2	0.614629073845783	2	0.614629073845783	NA	NA	SegRatio=0.38,AbsMeanSigma=0.05,pvalue=0.859653664470459,pvalueTTest=0.977215176864546,
chr21	17203828	17203915	USP25	USP2500038	0.35157430418192	2	0.381436853860598	2	0.614629073845783	2	0.614629073845783	NA	NA	SegRatio=0.38,AbsMeanSigma=0.05,pvalue=0.859653664470459,pvalueTTest=0.977215176864546,
chr21	17203915	17204032	USP25	USP2500039	-2.22773868733768	2	0.408223949000727	2	0.614629073845783	2	0.614629073845783	q-value=2.4439637928211e-32, copies=0	NA	SegRatio=0.41,AbsMeanSigma=0.67,pvalue=0.0098313711411342,pvalueTTest=0.636121914937034,
chr21	17205614	17205729	USP25	USP2500040	0.358276118172421	2	0.408223949000727	2	0.614629073845783	2	0.614629073845783	NA	NA	SegRatio=0.41,AbsMeanSigma=0.67,pvalue=0.0098313711411342,pvalueTTest=0.636121914937034,
chr21	17205727	17205840	USP25	USP2500041	0.479147252529769	2	0.408223949000727	2	0.614629073845783	2	0.614629073845783	NA	NA	SegRatio=0.41,AbsMeanSigma=0.67,pvalue=0.0098313711411342,pvalueTTest=0.636121914937034,
chr21	17205840	17205950	USP25	USP2500042	NA	2	0.408223949000727	2	0.614629073845783	2	0.614629073845783	NA	NA	SegRatio=0.41,AbsMeanSigma=0.67,pvalue=0.0098313711411342,pvalueTTest=0.636121914937034,
chr21	17214637	17214747	USP25	USP2500043	-0.73889399017502	2	0.408223949000727	2	0.614629073845783	2	0.614629073845783	NA	NA	SegRatio=0.41,AbsMeanSigma=0.67,pvalue=0.0098313711411342,pvalueTTest=0.636121914937034,
chr21	17214721	17214836	USP25	USP2500044	0.408223949000727	2	0.408223949000727	2	0.614629073845783	2	0.614629073845783	NA	NA	SegRatio=0.41,AbsMeanSigma=0.67,pvalue=0.0098313711411342,pvalueTTest=0.636121914937034,
chr21	17214816	17214916	USP25	USP2500045	0.321309774038564	2	0.408223949000727	2	0.614629073845783	2	0.614629073845783	NA	NA	SegRatio=0.41,AbsMeanSigma=0.67,pvalue=0.0098313711411342,pvalueTTest=0.636121914937034,
chr21	17219914	17220011	USP25	USP2500046	0.558746824692954	2	0.408223949000727	2	0.614629073845783	2	0.614629073845783	NA	NA	SegRatio=0.41,AbsMeanSigma=0.67,pvalue=0.0098313711411342,pvalueTTest=0.636121914937034,
chr21	17220006	17220116	USP25	USP2500047	0.527156225268935	2	0.408223949000727	2	0.614629073845783	2	0.614629073845783	NA	NA	SegRatio=0.41,AbsMeanSigma=0.67,pvalue=0.0098313711411342,pvalueTTest=0.636121914937034,
chr21	17222039	17222131	USP25	USP2500048	-0.588072711855325	2	0.408223949000727	2	0.614629073845783	2	0.614629073845783	q-value=4.59139581247622e-05, copies=1	NA	SegRatio=0.41,AbsMeanSigma=0.67,pvalue=0.0098313711411342,pvalueTTest=0.636121914937034,
chr21	17222095	17222203	USP25	USP2500049	0.427576648756411	2	0.408223949000727	2	0.614629073845783	2	0.614629073845783	NA	NA	SegRatio=0.41,AbsMeanSigma=0.67,pvalue=0.0098313711411342,pvalueTTest=0.636121914937034,
chr21	17222188	17222305	USP25	USP2500050	NA	2	0.408223949000727	2	0.614629073845783	2	0.614629073845783	NA	NA	SegRatio=0.41,AbsMeanSigma=0.67,pvalue=0.0098313711411342,pvalueTTest=0.636121914937034,
chr21	17236528	17236638	USP25	USP2500051	0.469959784832442	2	0.408223949000727	2	0.614629073845783	2	0.614629073845783	NA	NA	SegRatio=0.41,AbsMeanSigma=0.67,pvalue=0.0098313711411342,pvalueTTest=0.636121914937034,
chr21	17236636	17236749	USP25	USP2500052	0.511699579456073	2	0.408223949000727	2	0.614629073845783	2	0.614629073845783	NA	NA	SegRatio=0.41,AbsMeanSigma=0.67,pvalue=0.0098313711411342,pvalueTTest=0.636121914937034,
chr21	17236737	17236861	USP25	USP2500053	NA	2	-1.27408105312347	2	0.614629073845783	2	0.614629073845783	NA	NA	SegRatio=-1.27,AbsMeanSigma=7.62,pvalue=9.60052427923664e-40,pvalueTTest=1,Adjusted:byPvalueTTestRatio;
chr21	17238509	17238617	USP25	USP2500054	NA	2	-1.27408105312347	2	0.614629073845783	2	0.614629073845783	NA	NA	SegRatio=-1.27,AbsMeanSigma=7.62,pvalue=9.60052427923664e-40,pvalueTTest=1,Adjusted:byPvalueTTestRatio;
chr21	17238614	17238712	USP25	USP2500055	-1.27408105312347	2	-1.27408105312347	2	0.614629073845783	2	0.614629073845783	NA	NA	SegRatio=-1.27,AbsMeanSigma=7.62,pvalue=9.60052427923664e-40,pvalueTTest=1,Adjusted:byPvalueTTestRatio;
chr21	17242319	17242429	USP25	USP2500056	-1.40652739088999	2	0.459082288535085	2	0.614629073845783	2	0.614629073845783	NA	NA	SegRatio=0.46,AbsMeanSigma=0.79,pvalue=0.266490906856297,pvalueTTest=0.84497273604444,
chr21	17242401	17242517	USP25	USP2500057	0.459082288535085	2	0.459082288535085	2	0.614629073845783	2	0.614629073845783	NA	NA	SegRatio=0.46,AbsMeanSigma=0.79,pvalue=0.266490906856297,pvalueTTest=0.84497273604444,
chr21	17246683	17246794	USP25	USP2500058	NA	2	-1.5562438350041	2	0.614629073845783	2	0.614629073845783	NA	NA	SegRatio=-1.56,AbsMeanSigma=5.23,pvalue=1.40090193078585e-25,pvalueTTest=0.343957006323189,Adjusted:byPvalueTTestRatio;
chr21	17246776	17246887	USP25	USP2500059	-2.20030619092111	2	-1.5562438350041	2	0.614629073845783	2	0.614629073845783	NA	NA	SegRatio=-1.56,AbsMeanSigma=5.23,pvalue=1.40090193078585e-25,pvalueTTest=0.343957006323189,Adjusted:byPvalueTTestRatio;
chr21	17250038	17250149	USP25	USP2500060	-1.5562438350041	2	-1.5562438350041	2	0.614629073845783	2	0.614629073845783	NA	NA	SegRatio=-1.56,AbsMeanSigma=5.23,pvalue=1.40090193078585e-25,pvalueTTest=0.343957006323189,Adjusted:byPvalueTTestRatio;
chr21	17250149	17250268	USP25	USP2500061	0.511341819105912	2	0.418387713061635	2	0.614629073845783	2	0.614629073845783	NA	NA	SegRatio=0.42,AbsMeanSigma=1.4,pvalue=5.84617740012624e-11,pvalueTTest=0.111327220264139,
chr21	17250232	17250325	USP25	USP2500062	0.217682590402068	2	0.418387713061635	2	0.614629073845783	2	0.614629073845783	NA	NA	SegRatio=0.42,AbsMeanSigma=1.4,pvalue=5.84617740012624e-11,pvalueTTest=0.111327220264139,
chr21	17250257	17250363	USP25	USP2500063	0.447565021060987	2	0.418387713061635	2	0.614629073845783	2	0.614629073845783	NA	NA	SegRatio=0.42,AbsMeanSigma=1.4,pvalue=5.84617740012624e-11,pvalueTTest=0.111327220264139,
chr21	17250575	17250683	USP25	USP2500064	0.304355391365966	2	0.418387713061635	2	0.614629073845783	2	0.614629073845783	NA	NA	SegRatio=0.42,AbsMeanSigma=1.4,pvalue=5.84617740012624e-11,pvalueTTest=0.111327220264139,
chr21	17250680	17250779	USP25	USP2500065	0.66209704324347	2	0.418387713061635	2	0.614629073845783	2	0.614629073845783	NA	NA	SegRatio=0.42,AbsMeanSigma=1.4,pvalue=5.84617740012624e-11,pvalueTTest=0.111327220264139,
chr21	17250745	17250862	USP25	USP2500066	0.420841743352096	2	0.418387713061635	2	0.614629073845783	2	0.614629073845783	NA	NA	SegRatio=0.42,AbsMeanSigma=1.4,pvalue=5.84617740012624e-11,pvalueTTest=0.111327220264139,
chr21	30396983	30397097	USP16	USP1600001	0.494696176733571	2	0.418387713061635	2	0.569046737613504	2	0.569046737613504	NA	NA	SegRatio=0.42,AbsMeanSigma=1.4,pvalue=5.84617740012624e-11,pvalueTTest=0.111327220264139,
chr21	30397088	30397206	USP16	USP1600002	NA	2	0.418387713061635	2	0.569046737613504	2	0.569046737613504	NA	NA	SegRatio=0.42,AbsMeanSigma=1.4,pvalue=5.84617740012624e-11,pvalueTTest=0.111327220264139,
chr21	30400211	30400300	USP16	USP1600003	NA	2	0.418387713061635	2	0.569046737613504	2	0.569046737613504	NA	NA	SegRatio=0.42,AbsMeanSigma=1.4,pvalue=5.84617740012624e-11,pvalueTTest=0.111327220264139,
chr21	30400248	30400360	USP16	USP1600004	NA	2	0.418387713061635	2	0.569046737613504	2	0.569046737613504	NA	NA	SegRatio=0.42,AbsMeanSigma=1.4,pvalue=5.84617740012624e-11,pvalueTTest=0.111327220264139,
chr21	30402865	30402977	USP16	USP1600005	-0.684693958090147	2	0.418387713061635	2	0.569046737613504	2	0.569046737613504	q-value=0.00080462183421191, copies=1	NA	SegRatio=0.42,AbsMeanSigma=1.4,pvalue=5.84617740012624e-11,pvalueTTest=0.111327220264139,
chr21	30402962	30403058	USP16	USP1600006	0.418387713061635	2	0.418387713061635	2	0.569046737613504	2	0.569046737613504	NA	NA	SegRatio=0.42,AbsMeanSigma=1.4,pvalue=5.84617740012624e-11,pvalueTTest=0.111327220264139,
chr21	30403006	30403119	USP16	USP1600007	0.371253969143691	2	0.418387713061635	2	0.569046737613504	2	0.569046737613504	NA	NA	SegRatio=0.42,AbsMeanSigma=1.4,pvalue=5.84617740012624e-11,pvalueTTest=0.111327220264139,
chr21	30407088	30407191	USP16	USP1600008	0.461903634207611	2	0.418387713061635	2	0.569046737613504	2	0.569046737613504	NA	NA	SegRatio=0.42,AbsMeanSigma=1.4,pvalue=5.84617740012624e-11,pvalueTTest=0.111327220264139,
chr21	30407172	30407282	USP16	USP1600009	0.383630300965026	2	0.418387713061635	2	0.569046737613504	2	0.569046737613504	NA	NA	SegRatio=0.42,AbsMeanSigma=1.4,pvalue=5.84617740012624e-11,pvalueTTest=0.111327220264139,
chr21	30408518	30408625	USP16	USP1600010	0.419599259114775	2	0.418387713061635	2	0.569046737613504	2	0.569046737613504	NA	NA	SegRatio=0.42,AbsMeanSigma=1.4,pvalue=5.84617740012624e-11,pvalueTTest=0.111327220264139,
chr21	30408618	30408730	USP16	USP1600011	0.43532414790166	2	0.418387713061635	2	0.569046737613504	2	0.569046737613504	NA	NA	SegRatio=0.42,AbsMeanSigma=1.4,pvalue=5.84617740012624e-11,pvalueTTest=0.111327220264139,
chr21	30409576	30409686	USP16	USP1600012	NA	2	0.418387713061635	2	0.569046737613504	2	0.569046737613504	NA	NA	SegRatio=0.42,AbsMeanSigma=1.4,pvalue=5.84617740012624e-11,pvalueTTest=0.111327220264139,
chr21	30409623	30409733	USP16	USP1600013	-0.602165046091535	2	0.418387713061635	2	0.569046737613504	2	0.569046737613504	q-value=0.00578667602738556, copies=1	NA	SegRatio=0.42,AbsMeanSigma=1.4,pvalue=5.84617740012624e-11,pvalueTTest=0.111327220264139,
chr21	30409717	30409823	USP16	USP1600014	0.526283420600032	2	0.418387713061635	2	0.569046737613504	2	0.569046737613504	NA	NA	SegRatio=0.42,AbsMeanSigma=1.4,pvalue=5.84617740012624e-11,pvalueTTest=0.111327220264139,
chr21	30410613	30410726	USP16	USP1600015	0.232100823408218	2	0.418387713061635	2	0.569046737613504	2	0.569046737613504	NA	NA	SegRatio=0.42,AbsMeanSigma=1.4,pvalue=5.84617740012624e-11,pvalueTTest=0.111327220264139,
chr21	30410681	30410774	USP16	USP1600016	-1.57562914185696	2	0.270462485407293	2	0.569046737613504	2	0.569046737613504	q-value=8.85266897346955e-20, copies=0.5	NA	SegRatio=0.27,AbsMeanSigma=1.5,pvalue=0.000245317382042429,pvalueTTest=0.533868771041532,
chr21	30411325	30411439	USP16	USP1600017	0.270462485407293	2	0.270462485407293	2	0.569046737613504	2	0.569046737613504	NA	NA	SegRatio=0.27,AbsMeanSigma=1.5,pvalue=0.000245317382042429,pvalueTTest=0.533868771041532,
chr21	30411389	30411493	USP16	USP1600018	0.308314454553609	2	0.270462485407293	2	0.569046737613504	2	0.569046737613504	NA	NA	SegRatio=0.27,AbsMeanSigma=1.5,pvalue=0.000245317382042429,pvalueTTest=0.533868771041532,
chr21	30411468	30411582	USP16	USP1600019	-1.97211912853275	2	0.270462485407293	2	0.569046737613504	2	0.569046737613504	q-value=2.37432855992334e-12, copies=0.5	NA	SegRatio=0.27,AbsMeanSigma=1.5,pvalue=0.000245317382042429,pvalueTTest=0.533868771041532,
chr21	30411777	30411886	USP16	USP1600020	0.476297999435033	2	0.270462485407293	2	0.569046737613504	2	0.569046737613504	NA	NA	SegRatio=0.27,AbsMeanSigma=1.5,pvalue=0.000245317382042429,pvalueTTest=0.533868771041532,
chr21	30411862	30411972	USP16	USP1600021	0.258272252440379	2	0.270462485407293	2	0.569046737613504	2	0.569046737613504	NA	NA	SegRatio=0.27,AbsMeanSigma=1.5,pvalue=0.000245317382042429,pvalueTTest=0.533868771041532,
chr21	30412857	30412968	USP16	USP1600022	NA	2	-2.70322375995531	2	0.569046737613504	2	0.569046737613504	NA	NA	SegRatio=-2.7,AbsMeanSigma=9.11,pvalue=5.91723326224599e-38,pvalueTTest=1,Adjusted:byPvalueTTestRatio;
chr21	30412962	30413072	USP16	USP1600023	-2.70322375995531	2	-2.70322375995531	2	0.569046737613504	2	0.569046737613504	NA	NA	SegRatio=-2.7,AbsMeanSigma=9.11,pvalue=5.91723326224599e-38,pvalueTTest=1,Adjusted:byPvalueTTestRatio;
chr21	30414227	30414361	USP16	USP1600024	NA	2	0.492984793777767	2	0.569046737613504	2	0.569046737613504	NA	NA	SegRatio=0.49,AbsMeanSigma=1.92,pvalue=0.000892382939049569,pvalueTTest=0.604926294496227,
chr21	30414317	30414423	USP16	USP1600025	0.492984793777767	2	0.492984793777767	2	0.569046737613504	2	0.569046737613504	NA	NA	SegRatio=0.49,AbsMeanSigma=1.92,pvalue=0.000892382939049569,pvalueTTest=0.604926294496227,
chr21	30414394	30414494	USP16	USP1600026	-0.47555213808327	2	-0.966568779059626	2	0.569046737613504	2	0.569046737613504	NA	NA	SegRatio=-0.97,AbsMeanSigma=5.16,pvalue=3.81451278110654e-19,pvalueTTest=0.186845030558682,Adjusted:byPvalueTTestRatio;
chr21	30414738	30414830	USP16	USP1600027	-0.966568779059626	2	-0.966568779059626	2	0.569046737613504	2	0.569046737613504	NA	NA	SegRatio=-0.97,AbsMeanSigma=5.16,pvalue=3.81451278110654e-19,pvalueTTest=0.186845030558682,Adjusted:byPvalueTTestRatio;
chr21	30414826	30414940	USP16	USP1600028	-2.17967783658592	2	0.37283440710827	2	0.569046737613504	2	0.569046737613504	q-value=5.39611018050681e-21, copies=0	NA	SegRatio=0.37,AbsMeanSigma=3.65,pvalue=2.67466332373791e-10,pvalueTTest=0.440950791247284,
chr21	30415765	30415862	USP16	USP1600029	-2.39444922220966	2	0.37283440710827	2	0.569046737613504	2	0.569046737613504	q-value=0.000116687768629696, copies=0	NA	SegRatio=0.37,AbsMeanSigma=3.65,pvalue=2.67466332373791e-10,pvalueTTest=0.440950791247284,
chr21	30415813	30415922	USP16	USP1600030	0.37283440710827	2	0.37283440710827	2	0.569046737613504	2	0.569046737613504	NA	NA	SegRatio=0.37,AbsMeanSigma=1.89,pvalue=1.10877076420411e-29,pvalueTTest=4.68336218630907e-10,
chr21	30415871	30415984	USP16	USP1600031	0.461450378960383	2	0.37283440710827	2	0.569046737613504	2	0.569046737613504	NA	NA	SegRatio=0.37,AbsMeanSigma=1.89,pvalue=1.10877076420411e-29,pvalueTTest=4.68336218630907e-10,
chr21	30418875	30419009	USP16	USP1600032	0.446802169617213	2	0.37283440710827	2	0.569046737613504	2	0.569046737613504	NA	NA	SegRatio=0.37,AbsMeanSigma=1.89,pvalue=1.10877076420411e-29,pvalueTTest=4.68336218630907e-10,
chr21	30419000	30419114	USP16	USP1600033	-0.0960187578440821	2	0.37283440710827	2	0.569046737613504	2	0.569046737613504	NA	NA	SegRatio=0.37,AbsMeanSigma=1.89,pvalue=1.10877076420411e-29,pvalueTTest=4.68336218630907e-10,
chr21	30419063	30419159	USP16	USP1600034	-0.362110800026528	2	0.37283440710827	2	0.569046737613504	2	0.569046737613504	NA	NA	SegRatio=0.37,AbsMeanSigma=1.89,pvalue=1.10877076420411e-29,pvalueTTest=4.68336218630907e-10,
chr21	30419144	30419255	USP16	USP1600035	-0.134481944145621	2	0.37283440710827	2	0.569046737613504	2	0.569046737613504	NA	NA	SegRatio=0.37,AbsMeanSigma=1.89,pvalue=1.10877076420411e-29,pvalueTTest=4.68336218630907e-10,
chr21	30419216	30419324	USP16	USP1600036	0.466419029401738	2	0.37283440710827	2	0.569046737613504	2	0.569046737613504	NA	NA	SegRatio=0.37,AbsMeanSigma=1.89,pvalue=1.10877076420411e-29,pvalueTTest=4.68336218630907e-10,
chr21	30419324	30419437	USP16	USP1600037	0.429392158302294	2	0.37283440710827	2	0.569046737613504	2	0.569046737613504	NA	NA	SegRatio=0.37,AbsMeanSigma=1.89,pvalue=1.10877076420411e-29,pvalueTTest=4.68336218630907e-10,
chr21	30419438	30419552	USP16	USP1600038	0.301916319047939	2	0.37283440710827	2	0.569046737613504	2	0.569046737613504	NA	NA	SegRatio=0.37,AbsMeanSigma=1.89,pvalue=1.10877076420411e-29,pvalueTTest=4.68336218630907e-10,
chr21	30419478	30419592	USP16	USP1600039	0.392121929915021	2	0.37283440710827	2	0.569046737613504	2	0.569046737613504	NA	NA	SegRatio=0.37,AbsMeanSigma=1.89,pvalue=1.10877076420411e-29,pvalueTTest=4.68336218630907e-10,
chr21	30419576	30419689	USP16	USP1600040	0.322959555820691	2	0.37283440710827	2	0.569046737613504	2	0.569046737613504	NA	NA	SegRatio=0.37,AbsMeanSigma=1.89,pvalue=1.10877076420411e-29,pvalueTTest=4.68336218630907e-10,
chr21	30421006	30421120	USP16	USP1600041	0.391710190281434	2	0.37283440710827	2	0.569046737613504	2	0.569046737613504	NA	NA	SegRatio=0.37,AbsMeanSigma=1.89,pvalue=1.10877076420411e-29,pvalueTTest=4.68336218630907e-10,
chr21	30421090	30421180	USP16	USP1600042	0.397173817498982	2	0.37283440710827	2	0.569046737613504	2	0.569046737613504	NA	NA	SegRatio=0.37,AbsMeanSigma=1.89,pvalue=1.10877076420411e-29,pvalueTTest=4.68336218630907e-10,
chr21	30421178	30421289	USP16	USP1600043	NA	2	0.37283440710827	2	0.569046737613504	2	0.569046737613504	NA	NA	SegRatio=0.37,AbsMeanSigma=1.89,pvalue=1.10877076420411e-29,pvalueTTest=4.68336218630907e-10,
chr21	30422380	30422492	USP16	USP1600044	0.484645988578161	2	0.37283440710827	2	0.569046737613504	2	0.569046737613504	NA	NA	SegRatio=0.37,AbsMeanSigma=1.89,pvalue=1.10877076420411e-29,pvalueTTest=4.68336218630907e-10,
chr21	30422478	30422589	USP16	USP1600045	0.371961978352711	2	0.37283440710827	2	0.569046737613504	2	0.569046737613504	NA	NA	SegRatio=0.37,AbsMeanSigma=1.89,pvalue=1.10877076420411e-29,pvalueTTest=4.68336218630907e-10,
chr21	30426083	30426199	USP16	USP1600046	0.394325727529091	2	0.37283440710827	2	0.569046737613504	2	0.569046737613504	NA	NA	SegRatio=0.37,AbsMeanSigma=1.89,pvalue=1.10877076420411e-29,pvalueTTest=4.68336218630907e-10,
chr21	30426194	30426309	USP16	USP1600047	0.438793680814559	2	0.37283440710827	2	0.569046737613504	2	0.569046737613504	NA	NA	SegRatio=0.37,AbsMeanSigma=1.89,pvalue=1.10877076420411e-29,pvalueTTest=4.68336218630907e-10,
chr21	30426354	30426466	USP16	USP1600048	NA	2	0.37283440710827	2	0.569046737613504	2	0.569046737613504	NA	NA	SegRatio=0.37,AbsMeanSigma=1.89,pvalue=1.10877076420411e-29,pvalueTTest=4.68336218630907e-10,
chr21	30426420	30426534	USP16	USP1600049	0.206494946919034	2	0.37283440710827	2	0.569046737613504	2	0.569046737613504	NA	NA	SegRatio=0.37,AbsMeanSigma=1.89,pvalue=1.10877076420411e-29,pvalueTTest=4.68336218630907e-10,
chr21	36164631	36164734	RUNX1	RUNX100001	NA	2	0.37283440710827	2	0.336895765437644	2	0.336895765437644	NA	NA	SegRatio=0.37,AbsMeanSigma=1.89,pvalue=1.10877076420411e-29,pvalueTTest=4.68336218630907e-10,
chr21	36164668	36164807	RUNX1	RUNX100002	NA	2	0.37283440710827	2	0.336895765437644	2	0.336895765437644	NA	NA	SegRatio=0.37,AbsMeanSigma=1.89,pvalue=1.10877076420411e-29,pvalueTTest=4.68336218630907e-10,
chr21	36164746	36164882	RUNX1	RUNX100003	NA	2	0.37283440710827	2	0.336895765437644	2	0.336895765437644	NA	NA	SegRatio=0.37,AbsMeanSigma=1.89,pvalue=1.10877076420411e-29,pvalueTTest=4.68336218630907e-10,
chr21	36164830	36164939	RUNX1	RUNX100004	0.145567633532506	2	0.37283440710827	2	0.336895765437644	2	0.336895765437644	NA	NA	SegRatio=0.37,AbsMeanSigma=1.89,pvalue=1.10877076420411e-29,pvalueTTest=4.68336218630907e-10,
chr21	36171575	36171694	RUNX1	RUNX100005	0.325273949570425	2	0.37283440710827	2	0.336895765437644	2	0.336895765437644	NA	NA	SegRatio=0.37,AbsMeanSigma=1.89,pvalue=1.10877076420411e-29,pvalueTTest=4.68336218630907e-10,
chr21	36171694	36171787	RUNX1	RUNX100006	0.192941588790374	2	0.37283440710827	2	0.336895765437644	2	0.336895765437644	NA	NA	SegRatio=0.37,AbsMeanSigma=1.89,pvalue=1.10877076420411e-29,pvalueTTest=4.68336218630907e-10,
chr21	36193930	36194042	RUNX1	RUNX100007	0.30781937022535	2	0.37283440710827	2	0.336895765437644	2	0.336895765437644	NA	NA	SegRatio=0.37,AbsMeanSigma=1.89,pvalue=1.10877076420411e-29,pvalueTTest=4.68336218630907e-10,
chr21	36206622	36206739	RUNX1	RUNX100008	0.317403354814249	2	0.37283440710827	2	0.336895765437644	2	0.336895765437644	NA	NA	SegRatio=0.37,AbsMeanSigma=1.89,pvalue=1.10877076420411e-29,pvalueTTest=4.68336218630907e-10,
chr21	36206725	36206847	RUNX1	RUNX100009	0.365662201377041	2	0.37283440710827	2	0.336895765437644	2	0.336895765437644	NA	NA	SegRatio=0.37,AbsMeanSigma=1.89,pvalue=1.10877076420411e-29,pvalueTTest=4.68336218630907e-10,
chr21	36206806	36206884	RUNX1	RUNX100010	0.435525882414461	2	0.37283440710827	2	0.336895765437644	2	0.336895765437644	NA	NA	SegRatio=0.37,AbsMeanSigma=1.89,pvalue=1.10877076420411e-29,pvalueTTest=4.68336218630907e-10,
chr21	36206885	36206983	RUNX1	RUNX100011	0.190486925692559	2	0.37283440710827	2	0.336895765437644	2	0.336895765437644	NA	NA	SegRatio=0.37,AbsMeanSigma=1.89,pvalue=1.10877076420411e-29,pvalueTTest=4.68336218630907e-10,
chr21	36231720	36231836	RUNX1	RUNX100012	0.335813110851928	2	0.37283440710827	2	0.336895765437644	2	0.336895765437644	NA	NA	SegRatio=0.37,AbsMeanSigma=1.89,pvalue=1.10877076420411e-29,pvalueTTest=4.68336218630907e-10,
chr21	36231822	36231933	RUNX1	RUNX100013	0.496668395743792	2	0.37283440710827	2	0.336895765437644	2	0.336895765437644	NA	NA	SegRatio=0.37,AbsMeanSigma=1.89,pvalue=1.10877076420411e-29,pvalueTTest=4.68336218630907e-10,
chr21	36252825	36252940	RUNX1	RUNX100014	0.293061487138757	2	0.37283440710827	2	0.336895765437644	2	0.336895765437644	NA	NA	SegRatio=0.37,AbsMeanSigma=1.89,pvalue=1.10877076420411e-29,pvalueTTest=4.68336218630907e-10,
chr21	36252896	36253009	RUNX1	RUNX100015	0.436368632656523	2	0.37283440710827	2	0.336895765437644	2	0.336895765437644	NA	NA	SegRatio=0.37,AbsMeanSigma=1.89,pvalue=1.10877076420411e-29,pvalueTTest=4.68336218630907e-10,
chr21	36252952	36253064	RUNX1	RUNX100016	0.236461759305159	2	0.37283440710827	2	0.336895765437644	2	0.336895765437644	NA	NA	SegRatio=0.37,AbsMeanSigma=1.89,pvalue=1.10877076420411e-29,pvalueTTest=4.68336218630907e-10,
chr21	36259049	36259193	RUNX1	RUNX100017	NA	2	-2.69446713413687	2	0.336895765437644	2	0.336895765437644	NA	NA	SegRatio=-2.69,AbsMeanSigma=5.95,pvalue=1.89575688871563e-40,pvalueTTest=0.526836343655423,Adjusted:byPvalueTTestRatio;
chr21	36259204	36259334	RUNX1	RUNX100018	NA	2	-2.69446713413687	2	0.336895765437644	2	0.336895765437644	NA	NA	SegRatio=-2.69,AbsMeanSigma=5.95,pvalue=1.89575688871563e-40,pvalueTTest=0.526836343655423,Adjusted:byPvalueTTestRatio;
chr21	36259340	36259439	RUNX1	RUNX100019	0.326014189672738	2	-2.69446713413687	2	0.336895765437644	2	0.336895765437644	NA	NA	SegRatio=-2.69,AbsMeanSigma=5.95,pvalue=1.89575688871563e-40,pvalueTTest=0.526836343655423,Adjusted:byPvalueTTestRatio;
chr21	36265188	36265254	RUNX1	RUNX100020	NA	2	-2.69446713413687	2	0.336895765437644	2	0.336895765437644	NA	NA	SegRatio=-2.69,AbsMeanSigma=5.95,pvalue=1.89575688871563e-40,pvalueTTest=0.526836343655423,Adjusted:byPvalueTTestRatio;
chr21	36265263	36265395	RUNX1	RUNX100021	-3.21805794891086	2	-2.69446713413687	2	0.336895765437644	2	0.336895765437644	NA	NA	SegRatio=-2.69,AbsMeanSigma=5.95,pvalue=1.89575688871563e-40,pvalueTTest=0.526836343655423,Adjusted:byPvalueTTestRatio;
chr21	36421091	36421209	RUNX1	RUNX100022	0.409598653706698	2	0.395966104348645	2	0.336895765437644	2	0.336895765437644	NA	NA	SegRatio=0.4,AbsMeanSigma=2.13,pvalue=2.1256321366943e-30,pvalueTTest=1.30281267378758e-10,
chr21	36421190	36421301	RUNX1	RUNX100023	NA	2	0.395966104348645	2	0.336895765437644	2	0.336895765437644	NA	NA	SegRatio=0.4,AbsMeanSigma=2.13,pvalue=2.1256321366943e-30,pvalueTTest=1.30281267378758e-10,
chr21	44473904	44474020	CBS	CBS00001	0.140648790050889	2	0.395966104348645	2	0.426478100165557	3	4.40542287344746e-11	NA	NA	SegRatio=0.4,AbsMeanSigma=2.13,pvalue=2.1256321366943e-30,pvalueTTest=1.30281267378758e-10,
chr21	44473995	44474100	CBS	CBS00002	0.559855513836662	2	0.395966104348645	2	0.426478100165557	3	4.40542287344746e-11	NA	NA	SegRatio=0.4,AbsMeanSigma=2.13,pvalue=2.1256321366943e-30,pvalueTTest=1.30281267378758e-10,
chr21	44476884	44476994	CBS	CBS00003	0.335422145573216	2	0.395966104348645	2	0.426478100165557	3	4.40542287344746e-11	NA	NA	SegRatio=0.4,AbsMeanSigma=2.13,pvalue=2.1256321366943e-30,pvalueTTest=1.30281267378758e-10,
chr21	44476961	44477044	CBS	CBS00004	0.274673538905431	2	0.395966104348645	2	0.426478100165557	3	4.40542287344746e-11	NA	NA	SegRatio=0.4,AbsMeanSigma=2.13,pvalue=2.1256321366943e-30,pvalueTTest=1.30281267378758e-10,
chr21	44478232	44478353	CBS	CBS00005	0.55717551563108	2	0.395966104348645	2	0.426478100165557	3	4.40542287344746e-11	NA	NA	SegRatio=0.4,AbsMeanSigma=2.13,pvalue=2.1256321366943e-30,pvalueTTest=1.30281267378758e-10,
chr21	44478341	44478462	CBS	CBS00006	0.29385296579598	2	0.395966104348645	2	0.426478100165557	3	4.40542287344746e-11	NA	NA	SegRatio=0.4,AbsMeanSigma=2.13,pvalue=2.1256321366943e-30,pvalueTTest=1.30281267378758e-10,
chr21	44478881	44478989	CBS	CBS00007	0.180984764403952	2	0.395966104348645	2	0.426478100165557	3	4.40542287344746e-11	NA	NA	SegRatio=0.4,AbsMeanSigma=2.13,pvalue=2.1256321366943e-30,pvalueTTest=1.30281267378758e-10,
chr21	44478983	44479104	CBS	CBS00008	0.207499376068042	2	0.395966104348645	2	0.426478100165557	3	4.40542287344746e-11	NA	NA	SegRatio=0.4,AbsMeanSigma=2.13,pvalue=2.1256321366943e-30,pvalueTTest=1.30281267378758e-10,
chr21	44480568	44480704	CBS	CBS00009	NA	2	0.395966104348645	2	0.426478100165557	3	4.40542287344746e-11	NA	NA	SegRatio=0.4,AbsMeanSigma=2.13,pvalue=2.1256321366943e-30,pvalueTTest=1.30281267378758e-10,
chr21	44482396	44482493	CBS	CBS00010	0.159608652584634	2	0.395966104348645	2	0.426478100165557	3	4.40542287344746e-11	NA	NA	SegRatio=0.4,AbsMeanSigma=2.13,pvalue=2.1256321366943e-30,pvalueTTest=1.30281267378758e-10,
chr21	44482487	44482557	CBS	CBS00011	0.458930383317838	2	0.395966104348645	2	0.426478100165557	3	4.40542287344746e-11	NA	NA	SegRatio=0.4,AbsMeanSigma=2.13,pvalue=2.1256321366943e-30,pvalueTTest=1.30281267378758e-10,
chr21	44483019	44483113	CBS	CBS00012	0.538872571361435	2	0.395966104348645	2	0.426478100165557	3	4.40542287344746e-11	NA	NA	SegRatio=0.4,AbsMeanSigma=2.13,pvalue=2.1256321366943e-30,pvalueTTest=1.30281267378758e-10,
chr21	44483061	44483182	CBS	CBS00013	NA	2	0.395966104348645	2	0.426478100165557	3	4.40542287344746e-11	NA	NA	SegRatio=0.4,AbsMeanSigma=2.13,pvalue=2.1256321366943e-30,pvalueTTest=1.30281267378758e-10,
chr21	44483122	44483234	CBS	CBS00014	NA	2	0.395966104348645	2	0.426478100165557	3	4.40542287344746e-11	NA	NA	SegRatio=0.4,AbsMeanSigma=2.13,pvalue=2.1256321366943e-30,pvalueTTest=1.30281267378758e-10,
chr21	44483952	44484072	CBS	CBS00015	0.394833806773876	2	0.395966104348645	2	0.426478100165557	3	4.40542287344746e-11	NA	NA	SegRatio=0.4,AbsMeanSigma=2.13,pvalue=2.1256321366943e-30,pvalueTTest=1.30281267378758e-10,
chr21	44484049	44484167	CBS	CBS00016	0.376319702186301	2	0.395966104348645	2	0.426478100165557	3	4.40542287344746e-11	NA	NA	SegRatio=0.4,AbsMeanSigma=2.13,pvalue=2.1256321366943e-30,pvalueTTest=1.30281267378758e-10,
chr21	44485255	44485372	CBS	CBS00017	0.514282295429326	2	0.395966104348645	2	0.426478100165557	3	4.40542287344746e-11	NA	NA	SegRatio=0.4,AbsMeanSigma=2.13,pvalue=2.1256321366943e-30,pvalueTTest=1.30281267378758e-10,
chr21	44485338	44485459	CBS	CBS00018	0.44814023439066	2	0.395966104348645	2	0.426478100165557	3	4.40542287344746e-11	NA	NA	SegRatio=0.4,AbsMeanSigma=2.13,pvalue=2.1256321366943e-30,pvalueTTest=1.30281267378758e-10,
chr21	44485468	44485565	CBS	CBS00019	0.325291695303401	2	0.395966104348645	2	0.426478100165557	3	4.40542287344746e-11	NA	NA	SegRatio=0.4,AbsMeanSigma=2.13,pvalue=2.1256321366943e-30,pvalueTTest=1.30281267378758e-10,
chr21	44485583	44485724	CBS	CBS00020	NA	2	0.395966104348645	2	0.426478100165557	3	4.40542287344746e-11	NA	NA	SegRatio=0.4,AbsMeanSigma=2.13,pvalue=2.1256321366943e-30,pvalueTTest=1.30281267378758e-10,
chr21	44485770	44485911	CBS	CBS00021	NA	2	0.395966104348645	2	0.426478100165557	3	4.40542287344746e-11	NA	NA	SegRatio=0.4,AbsMeanSigma=2.13,pvalue=2.1256321366943e-30,pvalueTTest=1.30281267378758e-10,
chr21	44486382	44486493	CBS	CBS00022	0.525813564289323	2	0.395966104348645	2	0.426478100165557	3	4.40542287344746e-11	NA	NA	SegRatio=0.4,AbsMeanSigma=2.13,pvalue=2.1256321366943e-30,pvalueTTest=1.30281267378758e-10,
chr21	44486476	44486613	CBS	CBS00023	0.38390081440096	2	0.395966104348645	2	0.426478100165557	3	4.40542287344746e-11	NA	NA	SegRatio=0.4,AbsMeanSigma=2.13,pvalue=2.1256321366943e-30,pvalueTTest=1.30281267378758e-10,
chr21	44488593	44488713	CBS	CBS00024	0.395966104348645	2	0.395966104348645	2	0.426478100165557	3	4.40542287344746e-11	NA	NA	SegRatio=0.4,AbsMeanSigma=2.13,pvalue=2.1256321366943e-30,pvalueTTest=1.30281267378758e-10,
chr21	44488692	44488801	CBS	CBS00025	0.447038500629965	2	0.395966104348645	2	0.426478100165557	3	4.40542287344746e-11	NA	NA	SegRatio=0.4,AbsMeanSigma=2.13,pvalue=2.1256321366943e-30,pvalueTTest=1.30281267378758e-10,
chr21	44492073	44492192	CBS	CBS00026	0.372668752669599	2	0.395966104348645	2	0.426478100165557	3	4.40542287344746e-11	NA	NA	SegRatio=0.4,AbsMeanSigma=2.13,pvalue=2.1256321366943e-30,pvalueTTest=1.30281267378758e-10,
chr21	44492199	44492293	CBS	CBS00027	NA	2	0.395966104348645	2	0.426478100165557	3	4.40542287344746e-11	NA	NA	SegRatio=0.4,AbsMeanSigma=2.13,pvalue=2.1256321366943e-30,pvalueTTest=1.30281267378758e-10,
chrX	14861624	14861710	FANCB	FANCB00001	NA	2	-0.0628539024902947	2	0.00966265207292013	1.5	0.00380078297397091	NA	NA	SegRatio=-0.06,AbsMeanSigma=1.47,pvalue=0.00326814913641801,pvalueTTest=0.510765054351159,
chrX	14861651	14861762	FANCB	FANCB00002	-1.25235285983062	2	-0.0628539024902947	2	0.266326874855052	1.5	0.00380078297397091	q-value=2.86568928699052e-05, copies=0.5	NA	SegRatio=-0.06,AbsMeanSigma=1.47,pvalue=0.00326814913641801,pvalueTTest=0.510765054351159,
chrX	14861737	14861853	FANCB	FANCB00003	0.198644027652821	2	-0.0628539024902947	2	0.266326874855052	1.5	0.00380078297397091	NA	NA	SegRatio=-0.06,AbsMeanSigma=1.47,pvalue=0.00326814913641801,pvalueTTest=0.510765054351159,
chrX	14861843	14861955	FANCB	FANCB00004	-0.0628539024902947	2	-0.0628539024902947	2	0.266326874855052	1.5	0.00380078297397091	NA	NA	SegRatio=-0.06,AbsMeanSigma=1.33,pvalue=4.40684829744073e-08,pvalueTTest=0.0984586996575211,
chrX	14861949	14862065	FANCB	FANCB00005	-0.363946946209296	2	-0.0628539024902947	2	0.266326874855052	1.5	0.00380078297397091	NA	NA	SegRatio=-0.06,AbsMeanSigma=1.33,pvalue=4.40684829744073e-08,pvalueTTest=0.0984586996575211,
chrX	14862058	14862149	FANCB	FANCB00006	NA	2	-0.0628539024902947	2	0.00966265207292013	1.5	0.00380078297397091	NA	NA	SegRatio=-0.06,AbsMeanSigma=1.33,pvalue=4.40684829744073e-08,pvalueTTest=0.0984586996575211,
chrX	14862602	14862714	FANCB	FANCB00007	0.056243206031763	2	-0.0628539024902947	2	0.266326874855052	1.5	0.00380078297397091	NA	NA	SegRatio=-0.06,AbsMeanSigma=1.33,pvalue=4.40684829744073e-08,pvalueTTest=0.0984586996575211,
chrX	14862706	14862825	FANCB	FANCB00008	0.0124947425448115	2	-0.0628539024902947	2	0.266326874855052	1.5	0.00380078297397091	NA	NA	SegRatio=-0.06,AbsMeanSigma=1.33,pvalue=4.40684829744073e-08,pvalueTTest=0.0984586996575211,
chrX	14862778	14862876	FANCB	FANCB00009	-0.211676564030626	2	-0.0628539024902947	2	0.266326874855052	1.5	0.00380078297397091	NA	NA	SegRatio=-0.06,AbsMeanSigma=1.33,pvalue=4.40684829744073e-08,pvalueTTest=0.0984586996575211,
chrX	14862845	14862957	FANCB	FANCB00010	-1.0764418759137	2	-0.0628539024902947	2	0.266326874855052	1.5	0.00380078297397091	q-value=0.00403791050244542, copies=0.5	NA	SegRatio=-0.06,AbsMeanSigma=1.33,pvalue=4.40684829744073e-08,pvalueTTest=0.0984586996575211,
chrX	14862899	14863005	FANCB	FANCB00011	0.234554931580094	2	-0.0628539024902947	2	0.266326874855052	1.5	0.00380078297397091	NA	NA	SegRatio=-0.06,AbsMeanSigma=1.33,pvalue=4.40684829744073e-08,pvalueTTest=0.0984586996575211,
chrX	14863005	14863112	FANCB	FANCB00012	0.120166772355789	2	-0.0628539024902947	2	0.266326874855052	1.5	0.00380078297397091	NA	NA	SegRatio=-0.06,AbsMeanSigma=1.33,pvalue=4.40684829744073e-08,pvalueTTest=0.0984586996575211,
chrX	14863067	14863182	FANCB	FANCB00013	-0.109964115736791	2	-0.0628539024902947	2	0.266326874855052	1.5	0.00380078297397091	NA	NA	SegRatio=-0.06,AbsMeanSigma=1.33,pvalue=4.40684829744073e-08,pvalueTTest=0.0984586996575211,
chrX	14863166	14863273	FANCB	FANCB00014	0.0327045513243408	2	-0.0628539024902947	2	0.266326874855052	1.5	0.00380078297397091	NA	NA	SegRatio=-0.06,AbsMeanSigma=1.33,pvalue=4.40684829744073e-08,pvalueTTest=0.0984586996575211,
chrX	14863238	14863337	FANCB	FANCB00015	-0.0083675066357963	2	-0.0628539024902947	2	0.266326874855052	1.5	0.00380078297397091	NA	NA	SegRatio=-0.06,AbsMeanSigma=1.33,pvalue=4.40684829744073e-08,pvalueTTest=0.0984586996575211,
chrX	14863277	14863383	FANCB	FANCB00016	-0.132398614982778	2	-0.0628539024902947	2	0.266326874855052	1.5	0.00380078297397091	NA	NA	SegRatio=-0.06,AbsMeanSigma=1.33,pvalue=4.40684829744073e-08,pvalueTTest=0.0984586996575211,
chrX	14863311	14863426	FANCB	FANCB00017	-0.0732838059981398	2	-0.0628539024902947	2	0.266326874855052	1.5	0.00380078297397091	NA	NA	SegRatio=-0.06,AbsMeanSigma=1.33,pvalue=4.40684829744073e-08,pvalueTTest=0.0984586996575211,
chrX	14863403	14863513	FANCB	FANCB00018	NA	2	-0.0628539024902947	2	0.00966265207292013	1.5	0.00380078297397091	NA	NA	SegRatio=-0.06,AbsMeanSigma=1.33,pvalue=4.40684829744073e-08,pvalueTTest=0.0984586996575211,
chrX	14868601	14868713	FANCB	FANCB00019	-0.204905156571512	2	-0.0628539024902947	2	0.266326874855052	1.5	0.00380078297397091	NA	NA	SegRatio=-0.06,AbsMeanSigma=1.33,pvalue=4.40684829744073e-08,pvalueTTest=0.0984586996575211,
chrX	14868670	14868767	FANCB	FANCB00020	-2.44723873822461	0	-2.24857139004826	0	0.00875080511787905	1.5	0.00380078297397091	NA	NA	SegRatio=-2.25,AbsMeanSigma=11.49,pvalue=1.42398508710877e-145,pvalueTTest=0.00899772375575078,
chrX	14868758	14868870	FANCB	FANCB00021	NA	0	-2.24857139004826	0	0.00966265207292013	1.5	0.00380078297397091	NA	NA	SegRatio=-2.25,AbsMeanSigma=11.49,pvalue=1.42398508710877e-145,pvalueTTest=0.00899772375575078,
chrX	14871063	14871174	FANCB	FANCB00022	NA	0	-2.24857139004826	0	0.00966265207292013	1.5	0.00380078297397091	NA	NA	SegRatio=-2.25,AbsMeanSigma=11.49,pvalue=1.42398508710877e-145,pvalueTTest=0.00899772375575078,
chrX	14871155	14871259	FANCB	FANCB00023	-2.24857139004826	0	-2.24857139004826	0	0.00875080511787905	1.5	0.00380078297397091	NA	NA	SegRatio=-2.25,AbsMeanSigma=11.49,pvalue=1.42398508710877e-145,pvalueTTest=0.00899772375575078,
chrX	14871204	14871313	FANCB	FANCB00024	-2.59271948318146	0	-2.24857139004826	0	0.00875080511787905	1.5	0.00380078297397091	NA	NA	SegRatio=-2.25,AbsMeanSigma=11.49,pvalue=1.42398508710877e-145,pvalueTTest=0.00899772375575078,
chrX	14875926	14876038	FANCB	FANCB00025	0.136179768686324	2	0.00955092846805511	2	0.152887048816497	1.5	0.00380078297397091	NA	NA	SegRatio=0.01,AbsMeanSigma=0.47,pvalue=1.11741042473868e-07,pvalueTTest=0.0306896147536368,
chrX	14876008	14876120	FANCB	FANCB00026	-2.9264199478477	2	0.00955092846805511	2	0.152887048816497	1.5	0.00380078297397091	q-value=4.85891347212182e-60, copies=0	NA	SegRatio=0.01,AbsMeanSigma=0.47,pvalue=1.11741042473868e-07,pvalueTTest=0.0306896147536368,
chrX	14877269	14877379	FANCB	FANCB00027	-1.69449132995981	2	0.00955092846805511	2	0.152887048816497	1.5	0.00380078297397091	q-value=2.22456300958949e-14, copies=0.5	NA	SegRatio=0.01,AbsMeanSigma=0.47,pvalue=1.11741042473868e-07,pvalueTTest=0.0306896147536368,
chrX	14877356	14877461	FANCB	FANCB00028	0.10579519979089	2	0.00955092846805511	2	0.152887048816497	1.5	0.00380078297397091	NA	NA	SegRatio=0.01,AbsMeanSigma=0.47,pvalue=1.11741042473868e-07,pvalueTTest=0.0306896147536368,
chrX	14877416	14877520	FANCB	FANCB00029	-2.02159372187899	2	0.00955092846805511	2	0.152887048816497	1.5	0.00380078297397091	q-value=1.0631140006555e-31, copies=0.5	NA	SegRatio=0.01,AbsMeanSigma=0.47,pvalue=1.11741042473868e-07,pvalueTTest=0.0306896147536368,
chrX	14882657	14882775	FANCB	FANCB00030	-0.149881593006328	2	0.00955092846805511	2	0.152887048816497	1.5	0.00380078297397091	NA	NA	SegRatio=0.01,AbsMeanSigma=0.47,pvalue=1.11741042473868e-07,pvalueTTest=0.0306896147536368,
chrX	14882769	14882886	FANCB	FANCB00031	0.199766955479115	2	0.00955092846805511	2	0.152887048816497	1.5	0.00380078297397091	NA	NA	SegRatio=0.01,AbsMeanSigma=0.47,pvalue=1.11741042473868e-07,pvalueTTest=0.0306896147536368,
chrX	14882810	14882925	FANCB	FANCB00032	0.10610219027177	2	0.00955092846805511	2	0.152887048816497	1.5	0.00380078297397091	NA	NA	SegRatio=0.01,AbsMeanSigma=0.47,pvalue=1.11741042473868e-07,pvalueTTest=0.0306896147536368,
chrX	14882907	14883022	FANCB	FANCB00033	-0.560753780531581	2	0.00955092846805511	2	0.152887048816497	1.5	0.00380078297397091	NA	NA	SegRatio=0.01,AbsMeanSigma=0.47,pvalue=1.11741042473868e-07,pvalueTTest=0.0306896147536368,
chrX	14883023	14883139	FANCB	FANCB00034	-0.316991842539234	2	0.00955092846805511	2	0.152887048816497	1.5	0.00380078297397091	NA	NA	SegRatio=0.01,AbsMeanSigma=0.47,pvalue=1.11741042473868e-07,pvalueTTest=0.0306896147536368,
chrX	14883071	14883178	FANCB	FANCB00035	0.045814557676256	2	0.00955092846805511	2	0.152887048816497	1.5	0.00380078297397091	NA	NA	SegRatio=0.01,AbsMeanSigma=0.47,pvalue=1.11741042473868e-07,pvalueTTest=0.0306896147536368,
chrX	14883159	14883265	FANCB	FANCB00036	0.0196351755573521	2	0.00955092846805511	2	0.152887048816497	1.5	0.00380078297397091	NA	NA	SegRatio=0.01,AbsMeanSigma=0.47,pvalue=1.11741042473868e-07,pvalueTTest=0.0306896147536368,
chrX	14883248	14883358	FANCB	FANCB00037	0.313801040145285	2	0.00955092846805511	2	0.152887048816497	1.5	0.00380078297397091	NA	NA	SegRatio=0.01,AbsMeanSigma=0.47,pvalue=1.11741042473868e-07,pvalueTTest=0.0306896147536368,
chrX	14883281	14883412	FANCB	FANCB00038	-0.234857271482144	2	0.00955092846805511	2	0.152887048816497	1.5	0.00380078297397091	NA	NA	SegRatio=0.01,AbsMeanSigma=0.47,pvalue=1.11741042473868e-07,pvalueTTest=0.0306896147536368,
chrX	14883383	14883474	FANCB	FANCB00039	-0.952591056230832	2	0.00955092846805511	2	0.152887048816497	1.5	0.00380078297397091	q-value=2.11241442492774e-07, copies=1	NA	SegRatio=0.01,AbsMeanSigma=0.47,pvalue=1.11741042473868e-07,pvalueTTest=0.0306896147536368,
chrX	14883462	14883573	FANCB	FANCB00040	0.223187783719107	2	0.00955092846805511	2	0.152887048816497	1.5	0.00380078297397091	NA	NA	SegRatio=0.01,AbsMeanSigma=0.47,pvalue=1.11741042473868e-07,pvalueTTest=0.0306896147536368,
chrX	14883498	14883608	FANCB	FANCB00041	0.0327495187311607	2	0.00955092846805511	2	0.152887048816497	1.5	0.00380078297397091	NA	NA	SegRatio=0.01,AbsMeanSigma=0.47,pvalue=1.11741042473868e-07,pvalueTTest=0.0306896147536368,
chrX	14883605	14883723	FANCB	FANCB00042	0.32384682609503	2	0.00955092846805511	2	0.152887048816497	1.5	0.00380078297397091	NA	NA	SegRatio=0.01,AbsMeanSigma=0.47,pvalue=1.11741042473868e-07,pvalueTTest=0.0306896147536368,
chrX	47058147	47058250	UBA1	UBA100001	0.00795071385344115	2	0.00955092846805511	2	0.634069439129219	2	0.634069439129219	NA	NA	SegRatio=0.01,AbsMeanSigma=0.47,pvalue=1.11741042473868e-07,pvalueTTest=0.0306896147536368,
chrX	47058189	47058310	UBA1	UBA100002	0.0924435162053104	2	0.00955092846805511	2	0.634069439129219	2	0.634069439129219	NA	NA	SegRatio=0.01,AbsMeanSigma=0.47,pvalue=1.11741042473868e-07,pvalueTTest=0.0306896147536368,
chrX	47058267	47058388	UBA1	UBA100003	0.00125770603105027	2	0.00955092846805511	2	0.634069439129219	2	0.634069439129219	NA	NA	SegRatio=0.01,AbsMeanSigma=0.47,pvalue=1.11741042473868e-07,pvalueTTest=0.0306896147536368,
chrX	47058423	47058539	UBA1	UBA100004	0.150409541602764	2	0.00955092846805511	2	0.634069439129219	2	0.634069439129219	NA	NA	SegRatio=0.01,AbsMeanSigma=0.47,pvalue=1.11741042473868e-07,pvalueTTest=0.0306896147536368,
chrX	47058566	47058682	UBA1	UBA100005	-0.13288184099363	2	0.00955092846805511	2	0.634069439129219	2	0.634069439129219	NA	NA	SegRatio=0.01,AbsMeanSigma=0.47,pvalue=1.11741042473868e-07,pvalueTTest=0.0306896147536368,
chrX	47058662	47058779	UBA1	UBA100006	0.059193691604408	2	0.00955092846805511	2	0.634069439129219	2	0.634069439129219	NA	NA	SegRatio=0.01,AbsMeanSigma=0.47,pvalue=1.11741042473868e-07,pvalueTTest=0.0306896147536368,
chrX	47058771	47058875	UBA1	UBA100007	-0.212704057826015	2	0.00955092846805511	2	0.634069439129219	2	0.634069439129219	NA	NA	SegRatio=0.01,AbsMeanSigma=0.47,pvalue=1.11741042473868e-07,pvalueTTest=0.0306896147536368,
chrX	47058875	47058993	UBA1	UBA100008	0.050884318924333	2	0.00955092846805511	2	0.634069439129219	2	0.634069439129219	NA	NA	SegRatio=0.01,AbsMeanSigma=0.47,pvalue=1.11741042473868e-07,pvalueTTest=0.0306896147536368,
chrX	47058966	47059062	UBA1	UBA100009	0.0232042159213874	2	0.00955092846805511	2	0.634069439129219	2	0.634069439129219	NA	NA	SegRatio=0.01,AbsMeanSigma=0.47,pvalue=1.11741042473868e-07,pvalueTTest=0.0306896147536368,
chrX	47060245	47060360	UBA1	UBA100010	-0.140933206407283	2	0.00955092846805511	2	0.634069439129219	2	0.634069439129219	NA	NA	SegRatio=0.01,AbsMeanSigma=0.47,pvalue=1.11741042473868e-07,pvalueTTest=0.0306896147536368,
chrX	47060354	47060461	UBA1	UBA100011	-0.222746256577629	2	0.00955092846805511	2	0.634069439129219	2	0.634069439129219	NA	NA	SegRatio=0.01,AbsMeanSigma=0.47,pvalue=1.11741042473868e-07,pvalueTTest=0.0306896147536368,
chrX	47060595	47060712	UBA1	UBA100012	NA	2	0.00955092846805511	2	0.634069439129219	2	0.634069439129219	NA	NA	SegRatio=0.01,AbsMeanSigma=0.47,pvalue=1.11741042473868e-07,pvalueTTest=0.0306896147536368,
chrX	47060697	47060809	UBA1	UBA100013	0.264624211268113	2	0.00955092846805511	2	0.634069439129219	2	0.634069439129219	NA	NA	SegRatio=0.01,AbsMeanSigma=0.47,pvalue=1.11741042473868e-07,pvalueTTest=0.0306896147536368,
chrX	47060836	47060954	UBA1	UBA100014	0.190683830732288	2	0.00955092846805511	2	0.634069439129219	2	0.634069439129219	NA	NA	SegRatio=0.01,AbsMeanSigma=0.47,pvalue=1.11741042473868e-07,pvalueTTest=0.0306896147536368,
chrX	47060880	47060995	UBA1	UBA100015	-0.0500634973697688	2	0.00955092846805511	2	0.634069439129219	2	0.634069439129219	NA	NA	SegRatio=0.01,AbsMeanSigma=0.47,pvalue=1.11741042473868e-07,pvalueTTest=0.0306896147536368,
chrX	47060987	47061107	UBA1	UBA100016	0.11538123019808	2	0.00955092846805511	2	0.634069439129219	2	0.634069439129219	NA	NA	SegRatio=0.01,AbsMeanSigma=0.47,pvalue=1.11741042473868e-07,pvalueTTest=0.0306896147536368,
chrX	47061533	47061652	UBA1	UBA100017	-0.096870271243672	2	0.00955092846805511	2	0.634069439129219	2	0.634069439129219	NA	NA	SegRatio=0.01,AbsMeanSigma=0.47,pvalue=1.11741042473868e-07,pvalueTTest=0.0306896147536368,
chrX	47061592	47061706	UBA1	UBA100018	0.188387242380366	2	0.00955092846805511	2	0.634069439129219	2	0.634069439129219	NA	NA	SegRatio=0.01,AbsMeanSigma=0.47,pvalue=1.11741042473868e-07,pvalueTTest=0.0306896147536368,
chrX	47061663	47061777	UBA1	UBA100019	-0.310733905840882	2	0.00955092846805511	2	0.634069439129219	2	0.634069439129219	NA	NA	SegRatio=0.01,AbsMeanSigma=0.47,pvalue=1.11741042473868e-07,pvalueTTest=0.0306896147536368,
chrX	47061740	47061858	UBA1	UBA100020	0.134671651802888	2	0.00955092846805511	2	0.634069439129219	2	0.634069439129219	NA	NA	SegRatio=0.01,AbsMeanSigma=0.47,pvalue=1.11741042473868e-07,pvalueTTest=0.0306896147536368,
chrX	47061784	47061896	UBA1	UBA100021	0.0290926754674902	2	0.00955092846805511	2	0.634069439129219	2	0.634069439129219	NA	NA	SegRatio=0.01,AbsMeanSigma=0.47,pvalue=1.11741042473868e-07,pvalueTTest=0.0306896147536368,
chrX	47061878	47061997	UBA1	UBA100022	0.0883324790226464	2	0.00955092846805511	2	0.634069439129219	2	0.634069439129219	NA	NA	SegRatio=0.01,AbsMeanSigma=0.47,pvalue=1.11741042473868e-07,pvalueTTest=0.0306896147536368,
chrX	47062010	47062130	UBA1	UBA100023	0.00955092846805511	2	0.00955092846805511	2	0.634069439129219	2	0.634069439129219	NA	NA	SegRatio=0.01,AbsMeanSigma=0.47,pvalue=1.11741042473868e-07,pvalueTTest=0.0306896147536368,
chrX	47062113	47062202	UBA1	UBA100024	0.0380625116559742	2	0.00955092846805511	2	0.634069439129219	2	0.634069439129219	NA	NA	SegRatio=0.01,AbsMeanSigma=0.47,pvalue=1.11741042473868e-07,pvalueTTest=0.0306896147536368,
chrX	47062182	47062296	UBA1	UBA100025	-0.0938180947245514	2	0.00955092846805511	2	0.634069439129219	2	0.634069439129219	NA	NA	SegRatio=0.01,AbsMeanSigma=0.47,pvalue=1.11741042473868e-07,pvalueTTest=0.0306896147536368,
chrX	47062310	47062424	UBA1	UBA100026	-0.132477061208252	2	0.00955092846805511	2	0.634069439129219	2	0.634069439129219	NA	NA	SegRatio=0.01,AbsMeanSigma=0.47,pvalue=1.11741042473868e-07,pvalueTTest=0.0306896147536368,
chrX	47062384	47062502	UBA1	UBA100027	0.0509849535269743	2	0.00955092846805511	2	0.634069439129219	2	0.634069439129219	NA	NA	SegRatio=0.01,AbsMeanSigma=0.47,pvalue=1.11741042473868e-07,pvalueTTest=0.0306896147536368,
chrX	47062451	47062570	UBA1	UBA100028	-0.20692709605977	2	0.00955092846805511	2	0.634069439129219	2	0.634069439129219	NA	NA	SegRatio=0.01,AbsMeanSigma=0.47,pvalue=1.11741042473868e-07,pvalueTTest=0.0306896147536368,
chrX	47062569	47062685	UBA1	UBA100029	-0.118225450071246	2	0.00955092846805511	2	0.634069439129219	2	0.634069439129219	NA	NA	SegRatio=0.01,AbsMeanSigma=0.47,pvalue=1.11741042473868e-07,pvalueTTest=0.0306896147536368,
chrX	47062898	47063013	UBA1	UBA100030	0.0297636329366503	2	0.00955092846805511	2	0.634069439129219	2	0.634069439129219	NA	NA	SegRatio=0.01,AbsMeanSigma=0.47,pvalue=1.11741042473868e-07,pvalueTTest=0.0306896147536368,
chrX	47062977	47063095	UBA1	UBA100031	-0.0727145221137735	2	0.00955092846805511	2	0.634069439129219	2	0.634069439129219	NA	NA	SegRatio=0.01,AbsMeanSigma=0.47,pvalue=1.11741042473868e-07,pvalueTTest=0.0306896147536368,
chrX	47063068	47063206	UBA1	UBA100032	-0.00395135529868163	2	0.00955092846805511	2	0.634069439129219	2	0.634069439129219	NA	NA	SegRatio=0.01,AbsMeanSigma=0.47,pvalue=1.11741042473868e-07,pvalueTTest=0.0306896147536368,
chrX	47065284	47065392	UBA1	UBA100033	-0.0463156869112916	2	0.00955092846805511	2	0.634069439129219	2	0.634069439129219	NA	NA	SegRatio=0.01,AbsMeanSigma=0.47,pvalue=1.11741042473868e-07,pvalueTTest=0.0306896147536368,
chrX	47065347	47065463	UBA1	UBA100034	-0.0325471953512922	2	0.00955092846805511	2	0.634069439129219	2	0.634069439129219	NA	NA	SegRatio=0.01,AbsMeanSigma=0.47,pvalue=1.11741042473868e-07,pvalueTTest=0.0306896147536368,
chrX	47065454	47065570	UBA1	UBA100035	0.0857004775501417	2	0.00955092846805511	2	0.634069439129219	2	0.634069439129219	NA	NA	SegRatio=0.01,AbsMeanSigma=0.47,pvalue=1.11741042473868e-07,pvalueTTest=0.0306896147536368,
chrX	47065610	47065719	UBA1	UBA100036	0.147982363814268	2	0.00955092846805511	2	0.634069439129219	2	0.634069439129219	NA	NA	SegRatio=0.01,AbsMeanSigma=0.47,pvalue=1.11741042473868e-07,pvalueTTest=0.0306896147536368,
chrX	47065678	47065796	UBA1	UBA100037	0.0983987334522842	2	0.00955092846805511	2	0.634069439129219	2	0.634069439129219	NA	NA	SegRatio=0.01,AbsMeanSigma=0.47,pvalue=1.11741042473868e-07,pvalueTTest=0.0306896147536368,
chrX	47065752	47065846	UBA1	UBA100038	0.164651034229478	2	0.00955092846805511	2	0.634069439129219	2	0.634069439129219	NA	NA	SegRatio=0.01,AbsMeanSigma=0.47,pvalue=1.11741042473868e-07,pvalueTTest=0.0306896147536368,
chrX	47065828	47065942	UBA1	UBA100039	-0.0826389933313039	2	0.00955092846805511	2	0.634069439129219	2	0.634069439129219	NA	NA	SegRatio=0.01,AbsMeanSigma=0.47,pvalue=1.11741042473868e-07,pvalueTTest=0.0306896147536368,
chrX	47068952	47069068	UBA1	UBA100040	-0.0222750599448973	2	0.00955092846805511	2	0.634069439129219	2	0.634069439129219	NA	NA	SegRatio=0.01,AbsMeanSigma=0.47,pvalue=1.11741042473868e-07,pvalueTTest=0.0306896147536368,
chrX	47069043	47069159	UBA1	UBA100041	-0.346706591350264	2	0.00955092846805511	2	0.634069439129219	2	0.634069439129219	NA	NA	SegRatio=0.01,AbsMeanSigma=0.47,pvalue=1.11741042473868e-07,pvalueTTest=0.0306896147536368,
chrX	47069245	47069365	UBA1	UBA100042	0.0468357283051429	2	0.00955092846805511	2	0.634069439129219	2	0.634069439129219	NA	NA	SegRatio=0.01,AbsMeanSigma=0.47,pvalue=1.11741042473868e-07,pvalueTTest=0.0306896147536368,
chrX	47069353	47069473	UBA1	UBA100043	-0.153228806998556	2	0.00955092846805511	2	0.634069439129219	2	0.634069439129219	NA	NA	SegRatio=0.01,AbsMeanSigma=0.47,pvalue=1.11741042473868e-07,pvalueTTest=0.0306896147536368,
chrX	47069483	47069595	UBA1	UBA100044	0.0962345818765391	2	0.00955092846805511	2	0.634069439129219	2	0.634069439129219	NA	NA	SegRatio=0.01,AbsMeanSigma=0.47,pvalue=1.11741042473868e-07,pvalueTTest=0.0306896147536368,
chrX	47070208	47070325	UBA1	UBA100045	-0.0520234583627839	2	0.00955092846805511	2	0.634069439129219	2	0.634069439129219	NA	NA	SegRatio=0.01,AbsMeanSigma=0.47,pvalue=1.11741042473868e-07,pvalueTTest=0.0306896147536368,
chrX	47070325	47070441	UBA1	UBA100046	0.058913260250184	2	0.00955092846805511	2	0.634069439129219	2	0.634069439129219	NA	NA	SegRatio=0.01,AbsMeanSigma=0.47,pvalue=1.11741042473868e-07,pvalueTTest=0.0306896147536368,
chrX	47070409	47070526	UBA1	UBA100047	-0.0545661506337123	2	0.00955092846805511	2	0.634069439129219	2	0.634069439129219	NA	NA	SegRatio=0.01,AbsMeanSigma=0.47,pvalue=1.11741042473868e-07,pvalueTTest=0.0306896147536368,
chrX	47070456	47070574	UBA1	UBA100048	0.173500963137717	2	0.00955092846805511	2	0.634069439129219	2	0.634069439129219	NA	NA	SegRatio=0.01,AbsMeanSigma=0.47,pvalue=1.11741042473868e-07,pvalueTTest=0.0306896147536368,
chrX	47070539	47070629	UBA1	UBA100049	-0.239490985442807	2	0.00955092846805511	2	0.634069439129219	2	0.634069439129219	NA	NA	SegRatio=0.01,AbsMeanSigma=0.47,pvalue=1.11741042473868e-07,pvalueTTest=0.0306896147536368,
chrX	47070629	47070750	UBA1	UBA100050	-0.0658709927796517	2	0.00955092846805511	2	0.634069439129219	2	0.634069439129219	NA	NA	SegRatio=0.01,AbsMeanSigma=0.47,pvalue=1.11741042473868e-07,pvalueTTest=0.0306896147536368,
chrX	47071780	47071894	UBA1	UBA100051	0.0813561905357281	2	0.00955092846805511	2	0.634069439129219	2	0.634069439129219	NA	NA	SegRatio=0.01,AbsMeanSigma=0.47,pvalue=1.11741042473868e-07,pvalueTTest=0.0306896147536368,
chrX	47071883	47072001	UBA1	UBA100052	-0.0400980268447981	2	0.00955092846805511	2	0.634069439129219	2	0.634069439129219	NA	NA	SegRatio=0.01,AbsMeanSigma=0.47,pvalue=1.11741042473868e-07,pvalueTTest=0.0306896147536368,
chrX	47072112	47072227	UBA1	UBA100053	0.114928674280422	2	0.00955092846805511	2	0.634069439129219	2	0.634069439129219	NA	NA	SegRatio=0.01,AbsMeanSigma=0.47,pvalue=1.11741042473868e-07,pvalueTTest=0.0306896147536368,
chrX	47072209	47072327	UBA1	UBA100054	0.0724854794417766	2	0.00955092846805511	2	0.634069439129219	2	0.634069439129219	NA	NA	SegRatio=0.01,AbsMeanSigma=0.47,pvalue=1.11741042473868e-07,pvalueTTest=0.0306896147536368,
chrX	47072349	47072464	UBA1	UBA100055	0.118695696808297	2	0.00955092846805511	2	0.634069439129219	2	0.634069439129219	NA	NA	SegRatio=0.01,AbsMeanSigma=0.47,pvalue=1.11741042473868e-07,pvalueTTest=0.0306896147536368,
chrX	47072393	47072511	UBA1	UBA100056	-0.000735734007429441	2	0.00955092846805511	2	0.634069439129219	2	0.634069439129219	NA	NA	SegRatio=0.01,AbsMeanSigma=0.47,pvalue=1.11741042473868e-07,pvalueTTest=0.0306896147536368,
chrX	47072510	47072629	UBA1	UBA100057	0.0529800722600922	2	0.00955092846805511	2	0.634069439129219	2	0.634069439129219	NA	NA	SegRatio=0.01,AbsMeanSigma=0.47,pvalue=1.11741042473868e-07,pvalueTTest=0.0306896147536368,
chrX	47073703	47073809	UBA1	UBA100058	-0.0599045674913512	2	0.00955092846805511	2	0.634069439129219	2	0.634069439129219	NA	NA	SegRatio=0.01,AbsMeanSigma=0.47,pvalue=1.11741042473868e-07,pvalueTTest=0.0306896147536368,
chrX	47073808	47073927	UBA1	UBA100059	0.109711158160505	2	0.00955092846805511	2	0.634069439129219	2	0.634069439129219	NA	NA	SegRatio=0.01,AbsMeanSigma=0.47,pvalue=1.11741042473868e-07,pvalueTTest=0.0306896147536368,
chrX	47073919	47074037	UBA1	UBA100060	0.245398685368089	2	0.00955092846805511	2	0.634069439129219	2	0.634069439129219	NA	NA	SegRatio=0.01,AbsMeanSigma=0.47,pvalue=1.11741042473868e-07,pvalueTTest=0.0306896147536368,
chrX	47074028	47074136	UBA1	UBA100061	-0.13757861915255	2	0.00955092846805511	2	0.634069439129219	2	0.634069439129219	NA	NA	SegRatio=0.01,AbsMeanSigma=0.47,pvalue=1.11741042473868e-07,pvalueTTest=0.0306896147536368,
chrX	47074147	47074261	UBA1	UBA100062	0.0378238203374568	2	0.00955092846805511	2	0.634069439129219	2	0.634069439129219	NA	NA	SegRatio=0.01,AbsMeanSigma=0.47,pvalue=1.11741042473868e-07,pvalueTTest=0.0306896147536368,
chrX	47074210	47074302	UBA1	UBA100063	0.187250826742799	2	0.00955092846805511	2	0.634069439129219	2	0.634069439129219	NA	NA	SegRatio=0.01,AbsMeanSigma=0.47,pvalue=1.11741042473868e-07,pvalueTTest=0.0306896147536368,
chrX	47074303	47074424	UBA1	UBA100064	0.141692941533702	2	0.00955092846805511	2	0.634069439129219	2	0.634069439129219	NA	NA	SegRatio=0.01,AbsMeanSigma=0.47,pvalue=1.11741042473868e-07,pvalueTTest=0.0306896147536368,
chrX	48649478	48649595	GATA1	GATA100001	NA	2	0.00955092846805511	2	0.126221258095997	2	0.126221258095997	NA	NA	SegRatio=0.01,AbsMeanSigma=0.47,pvalue=1.11741042473868e-07,pvalueTTest=0.0306896147536368,
chrX	48649584	48649743	GATA1	GATA100002.GATA100003	NA	2	0.00955092846805511	2	0.126221258095997	2	0.126221258095997	NA	NA	SegRatio=0.01,AbsMeanSigma=0.47,pvalue=1.11741042473868e-07,pvalueTTest=0.0306896147536368,
chrX	48649739	48649860	GATA1	GATA100004	-0.078172528995411	2	0.00955092846805511	2	0.126221258095997	2	0.126221258095997	NA	NA	SegRatio=0.01,AbsMeanSigma=0.47,pvalue=1.11741042473868e-07,pvalueTTest=0.0306896147536368,
chrX	48650210	48650272	GATA1	GATA100005	NA	2	0.00955092846805511	2	0.126221258095997	2	0.126221258095997	NA	NA	SegRatio=0.01,AbsMeanSigma=0.47,pvalue=1.11741042473868e-07,pvalueTTest=0.0306896147536368,
chrX	48650273	48650390	GATA1	GATA100006	-0.00834242877627671	2	0.00955092846805511	2	0.126221258095997	2	0.126221258095997	NA	NA	SegRatio=0.01,AbsMeanSigma=0.47,pvalue=1.11741042473868e-07,pvalueTTest=0.0306896147536368,
chrX	48650361	48650431	GATA1	GATA100007	-0.0594139844740169	2	0.00955092846805511	2	0.126221258095997	2	0.126221258095997	NA	NA	SegRatio=0.01,AbsMeanSigma=0.47,pvalue=1.11741042473868e-07,pvalueTTest=0.0306896147536368,
chrX	48650408	48650524	GATA1	GATA100008	0.062254547986093	2	0.00955092846805511	2	0.126221258095997	2	0.126221258095997	NA	NA	SegRatio=0.01,AbsMeanSigma=0.47,pvalue=1.11741042473868e-07,pvalueTTest=0.0306896147536368,
chrX	48650513	48650621	GATA1	GATA100009	0.00184017193891017	2	0.00955092846805511	2	0.126221258095997	2	0.126221258095997	NA	NA	SegRatio=0.01,AbsMeanSigma=0.47,pvalue=1.11741042473868e-07,pvalueTTest=0.0306896147536368,
chrX	48650584	48650679	GATA1	GATA100010	-0.131853465252879	2	0.00955092846805511	2	0.126221258095997	2	0.126221258095997	NA	NA	SegRatio=0.01,AbsMeanSigma=0.47,pvalue=1.11741042473868e-07,pvalueTTest=0.0306896147536368,
chrX	48650691	48650795	GATA1	GATA100011	-0.2182941765014	2	0.00955092846805511	2	0.126221258095997	2	0.126221258095997	NA	NA	SegRatio=0.01,AbsMeanSigma=0.47,pvalue=1.11741042473868e-07,pvalueTTest=0.0306896147536368,
chrX	48650748	48650862	GATA1	GATA100012	-0.391585791561822	2	0.00955092846805511	2	0.126221258095997	2	0.126221258095997	NA	NA	SegRatio=0.01,AbsMeanSigma=0.47,pvalue=1.11741042473868e-07,pvalueTTest=0.0306896147536368,
chrX	48650844	48650956	GATA1	GATA100013	0.103323415415437	2	0.00955092846805511	2	0.126221258095997	2	0.126221258095997	NA	NA	SegRatio=0.01,AbsMeanSigma=0.47,pvalue=1.11741042473868e-07,pvalueTTest=0.0306896147536368,
chrX	48651491	48651597	GATA1	GATA100014	-0.102288385509869	2	0.00955092846805511	2	0.126221258095997	2	0.126221258095997	NA	NA	SegRatio=0.01,AbsMeanSigma=0.47,pvalue=1.11741042473868e-07,pvalueTTest=0.0306896147536368,
chrX	48651581	48651689	GATA1	GATA100015	0.157346429686495	2	0.00955092846805511	2	0.126221258095997	2	0.126221258095997	NA	NA	SegRatio=0.01,AbsMeanSigma=0.47,pvalue=1.11741042473868e-07,pvalueTTest=0.0306896147536368,
chrX	48651650	48651742	GATA1	GATA100016	-0.328371487346697	2	0.00955092846805511	2	0.126221258095997	2	0.126221258095997	NA	NA	SegRatio=0.01,AbsMeanSigma=0.47,pvalue=1.11741042473868e-07,pvalueTTest=0.0306896147536368,
chrX	48652121	48652231	GATA1	GATA100017	-0.0452528010976748	2	0.00955092846805511	2	0.126221258095997	2	0.126221258095997	NA	NA	SegRatio=0.01,AbsMeanSigma=0.47,pvalue=1.11741042473868e-07,pvalueTTest=0.0306896147536368,
chrX	48652229	48652351	GATA1	GATA100018	-0.00438075691635492	2	0.00955092846805511	2	0.126221258095997	2	0.126221258095997	NA	NA	SegRatio=0.01,AbsMeanSigma=0.47,pvalue=1.11741042473868e-07,pvalueTTest=0.0306896147536368,
chrX	48652336	48652454	GATA1	GATA100019	NA	2	0.00955092846805511	2	0.126221258095997	2	0.126221258095997	NA	NA	SegRatio=0.01,AbsMeanSigma=0.47,pvalue=1.11741042473868e-07,pvalueTTest=0.0306896147536368,
chrX	48652417	48652541	GATA1	GATA100020	-0.0388830707266486	2	0.00955092846805511	2	0.126221258095997	2	0.126221258095997	NA	NA	SegRatio=0.01,AbsMeanSigma=0.47,pvalue=1.11741042473868e-07,pvalueTTest=0.0306896147536368,
chrX	48652489	48652607	GATA1	GATA100021	0.111001260766075	2	0.00955092846805511	2	0.126221258095997	2	0.126221258095997	NA	NA	SegRatio=0.01,AbsMeanSigma=0.47,pvalue=1.11741042473868e-07,pvalueTTest=0.0306896147536368,
chrX	77227092	77227212	ATP7A	ATP7A00001	-0.0388504392781066	2	0.00955092846805511	2	0.153915437828533	2	0.00093902293214638	NA	NA	SegRatio=0.01,AbsMeanSigma=0.47,pvalue=1.11741042473868e-07,pvalueTTest=0.0306896147536368,
chrX	77227210	77227327	ATP7A	ATP7A00002	-0.0109529346471845	2	0.00955092846805511	2	0.153915437828533	2	0.00093902293214638	NA	NA	SegRatio=0.01,AbsMeanSigma=0.47,pvalue=1.11741042473868e-07,pvalueTTest=0.0306896147536368,
chrX	77243672	77243790	ATP7A	ATP7A00003	-1.73733458491791	2	0.00955092846805511	2	0.153915437828533	2	0.00093902293214638	q-value=1.74737300630954e-06, copies=0.5	NA	SegRatio=0.01,AbsMeanSigma=0.47,pvalue=1.11741042473868e-07,pvalueTTest=0.0306896147536368,
chrX	77243746	77243860	ATP7A	ATP7A00004	-0.0150178880923867	2	0.00955092846805511	2	0.153915437828533	2	0.00093902293214638	NA	NA	SegRatio=0.01,AbsMeanSigma=0.47,pvalue=1.11741042473868e-07,pvalueTTest=0.0306896147536368,
chrX	77243804	77243916	ATP7A	ATP7A00005	0.101475613666346	2	0.00955092846805511	2	0.153915437828533	2	0.00093902293214638	NA	NA	SegRatio=0.01,AbsMeanSigma=0.47,pvalue=1.11741042473868e-07,pvalueTTest=0.0306896147536368,
chrX	77243909	77244027	ATP7A	ATP7A00006	-0.0995577263745454	2	0.00955092846805511	2	0.153915437828533	2	0.00093902293214638	NA	NA	SegRatio=0.01,AbsMeanSigma=0.47,pvalue=1.11741042473868e-07,pvalueTTest=0.0306896147536368,
chrX	77244012	77244123	ATP7A	ATP7A00007	-0.00876488167673124	2	0.00955092846805511	2	0.153915437828533	2	0.00093902293214638	NA	NA	SegRatio=0.01,AbsMeanSigma=0.47,pvalue=1.11741042473868e-07,pvalueTTest=0.0306896147536368,
chrX	77244108	77244204	ATP7A	ATP7A00008	0.094726919337147	2	0.00955092846805511	2	0.153915437828533	2	0.00093902293214638	NA	NA	SegRatio=0.01,AbsMeanSigma=0.47,pvalue=1.11741042473868e-07,pvalueTTest=0.0306896147536368,
chrX	77244179	77244293	ATP7A	ATP7A00009	0.196830293769607	2	0.00955092846805511	2	0.153915437828533	2	0.00093902293214638	NA	NA	SegRatio=0.01,AbsMeanSigma=0.47,pvalue=1.11741042473868e-07,pvalueTTest=0.0306896147536368,
chrX	77244697	77244814	ATP7A	ATP7A00010	-1.17051793808	2	0.00955092846805511	2	0.153915437828533	2	0.00093902293214638	NA	NA	SegRatio=0.01,AbsMeanSigma=0.47,pvalue=1.11741042473868e-07,pvalueTTest=0.0306896147536368,
chrX	77244790	77244905	ATP7A	ATP7A00011	0.0969649655727998	2	0.00955092846805511	2	0.153915437828533	2	0.00093902293214638	NA	NA	SegRatio=0.01,AbsMeanSigma=0.47,pvalue=1.11741042473868e-07,pvalueTTest=0.0306896147536368,
chrX	77244906	77245018	ATP7A	ATP7A00012	0.166521710776319	2	0.00955092846805511	2	0.153915437828533	2	0.00093902293214638	NA	NA	SegRatio=0.01,AbsMeanSigma=0.47,pvalue=1.11741042473868e-07,pvalueTTest=0.0306896147536368,
chrX	77244996	77245084	ATP7A	ATP7A00013	NA	2	0.00955092846805511	2	0.153915437828533	2	0.00093902293214638	NA	NA	SegRatio=0.01,AbsMeanSigma=0.47,pvalue=1.11741042473868e-07,pvalueTTest=0.0306896147536368,
chrX	77245079	77245195	ATP7A	ATP7A00014	-0.0240249832895641	2	0.00955092846805511	2	0.153915437828533	2	0.00093902293214638	NA	NA	SegRatio=0.01,AbsMeanSigma=0.47,pvalue=1.11741042473868e-07,pvalueTTest=0.0306896147536368,
chrX	77245186	77245295	ATP7A	ATP7A00015	0.05389965592158	2	0.00955092846805511	2	0.153915437828533	2	0.00093902293214638	NA	NA	SegRatio=0.01,AbsMeanSigma=0.47,pvalue=1.11741042473868e-07,pvalueTTest=0.0306896147536368,
chrX	77245295	77245411	ATP7A	ATP7A00016	-0.0495978996197284	2	0.00955092846805511	2	0.153915437828533	2	0.00093902293214638	NA	NA	SegRatio=0.01,AbsMeanSigma=0.47,pvalue=1.11741042473868e-07,pvalueTTest=0.0306896147536368,
chrX	77245412	77245529	ATP7A	ATP7A00017	0.0259150692491815	2	0.00955092846805511	2	0.153915437828533	2	0.00093902293214638	NA	NA	SegRatio=0.01,AbsMeanSigma=0.47,pvalue=1.11741042473868e-07,pvalueTTest=0.0306896147536368,
chrX	77253892	77253993	ATP7A	ATP7A00018	-0.0196988349007853	2	0.00955092846805511	2	0.153915437828533	2	0.00093902293214638	NA	NA	SegRatio=0.01,AbsMeanSigma=0.47,pvalue=1.11741042473868e-07,pvalueTTest=0.0306896147536368,
chrX	77253976	77254071	ATP7A	ATP7A00019	0.044761923542823	2	0.00955092846805511	2	0.153915437828533	2	0.00093902293214638	NA	NA	SegRatio=0.01,AbsMeanSigma=0.47,pvalue=1.11741042473868e-07,pvalueTTest=0.0306896147536368,
chrX	77254070	77254181	ATP7A	ATP7A00020	0.0694499232405951	2	0.00955092846805511	2	0.153915437828533	2	0.00093902293214638	NA	NA	SegRatio=0.01,AbsMeanSigma=0.47,pvalue=1.11741042473868e-07,pvalueTTest=0.0306896147536368,
chrX	77254179	77254297	ATP7A	ATP7A00021	-0.0936844395477702	2	0.00955092846805511	2	0.153915437828533	2	0.00093902293214638	NA	NA	SegRatio=0.01,AbsMeanSigma=0.47,pvalue=1.11741042473868e-07,pvalueTTest=0.0306896147536368,
chrX	77258596	77258711	ATP7A	ATP7A00022	-0.215386142960428	2	0.00955092846805511	2	0.153915437828533	2	0.00093902293214638	NA	NA	SegRatio=0.01,AbsMeanSigma=0.47,pvalue=1.11741042473868e-07,pvalueTTest=0.0306896147536368,
chrX	77258668	77258782	ATP7A	ATP7A00023	0.122077684402584	2	0.00955092846805511	2	0.153915437828533	2	0.00093902293214638	NA	NA	SegRatio=0.01,AbsMeanSigma=0.47,pvalue=1.11741042473868e-07,pvalueTTest=0.0306896147536368,
chrX	77264557	77264664	ATP7A	ATP7A00024	-0.230307473939731	2	0.00955092846805511	2	0.153915437828533	2	0.00093902293214638	NA	NA	SegRatio=0.01,AbsMeanSigma=0.47,pvalue=1.11741042473868e-07,pvalueTTest=0.0306896147536368,
chrX	77264632	77264749	ATP7A	ATP7A00025	-0.104427439209285	2	0.00955092846805511	2	0.153915437828533	2	0.00093902293214638	NA	NA	SegRatio=0.01,AbsMeanSigma=0.47,pvalue=1.11741042473868e-07,pvalueTTest=0.0306896147536368,
chrX	77264732	77264827	ATP7A	ATP7A00026	-3.88521219102001	2	-0.33758945708792	2	0.153915437828533	2	0.00093902293214638	q-value=3.9295909029926e-14, copies=0	NA	SegRatio=-0.34,AbsMeanSigma=4.96,pvalue=2.74625246973301e-39,pvalueTTest=0.0369398282598077,Adjusted:byPvalueTTestRatio;
chrX	77266602	77266711	ATP7A	ATP7A00027	-1.96544775100873	2	-0.33758945708792	2	0.153915437828533	2	0.00093902293214638	q-value=1.73941560702598e-12, copies=0.5	NA	SegRatio=-0.34,AbsMeanSigma=4.96,pvalue=2.74625246973301e-39,pvalueTTest=0.0369398282598077,Adjusted:byPvalueTTestRatio;
chrX	77266707	77266842	ATP7A	ATP7A00028	-0.33758945708792	2	-0.33758945708792	2	0.153915437828533	2	0.00093902293214638	NA	NA	SegRatio=-0.34,AbsMeanSigma=4.96,pvalue=2.74625246973301e-39,pvalueTTest=0.0369398282598077,Adjusted:byPvalueTTestRatio;
chrX	77266914	77267026	ATP7A	ATP7A00029	-0.201664018685572	2	-0.33758945708792	2	0.153915437828533	2	0.00093902293214638	NA	NA	SegRatio=-0.34,AbsMeanSigma=4.96,pvalue=2.74625246973301e-39,pvalueTTest=0.0369398282598077,Adjusted:byPvalueTTestRatio;
chrX	77266969	77267087	ATP7A	ATP7A00030	-0.290738426067881	2	-0.33758945708792	2	0.153915437828533	2	0.00093902293214638	NA	NA	SegRatio=-0.34,AbsMeanSigma=4.96,pvalue=2.74625246973301e-39,pvalueTTest=0.0369398282598077,Adjusted:byPvalueTTestRatio;
chrX	77267052	77267167	ATP7A	ATP7A00031	0.081800633515768	2	-0.33758945708792	2	0.153915437828533	2	0.00093902293214638	NA	NA	SegRatio=-0.34,AbsMeanSigma=4.96,pvalue=2.74625246973301e-39,pvalueTTest=0.0369398282598077,Adjusted:byPvalueTTestRatio;
chrX	77267143	77267253	ATP7A	ATP7A00032	-2.0117238959676	2	-0.128659669156521	2	0.153915437828533	2	0.00093902293214638	q-value=3.44043172136104e-28, copies=0.5	NA	SegRatio=-0.13,AbsMeanSigma=3.81,pvalue=1.53100764676061e-17,pvalueTTest=0.163625420695127,
chrX	77268298	77268413	ATP7A	ATP7A00033	-3.89895666299619	2	-0.128659669156521	2	0.153915437828533	2	0.00093902293214638	q-value=6.42311316484821e-05, copies=0	NA	SegRatio=-0.13,AbsMeanSigma=3.81,pvalue=1.53100764676061e-17,pvalueTTest=0.163625420695127,
chrX	77268399	77268508	ATP7A	ATP7A00034	-0.165968619034997	2	-0.128659669156521	2	0.153915437828533	2	0.00093902293214638	NA	NA	SegRatio=-0.13,AbsMeanSigma=3.81,pvalue=1.53100764676061e-17,pvalueTTest=0.163625420695127,
chrX	77268489	77268603	ATP7A	ATP7A00035	-0.057843001154923	2	-0.128659669156521	2	0.153915437828533	2	0.00093902293214638	NA	NA	SegRatio=-0.13,AbsMeanSigma=3.81,pvalue=1.53100764676061e-17,pvalueTTest=0.163625420695127,
chrX	77268526	77268640	ATP7A	ATP7A00036	-0.128659669156521	2	-0.128659669156521	2	0.153915437828533	2	0.00093902293214638	NA	NA	SegRatio=-0.13,AbsMeanSigma=3.81,pvalue=1.53100764676061e-17,pvalueTTest=0.163625420695127,
chrX	77270087	77270196	ATP7A	ATP7A00037	-1.16651375652352	0.5	-1.15617030506633	2	0.153915437828533	2	0.00093902293214638	NA	NA	SegRatio=-1.16,AbsMeanSigma=6.81,pvalue=4.21247582664804e-32,pvalueTTest=0.00730810712504552,
chrX	77270169	77270255	ATP7A	ATP7A00038	-1.15617030506633	0.5	-1.15617030506633	2	0.153915437828533	2	0.00093902293214638	NA	NA	SegRatio=-1.16,AbsMeanSigma=6.81,pvalue=4.21247582664804e-32,pvalueTTest=0.00730810712504552,
chrX	77270235	77270342	ATP7A	ATP7A00039	NA	2	0.0542170590734825	2	0.153915437828533	2	0.00093902293214638	NA	NA	SegRatio=0.05,AbsMeanSigma=1.52,pvalue=5.52483665029125e-05,pvalueTTest=0.477390560110345,
chrX	77271226	77271332	ATP7A	ATP7A00040	-0.0558384818195495	2	0.0542170590734825	2	0.153915437828533	2	0.00093902293214638	NA	NA	SegRatio=0.05,AbsMeanSigma=1.52,pvalue=5.52483665029125e-05,pvalueTTest=0.477390560110345,
chrX	77271267	77271369	ATP7A	ATP7A00041	0.130703311492851	2	0.0542170590734825	2	0.153915437828533	2	0.00093902293214638	NA	NA	SegRatio=0.05,AbsMeanSigma=1.52,pvalue=5.52483665029125e-05,pvalueTTest=0.477390560110345,
chrX	77271318	77271419	ATP7A	ATP7A00042	0.0542170590734825	2	0.0542170590734825	2	0.153915437828533	2	0.00093902293214638	NA	NA	SegRatio=0.05,AbsMeanSigma=1.52,pvalue=5.52483665029125e-05,pvalueTTest=0.477390560110345,
chrX	77275715	77275829	ATP7A	ATP7A00043	-0.0115332257861938	2	0.0542170590734825	2	0.153915437828533	2	0.00093902293214638	NA	NA	SegRatio=0.05,AbsMeanSigma=1.52,pvalue=5.52483665029125e-05,pvalueTTest=0.477390560110345,
chrX	77275767	77275879	ATP7A	ATP7A00044	0.255738961337948	2	0.0542170590734825	2	0.153915437828533	2	0.00093902293214638	NA	NA	SegRatio=0.05,AbsMeanSigma=1.52,pvalue=5.52483665029125e-05,pvalueTTest=0.477390560110345,
chrX	77275876	77275991	ATP7A	ATP7A00045	-1.95578941021631	2	0.0571585073888322	2	0.153915437828533	2	0.00093902293214638	q-value=4.61852384842839e-28, copies=0.5	NA	SegRatio=0.06,AbsMeanSigma=0.77,pvalue=0.00411144645098967,pvalueTTest=0.382793620918635,
chrX	77276394	77276500	ATP7A	ATP7A00046	-0.34020866524898	2	0.0571585073888322	2	0.153915437828533	2	0.00093902293214638	NA	NA	SegRatio=0.06,AbsMeanSigma=0.77,pvalue=0.00411144645098967,pvalueTTest=0.382793620918635,
chrX	77276487	77276595	ATP7A	ATP7A00047	-0.149604332516187	2	0.0571585073888322	2	0.153915437828533	2	0.00093902293214638	NA	NA	SegRatio=0.06,AbsMeanSigma=0.77,pvalue=0.00411144645098967,pvalueTTest=0.382793620918635,
chrX	77284710	77284825	ATP7A	ATP7A00048	-0.0105515549530873	2	0.0571585073888322	2	0.153915437828533	2	0.00093902293214638	NA	NA	SegRatio=0.06,AbsMeanSigma=0.77,pvalue=0.00411144645098967,pvalueTTest=0.382793620918635,
chrX	77284813	77284927	ATP7A	ATP7A00049	0.0688262753497954	2	0.0571585073888322	2	0.153915437828533	2	0.00093902293214638	NA	NA	SegRatio=0.06,AbsMeanSigma=0.77,pvalue=0.00411144645098967,pvalueTTest=0.382793620918635,
chrX	77284914	77285029	ATP7A	ATP7A00050	-0.146068357150168	2	0.0571585073888322	2	0.153915437828533	2	0.00093902293214638	NA	NA	SegRatio=0.06,AbsMeanSigma=0.77,pvalue=0.00411144645098967,pvalueTTest=0.382793620918635,
chrX	77286875	77286993	ATP7A	ATP7A00051	0.109119305368472	2	0.0571585073888322	2	0.153915437828533	2	0.00093902293214638	NA	NA	SegRatio=0.06,AbsMeanSigma=0.77,pvalue=0.00411144645098967,pvalueTTest=0.382793620918635,
chrX	77286940	77287044	ATP7A	ATP7A00052	-0.00245041284971817	2	0.0571585073888322	2	0.153915437828533	2	0.00093902293214638	NA	NA	SegRatio=0.06,AbsMeanSigma=0.77,pvalue=0.00411144645098967,pvalueTTest=0.382793620918635,
chrX	77287044	77287150	ATP7A	ATP7A00053	0.185255580146529	2	0.0571585073888322	2	0.153915437828533	2	0.00093902293214638	NA	NA	SegRatio=0.06,AbsMeanSigma=0.77,pvalue=0.00411144645098967,pvalueTTest=0.382793620918635,
chrX	77289057	77289153	ATP7A	ATP7A00054	0.0620667189061181	2	0.0571585073888322	2	0.153915437828533	2	0.00093902293214638	NA	NA	SegRatio=0.06,AbsMeanSigma=0.77,pvalue=0.00411144645098967,pvalueTTest=0.382793620918635,
chrX	77289150	77289257	ATP7A	ATP7A00055	0.100944052479527	2	0.0571585073888322	2	0.153915437828533	2	0.00093902293214638	NA	NA	SegRatio=0.06,AbsMeanSigma=0.77,pvalue=0.00411144645098967,pvalueTTest=0.382793620918635,
chrX	77289257	77289368	ATP7A	ATP7A00056	0.0571585073888322	2	0.0571585073888322	2	0.153915437828533	2	0.00093902293214638	NA	NA	SegRatio=0.06,AbsMeanSigma=0.77,pvalue=0.00411144645098967,pvalueTTest=0.382793620918635,
chrX	77294264	77294378	ATP7A	ATP7A00057	0.0873413276675944	2	0.0571585073888322	2	0.153915437828533	2	0.00093902293214638	NA	NA	SegRatio=0.06,AbsMeanSigma=0.77,pvalue=0.00411144645098967,pvalueTTest=0.382793620918635,
chrX	77294346	77294457	ATP7A	ATP7A00058	0.117694962095619	2	0.0571585073888322	2	0.153915437828533	2	0.00093902293214638	NA	NA	SegRatio=0.06,AbsMeanSigma=0.77,pvalue=0.00411144645098967,pvalueTTest=0.382793620918635,
chrX	77294458	77294567	ATP7A	ATP7A00059	-2.65626991967278	2	0.0297196274089588	2	0.153915437828533	2	0.00093902293214638	q-value=2.155669037762e-07, copies=0	NA	SegRatio=0.03,AbsMeanSigma=0.73,pvalue=0.000853730403382079,pvalueTTest=0.231583935260374,
chrX	77295991	77296103	ATP7A	ATP7A00060	0.112590258041941	2	0.0297196274089588	2	0.153915437828533	2	0.00093902293214638	NA	NA	SegRatio=0.03,AbsMeanSigma=0.73,pvalue=0.000853730403382079,pvalueTTest=0.231583935260374,
chrX	77296089	77296191	ATP7A	ATP7A00061	-0.00909358905774964	2	0.0297196274089588	2	0.153915437828533	2	0.00093902293214638	NA	NA	SegRatio=0.03,AbsMeanSigma=0.73,pvalue=0.000853730403382079,pvalueTTest=0.231583935260374,
chrX	77296181	77296289	ATP7A	ATP7A00062	NA	2	0.0297196274089588	2	0.153915437828533	2	0.00093902293214638	NA	NA	SegRatio=0.03,AbsMeanSigma=0.73,pvalue=0.000853730403382079,pvalueTTest=0.231583935260374,
chrX	77298021	77298120	ATP7A	ATP7A00063	-0.79528788072982	2	0.0297196274089588	2	0.153915437828533	2	0.00093902293214638	q-value=1.3206421127094e-05, copies=1	NA	SegRatio=0.03,AbsMeanSigma=0.73,pvalue=0.000853730403382079,pvalueTTest=0.231583935260374,
chrX	77298116	77298229	ATP7A	ATP7A00064	0.0297196274089588	2	0.0297196274089588	2	0.153915437828533	2	0.00093902293214638	NA	NA	SegRatio=0.03,AbsMeanSigma=0.73,pvalue=0.000853730403382079,pvalueTTest=0.231583935260374,
chrX	77298222	77298328	ATP7A	ATP7A00065	0.206529166355705	2	0.0297196274089588	2	0.153915437828533	2	0.00093902293214638	NA	NA	SegRatio=0.03,AbsMeanSigma=0.73,pvalue=0.000853730403382079,pvalueTTest=0.231583935260374,
chrX	77298751	77298862	ATP7A	ATP7A00066	NA	2	0.0297196274089588	2	0.153915437828533	2	0.00093902293214638	NA	NA	SegRatio=0.03,AbsMeanSigma=0.73,pvalue=0.000853730403382079,pvalueTTest=0.231583935260374,
chrX	77298827	77298925	ATP7A	ATP7A00067	0.0482226250000276	2	0.0297196274089588	2	0.153915437828533	2	0.00093902293214638	NA	NA	SegRatio=0.03,AbsMeanSigma=0.73,pvalue=0.000853730403382079,pvalueTTest=0.231583935260374,
chrX	77298875	77298981	ATP7A	ATP7A00068	0.206547050729489	2	0.0297196274089588	2	0.153915437828533	2	0.00093902293214638	NA	NA	SegRatio=0.03,AbsMeanSigma=0.73,pvalue=0.000853730403382079,pvalueTTest=0.231583935260374,
chrX	77300900	77301015	ATP7A	ATP7A00069	0.269892931705375	2	0.0297196274089588	2	0.153915437828533	2	0.00093902293214638	NA	NA	SegRatio=0.03,AbsMeanSigma=0.73,pvalue=0.000853730403382079,pvalueTTest=0.231583935260374,
chrX	77300990	77301081	ATP7A	ATP7A00070	-0.052841182245048	2	0.0297196274089588	2	0.153915437828533	2	0.00093902293214638	NA	NA	SegRatio=0.03,AbsMeanSigma=0.73,pvalue=0.000853730403382079,pvalueTTest=0.231583935260374,
chrX	77301036	77301156	ATP7A	ATP7A00071	-1.1347373655559	2	0.0297196274089588	2	0.153915437828533	2	0.00093902293214638	q-value=7.79174889409596e-10, copies=0.5	NA	SegRatio=0.03,AbsMeanSigma=0.73,pvalue=0.000853730403382079,pvalueTTest=0.231583935260374,
chrX	77301749	77301864	ATP7A	ATP7A00072	NA	2	0.0297196274089588	2	0.153915437828533	2	0.00093902293214638	NA	NA	SegRatio=0.03,AbsMeanSigma=0.73,pvalue=0.000853730403382079,pvalueTTest=0.231583935260374,
chrX	77301855	77301959	ATP7A	ATP7A00073	-0.0609486470226057	2	0.0297196274089588	2	0.153915437828533	2	0.00093902293214638	NA	NA	SegRatio=0.03,AbsMeanSigma=0.73,pvalue=0.000853730403382079,pvalueTTest=0.231583935260374,
chrX	77301888	77302003	ATP7A	ATP7A00074	-0.320327028125257	2	0.0297196274089588	2	0.153915437828533	2	0.00093902293214638	NA	NA	SegRatio=0.03,AbsMeanSigma=0.73,pvalue=0.000853730403382079,pvalueTTest=0.231583935260374,
chrX	77302004	77302115	ATP7A	ATP7A00075	-0.0896635690694515	2	0.0297196274089588	2	0.153915437828533	2	0.00093902293214638	NA	NA	SegRatio=0.03,AbsMeanSigma=0.73,pvalue=0.000853730403382079,pvalueTTest=0.231583935260374,
chrX	85119576	85119690	CHM	CHM00001	0.0942838357414706	2	0.0297196274089588	2	0.11544671423691	2	0.11544671423691	NA	NA	SegRatio=0.03,AbsMeanSigma=0.73,pvalue=0.000853730403382079,pvalueTTest=0.231583935260374,
chrX	85119689	85119807	CHM	CHM00002	0.000521462588766557	2	0.0297196274089588	2	0.11544671423691	2	0.11544671423691	NA	NA	SegRatio=0.03,AbsMeanSigma=0.73,pvalue=0.000853730403382079,pvalueTTest=0.231583935260374,
chrX	85119760	85119876	CHM	CHM00003	-0.0297066338724878	2	0.0297196274089588	2	0.11544671423691	2	0.11544671423691	NA	NA	SegRatio=0.03,AbsMeanSigma=0.73,pvalue=0.000853730403382079,pvalueTTest=0.231583935260374,
chrX	85128029	85128142	CHM	CHM00004	0.184641270615448	2	0.0297196274089588	2	0.11544671423691	2	0.11544671423691	NA	NA	SegRatio=0.03,AbsMeanSigma=0.73,pvalue=0.000853730403382079,pvalueTTest=0.231583935260374,
chrX	85128143	85128269	CHM	CHM00005	-2.5284252706163	2	-2.5284252706163	2	0.11544671423691	2	0.11544671423691	NA	NA	SegRatio=-2.53,AbsMeanSigma=11.94,pvalue=5.01267149882282e-95,pvalueTTest=0.10456773645811,Adjusted:byPvalueTTestRatio;
chrX	85133941	85134048	CHM	CHM00006	-2.20223382479498	2	-2.5284252706163	2	0.11544671423691	2	0.11544671423691	NA	NA	SegRatio=-2.53,AbsMeanSigma=11.94,pvalue=5.01267149882282e-95,pvalueTTest=0.10456773645811,Adjusted:byPvalueTTestRatio;
chrX	85134049	85134163	CHM	CHM00007	-3.36401018874979	2	-2.5284252706163	2	0.11544671423691	2	0.11544671423691	q-value=0.000387629886814384, copies=0	NA	SegRatio=-2.53,AbsMeanSigma=11.94,pvalue=5.01267149882282e-95,pvalueTTest=0.10456773645811,Adjusted:byPvalueTTestRatio;
chrX	85149137	85149249	CHM	CHM00008	-0.0739165680877394	2	0.0271754371448878	2	0.11544671423691	2	0.11544671423691	NA	NA	SegRatio=0.03,AbsMeanSigma=0.11,pvalue=0.603213660883324,pvalueTTest=0.695892623386105,
chrX	85149223	85149336	CHM	CHM00009	0.188236837628144	2	0.0271754371448878	2	0.11544671423691	2	0.11544671423691	NA	NA	SegRatio=0.03,AbsMeanSigma=0.11,pvalue=0.603213660883324,pvalueTTest=0.695892623386105,
chrX	85155584	85155685	CHM	CHM00010	NA	2	0.0271754371448878	2	0.11544671423691	2	0.11544671423691	NA	NA	SegRatio=0.03,AbsMeanSigma=0.11,pvalue=0.603213660883324,pvalueTTest=0.695892623386105,
chrX	85155662	85155778	CHM	CHM00011	-0.0696456347704675	2	0.0271754371448878	2	0.11544671423691	2	0.11544671423691	NA	NA	SegRatio=0.03,AbsMeanSigma=0.11,pvalue=0.603213660883324,pvalueTTest=0.695892623386105,
chrX	85156020	85156134	CHM	CHM00012	-0.117755203900261	2	0.0271754371448878	2	0.11544671423691	2	0.11544671423691	NA	NA	SegRatio=0.03,AbsMeanSigma=0.11,pvalue=0.603213660883324,pvalueTTest=0.695892623386105,
chrX	85156101	85156199	CHM	CHM00013	0.105970994400272	2	0.0271754371448878	2	0.11544671423691	2	0.11544671423691	NA	NA	SegRatio=0.03,AbsMeanSigma=0.11,pvalue=0.603213660883324,pvalueTTest=0.695892623386105,
chrX	85156186	85156296	CHM	CHM00014	NA	2	0.0271754371448878	2	0.11544671423691	2	0.11544671423691	NA	NA	SegRatio=0.03,AbsMeanSigma=0.11,pvalue=0.603213660883324,pvalueTTest=0.695892623386105,
chrX	85166280	85166376	CHM	CHM00015	0.284481342171321	2	0.0271754371448878	2	0.11544671423691	2	0.11544671423691	NA	NA	SegRatio=0.03,AbsMeanSigma=0.11,pvalue=0.603213660883324,pvalueTTest=0.695892623386105,
chrX	85211135	85211245	CHM	CHM00016	-0.00888711717346986	2	0.0271754371448878	2	0.11544671423691	2	0.11544671423691	NA	NA	SegRatio=0.03,AbsMeanSigma=0.11,pvalue=0.603213660883324,pvalueTTest=0.695892623386105,
chrX	85211165	85211281	CHM	CHM00017	-0.334343519599717	2	0.0271754371448878	2	0.11544671423691	2	0.11544671423691	NA	NA	SegRatio=0.03,AbsMeanSigma=0.11,pvalue=0.603213660883324,pvalueTTest=0.695892623386105,
chrX	85211271	85211365	CHM	CHM00018	0.0180112552364141	2	0.0271754371448878	2	0.11544671423691	2	0.11544671423691	NA	NA	SegRatio=0.03,AbsMeanSigma=0.11,pvalue=0.603213660883324,pvalueTTest=0.695892623386105,
chrX	85211315	85211452	CHM	CHM00019	NA	2	0.0271754371448878	2	0.11544671423691	2	0.11544671423691	NA	NA	SegRatio=0.03,AbsMeanSigma=0.11,pvalue=0.603213660883324,pvalueTTest=0.695892623386105,
chrX	85212838	85212947	CHM	CHM00020	NA	2	0.0271754371448878	2	0.11544671423691	2	0.11544671423691	NA	NA	SegRatio=0.03,AbsMeanSigma=0.11,pvalue=0.603213660883324,pvalueTTest=0.695892623386105,
chrX	85212927	85213011	CHM	CHM00021	NA	2	0.0271754371448878	2	0.11544671423691	2	0.11544671423691	NA	NA	SegRatio=0.03,AbsMeanSigma=0.11,pvalue=0.603213660883324,pvalueTTest=0.695892623386105,
chrX	85213766	85213883	CHM	CHM00022	0.106834491167694	2	0.0271754371448878	2	0.11544671423691	2	0.11544671423691	NA	NA	SegRatio=0.03,AbsMeanSigma=0.11,pvalue=0.603213660883324,pvalueTTest=0.695892623386105,
chrX	85213858	85213969	CHM	CHM00023	0.200018841864859	2	0.0271754371448878	2	0.11544671423691	2	0.11544671423691	NA	NA	SegRatio=0.03,AbsMeanSigma=0.11,pvalue=0.603213660883324,pvalueTTest=0.695892623386105,
chrX	85213982	85214114	CHM	CHM00024	NA	2	0.0271754371448878	2	0.11544671423691	2	0.11544671423691	NA	NA	SegRatio=0.03,AbsMeanSigma=0.11,pvalue=0.603213660883324,pvalueTTest=0.695892623386105,
chrX	85218648	85218761	CHM	CHM00025	-0.828375399244496	2	0.0271754371448878	2	0.11544671423691	2	0.11544671423691	NA	NA	SegRatio=0.03,AbsMeanSigma=0.11,pvalue=0.603213660883324,pvalueTTest=0.695892623386105,
chrX	85218759	85218865	CHM	CHM00026	0.0893181561950831	2	0.0271754371448878	2	0.11544671423691	2	0.11544671423691	NA	NA	SegRatio=0.03,AbsMeanSigma=0.11,pvalue=0.603213660883324,pvalueTTest=0.695892623386105,
chrX	85218863	85218981	CHM	CHM00027	0.0800498938315071	2	0.0271754371448878	2	0.11544671423691	2	0.11544671423691	NA	NA	SegRatio=0.03,AbsMeanSigma=0.11,pvalue=0.603213660883324,pvalueTTest=0.695892623386105,
chrX	85218918	85219034	CHM	CHM00028	0.0271754371448878	2	0.0271754371448878	2	0.11544671423691	2	0.11544671423691	NA	NA	SegRatio=0.03,AbsMeanSigma=0.11,pvalue=0.603213660883324,pvalueTTest=0.695892623386105,
chrX	85219012	85219125	CHM	CHM00029	-0.266167004557731	2	0.0271754371448878	2	0.11544671423691	2	0.11544671423691	NA	NA	SegRatio=0.03,AbsMeanSigma=0.11,pvalue=0.603213660883324,pvalueTTest=0.695892623386105,
chrX	85226593	85226723	CHM	CHM00030	0.391363642425151	2	0.0271754371448878	2	0.11544671423691	2	0.11544671423691	NA	NA	SegRatio=0.03,AbsMeanSigma=0.11,pvalue=0.603213660883324,pvalueTTest=0.695892623386105,
chrX	85233710	85233823	CHM	CHM00031	-1.29487232566689	2	0.0492989075988548	2	0.11544671423691	2	0.11544671423691	q-value=1.37075417064459e-12, copies=0.5	NA	SegRatio=0.05,AbsMeanSigma=0.04,pvalue=0.801094186487168,pvalueTTest=0.859838249813063,
chrX	85233811	85233925	CHM	CHM00032	0.0333975603068823	2	0.0492989075988548	2	0.11544671423691	2	0.11544671423691	NA	NA	SegRatio=0.05,AbsMeanSigma=0.04,pvalue=0.801094186487168,pvalueTTest=0.859838249813063,
chrX	85236686	85236796	CHM	CHM00033	0.0579378745995261	2	0.0492989075988548	2	0.11544671423691	2	0.11544671423691	NA	NA	SegRatio=0.05,AbsMeanSigma=0.04,pvalue=0.801094186487168,pvalueTTest=0.859838249813063,
chrX	85236774	85236886	CHM	CHM00034	NA	2	0.0492989075988548	2	0.11544671423691	2	0.11544671423691	NA	NA	SegRatio=0.05,AbsMeanSigma=0.04,pvalue=0.801094186487168,pvalueTTest=0.859838249813063,
chrX	85282484	85282571	CHM	CHM00035	-0.179691382727771	2	0.0492989075988548	2	0.11544671423691	2	0.11544671423691	NA	NA	SegRatio=0.05,AbsMeanSigma=0.04,pvalue=0.801094186487168,pvalueTTest=0.859838249813063,
chrX	85282560	85282672	CHM	CHM00036	NA	2	0.0492989075988548	2	0.11544671423691	2	0.11544671423691	NA	NA	SegRatio=0.05,AbsMeanSigma=0.04,pvalue=0.801094186487168,pvalueTTest=0.859838249813063,
chrX	85302466	85302568	CHM	CHM00037	0.105177948412353	2	0.0492989075988548	2	0.11544671423691	2	0.11544671423691	NA	NA	SegRatio=0.05,AbsMeanSigma=0.04,pvalue=0.801094186487168,pvalueTTest=0.859838249813063,
chrX	100604852	100604964	BTK	BTK00001	-0.0502943875971143	2	0.0492989075988548	2	0.05342228785455	2	0.05342228785455	NA	NA	SegRatio=0.05,AbsMeanSigma=0.04,pvalue=0.801094186487168,pvalueTTest=0.859838249813063,
chrX	100608148	100608263	BTK	BTK00002	-0.00207790733965421	2	0.0492989075988548	2	0.05342228785455	2	0.05342228785455	NA	NA	SegRatio=0.05,AbsMeanSigma=0.04,pvalue=0.801094186487168,pvalueTTest=0.859838249813063,
chrX	100608205	100608315	BTK	BTK00003	-0.167791858415979	2	0.0492989075988548	2	0.05342228785455	2	0.05342228785455	NA	NA	SegRatio=0.05,AbsMeanSigma=0.04,pvalue=0.801094186487168,pvalueTTest=0.859838249813063,
chrX	100608308	100608416	BTK	BTK00004	0.133639038436842	2	0.0492989075988548	2	0.05342228785455	2	0.05342228785455	NA	NA	SegRatio=0.05,AbsMeanSigma=0.04,pvalue=0.801094186487168,pvalueTTest=0.859838249813063,
chrX	100608831	100608943	BTK	BTK00005	NA	2	0.0492989075988548	2	0.05342228785455	2	0.05342228785455	NA	NA	SegRatio=0.05,AbsMeanSigma=0.04,pvalue=0.801094186487168,pvalueTTest=0.859838249813063,
chrX	100608901	100609011	BTK	BTK00006	-0.00889790306340133	2	0.0492989075988548	2	0.05342228785455	2	0.05342228785455	NA	NA	SegRatio=0.05,AbsMeanSigma=0.04,pvalue=0.801094186487168,pvalueTTest=0.859838249813063,
chrX	100609574	100609689	BTK	BTK00007	0.0223000237199524	2	0.0492989075988548	2	0.05342228785455	2	0.05342228785455	NA	NA	SegRatio=0.05,AbsMeanSigma=0.04,pvalue=0.801094186487168,pvalueTTest=0.859838249813063,
chrX	100609649	100609755	BTK	BTK00008	-0.0877830171367091	2	0.0492989075988548	2	0.05342228785455	2	0.05342228785455	NA	NA	SegRatio=0.05,AbsMeanSigma=0.04,pvalue=0.801094186487168,pvalueTTest=0.859838249813063,
chrX	100610949	100611058	BTK	BTK00009	0.00174374340537448	2	0.0492989075988548	2	0.05342228785455	2	0.05342228785455	NA	NA	SegRatio=0.05,AbsMeanSigma=0.04,pvalue=0.801094186487168,pvalueTTest=0.859838249813063,
chrX	100611059	100611174	BTK	BTK00010	0.0930181651200379	2	0.0492989075988548	2	0.05342228785455	2	0.05342228785455	NA	NA	SegRatio=0.05,AbsMeanSigma=0.04,pvalue=0.801094186487168,pvalueTTest=0.859838249813063,
chrX	100611159	100611255	BTK	BTK00011	0.060277072143342	2	0.0492989075988548	2	0.05342228785455	2	0.05342228785455	NA	NA	SegRatio=0.05,AbsMeanSigma=0.04,pvalue=0.801094186487168,pvalueTTest=0.859838249813063,
chrX	100611245	100611363	BTK	BTK00012	-0.0600785447660043	2	0.0492989075988548	2	0.05342228785455	2	0.05342228785455	NA	NA	SegRatio=0.05,AbsMeanSigma=0.04,pvalue=0.801094186487168,pvalueTTest=0.859838249813063,
chrX	100611681	100611798	BTK	BTK00013	0.0583888567273286	2	0.0492989075988548	2	0.05342228785455	2	0.05342228785455	NA	NA	SegRatio=0.05,AbsMeanSigma=0.04,pvalue=0.801094186487168,pvalueTTest=0.859838249813063,
chrX	100611795	100611911	BTK	BTK00014	0.171849349764014	2	0.0492989075988548	2	0.05342228785455	2	0.05342228785455	NA	NA	SegRatio=0.05,AbsMeanSigma=0.04,pvalue=0.801094186487168,pvalueTTest=0.859838249813063,
chrX	100611890	100612006	BTK	BTK00015	0.0847654071670565	2	0.0492989075988548	2	0.05342228785455	2	0.05342228785455	NA	NA	SegRatio=0.05,AbsMeanSigma=0.04,pvalue=0.801094186487168,pvalueTTest=0.859838249813063,
chrX	100612429	100612543	BTK	BTK00016	0.00203571319345259	2	0.0492989075988548	2	0.05342228785455	2	0.05342228785455	NA	NA	SegRatio=0.05,AbsMeanSigma=0.04,pvalue=0.801094186487168,pvalueTTest=0.859838249813063,
chrX	100612533	100612650	BTK	BTK00017	-0.0321640215976232	2	0.0492989075988548	2	0.05342228785455	2	0.05342228785455	NA	NA	SegRatio=0.05,AbsMeanSigma=0.04,pvalue=0.801094186487168,pvalueTTest=0.859838249813063,
chrX	100613269	100613382	BTK	BTK00018	0.224167044803826	2	0.0492989075988548	2	0.05342228785455	2	0.05342228785455	NA	NA	SegRatio=0.05,AbsMeanSigma=0.04,pvalue=0.801094186487168,pvalueTTest=0.859838249813063,
chrX	100613328	100613443	BTK	BTK00019	0.0510830083558059	2	0.0492989075988548	2	0.05342228785455	2	0.05342228785455	NA	NA	SegRatio=0.05,AbsMeanSigma=0.04,pvalue=0.801094186487168,pvalueTTest=0.859838249813063,
chrX	100613406	100613501	BTK	BTK00020	0.182422383027783	2	0.0492989075988548	2	0.05342228785455	2	0.05342228785455	NA	NA	SegRatio=0.05,AbsMeanSigma=0.04,pvalue=0.801094186487168,pvalueTTest=0.859838249813063,
chrX	100613554	100613657	BTK	BTK00021	0.0780044496881019	2	0.0492989075988548	2	0.05342228785455	2	0.05342228785455	NA	NA	SegRatio=0.05,AbsMeanSigma=0.04,pvalue=0.801094186487168,pvalueTTest=0.859838249813063,
chrX	100613602	100613707	BTK	BTK00022	-0.223918861382649	2	0.0492989075988548	2	0.05342228785455	2	0.05342228785455	NA	NA	SegRatio=0.05,AbsMeanSigma=0.04,pvalue=0.801094186487168,pvalueTTest=0.859838249813063,
chrX	100614255	100614370	BTK	BTK00023	0.00884791460901388	2	0.0492989075988548	2	0.05342228785455	2	0.05342228785455	NA	NA	SegRatio=0.05,AbsMeanSigma=0.04,pvalue=0.801094186487168,pvalueTTest=0.859838249813063,
chrX	100615049	100615157	BTK	BTK00024	-0.0732544005582997	2	0.0492989075988548	2	0.05342228785455	2	0.05342228785455	NA	NA	SegRatio=0.05,AbsMeanSigma=0.04,pvalue=0.801094186487168,pvalueTTest=0.859838249813063,
chrX	100615470	100615582	BTK	BTK00025	0.133431475202167	2	0.0492989075988548	2	0.05342228785455	2	0.05342228785455	NA	NA	SegRatio=0.05,AbsMeanSigma=0.04,pvalue=0.801094186487168,pvalueTTest=0.859838249813063,
chrX	100615561	100615680	BTK	BTK00026	-0.0451789277257934	2	0.0492989075988548	2	0.05342228785455	2	0.05342228785455	NA	NA	SegRatio=0.05,AbsMeanSigma=0.04,pvalue=0.801094186487168,pvalueTTest=0.859838249813063,
chrX	100615652	100615766	BTK	BTK00027	0.13422650809457	2	0.0492989075988548	2	0.05342228785455	2	0.05342228785455	NA	NA	SegRatio=0.05,AbsMeanSigma=0.04,pvalue=0.801094186487168,pvalueTTest=0.859838249813063,
chrX	100617137	100617249	BTK	BTK00028	0.0460545922484629	2	0.0492989075988548	2	0.05342228785455	2	0.05342228785455	NA	NA	SegRatio=0.05,AbsMeanSigma=0.04,pvalue=0.801094186487168,pvalueTTest=0.859838249813063,
chrX	100617518	100617634	BTK	BTK00029	0.0923462072942769	2	0.0492989075988548	2	0.05342228785455	2	0.05342228785455	NA	NA	SegRatio=0.05,AbsMeanSigma=0.04,pvalue=0.801094186487168,pvalueTTest=0.859838249813063,
chrX	100617562	100617676	BTK	BTK00030	0.101893102722334	2	0.0492989075988548	2	0.05342228785455	2	0.05342228785455	NA	NA	SegRatio=0.05,AbsMeanSigma=0.04,pvalue=0.801094186487168,pvalueTTest=0.859838249813063,
chrX	100617676	100617793	BTK	BTK00031	0.0492989075988548	2	0.0492989075988548	2	0.05342228785455	2	0.05342228785455	NA	NA	SegRatio=0.05,AbsMeanSigma=0.04,pvalue=0.801094186487168,pvalueTTest=0.859838249813063,
chrX	100624986	100625088	BTK	BTK00032	0.29745662674822	2	0.0492989075988548	2	0.05342228785455	2	0.05342228785455	NA	NA	SegRatio=0.05,AbsMeanSigma=0.04,pvalue=0.801094186487168,pvalueTTest=0.859838249813063,
chrX	100626577	100626672	BTK	BTK00033	0.055011682865944	2	0.0492989075988548	2	0.05342228785455	2	0.05342228785455	NA	NA	SegRatio=0.05,AbsMeanSigma=0.04,pvalue=0.801094186487168,pvalueTTest=0.859838249813063,
chrX	100626671	100626784	BTK	BTK00034	0.0113328516384775	2	0.0492989075988548	2	0.05342228785455	2	0.05342228785455	NA	NA	SegRatio=0.05,AbsMeanSigma=0.04,pvalue=0.801094186487168,pvalueTTest=0.859838249813063,
chrX	100629456	100629569	BTK	BTK00035	0.19810493178024	2	0.0492989075988548	2	0.05342228785455	2	0.05342228785455	NA	NA	SegRatio=0.05,AbsMeanSigma=0.04,pvalue=0.801094186487168,pvalueTTest=0.859838249813063,
chrX	100629550	100629664	BTK	BTK00036	0.145034069126854	2	0.0492989075988548	2	0.05342228785455	2	0.05342228785455	NA	NA	SegRatio=0.05,AbsMeanSigma=0.04,pvalue=0.801094186487168,pvalueTTest=0.859838249813063,
chrX	100630103	100630220	BTK	BTK00037	-0.245003121852745	2	0.0492989075988548	2	0.05342228785455	2	0.05342228785455	NA	NA	SegRatio=0.05,AbsMeanSigma=0.04,pvalue=0.801094186487168,pvalueTTest=0.859838249813063,
chrX	100630200	100630314	BTK	BTK00038	0.0160573294097199	2	0.0492989075988548	2	0.05342228785455	2	0.05342228785455	NA	NA	SegRatio=0.05,AbsMeanSigma=0.04,pvalue=0.801094186487168,pvalueTTest=0.859838249813063,
