# Supplementary material for: Quantitative analysis of differences in copy numbers using read depth obtained from PCR-enriched samples and controls
Source: BMC Bioinformatics. 2015 Jan 28;16:17. doi: 10.1186/s12859-014-0428-5 (PMC4384318; doi:10.1186/s12859-014-0428-5)
Supplement: Additional file 4 — Comparison with ONCOCNV. This archive (zip) contains all output-files generated for the comparison of quandico and ONCOCNV. [file 12859_2014_428_MOESM4_ESM.zip › ONCOCNV/M062_S8_NA13783.summary.txt]

gene	chr	start	end	copy.number	p.value	q.values	comments
NPHP4	chr1	5923229	6046380	2	0.00100418979232413	0.0291215039773998	p-value_correction=0.0014465307115093
ALK	chr2	29416015	30143141	2	0.753275272040514	1	p-value_correction=0.836342091696945
EPCAM	chr2	47600571	47613837	2	0.753275272040514	1	p-value_correction=0.211284322897409
TFG	chr3	100432492	100467397	2	0.922828646362601	1	p-value_correction=0.884984818994993
SLC9A9	chr3	142985490	143567266	2	0.922828646362601	1	p-value_correction=0.052244237547287
PIK3CA	chr3	178916573	178952243	2	0.408757059694349	1	p-value_correction=0.155833116591916
SLC26A2	chr5	149357195	149361451	2	0.157503964127201	1	p-value_correction=0.053856704692383
POLH	chr6	43550021	43582377	2	0.0607048708350329	1	p-value_correction=0.0431600804680442
POU6F2	chr7	39046422	39504325	2	1	1	p-value_correction=0.425602366850962
RUNX1T1	chr8	92972414	93115138	2	0.0401233429179437	1	p-value_correction=0.543915649640562
CSMD3	chr8	113236979	114449173	2	0.271763369992096	1	p-value_correction=0.000485713650270449
RAD21	chr8	117859670	117878965	2	0.745856217075234	1	p-value_correction=0.80406526234892
JAK2	chr9	5021949	5126829	2	0.42745657666001	1	p-value_correction=0.0001311181383814
MTAP	chr9	21802705	21941111	2	0.290140193800912	1	p-value_correction=0.75456800452539
ERCC6	chr10	50666825	50741100	2	0.180513047337494	1	p-value_correction=0.00834158860298151
MYPN	chr10	69881165	69970327	2	0.133127992009408	1	p-value_correction=0.0381189978919275
PSAP	chr10	73577133	73594382	2	0.0560212378081779	1	p-value_correction=0.083702984961301
KCNQ1	chr11	2466611	2869300	2	0.309776005768643	1	p-value_correction=0.30895222839248
FLT3	chr13	28578153	28644812	2	0.276374235749299	1	p-value_correction=0.0365936364660398
RB1	chr13	48881353	49054294	2	0.0929012968370232	1	p-value_correction=0.0132348222670687
ATP7B	chr13	52508863	52585495	2	0.215571791919679	1	p-value_correction=0.847355325638678
MEFV	chr16	3293094	3306636	2	0.879517972061577	1	p-value_correction=0.72685805528977
CDH1	chr16	68772146	68867432	2	0.879517972061577	1	p-value_correction=0.455472360675064
MAP2K2	chr19	4090533	4117656	2	0.00481931374403565	0.134940784832998	p-value_correction=0.431994268178962
ITCH	chr20	32981586	33095643	2	0.358982083728536	1	p-value_correction=0.251814932448585
USP25	chr21	17135161	17250862	2	0.460936430007473	1	p-value_correction=0.614629073845783
USP16	chr21	30396983	30426534	2	0.111327220264139	1	p-value_correction=0.569046737613504
RUNX1	chr21	36164631	36421301	2	4.68336218630907e-10	1.40500865589272e-08	p-value_correction=0.336895765437644
CBS	chr21	44473904	44492293	2	1.30281267378758e-10	4.0387192887415e-09	p-value_correction=0.426478100165557
FANCB	chrX	14861624	14868713	2	0.510765054351159	1	break,p-value_break=0.00875080511787905
FANCB	chrX	14868670	14871313	0	0.00899772375575078	0.242938541405271	break,p-value_break=0.00875080511787905
UBA1	chrX	47058147	47074424	2	0.0306896147536368	0.797929983594557	p-value_correction=0.634069439129219
GATA1	chrX	48649478	48652607	2	0.0306896147536368	0.797929983594557	p-value_correction=0.126221258095997
ATP7A	chrX	77227092	77302115	2	0.0306896147536368	0.797929983594557	p-value_correction=0.153915437828533
CHM	chrX	85119576	85302568	2	0.231583935260374	1	p-value_correction=0.11544671423691
BTK	chrX	100604852	100630314	2	0.859838249813063	1	p-value_correction=0.05342228785455
