# Supplementary material for: Quantitative analysis of differences in copy numbers using read depth obtained from PCR-enriched samples and controls
Source: BMC Bioinformatics. 2015 Jan 28;16:17. doi: 10.1186/s12859-014-0428-5 (PMC4384318; doi:10.1186/s12859-014-0428-5)
Supplement: Additional file 4 — Comparison with ONCOCNV. This archive (zip) contains all output-files generated for the comparison of quandico and ONCOCNV. [file 12859_2014_428_MOESM4_ESM.zip › ONCOCNV/M062_S9_NA14164.profile.txt]

chr	start	end	gene	ID	ratio	predLargeSeg	segMean	predLargeCorrected	pvalRatioCorrected	perGeneEvaluation	pvalRatioGene	predPoint	predPointSusp	comments
chr1	5923229	5923339	NPHP4	NPHP400001	-0.00797322237846894	2	-0.0579776027299139	2	0.0381134419911098	2	0.0381134419911098	NA	NA	SegRatio=-0.06,AbsMeanSigma=0.26,pvalue=0.0177176136236919,pvalueTTest=0.0453681334113938,
chr1	5923335	5923438	NPHP4	NPHP400002	-0.0717712190904642	2	-0.0579776027299139	2	0.0381134419911098	2	0.0381134419911098	NA	NA	SegRatio=-0.06,AbsMeanSigma=0.26,pvalue=0.0177176136236919,pvalueTTest=0.0453681334113938,
chr1	5923429	5923547	NPHP4	NPHP400003	-0.0676523893653102	2	-0.0579776027299139	2	0.0381134419911098	2	0.0381134419911098	NA	NA	SegRatio=-0.06,AbsMeanSigma=0.26,pvalue=0.0177176136236919,pvalueTTest=0.0453681334113938,
chr1	5923905	5924025	NPHP4	NPHP400004	-0.222741223403665	2	-0.0579776027299139	2	0.0381134419911098	2	0.0381134419911098	NA	NA	SegRatio=-0.06,AbsMeanSigma=0.26,pvalue=0.0177176136236919,pvalueTTest=0.0453681334113938,
chr1	5923969	5924081	NPHP4	NPHP400005	0.00745911081823975	2	-0.0579776027299139	2	0.0381134419911098	2	0.0381134419911098	NA	NA	SegRatio=-0.06,AbsMeanSigma=0.26,pvalue=0.0177176136236919,pvalueTTest=0.0453681334113938,
chr1	5924046	5924161	NPHP4	NPHP400006	-0.112969567301753	2	-0.0579776027299139	2	0.0381134419911098	2	0.0381134419911098	NA	NA	SegRatio=-0.06,AbsMeanSigma=0.26,pvalue=0.0177176136236919,pvalueTTest=0.0453681334113938,
chr1	5924358	5924474	NPHP4	NPHP400007	-0.214588481388808	2	-0.0579776027299139	2	0.0381134419911098	2	0.0381134419911098	NA	NA	SegRatio=-0.06,AbsMeanSigma=0.26,pvalue=0.0177176136236919,pvalueTTest=0.0453681334113938,
chr1	5924398	5924520	NPHP4	NPHP400008	0.00303742902064837	2	-0.0579776027299139	2	0.0381134419911098	2	0.0381134419911098	NA	NA	SegRatio=-0.06,AbsMeanSigma=0.26,pvalue=0.0177176136236919,pvalueTTest=0.0453681334113938,
chr1	5924492	5924612	NPHP4	NPHP400009	-0.0158464474581908	2	-0.0579776027299139	2	0.0381134419911098	2	0.0381134419911098	NA	NA	SegRatio=-0.06,AbsMeanSigma=0.26,pvalue=0.0177176136236919,pvalueTTest=0.0453681334113938,
chr1	5925096	5925194	NPHP4	NPHP400010	0.111585303893357	2	-0.0579776027299139	2	0.0381134419911098	2	0.0381134419911098	NA	NA	SegRatio=-0.06,AbsMeanSigma=0.26,pvalue=0.0177176136236919,pvalueTTest=0.0453681334113938,
chr1	5925166	5925287	NPHP4	NPHP400011	0.0572941581653493	2	-0.0579776027299139	2	0.0381134419911098	2	0.0381134419911098	NA	NA	SegRatio=-0.06,AbsMeanSigma=0.26,pvalue=0.0177176136236919,pvalueTTest=0.0453681334113938,
chr1	5925210	5925327	NPHP4	NPHP400012	0.0350838772518045	2	-0.0579776027299139	2	0.0381134419911098	2	0.0381134419911098	NA	NA	SegRatio=-0.06,AbsMeanSigma=0.26,pvalue=0.0177176136236919,pvalueTTest=0.0453681334113938,
chr1	5926362	5926482	NPHP4	NPHP400013	0.0676179272004537	2	-0.0579776027299139	2	0.0381134419911098	2	0.0381134419911098	NA	NA	SegRatio=-0.06,AbsMeanSigma=0.26,pvalue=0.0177176136236919,pvalueTTest=0.0453681334113938,
chr1	5926431	5926522	NPHP4	NPHP400014	0.117805645353226	2	-0.0579776027299139	2	0.0381134419911098	2	0.0381134419911098	NA	NA	SegRatio=-0.06,AbsMeanSigma=0.26,pvalue=0.0177176136236919,pvalueTTest=0.0453681334113938,
chr1	5926500	5926590	NPHP4	NPHP400015	-0.180207945536103	2	-0.0579776027299139	2	0.0381134419911098	2	0.0381134419911098	NA	NA	SegRatio=-0.06,AbsMeanSigma=0.26,pvalue=0.0177176136236919,pvalueTTest=0.0453681334113938,
chr1	5927055	5927148	NPHP4	NPHP400016	-0.119687995273494	2	-0.0579776027299139	2	0.0381134419911098	2	0.0381134419911098	NA	NA	SegRatio=-0.06,AbsMeanSigma=0.26,pvalue=0.0177176136236919,pvalueTTest=0.0453681334113938,
chr1	5927090	5927195	NPHP4	NPHP400017	-0.0268464610766365	2	-0.0579776027299139	2	0.0381134419911098	2	0.0381134419911098	NA	NA	SegRatio=-0.06,AbsMeanSigma=0.26,pvalue=0.0177176136236919,pvalueTTest=0.0453681334113938,
chr1	5927755	5927858	NPHP4	NPHP400018	0.0790892798355056	2	-0.0579776027299139	2	0.0381134419911098	2	0.0381134419911098	NA	NA	SegRatio=-0.06,AbsMeanSigma=0.26,pvalue=0.0177176136236919,pvalueTTest=0.0453681334113938,
chr1	5927842	5927950	NPHP4	NPHP400019	-0.0759005405834164	2	-0.0579776027299139	2	0.0381134419911098	2	0.0381134419911098	NA	NA	SegRatio=-0.06,AbsMeanSigma=0.26,pvalue=0.0177176136236919,pvalueTTest=0.0453681334113938,
chr1	5927877	5927995	NPHP4	NPHP400020	-0.257656567785404	2	-0.0579776027299139	2	0.0381134419911098	2	0.0381134419911098	NA	NA	SegRatio=-0.06,AbsMeanSigma=0.26,pvalue=0.0177176136236919,pvalueTTest=0.0453681334113938,
chr1	5933291	5933406	NPHP4	NPHP400021	NA	2	-0.0579776027299139	2	0.0381134419911098	2	0.0381134419911098	NA	NA	SegRatio=-0.06,AbsMeanSigma=0.26,pvalue=0.0177176136236919,pvalueTTest=0.0453681334113938,
chr1	5933354	5933459	NPHP4	NPHP400022	0.00189549593234602	2	-0.0579776027299139	2	0.0381134419911098	2	0.0381134419911098	NA	NA	SegRatio=-0.06,AbsMeanSigma=0.26,pvalue=0.0177176136236919,pvalueTTest=0.0453681334113938,
chr1	5934471	5934561	NPHP4	NPHP400023	NA	2	-0.0579776027299139	2	0.0381134419911098	2	0.0381134419911098	NA	NA	SegRatio=-0.06,AbsMeanSigma=0.26,pvalue=0.0177176136236919,pvalueTTest=0.0453681334113938,
chr1	5934513	5934634	NPHP4	NPHP400024	-0.066537979344124	2	-0.0579776027299139	2	0.0381134419911098	2	0.0381134419911098	NA	NA	SegRatio=-0.06,AbsMeanSigma=0.26,pvalue=0.0177176136236919,pvalueTTest=0.0453681334113938,
chr1	5934569	5934680	NPHP4	NPHP400025	0.00787139316237709	2	-0.0579776027299139	2	0.0381134419911098	2	0.0381134419911098	NA	NA	SegRatio=-0.06,AbsMeanSigma=0.26,pvalue=0.0177176136236919,pvalueTTest=0.0453681334113938,
chr1	5934650	5934746	NPHP4	NPHP400026	-0.277077978229435	2	-0.0579776027299139	2	0.0381134419911098	2	0.0381134419911098	NA	NA	SegRatio=-0.06,AbsMeanSigma=0.26,pvalue=0.0177176136236919,pvalueTTest=0.0453681334113938,
chr1	5934833	5934950	NPHP4	NPHP400027	-0.147933022157018	2	-0.0579776027299139	2	0.0381134419911098	2	0.0381134419911098	NA	NA	SegRatio=-0.06,AbsMeanSigma=0.26,pvalue=0.0177176136236919,pvalueTTest=0.0453681334113938,
chr1	5934937	5935002	NPHP4	NPHP400028	NA	2	-0.0579776027299139	2	0.0381134419911098	2	0.0381134419911098	NA	NA	SegRatio=-0.06,AbsMeanSigma=0.26,pvalue=0.0177176136236919,pvalueTTest=0.0453681334113938,
chr1	5934981	5935118	NPHP4	NPHP400029	-0.0471494525007947	2	-0.0579776027299139	2	0.0381134419911098	2	0.0381134419911098	NA	NA	SegRatio=-0.06,AbsMeanSigma=0.26,pvalue=0.0177176136236919,pvalueTTest=0.0453681334113938,
chr1	5935125	5935246	NPHP4	NPHP400030	-0.0508809789990237	2	-0.0579776027299139	2	0.0381134419911098	2	0.0381134419911098	NA	NA	SegRatio=-0.06,AbsMeanSigma=0.26,pvalue=0.0177176136236919,pvalueTTest=0.0453681334113938,
chr1	5937107	5937203	NPHP4	NPHP400031	-0.0579776027299139	2	-0.0579776027299139	2	0.0381134419911098	2	0.0381134419911098	NA	NA	SegRatio=-0.06,AbsMeanSigma=0.26,pvalue=0.0177176136236919,pvalueTTest=0.0453681334113938,
chr1	5937152	5937293	NPHP4	NPHP400032	NA	2	-0.0579776027299139	2	0.0381134419911098	2	0.0381134419911098	NA	NA	SegRatio=-0.06,AbsMeanSigma=0.26,pvalue=0.0177176136236919,pvalueTTest=0.0453681334113938,
chr1	5937228	5937349	NPHP4	NPHP400033	0.0246300113903756	2	-0.0579776027299139	2	0.0381134419911098	2	0.0381134419911098	NA	NA	SegRatio=-0.06,AbsMeanSigma=0.26,pvalue=0.0177176136236919,pvalueTTest=0.0453681334113938,
chr1	5937299	5937395	NPHP4	NPHP400034	0.037981668927078	2	-0.0579776027299139	2	0.0381134419911098	2	0.0381134419911098	NA	NA	SegRatio=-0.06,AbsMeanSigma=0.26,pvalue=0.0177176136236919,pvalueTTest=0.0453681334113938,
chr1	5940172	5940279	NPHP4	NPHP400035	-0.0673460447266907	2	-0.0579776027299139	2	0.0381134419911098	2	0.0381134419911098	NA	NA	SegRatio=-0.06,AbsMeanSigma=0.26,pvalue=0.0177176136236919,pvalueTTest=0.0453681334113938,
chr1	5940277	5940384	NPHP4	NPHP400036	-0.100600173042224	2	-0.0579776027299139	2	0.0381134419911098	2	0.0381134419911098	NA	NA	SegRatio=-0.06,AbsMeanSigma=0.26,pvalue=0.0177176136236919,pvalueTTest=0.0453681334113938,
chr1	5947263	5947376	NPHP4	NPHP400037	-0.117346332218628	2	-0.0579776027299139	2	0.0381134419911098	2	0.0381134419911098	NA	NA	SegRatio=-0.06,AbsMeanSigma=0.26,pvalue=0.0177176136236919,pvalueTTest=0.0453681334113938,
chr1	5947330	5947450	NPHP4	NPHP400038	0.0478641702462447	2	-0.0579776027299139	2	0.0381134419911098	2	0.0381134419911098	NA	NA	SegRatio=-0.06,AbsMeanSigma=0.26,pvalue=0.0177176136236919,pvalueTTest=0.0453681334113938,
chr1	5947448	5947532	NPHP4	NPHP400039	-0.149474496061861	2	-0.0579776027299139	2	0.0381134419911098	2	0.0381134419911098	NA	NA	SegRatio=-0.06,AbsMeanSigma=0.26,pvalue=0.0177176136236919,pvalueTTest=0.0453681334113938,
chr1	5947477	5947615	NPHP4	NPHP400040	0.0170072109382683	2	-0.0579776027299139	2	0.0381134419911098	2	0.0381134419911098	NA	NA	SegRatio=-0.06,AbsMeanSigma=0.26,pvalue=0.0177176136236919,pvalueTTest=0.0453681334113938,
chr1	5950883	5950983	NPHP4	NPHP400041	0.171075503384956	2	-0.0579776027299139	2	0.0381134419911098	2	0.0381134419911098	NA	NA	SegRatio=-0.06,AbsMeanSigma=0.26,pvalue=0.0177176136236919,pvalueTTest=0.0453681334113938,
chr1	5950939	5951059	NPHP4	NPHP400042	0.105631336327714	2	-0.0579776027299139	2	0.0381134419911098	2	0.0381134419911098	NA	NA	SegRatio=-0.06,AbsMeanSigma=0.26,pvalue=0.0177176136236919,pvalueTTest=0.0453681334113938,
chr1	5951049	5951165	NPHP4	NPHP400043	0.272405934271522	2	-0.0579776027299139	2	0.0381134419911098	2	0.0381134419911098	NA	NA	SegRatio=-0.06,AbsMeanSigma=0.26,pvalue=0.0177176136236919,pvalueTTest=0.0453681334113938,
chr1	5964655	5964792	NPHP4	NPHP400044	-0.304416823733231	2	-0.0579776027299139	2	0.0381134419911098	2	0.0381134419911098	NA	NA	SegRatio=-0.06,AbsMeanSigma=0.26,pvalue=0.0177176136236919,pvalueTTest=0.0453681334113938,
chr1	5964725	5964837	NPHP4	NPHP400045	0.0676779283564936	2	-0.0579776027299139	2	0.0381134419911098	2	0.0381134419911098	NA	NA	SegRatio=-0.06,AbsMeanSigma=0.26,pvalue=0.0177176136236919,pvalueTTest=0.0453681334113938,
chr1	5964812	5964930	NPHP4	NPHP400046	0.142669438303334	2	-0.0579776027299139	2	0.0381134419911098	2	0.0381134419911098	NA	NA	SegRatio=-0.06,AbsMeanSigma=0.26,pvalue=0.0177176136236919,pvalueTTest=0.0453681334113938,
chr1	5965326	5965414	NPHP4	NPHP400047	-0.013093021844093	2	-0.0579776027299139	2	0.0381134419911098	2	0.0381134419911098	NA	NA	SegRatio=-0.06,AbsMeanSigma=0.26,pvalue=0.0177176136236919,pvalueTTest=0.0453681334113938,
chr1	5965374	5965462	NPHP4	NPHP400048	-0.172533129887258	2	-0.0579776027299139	2	0.0381134419911098	2	0.0381134419911098	NA	NA	SegRatio=-0.06,AbsMeanSigma=0.26,pvalue=0.0177176136236919,pvalueTTest=0.0453681334113938,
chr1	5965434	5965551	NPHP4	NPHP400049	-0.0481375061590568	2	-0.0579776027299139	2	0.0381134419911098	2	0.0381134419911098	NA	NA	SegRatio=-0.06,AbsMeanSigma=0.26,pvalue=0.0177176136236919,pvalueTTest=0.0453681334113938,
chr1	5965476	5965590	NPHP4	NPHP400050	0.0589225839937057	2	-0.0579776027299139	2	0.0381134419911098	2	0.0381134419911098	NA	NA	SegRatio=-0.06,AbsMeanSigma=0.26,pvalue=0.0177176136236919,pvalueTTest=0.0453681334113938,
chr1	5965641	5965743	NPHP4	NPHP400051	-0.0210490049965997	2	-0.0579776027299139	2	0.0381134419911098	2	0.0381134419911098	NA	NA	SegRatio=-0.06,AbsMeanSigma=0.26,pvalue=0.0177176136236919,pvalueTTest=0.0453681334113938,
chr1	5965716	5965837	NPHP4	NPHP400052	-0.199752273014949	2	-0.0579776027299139	2	0.0381134419911098	2	0.0381134419911098	NA	NA	SegRatio=-0.06,AbsMeanSigma=0.26,pvalue=0.0177176136236919,pvalueTTest=0.0453681334113938,
chr1	5965821	5965927	NPHP4	NPHP400053	0.0838703413717215	2	-0.0579776027299139	2	0.0381134419911098	2	0.0381134419911098	NA	NA	SegRatio=-0.06,AbsMeanSigma=0.26,pvalue=0.0177176136236919,pvalueTTest=0.0453681334113938,
chr1	5967139	5967278	NPHP4	NPHP400054	0.0169901011148639	2	-0.0579776027299139	2	0.0381134419911098	2	0.0381134419911098	NA	NA	SegRatio=-0.06,AbsMeanSigma=0.26,pvalue=0.0177176136236919,pvalueTTest=0.0453681334113938,
chr1	5967279	5967344	NPHP4	NPHP400055	NA	2	-0.0579776027299139	2	0.0381134419911098	2	0.0381134419911098	NA	NA	SegRatio=-0.06,AbsMeanSigma=0.26,pvalue=0.0177176136236919,pvalueTTest=0.0453681334113938,
chr1	5969187	5969303	NPHP4	NPHP400056	-0.0877392742549234	2	-0.0579776027299139	2	0.0381134419911098	2	0.0381134419911098	NA	NA	SegRatio=-0.06,AbsMeanSigma=0.26,pvalue=0.0177176136236919,pvalueTTest=0.0453681334113938,
chr1	5987662	5987784	NPHP4	NPHP400057	0.130578065940859	2	-0.0579776027299139	2	0.0381134419911098	2	0.0381134419911098	NA	NA	SegRatio=-0.06,AbsMeanSigma=0.26,pvalue=0.0177176136236919,pvalueTTest=0.0453681334113938,
chr1	5987737	5987859	NPHP4	NPHP400058	-0.068674051267931	2	-0.0579776027299139	2	0.0381134419911098	2	0.0381134419911098	NA	NA	SegRatio=-0.06,AbsMeanSigma=0.26,pvalue=0.0177176136236919,pvalueTTest=0.0453681334113938,
chr1	5987800	5987895	NPHP4	NPHP400059	-0.195739867750864	2	-0.0579776027299139	2	0.0381134419911098	2	0.0381134419911098	NA	NA	SegRatio=-0.06,AbsMeanSigma=0.26,pvalue=0.0177176136236919,pvalueTTest=0.0453681334113938,
chr1	5993123	5993235	NPHP4	NPHP400060	-0.0274824976338	2	-0.0579776027299139	2	0.0381134419911098	2	0.0381134419911098	NA	NA	SegRatio=-0.06,AbsMeanSigma=0.26,pvalue=0.0177176136236919,pvalueTTest=0.0453681334113938,
chr1	5993189	5993302	NPHP4	NPHP400061	-0.242521484331962	2	-0.0579776027299139	2	0.0381134419911098	2	0.0381134419911098	NA	NA	SegRatio=-0.06,AbsMeanSigma=0.26,pvalue=0.0177176136236919,pvalueTTest=0.0453681334113938,
chr1	5993250	5993368	NPHP4	NPHP400062	-0.229220964165353	2	-0.0579776027299139	2	0.0381134419911098	2	0.0381134419911098	NA	NA	SegRatio=-0.06,AbsMeanSigma=0.26,pvalue=0.0177176136236919,pvalueTTest=0.0453681334113938,
chr1	5993309	5993430	NPHP4	NPHP400063	-0.101590047895079	2	-0.0579776027299139	2	0.0381134419911098	2	0.0381134419911098	NA	NA	SegRatio=-0.06,AbsMeanSigma=0.26,pvalue=0.0177176136236919,pvalueTTest=0.0453681334113938,
chr1	6007100	6007208	NPHP4	NPHP400064	0.253814271275483	2	-0.0579776027299139	2	0.0381134419911098	2	0.0381134419911098	NA	NA	SegRatio=-0.06,AbsMeanSigma=0.26,pvalue=0.0177176136236919,pvalueTTest=0.0453681334113938,
chr1	6007202	6007308	NPHP4	NPHP400065	0.0501907823312912	2	-0.0579776027299139	2	0.0381134419911098	2	0.0381134419911098	NA	NA	SegRatio=-0.06,AbsMeanSigma=0.26,pvalue=0.0177176136236919,pvalueTTest=0.0453681334113938,
chr1	6007305	6007426	NPHP4	NPHP400066	-0.0985151552437798	2	-0.0579776027299139	2	0.0381134419911098	2	0.0381134419911098	NA	NA	SegRatio=-0.06,AbsMeanSigma=0.26,pvalue=0.0177176136236919,pvalueTTest=0.0453681334113938,
chr1	6008067	6008187	NPHP4	NPHP400067	0.170443827346974	2	-0.0579776027299139	2	0.0381134419911098	2	0.0381134419911098	NA	NA	SegRatio=-0.06,AbsMeanSigma=0.26,pvalue=0.0177176136236919,pvalueTTest=0.0453681334113938,
chr1	6008164	6008305	NPHP4	NPHP400068	NA	2	-0.0579776027299139	2	0.0381134419911098	2	0.0381134419911098	NA	NA	SegRatio=-0.06,AbsMeanSigma=0.26,pvalue=0.0177176136236919,pvalueTTest=0.0453681334113938,
chr1	6008245	6008349	NPHP4	NPHP400069	-0.179978812065903	2	-0.0579776027299139	2	0.0381134419911098	2	0.0381134419911098	NA	NA	SegRatio=-0.06,AbsMeanSigma=0.26,pvalue=0.0177176136236919,pvalueTTest=0.0453681334113938,
chr1	6012757	6012856	NPHP4	NPHP400070	-0.103178503762509	2	-0.0579776027299139	2	0.0381134419911098	2	0.0381134419911098	NA	NA	SegRatio=-0.06,AbsMeanSigma=0.26,pvalue=0.0177176136236919,pvalueTTest=0.0453681334113938,
chr1	6012814	6012930	NPHP4	NPHP400071	-0.0981210733184833	2	-0.0579776027299139	2	0.0381134419911098	2	0.0381134419911098	NA	NA	SegRatio=-0.06,AbsMeanSigma=0.26,pvalue=0.0177176136236919,pvalueTTest=0.0453681334113938,
chr1	6021795	6021909	NPHP4	NPHP400072	0.234772221346585	2	-0.0579776027299139	2	0.0381134419911098	2	0.0381134419911098	NA	NA	SegRatio=-0.06,AbsMeanSigma=0.26,pvalue=0.0177176136236919,pvalueTTest=0.0453681334113938,
chr1	6021875	6021991	NPHP4	NPHP400073	0.00358607382415563	2	-0.0579776027299139	2	0.0381134419911098	2	0.0381134419911098	NA	NA	SegRatio=-0.06,AbsMeanSigma=0.26,pvalue=0.0177176136236919,pvalueTTest=0.0453681334113938,
chr1	6021989	6022095	NPHP4	NPHP400074	-0.324303557393129	2	-0.0579776027299139	2	0.0381134419911098	2	0.0381134419911098	NA	NA	SegRatio=-0.06,AbsMeanSigma=0.26,pvalue=0.0177176136236919,pvalueTTest=0.0453681334113938,
chr1	6027331	6027442	NPHP4	NPHP400075	-0.187504606801666	2	-0.0579776027299139	2	0.0381134419911098	2	0.0381134419911098	NA	NA	SegRatio=-0.06,AbsMeanSigma=0.26,pvalue=0.0177176136236919,pvalueTTest=0.0453681334113938,
chr1	6029048	6029161	NPHP4	NPHP400076	0.277358912808914	2	-0.0579776027299139	2	0.0381134419911098	2	0.0381134419911098	NA	NA	SegRatio=-0.06,AbsMeanSigma=0.26,pvalue=0.0177176136236919,pvalueTTest=0.0453681334113938,
chr1	6029162	6029278	NPHP4	NPHP400077	-0.0309255939413775	2	-0.0579776027299139	2	0.0381134419911098	2	0.0381134419911098	NA	NA	SegRatio=-0.06,AbsMeanSigma=0.26,pvalue=0.0177176136236919,pvalueTTest=0.0453681334113938,
chr1	6029224	6029342	NPHP4	NPHP400078	-0.0722830684536112	2	-0.0579776027299139	2	0.0381134419911098	2	0.0381134419911098	NA	NA	SegRatio=-0.06,AbsMeanSigma=0.26,pvalue=0.0177176136236919,pvalueTTest=0.0453681334113938,
chr1	6038340	6038455	NPHP4	NPHP400079	0.37386976708812	2	-0.0579776027299139	2	0.0381134419911098	2	0.0381134419911098	NA	NA	SegRatio=-0.06,AbsMeanSigma=0.26,pvalue=0.0177176136236919,pvalueTTest=0.0453681334113938,
chr1	6038452	6038568	NPHP4	NPHP400080	0.40770592646862	2	-0.0579776027299139	2	0.0381134419911098	2	0.0381134419911098	NA	NA	SegRatio=-0.06,AbsMeanSigma=0.26,pvalue=0.0177176136236919,pvalueTTest=0.0453681334113938,
chr1	6046192	6046309	NPHP4	NPHP400081	0.209829981937997	2	-0.0579776027299139	2	0.0381134419911098	2	0.0381134419911098	NA	NA	SegRatio=-0.06,AbsMeanSigma=0.26,pvalue=0.0177176136236919,pvalueTTest=0.0453681334113938,
chr1	6046262	6046380	NPHP4	NPHP400082	0.00963981965662778	2	-0.0579776027299139	2	0.0381134419911098	2	0.0381134419911098	NA	NA	SegRatio=-0.06,AbsMeanSigma=0.26,pvalue=0.0177176136236919,pvalueTTest=0.0453681334113938,
chr2	29416015	29416131	ALK	ALK00001	0.123660498736527	2	0.00220353223163083	2	0.636783078818691	2	0.636783078818691	NA	NA	SegRatio=0,AbsMeanSigma=0.12,pvalue=0.278246126620853,pvalueTTest=0.311089039023182,
chr2	29416121	29416220	ALK	ALK00002	-0.0338260384218331	2	0.00220353223163083	2	0.636783078818691	2	0.636783078818691	NA	NA	SegRatio=0,AbsMeanSigma=0.12,pvalue=0.278246126620853,pvalueTTest=0.311089039023182,
chr2	29416210	29416329	ALK	ALK00003	-0.197849609345309	2	0.00220353223163083	2	0.636783078818691	2	0.636783078818691	NA	NA	SegRatio=0,AbsMeanSigma=0.12,pvalue=0.278246126620853,pvalueTTest=0.311089039023182,
chr2	29416265	29416372	ALK	ALK00004	-0.0392390297946867	2	0.00220353223163083	2	0.636783078818691	2	0.636783078818691	NA	NA	SegRatio=0,AbsMeanSigma=0.12,pvalue=0.278246126620853,pvalueTTest=0.311089039023182,
chr2	29416343	29416459	ALK	ALK00005	-0.0846614891576285	2	0.00220353223163083	2	0.636783078818691	2	0.636783078818691	NA	NA	SegRatio=0,AbsMeanSigma=0.12,pvalue=0.278246126620853,pvalueTTest=0.311089039023182,
chr2	29416450	29416569	ALK	ALK00006	0.0300205373958784	2	0.00220353223163083	2	0.636783078818691	2	0.636783078818691	NA	NA	SegRatio=0,AbsMeanSigma=0.12,pvalue=0.278246126620853,pvalueTTest=0.311089039023182,
chr2	29416567	29416667	ALK	ALK00007	-0.328818927731856	2	0.00220353223163083	2	0.636783078818691	2	0.636783078818691	NA	NA	SegRatio=0,AbsMeanSigma=0.12,pvalue=0.278246126620853,pvalueTTest=0.311089039023182,
chr2	29416595	29416714	ALK	ALK00008	-0.1749466428261	2	0.00220353223163083	2	0.636783078818691	2	0.636783078818691	NA	NA	SegRatio=0,AbsMeanSigma=0.12,pvalue=0.278246126620853,pvalueTTest=0.311089039023182,
chr2	29416676	29416771	ALK	ALK00009	0.0146255260739376	2	0.00220353223163083	2	0.636783078818691	2	0.636783078818691	NA	NA	SegRatio=0,AbsMeanSigma=0.12,pvalue=0.278246126620853,pvalueTTest=0.311089039023182,
chr2	29416765	29416872	ALK	ALK00010	0.108154595732122	2	0.00220353223163083	2	0.636783078818691	2	0.636783078818691	NA	NA	SegRatio=0,AbsMeanSigma=0.12,pvalue=0.278246126620853,pvalueTTest=0.311089039023182,
chr2	29419590	29419703	ALK	ALK00011	-0.0478315746015695	2	0.00220353223163083	2	0.636783078818691	2	0.636783078818691	NA	NA	SegRatio=0,AbsMeanSigma=0.12,pvalue=0.278246126620853,pvalueTTest=0.311089039023182,
chr2	29419698	29419809	ALK	ALK00012	0.134371131132947	2	0.00220353223163083	2	0.636783078818691	2	0.636783078818691	NA	NA	SegRatio=0,AbsMeanSigma=0.12,pvalue=0.278246126620853,pvalueTTest=0.311089039023182,
chr2	29420348	29420466	ALK	ALK00013	0.0892425413507878	2	0.00220353223163083	2	0.636783078818691	2	0.636783078818691	NA	NA	SegRatio=0,AbsMeanSigma=0.12,pvalue=0.278246126620853,pvalueTTest=0.311089039023182,
chr2	29420461	29420552	ALK	ALK00014	-0.03695483081643	2	0.00220353223163083	2	0.636783078818691	2	0.636783078818691	NA	NA	SegRatio=0,AbsMeanSigma=0.12,pvalue=0.278246126620853,pvalueTTest=0.311089039023182,
chr2	29420539	29420648	ALK	ALK00015	-0.0678001146171096	2	0.00220353223163083	2	0.636783078818691	2	0.636783078818691	NA	NA	SegRatio=0,AbsMeanSigma=0.12,pvalue=0.278246126620853,pvalueTTest=0.311089039023182,
chr2	29430015	29430124	ALK	ALK00016	-0.116366941984625	2	0.00220353223163083	2	0.636783078818691	2	0.636783078818691	NA	NA	SegRatio=0,AbsMeanSigma=0.12,pvalue=0.278246126620853,pvalueTTest=0.311089039023182,
chr2	29430107	29430214	ALK	ALK00017	0.0996831746954665	2	0.00220353223163083	2	0.636783078818691	2	0.636783078818691	NA	NA	SegRatio=0,AbsMeanSigma=0.12,pvalue=0.278246126620853,pvalueTTest=0.311089039023182,
chr2	29432564	29432683	ALK	ALK00018	0.0284571185679252	2	0.00220353223163083	2	0.636783078818691	2	0.636783078818691	NA	NA	SegRatio=0,AbsMeanSigma=0.12,pvalue=0.278246126620853,pvalueTTest=0.311089039023182,
chr2	29432653	29432739	ALK	ALK00019	-0.0115739669693022	2	0.00220353223163083	2	0.636783078818691	2	0.636783078818691	NA	NA	SegRatio=0,AbsMeanSigma=0.12,pvalue=0.278246126620853,pvalueTTest=0.311089039023182,
chr2	29432728	29432839	ALK	ALK00020	NA	2	0.00220353223163083	2	0.636783078818691	2	0.636783078818691	NA	NA	SegRatio=0,AbsMeanSigma=0.12,pvalue=0.278246126620853,pvalueTTest=0.311089039023182,
chr2	29436760	29436875	ALK	ALK00021	0.00220353223163083	2	0.00220353223163083	2	0.636783078818691	2	0.636783078818691	NA	NA	SegRatio=0,AbsMeanSigma=0.12,pvalue=0.278246126620853,pvalueTTest=0.311089039023182,
chr2	29436874	29436992	ALK	ALK00022	-0.0133282472536286	2	0.00220353223163083	2	0.636783078818691	2	0.636783078818691	NA	NA	SegRatio=0,AbsMeanSigma=0.12,pvalue=0.278246126620853,pvalueTTest=0.311089039023182,
chr2	29443547	29443666	ALK	ALK00023	-0.109552563151224	2	0.00220353223163083	2	0.636783078818691	2	0.636783078818691	NA	NA	SegRatio=0,AbsMeanSigma=0.12,pvalue=0.278246126620853,pvalueTTest=0.311089039023182,
chr2	29443611	29443730	ALK	ALK00024	0.0112271494989737	2	0.00220353223163083	2	0.636783078818691	2	0.636783078818691	NA	NA	SegRatio=0,AbsMeanSigma=0.12,pvalue=0.278246126620853,pvalueTTest=0.311089039023182,
chr2	29445156	29445246	ALK	ALK00025	0.100982911611947	2	0.00220353223163083	2	0.636783078818691	2	0.636783078818691	NA	NA	SegRatio=0,AbsMeanSigma=0.12,pvalue=0.278246126620853,pvalueTTest=0.311089039023182,
chr2	29445242	29445359	ALK	ALK00026	-0.00209433759092466	2	0.00220353223163083	2	0.636783078818691	2	0.636783078818691	NA	NA	SegRatio=0,AbsMeanSigma=0.12,pvalue=0.278246126620853,pvalueTTest=0.311089039023182,
chr2	29445327	29445427	ALK	ALK00027	0.00723349071229527	2	0.00220353223163083	2	0.636783078818691	2	0.636783078818691	NA	NA	SegRatio=0,AbsMeanSigma=0.12,pvalue=0.278246126620853,pvalueTTest=0.311089039023182,
chr2	29445388	29445505	ALK	ALK00028	-0.0802427768497346	2	0.00220353223163083	2	0.636783078818691	2	0.636783078818691	NA	NA	SegRatio=0,AbsMeanSigma=0.12,pvalue=0.278246126620853,pvalueTTest=0.311089039023182,
chr2	29446167	29446285	ALK	ALK00029	-0.0128436661149449	2	0.00220353223163083	2	0.636783078818691	2	0.636783078818691	NA	NA	SegRatio=0,AbsMeanSigma=0.12,pvalue=0.278246126620853,pvalueTTest=0.311089039023182,
chr2	29446223	29446329	ALK	ALK00030	0.135313707321929	2	0.00220353223163083	2	0.636783078818691	2	0.636783078818691	NA	NA	SegRatio=0,AbsMeanSigma=0.12,pvalue=0.278246126620853,pvalueTTest=0.311089039023182,
chr2	29446267	29446388	ALK	ALK00031	0.00384711459287199	2	0.00220353223163083	2	0.636783078818691	2	0.636783078818691	NA	NA	SegRatio=0,AbsMeanSigma=0.12,pvalue=0.278246126620853,pvalueTTest=0.311089039023182,
chr2	29446339	29446456	ALK	ALK00032	0.026182315912769	2	0.00220353223163083	2	0.636783078818691	2	0.636783078818691	NA	NA	SegRatio=0,AbsMeanSigma=0.12,pvalue=0.278246126620853,pvalueTTest=0.311089039023182,
chr2	29448273	29448381	ALK	ALK00033	0.0496423406806017	2	0.00220353223163083	2	0.636783078818691	2	0.636783078818691	NA	NA	SegRatio=0,AbsMeanSigma=0.12,pvalue=0.278246126620853,pvalueTTest=0.311089039023182,
chr2	29448332	29448450	ALK	ALK00034	0.0297846895640469	2	0.00220353223163083	2	0.636783078818691	2	0.636783078818691	NA	NA	SegRatio=0,AbsMeanSigma=0.12,pvalue=0.278246126620853,pvalueTTest=0.311089039023182,
chr2	29449753	29449871	ALK	ALK00035	-0.0848872027424393	2	0.00220353223163083	2	0.636783078818691	2	0.636783078818691	NA	NA	SegRatio=0,AbsMeanSigma=0.12,pvalue=0.278246126620853,pvalueTTest=0.311089039023182,
chr2	29449848	29449940	ALK	ALK00036	-0.0942143540363423	2	0.00220353223163083	2	0.636783078818691	2	0.636783078818691	NA	NA	SegRatio=0,AbsMeanSigma=0.12,pvalue=0.278246126620853,pvalueTTest=0.311089039023182,
chr2	29449888	29450002	ALK	ALK00037	-0.102104880178374	2	0.00220353223163083	2	0.636783078818691	2	0.636783078818691	NA	NA	SegRatio=0,AbsMeanSigma=0.12,pvalue=0.278246126620853,pvalueTTest=0.311089039023182,
chr2	29450414	29450511	ALK	ALK00038	-0.00569299194122658	2	0.00220353223163083	2	0.636783078818691	2	0.636783078818691	NA	NA	SegRatio=0,AbsMeanSigma=0.12,pvalue=0.278246126620853,pvalueTTest=0.311089039023182,
chr2	29450441	29450550	ALK	ALK00039	0.0212963626543857	2	0.00220353223163083	2	0.636783078818691	2	0.636783078818691	NA	NA	SegRatio=0,AbsMeanSigma=0.12,pvalue=0.278246126620853,pvalueTTest=0.311089039023182,
chr2	29450498	29450619	ALK	ALK00040	-0.0582760713894969	2	0.00220353223163083	2	0.636783078818691	2	0.636783078818691	NA	NA	SegRatio=0,AbsMeanSigma=0.12,pvalue=0.278246126620853,pvalueTTest=0.311089039023182,
chr2	29451711	29451827	ALK	ALK00041	NA	2	0.00220353223163083	2	0.636783078818691	2	0.636783078818691	NA	NA	SegRatio=0,AbsMeanSigma=0.12,pvalue=0.278246126620853,pvalueTTest=0.311089039023182,
chr2	29451759	29451890	ALK	ALK00042	NA	2	0.00220353223163083	2	0.636783078818691	2	0.636783078818691	NA	NA	SegRatio=0,AbsMeanSigma=0.12,pvalue=0.278246126620853,pvalueTTest=0.311089039023182,
chr2	29451885	29451972	ALK	ALK00043	0.218790385991558	2	0.00220353223163083	2	0.636783078818691	2	0.636783078818691	NA	NA	SegRatio=0,AbsMeanSigma=0.12,pvalue=0.278246126620853,pvalueTTest=0.311089039023182,
chr2	29455093	29455208	ALK	ALK00044	-0.0560478790260591	2	0.00220353223163083	2	0.636783078818691	2	0.636783078818691	NA	NA	SegRatio=0,AbsMeanSigma=0.12,pvalue=0.278246126620853,pvalueTTest=0.311089039023182,
chr2	29455199	29455309	ALK	ALK00045	0.309589486912087	2	0.00220353223163083	2	0.636783078818691	2	0.636783078818691	NA	NA	SegRatio=0,AbsMeanSigma=0.12,pvalue=0.278246126620853,pvalueTTest=0.311089039023182,
chr2	29455248	29455387	ALK	ALK00046	0.196085117221594	2	0.00220353223163083	2	0.636783078818691	2	0.636783078818691	NA	NA	SegRatio=0,AbsMeanSigma=0.12,pvalue=0.278246126620853,pvalueTTest=0.311089039023182,
chr2	29456410	29456529	ALK	ALK00047	0.14830717266102	2	0.00220353223163083	2	0.636783078818691	2	0.636783078818691	NA	NA	SegRatio=0,AbsMeanSigma=0.12,pvalue=0.278246126620853,pvalueTTest=0.311089039023182,
chr2	29456508	29456611	ALK	ALK00048	-0.0526761676756961	2	0.00220353223163083	2	0.636783078818691	2	0.636783078818691	NA	NA	SegRatio=0,AbsMeanSigma=0.12,pvalue=0.278246126620853,pvalueTTest=0.311089039023182,
chr2	29462479	29462599	ALK	ALK00049	-0.0175592434617593	2	0.00220353223163083	2	0.636783078818691	2	0.636783078818691	NA	NA	SegRatio=0,AbsMeanSigma=0.12,pvalue=0.278246126620853,pvalueTTest=0.311089039023182,
chr2	29462593	29462704	ALK	ALK00050	-0.0141208409592671	2	0.00220353223163083	2	0.636783078818691	2	0.636783078818691	NA	NA	SegRatio=0,AbsMeanSigma=0.12,pvalue=0.278246126620853,pvalueTTest=0.311089039023182,
chr2	29462658	29462777	ALK	ALK00051	-0.0621231931586779	2	0.00220353223163083	2	0.636783078818691	2	0.636783078818691	NA	NA	SegRatio=0,AbsMeanSigma=0.12,pvalue=0.278246126620853,pvalueTTest=0.311089039023182,
chr2	29473931	29474053	ALK	ALK00052	-0.266161908084157	2	0.00220353223163083	2	0.636783078818691	2	0.636783078818691	NA	NA	SegRatio=0,AbsMeanSigma=0.12,pvalue=0.278246126620853,pvalueTTest=0.311089039023182,
chr2	29474018	29474130	ALK	ALK00053	0.00928900955071079	2	0.00220353223163083	2	0.636783078818691	2	0.636783078818691	NA	NA	SegRatio=0,AbsMeanSigma=0.12,pvalue=0.278246126620853,pvalueTTest=0.311089039023182,
chr2	29474130	29474230	ALK	ALK00054	NA	2	0.00220353223163083	2	0.636783078818691	2	0.636783078818691	NA	NA	SegRatio=0,AbsMeanSigma=0.12,pvalue=0.278246126620853,pvalueTTest=0.311089039023182,
chr2	29497904	29498015	ALK	ALK00055	0.00829428804678631	2	0.00220353223163083	2	0.636783078818691	2	0.636783078818691	NA	NA	SegRatio=0,AbsMeanSigma=0.12,pvalue=0.278246126620853,pvalueTTest=0.311089039023182,
chr2	29498006	29498122	ALK	ALK00056	-0.0842336687780364	2	0.00220353223163083	2	0.636783078818691	2	0.636783078818691	NA	NA	SegRatio=0,AbsMeanSigma=0.12,pvalue=0.278246126620853,pvalueTTest=0.311089039023182,
chr2	29498193	29498297	ALK	ALK00057	0.0859383112582413	2	0.00220353223163083	2	0.636783078818691	2	0.636783078818691	NA	NA	SegRatio=0,AbsMeanSigma=0.12,pvalue=0.278246126620853,pvalueTTest=0.311089039023182,
chr2	29498298	29498417	ALK	ALK00058	0.110212225228309	2	0.00220353223163083	2	0.636783078818691	2	0.636783078818691	NA	NA	SegRatio=0,AbsMeanSigma=0.12,pvalue=0.278246126620853,pvalueTTest=0.311089039023182,
chr2	29519730	29519844	ALK	ALK00059	-0.12483292810644	2	0.00220353223163083	2	0.636783078818691	2	0.636783078818691	NA	NA	SegRatio=0,AbsMeanSigma=0.12,pvalue=0.278246126620853,pvalueTTest=0.311089039023182,
chr2	29519814	29519931	ALK	ALK00060	0.295240213394659	2	0.00220353223163083	2	0.636783078818691	2	0.636783078818691	NA	NA	SegRatio=0,AbsMeanSigma=0.12,pvalue=0.278246126620853,pvalueTTest=0.311089039023182,
chr2	29519875	29519988	ALK	ALK00061	0.0312431001830706	2	0.00220353223163083	2	0.636783078818691	2	0.636783078818691	NA	NA	SegRatio=0,AbsMeanSigma=0.12,pvalue=0.278246126620853,pvalueTTest=0.311089039023182,
chr2	29541128	29541245	ALK	ALK00062	-0.207150717398626	2	0.00220353223163083	2	0.636783078818691	2	0.636783078818691	NA	NA	SegRatio=0,AbsMeanSigma=0.12,pvalue=0.278246126620853,pvalueTTest=0.311089039023182,
chr2	29541212	29541329	ALK	ALK00063	-0.162535216927288	2	0.00220353223163083	2	0.636783078818691	2	0.636783078818691	NA	NA	SegRatio=0,AbsMeanSigma=0.12,pvalue=0.278246126620853,pvalueTTest=0.311089039023182,
chr2	29543584	29543701	ALK	ALK00064	-0.180339347877686	2	0.00220353223163083	2	0.636783078818691	2	0.636783078818691	NA	NA	SegRatio=0,AbsMeanSigma=0.12,pvalue=0.278246126620853,pvalueTTest=0.311089039023182,
chr2	29543655	29543771	ALK	ALK00065	0.105126766823822	2	0.00220353223163083	2	0.636783078818691	2	0.636783078818691	NA	NA	SegRatio=0,AbsMeanSigma=0.12,pvalue=0.278246126620853,pvalueTTest=0.311089039023182,
chr2	29551137	29551257	ALK	ALK00066	-0.0263624631217838	2	0.00220353223163083	2	0.636783078818691	2	0.636783078818691	NA	NA	SegRatio=0,AbsMeanSigma=0.12,pvalue=0.278246126620853,pvalueTTest=0.311089039023182,
chr2	29551235	29551340	ALK	ALK00067	-0.0471329349454501	2	0.00220353223163083	2	0.636783078818691	2	0.636783078818691	NA	NA	SegRatio=0,AbsMeanSigma=0.12,pvalue=0.278246126620853,pvalueTTest=0.311089039023182,
chr2	29551330	29551441	ALK	ALK00068	NA	2	0.00220353223163083	2	0.636783078818691	2	0.636783078818691	NA	NA	SegRatio=0,AbsMeanSigma=0.12,pvalue=0.278246126620853,pvalueTTest=0.311089039023182,
chr2	29606563	29606677	ALK	ALK00069	-0.165905844879164	2	0.00220353223163083	2	0.636783078818691	2	0.636783078818691	NA	NA	SegRatio=0,AbsMeanSigma=0.12,pvalue=0.278246126620853,pvalueTTest=0.311089039023182,
chr2	29606667	29606783	ALK	ALK00070	0.0955691962209319	2	0.00220353223163083	2	0.636783078818691	2	0.636783078818691	NA	NA	SegRatio=0,AbsMeanSigma=0.12,pvalue=0.278246126620853,pvalueTTest=0.311089039023182,
chr2	29754741	29754848	ALK	ALK00071	0.0636372428773553	2	0.00220353223163083	2	0.636783078818691	2	0.636783078818691	NA	NA	SegRatio=0,AbsMeanSigma=0.12,pvalue=0.278246126620853,pvalueTTest=0.311089039023182,
chr2	29754818	29754935	ALK	ALK00072	-0.0405009778496136	2	0.00220353223163083	2	0.636783078818691	2	0.636783078818691	NA	NA	SegRatio=0,AbsMeanSigma=0.12,pvalue=0.278246126620853,pvalueTTest=0.311089039023182,
chr2	29754934	29755052	ALK	ALK00073	0.0386748164293506	2	0.00220353223163083	2	0.636783078818691	2	0.636783078818691	NA	NA	SegRatio=0,AbsMeanSigma=0.12,pvalue=0.278246126620853,pvalueTTest=0.311089039023182,
chr2	29917634	29917751	ALK	ALK00074	0.0255190235785066	2	0.00220353223163083	2	0.636783078818691	2	0.636783078818691	NA	NA	SegRatio=0,AbsMeanSigma=0.12,pvalue=0.278246126620853,pvalueTTest=0.311089039023182,
chr2	29917742	29917861	ALK	ALK00075	-0.107710877659713	2	0.00220353223163083	2	0.636783078818691	2	0.636783078818691	NA	NA	SegRatio=0,AbsMeanSigma=0.12,pvalue=0.278246126620853,pvalueTTest=0.311089039023182,
chr2	29917826	29917919	ALK	ALK00076	-0.0463172134916858	2	0.00220353223163083	2	0.636783078818691	2	0.636783078818691	NA	NA	SegRatio=0,AbsMeanSigma=0.12,pvalue=0.278246126620853,pvalueTTest=0.311089039023182,
chr2	29940373	29940482	ALK	ALK00077	0.0139965159636627	2	0.00220353223163083	2	0.636783078818691	2	0.636783078818691	NA	NA	SegRatio=0,AbsMeanSigma=0.12,pvalue=0.278246126620853,pvalueTTest=0.311089039023182,
chr2	29940481	29940585	ALK	ALK00078	-0.0683568442518638	2	0.00220353223163083	2	0.636783078818691	2	0.636783078818691	NA	NA	SegRatio=0,AbsMeanSigma=0.12,pvalue=0.278246126620853,pvalueTTest=0.311089039023182,
chr2	30142816	30142955	ALK	ALK00079	0.491558285944899	2	0.00220353223163083	2	0.636783078818691	2	0.636783078818691	q-value=0.00855999340881775, copies=3.5	NA	SegRatio=0,AbsMeanSigma=0.12,pvalue=0.278246126620853,pvalueTTest=0.311089039023182,
chr2	30142877	30142997	ALK	ALK00080	0.585407354037292	2	0.00220353223163083	2	0.636783078818691	2	0.636783078818691	NA	NA	SegRatio=0,AbsMeanSigma=0.12,pvalue=0.278246126620853,pvalueTTest=0.311089039023182,
chr2	30142949	30143016	ALK	ALK00081	0.536252905327067	2	0.00220353223163083	2	0.636783078818691	2	0.636783078818691	NA	NA	SegRatio=0,AbsMeanSigma=0.12,pvalue=0.278246126620853,pvalueTTest=0.311089039023182,
chr2	30143003	30143141	ALK	ALK00082	NA	2	0.00220353223163083	2	0.636783078818691	2	0.636783078818691	NA	NA	SegRatio=0,AbsMeanSigma=0.12,pvalue=0.278246126620853,pvalueTTest=0.311089039023182,
chr2	47600571	47600681	EPCAM	EPCAM00001	0.431847472005777	2	0.00220353223163083	2	0.398260391978049	2	0.398260391978049	NA	NA	SegRatio=0,AbsMeanSigma=0.12,pvalue=0.278246126620853,pvalueTTest=0.311089039023182,
chr2	47600663	47600766	EPCAM	EPCAM00002	-0.182585868975609	2	0.00220353223163083	2	0.398260391978049	2	0.398260391978049	NA	NA	SegRatio=0,AbsMeanSigma=0.12,pvalue=0.278246126620853,pvalueTTest=0.311089039023182,
chr2	47600875	47600962	EPCAM	EPCAM00003	0.0338654329391031	2	0.00220353223163083	2	0.398260391978049	2	0.398260391978049	NA	NA	SegRatio=0,AbsMeanSigma=0.12,pvalue=0.278246126620853,pvalueTTest=0.311089039023182,
chr2	47600938	47601040	EPCAM	EPCAM00004	0.0847060523415313	2	0.00220353223163083	2	0.398260391978049	2	0.398260391978049	NA	NA	SegRatio=0,AbsMeanSigma=0.12,pvalue=0.278246126620853,pvalueTTest=0.311089039023182,
chr2	47601038	47601158	EPCAM	EPCAM00005	0.205665943160658	2	0.00220353223163083	2	0.398260391978049	2	0.398260391978049	NA	NA	SegRatio=0,AbsMeanSigma=0.12,pvalue=0.278246126620853,pvalueTTest=0.311089039023182,
chr2	47601151	47601264	EPCAM	EPCAM00006	0.0596367764906147	2	0.00220353223163083	2	0.398260391978049	2	0.398260391978049	NA	NA	SegRatio=0,AbsMeanSigma=0.12,pvalue=0.278246126620853,pvalueTTest=0.311089039023182,
chr2	47602339	47602443	EPCAM	EPCAM00007	-1.58408757900235	2	0.208609346093069	2	0.398260391978049	2	0.398260391978049	q-value=1.02201553473539e-31, copies=0.5	NA	SegRatio=0.21,AbsMeanSigma=2.06,pvalue=3.7251444830603e-05,pvalueTTest=0.584412299474884,Adjusted:byPvalueTTestRatio;
chr2	47602389	47602486	EPCAM	EPCAM00008	0.208609346093069	2	0.208609346093069	2	0.398260391978049	2	0.398260391978049	NA	NA	SegRatio=0.21,AbsMeanSigma=2.06,pvalue=3.7251444830603e-05,pvalueTTest=0.584412299474884,Adjusted:byPvalueTTestRatio;
chr2	47604086	47604200	EPCAM	EPCAM00009	0.291086279419506	2	0.208609346093069	2	0.398260391978049	2	0.398260391978049	NA	NA	SegRatio=0.21,AbsMeanSigma=2.06,pvalue=3.7251444830603e-05,pvalueTTest=0.584412299474884,Adjusted:byPvalueTTestRatio;
chr2	47604173	47604288	EPCAM	EPCAM00010	-0.00175333397852989	2	0.208609346093069	2	0.398260391978049	2	0.398260391978049	NA	NA	SegRatio=0.21,AbsMeanSigma=2.06,pvalue=3.7251444830603e-05,pvalueTTest=0.584412299474884,Adjusted:byPvalueTTestRatio;
chr2	47606015	47606116	EPCAM	EPCAM00011	NA	2	-2.09100286322658	2	0.398260391978049	2	0.398260391978049	NA	NA	SegRatio=-2.09,AbsMeanSigma=15.56,pvalue=2.46173102420304e-107,pvalueTTest=1,Adjusted:byPvalueTTestRatio;
chr2	47606112	47606222	EPCAM	EPCAM00012	-2.09100286322658	2	-2.09100286322658	2	0.398260391978049	2	0.398260391978049	NA	NA	SegRatio=-2.09,AbsMeanSigma=15.56,pvalue=2.46173102420304e-107,pvalueTTest=1,Adjusted:byPvalueTTestRatio;
chr2	47606866	47606977	EPCAM	EPCAM00013	0.195431828429341	2	0.0487103399940512	2	0.398260391978049	2	0.398260391978049	NA	NA	SegRatio=0.05,AbsMeanSigma=0.1,pvalue=0.807903584298603,pvalueTTest=0.863324257422152,
chr2	47606960	47607077	EPCAM	EPCAM00014	0.0723898181492698	2	0.0487103399940512	2	0.398260391978049	2	0.398260391978049	NA	NA	SegRatio=0.05,AbsMeanSigma=0.1,pvalue=0.807903584298603,pvalueTTest=0.863324257422152,
chr2	47607041	47607159	EPCAM	EPCAM00015	-0.110947704586879	2	0.0487103399940512	2	0.398260391978049	2	0.398260391978049	NA	NA	SegRatio=0.05,AbsMeanSigma=0.1,pvalue=0.807903584298603,pvalueTTest=0.863324257422152,
chr2	47612282	47612391	EPCAM	EPCAM00016	0.0487103399940512	2	0.0487103399940512	2	0.398260391978049	2	0.398260391978049	NA	NA	SegRatio=0.05,AbsMeanSigma=0.1,pvalue=0.807903584298603,pvalueTTest=0.863324257422152,
chr2	47613668	47613765	EPCAM	EPCAM00017	NA	2	0.0487103399940512	2	0.398260391978049	2	0.398260391978049	NA	NA	SegRatio=0.05,AbsMeanSigma=0.1,pvalue=0.807903584298603,pvalueTTest=0.863324257422152,
chr2	47613727	47613837	EPCAM	EPCAM00018	-0.195409347568215	2	0.0487103399940512	2	0.398260391978049	2	0.398260391978049	NA	NA	SegRatio=0.05,AbsMeanSigma=0.1,pvalue=0.807903584298603,pvalueTTest=0.863324257422152,
chr3	100432492	100432584	TFG	TFG00001	0.185556208725698	2	0.012783217218527	2	0.752401002556637	2	0.752401002556637	NA	NA	SegRatio=0.01,AbsMeanSigma=0.1,pvalue=0.483022140715749,pvalueTTest=0.478956495507106,
chr3	100432552	100432662	TFG	TFG00002.TFG00003	-0.185072310988225	2	0.012783217218527	2	0.752401002556637	2	0.752401002556637	NA	NA	SegRatio=0.01,AbsMeanSigma=0.1,pvalue=0.483022140715749,pvalueTTest=0.478956495507106,
chr3	100432675	100432809	TFG	TFG00004	0.351083286503211	2	0.012783217218527	2	0.752401002556637	2	0.752401002556637	NA	NA	SegRatio=0.01,AbsMeanSigma=0.1,pvalue=0.483022140715749,pvalueTTest=0.478956495507106,
chr3	100438720	100438856	TFG	TFG00005	NA	2	0.012783217218527	2	0.752401002556637	2	0.752401002556637	NA	NA	SegRatio=0.01,AbsMeanSigma=0.1,pvalue=0.483022140715749,pvalueTTest=0.478956495507106,
chr3	100438869	100438980	TFG	TFG00006	NA	2	0.012783217218527	2	0.752401002556637	2	0.752401002556637	NA	NA	SegRatio=0.01,AbsMeanSigma=0.1,pvalue=0.483022140715749,pvalueTTest=0.478956495507106,
chr3	100447567	100447679	TFG	TFG00007	-0.000538748178462479	2	0.012783217218527	2	0.752401002556637	2	0.752401002556637	NA	NA	SegRatio=0.01,AbsMeanSigma=0.1,pvalue=0.483022140715749,pvalueTTest=0.478956495507106,
chr3	100447658	100447776	TFG	TFG00008	-0.217790132595949	2	0.012783217218527	2	0.752401002556637	2	0.752401002556637	NA	NA	SegRatio=0.01,AbsMeanSigma=0.1,pvalue=0.483022140715749,pvalueTTest=0.478956495507106,
chr3	100451298	100451414	TFG	TFG00009	-0.00490795447027304	2	0.012783217218527	2	0.752401002556637	2	0.752401002556637	NA	NA	SegRatio=0.01,AbsMeanSigma=0.1,pvalue=0.483022140715749,pvalueTTest=0.478956495507106,
chr3	100451415	100451530	TFG	TFG00010	0.012783217218527	2	0.012783217218527	2	0.752401002556637	2	0.752401002556637	NA	NA	SegRatio=0.01,AbsMeanSigma=0.1,pvalue=0.483022140715749,pvalueTTest=0.478956495507106,
chr3	100451510	100451624	TFG	TFG00011	-0.00910250939356162	2	0.012783217218527	2	0.752401002556637	2	0.752401002556637	NA	NA	SegRatio=0.01,AbsMeanSigma=0.1,pvalue=0.483022140715749,pvalueTTest=0.478956495507106,
chr3	100455395	100455513	TFG	TFG00012	0.0538686840818732	2	0.012783217218527	2	0.752401002556637	2	0.752401002556637	NA	NA	SegRatio=0.01,AbsMeanSigma=0.1,pvalue=0.483022140715749,pvalueTTest=0.478956495507106,
chr3	100455458	100455573	TFG	TFG00013	0.100028175660954	2	0.012783217218527	2	0.752401002556637	2	0.752401002556637	NA	NA	SegRatio=0.01,AbsMeanSigma=0.1,pvalue=0.483022140715749,pvalueTTest=0.478956495507106,
chr3	100455530	100455646	TFG	TFG00014	-0.0465641126021571	2	0.012783217218527	2	0.752401002556637	2	0.752401002556637	NA	NA	SegRatio=0.01,AbsMeanSigma=0.1,pvalue=0.483022140715749,pvalueTTest=0.478956495507106,
chr3	100463645	100463763	TFG	TFG00015	-0.109240802170042	2	0.012783217218527	2	0.752401002556637	2	0.752401002556637	NA	NA	SegRatio=0.01,AbsMeanSigma=0.1,pvalue=0.483022140715749,pvalueTTest=0.478956495507106,
chr3	100463692	100463788	TFG	TFG00016	-0.00650929154274179	2	0.012783217218527	2	0.752401002556637	2	0.752401002556637	NA	NA	SegRatio=0.01,AbsMeanSigma=0.1,pvalue=0.483022140715749,pvalueTTest=0.478956495507106,
chr3	100466928	100467024	TFG	TFG00017	0.147717531351655	2	0.012783217218527	2	0.752401002556637	2	0.752401002556637	NA	NA	SegRatio=0.01,AbsMeanSigma=0.1,pvalue=0.483022140715749,pvalueTTest=0.478956495507106,
chr3	100466997	100467094	TFG	TFG00018	0.0969037594413124	2	0.012783217218527	2	0.752401002556637	2	0.752401002556637	NA	NA	SegRatio=0.01,AbsMeanSigma=0.1,pvalue=0.483022140715749,pvalueTTest=0.478956495507106,
chr3	100467092	100467207	TFG	TFG00019	-0.116388699759742	2	0.012783217218527	2	0.752401002556637	2	0.752401002556637	NA	NA	SegRatio=0.01,AbsMeanSigma=0.1,pvalue=0.483022140715749,pvalueTTest=0.478956495507106,
chr3	100467201	100467305	TFG	TFG00020	0.0397344276413422	2	0.012783217218527	2	0.752401002556637	2	0.752401002556637	NA	NA	SegRatio=0.01,AbsMeanSigma=0.1,pvalue=0.483022140715749,pvalueTTest=0.478956495507106,
chr3	100467283	100467397	TFG	TFG00021	-0.0544170556751058	2	0.012783217218527	2	0.752401002556637	2	0.752401002556637	NA	NA	SegRatio=0.01,AbsMeanSigma=0.1,pvalue=0.483022140715749,pvalueTTest=0.478956495507106,
chr3	142985490	142985606	SLC9A9	SLC9A900001	0.0991814557957828	2	0.012783217218527	2	0.0804899096628507	2	0.0804899096628507	NA	NA	SegRatio=0.01,AbsMeanSigma=0.1,pvalue=0.483022140715749,pvalueTTest=0.478956495507106,
chr3	142985580	142985698	SLC9A9	SLC9A900002	0.0380731123680707	2	0.012783217218527	2	0.0804899096628507	2	0.0804899096628507	NA	NA	SegRatio=0.01,AbsMeanSigma=0.1,pvalue=0.483022140715749,pvalueTTest=0.478956495507106,
chr3	142985668	142985784	SLC9A9	SLC9A900003	-0.0996147012829785	2	0.012783217218527	2	0.0804899096628507	2	0.0804899096628507	NA	NA	SegRatio=0.01,AbsMeanSigma=0.1,pvalue=0.483022140715749,pvalueTTest=0.478956495507106,
chr3	142985776	142985894	SLC9A9	SLC9A900004	0.133775385160124	2	0.012783217218527	2	0.0804899096628507	2	0.0804899096628507	NA	NA	SegRatio=0.01,AbsMeanSigma=0.1,pvalue=0.483022140715749,pvalueTTest=0.478956495507106,
chr3	142987693	142987813	SLC9A9	SLC9A900005	0.00659775034782096	2	0.012783217218527	2	0.0804899096628507	2	0.0804899096628507	NA	NA	SegRatio=0.01,AbsMeanSigma=0.1,pvalue=0.483022140715749,pvalueTTest=0.478956495507106,
chr3	142987740	142987848	SLC9A9	SLC9A900006	0.217220913456424	2	0.012783217218527	2	0.0804899096628507	2	0.0804899096628507	NA	NA	SegRatio=0.01,AbsMeanSigma=0.1,pvalue=0.483022140715749,pvalueTTest=0.478956495507106,
chr3	143082305	143082423	SLC9A9	SLC9A900007	-0.203989988291079	2	0.012783217218527	2	0.0804899096628507	2	0.0804899096628507	NA	NA	SegRatio=0.01,AbsMeanSigma=0.1,pvalue=0.483022140715749,pvalueTTest=0.478956495507106,
chr3	143082385	143082519	SLC9A9	SLC9A900008	NA	2	0.012783217218527	2	0.0804899096628507	2	0.0804899096628507	NA	NA	SegRatio=0.01,AbsMeanSigma=0.1,pvalue=0.483022140715749,pvalueTTest=0.478956495507106,
chr3	143100832	143100949	SLC9A9	SLC9A900009	-0.00146367551174824	2	0.012783217218527	2	0.0804899096628507	2	0.0804899096628507	NA	NA	SegRatio=0.01,AbsMeanSigma=0.1,pvalue=0.483022140715749,pvalueTTest=0.478956495507106,
chr3	143100945	143101059	SLC9A9	SLC9A900010	0.0556215953466813	2	0.012783217218527	2	0.0804899096628507	2	0.0804899096628507	NA	NA	SegRatio=0.01,AbsMeanSigma=0.1,pvalue=0.483022140715749,pvalueTTest=0.478956495507106,
chr3	143185800	143185904	SLC9A9	SLC9A900011	0.125270925880619	2	0.012783217218527	2	0.0804899096628507	2	0.0804899096628507	NA	NA	SegRatio=0.01,AbsMeanSigma=0.1,pvalue=0.483022140715749,pvalueTTest=0.478956495507106,
chr3	143185867	143185971	SLC9A9	SLC9A900012	0.174119913371289	2	0.012783217218527	2	0.0804899096628507	2	0.0804899096628507	NA	NA	SegRatio=0.01,AbsMeanSigma=0.1,pvalue=0.483022140715749,pvalueTTest=0.478956495507106,
chr3	143185969	143186083	SLC9A9	SLC9A900013	-0.0804854334574866	2	0.012783217218527	2	0.0804899096628507	2	0.0804899096628507	NA	NA	SegRatio=0.01,AbsMeanSigma=0.1,pvalue=0.483022140715749,pvalueTTest=0.478956495507106,
chr3	143212463	143212567	SLC9A9	SLC9A900014	-0.00876064823740897	2	0.012783217218527	2	0.0804899096628507	2	0.0804899096628507	NA	NA	SegRatio=0.01,AbsMeanSigma=0.1,pvalue=0.483022140715749,pvalueTTest=0.478956495507106,
chr3	143212561	143212678	SLC9A9	SLC9A900015	-0.000714522975888214	2	0.012783217218527	2	0.0804899096628507	2	0.0804899096628507	NA	NA	SegRatio=0.01,AbsMeanSigma=0.1,pvalue=0.483022140715749,pvalueTTest=0.478956495507106,
chr3	143214149	143214244	SLC9A9	SLC9A900016	0.0680344655502769	2	0.012783217218527	2	0.0804899096628507	2	0.0804899096628507	NA	NA	SegRatio=0.01,AbsMeanSigma=0.1,pvalue=0.483022140715749,pvalueTTest=0.478956495507106,
chr3	143214233	143214346	SLC9A9	SLC9A900017	0.0620256721727841	2	0.012783217218527	2	0.0804899096628507	2	0.0804899096628507	NA	NA	SegRatio=0.01,AbsMeanSigma=0.1,pvalue=0.483022140715749,pvalueTTest=0.478956495507106,
chr3	143271160	143271264	SLC9A9	SLC9A900018	-0.249117655043223	2	0.012783217218527	2	0.0804899096628507	2	0.0804899096628507	NA	NA	SegRatio=0.01,AbsMeanSigma=0.1,pvalue=0.483022140715749,pvalueTTest=0.478956495507106,
chr3	143271262	143271344	SLC9A9	SLC9A900019	-0.0952893866186599	2	0.012783217218527	2	0.0804899096628507	2	0.0804899096628507	NA	NA	SegRatio=0.01,AbsMeanSigma=0.1,pvalue=0.483022140715749,pvalueTTest=0.478956495507106,
chr3	143292902	143293017	SLC9A9	SLC9A900020	0.150874156524066	2	0.012783217218527	2	0.0804899096628507	2	0.0804899096628507	NA	NA	SegRatio=0.01,AbsMeanSigma=0.1,pvalue=0.483022140715749,pvalueTTest=0.478956495507106,
chr3	143292973	143293083	SLC9A9	SLC9A900021	0.0854559420163626	2	0.012783217218527	2	0.0804899096628507	2	0.0804899096628507	NA	NA	SegRatio=0.01,AbsMeanSigma=0.1,pvalue=0.483022140715749,pvalueTTest=0.478956495507106,
chr3	143297405	143297525	SLC9A9	SLC9A900022	0.0400684988612594	2	0.012783217218527	2	0.0804899096628507	2	0.0804899096628507	NA	NA	SegRatio=0.01,AbsMeanSigma=0.1,pvalue=0.483022140715749,pvalueTTest=0.478956495507106,
chr3	143297503	143297619	SLC9A9	SLC9A900023	-0.00333390639102978	2	0.012783217218527	2	0.0804899096628507	2	0.0804899096628507	NA	NA	SegRatio=0.01,AbsMeanSigma=0.1,pvalue=0.483022140715749,pvalueTTest=0.478956495507106,
chr3	143371024	143371124	SLC9A9	SLC9A900024	-0.098103069236114	2	0.012783217218527	2	0.0804899096628507	2	0.0804899096628507	NA	NA	SegRatio=0.01,AbsMeanSigma=0.1,pvalue=0.483022140715749,pvalueTTest=0.478956495507106,
chr3	143371117	143371228	SLC9A9	SLC9A900025	-0.174844146598501	2	0.012783217218527	2	0.0804899096628507	2	0.0804899096628507	NA	NA	SegRatio=0.01,AbsMeanSigma=0.1,pvalue=0.483022140715749,pvalueTTest=0.478956495507106,
chr3	143411962	143412072	SLC9A9	SLC9A900026	-1.33176620369211	2	-1.33176620369211	2	0.0804899096628507	2	0.0804899096628507	NA	NA	SegRatio=-1.33,AbsMeanSigma=6.84,pvalue=7.43494887646577e-53,pvalueTTest=0.192054486085942,Adjusted:byPvalueTTestRatio;
chr3	143412042	143412107	SLC9A9	SLC9A900027	NA	2	-1.33176620369211	2	0.0804899096628507	2	0.0804899096628507	NA	NA	SegRatio=-1.33,AbsMeanSigma=6.84,pvalue=7.43494887646577e-53,pvalueTTest=0.192054486085942,Adjusted:byPvalueTTestRatio;
chr3	143412093	143412205	SLC9A9	SLC9A900028	0.0474767323575783	2	-1.33176620369211	2	0.0804899096628507	2	0.0804899096628507	NA	NA	SegRatio=-1.33,AbsMeanSigma=6.84,pvalue=7.43494887646577e-53,pvalueTTest=0.192054486085942,Adjusted:byPvalueTTestRatio;
chr3	143513793	143513909	SLC9A9	SLC9A900029	0.00705483160698042	2	-1.33176620369211	2	0.0804899096628507	2	0.0804899096628507	NA	NA	SegRatio=-1.33,AbsMeanSigma=6.84,pvalue=7.43494887646577e-53,pvalueTTest=0.192054486085942,Adjusted:byPvalueTTestRatio;
chr3	143513903	143514014	SLC9A9	SLC9A900030	-2.3923978620077	2	-1.39107493279798	2	0.0804899096628507	2	0.0804899096628507	q-value=1.65078864276633e-07, copies=0	NA	SegRatio=-1.39,AbsMeanSigma=8.24,pvalue=1.17925982532242e-90,pvalueTTest=0.0819700722227749,Adjusted:byPvalueTTestRatio;
chr3	143515625	143515740	SLC9A9	SLC9A900031	NA	2	-1.39107493279798	2	0.0804899096628507	2	0.0804899096628507	NA	NA	SegRatio=-1.39,AbsMeanSigma=8.24,pvalue=1.17925982532242e-90,pvalueTTest=0.0819700722227749,Adjusted:byPvalueTTestRatio;
chr3	143515705	143515776	SLC9A9	SLC9A900032	-1.63400681136074	2	-1.39107493279798	2	0.0804899096628507	2	0.0804899096628507	NA	NA	SegRatio=-1.39,AbsMeanSigma=8.24,pvalue=1.17925982532242e-90,pvalueTTest=0.0819700722227749,Adjusted:byPvalueTTestRatio;
chr3	143550765	143550878	SLC9A9	SLC9A900033	NA	2	-1.39107493279798	2	0.0804899096628507	2	0.0804899096628507	NA	NA	SegRatio=-1.39,AbsMeanSigma=8.24,pvalue=1.17925982532242e-90,pvalueTTest=0.0819700722227749,Adjusted:byPvalueTTestRatio;
chr3	143550879	143550988	SLC9A9	SLC9A900034	-1.39107493279798	2	-1.39107493279798	2	0.0804899096628507	2	0.0804899096628507	NA	NA	SegRatio=-1.39,AbsMeanSigma=8.24,pvalue=1.17925982532242e-90,pvalueTTest=0.0819700722227749,Adjusted:byPvalueTTestRatio;
chr3	143550976	143551095	SLC9A9	SLC9A900035	0.0826626751509085	2	0.0837191604952545	2	0.0804899096628507	2	0.0804899096628507	NA	NA	SegRatio=0.08,AbsMeanSigma=0.19,pvalue=0.36463311283023,pvalueTTest=0.771287383435428,
chr3	143566963	143567082	SLC9A9	SLC9A900036	0.099291232223269	2	0.0837191604952545	2	0.0804899096628507	2	0.0804899096628507	NA	NA	SegRatio=0.08,AbsMeanSigma=0.19,pvalue=0.36463311283023,pvalueTTest=0.771287383435428,
chr3	143567064	143567170	SLC9A9	SLC9A900037	0.070609503256564	2	0.0837191604952545	2	0.0804899096628507	2	0.0804899096628507	NA	NA	SegRatio=0.08,AbsMeanSigma=0.19,pvalue=0.36463311283023,pvalueTTest=0.771287383435428,
chr3	143567155	143567266	SLC9A9	SLC9A900038	-0.170736635811962	2	0.0837191604952545	2	0.0804899096628507	2	0.0804899096628507	NA	NA	SegRatio=0.08,AbsMeanSigma=0.19,pvalue=0.36463311283023,pvalueTTest=0.771287383435428,
chr3	178916573	178916682	PIK3CA	PIK3CA00001	0.218457073736682	2	0.0837191604952545	2	0.179905350995606	2	0.179905350995606	NA	NA	SegRatio=0.08,AbsMeanSigma=0.19,pvalue=0.36463311283023,pvalueTTest=0.771287383435428,
chr3	178916639	178916748	PIK3CA	PIK3CA00002	0.0746827236738527	2	0.0837191604952545	2	0.179905350995606	2	0.179905350995606	NA	NA	SegRatio=0.08,AbsMeanSigma=0.19,pvalue=0.36463311283023,pvalueTTest=0.771287383435428,
chr3	178916746	178916861	PIK3CA	PIK3CA00003	-0.242448148339849	2	0.0837191604952545	2	0.179905350995606	2	0.179905350995606	NA	NA	SegRatio=0.08,AbsMeanSigma=0.19,pvalue=0.36463311283023,pvalueTTest=0.771287383435428,
chr3	178916803	178916912	PIK3CA	PIK3CA00004	0.28098415214937	2	0.0837191604952545	2	0.179905350995606	2	0.179905350995606	NA	NA	SegRatio=0.08,AbsMeanSigma=0.19,pvalue=0.36463311283023,pvalueTTest=0.771287383435428,
chr3	178916888	178916991	PIK3CA	PIK3CA00005	0.193196039223428	2	0.0837191604952545	2	0.179905350995606	2	0.179905350995606	NA	NA	SegRatio=0.08,AbsMeanSigma=0.19,pvalue=0.36463311283023,pvalueTTest=0.771287383435428,
chr3	178917449	178917559	PIK3CA	PIK3CA00006	0.0837191604952545	2	0.0837191604952545	2	0.179905350995606	2	0.179905350995606	NA	NA	SegRatio=0.08,AbsMeanSigma=0.19,pvalue=0.36463311283023,pvalueTTest=0.771287383435428,
chr3	178917537	178917648	PIK3CA	PIK3CA00007	0.114237585555372	2	0.0837191604952545	2	0.179905350995606	2	0.179905350995606	NA	NA	SegRatio=0.08,AbsMeanSigma=0.19,pvalue=0.36463311283023,pvalueTTest=0.771287383435428,
chr3	178917608	178917721	PIK3CA	PIK3CA00008	NA	2	0.0837191604952545	2	0.179905350995606	2	0.179905350995606	NA	NA	SegRatio=0.08,AbsMeanSigma=0.19,pvalue=0.36463311283023,pvalueTTest=0.771287383435428,
chr3	178919054	178919109	PIK3CA	PIK3CA00009	NA	2	0.0837191604952545	2	0.179905350995606	2	0.179905350995606	NA	NA	SegRatio=0.08,AbsMeanSigma=0.19,pvalue=0.36463311283023,pvalueTTest=0.771287383435428,
chr3	178919110	178919217	PIK3CA	PIK3CA00010	0.083860558201693	2	0.0837191604952545	2	0.179905350995606	2	0.179905350995606	NA	NA	SegRatio=0.08,AbsMeanSigma=0.19,pvalue=0.36463311283023,pvalueTTest=0.771287383435428,
chr3	178919194	178919308	PIK3CA	PIK3CA00011	NA	2	0.0837191604952545	2	0.179905350995606	2	0.179905350995606	NA	NA	SegRatio=0.08,AbsMeanSigma=0.19,pvalue=0.36463311283023,pvalueTTest=0.771287383435428,
chr3	178919262	178919372	PIK3CA	PIK3CA00012	NA	2	0.0837191604952545	2	0.179905350995606	2	0.179905350995606	NA	NA	SegRatio=0.08,AbsMeanSigma=0.19,pvalue=0.36463311283023,pvalueTTest=0.771287383435428,
chr3	178921311	178921424	PIK3CA	PIK3CA00013	-0.0810187393063398	2	0.0837191604952545	2	0.179905350995606	2	0.179905350995606	NA	NA	SegRatio=0.08,AbsMeanSigma=0.19,pvalue=0.36463311283023,pvalueTTest=0.771287383435428,
chr3	178921415	178921531	PIK3CA	PIK3CA00014	0.128589877228336	2	0.0837191604952545	2	0.179905350995606	2	0.179905350995606	NA	NA	SegRatio=0.08,AbsMeanSigma=0.19,pvalue=0.36463311283023,pvalueTTest=0.771287383435428,
chr3	178921506	178921581	PIK3CA	PIK3CA00015	NA	2	0.0837191604952545	2	0.179905350995606	2	0.179905350995606	NA	NA	SegRatio=0.08,AbsMeanSigma=0.19,pvalue=0.36463311283023,pvalueTTest=0.771287383435428,
chr3	178921573	178921687	PIK3CA	PIK3CA00016	NA	2	0.0837191604952545	2	0.179905350995606	2	0.179905350995606	NA	NA	SegRatio=0.08,AbsMeanSigma=0.19,pvalue=0.36463311283023,pvalueTTest=0.771287383435428,
chr3	178922256	178922366	PIK3CA	PIK3CA00017	-0.302209835185002	2	0.0837191604952545	2	0.179905350995606	2	0.179905350995606	NA	NA	SegRatio=0.08,AbsMeanSigma=0.19,pvalue=0.36463311283023,pvalueTTest=0.771287383435428,
chr3	178922321	178922416	PIK3CA	PIK3CA00018	-2.37804492379115	2	-2.33584763872477	2	0.179905350995606	2	0.179905350995606	NA	NA	SegRatio=-2.34,AbsMeanSigma=8.43,pvalue=2.80119081388566e-48,pvalueTTest=0.259828840737843,Adjusted:byPvalueTTestRatio;
chr3	178927321	178927438	PIK3CA	PIK3CA00019	-2.33584763872477	2	-2.33584763872477	2	0.179905350995606	2	0.179905350995606	NA	NA	SegRatio=-2.34,AbsMeanSigma=8.43,pvalue=2.80119081388566e-48,pvalueTTest=0.259828840737843,Adjusted:byPvalueTTestRatio;
chr3	178927432	178927532	PIK3CA	PIK3CA00020	0.150855525002438	2	0.0464694330373706	2	0.179905350995606	2	0.179905350995606	NA	NA	SegRatio=0.05,AbsMeanSigma=0.38,pvalue=0.024172459918725,pvalueTTest=0.482170651546386,
chr3	178927892	178927988	PIK3CA	PIK3CA00021	-0.0138820277003153	2	0.0464694330373706	2	0.179905350995606	2	0.179905350995606	NA	NA	SegRatio=0.05,AbsMeanSigma=0.38,pvalue=0.024172459918725,pvalueTTest=0.482170651546386,
chr3	178928028	178928104	PIK3CA	PIK3CA00022	-0.117214456059921	2	0.0464694330373706	2	0.179905350995606	2	0.179905350995606	NA	NA	SegRatio=0.05,AbsMeanSigma=0.38,pvalue=0.024172459918725,pvalueTTest=0.482170651546386,
chr3	178928093	178928207	PIK3CA	PIK3CA00023	NA	2	0.0464694330373706	2	0.179905350995606	2	0.179905350995606	NA	NA	SegRatio=0.05,AbsMeanSigma=0.38,pvalue=0.024172459918725,pvalueTTest=0.482170651546386,
chr3	178928180	178928272	PIK3CA	PIK3CA00024	0.0914912367698345	2	0.0464694330373706	2	0.179905350995606	2	0.179905350995606	NA	NA	SegRatio=0.05,AbsMeanSigma=0.38,pvalue=0.024172459918725,pvalueTTest=0.482170651546386,
chr3	178928246	178928349	PIK3CA	PIK3CA00025	0.163832970231134	2	0.0464694330373706	2	0.179905350995606	2	0.179905350995606	NA	NA	SegRatio=0.05,AbsMeanSigma=0.38,pvalue=0.024172459918725,pvalueTTest=0.482170651546386,
chr3	178928334	178928443	PIK3CA	PIK3CA00026	-1.1247010441188	2	0.0464694330373706	2	0.179905350995606	2	0.179905350995606	q-value=1.89777088653859e-11, copies=0.5	NA	SegRatio=0.05,AbsMeanSigma=0.38,pvalue=0.024172459918725,pvalueTTest=0.482170651546386,
chr3	178936039	178936127	PIK3CA	PIK3CA00027	NA	2	0.0464694330373706	2	0.179905350995606	2	0.179905350995606	NA	NA	SegRatio=0.05,AbsMeanSigma=0.38,pvalue=0.024172459918725,pvalueTTest=0.482170651546386,
chr3	178936065	178936181	PIK3CA	PIK3CA00028	NA	2	0.0464694330373706	2	0.179905350995606	2	0.179905350995606	NA	NA	SegRatio=0.05,AbsMeanSigma=0.38,pvalue=0.024172459918725,pvalueTTest=0.482170651546386,
chr3	178936945	178937056	PIK3CA	PIK3CA00029	0.071387724589656	2	0.0464694330373706	2	0.179905350995606	2	0.179905350995606	NA	NA	SegRatio=0.05,AbsMeanSigma=0.38,pvalue=0.024172459918725,pvalueTTest=0.482170651546386,
chr3	178937024	178937133	PIK3CA	PIK3CA00030	NA	2	0.0464694330373706	2	0.179905350995606	2	0.179905350995606	NA	NA	SegRatio=0.05,AbsMeanSigma=0.38,pvalue=0.024172459918725,pvalueTTest=0.482170651546386,
chr3	178937306	178937445	PIK3CA	PIK3CA00031	0.147506885889516	2	0.0464694330373706	2	0.179905350995606	2	0.179905350995606	NA	NA	SegRatio=0.05,AbsMeanSigma=0.38,pvalue=0.024172459918725,pvalueTTest=0.482170651546386,
chr3	178937697	178937804	PIK3CA	PIK3CA00032	0.236696003057966	2	0.0464694330373706	2	0.179905350995606	2	0.179905350995606	NA	NA	SegRatio=0.05,AbsMeanSigma=0.38,pvalue=0.024172459918725,pvalueTTest=0.482170651546386,
chr3	178937806	178937937	PIK3CA	PIK3CA00033	NA	2	0.0464694330373706	2	0.179905350995606	2	0.179905350995606	NA	NA	SegRatio=0.05,AbsMeanSigma=0.38,pvalue=0.024172459918725,pvalueTTest=0.482170651546386,
chr3	178938711	178938825	PIK3CA	PIK3CA00034	0.219016189125034	2	0.0464694330373706	2	0.179905350995606	2	0.179905350995606	NA	NA	SegRatio=0.05,AbsMeanSigma=0.38,pvalue=0.024172459918725,pvalueTTest=0.482170651546386,
chr3	178938779	178938889	PIK3CA	PIK3CA00035	0.140199237976788	2	0.0464694330373706	2	0.179905350995606	2	0.179905350995606	NA	NA	SegRatio=0.05,AbsMeanSigma=0.38,pvalue=0.024172459918725,pvalueTTest=0.482170651546386,
chr3	178938839	178938944	PIK3CA	PIK3CA00036	0.0854204160992685	2	0.0464694330373706	2	0.179905350995606	2	0.179905350995606	NA	NA	SegRatio=0.05,AbsMeanSigma=0.38,pvalue=0.024172459918725,pvalueTTest=0.482170651546386,
chr3	178938938	178939043	PIK3CA	PIK3CA00037	0.0315888187989488	2	0.0464694330373706	2	0.179905350995606	2	0.179905350995606	NA	NA	SegRatio=0.05,AbsMeanSigma=0.38,pvalue=0.024172459918725,pvalueTTest=0.482170651546386,
chr3	178941809	178941915	PIK3CA	PIK3CA00038	-0.0736138453084516	2	0.0464694330373706	2	0.179905350995606	2	0.179905350995606	NA	NA	SegRatio=0.05,AbsMeanSigma=0.38,pvalue=0.024172459918725,pvalueTTest=0.482170651546386,
chr3	178941911	178942019	PIK3CA	PIK3CA00039	0.0462066468906604	2	0.0464694330373706	2	0.179905350995606	2	0.179905350995606	NA	NA	SegRatio=0.05,AbsMeanSigma=0.38,pvalue=0.024172459918725,pvalueTTest=0.482170651546386,
chr3	178942385	178942518	PIK3CA	PIK3CA00040	NA	2	0.0464694330373706	2	0.179905350995606	2	0.179905350995606	NA	NA	SegRatio=0.05,AbsMeanSigma=0.38,pvalue=0.024172459918725,pvalueTTest=0.482170651546386,
chr3	178942517	178942629	PIK3CA	PIK3CA00041	0.0936359720940326	2	0.0464694330373706	2	0.179905350995606	2	0.179905350995606	NA	NA	SegRatio=0.05,AbsMeanSigma=0.38,pvalue=0.024172459918725,pvalueTTest=0.482170651546386,
chr3	178943719	178943847	PIK3CA	PIK3CA00042	-0.177081580394938	2	0.0464694330373706	2	0.179905350995606	2	0.179905350995606	NA	NA	SegRatio=0.05,AbsMeanSigma=0.38,pvalue=0.024172459918725,pvalueTTest=0.482170651546386,
chr3	178946957	178947075	PIK3CA	PIK3CA00043	-2.30788863758206	2	0.0464694330373706	2	0.179905350995606	2	0.179905350995606	q-value=7.80184302946636e-31, copies=0	NA	SegRatio=0.05,AbsMeanSigma=0.38,pvalue=0.024172459918725,pvalueTTest=0.482170651546386,
chr3	178947074	178947187	PIK3CA	PIK3CA00044	-0.0951634206762379	2	0.0464694330373706	2	0.179905350995606	2	0.179905350995606	NA	NA	SegRatio=0.05,AbsMeanSigma=0.38,pvalue=0.024172459918725,pvalueTTest=0.482170651546386,
chr3	178947155	178947273	PIK3CA	PIK3CA00045	0.0500017063637869	2	0.0464694330373706	2	0.179905350995606	2	0.179905350995606	NA	NA	SegRatio=0.05,AbsMeanSigma=0.38,pvalue=0.024172459918725,pvalueTTest=0.482170651546386,
chr3	178947722	178947819	PIK3CA	PIK3CA00046	0.0792243800114676	2	0.0464694330373706	2	0.179905350995606	2	0.179905350995606	NA	NA	SegRatio=0.05,AbsMeanSigma=0.38,pvalue=0.024172459918725,pvalueTTest=0.482170651546386,
chr3	178947820	178947935	PIK3CA	PIK3CA00047.PIK3CA00048	-0.198204893855567	2	0.0464694330373706	2	0.179905350995606	2	0.179905350995606	NA	NA	SegRatio=0.05,AbsMeanSigma=0.38,pvalue=0.024172459918725,pvalueTTest=0.482170651546386,
chr3	178947963	178948074	PIK3CA	PIK3CA00049	NA	2	0.0464694330373706	2	0.179905350995606	2	0.179905350995606	NA	NA	SegRatio=0.05,AbsMeanSigma=0.38,pvalue=0.024172459918725,pvalueTTest=0.482170651546386,
chr3	178948035	178948147	PIK3CA	PIK3CA00050	0.0294793390438202	2	0.0464694330373706	2	0.179905350995606	2	0.179905350995606	NA	NA	SegRatio=0.05,AbsMeanSigma=0.38,pvalue=0.024172459918725,pvalueTTest=0.482170651546386,
chr3	178948089	178948200	PIK3CA	PIK3CA00051	0.150359164395555	2	0.0464694330373706	2	0.179905350995606	2	0.179905350995606	NA	NA	SegRatio=0.05,AbsMeanSigma=0.38,pvalue=0.024172459918725,pvalueTTest=0.482170651546386,
chr3	178951861	178951975	PIK3CA	PIK3CA00052	-0.0113622045220566	2	0.0464694330373706	2	0.179905350995606	2	0.179905350995606	NA	NA	SegRatio=0.05,AbsMeanSigma=0.38,pvalue=0.024172459918725,pvalueTTest=0.482170651546386,
chr3	178951933	178952043	PIK3CA	PIK3CA00053	0.0530925459574657	2	0.0464694330373706	2	0.179905350995606	2	0.179905350995606	NA	NA	SegRatio=0.05,AbsMeanSigma=0.38,pvalue=0.024172459918725,pvalueTTest=0.482170651546386,
chr3	178952039	178952131	PIK3CA	PIK3CA00054	-0.100920461807463	2	0.0464694330373706	2	0.179905350995606	2	0.179905350995606	NA	NA	SegRatio=0.05,AbsMeanSigma=0.38,pvalue=0.024172459918725,pvalueTTest=0.482170651546386,
chr3	178952127	178952243	PIK3CA	PIK3CA00055	0.0464694330373706	2	0.0464694330373706	2	0.179905350995606	2	0.179905350995606	NA	NA	SegRatio=0.05,AbsMeanSigma=0.38,pvalue=0.024172459918725,pvalueTTest=0.482170651546386,
chr5	149357195	149357307	SLC26A2	SLC26A200001	-0.144776935133313	2	-0.0131291307102122	2	0.532739933972675	2	0.532739933972675	NA	NA	SegRatio=-0.01,AbsMeanSigma=0.13,pvalue=0.493258490666079,pvalueTTest=0.532739933972675,
chr5	149357285	149357385	SLC26A2	SLC26A200002	0.127221990437408	2	-0.0131291307102122	2	0.532739933972675	2	0.532739933972675	NA	NA	SegRatio=-0.01,AbsMeanSigma=0.13,pvalue=0.493258490666079,pvalueTTest=0.532739933972675,
chr5	149357364	149357484	SLC26A2	SLC26A200003	0.0886038413264204	2	-0.0131291307102122	2	0.532739933972675	2	0.532739933972675	NA	NA	SegRatio=-0.01,AbsMeanSigma=0.13,pvalue=0.493258490666079,pvalueTTest=0.532739933972675,
chr5	149357453	149357565	SLC26A2	SLC26A200004	-0.0655359835091799	2	-0.0131291307102122	2	0.532739933972675	2	0.532739933972675	NA	NA	SegRatio=-0.01,AbsMeanSigma=0.13,pvalue=0.493258490666079,pvalueTTest=0.532739933972675,
chr5	149357563	149357669	SLC26A2	SLC26A200005	-0.184935687151663	2	-0.0131291307102122	2	0.532739933972675	2	0.532739933972675	NA	NA	SegRatio=-0.01,AbsMeanSigma=0.13,pvalue=0.493258490666079,pvalueTTest=0.532739933972675,
chr5	149357638	149357754	SLC26A2	SLC26A200006	-0.0489934329938247	2	-0.0131291307102122	2	0.532739933972675	2	0.532739933972675	NA	NA	SegRatio=-0.01,AbsMeanSigma=0.13,pvalue=0.493258490666079,pvalueTTest=0.532739933972675,
chr5	149357699	149357792	SLC26A2	SLC26A200007	0.0629888637975208	2	-0.0131291307102122	2	0.532739933972675	2	0.532739933972675	NA	NA	SegRatio=-0.01,AbsMeanSigma=0.13,pvalue=0.493258490666079,pvalueTTest=0.532739933972675,
chr5	149357771	149357881	SLC26A2	SLC26A200008	-0.0131291307102122	2	-0.0131291307102122	2	0.532739933972675	2	0.532739933972675	NA	NA	SegRatio=-0.01,AbsMeanSigma=0.13,pvalue=0.493258490666079,pvalueTTest=0.532739933972675,
chr5	149357876	149357986	SLC26A2	SLC26A200009	-0.749691426712128	2	-0.0131291307102122	2	0.532739933972675	2	0.532739933972675	NA	NA	SegRatio=-0.01,AbsMeanSigma=0.13,pvalue=0.493258490666079,pvalueTTest=0.532739933972675,
chr5	149359772	149359888	SLC26A2	SLC26A200010	0.0523035937208641	2	-0.0131291307102122	2	0.532739933972675	2	0.532739933972675	NA	NA	SegRatio=-0.01,AbsMeanSigma=0.13,pvalue=0.493258490666079,pvalueTTest=0.532739933972675,
chr5	149359859	149359964	SLC26A2	SLC26A200011	0.140394173462841	2	-0.0131291307102122	2	0.532739933972675	2	0.532739933972675	NA	NA	SegRatio=-0.01,AbsMeanSigma=0.13,pvalue=0.493258490666079,pvalueTTest=0.532739933972675,
chr5	149359929	149360042	SLC26A2	SLC26A200012	0.102996180003607	2	-0.0131291307102122	2	0.532739933972675	2	0.532739933972675	NA	NA	SegRatio=-0.01,AbsMeanSigma=0.13,pvalue=0.493258490666079,pvalueTTest=0.532739933972675,
chr5	149360000	149360104	SLC26A2	SLC26A200013	-0.224400501899525	2	-0.0131291307102122	2	0.532739933972675	2	0.532739933972675	NA	NA	SegRatio=-0.01,AbsMeanSigma=0.13,pvalue=0.493258490666079,pvalueTTest=0.532739933972675,
chr5	149360060	149360169	SLC26A2	SLC26A200014	-0.0894859271939844	2	-0.0131291307102122	2	0.532739933972675	2	0.532739933972675	NA	NA	SegRatio=-0.01,AbsMeanSigma=0.13,pvalue=0.493258490666079,pvalueTTest=0.532739933972675,
chr5	149360168	149360282	SLC26A2	SLC26A200015	0.081331055397734	2	-0.0131291307102122	2	0.532739933972675	2	0.532739933972675	NA	NA	SegRatio=-0.01,AbsMeanSigma=0.13,pvalue=0.493258490666079,pvalueTTest=0.532739933972675,
chr5	149360279	149360390	SLC26A2	SLC26A200016	-0.0418835852794852	2	-0.0131291307102122	2	0.532739933972675	2	0.532739933972675	NA	NA	SegRatio=-0.01,AbsMeanSigma=0.13,pvalue=0.493258490666079,pvalueTTest=0.532739933972675,
chr5	149360386	149360493	SLC26A2	SLC26A200017	-0.302601647959938	2	-0.0131291307102122	2	0.532739933972675	2	0.532739933972675	NA	NA	SegRatio=-0.01,AbsMeanSigma=0.13,pvalue=0.493258490666079,pvalueTTest=0.532739933972675,
chr5	149360482	149360594	SLC26A2	SLC26A200018	-0.014663567971083	2	-0.0131291307102122	2	0.532739933972675	2	0.532739933972675	NA	NA	SegRatio=-0.01,AbsMeanSigma=0.13,pvalue=0.493258490666079,pvalueTTest=0.532739933972675,
chr5	149360591	149360703	SLC26A2	SLC26A200019	0.0168880619995267	2	-0.0131291307102122	2	0.532739933972675	2	0.532739933972675	NA	NA	SegRatio=-0.01,AbsMeanSigma=0.13,pvalue=0.493258490666079,pvalueTTest=0.532739933972675,
chr5	149360680	149360795	SLC26A2	SLC26A200020	-0.0854907188665244	2	-0.0131291307102122	2	0.532739933972675	2	0.532739933972675	NA	NA	SegRatio=-0.01,AbsMeanSigma=0.13,pvalue=0.493258490666079,pvalueTTest=0.532739933972675,
chr5	149360721	149360835	SLC26A2	SLC26A200021	-0.0609557338849413	2	-0.0131291307102122	2	0.532739933972675	2	0.532739933972675	NA	NA	SegRatio=-0.01,AbsMeanSigma=0.13,pvalue=0.493258490666079,pvalueTTest=0.532739933972675,
chr5	149360834	149360954	SLC26A2	SLC26A200022	-0.103301832084645	2	-0.0131291307102122	2	0.532739933972675	2	0.532739933972675	NA	NA	SegRatio=-0.01,AbsMeanSigma=0.13,pvalue=0.493258490666079,pvalueTTest=0.532739933972675,
chr5	149360885	149360993	SLC26A2	SLC26A200023	0.187032015554332	2	-0.0131291307102122	2	0.532739933972675	2	0.532739933972675	NA	NA	SegRatio=-0.01,AbsMeanSigma=0.13,pvalue=0.493258490666079,pvalueTTest=0.532739933972675,
chr5	149360957	149361068	SLC26A2	SLC26A200024	0.0402675207678043	2	-0.0131291307102122	2	0.532739933972675	2	0.532739933972675	NA	NA	SegRatio=-0.01,AbsMeanSigma=0.13,pvalue=0.493258490666079,pvalueTTest=0.532739933972675,
chr5	149361049	149361162	SLC26A2	SLC26A200025	-0.15615547285823	2	-0.0131291307102122	2	0.532739933972675	2	0.532739933972675	NA	NA	SegRatio=-0.01,AbsMeanSigma=0.13,pvalue=0.493258490666079,pvalueTTest=0.532739933972675,
chr5	149361160	149361275	SLC26A2	SLC26A200026	0.188758223073019	2	-0.0131291307102122	2	0.532739933972675	2	0.532739933972675	NA	NA	SegRatio=-0.01,AbsMeanSigma=0.13,pvalue=0.493258490666079,pvalueTTest=0.532739933972675,
chr5	149361234	149361347	SLC26A2	SLC26A200027	0.529766066553664	2	-0.0131291307102122	2	0.532739933972675	2	0.532739933972675	NA	NA	SegRatio=-0.01,AbsMeanSigma=0.13,pvalue=0.493258490666079,pvalueTTest=0.532739933972675,
chr5	149361348	149361451	SLC26A2	SLC26A200028	NA	2	-0.0131291307102122	2	0.532739933972675	2	0.532739933972675	NA	NA	SegRatio=-0.01,AbsMeanSigma=0.13,pvalue=0.493258490666079,pvalueTTest=0.532739933972675,
chr6	43550021	43550136	POLH	POLH00001	-0.0496639435290733	2	-0.0354543410234965	2	0.440375279336611	2	0.440375279336611	NA	NA	SegRatio=-0.04,AbsMeanSigma=0.57,pvalue=0.00669746244445403,pvalueTTest=0.403495744373071,
chr6	43550106	43550225	POLH	POLH00002	0.10839030785699	2	-0.0354543410234965	2	0.440375279336611	2	0.440375279336611	NA	NA	SegRatio=-0.04,AbsMeanSigma=0.57,pvalue=0.00669746244445403,pvalueTTest=0.403495744373071,
chr6	43550643	43550780	POLH	POLH00003	-1.36919530579028	2	-0.0354543410234965	2	0.440375279336611	2	0.440375279336611	q-value=8.98264568669868e-10, copies=0.5	NA	SegRatio=-0.04,AbsMeanSigma=0.57,pvalue=0.00669746244445403,pvalueTTest=0.403495744373071,
chr6	43550770	43550859	POLH	POLH00004	0.447525871748596	2	-0.0354543410234965	2	0.440375279336611	2	0.440375279336611	NA	NA	SegRatio=-0.04,AbsMeanSigma=0.57,pvalue=0.00669746244445403,pvalueTTest=0.403495744373071,
chr6	43550846	43550961	POLH	POLH00005	0.154023043072674	2	-0.0354543410234965	2	0.440375279336611	2	0.440375279336611	NA	NA	SegRatio=-0.04,AbsMeanSigma=0.57,pvalue=0.00669746244445403,pvalueTTest=0.403495744373071,
chr6	43554962	43555070	POLH	POLH00006	0.0540248941894382	2	-0.0354543410234965	2	0.440375279336611	2	0.440375279336611	NA	NA	SegRatio=-0.04,AbsMeanSigma=0.57,pvalue=0.00669746244445403,pvalueTTest=0.403495744373071,
chr6	43555045	43555157	POLH	POLH00007	0.199792110031954	2	-0.0354543410234965	2	0.440375279336611	2	0.440375279336611	NA	NA	SegRatio=-0.04,AbsMeanSigma=0.57,pvalue=0.00669746244445403,pvalueTTest=0.403495744373071,
chr6	43555147	43555240	POLH	POLH00008	0.10843103486662	2	-0.0354543410234965	2	0.440375279336611	2	0.440375279336611	NA	NA	SegRatio=-0.04,AbsMeanSigma=0.57,pvalue=0.00669746244445403,pvalueTTest=0.403495744373071,
chr6	43555222	43555337	POLH	POLH00009	-0.0165395090721477	2	-0.0354543410234965	2	0.440375279336611	2	0.440375279336611	NA	NA	SegRatio=-0.04,AbsMeanSigma=0.57,pvalue=0.00669746244445403,pvalueTTest=0.403495744373071,
chr6	43565380	43565483	POLH	POLH00010	-0.0354543410234965	2	-0.0354543410234965	2	0.440375279336611	2	0.440375279336611	NA	NA	SegRatio=-0.04,AbsMeanSigma=0.57,pvalue=0.00669746244445403,pvalueTTest=0.403495744373071,
chr6	43565474	43565590	POLH	POLH00011	-0.00632002332118101	2	-0.0354543410234965	2	0.440375279336611	2	0.440375279336611	NA	NA	SegRatio=-0.04,AbsMeanSigma=0.57,pvalue=0.00669746244445403,pvalueTTest=0.403495744373071,
chr6	43565557	43565663	POLH	POLH00012	0.107807608296156	2	-0.0354543410234965	2	0.440375279336611	2	0.440375279336611	NA	NA	SegRatio=-0.04,AbsMeanSigma=0.57,pvalue=0.00669746244445403,pvalueTTest=0.403495744373071,
chr6	43568702	43568816	POLH	POLH00013	0.116495332696097	2	-0.0354543410234965	2	0.440375279336611	2	0.440375279336611	NA	NA	SegRatio=-0.04,AbsMeanSigma=0.57,pvalue=0.00669746244445403,pvalueTTest=0.403495744373071,
chr6	43568763	43568877	POLH	POLH00014	-0.122312427974128	2	-0.0354543410234965	2	0.440375279336611	2	0.440375279336611	NA	NA	SegRatio=-0.04,AbsMeanSigma=0.57,pvalue=0.00669746244445403,pvalueTTest=0.403495744373071,
chr6	43571574	43571679	POLH	POLH00015	0.112269507414664	2	-0.0354543410234965	2	0.440375279336611	2	0.440375279336611	NA	NA	SegRatio=-0.04,AbsMeanSigma=0.57,pvalue=0.00669746244445403,pvalueTTest=0.403495744373071,
chr6	43571673	43571777	POLH	POLH00016	0.0959347911138485	2	-0.0354543410234965	2	0.440375279336611	2	0.440375279336611	NA	NA	SegRatio=-0.04,AbsMeanSigma=0.57,pvalue=0.00669746244445403,pvalueTTest=0.403495744373071,
chr6	43572331	43572426	POLH	POLH00017	-0.0153239823640131	2	-0.0354543410234965	2	0.440375279336611	2	0.440375279336611	NA	NA	SegRatio=-0.04,AbsMeanSigma=0.57,pvalue=0.00669746244445403,pvalueTTest=0.403495744373071,
chr6	43572425	43572538	POLH	POLH00018	-0.125865161602787	2	-0.0354543410234965	2	0.440375279336611	2	0.440375279336611	NA	NA	SegRatio=-0.04,AbsMeanSigma=0.57,pvalue=0.00669746244445403,pvalueTTest=0.403495744373071,
chr6	43572950	43573042	POLH	POLH00019	-0.087489485174696	2	-0.0354543410234965	2	0.440375279336611	2	0.440375279336611	NA	NA	SegRatio=-0.04,AbsMeanSigma=0.57,pvalue=0.00669746244445403,pvalueTTest=0.403495744373071,
chr6	43573008	43573118	POLH	POLH00020	-0.0330423040322618	2	-0.0354543410234965	2	0.440375279336611	2	0.440375279336611	NA	NA	SegRatio=-0.04,AbsMeanSigma=0.57,pvalue=0.00669746244445403,pvalueTTest=0.403495744373071,
chr6	43578258	43578374	POLH	POLH00021	0.332021573281322	2	-0.0354543410234965	2	0.440375279336611	2	0.440375279336611	NA	NA	SegRatio=-0.04,AbsMeanSigma=0.57,pvalue=0.00669746244445403,pvalueTTest=0.403495744373071,
chr6	43578346	43578458	POLH	POLH00022	-0.0788775149293551	2	-0.0354543410234965	2	0.440375279336611	2	0.440375279336611	NA	NA	SegRatio=-0.04,AbsMeanSigma=0.57,pvalue=0.00669746244445403,pvalueTTest=0.403495744373071,
chr6	43578455	43578565	POLH	POLH00023	-1.68022264418432	2	0.0271064401177644	2	0.440375279336611	2	0.440375279336611	q-value=9.44110392591455e-36, copies=0.5	NA	SegRatio=0.03,AbsMeanSigma=0.9,pvalue=0.00171985453001084,pvalueTTest=0.474909022128729,
chr6	43581344	43581457	POLH	POLH00024	0.215307791174125	2	0.0271064401177644	2	0.440375279336611	2	0.440375279336611	NA	NA	SegRatio=0.03,AbsMeanSigma=0.9,pvalue=0.00171985453001084,pvalueTTest=0.474909022128729,
chr6	43581415	43581533	POLH	POLH00025	0.172622648602954	2	0.0271064401177644	2	0.440375279336611	2	0.440375279336611	NA	NA	SegRatio=0.03,AbsMeanSigma=0.9,pvalue=0.00171985453001084,pvalueTTest=0.474909022128729,
chr6	43581474	43581568	POLH	POLH00026	0.0711113701135573	2	0.0271064401177644	2	0.440375279336611	2	0.440375279336611	NA	NA	SegRatio=0.03,AbsMeanSigma=0.9,pvalue=0.00171985453001084,pvalueTTest=0.474909022128729,
chr6	43581530	43581650	POLH	POLH00027	-0.00139172992389425	2	0.0271064401177644	2	0.440375279336611	2	0.440375279336611	NA	NA	SegRatio=0.03,AbsMeanSigma=0.9,pvalue=0.00171985453001084,pvalueTTest=0.474909022128729,
chr6	43581603	43581719	POLH	POLH00028	0.0712403350886465	2	0.0271064401177644	2	0.440375279336611	2	0.440375279336611	NA	NA	SegRatio=0.03,AbsMeanSigma=0.9,pvalue=0.00171985453001084,pvalueTTest=0.474909022128729,
chr6	43581719	43581834	POLH	POLH00029	0.0271064401177644	2	0.0271064401177644	2	0.440375279336611	2	0.440375279336611	NA	NA	SegRatio=0.03,AbsMeanSigma=0.9,pvalue=0.00171985453001084,pvalueTTest=0.474909022128729,
chr6	43581828	43581921	POLH	POLH00030	0.132118028234205	2	0.0271064401177644	2	0.440375279336611	2	0.440375279336611	NA	NA	SegRatio=0.03,AbsMeanSigma=0.9,pvalue=0.00171985453001084,pvalueTTest=0.474909022128729,
chr6	43581915	43582026	POLH	POLH00031	-0.291830177518653	2	0.0271064401177644	2	0.440375279336611	2	0.440375279336611	NA	NA	SegRatio=0.03,AbsMeanSigma=0.9,pvalue=0.00171985453001084,pvalueTTest=0.474909022128729,
chr6	43582007	43582120	POLH	POLH00032	0.000746122452366447	2	0.0271064401177644	2	0.440375279336611	2	0.440375279336611	NA	NA	SegRatio=0.03,AbsMeanSigma=0.9,pvalue=0.00171985453001084,pvalueTTest=0.474909022128729,
chr6	43582103	43582214	POLH	POLH00033	0.099471155267993	2	0.0271064401177644	2	0.440375279336611	2	0.440375279336611	NA	NA	SegRatio=0.03,AbsMeanSigma=0.9,pvalue=0.00171985453001084,pvalueTTest=0.474909022128729,
chr6	43582183	43582286	POLH	POLH00034	NA	NA	0.0271064401177644	NA	0.440375279336611	2	0.440375279336611	NA	NA	SegRatio=NA, AbsMeanSigma=NA, pvalue=NA, pvalueTTest=NA,
chr6	43582263	43582377	POLH	POLH00035	NA	NA	NA	NA	0.440375279336611	2	0.440375279336611	NA	NA	SegRatio=NA, AbsMeanSigma=NA, pvalue=NA, pvalueTTest=NA,
chr7	39046422	39046535	POU6F2	POU6F200001	-2.12217344532622	2	-2.12217344532622	2	0.219633918303583	2	0.219633918303583	NA	NA	SegRatio=-2.12,AbsMeanSigma=12.7,pvalue=5.58932167711184e-37,pvalueTTest=1,Adjusted:byPvalueTTestRatio;
chr7	39125454	39125548	POU6F2	POU6F200002	0.021402872159226	2	-0.0441438593946326	2	0.219633918303583	2	0.219633918303583	NA	NA	SegRatio=-0.04,AbsMeanSigma=0.14,pvalue=0.425260673098662,pvalueTTest=0.409076191670104,
chr7	39125528	39125622	POU6F2	POU6F200003	0.125439124889269	2	-0.0441438593946326	2	0.219633918303583	2	0.219633918303583	NA	NA	SegRatio=-0.04,AbsMeanSigma=0.14,pvalue=0.425260673098662,pvalueTTest=0.409076191670104,
chr7	39125603	39125714	POU6F2	POU6F200004	-0.16149768260774	2	-0.0441438593946326	2	0.219633918303583	2	0.219633918303583	NA	NA	SegRatio=-0.04,AbsMeanSigma=0.14,pvalue=0.425260673098662,pvalueTTest=0.409076191670104,
chr7	39243813	39243923	POU6F2	POU6F200005	0.171620100588955	2	-0.0441438593946326	2	0.219633918303583	2	0.219633918303583	NA	NA	SegRatio=-0.04,AbsMeanSigma=0.14,pvalue=0.425260673098662,pvalueTTest=0.409076191670104,
chr7	39243854	39243962	POU6F2	POU6F200006	-0.131552086446217	2	-0.0441438593946326	2	0.219633918303583	2	0.219633918303583	NA	NA	SegRatio=-0.04,AbsMeanSigma=0.14,pvalue=0.425260673098662,pvalueTTest=0.409076191670104,
chr7	39246962	39247071	POU6F2	POU6F200007	-0.0156953306505979	2	-0.0441438593946326	2	0.219633918303583	2	0.219633918303583	NA	NA	SegRatio=-0.04,AbsMeanSigma=0.14,pvalue=0.425260673098662,pvalueTTest=0.409076191670104,
chr7	39247021	39247141	POU6F2	POU6F200008	0.0632767027019526	2	-0.0441438593946326	2	0.219633918303583	2	0.219633918303583	NA	NA	SegRatio=-0.04,AbsMeanSigma=0.14,pvalue=0.425260673098662,pvalueTTest=0.409076191670104,
chr7	39247129	39247218	POU6F2	POU6F200009	0.172535587549017	2	-0.0441438593946326	2	0.219633918303583	2	0.219633918303583	NA	NA	SegRatio=-0.04,AbsMeanSigma=0.14,pvalue=0.425260673098662,pvalueTTest=0.409076191670104,
chr7	39247217	39247333	POU6F2	POU6F200010	-0.0524862821995472	2	-0.0441438593946326	2	0.219633918303583	2	0.219633918303583	NA	NA	SegRatio=-0.04,AbsMeanSigma=0.14,pvalue=0.425260673098662,pvalueTTest=0.409076191670104,
chr7	39379202	39379324	POU6F2	POU6F200011	-0.0573151235443102	2	-0.0441438593946326	2	0.219633918303583	2	0.219633918303583	NA	NA	SegRatio=-0.04,AbsMeanSigma=0.14,pvalue=0.425260673098662,pvalueTTest=0.409076191670104,
chr7	39379448	39379560	POU6F2	POU6F200012	-0.0640126121827679	2	-0.0441438593946326	2	0.219633918303583	2	0.219633918303583	NA	NA	SegRatio=-0.04,AbsMeanSigma=0.14,pvalue=0.425260673098662,pvalueTTest=0.409076191670104,
chr7	39379515	39379600	POU6F2	POU6F200013	-0.102786565602556	2	-0.0441438593946326	2	0.219633918303583	2	0.219633918303583	NA	NA	SegRatio=-0.04,AbsMeanSigma=0.14,pvalue=0.425260673098662,pvalueTTest=0.409076191670104,
chr7	39379563	39379649	POU6F2	POU6F200014	-0.170812062735098	2	-0.0441438593946326	2	0.219633918303583	2	0.219633918303583	NA	NA	SegRatio=-0.04,AbsMeanSigma=0.14,pvalue=0.425260673098662,pvalueTTest=0.409076191670104,
chr7	39446136	39446255	POU6F2	POU6F200015	0.0737618074545152	2	-0.0441438593946326	2	0.219633918303583	2	0.219633918303583	NA	NA	SegRatio=-0.04,AbsMeanSigma=0.14,pvalue=0.425260673098662,pvalueTTest=0.409076191670104,
chr7	39446213	39446330	POU6F2	POU6F200016	-0.0658163913224634	2	-0.0441438593946326	2	0.219633918303583	2	0.219633918303583	NA	NA	SegRatio=-0.04,AbsMeanSigma=0.14,pvalue=0.425260673098662,pvalueTTest=0.409076191670104,
chr7	39446300	39446415	POU6F2	POU6F200017	NA	2	-0.0441438593946326	2	0.219633918303583	2	0.219633918303583	NA	NA	SegRatio=-0.04,AbsMeanSigma=0.14,pvalue=0.425260673098662,pvalueTTest=0.409076191670104,
chr7	39472594	39472691	POU6F2	POU6F200018	0.0299639485405884	2	-0.0441438593946326	2	0.219633918303583	2	0.219633918303583	NA	NA	SegRatio=-0.04,AbsMeanSigma=0.14,pvalue=0.425260673098662,pvalueTTest=0.409076191670104,
chr7	39472660	39472747	POU6F2	POU6F200019	-0.0546053102729129	2	-0.0441438593946326	2	0.219633918303583	2	0.219633918303583	NA	NA	SegRatio=-0.04,AbsMeanSigma=0.14,pvalue=0.425260673098662,pvalueTTest=0.409076191670104,
chr7	39472706	39472802	POU6F2	POU6F200020	0.106075859716672	2	-0.0441438593946326	2	0.219633918303583	2	0.219633918303583	NA	NA	SegRatio=-0.04,AbsMeanSigma=0.14,pvalue=0.425260673098662,pvalueTTest=0.409076191670104,
chr7	39472761	39472884	POU6F2	POU6F200021	-0.0649758683661473	2	-0.0441438593946326	2	0.219633918303583	2	0.219633918303583	NA	NA	SegRatio=-0.04,AbsMeanSigma=0.14,pvalue=0.425260673098662,pvalueTTest=0.409076191670104,
chr7	39472828	39472944	POU6F2	POU6F200022	0.0117970540973601	2	-0.0441438593946326	2	0.219633918303583	2	0.219633918303583	NA	NA	SegRatio=-0.04,AbsMeanSigma=0.14,pvalue=0.425260673098662,pvalueTTest=0.409076191670104,
chr7	39491063	39491178	POU6F2	POU6F200023	0.0982646731720879	2	-0.0441438593946326	2	0.219633918303583	2	0.219633918303583	NA	NA	SegRatio=-0.04,AbsMeanSigma=0.14,pvalue=0.425260673098662,pvalueTTest=0.409076191670104,
chr7	39491164	39491267	POU6F2	POU6F200024	-0.0441438593946326	2	-0.0441438593946326	2	0.219633918303583	2	0.219633918303583	NA	NA	SegRatio=-0.04,AbsMeanSigma=0.14,pvalue=0.425260673098662,pvalueTTest=0.409076191670104,
chr7	39491225	39491342	POU6F2	POU6F200025	NA	2	-0.0441438593946326	2	0.219633918303583	2	0.219633918303583	NA	NA	SegRatio=-0.04,AbsMeanSigma=0.14,pvalue=0.425260673098662,pvalueTTest=0.409076191670104,
chr7	39500081	39500194	POU6F2	POU6F200026	-0.118515737987518	2	-0.0441438593946326	2	0.219633918303583	2	0.219633918303583	NA	NA	SegRatio=-0.04,AbsMeanSigma=0.14,pvalue=0.425260673098662,pvalueTTest=0.409076191670104,
chr7	39500152	39500266	POU6F2	POU6F200027	0.108580592210103	2	-0.0441438593946326	2	0.219633918303583	2	0.219633918303583	NA	NA	SegRatio=-0.04,AbsMeanSigma=0.14,pvalue=0.425260673098662,pvalueTTest=0.409076191670104,
chr7	39500255	39500378	POU6F2	POU6F200028	-0.107061241265241	2	-0.0441438593946326	2	0.219633918303583	2	0.219633918303583	NA	NA	SegRatio=-0.04,AbsMeanSigma=0.14,pvalue=0.425260673098662,pvalueTTest=0.409076191670104,
chr7	39503760	39503874	POU6F2	POU6F200029	-0.0217233939429348	2	-0.0441438593946326	2	0.219633918303583	2	0.219633918303583	NA	NA	SegRatio=-0.04,AbsMeanSigma=0.14,pvalue=0.425260673098662,pvalueTTest=0.409076191670104,
chr7	39503865	39503982	POU6F2	POU6F200030	-0.081478177716911	2	-0.0441438593946326	2	0.219633918303583	2	0.219633918303583	NA	NA	SegRatio=-0.04,AbsMeanSigma=0.14,pvalue=0.425260673098662,pvalueTTest=0.409076191670104,
chr7	39503935	39504073	POU6F2	POU6F200031	0.0816422504213839	2	-0.0441438593946326	2	0.219633918303583	2	0.219633918303583	NA	NA	SegRatio=-0.04,AbsMeanSigma=0.14,pvalue=0.425260673098662,pvalueTTest=0.409076191670104,
chr7	39504024	39504137	POU6F2	POU6F200032	0.0258230278975995	2	-0.0441438593946326	2	0.219633918303583	2	0.219633918303583	NA	NA	SegRatio=-0.04,AbsMeanSigma=0.14,pvalue=0.425260673098662,pvalueTTest=0.409076191670104,
chr7	39504138	39504252	POU6F2	POU6F200033	0.0615874386925532	2	-0.0441438593946326	2	0.219633918303583	2	0.219633918303583	NA	NA	SegRatio=-0.04,AbsMeanSigma=0.14,pvalue=0.425260673098662,pvalueTTest=0.409076191670104,
chr7	39504211	39504325	POU6F2	POU6F200034	-0.310115891712834	2	-0.0441438593946326	2	0.219633918303583	2	0.219633918303583	NA	NA	SegRatio=-0.04,AbsMeanSigma=0.14,pvalue=0.425260673098662,pvalueTTest=0.409076191670104,
chr8	92972414	92972485	RUNX1T1	RUNX1T100001	-0.186416339599605	2	-0.0308748059925839	2	0.174254219429362	2	0.174254219429362	NA	NA	SegRatio=-0.03,AbsMeanSigma=0.46,pvalue=0.00283987906190492,pvalueTTest=0.180268144006689,
chr8	92972455	92972575	RUNX1T1	RUNX1T100002	0.161344261394076	2	-0.0308748059925839	2	0.174254219429362	2	0.174254219429362	NA	NA	SegRatio=-0.03,AbsMeanSigma=0.46,pvalue=0.00283987906190492,pvalueTTest=0.180268144006689,
chr8	92972637	92972744	RUNX1T1	RUNX1T100003	-0.00335027104747392	2	-0.0308748059925839	2	0.174254219429362	2	0.174254219429362	NA	NA	SegRatio=-0.03,AbsMeanSigma=0.46,pvalue=0.00283987906190492,pvalueTTest=0.180268144006689,
chr8	92972726	92972840	RUNX1T1	RUNX1T100004	-0.0403274774494411	2	-0.0308748059925839	2	0.174254219429362	2	0.174254219429362	NA	NA	SegRatio=-0.03,AbsMeanSigma=0.46,pvalue=0.00283987906190492,pvalueTTest=0.180268144006689,
chr8	92982831	92982907	RUNX1T1	RUNX1T100005	-0.0377937482662631	2	-0.0308748059925839	2	0.174254219429362	2	0.174254219429362	NA	NA	SegRatio=-0.03,AbsMeanSigma=0.46,pvalue=0.00283987906190492,pvalueTTest=0.180268144006689,
chr8	92982872	92982981	RUNX1T1	RUNX1T100006	0.0643075220902566	2	-0.0308748059925839	2	0.174254219429362	2	0.174254219429362	NA	NA	SegRatio=-0.03,AbsMeanSigma=0.46,pvalue=0.00283987906190492,pvalueTTest=0.180268144006689,
chr8	92982908	92983026	RUNX1T1	RUNX1T100007	-0.202618767193813	2	-0.0308748059925839	2	0.174254219429362	2	0.174254219429362	NA	NA	SegRatio=-0.03,AbsMeanSigma=0.46,pvalue=0.00283987906190492,pvalueTTest=0.180268144006689,
chr8	92982999	92983116	RUNX1T1	RUNX1T100008	0.0628496040193125	2	-0.0308748059925839	2	0.174254219429362	2	0.174254219429362	NA	NA	SegRatio=-0.03,AbsMeanSigma=0.46,pvalue=0.00283987906190492,pvalueTTest=0.180268144006689,
chr8	92988086	92988202	RUNX1T1	RUNX1T100009	-0.165638528546394	2	-0.0308748059925839	2	0.174254219429362	2	0.174254219429362	NA	NA	SegRatio=-0.03,AbsMeanSigma=0.46,pvalue=0.00283987906190492,pvalueTTest=0.180268144006689,
chr8	92988146	92988260	RUNX1T1	RUNX1T100010	0.0720864954932906	2	-0.0308748059925839	2	0.174254219429362	2	0.174254219429362	NA	NA	SegRatio=-0.03,AbsMeanSigma=0.46,pvalue=0.00283987906190492,pvalueTTest=0.180268144006689,
chr8	92998308	92998423	RUNX1T1	RUNX1T100011	0.10802721022899	2	-0.0308748059925839	2	0.174254219429362	2	0.174254219429362	NA	NA	SegRatio=-0.03,AbsMeanSigma=0.46,pvalue=0.00283987906190492,pvalueTTest=0.180268144006689,
chr8	92998364	92998479	RUNX1T1	RUNX1T100012	-0.0771001775482767	2	-0.0308748059925839	2	0.174254219429362	2	0.174254219429362	NA	NA	SegRatio=-0.03,AbsMeanSigma=0.46,pvalue=0.00283987906190492,pvalueTTest=0.180268144006689,
chr8	92998479	92998593	RUNX1T1	RUNX1T100013	-0.134431018320964	2	-0.0308748059925839	2	0.174254219429362	2	0.174254219429362	NA	NA	SegRatio=-0.03,AbsMeanSigma=0.46,pvalue=0.00283987906190492,pvalueTTest=0.180268144006689,
chr8	92999065	92999175	RUNX1T1	RUNX1T100014	0.114003305522288	2	-0.0308748059925839	2	0.174254219429362	2	0.174254219429362	NA	NA	SegRatio=-0.03,AbsMeanSigma=0.46,pvalue=0.00283987906190492,pvalueTTest=0.180268144006689,
chr8	92999159	92999276	RUNX1T1	RUNX1T100015	-0.195574153543625	2	-0.0308748059925839	2	0.174254219429362	2	0.174254219429362	NA	NA	SegRatio=-0.03,AbsMeanSigma=0.46,pvalue=0.00283987906190492,pvalueTTest=0.180268144006689,
chr8	93003841	93003956	RUNX1T1	RUNX1T100016	-0.0308748059925839	2	-0.0308748059925839	2	0.174254219429362	2	0.174254219429362	NA	NA	SegRatio=-0.03,AbsMeanSigma=0.46,pvalue=0.00283987906190492,pvalueTTest=0.180268144006689,
chr8	93003928	93004044	RUNX1T1	RUNX1T100017	-0.0861895318313139	2	-0.0308748059925839	2	0.174254219429362	2	0.174254219429362	NA	NA	SegRatio=-0.03,AbsMeanSigma=0.46,pvalue=0.00283987906190492,pvalueTTest=0.180268144006689,
chr8	93004035	93004151	RUNX1T1	RUNX1T100018	-0.0533174414719698	2	-0.0308748059925839	2	0.174254219429362	2	0.174254219429362	NA	NA	SegRatio=-0.03,AbsMeanSigma=0.46,pvalue=0.00283987906190492,pvalueTTest=0.180268144006689,
chr8	93017306	93017427	RUNX1T1	RUNX1T100019	0.20477779417851	2	-0.0308748059925839	2	0.174254219429362	2	0.174254219429362	NA	NA	SegRatio=-0.03,AbsMeanSigma=0.46,pvalue=0.00283987906190492,pvalueTTest=0.180268144006689,
chr8	93017412	93017527	RUNX1T1	RUNX1T100020	-0.032274443439124	2	-0.0308748059925839	2	0.174254219429362	2	0.174254219429362	NA	NA	SegRatio=-0.03,AbsMeanSigma=0.46,pvalue=0.00283987906190492,pvalueTTest=0.180268144006689,
chr8	93017485	93017603	RUNX1T1	RUNX1T100021	-0.0424570621242725	2	-0.0308748059925839	2	0.174254219429362	2	0.174254219429362	NA	NA	SegRatio=-0.03,AbsMeanSigma=0.46,pvalue=0.00283987906190492,pvalueTTest=0.180268144006689,
chr8	93023194	93023306	RUNX1T1	RUNX1T100022	0.145966596953596	2	-0.0308748059925839	2	0.174254219429362	2	0.174254219429362	NA	NA	SegRatio=-0.03,AbsMeanSigma=0.46,pvalue=0.00283987906190492,pvalueTTest=0.180268144006689,
chr8	93023293	93023405	RUNX1T1	RUNX1T100023	NA	2	-0.0308748059925839	2	0.174254219429362	2	0.174254219429362	NA	NA	SegRatio=-0.03,AbsMeanSigma=0.46,pvalue=0.00283987906190492,pvalueTTest=0.180268144006689,
chr8	93026739	93026840	RUNX1T1	RUNX1T100024	-0.0716200745119524	2	-0.0308748059925839	2	0.174254219429362	2	0.174254219429362	NA	NA	SegRatio=-0.03,AbsMeanSigma=0.46,pvalue=0.00283987906190492,pvalueTTest=0.180268144006689,
chr8	93026823	93026941	RUNX1T1	RUNX1T100025	-0.0820376242505578	2	-0.0308748059925839	2	0.174254219429362	2	0.174254219429362	NA	NA	SegRatio=-0.03,AbsMeanSigma=0.46,pvalue=0.00283987906190492,pvalueTTest=0.180268144006689,
chr8	93026909	93027024	RUNX1T1	RUNX1T100026	0.241403606096221	2	-0.0308748059925839	2	0.174254219429362	2	0.174254219429362	NA	NA	SegRatio=-0.03,AbsMeanSigma=0.46,pvalue=0.00283987906190492,pvalueTTest=0.180268144006689,
chr8	93026953	93027065	RUNX1T1	RUNX1T100027	0.00624734275936339	2	-0.0308748059925839	2	0.174254219429362	2	0.174254219429362	NA	NA	SegRatio=-0.03,AbsMeanSigma=0.46,pvalue=0.00283987906190492,pvalueTTest=0.180268144006689,
chr8	93027063	93027177	RUNX1T1	RUNX1T100028	0.112486330140047	2	-0.0308748059925839	2	0.174254219429362	2	0.174254219429362	NA	NA	SegRatio=-0.03,AbsMeanSigma=0.46,pvalue=0.00283987906190492,pvalueTTest=0.180268144006689,
chr8	93029357	93029467	RUNX1T1	RUNX1T100029	-1.199510370482	2	-0.0308748059925839	2	0.174254219429362	2	0.174254219429362	q-value=5.48750251118501e-24, copies=0.5	NA	SegRatio=-0.03,AbsMeanSigma=0.46,pvalue=0.00283987906190492,pvalueTTest=0.180268144006689,
chr8	93029459	93029573	RUNX1T1	RUNX1T100030	0.102169360289593	2	-0.0308748059925839	2	0.174254219429362	2	0.174254219429362	NA	NA	SegRatio=-0.03,AbsMeanSigma=0.46,pvalue=0.00283987906190492,pvalueTTest=0.180268144006689,
chr8	93029555	93029670	RUNX1T1	RUNX1T100031	-0.110098260283952	2	-0.0308748059925839	2	0.174254219429362	2	0.174254219429362	NA	NA	SegRatio=-0.03,AbsMeanSigma=0.46,pvalue=0.00283987906190492,pvalueTTest=0.180268144006689,
chr8	93074686	93074800	RUNX1T1	RUNX1T100032	0.0258801947175022	2	-0.0308748059925839	2	0.174254219429362	2	0.174254219429362	NA	NA	SegRatio=-0.03,AbsMeanSigma=0.46,pvalue=0.00283987906190492,pvalueTTest=0.180268144006689,
chr8	93088084	93088216	RUNX1T1	RUNX1T100033	-1.25886150567148	2	-0.0308748059925839	2	0.174254219429362	2	0.174254219429362	q-value=5.01741083212938e-09, copies=0.5	NA	SegRatio=-0.03,AbsMeanSigma=0.46,pvalue=0.00283987906190492,pvalueTTest=0.180268144006689,
chr8	93088216	93088330	RUNX1T1	RUNX1T100034	-0.101406253653446	2	-0.0308748059925839	2	0.174254219429362	2	0.174254219429362	NA	NA	SegRatio=-0.03,AbsMeanSigma=0.46,pvalue=0.00283987906190492,pvalueTTest=0.180268144006689,
chr8	93107223	93107335	RUNX1T1	RUNX1T100035	-0.100443888650831	2	-0.0308748059925839	2	0.174254219429362	2	0.174254219429362	NA	NA	SegRatio=-0.03,AbsMeanSigma=0.46,pvalue=0.00283987906190492,pvalueTTest=0.180268144006689,
chr8	93107281	93107397	RUNX1T1	RUNX1T100036	0.0999897112218859	2	-0.0308748059925839	2	0.174254219429362	2	0.174254219429362	NA	NA	SegRatio=-0.03,AbsMeanSigma=0.46,pvalue=0.00283987906190492,pvalueTTest=0.180268144006689,
chr8	93107356	93107461	RUNX1T1	RUNX1T100037	0.225969144435691	2	-0.0308748059925839	2	0.174254219429362	2	0.174254219429362	NA	NA	SegRatio=-0.03,AbsMeanSigma=0.46,pvalue=0.00283987906190492,pvalueTTest=0.180268144006689,
chr8	93107580	93107692	RUNX1T1	RUNX1T100038	0.175009513930886	2	-0.0308748059925839	2	0.174254219429362	2	0.174254219429362	NA	NA	SegRatio=-0.03,AbsMeanSigma=0.46,pvalue=0.00283987906190492,pvalueTTest=0.180268144006689,
chr8	93107681	93107794	RUNX1T1	RUNX1T100039	0.00774425588373933	2	-0.0308748059925839	2	0.174254219429362	2	0.174254219429362	NA	NA	SegRatio=-0.03,AbsMeanSigma=0.46,pvalue=0.00283987906190492,pvalueTTest=0.180268144006689,
chr8	93115014	93115138	RUNX1T1	RUNX1T100040	NA	2	-0.0308748059925839	2	0.174254219429362	2	0.174254219429362	NA	NA	SegRatio=-0.03,AbsMeanSigma=0.46,pvalue=0.00283987906190492,pvalueTTest=0.180268144006689,
chr8	113236979	113237097	CSMD3	CSMD300001	-0.142448295777307	2	-0.0308748059925839	2	8.75641729813966e-06	2	8.75641729813966e-06	NA	NA	SegRatio=-0.03,AbsMeanSigma=0.46,pvalue=0.00283987906190492,pvalueTTest=0.180268144006689,
chr8	113237094	113237208	CSMD3	CSMD300002	0.0778415905804501	2	-0.0308748059925839	2	8.75641729813966e-06	2	8.75641729813966e-06	NA	NA	SegRatio=-0.03,AbsMeanSigma=0.46,pvalue=0.00283987906190492,pvalueTTest=0.180268144006689,
chr8	113240929	113241039	CSMD3	CSMD300003	-1.37458444733147	2	-1.651259353617	2	8.75641729813966e-06	2	8.75641729813966e-06	NA	NA	SegRatio=-1.65,AbsMeanSigma=8.61,pvalue=1.40965959119985e-82,pvalueTTest=0.0491056306398291,Adjusted:byPvalueTTestRatio;
chr8	113241019	113241102	CSMD3	CSMD300004	-1.651259353617	2	-1.651259353617	2	8.75641729813966e-06	2	8.75641729813966e-06	NA	NA	SegRatio=-1.65,AbsMeanSigma=8.61,pvalue=1.40965959119985e-82,pvalueTTest=0.0491056306398291,Adjusted:byPvalueTTestRatio;
chr8	113241059	113241170	CSMD3	CSMD300005	NA	2	-1.651259353617	2	8.75641729813966e-06	2	8.75641729813966e-06	NA	NA	SegRatio=-1.65,AbsMeanSigma=8.61,pvalue=1.40965959119985e-82,pvalueTTest=0.0491056306398291,Adjusted:byPvalueTTestRatio;
chr8	113243745	113243834	CSMD3	CSMD300006	-1.84613741621339	2	-1.651259353617	2	8.75641729813966e-06	2	8.75641729813966e-06	NA	NA	SegRatio=-1.65,AbsMeanSigma=8.61,pvalue=1.40965959119985e-82,pvalueTTest=0.0491056306398291,Adjusted:byPvalueTTestRatio;
chr8	113243796	113243904	CSMD3	CSMD300007	-0.229603247350749	2	-0.0118730135368991	2	8.75641729813966e-06	2	8.75641729813966e-06	NA	NA	SegRatio=-0.01,AbsMeanSigma=1.71,pvalue=2.29218929289449e-14,pvalueTTest=0.0923491473242591,
chr8	113246541	113246631	CSMD3	CSMD300008	-0.532321149885014	2	-0.0118730135368991	2	8.75641729813966e-06	2	8.75641729813966e-06	q-value=2.08059047535272e-06, copies=1	NA	SegRatio=-0.01,AbsMeanSigma=1.71,pvalue=2.29218929289449e-14,pvalueTTest=0.0923491473242591,
chr8	113246607	113246704	CSMD3	CSMD300009	-0.029739930564816	2	-0.0118730135368991	2	8.75641729813966e-06	2	8.75641729813966e-06	NA	NA	SegRatio=-0.01,AbsMeanSigma=1.71,pvalue=2.29218929289449e-14,pvalueTTest=0.0923491473242591,
chr8	113246705	113246821	CSMD3	CSMD300010	NA	2	-0.0118730135368991	2	8.75641729813966e-06	2	8.75641729813966e-06	NA	NA	SegRatio=-0.01,AbsMeanSigma=1.71,pvalue=2.29218929289449e-14,pvalueTTest=0.0923491473242591,
chr8	113249335	113249445	CSMD3	CSMD300011	-0.0633382040421822	2	-0.0118730135368991	2	8.75641729813966e-06	2	8.75641729813966e-06	NA	NA	SegRatio=-0.01,AbsMeanSigma=1.71,pvalue=2.29218929289449e-14,pvalueTTest=0.0923491473242591,
chr8	113249441	113249557	CSMD3	CSMD300012	0.0236984851315582	2	-0.0118730135368991	2	8.75641729813966e-06	2	8.75641729813966e-06	NA	NA	SegRatio=-0.01,AbsMeanSigma=1.71,pvalue=2.29218929289449e-14,pvalueTTest=0.0923491473242591,
chr8	113249481	113249594	CSMD3	CSMD300013	-0.922097144673431	2	-0.0118730135368991	2	8.75641729813966e-06	2	8.75641729813966e-06	q-value=1.09272986128157e-13, copies=1	NA	SegRatio=-0.01,AbsMeanSigma=1.71,pvalue=2.29218929289449e-14,pvalueTTest=0.0923491473242591,
chr8	113249572	113249680	CSMD3	CSMD300014	NA	2	-0.0118730135368991	2	8.75641729813966e-06	2	8.75641729813966e-06	NA	NA	SegRatio=-0.01,AbsMeanSigma=1.71,pvalue=2.29218929289449e-14,pvalueTTest=0.0923491473242591,
chr8	113253903	113254008	CSMD3	CSMD300015	0.267063257811518	2	-0.0118730135368991	2	8.75641729813966e-06	2	8.75641729813966e-06	NA	NA	SegRatio=-0.01,AbsMeanSigma=1.71,pvalue=2.29218929289449e-14,pvalueTTest=0.0923491473242591,
chr8	113253996	113254109	CSMD3	CSMD300016	0.0996867094542281	2	-0.0118730135368991	2	8.75641729813966e-06	2	8.75641729813966e-06	NA	NA	SegRatio=-0.01,AbsMeanSigma=1.71,pvalue=2.29218929289449e-14,pvalueTTest=0.0923491473242591,
chr8	113256582	113256684	CSMD3	CSMD300017	0.1264118708394	2	-0.0118730135368991	2	8.75641729813966e-06	2	8.75641729813966e-06	NA	NA	SegRatio=-0.01,AbsMeanSigma=1.71,pvalue=2.29218929289449e-14,pvalueTTest=0.0923491473242591,
chr8	113256660	113256771	CSMD3	CSMD300018	-0.149916794049284	2	-0.0118730135368991	2	8.75641729813966e-06	2	8.75641729813966e-06	NA	NA	SegRatio=-0.01,AbsMeanSigma=1.71,pvalue=2.29218929289449e-14,pvalueTTest=0.0923491473242591,
chr8	113256766	113256877	CSMD3	CSMD300019	-1.05061463616667	2	-0.0118730135368991	2	8.75641729813966e-06	2	8.75641729813966e-06	q-value=1.18456418271236e-13, copies=0.5	NA	SegRatio=-0.01,AbsMeanSigma=1.71,pvalue=2.29218929289449e-14,pvalueTTest=0.0923491473242591,
chr8	113259224	113259334	CSMD3	CSMD300020	0.209171453377961	2	-0.0118730135368991	2	8.75641729813966e-06	2	8.75641729813966e-06	NA	NA	SegRatio=-0.01,AbsMeanSigma=1.71,pvalue=2.29218929289449e-14,pvalueTTest=0.0923491473242591,
chr8	113259321	113259415	CSMD3	CSMD300021	0.114599861777021	2	-0.0118730135368991	2	8.75641729813966e-06	2	8.75641729813966e-06	NA	NA	SegRatio=-0.01,AbsMeanSigma=1.71,pvalue=2.29218929289449e-14,pvalueTTest=0.0923491473242591,
chr8	113266439	113266538	CSMD3	CSMD300022	0.0352158905410592	2	-0.0118730135368991	2	8.75641729813966e-06	2	8.75641729813966e-06	NA	NA	SegRatio=-0.01,AbsMeanSigma=1.71,pvalue=2.29218929289449e-14,pvalueTTest=0.0923491473242591,
chr8	113266539	113266643	CSMD3	CSMD300023	NA	2	-0.0118730135368991	2	8.75641729813966e-06	2	8.75641729813966e-06	NA	NA	SegRatio=-0.01,AbsMeanSigma=1.71,pvalue=2.29218929289449e-14,pvalueTTest=0.0923491473242591,
chr8	113267450	113267563	CSMD3	CSMD300024	-0.0118730135368991	2	-0.0118730135368991	2	8.75641729813966e-06	2	8.75641729813966e-06	NA	NA	SegRatio=-0.01,AbsMeanSigma=1.71,pvalue=2.29218929289449e-14,pvalueTTest=0.0923491473242591,
chr8	113267557	113267666	CSMD3	CSMD300025	0.0208156275339853	2	-0.0118730135368991	2	8.75641729813966e-06	2	8.75641729813966e-06	NA	NA	SegRatio=-0.01,AbsMeanSigma=1.71,pvalue=2.29218929289449e-14,pvalueTTest=0.0923491473242591,
chr8	113267650	113267724	CSMD3	CSMD300026	-2.59156908487362	2	0.0719085737356186	2	8.75641729813966e-06	2	8.75641729813966e-06	q-value=1.55317319293431e-27, copies=0	NA	SegRatio=0.07,AbsMeanSigma=1.16,pvalue=5.1296947234959e-08,pvalueTTest=0.190846722292143,
chr8	113275815	113275928	CSMD3	CSMD300027	0.107255681670729	2	0.0719085737356186	2	8.75641729813966e-06	2	8.75641729813966e-06	NA	NA	SegRatio=0.07,AbsMeanSigma=1.16,pvalue=5.1296947234959e-08,pvalueTTest=0.190846722292143,
chr8	113275918	113276031	CSMD3	CSMD300028	0.117119187837037	2	0.0719085737356186	2	8.75641729813966e-06	2	8.75641729813966e-06	NA	NA	SegRatio=0.07,AbsMeanSigma=1.16,pvalue=5.1296947234959e-08,pvalueTTest=0.190846722292143,
chr8	113275959	113276073	CSMD3	CSMD300029	-0.0478358145974841	2	0.0719085737356186	2	8.75641729813966e-06	2	8.75641729813966e-06	NA	NA	SegRatio=0.07,AbsMeanSigma=1.16,pvalue=5.1296947234959e-08,pvalueTTest=0.190846722292143,
chr8	113277544	113277659	CSMD3	CSMD300030	NA	2	0.0719085737356186	2	8.75641729813966e-06	2	8.75641729813966e-06	NA	NA	SegRatio=0.07,AbsMeanSigma=1.16,pvalue=5.1296947234959e-08,pvalueTTest=0.190846722292143,
chr8	113277660	113277775	CSMD3	CSMD300031	0.119429771615706	2	0.0719085737356186	2	8.75641729813966e-06	2	8.75641729813966e-06	NA	NA	SegRatio=0.07,AbsMeanSigma=1.16,pvalue=5.1296947234959e-08,pvalueTTest=0.190846722292143,
chr8	113277722	113277838	CSMD3	CSMD300032	0.123982574127783	2	0.0719085737356186	2	8.75641729813966e-06	2	8.75641729813966e-06	NA	NA	SegRatio=0.07,AbsMeanSigma=1.16,pvalue=5.1296947234959e-08,pvalueTTest=0.190846722292143,
chr8	113293312	113293429	CSMD3	CSMD300033	NA	2	0.0719085737356186	2	8.75641729813966e-06	2	8.75641729813966e-06	NA	NA	SegRatio=0.07,AbsMeanSigma=1.16,pvalue=5.1296947234959e-08,pvalueTTest=0.190846722292143,
chr8	113293427	113293534	CSMD3	CSMD300034	0.126357740083612	2	0.0719085737356186	2	8.75641729813966e-06	2	8.75641729813966e-06	NA	NA	SegRatio=0.07,AbsMeanSigma=1.16,pvalue=5.1296947234959e-08,pvalueTTest=0.190846722292143,
chr8	113293500	113293615	CSMD3	CSMD300035	0.0795397908551647	2	0.0719085737356186	2	8.75641729813966e-06	2	8.75641729813966e-06	NA	NA	SegRatio=0.07,AbsMeanSigma=1.16,pvalue=5.1296947234959e-08,pvalueTTest=0.190846722292143,
chr8	113299259	113299366	CSMD3	CSMD300036	0.313165137714438	2	0.0719085737356186	2	8.75641729813966e-06	2	8.75641729813966e-06	NA	NA	SegRatio=0.07,AbsMeanSigma=1.16,pvalue=5.1296947234959e-08,pvalueTTest=0.190846722292143,
chr8	113299366	113299481	CSMD3	CSMD300037	-0.0144758492509212	2	0.0719085737356186	2	8.75641729813966e-06	2	8.75641729813966e-06	NA	NA	SegRatio=0.07,AbsMeanSigma=1.16,pvalue=5.1296947234959e-08,pvalueTTest=0.190846722292143,
chr8	113299472	113299583	CSMD3	CSMD300038	0.192139596964907	2	0.0719085737356186	2	8.75641729813966e-06	2	8.75641729813966e-06	NA	NA	SegRatio=0.07,AbsMeanSigma=1.16,pvalue=5.1296947234959e-08,pvalueTTest=0.190846722292143,
chr8	113301534	113301649	CSMD3	CSMD300039	0.130074787663435	2	0.0719085737356186	2	8.75641729813966e-06	2	8.75641729813966e-06	NA	NA	SegRatio=0.07,AbsMeanSigma=1.16,pvalue=5.1296947234959e-08,pvalueTTest=0.190846722292143,
chr8	113301644	113301752	CSMD3	CSMD300040	0.0196272449338952	2	0.0719085737356186	2	8.75641729813966e-06	2	8.75641729813966e-06	NA	NA	SegRatio=0.07,AbsMeanSigma=1.16,pvalue=5.1296947234959e-08,pvalueTTest=0.190846722292143,
chr8	113301698	113301812	CSMD3	CSMD300041	-0.0872654204662667	2	0.0719085737356186	2	8.75641729813966e-06	2	8.75641729813966e-06	NA	NA	SegRatio=0.07,AbsMeanSigma=1.16,pvalue=5.1296947234959e-08,pvalueTTest=0.190846722292143,
chr8	113303714	113303831	CSMD3	CSMD300042	-0.346294230307426	2	0.0719085737356186	2	8.75641729813966e-06	2	8.75641729813966e-06	NA	NA	SegRatio=0.07,AbsMeanSigma=1.16,pvalue=5.1296947234959e-08,pvalueTTest=0.190846722292143,
chr8	113303830	113303920	CSMD3	CSMD300043	-0.934048951490652	2	0.0719085737356186	2	8.75641729813966e-06	2	8.75641729813966e-06	q-value=5.09922937774138e-11, copies=1	NA	SegRatio=0.07,AbsMeanSigma=1.16,pvalue=5.1296947234959e-08,pvalueTTest=0.190846722292143,
chr8	113303921	113304032	CSMD3	CSMD300044	NA	2	0.0719085737356186	2	8.75641729813966e-06	2	8.75641729813966e-06	NA	NA	SegRatio=0.07,AbsMeanSigma=1.16,pvalue=5.1296947234959e-08,pvalueTTest=0.190846722292143,
chr8	113304745	113304858	CSMD3	CSMD300045	0.0329098903942436	2	0.0719085737356186	2	8.75641729813966e-06	2	8.75641729813966e-06	NA	NA	SegRatio=0.07,AbsMeanSigma=1.16,pvalue=5.1296947234959e-08,pvalueTTest=0.190846722292143,
chr8	113304842	113304938	CSMD3	CSMD300046	0.0719085737356186	2	0.0719085737356186	2	8.75641729813966e-06	2	8.75641729813966e-06	NA	NA	SegRatio=0.07,AbsMeanSigma=1.16,pvalue=5.1296947234959e-08,pvalueTTest=0.190846722292143,
chr8	113304935	113305062	CSMD3	CSMD300047	-1.49314163184564	2	0.0134009305185008	2	8.75641729813966e-06	2	8.75641729813966e-06	q-value=1.59639381320214e-18, copies=0.5	NA	SegRatio=0.01,AbsMeanSigma=2.72,pvalue=6.61239313655332e-13,pvalueTTest=0.271107060053239,
chr8	113308031	113308138	CSMD3	CSMD300048	0.140358940781174	2	0.0134009305185008	2	8.75641729813966e-06	2	8.75641729813966e-06	NA	NA	SegRatio=0.01,AbsMeanSigma=2.72,pvalue=6.61239313655332e-13,pvalueTTest=0.271107060053239,
chr8	113308112	113308226	CSMD3	CSMD300049	0.0134009305185008	2	0.0134009305185008	2	8.75641729813966e-06	2	8.75641729813966e-06	NA	NA	SegRatio=0.01,AbsMeanSigma=2.72,pvalue=6.61239313655332e-13,pvalueTTest=0.271107060053239,
chr8	113308212	113308300	CSMD3	CSMD300050	NA	2	0.0134009305185008	2	8.75641729813966e-06	2	8.75641729813966e-06	NA	NA	SegRatio=0.01,AbsMeanSigma=2.72,pvalue=6.61239313655332e-13,pvalueTTest=0.271107060053239,
chr8	113313978	113314094	CSMD3	CSMD300051	0.21366764428125	2	0.0134009305185008	2	8.75641729813966e-06	2	8.75641729813966e-06	NA	NA	SegRatio=0.01,AbsMeanSigma=2.72,pvalue=6.61239313655332e-13,pvalueTTest=0.271107060053239,
chr8	113314052	113314167	CSMD3	CSMD300052	-0.0271215870211546	2	0.0134009305185008	2	8.75641729813966e-06	2	8.75641729813966e-06	NA	NA	SegRatio=0.01,AbsMeanSigma=2.72,pvalue=6.61239313655332e-13,pvalueTTest=0.271107060053239,
chr8	113314160	113314272	CSMD3	CSMD300053	-2.51990865617482	2	0.0404215710798636	2	8.75641729813966e-06	2	8.75641729813966e-06	q-value=5.92988884179834e-22, copies=0	NA	SegRatio=0.04,AbsMeanSigma=1.31,pvalue=1.45894303600198e-05,pvalueTTest=0.254226239973667,
chr8	113316911	113317020	CSMD3	CSMD300054	0.0512444011103583	2	0.0404215710798636	2	8.75641729813966e-06	2	8.75641729813966e-06	NA	NA	SegRatio=0.04,AbsMeanSigma=1.31,pvalue=1.45894303600198e-05,pvalueTTest=0.254226239973667,
chr8	113317008	113317123	CSMD3	CSMD300055	0.129079525496549	2	0.0404215710798636	2	8.75641729813966e-06	2	8.75641729813966e-06	NA	NA	SegRatio=0.04,AbsMeanSigma=1.31,pvalue=1.45894303600198e-05,pvalueTTest=0.254226239973667,
chr8	113317120	113317235	CSMD3	CSMD300056	-0.194442068880884	2	0.0404215710798636	2	8.75641729813966e-06	2	8.75641729813966e-06	NA	NA	SegRatio=0.04,AbsMeanSigma=1.31,pvalue=1.45894303600198e-05,pvalueTTest=0.254226239973667,
chr8	113318151	113318267	CSMD3	CSMD300057	0.0870222979805672	2	0.0404215710798636	2	8.75641729813966e-06	2	8.75641729813966e-06	NA	NA	SegRatio=0.04,AbsMeanSigma=1.31,pvalue=1.45894303600198e-05,pvalueTTest=0.254226239973667,
chr8	113318239	113318349	CSMD3	CSMD300058	0.08515386096108	2	0.0404215710798636	2	8.75641729813966e-06	2	8.75641729813966e-06	NA	NA	SegRatio=0.04,AbsMeanSigma=1.31,pvalue=1.45894303600198e-05,pvalueTTest=0.254226239973667,
chr8	113318274	113318384	CSMD3	CSMD300059	-0.0277573896302371	2	0.0404215710798636	2	8.75641729813966e-06	2	8.75641729813966e-06	NA	NA	SegRatio=0.04,AbsMeanSigma=1.31,pvalue=1.45894303600198e-05,pvalueTTest=0.254226239973667,
chr8	113318367	113318482	CSMD3	CSMD300060	0.0404215710798636	2	0.0404215710798636	2	8.75641729813966e-06	2	8.75641729813966e-06	NA	NA	SegRatio=0.04,AbsMeanSigma=1.31,pvalue=1.45894303600198e-05,pvalueTTest=0.254226239973667,
chr8	113323167	113323284	CSMD3	CSMD300061	0.0296529131956041	2	0.0404215710798636	2	8.75641729813966e-06	2	8.75641729813966e-06	NA	NA	SegRatio=0.04,AbsMeanSigma=1.31,pvalue=1.45894303600198e-05,pvalueTTest=0.254226239973667,
chr8	113323260	113323369	CSMD3	CSMD300062	0.124379303832617	2	0.0404215710798636	2	8.75641729813966e-06	2	8.75641729813966e-06	NA	NA	SegRatio=0.04,AbsMeanSigma=1.31,pvalue=1.45894303600198e-05,pvalueTTest=0.254226239973667,
chr8	113323368	113323479	CSMD3	CSMD300063	-0.85556193399572	2	-0.85556193399572	2	8.75641729813966e-06	2	8.75641729813966e-06	NA	NA	SegRatio=-0.86,AbsMeanSigma=9.51,pvalue=6.29372593661725e-61,pvalueTTest=0.194219889449415,Adjusted:byPvalueTTestRatio;
chr8	113326110	113326206	CSMD3	CSMD300064	-1.80868852263961	2	-0.85556193399572	2	8.75641729813966e-06	2	8.75641729813966e-06	q-value=9.22880429796061e-10, copies=0.5	NA	SegRatio=-0.86,AbsMeanSigma=9.51,pvalue=6.29372593661725e-61,pvalueTTest=0.194219889449415,Adjusted:byPvalueTTestRatio;
chr8	113326180	113326279	CSMD3	CSMD300065	NA	2	0.0154907634371859	2	8.75641729813966e-06	2	8.75641729813966e-06	NA	NA	SegRatio=0.02,AbsMeanSigma=0.82,pvalue=0.00294896501393506,pvalueTTest=0.361142596866599,
chr8	113326270	113326383	CSMD3	CSMD300066	NA	2	0.0154907634371859	2	8.75641729813966e-06	2	8.75641729813966e-06	NA	NA	SegRatio=0.02,AbsMeanSigma=0.82,pvalue=0.00294896501393506,pvalueTTest=0.361142596866599,
chr8	113326575	113326672	CSMD3	CSMD300067	NA	2	0.0154907634371859	2	8.75641729813966e-06	2	8.75641729813966e-06	NA	NA	SegRatio=0.02,AbsMeanSigma=0.82,pvalue=0.00294896501393506,pvalueTTest=0.361142596866599,
chr8	113326671	113326788	CSMD3	CSMD300068	-0.0553186530986783	2	0.0154907634371859	2	8.75641729813966e-06	2	8.75641729813966e-06	NA	NA	SegRatio=0.02,AbsMeanSigma=0.82,pvalue=0.00294896501393506,pvalueTTest=0.361142596866599,
chr8	113326776	113326884	CSMD3	CSMD300069	0.0544342226596974	2	0.0154907634371859	2	8.75641729813966e-06	2	8.75641729813966e-06	NA	NA	SegRatio=0.02,AbsMeanSigma=0.82,pvalue=0.00294896501393506,pvalueTTest=0.361142596866599,
chr8	113330970	113331087	CSMD3	CSMD300070	-0.8014871442371	2	0.0154907634371859	2	8.75641729813966e-06	2	8.75641729813966e-06	NA	NA	SegRatio=0.02,AbsMeanSigma=0.82,pvalue=0.00294896501393506,pvalueTTest=0.361142596866599,
chr8	113331083	113331198	CSMD3	CSMD300071	0.0920758271699042	2	0.0154907634371859	2	8.75641729813966e-06	2	8.75641729813966e-06	NA	NA	SegRatio=0.02,AbsMeanSigma=0.82,pvalue=0.00294896501393506,pvalueTTest=0.361142596866599,
chr8	113332093	113332190	CSMD3	CSMD300072	0.059352558856061	2	0.0154907634371859	2	8.75641729813966e-06	2	8.75641729813966e-06	NA	NA	SegRatio=0.02,AbsMeanSigma=0.82,pvalue=0.00294896501393506,pvalueTTest=0.361142596866599,
chr8	113332148	113332226	CSMD3	CSMD300073	-0.246459066753603	2	0.0154907634371859	2	8.75641729813966e-06	2	8.75641729813966e-06	NA	NA	SegRatio=0.02,AbsMeanSigma=0.82,pvalue=0.00294896501393506,pvalueTTest=0.361142596866599,
chr8	113332170	113332247	CSMD3	CSMD300074	-0.0602110098986854	2	0.0154907634371859	2	8.75641729813966e-06	2	8.75641729813966e-06	NA	NA	SegRatio=0.02,AbsMeanSigma=0.82,pvalue=0.00294896501393506,pvalueTTest=0.361142596866599,
chr8	113347525	113347635	CSMD3	CSMD300075	0.220094774209133	2	0.0154907634371859	2	8.75641729813966e-06	2	8.75641729813966e-06	NA	NA	SegRatio=0.02,AbsMeanSigma=0.82,pvalue=0.00294896501393506,pvalueTTest=0.361142596866599,
chr8	113347597	113347714	CSMD3	CSMD300076	0.0154907634371859	2	0.0154907634371859	2	8.75641729813966e-06	2	8.75641729813966e-06	NA	NA	SegRatio=0.02,AbsMeanSigma=0.82,pvalue=0.00294896501393506,pvalueTTest=0.361142596866599,
chr8	113347712	113347821	CSMD3	CSMD300077	-2.10041351729429	2	0.0576328685635976	2	8.75641729813966e-06	2	8.75641729813966e-06	q-value=4.50150306533404e-14, copies=0	NA	SegRatio=0.06,AbsMeanSigma=1.18,pvalue=2.17849382193947e-05,pvalueTTest=0.301852895424277,
chr8	113348809	113348919	CSMD3	CSMD300078	NA	2	0.0576328685635976	2	8.75641729813966e-06	2	8.75641729813966e-06	NA	NA	SegRatio=0.06,AbsMeanSigma=1.18,pvalue=2.17849382193947e-05,pvalueTTest=0.301852895424277,
chr8	113348917	113349029	CSMD3	CSMD300079	0.0576328685635976	2	0.0576328685635976	2	8.75641729813966e-06	2	8.75641729813966e-06	NA	NA	SegRatio=0.06,AbsMeanSigma=1.18,pvalue=2.17849382193947e-05,pvalueTTest=0.301852895424277,
chr8	113349010	113349123	CSMD3	CSMD300080	-0.858039850723993	2	0.0576328685635976	2	8.75641729813966e-06	2	8.75641729813966e-06	q-value=3.05661640697186e-10, copies=1	NA	SegRatio=0.06,AbsMeanSigma=1.18,pvalue=2.17849382193947e-05,pvalueTTest=0.301852895424277,
chr8	113349750	113349856	CSMD3	CSMD300081	0.0284125891462628	2	0.0576328685635976	2	8.75641729813966e-06	2	8.75641729813966e-06	NA	NA	SegRatio=0.06,AbsMeanSigma=1.18,pvalue=2.17849382193947e-05,pvalueTTest=0.301852895424277,
chr8	113349840	113349951	CSMD3	CSMD300082	0.120200750327739	2	0.0576328685635976	2	8.75641729813966e-06	2	8.75641729813966e-06	NA	NA	SegRatio=0.06,AbsMeanSigma=1.18,pvalue=2.17849382193947e-05,pvalueTTest=0.301852895424277,
chr8	113349948	113350053	CSMD3	CSMD300083	0.190230876830665	2	0.0576328685635976	2	8.75641729813966e-06	2	8.75641729813966e-06	NA	NA	SegRatio=0.06,AbsMeanSigma=1.18,pvalue=2.17849382193947e-05,pvalueTTest=0.301852895424277,
chr8	113353584	113353720	CSMD3	CSMD300084	NA	2	0.0576328685635976	2	8.75641729813966e-06	2	8.75641729813966e-06	NA	NA	SegRatio=0.06,AbsMeanSigma=1.18,pvalue=2.17849382193947e-05,pvalueTTest=0.301852895424277,
chr8	113353723	113353829	CSMD3	CSMD300085	0.103402820729076	2	0.0576328685635976	2	8.75641729813966e-06	2	8.75641729813966e-06	NA	NA	SegRatio=0.06,AbsMeanSigma=1.18,pvalue=2.17849382193947e-05,pvalueTTest=0.301852895424277,
chr8	113353830	113353946	CSMD3	CSMD300086	-0.201041045753394	2	0.0576328685635976	2	8.75641729813966e-06	2	8.75641729813966e-06	NA	NA	SegRatio=0.06,AbsMeanSigma=1.18,pvalue=2.17849382193947e-05,pvalueTTest=0.301852895424277,
chr8	113358236	113358348	CSMD3	CSMD300087	NA	2	0.0576328685635976	2	8.75641729813966e-06	2	8.75641729813966e-06	NA	NA	SegRatio=0.06,AbsMeanSigma=1.18,pvalue=2.17849382193947e-05,pvalueTTest=0.301852895424277,
chr8	113358344	113358454	CSMD3	CSMD300088	0.170859723997988	2	0.0576328685635976	2	8.75641729813966e-06	2	8.75641729813966e-06	NA	NA	SegRatio=0.06,AbsMeanSigma=1.18,pvalue=2.17849382193947e-05,pvalueTTest=0.301852895424277,
chr8	113358409	113358527	CSMD3	CSMD300089	-0.0907639444704887	2	0.0576328685635976	2	8.75641729813966e-06	2	8.75641729813966e-06	NA	NA	SegRatio=0.06,AbsMeanSigma=1.18,pvalue=2.17849382193947e-05,pvalueTTest=0.301852895424277,
chr8	113363330	113363435	CSMD3	CSMD300090	NA	2	-1.79864650555456	2	8.75641729813966e-06	2	8.75641729813966e-06	NA	NA	SegRatio=-1.8,AbsMeanSigma=4.15,pvalue=6.88091641497586e-13,pvalueTTest=1,Adjusted:byPvalueTTestRatio;
chr8	113363420	113363486	CSMD3	CSMD300091	-1.79864650555456	2	-1.79864650555456	2	8.75641729813966e-06	2	8.75641729813966e-06	NA	NA	SegRatio=-1.8,AbsMeanSigma=4.15,pvalue=6.88091641497586e-13,pvalueTTest=1,Adjusted:byPvalueTTestRatio;
chr8	113363447	113363555	CSMD3	CSMD300092	NA	2	0.062407646863792	2	8.75641729813966e-06	2	8.75641729813966e-06	NA	NA	SegRatio=0.06,AbsMeanSigma=0.64,pvalue=0.198556908343362,pvalueTTest=0.267890646783851,
chr8	113364554	113364665	CSMD3	CSMD300093	0.062407646863792	2	0.062407646863792	2	8.75641729813966e-06	2	8.75641729813966e-06	NA	NA	SegRatio=0.06,AbsMeanSigma=0.64,pvalue=0.198556908343362,pvalueTTest=0.267890646783851,
chr8	113364663	113364750	CSMD3	CSMD300094	0.0476578802912051	2	0.062407646863792	2	8.75641729813966e-06	2	8.75641729813966e-06	NA	NA	SegRatio=0.06,AbsMeanSigma=0.64,pvalue=0.198556908343362,pvalueTTest=0.267890646783851,
chr8	113364733	113364841	CSMD3	CSMD300095	NA	2	-2.31093901404389	2	8.75641729813966e-06	2	8.75641729813966e-06	NA	NA	SegRatio=-2.31,AbsMeanSigma=16.05,pvalue=3.97699024813499e-170,pvalueTTest=1,Adjusted:byPvalueTTestRatio;
chr8	113392503	113392610	CSMD3	CSMD300096	NA	2	-2.31093901404389	2	8.75641729813966e-06	2	8.75641729813966e-06	NA	NA	SegRatio=-2.31,AbsMeanSigma=16.05,pvalue=3.97699024813499e-170,pvalueTTest=1,Adjusted:byPvalueTTestRatio;
chr8	113392602	113392704	CSMD3	CSMD300097	-2.31093901404389	2	-2.31093901404389	2	8.75641729813966e-06	2	8.75641729813966e-06	NA	NA	SegRatio=-2.31,AbsMeanSigma=16.05,pvalue=3.97699024813499e-170,pvalueTTest=1,Adjusted:byPvalueTTestRatio;
chr8	113395718	113395812	CSMD3	CSMD300098	NA	2	0.0100733285174846	2	8.75641729813966e-06	2	8.75641729813966e-06	NA	NA	SegRatio=0.01,AbsMeanSigma=0.19,pvalue=0.46901193965487,pvalueTTest=0.612283255743416,
chr8	113395804	113395910	CSMD3	CSMD300099	0.160921722749361	2	0.0100733285174846	2	8.75641729813966e-06	2	8.75641729813966e-06	NA	NA	SegRatio=0.01,AbsMeanSigma=0.19,pvalue=0.46901193965487,pvalueTTest=0.612283255743416,
chr8	113395865	113395980	CSMD3	CSMD300100	-0.0920265069926393	2	0.0100733285174846	2	8.75641729813966e-06	2	8.75641729813966e-06	NA	NA	SegRatio=0.01,AbsMeanSigma=0.19,pvalue=0.46901193965487,pvalueTTest=0.612283255743416,
chr8	113402850	113402960	CSMD3	CSMD300101	0.0932629548415783	2	0.0100733285174846	2	8.75641729813966e-06	2	8.75641729813966e-06	NA	NA	SegRatio=0.01,AbsMeanSigma=0.19,pvalue=0.46901193965487,pvalueTTest=0.612283255743416,
chr8	113402940	113403038	CSMD3	CSMD300102	0.109028638734728	2	0.0100733285174846	2	8.75641729813966e-06	2	8.75641729813966e-06	NA	NA	SegRatio=0.01,AbsMeanSigma=0.19,pvalue=0.46901193965487,pvalueTTest=0.612283255743416,
chr8	113418770	113418884	CSMD3	CSMD300103	-0.0388091811618267	2	0.0100733285174846	2	8.75641729813966e-06	2	8.75641729813966e-06	NA	NA	SegRatio=0.01,AbsMeanSigma=0.19,pvalue=0.46901193965487,pvalueTTest=0.612283255743416,
chr8	113418819	113418919	CSMD3	CSMD300104	0.0392337668838491	2	0.0100733285174846	2	8.75641729813966e-06	2	8.75641729813966e-06	NA	NA	SegRatio=0.01,AbsMeanSigma=0.19,pvalue=0.46901193965487,pvalueTTest=0.612283255743416,
chr8	113418883	113418991	CSMD3	CSMD300105	0.326255181690284	2	0.0100733285174846	2	8.75641729813966e-06	2	8.75641729813966e-06	NA	NA	SegRatio=0.01,AbsMeanSigma=0.19,pvalue=0.46901193965487,pvalueTTest=0.612283255743416,
chr8	113420517	113420628	CSMD3	CSMD300106	0.094356473035148	2	0.0100733285174846	2	8.75641729813966e-06	2	8.75641729813966e-06	NA	NA	SegRatio=0.01,AbsMeanSigma=0.19,pvalue=0.46901193965487,pvalueTTest=0.612283255743416,
chr8	113420607	113420719	CSMD3	CSMD300107	NA	2	0.0100733285174846	2	8.75641729813966e-06	2	8.75641729813966e-06	NA	NA	SegRatio=0.01,AbsMeanSigma=0.19,pvalue=0.46901193965487,pvalueTTest=0.612283255743416,
chr8	113421124	113421216	CSMD3	CSMD300108	-0.0568332565509486	2	0.0100733285174846	2	8.75641729813966e-06	2	8.75641729813966e-06	NA	NA	SegRatio=0.01,AbsMeanSigma=0.19,pvalue=0.46901193965487,pvalueTTest=0.612283255743416,
chr8	113421190	113421283	CSMD3	CSMD300109	0.00667747028065779	2	0.0100733285174846	2	8.75641729813966e-06	2	8.75641729813966e-06	NA	NA	SegRatio=0.01,AbsMeanSigma=0.19,pvalue=0.46901193965487,pvalueTTest=0.612283255743416,
chr8	113484794	113484910	CSMD3	CSMD300110	0.0100733285174846	2	0.0100733285174846	2	8.75641729813966e-06	2	8.75641729813966e-06	NA	NA	SegRatio=0.01,AbsMeanSigma=0.19,pvalue=0.46901193965487,pvalueTTest=0.612283255743416,
chr8	113484910	113485022	CSMD3	CSMD300111	-0.247774326502607	2	0.0100733285174846	2	8.75641729813966e-06	2	8.75641729813966e-06	NA	NA	SegRatio=0.01,AbsMeanSigma=0.19,pvalue=0.46901193965487,pvalueTTest=0.612283255743416,
chr8	113504646	113504742	CSMD3	CSMD300112	-1.5582514304704	2	0.0124520802208389	2	8.75641729813966e-06	2	8.75641729813966e-06	q-value=1.10045085225834e-31, copies=0.5	NA	SegRatio=0.01,AbsMeanSigma=1.92,pvalue=7.91751465032591e-09,pvalueTTest=0.315207417864439,
chr8	113504743	113504859	CSMD3	CSMD300113	-0.248155893864125	2	0.0124520802208389	2	8.75641729813966e-06	2	8.75641729813966e-06	NA	NA	SegRatio=0.01,AbsMeanSigma=1.92,pvalue=7.91751465032591e-09,pvalueTTest=0.315207417864439,
chr8	113504856	113504969	CSMD3	CSMD300114	0.0124520802208389	2	0.0124520802208389	2	8.75641729813966e-06	2	8.75641729813966e-06	NA	NA	SegRatio=0.01,AbsMeanSigma=1.92,pvalue=7.91751465032591e-09,pvalueTTest=0.315207417864439,
chr8	113515966	113516077	CSMD3	CSMD300115	NA	2	0.0124520802208389	2	8.75641729813966e-06	2	8.75641729813966e-06	NA	NA	SegRatio=0.01,AbsMeanSigma=1.92,pvalue=7.91751465032591e-09,pvalueTTest=0.315207417864439,
chr8	113516061	113516176	CSMD3	CSMD300116.CSMD300117	NA	2	0.0124520802208389	2	8.75641729813966e-06	2	8.75641729813966e-06	NA	NA	SegRatio=0.01,AbsMeanSigma=1.92,pvalue=7.91751465032591e-09,pvalueTTest=0.315207417864439,
chr8	113516193	113516320	CSMD3	CSMD300118	-0.520793912275079	2	0.0124520802208389	2	8.75641729813966e-06	2	8.75641729813966e-06	NA	NA	SegRatio=0.01,AbsMeanSigma=1.92,pvalue=7.91751465032591e-09,pvalueTTest=0.315207417864439,
chr8	113518880	113518997	CSMD3	CSMD300119	0.201519518188613	2	0.0124520802208389	2	8.75641729813966e-06	2	8.75641729813966e-06	NA	NA	SegRatio=0.01,AbsMeanSigma=1.92,pvalue=7.91751465032591e-09,pvalueTTest=0.315207417864439,
chr8	113518939	113519050	CSMD3	CSMD300120	0.120921769310849	2	0.0124520802208389	2	8.75641729813966e-06	2	8.75641729813966e-06	NA	NA	SegRatio=0.01,AbsMeanSigma=1.92,pvalue=7.91751465032591e-09,pvalueTTest=0.315207417864439,
chr8	113519036	113519151	CSMD3	CSMD300121	-0.898080625401131	2	-2.09447971556745	2	8.75641729813966e-06	2	8.75641729813966e-06	NA	NA	SegRatio=-2.09,AbsMeanSigma=6.42,pvalue=1.00998876626531e-28,pvalueTTest=0.377749217012507,Adjusted:byPvalueTTestRatio;
chr8	113529164	113529296	CSMD3	CSMD300122	-2.30406881695395	2	-2.09447971556745	2	8.75641729813966e-06	2	8.75641729813966e-06	NA	NA	SegRatio=-2.09,AbsMeanSigma=6.42,pvalue=1.00998876626531e-28,pvalueTTest=0.377749217012507,Adjusted:byPvalueTTestRatio;
chr8	113529296	113529402	CSMD3	CSMD300123	0.00226971520692483	2	0.0242369853285052	2	8.75641729813966e-06	2	8.75641729813966e-06	NA	NA	SegRatio=0.02,AbsMeanSigma=0.4,pvalue=0.492538910445985,pvalueTTest=0.325758734894973,
chr8	113529341	113529440	CSMD3	CSMD300124	0.13305801370823	2	0.0242369853285052	2	8.75641729813966e-06	2	8.75641729813966e-06	NA	NA	SegRatio=0.02,AbsMeanSigma=0.4,pvalue=0.492538910445985,pvalueTTest=0.325758734894973,
chr8	113529392	113529505	CSMD3	CSMD300125	0.0242369853285052	2	0.0242369853285052	2	8.75641729813966e-06	2	8.75641729813966e-06	NA	NA	SegRatio=0.02,AbsMeanSigma=0.4,pvalue=0.492538910445985,pvalueTTest=0.325758734894973,
chr8	113562876	113562988	CSMD3	CSMD300126	-1.42275004860317	2	0.00150348949102299	2	8.75641729813966e-06	2	8.75641729813966e-06	q-value=1.73961563310971e-26, copies=0.5	NA	SegRatio=0,AbsMeanSigma=0.76,pvalue=2.57902856035964e-05,pvalueTTest=0.152584152330512,
chr8	113562988	113563103	CSMD3	CSMD300127	-0.0692667043118143	2	0.00150348949102299	2	8.75641729813966e-06	2	8.75641729813966e-06	NA	NA	SegRatio=0,AbsMeanSigma=0.76,pvalue=2.57902856035964e-05,pvalueTTest=0.152584152330512,
chr8	113563062	113563169	CSMD3	CSMD300128	0.0607054263291049	2	0.00150348949102299	2	8.75641729813966e-06	2	8.75641729813966e-06	NA	NA	SegRatio=0,AbsMeanSigma=0.76,pvalue=2.57902856035964e-05,pvalueTTest=0.152584152330512,
chr8	113564789	113564904	CSMD3	CSMD300129	-0.136842918477112	2	0.00150348949102299	2	8.75641729813966e-06	2	8.75641729813966e-06	NA	NA	SegRatio=0,AbsMeanSigma=0.76,pvalue=2.57902856035964e-05,pvalueTTest=0.152584152330512,
chr8	113564876	113564987	CSMD3	CSMD300130	0.0619917639915351	2	0.00150348949102299	2	8.75641729813966e-06	2	8.75641729813966e-06	NA	NA	SegRatio=0,AbsMeanSigma=0.76,pvalue=2.57902856035964e-05,pvalueTTest=0.152584152330512,
chr8	113568957	113569070	CSMD3	CSMD300131	0.133059629292984	2	0.00150348949102299	2	8.75641729813966e-06	2	8.75641729813966e-06	NA	NA	SegRatio=0,AbsMeanSigma=0.76,pvalue=2.57902856035964e-05,pvalueTTest=0.152584152330512,
chr8	113569014	113569120	CSMD3	CSMD300132	0.132934450932322	2	0.00150348949102299	2	8.75641729813966e-06	2	8.75641729813966e-06	NA	NA	SegRatio=0,AbsMeanSigma=0.76,pvalue=2.57902856035964e-05,pvalueTTest=0.152584152330512,
chr8	113569087	113569201	CSMD3	CSMD300133	-0.0570998304193144	2	0.00150348949102299	2	8.75641729813966e-06	2	8.75641729813966e-06	NA	NA	SegRatio=0,AbsMeanSigma=0.76,pvalue=2.57902856035964e-05,pvalueTTest=0.152584152330512,
chr8	113569185	113569296	CSMD3	CSMD300134	NA	2	0.00150348949102299	2	8.75641729813966e-06	2	8.75641729813966e-06	NA	NA	SegRatio=0,AbsMeanSigma=0.76,pvalue=2.57902856035964e-05,pvalueTTest=0.152584152330512,
chr8	113585668	113585779	CSMD3	CSMD300135	-0.0626568723087685	2	0.00150348949102299	2	8.75641729813966e-06	2	8.75641729813966e-06	NA	NA	SegRatio=0,AbsMeanSigma=0.76,pvalue=2.57902856035964e-05,pvalueTTest=0.152584152330512,
chr8	113585759	113585872	CSMD3	CSMD300136	0.0623191845209042	2	0.00150348949102299	2	8.75641729813966e-06	2	8.75641729813966e-06	NA	NA	SegRatio=0,AbsMeanSigma=0.76,pvalue=2.57902856035964e-05,pvalueTTest=0.152584152330512,
chr8	113585804	113585917	CSMD3	CSMD300137	-0.0161494947998422	2	0.00150348949102299	2	8.75641729813966e-06	2	8.75641729813966e-06	NA	NA	SegRatio=0,AbsMeanSigma=0.76,pvalue=2.57902856035964e-05,pvalueTTest=0.152584152330512,
chr8	113599288	113599394	CSMD3	CSMD300138	0.0778236420514015	2	0.00150348949102299	2	8.75641729813966e-06	2	8.75641729813966e-06	NA	NA	SegRatio=0,AbsMeanSigma=0.76,pvalue=2.57902856035964e-05,pvalueTTest=0.152584152330512,
chr8	113599344	113599458	CSMD3	CSMD300139	0.0563157170510172	2	0.00150348949102299	2	8.75641729813966e-06	2	8.75641729813966e-06	NA	NA	SegRatio=0,AbsMeanSigma=0.76,pvalue=2.57902856035964e-05,pvalueTTest=0.152584152330512,
chr8	113599424	113599534	CSMD3	CSMD300140	-0.40605023100706	2	0.00150348949102299	2	8.75641729813966e-06	2	8.75641729813966e-06	q-value=0.00542043142765329, copies=1.5	NA	SegRatio=0,AbsMeanSigma=0.76,pvalue=2.57902856035964e-05,pvalueTTest=0.152584152330512,
chr8	113649021	113649133	CSMD3	CSMD300141	0.0480008790818677	2	0.00150348949102299	2	8.75641729813966e-06	2	8.75641729813966e-06	NA	NA	SegRatio=0,AbsMeanSigma=0.76,pvalue=2.57902856035964e-05,pvalueTTest=0.152584152330512,
chr8	113649121	113649212	CSMD3	CSMD300142	0.0626446319646673	2	0.00150348949102299	2	8.75641729813966e-06	2	8.75641729813966e-06	NA	NA	SegRatio=0,AbsMeanSigma=0.76,pvalue=2.57902856035964e-05,pvalueTTest=0.152584152330512,
chr8	113649155	113649268	CSMD3	CSMD300143	0.0898517415805424	2	0.00150348949102299	2	8.75641729813966e-06	2	8.75641729813966e-06	NA	NA	SegRatio=0,AbsMeanSigma=0.76,pvalue=2.57902856035964e-05,pvalueTTest=0.152584152330512,
chr8	113650858	113650969	CSMD3	CSMD300144	-1.45686622765223	2	0.00150348949102299	2	8.75641729813966e-06	2	8.75641729813966e-06	NA	NA	SegRatio=0,AbsMeanSigma=0.76,pvalue=2.57902856035964e-05,pvalueTTest=0.152584152330512,
chr8	113650948	113651059	CSMD3	CSMD300145	0.0924183515482418	2	0.00150348949102299	2	8.75641729813966e-06	2	8.75641729813966e-06	NA	NA	SegRatio=0,AbsMeanSigma=0.76,pvalue=2.57902856035964e-05,pvalueTTest=0.152584152330512,
chr8	113651016	113651125	CSMD3	CSMD300146	0.00150348949102299	2	0.00150348949102299	2	8.75641729813966e-06	2	8.75641729813966e-06	NA	NA	SegRatio=0,AbsMeanSigma=0.76,pvalue=2.57902856035964e-05,pvalueTTest=0.152584152330512,
chr8	113651089	113651201	CSMD3	CSMD300147	0.104015344787349	2	0.00150348949102299	2	8.75641729813966e-06	2	8.75641729813966e-06	NA	NA	SegRatio=0,AbsMeanSigma=0.76,pvalue=2.57902856035964e-05,pvalueTTest=0.152584152330512,
chr8	113657311	113657423	CSMD3	CSMD300148	0.0659074816206997	2	0.00150348949102299	2	8.75641729813966e-06	2	8.75641729813966e-06	NA	NA	SegRatio=0,AbsMeanSigma=0.76,pvalue=2.57902856035964e-05,pvalueTTest=0.152584152330512,
chr8	113657424	113657538	CSMD3	CSMD300149	-5.03599345366032e-05	2	0.00150348949102299	2	8.75641729813966e-06	2	8.75641729813966e-06	NA	NA	SegRatio=0,AbsMeanSigma=0.76,pvalue=2.57902856035964e-05,pvalueTTest=0.152584152330512,
chr8	113662274	113662406	CSMD3	CSMD300150	NA	2	0.00150348949102299	2	8.75641729813966e-06	2	8.75641729813966e-06	NA	NA	SegRatio=0,AbsMeanSigma=0.76,pvalue=2.57902856035964e-05,pvalueTTest=0.152584152330512,
chr8	113662401	113662489	CSMD3	CSMD300151	-0.0538928460646709	2	0.00150348949102299	2	8.75641729813966e-06	2	8.75641729813966e-06	NA	NA	SegRatio=0,AbsMeanSigma=0.76,pvalue=2.57902856035964e-05,pvalueTTest=0.152584152330512,
chr8	113662462	113662569	CSMD3	CSMD300152	-0.0681438251012275	2	0.00150348949102299	2	8.75641729813966e-06	2	8.75641729813966e-06	NA	NA	SegRatio=0,AbsMeanSigma=0.76,pvalue=2.57902856035964e-05,pvalueTTest=0.152584152330512,
chr8	113662541	113662651	CSMD3	CSMD300153	-0.0657310152281608	2	0.00150348949102299	2	8.75641729813966e-06	2	8.75641729813966e-06	NA	NA	SegRatio=0,AbsMeanSigma=0.76,pvalue=2.57902856035964e-05,pvalueTTest=0.152584152330512,
chr8	113668360	113668476	CSMD3	CSMD300154	NA	2	0.00150348949102299	2	8.75641729813966e-06	2	8.75641729813966e-06	NA	NA	SegRatio=0,AbsMeanSigma=0.76,pvalue=2.57902856035964e-05,pvalueTTest=0.152584152330512,
chr8	113668418	113668531	CSMD3	CSMD300155	-0.0264488449342203	2	0.00150348949102299	2	8.75641729813966e-06	2	8.75641729813966e-06	NA	NA	SegRatio=0,AbsMeanSigma=0.76,pvalue=2.57902856035964e-05,pvalueTTest=0.152584152330512,
chr8	113668517	113668626	CSMD3	CSMD300156	-1.84372276534869	2	-0.157271864584668	2	8.75641729813966e-06	2	8.75641729813966e-06	q-value=1.16604795091906e-12, copies=0.5	NA	SegRatio=-0.16,AbsMeanSigma=2.81,pvalue=1.09588967228184e-06,pvalueTTest=0.422008714460088,Adjusted:byPvalueTTestRatio;
chr8	113678460	113678573	CSMD3	CSMD300157	-0.157271864584668	2	-0.157271864584668	2	8.75641729813966e-06	2	8.75641729813966e-06	NA	NA	SegRatio=-0.16,AbsMeanSigma=2.81,pvalue=1.09588967228184e-06,pvalueTTest=0.422008714460088,Adjusted:byPvalueTTestRatio;
chr8	113678566	113678676	CSMD3	CSMD300158	0.152826204565716	2	-0.157271864584668	2	8.75641729813966e-06	2	8.75641729813966e-06	NA	NA	SegRatio=-0.16,AbsMeanSigma=2.81,pvalue=1.09588967228184e-06,pvalueTTest=0.422008714460088,Adjusted:byPvalueTTestRatio;
chr8	113694650	113694755	CSMD3	CSMD300159	-1.47270489023464	2	0.0535883836021746	2	8.75641729813966e-06	2	8.75641729813966e-06	q-value=2.20694651650572e-28, copies=0.5	NA	SegRatio=0.05,AbsMeanSigma=0.39,pvalue=0.030017471109667,pvalueTTest=0.455998173843994,
chr8	113694713	113694830	CSMD3	CSMD300160	0.137244897096294	2	0.0535883836021746	2	8.75641729813966e-06	2	8.75641729813966e-06	NA	NA	SegRatio=0.05,AbsMeanSigma=0.39,pvalue=0.030017471109667,pvalueTTest=0.455998173843994,
chr8	113694764	113694858	CSMD3	CSMD300161	0.0820351079724596	2	0.0535883836021746	2	8.75641729813966e-06	2	8.75641729813966e-06	NA	NA	SegRatio=0.05,AbsMeanSigma=0.39,pvalue=0.030017471109667,pvalueTTest=0.455998173843994,
chr8	113694854	113694966	CSMD3	CSMD300162	-1.5735587703501	2	0.0535883836021746	2	8.75641729813966e-06	2	8.75641729813966e-06	q-value=0.00983041129250886, copies=0.5	NA	SegRatio=0.05,AbsMeanSigma=0.39,pvalue=0.030017471109667,pvalueTTest=0.455998173843994,
chr8	113697582	113697687	CSMD3	CSMD300163	0.158725604379826	2	0.0535883836021746	2	8.75641729813966e-06	2	8.75641729813966e-06	NA	NA	SegRatio=0.05,AbsMeanSigma=0.39,pvalue=0.030017471109667,pvalueTTest=0.455998173843994,
chr8	113697686	113697800	CSMD3	CSMD300164	0.0166866366640327	2	0.0535883836021746	2	8.75641729813966e-06	2	8.75641729813966e-06	NA	NA	SegRatio=0.05,AbsMeanSigma=0.39,pvalue=0.030017471109667,pvalueTTest=0.455998173843994,
chr8	113697790	113697900	CSMD3	CSMD300165	-0.0281407164767134	2	0.0535883836021746	2	8.75641729813966e-06	2	8.75641729813966e-06	NA	NA	SegRatio=0.05,AbsMeanSigma=0.39,pvalue=0.030017471109667,pvalueTTest=0.455998173843994,
chr8	113697849	113697960	CSMD3	CSMD300166	0.223017081989275	2	0.0535883836021746	2	8.75641729813966e-06	2	8.75641729813966e-06	NA	NA	SegRatio=0.05,AbsMeanSigma=0.39,pvalue=0.030017471109667,pvalueTTest=0.455998173843994,
chr8	113697957	113698091	CSMD3	CSMD300167	NA	2	0.0535883836021746	2	8.75641729813966e-06	2	8.75641729813966e-06	NA	NA	SegRatio=0.05,AbsMeanSigma=0.39,pvalue=0.030017471109667,pvalueTTest=0.455998173843994,
chr8	113702074	113702185	CSMD3	CSMD300168	0.099619425096645	2	0.0535883836021746	2	8.75641729813966e-06	2	8.75641729813966e-06	NA	NA	SegRatio=0.05,AbsMeanSigma=0.39,pvalue=0.030017471109667,pvalueTTest=0.455998173843994,
chr8	113702145	113702254	CSMD3	CSMD300169	0.173077346996782	2	0.0535883836021746	2	8.75641729813966e-06	2	8.75641729813966e-06	NA	NA	SegRatio=0.05,AbsMeanSigma=0.39,pvalue=0.030017471109667,pvalueTTest=0.455998173843994,
chr8	113702251	113702361	CSMD3	CSMD300170	-0.156365657632598	2	0.0535883836021746	2	8.75641729813966e-06	2	8.75641729813966e-06	NA	NA	SegRatio=0.05,AbsMeanSigma=0.39,pvalue=0.030017471109667,pvalueTTest=0.455998173843994,
chr8	113812369	113812480	CSMD3	CSMD300171	0.0720529599764586	2	0.0535883836021746	2	8.75641729813966e-06	2	8.75641729813966e-06	NA	NA	SegRatio=0.05,AbsMeanSigma=0.39,pvalue=0.030017471109667,pvalueTTest=0.455998173843994,
chr8	113812463	113812575	CSMD3	CSMD300172	-0.0437003558313758	2	0.0535883836021746	2	8.75641729813966e-06	2	8.75641729813966e-06	NA	NA	SegRatio=0.05,AbsMeanSigma=0.39,pvalue=0.030017471109667,pvalueTTest=0.455998173843994,
chr8	113841893	113842009	CSMD3	CSMD300173	0.108674055942769	2	0.0535883836021746	2	8.75641729813966e-06	2	8.75641729813966e-06	NA	NA	SegRatio=0.05,AbsMeanSigma=0.39,pvalue=0.030017471109667,pvalueTTest=0.455998173843994,
chr8	113841928	113842040	CSMD3	CSMD300174	-0.0315615861578148	2	0.0535883836021746	2	8.75641729813966e-06	2	8.75641729813966e-06	NA	NA	SegRatio=0.05,AbsMeanSigma=0.39,pvalue=0.030017471109667,pvalueTTest=0.455998173843994,
chr8	113871326	113871434	CSMD3	CSMD300175	0.05232430152341	2	0.0535883836021746	2	8.75641729813966e-06	2	8.75641729813966e-06	NA	NA	SegRatio=0.05,AbsMeanSigma=0.39,pvalue=0.030017471109667,pvalueTTest=0.455998173843994,
chr8	113871374	113871482	CSMD3	CSMD300176	-0.0887566105047553	2	0.0535883836021746	2	8.75641729813966e-06	2	8.75641729813966e-06	NA	NA	SegRatio=0.05,AbsMeanSigma=0.39,pvalue=0.030017471109667,pvalueTTest=0.455998173843994,
chr8	113871473	113871586	CSMD3	CSMD300177	-0.602684181849423	2	0.0535883836021746	2	8.75641729813966e-06	2	8.75641729813966e-06	NA	NA	SegRatio=0.05,AbsMeanSigma=0.39,pvalue=0.030017471109667,pvalueTTest=0.455998173843994,
chr8	113933789	113933900	CSMD3	CSMD300178	0.173443038653033	2	0.0535883836021746	2	8.75641729813966e-06	2	8.75641729813966e-06	NA	NA	SegRatio=0.05,AbsMeanSigma=0.39,pvalue=0.030017471109667,pvalueTTest=0.455998173843994,
chr8	113933891	113933973	CSMD3	CSMD300179	0.128575670097563	2	0.0535883836021746	2	8.75641729813966e-06	2	8.75641729813966e-06	NA	NA	SegRatio=0.05,AbsMeanSigma=0.39,pvalue=0.030017471109667,pvalueTTest=0.455998173843994,
chr8	113933927	113934044	CSMD3	CSMD300180	-4.76846661706008e-05	2	0.0535883836021746	2	8.75641729813966e-06	2	8.75641729813966e-06	NA	NA	SegRatio=0.05,AbsMeanSigma=0.39,pvalue=0.030017471109667,pvalueTTest=0.455998173843994,
chr8	113959928	113960047	CSMD3	CSMD300181	NA	2	0.0535883836021746	2	8.75641729813966e-06	2	8.75641729813966e-06	NA	NA	SegRatio=0.05,AbsMeanSigma=0.39,pvalue=0.030017471109667,pvalueTTest=0.455998173843994,
chr8	113960073	113960207	CSMD3	CSMD300182	-1.08910120182772	2	0.0535883836021746	2	8.75641729813966e-06	2	8.75641729813966e-06	NA	NA	SegRatio=0.05,AbsMeanSigma=0.39,pvalue=0.030017471109667,pvalueTTest=0.455998173843994,
chr8	113966823	113966933	CSMD3	CSMD300183	0.0301177626721716	2	0.0535883836021746	2	8.75641729813966e-06	2	8.75641729813966e-06	NA	NA	SegRatio=0.05,AbsMeanSigma=0.39,pvalue=0.030017471109667,pvalueTTest=0.455998173843994,
chr8	113966931	113967063	CSMD3	CSMD300184	-2.0028105484372	2	0.0535883836021746	2	8.75641729813966e-06	2	8.75641729813966e-06	q-value=4.42294134967644e-12, copies=0.5	NA	SegRatio=0.05,AbsMeanSigma=0.39,pvalue=0.030017471109667,pvalueTTest=0.455998173843994,
chr8	113987992	113988109	CSMD3	CSMD300185	0.0535883836021746	2	0.0535883836021746	2	8.75641729813966e-06	2	8.75641729813966e-06	NA	NA	SegRatio=0.05,AbsMeanSigma=0.39,pvalue=0.030017471109667,pvalueTTest=0.455998173843994,
chr8	113988087	113988190	CSMD3	CSMD300186	0.258900520853932	2	0.0535883836021746	2	8.75641729813966e-06	2	8.75641729813966e-06	NA	NA	SegRatio=0.05,AbsMeanSigma=0.39,pvalue=0.030017471109667,pvalueTTest=0.455998173843994,
chr8	113988122	113988234	CSMD3	CSMD300187	0.210376650755717	2	0.0535883836021746	2	8.75641729813966e-06	2	8.75641729813966e-06	NA	NA	SegRatio=0.05,AbsMeanSigma=0.39,pvalue=0.030017471109667,pvalueTTest=0.455998173843994,
chr8	113988220	113988332	CSMD3	CSMD300188	0.128389443098674	2	0.0535883836021746	2	8.75641729813966e-06	2	8.75641729813966e-06	NA	NA	SegRatio=0.05,AbsMeanSigma=0.39,pvalue=0.030017471109667,pvalueTTest=0.455998173843994,
chr8	113988279	113988381	CSMD3	CSMD300189	-0.0118906179320125	2	0.0535883836021746	2	8.75641729813966e-06	2	8.75641729813966e-06	NA	NA	SegRatio=0.05,AbsMeanSigma=0.39,pvalue=0.030017471109667,pvalueTTest=0.455998173843994,
chr8	113988382	113988477	CSMD3	CSMD300190	0.401771520869452	2	0.14254236277879	2	8.75641729813966e-06	2	8.75641729813966e-06	NA	NA	SegRatio=0.14,AbsMeanSigma=4.45,pvalue=1.26738416749312e-14,pvalueTTest=0.493864022482898,Adjusted:byPvalueTTestRatio;
chr8	114031216	114031329	CSMD3	CSMD300191	-2.77553248448593	2	0.14254236277879	2	8.75641729813966e-06	2	8.75641729813966e-06	q-value=7.54231524012752e-50, copies=0	NA	SegRatio=0.14,AbsMeanSigma=4.45,pvalue=1.26738416749312e-14,pvalueTTest=0.493864022482898,Adjusted:byPvalueTTestRatio;
chr8	114031313	114031407	CSMD3	CSMD300192	0.14254236277879	2	-0.196074605021642	2	8.75641729813966e-06	2	8.75641729813966e-06	NA	NA	SegRatio=-0.2,AbsMeanSigma=1.23,pvalue=9.59292185008791e-05,pvalueTTest=0.227727795290582,Adjusted:byPvalueTTestRatio;
chr8	114031388	114031499	CSMD3	CSMD300193	-0.538111794633451	2	-0.196074605021642	2	8.75641729813966e-06	2	8.75641729813966e-06	q-value=1.30984443941407e-05, copies=1	NA	SegRatio=-0.2,AbsMeanSigma=1.23,pvalue=9.59292185008791e-05,pvalueTTest=0.227727795290582,Adjusted:byPvalueTTestRatio;
chr8	114110961	114111078	CSMD3	CSMD300194	-0.196074605021642	2	-0.196074605021642	2	8.75641729813966e-06	2	8.75641729813966e-06	NA	NA	SegRatio=-0.2,AbsMeanSigma=1.23,pvalue=9.59292185008791e-05,pvalueTTest=0.227727795290582,Adjusted:byPvalueTTestRatio;
chr8	114111074	114111177	CSMD3	CSMD300195	0.124243696224452	2	-0.196074605021642	2	8.75641729813966e-06	2	8.75641729813966e-06	NA	NA	SegRatio=-0.2,AbsMeanSigma=1.23,pvalue=9.59292185008791e-05,pvalueTTest=0.227727795290582,Adjusted:byPvalueTTestRatio;
chr8	114111175	114111292	CSMD3	CSMD300196	-1.24165554941257	2	-0.196074605021642	2	8.75641729813966e-06	2	8.75641729813966e-06	NA	NA	SegRatio=-0.2,AbsMeanSigma=1.23,pvalue=9.59292185008791e-05,pvalueTTest=0.227727795290582,Adjusted:byPvalueTTestRatio;
chr8	114185880	114185982	CSMD3	CSMD300197	-0.345530975900901	2	-0.196074605021642	2	8.75641729813966e-06	2	8.75641729813966e-06	NA	NA	SegRatio=-0.2,AbsMeanSigma=1.23,pvalue=9.59292185008791e-05,pvalueTTest=0.227727795290582,Adjusted:byPvalueTTestRatio;
chr8	114185977	114186094	CSMD3	CSMD300198	0.0780393192931331	2	-0.196074605021642	2	8.75641729813966e-06	2	8.75641729813966e-06	NA	NA	SegRatio=-0.2,AbsMeanSigma=1.23,pvalue=9.59292185008791e-05,pvalueTTest=0.227727795290582,Adjusted:byPvalueTTestRatio;
chr8	114186069	114186180	CSMD3	CSMD300199	0.109689896839192	2	-0.196074605021642	2	8.75641729813966e-06	2	8.75641729813966e-06	NA	NA	SegRatio=-0.2,AbsMeanSigma=1.23,pvalue=9.59292185008791e-05,pvalueTTest=0.227727795290582,Adjusted:byPvalueTTestRatio;
chr8	114290797	114290912	CSMD3	CSMD300200	-0.02960308618204	2	-0.196074605021642	2	8.75641729813966e-06	2	8.75641729813966e-06	NA	NA	SegRatio=-0.2,AbsMeanSigma=1.23,pvalue=9.59292185008791e-05,pvalueTTest=0.227727795290582,Adjusted:byPvalueTTestRatio;
chr8	114290904	114291036	CSMD3	CSMD300201	NA	2	-1.1110505939363	2	8.75641729813966e-06	2	8.75641729813966e-06	NA	NA	SegRatio=-1.11,AbsMeanSigma=5.87,pvalue=8.24738310971539e-32,pvalueTTest=0.217102871262592,Adjusted:byPvalueTTestRatio;
chr8	114326738	114326846	CSMD3	CSMD300202	-1.2583161654781	2	-1.1110505939363	2	8.75641729813966e-06	2	8.75641729813966e-06	NA	NA	SegRatio=-1.11,AbsMeanSigma=5.87,pvalue=8.24738310971539e-32,pvalueTTest=0.217102871262592,Adjusted:byPvalueTTestRatio;
chr8	114326847	114326958	CSMD3	CSMD300203	-1.1110505939363	2	-1.1110505939363	2	8.75641729813966e-06	2	8.75641729813966e-06	NA	NA	SegRatio=-1.11,AbsMeanSigma=5.87,pvalue=8.24738310971539e-32,pvalueTTest=0.217102871262592,Adjusted:byPvalueTTestRatio;
chr8	114326912	114327019	CSMD3	CSMD300204	0.0786830275784362	2	0.0392970586846469	2	8.75641729813966e-06	2	8.75641729813966e-06	NA	NA	SegRatio=0.04,AbsMeanSigma=2.97,pvalue=5.76559459660848e-19,pvalueTTest=0.296279152910524,
chr8	114327004	114327110	CSMD3	CSMD300205	NA	2	0.0392970586846469	2	8.75641729813966e-06	2	8.75641729813966e-06	NA	NA	SegRatio=0.04,AbsMeanSigma=2.97,pvalue=5.76559459660848e-19,pvalueTTest=0.296279152910524,
chr8	114388933	114389043	CSMD3	CSMD300206	0.0737268684614656	2	0.0392970586846469	2	8.75641729813966e-06	2	8.75641729813966e-06	NA	NA	SegRatio=0.04,AbsMeanSigma=2.97,pvalue=5.76559459660848e-19,pvalueTTest=0.296279152910524,
chr8	114448862	114448979	CSMD3	CSMD300207	0.0392970586846469	2	0.0392970586846469	2	8.75641729813966e-06	2	8.75641729813966e-06	NA	NA	SegRatio=0.04,AbsMeanSigma=2.97,pvalue=5.76559459660848e-19,pvalueTTest=0.296279152910524,
chr8	114448962	114449078	CSMD3	CSMD300208	-0.0585469170173934	2	0.0392970586846469	2	8.75641729813966e-06	2	8.75641729813966e-06	NA	NA	SegRatio=0.04,AbsMeanSigma=2.97,pvalue=5.76559459660848e-19,pvalueTTest=0.296279152910524,
chr8	114449053	114449173	CSMD3	CSMD300209	0.0634921893123483	2	0.0392970586846469	2	8.75641729813966e-06	2	8.75641729813966e-06	NA	NA	SegRatio=0.04,AbsMeanSigma=2.97,pvalue=5.76559459660848e-19,pvalueTTest=0.296279152910524,
chr8	117859670	117859787	RAD21	RAD2100001	-0.231743546748723	2	0.0392970586846469	2	0.111020850306131	2	0.111020850306131	NA	NA	SegRatio=0.04,AbsMeanSigma=2.97,pvalue=5.76559459660848e-19,pvalueTTest=0.296279152910524,
chr8	117859783	117859901	RAD21	RAD2100002	-0.277857198389928	2	0.0392970586846469	2	0.111020850306131	2	0.111020850306131	NA	NA	SegRatio=0.04,AbsMeanSigma=2.97,pvalue=5.76559459660848e-19,pvalueTTest=0.296279152910524,
chr8	117859896	117859985	RAD21	RAD2100003	-3.08484832508315	2	0.0323543862372693	2	0.111020850306131	2	0.111020850306131	q-value=2.15542028117734e-96, copies=0	NA	SegRatio=0.03,AbsMeanSigma=1.02,pvalue=5.35380820657322e-09,pvalueTTest=0.229983539715131,
chr8	117861112	117861216	RAD21	RAD2100004	-0.0312703974594614	2	0.0323543862372693	2	0.111020850306131	2	0.111020850306131	NA	NA	SegRatio=0.03,AbsMeanSigma=1.02,pvalue=5.35380820657322e-09,pvalueTTest=0.229983539715131,
chr8	117861215	117861327	RAD21	RAD2100005	0.205511316242663	2	0.0323543862372693	2	0.111020850306131	2	0.111020850306131	NA	NA	SegRatio=0.03,AbsMeanSigma=1.02,pvalue=5.35380820657322e-09,pvalueTTest=0.229983539715131,
chr8	117862818	117862933	RAD21	RAD2100006	NA	2	0.0323543862372693	2	0.111020850306131	2	0.111020850306131	NA	NA	SegRatio=0.03,AbsMeanSigma=1.02,pvalue=5.35380820657322e-09,pvalueTTest=0.229983539715131,
chr8	117862930	117863004	RAD21	RAD2100007	0.0140473102461007	2	0.0323543862372693	2	0.111020850306131	2	0.111020850306131	NA	NA	SegRatio=0.03,AbsMeanSigma=1.02,pvalue=5.35380820657322e-09,pvalueTTest=0.229983539715131,
chr8	117862985	117863078	RAD21	RAD2100008	-1.25033711956004	2	0.0323543862372693	2	0.111020850306131	2	0.111020850306131	NA	NA	SegRatio=0.03,AbsMeanSigma=1.02,pvalue=5.35380820657322e-09,pvalueTTest=0.229983539715131,
chr8	117864153	117864267	RAD21	RAD2100009	0.141149769446722	2	0.0323543862372693	2	0.111020850306131	2	0.111020850306131	NA	NA	SegRatio=0.03,AbsMeanSigma=1.02,pvalue=5.35380820657322e-09,pvalueTTest=0.229983539715131,
chr8	117864263	117864359	RAD21	RAD2100010	0.0375708895857747	2	0.0323543862372693	2	0.111020850306131	2	0.111020850306131	NA	NA	SegRatio=0.03,AbsMeanSigma=1.02,pvalue=5.35380820657322e-09,pvalueTTest=0.229983539715131,
chr8	117864765	117864868	RAD21	RAD2100011	0.117754199101026	2	0.0323543862372693	2	0.111020850306131	2	0.111020850306131	NA	NA	SegRatio=0.03,AbsMeanSigma=1.02,pvalue=5.35380820657322e-09,pvalueTTest=0.229983539715131,
chr8	117864836	117864928	RAD21	RAD2100012	-0.264193637887395	2	0.0323543862372693	2	0.111020850306131	2	0.111020850306131	NA	NA	SegRatio=0.03,AbsMeanSigma=1.02,pvalue=5.35380820657322e-09,pvalueTTest=0.229983539715131,
chr8	117864886	117865001	RAD21	RAD2100013	-0.351913485113602	2	0.0323543862372693	2	0.111020850306131	2	0.111020850306131	NA	NA	SegRatio=0.03,AbsMeanSigma=1.02,pvalue=5.35380820657322e-09,pvalueTTest=0.229983539715131,
chr8	117866395	117866509	RAD21	RAD2100014	-2.19871421535046	2	0.0323543862372693	2	0.111020850306131	2	0.111020850306131	NA	NA	SegRatio=0.03,AbsMeanSigma=1.02,pvalue=5.35380820657322e-09,pvalueTTest=0.229983539715131,
chr8	117866509	117866622	RAD21	RAD2100015	-0.113327514330865	2	0.0323543862372693	2	0.111020850306131	2	0.111020850306131	NA	NA	SegRatio=0.03,AbsMeanSigma=1.02,pvalue=5.35380820657322e-09,pvalueTTest=0.229983539715131,
chr8	117866562	117866664	RAD21	RAD2100016	-0.0684041406750995	2	0.0323543862372693	2	0.111020850306131	2	0.111020850306131	NA	NA	SegRatio=0.03,AbsMeanSigma=1.02,pvalue=5.35380820657322e-09,pvalueTTest=0.229983539715131,
chr8	117866657	117866766	RAD21	RAD2100017	0.245073192140649	2	0.0323543862372693	2	0.111020850306131	2	0.111020850306131	NA	NA	SegRatio=0.03,AbsMeanSigma=1.02,pvalue=5.35380820657322e-09,pvalueTTest=0.229983539715131,
chr8	117868370	117868486	RAD21	RAD2100018	0.0131271498018161	2	0.0323543862372693	2	0.111020850306131	2	0.111020850306131	NA	NA	SegRatio=0.03,AbsMeanSigma=1.02,pvalue=5.35380820657322e-09,pvalueTTest=0.229983539715131,
chr8	117868471	117868586	RAD21	RAD2100019	0.262695046507217	2	0.0323543862372693	2	0.111020850306131	2	0.111020850306131	NA	NA	SegRatio=0.03,AbsMeanSigma=1.02,pvalue=5.35380820657322e-09,pvalueTTest=0.229983539715131,
chr8	117868852	117868967	RAD21	RAD2100020	-0.23949595099734	2	0.0323543862372693	2	0.111020850306131	2	0.111020850306131	NA	NA	SegRatio=0.03,AbsMeanSigma=1.02,pvalue=5.35380820657322e-09,pvalueTTest=0.229983539715131,
chr8	117868901	117869004	RAD21	RAD2100021	0.126505418206852	2	0.0323543862372693	2	0.111020850306131	2	0.111020850306131	NA	NA	SegRatio=0.03,AbsMeanSigma=1.02,pvalue=5.35380820657322e-09,pvalueTTest=0.229983539715131,
chr8	117868987	117869062	RAD21	RAD2100022	NA	2	0.0323543862372693	2	0.111020850306131	2	0.111020850306131	NA	NA	SegRatio=0.03,AbsMeanSigma=1.02,pvalue=5.35380820657322e-09,pvalueTTest=0.229983539715131,
chr8	117869485	117869596	RAD21	RAD2100023	NA	2	0.0323543862372693	2	0.111020850306131	2	0.111020850306131	NA	NA	SegRatio=0.03,AbsMeanSigma=1.02,pvalue=5.35380820657322e-09,pvalueTTest=0.229983539715131,
chr8	117869594	117869700	RAD21	RAD2100024	0.133313442895859	2	0.0323543862372693	2	0.111020850306131	2	0.111020850306131	NA	NA	SegRatio=0.03,AbsMeanSigma=1.02,pvalue=5.35380820657322e-09,pvalueTTest=0.229983539715131,
chr8	117869687	117869799	RAD21	RAD2100025	-0.926442201920389	2	0.0323543862372693	2	0.111020850306131	2	0.111020850306131	NA	NA	SegRatio=0.03,AbsMeanSigma=1.02,pvalue=5.35380820657322e-09,pvalueTTest=0.229983539715131,
chr8	117870546	117870661	RAD21	RAD2100026	NA	2	0.0323543862372693	2	0.111020850306131	2	0.111020850306131	NA	NA	SegRatio=0.03,AbsMeanSigma=1.02,pvalue=5.35380820657322e-09,pvalueTTest=0.229983539715131,
chr8	117870624	117870704	RAD21	RAD2100027	-0.0363706594705753	2	0.0323543862372693	2	0.111020850306131	2	0.111020850306131	NA	NA	SegRatio=0.03,AbsMeanSigma=1.02,pvalue=5.35380820657322e-09,pvalueTTest=0.229983539715131,
chr8	117870679	117870795	RAD21	RAD2100028	-1.29315689145126	2	0.0323543862372693	2	0.111020850306131	2	0.111020850306131	q-value=8.0490407985171e-10, copies=0.5	NA	SegRatio=0.03,AbsMeanSigma=1.02,pvalue=5.35380820657322e-09,pvalueTTest=0.229983539715131,
chr8	117874055	117874170	RAD21	RAD2100029	0.11883103781356	2	0.0323543862372693	2	0.111020850306131	2	0.111020850306131	NA	NA	SegRatio=0.03,AbsMeanSigma=1.02,pvalue=5.35380820657322e-09,pvalueTTest=0.229983539715131,
chr8	117874164	117874279	RAD21	RAD2100030	-0.39099821987816	2	0.0323543862372693	2	0.111020850306131	2	0.111020850306131	NA	NA	SegRatio=0.03,AbsMeanSigma=1.02,pvalue=5.35380820657322e-09,pvalueTTest=0.229983539715131,
chr8	117875295	117875402	RAD21	RAD2100031	0.0932089582247582	2	0.0323543862372693	2	0.111020850306131	2	0.111020850306131	NA	NA	SegRatio=0.03,AbsMeanSigma=1.02,pvalue=5.35380820657322e-09,pvalueTTest=0.229983539715131,
chr8	117875402	117875515	RAD21	RAD2100032	0.105434132079288	2	0.0323543862372693	2	0.111020850306131	2	0.111020850306131	NA	NA	SegRatio=0.03,AbsMeanSigma=1.02,pvalue=5.35380820657322e-09,pvalueTTest=0.229983539715131,
chr8	117875499	117875612	RAD21	RAD2100033	NA	2	0.0323543862372693	2	0.111020850306131	2	0.111020850306131	NA	NA	SegRatio=0.03,AbsMeanSigma=1.02,pvalue=5.35380820657322e-09,pvalueTTest=0.229983539715131,
chr8	117878745	117878863	RAD21	RAD2100034	0.0323543862372693	2	0.0323543862372693	2	0.111020850306131	2	0.111020850306131	NA	NA	SegRatio=0.03,AbsMeanSigma=1.02,pvalue=5.35380820657322e-09,pvalueTTest=0.229983539715131,
chr8	117878849	117878965	RAD21	RAD2100035	0.158546621304321	2	0.0323543862372693	2	0.111020850306131	2	0.111020850306131	NA	NA	SegRatio=0.03,AbsMeanSigma=1.02,pvalue=5.35380820657322e-09,pvalueTTest=0.229983539715131,
chr9	5021949	5022062	JAK2	JAK200001	0.000275523141183572	2	0.0372972042484903	2	0.0183373447266786	2	0.0183373447266786	NA	NA	SegRatio=0.04,AbsMeanSigma=1.9,pvalue=1.92516920385861e-21,pvalueTTest=0.0609667152000406,
chr9	5022055	5022165	JAK2	JAK200002	0.129296428391862	2	0.0372972042484903	2	0.0183373447266786	2	0.0183373447266786	NA	NA	SegRatio=0.04,AbsMeanSigma=1.9,pvalue=1.92516920385861e-21,pvalueTTest=0.0609667152000406,
chr9	5022154	5022265	JAK2	JAK200003	-0.0576454229874775	2	0.0372972042484903	2	0.0183373447266786	2	0.0183373447266786	NA	NA	SegRatio=0.04,AbsMeanSigma=1.9,pvalue=1.92516920385861e-21,pvalueTTest=0.0609667152000406,
chr9	5029729	5029840	JAK2	JAK200004	-0.796359396543357	2	0.0372972042484903	2	0.0183373447266786	2	0.0183373447266786	NA	NA	SegRatio=0.04,AbsMeanSigma=1.9,pvalue=1.92516920385861e-21,pvalueTTest=0.0609667152000406,
chr9	5029813	5029924	JAK2	JAK200005	-0.407984330245774	2	0.0372972042484903	2	0.0183373447266786	2	0.0183373447266786	NA	NA	SegRatio=0.04,AbsMeanSigma=1.9,pvalue=1.92516920385861e-21,pvalueTTest=0.0609667152000406,
chr9	5029895	5030004	JAK2	JAK200006	-0.766434042856606	2	0.0372972042484903	2	0.0183373447266786	2	0.0183373447266786	NA	NA	SegRatio=0.04,AbsMeanSigma=1.9,pvalue=1.92516920385861e-21,pvalueTTest=0.0609667152000406,
chr9	5044379	5044491	JAK2	JAK200007	NA	2	0.0372972042484903	2	0.0183373447266786	2	0.0183373447266786	NA	NA	SegRatio=0.04,AbsMeanSigma=1.9,pvalue=1.92516920385861e-21,pvalueTTest=0.0609667152000406,
chr9	5044492	5044609	JAK2	JAK200008	NA	2	0.0372972042484903	2	0.0183373447266786	2	0.0183373447266786	NA	NA	SegRatio=0.04,AbsMeanSigma=1.9,pvalue=1.92516920385861e-21,pvalueTTest=0.0609667152000406,
chr9	5050657	5050765	JAK2	JAK200009	0.187255728983819	2	0.0372972042484903	2	0.0183373447266786	2	0.0183373447266786	NA	NA	SegRatio=0.04,AbsMeanSigma=1.9,pvalue=1.92516920385861e-21,pvalueTTest=0.0609667152000406,
chr9	5050732	5050843	JAK2	JAK200010	0.0372972042484903	2	0.0372972042484903	2	0.0183373447266786	2	0.0183373447266786	NA	NA	SegRatio=0.04,AbsMeanSigma=1.9,pvalue=1.92516920385861e-21,pvalueTTest=0.0609667152000406,
chr9	5050830	5050942	JAK2	JAK200011	NA	2	0.0372972042484903	2	0.0183373447266786	2	0.0183373447266786	NA	NA	SegRatio=0.04,AbsMeanSigma=1.9,pvalue=1.92516920385861e-21,pvalueTTest=0.0609667152000406,
chr9	5054475	5054589	JAK2	JAK200012	-1.24664630329288	2	0.0372972042484903	2	0.0183373447266786	2	0.0183373447266786	q-value=2.41618970260832e-09, copies=0.5	NA	SegRatio=0.04,AbsMeanSigma=1.9,pvalue=1.92516920385861e-21,pvalueTTest=0.0609667152000406,
chr9	5054580	5054683	JAK2	JAK200013	0.263037513866216	2	0.0372972042484903	2	0.0183373447266786	2	0.0183373447266786	NA	NA	SegRatio=0.04,AbsMeanSigma=1.9,pvalue=1.92516920385861e-21,pvalueTTest=0.0609667152000406,
chr9	5054669	5054774	JAK2	JAK200014	0.130219225308468	2	0.0372972042484903	2	0.0183373447266786	2	0.0183373447266786	NA	NA	SegRatio=0.04,AbsMeanSigma=1.9,pvalue=1.92516920385861e-21,pvalueTTest=0.0609667152000406,
chr9	5054772	5054875	JAK2	JAK200015	0.1047088313086	2	0.0372972042484903	2	0.0183373447266786	2	0.0183373447266786	NA	NA	SegRatio=0.04,AbsMeanSigma=1.9,pvalue=1.92516920385861e-21,pvalueTTest=0.0609667152000406,
chr9	5054876	5054979	JAK2	JAK200016	NA	2	0.0372972042484903	2	0.0183373447266786	2	0.0183373447266786	NA	NA	SegRatio=0.04,AbsMeanSigma=1.9,pvalue=1.92516920385861e-21,pvalueTTest=0.0609667152000406,
chr9	5055642	5055753	JAK2	JAK200017	-1.39805917384794	2	0.0372972042484903	2	0.0183373447266786	2	0.0183373447266786	NA	NA	SegRatio=0.04,AbsMeanSigma=1.9,pvalue=1.92516920385861e-21,pvalueTTest=0.0609667152000406,
chr9	5055695	5055795	JAK2	JAK200018	-1.18212907400049	2	0.0372972042484903	2	0.0183373447266786	2	0.0183373447266786	q-value=1.18399767808472e-17, copies=0.5	NA	SegRatio=0.04,AbsMeanSigma=1.9,pvalue=1.92516920385861e-21,pvalueTTest=0.0609667152000406,
chr9	5055764	5055874	JAK2	JAK200019	NA	2	0.0372972042484903	2	0.0183373447266786	2	0.0183373447266786	NA	NA	SegRatio=0.04,AbsMeanSigma=1.9,pvalue=1.92516920385861e-21,pvalueTTest=0.0609667152000406,
chr9	5064862	5064973	JAK2	JAK200020	-0.417991483092249	2	0.0372972042484903	2	0.0183373447266786	2	0.0183373447266786	NA	NA	SegRatio=0.04,AbsMeanSigma=1.9,pvalue=1.92516920385861e-21,pvalueTTest=0.0609667152000406,
chr9	5064919	5065031	JAK2	JAK200021	-0.0225952703921782	2	0.0372972042484903	2	0.0183373447266786	2	0.0183373447266786	NA	NA	SegRatio=0.04,AbsMeanSigma=1.9,pvalue=1.92516920385861e-21,pvalueTTest=0.0609667152000406,
chr9	5064984	5065091	JAK2	JAK200022	0.10292553891832	2	0.0372972042484903	2	0.0183373447266786	2	0.0183373447266786	NA	NA	SegRatio=0.04,AbsMeanSigma=1.9,pvalue=1.92516920385861e-21,pvalueTTest=0.0609667152000406,
chr9	5066622	5066737	JAK2	JAK200023	-0.227497723519784	2	0.0372972042484903	2	0.0183373447266786	2	0.0183373447266786	NA	NA	SegRatio=0.04,AbsMeanSigma=1.9,pvalue=1.92516920385861e-21,pvalueTTest=0.0609667152000406,
chr9	5066681	5066780	JAK2	JAK200024	0.206046364817803	2	0.0372972042484903	2	0.0183373447266786	2	0.0183373447266786	NA	NA	SegRatio=0.04,AbsMeanSigma=1.9,pvalue=1.92516920385861e-21,pvalueTTest=0.0609667152000406,
chr9	5066733	5066840	JAK2	JAK200025	-2.00641544775816	2	-0.877112731454078	2	0.0183373447266786	2	0.0183373447266786	q-value=7.07867719191651e-17, copies=0.5	NA	SegRatio=-0.88,AbsMeanSigma=8.33,pvalue=1.6961077770853e-92,pvalueTTest=0.0609488546770419,Adjusted:byPvalueTTestRatio;
chr9	5068986	5069083	JAK2	JAK200026	NA	2	-0.877112731454078	2	0.0183373447266786	2	0.0183373447266786	NA	NA	SegRatio=-0.88,AbsMeanSigma=8.33,pvalue=1.6961077770853e-92,pvalueTTest=0.0609488546770419,Adjusted:byPvalueTTestRatio;
chr9	5069046	5069149	JAK2	JAK200027	-0.238707628959075	2	-0.877112731454078	2	0.0183373447266786	2	0.0183373447266786	NA	NA	SegRatio=-0.88,AbsMeanSigma=8.33,pvalue=1.6961077770853e-92,pvalueTTest=0.0609488546770419,Adjusted:byPvalueTTestRatio;
chr9	5069149	5069251	JAK2	JAK200028	-1.16169307324645	2	-0.877112731454078	2	0.0183373447266786	2	0.0183373447266786	NA	NA	SegRatio=-0.88,AbsMeanSigma=8.33,pvalue=1.6961077770853e-92,pvalueTTest=0.0609488546770419,Adjusted:byPvalueTTestRatio;
chr9	5069886	5070002	JAK2	JAK200029	-0.877112731454078	2	-0.877112731454078	2	0.0183373447266786	2	0.0183373447266786	NA	NA	SegRatio=-0.88,AbsMeanSigma=8.33,pvalue=1.6961077770853e-92,pvalueTTest=0.0609488546770419,Adjusted:byPvalueTTestRatio;
chr9	5070000	5070115	JAK2	JAK200030	NA	2	0.130741187060654	2	0.0183373447266786	2	0.0183373447266786	NA	NA	SegRatio=0.13,AbsMeanSigma=1.06,pvalue=1.25219622197801e-06,pvalueTTest=0.00296044837770394,
chr9	5072450	5072551	JAK2	JAK200031	0.290285769057675	2	0.130741187060654	2	0.0183373447266786	2	0.0183373447266786	NA	NA	SegRatio=0.13,AbsMeanSigma=1.06,pvalue=1.25219622197801e-06,pvalueTTest=0.00296044837770394,
chr9	5072552	5072667	JAK2	JAK200032	0.130741187060654	2	0.130741187060654	2	0.0183373447266786	2	0.0183373447266786	NA	NA	SegRatio=0.13,AbsMeanSigma=1.06,pvalue=1.25219622197801e-06,pvalueTTest=0.00296044837770394,
chr9	5073615	5073729	JAK2	JAK200033	-0.0432719506359129	2	0.130741187060654	2	0.0183373447266786	2	0.0183373447266786	NA	NA	SegRatio=0.13,AbsMeanSigma=1.06,pvalue=1.25219622197801e-06,pvalueTTest=0.00296044837770394,
chr9	5073714	5073801	JAK2	JAK200034	0.265923340777889	2	0.130741187060654	2	0.0183373447266786	2	0.0183373447266786	NA	NA	SegRatio=0.13,AbsMeanSigma=1.06,pvalue=1.25219622197801e-06,pvalueTTest=0.00296044837770394,
chr9	5073746	5073861	JAK2	JAK200035	0.105413102618078	2	0.130741187060654	2	0.0183373447266786	2	0.0183373447266786	NA	NA	SegRatio=0.13,AbsMeanSigma=1.06,pvalue=1.25219622197801e-06,pvalueTTest=0.00296044837770394,
chr9	5077372	5077477	JAK2	JAK200036	NA	2	0.130741187060654	2	0.0183373447266786	2	0.0183373447266786	NA	NA	SegRatio=0.13,AbsMeanSigma=1.06,pvalue=1.25219622197801e-06,pvalueTTest=0.00296044837770394,
chr9	5077465	5077565	JAK2	JAK200037.JAK200038	NA	2	0.130741187060654	2	0.0183373447266786	2	0.0183373447266786	NA	NA	SegRatio=0.13,AbsMeanSigma=1.06,pvalue=1.25219622197801e-06,pvalueTTest=0.00296044837770394,
chr9	5077560	5077676	JAK2	JAK200039	NA	2	0.130741187060654	2	0.0183373447266786	2	0.0183373447266786	NA	NA	SegRatio=0.13,AbsMeanSigma=1.06,pvalue=1.25219622197801e-06,pvalueTTest=0.00296044837770394,
chr9	5078259	5078351	JAK2	JAK200040	NA	2	0.130741187060654	2	0.0183373447266786	2	0.0183373447266786	NA	NA	SegRatio=0.13,AbsMeanSigma=1.06,pvalue=1.25219622197801e-06,pvalueTTest=0.00296044837770394,
chr9	5078309	5078404	JAK2	JAK200041	0.0867686426221031	2	0.130741187060654	2	0.0183373447266786	2	0.0183373447266786	NA	NA	SegRatio=0.13,AbsMeanSigma=1.06,pvalue=1.25219622197801e-06,pvalueTTest=0.00296044837770394,
chr9	5078388	5078500	JAK2	JAK200042	0.181751035909427	2	0.130741187060654	2	0.0183373447266786	2	0.0183373447266786	NA	NA	SegRatio=0.13,AbsMeanSigma=1.06,pvalue=1.25219622197801e-06,pvalueTTest=0.00296044837770394,
chr9	5080207	5080318	JAK2	JAK200043	0.247785064796301	2	0.130741187060654	2	0.0183373447266786	2	0.0183373447266786	NA	NA	SegRatio=0.13,AbsMeanSigma=1.06,pvalue=1.25219622197801e-06,pvalueTTest=0.00296044837770394,
chr9	5080311	5080418	JAK2	JAK200044	0.234182302171194	2	0.130741187060654	2	0.0183373447266786	2	0.0183373447266786	NA	NA	SegRatio=0.13,AbsMeanSigma=1.06,pvalue=1.25219622197801e-06,pvalueTTest=0.00296044837770394,
chr9	5080509	5080623	JAK2	JAK200045	-0.136775452889371	2	0.130741187060654	2	0.0183373447266786	2	0.0183373447266786	NA	NA	SegRatio=0.13,AbsMeanSigma=1.06,pvalue=1.25219622197801e-06,pvalueTTest=0.00296044837770394,
chr9	5080591	5080703	JAK2	JAK200046	-0.147017351619096	2	0.130741187060654	2	0.0183373447266786	2	0.0183373447266786	NA	NA	SegRatio=0.13,AbsMeanSigma=1.06,pvalue=1.25219622197801e-06,pvalueTTest=0.00296044837770394,
chr9	5081703	5081811	JAK2	JAK200047	0.348037871453191	2	0.130741187060654	2	0.0183373447266786	2	0.0183373447266786	NA	NA	SegRatio=0.13,AbsMeanSigma=1.06,pvalue=1.25219622197801e-06,pvalueTTest=0.00296044837770394,
chr9	5081804	5081918	JAK2	JAK200048	0.327714058067271	2	0.130741187060654	2	0.0183373447266786	2	0.0183373447266786	NA	NA	SegRatio=0.13,AbsMeanSigma=1.06,pvalue=1.25219622197801e-06,pvalueTTest=0.00296044837770394,
chr9	5089653	5089767	JAK2	JAK200049	0.172942202214586	2	0.130741187060654	2	0.0183373447266786	2	0.0183373447266786	NA	NA	SegRatio=0.13,AbsMeanSigma=1.06,pvalue=1.25219622197801e-06,pvalueTTest=0.00296044837770394,
chr9	5089728	5089844	JAK2	JAK200050	0.0221139713071211	2	0.130741187060654	2	0.0183373447266786	2	0.0183373447266786	NA	NA	SegRatio=0.13,AbsMeanSigma=1.06,pvalue=1.25219622197801e-06,pvalueTTest=0.00296044837770394,
chr9	5089788	5089901	JAK2	JAK200051	0.208308091290493	2	0.130741187060654	2	0.0183373447266786	2	0.0183373447266786	NA	NA	SegRatio=0.13,AbsMeanSigma=1.06,pvalue=1.25219622197801e-06,pvalueTTest=0.00296044837770394,
chr9	5090440	5090550	JAK2	JAK200052	NA	2	-1.14303133890915	2	0.0183373447266786	2	0.0183373447266786	NA	NA	SegRatio=-1.14,AbsMeanSigma=5.41,pvalue=2.65645200329408e-27,pvalueTTest=0.332236704770791,Adjusted:byPvalueTTestRatio;
chr9	5090535	5090626	JAK2	JAK200053	-1.14303133890915	2	-1.14303133890915	2	0.0183373447266786	2	0.0183373447266786	NA	NA	SegRatio=-1.14,AbsMeanSigma=5.41,pvalue=2.65645200329408e-27,pvalueTTest=0.332236704770791,Adjusted:byPvalueTTestRatio;
chr9	5090684	5090797	JAK2	JAK200054	-1.72599535916861	2	-1.14303133890915	2	0.0183373447266786	2	0.0183373447266786	q-value=0.000764963892777817, copies=0.5	NA	SegRatio=-1.14,AbsMeanSigma=5.41,pvalue=2.65645200329408e-27,pvalueTTest=0.332236704770791,Adjusted:byPvalueTTestRatio;
chr9	5090795	5090900	JAK2	JAK200055	0.348008379237891	2	0.17423676629632	2	0.0183373447266786	2	0.0183373447266786	NA	NA	SegRatio=0.17,AbsMeanSigma=0.3,pvalue=0.543542038821683,pvalueTTest=0.844406953210576,
chr9	5090843	5090947	JAK2	JAK200056	-1.40105872063987	2	0.17423676629632	2	0.0183373447266786	2	0.0183373447266786	q-value=0.00566810666536986, copies=0.5	NA	SegRatio=0.17,AbsMeanSigma=0.3,pvalue=0.543542038821683,pvalueTTest=0.844406953210576,
chr9	5122972	5123079	JAK2	JAK200057	0.17423676629632	2	0.17423676629632	2	0.0183373447266786	2	0.0183373447266786	NA	NA	SegRatio=0.17,AbsMeanSigma=0.3,pvalue=0.543542038821683,pvalueTTest=0.844406953210576,
chr9	5123080	5123193	JAK2	JAK200058	-0.179597294056798	2	0.17423676629632	2	0.0183373447266786	2	0.0183373447266786	NA	NA	SegRatio=0.17,AbsMeanSigma=0.3,pvalue=0.543542038821683,pvalueTTest=0.844406953210576,
chr9	5126289	5126399	JAK2	JAK200059	-2.12945665509052	2	-0.022597404167005	2	0.0183373447266786	2	0.0183373447266786	q-value=5.59233974349157e-19, copies=0	NA	SegRatio=-0.02,AbsMeanSigma=3.13,pvalue=3.69952011529947e-10,pvalueTTest=0.422497758194889,
chr9	5126389	5126499	JAK2	JAK200060	NA	2	-0.022597404167005	2	0.0183373447266786	2	0.0183373447266786	NA	NA	SegRatio=-0.02,AbsMeanSigma=3.13,pvalue=3.69952011529947e-10,pvalueTTest=0.422497758194889,
chr9	5126655	5126772	JAK2	JAK200061	-0.022597404167005	2	-0.022597404167005	2	0.0183373447266786	2	0.0183373447266786	NA	NA	SegRatio=-0.02,AbsMeanSigma=3.13,pvalue=3.69952011529947e-10,pvalueTTest=0.422497758194889,
chr9	5126720	5126829	JAK2	JAK200062	0.0267647046795344	2	-0.022597404167005	2	0.0183373447266786	2	0.0183373447266786	NA	NA	SegRatio=-0.02,AbsMeanSigma=3.13,pvalue=3.69952011529947e-10,pvalueTTest=0.422497758194889,
chr9	21802705	21802776	MTAP	MTAP00001	-2.36888883690307	2	-0.00317169760669462	2	0.628344181133912	2	0.628344181133912	q-value=3.71766259963813e-07, copies=0	NA	SegRatio=0,AbsMeanSigma=0.26,pvalue=0.192767178417075,pvalueTTest=0.628344181133912,
chr9	21802934	21803036	MTAP	MTAP00002	NA	2	-0.00317169760669462	2	0.628344181133912	2	0.628344181133912	NA	NA	SegRatio=0,AbsMeanSigma=0.26,pvalue=0.192767178417075,pvalueTTest=0.628344181133912,
chr9	21815348	21815457	MTAP	MTAP00003	NA	2	-0.00317169760669462	2	0.628344181133912	2	0.628344181133912	NA	NA	SegRatio=0,AbsMeanSigma=0.26,pvalue=0.192767178417075,pvalueTTest=0.628344181133912,
chr9	21815445	21815515	MTAP	MTAP00004	NA	2	-0.00317169760669462	2	0.628344181133912	2	0.628344181133912	NA	NA	SegRatio=0,AbsMeanSigma=0.26,pvalue=0.192767178417075,pvalueTTest=0.628344181133912,
chr9	21815463	21815563	MTAP	MTAP00005	0.113644434426696	2	-0.00317169760669462	2	0.628344181133912	2	0.628344181133912	NA	NA	SegRatio=0,AbsMeanSigma=0.26,pvalue=0.192767178417075,pvalueTTest=0.628344181133912,
chr9	21816627	21816744	MTAP	MTAP00006	0.706565593414584	2	-0.00317169760669462	2	0.628344181133912	2	0.628344181133912	q-value=1.43733287590914e-06, copies=4	NA	SegRatio=0,AbsMeanSigma=0.26,pvalue=0.192767178417075,pvalueTTest=0.628344181133912,
chr9	21816727	21816838	MTAP	MTAP00007	-0.707030068307941	2	-0.00317169760669462	2	0.628344181133912	2	0.628344181133912	q-value=1.14624615047247e-06, copies=1	NA	SegRatio=0,AbsMeanSigma=0.26,pvalue=0.192767178417075,pvalueTTest=0.628344181133912,
chr9	21817942	21818058	MTAP	MTAP00008	-0.0707125043689501	2	-0.00317169760669462	2	0.628344181133912	2	0.628344181133912	NA	NA	SegRatio=0,AbsMeanSigma=0.26,pvalue=0.192767178417075,pvalueTTest=0.628344181133912,
chr9	21818004	21818121	MTAP	MTAP00009	0.00541689736934487	2	-0.00317169760669462	2	0.628344181133912	2	0.628344181133912	NA	NA	SegRatio=0,AbsMeanSigma=0.26,pvalue=0.192767178417075,pvalueTTest=0.628344181133912,
chr9	21818122	21818239	MTAP	MTAP00010	-0.0802304258500722	2	-0.00317169760669462	2	0.628344181133912	2	0.628344181133912	NA	NA	SegRatio=0,AbsMeanSigma=0.26,pvalue=0.192767178417075,pvalueTTest=0.628344181133912,
chr9	21837840	21837940	MTAP	MTAP00011	0.199544806511581	2	-0.00317169760669462	2	0.628344181133912	2	0.628344181133912	NA	NA	SegRatio=0,AbsMeanSigma=0.26,pvalue=0.192767178417075,pvalueTTest=0.628344181133912,
chr9	21837923	21838036	MTAP	MTAP00012	-0.0204696454613711	2	-0.00317169760669462	2	0.628344181133912	2	0.628344181133912	NA	NA	SegRatio=0,AbsMeanSigma=0.26,pvalue=0.192767178417075,pvalueTTest=0.628344181133912,
chr9	21854603	21854720	MTAP	MTAP00013	-0.252525346258512	2	-0.00317169760669462	2	0.628344181133912	2	0.628344181133912	NA	NA	SegRatio=0,AbsMeanSigma=0.26,pvalue=0.192767178417075,pvalueTTest=0.628344181133912,
chr9	21854713	21854831	MTAP	MTAP00014	-0.00518669396179922	2	-0.00317169760669462	2	0.628344181133912	2	0.628344181133912	NA	NA	SegRatio=0,AbsMeanSigma=0.26,pvalue=0.192767178417075,pvalueTTest=0.628344181133912,
chr9	21854792	21854890	MTAP	MTAP00015	0.0885021661275254	2	-0.00317169760669462	2	0.628344181133912	2	0.628344181133912	NA	NA	SegRatio=0,AbsMeanSigma=0.26,pvalue=0.192767178417075,pvalueTTest=0.628344181133912,
chr9	21856053	21856159	MTAP	MTAP00016	NA	2	-0.00317169760669462	2	0.628344181133912	2	0.628344181133912	NA	NA	SegRatio=0,AbsMeanSigma=0.26,pvalue=0.192767178417075,pvalueTTest=0.628344181133912,
chr9	21856136	21856221	MTAP	MTAP00017	-0.114568743223066	2	-0.00317169760669462	2	0.628344181133912	2	0.628344181133912	NA	NA	SegRatio=0,AbsMeanSigma=0.26,pvalue=0.192767178417075,pvalueTTest=0.628344181133912,
chr9	21859269	21859381	MTAP	MTAP00018	-0.124440023497051	2	-0.00317169760669462	2	0.628344181133912	2	0.628344181133912	NA	NA	SegRatio=0,AbsMeanSigma=0.26,pvalue=0.192767178417075,pvalueTTest=0.628344181133912,
chr9	21859380	21859493	MTAP	MTAP00019	-0.00317169760669462	2	-0.00317169760669462	2	0.628344181133912	2	0.628344181133912	NA	NA	SegRatio=0,AbsMeanSigma=0.26,pvalue=0.192767178417075,pvalueTTest=0.628344181133912,
chr9	21861952	21862051	MTAP	MTAP00020	-0.066723256314999	2	-0.00317169760669462	2	0.628344181133912	2	0.628344181133912	NA	NA	SegRatio=0,AbsMeanSigma=0.26,pvalue=0.192767178417075,pvalueTTest=0.628344181133912,
chr9	21930964	21931081	MTAP	MTAP00021	0.00349115231937917	2	-0.00317169760669462	2	0.628344181133912	2	0.628344181133912	NA	NA	SegRatio=0,AbsMeanSigma=0.26,pvalue=0.192767178417075,pvalueTTest=0.628344181133912,
chr9	21931034	21931136	MTAP	MTAP00022	-0.0757067457769696	2	-0.00317169760669462	2	0.628344181133912	2	0.628344181133912	NA	NA	SegRatio=0,AbsMeanSigma=0.26,pvalue=0.192767178417075,pvalueTTest=0.628344181133912,
chr9	21939153	21939286	MTAP	MTAP00023	0.302086165064516	2	-0.00317169760669462	2	0.628344181133912	2	0.628344181133912	NA	NA	SegRatio=0,AbsMeanSigma=0.26,pvalue=0.192767178417075,pvalueTTest=0.628344181133912,
chr9	21940885	21940998	MTAP	MTAP00024	0.0570989998056142	2	-0.00317169760669462	2	0.628344181133912	2	0.628344181133912	NA	NA	SegRatio=0,AbsMeanSigma=0.26,pvalue=0.192767178417075,pvalueTTest=0.628344181133912,
chr9	21940996	21941111	MTAP	MTAP00025	NA	2	-0.00317169760669462	2	0.628344181133912	2	0.628344181133912	NA	NA	SegRatio=0,AbsMeanSigma=0.26,pvalue=0.192767178417075,pvalueTTest=0.628344181133912,
chr10	50666825	50666936	ERCC6	ERCC600001	0.144179615625719	2	-0.00536914768688915	2	0.0255891738475622	2	0.0255891738475622	NA	NA	SegRatio=-0.01,AbsMeanSigma=0.29,pvalue=0.192055876537881,pvalueTTest=0.496829622779927,
chr10	50666933	50667050	ERCC6	ERCC600002	0.0618470489744884	2	-0.00536914768688915	2	0.0255891738475622	2	0.0255891738475622	NA	NA	SegRatio=-0.01,AbsMeanSigma=0.29,pvalue=0.192055876537881,pvalueTTest=0.496829622779927,
chr10	50667050	50667167	ERCC6	ERCC600003	0.0108766544680379	2	-0.00536914768688915	2	0.0255891738475622	2	0.0255891738475622	NA	NA	SegRatio=-0.01,AbsMeanSigma=0.29,pvalue=0.192055876537881,pvalueTTest=0.496829622779927,
chr10	50667147	50667264	ERCC6	ERCC600004	-0.102625494729645	2	-0.00536914768688915	2	0.0255891738475622	2	0.0255891738475622	NA	NA	SegRatio=-0.01,AbsMeanSigma=0.29,pvalue=0.192055876537881,pvalueTTest=0.496829622779927,
chr10	50667239	50667354	ERCC6	ERCC600005	0.40209983644117	2	-0.00536914768688915	2	0.0255891738475622	2	0.0255891738475622	NA	NA	SegRatio=-0.01,AbsMeanSigma=0.29,pvalue=0.192055876537881,pvalueTTest=0.496829622779927,
chr10	50668396	50668510	ERCC6	ERCC600006	0.115158476975518	2	-0.00536914768688915	2	0.0255891738475622	2	0.0255891738475622	NA	NA	SegRatio=-0.01,AbsMeanSigma=0.29,pvalue=0.192055876537881,pvalueTTest=0.496829622779927,
chr10	50668450	50668565	ERCC6	ERCC600007	-0.697043566142934	2	-0.00536914768688915	2	0.0255891738475622	2	0.0255891738475622	q-value=4.79744495749352e-06, copies=1	NA	SegRatio=-0.01,AbsMeanSigma=0.29,pvalue=0.192055876537881,pvalueTTest=0.496829622779927,
chr10	50669353	50669493	ERCC6	ERCC600008.ERCC600009	-0.200352223611801	2	-0.00536914768688915	2	0.0255891738475622	2	0.0255891738475622	NA	NA	SegRatio=-0.01,AbsMeanSigma=0.29,pvalue=0.192055876537881,pvalueTTest=0.496829622779927,
chr10	50669458	50669582	ERCC6	ERCC600010	-0.0385347747246798	2	-0.00536914768688915	2	0.0255891738475622	2	0.0255891738475622	NA	NA	SegRatio=-0.01,AbsMeanSigma=0.29,pvalue=0.192055876537881,pvalueTTest=0.496829622779927,
chr10	50669545	50669643	ERCC6	ERCC600011	-0.00536914768688915	2	-0.00536914768688915	2	0.0255891738475622	2	0.0255891738475622	NA	NA	SegRatio=-0.01,AbsMeanSigma=0.29,pvalue=0.192055876537881,pvalueTTest=0.496829622779927,
chr10	50678205	50678295	ERCC6	ERCC600012	-0.0291227086523975	2	-0.00536914768688915	2	0.0255891738475622	2	0.0255891738475622	NA	NA	SegRatio=-0.01,AbsMeanSigma=0.29,pvalue=0.192055876537881,pvalueTTest=0.496829622779927,
chr10	50678273	50678369	ERCC6	ERCC600013	0.143245236544932	2	-0.00536914768688915	2	0.0255891738475622	2	0.0255891738475622	NA	NA	SegRatio=-0.01,AbsMeanSigma=0.29,pvalue=0.192055876537881,pvalueTTest=0.496829622779927,
chr10	50678314	50678428	ERCC6	ERCC600014	0.0123547147813062	2	-0.00536914768688915	2	0.0255891738475622	2	0.0255891738475622	NA	NA	SegRatio=-0.01,AbsMeanSigma=0.29,pvalue=0.192055876537881,pvalueTTest=0.496829622779927,
chr10	50678389	50678505	ERCC6	ERCC600015	0.220320840476555	2	-0.00536914768688915	2	0.0255891738475622	2	0.0255891738475622	NA	NA	SegRatio=-0.01,AbsMeanSigma=0.29,pvalue=0.192055876537881,pvalueTTest=0.496829622779927,
chr10	50678444	50678559	ERCC6	ERCC600016	0.129910811290398	2	-0.00536914768688915	2	0.0255891738475622	2	0.0255891738475622	NA	NA	SegRatio=-0.01,AbsMeanSigma=0.29,pvalue=0.192055876537881,pvalueTTest=0.496829622779927,
chr10	50678545	50678657	ERCC6	ERCC600017	-0.0778969365232971	2	-0.00536914768688915	2	0.0255891738475622	2	0.0255891738475622	NA	NA	SegRatio=-0.01,AbsMeanSigma=0.29,pvalue=0.192055876537881,pvalueTTest=0.496829622779927,
chr10	50678654	50678766	ERCC6	ERCC600018	-0.0155820413332747	2	-0.00536914768688915	2	0.0255891738475622	2	0.0255891738475622	NA	NA	SegRatio=-0.01,AbsMeanSigma=0.29,pvalue=0.192055876537881,pvalueTTest=0.496829622779927,
chr10	50678758	50678871	ERCC6	ERCC600019	-0.0407496264831121	2	-0.00536914768688915	2	0.0255891738475622	2	0.0255891738475622	NA	NA	SegRatio=-0.01,AbsMeanSigma=0.29,pvalue=0.192055876537881,pvalueTTest=0.496829622779927,
chr10	50678806	50678919	ERCC6	ERCC600020	-0.163000828655134	2	-0.00536914768688915	2	0.0255891738475622	2	0.0255891738475622	NA	NA	SegRatio=-0.01,AbsMeanSigma=0.29,pvalue=0.192055876537881,pvalueTTest=0.496829622779927,
chr10	50678917	50679036	ERCC6	ERCC600021	-0.796461179202783	2	-0.796461179202783	2	0.0255891738475622	2	0.0255891738475622	NA	NA	SegRatio=-0.8,AbsMeanSigma=4.01,pvalue=3.00712809874007e-19,pvalueTTest=0.0320984469230325,Adjusted:byPvalueTTestRatio;
chr10	50678993	50679081	ERCC6	ERCC600022	-0.514520954111803	2	-0.796461179202783	2	0.0255891738475622	2	0.0255891738475622	NA	NA	SegRatio=-0.8,AbsMeanSigma=4.01,pvalue=3.00712809874007e-19,pvalueTTest=0.0320984469230325,Adjusted:byPvalueTTestRatio;
chr10	50679049	50679121	ERCC6	ERCC600023	-0.0890870997367946	2	-0.796461179202783	2	0.0255891738475622	2	0.0255891738475622	NA	NA	SegRatio=-0.8,AbsMeanSigma=4.01,pvalue=3.00712809874007e-19,pvalueTTest=0.0320984469230325,Adjusted:byPvalueTTestRatio;
chr10	50679099	50679181	ERCC6	ERCC600024	-0.826438361241565	2	-0.796461179202783	2	0.0255891738475622	2	0.0255891738475622	NA	NA	SegRatio=-0.8,AbsMeanSigma=4.01,pvalue=3.00712809874007e-19,pvalueTTest=0.0320984469230325,Adjusted:byPvalueTTestRatio;
chr10	50679146	50679260	ERCC6	ERCC600025	-1.18328525806282	2	-0.796461179202783	2	0.0255891738475622	2	0.0255891738475622	NA	NA	SegRatio=-0.8,AbsMeanSigma=4.01,pvalue=3.00712809874007e-19,pvalueTTest=0.0320984469230325,Adjusted:byPvalueTTestRatio;
chr10	50680383	50680479	ERCC6	ERCC600026	0.060491964359834	2	-0.000702815561267925	2	0.0255891738475622	2	0.0255891738475622	NA	NA	SegRatio=0,AbsMeanSigma=0.37,pvalue=0.00177048482231434,pvalueTTest=0.131111481081092,
chr10	50680479	50680596	ERCC6	ERCC600027	0.0266319530457767	2	-0.000702815561267925	2	0.0255891738475622	2	0.0255891738475622	NA	NA	SegRatio=0,AbsMeanSigma=0.37,pvalue=0.00177048482231434,pvalueTTest=0.131111481081092,
chr10	50680881	50680985	ERCC6	ERCC600028	0.0101761192641276	2	-0.000702815561267925	2	0.0255891738475622	2	0.0255891738475622	NA	NA	SegRatio=0,AbsMeanSigma=0.37,pvalue=0.00177048482231434,pvalueTTest=0.131111481081092,
chr10	50680982	50681087	ERCC6	ERCC600029	-0.0640968960904222	2	-0.000702815561267925	2	0.0255891738475622	2	0.0255891738475622	NA	NA	SegRatio=0,AbsMeanSigma=0.37,pvalue=0.00177048482231434,pvalueTTest=0.131111481081092,
chr10	50681086	50681201	ERCC6	ERCC600030	-0.0857333046161311	2	-0.000702815561267925	2	0.0255891738475622	2	0.0255891738475622	NA	NA	SegRatio=0,AbsMeanSigma=0.37,pvalue=0.00177048482231434,pvalueTTest=0.131111481081092,
chr10	50681501	50681619	ERCC6	ERCC600031	-0.116237284729762	2	-0.000702815561267925	2	0.0255891738475622	2	0.0255891738475622	NA	NA	SegRatio=0,AbsMeanSigma=0.37,pvalue=0.00177048482231434,pvalueTTest=0.131111481081092,
chr10	50681566	50681679	ERCC6	ERCC600032	-0.154673447358859	2	-0.000702815561267925	2	0.0255891738475622	2	0.0255891738475622	NA	NA	SegRatio=0,AbsMeanSigma=0.37,pvalue=0.00177048482231434,pvalueTTest=0.131111481081092,
chr10	50682035	50682125	ERCC6	ERCC600033	0.057965820531135	2	-0.000702815561267925	2	0.0255891738475622	2	0.0255891738475622	NA	NA	SegRatio=0,AbsMeanSigma=0.37,pvalue=0.00177048482231434,pvalueTTest=0.131111481081092,
chr10	50682101	50682214	ERCC6	ERCC600034	-0.181855702969792	2	-0.000702815561267925	2	0.0255891738475622	2	0.0255891738475622	NA	NA	SegRatio=0,AbsMeanSigma=0.37,pvalue=0.00177048482231434,pvalueTTest=0.131111481081092,
chr10	50682215	50682332	ERCC6	ERCC600035	-0.0377452658840912	2	-0.000702815561267925	2	0.0255891738475622	2	0.0255891738475622	NA	NA	SegRatio=0,AbsMeanSigma=0.37,pvalue=0.00177048482231434,pvalueTTest=0.131111481081092,
chr10	50684220	50684318	ERCC6	ERCC600036	0.0387049436393183	2	-0.000702815561267925	2	0.0255891738475622	2	0.0255891738475622	NA	NA	SegRatio=0,AbsMeanSigma=0.37,pvalue=0.00177048482231434,pvalueTTest=0.131111481081092,
chr10	50684316	50684432	ERCC6	ERCC600037	-0.999787439682059	2	-0.000702815561267925	2	0.0255891738475622	2	0.0255891738475622	q-value=1.05413038775995e-27, copies=0.5	NA	SegRatio=0,AbsMeanSigma=0.37,pvalue=0.00177048482231434,pvalueTTest=0.131111481081092,
chr10	50686374	50686478	ERCC6	ERCC600038	0.0646286224141219	2	-0.000702815561267925	2	0.0255891738475622	2	0.0255891738475622	NA	NA	SegRatio=0,AbsMeanSigma=0.37,pvalue=0.00177048482231434,pvalueTTest=0.131111481081092,
chr10	50686452	50686563	ERCC6	ERCC600039	0.0852021875450431	2	-0.000702815561267925	2	0.0255891738475622	2	0.0255891738475622	NA	NA	SegRatio=0,AbsMeanSigma=0.37,pvalue=0.00177048482231434,pvalueTTest=0.131111481081092,
chr10	50690672	50690784	ERCC6	ERCC600040	0.100957954472507	2	-0.000702815561267925	2	0.0255891738475622	2	0.0255891738475622	NA	NA	SegRatio=0,AbsMeanSigma=0.37,pvalue=0.00177048482231434,pvalueTTest=0.131111481081092,
chr10	50690741	50690849	ERCC6	ERCC600041	-0.0409454956922193	2	-0.000702815561267925	2	0.0255891738475622	2	0.0255891738475622	NA	NA	SegRatio=0,AbsMeanSigma=0.37,pvalue=0.00177048482231434,pvalueTTest=0.131111481081092,
chr10	50690800	50690908	ERCC6	ERCC600042	-0.0595436172011576	2	-0.000702815561267925	2	0.0255891738475622	2	0.0255891738475622	NA	NA	SegRatio=0,AbsMeanSigma=0.37,pvalue=0.00177048482231434,pvalueTTest=0.131111481081092,
chr10	50690900	50691017	ERCC6	ERCC600043	NA	2	-0.000702815561267925	2	0.0255891738475622	2	0.0255891738475622	NA	NA	SegRatio=0,AbsMeanSigma=0.37,pvalue=0.00177048482231434,pvalueTTest=0.131111481081092,
chr10	50691306	50691422	ERCC6	ERCC600044	0.0814970995269842	2	-0.000702815561267925	2	0.0255891738475622	2	0.0255891738475622	NA	NA	SegRatio=0,AbsMeanSigma=0.37,pvalue=0.00177048482231434,pvalueTTest=0.131111481081092,
chr10	50691407	50691525	ERCC6	ERCC600045	0.0587582099613297	2	-0.000702815561267925	2	0.0255891738475622	2	0.0255891738475622	NA	NA	SegRatio=0,AbsMeanSigma=0.37,pvalue=0.00177048482231434,pvalueTTest=0.131111481081092,
chr10	50691499	50691612	ERCC6	ERCC600046	0.147940738883698	2	-0.000702815561267925	2	0.0255891738475622	2	0.0255891738475622	NA	NA	SegRatio=0,AbsMeanSigma=0.37,pvalue=0.00177048482231434,pvalueTTest=0.131111481081092,
chr10	50701133	50701250	ERCC6	ERCC600047	-0.182916604435909	2	-0.000702815561267925	2	0.0255891738475622	2	0.0255891738475622	NA	NA	SegRatio=0,AbsMeanSigma=0.37,pvalue=0.00177048482231434,pvalueTTest=0.131111481081092,
chr10	50701208	50701323	ERCC6	ERCC600048	-0.0646158130342715	2	-0.000702815561267925	2	0.0255891738475622	2	0.0255891738475622	NA	NA	SegRatio=0,AbsMeanSigma=0.37,pvalue=0.00177048482231434,pvalueTTest=0.131111481081092,
chr10	50708529	50708636	ERCC6	ERCC600049	0.317676402186916	2	-0.000702815561267925	2	0.0255891738475622	2	0.0255891738475622	NA	NA	SegRatio=0,AbsMeanSigma=0.37,pvalue=0.00177048482231434,pvalueTTest=0.131111481081092,
chr10	50708636	50708751	ERCC6	ERCC600050	0.0671398324596648	2	-0.000702815561267925	2	0.0255891738475622	2	0.0255891738475622	NA	NA	SegRatio=0,AbsMeanSigma=0.37,pvalue=0.00177048482231434,pvalueTTest=0.131111481081092,
chr10	50708748	50708864	ERCC6	ERCC600051	-0.0659389688885817	2	-0.000702815561267925	2	0.0255891738475622	2	0.0255891738475622	NA	NA	SegRatio=0,AbsMeanSigma=0.37,pvalue=0.00177048482231434,pvalueTTest=0.131111481081092,
chr10	50713909	50714025	ERCC6	ERCC600052	0.0588403314501125	2	-0.000702815561267925	2	0.0255891738475622	2	0.0255891738475622	NA	NA	SegRatio=0,AbsMeanSigma=0.37,pvalue=0.00177048482231434,pvalueTTest=0.131111481081092,
chr10	50714026	50714144	ERCC6	ERCC600053	0.287135760719054	2	-0.000702815561267925	2	0.0255891738475622	2	0.0255891738475622	q-value=0.0012926115379973, copies=2.5	NA	SegRatio=0,AbsMeanSigma=0.37,pvalue=0.00177048482231434,pvalueTTest=0.131111481081092,
chr10	50723337	50723450	ERCC6	ERCC600054	0.0802238867136299	2	-0.000702815561267925	2	0.0255891738475622	2	0.0255891738475622	NA	NA	SegRatio=0,AbsMeanSigma=0.37,pvalue=0.00177048482231434,pvalueTTest=0.131111481081092,
chr10	50723411	50723526	ERCC6	ERCC600055	-0.115806358864935	2	-0.000702815561267925	2	0.0255891738475622	2	0.0255891738475622	NA	NA	SegRatio=0,AbsMeanSigma=0.37,pvalue=0.00177048482231434,pvalueTTest=0.131111481081092,
chr10	50723473	50723589	ERCC6	ERCC600056	-0.102886386589598	2	-0.000702815561267925	2	0.0255891738475622	2	0.0255891738475622	NA	NA	SegRatio=0,AbsMeanSigma=0.37,pvalue=0.00177048482231434,pvalueTTest=0.131111481081092,
chr10	50723581	50723699	ERCC6	ERCC600057	-0.110842341513477	2	-0.000702815561267925	2	0.0255891738475622	2	0.0255891738475622	NA	NA	SegRatio=0,AbsMeanSigma=0.37,pvalue=0.00177048482231434,pvalueTTest=0.131111481081092,
chr10	50723696	50723807	ERCC6	ERCC600058	0.0630321607002927	2	-0.000702815561267925	2	0.0255891738475622	2	0.0255891738475622	NA	NA	SegRatio=0,AbsMeanSigma=0.37,pvalue=0.00177048482231434,pvalueTTest=0.131111481081092,
chr10	50723798	50723907	ERCC6	ERCC600059	-0.217139646596994	2	-0.000702815561267925	2	0.0255891738475622	2	0.0255891738475622	NA	NA	SegRatio=0,AbsMeanSigma=0.37,pvalue=0.00177048482231434,pvalueTTest=0.131111481081092,
chr10	50723868	50723955	ERCC6	ERCC600060	-0.0351935162241936	2	-0.000702815561267925	2	0.0255891738475622	2	0.0255891738475622	NA	NA	SegRatio=0,AbsMeanSigma=0.37,pvalue=0.00177048482231434,pvalueTTest=0.131111481081092,
chr10	50723929	50724036	ERCC6	ERCC600061	0.0317008736244275	2	-0.000702815561267925	2	0.0255891738475622	2	0.0255891738475622	NA	NA	SegRatio=0,AbsMeanSigma=0.37,pvalue=0.00177048482231434,pvalueTTest=0.131111481081092,
chr10	50724034	50724144	ERCC6	ERCC600062	-0.0872863740662256	2	-0.000702815561267925	2	0.0255891738475622	2	0.0255891738475622	NA	NA	SegRatio=0,AbsMeanSigma=0.37,pvalue=0.00177048482231434,pvalueTTest=0.131111481081092,
chr10	50724128	50724239	ERCC6	ERCC600063	0.0209864846838221	2	-0.000702815561267925	2	0.0255891738475622	2	0.0255891738475622	NA	NA	SegRatio=0,AbsMeanSigma=0.37,pvalue=0.00177048482231434,pvalueTTest=0.131111481081092,
chr10	50724240	50724355	ERCC6	ERCC600064	-0.0822289235976866	2	-0.000702815561267925	2	0.0255891738475622	2	0.0255891738475622	NA	NA	SegRatio=0,AbsMeanSigma=0.37,pvalue=0.00177048482231434,pvalueTTest=0.131111481081092,
chr10	50724291	50724407	ERCC6	ERCC600065	0.154751930108336	2	-0.000702815561267925	2	0.0255891738475622	2	0.0255891738475622	NA	NA	SegRatio=0,AbsMeanSigma=0.37,pvalue=0.00177048482231434,pvalueTTest=0.131111481081092,
chr10	50724408	50724520	ERCC6	ERCC600066	-0.00396259312766981	2	-0.000702815561267925	2	0.0255891738475622	2	0.0255891738475622	NA	NA	SegRatio=0,AbsMeanSigma=0.37,pvalue=0.00177048482231434,pvalueTTest=0.131111481081092,
chr10	50724481	50724566	ERCC6	ERCC600067	-0.290484797750843	2	-0.000702815561267925	2	0.0255891738475622	2	0.0255891738475622	NA	NA	SegRatio=0,AbsMeanSigma=0.37,pvalue=0.00177048482231434,pvalueTTest=0.131111481081092,
chr10	50724566	50724683	ERCC6	ERCC600068	0.0155476615664622	2	-0.000702815561267925	2	0.0255891738475622	2	0.0255891738475622	NA	NA	SegRatio=0,AbsMeanSigma=0.37,pvalue=0.00177048482231434,pvalueTTest=0.131111481081092,
chr10	50724644	50724749	ERCC6	ERCC600069	0.0525224423079304	2	-0.000702815561267925	2	0.0255891738475622	2	0.0255891738475622	NA	NA	SegRatio=0,AbsMeanSigma=0.37,pvalue=0.00177048482231434,pvalueTTest=0.131111481081092,
chr10	50724750	50724865	ERCC6	ERCC600070	-0.243686096318366	2	-0.000702815561267925	2	0.0255891738475622	2	0.0255891738475622	NA	NA	SegRatio=0,AbsMeanSigma=0.37,pvalue=0.00177048482231434,pvalueTTest=0.131111481081092,
chr10	50724791	50724906	ERCC6	ERCC600071	-0.186128026038698	2	-0.000702815561267925	2	0.0255891738475622	2	0.0255891738475622	NA	NA	SegRatio=0,AbsMeanSigma=0.37,pvalue=0.00177048482231434,pvalueTTest=0.131111481081092,
chr10	50724889	50724999	ERCC6	ERCC600072	0.0985597840899965	2	-0.000702815561267925	2	0.0255891738475622	2	0.0255891738475622	NA	NA	SegRatio=0,AbsMeanSigma=0.37,pvalue=0.00177048482231434,pvalueTTest=0.131111481081092,
chr10	50724994	50725105	ERCC6	ERCC600073	-0.0328538996551665	2	-0.000702815561267925	2	0.0255891738475622	2	0.0255891738475622	NA	NA	SegRatio=0,AbsMeanSigma=0.37,pvalue=0.00177048482231434,pvalueTTest=0.131111481081092,
chr10	50725031	50725142	ERCC6	ERCC600074	-0.000702815561267925	2	-0.000702815561267925	2	0.0255891738475622	2	0.0255891738475622	NA	NA	SegRatio=0,AbsMeanSigma=0.37,pvalue=0.00177048482231434,pvalueTTest=0.131111481081092,
chr10	50725131	50725243	ERCC6	ERCC600075	-0.0865304638033478	2	-0.000702815561267925	2	0.0255891738475622	2	0.0255891738475622	NA	NA	SegRatio=0,AbsMeanSigma=0.37,pvalue=0.00177048482231434,pvalueTTest=0.131111481081092,
chr10	50732042	50732159	ERCC6	ERCC600076	-0.0212410764972484	2	-0.000702815561267925	2	0.0255891738475622	2	0.0255891738475622	NA	NA	SegRatio=0,AbsMeanSigma=0.37,pvalue=0.00177048482231434,pvalueTTest=0.131111481081092,
chr10	50732107	50732222	ERCC6	ERCC600077	0.125033364888289	2	-0.000702815561267925	2	0.0255891738475622	2	0.0255891738475622	NA	NA	SegRatio=0,AbsMeanSigma=0.37,pvalue=0.00177048482231434,pvalueTTest=0.131111481081092,
chr10	50732219	50732313	ERCC6	ERCC600078	0.031683187040912	2	-0.000702815561267925	2	0.0255891738475622	2	0.0255891738475622	NA	NA	SegRatio=0,AbsMeanSigma=0.37,pvalue=0.00177048482231434,pvalueTTest=0.131111481081092,
chr10	50732292	50732398	ERCC6	ERCC600079	0.158785379026874	2	-0.000702815561267925	2	0.0255891738475622	2	0.0255891738475622	NA	NA	SegRatio=0,AbsMeanSigma=0.37,pvalue=0.00177048482231434,pvalueTTest=0.131111481081092,
chr10	50732374	50732466	ERCC6	ERCC600080	0.0368371608335603	2	-0.000702815561267925	2	0.0255891738475622	2	0.0255891738475622	NA	NA	SegRatio=0,AbsMeanSigma=0.37,pvalue=0.00177048482231434,pvalueTTest=0.131111481081092,
chr10	50732467	50732577	ERCC6	ERCC600081	0.00254431542672871	2	-0.000702815561267925	2	0.0255891738475622	2	0.0255891738475622	NA	NA	SegRatio=0,AbsMeanSigma=0.37,pvalue=0.00177048482231434,pvalueTTest=0.131111481081092,
chr10	50732536	50732653	ERCC6	ERCC600082	-0.0542704967914803	2	-0.000702815561267925	2	0.0255891738475622	2	0.0255891738475622	NA	NA	SegRatio=0,AbsMeanSigma=0.37,pvalue=0.00177048482231434,pvalueTTest=0.131111481081092,
chr10	50732614	50732727	ERCC6	ERCC600083	-0.51222505012377	2	-0.000702815561267925	2	0.0255891738475622	2	0.0255891738475622	q-value=0.00111151332807572, copies=1	NA	SegRatio=0,AbsMeanSigma=0.37,pvalue=0.00177048482231434,pvalueTTest=0.131111481081092,
chr10	50732675	50732794	ERCC6	ERCC600084	0.129974910300836	2	-0.000702815561267925	2	0.0255891738475622	2	0.0255891738475622	NA	NA	SegRatio=0,AbsMeanSigma=0.37,pvalue=0.00177048482231434,pvalueTTest=0.131111481081092,
chr10	50732767	50732882	ERCC6	ERCC600085	0.0904008004903822	2	-0.000702815561267925	2	0.0255891738475622	2	0.0255891738475622	NA	NA	SegRatio=0,AbsMeanSigma=0.37,pvalue=0.00177048482231434,pvalueTTest=0.131111481081092,
chr10	50736410	50736527	ERCC6	ERCC600086	0.103070344608076	2	-0.000702815561267925	2	0.0255891738475622	2	0.0255891738475622	NA	NA	SegRatio=0,AbsMeanSigma=0.37,pvalue=0.00177048482231434,pvalueTTest=0.131111481081092,
chr10	50736495	50736599	ERCC6	ERCC600087	-0.0630499957321144	2	-0.000702815561267925	2	0.0255891738475622	2	0.0255891738475622	NA	NA	SegRatio=0,AbsMeanSigma=0.37,pvalue=0.00177048482231434,pvalueTTest=0.131111481081092,
chr10	50738723	50738832	ERCC6	ERCC600088	NA	2	-0.000702815561267925	2	0.0255891738475622	2	0.0255891738475622	NA	NA	SegRatio=0,AbsMeanSigma=0.37,pvalue=0.00177048482231434,pvalueTTest=0.131111481081092,
chr10	50738801	50738904	ERCC6	ERCC600089	0.2251736443276	2	-0.000702815561267925	2	0.0255891738475622	2	0.0255891738475622	NA	NA	SegRatio=0,AbsMeanSigma=0.37,pvalue=0.00177048482231434,pvalueTTest=0.131111481081092,
chr10	50738889	50739001	ERCC6	ERCC600090	NA	2	-0.000702815561267925	2	0.0255891738475622	2	0.0255891738475622	NA	NA	SegRatio=0,AbsMeanSigma=0.37,pvalue=0.00177048482231434,pvalueTTest=0.131111481081092,
chr10	50740548	50740664	ERCC6	ERCC600091	-0.124717476319624	2	-0.000702815561267925	2	0.0255891738475622	2	0.0255891738475622	NA	NA	SegRatio=0,AbsMeanSigma=0.37,pvalue=0.00177048482231434,pvalueTTest=0.131111481081092,
chr10	50740620	50740710	ERCC6	ERCC600092	-0.0707785072656219	2	-0.000702815561267925	2	0.0255891738475622	2	0.0255891738475622	NA	NA	SegRatio=0,AbsMeanSigma=0.37,pvalue=0.00177048482231434,pvalueTTest=0.131111481081092,
chr10	50740669	50740775	ERCC6	ERCC600093	-0.129675964899079	2	-0.000702815561267925	2	0.0255891738475622	2	0.0255891738475622	NA	NA	SegRatio=0,AbsMeanSigma=0.37,pvalue=0.00177048482231434,pvalueTTest=0.131111481081092,
chr10	50740742	50740862	ERCC6	ERCC600094	-0.456313912309278	2	-0.000702815561267925	2	0.0255891738475622	2	0.0255891738475622	q-value=0.00305317220073197, copies=1.5	NA	SegRatio=0,AbsMeanSigma=0.37,pvalue=0.00177048482231434,pvalueTTest=0.131111481081092,
chr10	50740788	50740900	ERCC6	ERCC600095	-0.0084649324136716	2	-0.000702815561267925	2	0.0255891738475622	2	0.0255891738475622	NA	NA	SegRatio=0,AbsMeanSigma=0.37,pvalue=0.00177048482231434,pvalueTTest=0.131111481081092,
chr10	50740873	50740991	ERCC6	ERCC600096	0.128115800937152	2	-0.000702815561267925	2	0.0255891738475622	2	0.0255891738475622	NA	NA	SegRatio=0,AbsMeanSigma=0.37,pvalue=0.00177048482231434,pvalueTTest=0.131111481081092,
chr10	50740988	50741100	ERCC6	ERCC600097	-1.54988668434222	2	-0.045949842115012	2	0.0255891738475622	2	0.0255891738475622	q-value=6.31439045685956e-14, copies=0.5	NA	SegRatio=-0.05,AbsMeanSigma=1.49,pvalue=8.36559699941146e-13,pvalueTTest=0.0526580235102281,
chr10	69881165	69881280	MYPN	MYPN00001	-0.0203014445355868	2	-0.045949842115012	2	0.304113918208212	2	0.304113918208212	NA	NA	SegRatio=-0.05,AbsMeanSigma=1.49,pvalue=8.36559699941146e-13,pvalueTTest=0.0526580235102281,
chr10	69881275	69881388	MYPN	MYPN00002	-0.0448699794362195	2	-0.045949842115012	2	0.304113918208212	2	0.304113918208212	NA	NA	SegRatio=-0.05,AbsMeanSigma=1.49,pvalue=8.36559699941146e-13,pvalueTTest=0.0526580235102281,
chr10	69881389	69881502	MYPN	MYPN00003	0.0366820834825276	2	-0.045949842115012	2	0.304113918208212	2	0.304113918208212	NA	NA	SegRatio=-0.05,AbsMeanSigma=1.49,pvalue=8.36559699941146e-13,pvalueTTest=0.0526580235102281,
chr10	69881500	69881616	MYPN	MYPN00004	0.0664153709702419	2	-0.045949842115012	2	0.304113918208212	2	0.304113918208212	NA	NA	SegRatio=-0.05,AbsMeanSigma=1.49,pvalue=8.36559699941146e-13,pvalueTTest=0.0526580235102281,
chr10	69881588	69881706	MYPN	MYPN00005	-0.151100840841265	2	-0.045949842115012	2	0.304113918208212	2	0.304113918208212	NA	NA	SegRatio=-0.05,AbsMeanSigma=1.49,pvalue=8.36559699941146e-13,pvalueTTest=0.0526580235102281,
chr10	69881701	69881820	MYPN	MYPN00006	0.0366535454586148	2	-0.045949842115012	2	0.304113918208212	2	0.304113918208212	NA	NA	SegRatio=-0.05,AbsMeanSigma=1.49,pvalue=8.36559699941146e-13,pvalueTTest=0.0526580235102281,
chr10	69881817	69881934	MYPN	MYPN00007	0.093371840029806	2	-0.045949842115012	2	0.304113918208212	2	0.304113918208212	NA	NA	SegRatio=-0.05,AbsMeanSigma=1.49,pvalue=8.36559699941146e-13,pvalueTTest=0.0526580235102281,
chr10	69881863	69881977	MYPN	MYPN00008	-0.243988644941256	2	-0.045949842115012	2	0.304113918208212	2	0.304113918208212	NA	NA	SegRatio=-0.05,AbsMeanSigma=1.49,pvalue=8.36559699941146e-13,pvalueTTest=0.0526580235102281,
chr10	69881972	69882076	MYPN	MYPN00009	-0.000511227322030367	2	-0.045949842115012	2	0.304113918208212	2	0.304113918208212	NA	NA	SegRatio=-0.05,AbsMeanSigma=1.49,pvalue=8.36559699941146e-13,pvalueTTest=0.0526580235102281,
chr10	69882069	69882165	MYPN	MYPN00010	-0.0101518421095403	2	-0.045949842115012	2	0.304113918208212	2	0.304113918208212	NA	NA	SegRatio=-0.05,AbsMeanSigma=1.49,pvalue=8.36559699941146e-13,pvalueTTest=0.0526580235102281,
chr10	69896387	69896490	MYPN	MYPN00011	0.0908041026455998	2	-0.045949842115012	2	0.304113918208212	2	0.304113918208212	NA	NA	SegRatio=-0.05,AbsMeanSigma=1.49,pvalue=8.36559699941146e-13,pvalueTTest=0.0526580235102281,
chr10	69896491	69896600	MYPN	MYPN00012	NA	2	-0.045949842115012	2	0.304113918208212	2	0.304113918208212	NA	NA	SegRatio=-0.05,AbsMeanSigma=1.49,pvalue=8.36559699941146e-13,pvalueTTest=0.0526580235102281,
chr10	69902665	69902780	MYPN	MYPN00013	-0.0234244699352298	2	-0.045949842115012	2	0.304113918208212	2	0.304113918208212	NA	NA	SegRatio=-0.05,AbsMeanSigma=1.49,pvalue=8.36559699941146e-13,pvalueTTest=0.0526580235102281,
chr10	69902751	69902881	MYPN	MYPN00014.MYPN00015	-0.159040145985204	2	-0.045949842115012	2	0.304113918208212	2	0.304113918208212	NA	NA	SegRatio=-0.05,AbsMeanSigma=1.49,pvalue=8.36559699941146e-13,pvalueTTest=0.0526580235102281,
chr10	69902859	69902975	MYPN	MYPN00016	NA	2	-0.045949842115012	2	0.304113918208212	2	0.304113918208212	NA	NA	SegRatio=-0.05,AbsMeanSigma=1.49,pvalue=8.36559699941146e-13,pvalueTTest=0.0526580235102281,
chr10	69905187	69905299	MYPN	MYPN00017	-0.045949842115012	2	-0.045949842115012	2	0.304113918208212	2	0.304113918208212	NA	NA	SegRatio=-0.05,AbsMeanSigma=1.49,pvalue=8.36559699941146e-13,pvalueTTest=0.0526580235102281,
chr10	69905268	69905363	MYPN	MYPN00018	-0.0753693144676425	2	-0.045949842115012	2	0.304113918208212	2	0.304113918208212	NA	NA	SegRatio=-0.05,AbsMeanSigma=1.49,pvalue=8.36559699941146e-13,pvalueTTest=0.0526580235102281,
chr10	69908030	69908143	MYPN	MYPN00019	-0.457699167394371	2	-0.045949842115012	2	0.304113918208212	2	0.304113918208212	q-value=0.000418824133149683, copies=1.5	NA	SegRatio=-0.05,AbsMeanSigma=1.49,pvalue=8.36559699941146e-13,pvalueTTest=0.0526580235102281,
chr10	69908128	69908220	MYPN	MYPN00020	-0.318570140256676	2	-0.045949842115012	2	0.304113918208212	2	0.304113918208212	NA	NA	SegRatio=-0.05,AbsMeanSigma=1.49,pvalue=8.36559699941146e-13,pvalueTTest=0.0526580235102281,
chr10	69908173	69908287	MYPN	MYPN00021	NA	2	-0.045949842115012	2	0.304113918208212	2	0.304113918208212	NA	NA	SegRatio=-0.05,AbsMeanSigma=1.49,pvalue=8.36559699941146e-13,pvalueTTest=0.0526580235102281,
chr10	69909747	69909849	MYPN	MYPN00022	0.141215358488509	2	-0.045949842115012	2	0.304113918208212	2	0.304113918208212	NA	NA	SegRatio=-0.05,AbsMeanSigma=1.49,pvalue=8.36559699941146e-13,pvalueTTest=0.0526580235102281,
chr10	69909844	69909959	MYPN	MYPN00023	-1.57935304132653	2	0.0203267911691795	2	0.304113918208212	2	0.304113918208212	q-value=3.44626737215413e-30, copies=0.5	NA	SegRatio=0.02,AbsMeanSigma=0.06,pvalue=0.699574563896372,pvalueTTest=0.864932024921178,
chr10	69918194	69918307	MYPN	MYPN00024	0.355569139458125	2	0.0203267911691795	2	0.304113918208212	2	0.304113918208212	NA	NA	SegRatio=0.02,AbsMeanSigma=0.06,pvalue=0.699574563896372,pvalueTTest=0.864932024921178,
chr10	69918265	69918358	MYPN	MYPN00025	NA	2	0.0203267911691795	2	0.304113918208212	2	0.304113918208212	NA	NA	SegRatio=0.02,AbsMeanSigma=0.06,pvalue=0.699574563896372,pvalueTTest=0.864932024921178,
chr10	69921391	69921501	MYPN	MYPN00026	0.242627780737382	2	0.0203267911691795	2	0.304113918208212	2	0.304113918208212	NA	NA	SegRatio=0.02,AbsMeanSigma=0.06,pvalue=0.699574563896372,pvalueTTest=0.864932024921178,
chr10	69921464	69921567	MYPN	MYPN00027	NA	2	0.0203267911691795	2	0.304113918208212	2	0.304113918208212	NA	NA	SegRatio=0.02,AbsMeanSigma=0.06,pvalue=0.699574563896372,pvalueTTest=0.864932024921178,
chr10	69925436	69925545	MYPN	MYPN00028	0.151444861306603	2	0.0203267911691795	2	0.304113918208212	2	0.304113918208212	NA	NA	SegRatio=0.02,AbsMeanSigma=0.06,pvalue=0.699574563896372,pvalueTTest=0.864932024921178,
chr10	69925504	69925610	MYPN	MYPN00029	-0.0527419559803203	2	0.0203267911691795	2	0.304113918208212	2	0.304113918208212	NA	NA	SegRatio=0.02,AbsMeanSigma=0.06,pvalue=0.699574563896372,pvalueTTest=0.864932024921178,
chr10	69925964	69926078	MYPN	MYPN00030	0.154053306029447	2	0.0203267911691795	2	0.304113918208212	2	0.304113918208212	NA	NA	SegRatio=0.02,AbsMeanSigma=0.06,pvalue=0.699574563896372,pvalueTTest=0.864932024921178,
chr10	69926073	69926191	MYPN	MYPN00031	0.00985485002539303	2	0.0203267911691795	2	0.304113918208212	2	0.304113918208212	NA	NA	SegRatio=0.02,AbsMeanSigma=0.06,pvalue=0.699574563896372,pvalueTTest=0.864932024921178,
chr10	69926164	69926272	MYPN	MYPN00032	0.0231208162845763	2	0.0203267911691795	2	0.304113918208212	2	0.304113918208212	NA	NA	SegRatio=0.02,AbsMeanSigma=0.06,pvalue=0.699574563896372,pvalueTTest=0.864932024921178,
chr10	69926253	69926336	MYPN	MYPN00033	-0.103233132937152	2	0.0203267911691795	2	0.304113918208212	2	0.304113918208212	NA	NA	SegRatio=0.02,AbsMeanSigma=0.06,pvalue=0.699574563896372,pvalueTTest=0.864932024921178,
chr10	69926284	69926403	MYPN	MYPN00034	-0.0243543540860332	2	0.0203267911691795	2	0.304113918208212	2	0.304113918208212	NA	NA	SegRatio=0.02,AbsMeanSigma=0.06,pvalue=0.699574563896372,pvalueTTest=0.864932024921178,
chr10	69926381	69926494	MYPN	MYPN00035	0.0203267911691795	2	0.0203267911691795	2	0.304113918208212	2	0.304113918208212	NA	NA	SegRatio=0.02,AbsMeanSigma=0.06,pvalue=0.699574563896372,pvalueTTest=0.864932024921178,
chr10	69933785	69933901	MYPN	MYPN00036	-0.368263619554711	2	0.0203267911691795	2	0.304113918208212	2	0.304113918208212	NA	NA	SegRatio=0.02,AbsMeanSigma=0.06,pvalue=0.699574563896372,pvalueTTest=0.864932024921178,
chr10	69933874	69933985	MYPN	MYPN00037	0.0315072804037045	2	0.0203267911691795	2	0.304113918208212	2	0.304113918208212	NA	NA	SegRatio=0.02,AbsMeanSigma=0.06,pvalue=0.699574563896372,pvalueTTest=0.864932024921178,
chr10	69933982	69934091	MYPN	MYPN00038	-0.162528168898095	2	0.0203267911691795	2	0.304113918208212	2	0.304113918208212	NA	NA	SegRatio=0.02,AbsMeanSigma=0.06,pvalue=0.699574563896372,pvalueTTest=0.864932024921178,
chr10	69934088	69934185	MYPN	MYPN00039	0.145771102932442	2	0.0203267911691795	2	0.304113918208212	2	0.304113918208212	NA	NA	SegRatio=0.02,AbsMeanSigma=0.06,pvalue=0.699574563896372,pvalueTTest=0.864932024921178,
chr10	69934184	69934304	MYPN	MYPN00040	-0.0429578860440259	2	0.0203267911691795	2	0.304113918208212	2	0.304113918208212	NA	NA	SegRatio=0.02,AbsMeanSigma=0.06,pvalue=0.699574563896372,pvalueTTest=0.864932024921178,
chr10	69934294	69934414	MYPN	MYPN00041	-0.165409687272837	2	0.0203267911691795	2	0.304113918208212	2	0.304113918208212	NA	NA	SegRatio=0.02,AbsMeanSigma=0.06,pvalue=0.699574563896372,pvalueTTest=0.864932024921178,
chr10	69934409	69934520	MYPN	MYPN00042	0.598938869869755	2	0.0203267911691795	2	0.304113918208212	2	0.304113918208212	NA	NA	SegRatio=0.02,AbsMeanSigma=0.06,pvalue=0.699574563896372,pvalueTTest=0.864932024921178,
chr10	69935017	69935118	MYPN	MYPN00043	0.00976493946609061	2	0.0203267911691795	2	0.304113918208212	2	0.304113918208212	NA	NA	SegRatio=0.02,AbsMeanSigma=0.06,pvalue=0.699574563896372,pvalueTTest=0.864932024921178,
chr10	69935077	69935188	MYPN	MYPN00044	-0.0803452037805735	2	0.0203267911691795	2	0.304113918208212	2	0.304113918208212	NA	NA	SegRatio=0.02,AbsMeanSigma=0.06,pvalue=0.699574563896372,pvalueTTest=0.864932024921178,
chr10	69935162	69935278	MYPN	MYPN00045	0.0725523987301738	2	0.0203267911691795	2	0.304113918208212	2	0.304113918208212	NA	NA	SegRatio=0.02,AbsMeanSigma=0.06,pvalue=0.699574563896372,pvalueTTest=0.864932024921178,
chr10	69948620	69948732	MYPN	MYPN00046	-0.0435938351995755	2	0.0203267911691795	2	0.304113918208212	2	0.304113918208212	NA	NA	SegRatio=0.02,AbsMeanSigma=0.06,pvalue=0.699574563896372,pvalueTTest=0.864932024921178,
chr10	69948723	69948828	MYPN	MYPN00047	0.213378637287738	2	0.0203267911691795	2	0.304113918208212	2	0.304113918208212	NA	NA	SegRatio=0.02,AbsMeanSigma=0.06,pvalue=0.699574563896372,pvalueTTest=0.864932024921178,
chr10	69948819	69948934	MYPN	MYPN00048	-0.156814888665422	2	0.0203267911691795	2	0.304113918208212	2	0.304113918208212	NA	NA	SegRatio=0.02,AbsMeanSigma=0.06,pvalue=0.699574563896372,pvalueTTest=0.864932024921178,
chr10	69954079	69954192	MYPN	MYPN00049	NA	2	0.0203267911691795	2	0.304113918208212	2	0.304113918208212	NA	NA	SegRatio=0.02,AbsMeanSigma=0.06,pvalue=0.699574563896372,pvalueTTest=0.864932024921178,
chr10	69954191	69954307	MYPN	MYPN00050	0.0658444788298027	2	0.0203267911691795	2	0.304113918208212	2	0.304113918208212	NA	NA	SegRatio=0.02,AbsMeanSigma=0.06,pvalue=0.699574563896372,pvalueTTest=0.864932024921178,
chr10	69955121	69955236	MYPN	MYPN00051	0.175530917954236	2	0.0203267911691795	2	0.304113918208212	2	0.304113918208212	NA	NA	SegRatio=0.02,AbsMeanSigma=0.06,pvalue=0.699574563896372,pvalueTTest=0.864932024921178,
chr10	69955235	69955347	MYPN	MYPN00052	-0.00227677635012926	2	0.0203267911691795	2	0.304113918208212	2	0.304113918208212	NA	NA	SegRatio=0.02,AbsMeanSigma=0.06,pvalue=0.699574563896372,pvalueTTest=0.864932024921178,
chr10	69957041	69957158	MYPN	MYPN00053	-0.100167432823866	2	0.0203267911691795	2	0.304113918208212	2	0.304113918208212	NA	NA	SegRatio=0.02,AbsMeanSigma=0.06,pvalue=0.699574563896372,pvalueTTest=0.864932024921178,
chr10	69957129	69957248	MYPN	MYPN00054	-0.0237696844737373	2	0.0203267911691795	2	0.304113918208212	2	0.304113918208212	NA	NA	SegRatio=0.02,AbsMeanSigma=0.06,pvalue=0.699574563896372,pvalueTTest=0.864932024921178,
chr10	69957244	69957376	MYPN	MYPN00055	NA	2	0.0203267911691795	2	0.304113918208212	2	0.304113918208212	NA	NA	SegRatio=0.02,AbsMeanSigma=0.06,pvalue=0.699574563896372,pvalueTTest=0.864932024921178,
chr10	69959085	69959195	MYPN	MYPN00056	0.00382665800272294	2	0.0203267911691795	2	0.304113918208212	2	0.304113918208212	NA	NA	SegRatio=0.02,AbsMeanSigma=0.06,pvalue=0.699574563896372,pvalueTTest=0.864932024921178,
chr10	69959187	69959301	MYPN	MYPN00057	-0.0494266446868057	2	0.0203267911691795	2	0.304113918208212	2	0.304113918208212	NA	NA	SegRatio=0.02,AbsMeanSigma=0.06,pvalue=0.699574563896372,pvalueTTest=0.864932024921178,
chr10	69959287	69959403	MYPN	MYPN00058	0.0418763318647246	2	0.0203267911691795	2	0.304113918208212	2	0.304113918208212	NA	NA	SegRatio=0.02,AbsMeanSigma=0.06,pvalue=0.699574563896372,pvalueTTest=0.864932024921178,
chr10	69961585	69961698	MYPN	MYPN00059	0.0568916146233838	2	0.0203267911691795	2	0.304113918208212	2	0.304113918208212	NA	NA	SegRatio=0.02,AbsMeanSigma=0.06,pvalue=0.699574563896372,pvalueTTest=0.864932024921178,
chr10	69961627	69961735	MYPN	MYPN00060	0.0696127009206568	2	0.0203267911691795	2	0.304113918208212	2	0.304113918208212	NA	NA	SegRatio=0.02,AbsMeanSigma=0.06,pvalue=0.699574563896372,pvalueTTest=0.864932024921178,
chr10	69961710	69961823	MYPN	MYPN00061	-0.0897264416705326	2	0.0203267911691795	2	0.304113918208212	2	0.304113918208212	NA	NA	SegRatio=0.02,AbsMeanSigma=0.06,pvalue=0.699574563896372,pvalueTTest=0.864932024921178,
chr10	69966486	69966600	MYPN	MYPN00062	0.0903847632600857	2	0.0203267911691795	2	0.304113918208212	2	0.304113918208212	NA	NA	SegRatio=0.02,AbsMeanSigma=0.06,pvalue=0.699574563896372,pvalueTTest=0.864932024921178,
chr10	69966567	69966684	MYPN	MYPN00063	0.0949506612501948	2	0.0203267911691795	2	0.304113918208212	2	0.304113918208212	NA	NA	SegRatio=0.02,AbsMeanSigma=0.06,pvalue=0.699574563896372,pvalueTTest=0.864932024921178,
chr10	69970008	69970119	MYPN	MYPN00064	0.00642091116836507	2	0.0203267911691795	2	0.304113918208212	2	0.304113918208212	NA	NA	SegRatio=0.02,AbsMeanSigma=0.06,pvalue=0.699574563896372,pvalueTTest=0.864932024921178,
chr10	69970112	69970228	MYPN	MYPN00065	-0.218784605298705	2	0.0203267911691795	2	0.304113918208212	2	0.304113918208212	NA	NA	SegRatio=0.02,AbsMeanSigma=0.06,pvalue=0.699574563896372,pvalueTTest=0.864932024921178,
chr10	69970217	69970327	MYPN	MYPN00066	0.157067792560357	2	0.0203267911691795	2	0.304113918208212	2	0.304113918208212	NA	NA	SegRatio=0.02,AbsMeanSigma=0.06,pvalue=0.699574563896372,pvalueTTest=0.864932024921178,
chr10	73577133	73577251	PSAP	PSAP00001	0.430212415940505	2	0.0203267911691795	2	0.348670966876014	2	0.348670966876014	NA	NA	SegRatio=0.02,AbsMeanSigma=0.06,pvalue=0.699574563896372,pvalueTTest=0.864932024921178,
chr10	73577210	73577329	PSAP	PSAP00002	0.0586289710812791	2	0.0203267911691795	2	0.348670966876014	2	0.348670966876014	NA	NA	SegRatio=0.02,AbsMeanSigma=0.06,pvalue=0.699574563896372,pvalueTTest=0.864932024921178,
chr10	73578312	73578431	PSAP	PSAP00003	-0.0989717177850089	2	0.0203267911691795	2	0.348670966876014	2	0.348670966876014	NA	NA	SegRatio=0.02,AbsMeanSigma=0.06,pvalue=0.699574563896372,pvalueTTest=0.864932024921178,
chr10	73578430	73578540	PSAP	PSAP00004	0.0229788956037313	2	0.0203267911691795	2	0.348670966876014	2	0.348670966876014	NA	NA	SegRatio=0.02,AbsMeanSigma=0.06,pvalue=0.699574563896372,pvalueTTest=0.864932024921178,
chr10	73578724	73578842	PSAP	PSAP00005	-1.98555684561405	2	-0.0331839605599526	2	0.348670966876014	2	0.348670966876014	q-value=1.57232207174432e-26, copies=0.5	NA	SegRatio=-0.03,AbsMeanSigma=0.57,pvalue=0.00324945394459718,pvalueTTest=0.215374980073228,
chr10	73578835	73578952	PSAP	PSAP00006	-0.00416122291492178	2	-0.0331839605599526	2	0.348670966876014	2	0.348670966876014	NA	NA	SegRatio=-0.03,AbsMeanSigma=0.57,pvalue=0.00324945394459718,pvalueTTest=0.215374980073228,
chr10	73579183	73579301	PSAP	PSAP00007	-0.181518108658327	2	-0.0331839605599526	2	0.348670966876014	2	0.348670966876014	NA	NA	SegRatio=-0.03,AbsMeanSigma=0.57,pvalue=0.00324945394459718,pvalueTTest=0.215374980073228,
chr10	73579268	73579378	PSAP	PSAP00008	-0.0920020524205432	2	-0.0331839605599526	2	0.348670966876014	2	0.348670966876014	NA	NA	SegRatio=-0.03,AbsMeanSigma=0.57,pvalue=0.00324945394459718,pvalueTTest=0.215374980073228,
chr10	73579561	73579661	PSAP	PSAP00009	0.250783897204872	2	-0.0331839605599526	2	0.348670966876014	2	0.348670966876014	NA	NA	SegRatio=-0.03,AbsMeanSigma=0.57,pvalue=0.00324945394459718,pvalueTTest=0.215374980073228,
chr10	73579636	73579742	PSAP	PSAP00010	-0.140103464372744	2	-0.0331839605599526	2	0.348670966876014	2	0.348670966876014	NA	NA	SegRatio=-0.03,AbsMeanSigma=0.57,pvalue=0.00324945394459718,pvalueTTest=0.215374980073228,
chr10	73579945	73580065	PSAP	PSAP00011	0.16792239145972	2	-0.0331839605599526	2	0.348670966876014	2	0.348670966876014	NA	NA	SegRatio=-0.03,AbsMeanSigma=0.57,pvalue=0.00324945394459718,pvalueTTest=0.215374980073228,
chr10	73580045	73580154	PSAP	PSAP00012	0.0420857578033268	2	-0.0331839605599526	2	0.348670966876014	2	0.348670966876014	NA	NA	SegRatio=-0.03,AbsMeanSigma=0.57,pvalue=0.00324945394459718,pvalueTTest=0.215374980073228,
chr10	73581595	73581715	PSAP	PSAP00013	0.113214542355444	2	-0.0331839605599526	2	0.348670966876014	2	0.348670966876014	NA	NA	SegRatio=-0.03,AbsMeanSigma=0.57,pvalue=0.00324945394459718,pvalueTTest=0.215374980073228,
chr10	73581673	73581778	PSAP	PSAP00014	-0.169792163687603	2	-0.0331839605599526	2	0.348670966876014	2	0.348670966876014	NA	NA	SegRatio=-0.03,AbsMeanSigma=0.57,pvalue=0.00324945394459718,pvalueTTest=0.215374980073228,
chr10	73581764	73581868	PSAP	PSAP00015	-0.0498260550729603	2	-0.0331839605599526	2	0.348670966876014	2	0.348670966876014	NA	NA	SegRatio=-0.03,AbsMeanSigma=0.57,pvalue=0.00324945394459718,pvalueTTest=0.215374980073228,
chr10	73583620	73583737	PSAP	PSAP00016	-0.0475156178142003	2	-0.0331839605599526	2	0.348670966876014	2	0.348670966876014	NA	NA	SegRatio=-0.03,AbsMeanSigma=0.57,pvalue=0.00324945394459718,pvalueTTest=0.215374980073228,
chr10	73585549	73585664	PSAP	PSAP00017	-0.0573206126967167	2	-0.0331839605599526	2	0.348670966876014	2	0.348670966876014	NA	NA	SegRatio=-0.03,AbsMeanSigma=0.57,pvalue=0.00324945394459718,pvalueTTest=0.215374980073228,
chr10	73585636	73585743	PSAP	PSAP00018	-0.162467549890112	2	-0.0331839605599526	2	0.348670966876014	2	0.348670966876014	NA	NA	SegRatio=-0.03,AbsMeanSigma=0.57,pvalue=0.00324945394459718,pvalueTTest=0.215374980073228,
chr10	73587698	73587809	PSAP	PSAP00019	0.0674087928069681	2	-0.0331839605599526	2	0.348670966876014	2	0.348670966876014	NA	NA	SegRatio=-0.03,AbsMeanSigma=0.57,pvalue=0.00324945394459718,pvalueTTest=0.215374980073228,
chr10	73587774	73587870	PSAP	PSAP00020	-0.0331839605599526	2	-0.0331839605599526	2	0.348670966876014	2	0.348670966876014	NA	NA	SegRatio=-0.03,AbsMeanSigma=0.57,pvalue=0.00324945394459718,pvalueTTest=0.215374980073228,
chr10	73587869	73587971	PSAP	PSAP00021	-0.195768200812684	2	-0.0331839605599526	2	0.348670966876014	2	0.348670966876014	NA	NA	SegRatio=-0.03,AbsMeanSigma=0.57,pvalue=0.00324945394459718,pvalueTTest=0.215374980073228,
chr10	73588599	73588717	PSAP	PSAP00022	0.0301754011400921	2	-0.0331839605599526	2	0.348670966876014	2	0.348670966876014	NA	NA	SegRatio=-0.03,AbsMeanSigma=0.57,pvalue=0.00324945394459718,pvalueTTest=0.215374980073228,
chr10	73588690	73588779	PSAP	PSAP00023	-0.137922732814148	2	-0.0331839605599526	2	0.348670966876014	2	0.348670966876014	NA	NA	SegRatio=-0.03,AbsMeanSigma=0.57,pvalue=0.00324945394459718,pvalueTTest=0.215374980073228,
chr10	73588776	73588892	PSAP	PSAP00024	0.0886047847293304	2	-0.0331839605599526	2	0.348670966876014	2	0.348670966876014	NA	NA	SegRatio=-0.03,AbsMeanSigma=0.57,pvalue=0.00324945394459718,pvalueTTest=0.215374980073228,
chr10	73590860	73590977	PSAP	PSAP00025	0.0334479297750118	2	-0.0331839605599526	2	0.348670966876014	2	0.348670966876014	NA	NA	SegRatio=-0.03,AbsMeanSigma=0.57,pvalue=0.00324945394459718,pvalueTTest=0.215374980073228,
chr10	73590940	73591054	PSAP	PSAP00026	0.0284495034989565	2	-0.0331839605599526	2	0.348670966876014	2	0.348670966876014	NA	NA	SegRatio=-0.03,AbsMeanSigma=0.57,pvalue=0.00324945394459718,pvalueTTest=0.215374980073228,
chr10	73591548	73591662	PSAP	PSAP00027	-0.0420225596814374	2	-0.0331839605599526	2	0.348670966876014	2	0.348670966876014	NA	NA	SegRatio=-0.03,AbsMeanSigma=0.57,pvalue=0.00324945394459718,pvalueTTest=0.215374980073228,
chr10	73591653	73591764	PSAP	PSAP00028	-0.151047933679636	2	-0.0331839605599526	2	0.348670966876014	2	0.348670966876014	NA	NA	SegRatio=-0.03,AbsMeanSigma=0.57,pvalue=0.00324945394459718,pvalueTTest=0.215374980073228,
chr10	73594079	73594196	PSAP	PSAP00029	-0.0566178845585341	2	-0.0331839605599526	2	0.348670966876014	2	0.348670966876014	NA	NA	SegRatio=-0.03,AbsMeanSigma=0.57,pvalue=0.00324945394459718,pvalueTTest=0.215374980073228,
chr10	73594154	73594270	PSAP	PSAP00030	0.0600212978131167	2	-0.0331839605599526	2	0.348670966876014	2	0.348670966876014	NA	NA	SegRatio=-0.03,AbsMeanSigma=0.57,pvalue=0.00324945394459718,pvalueTTest=0.215374980073228,
chr10	73594271	73594382	PSAP	PSAP00031	-0.0353120404267427	2	-0.0331839605599526	2	0.348670966876014	2	0.348670966876014	NA	NA	SegRatio=-0.03,AbsMeanSigma=0.57,pvalue=0.00324945394459718,pvalueTTest=0.215374980073228,
chr11	2466611	2466703	KCNQ1	KCNQ100001	NA	2	-0.0646342297264401	2	0.168199707259437	2	0.168199707259437	NA	NA	SegRatio=-0.06,AbsMeanSigma=0.36,pvalue=0.0258866950433904,pvalueTTest=0.16158324314798,
chr11	2466670	2466744	KCNQ1	KCNQ100002	NA	2	-0.0646342297264401	2	0.168199707259437	2	0.168199707259437	NA	NA	SegRatio=-0.06,AbsMeanSigma=0.36,pvalue=0.0258866950433904,pvalueTTest=0.16158324314798,
chr11	2482855	2482966	KCNQ1	KCNQ100003	-0.0956974136069017	2	-0.0646342297264401	2	0.168199707259437	2	0.168199707259437	NA	NA	SegRatio=-0.06,AbsMeanSigma=0.36,pvalue=0.0258866950433904,pvalueTTest=0.16158324314798,
chr11	2549115	2549235	KCNQ1	KCNQ100004	-0.101314345233238	2	-0.0646342297264401	2	0.168199707259437	2	0.168199707259437	NA	NA	SegRatio=-0.06,AbsMeanSigma=0.36,pvalue=0.0258866950433904,pvalueTTest=0.16158324314798,
chr11	2549169	2549287	KCNQ1	KCNQ100005	-0.237996755687145	2	-0.0646342297264401	2	0.168199707259437	2	0.168199707259437	NA	NA	SegRatio=-0.06,AbsMeanSigma=0.36,pvalue=0.0258866950433904,pvalueTTest=0.16158324314798,
chr11	2591805	2591925	KCNQ1	KCNQ100006	0.143211130700521	2	-0.0646342297264401	2	0.168199707259437	2	0.168199707259437	NA	NA	SegRatio=-0.06,AbsMeanSigma=0.36,pvalue=0.0258866950433904,pvalueTTest=0.16158324314798,
chr11	2591862	2592020	KCNQ1	KCNQ100007.KCNQ100008	NA	2	-0.0646342297264401	2	0.168199707259437	2	0.168199707259437	NA	NA	SegRatio=-0.06,AbsMeanSigma=0.36,pvalue=0.0258866950433904,pvalueTTest=0.16158324314798,
chr11	2592494	2592636	KCNQ1	KCNQ100009	NA	2	-0.0646342297264401	2	0.168199707259437	2	0.168199707259437	NA	NA	SegRatio=-0.06,AbsMeanSigma=0.36,pvalue=0.0258866950433904,pvalueTTest=0.16158324314798,
chr11	2593272	2593416	KCNQ1	KCNQ100010	NA	2	-0.0646342297264401	2	0.168199707259437	2	0.168199707259437	NA	NA	SegRatio=-0.06,AbsMeanSigma=0.36,pvalue=0.0258866950433904,pvalueTTest=0.16158324314798,
chr11	2593957	2594092	KCNQ1	KCNQ100011	0.263966078491214	2	-0.0646342297264401	2	0.168199707259437	2	0.168199707259437	NA	NA	SegRatio=-0.06,AbsMeanSigma=0.36,pvalue=0.0258866950433904,pvalueTTest=0.16158324314798,
chr11	2594065	2594129	KCNQ1	KCNQ100012	NA	2	-0.0646342297264401	2	0.168199707259437	2	0.168199707259437	NA	NA	SegRatio=-0.06,AbsMeanSigma=0.36,pvalue=0.0258866950433904,pvalueTTest=0.16158324314798,
chr11	2594099	2594215	KCNQ1	KCNQ100013	0.0812006677298276	2	-0.0646342297264401	2	0.168199707259437	2	0.168199707259437	NA	NA	SegRatio=-0.06,AbsMeanSigma=0.36,pvalue=0.0258866950433904,pvalueTTest=0.16158324314798,
chr11	2594191	2594293	KCNQ1	KCNQ100014	0.338385568878004	2	-0.0646342297264401	2	0.168199707259437	2	0.168199707259437	NA	NA	SegRatio=-0.06,AbsMeanSigma=0.36,pvalue=0.0258866950433904,pvalueTTest=0.16158324314798,
chr11	2604595	2604717	KCNQ1	KCNQ100015	-0.0236419676470173	2	-0.0646342297264401	2	0.168199707259437	2	0.168199707259437	NA	NA	SegRatio=-0.06,AbsMeanSigma=0.36,pvalue=0.0258866950433904,pvalueTTest=0.16158324314798,
chr11	2604675	2604755	KCNQ1	KCNQ100016	0.173708865234947	2	-0.0646342297264401	2	0.168199707259437	2	0.168199707259437	NA	NA	SegRatio=-0.06,AbsMeanSigma=0.36,pvalue=0.0258866950433904,pvalueTTest=0.16158324314798,
chr11	2604754	2604871	KCNQ1	KCNQ100017	-0.246261941661173	2	-0.0646342297264401	2	0.168199707259437	2	0.168199707259437	NA	NA	SegRatio=-0.06,AbsMeanSigma=0.36,pvalue=0.0258866950433904,pvalueTTest=0.16158324314798,
chr11	2606382	2606496	KCNQ1	KCNQ100018	-0.0571639592259263	2	-0.0646342297264401	2	0.168199707259437	2	0.168199707259437	NA	NA	SegRatio=-0.06,AbsMeanSigma=0.36,pvalue=0.0258866950433904,pvalueTTest=0.16158324314798,
chr11	2606437	2606557	KCNQ1	KCNQ100019	0.0520945118476956	2	-0.0646342297264401	2	0.168199707259437	2	0.168199707259437	NA	NA	SegRatio=-0.06,AbsMeanSigma=0.36,pvalue=0.0258866950433904,pvalueTTest=0.16158324314798,
chr11	2608746	2608845	KCNQ1	KCNQ100020	-0.0618103410236924	2	-0.0646342297264401	2	0.168199707259437	2	0.168199707259437	NA	NA	SegRatio=-0.06,AbsMeanSigma=0.36,pvalue=0.0258866950433904,pvalueTTest=0.16158324314798,
chr11	2608817	2608909	KCNQ1	KCNQ100021	-0.302671069745758	2	-0.0646342297264401	2	0.168199707259437	2	0.168199707259437	NA	NA	SegRatio=-0.06,AbsMeanSigma=0.36,pvalue=0.0258866950433904,pvalueTTest=0.16158324314798,
chr11	2608892	2609012	KCNQ1	KCNQ100022	-0.160884155002982	2	-0.0646342297264401	2	0.168199707259437	2	0.168199707259437	NA	NA	SegRatio=-0.06,AbsMeanSigma=0.36,pvalue=0.0258866950433904,pvalueTTest=0.16158324314798,
chr11	2609920	2609990	KCNQ1	KCNQ100023	0.00238974698152441	2	-0.0646342297264401	2	0.168199707259437	2	0.168199707259437	NA	NA	SegRatio=-0.06,AbsMeanSigma=0.36,pvalue=0.0258866950433904,pvalueTTest=0.16158324314798,
chr11	2609975	2610072	KCNQ1	KCNQ100024	0.0359548097117732	2	-0.0646342297264401	2	0.168199707259437	2	0.168199707259437	NA	NA	SegRatio=-0.06,AbsMeanSigma=0.36,pvalue=0.0258866950433904,pvalueTTest=0.16158324314798,
chr11	2610064	2610182	KCNQ1	KCNQ100025	-0.210463221763544	2	-0.0646342297264401	2	0.168199707259437	2	0.168199707259437	NA	NA	SegRatio=-0.06,AbsMeanSigma=0.36,pvalue=0.0258866950433904,pvalueTTest=0.16158324314798,
chr11	2683088	2683204	KCNQ1	KCNQ100026	NA	2	-0.0646342297264401	2	0.168199707259437	2	0.168199707259437	NA	NA	SegRatio=-0.06,AbsMeanSigma=0.36,pvalue=0.0258866950433904,pvalueTTest=0.16158324314798,
chr11	2683193	2683311	KCNQ1	KCNQ100027	-0.0646342297264401	2	-0.0646342297264401	2	0.168199707259437	2	0.168199707259437	NA	NA	SegRatio=-0.06,AbsMeanSigma=0.36,pvalue=0.0258866950433904,pvalueTTest=0.16158324314798,
chr11	2683311	2683407	KCNQ1	KCNQ100028	-0.0472016800905418	2	-0.0646342297264401	2	0.168199707259437	2	0.168199707259437	NA	NA	SegRatio=-0.06,AbsMeanSigma=0.36,pvalue=0.0258866950433904,pvalueTTest=0.16158324314798,
chr11	2789986	2790106	KCNQ1	KCNQ100029	-0.177759309998812	2	-0.0646342297264401	2	0.168199707259437	2	0.168199707259437	NA	NA	SegRatio=-0.06,AbsMeanSigma=0.36,pvalue=0.0258866950433904,pvalueTTest=0.16158324314798,
chr11	2790055	2790141	KCNQ1	KCNQ100030	0.0735442290288728	2	-0.0646342297264401	2	0.168199707259437	2	0.168199707259437	NA	NA	SegRatio=-0.06,AbsMeanSigma=0.36,pvalue=0.0258866950433904,pvalueTTest=0.16158324314798,
chr11	2790128	2790237	KCNQ1	KCNQ100031	-0.196371327319107	2	-0.0646342297264401	2	0.168199707259437	2	0.168199707259437	NA	NA	SegRatio=-0.06,AbsMeanSigma=0.36,pvalue=0.0258866950433904,pvalueTTest=0.16158324314798,
chr11	2797168	2797263	KCNQ1	KCNQ100032	-0.183967479982946	2	-0.0646342297264401	2	0.168199707259437	2	0.168199707259437	NA	NA	SegRatio=-0.06,AbsMeanSigma=0.36,pvalue=0.0258866950433904,pvalueTTest=0.16158324314798,
chr11	2797260	2797382	KCNQ1	KCNQ100033	NA	2	-0.0646342297264401	2	0.168199707259437	2	0.168199707259437	NA	NA	SegRatio=-0.06,AbsMeanSigma=0.36,pvalue=0.0258866950433904,pvalueTTest=0.16158324314798,
chr11	2798165	2798270	KCNQ1	KCNQ100034	0.136747405982347	2	-0.0646342297264401	2	0.168199707259437	2	0.168199707259437	NA	NA	SegRatio=-0.06,AbsMeanSigma=0.36,pvalue=0.0258866950433904,pvalueTTest=0.16158324314798,
chr11	2798261	2798378	KCNQ1	KCNQ100035	0.138210026126227	2	-0.0646342297264401	2	0.168199707259437	2	0.168199707259437	NA	NA	SegRatio=-0.06,AbsMeanSigma=0.36,pvalue=0.0258866950433904,pvalueTTest=0.16158324314798,
chr11	2799183	2799260	KCNQ1	KCNQ100036	-0.171909051367729	2	-0.0646342297264401	2	0.168199707259437	2	0.168199707259437	NA	NA	SegRatio=-0.06,AbsMeanSigma=0.36,pvalue=0.0258866950433904,pvalueTTest=0.16158324314798,
chr11	2799259	2799347	KCNQ1	KCNQ100037	-0.326771735831856	2	-0.0646342297264401	2	0.168199707259437	2	0.168199707259437	NA	NA	SegRatio=-0.06,AbsMeanSigma=0.36,pvalue=0.0258866950433904,pvalueTTest=0.16158324314798,
chr11	2868973	2869038	KCNQ1	KCNQ100038	NA	2	-0.0646342297264401	2	0.168199707259437	2	0.168199707259437	NA	NA	SegRatio=-0.06,AbsMeanSigma=0.36,pvalue=0.0258866950433904,pvalueTTest=0.16158324314798,
chr11	2869160	2869300	KCNQ1	KCNQ100039	0.131686953809745	2	-0.0646342297264401	2	0.168199707259437	2	0.168199707259437	NA	NA	SegRatio=-0.06,AbsMeanSigma=0.36,pvalue=0.0258866950433904,pvalueTTest=0.16158324314798,
chr13	28578153	28578270	FLT3	FLT300001	-0.0186952868667854	2	0.0158724215474379	2	0.0485234963376216	2	0.0485234963376216	NA	NA	SegRatio=0.02,AbsMeanSigma=1.36,pvalue=1.09321973590377e-09,pvalueTTest=0.250791457540334,
chr13	28578251	28578362	FLT3	FLT300002	0.140581702344551	2	0.0158724215474379	2	0.0485234963376216	2	0.0485234963376216	NA	NA	SegRatio=0.02,AbsMeanSigma=1.36,pvalue=1.09321973590377e-09,pvalueTTest=0.250791457540334,
chr13	28588520	28588627	FLT3	FLT300003	0.107072894005207	2	0.0158724215474379	2	0.0485234963376216	2	0.0485234963376216	NA	NA	SegRatio=0.02,AbsMeanSigma=1.36,pvalue=1.09321973590377e-09,pvalueTTest=0.250791457540334,
chr13	28588605	28588720	FLT3	FLT300004	-0.026539556868871	2	0.0158724215474379	2	0.0485234963376216	2	0.0485234963376216	NA	NA	SegRatio=0.02,AbsMeanSigma=1.36,pvalue=1.09321973590377e-09,pvalueTTest=0.250791457540334,
chr13	28589249	28589351	FLT3	FLT300005	-1.02817162937238	2	0.0158724215474379	2	0.0485234963376216	2	0.0485234963376216	q-value=1.9945402126157e-17, copies=0.5	NA	SegRatio=0.02,AbsMeanSigma=1.36,pvalue=1.09321973590377e-09,pvalueTTest=0.250791457540334,
chr13	28589352	28589468	FLT3	FLT300006	0.00226876147017192	2	0.0158724215474379	2	0.0485234963376216	2	0.0485234963376216	NA	NA	SegRatio=0.02,AbsMeanSigma=1.36,pvalue=1.09321973590377e-09,pvalueTTest=0.250791457540334,
chr13	28589688	28589786	FLT3	FLT300007	0.00677266019271729	2	0.0158724215474379	2	0.0485234963376216	2	0.0485234963376216	NA	NA	SegRatio=0.02,AbsMeanSigma=1.36,pvalue=1.09321973590377e-09,pvalueTTest=0.250791457540334,
chr13	28589746	28589849	FLT3	FLT300008	0.166167800455975	2	0.0158724215474379	2	0.0485234963376216	2	0.0485234963376216	NA	NA	SegRatio=0.02,AbsMeanSigma=1.36,pvalue=1.09321973590377e-09,pvalueTTest=0.250791457540334,
chr13	28589834	28589947	FLT3	FLT300009	0.0158724215474379	2	0.0158724215474379	2	0.0485234963376216	2	0.0485234963376216	NA	NA	SegRatio=0.02,AbsMeanSigma=1.36,pvalue=1.09321973590377e-09,pvalueTTest=0.250791457540334,
chr13	28592558	28592664	FLT3	FLT300010	-0.15132974248645	2	0.0158724215474379	2	0.0485234963376216	2	0.0485234963376216	NA	NA	SegRatio=0.02,AbsMeanSigma=1.36,pvalue=1.09321973590377e-09,pvalueTTest=0.250791457540334,
chr13	28592603	28592716	FLT3	FLT300011	-0.0594710400463855	2	0.0158724215474379	2	0.0485234963376216	2	0.0485234963376216	NA	NA	SegRatio=0.02,AbsMeanSigma=1.36,pvalue=1.09321973590377e-09,pvalueTTest=0.250791457540334,
chr13	28592681	28592794	FLT3	FLT300012	NA	2	0.0158724215474379	2	0.0485234963376216	2	0.0485234963376216	NA	NA	SegRatio=0.02,AbsMeanSigma=1.36,pvalue=1.09321973590377e-09,pvalueTTest=0.250791457540334,
chr13	28597408	28597520	FLT3	FLT300013	-3.27860550967587	2	0.0158724215474379	2	0.0485234963376216	2	0.0485234963376216	q-value=2.96698469342813e-06, copies=0	NA	SegRatio=0.02,AbsMeanSigma=1.36,pvalue=1.09321973590377e-09,pvalueTTest=0.250791457540334,
chr13	28597508	28597621	FLT3	FLT300014	0.172183372305243	2	0.0158724215474379	2	0.0485234963376216	2	0.0485234963376216	NA	NA	SegRatio=0.02,AbsMeanSigma=1.36,pvalue=1.09321973590377e-09,pvalueTTest=0.250791457540334,
chr13	28597579	28597690	FLT3	FLT300015	0.198380408062043	2	0.0158724215474379	2	0.0485234963376216	2	0.0485234963376216	NA	NA	SegRatio=0.02,AbsMeanSigma=1.36,pvalue=1.09321973590377e-09,pvalueTTest=0.250791457540334,
chr13	28598957	28599066	FLT3	FLT300016	0.140460049735023	2	0.0158724215474379	2	0.0485234963376216	2	0.0485234963376216	NA	NA	SegRatio=0.02,AbsMeanSigma=1.36,pvalue=1.09321973590377e-09,pvalueTTest=0.250791457540334,
chr13	28599059	28599161	FLT3	FLT300017	NA	2	0.0158724215474379	2	0.0485234963376216	2	0.0485234963376216	NA	NA	SegRatio=0.02,AbsMeanSigma=1.36,pvalue=1.09321973590377e-09,pvalueTTest=0.250791457540334,
chr13	28601189	28601284	FLT3	FLT300018	0.0162209681364191	2	0.0158724215474379	2	0.0485234963376216	2	0.0485234963376216	NA	NA	SegRatio=0.02,AbsMeanSigma=1.36,pvalue=1.09321973590377e-09,pvalueTTest=0.250791457540334,
chr13	28601234	28601330	FLT3	FLT300019	0.197989743983371	2	0.0158724215474379	2	0.0485234963376216	2	0.0485234963376216	NA	NA	SegRatio=0.02,AbsMeanSigma=1.36,pvalue=1.09321973590377e-09,pvalueTTest=0.250791457540334,
chr13	28601303	28601415	FLT3	FLT300020	-2.28938385747364	2	-0.00895506346178566	2	0.0485234963376216	2	0.0485234963376216	q-value=1.9266546089959e-67, copies=0	NA	SegRatio=-0.01,AbsMeanSigma=0.72,pvalue=1.03676633760498e-05,pvalueTTest=0.204416678794673,
chr13	28602272	28602387	FLT3	FLT300021	-0.382011143568422	2	-0.00895506346178566	2	0.0485234963376216	2	0.0485234963376216	q-value=0.00988516977449976, copies=1.5	NA	SegRatio=-0.01,AbsMeanSigma=0.72,pvalue=1.03676633760498e-05,pvalueTTest=0.204416678794673,
chr13	28602387	28602502	FLT3	FLT300022	0.310075492559084	2	-0.00895506346178566	2	0.0485234963376216	2	0.0485234963376216	NA	NA	SegRatio=-0.01,AbsMeanSigma=0.72,pvalue=1.03676633760498e-05,pvalueTTest=0.204416678794673,
chr13	28607929	28608040	FLT3	FLT300023	-0.0764181103221654	2	-0.00895506346178566	2	0.0485234963376216	2	0.0485234963376216	NA	NA	SegRatio=-0.01,AbsMeanSigma=0.72,pvalue=1.03676633760498e-05,pvalueTTest=0.204416678794673,
chr13	28608020	28608134	FLT3	FLT300024	-0.266710024486513	2	-0.00895506346178566	2	0.0485234963376216	2	0.0485234963376216	NA	NA	SegRatio=-0.01,AbsMeanSigma=0.72,pvalue=1.03676633760498e-05,pvalueTTest=0.204416678794673,
chr13	28608091	28608201	FLT3	FLT300025	-0.0063835319323305	2	-0.00895506346178566	2	0.0485234963376216	2	0.0485234963376216	NA	NA	SegRatio=-0.01,AbsMeanSigma=0.72,pvalue=1.03676633760498e-05,pvalueTTest=0.204416678794673,
chr13	28608198	28608314	FLT3	FLT300026	NA	2	-0.00895506346178566	2	0.0485234963376216	2	0.0485234963376216	NA	NA	SegRatio=-0.01,AbsMeanSigma=0.72,pvalue=1.03676633760498e-05,pvalueTTest=0.204416678794673,
chr13	28608264	28608370	FLT3	FLT300027	-0.122987835294184	2	-0.00895506346178566	2	0.0485234963376216	2	0.0485234963376216	NA	NA	SegRatio=-0.01,AbsMeanSigma=0.72,pvalue=1.03676633760498e-05,pvalueTTest=0.204416678794673,
chr13	28608395	28608508	FLT3	FLT300028	-0.0151390066880864	2	-0.00895506346178566	2	0.0485234963376216	2	0.0485234963376216	NA	NA	SegRatio=-0.01,AbsMeanSigma=0.72,pvalue=1.03676633760498e-05,pvalueTTest=0.204416678794673,
chr13	28608509	28608621	FLT3	FLT300029	0.0805757386051267	2	-0.00895506346178566	2	0.0485234963376216	2	0.0485234963376216	NA	NA	SegRatio=-0.01,AbsMeanSigma=0.72,pvalue=1.03676633760498e-05,pvalueTTest=0.204416678794673,
chr13	28609572	28609690	FLT3	FLT300030	-0.0119896078213922	2	-0.00895506346178566	2	0.0485234963376216	2	0.0485234963376216	NA	NA	SegRatio=-0.01,AbsMeanSigma=0.72,pvalue=1.03676633760498e-05,pvalueTTest=0.204416678794673,
chr13	28609664	28609763	FLT3	FLT300031	-0.450351124961563	2	-0.00895506346178566	2	0.0485234963376216	2	0.0485234963376216	NA	NA	SegRatio=-0.01,AbsMeanSigma=0.72,pvalue=1.03676633760498e-05,pvalueTTest=0.204416678794673,
chr13	28609757	28609871	FLT3	FLT300032	-0.0572516436749723	2	-0.00895506346178566	2	0.0485234963376216	2	0.0485234963376216	NA	NA	SegRatio=-0.01,AbsMeanSigma=0.72,pvalue=1.03676633760498e-05,pvalueTTest=0.204416678794673,
chr13	28610026	28610117	FLT3	FLT300033	0.165842572350054	2	-0.00895506346178566	2	0.0485234963376216	2	0.0485234963376216	NA	NA	SegRatio=-0.01,AbsMeanSigma=0.72,pvalue=1.03676633760498e-05,pvalueTTest=0.204416678794673,
chr13	28610083	28610197	FLT3	FLT300034	-0.0084505478038469	2	-0.00895506346178566	2	0.0485234963376216	2	0.0485234963376216	NA	NA	SegRatio=-0.01,AbsMeanSigma=0.72,pvalue=1.03676633760498e-05,pvalueTTest=0.204416678794673,
chr13	28610140	28610242	FLT3	FLT300035	0.123857367240031	2	-0.00895506346178566	2	0.0485234963376216	2	0.0485234963376216	NA	NA	SegRatio=-0.01,AbsMeanSigma=0.72,pvalue=1.03676633760498e-05,pvalueTTest=0.204416678794673,
chr13	28611241	28611355	FLT3	FLT300036	NA	2	-0.00895506346178566	2	0.0485234963376216	2	0.0485234963376216	NA	NA	SegRatio=-0.01,AbsMeanSigma=0.72,pvalue=1.03676633760498e-05,pvalueTTest=0.204416678794673,
chr13	28611345	28611461	FLT3	FLT300037	-0.00544614753453385	2	-0.00895506346178566	2	0.0485234963376216	2	0.0485234963376216	NA	NA	SegRatio=-0.01,AbsMeanSigma=0.72,pvalue=1.03676633760498e-05,pvalueTTest=0.204416678794673,
chr13	28622375	28622476	FLT3	FLT300038	-0.0771177113581004	2	-0.00895506346178566	2	0.0485234963376216	2	0.0485234963376216	NA	NA	SegRatio=-0.01,AbsMeanSigma=0.72,pvalue=1.03676633760498e-05,pvalueTTest=0.204416678794673,
chr13	28622434	28622545	FLT3	FLT300039	-0.0664525344919732	2	-0.00895506346178566	2	0.0485234963376216	2	0.0485234963376216	NA	NA	SegRatio=-0.01,AbsMeanSigma=0.72,pvalue=1.03676633760498e-05,pvalueTTest=0.204416678794673,
chr13	28622545	28622653	FLT3	FLT300040	NA	2	-0.00895506346178566	2	0.0485234963376216	2	0.0485234963376216	NA	NA	SegRatio=-0.01,AbsMeanSigma=0.72,pvalue=1.03676633760498e-05,pvalueTTest=0.204416678794673,
chr13	28623471	28623586	FLT3	FLT300041	-0.147997004601022	2	-0.00895506346178566	2	0.0485234963376216	2	0.0485234963376216	NA	NA	SegRatio=-0.01,AbsMeanSigma=0.72,pvalue=1.03676633760498e-05,pvalueTTest=0.204416678794673,
chr13	28623554	28623666	FLT3	FLT300042	-0.0208187643444374	2	-0.00895506346178566	2	0.0485234963376216	2	0.0485234963376216	NA	NA	SegRatio=-0.01,AbsMeanSigma=0.72,pvalue=1.03676633760498e-05,pvalueTTest=0.204416678794673,
chr13	28623658	28623766	FLT3	FLT300043	-0.0952085131237864	2	-0.00895506346178566	2	0.0485234963376216	2	0.0485234963376216	NA	NA	SegRatio=-0.01,AbsMeanSigma=0.72,pvalue=1.03676633760498e-05,pvalueTTest=0.204416678794673,
chr13	28623725	28623837	FLT3	FLT300044	0.00896474834337876	2	-0.00895506346178566	2	0.0485234963376216	2	0.0485234963376216	NA	NA	SegRatio=-0.01,AbsMeanSigma=0.72,pvalue=1.03676633760498e-05,pvalueTTest=0.204416678794673,
chr13	28623778	28623885	FLT3	FLT300045	-0.118614111274143	2	-0.00895506346178566	2	0.0485234963376216	2	0.0485234963376216	NA	NA	SegRatio=-0.01,AbsMeanSigma=0.72,pvalue=1.03676633760498e-05,pvalueTTest=0.204416678794673,
chr13	28623872	28623984	FLT3	FLT300046	0.23319177243861	2	-0.00895506346178566	2	0.0485234963376216	2	0.0485234963376216	NA	NA	SegRatio=-0.01,AbsMeanSigma=0.72,pvalue=1.03676633760498e-05,pvalueTTest=0.204416678794673,
chr13	28624162	28624280	FLT3	FLT300047	-0.328903299247596	2	-0.00895506346178566	2	0.0485234963376216	2	0.0485234963376216	NA	NA	SegRatio=-0.01,AbsMeanSigma=0.72,pvalue=1.03676633760498e-05,pvalueTTest=0.204416678794673,
chr13	28624271	28624378	FLT3	FLT300048	0.0435630946758215	2	-0.00895506346178566	2	0.0485234963376216	2	0.0485234963376216	NA	NA	SegRatio=-0.01,AbsMeanSigma=0.72,pvalue=1.03676633760498e-05,pvalueTTest=0.204416678794673,
chr13	28626621	28626735	FLT3	FLT300049	-0.16062067088446	2	-0.00895506346178566	2	0.0485234963376216	2	0.0485234963376216	NA	NA	SegRatio=-0.01,AbsMeanSigma=0.72,pvalue=1.03676633760498e-05,pvalueTTest=0.204416678794673,
chr13	28626687	28626801	FLT3	FLT300050	-0.0957900096857328	2	-0.00895506346178566	2	0.0485234963376216	2	0.0485234963376216	NA	NA	SegRatio=-0.01,AbsMeanSigma=0.72,pvalue=1.03676633760498e-05,pvalueTTest=0.204416678794673,
chr13	28626751	28626885	FLT3	FLT300051	0.00657322228664608	2	-0.00895506346178566	2	0.0485234963376216	2	0.0485234963376216	NA	NA	SegRatio=-0.01,AbsMeanSigma=0.72,pvalue=1.03676633760498e-05,pvalueTTest=0.204416678794673,
chr13	28631457	28631571	FLT3	FLT300052	-0.0255099592005451	2	-0.00895506346178566	2	0.0485234963376216	2	0.0485234963376216	NA	NA	SegRatio=-0.01,AbsMeanSigma=0.72,pvalue=1.03676633760498e-05,pvalueTTest=0.204416678794673,
chr13	28631564	28631679	FLT3	FLT300053	0.0496283092078028	2	-0.00895506346178566	2	0.0485234963376216	2	0.0485234963376216	NA	NA	SegRatio=-0.01,AbsMeanSigma=0.72,pvalue=1.03676633760498e-05,pvalueTTest=0.204416678794673,
chr13	28635949	28636060	FLT3	FLT300054	NA	2	-0.00895506346178566	2	0.0485234963376216	2	0.0485234963376216	NA	NA	SegRatio=-0.01,AbsMeanSigma=0.72,pvalue=1.03676633760498e-05,pvalueTTest=0.204416678794673,
chr13	28635999	28636111	FLT3	FLT300055	-0.00895506346178566	2	-0.00895506346178566	2	0.0485234963376216	2	0.0485234963376216	NA	NA	SegRatio=-0.01,AbsMeanSigma=0.72,pvalue=1.03676633760498e-05,pvalueTTest=0.204416678794673,
chr13	28636107	28636209	FLT3	FLT300056	0.150250127930715	2	-0.00895506346178566	2	0.0485234963376216	2	0.0485234963376216	NA	NA	SegRatio=-0.01,AbsMeanSigma=0.72,pvalue=1.03676633760498e-05,pvalueTTest=0.204416678794673,
chr13	28636153	28636267	FLT3	FLT300057	0.111848901831106	2	-0.00895506346178566	2	0.0485234963376216	2	0.0485234963376216	NA	NA	SegRatio=-0.01,AbsMeanSigma=0.72,pvalue=1.03676633760498e-05,pvalueTTest=0.204416678794673,
chr13	28644580	28644689	FLT3	FLT300058	-1.41641920041523	2	-1.41641920041523	2	0.0485234963376216	2	0.0485234963376216	NA	NA	SegRatio=-1.42,AbsMeanSigma=8.57,pvalue=7.91137671200399e-34,pvalueTTest=0.155325790335414,Adjusted:byPvalueTTestRatio;
chr13	28644680	28644812	FLT3	FLT300059	-2.37286255824918	2	-1.41641920041523	2	0.0485234963376216	2	0.0485234963376216	q-value=0.000234685222497307, copies=0	NA	SegRatio=-1.42,AbsMeanSigma=8.57,pvalue=7.91137671200399e-34,pvalueTTest=0.155325790335414,Adjusted:byPvalueTTestRatio;
chr13	48881353	48881457	RB1	RB100001	NA	2	-0.891358584575555	2	0.11478241614321	0.5	3.274916497299e-10	NA	NA	SegRatio=-0.89,AbsMeanSigma=6.98,pvalue=1.60329627420892e-65,pvalueTTest=0.0975034144803838,Adjusted:byPvalueTTestRatio;
chr13	48881426	48881526	RB1	RB100002	-0.383537513883515	2	-0.891358584575555	2	0.11478241614321	0.5	3.274916497299e-10	NA	NA	SegRatio=-0.89,AbsMeanSigma=6.98,pvalue=1.60329627420892e-65,pvalueTTest=0.0975034144803838,Adjusted:byPvalueTTestRatio;
chr13	48881526	48881660	RB1	RB100003	NA	2	-0.891358584575555	2	0.11478241614321	0.5	3.274916497299e-10	NA	NA	SegRatio=-0.89,AbsMeanSigma=6.98,pvalue=1.60329627420892e-65,pvalueTTest=0.0975034144803838,Adjusted:byPvalueTTestRatio;
chr13	48916644	48916755	RB1	RB100004	NA	2	-0.891358584575555	2	0.11478241614321	0.5	3.274916497299e-10	NA	NA	SegRatio=-0.89,AbsMeanSigma=6.98,pvalue=1.60329627420892e-65,pvalueTTest=0.0975034144803838,Adjusted:byPvalueTTestRatio;
chr13	48916748	48916858	RB1	RB100005	-0.891358584575555	2	-0.891358584575555	2	0.11478241614321	0.5	3.274916497299e-10	NA	NA	SegRatio=-0.89,AbsMeanSigma=6.98,pvalue=1.60329627420892e-65,pvalueTTest=0.0975034144803838,Adjusted:byPvalueTTestRatio;
chr13	48916814	48916924	RB1	RB100006	-2.30924218679847	2	-2.26943001030809	2	0.11478241614321	0.5	3.274916497299e-10	NA	NA	SegRatio=-2.27,AbsMeanSigma=9.65,pvalue=1.06163183838083e-62,pvalueTTest=0.0957904057915553,Adjusted:byPvalueTTestRatio;
chr13	48919168	48919279	RB1	RB100007	NA	2	-2.26943001030809	2	0.11478241614321	0.5	3.274916497299e-10	NA	NA	SegRatio=-2.27,AbsMeanSigma=9.65,pvalue=1.06163183838083e-62,pvalueTTest=0.0957904057915553,Adjusted:byPvalueTTestRatio;
chr13	48919275	48919385	RB1	RB100008	-2.20268669565169	2	-2.26943001030809	2	0.11478241614321	0.5	3.274916497299e-10	NA	NA	SegRatio=-2.27,AbsMeanSigma=9.65,pvalue=1.06163183838083e-62,pvalueTTest=0.0957904057915553,Adjusted:byPvalueTTestRatio;
chr13	48921971	48922085	RB1	RB100009	NA	2	-0.7563613687103	2	0.11478241614321	0.5	3.274916497299e-10	NA	NA	SegRatio=-0.76,AbsMeanSigma=5.67,pvalue=7.75096893679938e-37,pvalueTTest=1,Adjusted:byPvalueTTestRatio;
chr13	48923051	48923120	RB1	RB100010	NA	2	-0.7563613687103	2	0.11478241614321	0.5	3.274916497299e-10	NA	NA	SegRatio=-0.76,AbsMeanSigma=5.67,pvalue=7.75096893679938e-37,pvalueTTest=1,Adjusted:byPvalueTTestRatio;
chr13	48923120	48923208	RB1	RB100011	NA	2	-0.7563613687103	2	0.11478241614321	0.5	3.274916497299e-10	NA	NA	SegRatio=-0.76,AbsMeanSigma=5.67,pvalue=7.75096893679938e-37,pvalueTTest=1,Adjusted:byPvalueTTestRatio;
chr13	48934113	48934226	RB1	RB100012	NA	2	-0.7563613687103	2	0.11478241614321	0.5	3.274916497299e-10	NA	NA	SegRatio=-0.76,AbsMeanSigma=5.67,pvalue=7.75096893679938e-37,pvalueTTest=1,Adjusted:byPvalueTTestRatio;
chr13	48934217	48934331	RB1	RB100013	-0.7563613687103	2	-0.7563613687103	2	0.11478241614321	0.5	3.274916497299e-10	NA	NA	SegRatio=-0.76,AbsMeanSigma=5.67,pvalue=7.75096893679938e-37,pvalueTTest=1,Adjusted:byPvalueTTestRatio;
chr13	48936988	48937053	RB1	RB100014	NA	2	-1.77090881531042	2	0.11478241614321	0.5	3.274916497299e-10	NA	NA	SegRatio=-1.77,AbsMeanSigma=10.98,pvalue=1.6740179038702e-290,pvalueTTest=0.0281261159827577,Adjusted:byPvalueTTestRatio;
chr13	48938984	48939094	RB1	RB100015	NA	2	-1.77090881531042	2	0.11478241614321	0.5	3.274916497299e-10	NA	NA	SegRatio=-1.77,AbsMeanSigma=10.98,pvalue=1.6740179038702e-290,pvalueTTest=0.0281261159827577,Adjusted:byPvalueTTestRatio;
chr13	48939082	48939153	RB1	RB100016	NA	2	-1.77090881531042	2	0.11478241614321	0.5	3.274916497299e-10	NA	NA	SegRatio=-1.77,AbsMeanSigma=10.98,pvalue=1.6740179038702e-290,pvalueTTest=0.0281261159827577,Adjusted:byPvalueTTestRatio;
chr13	48941589	48941699	RB1	RB100017	-1.78741177578964	2	-1.77090881531042	2	0.11478241614321	0.5	3.274916497299e-10	NA	NA	SegRatio=-1.77,AbsMeanSigma=10.98,pvalue=1.6740179038702e-290,pvalueTTest=0.0281261159827577,Adjusted:byPvalueTTestRatio;
chr13	48941660	48941749	RB1	RB100018	NA	2	-1.77090881531042	2	0.11478241614321	0.5	3.274916497299e-10	NA	NA	SegRatio=-1.77,AbsMeanSigma=10.98,pvalue=1.6740179038702e-290,pvalueTTest=0.0281261159827577,Adjusted:byPvalueTTestRatio;
chr13	48942623	48942731	RB1	RB100019	-1.77090881531042	2	-1.77090881531042	2	0.11478241614321	0.5	3.274916497299e-10	NA	NA	SegRatio=-1.77,AbsMeanSigma=10.98,pvalue=1.6740179038702e-290,pvalueTTest=0.0281261159827577,Adjusted:byPvalueTTestRatio;
chr13	48942689	48942800	RB1	RB100020	-1.73974948696048	2	-1.77090881531042	2	0.11478241614321	0.5	3.274916497299e-10	NA	NA	SegRatio=-1.77,AbsMeanSigma=10.98,pvalue=1.6740179038702e-290,pvalueTTest=0.0281261159827577,Adjusted:byPvalueTTestRatio;
chr13	48947516	48947607	RB1	RB100021	NA	2	-1.77090881531042	2	0.11478241614321	0.5	3.274916497299e-10	NA	NA	SegRatio=-1.77,AbsMeanSigma=10.98,pvalue=1.6740179038702e-290,pvalueTTest=0.0281261159827577,Adjusted:byPvalueTTestRatio;
chr13	48947551	48947655	RB1	RB100022	NA	2	-1.77090881531042	2	0.11478241614321	0.5	3.274916497299e-10	NA	NA	SegRatio=-1.77,AbsMeanSigma=10.98,pvalue=1.6740179038702e-290,pvalueTTest=0.0281261159827577,Adjusted:byPvalueTTestRatio;
chr13	48951024	48951128	RB1	RB100023	-2.53454476725202	2	-1.77090881531042	2	0.11478241614321	0.5	3.274916497299e-10	q-value=7.78694591840846e-09, copies=0	NA	SegRatio=-1.77,AbsMeanSigma=10.98,pvalue=1.6740179038702e-290,pvalueTTest=0.0281261159827577,Adjusted:byPvalueTTestRatio;
chr13	48951107	48951218	RB1	RB100024	-1.17982936276207	2	-0.957837718131948	2	0.11478241614321	0.5	3.274916497299e-10	NA	NA	SegRatio=-0.96,AbsMeanSigma=9.16,pvalue=1.18444963961153e-56,pvalueTTest=0.197253030209046,Adjusted:byPvalueTTestRatio;
chr13	48953704	48953767	RB1	RB100025	NA	2	-0.957837718131948	2	0.11478241614321	0.5	3.274916497299e-10	NA	NA	SegRatio=-0.96,AbsMeanSigma=9.16,pvalue=1.18444963961153e-56,pvalueTTest=0.197253030209046,Adjusted:byPvalueTTestRatio;
chr13	48953761	48953879	RB1	RB100026	-0.679874453572573	2	-0.957837718131948	2	0.11478241614321	0.5	3.274916497299e-10	NA	NA	SegRatio=-0.96,AbsMeanSigma=9.16,pvalue=1.18444963961153e-56,pvalueTTest=0.197253030209046,Adjusted:byPvalueTTestRatio;
chr13	48954199	48954298	RB1	RB100027	NA	2	-2.37945403561278	2	0.11478241614321	0.5	3.274916497299e-10	NA	NA	SegRatio=-2.38,AbsMeanSigma=16.46,pvalue=7.64425243076509e-120,pvalueTTest=1,Adjusted:byPvalueTTestRatio;
chr13	48954316	48954409	RB1	RB100028	-2.37945403561278	2	-2.37945403561278	2	0.11478241614321	0.5	3.274916497299e-10	NA	NA	SegRatio=-2.38,AbsMeanSigma=16.46,pvalue=7.64425243076509e-120,pvalueTTest=1,Adjusted:byPvalueTTestRatio;
chr13	48955309	48955421	RB1	RB100029	NA	1	-0.948490407132311	2	0.11478241614321	0.5	3.274916497299e-10	NA	NA	SegRatio=-0.95,AbsMeanSigma=7.53,pvalue=7.54351463029638e-113,pvalueTTest=0.000347734313465311,
chr13	48955422	48955539	RB1	RB100030	-0.509400721032196	1	-0.948490407132311	2	0.11478241614321	0.5	3.274916497299e-10	q-value=0.00935638686559574, copies=1	NA	SegRatio=-0.95,AbsMeanSigma=7.53,pvalue=7.54351463029638e-113,pvalueTTest=0.000347734313465311,
chr13	48955540	48955641	RB1	RB100031	-1.70408539902576	1	-0.948490407132311	2	0.11478241614321	0.5	3.274916497299e-10	q-value=3.63875199229247e-07, copies=0.5	NA	SegRatio=-0.95,AbsMeanSigma=7.53,pvalue=7.54351463029638e-113,pvalueTTest=0.000347734313465311,
chr13	49027104	49027215	RB1	RB100032	-0.981933241696592	1	-0.948490407132311	2	0.11478241614321	0.5	3.274916497299e-10	NA	NA	SegRatio=-0.95,AbsMeanSigma=7.53,pvalue=7.54351463029638e-113,pvalueTTest=0.000347734313465311,
chr13	49027215	49027325	RB1	RB100033	NA	1	-0.948490407132311	2	0.11478241614321	0.5	3.274916497299e-10	NA	NA	SegRatio=-0.95,AbsMeanSigma=7.53,pvalue=7.54351463029638e-113,pvalueTTest=0.000347734313465311,
chr13	49030305	49030413	RB1	RB100034	-0.493535490693829	1	-0.948490407132311	2	0.11478241614321	0.5	3.274916497299e-10	q-value=2.86182618761779e-06, copies=1	NA	SegRatio=-0.95,AbsMeanSigma=7.53,pvalue=7.54351463029638e-113,pvalueTTest=0.000347734313465311,
chr13	49030405	49030521	RB1	RB100035	-1.07405911376727	1	-0.948490407132311	2	0.11478241614321	0.5	3.274916497299e-10	NA	NA	SegRatio=-0.95,AbsMeanSigma=7.53,pvalue=7.54351463029638e-113,pvalueTTest=0.000347734313465311,
chr13	49033760	49033866	RB1	RB100036	-0.833250290212442	1	-0.948490407132311	2	0.11478241614321	0.5	3.274916497299e-10	NA	NA	SegRatio=-0.95,AbsMeanSigma=7.53,pvalue=7.54351463029638e-113,pvalueTTest=0.000347734313465311,
chr13	49033862	49033996	RB1	RB100037.RB100038	-0.948490407132311	1	-0.948490407132311	2	0.11478241614321	0.5	3.274916497299e-10	NA	NA	SegRatio=-0.95,AbsMeanSigma=7.53,pvalue=7.54351463029638e-113,pvalueTTest=0.000347734313465311,
chr13	49037888	49037965	RB1	RB100039	-2.31846663224196	1	-0.663778281275371	2	0.11478241614321	0.5	3.274916497299e-10	q-value=1.2728625982055e-05, copies=0	NA	SegRatio=-0.66,AbsMeanSigma=6.46,pvalue=4.49931592647321e-111,pvalueTTest=3.00470858066161e-05,
chr13	49037949	49038058	RB1	RB100040	NA	1	-0.663778281275371	2	0.11478241614321	0.5	3.274916497299e-10	NA	NA	SegRatio=-0.66,AbsMeanSigma=6.46,pvalue=4.49931592647321e-111,pvalueTTest=3.00470858066161e-05,
chr13	49039140	49039249	RB1	RB100041	-0.663778281275371	1	-0.663778281275371	2	0.11478241614321	0.5	3.274916497299e-10	NA	NA	SegRatio=-0.66,AbsMeanSigma=6.46,pvalue=4.49931592647321e-111,pvalueTTest=3.00470858066161e-05,
chr13	49039242	49039359	RB1	RB100042	NA	1	-0.663778281275371	2	0.11478241614321	0.5	3.274916497299e-10	NA	NA	SegRatio=-0.66,AbsMeanSigma=6.46,pvalue=4.49931592647321e-111,pvalueTTest=3.00470858066161e-05,
chr13	49039300	49039413	RB1	RB100043	-0.809432295636445	1	-0.663778281275371	2	0.11478241614321	0.5	3.274916497299e-10	NA	NA	SegRatio=-0.66,AbsMeanSigma=6.46,pvalue=4.49931592647321e-111,pvalueTTest=3.00470858066161e-05,
chr13	49039374	49039488	RB1	RB100044	-0.609827814726316	1	-0.663778281275371	2	0.11478241614321	0.5	3.274916497299e-10	NA	NA	SegRatio=-0.66,AbsMeanSigma=6.46,pvalue=4.49931592647321e-111,pvalueTTest=3.00470858066161e-05,
chr13	49039484	49039598	RB1	RB100045	-1.39425321770987	1	-0.663778281275371	2	0.11478241614321	0.5	3.274916497299e-10	q-value=2.85658572264479e-07, copies=0.5	NA	SegRatio=-0.66,AbsMeanSigma=6.46,pvalue=4.49931592647321e-111,pvalueTTest=3.00470858066161e-05,
chr13	49047405	49047518	RB1	RB100046	NA	1	-0.663778281275371	2	0.11478241614321	0.5	3.274916497299e-10	NA	NA	SegRatio=-0.66,AbsMeanSigma=6.46,pvalue=4.49931592647321e-111,pvalueTTest=3.00470858066161e-05,
chr13	49047518	49047631	RB1	RB100047	NA	1	-0.663778281275371	2	0.11478241614321	0.5	3.274916497299e-10	NA	NA	SegRatio=-0.66,AbsMeanSigma=6.46,pvalue=4.49931592647321e-111,pvalueTTest=3.00470858066161e-05,
chr13	49050797	49050912	RB1	RB100048	-0.64505211704642	1	-0.663778281275371	2	0.11478241614321	0.5	3.274916497299e-10	NA	NA	SegRatio=-0.66,AbsMeanSigma=6.46,pvalue=4.49931592647321e-111,pvalueTTest=3.00470858066161e-05,
chr13	49050884	49050970	RB1	RB100049	-0.821657692235133	1	-0.663778281275371	2	0.11478241614321	0.5	3.274916497299e-10	NA	NA	SegRatio=-0.66,AbsMeanSigma=6.46,pvalue=4.49931592647321e-111,pvalueTTest=3.00470858066161e-05,
chr13	49050970	49051077	RB1	RB100050	-0.640264029073659	1	-0.663778281275371	2	0.11478241614321	0.5	3.274916497299e-10	NA	NA	SegRatio=-0.66,AbsMeanSigma=6.46,pvalue=4.49931592647321e-111,pvalueTTest=3.00470858066161e-05,
chr13	49051416	49051509	RB1	RB100051	-3.74282353333722	1	-0.674672711486304	2	0.11478241614321	0.5	3.274916497299e-10	q-value=1.72093815362485e-99, copies=0	NA	SegRatio=-0.67,AbsMeanSigma=5.12,pvalue=0,pvalueTTest=2.44499432270583e-23,
chr13	49051510	49051627	RB1	RB100052	-1.69669908601172	1	-0.674672711486304	2	0.11478241614321	0.5	3.274916497299e-10	q-value=3.65269226895445e-14, copies=0.5	NA	SegRatio=-0.67,AbsMeanSigma=5.12,pvalue=0,pvalueTTest=2.44499432270583e-23,
chr13	49054100	49054186	RB1	RB100053	-0.603163324367674	1	-0.674672711486304	2	0.11478241614321	0.5	3.274916497299e-10	NA	NA	SegRatio=-0.67,AbsMeanSigma=5.12,pvalue=0,pvalueTTest=2.44499432270583e-23,
chr13	49054182	49054294	RB1	RB100054	-0.685330376214026	1	-0.674672711486304	2	0.11478241614321	0.5	3.274916497299e-10	NA	NA	SegRatio=-0.67,AbsMeanSigma=5.12,pvalue=0,pvalueTTest=2.44499432270583e-23,
chr13	52508863	52508971	ATP7B	ATP7B00001	-0.733254134971779	1	-0.674672711486304	1	0.941421674490269	1	8.64696187007732e-38	NA	NA	SegRatio=-0.67,AbsMeanSigma=5.12,pvalue=0,pvalueTTest=2.44499432270583e-23,
chr13	52508949	52509066	ATP7B	ATP7B00002	-0.680081748005383	1	-0.674672711486304	1	0.941421674490269	1	8.64696187007732e-38	NA	NA	SegRatio=-0.67,AbsMeanSigma=5.12,pvalue=0,pvalueTTest=2.44499432270583e-23,
chr13	52509028	52509147	ATP7B	ATP7B00003	-0.64961016221775	1	-0.674672711486304	1	0.941421674490269	1	8.64696187007732e-38	NA	NA	SegRatio=-0.67,AbsMeanSigma=5.12,pvalue=0,pvalueTTest=2.44499432270583e-23,
chr13	52509148	52509263	ATP7B	ATP7B00004	-0.784482840108805	1	-0.674672711486304	1	0.941421674490269	1	8.64696187007732e-38	NA	NA	SegRatio=-0.67,AbsMeanSigma=5.12,pvalue=0,pvalueTTest=2.44499432270583e-23,
chr13	52509708	52509828	ATP7B	ATP7B00005	-1.05160219577232	1	-0.674672711486304	1	0.941421674490269	1	8.64696187007732e-38	NA	NA	SegRatio=-0.67,AbsMeanSigma=5.12,pvalue=0,pvalueTTest=2.44499432270583e-23,
chr13	52509829	52509925	ATP7B	ATP7B00006	-0.757222592870293	1	-0.674672711486304	1	0.941421674490269	1	8.64696187007732e-38	NA	NA	SegRatio=-0.67,AbsMeanSigma=5.12,pvalue=0,pvalueTTest=2.44499432270583e-23,
chr13	52511311	52511427	ATP7B	ATP7B00007	-0.659823999674424	1	-0.674672711486304	1	0.941421674490269	1	8.64696187007732e-38	NA	NA	SegRatio=-0.67,AbsMeanSigma=5.12,pvalue=0,pvalueTTest=2.44499432270583e-23,
chr13	52511410	52511527	ATP7B	ATP7B00008	-0.90923337874017	1	-0.674672711486304	1	0.941421674490269	1	8.64696187007732e-38	NA	NA	SegRatio=-0.67,AbsMeanSigma=5.12,pvalue=0,pvalueTTest=2.44499432270583e-23,
chr13	52511499	52511605	ATP7B	ATP7B00009	-0.654322950080674	1	-0.674672711486304	1	0.941421674490269	1	8.64696187007732e-38	NA	NA	SegRatio=-0.67,AbsMeanSigma=5.12,pvalue=0,pvalueTTest=2.44499432270583e-23,
chr13	52511618	52511737	ATP7B	ATP7B00010	-0.57239924866489	1	-0.674672711486304	1	0.941421674490269	1	8.64696187007732e-38	NA	NA	SegRatio=-0.67,AbsMeanSigma=5.12,pvalue=0,pvalueTTest=2.44499432270583e-23,
chr13	52511738	52511857	ATP7B	ATP7B00011	-0.554013245160909	1	-0.674672711486304	1	0.941421674490269	1	8.64696187007732e-38	NA	NA	SegRatio=-0.67,AbsMeanSigma=5.12,pvalue=0,pvalueTTest=2.44499432270583e-23,
chr13	52513130	52513228	ATP7B	ATP7B00012	-0.903528475735392	1	-0.674672711486304	1	0.941421674490269	1	8.64696187007732e-38	NA	NA	SegRatio=-0.67,AbsMeanSigma=5.12,pvalue=0,pvalueTTest=2.44499432270583e-23,
chr13	52513205	52513309	ATP7B	ATP7B00013	-0.572310517728551	1	-0.674672711486304	1	0.941421674490269	1	8.64696187007732e-38	NA	NA	SegRatio=-0.67,AbsMeanSigma=5.12,pvalue=0,pvalueTTest=2.44499432270583e-23,
chr13	52513296	52513390	ATP7B	ATP7B00014	-0.705226977700813	1	-0.674672711486304	1	0.941421674490269	1	8.64696187007732e-38	NA	NA	SegRatio=-0.67,AbsMeanSigma=5.12,pvalue=0,pvalueTTest=2.44499432270583e-23,
chr13	52515190	52515287	ATP7B	ATP7B00015	-0.86589407724627	1	-0.674672711486304	1	0.941421674490269	1	8.64696187007732e-38	NA	NA	SegRatio=-0.67,AbsMeanSigma=5.12,pvalue=0,pvalueTTest=2.44499432270583e-23,
chr13	52515216	52515326	ATP7B	ATP7B00016	-0.804498498437876	1	-0.674672711486304	1	0.941421674490269	1	8.64696187007732e-38	NA	NA	SegRatio=-0.67,AbsMeanSigma=5.12,pvalue=0,pvalueTTest=2.44499432270583e-23,
chr13	52515306	52515421	ATP7B	ATP7B00017	-0.448194615105998	1	-0.674672711486304	1	0.941421674490269	1	8.64696187007732e-38	NA	NA	SegRatio=-0.67,AbsMeanSigma=5.12,pvalue=0,pvalueTTest=2.44499432270583e-23,
chr13	52516495	52516613	ATP7B	ATP7B00018	-0.579872954597298	1	-0.674672711486304	1	0.941421674490269	1	8.64696187007732e-38	NA	NA	SegRatio=-0.67,AbsMeanSigma=5.12,pvalue=0,pvalueTTest=2.44499432270583e-23,
chr13	52516560	52516677	ATP7B	ATP7B00019	-0.743635229680545	1	-0.674672711486304	1	0.941421674490269	1	8.64696187007732e-38	NA	NA	SegRatio=-0.67,AbsMeanSigma=5.12,pvalue=0,pvalueTTest=2.44499432270583e-23,
chr13	52516620	52516734	ATP7B	ATP7B00020	-0.706130968593908	1	-0.674672711486304	1	0.941421674490269	1	8.64696187007732e-38	NA	NA	SegRatio=-0.67,AbsMeanSigma=5.12,pvalue=0,pvalueTTest=2.44499432270583e-23,
chr13	52518195	52518316	ATP7B	ATP7B00021	-0.674672711486304	1	-0.674672711486304	1	0.941421674490269	1	8.64696187007732e-38	NA	NA	SegRatio=-0.67,AbsMeanSigma=5.12,pvalue=0,pvalueTTest=2.44499432270583e-23,
chr13	52518271	52518391	ATP7B	ATP7B00022	-0.605533108710198	1	-0.674672711486304	1	0.941421674490269	1	8.64696187007732e-38	NA	NA	SegRatio=-0.67,AbsMeanSigma=5.12,pvalue=0,pvalueTTest=2.44499432270583e-23,
chr13	52518330	52518448	ATP7B	ATP7B00023	-0.57665084020287	1	-0.674672711486304	1	0.941421674490269	1	8.64696187007732e-38	NA	NA	SegRatio=-0.67,AbsMeanSigma=5.12,pvalue=0,pvalueTTest=2.44499432270583e-23,
chr13	52520350	52520448	ATP7B	ATP7B00024	-0.825546909266708	1	-0.674672711486304	1	0.941421674490269	1	8.64696187007732e-38	NA	NA	SegRatio=-0.67,AbsMeanSigma=5.12,pvalue=0,pvalueTTest=2.44499432270583e-23,
chr13	52520433	52520557	ATP7B	ATP7B00025	-0.722168533977993	1	-0.674672711486304	1	0.941421674490269	1	8.64696187007732e-38	NA	NA	SegRatio=-0.67,AbsMeanSigma=5.12,pvalue=0,pvalueTTest=2.44499432270583e-23,
chr13	52520470	52520592	ATP7B	ATP7B00026	-0.691166371303686	1	-0.674672711486304	1	0.941421674490269	1	8.64696187007732e-38	NA	NA	SegRatio=-0.67,AbsMeanSigma=5.12,pvalue=0,pvalueTTest=2.44499432270583e-23,
chr13	52520568	52520676	ATP7B	ATP7B00027	-0.540696912559772	1	-0.674672711486304	1	0.941421674490269	1	8.64696187007732e-38	NA	NA	SegRatio=-0.67,AbsMeanSigma=5.12,pvalue=0,pvalueTTest=2.44499432270583e-23,
chr13	52523774	52523886	ATP7B	ATP7B00028	-0.769150169381665	1	-0.674672711486304	1	0.941421674490269	1	8.64696187007732e-38	NA	NA	SegRatio=-0.67,AbsMeanSigma=5.12,pvalue=0,pvalueTTest=2.44499432270583e-23,
chr13	52523887	52523998	ATP7B	ATP7B00029	-0.611126519980854	1	-0.674672711486304	1	0.941421674490269	1	8.64696187007732e-38	NA	NA	SegRatio=-0.67,AbsMeanSigma=5.12,pvalue=0,pvalueTTest=2.44499432270583e-23,
chr13	52524115	52524226	ATP7B	ATP7B00030	-0.491381447660042	1	-0.674672711486304	1	0.941421674490269	1	8.64696187007732e-38	NA	NA	SegRatio=-0.67,AbsMeanSigma=5.12,pvalue=0,pvalueTTest=2.44499432270583e-23,
chr13	52524157	52524273	ATP7B	ATP7B00031	-0.595214819208807	1	-0.674672711486304	1	0.941421674490269	1	8.64696187007732e-38	NA	NA	SegRatio=-0.67,AbsMeanSigma=5.12,pvalue=0,pvalueTTest=2.44499432270583e-23,
chr13	52524248	52524342	ATP7B	ATP7B00032	-0.894178789514956	1	-0.674672711486304	1	0.941421674490269	1	8.64696187007732e-38	NA	NA	SegRatio=-0.67,AbsMeanSigma=5.12,pvalue=0,pvalueTTest=2.44499432270583e-23,
chr13	52524321	52524432	ATP7B	ATP7B00033	-0.459369566377551	1	-0.674672711486304	1	0.941421674490269	1	8.64696187007732e-38	NA	NA	SegRatio=-0.67,AbsMeanSigma=5.12,pvalue=0,pvalueTTest=2.44499432270583e-23,
chr13	52524422	52524541	ATP7B	ATP7B00034	-0.87998503413543	1	-0.674672711486304	1	0.941421674490269	1	8.64696187007732e-38	NA	NA	SegRatio=-0.67,AbsMeanSigma=5.12,pvalue=0,pvalueTTest=2.44499432270583e-23,
chr13	52524470	52524590	ATP7B	ATP7B00035	-0.764741461079865	1	-0.674672711486304	1	0.941421674490269	1	8.64696187007732e-38	NA	NA	SegRatio=-0.67,AbsMeanSigma=5.12,pvalue=0,pvalueTTest=2.44499432270583e-23,
chr13	52531629	52531740	ATP7B	ATP7B00036	-0.646968753836051	1	-0.674672711486304	1	0.941421674490269	1	8.64696187007732e-38	NA	NA	SegRatio=-0.67,AbsMeanSigma=5.12,pvalue=0,pvalueTTest=2.44499432270583e-23,
chr13	52531713	52531824	ATP7B	ATP7B00037	-0.585461355350546	1	-0.674672711486304	1	0.941421674490269	1	8.64696187007732e-38	NA	NA	SegRatio=-0.67,AbsMeanSigma=5.12,pvalue=0,pvalueTTest=2.44499432270583e-23,
chr13	52532393	52532512	ATP7B	ATP7B00038	-0.717268331488546	1	-0.674672711486304	1	0.941421674490269	1	8.64696187007732e-38	NA	NA	SegRatio=-0.67,AbsMeanSigma=5.12,pvalue=0,pvalueTTest=2.44499432270583e-23,
chr13	52532451	52532556	ATP7B	ATP7B00039	-0.624434305449776	1	-0.674672711486304	1	0.941421674490269	1	8.64696187007732e-38	NA	NA	SegRatio=-0.67,AbsMeanSigma=5.12,pvalue=0,pvalueTTest=2.44499432270583e-23,
chr13	52532524	52532642	ATP7B	ATP7B00040	-0.761438897578566	1	-0.674672711486304	1	0.941421674490269	1	8.64696187007732e-38	NA	NA	SegRatio=-0.67,AbsMeanSigma=5.12,pvalue=0,pvalueTTest=2.44499432270583e-23,
chr13	52532578	52532679	ATP7B	ATP7B00041	-0.461753321013803	1	-0.674672711486304	1	0.941421674490269	1	8.64696187007732e-38	NA	NA	SegRatio=-0.67,AbsMeanSigma=5.12,pvalue=0,pvalueTTest=2.44499432270583e-23,
chr13	52532668	52532784	ATP7B	ATP7B00042	-0.69934536366806	1	-0.674672711486304	1	0.941421674490269	1	8.64696187007732e-38	NA	NA	SegRatio=-0.67,AbsMeanSigma=5.12,pvalue=0,pvalueTTest=2.44499432270583e-23,
chr13	52534209	52534325	ATP7B	ATP7B00043	-0.533415936934153	1	-0.674672711486304	1	0.941421674490269	1	8.64696187007732e-38	NA	NA	SegRatio=-0.67,AbsMeanSigma=5.12,pvalue=0,pvalueTTest=2.44499432270583e-23,
chr13	52534285	52534402	ATP7B	ATP7B00044	-0.719581972111736	1	-0.674672711486304	1	0.941421674490269	1	8.64696187007732e-38	NA	NA	SegRatio=-0.67,AbsMeanSigma=5.12,pvalue=0,pvalueTTest=2.44499432270583e-23,
chr13	52534347	52534464	ATP7B	ATP7B00045	-0.604555845360192	1	-0.674672711486304	1	0.941421674490269	1	8.64696187007732e-38	NA	NA	SegRatio=-0.67,AbsMeanSigma=5.12,pvalue=0,pvalueTTest=2.44499432270583e-23,
chr13	52534453	52534557	ATP7B	ATP7B00046	-0.643729288666909	1	-0.674672711486304	1	0.941421674490269	1	8.64696187007732e-38	NA	NA	SegRatio=-0.67,AbsMeanSigma=5.12,pvalue=0,pvalueTTest=2.44499432270583e-23,
chr13	52535935	52536033	ATP7B	ATP7B00047	-0.616912300872671	1	-0.674672711486304	1	0.941421674490269	1	8.64696187007732e-38	NA	NA	SegRatio=-0.67,AbsMeanSigma=5.12,pvalue=0,pvalueTTest=2.44499432270583e-23,
chr13	52535992	52536094	ATP7B	ATP7B00048	-0.463783286836825	1	-0.674672711486304	1	0.941421674490269	1	8.64696187007732e-38	NA	NA	SegRatio=-0.67,AbsMeanSigma=5.12,pvalue=0,pvalueTTest=2.44499432270583e-23,
chr13	52538898	52539036	ATP7B	ATP7B00049	NA	1	-0.674672711486304	1	0.941421674490269	1	8.64696187007732e-38	NA	NA	SegRatio=-0.67,AbsMeanSigma=5.12,pvalue=0,pvalueTTest=2.44499432270583e-23,
chr13	52539036	52539154	ATP7B	ATP7B00050	NA	1	-0.674672711486304	1	0.941421674490269	1	8.64696187007732e-38	NA	NA	SegRatio=-0.67,AbsMeanSigma=5.12,pvalue=0,pvalueTTest=2.44499432270583e-23,
chr13	52539142	52539238	ATP7B	ATP7B00051	-0.781114033599493	1	-0.674672711486304	1	0.941421674490269	1	8.64696187007732e-38	NA	NA	SegRatio=-0.67,AbsMeanSigma=5.12,pvalue=0,pvalueTTest=2.44499432270583e-23,
chr13	52542554	52542672	ATP7B	ATP7B00052	-0.215696148817356	1	-0.674672711486304	1	0.941421674490269	1	8.64696187007732e-38	NA	NA	SegRatio=-0.67,AbsMeanSigma=5.12,pvalue=0,pvalueTTest=2.44499432270583e-23,
chr13	52542655	52542765	ATP7B	ATP7B00053	-0.580557984574482	1	-0.674672711486304	1	0.941421674490269	1	8.64696187007732e-38	NA	NA	SegRatio=-0.67,AbsMeanSigma=5.12,pvalue=0,pvalueTTest=2.44499432270583e-23,
chr13	52544606	52544725	ATP7B	ATP7B00054	-0.694527802881453	1	-0.674672711486304	1	0.941421674490269	1	8.64696187007732e-38	NA	NA	SegRatio=-0.67,AbsMeanSigma=5.12,pvalue=0,pvalueTTest=2.44499432270583e-23,
chr13	52544710	52544823	ATP7B	ATP7B00055	-0.703593570599389	1	-0.674672711486304	1	0.941421674490269	1	8.64696187007732e-38	NA	NA	SegRatio=-0.67,AbsMeanSigma=5.12,pvalue=0,pvalueTTest=2.44499432270583e-23,
chr13	52544821	52544939	ATP7B	ATP7B00056	-0.754347883543974	1	-0.674672711486304	1	0.941421674490269	1	8.64696187007732e-38	NA	NA	SegRatio=-0.67,AbsMeanSigma=5.12,pvalue=0,pvalueTTest=2.44499432270583e-23,
chr13	52548017	52548111	ATP7B	ATP7B00057	-0.778654558604069	1	-0.674672711486304	1	0.941421674490269	1	8.64696187007732e-38	NA	NA	SegRatio=-0.67,AbsMeanSigma=5.12,pvalue=0,pvalueTTest=2.44499432270583e-23,
chr13	52548094	52548209	ATP7B	ATP7B00058	-0.695746690821073	1	-0.674672711486304	1	0.941421674490269	1	8.64696187007732e-38	NA	NA	SegRatio=-0.67,AbsMeanSigma=5.12,pvalue=0,pvalueTTest=2.44499432270583e-23,
chr13	52548160	52548269	ATP7B	ATP7B00059	-0.575322371810132	1	-0.674672711486304	1	0.941421674490269	1	8.64696187007732e-38	NA	NA	SegRatio=-0.67,AbsMeanSigma=5.12,pvalue=0,pvalueTTest=2.44499432270583e-23,
chr13	52548254	52548366	ATP7B	ATP7B00060	-0.835388670411855	1	-0.674672711486304	1	0.941421674490269	1	8.64696187007732e-38	NA	NA	SegRatio=-0.67,AbsMeanSigma=5.12,pvalue=0,pvalueTTest=2.44499432270583e-23,
chr13	52548342	52548443	ATP7B	ATP7B00061	-0.546519013036036	1	-0.674672711486304	1	0.941421674490269	1	8.64696187007732e-38	NA	NA	SegRatio=-0.67,AbsMeanSigma=5.12,pvalue=0,pvalueTTest=2.44499432270583e-23,
chr13	52548414	52548533	ATP7B	ATP7B00062	-0.56858543276485	1	-0.674672711486304	1	0.941421674490269	1	8.64696187007732e-38	NA	NA	SegRatio=-0.67,AbsMeanSigma=5.12,pvalue=0,pvalueTTest=2.44499432270583e-23,
chr13	52548496	52548606	ATP7B	ATP7B00063	-0.730921460460753	1	-0.674672711486304	1	0.941421674490269	1	8.64696187007732e-38	NA	NA	SegRatio=-0.67,AbsMeanSigma=5.12,pvalue=0,pvalueTTest=2.44499432270583e-23,
chr13	52548557	52548667	ATP7B	ATP7B00064	-0.890226322398992	1	-0.674672711486304	1	0.941421674490269	1	8.64696187007732e-38	NA	NA	SegRatio=-0.67,AbsMeanSigma=5.12,pvalue=0,pvalueTTest=2.44499432270583e-23,
chr13	52548666	52548777	ATP7B	ATP7B00065	-0.622749000885201	1	-0.674672711486304	1	0.941421674490269	1	8.64696187007732e-38	NA	NA	SegRatio=-0.67,AbsMeanSigma=5.12,pvalue=0,pvalueTTest=2.44499432270583e-23,
chr13	52548756	52548872	ATP7B	ATP7B00066	-0.671380001129394	1	-0.674672711486304	1	0.941421674490269	1	8.64696187007732e-38	NA	NA	SegRatio=-0.67,AbsMeanSigma=5.12,pvalue=0,pvalueTTest=2.44499432270583e-23,
chr13	52548852	52548970	ATP7B	ATP7B00067	-0.672039512230372	1	-0.674672711486304	1	0.941421674490269	1	8.64696187007732e-38	NA	NA	SegRatio=-0.67,AbsMeanSigma=5.12,pvalue=0,pvalueTTest=2.44499432270583e-23,
chr13	52548953	52549072	ATP7B	ATP7B00068	-0.753773671516175	1	-0.674672711486304	1	0.941421674490269	1	8.64696187007732e-38	NA	NA	SegRatio=-0.67,AbsMeanSigma=5.12,pvalue=0,pvalueTTest=2.44499432270583e-23,
chr13	52549052	52549160	ATP7B	ATP7B00069	-0.590410215771508	1	-0.674672711486304	1	0.941421674490269	1	8.64696187007732e-38	NA	NA	SegRatio=-0.67,AbsMeanSigma=5.12,pvalue=0,pvalueTTest=2.44499432270583e-23,
chr13	52549127	52549218	ATP7B	ATP7B00070	-0.632495488002061	1	-0.674672711486304	1	0.941421674490269	1	8.64696187007732e-38	NA	NA	SegRatio=-0.67,AbsMeanSigma=5.12,pvalue=0,pvalueTTest=2.44499432270583e-23,
chr13	52549169	52549277	ATP7B	ATP7B00071	-0.61373807533745	1	-0.674672711486304	1	0.941421674490269	1	8.64696187007732e-38	NA	NA	SegRatio=-0.67,AbsMeanSigma=5.12,pvalue=0,pvalueTTest=2.44499432270583e-23,
chr13	52549257	52549369	ATP7B	ATP7B00072	-0.621105234717944	1	-0.674672711486304	1	0.941421674490269	1	8.64696187007732e-38	NA	NA	SegRatio=-0.67,AbsMeanSigma=5.12,pvalue=0,pvalueTTest=2.44499432270583e-23,
chr13	52585380	52585495	ATP7B	ATP7B00073	-0.126400524687283	2	-0.126400524687283	1	0.941421674490269	1	8.64696187007732e-38	NA	NA	SegRatio=-0.13,AbsMeanSigma=0.3,pvalue=0.760678474201271,pvalueTTest=1,
chr16	3293094	3293210	MEFV	MEFV00001	0.084055199935186	2	0.0534319955003427	2	0.00397006178458309	2	0.00397006178458309	NA	NA	SegRatio=0.05,AbsMeanSigma=0.47,pvalue=3.8391846972859e-05,pvalueTTest=7.9343600017874e-05,
chr16	3293184	3293298	MEFV	MEFV00002	0.146757020724103	2	0.0534319955003427	2	0.00397006178458309	2	0.00397006178458309	NA	NA	SegRatio=0.05,AbsMeanSigma=0.47,pvalue=3.8391846972859e-05,pvalueTTest=7.9343600017874e-05,
chr16	3293291	3293409	MEFV	MEFV00003	-0.111493281989832	2	0.0534319955003427	2	0.00397006178458309	2	0.00397006178458309	NA	NA	SegRatio=0.05,AbsMeanSigma=0.47,pvalue=3.8391846972859e-05,pvalueTTest=7.9343600017874e-05,
chr16	3293397	3293500	MEFV	MEFV00004	0.0494738586362985	2	0.0534319955003427	2	0.00397006178458309	2	0.00397006178458309	NA	NA	SegRatio=0.05,AbsMeanSigma=0.47,pvalue=3.8391846972859e-05,pvalueTTest=7.9343600017874e-05,
chr16	3293425	3293537	MEFV	MEFV00005	-0.0585113089529003	2	0.0534319955003427	2	0.00397006178458309	2	0.00397006178458309	NA	NA	SegRatio=0.05,AbsMeanSigma=0.47,pvalue=3.8391846972859e-05,pvalueTTest=7.9343600017874e-05,
chr16	3293512	3293627	MEFV	MEFV00006	0.111317759461608	2	0.0534319955003427	2	0.00397006178458309	2	0.00397006178458309	NA	NA	SegRatio=0.05,AbsMeanSigma=0.47,pvalue=3.8391846972859e-05,pvalueTTest=7.9343600017874e-05,
chr16	3293618	3293736	MEFV	MEFV00007	-0.236298251092176	2	0.0534319955003427	2	0.00397006178458309	2	0.00397006178458309	NA	NA	SegRatio=0.05,AbsMeanSigma=0.47,pvalue=3.8391846972859e-05,pvalueTTest=7.9343600017874e-05,
chr16	3293804	3293922	MEFV	MEFV00008	0.0132443730548325	2	0.0534319955003427	2	0.00397006178458309	2	0.00397006178458309	NA	NA	SegRatio=0.05,AbsMeanSigma=0.47,pvalue=3.8391846972859e-05,pvalueTTest=7.9343600017874e-05,
chr16	3293903	3294015	MEFV	MEFV00009	NA	2	0.0534319955003427	2	0.00397006178458309	2	0.00397006178458309	NA	NA	SegRatio=0.05,AbsMeanSigma=0.47,pvalue=3.8391846972859e-05,pvalueTTest=7.9343600017874e-05,
chr16	3293987	3294082	MEFV	MEFV00010	0.0725483064514466	2	0.0534319955003427	2	0.00397006178458309	2	0.00397006178458309	NA	NA	SegRatio=0.05,AbsMeanSigma=0.47,pvalue=3.8391846972859e-05,pvalueTTest=7.9343600017874e-05,
chr16	3294079	3294196	MEFV	MEFV00011	-0.117248703667563	2	0.0534319955003427	2	0.00397006178458309	2	0.00397006178458309	NA	NA	SegRatio=0.05,AbsMeanSigma=0.47,pvalue=3.8391846972859e-05,pvalueTTest=7.9343600017874e-05,
chr16	3294201	3294319	MEFV	MEFV00012	NA	2	0.0534319955003427	2	0.00397006178458309	2	0.00397006178458309	NA	NA	SegRatio=0.05,AbsMeanSigma=0.47,pvalue=3.8391846972859e-05,pvalueTTest=7.9343600017874e-05,
chr16	3294441	3294557	MEFV	MEFV00013	-0.124834435729236	2	0.0534319955003427	2	0.00397006178458309	2	0.00397006178458309	NA	NA	SegRatio=0.05,AbsMeanSigma=0.47,pvalue=3.8391846972859e-05,pvalueTTest=7.9343600017874e-05,
chr16	3294550	3294663	MEFV	MEFV00014	0.322097247758765	2	0.0534319955003427	2	0.00397006178458309	2	0.00397006178458309	NA	NA	SegRatio=0.05,AbsMeanSigma=0.47,pvalue=3.8391846972859e-05,pvalueTTest=7.9343600017874e-05,
chr16	3296490	3296574	MEFV	MEFV00015	0.215340923340181	2	0.0534319955003427	2	0.00397006178458309	2	0.00397006178458309	NA	NA	SegRatio=0.05,AbsMeanSigma=0.47,pvalue=3.8391846972859e-05,pvalueTTest=7.9343600017874e-05,
chr16	3296973	3297084	MEFV	MEFV00016	0.132032210909077	2	0.0534319955003427	2	0.00397006178458309	2	0.00397006178458309	NA	NA	SegRatio=0.05,AbsMeanSigma=0.47,pvalue=3.8391846972859e-05,pvalueTTest=7.9343600017874e-05,
chr16	3297031	3297152	MEFV	MEFV00017	0.208173831501239	2	0.0534319955003427	2	0.00397006178458309	2	0.00397006178458309	NA	NA	SegRatio=0.05,AbsMeanSigma=0.47,pvalue=3.8391846972859e-05,pvalueTTest=7.9343600017874e-05,
chr16	3297121	3297225	MEFV	MEFV00018	0.0885176778937728	2	0.0534319955003427	2	0.00397006178458309	2	0.00397006178458309	NA	NA	SegRatio=0.05,AbsMeanSigma=0.47,pvalue=3.8391846972859e-05,pvalueTTest=7.9343600017874e-05,
chr16	3297200	3297335	MEFV	MEFV00019	NA	2	0.0534319955003427	2	0.00397006178458309	2	0.00397006178458309	NA	NA	SegRatio=0.05,AbsMeanSigma=0.47,pvalue=3.8391846972859e-05,pvalueTTest=7.9343600017874e-05,
chr16	3298834	3298933	MEFV	MEFV00020	0.0916699899786582	2	0.0534319955003427	2	0.00397006178458309	2	0.00397006178458309	NA	NA	SegRatio=0.05,AbsMeanSigma=0.47,pvalue=3.8391846972859e-05,pvalueTTest=7.9343600017874e-05,
chr16	3298923	3299041	MEFV	MEFV00021	0.267130313297331	2	0.0534319955003427	2	0.00397006178458309	2	0.00397006178458309	NA	NA	SegRatio=0.05,AbsMeanSigma=0.47,pvalue=3.8391846972859e-05,pvalueTTest=7.9343600017874e-05,
chr16	3299376	3299490	MEFV	MEFV00022	-0.0484397511224535	2	0.0534319955003427	2	0.00397006178458309	2	0.00397006178458309	NA	NA	SegRatio=0.05,AbsMeanSigma=0.47,pvalue=3.8391846972859e-05,pvalueTTest=7.9343600017874e-05,
chr16	3299435	3299526	MEFV	MEFV00023	-0.0406813177660135	2	0.0534319955003427	2	0.00397006178458309	2	0.00397006178458309	NA	NA	SegRatio=0.05,AbsMeanSigma=0.47,pvalue=3.8391846972859e-05,pvalueTTest=7.9343600017874e-05,
chr16	3299502	3299605	MEFV	MEFV00024	0.143095666009075	2	0.0534319955003427	2	0.00397006178458309	2	0.00397006178458309	NA	NA	SegRatio=0.05,AbsMeanSigma=0.47,pvalue=3.8391846972859e-05,pvalueTTest=7.9343600017874e-05,
chr16	3299571	3299713	MEFV	MEFV00025	NA	2	0.0534319955003427	2	0.00397006178458309	2	0.00397006178458309	NA	NA	SegRatio=0.05,AbsMeanSigma=0.47,pvalue=3.8391846972859e-05,pvalueTTest=7.9343600017874e-05,
chr16	3299713	3299833	MEFV	MEFV00026	0.095230503944395	2	0.0534319955003427	2	0.00397006178458309	2	0.00397006178458309	NA	NA	SegRatio=0.05,AbsMeanSigma=0.47,pvalue=3.8391846972859e-05,pvalueTTest=7.9343600017874e-05,
chr16	3304034	3304176	MEFV	MEFV00027	NA	2	0.0534319955003427	2	0.00397006178458309	2	0.00397006178458309	NA	NA	SegRatio=0.05,AbsMeanSigma=0.47,pvalue=3.8391846972859e-05,pvalueTTest=7.9343600017874e-05,
chr16	3304171	3304282	MEFV	MEFV00028	0.37750433857138	2	0.0534319955003427	2	0.00397006178458309	2	0.00397006178458309	NA	NA	SegRatio=0.05,AbsMeanSigma=0.47,pvalue=3.8391846972859e-05,pvalueTTest=7.9343600017874e-05,
chr16	3304260	3304341	MEFV	MEFV00029	NA	2	0.0534319955003427	2	0.00397006178458309	2	0.00397006178458309	NA	NA	SegRatio=0.05,AbsMeanSigma=0.47,pvalue=3.8391846972859e-05,pvalueTTest=7.9343600017874e-05,
chr16	3304285	3304371	MEFV	MEFV00030	0.856594054540155	2	0.0534319955003427	2	0.00397006178458309	2	0.00397006178458309	NA	NA	SegRatio=0.05,AbsMeanSigma=0.47,pvalue=3.8391846972859e-05,pvalueTTest=7.9343600017874e-05,
chr16	3304590	3304707	MEFV	MEFV00031	NA	2	0.0534319955003427	2	0.00397006178458309	2	0.00397006178458309	NA	NA	SegRatio=0.05,AbsMeanSigma=0.47,pvalue=3.8391846972859e-05,pvalueTTest=7.9343600017874e-05,
chr16	3304717	3304833	MEFV	MEFV00032	NA	2	0.0534319955003427	2	0.00397006178458309	2	0.00397006178458309	NA	NA	SegRatio=0.05,AbsMeanSigma=0.47,pvalue=3.8391846972859e-05,pvalueTTest=7.9343600017874e-05,
chr16	3306287	3306403	MEFV	MEFV00033	0.293271801246092	2	0.0534319955003427	2	0.00397006178458309	2	0.00397006178458309	NA	NA	SegRatio=0.05,AbsMeanSigma=0.47,pvalue=3.8391846972859e-05,pvalueTTest=7.9343600017874e-05,
chr16	3306400	3306522	MEFV	MEFV00034	0.275783285159885	2	0.0534319955003427	2	0.00397006178458309	2	0.00397006178458309	NA	NA	SegRatio=0.05,AbsMeanSigma=0.47,pvalue=3.8391846972859e-05,pvalueTTest=7.9343600017874e-05,
chr16	3306516	3306636	MEFV	MEFV00035	0.174151848373146	2	0.0534319955003427	2	0.00397006178458309	2	0.00397006178458309	NA	NA	SegRatio=0.05,AbsMeanSigma=0.47,pvalue=3.8391846972859e-05,pvalueTTest=7.9343600017874e-05,
chr16	68772146	68772258	CDH1	CDH100001	0.710573740474782	2	0.0534319955003427	2	0.00724720254373649	2	0.00724720254373649	NA	NA	SegRatio=0.05,AbsMeanSigma=0.47,pvalue=3.8391846972859e-05,pvalueTTest=7.9343600017874e-05,
chr16	68772269	68772373	CDH1	CDH100002	NA	2	0.0534319955003427	2	0.00724720254373649	2	0.00724720254373649	NA	NA	SegRatio=0.05,AbsMeanSigma=0.47,pvalue=3.8391846972859e-05,pvalueTTest=7.9343600017874e-05,
chr16	68835527	68835643	CDH1	CDH100003	-0.136973395784607	2	0.0534319955003427	2	0.00724720254373649	2	0.00724720254373649	NA	NA	SegRatio=0.05,AbsMeanSigma=0.47,pvalue=3.8391846972859e-05,pvalueTTest=7.9343600017874e-05,
chr16	68835638	68835753	CDH1	CDH100004	-0.105396579434941	2	0.0534319955003427	2	0.00724720254373649	2	0.00724720254373649	NA	NA	SegRatio=0.05,AbsMeanSigma=0.47,pvalue=3.8391846972859e-05,pvalueTTest=7.9343600017874e-05,
chr16	68835703	68835811	CDH1	CDH100005	0.159371408328515	2	0.0534319955003427	2	0.00724720254373649	2	0.00724720254373649	NA	NA	SegRatio=0.05,AbsMeanSigma=0.47,pvalue=3.8391846972859e-05,pvalueTTest=7.9343600017874e-05,
chr16	68835809	68835923	CDH1	CDH100006	-0.0215640594510969	2	0.0534319955003427	2	0.00724720254373649	2	0.00724720254373649	NA	NA	SegRatio=0.05,AbsMeanSigma=0.47,pvalue=3.8391846972859e-05,pvalueTTest=7.9343600017874e-05,
chr16	68842285	68842396	CDH1	CDH100007	0.00832143751328822	2	0.0534319955003427	2	0.00724720254373649	2	0.00724720254373649	NA	NA	SegRatio=0.05,AbsMeanSigma=0.47,pvalue=3.8391846972859e-05,pvalueTTest=7.9343600017874e-05,
chr16	68842371	68842460	CDH1	CDH100008	0.165354490282732	2	0.0534319955003427	2	0.00724720254373649	2	0.00724720254373649	NA	NA	SegRatio=0.05,AbsMeanSigma=0.47,pvalue=3.8391846972859e-05,pvalueTTest=7.9343600017874e-05,
chr16	68842423	68842537	CDH1	CDH100009	0.1229131616749	2	0.0534319955003427	2	0.00724720254373649	2	0.00724720254373649	NA	NA	SegRatio=0.05,AbsMeanSigma=0.47,pvalue=3.8391846972859e-05,pvalueTTest=7.9343600017874e-05,
chr16	68842560	68842666	CDH1	CDH100010	0.0194467361823866	2	0.0534319955003427	2	0.00724720254373649	2	0.00724720254373649	NA	NA	SegRatio=0.05,AbsMeanSigma=0.47,pvalue=3.8391846972859e-05,pvalueTTest=7.9343600017874e-05,
chr16	68842645	68842763	CDH1	CDH100011	-0.0881685014216906	2	0.0534319955003427	2	0.00724720254373649	2	0.00724720254373649	NA	NA	SegRatio=0.05,AbsMeanSigma=0.47,pvalue=3.8391846972859e-05,pvalueTTest=7.9343600017874e-05,
chr16	68842748	68842861	CDH1	CDH100012	0.059109325736342	2	0.0534319955003427	2	0.00724720254373649	2	0.00724720254373649	NA	NA	SegRatio=0.05,AbsMeanSigma=0.47,pvalue=3.8391846972859e-05,pvalueTTest=7.9343600017874e-05,
chr16	68844077	68844194	CDH1	CDH100013	0.0111094927794318	2	0.0534319955003427	2	0.00724720254373649	2	0.00724720254373649	NA	NA	SegRatio=0.05,AbsMeanSigma=0.47,pvalue=3.8391846972859e-05,pvalueTTest=7.9343600017874e-05,
chr16	68844185	68844303	CDH1	CDH100014	0.13295560309591	2	0.0534319955003427	2	0.00724720254373649	2	0.00724720254373649	NA	NA	SegRatio=0.05,AbsMeanSigma=0.47,pvalue=3.8391846972859e-05,pvalueTTest=7.9343600017874e-05,
chr16	68845538	68845654	CDH1	CDH100015	-0.136160204891266	2	0.0534319955003427	2	0.00724720254373649	2	0.00724720254373649	NA	NA	SegRatio=0.05,AbsMeanSigma=0.47,pvalue=3.8391846972859e-05,pvalueTTest=7.9343600017874e-05,
chr16	68845586	68845703	CDH1	CDH100016	0.10275175604266	2	0.0534319955003427	2	0.00724720254373649	2	0.00724720254373649	NA	NA	SegRatio=0.05,AbsMeanSigma=0.47,pvalue=3.8391846972859e-05,pvalueTTest=7.9343600017874e-05,
chr16	68845696	68845794	CDH1	CDH100017	0.195708465582333	2	0.0534319955003427	2	0.00724720254373649	2	0.00724720254373649	NA	NA	SegRatio=0.05,AbsMeanSigma=0.47,pvalue=3.8391846972859e-05,pvalueTTest=7.9343600017874e-05,
chr16	68846015	68846132	CDH1	CDH100018	-0.0830858133105467	2	0.0534319955003427	2	0.00724720254373649	2	0.00724720254373649	NA	NA	SegRatio=0.05,AbsMeanSigma=0.47,pvalue=3.8391846972859e-05,pvalueTTest=7.9343600017874e-05,
chr16	68846082	68846196	CDH1	CDH100019	-0.0466506062415207	2	0.0534319955003427	2	0.00724720254373649	2	0.00724720254373649	NA	NA	SegRatio=0.05,AbsMeanSigma=0.47,pvalue=3.8391846972859e-05,pvalueTTest=7.9343600017874e-05,
chr16	68847171	68847267	CDH1	CDH100020	-0.0344567385596887	2	0.0534319955003427	2	0.00724720254373649	2	0.00724720254373649	NA	NA	SegRatio=0.05,AbsMeanSigma=0.47,pvalue=3.8391846972859e-05,pvalueTTest=7.9343600017874e-05,
chr16	68847259	68847356	CDH1	CDH100021	0.0453718272887502	2	0.0534319955003427	2	0.00724720254373649	2	0.00724720254373649	NA	NA	SegRatio=0.05,AbsMeanSigma=0.47,pvalue=3.8391846972859e-05,pvalueTTest=7.9343600017874e-05,
chr16	68847356	68847474	CDH1	CDH100022	0.0304917355386071	2	0.0534319955003427	2	0.00724720254373649	2	0.00724720254373649	NA	NA	SegRatio=0.05,AbsMeanSigma=0.47,pvalue=3.8391846972859e-05,pvalueTTest=7.9343600017874e-05,
chr16	68849351	68849466	CDH1	CDH100023	0.13753624823208	2	0.0534319955003427	2	0.00724720254373649	2	0.00724720254373649	NA	NA	SegRatio=0.05,AbsMeanSigma=0.47,pvalue=3.8391846972859e-05,pvalueTTest=7.9343600017874e-05,
chr16	68849449	68849569	CDH1	CDH100024	-0.0595627838261033	2	0.0534319955003427	2	0.00724720254373649	2	0.00724720254373649	NA	NA	SegRatio=0.05,AbsMeanSigma=0.47,pvalue=3.8391846972859e-05,pvalueTTest=7.9343600017874e-05,
chr16	68849544	68849633	CDH1	CDH100025	0.0742792191858952	2	0.0534319955003427	2	0.00724720254373649	2	0.00724720254373649	NA	NA	SegRatio=0.05,AbsMeanSigma=0.47,pvalue=3.8391846972859e-05,pvalueTTest=7.9343600017874e-05,
chr16	68849621	68849738	CDH1	CDH100026	-0.0262060765444583	2	0.0534319955003427	2	0.00724720254373649	2	0.00724720254373649	NA	NA	SegRatio=0.05,AbsMeanSigma=0.47,pvalue=3.8391846972859e-05,pvalueTTest=7.9343600017874e-05,
chr16	68853155	68853273	CDH1	CDH100027	0.0174499718325097	2	0.0534319955003427	2	0.00724720254373649	2	0.00724720254373649	NA	NA	SegRatio=0.05,AbsMeanSigma=0.47,pvalue=3.8391846972859e-05,pvalueTTest=7.9343600017874e-05,
chr16	68853250	68853340	CDH1	CDH100028	0.00592284457928566	2	0.0534319955003427	2	0.00724720254373649	2	0.00724720254373649	NA	NA	SegRatio=0.05,AbsMeanSigma=0.47,pvalue=3.8391846972859e-05,pvalueTTest=7.9343600017874e-05,
chr16	68853334	68853444	CDH1	CDH100029	0.106321089105649	2	0.0534319955003427	2	0.00724720254373649	2	0.00724720254373649	NA	NA	SegRatio=0.05,AbsMeanSigma=0.47,pvalue=3.8391846972859e-05,pvalueTTest=7.9343600017874e-05,
chr16	68855874	68855991	CDH1	CDH100030	0.0951555252501768	2	0.0534319955003427	2	0.00724720254373649	2	0.00724720254373649	NA	NA	SegRatio=0.05,AbsMeanSigma=0.47,pvalue=3.8391846972859e-05,pvalueTTest=7.9343600017874e-05,
chr16	68855951	68856065	CDH1	CDH100031	0.0018306165025709	2	0.0534319955003427	2	0.00724720254373649	2	0.00724720254373649	NA	NA	SegRatio=0.05,AbsMeanSigma=0.47,pvalue=3.8391846972859e-05,pvalueTTest=7.9343600017874e-05,
chr16	68856035	68856153	CDH1	CDH100032	NA	2	0.0534319955003427	2	0.00724720254373649	2	0.00724720254373649	NA	NA	SegRatio=0.05,AbsMeanSigma=0.47,pvalue=3.8391846972859e-05,pvalueTTest=7.9343600017874e-05,
chr16	68857279	68857394	CDH1	CDH100033	0.0207369757889469	2	0.0534319955003427	2	0.00724720254373649	2	0.00724720254373649	NA	NA	SegRatio=0.05,AbsMeanSigma=0.47,pvalue=3.8391846972859e-05,pvalueTTest=7.9343600017874e-05,
chr16	68857394	68857507	CDH1	CDH100034	0.211698979494227	2	0.0534319955003427	2	0.00724720254373649	2	0.00724720254373649	NA	NA	SegRatio=0.05,AbsMeanSigma=0.47,pvalue=3.8391846972859e-05,pvalueTTest=7.9343600017874e-05,
chr16	68857479	68857578	CDH1	CDH100035	0.0935885747690684	2	0.0534319955003427	2	0.00724720254373649	2	0.00724720254373649	NA	NA	SegRatio=0.05,AbsMeanSigma=0.47,pvalue=3.8391846972859e-05,pvalueTTest=7.9343600017874e-05,
chr16	68862054	68862173	CDH1	CDH100036	0.0359925973316898	2	0.0534319955003427	2	0.00724720254373649	2	0.00724720254373649	NA	NA	SegRatio=0.05,AbsMeanSigma=0.47,pvalue=3.8391846972859e-05,pvalueTTest=7.9343600017874e-05,
chr16	68862138	68862243	CDH1	CDH100037	0.112448076443226	2	0.0534319955003427	2	0.00724720254373649	2	0.00724720254373649	NA	NA	SegRatio=0.05,AbsMeanSigma=0.47,pvalue=3.8391846972859e-05,pvalueTTest=7.9343600017874e-05,
chr16	68863499	68863610	CDH1	CDH100038	0.035781861995796	2	0.0534319955003427	2	0.00724720254373649	2	0.00724720254373649	NA	NA	SegRatio=0.05,AbsMeanSigma=0.47,pvalue=3.8391846972859e-05,pvalueTTest=7.9343600017874e-05,
chr16	68863568	68863671	CDH1	CDH100039	0.0575609828057043	2	0.0534319955003427	2	0.00724720254373649	2	0.00724720254373649	NA	NA	SegRatio=0.05,AbsMeanSigma=0.47,pvalue=3.8391846972859e-05,pvalueTTest=7.9343600017874e-05,
chr16	68863615	68863733	CDH1	CDH100040	0.0534319955003427	2	0.0534319955003427	2	0.00724720254373649	2	0.00724720254373649	NA	NA	SegRatio=0.05,AbsMeanSigma=0.47,pvalue=3.8391846972859e-05,pvalueTTest=7.9343600017874e-05,
chr16	68867165	68867280	CDH1	CDH100041	-0.0386104801364358	2	0.0534319955003427	2	0.00724720254373649	2	0.00724720254373649	NA	NA	SegRatio=0.05,AbsMeanSigma=0.47,pvalue=3.8391846972859e-05,pvalueTTest=7.9343600017874e-05,
chr16	68867212	68867325	CDH1	CDH100042	0.0665174485282077	2	0.0534319955003427	2	0.00724720254373649	2	0.00724720254373649	NA	NA	SegRatio=0.05,AbsMeanSigma=0.47,pvalue=3.8391846972859e-05,pvalueTTest=7.9343600017874e-05,
chr16	68867314	68867432	CDH1	CDH100043	0.0769404551961723	2	0.0534319955003427	2	0.00724720254373649	2	0.00724720254373649	NA	NA	SegRatio=0.05,AbsMeanSigma=0.47,pvalue=3.8391846972859e-05,pvalueTTest=7.9343600017874e-05,
chr19	4090533	4090667	MAP2K2	MAP2K200001	NA	2	0.167763281866914	2	0.890367283503447	2.5	2.83639714907413e-05	NA	NA	SegRatio=0.17,AbsMeanSigma=1.15,pvalue=9.51385854937522e-09,pvalueTTest=3.26025275175986e-05,
chr19	4090653	4090742	MAP2K2	MAP2K200002	0.157747373915678	2	0.167763281866914	2	0.890367283503447	2.5	2.83639714907413e-05	NA	NA	SegRatio=0.17,AbsMeanSigma=1.15,pvalue=9.51385854937522e-09,pvalueTTest=3.26025275175986e-05,
chr19	4094392	4094501	MAP2K2	MAP2K200003	0.121165209089844	2	0.167763281866914	2	0.890367283503447	2.5	2.83639714907413e-05	NA	NA	SegRatio=0.17,AbsMeanSigma=1.15,pvalue=9.51385854937522e-09,pvalueTTest=3.26025275175986e-05,
chr19	4094493	4094613	MAP2K2	MAP2K200004	NA	2	0.167763281866914	2	0.890367283503447	2.5	2.83639714907413e-05	NA	NA	SegRatio=0.17,AbsMeanSigma=1.15,pvalue=9.51385854937522e-09,pvalueTTest=3.26025275175986e-05,
chr19	4095343	4095435	MAP2K2	MAP2K200005	0.212563519902638	2	0.167763281866914	2	0.890367283503447	2.5	2.83639714907413e-05	NA	NA	SegRatio=0.17,AbsMeanSigma=1.15,pvalue=9.51385854937522e-09,pvalueTTest=3.26025275175986e-05,
chr19	4095403	4095520	MAP2K2	MAP2K200006	0.0589141523001675	2	0.167763281866914	2	0.890367283503447	2.5	2.83639714907413e-05	NA	NA	SegRatio=0.17,AbsMeanSigma=1.15,pvalue=9.51385854937522e-09,pvalueTTest=3.26025275175986e-05,
chr19	4097184	4097325	MAP2K2	MAP2K200007	NA	2	0.167763281866914	2	0.890367283503447	2.5	2.83639714907413e-05	NA	NA	SegRatio=0.17,AbsMeanSigma=1.15,pvalue=9.51385854937522e-09,pvalueTTest=3.26025275175986e-05,
chr19	4097311	4097451	MAP2K2	MAP2K200008	0.167763281866914	2	0.167763281866914	2	0.890367283503447	2.5	2.83639714907413e-05	NA	NA	SegRatio=0.17,AbsMeanSigma=1.15,pvalue=9.51385854937522e-09,pvalueTTest=3.26025275175986e-05,
chr19	4099181	4099280	MAP2K2	MAP2K200009	NA	2	0.167763281866914	2	0.890367283503447	2.5	2.83639714907413e-05	NA	NA	SegRatio=0.17,AbsMeanSigma=1.15,pvalue=9.51385854937522e-09,pvalueTTest=3.26025275175986e-05,
chr19	4099258	4099358	MAP2K2	MAP2K200010	NA	2	0.167763281866914	2	0.890367283503447	2.5	2.83639714907413e-05	NA	NA	SegRatio=0.17,AbsMeanSigma=1.15,pvalue=9.51385854937522e-09,pvalueTTest=3.26025275175986e-05,
chr19	4099301	4099386	MAP2K2	MAP2K200011	0.0282133132791552	2	0.167763281866914	2	0.890367283503447	2.5	2.83639714907413e-05	NA	NA	SegRatio=0.17,AbsMeanSigma=1.15,pvalue=9.51385854937522e-09,pvalueTTest=3.26025275175986e-05,
chr19	4099379	4099501	MAP2K2	MAP2K200012	0.0332968939923836	2	0.167763281866914	2	0.890367283503447	2.5	2.83639714907413e-05	NA	NA	SegRatio=0.17,AbsMeanSigma=1.15,pvalue=9.51385854937522e-09,pvalueTTest=3.26025275175986e-05,
chr19	4101027	4101132	MAP2K2	MAP2K200013	0.352894562394972	2	0.167763281866914	2	0.890367283503447	2.5	2.83639714907413e-05	NA	NA	SegRatio=0.17,AbsMeanSigma=1.15,pvalue=9.51385854937522e-09,pvalueTTest=3.26025275175986e-05,
chr19	4101128	4101236	MAP2K2	MAP2K200014	NA	2	0.167763281866914	2	0.890367283503447	2.5	2.83639714907413e-05	NA	NA	SegRatio=0.17,AbsMeanSigma=1.15,pvalue=9.51385854937522e-09,pvalueTTest=3.26025275175986e-05,
chr19	4101238	4101358	MAP2K2	MAP2K200015	0.205045261614054	2	0.167763281866914	2	0.890367283503447	2.5	2.83639714907413e-05	NA	NA	SegRatio=0.17,AbsMeanSigma=1.15,pvalue=9.51385854937522e-09,pvalueTTest=3.26025275175986e-05,
chr19	4102294	4102416	MAP2K2	MAP2K200016	NA	2	0.167763281866914	2	0.890367283503447	2.5	2.83639714907413e-05	NA	NA	SegRatio=0.17,AbsMeanSigma=1.15,pvalue=9.51385854937522e-09,pvalueTTest=3.26025275175986e-05,
chr19	4102388	4102463	MAP2K2	MAP2K200017	0.343802309315356	2	0.167763281866914	2	0.890367283503447	2.5	2.83639714907413e-05	NA	NA	SegRatio=0.17,AbsMeanSigma=1.15,pvalue=9.51385854937522e-09,pvalueTTest=3.26025275175986e-05,
chr19	4102466	4102606	MAP2K2	MAP2K200018	NA	2	0.167763281866914	2	0.890367283503447	2.5	2.83639714907413e-05	NA	NA	SegRatio=0.17,AbsMeanSigma=1.15,pvalue=9.51385854937522e-09,pvalueTTest=3.26025275175986e-05,
chr19	4110456	4110576	MAP2K2	MAP2K200019	0.0456065810802297	2	0.167763281866914	2	0.890367283503447	2.5	2.83639714907413e-05	NA	NA	SegRatio=0.17,AbsMeanSigma=1.15,pvalue=9.51385854937522e-09,pvalueTTest=3.26025275175986e-05,
chr19	4110523	4110640	MAP2K2	MAP2K200020	0.284315853096099	2	0.167763281866914	2	0.890367283503447	2.5	2.83639714907413e-05	NA	NA	SegRatio=0.17,AbsMeanSigma=1.15,pvalue=9.51385854937522e-09,pvalueTTest=3.26025275175986e-05,
chr19	4110586	4110694	MAP2K2	MAP2K200021	0.236716445205113	2	0.167763281866914	2	0.890367283503447	2.5	2.83639714907413e-05	NA	NA	SegRatio=0.17,AbsMeanSigma=1.15,pvalue=9.51385854937522e-09,pvalueTTest=3.26025275175986e-05,
chr19	4117331	4117448	MAP2K2	MAP2K200022	0.101425294982824	2	0.167763281866914	2	0.890367283503447	2.5	2.83639714907413e-05	NA	NA	SegRatio=0.17,AbsMeanSigma=1.15,pvalue=9.51385854937522e-09,pvalueTTest=3.26025275175986e-05,
chr19	4117431	4117544	MAP2K2	MAP2K200023	NA	2	0.167763281866914	2	0.890367283503447	2.5	2.83639714907413e-05	NA	NA	SegRatio=0.17,AbsMeanSigma=1.15,pvalue=9.51385854937522e-09,pvalueTTest=3.26025275175986e-05,
chr19	4117498	4117619	MAP2K2	MAP2K200024	NA	2	0.167763281866914	2	0.890367283503447	2.5	2.83639714907413e-05	NA	NA	SegRatio=0.17,AbsMeanSigma=1.15,pvalue=9.51385854937522e-09,pvalueTTest=3.26025275175986e-05,
chr19	4117549	4117656	MAP2K2	MAP2K200025	0.243175723859491	2	0.167763281866914	2	0.890367283503447	2.5	2.83639714907413e-05	NA	NA	SegRatio=0.17,AbsMeanSigma=1.15,pvalue=9.51385854937522e-09,pvalueTTest=3.26025275175986e-05,
chr20	32981586	32981700	ITCH	ITCH00001	0.0544860936955259	2	0.0650642981089579	2	0.0568246982430525	2	0.0256587617109354	NA	NA	SegRatio=0.07,AbsMeanSigma=0.45,pvalue=0.367000813162081,pvalueTTest=0.0475573010972422,
chr20	32981622	32981743	ITCH	ITCH00002	0.010271338986148	2	0.0650642981089579	2	0.0568246982430525	2	0.0256587617109354	NA	NA	SegRatio=0.07,AbsMeanSigma=0.45,pvalue=0.367000813162081,pvalueTTest=0.0475573010972422,
chr20	32989378	32989470	ITCH	ITCH00003	0.0650642981089579	2	0.0650642981089579	2	0.0568246982430525	2	0.0256587617109354	NA	NA	SegRatio=0.07,AbsMeanSigma=0.45,pvalue=0.367000813162081,pvalueTTest=0.0475573010972422,
chr20	32989471	32989583	ITCH	ITCH00004	0.0942335773340175	2	0.0650642981089579	2	0.0568246982430525	2	0.0256587617109354	NA	NA	SegRatio=0.07,AbsMeanSigma=0.45,pvalue=0.367000813162081,pvalueTTest=0.0475573010972422,
chr20	32996420	32996528	ITCH	ITCH00005	-1.39693232655312	2	0.0135959495589477	2	0.210681917125991	2	0.0256587617109354	q-value=1.85534011442442e-25, copies=0.5	NA	SegRatio=0.01,AbsMeanSigma=1.69,pvalue=2.78680538567484e-12,pvalueTTest=0.112526450303959,
chr20	32996468	32996565	ITCH	ITCH00006	0.100402564357653	2	0.0135959495589477	2	0.210681917125991	2	0.0256587617109354	NA	NA	SegRatio=0.01,AbsMeanSigma=1.69,pvalue=2.78680538567484e-12,pvalueTTest=0.112526450303959,
chr20	32996521	32996630	ITCH	ITCH00007	0.0167844249594143	2	0.0135959495589477	2	0.210681917125991	2	0.0256587617109354	NA	NA	SegRatio=0.01,AbsMeanSigma=1.69,pvalue=2.78680538567484e-12,pvalueTTest=0.112526450303959,
chr20	33000283	33000392	ITCH	ITCH00008	-0.011762784995932	2	0.0135959495589477	2	0.210681917125991	2	0.0256587617109354	NA	NA	SegRatio=0.01,AbsMeanSigma=1.69,pvalue=2.78680538567484e-12,pvalueTTest=0.112526450303959,
chr20	33000380	33000464	ITCH	ITCH00009	-0.818012243227285	2	0.0135959495589477	2	0.210681917125991	2	0.0256587617109354	NA	NA	SegRatio=0.01,AbsMeanSigma=1.69,pvalue=2.78680538567484e-12,pvalueTTest=0.112526450303959,
chr20	33001509	33001624	ITCH	ITCH00010	-0.0374168215218832	2	0.0135959495589477	2	0.210681917125991	2	0.0256587617109354	NA	NA	SegRatio=0.01,AbsMeanSigma=1.69,pvalue=2.78680538567484e-12,pvalueTTest=0.112526450303959,
chr20	33001623	33001732	ITCH	ITCH00011	-0.918731086889765	2	0.0135959495589477	2	0.210681917125991	2	0.0256587617109354	q-value=2.14591105213294e-10, copies=1	NA	SegRatio=0.01,AbsMeanSigma=1.69,pvalue=2.78680538567484e-12,pvalueTTest=0.112526450303959,
chr20	33005050	33005161	ITCH	ITCH00012	0.115342231185522	2	0.0135959495589477	2	0.210681917125991	2	0.0256587617109354	NA	NA	SegRatio=0.01,AbsMeanSigma=1.69,pvalue=2.78680538567484e-12,pvalueTTest=0.112526450303959,
chr20	33012258	33012358	ITCH	ITCH00013	0.0186553413654868	2	0.0135959495589477	2	0.210681917125991	2	0.0256587617109354	NA	NA	SegRatio=0.01,AbsMeanSigma=1.69,pvalue=2.78680538567484e-12,pvalueTTest=0.112526450303959,
chr20	33026204	33026305	ITCH	ITCH00014	-0.0683351156528988	2	0.0135959495589477	2	0.210681917125991	2	0.0256587617109354	NA	NA	SegRatio=0.01,AbsMeanSigma=1.69,pvalue=2.78680538567484e-12,pvalueTTest=0.112526450303959,
chr20	33026275	33026394	ITCH	ITCH00015	-0.0216256771174968	2	0.0135959495589477	2	0.210681917125991	2	0.0256587617109354	NA	NA	SegRatio=0.01,AbsMeanSigma=1.69,pvalue=2.78680538567484e-12,pvalueTTest=0.112526450303959,
chr20	33026392	33026502	ITCH	ITCH00016	0.00952169462562785	2	0.0135959495589477	2	0.210681917125991	2	0.0256587617109354	NA	NA	SegRatio=0.01,AbsMeanSigma=1.69,pvalue=2.78680538567484e-12,pvalueTTest=0.112526450303959,
chr20	33027860	33027974	ITCH	ITCH00017	NA	2	0.0135959495589477	2	0.0470798131405289	2	0.0256587617109354	NA	NA	SegRatio=0.01,AbsMeanSigma=1.69,pvalue=2.78680538567484e-12,pvalueTTest=0.112526450303959,
chr20	33027971	33028083	ITCH	ITCH00018	0.0135959495589477	2	0.0135959495589477	2	0.210681917125991	2	0.0256587617109354	NA	NA	SegRatio=0.01,AbsMeanSigma=1.69,pvalue=2.78680538567484e-12,pvalueTTest=0.112526450303959,
chr20	33028067	33028179	ITCH	ITCH00019	0.20236161905222	2	0.0135959495589477	2	0.210681917125991	2	0.0256587617109354	NA	NA	SegRatio=0.01,AbsMeanSigma=1.69,pvalue=2.78680538567484e-12,pvalueTTest=0.112526450303959,
chr20	33029980	33030088	ITCH	ITCH00020	0.0286202015289096	2	0.0135959495589477	2	0.210681917125991	2	0.0256587617109354	NA	NA	SegRatio=0.01,AbsMeanSigma=1.69,pvalue=2.78680538567484e-12,pvalueTTest=0.112526450303959,
chr20	33030086	33030201	ITCH	ITCH00021	-2.10593687782103	2	-0.0161622398291128	2	0.385284197640827	2	0.0256587617109354	q-value=2.71796921816372e-25, copies=0	NA	SegRatio=-0.02,AbsMeanSigma=3.85,pvalue=1.41762949139074e-27,pvalueTTest=0.195957407544434,
chr20	33033062	33033147	ITCH	ITCH00022	0.113088075312361	2	-0.0161622398291128	2	0.385284197640827	2	0.0256587617109354	NA	NA	SegRatio=-0.02,AbsMeanSigma=3.85,pvalue=1.41762949139074e-27,pvalueTTest=0.195957407544434,
chr20	33033141	33033255	ITCH	ITCH00023	-0.0161622398291128	2	-0.0161622398291128	2	0.385284197640827	2	0.0256587617109354	NA	NA	SegRatio=-0.02,AbsMeanSigma=3.85,pvalue=1.41762949139074e-27,pvalueTTest=0.195957407544434,
chr20	33033237	33033357	ITCH	ITCH00024	-0.0734153443338761	2	-0.0161622398291128	2	0.385284197640827	2	0.0256587617109354	NA	NA	SegRatio=-0.02,AbsMeanSigma=3.85,pvalue=1.41762949139074e-27,pvalueTTest=0.195957407544434,
chr20	33037176	33037290	ITCH	ITCH00025	NA	2	-0.0161622398291128	2	0.0470798131405289	2	0.0256587617109354	NA	NA	SegRatio=-0.02,AbsMeanSigma=3.85,pvalue=1.41762949139074e-27,pvalueTTest=0.195957407544434,
chr20	33037272	33037387	ITCH	ITCH00026	-0.0156737227666703	2	-0.0161622398291128	2	0.385284197640827	2	0.0256587617109354	NA	NA	SegRatio=-0.02,AbsMeanSigma=3.85,pvalue=1.41762949139074e-27,pvalueTTest=0.195957407544434,
chr20	33045155	33045243	ITCH	ITCH00027	0.0705455713232673	2	-0.0161622398291128	2	0.385284197640827	2	0.0256587617109354	NA	NA	SegRatio=-0.02,AbsMeanSigma=3.85,pvalue=1.41762949139074e-27,pvalueTTest=0.195957407544434,
chr20	33045234	33045346	ITCH	ITCH00028	-2.17843634530769	2	-1.7762889106784	2	0.451720543530726	2	0.0256587617109354	NA	NA	SegRatio=-1.78,AbsMeanSigma=10.56,pvalue=6.16541022555208e-99,pvalueTTest=0.155564210124383,Adjusted:byPvalueTTestRatio;
chr20	33049855	33049969	ITCH	ITCH00029	NA	2	-1.7762889106784	2	0.0470798131405289	2	0.0256587617109354	NA	NA	SegRatio=-1.78,AbsMeanSigma=10.56,pvalue=6.16541022555208e-99,pvalueTTest=0.155564210124383,Adjusted:byPvalueTTestRatio;
chr20	33049908	33050016	ITCH	ITCH00030	-0.20917558975162	2	-1.7762889106784	2	0.451720543530726	2	0.0256587617109354	NA	NA	SegRatio=-1.78,AbsMeanSigma=10.56,pvalue=6.16541022555208e-99,pvalueTTest=0.155564210124383,Adjusted:byPvalueTTestRatio;
chr20	33049993	33050092	ITCH	ITCH00031	-1.7762889106784	2	0.0425054041571799	2	0.693745502380191	2	0.0256587617109354	q-value=6.97903691499871e-41, copies=0.5	NA	SegRatio=0.04,AbsMeanSigma=0.96,pvalue=0.0025162691858345,pvalueTTest=0.550178059307572,
chr20	33057767	33057872	ITCH	ITCH00032	-0.00851076063990746	2	0.0425054041571799	2	0.693745502380191	2	0.0256587617109354	NA	NA	SegRatio=0.04,AbsMeanSigma=0.96,pvalue=0.0025162691858345,pvalueTTest=0.550178059307572,
chr20	33057873	33057984	ITCH	ITCH00033	0.0425054041571799	2	0.0425054041571799	2	0.693745502380191	2	0.0256587617109354	NA	NA	SegRatio=0.04,AbsMeanSigma=0.96,pvalue=0.0025162691858345,pvalueTTest=0.550178059307572,
chr20	33059221	33059316	ITCH	ITCH00034	0.180655894764981	2	0.0425054041571799	2	0.693745502380191	2	0.0256587617109354	NA	NA	SegRatio=0.04,AbsMeanSigma=0.96,pvalue=0.0025162691858345,pvalueTTest=0.550178059307572,
chr20	33059280	33059396	ITCH	ITCH00035	-0.0448666609175429	2	0.0425054041571799	2	0.693745502380191	2	0.0256587617109354	NA	NA	SegRatio=0.04,AbsMeanSigma=0.96,pvalue=0.0025162691858345,pvalueTTest=0.550178059307572,
chr20	33065511	33065603	ITCH	ITCH00036	0.100068241016382	2	0.0425054041571799	2	0.693745502380191	2	0.0256587617109354	NA	NA	SegRatio=0.04,AbsMeanSigma=0.96,pvalue=0.0025162691858345,pvalueTTest=0.550178059307572,
chr20	33065600	33065707	ITCH	ITCH00037	0.0381185496075722	2	0.0425054041571799	2	0.693745502380191	2	0.0256587617109354	NA	NA	SegRatio=0.04,AbsMeanSigma=0.96,pvalue=0.0025162691858345,pvalueTTest=0.550178059307572,
chr20	33067391	33067503	ITCH	ITCH00038	0.448483676843926	2	0.0425054041571799	2	0.693745502380191	2	0.0256587617109354	q-value=0.00865021883643317, copies=3	NA	SegRatio=0.04,AbsMeanSigma=0.96,pvalue=0.0025162691858345,pvalueTTest=0.550178059307572,
chr20	33067489	33067602	ITCH	ITCH00039	0.232542230147933	2	0.0425054041571799	2	0.693745502380191	2	0.0256587617109354	NA	NA	SegRatio=0.04,AbsMeanSigma=0.96,pvalue=0.0025162691858345,pvalueTTest=0.550178059307572,
chr20	33067550	33067648	ITCH	ITCH00040	-0.497648120970718	1	-0.527124299179856	1	0.00209262222269984	2	0.0256587617109354	NA	NA	SegRatio=-0.53,AbsMeanSigma=4.09,pvalue=1.12392698077958e-23,pvalueTTest=0.00317632350858322,
chr20	33068319	33068456	ITCH	ITCH00041	-0.811028774591441	1	-0.527124299179856	1	0.00209262222269984	2	0.0256587617109354	NA	NA	SegRatio=-0.53,AbsMeanSigma=4.09,pvalue=1.12392698077958e-23,pvalueTTest=0.00317632350858322,
chr20	33068422	33068522	ITCH	ITCH00042	-0.527124299179856	1	-0.527124299179856	1	0.00209262222269984	2	0.0256587617109354	NA	NA	SegRatio=-0.53,AbsMeanSigma=4.09,pvalue=1.12392698077958e-23,pvalueTTest=0.00317632350858322,
chr20	33068494	33068607	ITCH	ITCH00043	NA	1	-0.527124299179856	1	0.0470798131405289	2	0.0256587617109354	NA	NA	SegRatio=-0.53,AbsMeanSigma=4.09,pvalue=1.12392698077958e-23,pvalueTTest=0.00317632350858322,
chr20	33068847	33068958	ITCH	ITCH00044	-0.810740988752637	1	-0.527124299179856	1	0.00209262222269984	2	0.0256587617109354	NA	NA	SegRatio=-0.53,AbsMeanSigma=4.09,pvalue=1.12392698077958e-23,pvalueTTest=0.00317632350858322,
chr20	33068939	33069048	ITCH	ITCH00045	-0.259555314849616	2	0.174715748293214	2	0.955527626646958	2	0.0256587617109354	NA	NA	SegRatio=0.17,AbsMeanSigma=0,pvalue=0.998337818935906,pvalueTTest=0.999291955603875,
chr20	33077048	33077158	ITCH	ITCH00046	0.00504785830782337	2	0.174715748293214	2	0.955527626646958	2	0.0256587617109354	NA	NA	SegRatio=0.17,AbsMeanSigma=0,pvalue=0.998337818935906,pvalueTTest=0.999291955603875,
chr20	33077158	33077259	ITCH	ITCH00047	-0.235833927027336	2	0.174715748293214	2	0.955527626646958	2	0.0256587617109354	NA	NA	SegRatio=0.17,AbsMeanSigma=0,pvalue=0.998337818935906,pvalueTTest=0.999291955603875,
chr20	33077575	33077678	ITCH	ITCH00048	0.241294813979263	2	0.174715748293214	2	0.955527626646958	2	0.0256587617109354	NA	NA	SegRatio=0.17,AbsMeanSigma=0,pvalue=0.998337818935906,pvalueTTest=0.999291955603875,
chr20	33077675	33077790	ITCH	ITCH00049	0.270153550485425	2	0.174715748293214	2	0.955527626646958	2	0.0256587617109354	NA	NA	SegRatio=0.17,AbsMeanSigma=0,pvalue=0.998337818935906,pvalueTTest=0.999291955603875,
chr20	33080263	33080376	ITCH	ITCH00050	-0.243337637513581	2	0.174715748293214	2	0.955527626646958	2	0.0256587617109354	NA	NA	SegRatio=0.17,AbsMeanSigma=0,pvalue=0.998337818935906,pvalueTTest=0.999291955603875,
chr20	33080367	33080484	ITCH	ITCH00051	-0.0148690909215642	2	0.174715748293214	2	0.955527626646958	2	0.0256587617109354	NA	NA	SegRatio=0.17,AbsMeanSigma=0,pvalue=0.998337818935906,pvalueTTest=0.999291955603875,
chr20	33092096	33092205	ITCH	ITCH00052	0.196544329982665	2	0.174715748293214	2	0.955527626646958	2	0.0256587617109354	NA	NA	SegRatio=0.17,AbsMeanSigma=0,pvalue=0.998337818935906,pvalueTTest=0.999291955603875,
chr20	33092205	33092316	ITCH	ITCH00053	-0.573558908009908	2	0.174715748293214	2	0.955527626646958	2	0.0256587617109354	q-value=5.87107030581e-06, copies=1	NA	SegRatio=0.17,AbsMeanSigma=0,pvalue=0.998337818935906,pvalueTTest=0.999291955603875,
chr20	33095464	33095575	ITCH	ITCH00054	0.174715748293214	2	0.174715748293214	2	0.955527626646958	2	0.0256587617109354	NA	NA	SegRatio=0.17,AbsMeanSigma=0,pvalue=0.998337818935906,pvalueTTest=0.999291955603875,
chr20	33095548	33095643	ITCH	ITCH00055	0.176169386914104	2	0.174715748293214	2	0.955527626646958	2	0.0256587617109354	NA	NA	SegRatio=0.17,AbsMeanSigma=0,pvalue=0.998337818935906,pvalueTTest=0.999291955603875,
chr21	17135161	17135272	USP25	USP2500001	-0.0173511586597362	2	0.0607699541191921	2	0.00011724329783289	1.5	0.00115293672408815	NA	NA	SegRatio=0.06,AbsMeanSigma=0.15,pvalue=0.641990536016449,pvalueTTest=0.764351554568961,
chr21	17135248	17135318	USP25	USP2500002	-0.419830349243993	2	0.0607699541191921	2	0.00011724329783289	1.5	0.00115293672408815	NA	NA	SegRatio=0.06,AbsMeanSigma=0.15,pvalue=0.641990536016449,pvalueTTest=0.764351554568961,
chr21	17138241	17138354	USP25	USP2500003	NA	2	0.0607699541191921	2	0.00011724329783289	1.5	0.00115293672408815	NA	NA	SegRatio=0.06,AbsMeanSigma=0.15,pvalue=0.641990536016449,pvalueTTest=0.764351554568961,
chr21	17138337	17138445	USP25	USP2500004	0.129527335685615	2	0.0607699541191921	2	0.00011724329783289	1.5	0.00115293672408815	NA	NA	SegRatio=0.06,AbsMeanSigma=0.15,pvalue=0.641990536016449,pvalueTTest=0.764351554568961,
chr21	17138423	17138534	USP25	USP2500005	-0.0474828055717545	2	0.0607699541191921	2	0.00011724329783289	1.5	0.00115293672408815	NA	NA	SegRatio=0.06,AbsMeanSigma=0.15,pvalue=0.641990536016449,pvalueTTest=0.764351554568961,
chr21	17150138	17150250	USP25	USP2500006	NA	2	0.0607699541191921	2	0.00011724329783289	1.5	0.00115293672408815	NA	NA	SegRatio=0.06,AbsMeanSigma=0.15,pvalue=0.641990536016449,pvalueTTest=0.764351554568961,
chr21	17150231	17150329	USP25	USP2500007	0.0607699541191921	2	0.0607699541191921	2	0.00011724329783289	1.5	0.00115293672408815	NA	NA	SegRatio=0.06,AbsMeanSigma=0.15,pvalue=0.641990536016449,pvalueTTest=0.764351554568961,
chr21	17163768	17163880	USP25	USP2500008	0.00787699347738154	2	0.0607699541191921	2	0.00011724329783289	1.5	0.00115293672408815	NA	NA	SegRatio=0.06,AbsMeanSigma=0.15,pvalue=0.641990536016449,pvalueTTest=0.764351554568961,
chr21	17163874	17163968	USP25	USP2500009	-0.0346606892076909	2	0.0607699541191921	2	0.00011724329783289	1.5	0.00115293672408815	NA	NA	SegRatio=0.06,AbsMeanSigma=0.15,pvalue=0.641990536016449,pvalueTTest=0.764351554568961,
chr21	17163910	17164022	USP25	USP2500010	0.0706347838239499	2	0.0607699541191921	2	0.00011724329783289	1.5	0.00115293672408815	NA	NA	SegRatio=0.06,AbsMeanSigma=0.15,pvalue=0.641990536016449,pvalueTTest=0.764351554568961,
chr21	17172046	17172152	USP25	USP2500011	NA	2	-2.51230798041048	2	0.00011724329783289	1.5	0.00115293672408815	NA	NA	SegRatio=-2.51,AbsMeanSigma=13.32,pvalue=3.52011202319825e-79,pvalueTTest=1,Adjusted:byPvalueTTestRatio;
chr21	17172131	17172244	USP25	USP2500012	-2.51230798041048	2	-2.51230798041048	2	0.00011724329783289	1.5	0.00115293672408815	NA	NA	SegRatio=-2.51,AbsMeanSigma=13.32,pvalue=3.52011202319825e-79,pvalueTTest=1,Adjusted:byPvalueTTestRatio;
chr21	17177341	17177469	USP25	USP2500013	-1.54862016835836	2	-0.0827505325991475	2	0.00011724329783289	1.5	0.00115293672408815	q-value=3.27923735932077e-12, copies=0.5	NA	SegRatio=-0.08,AbsMeanSigma=2.82,pvalue=3.15299220887542e-31,pvalueTTest=0.0149849541640095,
chr21	17177454	17177570	USP25	USP2500014	0.0313991795957285	2	-0.0827505325991475	2	0.00011724329783289	1.5	0.00115293672408815	NA	NA	SegRatio=-0.08,AbsMeanSigma=2.82,pvalue=3.15299220887542e-31,pvalueTTest=0.0149849541640095,
chr21	17177553	17177665	USP25	USP2500015	-0.303374452575938	2	-0.0827505325991475	2	0.00011724329783289	1.5	0.00115293672408815	NA	NA	SegRatio=-0.08,AbsMeanSigma=2.82,pvalue=3.15299220887542e-31,pvalueTTest=0.0149849541640095,
chr21	17181068	17181184	USP25	USP2500016	NA	2	-0.0827505325991475	2	0.00011724329783289	1.5	0.00115293672408815	NA	NA	SegRatio=-0.08,AbsMeanSigma=2.82,pvalue=3.15299220887542e-31,pvalueTTest=0.0149849541640095,
chr21	17181183	17181297	USP25	USP2500017	-0.0827505325991475	2	-0.0827505325991475	2	0.00011724329783289	1.5	0.00115293672408815	NA	NA	SegRatio=-0.08,AbsMeanSigma=2.82,pvalue=3.15299220887542e-31,pvalueTTest=0.0149849541640095,
chr21	17183424	17183512	USP25	USP2500018	0.0314974807158959	2	-0.0827505325991475	2	0.00011724329783289	1.5	0.00115293672408815	NA	NA	SegRatio=-0.08,AbsMeanSigma=2.82,pvalue=3.15299220887542e-31,pvalueTTest=0.0149849541640095,
chr21	17183477	17183577	USP25	USP2500019	0.119320467071056	2	-0.0827505325991475	2	0.00011724329783289	1.5	0.00115293672408815	NA	NA	SegRatio=-0.08,AbsMeanSigma=2.82,pvalue=3.15299220887542e-31,pvalueTTest=0.0149849541640095,
chr21	17190947	17191059	USP25	USP2500020	-0.636454509022341	2	-0.0827505325991475	2	0.00011724329783289	1.5	0.00115293672408815	q-value=2.62102949361664e-05, copies=1	NA	SegRatio=-0.08,AbsMeanSigma=2.82,pvalue=3.15299220887542e-31,pvalueTTest=0.0149849541640095,
chr21	17191056	17191163	USP25	USP2500021	-0.0676166198805399	2	-0.0827505325991475	2	0.00011724329783289	1.5	0.00115293672408815	NA	NA	SegRatio=-0.08,AbsMeanSigma=2.82,pvalue=3.15299220887542e-31,pvalueTTest=0.0149849541640095,
chr21	17191164	17191277	USP25	USP2500022	-1.14784244726801	2	-0.0827505325991475	2	0.00011724329783289	1.5	0.00115293672408815	q-value=1.17943409593276e-16, copies=0.5	NA	SegRatio=-0.08,AbsMeanSigma=2.82,pvalue=3.15299220887542e-31,pvalueTTest=0.0149849541640095,
chr21	17196300	17196419	USP25	USP2500023	-0.138615835424939	2	-0.0827505325991475	2	0.00011724329783289	1.5	0.00115293672408815	NA	NA	SegRatio=-0.08,AbsMeanSigma=2.82,pvalue=3.15299220887542e-31,pvalueTTest=0.0149849541640095,
chr21	17196409	17196514	USP25	USP2500024	-1.18841050610402	2	-0.0827505325991475	2	0.00011724329783289	1.5	0.00115293672408815	q-value=3.37411580683944e-12, copies=0.5	NA	SegRatio=-0.08,AbsMeanSigma=2.82,pvalue=3.15299220887542e-31,pvalueTTest=0.0149849541640095,
chr21	17197260	17197365	USP25	USP2500025	NA	2	-0.0827505325991475	2	0.00011724329783289	1.5	0.00115293672408815	NA	NA	SegRatio=-0.08,AbsMeanSigma=2.82,pvalue=3.15299220887542e-31,pvalueTTest=0.0149849541640095,
chr21	17197348	17197456	USP25	USP2500026	NA	2	-0.0827505325991475	2	0.00011724329783289	1.5	0.00115293672408815	NA	NA	SegRatio=-0.08,AbsMeanSigma=2.82,pvalue=3.15299220887542e-31,pvalueTTest=0.0149849541640095,
chr21	17198490	17198604	USP25	USP2500027	0.200888065140114	2	-0.0827505325991475	2	0.00011724329783289	1.5	0.00115293672408815	NA	NA	SegRatio=-0.08,AbsMeanSigma=2.82,pvalue=3.15299220887542e-31,pvalueTTest=0.0149849541640095,
chr21	17198605	17198698	USP25	USP2500028	-0.0667919508025152	2	-0.0827505325991475	2	0.00011724329783289	1.5	0.00115293672408815	NA	NA	SegRatio=-0.08,AbsMeanSigma=2.82,pvalue=3.15299220887542e-31,pvalueTTest=0.0149849541640095,
chr21	17198678	17198789	USP25	USP2500029	-2.04589659011241	2	-0.0356698958235888	2	0.00011724329783289	1.5	0.00115293672408815	q-value=9.11135310398305e-09, copies=0.5	NA	SegRatio=-0.04,AbsMeanSigma=2.35,pvalue=7.07547923711225e-15,pvalueTTest=0.227769838134405,
chr21	17199273	17199386	USP25	USP2500030	-0.0356698958235888	2	-0.0356698958235888	2	0.00011724329783289	1.5	0.00115293672408815	NA	NA	SegRatio=-0.04,AbsMeanSigma=2.35,pvalue=7.07547923711225e-15,pvalueTTest=0.227769838134405,
chr21	17199370	17199479	USP25	USP2500031	0.215956179436985	2	-0.0356698958235888	2	0.00011724329783289	1.5	0.00115293672408815	NA	NA	SegRatio=-0.04,AbsMeanSigma=2.35,pvalue=7.07547923711225e-15,pvalueTTest=0.227769838134405,
chr21	17199411	17199521	USP25	USP2500032	0.0625120493385999	2	-0.0356698958235888	2	0.00011724329783289	1.5	0.00115293672408815	NA	NA	SegRatio=-0.04,AbsMeanSigma=2.35,pvalue=7.07547923711225e-15,pvalueTTest=0.227769838134405,
chr21	17199471	17199589	USP25	USP2500033	-0.1098315705876	2	-0.0356698958235888	2	0.00011724329783289	1.5	0.00115293672408815	NA	NA	SegRatio=-0.04,AbsMeanSigma=2.35,pvalue=7.07547923711225e-15,pvalueTTest=0.227769838134405,
chr21	17202824	17202923	USP25	USP2500034	NA	2	-0.0356698958235888	2	0.00011724329783289	1.5	0.00115293672408815	NA	NA	SegRatio=-0.04,AbsMeanSigma=2.35,pvalue=7.07547923711225e-15,pvalueTTest=0.227769838134405,
chr21	17202914	17203036	USP25	USP2500035	NA	2	-0.0356698958235888	2	0.00011724329783289	1.5	0.00115293672408815	NA	NA	SegRatio=-0.04,AbsMeanSigma=2.35,pvalue=7.07547923711225e-15,pvalueTTest=0.227769838134405,
chr21	17203641	17203757	USP25	USP2500036	0.207999136641865	2	-0.0356698958235888	2	0.00011724329783289	1.5	0.00115293672408815	NA	NA	SegRatio=-0.04,AbsMeanSigma=2.35,pvalue=7.07547923711225e-15,pvalueTTest=0.227769838134405,
chr21	17203757	17203875	USP25	USP2500037	-0.244145153485125	2	-0.0356698958235888	2	0.00011724329783289	1.5	0.00115293672408815	NA	NA	SegRatio=-0.04,AbsMeanSigma=2.35,pvalue=7.07547923711225e-15,pvalueTTest=0.227769838134405,
chr21	17203828	17203915	USP25	USP2500038	-0.0720778580825351	2	-0.0356698958235888	2	0.00011724329783289	1.5	0.00115293672408815	NA	NA	SegRatio=-0.04,AbsMeanSigma=2.35,pvalue=7.07547923711225e-15,pvalueTTest=0.227769838134405,
chr21	17203915	17204032	USP25	USP2500039	-2.15355097953307	2	-0.0423102490222295	2	0.00011724329783289	1.5	0.00115293672408815	q-value=1.02755830254936e-47, copies=0	NA	SegRatio=-0.04,AbsMeanSigma=1.96,pvalue=3.43102461639605e-14,pvalueTTest=0.183693561011378,
chr21	17205614	17205729	USP25	USP2500040	-0.044297666757765	2	-0.0423102490222295	2	0.00011724329783289	1.5	0.00115293672408815	NA	NA	SegRatio=-0.04,AbsMeanSigma=1.96,pvalue=3.43102461639605e-14,pvalueTTest=0.183693561011378,
chr21	17205727	17205840	USP25	USP2500041	0.0564865572741528	2	-0.0423102490222295	2	0.00011724329783289	1.5	0.00115293672408815	NA	NA	SegRatio=-0.04,AbsMeanSigma=1.96,pvalue=3.43102461639605e-14,pvalueTTest=0.183693561011378,
chr21	17205840	17205950	USP25	USP2500042	NA	2	-0.0423102490222295	2	0.00011724329783289	1.5	0.00115293672408815	NA	NA	SegRatio=-0.04,AbsMeanSigma=1.96,pvalue=3.43102461639605e-14,pvalueTTest=0.183693561011378,
chr21	17214637	17214747	USP25	USP2500043	-0.995051151882779	2	-0.0423102490222295	2	0.00011724329783289	1.5	0.00115293672408815	NA	NA	SegRatio=-0.04,AbsMeanSigma=1.96,pvalue=3.43102461639605e-14,pvalueTTest=0.183693561011378,
chr21	17214721	17214836	USP25	USP2500044	0.026526326572398	2	-0.0423102490222295	2	0.00011724329783289	1.5	0.00115293672408815	NA	NA	SegRatio=-0.04,AbsMeanSigma=1.96,pvalue=3.43102461639605e-14,pvalueTTest=0.183693561011378,
chr21	17214816	17214916	USP25	USP2500045	-0.261724770479113	2	-0.0423102490222295	2	0.00011724329783289	1.5	0.00115293672408815	NA	NA	SegRatio=-0.04,AbsMeanSigma=1.96,pvalue=3.43102461639605e-14,pvalueTTest=0.183693561011378,
chr21	17219914	17220011	USP25	USP2500046	0.137778137822667	2	-0.0423102490222295	2	0.00011724329783289	1.5	0.00115293672408815	NA	NA	SegRatio=-0.04,AbsMeanSigma=1.96,pvalue=3.43102461639605e-14,pvalueTTest=0.183693561011378,
chr21	17220006	17220116	USP25	USP2500047	0.124098290196956	2	-0.0423102490222295	2	0.00011724329783289	1.5	0.00115293672408815	NA	NA	SegRatio=-0.04,AbsMeanSigma=1.96,pvalue=3.43102461639605e-14,pvalueTTest=0.183693561011378,
chr21	17222039	17222131	USP25	USP2500048	-0.722970727163477	2	-0.0423102490222295	2	0.00011724329783289	1.5	0.00115293672408815	q-value=7.52002007769646e-11, copies=1	NA	SegRatio=-0.04,AbsMeanSigma=1.96,pvalue=3.43102461639605e-14,pvalueTTest=0.183693561011378,
chr21	17222095	17222203	USP25	USP2500049	-0.0423102490222295	2	-0.0423102490222295	2	0.00011724329783289	1.5	0.00115293672408815	NA	NA	SegRatio=-0.04,AbsMeanSigma=1.96,pvalue=3.43102461639605e-14,pvalueTTest=0.183693561011378,
chr21	17222188	17222305	USP25	USP2500050	NA	2	-0.0423102490222295	2	0.00011724329783289	1.5	0.00115293672408815	NA	NA	SegRatio=-0.04,AbsMeanSigma=1.96,pvalue=3.43102461639605e-14,pvalueTTest=0.183693561011378,
chr21	17236528	17236638	USP25	USP2500051	0.177033199529813	2	-0.0423102490222295	2	0.00011724329783289	1.5	0.00115293672408815	NA	NA	SegRatio=-0.04,AbsMeanSigma=1.96,pvalue=3.43102461639605e-14,pvalueTTest=0.183693561011378,
chr21	17236636	17236749	USP25	USP2500052	-0.0204497793563665	2	-0.0423102490222295	2	0.00011724329783289	1.5	0.00115293672408815	NA	NA	SegRatio=-0.04,AbsMeanSigma=1.96,pvalue=3.43102461639605e-14,pvalueTTest=0.183693561011378,
chr21	17236737	17236861	USP25	USP2500053	NA	2	-1.79049253999148	2	0.00011724329783289	1.5	0.00115293672408815	NA	NA	SegRatio=-1.79,AbsMeanSigma=13.7,pvalue=1.59553285457387e-124,pvalueTTest=1,Adjusted:byPvalueTTestRatio;
chr21	17238509	17238617	USP25	USP2500054	NA	2	-1.79049253999148	2	0.00011724329783289	1.5	0.00115293672408815	NA	NA	SegRatio=-1.79,AbsMeanSigma=13.7,pvalue=1.59553285457387e-124,pvalueTTest=1,Adjusted:byPvalueTTestRatio;
chr21	17238614	17238712	USP25	USP2500055	-1.79049253999148	2	-1.79049253999148	2	0.00011724329783289	1.5	0.00115293672408815	NA	NA	SegRatio=-1.79,AbsMeanSigma=13.7,pvalue=1.59553285457387e-124,pvalueTTest=1,Adjusted:byPvalueTTestRatio;
chr21	17242319	17242429	USP25	USP2500056	-1.63841764093404	2	0.136213832268687	2	0.00011724329783289	1.5	0.00115293672408815	q-value=0.00522701920232259, copies=0.5	NA	SegRatio=0.14,AbsMeanSigma=1.02,pvalue=0.148247809674978,pvalueTTest=0.754824887955032,Adjusted:byPvalueMeanRatio;
chr21	17242401	17242517	USP25	USP2500057	0.136213832268687	2	0.136213832268687	2	0.00011724329783289	1.5	0.00115293672408815	NA	NA	SegRatio=0.14,AbsMeanSigma=1.02,pvalue=0.148247809674978,pvalueTTest=0.754824887955032,Adjusted:byPvalueMeanRatio;
chr21	17246683	17246794	USP25	USP2500058	NA	2	-2.03082400624557	2	0.00011724329783289	1.5	0.00115293672408815	NA	NA	SegRatio=-2.03,AbsMeanSigma=9.61,pvalue=2.62201760461151e-82,pvalueTTest=0.219690065102589,Adjusted:byPvalueTTestRatio;
chr21	17246776	17246887	USP25	USP2500059	-2.64164582447728	2	-2.03082400624557	2	0.00011724329783289	1.5	0.00115293672408815	q-value=0.00147931851060181, copies=0	NA	SegRatio=-2.03,AbsMeanSigma=9.61,pvalue=2.62201760461151e-82,pvalueTTest=0.219690065102589,Adjusted:byPvalueTTestRatio;
chr21	17250038	17250149	USP25	USP2500060	-2.03082400624557	2	-2.03082400624557	2	0.00011724329783289	1.5	0.00115293672408815	NA	NA	SegRatio=-2.03,AbsMeanSigma=9.61,pvalue=2.62201760461151e-82,pvalueTTest=0.219690065102589,Adjusted:byPvalueTTestRatio;
chr21	17250149	17250268	USP25	USP2500061	0.139347510338462	2	0.0235282783853441	2	0.00011724329783289	1.5	0.00115293672408815	NA	NA	SegRatio=0.02,AbsMeanSigma=1.01,pvalue=2.13692748654681e-06,pvalueTTest=0.253841635561423,
chr21	17250232	17250325	USP25	USP2500062	0.0476774618593149	2	0.0235282783853441	2	0.00011724329783289	1.5	0.00115293672408815	NA	NA	SegRatio=0.02,AbsMeanSigma=1.01,pvalue=2.13692748654681e-06,pvalueTTest=0.253841635561423,
chr21	17250257	17250363	USP25	USP2500063	-0.027337459504769	2	0.0235282783853441	2	0.00011724329783289	1.5	0.00115293672408815	NA	NA	SegRatio=0.02,AbsMeanSigma=1.01,pvalue=2.13692748654681e-06,pvalueTTest=0.253841635561423,
chr21	17250575	17250683	USP25	USP2500064	0.0235282783853441	2	0.0235282783853441	2	0.00011724329783289	1.5	0.00115293672408815	NA	NA	SegRatio=0.02,AbsMeanSigma=1.01,pvalue=2.13692748654681e-06,pvalueTTest=0.253841635561423,
chr21	17250680	17250779	USP25	USP2500065	0.270026143646235	2	0.0235282783853441	2	0.00011724329783289	1.5	0.00115293672408815	NA	NA	SegRatio=0.02,AbsMeanSigma=1.01,pvalue=2.13692748654681e-06,pvalueTTest=0.253841635561423,
chr21	17250745	17250862	USP25	USP2500066	0.0660276939274778	2	0.0235282783853441	2	0.00011724329783289	1.5	0.00115293672408815	NA	NA	SegRatio=0.02,AbsMeanSigma=1.01,pvalue=2.13692748654681e-06,pvalueTTest=0.253841635561423,
chr21	30396983	30397097	USP16	USP1600001	-0.193967184466301	2	0.0235282783853441	2	0.0229555344097815	2	0.0229555344097815	NA	NA	SegRatio=0.02,AbsMeanSigma=1.01,pvalue=2.13692748654681e-06,pvalueTTest=0.253841635561423,
chr21	30397088	30397206	USP16	USP1600002	NA	2	0.0235282783853441	2	0.0229555344097815	2	0.0229555344097815	NA	NA	SegRatio=0.02,AbsMeanSigma=1.01,pvalue=2.13692748654681e-06,pvalueTTest=0.253841635561423,
chr21	30400211	30400300	USP16	USP1600003	NA	2	0.0235282783853441	2	0.0229555344097815	2	0.0229555344097815	NA	NA	SegRatio=0.02,AbsMeanSigma=1.01,pvalue=2.13692748654681e-06,pvalueTTest=0.253841635561423,
chr21	30400248	30400360	USP16	USP1600004	NA	2	0.0235282783853441	2	0.0229555344097815	2	0.0229555344097815	NA	NA	SegRatio=0.02,AbsMeanSigma=1.01,pvalue=2.13692748654681e-06,pvalueTTest=0.253841635561423,
chr21	30402865	30402977	USP16	USP1600005	-0.692957745695495	2	0.0235282783853441	2	0.0229555344097815	2	0.0229555344097815	q-value=2.81936525828399e-06, copies=1	NA	SegRatio=0.02,AbsMeanSigma=1.01,pvalue=2.13692748654681e-06,pvalueTTest=0.253841635561423,
chr21	30402962	30403058	USP16	USP1600006	0.0348302239091204	2	0.0235282783853441	2	0.0229555344097815	2	0.0229555344097815	NA	NA	SegRatio=0.02,AbsMeanSigma=1.01,pvalue=2.13692748654681e-06,pvalueTTest=0.253841635561423,
chr21	30403006	30403119	USP16	USP1600007	0.163723670189893	2	0.0235282783853441	2	0.0229555344097815	2	0.0229555344097815	NA	NA	SegRatio=0.02,AbsMeanSigma=1.01,pvalue=2.13692748654681e-06,pvalueTTest=0.253841635561423,
chr21	30407088	30407191	USP16	USP1600008	0.0985194783316259	2	0.0235282783853441	2	0.0229555344097815	2	0.0229555344097815	NA	NA	SegRatio=0.02,AbsMeanSigma=1.01,pvalue=2.13692748654681e-06,pvalueTTest=0.253841635561423,
chr21	30407172	30407282	USP16	USP1600009	-0.0813420568187162	2	0.0235282783853441	2	0.0229555344097815	2	0.0229555344097815	NA	NA	SegRatio=0.02,AbsMeanSigma=1.01,pvalue=2.13692748654681e-06,pvalueTTest=0.253841635561423,
chr21	30408518	30408625	USP16	USP1600010	0.119365590510847	2	0.0235282783853441	2	0.0229555344097815	2	0.0229555344097815	NA	NA	SegRatio=0.02,AbsMeanSigma=1.01,pvalue=2.13692748654681e-06,pvalueTTest=0.253841635561423,
chr21	30408618	30408730	USP16	USP1600011	0.179345877448776	2	0.0235282783853441	2	0.0229555344097815	2	0.0229555344097815	NA	NA	SegRatio=0.02,AbsMeanSigma=1.01,pvalue=2.13692748654681e-06,pvalueTTest=0.253841635561423,
chr21	30409576	30409686	USP16	USP1600012	NA	2	0.0235282783853441	2	0.0229555344097815	2	0.0229555344097815	NA	NA	SegRatio=0.02,AbsMeanSigma=1.01,pvalue=2.13692748654681e-06,pvalueTTest=0.253841635561423,
chr21	30409623	30409733	USP16	USP1600013	-0.995113041020125	2	0.0235282783853441	2	0.0229555344097815	2	0.0229555344097815	q-value=2.29423315877481e-12, copies=0.5	NA	SegRatio=0.02,AbsMeanSigma=1.01,pvalue=2.13692748654681e-06,pvalueTTest=0.253841635561423,
chr21	30409717	30409823	USP16	USP1600014	0.213535263018586	2	0.0235282783853441	2	0.0229555344097815	2	0.0229555344097815	NA	NA	SegRatio=0.02,AbsMeanSigma=1.01,pvalue=2.13692748654681e-06,pvalueTTest=0.253841635561423,
chr21	30410613	30410726	USP16	USP1600015	-0.0749333849697962	2	0.0235282783853441	2	0.0229555344097815	2	0.0229555344097815	NA	NA	SegRatio=0.02,AbsMeanSigma=1.01,pvalue=2.13692748654681e-06,pvalueTTest=0.253841635561423,
chr21	30410681	30410774	USP16	USP1600016	-1.53620393405618	2	-0.0509099881093056	2	0.0229555344097815	2	0.0229555344097815	q-value=1.0452714874694e-28, copies=0.5	NA	SegRatio=-0.05,AbsMeanSigma=3.21,pvalue=3.46083986766697e-15,pvalueTTest=0.21497604242554,
chr21	30411325	30411439	USP16	USP1600017	-0.0509099881093056	2	-0.0509099881093056	2	0.0229555344097815	2	0.0229555344097815	NA	NA	SegRatio=-0.05,AbsMeanSigma=3.21,pvalue=3.46083986766697e-15,pvalueTTest=0.21497604242554,
chr21	30411389	30411493	USP16	USP1600018	-0.0138176875466172	2	-0.0509099881093056	2	0.0229555344097815	2	0.0229555344097815	NA	NA	SegRatio=-0.05,AbsMeanSigma=3.21,pvalue=3.46083986766697e-15,pvalueTTest=0.21497604242554,
chr21	30411468	30411582	USP16	USP1600019	-1.73453180286435	2	-0.0509099881093056	2	0.0229555344097815	2	0.0229555344097815	q-value=1.11161923472953e-14, copies=0.5	NA	SegRatio=-0.05,AbsMeanSigma=3.21,pvalue=3.46083986766697e-15,pvalueTTest=0.21497604242554,
chr21	30411777	30411886	USP16	USP1600020	0.226012155903002	2	-0.0509099881093056	2	0.0229555344097815	2	0.0229555344097815	NA	NA	SegRatio=-0.05,AbsMeanSigma=3.21,pvalue=3.46083986766697e-15,pvalueTTest=0.21497604242554,
chr21	30411862	30411972	USP16	USP1600021	-0.0758404859188293	2	-0.0509099881093056	2	0.0229555344097815	2	0.0229555344097815	NA	NA	SegRatio=-0.05,AbsMeanSigma=3.21,pvalue=3.46083986766697e-15,pvalueTTest=0.21497604242554,
chr21	30412857	30412968	USP16	USP1600022	NA	2	-2.99175677920548	2	0.0229555344097815	2	0.0229555344097815	NA	NA	SegRatio=-2.99,AbsMeanSigma=12.9,pvalue=2.21582327449019e-74,pvalueTTest=1,Adjusted:byPvalueTTestRatio;
chr21	30412962	30413072	USP16	USP1600023	-2.99175677920548	2	-2.99175677920548	2	0.0229555344097815	2	0.0229555344097815	NA	NA	SegRatio=-2.99,AbsMeanSigma=12.9,pvalue=2.21582327449019e-74,pvalueTTest=1,Adjusted:byPvalueTTestRatio;
chr21	30414227	30414361	USP16	USP1600024	NA	2	0.187754929058853	2	0.0229555344097815	2	0.0229555344097815	NA	NA	SegRatio=0.19,AbsMeanSigma=3.84,pvalue=9.57092314337145e-18,pvalueTTest=0.3224316409347,Adjusted:byPvalueTTestRatio;
chr21	30414317	30414423	USP16	USP1600025	0.187754929058853	2	0.187754929058853	2	0.0229555344097815	2	0.0229555344097815	NA	NA	SegRatio=0.19,AbsMeanSigma=3.84,pvalue=9.57092314337145e-18,pvalueTTest=0.3224316409347,Adjusted:byPvalueTTestRatio;
chr21	30414394	30414494	USP16	USP1600026	-0.0418898040940629	2	0.187754929058853	2	0.0229555344097815	2	0.0229555344097815	NA	NA	SegRatio=0.19,AbsMeanSigma=3.84,pvalue=9.57092314337145e-18,pvalueTTest=0.3224316409347,Adjusted:byPvalueTTestRatio;
chr21	30414738	30414830	USP16	USP1600027	-0.778695514085336	2	0.187754929058853	2	0.0229555344097815	2	0.0229555344097815	q-value=6.22784054526185e-06, copies=1	NA	SegRatio=0.19,AbsMeanSigma=3.84,pvalue=9.57092314337145e-18,pvalueTTest=0.3224316409347,Adjusted:byPvalueTTestRatio;
chr21	30414826	30414940	USP16	USP1600028	-2.15880300620376	2	0.132155000091474	2	0.0229555344097815	2	0.0229555344097815	q-value=1.42772818141916e-33, copies=0	NA	SegRatio=0.13,AbsMeanSigma=5.1,pvalue=1.02276111374561e-18,pvalueTTest=0.334590765885071,Adjusted:byPvalueTTestRatio;
chr21	30415765	30415862	USP16	USP1600029	-1.82701242222034	2	0.132155000091474	2	0.0229555344097815	2	0.0229555344097815	q-value=0.000169677389732408, copies=0.5	NA	SegRatio=0.13,AbsMeanSigma=5.1,pvalue=1.02276111374561e-18,pvalueTTest=0.334590765885071,Adjusted:byPvalueTTestRatio;
chr21	30415813	30415922	USP16	USP1600030	0.132155000091474	2	0.0343510219123856	2	0.0229555344097815	2	0.0229555344097815	NA	NA	SegRatio=0.03,AbsMeanSigma=0.04,pvalue=0.818542088556925,pvalueTTest=0.85670897413742,
chr21	30415871	30415984	USP16	USP1600031	0.0897863486688525	2	0.0343510219123856	2	0.0229555344097815	2	0.0229555344097815	NA	NA	SegRatio=0.03,AbsMeanSigma=0.04,pvalue=0.818542088556925,pvalueTTest=0.85670897413742,
chr21	30418875	30419009	USP16	USP1600032	0.0276684605261928	2	0.0343510219123856	2	0.0229555344097815	2	0.0229555344097815	NA	NA	SegRatio=0.03,AbsMeanSigma=0.04,pvalue=0.818542088556925,pvalueTTest=0.85670897413742,
chr21	30419000	30419114	USP16	USP1600033	-0.231609010723767	2	0.0343510219123856	2	0.0229555344097815	2	0.0229555344097815	NA	NA	SegRatio=0.03,AbsMeanSigma=0.04,pvalue=0.818542088556925,pvalueTTest=0.85670897413742,
chr21	30419063	30419159	USP16	USP1600034	-0.53412126335923	2	0.0343510219123856	2	0.0229555344097815	2	0.0229555344097815	NA	NA	SegRatio=0.03,AbsMeanSigma=0.04,pvalue=0.818542088556925,pvalueTTest=0.85670897413742,
chr21	30419144	30419255	USP16	USP1600035	-0.579347931999713	2	0.0343510219123856	2	0.0229555344097815	2	0.0229555344097815	NA	NA	SegRatio=0.03,AbsMeanSigma=0.04,pvalue=0.818542088556925,pvalueTTest=0.85670897413742,
chr21	30419216	30419324	USP16	USP1600036	0.210252688540914	2	0.0343510219123856	2	0.0229555344097815	2	0.0229555344097815	NA	NA	SegRatio=0.03,AbsMeanSigma=0.04,pvalue=0.818542088556925,pvalueTTest=0.85670897413742,
chr21	30419324	30419437	USP16	USP1600037	0.0901160858871687	2	0.0343510219123856	2	0.0229555344097815	2	0.0229555344097815	NA	NA	SegRatio=0.03,AbsMeanSigma=0.04,pvalue=0.818542088556925,pvalueTTest=0.85670897413742,
chr21	30419438	30419552	USP16	USP1600038	-0.0884839513360236	2	0.0343510219123856	2	0.0229555344097815	2	0.0229555344097815	NA	NA	SegRatio=0.03,AbsMeanSigma=0.04,pvalue=0.818542088556925,pvalueTTest=0.85670897413742,
chr21	30419478	30419592	USP16	USP1600039	0.0614506142324589	2	0.0343510219123856	2	0.0229555344097815	2	0.0229555344097815	NA	NA	SegRatio=0.03,AbsMeanSigma=0.04,pvalue=0.818542088556925,pvalueTTest=0.85670897413742,
chr21	30419576	30419689	USP16	USP1600040	0.144200290576849	2	0.0343510219123856	2	0.0229555344097815	2	0.0229555344097815	NA	NA	SegRatio=0.03,AbsMeanSigma=0.04,pvalue=0.818542088556925,pvalueTTest=0.85670897413742,
chr21	30421006	30421120	USP16	USP1600041	0.174183874401291	2	0.0343510219123856	2	0.0229555344097815	2	0.0229555344097815	NA	NA	SegRatio=0.03,AbsMeanSigma=0.04,pvalue=0.818542088556925,pvalueTTest=0.85670897413742,
chr21	30421090	30421180	USP16	USP1600042	-0.0713978054522665	2	0.0343510219123856	2	0.0229555344097815	2	0.0229555344097815	NA	NA	SegRatio=0.03,AbsMeanSigma=0.04,pvalue=0.818542088556925,pvalueTTest=0.85670897413742,
chr21	30421178	30421289	USP16	USP1600043	NA	2	0.0343510219123856	2	0.0229555344097815	2	0.0229555344097815	NA	NA	SegRatio=0.03,AbsMeanSigma=0.04,pvalue=0.818542088556925,pvalueTTest=0.85670897413742,
chr21	30422380	30422492	USP16	USP1600044	0.191840344427954	2	0.0343510219123856	2	0.0229555344097815	2	0.0229555344097815	NA	NA	SegRatio=0.03,AbsMeanSigma=0.04,pvalue=0.818542088556925,pvalueTTest=0.85670897413742,
chr21	30422478	30422589	USP16	USP1600045	0.171475134439457	2	0.0343510219123856	2	0.0229555344097815	2	0.0229555344097815	NA	NA	SegRatio=0.03,AbsMeanSigma=0.04,pvalue=0.818542088556925,pvalueTTest=0.85670897413742,
chr21	30426083	30426199	USP16	USP1600046	-0.101977952298267	2	0.0343510219123856	2	0.0229555344097815	2	0.0229555344097815	NA	NA	SegRatio=0.03,AbsMeanSigma=0.04,pvalue=0.818542088556925,pvalueTTest=0.85670897413742,
chr21	30426194	30426309	USP16	USP1600047	-0.040241848495286	2	0.0343510219123856	2	0.0229555344097815	2	0.0229555344097815	NA	NA	SegRatio=0.03,AbsMeanSigma=0.04,pvalue=0.818542088556925,pvalueTTest=0.85670897413742,
chr21	30426354	30426466	USP16	USP1600048	NA	2	0.0343510219123856	2	0.0229555344097815	2	0.0229555344097815	NA	NA	SegRatio=0.03,AbsMeanSigma=0.04,pvalue=0.818542088556925,pvalueTTest=0.85670897413742,
chr21	30426420	30426534	USP16	USP1600049	0.0178527491589989	2	0.0343510219123856	2	0.0229555344097815	2	0.0229555344097815	NA	NA	SegRatio=0.03,AbsMeanSigma=0.04,pvalue=0.818542088556925,pvalueTTest=0.85670897413742,
chr21	36164631	36164734	RUNX1	RUNX100001	NA	2	0.0343510219123856	2	0.236534163912909	2	0.236534163912909	NA	NA	SegRatio=0.03,AbsMeanSigma=0.04,pvalue=0.818542088556925,pvalueTTest=0.85670897413742,
chr21	36164668	36164807	RUNX1	RUNX100002	NA	2	0.0343510219123856	2	0.236534163912909	2	0.236534163912909	NA	NA	SegRatio=0.03,AbsMeanSigma=0.04,pvalue=0.818542088556925,pvalueTTest=0.85670897413742,
chr21	36164746	36164882	RUNX1	RUNX100003	NA	2	0.0343510219123856	2	0.236534163912909	2	0.236534163912909	NA	NA	SegRatio=0.03,AbsMeanSigma=0.04,pvalue=0.818542088556925,pvalueTTest=0.85670897413742,
chr21	36164830	36164939	RUNX1	RUNX100004	0.102092886287622	2	0.0343510219123856	2	0.236534163912909	2	0.236534163912909	NA	NA	SegRatio=0.03,AbsMeanSigma=0.04,pvalue=0.818542088556925,pvalueTTest=0.85670897413742,
chr21	36171575	36171694	RUNX1	RUNX100005	0.131951574929079	2	0.0343510219123856	2	0.236534163912909	2	0.236534163912909	NA	NA	SegRatio=0.03,AbsMeanSigma=0.04,pvalue=0.818542088556925,pvalueTTest=0.85670897413742,
chr21	36171694	36171787	RUNX1	RUNX100006	0.0611154561334292	2	0.0343510219123856	2	0.236534163912909	2	0.236534163912909	NA	NA	SegRatio=0.03,AbsMeanSigma=0.04,pvalue=0.818542088556925,pvalueTTest=0.85670897413742,
chr21	36193930	36194042	RUNX1	RUNX100007	-0.0687513775405088	2	0.0343510219123856	2	0.236534163912909	2	0.236534163912909	NA	NA	SegRatio=0.03,AbsMeanSigma=0.04,pvalue=0.818542088556925,pvalueTTest=0.85670897413742,
chr21	36206622	36206739	RUNX1	RUNX100008	-0.0802085991878777	2	0.0343510219123856	2	0.236534163912909	2	0.236534163912909	NA	NA	SegRatio=0.03,AbsMeanSigma=0.04,pvalue=0.818542088556925,pvalueTTest=0.85670897413742,
chr21	36206725	36206847	RUNX1	RUNX100009	-0.0818582796569013	2	0.0343510219123856	2	0.236534163912909	2	0.236534163912909	NA	NA	SegRatio=0.03,AbsMeanSigma=0.04,pvalue=0.818542088556925,pvalueTTest=0.85670897413742,
chr21	36206806	36206884	RUNX1	RUNX100010	-0.217792207103987	2	0.0343510219123856	2	0.236534163912909	2	0.236534163912909	NA	NA	SegRatio=0.03,AbsMeanSigma=0.04,pvalue=0.818542088556925,pvalueTTest=0.85670897413742,
chr21	36206885	36206983	RUNX1	RUNX100011	-0.138764018767557	2	0.0343510219123856	2	0.236534163912909	2	0.236534163912909	NA	NA	SegRatio=0.03,AbsMeanSigma=0.04,pvalue=0.818542088556925,pvalueTTest=0.85670897413742,
chr21	36231720	36231836	RUNX1	RUNX100012	-0.0843689462712351	2	0.0343510219123856	2	0.236534163912909	2	0.236534163912909	NA	NA	SegRatio=0.03,AbsMeanSigma=0.04,pvalue=0.818542088556925,pvalueTTest=0.85670897413742,
chr21	36231822	36231933	RUNX1	RUNX100013	0.0840512441798959	2	0.0343510219123856	2	0.236534163912909	2	0.236534163912909	NA	NA	SegRatio=0.03,AbsMeanSigma=0.04,pvalue=0.818542088556925,pvalueTTest=0.85670897413742,
chr21	36252825	36252940	RUNX1	RUNX100014	-0.118507198771648	2	0.0343510219123856	2	0.236534163912909	2	0.236534163912909	NA	NA	SegRatio=0.03,AbsMeanSigma=0.04,pvalue=0.818542088556925,pvalueTTest=0.85670897413742,
chr21	36252896	36253009	RUNX1	RUNX100015	0.0343510219123856	2	0.0343510219123856	2	0.236534163912909	2	0.236534163912909	NA	NA	SegRatio=0.03,AbsMeanSigma=0.04,pvalue=0.818542088556925,pvalueTTest=0.85670897413742,
chr21	36252952	36253064	RUNX1	RUNX100016	-0.0764731114274038	2	0.0343510219123856	2	0.236534163912909	2	0.236534163912909	NA	NA	SegRatio=0.03,AbsMeanSigma=0.04,pvalue=0.818542088556925,pvalueTTest=0.85670897413742,
chr21	36259049	36259193	RUNX1	RUNX100017	NA	2	-1.94773410210443	2	0.236534163912909	2	0.236534163912909	NA	NA	SegRatio=-1.95,AbsMeanSigma=5.32,pvalue=1.2463653132483e-32,pvalueTTest=0.561277439485078,Adjusted:byPvalueTTestRatio;
chr21	36259204	36259334	RUNX1	RUNX100018	NA	2	-1.94773410210443	2	0.236534163912909	2	0.236534163912909	NA	NA	SegRatio=-1.95,AbsMeanSigma=5.32,pvalue=1.2463653132483e-32,pvalueTTest=0.561277439485078,Adjusted:byPvalueTTestRatio;
chr21	36259340	36259439	RUNX1	RUNX100019	0.552181521056968	2	-1.94773410210443	2	0.236534163912909	2	0.236534163912909	NA	NA	SegRatio=-1.95,AbsMeanSigma=5.32,pvalue=1.2463653132483e-32,pvalueTTest=0.561277439485078,Adjusted:byPvalueTTestRatio;
chr21	36265188	36265254	RUNX1	RUNX100020	NA	2	-1.94773410210443	2	0.236534163912909	2	0.236534163912909	NA	NA	SegRatio=-1.95,AbsMeanSigma=5.32,pvalue=1.2463653132483e-32,pvalueTTest=0.561277439485078,Adjusted:byPvalueTTestRatio;
chr21	36265263	36265395	RUNX1	RUNX100021	-2.38108651109944	2	-1.94773410210443	2	0.236534163912909	2	0.236534163912909	NA	NA	SegRatio=-1.95,AbsMeanSigma=5.32,pvalue=1.2463653132483e-32,pvalueTTest=0.561277439485078,Adjusted:byPvalueTTestRatio;
chr21	36421091	36421209	RUNX1	RUNX100022	-0.026240199856185	2	0.0232309630420245	2	0.236534163912909	2	0.236534163912909	NA	NA	SegRatio=0.02,AbsMeanSigma=0.24,pvalue=0.199979930868271,pvalueTTest=0.232931571463103,
chr21	36421190	36421301	RUNX1	RUNX100023	NA	2	0.0232309630420245	2	0.236534163912909	2	0.236534163912909	NA	NA	SegRatio=0.02,AbsMeanSigma=0.24,pvalue=0.199979930868271,pvalueTTest=0.232931571463103,
chr21	44473904	44474020	CBS	CBS00001	-0.231995363171533	2	0.0232309630420245	2	0.323458745901104	2	0.323458745901104	NA	NA	SegRatio=0.02,AbsMeanSigma=0.24,pvalue=0.199979930868271,pvalueTTest=0.232931571463103,
chr21	44473995	44474100	CBS	CBS00002	0.286721210456635	2	0.0232309630420245	2	0.323458745901104	2	0.323458745901104	NA	NA	SegRatio=0.02,AbsMeanSigma=0.24,pvalue=0.199979930868271,pvalueTTest=0.232931571463103,
chr21	44476884	44476994	CBS	CBS00003	-0.0132404349930588	2	0.0232309630420245	2	0.323458745901104	2	0.323458745901104	NA	NA	SegRatio=0.02,AbsMeanSigma=0.24,pvalue=0.199979930868271,pvalueTTest=0.232931571463103,
chr21	44476961	44477044	CBS	CBS00004	0.0232309630420245	2	0.0232309630420245	2	0.323458745901104	2	0.323458745901104	NA	NA	SegRatio=0.02,AbsMeanSigma=0.24,pvalue=0.199979930868271,pvalueTTest=0.232931571463103,
chr21	44478232	44478353	CBS	CBS00005	-0.0482452305397633	2	0.0232309630420245	2	0.323458745901104	2	0.323458745901104	NA	NA	SegRatio=0.02,AbsMeanSigma=0.24,pvalue=0.199979930868271,pvalueTTest=0.232931571463103,
chr21	44478341	44478462	CBS	CBS00006	-0.158858783686487	2	0.0232309630420245	2	0.323458745901104	2	0.323458745901104	NA	NA	SegRatio=0.02,AbsMeanSigma=0.24,pvalue=0.199979930868271,pvalueTTest=0.232931571463103,
chr21	44478881	44478989	CBS	CBS00007	0.110029863170608	2	0.0232309630420245	2	0.323458745901104	2	0.323458745901104	NA	NA	SegRatio=0.02,AbsMeanSigma=0.24,pvalue=0.199979930868271,pvalueTTest=0.232931571463103,
chr21	44478983	44479104	CBS	CBS00008	-0.020314773674899	2	0.0232309630420245	2	0.323458745901104	2	0.323458745901104	NA	NA	SegRatio=0.02,AbsMeanSigma=0.24,pvalue=0.199979930868271,pvalueTTest=0.232931571463103,
chr21	44480568	44480704	CBS	CBS00009	NA	2	0.0232309630420245	2	0.323458745901104	2	0.323458745901104	NA	NA	SegRatio=0.02,AbsMeanSigma=0.24,pvalue=0.199979930868271,pvalueTTest=0.232931571463103,
chr21	44482396	44482493	CBS	CBS00010	0.00782332428320574	2	0.0232309630420245	2	0.323458745901104	2	0.323458745901104	NA	NA	SegRatio=0.02,AbsMeanSigma=0.24,pvalue=0.199979930868271,pvalueTTest=0.232931571463103,
chr21	44482487	44482557	CBS	CBS00011	-0.163332314890357	2	0.0232309630420245	2	0.323458745901104	2	0.323458745901104	NA	NA	SegRatio=0.02,AbsMeanSigma=0.24,pvalue=0.199979930868271,pvalueTTest=0.232931571463103,
chr21	44483019	44483113	CBS	CBS00012	0.0520263263933805	2	0.0232309630420245	2	0.323458745901104	2	0.323458745901104	NA	NA	SegRatio=0.02,AbsMeanSigma=0.24,pvalue=0.199979930868271,pvalueTTest=0.232931571463103,
chr21	44483061	44483182	CBS	CBS00013	NA	2	0.0232309630420245	2	0.323458745901104	2	0.323458745901104	NA	NA	SegRatio=0.02,AbsMeanSigma=0.24,pvalue=0.199979930868271,pvalueTTest=0.232931571463103,
chr21	44483122	44483234	CBS	CBS00014	NA	2	0.0232309630420245	2	0.323458745901104	2	0.323458745901104	NA	NA	SegRatio=0.02,AbsMeanSigma=0.24,pvalue=0.199979930868271,pvalueTTest=0.232931571463103,
chr21	44483952	44484072	CBS	CBS00015	0.144688064485524	2	0.0232309630420245	2	0.323458745901104	2	0.323458745901104	NA	NA	SegRatio=0.02,AbsMeanSigma=0.24,pvalue=0.199979930868271,pvalueTTest=0.232931571463103,
chr21	44484049	44484167	CBS	CBS00016	-0.0025680598236627	2	0.0232309630420245	2	0.323458745901104	2	0.323458745901104	NA	NA	SegRatio=0.02,AbsMeanSigma=0.24,pvalue=0.199979930868271,pvalueTTest=0.232931571463103,
chr21	44485255	44485372	CBS	CBS00017	0.0572637429263538	2	0.0232309630420245	2	0.323458745901104	2	0.323458745901104	NA	NA	SegRatio=0.02,AbsMeanSigma=0.24,pvalue=0.199979930868271,pvalueTTest=0.232931571463103,
chr21	44485338	44485459	CBS	CBS00018	-0.0173729193946306	2	0.0232309630420245	2	0.323458745901104	2	0.323458745901104	NA	NA	SegRatio=0.02,AbsMeanSigma=0.24,pvalue=0.199979930868271,pvalueTTest=0.232931571463103,
chr21	44485468	44485565	CBS	CBS00019	0.0384632678642413	2	0.0232309630420245	2	0.323458745901104	2	0.323458745901104	NA	NA	SegRatio=0.02,AbsMeanSigma=0.24,pvalue=0.199979930868271,pvalueTTest=0.232931571463103,
chr21	44485583	44485724	CBS	CBS00020	NA	2	0.0232309630420245	2	0.323458745901104	2	0.323458745901104	NA	NA	SegRatio=0.02,AbsMeanSigma=0.24,pvalue=0.199979930868271,pvalueTTest=0.232931571463103,
chr21	44485770	44485911	CBS	CBS00021	NA	2	0.0232309630420245	2	0.323458745901104	2	0.323458745901104	NA	NA	SegRatio=0.02,AbsMeanSigma=0.24,pvalue=0.199979930868271,pvalueTTest=0.232931571463103,
chr21	44486382	44486493	CBS	CBS00022	0.142411117553747	2	0.0232309630420245	2	0.323458745901104	2	0.323458745901104	NA	NA	SegRatio=0.02,AbsMeanSigma=0.24,pvalue=0.199979930868271,pvalueTTest=0.232931571463103,
chr21	44486476	44486613	CBS	CBS00023	-0.0453758980096775	2	0.0232309630420245	2	0.323458745901104	2	0.323458745901104	NA	NA	SegRatio=0.02,AbsMeanSigma=0.24,pvalue=0.199979930868271,pvalueTTest=0.232931571463103,
chr21	44488593	44488713	CBS	CBS00024	-0.0138962755391037	2	0.0232309630420245	2	0.323458745901104	2	0.323458745901104	NA	NA	SegRatio=0.02,AbsMeanSigma=0.24,pvalue=0.199979930868271,pvalueTTest=0.232931571463103,
chr21	44488692	44488801	CBS	CBS00025	0.318454829156651	2	0.0232309630420245	2	0.323458745901104	2	0.323458745901104	NA	NA	SegRatio=0.02,AbsMeanSigma=0.24,pvalue=0.199979930868271,pvalueTTest=0.232931571463103,
chr21	44492073	44492192	CBS	CBS00026	0.177126039848375	2	0.0232309630420245	2	0.323458745901104	2	0.323458745901104	NA	NA	SegRatio=0.02,AbsMeanSigma=0.24,pvalue=0.199979930868271,pvalueTTest=0.232931571463103,
chr21	44492199	44492293	CBS	CBS00027	NA	2	0.0232309630420245	2	0.323458745901104	2	0.323458745901104	NA	NA	SegRatio=0.02,AbsMeanSigma=0.24,pvalue=0.199979930868271,pvalueTTest=0.232931571463103,
chrX	14861624	14861710	FANCB	FANCB00001	NA	2	-0.0408760021591545	2	0.0111214521432587	1.5	0.00523487285275138	NA	NA	SegRatio=-0.04,AbsMeanSigma=1.4,pvalue=3.61118140948705e-10,pvalueTTest=0.0648672389125784,
chrX	14861651	14861762	FANCB	FANCB00002	-1.02506609288205	2	-0.0408760021591545	2	0.0111214521432587	1.5	0.00523487285275138	q-value=5.87107030581e-06, copies=0.5	NA	SegRatio=-0.04,AbsMeanSigma=1.4,pvalue=3.61118140948705e-10,pvalueTTest=0.0648672389125784,
chrX	14861737	14861853	FANCB	FANCB00003	0.166846229886683	2	-0.0408760021591545	2	0.0111214521432587	1.5	0.00523487285275138	NA	NA	SegRatio=-0.04,AbsMeanSigma=1.4,pvalue=3.61118140948705e-10,pvalueTTest=0.0648672389125784,
chrX	14861843	14861955	FANCB	FANCB00004	0.0072681408471104	2	-0.0408760021591545	2	0.0111214521432587	1.5	0.00523487285275138	NA	NA	SegRatio=-0.04,AbsMeanSigma=1.4,pvalue=3.61118140948705e-10,pvalueTTest=0.0648672389125784,
chrX	14861949	14862065	FANCB	FANCB00005	-0.522793820882252	2	-0.0408760021591545	2	0.0111214521432587	1.5	0.00523487285275138	q-value=0.00331094751846736, copies=1	NA	SegRatio=-0.04,AbsMeanSigma=1.4,pvalue=3.61118140948705e-10,pvalueTTest=0.0648672389125784,
chrX	14862058	14862149	FANCB	FANCB00006	NA	2	-0.0408760021591545	2	0.0111214521432587	1.5	0.00523487285275138	NA	NA	SegRatio=-0.04,AbsMeanSigma=1.4,pvalue=3.61118140948705e-10,pvalueTTest=0.0648672389125784,
chrX	14862602	14862714	FANCB	FANCB00007	0.0891134983946602	2	-0.0408760021591545	2	0.0111214521432587	1.5	0.00523487285275138	NA	NA	SegRatio=-0.04,AbsMeanSigma=1.4,pvalue=3.61118140948705e-10,pvalueTTest=0.0648672389125784,
chrX	14862706	14862825	FANCB	FANCB00008	0.0550854658837587	2	-0.0408760021591545	2	0.0111214521432587	1.5	0.00523487285275138	NA	NA	SegRatio=-0.04,AbsMeanSigma=1.4,pvalue=3.61118140948705e-10,pvalueTTest=0.0648672389125784,
chrX	14862778	14862876	FANCB	FANCB00009	-0.102335451453618	2	-0.0408760021591545	2	0.0111214521432587	1.5	0.00523487285275138	NA	NA	SegRatio=-0.04,AbsMeanSigma=1.4,pvalue=3.61118140948705e-10,pvalueTTest=0.0648672389125784,
chrX	14862845	14862957	FANCB	FANCB00010	-0.66865886111999	2	-0.0408760021591545	2	0.0111214521432587	1.5	0.00523487285275138	NA	NA	SegRatio=-0.04,AbsMeanSigma=1.4,pvalue=3.61118140948705e-10,pvalueTTest=0.0648672389125784,
chrX	14862899	14863005	FANCB	FANCB00011	0.454898753864634	2	-0.0408760021591545	2	0.0111214521432587	1.5	0.00523487285275138	NA	NA	SegRatio=-0.04,AbsMeanSigma=1.4,pvalue=3.61118140948705e-10,pvalueTTest=0.0648672389125784,
chrX	14863005	14863112	FANCB	FANCB00012	0.0803112440565405	2	-0.0408760021591545	2	0.0111214521432587	1.5	0.00523487285275138	NA	NA	SegRatio=-0.04,AbsMeanSigma=1.4,pvalue=3.61118140948705e-10,pvalueTTest=0.0648672389125784,
chrX	14863067	14863182	FANCB	FANCB00013	-0.12872956007108	2	-0.0408760021591545	2	0.0111214521432587	1.5	0.00523487285275138	NA	NA	SegRatio=-0.04,AbsMeanSigma=1.4,pvalue=3.61118140948705e-10,pvalueTTest=0.0648672389125784,
chrX	14863166	14863273	FANCB	FANCB00014	0.121859900067371	2	-0.0408760021591545	2	0.0111214521432587	1.5	0.00523487285275138	NA	NA	SegRatio=-0.04,AbsMeanSigma=1.4,pvalue=3.61118140948705e-10,pvalueTTest=0.0648672389125784,
chrX	14863238	14863337	FANCB	FANCB00015	-0.0408760021591545	2	-0.0408760021591545	2	0.0111214521432587	1.5	0.00523487285275138	NA	NA	SegRatio=-0.04,AbsMeanSigma=1.4,pvalue=3.61118140948705e-10,pvalueTTest=0.0648672389125784,
chrX	14863277	14863383	FANCB	FANCB00016	-0.252223979201865	2	-0.0408760021591545	2	0.0111214521432587	1.5	0.00523487285275138	NA	NA	SegRatio=-0.04,AbsMeanSigma=1.4,pvalue=3.61118140948705e-10,pvalueTTest=0.0648672389125784,
chrX	14863311	14863426	FANCB	FANCB00017	-0.12375787472686	2	-0.0408760021591545	2	0.0111214521432587	1.5	0.00523487285275138	NA	NA	SegRatio=-0.04,AbsMeanSigma=1.4,pvalue=3.61118140948705e-10,pvalueTTest=0.0648672389125784,
chrX	14863403	14863513	FANCB	FANCB00018	NA	2	-0.0408760021591545	2	0.0111214521432587	1.5	0.00523487285275138	NA	NA	SegRatio=-0.04,AbsMeanSigma=1.4,pvalue=3.61118140948705e-10,pvalueTTest=0.0648672389125784,
chrX	14868601	14868713	FANCB	FANCB00019	-0.247885828869212	2	-0.0408760021591545	2	0.0111214521432587	1.5	0.00523487285275138	NA	NA	SegRatio=-0.04,AbsMeanSigma=1.4,pvalue=3.61118140948705e-10,pvalueTTest=0.0648672389125784,
chrX	14868670	14868767	FANCB	FANCB00020	-1.79249203250354	2	-1.92226610925326	2	0.0111214521432587	1.5	0.00523487285275138	NA	NA	SegRatio=-1.92,AbsMeanSigma=11.65,pvalue=1.45491225559396e-149,pvalueTTest=0.0303042549337851,Adjusted:byPvalueTTestRatio;
chrX	14868758	14868870	FANCB	FANCB00021	NA	2	-1.92226610925326	2	0.0111214521432587	1.5	0.00523487285275138	NA	NA	SegRatio=-1.92,AbsMeanSigma=11.65,pvalue=1.45491225559396e-149,pvalueTTest=0.0303042549337851,Adjusted:byPvalueTTestRatio;
chrX	14871063	14871174	FANCB	FANCB00022	NA	2	-1.92226610925326	2	0.0111214521432587	1.5	0.00523487285275138	NA	NA	SegRatio=-1.92,AbsMeanSigma=11.65,pvalue=1.45491225559396e-149,pvalueTTest=0.0303042549337851,Adjusted:byPvalueTTestRatio;
chrX	14871155	14871259	FANCB	FANCB00023	-2.03200155440112	2	-1.92226610925326	2	0.0111214521432587	1.5	0.00523487285275138	NA	NA	SegRatio=-1.92,AbsMeanSigma=11.65,pvalue=1.45491225559396e-149,pvalueTTest=0.0303042549337851,Adjusted:byPvalueTTestRatio;
chrX	14871204	14871313	FANCB	FANCB00024	-1.82672697455345	2	-1.92226610925326	2	0.0111214521432587	1.5	0.00523487285275138	NA	NA	SegRatio=-1.92,AbsMeanSigma=11.65,pvalue=1.45491225559396e-149,pvalueTTest=0.0303042549337851,Adjusted:byPvalueTTestRatio;
chrX	14875926	14876038	FANCB	FANCB00025	-0.0678804307250169	2	-0.0678804307250169	2	0.0111214521432587	1.5	0.00523487285275138	NA	NA	SegRatio=-0.07,AbsMeanSigma=6.86,pvalue=7.07833254943905e-43,pvalueTTest=0.214925873499765,
chrX	14876008	14876120	FANCB	FANCB00026	-2.48346806678449	2	-0.0678804307250169	2	0.0111214521432587	1.5	0.00523487285275138	q-value=1.9266546089959e-67, copies=0	NA	SegRatio=-0.07,AbsMeanSigma=6.86,pvalue=7.07833254943905e-43,pvalueTTest=0.214925873499765,
chrX	14877269	14877379	FANCB	FANCB00027	-1.5355749602628	2	-0.0678804307250169	2	0.0111214521432587	1.5	0.00523487285275138	q-value=1.15493979671103e-17, copies=0.5	NA	SegRatio=-0.07,AbsMeanSigma=6.86,pvalue=7.07833254943905e-43,pvalueTTest=0.214925873499765,
chrX	14877356	14877461	FANCB	FANCB00028	0.0782514295579186	2	-0.0113849650290063	2	0.0111214521432587	1.5	0.00523487285275138	NA	NA	SegRatio=-0.01,AbsMeanSigma=0.35,pvalue=7.55874270746228e-05,pvalueTTest=0.0204961276772636,
chrX	14877416	14877520	FANCB	FANCB00029	-1.41543658000943	2	-0.0113849650290063	2	0.0111214521432587	1.5	0.00523487285275138	q-value=2.30389534838707e-25, copies=0.5	NA	SegRatio=-0.01,AbsMeanSigma=0.35,pvalue=7.55874270746228e-05,pvalueTTest=0.0204961276772636,
chrX	14882657	14882775	FANCB	FANCB00030	-0.0114513452795027	2	-0.0113849650290063	2	0.0111214521432587	1.5	0.00523487285275138	NA	NA	SegRatio=-0.01,AbsMeanSigma=0.35,pvalue=7.55874270746228e-05,pvalueTTest=0.0204961276772636,
chrX	14882769	14882886	FANCB	FANCB00031	-0.00869528663841413	2	-0.0113849650290063	2	0.0111214521432587	1.5	0.00523487285275138	NA	NA	SegRatio=-0.01,AbsMeanSigma=0.35,pvalue=7.55874270746228e-05,pvalueTTest=0.0204961276772636,
chrX	14882810	14882925	FANCB	FANCB00032	0.184893157090746	2	-0.0113849650290063	2	0.0111214521432587	1.5	0.00523487285275138	NA	NA	SegRatio=-0.01,AbsMeanSigma=0.35,pvalue=7.55874270746228e-05,pvalueTTest=0.0204961276772636,
chrX	14882907	14883022	FANCB	FANCB00033	-0.724487618558766	2	-0.0113849650290063	2	0.0111214521432587	1.5	0.00523487285275138	NA	NA	SegRatio=-0.01,AbsMeanSigma=0.35,pvalue=7.55874270746228e-05,pvalueTTest=0.0204961276772636,
chrX	14883023	14883139	FANCB	FANCB00034	-0.00894309574275868	2	-0.0113849650290063	2	0.0111214521432587	1.5	0.00523487285275138	NA	NA	SegRatio=-0.01,AbsMeanSigma=0.35,pvalue=7.55874270746228e-05,pvalueTTest=0.0204961276772636,
chrX	14883071	14883178	FANCB	FANCB00035	0.0236521753878593	2	-0.0113849650290063	2	0.0111214521432587	1.5	0.00523487285275138	NA	NA	SegRatio=-0.01,AbsMeanSigma=0.35,pvalue=7.55874270746228e-05,pvalueTTest=0.0204961276772636,
chrX	14883159	14883265	FANCB	FANCB00036	0.120722177980615	2	-0.0113849650290063	2	0.0111214521432587	1.5	0.00523487285275138	NA	NA	SegRatio=-0.01,AbsMeanSigma=0.35,pvalue=7.55874270746228e-05,pvalueTTest=0.0204961276772636,
chrX	14883248	14883358	FANCB	FANCB00037	0.397537419273831	2	-0.0113849650290063	2	0.0111214521432587	1.5	0.00523487285275138	NA	NA	SegRatio=-0.01,AbsMeanSigma=0.35,pvalue=7.55874270746228e-05,pvalueTTest=0.0204961276772636,
chrX	14883281	14883412	FANCB	FANCB00038	-0.0790176104019934	2	-0.0113849650290063	2	0.0111214521432587	1.5	0.00523487285275138	NA	NA	SegRatio=-0.01,AbsMeanSigma=0.35,pvalue=7.55874270746228e-05,pvalueTTest=0.0204961276772636,
chrX	14883383	14883474	FANCB	FANCB00039	-0.420686029635085	2	-0.0113849650290063	2	0.0111214521432587	1.5	0.00523487285275138	NA	NA	SegRatio=-0.01,AbsMeanSigma=0.35,pvalue=7.55874270746228e-05,pvalueTTest=0.0204961276772636,
chrX	14883462	14883573	FANCB	FANCB00040	0.232534356636665	2	-0.0113849650290063	2	0.0111214521432587	1.5	0.00523487285275138	NA	NA	SegRatio=-0.01,AbsMeanSigma=0.35,pvalue=7.55874270746228e-05,pvalueTTest=0.0204961276772636,
chrX	14883498	14883608	FANCB	FANCB00041	-0.112623968856446	2	-0.0113849650290063	2	0.0111214521432587	1.5	0.00523487285275138	NA	NA	SegRatio=-0.01,AbsMeanSigma=0.35,pvalue=7.55874270746228e-05,pvalueTTest=0.0204961276772636,
chrX	14883605	14883723	FANCB	FANCB00042	0.338270438291685	2	-0.0113849650290063	2	0.0111214521432587	1.5	0.00523487285275138	NA	NA	SegRatio=-0.01,AbsMeanSigma=0.35,pvalue=7.55874270746228e-05,pvalueTTest=0.0204961276772636,
chrX	47058147	47058250	UBA1	UBA100001	-0.0157725946142247	2	-0.0113849650290063	2	0.431179143013084	2	0.431179143013084	NA	NA	SegRatio=-0.01,AbsMeanSigma=0.35,pvalue=7.55874270746228e-05,pvalueTTest=0.0204961276772636,
chrX	47058189	47058310	UBA1	UBA100002	0.0158793385005988	2	-0.0113849650290063	2	0.431179143013084	2	0.431179143013084	NA	NA	SegRatio=-0.01,AbsMeanSigma=0.35,pvalue=7.55874270746228e-05,pvalueTTest=0.0204961276772636,
chrX	47058267	47058388	UBA1	UBA100003	-0.19184822991866	2	-0.0113849650290063	2	0.431179143013084	2	0.431179143013084	NA	NA	SegRatio=-0.01,AbsMeanSigma=0.35,pvalue=7.55874270746228e-05,pvalueTTest=0.0204961276772636,
chrX	47058423	47058539	UBA1	UBA100004	0.125822871215729	2	-0.0113849650290063	2	0.431179143013084	2	0.431179143013084	NA	NA	SegRatio=-0.01,AbsMeanSigma=0.35,pvalue=7.55874270746228e-05,pvalueTTest=0.0204961276772636,
chrX	47058566	47058682	UBA1	UBA100005	-0.040676504722647	2	-0.0113849650290063	2	0.431179143013084	2	0.431179143013084	NA	NA	SegRatio=-0.01,AbsMeanSigma=0.35,pvalue=7.55874270746228e-05,pvalueTTest=0.0204961276772636,
chrX	47058662	47058779	UBA1	UBA100006	-0.0512548830108788	2	-0.0113849650290063	2	0.431179143013084	2	0.431179143013084	NA	NA	SegRatio=-0.01,AbsMeanSigma=0.35,pvalue=7.55874270746228e-05,pvalueTTest=0.0204961276772636,
chrX	47058771	47058875	UBA1	UBA100007	-0.342827224276504	2	-0.0113849650290063	2	0.431179143013084	2	0.431179143013084	NA	NA	SegRatio=-0.01,AbsMeanSigma=0.35,pvalue=7.55874270746228e-05,pvalueTTest=0.0204961276772636,
chrX	47058875	47058993	UBA1	UBA100008	0.00704130925182697	2	-0.0113849650290063	2	0.431179143013084	2	0.431179143013084	NA	NA	SegRatio=-0.01,AbsMeanSigma=0.35,pvalue=7.55874270746228e-05,pvalueTTest=0.0204961276772636,
chrX	47058966	47059062	UBA1	UBA100009	0.0437075549295184	2	-0.0113849650290063	2	0.431179143013084	2	0.431179143013084	NA	NA	SegRatio=-0.01,AbsMeanSigma=0.35,pvalue=7.55874270746228e-05,pvalueTTest=0.0204961276772636,
chrX	47060245	47060360	UBA1	UBA100010	-0.164290015105514	2	-0.0113849650290063	2	0.431179143013084	2	0.431179143013084	NA	NA	SegRatio=-0.01,AbsMeanSigma=0.35,pvalue=7.55874270746228e-05,pvalueTTest=0.0204961276772636,
chrX	47060354	47060461	UBA1	UBA100011	-0.281453091709356	2	-0.0113849650290063	2	0.431179143013084	2	0.431179143013084	NA	NA	SegRatio=-0.01,AbsMeanSigma=0.35,pvalue=7.55874270746228e-05,pvalueTTest=0.0204961276772636,
chrX	47060595	47060712	UBA1	UBA100012	NA	2	-0.0113849650290063	2	0.431179143013084	2	0.431179143013084	NA	NA	SegRatio=-0.01,AbsMeanSigma=0.35,pvalue=7.55874270746228e-05,pvalueTTest=0.0204961276772636,
chrX	47060697	47060809	UBA1	UBA100013	0.00187614105141405	2	-0.0113849650290063	2	0.431179143013084	2	0.431179143013084	NA	NA	SegRatio=-0.01,AbsMeanSigma=0.35,pvalue=7.55874270746228e-05,pvalueTTest=0.0204961276772636,
chrX	47060836	47060954	UBA1	UBA100014	-0.0119379121064064	2	-0.0113849650290063	2	0.431179143013084	2	0.431179143013084	NA	NA	SegRatio=-0.01,AbsMeanSigma=0.35,pvalue=7.55874270746228e-05,pvalueTTest=0.0204961276772636,
chrX	47060880	47060995	UBA1	UBA100015	-0.163131350565128	2	-0.0113849650290063	2	0.431179143013084	2	0.431179143013084	NA	NA	SegRatio=-0.01,AbsMeanSigma=0.35,pvalue=7.55874270746228e-05,pvalueTTest=0.0204961276772636,
chrX	47060987	47061107	UBA1	UBA100016	0.0541591388877331	2	-0.0113849650290063	2	0.431179143013084	2	0.431179143013084	NA	NA	SegRatio=-0.01,AbsMeanSigma=0.35,pvalue=7.55874270746228e-05,pvalueTTest=0.0204961276772636,
chrX	47061533	47061652	UBA1	UBA100017	0.0524697444610237	2	-0.0113849650290063	2	0.431179143013084	2	0.431179143013084	NA	NA	SegRatio=-0.01,AbsMeanSigma=0.35,pvalue=7.55874270746228e-05,pvalueTTest=0.0204961276772636,
chrX	47061592	47061706	UBA1	UBA100018	-0.0676396333388039	2	-0.0113849650290063	2	0.431179143013084	2	0.431179143013084	NA	NA	SegRatio=-0.01,AbsMeanSigma=0.35,pvalue=7.55874270746228e-05,pvalueTTest=0.0204961276772636,
chrX	47061663	47061777	UBA1	UBA100019	-0.40025152694449	2	-0.0113849650290063	2	0.431179143013084	2	0.431179143013084	NA	NA	SegRatio=-0.01,AbsMeanSigma=0.35,pvalue=7.55874270746228e-05,pvalueTTest=0.0204961276772636,
chrX	47061740	47061858	UBA1	UBA100020	-0.0142265327977728	2	-0.0113849650290063	2	0.431179143013084	2	0.431179143013084	NA	NA	SegRatio=-0.01,AbsMeanSigma=0.35,pvalue=7.55874270746228e-05,pvalueTTest=0.0204961276772636,
chrX	47061784	47061896	UBA1	UBA100021	0.11585894917571	2	-0.0113849650290063	2	0.431179143013084	2	0.431179143013084	NA	NA	SegRatio=-0.01,AbsMeanSigma=0.35,pvalue=7.55874270746228e-05,pvalueTTest=0.0204961276772636,
chrX	47061878	47061997	UBA1	UBA100022	-0.0935248973920373	2	-0.0113849650290063	2	0.431179143013084	2	0.431179143013084	NA	NA	SegRatio=-0.01,AbsMeanSigma=0.35,pvalue=7.55874270746228e-05,pvalueTTest=0.0204961276772636,
chrX	47062010	47062130	UBA1	UBA100023	-0.116478386739338	2	-0.0113849650290063	2	0.431179143013084	2	0.431179143013084	NA	NA	SegRatio=-0.01,AbsMeanSigma=0.35,pvalue=7.55874270746228e-05,pvalueTTest=0.0204961276772636,
chrX	47062113	47062202	UBA1	UBA100024	-0.2971608305366	2	-0.0113849650290063	2	0.431179143013084	2	0.431179143013084	NA	NA	SegRatio=-0.01,AbsMeanSigma=0.35,pvalue=7.55874270746228e-05,pvalueTTest=0.0204961276772636,
chrX	47062182	47062296	UBA1	UBA100025	0.0132653147661811	2	-0.0113849650290063	2	0.431179143013084	2	0.431179143013084	NA	NA	SegRatio=-0.01,AbsMeanSigma=0.35,pvalue=7.55874270746228e-05,pvalueTTest=0.0204961276772636,
chrX	47062310	47062424	UBA1	UBA100026	-0.0990471047225333	2	-0.0113849650290063	2	0.431179143013084	2	0.431179143013084	NA	NA	SegRatio=-0.01,AbsMeanSigma=0.35,pvalue=7.55874270746228e-05,pvalueTTest=0.0204961276772636,
chrX	47062384	47062502	UBA1	UBA100027	0.136562062797322	2	-0.0113849650290063	2	0.431179143013084	2	0.431179143013084	NA	NA	SegRatio=-0.01,AbsMeanSigma=0.35,pvalue=7.55874270746228e-05,pvalueTTest=0.0204961276772636,
chrX	47062451	47062570	UBA1	UBA100028	-0.0173100719049401	2	-0.0113849650290063	2	0.431179143013084	2	0.431179143013084	NA	NA	SegRatio=-0.01,AbsMeanSigma=0.35,pvalue=7.55874270746228e-05,pvalueTTest=0.0204961276772636,
chrX	47062569	47062685	UBA1	UBA100029	-0.0700390573064173	2	-0.0113849650290063	2	0.431179143013084	2	0.431179143013084	NA	NA	SegRatio=-0.01,AbsMeanSigma=0.35,pvalue=7.55874270746228e-05,pvalueTTest=0.0204961276772636,
chrX	47062898	47063013	UBA1	UBA100030	-0.0632351774434451	2	-0.0113849650290063	2	0.431179143013084	2	0.431179143013084	NA	NA	SegRatio=-0.01,AbsMeanSigma=0.35,pvalue=7.55874270746228e-05,pvalueTTest=0.0204961276772636,
chrX	47062977	47063095	UBA1	UBA100031	-0.014698719115563	2	-0.0113849650290063	2	0.431179143013084	2	0.431179143013084	NA	NA	SegRatio=-0.01,AbsMeanSigma=0.35,pvalue=7.55874270746228e-05,pvalueTTest=0.0204961276772636,
chrX	47063068	47063206	UBA1	UBA100032	0.0585247505758499	2	-0.0113849650290063	2	0.431179143013084	2	0.431179143013084	NA	NA	SegRatio=-0.01,AbsMeanSigma=0.35,pvalue=7.55874270746228e-05,pvalueTTest=0.0204961276772636,
chrX	47065284	47065392	UBA1	UBA100033	0.113751591935336	2	-0.0113849650290063	2	0.431179143013084	2	0.431179143013084	NA	NA	SegRatio=-0.01,AbsMeanSigma=0.35,pvalue=7.55874270746228e-05,pvalueTTest=0.0204961276772636,
chrX	47065347	47065463	UBA1	UBA100034	-0.0401463552200747	2	-0.0113849650290063	2	0.431179143013084	2	0.431179143013084	NA	NA	SegRatio=-0.01,AbsMeanSigma=0.35,pvalue=7.55874270746228e-05,pvalueTTest=0.0204961276772636,
chrX	47065454	47065570	UBA1	UBA100035	0.0573543356881967	2	-0.0113849650290063	2	0.431179143013084	2	0.431179143013084	NA	NA	SegRatio=-0.01,AbsMeanSigma=0.35,pvalue=7.55874270746228e-05,pvalueTTest=0.0204961276772636,
chrX	47065610	47065719	UBA1	UBA100036	-0.00462712318347526	2	-0.0113849650290063	2	0.431179143013084	2	0.431179143013084	NA	NA	SegRatio=-0.01,AbsMeanSigma=0.35,pvalue=7.55874270746228e-05,pvalueTTest=0.0204961276772636,
chrX	47065678	47065796	UBA1	UBA100037	-0.0183367939792246	2	-0.0113849650290063	2	0.431179143013084	2	0.431179143013084	NA	NA	SegRatio=-0.01,AbsMeanSigma=0.35,pvalue=7.55874270746228e-05,pvalueTTest=0.0204961276772636,
chrX	47065752	47065846	UBA1	UBA100038	-0.000611811771287316	2	-0.0113849650290063	2	0.431179143013084	2	0.431179143013084	NA	NA	SegRatio=-0.01,AbsMeanSigma=0.35,pvalue=7.55874270746228e-05,pvalueTTest=0.0204961276772636,
chrX	47065828	47065942	UBA1	UBA100039	0.145691061472068	2	-0.0113849650290063	2	0.431179143013084	2	0.431179143013084	NA	NA	SegRatio=-0.01,AbsMeanSigma=0.35,pvalue=7.55874270746228e-05,pvalueTTest=0.0204961276772636,
chrX	47068952	47069068	UBA1	UBA100040	0.0709602331894049	2	-0.0113849650290063	2	0.431179143013084	2	0.431179143013084	NA	NA	SegRatio=-0.01,AbsMeanSigma=0.35,pvalue=7.55874270746228e-05,pvalueTTest=0.0204961276772636,
chrX	47069043	47069159	UBA1	UBA100041	-0.191099879404312	2	-0.0113849650290063	2	0.431179143013084	2	0.431179143013084	NA	NA	SegRatio=-0.01,AbsMeanSigma=0.35,pvalue=7.55874270746228e-05,pvalueTTest=0.0204961276772636,
chrX	47069245	47069365	UBA1	UBA100042	-0.025943945309845	2	-0.0113849650290063	2	0.431179143013084	2	0.431179143013084	NA	NA	SegRatio=-0.01,AbsMeanSigma=0.35,pvalue=7.55874270746228e-05,pvalueTTest=0.0204961276772636,
chrX	47069353	47069473	UBA1	UBA100043	-0.0741898177137514	2	-0.0113849650290063	2	0.431179143013084	2	0.431179143013084	NA	NA	SegRatio=-0.01,AbsMeanSigma=0.35,pvalue=7.55874270746228e-05,pvalueTTest=0.0204961276772636,
chrX	47069483	47069595	UBA1	UBA100044	0.0180134188220727	2	-0.0113849650290063	2	0.431179143013084	2	0.431179143013084	NA	NA	SegRatio=-0.01,AbsMeanSigma=0.35,pvalue=7.55874270746228e-05,pvalueTTest=0.0204961276772636,
chrX	47070208	47070325	UBA1	UBA100045	-0.0747169406459607	2	-0.0113849650290063	2	0.431179143013084	2	0.431179143013084	NA	NA	SegRatio=-0.01,AbsMeanSigma=0.35,pvalue=7.55874270746228e-05,pvalueTTest=0.0204961276772636,
chrX	47070325	47070441	UBA1	UBA100046	-0.202090470794185	2	-0.0113849650290063	2	0.431179143013084	2	0.431179143013084	NA	NA	SegRatio=-0.01,AbsMeanSigma=0.35,pvalue=7.55874270746228e-05,pvalueTTest=0.0204961276772636,
chrX	47070409	47070526	UBA1	UBA100047	0.0250342689767599	2	-0.0113849650290063	2	0.431179143013084	2	0.431179143013084	NA	NA	SegRatio=-0.01,AbsMeanSigma=0.35,pvalue=7.55874270746228e-05,pvalueTTest=0.0204961276772636,
chrX	47070456	47070574	UBA1	UBA100048	0.151383347675675	2	-0.0113849650290063	2	0.431179143013084	2	0.431179143013084	NA	NA	SegRatio=-0.01,AbsMeanSigma=0.35,pvalue=7.55874270746228e-05,pvalueTTest=0.0204961276772636,
chrX	47070539	47070629	UBA1	UBA100049	0.0140683470679715	2	-0.0113849650290063	2	0.431179143013084	2	0.431179143013084	NA	NA	SegRatio=-0.01,AbsMeanSigma=0.35,pvalue=7.55874270746228e-05,pvalueTTest=0.0204961276772636,
chrX	47070629	47070750	UBA1	UBA100050	-0.26087237297677	2	-0.0113849650290063	2	0.431179143013084	2	0.431179143013084	NA	NA	SegRatio=-0.01,AbsMeanSigma=0.35,pvalue=7.55874270746228e-05,pvalueTTest=0.0204961276772636,
chrX	47071780	47071894	UBA1	UBA100051	0.18169245601044	2	-0.0113849650290063	2	0.431179143013084	2	0.431179143013084	NA	NA	SegRatio=-0.01,AbsMeanSigma=0.35,pvalue=7.55874270746228e-05,pvalueTTest=0.0204961276772636,
chrX	47071883	47072001	UBA1	UBA100052	0.0818041795014345	2	-0.0113849650290063	2	0.431179143013084	2	0.431179143013084	NA	NA	SegRatio=-0.01,AbsMeanSigma=0.35,pvalue=7.55874270746228e-05,pvalueTTest=0.0204961276772636,
chrX	47072112	47072227	UBA1	UBA100053	-0.107394171059141	2	-0.0113849650290063	2	0.431179143013084	2	0.431179143013084	NA	NA	SegRatio=-0.01,AbsMeanSigma=0.35,pvalue=7.55874270746228e-05,pvalueTTest=0.0204961276772636,
chrX	47072209	47072327	UBA1	UBA100054	0.0134871848398835	2	-0.0113849650290063	2	0.431179143013084	2	0.431179143013084	NA	NA	SegRatio=-0.01,AbsMeanSigma=0.35,pvalue=7.55874270746228e-05,pvalueTTest=0.0204961276772636,
chrX	47072349	47072464	UBA1	UBA100055	0.164503984497516	2	-0.0113849650290063	2	0.431179143013084	2	0.431179143013084	NA	NA	SegRatio=-0.01,AbsMeanSigma=0.35,pvalue=7.55874270746228e-05,pvalueTTest=0.0204961276772636,
chrX	47072393	47072511	UBA1	UBA100056	0.11426790739072	2	-0.0113849650290063	2	0.431179143013084	2	0.431179143013084	NA	NA	SegRatio=-0.01,AbsMeanSigma=0.35,pvalue=7.55874270746228e-05,pvalueTTest=0.0204961276772636,
chrX	47072510	47072629	UBA1	UBA100057	-0.0981785532311512	2	-0.0113849650290063	2	0.431179143013084	2	0.431179143013084	NA	NA	SegRatio=-0.01,AbsMeanSigma=0.35,pvalue=7.55874270746228e-05,pvalueTTest=0.0204961276772636,
chrX	47073703	47073809	UBA1	UBA100058	0.00782963186408189	2	-0.0113849650290063	2	0.431179143013084	2	0.431179143013084	NA	NA	SegRatio=-0.01,AbsMeanSigma=0.35,pvalue=7.55874270746228e-05,pvalueTTest=0.0204961276772636,
chrX	47073808	47073927	UBA1	UBA100059	0.252768116902971	2	-0.0113849650290063	2	0.431179143013084	2	0.431179143013084	NA	NA	SegRatio=-0.01,AbsMeanSigma=0.35,pvalue=7.55874270746228e-05,pvalueTTest=0.0204961276772636,
chrX	47073919	47074037	UBA1	UBA100060	0.241616138804315	2	-0.0113849650290063	2	0.431179143013084	2	0.431179143013084	NA	NA	SegRatio=-0.01,AbsMeanSigma=0.35,pvalue=7.55874270746228e-05,pvalueTTest=0.0204961276772636,
chrX	47074028	47074136	UBA1	UBA100061	0.0647520497030894	2	-0.0113849650290063	2	0.431179143013084	2	0.431179143013084	NA	NA	SegRatio=-0.01,AbsMeanSigma=0.35,pvalue=7.55874270746228e-05,pvalueTTest=0.0204961276772636,
chrX	47074147	47074261	UBA1	UBA100062	-0.0180755206040717	2	-0.0113849650290063	2	0.431179143013084	2	0.431179143013084	NA	NA	SegRatio=-0.01,AbsMeanSigma=0.35,pvalue=7.55874270746228e-05,pvalueTTest=0.0204961276772636,
chrX	47074210	47074302	UBA1	UBA100063	0.17460151283792	2	-0.0113849650290063	2	0.431179143013084	2	0.431179143013084	NA	NA	SegRatio=-0.01,AbsMeanSigma=0.35,pvalue=7.55874270746228e-05,pvalueTTest=0.0204961276772636,
chrX	47074303	47074424	UBA1	UBA100064	0.205828407969508	2	-0.0113849650290063	2	0.431179143013084	2	0.431179143013084	NA	NA	SegRatio=-0.01,AbsMeanSigma=0.35,pvalue=7.55874270746228e-05,pvalueTTest=0.0204961276772636,
chrX	48649478	48649595	GATA1	GATA100001	NA	2	-0.0113849650290063	2	0.0246338266686783	2	0.0246338266686783	NA	NA	SegRatio=-0.01,AbsMeanSigma=0.35,pvalue=7.55874270746228e-05,pvalueTTest=0.0204961276772636,
chrX	48649584	48649743	GATA1	GATA100002.GATA100003	NA	2	-0.0113849650290063	2	0.0246338266686783	2	0.0246338266686783	NA	NA	SegRatio=-0.01,AbsMeanSigma=0.35,pvalue=7.55874270746228e-05,pvalueTTest=0.0204961276772636,
chrX	48649739	48649860	GATA1	GATA100004	-0.0488957195447041	2	-0.0113849650290063	2	0.0246338266686783	2	0.0246338266686783	NA	NA	SegRatio=-0.01,AbsMeanSigma=0.35,pvalue=7.55874270746228e-05,pvalueTTest=0.0204961276772636,
chrX	48650210	48650272	GATA1	GATA100005	NA	2	-0.0113849650290063	2	0.0246338266686783	2	0.0246338266686783	NA	NA	SegRatio=-0.01,AbsMeanSigma=0.35,pvalue=7.55874270746228e-05,pvalueTTest=0.0204961276772636,
chrX	48650273	48650390	GATA1	GATA100006	-0.153311127157601	2	-0.0113849650290063	2	0.0246338266686783	2	0.0246338266686783	NA	NA	SegRatio=-0.01,AbsMeanSigma=0.35,pvalue=7.55874270746228e-05,pvalueTTest=0.0204961276772636,
chrX	48650361	48650431	GATA1	GATA100007	-0.0324922493732315	2	-0.0113849650290063	2	0.0246338266686783	2	0.0246338266686783	NA	NA	SegRatio=-0.01,AbsMeanSigma=0.35,pvalue=7.55874270746228e-05,pvalueTTest=0.0204961276772636,
chrX	48650408	48650524	GATA1	GATA100008	-0.125190781702035	2	-0.0113849650290063	2	0.0246338266686783	2	0.0246338266686783	NA	NA	SegRatio=-0.01,AbsMeanSigma=0.35,pvalue=7.55874270746228e-05,pvalueTTest=0.0204961276772636,
chrX	48650513	48650621	GATA1	GATA100009	0.0115473921932803	2	-0.0113849650290063	2	0.0246338266686783	2	0.0246338266686783	NA	NA	SegRatio=-0.01,AbsMeanSigma=0.35,pvalue=7.55874270746228e-05,pvalueTTest=0.0204961276772636,
chrX	48650584	48650679	GATA1	GATA100010	-0.0378572839798776	2	-0.0113849650290063	2	0.0246338266686783	2	0.0246338266686783	NA	NA	SegRatio=-0.01,AbsMeanSigma=0.35,pvalue=7.55874270746228e-05,pvalueTTest=0.0204961276772636,
chrX	48650691	48650795	GATA1	GATA100011	-0.217466560278144	2	-0.0113849650290063	2	0.0246338266686783	2	0.0246338266686783	NA	NA	SegRatio=-0.01,AbsMeanSigma=0.35,pvalue=7.55874270746228e-05,pvalueTTest=0.0204961276772636,
chrX	48650748	48650862	GATA1	GATA100012	-0.234670238167716	2	-0.0113849650290063	2	0.0246338266686783	2	0.0246338266686783	NA	NA	SegRatio=-0.01,AbsMeanSigma=0.35,pvalue=7.55874270746228e-05,pvalueTTest=0.0204961276772636,
chrX	48650844	48650956	GATA1	GATA100013	0.134799966362029	2	-0.0113849650290063	2	0.0246338266686783	2	0.0246338266686783	NA	NA	SegRatio=-0.01,AbsMeanSigma=0.35,pvalue=7.55874270746228e-05,pvalueTTest=0.0204961276772636,
chrX	48651491	48651597	GATA1	GATA100014	-0.0127229772242743	2	-0.0113849650290063	2	0.0246338266686783	2	0.0246338266686783	NA	NA	SegRatio=-0.01,AbsMeanSigma=0.35,pvalue=7.55874270746228e-05,pvalueTTest=0.0204961276772636,
chrX	48651581	48651689	GATA1	GATA100015	0.165276132364052	2	-0.0113849650290063	2	0.0246338266686783	2	0.0246338266686783	NA	NA	SegRatio=-0.01,AbsMeanSigma=0.35,pvalue=7.55874270746228e-05,pvalueTTest=0.0204961276772636,
chrX	48651650	48651742	GATA1	GATA100016	-0.199616609909845	2	-0.0113849650290063	2	0.0246338266686783	2	0.0246338266686783	NA	NA	SegRatio=-0.01,AbsMeanSigma=0.35,pvalue=7.55874270746228e-05,pvalueTTest=0.0204961276772636,
chrX	48652121	48652231	GATA1	GATA100017	-0.266369156247369	2	-0.0113849650290063	2	0.0246338266686783	2	0.0246338266686783	NA	NA	SegRatio=-0.01,AbsMeanSigma=0.35,pvalue=7.55874270746228e-05,pvalueTTest=0.0204961276772636,
chrX	48652229	48652351	GATA1	GATA100018	-0.0546051719611359	2	-0.0113849650290063	2	0.0246338266686783	2	0.0246338266686783	NA	NA	SegRatio=-0.01,AbsMeanSigma=0.35,pvalue=7.55874270746228e-05,pvalueTTest=0.0204961276772636,
chrX	48652336	48652454	GATA1	GATA100019	NA	2	-0.0113849650290063	2	0.0246338266686783	2	0.0246338266686783	NA	NA	SegRatio=-0.01,AbsMeanSigma=0.35,pvalue=7.55874270746228e-05,pvalueTTest=0.0204961276772636,
chrX	48652417	48652541	GATA1	GATA100020	-0.152454413476104	2	-0.0113849650290063	2	0.0246338266686783	2	0.0246338266686783	NA	NA	SegRatio=-0.01,AbsMeanSigma=0.35,pvalue=7.55874270746228e-05,pvalueTTest=0.0204961276772636,
chrX	48652489	48652607	GATA1	GATA100021	-0.311124109610291	2	-0.0113849650290063	2	0.0246338266686783	2	0.0246338266686783	NA	NA	SegRatio=-0.01,AbsMeanSigma=0.35,pvalue=7.55874270746228e-05,pvalueTTest=0.0204961276772636,
chrX	77227092	77227212	ATP7A	ATP7A00001	-0.0545347459473453	2	-0.0113849650290063	2	0.00124648449633753	1.5	0.000723836406844467	NA	NA	SegRatio=-0.01,AbsMeanSigma=0.35,pvalue=7.55874270746228e-05,pvalueTTest=0.0204961276772636,
chrX	77227210	77227327	ATP7A	ATP7A00002	-0.0676300904614655	2	-0.0113849650290063	2	0.00124648449633753	1.5	0.000723836406844467	NA	NA	SegRatio=-0.01,AbsMeanSigma=0.35,pvalue=7.55874270746228e-05,pvalueTTest=0.0204961276772636,
chrX	77243672	77243790	ATP7A	ATP7A00003	-1.33097521359044	2	-0.0113849650290063	2	0.00124648449633753	1.5	0.000723836406844467	q-value=3.38098648639497e-06, copies=0.5	NA	SegRatio=-0.01,AbsMeanSigma=0.35,pvalue=7.55874270746228e-05,pvalueTTest=0.0204961276772636,
chrX	77243746	77243860	ATP7A	ATP7A00004	-0.0940546198840976	2	-0.0113849650290063	2	0.00124648449633753	1.5	0.000723836406844467	NA	NA	SegRatio=-0.01,AbsMeanSigma=0.35,pvalue=7.55874270746228e-05,pvalueTTest=0.0204961276772636,
chrX	77243804	77243916	ATP7A	ATP7A00005	-0.103848725332191	2	-0.0113849650290063	2	0.00124648449633753	1.5	0.000723836406844467	NA	NA	SegRatio=-0.01,AbsMeanSigma=0.35,pvalue=7.55874270746228e-05,pvalueTTest=0.0204961276772636,
chrX	77243909	77244027	ATP7A	ATP7A00006	-0.0479463428696972	2	-0.0113849650290063	2	0.00124648449633753	1.5	0.000723836406844467	NA	NA	SegRatio=-0.01,AbsMeanSigma=0.35,pvalue=7.55874270746228e-05,pvalueTTest=0.0204961276772636,
chrX	77244012	77244123	ATP7A	ATP7A00007	0.0937794669162505	2	-0.0113849650290063	2	0.00124648449633753	1.5	0.000723836406844467	NA	NA	SegRatio=-0.01,AbsMeanSigma=0.35,pvalue=7.55874270746228e-05,pvalueTTest=0.0204961276772636,
chrX	77244108	77244204	ATP7A	ATP7A00008	-0.0417333877971705	2	-0.0113849650290063	2	0.00124648449633753	1.5	0.000723836406844467	NA	NA	SegRatio=-0.01,AbsMeanSigma=0.35,pvalue=7.55874270746228e-05,pvalueTTest=0.0204961276772636,
chrX	77244179	77244293	ATP7A	ATP7A00009	0.0639048648911387	2	-0.0113849650290063	2	0.00124648449633753	1.5	0.000723836406844467	NA	NA	SegRatio=-0.01,AbsMeanSigma=0.35,pvalue=7.55874270746228e-05,pvalueTTest=0.0204961276772636,
chrX	77244697	77244814	ATP7A	ATP7A00010	-1.095485677724	2	-0.0113849650290063	2	0.00124648449633753	1.5	0.000723836406844467	q-value=0.00174206577605774, copies=0.5	NA	SegRatio=-0.01,AbsMeanSigma=0.35,pvalue=7.55874270746228e-05,pvalueTTest=0.0204961276772636,
chrX	77244790	77244905	ATP7A	ATP7A00011	0.0640290027817294	2	-0.0113849650290063	2	0.00124648449633753	1.5	0.000723836406844467	NA	NA	SegRatio=-0.01,AbsMeanSigma=0.35,pvalue=7.55874270746228e-05,pvalueTTest=0.0204961276772636,
chrX	77244906	77245018	ATP7A	ATP7A00012	0.0469469546121652	2	-0.0113849650290063	2	0.00124648449633753	1.5	0.000723836406844467	NA	NA	SegRatio=-0.01,AbsMeanSigma=0.35,pvalue=7.55874270746228e-05,pvalueTTest=0.0204961276772636,
chrX	77244996	77245084	ATP7A	ATP7A00013	NA	2	-0.0113849650290063	2	0.00124648449633753	1.5	0.000723836406844467	NA	NA	SegRatio=-0.01,AbsMeanSigma=0.35,pvalue=7.55874270746228e-05,pvalueTTest=0.0204961276772636,
chrX	77245079	77245195	ATP7A	ATP7A00014	0.0102412215138141	2	-0.0113849650290063	2	0.00124648449633753	1.5	0.000723836406844467	NA	NA	SegRatio=-0.01,AbsMeanSigma=0.35,pvalue=7.55874270746228e-05,pvalueTTest=0.0204961276772636,
chrX	77245186	77245295	ATP7A	ATP7A00015	0.109960911494109	2	-0.0113849650290063	2	0.00124648449633753	1.5	0.000723836406844467	NA	NA	SegRatio=-0.01,AbsMeanSigma=0.35,pvalue=7.55874270746228e-05,pvalueTTest=0.0204961276772636,
chrX	77245295	77245411	ATP7A	ATP7A00016	-0.00610749896252407	2	-0.0113849650290063	2	0.00124648449633753	1.5	0.000723836406844467	NA	NA	SegRatio=-0.01,AbsMeanSigma=0.35,pvalue=7.55874270746228e-05,pvalueTTest=0.0204961276772636,
chrX	77245412	77245529	ATP7A	ATP7A00017	0.0079234013679335	2	-0.0113849650290063	2	0.00124648449633753	1.5	0.000723836406844467	NA	NA	SegRatio=-0.01,AbsMeanSigma=0.35,pvalue=7.55874270746228e-05,pvalueTTest=0.0204961276772636,
chrX	77253892	77253993	ATP7A	ATP7A00018	0.107704484443092	2	-0.0113849650290063	2	0.00124648449633753	1.5	0.000723836406844467	NA	NA	SegRatio=-0.01,AbsMeanSigma=0.35,pvalue=7.55874270746228e-05,pvalueTTest=0.0204961276772636,
chrX	77253976	77254071	ATP7A	ATP7A00019	0.140751667588491	2	-0.0113849650290063	2	0.00124648449633753	1.5	0.000723836406844467	NA	NA	SegRatio=-0.01,AbsMeanSigma=0.35,pvalue=7.55874270746228e-05,pvalueTTest=0.0204961276772636,
chrX	77254070	77254181	ATP7A	ATP7A00020	0.0608695630909218	2	-0.0113849650290063	2	0.00124648449633753	1.5	0.000723836406844467	NA	NA	SegRatio=-0.01,AbsMeanSigma=0.35,pvalue=7.55874270746228e-05,pvalueTTest=0.0204961276772636,
chrX	77254179	77254297	ATP7A	ATP7A00021	-0.0113849650290063	2	-0.0113849650290063	2	0.00124648449633753	1.5	0.000723836406844467	NA	NA	SegRatio=-0.01,AbsMeanSigma=0.35,pvalue=7.55874270746228e-05,pvalueTTest=0.0204961276772636,
chrX	77258596	77258711	ATP7A	ATP7A00022	-0.12986559875199	2	-0.0113849650290063	2	0.00124648449633753	1.5	0.000723836406844467	NA	NA	SegRatio=-0.01,AbsMeanSigma=0.35,pvalue=7.55874270746228e-05,pvalueTTest=0.0204961276772636,
chrX	77258668	77258782	ATP7A	ATP7A00023	0.0502527958365458	2	-0.0113849650290063	2	0.00124648449633753	1.5	0.000723836406844467	NA	NA	SegRatio=-0.01,AbsMeanSigma=0.35,pvalue=7.55874270746228e-05,pvalueTTest=0.0204961276772636,
chrX	77264557	77264664	ATP7A	ATP7A00024	-0.111930805204908	2	-0.0113849650290063	2	0.00124648449633753	1.5	0.000723836406844467	NA	NA	SegRatio=-0.01,AbsMeanSigma=0.35,pvalue=7.55874270746228e-05,pvalueTTest=0.0204961276772636,
chrX	77264632	77264749	ATP7A	ATP7A00025	-0.292078874617916	2	-0.0113849650290063	2	0.00124648449633753	1.5	0.000723836406844467	NA	NA	SegRatio=-0.01,AbsMeanSigma=0.35,pvalue=7.55874270746228e-05,pvalueTTest=0.0204961276772636,
chrX	77264732	77264827	ATP7A	ATP7A00026	-2.61300381670299	2	-0.400981365111743	2	0.00124648449633753	1.5	0.000723836406844467	q-value=3.33451985624129e-09, copies=0	NA	SegRatio=-0.4,AbsMeanSigma=7.43,pvalue=6.55188280255965e-38,pvalueTTest=0.0861735865671309,Adjusted:byPvalueTTestRatio;
chrX	77266602	77266711	ATP7A	ATP7A00027	-1.93652948956639	2	-0.400981365111743	2	0.00124648449633753	1.5	0.000723836406844467	q-value=4.82970969064007e-18, copies=0.5	NA	SegRatio=-0.4,AbsMeanSigma=7.43,pvalue=6.55188280255965e-38,pvalueTTest=0.0861735865671309,Adjusted:byPvalueTTestRatio;
chrX	77266707	77266842	ATP7A	ATP7A00028	-0.400981365111743	2	-0.332755771739653	2	0.00124648449633753	1.5	0.000723836406844467	NA	NA	SegRatio=-0.33,AbsMeanSigma=4.32,pvalue=4.11586419389338e-22,pvalueTTest=0.140787632210751,Adjusted:byPvalueTTestRatio;
chrX	77266914	77267026	ATP7A	ATP7A00029	-0.332755771739653	2	-0.332755771739653	2	0.00124648449633753	1.5	0.000723836406844467	NA	NA	SegRatio=-0.33,AbsMeanSigma=4.32,pvalue=4.11586419389338e-22,pvalueTTest=0.140787632210751,Adjusted:byPvalueTTestRatio;
chrX	77266969	77267087	ATP7A	ATP7A00030	-0.209572816179335	2	-0.332755771739653	2	0.00124648449633753	1.5	0.000723836406844467	NA	NA	SegRatio=-0.33,AbsMeanSigma=4.32,pvalue=4.11586419389338e-22,pvalueTTest=0.140787632210751,Adjusted:byPvalueTTestRatio;
chrX	77267052	77267167	ATP7A	ATP7A00031	-0.0740286441523732	2	-0.332755771739653	2	0.00124648449633753	1.5	0.000723836406844467	NA	NA	SegRatio=-0.33,AbsMeanSigma=4.32,pvalue=4.11586419389338e-22,pvalueTTest=0.140787632210751,Adjusted:byPvalueTTestRatio;
chrX	77267143	77267253	ATP7A	ATP7A00032	-1.75111367151145	2	-0.0523914648360293	2	0.00124648449633753	1.5	0.000723836406844467	q-value=1.54731994806897e-37, copies=0.5	NA	SegRatio=-0.05,AbsMeanSigma=3.86,pvalue=6.25383633164877e-18,pvalueTTest=0.199638533830953,
chrX	77268298	77268413	ATP7A	ATP7A00033	-2.44457477510531	2	-0.0523914648360293	2	0.00124648449633753	1.5	0.000723836406844467	q-value=0.00236405733535107, copies=0	NA	SegRatio=-0.05,AbsMeanSigma=3.86,pvalue=6.25383633164877e-18,pvalueTTest=0.199638533830953,
chrX	77268399	77268508	ATP7A	ATP7A00034	-0.184074967781686	2	-0.0523914648360293	2	0.00124648449633753	1.5	0.000723836406844467	NA	NA	SegRatio=-0.05,AbsMeanSigma=3.86,pvalue=6.25383633164877e-18,pvalueTTest=0.199638533830953,
chrX	77268489	77268603	ATP7A	ATP7A00035	-0.0144087368360778	2	-0.0523914648360293	2	0.00124648449633753	1.5	0.000723836406844467	NA	NA	SegRatio=-0.05,AbsMeanSigma=3.86,pvalue=6.25383633164877e-18,pvalueTTest=0.199638533830953,
chrX	77268526	77268640	ATP7A	ATP7A00036	-0.0523914648360293	2	-0.0523914648360293	2	0.00124648449633753	1.5	0.000723836406844467	NA	NA	SegRatio=-0.05,AbsMeanSigma=3.86,pvalue=6.25383633164877e-18,pvalueTTest=0.199638533830953,
chrX	77270087	77270196	ATP7A	ATP7A00037	-0.699586768395751	2	-1.00609863763801	2	0.00124648449633753	1.5	0.000723836406844467	NA	NA	SegRatio=-1.01,AbsMeanSigma=7.52,pvalue=9.60423426387654e-39,pvalueTTest=0.192822551259494,Adjusted:byPvalueTTestRatio;
chrX	77270169	77270255	ATP7A	ATP7A00038	-1.29368442520215	2	-1.00609863763801	2	0.00124648449633753	1.5	0.000723836406844467	NA	NA	SegRatio=-1.01,AbsMeanSigma=7.52,pvalue=9.60423426387654e-39,pvalueTTest=0.192822551259494,Adjusted:byPvalueTTestRatio;
chrX	77270235	77270342	ATP7A	ATP7A00039	NA	2	0.068880970607321	2	0.00124648449633753	1.5	0.000723836406844467	NA	NA	SegRatio=0.07,AbsMeanSigma=2.42,pvalue=1.44017132097418e-10,pvalueTTest=0.455202423680772,
chrX	77271226	77271332	ATP7A	ATP7A00040	0.0692879479132068	2	0.068880970607321	2	0.00124648449633753	1.5	0.000723836406844467	NA	NA	SegRatio=0.07,AbsMeanSigma=2.42,pvalue=1.44017132097418e-10,pvalueTTest=0.455202423680772,
chrX	77271267	77271369	ATP7A	ATP7A00041	-0.0324193102916029	2	0.068880970607321	2	0.00124648449633753	1.5	0.000723836406844467	NA	NA	SegRatio=0.07,AbsMeanSigma=2.42,pvalue=1.44017132097418e-10,pvalueTTest=0.455202423680772,
chrX	77271318	77271419	ATP7A	ATP7A00042	0.068880970607321	2	0.068880970607321	2	0.00124648449633753	1.5	0.000723836406844467	NA	NA	SegRatio=0.07,AbsMeanSigma=2.42,pvalue=1.44017132097418e-10,pvalueTTest=0.455202423680772,
chrX	77275715	77275829	ATP7A	ATP7A00043	0.0828839149102827	2	0.068880970607321	2	0.00124648449633753	1.5	0.000723836406844467	NA	NA	SegRatio=0.07,AbsMeanSigma=2.42,pvalue=1.44017132097418e-10,pvalueTTest=0.455202423680772,
chrX	77275767	77275879	ATP7A	ATP7A00044	0.181799450386338	2	0.068880970607321	2	0.00124648449633753	1.5	0.000723836406844467	NA	NA	SegRatio=0.07,AbsMeanSigma=2.42,pvalue=1.44017132097418e-10,pvalueTTest=0.455202423680772,
chrX	77275876	77275991	ATP7A	ATP7A00045	-2.33435772941011	2	-0.0442476752896007	2	0.00124648449633753	1.5	0.000723836406844467	q-value=9.29648099041917e-63, copies=0	NA	SegRatio=-0.04,AbsMeanSigma=1.67,pvalue=3.93515685449838e-10,pvalueTTest=0.203078316473347,
chrX	77276394	77276500	ATP7A	ATP7A00046	-0.351643997798811	2	-0.0442476752896007	2	0.00124648449633753	1.5	0.000723836406844467	NA	NA	SegRatio=-0.04,AbsMeanSigma=1.67,pvalue=3.93515685449838e-10,pvalueTTest=0.203078316473347,
chrX	77276487	77276595	ATP7A	ATP7A00047	-0.256397419702915	2	-0.0442476752896007	2	0.00124648449633753	1.5	0.000723836406844467	NA	NA	SegRatio=-0.04,AbsMeanSigma=1.67,pvalue=3.93515685449838e-10,pvalueTTest=0.203078316473347,
chrX	77284710	77284825	ATP7A	ATP7A00048	-0.110260683289408	2	-0.0442476752896007	2	0.00124648449633753	1.5	0.000723836406844467	NA	NA	SegRatio=-0.04,AbsMeanSigma=1.67,pvalue=3.93515685449838e-10,pvalueTTest=0.203078316473347,
chrX	77284813	77284927	ATP7A	ATP7A00049	-0.108025519533306	2	-0.0442476752896007	2	0.00124648449633753	1.5	0.000723836406844467	NA	NA	SegRatio=-0.04,AbsMeanSigma=1.67,pvalue=3.93515685449838e-10,pvalueTTest=0.203078316473347,
chrX	77284914	77285029	ATP7A	ATP7A00050	-0.199562368580388	2	-0.0442476752896007	2	0.00124648449633753	1.5	0.000723836406844467	NA	NA	SegRatio=-0.04,AbsMeanSigma=1.67,pvalue=3.93515685449838e-10,pvalueTTest=0.203078316473347,
chrX	77286875	77286993	ATP7A	ATP7A00051	0.0377571176799444	2	-0.0442476752896007	2	0.00124648449633753	1.5	0.000723836406844467	NA	NA	SegRatio=-0.04,AbsMeanSigma=1.67,pvalue=3.93515685449838e-10,pvalueTTest=0.203078316473347,
chrX	77286940	77287044	ATP7A	ATP7A00052	-0.0442476752896007	2	-0.0442476752896007	2	0.00124648449633753	1.5	0.000723836406844467	NA	NA	SegRatio=-0.04,AbsMeanSigma=1.67,pvalue=3.93515685449838e-10,pvalueTTest=0.203078316473347,
chrX	77287044	77287150	ATP7A	ATP7A00053	0.00737622144889615	2	-0.0442476752896007	2	0.00124648449633753	1.5	0.000723836406844467	NA	NA	SegRatio=-0.04,AbsMeanSigma=1.67,pvalue=3.93515685449838e-10,pvalueTTest=0.203078316473347,
chrX	77289057	77289153	ATP7A	ATP7A00054	0.0349413344594393	2	-0.0442476752896007	2	0.00124648449633753	1.5	0.000723836406844467	NA	NA	SegRatio=-0.04,AbsMeanSigma=1.67,pvalue=3.93515685449838e-10,pvalueTTest=0.203078316473347,
chrX	77289150	77289257	ATP7A	ATP7A00055	0.093852123132023	2	-0.0442476752896007	2	0.00124648449633753	1.5	0.000723836406844467	NA	NA	SegRatio=-0.04,AbsMeanSigma=1.67,pvalue=3.93515685449838e-10,pvalueTTest=0.203078316473347,
chrX	77289257	77289368	ATP7A	ATP7A00056	0.0784209519010505	2	-0.0442476752896007	2	0.00124648449633753	1.5	0.000723836406844467	NA	NA	SegRatio=-0.04,AbsMeanSigma=1.67,pvalue=3.93515685449838e-10,pvalueTTest=0.203078316473347,
chrX	77294264	77294378	ATP7A	ATP7A00057	-0.121076572735517	2	-0.0442476752896007	2	0.00124648449633753	1.5	0.000723836406844467	NA	NA	SegRatio=-0.04,AbsMeanSigma=1.67,pvalue=3.93515685449838e-10,pvalueTTest=0.203078316473347,
chrX	77294346	77294457	ATP7A	ATP7A00058	0.165375067724122	2	-0.0442476752896007	2	0.00124648449633753	1.5	0.000723836406844467	NA	NA	SegRatio=-0.04,AbsMeanSigma=1.67,pvalue=3.93515685449838e-10,pvalueTTest=0.203078316473347,
chrX	77294458	77294567	ATP7A	ATP7A00059	-1.52755108429517	2	0.063787771556915	2	0.00124648449633753	1.5	0.000723836406844467	q-value=0.0003694080934041, copies=0.5	NA	SegRatio=0.06,AbsMeanSigma=0.68,pvalue=0.00189096890021894,pvalueTTest=0.303892479486589,
chrX	77295991	77296103	ATP7A	ATP7A00060	0.272002865501063	2	0.063787771556915	2	0.00124648449633753	1.5	0.000723836406844467	NA	NA	SegRatio=0.06,AbsMeanSigma=0.68,pvalue=0.00189096890021894,pvalueTTest=0.303892479486589,
chrX	77296089	77296191	ATP7A	ATP7A00061	-0.194124995787956	2	0.063787771556915	2	0.00124648449633753	1.5	0.000723836406844467	NA	NA	SegRatio=0.06,AbsMeanSigma=0.68,pvalue=0.00189096890021894,pvalueTTest=0.303892479486589,
chrX	77296181	77296289	ATP7A	ATP7A00062	NA	2	0.063787771556915	2	0.00124648449633753	1.5	0.000723836406844467	NA	NA	SegRatio=0.06,AbsMeanSigma=0.68,pvalue=0.00189096890021894,pvalueTTest=0.303892479486589,
chrX	77298021	77298120	ATP7A	ATP7A00063	-0.890764262098046	2	0.063787771556915	2	0.00124648449633753	1.5	0.000723836406844467	q-value=2.82265891655344e-11, copies=1	NA	SegRatio=0.06,AbsMeanSigma=0.68,pvalue=0.00189096890021894,pvalueTTest=0.303892479486589,
chrX	77298116	77298229	ATP7A	ATP7A00064	0.063787771556915	2	0.063787771556915	2	0.00124648449633753	1.5	0.000723836406844467	NA	NA	SegRatio=0.06,AbsMeanSigma=0.68,pvalue=0.00189096890021894,pvalueTTest=0.303892479486589,
chrX	77298222	77298328	ATP7A	ATP7A00065	0.00330304683776324	2	0.063787771556915	2	0.00124648449633753	1.5	0.000723836406844467	NA	NA	SegRatio=0.06,AbsMeanSigma=0.68,pvalue=0.00189096890021894,pvalueTTest=0.303892479486589,
chrX	77298751	77298862	ATP7A	ATP7A00066	NA	2	0.063787771556915	2	0.00124648449633753	1.5	0.000723836406844467	NA	NA	SegRatio=0.06,AbsMeanSigma=0.68,pvalue=0.00189096890021894,pvalueTTest=0.303892479486589,
chrX	77298827	77298925	ATP7A	ATP7A00067	0.0824940113681269	2	0.063787771556915	2	0.00124648449633753	1.5	0.000723836406844467	NA	NA	SegRatio=0.06,AbsMeanSigma=0.68,pvalue=0.00189096890021894,pvalueTTest=0.303892479486589,
chrX	77298875	77298981	ATP7A	ATP7A00068	0.252069890025956	2	0.063787771556915	2	0.00124648449633753	1.5	0.000723836406844467	NA	NA	SegRatio=0.06,AbsMeanSigma=0.68,pvalue=0.00189096890021894,pvalueTTest=0.303892479486589,
chrX	77300900	77301015	ATP7A	ATP7A00069	0.200551104552838	2	0.063787771556915	2	0.00124648449633753	1.5	0.000723836406844467	NA	NA	SegRatio=0.06,AbsMeanSigma=0.68,pvalue=0.00189096890021894,pvalueTTest=0.303892479486589,
chrX	77300990	77301081	ATP7A	ATP7A00070	-0.0345720346143619	2	0.063787771556915	2	0.00124648449633753	1.5	0.000723836406844467	NA	NA	SegRatio=0.06,AbsMeanSigma=0.68,pvalue=0.00189096890021894,pvalueTTest=0.303892479486589,
chrX	77301036	77301156	ATP7A	ATP7A00071	-0.847115368832631	2	0.063787771556915	2	0.00124648449633753	1.5	0.000723836406844467	q-value=4.65135837779043e-09, copies=1	NA	SegRatio=0.06,AbsMeanSigma=0.68,pvalue=0.00189096890021894,pvalueTTest=0.303892479486589,
chrX	77301749	77301864	ATP7A	ATP7A00072	NA	2	0.063787771556915	2	0.00124648449633753	1.5	0.000723836406844467	NA	NA	SegRatio=0.06,AbsMeanSigma=0.68,pvalue=0.00189096890021894,pvalueTTest=0.303892479486589,
chrX	77301855	77301959	ATP7A	ATP7A00073	-0.0642835421866769	2	0.063787771556915	2	0.00124648449633753	1.5	0.000723836406844467	NA	NA	SegRatio=0.06,AbsMeanSigma=0.68,pvalue=0.00189096890021894,pvalueTTest=0.303892479486589,
chrX	77301888	77302003	ATP7A	ATP7A00074	-0.174392363908774	2	0.063787771556915	2	0.00124648449633753	1.5	0.000723836406844467	NA	NA	SegRatio=0.06,AbsMeanSigma=0.68,pvalue=0.00189096890021894,pvalueTTest=0.303892479486589,
chrX	77302004	77302115	ATP7A	ATP7A00075	0.0884076484197318	2	0.063787771556915	2	0.00124648449633753	1.5	0.000723836406844467	NA	NA	SegRatio=0.06,AbsMeanSigma=0.68,pvalue=0.00189096890021894,pvalueTTest=0.303892479486589,
chrX	85119576	85119690	CHM	CHM00001	-0.0980022716857734	2	0.063787771556915	2	0.0968370165126208	2	0.0968370165126208	NA	NA	SegRatio=0.06,AbsMeanSigma=0.68,pvalue=0.00189096890021894,pvalueTTest=0.303892479486589,
chrX	85119689	85119807	CHM	CHM00002	0.08878525726937	2	0.063787771556915	2	0.0968370165126208	2	0.0968370165126208	NA	NA	SegRatio=0.06,AbsMeanSigma=0.68,pvalue=0.00189096890021894,pvalueTTest=0.303892479486589,
chrX	85119760	85119876	CHM	CHM00003	-0.0309618885368874	2	0.063787771556915	2	0.0968370165126208	2	0.0968370165126208	NA	NA	SegRatio=0.06,AbsMeanSigma=0.68,pvalue=0.00189096890021894,pvalueTTest=0.303892479486589,
chrX	85128029	85128142	CHM	CHM00004	0.0807328766102013	2	0.063787771556915	2	0.0968370165126208	2	0.0968370165126208	NA	NA	SegRatio=0.06,AbsMeanSigma=0.68,pvalue=0.00189096890021894,pvalueTTest=0.303892479486589,
chrX	85128143	85128269	CHM	CHM00005	-2.0624131352168	2	-2.0624131352168	2	0.0968370165126208	2	0.0968370165126208	NA	NA	SegRatio=-2.06,AbsMeanSigma=11.12,pvalue=1.0352467935481e-82,pvalueTTest=0.0982909530882517,Adjusted:byPvalueTTestRatio;
chrX	85133941	85134048	CHM	CHM00006	-1.76257750510285	2	-2.0624131352168	2	0.0968370165126208	2	0.0968370165126208	NA	NA	SegRatio=-2.06,AbsMeanSigma=11.12,pvalue=1.0352467935481e-82,pvalueTTest=0.0982909530882517,Adjusted:byPvalueTTestRatio;
chrX	85134049	85134163	CHM	CHM00007	-2.12933157335438	2	-2.0624131352168	2	0.0968370165126208	2	0.0968370165126208	NA	NA	SegRatio=-2.06,AbsMeanSigma=11.12,pvalue=1.0352467935481e-82,pvalueTTest=0.0982909530882517,Adjusted:byPvalueTTestRatio;
chrX	85149137	85149249	CHM	CHM00008	-0.154439627364499	2	0.0339800259954773	2	0.0968370165126208	2	0.0968370165126208	NA	NA	SegRatio=0.03,AbsMeanSigma=0.08,pvalue=0.707284957189486,pvalueTTest=0.771014043716936,
chrX	85149223	85149336	CHM	CHM00009	0.095680581409798	2	0.0339800259954773	2	0.0968370165126208	2	0.0968370165126208	NA	NA	SegRatio=0.03,AbsMeanSigma=0.08,pvalue=0.707284957189486,pvalueTTest=0.771014043716936,
chrX	85155584	85155685	CHM	CHM00010	NA	2	0.0339800259954773	2	0.0968370165126208	2	0.0968370165126208	NA	NA	SegRatio=0.03,AbsMeanSigma=0.08,pvalue=0.707284957189486,pvalueTTest=0.771014043716936,
chrX	85155662	85155778	CHM	CHM00011	-0.0454839571891185	2	0.0339800259954773	2	0.0968370165126208	2	0.0968370165126208	NA	NA	SegRatio=0.03,AbsMeanSigma=0.08,pvalue=0.707284957189486,pvalueTTest=0.771014043716936,
chrX	85156020	85156134	CHM	CHM00012	-0.11395290232914	2	0.0339800259954773	2	0.0968370165126208	2	0.0968370165126208	NA	NA	SegRatio=0.03,AbsMeanSigma=0.08,pvalue=0.707284957189486,pvalueTTest=0.771014043716936,
chrX	85156101	85156199	CHM	CHM00013	0.0339800259954773	2	0.0339800259954773	2	0.0968370165126208	2	0.0968370165126208	NA	NA	SegRatio=0.03,AbsMeanSigma=0.08,pvalue=0.707284957189486,pvalueTTest=0.771014043716936,
chrX	85156186	85156296	CHM	CHM00014	NA	2	0.0339800259954773	2	0.0968370165126208	2	0.0968370165126208	NA	NA	SegRatio=0.03,AbsMeanSigma=0.08,pvalue=0.707284957189486,pvalueTTest=0.771014043716936,
chrX	85166280	85166376	CHM	CHM00015	0.134866456675352	2	0.0339800259954773	2	0.0968370165126208	2	0.0968370165126208	NA	NA	SegRatio=0.03,AbsMeanSigma=0.08,pvalue=0.707284957189486,pvalueTTest=0.771014043716936,
chrX	85211135	85211245	CHM	CHM00016	-0.0473260730918196	2	0.0339800259954773	2	0.0968370165126208	2	0.0968370165126208	NA	NA	SegRatio=0.03,AbsMeanSigma=0.08,pvalue=0.707284957189486,pvalueTTest=0.771014043716936,
chrX	85211165	85211281	CHM	CHM00017	-0.154675203708454	2	0.0339800259954773	2	0.0968370165126208	2	0.0968370165126208	NA	NA	SegRatio=0.03,AbsMeanSigma=0.08,pvalue=0.707284957189486,pvalueTTest=0.771014043716936,
chrX	85211271	85211365	CHM	CHM00018	0.056374423666234	2	0.0339800259954773	2	0.0968370165126208	2	0.0968370165126208	NA	NA	SegRatio=0.03,AbsMeanSigma=0.08,pvalue=0.707284957189486,pvalueTTest=0.771014043716936,
chrX	85211315	85211452	CHM	CHM00019	NA	2	0.0339800259954773	2	0.0968370165126208	2	0.0968370165126208	NA	NA	SegRatio=0.03,AbsMeanSigma=0.08,pvalue=0.707284957189486,pvalueTTest=0.771014043716936,
chrX	85212838	85212947	CHM	CHM00020	NA	2	0.0339800259954773	2	0.0968370165126208	2	0.0968370165126208	NA	NA	SegRatio=0.03,AbsMeanSigma=0.08,pvalue=0.707284957189486,pvalueTTest=0.771014043716936,
chrX	85212927	85213011	CHM	CHM00021	NA	2	0.0339800259954773	2	0.0968370165126208	2	0.0968370165126208	NA	NA	SegRatio=0.03,AbsMeanSigma=0.08,pvalue=0.707284957189486,pvalueTTest=0.771014043716936,
chrX	85213766	85213883	CHM	CHM00022	0.0348331691636246	2	0.0339800259954773	2	0.0968370165126208	2	0.0968370165126208	NA	NA	SegRatio=0.03,AbsMeanSigma=0.08,pvalue=0.707284957189486,pvalueTTest=0.771014043716936,
chrX	85213858	85213969	CHM	CHM00023	0.142735684589042	2	0.0339800259954773	2	0.0968370165126208	2	0.0968370165126208	NA	NA	SegRatio=0.03,AbsMeanSigma=0.08,pvalue=0.707284957189486,pvalueTTest=0.771014043716936,
chrX	85213982	85214114	CHM	CHM00024	NA	2	0.0339800259954773	2	0.0968370165126208	2	0.0968370165126208	NA	NA	SegRatio=0.03,AbsMeanSigma=0.08,pvalue=0.707284957189486,pvalueTTest=0.771014043716936,
chrX	85218648	85218761	CHM	CHM00025	-0.478800356009939	2	0.0339800259954773	2	0.0968370165126208	2	0.0968370165126208	NA	NA	SegRatio=0.03,AbsMeanSigma=0.08,pvalue=0.707284957189486,pvalueTTest=0.771014043716936,
chrX	85218759	85218865	CHM	CHM00026	0.133780599651333	2	0.0339800259954773	2	0.0968370165126208	2	0.0968370165126208	NA	NA	SegRatio=0.03,AbsMeanSigma=0.08,pvalue=0.707284957189486,pvalueTTest=0.771014043716936,
chrX	85218863	85218981	CHM	CHM00027	0.0445794178310967	2	0.0339800259954773	2	0.0968370165126208	2	0.0968370165126208	NA	NA	SegRatio=0.03,AbsMeanSigma=0.08,pvalue=0.707284957189486,pvalueTTest=0.771014043716936,
chrX	85218918	85219034	CHM	CHM00028	-0.00546751011045428	2	0.0339800259954773	2	0.0968370165126208	2	0.0968370165126208	NA	NA	SegRatio=0.03,AbsMeanSigma=0.08,pvalue=0.707284957189486,pvalueTTest=0.771014043716936,
chrX	85219012	85219125	CHM	CHM00029	-0.160645087383935	2	0.0339800259954773	2	0.0968370165126208	2	0.0968370165126208	NA	NA	SegRatio=0.03,AbsMeanSigma=0.08,pvalue=0.707284957189486,pvalueTTest=0.771014043716936,
chrX	85226593	85226723	CHM	CHM00030	0.436535027730465	2	0.0339800259954773	2	0.0968370165126208	2	0.0968370165126208	NA	NA	SegRatio=0.03,AbsMeanSigma=0.08,pvalue=0.707284957189486,pvalueTTest=0.771014043716936,
chrX	85233710	85233823	CHM	CHM00031	-1.34472036549207	2	0.018108635721342	2	0.0968370165126208	2	0.0968370165126208	q-value=5.28519416024875e-22, copies=0.5	NA	SegRatio=0.02,AbsMeanSigma=0.01,pvalue=0.943719331480794,pvalueTTest=0.969842996677575,
chrX	85233811	85233925	CHM	CHM00032	0.0696458959648279	2	0.018108635721342	2	0.0968370165126208	2	0.0968370165126208	NA	NA	SegRatio=0.02,AbsMeanSigma=0.01,pvalue=0.943719331480794,pvalueTTest=0.969842996677575,
chrX	85236686	85236796	CHM	CHM00033	0.166910729057026	2	0.018108635721342	2	0.0968370165126208	2	0.0968370165126208	NA	NA	SegRatio=0.02,AbsMeanSigma=0.01,pvalue=0.943719331480794,pvalueTTest=0.969842996677575,
chrX	85236774	85236886	CHM	CHM00034	NA	2	0.018108635721342	2	0.0968370165126208	2	0.0968370165126208	NA	NA	SegRatio=0.02,AbsMeanSigma=0.01,pvalue=0.943719331480794,pvalueTTest=0.969842996677575,
chrX	85282484	85282571	CHM	CHM00035	-0.083961791319478	2	0.018108635721342	2	0.0968370165126208	2	0.0968370165126208	NA	NA	SegRatio=0.02,AbsMeanSigma=0.01,pvalue=0.943719331480794,pvalueTTest=0.969842996677575,
chrX	85282560	85282672	CHM	CHM00036	NA	2	0.018108635721342	2	0.0968370165126208	2	0.0968370165126208	NA	NA	SegRatio=0.02,AbsMeanSigma=0.01,pvalue=0.943719331480794,pvalueTTest=0.969842996677575,
chrX	85302466	85302568	CHM	CHM00037	0.0130028489319759	2	0.018108635721342	2	0.0968370165126208	2	0.0968370165126208	NA	NA	SegRatio=0.02,AbsMeanSigma=0.01,pvalue=0.943719331480794,pvalueTTest=0.969842996677575,
chrX	100604852	100604964	BTK	BTK00001	-0.00834806191235699	2	0.018108635721342	2	0.104638567507156	2	0.104638567507156	NA	NA	SegRatio=0.02,AbsMeanSigma=0.01,pvalue=0.943719331480794,pvalueTTest=0.969842996677575,
chrX	100608148	100608263	BTK	BTK00002	0.0434145215803975	2	0.018108635721342	2	0.104638567507156	2	0.104638567507156	NA	NA	SegRatio=0.02,AbsMeanSigma=0.01,pvalue=0.943719331480794,pvalueTTest=0.969842996677575,
chrX	100608205	100608315	BTK	BTK00003	-0.17558831760614	2	0.018108635721342	2	0.104638567507156	2	0.104638567507156	NA	NA	SegRatio=0.02,AbsMeanSigma=0.01,pvalue=0.943719331480794,pvalueTTest=0.969842996677575,
chrX	100608308	100608416	BTK	BTK00004	0.135310731214915	2	0.018108635721342	2	0.104638567507156	2	0.104638567507156	NA	NA	SegRatio=0.02,AbsMeanSigma=0.01,pvalue=0.943719331480794,pvalueTTest=0.969842996677575,
chrX	100608831	100608943	BTK	BTK00005	NA	2	0.018108635721342	2	0.104638567507156	2	0.104638567507156	NA	NA	SegRatio=0.02,AbsMeanSigma=0.01,pvalue=0.943719331480794,pvalueTTest=0.969842996677575,
chrX	100608901	100609011	BTK	BTK00006	0.121249283613873	2	0.018108635721342	2	0.104638567507156	2	0.104638567507156	NA	NA	SegRatio=0.02,AbsMeanSigma=0.01,pvalue=0.943719331480794,pvalueTTest=0.969842996677575,
chrX	100609574	100609689	BTK	BTK00007	0.0439436428335345	2	0.018108635721342	2	0.104638567507156	2	0.104638567507156	NA	NA	SegRatio=0.02,AbsMeanSigma=0.01,pvalue=0.943719331480794,pvalueTTest=0.969842996677575,
chrX	100609649	100609755	BTK	BTK00008	-0.0169656767223711	2	0.018108635721342	2	0.104638567507156	2	0.104638567507156	NA	NA	SegRatio=0.02,AbsMeanSigma=0.01,pvalue=0.943719331480794,pvalueTTest=0.969842996677575,
chrX	100610949	100611058	BTK	BTK00009	-0.0592524093612697	2	0.018108635721342	2	0.104638567507156	2	0.104638567507156	NA	NA	SegRatio=0.02,AbsMeanSigma=0.01,pvalue=0.943719331480794,pvalueTTest=0.969842996677575,
chrX	100611059	100611174	BTK	BTK00010	0.282237188410486	2	0.018108635721342	2	0.104638567507156	2	0.104638567507156	NA	NA	SegRatio=0.02,AbsMeanSigma=0.01,pvalue=0.943719331480794,pvalueTTest=0.969842996677575,
chrX	100611159	100611255	BTK	BTK00011	0.142732219244253	2	0.018108635721342	2	0.104638567507156	2	0.104638567507156	NA	NA	SegRatio=0.02,AbsMeanSigma=0.01,pvalue=0.943719331480794,pvalueTTest=0.969842996677575,
chrX	100611245	100611363	BTK	BTK00012	0.0242245674649826	2	0.018108635721342	2	0.104638567507156	2	0.104638567507156	NA	NA	SegRatio=0.02,AbsMeanSigma=0.01,pvalue=0.943719331480794,pvalueTTest=0.969842996677575,
chrX	100611681	100611798	BTK	BTK00013	-0.0772815446602975	2	0.018108635721342	2	0.104638567507156	2	0.104638567507156	NA	NA	SegRatio=0.02,AbsMeanSigma=0.01,pvalue=0.943719331480794,pvalueTTest=0.969842996677575,
chrX	100611795	100611911	BTK	BTK00014	0.236648831475933	2	0.018108635721342	2	0.104638567507156	2	0.104638567507156	NA	NA	SegRatio=0.02,AbsMeanSigma=0.01,pvalue=0.943719331480794,pvalueTTest=0.969842996677575,
chrX	100611890	100612006	BTK	BTK00015	0.0705249335379672	2	0.018108635721342	2	0.104638567507156	2	0.104638567507156	NA	NA	SegRatio=0.02,AbsMeanSigma=0.01,pvalue=0.943719331480794,pvalueTTest=0.969842996677575,
chrX	100612429	100612543	BTK	BTK00016	-0.0863998407398813	2	0.018108635721342	2	0.104638567507156	2	0.104638567507156	NA	NA	SegRatio=0.02,AbsMeanSigma=0.01,pvalue=0.943719331480794,pvalueTTest=0.969842996677575,
chrX	100612533	100612650	BTK	BTK00017	-0.0482739201479166	2	0.018108635721342	2	0.104638567507156	2	0.104638567507156	NA	NA	SegRatio=0.02,AbsMeanSigma=0.01,pvalue=0.943719331480794,pvalueTTest=0.969842996677575,
chrX	100613269	100613382	BTK	BTK00018	0.111598603670175	2	0.018108635721342	2	0.104638567507156	2	0.104638567507156	NA	NA	SegRatio=0.02,AbsMeanSigma=0.01,pvalue=0.943719331480794,pvalueTTest=0.969842996677575,
chrX	100613328	100613443	BTK	BTK00019	-0.0554573039019521	2	0.018108635721342	2	0.104638567507156	2	0.104638567507156	NA	NA	SegRatio=0.02,AbsMeanSigma=0.01,pvalue=0.943719331480794,pvalueTTest=0.969842996677575,
chrX	100613406	100613501	BTK	BTK00020	0.11548007624463	2	0.018108635721342	2	0.104638567507156	2	0.104638567507156	NA	NA	SegRatio=0.02,AbsMeanSigma=0.01,pvalue=0.943719331480794,pvalueTTest=0.969842996677575,
chrX	100613554	100613657	BTK	BTK00021	0.018108635721342	2	0.018108635721342	2	0.104638567507156	2	0.104638567507156	NA	NA	SegRatio=0.02,AbsMeanSigma=0.01,pvalue=0.943719331480794,pvalueTTest=0.969842996677575,
chrX	100613602	100613707	BTK	BTK00022	-0.0287960680830979	2	0.018108635721342	2	0.104638567507156	2	0.104638567507156	NA	NA	SegRatio=0.02,AbsMeanSigma=0.01,pvalue=0.943719331480794,pvalueTTest=0.969842996677575,
chrX	100614255	100614370	BTK	BTK00023	0.0755956116510726	2	0.018108635721342	2	0.104638567507156	2	0.104638567507156	NA	NA	SegRatio=0.02,AbsMeanSigma=0.01,pvalue=0.943719331480794,pvalueTTest=0.969842996677575,
chrX	100615049	100615157	BTK	BTK00024	-0.00362995693780449	2	0.018108635721342	2	0.104638567507156	2	0.104638567507156	NA	NA	SegRatio=0.02,AbsMeanSigma=0.01,pvalue=0.943719331480794,pvalueTTest=0.969842996677575,
chrX	100615470	100615582	BTK	BTK00025	-0.0024070344356168	2	0.018108635721342	2	0.104638567507156	2	0.104638567507156	NA	NA	SegRatio=0.02,AbsMeanSigma=0.01,pvalue=0.943719331480794,pvalueTTest=0.969842996677575,
chrX	100615561	100615680	BTK	BTK00026	0.107546241671374	2	0.018108635721342	2	0.104638567507156	2	0.104638567507156	NA	NA	SegRatio=0.02,AbsMeanSigma=0.01,pvalue=0.943719331480794,pvalueTTest=0.969842996677575,
chrX	100615652	100615766	BTK	BTK00027	0.175842323585401	2	0.018108635721342	2	0.104638567507156	2	0.104638567507156	NA	NA	SegRatio=0.02,AbsMeanSigma=0.01,pvalue=0.943719331480794,pvalueTTest=0.969842996677575,
chrX	100617137	100617249	BTK	BTK00028	-0.00471042133206978	2	0.018108635721342	2	0.104638567507156	2	0.104638567507156	NA	NA	SegRatio=0.02,AbsMeanSigma=0.01,pvalue=0.943719331480794,pvalueTTest=0.969842996677575,
chrX	100617518	100617634	BTK	BTK00029	0.00890143775718471	2	0.018108635721342	2	0.104638567507156	2	0.104638567507156	NA	NA	SegRatio=0.02,AbsMeanSigma=0.01,pvalue=0.943719331480794,pvalueTTest=0.969842996677575,
chrX	100617562	100617676	BTK	BTK00030	0.0894471218193517	2	0.018108635721342	2	0.104638567507156	2	0.104638567507156	NA	NA	SegRatio=0.02,AbsMeanSigma=0.01,pvalue=0.943719331480794,pvalueTTest=0.969842996677575,
chrX	100617676	100617793	BTK	BTK00031	0.0957115462857516	2	0.018108635721342	2	0.104638567507156	2	0.104638567507156	NA	NA	SegRatio=0.02,AbsMeanSigma=0.01,pvalue=0.943719331480794,pvalueTTest=0.969842996677575,
chrX	100624986	100625088	BTK	BTK00032	0.195713033802787	2	0.018108635721342	2	0.104638567507156	2	0.104638567507156	NA	NA	SegRatio=0.02,AbsMeanSigma=0.01,pvalue=0.943719331480794,pvalueTTest=0.969842996677575,
chrX	100626577	100626672	BTK	BTK00033	-0.135785259578028	2	0.018108635721342	2	0.104638567507156	2	0.104638567507156	NA	NA	SegRatio=0.02,AbsMeanSigma=0.01,pvalue=0.943719331480794,pvalueTTest=0.969842996677575,
chrX	100626671	100626784	BTK	BTK00034	-0.0808341495324517	2	0.018108635721342	2	0.104638567507156	2	0.104638567507156	NA	NA	SegRatio=0.02,AbsMeanSigma=0.01,pvalue=0.943719331480794,pvalueTTest=0.969842996677575,
chrX	100629456	100629569	BTK	BTK00035	0.166368958605682	2	0.018108635721342	2	0.104638567507156	2	0.104638567507156	NA	NA	SegRatio=0.02,AbsMeanSigma=0.01,pvalue=0.943719331480794,pvalueTTest=0.969842996677575,
chrX	100629550	100629664	BTK	BTK00036	0.00671545871634013	2	0.018108635721342	2	0.104638567507156	2	0.104638567507156	NA	NA	SegRatio=0.02,AbsMeanSigma=0.01,pvalue=0.943719331480794,pvalueTTest=0.969842996677575,
chrX	100630103	100630220	BTK	BTK00037	-0.215434127716851	2	0.018108635721342	2	0.104638567507156	2	0.104638567507156	NA	NA	SegRatio=0.02,AbsMeanSigma=0.01,pvalue=0.943719331480794,pvalueTTest=0.969842996677575,
chrX	100630200	100630314	BTK	BTK00038	-0.0990288452439936	2	0.018108635721342	2	0.104638567507156	2	0.104638567507156	NA	NA	SegRatio=0.02,AbsMeanSigma=0.01,pvalue=0.943719331480794,pvalueTTest=0.969842996677575,
