# Supplementary material for: Quantitative analysis of differences in copy numbers using read depth obtained from PCR-enriched samples and controls
Source: BMC Bioinformatics. 2015 Jan 28;16:17. doi: 10.1186/s12859-014-0428-5 (PMC4384318; doi:10.1186/s12859-014-0428-5)
Supplement: Additional file 4 — Comparison with ONCOCNV. This archive (zip) contains all output-files generated for the comparison of quandico and ONCOCNV. [file 12859_2014_428_MOESM4_ESM.zip › ONCOCNV/M062_S9_NA14164.summary.txt]

gene	chr	start	end	copy.number	p.value	q.values	comments
NPHP4	chr1	5923229	6046380	2	0.0453681334113938	1	p-value_correction=0.0381134419911098
ALK	chr2	29416015	30143141	2	0.311089039023182	1	p-value_correction=0.636783078818691
EPCAM	chr2	47600571	47613837	2	0.311089039023182	1	p-value_correction=0.398260391978049
TFG	chr3	100432492	100467397	2	0.483022140715749	1	p-value_correction=0.752401002556637
SLC9A9	chr3	142985490	143567266	2	0.483022140715749	1	p-value_correction=0.0804899096628507
PIK3CA	chr3	178916573	178952243	2	0.771287383435428	1	p-value_correction=0.179905350995606
SLC26A2	chr5	149357195	149361451	2	0.532739933972675	1	p-value_correction=0.532739933972675
POLH	chr6	43550021	43582377	2	0.403495744373071	1	p-value_correction=0.440375279336611
POU6F2	chr7	39046422	39504325	2	1	1	p-value_correction=0.219633918303583
RUNX1T1	chr8	92972414	93115138	2	0.180268144006689	1	p-value_correction=0.174254219429362
CSMD3	chr8	113236979	114449173	2	0.180268144006689	1	p-value_correction=8.75641729813966e-06
RAD21	chr8	117859670	117878965	2	0.296279152910524	1	p-value_correction=0.111020850306131
JAK2	chr9	5021949	5126829	2	0.0609667152000406	1	p-value_correction=0.0183373447266786
MTAP	chr9	21802705	21941111	2	0.628344181133912	1	p-value_correction=0.628344181133912
ERCC6	chr10	50666825	50741100	2	0.496829622779927	1	p-value_correction=0.0255891738475622
MYPN	chr10	69881165	69970327	2	0.0526580235102281	1	p-value_correction=0.304113918208212
PSAP	chr10	73577133	73594382	2	0.864932024921178	1	p-value_correction=0.348670966876014
KCNQ1	chr11	2466611	2869300	2	0.16158324314798	1	p-value_correction=0.168199707259437
FLT3	chr13	28578153	28644812	2	0.250791457540334	1	p-value_correction=0.0485234963376216
RB1	chr13	48881353	49054294	2	0.0975034144803838	1	p-value_correction=0.11478241614321
ATP7B	chr13	52508863	52585495	1	2.44499432270583e-23	7.33498296811749e-22	p-value_correction=0.941421674490269
MEFV	chr16	3293094	3306636	2	7.9343600017874e-05	0.00222162080050047	p-value_correction=0.00397006178458309
CDH1	chr16	68772146	68867432	2	7.9343600017874e-05	0.00222162080050047	p-value_correction=0.00724720254373649
MAP2K2	chr19	4090533	4117656	2	3.26025275175986e-05	0.000945473298010359	p-value_correction=0.890367283503447
ITCH	chr20	32981586	33067602	2	0.367000813162081	1	break,p-value_break=0.00209262222269984
ITCH	chr20	33067550	33068958	1	0.00317632350858322	0.0857607347317469	break,p-value_break=0.00209262222269984
USP25	chr21	17135161	17250862	2	0.764351554568961	1	p-value_correction=0.00011724329783289
USP16	chr21	30396983	30426534	2	0.253841635561423	1	p-value_correction=0.0229555344097815
RUNX1	chr21	36164631	36421301	2	0.85670897413742	1	p-value_correction=0.236534163912909
CBS	chr21	44473904	44492293	2	0.232931571463103	1	p-value_correction=0.323458745901104
FANCB	chrX	14861624	14883723	2	0.0648672389125784	1	p-value_correction=0.0111214521432587
UBA1	chrX	47058147	47074424	2	0.0204961276772636	0.532899319608854	p-value_correction=0.431179143013084
GATA1	chrX	48649478	48652607	2	0.0204961276772636	0.532899319608854	p-value_correction=0.0246338266686783
ATP7A	chrX	77227092	77302115	2	0.0204961276772636	0.532899319608854	p-value_correction=0.00124648449633753
CHM	chrX	85119576	85302568	2	0.303892479486589	1	p-value_correction=0.0968370165126208
BTK	chrX	100604852	100630314	2	0.969842996677575	1	p-value_correction=0.104638567507156
