# Supplementary material for: Quantitative analysis of differences in copy numbers using read depth obtained from PCR-enriched samples and controls
Source: BMC Bioinformatics. 2015 Jan 28;16:17. doi: 10.1186/s12859-014-0428-5 (PMC4384318; doi:10.1186/s12859-014-0428-5)
Supplement: Additional file 4 — Comparison with ONCOCNV. This archive (zip) contains all output-files generated for the comparison of quandico and ONCOCNV. [file 12859_2014_428_MOESM4_ESM.zip › ONCOCNV/M063_S10_NA20022.profile.txt]

chr	start	end	gene	ID	ratio	predLargeSeg	segMean	predLargeCorrected	pvalRatioCorrected	perGeneEvaluation	pvalRatioGene	predPoint	predPointSusp	comments
chr1	5923229	5923339	NPHP4	NPHP400001	0.130376098386491	2	0.0237072251658743	2	0.15437326103683	2	0.15437326103683	NA	NA	SegRatio=0.02,AbsMeanSigma=0.13,pvalue=0.266402241524382,pvalueTTest=0.367817853791146,
chr1	5923335	5923438	NPHP4	NPHP400002	0.113461198947996	2	0.0237072251658743	2	0.15437326103683	2	0.15437326103683	NA	NA	SegRatio=0.02,AbsMeanSigma=0.13,pvalue=0.266402241524382,pvalueTTest=0.367817853791146,
chr1	5923429	5923547	NPHP4	NPHP400003	-0.0169493815443426	2	0.0237072251658743	2	0.15437326103683	2	0.15437326103683	NA	NA	SegRatio=0.02,AbsMeanSigma=0.13,pvalue=0.266402241524382,pvalueTTest=0.367817853791146,
chr1	5923905	5924025	NPHP4	NPHP400004	-0.0665542923442039	2	0.0237072251658743	2	0.15437326103683	2	0.15437326103683	NA	NA	SegRatio=0.02,AbsMeanSigma=0.13,pvalue=0.266402241524382,pvalueTTest=0.367817853791146,
chr1	5923969	5924081	NPHP4	NPHP400005	0.103717007891675	2	0.0237072251658743	2	0.15437326103683	2	0.15437326103683	NA	NA	SegRatio=0.02,AbsMeanSigma=0.13,pvalue=0.266402241524382,pvalueTTest=0.367817853791146,
chr1	5924046	5924161	NPHP4	NPHP400006	0.149696497502722	2	0.0237072251658743	2	0.15437326103683	2	0.15437326103683	NA	NA	SegRatio=0.02,AbsMeanSigma=0.13,pvalue=0.266402241524382,pvalueTTest=0.367817853791146,
chr1	5924358	5924474	NPHP4	NPHP400007	0.0369693046161287	2	0.0237072251658743	2	0.15437326103683	2	0.15437326103683	NA	NA	SegRatio=0.02,AbsMeanSigma=0.13,pvalue=0.266402241524382,pvalueTTest=0.367817853791146,
chr1	5924398	5924520	NPHP4	NPHP400008	0.109667853373277	2	0.0237072251658743	2	0.15437326103683	2	0.15437326103683	NA	NA	SegRatio=0.02,AbsMeanSigma=0.13,pvalue=0.266402241524382,pvalueTTest=0.367817853791146,
chr1	5924492	5924612	NPHP4	NPHP400009	-0.215278152968251	2	0.0237072251658743	2	0.15437326103683	2	0.15437326103683	NA	NA	SegRatio=0.02,AbsMeanSigma=0.13,pvalue=0.266402241524382,pvalueTTest=0.367817853791146,
chr1	5925096	5925194	NPHP4	NPHP400010	0.201429186107338	2	0.0237072251658743	2	0.15437326103683	2	0.15437326103683	NA	NA	SegRatio=0.02,AbsMeanSigma=0.13,pvalue=0.266402241524382,pvalueTTest=0.367817853791146,
chr1	5925166	5925287	NPHP4	NPHP400011	-0.133938196742969	2	0.0237072251658743	2	0.15437326103683	2	0.15437326103683	NA	NA	SegRatio=0.02,AbsMeanSigma=0.13,pvalue=0.266402241524382,pvalueTTest=0.367817853791146,
chr1	5925210	5925327	NPHP4	NPHP400012	-0.376286933306101	2	0.0237072251658743	2	0.15437326103683	2	0.15437326103683	NA	NA	SegRatio=0.02,AbsMeanSigma=0.13,pvalue=0.266402241524382,pvalueTTest=0.367817853791146,
chr1	5926362	5926482	NPHP4	NPHP400013	0.123432770106661	2	0.0237072251658743	2	0.15437326103683	2	0.15437326103683	NA	NA	SegRatio=0.02,AbsMeanSigma=0.13,pvalue=0.266402241524382,pvalueTTest=0.367817853791146,
chr1	5926431	5926522	NPHP4	NPHP400014	0.21317308584957	2	0.0237072251658743	2	0.15437326103683	2	0.15437326103683	NA	NA	SegRatio=0.02,AbsMeanSigma=0.13,pvalue=0.266402241524382,pvalueTTest=0.367817853791146,
chr1	5926500	5926590	NPHP4	NPHP400015	-0.175141342994595	2	0.0237072251658743	2	0.15437326103683	2	0.15437326103683	NA	NA	SegRatio=0.02,AbsMeanSigma=0.13,pvalue=0.266402241524382,pvalueTTest=0.367817853791146,
chr1	5927055	5927148	NPHP4	NPHP400016	0.0701417325772844	2	0.0237072251658743	2	0.15437326103683	2	0.15437326103683	NA	NA	SegRatio=0.02,AbsMeanSigma=0.13,pvalue=0.266402241524382,pvalueTTest=0.367817853791146,
chr1	5927090	5927195	NPHP4	NPHP400017	-0.0142499367613882	2	0.0237072251658743	2	0.15437326103683	2	0.15437326103683	NA	NA	SegRatio=0.02,AbsMeanSigma=0.13,pvalue=0.266402241524382,pvalueTTest=0.367817853791146,
chr1	5927755	5927858	NPHP4	NPHP400018	0.0451762705842282	2	0.0237072251658743	2	0.15437326103683	2	0.15437326103683	NA	NA	SegRatio=0.02,AbsMeanSigma=0.13,pvalue=0.266402241524382,pvalueTTest=0.367817853791146,
chr1	5927842	5927950	NPHP4	NPHP400019	0.104038503924993	2	0.0237072251658743	2	0.15437326103683	2	0.15437326103683	NA	NA	SegRatio=0.02,AbsMeanSigma=0.13,pvalue=0.266402241524382,pvalueTTest=0.367817853791146,
chr1	5927877	5927995	NPHP4	NPHP400020	-0.0917463118442038	2	0.0237072251658743	2	0.15437326103683	2	0.15437326103683	NA	NA	SegRatio=0.02,AbsMeanSigma=0.13,pvalue=0.266402241524382,pvalueTTest=0.367817853791146,
chr1	5933291	5933406	NPHP4	NPHP400021	NA	2	0.0237072251658743	2	0.15437326103683	2	0.15437326103683	NA	NA	SegRatio=0.02,AbsMeanSigma=0.13,pvalue=0.266402241524382,pvalueTTest=0.367817853791146,
chr1	5933354	5933459	NPHP4	NPHP400022	0.149361055795817	2	0.0237072251658743	2	0.15437326103683	2	0.15437326103683	NA	NA	SegRatio=0.02,AbsMeanSigma=0.13,pvalue=0.266402241524382,pvalueTTest=0.367817853791146,
chr1	5934471	5934561	NPHP4	NPHP400023	NA	2	0.0237072251658743	2	0.15437326103683	2	0.15437326103683	NA	NA	SegRatio=0.02,AbsMeanSigma=0.13,pvalue=0.266402241524382,pvalueTTest=0.367817853791146,
chr1	5934513	5934634	NPHP4	NPHP400024	-0.0809503612367372	2	0.0237072251658743	2	0.15437326103683	2	0.15437326103683	NA	NA	SegRatio=0.02,AbsMeanSigma=0.13,pvalue=0.266402241524382,pvalueTTest=0.367817853791146,
chr1	5934569	5934680	NPHP4	NPHP400025	-0.0395814016452106	2	0.0237072251658743	2	0.15437326103683	2	0.15437326103683	NA	NA	SegRatio=0.02,AbsMeanSigma=0.13,pvalue=0.266402241524382,pvalueTTest=0.367817853791146,
chr1	5934650	5934746	NPHP4	NPHP400026	-0.023275628258388	2	0.0237072251658743	2	0.15437326103683	2	0.15437326103683	NA	NA	SegRatio=0.02,AbsMeanSigma=0.13,pvalue=0.266402241524382,pvalueTTest=0.367817853791146,
chr1	5934833	5934950	NPHP4	NPHP400027	0.00385290980796255	2	0.0237072251658743	2	0.15437326103683	2	0.15437326103683	NA	NA	SegRatio=0.02,AbsMeanSigma=0.13,pvalue=0.266402241524382,pvalueTTest=0.367817853791146,
chr1	5934937	5935002	NPHP4	NPHP400028	NA	2	0.0237072251658743	2	0.15437326103683	2	0.15437326103683	NA	NA	SegRatio=0.02,AbsMeanSigma=0.13,pvalue=0.266402241524382,pvalueTTest=0.367817853791146,
chr1	5934981	5935118	NPHP4	NPHP400029	-0.204040902275073	2	0.0237072251658743	2	0.15437326103683	2	0.15437326103683	NA	NA	SegRatio=0.02,AbsMeanSigma=0.13,pvalue=0.266402241524382,pvalueTTest=0.367817853791146,
chr1	5935125	5935246	NPHP4	NPHP400030	-0.0310320122699315	2	0.0237072251658743	2	0.15437326103683	2	0.15437326103683	NA	NA	SegRatio=0.02,AbsMeanSigma=0.13,pvalue=0.266402241524382,pvalueTTest=0.367817853791146,
chr1	5937107	5937203	NPHP4	NPHP400031	0.0224144337136819	2	0.0237072251658743	2	0.15437326103683	2	0.15437326103683	NA	NA	SegRatio=0.02,AbsMeanSigma=0.13,pvalue=0.266402241524382,pvalueTTest=0.367817853791146,
chr1	5937152	5937293	NPHP4	NPHP400032	NA	2	0.0237072251658743	2	0.15437326103683	2	0.15437326103683	NA	NA	SegRatio=0.02,AbsMeanSigma=0.13,pvalue=0.266402241524382,pvalueTTest=0.367817853791146,
chr1	5937228	5937349	NPHP4	NPHP400033	-0.248956386544176	2	0.0237072251658743	2	0.15437326103683	2	0.15437326103683	NA	NA	SegRatio=0.02,AbsMeanSigma=0.13,pvalue=0.266402241524382,pvalueTTest=0.367817853791146,
chr1	5937299	5937395	NPHP4	NPHP400034	0.0396553224614112	2	0.0237072251658743	2	0.15437326103683	2	0.15437326103683	NA	NA	SegRatio=0.02,AbsMeanSigma=0.13,pvalue=0.266402241524382,pvalueTTest=0.367817853791146,
chr1	5940172	5940279	NPHP4	NPHP400035	-0.0199954691171286	2	0.0237072251658743	2	0.15437326103683	2	0.15437326103683	NA	NA	SegRatio=0.02,AbsMeanSigma=0.13,pvalue=0.266402241524382,pvalueTTest=0.367817853791146,
chr1	5940277	5940384	NPHP4	NPHP400036	-0.117954085289745	2	0.0237072251658743	2	0.15437326103683	2	0.15437326103683	NA	NA	SegRatio=0.02,AbsMeanSigma=0.13,pvalue=0.266402241524382,pvalueTTest=0.367817853791146,
chr1	5947263	5947376	NPHP4	NPHP400037	-0.126717629048756	2	0.0237072251658743	2	0.15437326103683	2	0.15437326103683	NA	NA	SegRatio=0.02,AbsMeanSigma=0.13,pvalue=0.266402241524382,pvalueTTest=0.367817853791146,
chr1	5947330	5947450	NPHP4	NPHP400038	-0.0848773044823426	2	0.0237072251658743	2	0.15437326103683	2	0.15437326103683	NA	NA	SegRatio=0.02,AbsMeanSigma=0.13,pvalue=0.266402241524382,pvalueTTest=0.367817853791146,
chr1	5947448	5947532	NPHP4	NPHP400039	-0.0377315254959265	2	0.0237072251658743	2	0.15437326103683	2	0.15437326103683	NA	NA	SegRatio=0.02,AbsMeanSigma=0.13,pvalue=0.266402241524382,pvalueTTest=0.367817853791146,
chr1	5947477	5947615	NPHP4	NPHP400040	-0.179793336592166	2	0.0237072251658743	2	0.15437326103683	2	0.15437326103683	NA	NA	SegRatio=0.02,AbsMeanSigma=0.13,pvalue=0.266402241524382,pvalueTTest=0.367817853791146,
chr1	5950883	5950983	NPHP4	NPHP400041	0.0648007031053383	2	0.0237072251658743	2	0.15437326103683	2	0.15437326103683	NA	NA	SegRatio=0.02,AbsMeanSigma=0.13,pvalue=0.266402241524382,pvalueTTest=0.367817853791146,
chr1	5950939	5951059	NPHP4	NPHP400042	-0.0978547526185128	2	0.0237072251658743	2	0.15437326103683	2	0.15437326103683	NA	NA	SegRatio=0.02,AbsMeanSigma=0.13,pvalue=0.266402241524382,pvalueTTest=0.367817853791146,
chr1	5951049	5951165	NPHP4	NPHP400043	-0.302425704041439	2	0.0237072251658743	2	0.15437326103683	2	0.15437326103683	NA	NA	SegRatio=0.02,AbsMeanSigma=0.13,pvalue=0.266402241524382,pvalueTTest=0.367817853791146,
chr1	5964655	5964792	NPHP4	NPHP400044	-0.109603245984732	2	0.0237072251658743	2	0.15437326103683	2	0.15437326103683	NA	NA	SegRatio=0.02,AbsMeanSigma=0.13,pvalue=0.266402241524382,pvalueTTest=0.367817853791146,
chr1	5964725	5964837	NPHP4	NPHP400045	-0.147393785662472	2	0.0237072251658743	2	0.15437326103683	2	0.15437326103683	NA	NA	SegRatio=0.02,AbsMeanSigma=0.13,pvalue=0.266402241524382,pvalueTTest=0.367817853791146,
chr1	5964812	5964930	NPHP4	NPHP400046	0.109268091514235	2	0.0237072251658743	2	0.15437326103683	2	0.15437326103683	NA	NA	SegRatio=0.02,AbsMeanSigma=0.13,pvalue=0.266402241524382,pvalueTTest=0.367817853791146,
chr1	5965326	5965414	NPHP4	NPHP400047	-0.0298758468887391	2	0.0237072251658743	2	0.15437326103683	2	0.15437326103683	NA	NA	SegRatio=0.02,AbsMeanSigma=0.13,pvalue=0.266402241524382,pvalueTTest=0.367817853791146,
chr1	5965374	5965462	NPHP4	NPHP400048	-0.0907888856844961	2	0.0237072251658743	2	0.15437326103683	2	0.15437326103683	NA	NA	SegRatio=0.02,AbsMeanSigma=0.13,pvalue=0.266402241524382,pvalueTTest=0.367817853791146,
chr1	5965434	5965551	NPHP4	NPHP400049	0.101334183332082	2	0.0237072251658743	2	0.15437326103683	2	0.15437326103683	NA	NA	SegRatio=0.02,AbsMeanSigma=0.13,pvalue=0.266402241524382,pvalueTTest=0.367817853791146,
chr1	5965476	5965590	NPHP4	NPHP400050	0.257950235178642	2	0.0237072251658743	2	0.15437326103683	2	0.15437326103683	NA	NA	SegRatio=0.02,AbsMeanSigma=0.13,pvalue=0.266402241524382,pvalueTTest=0.367817853791146,
chr1	5965641	5965743	NPHP4	NPHP400051	-0.14303401509128	2	0.0237072251658743	2	0.15437326103683	2	0.15437326103683	NA	NA	SegRatio=0.02,AbsMeanSigma=0.13,pvalue=0.266402241524382,pvalueTTest=0.367817853791146,
chr1	5965716	5965837	NPHP4	NPHP400052	0.0864787360731764	2	0.0237072251658743	2	0.15437326103683	2	0.15437326103683	NA	NA	SegRatio=0.02,AbsMeanSigma=0.13,pvalue=0.266402241524382,pvalueTTest=0.367817853791146,
chr1	5965821	5965927	NPHP4	NPHP400053	0.0150171584370191	2	0.0237072251658743	2	0.15437326103683	2	0.15437326103683	NA	NA	SegRatio=0.02,AbsMeanSigma=0.13,pvalue=0.266402241524382,pvalueTTest=0.367817853791146,
chr1	5967139	5967278	NPHP4	NPHP400054	-0.288596615940175	2	0.0237072251658743	2	0.15437326103683	2	0.15437326103683	NA	NA	SegRatio=0.02,AbsMeanSigma=0.13,pvalue=0.266402241524382,pvalueTTest=0.367817853791146,
chr1	5967279	5967344	NPHP4	NPHP400055	NA	2	0.0237072251658743	2	0.15437326103683	2	0.15437326103683	NA	NA	SegRatio=0.02,AbsMeanSigma=0.13,pvalue=0.266402241524382,pvalueTTest=0.367817853791146,
chr1	5969187	5969303	NPHP4	NPHP400056	0.00990308159499668	2	0.0237072251658743	2	0.15437326103683	2	0.15437326103683	NA	NA	SegRatio=0.02,AbsMeanSigma=0.13,pvalue=0.266402241524382,pvalueTTest=0.367817853791146,
chr1	5987662	5987784	NPHP4	NPHP400057	-0.00372243065890509	2	0.0237072251658743	2	0.15437326103683	2	0.15437326103683	NA	NA	SegRatio=0.02,AbsMeanSigma=0.13,pvalue=0.266402241524382,pvalueTTest=0.367817853791146,
chr1	5987737	5987859	NPHP4	NPHP400058	0.0237072251658743	2	0.0237072251658743	2	0.15437326103683	2	0.15437326103683	NA	NA	SegRatio=0.02,AbsMeanSigma=0.13,pvalue=0.266402241524382,pvalueTTest=0.367817853791146,
chr1	5987800	5987895	NPHP4	NPHP400059	0.0111387537531481	2	0.0237072251658743	2	0.15437326103683	2	0.15437326103683	NA	NA	SegRatio=0.02,AbsMeanSigma=0.13,pvalue=0.266402241524382,pvalueTTest=0.367817853791146,
chr1	5993123	5993235	NPHP4	NPHP400060	0.05415588855203	2	0.0237072251658743	2	0.15437326103683	2	0.15437326103683	NA	NA	SegRatio=0.02,AbsMeanSigma=0.13,pvalue=0.266402241524382,pvalueTTest=0.367817853791146,
chr1	5993189	5993302	NPHP4	NPHP400061	0.0615630846941838	2	0.0237072251658743	2	0.15437326103683	2	0.15437326103683	NA	NA	SegRatio=0.02,AbsMeanSigma=0.13,pvalue=0.266402241524382,pvalueTTest=0.367817853791146,
chr1	5993250	5993368	NPHP4	NPHP400062	-0.0173936523758486	2	0.0237072251658743	2	0.15437326103683	2	0.15437326103683	NA	NA	SegRatio=0.02,AbsMeanSigma=0.13,pvalue=0.266402241524382,pvalueTTest=0.367817853791146,
chr1	5993309	5993430	NPHP4	NPHP400063	0.0516041905700754	2	0.0237072251658743	2	0.15437326103683	2	0.15437326103683	NA	NA	SegRatio=0.02,AbsMeanSigma=0.13,pvalue=0.266402241524382,pvalueTTest=0.367817853791146,
chr1	6007100	6007208	NPHP4	NPHP400064	0.237754173877379	2	0.0237072251658743	2	0.15437326103683	2	0.15437326103683	NA	NA	SegRatio=0.02,AbsMeanSigma=0.13,pvalue=0.266402241524382,pvalueTTest=0.367817853791146,
chr1	6007202	6007308	NPHP4	NPHP400065	0.126615162881556	2	0.0237072251658743	2	0.15437326103683	2	0.15437326103683	NA	NA	SegRatio=0.02,AbsMeanSigma=0.13,pvalue=0.266402241524382,pvalueTTest=0.367817853791146,
chr1	6007305	6007426	NPHP4	NPHP400066	0.125716332865791	2	0.0237072251658743	2	0.15437326103683	2	0.15437326103683	NA	NA	SegRatio=0.02,AbsMeanSigma=0.13,pvalue=0.266402241524382,pvalueTTest=0.367817853791146,
chr1	6008067	6008187	NPHP4	NPHP400067	0.231758352586907	2	0.0237072251658743	2	0.15437326103683	2	0.15437326103683	NA	NA	SegRatio=0.02,AbsMeanSigma=0.13,pvalue=0.266402241524382,pvalueTTest=0.367817853791146,
chr1	6008164	6008305	NPHP4	NPHP400068	NA	2	0.0237072251658743	2	0.15437326103683	2	0.15437326103683	NA	NA	SegRatio=0.02,AbsMeanSigma=0.13,pvalue=0.266402241524382,pvalueTTest=0.367817853791146,
chr1	6008245	6008349	NPHP4	NPHP400069	-0.102233239080788	2	0.0237072251658743	2	0.15437326103683	2	0.15437326103683	NA	NA	SegRatio=0.02,AbsMeanSigma=0.13,pvalue=0.266402241524382,pvalueTTest=0.367817853791146,
chr1	6012757	6012856	NPHP4	NPHP400070	-0.0321104693358438	2	0.0237072251658743	2	0.15437326103683	2	0.15437326103683	NA	NA	SegRatio=0.02,AbsMeanSigma=0.13,pvalue=0.266402241524382,pvalueTTest=0.367817853791146,
chr1	6012814	6012930	NPHP4	NPHP400071	0.10069964544442	2	0.0237072251658743	2	0.15437326103683	2	0.15437326103683	NA	NA	SegRatio=0.02,AbsMeanSigma=0.13,pvalue=0.266402241524382,pvalueTTest=0.367817853791146,
chr1	6021795	6021909	NPHP4	NPHP400072	0.244432550790642	2	0.0237072251658743	2	0.15437326103683	2	0.15437326103683	NA	NA	SegRatio=0.02,AbsMeanSigma=0.13,pvalue=0.266402241524382,pvalueTTest=0.367817853791146,
chr1	6021875	6021991	NPHP4	NPHP400073	0.0163340262063371	2	0.0237072251658743	2	0.15437326103683	2	0.15437326103683	NA	NA	SegRatio=0.02,AbsMeanSigma=0.13,pvalue=0.266402241524382,pvalueTTest=0.367817853791146,
chr1	6021989	6022095	NPHP4	NPHP400074	-0.0379698710099773	2	0.0237072251658743	2	0.15437326103683	2	0.15437326103683	NA	NA	SegRatio=0.02,AbsMeanSigma=0.13,pvalue=0.266402241524382,pvalueTTest=0.367817853791146,
chr1	6027331	6027442	NPHP4	NPHP400075	0.0421188569660598	2	0.0237072251658743	2	0.15437326103683	2	0.15437326103683	NA	NA	SegRatio=0.02,AbsMeanSigma=0.13,pvalue=0.266402241524382,pvalueTTest=0.367817853791146,
chr1	6029048	6029161	NPHP4	NPHP400076	0.17199562208245	2	0.0237072251658743	2	0.15437326103683	2	0.15437326103683	NA	NA	SegRatio=0.02,AbsMeanSigma=0.13,pvalue=0.266402241524382,pvalueTTest=0.367817853791146,
chr1	6029162	6029278	NPHP4	NPHP400077	0.110382148281597	2	0.0237072251658743	2	0.15437326103683	2	0.15437326103683	NA	NA	SegRatio=0.02,AbsMeanSigma=0.13,pvalue=0.266402241524382,pvalueTTest=0.367817853791146,
chr1	6029224	6029342	NPHP4	NPHP400078	0.291877124066352	2	0.514067085895882	2	0.15437326103683	2	0.15437326103683	NA	NA	SegRatio=0.51,AbsMeanSigma=4,pvalue=4.12595207159262e-12,pvalueTTest=0.0319323599122539,Adjusted:byPvalueTTestRatio;
chr1	6038340	6038455	NPHP4	NPHP400079	0.679212980894148	2	0.514067085895882	2	0.15437326103683	2	0.15437326103683	NA	NA	SegRatio=0.51,AbsMeanSigma=4,pvalue=4.12595207159262e-12,pvalueTTest=0.0319323599122539,Adjusted:byPvalueTTestRatio;
chr1	6038452	6038568	NPHP4	NPHP400080	1.56635437147049	2	0.16866140142301	2	0.15437326103683	2	0.15437326103683	NA	NA	SegRatio=0.17,AbsMeanSigma=2.14,pvalue=0.000214218787861744,pvalueTTest=0.203424544190277,
chr1	6046192	6046309	NPHP4	NPHP400081	0.141448492107127	2	0.16866140142301	2	0.15437326103683	2	0.15437326103683	NA	NA	SegRatio=0.17,AbsMeanSigma=2.14,pvalue=0.000214218787861744,pvalueTTest=0.203424544190277,
chr1	6046262	6046380	NPHP4	NPHP400082	0.074959078639077	2	0.16866140142301	2	0.15437326103683	2	0.15437326103683	NA	NA	SegRatio=0.17,AbsMeanSigma=2.14,pvalue=0.000214218787861744,pvalueTTest=0.203424544190277,
chr2	29416015	29416131	ALK	ALK00001	0.172678716877102	2	0.0215527789470568	2	0.00549035931129685	2	0.00549035931129685	NA	NA	SegRatio=0.02,AbsMeanSigma=0.39,pvalue=0.000379090091004979,pvalueTTest=0.00549035931129685,
chr2	29416121	29416220	ALK	ALK00002	0.0337990567646009	2	0.0215527789470568	2	0.00549035931129685	2	0.00549035931129685	NA	NA	SegRatio=0.02,AbsMeanSigma=0.39,pvalue=0.000379090091004979,pvalueTTest=0.00549035931129685,
chr2	29416210	29416329	ALK	ALK00003	0.0488498886324797	2	0.0215527789470568	2	0.00549035931129685	2	0.00549035931129685	NA	NA	SegRatio=0.02,AbsMeanSigma=0.39,pvalue=0.000379090091004979,pvalueTTest=0.00549035931129685,
chr2	29416265	29416372	ALK	ALK00004	0.11718121372219	2	0.0215527789470568	2	0.00549035931129685	2	0.00549035931129685	NA	NA	SegRatio=0.02,AbsMeanSigma=0.39,pvalue=0.000379090091004979,pvalueTTest=0.00549035931129685,
chr2	29416343	29416459	ALK	ALK00005	0.161754417877875	2	0.0215527789470568	2	0.00549035931129685	2	0.00549035931129685	NA	NA	SegRatio=0.02,AbsMeanSigma=0.39,pvalue=0.000379090091004979,pvalueTTest=0.00549035931129685,
chr2	29416450	29416569	ALK	ALK00006	0.00993568566029337	2	0.0215527789470568	2	0.00549035931129685	2	0.00549035931129685	NA	NA	SegRatio=0.02,AbsMeanSigma=0.39,pvalue=0.000379090091004979,pvalueTTest=0.00549035931129685,
chr2	29416567	29416667	ALK	ALK00007	-0.340179864190653	2	0.0215527789470568	2	0.00549035931129685	2	0.00549035931129685	NA	NA	SegRatio=0.02,AbsMeanSigma=0.39,pvalue=0.000379090091004979,pvalueTTest=0.00549035931129685,
chr2	29416595	29416714	ALK	ALK00008	0.133036320674529	2	0.0215527789470568	2	0.00549035931129685	2	0.00549035931129685	NA	NA	SegRatio=0.02,AbsMeanSigma=0.39,pvalue=0.000379090091004979,pvalueTTest=0.00549035931129685,
chr2	29416676	29416771	ALK	ALK00009	-0.0835854932872693	2	0.0215527789470568	2	0.00549035931129685	2	0.00549035931129685	NA	NA	SegRatio=0.02,AbsMeanSigma=0.39,pvalue=0.000379090091004979,pvalueTTest=0.00549035931129685,
chr2	29416765	29416872	ALK	ALK00010	-0.0466918227043287	2	0.0215527789470568	2	0.00549035931129685	2	0.00549035931129685	NA	NA	SegRatio=0.02,AbsMeanSigma=0.39,pvalue=0.000379090091004979,pvalueTTest=0.00549035931129685,
chr2	29419590	29419703	ALK	ALK00011	0.0398718160414105	2	0.0215527789470568	2	0.00549035931129685	2	0.00549035931129685	NA	NA	SegRatio=0.02,AbsMeanSigma=0.39,pvalue=0.000379090091004979,pvalueTTest=0.00549035931129685,
chr2	29419698	29419809	ALK	ALK00012	0.258121472220167	2	0.0215527789470568	2	0.00549035931129685	2	0.00549035931129685	NA	NA	SegRatio=0.02,AbsMeanSigma=0.39,pvalue=0.000379090091004979,pvalueTTest=0.00549035931129685,
chr2	29420348	29420466	ALK	ALK00013	0.024018467326084	2	0.0215527789470568	2	0.00549035931129685	2	0.00549035931129685	NA	NA	SegRatio=0.02,AbsMeanSigma=0.39,pvalue=0.000379090091004979,pvalueTTest=0.00549035931129685,
chr2	29420461	29420552	ALK	ALK00014	-0.078442627932953	2	0.0215527789470568	2	0.00549035931129685	2	0.00549035931129685	NA	NA	SegRatio=0.02,AbsMeanSigma=0.39,pvalue=0.000379090091004979,pvalueTTest=0.00549035931129685,
chr2	29420539	29420648	ALK	ALK00015	-0.0321351594838748	2	0.0215527789470568	2	0.00549035931129685	2	0.00549035931129685	NA	NA	SegRatio=0.02,AbsMeanSigma=0.39,pvalue=0.000379090091004979,pvalueTTest=0.00549035931129685,
chr2	29430015	29430124	ALK	ALK00016	0.0956150999521065	2	0.0215527789470568	2	0.00549035931129685	2	0.00549035931129685	NA	NA	SegRatio=0.02,AbsMeanSigma=0.39,pvalue=0.000379090091004979,pvalueTTest=0.00549035931129685,
chr2	29430107	29430214	ALK	ALK00017	-0.0468853378149894	2	0.0215527789470568	2	0.00549035931129685	2	0.00549035931129685	NA	NA	SegRatio=0.02,AbsMeanSigma=0.39,pvalue=0.000379090091004979,pvalueTTest=0.00549035931129685,
chr2	29432564	29432683	ALK	ALK00018	0.0522699507708794	2	0.0215527789470568	2	0.00549035931129685	2	0.00549035931129685	NA	NA	SegRatio=0.02,AbsMeanSigma=0.39,pvalue=0.000379090091004979,pvalueTTest=0.00549035931129685,
chr2	29432653	29432739	ALK	ALK00019	0.0105345138726953	2	0.0215527789470568	2	0.00549035931129685	2	0.00549035931129685	NA	NA	SegRatio=0.02,AbsMeanSigma=0.39,pvalue=0.000379090091004979,pvalueTTest=0.00549035931129685,
chr2	29432728	29432839	ALK	ALK00020	NA	2	0.0215527789470568	2	0.00549035931129685	2	0.00549035931129685	NA	NA	SegRatio=0.02,AbsMeanSigma=0.39,pvalue=0.000379090091004979,pvalueTTest=0.00549035931129685,
chr2	29436760	29436875	ALK	ALK00021	0.128570847576069	2	0.0215527789470568	2	0.00549035931129685	2	0.00549035931129685	NA	NA	SegRatio=0.02,AbsMeanSigma=0.39,pvalue=0.000379090091004979,pvalueTTest=0.00549035931129685,
chr2	29436874	29436992	ALK	ALK00022	-0.0817915691135694	2	0.0215527789470568	2	0.00549035931129685	2	0.00549035931129685	NA	NA	SegRatio=0.02,AbsMeanSigma=0.39,pvalue=0.000379090091004979,pvalueTTest=0.00549035931129685,
chr2	29443547	29443666	ALK	ALK00023	0.006372894684562	2	0.0215527789470568	2	0.00549035931129685	2	0.00549035931129685	NA	NA	SegRatio=0.02,AbsMeanSigma=0.39,pvalue=0.000379090091004979,pvalueTTest=0.00549035931129685,
chr2	29443611	29443730	ALK	ALK00024	0.127793288166228	2	0.0215527789470568	2	0.00549035931129685	2	0.00549035931129685	NA	NA	SegRatio=0.02,AbsMeanSigma=0.39,pvalue=0.000379090091004979,pvalueTTest=0.00549035931129685,
chr2	29445156	29445246	ALK	ALK00025	-0.10974338021796	2	0.0215527789470568	2	0.00549035931129685	2	0.00549035931129685	NA	NA	SegRatio=0.02,AbsMeanSigma=0.39,pvalue=0.000379090091004979,pvalueTTest=0.00549035931129685,
chr2	29445242	29445359	ALK	ALK00026	0.084956276925298	2	0.0215527789470568	2	0.00549035931129685	2	0.00549035931129685	NA	NA	SegRatio=0.02,AbsMeanSigma=0.39,pvalue=0.000379090091004979,pvalueTTest=0.00549035931129685,
chr2	29445327	29445427	ALK	ALK00027	0.0265917529316983	2	0.0215527789470568	2	0.00549035931129685	2	0.00549035931129685	NA	NA	SegRatio=0.02,AbsMeanSigma=0.39,pvalue=0.000379090091004979,pvalueTTest=0.00549035931129685,
chr2	29445388	29445505	ALK	ALK00028	0.162896900915185	2	0.0215527789470568	2	0.00549035931129685	2	0.00549035931129685	NA	NA	SegRatio=0.02,AbsMeanSigma=0.39,pvalue=0.000379090091004979,pvalueTTest=0.00549035931129685,
chr2	29446167	29446285	ALK	ALK00029	0.196245018649102	2	0.0215527789470568	2	0.00549035931129685	2	0.00549035931129685	NA	NA	SegRatio=0.02,AbsMeanSigma=0.39,pvalue=0.000379090091004979,pvalueTTest=0.00549035931129685,
chr2	29446223	29446329	ALK	ALK00030	0.108057688910772	2	0.0215527789470568	2	0.00549035931129685	2	0.00549035931129685	NA	NA	SegRatio=0.02,AbsMeanSigma=0.39,pvalue=0.000379090091004979,pvalueTTest=0.00549035931129685,
chr2	29446267	29446388	ALK	ALK00031	0.143049653095712	2	0.0215527789470568	2	0.00549035931129685	2	0.00549035931129685	NA	NA	SegRatio=0.02,AbsMeanSigma=0.39,pvalue=0.000379090091004979,pvalueTTest=0.00549035931129685,
chr2	29446339	29446456	ALK	ALK00032	0.292487205206918	2	0.0215527789470568	2	0.00549035931129685	2	0.00549035931129685	NA	NA	SegRatio=0.02,AbsMeanSigma=0.39,pvalue=0.000379090091004979,pvalueTTest=0.00549035931129685,
chr2	29448273	29448381	ALK	ALK00033	0.195483091485306	2	0.0215527789470568	2	0.00549035931129685	2	0.00549035931129685	NA	NA	SegRatio=0.02,AbsMeanSigma=0.39,pvalue=0.000379090091004979,pvalueTTest=0.00549035931129685,
chr2	29448332	29448450	ALK	ALK00034	0.139147583771224	2	0.0215527789470568	2	0.00549035931129685	2	0.00549035931129685	NA	NA	SegRatio=0.02,AbsMeanSigma=0.39,pvalue=0.000379090091004979,pvalueTTest=0.00549035931129685,
chr2	29449753	29449871	ALK	ALK00035	-0.067194446183546	2	0.0215527789470568	2	0.00549035931129685	2	0.00549035931129685	NA	NA	SegRatio=0.02,AbsMeanSigma=0.39,pvalue=0.000379090091004979,pvalueTTest=0.00549035931129685,
chr2	29449848	29449940	ALK	ALK00036	-0.102917917641681	2	0.0215527789470568	2	0.00549035931129685	2	0.00549035931129685	NA	NA	SegRatio=0.02,AbsMeanSigma=0.39,pvalue=0.000379090091004979,pvalueTTest=0.00549035931129685,
chr2	29449888	29450002	ALK	ALK00037	0.0302657000266569	2	0.0215527789470568	2	0.00549035931129685	2	0.00549035931129685	NA	NA	SegRatio=0.02,AbsMeanSigma=0.39,pvalue=0.000379090091004979,pvalueTTest=0.00549035931129685,
chr2	29450414	29450511	ALK	ALK00038	0.0889516964566259	2	0.0215527789470568	2	0.00549035931129685	2	0.00549035931129685	NA	NA	SegRatio=0.02,AbsMeanSigma=0.39,pvalue=0.000379090091004979,pvalueTTest=0.00549035931129685,
chr2	29450441	29450550	ALK	ALK00039	0.0222919094418811	2	0.0215527789470568	2	0.00549035931129685	2	0.00549035931129685	NA	NA	SegRatio=0.02,AbsMeanSigma=0.39,pvalue=0.000379090091004979,pvalueTTest=0.00549035931129685,
chr2	29450498	29450619	ALK	ALK00040	0.134612316080108	2	0.0215527789470568	2	0.00549035931129685	2	0.00549035931129685	NA	NA	SegRatio=0.02,AbsMeanSigma=0.39,pvalue=0.000379090091004979,pvalueTTest=0.00549035931129685,
chr2	29451711	29451827	ALK	ALK00041	NA	2	0.0215527789470568	2	0.00549035931129685	2	0.00549035931129685	NA	NA	SegRatio=0.02,AbsMeanSigma=0.39,pvalue=0.000379090091004979,pvalueTTest=0.00549035931129685,
chr2	29451759	29451890	ALK	ALK00042	NA	2	0.0215527789470568	2	0.00549035931129685	2	0.00549035931129685	NA	NA	SegRatio=0.02,AbsMeanSigma=0.39,pvalue=0.000379090091004979,pvalueTTest=0.00549035931129685,
chr2	29451885	29451972	ALK	ALK00043	-0.120220037844311	2	0.0215527789470568	2	0.00549035931129685	2	0.00549035931129685	NA	NA	SegRatio=0.02,AbsMeanSigma=0.39,pvalue=0.000379090091004979,pvalueTTest=0.00549035931129685,
chr2	29455093	29455208	ALK	ALK00044	0.0598666202451083	2	0.0215527789470568	2	0.00549035931129685	2	0.00549035931129685	NA	NA	SegRatio=0.02,AbsMeanSigma=0.39,pvalue=0.000379090091004979,pvalueTTest=0.00549035931129685,
chr2	29455199	29455309	ALK	ALK00045	0.379478719079094	2	0.0215527789470568	2	0.00549035931129685	2	0.00549035931129685	NA	NA	SegRatio=0.02,AbsMeanSigma=0.39,pvalue=0.000379090091004979,pvalueTTest=0.00549035931129685,
chr2	29455248	29455387	ALK	ALK00046	-0.192870140807313	2	0.0215527789470568	2	0.00549035931129685	2	0.00549035931129685	NA	NA	SegRatio=0.02,AbsMeanSigma=0.39,pvalue=0.000379090091004979,pvalueTTest=0.00549035931129685,
chr2	29456410	29456529	ALK	ALK00047	-0.142766436066931	2	0.0215527789470568	2	0.00549035931129685	2	0.00549035931129685	NA	NA	SegRatio=0.02,AbsMeanSigma=0.39,pvalue=0.000379090091004979,pvalueTTest=0.00549035931129685,
chr2	29456508	29456611	ALK	ALK00048	0.01249437644057	2	0.0215527789470568	2	0.00549035931129685	2	0.00549035931129685	NA	NA	SegRatio=0.02,AbsMeanSigma=0.39,pvalue=0.000379090091004979,pvalueTTest=0.00549035931129685,
chr2	29462479	29462599	ALK	ALK00049	-0.0264053709721906	2	0.0215527789470568	2	0.00549035931129685	2	0.00549035931129685	NA	NA	SegRatio=0.02,AbsMeanSigma=0.39,pvalue=0.000379090091004979,pvalueTTest=0.00549035931129685,
chr2	29462593	29462704	ALK	ALK00050	-0.0105617467869132	2	0.0215527789470568	2	0.00549035931129685	2	0.00549035931129685	NA	NA	SegRatio=0.02,AbsMeanSigma=0.39,pvalue=0.000379090091004979,pvalueTTest=0.00549035931129685,
chr2	29462658	29462777	ALK	ALK00051	-0.0338926598365659	2	0.0215527789470568	2	0.00549035931129685	2	0.00549035931129685	NA	NA	SegRatio=0.02,AbsMeanSigma=0.39,pvalue=0.000379090091004979,pvalueTTest=0.00549035931129685,
chr2	29473931	29474053	ALK	ALK00052	-0.0796568227875561	2	0.0215527789470568	2	0.00549035931129685	2	0.00549035931129685	NA	NA	SegRatio=0.02,AbsMeanSigma=0.39,pvalue=0.000379090091004979,pvalueTTest=0.00549035931129685,
chr2	29474018	29474130	ALK	ALK00053	0.00966565198427542	2	0.0215527789470568	2	0.00549035931129685	2	0.00549035931129685	NA	NA	SegRatio=0.02,AbsMeanSigma=0.39,pvalue=0.000379090091004979,pvalueTTest=0.00549035931129685,
chr2	29474130	29474230	ALK	ALK00054	NA	2	0.0215527789470568	2	0.00549035931129685	2	0.00549035931129685	NA	NA	SegRatio=0.02,AbsMeanSigma=0.39,pvalue=0.000379090091004979,pvalueTTest=0.00549035931129685,
chr2	29497904	29498015	ALK	ALK00055	-0.0369553601435362	2	0.0215527789470568	2	0.00549035931129685	2	0.00549035931129685	NA	NA	SegRatio=0.02,AbsMeanSigma=0.39,pvalue=0.000379090091004979,pvalueTTest=0.00549035931129685,
chr2	29498006	29498122	ALK	ALK00056	0.0413395753934242	2	0.0215527789470568	2	0.00549035931129685	2	0.00549035931129685	NA	NA	SegRatio=0.02,AbsMeanSigma=0.39,pvalue=0.000379090091004979,pvalueTTest=0.00549035931129685,
chr2	29498193	29498297	ALK	ALK00057	-0.124746728643163	2	0.0215527789470568	2	0.00549035931129685	2	0.00549035931129685	NA	NA	SegRatio=0.02,AbsMeanSigma=0.39,pvalue=0.000379090091004979,pvalueTTest=0.00549035931129685,
chr2	29498298	29498417	ALK	ALK00058	0.0215527789470568	2	0.0215527789470568	2	0.00549035931129685	2	0.00549035931129685	NA	NA	SegRatio=0.02,AbsMeanSigma=0.39,pvalue=0.000379090091004979,pvalueTTest=0.00549035931129685,
chr2	29519730	29519844	ALK	ALK00059	0.117287695152522	2	0.0215527789470568	2	0.00549035931129685	2	0.00549035931129685	NA	NA	SegRatio=0.02,AbsMeanSigma=0.39,pvalue=0.000379090091004979,pvalueTTest=0.00549035931129685,
chr2	29519814	29519931	ALK	ALK00060	0.275589298066249	2	0.0215527789470568	2	0.00549035931129685	2	0.00549035931129685	NA	NA	SegRatio=0.02,AbsMeanSigma=0.39,pvalue=0.000379090091004979,pvalueTTest=0.00549035931129685,
chr2	29519875	29519988	ALK	ALK00061	0.0323503617461086	2	0.0215527789470568	2	0.00549035931129685	2	0.00549035931129685	NA	NA	SegRatio=0.02,AbsMeanSigma=0.39,pvalue=0.000379090091004979,pvalueTTest=0.00549035931129685,
chr2	29541128	29541245	ALK	ALK00062	0.0119843788258739	2	0.0215527789470568	2	0.00549035931129685	2	0.00549035931129685	NA	NA	SegRatio=0.02,AbsMeanSigma=0.39,pvalue=0.000379090091004979,pvalueTTest=0.00549035931129685,
chr2	29541212	29541329	ALK	ALK00063	-0.0221123650775868	2	0.0215527789470568	2	0.00549035931129685	2	0.00549035931129685	NA	NA	SegRatio=0.02,AbsMeanSigma=0.39,pvalue=0.000379090091004979,pvalueTTest=0.00549035931129685,
chr2	29543584	29543701	ALK	ALK00064	0.139266491688159	2	0.0215527789470568	2	0.00549035931129685	2	0.00549035931129685	NA	NA	SegRatio=0.02,AbsMeanSigma=0.39,pvalue=0.000379090091004979,pvalueTTest=0.00549035931129685,
chr2	29543655	29543771	ALK	ALK00065	-0.211195802368808	2	0.0215527789470568	2	0.00549035931129685	2	0.00549035931129685	NA	NA	SegRatio=0.02,AbsMeanSigma=0.39,pvalue=0.000379090091004979,pvalueTTest=0.00549035931129685,
chr2	29551137	29551257	ALK	ALK00066	0.061058264484645	2	0.0215527789470568	2	0.00549035931129685	2	0.00549035931129685	NA	NA	SegRatio=0.02,AbsMeanSigma=0.39,pvalue=0.000379090091004979,pvalueTTest=0.00549035931129685,
chr2	29551235	29551340	ALK	ALK00067	-0.0062335160352559	2	0.0215527789470568	2	0.00549035931129685	2	0.00549035931129685	NA	NA	SegRatio=0.02,AbsMeanSigma=0.39,pvalue=0.000379090091004979,pvalueTTest=0.00549035931129685,
chr2	29551330	29551441	ALK	ALK00068	NA	2	0.0215527789470568	2	0.00549035931129685	2	0.00549035931129685	NA	NA	SegRatio=0.02,AbsMeanSigma=0.39,pvalue=0.000379090091004979,pvalueTTest=0.00549035931129685,
chr2	29606563	29606677	ALK	ALK00069	0.047651387482914	2	0.0215527789470568	2	0.00549035931129685	2	0.00549035931129685	NA	NA	SegRatio=0.02,AbsMeanSigma=0.39,pvalue=0.000379090091004979,pvalueTTest=0.00549035931129685,
chr2	29606667	29606783	ALK	ALK00070	0.0131950102926968	2	0.0215527789470568	2	0.00549035931129685	2	0.00549035931129685	NA	NA	SegRatio=0.02,AbsMeanSigma=0.39,pvalue=0.000379090091004979,pvalueTTest=0.00549035931129685,
chr2	29754741	29754848	ALK	ALK00071	0.076271623809193	2	0.0215527789470568	2	0.00549035931129685	2	0.00549035931129685	NA	NA	SegRatio=0.02,AbsMeanSigma=0.39,pvalue=0.000379090091004979,pvalueTTest=0.00549035931129685,
chr2	29754818	29754935	ALK	ALK00072	-0.0210950051511331	2	0.0215527789470568	2	0.00549035931129685	2	0.00549035931129685	NA	NA	SegRatio=0.02,AbsMeanSigma=0.39,pvalue=0.000379090091004979,pvalueTTest=0.00549035931129685,
chr2	29754934	29755052	ALK	ALK00073	0.16477808574017	2	0.0215527789470568	2	0.00549035931129685	2	0.00549035931129685	NA	NA	SegRatio=0.02,AbsMeanSigma=0.39,pvalue=0.000379090091004979,pvalueTTest=0.00549035931129685,
chr2	29917634	29917751	ALK	ALK00074	0.0529323819952939	2	0.0215527789470568	2	0.00549035931129685	2	0.00549035931129685	NA	NA	SegRatio=0.02,AbsMeanSigma=0.39,pvalue=0.000379090091004979,pvalueTTest=0.00549035931129685,
chr2	29917742	29917861	ALK	ALK00075	-0.0465402157014754	2	0.0215527789470568	2	0.00549035931129685	2	0.00549035931129685	NA	NA	SegRatio=0.02,AbsMeanSigma=0.39,pvalue=0.000379090091004979,pvalueTTest=0.00549035931129685,
chr2	29917826	29917919	ALK	ALK00076	-0.0560835946755533	2	0.0215527789470568	2	0.00549035931129685	2	0.00549035931129685	NA	NA	SegRatio=0.02,AbsMeanSigma=0.39,pvalue=0.000379090091004979,pvalueTTest=0.00549035931129685,
chr2	29940373	29940482	ALK	ALK00077	-0.11531962073282	2	0.0215527789470568	2	0.00549035931129685	2	0.00549035931129685	NA	NA	SegRatio=0.02,AbsMeanSigma=0.39,pvalue=0.000379090091004979,pvalueTTest=0.00549035931129685,
chr2	29940481	29940585	ALK	ALK00078	-0.313879807307733	2	0.0215527789470568	2	0.00549035931129685	2	0.00549035931129685	NA	NA	SegRatio=0.02,AbsMeanSigma=0.39,pvalue=0.000379090091004979,pvalueTTest=0.00549035931129685,
chr2	30142816	30142955	ALK	ALK00079	0.253377135669296	2	0.0215527789470568	2	0.00549035931129685	2	0.00549035931129685	NA	NA	SegRatio=0.02,AbsMeanSigma=0.39,pvalue=0.000379090091004979,pvalueTTest=0.00549035931129685,
chr2	30142877	30142997	ALK	ALK00080	0.553802791429119	2	0.744767110989625	2	0.00549035931129685	2	0.00549035931129685	NA	NA	SegRatio=0.74,AbsMeanSigma=3.57,pvalue=6.34405018264179e-10,pvalueTTest=0.156861014773022,Adjusted:byPvalueTTestRatio;
chr2	30142949	30143016	ALK	ALK00081	0.942683924208893	2	0.744767110989625	2	0.00549035931129685	2	0.00549035931129685	NA	NA	SegRatio=0.74,AbsMeanSigma=3.57,pvalue=6.34405018264179e-10,pvalueTTest=0.156861014773022,Adjusted:byPvalueTTestRatio;
chr2	30143003	30143141	ALK	ALK00082	NA	2	0.104914455930869	2	0.00549035931129685	2	0.00549035931129685	NA	NA	SegRatio=0.1,AbsMeanSigma=1.17,pvalue=3.10935184383052e-07,pvalueTTest=0.000705568655425047,
chr2	47600571	47600681	EPCAM	EPCAM00001	0.154923902765264	2	0.104914455930869	2	0.361394465170245	2.5	0.000705568655425045	NA	NA	SegRatio=0.1,AbsMeanSigma=1.17,pvalue=3.10935184383052e-07,pvalueTTest=0.000705568655425047,
chr2	47600663	47600766	EPCAM	EPCAM00002	0.452642409647828	2	0.104914455930869	2	0.361394465170245	2.5	0.000705568655425045	NA	NA	SegRatio=0.1,AbsMeanSigma=1.17,pvalue=3.10935184383052e-07,pvalueTTest=0.000705568655425047,
chr2	47600875	47600962	EPCAM	EPCAM00003	0.148931981903409	2	0.104914455930869	2	0.361394465170245	2.5	0.000705568655425045	NA	NA	SegRatio=0.1,AbsMeanSigma=1.17,pvalue=3.10935184383052e-07,pvalueTTest=0.000705568655425047,
chr2	47600938	47601040	EPCAM	EPCAM00004	0.15903515046093	2	0.104914455930869	2	0.361394465170245	2.5	0.000705568655425045	NA	NA	SegRatio=0.1,AbsMeanSigma=1.17,pvalue=3.10935184383052e-07,pvalueTTest=0.000705568655425047,
chr2	47601038	47601158	EPCAM	EPCAM00005	0.373382872028308	2	0.104914455930869	2	0.361394465170245	2.5	0.000705568655425045	NA	NA	SegRatio=0.1,AbsMeanSigma=1.17,pvalue=3.10935184383052e-07,pvalueTTest=0.000705568655425047,
chr2	47601151	47601264	EPCAM	EPCAM00006	0.274353055155119	2	0.104914455930869	2	0.361394465170245	2.5	0.000705568655425045	NA	NA	SegRatio=0.1,AbsMeanSigma=1.17,pvalue=3.10935184383052e-07,pvalueTTest=0.000705568655425047,
chr2	47602339	47602443	EPCAM	EPCAM00007	-0.0395963432184102	2	0.104914455930869	2	0.361394465170245	2.5	0.000705568655425045	NA	NA	SegRatio=0.1,AbsMeanSigma=1.17,pvalue=3.10935184383052e-07,pvalueTTest=0.000705568655425047,
chr2	47602389	47602486	EPCAM	EPCAM00008	0.251749299218037	2	0.104914455930869	2	0.361394465170245	2.5	0.000705568655425045	NA	NA	SegRatio=0.1,AbsMeanSigma=1.17,pvalue=3.10935184383052e-07,pvalueTTest=0.000705568655425047,
chr2	47604086	47604200	EPCAM	EPCAM00009	0.104914455930869	2	0.104914455930869	2	0.361394465170245	2.5	0.000705568655425045	NA	NA	SegRatio=0.1,AbsMeanSigma=1.17,pvalue=3.10935184383052e-07,pvalueTTest=0.000705568655425047,
chr2	47604173	47604288	EPCAM	EPCAM00010	0.0508667865474052	2	0.104914455930869	2	0.361394465170245	2.5	0.000705568655425045	NA	NA	SegRatio=0.1,AbsMeanSigma=1.17,pvalue=3.10935184383052e-07,pvalueTTest=0.000705568655425047,
chr2	47606015	47606116	EPCAM	EPCAM00011	NA	2	0.104914455930869	2	0.361394465170245	2.5	0.000705568655425045	NA	NA	SegRatio=0.1,AbsMeanSigma=1.17,pvalue=3.10935184383052e-07,pvalueTTest=0.000705568655425047,
chr2	47606112	47606222	EPCAM	EPCAM00012	0.101239720647149	2	0.104914455930869	2	0.361394465170245	2.5	0.000705568655425045	NA	NA	SegRatio=0.1,AbsMeanSigma=1.17,pvalue=3.10935184383052e-07,pvalueTTest=0.000705568655425047,
chr2	47606866	47606977	EPCAM	EPCAM00013	0.0292782023691566	2	0.104914455930869	2	0.361394465170245	2.5	0.000705568655425045	NA	NA	SegRatio=0.1,AbsMeanSigma=1.17,pvalue=3.10935184383052e-07,pvalueTTest=0.000705568655425047,
chr2	47606960	47607077	EPCAM	EPCAM00014	0.0709480765488408	2	0.104914455930869	2	0.361394465170245	2.5	0.000705568655425045	NA	NA	SegRatio=0.1,AbsMeanSigma=1.17,pvalue=3.10935184383052e-07,pvalueTTest=0.000705568655425047,
chr2	47607041	47607159	EPCAM	EPCAM00015	-0.102698008342344	2	0.104914455930869	2	0.361394465170245	2.5	0.000705568655425045	NA	NA	SegRatio=0.1,AbsMeanSigma=1.17,pvalue=3.10935184383052e-07,pvalueTTest=0.000705568655425047,
chr2	47612282	47612391	EPCAM	EPCAM00016	0.00725561954240537	2	0.104914455930869	2	0.361394465170245	2.5	0.000705568655425045	NA	NA	SegRatio=0.1,AbsMeanSigma=1.17,pvalue=3.10935184383052e-07,pvalueTTest=0.000705568655425047,
chr2	47613668	47613765	EPCAM	EPCAM00017	NA	2	0.104914455930869	2	0.361394465170245	2.5	0.000705568655425045	NA	NA	SegRatio=0.1,AbsMeanSigma=1.17,pvalue=3.10935184383052e-07,pvalueTTest=0.000705568655425047,
chr2	47613727	47613837	EPCAM	EPCAM00018	0.2241055355789	2	0.104914455930869	2	0.361394465170245	2.5	0.000705568655425045	NA	NA	SegRatio=0.1,AbsMeanSigma=1.17,pvalue=3.10935184383052e-07,pvalueTTest=0.000705568655425047,
chr3	100432492	100432584	TFG	TFG00001	0.134221986972554	2	0.0626594027656834	2	0.0344271031715105	2	0.0344271031715105	NA	NA	SegRatio=0.06,AbsMeanSigma=0.53,pvalue=0.0175748671696297,pvalueTTest=0.0344271031715105,
chr3	100432552	100432662	TFG	TFG00002.TFG00003	0.279512112954567	2	0.0626594027656834	2	0.0344271031715105	2	0.0344271031715105	NA	NA	SegRatio=0.06,AbsMeanSigma=0.53,pvalue=0.0175748671696297,pvalueTTest=0.0344271031715105,
chr3	100432675	100432809	TFG	TFG00004	0.2513884583116	2	0.0626594027656834	2	0.0344271031715105	2	0.0344271031715105	NA	NA	SegRatio=0.06,AbsMeanSigma=0.53,pvalue=0.0175748671696297,pvalueTTest=0.0344271031715105,
chr3	100438720	100438856	TFG	TFG00005	NA	2	0.0626594027656834	2	0.0344271031715105	2	0.0344271031715105	NA	NA	SegRatio=0.06,AbsMeanSigma=0.53,pvalue=0.0175748671696297,pvalueTTest=0.0344271031715105,
chr3	100438869	100438980	TFG	TFG00006	NA	2	0.0626594027656834	2	0.0344271031715105	2	0.0344271031715105	NA	NA	SegRatio=0.06,AbsMeanSigma=0.53,pvalue=0.0175748671696297,pvalueTTest=0.0344271031715105,
chr3	100447567	100447679	TFG	TFG00007	-0.091499181200689	2	0.0626594027656834	2	0.0344271031715105	2	0.0344271031715105	NA	NA	SegRatio=0.06,AbsMeanSigma=0.53,pvalue=0.0175748671696297,pvalueTTest=0.0344271031715105,
chr3	100447658	100447776	TFG	TFG00008	-0.113324198844271	2	0.0626594027656834	2	0.0344271031715105	2	0.0344271031715105	NA	NA	SegRatio=0.06,AbsMeanSigma=0.53,pvalue=0.0175748671696297,pvalueTTest=0.0344271031715105,
chr3	100451298	100451414	TFG	TFG00009	-0.0654230996977517	2	0.0626594027656834	2	0.0344271031715105	2	0.0344271031715105	NA	NA	SegRatio=0.06,AbsMeanSigma=0.53,pvalue=0.0175748671696297,pvalueTTest=0.0344271031715105,
chr3	100451415	100451530	TFG	TFG00010	-0.0156772934954389	2	0.0626594027656834	2	0.0344271031715105	2	0.0344271031715105	NA	NA	SegRatio=0.06,AbsMeanSigma=0.53,pvalue=0.0175748671696297,pvalueTTest=0.0344271031715105,
chr3	100451510	100451624	TFG	TFG00011	-0.00958394006195408	2	0.0626594027656834	2	0.0344271031715105	2	0.0344271031715105	NA	NA	SegRatio=0.06,AbsMeanSigma=0.53,pvalue=0.0175748671696297,pvalueTTest=0.0344271031715105,
chr3	100455395	100455513	TFG	TFG00012	0.156782420548919	2	0.0626594027656834	2	0.0344271031715105	2	0.0344271031715105	NA	NA	SegRatio=0.06,AbsMeanSigma=0.53,pvalue=0.0175748671696297,pvalueTTest=0.0344271031715105,
chr3	100455458	100455573	TFG	TFG00013	0.0626594027656834	2	0.0626594027656834	2	0.0344271031715105	2	0.0344271031715105	NA	NA	SegRatio=0.06,AbsMeanSigma=0.53,pvalue=0.0175748671696297,pvalueTTest=0.0344271031715105,
chr3	100455530	100455646	TFG	TFG00014	-0.0298622713143739	2	0.0626594027656834	2	0.0344271031715105	2	0.0344271031715105	NA	NA	SegRatio=0.06,AbsMeanSigma=0.53,pvalue=0.0175748671696297,pvalueTTest=0.0344271031715105,
chr3	100463645	100463763	TFG	TFG00015	0.0400794494623774	2	0.0626594027656834	2	0.0344271031715105	2	0.0344271031715105	NA	NA	SegRatio=0.06,AbsMeanSigma=0.53,pvalue=0.0175748671696297,pvalueTTest=0.0344271031715105,
chr3	100463692	100463788	TFG	TFG00016	0.161528311646701	2	0.0626594027656834	2	0.0344271031715105	2	0.0344271031715105	NA	NA	SegRatio=0.06,AbsMeanSigma=0.53,pvalue=0.0175748671696297,pvalueTTest=0.0344271031715105,
chr3	100466928	100467024	TFG	TFG00017	0.108317396357964	2	0.0626594027656834	2	0.0344271031715105	2	0.0344271031715105	NA	NA	SegRatio=0.06,AbsMeanSigma=0.53,pvalue=0.0175748671696297,pvalueTTest=0.0344271031715105,
chr3	100466997	100467094	TFG	TFG00018	-0.0176810665714292	2	0.0626594027656834	2	0.0344271031715105	2	0.0344271031715105	NA	NA	SegRatio=0.06,AbsMeanSigma=0.53,pvalue=0.0175748671696297,pvalueTTest=0.0344271031715105,
chr3	100467092	100467207	TFG	TFG00019	0.0724657298255285	2	0.0626594027656834	2	0.0344271031715105	2	0.0344271031715105	NA	NA	SegRatio=0.06,AbsMeanSigma=0.53,pvalue=0.0175748671696297,pvalueTTest=0.0344271031715105,
chr3	100467201	100467305	TFG	TFG00020	0.074864796775435	2	0.0626594027656834	2	0.0344271031715105	2	0.0344271031715105	NA	NA	SegRatio=0.06,AbsMeanSigma=0.53,pvalue=0.0175748671696297,pvalueTTest=0.0344271031715105,
chr3	100467283	100467397	TFG	TFG00021	0.069602907492367	2	0.0626594027656834	2	0.0344271031715105	2	0.0344271031715105	NA	NA	SegRatio=0.06,AbsMeanSigma=0.53,pvalue=0.0175748671696297,pvalueTTest=0.0344271031715105,
chr3	142985490	142985606	SLC9A9	SLC9A900001	0.475823039438802	3	0.432636563298577	3	5.78863886934407e-15	3	5.78863886934407e-15	NA	NA	SegRatio=0.43,AbsMeanSigma=3.88,pvalue=3.24441318200422e-100,pvalueTTest=6.37434123480692e-12,
chr3	142985580	142985698	SLC9A9	SLC9A900002	0.424673007916591	3	0.432636563298577	3	5.78863886934407e-15	3	5.78863886934407e-15	NA	NA	SegRatio=0.43,AbsMeanSigma=3.88,pvalue=3.24441318200422e-100,pvalueTTest=6.37434123480692e-12,
chr3	142985668	142985784	SLC9A9	SLC9A900003	0.467221136449268	3	0.432636563298577	3	5.78863886934407e-15	3	5.78863886934407e-15	NA	NA	SegRatio=0.43,AbsMeanSigma=3.88,pvalue=3.24441318200422e-100,pvalueTTest=6.37434123480692e-12,
chr3	142985776	142985894	SLC9A9	SLC9A900004	0.383453215643701	3	0.432636563298577	3	5.78863886934407e-15	3	5.78863886934407e-15	NA	NA	SegRatio=0.43,AbsMeanSigma=3.88,pvalue=3.24441318200422e-100,pvalueTTest=6.37434123480692e-12,
chr3	142987693	142987813	SLC9A9	SLC9A900005	0.446078717293348	3	0.432636563298577	3	5.78863886934407e-15	3	5.78863886934407e-15	NA	NA	SegRatio=0.43,AbsMeanSigma=3.88,pvalue=3.24441318200422e-100,pvalueTTest=6.37434123480692e-12,
chr3	142987740	142987848	SLC9A9	SLC9A900006	0.314144880715281	3	0.432636563298577	3	5.78863886934407e-15	3	5.78863886934407e-15	NA	NA	SegRatio=0.43,AbsMeanSigma=3.88,pvalue=3.24441318200422e-100,pvalueTTest=6.37434123480692e-12,
chr3	143082305	143082423	SLC9A9	SLC9A900007	0.432636563298577	3	0.432636563298577	3	5.78863886934407e-15	3	5.78863886934407e-15	NA	NA	SegRatio=0.43,AbsMeanSigma=3.88,pvalue=3.24441318200422e-100,pvalueTTest=6.37434123480692e-12,
chr3	143082385	143082519	SLC9A9	SLC9A900008	NA	3	0.432636563298577	3	5.78863886934407e-15	3	5.78863886934407e-15	NA	NA	SegRatio=0.43,AbsMeanSigma=3.88,pvalue=3.24441318200422e-100,pvalueTTest=6.37434123480692e-12,
chr3	143100832	143100949	SLC9A9	SLC9A900009	0.396820009347323	3	0.432636563298577	3	5.78863886934407e-15	3	5.78863886934407e-15	NA	NA	SegRatio=0.43,AbsMeanSigma=3.88,pvalue=3.24441318200422e-100,pvalueTTest=6.37434123480692e-12,
chr3	143100945	143101059	SLC9A9	SLC9A900010	0.434418347176815	3	0.432636563298577	3	5.78863886934407e-15	3	5.78863886934407e-15	NA	NA	SegRatio=0.43,AbsMeanSigma=3.88,pvalue=3.24441318200422e-100,pvalueTTest=6.37434123480692e-12,
chr3	143185800	143185904	SLC9A9	SLC9A900011	0.418125010728144	3	0.432636563298577	3	5.78863886934407e-15	3	5.78863886934407e-15	NA	NA	SegRatio=0.43,AbsMeanSigma=3.88,pvalue=3.24441318200422e-100,pvalueTTest=6.37434123480692e-12,
chr3	143185867	143185971	SLC9A9	SLC9A900012	0.505403375618313	3	0.432636563298577	3	5.78863886934407e-15	3	5.78863886934407e-15	NA	NA	SegRatio=0.43,AbsMeanSigma=3.88,pvalue=3.24441318200422e-100,pvalueTTest=6.37434123480692e-12,
chr3	143185969	143186083	SLC9A9	SLC9A900013	0.38617484508867	3	0.432636563298577	3	5.78863886934407e-15	3	5.78863886934407e-15	NA	NA	SegRatio=0.43,AbsMeanSigma=3.88,pvalue=3.24441318200422e-100,pvalueTTest=6.37434123480692e-12,
chr3	143212463	143212567	SLC9A9	SLC9A900014	0.498833547288773	3	0.432636563298577	3	5.78863886934407e-15	3	5.78863886934407e-15	NA	NA	SegRatio=0.43,AbsMeanSigma=3.88,pvalue=3.24441318200422e-100,pvalueTTest=6.37434123480692e-12,
chr3	143212561	143212678	SLC9A9	SLC9A900015	0.460749404034651	3	0.432636563298577	3	5.78863886934407e-15	3	5.78863886934407e-15	NA	NA	SegRatio=0.43,AbsMeanSigma=3.88,pvalue=3.24441318200422e-100,pvalueTTest=6.37434123480692e-12,
chr3	143214149	143214244	SLC9A9	SLC9A900016	0.403422815362543	3	0.432636563298577	3	5.78863886934407e-15	3	5.78863886934407e-15	NA	NA	SegRatio=0.43,AbsMeanSigma=3.88,pvalue=3.24441318200422e-100,pvalueTTest=6.37434123480692e-12,
chr3	143214233	143214346	SLC9A9	SLC9A900017	0.289554852742076	3	0.432636563298577	3	5.78863886934407e-15	3	5.78863886934407e-15	NA	NA	SegRatio=0.43,AbsMeanSigma=3.88,pvalue=3.24441318200422e-100,pvalueTTest=6.37434123480692e-12,
chr3	143271160	143271264	SLC9A9	SLC9A900018	0.327877932992621	3	0.432636563298577	3	5.78863886934407e-15	3	5.78863886934407e-15	NA	NA	SegRatio=0.43,AbsMeanSigma=3.88,pvalue=3.24441318200422e-100,pvalueTTest=6.37434123480692e-12,
chr3	143271262	143271344	SLC9A9	SLC9A900019	0.215908951616499	3	0.432636563298577	3	5.78863886934407e-15	3	5.78863886934407e-15	NA	NA	SegRatio=0.43,AbsMeanSigma=3.88,pvalue=3.24441318200422e-100,pvalueTTest=6.37434123480692e-12,
chr3	143292902	143293017	SLC9A9	SLC9A900020	0.585928571685444	3	0.432636563298577	3	5.78863886934407e-15	3	5.78863886934407e-15	NA	NA	SegRatio=0.43,AbsMeanSigma=3.88,pvalue=3.24441318200422e-100,pvalueTTest=6.37434123480692e-12,
chr3	143292973	143293083	SLC9A9	SLC9A900021	0.452403584464877	3	0.432636563298577	3	5.78863886934407e-15	3	5.78863886934407e-15	NA	NA	SegRatio=0.43,AbsMeanSigma=3.88,pvalue=3.24441318200422e-100,pvalueTTest=6.37434123480692e-12,
chr3	143297405	143297525	SLC9A9	SLC9A900022	0.451171134886361	3	0.432636563298577	3	5.78863886934407e-15	3	5.78863886934407e-15	NA	NA	SegRatio=0.43,AbsMeanSigma=3.88,pvalue=3.24441318200422e-100,pvalueTTest=6.37434123480692e-12,
chr3	143297503	143297619	SLC9A9	SLC9A900023	0.367124987875226	3	0.432636563298577	3	5.78863886934407e-15	3	5.78863886934407e-15	NA	NA	SegRatio=0.43,AbsMeanSigma=3.88,pvalue=3.24441318200422e-100,pvalueTTest=6.37434123480692e-12,
chr3	143371024	143371124	SLC9A9	SLC9A900024	0.277418088224285	3	0.432636563298577	3	5.78863886934407e-15	3	5.78863886934407e-15	NA	NA	SegRatio=0.43,AbsMeanSigma=3.88,pvalue=3.24441318200422e-100,pvalueTTest=6.37434123480692e-12,
chr3	143371117	143371228	SLC9A9	SLC9A900025	0.489232576053431	3	0.432636563298577	3	5.78863886934407e-15	3	5.78863886934407e-15	NA	NA	SegRatio=0.43,AbsMeanSigma=3.88,pvalue=3.24441318200422e-100,pvalueTTest=6.37434123480692e-12,
chr3	143411962	143412072	SLC9A9	SLC9A900026	0.549548585859758	3	0.432636563298577	3	5.78863886934407e-15	3	5.78863886934407e-15	NA	NA	SegRatio=0.43,AbsMeanSigma=3.88,pvalue=3.24441318200422e-100,pvalueTTest=6.37434123480692e-12,
chr3	143412042	143412107	SLC9A9	SLC9A900027	NA	3	0.432636563298577	3	5.78863886934407e-15	3	5.78863886934407e-15	NA	NA	SegRatio=0.43,AbsMeanSigma=3.88,pvalue=3.24441318200422e-100,pvalueTTest=6.37434123480692e-12,
chr3	143412093	143412205	SLC9A9	SLC9A900028	0.448990072416082	3	0.432636563298577	3	5.78863886934407e-15	3	5.78863886934407e-15	NA	NA	SegRatio=0.43,AbsMeanSigma=3.88,pvalue=3.24441318200422e-100,pvalueTTest=6.37434123480692e-12,
chr3	143513793	143513909	SLC9A9	SLC9A900029	0.309693752702126	3	0.432636563298577	3	5.78863886934407e-15	3	5.78863886934407e-15	NA	NA	SegRatio=0.43,AbsMeanSigma=3.88,pvalue=3.24441318200422e-100,pvalueTTest=6.37434123480692e-12,
chr3	143513903	143514014	SLC9A9	SLC9A900030	-0.507302850039149	3	0.403317010447785	3	5.78863886934407e-15	3	5.78863886934407e-15	NA	NA	SegRatio=0.4,AbsMeanSigma=3.71,pvalue=3.04358004987577e-190,pvalueTTest=1.87031086298715e-21,
chr3	143515625	143515740	SLC9A9	SLC9A900031	NA	3	0.403317010447785	3	5.78863886934407e-15	3	5.78863886934407e-15	NA	NA	SegRatio=0.4,AbsMeanSigma=3.71,pvalue=3.04358004987577e-190,pvalueTTest=1.87031086298715e-21,
chr3	143515705	143515776	SLC9A9	SLC9A900032	0.477502691418469	3	0.403317010447785	3	5.78863886934407e-15	3	5.78863886934407e-15	NA	NA	SegRatio=0.4,AbsMeanSigma=3.71,pvalue=3.04358004987577e-190,pvalueTTest=1.87031086298715e-21,
chr3	143550765	143550878	SLC9A9	SLC9A900033	NA	3	0.403317010447785	3	5.78863886934407e-15	3	5.78863886934407e-15	NA	NA	SegRatio=0.4,AbsMeanSigma=3.71,pvalue=3.04358004987577e-190,pvalueTTest=1.87031086298715e-21,
chr3	143550879	143550988	SLC9A9	SLC9A900034	0.501623431538626	3	0.403317010447785	3	5.78863886934407e-15	3	5.78863886934407e-15	NA	NA	SegRatio=0.4,AbsMeanSigma=3.71,pvalue=3.04358004987577e-190,pvalueTTest=1.87031086298715e-21,
chr3	143550976	143551095	SLC9A9	SLC9A900035	0.404954817375006	3	0.403317010447785	3	5.78863886934407e-15	3	5.78863886934407e-15	NA	NA	SegRatio=0.4,AbsMeanSigma=3.71,pvalue=3.04358004987577e-190,pvalueTTest=1.87031086298715e-21,
chr3	143566963	143567082	SLC9A9	SLC9A900036	0.390662379021332	3	0.403317010447785	3	5.78863886934407e-15	3	5.78863886934407e-15	NA	NA	SegRatio=0.4,AbsMeanSigma=3.71,pvalue=3.04358004987577e-190,pvalueTTest=1.87031086298715e-21,
chr3	143567064	143567170	SLC9A9	SLC9A900037	0.232665335143431	3	0.403317010447785	3	5.78863886934407e-15	3	5.78863886934407e-15	NA	NA	SegRatio=0.4,AbsMeanSigma=3.71,pvalue=3.04358004987577e-190,pvalueTTest=1.87031086298715e-21,
chr3	143567155	143567266	SLC9A9	SLC9A900038	0.403317010447785	3	0.403317010447785	3	5.78863886934407e-15	3	5.78863886934407e-15	NA	NA	SegRatio=0.4,AbsMeanSigma=3.71,pvalue=3.04358004987577e-190,pvalueTTest=1.87031086298715e-21,
chr3	178916573	178916682	PIK3CA	PIK3CA00001	0.353308976954322	3	0.403317010447785	3	7.73682087109758e-23	3	7.73682087109758e-23	NA	NA	SegRatio=0.4,AbsMeanSigma=3.71,pvalue=3.04358004987577e-190,pvalueTTest=1.87031086298715e-21,
chr3	178916639	178916748	PIK3CA	PIK3CA00002	0.378763071656317	3	0.403317010447785	3	7.73682087109758e-23	3	7.73682087109758e-23	NA	NA	SegRatio=0.4,AbsMeanSigma=3.71,pvalue=3.04358004987577e-190,pvalueTTest=1.87031086298715e-21,
chr3	178916746	178916861	PIK3CA	PIK3CA00003	0.493075586205463	3	0.403317010447785	3	7.73682087109758e-23	3	7.73682087109758e-23	NA	NA	SegRatio=0.4,AbsMeanSigma=3.71,pvalue=3.04358004987577e-190,pvalueTTest=1.87031086298715e-21,
chr3	178916803	178916912	PIK3CA	PIK3CA00004	0.35740192625477	3	0.403317010447785	3	7.73682087109758e-23	3	7.73682087109758e-23	NA	NA	SegRatio=0.4,AbsMeanSigma=3.71,pvalue=3.04358004987577e-190,pvalueTTest=1.87031086298715e-21,
chr3	178916888	178916991	PIK3CA	PIK3CA00005	0.443882894786522	3	0.403317010447785	3	7.73682087109758e-23	3	7.73682087109758e-23	NA	NA	SegRatio=0.4,AbsMeanSigma=3.71,pvalue=3.04358004987577e-190,pvalueTTest=1.87031086298715e-21,
chr3	178917449	178917559	PIK3CA	PIK3CA00006	0.40873464028339	3	0.403317010447785	3	7.73682087109758e-23	3	7.73682087109758e-23	NA	NA	SegRatio=0.4,AbsMeanSigma=3.71,pvalue=3.04358004987577e-190,pvalueTTest=1.87031086298715e-21,
chr3	178917537	178917648	PIK3CA	PIK3CA00007	0.358939438851438	3	0.403317010447785	3	7.73682087109758e-23	3	7.73682087109758e-23	NA	NA	SegRatio=0.4,AbsMeanSigma=3.71,pvalue=3.04358004987577e-190,pvalueTTest=1.87031086298715e-21,
chr3	178917608	178917721	PIK3CA	PIK3CA00008	NA	3	0.403317010447785	3	7.73682087109758e-23	3	7.73682087109758e-23	NA	NA	SegRatio=0.4,AbsMeanSigma=3.71,pvalue=3.04358004987577e-190,pvalueTTest=1.87031086298715e-21,
chr3	178919054	178919109	PIK3CA	PIK3CA00009	NA	3	0.403317010447785	3	7.73682087109758e-23	3	7.73682087109758e-23	NA	NA	SegRatio=0.4,AbsMeanSigma=3.71,pvalue=3.04358004987577e-190,pvalueTTest=1.87031086298715e-21,
chr3	178919110	178919217	PIK3CA	PIK3CA00010	0.372410411963565	3	0.403317010447785	3	7.73682087109758e-23	3	7.73682087109758e-23	NA	NA	SegRatio=0.4,AbsMeanSigma=3.71,pvalue=3.04358004987577e-190,pvalueTTest=1.87031086298715e-21,
chr3	178919194	178919308	PIK3CA	PIK3CA00011	NA	3	0.403317010447785	3	7.73682087109758e-23	3	7.73682087109758e-23	NA	NA	SegRatio=0.4,AbsMeanSigma=3.71,pvalue=3.04358004987577e-190,pvalueTTest=1.87031086298715e-21,
chr3	178919262	178919372	PIK3CA	PIK3CA00012	NA	3	0.403317010447785	3	7.73682087109758e-23	3	7.73682087109758e-23	NA	NA	SegRatio=0.4,AbsMeanSigma=3.71,pvalue=3.04358004987577e-190,pvalueTTest=1.87031086298715e-21,
chr3	178921311	178921424	PIK3CA	PIK3CA00013	0.448511541017828	3	0.403317010447785	3	7.73682087109758e-23	3	7.73682087109758e-23	NA	NA	SegRatio=0.4,AbsMeanSigma=3.71,pvalue=3.04358004987577e-190,pvalueTTest=1.87031086298715e-21,
chr3	178921415	178921531	PIK3CA	PIK3CA00014	0.433905409095062	3	0.403317010447785	3	7.73682087109758e-23	3	7.73682087109758e-23	NA	NA	SegRatio=0.4,AbsMeanSigma=3.71,pvalue=3.04358004987577e-190,pvalueTTest=1.87031086298715e-21,
chr3	178921506	178921581	PIK3CA	PIK3CA00015	NA	3	0.403317010447785	3	7.73682087109758e-23	3	7.73682087109758e-23	NA	NA	SegRatio=0.4,AbsMeanSigma=3.71,pvalue=3.04358004987577e-190,pvalueTTest=1.87031086298715e-21,
chr3	178921573	178921687	PIK3CA	PIK3CA00016	NA	3	0.403317010447785	3	7.73682087109758e-23	3	7.73682087109758e-23	NA	NA	SegRatio=0.4,AbsMeanSigma=3.71,pvalue=3.04358004987577e-190,pvalueTTest=1.87031086298715e-21,
chr3	178922256	178922366	PIK3CA	PIK3CA00017	0.391647013518936	3	0.403317010447785	3	7.73682087109758e-23	3	7.73682087109758e-23	NA	NA	SegRatio=0.4,AbsMeanSigma=3.71,pvalue=3.04358004987577e-190,pvalueTTest=1.87031086298715e-21,
chr3	178922321	178922416	PIK3CA	PIK3CA00018	0.593295069279863	3	0.403317010447785	3	7.73682087109758e-23	3	7.73682087109758e-23	NA	NA	SegRatio=0.4,AbsMeanSigma=3.71,pvalue=3.04358004987577e-190,pvalueTTest=1.87031086298715e-21,
chr3	178927321	178927438	PIK3CA	PIK3CA00019	0.561209638437472	3	0.403317010447785	3	7.73682087109758e-23	3	7.73682087109758e-23	NA	NA	SegRatio=0.4,AbsMeanSigma=3.71,pvalue=3.04358004987577e-190,pvalueTTest=1.87031086298715e-21,
chr3	178927432	178927532	PIK3CA	PIK3CA00020	0.457881850776383	3	0.403317010447785	3	7.73682087109758e-23	3	7.73682087109758e-23	NA	NA	SegRatio=0.4,AbsMeanSigma=3.71,pvalue=3.04358004987577e-190,pvalueTTest=1.87031086298715e-21,
chr3	178927892	178927988	PIK3CA	PIK3CA00021	0.828788931676151	3	0.403317010447785	3	7.73682087109758e-23	3	7.73682087109758e-23	NA	NA	SegRatio=0.4,AbsMeanSigma=3.71,pvalue=3.04358004987577e-190,pvalueTTest=1.87031086298715e-21,
chr3	178928028	178928104	PIK3CA	PIK3CA00022	0.632642272219186	3	0.403317010447785	3	7.73682087109758e-23	3	7.73682087109758e-23	NA	NA	SegRatio=0.4,AbsMeanSigma=3.71,pvalue=3.04358004987577e-190,pvalueTTest=1.87031086298715e-21,
chr3	178928093	178928207	PIK3CA	PIK3CA00023	NA	3	0.403317010447785	3	7.73682087109758e-23	3	7.73682087109758e-23	NA	NA	SegRatio=0.4,AbsMeanSigma=3.71,pvalue=3.04358004987577e-190,pvalueTTest=1.87031086298715e-21,
chr3	178928180	178928272	PIK3CA	PIK3CA00024	0.424453234900753	3	0.403317010447785	3	7.73682087109758e-23	3	7.73682087109758e-23	NA	NA	SegRatio=0.4,AbsMeanSigma=3.71,pvalue=3.04358004987577e-190,pvalueTTest=1.87031086298715e-21,
chr3	178928246	178928349	PIK3CA	PIK3CA00025	0.349769192908768	3	0.403317010447785	3	7.73682087109758e-23	3	7.73682087109758e-23	NA	NA	SegRatio=0.4,AbsMeanSigma=3.71,pvalue=3.04358004987577e-190,pvalueTTest=1.87031086298715e-21,
chr3	178928334	178928443	PIK3CA	PIK3CA00026	0.415820912342626	3	0.403317010447785	3	7.73682087109758e-23	3	7.73682087109758e-23	NA	NA	SegRatio=0.4,AbsMeanSigma=3.71,pvalue=3.04358004987577e-190,pvalueTTest=1.87031086298715e-21,
chr3	178936039	178936127	PIK3CA	PIK3CA00027	NA	3	0.403317010447785	3	7.73682087109758e-23	3	7.73682087109758e-23	NA	NA	SegRatio=0.4,AbsMeanSigma=3.71,pvalue=3.04358004987577e-190,pvalueTTest=1.87031086298715e-21,
chr3	178936065	178936181	PIK3CA	PIK3CA00028	NA	3	0.403317010447785	3	7.73682087109758e-23	3	7.73682087109758e-23	NA	NA	SegRatio=0.4,AbsMeanSigma=3.71,pvalue=3.04358004987577e-190,pvalueTTest=1.87031086298715e-21,
chr3	178936945	178937056	PIK3CA	PIK3CA00029	0.312165694462759	3	0.403317010447785	3	7.73682087109758e-23	3	7.73682087109758e-23	NA	NA	SegRatio=0.4,AbsMeanSigma=3.71,pvalue=3.04358004987577e-190,pvalueTTest=1.87031086298715e-21,
chr3	178937024	178937133	PIK3CA	PIK3CA00030	NA	3	0.403317010447785	3	7.73682087109758e-23	3	7.73682087109758e-23	NA	NA	SegRatio=0.4,AbsMeanSigma=3.71,pvalue=3.04358004987577e-190,pvalueTTest=1.87031086298715e-21,
chr3	178937306	178937445	PIK3CA	PIK3CA00031	0.206974644183658	3	0.403317010447785	3	7.73682087109758e-23	3	7.73682087109758e-23	NA	NA	SegRatio=0.4,AbsMeanSigma=3.71,pvalue=3.04358004987577e-190,pvalueTTest=1.87031086298715e-21,
chr3	178937697	178937804	PIK3CA	PIK3CA00032	0.399797823349801	3	0.403317010447785	3	7.73682087109758e-23	3	7.73682087109758e-23	NA	NA	SegRatio=0.4,AbsMeanSigma=3.71,pvalue=3.04358004987577e-190,pvalueTTest=1.87031086298715e-21,
chr3	178937806	178937937	PIK3CA	PIK3CA00033	NA	3	0.403317010447785	3	7.73682087109758e-23	3	7.73682087109758e-23	NA	NA	SegRatio=0.4,AbsMeanSigma=3.71,pvalue=3.04358004987577e-190,pvalueTTest=1.87031086298715e-21,
chr3	178938711	178938825	PIK3CA	PIK3CA00034	0.446606504925978	3	0.403317010447785	3	7.73682087109758e-23	3	7.73682087109758e-23	NA	NA	SegRatio=0.4,AbsMeanSigma=3.71,pvalue=3.04358004987577e-190,pvalueTTest=1.87031086298715e-21,
chr3	178938779	178938889	PIK3CA	PIK3CA00035	0.435421121213924	3	0.403317010447785	3	7.73682087109758e-23	3	7.73682087109758e-23	NA	NA	SegRatio=0.4,AbsMeanSigma=3.71,pvalue=3.04358004987577e-190,pvalueTTest=1.87031086298715e-21,
chr3	178938839	178938944	PIK3CA	PIK3CA00036	0.381511332118372	3	0.403317010447785	3	7.73682087109758e-23	3	7.73682087109758e-23	NA	NA	SegRatio=0.4,AbsMeanSigma=3.71,pvalue=3.04358004987577e-190,pvalueTTest=1.87031086298715e-21,
chr3	178938938	178939043	PIK3CA	PIK3CA00037	0.384731358370701	3	0.403317010447785	3	7.73682087109758e-23	3	7.73682087109758e-23	NA	NA	SegRatio=0.4,AbsMeanSigma=3.71,pvalue=3.04358004987577e-190,pvalueTTest=1.87031086298715e-21,
chr3	178941809	178941915	PIK3CA	PIK3CA00038	0.334281062529262	3	0.403317010447785	3	7.73682087109758e-23	3	7.73682087109758e-23	NA	NA	SegRatio=0.4,AbsMeanSigma=3.71,pvalue=3.04358004987577e-190,pvalueTTest=1.87031086298715e-21,
chr3	178941911	178942019	PIK3CA	PIK3CA00039	0.344272337955038	3	0.403317010447785	3	7.73682087109758e-23	3	7.73682087109758e-23	NA	NA	SegRatio=0.4,AbsMeanSigma=3.71,pvalue=3.04358004987577e-190,pvalueTTest=1.87031086298715e-21,
chr3	178942385	178942518	PIK3CA	PIK3CA00040	NA	3	0.403317010447785	3	7.73682087109758e-23	3	7.73682087109758e-23	NA	NA	SegRatio=0.4,AbsMeanSigma=3.71,pvalue=3.04358004987577e-190,pvalueTTest=1.87031086298715e-21,
chr3	178942517	178942629	PIK3CA	PIK3CA00041	0.34756808544096	3	0.403317010447785	3	7.73682087109758e-23	3	7.73682087109758e-23	NA	NA	SegRatio=0.4,AbsMeanSigma=3.71,pvalue=3.04358004987577e-190,pvalueTTest=1.87031086298715e-21,
chr3	178943719	178943847	PIK3CA	PIK3CA00042	0.260278499147365	3	0.403317010447785	3	7.73682087109758e-23	3	7.73682087109758e-23	NA	NA	SegRatio=0.4,AbsMeanSigma=3.71,pvalue=3.04358004987577e-190,pvalueTTest=1.87031086298715e-21,
chr3	178946957	178947075	PIK3CA	PIK3CA00043	0.826765936240154	3	0.403317010447785	3	7.73682087109758e-23	3	7.73682087109758e-23	NA	NA	SegRatio=0.4,AbsMeanSigma=3.71,pvalue=3.04358004987577e-190,pvalueTTest=1.87031086298715e-21,
chr3	178947074	178947187	PIK3CA	PIK3CA00044	0.427405251449474	3	0.403317010447785	3	7.73682087109758e-23	3	7.73682087109758e-23	NA	NA	SegRatio=0.4,AbsMeanSigma=3.71,pvalue=3.04358004987577e-190,pvalueTTest=1.87031086298715e-21,
chr3	178947155	178947273	PIK3CA	PIK3CA00045	0.427646612750905	3	0.403317010447785	3	7.73682087109758e-23	3	7.73682087109758e-23	NA	NA	SegRatio=0.4,AbsMeanSigma=3.71,pvalue=3.04358004987577e-190,pvalueTTest=1.87031086298715e-21,
chr3	178947722	178947819	PIK3CA	PIK3CA00046	0.601079389153705	3	0.403317010447785	3	7.73682087109758e-23	3	7.73682087109758e-23	NA	NA	SegRatio=0.4,AbsMeanSigma=3.71,pvalue=3.04358004987577e-190,pvalueTTest=1.87031086298715e-21,
chr3	178947820	178947935	PIK3CA	PIK3CA00047.PIK3CA00048	0.581490747362824	3	0.403317010447785	3	7.73682087109758e-23	3	7.73682087109758e-23	NA	NA	SegRatio=0.4,AbsMeanSigma=3.71,pvalue=3.04358004987577e-190,pvalueTTest=1.87031086298715e-21,
chr3	178947963	178948074	PIK3CA	PIK3CA00049	NA	3	0.403317010447785	3	7.73682087109758e-23	3	7.73682087109758e-23	NA	NA	SegRatio=0.4,AbsMeanSigma=3.71,pvalue=3.04358004987577e-190,pvalueTTest=1.87031086298715e-21,
chr3	178948035	178948147	PIK3CA	PIK3CA00050	0.450672011010036	3	0.403317010447785	3	7.73682087109758e-23	3	7.73682087109758e-23	NA	NA	SegRatio=0.4,AbsMeanSigma=3.71,pvalue=3.04358004987577e-190,pvalueTTest=1.87031086298715e-21,
chr3	178948089	178948200	PIK3CA	PIK3CA00051	0.530799223391808	3	0.403317010447785	3	7.73682087109758e-23	3	7.73682087109758e-23	NA	NA	SegRatio=0.4,AbsMeanSigma=3.71,pvalue=3.04358004987577e-190,pvalueTTest=1.87031086298715e-21,
chr3	178951861	178951975	PIK3CA	PIK3CA00052	0.453928590660907	3	0.403317010447785	3	7.73682087109758e-23	3	7.73682087109758e-23	NA	NA	SegRatio=0.4,AbsMeanSigma=3.71,pvalue=3.04358004987577e-190,pvalueTTest=1.87031086298715e-21,
chr3	178951933	178952043	PIK3CA	PIK3CA00053	0.338879722090853	3	0.403317010447785	3	7.73682087109758e-23	3	7.73682087109758e-23	NA	NA	SegRatio=0.4,AbsMeanSigma=3.71,pvalue=3.04358004987577e-190,pvalueTTest=1.87031086298715e-21,
chr3	178952039	178952131	PIK3CA	PIK3CA00054	0.294103400152026	3	0.403317010447785	3	7.73682087109758e-23	3	7.73682087109758e-23	NA	NA	SegRatio=0.4,AbsMeanSigma=3.71,pvalue=3.04358004987577e-190,pvalueTTest=1.87031086298715e-21,
chr3	178952127	178952243	PIK3CA	PIK3CA00055	0.486588008353518	3	0.403317010447785	3	7.73682087109758e-23	3	7.73682087109758e-23	NA	NA	SegRatio=0.4,AbsMeanSigma=3.71,pvalue=3.04358004987577e-190,pvalueTTest=1.87031086298715e-21,
chr5	149357195	149357307	SLC26A2	SLC26A200001	-0.0314768726867158	2	0.0339112676069415	2	0.00245419609782973	2	0.00245419609782973	NA	NA	SegRatio=0.03,AbsMeanSigma=0.39,pvalue=0.0378220623348252,pvalueTTest=0.00245419609782973,
chr5	149357285	149357385	SLC26A2	SLC26A200002	-0.0280084684232579	2	0.0339112676069415	2	0.00245419609782973	2	0.00245419609782973	NA	NA	SegRatio=0.03,AbsMeanSigma=0.39,pvalue=0.0378220623348252,pvalueTTest=0.00245419609782973,
chr5	149357364	149357484	SLC26A2	SLC26A200003	0.0783111236573356	2	0.0339112676069415	2	0.00245419609782973	2	0.00245419609782973	NA	NA	SegRatio=0.03,AbsMeanSigma=0.39,pvalue=0.0378220623348252,pvalueTTest=0.00245419609782973,
chr5	149357453	149357565	SLC26A2	SLC26A200004	-0.056882265002523	2	0.0339112676069415	2	0.00245419609782973	2	0.00245419609782973	NA	NA	SegRatio=0.03,AbsMeanSigma=0.39,pvalue=0.0378220623348252,pvalueTTest=0.00245419609782973,
chr5	149357563	149357669	SLC26A2	SLC26A200005	0.0339112676069415	2	0.0339112676069415	2	0.00245419609782973	2	0.00245419609782973	NA	NA	SegRatio=0.03,AbsMeanSigma=0.39,pvalue=0.0378220623348252,pvalueTTest=0.00245419609782973,
chr5	149357638	149357754	SLC26A2	SLC26A200006	0.111395874085551	2	0.0339112676069415	2	0.00245419609782973	2	0.00245419609782973	NA	NA	SegRatio=0.03,AbsMeanSigma=0.39,pvalue=0.0378220623348252,pvalueTTest=0.00245419609782973,
chr5	149357699	149357792	SLC26A2	SLC26A200007	-0.0310169332402914	2	0.0339112676069415	2	0.00245419609782973	2	0.00245419609782973	NA	NA	SegRatio=0.03,AbsMeanSigma=0.39,pvalue=0.0378220623348252,pvalueTTest=0.00245419609782973,
chr5	149357771	149357881	SLC26A2	SLC26A200008	0.125534681209979	2	0.0339112676069415	2	0.00245419609782973	2	0.00245419609782973	NA	NA	SegRatio=0.03,AbsMeanSigma=0.39,pvalue=0.0378220623348252,pvalueTTest=0.00245419609782973,
chr5	149357876	149357986	SLC26A2	SLC26A200009	0.161254712172347	2	0.0339112676069415	2	0.00245419609782973	2	0.00245419609782973	NA	NA	SegRatio=0.03,AbsMeanSigma=0.39,pvalue=0.0378220623348252,pvalueTTest=0.00245419609782973,
chr5	149359772	149359888	SLC26A2	SLC26A200010	-0.0122382754730109	2	0.0339112676069415	2	0.00245419609782973	2	0.00245419609782973	NA	NA	SegRatio=0.03,AbsMeanSigma=0.39,pvalue=0.0378220623348252,pvalueTTest=0.00245419609782973,
chr5	149359859	149359964	SLC26A2	SLC26A200011	0.0613734658246005	2	0.0339112676069415	2	0.00245419609782973	2	0.00245419609782973	NA	NA	SegRatio=0.03,AbsMeanSigma=0.39,pvalue=0.0378220623348252,pvalueTTest=0.00245419609782973,
chr5	149359929	149360042	SLC26A2	SLC26A200012	0.0230000705590893	2	0.0339112676069415	2	0.00245419609782973	2	0.00245419609782973	NA	NA	SegRatio=0.03,AbsMeanSigma=0.39,pvalue=0.0378220623348252,pvalueTTest=0.00245419609782973,
chr5	149360000	149360104	SLC26A2	SLC26A200013	0.028604251774123	2	0.0339112676069415	2	0.00245419609782973	2	0.00245419609782973	NA	NA	SegRatio=0.03,AbsMeanSigma=0.39,pvalue=0.0378220623348252,pvalueTTest=0.00245419609782973,
chr5	149360060	149360169	SLC26A2	SLC26A200014	0.0628063917226635	2	0.0339112676069415	2	0.00245419609782973	2	0.00245419609782973	NA	NA	SegRatio=0.03,AbsMeanSigma=0.39,pvalue=0.0378220623348252,pvalueTTest=0.00245419609782973,
chr5	149360168	149360282	SLC26A2	SLC26A200015	0.0986349980444852	2	0.0339112676069415	2	0.00245419609782973	2	0.00245419609782973	NA	NA	SegRatio=0.03,AbsMeanSigma=0.39,pvalue=0.0378220623348252,pvalueTTest=0.00245419609782973,
chr5	149360279	149360390	SLC26A2	SLC26A200016	0.184983254518593	2	0.0339112676069415	2	0.00245419609782973	2	0.00245419609782973	NA	NA	SegRatio=0.03,AbsMeanSigma=0.39,pvalue=0.0378220623348252,pvalueTTest=0.00245419609782973,
chr5	149360386	149360493	SLC26A2	SLC26A200017	0.182813207940149	2	0.0339112676069415	2	0.00245419609782973	2	0.00245419609782973	NA	NA	SegRatio=0.03,AbsMeanSigma=0.39,pvalue=0.0378220623348252,pvalueTTest=0.00245419609782973,
chr5	149360482	149360594	SLC26A2	SLC26A200018	0.118170998415511	2	0.0339112676069415	2	0.00245419609782973	2	0.00245419609782973	NA	NA	SegRatio=0.03,AbsMeanSigma=0.39,pvalue=0.0378220623348252,pvalueTTest=0.00245419609782973,
chr5	149360591	149360703	SLC26A2	SLC26A200019	-0.0692322649032917	2	0.0339112676069415	2	0.00245419609782973	2	0.00245419609782973	NA	NA	SegRatio=0.03,AbsMeanSigma=0.39,pvalue=0.0378220623348252,pvalueTTest=0.00245419609782973,
chr5	149360680	149360795	SLC26A2	SLC26A200020	0.185058917863333	2	0.0339112676069415	2	0.00245419609782973	2	0.00245419609782973	NA	NA	SegRatio=0.03,AbsMeanSigma=0.39,pvalue=0.0378220623348252,pvalueTTest=0.00245419609782973,
chr5	149360721	149360835	SLC26A2	SLC26A200021	0.146222705855276	2	0.0339112676069415	2	0.00245419609782973	2	0.00245419609782973	NA	NA	SegRatio=0.03,AbsMeanSigma=0.39,pvalue=0.0378220623348252,pvalueTTest=0.00245419609782973,
chr5	149360834	149360954	SLC26A2	SLC26A200022	0.10943616377525	2	0.0339112676069415	2	0.00245419609782973	2	0.00245419609782973	NA	NA	SegRatio=0.03,AbsMeanSigma=0.39,pvalue=0.0378220623348252,pvalueTTest=0.00245419609782973,
chr5	149360885	149360993	SLC26A2	SLC26A200023	0.00308619863104165	2	0.0339112676069415	2	0.00245419609782973	2	0.00245419609782973	NA	NA	SegRatio=0.03,AbsMeanSigma=0.39,pvalue=0.0378220623348252,pvalueTTest=0.00245419609782973,
chr5	149360957	149361068	SLC26A2	SLC26A200024	0.0359163191317013	2	0.0339112676069415	2	0.00245419609782973	2	0.00245419609782973	NA	NA	SegRatio=0.03,AbsMeanSigma=0.39,pvalue=0.0378220623348252,pvalueTTest=0.00245419609782973,
chr5	149361049	149361162	SLC26A2	SLC26A200025	0.030152082845147	2	0.0339112676069415	2	0.00245419609782973	2	0.00245419609782973	NA	NA	SegRatio=0.03,AbsMeanSigma=0.39,pvalue=0.0378220623348252,pvalueTTest=0.00245419609782973,
chr5	149361160	149361275	SLC26A2	SLC26A200026	0.0254081604932611	2	0.0339112676069415	2	0.00245419609782973	2	0.00245419609782973	NA	NA	SegRatio=0.03,AbsMeanSigma=0.39,pvalue=0.0378220623348252,pvalueTTest=0.00245419609782973,
chr5	149361234	149361347	SLC26A2	SLC26A200027	-0.221558196954404	2	0.0339112676069415	2	0.00245419609782973	2	0.00245419609782973	NA	NA	SegRatio=0.03,AbsMeanSigma=0.39,pvalue=0.0378220623348252,pvalueTTest=0.00245419609782973,
chr5	149361348	149361451	SLC26A2	SLC26A200028	NA	2	0.0339112676069415	2	0.00245419609782973	2	0.00245419609782973	NA	NA	SegRatio=0.03,AbsMeanSigma=0.39,pvalue=0.0378220623348252,pvalueTTest=0.00245419609782973,
chr6	43550021	43550136	POLH	POLH00001	-0.0455271248741087	2	0.0573520937423127	2	0.0374215642749929	2	0.0374215642749929	NA	NA	SegRatio=0.06,AbsMeanSigma=0.39,pvalue=0.0197166058064451,pvalueTTest=0.0422565086229203,
chr6	43550106	43550225	POLH	POLH00002	0.0499623240229033	2	0.0573520937423127	2	0.0374215642749929	2	0.0374215642749929	NA	NA	SegRatio=0.06,AbsMeanSigma=0.39,pvalue=0.0197166058064451,pvalueTTest=0.0422565086229203,
chr6	43550643	43550780	POLH	POLH00003	0.272561460776558	2	0.0573520937423127	2	0.0374215642749929	2	0.0374215642749929	NA	NA	SegRatio=0.06,AbsMeanSigma=0.39,pvalue=0.0197166058064451,pvalueTTest=0.0422565086229203,
chr6	43550770	43550859	POLH	POLH00004	0.219974451759967	2	0.0573520937423127	2	0.0374215642749929	2	0.0374215642749929	NA	NA	SegRatio=0.06,AbsMeanSigma=0.39,pvalue=0.0197166058064451,pvalueTTest=0.0422565086229203,
chr6	43550846	43550961	POLH	POLH00005	0.132352150598446	2	0.0573520937423127	2	0.0374215642749929	2	0.0374215642749929	NA	NA	SegRatio=0.06,AbsMeanSigma=0.39,pvalue=0.0197166058064451,pvalueTTest=0.0422565086229203,
chr6	43554962	43555070	POLH	POLH00006	-0.167982755595303	2	0.0573520937423127	2	0.0374215642749929	2	0.0374215642749929	NA	NA	SegRatio=0.06,AbsMeanSigma=0.39,pvalue=0.0197166058064451,pvalueTTest=0.0422565086229203,
chr6	43555045	43555157	POLH	POLH00007	0.120588166100656	2	0.0573520937423127	2	0.0374215642749929	2	0.0374215642749929	NA	NA	SegRatio=0.06,AbsMeanSigma=0.39,pvalue=0.0197166058064451,pvalueTTest=0.0422565086229203,
chr6	43555147	43555240	POLH	POLH00008	0.178776382568181	2	0.0573520937423127	2	0.0374215642749929	2	0.0374215642749929	NA	NA	SegRatio=0.06,AbsMeanSigma=0.39,pvalue=0.0197166058064451,pvalueTTest=0.0422565086229203,
chr6	43555222	43555337	POLH	POLH00009	0.177102216542658	2	0.0573520937423127	2	0.0374215642749929	2	0.0374215642749929	NA	NA	SegRatio=0.06,AbsMeanSigma=0.39,pvalue=0.0197166058064451,pvalueTTest=0.0422565086229203,
chr6	43565380	43565483	POLH	POLH00010	-0.110337240340044	2	0.0573520937423127	2	0.0374215642749929	2	0.0374215642749929	NA	NA	SegRatio=0.06,AbsMeanSigma=0.39,pvalue=0.0197166058064451,pvalueTTest=0.0422565086229203,
chr6	43565474	43565590	POLH	POLH00011	0.150102443655713	2	0.0573520937423127	2	0.0374215642749929	2	0.0374215642749929	NA	NA	SegRatio=0.06,AbsMeanSigma=0.39,pvalue=0.0197166058064451,pvalueTTest=0.0422565086229203,
chr6	43565557	43565663	POLH	POLH00012	0.0185780957689713	2	0.0573520937423127	2	0.0374215642749929	2	0.0374215642749929	NA	NA	SegRatio=0.06,AbsMeanSigma=0.39,pvalue=0.0197166058064451,pvalueTTest=0.0422565086229203,
chr6	43568702	43568816	POLH	POLH00013	0.0627609375464238	2	0.0573520937423127	2	0.0374215642749929	2	0.0374215642749929	NA	NA	SegRatio=0.06,AbsMeanSigma=0.39,pvalue=0.0197166058064451,pvalueTTest=0.0422565086229203,
chr6	43568763	43568877	POLH	POLH00014	0.0632696772393895	2	0.0573520937423127	2	0.0374215642749929	2	0.0374215642749929	NA	NA	SegRatio=0.06,AbsMeanSigma=0.39,pvalue=0.0197166058064451,pvalueTTest=0.0422565086229203,
chr6	43571574	43571679	POLH	POLH00015	0.0789067793080388	2	0.0573520937423127	2	0.0374215642749929	2	0.0374215642749929	NA	NA	SegRatio=0.06,AbsMeanSigma=0.39,pvalue=0.0197166058064451,pvalueTTest=0.0422565086229203,
chr6	43571673	43571777	POLH	POLH00016	0.0642166693963202	2	0.0573520937423127	2	0.0374215642749929	2	0.0374215642749929	NA	NA	SegRatio=0.06,AbsMeanSigma=0.39,pvalue=0.0197166058064451,pvalueTTest=0.0422565086229203,
chr6	43572331	43572426	POLH	POLH00017	-0.116966232393663	2	0.0573520937423127	2	0.0374215642749929	2	0.0374215642749929	NA	NA	SegRatio=0.06,AbsMeanSigma=0.39,pvalue=0.0197166058064451,pvalueTTest=0.0422565086229203,
chr6	43572425	43572538	POLH	POLH00018	-0.109307206744829	2	0.0573520937423127	2	0.0374215642749929	2	0.0374215642749929	NA	NA	SegRatio=0.06,AbsMeanSigma=0.39,pvalue=0.0197166058064451,pvalueTTest=0.0422565086229203,
chr6	43572950	43573042	POLH	POLH00019	0.0573520937423127	2	0.0573520937423127	2	0.0374215642749929	2	0.0374215642749929	NA	NA	SegRatio=0.06,AbsMeanSigma=0.39,pvalue=0.0197166058064451,pvalueTTest=0.0422565086229203,
chr6	43573008	43573118	POLH	POLH00020	0.107174043784397	2	0.0573520937423127	2	0.0374215642749929	2	0.0374215642749929	NA	NA	SegRatio=0.06,AbsMeanSigma=0.39,pvalue=0.0197166058064451,pvalueTTest=0.0422565086229203,
chr6	43578258	43578374	POLH	POLH00021	-0.219218686615027	2	0.0573520937423127	2	0.0374215642749929	2	0.0374215642749929	NA	NA	SegRatio=0.06,AbsMeanSigma=0.39,pvalue=0.0197166058064451,pvalueTTest=0.0422565086229203,
chr6	43578346	43578458	POLH	POLH00022	-0.13166384732671	2	0.0573520937423127	2	0.0374215642749929	2	0.0374215642749929	NA	NA	SegRatio=0.06,AbsMeanSigma=0.39,pvalue=0.0197166058064451,pvalueTTest=0.0422565086229203,
chr6	43578455	43578565	POLH	POLH00023	0.0113377163981112	2	0.0573520937423127	2	0.0374215642749929	2	0.0374215642749929	NA	NA	SegRatio=0.06,AbsMeanSigma=0.39,pvalue=0.0197166058064451,pvalueTTest=0.0422565086229203,
chr6	43581344	43581457	POLH	POLH00024	0.173159362564749	2	0.0573520937423127	2	0.0374215642749929	2	0.0374215642749929	NA	NA	SegRatio=0.06,AbsMeanSigma=0.39,pvalue=0.0197166058064451,pvalueTTest=0.0422565086229203,
chr6	43581415	43581533	POLH	POLH00025	-0.0271433113693623	2	0.0573520937423127	2	0.0374215642749929	2	0.0374215642749929	NA	NA	SegRatio=0.06,AbsMeanSigma=0.39,pvalue=0.0197166058064451,pvalueTTest=0.0422565086229203,
chr6	43581474	43581568	POLH	POLH00026	-0.0214005830716109	2	0.0573520937423127	2	0.0374215642749929	2	0.0374215642749929	NA	NA	SegRatio=0.06,AbsMeanSigma=0.39,pvalue=0.0197166058064451,pvalueTTest=0.0422565086229203,
chr6	43581530	43581650	POLH	POLH00027	-0.0274719181442381	2	0.0573520937423127	2	0.0374215642749929	2	0.0374215642749929	NA	NA	SegRatio=0.06,AbsMeanSigma=0.39,pvalue=0.0197166058064451,pvalueTTest=0.0422565086229203,
chr6	43581603	43581719	POLH	POLH00028	0.0613743600118908	2	0.0573520937423127	2	0.0374215642749929	2	0.0374215642749929	NA	NA	SegRatio=0.06,AbsMeanSigma=0.39,pvalue=0.0197166058064451,pvalueTTest=0.0422565086229203,
chr6	43581719	43581834	POLH	POLH00029	0.119916308215824	2	0.0573520937423127	2	0.0374215642749929	2	0.0374215642749929	NA	NA	SegRatio=0.06,AbsMeanSigma=0.39,pvalue=0.0197166058064451,pvalueTTest=0.0422565086229203,
chr6	43581828	43581921	POLH	POLH00030	0.102626945812168	2	0.0573520937423127	2	0.0374215642749929	2	0.0374215642749929	NA	NA	SegRatio=0.06,AbsMeanSigma=0.39,pvalue=0.0197166058064451,pvalueTTest=0.0422565086229203,
chr6	43581915	43582026	POLH	POLH00031	0.207949023883115	2	0.0573520937423127	2	0.0374215642749929	2	0.0374215642749929	NA	NA	SegRatio=0.06,AbsMeanSigma=0.39,pvalue=0.0197166058064451,pvalueTTest=0.0422565086229203,
chr6	43582007	43582120	POLH	POLH00032	0.178407531041881	2	0.0573520937423127	2	0.0374215642749929	2	0.0374215642749929	NA	NA	SegRatio=0.06,AbsMeanSigma=0.39,pvalue=0.0197166058064451,pvalueTTest=0.0422565086229203,
chr6	43582103	43582214	POLH	POLH00033	0.14032544733697	2	0.0573520937423127	2	0.0374215642749929	2	0.0374215642749929	NA	NA	SegRatio=0.06,AbsMeanSigma=0.39,pvalue=0.0197166058064451,pvalueTTest=0.0422565086229203,
chr6	43582183	43582286	POLH	POLH00034	NA	2	0.0573520937423127	2	0.0374215642749929	2	0.0374215642749929	NA	NA	SegRatio=0.06,AbsMeanSigma=0.39,pvalue=0.0197166058064451,pvalueTTest=0.0422565086229203,
chr6	43582263	43582377	POLH	POLH00035	NA	2	0.0573520937423127	2	0.0374215642749929	2	0.0374215642749929	NA	NA	SegRatio=0.06,AbsMeanSigma=0.39,pvalue=0.0197166058064451,pvalueTTest=0.0422565086229203,
chr7	39046422	39046535	POU6F2	POU6F200001	-0.0938528666881722	2	0.0519548581821838	2	0.0748877473067271	2	0.0748877473067271	NA	NA	SegRatio=0.05,AbsMeanSigma=0.31,pvalue=0.07103045149703,pvalueTTest=0.0748877473067271,
chr7	39125454	39125548	POU6F2	POU6F200002	0.208807865912395	2	0.0519548581821838	2	0.0748877473067271	2	0.0748877473067271	NA	NA	SegRatio=0.05,AbsMeanSigma=0.31,pvalue=0.07103045149703,pvalueTTest=0.0748877473067271,
chr7	39125528	39125622	POU6F2	POU6F200003	0.0267924388233869	2	0.0519548581821838	2	0.0748877473067271	2	0.0748877473067271	NA	NA	SegRatio=0.05,AbsMeanSigma=0.31,pvalue=0.07103045149703,pvalueTTest=0.0748877473067271,
chr7	39125603	39125714	POU6F2	POU6F200004	-0.0203648120651006	2	0.0519548581821838	2	0.0748877473067271	2	0.0748877473067271	NA	NA	SegRatio=0.05,AbsMeanSigma=0.31,pvalue=0.07103045149703,pvalueTTest=0.0748877473067271,
chr7	39243813	39243923	POU6F2	POU6F200005	0.0424515868497085	2	0.0519548581821838	2	0.0748877473067271	2	0.0748877473067271	NA	NA	SegRatio=0.05,AbsMeanSigma=0.31,pvalue=0.07103045149703,pvalueTTest=0.0748877473067271,
chr7	39243854	39243962	POU6F2	POU6F200006	-0.0487296954212714	2	0.0519548581821838	2	0.0748877473067271	2	0.0748877473067271	NA	NA	SegRatio=0.05,AbsMeanSigma=0.31,pvalue=0.07103045149703,pvalueTTest=0.0748877473067271,
chr7	39246962	39247071	POU6F2	POU6F200007	-0.0855950856736074	2	0.0519548581821838	2	0.0748877473067271	2	0.0748877473067271	NA	NA	SegRatio=0.05,AbsMeanSigma=0.31,pvalue=0.07103045149703,pvalueTTest=0.0748877473067271,
chr7	39247021	39247141	POU6F2	POU6F200008	0.194558479610678	2	0.0519548581821838	2	0.0748877473067271	2	0.0748877473067271	NA	NA	SegRatio=0.05,AbsMeanSigma=0.31,pvalue=0.07103045149703,pvalueTTest=0.0748877473067271,
chr7	39247129	39247218	POU6F2	POU6F200009	-0.183749384913721	2	0.0519548581821838	2	0.0748877473067271	2	0.0748877473067271	NA	NA	SegRatio=0.05,AbsMeanSigma=0.31,pvalue=0.07103045149703,pvalueTTest=0.0748877473067271,
chr7	39247217	39247333	POU6F2	POU6F200010	0.0453984525031443	2	0.0519548581821838	2	0.0748877473067271	2	0.0748877473067271	NA	NA	SegRatio=0.05,AbsMeanSigma=0.31,pvalue=0.07103045149703,pvalueTTest=0.0748877473067271,
chr7	39379202	39379324	POU6F2	POU6F200011	0.119937643629436	2	0.0519548581821838	2	0.0748877473067271	2	0.0748877473067271	NA	NA	SegRatio=0.05,AbsMeanSigma=0.31,pvalue=0.07103045149703,pvalueTTest=0.0748877473067271,
chr7	39379448	39379560	POU6F2	POU6F200012	0.139179676590203	2	0.0519548581821838	2	0.0748877473067271	2	0.0748877473067271	NA	NA	SegRatio=0.05,AbsMeanSigma=0.31,pvalue=0.07103045149703,pvalueTTest=0.0748877473067271,
chr7	39379515	39379600	POU6F2	POU6F200013	0.0570187200680903	2	0.0519548581821838	2	0.0748877473067271	2	0.0748877473067271	NA	NA	SegRatio=0.05,AbsMeanSigma=0.31,pvalue=0.07103045149703,pvalueTTest=0.0748877473067271,
chr7	39379563	39379649	POU6F2	POU6F200014	-0.0278054612273204	2	0.0519548581821838	2	0.0748877473067271	2	0.0748877473067271	NA	NA	SegRatio=0.05,AbsMeanSigma=0.31,pvalue=0.07103045149703,pvalueTTest=0.0748877473067271,
chr7	39446136	39446255	POU6F2	POU6F200015	0.202959827078104	2	0.0519548581821838	2	0.0748877473067271	2	0.0748877473067271	NA	NA	SegRatio=0.05,AbsMeanSigma=0.31,pvalue=0.07103045149703,pvalueTTest=0.0748877473067271,
chr7	39446213	39446330	POU6F2	POU6F200016	0.121675579232407	2	0.0519548581821838	2	0.0748877473067271	2	0.0748877473067271	NA	NA	SegRatio=0.05,AbsMeanSigma=0.31,pvalue=0.07103045149703,pvalueTTest=0.0748877473067271,
chr7	39446300	39446415	POU6F2	POU6F200017	NA	2	0.0519548581821838	2	0.0748877473067271	2	0.0748877473067271	NA	NA	SegRatio=0.05,AbsMeanSigma=0.31,pvalue=0.07103045149703,pvalueTTest=0.0748877473067271,
chr7	39472594	39472691	POU6F2	POU6F200018	-0.219520487439999	2	0.0519548581821838	2	0.0748877473067271	2	0.0748877473067271	NA	NA	SegRatio=0.05,AbsMeanSigma=0.31,pvalue=0.07103045149703,pvalueTTest=0.0748877473067271,
chr7	39472660	39472747	POU6F2	POU6F200019	0.0768390624603462	2	0.0519548581821838	2	0.0748877473067271	2	0.0748877473067271	NA	NA	SegRatio=0.05,AbsMeanSigma=0.31,pvalue=0.07103045149703,pvalueTTest=0.0748877473067271,
chr7	39472706	39472802	POU6F2	POU6F200020	0.0810063384534437	2	0.0519548581821838	2	0.0748877473067271	2	0.0748877473067271	NA	NA	SegRatio=0.05,AbsMeanSigma=0.31,pvalue=0.07103045149703,pvalueTTest=0.0748877473067271,
chr7	39472761	39472884	POU6F2	POU6F200021	-0.00743080696078706	2	0.0519548581821838	2	0.0748877473067271	2	0.0748877473067271	NA	NA	SegRatio=0.05,AbsMeanSigma=0.31,pvalue=0.07103045149703,pvalueTTest=0.0748877473067271,
chr7	39472828	39472944	POU6F2	POU6F200022	-0.0149540569378945	2	0.0519548581821838	2	0.0748877473067271	2	0.0748877473067271	NA	NA	SegRatio=0.05,AbsMeanSigma=0.31,pvalue=0.07103045149703,pvalueTTest=0.0748877473067271,
chr7	39491063	39491178	POU6F2	POU6F200023	0.071095651986033	2	0.0519548581821838	2	0.0748877473067271	2	0.0748877473067271	NA	NA	SegRatio=0.05,AbsMeanSigma=0.31,pvalue=0.07103045149703,pvalueTTest=0.0748877473067271,
chr7	39491164	39491267	POU6F2	POU6F200024	-0.0270314389555156	2	0.0519548581821838	2	0.0748877473067271	2	0.0748877473067271	NA	NA	SegRatio=0.05,AbsMeanSigma=0.31,pvalue=0.07103045149703,pvalueTTest=0.0748877473067271,
chr7	39491225	39491342	POU6F2	POU6F200025	NA	2	0.0519548581821838	2	0.0748877473067271	2	0.0748877473067271	NA	NA	SegRatio=0.05,AbsMeanSigma=0.31,pvalue=0.07103045149703,pvalueTTest=0.0748877473067271,
chr7	39500081	39500194	POU6F2	POU6F200026	-0.0177292222680114	2	0.0519548581821838	2	0.0748877473067271	2	0.0748877473067271	NA	NA	SegRatio=0.05,AbsMeanSigma=0.31,pvalue=0.07103045149703,pvalueTTest=0.0748877473067271,
chr7	39500152	39500266	POU6F2	POU6F200027	-0.116900992433687	2	0.0519548581821838	2	0.0748877473067271	2	0.0748877473067271	NA	NA	SegRatio=0.05,AbsMeanSigma=0.31,pvalue=0.07103045149703,pvalueTTest=0.0748877473067271,
chr7	39500255	39500378	POU6F2	POU6F200028	0.0842947432581005	2	0.0519548581821838	2	0.0748877473067271	2	0.0748877473067271	NA	NA	SegRatio=0.05,AbsMeanSigma=0.31,pvalue=0.07103045149703,pvalueTTest=0.0748877473067271,
chr7	39503760	39503874	POU6F2	POU6F200029	0.126505285248235	2	0.0519548581821838	2	0.0748877473067271	2	0.0748877473067271	NA	NA	SegRatio=0.05,AbsMeanSigma=0.31,pvalue=0.07103045149703,pvalueTTest=0.0748877473067271,
chr7	39503865	39503982	POU6F2	POU6F200030	0.0795993916744235	2	0.0519548581821838	2	0.0748877473067271	2	0.0748877473067271	NA	NA	SegRatio=0.05,AbsMeanSigma=0.31,pvalue=0.07103045149703,pvalueTTest=0.0748877473067271,
chr7	39503935	39504073	POU6F2	POU6F200031	-0.134787141803455	2	0.0519548581821838	2	0.0748877473067271	2	0.0748877473067271	NA	NA	SegRatio=0.05,AbsMeanSigma=0.31,pvalue=0.07103045149703,pvalueTTest=0.0748877473067271,
chr7	39504024	39504137	POU6F2	POU6F200032	0.144374395219271	2	0.0519548581821838	2	0.0748877473067271	2	0.0748877473067271	NA	NA	SegRatio=0.05,AbsMeanSigma=0.31,pvalue=0.07103045149703,pvalueTTest=0.0748877473067271,
chr7	39504138	39504252	POU6F2	POU6F200033	0.0981451015007904	2	0.0519548581821838	2	0.0748877473067271	2	0.0748877473067271	NA	NA	SegRatio=0.05,AbsMeanSigma=0.31,pvalue=0.07103045149703,pvalueTTest=0.0748877473067271,
chr7	39504211	39504325	POU6F2	POU6F200034	0.0519548581821838	2	0.0519548581821838	2	0.0748877473067271	2	0.0748877473067271	NA	NA	SegRatio=0.05,AbsMeanSigma=0.31,pvalue=0.07103045149703,pvalueTTest=0.0748877473067271,
chr8	92972414	92972485	RUNX1T1	RUNX1T100001	0.113474336013238	2	-0.00643196658135844	2	0.68524229283846	2	0.68524229283846	NA	NA	SegRatio=-0.01,AbsMeanSigma=0.2,pvalue=0.000718914239051679,pvalueTTest=0.0182142743756156,
chr8	92972455	92972575	RUNX1T1	RUNX1T100002	-0.316919723538093	2	-0.00643196658135844	2	0.68524229283846	2	0.68524229283846	NA	NA	SegRatio=-0.01,AbsMeanSigma=0.2,pvalue=0.000718914239051679,pvalueTTest=0.0182142743756156,
chr8	92972637	92972744	RUNX1T1	RUNX1T100003	0.0648440005804819	2	-0.00643196658135844	2	0.68524229283846	2	0.68524229283846	NA	NA	SegRatio=-0.01,AbsMeanSigma=0.2,pvalue=0.000718914239051679,pvalueTTest=0.0182142743756156,
chr8	92972726	92972840	RUNX1T1	RUNX1T100004	0.0868181799625223	2	-0.00643196658135844	2	0.68524229283846	2	0.68524229283846	NA	NA	SegRatio=-0.01,AbsMeanSigma=0.2,pvalue=0.000718914239051679,pvalueTTest=0.0182142743756156,
chr8	92982831	92982907	RUNX1T1	RUNX1T100005	-0.134884125785433	2	-0.00643196658135844	2	0.68524229283846	2	0.68524229283846	NA	NA	SegRatio=-0.01,AbsMeanSigma=0.2,pvalue=0.000718914239051679,pvalueTTest=0.0182142743756156,
chr8	92982872	92982981	RUNX1T1	RUNX1T100006	-0.0138178981886803	2	-0.00643196658135844	2	0.68524229283846	2	0.68524229283846	NA	NA	SegRatio=-0.01,AbsMeanSigma=0.2,pvalue=0.000718914239051679,pvalueTTest=0.0182142743756156,
chr8	92982908	92983026	RUNX1T1	RUNX1T100007	-0.0831641125537648	2	-0.00643196658135844	2	0.68524229283846	2	0.68524229283846	NA	NA	SegRatio=-0.01,AbsMeanSigma=0.2,pvalue=0.000718914239051679,pvalueTTest=0.0182142743756156,
chr8	92982999	92983116	RUNX1T1	RUNX1T100008	0.215549728492317	2	-0.00643196658135844	2	0.68524229283846	2	0.68524229283846	NA	NA	SegRatio=-0.01,AbsMeanSigma=0.2,pvalue=0.000718914239051679,pvalueTTest=0.0182142743756156,
chr8	92988086	92988202	RUNX1T1	RUNX1T100009	-0.0283804791258057	2	-0.00643196658135844	2	0.68524229283846	2	0.68524229283846	NA	NA	SegRatio=-0.01,AbsMeanSigma=0.2,pvalue=0.000718914239051679,pvalueTTest=0.0182142743756156,
chr8	92988146	92988260	RUNX1T1	RUNX1T100010	0.231012929312157	2	-0.00643196658135844	2	0.68524229283846	2	0.68524229283846	NA	NA	SegRatio=-0.01,AbsMeanSigma=0.2,pvalue=0.000718914239051679,pvalueTTest=0.0182142743756156,
chr8	92998308	92998423	RUNX1T1	RUNX1T100011	0.000858955592635432	2	-0.00643196658135844	2	0.68524229283846	2	0.68524229283846	NA	NA	SegRatio=-0.01,AbsMeanSigma=0.2,pvalue=0.000718914239051679,pvalueTTest=0.0182142743756156,
chr8	92998364	92998479	RUNX1T1	RUNX1T100012	-0.0524747672078642	2	-0.00643196658135844	2	0.68524229283846	2	0.68524229283846	NA	NA	SegRatio=-0.01,AbsMeanSigma=0.2,pvalue=0.000718914239051679,pvalueTTest=0.0182142743756156,
chr8	92998479	92998593	RUNX1T1	RUNX1T100013	0.0738035244361073	2	-0.00643196658135844	2	0.68524229283846	2	0.68524229283846	NA	NA	SegRatio=-0.01,AbsMeanSigma=0.2,pvalue=0.000718914239051679,pvalueTTest=0.0182142743756156,
chr8	92999065	92999175	RUNX1T1	RUNX1T100014	-0.0916706571135844	2	-0.00643196658135844	2	0.68524229283846	2	0.68524229283846	NA	NA	SegRatio=-0.01,AbsMeanSigma=0.2,pvalue=0.000718914239051679,pvalueTTest=0.0182142743756156,
chr8	92999159	92999276	RUNX1T1	RUNX1T100015	-0.0218465883439725	2	-0.00643196658135844	2	0.68524229283846	2	0.68524229283846	NA	NA	SegRatio=-0.01,AbsMeanSigma=0.2,pvalue=0.000718914239051679,pvalueTTest=0.0182142743756156,
chr8	93003841	93003956	RUNX1T1	RUNX1T100016	0.0618578944040024	2	-0.00643196658135844	2	0.68524229283846	2	0.68524229283846	NA	NA	SegRatio=-0.01,AbsMeanSigma=0.2,pvalue=0.000718914239051679,pvalueTTest=0.0182142743756156,
chr8	93003928	93004044	RUNX1T1	RUNX1T100017	0.0852246310754221	2	-0.00643196658135844	2	0.68524229283846	2	0.68524229283846	NA	NA	SegRatio=-0.01,AbsMeanSigma=0.2,pvalue=0.000718914239051679,pvalueTTest=0.0182142743756156,
chr8	93004035	93004151	RUNX1T1	RUNX1T100018	-0.0892783027549385	2	-0.00643196658135844	2	0.68524229283846	2	0.68524229283846	NA	NA	SegRatio=-0.01,AbsMeanSigma=0.2,pvalue=0.000718914239051679,pvalueTTest=0.0182142743756156,
chr8	93017306	93017427	RUNX1T1	RUNX1T100019	-0.270895108254665	2	-0.00643196658135844	2	0.68524229283846	2	0.68524229283846	NA	NA	SegRatio=-0.01,AbsMeanSigma=0.2,pvalue=0.000718914239051679,pvalueTTest=0.0182142743756156,
chr8	93017412	93017527	RUNX1T1	RUNX1T100020	0.0573004990851108	2	-0.00643196658135844	2	0.68524229283846	2	0.68524229283846	NA	NA	SegRatio=-0.01,AbsMeanSigma=0.2,pvalue=0.000718914239051679,pvalueTTest=0.0182142743756156,
chr8	93017485	93017603	RUNX1T1	RUNX1T100021	-0.0851579437577869	2	-0.00643196658135844	2	0.68524229283846	2	0.68524229283846	NA	NA	SegRatio=-0.01,AbsMeanSigma=0.2,pvalue=0.000718914239051679,pvalueTTest=0.0182142743756156,
chr8	93023194	93023306	RUNX1T1	RUNX1T100022	0.00618825244253361	2	-0.00643196658135844	2	0.68524229283846	2	0.68524229283846	NA	NA	SegRatio=-0.01,AbsMeanSigma=0.2,pvalue=0.000718914239051679,pvalueTTest=0.0182142743756156,
chr8	93023293	93023405	RUNX1T1	RUNX1T100023	NA	2	-0.00643196658135844	2	0.68524229283846	2	0.68524229283846	NA	NA	SegRatio=-0.01,AbsMeanSigma=0.2,pvalue=0.000718914239051679,pvalueTTest=0.0182142743756156,
chr8	93026739	93026840	RUNX1T1	RUNX1T100024	0.218300210981348	2	-0.00643196658135844	2	0.68524229283846	2	0.68524229283846	NA	NA	SegRatio=-0.01,AbsMeanSigma=0.2,pvalue=0.000718914239051679,pvalueTTest=0.0182142743756156,
chr8	93026823	93026941	RUNX1T1	RUNX1T100025	0.0311622518564808	2	-0.00643196658135844	2	0.68524229283846	2	0.68524229283846	NA	NA	SegRatio=-0.01,AbsMeanSigma=0.2,pvalue=0.000718914239051679,pvalueTTest=0.0182142743756156,
chr8	93026909	93027024	RUNX1T1	RUNX1T100026	0.183159936420504	2	-0.00643196658135844	2	0.68524229283846	2	0.68524229283846	NA	NA	SegRatio=-0.01,AbsMeanSigma=0.2,pvalue=0.000718914239051679,pvalueTTest=0.0182142743756156,
chr8	93026953	93027065	RUNX1T1	RUNX1T100027	-0.0264386790683041	2	-0.00643196658135844	2	0.68524229283846	2	0.68524229283846	NA	NA	SegRatio=-0.01,AbsMeanSigma=0.2,pvalue=0.000718914239051679,pvalueTTest=0.0182142743756156,
chr8	93027063	93027177	RUNX1T1	RUNX1T100028	0.108744373480846	2	-0.00643196658135844	2	0.68524229283846	2	0.68524229283846	NA	NA	SegRatio=-0.01,AbsMeanSigma=0.2,pvalue=0.000718914239051679,pvalueTTest=0.0182142743756156,
chr8	93029357	93029467	RUNX1T1	RUNX1T100029	0.150142877032671	2	-0.00643196658135844	2	0.68524229283846	2	0.68524229283846	NA	NA	SegRatio=-0.01,AbsMeanSigma=0.2,pvalue=0.000718914239051679,pvalueTTest=0.0182142743756156,
chr8	93029459	93029573	RUNX1T1	RUNX1T100030	-0.00374941857936563	2	-0.00643196658135844	2	0.68524229283846	2	0.68524229283846	NA	NA	SegRatio=-0.01,AbsMeanSigma=0.2,pvalue=0.000718914239051679,pvalueTTest=0.0182142743756156,
chr8	93029555	93029670	RUNX1T1	RUNX1T100031	0.15269522380274	2	-0.00643196658135844	2	0.68524229283846	2	0.68524229283846	NA	NA	SegRatio=-0.01,AbsMeanSigma=0.2,pvalue=0.000718914239051679,pvalueTTest=0.0182142743756156,
chr8	93074686	93074800	RUNX1T1	RUNX1T100032	-0.0660594140057683	2	-0.00643196658135844	2	0.68524229283846	2	0.68524229283846	NA	NA	SegRatio=-0.01,AbsMeanSigma=0.2,pvalue=0.000718914239051679,pvalueTTest=0.0182142743756156,
chr8	93088084	93088216	RUNX1T1	RUNX1T100033	-2.00676192351766	2	-0.00643196658135844	2	0.68524229283846	2	0.68524229283846	q-value=3.45478131370481e-31, copies=0.5	NA	SegRatio=-0.01,AbsMeanSigma=0.2,pvalue=0.000718914239051679,pvalueTTest=0.0182142743756156,
chr8	93088216	93088330	RUNX1T1	RUNX1T100034	0.0028513036433103	2	-0.00643196658135844	2	0.68524229283846	2	0.68524229283846	NA	NA	SegRatio=-0.01,AbsMeanSigma=0.2,pvalue=0.000718914239051679,pvalueTTest=0.0182142743756156,
chr8	93107223	93107335	RUNX1T1	RUNX1T100035	0.167620755259797	2	-0.00643196658135844	2	0.68524229283846	2	0.68524229283846	NA	NA	SegRatio=-0.01,AbsMeanSigma=0.2,pvalue=0.000718914239051679,pvalueTTest=0.0182142743756156,
chr8	93107281	93107397	RUNX1T1	RUNX1T100036	0.0472363750439159	2	-0.00643196658135844	2	0.68524229283846	2	0.68524229283846	NA	NA	SegRatio=-0.01,AbsMeanSigma=0.2,pvalue=0.000718914239051679,pvalueTTest=0.0182142743756156,
chr8	93107356	93107461	RUNX1T1	RUNX1T100037	-0.0250385103799271	2	-0.00643196658135844	2	0.68524229283846	2	0.68524229283846	NA	NA	SegRatio=-0.01,AbsMeanSigma=0.2,pvalue=0.000718914239051679,pvalueTTest=0.0182142743756156,
chr8	93107580	93107692	RUNX1T1	RUNX1T100038	0.0781233374084139	2	-0.00643196658135844	2	0.68524229283846	2	0.68524229283846	NA	NA	SegRatio=-0.01,AbsMeanSigma=0.2,pvalue=0.000718914239051679,pvalueTTest=0.0182142743756156,
chr8	93107681	93107794	RUNX1T1	RUNX1T100039	0.21154453784423	2	-0.00643196658135844	2	0.68524229283846	2	0.68524229283846	NA	NA	SegRatio=-0.01,AbsMeanSigma=0.2,pvalue=0.000718914239051679,pvalueTTest=0.0182142743756156,
chr8	93115014	93115138	RUNX1T1	RUNX1T100040	NA	2	-0.00643196658135844	2	0.68524229283846	2	0.68524229283846	NA	NA	SegRatio=-0.01,AbsMeanSigma=0.2,pvalue=0.000718914239051679,pvalueTTest=0.0182142743756156,
chr8	113236979	113237097	CSMD3	CSMD300001	-0.0580290588345623	2	-0.00643196658135844	2	0.00223694853327063	2	0.00223694853327063	NA	NA	SegRatio=-0.01,AbsMeanSigma=0.2,pvalue=0.000718914239051679,pvalueTTest=0.0182142743756156,
chr8	113237094	113237208	CSMD3	CSMD300002	-0.0666212348325892	2	-0.00643196658135844	2	0.00223694853327063	2	0.00223694853327063	NA	NA	SegRatio=-0.01,AbsMeanSigma=0.2,pvalue=0.000718914239051679,pvalueTTest=0.0182142743756156,
chr8	113240929	113241039	CSMD3	CSMD300003	0.365954970069463	2	-0.00643196658135844	2	0.00223694853327063	2	0.00223694853327063	NA	NA	SegRatio=-0.01,AbsMeanSigma=0.2,pvalue=0.000718914239051679,pvalueTTest=0.0182142743756156,
chr8	113241019	113241102	CSMD3	CSMD300004	-0.12029358853824	2	-0.00643196658135844	2	0.00223694853327063	2	0.00223694853327063	NA	NA	SegRatio=-0.01,AbsMeanSigma=0.2,pvalue=0.000718914239051679,pvalueTTest=0.0182142743756156,
chr8	113241059	113241170	CSMD3	CSMD300005	NA	2	-0.00643196658135844	2	0.00223694853327063	2	0.00223694853327063	NA	NA	SegRatio=-0.01,AbsMeanSigma=0.2,pvalue=0.000718914239051679,pvalueTTest=0.0182142743756156,
chr8	113243745	113243834	CSMD3	CSMD300006	-0.0205969113601393	2	-0.00643196658135844	2	0.00223694853327063	2	0.00223694853327063	NA	NA	SegRatio=-0.01,AbsMeanSigma=0.2,pvalue=0.000718914239051679,pvalueTTest=0.0182142743756156,
chr8	113243796	113243904	CSMD3	CSMD300007	0.0114327886289728	2	-0.00643196658135844	2	0.00223694853327063	2	0.00223694853327063	NA	NA	SegRatio=-0.01,AbsMeanSigma=0.2,pvalue=0.000718914239051679,pvalueTTest=0.0182142743756156,
chr8	113246541	113246631	CSMD3	CSMD300008	-0.0960776409468075	2	-0.00643196658135844	2	0.00223694853327063	2	0.00223694853327063	NA	NA	SegRatio=-0.01,AbsMeanSigma=0.2,pvalue=0.000718914239051679,pvalueTTest=0.0182142743756156,
chr8	113246607	113246704	CSMD3	CSMD300009	0.119957963256288	2	-0.00643196658135844	2	0.00223694853327063	2	0.00223694853327063	NA	NA	SegRatio=-0.01,AbsMeanSigma=0.2,pvalue=0.000718914239051679,pvalueTTest=0.0182142743756156,
chr8	113246705	113246821	CSMD3	CSMD300010	NA	2	-0.00643196658135844	2	0.00223694853327063	2	0.00223694853327063	NA	NA	SegRatio=-0.01,AbsMeanSigma=0.2,pvalue=0.000718914239051679,pvalueTTest=0.0182142743756156,
chr8	113249335	113249445	CSMD3	CSMD300011	0.00512079961865281	2	-0.00643196658135844	2	0.00223694853327063	2	0.00223694853327063	NA	NA	SegRatio=-0.01,AbsMeanSigma=0.2,pvalue=0.000718914239051679,pvalueTTest=0.0182142743756156,
chr8	113249441	113249557	CSMD3	CSMD300012	-0.0373621089685948	2	-0.00643196658135844	2	0.00223694853327063	2	0.00223694853327063	NA	NA	SegRatio=-0.01,AbsMeanSigma=0.2,pvalue=0.000718914239051679,pvalueTTest=0.0182142743756156,
chr8	113249481	113249594	CSMD3	CSMD300013	-0.101159831381833	2	-0.00643196658135844	2	0.00223694853327063	2	0.00223694853327063	NA	NA	SegRatio=-0.01,AbsMeanSigma=0.2,pvalue=0.000718914239051679,pvalueTTest=0.0182142743756156,
chr8	113249572	113249680	CSMD3	CSMD300014	NA	2	-0.00643196658135844	2	0.00223694853327063	2	0.00223694853327063	NA	NA	SegRatio=-0.01,AbsMeanSigma=0.2,pvalue=0.000718914239051679,pvalueTTest=0.0182142743756156,
chr8	113253903	113254008	CSMD3	CSMD300015	-0.105925558549555	2	-0.00643196658135844	2	0.00223694853327063	2	0.00223694853327063	NA	NA	SegRatio=-0.01,AbsMeanSigma=0.2,pvalue=0.000718914239051679,pvalueTTest=0.0182142743756156,
chr8	113253996	113254109	CSMD3	CSMD300016	-0.0822912466411636	2	-0.00643196658135844	2	0.00223694853327063	2	0.00223694853327063	NA	NA	SegRatio=-0.01,AbsMeanSigma=0.2,pvalue=0.000718914239051679,pvalueTTest=0.0182142743756156,
chr8	113256582	113256684	CSMD3	CSMD300017	-0.197410360304719	2	-0.00643196658135844	2	0.00223694853327063	2	0.00223694853327063	NA	NA	SegRatio=-0.01,AbsMeanSigma=0.2,pvalue=0.000718914239051679,pvalueTTest=0.0182142743756156,
chr8	113256660	113256771	CSMD3	CSMD300018	-0.181539654730652	2	-0.00643196658135844	2	0.00223694853327063	2	0.00223694853327063	NA	NA	SegRatio=-0.01,AbsMeanSigma=0.2,pvalue=0.000718914239051679,pvalueTTest=0.0182142743756156,
chr8	113256766	113256877	CSMD3	CSMD300019	-0.000261277120563111	2	-0.00643196658135844	2	0.00223694853327063	2	0.00223694853327063	NA	NA	SegRatio=-0.01,AbsMeanSigma=0.2,pvalue=0.000718914239051679,pvalueTTest=0.0182142743756156,
chr8	113259224	113259334	CSMD3	CSMD300020	0.0117197609182646	2	-0.00643196658135844	2	0.00223694853327063	2	0.00223694853327063	NA	NA	SegRatio=-0.01,AbsMeanSigma=0.2,pvalue=0.000718914239051679,pvalueTTest=0.0182142743756156,
chr8	113259321	113259415	CSMD3	CSMD300021	0.0277011463802757	2	-0.00643196658135844	2	0.00223694853327063	2	0.00223694853327063	NA	NA	SegRatio=-0.01,AbsMeanSigma=0.2,pvalue=0.000718914239051679,pvalueTTest=0.0182142743756156,
chr8	113266439	113266538	CSMD3	CSMD300022	0.134908352606729	2	-0.00643196658135844	2	0.00223694853327063	2	0.00223694853327063	NA	NA	SegRatio=-0.01,AbsMeanSigma=0.2,pvalue=0.000718914239051679,pvalueTTest=0.0182142743756156,
chr8	113266539	113266643	CSMD3	CSMD300023	NA	2	-0.00643196658135844	2	0.00223694853327063	2	0.00223694853327063	NA	NA	SegRatio=-0.01,AbsMeanSigma=0.2,pvalue=0.000718914239051679,pvalueTTest=0.0182142743756156,
chr8	113267450	113267563	CSMD3	CSMD300024	-0.0849875841491632	2	-0.00643196658135844	2	0.00223694853327063	2	0.00223694853327063	NA	NA	SegRatio=-0.01,AbsMeanSigma=0.2,pvalue=0.000718914239051679,pvalueTTest=0.0182142743756156,
chr8	113267557	113267666	CSMD3	CSMD300025	-0.00158041425737319	2	-0.00643196658135844	2	0.00223694853327063	2	0.00223694853327063	NA	NA	SegRatio=-0.01,AbsMeanSigma=0.2,pvalue=0.000718914239051679,pvalueTTest=0.0182142743756156,
chr8	113267650	113267724	CSMD3	CSMD300026	-0.573635990552775	2	-0.00643196658135844	2	0.00223694853327063	2	0.00223694853327063	NA	NA	SegRatio=-0.01,AbsMeanSigma=0.2,pvalue=0.000718914239051679,pvalueTTest=0.0182142743756156,
chr8	113275815	113275928	CSMD3	CSMD300027	-0.0284078848231371	2	-0.00643196658135844	2	0.00223694853327063	2	0.00223694853327063	NA	NA	SegRatio=-0.01,AbsMeanSigma=0.2,pvalue=0.000718914239051679,pvalueTTest=0.0182142743756156,
chr8	113275918	113276031	CSMD3	CSMD300028	0.156218055059243	2	-0.00643196658135844	2	0.00223694853327063	2	0.00223694853327063	NA	NA	SegRatio=-0.01,AbsMeanSigma=0.2,pvalue=0.000718914239051679,pvalueTTest=0.0182142743756156,
chr8	113275959	113276073	CSMD3	CSMD300029	0.0968317541331334	2	-0.00643196658135844	2	0.00223694853327063	2	0.00223694853327063	NA	NA	SegRatio=-0.01,AbsMeanSigma=0.2,pvalue=0.000718914239051679,pvalueTTest=0.0182142743756156,
chr8	113277544	113277659	CSMD3	CSMD300030	NA	2	-0.00643196658135844	2	0.00223694853327063	2	0.00223694853327063	NA	NA	SegRatio=-0.01,AbsMeanSigma=0.2,pvalue=0.000718914239051679,pvalueTTest=0.0182142743756156,
chr8	113277660	113277775	CSMD3	CSMD300031	-0.0374995609334874	2	-0.00643196658135844	2	0.00223694853327063	2	0.00223694853327063	NA	NA	SegRatio=-0.01,AbsMeanSigma=0.2,pvalue=0.000718914239051679,pvalueTTest=0.0182142743756156,
chr8	113277722	113277838	CSMD3	CSMD300032	0.00780033386458444	2	-0.00643196658135844	2	0.00223694853327063	2	0.00223694853327063	NA	NA	SegRatio=-0.01,AbsMeanSigma=0.2,pvalue=0.000718914239051679,pvalueTTest=0.0182142743756156,
chr8	113293312	113293429	CSMD3	CSMD300033	NA	2	-0.00643196658135844	2	0.00223694853327063	2	0.00223694853327063	NA	NA	SegRatio=-0.01,AbsMeanSigma=0.2,pvalue=0.000718914239051679,pvalueTTest=0.0182142743756156,
chr8	113293427	113293534	CSMD3	CSMD300034	-0.108457120124547	2	-0.00643196658135844	2	0.00223694853327063	2	0.00223694853327063	NA	NA	SegRatio=-0.01,AbsMeanSigma=0.2,pvalue=0.000718914239051679,pvalueTTest=0.0182142743756156,
chr8	113293500	113293615	CSMD3	CSMD300035	0.111724650516495	2	-0.00643196658135844	2	0.00223694853327063	2	0.00223694853327063	NA	NA	SegRatio=-0.01,AbsMeanSigma=0.2,pvalue=0.000718914239051679,pvalueTTest=0.0182142743756156,
chr8	113299259	113299366	CSMD3	CSMD300036	-0.712260529823251	2	-0.00643196658135844	2	0.00223694853327063	2	0.00223694853327063	NA	NA	SegRatio=-0.01,AbsMeanSigma=0.2,pvalue=0.000718914239051679,pvalueTTest=0.0182142743756156,
chr8	113299366	113299481	CSMD3	CSMD300037	0.0990153182434526	2	-0.00643196658135844	2	0.00223694853327063	2	0.00223694853327063	NA	NA	SegRatio=-0.01,AbsMeanSigma=0.2,pvalue=0.000718914239051679,pvalueTTest=0.0182142743756156,
chr8	113299472	113299583	CSMD3	CSMD300038	-0.0765881455074787	2	-0.00643196658135844	2	0.00223694853327063	2	0.00223694853327063	NA	NA	SegRatio=-0.01,AbsMeanSigma=0.2,pvalue=0.000718914239051679,pvalueTTest=0.0182142743756156,
chr8	113301534	113301649	CSMD3	CSMD300039	-0.0117961055154026	2	-0.00643196658135844	2	0.00223694853327063	2	0.00223694853327063	NA	NA	SegRatio=-0.01,AbsMeanSigma=0.2,pvalue=0.000718914239051679,pvalueTTest=0.0182142743756156,
chr8	113301644	113301752	CSMD3	CSMD300040	-0.0251432988401924	2	-0.00643196658135844	2	0.00223694853327063	2	0.00223694853327063	NA	NA	SegRatio=-0.01,AbsMeanSigma=0.2,pvalue=0.000718914239051679,pvalueTTest=0.0182142743756156,
chr8	113301698	113301812	CSMD3	CSMD300041	-0.0256338791915126	2	-0.00643196658135844	2	0.00223694853327063	2	0.00223694853327063	NA	NA	SegRatio=-0.01,AbsMeanSigma=0.2,pvalue=0.000718914239051679,pvalueTTest=0.0182142743756156,
chr8	113303714	113303831	CSMD3	CSMD300042	-0.0750880134604962	2	-0.00643196658135844	2	0.00223694853327063	2	0.00223694853327063	NA	NA	SegRatio=-0.01,AbsMeanSigma=0.2,pvalue=0.000718914239051679,pvalueTTest=0.0182142743756156,
chr8	113303830	113303920	CSMD3	CSMD300043	-0.115593687381224	2	-0.00643196658135844	2	0.00223694853327063	2	0.00223694853327063	NA	NA	SegRatio=-0.01,AbsMeanSigma=0.2,pvalue=0.000718914239051679,pvalueTTest=0.0182142743756156,
chr8	113303921	113304032	CSMD3	CSMD300044	NA	2	-0.00643196658135844	2	0.00223694853327063	2	0.00223694853327063	NA	NA	SegRatio=-0.01,AbsMeanSigma=0.2,pvalue=0.000718914239051679,pvalueTTest=0.0182142743756156,
chr8	113304745	113304858	CSMD3	CSMD300045	0.0633875141803991	2	-0.00643196658135844	2	0.00223694853327063	2	0.00223694853327063	NA	NA	SegRatio=-0.01,AbsMeanSigma=0.2,pvalue=0.000718914239051679,pvalueTTest=0.0182142743756156,
chr8	113304842	113304938	CSMD3	CSMD300046	-0.0642392394217564	2	-0.00643196658135844	2	0.00223694853327063	2	0.00223694853327063	NA	NA	SegRatio=-0.01,AbsMeanSigma=0.2,pvalue=0.000718914239051679,pvalueTTest=0.0182142743756156,
chr8	113304935	113305062	CSMD3	CSMD300047	0.136638212330763	2	-0.00643196658135844	2	0.00223694853327063	2	0.00223694853327063	NA	NA	SegRatio=-0.01,AbsMeanSigma=0.2,pvalue=0.000718914239051679,pvalueTTest=0.0182142743756156,
chr8	113308031	113308138	CSMD3	CSMD300048	-0.0098401581538416	2	-0.00643196658135844	2	0.00223694853327063	2	0.00223694853327063	NA	NA	SegRatio=-0.01,AbsMeanSigma=0.2,pvalue=0.000718914239051679,pvalueTTest=0.0182142743756156,
chr8	113308112	113308226	CSMD3	CSMD300049	0.041126861111871	2	-0.00643196658135844	2	0.00223694853327063	2	0.00223694853327063	NA	NA	SegRatio=-0.01,AbsMeanSigma=0.2,pvalue=0.000718914239051679,pvalueTTest=0.0182142743756156,
chr8	113308212	113308300	CSMD3	CSMD300050	NA	2	-0.00643196658135844	2	0.00223694853327063	2	0.00223694853327063	NA	NA	SegRatio=-0.01,AbsMeanSigma=0.2,pvalue=0.000718914239051679,pvalueTTest=0.0182142743756156,
chr8	113313978	113314094	CSMD3	CSMD300051	0.0684524457531101	2	-0.00643196658135844	2	0.00223694853327063	2	0.00223694853327063	NA	NA	SegRatio=-0.01,AbsMeanSigma=0.2,pvalue=0.000718914239051679,pvalueTTest=0.0182142743756156,
chr8	113314052	113314167	CSMD3	CSMD300052	-0.0530000676456619	2	-0.00643196658135844	2	0.00223694853327063	2	0.00223694853327063	NA	NA	SegRatio=-0.01,AbsMeanSigma=0.2,pvalue=0.000718914239051679,pvalueTTest=0.0182142743756156,
chr8	113314160	113314272	CSMD3	CSMD300053	0.326413760130737	2	-0.00643196658135844	2	0.00223694853327063	2	0.00223694853327063	NA	NA	SegRatio=-0.01,AbsMeanSigma=0.2,pvalue=0.000718914239051679,pvalueTTest=0.0182142743756156,
chr8	113316911	113317020	CSMD3	CSMD300054	-0.0234617070347191	2	-0.00643196658135844	2	0.00223694853327063	2	0.00223694853327063	NA	NA	SegRatio=-0.01,AbsMeanSigma=0.2,pvalue=0.000718914239051679,pvalueTTest=0.0182142743756156,
chr8	113317008	113317123	CSMD3	CSMD300055	0.0188185729230764	2	-0.00643196658135844	2	0.00223694853327063	2	0.00223694853327063	NA	NA	SegRatio=-0.01,AbsMeanSigma=0.2,pvalue=0.000718914239051679,pvalueTTest=0.0182142743756156,
chr8	113317120	113317235	CSMD3	CSMD300056	-0.117824212287712	2	-0.00643196658135844	2	0.00223694853327063	2	0.00223694853327063	NA	NA	SegRatio=-0.01,AbsMeanSigma=0.2,pvalue=0.000718914239051679,pvalueTTest=0.0182142743756156,
chr8	113318151	113318267	CSMD3	CSMD300057	0.0409246018521858	2	-0.00643196658135844	2	0.00223694853327063	2	0.00223694853327063	NA	NA	SegRatio=-0.01,AbsMeanSigma=0.2,pvalue=0.000718914239051679,pvalueTTest=0.0182142743756156,
chr8	113318239	113318349	CSMD3	CSMD300058	0.012469361004989	2	-0.00643196658135844	2	0.00223694853327063	2	0.00223694853327063	NA	NA	SegRatio=-0.01,AbsMeanSigma=0.2,pvalue=0.000718914239051679,pvalueTTest=0.0182142743756156,
chr8	113318274	113318384	CSMD3	CSMD300059	0.085469399177879	2	-0.00643196658135844	2	0.00223694853327063	2	0.00223694853327063	NA	NA	SegRatio=-0.01,AbsMeanSigma=0.2,pvalue=0.000718914239051679,pvalueTTest=0.0182142743756156,
chr8	113318367	113318482	CSMD3	CSMD300060	-0.144600200826461	2	-0.00643196658135844	2	0.00223694853327063	2	0.00223694853327063	NA	NA	SegRatio=-0.01,AbsMeanSigma=0.2,pvalue=0.000718914239051679,pvalueTTest=0.0182142743756156,
chr8	113323167	113323284	CSMD3	CSMD300061	0.0320222446572243	2	-0.00643196658135844	2	0.00223694853327063	2	0.00223694853327063	NA	NA	SegRatio=-0.01,AbsMeanSigma=0.2,pvalue=0.000718914239051679,pvalueTTest=0.0182142743756156,
chr8	113323260	113323369	CSMD3	CSMD300062	-0.178287003048905	2	-0.00643196658135844	2	0.00223694853327063	2	0.00223694853327063	NA	NA	SegRatio=-0.01,AbsMeanSigma=0.2,pvalue=0.000718914239051679,pvalueTTest=0.0182142743756156,
chr8	113323368	113323479	CSMD3	CSMD300063	-0.0821045875698808	2	-0.00643196658135844	2	0.00223694853327063	2	0.00223694853327063	NA	NA	SegRatio=-0.01,AbsMeanSigma=0.2,pvalue=0.000718914239051679,pvalueTTest=0.0182142743756156,
chr8	113326110	113326206	CSMD3	CSMD300064	0.0336635219788429	2	-0.00643196658135844	2	0.00223694853327063	2	0.00223694853327063	NA	NA	SegRatio=-0.01,AbsMeanSigma=0.2,pvalue=0.000718914239051679,pvalueTTest=0.0182142743756156,
chr8	113326180	113326279	CSMD3	CSMD300065	NA	2	-0.00643196658135844	2	0.00223694853327063	2	0.00223694853327063	NA	NA	SegRatio=-0.01,AbsMeanSigma=0.2,pvalue=0.000718914239051679,pvalueTTest=0.0182142743756156,
chr8	113326270	113326383	CSMD3	CSMD300066	NA	2	-0.00643196658135844	2	0.00223694853327063	2	0.00223694853327063	NA	NA	SegRatio=-0.01,AbsMeanSigma=0.2,pvalue=0.000718914239051679,pvalueTTest=0.0182142743756156,
chr8	113326575	113326672	CSMD3	CSMD300067	NA	2	-0.00643196658135844	2	0.00223694853327063	2	0.00223694853327063	NA	NA	SegRatio=-0.01,AbsMeanSigma=0.2,pvalue=0.000718914239051679,pvalueTTest=0.0182142743756156,
chr8	113326671	113326788	CSMD3	CSMD300068	0.0763359733665887	2	-0.00643196658135844	2	0.00223694853327063	2	0.00223694853327063	NA	NA	SegRatio=-0.01,AbsMeanSigma=0.2,pvalue=0.000718914239051679,pvalueTTest=0.0182142743756156,
chr8	113326776	113326884	CSMD3	CSMD300069	-0.066520942948401	2	-0.00643196658135844	2	0.00223694853327063	2	0.00223694853327063	NA	NA	SegRatio=-0.01,AbsMeanSigma=0.2,pvalue=0.000718914239051679,pvalueTTest=0.0182142743756156,
chr8	113330970	113331087	CSMD3	CSMD300070	-1.07472362450933	2	-0.00643196658135844	2	0.00223694853327063	2	0.00223694853327063	NA	NA	SegRatio=-0.01,AbsMeanSigma=0.2,pvalue=0.000718914239051679,pvalueTTest=0.0182142743756156,
chr8	113331083	113331198	CSMD3	CSMD300071	0.0837222994320227	2	-0.00643196658135844	2	0.00223694853327063	2	0.00223694853327063	NA	NA	SegRatio=-0.01,AbsMeanSigma=0.2,pvalue=0.000718914239051679,pvalueTTest=0.0182142743756156,
chr8	113332093	113332190	CSMD3	CSMD300072	-0.09777035547026	2	-0.00643196658135844	2	0.00223694853327063	2	0.00223694853327063	NA	NA	SegRatio=-0.01,AbsMeanSigma=0.2,pvalue=0.000718914239051679,pvalueTTest=0.0182142743756156,
chr8	113332148	113332226	CSMD3	CSMD300073	-0.177296401489816	2	-0.00643196658135844	2	0.00223694853327063	2	0.00223694853327063	NA	NA	SegRatio=-0.01,AbsMeanSigma=0.2,pvalue=0.000718914239051679,pvalueTTest=0.0182142743756156,
chr8	113332170	113332247	CSMD3	CSMD300074	-0.0600922267572358	2	-0.00643196658135844	2	0.00223694853327063	2	0.00223694853327063	NA	NA	SegRatio=-0.01,AbsMeanSigma=0.2,pvalue=0.000718914239051679,pvalueTTest=0.0182142743756156,
chr8	113347525	113347635	CSMD3	CSMD300075	-0.00023068116277535	2	-0.00643196658135844	2	0.00223694853327063	2	0.00223694853327063	NA	NA	SegRatio=-0.01,AbsMeanSigma=0.2,pvalue=0.000718914239051679,pvalueTTest=0.0182142743756156,
chr8	113347597	113347714	CSMD3	CSMD300076	0.0334533147619423	2	-0.00643196658135844	2	0.00223694853327063	2	0.00223694853327063	NA	NA	SegRatio=-0.01,AbsMeanSigma=0.2,pvalue=0.000718914239051679,pvalueTTest=0.0182142743756156,
chr8	113347712	113347821	CSMD3	CSMD300077	-0.0704366180796693	2	-0.00643196658135844	2	0.00223694853327063	2	0.00223694853327063	NA	NA	SegRatio=-0.01,AbsMeanSigma=0.2,pvalue=0.000718914239051679,pvalueTTest=0.0182142743756156,
chr8	113348809	113348919	CSMD3	CSMD300078	NA	2	-0.00643196658135844	2	0.00223694853327063	2	0.00223694853327063	NA	NA	SegRatio=-0.01,AbsMeanSigma=0.2,pvalue=0.000718914239051679,pvalueTTest=0.0182142743756156,
chr8	113348917	113349029	CSMD3	CSMD300079	0.128051827377168	2	-0.00643196658135844	2	0.00223694853327063	2	0.00223694853327063	NA	NA	SegRatio=-0.01,AbsMeanSigma=0.2,pvalue=0.000718914239051679,pvalueTTest=0.0182142743756156,
chr8	113349010	113349123	CSMD3	CSMD300080	-0.0467063911016904	2	-0.00643196658135844	2	0.00223694853327063	2	0.00223694853327063	NA	NA	SegRatio=-0.01,AbsMeanSigma=0.2,pvalue=0.000718914239051679,pvalueTTest=0.0182142743756156,
chr8	113349750	113349856	CSMD3	CSMD300081	-0.0347534198584211	2	-0.00643196658135844	2	0.00223694853327063	2	0.00223694853327063	NA	NA	SegRatio=-0.01,AbsMeanSigma=0.2,pvalue=0.000718914239051679,pvalueTTest=0.0182142743756156,
chr8	113349840	113349951	CSMD3	CSMD300082	0.0924676983265238	2	-0.00643196658135844	2	0.00223694853327063	2	0.00223694853327063	NA	NA	SegRatio=-0.01,AbsMeanSigma=0.2,pvalue=0.000718914239051679,pvalueTTest=0.0182142743756156,
chr8	113349948	113350053	CSMD3	CSMD300083	0.0786688122061224	2	-0.00643196658135844	2	0.00223694853327063	2	0.00223694853327063	NA	NA	SegRatio=-0.01,AbsMeanSigma=0.2,pvalue=0.000718914239051679,pvalueTTest=0.0182142743756156,
chr8	113353584	113353720	CSMD3	CSMD300084	NA	2	-0.00643196658135844	2	0.00223694853327063	2	0.00223694853327063	NA	NA	SegRatio=-0.01,AbsMeanSigma=0.2,pvalue=0.000718914239051679,pvalueTTest=0.0182142743756156,
chr8	113353723	113353829	CSMD3	CSMD300085	0.0300387378439534	2	-0.00643196658135844	2	0.00223694853327063	2	0.00223694853327063	NA	NA	SegRatio=-0.01,AbsMeanSigma=0.2,pvalue=0.000718914239051679,pvalueTTest=0.0182142743756156,
chr8	113353830	113353946	CSMD3	CSMD300086	0.0619045666928455	2	-0.00643196658135844	2	0.00223694853327063	2	0.00223694853327063	NA	NA	SegRatio=-0.01,AbsMeanSigma=0.2,pvalue=0.000718914239051679,pvalueTTest=0.0182142743756156,
chr8	113358236	113358348	CSMD3	CSMD300087	NA	2	-0.00643196658135844	2	0.00223694853327063	2	0.00223694853327063	NA	NA	SegRatio=-0.01,AbsMeanSigma=0.2,pvalue=0.000718914239051679,pvalueTTest=0.0182142743756156,
chr8	113358344	113358454	CSMD3	CSMD300088	-0.127965767954277	2	-0.00643196658135844	2	0.00223694853327063	2	0.00223694853327063	NA	NA	SegRatio=-0.01,AbsMeanSigma=0.2,pvalue=0.000718914239051679,pvalueTTest=0.0182142743756156,
chr8	113358409	113358527	CSMD3	CSMD300089	-0.0916186381090877	2	-0.00643196658135844	2	0.00223694853327063	2	0.00223694853327063	NA	NA	SegRatio=-0.01,AbsMeanSigma=0.2,pvalue=0.000718914239051679,pvalueTTest=0.0182142743756156,
chr8	113363330	113363435	CSMD3	CSMD300090	NA	2	-0.00643196658135844	2	0.00223694853327063	2	0.00223694853327063	NA	NA	SegRatio=-0.01,AbsMeanSigma=0.2,pvalue=0.000718914239051679,pvalueTTest=0.0182142743756156,
chr8	113363420	113363486	CSMD3	CSMD300091	-0.0212350495041575	2	-0.00643196658135844	2	0.00223694853327063	2	0.00223694853327063	NA	NA	SegRatio=-0.01,AbsMeanSigma=0.2,pvalue=0.000718914239051679,pvalueTTest=0.0182142743756156,
chr8	113363447	113363555	CSMD3	CSMD300092	NA	2	-0.00643196658135844	2	0.00223694853327063	2	0.00223694853327063	NA	NA	SegRatio=-0.01,AbsMeanSigma=0.2,pvalue=0.000718914239051679,pvalueTTest=0.0182142743756156,
chr8	113364554	113364665	CSMD3	CSMD300093	-0.130674918963502	2	-0.00643196658135844	2	0.00223694853327063	2	0.00223694853327063	NA	NA	SegRatio=-0.01,AbsMeanSigma=0.2,pvalue=0.000718914239051679,pvalueTTest=0.0182142743756156,
chr8	113364663	113364750	CSMD3	CSMD300094	-0.118484546110104	2	-0.00643196658135844	2	0.00223694853327063	2	0.00223694853327063	NA	NA	SegRatio=-0.01,AbsMeanSigma=0.2,pvalue=0.000718914239051679,pvalueTTest=0.0182142743756156,
chr8	113364733	113364841	CSMD3	CSMD300095	NA	2	-0.00643196658135844	2	0.00223694853327063	2	0.00223694853327063	NA	NA	SegRatio=-0.01,AbsMeanSigma=0.2,pvalue=0.000718914239051679,pvalueTTest=0.0182142743756156,
chr8	113392503	113392610	CSMD3	CSMD300096	NA	2	-0.00643196658135844	2	0.00223694853327063	2	0.00223694853327063	NA	NA	SegRatio=-0.01,AbsMeanSigma=0.2,pvalue=0.000718914239051679,pvalueTTest=0.0182142743756156,
chr8	113392602	113392704	CSMD3	CSMD300097	0.476905779070935	2	-0.00643196658135844	2	0.00223694853327063	2	0.00223694853327063	NA	NA	SegRatio=-0.01,AbsMeanSigma=0.2,pvalue=0.000718914239051679,pvalueTTest=0.0182142743756156,
chr8	113395718	113395812	CSMD3	CSMD300098	NA	2	-0.00643196658135844	2	0.00223694853327063	2	0.00223694853327063	NA	NA	SegRatio=-0.01,AbsMeanSigma=0.2,pvalue=0.000718914239051679,pvalueTTest=0.0182142743756156,
chr8	113395804	113395910	CSMD3	CSMD300099	-0.0463381591756978	2	-0.00643196658135844	2	0.00223694853327063	2	0.00223694853327063	NA	NA	SegRatio=-0.01,AbsMeanSigma=0.2,pvalue=0.000718914239051679,pvalueTTest=0.0182142743756156,
chr8	113395865	113395980	CSMD3	CSMD300100	0.0416749619358943	2	-0.00643196658135844	2	0.00223694853327063	2	0.00223694853327063	NA	NA	SegRatio=-0.01,AbsMeanSigma=0.2,pvalue=0.000718914239051679,pvalueTTest=0.0182142743756156,
chr8	113402850	113402960	CSMD3	CSMD300101	0.0681036123817566	2	-0.00643196658135844	2	0.00223694853327063	2	0.00223694853327063	NA	NA	SegRatio=-0.01,AbsMeanSigma=0.2,pvalue=0.000718914239051679,pvalueTTest=0.0182142743756156,
chr8	113402940	113403038	CSMD3	CSMD300102	0.119673443951778	2	-0.00643196658135844	2	0.00223694853327063	2	0.00223694853327063	NA	NA	SegRatio=-0.01,AbsMeanSigma=0.2,pvalue=0.000718914239051679,pvalueTTest=0.0182142743756156,
chr8	113418770	113418884	CSMD3	CSMD300103	0.0492896529049717	2	-0.00643196658135844	2	0.00223694853327063	2	0.00223694853327063	NA	NA	SegRatio=-0.01,AbsMeanSigma=0.2,pvalue=0.000718914239051679,pvalueTTest=0.0182142743756156,
chr8	113418819	113418919	CSMD3	CSMD300104	-0.0280552039541001	2	-0.00643196658135844	2	0.00223694853327063	2	0.00223694853327063	NA	NA	SegRatio=-0.01,AbsMeanSigma=0.2,pvalue=0.000718914239051679,pvalueTTest=0.0182142743756156,
chr8	113418883	113418991	CSMD3	CSMD300105	0.0380849366810005	2	-0.00643196658135844	2	0.00223694853327063	2	0.00223694853327063	NA	NA	SegRatio=-0.01,AbsMeanSigma=0.2,pvalue=0.000718914239051679,pvalueTTest=0.0182142743756156,
chr8	113420517	113420628	CSMD3	CSMD300106	-0.0294778150459884	2	-0.00643196658135844	2	0.00223694853327063	2	0.00223694853327063	NA	NA	SegRatio=-0.01,AbsMeanSigma=0.2,pvalue=0.000718914239051679,pvalueTTest=0.0182142743756156,
chr8	113420607	113420719	CSMD3	CSMD300107	NA	2	-0.00643196658135844	2	0.00223694853327063	2	0.00223694853327063	NA	NA	SegRatio=-0.01,AbsMeanSigma=0.2,pvalue=0.000718914239051679,pvalueTTest=0.0182142743756156,
chr8	113421124	113421216	CSMD3	CSMD300108	-0.0489342495202318	2	-0.00643196658135844	2	0.00223694853327063	2	0.00223694853327063	NA	NA	SegRatio=-0.01,AbsMeanSigma=0.2,pvalue=0.000718914239051679,pvalueTTest=0.0182142743756156,
chr8	113421190	113421283	CSMD3	CSMD300109	-0.0532814344792456	2	-0.00643196658135844	2	0.00223694853327063	2	0.00223694853327063	NA	NA	SegRatio=-0.01,AbsMeanSigma=0.2,pvalue=0.000718914239051679,pvalueTTest=0.0182142743756156,
chr8	113484794	113484910	CSMD3	CSMD300110	-0.0182439783266553	2	-0.00643196658135844	2	0.00223694853327063	2	0.00223694853327063	NA	NA	SegRatio=-0.01,AbsMeanSigma=0.2,pvalue=0.000718914239051679,pvalueTTest=0.0182142743756156,
chr8	113484910	113485022	CSMD3	CSMD300111	-0.129166814724097	2	-0.00643196658135844	2	0.00223694853327063	2	0.00223694853327063	NA	NA	SegRatio=-0.01,AbsMeanSigma=0.2,pvalue=0.000718914239051679,pvalueTTest=0.0182142743756156,
chr8	113504646	113504742	CSMD3	CSMD300112	-0.159690226231655	2	-0.00643196658135844	2	0.00223694853327063	2	0.00223694853327063	NA	NA	SegRatio=-0.01,AbsMeanSigma=0.2,pvalue=0.000718914239051679,pvalueTTest=0.0182142743756156,
chr8	113504743	113504859	CSMD3	CSMD300113	0.0222298970271565	2	-0.00643196658135844	2	0.00223694853327063	2	0.00223694853327063	NA	NA	SegRatio=-0.01,AbsMeanSigma=0.2,pvalue=0.000718914239051679,pvalueTTest=0.0182142743756156,
chr8	113504856	113504969	CSMD3	CSMD300114	0.00549632940236424	2	-0.00643196658135844	2	0.00223694853327063	2	0.00223694853327063	NA	NA	SegRatio=-0.01,AbsMeanSigma=0.2,pvalue=0.000718914239051679,pvalueTTest=0.0182142743756156,
chr8	113515966	113516077	CSMD3	CSMD300115	NA	2	-0.00643196658135844	2	0.00223694853327063	2	0.00223694853327063	NA	NA	SegRatio=-0.01,AbsMeanSigma=0.2,pvalue=0.000718914239051679,pvalueTTest=0.0182142743756156,
chr8	113516061	113516176	CSMD3	CSMD300116.CSMD300117	NA	2	-0.00643196658135844	2	0.00223694853327063	2	0.00223694853327063	NA	NA	SegRatio=-0.01,AbsMeanSigma=0.2,pvalue=0.000718914239051679,pvalueTTest=0.0182142743756156,
chr8	113516193	113516320	CSMD3	CSMD300118	-2.81458730433193	2	-0.00643196658135844	2	0.00223694853327063	2	0.00223694853327063	q-value=0.000620875568771273, copies=0	NA	SegRatio=-0.01,AbsMeanSigma=0.2,pvalue=0.000718914239051679,pvalueTTest=0.0182142743756156,
chr8	113518880	113518997	CSMD3	CSMD300119	-0.0664976984926576	2	-0.00643196658135844	2	0.00223694853327063	2	0.00223694853327063	NA	NA	SegRatio=-0.01,AbsMeanSigma=0.2,pvalue=0.000718914239051679,pvalueTTest=0.0182142743756156,
chr8	113518939	113519050	CSMD3	CSMD300120	0.147027939402248	2	-0.00643196658135844	2	0.00223694853327063	2	0.00223694853327063	NA	NA	SegRatio=-0.01,AbsMeanSigma=0.2,pvalue=0.000718914239051679,pvalueTTest=0.0182142743756156,
chr8	113519036	113519151	CSMD3	CSMD300121	-0.646248205623906	2	-0.00643196658135844	2	0.00223694853327063	2	0.00223694853327063	NA	NA	SegRatio=-0.01,AbsMeanSigma=0.2,pvalue=0.000718914239051679,pvalueTTest=0.0182142743756156,
chr8	113529164	113529296	CSMD3	CSMD300122	0.0778193219477281	2	-0.00643196658135844	2	0.00223694853327063	2	0.00223694853327063	NA	NA	SegRatio=-0.01,AbsMeanSigma=0.2,pvalue=0.000718914239051679,pvalueTTest=0.0182142743756156,
chr8	113529296	113529402	CSMD3	CSMD300123	-0.120938969685192	2	-0.00643196658135844	2	0.00223694853327063	2	0.00223694853327063	NA	NA	SegRatio=-0.01,AbsMeanSigma=0.2,pvalue=0.000718914239051679,pvalueTTest=0.0182142743756156,
chr8	113529341	113529440	CSMD3	CSMD300124	-0.0269791094315422	2	-0.00643196658135844	2	0.00223694853327063	2	0.00223694853327063	NA	NA	SegRatio=-0.01,AbsMeanSigma=0.2,pvalue=0.000718914239051679,pvalueTTest=0.0182142743756156,
chr8	113529392	113529505	CSMD3	CSMD300125	0.147194325627679	2	-0.00643196658135844	2	0.00223694853327063	2	0.00223694853327063	NA	NA	SegRatio=-0.01,AbsMeanSigma=0.2,pvalue=0.000718914239051679,pvalueTTest=0.0182142743756156,
chr8	113562876	113562988	CSMD3	CSMD300126	0.0507265309098196	2	-0.00643196658135844	2	0.00223694853327063	2	0.00223694853327063	NA	NA	SegRatio=-0.01,AbsMeanSigma=0.2,pvalue=0.000718914239051679,pvalueTTest=0.0182142743756156,
chr8	113562988	113563103	CSMD3	CSMD300127	0.0100870365693146	2	-0.00643196658135844	2	0.00223694853327063	2	0.00223694853327063	NA	NA	SegRatio=-0.01,AbsMeanSigma=0.2,pvalue=0.000718914239051679,pvalueTTest=0.0182142743756156,
chr8	113563062	113563169	CSMD3	CSMD300128	-0.142024725221115	2	-0.00643196658135844	2	0.00223694853327063	2	0.00223694853327063	NA	NA	SegRatio=-0.01,AbsMeanSigma=0.2,pvalue=0.000718914239051679,pvalueTTest=0.0182142743756156,
chr8	113564789	113564904	CSMD3	CSMD300129	-0.0378063042426403	2	-0.00643196658135844	2	0.00223694853327063	2	0.00223694853327063	NA	NA	SegRatio=-0.01,AbsMeanSigma=0.2,pvalue=0.000718914239051679,pvalueTTest=0.0182142743756156,
chr8	113564876	113564987	CSMD3	CSMD300130	0.00914922905908268	2	-0.00643196658135844	2	0.00223694853327063	2	0.00223694853327063	NA	NA	SegRatio=-0.01,AbsMeanSigma=0.2,pvalue=0.000718914239051679,pvalueTTest=0.0182142743756156,
chr8	113568957	113569070	CSMD3	CSMD300131	0.10721668162916	2	-0.00643196658135844	2	0.00223694853327063	2	0.00223694853327063	NA	NA	SegRatio=-0.01,AbsMeanSigma=0.2,pvalue=0.000718914239051679,pvalueTTest=0.0182142743756156,
chr8	113569014	113569120	CSMD3	CSMD300132	-0.00200563471192738	2	-0.00643196658135844	2	0.00223694853327063	2	0.00223694853327063	NA	NA	SegRatio=-0.01,AbsMeanSigma=0.2,pvalue=0.000718914239051679,pvalueTTest=0.0182142743756156,
chr8	113569087	113569201	CSMD3	CSMD300133	0.127094709413536	2	-0.00643196658135844	2	0.00223694853327063	2	0.00223694853327063	NA	NA	SegRatio=-0.01,AbsMeanSigma=0.2,pvalue=0.000718914239051679,pvalueTTest=0.0182142743756156,
chr8	113569185	113569296	CSMD3	CSMD300134	NA	2	-0.00643196658135844	2	0.00223694853327063	2	0.00223694853327063	NA	NA	SegRatio=-0.01,AbsMeanSigma=0.2,pvalue=0.000718914239051679,pvalueTTest=0.0182142743756156,
chr8	113585668	113585779	CSMD3	CSMD300135	-0.0572904851266805	2	-0.00643196658135844	2	0.00223694853327063	2	0.00223694853327063	NA	NA	SegRatio=-0.01,AbsMeanSigma=0.2,pvalue=0.000718914239051679,pvalueTTest=0.0182142743756156,
chr8	113585759	113585872	CSMD3	CSMD300136	-0.00811409756694045	2	-0.00643196658135844	2	0.00223694853327063	2	0.00223694853327063	NA	NA	SegRatio=-0.01,AbsMeanSigma=0.2,pvalue=0.000718914239051679,pvalueTTest=0.0182142743756156,
chr8	113585804	113585917	CSMD3	CSMD300137	-0.0602186202170116	2	-0.00643196658135844	2	0.00223694853327063	2	0.00223694853327063	NA	NA	SegRatio=-0.01,AbsMeanSigma=0.2,pvalue=0.000718914239051679,pvalueTTest=0.0182142743756156,
chr8	113599288	113599394	CSMD3	CSMD300138	-0.0538785255478603	2	-0.00643196658135844	2	0.00223694853327063	2	0.00223694853327063	NA	NA	SegRatio=-0.01,AbsMeanSigma=0.2,pvalue=0.000718914239051679,pvalueTTest=0.0182142743756156,
chr8	113599344	113599458	CSMD3	CSMD300139	0.0452545936834235	2	-0.00643196658135844	2	0.00223694853327063	2	0.00223694853327063	NA	NA	SegRatio=-0.01,AbsMeanSigma=0.2,pvalue=0.000718914239051679,pvalueTTest=0.0182142743756156,
chr8	113599424	113599534	CSMD3	CSMD300140	-0.0453556345889214	2	-0.00643196658135844	2	0.00223694853327063	2	0.00223694853327063	NA	NA	SegRatio=-0.01,AbsMeanSigma=0.2,pvalue=0.000718914239051679,pvalueTTest=0.0182142743756156,
chr8	113649021	113649133	CSMD3	CSMD300141	0.00398459348364071	2	-0.00643196658135844	2	0.00223694853327063	2	0.00223694853327063	NA	NA	SegRatio=-0.01,AbsMeanSigma=0.2,pvalue=0.000718914239051679,pvalueTTest=0.0182142743756156,
chr8	113649121	113649212	CSMD3	CSMD300142	0.122982786421706	2	-0.00643196658135844	2	0.00223694853327063	2	0.00223694853327063	NA	NA	SegRatio=-0.01,AbsMeanSigma=0.2,pvalue=0.000718914239051679,pvalueTTest=0.0182142743756156,
chr8	113649155	113649268	CSMD3	CSMD300143	0.000858383753242556	2	-0.00643196658135844	2	0.00223694853327063	2	0.00223694853327063	NA	NA	SegRatio=-0.01,AbsMeanSigma=0.2,pvalue=0.000718914239051679,pvalueTTest=0.0182142743756156,
chr8	113650858	113650969	CSMD3	CSMD300144	-1.42574250964168	2	-0.00643196658135844	2	0.00223694853327063	2	0.00223694853327063	NA	NA	SegRatio=-0.01,AbsMeanSigma=0.2,pvalue=0.000718914239051679,pvalueTTest=0.0182142743756156,
chr8	113650948	113651059	CSMD3	CSMD300145	-0.102903978040632	2	-0.00643196658135844	2	0.00223694853327063	2	0.00223694853327063	NA	NA	SegRatio=-0.01,AbsMeanSigma=0.2,pvalue=0.000718914239051679,pvalueTTest=0.0182142743756156,
chr8	113651016	113651125	CSMD3	CSMD300146	-0.16417422185364	2	-0.00643196658135844	2	0.00223694853327063	2	0.00223694853327063	NA	NA	SegRatio=-0.01,AbsMeanSigma=0.2,pvalue=0.000718914239051679,pvalueTTest=0.0182142743756156,
chr8	113651089	113651201	CSMD3	CSMD300147	0.0270869321077754	2	-0.00643196658135844	2	0.00223694853327063	2	0.00223694853327063	NA	NA	SegRatio=-0.01,AbsMeanSigma=0.2,pvalue=0.000718914239051679,pvalueTTest=0.0182142743756156,
chr8	113657311	113657423	CSMD3	CSMD300148	-0.00724451996897976	2	-0.00643196658135844	2	0.00223694853327063	2	0.00223694853327063	NA	NA	SegRatio=-0.01,AbsMeanSigma=0.2,pvalue=0.000718914239051679,pvalueTTest=0.0182142743756156,
chr8	113657424	113657538	CSMD3	CSMD300149	-0.0057969995711915	2	-0.00643196658135844	2	0.00223694853327063	2	0.00223694853327063	NA	NA	SegRatio=-0.01,AbsMeanSigma=0.2,pvalue=0.000718914239051679,pvalueTTest=0.0182142743756156,
chr8	113662274	113662406	CSMD3	CSMD300150	NA	2	-0.00643196658135844	2	0.00223694853327063	2	0.00223694853327063	NA	NA	SegRatio=-0.01,AbsMeanSigma=0.2,pvalue=0.000718914239051679,pvalueTTest=0.0182142743756156,
chr8	113662401	113662489	CSMD3	CSMD300151	0.133348688575838	2	-0.00643196658135844	2	0.00223694853327063	2	0.00223694853327063	NA	NA	SegRatio=-0.01,AbsMeanSigma=0.2,pvalue=0.000718914239051679,pvalueTTest=0.0182142743756156,
chr8	113662462	113662569	CSMD3	CSMD300152	0.22723843579531	2	-0.00643196658135844	2	0.00223694853327063	2	0.00223694853327063	NA	NA	SegRatio=-0.01,AbsMeanSigma=0.2,pvalue=0.000718914239051679,pvalueTTest=0.0182142743756156,
chr8	113662541	113662651	CSMD3	CSMD300153	-0.350163832486631	2	-0.00643196658135844	2	0.00223694853327063	2	0.00223694853327063	NA	NA	SegRatio=-0.01,AbsMeanSigma=0.2,pvalue=0.000718914239051679,pvalueTTest=0.0182142743756156,
chr8	113668360	113668476	CSMD3	CSMD300154	NA	2	-0.00643196658135844	2	0.00223694853327063	2	0.00223694853327063	NA	NA	SegRatio=-0.01,AbsMeanSigma=0.2,pvalue=0.000718914239051679,pvalueTTest=0.0182142743756156,
chr8	113668418	113668531	CSMD3	CSMD300155	0.00497122216075607	2	-0.00643196658135844	2	0.00223694853327063	2	0.00223694853327063	NA	NA	SegRatio=-0.01,AbsMeanSigma=0.2,pvalue=0.000718914239051679,pvalueTTest=0.0182142743756156,
chr8	113668517	113668626	CSMD3	CSMD300156	0.110725469466936	2	-0.00643196658135844	2	0.00223694853327063	2	0.00223694853327063	NA	NA	SegRatio=-0.01,AbsMeanSigma=0.2,pvalue=0.000718914239051679,pvalueTTest=0.0182142743756156,
chr8	113678460	113678573	CSMD3	CSMD300157	-0.10258189264716	2	-0.00643196658135844	2	0.00223694853327063	2	0.00223694853327063	NA	NA	SegRatio=-0.01,AbsMeanSigma=0.2,pvalue=0.000718914239051679,pvalueTTest=0.0182142743756156,
chr8	113678566	113678676	CSMD3	CSMD300158	0.140852124670339	2	-0.00643196658135844	2	0.00223694853327063	2	0.00223694853327063	NA	NA	SegRatio=-0.01,AbsMeanSigma=0.2,pvalue=0.000718914239051679,pvalueTTest=0.0182142743756156,
chr8	113694650	113694755	CSMD3	CSMD300159	-0.0546895761595537	2	-0.00643196658135844	2	0.00223694853327063	2	0.00223694853327063	NA	NA	SegRatio=-0.01,AbsMeanSigma=0.2,pvalue=0.000718914239051679,pvalueTTest=0.0182142743756156,
chr8	113694713	113694830	CSMD3	CSMD300160	-0.0946045513202592	2	-0.00643196658135844	2	0.00223694853327063	2	0.00223694853327063	NA	NA	SegRatio=-0.01,AbsMeanSigma=0.2,pvalue=0.000718914239051679,pvalueTTest=0.0182142743756156,
chr8	113694764	113694858	CSMD3	CSMD300161	0.0597469070043744	2	-0.00643196658135844	2	0.00223694853327063	2	0.00223694853327063	NA	NA	SegRatio=-0.01,AbsMeanSigma=0.2,pvalue=0.000718914239051679,pvalueTTest=0.0182142743756156,
chr8	113694854	113694966	CSMD3	CSMD300162	-1.34805677759003	2	-0.00643196658135844	2	0.00223694853327063	2	0.00223694853327063	NA	NA	SegRatio=-0.01,AbsMeanSigma=0.2,pvalue=0.000718914239051679,pvalueTTest=0.0182142743756156,
chr8	113697582	113697687	CSMD3	CSMD300163	-0.0305623922018319	2	-0.00643196658135844	2	0.00223694853327063	2	0.00223694853327063	NA	NA	SegRatio=-0.01,AbsMeanSigma=0.2,pvalue=0.000718914239051679,pvalueTTest=0.0182142743756156,
chr8	113697686	113697800	CSMD3	CSMD300164	-0.0860526654774629	2	-0.00643196658135844	2	0.00223694853327063	2	0.00223694853327063	NA	NA	SegRatio=-0.01,AbsMeanSigma=0.2,pvalue=0.000718914239051679,pvalueTTest=0.0182142743756156,
chr8	113697790	113697900	CSMD3	CSMD300165	-0.127664022614029	2	-0.00643196658135844	2	0.00223694853327063	2	0.00223694853327063	NA	NA	SegRatio=-0.01,AbsMeanSigma=0.2,pvalue=0.000718914239051679,pvalueTTest=0.0182142743756156,
chr8	113697849	113697960	CSMD3	CSMD300166	-0.0802759381024695	2	-0.00643196658135844	2	0.00223694853327063	2	0.00223694853327063	NA	NA	SegRatio=-0.01,AbsMeanSigma=0.2,pvalue=0.000718914239051679,pvalueTTest=0.0182142743756156,
chr8	113697957	113698091	CSMD3	CSMD300167	NA	2	-0.00643196658135844	2	0.00223694853327063	2	0.00223694853327063	NA	NA	SegRatio=-0.01,AbsMeanSigma=0.2,pvalue=0.000718914239051679,pvalueTTest=0.0182142743756156,
chr8	113702074	113702185	CSMD3	CSMD300168	-0.121308565312444	2	-0.00643196658135844	2	0.00223694853327063	2	0.00223694853327063	NA	NA	SegRatio=-0.01,AbsMeanSigma=0.2,pvalue=0.000718914239051679,pvalueTTest=0.0182142743756156,
chr8	113702145	113702254	CSMD3	CSMD300169	-0.0655785755859828	2	-0.00643196658135844	2	0.00223694853327063	2	0.00223694853327063	NA	NA	SegRatio=-0.01,AbsMeanSigma=0.2,pvalue=0.000718914239051679,pvalueTTest=0.0182142743756156,
chr8	113702251	113702361	CSMD3	CSMD300170	-0.0253545000009105	2	-0.00643196658135844	2	0.00223694853327063	2	0.00223694853327063	NA	NA	SegRatio=-0.01,AbsMeanSigma=0.2,pvalue=0.000718914239051679,pvalueTTest=0.0182142743756156,
chr8	113812369	113812480	CSMD3	CSMD300171	-0.0467071495732149	2	-0.00643196658135844	2	0.00223694853327063	2	0.00223694853327063	NA	NA	SegRatio=-0.01,AbsMeanSigma=0.2,pvalue=0.000718914239051679,pvalueTTest=0.0182142743756156,
chr8	113812463	113812575	CSMD3	CSMD300172	-0.100550837824977	2	-0.00643196658135844	2	0.00223694853327063	2	0.00223694853327063	NA	NA	SegRatio=-0.01,AbsMeanSigma=0.2,pvalue=0.000718914239051679,pvalueTTest=0.0182142743756156,
chr8	113841893	113842009	CSMD3	CSMD300173	-0.000262830088949469	2	-0.00643196658135844	2	0.00223694853327063	2	0.00223694853327063	NA	NA	SegRatio=-0.01,AbsMeanSigma=0.2,pvalue=0.000718914239051679,pvalueTTest=0.0182142743756156,
chr8	113841928	113842040	CSMD3	CSMD300174	-0.0458319535954151	2	-0.00643196658135844	2	0.00223694853327063	2	0.00223694853327063	NA	NA	SegRatio=-0.01,AbsMeanSigma=0.2,pvalue=0.000718914239051679,pvalueTTest=0.0182142743756156,
chr8	113871326	113871434	CSMD3	CSMD300175	-0.139853214797888	2	-0.00643196658135844	2	0.00223694853327063	2	0.00223694853327063	NA	NA	SegRatio=-0.01,AbsMeanSigma=0.2,pvalue=0.000718914239051679,pvalueTTest=0.0182142743756156,
chr8	113871374	113871482	CSMD3	CSMD300176	0.00425914916474626	2	-0.00643196658135844	2	0.00223694853327063	2	0.00223694853327063	NA	NA	SegRatio=-0.01,AbsMeanSigma=0.2,pvalue=0.000718914239051679,pvalueTTest=0.0182142743756156,
chr8	113871473	113871586	CSMD3	CSMD300177	-1.13664011644393	2	-0.00643196658135844	2	0.00223694853327063	2	0.00223694853327063	NA	NA	SegRatio=-0.01,AbsMeanSigma=0.2,pvalue=0.000718914239051679,pvalueTTest=0.0182142743756156,
chr8	113933789	113933900	CSMD3	CSMD300178	-0.111760071167114	2	-0.00643196658135844	2	0.00223694853327063	2	0.00223694853327063	NA	NA	SegRatio=-0.01,AbsMeanSigma=0.2,pvalue=0.000718914239051679,pvalueTTest=0.0182142743756156,
chr8	113933891	113933973	CSMD3	CSMD300179	0.0231792388206543	2	-0.00643196658135844	2	0.00223694853327063	2	0.00223694853327063	NA	NA	SegRatio=-0.01,AbsMeanSigma=0.2,pvalue=0.000718914239051679,pvalueTTest=0.0182142743756156,
chr8	113933927	113934044	CSMD3	CSMD300180	-0.09391756994195	2	-0.00643196658135844	2	0.00223694853327063	2	0.00223694853327063	NA	NA	SegRatio=-0.01,AbsMeanSigma=0.2,pvalue=0.000718914239051679,pvalueTTest=0.0182142743756156,
chr8	113959928	113960047	CSMD3	CSMD300181	NA	2	-0.00643196658135844	2	0.00223694853327063	2	0.00223694853327063	NA	NA	SegRatio=-0.01,AbsMeanSigma=0.2,pvalue=0.000718914239051679,pvalueTTest=0.0182142743756156,
chr8	113960073	113960207	CSMD3	CSMD300182	-1.30168935742133	2	-0.00643196658135844	2	0.00223694853327063	2	0.00223694853327063	NA	NA	SegRatio=-0.01,AbsMeanSigma=0.2,pvalue=0.000718914239051679,pvalueTTest=0.0182142743756156,
chr8	113966823	113966933	CSMD3	CSMD300183	-0.0809717676163773	2	-0.00643196658135844	2	0.00223694853327063	2	0.00223694853327063	NA	NA	SegRatio=-0.01,AbsMeanSigma=0.2,pvalue=0.000718914239051679,pvalueTTest=0.0182142743756156,
chr8	113966931	113967063	CSMD3	CSMD300184	-0.14028130844238	2	-0.00643196658135844	2	0.00223694853327063	2	0.00223694853327063	NA	NA	SegRatio=-0.01,AbsMeanSigma=0.2,pvalue=0.000718914239051679,pvalueTTest=0.0182142743756156,
chr8	113987992	113988109	CSMD3	CSMD300185	0.00603841445806905	2	-0.00643196658135844	2	0.00223694853327063	2	0.00223694853327063	NA	NA	SegRatio=-0.01,AbsMeanSigma=0.2,pvalue=0.000718914239051679,pvalueTTest=0.0182142743756156,
chr8	113988087	113988190	CSMD3	CSMD300186	0.0834913352740657	2	-0.00643196658135844	2	0.00223694853327063	2	0.00223694853327063	NA	NA	SegRatio=-0.01,AbsMeanSigma=0.2,pvalue=0.000718914239051679,pvalueTTest=0.0182142743756156,
chr8	113988122	113988234	CSMD3	CSMD300187	0.0390383702509761	2	-0.00643196658135844	2	0.00223694853327063	2	0.00223694853327063	NA	NA	SegRatio=-0.01,AbsMeanSigma=0.2,pvalue=0.000718914239051679,pvalueTTest=0.0182142743756156,
chr8	113988220	113988332	CSMD3	CSMD300188	-0.254726677164007	2	-0.00643196658135844	2	0.00223694853327063	2	0.00223694853327063	NA	NA	SegRatio=-0.01,AbsMeanSigma=0.2,pvalue=0.000718914239051679,pvalueTTest=0.0182142743756156,
chr8	113988279	113988381	CSMD3	CSMD300189	0.107614216065251	2	-0.00643196658135844	2	0.00223694853327063	2	0.00223694853327063	NA	NA	SegRatio=-0.01,AbsMeanSigma=0.2,pvalue=0.000718914239051679,pvalueTTest=0.0182142743756156,
chr8	113988382	113988477	CSMD3	CSMD300190	-0.102357387898696	2	-0.00643196658135844	2	0.00223694853327063	2	0.00223694853327063	NA	NA	SegRatio=-0.01,AbsMeanSigma=0.2,pvalue=0.000718914239051679,pvalueTTest=0.0182142743756156,
chr8	114031216	114031329	CSMD3	CSMD300191	0.207374638211107	2	-0.00643196658135844	2	0.00223694853327063	2	0.00223694853327063	NA	NA	SegRatio=-0.01,AbsMeanSigma=0.2,pvalue=0.000718914239051679,pvalueTTest=0.0182142743756156,
chr8	114031313	114031407	CSMD3	CSMD300192	-0.240431096866987	2	-0.00643196658135844	2	0.00223694853327063	2	0.00223694853327063	NA	NA	SegRatio=-0.01,AbsMeanSigma=0.2,pvalue=0.000718914239051679,pvalueTTest=0.0182142743756156,
chr8	114031388	114031499	CSMD3	CSMD300193	-0.155536617148653	2	-0.00643196658135844	2	0.00223694853327063	2	0.00223694853327063	NA	NA	SegRatio=-0.01,AbsMeanSigma=0.2,pvalue=0.000718914239051679,pvalueTTest=0.0182142743756156,
chr8	114110961	114111078	CSMD3	CSMD300194	0.0299744190859262	2	-0.00643196658135844	2	0.00223694853327063	2	0.00223694853327063	NA	NA	SegRatio=-0.01,AbsMeanSigma=0.2,pvalue=0.000718914239051679,pvalueTTest=0.0182142743756156,
chr8	114111074	114111177	CSMD3	CSMD300195	0.0396729648000785	2	-0.00643196658135844	2	0.00223694853327063	2	0.00223694853327063	NA	NA	SegRatio=-0.01,AbsMeanSigma=0.2,pvalue=0.000718914239051679,pvalueTTest=0.0182142743756156,
chr8	114111175	114111292	CSMD3	CSMD300196	0.467362870973641	2	-0.00643196658135844	2	0.00223694853327063	2	0.00223694853327063	NA	NA	SegRatio=-0.01,AbsMeanSigma=0.2,pvalue=0.000718914239051679,pvalueTTest=0.0182142743756156,
chr8	114185880	114185982	CSMD3	CSMD300197	-0.131263655820972	2	-0.00643196658135844	2	0.00223694853327063	2	0.00223694853327063	NA	NA	SegRatio=-0.01,AbsMeanSigma=0.2,pvalue=0.000718914239051679,pvalueTTest=0.0182142743756156,
chr8	114185977	114186094	CSMD3	CSMD300198	0.068053582446836	2	-0.00643196658135844	2	0.00223694853327063	2	0.00223694853327063	NA	NA	SegRatio=-0.01,AbsMeanSigma=0.2,pvalue=0.000718914239051679,pvalueTTest=0.0182142743756156,
chr8	114186069	114186180	CSMD3	CSMD300199	-0.00643196658135844	2	-0.00643196658135844	2	0.00223694853327063	2	0.00223694853327063	NA	NA	SegRatio=-0.01,AbsMeanSigma=0.2,pvalue=0.000718914239051679,pvalueTTest=0.0182142743756156,
chr8	114290797	114290912	CSMD3	CSMD300200	-0.0495107008844214	2	-0.00643196658135844	2	0.00223694853327063	2	0.00223694853327063	NA	NA	SegRatio=-0.01,AbsMeanSigma=0.2,pvalue=0.000718914239051679,pvalueTTest=0.0182142743756156,
chr8	114290904	114291036	CSMD3	CSMD300201	NA	2	-0.00643196658135844	2	0.00223694853327063	2	0.00223694853327063	NA	NA	SegRatio=-0.01,AbsMeanSigma=0.2,pvalue=0.000718914239051679,pvalueTTest=0.0182142743756156,
chr8	114326738	114326846	CSMD3	CSMD300202	-0.124019599473135	2	-0.00643196658135844	2	0.00223694853327063	2	0.00223694853327063	NA	NA	SegRatio=-0.01,AbsMeanSigma=0.2,pvalue=0.000718914239051679,pvalueTTest=0.0182142743756156,
chr8	114326847	114326958	CSMD3	CSMD300203	-0.0251800173416949	2	-0.00643196658135844	2	0.00223694853327063	2	0.00223694853327063	NA	NA	SegRatio=-0.01,AbsMeanSigma=0.2,pvalue=0.000718914239051679,pvalueTTest=0.0182142743756156,
chr8	114326912	114327019	CSMD3	CSMD300204	-0.211136836825142	2	-0.00643196658135844	2	0.00223694853327063	2	0.00223694853327063	NA	NA	SegRatio=-0.01,AbsMeanSigma=0.2,pvalue=0.000718914239051679,pvalueTTest=0.0182142743756156,
chr8	114327004	114327110	CSMD3	CSMD300205	NA	2	-0.00643196658135844	2	0.00223694853327063	2	0.00223694853327063	NA	NA	SegRatio=-0.01,AbsMeanSigma=0.2,pvalue=0.000718914239051679,pvalueTTest=0.0182142743756156,
chr8	114388933	114389043	CSMD3	CSMD300206	0.165771778395423	2	-0.00643196658135844	2	0.00223694853327063	2	0.00223694853327063	NA	NA	SegRatio=-0.01,AbsMeanSigma=0.2,pvalue=0.000718914239051679,pvalueTTest=0.0182142743756156,
chr8	114448862	114448979	CSMD3	CSMD300207	-0.128303817417074	2	-0.00643196658135844	2	0.00223694853327063	2	0.00223694853327063	NA	NA	SegRatio=-0.01,AbsMeanSigma=0.2,pvalue=0.000718914239051679,pvalueTTest=0.0182142743756156,
chr8	114448962	114449078	CSMD3	CSMD300208	0.194991307281776	2	-0.00643196658135844	2	0.00223694853327063	2	0.00223694853327063	NA	NA	SegRatio=-0.01,AbsMeanSigma=0.2,pvalue=0.000718914239051679,pvalueTTest=0.0182142743756156,
chr8	114449053	114449173	CSMD3	CSMD300209	0.145800051186516	2	-0.00643196658135844	2	0.00223694853327063	2	0.00223694853327063	NA	NA	SegRatio=-0.01,AbsMeanSigma=0.2,pvalue=0.000718914239051679,pvalueTTest=0.0182142743756156,
chr8	117859670	117859787	RAD21	RAD2100001	-0.0500412621103995	2	-0.00643196658135844	2	0.402353324177826	2	0.402353324177826	NA	NA	SegRatio=-0.01,AbsMeanSigma=0.2,pvalue=0.000718914239051679,pvalueTTest=0.0182142743756156,
chr8	117859783	117859901	RAD21	RAD2100002	0.0129953814465499	2	-0.00643196658135844	2	0.402353324177826	2	0.402353324177826	NA	NA	SegRatio=-0.01,AbsMeanSigma=0.2,pvalue=0.000718914239051679,pvalueTTest=0.0182142743756156,
chr8	117859896	117859985	RAD21	RAD2100003	0.0308787975117224	2	-0.00643196658135844	2	0.402353324177826	2	0.402353324177826	NA	NA	SegRatio=-0.01,AbsMeanSigma=0.2,pvalue=0.000718914239051679,pvalueTTest=0.0182142743756156,
chr8	117861112	117861216	RAD21	RAD2100004	-0.0466097817301656	2	-0.00643196658135844	2	0.402353324177826	2	0.402353324177826	NA	NA	SegRatio=-0.01,AbsMeanSigma=0.2,pvalue=0.000718914239051679,pvalueTTest=0.0182142743756156,
chr8	117861215	117861327	RAD21	RAD2100005	-0.00367812970864502	2	-0.00643196658135844	2	0.402353324177826	2	0.402353324177826	NA	NA	SegRatio=-0.01,AbsMeanSigma=0.2,pvalue=0.000718914239051679,pvalueTTest=0.0182142743756156,
chr8	117862818	117862933	RAD21	RAD2100006	NA	2	-0.00643196658135844	2	0.402353324177826	2	0.402353324177826	NA	NA	SegRatio=-0.01,AbsMeanSigma=0.2,pvalue=0.000718914239051679,pvalueTTest=0.0182142743756156,
chr8	117862930	117863004	RAD21	RAD2100007	0.0809261051461717	2	-0.00643196658135844	2	0.402353324177826	2	0.402353324177826	NA	NA	SegRatio=-0.01,AbsMeanSigma=0.2,pvalue=0.000718914239051679,pvalueTTest=0.0182142743756156,
chr8	117862985	117863078	RAD21	RAD2100008	-0.641306317664169	2	-0.00643196658135844	2	0.402353324177826	2	0.402353324177826	NA	NA	SegRatio=-0.01,AbsMeanSigma=0.2,pvalue=0.000718914239051679,pvalueTTest=0.0182142743756156,
chr8	117864153	117864267	RAD21	RAD2100009	0.035835359084669	2	-0.00643196658135844	2	0.402353324177826	2	0.402353324177826	NA	NA	SegRatio=-0.01,AbsMeanSigma=0.2,pvalue=0.000718914239051679,pvalueTTest=0.0182142743756156,
chr8	117864263	117864359	RAD21	RAD2100010	0.10639268745126	2	-0.00643196658135844	2	0.402353324177826	2	0.402353324177826	NA	NA	SegRatio=-0.01,AbsMeanSigma=0.2,pvalue=0.000718914239051679,pvalueTTest=0.0182142743756156,
chr8	117864765	117864868	RAD21	RAD2100011	0.0460493331897182	2	-0.00643196658135844	2	0.402353324177826	2	0.402353324177826	NA	NA	SegRatio=-0.01,AbsMeanSigma=0.2,pvalue=0.000718914239051679,pvalueTTest=0.0182142743756156,
chr8	117864836	117864928	RAD21	RAD2100012	0.0183735943392968	2	-0.00643196658135844	2	0.402353324177826	2	0.402353324177826	NA	NA	SegRatio=-0.01,AbsMeanSigma=0.2,pvalue=0.000718914239051679,pvalueTTest=0.0182142743756156,
chr8	117864886	117865001	RAD21	RAD2100013	0.0153264875194705	2	-0.00643196658135844	2	0.402353324177826	2	0.402353324177826	NA	NA	SegRatio=-0.01,AbsMeanSigma=0.2,pvalue=0.000718914239051679,pvalueTTest=0.0182142743756156,
chr8	117866395	117866509	RAD21	RAD2100014	0.224133869892061	2	-0.00643196658135844	2	0.402353324177826	2	0.402353324177826	NA	NA	SegRatio=-0.01,AbsMeanSigma=0.2,pvalue=0.000718914239051679,pvalueTTest=0.0182142743756156,
chr8	117866509	117866622	RAD21	RAD2100015	-0.0360203115781718	2	-0.00643196658135844	2	0.402353324177826	2	0.402353324177826	NA	NA	SegRatio=-0.01,AbsMeanSigma=0.2,pvalue=0.000718914239051679,pvalueTTest=0.0182142743756156,
chr8	117866562	117866664	RAD21	RAD2100016	-0.0498122053004154	2	-0.00643196658135844	2	0.402353324177826	2	0.402353324177826	NA	NA	SegRatio=-0.01,AbsMeanSigma=0.2,pvalue=0.000718914239051679,pvalueTTest=0.0182142743756156,
chr8	117866657	117866766	RAD21	RAD2100017	0.0467576003911392	2	-0.00643196658135844	2	0.402353324177826	2	0.402353324177826	NA	NA	SegRatio=-0.01,AbsMeanSigma=0.2,pvalue=0.000718914239051679,pvalueTTest=0.0182142743756156,
chr8	117868370	117868486	RAD21	RAD2100018	0.012133547885398	2	-0.00643196658135844	2	0.402353324177826	2	0.402353324177826	NA	NA	SegRatio=-0.01,AbsMeanSigma=0.2,pvalue=0.000718914239051679,pvalueTTest=0.0182142743756156,
chr8	117868471	117868586	RAD21	RAD2100019	-0.0692817671174195	2	-0.00643196658135844	2	0.402353324177826	2	0.402353324177826	NA	NA	SegRatio=-0.01,AbsMeanSigma=0.2,pvalue=0.000718914239051679,pvalueTTest=0.0182142743756156,
chr8	117868852	117868967	RAD21	RAD2100020	0.138645059658051	2	-0.00643196658135844	2	0.402353324177826	2	0.402353324177826	NA	NA	SegRatio=-0.01,AbsMeanSigma=0.2,pvalue=0.000718914239051679,pvalueTTest=0.0182142743756156,
chr8	117868901	117869004	RAD21	RAD2100021	0.0644645742641497	2	-0.00643196658135844	2	0.402353324177826	2	0.402353324177826	NA	NA	SegRatio=-0.01,AbsMeanSigma=0.2,pvalue=0.000718914239051679,pvalueTTest=0.0182142743756156,
chr8	117868987	117869062	RAD21	RAD2100022	NA	2	-0.00643196658135844	2	0.402353324177826	2	0.402353324177826	NA	NA	SegRatio=-0.01,AbsMeanSigma=0.2,pvalue=0.000718914239051679,pvalueTTest=0.0182142743756156,
chr8	117869485	117869596	RAD21	RAD2100023	NA	2	-0.00643196658135844	2	0.402353324177826	2	0.402353324177826	NA	NA	SegRatio=-0.01,AbsMeanSigma=0.2,pvalue=0.000718914239051679,pvalueTTest=0.0182142743756156,
chr8	117869594	117869700	RAD21	RAD2100024	0.0198559046946916	2	-0.00643196658135844	2	0.402353324177826	2	0.402353324177826	NA	NA	SegRatio=-0.01,AbsMeanSigma=0.2,pvalue=0.000718914239051679,pvalueTTest=0.0182142743756156,
chr8	117869687	117869799	RAD21	RAD2100025	-1.36730918823245	2	-0.00643196658135844	2	0.402353324177826	2	0.402353324177826	NA	NA	SegRatio=-0.01,AbsMeanSigma=0.2,pvalue=0.000718914239051679,pvalueTTest=0.0182142743756156,
chr8	117870546	117870661	RAD21	RAD2100026	NA	2	-0.00643196658135844	2	0.402353324177826	2	0.402353324177826	NA	NA	SegRatio=-0.01,AbsMeanSigma=0.2,pvalue=0.000718914239051679,pvalueTTest=0.0182142743756156,
chr8	117870624	117870704	RAD21	RAD2100027	0.155965892874504	2	-0.00643196658135844	2	0.402353324177826	2	0.402353324177826	NA	NA	SegRatio=-0.01,AbsMeanSigma=0.2,pvalue=0.000718914239051679,pvalueTTest=0.0182142743756156,
chr8	117870679	117870795	RAD21	RAD2100028	-0.321910320063532	2	-0.00643196658135844	2	0.402353324177826	2	0.402353324177826	NA	NA	SegRatio=-0.01,AbsMeanSigma=0.2,pvalue=0.000718914239051679,pvalueTTest=0.0182142743756156,
chr8	117874055	117874170	RAD21	RAD2100029	-0.02598494059453	2	-0.00643196658135844	2	0.402353324177826	2	0.402353324177826	NA	NA	SegRatio=-0.01,AbsMeanSigma=0.2,pvalue=0.000718914239051679,pvalueTTest=0.0182142743756156,
chr8	117874164	117874279	RAD21	RAD2100030	0.166349215496144	2	-0.00643196658135844	2	0.402353324177826	2	0.402353324177826	NA	NA	SegRatio=-0.01,AbsMeanSigma=0.2,pvalue=0.000718914239051679,pvalueTTest=0.0182142743756156,
chr8	117875295	117875402	RAD21	RAD2100031	-0.0869992951205333	2	-0.00643196658135844	2	0.402353324177826	2	0.402353324177826	NA	NA	SegRatio=-0.01,AbsMeanSigma=0.2,pvalue=0.000718914239051679,pvalueTTest=0.0182142743756156,
chr8	117875402	117875515	RAD21	RAD2100032	-0.131817295596154	2	-0.00643196658135844	2	0.402353324177826	2	0.402353324177826	NA	NA	SegRatio=-0.01,AbsMeanSigma=0.2,pvalue=0.000718914239051679,pvalueTTest=0.0182142743756156,
chr8	117875499	117875612	RAD21	RAD2100033	NA	2	-0.00643196658135844	2	0.402353324177826	2	0.402353324177826	NA	NA	SegRatio=-0.01,AbsMeanSigma=0.2,pvalue=0.000718914239051679,pvalueTTest=0.0182142743756156,
chr8	117878745	117878863	RAD21	RAD2100034	0.032692895352679	2	-0.00643196658135844	2	0.402353324177826	2	0.402353324177826	NA	NA	SegRatio=-0.01,AbsMeanSigma=0.2,pvalue=0.000718914239051679,pvalueTTest=0.0182142743756156,
chr8	117878849	117878965	RAD21	RAD2100035	0.0266991132711597	2	-0.00643196658135844	2	0.402353324177826	2	0.402353324177826	NA	NA	SegRatio=-0.01,AbsMeanSigma=0.2,pvalue=0.000718914239051679,pvalueTTest=0.0182142743756156,
chr9	5021949	5022062	JAK2	JAK200001	0.0248248181266282	2	0.0248248181266282	2	0.341768840017548	2	0.341768840017548	NA	NA	SegRatio=0.02,AbsMeanSigma=0.35,pvalue=0.395081061874044,pvalueTTest=0.559304220739832,
chr9	5022055	5022165	JAK2	JAK200002	-0.0812995165053466	2	0.0248248181266282	2	0.341768840017548	2	0.341768840017548	NA	NA	SegRatio=0.02,AbsMeanSigma=0.35,pvalue=0.395081061874044,pvalueTTest=0.559304220739832,
chr9	5022154	5022265	JAK2	JAK200003	0.0950423199389167	2	0.0248248181266282	2	0.341768840017548	2	0.341768840017548	NA	NA	SegRatio=0.02,AbsMeanSigma=0.35,pvalue=0.395081061874044,pvalueTTest=0.559304220739832,
chr9	5029729	5029840	JAK2	JAK200004	0.185702577709158	2	0.0248248181266282	2	0.341768840017548	2	0.341768840017548	NA	NA	SegRatio=0.02,AbsMeanSigma=0.35,pvalue=0.395081061874044,pvalueTTest=0.559304220739832,
chr9	5029813	5029924	JAK2	JAK200005	-0.0803061757509115	2	0.0248248181266282	2	0.341768840017548	2	0.341768840017548	NA	NA	SegRatio=0.02,AbsMeanSigma=0.35,pvalue=0.395081061874044,pvalueTTest=0.559304220739832,
chr9	5029895	5030004	JAK2	JAK200006	-1.03445635014622	2	-0.00805611865733966	2	0.341768840017548	2	0.341768840017548	NA	NA	SegRatio=-0.01,AbsMeanSigma=0.21,pvalue=0.118595172511812,pvalueTTest=0.406875838237828,
chr9	5044379	5044491	JAK2	JAK200007	NA	2	-0.00805611865733966	2	0.341768840017548	2	0.341768840017548	NA	NA	SegRatio=-0.01,AbsMeanSigma=0.21,pvalue=0.118595172511812,pvalueTTest=0.406875838237828,
chr9	5044492	5044609	JAK2	JAK200008	NA	2	-0.00805611865733966	2	0.341768840017548	2	0.341768840017548	NA	NA	SegRatio=-0.01,AbsMeanSigma=0.21,pvalue=0.118595172511812,pvalueTTest=0.406875838237828,
chr9	5050657	5050765	JAK2	JAK200009	0.0195594059055133	2	-0.00805611865733966	2	0.341768840017548	2	0.341768840017548	NA	NA	SegRatio=-0.01,AbsMeanSigma=0.21,pvalue=0.118595172511812,pvalueTTest=0.406875838237828,
chr9	5050732	5050843	JAK2	JAK200010	-0.0468728060959258	2	-0.00805611865733966	2	0.341768840017548	2	0.341768840017548	NA	NA	SegRatio=-0.01,AbsMeanSigma=0.21,pvalue=0.118595172511812,pvalueTTest=0.406875838237828,
chr9	5050830	5050942	JAK2	JAK200011	NA	2	-0.00805611865733966	2	0.341768840017548	2	0.341768840017548	NA	NA	SegRatio=-0.01,AbsMeanSigma=0.21,pvalue=0.118595172511812,pvalueTTest=0.406875838237828,
chr9	5054475	5054589	JAK2	JAK200012	0.32878156707641	2	-0.00805611865733966	2	0.341768840017548	2	0.341768840017548	NA	NA	SegRatio=-0.01,AbsMeanSigma=0.21,pvalue=0.118595172511812,pvalueTTest=0.406875838237828,
chr9	5054580	5054683	JAK2	JAK200013	-0.0101848749305476	2	-0.00805611865733966	2	0.341768840017548	2	0.341768840017548	NA	NA	SegRatio=-0.01,AbsMeanSigma=0.21,pvalue=0.118595172511812,pvalueTTest=0.406875838237828,
chr9	5054669	5054774	JAK2	JAK200014	-0.154593825909486	2	-0.00805611865733966	2	0.341768840017548	2	0.341768840017548	NA	NA	SegRatio=-0.01,AbsMeanSigma=0.21,pvalue=0.118595172511812,pvalueTTest=0.406875838237828,
chr9	5054772	5054875	JAK2	JAK200015	0.182085150155315	2	-0.00805611865733966	2	0.341768840017548	2	0.341768840017548	NA	NA	SegRatio=-0.01,AbsMeanSigma=0.21,pvalue=0.118595172511812,pvalueTTest=0.406875838237828,
chr9	5054876	5054979	JAK2	JAK200016	NA	2	-0.00805611865733966	2	0.341768840017548	2	0.341768840017548	NA	NA	SegRatio=-0.01,AbsMeanSigma=0.21,pvalue=0.118595172511812,pvalueTTest=0.406875838237828,
chr9	5055642	5055753	JAK2	JAK200017	0.0187673194790217	2	-0.00805611865733966	2	0.341768840017548	2	0.341768840017548	NA	NA	SegRatio=-0.01,AbsMeanSigma=0.21,pvalue=0.118595172511812,pvalueTTest=0.406875838237828,
chr9	5055695	5055795	JAK2	JAK200018	-0.0098848081364517	2	-0.00805611865733966	2	0.341768840017548	2	0.341768840017548	NA	NA	SegRatio=-0.01,AbsMeanSigma=0.21,pvalue=0.118595172511812,pvalueTTest=0.406875838237828,
chr9	5055764	5055874	JAK2	JAK200019	NA	2	-0.00805611865733966	2	0.341768840017548	2	0.341768840017548	NA	NA	SegRatio=-0.01,AbsMeanSigma=0.21,pvalue=0.118595172511812,pvalueTTest=0.406875838237828,
chr9	5064862	5064973	JAK2	JAK200020	0.0306350617359257	2	-0.00805611865733966	2	0.341768840017548	2	0.341768840017548	NA	NA	SegRatio=-0.01,AbsMeanSigma=0.21,pvalue=0.118595172511812,pvalueTTest=0.406875838237828,
chr9	5064919	5065031	JAK2	JAK200021	-0.0215543167819407	2	-0.00805611865733966	2	0.341768840017548	2	0.341768840017548	NA	NA	SegRatio=-0.01,AbsMeanSigma=0.21,pvalue=0.118595172511812,pvalueTTest=0.406875838237828,
chr9	5064984	5065091	JAK2	JAK200022	-0.195715871354995	2	-0.00805611865733966	2	0.341768840017548	2	0.341768840017548	NA	NA	SegRatio=-0.01,AbsMeanSigma=0.21,pvalue=0.118595172511812,pvalueTTest=0.406875838237828,
chr9	5066622	5066737	JAK2	JAK200023	0.207822977046908	2	-0.00805611865733966	2	0.341768840017548	2	0.341768840017548	NA	NA	SegRatio=-0.01,AbsMeanSigma=0.21,pvalue=0.118595172511812,pvalueTTest=0.406875838237828,
chr9	5066681	5066780	JAK2	JAK200024	-0.10185350351082	2	-0.00805611865733966	2	0.341768840017548	2	0.341768840017548	NA	NA	SegRatio=-0.01,AbsMeanSigma=0.21,pvalue=0.118595172511812,pvalueTTest=0.406875838237828,
chr9	5066733	5066840	JAK2	JAK200025	-0.0864213876639997	2	-0.00805611865733966	2	0.341768840017548	2	0.341768840017548	NA	NA	SegRatio=-0.01,AbsMeanSigma=0.21,pvalue=0.118595172511812,pvalueTTest=0.406875838237828,
chr9	5068986	5069083	JAK2	JAK200026	NA	2	-0.00805611865733966	2	0.341768840017548	2	0.341768840017548	NA	NA	SegRatio=-0.01,AbsMeanSigma=0.21,pvalue=0.118595172511812,pvalueTTest=0.406875838237828,
chr9	5069046	5069149	JAK2	JAK200027	-0.130263805940201	2	-0.00805611865733966	2	0.341768840017548	2	0.341768840017548	NA	NA	SegRatio=-0.01,AbsMeanSigma=0.21,pvalue=0.118595172511812,pvalueTTest=0.406875838237828,
chr9	5069149	5069251	JAK2	JAK200028	-0.0969165584934659	2	-0.00805611865733966	2	0.341768840017548	2	0.341768840017548	NA	NA	SegRatio=-0.01,AbsMeanSigma=0.21,pvalue=0.118595172511812,pvalueTTest=0.406875838237828,
chr9	5069886	5070002	JAK2	JAK200029	0.127757463727448	2	-0.00805611865733966	2	0.341768840017548	2	0.341768840017548	NA	NA	SegRatio=-0.01,AbsMeanSigma=0.21,pvalue=0.118595172511812,pvalueTTest=0.406875838237828,
chr9	5070000	5070115	JAK2	JAK200030	NA	2	-0.00805611865733966	2	0.341768840017548	2	0.341768840017548	NA	NA	SegRatio=-0.01,AbsMeanSigma=0.21,pvalue=0.118595172511812,pvalueTTest=0.406875838237828,
chr9	5072450	5072551	JAK2	JAK200031	0.201118466527076	2	-0.00805611865733966	2	0.341768840017548	2	0.341768840017548	NA	NA	SegRatio=-0.01,AbsMeanSigma=0.21,pvalue=0.118595172511812,pvalueTTest=0.406875838237828,
chr9	5072552	5072667	JAK2	JAK200032	-0.0322778212260609	2	-0.00805611865733966	2	0.341768840017548	2	0.341768840017548	NA	NA	SegRatio=-0.01,AbsMeanSigma=0.21,pvalue=0.118595172511812,pvalueTTest=0.406875838237828,
chr9	5073615	5073729	JAK2	JAK200033	-0.0402321001123416	2	-0.00805611865733966	2	0.341768840017548	2	0.341768840017548	NA	NA	SegRatio=-0.01,AbsMeanSigma=0.21,pvalue=0.118595172511812,pvalueTTest=0.406875838237828,
chr9	5073714	5073801	JAK2	JAK200034	-0.281183854764478	2	-0.00805611865733966	2	0.341768840017548	2	0.341768840017548	NA	NA	SegRatio=-0.01,AbsMeanSigma=0.21,pvalue=0.118595172511812,pvalueTTest=0.406875838237828,
chr9	5073746	5073861	JAK2	JAK200035	-0.0292222985193306	2	-0.00805611865733966	2	0.341768840017548	2	0.341768840017548	NA	NA	SegRatio=-0.01,AbsMeanSigma=0.21,pvalue=0.118595172511812,pvalueTTest=0.406875838237828,
chr9	5077372	5077477	JAK2	JAK200036	NA	2	-0.00805611865733966	2	0.341768840017548	2	0.341768840017548	NA	NA	SegRatio=-0.01,AbsMeanSigma=0.21,pvalue=0.118595172511812,pvalueTTest=0.406875838237828,
chr9	5077465	5077565	JAK2	JAK200037.JAK200038	NA	2	-0.00805611865733966	2	0.341768840017548	2	0.341768840017548	NA	NA	SegRatio=-0.01,AbsMeanSigma=0.21,pvalue=0.118595172511812,pvalueTTest=0.406875838237828,
chr9	5077560	5077676	JAK2	JAK200039	NA	2	-0.00805611865733966	2	0.341768840017548	2	0.341768840017548	NA	NA	SegRatio=-0.01,AbsMeanSigma=0.21,pvalue=0.118595172511812,pvalueTTest=0.406875838237828,
chr9	5078259	5078351	JAK2	JAK200040	NA	2	-0.00805611865733966	2	0.341768840017548	2	0.341768840017548	NA	NA	SegRatio=-0.01,AbsMeanSigma=0.21,pvalue=0.118595172511812,pvalueTTest=0.406875838237828,
chr9	5078309	5078404	JAK2	JAK200041	0.0644267681975394	2	-0.00805611865733966	2	0.341768840017548	2	0.341768840017548	NA	NA	SegRatio=-0.01,AbsMeanSigma=0.21,pvalue=0.118595172511812,pvalueTTest=0.406875838237828,
chr9	5078388	5078500	JAK2	JAK200042	0.0142059223302205	2	-0.00805611865733966	2	0.341768840017548	2	0.341768840017548	NA	NA	SegRatio=-0.01,AbsMeanSigma=0.21,pvalue=0.118595172511812,pvalueTTest=0.406875838237828,
chr9	5080207	5080318	JAK2	JAK200043	0.0723821613969034	2	-0.00805611865733966	2	0.341768840017548	2	0.341768840017548	NA	NA	SegRatio=-0.01,AbsMeanSigma=0.21,pvalue=0.118595172511812,pvalueTTest=0.406875838237828,
chr9	5080311	5080418	JAK2	JAK200044	0.0659777532580366	2	-0.00805611865733966	2	0.341768840017548	2	0.341768840017548	NA	NA	SegRatio=-0.01,AbsMeanSigma=0.21,pvalue=0.118595172511812,pvalueTTest=0.406875838237828,
chr9	5080509	5080623	JAK2	JAK200045	0.0843389073761803	2	-0.00805611865733966	2	0.341768840017548	2	0.341768840017548	NA	NA	SegRatio=-0.01,AbsMeanSigma=0.21,pvalue=0.118595172511812,pvalueTTest=0.406875838237828,
chr9	5080591	5080703	JAK2	JAK200046	0.0885292553154337	2	-0.00805611865733966	2	0.341768840017548	2	0.341768840017548	NA	NA	SegRatio=-0.01,AbsMeanSigma=0.21,pvalue=0.118595172511812,pvalueTTest=0.406875838237828,
chr9	5081703	5081811	JAK2	JAK200047	0.342996813650441	2	-0.00805611865733966	2	0.341768840017548	2	0.341768840017548	NA	NA	SegRatio=-0.01,AbsMeanSigma=0.21,pvalue=0.118595172511812,pvalueTTest=0.406875838237828,
chr9	5081804	5081918	JAK2	JAK200048	0.167203659535146	2	-0.00805611865733966	2	0.341768840017548	2	0.341768840017548	NA	NA	SegRatio=-0.01,AbsMeanSigma=0.21,pvalue=0.118595172511812,pvalueTTest=0.406875838237828,
chr9	5089653	5089767	JAK2	JAK200049	0.232666775096789	2	-0.00805611865733966	2	0.341768840017548	2	0.341768840017548	NA	NA	SegRatio=-0.01,AbsMeanSigma=0.21,pvalue=0.118595172511812,pvalueTTest=0.406875838237828,
chr9	5089728	5089844	JAK2	JAK200050	0.227092489131553	2	-0.00805611865733966	2	0.341768840017548	2	0.341768840017548	NA	NA	SegRatio=-0.01,AbsMeanSigma=0.21,pvalue=0.118595172511812,pvalueTTest=0.406875838237828,
chr9	5089788	5089901	JAK2	JAK200051	0.164542856730954	2	-0.00805611865733966	2	0.341768840017548	2	0.341768840017548	NA	NA	SegRatio=-0.01,AbsMeanSigma=0.21,pvalue=0.118595172511812,pvalueTTest=0.406875838237828,
chr9	5090440	5090550	JAK2	JAK200052	NA	2	-0.00805611865733966	2	0.341768840017548	2	0.341768840017548	NA	NA	SegRatio=-0.01,AbsMeanSigma=0.21,pvalue=0.118595172511812,pvalueTTest=0.406875838237828,
chr9	5090535	5090626	JAK2	JAK200053	0.550683308396257	2	-0.00805611865733966	2	0.341768840017548	2	0.341768840017548	NA	NA	SegRatio=-0.01,AbsMeanSigma=0.21,pvalue=0.118595172511812,pvalueTTest=0.406875838237828,
chr9	5090684	5090797	JAK2	JAK200054	-0.633466181025879	2	-0.00805611865733966	2	0.341768840017548	2	0.341768840017548	q-value=8.24887186209076e-05, copies=1	NA	SegRatio=-0.01,AbsMeanSigma=0.21,pvalue=0.118595172511812,pvalueTTest=0.406875838237828,
chr9	5090795	5090900	JAK2	JAK200055	-0.162072741558292	2	-0.00805611865733966	2	0.341768840017548	2	0.341768840017548	NA	NA	SegRatio=-0.01,AbsMeanSigma=0.21,pvalue=0.118595172511812,pvalueTTest=0.406875838237828,
chr9	5090843	5090947	JAK2	JAK200056	0.447808991617797	2	-0.00805611865733966	2	0.341768840017548	2	0.341768840017548	NA	NA	SegRatio=-0.01,AbsMeanSigma=0.21,pvalue=0.118595172511812,pvalueTTest=0.406875838237828,
chr9	5122972	5123079	JAK2	JAK200057	-0.158466662842612	2	-0.00805611865733966	2	0.341768840017548	2	0.341768840017548	NA	NA	SegRatio=-0.01,AbsMeanSigma=0.21,pvalue=0.118595172511812,pvalueTTest=0.406875838237828,
chr9	5123080	5123193	JAK2	JAK200058	0.0709665550326432	2	-0.00805611865733966	2	0.341768840017548	2	0.341768840017548	NA	NA	SegRatio=-0.01,AbsMeanSigma=0.21,pvalue=0.118595172511812,pvalueTTest=0.406875838237828,
chr9	5126289	5126399	JAK2	JAK200059	0.400427665552384	2	-0.00805611865733966	2	0.341768840017548	2	0.341768840017548	NA	NA	SegRatio=-0.01,AbsMeanSigma=0.21,pvalue=0.118595172511812,pvalueTTest=0.406875838237828,
chr9	5126389	5126499	JAK2	JAK200060	NA	2	-0.00805611865733966	2	0.341768840017548	2	0.341768840017548	NA	NA	SegRatio=-0.01,AbsMeanSigma=0.21,pvalue=0.118595172511812,pvalueTTest=0.406875838237828,
chr9	5126655	5126772	JAK2	JAK200061	-0.00805611865733966	2	-0.00805611865733966	2	0.341768840017548	2	0.341768840017548	NA	NA	SegRatio=-0.01,AbsMeanSigma=0.21,pvalue=0.118595172511812,pvalueTTest=0.406875838237828,
chr9	5126720	5126829	JAK2	JAK200062	-0.0957894504813388	2	-0.00805611865733966	2	0.341768840017548	2	0.341768840017548	NA	NA	SegRatio=-0.01,AbsMeanSigma=0.21,pvalue=0.118595172511812,pvalueTTest=0.406875838237828,
chr9	21802705	21802776	MTAP	MTAP00001	-3.15555059125198	2	0.00644289703878342	2	0.580686476399457	2	0.580686476399457	q-value=5.61655417145322e-16, copies=0	NA	SegRatio=0.01,AbsMeanSigma=0.26,pvalue=0.186211091802196,pvalueTTest=0.580686476399457,
chr9	21802934	21803036	MTAP	MTAP00002	NA	2	0.00644289703878342	2	0.580686476399457	2	0.580686476399457	NA	NA	SegRatio=0.01,AbsMeanSigma=0.26,pvalue=0.186211091802196,pvalueTTest=0.580686476399457,
chr9	21815348	21815457	MTAP	MTAP00003	NA	2	0.00644289703878342	2	0.580686476399457	2	0.580686476399457	NA	NA	SegRatio=0.01,AbsMeanSigma=0.26,pvalue=0.186211091802196,pvalueTTest=0.580686476399457,
chr9	21815445	21815515	MTAP	MTAP00004	NA	2	0.00644289703878342	2	0.580686476399457	2	0.580686476399457	NA	NA	SegRatio=0.01,AbsMeanSigma=0.26,pvalue=0.186211091802196,pvalueTTest=0.580686476399457,
chr9	21815463	21815563	MTAP	MTAP00005	0.00644289703878342	2	0.00644289703878342	2	0.580686476399457	2	0.580686476399457	NA	NA	SegRatio=0.01,AbsMeanSigma=0.26,pvalue=0.186211091802196,pvalueTTest=0.580686476399457,
chr9	21816627	21816744	MTAP	MTAP00006	0.0109857349097007	2	0.00644289703878342	2	0.580686476399457	2	0.580686476399457	NA	NA	SegRatio=0.01,AbsMeanSigma=0.26,pvalue=0.186211091802196,pvalueTTest=0.580686476399457,
chr9	21816727	21816838	MTAP	MTAP00007	0.0850225095246282	2	0.00644289703878342	2	0.580686476399457	2	0.580686476399457	NA	NA	SegRatio=0.01,AbsMeanSigma=0.26,pvalue=0.186211091802196,pvalueTTest=0.580686476399457,
chr9	21817942	21818058	MTAP	MTAP00008	0.090055517903017	2	0.00644289703878342	2	0.580686476399457	2	0.580686476399457	NA	NA	SegRatio=0.01,AbsMeanSigma=0.26,pvalue=0.186211091802196,pvalueTTest=0.580686476399457,
chr9	21818004	21818121	MTAP	MTAP00009	0.0898426298746974	2	0.00644289703878342	2	0.580686476399457	2	0.580686476399457	NA	NA	SegRatio=0.01,AbsMeanSigma=0.26,pvalue=0.186211091802196,pvalueTTest=0.580686476399457,
chr9	21818122	21818239	MTAP	MTAP00010	-0.0182160025280016	2	0.00644289703878342	2	0.580686476399457	2	0.580686476399457	NA	NA	SegRatio=0.01,AbsMeanSigma=0.26,pvalue=0.186211091802196,pvalueTTest=0.580686476399457,
chr9	21837840	21837940	MTAP	MTAP00011	-0.00713157984503768	2	0.00644289703878342	2	0.580686476399457	2	0.580686476399457	NA	NA	SegRatio=0.01,AbsMeanSigma=0.26,pvalue=0.186211091802196,pvalueTTest=0.580686476399457,
chr9	21837923	21838036	MTAP	MTAP00012	-0.0118114534329915	2	0.00644289703878342	2	0.580686476399457	2	0.580686476399457	NA	NA	SegRatio=0.01,AbsMeanSigma=0.26,pvalue=0.186211091802196,pvalueTTest=0.580686476399457,
chr9	21854603	21854720	MTAP	MTAP00013	0.014745440297534	2	0.00644289703878342	2	0.580686476399457	2	0.580686476399457	NA	NA	SegRatio=0.01,AbsMeanSigma=0.26,pvalue=0.186211091802196,pvalueTTest=0.580686476399457,
chr9	21854713	21854831	MTAP	MTAP00014	0.158018536160934	2	0.00644289703878342	2	0.580686476399457	2	0.580686476399457	NA	NA	SegRatio=0.01,AbsMeanSigma=0.26,pvalue=0.186211091802196,pvalueTTest=0.580686476399457,
chr9	21854792	21854890	MTAP	MTAP00015	0.0243104350138644	2	0.00644289703878342	2	0.580686476399457	2	0.580686476399457	NA	NA	SegRatio=0.01,AbsMeanSigma=0.26,pvalue=0.186211091802196,pvalueTTest=0.580686476399457,
chr9	21856053	21856159	MTAP	MTAP00016	NA	2	0.00644289703878342	2	0.580686476399457	2	0.580686476399457	NA	NA	SegRatio=0.01,AbsMeanSigma=0.26,pvalue=0.186211091802196,pvalueTTest=0.580686476399457,
chr9	21856136	21856221	MTAP	MTAP00017	-0.0231731468919277	2	0.00644289703878342	2	0.580686476399457	2	0.580686476399457	NA	NA	SegRatio=0.01,AbsMeanSigma=0.26,pvalue=0.186211091802196,pvalueTTest=0.580686476399457,
chr9	21859269	21859381	MTAP	MTAP00018	0.0625563147015644	2	0.00644289703878342	2	0.580686476399457	2	0.580686476399457	NA	NA	SegRatio=0.01,AbsMeanSigma=0.26,pvalue=0.186211091802196,pvalueTTest=0.580686476399457,
chr9	21859380	21859493	MTAP	MTAP00019	-0.106092169476212	2	0.00644289703878342	2	0.580686476399457	2	0.580686476399457	NA	NA	SegRatio=0.01,AbsMeanSigma=0.26,pvalue=0.186211091802196,pvalueTTest=0.580686476399457,
chr9	21861952	21862051	MTAP	MTAP00020	-0.0967894551860099	2	0.00644289703878342	2	0.580686476399457	2	0.580686476399457	NA	NA	SegRatio=0.01,AbsMeanSigma=0.26,pvalue=0.186211091802196,pvalueTTest=0.580686476399457,
chr9	21930964	21931081	MTAP	MTAP00021	0.00827749720077902	2	0.00644289703878342	2	0.580686476399457	2	0.580686476399457	NA	NA	SegRatio=0.01,AbsMeanSigma=0.26,pvalue=0.186211091802196,pvalueTTest=0.580686476399457,
chr9	21931034	21931136	MTAP	MTAP00022	-0.0136895775652679	2	0.00644289703878342	2	0.580686476399457	2	0.580686476399457	NA	NA	SegRatio=0.01,AbsMeanSigma=0.26,pvalue=0.186211091802196,pvalueTTest=0.580686476399457,
chr9	21939153	21939286	MTAP	MTAP00023	0.059874518620015	2	0.00644289703878342	2	0.580686476399457	2	0.580686476399457	NA	NA	SegRatio=0.01,AbsMeanSigma=0.26,pvalue=0.186211091802196,pvalueTTest=0.580686476399457,
chr9	21940885	21940998	MTAP	MTAP00024	0.0608194867018439	2	0.00644289703878342	2	0.580686476399457	2	0.580686476399457	NA	NA	SegRatio=0.01,AbsMeanSigma=0.26,pvalue=0.186211091802196,pvalueTTest=0.580686476399457,
chr9	21940996	21941111	MTAP	MTAP00025	NA	2	0.00644289703878342	2	0.580686476399457	2	0.580686476399457	NA	NA	SegRatio=0.01,AbsMeanSigma=0.26,pvalue=0.186211091802196,pvalueTTest=0.580686476399457,
chr10	50666825	50666936	ERCC6	ERCC600001	0.0564831088038361	2	0.033935216041688	2	0.292620384873217	2	0.292620384873217	NA	NA	SegRatio=0.03,AbsMeanSigma=0.2,pvalue=0.00570610853036301,pvalueTTest=0.00636632019474166,
chr10	50666933	50667050	ERCC6	ERCC600002	-0.0226698144067754	2	0.033935216041688	2	0.292620384873217	2	0.292620384873217	NA	NA	SegRatio=0.03,AbsMeanSigma=0.2,pvalue=0.00570610853036301,pvalueTTest=0.00636632019474166,
chr10	50667050	50667167	ERCC6	ERCC600003	0.101109705365296	2	0.033935216041688	2	0.292620384873217	2	0.292620384873217	NA	NA	SegRatio=0.03,AbsMeanSigma=0.2,pvalue=0.00570610853036301,pvalueTTest=0.00636632019474166,
chr10	50667147	50667264	ERCC6	ERCC600004	-0.0431012290056628	2	0.033935216041688	2	0.292620384873217	2	0.292620384873217	NA	NA	SegRatio=0.03,AbsMeanSigma=0.2,pvalue=0.00570610853036301,pvalueTTest=0.00636632019474166,
chr10	50667239	50667354	ERCC6	ERCC600005	0.404435529631526	2	0.033935216041688	2	0.292620384873217	2	0.292620384873217	NA	NA	SegRatio=0.03,AbsMeanSigma=0.2,pvalue=0.00570610853036301,pvalueTTest=0.00636632019474166,
chr10	50668396	50668510	ERCC6	ERCC600006	-0.0746492155410012	2	0.033935216041688	2	0.292620384873217	2	0.292620384873217	NA	NA	SegRatio=0.03,AbsMeanSigma=0.2,pvalue=0.00570610853036301,pvalueTTest=0.00636632019474166,
chr10	50668450	50668565	ERCC6	ERCC600007	0.0480965537435499	2	0.033935216041688	2	0.292620384873217	2	0.292620384873217	NA	NA	SegRatio=0.03,AbsMeanSigma=0.2,pvalue=0.00570610853036301,pvalueTTest=0.00636632019474166,
chr10	50669353	50669493	ERCC6	ERCC600008.ERCC600009	0.0407011840282596	2	0.033935216041688	2	0.292620384873217	2	0.292620384873217	NA	NA	SegRatio=0.03,AbsMeanSigma=0.2,pvalue=0.00570610853036301,pvalueTTest=0.00636632019474166,
chr10	50669458	50669582	ERCC6	ERCC600010	-0.023059031482469	2	0.033935216041688	2	0.292620384873217	2	0.292620384873217	NA	NA	SegRatio=0.03,AbsMeanSigma=0.2,pvalue=0.00570610853036301,pvalueTTest=0.00636632019474166,
chr10	50669545	50669643	ERCC6	ERCC600011	0.0340741913356429	2	0.033935216041688	2	0.292620384873217	2	0.292620384873217	NA	NA	SegRatio=0.03,AbsMeanSigma=0.2,pvalue=0.00570610853036301,pvalueTTest=0.00636632019474166,
chr10	50678205	50678295	ERCC6	ERCC600012	-0.0370144822996266	2	0.033935216041688	2	0.292620384873217	2	0.292620384873217	NA	NA	SegRatio=0.03,AbsMeanSigma=0.2,pvalue=0.00570610853036301,pvalueTTest=0.00636632019474166,
chr10	50678273	50678369	ERCC6	ERCC600013	0.021798914053508	2	0.033935216041688	2	0.292620384873217	2	0.292620384873217	NA	NA	SegRatio=0.03,AbsMeanSigma=0.2,pvalue=0.00570610853036301,pvalueTTest=0.00636632019474166,
chr10	50678314	50678428	ERCC6	ERCC600014	0.0363180625935113	2	0.033935216041688	2	0.292620384873217	2	0.292620384873217	NA	NA	SegRatio=0.03,AbsMeanSigma=0.2,pvalue=0.00570610853036301,pvalueTTest=0.00636632019474166,
chr10	50678389	50678505	ERCC6	ERCC600015	-0.0653096353422044	2	0.033935216041688	2	0.292620384873217	2	0.292620384873217	NA	NA	SegRatio=0.03,AbsMeanSigma=0.2,pvalue=0.00570610853036301,pvalueTTest=0.00636632019474166,
chr10	50678444	50678559	ERCC6	ERCC600016	-0.0358006985442782	2	0.033935216041688	2	0.292620384873217	2	0.292620384873217	NA	NA	SegRatio=0.03,AbsMeanSigma=0.2,pvalue=0.00570610853036301,pvalueTTest=0.00636632019474166,
chr10	50678545	50678657	ERCC6	ERCC600017	-0.0456271816422454	2	0.033935216041688	2	0.292620384873217	2	0.292620384873217	NA	NA	SegRatio=0.03,AbsMeanSigma=0.2,pvalue=0.00570610853036301,pvalueTTest=0.00636632019474166,
chr10	50678654	50678766	ERCC6	ERCC600018	0.0378171457222511	2	0.033935216041688	2	0.292620384873217	2	0.292620384873217	NA	NA	SegRatio=0.03,AbsMeanSigma=0.2,pvalue=0.00570610853036301,pvalueTTest=0.00636632019474166,
chr10	50678758	50678871	ERCC6	ERCC600019	-0.0364691273965654	2	0.033935216041688	2	0.292620384873217	2	0.292620384873217	NA	NA	SegRatio=0.03,AbsMeanSigma=0.2,pvalue=0.00570610853036301,pvalueTTest=0.00636632019474166,
chr10	50678806	50678919	ERCC6	ERCC600020	0.250461987055314	2	0.033935216041688	2	0.292620384873217	2	0.292620384873217	NA	NA	SegRatio=0.03,AbsMeanSigma=0.2,pvalue=0.00570610853036301,pvalueTTest=0.00636632019474166,
chr10	50678917	50679036	ERCC6	ERCC600021	0.158238521213513	2	0.033935216041688	2	0.292620384873217	2	0.292620384873217	NA	NA	SegRatio=0.03,AbsMeanSigma=0.2,pvalue=0.00570610853036301,pvalueTTest=0.00636632019474166,
chr10	50678993	50679081	ERCC6	ERCC600022	0.299066252178469	2	0.033935216041688	2	0.292620384873217	2	0.292620384873217	NA	NA	SegRatio=0.03,AbsMeanSigma=0.2,pvalue=0.00570610853036301,pvalueTTest=0.00636632019474166,
chr10	50679049	50679121	ERCC6	ERCC600023	-0.121547577747252	2	0.033935216041688	2	0.292620384873217	2	0.292620384873217	NA	NA	SegRatio=0.03,AbsMeanSigma=0.2,pvalue=0.00570610853036301,pvalueTTest=0.00636632019474166,
chr10	50679099	50679181	ERCC6	ERCC600024	-0.309747206710813	2	0.033935216041688	2	0.292620384873217	2	0.292620384873217	NA	NA	SegRatio=0.03,AbsMeanSigma=0.2,pvalue=0.00570610853036301,pvalueTTest=0.00636632019474166,
chr10	50679146	50679260	ERCC6	ERCC600025	-0.13423632587816	2	0.033935216041688	2	0.292620384873217	2	0.292620384873217	NA	NA	SegRatio=0.03,AbsMeanSigma=0.2,pvalue=0.00570610853036301,pvalueTTest=0.00636632019474166,
chr10	50680383	50680479	ERCC6	ERCC600026	0.033935216041688	2	0.033935216041688	2	0.292620384873217	2	0.292620384873217	NA	NA	SegRatio=0.03,AbsMeanSigma=0.2,pvalue=0.00570610853036301,pvalueTTest=0.00636632019474166,
chr10	50680479	50680596	ERCC6	ERCC600027	0.0158542854021755	2	0.033935216041688	2	0.292620384873217	2	0.292620384873217	NA	NA	SegRatio=0.03,AbsMeanSigma=0.2,pvalue=0.00570610853036301,pvalueTTest=0.00636632019474166,
chr10	50680881	50680985	ERCC6	ERCC600028	-0.19044068941044	2	0.033935216041688	2	0.292620384873217	2	0.292620384873217	NA	NA	SegRatio=0.03,AbsMeanSigma=0.2,pvalue=0.00570610853036301,pvalueTTest=0.00636632019474166,
chr10	50680982	50681087	ERCC6	ERCC600029	0.146102735160035	2	0.033935216041688	2	0.292620384873217	2	0.292620384873217	NA	NA	SegRatio=0.03,AbsMeanSigma=0.2,pvalue=0.00570610853036301,pvalueTTest=0.00636632019474166,
chr10	50681086	50681201	ERCC6	ERCC600030	0.0187400181704848	2	0.033935216041688	2	0.292620384873217	2	0.292620384873217	NA	NA	SegRatio=0.03,AbsMeanSigma=0.2,pvalue=0.00570610853036301,pvalueTTest=0.00636632019474166,
chr10	50681501	50681619	ERCC6	ERCC600031	-0.102111439260954	2	0.033935216041688	2	0.292620384873217	2	0.292620384873217	NA	NA	SegRatio=0.03,AbsMeanSigma=0.2,pvalue=0.00570610853036301,pvalueTTest=0.00636632019474166,
chr10	50681566	50681679	ERCC6	ERCC600032	0.063841939884585	2	0.033935216041688	2	0.292620384873217	2	0.292620384873217	NA	NA	SegRatio=0.03,AbsMeanSigma=0.2,pvalue=0.00570610853036301,pvalueTTest=0.00636632019474166,
chr10	50682035	50682125	ERCC6	ERCC600033	-0.0432388620001602	2	0.033935216041688	2	0.292620384873217	2	0.292620384873217	NA	NA	SegRatio=0.03,AbsMeanSigma=0.2,pvalue=0.00570610853036301,pvalueTTest=0.00636632019474166,
chr10	50682101	50682214	ERCC6	ERCC600034	0.102722459592447	2	0.033935216041688	2	0.292620384873217	2	0.292620384873217	NA	NA	SegRatio=0.03,AbsMeanSigma=0.2,pvalue=0.00570610853036301,pvalueTTest=0.00636632019474166,
chr10	50682215	50682332	ERCC6	ERCC600035	-0.0827558569851578	2	0.033935216041688	2	0.292620384873217	2	0.292620384873217	NA	NA	SegRatio=0.03,AbsMeanSigma=0.2,pvalue=0.00570610853036301,pvalueTTest=0.00636632019474166,
chr10	50684220	50684318	ERCC6	ERCC600036	-0.128453354347552	2	0.033935216041688	2	0.292620384873217	2	0.292620384873217	NA	NA	SegRatio=0.03,AbsMeanSigma=0.2,pvalue=0.00570610853036301,pvalueTTest=0.00636632019474166,
chr10	50684316	50684432	ERCC6	ERCC600037	0.0523003890081688	2	0.033935216041688	2	0.292620384873217	2	0.292620384873217	NA	NA	SegRatio=0.03,AbsMeanSigma=0.2,pvalue=0.00570610853036301,pvalueTTest=0.00636632019474166,
chr10	50686374	50686478	ERCC6	ERCC600038	-0.339259086683645	2	0.033935216041688	2	0.292620384873217	2	0.292620384873217	NA	NA	SegRatio=0.03,AbsMeanSigma=0.2,pvalue=0.00570610853036301,pvalueTTest=0.00636632019474166,
chr10	50686452	50686563	ERCC6	ERCC600039	0.054144717446694	2	0.033935216041688	2	0.292620384873217	2	0.292620384873217	NA	NA	SegRatio=0.03,AbsMeanSigma=0.2,pvalue=0.00570610853036301,pvalueTTest=0.00636632019474166,
chr10	50690672	50690784	ERCC6	ERCC600040	0.0426245223050039	2	0.033935216041688	2	0.292620384873217	2	0.292620384873217	NA	NA	SegRatio=0.03,AbsMeanSigma=0.2,pvalue=0.00570610853036301,pvalueTTest=0.00636632019474166,
chr10	50690741	50690849	ERCC6	ERCC600041	0.0599985227084441	2	0.033935216041688	2	0.292620384873217	2	0.292620384873217	NA	NA	SegRatio=0.03,AbsMeanSigma=0.2,pvalue=0.00570610853036301,pvalueTTest=0.00636632019474166,
chr10	50690800	50690908	ERCC6	ERCC600042	0.047733421559165	2	0.033935216041688	2	0.292620384873217	2	0.292620384873217	NA	NA	SegRatio=0.03,AbsMeanSigma=0.2,pvalue=0.00570610853036301,pvalueTTest=0.00636632019474166,
chr10	50690900	50691017	ERCC6	ERCC600043	NA	2	0.033935216041688	2	0.292620384873217	2	0.292620384873217	NA	NA	SegRatio=0.03,AbsMeanSigma=0.2,pvalue=0.00570610853036301,pvalueTTest=0.00636632019474166,
chr10	50691306	50691422	ERCC6	ERCC600044	0.0227421039928303	2	0.033935216041688	2	0.292620384873217	2	0.292620384873217	NA	NA	SegRatio=0.03,AbsMeanSigma=0.2,pvalue=0.00570610853036301,pvalueTTest=0.00636632019474166,
chr10	50691407	50691525	ERCC6	ERCC600045	0.0181581161117211	2	0.033935216041688	2	0.292620384873217	2	0.292620384873217	NA	NA	SegRatio=0.03,AbsMeanSigma=0.2,pvalue=0.00570610853036301,pvalueTTest=0.00636632019474166,
chr10	50691499	50691612	ERCC6	ERCC600046	-0.152486916845894	2	0.033935216041688	2	0.292620384873217	2	0.292620384873217	NA	NA	SegRatio=0.03,AbsMeanSigma=0.2,pvalue=0.00570610853036301,pvalueTTest=0.00636632019474166,
chr10	50701133	50701250	ERCC6	ERCC600047	-0.0455109862241521	2	0.033935216041688	2	0.292620384873217	2	0.292620384873217	NA	NA	SegRatio=0.03,AbsMeanSigma=0.2,pvalue=0.00570610853036301,pvalueTTest=0.00636632019474166,
chr10	50701208	50701323	ERCC6	ERCC600048	0.0519171229885116	2	0.033935216041688	2	0.292620384873217	2	0.292620384873217	NA	NA	SegRatio=0.03,AbsMeanSigma=0.2,pvalue=0.00570610853036301,pvalueTTest=0.00636632019474166,
chr10	50708529	50708636	ERCC6	ERCC600049	-0.0144167830272142	2	0.033935216041688	2	0.292620384873217	2	0.292620384873217	NA	NA	SegRatio=0.03,AbsMeanSigma=0.2,pvalue=0.00570610853036301,pvalueTTest=0.00636632019474166,
chr10	50708636	50708751	ERCC6	ERCC600050	0.0582590175936505	2	0.033935216041688	2	0.292620384873217	2	0.292620384873217	NA	NA	SegRatio=0.03,AbsMeanSigma=0.2,pvalue=0.00570610853036301,pvalueTTest=0.00636632019474166,
chr10	50708748	50708864	ERCC6	ERCC600051	0.0337657592536968	2	0.033935216041688	2	0.292620384873217	2	0.292620384873217	NA	NA	SegRatio=0.03,AbsMeanSigma=0.2,pvalue=0.00570610853036301,pvalueTTest=0.00636632019474166,
chr10	50713909	50714025	ERCC6	ERCC600052	-0.0365292299725728	2	0.033935216041688	2	0.292620384873217	2	0.292620384873217	NA	NA	SegRatio=0.03,AbsMeanSigma=0.2,pvalue=0.00570610853036301,pvalueTTest=0.00636632019474166,
chr10	50714026	50714144	ERCC6	ERCC600053	-0.0782277547846	2	0.033935216041688	2	0.292620384873217	2	0.292620384873217	NA	NA	SegRatio=0.03,AbsMeanSigma=0.2,pvalue=0.00570610853036301,pvalueTTest=0.00636632019474166,
chr10	50723337	50723450	ERCC6	ERCC600054	-0.0955732467723316	2	0.033935216041688	2	0.292620384873217	2	0.292620384873217	NA	NA	SegRatio=0.03,AbsMeanSigma=0.2,pvalue=0.00570610853036301,pvalueTTest=0.00636632019474166,
chr10	50723411	50723526	ERCC6	ERCC600055	-0.010211070503186	2	0.033935216041688	2	0.292620384873217	2	0.292620384873217	NA	NA	SegRatio=0.03,AbsMeanSigma=0.2,pvalue=0.00570610853036301,pvalueTTest=0.00636632019474166,
chr10	50723473	50723589	ERCC6	ERCC600056	0.0733839984440177	2	0.033935216041688	2	0.292620384873217	2	0.292620384873217	NA	NA	SegRatio=0.03,AbsMeanSigma=0.2,pvalue=0.00570610853036301,pvalueTTest=0.00636632019474166,
chr10	50723581	50723699	ERCC6	ERCC600057	0.0669905682015258	2	0.033935216041688	2	0.292620384873217	2	0.292620384873217	NA	NA	SegRatio=0.03,AbsMeanSigma=0.2,pvalue=0.00570610853036301,pvalueTTest=0.00636632019474166,
chr10	50723696	50723807	ERCC6	ERCC600058	0.110787661427458	2	0.033935216041688	2	0.292620384873217	2	0.292620384873217	NA	NA	SegRatio=0.03,AbsMeanSigma=0.2,pvalue=0.00570610853036301,pvalueTTest=0.00636632019474166,
chr10	50723798	50723907	ERCC6	ERCC600059	-0.0262321880513545	2	0.033935216041688	2	0.292620384873217	2	0.292620384873217	NA	NA	SegRatio=0.03,AbsMeanSigma=0.2,pvalue=0.00570610853036301,pvalueTTest=0.00636632019474166,
chr10	50723868	50723955	ERCC6	ERCC600060	0.0861020557485488	2	0.033935216041688	2	0.292620384873217	2	0.292620384873217	NA	NA	SegRatio=0.03,AbsMeanSigma=0.2,pvalue=0.00570610853036301,pvalueTTest=0.00636632019474166,
chr10	50723929	50724036	ERCC6	ERCC600061	-0.0629518668968096	2	0.033935216041688	2	0.292620384873217	2	0.292620384873217	NA	NA	SegRatio=0.03,AbsMeanSigma=0.2,pvalue=0.00570610853036301,pvalueTTest=0.00636632019474166,
chr10	50724034	50724144	ERCC6	ERCC600062	0.132861428921064	2	0.033935216041688	2	0.292620384873217	2	0.292620384873217	NA	NA	SegRatio=0.03,AbsMeanSigma=0.2,pvalue=0.00570610853036301,pvalueTTest=0.00636632019474166,
chr10	50724128	50724239	ERCC6	ERCC600063	0.0991923923677748	2	0.033935216041688	2	0.292620384873217	2	0.292620384873217	NA	NA	SegRatio=0.03,AbsMeanSigma=0.2,pvalue=0.00570610853036301,pvalueTTest=0.00636632019474166,
chr10	50724240	50724355	ERCC6	ERCC600064	0.149738080864723	2	0.033935216041688	2	0.292620384873217	2	0.292620384873217	NA	NA	SegRatio=0.03,AbsMeanSigma=0.2,pvalue=0.00570610853036301,pvalueTTest=0.00636632019474166,
chr10	50724291	50724407	ERCC6	ERCC600065	0.052624689581459	2	0.033935216041688	2	0.292620384873217	2	0.292620384873217	NA	NA	SegRatio=0.03,AbsMeanSigma=0.2,pvalue=0.00570610853036301,pvalueTTest=0.00636632019474166,
chr10	50724408	50724520	ERCC6	ERCC600066	-0.0214631412768874	2	0.033935216041688	2	0.292620384873217	2	0.292620384873217	NA	NA	SegRatio=0.03,AbsMeanSigma=0.2,pvalue=0.00570610853036301,pvalueTTest=0.00636632019474166,
chr10	50724481	50724566	ERCC6	ERCC600067	0.164281749672678	2	0.033935216041688	2	0.292620384873217	2	0.292620384873217	NA	NA	SegRatio=0.03,AbsMeanSigma=0.2,pvalue=0.00570610853036301,pvalueTTest=0.00636632019474166,
chr10	50724566	50724683	ERCC6	ERCC600068	0.0811294245385353	2	0.033935216041688	2	0.292620384873217	2	0.292620384873217	NA	NA	SegRatio=0.03,AbsMeanSigma=0.2,pvalue=0.00570610853036301,pvalueTTest=0.00636632019474166,
chr10	50724644	50724749	ERCC6	ERCC600069	0.00970337197649069	2	0.033935216041688	2	0.292620384873217	2	0.292620384873217	NA	NA	SegRatio=0.03,AbsMeanSigma=0.2,pvalue=0.00570610853036301,pvalueTTest=0.00636632019474166,
chr10	50724750	50724865	ERCC6	ERCC600070	-0.00585081613856094	2	0.033935216041688	2	0.292620384873217	2	0.292620384873217	NA	NA	SegRatio=0.03,AbsMeanSigma=0.2,pvalue=0.00570610853036301,pvalueTTest=0.00636632019474166,
chr10	50724791	50724906	ERCC6	ERCC600071	-0.0118271399936906	2	0.033935216041688	2	0.292620384873217	2	0.292620384873217	NA	NA	SegRatio=0.03,AbsMeanSigma=0.2,pvalue=0.00570610853036301,pvalueTTest=0.00636632019474166,
chr10	50724889	50724999	ERCC6	ERCC600072	0.0738943991783408	2	0.033935216041688	2	0.292620384873217	2	0.292620384873217	NA	NA	SegRatio=0.03,AbsMeanSigma=0.2,pvalue=0.00570610853036301,pvalueTTest=0.00636632019474166,
chr10	50724994	50725105	ERCC6	ERCC600073	0.0793607850635938	2	0.033935216041688	2	0.292620384873217	2	0.292620384873217	NA	NA	SegRatio=0.03,AbsMeanSigma=0.2,pvalue=0.00570610853036301,pvalueTTest=0.00636632019474166,
chr10	50725031	50725142	ERCC6	ERCC600074	-0.0645338332878501	2	0.033935216041688	2	0.292620384873217	2	0.292620384873217	NA	NA	SegRatio=0.03,AbsMeanSigma=0.2,pvalue=0.00570610853036301,pvalueTTest=0.00636632019474166,
chr10	50725131	50725243	ERCC6	ERCC600075	-0.0575242762366364	2	0.033935216041688	2	0.292620384873217	2	0.292620384873217	NA	NA	SegRatio=0.03,AbsMeanSigma=0.2,pvalue=0.00570610853036301,pvalueTTest=0.00636632019474166,
chr10	50732042	50732159	ERCC6	ERCC600076	0.0802293519021652	2	0.033935216041688	2	0.292620384873217	2	0.292620384873217	NA	NA	SegRatio=0.03,AbsMeanSigma=0.2,pvalue=0.00570610853036301,pvalueTTest=0.00636632019474166,
chr10	50732107	50732222	ERCC6	ERCC600077	0.0525644547647633	2	0.033935216041688	2	0.292620384873217	2	0.292620384873217	NA	NA	SegRatio=0.03,AbsMeanSigma=0.2,pvalue=0.00570610853036301,pvalueTTest=0.00636632019474166,
chr10	50732219	50732313	ERCC6	ERCC600078	-0.26338406728836	2	0.033935216041688	2	0.292620384873217	2	0.292620384873217	NA	NA	SegRatio=0.03,AbsMeanSigma=0.2,pvalue=0.00570610853036301,pvalueTTest=0.00636632019474166,
chr10	50732292	50732398	ERCC6	ERCC600079	0.193703551803417	2	0.033935216041688	2	0.292620384873217	2	0.292620384873217	NA	NA	SegRatio=0.03,AbsMeanSigma=0.2,pvalue=0.00570610853036301,pvalueTTest=0.00636632019474166,
chr10	50732374	50732466	ERCC6	ERCC600080	0.155885238554349	2	0.033935216041688	2	0.292620384873217	2	0.292620384873217	NA	NA	SegRatio=0.03,AbsMeanSigma=0.2,pvalue=0.00570610853036301,pvalueTTest=0.00636632019474166,
chr10	50732467	50732577	ERCC6	ERCC600081	0.0990343095170441	2	0.033935216041688	2	0.292620384873217	2	0.292620384873217	NA	NA	SegRatio=0.03,AbsMeanSigma=0.2,pvalue=0.00570610853036301,pvalueTTest=0.00636632019474166,
chr10	50732536	50732653	ERCC6	ERCC600082	0.0904324882673813	2	0.033935216041688	2	0.292620384873217	2	0.292620384873217	NA	NA	SegRatio=0.03,AbsMeanSigma=0.2,pvalue=0.00570610853036301,pvalueTTest=0.00636632019474166,
chr10	50732614	50732727	ERCC6	ERCC600083	-0.244836156549081	2	0.033935216041688	2	0.292620384873217	2	0.292620384873217	NA	NA	SegRatio=0.03,AbsMeanSigma=0.2,pvalue=0.00570610853036301,pvalueTTest=0.00636632019474166,
chr10	50732675	50732794	ERCC6	ERCC600084	0.0410065453621982	2	0.033935216041688	2	0.292620384873217	2	0.292620384873217	NA	NA	SegRatio=0.03,AbsMeanSigma=0.2,pvalue=0.00570610853036301,pvalueTTest=0.00636632019474166,
chr10	50732767	50732882	ERCC6	ERCC600085	0.188373567912986	2	0.033935216041688	2	0.292620384873217	2	0.292620384873217	NA	NA	SegRatio=0.03,AbsMeanSigma=0.2,pvalue=0.00570610853036301,pvalueTTest=0.00636632019474166,
chr10	50736410	50736527	ERCC6	ERCC600086	0.0779216396571499	2	0.033935216041688	2	0.292620384873217	2	0.292620384873217	NA	NA	SegRatio=0.03,AbsMeanSigma=0.2,pvalue=0.00570610853036301,pvalueTTest=0.00636632019474166,
chr10	50736495	50736599	ERCC6	ERCC600087	0.0246007702009825	2	0.033935216041688	2	0.292620384873217	2	0.292620384873217	NA	NA	SegRatio=0.03,AbsMeanSigma=0.2,pvalue=0.00570610853036301,pvalueTTest=0.00636632019474166,
chr10	50738723	50738832	ERCC6	ERCC600088	NA	2	0.033935216041688	2	0.292620384873217	2	0.292620384873217	NA	NA	SegRatio=0.03,AbsMeanSigma=0.2,pvalue=0.00570610853036301,pvalueTTest=0.00636632019474166,
chr10	50738801	50738904	ERCC6	ERCC600089	0.0312097531385771	2	0.033935216041688	2	0.292620384873217	2	0.292620384873217	NA	NA	SegRatio=0.03,AbsMeanSigma=0.2,pvalue=0.00570610853036301,pvalueTTest=0.00636632019474166,
chr10	50738889	50739001	ERCC6	ERCC600090	NA	2	0.033935216041688	2	0.292620384873217	2	0.292620384873217	NA	NA	SegRatio=0.03,AbsMeanSigma=0.2,pvalue=0.00570610853036301,pvalueTTest=0.00636632019474166,
chr10	50740548	50740664	ERCC6	ERCC600091	0.0747300442130935	2	0.033935216041688	2	0.292620384873217	2	0.292620384873217	NA	NA	SegRatio=0.03,AbsMeanSigma=0.2,pvalue=0.00570610853036301,pvalueTTest=0.00636632019474166,
chr10	50740620	50740710	ERCC6	ERCC600092	-0.202737768926135	2	0.033935216041688	2	0.292620384873217	2	0.292620384873217	NA	NA	SegRatio=0.03,AbsMeanSigma=0.2,pvalue=0.00570610853036301,pvalueTTest=0.00636632019474166,
chr10	50740669	50740775	ERCC6	ERCC600093	0.224264586608363	2	0.033935216041688	2	0.292620384873217	2	0.292620384873217	NA	NA	SegRatio=0.03,AbsMeanSigma=0.2,pvalue=0.00570610853036301,pvalueTTest=0.00636632019474166,
chr10	50740742	50740862	ERCC6	ERCC600094	-0.13528307841639	2	0.033935216041688	2	0.292620384873217	2	0.292620384873217	NA	NA	SegRatio=0.03,AbsMeanSigma=0.2,pvalue=0.00570610853036301,pvalueTTest=0.00636632019474166,
chr10	50740788	50740900	ERCC6	ERCC600095	-0.0633837275326837	2	0.033935216041688	2	0.292620384873217	2	0.292620384873217	NA	NA	SegRatio=0.03,AbsMeanSigma=0.2,pvalue=0.00570610853036301,pvalueTTest=0.00636632019474166,
chr10	50740873	50740991	ERCC6	ERCC600096	0.111509184540922	2	0.033935216041688	2	0.292620384873217	2	0.292620384873217	NA	NA	SegRatio=0.03,AbsMeanSigma=0.2,pvalue=0.00570610853036301,pvalueTTest=0.00636632019474166,
chr10	50740988	50741100	ERCC6	ERCC600097	0.178545070305356	2	0.033935216041688	2	0.292620384873217	2	0.292620384873217	NA	NA	SegRatio=0.03,AbsMeanSigma=0.2,pvalue=0.00570610853036301,pvalueTTest=0.00636632019474166,
chr10	69881165	69881280	MYPN	MYPN00001	0.0949114155705346	2	0.033935216041688	2	0.00207098045467342	2	0.00207098045467342	NA	NA	SegRatio=0.03,AbsMeanSigma=0.2,pvalue=0.00570610853036301,pvalueTTest=0.00636632019474166,
chr10	69881275	69881388	MYPN	MYPN00002	0.173452281049519	2	0.033935216041688	2	0.00207098045467342	2	0.00207098045467342	NA	NA	SegRatio=0.03,AbsMeanSigma=0.2,pvalue=0.00570610853036301,pvalueTTest=0.00636632019474166,
chr10	69881389	69881502	MYPN	MYPN00003	0.0694279584172684	2	0.033935216041688	2	0.00207098045467342	2	0.00207098045467342	NA	NA	SegRatio=0.03,AbsMeanSigma=0.2,pvalue=0.00570610853036301,pvalueTTest=0.00636632019474166,
chr10	69881500	69881616	MYPN	MYPN00004	-0.12622791458673	2	0.033935216041688	2	0.00207098045467342	2	0.00207098045467342	NA	NA	SegRatio=0.03,AbsMeanSigma=0.2,pvalue=0.00570610853036301,pvalueTTest=0.00636632019474166,
chr10	69881588	69881706	MYPN	MYPN00005	0.0913673578520827	2	0.033935216041688	2	0.00207098045467342	2	0.00207098045467342	NA	NA	SegRatio=0.03,AbsMeanSigma=0.2,pvalue=0.00570610853036301,pvalueTTest=0.00636632019474166,
chr10	69881701	69881820	MYPN	MYPN00006	0.0545744682345131	2	0.033935216041688	2	0.00207098045467342	2	0.00207098045467342	NA	NA	SegRatio=0.03,AbsMeanSigma=0.2,pvalue=0.00570610853036301,pvalueTTest=0.00636632019474166,
chr10	69881817	69881934	MYPN	MYPN00007	0.11077093837558	2	0.033935216041688	2	0.00207098045467342	2	0.00207098045467342	NA	NA	SegRatio=0.03,AbsMeanSigma=0.2,pvalue=0.00570610853036301,pvalueTTest=0.00636632019474166,
chr10	69881863	69881977	MYPN	MYPN00008	0.0678903145076857	2	0.033935216041688	2	0.00207098045467342	2	0.00207098045467342	NA	NA	SegRatio=0.03,AbsMeanSigma=0.2,pvalue=0.00570610853036301,pvalueTTest=0.00636632019474166,
chr10	69881972	69882076	MYPN	MYPN00009	0.0401330242665323	2	0.033935216041688	2	0.00207098045467342	2	0.00207098045467342	NA	NA	SegRatio=0.03,AbsMeanSigma=0.2,pvalue=0.00570610853036301,pvalueTTest=0.00636632019474166,
chr10	69882069	69882165	MYPN	MYPN00010	0.0909441410798214	2	0.033935216041688	2	0.00207098045467342	2	0.00207098045467342	NA	NA	SegRatio=0.03,AbsMeanSigma=0.2,pvalue=0.00570610853036301,pvalueTTest=0.00636632019474166,
chr10	69896387	69896490	MYPN	MYPN00011	-0.0352602461896407	2	0.033935216041688	2	0.00207098045467342	2	0.00207098045467342	NA	NA	SegRatio=0.03,AbsMeanSigma=0.2,pvalue=0.00570610853036301,pvalueTTest=0.00636632019474166,
chr10	69896491	69896600	MYPN	MYPN00012	NA	2	0.033935216041688	2	0.00207098045467342	2	0.00207098045467342	NA	NA	SegRatio=0.03,AbsMeanSigma=0.2,pvalue=0.00570610853036301,pvalueTTest=0.00636632019474166,
chr10	69902665	69902780	MYPN	MYPN00013	0.0912720915990139	2	0.033935216041688	2	0.00207098045467342	2	0.00207098045467342	NA	NA	SegRatio=0.03,AbsMeanSigma=0.2,pvalue=0.00570610853036301,pvalueTTest=0.00636632019474166,
chr10	69902751	69902881	MYPN	MYPN00014.MYPN00015	0.13266215188547	2	0.033935216041688	2	0.00207098045467342	2	0.00207098045467342	NA	NA	SegRatio=0.03,AbsMeanSigma=0.2,pvalue=0.00570610853036301,pvalueTTest=0.00636632019474166,
chr10	69902859	69902975	MYPN	MYPN00016	NA	2	0.033935216041688	2	0.00207098045467342	2	0.00207098045467342	NA	NA	SegRatio=0.03,AbsMeanSigma=0.2,pvalue=0.00570610853036301,pvalueTTest=0.00636632019474166,
chr10	69905187	69905299	MYPN	MYPN00017	-0.0671083106412829	2	0.033935216041688	2	0.00207098045467342	2	0.00207098045467342	NA	NA	SegRatio=0.03,AbsMeanSigma=0.2,pvalue=0.00570610853036301,pvalueTTest=0.00636632019474166,
chr10	69905268	69905363	MYPN	MYPN00018	0.0570793958709088	2	0.033935216041688	2	0.00207098045467342	2	0.00207098045467342	NA	NA	SegRatio=0.03,AbsMeanSigma=0.2,pvalue=0.00570610853036301,pvalueTTest=0.00636632019474166,
chr10	69908030	69908143	MYPN	MYPN00019	0.0480858748806328	2	0.033935216041688	2	0.00207098045467342	2	0.00207098045467342	NA	NA	SegRatio=0.03,AbsMeanSigma=0.2,pvalue=0.00570610853036301,pvalueTTest=0.00636632019474166,
chr10	69908128	69908220	MYPN	MYPN00020	-0.108157251422511	2	0.033935216041688	2	0.00207098045467342	2	0.00207098045467342	NA	NA	SegRatio=0.03,AbsMeanSigma=0.2,pvalue=0.00570610853036301,pvalueTTest=0.00636632019474166,
chr10	69908173	69908287	MYPN	MYPN00021	NA	2	0.033935216041688	2	0.00207098045467342	2	0.00207098045467342	NA	NA	SegRatio=0.03,AbsMeanSigma=0.2,pvalue=0.00570610853036301,pvalueTTest=0.00636632019474166,
chr10	69909747	69909849	MYPN	MYPN00022	-0.0718578293123388	2	0.033935216041688	2	0.00207098045467342	2	0.00207098045467342	NA	NA	SegRatio=0.03,AbsMeanSigma=0.2,pvalue=0.00570610853036301,pvalueTTest=0.00636632019474166,
chr10	69909844	69909959	MYPN	MYPN00023	0.101061716480224	2	0.033935216041688	2	0.00207098045467342	2	0.00207098045467342	NA	NA	SegRatio=0.03,AbsMeanSigma=0.2,pvalue=0.00570610853036301,pvalueTTest=0.00636632019474166,
chr10	69918194	69918307	MYPN	MYPN00024	0.0599008784429286	2	0.033935216041688	2	0.00207098045467342	2	0.00207098045467342	NA	NA	SegRatio=0.03,AbsMeanSigma=0.2,pvalue=0.00570610853036301,pvalueTTest=0.00636632019474166,
chr10	69918265	69918358	MYPN	MYPN00025	NA	2	0.033935216041688	2	0.00207098045467342	2	0.00207098045467342	NA	NA	SegRatio=0.03,AbsMeanSigma=0.2,pvalue=0.00570610853036301,pvalueTTest=0.00636632019474166,
chr10	69921391	69921501	MYPN	MYPN00026	-0.0167351517522734	2	0.033935216041688	2	0.00207098045467342	2	0.00207098045467342	NA	NA	SegRatio=0.03,AbsMeanSigma=0.2,pvalue=0.00570610853036301,pvalueTTest=0.00636632019474166,
chr10	69921464	69921567	MYPN	MYPN00027	NA	2	0.033935216041688	2	0.00207098045467342	2	0.00207098045467342	NA	NA	SegRatio=0.03,AbsMeanSigma=0.2,pvalue=0.00570610853036301,pvalueTTest=0.00636632019474166,
chr10	69925436	69925545	MYPN	MYPN00028	0.032405424247927	2	0.033935216041688	2	0.00207098045467342	2	0.00207098045467342	NA	NA	SegRatio=0.03,AbsMeanSigma=0.2,pvalue=0.00570610853036301,pvalueTTest=0.00636632019474166,
chr10	69925504	69925610	MYPN	MYPN00029	0.16877420261915	2	0.033935216041688	2	0.00207098045467342	2	0.00207098045467342	NA	NA	SegRatio=0.03,AbsMeanSigma=0.2,pvalue=0.00570610853036301,pvalueTTest=0.00636632019474166,
chr10	69925964	69926078	MYPN	MYPN00030	0.0349270358449672	2	0.033935216041688	2	0.00207098045467342	2	0.00207098045467342	NA	NA	SegRatio=0.03,AbsMeanSigma=0.2,pvalue=0.00570610853036301,pvalueTTest=0.00636632019474166,
chr10	69926073	69926191	MYPN	MYPN00031	0.0887950077218438	2	0.033935216041688	2	0.00207098045467342	2	0.00207098045467342	NA	NA	SegRatio=0.03,AbsMeanSigma=0.2,pvalue=0.00570610853036301,pvalueTTest=0.00636632019474166,
chr10	69926164	69926272	MYPN	MYPN00032	0.0250311060441229	2	0.033935216041688	2	0.00207098045467342	2	0.00207098045467342	NA	NA	SegRatio=0.03,AbsMeanSigma=0.2,pvalue=0.00570610853036301,pvalueTTest=0.00636632019474166,
chr10	69926253	69926336	MYPN	MYPN00033	0.0181559063774467	2	0.033935216041688	2	0.00207098045467342	2	0.00207098045467342	NA	NA	SegRatio=0.03,AbsMeanSigma=0.2,pvalue=0.00570610853036301,pvalueTTest=0.00636632019474166,
chr10	69926284	69926403	MYPN	MYPN00034	0.0271883945324167	2	0.033935216041688	2	0.00207098045467342	2	0.00207098045467342	NA	NA	SegRatio=0.03,AbsMeanSigma=0.2,pvalue=0.00570610853036301,pvalueTTest=0.00636632019474166,
chr10	69926381	69926494	MYPN	MYPN00035	0.0767048184410319	2	0.033935216041688	2	0.00207098045467342	2	0.00207098045467342	NA	NA	SegRatio=0.03,AbsMeanSigma=0.2,pvalue=0.00570610853036301,pvalueTTest=0.00636632019474166,
chr10	69933785	69933901	MYPN	MYPN00036	-0.165482360197228	2	0.033935216041688	2	0.00207098045467342	2	0.00207098045467342	NA	NA	SegRatio=0.03,AbsMeanSigma=0.2,pvalue=0.00570610853036301,pvalueTTest=0.00636632019474166,
chr10	69933874	69933985	MYPN	MYPN00037	0.112553907161871	2	0.033935216041688	2	0.00207098045467342	2	0.00207098045467342	NA	NA	SegRatio=0.03,AbsMeanSigma=0.2,pvalue=0.00570610853036301,pvalueTTest=0.00636632019474166,
chr10	69933982	69934091	MYPN	MYPN00038	0.0316720966248786	2	0.033935216041688	2	0.00207098045467342	2	0.00207098045467342	NA	NA	SegRatio=0.03,AbsMeanSigma=0.2,pvalue=0.00570610853036301,pvalueTTest=0.00636632019474166,
chr10	69934088	69934185	MYPN	MYPN00039	0.0814118972562616	2	0.033935216041688	2	0.00207098045467342	2	0.00207098045467342	NA	NA	SegRatio=0.03,AbsMeanSigma=0.2,pvalue=0.00570610853036301,pvalueTTest=0.00636632019474166,
chr10	69934184	69934304	MYPN	MYPN00040	-0.0656948704222677	2	0.033935216041688	2	0.00207098045467342	2	0.00207098045467342	NA	NA	SegRatio=0.03,AbsMeanSigma=0.2,pvalue=0.00570610853036301,pvalueTTest=0.00636632019474166,
chr10	69934294	69934414	MYPN	MYPN00041	0.242692624069212	2	0.033935216041688	2	0.00207098045467342	2	0.00207098045467342	NA	NA	SegRatio=0.03,AbsMeanSigma=0.2,pvalue=0.00570610853036301,pvalueTTest=0.00636632019474166,
chr10	69934409	69934520	MYPN	MYPN00042	-0.0369526895879304	2	0.033935216041688	2	0.00207098045467342	2	0.00207098045467342	NA	NA	SegRatio=0.03,AbsMeanSigma=0.2,pvalue=0.00570610853036301,pvalueTTest=0.00636632019474166,
chr10	69935017	69935118	MYPN	MYPN00043	-0.00127534384064977	2	0.033935216041688	2	0.00207098045467342	2	0.00207098045467342	NA	NA	SegRatio=0.03,AbsMeanSigma=0.2,pvalue=0.00570610853036301,pvalueTTest=0.00636632019474166,
chr10	69935077	69935188	MYPN	MYPN00044	-0.0773123928063354	2	0.033935216041688	2	0.00207098045467342	2	0.00207098045467342	NA	NA	SegRatio=0.03,AbsMeanSigma=0.2,pvalue=0.00570610853036301,pvalueTTest=0.00636632019474166,
chr10	69935162	69935278	MYPN	MYPN00045	0.0543890238913009	2	0.033935216041688	2	0.00207098045467342	2	0.00207098045467342	NA	NA	SegRatio=0.03,AbsMeanSigma=0.2,pvalue=0.00570610853036301,pvalueTTest=0.00636632019474166,
chr10	69948620	69948732	MYPN	MYPN00046	-0.0859436956681765	2	0.033935216041688	2	0.00207098045467342	2	0.00207098045467342	NA	NA	SegRatio=0.03,AbsMeanSigma=0.2,pvalue=0.00570610853036301,pvalueTTest=0.00636632019474166,
chr10	69948723	69948828	MYPN	MYPN00047	0.0483549041432623	2	0.033935216041688	2	0.00207098045467342	2	0.00207098045467342	NA	NA	SegRatio=0.03,AbsMeanSigma=0.2,pvalue=0.00570610853036301,pvalueTTest=0.00636632019474166,
chr10	69948819	69948934	MYPN	MYPN00048	0.0584229434549675	2	0.033935216041688	2	0.00207098045467342	2	0.00207098045467342	NA	NA	SegRatio=0.03,AbsMeanSigma=0.2,pvalue=0.00570610853036301,pvalueTTest=0.00636632019474166,
chr10	69954079	69954192	MYPN	MYPN00049	NA	2	0.033935216041688	2	0.00207098045467342	2	0.00207098045467342	NA	NA	SegRatio=0.03,AbsMeanSigma=0.2,pvalue=0.00570610853036301,pvalueTTest=0.00636632019474166,
chr10	69954191	69954307	MYPN	MYPN00050	0.14116586961491	2	0.033935216041688	2	0.00207098045467342	2	0.00207098045467342	NA	NA	SegRatio=0.03,AbsMeanSigma=0.2,pvalue=0.00570610853036301,pvalueTTest=0.00636632019474166,
chr10	69955121	69955236	MYPN	MYPN00051	-0.0539324941478061	2	0.033935216041688	2	0.00207098045467342	2	0.00207098045467342	NA	NA	SegRatio=0.03,AbsMeanSigma=0.2,pvalue=0.00570610853036301,pvalueTTest=0.00636632019474166,
chr10	69955235	69955347	MYPN	MYPN00052	0.137914294418567	2	0.033935216041688	2	0.00207098045467342	2	0.00207098045467342	NA	NA	SegRatio=0.03,AbsMeanSigma=0.2,pvalue=0.00570610853036301,pvalueTTest=0.00636632019474166,
chr10	69957041	69957158	MYPN	MYPN00053	-0.0440594890361121	2	0.033935216041688	2	0.00207098045467342	2	0.00207098045467342	NA	NA	SegRatio=0.03,AbsMeanSigma=0.2,pvalue=0.00570610853036301,pvalueTTest=0.00636632019474166,
chr10	69957129	69957248	MYPN	MYPN00054	0.0905604924355465	2	0.033935216041688	2	0.00207098045467342	2	0.00207098045467342	NA	NA	SegRatio=0.03,AbsMeanSigma=0.2,pvalue=0.00570610853036301,pvalueTTest=0.00636632019474166,
chr10	69957244	69957376	MYPN	MYPN00055	NA	2	0.033935216041688	2	0.00207098045467342	2	0.00207098045467342	NA	NA	SegRatio=0.03,AbsMeanSigma=0.2,pvalue=0.00570610853036301,pvalueTTest=0.00636632019474166,
chr10	69959085	69959195	MYPN	MYPN00056	-0.0984701222534996	2	0.033935216041688	2	0.00207098045467342	2	0.00207098045467342	NA	NA	SegRatio=0.03,AbsMeanSigma=0.2,pvalue=0.00570610853036301,pvalueTTest=0.00636632019474166,
chr10	69959187	69959301	MYPN	MYPN00057	0.0253291914513029	2	0.033935216041688	2	0.00207098045467342	2	0.00207098045467342	NA	NA	SegRatio=0.03,AbsMeanSigma=0.2,pvalue=0.00570610853036301,pvalueTTest=0.00636632019474166,
chr10	69959287	69959403	MYPN	MYPN00058	-0.0107622935168607	2	0.033935216041688	2	0.00207098045467342	2	0.00207098045467342	NA	NA	SegRatio=0.03,AbsMeanSigma=0.2,pvalue=0.00570610853036301,pvalueTTest=0.00636632019474166,
chr10	69961585	69961698	MYPN	MYPN00059	0.140167882932373	2	0.033935216041688	2	0.00207098045467342	2	0.00207098045467342	NA	NA	SegRatio=0.03,AbsMeanSigma=0.2,pvalue=0.00570610853036301,pvalueTTest=0.00636632019474166,
chr10	69961627	69961735	MYPN	MYPN00060	0.0174126284150139	2	0.033935216041688	2	0.00207098045467342	2	0.00207098045467342	NA	NA	SegRatio=0.03,AbsMeanSigma=0.2,pvalue=0.00570610853036301,pvalueTTest=0.00636632019474166,
chr10	69961710	69961823	MYPN	MYPN00061	0.0548869675729342	2	0.033935216041688	2	0.00207098045467342	2	0.00207098045467342	NA	NA	SegRatio=0.03,AbsMeanSigma=0.2,pvalue=0.00570610853036301,pvalueTTest=0.00636632019474166,
chr10	69966486	69966600	MYPN	MYPN00062	0.0155188047153935	2	0.033935216041688	2	0.00207098045467342	2	0.00207098045467342	NA	NA	SegRatio=0.03,AbsMeanSigma=0.2,pvalue=0.00570610853036301,pvalueTTest=0.00636632019474166,
chr10	69966567	69966684	MYPN	MYPN00063	-0.0259334027426123	2	0.033935216041688	2	0.00207098045467342	2	0.00207098045467342	NA	NA	SegRatio=0.03,AbsMeanSigma=0.2,pvalue=0.00570610853036301,pvalueTTest=0.00636632019474166,
chr10	69970008	69970119	MYPN	MYPN00064	-0.165505756736639	2	0.033935216041688	2	0.00207098045467342	2	0.00207098045467342	NA	NA	SegRatio=0.03,AbsMeanSigma=0.2,pvalue=0.00570610853036301,pvalueTTest=0.00636632019474166,
chr10	69970112	69970228	MYPN	MYPN00065	0.0412741124788341	2	0.033935216041688	2	0.00207098045467342	2	0.00207098045467342	NA	NA	SegRatio=0.03,AbsMeanSigma=0.2,pvalue=0.00570610853036301,pvalueTTest=0.00636632019474166,
chr10	69970217	69970327	MYPN	MYPN00066	0.0285372803632381	2	0.033935216041688	2	0.00207098045467342	2	0.00207098045467342	NA	NA	SegRatio=0.03,AbsMeanSigma=0.2,pvalue=0.00570610853036301,pvalueTTest=0.00636632019474166,
chr10	73577133	73577251	PSAP	PSAP00001	-0.236086227807431	2	0.033935216041688	2	0.36217302393544	2	0.36217302393544	NA	NA	SegRatio=0.03,AbsMeanSigma=0.2,pvalue=0.00570610853036301,pvalueTTest=0.00636632019474166,
chr10	73577210	73577329	PSAP	PSAP00002	-0.0610222008970386	2	0.033935216041688	2	0.36217302393544	2	0.36217302393544	NA	NA	SegRatio=0.03,AbsMeanSigma=0.2,pvalue=0.00570610853036301,pvalueTTest=0.00636632019474166,
chr10	73578312	73578431	PSAP	PSAP00003	0.0109643544480813	2	0.033935216041688	2	0.36217302393544	2	0.36217302393544	NA	NA	SegRatio=0.03,AbsMeanSigma=0.2,pvalue=0.00570610853036301,pvalueTTest=0.00636632019474166,
chr10	73578430	73578540	PSAP	PSAP00004	0.181214602263768	2	0.033935216041688	2	0.36217302393544	2	0.36217302393544	NA	NA	SegRatio=0.03,AbsMeanSigma=0.2,pvalue=0.00570610853036301,pvalueTTest=0.00636632019474166,
chr10	73578724	73578842	PSAP	PSAP00005	0.290648900763199	2	0.033935216041688	2	0.36217302393544	2	0.36217302393544	NA	NA	SegRatio=0.03,AbsMeanSigma=0.2,pvalue=0.00570610853036301,pvalueTTest=0.00636632019474166,
chr10	73578835	73578952	PSAP	PSAP00006	0.04233361650359	2	0.033935216041688	2	0.36217302393544	2	0.36217302393544	NA	NA	SegRatio=0.03,AbsMeanSigma=0.2,pvalue=0.00570610853036301,pvalueTTest=0.00636632019474166,
chr10	73579183	73579301	PSAP	PSAP00007	-0.0323334720662745	2	0.033935216041688	2	0.36217302393544	2	0.36217302393544	NA	NA	SegRatio=0.03,AbsMeanSigma=0.2,pvalue=0.00570610853036301,pvalueTTest=0.00636632019474166,
chr10	73579268	73579378	PSAP	PSAP00008	0.0529189295980098	2	0.033935216041688	2	0.36217302393544	2	0.36217302393544	NA	NA	SegRatio=0.03,AbsMeanSigma=0.2,pvalue=0.00570610853036301,pvalueTTest=0.00636632019474166,
chr10	73579561	73579661	PSAP	PSAP00009	0.0622538138786461	2	0.033935216041688	2	0.36217302393544	2	0.36217302393544	NA	NA	SegRatio=0.03,AbsMeanSigma=0.2,pvalue=0.00570610853036301,pvalueTTest=0.00636632019474166,
chr10	73579636	73579742	PSAP	PSAP00010	0.0630328658757924	2	0.033935216041688	2	0.36217302393544	2	0.36217302393544	NA	NA	SegRatio=0.03,AbsMeanSigma=0.2,pvalue=0.00570610853036301,pvalueTTest=0.00636632019474166,
chr10	73579945	73580065	PSAP	PSAP00011	-0.195407751011812	2	0.033935216041688	2	0.36217302393544	2	0.36217302393544	NA	NA	SegRatio=0.03,AbsMeanSigma=0.2,pvalue=0.00570610853036301,pvalueTTest=0.00636632019474166,
chr10	73580045	73580154	PSAP	PSAP00012	0.161621508442511	2	0.033935216041688	2	0.36217302393544	2	0.36217302393544	NA	NA	SegRatio=0.03,AbsMeanSigma=0.2,pvalue=0.00570610853036301,pvalueTTest=0.00636632019474166,
chr10	73581595	73581715	PSAP	PSAP00013	0.0973008314937903	2	0.033935216041688	2	0.36217302393544	2	0.36217302393544	NA	NA	SegRatio=0.03,AbsMeanSigma=0.2,pvalue=0.00570610853036301,pvalueTTest=0.00636632019474166,
chr10	73581673	73581778	PSAP	PSAP00014	0.202251334748381	2	0.033935216041688	2	0.36217302393544	2	0.36217302393544	NA	NA	SegRatio=0.03,AbsMeanSigma=0.2,pvalue=0.00570610853036301,pvalueTTest=0.00636632019474166,
chr10	73581764	73581868	PSAP	PSAP00015	-0.111399382217351	2	0.033935216041688	2	0.36217302393544	2	0.36217302393544	NA	NA	SegRatio=0.03,AbsMeanSigma=0.2,pvalue=0.00570610853036301,pvalueTTest=0.00636632019474166,
chr10	73583620	73583737	PSAP	PSAP00016	0.0104244868572762	2	0.033935216041688	2	0.36217302393544	2	0.36217302393544	NA	NA	SegRatio=0.03,AbsMeanSigma=0.2,pvalue=0.00570610853036301,pvalueTTest=0.00636632019474166,
chr10	73585549	73585664	PSAP	PSAP00017	0.0173845727108833	2	0.033935216041688	2	0.36217302393544	2	0.36217302393544	NA	NA	SegRatio=0.03,AbsMeanSigma=0.2,pvalue=0.00570610853036301,pvalueTTest=0.00636632019474166,
chr10	73585636	73585743	PSAP	PSAP00018	-0.0836117267934737	2	0.033935216041688	2	0.36217302393544	2	0.36217302393544	NA	NA	SegRatio=0.03,AbsMeanSigma=0.2,pvalue=0.00570610853036301,pvalueTTest=0.00636632019474166,
chr10	73587698	73587809	PSAP	PSAP00019	0.0335122507458307	2	0.033935216041688	2	0.36217302393544	2	0.36217302393544	NA	NA	SegRatio=0.03,AbsMeanSigma=0.2,pvalue=0.00570610853036301,pvalueTTest=0.00636632019474166,
chr10	73587774	73587870	PSAP	PSAP00020	0.127703461711665	2	0.033935216041688	2	0.36217302393544	2	0.36217302393544	NA	NA	SegRatio=0.03,AbsMeanSigma=0.2,pvalue=0.00570610853036301,pvalueTTest=0.00636632019474166,
chr10	73587869	73587971	PSAP	PSAP00021	-0.141424642936826	2	0.033935216041688	2	0.36217302393544	2	0.36217302393544	NA	NA	SegRatio=0.03,AbsMeanSigma=0.2,pvalue=0.00570610853036301,pvalueTTest=0.00636632019474166,
chr10	73588599	73588717	PSAP	PSAP00022	0.0656572479644252	2	0.033935216041688	2	0.36217302393544	2	0.36217302393544	NA	NA	SegRatio=0.03,AbsMeanSigma=0.2,pvalue=0.00570610853036301,pvalueTTest=0.00636632019474166,
chr10	73588690	73588779	PSAP	PSAP00023	-0.0368917397246602	2	0.033935216041688	2	0.36217302393544	2	0.36217302393544	NA	NA	SegRatio=0.03,AbsMeanSigma=0.2,pvalue=0.00570610853036301,pvalueTTest=0.00636632019474166,
chr10	73588776	73588892	PSAP	PSAP00024	0.190837856936591	2	0.033935216041688	2	0.36217302393544	2	0.36217302393544	NA	NA	SegRatio=0.03,AbsMeanSigma=0.2,pvalue=0.00570610853036301,pvalueTTest=0.00636632019474166,
chr10	73590860	73590977	PSAP	PSAP00025	-0.0127695982746429	2	0.033935216041688	2	0.36217302393544	2	0.36217302393544	NA	NA	SegRatio=0.03,AbsMeanSigma=0.2,pvalue=0.00570610853036301,pvalueTTest=0.00636632019474166,
chr10	73590940	73591054	PSAP	PSAP00026	0.0762930113451799	2	0.033935216041688	2	0.36217302393544	2	0.36217302393544	NA	NA	SegRatio=0.03,AbsMeanSigma=0.2,pvalue=0.00570610853036301,pvalueTTest=0.00636632019474166,
chr10	73591548	73591662	PSAP	PSAP00027	-0.0569046885373207	2	0.033935216041688	2	0.36217302393544	2	0.36217302393544	NA	NA	SegRatio=0.03,AbsMeanSigma=0.2,pvalue=0.00570610853036301,pvalueTTest=0.00636632019474166,
chr10	73591653	73591764	PSAP	PSAP00028	0.0097226404199859	2	0.033935216041688	2	0.36217302393544	2	0.36217302393544	NA	NA	SegRatio=0.03,AbsMeanSigma=0.2,pvalue=0.00570610853036301,pvalueTTest=0.00636632019474166,
chr10	73594079	73594196	PSAP	PSAP00029	-0.0576206683512124	2	0.033935216041688	2	0.36217302393544	2	0.36217302393544	NA	NA	SegRatio=0.03,AbsMeanSigma=0.2,pvalue=0.00570610853036301,pvalueTTest=0.00636632019474166,
chr10	73594154	73594270	PSAP	PSAP00030	0.0121550919473666	2	0.033935216041688	2	0.36217302393544	2	0.36217302393544	NA	NA	SegRatio=0.03,AbsMeanSigma=0.2,pvalue=0.00570610853036301,pvalueTTest=0.00636632019474166,
chr10	73594271	73594382	PSAP	PSAP00031	0.0407150936292333	2	0.033935216041688	2	0.36217302393544	2	0.36217302393544	NA	NA	SegRatio=0.03,AbsMeanSigma=0.2,pvalue=0.00570610853036301,pvalueTTest=0.00636632019474166,
chr11	2466611	2466703	KCNQ1	KCNQ100001	NA	2	0.0386351781721261	2	0.477402331912131	2	0.477402331912131	NA	NA	SegRatio=0.04,AbsMeanSigma=0.24,pvalue=0.136235593052272,pvalueTTest=0.350809041674596,
chr11	2466670	2466744	KCNQ1	KCNQ100002	NA	2	0.0386351781721261	2	0.477402331912131	2	0.477402331912131	NA	NA	SegRatio=0.04,AbsMeanSigma=0.24,pvalue=0.136235593052272,pvalueTTest=0.350809041674596,
chr11	2482855	2482966	KCNQ1	KCNQ100003	0.0745392224669391	2	0.0386351781721261	2	0.477402331912131	2	0.477402331912131	NA	NA	SegRatio=0.04,AbsMeanSigma=0.24,pvalue=0.136235593052272,pvalueTTest=0.350809041674596,
chr11	2549115	2549235	KCNQ1	KCNQ100004	-0.0698124872746681	2	0.0386351781721261	2	0.477402331912131	2	0.477402331912131	NA	NA	SegRatio=0.04,AbsMeanSigma=0.24,pvalue=0.136235593052272,pvalueTTest=0.350809041674596,
chr11	2549169	2549287	KCNQ1	KCNQ100005	0.0142455522371282	2	0.0386351781721261	2	0.477402331912131	2	0.477402331912131	NA	NA	SegRatio=0.04,AbsMeanSigma=0.24,pvalue=0.136235593052272,pvalueTTest=0.350809041674596,
chr11	2591805	2591925	KCNQ1	KCNQ100006	0.198985422184815	2	0.0386351781721261	2	0.477402331912131	2	0.477402331912131	NA	NA	SegRatio=0.04,AbsMeanSigma=0.24,pvalue=0.136235593052272,pvalueTTest=0.350809041674596,
chr11	2591862	2592020	KCNQ1	KCNQ100007.KCNQ100008	NA	2	0.0386351781721261	2	0.477402331912131	2	0.477402331912131	NA	NA	SegRatio=0.04,AbsMeanSigma=0.24,pvalue=0.136235593052272,pvalueTTest=0.350809041674596,
chr11	2592494	2592636	KCNQ1	KCNQ100009	NA	2	0.0386351781721261	2	0.477402331912131	2	0.477402331912131	NA	NA	SegRatio=0.04,AbsMeanSigma=0.24,pvalue=0.136235593052272,pvalueTTest=0.350809041674596,
chr11	2593272	2593416	KCNQ1	KCNQ100010	NA	2	0.0386351781721261	2	0.477402331912131	2	0.477402331912131	NA	NA	SegRatio=0.04,AbsMeanSigma=0.24,pvalue=0.136235593052272,pvalueTTest=0.350809041674596,
chr11	2593957	2594092	KCNQ1	KCNQ100011	-0.0515542750263317	2	0.0386351781721261	2	0.477402331912131	2	0.477402331912131	NA	NA	SegRatio=0.04,AbsMeanSigma=0.24,pvalue=0.136235593052272,pvalueTTest=0.350809041674596,
chr11	2594065	2594129	KCNQ1	KCNQ100012	NA	2	0.0386351781721261	2	0.477402331912131	2	0.477402331912131	NA	NA	SegRatio=0.04,AbsMeanSigma=0.24,pvalue=0.136235593052272,pvalueTTest=0.350809041674596,
chr11	2594099	2594215	KCNQ1	KCNQ100013	0.283850753657045	2	0.0386351781721261	2	0.477402331912131	2	0.477402331912131	NA	NA	SegRatio=0.04,AbsMeanSigma=0.24,pvalue=0.136235593052272,pvalueTTest=0.350809041674596,
chr11	2594191	2594293	KCNQ1	KCNQ100014	0.380509002804231	2	0.0386351781721261	2	0.477402331912131	2	0.477402331912131	NA	NA	SegRatio=0.04,AbsMeanSigma=0.24,pvalue=0.136235593052272,pvalueTTest=0.350809041674596,
chr11	2604595	2604717	KCNQ1	KCNQ100015	0.0519778186371621	2	0.0386351781721261	2	0.477402331912131	2	0.477402331912131	NA	NA	SegRatio=0.04,AbsMeanSigma=0.24,pvalue=0.136235593052272,pvalueTTest=0.350809041674596,
chr11	2604675	2604755	KCNQ1	KCNQ100016	0.115191062929869	2	0.0386351781721261	2	0.477402331912131	2	0.477402331912131	NA	NA	SegRatio=0.04,AbsMeanSigma=0.24,pvalue=0.136235593052272,pvalueTTest=0.350809041674596,
chr11	2604754	2604871	KCNQ1	KCNQ100017	-0.160117472049912	2	0.0386351781721261	2	0.477402331912131	2	0.477402331912131	NA	NA	SegRatio=0.04,AbsMeanSigma=0.24,pvalue=0.136235593052272,pvalueTTest=0.350809041674596,
chr11	2606382	2606496	KCNQ1	KCNQ100018	0.203019274642653	2	0.0386351781721261	2	0.477402331912131	2	0.477402331912131	NA	NA	SegRatio=0.04,AbsMeanSigma=0.24,pvalue=0.136235593052272,pvalueTTest=0.350809041674596,
chr11	2606437	2606557	KCNQ1	KCNQ100019	0.0965672785822309	2	0.0386351781721261	2	0.477402331912131	2	0.477402331912131	NA	NA	SegRatio=0.04,AbsMeanSigma=0.24,pvalue=0.136235593052272,pvalueTTest=0.350809041674596,
chr11	2608746	2608845	KCNQ1	KCNQ100020	-0.351190355090755	2	0.0386351781721261	2	0.477402331912131	2	0.477402331912131	NA	NA	SegRatio=0.04,AbsMeanSigma=0.24,pvalue=0.136235593052272,pvalueTTest=0.350809041674596,
chr11	2608817	2608909	KCNQ1	KCNQ100021	-0.159425726551213	2	0.0386351781721261	2	0.477402331912131	2	0.477402331912131	NA	NA	SegRatio=0.04,AbsMeanSigma=0.24,pvalue=0.136235593052272,pvalueTTest=0.350809041674596,
chr11	2608892	2609012	KCNQ1	KCNQ100022	0.026747851963617	2	0.0386351781721261	2	0.477402331912131	2	0.477402331912131	NA	NA	SegRatio=0.04,AbsMeanSigma=0.24,pvalue=0.136235593052272,pvalueTTest=0.350809041674596,
chr11	2609920	2609990	KCNQ1	KCNQ100023	0.0724144446270809	2	0.0386351781721261	2	0.477402331912131	2	0.477402331912131	NA	NA	SegRatio=0.04,AbsMeanSigma=0.24,pvalue=0.136235593052272,pvalueTTest=0.350809041674596,
chr11	2609975	2610072	KCNQ1	KCNQ100024	0.0386351781721261	2	0.0386351781721261	2	0.477402331912131	2	0.477402331912131	NA	NA	SegRatio=0.04,AbsMeanSigma=0.24,pvalue=0.136235593052272,pvalueTTest=0.350809041674596,
chr11	2610064	2610182	KCNQ1	KCNQ100025	-0.0809835519429181	2	0.0386351781721261	2	0.477402331912131	2	0.477402331912131	NA	NA	SegRatio=0.04,AbsMeanSigma=0.24,pvalue=0.136235593052272,pvalueTTest=0.350809041674596,
chr11	2683088	2683204	KCNQ1	KCNQ100026	NA	2	0.0386351781721261	2	0.477402331912131	2	0.477402331912131	NA	NA	SegRatio=0.04,AbsMeanSigma=0.24,pvalue=0.136235593052272,pvalueTTest=0.350809041674596,
chr11	2683193	2683311	KCNQ1	KCNQ100027	0.0550920409264645	2	0.0386351781721261	2	0.477402331912131	2	0.477402331912131	NA	NA	SegRatio=0.04,AbsMeanSigma=0.24,pvalue=0.136235593052272,pvalueTTest=0.350809041674596,
chr11	2683311	2683407	KCNQ1	KCNQ100028	-0.112230063299907	2	0.0386351781721261	2	0.477402331912131	2	0.477402331912131	NA	NA	SegRatio=0.04,AbsMeanSigma=0.24,pvalue=0.136235593052272,pvalueTTest=0.350809041674596,
chr11	2789986	2790106	KCNQ1	KCNQ100029	0.0866763193008492	2	0.0386351781721261	2	0.477402331912131	2	0.477402331912131	NA	NA	SegRatio=0.04,AbsMeanSigma=0.24,pvalue=0.136235593052272,pvalueTTest=0.350809041674596,
chr11	2790055	2790141	KCNQ1	KCNQ100030	0.0131129678882269	2	0.0386351781721261	2	0.477402331912131	2	0.477402331912131	NA	NA	SegRatio=0.04,AbsMeanSigma=0.24,pvalue=0.136235593052272,pvalueTTest=0.350809041674596,
chr11	2790128	2790237	KCNQ1	KCNQ100031	-0.12846786717518	2	0.0386351781721261	2	0.477402331912131	2	0.477402331912131	NA	NA	SegRatio=0.04,AbsMeanSigma=0.24,pvalue=0.136235593052272,pvalueTTest=0.350809041674596,
chr11	2797168	2797263	KCNQ1	KCNQ100032	-0.0301099539646269	2	0.0386351781721261	2	0.477402331912131	2	0.477402331912131	NA	NA	SegRatio=0.04,AbsMeanSigma=0.24,pvalue=0.136235593052272,pvalueTTest=0.350809041674596,
chr11	2797260	2797382	KCNQ1	KCNQ100033	NA	2	0.0386351781721261	2	0.477402331912131	2	0.477402331912131	NA	NA	SegRatio=0.04,AbsMeanSigma=0.24,pvalue=0.136235593052272,pvalueTTest=0.350809041674596,
chr11	2798165	2798270	KCNQ1	KCNQ100034	0.108491968685058	2	0.0386351781721261	2	0.477402331912131	2	0.477402331912131	NA	NA	SegRatio=0.04,AbsMeanSigma=0.24,pvalue=0.136235593052272,pvalueTTest=0.350809041674596,
chr11	2798261	2798378	KCNQ1	KCNQ100035	0.262294690133362	2	0.0386351781721261	2	0.477402331912131	2	0.477402331912131	NA	NA	SegRatio=0.04,AbsMeanSigma=0.24,pvalue=0.136235593052272,pvalueTTest=0.350809041674596,
chr11	2799183	2799260	KCNQ1	KCNQ100036	-0.0329253710154413	2	0.0386351781721261	2	0.477402331912131	2	0.477402331912131	NA	NA	SegRatio=0.04,AbsMeanSigma=0.24,pvalue=0.136235593052272,pvalueTTest=0.350809041674596,
chr11	2799259	2799347	KCNQ1	KCNQ100037	-0.140988342521759	2	0.0386351781721261	2	0.477402331912131	2	0.477402331912131	NA	NA	SegRatio=0.04,AbsMeanSigma=0.24,pvalue=0.136235593052272,pvalueTTest=0.350809041674596,
chr11	2868973	2869038	KCNQ1	KCNQ100038	NA	2	0.0386351781721261	2	0.477402331912131	2	0.477402331912131	NA	NA	SegRatio=0.04,AbsMeanSigma=0.24,pvalue=0.136235593052272,pvalueTTest=0.350809041674596,
chr11	2869160	2869300	KCNQ1	KCNQ100039	-0.124208022954523	2	0.0386351781721261	2	0.477402331912131	2	0.477402331912131	NA	NA	SegRatio=0.04,AbsMeanSigma=0.24,pvalue=0.136235593052272,pvalueTTest=0.350809041674596,
chr13	28578153	28578270	FLT3	FLT300001	0.200101104227196	2	0.0400666274911367	2	0.781972919466696	2	0.781972919466696	NA	NA	SegRatio=0.04,AbsMeanSigma=0.24,pvalue=0.00107527441308978,pvalueTTest=0.00865315076230668,
chr13	28578251	28578362	FLT3	FLT300002	-0.0580594298922636	2	0.0400666274911367	2	0.781972919466696	2	0.781972919466696	NA	NA	SegRatio=0.04,AbsMeanSigma=0.24,pvalue=0.00107527441308978,pvalueTTest=0.00865315076230668,
chr13	28588520	28588627	FLT3	FLT300003	0.0317325298538154	2	0.0400666274911367	2	0.781972919466696	2	0.781972919466696	NA	NA	SegRatio=0.04,AbsMeanSigma=0.24,pvalue=0.00107527441308978,pvalueTTest=0.00865315076230668,
chr13	28588605	28588720	FLT3	FLT300004	-0.00772909216513473	2	0.0400666274911367	2	0.781972919466696	2	0.781972919466696	NA	NA	SegRatio=0.04,AbsMeanSigma=0.24,pvalue=0.00107527441308978,pvalueTTest=0.00865315076230668,
chr13	28589249	28589351	FLT3	FLT300005	-0.273205370882956	2	0.0400666274911367	2	0.781972919466696	2	0.781972919466696	NA	NA	SegRatio=0.04,AbsMeanSigma=0.24,pvalue=0.00107527441308978,pvalueTTest=0.00865315076230668,
chr13	28589352	28589468	FLT3	FLT300006	-0.0297506586270325	2	0.0400666274911367	2	0.781972919466696	2	0.781972919466696	NA	NA	SegRatio=0.04,AbsMeanSigma=0.24,pvalue=0.00107527441308978,pvalueTTest=0.00865315076230668,
chr13	28589688	28589786	FLT3	FLT300007	-0.0665520727932238	2	0.0400666274911367	2	0.781972919466696	2	0.781972919466696	NA	NA	SegRatio=0.04,AbsMeanSigma=0.24,pvalue=0.00107527441308978,pvalueTTest=0.00865315076230668,
chr13	28589746	28589849	FLT3	FLT300008	-0.13877706000715	2	0.0400666274911367	2	0.781972919466696	2	0.781972919466696	NA	NA	SegRatio=0.04,AbsMeanSigma=0.24,pvalue=0.00107527441308978,pvalueTTest=0.00865315076230668,
chr13	28589834	28589947	FLT3	FLT300009	-0.0765873465230265	2	0.0400666274911367	2	0.781972919466696	2	0.781972919466696	NA	NA	SegRatio=0.04,AbsMeanSigma=0.24,pvalue=0.00107527441308978,pvalueTTest=0.00865315076230668,
chr13	28592558	28592664	FLT3	FLT300010	-0.0347575101478697	2	0.0400666274911367	2	0.781972919466696	2	0.781972919466696	NA	NA	SegRatio=0.04,AbsMeanSigma=0.24,pvalue=0.00107527441308978,pvalueTTest=0.00865315076230668,
chr13	28592603	28592716	FLT3	FLT300011	0.0867627333822238	2	0.0400666274911367	2	0.781972919466696	2	0.781972919466696	NA	NA	SegRatio=0.04,AbsMeanSigma=0.24,pvalue=0.00107527441308978,pvalueTTest=0.00865315076230668,
chr13	28592681	28592794	FLT3	FLT300012	NA	2	0.0400666274911367	2	0.781972919466696	2	0.781972919466696	NA	NA	SegRatio=0.04,AbsMeanSigma=0.24,pvalue=0.00107527441308978,pvalueTTest=0.00865315076230668,
chr13	28597408	28597520	FLT3	FLT300013	0.280485522646149	2	0.0400666274911367	2	0.781972919466696	2	0.781972919466696	NA	NA	SegRatio=0.04,AbsMeanSigma=0.24,pvalue=0.00107527441308978,pvalueTTest=0.00865315076230668,
chr13	28597508	28597621	FLT3	FLT300014	-0.082474520412577	2	0.0400666274911367	2	0.781972919466696	2	0.781972919466696	NA	NA	SegRatio=0.04,AbsMeanSigma=0.24,pvalue=0.00107527441308978,pvalueTTest=0.00865315076230668,
chr13	28597579	28597690	FLT3	FLT300015	0.0194160896047201	2	0.0400666274911367	2	0.781972919466696	2	0.781972919466696	NA	NA	SegRatio=0.04,AbsMeanSigma=0.24,pvalue=0.00107527441308978,pvalueTTest=0.00865315076230668,
chr13	28598957	28599066	FLT3	FLT300016	-0.157962533422559	2	0.0400666274911367	2	0.781972919466696	2	0.781972919466696	NA	NA	SegRatio=0.04,AbsMeanSigma=0.24,pvalue=0.00107527441308978,pvalueTTest=0.00865315076230668,
chr13	28599059	28599161	FLT3	FLT300017	NA	2	0.0400666274911367	2	0.781972919466696	2	0.781972919466696	NA	NA	SegRatio=0.04,AbsMeanSigma=0.24,pvalue=0.00107527441308978,pvalueTTest=0.00865315076230668,
chr13	28601189	28601284	FLT3	FLT300018	-0.0546374254710825	2	0.0400666274911367	2	0.781972919466696	2	0.781972919466696	NA	NA	SegRatio=0.04,AbsMeanSigma=0.24,pvalue=0.00107527441308978,pvalueTTest=0.00865315076230668,
chr13	28601234	28601330	FLT3	FLT300019	-0.114782123839694	2	0.0400666274911367	2	0.781972919466696	2	0.781972919466696	NA	NA	SegRatio=0.04,AbsMeanSigma=0.24,pvalue=0.00107527441308978,pvalueTTest=0.00865315076230668,
chr13	28601303	28601415	FLT3	FLT300020	-0.00184811852110575	2	0.0400666274911367	2	0.781972919466696	2	0.781972919466696	NA	NA	SegRatio=0.04,AbsMeanSigma=0.24,pvalue=0.00107527441308978,pvalueTTest=0.00865315076230668,
chr13	28602272	28602387	FLT3	FLT300021	0.0886094199976916	2	0.0400666274911367	2	0.781972919466696	2	0.781972919466696	NA	NA	SegRatio=0.04,AbsMeanSigma=0.24,pvalue=0.00107527441308978,pvalueTTest=0.00865315076230668,
chr13	28602387	28602502	FLT3	FLT300022	0.0295941619419249	2	0.0400666274911367	2	0.781972919466696	2	0.781972919466696	NA	NA	SegRatio=0.04,AbsMeanSigma=0.24,pvalue=0.00107527441308978,pvalueTTest=0.00865315076230668,
chr13	28607929	28608040	FLT3	FLT300023	-0.425223913544633	2	0.0400666274911367	2	0.781972919466696	2	0.781972919466696	NA	NA	SegRatio=0.04,AbsMeanSigma=0.24,pvalue=0.00107527441308978,pvalueTTest=0.00865315076230668,
chr13	28608020	28608134	FLT3	FLT300024	0.0907790131450755	2	0.0400666274911367	2	0.781972919466696	2	0.781972919466696	NA	NA	SegRatio=0.04,AbsMeanSigma=0.24,pvalue=0.00107527441308978,pvalueTTest=0.00865315076230668,
chr13	28608091	28608201	FLT3	FLT300025	-0.0456997246019216	2	0.0400666274911367	2	0.781972919466696	2	0.781972919466696	NA	NA	SegRatio=0.04,AbsMeanSigma=0.24,pvalue=0.00107527441308978,pvalueTTest=0.00865315076230668,
chr13	28608198	28608314	FLT3	FLT300026	NA	2	0.0400666274911367	2	0.781972919466696	2	0.781972919466696	NA	NA	SegRatio=0.04,AbsMeanSigma=0.24,pvalue=0.00107527441308978,pvalueTTest=0.00865315076230668,
chr13	28608264	28608370	FLT3	FLT300027	0.184415910406296	2	0.0400666274911367	2	0.781972919466696	2	0.781972919466696	NA	NA	SegRatio=0.04,AbsMeanSigma=0.24,pvalue=0.00107527441308978,pvalueTTest=0.00865315076230668,
chr13	28608395	28608508	FLT3	FLT300028	0.170570716859605	2	0.0400666274911367	2	0.781972919466696	2	0.781972919466696	NA	NA	SegRatio=0.04,AbsMeanSigma=0.24,pvalue=0.00107527441308978,pvalueTTest=0.00865315076230668,
chr13	28608509	28608621	FLT3	FLT300029	0.0790064738513193	2	0.0400666274911367	2	0.781972919466696	2	0.781972919466696	NA	NA	SegRatio=0.04,AbsMeanSigma=0.24,pvalue=0.00107527441308978,pvalueTTest=0.00865315076230668,
chr13	28609572	28609690	FLT3	FLT300030	0.108906549890606	2	0.0400666274911367	2	0.781972919466696	2	0.781972919466696	NA	NA	SegRatio=0.04,AbsMeanSigma=0.24,pvalue=0.00107527441308978,pvalueTTest=0.00865315076230668,
chr13	28609664	28609763	FLT3	FLT300031	-0.323635967159512	2	0.0400666274911367	2	0.781972919466696	2	0.781972919466696	NA	NA	SegRatio=0.04,AbsMeanSigma=0.24,pvalue=0.00107527441308978,pvalueTTest=0.00865315076230668,
chr13	28609757	28609871	FLT3	FLT300032	0.048578706993426	2	0.0400666274911367	2	0.781972919466696	2	0.781972919466696	NA	NA	SegRatio=0.04,AbsMeanSigma=0.24,pvalue=0.00107527441308978,pvalueTTest=0.00865315076230668,
chr13	28610026	28610117	FLT3	FLT300033	-0.0514460101024936	2	0.0400666274911367	2	0.781972919466696	2	0.781972919466696	NA	NA	SegRatio=0.04,AbsMeanSigma=0.24,pvalue=0.00107527441308978,pvalueTTest=0.00865315076230668,
chr13	28610083	28610197	FLT3	FLT300034	-0.0361217918763119	2	0.0400666274911367	2	0.781972919466696	2	0.781972919466696	NA	NA	SegRatio=0.04,AbsMeanSigma=0.24,pvalue=0.00107527441308978,pvalueTTest=0.00865315076230668,
chr13	28610140	28610242	FLT3	FLT300035	-0.0175563203265627	2	0.0400666274911367	2	0.781972919466696	2	0.781972919466696	NA	NA	SegRatio=0.04,AbsMeanSigma=0.24,pvalue=0.00107527441308978,pvalueTTest=0.00865315076230668,
chr13	28611241	28611355	FLT3	FLT300036	NA	2	0.0400666274911367	2	0.781972919466696	2	0.781972919466696	NA	NA	SegRatio=0.04,AbsMeanSigma=0.24,pvalue=0.00107527441308978,pvalueTTest=0.00865315076230668,
chr13	28611345	28611461	FLT3	FLT300037	0.0502501849019039	2	0.0400666274911367	2	0.781972919466696	2	0.781972919466696	NA	NA	SegRatio=0.04,AbsMeanSigma=0.24,pvalue=0.00107527441308978,pvalueTTest=0.00865315076230668,
chr13	28622375	28622476	FLT3	FLT300038	0.0172119683606702	2	0.0400666274911367	2	0.781972919466696	2	0.781972919466696	NA	NA	SegRatio=0.04,AbsMeanSigma=0.24,pvalue=0.00107527441308978,pvalueTTest=0.00865315076230668,
chr13	28622434	28622545	FLT3	FLT300039	0.106531060006975	2	0.0400666274911367	2	0.781972919466696	2	0.781972919466696	NA	NA	SegRatio=0.04,AbsMeanSigma=0.24,pvalue=0.00107527441308978,pvalueTTest=0.00865315076230668,
chr13	28622545	28622653	FLT3	FLT300040	NA	2	0.0400666274911367	2	0.781972919466696	2	0.781972919466696	NA	NA	SegRatio=0.04,AbsMeanSigma=0.24,pvalue=0.00107527441308978,pvalueTTest=0.00865315076230668,
chr13	28623471	28623586	FLT3	FLT300041	0.165928669800013	2	0.0400666274911367	2	0.781972919466696	2	0.781972919466696	NA	NA	SegRatio=0.04,AbsMeanSigma=0.24,pvalue=0.00107527441308978,pvalueTTest=0.00865315076230668,
chr13	28623554	28623666	FLT3	FLT300042	0.196518860891195	2	0.0400666274911367	2	0.781972919466696	2	0.781972919466696	NA	NA	SegRatio=0.04,AbsMeanSigma=0.24,pvalue=0.00107527441308978,pvalueTTest=0.00865315076230668,
chr13	28623658	28623766	FLT3	FLT300043	0.108884558281368	2	0.0400666274911367	2	0.781972919466696	2	0.781972919466696	NA	NA	SegRatio=0.04,AbsMeanSigma=0.24,pvalue=0.00107527441308978,pvalueTTest=0.00865315076230668,
chr13	28623725	28623837	FLT3	FLT300044	0.011180684305088	2	0.0400666274911367	2	0.781972919466696	2	0.781972919466696	NA	NA	SegRatio=0.04,AbsMeanSigma=0.24,pvalue=0.00107527441308978,pvalueTTest=0.00865315076230668,
chr13	28623778	28623885	FLT3	FLT300045	0.0807485537755091	2	0.0400666274911367	2	0.781972919466696	2	0.781972919466696	NA	NA	SegRatio=0.04,AbsMeanSigma=0.24,pvalue=0.00107527441308978,pvalueTTest=0.00865315076230668,
chr13	28623872	28623984	FLT3	FLT300046	-0.015245407954161	2	0.0400666274911367	2	0.781972919466696	2	0.781972919466696	NA	NA	SegRatio=0.04,AbsMeanSigma=0.24,pvalue=0.00107527441308978,pvalueTTest=0.00865315076230668,
chr13	28624162	28624280	FLT3	FLT300047	-0.0326680966891095	2	0.0400666274911367	2	0.781972919466696	2	0.781972919466696	NA	NA	SegRatio=0.04,AbsMeanSigma=0.24,pvalue=0.00107527441308978,pvalueTTest=0.00865315076230668,
chr13	28624271	28624378	FLT3	FLT300048	-0.0273609964087081	2	0.0400666274911367	2	0.781972919466696	2	0.781972919466696	NA	NA	SegRatio=0.04,AbsMeanSigma=0.24,pvalue=0.00107527441308978,pvalueTTest=0.00865315076230668,
chr13	28626621	28626735	FLT3	FLT300049	-0.0616214596242035	2	0.0400666274911367	2	0.781972919466696	2	0.781972919466696	NA	NA	SegRatio=0.04,AbsMeanSigma=0.24,pvalue=0.00107527441308978,pvalueTTest=0.00865315076230668,
chr13	28626687	28626801	FLT3	FLT300050	-0.0314045914036893	2	0.0400666274911367	2	0.781972919466696	2	0.781972919466696	NA	NA	SegRatio=0.04,AbsMeanSigma=0.24,pvalue=0.00107527441308978,pvalueTTest=0.00865315076230668,
chr13	28626751	28626885	FLT3	FLT300051	-0.239351603841826	2	0.0400666274911367	2	0.781972919466696	2	0.781972919466696	NA	NA	SegRatio=0.04,AbsMeanSigma=0.24,pvalue=0.00107527441308978,pvalueTTest=0.00865315076230668,
chr13	28631457	28631571	FLT3	FLT300052	-0.129445436171212	2	0.0400666274911367	2	0.781972919466696	2	0.781972919466696	NA	NA	SegRatio=0.04,AbsMeanSigma=0.24,pvalue=0.00107527441308978,pvalueTTest=0.00865315076230668,
chr13	28631564	28631679	FLT3	FLT300053	0.0887854100538104	2	0.0400666274911367	2	0.781972919466696	2	0.781972919466696	NA	NA	SegRatio=0.04,AbsMeanSigma=0.24,pvalue=0.00107527441308978,pvalueTTest=0.00865315076230668,
chr13	28635949	28636060	FLT3	FLT300054	NA	2	0.0400666274911367	2	0.781972919466696	2	0.781972919466696	NA	NA	SegRatio=0.04,AbsMeanSigma=0.24,pvalue=0.00107527441308978,pvalueTTest=0.00865315076230668,
chr13	28635999	28636111	FLT3	FLT300055	-0.0543898135223672	2	0.0400666274911367	2	0.781972919466696	2	0.781972919466696	NA	NA	SegRatio=0.04,AbsMeanSigma=0.24,pvalue=0.00107527441308978,pvalueTTest=0.00865315076230668,
chr13	28636107	28636209	FLT3	FLT300056	0.128299675323717	2	0.0400666274911367	2	0.781972919466696	2	0.781972919466696	NA	NA	SegRatio=0.04,AbsMeanSigma=0.24,pvalue=0.00107527441308978,pvalueTTest=0.00865315076230668,
chr13	28636153	28636267	FLT3	FLT300057	0.0515420015711027	2	0.0400666274911367	2	0.781972919466696	2	0.781972919466696	NA	NA	SegRatio=0.04,AbsMeanSigma=0.24,pvalue=0.00107527441308978,pvalueTTest=0.00865315076230668,
chr13	28644580	28644689	FLT3	FLT300058	0.207125816476518	2	0.0400666274911367	2	0.781972919466696	2	0.781972919466696	NA	NA	SegRatio=0.04,AbsMeanSigma=0.24,pvalue=0.00107527441308978,pvalueTTest=0.00865315076230668,
chr13	28644680	28644812	FLT3	FLT300059	0.0149253657189455	2	0.0400666274911367	2	0.781972919466696	2	0.781972919466696	NA	NA	SegRatio=0.04,AbsMeanSigma=0.24,pvalue=0.00107527441308978,pvalueTTest=0.00865315076230668,
chr13	48881353	48881457	RB1	RB100001	NA	2	0.0400666274911367	2	0.946372078372329	2	0.946372078372329	NA	NA	SegRatio=0.04,AbsMeanSigma=0.24,pvalue=0.00107527441308978,pvalueTTest=0.00865315076230668,
chr13	48881426	48881526	RB1	RB100002	0.284596295053258	2	0.0400666274911367	2	0.946372078372329	2	0.946372078372329	NA	NA	SegRatio=0.04,AbsMeanSigma=0.24,pvalue=0.00107527441308978,pvalueTTest=0.00865315076230668,
chr13	48881526	48881660	RB1	RB100003	NA	2	0.0400666274911367	2	0.946372078372329	2	0.946372078372329	NA	NA	SegRatio=0.04,AbsMeanSigma=0.24,pvalue=0.00107527441308978,pvalueTTest=0.00865315076230668,
chr13	48916644	48916755	RB1	RB100004	NA	2	0.0400666274911367	2	0.946372078372329	2	0.946372078372329	NA	NA	SegRatio=0.04,AbsMeanSigma=0.24,pvalue=0.00107527441308978,pvalueTTest=0.00865315076230668,
chr13	48916748	48916858	RB1	RB100005	-0.125800910520014	2	0.0400666274911367	2	0.946372078372329	2	0.946372078372329	NA	NA	SegRatio=0.04,AbsMeanSigma=0.24,pvalue=0.00107527441308978,pvalueTTest=0.00865315076230668,
chr13	48916814	48916924	RB1	RB100006	0.171936409240473	2	0.0400666274911367	2	0.946372078372329	2	0.946372078372329	NA	NA	SegRatio=0.04,AbsMeanSigma=0.24,pvalue=0.00107527441308978,pvalueTTest=0.00865315076230668,
chr13	48919168	48919279	RB1	RB100007	NA	2	0.0400666274911367	2	0.946372078372329	2	0.946372078372329	NA	NA	SegRatio=0.04,AbsMeanSigma=0.24,pvalue=0.00107527441308978,pvalueTTest=0.00865315076230668,
chr13	48919275	48919385	RB1	RB100008	0.255514296188856	2	0.0400666274911367	2	0.946372078372329	2	0.946372078372329	NA	NA	SegRatio=0.04,AbsMeanSigma=0.24,pvalue=0.00107527441308978,pvalueTTest=0.00865315076230668,
chr13	48921971	48922085	RB1	RB100009	NA	2	0.0400666274911367	2	0.946372078372329	2	0.946372078372329	NA	NA	SegRatio=0.04,AbsMeanSigma=0.24,pvalue=0.00107527441308978,pvalueTTest=0.00865315076230668,
chr13	48923051	48923120	RB1	RB100010	NA	2	0.0400666274911367	2	0.946372078372329	2	0.946372078372329	NA	NA	SegRatio=0.04,AbsMeanSigma=0.24,pvalue=0.00107527441308978,pvalueTTest=0.00865315076230668,
chr13	48923120	48923208	RB1	RB100011	NA	2	0.0400666274911367	2	0.946372078372329	2	0.946372078372329	NA	NA	SegRatio=0.04,AbsMeanSigma=0.24,pvalue=0.00107527441308978,pvalueTTest=0.00865315076230668,
chr13	48934113	48934226	RB1	RB100012	NA	2	0.0400666274911367	2	0.946372078372329	2	0.946372078372329	NA	NA	SegRatio=0.04,AbsMeanSigma=0.24,pvalue=0.00107527441308978,pvalueTTest=0.00865315076230668,
chr13	48934217	48934331	RB1	RB100013	0.00913245131685024	2	0.0400666274911367	2	0.946372078372329	2	0.946372078372329	NA	NA	SegRatio=0.04,AbsMeanSigma=0.24,pvalue=0.00107527441308978,pvalueTTest=0.00865315076230668,
chr13	48936988	48937053	RB1	RB100014	NA	2	0.0400666274911367	2	0.946372078372329	2	0.946372078372329	NA	NA	SegRatio=0.04,AbsMeanSigma=0.24,pvalue=0.00107527441308978,pvalueTTest=0.00865315076230668,
chr13	48938984	48939094	RB1	RB100015	NA	2	0.0400666274911367	2	0.946372078372329	2	0.946372078372329	NA	NA	SegRatio=0.04,AbsMeanSigma=0.24,pvalue=0.00107527441308978,pvalueTTest=0.00865315076230668,
chr13	48939082	48939153	RB1	RB100016	NA	2	0.0400666274911367	2	0.946372078372329	2	0.946372078372329	NA	NA	SegRatio=0.04,AbsMeanSigma=0.24,pvalue=0.00107527441308978,pvalueTTest=0.00865315076230668,
chr13	48941589	48941699	RB1	RB100017	-1.70431785473555	2	0.0400666274911367	2	0.946372078372329	2	0.946372078372329	NA	NA	SegRatio=0.04,AbsMeanSigma=0.24,pvalue=0.00107527441308978,pvalueTTest=0.00865315076230668,
chr13	48941660	48941749	RB1	RB100018	NA	2	0.0400666274911367	2	0.946372078372329	2	0.946372078372329	NA	NA	SegRatio=0.04,AbsMeanSigma=0.24,pvalue=0.00107527441308978,pvalueTTest=0.00865315076230668,
chr13	48942623	48942731	RB1	RB100019	0.0887639801818534	2	0.0400666274911367	2	0.946372078372329	2	0.946372078372329	NA	NA	SegRatio=0.04,AbsMeanSigma=0.24,pvalue=0.00107527441308978,pvalueTTest=0.00865315076230668,
chr13	48942689	48942800	RB1	RB100020	-0.406892115669608	2	0.0400666274911367	2	0.946372078372329	2	0.946372078372329	NA	NA	SegRatio=0.04,AbsMeanSigma=0.24,pvalue=0.00107527441308978,pvalueTTest=0.00865315076230668,
chr13	48947516	48947607	RB1	RB100021	NA	2	0.0400666274911367	2	0.946372078372329	2	0.946372078372329	NA	NA	SegRatio=0.04,AbsMeanSigma=0.24,pvalue=0.00107527441308978,pvalueTTest=0.00865315076230668,
chr13	48947551	48947655	RB1	RB100022	NA	2	0.0400666274911367	2	0.946372078372329	2	0.946372078372329	NA	NA	SegRatio=0.04,AbsMeanSigma=0.24,pvalue=0.00107527441308978,pvalueTTest=0.00865315076230668,
chr13	48951024	48951128	RB1	RB100023	0.10298356896324	2	0.0400666274911367	2	0.946372078372329	2	0.946372078372329	NA	NA	SegRatio=0.04,AbsMeanSigma=0.24,pvalue=0.00107527441308978,pvalueTTest=0.00865315076230668,
chr13	48951107	48951218	RB1	RB100024	-0.0121677047896063	2	0.0400666274911367	2	0.946372078372329	2	0.946372078372329	NA	NA	SegRatio=0.04,AbsMeanSigma=0.24,pvalue=0.00107527441308978,pvalueTTest=0.00865315076230668,
chr13	48953704	48953767	RB1	RB100025	NA	2	0.0400666274911367	2	0.946372078372329	2	0.946372078372329	NA	NA	SegRatio=0.04,AbsMeanSigma=0.24,pvalue=0.00107527441308978,pvalueTTest=0.00865315076230668,
chr13	48953761	48953879	RB1	RB100026	0.0608519410260946	2	0.0400666274911367	2	0.946372078372329	2	0.946372078372329	NA	NA	SegRatio=0.04,AbsMeanSigma=0.24,pvalue=0.00107527441308978,pvalueTTest=0.00865315076230668,
chr13	48954199	48954298	RB1	RB100027	NA	2	0.0400666274911367	2	0.946372078372329	2	0.946372078372329	NA	NA	SegRatio=0.04,AbsMeanSigma=0.24,pvalue=0.00107527441308978,pvalueTTest=0.00865315076230668,
chr13	48954316	48954409	RB1	RB100028	0.33714257402565	2	0.0400666274911367	2	0.946372078372329	2	0.946372078372329	NA	NA	SegRatio=0.04,AbsMeanSigma=0.24,pvalue=0.00107527441308978,pvalueTTest=0.00865315076230668,
chr13	48955309	48955421	RB1	RB100029	NA	2	0.0400666274911367	2	0.946372078372329	2	0.946372078372329	NA	NA	SegRatio=0.04,AbsMeanSigma=0.24,pvalue=0.00107527441308978,pvalueTTest=0.00865315076230668,
chr13	48955422	48955539	RB1	RB100030	-0.194597791546537	2	0.0400666274911367	2	0.946372078372329	2	0.946372078372329	NA	NA	SegRatio=0.04,AbsMeanSigma=0.24,pvalue=0.00107527441308978,pvalueTTest=0.00865315076230668,
chr13	48955540	48955641	RB1	RB100031	-0.00693367507060339	2	0.0400666274911367	2	0.946372078372329	2	0.946372078372329	NA	NA	SegRatio=0.04,AbsMeanSigma=0.24,pvalue=0.00107527441308978,pvalueTTest=0.00865315076230668,
chr13	49027104	49027215	RB1	RB100032	0.00717974874150955	2	0.0400666274911367	2	0.946372078372329	2	0.946372078372329	NA	NA	SegRatio=0.04,AbsMeanSigma=0.24,pvalue=0.00107527441308978,pvalueTTest=0.00865315076230668,
chr13	49027215	49027325	RB1	RB100033	NA	2	0.0400666274911367	2	0.946372078372329	2	0.946372078372329	NA	NA	SegRatio=0.04,AbsMeanSigma=0.24,pvalue=0.00107527441308978,pvalueTTest=0.00865315076230668,
chr13	49030305	49030413	RB1	RB100034	-0.0298800649922603	2	0.0400666274911367	2	0.946372078372329	2	0.946372078372329	NA	NA	SegRatio=0.04,AbsMeanSigma=0.24,pvalue=0.00107527441308978,pvalueTTest=0.00865315076230668,
chr13	49030405	49030521	RB1	RB100035	-0.0131412097730226	2	0.0400666274911367	2	0.946372078372329	2	0.946372078372329	NA	NA	SegRatio=0.04,AbsMeanSigma=0.24,pvalue=0.00107527441308978,pvalueTTest=0.00865315076230668,
chr13	49033760	49033866	RB1	RB100036	-0.292665422689427	2	0.0400666274911367	2	0.946372078372329	2	0.946372078372329	NA	NA	SegRatio=0.04,AbsMeanSigma=0.24,pvalue=0.00107527441308978,pvalueTTest=0.00865315076230668,
chr13	49033862	49033996	RB1	RB100037.RB100038	-0.0231657427175447	2	0.0400666274911367	2	0.946372078372329	2	0.946372078372329	NA	NA	SegRatio=0.04,AbsMeanSigma=0.24,pvalue=0.00107527441308978,pvalueTTest=0.00865315076230668,
chr13	49037888	49037965	RB1	RB100039	-0.0271023561730012	2	0.0400666274911367	2	0.946372078372329	2	0.946372078372329	NA	NA	SegRatio=0.04,AbsMeanSigma=0.24,pvalue=0.00107527441308978,pvalueTTest=0.00865315076230668,
chr13	49037949	49038058	RB1	RB100040	NA	2	0.0400666274911367	2	0.946372078372329	2	0.946372078372329	NA	NA	SegRatio=0.04,AbsMeanSigma=0.24,pvalue=0.00107527441308978,pvalueTTest=0.00865315076230668,
chr13	49039140	49039249	RB1	RB100041	0.0800527753598324	2	0.0400666274911367	2	0.946372078372329	2	0.946372078372329	NA	NA	SegRatio=0.04,AbsMeanSigma=0.24,pvalue=0.00107527441308978,pvalueTTest=0.00865315076230668,
chr13	49039242	49039359	RB1	RB100042	NA	2	0.0400666274911367	2	0.946372078372329	2	0.946372078372329	NA	NA	SegRatio=0.04,AbsMeanSigma=0.24,pvalue=0.00107527441308978,pvalueTTest=0.00865315076230668,
chr13	49039300	49039413	RB1	RB100043	-0.0349772711671179	2	0.0400666274911367	2	0.946372078372329	2	0.946372078372329	NA	NA	SegRatio=0.04,AbsMeanSigma=0.24,pvalue=0.00107527441308978,pvalueTTest=0.00865315076230668,
chr13	49039374	49039488	RB1	RB100044	0.109700447056163	2	0.0400666274911367	2	0.946372078372329	2	0.946372078372329	NA	NA	SegRatio=0.04,AbsMeanSigma=0.24,pvalue=0.00107527441308978,pvalueTTest=0.00865315076230668,
chr13	49039484	49039598	RB1	RB100045	0.132171581399791	2	0.0400666274911367	2	0.946372078372329	2	0.946372078372329	NA	NA	SegRatio=0.04,AbsMeanSigma=0.24,pvalue=0.00107527441308978,pvalueTTest=0.00865315076230668,
chr13	49047405	49047518	RB1	RB100046	NA	2	0.0400666274911367	2	0.946372078372329	2	0.946372078372329	NA	NA	SegRatio=0.04,AbsMeanSigma=0.24,pvalue=0.00107527441308978,pvalueTTest=0.00865315076230668,
chr13	49047518	49047631	RB1	RB100047	NA	2	0.0400666274911367	2	0.946372078372329	2	0.946372078372329	NA	NA	SegRatio=0.04,AbsMeanSigma=0.24,pvalue=0.00107527441308978,pvalueTTest=0.00865315076230668,
chr13	49050797	49050912	RB1	RB100048	0.0952761604244794	2	0.0400666274911367	2	0.946372078372329	2	0.946372078372329	NA	NA	SegRatio=0.04,AbsMeanSigma=0.24,pvalue=0.00107527441308978,pvalueTTest=0.00865315076230668,
chr13	49050884	49050970	RB1	RB100049	0.0401271411076243	2	0.0400666274911367	2	0.946372078372329	2	0.946372078372329	NA	NA	SegRatio=0.04,AbsMeanSigma=0.24,pvalue=0.00107527441308978,pvalueTTest=0.00865315076230668,
chr13	49050970	49051077	RB1	RB100050	-0.121956918022414	2	0.0400666274911367	2	0.946372078372329	2	0.946372078372329	NA	NA	SegRatio=0.04,AbsMeanSigma=0.24,pvalue=0.00107527441308978,pvalueTTest=0.00865315076230668,
chr13	49051416	49051509	RB1	RB100051	0.0594621793365799	2	0.0400666274911367	2	0.946372078372329	2	0.946372078372329	NA	NA	SegRatio=0.04,AbsMeanSigma=0.24,pvalue=0.00107527441308978,pvalueTTest=0.00865315076230668,
chr13	49051510	49051627	RB1	RB100052	0.167943314582156	2	0.0400666274911367	2	0.946372078372329	2	0.946372078372329	NA	NA	SegRatio=0.04,AbsMeanSigma=0.24,pvalue=0.00107527441308978,pvalueTTest=0.00865315076230668,
chr13	49054100	49054186	RB1	RB100053	-0.0680875656409621	2	0.0400666274911367	2	0.946372078372329	2	0.946372078372329	NA	NA	SegRatio=0.04,AbsMeanSigma=0.24,pvalue=0.00107527441308978,pvalueTTest=0.00865315076230668,
chr13	49054182	49054294	RB1	RB100054	-0.198203654662837	2	0.0400666274911367	2	0.946372078372329	2	0.946372078372329	NA	NA	SegRatio=0.04,AbsMeanSigma=0.24,pvalue=0.00107527441308978,pvalueTTest=0.00865315076230668,
chr13	52508863	52508971	ATP7B	ATP7B00001	0.119484726976345	2	0.0400666274911367	2	4.66765188983663e-06	2	4.66765188983663e-06	NA	NA	SegRatio=0.04,AbsMeanSigma=0.24,pvalue=0.00107527441308978,pvalueTTest=0.00865315076230668,
chr13	52508949	52509066	ATP7B	ATP7B00002	0.0743289672242158	2	0.0400666274911367	2	4.66765188983663e-06	2	4.66765188983663e-06	NA	NA	SegRatio=0.04,AbsMeanSigma=0.24,pvalue=0.00107527441308978,pvalueTTest=0.00865315076230668,
chr13	52509028	52509147	ATP7B	ATP7B00003	-0.0783328723519554	2	0.0400666274911367	2	4.66765188983663e-06	2	4.66765188983663e-06	NA	NA	SegRatio=0.04,AbsMeanSigma=0.24,pvalue=0.00107527441308978,pvalueTTest=0.00865315076230668,
chr13	52509148	52509263	ATP7B	ATP7B00004	0.188368726576699	2	0.0400666274911367	2	4.66765188983663e-06	2	4.66765188983663e-06	NA	NA	SegRatio=0.04,AbsMeanSigma=0.24,pvalue=0.00107527441308978,pvalueTTest=0.00865315076230668,
chr13	52509708	52509828	ATP7B	ATP7B00005	0.0520606358157223	2	0.0400666274911367	2	4.66765188983663e-06	2	4.66765188983663e-06	NA	NA	SegRatio=0.04,AbsMeanSigma=0.24,pvalue=0.00107527441308978,pvalueTTest=0.00865315076230668,
chr13	52509829	52509925	ATP7B	ATP7B00006	-0.104564457760038	2	0.0400666274911367	2	4.66765188983663e-06	2	4.66765188983663e-06	NA	NA	SegRatio=0.04,AbsMeanSigma=0.24,pvalue=0.00107527441308978,pvalueTTest=0.00865315076230668,
chr13	52511311	52511427	ATP7B	ATP7B00007	0.173530523948226	2	0.0400666274911367	2	4.66765188983663e-06	2	4.66765188983663e-06	NA	NA	SegRatio=0.04,AbsMeanSigma=0.24,pvalue=0.00107527441308978,pvalueTTest=0.00865315076230668,
chr13	52511410	52511527	ATP7B	ATP7B00008	0.182400256531301	2	0.0400666274911367	2	4.66765188983663e-06	2	4.66765188983663e-06	NA	NA	SegRatio=0.04,AbsMeanSigma=0.24,pvalue=0.00107527441308978,pvalueTTest=0.00865315076230668,
chr13	52511499	52511605	ATP7B	ATP7B00009	0.156434598259997	2	0.0400666274911367	2	4.66765188983663e-06	2	4.66765188983663e-06	NA	NA	SegRatio=0.04,AbsMeanSigma=0.24,pvalue=0.00107527441308978,pvalueTTest=0.00865315076230668,
chr13	52511618	52511737	ATP7B	ATP7B00010	0.140680829252118	2	0.0400666274911367	2	4.66765188983663e-06	2	4.66765188983663e-06	NA	NA	SegRatio=0.04,AbsMeanSigma=0.24,pvalue=0.00107527441308978,pvalueTTest=0.00865315076230668,
chr13	52511738	52511857	ATP7B	ATP7B00011	0.0389517309616258	2	0.0400666274911367	2	4.66765188983663e-06	2	4.66765188983663e-06	NA	NA	SegRatio=0.04,AbsMeanSigma=0.24,pvalue=0.00107527441308978,pvalueTTest=0.00865315076230668,
chr13	52513130	52513228	ATP7B	ATP7B00012	0.0576661154655253	2	0.0400666274911367	2	4.66765188983663e-06	2	4.66765188983663e-06	NA	NA	SegRatio=0.04,AbsMeanSigma=0.24,pvalue=0.00107527441308978,pvalueTTest=0.00865315076230668,
chr13	52513205	52513309	ATP7B	ATP7B00013	0.162085846930795	2	0.0400666274911367	2	4.66765188983663e-06	2	4.66765188983663e-06	NA	NA	SegRatio=0.04,AbsMeanSigma=0.24,pvalue=0.00107527441308978,pvalueTTest=0.00865315076230668,
chr13	52513296	52513390	ATP7B	ATP7B00014	0.0777832250554904	2	0.0400666274911367	2	4.66765188983663e-06	2	4.66765188983663e-06	NA	NA	SegRatio=0.04,AbsMeanSigma=0.24,pvalue=0.00107527441308978,pvalueTTest=0.00865315076230668,
chr13	52515190	52515287	ATP7B	ATP7B00015	-0.454533667631085	2	0.0400666274911367	2	4.66765188983663e-06	2	4.66765188983663e-06	NA	NA	SegRatio=0.04,AbsMeanSigma=0.24,pvalue=0.00107527441308978,pvalueTTest=0.00865315076230668,
chr13	52515216	52515326	ATP7B	ATP7B00016	0.0417392246821336	2	0.0400666274911367	2	4.66765188983663e-06	2	4.66765188983663e-06	NA	NA	SegRatio=0.04,AbsMeanSigma=0.24,pvalue=0.00107527441308978,pvalueTTest=0.00865315076230668,
chr13	52515306	52515421	ATP7B	ATP7B00017	0.0885785651571415	2	0.0400666274911367	2	4.66765188983663e-06	2	4.66765188983663e-06	NA	NA	SegRatio=0.04,AbsMeanSigma=0.24,pvalue=0.00107527441308978,pvalueTTest=0.00865315076230668,
chr13	52516495	52516613	ATP7B	ATP7B00018	0.19225892408151	2	0.0400666274911367	2	4.66765188983663e-06	2	4.66765188983663e-06	NA	NA	SegRatio=0.04,AbsMeanSigma=0.24,pvalue=0.00107527441308978,pvalueTTest=0.00865315076230668,
chr13	52516560	52516677	ATP7B	ATP7B00019	0.0404556608874719	2	0.0400666274911367	2	4.66765188983663e-06	2	4.66765188983663e-06	NA	NA	SegRatio=0.04,AbsMeanSigma=0.24,pvalue=0.00107527441308978,pvalueTTest=0.00865315076230668,
chr13	52516620	52516734	ATP7B	ATP7B00020	0.227675280209616	2	0.0400666274911367	2	4.66765188983663e-06	2	4.66765188983663e-06	NA	NA	SegRatio=0.04,AbsMeanSigma=0.24,pvalue=0.00107527441308978,pvalueTTest=0.00865315076230668,
chr13	52518195	52518316	ATP7B	ATP7B00021	0.0931364280445127	2	0.0400666274911367	2	4.66765188983663e-06	2	4.66765188983663e-06	NA	NA	SegRatio=0.04,AbsMeanSigma=0.24,pvalue=0.00107527441308978,pvalueTTest=0.00865315076230668,
chr13	52518271	52518391	ATP7B	ATP7B00022	0.132762080721172	2	0.0400666274911367	2	4.66765188983663e-06	2	4.66765188983663e-06	NA	NA	SegRatio=0.04,AbsMeanSigma=0.24,pvalue=0.00107527441308978,pvalueTTest=0.00865315076230668,
chr13	52518330	52518448	ATP7B	ATP7B00023	0.114787979060247	2	0.0400666274911367	2	4.66765188983663e-06	2	4.66765188983663e-06	NA	NA	SegRatio=0.04,AbsMeanSigma=0.24,pvalue=0.00107527441308978,pvalueTTest=0.00865315076230668,
chr13	52520350	52520448	ATP7B	ATP7B00024	-0.0303574233815531	2	0.0400666274911367	2	4.66765188983663e-06	2	4.66765188983663e-06	NA	NA	SegRatio=0.04,AbsMeanSigma=0.24,pvalue=0.00107527441308978,pvalueTTest=0.00865315076230668,
chr13	52520433	52520557	ATP7B	ATP7B00025	-0.0409913721887012	2	0.0400666274911367	2	4.66765188983663e-06	2	4.66765188983663e-06	NA	NA	SegRatio=0.04,AbsMeanSigma=0.24,pvalue=0.00107527441308978,pvalueTTest=0.00865315076230668,
chr13	52520470	52520592	ATP7B	ATP7B00026	-0.0697576109623466	2	0.0400666274911367	2	4.66765188983663e-06	2	4.66765188983663e-06	NA	NA	SegRatio=0.04,AbsMeanSigma=0.24,pvalue=0.00107527441308978,pvalueTTest=0.00865315076230668,
chr13	52520568	52520676	ATP7B	ATP7B00027	0.0422253554458695	2	0.0400666274911367	2	4.66765188983663e-06	2	4.66765188983663e-06	NA	NA	SegRatio=0.04,AbsMeanSigma=0.24,pvalue=0.00107527441308978,pvalueTTest=0.00865315076230668,
chr13	52523774	52523886	ATP7B	ATP7B00028	0.137402848603649	2	0.0400666274911367	2	4.66765188983663e-06	2	4.66765188983663e-06	NA	NA	SegRatio=0.04,AbsMeanSigma=0.24,pvalue=0.00107527441308978,pvalueTTest=0.00865315076230668,
chr13	52523887	52523998	ATP7B	ATP7B00029	0.130394437135566	2	0.0400666274911367	2	4.66765188983663e-06	2	4.66765188983663e-06	NA	NA	SegRatio=0.04,AbsMeanSigma=0.24,pvalue=0.00107527441308978,pvalueTTest=0.00865315076230668,
chr13	52524115	52524226	ATP7B	ATP7B00030	0.102880898547164	2	0.0400666274911367	2	4.66765188983663e-06	2	4.66765188983663e-06	NA	NA	SegRatio=0.04,AbsMeanSigma=0.24,pvalue=0.00107527441308978,pvalueTTest=0.00865315076230668,
chr13	52524157	52524273	ATP7B	ATP7B00031	0.177650630968656	2	0.0400666274911367	2	4.66765188983663e-06	2	4.66765188983663e-06	NA	NA	SegRatio=0.04,AbsMeanSigma=0.24,pvalue=0.00107527441308978,pvalueTTest=0.00865315076230668,
chr13	52524248	52524342	ATP7B	ATP7B00032	0.043038657012995	2	0.0400666274911367	2	4.66765188983663e-06	2	4.66765188983663e-06	NA	NA	SegRatio=0.04,AbsMeanSigma=0.24,pvalue=0.00107527441308978,pvalueTTest=0.00865315076230668,
chr13	52524321	52524432	ATP7B	ATP7B00033	0.187464500367535	2	0.0400666274911367	2	4.66765188983663e-06	2	4.66765188983663e-06	NA	NA	SegRatio=0.04,AbsMeanSigma=0.24,pvalue=0.00107527441308978,pvalueTTest=0.00865315076230668,
chr13	52524422	52524541	ATP7B	ATP7B00034	0.123293251817518	2	0.0400666274911367	2	4.66765188983663e-06	2	4.66765188983663e-06	NA	NA	SegRatio=0.04,AbsMeanSigma=0.24,pvalue=0.00107527441308978,pvalueTTest=0.00865315076230668,
chr13	52524470	52524590	ATP7B	ATP7B00035	0.0400666274911367	2	0.0400666274911367	2	4.66765188983663e-06	2	4.66765188983663e-06	NA	NA	SegRatio=0.04,AbsMeanSigma=0.24,pvalue=0.00107527441308978,pvalueTTest=0.00865315076230668,
chr13	52531629	52531740	ATP7B	ATP7B00036	0.146345973430258	2	0.0400666274911367	2	4.66765188983663e-06	2	4.66765188983663e-06	NA	NA	SegRatio=0.04,AbsMeanSigma=0.24,pvalue=0.00107527441308978,pvalueTTest=0.00865315076230668,
chr13	52531713	52531824	ATP7B	ATP7B00037	0.184271431417713	2	0.0400666274911367	2	4.66765188983663e-06	2	4.66765188983663e-06	NA	NA	SegRatio=0.04,AbsMeanSigma=0.24,pvalue=0.00107527441308978,pvalueTTest=0.00865315076230668,
chr13	52532393	52532512	ATP7B	ATP7B00038	0.140033828605447	2	0.0400666274911367	2	4.66765188983663e-06	2	4.66765188983663e-06	NA	NA	SegRatio=0.04,AbsMeanSigma=0.24,pvalue=0.00107527441308978,pvalueTTest=0.00865315076230668,
chr13	52532451	52532556	ATP7B	ATP7B00039	0.0270816948923837	2	0.0400666274911367	2	4.66765188983663e-06	2	4.66765188983663e-06	NA	NA	SegRatio=0.04,AbsMeanSigma=0.24,pvalue=0.00107527441308978,pvalueTTest=0.00865315076230668,
chr13	52532524	52532642	ATP7B	ATP7B00040	0.151672026728632	2	0.0400666274911367	2	4.66765188983663e-06	2	4.66765188983663e-06	NA	NA	SegRatio=0.04,AbsMeanSigma=0.24,pvalue=0.00107527441308978,pvalueTTest=0.00865315076230668,
chr13	52532578	52532679	ATP7B	ATP7B00041	0.172335408810201	2	0.0400666274911367	2	4.66765188983663e-06	2	4.66765188983663e-06	NA	NA	SegRatio=0.04,AbsMeanSigma=0.24,pvalue=0.00107527441308978,pvalueTTest=0.00865315076230668,
chr13	52532668	52532784	ATP7B	ATP7B00042	-0.0335024968752773	2	0.0400666274911367	2	4.66765188983663e-06	2	4.66765188983663e-06	NA	NA	SegRatio=0.04,AbsMeanSigma=0.24,pvalue=0.00107527441308978,pvalueTTest=0.00865315076230668,
chr13	52534209	52534325	ATP7B	ATP7B00043	0.135880870636385	2	0.0400666274911367	2	4.66765188983663e-06	2	4.66765188983663e-06	NA	NA	SegRatio=0.04,AbsMeanSigma=0.24,pvalue=0.00107527441308978,pvalueTTest=0.00865315076230668,
chr13	52534285	52534402	ATP7B	ATP7B00044	0.104165290223263	2	0.0400666274911367	2	4.66765188983663e-06	2	4.66765188983663e-06	NA	NA	SegRatio=0.04,AbsMeanSigma=0.24,pvalue=0.00107527441308978,pvalueTTest=0.00865315076230668,
chr13	52534347	52534464	ATP7B	ATP7B00045	0.107754921026964	2	0.0400666274911367	2	4.66765188983663e-06	2	4.66765188983663e-06	NA	NA	SegRatio=0.04,AbsMeanSigma=0.24,pvalue=0.00107527441308978,pvalueTTest=0.00865315076230668,
chr13	52534453	52534557	ATP7B	ATP7B00046	0.062159404441978	2	0.0400666274911367	2	4.66765188983663e-06	2	4.66765188983663e-06	NA	NA	SegRatio=0.04,AbsMeanSigma=0.24,pvalue=0.00107527441308978,pvalueTTest=0.00865315076230668,
chr13	52535935	52536033	ATP7B	ATP7B00047	-0.0696242305801786	2	0.0400666274911367	2	4.66765188983663e-06	2	4.66765188983663e-06	NA	NA	SegRatio=0.04,AbsMeanSigma=0.24,pvalue=0.00107527441308978,pvalueTTest=0.00865315076230668,
chr13	52535992	52536094	ATP7B	ATP7B00048	-0.139964766354879	2	0.0400666274911367	2	4.66765188983663e-06	2	4.66765188983663e-06	NA	NA	SegRatio=0.04,AbsMeanSigma=0.24,pvalue=0.00107527441308978,pvalueTTest=0.00865315076230668,
chr13	52538898	52539036	ATP7B	ATP7B00049	NA	2	0.0400666274911367	2	4.66765188983663e-06	2	4.66765188983663e-06	NA	NA	SegRatio=0.04,AbsMeanSigma=0.24,pvalue=0.00107527441308978,pvalueTTest=0.00865315076230668,
chr13	52539036	52539154	ATP7B	ATP7B00050	NA	2	0.0400666274911367	2	4.66765188983663e-06	2	4.66765188983663e-06	NA	NA	SegRatio=0.04,AbsMeanSigma=0.24,pvalue=0.00107527441308978,pvalueTTest=0.00865315076230668,
chr13	52539142	52539238	ATP7B	ATP7B00051	-0.0367966356277297	2	0.0400666274911367	2	4.66765188983663e-06	2	4.66765188983663e-06	NA	NA	SegRatio=0.04,AbsMeanSigma=0.24,pvalue=0.00107527441308978,pvalueTTest=0.00865315076230668,
chr13	52542554	52542672	ATP7B	ATP7B00052	0.232449085371173	2	0.0400666274911367	2	4.66765188983663e-06	2	4.66765188983663e-06	NA	NA	SegRatio=0.04,AbsMeanSigma=0.24,pvalue=0.00107527441308978,pvalueTTest=0.00865315076230668,
chr13	52542655	52542765	ATP7B	ATP7B00053	0.0533374602728097	2	0.0400666274911367	2	4.66765188983663e-06	2	4.66765188983663e-06	NA	NA	SegRatio=0.04,AbsMeanSigma=0.24,pvalue=0.00107527441308978,pvalueTTest=0.00865315076230668,
chr13	52544606	52544725	ATP7B	ATP7B00054	-0.0307557406491392	2	0.0400666274911367	2	4.66765188983663e-06	2	4.66765188983663e-06	NA	NA	SegRatio=0.04,AbsMeanSigma=0.24,pvalue=0.00107527441308978,pvalueTTest=0.00865315076230668,
chr13	52544710	52544823	ATP7B	ATP7B00055	-0.0262850361857425	2	0.0400666274911367	2	4.66765188983663e-06	2	4.66765188983663e-06	NA	NA	SegRatio=0.04,AbsMeanSigma=0.24,pvalue=0.00107527441308978,pvalueTTest=0.00865315076230668,
chr13	52544821	52544939	ATP7B	ATP7B00056	-0.416563653668985	2	0.0400666274911367	2	4.66765188983663e-06	2	4.66765188983663e-06	NA	NA	SegRatio=0.04,AbsMeanSigma=0.24,pvalue=0.00107527441308978,pvalueTTest=0.00865315076230668,
chr13	52548017	52548111	ATP7B	ATP7B00057	-0.0423019079942598	2	0.0400666274911367	2	4.66765188983663e-06	2	4.66765188983663e-06	NA	NA	SegRatio=0.04,AbsMeanSigma=0.24,pvalue=0.00107527441308978,pvalueTTest=0.00865315076230668,
chr13	52548094	52548209	ATP7B	ATP7B00058	0.183466080374448	2	0.0400666274911367	2	4.66765188983663e-06	2	4.66765188983663e-06	NA	NA	SegRatio=0.04,AbsMeanSigma=0.24,pvalue=0.00107527441308978,pvalueTTest=0.00865315076230668,
chr13	52548160	52548269	ATP7B	ATP7B00059	-0.0599032551395878	2	0.0400666274911367	2	4.66765188983663e-06	2	4.66765188983663e-06	NA	NA	SegRatio=0.04,AbsMeanSigma=0.24,pvalue=0.00107527441308978,pvalueTTest=0.00865315076230668,
chr13	52548254	52548366	ATP7B	ATP7B00060	0.178497004421898	2	0.0400666274911367	2	4.66765188983663e-06	2	4.66765188983663e-06	NA	NA	SegRatio=0.04,AbsMeanSigma=0.24,pvalue=0.00107527441308978,pvalueTTest=0.00865315076230668,
chr13	52548342	52548443	ATP7B	ATP7B00061	0.00621777214904183	2	0.0400666274911367	2	4.66765188983663e-06	2	4.66765188983663e-06	NA	NA	SegRatio=0.04,AbsMeanSigma=0.24,pvalue=0.00107527441308978,pvalueTTest=0.00865315076230668,
chr13	52548414	52548533	ATP7B	ATP7B00062	0.0641163849718029	2	0.0400666274911367	2	4.66765188983663e-06	2	4.66765188983663e-06	NA	NA	SegRatio=0.04,AbsMeanSigma=0.24,pvalue=0.00107527441308978,pvalueTTest=0.00865315076230668,
chr13	52548496	52548606	ATP7B	ATP7B00063	-0.0304978181081245	2	0.0400666274911367	2	4.66765188983663e-06	2	4.66765188983663e-06	NA	NA	SegRatio=0.04,AbsMeanSigma=0.24,pvalue=0.00107527441308978,pvalueTTest=0.00865315076230668,
chr13	52548557	52548667	ATP7B	ATP7B00064	-0.0024165637948146	2	0.0400666274911367	2	4.66765188983663e-06	2	4.66765188983663e-06	NA	NA	SegRatio=0.04,AbsMeanSigma=0.24,pvalue=0.00107527441308978,pvalueTTest=0.00865315076230668,
chr13	52548666	52548777	ATP7B	ATP7B00065	0.0641902299039283	2	0.0400666274911367	2	4.66765188983663e-06	2	4.66765188983663e-06	NA	NA	SegRatio=0.04,AbsMeanSigma=0.24,pvalue=0.00107527441308978,pvalueTTest=0.00865315076230668,
chr13	52548756	52548872	ATP7B	ATP7B00066	0.118121376832987	2	0.0400666274911367	2	4.66765188983663e-06	2	4.66765188983663e-06	NA	NA	SegRatio=0.04,AbsMeanSigma=0.24,pvalue=0.00107527441308978,pvalueTTest=0.00865315076230668,
chr13	52548852	52548970	ATP7B	ATP7B00067	-0.0442379095432189	2	0.0400666274911367	2	4.66765188983663e-06	2	4.66765188983663e-06	NA	NA	SegRatio=0.04,AbsMeanSigma=0.24,pvalue=0.00107527441308978,pvalueTTest=0.00865315076230668,
chr13	52548953	52549072	ATP7B	ATP7B00068	0.337870140911159	2	0.0400666274911367	2	4.66765188983663e-06	2	4.66765188983663e-06	NA	NA	SegRatio=0.04,AbsMeanSigma=0.24,pvalue=0.00107527441308978,pvalueTTest=0.00865315076230668,
chr13	52549052	52549160	ATP7B	ATP7B00069	0.037785455122301	2	0.0400666274911367	2	4.66765188983663e-06	2	4.66765188983663e-06	NA	NA	SegRatio=0.04,AbsMeanSigma=0.24,pvalue=0.00107527441308978,pvalueTTest=0.00865315076230668,
chr13	52549127	52549218	ATP7B	ATP7B00070	-0.0434540656803359	2	0.0400666274911367	2	4.66765188983663e-06	2	4.66765188983663e-06	NA	NA	SegRatio=0.04,AbsMeanSigma=0.24,pvalue=0.00107527441308978,pvalueTTest=0.00865315076230668,
chr13	52549169	52549277	ATP7B	ATP7B00071	0.0148376457859255	2	0.0400666274911367	2	4.66765188983663e-06	2	4.66765188983663e-06	NA	NA	SegRatio=0.04,AbsMeanSigma=0.24,pvalue=0.00107527441308978,pvalueTTest=0.00865315076230668,
chr13	52549257	52549369	ATP7B	ATP7B00072	0.114124597382614	2	0.0400666274911367	2	4.66765188983663e-06	2	4.66765188983663e-06	NA	NA	SegRatio=0.04,AbsMeanSigma=0.24,pvalue=0.00107527441308978,pvalueTTest=0.00865315076230668,
chr13	52585380	52585495	ATP7B	ATP7B00073	0.0550570171028785	2	0.0400666274911367	2	4.66765188983663e-06	2	4.66765188983663e-06	NA	NA	SegRatio=0.04,AbsMeanSigma=0.24,pvalue=0.00107527441308978,pvalueTTest=0.00865315076230668,
chr16	3293094	3293210	MEFV	MEFV00001	0.212510553043726	2	0.0794332254523378	2	0.0197567640682569	2.5	2.21563551659289e-05	NA	NA	SegRatio=0.08,AbsMeanSigma=0.74,pvalue=5.40964426488203e-11,pvalueTTest=1.42638860216457e-07,
chr16	3293184	3293298	MEFV	MEFV00002	-0.0683875577437806	2	0.0794332254523378	2	0.0197567640682569	2.5	2.21563551659289e-05	NA	NA	SegRatio=0.08,AbsMeanSigma=0.74,pvalue=5.40964426488203e-11,pvalueTTest=1.42638860216457e-07,
chr16	3293291	3293409	MEFV	MEFV00003	0.114653402400223	2	0.0794332254523378	2	0.0197567640682569	2.5	2.21563551659289e-05	NA	NA	SegRatio=0.08,AbsMeanSigma=0.74,pvalue=5.40964426488203e-11,pvalueTTest=1.42638860216457e-07,
chr16	3293397	3293500	MEFV	MEFV00004	-0.00705512783686112	2	0.0794332254523378	2	0.0197567640682569	2.5	2.21563551659289e-05	NA	NA	SegRatio=0.08,AbsMeanSigma=0.74,pvalue=5.40964426488203e-11,pvalueTTest=1.42638860216457e-07,
chr16	3293425	3293537	MEFV	MEFV00005	0.222809246446703	2	0.0794332254523378	2	0.0197567640682569	2.5	2.21563551659289e-05	NA	NA	SegRatio=0.08,AbsMeanSigma=0.74,pvalue=5.40964426488203e-11,pvalueTTest=1.42638860216457e-07,
chr16	3293512	3293627	MEFV	MEFV00006	0.200233607507133	2	0.0794332254523378	2	0.0197567640682569	2.5	2.21563551659289e-05	NA	NA	SegRatio=0.08,AbsMeanSigma=0.74,pvalue=5.40964426488203e-11,pvalueTTest=1.42638860216457e-07,
chr16	3293618	3293736	MEFV	MEFV00007	0.117404306692748	2	0.0794332254523378	2	0.0197567640682569	2.5	2.21563551659289e-05	NA	NA	SegRatio=0.08,AbsMeanSigma=0.74,pvalue=5.40964426488203e-11,pvalueTTest=1.42638860216457e-07,
chr16	3293804	3293922	MEFV	MEFV00008	0.186962197519974	2	0.0794332254523378	2	0.0197567640682569	2.5	2.21563551659289e-05	NA	NA	SegRatio=0.08,AbsMeanSigma=0.74,pvalue=5.40964426488203e-11,pvalueTTest=1.42638860216457e-07,
chr16	3293903	3294015	MEFV	MEFV00009	NA	2	0.0794332254523378	2	0.0197567640682569	2.5	2.21563551659289e-05	NA	NA	SegRatio=0.08,AbsMeanSigma=0.74,pvalue=5.40964426488203e-11,pvalueTTest=1.42638860216457e-07,
chr16	3293987	3294082	MEFV	MEFV00010	0.0164213439705095	2	0.0794332254523378	2	0.0197567640682569	2.5	2.21563551659289e-05	NA	NA	SegRatio=0.08,AbsMeanSigma=0.74,pvalue=5.40964426488203e-11,pvalueTTest=1.42638860216457e-07,
chr16	3294079	3294196	MEFV	MEFV00011	0.108443606335481	2	0.0794332254523378	2	0.0197567640682569	2.5	2.21563551659289e-05	NA	NA	SegRatio=0.08,AbsMeanSigma=0.74,pvalue=5.40964426488203e-11,pvalueTTest=1.42638860216457e-07,
chr16	3294201	3294319	MEFV	MEFV00012	NA	2	0.0794332254523378	2	0.0197567640682569	2.5	2.21563551659289e-05	NA	NA	SegRatio=0.08,AbsMeanSigma=0.74,pvalue=5.40964426488203e-11,pvalueTTest=1.42638860216457e-07,
chr16	3294441	3294557	MEFV	MEFV00013	0.13677864462384	2	0.0794332254523378	2	0.0197567640682569	2.5	2.21563551659289e-05	NA	NA	SegRatio=0.08,AbsMeanSigma=0.74,pvalue=5.40964426488203e-11,pvalueTTest=1.42638860216457e-07,
chr16	3294550	3294663	MEFV	MEFV00014	-0.251149586150527	2	0.0794332254523378	2	0.0197567640682569	2.5	2.21563551659289e-05	NA	NA	SegRatio=0.08,AbsMeanSigma=0.74,pvalue=5.40964426488203e-11,pvalueTTest=1.42638860216457e-07,
chr16	3296490	3296574	MEFV	MEFV00015	0.256520239396345	2	0.0794332254523378	2	0.0197567640682569	2.5	2.21563551659289e-05	NA	NA	SegRatio=0.08,AbsMeanSigma=0.74,pvalue=5.40964426488203e-11,pvalueTTest=1.42638860216457e-07,
chr16	3296973	3297084	MEFV	MEFV00016	0.161314757470007	2	0.0794332254523378	2	0.0197567640682569	2.5	2.21563551659289e-05	NA	NA	SegRatio=0.08,AbsMeanSigma=0.74,pvalue=5.40964426488203e-11,pvalueTTest=1.42638860216457e-07,
chr16	3297031	3297152	MEFV	MEFV00017	0.170189970847297	2	0.0794332254523378	2	0.0197567640682569	2.5	2.21563551659289e-05	NA	NA	SegRatio=0.08,AbsMeanSigma=0.74,pvalue=5.40964426488203e-11,pvalueTTest=1.42638860216457e-07,
chr16	3297121	3297225	MEFV	MEFV00018	-0.0162475779215269	2	0.0794332254523378	2	0.0197567640682569	2.5	2.21563551659289e-05	NA	NA	SegRatio=0.08,AbsMeanSigma=0.74,pvalue=5.40964426488203e-11,pvalueTTest=1.42638860216457e-07,
chr16	3297200	3297335	MEFV	MEFV00019	NA	2	0.0794332254523378	2	0.0197567640682569	2.5	2.21563551659289e-05	NA	NA	SegRatio=0.08,AbsMeanSigma=0.74,pvalue=5.40964426488203e-11,pvalueTTest=1.42638860216457e-07,
chr16	3298834	3298933	MEFV	MEFV00020	0.315831988638007	2	0.0794332254523378	2	0.0197567640682569	2.5	2.21563551659289e-05	NA	NA	SegRatio=0.08,AbsMeanSigma=0.74,pvalue=5.40964426488203e-11,pvalueTTest=1.42638860216457e-07,
chr16	3298923	3299041	MEFV	MEFV00021	0.158889812039166	2	0.0794332254523378	2	0.0197567640682569	2.5	2.21563551659289e-05	NA	NA	SegRatio=0.08,AbsMeanSigma=0.74,pvalue=5.40964426488203e-11,pvalueTTest=1.42638860216457e-07,
chr16	3299376	3299490	MEFV	MEFV00022	0.0480069763407083	2	0.0794332254523378	2	0.0197567640682569	2.5	2.21563551659289e-05	NA	NA	SegRatio=0.08,AbsMeanSigma=0.74,pvalue=5.40964426488203e-11,pvalueTTest=1.42638860216457e-07,
chr16	3299435	3299526	MEFV	MEFV00023	0.251402412672001	2	0.0794332254523378	2	0.0197567640682569	2.5	2.21563551659289e-05	NA	NA	SegRatio=0.08,AbsMeanSigma=0.74,pvalue=5.40964426488203e-11,pvalueTTest=1.42638860216457e-07,
chr16	3299502	3299605	MEFV	MEFV00024	0.25659368130276	2	0.0794332254523378	2	0.0197567640682569	2.5	2.21563551659289e-05	NA	NA	SegRatio=0.08,AbsMeanSigma=0.74,pvalue=5.40964426488203e-11,pvalueTTest=1.42638860216457e-07,
chr16	3299571	3299713	MEFV	MEFV00025	NA	2	0.0794332254523378	2	0.0197567640682569	2.5	2.21563551659289e-05	NA	NA	SegRatio=0.08,AbsMeanSigma=0.74,pvalue=5.40964426488203e-11,pvalueTTest=1.42638860216457e-07,
chr16	3299713	3299833	MEFV	MEFV00026	0.174724925362076	2	0.0794332254523378	2	0.0197567640682569	2.5	2.21563551659289e-05	NA	NA	SegRatio=0.08,AbsMeanSigma=0.74,pvalue=5.40964426488203e-11,pvalueTTest=1.42638860216457e-07,
chr16	3304034	3304176	MEFV	MEFV00027	NA	2	0.0794332254523378	2	0.0197567640682569	2.5	2.21563551659289e-05	NA	NA	SegRatio=0.08,AbsMeanSigma=0.74,pvalue=5.40964426488203e-11,pvalueTTest=1.42638860216457e-07,
chr16	3304171	3304282	MEFV	MEFV00028	0.535839029671812	2	0.0794332254523378	2	0.0197567640682569	2.5	2.21563551659289e-05	NA	NA	SegRatio=0.08,AbsMeanSigma=0.74,pvalue=5.40964426488203e-11,pvalueTTest=1.42638860216457e-07,
chr16	3304260	3304341	MEFV	MEFV00029	NA	2	0.0794332254523378	2	0.0197567640682569	2.5	2.21563551659289e-05	NA	NA	SegRatio=0.08,AbsMeanSigma=0.74,pvalue=5.40964426488203e-11,pvalueTTest=1.42638860216457e-07,
chr16	3304285	3304371	MEFV	MEFV00030	0.253439417598585	2	0.0794332254523378	2	0.0197567640682569	2.5	2.21563551659289e-05	NA	NA	SegRatio=0.08,AbsMeanSigma=0.74,pvalue=5.40964426488203e-11,pvalueTTest=1.42638860216457e-07,
chr16	3304590	3304707	MEFV	MEFV00031	NA	2	0.0794332254523378	2	0.0197567640682569	2.5	2.21563551659289e-05	NA	NA	SegRatio=0.08,AbsMeanSigma=0.74,pvalue=5.40964426488203e-11,pvalueTTest=1.42638860216457e-07,
chr16	3304717	3304833	MEFV	MEFV00032	NA	2	0.0794332254523378	2	0.0197567640682569	2.5	2.21563551659289e-05	NA	NA	SegRatio=0.08,AbsMeanSigma=0.74,pvalue=5.40964426488203e-11,pvalueTTest=1.42638860216457e-07,
chr16	3306287	3306403	MEFV	MEFV00033	0.272572160850861	2	0.0794332254523378	2	0.0197567640682569	2.5	2.21563551659289e-05	NA	NA	SegRatio=0.08,AbsMeanSigma=0.74,pvalue=5.40964426488203e-11,pvalueTTest=1.42638860216457e-07,
chr16	3306400	3306522	MEFV	MEFV00034	0.304122355556481	2	0.0794332254523378	2	0.0197567640682569	2.5	2.21563551659289e-05	NA	NA	SegRatio=0.08,AbsMeanSigma=0.74,pvalue=5.40964426488203e-11,pvalueTTest=1.42638860216457e-07,
chr16	3306516	3306636	MEFV	MEFV00035	0.452849142901703	2	0.0794332254523378	2	0.0197567640682569	2.5	2.21563551659289e-05	NA	NA	SegRatio=0.08,AbsMeanSigma=0.74,pvalue=5.40964426488203e-11,pvalueTTest=1.42638860216457e-07,
chr16	68772146	68772258	CDH1	CDH100001	0.395166563802026	2	0.0794332254523378	2	0.000661853699595366	2	0.000661853699595366	NA	NA	SegRatio=0.08,AbsMeanSigma=0.74,pvalue=5.40964426488203e-11,pvalueTTest=1.42638860216457e-07,
chr16	68772269	68772373	CDH1	CDH100002	NA	2	0.0794332254523378	2	0.000661853699595366	2	0.000661853699595366	NA	NA	SegRatio=0.08,AbsMeanSigma=0.74,pvalue=5.40964426488203e-11,pvalueTTest=1.42638860216457e-07,
chr16	68835527	68835643	CDH1	CDH100003	0.0227212318602535	2	0.0794332254523378	2	0.000661853699595366	2	0.000661853699595366	NA	NA	SegRatio=0.08,AbsMeanSigma=0.74,pvalue=5.40964426488203e-11,pvalueTTest=1.42638860216457e-07,
chr16	68835638	68835753	CDH1	CDH100004	0.0811803953766286	2	0.0794332254523378	2	0.000661853699595366	2	0.000661853699595366	NA	NA	SegRatio=0.08,AbsMeanSigma=0.74,pvalue=5.40964426488203e-11,pvalueTTest=1.42638860216457e-07,
chr16	68835703	68835811	CDH1	CDH100005	0.0936743906997747	2	0.0794332254523378	2	0.000661853699595366	2	0.000661853699595366	NA	NA	SegRatio=0.08,AbsMeanSigma=0.74,pvalue=5.40964426488203e-11,pvalueTTest=1.42638860216457e-07,
chr16	68835809	68835923	CDH1	CDH100006	-0.111419364553386	2	0.0794332254523378	2	0.000661853699595366	2	0.000661853699595366	NA	NA	SegRatio=0.08,AbsMeanSigma=0.74,pvalue=5.40964426488203e-11,pvalueTTest=1.42638860216457e-07,
chr16	68842285	68842396	CDH1	CDH100007	0.0757244907565161	2	0.0794332254523378	2	0.000661853699595366	2	0.000661853699595366	NA	NA	SegRatio=0.08,AbsMeanSigma=0.74,pvalue=5.40964426488203e-11,pvalueTTest=1.42638860216457e-07,
chr16	68842371	68842460	CDH1	CDH100008	0.000912168759128055	2	0.0794332254523378	2	0.000661853699595366	2	0.000661853699595366	NA	NA	SegRatio=0.08,AbsMeanSigma=0.74,pvalue=5.40964426488203e-11,pvalueTTest=1.42638860216457e-07,
chr16	68842423	68842537	CDH1	CDH100009	-0.00937194251217956	2	0.0794332254523378	2	0.000661853699595366	2	0.000661853699595366	NA	NA	SegRatio=0.08,AbsMeanSigma=0.74,pvalue=5.40964426488203e-11,pvalueTTest=1.42638860216457e-07,
chr16	68842560	68842666	CDH1	CDH100010	-0.0598325418254854	2	0.0794332254523378	2	0.000661853699595366	2	0.000661853699595366	NA	NA	SegRatio=0.08,AbsMeanSigma=0.74,pvalue=5.40964426488203e-11,pvalueTTest=1.42638860216457e-07,
chr16	68842645	68842763	CDH1	CDH100011	-0.023958518242799	2	0.0794332254523378	2	0.000661853699595366	2	0.000661853699595366	NA	NA	SegRatio=0.08,AbsMeanSigma=0.74,pvalue=5.40964426488203e-11,pvalueTTest=1.42638860216457e-07,
chr16	68842748	68842861	CDH1	CDH100012	0.144234219443774	2	0.0794332254523378	2	0.000661853699595366	2	0.000661853699595366	NA	NA	SegRatio=0.08,AbsMeanSigma=0.74,pvalue=5.40964426488203e-11,pvalueTTest=1.42638860216457e-07,
chr16	68844077	68844194	CDH1	CDH100013	0.0511219206117381	2	0.0794332254523378	2	0.000661853699595366	2	0.000661853699595366	NA	NA	SegRatio=0.08,AbsMeanSigma=0.74,pvalue=5.40964426488203e-11,pvalueTTest=1.42638860216457e-07,
chr16	68844185	68844303	CDH1	CDH100014	0.0848439209670635	2	0.0794332254523378	2	0.000661853699595366	2	0.000661853699595366	NA	NA	SegRatio=0.08,AbsMeanSigma=0.74,pvalue=5.40964426488203e-11,pvalueTTest=1.42638860216457e-07,
chr16	68845538	68845654	CDH1	CDH100015	0.0984638670650963	2	0.0794332254523378	2	0.000661853699595366	2	0.000661853699595366	NA	NA	SegRatio=0.08,AbsMeanSigma=0.74,pvalue=5.40964426488203e-11,pvalueTTest=1.42638860216457e-07,
chr16	68845586	68845703	CDH1	CDH100016	0.102802827064998	2	0.0794332254523378	2	0.000661853699595366	2	0.000661853699595366	NA	NA	SegRatio=0.08,AbsMeanSigma=0.74,pvalue=5.40964426488203e-11,pvalueTTest=1.42638860216457e-07,
chr16	68845696	68845794	CDH1	CDH100017	0.117183597951254	2	0.0794332254523378	2	0.000661853699595366	2	0.000661853699595366	NA	NA	SegRatio=0.08,AbsMeanSigma=0.74,pvalue=5.40964426488203e-11,pvalueTTest=1.42638860216457e-07,
chr16	68846015	68846132	CDH1	CDH100018	0.0415750730825257	2	0.0794332254523378	2	0.000661853699595366	2	0.000661853699595366	NA	NA	SegRatio=0.08,AbsMeanSigma=0.74,pvalue=5.40964426488203e-11,pvalueTTest=1.42638860216457e-07,
chr16	68846082	68846196	CDH1	CDH100019	0.0940568057203387	2	0.0794332254523378	2	0.000661853699595366	2	0.000661853699595366	NA	NA	SegRatio=0.08,AbsMeanSigma=0.74,pvalue=5.40964426488203e-11,pvalueTTest=1.42638860216457e-07,
chr16	68847171	68847267	CDH1	CDH100020	-0.00121834443332387	2	0.0794332254523378	2	0.000661853699595366	2	0.000661853699595366	NA	NA	SegRatio=0.08,AbsMeanSigma=0.74,pvalue=5.40964426488203e-11,pvalueTTest=1.42638860216457e-07,
chr16	68847259	68847356	CDH1	CDH100021	0.0194122046690655	2	0.0794332254523378	2	0.000661853699595366	2	0.000661853699595366	NA	NA	SegRatio=0.08,AbsMeanSigma=0.74,pvalue=5.40964426488203e-11,pvalueTTest=1.42638860216457e-07,
chr16	68847356	68847474	CDH1	CDH100022	0.0140311135572553	2	0.0794332254523378	2	0.000661853699595366	2	0.000661853699595366	NA	NA	SegRatio=0.08,AbsMeanSigma=0.74,pvalue=5.40964426488203e-11,pvalueTTest=1.42638860216457e-07,
chr16	68849351	68849466	CDH1	CDH100023	-0.0688773900578774	2	0.0794332254523378	2	0.000661853699595366	2	0.000661853699595366	NA	NA	SegRatio=0.08,AbsMeanSigma=0.74,pvalue=5.40964426488203e-11,pvalueTTest=1.42638860216457e-07,
chr16	68849449	68849569	CDH1	CDH100024	-0.0743827344193411	2	0.0794332254523378	2	0.000661853699595366	2	0.000661853699595366	NA	NA	SegRatio=0.08,AbsMeanSigma=0.74,pvalue=5.40964426488203e-11,pvalueTTest=1.42638860216457e-07,
chr16	68849544	68849633	CDH1	CDH100025	-0.00115270666092718	2	0.0794332254523378	2	0.000661853699595366	2	0.000661853699595366	NA	NA	SegRatio=0.08,AbsMeanSigma=0.74,pvalue=5.40964426488203e-11,pvalueTTest=1.42638860216457e-07,
chr16	68849621	68849738	CDH1	CDH100026	0.0322185683271281	2	0.0794332254523378	2	0.000661853699595366	2	0.000661853699595366	NA	NA	SegRatio=0.08,AbsMeanSigma=0.74,pvalue=5.40964426488203e-11,pvalueTTest=1.42638860216457e-07,
chr16	68853155	68853273	CDH1	CDH100027	0.101974566714244	2	0.0794332254523378	2	0.000661853699595366	2	0.000661853699595366	NA	NA	SegRatio=0.08,AbsMeanSigma=0.74,pvalue=5.40964426488203e-11,pvalueTTest=1.42638860216457e-07,
chr16	68853250	68853340	CDH1	CDH100028	0.141809326749438	2	0.0794332254523378	2	0.000661853699595366	2	0.000661853699595366	NA	NA	SegRatio=0.08,AbsMeanSigma=0.74,pvalue=5.40964426488203e-11,pvalueTTest=1.42638860216457e-07,
chr16	68853334	68853444	CDH1	CDH100029	-0.138640430927457	2	0.0794332254523378	2	0.000661853699595366	2	0.000661853699595366	NA	NA	SegRatio=0.08,AbsMeanSigma=0.74,pvalue=5.40964426488203e-11,pvalueTTest=1.42638860216457e-07,
chr16	68855874	68855991	CDH1	CDH100030	0.049696696026517	2	0.0794332254523378	2	0.000661853699595366	2	0.000661853699595366	NA	NA	SegRatio=0.08,AbsMeanSigma=0.74,pvalue=5.40964426488203e-11,pvalueTTest=1.42638860216457e-07,
chr16	68855951	68856065	CDH1	CDH100031	0.0461644387543905	2	0.0794332254523378	2	0.000661853699595366	2	0.000661853699595366	NA	NA	SegRatio=0.08,AbsMeanSigma=0.74,pvalue=5.40964426488203e-11,pvalueTTest=1.42638860216457e-07,
chr16	68856035	68856153	CDH1	CDH100032	NA	2	0.0794332254523378	2	0.000661853699595366	2	0.000661853699595366	NA	NA	SegRatio=0.08,AbsMeanSigma=0.74,pvalue=5.40964426488203e-11,pvalueTTest=1.42638860216457e-07,
chr16	68857279	68857394	CDH1	CDH100033	0.0794332254523378	2	0.0794332254523378	2	0.000661853699595366	2	0.000661853699595366	NA	NA	SegRatio=0.08,AbsMeanSigma=0.74,pvalue=5.40964426488203e-11,pvalueTTest=1.42638860216457e-07,
chr16	68857394	68857507	CDH1	CDH100034	0.0641152869505825	2	0.0794332254523378	2	0.000661853699595366	2	0.000661853699595366	NA	NA	SegRatio=0.08,AbsMeanSigma=0.74,pvalue=5.40964426488203e-11,pvalueTTest=1.42638860216457e-07,
chr16	68857479	68857578	CDH1	CDH100035	0.0203518941482996	2	0.0794332254523378	2	0.000661853699595366	2	0.000661853699595366	NA	NA	SegRatio=0.08,AbsMeanSigma=0.74,pvalue=5.40964426488203e-11,pvalueTTest=1.42638860216457e-07,
chr16	68862054	68862173	CDH1	CDH100036	0.168022079044579	2	0.0794332254523378	2	0.000661853699595366	2	0.000661853699595366	NA	NA	SegRatio=0.08,AbsMeanSigma=0.74,pvalue=5.40964426488203e-11,pvalueTTest=1.42638860216457e-07,
chr16	68862138	68862243	CDH1	CDH100037	0.0234060887884137	2	0.0794332254523378	2	0.000661853699595366	2	0.000661853699595366	NA	NA	SegRatio=0.08,AbsMeanSigma=0.74,pvalue=5.40964426488203e-11,pvalueTTest=1.42638860216457e-07,
chr16	68863499	68863610	CDH1	CDH100038	-0.0467715127098838	2	0.0794332254523378	2	0.000661853699595366	2	0.000661853699595366	NA	NA	SegRatio=0.08,AbsMeanSigma=0.74,pvalue=5.40964426488203e-11,pvalueTTest=1.42638860216457e-07,
chr16	68863568	68863671	CDH1	CDH100039	0.163846556223039	2	0.0794332254523378	2	0.000661853699595366	2	0.000661853699595366	NA	NA	SegRatio=0.08,AbsMeanSigma=0.74,pvalue=5.40964426488203e-11,pvalueTTest=1.42638860216457e-07,
chr16	68863615	68863733	CDH1	CDH100040	0.118028307855208	2	0.0794332254523378	2	0.000661853699595366	2	0.000661853699595366	NA	NA	SegRatio=0.08,AbsMeanSigma=0.74,pvalue=5.40964426488203e-11,pvalueTTest=1.42638860216457e-07,
chr16	68867165	68867280	CDH1	CDH100041	0.0914930390998351	2	0.0794332254523378	2	0.000661853699595366	2	0.000661853699595366	NA	NA	SegRatio=0.08,AbsMeanSigma=0.74,pvalue=5.40964426488203e-11,pvalueTTest=1.42638860216457e-07,
chr16	68867212	68867325	CDH1	CDH100042	0.018740152934078	2	0.0794332254523378	2	0.000661853699595366	2	0.000661853699595366	NA	NA	SegRatio=0.08,AbsMeanSigma=0.74,pvalue=5.40964426488203e-11,pvalueTTest=1.42638860216457e-07,
chr16	68867314	68867432	CDH1	CDH100043	-0.0483142977461965	2	0.0794332254523378	2	0.000661853699595366	2	0.000661853699595366	NA	NA	SegRatio=0.08,AbsMeanSigma=0.74,pvalue=5.40964426488203e-11,pvalueTTest=1.42638860216457e-07,
chr19	4090533	4090667	MAP2K2	MAP2K200001	NA	2.5	0.242334479922447	2.5	0.000398805104704743	2.5	0.000398805104704743	NA	NA	SegRatio=0.24,AbsMeanSigma=1.52,pvalue=2.48341396669482e-14,pvalueTTest=0.000498184086898595,
chr19	4090653	4090742	MAP2K2	MAP2K200002	-0.0127890251987802	2.5	0.242334479922447	2.5	0.000398805104704743	2.5	0.000398805104704743	NA	NA	SegRatio=0.24,AbsMeanSigma=1.52,pvalue=2.48341396669482e-14,pvalueTTest=0.000498184086898595,
chr19	4094392	4094501	MAP2K2	MAP2K200003	0.0957175816460566	2.5	0.242334479922447	2.5	0.000398805104704743	2.5	0.000398805104704743	NA	NA	SegRatio=0.24,AbsMeanSigma=1.52,pvalue=2.48341396669482e-14,pvalueTTest=0.000498184086898595,
chr19	4094493	4094613	MAP2K2	MAP2K200004	NA	2.5	0.242334479922447	2.5	0.000398805104704743	2.5	0.000398805104704743	NA	NA	SegRatio=0.24,AbsMeanSigma=1.52,pvalue=2.48341396669482e-14,pvalueTTest=0.000498184086898595,
chr19	4095343	4095435	MAP2K2	MAP2K200005	0.166298240133018	2.5	0.242334479922447	2.5	0.000398805104704743	2.5	0.000398805104704743	NA	NA	SegRatio=0.24,AbsMeanSigma=1.52,pvalue=2.48341396669482e-14,pvalueTTest=0.000498184086898595,
chr19	4095403	4095520	MAP2K2	MAP2K200006	0.0308410659126001	2.5	0.242334479922447	2.5	0.000398805104704743	2.5	0.000398805104704743	NA	NA	SegRatio=0.24,AbsMeanSigma=1.52,pvalue=2.48341396669482e-14,pvalueTTest=0.000498184086898595,
chr19	4097184	4097325	MAP2K2	MAP2K200007	NA	2.5	0.242334479922447	2.5	0.000398805104704743	2.5	0.000398805104704743	NA	NA	SegRatio=0.24,AbsMeanSigma=1.52,pvalue=2.48341396669482e-14,pvalueTTest=0.000498184086898595,
chr19	4097311	4097451	MAP2K2	MAP2K200008	-0.124462128022808	2.5	0.242334479922447	2.5	0.000398805104704743	2.5	0.000398805104704743	NA	NA	SegRatio=0.24,AbsMeanSigma=1.52,pvalue=2.48341396669482e-14,pvalueTTest=0.000498184086898595,
chr19	4099181	4099280	MAP2K2	MAP2K200009	NA	2.5	0.242334479922447	2.5	0.000398805104704743	2.5	0.000398805104704743	NA	NA	SegRatio=0.24,AbsMeanSigma=1.52,pvalue=2.48341396669482e-14,pvalueTTest=0.000498184086898595,
chr19	4099258	4099358	MAP2K2	MAP2K200010	NA	2.5	0.242334479922447	2.5	0.000398805104704743	2.5	0.000398805104704743	NA	NA	SegRatio=0.24,AbsMeanSigma=1.52,pvalue=2.48341396669482e-14,pvalueTTest=0.000498184086898595,
chr19	4099301	4099386	MAP2K2	MAP2K200011	0.216200426222611	2.5	0.242334479922447	2.5	0.000398805104704743	2.5	0.000398805104704743	NA	NA	SegRatio=0.24,AbsMeanSigma=1.52,pvalue=2.48341396669482e-14,pvalueTTest=0.000498184086898595,
chr19	4099379	4099501	MAP2K2	MAP2K200012	0.256788112284437	2.5	0.242334479922447	2.5	0.000398805104704743	2.5	0.000398805104704743	NA	NA	SegRatio=0.24,AbsMeanSigma=1.52,pvalue=2.48341396669482e-14,pvalueTTest=0.000498184086898595,
chr19	4101027	4101132	MAP2K2	MAP2K200013	0.395989179216936	2.5	0.242334479922447	2.5	0.000398805104704743	2.5	0.000398805104704743	NA	NA	SegRatio=0.24,AbsMeanSigma=1.52,pvalue=2.48341396669482e-14,pvalueTTest=0.000498184086898595,
chr19	4101128	4101236	MAP2K2	MAP2K200014	NA	2.5	0.242334479922447	2.5	0.000398805104704743	2.5	0.000398805104704743	NA	NA	SegRatio=0.24,AbsMeanSigma=1.52,pvalue=2.48341396669482e-14,pvalueTTest=0.000498184086898595,
chr19	4101238	4101358	MAP2K2	MAP2K200015	0.209473622823696	2.5	0.242334479922447	2.5	0.000398805104704743	2.5	0.000398805104704743	NA	NA	SegRatio=0.24,AbsMeanSigma=1.52,pvalue=2.48341396669482e-14,pvalueTTest=0.000498184086898595,
chr19	4102294	4102416	MAP2K2	MAP2K200016	NA	2.5	0.242334479922447	2.5	0.000398805104704743	2.5	0.000398805104704743	NA	NA	SegRatio=0.24,AbsMeanSigma=1.52,pvalue=2.48341396669482e-14,pvalueTTest=0.000498184086898595,
chr19	4102388	4102463	MAP2K2	MAP2K200017	0.385208177452231	2.5	0.242334479922447	2.5	0.000398805104704743	2.5	0.000398805104704743	NA	NA	SegRatio=0.24,AbsMeanSigma=1.52,pvalue=2.48341396669482e-14,pvalueTTest=0.000498184086898595,
chr19	4102466	4102606	MAP2K2	MAP2K200018	NA	2.5	0.242334479922447	2.5	0.000398805104704743	2.5	0.000398805104704743	NA	NA	SegRatio=0.24,AbsMeanSigma=1.52,pvalue=2.48341396669482e-14,pvalueTTest=0.000498184086898595,
chr19	4110456	4110576	MAP2K2	MAP2K200019	0.275748998742725	2.5	0.242334479922447	2.5	0.000398805104704743	2.5	0.000398805104704743	NA	NA	SegRatio=0.24,AbsMeanSigma=1.52,pvalue=2.48341396669482e-14,pvalueTTest=0.000498184086898595,
chr19	4110523	4110640	MAP2K2	MAP2K200020	0.398353700806641	2.5	0.242334479922447	2.5	0.000398805104704743	2.5	0.000398805104704743	NA	NA	SegRatio=0.24,AbsMeanSigma=1.52,pvalue=2.48341396669482e-14,pvalueTTest=0.000498184086898595,
chr19	4110586	4110694	MAP2K2	MAP2K200021	0.242334479922447	2.5	0.242334479922447	2.5	0.000398805104704743	2.5	0.000398805104704743	NA	NA	SegRatio=0.24,AbsMeanSigma=1.52,pvalue=2.48341396669482e-14,pvalueTTest=0.000498184086898595,
chr19	4117331	4117448	MAP2K2	MAP2K200022	0.248280456068278	2.5	0.242334479922447	2.5	0.000398805104704743	2.5	0.000398805104704743	NA	NA	SegRatio=0.24,AbsMeanSigma=1.52,pvalue=2.48341396669482e-14,pvalueTTest=0.000498184086898595,
chr19	4117431	4117544	MAP2K2	MAP2K200023	NA	2.5	0.242334479922447	2.5	0.000398805104704743	2.5	0.000398805104704743	NA	NA	SegRatio=0.24,AbsMeanSigma=1.52,pvalue=2.48341396669482e-14,pvalueTTest=0.000498184086898595,
chr19	4117498	4117619	MAP2K2	MAP2K200024	NA	2.5	0.242334479922447	2.5	0.000398805104704743	2.5	0.000398805104704743	NA	NA	SegRatio=0.24,AbsMeanSigma=1.52,pvalue=2.48341396669482e-14,pvalueTTest=0.000498184086898595,
chr19	4117549	4117656	MAP2K2	MAP2K200025	0.111709243522578	2.5	0.242334479922447	2.5	0.000398805104704743	2.5	0.000398805104704743	NA	NA	SegRatio=0.24,AbsMeanSigma=1.52,pvalue=2.48341396669482e-14,pvalueTTest=0.000498184086898595,
chr20	32981586	32981700	ITCH	ITCH00001	0.0992861234834501	2	-0.043008717078538	2	0.288687258886358	2	0.288687258886358	NA	NA	SegRatio=-0.04,AbsMeanSigma=0.82,pvalue=0.0138154858055032,pvalueTTest=0.0942500548596395,
chr20	32981622	32981743	ITCH	ITCH00002	-0.186443549354338	2	-0.043008717078538	2	0.288687258886358	2	0.288687258886358	NA	NA	SegRatio=-0.04,AbsMeanSigma=0.82,pvalue=0.0138154858055032,pvalueTTest=0.0942500548596395,
chr20	32989378	32989470	ITCH	ITCH00003	-0.0591526678993907	2	-0.043008717078538	2	0.288687258886358	2	0.288687258886358	NA	NA	SegRatio=-0.04,AbsMeanSigma=0.82,pvalue=0.0138154858055032,pvalueTTest=0.0942500548596395,
chr20	32989471	32989583	ITCH	ITCH00004	-0.112225557414273	2	-0.043008717078538	2	0.288687258886358	2	0.288687258886358	NA	NA	SegRatio=-0.04,AbsMeanSigma=0.82,pvalue=0.0138154858055032,pvalueTTest=0.0942500548596395,
chr20	32996420	32996528	ITCH	ITCH00005	0.029979828233509	2	-0.043008717078538	2	0.288687258886358	2	0.288687258886358	NA	NA	SegRatio=-0.04,AbsMeanSigma=0.82,pvalue=0.0138154858055032,pvalueTTest=0.0942500548596395,
chr20	32996468	32996565	ITCH	ITCH00006	-0.043008717078538	2	-0.043008717078538	2	0.288687258886358	2	0.288687258886358	NA	NA	SegRatio=-0.04,AbsMeanSigma=0.82,pvalue=0.0138154858055032,pvalueTTest=0.0942500548596395,
chr20	32996521	32996630	ITCH	ITCH00007	-0.0279536997911067	2	-0.043008717078538	2	0.288687258886358	2	0.288687258886358	NA	NA	SegRatio=-0.04,AbsMeanSigma=0.82,pvalue=0.0138154858055032,pvalueTTest=0.0942500548596395,
chr20	33000283	33000392	ITCH	ITCH00008	-0.173373633578513	2	-0.043008717078538	2	0.288687258886358	2	0.288687258886358	NA	NA	SegRatio=-0.04,AbsMeanSigma=0.82,pvalue=0.0138154858055032,pvalueTTest=0.0942500548596395,
chr20	33000380	33000464	ITCH	ITCH00009	-1.25724923393106	2	0.0498655709624873	2	0.288687258886358	2	0.288687258886358	NA	NA	SegRatio=0.05,AbsMeanSigma=0.32,pvalue=0.0290824087267404,pvalueTTest=0.122393877452108,
chr20	33001509	33001624	ITCH	ITCH00010	-0.00558634977709247	2	0.0498655709624873	2	0.288687258886358	2	0.288687258886358	NA	NA	SegRatio=0.05,AbsMeanSigma=0.32,pvalue=0.0290824087267404,pvalueTTest=0.122393877452108,
chr20	33001623	33001732	ITCH	ITCH00011	0.00766893908849195	2	0.0498655709624873	2	0.288687258886358	2	0.288687258886358	NA	NA	SegRatio=0.05,AbsMeanSigma=0.32,pvalue=0.0290824087267404,pvalueTTest=0.122393877452108,
chr20	33005050	33005161	ITCH	ITCH00012	0.0882836000695638	2	0.0498655709624873	2	0.288687258886358	2	0.288687258886358	NA	NA	SegRatio=0.05,AbsMeanSigma=0.32,pvalue=0.0290824087267404,pvalueTTest=0.122393877452108,
chr20	33012258	33012358	ITCH	ITCH00013	-0.0307275802965282	2	0.0498655709624873	2	0.288687258886358	2	0.288687258886358	NA	NA	SegRatio=0.05,AbsMeanSigma=0.32,pvalue=0.0290824087267404,pvalueTTest=0.122393877452108,
chr20	33026204	33026305	ITCH	ITCH00014	0.0678457664432557	2	0.0498655709624873	2	0.288687258886358	2	0.288687258886358	NA	NA	SegRatio=0.05,AbsMeanSigma=0.32,pvalue=0.0290824087267404,pvalueTTest=0.122393877452108,
chr20	33026275	33026394	ITCH	ITCH00015	0.0946312624867635	2	0.0498655709624873	2	0.288687258886358	2	0.288687258886358	NA	NA	SegRatio=0.05,AbsMeanSigma=0.32,pvalue=0.0290824087267404,pvalueTTest=0.122393877452108,
chr20	33026392	33026502	ITCH	ITCH00016	-0.229430729742191	2	0.0498655709624873	2	0.288687258886358	2	0.288687258886358	NA	NA	SegRatio=0.05,AbsMeanSigma=0.32,pvalue=0.0290824087267404,pvalueTTest=0.122393877452108,
chr20	33027860	33027974	ITCH	ITCH00017	NA	2	0.0498655709624873	2	0.288687258886358	2	0.288687258886358	NA	NA	SegRatio=0.05,AbsMeanSigma=0.32,pvalue=0.0290824087267404,pvalueTTest=0.122393877452108,
chr20	33027971	33028083	ITCH	ITCH00018	0.0252813931599762	2	0.0498655709624873	2	0.288687258886358	2	0.288687258886358	NA	NA	SegRatio=0.05,AbsMeanSigma=0.32,pvalue=0.0290824087267404,pvalueTTest=0.122393877452108,
chr20	33028067	33028179	ITCH	ITCH00019	0.0903681489823188	2	0.0498655709624873	2	0.288687258886358	2	0.288687258886358	NA	NA	SegRatio=0.05,AbsMeanSigma=0.32,pvalue=0.0290824087267404,pvalueTTest=0.122393877452108,
chr20	33029980	33030088	ITCH	ITCH00020	-0.0359612980042186	2	0.0498655709624873	2	0.288687258886358	2	0.288687258886358	NA	NA	SegRatio=0.05,AbsMeanSigma=0.32,pvalue=0.0290824087267404,pvalueTTest=0.122393877452108,
chr20	33030086	33030201	ITCH	ITCH00021	-0.193923366216405	2	0.0498655709624873	2	0.288687258886358	2	0.288687258886358	NA	NA	SegRatio=0.05,AbsMeanSigma=0.32,pvalue=0.0290824087267404,pvalueTTest=0.122393877452108,
chr20	33033062	33033147	ITCH	ITCH00022	-0.0519895286285436	2	0.0498655709624873	2	0.288687258886358	2	0.288687258886358	NA	NA	SegRatio=0.05,AbsMeanSigma=0.32,pvalue=0.0290824087267404,pvalueTTest=0.122393877452108,
chr20	33033141	33033255	ITCH	ITCH00023	-0.0732322351139322	2	0.0498655709624873	2	0.288687258886358	2	0.288687258886358	NA	NA	SegRatio=0.05,AbsMeanSigma=0.32,pvalue=0.0290824087267404,pvalueTTest=0.122393877452108,
chr20	33033237	33033357	ITCH	ITCH00024	0.137589165995764	2	0.0498655709624873	2	0.288687258886358	2	0.288687258886358	NA	NA	SegRatio=0.05,AbsMeanSigma=0.32,pvalue=0.0290824087267404,pvalueTTest=0.122393877452108,
chr20	33037176	33037290	ITCH	ITCH00025	NA	2	0.0498655709624873	2	0.288687258886358	2	0.288687258886358	NA	NA	SegRatio=0.05,AbsMeanSigma=0.32,pvalue=0.0290824087267404,pvalueTTest=0.122393877452108,
chr20	33037272	33037387	ITCH	ITCH00026	-0.0663623654643059	2	0.0498655709624873	2	0.288687258886358	2	0.288687258886358	NA	NA	SegRatio=0.05,AbsMeanSigma=0.32,pvalue=0.0290824087267404,pvalueTTest=0.122393877452108,
chr20	33045155	33045243	ITCH	ITCH00027	-0.0357184177317554	2	0.0498655709624873	2	0.288687258886358	2	0.288687258886358	NA	NA	SegRatio=0.05,AbsMeanSigma=0.32,pvalue=0.0290824087267404,pvalueTTest=0.122393877452108,
chr20	33045234	33045346	ITCH	ITCH00028	0.275493841080455	2	0.0498655709624873	2	0.288687258886358	2	0.288687258886358	NA	NA	SegRatio=0.05,AbsMeanSigma=0.32,pvalue=0.0290824087267404,pvalueTTest=0.122393877452108,
chr20	33049855	33049969	ITCH	ITCH00029	NA	2	0.0498655709624873	2	0.288687258886358	2	0.288687258886358	NA	NA	SegRatio=0.05,AbsMeanSigma=0.32,pvalue=0.0290824087267404,pvalueTTest=0.122393877452108,
chr20	33049908	33050016	ITCH	ITCH00030	-0.236781925347566	2	0.0498655709624873	2	0.288687258886358	2	0.288687258886358	NA	NA	SegRatio=0.05,AbsMeanSigma=0.32,pvalue=0.0290824087267404,pvalueTTest=0.122393877452108,
chr20	33049993	33050092	ITCH	ITCH00031	0.110342290860328	2	0.0498655709624873	2	0.288687258886358	2	0.288687258886358	NA	NA	SegRatio=0.05,AbsMeanSigma=0.32,pvalue=0.0290824087267404,pvalueTTest=0.122393877452108,
chr20	33057767	33057872	ITCH	ITCH00032	0.13526260138678	2	0.0498655709624873	2	0.288687258886358	2	0.288687258886358	NA	NA	SegRatio=0.05,AbsMeanSigma=0.32,pvalue=0.0290824087267404,pvalueTTest=0.122393877452108,
chr20	33057873	33057984	ITCH	ITCH00033	0.122919732173308	2	0.0498655709624873	2	0.288687258886358	2	0.288687258886358	NA	NA	SegRatio=0.05,AbsMeanSigma=0.32,pvalue=0.0290824087267404,pvalueTTest=0.122393877452108,
chr20	33059221	33059316	ITCH	ITCH00034	-0.00731914383266976	2	0.0498655709624873	2	0.288687258886358	2	0.288687258886358	NA	NA	SegRatio=0.05,AbsMeanSigma=0.32,pvalue=0.0290824087267404,pvalueTTest=0.122393877452108,
chr20	33059280	33059396	ITCH	ITCH00035	0.47457978002052	2	0.0498655709624873	2	0.288687258886358	2	0.288687258886358	NA	NA	SegRatio=0.05,AbsMeanSigma=0.32,pvalue=0.0290824087267404,pvalueTTest=0.122393877452108,
chr20	33065511	33065603	ITCH	ITCH00036	0.089419655142889	2	0.0498655709624873	2	0.288687258886358	2	0.288687258886358	NA	NA	SegRatio=0.05,AbsMeanSigma=0.32,pvalue=0.0290824087267404,pvalueTTest=0.122393877452108,
chr20	33065600	33065707	ITCH	ITCH00037	0.311206256632901	2	0.0498655709624873	2	0.288687258886358	2	0.288687258886358	NA	NA	SegRatio=0.05,AbsMeanSigma=0.32,pvalue=0.0290824087267404,pvalueTTest=0.122393877452108,
chr20	33067391	33067503	ITCH	ITCH00038	0.146892174071578	2	0.0498655709624873	2	0.288687258886358	2	0.288687258886358	NA	NA	SegRatio=0.05,AbsMeanSigma=0.32,pvalue=0.0290824087267404,pvalueTTest=0.122393877452108,
chr20	33067489	33067602	ITCH	ITCH00039	0.152783794098338	2	0.0498655709624873	2	0.288687258886358	2	0.288687258886358	NA	NA	SegRatio=0.05,AbsMeanSigma=0.32,pvalue=0.0290824087267404,pvalueTTest=0.122393877452108,
chr20	33067550	33067648	ITCH	ITCH00040	0.159184230616643	2	0.0498655709624873	2	0.288687258886358	2	0.288687258886358	NA	NA	SegRatio=0.05,AbsMeanSigma=0.32,pvalue=0.0290824087267404,pvalueTTest=0.122393877452108,
chr20	33068319	33068456	ITCH	ITCH00041	0.0877494033784481	2	0.0498655709624873	2	0.288687258886358	2	0.288687258886358	NA	NA	SegRatio=0.05,AbsMeanSigma=0.32,pvalue=0.0290824087267404,pvalueTTest=0.122393877452108,
chr20	33068422	33068522	ITCH	ITCH00042	0.0339037733738461	2	0.0498655709624873	2	0.288687258886358	2	0.288687258886358	NA	NA	SegRatio=0.05,AbsMeanSigma=0.32,pvalue=0.0290824087267404,pvalueTTest=0.122393877452108,
chr20	33068494	33068607	ITCH	ITCH00043	NA	2	0.0498655709624873	2	0.288687258886358	2	0.288687258886358	NA	NA	SegRatio=0.05,AbsMeanSigma=0.32,pvalue=0.0290824087267404,pvalueTTest=0.122393877452108,
chr20	33068847	33068958	ITCH	ITCH00044	0.194215341848842	2	0.0498655709624873	2	0.288687258886358	2	0.288687258886358	NA	NA	SegRatio=0.05,AbsMeanSigma=0.32,pvalue=0.0290824087267404,pvalueTTest=0.122393877452108,
chr20	33068939	33069048	ITCH	ITCH00045	0.135446014110594	2	0.0498655709624873	2	0.288687258886358	2	0.288687258886358	NA	NA	SegRatio=0.05,AbsMeanSigma=0.32,pvalue=0.0290824087267404,pvalueTTest=0.122393877452108,
chr20	33077048	33077158	ITCH	ITCH00046	-0.170780151202858	2	0.0498655709624873	2	0.288687258886358	2	0.288687258886358	NA	NA	SegRatio=0.05,AbsMeanSigma=0.32,pvalue=0.0290824087267404,pvalueTTest=0.122393877452108,
chr20	33077158	33077259	ITCH	ITCH00047	0.00529201348886289	2	0.0498655709624873	2	0.288687258886358	2	0.288687258886358	NA	NA	SegRatio=0.05,AbsMeanSigma=0.32,pvalue=0.0290824087267404,pvalueTTest=0.122393877452108,
chr20	33077575	33077678	ITCH	ITCH00048	0.038843324685885	2	0.0498655709624873	2	0.288687258886358	2	0.288687258886358	NA	NA	SegRatio=0.05,AbsMeanSigma=0.32,pvalue=0.0290824087267404,pvalueTTest=0.122393877452108,
chr20	33077675	33077790	ITCH	ITCH00049	-0.0233254844726116	2	0.0498655709624873	2	0.288687258886358	2	0.288687258886358	NA	NA	SegRatio=0.05,AbsMeanSigma=0.32,pvalue=0.0290824087267404,pvalueTTest=0.122393877452108,
chr20	33080263	33080376	ITCH	ITCH00050	0.0850888671591285	2	0.0498655709624873	2	0.288687258886358	2	0.288687258886358	NA	NA	SegRatio=0.05,AbsMeanSigma=0.32,pvalue=0.0290824087267404,pvalueTTest=0.122393877452108,
chr20	33080367	33080484	ITCH	ITCH00051	0.0499841957569512	2	0.0498655709624873	2	0.288687258886358	2	0.288687258886358	NA	NA	SegRatio=0.05,AbsMeanSigma=0.32,pvalue=0.0290824087267404,pvalueTTest=0.122393877452108,
chr20	33092096	33092205	ITCH	ITCH00052	-0.15156691546834	2	0.0498655709624873	2	0.288687258886358	2	0.288687258886358	NA	NA	SegRatio=0.05,AbsMeanSigma=0.32,pvalue=0.0290824087267404,pvalueTTest=0.122393877452108,
chr20	33092205	33092316	ITCH	ITCH00053	0.0597832313255187	2	0.0498655709624873	2	0.288687258886358	2	0.288687258886358	NA	NA	SegRatio=0.05,AbsMeanSigma=0.32,pvalue=0.0290824087267404,pvalueTTest=0.122393877452108,
chr20	33095464	33095575	ITCH	ITCH00054	-0.0180946837495682	2	0.0498655709624873	2	0.288687258886358	2	0.288687258886358	NA	NA	SegRatio=0.05,AbsMeanSigma=0.32,pvalue=0.0290824087267404,pvalueTTest=0.122393877452108,
chr20	33095548	33095643	ITCH	ITCH00055	0.0498655709624873	2	0.0498655709624873	2	0.288687258886358	2	0.288687258886358	NA	NA	SegRatio=0.05,AbsMeanSigma=0.32,pvalue=0.0290824087267404,pvalueTTest=0.122393877452108,
chr21	17135161	17135272	USP25	USP2500001	-0.0970930027696446	2	-0.028739186492613	2	0.220117311726834	2	0.220117311726834	NA	NA	SegRatio=-0.03,AbsMeanSigma=0.15,pvalue=0.0591725276916973,pvalueTTest=0.164403236138343,
chr21	17135248	17135318	USP25	USP2500002	-0.105572168883615	2	-0.028739186492613	2	0.220117311726834	2	0.220117311726834	NA	NA	SegRatio=-0.03,AbsMeanSigma=0.15,pvalue=0.0591725276916973,pvalueTTest=0.164403236138343,
chr21	17138241	17138354	USP25	USP2500003	NA	2	-0.028739186492613	2	0.220117311726834	2	0.220117311726834	NA	NA	SegRatio=-0.03,AbsMeanSigma=0.15,pvalue=0.0591725276916973,pvalueTTest=0.164403236138343,
chr21	17138337	17138445	USP25	USP2500004	-0.0803156653011371	2	-0.028739186492613	2	0.220117311726834	2	0.220117311726834	NA	NA	SegRatio=-0.03,AbsMeanSigma=0.15,pvalue=0.0591725276916973,pvalueTTest=0.164403236138343,
chr21	17138423	17138534	USP25	USP2500005	-1.20470984237219	2	-0.028739186492613	2	0.220117311726834	2	0.220117311726834	q-value=1.65915129693379e-07, copies=0.5	NA	SegRatio=-0.03,AbsMeanSigma=0.15,pvalue=0.0591725276916973,pvalueTTest=0.164403236138343,
chr21	17150138	17150250	USP25	USP2500006	NA	2	-0.028739186492613	2	0.220117311726834	2	0.220117311726834	NA	NA	SegRatio=-0.03,AbsMeanSigma=0.15,pvalue=0.0591725276916973,pvalueTTest=0.164403236138343,
chr21	17150231	17150329	USP25	USP2500007	0.210756499393221	2	-0.028739186492613	2	0.220117311726834	2	0.220117311726834	NA	NA	SegRatio=-0.03,AbsMeanSigma=0.15,pvalue=0.0591725276916973,pvalueTTest=0.164403236138343,
chr21	17163768	17163880	USP25	USP2500008	-0.0718822154475595	2	-0.028739186492613	2	0.220117311726834	2	0.220117311726834	NA	NA	SegRatio=-0.03,AbsMeanSigma=0.15,pvalue=0.0591725276916973,pvalueTTest=0.164403236138343,
chr21	17163874	17163968	USP25	USP2500009	-0.0598162517971176	2	-0.028739186492613	2	0.220117311726834	2	0.220117311726834	NA	NA	SegRatio=-0.03,AbsMeanSigma=0.15,pvalue=0.0591725276916973,pvalueTTest=0.164403236138343,
chr21	17163910	17164022	USP25	USP2500010	-0.0668771375078076	2	-0.028739186492613	2	0.220117311726834	2	0.220117311726834	NA	NA	SegRatio=-0.03,AbsMeanSigma=0.15,pvalue=0.0591725276916973,pvalueTTest=0.164403236138343,
chr21	17172046	17172152	USP25	USP2500011	NA	2	-0.028739186492613	2	0.220117311726834	2	0.220117311726834	NA	NA	SegRatio=-0.03,AbsMeanSigma=0.15,pvalue=0.0591725276916973,pvalueTTest=0.164403236138343,
chr21	17172131	17172244	USP25	USP2500012	0.501857763789904	2	-0.028739186492613	2	0.220117311726834	2	0.220117311726834	NA	NA	SegRatio=-0.03,AbsMeanSigma=0.15,pvalue=0.0591725276916973,pvalueTTest=0.164403236138343,
chr21	17177341	17177469	USP25	USP2500013	-0.29111184575833	2	-0.028739186492613	2	0.220117311726834	2	0.220117311726834	NA	NA	SegRatio=-0.03,AbsMeanSigma=0.15,pvalue=0.0591725276916973,pvalueTTest=0.164403236138343,
chr21	17177454	17177570	USP25	USP2500014	-0.162499569517509	2	-0.028739186492613	2	0.220117311726834	2	0.220117311726834	NA	NA	SegRatio=-0.03,AbsMeanSigma=0.15,pvalue=0.0591725276916973,pvalueTTest=0.164403236138343,
chr21	17177553	17177665	USP25	USP2500015	0.00466592081725228	2	-0.028739186492613	2	0.220117311726834	2	0.220117311726834	NA	NA	SegRatio=-0.03,AbsMeanSigma=0.15,pvalue=0.0591725276916973,pvalueTTest=0.164403236138343,
chr21	17181068	17181184	USP25	USP2500016	NA	2	-0.028739186492613	2	0.220117311726834	2	0.220117311726834	NA	NA	SegRatio=-0.03,AbsMeanSigma=0.15,pvalue=0.0591725276916973,pvalueTTest=0.164403236138343,
chr21	17181183	17181297	USP25	USP2500017	0.0444834231396119	2	-0.028739186492613	2	0.220117311726834	2	0.220117311726834	NA	NA	SegRatio=-0.03,AbsMeanSigma=0.15,pvalue=0.0591725276916973,pvalueTTest=0.164403236138343,
chr21	17183424	17183512	USP25	USP2500018	0.028423283443496	2	-0.028739186492613	2	0.220117311726834	2	0.220117311726834	NA	NA	SegRatio=-0.03,AbsMeanSigma=0.15,pvalue=0.0591725276916973,pvalueTTest=0.164403236138343,
chr21	17183477	17183577	USP25	USP2500019	0.0149419102664113	2	-0.028739186492613	2	0.220117311726834	2	0.220117311726834	NA	NA	SegRatio=-0.03,AbsMeanSigma=0.15,pvalue=0.0591725276916973,pvalueTTest=0.164403236138343,
chr21	17190947	17191059	USP25	USP2500020	-0.134581543773088	2	-0.028739186492613	2	0.220117311726834	2	0.220117311726834	NA	NA	SegRatio=-0.03,AbsMeanSigma=0.15,pvalue=0.0591725276916973,pvalueTTest=0.164403236138343,
chr21	17191056	17191163	USP25	USP2500021	-0.028739186492613	2	-0.028739186492613	2	0.220117311726834	2	0.220117311726834	NA	NA	SegRatio=-0.03,AbsMeanSigma=0.15,pvalue=0.0591725276916973,pvalueTTest=0.164403236138343,
chr21	17191164	17191277	USP25	USP2500022	-0.0387628009821938	2	-0.028739186492613	2	0.220117311726834	2	0.220117311726834	NA	NA	SegRatio=-0.03,AbsMeanSigma=0.15,pvalue=0.0591725276916973,pvalueTTest=0.164403236138343,
chr21	17196300	17196419	USP25	USP2500023	-0.0686686207620905	2	-0.028739186492613	2	0.220117311726834	2	0.220117311726834	NA	NA	SegRatio=-0.03,AbsMeanSigma=0.15,pvalue=0.0591725276916973,pvalueTTest=0.164403236138343,
chr21	17196409	17196514	USP25	USP2500024	0.249794751260304	2	-0.028739186492613	2	0.220117311726834	2	0.220117311726834	NA	NA	SegRatio=-0.03,AbsMeanSigma=0.15,pvalue=0.0591725276916973,pvalueTTest=0.164403236138343,
chr21	17197260	17197365	USP25	USP2500025	NA	2	-0.028739186492613	2	0.220117311726834	2	0.220117311726834	NA	NA	SegRatio=-0.03,AbsMeanSigma=0.15,pvalue=0.0591725276916973,pvalueTTest=0.164403236138343,
chr21	17197348	17197456	USP25	USP2500026	NA	2	-0.028739186492613	2	0.220117311726834	2	0.220117311726834	NA	NA	SegRatio=-0.03,AbsMeanSigma=0.15,pvalue=0.0591725276916973,pvalueTTest=0.164403236138343,
chr21	17198490	17198604	USP25	USP2500027	0.130726476871647	2	-0.028739186492613	2	0.220117311726834	2	0.220117311726834	NA	NA	SegRatio=-0.03,AbsMeanSigma=0.15,pvalue=0.0591725276916973,pvalueTTest=0.164403236138343,
chr21	17198605	17198698	USP25	USP2500028	-0.0963978276423785	2	-0.028739186492613	2	0.220117311726834	2	0.220117311726834	NA	NA	SegRatio=-0.03,AbsMeanSigma=0.15,pvalue=0.0591725276916973,pvalueTTest=0.164403236138343,
chr21	17198678	17198789	USP25	USP2500029	0.138875029121723	2	-0.028739186492613	2	0.220117311726834	2	0.220117311726834	NA	NA	SegRatio=-0.03,AbsMeanSigma=0.15,pvalue=0.0591725276916973,pvalueTTest=0.164403236138343,
chr21	17199273	17199386	USP25	USP2500030	-0.051098628355979	2	-0.028739186492613	2	0.220117311726834	2	0.220117311726834	NA	NA	SegRatio=-0.03,AbsMeanSigma=0.15,pvalue=0.0591725276916973,pvalueTTest=0.164403236138343,
chr21	17199370	17199479	USP25	USP2500031	0.0630693851601679	2	-0.028739186492613	2	0.220117311726834	2	0.220117311726834	NA	NA	SegRatio=-0.03,AbsMeanSigma=0.15,pvalue=0.0591725276916973,pvalueTTest=0.164403236138343,
chr21	17199411	17199521	USP25	USP2500032	-0.040490568967627	2	-0.028739186492613	2	0.220117311726834	2	0.220117311726834	NA	NA	SegRatio=-0.03,AbsMeanSigma=0.15,pvalue=0.0591725276916973,pvalueTTest=0.164403236138343,
chr21	17199471	17199589	USP25	USP2500033	-0.0365149620741703	2	-0.028739186492613	2	0.220117311726834	2	0.220117311726834	NA	NA	SegRatio=-0.03,AbsMeanSigma=0.15,pvalue=0.0591725276916973,pvalueTTest=0.164403236138343,
chr21	17202824	17202923	USP25	USP2500034	NA	2	-0.028739186492613	2	0.220117311726834	2	0.220117311726834	NA	NA	SegRatio=-0.03,AbsMeanSigma=0.15,pvalue=0.0591725276916973,pvalueTTest=0.164403236138343,
chr21	17202914	17203036	USP25	USP2500035	NA	2	-0.028739186492613	2	0.220117311726834	2	0.220117311726834	NA	NA	SegRatio=-0.03,AbsMeanSigma=0.15,pvalue=0.0591725276916973,pvalueTTest=0.164403236138343,
chr21	17203641	17203757	USP25	USP2500036	-0.0363114924799584	2	-0.028739186492613	2	0.220117311726834	2	0.220117311726834	NA	NA	SegRatio=-0.03,AbsMeanSigma=0.15,pvalue=0.0591725276916973,pvalueTTest=0.164403236138343,
chr21	17203757	17203875	USP25	USP2500037	-0.170475967841737	2	-0.028739186492613	2	0.220117311726834	2	0.220117311726834	NA	NA	SegRatio=-0.03,AbsMeanSigma=0.15,pvalue=0.0591725276916973,pvalueTTest=0.164403236138343,
chr21	17203828	17203915	USP25	USP2500038	0.0923717745250157	2	-0.028739186492613	2	0.220117311726834	2	0.220117311726834	NA	NA	SegRatio=-0.03,AbsMeanSigma=0.15,pvalue=0.0591725276916973,pvalueTTest=0.164403236138343,
chr21	17203915	17204032	USP25	USP2500039	0.156083043863587	2	-0.028739186492613	2	0.220117311726834	2	0.220117311726834	NA	NA	SegRatio=-0.03,AbsMeanSigma=0.15,pvalue=0.0591725276916973,pvalueTTest=0.164403236138343,
chr21	17205614	17205729	USP25	USP2500040	-0.068606138649793	2	-0.028739186492613	2	0.220117311726834	2	0.220117311726834	NA	NA	SegRatio=-0.03,AbsMeanSigma=0.15,pvalue=0.0591725276916973,pvalueTTest=0.164403236138343,
chr21	17205727	17205840	USP25	USP2500041	-0.246627095375255	2	-0.028739186492613	2	0.220117311726834	2	0.220117311726834	NA	NA	SegRatio=-0.03,AbsMeanSigma=0.15,pvalue=0.0591725276916973,pvalueTTest=0.164403236138343,
chr21	17205840	17205950	USP25	USP2500042	NA	2	-0.028739186492613	2	0.220117311726834	2	0.220117311726834	NA	NA	SegRatio=-0.03,AbsMeanSigma=0.15,pvalue=0.0591725276916973,pvalueTTest=0.164403236138343,
chr21	17214637	17214747	USP25	USP2500043	-0.962299909946145	2	-0.028739186492613	2	0.220117311726834	2	0.220117311726834	NA	NA	SegRatio=-0.03,AbsMeanSigma=0.15,pvalue=0.0591725276916973,pvalueTTest=0.164403236138343,
chr21	17214721	17214836	USP25	USP2500044	-0.092601054380573	2	-0.028739186492613	2	0.220117311726834	2	0.220117311726834	NA	NA	SegRatio=-0.03,AbsMeanSigma=0.15,pvalue=0.0591725276916973,pvalueTTest=0.164403236138343,
chr21	17214816	17214916	USP25	USP2500045	0.0623201497080191	2	-0.028739186492613	2	0.220117311726834	2	0.220117311726834	NA	NA	SegRatio=-0.03,AbsMeanSigma=0.15,pvalue=0.0591725276916973,pvalueTTest=0.164403236138343,
chr21	17219914	17220011	USP25	USP2500046	-0.109769908404783	2	-0.028739186492613	2	0.220117311726834	2	0.220117311726834	NA	NA	SegRatio=-0.03,AbsMeanSigma=0.15,pvalue=0.0591725276916973,pvalueTTest=0.164403236138343,
chr21	17220006	17220116	USP25	USP2500047	-0.0375049850310039	2	-0.028739186492613	2	0.220117311726834	2	0.220117311726834	NA	NA	SegRatio=-0.03,AbsMeanSigma=0.15,pvalue=0.0591725276916973,pvalueTTest=0.164403236138343,
chr21	17222039	17222131	USP25	USP2500048	0.0629871682136755	2	-0.028739186492613	2	0.220117311726834	2	0.220117311726834	NA	NA	SegRatio=-0.03,AbsMeanSigma=0.15,pvalue=0.0591725276916973,pvalueTTest=0.164403236138343,
chr21	17222095	17222203	USP25	USP2500049	0.0294738738769335	2	-0.028739186492613	2	0.220117311726834	2	0.220117311726834	NA	NA	SegRatio=-0.03,AbsMeanSigma=0.15,pvalue=0.0591725276916973,pvalueTTest=0.164403236138343,
chr21	17222188	17222305	USP25	USP2500050	NA	2	-0.028739186492613	2	0.220117311726834	2	0.220117311726834	NA	NA	SegRatio=-0.03,AbsMeanSigma=0.15,pvalue=0.0591725276916973,pvalueTTest=0.164403236138343,
chr21	17236528	17236638	USP25	USP2500051	-0.0151486513603977	2	-0.028739186492613	2	0.220117311726834	2	0.220117311726834	NA	NA	SegRatio=-0.03,AbsMeanSigma=0.15,pvalue=0.0591725276916973,pvalueTTest=0.164403236138343,
chr21	17236636	17236749	USP25	USP2500052	0.118386028048243	2	-0.028739186492613	2	0.220117311726834	2	0.220117311726834	NA	NA	SegRatio=-0.03,AbsMeanSigma=0.15,pvalue=0.0591725276916973,pvalueTTest=0.164403236138343,
chr21	17236737	17236861	USP25	USP2500053	NA	2	-0.028739186492613	2	0.220117311726834	2	0.220117311726834	NA	NA	SegRatio=-0.03,AbsMeanSigma=0.15,pvalue=0.0591725276916973,pvalueTTest=0.164403236138343,
chr21	17238509	17238617	USP25	USP2500054	NA	2	-0.028739186492613	2	0.220117311726834	2	0.220117311726834	NA	NA	SegRatio=-0.03,AbsMeanSigma=0.15,pvalue=0.0591725276916973,pvalueTTest=0.164403236138343,
chr21	17238614	17238712	USP25	USP2500055	0.0282218271875698	2	-0.028739186492613	2	0.220117311726834	2	0.220117311726834	NA	NA	SegRatio=-0.03,AbsMeanSigma=0.15,pvalue=0.0591725276916973,pvalueTTest=0.164403236138343,
chr21	17242319	17242429	USP25	USP2500056	-1.13141574655146	2	-0.028739186492613	2	0.220117311726834	2	0.220117311726834	NA	NA	SegRatio=-0.03,AbsMeanSigma=0.15,pvalue=0.0591725276916973,pvalueTTest=0.164403236138343,
chr21	17242401	17242517	USP25	USP2500057	0.0197390868207079	2	-0.028739186492613	2	0.220117311726834	2	0.220117311726834	NA	NA	SegRatio=-0.03,AbsMeanSigma=0.15,pvalue=0.0591725276916973,pvalueTTest=0.164403236138343,
chr21	17246683	17246794	USP25	USP2500058	NA	2	-0.028739186492613	2	0.220117311726834	2	0.220117311726834	NA	NA	SegRatio=-0.03,AbsMeanSigma=0.15,pvalue=0.0591725276916973,pvalueTTest=0.164403236138343,
chr21	17246776	17246887	USP25	USP2500059	-0.203318991342707	2	-0.028739186492613	2	0.220117311726834	2	0.220117311726834	NA	NA	SegRatio=-0.03,AbsMeanSigma=0.15,pvalue=0.0591725276916973,pvalueTTest=0.164403236138343,
chr21	17250038	17250149	USP25	USP2500060	0.313602516192258	2	-0.028739186492613	2	0.220117311726834	2	0.220117311726834	NA	NA	SegRatio=-0.03,AbsMeanSigma=0.15,pvalue=0.0591725276916973,pvalueTTest=0.164403236138343,
chr21	17250149	17250268	USP25	USP2500061	0.150154581266712	2	-0.028739186492613	2	0.220117311726834	2	0.220117311726834	NA	NA	SegRatio=-0.03,AbsMeanSigma=0.15,pvalue=0.0591725276916973,pvalueTTest=0.164403236138343,
chr21	17250232	17250325	USP25	USP2500062	0.137539890633607	2	-0.028739186492613	2	0.220117311726834	2	0.220117311726834	NA	NA	SegRatio=-0.03,AbsMeanSigma=0.15,pvalue=0.0591725276916973,pvalueTTest=0.164403236138343,
chr21	17250257	17250363	USP25	USP2500063	-0.123557875617049	2	-0.028739186492613	2	0.220117311726834	2	0.220117311726834	NA	NA	SegRatio=-0.03,AbsMeanSigma=0.15,pvalue=0.0591725276916973,pvalueTTest=0.164403236138343,
chr21	17250575	17250683	USP25	USP2500064	0.113170253818051	2	-0.028739186492613	2	0.220117311726834	2	0.220117311726834	NA	NA	SegRatio=-0.03,AbsMeanSigma=0.15,pvalue=0.0591725276916973,pvalueTTest=0.164403236138343,
chr21	17250680	17250779	USP25	USP2500065	0.105003719696027	2	-0.028739186492613	2	0.220117311726834	2	0.220117311726834	NA	NA	SegRatio=-0.03,AbsMeanSigma=0.15,pvalue=0.0591725276916973,pvalueTTest=0.164403236138343,
chr21	17250745	17250862	USP25	USP2500066	-0.00339402701265612	2	-0.028739186492613	2	0.220117311726834	2	0.220117311726834	NA	NA	SegRatio=-0.03,AbsMeanSigma=0.15,pvalue=0.0591725276916973,pvalueTTest=0.164403236138343,
chr21	30396983	30397097	USP16	USP1600001	-0.0974571289813785	2	-0.028739186492613	2	0.782694984229001	2	0.782694984229001	NA	NA	SegRatio=-0.03,AbsMeanSigma=0.15,pvalue=0.0591725276916973,pvalueTTest=0.164403236138343,
chr21	30397088	30397206	USP16	USP1600002	NA	2	-0.028739186492613	2	0.782694984229001	2	0.782694984229001	NA	NA	SegRatio=-0.03,AbsMeanSigma=0.15,pvalue=0.0591725276916973,pvalueTTest=0.164403236138343,
chr21	30400211	30400300	USP16	USP1600003	NA	2	-0.028739186492613	2	0.782694984229001	2	0.782694984229001	NA	NA	SegRatio=-0.03,AbsMeanSigma=0.15,pvalue=0.0591725276916973,pvalueTTest=0.164403236138343,
chr21	30400248	30400360	USP16	USP1600004	NA	2	-0.028739186492613	2	0.782694984229001	2	0.782694984229001	NA	NA	SegRatio=-0.03,AbsMeanSigma=0.15,pvalue=0.0591725276916973,pvalueTTest=0.164403236138343,
chr21	30402865	30402977	USP16	USP1600005	-0.0820757596163007	2	-0.028739186492613	2	0.782694984229001	2	0.782694984229001	NA	NA	SegRatio=-0.03,AbsMeanSigma=0.15,pvalue=0.0591725276916973,pvalueTTest=0.164403236138343,
chr21	30402962	30403058	USP16	USP1600006	-0.0592316227115594	2	-0.028739186492613	2	0.782694984229001	2	0.782694984229001	NA	NA	SegRatio=-0.03,AbsMeanSigma=0.15,pvalue=0.0591725276916973,pvalueTTest=0.164403236138343,
chr21	30403006	30403119	USP16	USP1600007	-0.16895182167806	2	-0.028739186492613	2	0.782694984229001	2	0.782694984229001	NA	NA	SegRatio=-0.03,AbsMeanSigma=0.15,pvalue=0.0591725276916973,pvalueTTest=0.164403236138343,
chr21	30407088	30407191	USP16	USP1600008	-0.108395297518917	2	-0.028739186492613	2	0.782694984229001	2	0.782694984229001	NA	NA	SegRatio=-0.03,AbsMeanSigma=0.15,pvalue=0.0591725276916973,pvalueTTest=0.164403236138343,
chr21	30407172	30407282	USP16	USP1600009	0.0288588253012161	2	-0.028739186492613	2	0.782694984229001	2	0.782694984229001	NA	NA	SegRatio=-0.03,AbsMeanSigma=0.15,pvalue=0.0591725276916973,pvalueTTest=0.164403236138343,
chr21	30408518	30408625	USP16	USP1600010	-0.0793421744751966	2	-0.028739186492613	2	0.782694984229001	2	0.782694984229001	NA	NA	SegRatio=-0.03,AbsMeanSigma=0.15,pvalue=0.0591725276916973,pvalueTTest=0.164403236138343,
chr21	30408618	30408730	USP16	USP1600011	-0.052919797569073	2	-0.028739186492613	2	0.782694984229001	2	0.782694984229001	NA	NA	SegRatio=-0.03,AbsMeanSigma=0.15,pvalue=0.0591725276916973,pvalueTTest=0.164403236138343,
chr21	30409576	30409686	USP16	USP1600012	NA	2	-0.028739186492613	2	0.782694984229001	2	0.782694984229001	NA	NA	SegRatio=-0.03,AbsMeanSigma=0.15,pvalue=0.0591725276916973,pvalueTTest=0.164403236138343,
chr21	30409623	30409733	USP16	USP1600013	-0.115361099486071	2	-0.028739186492613	2	0.782694984229001	2	0.782694984229001	NA	NA	SegRatio=-0.03,AbsMeanSigma=0.15,pvalue=0.0591725276916973,pvalueTTest=0.164403236138343,
chr21	30409717	30409823	USP16	USP1600014	-0.0208519950521275	2	-0.028739186492613	2	0.782694984229001	2	0.782694984229001	NA	NA	SegRatio=-0.03,AbsMeanSigma=0.15,pvalue=0.0591725276916973,pvalueTTest=0.164403236138343,
chr21	30410613	30410726	USP16	USP1600015	-0.0406537368779435	2	-0.028739186492613	2	0.782694984229001	2	0.782694984229001	NA	NA	SegRatio=-0.03,AbsMeanSigma=0.15,pvalue=0.0591725276916973,pvalueTTest=0.164403236138343,
chr21	30410681	30410774	USP16	USP1600016	0.277329643277053	2	-0.028739186492613	2	0.782694984229001	2	0.782694984229001	NA	NA	SegRatio=-0.03,AbsMeanSigma=0.15,pvalue=0.0591725276916973,pvalueTTest=0.164403236138343,
chr21	30411325	30411439	USP16	USP1600017	0.134328546312611	2	-0.028739186492613	2	0.782694984229001	2	0.782694984229001	NA	NA	SegRatio=-0.03,AbsMeanSigma=0.15,pvalue=0.0591725276916973,pvalueTTest=0.164403236138343,
chr21	30411389	30411493	USP16	USP1600018	-0.0298155623663859	2	-0.028739186492613	2	0.782694984229001	2	0.782694984229001	NA	NA	SegRatio=-0.03,AbsMeanSigma=0.15,pvalue=0.0591725276916973,pvalueTTest=0.164403236138343,
chr21	30411468	30411582	USP16	USP1600019	-0.0993469828129026	2	-0.028739186492613	2	0.782694984229001	2	0.782694984229001	NA	NA	SegRatio=-0.03,AbsMeanSigma=0.15,pvalue=0.0591725276916973,pvalueTTest=0.164403236138343,
chr21	30411777	30411886	USP16	USP1600020	0.00850353230251769	2	-0.028739186492613	2	0.782694984229001	2	0.782694984229001	NA	NA	SegRatio=-0.03,AbsMeanSigma=0.15,pvalue=0.0591725276916973,pvalueTTest=0.164403236138343,
chr21	30411862	30411972	USP16	USP1600021	0.0532815494459933	2	-0.028739186492613	2	0.782694984229001	2	0.782694984229001	NA	NA	SegRatio=-0.03,AbsMeanSigma=0.15,pvalue=0.0591725276916973,pvalueTTest=0.164403236138343,
chr21	30412857	30412968	USP16	USP1600022	NA	2	-0.028739186492613	2	0.782694984229001	2	0.782694984229001	NA	NA	SegRatio=-0.03,AbsMeanSigma=0.15,pvalue=0.0591725276916973,pvalueTTest=0.164403236138343,
chr21	30412962	30413072	USP16	USP1600023	0.132862221821508	2	-0.028739186492613	2	0.782694984229001	2	0.782694984229001	NA	NA	SegRatio=-0.03,AbsMeanSigma=0.15,pvalue=0.0591725276916973,pvalueTTest=0.164403236138343,
chr21	30414227	30414361	USP16	USP1600024	NA	2	-0.028739186492613	2	0.782694984229001	2	0.782694984229001	NA	NA	SegRatio=-0.03,AbsMeanSigma=0.15,pvalue=0.0591725276916973,pvalueTTest=0.164403236138343,
chr21	30414317	30414423	USP16	USP1600025	-0.0545036838505505	2	-0.028739186492613	2	0.782694984229001	2	0.782694984229001	NA	NA	SegRatio=-0.03,AbsMeanSigma=0.15,pvalue=0.0591725276916973,pvalueTTest=0.164403236138343,
chr21	30414394	30414494	USP16	USP1600026	-0.641384954461077	2	-0.028739186492613	2	0.782694984229001	2	0.782694984229001	NA	NA	SegRatio=-0.03,AbsMeanSigma=0.15,pvalue=0.0591725276916973,pvalueTTest=0.164403236138343,
chr21	30414738	30414830	USP16	USP1600027	-0.184859317656537	2	-0.028739186492613	2	0.782694984229001	2	0.782694984229001	NA	NA	SegRatio=-0.03,AbsMeanSigma=0.15,pvalue=0.0591725276916973,pvalueTTest=0.164403236138343,
chr21	30414826	30414940	USP16	USP1600028	0.372255997374082	2	-0.028739186492613	2	0.782694984229001	2	0.782694984229001	NA	NA	SegRatio=-0.03,AbsMeanSigma=0.15,pvalue=0.0591725276916973,pvalueTTest=0.164403236138343,
chr21	30415765	30415862	USP16	USP1600029	-0.373714178810234	2	-0.028739186492613	2	0.782694984229001	2	0.782694984229001	NA	NA	SegRatio=-0.03,AbsMeanSigma=0.15,pvalue=0.0591725276916973,pvalueTTest=0.164403236138343,
chr21	30415813	30415922	USP16	USP1600030	-0.0814780327107555	2	-0.028739186492613	2	0.782694984229001	2	0.782694984229001	NA	NA	SegRatio=-0.03,AbsMeanSigma=0.15,pvalue=0.0591725276916973,pvalueTTest=0.164403236138343,
chr21	30415871	30415984	USP16	USP1600031	0.00520101357639799	2	-0.028739186492613	2	0.782694984229001	2	0.782694984229001	NA	NA	SegRatio=-0.03,AbsMeanSigma=0.15,pvalue=0.0591725276916973,pvalueTTest=0.164403236138343,
chr21	30418875	30419009	USP16	USP1600032	0.00853682708396139	2	-0.028739186492613	2	0.782694984229001	2	0.782694984229001	NA	NA	SegRatio=-0.03,AbsMeanSigma=0.15,pvalue=0.0591725276916973,pvalueTTest=0.164403236138343,
chr21	30419000	30419114	USP16	USP1600033	0.0753513379067782	2	-0.028739186492613	2	0.782694984229001	2	0.782694984229001	NA	NA	SegRatio=-0.03,AbsMeanSigma=0.15,pvalue=0.0591725276916973,pvalueTTest=0.164403236138343,
chr21	30419063	30419159	USP16	USP1600034	0.367378645755211	2	-0.028739186492613	2	0.782694984229001	2	0.782694984229001	NA	NA	SegRatio=-0.03,AbsMeanSigma=0.15,pvalue=0.0591725276916973,pvalueTTest=0.164403236138343,
chr21	30419144	30419255	USP16	USP1600035	0.0780584602911209	2	-0.028739186492613	2	0.782694984229001	2	0.782694984229001	NA	NA	SegRatio=-0.03,AbsMeanSigma=0.15,pvalue=0.0591725276916973,pvalueTTest=0.164403236138343,
chr21	30419216	30419324	USP16	USP1600036	0.141434643926604	2	-0.028739186492613	2	0.782694984229001	2	0.782694984229001	NA	NA	SegRatio=-0.03,AbsMeanSigma=0.15,pvalue=0.0591725276916973,pvalueTTest=0.164403236138343,
chr21	30419324	30419437	USP16	USP1600037	-0.0782952837336365	2	-0.028739186492613	2	0.782694984229001	2	0.782694984229001	NA	NA	SegRatio=-0.03,AbsMeanSigma=0.15,pvalue=0.0591725276916973,pvalueTTest=0.164403236138343,
chr21	30419438	30419552	USP16	USP1600038	0.216078805271386	2	-0.028739186492613	2	0.782694984229001	2	0.782694984229001	NA	NA	SegRatio=-0.03,AbsMeanSigma=0.15,pvalue=0.0591725276916973,pvalueTTest=0.164403236138343,
chr21	30419478	30419592	USP16	USP1600039	0.0497229723557217	2	-0.028739186492613	2	0.782694984229001	2	0.782694984229001	NA	NA	SegRatio=-0.03,AbsMeanSigma=0.15,pvalue=0.0591725276916973,pvalueTTest=0.164403236138343,
chr21	30419576	30419689	USP16	USP1600040	0.119228902993353	2	-0.028739186492613	2	0.782694984229001	2	0.782694984229001	NA	NA	SegRatio=-0.03,AbsMeanSigma=0.15,pvalue=0.0591725276916973,pvalueTTest=0.164403236138343,
chr21	30421006	30421120	USP16	USP1600041	-0.015919824274866	2	-0.028739186492613	2	0.782694984229001	2	0.782694984229001	NA	NA	SegRatio=-0.03,AbsMeanSigma=0.15,pvalue=0.0591725276916973,pvalueTTest=0.164403236138343,
chr21	30421090	30421180	USP16	USP1600042	-0.00800483055412688	2	-0.028739186492613	2	0.782694984229001	2	0.782694984229001	NA	NA	SegRatio=-0.03,AbsMeanSigma=0.15,pvalue=0.0591725276916973,pvalueTTest=0.164403236138343,
chr21	30421178	30421289	USP16	USP1600043	NA	2	-0.028739186492613	2	0.782694984229001	2	0.782694984229001	NA	NA	SegRatio=-0.03,AbsMeanSigma=0.15,pvalue=0.0591725276916973,pvalueTTest=0.164403236138343,
chr21	30422380	30422492	USP16	USP1600044	-0.0163154709264467	2	-0.028739186492613	2	0.782694984229001	2	0.782694984229001	NA	NA	SegRatio=-0.03,AbsMeanSigma=0.15,pvalue=0.0591725276916973,pvalueTTest=0.164403236138343,
chr21	30422478	30422589	USP16	USP1600045	0.0596866441977209	2	-0.028739186492613	2	0.782694984229001	2	0.782694984229001	NA	NA	SegRatio=-0.03,AbsMeanSigma=0.15,pvalue=0.0591725276916973,pvalueTTest=0.164403236138343,
chr21	30426083	30426199	USP16	USP1600046	-0.0102446619010595	2	-0.028739186492613	2	0.782694984229001	2	0.782694984229001	NA	NA	SegRatio=-0.03,AbsMeanSigma=0.15,pvalue=0.0591725276916973,pvalueTTest=0.164403236138343,
chr21	30426194	30426309	USP16	USP1600047	0.0419974135789219	2	-0.028739186492613	2	0.782694984229001	2	0.782694984229001	NA	NA	SegRatio=-0.03,AbsMeanSigma=0.15,pvalue=0.0591725276916973,pvalueTTest=0.164403236138343,
chr21	30426354	30426466	USP16	USP1600048	NA	2	-0.028739186492613	2	0.782694984229001	2	0.782694984229001	NA	NA	SegRatio=-0.03,AbsMeanSigma=0.15,pvalue=0.0591725276916973,pvalueTTest=0.164403236138343,
chr21	30426420	30426534	USP16	USP1600049	-0.0906790588893009	2	-0.028739186492613	2	0.782694984229001	2	0.782694984229001	NA	NA	SegRatio=-0.03,AbsMeanSigma=0.15,pvalue=0.0591725276916973,pvalueTTest=0.164403236138343,
chr21	36164631	36164734	RUNX1	RUNX100001	NA	2	-0.028739186492613	2	0.345169719025915	2	0.345169719025915	NA	NA	SegRatio=-0.03,AbsMeanSigma=0.15,pvalue=0.0591725276916973,pvalueTTest=0.164403236138343,
chr21	36164668	36164807	RUNX1	RUNX100002	NA	2	-0.028739186492613	2	0.345169719025915	2	0.345169719025915	NA	NA	SegRatio=-0.03,AbsMeanSigma=0.15,pvalue=0.0591725276916973,pvalueTTest=0.164403236138343,
chr21	36164746	36164882	RUNX1	RUNX100003	NA	2	-0.028739186492613	2	0.345169719025915	2	0.345169719025915	NA	NA	SegRatio=-0.03,AbsMeanSigma=0.15,pvalue=0.0591725276916973,pvalueTTest=0.164403236138343,
chr21	36164830	36164939	RUNX1	RUNX100004	-0.292115852708185	2	-0.028739186492613	2	0.345169719025915	2	0.345169719025915	NA	NA	SegRatio=-0.03,AbsMeanSigma=0.15,pvalue=0.0591725276916973,pvalueTTest=0.164403236138343,
chr21	36171575	36171694	RUNX1	RUNX100005	-0.041874683758469	2	-0.028739186492613	2	0.345169719025915	2	0.345169719025915	NA	NA	SegRatio=-0.03,AbsMeanSigma=0.15,pvalue=0.0591725276916973,pvalueTTest=0.164403236138343,
chr21	36171694	36171787	RUNX1	RUNX100006	0.0736748171355239	2	-0.028739186492613	2	0.345169719025915	2	0.345169719025915	NA	NA	SegRatio=-0.03,AbsMeanSigma=0.15,pvalue=0.0591725276916973,pvalueTTest=0.164403236138343,
chr21	36193930	36194042	RUNX1	RUNX100007	-0.0514908751504373	2	-0.028739186492613	2	0.345169719025915	2	0.345169719025915	NA	NA	SegRatio=-0.03,AbsMeanSigma=0.15,pvalue=0.0591725276916973,pvalueTTest=0.164403236138343,
chr21	36206622	36206739	RUNX1	RUNX100008	0.103546363615981	2	-0.028739186492613	2	0.345169719025915	2	0.345169719025915	NA	NA	SegRatio=-0.03,AbsMeanSigma=0.15,pvalue=0.0591725276916973,pvalueTTest=0.164403236138343,
chr21	36206725	36206847	RUNX1	RUNX100009	-0.0533325293067842	2	-0.028739186492613	2	0.345169719025915	2	0.345169719025915	NA	NA	SegRatio=-0.03,AbsMeanSigma=0.15,pvalue=0.0591725276916973,pvalueTTest=0.164403236138343,
chr21	36206806	36206884	RUNX1	RUNX100010	-0.101106944086018	2	-0.028739186492613	2	0.345169719025915	2	0.345169719025915	NA	NA	SegRatio=-0.03,AbsMeanSigma=0.15,pvalue=0.0591725276916973,pvalueTTest=0.164403236138343,
chr21	36206885	36206983	RUNX1	RUNX100011	-0.20008944033389	2	-0.028739186492613	2	0.345169719025915	2	0.345169719025915	NA	NA	SegRatio=-0.03,AbsMeanSigma=0.15,pvalue=0.0591725276916973,pvalueTTest=0.164403236138343,
chr21	36231720	36231836	RUNX1	RUNX100012	-0.00809122439248643	2	-0.028739186492613	2	0.345169719025915	2	0.345169719025915	NA	NA	SegRatio=-0.03,AbsMeanSigma=0.15,pvalue=0.0591725276916973,pvalueTTest=0.164403236138343,
chr21	36231822	36231933	RUNX1	RUNX100013	-0.133154538486966	2	-0.028739186492613	2	0.345169719025915	2	0.345169719025915	NA	NA	SegRatio=-0.03,AbsMeanSigma=0.15,pvalue=0.0591725276916973,pvalueTTest=0.164403236138343,
chr21	36252825	36252940	RUNX1	RUNX100014	0.0358818010585192	2	-0.028739186492613	2	0.345169719025915	2	0.345169719025915	NA	NA	SegRatio=-0.03,AbsMeanSigma=0.15,pvalue=0.0591725276916973,pvalueTTest=0.164403236138343,
chr21	36252896	36253009	RUNX1	RUNX100015	0.0468287634108912	2	-0.028739186492613	2	0.345169719025915	2	0.345169719025915	NA	NA	SegRatio=-0.03,AbsMeanSigma=0.15,pvalue=0.0591725276916973,pvalueTTest=0.164403236138343,
chr21	36252952	36253064	RUNX1	RUNX100016	0.0053638712114004	2	-0.028739186492613	2	0.345169719025915	2	0.345169719025915	NA	NA	SegRatio=-0.03,AbsMeanSigma=0.15,pvalue=0.0591725276916973,pvalueTTest=0.164403236138343,
chr21	36259049	36259193	RUNX1	RUNX100017	NA	2	-0.028739186492613	2	0.345169719025915	2	0.345169719025915	NA	NA	SegRatio=-0.03,AbsMeanSigma=0.15,pvalue=0.0591725276916973,pvalueTTest=0.164403236138343,
chr21	36259204	36259334	RUNX1	RUNX100018	NA	2	-0.028739186492613	2	0.345169719025915	2	0.345169719025915	NA	NA	SegRatio=-0.03,AbsMeanSigma=0.15,pvalue=0.0591725276916973,pvalueTTest=0.164403236138343,
chr21	36259340	36259439	RUNX1	RUNX100019	-0.222145148497728	2	-0.028739186492613	2	0.345169719025915	2	0.345169719025915	NA	NA	SegRatio=-0.03,AbsMeanSigma=0.15,pvalue=0.0591725276916973,pvalueTTest=0.164403236138343,
chr21	36265188	36265254	RUNX1	RUNX100020	NA	2	-0.028739186492613	2	0.345169719025915	2	0.345169719025915	NA	NA	SegRatio=-0.03,AbsMeanSigma=0.15,pvalue=0.0591725276916973,pvalueTTest=0.164403236138343,
chr21	36265263	36265395	RUNX1	RUNX100021	0.154361082979533	2	-0.028739186492613	2	0.345169719025915	2	0.345169719025915	NA	NA	SegRatio=-0.03,AbsMeanSigma=0.15,pvalue=0.0591725276916973,pvalueTTest=0.164403236138343,
chr21	36421091	36421209	RUNX1	RUNX100022	0.0522475037988665	2	-0.028739186492613	2	0.345169719025915	2	0.345169719025915	NA	NA	SegRatio=-0.03,AbsMeanSigma=0.15,pvalue=0.0591725276916973,pvalueTTest=0.164403236138343,
chr21	36421190	36421301	RUNX1	RUNX100023	NA	2	-0.028739186492613	2	0.345169719025915	2	0.345169719025915	NA	NA	SegRatio=-0.03,AbsMeanSigma=0.15,pvalue=0.0591725276916973,pvalueTTest=0.164403236138343,
chr21	44473904	44474020	CBS	CBS00001	-0.318105178595448	2	-0.028739186492613	2	0.437795890112953	2	0.437795890112953	NA	NA	SegRatio=-0.03,AbsMeanSigma=0.15,pvalue=0.0591725276916973,pvalueTTest=0.164403236138343,
chr21	44473995	44474100	CBS	CBS00002	0.0547923530356128	2	-0.028739186492613	2	0.437795890112953	2	0.437795890112953	NA	NA	SegRatio=-0.03,AbsMeanSigma=0.15,pvalue=0.0591725276916973,pvalueTTest=0.164403236138343,
chr21	44476884	44476994	CBS	CBS00003	-0.0189068352013756	2	-0.028739186492613	2	0.437795890112953	2	0.437795890112953	NA	NA	SegRatio=-0.03,AbsMeanSigma=0.15,pvalue=0.0591725276916973,pvalueTTest=0.164403236138343,
chr21	44476961	44477044	CBS	CBS00004	-0.106298563651326	2	-0.028739186492613	2	0.437795890112953	2	0.437795890112953	NA	NA	SegRatio=-0.03,AbsMeanSigma=0.15,pvalue=0.0591725276916973,pvalueTTest=0.164403236138343,
chr21	44478232	44478353	CBS	CBS00005	-0.189154455054854	2	-0.028739186492613	2	0.437795890112953	2	0.437795890112953	NA	NA	SegRatio=-0.03,AbsMeanSigma=0.15,pvalue=0.0591725276916973,pvalueTTest=0.164403236138343,
chr21	44478341	44478462	CBS	CBS00006	0.0243547631982955	2	-0.028739186492613	2	0.437795890112953	2	0.437795890112953	NA	NA	SegRatio=-0.03,AbsMeanSigma=0.15,pvalue=0.0591725276916973,pvalueTTest=0.164403236138343,
chr21	44478881	44478989	CBS	CBS00007	-0.187683503545279	2	-0.028739186492613	2	0.437795890112953	2	0.437795890112953	NA	NA	SegRatio=-0.03,AbsMeanSigma=0.15,pvalue=0.0591725276916973,pvalueTTest=0.164403236138343,
chr21	44478983	44479104	CBS	CBS00008	-0.0560975188707102	2	-0.028739186492613	2	0.437795890112953	2	0.437795890112953	NA	NA	SegRatio=-0.03,AbsMeanSigma=0.15,pvalue=0.0591725276916973,pvalueTTest=0.164403236138343,
chr21	44480568	44480704	CBS	CBS00009	NA	2	-0.028739186492613	2	0.437795890112953	2	0.437795890112953	NA	NA	SegRatio=-0.03,AbsMeanSigma=0.15,pvalue=0.0591725276916973,pvalueTTest=0.164403236138343,
chr21	44482396	44482493	CBS	CBS00010	-0.175694552872328	2	-0.028739186492613	2	0.437795890112953	2	0.437795890112953	NA	NA	SegRatio=-0.03,AbsMeanSigma=0.15,pvalue=0.0591725276916973,pvalueTTest=0.164403236138343,
chr21	44482487	44482557	CBS	CBS00011	-0.0308765750704477	2	-0.028739186492613	2	0.437795890112953	2	0.437795890112953	NA	NA	SegRatio=-0.03,AbsMeanSigma=0.15,pvalue=0.0591725276916973,pvalueTTest=0.164403236138343,
chr21	44483019	44483113	CBS	CBS00012	-0.12235581863628	2	-0.028739186492613	2	0.437795890112953	2	0.437795890112953	NA	NA	SegRatio=-0.03,AbsMeanSigma=0.15,pvalue=0.0591725276916973,pvalueTTest=0.164403236138343,
chr21	44483061	44483182	CBS	CBS00013	NA	2	-0.028739186492613	2	0.437795890112953	2	0.437795890112953	NA	NA	SegRatio=-0.03,AbsMeanSigma=0.15,pvalue=0.0591725276916973,pvalueTTest=0.164403236138343,
chr21	44483122	44483234	CBS	CBS00014	NA	2	-0.028739186492613	2	0.437795890112953	2	0.437795890112953	NA	NA	SegRatio=-0.03,AbsMeanSigma=0.15,pvalue=0.0591725276916973,pvalueTTest=0.164403236138343,
chr21	44483952	44484072	CBS	CBS00015	-0.166046805243873	2	-0.028739186492613	2	0.437795890112953	2	0.437795890112953	NA	NA	SegRatio=-0.03,AbsMeanSigma=0.15,pvalue=0.0591725276916973,pvalueTTest=0.164403236138343,
chr21	44484049	44484167	CBS	CBS00016	0.0564521893276125	2	-0.028739186492613	2	0.437795890112953	2	0.437795890112953	NA	NA	SegRatio=-0.03,AbsMeanSigma=0.15,pvalue=0.0591725276916973,pvalueTTest=0.164403236138343,
chr21	44485255	44485372	CBS	CBS00017	0.215802627417455	2	-0.028739186492613	2	0.437795890112953	2	0.437795890112953	NA	NA	SegRatio=-0.03,AbsMeanSigma=0.15,pvalue=0.0591725276916973,pvalueTTest=0.164403236138343,
chr21	44485338	44485459	CBS	CBS00018	0.187445118764038	2	-0.028739186492613	2	0.437795890112953	2	0.437795890112953	NA	NA	SegRatio=-0.03,AbsMeanSigma=0.15,pvalue=0.0591725276916973,pvalueTTest=0.164403236138343,
chr21	44485468	44485565	CBS	CBS00019	0.0287214336148356	2	-0.028739186492613	2	0.437795890112953	2	0.437795890112953	NA	NA	SegRatio=-0.03,AbsMeanSigma=0.15,pvalue=0.0591725276916973,pvalueTTest=0.164403236138343,
chr21	44485583	44485724	CBS	CBS00020	NA	2	-0.028739186492613	2	0.437795890112953	2	0.437795890112953	NA	NA	SegRatio=-0.03,AbsMeanSigma=0.15,pvalue=0.0591725276916973,pvalueTTest=0.164403236138343,
chr21	44485770	44485911	CBS	CBS00021	NA	2	-0.028739186492613	2	0.437795890112953	2	0.437795890112953	NA	NA	SegRatio=-0.03,AbsMeanSigma=0.15,pvalue=0.0591725276916973,pvalueTTest=0.164403236138343,
chr21	44486382	44486493	CBS	CBS00022	0.0171303602107392	2	-0.028739186492613	2	0.437795890112953	2	0.437795890112953	NA	NA	SegRatio=-0.03,AbsMeanSigma=0.15,pvalue=0.0591725276916973,pvalueTTest=0.164403236138343,
chr21	44486476	44486613	CBS	CBS00023	0.00796571831978249	2	-0.028739186492613	2	0.437795890112953	2	0.437795890112953	NA	NA	SegRatio=-0.03,AbsMeanSigma=0.15,pvalue=0.0591725276916973,pvalueTTest=0.164403236138343,
chr21	44488593	44488713	CBS	CBS00024	-0.0399984917392772	2	-0.028739186492613	2	0.437795890112953	2	0.437795890112953	NA	NA	SegRatio=-0.03,AbsMeanSigma=0.15,pvalue=0.0591725276916973,pvalueTTest=0.164403236138343,
chr21	44488692	44488801	CBS	CBS00025	0.0749927554360639	2	-0.028739186492613	2	0.437795890112953	2	0.437795890112953	NA	NA	SegRatio=-0.03,AbsMeanSigma=0.15,pvalue=0.0591725276916973,pvalueTTest=0.164403236138343,
chr21	44492073	44492192	CBS	CBS00026	0.15714906356452	2	-0.028739186492613	2	0.437795890112953	2	0.437795890112953	NA	NA	SegRatio=-0.03,AbsMeanSigma=0.15,pvalue=0.0591725276916973,pvalueTTest=0.164403236138343,
chr21	44492199	44492293	CBS	CBS00027	NA	NA	NA	NA	0.437795890112953	2	0.437795890112953	NA	NA	SegRatio=NA, AbsMeanSigma=NA, pvalue=NA, pvalueTTest=NA,
chrX	14861624	14861710	FANCB	FANCB00001	NA	1	-0.624519786324011	1	4.42031971790003e-16	1	4.42031971790003e-16	NA	NA	SegRatio=-0.62,AbsMeanSigma=5.27,pvalue=0,pvalueTTest=1.34310470282468e-129,
chrX	14861651	14861762	FANCB	FANCB00002	-0.514890925246099	1	-0.624519786324011	1	4.42031971790003e-16	1	4.42031971790003e-16	NA	NA	SegRatio=-0.62,AbsMeanSigma=5.27,pvalue=0,pvalueTTest=1.34310470282468e-129,
chrX	14861737	14861853	FANCB	FANCB00003	-0.568601942882113	1	-0.624519786324011	1	4.42031971790003e-16	1	4.42031971790003e-16	NA	NA	SegRatio=-0.62,AbsMeanSigma=5.27,pvalue=0,pvalueTTest=1.34310470282468e-129,
chrX	14861843	14861955	FANCB	FANCB00004	-0.723313198929929	1	-0.624519786324011	1	4.42031971790003e-16	1	4.42031971790003e-16	NA	NA	SegRatio=-0.62,AbsMeanSigma=5.27,pvalue=0,pvalueTTest=1.34310470282468e-129,
chrX	14861949	14862065	FANCB	FANCB00005	-0.654361213733899	1	-0.624519786324011	1	4.42031971790003e-16	1	4.42031971790003e-16	NA	NA	SegRatio=-0.62,AbsMeanSigma=5.27,pvalue=0,pvalueTTest=1.34310470282468e-129,
chrX	14862058	14862149	FANCB	FANCB00006	NA	1	-0.624519786324011	1	4.42031971790003e-16	1	4.42031971790003e-16	NA	NA	SegRatio=-0.62,AbsMeanSigma=5.27,pvalue=0,pvalueTTest=1.34310470282468e-129,
chrX	14862602	14862714	FANCB	FANCB00007	-0.659111620096714	1	-0.624519786324011	1	4.42031971790003e-16	1	4.42031971790003e-16	NA	NA	SegRatio=-0.62,AbsMeanSigma=5.27,pvalue=0,pvalueTTest=1.34310470282468e-129,
chrX	14862706	14862825	FANCB	FANCB00008	-0.613371716334959	1	-0.624519786324011	1	4.42031971790003e-16	1	4.42031971790003e-16	NA	NA	SegRatio=-0.62,AbsMeanSigma=5.27,pvalue=0,pvalueTTest=1.34310470282468e-129,
chrX	14862778	14862876	FANCB	FANCB00009	-0.838286567251202	1	-0.624519786324011	1	4.42031971790003e-16	1	4.42031971790003e-16	NA	NA	SegRatio=-0.62,AbsMeanSigma=5.27,pvalue=0,pvalueTTest=1.34310470282468e-129,
chrX	14862845	14862957	FANCB	FANCB00010	-0.965424755329744	1	-0.624519786324011	1	4.42031971790003e-16	1	4.42031971790003e-16	NA	NA	SegRatio=-0.62,AbsMeanSigma=5.27,pvalue=0,pvalueTTest=1.34310470282468e-129,
chrX	14862899	14863005	FANCB	FANCB00011	-0.31670616228116	1	-0.624519786324011	1	4.42031971790003e-16	1	4.42031971790003e-16	NA	NA	SegRatio=-0.62,AbsMeanSigma=5.27,pvalue=0,pvalueTTest=1.34310470282468e-129,
chrX	14863005	14863112	FANCB	FANCB00012	-0.759524902032805	1	-0.624519786324011	1	4.42031971790003e-16	1	4.42031971790003e-16	NA	NA	SegRatio=-0.62,AbsMeanSigma=5.27,pvalue=0,pvalueTTest=1.34310470282468e-129,
chrX	14863067	14863182	FANCB	FANCB00013	-0.678336614202719	1	-0.624519786324011	1	4.42031971790003e-16	1	4.42031971790003e-16	NA	NA	SegRatio=-0.62,AbsMeanSigma=5.27,pvalue=0,pvalueTTest=1.34310470282468e-129,
chrX	14863166	14863273	FANCB	FANCB00014	-0.743770131177128	1	-0.624519786324011	1	4.42031971790003e-16	1	4.42031971790003e-16	NA	NA	SegRatio=-0.62,AbsMeanSigma=5.27,pvalue=0,pvalueTTest=1.34310470282468e-129,
chrX	14863238	14863337	FANCB	FANCB00015	-0.68462508265276	1	-0.624519786324011	1	4.42031971790003e-16	1	4.42031971790003e-16	NA	NA	SegRatio=-0.62,AbsMeanSigma=5.27,pvalue=0,pvalueTTest=1.34310470282468e-129,
chrX	14863277	14863383	FANCB	FANCB00016	-0.639193124588495	1	-0.624519786324011	1	4.42031971790003e-16	1	4.42031971790003e-16	NA	NA	SegRatio=-0.62,AbsMeanSigma=5.27,pvalue=0,pvalueTTest=1.34310470282468e-129,
chrX	14863311	14863426	FANCB	FANCB00017	-0.477252743620189	1	-0.624519786324011	1	4.42031971790003e-16	1	4.42031971790003e-16	NA	NA	SegRatio=-0.62,AbsMeanSigma=5.27,pvalue=0,pvalueTTest=1.34310470282468e-129,
chrX	14863403	14863513	FANCB	FANCB00018	NA	1	-0.624519786324011	1	4.42031971790003e-16	1	4.42031971790003e-16	NA	NA	SegRatio=-0.62,AbsMeanSigma=5.27,pvalue=0,pvalueTTest=1.34310470282468e-129,
chrX	14868601	14868713	FANCB	FANCB00019	-0.637652135606672	1	-0.624519786324011	1	4.42031971790003e-16	1	4.42031971790003e-16	NA	NA	SegRatio=-0.62,AbsMeanSigma=5.27,pvalue=0,pvalueTTest=1.34310470282468e-129,
chrX	14868670	14868767	FANCB	FANCB00020	-0.624519786324011	1	-0.624519786324011	1	4.42031971790003e-16	1	4.42031971790003e-16	NA	NA	SegRatio=-0.62,AbsMeanSigma=5.27,pvalue=0,pvalueTTest=1.34310470282468e-129,
chrX	14868758	14868870	FANCB	FANCB00021	NA	1	-0.624519786324011	1	4.42031971790003e-16	1	4.42031971790003e-16	NA	NA	SegRatio=-0.62,AbsMeanSigma=5.27,pvalue=0,pvalueTTest=1.34310470282468e-129,
chrX	14871063	14871174	FANCB	FANCB00022	NA	1	-0.624519786324011	1	4.42031971790003e-16	1	4.42031971790003e-16	NA	NA	SegRatio=-0.62,AbsMeanSigma=5.27,pvalue=0,pvalueTTest=1.34310470282468e-129,
chrX	14871155	14871259	FANCB	FANCB00023	-0.41021153634195	1	-0.624519786324011	1	4.42031971790003e-16	1	4.42031971790003e-16	NA	NA	SegRatio=-0.62,AbsMeanSigma=5.27,pvalue=0,pvalueTTest=1.34310470282468e-129,
chrX	14871204	14871313	FANCB	FANCB00024	-0.772058485797635	1	-0.624519786324011	1	4.42031971790003e-16	1	4.42031971790003e-16	NA	NA	SegRatio=-0.62,AbsMeanSigma=5.27,pvalue=0,pvalueTTest=1.34310470282468e-129,
chrX	14875926	14876038	FANCB	FANCB00025	-0.642258328502348	1	-0.624519786324011	1	4.42031971790003e-16	1	4.42031971790003e-16	NA	NA	SegRatio=-0.62,AbsMeanSigma=5.27,pvalue=0,pvalueTTest=1.34310470282468e-129,
chrX	14876008	14876120	FANCB	FANCB00026	-0.547440327567543	1	-0.624519786324011	1	4.42031971790003e-16	1	4.42031971790003e-16	NA	NA	SegRatio=-0.62,AbsMeanSigma=5.27,pvalue=0,pvalueTTest=1.34310470282468e-129,
chrX	14877269	14877379	FANCB	FANCB00027	-0.800022492537332	1	-0.624519786324011	1	4.42031971790003e-16	1	4.42031971790003e-16	NA	NA	SegRatio=-0.62,AbsMeanSigma=5.27,pvalue=0,pvalueTTest=1.34310470282468e-129,
chrX	14877356	14877461	FANCB	FANCB00028	-0.709834570036683	1	-0.624519786324011	1	4.42031971790003e-16	1	4.42031971790003e-16	NA	NA	SegRatio=-0.62,AbsMeanSigma=5.27,pvalue=0,pvalueTTest=1.34310470282468e-129,
chrX	14877416	14877520	FANCB	FANCB00029	-0.367400884581551	1	-0.624519786324011	1	4.42031971790003e-16	1	4.42031971790003e-16	NA	NA	SegRatio=-0.62,AbsMeanSigma=5.27,pvalue=0,pvalueTTest=1.34310470282468e-129,
chrX	14882657	14882775	FANCB	FANCB00030	-0.527309645786804	1	-0.624519786324011	1	4.42031971790003e-16	1	4.42031971790003e-16	NA	NA	SegRatio=-0.62,AbsMeanSigma=5.27,pvalue=0,pvalueTTest=1.34310470282468e-129,
chrX	14882769	14882886	FANCB	FANCB00031	-0.396844730430873	1	-0.624519786324011	1	4.42031971790003e-16	1	4.42031971790003e-16	NA	NA	SegRatio=-0.62,AbsMeanSigma=5.27,pvalue=0,pvalueTTest=1.34310470282468e-129,
chrX	14882810	14882925	FANCB	FANCB00032	-0.583768402672329	1	-0.624519786324011	1	4.42031971790003e-16	1	4.42031971790003e-16	NA	NA	SegRatio=-0.62,AbsMeanSigma=5.27,pvalue=0,pvalueTTest=1.34310470282468e-129,
chrX	14882907	14883022	FANCB	FANCB00033	-0.641761102376401	1	-0.624519786324011	1	4.42031971790003e-16	1	4.42031971790003e-16	NA	NA	SegRatio=-0.62,AbsMeanSigma=5.27,pvalue=0,pvalueTTest=1.34310470282468e-129,
chrX	14883023	14883139	FANCB	FANCB00034	-0.689372118217421	1	-0.624519786324011	1	4.42031971790003e-16	1	4.42031971790003e-16	NA	NA	SegRatio=-0.62,AbsMeanSigma=5.27,pvalue=0,pvalueTTest=1.34310470282468e-129,
chrX	14883071	14883178	FANCB	FANCB00035	-0.277208596519078	1	-0.624519786324011	1	4.42031971790003e-16	1	4.42031971790003e-16	NA	NA	SegRatio=-0.62,AbsMeanSigma=5.27,pvalue=0,pvalueTTest=1.34310470282468e-129,
chrX	14883159	14883265	FANCB	FANCB00036	-0.592580887203512	1	-0.624519786324011	1	4.42031971790003e-16	1	4.42031971790003e-16	NA	NA	SegRatio=-0.62,AbsMeanSigma=5.27,pvalue=0,pvalueTTest=1.34310470282468e-129,
chrX	14883248	14883358	FANCB	FANCB00037	-0.158040450866205	1	-0.624519786324011	1	4.42031971790003e-16	1	4.42031971790003e-16	NA	NA	SegRatio=-0.62,AbsMeanSigma=5.27,pvalue=0,pvalueTTest=1.34310470282468e-129,
chrX	14883281	14883412	FANCB	FANCB00038	-0.54265873642408	1	-0.624519786324011	1	4.42031971790003e-16	1	4.42031971790003e-16	NA	NA	SegRatio=-0.62,AbsMeanSigma=5.27,pvalue=0,pvalueTTest=1.34310470282468e-129,
chrX	14883383	14883474	FANCB	FANCB00039	-0.710213382801841	1	-0.624519786324011	1	4.42031971790003e-16	1	4.42031971790003e-16	NA	NA	SegRatio=-0.62,AbsMeanSigma=5.27,pvalue=0,pvalueTTest=1.34310470282468e-129,
chrX	14883462	14883573	FANCB	FANCB00040	-0.657458385274185	1	-0.624519786324011	1	4.42031971790003e-16	1	4.42031971790003e-16	NA	NA	SegRatio=-0.62,AbsMeanSigma=5.27,pvalue=0,pvalueTTest=1.34310470282468e-129,
chrX	14883498	14883608	FANCB	FANCB00041	-0.508996113835776	1	-0.624519786324011	1	4.42031971790003e-16	1	4.42031971790003e-16	NA	NA	SegRatio=-0.62,AbsMeanSigma=5.27,pvalue=0,pvalueTTest=1.34310470282468e-129,
chrX	14883605	14883723	FANCB	FANCB00042	-0.574575708425353	1	-0.624519786324011	1	4.42031971790003e-16	1	4.42031971790003e-16	NA	NA	SegRatio=-0.62,AbsMeanSigma=5.27,pvalue=0,pvalueTTest=1.34310470282468e-129,
chrX	47058147	47058250	UBA1	UBA100001	-0.663194097908611	1	-0.624519786324011	1	5.16932317766218e-36	1	5.16932317766218e-36	NA	NA	SegRatio=-0.62,AbsMeanSigma=5.27,pvalue=0,pvalueTTest=1.34310470282468e-129,
chrX	47058189	47058310	UBA1	UBA100002	-0.826377154219245	1	-0.624519786324011	1	5.16932317766218e-36	1	5.16932317766218e-36	NA	NA	SegRatio=-0.62,AbsMeanSigma=5.27,pvalue=0,pvalueTTest=1.34310470282468e-129,
chrX	47058267	47058388	UBA1	UBA100003	-0.499340693528639	1	-0.624519786324011	1	5.16932317766218e-36	1	5.16932317766218e-36	NA	NA	SegRatio=-0.62,AbsMeanSigma=5.27,pvalue=0,pvalueTTest=1.34310470282468e-129,
chrX	47058423	47058539	UBA1	UBA100004	-0.290260302985724	1	-0.624519786324011	1	5.16932317766218e-36	1	5.16932317766218e-36	NA	NA	SegRatio=-0.62,AbsMeanSigma=5.27,pvalue=0,pvalueTTest=1.34310470282468e-129,
chrX	47058566	47058682	UBA1	UBA100005	-0.569408102637912	1	-0.624519786324011	1	5.16932317766218e-36	1	5.16932317766218e-36	NA	NA	SegRatio=-0.62,AbsMeanSigma=5.27,pvalue=0,pvalueTTest=1.34310470282468e-129,
chrX	47058662	47058779	UBA1	UBA100006	-0.648765745709446	1	-0.624519786324011	1	5.16932317766218e-36	1	5.16932317766218e-36	NA	NA	SegRatio=-0.62,AbsMeanSigma=5.27,pvalue=0,pvalueTTest=1.34310470282468e-129,
chrX	47058771	47058875	UBA1	UBA100007	-0.557293289803052	1	-0.624519786324011	1	5.16932317766218e-36	1	5.16932317766218e-36	NA	NA	SegRatio=-0.62,AbsMeanSigma=5.27,pvalue=0,pvalueTTest=1.34310470282468e-129,
chrX	47058875	47058993	UBA1	UBA100008	-0.458696002102384	1	-0.624519786324011	1	5.16932317766218e-36	1	5.16932317766218e-36	NA	NA	SegRatio=-0.62,AbsMeanSigma=5.27,pvalue=0,pvalueTTest=1.34310470282468e-129,
chrX	47058966	47059062	UBA1	UBA100009	-0.645585807365111	1	-0.624519786324011	1	5.16932317766218e-36	1	5.16932317766218e-36	NA	NA	SegRatio=-0.62,AbsMeanSigma=5.27,pvalue=0,pvalueTTest=1.34310470282468e-129,
chrX	47060245	47060360	UBA1	UBA100010	-0.754240831493642	1	-0.624519786324011	1	5.16932317766218e-36	1	5.16932317766218e-36	NA	NA	SegRatio=-0.62,AbsMeanSigma=5.27,pvalue=0,pvalueTTest=1.34310470282468e-129,
chrX	47060354	47060461	UBA1	UBA100011	-0.68162117419623	1	-0.624519786324011	1	5.16932317766218e-36	1	5.16932317766218e-36	NA	NA	SegRatio=-0.62,AbsMeanSigma=5.27,pvalue=0,pvalueTTest=1.34310470282468e-129,
chrX	47060595	47060712	UBA1	UBA100012	NA	1	-0.624519786324011	1	5.16932317766218e-36	1	5.16932317766218e-36	NA	NA	SegRatio=-0.62,AbsMeanSigma=5.27,pvalue=0,pvalueTTest=1.34310470282468e-129,
chrX	47060697	47060809	UBA1	UBA100013	-1.38018953438984	1	-0.624519786324011	1	5.16932317766218e-36	1	5.16932317766218e-36	q-value=6.95786315949774e-09, copies=0.5	NA	SegRatio=-0.62,AbsMeanSigma=5.27,pvalue=0,pvalueTTest=1.34310470282468e-129,
chrX	47060836	47060954	UBA1	UBA100014	-0.628469342031417	1	-0.624519786324011	1	5.16932317766218e-36	1	5.16932317766218e-36	NA	NA	SegRatio=-0.62,AbsMeanSigma=5.27,pvalue=0,pvalueTTest=1.34310470282468e-129,
chrX	47060880	47060995	UBA1	UBA100015	-0.559560466301736	1	-0.624519786324011	1	5.16932317766218e-36	1	5.16932317766218e-36	NA	NA	SegRatio=-0.62,AbsMeanSigma=5.27,pvalue=0,pvalueTTest=1.34310470282468e-129,
chrX	47060987	47061107	UBA1	UBA100016	-0.544651073490369	1	-0.624519786324011	1	5.16932317766218e-36	1	5.16932317766218e-36	NA	NA	SegRatio=-0.62,AbsMeanSigma=5.27,pvalue=0,pvalueTTest=1.34310470282468e-129,
chrX	47061533	47061652	UBA1	UBA100017	-0.686435858149037	1	-0.624519786324011	1	5.16932317766218e-36	1	5.16932317766218e-36	NA	NA	SegRatio=-0.62,AbsMeanSigma=5.27,pvalue=0,pvalueTTest=1.34310470282468e-129,
chrX	47061592	47061706	UBA1	UBA100018	-0.654997797413853	1	-0.624519786324011	1	5.16932317766218e-36	1	5.16932317766218e-36	NA	NA	SegRatio=-0.62,AbsMeanSigma=5.27,pvalue=0,pvalueTTest=1.34310470282468e-129,
chrX	47061663	47061777	UBA1	UBA100019	-0.461245261710417	1	-0.624519786324011	1	5.16932317766218e-36	1	5.16932317766218e-36	NA	NA	SegRatio=-0.62,AbsMeanSigma=5.27,pvalue=0,pvalueTTest=1.34310470282468e-129,
chrX	47061740	47061858	UBA1	UBA100020	-0.631820122528835	1	-0.624519786324011	1	5.16932317766218e-36	1	5.16932317766218e-36	NA	NA	SegRatio=-0.62,AbsMeanSigma=5.27,pvalue=0,pvalueTTest=1.34310470282468e-129,
chrX	47061784	47061896	UBA1	UBA100021	-0.706131989019636	1	-0.624519786324011	1	5.16932317766218e-36	1	5.16932317766218e-36	NA	NA	SegRatio=-0.62,AbsMeanSigma=5.27,pvalue=0,pvalueTTest=1.34310470282468e-129,
chrX	47061878	47061997	UBA1	UBA100022	-0.686066557199528	1	-0.624519786324011	1	5.16932317766218e-36	1	5.16932317766218e-36	NA	NA	SegRatio=-0.62,AbsMeanSigma=5.27,pvalue=0,pvalueTTest=1.34310470282468e-129,
chrX	47062010	47062130	UBA1	UBA100023	-0.625897860508913	1	-0.624519786324011	1	5.16932317766218e-36	1	5.16932317766218e-36	NA	NA	SegRatio=-0.62,AbsMeanSigma=5.27,pvalue=0,pvalueTTest=1.34310470282468e-129,
chrX	47062113	47062202	UBA1	UBA100024	-0.618383358874258	1	-0.624519786324011	1	5.16932317766218e-36	1	5.16932317766218e-36	NA	NA	SegRatio=-0.62,AbsMeanSigma=5.27,pvalue=0,pvalueTTest=1.34310470282468e-129,
chrX	47062182	47062296	UBA1	UBA100025	-0.828308018444487	1	-0.624519786324011	1	5.16932317766218e-36	1	5.16932317766218e-36	NA	NA	SegRatio=-0.62,AbsMeanSigma=5.27,pvalue=0,pvalueTTest=1.34310470282468e-129,
chrX	47062310	47062424	UBA1	UBA100026	-0.68004303297402	1	-0.624519786324011	1	5.16932317766218e-36	1	5.16932317766218e-36	NA	NA	SegRatio=-0.62,AbsMeanSigma=5.27,pvalue=0,pvalueTTest=1.34310470282468e-129,
chrX	47062384	47062502	UBA1	UBA100027	-0.592347458884119	1	-0.624519786324011	1	5.16932317766218e-36	1	5.16932317766218e-36	NA	NA	SegRatio=-0.62,AbsMeanSigma=5.27,pvalue=0,pvalueTTest=1.34310470282468e-129,
chrX	47062451	47062570	UBA1	UBA100028	-0.643787177009438	1	-0.624519786324011	1	5.16932317766218e-36	1	5.16932317766218e-36	NA	NA	SegRatio=-0.62,AbsMeanSigma=5.27,pvalue=0,pvalueTTest=1.34310470282468e-129,
chrX	47062569	47062685	UBA1	UBA100029	-0.710316080213784	1	-0.624519786324011	1	5.16932317766218e-36	1	5.16932317766218e-36	NA	NA	SegRatio=-0.62,AbsMeanSigma=5.27,pvalue=0,pvalueTTest=1.34310470282468e-129,
chrX	47062898	47063013	UBA1	UBA100030	-0.464443467259624	1	-0.624519786324011	1	5.16932317766218e-36	1	5.16932317766218e-36	NA	NA	SegRatio=-0.62,AbsMeanSigma=5.27,pvalue=0,pvalueTTest=1.34310470282468e-129,
chrX	47062977	47063095	UBA1	UBA100031	-0.666748294553536	1	-0.624519786324011	1	5.16932317766218e-36	1	5.16932317766218e-36	NA	NA	SegRatio=-0.62,AbsMeanSigma=5.27,pvalue=0,pvalueTTest=1.34310470282468e-129,
chrX	47063068	47063206	UBA1	UBA100032	-0.832622464538257	1	-0.624519786324011	1	5.16932317766218e-36	1	5.16932317766218e-36	NA	NA	SegRatio=-0.62,AbsMeanSigma=5.27,pvalue=0,pvalueTTest=1.34310470282468e-129,
chrX	47065284	47065392	UBA1	UBA100033	-0.710985555812878	1	-0.624519786324011	1	5.16932317766218e-36	1	5.16932317766218e-36	NA	NA	SegRatio=-0.62,AbsMeanSigma=5.27,pvalue=0,pvalueTTest=1.34310470282468e-129,
chrX	47065347	47065463	UBA1	UBA100034	-0.657842998152478	1	-0.624519786324011	1	5.16932317766218e-36	1	5.16932317766218e-36	NA	NA	SegRatio=-0.62,AbsMeanSigma=5.27,pvalue=0,pvalueTTest=1.34310470282468e-129,
chrX	47065454	47065570	UBA1	UBA100035	-0.456249716452305	1	-0.624519786324011	1	5.16932317766218e-36	1	5.16932317766218e-36	NA	NA	SegRatio=-0.62,AbsMeanSigma=5.27,pvalue=0,pvalueTTest=1.34310470282468e-129,
chrX	47065610	47065719	UBA1	UBA100036	-0.735495292335264	1	-0.624519786324011	1	5.16932317766218e-36	1	5.16932317766218e-36	NA	NA	SegRatio=-0.62,AbsMeanSigma=5.27,pvalue=0,pvalueTTest=1.34310470282468e-129,
chrX	47065678	47065796	UBA1	UBA100037	-0.69995791994685	1	-0.624519786324011	1	5.16932317766218e-36	1	5.16932317766218e-36	NA	NA	SegRatio=-0.62,AbsMeanSigma=5.27,pvalue=0,pvalueTTest=1.34310470282468e-129,
chrX	47065752	47065846	UBA1	UBA100038	-0.545727392614722	1	-0.624519786324011	1	5.16932317766218e-36	1	5.16932317766218e-36	NA	NA	SegRatio=-0.62,AbsMeanSigma=5.27,pvalue=0,pvalueTTest=1.34310470282468e-129,
chrX	47065828	47065942	UBA1	UBA100039	-0.449778775350013	1	-0.624519786324011	1	5.16932317766218e-36	1	5.16932317766218e-36	NA	NA	SegRatio=-0.62,AbsMeanSigma=5.27,pvalue=0,pvalueTTest=1.34310470282468e-129,
chrX	47068952	47069068	UBA1	UBA100040	-0.786633158894312	1	-0.624519786324011	1	5.16932317766218e-36	1	5.16932317766218e-36	NA	NA	SegRatio=-0.62,AbsMeanSigma=5.27,pvalue=0,pvalueTTest=1.34310470282468e-129,
chrX	47069043	47069159	UBA1	UBA100041	-0.550727847557407	1	-0.624519786324011	1	5.16932317766218e-36	1	5.16932317766218e-36	NA	NA	SegRatio=-0.62,AbsMeanSigma=5.27,pvalue=0,pvalueTTest=1.34310470282468e-129,
chrX	47069245	47069365	UBA1	UBA100042	-0.60946705804747	1	-0.624519786324011	1	5.16932317766218e-36	1	5.16932317766218e-36	NA	NA	SegRatio=-0.62,AbsMeanSigma=5.27,pvalue=0,pvalueTTest=1.34310470282468e-129,
chrX	47069353	47069473	UBA1	UBA100043	-0.870117348472786	1	-0.624519786324011	1	5.16932317766218e-36	1	5.16932317766218e-36	NA	NA	SegRatio=-0.62,AbsMeanSigma=5.27,pvalue=0,pvalueTTest=1.34310470282468e-129,
chrX	47069483	47069595	UBA1	UBA100044	-0.543342366818943	1	-0.624519786324011	1	5.16932317766218e-36	1	5.16932317766218e-36	NA	NA	SegRatio=-0.62,AbsMeanSigma=5.27,pvalue=0,pvalueTTest=1.34310470282468e-129,
chrX	47070208	47070325	UBA1	UBA100045	-0.723637954469542	1	-0.624519786324011	1	5.16932317766218e-36	1	5.16932317766218e-36	NA	NA	SegRatio=-0.62,AbsMeanSigma=5.27,pvalue=0,pvalueTTest=1.34310470282468e-129,
chrX	47070325	47070441	UBA1	UBA100046	-0.457768302925469	1	-0.624519786324011	1	5.16932317766218e-36	1	5.16932317766218e-36	NA	NA	SegRatio=-0.62,AbsMeanSigma=5.27,pvalue=0,pvalueTTest=1.34310470282468e-129,
chrX	47070409	47070526	UBA1	UBA100047	-0.375639204961634	1	-0.624519786324011	1	5.16932317766218e-36	1	5.16932317766218e-36	NA	NA	SegRatio=-0.62,AbsMeanSigma=5.27,pvalue=0,pvalueTTest=1.34310470282468e-129,
chrX	47070456	47070574	UBA1	UBA100048	-0.58719115715199	1	-0.624519786324011	1	5.16932317766218e-36	1	5.16932317766218e-36	NA	NA	SegRatio=-0.62,AbsMeanSigma=5.27,pvalue=0,pvalueTTest=1.34310470282468e-129,
chrX	47070539	47070629	UBA1	UBA100049	-0.904754177009978	1	-0.624519786324011	1	5.16932317766218e-36	1	5.16932317766218e-36	NA	NA	SegRatio=-0.62,AbsMeanSigma=5.27,pvalue=0,pvalueTTest=1.34310470282468e-129,
chrX	47070629	47070750	UBA1	UBA100050	-0.653380735944429	1	-0.624519786324011	1	5.16932317766218e-36	1	5.16932317766218e-36	NA	NA	SegRatio=-0.62,AbsMeanSigma=5.27,pvalue=0,pvalueTTest=1.34310470282468e-129,
chrX	47071780	47071894	UBA1	UBA100051	-0.484912881345146	1	-0.624519786324011	1	5.16932317766218e-36	1	5.16932317766218e-36	NA	NA	SegRatio=-0.62,AbsMeanSigma=5.27,pvalue=0,pvalueTTest=1.34310470282468e-129,
chrX	47071883	47072001	UBA1	UBA100052	-0.658593275502534	1	-0.624519786324011	1	5.16932317766218e-36	1	5.16932317766218e-36	NA	NA	SegRatio=-0.62,AbsMeanSigma=5.27,pvalue=0,pvalueTTest=1.34310470282468e-129,
chrX	47072112	47072227	UBA1	UBA100053	-0.575929579105897	1	-0.624519786324011	1	5.16932317766218e-36	1	5.16932317766218e-36	NA	NA	SegRatio=-0.62,AbsMeanSigma=5.27,pvalue=0,pvalueTTest=1.34310470282468e-129,
chrX	47072209	47072327	UBA1	UBA100054	-0.538803344781758	1	-0.624519786324011	1	5.16932317766218e-36	1	5.16932317766218e-36	NA	NA	SegRatio=-0.62,AbsMeanSigma=5.27,pvalue=0,pvalueTTest=1.34310470282468e-129,
chrX	47072349	47072464	UBA1	UBA100055	-0.508234612037369	1	-0.624519786324011	1	5.16932317766218e-36	1	5.16932317766218e-36	NA	NA	SegRatio=-0.62,AbsMeanSigma=5.27,pvalue=0,pvalueTTest=1.34310470282468e-129,
chrX	47072393	47072511	UBA1	UBA100056	-0.446026359436153	1	-0.624519786324011	1	5.16932317766218e-36	1	5.16932317766218e-36	NA	NA	SegRatio=-0.62,AbsMeanSigma=5.27,pvalue=0,pvalueTTest=1.34310470282468e-129,
chrX	47072510	47072629	UBA1	UBA100057	-0.581051892916584	1	-0.624519786324011	1	5.16932317766218e-36	1	5.16932317766218e-36	NA	NA	SegRatio=-0.62,AbsMeanSigma=5.27,pvalue=0,pvalueTTest=1.34310470282468e-129,
chrX	47073703	47073809	UBA1	UBA100058	-0.464178944439449	1	-0.624519786324011	1	5.16932317766218e-36	1	5.16932317766218e-36	NA	NA	SegRatio=-0.62,AbsMeanSigma=5.27,pvalue=0,pvalueTTest=1.34310470282468e-129,
chrX	47073808	47073927	UBA1	UBA100059	-0.426989121945237	1	-0.624519786324011	1	5.16932317766218e-36	1	5.16932317766218e-36	NA	NA	SegRatio=-0.62,AbsMeanSigma=5.27,pvalue=0,pvalueTTest=1.34310470282468e-129,
chrX	47073919	47074037	UBA1	UBA100060	-0.385165296177074	1	-0.624519786324011	1	5.16932317766218e-36	1	5.16932317766218e-36	NA	NA	SegRatio=-0.62,AbsMeanSigma=5.27,pvalue=0,pvalueTTest=1.34310470282468e-129,
chrX	47074028	47074136	UBA1	UBA100061	-0.40988435506463	1	-0.624519786324011	1	5.16932317766218e-36	1	5.16932317766218e-36	NA	NA	SegRatio=-0.62,AbsMeanSigma=5.27,pvalue=0,pvalueTTest=1.34310470282468e-129,
chrX	47074147	47074261	UBA1	UBA100062	-0.420877719408451	1	-0.624519786324011	1	5.16932317766218e-36	1	5.16932317766218e-36	NA	NA	SegRatio=-0.62,AbsMeanSigma=5.27,pvalue=0,pvalueTTest=1.34310470282468e-129,
chrX	47074210	47074302	UBA1	UBA100063	-0.470370787237587	1	-0.624519786324011	1	5.16932317766218e-36	1	5.16932317766218e-36	NA	NA	SegRatio=-0.62,AbsMeanSigma=5.27,pvalue=0,pvalueTTest=1.34310470282468e-129,
chrX	47074303	47074424	UBA1	UBA100064	-0.450618372019487	1	-0.624519786324011	1	5.16932317766218e-36	1	5.16932317766218e-36	NA	NA	SegRatio=-0.62,AbsMeanSigma=5.27,pvalue=0,pvalueTTest=1.34310470282468e-129,
chrX	48649478	48649595	GATA1	GATA100001	NA	1	-0.624519786324011	1	5.49209586787148e-09	1	5.49209586787148e-09	NA	NA	SegRatio=-0.62,AbsMeanSigma=5.27,pvalue=0,pvalueTTest=1.34310470282468e-129,
chrX	48649584	48649743	GATA1	GATA100002.GATA100003	NA	1	-0.624519786324011	1	5.49209586787148e-09	1	5.49209586787148e-09	NA	NA	SegRatio=-0.62,AbsMeanSigma=5.27,pvalue=0,pvalueTTest=1.34310470282468e-129,
chrX	48649739	48649860	GATA1	GATA100004	-0.544786206514926	1	-0.624519786324011	1	5.49209586787148e-09	1	5.49209586787148e-09	NA	NA	SegRatio=-0.62,AbsMeanSigma=5.27,pvalue=0,pvalueTTest=1.34310470282468e-129,
chrX	48650210	48650272	GATA1	GATA100005	NA	1	-0.624519786324011	1	5.49209586787148e-09	1	5.49209586787148e-09	NA	NA	SegRatio=-0.62,AbsMeanSigma=5.27,pvalue=0,pvalueTTest=1.34310470282468e-129,
chrX	48650273	48650390	GATA1	GATA100006	-0.540137156437184	1	-0.624519786324011	1	5.49209586787148e-09	1	5.49209586787148e-09	NA	NA	SegRatio=-0.62,AbsMeanSigma=5.27,pvalue=0,pvalueTTest=1.34310470282468e-129,
chrX	48650361	48650431	GATA1	GATA100007	-0.320024827094676	1	-0.624519786324011	1	5.49209586787148e-09	1	5.49209586787148e-09	NA	NA	SegRatio=-0.62,AbsMeanSigma=5.27,pvalue=0,pvalueTTest=1.34310470282468e-129,
chrX	48650408	48650524	GATA1	GATA100008	-0.496934598129427	1	-0.624519786324011	1	5.49209586787148e-09	1	5.49209586787148e-09	NA	NA	SegRatio=-0.62,AbsMeanSigma=5.27,pvalue=0,pvalueTTest=1.34310470282468e-129,
chrX	48650513	48650621	GATA1	GATA100009	-0.395992794786694	1	-0.624519786324011	1	5.49209586787148e-09	1	5.49209586787148e-09	NA	NA	SegRatio=-0.62,AbsMeanSigma=5.27,pvalue=0,pvalueTTest=1.34310470282468e-129,
chrX	48650584	48650679	GATA1	GATA100010	-0.627154456082865	1	-0.624519786324011	1	5.49209586787148e-09	1	5.49209586787148e-09	NA	NA	SegRatio=-0.62,AbsMeanSigma=5.27,pvalue=0,pvalueTTest=1.34310470282468e-129,
chrX	48650691	48650795	GATA1	GATA100011	-0.598842094144674	1	-0.624519786324011	1	5.49209586787148e-09	1	5.49209586787148e-09	NA	NA	SegRatio=-0.62,AbsMeanSigma=5.27,pvalue=0,pvalueTTest=1.34310470282468e-129,
chrX	48650748	48650862	GATA1	GATA100012	-0.819979127096778	1	-0.624519786324011	1	5.49209586787148e-09	1	5.49209586787148e-09	NA	NA	SegRatio=-0.62,AbsMeanSigma=5.27,pvalue=0,pvalueTTest=1.34310470282468e-129,
chrX	48650844	48650956	GATA1	GATA100013	-0.346440540022645	1	-0.624519786324011	1	5.49209586787148e-09	1	5.49209586787148e-09	NA	NA	SegRatio=-0.62,AbsMeanSigma=5.27,pvalue=0,pvalueTTest=1.34310470282468e-129,
chrX	48651491	48651597	GATA1	GATA100014	-0.718466535124877	1	-0.624519786324011	1	5.49209586787148e-09	1	5.49209586787148e-09	NA	NA	SegRatio=-0.62,AbsMeanSigma=5.27,pvalue=0,pvalueTTest=1.34310470282468e-129,
chrX	48651581	48651689	GATA1	GATA100015	-0.515444161732128	1	-0.624519786324011	1	5.49209586787148e-09	1	5.49209586787148e-09	NA	NA	SegRatio=-0.62,AbsMeanSigma=5.27,pvalue=0,pvalueTTest=1.34310470282468e-129,
chrX	48651650	48651742	GATA1	GATA100016	-0.635915693513739	1	-0.624519786324011	1	5.49209586787148e-09	1	5.49209586787148e-09	NA	NA	SegRatio=-0.62,AbsMeanSigma=5.27,pvalue=0,pvalueTTest=1.34310470282468e-129,
chrX	48652121	48652231	GATA1	GATA100017	-0.523456170904085	1	-0.624519786324011	1	5.49209586787148e-09	1	5.49209586787148e-09	NA	NA	SegRatio=-0.62,AbsMeanSigma=5.27,pvalue=0,pvalueTTest=1.34310470282468e-129,
chrX	48652229	48652351	GATA1	GATA100018	-0.539953643666983	1	-0.624519786324011	1	5.49209586787148e-09	1	5.49209586787148e-09	NA	NA	SegRatio=-0.62,AbsMeanSigma=5.27,pvalue=0,pvalueTTest=1.34310470282468e-129,
chrX	48652336	48652454	GATA1	GATA100019	NA	1	-0.624519786324011	1	5.49209586787148e-09	1	5.49209586787148e-09	NA	NA	SegRatio=-0.62,AbsMeanSigma=5.27,pvalue=0,pvalueTTest=1.34310470282468e-129,
chrX	48652417	48652541	GATA1	GATA100020	-0.893213257162532	1	-0.624519786324011	1	5.49209586787148e-09	1	5.49209586787148e-09	NA	NA	SegRatio=-0.62,AbsMeanSigma=5.27,pvalue=0,pvalueTTest=1.34310470282468e-129,
chrX	48652489	48652607	GATA1	GATA100021	-0.795933411799035	1	-0.624519786324011	1	5.49209586787148e-09	1	5.49209586787148e-09	NA	NA	SegRatio=-0.62,AbsMeanSigma=5.27,pvalue=0,pvalueTTest=1.34310470282468e-129,
chrX	77227092	77227212	ATP7A	ATP7A00001	-0.588843443071085	1	-0.624519786324011	1	8.44095684068297e-40	1	8.44095684068297e-40	NA	NA	SegRatio=-0.62,AbsMeanSigma=5.27,pvalue=0,pvalueTTest=1.34310470282468e-129,
chrX	77227210	77227327	ATP7A	ATP7A00002	-0.77693888000747	1	-0.624519786324011	1	8.44095684068297e-40	1	8.44095684068297e-40	NA	NA	SegRatio=-0.62,AbsMeanSigma=5.27,pvalue=0,pvalueTTest=1.34310470282468e-129,
chrX	77243672	77243790	ATP7A	ATP7A00003	-0.617274565995946	1	-0.624519786324011	1	8.44095684068297e-40	1	8.44095684068297e-40	NA	NA	SegRatio=-0.62,AbsMeanSigma=5.27,pvalue=0,pvalueTTest=1.34310470282468e-129,
chrX	77243746	77243860	ATP7A	ATP7A00004	-0.475324606415271	1	-0.624519786324011	1	8.44095684068297e-40	1	8.44095684068297e-40	NA	NA	SegRatio=-0.62,AbsMeanSigma=5.27,pvalue=0,pvalueTTest=1.34310470282468e-129,
chrX	77243804	77243916	ATP7A	ATP7A00005	-0.531109840994997	1	-0.624519786324011	1	8.44095684068297e-40	1	8.44095684068297e-40	NA	NA	SegRatio=-0.62,AbsMeanSigma=5.27,pvalue=0,pvalueTTest=1.34310470282468e-129,
chrX	77243909	77244027	ATP7A	ATP7A00006	-0.629577110479337	1	-0.624519786324011	1	8.44095684068297e-40	1	8.44095684068297e-40	NA	NA	SegRatio=-0.62,AbsMeanSigma=5.27,pvalue=0,pvalueTTest=1.34310470282468e-129,
chrX	77244012	77244123	ATP7A	ATP7A00007	-0.476265758020103	1	-0.624519786324011	1	8.44095684068297e-40	1	8.44095684068297e-40	NA	NA	SegRatio=-0.62,AbsMeanSigma=5.27,pvalue=0,pvalueTTest=1.34310470282468e-129,
chrX	77244108	77244204	ATP7A	ATP7A00008	-0.509607261482103	1	-0.624519786324011	1	8.44095684068297e-40	1	8.44095684068297e-40	NA	NA	SegRatio=-0.62,AbsMeanSigma=5.27,pvalue=0,pvalueTTest=1.34310470282468e-129,
chrX	77244179	77244293	ATP7A	ATP7A00009	-0.299738160547631	1	-0.624519786324011	1	8.44095684068297e-40	1	8.44095684068297e-40	NA	NA	SegRatio=-0.62,AbsMeanSigma=5.27,pvalue=0,pvalueTTest=1.34310470282468e-129,
chrX	77244697	77244814	ATP7A	ATP7A00010	-0.541137107457764	1	-0.624519786324011	1	8.44095684068297e-40	1	8.44095684068297e-40	NA	NA	SegRatio=-0.62,AbsMeanSigma=5.27,pvalue=0,pvalueTTest=1.34310470282468e-129,
chrX	77244790	77244905	ATP7A	ATP7A00011	-0.490038775189819	1	-0.624519786324011	1	8.44095684068297e-40	1	8.44095684068297e-40	NA	NA	SegRatio=-0.62,AbsMeanSigma=5.27,pvalue=0,pvalueTTest=1.34310470282468e-129,
chrX	77244906	77245018	ATP7A	ATP7A00012	-0.546929723162435	1	-0.624519786324011	1	8.44095684068297e-40	1	8.44095684068297e-40	NA	NA	SegRatio=-0.62,AbsMeanSigma=5.27,pvalue=0,pvalueTTest=1.34310470282468e-129,
chrX	77244996	77245084	ATP7A	ATP7A00013	NA	1	-0.624519786324011	1	8.44095684068297e-40	1	8.44095684068297e-40	NA	NA	SegRatio=-0.62,AbsMeanSigma=5.27,pvalue=0,pvalueTTest=1.34310470282468e-129,
chrX	77245079	77245195	ATP7A	ATP7A00014	-0.500935272236359	1	-0.624519786324011	1	8.44095684068297e-40	1	8.44095684068297e-40	NA	NA	SegRatio=-0.62,AbsMeanSigma=5.27,pvalue=0,pvalueTTest=1.34310470282468e-129,
chrX	77245186	77245295	ATP7A	ATP7A00015	-0.576752628925021	1	-0.624519786324011	1	8.44095684068297e-40	1	8.44095684068297e-40	NA	NA	SegRatio=-0.62,AbsMeanSigma=5.27,pvalue=0,pvalueTTest=1.34310470282468e-129,
chrX	77245295	77245411	ATP7A	ATP7A00016	-0.515177340634125	1	-0.624519786324011	1	8.44095684068297e-40	1	8.44095684068297e-40	NA	NA	SegRatio=-0.62,AbsMeanSigma=5.27,pvalue=0,pvalueTTest=1.34310470282468e-129,
chrX	77245412	77245529	ATP7A	ATP7A00017	-0.618719080147322	1	-0.624519786324011	1	8.44095684068297e-40	1	8.44095684068297e-40	NA	NA	SegRatio=-0.62,AbsMeanSigma=5.27,pvalue=0,pvalueTTest=1.34310470282468e-129,
chrX	77253892	77253993	ATP7A	ATP7A00018	-0.763316174379308	1	-0.624519786324011	1	8.44095684068297e-40	1	8.44095684068297e-40	NA	NA	SegRatio=-0.62,AbsMeanSigma=5.27,pvalue=0,pvalueTTest=1.34310470282468e-129,
chrX	77253976	77254071	ATP7A	ATP7A00019	-0.58929007732568	1	-0.624519786324011	1	8.44095684068297e-40	1	8.44095684068297e-40	NA	NA	SegRatio=-0.62,AbsMeanSigma=5.27,pvalue=0,pvalueTTest=1.34310470282468e-129,
chrX	77254070	77254181	ATP7A	ATP7A00020	-0.65205128680634	1	-0.624519786324011	1	8.44095684068297e-40	1	8.44095684068297e-40	NA	NA	SegRatio=-0.62,AbsMeanSigma=5.27,pvalue=0,pvalueTTest=1.34310470282468e-129,
chrX	77254179	77254297	ATP7A	ATP7A00021	-0.691357655514686	1	-0.624519786324011	1	8.44095684068297e-40	1	8.44095684068297e-40	NA	NA	SegRatio=-0.62,AbsMeanSigma=5.27,pvalue=0,pvalueTTest=1.34310470282468e-129,
chrX	77258596	77258711	ATP7A	ATP7A00022	-0.487381585785498	1	-0.624519786324011	1	8.44095684068297e-40	1	8.44095684068297e-40	NA	NA	SegRatio=-0.62,AbsMeanSigma=5.27,pvalue=0,pvalueTTest=1.34310470282468e-129,
chrX	77258668	77258782	ATP7A	ATP7A00023	-0.780916153687091	1	-0.624519786324011	1	8.44095684068297e-40	1	8.44095684068297e-40	NA	NA	SegRatio=-0.62,AbsMeanSigma=5.27,pvalue=0,pvalueTTest=1.34310470282468e-129,
chrX	77264557	77264664	ATP7A	ATP7A00024	-0.764644480960092	1	-0.624519786324011	1	8.44095684068297e-40	1	8.44095684068297e-40	NA	NA	SegRatio=-0.62,AbsMeanSigma=5.27,pvalue=0,pvalueTTest=1.34310470282468e-129,
chrX	77264632	77264749	ATP7A	ATP7A00025	-0.573004477524364	1	-0.624519786324011	1	8.44095684068297e-40	1	8.44095684068297e-40	NA	NA	SegRatio=-0.62,AbsMeanSigma=5.27,pvalue=0,pvalueTTest=1.34310470282468e-129,
chrX	77264732	77264827	ATP7A	ATP7A00026	-0.637020196570117	1	-0.624519786324011	1	8.44095684068297e-40	1	8.44095684068297e-40	NA	NA	SegRatio=-0.62,AbsMeanSigma=5.27,pvalue=0,pvalueTTest=1.34310470282468e-129,
chrX	77266602	77266711	ATP7A	ATP7A00027	-0.554862981639241	1	-0.624519786324011	1	8.44095684068297e-40	1	8.44095684068297e-40	NA	NA	SegRatio=-0.62,AbsMeanSigma=5.27,pvalue=0,pvalueTTest=1.34310470282468e-129,
chrX	77266707	77266842	ATP7A	ATP7A00028	-0.844874036590828	1	-0.624519786324011	1	8.44095684068297e-40	1	8.44095684068297e-40	NA	NA	SegRatio=-0.62,AbsMeanSigma=5.27,pvalue=0,pvalueTTest=1.34310470282468e-129,
chrX	77266914	77267026	ATP7A	ATP7A00029	-0.748203608864327	1	-0.624519786324011	1	8.44095684068297e-40	1	8.44095684068297e-40	NA	NA	SegRatio=-0.62,AbsMeanSigma=5.27,pvalue=0,pvalueTTest=1.34310470282468e-129,
chrX	77266969	77267087	ATP7A	ATP7A00030	-0.584527959536077	1	-0.624519786324011	1	8.44095684068297e-40	1	8.44095684068297e-40	NA	NA	SegRatio=-0.62,AbsMeanSigma=5.27,pvalue=0,pvalueTTest=1.34310470282468e-129,
chrX	77267052	77267167	ATP7A	ATP7A00031	-0.503095405566217	1	-0.624519786324011	1	8.44095684068297e-40	1	8.44095684068297e-40	NA	NA	SegRatio=-0.62,AbsMeanSigma=5.27,pvalue=0,pvalueTTest=1.34310470282468e-129,
chrX	77267143	77267253	ATP7A	ATP7A00032	-0.521869338914005	1	-0.624519786324011	1	8.44095684068297e-40	1	8.44095684068297e-40	NA	NA	SegRatio=-0.62,AbsMeanSigma=5.27,pvalue=0,pvalueTTest=1.34310470282468e-129,
chrX	77268298	77268413	ATP7A	ATP7A00033	-0.900196151441315	1	-0.624519786324011	1	8.44095684068297e-40	1	8.44095684068297e-40	NA	NA	SegRatio=-0.62,AbsMeanSigma=5.27,pvalue=0,pvalueTTest=1.34310470282468e-129,
chrX	77268399	77268508	ATP7A	ATP7A00034	-0.686265764711198	1	-0.624519786324011	1	8.44095684068297e-40	1	8.44095684068297e-40	NA	NA	SegRatio=-0.62,AbsMeanSigma=5.27,pvalue=0,pvalueTTest=1.34310470282468e-129,
chrX	77268489	77268603	ATP7A	ATP7A00035	-0.621741626041255	1	-0.624519786324011	1	8.44095684068297e-40	1	8.44095684068297e-40	NA	NA	SegRatio=-0.62,AbsMeanSigma=5.27,pvalue=0,pvalueTTest=1.34310470282468e-129,
chrX	77268526	77268640	ATP7A	ATP7A00036	-0.66011691930872	1	-0.624519786324011	1	8.44095684068297e-40	1	8.44095684068297e-40	NA	NA	SegRatio=-0.62,AbsMeanSigma=5.27,pvalue=0,pvalueTTest=1.34310470282468e-129,
chrX	77270087	77270196	ATP7A	ATP7A00037	-0.674860867603357	1	-0.624519786324011	1	8.44095684068297e-40	1	8.44095684068297e-40	NA	NA	SegRatio=-0.62,AbsMeanSigma=5.27,pvalue=0,pvalueTTest=1.34310470282468e-129,
chrX	77270169	77270255	ATP7A	ATP7A00038	-0.649685570918521	1	-0.624519786324011	1	8.44095684068297e-40	1	8.44095684068297e-40	NA	NA	SegRatio=-0.62,AbsMeanSigma=5.27,pvalue=0,pvalueTTest=1.34310470282468e-129,
chrX	77270235	77270342	ATP7A	ATP7A00039	NA	1	-0.624519786324011	1	8.44095684068297e-40	1	8.44095684068297e-40	NA	NA	SegRatio=-0.62,AbsMeanSigma=5.27,pvalue=0,pvalueTTest=1.34310470282468e-129,
chrX	77271226	77271332	ATP7A	ATP7A00040	-0.748110272698858	1	-0.624519786324011	1	8.44095684068297e-40	1	8.44095684068297e-40	NA	NA	SegRatio=-0.62,AbsMeanSigma=5.27,pvalue=0,pvalueTTest=1.34310470282468e-129,
chrX	77271267	77271369	ATP7A	ATP7A00041	-0.608734548216432	1	-0.624519786324011	1	8.44095684068297e-40	1	8.44095684068297e-40	NA	NA	SegRatio=-0.62,AbsMeanSigma=5.27,pvalue=0,pvalueTTest=1.34310470282468e-129,
chrX	77271318	77271419	ATP7A	ATP7A00042	-0.549227318220075	1	-0.624519786324011	1	8.44095684068297e-40	1	8.44095684068297e-40	NA	NA	SegRatio=-0.62,AbsMeanSigma=5.27,pvalue=0,pvalueTTest=1.34310470282468e-129,
chrX	77275715	77275829	ATP7A	ATP7A00043	-0.439131100662492	1	-0.624519786324011	1	8.44095684068297e-40	1	8.44095684068297e-40	NA	NA	SegRatio=-0.62,AbsMeanSigma=5.27,pvalue=0,pvalueTTest=1.34310470282468e-129,
chrX	77275767	77275879	ATP7A	ATP7A00044	-0.68238555709524	1	-0.624519786324011	1	8.44095684068297e-40	1	8.44095684068297e-40	NA	NA	SegRatio=-0.62,AbsMeanSigma=5.27,pvalue=0,pvalueTTest=1.34310470282468e-129,
chrX	77275876	77275991	ATP7A	ATP7A00045	-0.696840535465492	1	-0.624519786324011	1	8.44095684068297e-40	1	8.44095684068297e-40	NA	NA	SegRatio=-0.62,AbsMeanSigma=5.27,pvalue=0,pvalueTTest=1.34310470282468e-129,
chrX	77276394	77276500	ATP7A	ATP7A00046	-0.584290494309718	1	-0.624519786324011	1	8.44095684068297e-40	1	8.44095684068297e-40	NA	NA	SegRatio=-0.62,AbsMeanSigma=5.27,pvalue=0,pvalueTTest=1.34310470282468e-129,
chrX	77276487	77276595	ATP7A	ATP7A00047	-0.766797658857882	1	-0.624519786324011	1	8.44095684068297e-40	1	8.44095684068297e-40	NA	NA	SegRatio=-0.62,AbsMeanSigma=5.27,pvalue=0,pvalueTTest=1.34310470282468e-129,
chrX	77284710	77284825	ATP7A	ATP7A00048	-0.587966012650779	1	-0.624519786324011	1	8.44095684068297e-40	1	8.44095684068297e-40	NA	NA	SegRatio=-0.62,AbsMeanSigma=5.27,pvalue=0,pvalueTTest=1.34310470282468e-129,
chrX	77284813	77284927	ATP7A	ATP7A00049	-0.631508323889458	1	-0.624519786324011	1	8.44095684068297e-40	1	8.44095684068297e-40	NA	NA	SegRatio=-0.62,AbsMeanSigma=5.27,pvalue=0,pvalueTTest=1.34310470282468e-129,
chrX	77284914	77285029	ATP7A	ATP7A00050	-0.525320490423036	1	-0.624519786324011	1	8.44095684068297e-40	1	8.44095684068297e-40	NA	NA	SegRatio=-0.62,AbsMeanSigma=5.27,pvalue=0,pvalueTTest=1.34310470282468e-129,
chrX	77286875	77286993	ATP7A	ATP7A00051	-0.624150946815907	1	-0.624519786324011	1	8.44095684068297e-40	1	8.44095684068297e-40	NA	NA	SegRatio=-0.62,AbsMeanSigma=5.27,pvalue=0,pvalueTTest=1.34310470282468e-129,
chrX	77286940	77287044	ATP7A	ATP7A00052	-0.641836739557987	1	-0.624519786324011	1	8.44095684068297e-40	1	8.44095684068297e-40	NA	NA	SegRatio=-0.62,AbsMeanSigma=5.27,pvalue=0,pvalueTTest=1.34310470282468e-129,
chrX	77287044	77287150	ATP7A	ATP7A00053	-0.697782921434608	1	-0.624519786324011	1	8.44095684068297e-40	1	8.44095684068297e-40	NA	NA	SegRatio=-0.62,AbsMeanSigma=5.27,pvalue=0,pvalueTTest=1.34310470282468e-129,
chrX	77289057	77289153	ATP7A	ATP7A00054	-0.62226637278061	1	-0.624519786324011	1	8.44095684068297e-40	1	8.44095684068297e-40	NA	NA	SegRatio=-0.62,AbsMeanSigma=5.27,pvalue=0,pvalueTTest=1.34310470282468e-129,
chrX	77289150	77289257	ATP7A	ATP7A00055	-0.598724690479961	1	-0.624519786324011	1	8.44095684068297e-40	1	8.44095684068297e-40	NA	NA	SegRatio=-0.62,AbsMeanSigma=5.27,pvalue=0,pvalueTTest=1.34310470282468e-129,
chrX	77289257	77289368	ATP7A	ATP7A00056	-0.703735020067673	1	-0.624519786324011	1	8.44095684068297e-40	1	8.44095684068297e-40	NA	NA	SegRatio=-0.62,AbsMeanSigma=5.27,pvalue=0,pvalueTTest=1.34310470282468e-129,
chrX	77294264	77294378	ATP7A	ATP7A00057	-0.70957541536586	1	-0.624519786324011	1	8.44095684068297e-40	1	8.44095684068297e-40	NA	NA	SegRatio=-0.62,AbsMeanSigma=5.27,pvalue=0,pvalueTTest=1.34310470282468e-129,
chrX	77294346	77294457	ATP7A	ATP7A00058	-0.697523580237516	1	-0.624519786324011	1	8.44095684068297e-40	1	8.44095684068297e-40	NA	NA	SegRatio=-0.62,AbsMeanSigma=5.27,pvalue=0,pvalueTTest=1.34310470282468e-129,
chrX	77294458	77294567	ATP7A	ATP7A00059	-1.04484519248777	1	-0.624519786324011	1	8.44095684068297e-40	1	8.44095684068297e-40	NA	NA	SegRatio=-0.62,AbsMeanSigma=5.27,pvalue=0,pvalueTTest=1.34310470282468e-129,
chrX	77295991	77296103	ATP7A	ATP7A00060	-0.572006774402471	1	-0.624519786324011	1	8.44095684068297e-40	1	8.44095684068297e-40	NA	NA	SegRatio=-0.62,AbsMeanSigma=5.27,pvalue=0,pvalueTTest=1.34310470282468e-129,
chrX	77296089	77296191	ATP7A	ATP7A00061	-0.587082801744966	1	-0.624519786324011	1	8.44095684068297e-40	1	8.44095684068297e-40	NA	NA	SegRatio=-0.62,AbsMeanSigma=5.27,pvalue=0,pvalueTTest=1.34310470282468e-129,
chrX	77296181	77296289	ATP7A	ATP7A00062	NA	1	-0.624519786324011	1	8.44095684068297e-40	1	8.44095684068297e-40	NA	NA	SegRatio=-0.62,AbsMeanSigma=5.27,pvalue=0,pvalueTTest=1.34310470282468e-129,
chrX	77298021	77298120	ATP7A	ATP7A00063	-0.568323620067012	1	-0.624519786324011	1	8.44095684068297e-40	1	8.44095684068297e-40	NA	NA	SegRatio=-0.62,AbsMeanSigma=5.27,pvalue=0,pvalueTTest=1.34310470282468e-129,
chrX	77298116	77298229	ATP7A	ATP7A00064	-0.514850823328377	1	-0.624519786324011	1	8.44095684068297e-40	1	8.44095684068297e-40	NA	NA	SegRatio=-0.62,AbsMeanSigma=5.27,pvalue=0,pvalueTTest=1.34310470282468e-129,
chrX	77298222	77298328	ATP7A	ATP7A00065	-0.616036674143985	1	-0.624519786324011	1	8.44095684068297e-40	1	8.44095684068297e-40	NA	NA	SegRatio=-0.62,AbsMeanSigma=5.27,pvalue=0,pvalueTTest=1.34310470282468e-129,
chrX	77298751	77298862	ATP7A	ATP7A00066	NA	1	-0.624519786324011	1	8.44095684068297e-40	1	8.44095684068297e-40	NA	NA	SegRatio=-0.62,AbsMeanSigma=5.27,pvalue=0,pvalueTTest=1.34310470282468e-129,
chrX	77298827	77298925	ATP7A	ATP7A00067	-0.58638684093789	1	-0.624519786324011	1	8.44095684068297e-40	1	8.44095684068297e-40	NA	NA	SegRatio=-0.62,AbsMeanSigma=5.27,pvalue=0,pvalueTTest=1.34310470282468e-129,
chrX	77298875	77298981	ATP7A	ATP7A00068	-0.694849831066347	1	-0.624519786324011	1	8.44095684068297e-40	1	8.44095684068297e-40	NA	NA	SegRatio=-0.62,AbsMeanSigma=5.27,pvalue=0,pvalueTTest=1.34310470282468e-129,
chrX	77300900	77301015	ATP7A	ATP7A00069	-0.541934078655986	1	-0.624519786324011	1	8.44095684068297e-40	1	8.44095684068297e-40	NA	NA	SegRatio=-0.62,AbsMeanSigma=5.27,pvalue=0,pvalueTTest=1.34310470282468e-129,
chrX	77300990	77301081	ATP7A	ATP7A00070	-0.620003275423353	1	-0.624519786324011	1	8.44095684068297e-40	1	8.44095684068297e-40	NA	NA	SegRatio=-0.62,AbsMeanSigma=5.27,pvalue=0,pvalueTTest=1.34310470282468e-129,
chrX	77301036	77301156	ATP7A	ATP7A00071	-0.424648434125041	1	-0.624519786324011	1	8.44095684068297e-40	1	8.44095684068297e-40	NA	NA	SegRatio=-0.62,AbsMeanSigma=5.27,pvalue=0,pvalueTTest=1.34310470282468e-129,
chrX	77301749	77301864	ATP7A	ATP7A00072	NA	1	-0.624519786324011	1	8.44095684068297e-40	1	8.44095684068297e-40	NA	NA	SegRatio=-0.62,AbsMeanSigma=5.27,pvalue=0,pvalueTTest=1.34310470282468e-129,
chrX	77301855	77301959	ATP7A	ATP7A00073	-0.5822361364902	1	-0.624519786324011	1	8.44095684068297e-40	1	8.44095684068297e-40	NA	NA	SegRatio=-0.62,AbsMeanSigma=5.27,pvalue=0,pvalueTTest=1.34310470282468e-129,
chrX	77301888	77302003	ATP7A	ATP7A00074	-0.793605802351654	1	-0.624519786324011	1	8.44095684068297e-40	1	8.44095684068297e-40	NA	NA	SegRatio=-0.62,AbsMeanSigma=5.27,pvalue=0,pvalueTTest=1.34310470282468e-129,
chrX	77302004	77302115	ATP7A	ATP7A00075	-0.552528067927744	1	-0.624519786324011	1	8.44095684068297e-40	1	8.44095684068297e-40	NA	NA	SegRatio=-0.62,AbsMeanSigma=5.27,pvalue=0,pvalueTTest=1.34310470282468e-129,
chrX	85119576	85119690	CHM	CHM00001	-0.58246409833459	1	-0.624519786324011	1	5.29241427265146e-16	1	5.29241427265146e-16	NA	NA	SegRatio=-0.62,AbsMeanSigma=5.27,pvalue=0,pvalueTTest=1.34310470282468e-129,
chrX	85119689	85119807	CHM	CHM00002	-0.751120081934654	1	-0.624519786324011	1	5.29241427265146e-16	1	5.29241427265146e-16	NA	NA	SegRatio=-0.62,AbsMeanSigma=5.27,pvalue=0,pvalueTTest=1.34310470282468e-129,
chrX	85119760	85119876	CHM	CHM00003	-0.741366240006155	1	-0.624519786324011	1	5.29241427265146e-16	1	5.29241427265146e-16	NA	NA	SegRatio=-0.62,AbsMeanSigma=5.27,pvalue=0,pvalueTTest=1.34310470282468e-129,
chrX	85128029	85128142	CHM	CHM00004	-0.741744271791722	1	-0.624519786324011	1	5.29241427265146e-16	1	5.29241427265146e-16	NA	NA	SegRatio=-0.62,AbsMeanSigma=5.27,pvalue=0,pvalueTTest=1.34310470282468e-129,
chrX	85128143	85128269	CHM	CHM00005	-1.0836804191252	1	-0.624519786324011	1	5.29241427265146e-16	1	5.29241427265146e-16	q-value=0.00486526390239262, copies=0.5	NA	SegRatio=-0.62,AbsMeanSigma=5.27,pvalue=0,pvalueTTest=1.34310470282468e-129,
chrX	85133941	85134048	CHM	CHM00006	-0.575821555591985	1	-0.624519786324011	1	5.29241427265146e-16	1	5.29241427265146e-16	NA	NA	SegRatio=-0.62,AbsMeanSigma=5.27,pvalue=0,pvalueTTest=1.34310470282468e-129,
chrX	85134049	85134163	CHM	CHM00007	-0.353452142106276	1	-0.624519786324011	1	5.29241427265146e-16	1	5.29241427265146e-16	NA	NA	SegRatio=-0.62,AbsMeanSigma=5.27,pvalue=0,pvalueTTest=1.34310470282468e-129,
chrX	85149137	85149249	CHM	CHM00008	-0.615671361493019	1	-0.624519786324011	1	5.29241427265146e-16	1	5.29241427265146e-16	NA	NA	SegRatio=-0.62,AbsMeanSigma=5.27,pvalue=0,pvalueTTest=1.34310470282468e-129,
chrX	85149223	85149336	CHM	CHM00009	-0.735074266552365	1	-0.624519786324011	1	5.29241427265146e-16	1	5.29241427265146e-16	NA	NA	SegRatio=-0.62,AbsMeanSigma=5.27,pvalue=0,pvalueTTest=1.34310470282468e-129,
chrX	85155584	85155685	CHM	CHM00010	NA	1	-0.624519786324011	1	5.29241427265146e-16	1	5.29241427265146e-16	NA	NA	SegRatio=-0.62,AbsMeanSigma=5.27,pvalue=0,pvalueTTest=1.34310470282468e-129,
chrX	85155662	85155778	CHM	CHM00011	-0.728715740732624	1	-0.624519786324011	1	5.29241427265146e-16	1	5.29241427265146e-16	NA	NA	SegRatio=-0.62,AbsMeanSigma=5.27,pvalue=0,pvalueTTest=1.34310470282468e-129,
chrX	85156020	85156134	CHM	CHM00012	-0.788311329372701	1	-0.624519786324011	1	5.29241427265146e-16	1	5.29241427265146e-16	NA	NA	SegRatio=-0.62,AbsMeanSigma=5.27,pvalue=0,pvalueTTest=1.34310470282468e-129,
chrX	85156101	85156199	CHM	CHM00013	-0.78182582334541	1	-0.624519786324011	1	5.29241427265146e-16	1	5.29241427265146e-16	NA	NA	SegRatio=-0.62,AbsMeanSigma=5.27,pvalue=0,pvalueTTest=1.34310470282468e-129,
chrX	85156186	85156296	CHM	CHM00014	NA	1	-0.624519786324011	1	5.29241427265146e-16	1	5.29241427265146e-16	NA	NA	SegRatio=-0.62,AbsMeanSigma=5.27,pvalue=0,pvalueTTest=1.34310470282468e-129,
chrX	85166280	85166376	CHM	CHM00015	-0.890390174839753	1	-0.624519786324011	1	5.29241427265146e-16	1	5.29241427265146e-16	NA	NA	SegRatio=-0.62,AbsMeanSigma=5.27,pvalue=0,pvalueTTest=1.34310470282468e-129,
chrX	85211135	85211245	CHM	CHM00016	-0.714417269667328	1	-0.624519786324011	1	5.29241427265146e-16	1	5.29241427265146e-16	NA	NA	SegRatio=-0.62,AbsMeanSigma=5.27,pvalue=0,pvalueTTest=1.34310470282468e-129,
chrX	85211165	85211281	CHM	CHM00017	-0.57891602093331	1	-0.624519786324011	1	5.29241427265146e-16	1	5.29241427265146e-16	NA	NA	SegRatio=-0.62,AbsMeanSigma=5.27,pvalue=0,pvalueTTest=1.34310470282468e-129,
chrX	85211271	85211365	CHM	CHM00018	-0.510733820957575	1	-0.624519786324011	1	5.29241427265146e-16	1	5.29241427265146e-16	NA	NA	SegRatio=-0.62,AbsMeanSigma=5.27,pvalue=0,pvalueTTest=1.34310470282468e-129,
chrX	85211315	85211452	CHM	CHM00019	NA	1	-0.624519786324011	1	5.29241427265146e-16	1	5.29241427265146e-16	NA	NA	SegRatio=-0.62,AbsMeanSigma=5.27,pvalue=0,pvalueTTest=1.34310470282468e-129,
chrX	85212838	85212947	CHM	CHM00020	NA	1	-0.624519786324011	1	5.29241427265146e-16	1	5.29241427265146e-16	NA	NA	SegRatio=-0.62,AbsMeanSigma=5.27,pvalue=0,pvalueTTest=1.34310470282468e-129,
chrX	85212927	85213011	CHM	CHM00021	NA	1	-0.624519786324011	1	5.29241427265146e-16	1	5.29241427265146e-16	NA	NA	SegRatio=-0.62,AbsMeanSigma=5.27,pvalue=0,pvalueTTest=1.34310470282468e-129,
chrX	85213766	85213883	CHM	CHM00022	-0.674458416959733	1	-0.624519786324011	1	5.29241427265146e-16	1	5.29241427265146e-16	NA	NA	SegRatio=-0.62,AbsMeanSigma=5.27,pvalue=0,pvalueTTest=1.34310470282468e-129,
chrX	85213858	85213969	CHM	CHM00023	-0.906105298085188	1	-0.624519786324011	1	5.29241427265146e-16	1	5.29241427265146e-16	NA	NA	SegRatio=-0.62,AbsMeanSigma=5.27,pvalue=0,pvalueTTest=1.34310470282468e-129,
chrX	85213982	85214114	CHM	CHM00024	NA	1	-0.624519786324011	1	5.29241427265146e-16	1	5.29241427265146e-16	NA	NA	SegRatio=-0.62,AbsMeanSigma=5.27,pvalue=0,pvalueTTest=1.34310470282468e-129,
chrX	85218648	85218761	CHM	CHM00025	-1.04598970986671	1	-0.624519786324011	1	5.29241427265146e-16	1	5.29241427265146e-16	NA	NA	SegRatio=-0.62,AbsMeanSigma=5.27,pvalue=0,pvalueTTest=1.34310470282468e-129,
chrX	85218759	85218865	CHM	CHM00026	-0.647251242520588	1	-0.624519786324011	1	5.29241427265146e-16	1	5.29241427265146e-16	NA	NA	SegRatio=-0.62,AbsMeanSigma=5.27,pvalue=0,pvalueTTest=1.34310470282468e-129,
chrX	85218863	85218981	CHM	CHM00027	-0.733746717420804	1	-0.624519786324011	1	5.29241427265146e-16	1	5.29241427265146e-16	NA	NA	SegRatio=-0.62,AbsMeanSigma=5.27,pvalue=0,pvalueTTest=1.34310470282468e-129,
chrX	85218918	85219034	CHM	CHM00028	-0.576714413448064	1	-0.624519786324011	1	5.29241427265146e-16	1	5.29241427265146e-16	NA	NA	SegRatio=-0.62,AbsMeanSigma=5.27,pvalue=0,pvalueTTest=1.34310470282468e-129,
chrX	85219012	85219125	CHM	CHM00029	-0.571323315575751	1	-0.624519786324011	1	5.29241427265146e-16	1	5.29241427265146e-16	NA	NA	SegRatio=-0.62,AbsMeanSigma=5.27,pvalue=0,pvalueTTest=1.34310470282468e-129,
chrX	85226593	85226723	CHM	CHM00030	-0.484911790441592	1	-0.624519786324011	1	5.29241427265146e-16	1	5.29241427265146e-16	NA	NA	SegRatio=-0.62,AbsMeanSigma=5.27,pvalue=0,pvalueTTest=1.34310470282468e-129,
chrX	85233710	85233823	CHM	CHM00031	-0.619072913295561	1	-0.624519786324011	1	5.29241427265146e-16	1	5.29241427265146e-16	NA	NA	SegRatio=-0.62,AbsMeanSigma=5.27,pvalue=0,pvalueTTest=1.34310470282468e-129,
chrX	85233811	85233925	CHM	CHM00032	-0.56853925405598	1	-0.624519786324011	1	5.29241427265146e-16	1	5.29241427265146e-16	NA	NA	SegRatio=-0.62,AbsMeanSigma=5.27,pvalue=0,pvalueTTest=1.34310470282468e-129,
chrX	85236686	85236796	CHM	CHM00033	-0.72015718905565	1	-0.624519786324011	1	5.29241427265146e-16	1	5.29241427265146e-16	NA	NA	SegRatio=-0.62,AbsMeanSigma=5.27,pvalue=0,pvalueTTest=1.34310470282468e-129,
chrX	85236774	85236886	CHM	CHM00034	NA	1	-0.624519786324011	1	5.29241427265146e-16	1	5.29241427265146e-16	NA	NA	SegRatio=-0.62,AbsMeanSigma=5.27,pvalue=0,pvalueTTest=1.34310470282468e-129,
chrX	85282484	85282571	CHM	CHM00035	-0.737447253680069	1	-0.624519786324011	1	5.29241427265146e-16	1	5.29241427265146e-16	NA	NA	SegRatio=-0.62,AbsMeanSigma=5.27,pvalue=0,pvalueTTest=1.34310470282468e-129,
chrX	85282560	85282672	CHM	CHM00036	NA	1	-0.624519786324011	1	5.29241427265146e-16	1	5.29241427265146e-16	NA	NA	SegRatio=-0.62,AbsMeanSigma=5.27,pvalue=0,pvalueTTest=1.34310470282468e-129,
chrX	85302466	85302568	CHM	CHM00037	-0.924608215570889	1	-0.624519786324011	1	5.29241427265146e-16	1	5.29241427265146e-16	NA	NA	SegRatio=-0.62,AbsMeanSigma=5.27,pvalue=0,pvalueTTest=1.34310470282468e-129,
chrX	100604852	100604964	BTK	BTK00001	-0.729903107478793	1	-0.624519786324011	1	2.05564273094223e-26	1	2.05564273094223e-26	NA	NA	SegRatio=-0.62,AbsMeanSigma=5.27,pvalue=0,pvalueTTest=1.34310470282468e-129,
chrX	100608148	100608263	BTK	BTK00002	-0.499271522729243	1	-0.624519786324011	1	2.05564273094223e-26	1	2.05564273094223e-26	NA	NA	SegRatio=-0.62,AbsMeanSigma=5.27,pvalue=0,pvalueTTest=1.34310470282468e-129,
chrX	100608205	100608315	BTK	BTK00003	-0.733052447258026	1	-0.624519786324011	1	2.05564273094223e-26	1	2.05564273094223e-26	NA	NA	SegRatio=-0.62,AbsMeanSigma=5.27,pvalue=0,pvalueTTest=1.34310470282468e-129,
chrX	100608308	100608416	BTK	BTK00004	-0.819269793859686	1	-0.624519786324011	1	2.05564273094223e-26	1	2.05564273094223e-26	NA	NA	SegRatio=-0.62,AbsMeanSigma=5.27,pvalue=0,pvalueTTest=1.34310470282468e-129,
chrX	100608831	100608943	BTK	BTK00005	NA	1	-0.624519786324011	1	2.05564273094223e-26	1	2.05564273094223e-26	NA	NA	SegRatio=-0.62,AbsMeanSigma=5.27,pvalue=0,pvalueTTest=1.34310470282468e-129,
chrX	100608901	100609011	BTK	BTK00006	-0.644739092243534	1	-0.624519786324011	1	2.05564273094223e-26	1	2.05564273094223e-26	NA	NA	SegRatio=-0.62,AbsMeanSigma=5.27,pvalue=0,pvalueTTest=1.34310470282468e-129,
chrX	100609574	100609689	BTK	BTK00007	-0.445647102308671	1	-0.624519786324011	1	2.05564273094223e-26	1	2.05564273094223e-26	NA	NA	SegRatio=-0.62,AbsMeanSigma=5.27,pvalue=0,pvalueTTest=1.34310470282468e-129,
chrX	100609649	100609755	BTK	BTK00008	-0.701029439059956	1	-0.624519786324011	1	2.05564273094223e-26	1	2.05564273094223e-26	NA	NA	SegRatio=-0.62,AbsMeanSigma=5.27,pvalue=0,pvalueTTest=1.34310470282468e-129,
chrX	100610949	100611058	BTK	BTK00009	-0.531539561226676	1	-0.624519786324011	1	2.05564273094223e-26	1	2.05564273094223e-26	NA	NA	SegRatio=-0.62,AbsMeanSigma=5.27,pvalue=0,pvalueTTest=1.34310470282468e-129,
chrX	100611059	100611174	BTK	BTK00010	-0.615005410474729	1	-0.624519786324011	1	2.05564273094223e-26	1	2.05564273094223e-26	NA	NA	SegRatio=-0.62,AbsMeanSigma=5.27,pvalue=0,pvalueTTest=1.34310470282468e-129,
chrX	100611159	100611255	BTK	BTK00011	-0.685670957689972	1	-0.624519786324011	1	2.05564273094223e-26	1	2.05564273094223e-26	NA	NA	SegRatio=-0.62,AbsMeanSigma=5.27,pvalue=0,pvalueTTest=1.34310470282468e-129,
chrX	100611245	100611363	BTK	BTK00012	-0.723564155493752	1	-0.624519786324011	1	2.05564273094223e-26	1	2.05564273094223e-26	NA	NA	SegRatio=-0.62,AbsMeanSigma=5.27,pvalue=0,pvalueTTest=1.34310470282468e-129,
chrX	100611681	100611798	BTK	BTK00013	-0.51469417887178	1	-0.624519786324011	1	2.05564273094223e-26	1	2.05564273094223e-26	NA	NA	SegRatio=-0.62,AbsMeanSigma=5.27,pvalue=0,pvalueTTest=1.34310470282468e-129,
chrX	100611795	100611911	BTK	BTK00014	-0.660933140546452	1	-0.624519786324011	1	2.05564273094223e-26	1	2.05564273094223e-26	NA	NA	SegRatio=-0.62,AbsMeanSigma=5.27,pvalue=0,pvalueTTest=1.34310470282468e-129,
chrX	100611890	100612006	BTK	BTK00015	-0.432827185483344	1	-0.624519786324011	1	2.05564273094223e-26	1	2.05564273094223e-26	NA	NA	SegRatio=-0.62,AbsMeanSigma=5.27,pvalue=0,pvalueTTest=1.34310470282468e-129,
chrX	100612429	100612543	BTK	BTK00016	-0.886189342764776	1	-0.624519786324011	1	2.05564273094223e-26	1	2.05564273094223e-26	NA	NA	SegRatio=-0.62,AbsMeanSigma=5.27,pvalue=0,pvalueTTest=1.34310470282468e-129,
chrX	100612533	100612650	BTK	BTK00017	-0.635282929271497	1	-0.624519786324011	1	2.05564273094223e-26	1	2.05564273094223e-26	NA	NA	SegRatio=-0.62,AbsMeanSigma=5.27,pvalue=0,pvalueTTest=1.34310470282468e-129,
chrX	100613269	100613382	BTK	BTK00018	-0.488954865231425	1	-0.624519786324011	1	2.05564273094223e-26	1	2.05564273094223e-26	NA	NA	SegRatio=-0.62,AbsMeanSigma=5.27,pvalue=0,pvalueTTest=1.34310470282468e-129,
chrX	100613328	100613443	BTK	BTK00019	-0.610929515863437	1	-0.624519786324011	1	2.05564273094223e-26	1	2.05564273094223e-26	NA	NA	SegRatio=-0.62,AbsMeanSigma=5.27,pvalue=0,pvalueTTest=1.34310470282468e-129,
chrX	100613406	100613501	BTK	BTK00020	-0.642849331169259	1	-0.624519786324011	1	2.05564273094223e-26	1	2.05564273094223e-26	NA	NA	SegRatio=-0.62,AbsMeanSigma=5.27,pvalue=0,pvalueTTest=1.34310470282468e-129,
chrX	100613554	100613657	BTK	BTK00021	-0.595802780610293	1	-0.624519786324011	1	2.05564273094223e-26	1	2.05564273094223e-26	NA	NA	SegRatio=-0.62,AbsMeanSigma=5.27,pvalue=0,pvalueTTest=1.34310470282468e-129,
chrX	100613602	100613707	BTK	BTK00022	-0.771970289176315	1	-0.624519786324011	1	2.05564273094223e-26	1	2.05564273094223e-26	NA	NA	SegRatio=-0.62,AbsMeanSigma=5.27,pvalue=0,pvalueTTest=1.34310470282468e-129,
chrX	100614255	100614370	BTK	BTK00023	-0.348501185858995	1	-0.624519786324011	1	2.05564273094223e-26	1	2.05564273094223e-26	NA	NA	SegRatio=-0.62,AbsMeanSigma=5.27,pvalue=0,pvalueTTest=1.34310470282468e-129,
chrX	100615049	100615157	BTK	BTK00024	-0.863296892136781	1	-0.624519786324011	1	2.05564273094223e-26	1	2.05564273094223e-26	NA	NA	SegRatio=-0.62,AbsMeanSigma=5.27,pvalue=0,pvalueTTest=1.34310470282468e-129,
chrX	100615470	100615582	BTK	BTK00025	-0.633428470371971	1	-0.624519786324011	1	2.05564273094223e-26	1	2.05564273094223e-26	NA	NA	SegRatio=-0.62,AbsMeanSigma=5.27,pvalue=0,pvalueTTest=1.34310470282468e-129,
chrX	100615561	100615680	BTK	BTK00026	-0.591329416422964	1	-0.624519786324011	1	2.05564273094223e-26	1	2.05564273094223e-26	NA	NA	SegRatio=-0.62,AbsMeanSigma=5.27,pvalue=0,pvalueTTest=1.34310470282468e-129,
chrX	100615652	100615766	BTK	BTK00027	-0.839835343903461	1	-0.624519786324011	1	2.05564273094223e-26	1	2.05564273094223e-26	NA	NA	SegRatio=-0.62,AbsMeanSigma=5.27,pvalue=0,pvalueTTest=1.34310470282468e-129,
chrX	100617137	100617249	BTK	BTK00028	-0.665670218225325	1	-0.624519786324011	1	2.05564273094223e-26	1	2.05564273094223e-26	NA	NA	SegRatio=-0.62,AbsMeanSigma=5.27,pvalue=0,pvalueTTest=1.34310470282468e-129,
chrX	100617518	100617634	BTK	BTK00029	-0.687736824376145	1	-0.624519786324011	1	2.05564273094223e-26	1	2.05564273094223e-26	NA	NA	SegRatio=-0.62,AbsMeanSigma=5.27,pvalue=0,pvalueTTest=1.34310470282468e-129,
chrX	100617562	100617676	BTK	BTK00030	-0.671127369478463	1	-0.624519786324011	1	2.05564273094223e-26	1	2.05564273094223e-26	NA	NA	SegRatio=-0.62,AbsMeanSigma=5.27,pvalue=0,pvalueTTest=1.34310470282468e-129,
chrX	100617676	100617793	BTK	BTK00031	-0.42137086410428	1	-0.624519786324011	1	2.05564273094223e-26	1	2.05564273094223e-26	NA	NA	SegRatio=-0.62,AbsMeanSigma=5.27,pvalue=0,pvalueTTest=1.34310470282468e-129,
chrX	100624986	100625088	BTK	BTK00032	-0.597235957977509	1	-0.624519786324011	1	2.05564273094223e-26	1	2.05564273094223e-26	NA	NA	SegRatio=-0.62,AbsMeanSigma=5.27,pvalue=0,pvalueTTest=1.34310470282468e-129,
chrX	100626577	100626672	BTK	BTK00033	-0.741028294867375	1	-0.624519786324011	1	2.05564273094223e-26	1	2.05564273094223e-26	NA	NA	SegRatio=-0.62,AbsMeanSigma=5.27,pvalue=0,pvalueTTest=1.34310470282468e-129,
chrX	100626671	100626784	BTK	BTK00034	-0.939505754276187	1	-0.624519786324011	1	2.05564273094223e-26	1	2.05564273094223e-26	NA	NA	SegRatio=-0.62,AbsMeanSigma=5.27,pvalue=0,pvalueTTest=1.34310470282468e-129,
chrX	100629456	100629569	BTK	BTK00035	-0.582690775772558	1	-0.624519786324011	1	2.05564273094223e-26	1	2.05564273094223e-26	NA	NA	SegRatio=-0.62,AbsMeanSigma=5.27,pvalue=0,pvalueTTest=1.34310470282468e-129,
chrX	100629550	100629664	BTK	BTK00036	-0.753235478424699	1	-0.624519786324011	1	2.05564273094223e-26	1	2.05564273094223e-26	NA	NA	SegRatio=-0.62,AbsMeanSigma=5.27,pvalue=0,pvalueTTest=1.34310470282468e-129,
chrX	100630103	100630220	BTK	BTK00037	-0.634015232143273	1	-0.624519786324011	1	2.05564273094223e-26	1	2.05564273094223e-26	NA	NA	SegRatio=-0.62,AbsMeanSigma=5.27,pvalue=0,pvalueTTest=1.34310470282468e-129,
chrX	100630200	100630314	BTK	BTK00038	-0.665823668712563	1	-0.624519786324011	1	2.05564273094223e-26	1	2.05564273094223e-26	NA	NA	SegRatio=-0.62,AbsMeanSigma=5.27,pvalue=0,pvalueTTest=1.34310470282468e-129,
