# Supplementary material for: Quantitative analysis of differences in copy numbers using read depth obtained from PCR-enriched samples and controls
Source: BMC Bioinformatics. 2015 Jan 28;16:17. doi: 10.1186/s12859-014-0428-5 (PMC4384318; doi:10.1186/s12859-014-0428-5)
Supplement: Additional file 4 — Comparison with ONCOCNV. This archive (zip) contains all output-files generated for the comparison of quandico and ONCOCNV. [file 12859_2014_428_MOESM4_ESM.zip › ONCOCNV/M063_S10_NA20022.summary.txt]

gene	chr	start	end	copy.number	p.value	q.values	comments
NPHP4	chr1	5923229	6046380	2	0.367817853791146	1	p-value_correction=0.15437326103683
ALK	chr2	29416015	30143141	2	0.00549035931129685	0.0768650303581559	p-value_correction=0.00549035931129685
EPCAM	chr2	47600571	47613837	2	0.000705568655425047	0.0105835298313757	p-value_correction=0.361394465170245
TFG	chr3	100432492	100467397	2	0.0344271031715105	0.344271031715105	p-value_correction=0.0344271031715105
SLC9A9	chr3	142985490	143567266	3	6.37434123480692e-12	1.14738142226525e-10	p-value_correction=5.78863886934407e-15
PIK3CA	chr3	178916573	178952243	3	1.87031086298715e-21	3.55359063967559e-20	p-value_correction=7.73682087109758e-23
SLC26A2	chr5	149357195	149361451	2	0.0378220623348252	0.344271031715105	p-value_correction=0.00245419609782973
POLH	chr6	43550021	43582377	2	0.0422565086229203	0.344271031715105	p-value_correction=0.0374215642749929
POU6F2	chr7	39046422	39504325	2	0.0748877473067271	0.52421423114709	p-value_correction=0.0748877473067271
RUNX1T1	chr8	92972414	93115138	2	0.0182142743756156	0.200357018131772	p-value_correction=0.68524229283846
CSMD3	chr8	113236979	114449173	2	0.0182142743756156	0.200357018131772	p-value_correction=0.00223694853327063
RAD21	chr8	117859670	117878965	2	0.0182142743756156	0.200357018131772	p-value_correction=0.402353324177826
JAK2	chr9	5021949	5126829	2	0.559304220739832	1	p-value_correction=0.341768840017548
MTAP	chr9	21802705	21941111	2	0.580686476399457	1	p-value_correction=0.580686476399457
ERCC6	chr10	50666825	50741100	2	0.00636632019474166	0.0827621625316416	p-value_correction=0.292620384873217
MYPN	chr10	69881165	69970327	2	0.00636632019474166	0.0827621625316416	p-value_correction=0.00207098045467342
PSAP	chr10	73577133	73594382	2	0.00636632019474166	0.0827621625316416	p-value_correction=0.36217302393544
KCNQ1	chr11	2466611	2869300	2	0.350809041674596	1	p-value_correction=0.477402331912131
FLT3	chr13	28578153	28644812	2	0.00865315076230668	0.10383780914768	p-value_correction=0.781972919466696
RB1	chr13	48881353	49054294	2	0.00865315076230668	0.10383780914768	p-value_correction=0.946372078372329
ATP7B	chr13	52508863	52585495	2	0.00865315076230668	0.10383780914768	p-value_correction=4.66765188983663e-06
MEFV	chr16	3293094	3306636	2	1.42638860216457e-07	2.42486062367977e-06	p-value_correction=0.0197567640682569
CDH1	chr16	68772146	68867432	2	1.42638860216457e-07	2.42486062367977e-06	p-value_correction=0.000661853699595366
MAP2K2	chr19	4090533	4117656	2.5	0.000498184086898595	0.00797094539037752	p-value_correction=0.000398805104704743
ITCH	chr20	32981586	33095643	2	0.0942500548596395	0.565500329157837	p-value_correction=0.288687258886358
USP25	chr21	17135161	17250862	2	0.164403236138343	0.822016180691715	p-value_correction=0.220117311726834
USP16	chr21	30396983	30426534	2	0.164403236138343	0.822016180691715	p-value_correction=0.782694984229001
RUNX1	chr21	36164631	36421301	2	0.164403236138343	0.822016180691715	p-value_correction=0.345169719025915
CBS	chr21	44473904	44492293	2	0.164403236138343	0.822016180691715	p-value_correction=0.437795890112953
FANCB	chrX	14861624	14883723	1	1.34310470282468e-129	2.68620940564936e-128	p-value_correction=4.42031971790003e-16
UBA1	chrX	47058147	47074424	1	1.34310470282468e-129	2.68620940564936e-128	p-value_correction=5.16932317766218e-36
GATA1	chrX	48649478	48652607	1	1.34310470282468e-129	2.68620940564936e-128	p-value_correction=5.49209586787148e-09
ATP7A	chrX	77227092	77302115	1	1.34310470282468e-129	2.68620940564936e-128	p-value_correction=8.44095684068297e-40
CHM	chrX	85119576	85302568	1	1.34310470282468e-129	2.68620940564936e-128	p-value_correction=5.29241427265146e-16
BTK	chrX	100604852	100630314	1	1.34310470282468e-129	2.68620940564936e-128	p-value_correction=2.05564273094223e-26
