# Supplementary material for: Quantitative analysis of differences in copy numbers using read depth obtained from PCR-enriched samples and controls
Source: BMC Bioinformatics. 2015 Jan 28;16:17. doi: 10.1186/s12859-014-0428-5 (PMC4384318; doi:10.1186/s12859-014-0428-5)
Supplement: Additional file 4 — Comparison with ONCOCNV. This archive (zip) contains all output-files generated for the comparison of quandico and ONCOCNV. [file 12859_2014_428_MOESM4_ESM.zip › ONCOCNV/M063_S1_NA01201.profile.txt]

chr	start	end	gene	ID	ratio	predLargeSeg	segMean	predLargeCorrected	pvalRatioCorrected	perGeneEvaluation	pvalRatioGene	predPoint	predPointSusp	comments
chr1	5923229	5923339	NPHP4	NPHP400001	0.0535000629820083	2	0.00513727177901794	2	0.0960637062343739	2	0.0960637062343739	NA	NA	SegRatio=0.01,AbsMeanSigma=0.19,pvalue=0.0881504262228996,pvalueTTest=0.089647200649075,
chr1	5923335	5923438	NPHP4	NPHP400002	-0.477807630333467	2	0.00513727177901794	2	0.0960637062343739	2	0.0960637062343739	NA	NA	SegRatio=0.01,AbsMeanSigma=0.19,pvalue=0.0881504262228996,pvalueTTest=0.089647200649075,
chr1	5923429	5923547	NPHP4	NPHP400003	0.0214108941621232	2	0.00513727177901794	2	0.0960637062343739	2	0.0960637062343739	NA	NA	SegRatio=0.01,AbsMeanSigma=0.19,pvalue=0.0881504262228996,pvalueTTest=0.089647200649075,
chr1	5923905	5924025	NPHP4	NPHP400004	0.158281988445589	2	0.00513727177901794	2	0.0960637062343739	2	0.0960637062343739	NA	NA	SegRatio=0.01,AbsMeanSigma=0.19,pvalue=0.0881504262228996,pvalueTTest=0.089647200649075,
chr1	5923969	5924081	NPHP4	NPHP400005	-0.17426898883148	2	0.00513727177901794	2	0.0960637062343739	2	0.0960637062343739	NA	NA	SegRatio=0.01,AbsMeanSigma=0.19,pvalue=0.0881504262228996,pvalueTTest=0.089647200649075,
chr1	5924046	5924161	NPHP4	NPHP400006	0.0140607315120293	2	0.00513727177901794	2	0.0960637062343739	2	0.0960637062343739	NA	NA	SegRatio=0.01,AbsMeanSigma=0.19,pvalue=0.0881504262228996,pvalueTTest=0.089647200649075,
chr1	5924358	5924474	NPHP4	NPHP400007	-0.434786954471028	2	0.00513727177901794	2	0.0960637062343739	2	0.0960637062343739	NA	NA	SegRatio=0.01,AbsMeanSigma=0.19,pvalue=0.0881504262228996,pvalueTTest=0.089647200649075,
chr1	5924398	5924520	NPHP4	NPHP400008	0.00513727177901794	2	0.00513727177901794	2	0.0960637062343739	2	0.0960637062343739	NA	NA	SegRatio=0.01,AbsMeanSigma=0.19,pvalue=0.0881504262228996,pvalueTTest=0.089647200649075,
chr1	5924492	5924612	NPHP4	NPHP400009	0.103022754737898	2	0.00513727177901794	2	0.0960637062343739	2	0.0960637062343739	NA	NA	SegRatio=0.01,AbsMeanSigma=0.19,pvalue=0.0881504262228996,pvalueTTest=0.089647200649075,
chr1	5925096	5925194	NPHP4	NPHP400010	0.0112362872849777	2	0.00513727177901794	2	0.0960637062343739	2	0.0960637062343739	NA	NA	SegRatio=0.01,AbsMeanSigma=0.19,pvalue=0.0881504262228996,pvalueTTest=0.089647200649075,
chr1	5925166	5925287	NPHP4	NPHP400011	0.200677176382631	2	0.00513727177901794	2	0.0960637062343739	2	0.0960637062343739	NA	NA	SegRatio=0.01,AbsMeanSigma=0.19,pvalue=0.0881504262228996,pvalueTTest=0.089647200649075,
chr1	5925210	5925327	NPHP4	NPHP400012	0.437959472966619	2	0.00513727177901794	2	0.0960637062343739	2	0.0960637062343739	NA	NA	SegRatio=0.01,AbsMeanSigma=0.19,pvalue=0.0881504262228996,pvalueTTest=0.089647200649075,
chr1	5926362	5926482	NPHP4	NPHP400013	0.246362094502201	2	0.00513727177901794	2	0.0960637062343739	2	0.0960637062343739	NA	NA	SegRatio=0.01,AbsMeanSigma=0.19,pvalue=0.0881504262228996,pvalueTTest=0.089647200649075,
chr1	5926431	5926522	NPHP4	NPHP400014	0.136624060370745	2	0.00513727177901794	2	0.0960637062343739	2	0.0960637062343739	NA	NA	SegRatio=0.01,AbsMeanSigma=0.19,pvalue=0.0881504262228996,pvalueTTest=0.089647200649075,
chr1	5926500	5926590	NPHP4	NPHP400015	-0.0186829537534667	2	0.00513727177901794	2	0.0960637062343739	2	0.0960637062343739	NA	NA	SegRatio=0.01,AbsMeanSigma=0.19,pvalue=0.0881504262228996,pvalueTTest=0.089647200649075,
chr1	5927055	5927148	NPHP4	NPHP400016	-0.305558755455337	2	0.00513727177901794	2	0.0960637062343739	2	0.0960637062343739	NA	NA	SegRatio=0.01,AbsMeanSigma=0.19,pvalue=0.0881504262228996,pvalueTTest=0.089647200649075,
chr1	5927090	5927195	NPHP4	NPHP400017	-0.174335349220522	2	0.00513727177901794	2	0.0960637062343739	2	0.0960637062343739	NA	NA	SegRatio=0.01,AbsMeanSigma=0.19,pvalue=0.0881504262228996,pvalueTTest=0.089647200649075,
chr1	5927755	5927858	NPHP4	NPHP400018	-0.142851963401077	2	0.00513727177901794	2	0.0960637062343739	2	0.0960637062343739	NA	NA	SegRatio=0.01,AbsMeanSigma=0.19,pvalue=0.0881504262228996,pvalueTTest=0.089647200649075,
chr1	5927842	5927950	NPHP4	NPHP400019	-0.0176829875952709	2	0.00513727177901794	2	0.0960637062343739	2	0.0960637062343739	NA	NA	SegRatio=0.01,AbsMeanSigma=0.19,pvalue=0.0881504262228996,pvalueTTest=0.089647200649075,
chr1	5927877	5927995	NPHP4	NPHP400020	0.132411516114081	2	0.00513727177901794	2	0.0960637062343739	2	0.0960637062343739	NA	NA	SegRatio=0.01,AbsMeanSigma=0.19,pvalue=0.0881504262228996,pvalueTTest=0.089647200649075,
chr1	5933291	5933406	NPHP4	NPHP400021	NA	2	0.00513727177901794	2	0.0960637062343739	2	0.0960637062343739	NA	NA	SegRatio=0.01,AbsMeanSigma=0.19,pvalue=0.0881504262228996,pvalueTTest=0.089647200649075,
chr1	5933354	5933459	NPHP4	NPHP400022	-0.137769093625124	2	0.00513727177901794	2	0.0960637062343739	2	0.0960637062343739	NA	NA	SegRatio=0.01,AbsMeanSigma=0.19,pvalue=0.0881504262228996,pvalueTTest=0.089647200649075,
chr1	5934471	5934561	NPHP4	NPHP400023	NA	2	0.00513727177901794	2	0.0960637062343739	2	0.0960637062343739	NA	NA	SegRatio=0.01,AbsMeanSigma=0.19,pvalue=0.0881504262228996,pvalueTTest=0.089647200649075,
chr1	5934513	5934634	NPHP4	NPHP400024	0.0246583772394294	2	0.00513727177901794	2	0.0960637062343739	2	0.0960637062343739	NA	NA	SegRatio=0.01,AbsMeanSigma=0.19,pvalue=0.0881504262228996,pvalueTTest=0.089647200649075,
chr1	5934569	5934680	NPHP4	NPHP400025	-0.0917554981253207	2	0.00513727177901794	2	0.0960637062343739	2	0.0960637062343739	NA	NA	SegRatio=0.01,AbsMeanSigma=0.19,pvalue=0.0881504262228996,pvalueTTest=0.089647200649075,
chr1	5934650	5934746	NPHP4	NPHP400026	-0.234268732710176	2	0.00513727177901794	2	0.0960637062343739	2	0.0960637062343739	NA	NA	SegRatio=0.01,AbsMeanSigma=0.19,pvalue=0.0881504262228996,pvalueTTest=0.089647200649075,
chr1	5934833	5934950	NPHP4	NPHP400027	0.145627311325111	2	0.00513727177901794	2	0.0960637062343739	2	0.0960637062343739	NA	NA	SegRatio=0.01,AbsMeanSigma=0.19,pvalue=0.0881504262228996,pvalueTTest=0.089647200649075,
chr1	5934937	5935002	NPHP4	NPHP400028	NA	2	0.00513727177901794	2	0.0960637062343739	2	0.0960637062343739	NA	NA	SegRatio=0.01,AbsMeanSigma=0.19,pvalue=0.0881504262228996,pvalueTTest=0.089647200649075,
chr1	5934981	5935118	NPHP4	NPHP400029	-0.225089990809042	2	0.00513727177901794	2	0.0960637062343739	2	0.0960637062343739	NA	NA	SegRatio=0.01,AbsMeanSigma=0.19,pvalue=0.0881504262228996,pvalueTTest=0.089647200649075,
chr1	5935125	5935246	NPHP4	NPHP400030	-0.246386875692054	2	0.00513727177901794	2	0.0960637062343739	2	0.0960637062343739	NA	NA	SegRatio=0.01,AbsMeanSigma=0.19,pvalue=0.0881504262228996,pvalueTTest=0.089647200649075,
chr1	5937107	5937203	NPHP4	NPHP400031	0.209184692879604	2	0.00513727177901794	2	0.0960637062343739	2	0.0960637062343739	NA	NA	SegRatio=0.01,AbsMeanSigma=0.19,pvalue=0.0881504262228996,pvalueTTest=0.089647200649075,
chr1	5937152	5937293	NPHP4	NPHP400032	NA	2	0.00513727177901794	2	0.0960637062343739	2	0.0960637062343739	NA	NA	SegRatio=0.01,AbsMeanSigma=0.19,pvalue=0.0881504262228996,pvalueTTest=0.089647200649075,
chr1	5937228	5937349	NPHP4	NPHP400033	-0.136474877505582	2	0.00513727177901794	2	0.0960637062343739	2	0.0960637062343739	NA	NA	SegRatio=0.01,AbsMeanSigma=0.19,pvalue=0.0881504262228996,pvalueTTest=0.089647200649075,
chr1	5937299	5937395	NPHP4	NPHP400034	-0.238770781566584	2	0.00513727177901794	2	0.0960637062343739	2	0.0960637062343739	NA	NA	SegRatio=0.01,AbsMeanSigma=0.19,pvalue=0.0881504262228996,pvalueTTest=0.089647200649075,
chr1	5940172	5940279	NPHP4	NPHP400035	-0.05992873031903	2	0.00513727177901794	2	0.0960637062343739	2	0.0960637062343739	NA	NA	SegRatio=0.01,AbsMeanSigma=0.19,pvalue=0.0881504262228996,pvalueTTest=0.089647200649075,
chr1	5940277	5940384	NPHP4	NPHP400036	0.100207086950223	2	0.00513727177901794	2	0.0960637062343739	2	0.0960637062343739	NA	NA	SegRatio=0.01,AbsMeanSigma=0.19,pvalue=0.0881504262228996,pvalueTTest=0.089647200649075,
chr1	5947263	5947376	NPHP4	NPHP400037	-0.238532185129387	2	0.00513727177901794	2	0.0960637062343739	2	0.0960637062343739	NA	NA	SegRatio=0.01,AbsMeanSigma=0.19,pvalue=0.0881504262228996,pvalueTTest=0.089647200649075,
chr1	5947330	5947450	NPHP4	NPHP400038	0.0344560013611729	2	0.00513727177901794	2	0.0960637062343739	2	0.0960637062343739	NA	NA	SegRatio=0.01,AbsMeanSigma=0.19,pvalue=0.0881504262228996,pvalueTTest=0.089647200649075,
chr1	5947448	5947532	NPHP4	NPHP400039	-0.187098722988803	2	0.00513727177901794	2	0.0960637062343739	2	0.0960637062343739	NA	NA	SegRatio=0.01,AbsMeanSigma=0.19,pvalue=0.0881504262228996,pvalueTTest=0.089647200649075,
chr1	5947477	5947615	NPHP4	NPHP400040	0.155664746005226	2	0.00513727177901794	2	0.0960637062343739	2	0.0960637062343739	NA	NA	SegRatio=0.01,AbsMeanSigma=0.19,pvalue=0.0881504262228996,pvalueTTest=0.089647200649075,
chr1	5950883	5950983	NPHP4	NPHP400041	0.0322295693605493	2	0.00513727177901794	2	0.0960637062343739	2	0.0960637062343739	NA	NA	SegRatio=0.01,AbsMeanSigma=0.19,pvalue=0.0881504262228996,pvalueTTest=0.089647200649075,
chr1	5950939	5951059	NPHP4	NPHP400042	-0.0974854050983115	2	0.00513727177901794	2	0.0960637062343739	2	0.0960637062343739	NA	NA	SegRatio=0.01,AbsMeanSigma=0.19,pvalue=0.0881504262228996,pvalueTTest=0.089647200649075,
chr1	5951049	5951165	NPHP4	NPHP400043	0.0417562946956049	2	0.00513727177901794	2	0.0960637062343739	2	0.0960637062343739	NA	NA	SegRatio=0.01,AbsMeanSigma=0.19,pvalue=0.0881504262228996,pvalueTTest=0.089647200649075,
chr1	5964655	5964792	NPHP4	NPHP400044	-0.63944271650634	2	0.00513727177901794	2	0.0960637062343739	2	0.0960637062343739	NA	NA	SegRatio=0.01,AbsMeanSigma=0.19,pvalue=0.0881504262228996,pvalueTTest=0.089647200649075,
chr1	5964725	5964837	NPHP4	NPHP400045	-0.287355134445151	2	0.00513727177901794	2	0.0960637062343739	2	0.0960637062343739	NA	NA	SegRatio=0.01,AbsMeanSigma=0.19,pvalue=0.0881504262228996,pvalueTTest=0.089647200649075,
chr1	5964812	5964930	NPHP4	NPHP400046	0.0921108713673811	2	0.00513727177901794	2	0.0960637062343739	2	0.0960637062343739	NA	NA	SegRatio=0.01,AbsMeanSigma=0.19,pvalue=0.0881504262228996,pvalueTTest=0.089647200649075,
chr1	5965326	5965414	NPHP4	NPHP400047	0.194913668112399	2	0.00513727177901794	2	0.0960637062343739	2	0.0960637062343739	NA	NA	SegRatio=0.01,AbsMeanSigma=0.19,pvalue=0.0881504262228996,pvalueTTest=0.089647200649075,
chr1	5965374	5965462	NPHP4	NPHP400048	-0.333862307846846	2	0.00513727177901794	2	0.0960637062343739	2	0.0960637062343739	NA	NA	SegRatio=0.01,AbsMeanSigma=0.19,pvalue=0.0881504262228996,pvalueTTest=0.089647200649075,
chr1	5965434	5965551	NPHP4	NPHP400049	-0.130838922292794	2	0.00513727177901794	2	0.0960637062343739	2	0.0960637062343739	NA	NA	SegRatio=0.01,AbsMeanSigma=0.19,pvalue=0.0881504262228996,pvalueTTest=0.089647200649075,
chr1	5965476	5965590	NPHP4	NPHP400050	-0.469990511539682	2	0.00513727177901794	2	0.0960637062343739	2	0.0960637062343739	NA	NA	SegRatio=0.01,AbsMeanSigma=0.19,pvalue=0.0881504262228996,pvalueTTest=0.089647200649075,
chr1	5965641	5965743	NPHP4	NPHP400051	0.0381728939765541	2	0.00513727177901794	2	0.0960637062343739	2	0.0960637062343739	NA	NA	SegRatio=0.01,AbsMeanSigma=0.19,pvalue=0.0881504262228996,pvalueTTest=0.089647200649075,
chr1	5965716	5965837	NPHP4	NPHP400052	-0.646549646204554	2	0.00513727177901794	2	0.0960637062343739	2	0.0960637062343739	NA	NA	SegRatio=0.01,AbsMeanSigma=0.19,pvalue=0.0881504262228996,pvalueTTest=0.089647200649075,
chr1	5965821	5965927	NPHP4	NPHP400053	-0.0364881939276447	2	0.00513727177901794	2	0.0960637062343739	2	0.0960637062343739	NA	NA	SegRatio=0.01,AbsMeanSigma=0.19,pvalue=0.0881504262228996,pvalueTTest=0.089647200649075,
chr1	5967139	5967278	NPHP4	NPHP400054	-0.222036952774277	2	0.00513727177901794	2	0.0960637062343739	2	0.0960637062343739	NA	NA	SegRatio=0.01,AbsMeanSigma=0.19,pvalue=0.0881504262228996,pvalueTTest=0.089647200649075,
chr1	5967279	5967344	NPHP4	NPHP400055	NA	2	0.00513727177901794	2	0.0960637062343739	2	0.0960637062343739	NA	NA	SegRatio=0.01,AbsMeanSigma=0.19,pvalue=0.0881504262228996,pvalueTTest=0.089647200649075,
chr1	5969187	5969303	NPHP4	NPHP400056	-0.11985445378355	2	0.00513727177901794	2	0.0960637062343739	2	0.0960637062343739	NA	NA	SegRatio=0.01,AbsMeanSigma=0.19,pvalue=0.0881504262228996,pvalueTTest=0.089647200649075,
chr1	5987662	5987784	NPHP4	NPHP400057	-0.14141904967701	2	0.00513727177901794	2	0.0960637062343739	2	0.0960637062343739	NA	NA	SegRatio=0.01,AbsMeanSigma=0.19,pvalue=0.0881504262228996,pvalueTTest=0.089647200649075,
chr1	5987737	5987859	NPHP4	NPHP400058	0.161584479195139	2	0.00513727177901794	2	0.0960637062343739	2	0.0960637062343739	NA	NA	SegRatio=0.01,AbsMeanSigma=0.19,pvalue=0.0881504262228996,pvalueTTest=0.089647200649075,
chr1	5987800	5987895	NPHP4	NPHP400059	-0.453660647625264	2	0.00513727177901794	2	0.0960637062343739	2	0.0960637062343739	NA	NA	SegRatio=0.01,AbsMeanSigma=0.19,pvalue=0.0881504262228996,pvalueTTest=0.089647200649075,
chr1	5993123	5993235	NPHP4	NPHP400060	-0.224980502210605	2	0.00513727177901794	2	0.0960637062343739	2	0.0960637062343739	NA	NA	SegRatio=0.01,AbsMeanSigma=0.19,pvalue=0.0881504262228996,pvalueTTest=0.089647200649075,
chr1	5993189	5993302	NPHP4	NPHP400061	-0.597184387072953	2	0.00513727177901794	2	0.0960637062343739	2	0.0960637062343739	NA	NA	SegRatio=0.01,AbsMeanSigma=0.19,pvalue=0.0881504262228996,pvalueTTest=0.089647200649075,
chr1	5993250	5993368	NPHP4	NPHP400062	-0.235275513321721	2	0.00513727177901794	2	0.0960637062343739	2	0.0960637062343739	NA	NA	SegRatio=0.01,AbsMeanSigma=0.19,pvalue=0.0881504262228996,pvalueTTest=0.089647200649075,
chr1	5993309	5993430	NPHP4	NPHP400063	-0.135773390954357	2	0.00513727177901794	2	0.0960637062343739	2	0.0960637062343739	NA	NA	SegRatio=0.01,AbsMeanSigma=0.19,pvalue=0.0881504262228996,pvalueTTest=0.089647200649075,
chr1	6007100	6007208	NPHP4	NPHP400064	-0.0613072921455518	2	0.00513727177901794	2	0.0960637062343739	2	0.0960637062343739	NA	NA	SegRatio=0.01,AbsMeanSigma=0.19,pvalue=0.0881504262228996,pvalueTTest=0.089647200649075,
chr1	6007202	6007308	NPHP4	NPHP400065	-0.506274778099626	2	0.00513727177901794	2	0.0960637062343739	2	0.0960637062343739	NA	NA	SegRatio=0.01,AbsMeanSigma=0.19,pvalue=0.0881504262228996,pvalueTTest=0.089647200649075,
chr1	6007305	6007426	NPHP4	NPHP400066	0.1152582819461	2	0.00513727177901794	2	0.0960637062343739	2	0.0960637062343739	NA	NA	SegRatio=0.01,AbsMeanSigma=0.19,pvalue=0.0881504262228996,pvalueTTest=0.089647200649075,
chr1	6008067	6008187	NPHP4	NPHP400067	0.220503300197519	2	0.00513727177901794	2	0.0960637062343739	2	0.0960637062343739	NA	NA	SegRatio=0.01,AbsMeanSigma=0.19,pvalue=0.0881504262228996,pvalueTTest=0.089647200649075,
chr1	6008164	6008305	NPHP4	NPHP400068	NA	2	0.00513727177901794	2	0.0960637062343739	2	0.0960637062343739	NA	NA	SegRatio=0.01,AbsMeanSigma=0.19,pvalue=0.0881504262228996,pvalueTTest=0.089647200649075,
chr1	6008245	6008349	NPHP4	NPHP400069	0.0941398628941563	2	0.00513727177901794	2	0.0960637062343739	2	0.0960637062343739	NA	NA	SegRatio=0.01,AbsMeanSigma=0.19,pvalue=0.0881504262228996,pvalueTTest=0.089647200649075,
chr1	6012757	6012856	NPHP4	NPHP400070	-0.1109119585768	2	0.00513727177901794	2	0.0960637062343739	2	0.0960637062343739	NA	NA	SegRatio=0.01,AbsMeanSigma=0.19,pvalue=0.0881504262228996,pvalueTTest=0.089647200649075,
chr1	6012814	6012930	NPHP4	NPHP400071	-0.0363126563455899	2	0.00513727177901794	2	0.0960637062343739	2	0.0960637062343739	NA	NA	SegRatio=0.01,AbsMeanSigma=0.19,pvalue=0.0881504262228996,pvalueTTest=0.089647200649075,
chr1	6021795	6021909	NPHP4	NPHP400072	-0.359619677751694	2	0.00513727177901794	2	0.0960637062343739	2	0.0960637062343739	NA	NA	SegRatio=0.01,AbsMeanSigma=0.19,pvalue=0.0881504262228996,pvalueTTest=0.089647200649075,
chr1	6021875	6021991	NPHP4	NPHP400073	-0.0207543350191086	2	0.00513727177901794	2	0.0960637062343739	2	0.0960637062343739	NA	NA	SegRatio=0.01,AbsMeanSigma=0.19,pvalue=0.0881504262228996,pvalueTTest=0.089647200649075,
chr1	6021989	6022095	NPHP4	NPHP400074	-0.302741443253823	2	0.00513727177901794	2	0.0960637062343739	2	0.0960637062343739	NA	NA	SegRatio=0.01,AbsMeanSigma=0.19,pvalue=0.0881504262228996,pvalueTTest=0.089647200649075,
chr1	6027331	6027442	NPHP4	NPHP400075	0.0212018384337878	2	0.00513727177901794	2	0.0960637062343739	2	0.0960637062343739	NA	NA	SegRatio=0.01,AbsMeanSigma=0.19,pvalue=0.0881504262228996,pvalueTTest=0.089647200649075,
chr1	6029048	6029161	NPHP4	NPHP400076	0.281269367748394	2	0.00513727177901794	2	0.0960637062343739	2	0.0960637062343739	NA	NA	SegRatio=0.01,AbsMeanSigma=0.19,pvalue=0.0881504262228996,pvalueTTest=0.089647200649075,
chr1	6029162	6029278	NPHP4	NPHP400077	0.425871338428464	2	0.00513727177901794	2	0.0960637062343739	2	0.0960637062343739	NA	NA	SegRatio=0.01,AbsMeanSigma=0.19,pvalue=0.0881504262228996,pvalueTTest=0.089647200649075,
chr1	6029224	6029342	NPHP4	NPHP400078	-0.0848875869899551	2	0.00513727177901794	2	0.0960637062343739	2	0.0960637062343739	NA	NA	SegRatio=0.01,AbsMeanSigma=0.19,pvalue=0.0881504262228996,pvalueTTest=0.089647200649075,
chr1	6038340	6038455	NPHP4	NPHP400079	0.505581834556954	2	0.00513727177901794	2	0.0960637062343739	2	0.0960637062343739	NA	NA	SegRatio=0.01,AbsMeanSigma=0.19,pvalue=0.0881504262228996,pvalueTTest=0.089647200649075,
chr1	6038452	6038568	NPHP4	NPHP400080	1.31824414949429	2	0.00513727177901794	2	0.0960637062343739	2	0.0960637062343739	NA	NA	SegRatio=0.01,AbsMeanSigma=0.19,pvalue=0.0881504262228996,pvalueTTest=0.089647200649075,
chr1	6046192	6046309	NPHP4	NPHP400081	0.22307415495353	2	0.00513727177901794	2	0.0960637062343739	2	0.0960637062343739	NA	NA	SegRatio=0.01,AbsMeanSigma=0.19,pvalue=0.0881504262228996,pvalueTTest=0.089647200649075,
chr1	6046262	6046380	NPHP4	NPHP400082	-0.0675203028093896	2	0.00513727177901794	2	0.0960637062343739	2	0.0960637062343739	NA	NA	SegRatio=0.01,AbsMeanSigma=0.19,pvalue=0.0881504262228996,pvalueTTest=0.089647200649075,
chr2	29416015	29416131	ALK	ALK00001	0.0110496640873748	2	0.0463293244789084	2	0.750698137366514	2	0.750698137366514	NA	NA	SegRatio=0.05,AbsMeanSigma=0.02,pvalue=0.820852591595004,pvalueTTest=0.835425657781955,
chr2	29416121	29416220	ALK	ALK00002	-0.387335991433007	2	0.0463293244789084	2	0.750698137366514	2	0.750698137366514	NA	NA	SegRatio=0.05,AbsMeanSigma=0.02,pvalue=0.820852591595004,pvalueTTest=0.835425657781955,
chr2	29416210	29416329	ALK	ALK00003	-0.470740980555542	2	0.0463293244789084	2	0.750698137366514	2	0.750698137366514	NA	NA	SegRatio=0.05,AbsMeanSigma=0.02,pvalue=0.820852591595004,pvalueTTest=0.835425657781955,
chr2	29416265	29416372	ALK	ALK00004	0.272496274008191	2	0.0463293244789084	2	0.750698137366514	2	0.750698137366514	NA	NA	SegRatio=0.05,AbsMeanSigma=0.02,pvalue=0.820852591595004,pvalueTTest=0.835425657781955,
chr2	29416343	29416459	ALK	ALK00005	-0.237681450702323	2	0.0463293244789084	2	0.750698137366514	2	0.750698137366514	NA	NA	SegRatio=0.05,AbsMeanSigma=0.02,pvalue=0.820852591595004,pvalueTTest=0.835425657781955,
chr2	29416450	29416569	ALK	ALK00006	0.0961811716766372	2	0.0463293244789084	2	0.750698137366514	2	0.750698137366514	NA	NA	SegRatio=0.05,AbsMeanSigma=0.02,pvalue=0.820852591595004,pvalueTTest=0.835425657781955,
chr2	29416567	29416667	ALK	ALK00007	0.141288113317733	2	0.0463293244789084	2	0.750698137366514	2	0.750698137366514	NA	NA	SegRatio=0.05,AbsMeanSigma=0.02,pvalue=0.820852591595004,pvalueTTest=0.835425657781955,
chr2	29416595	29416714	ALK	ALK00008	0.194028569896608	2	0.0463293244789084	2	0.750698137366514	2	0.750698137366514	NA	NA	SegRatio=0.05,AbsMeanSigma=0.02,pvalue=0.820852591595004,pvalueTTest=0.835425657781955,
chr2	29416676	29416771	ALK	ALK00009	-0.377640224714893	2	0.0463293244789084	2	0.750698137366514	2	0.750698137366514	NA	NA	SegRatio=0.05,AbsMeanSigma=0.02,pvalue=0.820852591595004,pvalueTTest=0.835425657781955,
chr2	29416765	29416872	ALK	ALK00010	-0.0117082551954471	2	0.0463293244789084	2	0.750698137366514	2	0.750698137366514	NA	NA	SegRatio=0.05,AbsMeanSigma=0.02,pvalue=0.820852591595004,pvalueTTest=0.835425657781955,
chr2	29419590	29419703	ALK	ALK00011	-0.182599310621633	2	0.0463293244789084	2	0.750698137366514	2	0.750698137366514	NA	NA	SegRatio=0.05,AbsMeanSigma=0.02,pvalue=0.820852591595004,pvalueTTest=0.835425657781955,
chr2	29419698	29419809	ALK	ALK00012	0.112024065923374	2	0.0463293244789084	2	0.750698137366514	2	0.750698137366514	NA	NA	SegRatio=0.05,AbsMeanSigma=0.02,pvalue=0.820852591595004,pvalueTTest=0.835425657781955,
chr2	29420348	29420466	ALK	ALK00013	0.328626737455004	2	0.0463293244789084	2	0.750698137366514	2	0.750698137366514	NA	NA	SegRatio=0.05,AbsMeanSigma=0.02,pvalue=0.820852591595004,pvalueTTest=0.835425657781955,
chr2	29420461	29420552	ALK	ALK00014	0.0463293244789084	2	0.0463293244789084	2	0.750698137366514	2	0.750698137366514	NA	NA	SegRatio=0.05,AbsMeanSigma=0.02,pvalue=0.820852591595004,pvalueTTest=0.835425657781955,
chr2	29420539	29420648	ALK	ALK00015	0.0260207103866936	2	0.0463293244789084	2	0.750698137366514	2	0.750698137366514	NA	NA	SegRatio=0.05,AbsMeanSigma=0.02,pvalue=0.820852591595004,pvalueTTest=0.835425657781955,
chr2	29430015	29430124	ALK	ALK00016	-0.327212271015542	2	0.0463293244789084	2	0.750698137366514	2	0.750698137366514	NA	NA	SegRatio=0.05,AbsMeanSigma=0.02,pvalue=0.820852591595004,pvalueTTest=0.835425657781955,
chr2	29430107	29430214	ALK	ALK00017	-0.0895842641367557	2	0.0463293244789084	2	0.750698137366514	2	0.750698137366514	NA	NA	SegRatio=0.05,AbsMeanSigma=0.02,pvalue=0.820852591595004,pvalueTTest=0.835425657781955,
chr2	29432564	29432683	ALK	ALK00018	0.0701132268264378	2	0.0463293244789084	2	0.750698137366514	2	0.750698137366514	NA	NA	SegRatio=0.05,AbsMeanSigma=0.02,pvalue=0.820852591595004,pvalueTTest=0.835425657781955,
chr2	29432653	29432739	ALK	ALK00019	0.0175999247934551	2	0.0463293244789084	2	0.750698137366514	2	0.750698137366514	NA	NA	SegRatio=0.05,AbsMeanSigma=0.02,pvalue=0.820852591595004,pvalueTTest=0.835425657781955,
chr2	29432728	29432839	ALK	ALK00020	NA	2	0.0463293244789084	2	0.750698137366514	2	0.750698137366514	NA	NA	SegRatio=0.05,AbsMeanSigma=0.02,pvalue=0.820852591595004,pvalueTTest=0.835425657781955,
chr2	29436760	29436875	ALK	ALK00021	0.199570384622757	2	0.0463293244789084	2	0.750698137366514	2	0.750698137366514	NA	NA	SegRatio=0.05,AbsMeanSigma=0.02,pvalue=0.820852591595004,pvalueTTest=0.835425657781955,
chr2	29436874	29436992	ALK	ALK00022	0.126161604185862	2	0.0463293244789084	2	0.750698137366514	2	0.750698137366514	NA	NA	SegRatio=0.05,AbsMeanSigma=0.02,pvalue=0.820852591595004,pvalueTTest=0.835425657781955,
chr2	29443547	29443666	ALK	ALK00023	0.187226416819365	2	0.0463293244789084	2	0.750698137366514	2	0.750698137366514	NA	NA	SegRatio=0.05,AbsMeanSigma=0.02,pvalue=0.820852591595004,pvalueTTest=0.835425657781955,
chr2	29443611	29443730	ALK	ALK00024	0.177945778193041	2	0.0463293244789084	2	0.750698137366514	2	0.750698137366514	NA	NA	SegRatio=0.05,AbsMeanSigma=0.02,pvalue=0.820852591595004,pvalueTTest=0.835425657781955,
chr2	29445156	29445246	ALK	ALK00025	0.162478994657397	2	0.0463293244789084	2	0.750698137366514	2	0.750698137366514	NA	NA	SegRatio=0.05,AbsMeanSigma=0.02,pvalue=0.820852591595004,pvalueTTest=0.835425657781955,
chr2	29445242	29445359	ALK	ALK00026	-0.3215065524317	2	0.0463293244789084	2	0.750698137366514	2	0.750698137366514	NA	NA	SegRatio=0.05,AbsMeanSigma=0.02,pvalue=0.820852591595004,pvalueTTest=0.835425657781955,
chr2	29445327	29445427	ALK	ALK00027	0.0532110136920424	2	0.0463293244789084	2	0.750698137366514	2	0.750698137366514	NA	NA	SegRatio=0.05,AbsMeanSigma=0.02,pvalue=0.820852591595004,pvalueTTest=0.835425657781955,
chr2	29445388	29445505	ALK	ALK00028	-0.656650528609892	2	0.0463293244789084	2	0.750698137366514	2	0.750698137366514	NA	NA	SegRatio=0.05,AbsMeanSigma=0.02,pvalue=0.820852591595004,pvalueTTest=0.835425657781955,
chr2	29446167	29446285	ALK	ALK00029	0.420862882327402	2	0.0463293244789084	2	0.750698137366514	2	0.750698137366514	NA	NA	SegRatio=0.05,AbsMeanSigma=0.02,pvalue=0.820852591595004,pvalueTTest=0.835425657781955,
chr2	29446223	29446329	ALK	ALK00030	-0.272283778632841	2	0.0463293244789084	2	0.750698137366514	2	0.750698137366514	NA	NA	SegRatio=0.05,AbsMeanSigma=0.02,pvalue=0.820852591595004,pvalueTTest=0.835425657781955,
chr2	29446267	29446388	ALK	ALK00031	-0.115621624339917	2	0.0463293244789084	2	0.750698137366514	2	0.750698137366514	NA	NA	SegRatio=0.05,AbsMeanSigma=0.02,pvalue=0.820852591595004,pvalueTTest=0.835425657781955,
chr2	29446339	29446456	ALK	ALK00032	0.381137911764748	2	0.0463293244789084	2	0.750698137366514	2	0.750698137366514	NA	NA	SegRatio=0.05,AbsMeanSigma=0.02,pvalue=0.820852591595004,pvalueTTest=0.835425657781955,
chr2	29448273	29448381	ALK	ALK00033	0.291868669287769	2	0.0463293244789084	2	0.750698137366514	2	0.750698137366514	NA	NA	SegRatio=0.05,AbsMeanSigma=0.02,pvalue=0.820852591595004,pvalueTTest=0.835425657781955,
chr2	29448332	29448450	ALK	ALK00034	-0.245979440001567	2	0.0463293244789084	2	0.750698137366514	2	0.750698137366514	NA	NA	SegRatio=0.05,AbsMeanSigma=0.02,pvalue=0.820852591595004,pvalueTTest=0.835425657781955,
chr2	29449753	29449871	ALK	ALK00035	0.0206671374910755	2	0.0463293244789084	2	0.750698137366514	2	0.750698137366514	NA	NA	SegRatio=0.05,AbsMeanSigma=0.02,pvalue=0.820852591595004,pvalueTTest=0.835425657781955,
chr2	29449848	29449940	ALK	ALK00036	-0.0622433957356218	2	0.0463293244789084	2	0.750698137366514	2	0.750698137366514	NA	NA	SegRatio=0.05,AbsMeanSigma=0.02,pvalue=0.820852591595004,pvalueTTest=0.835425657781955,
chr2	29449888	29450002	ALK	ALK00037	0.411888050659809	2	0.0463293244789084	2	0.750698137366514	2	0.750698137366514	NA	NA	SegRatio=0.05,AbsMeanSigma=0.02,pvalue=0.820852591595004,pvalueTTest=0.835425657781955,
chr2	29450414	29450511	ALK	ALK00038	0.201607842608151	2	0.0463293244789084	2	0.750698137366514	2	0.750698137366514	NA	NA	SegRatio=0.05,AbsMeanSigma=0.02,pvalue=0.820852591595004,pvalueTTest=0.835425657781955,
chr2	29450441	29450550	ALK	ALK00039	0.0472049174218792	2	0.0463293244789084	2	0.750698137366514	2	0.750698137366514	NA	NA	SegRatio=0.05,AbsMeanSigma=0.02,pvalue=0.820852591595004,pvalueTTest=0.835425657781955,
chr2	29450498	29450619	ALK	ALK00040	0.0927187105555769	2	0.0463293244789084	2	0.750698137366514	2	0.750698137366514	NA	NA	SegRatio=0.05,AbsMeanSigma=0.02,pvalue=0.820852591595004,pvalueTTest=0.835425657781955,
chr2	29451711	29451827	ALK	ALK00041	NA	2	0.0463293244789084	2	0.750698137366514	2	0.750698137366514	NA	NA	SegRatio=0.05,AbsMeanSigma=0.02,pvalue=0.820852591595004,pvalueTTest=0.835425657781955,
chr2	29451759	29451890	ALK	ALK00042	NA	2	0.0463293244789084	2	0.750698137366514	2	0.750698137366514	NA	NA	SegRatio=0.05,AbsMeanSigma=0.02,pvalue=0.820852591595004,pvalueTTest=0.835425657781955,
chr2	29451885	29451972	ALK	ALK00043	-0.0683912524275548	2	0.0463293244789084	2	0.750698137366514	2	0.750698137366514	NA	NA	SegRatio=0.05,AbsMeanSigma=0.02,pvalue=0.820852591595004,pvalueTTest=0.835425657781955,
chr2	29455093	29455208	ALK	ALK00044	0.098409362804154	2	0.0463293244789084	2	0.750698137366514	2	0.750698137366514	NA	NA	SegRatio=0.05,AbsMeanSigma=0.02,pvalue=0.820852591595004,pvalueTTest=0.835425657781955,
chr2	29455199	29455309	ALK	ALK00045	0.00970794684050142	2	0.0463293244789084	2	0.750698137366514	2	0.750698137366514	NA	NA	SegRatio=0.05,AbsMeanSigma=0.02,pvalue=0.820852591595004,pvalueTTest=0.835425657781955,
chr2	29455248	29455387	ALK	ALK00046	-0.0183932979816891	2	0.0463293244789084	2	0.750698137366514	2	0.750698137366514	NA	NA	SegRatio=0.05,AbsMeanSigma=0.02,pvalue=0.820852591595004,pvalueTTest=0.835425657781955,
chr2	29456410	29456529	ALK	ALK00047	0.126965535963204	2	0.0463293244789084	2	0.750698137366514	2	0.750698137366514	NA	NA	SegRatio=0.05,AbsMeanSigma=0.02,pvalue=0.820852591595004,pvalueTTest=0.835425657781955,
chr2	29456508	29456611	ALK	ALK00048	0.22114200583618	2	0.0463293244789084	2	0.750698137366514	2	0.750698137366514	NA	NA	SegRatio=0.05,AbsMeanSigma=0.02,pvalue=0.820852591595004,pvalueTTest=0.835425657781955,
chr2	29462479	29462599	ALK	ALK00049	0.243183648527257	2	0.0463293244789084	2	0.750698137366514	2	0.750698137366514	NA	NA	SegRatio=0.05,AbsMeanSigma=0.02,pvalue=0.820852591595004,pvalueTTest=0.835425657781955,
chr2	29462593	29462704	ALK	ALK00050	-0.120554466788949	2	0.0463293244789084	2	0.750698137366514	2	0.750698137366514	NA	NA	SegRatio=0.05,AbsMeanSigma=0.02,pvalue=0.820852591595004,pvalueTTest=0.835425657781955,
chr2	29462658	29462777	ALK	ALK00051	0.156486967079187	2	0.0463293244789084	2	0.750698137366514	2	0.750698137366514	NA	NA	SegRatio=0.05,AbsMeanSigma=0.02,pvalue=0.820852591595004,pvalueTTest=0.835425657781955,
chr2	29473931	29474053	ALK	ALK00052	0.0383325093458965	2	0.0463293244789084	2	0.750698137366514	2	0.750698137366514	NA	NA	SegRatio=0.05,AbsMeanSigma=0.02,pvalue=0.820852591595004,pvalueTTest=0.835425657781955,
chr2	29474018	29474130	ALK	ALK00053	0.0291847518963918	2	0.0463293244789084	2	0.750698137366514	2	0.750698137366514	NA	NA	SegRatio=0.05,AbsMeanSigma=0.02,pvalue=0.820852591595004,pvalueTTest=0.835425657781955,
chr2	29474130	29474230	ALK	ALK00054	NA	2	0.0463293244789084	2	0.750698137366514	2	0.750698137366514	NA	NA	SegRatio=0.05,AbsMeanSigma=0.02,pvalue=0.820852591595004,pvalueTTest=0.835425657781955,
chr2	29497904	29498015	ALK	ALK00055	0.116415139291475	2	0.0463293244789084	2	0.750698137366514	2	0.750698137366514	NA	NA	SegRatio=0.05,AbsMeanSigma=0.02,pvalue=0.820852591595004,pvalueTTest=0.835425657781955,
chr2	29498006	29498122	ALK	ALK00056	0.119397970682728	2	0.0463293244789084	2	0.750698137366514	2	0.750698137366514	NA	NA	SegRatio=0.05,AbsMeanSigma=0.02,pvalue=0.820852591595004,pvalueTTest=0.835425657781955,
chr2	29498193	29498297	ALK	ALK00057	-0.204256215218004	2	0.0463293244789084	2	0.750698137366514	2	0.750698137366514	NA	NA	SegRatio=0.05,AbsMeanSigma=0.02,pvalue=0.820852591595004,pvalueTTest=0.835425657781955,
chr2	29498298	29498417	ALK	ALK00058	-0.132895138457763	2	0.0463293244789084	2	0.750698137366514	2	0.750698137366514	NA	NA	SegRatio=0.05,AbsMeanSigma=0.02,pvalue=0.820852591595004,pvalueTTest=0.835425657781955,
chr2	29519730	29519844	ALK	ALK00059	-0.2785499414448	2	0.0463293244789084	2	0.750698137366514	2	0.750698137366514	NA	NA	SegRatio=0.05,AbsMeanSigma=0.02,pvalue=0.820852591595004,pvalueTTest=0.835425657781955,
chr2	29519814	29519931	ALK	ALK00060	0.231960917645703	2	0.0463293244789084	2	0.750698137366514	2	0.750698137366514	NA	NA	SegRatio=0.05,AbsMeanSigma=0.02,pvalue=0.820852591595004,pvalueTTest=0.835425657781955,
chr2	29519875	29519988	ALK	ALK00061	-0.0893760497669781	2	0.0463293244789084	2	0.750698137366514	2	0.750698137366514	NA	NA	SegRatio=0.05,AbsMeanSigma=0.02,pvalue=0.820852591595004,pvalueTTest=0.835425657781955,
chr2	29541128	29541245	ALK	ALK00062	-0.787158802956647	2	0.0463293244789084	2	0.750698137366514	2	0.750698137366514	NA	NA	SegRatio=0.05,AbsMeanSigma=0.02,pvalue=0.820852591595004,pvalueTTest=0.835425657781955,
chr2	29541212	29541329	ALK	ALK00063	-0.282349121295735	2	0.0463293244789084	2	0.750698137366514	2	0.750698137366514	NA	NA	SegRatio=0.05,AbsMeanSigma=0.02,pvalue=0.820852591595004,pvalueTTest=0.835425657781955,
chr2	29543584	29543701	ALK	ALK00064	-0.220086689400091	2	0.0463293244789084	2	0.750698137366514	2	0.750698137366514	NA	NA	SegRatio=0.05,AbsMeanSigma=0.02,pvalue=0.820852591595004,pvalueTTest=0.835425657781955,
chr2	29543655	29543771	ALK	ALK00065	0.407702517248444	2	0.0463293244789084	2	0.750698137366514	2	0.750698137366514	NA	NA	SegRatio=0.05,AbsMeanSigma=0.02,pvalue=0.820852591595004,pvalueTTest=0.835425657781955,
chr2	29551137	29551257	ALK	ALK00066	-0.0306700052324402	2	0.0463293244789084	2	0.750698137366514	2	0.750698137366514	NA	NA	SegRatio=0.05,AbsMeanSigma=0.02,pvalue=0.820852591595004,pvalueTTest=0.835425657781955,
chr2	29551235	29551340	ALK	ALK00067	-0.172726293460408	2	0.0463293244789084	2	0.750698137366514	2	0.750698137366514	NA	NA	SegRatio=0.05,AbsMeanSigma=0.02,pvalue=0.820852591595004,pvalueTTest=0.835425657781955,
chr2	29551330	29551441	ALK	ALK00068	NA	2	0.0463293244789084	2	0.750698137366514	2	0.750698137366514	NA	NA	SegRatio=0.05,AbsMeanSigma=0.02,pvalue=0.820852591595004,pvalueTTest=0.835425657781955,
chr2	29606563	29606677	ALK	ALK00069	-0.793194266482196	2	0.0463293244789084	2	0.750698137366514	2	0.750698137366514	NA	NA	SegRatio=0.05,AbsMeanSigma=0.02,pvalue=0.820852591595004,pvalueTTest=0.835425657781955,
chr2	29606667	29606783	ALK	ALK00070	0.286453179408277	2	0.0463293244789084	2	0.750698137366514	2	0.750698137366514	NA	NA	SegRatio=0.05,AbsMeanSigma=0.02,pvalue=0.820852591595004,pvalueTTest=0.835425657781955,
chr2	29754741	29754848	ALK	ALK00071	-0.213413119853362	2	0.0463293244789084	2	0.750698137366514	2	0.750698137366514	NA	NA	SegRatio=0.05,AbsMeanSigma=0.02,pvalue=0.820852591595004,pvalueTTest=0.835425657781955,
chr2	29754818	29754935	ALK	ALK00072	-0.1841306361329	2	0.0463293244789084	2	0.750698137366514	2	0.750698137366514	NA	NA	SegRatio=0.05,AbsMeanSigma=0.02,pvalue=0.820852591595004,pvalueTTest=0.835425657781955,
chr2	29754934	29755052	ALK	ALK00073	0.0956950473202422	2	0.0463293244789084	2	0.750698137366514	2	0.750698137366514	NA	NA	SegRatio=0.05,AbsMeanSigma=0.02,pvalue=0.820852591595004,pvalueTTest=0.835425657781955,
chr2	29917634	29917751	ALK	ALK00074	0.255202985799171	2	0.0463293244789084	2	0.750698137366514	2	0.750698137366514	NA	NA	SegRatio=0.05,AbsMeanSigma=0.02,pvalue=0.820852591595004,pvalueTTest=0.835425657781955,
chr2	29917742	29917861	ALK	ALK00075	0.132870474232446	2	0.0463293244789084	2	0.750698137366514	2	0.750698137366514	NA	NA	SegRatio=0.05,AbsMeanSigma=0.02,pvalue=0.820852591595004,pvalueTTest=0.835425657781955,
chr2	29917826	29917919	ALK	ALK00076	-0.0978116566152142	2	0.0463293244789084	2	0.750698137366514	2	0.750698137366514	NA	NA	SegRatio=0.05,AbsMeanSigma=0.02,pvalue=0.820852591595004,pvalueTTest=0.835425657781955,
chr2	29940373	29940482	ALK	ALK00077	-0.0408136225783939	2	0.0463293244789084	2	0.750698137366514	2	0.750698137366514	NA	NA	SegRatio=0.05,AbsMeanSigma=0.02,pvalue=0.820852591595004,pvalueTTest=0.835425657781955,
chr2	29940481	29940585	ALK	ALK00078	-0.0772135164233515	2	0.0463293244789084	2	0.750698137366514	2	0.750698137366514	NA	NA	SegRatio=0.05,AbsMeanSigma=0.02,pvalue=0.820852591595004,pvalueTTest=0.835425657781955,
chr2	30142816	30142955	ALK	ALK00079	0.0438407920904322	2	0.0463293244789084	2	0.750698137366514	2	0.750698137366514	NA	NA	SegRatio=0.05,AbsMeanSigma=0.02,pvalue=0.820852591595004,pvalueTTest=0.835425657781955,
chr2	30142877	30142997	ALK	ALK00080	0.157824630566284	2	0.0463293244789084	2	0.750698137366514	2	0.750698137366514	NA	NA	SegRatio=0.05,AbsMeanSigma=0.02,pvalue=0.820852591595004,pvalueTTest=0.835425657781955,
chr2	30142949	30143016	ALK	ALK00081	-0.425700880531039	2	0.0463293244789084	2	0.750698137366514	2	0.750698137366514	NA	NA	SegRatio=0.05,AbsMeanSigma=0.02,pvalue=0.820852591595004,pvalueTTest=0.835425657781955,
chr2	30143003	30143141	ALK	ALK00082	NA	2	0.0463293244789084	2	0.750698137366514	2	0.750698137366514	NA	NA	SegRatio=0.05,AbsMeanSigma=0.02,pvalue=0.820852591595004,pvalueTTest=0.835425657781955,
chr2	47600571	47600681	EPCAM	EPCAM00001	0.126683188249242	2	0.0463293244789084	2	0.418599761607173	2	0.418599761607173	NA	NA	SegRatio=0.05,AbsMeanSigma=0.02,pvalue=0.820852591595004,pvalueTTest=0.835425657781955,
chr2	47600663	47600766	EPCAM	EPCAM00002	0.174012197711125	2	0.0463293244789084	2	0.418599761607173	2	0.418599761607173	NA	NA	SegRatio=0.05,AbsMeanSigma=0.02,pvalue=0.820852591595004,pvalueTTest=0.835425657781955,
chr2	47600875	47600962	EPCAM	EPCAM00003	0.420481600748007	2	0.0463293244789084	2	0.418599761607173	2	0.418599761607173	NA	NA	SegRatio=0.05,AbsMeanSigma=0.02,pvalue=0.820852591595004,pvalueTTest=0.835425657781955,
chr2	47600938	47601040	EPCAM	EPCAM00004	-0.451383475428115	2	0.0463293244789084	2	0.418599761607173	2	0.418599761607173	NA	NA	SegRatio=0.05,AbsMeanSigma=0.02,pvalue=0.820852591595004,pvalueTTest=0.835425657781955,
chr2	47601038	47601158	EPCAM	EPCAM00005	0.0390818212983927	2	0.0463293244789084	2	0.418599761607173	2	0.418599761607173	NA	NA	SegRatio=0.05,AbsMeanSigma=0.02,pvalue=0.820852591595004,pvalueTTest=0.835425657781955,
chr2	47601151	47601264	EPCAM	EPCAM00006	-0.0929091300125657	2	0.0463293244789084	2	0.418599761607173	2	0.418599761607173	NA	NA	SegRatio=0.05,AbsMeanSigma=0.02,pvalue=0.820852591595004,pvalueTTest=0.835425657781955,
chr2	47602339	47602443	EPCAM	EPCAM00007	0.776085953763793	2	0.0463293244789084	2	0.418599761607173	2	0.418599761607173	NA	NA	SegRatio=0.05,AbsMeanSigma=0.02,pvalue=0.820852591595004,pvalueTTest=0.835425657781955,
chr2	47602389	47602486	EPCAM	EPCAM00008	-0.0440357233140744	2	0.0463293244789084	2	0.418599761607173	2	0.418599761607173	NA	NA	SegRatio=0.05,AbsMeanSigma=0.02,pvalue=0.820852591595004,pvalueTTest=0.835425657781955,
chr2	47604086	47604200	EPCAM	EPCAM00009	0.492486341412654	2	0.0463293244789084	2	0.418599761607173	2	0.418599761607173	NA	NA	SegRatio=0.05,AbsMeanSigma=0.02,pvalue=0.820852591595004,pvalueTTest=0.835425657781955,
chr2	47604173	47604288	EPCAM	EPCAM00010	-0.388943428304798	2	0.0463293244789084	2	0.418599761607173	2	0.418599761607173	NA	NA	SegRatio=0.05,AbsMeanSigma=0.02,pvalue=0.820852591595004,pvalueTTest=0.835425657781955,
chr2	47606015	47606116	EPCAM	EPCAM00011	NA	2	0.0463293244789084	2	0.418599761607173	2	0.418599761607173	NA	NA	SegRatio=0.05,AbsMeanSigma=0.02,pvalue=0.820852591595004,pvalueTTest=0.835425657781955,
chr2	47606112	47606222	EPCAM	EPCAM00012	0.161019183684956	2	0.0463293244789084	2	0.418599761607173	2	0.418599761607173	NA	NA	SegRatio=0.05,AbsMeanSigma=0.02,pvalue=0.820852591595004,pvalueTTest=0.835425657781955,
chr2	47606866	47606977	EPCAM	EPCAM00013	0.245662768004847	2	0.0463293244789084	2	0.418599761607173	2	0.418599761607173	NA	NA	SegRatio=0.05,AbsMeanSigma=0.02,pvalue=0.820852591595004,pvalueTTest=0.835425657781955,
chr2	47606960	47607077	EPCAM	EPCAM00014	0.246953010614201	2	0.0463293244789084	2	0.418599761607173	2	0.418599761607173	NA	NA	SegRatio=0.05,AbsMeanSigma=0.02,pvalue=0.820852591595004,pvalueTTest=0.835425657781955,
chr2	47607041	47607159	EPCAM	EPCAM00015	-0.6786352939302	2	0.0463293244789084	2	0.418599761607173	2	0.418599761607173	NA	NA	SegRatio=0.05,AbsMeanSigma=0.02,pvalue=0.820852591595004,pvalueTTest=0.835425657781955,
chr2	47612282	47612391	EPCAM	EPCAM00016	0.0903146325594754	2	0.0463293244789084	2	0.418599761607173	2	0.418599761607173	NA	NA	SegRatio=0.05,AbsMeanSigma=0.02,pvalue=0.820852591595004,pvalueTTest=0.835425657781955,
chr2	47613668	47613765	EPCAM	EPCAM00017	NA	2	0.0463293244789084	2	0.418599761607173	2	0.418599761607173	NA	NA	SegRatio=0.05,AbsMeanSigma=0.02,pvalue=0.820852591595004,pvalueTTest=0.835425657781955,
chr2	47613727	47613837	EPCAM	EPCAM00018	-0.0225320495352327	2	0.0463293244789084	2	0.418599761607173	2	0.418599761607173	NA	NA	SegRatio=0.05,AbsMeanSigma=0.02,pvalue=0.820852591595004,pvalueTTest=0.835425657781955,
chr3	100432492	100432584	TFG	TFG00001	0.230109791222239	2	-0.0618343370296183	2	0.0937853558862038	2	0.0937853558862038	NA	NA	SegRatio=-0.06,AbsMeanSigma=0.29,pvalue=0.002416429050249,pvalueTTest=0.0164490274585322,
chr3	100432552	100432662	TFG	TFG00002.TFG00003	0.29237813971761	2	-0.0618343370296183	2	0.0937853558862038	2	0.0937853558862038	NA	NA	SegRatio=-0.06,AbsMeanSigma=0.29,pvalue=0.002416429050249,pvalueTTest=0.0164490274585322,
chr3	100432675	100432809	TFG	TFG00004	-0.514201088228722	2	-0.0618343370296183	2	0.0937853558862038	2	0.0937853558862038	NA	NA	SegRatio=-0.06,AbsMeanSigma=0.29,pvalue=0.002416429050249,pvalueTTest=0.0164490274585322,
chr3	100438720	100438856	TFG	TFG00005	NA	2	-0.0618343370296183	2	0.0937853558862038	2	0.0937853558862038	NA	NA	SegRatio=-0.06,AbsMeanSigma=0.29,pvalue=0.002416429050249,pvalueTTest=0.0164490274585322,
chr3	100438869	100438980	TFG	TFG00006	NA	2	-0.0618343370296183	2	0.0937853558862038	2	0.0937853558862038	NA	NA	SegRatio=-0.06,AbsMeanSigma=0.29,pvalue=0.002416429050249,pvalueTTest=0.0164490274585322,
chr3	100447567	100447679	TFG	TFG00007	-0.342857033409085	2	-0.0618343370296183	2	0.0937853558862038	2	0.0937853558862038	NA	NA	SegRatio=-0.06,AbsMeanSigma=0.29,pvalue=0.002416429050249,pvalueTTest=0.0164490274585322,
chr3	100447658	100447776	TFG	TFG00008	-0.188144607636025	2	-0.0618343370296183	2	0.0937853558862038	2	0.0937853558862038	NA	NA	SegRatio=-0.06,AbsMeanSigma=0.29,pvalue=0.002416429050249,pvalueTTest=0.0164490274585322,
chr3	100451298	100451414	TFG	TFG00009	-0.157639448394894	2	-0.0618343370296183	2	0.0937853558862038	2	0.0937853558862038	NA	NA	SegRatio=-0.06,AbsMeanSigma=0.29,pvalue=0.002416429050249,pvalueTTest=0.0164490274585322,
chr3	100451415	100451530	TFG	TFG00010	-0.0391939111195173	2	-0.0618343370296183	2	0.0937853558862038	2	0.0937853558862038	NA	NA	SegRatio=-0.06,AbsMeanSigma=0.29,pvalue=0.002416429050249,pvalueTTest=0.0164490274585322,
chr3	100451510	100451624	TFG	TFG00011	-0.18582543214796	2	-0.0618343370296183	2	0.0937853558862038	2	0.0937853558862038	NA	NA	SegRatio=-0.06,AbsMeanSigma=0.29,pvalue=0.002416429050249,pvalueTTest=0.0164490274585322,
chr3	100455395	100455513	TFG	TFG00012	0.214468742720917	2	-0.0618343370296183	2	0.0937853558862038	2	0.0937853558862038	NA	NA	SegRatio=-0.06,AbsMeanSigma=0.29,pvalue=0.002416429050249,pvalueTTest=0.0164490274585322,
chr3	100455458	100455573	TFG	TFG00013	0.136252015113558	2	-0.0618343370296183	2	0.0937853558862038	2	0.0937853558862038	NA	NA	SegRatio=-0.06,AbsMeanSigma=0.29,pvalue=0.002416429050249,pvalueTTest=0.0164490274585322,
chr3	100455530	100455646	TFG	TFG00014	-0.318982267296865	2	-0.0618343370296183	2	0.0937853558862038	2	0.0937853558862038	NA	NA	SegRatio=-0.06,AbsMeanSigma=0.29,pvalue=0.002416429050249,pvalueTTest=0.0164490274585322,
chr3	100463645	100463763	TFG	TFG00015	-0.0453742280858577	2	-0.0618343370296183	2	0.0937853558862038	2	0.0937853558862038	NA	NA	SegRatio=-0.06,AbsMeanSigma=0.29,pvalue=0.002416429050249,pvalueTTest=0.0164490274585322,
chr3	100463692	100463788	TFG	TFG00016	-0.261875002710884	2	-0.0618343370296183	2	0.0937853558862038	2	0.0937853558862038	NA	NA	SegRatio=-0.06,AbsMeanSigma=0.29,pvalue=0.002416429050249,pvalueTTest=0.0164490274585322,
chr3	100466928	100467024	TFG	TFG00017	-0.422480949468462	2	-0.0618343370296183	2	0.0937853558862038	2	0.0937853558862038	NA	NA	SegRatio=-0.06,AbsMeanSigma=0.29,pvalue=0.002416429050249,pvalueTTest=0.0164490274585322,
chr3	100466997	100467094	TFG	TFG00018	-0.109258907307888	2	-0.0618343370296183	2	0.0937853558862038	2	0.0937853558862038	NA	NA	SegRatio=-0.06,AbsMeanSigma=0.29,pvalue=0.002416429050249,pvalueTTest=0.0164490274585322,
chr3	100467092	100467207	TFG	TFG00019	-0.36270898633236	2	-0.0618343370296183	2	0.0937853558862038	2	0.0937853558862038	NA	NA	SegRatio=-0.06,AbsMeanSigma=0.29,pvalue=0.002416429050249,pvalueTTest=0.0164490274585322,
chr3	100467201	100467305	TFG	TFG00020	0.166468635534601	2	-0.0618343370296183	2	0.0937853558862038	2	0.0937853558862038	NA	NA	SegRatio=-0.06,AbsMeanSigma=0.29,pvalue=0.002416429050249,pvalueTTest=0.0164490274585322,
chr3	100467283	100467397	TFG	TFG00021	-0.12345899589814	2	-0.0618343370296183	2	0.0937853558862038	2	0.0937853558862038	NA	NA	SegRatio=-0.06,AbsMeanSigma=0.29,pvalue=0.002416429050249,pvalueTTest=0.0164490274585322,
chr3	142985490	142985606	SLC9A9	SLC9A900001	0.261333193605734	2	-0.0618343370296183	2	0.945798274966025	2	0.945798274966025	NA	NA	SegRatio=-0.06,AbsMeanSigma=0.29,pvalue=0.002416429050249,pvalueTTest=0.0164490274585322,
chr3	142985580	142985698	SLC9A9	SLC9A900002	0.112824511361031	2	-0.0618343370296183	2	0.945798274966025	2	0.945798274966025	NA	NA	SegRatio=-0.06,AbsMeanSigma=0.29,pvalue=0.002416429050249,pvalueTTest=0.0164490274585322,
chr3	142985668	142985784	SLC9A9	SLC9A900003	-0.0527035581048042	2	-0.0618343370296183	2	0.945798274966025	2	0.945798274966025	NA	NA	SegRatio=-0.06,AbsMeanSigma=0.29,pvalue=0.002416429050249,pvalueTTest=0.0164490274585322,
chr3	142985776	142985894	SLC9A9	SLC9A900004	0.221904129912354	2	-0.0618343370296183	2	0.945798274966025	2	0.945798274966025	NA	NA	SegRatio=-0.06,AbsMeanSigma=0.29,pvalue=0.002416429050249,pvalueTTest=0.0164490274585322,
chr3	142987693	142987813	SLC9A9	SLC9A900005	0.087953123018397	2	-0.0618343370296183	2	0.945798274966025	2	0.945798274966025	NA	NA	SegRatio=-0.06,AbsMeanSigma=0.29,pvalue=0.002416429050249,pvalueTTest=0.0164490274585322,
chr3	142987740	142987848	SLC9A9	SLC9A900006	0.246204888948723	2	-0.0618343370296183	2	0.945798274966025	2	0.945798274966025	NA	NA	SegRatio=-0.06,AbsMeanSigma=0.29,pvalue=0.002416429050249,pvalueTTest=0.0164490274585322,
chr3	143082305	143082423	SLC9A9	SLC9A900007	-0.62025285193506	2	-0.0618343370296183	2	0.945798274966025	2	0.945798274966025	NA	NA	SegRatio=-0.06,AbsMeanSigma=0.29,pvalue=0.002416429050249,pvalueTTest=0.0164490274585322,
chr3	143082385	143082519	SLC9A9	SLC9A900008	NA	2	-0.0618343370296183	2	0.945798274966025	2	0.945798274966025	NA	NA	SegRatio=-0.06,AbsMeanSigma=0.29,pvalue=0.002416429050249,pvalueTTest=0.0164490274585322,
chr3	143100832	143100949	SLC9A9	SLC9A900009	-0.524098036020925	2	-0.0618343370296183	2	0.945798274966025	2	0.945798274966025	NA	NA	SegRatio=-0.06,AbsMeanSigma=0.29,pvalue=0.002416429050249,pvalueTTest=0.0164490274585322,
chr3	143100945	143101059	SLC9A9	SLC9A900010	-0.0155347020965869	2	-0.0618343370296183	2	0.945798274966025	2	0.945798274966025	NA	NA	SegRatio=-0.06,AbsMeanSigma=0.29,pvalue=0.002416429050249,pvalueTTest=0.0164490274585322,
chr3	143185800	143185904	SLC9A9	SLC9A900011	0.156000694108986	2	-0.0618343370296183	2	0.945798274966025	2	0.945798274966025	NA	NA	SegRatio=-0.06,AbsMeanSigma=0.29,pvalue=0.002416429050249,pvalueTTest=0.0164490274585322,
chr3	143185867	143185971	SLC9A9	SLC9A900012	0.260283891976244	2	-0.0618343370296183	2	0.945798274966025	2	0.945798274966025	NA	NA	SegRatio=-0.06,AbsMeanSigma=0.29,pvalue=0.002416429050249,pvalueTTest=0.0164490274585322,
chr3	143185969	143186083	SLC9A9	SLC9A900013	0.400139415611563	2	-0.0618343370296183	2	0.945798274966025	2	0.945798274966025	NA	NA	SegRatio=-0.06,AbsMeanSigma=0.29,pvalue=0.002416429050249,pvalueTTest=0.0164490274585322,
chr3	143212463	143212567	SLC9A9	SLC9A900014	-0.0102762646630481	2	-0.0618343370296183	2	0.945798274966025	2	0.945798274966025	NA	NA	SegRatio=-0.06,AbsMeanSigma=0.29,pvalue=0.002416429050249,pvalueTTest=0.0164490274585322,
chr3	143212561	143212678	SLC9A9	SLC9A900015	0.062118139245332	2	-0.0618343370296183	2	0.945798274966025	2	0.945798274966025	NA	NA	SegRatio=-0.06,AbsMeanSigma=0.29,pvalue=0.002416429050249,pvalueTTest=0.0164490274585322,
chr3	143214149	143214244	SLC9A9	SLC9A900016	0.226752822591843	2	-0.0618343370296183	2	0.945798274966025	2	0.945798274966025	NA	NA	SegRatio=-0.06,AbsMeanSigma=0.29,pvalue=0.002416429050249,pvalueTTest=0.0164490274585322,
chr3	143214233	143214346	SLC9A9	SLC9A900017	-0.0827960151719904	2	-0.0618343370296183	2	0.945798274966025	2	0.945798274966025	NA	NA	SegRatio=-0.06,AbsMeanSigma=0.29,pvalue=0.002416429050249,pvalueTTest=0.0164490274585322,
chr3	143271160	143271264	SLC9A9	SLC9A900018	-0.473740909744605	2	-0.0618343370296183	2	0.945798274966025	2	0.945798274966025	NA	NA	SegRatio=-0.06,AbsMeanSigma=0.29,pvalue=0.002416429050249,pvalueTTest=0.0164490274585322,
chr3	143271262	143271344	SLC9A9	SLC9A900019	-0.43057977925432	2	-0.0618343370296183	2	0.945798274966025	2	0.945798274966025	NA	NA	SegRatio=-0.06,AbsMeanSigma=0.29,pvalue=0.002416429050249,pvalueTTest=0.0164490274585322,
chr3	143292902	143293017	SLC9A9	SLC9A900020	-0.0696795864802622	2	-0.0618343370296183	2	0.945798274966025	2	0.945798274966025	NA	NA	SegRatio=-0.06,AbsMeanSigma=0.29,pvalue=0.002416429050249,pvalueTTest=0.0164490274585322,
chr3	143292973	143293083	SLC9A9	SLC9A900021	0.0300900365589585	2	-0.0618343370296183	2	0.945798274966025	2	0.945798274966025	NA	NA	SegRatio=-0.06,AbsMeanSigma=0.29,pvalue=0.002416429050249,pvalueTTest=0.0164490274585322,
chr3	143297405	143297525	SLC9A9	SLC9A900022	-0.108639701165572	2	-0.0618343370296183	2	0.945798274966025	2	0.945798274966025	NA	NA	SegRatio=-0.06,AbsMeanSigma=0.29,pvalue=0.002416429050249,pvalueTTest=0.0164490274585322,
chr3	143297503	143297619	SLC9A9	SLC9A900023	0.24391636719616	2	-0.0618343370296183	2	0.945798274966025	2	0.945798274966025	NA	NA	SegRatio=-0.06,AbsMeanSigma=0.29,pvalue=0.002416429050249,pvalueTTest=0.0164490274585322,
chr3	143371024	143371124	SLC9A9	SLC9A900024	-0.653338682136438	2	-0.0618343370296183	2	0.945798274966025	2	0.945798274966025	NA	NA	SegRatio=-0.06,AbsMeanSigma=0.29,pvalue=0.002416429050249,pvalueTTest=0.0164490274585322,
chr3	143371117	143371228	SLC9A9	SLC9A900025	0.0849608879790059	2	-0.0618343370296183	2	0.945798274966025	2	0.945798274966025	NA	NA	SegRatio=-0.06,AbsMeanSigma=0.29,pvalue=0.002416429050249,pvalueTTest=0.0164490274585322,
chr3	143411962	143412072	SLC9A9	SLC9A900026	-0.0618343370296183	2	-0.0618343370296183	2	0.945798274966025	2	0.945798274966025	NA	NA	SegRatio=-0.06,AbsMeanSigma=0.29,pvalue=0.002416429050249,pvalueTTest=0.0164490274585322,
chr3	143412042	143412107	SLC9A9	SLC9A900027	NA	2	-0.0618343370296183	2	0.945798274966025	2	0.945798274966025	NA	NA	SegRatio=-0.06,AbsMeanSigma=0.29,pvalue=0.002416429050249,pvalueTTest=0.0164490274585322,
chr3	143412093	143412205	SLC9A9	SLC9A900028	-0.181269183480852	2	-0.0618343370296183	2	0.945798274966025	2	0.945798274966025	NA	NA	SegRatio=-0.06,AbsMeanSigma=0.29,pvalue=0.002416429050249,pvalueTTest=0.0164490274585322,
chr3	143513793	143513909	SLC9A9	SLC9A900029	0.164177611633689	2	-0.0618343370296183	2	0.945798274966025	2	0.945798274966025	NA	NA	SegRatio=-0.06,AbsMeanSigma=0.29,pvalue=0.002416429050249,pvalueTTest=0.0164490274585322,
chr3	143513903	143514014	SLC9A9	SLC9A900030	0.856979868584795	2	-0.0618343370296183	2	0.945798274966025	2	0.945798274966025	NA	NA	SegRatio=-0.06,AbsMeanSigma=0.29,pvalue=0.002416429050249,pvalueTTest=0.0164490274585322,
chr3	143515625	143515740	SLC9A9	SLC9A900031	NA	2	-0.0618343370296183	2	0.945798274966025	2	0.945798274966025	NA	NA	SegRatio=-0.06,AbsMeanSigma=0.29,pvalue=0.002416429050249,pvalueTTest=0.0164490274585322,
chr3	143515705	143515776	SLC9A9	SLC9A900032	0.358206335510877	2	-0.0618343370296183	2	0.945798274966025	2	0.945798274966025	NA	NA	SegRatio=-0.06,AbsMeanSigma=0.29,pvalue=0.002416429050249,pvalueTTest=0.0164490274585322,
chr3	143550765	143550878	SLC9A9	SLC9A900033	NA	2	-0.0618343370296183	2	0.945798274966025	2	0.945798274966025	NA	NA	SegRatio=-0.06,AbsMeanSigma=0.29,pvalue=0.002416429050249,pvalueTTest=0.0164490274585322,
chr3	143550879	143550988	SLC9A9	SLC9A900034	-0.0429192719408783	2	-0.0618343370296183	2	0.945798274966025	2	0.945798274966025	NA	NA	SegRatio=-0.06,AbsMeanSigma=0.29,pvalue=0.002416429050249,pvalueTTest=0.0164490274585322,
chr3	143550976	143551095	SLC9A9	SLC9A900035	-0.129471477666432	2	-0.0618343370296183	2	0.945798274966025	2	0.945798274966025	NA	NA	SegRatio=-0.06,AbsMeanSigma=0.29,pvalue=0.002416429050249,pvalueTTest=0.0164490274585322,
chr3	143566963	143567082	SLC9A9	SLC9A900036	0.140372969243045	2	-0.0618343370296183	2	0.945798274966025	2	0.945798274966025	NA	NA	SegRatio=-0.06,AbsMeanSigma=0.29,pvalue=0.002416429050249,pvalueTTest=0.0164490274585322,
chr3	143567064	143567170	SLC9A9	SLC9A900037	0.364316391756436	2	-0.0618343370296183	2	0.945798274966025	2	0.945798274966025	NA	NA	SegRatio=-0.06,AbsMeanSigma=0.29,pvalue=0.002416429050249,pvalueTTest=0.0164490274585322,
chr3	143567155	143567266	SLC9A9	SLC9A900038	-0.55009431622944	2	-0.0618343370296183	2	0.945798274966025	2	0.945798274966025	NA	NA	SegRatio=-0.06,AbsMeanSigma=0.29,pvalue=0.002416429050249,pvalueTTest=0.0164490274585322,
chr3	178916573	178916682	PIK3CA	PIK3CA00001	-0.0140714789014296	2	-0.0618343370296183	2	0.013275707520257	2	0.013275707520257	NA	NA	SegRatio=-0.06,AbsMeanSigma=0.29,pvalue=0.002416429050249,pvalueTTest=0.0164490274585322,
chr3	178916639	178916748	PIK3CA	PIK3CA00002	-0.234004346338596	2	-0.0618343370296183	2	0.013275707520257	2	0.013275707520257	NA	NA	SegRatio=-0.06,AbsMeanSigma=0.29,pvalue=0.002416429050249,pvalueTTest=0.0164490274585322,
chr3	178916746	178916861	PIK3CA	PIK3CA00003	-0.206860951456362	2	-0.0618343370296183	2	0.013275707520257	2	0.013275707520257	NA	NA	SegRatio=-0.06,AbsMeanSigma=0.29,pvalue=0.002416429050249,pvalueTTest=0.0164490274585322,
chr3	178916803	178916912	PIK3CA	PIK3CA00004	-0.0222491812727022	2	-0.0618343370296183	2	0.013275707520257	2	0.013275707520257	NA	NA	SegRatio=-0.06,AbsMeanSigma=0.29,pvalue=0.002416429050249,pvalueTTest=0.0164490274585322,
chr3	178916888	178916991	PIK3CA	PIK3CA00005	0.0242627198416013	2	-0.0618343370296183	2	0.013275707520257	2	0.013275707520257	NA	NA	SegRatio=-0.06,AbsMeanSigma=0.29,pvalue=0.002416429050249,pvalueTTest=0.0164490274585322,
chr3	178917449	178917559	PIK3CA	PIK3CA00006	-0.137504370528491	2	-0.0618343370296183	2	0.013275707520257	2	0.013275707520257	NA	NA	SegRatio=-0.06,AbsMeanSigma=0.29,pvalue=0.002416429050249,pvalueTTest=0.0164490274585322,
chr3	178917537	178917648	PIK3CA	PIK3CA00007	0.113030950116526	2	-0.0618343370296183	2	0.013275707520257	2	0.013275707520257	NA	NA	SegRatio=-0.06,AbsMeanSigma=0.29,pvalue=0.002416429050249,pvalueTTest=0.0164490274585322,
chr3	178917608	178917721	PIK3CA	PIK3CA00008	NA	2	-0.0618343370296183	2	0.013275707520257	2	0.013275707520257	NA	NA	SegRatio=-0.06,AbsMeanSigma=0.29,pvalue=0.002416429050249,pvalueTTest=0.0164490274585322,
chr3	178919054	178919109	PIK3CA	PIK3CA00009	NA	2	-0.0618343370296183	2	0.013275707520257	2	0.013275707520257	NA	NA	SegRatio=-0.06,AbsMeanSigma=0.29,pvalue=0.002416429050249,pvalueTTest=0.0164490274585322,
chr3	178919110	178919217	PIK3CA	PIK3CA00010	-0.0078157534319173	2	-0.0618343370296183	2	0.013275707520257	2	0.013275707520257	NA	NA	SegRatio=-0.06,AbsMeanSigma=0.29,pvalue=0.002416429050249,pvalueTTest=0.0164490274585322,
chr3	178919194	178919308	PIK3CA	PIK3CA00011	NA	2	-0.0618343370296183	2	0.013275707520257	2	0.013275707520257	NA	NA	SegRatio=-0.06,AbsMeanSigma=0.29,pvalue=0.002416429050249,pvalueTTest=0.0164490274585322,
chr3	178919262	178919372	PIK3CA	PIK3CA00012	NA	2	-0.0618343370296183	2	0.013275707520257	2	0.013275707520257	NA	NA	SegRatio=-0.06,AbsMeanSigma=0.29,pvalue=0.002416429050249,pvalueTTest=0.0164490274585322,
chr3	178921311	178921424	PIK3CA	PIK3CA00013	-0.0809407471707886	2	-0.0618343370296183	2	0.013275707520257	2	0.013275707520257	NA	NA	SegRatio=-0.06,AbsMeanSigma=0.29,pvalue=0.002416429050249,pvalueTTest=0.0164490274585322,
chr3	178921415	178921531	PIK3CA	PIK3CA00014	-0.0185285455422798	2	-0.0618343370296183	2	0.013275707520257	2	0.013275707520257	NA	NA	SegRatio=-0.06,AbsMeanSigma=0.29,pvalue=0.002416429050249,pvalueTTest=0.0164490274585322,
chr3	178921506	178921581	PIK3CA	PIK3CA00015	NA	2	-0.0618343370296183	2	0.013275707520257	2	0.013275707520257	NA	NA	SegRatio=-0.06,AbsMeanSigma=0.29,pvalue=0.002416429050249,pvalueTTest=0.0164490274585322,
chr3	178921573	178921687	PIK3CA	PIK3CA00016	NA	2	-0.0618343370296183	2	0.013275707520257	2	0.013275707520257	NA	NA	SegRatio=-0.06,AbsMeanSigma=0.29,pvalue=0.002416429050249,pvalueTTest=0.0164490274585322,
chr3	178922256	178922366	PIK3CA	PIK3CA00017	-0.0926266238019687	2	-0.0618343370296183	2	0.013275707520257	2	0.013275707520257	NA	NA	SegRatio=-0.06,AbsMeanSigma=0.29,pvalue=0.002416429050249,pvalueTTest=0.0164490274585322,
chr3	178922321	178922416	PIK3CA	PIK3CA00018	0.135516898953645	2	-0.0618343370296183	2	0.013275707520257	2	0.013275707520257	NA	NA	SegRatio=-0.06,AbsMeanSigma=0.29,pvalue=0.002416429050249,pvalueTTest=0.0164490274585322,
chr3	178927321	178927438	PIK3CA	PIK3CA00019	-0.690269865058936	2	-0.0618343370296183	2	0.013275707520257	2	0.013275707520257	NA	NA	SegRatio=-0.06,AbsMeanSigma=0.29,pvalue=0.002416429050249,pvalueTTest=0.0164490274585322,
chr3	178927432	178927532	PIK3CA	PIK3CA00020	0.230326048678257	2	-0.0618343370296183	2	0.013275707520257	2	0.013275707520257	NA	NA	SegRatio=-0.06,AbsMeanSigma=0.29,pvalue=0.002416429050249,pvalueTTest=0.0164490274585322,
chr3	178927892	178927988	PIK3CA	PIK3CA00021	1.4219461781368	2	-0.0618343370296183	2	0.013275707520257	2	0.013275707520257	NA	NA	SegRatio=-0.06,AbsMeanSigma=0.29,pvalue=0.002416429050249,pvalueTTest=0.0164490274585322,
chr3	178928028	178928104	PIK3CA	PIK3CA00022	0.106466648710374	2	-0.0618343370296183	2	0.013275707520257	2	0.013275707520257	NA	NA	SegRatio=-0.06,AbsMeanSigma=0.29,pvalue=0.002416429050249,pvalueTTest=0.0164490274585322,
chr3	178928093	178928207	PIK3CA	PIK3CA00023	NA	2	-0.0618343370296183	2	0.013275707520257	2	0.013275707520257	NA	NA	SegRatio=-0.06,AbsMeanSigma=0.29,pvalue=0.002416429050249,pvalueTTest=0.0164490274585322,
chr3	178928180	178928272	PIK3CA	PIK3CA00024	-0.046830421588051	2	-0.0618343370296183	2	0.013275707520257	2	0.013275707520257	NA	NA	SegRatio=-0.06,AbsMeanSigma=0.29,pvalue=0.002416429050249,pvalueTTest=0.0164490274585322,
chr3	178928246	178928349	PIK3CA	PIK3CA00025	-0.0220153165185629	2	-0.0618343370296183	2	0.013275707520257	2	0.013275707520257	NA	NA	SegRatio=-0.06,AbsMeanSigma=0.29,pvalue=0.002416429050249,pvalueTTest=0.0164490274585322,
chr3	178928334	178928443	PIK3CA	PIK3CA00026	-0.376623398404826	2	-0.0618343370296183	2	0.013275707520257	2	0.013275707520257	NA	NA	SegRatio=-0.06,AbsMeanSigma=0.29,pvalue=0.002416429050249,pvalueTTest=0.0164490274585322,
chr3	178936039	178936127	PIK3CA	PIK3CA00027	NA	2	-0.0618343370296183	2	0.013275707520257	2	0.013275707520257	NA	NA	SegRatio=-0.06,AbsMeanSigma=0.29,pvalue=0.002416429050249,pvalueTTest=0.0164490274585322,
chr3	178936065	178936181	PIK3CA	PIK3CA00028	NA	2	-0.0618343370296183	2	0.013275707520257	2	0.013275707520257	NA	NA	SegRatio=-0.06,AbsMeanSigma=0.29,pvalue=0.002416429050249,pvalueTTest=0.0164490274585322,
chr3	178936945	178937056	PIK3CA	PIK3CA00029	-0.0201865243531153	2	-0.0618343370296183	2	0.013275707520257	2	0.013275707520257	NA	NA	SegRatio=-0.06,AbsMeanSigma=0.29,pvalue=0.002416429050249,pvalueTTest=0.0164490274585322,
chr3	178937024	178937133	PIK3CA	PIK3CA00030	NA	2	-0.0618343370296183	2	0.013275707520257	2	0.013275707520257	NA	NA	SegRatio=-0.06,AbsMeanSigma=0.29,pvalue=0.002416429050249,pvalueTTest=0.0164490274585322,
chr3	178937306	178937445	PIK3CA	PIK3CA00031	-0.0995654528389855	2	-0.0618343370296183	2	0.013275707520257	2	0.013275707520257	NA	NA	SegRatio=-0.06,AbsMeanSigma=0.29,pvalue=0.002416429050249,pvalueTTest=0.0164490274585322,
chr3	178937697	178937804	PIK3CA	PIK3CA00032	-0.173211963281902	2	-0.0618343370296183	2	0.013275707520257	2	0.013275707520257	NA	NA	SegRatio=-0.06,AbsMeanSigma=0.29,pvalue=0.002416429050249,pvalueTTest=0.0164490274585322,
chr3	178937806	178937937	PIK3CA	PIK3CA00033	NA	2	-0.0618343370296183	2	0.013275707520257	2	0.013275707520257	NA	NA	SegRatio=-0.06,AbsMeanSigma=0.29,pvalue=0.002416429050249,pvalueTTest=0.0164490274585322,
chr3	178938711	178938825	PIK3CA	PIK3CA00034	-0.29531236965949	2	-0.0618343370296183	2	0.013275707520257	2	0.013275707520257	NA	NA	SegRatio=-0.06,AbsMeanSigma=0.29,pvalue=0.002416429050249,pvalueTTest=0.0164490274585322,
chr3	178938779	178938889	PIK3CA	PIK3CA00035	-0.450851404593931	2	-0.0618343370296183	2	0.013275707520257	2	0.013275707520257	NA	NA	SegRatio=-0.06,AbsMeanSigma=0.29,pvalue=0.002416429050249,pvalueTTest=0.0164490274585322,
chr3	178938839	178938944	PIK3CA	PIK3CA00036	-0.263794690378304	2	-0.0618343370296183	2	0.013275707520257	2	0.013275707520257	NA	NA	SegRatio=-0.06,AbsMeanSigma=0.29,pvalue=0.002416429050249,pvalueTTest=0.0164490274585322,
chr3	178938938	178939043	PIK3CA	PIK3CA00037	-0.0088877192992333	2	-0.0618343370296183	2	0.013275707520257	2	0.013275707520257	NA	NA	SegRatio=-0.06,AbsMeanSigma=0.29,pvalue=0.002416429050249,pvalueTTest=0.0164490274585322,
chr3	178941809	178941915	PIK3CA	PIK3CA00038	-0.398604326299646	2	-0.0618343370296183	2	0.013275707520257	2	0.013275707520257	NA	NA	SegRatio=-0.06,AbsMeanSigma=0.29,pvalue=0.002416429050249,pvalueTTest=0.0164490274585322,
chr3	178941911	178942019	PIK3CA	PIK3CA00039	-0.246514435014945	2	-0.0618343370296183	2	0.013275707520257	2	0.013275707520257	NA	NA	SegRatio=-0.06,AbsMeanSigma=0.29,pvalue=0.002416429050249,pvalueTTest=0.0164490274585322,
chr3	178942385	178942518	PIK3CA	PIK3CA00040	NA	2	-0.0618343370296183	2	0.013275707520257	2	0.013275707520257	NA	NA	SegRatio=-0.06,AbsMeanSigma=0.29,pvalue=0.002416429050249,pvalueTTest=0.0164490274585322,
chr3	178942517	178942629	PIK3CA	PIK3CA00041	0.442478323593674	2	-0.0618343370296183	2	0.013275707520257	2	0.013275707520257	NA	NA	SegRatio=-0.06,AbsMeanSigma=0.29,pvalue=0.002416429050249,pvalueTTest=0.0164490274585322,
chr3	178943719	178943847	PIK3CA	PIK3CA00042	-0.0927368843946417	2	-0.0618343370296183	2	0.013275707520257	2	0.013275707520257	NA	NA	SegRatio=-0.06,AbsMeanSigma=0.29,pvalue=0.002416429050249,pvalueTTest=0.0164490274585322,
chr3	178946957	178947075	PIK3CA	PIK3CA00043	0.482108591170164	2	-0.0618343370296183	2	0.013275707520257	2	0.013275707520257	NA	NA	SegRatio=-0.06,AbsMeanSigma=0.29,pvalue=0.002416429050249,pvalueTTest=0.0164490274585322,
chr3	178947074	178947187	PIK3CA	PIK3CA00044	-0.627753387879397	2	-0.0618343370296183	2	0.013275707520257	2	0.013275707520257	NA	NA	SegRatio=-0.06,AbsMeanSigma=0.29,pvalue=0.002416429050249,pvalueTTest=0.0164490274585322,
chr3	178947155	178947273	PIK3CA	PIK3CA00045	-0.289316742337555	2	-0.0618343370296183	2	0.013275707520257	2	0.013275707520257	NA	NA	SegRatio=-0.06,AbsMeanSigma=0.29,pvalue=0.002416429050249,pvalueTTest=0.0164490274585322,
chr3	178947722	178947819	PIK3CA	PIK3CA00046	-0.329799493509407	2	-0.0618343370296183	2	0.013275707520257	2	0.013275707520257	NA	NA	SegRatio=-0.06,AbsMeanSigma=0.29,pvalue=0.002416429050249,pvalueTTest=0.0164490274585322,
chr3	178947820	178947935	PIK3CA	PIK3CA00047.PIK3CA00048	-0.536053818706657	2	-0.0618343370296183	2	0.013275707520257	2	0.013275707520257	NA	NA	SegRatio=-0.06,AbsMeanSigma=0.29,pvalue=0.002416429050249,pvalueTTest=0.0164490274585322,
chr3	178947963	178948074	PIK3CA	PIK3CA00049	NA	2	-0.0618343370296183	2	0.013275707520257	2	0.013275707520257	NA	NA	SegRatio=-0.06,AbsMeanSigma=0.29,pvalue=0.002416429050249,pvalueTTest=0.0164490274585322,
chr3	178948035	178948147	PIK3CA	PIK3CA00050	0.00107970754931454	2	-0.0618343370296183	2	0.013275707520257	2	0.013275707520257	NA	NA	SegRatio=-0.06,AbsMeanSigma=0.29,pvalue=0.002416429050249,pvalueTTest=0.0164490274585322,
chr3	178948089	178948200	PIK3CA	PIK3CA00051	-0.357698718579207	2	-0.0618343370296183	2	0.013275707520257	2	0.013275707520257	NA	NA	SegRatio=-0.06,AbsMeanSigma=0.29,pvalue=0.002416429050249,pvalueTTest=0.0164490274585322,
chr3	178951861	178951975	PIK3CA	PIK3CA00052	-0.220382248824941	2	-0.0618343370296183	2	0.013275707520257	2	0.013275707520257	NA	NA	SegRatio=-0.06,AbsMeanSigma=0.29,pvalue=0.002416429050249,pvalueTTest=0.0164490274585322,
chr3	178951933	178952043	PIK3CA	PIK3CA00053	-0.163445903092334	2	-0.0618343370296183	2	0.013275707520257	2	0.013275707520257	NA	NA	SegRatio=-0.06,AbsMeanSigma=0.29,pvalue=0.002416429050249,pvalueTTest=0.0164490274585322,
chr3	178952039	178952131	PIK3CA	PIK3CA00054	-0.22366280061608	2	-0.0618343370296183	2	0.013275707520257	2	0.013275707520257	NA	NA	SegRatio=-0.06,AbsMeanSigma=0.29,pvalue=0.002416429050249,pvalueTTest=0.0164490274585322,
chr3	178952127	178952243	PIK3CA	PIK3CA00055	0.367196461696982	2	-0.0618343370296183	2	0.013275707520257	2	0.013275707520257	NA	NA	SegRatio=-0.06,AbsMeanSigma=0.29,pvalue=0.002416429050249,pvalueTTest=0.0164490274585322,
chr5	149357195	149357307	SLC26A2	SLC26A200001	0.2605799227058	2	-0.107405753035505	2	0.00244886435187475	2	0.00244886435187475	NA	NA	SegRatio=-0.11,AbsMeanSigma=0.46,pvalue=0.0144351546487557,pvalueTTest=0.00244886435187475,
chr5	149357285	149357385	SLC26A2	SLC26A200002	-0.0447585062304029	2	-0.107405753035505	2	0.00244886435187475	2	0.00244886435187475	NA	NA	SegRatio=-0.11,AbsMeanSigma=0.46,pvalue=0.0144351546487557,pvalueTTest=0.00244886435187475,
chr5	149357364	149357484	SLC26A2	SLC26A200003	-0.118340706528562	2	-0.107405753035505	2	0.00244886435187475	2	0.00244886435187475	NA	NA	SegRatio=-0.11,AbsMeanSigma=0.46,pvalue=0.0144351546487557,pvalueTTest=0.00244886435187475,
chr5	149357453	149357565	SLC26A2	SLC26A200004	0.0519001976877649	2	-0.107405753035505	2	0.00244886435187475	2	0.00244886435187475	NA	NA	SegRatio=-0.11,AbsMeanSigma=0.46,pvalue=0.0144351546487557,pvalueTTest=0.00244886435187475,
chr5	149357563	149357669	SLC26A2	SLC26A200005	-0.259478101666356	2	-0.107405753035505	2	0.00244886435187475	2	0.00244886435187475	NA	NA	SegRatio=-0.11,AbsMeanSigma=0.46,pvalue=0.0144351546487557,pvalueTTest=0.00244886435187475,
chr5	149357638	149357754	SLC26A2	SLC26A200006	0.188822354302658	2	-0.107405753035505	2	0.00244886435187475	2	0.00244886435187475	NA	NA	SegRatio=-0.11,AbsMeanSigma=0.46,pvalue=0.0144351546487557,pvalueTTest=0.00244886435187475,
chr5	149357699	149357792	SLC26A2	SLC26A200007	-0.101506745317639	2	-0.107405753035505	2	0.00244886435187475	2	0.00244886435187475	NA	NA	SegRatio=-0.11,AbsMeanSigma=0.46,pvalue=0.0144351546487557,pvalueTTest=0.00244886435187475,
chr5	149357771	149357881	SLC26A2	SLC26A200008	-0.188241917684184	2	-0.107405753035505	2	0.00244886435187475	2	0.00244886435187475	NA	NA	SegRatio=-0.11,AbsMeanSigma=0.46,pvalue=0.0144351546487557,pvalueTTest=0.00244886435187475,
chr5	149357876	149357986	SLC26A2	SLC26A200009	0.117043738819708	2	-0.107405753035505	2	0.00244886435187475	2	0.00244886435187475	NA	NA	SegRatio=-0.11,AbsMeanSigma=0.46,pvalue=0.0144351546487557,pvalueTTest=0.00244886435187475,
chr5	149359772	149359888	SLC26A2	SLC26A200010	-0.236541325049343	2	-0.107405753035505	2	0.00244886435187475	2	0.00244886435187475	NA	NA	SegRatio=-0.11,AbsMeanSigma=0.46,pvalue=0.0144351546487557,pvalueTTest=0.00244886435187475,
chr5	149359859	149359964	SLC26A2	SLC26A200011	-0.274879525506724	2	-0.107405753035505	2	0.00244886435187475	2	0.00244886435187475	NA	NA	SegRatio=-0.11,AbsMeanSigma=0.46,pvalue=0.0144351546487557,pvalueTTest=0.00244886435187475,
chr5	149359929	149360042	SLC26A2	SLC26A200012	-0.539781579137337	2	-0.107405753035505	2	0.00244886435187475	2	0.00244886435187475	NA	NA	SegRatio=-0.11,AbsMeanSigma=0.46,pvalue=0.0144351546487557,pvalueTTest=0.00244886435187475,
chr5	149360000	149360104	SLC26A2	SLC26A200013	-0.488922108323479	2	-0.107405753035505	2	0.00244886435187475	2	0.00244886435187475	NA	NA	SegRatio=-0.11,AbsMeanSigma=0.46,pvalue=0.0144351546487557,pvalueTTest=0.00244886435187475,
chr5	149360060	149360169	SLC26A2	SLC26A200014	-0.231737514632836	2	-0.107405753035505	2	0.00244886435187475	2	0.00244886435187475	NA	NA	SegRatio=-0.11,AbsMeanSigma=0.46,pvalue=0.0144351546487557,pvalueTTest=0.00244886435187475,
chr5	149360168	149360282	SLC26A2	SLC26A200015	-0.0569041326245381	2	-0.107405753035505	2	0.00244886435187475	2	0.00244886435187475	NA	NA	SegRatio=-0.11,AbsMeanSigma=0.46,pvalue=0.0144351546487557,pvalueTTest=0.00244886435187475,
chr5	149360279	149360390	SLC26A2	SLC26A200016	-0.3269236266098	2	-0.107405753035505	2	0.00244886435187475	2	0.00244886435187475	NA	NA	SegRatio=-0.11,AbsMeanSigma=0.46,pvalue=0.0144351546487557,pvalueTTest=0.00244886435187475,
chr5	149360386	149360493	SLC26A2	SLC26A200017	-0.340103393676289	2	-0.107405753035505	2	0.00244886435187475	2	0.00244886435187475	NA	NA	SegRatio=-0.11,AbsMeanSigma=0.46,pvalue=0.0144351546487557,pvalueTTest=0.00244886435187475,
chr5	149360482	149360594	SLC26A2	SLC26A200018	-0.0264749228681536	2	-0.107405753035505	2	0.00244886435187475	2	0.00244886435187475	NA	NA	SegRatio=-0.11,AbsMeanSigma=0.46,pvalue=0.0144351546487557,pvalueTTest=0.00244886435187475,
chr5	149360591	149360703	SLC26A2	SLC26A200019	-0.0420289085140333	2	-0.107405753035505	2	0.00244886435187475	2	0.00244886435187475	NA	NA	SegRatio=-0.11,AbsMeanSigma=0.46,pvalue=0.0144351546487557,pvalueTTest=0.00244886435187475,
chr5	149360680	149360795	SLC26A2	SLC26A200020	-0.257773708970563	2	-0.107405753035505	2	0.00244886435187475	2	0.00244886435187475	NA	NA	SegRatio=-0.11,AbsMeanSigma=0.46,pvalue=0.0144351546487557,pvalueTTest=0.00244886435187475,
chr5	149360721	149360835	SLC26A2	SLC26A200021	-0.0459292327379685	2	-0.107405753035505	2	0.00244886435187475	2	0.00244886435187475	NA	NA	SegRatio=-0.11,AbsMeanSigma=0.46,pvalue=0.0144351546487557,pvalueTTest=0.00244886435187475,
chr5	149360834	149360954	SLC26A2	SLC26A200022	-0.449824240580671	2	-0.107405753035505	2	0.00244886435187475	2	0.00244886435187475	NA	NA	SegRatio=-0.11,AbsMeanSigma=0.46,pvalue=0.0144351546487557,pvalueTTest=0.00244886435187475,
chr5	149360885	149360993	SLC26A2	SLC26A200023	-0.21095070712317	2	-0.107405753035505	2	0.00244886435187475	2	0.00244886435187475	NA	NA	SegRatio=-0.11,AbsMeanSigma=0.46,pvalue=0.0144351546487557,pvalueTTest=0.00244886435187475,
chr5	149360957	149361068	SLC26A2	SLC26A200024	0.0964928248253874	2	-0.107405753035505	2	0.00244886435187475	2	0.00244886435187475	NA	NA	SegRatio=-0.11,AbsMeanSigma=0.46,pvalue=0.0144351546487557,pvalueTTest=0.00244886435187475,
chr5	149361049	149361162	SLC26A2	SLC26A200025	0.0318845401723845	2	-0.107405753035505	2	0.00244886435187475	2	0.00244886435187475	NA	NA	SegRatio=-0.11,AbsMeanSigma=0.46,pvalue=0.0144351546487557,pvalueTTest=0.00244886435187475,
chr5	149361160	149361275	SLC26A2	SLC26A200026	-0.107405753035505	2	-0.107405753035505	2	0.00244886435187475	2	0.00244886435187475	NA	NA	SegRatio=-0.11,AbsMeanSigma=0.46,pvalue=0.0144351546487557,pvalueTTest=0.00244886435187475,
chr5	149361234	149361347	SLC26A2	SLC26A200027	0.421084142000573	2	-0.107405753035505	2	0.00244886435187475	2	0.00244886435187475	NA	NA	SegRatio=-0.11,AbsMeanSigma=0.46,pvalue=0.0144351546487557,pvalueTTest=0.00244886435187475,
chr5	149361348	149361451	SLC26A2	SLC26A200028	NA	2	-0.107405753035505	2	0.00244886435187475	2	0.00244886435187475	NA	NA	SegRatio=-0.11,AbsMeanSigma=0.46,pvalue=0.0144351546487557,pvalueTTest=0.00244886435187475,
chr6	43550021	43550136	POLH	POLH00001	0.192126584688287	2	-0.0375456170052068	2	0.640696438762706	2	0.640696438762706	NA	NA	SegRatio=-0.04,AbsMeanSigma=0.07,pvalue=0.661877380093797,pvalueTTest=0.638010302644736,
chr6	43550106	43550225	POLH	POLH00002	0.145190055837826	2	-0.0375456170052068	2	0.640696438762706	2	0.640696438762706	NA	NA	SegRatio=-0.04,AbsMeanSigma=0.07,pvalue=0.661877380093797,pvalueTTest=0.638010302644736,
chr6	43550643	43550780	POLH	POLH00003	0.0154685383201904	2	-0.0375456170052068	2	0.640696438762706	2	0.640696438762706	NA	NA	SegRatio=-0.04,AbsMeanSigma=0.07,pvalue=0.661877380093797,pvalueTTest=0.638010302644736,
chr6	43550770	43550859	POLH	POLH00004	-0.0250015099010187	2	-0.0375456170052068	2	0.640696438762706	2	0.640696438762706	NA	NA	SegRatio=-0.04,AbsMeanSigma=0.07,pvalue=0.661877380093797,pvalueTTest=0.638010302644736,
chr6	43550846	43550961	POLH	POLH00005	-0.20178701724751	2	-0.0375456170052068	2	0.640696438762706	2	0.640696438762706	NA	NA	SegRatio=-0.04,AbsMeanSigma=0.07,pvalue=0.661877380093797,pvalueTTest=0.638010302644736,
chr6	43554962	43555070	POLH	POLH00006	0.360032703558926	2	-0.0375456170052068	2	0.640696438762706	2	0.640696438762706	NA	NA	SegRatio=-0.04,AbsMeanSigma=0.07,pvalue=0.661877380093797,pvalueTTest=0.638010302644736,
chr6	43555045	43555157	POLH	POLH00007	-0.0155382996506355	2	-0.0375456170052068	2	0.640696438762706	2	0.640696438762706	NA	NA	SegRatio=-0.04,AbsMeanSigma=0.07,pvalue=0.661877380093797,pvalueTTest=0.638010302644736,
chr6	43555147	43555240	POLH	POLH00008	0.0789407996299688	2	-0.0375456170052068	2	0.640696438762706	2	0.640696438762706	NA	NA	SegRatio=-0.04,AbsMeanSigma=0.07,pvalue=0.661877380093797,pvalueTTest=0.638010302644736,
chr6	43555222	43555337	POLH	POLH00009	0.139754093010457	2	-0.0375456170052068	2	0.640696438762706	2	0.640696438762706	NA	NA	SegRatio=-0.04,AbsMeanSigma=0.07,pvalue=0.661877380093797,pvalueTTest=0.638010302644736,
chr6	43565380	43565483	POLH	POLH00010	-0.0497894817574802	2	-0.0375456170052068	2	0.640696438762706	2	0.640696438762706	NA	NA	SegRatio=-0.04,AbsMeanSigma=0.07,pvalue=0.661877380093797,pvalueTTest=0.638010302644736,
chr6	43565474	43565590	POLH	POLH00011	0.121217578089985	2	-0.0375456170052068	2	0.640696438762706	2	0.640696438762706	NA	NA	SegRatio=-0.04,AbsMeanSigma=0.07,pvalue=0.661877380093797,pvalueTTest=0.638010302644736,
chr6	43565557	43565663	POLH	POLH00012	-0.162146709250903	2	-0.0375456170052068	2	0.640696438762706	2	0.640696438762706	NA	NA	SegRatio=-0.04,AbsMeanSigma=0.07,pvalue=0.661877380093797,pvalueTTest=0.638010302644736,
chr6	43568702	43568816	POLH	POLH00013	0.247527162621006	2	-0.0375456170052068	2	0.640696438762706	2	0.640696438762706	NA	NA	SegRatio=-0.04,AbsMeanSigma=0.07,pvalue=0.661877380093797,pvalueTTest=0.638010302644736,
chr6	43568763	43568877	POLH	POLH00014	-0.115230816114833	2	-0.0375456170052068	2	0.640696438762706	2	0.640696438762706	NA	NA	SegRatio=-0.04,AbsMeanSigma=0.07,pvalue=0.661877380093797,pvalueTTest=0.638010302644736,
chr6	43571574	43571679	POLH	POLH00015	0.31551223204741	2	-0.0375456170052068	2	0.640696438762706	2	0.640696438762706	NA	NA	SegRatio=-0.04,AbsMeanSigma=0.07,pvalue=0.661877380093797,pvalueTTest=0.638010302644736,
chr6	43571673	43571777	POLH	POLH00016	-0.116774937452622	2	-0.0375456170052068	2	0.640696438762706	2	0.640696438762706	NA	NA	SegRatio=-0.04,AbsMeanSigma=0.07,pvalue=0.661877380093797,pvalueTTest=0.638010302644736,
chr6	43572331	43572426	POLH	POLH00017	-0.0375456170052068	2	-0.0375456170052068	2	0.640696438762706	2	0.640696438762706	NA	NA	SegRatio=-0.04,AbsMeanSigma=0.07,pvalue=0.661877380093797,pvalueTTest=0.638010302644736,
chr6	43572425	43572538	POLH	POLH00018	0.0521092207946252	2	-0.0375456170052068	2	0.640696438762706	2	0.640696438762706	NA	NA	SegRatio=-0.04,AbsMeanSigma=0.07,pvalue=0.661877380093797,pvalueTTest=0.638010302644736,
chr6	43572950	43573042	POLH	POLH00019	-0.130856239765719	2	-0.0375456170052068	2	0.640696438762706	2	0.640696438762706	NA	NA	SegRatio=-0.04,AbsMeanSigma=0.07,pvalue=0.661877380093797,pvalueTTest=0.638010302644736,
chr6	43573008	43573118	POLH	POLH00020	0.136830763463422	2	-0.0375456170052068	2	0.640696438762706	2	0.640696438762706	NA	NA	SegRatio=-0.04,AbsMeanSigma=0.07,pvalue=0.661877380093797,pvalueTTest=0.638010302644736,
chr6	43578258	43578374	POLH	POLH00021	-0.282874149833653	2	-0.0375456170052068	2	0.640696438762706	2	0.640696438762706	NA	NA	SegRatio=-0.04,AbsMeanSigma=0.07,pvalue=0.661877380093797,pvalueTTest=0.638010302644736,
chr6	43578346	43578458	POLH	POLH00022	-0.441217027339351	2	-0.0375456170052068	2	0.640696438762706	2	0.640696438762706	NA	NA	SegRatio=-0.04,AbsMeanSigma=0.07,pvalue=0.661877380093797,pvalueTTest=0.638010302644736,
chr6	43578455	43578565	POLH	POLH00023	0.188480802836082	2	-0.0375456170052068	2	0.640696438762706	2	0.640696438762706	NA	NA	SegRatio=-0.04,AbsMeanSigma=0.07,pvalue=0.661877380093797,pvalueTTest=0.638010302644736,
chr6	43581344	43581457	POLH	POLH00024	-0.0635629000668399	2	-0.0375456170052068	2	0.640696438762706	2	0.640696438762706	NA	NA	SegRatio=-0.04,AbsMeanSigma=0.07,pvalue=0.661877380093797,pvalueTTest=0.638010302644736,
chr6	43581415	43581533	POLH	POLH00025	-0.12251043418522	2	-0.0375456170052068	2	0.640696438762706	2	0.640696438762706	NA	NA	SegRatio=-0.04,AbsMeanSigma=0.07,pvalue=0.661877380093797,pvalueTTest=0.638010302644736,
chr6	43581474	43581568	POLH	POLH00026	0.0537069900452193	2	-0.0375456170052068	2	0.640696438762706	2	0.640696438762706	NA	NA	SegRatio=-0.04,AbsMeanSigma=0.07,pvalue=0.661877380093797,pvalueTTest=0.638010302644736,
chr6	43581530	43581650	POLH	POLH00027	0.161257280938909	2	-0.0375456170052068	2	0.640696438762706	2	0.640696438762706	NA	NA	SegRatio=-0.04,AbsMeanSigma=0.07,pvalue=0.661877380093797,pvalueTTest=0.638010302644736,
chr6	43581603	43581719	POLH	POLH00028	0.0325227000367573	2	-0.0375456170052068	2	0.640696438762706	2	0.640696438762706	NA	NA	SegRatio=-0.04,AbsMeanSigma=0.07,pvalue=0.661877380093797,pvalueTTest=0.638010302644736,
chr6	43581719	43581834	POLH	POLH00029	0.107153211773891	2	-0.0375456170052068	2	0.640696438762706	2	0.640696438762706	NA	NA	SegRatio=-0.04,AbsMeanSigma=0.07,pvalue=0.661877380093797,pvalueTTest=0.638010302644736,
chr6	43581828	43581921	POLH	POLH00030	-0.0188176964737772	2	-0.0375456170052068	2	0.640696438762706	2	0.640696438762706	NA	NA	SegRatio=-0.04,AbsMeanSigma=0.07,pvalue=0.661877380093797,pvalueTTest=0.638010302644736,
chr6	43581915	43582026	POLH	POLH00031	-0.932803923137504	2	-0.0375456170052068	2	0.640696438762706	2	0.640696438762706	NA	NA	SegRatio=-0.04,AbsMeanSigma=0.07,pvalue=0.661877380093797,pvalueTTest=0.638010302644736,
chr6	43582007	43582120	POLH	POLH00032	0.0422663418153594	2	-0.0375456170052068	2	0.640696438762706	2	0.640696438762706	NA	NA	SegRatio=-0.04,AbsMeanSigma=0.07,pvalue=0.661877380093797,pvalueTTest=0.638010302644736,
chr6	43582103	43582214	POLH	POLH00033	-0.69101917134074	2	-0.0375456170052068	2	0.640696438762706	2	0.640696438762706	NA	NA	SegRatio=-0.04,AbsMeanSigma=0.07,pvalue=0.661877380093797,pvalueTTest=0.638010302644736,
chr6	43582183	43582286	POLH	POLH00034	NA	2	-0.0375456170052068	2	0.640696438762706	2	0.640696438762706	NA	NA	SegRatio=-0.04,AbsMeanSigma=0.07,pvalue=0.661877380093797,pvalueTTest=0.638010302644736,
chr6	43582263	43582377	POLH	POLH00035	NA	2	-0.0375456170052068	2	0.640696438762706	2	0.640696438762706	NA	NA	SegRatio=-0.04,AbsMeanSigma=0.07,pvalue=0.661877380093797,pvalueTTest=0.638010302644736,
chr7	39046422	39046535	POU6F2	POU6F200001	0.337607285486421	2	0.0763689847912403	2	0.305526303735249	2	0.305526303735249	NA	NA	SegRatio=0.08,AbsMeanSigma=0.17,pvalue=0.328137944465942,pvalueTTest=0.305526303735249,
chr7	39125454	39125548	POU6F2	POU6F200002	0.158974139102958	2	0.0763689847912403	2	0.305526303735249	2	0.305526303735249	NA	NA	SegRatio=0.08,AbsMeanSigma=0.17,pvalue=0.328137944465942,pvalueTTest=0.305526303735249,
chr7	39125528	39125622	POU6F2	POU6F200003	0.453100232251179	2	0.0763689847912403	2	0.305526303735249	2	0.305526303735249	NA	NA	SegRatio=0.08,AbsMeanSigma=0.17,pvalue=0.328137944465942,pvalueTTest=0.305526303735249,
chr7	39125603	39125714	POU6F2	POU6F200004	-0.382612128716142	2	0.0763689847912403	2	0.305526303735249	2	0.305526303735249	NA	NA	SegRatio=0.08,AbsMeanSigma=0.17,pvalue=0.328137944465942,pvalueTTest=0.305526303735249,
chr7	39243813	39243923	POU6F2	POU6F200005	0.292548883805714	2	0.0763689847912403	2	0.305526303735249	2	0.305526303735249	NA	NA	SegRatio=0.08,AbsMeanSigma=0.17,pvalue=0.328137944465942,pvalueTTest=0.305526303735249,
chr7	39243854	39243962	POU6F2	POU6F200006	-0.0264096184616626	2	0.0763689847912403	2	0.305526303735249	2	0.305526303735249	NA	NA	SegRatio=0.08,AbsMeanSigma=0.17,pvalue=0.328137944465942,pvalueTTest=0.305526303735249,
chr7	39246962	39247071	POU6F2	POU6F200007	0.192147093126056	2	0.0763689847912403	2	0.305526303735249	2	0.305526303735249	NA	NA	SegRatio=0.08,AbsMeanSigma=0.17,pvalue=0.328137944465942,pvalueTTest=0.305526303735249,
chr7	39247021	39247141	POU6F2	POU6F200008	0.036242244719962	2	0.0763689847912403	2	0.305526303735249	2	0.305526303735249	NA	NA	SegRatio=0.08,AbsMeanSigma=0.17,pvalue=0.328137944465942,pvalueTTest=0.305526303735249,
chr7	39247129	39247218	POU6F2	POU6F200009	-0.124621119294477	2	0.0763689847912403	2	0.305526303735249	2	0.305526303735249	NA	NA	SegRatio=0.08,AbsMeanSigma=0.17,pvalue=0.328137944465942,pvalueTTest=0.305526303735249,
chr7	39247217	39247333	POU6F2	POU6F200010	0.060899370123203	2	0.0763689847912403	2	0.305526303735249	2	0.305526303735249	NA	NA	SegRatio=0.08,AbsMeanSigma=0.17,pvalue=0.328137944465942,pvalueTTest=0.305526303735249,
chr7	39379202	39379324	POU6F2	POU6F200011	0.261004257752872	2	0.0763689847912403	2	0.305526303735249	2	0.305526303735249	NA	NA	SegRatio=0.08,AbsMeanSigma=0.17,pvalue=0.328137944465942,pvalueTTest=0.305526303735249,
chr7	39379448	39379560	POU6F2	POU6F200012	-0.320287778241024	2	0.0763689847912403	2	0.305526303735249	2	0.305526303735249	NA	NA	SegRatio=0.08,AbsMeanSigma=0.17,pvalue=0.328137944465942,pvalueTTest=0.305526303735249,
chr7	39379515	39379600	POU6F2	POU6F200013	0.188599930293769	2	0.0763689847912403	2	0.305526303735249	2	0.305526303735249	NA	NA	SegRatio=0.08,AbsMeanSigma=0.17,pvalue=0.328137944465942,pvalueTTest=0.305526303735249,
chr7	39379563	39379649	POU6F2	POU6F200014	-0.0417293401173635	2	0.0763689847912403	2	0.305526303735249	2	0.305526303735249	NA	NA	SegRatio=0.08,AbsMeanSigma=0.17,pvalue=0.328137944465942,pvalueTTest=0.305526303735249,
chr7	39446136	39446255	POU6F2	POU6F200015	0.0684875459742476	2	0.0763689847912403	2	0.305526303735249	2	0.305526303735249	NA	NA	SegRatio=0.08,AbsMeanSigma=0.17,pvalue=0.328137944465942,pvalueTTest=0.305526303735249,
chr7	39446213	39446330	POU6F2	POU6F200016	-0.256542048699863	2	0.0763689847912403	2	0.305526303735249	2	0.305526303735249	NA	NA	SegRatio=0.08,AbsMeanSigma=0.17,pvalue=0.328137944465942,pvalueTTest=0.305526303735249,
chr7	39446300	39446415	POU6F2	POU6F200017	NA	2	0.0763689847912403	2	0.305526303735249	2	0.305526303735249	NA	NA	SegRatio=0.08,AbsMeanSigma=0.17,pvalue=0.328137944465942,pvalueTTest=0.305526303735249,
chr7	39472594	39472691	POU6F2	POU6F200018	0.0163645612121811	2	0.0763689847912403	2	0.305526303735249	2	0.305526303735249	NA	NA	SegRatio=0.08,AbsMeanSigma=0.17,pvalue=0.328137944465942,pvalueTTest=0.305526303735249,
chr7	39472660	39472747	POU6F2	POU6F200019	0.0815155917293336	2	0.0763689847912403	2	0.305526303735249	2	0.305526303735249	NA	NA	SegRatio=0.08,AbsMeanSigma=0.17,pvalue=0.328137944465942,pvalueTTest=0.305526303735249,
chr7	39472706	39472802	POU6F2	POU6F200020	0.177473292153991	2	0.0763689847912403	2	0.305526303735249	2	0.305526303735249	NA	NA	SegRatio=0.08,AbsMeanSigma=0.17,pvalue=0.328137944465942,pvalueTTest=0.305526303735249,
chr7	39472761	39472884	POU6F2	POU6F200021	0.100046292004213	2	0.0763689847912403	2	0.305526303735249	2	0.305526303735249	NA	NA	SegRatio=0.08,AbsMeanSigma=0.17,pvalue=0.328137944465942,pvalueTTest=0.305526303735249,
chr7	39472828	39472944	POU6F2	POU6F200022	-0.408864477133076	2	0.0763689847912403	2	0.305526303735249	2	0.305526303735249	NA	NA	SegRatio=0.08,AbsMeanSigma=0.17,pvalue=0.328137944465942,pvalueTTest=0.305526303735249,
chr7	39491063	39491178	POU6F2	POU6F200023	0.340125144663295	2	0.0763689847912403	2	0.305526303735249	2	0.305526303735249	NA	NA	SegRatio=0.08,AbsMeanSigma=0.17,pvalue=0.328137944465942,pvalueTTest=0.305526303735249,
chr7	39491164	39491267	POU6F2	POU6F200024	-0.181487695717841	2	0.0763689847912403	2	0.305526303735249	2	0.305526303735249	NA	NA	SegRatio=0.08,AbsMeanSigma=0.17,pvalue=0.328137944465942,pvalueTTest=0.305526303735249,
chr7	39491225	39491342	POU6F2	POU6F200025	NA	2	0.0763689847912403	2	0.305526303735249	2	0.305526303735249	NA	NA	SegRatio=0.08,AbsMeanSigma=0.17,pvalue=0.328137944465942,pvalueTTest=0.305526303735249,
chr7	39500081	39500194	POU6F2	POU6F200026	0.0763689847912403	2	0.0763689847912403	2	0.305526303735249	2	0.305526303735249	NA	NA	SegRatio=0.08,AbsMeanSigma=0.17,pvalue=0.328137944465942,pvalueTTest=0.305526303735249,
chr7	39500152	39500266	POU6F2	POU6F200027	-0.0720364403151289	2	0.0763689847912403	2	0.305526303735249	2	0.305526303735249	NA	NA	SegRatio=0.08,AbsMeanSigma=0.17,pvalue=0.328137944465942,pvalueTTest=0.305526303735249,
chr7	39500255	39500378	POU6F2	POU6F200028	0.0484148415705223	2	0.0763689847912403	2	0.305526303735249	2	0.305526303735249	NA	NA	SegRatio=0.08,AbsMeanSigma=0.17,pvalue=0.328137944465942,pvalueTTest=0.305526303735249,
chr7	39503760	39503874	POU6F2	POU6F200029	-0.204306293703074	2	0.0763689847912403	2	0.305526303735249	2	0.305526303735249	NA	NA	SegRatio=0.08,AbsMeanSigma=0.17,pvalue=0.328137944465942,pvalueTTest=0.305526303735249,
chr7	39503865	39503982	POU6F2	POU6F200030	0.183749416380214	2	0.0763689847912403	2	0.305526303735249	2	0.305526303735249	NA	NA	SegRatio=0.08,AbsMeanSigma=0.17,pvalue=0.328137944465942,pvalueTTest=0.305526303735249,
chr7	39503935	39504073	POU6F2	POU6F200031	0.190573006773972	2	0.0763689847912403	2	0.305526303735249	2	0.305526303735249	NA	NA	SegRatio=0.08,AbsMeanSigma=0.17,pvalue=0.328137944465942,pvalueTTest=0.305526303735249,
chr7	39504024	39504137	POU6F2	POU6F200032	-0.227592744083374	2	0.0763689847912403	2	0.305526303735249	2	0.305526303735249	NA	NA	SegRatio=0.08,AbsMeanSigma=0.17,pvalue=0.328137944465942,pvalueTTest=0.305526303735249,
chr7	39504138	39504252	POU6F2	POU6F200033	-0.103401681167282	2	0.0763689847912403	2	0.305526303735249	2	0.305526303735249	NA	NA	SegRatio=0.08,AbsMeanSigma=0.17,pvalue=0.328137944465942,pvalueTTest=0.305526303735249,
chr7	39504211	39504325	POU6F2	POU6F200034	0.0475807590016178	2	0.0763689847912403	2	0.305526303735249	2	0.305526303735249	NA	NA	SegRatio=0.08,AbsMeanSigma=0.17,pvalue=0.328137944465942,pvalueTTest=0.305526303735249,
chr8	92972414	92972485	RUNX1T1	RUNX1T100001	-0.761249769572167	2	-0.0021044068082347	2	0.0885837525429949	2	0.0885837525429949	NA	NA	SegRatio=0,AbsMeanSigma=0.03,pvalue=0.573809490774769,pvalueTTest=0.614146294337634,
chr8	92972455	92972575	RUNX1T1	RUNX1T100002	-0.224828757675012	2	-0.0021044068082347	2	0.0885837525429949	2	0.0885837525429949	NA	NA	SegRatio=0,AbsMeanSigma=0.03,pvalue=0.573809490774769,pvalueTTest=0.614146294337634,
chr8	92972637	92972744	RUNX1T1	RUNX1T100003	-0.247335554859886	2	-0.0021044068082347	2	0.0885837525429949	2	0.0885837525429949	NA	NA	SegRatio=0,AbsMeanSigma=0.03,pvalue=0.573809490774769,pvalueTTest=0.614146294337634,
chr8	92972726	92972840	RUNX1T1	RUNX1T100004	0.141899561461399	2	-0.0021044068082347	2	0.0885837525429949	2	0.0885837525429949	NA	NA	SegRatio=0,AbsMeanSigma=0.03,pvalue=0.573809490774769,pvalueTTest=0.614146294337634,
chr8	92982831	92982907	RUNX1T1	RUNX1T100005	-0.302516322838923	2	-0.0021044068082347	2	0.0885837525429949	2	0.0885837525429949	NA	NA	SegRatio=0,AbsMeanSigma=0.03,pvalue=0.573809490774769,pvalueTTest=0.614146294337634,
chr8	92982872	92982981	RUNX1T1	RUNX1T100006	0.0960870651219022	2	-0.0021044068082347	2	0.0885837525429949	2	0.0885837525429949	NA	NA	SegRatio=0,AbsMeanSigma=0.03,pvalue=0.573809490774769,pvalueTTest=0.614146294337634,
chr8	92982908	92983026	RUNX1T1	RUNX1T100007	0.0696055691875112	2	-0.0021044068082347	2	0.0885837525429949	2	0.0885837525429949	NA	NA	SegRatio=0,AbsMeanSigma=0.03,pvalue=0.573809490774769,pvalueTTest=0.614146294337634,
chr8	92982999	92983116	RUNX1T1	RUNX1T100008	0.0280837863408109	2	-0.0021044068082347	2	0.0885837525429949	2	0.0885837525429949	NA	NA	SegRatio=0,AbsMeanSigma=0.03,pvalue=0.573809490774769,pvalueTTest=0.614146294337634,
chr8	92988086	92988202	RUNX1T1	RUNX1T100009	-0.0775679635063184	2	-0.0021044068082347	2	0.0885837525429949	2	0.0885837525429949	NA	NA	SegRatio=0,AbsMeanSigma=0.03,pvalue=0.573809490774769,pvalueTTest=0.614146294337634,
chr8	92988146	92988260	RUNX1T1	RUNX1T100010	-0.37621759997167	2	-0.0021044068082347	2	0.0885837525429949	2	0.0885837525429949	NA	NA	SegRatio=0,AbsMeanSigma=0.03,pvalue=0.573809490774769,pvalueTTest=0.614146294337634,
chr8	92998308	92998423	RUNX1T1	RUNX1T100011	0.257928477251715	2	-0.0021044068082347	2	0.0885837525429949	2	0.0885837525429949	NA	NA	SegRatio=0,AbsMeanSigma=0.03,pvalue=0.573809490774769,pvalueTTest=0.614146294337634,
chr8	92998364	92998479	RUNX1T1	RUNX1T100012	0.1228631494991	2	-0.0021044068082347	2	0.0885837525429949	2	0.0885837525429949	NA	NA	SegRatio=0,AbsMeanSigma=0.03,pvalue=0.573809490774769,pvalueTTest=0.614146294337634,
chr8	92998479	92998593	RUNX1T1	RUNX1T100013	0.227799742066221	2	-0.0021044068082347	2	0.0885837525429949	2	0.0885837525429949	NA	NA	SegRatio=0,AbsMeanSigma=0.03,pvalue=0.573809490774769,pvalueTTest=0.614146294337634,
chr8	92999065	92999175	RUNX1T1	RUNX1T100014	0.0768788699396028	2	-0.0021044068082347	2	0.0885837525429949	2	0.0885837525429949	NA	NA	SegRatio=0,AbsMeanSigma=0.03,pvalue=0.573809490774769,pvalueTTest=0.614146294337634,
chr8	92999159	92999276	RUNX1T1	RUNX1T100015	-0.449949804842892	2	-0.0021044068082347	2	0.0885837525429949	2	0.0885837525429949	NA	NA	SegRatio=0,AbsMeanSigma=0.03,pvalue=0.573809490774769,pvalueTTest=0.614146294337634,
chr8	93003841	93003956	RUNX1T1	RUNX1T100016	-0.0963248568603393	2	-0.0021044068082347	2	0.0885837525429949	2	0.0885837525429949	NA	NA	SegRatio=0,AbsMeanSigma=0.03,pvalue=0.573809490774769,pvalueTTest=0.614146294337634,
chr8	93003928	93004044	RUNX1T1	RUNX1T100017	-0.576120313621134	2	-0.0021044068082347	2	0.0885837525429949	2	0.0885837525429949	NA	NA	SegRatio=0,AbsMeanSigma=0.03,pvalue=0.573809490774769,pvalueTTest=0.614146294337634,
chr8	93004035	93004151	RUNX1T1	RUNX1T100018	0.12884111312244	2	-0.0021044068082347	2	0.0885837525429949	2	0.0885837525429949	NA	NA	SegRatio=0,AbsMeanSigma=0.03,pvalue=0.573809490774769,pvalueTTest=0.614146294337634,
chr8	93017306	93017427	RUNX1T1	RUNX1T100019	0.435065751682491	2	-0.0021044068082347	2	0.0885837525429949	2	0.0885837525429949	NA	NA	SegRatio=0,AbsMeanSigma=0.03,pvalue=0.573809490774769,pvalueTTest=0.614146294337634,
chr8	93017412	93017527	RUNX1T1	RUNX1T100020	-0.430289100420245	2	-0.0021044068082347	2	0.0885837525429949	2	0.0885837525429949	NA	NA	SegRatio=0,AbsMeanSigma=0.03,pvalue=0.573809490774769,pvalueTTest=0.614146294337634,
chr8	93017485	93017603	RUNX1T1	RUNX1T100021	-0.194656272470562	2	-0.0021044068082347	2	0.0885837525429949	2	0.0885837525429949	NA	NA	SegRatio=0,AbsMeanSigma=0.03,pvalue=0.573809490774769,pvalueTTest=0.614146294337634,
chr8	93023194	93023306	RUNX1T1	RUNX1T100022	-0.00734783330374704	2	-0.0021044068082347	2	0.0885837525429949	2	0.0885837525429949	NA	NA	SegRatio=0,AbsMeanSigma=0.03,pvalue=0.573809490774769,pvalueTTest=0.614146294337634,
chr8	93023293	93023405	RUNX1T1	RUNX1T100023	NA	2	-0.0021044068082347	2	0.0885837525429949	2	0.0885837525429949	NA	NA	SegRatio=0,AbsMeanSigma=0.03,pvalue=0.573809490774769,pvalueTTest=0.614146294337634,
chr8	93026739	93026840	RUNX1T1	RUNX1T100024	0.0860586450983053	2	-0.0021044068082347	2	0.0885837525429949	2	0.0885837525429949	NA	NA	SegRatio=0,AbsMeanSigma=0.03,pvalue=0.573809490774769,pvalueTTest=0.614146294337634,
chr8	93026823	93026941	RUNX1T1	RUNX1T100025	-0.487042348721225	2	-0.0021044068082347	2	0.0885837525429949	2	0.0885837525429949	NA	NA	SegRatio=0,AbsMeanSigma=0.03,pvalue=0.573809490774769,pvalueTTest=0.614146294337634,
chr8	93026909	93027024	RUNX1T1	RUNX1T100026	-0.476818498877668	2	-0.0021044068082347	2	0.0885837525429949	2	0.0885837525429949	NA	NA	SegRatio=0,AbsMeanSigma=0.03,pvalue=0.573809490774769,pvalueTTest=0.614146294337634,
chr8	93026953	93027065	RUNX1T1	RUNX1T100027	0.156187424979167	2	-0.0021044068082347	2	0.0885837525429949	2	0.0885837525429949	NA	NA	SegRatio=0,AbsMeanSigma=0.03,pvalue=0.573809490774769,pvalueTTest=0.614146294337634,
chr8	93027063	93027177	RUNX1T1	RUNX1T100028	-0.00880363713695826	2	-0.0021044068082347	2	0.0885837525429949	2	0.0885837525429949	NA	NA	SegRatio=0,AbsMeanSigma=0.03,pvalue=0.573809490774769,pvalueTTest=0.614146294337634,
chr8	93029357	93029467	RUNX1T1	RUNX1T100029	0.159016537088819	2	-0.0021044068082347	2	0.0885837525429949	2	0.0885837525429949	NA	NA	SegRatio=0,AbsMeanSigma=0.03,pvalue=0.573809490774769,pvalueTTest=0.614146294337634,
chr8	93029459	93029573	RUNX1T1	RUNX1T100030	0.0526185290669883	2	-0.0021044068082347	2	0.0885837525429949	2	0.0885837525429949	NA	NA	SegRatio=0,AbsMeanSigma=0.03,pvalue=0.573809490774769,pvalueTTest=0.614146294337634,
chr8	93029555	93029670	RUNX1T1	RUNX1T100031	-0.320706144858986	2	-0.0021044068082347	2	0.0885837525429949	2	0.0885837525429949	NA	NA	SegRatio=0,AbsMeanSigma=0.03,pvalue=0.573809490774769,pvalueTTest=0.614146294337634,
chr8	93074686	93074800	RUNX1T1	RUNX1T100032	-0.537086548918188	2	-0.0021044068082347	2	0.0885837525429949	2	0.0885837525429949	NA	NA	SegRatio=0,AbsMeanSigma=0.03,pvalue=0.573809490774769,pvalueTTest=0.614146294337634,
chr8	93088084	93088216	RUNX1T1	RUNX1T100033	0.392126444628286	2	-0.0021044068082347	2	0.0885837525429949	2	0.0885837525429949	NA	NA	SegRatio=0,AbsMeanSigma=0.03,pvalue=0.573809490774769,pvalueTTest=0.614146294337634,
chr8	93088216	93088330	RUNX1T1	RUNX1T100034	-0.162193076662085	2	-0.0021044068082347	2	0.0885837525429949	2	0.0885837525429949	NA	NA	SegRatio=0,AbsMeanSigma=0.03,pvalue=0.573809490774769,pvalueTTest=0.614146294337634,
chr8	93107223	93107335	RUNX1T1	RUNX1T100035	-0.207610587235507	2	-0.0021044068082347	2	0.0885837525429949	2	0.0885837525429949	NA	NA	SegRatio=0,AbsMeanSigma=0.03,pvalue=0.573809490774769,pvalueTTest=0.614146294337634,
chr8	93107281	93107397	RUNX1T1	RUNX1T100036	-0.101785328521613	2	-0.0021044068082347	2	0.0885837525429949	2	0.0885837525429949	NA	NA	SegRatio=0,AbsMeanSigma=0.03,pvalue=0.573809490774769,pvalueTTest=0.614146294337634,
chr8	93107356	93107461	RUNX1T1	RUNX1T100037	0.195444287173197	2	-0.0021044068082347	2	0.0885837525429949	2	0.0885837525429949	NA	NA	SegRatio=0,AbsMeanSigma=0.03,pvalue=0.573809490774769,pvalueTTest=0.614146294337634,
chr8	93107580	93107692	RUNX1T1	RUNX1T100038	0.223334770379905	2	-0.0021044068082347	2	0.0885837525429949	2	0.0885837525429949	NA	NA	SegRatio=0,AbsMeanSigma=0.03,pvalue=0.573809490774769,pvalueTTest=0.614146294337634,
chr8	93107681	93107794	RUNX1T1	RUNX1T100039	-0.107158855934623	2	-0.0021044068082347	2	0.0885837525429949	2	0.0885837525429949	NA	NA	SegRatio=0,AbsMeanSigma=0.03,pvalue=0.573809490774769,pvalueTTest=0.614146294337634,
chr8	93115014	93115138	RUNX1T1	RUNX1T100040	NA	2	-0.0021044068082347	2	0.0885837525429949	2	0.0885837525429949	NA	NA	SegRatio=0,AbsMeanSigma=0.03,pvalue=0.573809490774769,pvalueTTest=0.614146294337634,
chr8	113236979	113237097	CSMD3	CSMD300001	-0.161070450534996	2	-0.0021044068082347	2	0.605439211059811	2	0.605439211059811	NA	NA	SegRatio=0,AbsMeanSigma=0.03,pvalue=0.573809490774769,pvalueTTest=0.614146294337634,
chr8	113237094	113237208	CSMD3	CSMD300002	0.319830523729759	2	-0.0021044068082347	2	0.605439211059811	2	0.605439211059811	NA	NA	SegRatio=0,AbsMeanSigma=0.03,pvalue=0.573809490774769,pvalueTTest=0.614146294337634,
chr8	113240929	113241039	CSMD3	CSMD300003	0.491915959978768	2	-0.0021044068082347	2	0.605439211059811	2	0.605439211059811	NA	NA	SegRatio=0,AbsMeanSigma=0.03,pvalue=0.573809490774769,pvalueTTest=0.614146294337634,
chr8	113241019	113241102	CSMD3	CSMD300004	0.518878148085607	2	-0.0021044068082347	2	0.605439211059811	2	0.605439211059811	NA	NA	SegRatio=0,AbsMeanSigma=0.03,pvalue=0.573809490774769,pvalueTTest=0.614146294337634,
chr8	113241059	113241170	CSMD3	CSMD300005	NA	2	-0.0021044068082347	2	0.605439211059811	2	0.605439211059811	NA	NA	SegRatio=0,AbsMeanSigma=0.03,pvalue=0.573809490774769,pvalueTTest=0.614146294337634,
chr8	113243745	113243834	CSMD3	CSMD300006	-0.313003978231147	2	-0.0021044068082347	2	0.605439211059811	2	0.605439211059811	NA	NA	SegRatio=0,AbsMeanSigma=0.03,pvalue=0.573809490774769,pvalueTTest=0.614146294337634,
chr8	113243796	113243904	CSMD3	CSMD300007	0.0355060360720855	2	-0.0021044068082347	2	0.605439211059811	2	0.605439211059811	NA	NA	SegRatio=0,AbsMeanSigma=0.03,pvalue=0.573809490774769,pvalueTTest=0.614146294337634,
chr8	113246541	113246631	CSMD3	CSMD300008	0.0660783390380587	2	-0.0021044068082347	2	0.605439211059811	2	0.605439211059811	NA	NA	SegRatio=0,AbsMeanSigma=0.03,pvalue=0.573809490774769,pvalueTTest=0.614146294337634,
chr8	113246607	113246704	CSMD3	CSMD300009	0.428103704548272	2	-0.0021044068082347	2	0.605439211059811	2	0.605439211059811	NA	NA	SegRatio=0,AbsMeanSigma=0.03,pvalue=0.573809490774769,pvalueTTest=0.614146294337634,
chr8	113246705	113246821	CSMD3	CSMD300010	NA	2	-0.0021044068082347	2	0.605439211059811	2	0.605439211059811	NA	NA	SegRatio=0,AbsMeanSigma=0.03,pvalue=0.573809490774769,pvalueTTest=0.614146294337634,
chr8	113249335	113249445	CSMD3	CSMD300011	-0.0021044068082347	2	-0.0021044068082347	2	0.605439211059811	2	0.605439211059811	NA	NA	SegRatio=0,AbsMeanSigma=0.03,pvalue=0.573809490774769,pvalueTTest=0.614146294337634,
chr8	113249441	113249557	CSMD3	CSMD300012	0.147605293570144	2	-0.0021044068082347	2	0.605439211059811	2	0.605439211059811	NA	NA	SegRatio=0,AbsMeanSigma=0.03,pvalue=0.573809490774769,pvalueTTest=0.614146294337634,
chr8	113249481	113249594	CSMD3	CSMD300013	-0.0696878954927167	2	-0.0021044068082347	2	0.605439211059811	2	0.605439211059811	NA	NA	SegRatio=0,AbsMeanSigma=0.03,pvalue=0.573809490774769,pvalueTTest=0.614146294337634,
chr8	113249572	113249680	CSMD3	CSMD300014	NA	2	-0.0021044068082347	2	0.605439211059811	2	0.605439211059811	NA	NA	SegRatio=0,AbsMeanSigma=0.03,pvalue=0.573809490774769,pvalueTTest=0.614146294337634,
chr8	113253903	113254008	CSMD3	CSMD300015	0.341800630365205	2	-0.0021044068082347	2	0.605439211059811	2	0.605439211059811	NA	NA	SegRatio=0,AbsMeanSigma=0.03,pvalue=0.573809490774769,pvalueTTest=0.614146294337634,
chr8	113253996	113254109	CSMD3	CSMD300016	0.169531962947655	2	-0.0021044068082347	2	0.605439211059811	2	0.605439211059811	NA	NA	SegRatio=0,AbsMeanSigma=0.03,pvalue=0.573809490774769,pvalueTTest=0.614146294337634,
chr8	113256582	113256684	CSMD3	CSMD300017	-0.320105381029645	2	-0.0021044068082347	2	0.605439211059811	2	0.605439211059811	NA	NA	SegRatio=0,AbsMeanSigma=0.03,pvalue=0.573809490774769,pvalueTTest=0.614146294337634,
chr8	113256660	113256771	CSMD3	CSMD300018	-0.210222317927569	2	-0.0021044068082347	2	0.605439211059811	2	0.605439211059811	NA	NA	SegRatio=0,AbsMeanSigma=0.03,pvalue=0.573809490774769,pvalueTTest=0.614146294337634,
chr8	113256766	113256877	CSMD3	CSMD300019	0.299304294309929	2	-0.0021044068082347	2	0.605439211059811	2	0.605439211059811	NA	NA	SegRatio=0,AbsMeanSigma=0.03,pvalue=0.573809490774769,pvalueTTest=0.614146294337634,
chr8	113259224	113259334	CSMD3	CSMD300020	0.347891468308672	2	-0.0021044068082347	2	0.605439211059811	2	0.605439211059811	NA	NA	SegRatio=0,AbsMeanSigma=0.03,pvalue=0.573809490774769,pvalueTTest=0.614146294337634,
chr8	113259321	113259415	CSMD3	CSMD300021	-0.536910274172822	2	-0.0021044068082347	2	0.605439211059811	2	0.605439211059811	NA	NA	SegRatio=0,AbsMeanSigma=0.03,pvalue=0.573809490774769,pvalueTTest=0.614146294337634,
chr8	113266439	113266538	CSMD3	CSMD300022	-0.0789770942456253	2	-0.0021044068082347	2	0.605439211059811	2	0.605439211059811	NA	NA	SegRatio=0,AbsMeanSigma=0.03,pvalue=0.573809490774769,pvalueTTest=0.614146294337634,
chr8	113266539	113266643	CSMD3	CSMD300023	NA	2	-0.0021044068082347	2	0.605439211059811	2	0.605439211059811	NA	NA	SegRatio=0,AbsMeanSigma=0.03,pvalue=0.573809490774769,pvalueTTest=0.614146294337634,
chr8	113267450	113267563	CSMD3	CSMD300024	0.0578053584681579	2	-0.0021044068082347	2	0.605439211059811	2	0.605439211059811	NA	NA	SegRatio=0,AbsMeanSigma=0.03,pvalue=0.573809490774769,pvalueTTest=0.614146294337634,
chr8	113267557	113267666	CSMD3	CSMD300025	0.491487190304518	2	-0.0021044068082347	2	0.605439211059811	2	0.605439211059811	NA	NA	SegRatio=0,AbsMeanSigma=0.03,pvalue=0.573809490774769,pvalueTTest=0.614146294337634,
chr8	113267650	113267724	CSMD3	CSMD300026	0.742908733489285	2	-0.0021044068082347	2	0.605439211059811	2	0.605439211059811	NA	NA	SegRatio=0,AbsMeanSigma=0.03,pvalue=0.573809490774769,pvalueTTest=0.614146294337634,
chr8	113275815	113275928	CSMD3	CSMD300027	-0.140060655577416	2	-0.0021044068082347	2	0.605439211059811	2	0.605439211059811	NA	NA	SegRatio=0,AbsMeanSigma=0.03,pvalue=0.573809490774769,pvalueTTest=0.614146294337634,
chr8	113275918	113276031	CSMD3	CSMD300028	0.101012397374507	2	-0.0021044068082347	2	0.605439211059811	2	0.605439211059811	NA	NA	SegRatio=0,AbsMeanSigma=0.03,pvalue=0.573809490774769,pvalueTTest=0.614146294337634,
chr8	113275959	113276073	CSMD3	CSMD300029	0.144243747171292	2	-0.0021044068082347	2	0.605439211059811	2	0.605439211059811	NA	NA	SegRatio=0,AbsMeanSigma=0.03,pvalue=0.573809490774769,pvalueTTest=0.614146294337634,
chr8	113277544	113277659	CSMD3	CSMD300030	NA	2	-0.0021044068082347	2	0.605439211059811	2	0.605439211059811	NA	NA	SegRatio=0,AbsMeanSigma=0.03,pvalue=0.573809490774769,pvalueTTest=0.614146294337634,
chr8	113277660	113277775	CSMD3	CSMD300031	-0.0240435156414612	2	-0.0021044068082347	2	0.605439211059811	2	0.605439211059811	NA	NA	SegRatio=0,AbsMeanSigma=0.03,pvalue=0.573809490774769,pvalueTTest=0.614146294337634,
chr8	113277722	113277838	CSMD3	CSMD300032	-0.139967219115677	2	-0.0021044068082347	2	0.605439211059811	2	0.605439211059811	NA	NA	SegRatio=0,AbsMeanSigma=0.03,pvalue=0.573809490774769,pvalueTTest=0.614146294337634,
chr8	113293312	113293429	CSMD3	CSMD300033	NA	2	-0.0021044068082347	2	0.605439211059811	2	0.605439211059811	NA	NA	SegRatio=0,AbsMeanSigma=0.03,pvalue=0.573809490774769,pvalueTTest=0.614146294337634,
chr8	113293427	113293534	CSMD3	CSMD300034	0.308078155446872	2	-0.0021044068082347	2	0.605439211059811	2	0.605439211059811	NA	NA	SegRatio=0,AbsMeanSigma=0.03,pvalue=0.573809490774769,pvalueTTest=0.614146294337634,
chr8	113293500	113293615	CSMD3	CSMD300035	-0.254642303780803	2	-0.0021044068082347	2	0.605439211059811	2	0.605439211059811	NA	NA	SegRatio=0,AbsMeanSigma=0.03,pvalue=0.573809490774769,pvalueTTest=0.614146294337634,
chr8	113299259	113299366	CSMD3	CSMD300036	0.239905848684803	2	-0.0021044068082347	2	0.605439211059811	2	0.605439211059811	NA	NA	SegRatio=0,AbsMeanSigma=0.03,pvalue=0.573809490774769,pvalueTTest=0.614146294337634,
chr8	113299366	113299481	CSMD3	CSMD300037	-0.126699941027087	2	-0.0021044068082347	2	0.605439211059811	2	0.605439211059811	NA	NA	SegRatio=0,AbsMeanSigma=0.03,pvalue=0.573809490774769,pvalueTTest=0.614146294337634,
chr8	113299472	113299583	CSMD3	CSMD300038	-0.0530167012190692	2	-0.0021044068082347	2	0.605439211059811	2	0.605439211059811	NA	NA	SegRatio=0,AbsMeanSigma=0.03,pvalue=0.573809490774769,pvalueTTest=0.614146294337634,
chr8	113301534	113301649	CSMD3	CSMD300039	-0.426441607018072	2	-0.0021044068082347	2	0.605439211059811	2	0.605439211059811	NA	NA	SegRatio=0,AbsMeanSigma=0.03,pvalue=0.573809490774769,pvalueTTest=0.614146294337634,
chr8	113301644	113301752	CSMD3	CSMD300040	-0.144793123234796	2	-0.0021044068082347	2	0.605439211059811	2	0.605439211059811	NA	NA	SegRatio=0,AbsMeanSigma=0.03,pvalue=0.573809490774769,pvalueTTest=0.614146294337634,
chr8	113301698	113301812	CSMD3	CSMD300041	-0.44724034577048	2	-0.0021044068082347	2	0.605439211059811	2	0.605439211059811	NA	NA	SegRatio=0,AbsMeanSigma=0.03,pvalue=0.573809490774769,pvalueTTest=0.614146294337634,
chr8	113303714	113303831	CSMD3	CSMD300042	-0.270943810012641	2	-0.0021044068082347	2	0.605439211059811	2	0.605439211059811	NA	NA	SegRatio=0,AbsMeanSigma=0.03,pvalue=0.573809490774769,pvalueTTest=0.614146294337634,
chr8	113303830	113303920	CSMD3	CSMD300043	-0.224660804030723	2	-0.0021044068082347	2	0.605439211059811	2	0.605439211059811	NA	NA	SegRatio=0,AbsMeanSigma=0.03,pvalue=0.573809490774769,pvalueTTest=0.614146294337634,
chr8	113303921	113304032	CSMD3	CSMD300044	NA	2	-0.0021044068082347	2	0.605439211059811	2	0.605439211059811	NA	NA	SegRatio=0,AbsMeanSigma=0.03,pvalue=0.573809490774769,pvalueTTest=0.614146294337634,
chr8	113304745	113304858	CSMD3	CSMD300045	0.220254606038295	2	-0.0021044068082347	2	0.605439211059811	2	0.605439211059811	NA	NA	SegRatio=0,AbsMeanSigma=0.03,pvalue=0.573809490774769,pvalueTTest=0.614146294337634,
chr8	113304842	113304938	CSMD3	CSMD300046	-0.00927266806844925	2	-0.0021044068082347	2	0.605439211059811	2	0.605439211059811	NA	NA	SegRatio=0,AbsMeanSigma=0.03,pvalue=0.573809490774769,pvalueTTest=0.614146294337634,
chr8	113304935	113305062	CSMD3	CSMD300047	-0.0182239618377384	2	-0.0021044068082347	2	0.605439211059811	2	0.605439211059811	NA	NA	SegRatio=0,AbsMeanSigma=0.03,pvalue=0.573809490774769,pvalueTTest=0.614146294337634,
chr8	113308031	113308138	CSMD3	CSMD300048	-0.0368027008408362	2	-0.0021044068082347	2	0.605439211059811	2	0.605439211059811	NA	NA	SegRatio=0,AbsMeanSigma=0.03,pvalue=0.573809490774769,pvalueTTest=0.614146294337634,
chr8	113308112	113308226	CSMD3	CSMD300049	-0.32079385754093	2	-0.0021044068082347	2	0.605439211059811	2	0.605439211059811	NA	NA	SegRatio=0,AbsMeanSigma=0.03,pvalue=0.573809490774769,pvalueTTest=0.614146294337634,
chr8	113308212	113308300	CSMD3	CSMD300050	NA	2	-0.0021044068082347	2	0.605439211059811	2	0.605439211059811	NA	NA	SegRatio=0,AbsMeanSigma=0.03,pvalue=0.573809490774769,pvalueTTest=0.614146294337634,
chr8	113313978	113314094	CSMD3	CSMD300051	0.243782407505463	2	-0.0021044068082347	2	0.605439211059811	2	0.605439211059811	NA	NA	SegRatio=0,AbsMeanSigma=0.03,pvalue=0.573809490774769,pvalueTTest=0.614146294337634,
chr8	113314052	113314167	CSMD3	CSMD300052	-0.143887639226528	2	-0.0021044068082347	2	0.605439211059811	2	0.605439211059811	NA	NA	SegRatio=0,AbsMeanSigma=0.03,pvalue=0.573809490774769,pvalueTTest=0.614146294337634,
chr8	113314160	113314272	CSMD3	CSMD300053	1.22314588906271	2	-0.0021044068082347	2	0.605439211059811	2	0.605439211059811	NA	NA	SegRatio=0,AbsMeanSigma=0.03,pvalue=0.573809490774769,pvalueTTest=0.614146294337634,
chr8	113316911	113317020	CSMD3	CSMD300054	-0.0992758173446785	2	-0.0021044068082347	2	0.605439211059811	2	0.605439211059811	NA	NA	SegRatio=0,AbsMeanSigma=0.03,pvalue=0.573809490774769,pvalueTTest=0.614146294337634,
chr8	113317008	113317123	CSMD3	CSMD300055	0.221561579506481	2	-0.0021044068082347	2	0.605439211059811	2	0.605439211059811	NA	NA	SegRatio=0,AbsMeanSigma=0.03,pvalue=0.573809490774769,pvalueTTest=0.614146294337634,
chr8	113317120	113317235	CSMD3	CSMD300056	0.236748484779756	2	-0.0021044068082347	2	0.605439211059811	2	0.605439211059811	NA	NA	SegRatio=0,AbsMeanSigma=0.03,pvalue=0.573809490774769,pvalueTTest=0.614146294337634,
chr8	113318151	113318267	CSMD3	CSMD300057	-0.184141459349109	2	-0.0021044068082347	2	0.605439211059811	2	0.605439211059811	NA	NA	SegRatio=0,AbsMeanSigma=0.03,pvalue=0.573809490774769,pvalueTTest=0.614146294337634,
chr8	113318239	113318349	CSMD3	CSMD300058	-0.168348409782511	2	-0.0021044068082347	2	0.605439211059811	2	0.605439211059811	NA	NA	SegRatio=0,AbsMeanSigma=0.03,pvalue=0.573809490774769,pvalueTTest=0.614146294337634,
chr8	113318274	113318384	CSMD3	CSMD300059	-0.713567327953114	2	-0.0021044068082347	2	0.605439211059811	2	0.605439211059811	NA	NA	SegRatio=0,AbsMeanSigma=0.03,pvalue=0.573809490774769,pvalueTTest=0.614146294337634,
chr8	113318367	113318482	CSMD3	CSMD300060	-0.444073983936384	2	-0.0021044068082347	2	0.605439211059811	2	0.605439211059811	NA	NA	SegRatio=0,AbsMeanSigma=0.03,pvalue=0.573809490774769,pvalueTTest=0.614146294337634,
chr8	113323167	113323284	CSMD3	CSMD300061	0.0955767989609019	2	-0.0021044068082347	2	0.605439211059811	2	0.605439211059811	NA	NA	SegRatio=0,AbsMeanSigma=0.03,pvalue=0.573809490774769,pvalueTTest=0.614146294337634,
chr8	113323260	113323369	CSMD3	CSMD300062	0.144893211010671	2	-0.0021044068082347	2	0.605439211059811	2	0.605439211059811	NA	NA	SegRatio=0,AbsMeanSigma=0.03,pvalue=0.573809490774769,pvalueTTest=0.614146294337634,
chr8	113323368	113323479	CSMD3	CSMD300063	-0.725856357104527	2	-0.0021044068082347	2	0.605439211059811	2	0.605439211059811	NA	NA	SegRatio=0,AbsMeanSigma=0.03,pvalue=0.573809490774769,pvalueTTest=0.614146294337634,
chr8	113326110	113326206	CSMD3	CSMD300064	-0.0421415275298178	2	-0.0021044068082347	2	0.605439211059811	2	0.605439211059811	NA	NA	SegRatio=0,AbsMeanSigma=0.03,pvalue=0.573809490774769,pvalueTTest=0.614146294337634,
chr8	113326180	113326279	CSMD3	CSMD300065	NA	2	-0.0021044068082347	2	0.605439211059811	2	0.605439211059811	NA	NA	SegRatio=0,AbsMeanSigma=0.03,pvalue=0.573809490774769,pvalueTTest=0.614146294337634,
chr8	113326270	113326383	CSMD3	CSMD300066	NA	2	-0.0021044068082347	2	0.605439211059811	2	0.605439211059811	NA	NA	SegRatio=0,AbsMeanSigma=0.03,pvalue=0.573809490774769,pvalueTTest=0.614146294337634,
chr8	113326575	113326672	CSMD3	CSMD300067	NA	2	-0.0021044068082347	2	0.605439211059811	2	0.605439211059811	NA	NA	SegRatio=0,AbsMeanSigma=0.03,pvalue=0.573809490774769,pvalueTTest=0.614146294337634,
chr8	113326671	113326788	CSMD3	CSMD300068	-0.0261103229695408	2	-0.0021044068082347	2	0.605439211059811	2	0.605439211059811	NA	NA	SegRatio=0,AbsMeanSigma=0.03,pvalue=0.573809490774769,pvalueTTest=0.614146294337634,
chr8	113326776	113326884	CSMD3	CSMD300069	0.187288189510716	2	-0.0021044068082347	2	0.605439211059811	2	0.605439211059811	NA	NA	SegRatio=0,AbsMeanSigma=0.03,pvalue=0.573809490774769,pvalueTTest=0.614146294337634,
chr8	113330970	113331087	CSMD3	CSMD300070	1.21058345433106	2	-0.0021044068082347	2	0.605439211059811	2	0.605439211059811	NA	NA	SegRatio=0,AbsMeanSigma=0.03,pvalue=0.573809490774769,pvalueTTest=0.614146294337634,
chr8	113331083	113331198	CSMD3	CSMD300071	-0.0454881169110971	2	-0.0021044068082347	2	0.605439211059811	2	0.605439211059811	NA	NA	SegRatio=0,AbsMeanSigma=0.03,pvalue=0.573809490774769,pvalueTTest=0.614146294337634,
chr8	113332093	113332190	CSMD3	CSMD300072	0.123503233885716	2	-0.0021044068082347	2	0.605439211059811	2	0.605439211059811	NA	NA	SegRatio=0,AbsMeanSigma=0.03,pvalue=0.573809490774769,pvalueTTest=0.614146294337634,
chr8	113332148	113332226	CSMD3	CSMD300073	-0.276603604302115	2	-0.0021044068082347	2	0.605439211059811	2	0.605439211059811	NA	NA	SegRatio=0,AbsMeanSigma=0.03,pvalue=0.573809490774769,pvalueTTest=0.614146294337634,
chr8	113332170	113332247	CSMD3	CSMD300074	-0.548575223615126	2	-0.0021044068082347	2	0.605439211059811	2	0.605439211059811	NA	NA	SegRatio=0,AbsMeanSigma=0.03,pvalue=0.573809490774769,pvalueTTest=0.614146294337634,
chr8	113347525	113347635	CSMD3	CSMD300075	-0.203861677673768	2	-0.0021044068082347	2	0.605439211059811	2	0.605439211059811	NA	NA	SegRatio=0,AbsMeanSigma=0.03,pvalue=0.573809490774769,pvalueTTest=0.614146294337634,
chr8	113347597	113347714	CSMD3	CSMD300076	0.221541465327635	2	-0.0021044068082347	2	0.605439211059811	2	0.605439211059811	NA	NA	SegRatio=0,AbsMeanSigma=0.03,pvalue=0.573809490774769,pvalueTTest=0.614146294337634,
chr8	113347712	113347821	CSMD3	CSMD300077	0.0863154526312212	2	-0.0021044068082347	2	0.605439211059811	2	0.605439211059811	NA	NA	SegRatio=0,AbsMeanSigma=0.03,pvalue=0.573809490774769,pvalueTTest=0.614146294337634,
chr8	113348809	113348919	CSMD3	CSMD300078	NA	2	-0.0021044068082347	2	0.605439211059811	2	0.605439211059811	NA	NA	SegRatio=0,AbsMeanSigma=0.03,pvalue=0.573809490774769,pvalueTTest=0.614146294337634,
chr8	113348917	113349029	CSMD3	CSMD300079	0.132101478845526	2	-0.0021044068082347	2	0.605439211059811	2	0.605439211059811	NA	NA	SegRatio=0,AbsMeanSigma=0.03,pvalue=0.573809490774769,pvalueTTest=0.614146294337634,
chr8	113349010	113349123	CSMD3	CSMD300080	8.45618812310082e-05	2	-0.0021044068082347	2	0.605439211059811	2	0.605439211059811	NA	NA	SegRatio=0,AbsMeanSigma=0.03,pvalue=0.573809490774769,pvalueTTest=0.614146294337634,
chr8	113349750	113349856	CSMD3	CSMD300081	0.629761831819514	2	-0.0021044068082347	2	0.605439211059811	2	0.605439211059811	NA	NA	SegRatio=0,AbsMeanSigma=0.03,pvalue=0.573809490774769,pvalueTTest=0.614146294337634,
chr8	113349840	113349951	CSMD3	CSMD300082	-0.064952212814743	2	-0.0021044068082347	2	0.605439211059811	2	0.605439211059811	NA	NA	SegRatio=0,AbsMeanSigma=0.03,pvalue=0.573809490774769,pvalueTTest=0.614146294337634,
chr8	113349948	113350053	CSMD3	CSMD300083	-0.160933271552839	2	-0.0021044068082347	2	0.605439211059811	2	0.605439211059811	NA	NA	SegRatio=0,AbsMeanSigma=0.03,pvalue=0.573809490774769,pvalueTTest=0.614146294337634,
chr8	113353584	113353720	CSMD3	CSMD300084	NA	2	-0.0021044068082347	2	0.605439211059811	2	0.605439211059811	NA	NA	SegRatio=0,AbsMeanSigma=0.03,pvalue=0.573809490774769,pvalueTTest=0.614146294337634,
chr8	113353723	113353829	CSMD3	CSMD300085	0.168260863844143	2	-0.0021044068082347	2	0.605439211059811	2	0.605439211059811	NA	NA	SegRatio=0,AbsMeanSigma=0.03,pvalue=0.573809490774769,pvalueTTest=0.614146294337634,
chr8	113353830	113353946	CSMD3	CSMD300086	0.128100846114937	2	-0.0021044068082347	2	0.605439211059811	2	0.605439211059811	NA	NA	SegRatio=0,AbsMeanSigma=0.03,pvalue=0.573809490774769,pvalueTTest=0.614146294337634,
chr8	113358236	113358348	CSMD3	CSMD300087	NA	2	-0.0021044068082347	2	0.605439211059811	2	0.605439211059811	NA	NA	SegRatio=0,AbsMeanSigma=0.03,pvalue=0.573809490774769,pvalueTTest=0.614146294337634,
chr8	113358344	113358454	CSMD3	CSMD300088	0.198181544026662	2	-0.0021044068082347	2	0.605439211059811	2	0.605439211059811	NA	NA	SegRatio=0,AbsMeanSigma=0.03,pvalue=0.573809490774769,pvalueTTest=0.614146294337634,
chr8	113358409	113358527	CSMD3	CSMD300089	-0.74089678900788	2	-0.0021044068082347	2	0.605439211059811	2	0.605439211059811	NA	NA	SegRatio=0,AbsMeanSigma=0.03,pvalue=0.573809490774769,pvalueTTest=0.614146294337634,
chr8	113363330	113363435	CSMD3	CSMD300090	NA	2	-0.0021044068082347	2	0.605439211059811	2	0.605439211059811	NA	NA	SegRatio=0,AbsMeanSigma=0.03,pvalue=0.573809490774769,pvalueTTest=0.614146294337634,
chr8	113363420	113363486	CSMD3	CSMD300091	0.858648371478163	2	-0.0021044068082347	2	0.605439211059811	2	0.605439211059811	NA	NA	SegRatio=0,AbsMeanSigma=0.03,pvalue=0.573809490774769,pvalueTTest=0.614146294337634,
chr8	113363447	113363555	CSMD3	CSMD300092	NA	2	-0.0021044068082347	2	0.605439211059811	2	0.605439211059811	NA	NA	SegRatio=0,AbsMeanSigma=0.03,pvalue=0.573809490774769,pvalueTTest=0.614146294337634,
chr8	113364554	113364665	CSMD3	CSMD300093	0.0391581007254096	2	-0.0021044068082347	2	0.605439211059811	2	0.605439211059811	NA	NA	SegRatio=0,AbsMeanSigma=0.03,pvalue=0.573809490774769,pvalueTTest=0.614146294337634,
chr8	113364663	113364750	CSMD3	CSMD300094	0.654587679927678	2	-0.0021044068082347	2	0.605439211059811	2	0.605439211059811	NA	NA	SegRatio=0,AbsMeanSigma=0.03,pvalue=0.573809490774769,pvalueTTest=0.614146294337634,
chr8	113364733	113364841	CSMD3	CSMD300095	NA	2	-0.0021044068082347	2	0.605439211059811	2	0.605439211059811	NA	NA	SegRatio=0,AbsMeanSigma=0.03,pvalue=0.573809490774769,pvalueTTest=0.614146294337634,
chr8	113392503	113392610	CSMD3	CSMD300096	NA	2	-0.0021044068082347	2	0.605439211059811	2	0.605439211059811	NA	NA	SegRatio=0,AbsMeanSigma=0.03,pvalue=0.573809490774769,pvalueTTest=0.614146294337634,
chr8	113392602	113392704	CSMD3	CSMD300097	0.458333997328973	2	-0.0021044068082347	2	0.605439211059811	2	0.605439211059811	NA	NA	SegRatio=0,AbsMeanSigma=0.03,pvalue=0.573809490774769,pvalueTTest=0.614146294337634,
chr8	113395718	113395812	CSMD3	CSMD300098	NA	2	-0.0021044068082347	2	0.605439211059811	2	0.605439211059811	NA	NA	SegRatio=0,AbsMeanSigma=0.03,pvalue=0.573809490774769,pvalueTTest=0.614146294337634,
chr8	113395804	113395910	CSMD3	CSMD300099	-0.0336878779860264	2	-0.0021044068082347	2	0.605439211059811	2	0.605439211059811	NA	NA	SegRatio=0,AbsMeanSigma=0.03,pvalue=0.573809490774769,pvalueTTest=0.614146294337634,
chr8	113395865	113395980	CSMD3	CSMD300100	0.356282460454395	2	-0.0021044068082347	2	0.605439211059811	2	0.605439211059811	NA	NA	SegRatio=0,AbsMeanSigma=0.03,pvalue=0.573809490774769,pvalueTTest=0.614146294337634,
chr8	113402850	113402960	CSMD3	CSMD300101	-0.000886717815644443	2	-0.0021044068082347	2	0.605439211059811	2	0.605439211059811	NA	NA	SegRatio=0,AbsMeanSigma=0.03,pvalue=0.573809490774769,pvalueTTest=0.614146294337634,
chr8	113402940	113403038	CSMD3	CSMD300102	0.241116203346375	2	-0.0021044068082347	2	0.605439211059811	2	0.605439211059811	NA	NA	SegRatio=0,AbsMeanSigma=0.03,pvalue=0.573809490774769,pvalueTTest=0.614146294337634,
chr8	113418770	113418884	CSMD3	CSMD300103	-0.137701922944167	2	-0.0021044068082347	2	0.605439211059811	2	0.605439211059811	NA	NA	SegRatio=0,AbsMeanSigma=0.03,pvalue=0.573809490774769,pvalueTTest=0.614146294337634,
chr8	113418819	113418919	CSMD3	CSMD300104	-0.0335263144739587	2	-0.0021044068082347	2	0.605439211059811	2	0.605439211059811	NA	NA	SegRatio=0,AbsMeanSigma=0.03,pvalue=0.573809490774769,pvalueTTest=0.614146294337634,
chr8	113418883	113418991	CSMD3	CSMD300105	0.00563906225242832	2	-0.0021044068082347	2	0.605439211059811	2	0.605439211059811	NA	NA	SegRatio=0,AbsMeanSigma=0.03,pvalue=0.573809490774769,pvalueTTest=0.614146294337634,
chr8	113420517	113420628	CSMD3	CSMD300106	-0.0288552547384104	2	-0.0021044068082347	2	0.605439211059811	2	0.605439211059811	NA	NA	SegRatio=0,AbsMeanSigma=0.03,pvalue=0.573809490774769,pvalueTTest=0.614146294337634,
chr8	113420607	113420719	CSMD3	CSMD300107	NA	2	-0.0021044068082347	2	0.605439211059811	2	0.605439211059811	NA	NA	SegRatio=0,AbsMeanSigma=0.03,pvalue=0.573809490774769,pvalueTTest=0.614146294337634,
chr8	113421124	113421216	CSMD3	CSMD300108	-0.265935837317924	2	-0.0021044068082347	2	0.605439211059811	2	0.605439211059811	NA	NA	SegRatio=0,AbsMeanSigma=0.03,pvalue=0.573809490774769,pvalueTTest=0.614146294337634,
chr8	113421190	113421283	CSMD3	CSMD300109	0.228233704757067	2	-0.0021044068082347	2	0.605439211059811	2	0.605439211059811	NA	NA	SegRatio=0,AbsMeanSigma=0.03,pvalue=0.573809490774769,pvalueTTest=0.614146294337634,
chr8	113484794	113484910	CSMD3	CSMD300110	-0.265526542671958	2	-0.0021044068082347	2	0.605439211059811	2	0.605439211059811	NA	NA	SegRatio=0,AbsMeanSigma=0.03,pvalue=0.573809490774769,pvalueTTest=0.614146294337634,
chr8	113484910	113485022	CSMD3	CSMD300111	-0.0641788369196754	2	-0.0021044068082347	2	0.605439211059811	2	0.605439211059811	NA	NA	SegRatio=0,AbsMeanSigma=0.03,pvalue=0.573809490774769,pvalueTTest=0.614146294337634,
chr8	113504646	113504742	CSMD3	CSMD300112	0.426395554618398	2	-0.0021044068082347	2	0.605439211059811	2	0.605439211059811	NA	NA	SegRatio=0,AbsMeanSigma=0.03,pvalue=0.573809490774769,pvalueTTest=0.614146294337634,
chr8	113504743	113504859	CSMD3	CSMD300113	-0.238647470751272	2	-0.0021044068082347	2	0.605439211059811	2	0.605439211059811	NA	NA	SegRatio=0,AbsMeanSigma=0.03,pvalue=0.573809490774769,pvalueTTest=0.614146294337634,
chr8	113504856	113504969	CSMD3	CSMD300114	-0.215361814894926	2	-0.0021044068082347	2	0.605439211059811	2	0.605439211059811	NA	NA	SegRatio=0,AbsMeanSigma=0.03,pvalue=0.573809490774769,pvalueTTest=0.614146294337634,
chr8	113515966	113516077	CSMD3	CSMD300115	NA	2	-0.0021044068082347	2	0.605439211059811	2	0.605439211059811	NA	NA	SegRatio=0,AbsMeanSigma=0.03,pvalue=0.573809490774769,pvalueTTest=0.614146294337634,
chr8	113516061	113516176	CSMD3	CSMD300116.CSMD300117	NA	2	-0.0021044068082347	2	0.605439211059811	2	0.605439211059811	NA	NA	SegRatio=0,AbsMeanSigma=0.03,pvalue=0.573809490774769,pvalueTTest=0.614146294337634,
chr8	113516193	113516320	CSMD3	CSMD300118	-1.74195434395805	2	-0.0021044068082347	2	0.605439211059811	2	0.605439211059811	NA	NA	SegRatio=0,AbsMeanSigma=0.03,pvalue=0.573809490774769,pvalueTTest=0.614146294337634,
chr8	113518880	113518997	CSMD3	CSMD300119	-0.0519919048086669	2	-0.0021044068082347	2	0.605439211059811	2	0.605439211059811	NA	NA	SegRatio=0,AbsMeanSigma=0.03,pvalue=0.573809490774769,pvalueTTest=0.614146294337634,
chr8	113518939	113519050	CSMD3	CSMD300120	0.233204527451139	2	-0.0021044068082347	2	0.605439211059811	2	0.605439211059811	NA	NA	SegRatio=0,AbsMeanSigma=0.03,pvalue=0.573809490774769,pvalueTTest=0.614146294337634,
chr8	113519036	113519151	CSMD3	CSMD300121	0.279710135510268	2	-0.0021044068082347	2	0.605439211059811	2	0.605439211059811	NA	NA	SegRatio=0,AbsMeanSigma=0.03,pvalue=0.573809490774769,pvalueTTest=0.614146294337634,
chr8	113529164	113529296	CSMD3	CSMD300122	0.442729447935245	2	-0.0021044068082347	2	0.605439211059811	2	0.605439211059811	NA	NA	SegRatio=0,AbsMeanSigma=0.03,pvalue=0.573809490774769,pvalueTTest=0.614146294337634,
chr8	113529296	113529402	CSMD3	CSMD300123	-0.559342050058307	2	-0.0021044068082347	2	0.605439211059811	2	0.605439211059811	NA	NA	SegRatio=0,AbsMeanSigma=0.03,pvalue=0.573809490774769,pvalueTTest=0.614146294337634,
chr8	113529341	113529440	CSMD3	CSMD300124	0.113472300109853	2	-0.0021044068082347	2	0.605439211059811	2	0.605439211059811	NA	NA	SegRatio=0,AbsMeanSigma=0.03,pvalue=0.573809490774769,pvalueTTest=0.614146294337634,
chr8	113529392	113529505	CSMD3	CSMD300125	0.22712773628268	2	-0.0021044068082347	2	0.605439211059811	2	0.605439211059811	NA	NA	SegRatio=0,AbsMeanSigma=0.03,pvalue=0.573809490774769,pvalueTTest=0.614146294337634,
chr8	113562876	113562988	CSMD3	CSMD300126	0.298915121837352	2	-0.0021044068082347	2	0.605439211059811	2	0.605439211059811	NA	NA	SegRatio=0,AbsMeanSigma=0.03,pvalue=0.573809490774769,pvalueTTest=0.614146294337634,
chr8	113562988	113563103	CSMD3	CSMD300127	-0.340835947657614	2	-0.0021044068082347	2	0.605439211059811	2	0.605439211059811	NA	NA	SegRatio=0,AbsMeanSigma=0.03,pvalue=0.573809490774769,pvalueTTest=0.614146294337634,
chr8	113563062	113563169	CSMD3	CSMD300128	-0.540605509728688	2	-0.0021044068082347	2	0.605439211059811	2	0.605439211059811	NA	NA	SegRatio=0,AbsMeanSigma=0.03,pvalue=0.573809490774769,pvalueTTest=0.614146294337634,
chr8	113564789	113564904	CSMD3	CSMD300129	-0.537086377835973	2	-0.0021044068082347	2	0.605439211059811	2	0.605439211059811	NA	NA	SegRatio=0,AbsMeanSigma=0.03,pvalue=0.573809490774769,pvalueTTest=0.614146294337634,
chr8	113564876	113564987	CSMD3	CSMD300130	0.063301028586513	2	-0.0021044068082347	2	0.605439211059811	2	0.605439211059811	NA	NA	SegRatio=0,AbsMeanSigma=0.03,pvalue=0.573809490774769,pvalueTTest=0.614146294337634,
chr8	113568957	113569070	CSMD3	CSMD300131	-0.00776465193572311	2	-0.0021044068082347	2	0.605439211059811	2	0.605439211059811	NA	NA	SegRatio=0,AbsMeanSigma=0.03,pvalue=0.573809490774769,pvalueTTest=0.614146294337634,
chr8	113569014	113569120	CSMD3	CSMD300132	-0.0512153948380499	2	-0.0021044068082347	2	0.605439211059811	2	0.605439211059811	NA	NA	SegRatio=0,AbsMeanSigma=0.03,pvalue=0.573809490774769,pvalueTTest=0.614146294337634,
chr8	113569087	113569201	CSMD3	CSMD300133	-0.0749731925199867	2	-0.0021044068082347	2	0.605439211059811	2	0.605439211059811	NA	NA	SegRatio=0,AbsMeanSigma=0.03,pvalue=0.573809490774769,pvalueTTest=0.614146294337634,
chr8	113569185	113569296	CSMD3	CSMD300134	NA	2	-0.0021044068082347	2	0.605439211059811	2	0.605439211059811	NA	NA	SegRatio=0,AbsMeanSigma=0.03,pvalue=0.573809490774769,pvalueTTest=0.614146294337634,
chr8	113585668	113585779	CSMD3	CSMD300135	-0.17857345640645	2	-0.0021044068082347	2	0.605439211059811	2	0.605439211059811	NA	NA	SegRatio=0,AbsMeanSigma=0.03,pvalue=0.573809490774769,pvalueTTest=0.614146294337634,
chr8	113585759	113585872	CSMD3	CSMD300136	0.213858612710662	2	-0.0021044068082347	2	0.605439211059811	2	0.605439211059811	NA	NA	SegRatio=0,AbsMeanSigma=0.03,pvalue=0.573809490774769,pvalueTTest=0.614146294337634,
chr8	113585804	113585917	CSMD3	CSMD300137	-0.21359428400235	2	-0.0021044068082347	2	0.605439211059811	2	0.605439211059811	NA	NA	SegRatio=0,AbsMeanSigma=0.03,pvalue=0.573809490774769,pvalueTTest=0.614146294337634,
chr8	113599288	113599394	CSMD3	CSMD300138	-0.024784833199363	2	-0.0021044068082347	2	0.605439211059811	2	0.605439211059811	NA	NA	SegRatio=0,AbsMeanSigma=0.03,pvalue=0.573809490774769,pvalueTTest=0.614146294337634,
chr8	113599344	113599458	CSMD3	CSMD300139	0.0779670499209465	2	-0.0021044068082347	2	0.605439211059811	2	0.605439211059811	NA	NA	SegRatio=0,AbsMeanSigma=0.03,pvalue=0.573809490774769,pvalueTTest=0.614146294337634,
chr8	113599424	113599534	CSMD3	CSMD300140	-0.0290978640383048	2	-0.0021044068082347	2	0.605439211059811	2	0.605439211059811	NA	NA	SegRatio=0,AbsMeanSigma=0.03,pvalue=0.573809490774769,pvalueTTest=0.614146294337634,
chr8	113649021	113649133	CSMD3	CSMD300141	-0.109992718003274	2	-0.0021044068082347	2	0.605439211059811	2	0.605439211059811	NA	NA	SegRatio=0,AbsMeanSigma=0.03,pvalue=0.573809490774769,pvalueTTest=0.614146294337634,
chr8	113649121	113649212	CSMD3	CSMD300142	-0.0430246256791667	2	-0.0021044068082347	2	0.605439211059811	2	0.605439211059811	NA	NA	SegRatio=0,AbsMeanSigma=0.03,pvalue=0.573809490774769,pvalueTTest=0.614146294337634,
chr8	113649155	113649268	CSMD3	CSMD300143	0.290258351245949	2	-0.0021044068082347	2	0.605439211059811	2	0.605439211059811	NA	NA	SegRatio=0,AbsMeanSigma=0.03,pvalue=0.573809490774769,pvalueTTest=0.614146294337634,
chr8	113650858	113650969	CSMD3	CSMD300144	0.604471101264587	2	-0.0021044068082347	2	0.605439211059811	2	0.605439211059811	NA	NA	SegRatio=0,AbsMeanSigma=0.03,pvalue=0.573809490774769,pvalueTTest=0.614146294337634,
chr8	113650948	113651059	CSMD3	CSMD300145	0.0872113947254638	2	-0.0021044068082347	2	0.605439211059811	2	0.605439211059811	NA	NA	SegRatio=0,AbsMeanSigma=0.03,pvalue=0.573809490774769,pvalueTTest=0.614146294337634,
chr8	113651016	113651125	CSMD3	CSMD300146	-0.361576938760172	2	-0.0021044068082347	2	0.605439211059811	2	0.605439211059811	NA	NA	SegRatio=0,AbsMeanSigma=0.03,pvalue=0.573809490774769,pvalueTTest=0.614146294337634,
chr8	113651089	113651201	CSMD3	CSMD300147	-0.298025124840574	2	-0.0021044068082347	2	0.605439211059811	2	0.605439211059811	NA	NA	SegRatio=0,AbsMeanSigma=0.03,pvalue=0.573809490774769,pvalueTTest=0.614146294337634,
chr8	113657311	113657423	CSMD3	CSMD300148	-0.068452927626324	2	-0.0021044068082347	2	0.605439211059811	2	0.605439211059811	NA	NA	SegRatio=0,AbsMeanSigma=0.03,pvalue=0.573809490774769,pvalueTTest=0.614146294337634,
chr8	113657424	113657538	CSMD3	CSMD300149	0.0881418611105099	2	-0.0021044068082347	2	0.605439211059811	2	0.605439211059811	NA	NA	SegRatio=0,AbsMeanSigma=0.03,pvalue=0.573809490774769,pvalueTTest=0.614146294337634,
chr8	113662274	113662406	CSMD3	CSMD300150	NA	2	-0.0021044068082347	2	0.605439211059811	2	0.605439211059811	NA	NA	SegRatio=0,AbsMeanSigma=0.03,pvalue=0.573809490774769,pvalueTTest=0.614146294337634,
chr8	113662401	113662489	CSMD3	CSMD300151	-0.267259268185652	2	-0.0021044068082347	2	0.605439211059811	2	0.605439211059811	NA	NA	SegRatio=0,AbsMeanSigma=0.03,pvalue=0.573809490774769,pvalueTTest=0.614146294337634,
chr8	113662462	113662569	CSMD3	CSMD300152	0.252559909475327	2	-0.0021044068082347	2	0.605439211059811	2	0.605439211059811	NA	NA	SegRatio=0,AbsMeanSigma=0.03,pvalue=0.573809490774769,pvalueTTest=0.614146294337634,
chr8	113662541	113662651	CSMD3	CSMD300153	0.352353704734933	2	-0.0021044068082347	2	0.605439211059811	2	0.605439211059811	NA	NA	SegRatio=0,AbsMeanSigma=0.03,pvalue=0.573809490774769,pvalueTTest=0.614146294337634,
chr8	113668360	113668476	CSMD3	CSMD300154	NA	2	-0.0021044068082347	2	0.605439211059811	2	0.605439211059811	NA	NA	SegRatio=0,AbsMeanSigma=0.03,pvalue=0.573809490774769,pvalueTTest=0.614146294337634,
chr8	113668418	113668531	CSMD3	CSMD300155	-0.0498804058565795	2	-0.0021044068082347	2	0.605439211059811	2	0.605439211059811	NA	NA	SegRatio=0,AbsMeanSigma=0.03,pvalue=0.573809490774769,pvalueTTest=0.614146294337634,
chr8	113668517	113668626	CSMD3	CSMD300156	0.352406233405372	2	-0.0021044068082347	2	0.605439211059811	2	0.605439211059811	NA	NA	SegRatio=0,AbsMeanSigma=0.03,pvalue=0.573809490774769,pvalueTTest=0.614146294337634,
chr8	113678460	113678573	CSMD3	CSMD300157	-0.414754710203683	2	-0.0021044068082347	2	0.605439211059811	2	0.605439211059811	NA	NA	SegRatio=0,AbsMeanSigma=0.03,pvalue=0.573809490774769,pvalueTTest=0.614146294337634,
chr8	113678566	113678676	CSMD3	CSMD300158	0.256148617692182	2	-0.0021044068082347	2	0.605439211059811	2	0.605439211059811	NA	NA	SegRatio=0,AbsMeanSigma=0.03,pvalue=0.573809490774769,pvalueTTest=0.614146294337634,
chr8	113694650	113694755	CSMD3	CSMD300159	0.0805006739011228	2	-0.0021044068082347	2	0.605439211059811	2	0.605439211059811	NA	NA	SegRatio=0,AbsMeanSigma=0.03,pvalue=0.573809490774769,pvalueTTest=0.614146294337634,
chr8	113694713	113694830	CSMD3	CSMD300160	0.000379441550766573	2	-0.0021044068082347	2	0.605439211059811	2	0.605439211059811	NA	NA	SegRatio=0,AbsMeanSigma=0.03,pvalue=0.573809490774769,pvalueTTest=0.614146294337634,
chr8	113694764	113694858	CSMD3	CSMD300161	0.319327866078962	2	-0.0021044068082347	2	0.605439211059811	2	0.605439211059811	NA	NA	SegRatio=0,AbsMeanSigma=0.03,pvalue=0.573809490774769,pvalueTTest=0.614146294337634,
chr8	113694854	113694966	CSMD3	CSMD300162	0.867414231982921	2	-0.0021044068082347	2	0.605439211059811	2	0.605439211059811	NA	NA	SegRatio=0,AbsMeanSigma=0.03,pvalue=0.573809490774769,pvalueTTest=0.614146294337634,
chr8	113697582	113697687	CSMD3	CSMD300163	0.15161259654634	2	-0.0021044068082347	2	0.605439211059811	2	0.605439211059811	NA	NA	SegRatio=0,AbsMeanSigma=0.03,pvalue=0.573809490774769,pvalueTTest=0.614146294337634,
chr8	113697686	113697800	CSMD3	CSMD300164	0.177430694683145	2	-0.0021044068082347	2	0.605439211059811	2	0.605439211059811	NA	NA	SegRatio=0,AbsMeanSigma=0.03,pvalue=0.573809490774769,pvalueTTest=0.614146294337634,
chr8	113697790	113697900	CSMD3	CSMD300165	0.26474046345217	2	-0.0021044068082347	2	0.605439211059811	2	0.605439211059811	NA	NA	SegRatio=0,AbsMeanSigma=0.03,pvalue=0.573809490774769,pvalueTTest=0.614146294337634,
chr8	113697849	113697960	CSMD3	CSMD300166	0.299375178185568	2	-0.0021044068082347	2	0.605439211059811	2	0.605439211059811	NA	NA	SegRatio=0,AbsMeanSigma=0.03,pvalue=0.573809490774769,pvalueTTest=0.614146294337634,
chr8	113697957	113698091	CSMD3	CSMD300167	NA	2	-0.0021044068082347	2	0.605439211059811	2	0.605439211059811	NA	NA	SegRatio=0,AbsMeanSigma=0.03,pvalue=0.573809490774769,pvalueTTest=0.614146294337634,
chr8	113702074	113702185	CSMD3	CSMD300168	0.146543531387471	2	-0.0021044068082347	2	0.605439211059811	2	0.605439211059811	NA	NA	SegRatio=0,AbsMeanSigma=0.03,pvalue=0.573809490774769,pvalueTTest=0.614146294337634,
chr8	113702145	113702254	CSMD3	CSMD300169	0.219380611137046	2	-0.0021044068082347	2	0.605439211059811	2	0.605439211059811	NA	NA	SegRatio=0,AbsMeanSigma=0.03,pvalue=0.573809490774769,pvalueTTest=0.614146294337634,
chr8	113702251	113702361	CSMD3	CSMD300170	0.14380430298955	2	-0.0021044068082347	2	0.605439211059811	2	0.605439211059811	NA	NA	SegRatio=0,AbsMeanSigma=0.03,pvalue=0.573809490774769,pvalueTTest=0.614146294337634,
chr8	113812369	113812480	CSMD3	CSMD300171	-0.864787254023286	2	-0.0021044068082347	2	0.605439211059811	2	0.605439211059811	NA	NA	SegRatio=0,AbsMeanSigma=0.03,pvalue=0.573809490774769,pvalueTTest=0.614146294337634,
chr8	113812463	113812575	CSMD3	CSMD300172	0.0587555604136141	2	-0.0021044068082347	2	0.605439211059811	2	0.605439211059811	NA	NA	SegRatio=0,AbsMeanSigma=0.03,pvalue=0.573809490774769,pvalueTTest=0.614146294337634,
chr8	113841893	113842009	CSMD3	CSMD300173	-0.172690405844249	2	-0.0021044068082347	2	0.605439211059811	2	0.605439211059811	NA	NA	SegRatio=0,AbsMeanSigma=0.03,pvalue=0.573809490774769,pvalueTTest=0.614146294337634,
chr8	113841928	113842040	CSMD3	CSMD300174	0.150514136148185	2	-0.0021044068082347	2	0.605439211059811	2	0.605439211059811	NA	NA	SegRatio=0,AbsMeanSigma=0.03,pvalue=0.573809490774769,pvalueTTest=0.614146294337634,
chr8	113871326	113871434	CSMD3	CSMD300175	0.210020544060934	2	-0.0021044068082347	2	0.605439211059811	2	0.605439211059811	NA	NA	SegRatio=0,AbsMeanSigma=0.03,pvalue=0.573809490774769,pvalueTTest=0.614146294337634,
chr8	113871374	113871482	CSMD3	CSMD300176	-0.277724246327515	2	-0.0021044068082347	2	0.605439211059811	2	0.605439211059811	NA	NA	SegRatio=0,AbsMeanSigma=0.03,pvalue=0.573809490774769,pvalueTTest=0.614146294337634,
chr8	113871473	113871586	CSMD3	CSMD300177	0.0497972906524065	2	-0.0021044068082347	2	0.605439211059811	2	0.605439211059811	NA	NA	SegRatio=0,AbsMeanSigma=0.03,pvalue=0.573809490774769,pvalueTTest=0.614146294337634,
chr8	113933789	113933900	CSMD3	CSMD300178	-0.117332143552487	2	-0.0021044068082347	2	0.605439211059811	2	0.605439211059811	NA	NA	SegRatio=0,AbsMeanSigma=0.03,pvalue=0.573809490774769,pvalueTTest=0.614146294337634,
chr8	113933891	113933973	CSMD3	CSMD300179	-0.19693307982054	2	-0.0021044068082347	2	0.605439211059811	2	0.605439211059811	NA	NA	SegRatio=0,AbsMeanSigma=0.03,pvalue=0.573809490774769,pvalueTTest=0.614146294337634,
chr8	113933927	113934044	CSMD3	CSMD300180	0.327812400366361	2	-0.0021044068082347	2	0.605439211059811	2	0.605439211059811	NA	NA	SegRatio=0,AbsMeanSigma=0.03,pvalue=0.573809490774769,pvalueTTest=0.614146294337634,
chr8	113959928	113960047	CSMD3	CSMD300181	NA	2	-0.0021044068082347	2	0.605439211059811	2	0.605439211059811	NA	NA	SegRatio=0,AbsMeanSigma=0.03,pvalue=0.573809490774769,pvalueTTest=0.614146294337634,
chr8	113960073	113960207	CSMD3	CSMD300182	-0.505053740022132	2	-0.0021044068082347	2	0.605439211059811	2	0.605439211059811	NA	NA	SegRatio=0,AbsMeanSigma=0.03,pvalue=0.573809490774769,pvalueTTest=0.614146294337634,
chr8	113966823	113966933	CSMD3	CSMD300183	0.155498240395176	2	-0.0021044068082347	2	0.605439211059811	2	0.605439211059811	NA	NA	SegRatio=0,AbsMeanSigma=0.03,pvalue=0.573809490774769,pvalueTTest=0.614146294337634,
chr8	113966931	113967063	CSMD3	CSMD300184	0.727376126860775	2	-0.0021044068082347	2	0.605439211059811	2	0.605439211059811	NA	NA	SegRatio=0,AbsMeanSigma=0.03,pvalue=0.573809490774769,pvalueTTest=0.614146294337634,
chr8	113987992	113988109	CSMD3	CSMD300185	-0.221095743733136	2	-0.0021044068082347	2	0.605439211059811	2	0.605439211059811	NA	NA	SegRatio=0,AbsMeanSigma=0.03,pvalue=0.573809490774769,pvalueTTest=0.614146294337634,
chr8	113988087	113988190	CSMD3	CSMD300186	0.188952090655067	2	-0.0021044068082347	2	0.605439211059811	2	0.605439211059811	NA	NA	SegRatio=0,AbsMeanSigma=0.03,pvalue=0.573809490774769,pvalueTTest=0.614146294337634,
chr8	113988122	113988234	CSMD3	CSMD300187	-0.299901769369452	2	-0.0021044068082347	2	0.605439211059811	2	0.605439211059811	NA	NA	SegRatio=0,AbsMeanSigma=0.03,pvalue=0.573809490774769,pvalueTTest=0.614146294337634,
chr8	113988220	113988332	CSMD3	CSMD300188	0.306685427128019	2	-0.0021044068082347	2	0.605439211059811	2	0.605439211059811	NA	NA	SegRatio=0,AbsMeanSigma=0.03,pvalue=0.573809490774769,pvalueTTest=0.614146294337634,
chr8	113988279	113988381	CSMD3	CSMD300189	-0.227491912962086	2	-0.0021044068082347	2	0.605439211059811	2	0.605439211059811	NA	NA	SegRatio=0,AbsMeanSigma=0.03,pvalue=0.573809490774769,pvalueTTest=0.614146294337634,
chr8	113988382	113988477	CSMD3	CSMD300190	-0.087258891396845	2	-0.0021044068082347	2	0.605439211059811	2	0.605439211059811	NA	NA	SegRatio=0,AbsMeanSigma=0.03,pvalue=0.573809490774769,pvalueTTest=0.614146294337634,
chr8	114031216	114031329	CSMD3	CSMD300191	-0.0766117295992969	2	-0.0021044068082347	2	0.605439211059811	2	0.605439211059811	NA	NA	SegRatio=0,AbsMeanSigma=0.03,pvalue=0.573809490774769,pvalueTTest=0.614146294337634,
chr8	114031313	114031407	CSMD3	CSMD300192	0.301766971933039	2	-0.0021044068082347	2	0.605439211059811	2	0.605439211059811	NA	NA	SegRatio=0,AbsMeanSigma=0.03,pvalue=0.573809490774769,pvalueTTest=0.614146294337634,
chr8	114031388	114031499	CSMD3	CSMD300193	-0.498235826879993	2	-0.0021044068082347	2	0.605439211059811	2	0.605439211059811	NA	NA	SegRatio=0,AbsMeanSigma=0.03,pvalue=0.573809490774769,pvalueTTest=0.614146294337634,
chr8	114110961	114111078	CSMD3	CSMD300194	0.00680321304307597	2	-0.0021044068082347	2	0.605439211059811	2	0.605439211059811	NA	NA	SegRatio=0,AbsMeanSigma=0.03,pvalue=0.573809490774769,pvalueTTest=0.614146294337634,
chr8	114111074	114111177	CSMD3	CSMD300195	-0.141505698567965	2	-0.0021044068082347	2	0.605439211059811	2	0.605439211059811	NA	NA	SegRatio=0,AbsMeanSigma=0.03,pvalue=0.573809490774769,pvalueTTest=0.614146294337634,
chr8	114111175	114111292	CSMD3	CSMD300196	0.398673720669345	2	-0.0021044068082347	2	0.605439211059811	2	0.605439211059811	NA	NA	SegRatio=0,AbsMeanSigma=0.03,pvalue=0.573809490774769,pvalueTTest=0.614146294337634,
chr8	114185880	114185982	CSMD3	CSMD300197	-0.317100971237386	2	-0.0021044068082347	2	0.605439211059811	2	0.605439211059811	NA	NA	SegRatio=0,AbsMeanSigma=0.03,pvalue=0.573809490774769,pvalueTTest=0.614146294337634,
chr8	114185977	114186094	CSMD3	CSMD300198	0.170850804389882	2	-0.0021044068082347	2	0.605439211059811	2	0.605439211059811	NA	NA	SegRatio=0,AbsMeanSigma=0.03,pvalue=0.573809490774769,pvalueTTest=0.614146294337634,
chr8	114186069	114186180	CSMD3	CSMD300199	0.170582184908978	2	-0.0021044068082347	2	0.605439211059811	2	0.605439211059811	NA	NA	SegRatio=0,AbsMeanSigma=0.03,pvalue=0.573809490774769,pvalueTTest=0.614146294337634,
chr8	114290797	114290912	CSMD3	CSMD300200	0.23033391934843	2	-0.0021044068082347	2	0.605439211059811	2	0.605439211059811	NA	NA	SegRatio=0,AbsMeanSigma=0.03,pvalue=0.573809490774769,pvalueTTest=0.614146294337634,
chr8	114290904	114291036	CSMD3	CSMD300201	NA	2	-0.0021044068082347	2	0.605439211059811	2	0.605439211059811	NA	NA	SegRatio=0,AbsMeanSigma=0.03,pvalue=0.573809490774769,pvalueTTest=0.614146294337634,
chr8	114326738	114326846	CSMD3	CSMD300202	-0.146514286020585	2	-0.0021044068082347	2	0.605439211059811	2	0.605439211059811	NA	NA	SegRatio=0,AbsMeanSigma=0.03,pvalue=0.573809490774769,pvalueTTest=0.614146294337634,
chr8	114326847	114326958	CSMD3	CSMD300203	0.107677675745027	2	-0.0021044068082347	2	0.605439211059811	2	0.605439211059811	NA	NA	SegRatio=0,AbsMeanSigma=0.03,pvalue=0.573809490774769,pvalueTTest=0.614146294337634,
chr8	114326912	114327019	CSMD3	CSMD300204	-0.0110756071351133	2	-0.0021044068082347	2	0.605439211059811	2	0.605439211059811	NA	NA	SegRatio=0,AbsMeanSigma=0.03,pvalue=0.573809490774769,pvalueTTest=0.614146294337634,
chr8	114327004	114327110	CSMD3	CSMD300205	NA	2	-0.0021044068082347	2	0.605439211059811	2	0.605439211059811	NA	NA	SegRatio=0,AbsMeanSigma=0.03,pvalue=0.573809490774769,pvalueTTest=0.614146294337634,
chr8	114388933	114389043	CSMD3	CSMD300206	0.10274566784794	2	-0.0021044068082347	2	0.605439211059811	2	0.605439211059811	NA	NA	SegRatio=0,AbsMeanSigma=0.03,pvalue=0.573809490774769,pvalueTTest=0.614146294337634,
chr8	114448862	114448979	CSMD3	CSMD300207	-0.107587177307931	2	-0.0021044068082347	2	0.605439211059811	2	0.605439211059811	NA	NA	SegRatio=0,AbsMeanSigma=0.03,pvalue=0.573809490774769,pvalueTTest=0.614146294337634,
chr8	114448962	114449078	CSMD3	CSMD300208	0.129031415349239	2	-0.0021044068082347	2	0.605439211059811	2	0.605439211059811	NA	NA	SegRatio=0,AbsMeanSigma=0.03,pvalue=0.573809490774769,pvalueTTest=0.614146294337634,
chr8	114449053	114449173	CSMD3	CSMD300209	0.282112928113842	2	-0.0021044068082347	2	0.605439211059811	2	0.605439211059811	NA	NA	SegRatio=0,AbsMeanSigma=0.03,pvalue=0.573809490774769,pvalueTTest=0.614146294337634,
chr8	117859670	117859787	RAD21	RAD2100001	-0.638951643580249	2	-0.0021044068082347	2	0.709599925707882	2	0.709599925707882	NA	NA	SegRatio=0,AbsMeanSigma=0.03,pvalue=0.573809490774769,pvalueTTest=0.614146294337634,
chr8	117859783	117859901	RAD21	RAD2100002	-0.411746141777834	2	-0.0021044068082347	2	0.709599925707882	2	0.709599925707882	NA	NA	SegRatio=0,AbsMeanSigma=0.03,pvalue=0.573809490774769,pvalueTTest=0.614146294337634,
chr8	117859896	117859985	RAD21	RAD2100003	-0.44331437639196	2	-0.0021044068082347	2	0.709599925707882	2	0.709599925707882	NA	NA	SegRatio=0,AbsMeanSigma=0.03,pvalue=0.573809490774769,pvalueTTest=0.614146294337634,
chr8	117861112	117861216	RAD21	RAD2100004	-0.40041649530184	2	-0.0021044068082347	2	0.709599925707882	2	0.709599925707882	NA	NA	SegRatio=0,AbsMeanSigma=0.03,pvalue=0.573809490774769,pvalueTTest=0.614146294337634,
chr8	117861215	117861327	RAD21	RAD2100005	0.0306018259694572	2	-0.0021044068082347	2	0.709599925707882	2	0.709599925707882	NA	NA	SegRatio=0,AbsMeanSigma=0.03,pvalue=0.573809490774769,pvalueTTest=0.614146294337634,
chr8	117862818	117862933	RAD21	RAD2100006	NA	2	-0.0021044068082347	2	0.709599925707882	2	0.709599925707882	NA	NA	SegRatio=0,AbsMeanSigma=0.03,pvalue=0.573809490774769,pvalueTTest=0.614146294337634,
chr8	117862930	117863004	RAD21	RAD2100007	0.229601876214097	2	-0.0021044068082347	2	0.709599925707882	2	0.709599925707882	NA	NA	SegRatio=0,AbsMeanSigma=0.03,pvalue=0.573809490774769,pvalueTTest=0.614146294337634,
chr8	117862985	117863078	RAD21	RAD2100008	0.192197073695752	2	-0.0021044068082347	2	0.709599925707882	2	0.709599925707882	NA	NA	SegRatio=0,AbsMeanSigma=0.03,pvalue=0.573809490774769,pvalueTTest=0.614146294337634,
chr8	117864153	117864267	RAD21	RAD2100009	-0.0985807663615656	2	-0.0021044068082347	2	0.709599925707882	2	0.709599925707882	NA	NA	SegRatio=0,AbsMeanSigma=0.03,pvalue=0.573809490774769,pvalueTTest=0.614146294337634,
chr8	117864263	117864359	RAD21	RAD2100010	0.0981453638639312	2	-0.0021044068082347	2	0.709599925707882	2	0.709599925707882	NA	NA	SegRatio=0,AbsMeanSigma=0.03,pvalue=0.573809490774769,pvalueTTest=0.614146294337634,
chr8	117864765	117864868	RAD21	RAD2100011	0.124804536122899	2	-0.0021044068082347	2	0.709599925707882	2	0.709599925707882	NA	NA	SegRatio=0,AbsMeanSigma=0.03,pvalue=0.573809490774769,pvalueTTest=0.614146294337634,
chr8	117864836	117864928	RAD21	RAD2100012	-0.29559917457489	2	-0.0021044068082347	2	0.709599925707882	2	0.709599925707882	NA	NA	SegRatio=0,AbsMeanSigma=0.03,pvalue=0.573809490774769,pvalueTTest=0.614146294337634,
chr8	117864886	117865001	RAD21	RAD2100013	-0.174147538605858	2	-0.0021044068082347	2	0.709599925707882	2	0.709599925707882	NA	NA	SegRatio=0,AbsMeanSigma=0.03,pvalue=0.573809490774769,pvalueTTest=0.614146294337634,
chr8	117866395	117866509	RAD21	RAD2100014	0.578530591096929	2	-0.0021044068082347	2	0.709599925707882	2	0.709599925707882	NA	NA	SegRatio=0,AbsMeanSigma=0.03,pvalue=0.573809490774769,pvalueTTest=0.614146294337634,
chr8	117866509	117866622	RAD21	RAD2100015	-0.286278071070645	2	-0.0021044068082347	2	0.709599925707882	2	0.709599925707882	NA	NA	SegRatio=0,AbsMeanSigma=0.03,pvalue=0.573809490774769,pvalueTTest=0.614146294337634,
chr8	117866562	117866664	RAD21	RAD2100016	0.0203595021004826	2	-0.0021044068082347	2	0.709599925707882	2	0.709599925707882	NA	NA	SegRatio=0,AbsMeanSigma=0.03,pvalue=0.573809490774769,pvalueTTest=0.614146294337634,
chr8	117866657	117866766	RAD21	RAD2100017	0.391494145926583	2	-0.0021044068082347	2	0.709599925707882	2	0.709599925707882	NA	NA	SegRatio=0,AbsMeanSigma=0.03,pvalue=0.573809490774769,pvalueTTest=0.614146294337634,
chr8	117868370	117868486	RAD21	RAD2100018	0.146155912288748	2	-0.0021044068082347	2	0.709599925707882	2	0.709599925707882	NA	NA	SegRatio=0,AbsMeanSigma=0.03,pvalue=0.573809490774769,pvalueTTest=0.614146294337634,
chr8	117868471	117868586	RAD21	RAD2100019	0.00830421058593953	2	-0.0021044068082347	2	0.709599925707882	2	0.709599925707882	NA	NA	SegRatio=0,AbsMeanSigma=0.03,pvalue=0.573809490774769,pvalueTTest=0.614146294337634,
chr8	117868852	117868967	RAD21	RAD2100020	-0.617836171081625	2	-0.0021044068082347	2	0.709599925707882	2	0.709599925707882	NA	NA	SegRatio=0,AbsMeanSigma=0.03,pvalue=0.573809490774769,pvalueTTest=0.614146294337634,
chr8	117868901	117869004	RAD21	RAD2100021	0.270051654662097	2	-0.0021044068082347	2	0.709599925707882	2	0.709599925707882	NA	NA	SegRatio=0,AbsMeanSigma=0.03,pvalue=0.573809490774769,pvalueTTest=0.614146294337634,
chr8	117868987	117869062	RAD21	RAD2100022	NA	2	-0.0021044068082347	2	0.709599925707882	2	0.709599925707882	NA	NA	SegRatio=0,AbsMeanSigma=0.03,pvalue=0.573809490774769,pvalueTTest=0.614146294337634,
chr8	117869485	117869596	RAD21	RAD2100023	NA	2	-0.0021044068082347	2	0.709599925707882	2	0.709599925707882	NA	NA	SegRatio=0,AbsMeanSigma=0.03,pvalue=0.573809490774769,pvalueTTest=0.614146294337634,
chr8	117869594	117869700	RAD21	RAD2100024	-0.035359175602616	2	-0.0021044068082347	2	0.709599925707882	2	0.709599925707882	NA	NA	SegRatio=0,AbsMeanSigma=0.03,pvalue=0.573809490774769,pvalueTTest=0.614146294337634,
chr8	117869687	117869799	RAD21	RAD2100025	0.773306132623914	2	-0.0021044068082347	2	0.709599925707882	2	0.709599925707882	NA	NA	SegRatio=0,AbsMeanSigma=0.03,pvalue=0.573809490774769,pvalueTTest=0.614146294337634,
chr8	117870546	117870661	RAD21	RAD2100026	NA	2	-0.0021044068082347	2	0.709599925707882	2	0.709599925707882	NA	NA	SegRatio=0,AbsMeanSigma=0.03,pvalue=0.573809490774769,pvalueTTest=0.614146294337634,
chr8	117870624	117870704	RAD21	RAD2100027	-0.194988592331761	2	-0.0021044068082347	2	0.709599925707882	2	0.709599925707882	NA	NA	SegRatio=0,AbsMeanSigma=0.03,pvalue=0.573809490774769,pvalueTTest=0.614146294337634,
chr8	117870679	117870795	RAD21	RAD2100028	0.186391411664394	2	-0.0021044068082347	2	0.709599925707882	2	0.709599925707882	NA	NA	SegRatio=0,AbsMeanSigma=0.03,pvalue=0.573809490774769,pvalueTTest=0.614146294337634,
chr8	117874055	117874170	RAD21	RAD2100029	0.235589770227073	2	-0.0021044068082347	2	0.709599925707882	2	0.709599925707882	NA	NA	SegRatio=0,AbsMeanSigma=0.03,pvalue=0.573809490774769,pvalueTTest=0.614146294337634,
chr8	117874164	117874279	RAD21	RAD2100030	0.309557009916973	2	-0.0021044068082347	2	0.709599925707882	2	0.709599925707882	NA	NA	SegRatio=0,AbsMeanSigma=0.03,pvalue=0.573809490774769,pvalueTTest=0.614146294337634,
chr8	117875295	117875402	RAD21	RAD2100031	-0.0599131183691786	2	-0.0021044068082347	2	0.709599925707882	2	0.709599925707882	NA	NA	SegRatio=0,AbsMeanSigma=0.03,pvalue=0.573809490774769,pvalueTTest=0.614146294337634,
chr8	117875402	117875515	RAD21	RAD2100032	0.14316311987665	2	-0.0021044068082347	2	0.709599925707882	2	0.709599925707882	NA	NA	SegRatio=0,AbsMeanSigma=0.03,pvalue=0.573809490774769,pvalueTTest=0.614146294337634,
chr8	117875499	117875612	RAD21	RAD2100033	NA	2	-0.0021044068082347	2	0.709599925707882	2	0.709599925707882	NA	NA	SegRatio=0,AbsMeanSigma=0.03,pvalue=0.573809490774769,pvalueTTest=0.614146294337634,
chr8	117878745	117878863	RAD21	RAD2100034	-0.0723733782901576	2	-0.0021044068082347	2	0.709599925707882	2	0.709599925707882	NA	NA	SegRatio=0,AbsMeanSigma=0.03,pvalue=0.573809490774769,pvalueTTest=0.614146294337634,
chr8	117878849	117878965	RAD21	RAD2100035	0.00919670842380907	2	-0.0021044068082347	2	0.709599925707882	2	0.709599925707882	NA	NA	SegRatio=0,AbsMeanSigma=0.03,pvalue=0.573809490774769,pvalueTTest=0.614146294337634,
chr9	5021949	5022062	JAK2	JAK200001	-0.216841887808736	2	-0.216841887808736	2	1.24956565994343e-12	2.5	0.000358161207169011	NA	NA	SegRatio=-0.22,AbsMeanSigma=0.3,pvalue=0.598888227692086,pvalueTTest=0.690861641305058,Adjusted:byPvalueMeanRatio;
chr9	5022055	5022165	JAK2	JAK200002	0.258578773795318	2	-0.216841887808736	2	1.24956565994343e-12	2.5	0.000358161207169011	NA	NA	SegRatio=-0.22,AbsMeanSigma=0.3,pvalue=0.598888227692086,pvalueTTest=0.690861641305058,Adjusted:byPvalueMeanRatio;
chr9	5022154	5022265	JAK2	JAK200003	-0.267553622630125	2	-0.216841887808736	2	1.24956565994343e-12	2.5	0.000358161207169011	NA	NA	SegRatio=-0.22,AbsMeanSigma=0.3,pvalue=0.598888227692086,pvalueTTest=0.690861641305058,Adjusted:byPvalueMeanRatio;
chr9	5029729	5029840	JAK2	JAK200004	0.736552936375663	2	0.0903241303558895	2	1.24956565994343e-12	2.5	0.000358161207169011	NA	NA	SegRatio=0.09,AbsMeanSigma=0.61,pvalue=3.28203895657218e-06,pvalueTTest=0.000148067138348701,
chr9	5029813	5029924	JAK2	JAK200005	-0.320614713039337	2	0.0903241303558895	2	1.24956565994343e-12	2.5	0.000358161207169011	NA	NA	SegRatio=0.09,AbsMeanSigma=0.61,pvalue=3.28203895657218e-06,pvalueTTest=0.000148067138348701,
chr9	5029895	5030004	JAK2	JAK200006	0.761978674388357	2	0.0903241303558895	2	1.24956565994343e-12	2.5	0.000358161207169011	NA	NA	SegRatio=0.09,AbsMeanSigma=0.61,pvalue=3.28203895657218e-06,pvalueTTest=0.000148067138348701,
chr9	5044379	5044491	JAK2	JAK200007	NA	2	0.0903241303558895	2	1.24956565994343e-12	2.5	0.000358161207169011	NA	NA	SegRatio=0.09,AbsMeanSigma=0.61,pvalue=3.28203895657218e-06,pvalueTTest=0.000148067138348701,
chr9	5044492	5044609	JAK2	JAK200008	NA	2	0.0903241303558895	2	1.24956565994343e-12	2.5	0.000358161207169011	NA	NA	SegRatio=0.09,AbsMeanSigma=0.61,pvalue=3.28203895657218e-06,pvalueTTest=0.000148067138348701,
chr9	5050657	5050765	JAK2	JAK200009	0.0414126630207339	2	0.0903241303558895	2	1.24956565994343e-12	2.5	0.000358161207169011	NA	NA	SegRatio=0.09,AbsMeanSigma=0.61,pvalue=3.28203895657218e-06,pvalueTTest=0.000148067138348701,
chr9	5050732	5050843	JAK2	JAK200010	0.238377579545296	2	0.0903241303558895	2	1.24956565994343e-12	2.5	0.000358161207169011	NA	NA	SegRatio=0.09,AbsMeanSigma=0.61,pvalue=3.28203895657218e-06,pvalueTTest=0.000148067138348701,
chr9	5050830	5050942	JAK2	JAK200011	NA	2	0.0903241303558895	2	1.24956565994343e-12	2.5	0.000358161207169011	NA	NA	SegRatio=0.09,AbsMeanSigma=0.61,pvalue=3.28203895657218e-06,pvalueTTest=0.000148067138348701,
chr9	5054475	5054589	JAK2	JAK200012	0.334128405276858	2	0.0903241303558895	2	1.24956565994343e-12	2.5	0.000358161207169011	NA	NA	SegRatio=0.09,AbsMeanSigma=0.61,pvalue=3.28203895657218e-06,pvalueTTest=0.000148067138348701,
chr9	5054580	5054683	JAK2	JAK200013	0.106743754198297	2	0.0903241303558895	2	1.24956565994343e-12	2.5	0.000358161207169011	NA	NA	SegRatio=0.09,AbsMeanSigma=0.61,pvalue=3.28203895657218e-06,pvalueTTest=0.000148067138348701,
chr9	5054669	5054774	JAK2	JAK200014	-0.0642235397698087	2	0.0903241303558895	2	1.24956565994343e-12	2.5	0.000358161207169011	NA	NA	SegRatio=0.09,AbsMeanSigma=0.61,pvalue=3.28203895657218e-06,pvalueTTest=0.000148067138348701,
chr9	5054772	5054875	JAK2	JAK200015	0.517909582035058	2	0.0903241303558895	2	1.24956565994343e-12	2.5	0.000358161207169011	NA	NA	SegRatio=0.09,AbsMeanSigma=0.61,pvalue=3.28203895657218e-06,pvalueTTest=0.000148067138348701,
chr9	5054876	5054979	JAK2	JAK200016	NA	2	0.0903241303558895	2	1.24956565994343e-12	2.5	0.000358161207169011	NA	NA	SegRatio=0.09,AbsMeanSigma=0.61,pvalue=3.28203895657218e-06,pvalueTTest=0.000148067138348701,
chr9	5055642	5055753	JAK2	JAK200017	0.83734326927213	2	0.0903241303558895	2	1.24956565994343e-12	2.5	0.000358161207169011	NA	NA	SegRatio=0.09,AbsMeanSigma=0.61,pvalue=3.28203895657218e-06,pvalueTTest=0.000148067138348701,
chr9	5055695	5055795	JAK2	JAK200018	0.463712564249185	2	0.0903241303558895	2	1.24956565994343e-12	2.5	0.000358161207169011	NA	NA	SegRatio=0.09,AbsMeanSigma=0.61,pvalue=3.28203895657218e-06,pvalueTTest=0.000148067138348701,
chr9	5055764	5055874	JAK2	JAK200019	NA	2	0.0903241303558895	2	1.24956565994343e-12	2.5	0.000358161207169011	NA	NA	SegRatio=0.09,AbsMeanSigma=0.61,pvalue=3.28203895657218e-06,pvalueTTest=0.000148067138348701,
chr9	5064862	5064973	JAK2	JAK200020	-0.425308881438419	2	0.0903241303558895	2	1.24956565994343e-12	2.5	0.000358161207169011	NA	NA	SegRatio=0.09,AbsMeanSigma=0.61,pvalue=3.28203895657218e-06,pvalueTTest=0.000148067138348701,
chr9	5064919	5065031	JAK2	JAK200021	0.0360932534107345	2	0.0903241303558895	2	1.24956565994343e-12	2.5	0.000358161207169011	NA	NA	SegRatio=0.09,AbsMeanSigma=0.61,pvalue=3.28203895657218e-06,pvalueTTest=0.000148067138348701,
chr9	5064984	5065091	JAK2	JAK200022	0.302306137784812	2	0.0903241303558895	2	1.24956565994343e-12	2.5	0.000358161207169011	NA	NA	SegRatio=0.09,AbsMeanSigma=0.61,pvalue=3.28203895657218e-06,pvalueTTest=0.000148067138348701,
chr9	5066622	5066737	JAK2	JAK200023	0.243991016373155	2	0.0903241303558895	2	1.24956565994343e-12	2.5	0.000358161207169011	NA	NA	SegRatio=0.09,AbsMeanSigma=0.61,pvalue=3.28203895657218e-06,pvalueTTest=0.000148067138348701,
chr9	5066681	5066780	JAK2	JAK200024	-0.280898230058534	2	0.0903241303558895	2	1.24956565994343e-12	2.5	0.000358161207169011	NA	NA	SegRatio=0.09,AbsMeanSigma=0.61,pvalue=3.28203895657218e-06,pvalueTTest=0.000148067138348701,
chr9	5066733	5066840	JAK2	JAK200025	0.594192585553902	2	0.0903241303558895	2	1.24956565994343e-12	2.5	0.000358161207169011	NA	NA	SegRatio=0.09,AbsMeanSigma=0.61,pvalue=3.28203895657218e-06,pvalueTTest=0.000148067138348701,
chr9	5068986	5069083	JAK2	JAK200026	NA	2	0.0903241303558895	2	1.24956565994343e-12	2.5	0.000358161207169011	NA	NA	SegRatio=0.09,AbsMeanSigma=0.61,pvalue=3.28203895657218e-06,pvalueTTest=0.000148067138348701,
chr9	5069046	5069149	JAK2	JAK200027	-0.18671882587181	2	0.0903241303558895	2	1.24956565994343e-12	2.5	0.000358161207169011	NA	NA	SegRatio=0.09,AbsMeanSigma=0.61,pvalue=3.28203895657218e-06,pvalueTTest=0.000148067138348701,
chr9	5069149	5069251	JAK2	JAK200028	0.152552571623077	2	0.0903241303558895	2	1.24956565994343e-12	2.5	0.000358161207169011	NA	NA	SegRatio=0.09,AbsMeanSigma=0.61,pvalue=3.28203895657218e-06,pvalueTTest=0.000148067138348701,
chr9	5069886	5070002	JAK2	JAK200029	0.138174577725073	2	0.0903241303558895	2	1.24956565994343e-12	2.5	0.000358161207169011	NA	NA	SegRatio=0.09,AbsMeanSigma=0.61,pvalue=3.28203895657218e-06,pvalueTTest=0.000148067138348701,
chr9	5070000	5070115	JAK2	JAK200030	NA	2	0.0903241303558895	2	1.24956565994343e-12	2.5	0.000358161207169011	NA	NA	SegRatio=0.09,AbsMeanSigma=0.61,pvalue=3.28203895657218e-06,pvalueTTest=0.000148067138348701,
chr9	5072450	5072551	JAK2	JAK200031	-0.0163313603555465	2	0.0903241303558895	2	1.24956565994343e-12	2.5	0.000358161207169011	NA	NA	SegRatio=0.09,AbsMeanSigma=0.61,pvalue=3.28203895657218e-06,pvalueTTest=0.000148067138348701,
chr9	5072552	5072667	JAK2	JAK200032	0.23605272045909	2	0.0903241303558895	2	1.24956565994343e-12	2.5	0.000358161207169011	NA	NA	SegRatio=0.09,AbsMeanSigma=0.61,pvalue=3.28203895657218e-06,pvalueTTest=0.000148067138348701,
chr9	5073615	5073729	JAK2	JAK200033	-0.0802981886337236	2	0.0903241303558895	2	1.24956565994343e-12	2.5	0.000358161207169011	NA	NA	SegRatio=0.09,AbsMeanSigma=0.61,pvalue=3.28203895657218e-06,pvalueTTest=0.000148067138348701,
chr9	5073714	5073801	JAK2	JAK200034	0.221443529422469	2	0.0903241303558895	2	1.24956565994343e-12	2.5	0.000358161207169011	NA	NA	SegRatio=0.09,AbsMeanSigma=0.61,pvalue=3.28203895657218e-06,pvalueTTest=0.000148067138348701,
chr9	5073746	5073861	JAK2	JAK200035	-0.0670596898645619	2	0.0903241303558895	2	1.24956565994343e-12	2.5	0.000358161207169011	NA	NA	SegRatio=0.09,AbsMeanSigma=0.61,pvalue=3.28203895657218e-06,pvalueTTest=0.000148067138348701,
chr9	5077372	5077477	JAK2	JAK200036	NA	2	0.0903241303558895	2	1.24956565994343e-12	2.5	0.000358161207169011	NA	NA	SegRatio=0.09,AbsMeanSigma=0.61,pvalue=3.28203895657218e-06,pvalueTTest=0.000148067138348701,
chr9	5077465	5077565	JAK2	JAK200037.JAK200038	NA	2	0.0903241303558895	2	1.24956565994343e-12	2.5	0.000358161207169011	NA	NA	SegRatio=0.09,AbsMeanSigma=0.61,pvalue=3.28203895657218e-06,pvalueTTest=0.000148067138348701,
chr9	5077560	5077676	JAK2	JAK200039	NA	2	0.0903241303558895	2	1.24956565994343e-12	2.5	0.000358161207169011	NA	NA	SegRatio=0.09,AbsMeanSigma=0.61,pvalue=3.28203895657218e-06,pvalueTTest=0.000148067138348701,
chr9	5078259	5078351	JAK2	JAK200040	NA	2	0.0903241303558895	2	1.24956565994343e-12	2.5	0.000358161207169011	NA	NA	SegRatio=0.09,AbsMeanSigma=0.61,pvalue=3.28203895657218e-06,pvalueTTest=0.000148067138348701,
chr9	5078309	5078404	JAK2	JAK200041	0.0903241303558895	2	0.0903241303558895	2	1.24956565994343e-12	2.5	0.000358161207169011	NA	NA	SegRatio=0.09,AbsMeanSigma=0.61,pvalue=3.28203895657218e-06,pvalueTTest=0.000148067138348701,
chr9	5078388	5078500	JAK2	JAK200042	0.0868861189113632	2	0.0903241303558895	2	1.24956565994343e-12	2.5	0.000358161207169011	NA	NA	SegRatio=0.09,AbsMeanSigma=0.61,pvalue=3.28203895657218e-06,pvalueTTest=0.000148067138348701,
chr9	5080207	5080318	JAK2	JAK200043	-0.0282219534454445	2	0.0903241303558895	2	1.24956565994343e-12	2.5	0.000358161207169011	NA	NA	SegRatio=0.09,AbsMeanSigma=0.61,pvalue=3.28203895657218e-06,pvalueTTest=0.000148067138348701,
chr9	5080311	5080418	JAK2	JAK200044	0.3985649107924	2	0.0903241303558895	2	1.24956565994343e-12	2.5	0.000358161207169011	NA	NA	SegRatio=0.09,AbsMeanSigma=0.61,pvalue=3.28203895657218e-06,pvalueTTest=0.000148067138348701,
chr9	5080509	5080623	JAK2	JAK200045	-0.142319701084921	2	0.0903241303558895	2	1.24956565994343e-12	2.5	0.000358161207169011	NA	NA	SegRatio=0.09,AbsMeanSigma=0.61,pvalue=3.28203895657218e-06,pvalueTTest=0.000148067138348701,
chr9	5080591	5080703	JAK2	JAK200046	0.272383883344596	2	0.0903241303558895	2	1.24956565994343e-12	2.5	0.000358161207169011	NA	NA	SegRatio=0.09,AbsMeanSigma=0.61,pvalue=3.28203895657218e-06,pvalueTTest=0.000148067138348701,
chr9	5081703	5081811	JAK2	JAK200047	0.468441676905237	2	0.0903241303558895	2	1.24956565994343e-12	2.5	0.000358161207169011	NA	NA	SegRatio=0.09,AbsMeanSigma=0.61,pvalue=3.28203895657218e-06,pvalueTTest=0.000148067138348701,
chr9	5081804	5081918	JAK2	JAK200048	-0.21458345280233	2	0.0903241303558895	2	1.24956565994343e-12	2.5	0.000358161207169011	NA	NA	SegRatio=0.09,AbsMeanSigma=0.61,pvalue=3.28203895657218e-06,pvalueTTest=0.000148067138348701,
chr9	5089653	5089767	JAK2	JAK200049	0.0533533529508938	2	0.0903241303558895	2	1.24956565994343e-12	2.5	0.000358161207169011	NA	NA	SegRatio=0.09,AbsMeanSigma=0.61,pvalue=3.28203895657218e-06,pvalueTTest=0.000148067138348701,
chr9	5089728	5089844	JAK2	JAK200050	0.150162578301443	2	0.0903241303558895	2	1.24956565994343e-12	2.5	0.000358161207169011	NA	NA	SegRatio=0.09,AbsMeanSigma=0.61,pvalue=3.28203895657218e-06,pvalueTTest=0.000148067138348701,
chr9	5089788	5089901	JAK2	JAK200051	0.351518818282247	2	0.0903241303558895	2	1.24956565994343e-12	2.5	0.000358161207169011	NA	NA	SegRatio=0.09,AbsMeanSigma=0.61,pvalue=3.28203895657218e-06,pvalueTTest=0.000148067138348701,
chr9	5090440	5090550	JAK2	JAK200052	NA	2	0.0903241303558895	2	1.24956565994343e-12	2.5	0.000358161207169011	NA	NA	SegRatio=0.09,AbsMeanSigma=0.61,pvalue=3.28203895657218e-06,pvalueTTest=0.000148067138348701,
chr9	5090535	5090626	JAK2	JAK200053	0.64066748001888	2	0.0903241303558895	2	1.24956565994343e-12	2.5	0.000358161207169011	NA	NA	SegRatio=0.09,AbsMeanSigma=0.61,pvalue=3.28203895657218e-06,pvalueTTest=0.000148067138348701,
chr9	5090684	5090797	JAK2	JAK200054	0.712394535721044	2	0.0903241303558895	2	1.24956565994343e-12	2.5	0.000358161207169011	NA	NA	SegRatio=0.09,AbsMeanSigma=0.61,pvalue=3.28203895657218e-06,pvalueTTest=0.000148067138348701,
chr9	5090795	5090900	JAK2	JAK200055	0.482570626294544	2	0.0903241303558895	2	1.24956565994343e-12	2.5	0.000358161207169011	NA	NA	SegRatio=0.09,AbsMeanSigma=0.61,pvalue=3.28203895657218e-06,pvalueTTest=0.000148067138348701,
chr9	5090843	5090947	JAK2	JAK200056	0.656423128830574	2	0.0903241303558895	2	1.24956565994343e-12	2.5	0.000358161207169011	NA	NA	SegRatio=0.09,AbsMeanSigma=0.61,pvalue=3.28203895657218e-06,pvalueTTest=0.000148067138348701,
chr9	5122972	5123079	JAK2	JAK200057	0.495679204953179	2	0.0903241303558895	2	1.24956565994343e-12	2.5	0.000358161207169011	NA	NA	SegRatio=0.09,AbsMeanSigma=0.61,pvalue=3.28203895657218e-06,pvalueTTest=0.000148067138348701,
chr9	5123080	5123193	JAK2	JAK200058	-0.0473957974525561	2	0.0903241303558895	2	1.24956565994343e-12	2.5	0.000358161207169011	NA	NA	SegRatio=0.09,AbsMeanSigma=0.61,pvalue=3.28203895657218e-06,pvalueTTest=0.000148067138348701,
chr9	5126289	5126399	JAK2	JAK200059	0.555578306668381	2	0.0903241303558895	2	1.24956565994343e-12	2.5	0.000358161207169011	NA	NA	SegRatio=0.09,AbsMeanSigma=0.61,pvalue=3.28203895657218e-06,pvalueTTest=0.000148067138348701,
chr9	5126389	5126499	JAK2	JAK200060	NA	2	0.0903241303558895	2	1.24956565994343e-12	2.5	0.000358161207169011	NA	NA	SegRatio=0.09,AbsMeanSigma=0.61,pvalue=3.28203895657218e-06,pvalueTTest=0.000148067138348701,
chr9	5126655	5126772	JAK2	JAK200061	0.0403598661129738	2	0.0903241303558895	2	1.24956565994343e-12	2.5	0.000358161207169011	NA	NA	SegRatio=0.09,AbsMeanSigma=0.61,pvalue=3.28203895657218e-06,pvalueTTest=0.000148067138348701,
chr9	5126720	5126829	JAK2	JAK200062	0.0629756188047638	2	0.0903241303558895	2	1.24956565994343e-12	2.5	0.000358161207169011	NA	NA	SegRatio=0.09,AbsMeanSigma=0.61,pvalue=3.28203895657218e-06,pvalueTTest=0.000148067138348701,
chr9	21802705	21802776	MTAP	MTAP00001	-2.35136159477101	2	-0.0150728537846249	2	0.0416062171503684	2	0.0416062171503684	NA	NA	SegRatio=-0.02,AbsMeanSigma=1.47,pvalue=0.00104903658525444,pvalueTTest=0.47351298154523,
chr9	21802934	21803036	MTAP	MTAP00002	NA	2	-0.0150728537846249	2	0.0416062171503684	2	0.0416062171503684	NA	NA	SegRatio=-0.02,AbsMeanSigma=1.47,pvalue=0.00104903658525444,pvalueTTest=0.47351298154523,
chr9	21815348	21815457	MTAP	MTAP00003	NA	2	-0.0150728537846249	2	0.0416062171503684	2	0.0416062171503684	NA	NA	SegRatio=-0.02,AbsMeanSigma=1.47,pvalue=0.00104903658525444,pvalueTTest=0.47351298154523,
chr9	21815445	21815515	MTAP	MTAP00004	NA	2	-0.0150728537846249	2	0.0416062171503684	2	0.0416062171503684	NA	NA	SegRatio=-0.02,AbsMeanSigma=1.47,pvalue=0.00104903658525444,pvalueTTest=0.47351298154523,
chr9	21815463	21815563	MTAP	MTAP00005	-0.0150728537846249	2	-0.0150728537846249	2	0.0416062171503684	2	0.0416062171503684	NA	NA	SegRatio=-0.02,AbsMeanSigma=1.47,pvalue=0.00104903658525444,pvalueTTest=0.47351298154523,
chr9	21816627	21816744	MTAP	MTAP00006	-2.08952222221983	2	-0.0956301118301842	2	0.0416062171503684	2	0.0416062171503684	q-value=3.30608196547743e-11, copies=0	NA	SegRatio=-0.1,AbsMeanSigma=0.85,pvalue=0.00015177750017814,pvalueTTest=0.0758344265832284,
chr9	21816727	21816838	MTAP	MTAP00007	-0.0510393535794572	2	-0.0956301118301842	2	0.0416062171503684	2	0.0416062171503684	NA	NA	SegRatio=-0.1,AbsMeanSigma=0.85,pvalue=0.00015177750017814,pvalueTTest=0.0758344265832284,
chr9	21817942	21818058	MTAP	MTAP00008	-0.241745913622052	2	-0.0956301118301842	2	0.0416062171503684	2	0.0416062171503684	NA	NA	SegRatio=-0.1,AbsMeanSigma=0.85,pvalue=0.00015177750017814,pvalueTTest=0.0758344265832284,
chr9	21818004	21818121	MTAP	MTAP00009	0.0510779699188255	2	-0.0956301118301842	2	0.0416062171503684	2	0.0416062171503684	NA	NA	SegRatio=-0.1,AbsMeanSigma=0.85,pvalue=0.00015177750017814,pvalueTTest=0.0758344265832284,
chr9	21818122	21818239	MTAP	MTAP00010	-0.0956301118301842	2	-0.0956301118301842	2	0.0416062171503684	2	0.0416062171503684	NA	NA	SegRatio=-0.1,AbsMeanSigma=0.85,pvalue=0.00015177750017814,pvalueTTest=0.0758344265832284,
chr9	21837840	21837940	MTAP	MTAP00011	0.00463355377268038	2	-0.0956301118301842	2	0.0416062171503684	2	0.0416062171503684	NA	NA	SegRatio=-0.1,AbsMeanSigma=0.85,pvalue=0.00015177750017814,pvalueTTest=0.0758344265832284,
chr9	21837923	21838036	MTAP	MTAP00012	-0.0992222739910257	2	-0.0956301118301842	2	0.0416062171503684	2	0.0416062171503684	NA	NA	SegRatio=-0.1,AbsMeanSigma=0.85,pvalue=0.00015177750017814,pvalueTTest=0.0758344265832284,
chr9	21854603	21854720	MTAP	MTAP00013	-0.220935180647598	2	-0.0956301118301842	2	0.0416062171503684	2	0.0416062171503684	NA	NA	SegRatio=-0.1,AbsMeanSigma=0.85,pvalue=0.00015177750017814,pvalueTTest=0.0758344265832284,
chr9	21854713	21854831	MTAP	MTAP00014	-0.353964559560667	2	-0.0956301118301842	2	0.0416062171503684	2	0.0416062171503684	NA	NA	SegRatio=-0.1,AbsMeanSigma=0.85,pvalue=0.00015177750017814,pvalueTTest=0.0758344265832284,
chr9	21854792	21854890	MTAP	MTAP00015	-0.0681577190588811	2	-0.0956301118301842	2	0.0416062171503684	2	0.0416062171503684	NA	NA	SegRatio=-0.1,AbsMeanSigma=0.85,pvalue=0.00015177750017814,pvalueTTest=0.0758344265832284,
chr9	21856053	21856159	MTAP	MTAP00016	NA	2	-0.0956301118301842	2	0.0416062171503684	2	0.0416062171503684	NA	NA	SegRatio=-0.1,AbsMeanSigma=0.85,pvalue=0.00015177750017814,pvalueTTest=0.0758344265832284,
chr9	21856136	21856221	MTAP	MTAP00017	-0.327465861084004	2	-0.0956301118301842	2	0.0416062171503684	2	0.0416062171503684	NA	NA	SegRatio=-0.1,AbsMeanSigma=0.85,pvalue=0.00015177750017814,pvalueTTest=0.0758344265832284,
chr9	21859269	21859381	MTAP	MTAP00018	-0.292942010933067	2	-0.0956301118301842	2	0.0416062171503684	2	0.0416062171503684	NA	NA	SegRatio=-0.1,AbsMeanSigma=0.85,pvalue=0.00015177750017814,pvalueTTest=0.0758344265832284,
chr9	21859380	21859493	MTAP	MTAP00019	0.269265715532979	2	-0.0956301118301842	2	0.0416062171503684	2	0.0416062171503684	NA	NA	SegRatio=-0.1,AbsMeanSigma=0.85,pvalue=0.00015177750017814,pvalueTTest=0.0758344265832284,
chr9	21861952	21862051	MTAP	MTAP00020	-0.242139140323998	2	-0.0956301118301842	2	0.0416062171503684	2	0.0416062171503684	NA	NA	SegRatio=-0.1,AbsMeanSigma=0.85,pvalue=0.00015177750017814,pvalueTTest=0.0758344265832284,
chr9	21930964	21931081	MTAP	MTAP00021	-0.270873751957715	2	-0.0956301118301842	2	0.0416062171503684	2	0.0416062171503684	NA	NA	SegRatio=-0.1,AbsMeanSigma=0.85,pvalue=0.00015177750017814,pvalueTTest=0.0758344265832284,
chr9	21931034	21931136	MTAP	MTAP00022	0.129880016104506	2	-0.0956301118301842	2	0.0416062171503684	2	0.0416062171503684	NA	NA	SegRatio=-0.1,AbsMeanSigma=0.85,pvalue=0.00015177750017814,pvalueTTest=0.0758344265832284,
chr9	21939153	21939286	MTAP	MTAP00023	0.00294808596684284	2	-0.0956301118301842	2	0.0416062171503684	2	0.0416062171503684	NA	NA	SegRatio=-0.1,AbsMeanSigma=0.85,pvalue=0.00015177750017814,pvalueTTest=0.0758344265832284,
chr9	21940885	21940998	MTAP	MTAP00024	-0.0868888160556654	2	-0.0956301118301842	2	0.0416062171503684	2	0.0416062171503684	NA	NA	SegRatio=-0.1,AbsMeanSigma=0.85,pvalue=0.00015177750017814,pvalueTTest=0.0758344265832284,
chr9	21940996	21941111	MTAP	MTAP00025	NA	2	-0.0956301118301842	2	0.0416062171503684	2	0.0416062171503684	NA	NA	SegRatio=-0.1,AbsMeanSigma=0.85,pvalue=0.00015177750017814,pvalueTTest=0.0758344265832284,
chr10	50666825	50666936	ERCC6	ERCC600001	0.203555300500045	2	0.0379479484751547	2	0.221606594437711	2	0.221606594437711	NA	NA	SegRatio=0.04,AbsMeanSigma=0.12,pvalue=0.0908758745266279,pvalueTTest=0.144876541297562,
chr10	50666933	50667050	ERCC6	ERCC600002	0.201592750225436	2	0.0379479484751547	2	0.221606594437711	2	0.221606594437711	NA	NA	SegRatio=0.04,AbsMeanSigma=0.12,pvalue=0.0908758745266279,pvalueTTest=0.144876541297562,
chr10	50667050	50667167	ERCC6	ERCC600003	-0.171677919033187	2	0.0379479484751547	2	0.221606594437711	2	0.221606594437711	NA	NA	SegRatio=0.04,AbsMeanSigma=0.12,pvalue=0.0908758745266279,pvalueTTest=0.144876541297562,
chr10	50667147	50667264	ERCC6	ERCC600004	-0.0771867447319361	2	0.0379479484751547	2	0.221606594437711	2	0.221606594437711	NA	NA	SegRatio=0.04,AbsMeanSigma=0.12,pvalue=0.0908758745266279,pvalueTTest=0.144876541297562,
chr10	50667239	50667354	ERCC6	ERCC600005	0.488255347134138	2	0.0379479484751547	2	0.221606594437711	2	0.221606594437711	NA	NA	SegRatio=0.04,AbsMeanSigma=0.12,pvalue=0.0908758745266279,pvalueTTest=0.144876541297562,
chr10	50668396	50668510	ERCC6	ERCC600006	0.200340446244811	2	0.0379479484751547	2	0.221606594437711	2	0.221606594437711	NA	NA	SegRatio=0.04,AbsMeanSigma=0.12,pvalue=0.0908758745266279,pvalueTTest=0.144876541297562,
chr10	50668450	50668565	ERCC6	ERCC600007	-0.310598725092491	2	0.0379479484751547	2	0.221606594437711	2	0.221606594437711	NA	NA	SegRatio=0.04,AbsMeanSigma=0.12,pvalue=0.0908758745266279,pvalueTTest=0.144876541297562,
chr10	50669353	50669493	ERCC6	ERCC600008.ERCC600009	-0.154155981878956	2	0.0379479484751547	2	0.221606594437711	2	0.221606594437711	NA	NA	SegRatio=0.04,AbsMeanSigma=0.12,pvalue=0.0908758745266279,pvalueTTest=0.144876541297562,
chr10	50669458	50669582	ERCC6	ERCC600010	0.219968026762249	2	0.0379479484751547	2	0.221606594437711	2	0.221606594437711	NA	NA	SegRatio=0.04,AbsMeanSigma=0.12,pvalue=0.0908758745266279,pvalueTTest=0.144876541297562,
chr10	50669545	50669643	ERCC6	ERCC600011	-0.148409937346506	2	0.0379479484751547	2	0.221606594437711	2	0.221606594437711	NA	NA	SegRatio=0.04,AbsMeanSigma=0.12,pvalue=0.0908758745266279,pvalueTTest=0.144876541297562,
chr10	50678205	50678295	ERCC6	ERCC600012	0.063217410365435	2	0.0379479484751547	2	0.221606594437711	2	0.221606594437711	NA	NA	SegRatio=0.04,AbsMeanSigma=0.12,pvalue=0.0908758745266279,pvalueTTest=0.144876541297562,
chr10	50678273	50678369	ERCC6	ERCC600013	0.335812547858073	2	0.0379479484751547	2	0.221606594437711	2	0.221606594437711	NA	NA	SegRatio=0.04,AbsMeanSigma=0.12,pvalue=0.0908758745266279,pvalueTTest=0.144876541297562,
chr10	50678314	50678428	ERCC6	ERCC600014	-0.229809405073168	2	0.0379479484751547	2	0.221606594437711	2	0.221606594437711	NA	NA	SegRatio=0.04,AbsMeanSigma=0.12,pvalue=0.0908758745266279,pvalueTTest=0.144876541297562,
chr10	50678389	50678505	ERCC6	ERCC600015	0.309101172029079	2	0.0379479484751547	2	0.221606594437711	2	0.221606594437711	NA	NA	SegRatio=0.04,AbsMeanSigma=0.12,pvalue=0.0908758745266279,pvalueTTest=0.144876541297562,
chr10	50678444	50678559	ERCC6	ERCC600016	-0.742267817957486	2	0.0379479484751547	2	0.221606594437711	2	0.221606594437711	NA	NA	SegRatio=0.04,AbsMeanSigma=0.12,pvalue=0.0908758745266279,pvalueTTest=0.144876541297562,
chr10	50678545	50678657	ERCC6	ERCC600017	-0.105933801181091	2	0.0379479484751547	2	0.221606594437711	2	0.221606594437711	NA	NA	SegRatio=0.04,AbsMeanSigma=0.12,pvalue=0.0908758745266279,pvalueTTest=0.144876541297562,
chr10	50678654	50678766	ERCC6	ERCC600018	-0.480620159482036	2	0.0379479484751547	2	0.221606594437711	2	0.221606594437711	NA	NA	SegRatio=0.04,AbsMeanSigma=0.12,pvalue=0.0908758745266279,pvalueTTest=0.144876541297562,
chr10	50678758	50678871	ERCC6	ERCC600019	0.34408672661812	2	0.0379479484751547	2	0.221606594437711	2	0.221606594437711	NA	NA	SegRatio=0.04,AbsMeanSigma=0.12,pvalue=0.0908758745266279,pvalueTTest=0.144876541297562,
chr10	50678806	50678919	ERCC6	ERCC600020	-0.230139866662535	2	0.0379479484751547	2	0.221606594437711	2	0.221606594437711	NA	NA	SegRatio=0.04,AbsMeanSigma=0.12,pvalue=0.0908758745266279,pvalueTTest=0.144876541297562,
chr10	50678917	50679036	ERCC6	ERCC600021	-0.868437256973477	2	0.0379479484751547	2	0.221606594437711	2	0.221606594437711	NA	NA	SegRatio=0.04,AbsMeanSigma=0.12,pvalue=0.0908758745266279,pvalueTTest=0.144876541297562,
chr10	50678993	50679081	ERCC6	ERCC600022	0.392793191952074	2	0.0379479484751547	2	0.221606594437711	2	0.221606594437711	NA	NA	SegRatio=0.04,AbsMeanSigma=0.12,pvalue=0.0908758745266279,pvalueTTest=0.144876541297562,
chr10	50679049	50679121	ERCC6	ERCC600023	-0.151240645956675	2	0.0379479484751547	2	0.221606594437711	2	0.221606594437711	NA	NA	SegRatio=0.04,AbsMeanSigma=0.12,pvalue=0.0908758745266279,pvalueTTest=0.144876541297562,
chr10	50679099	50679181	ERCC6	ERCC600024	0.422924906799287	2	0.0379479484751547	2	0.221606594437711	2	0.221606594437711	NA	NA	SegRatio=0.04,AbsMeanSigma=0.12,pvalue=0.0908758745266279,pvalueTTest=0.144876541297562,
chr10	50679146	50679260	ERCC6	ERCC600025	-0.0898450169528509	2	0.0379479484751547	2	0.221606594437711	2	0.221606594437711	NA	NA	SegRatio=0.04,AbsMeanSigma=0.12,pvalue=0.0908758745266279,pvalueTTest=0.144876541297562,
chr10	50680383	50680479	ERCC6	ERCC600026	0.0855990378549748	2	0.0379479484751547	2	0.221606594437711	2	0.221606594437711	NA	NA	SegRatio=0.04,AbsMeanSigma=0.12,pvalue=0.0908758745266279,pvalueTTest=0.144876541297562,
chr10	50680479	50680596	ERCC6	ERCC600027	0.0916947778478571	2	0.0379479484751547	2	0.221606594437711	2	0.221606594437711	NA	NA	SegRatio=0.04,AbsMeanSigma=0.12,pvalue=0.0908758745266279,pvalueTTest=0.144876541297562,
chr10	50680881	50680985	ERCC6	ERCC600028	0.221603852523248	2	0.0379479484751547	2	0.221606594437711	2	0.221606594437711	NA	NA	SegRatio=0.04,AbsMeanSigma=0.12,pvalue=0.0908758745266279,pvalueTTest=0.144876541297562,
chr10	50680982	50681087	ERCC6	ERCC600029	-0.649891016832456	2	0.0379479484751547	2	0.221606594437711	2	0.221606594437711	NA	NA	SegRatio=0.04,AbsMeanSigma=0.12,pvalue=0.0908758745266279,pvalueTTest=0.144876541297562,
chr10	50681086	50681201	ERCC6	ERCC600030	-0.111219608321719	2	0.0379479484751547	2	0.221606594437711	2	0.221606594437711	NA	NA	SegRatio=0.04,AbsMeanSigma=0.12,pvalue=0.0908758745266279,pvalueTTest=0.144876541297562,
chr10	50681501	50681619	ERCC6	ERCC600031	-0.0811015242331113	2	0.0379479484751547	2	0.221606594437711	2	0.221606594437711	NA	NA	SegRatio=0.04,AbsMeanSigma=0.12,pvalue=0.0908758745266279,pvalueTTest=0.144876541297562,
chr10	50681566	50681679	ERCC6	ERCC600032	-0.0389515648621318	2	0.0379479484751547	2	0.221606594437711	2	0.221606594437711	NA	NA	SegRatio=0.04,AbsMeanSigma=0.12,pvalue=0.0908758745266279,pvalueTTest=0.144876541297562,
chr10	50682035	50682125	ERCC6	ERCC600033	-0.252128673915541	2	0.0379479484751547	2	0.221606594437711	2	0.221606594437711	NA	NA	SegRatio=0.04,AbsMeanSigma=0.12,pvalue=0.0908758745266279,pvalueTTest=0.144876541297562,
chr10	50682101	50682214	ERCC6	ERCC600034	-1.06654777541838	2	0.0379479484751547	2	0.221606594437711	2	0.221606594437711	NA	NA	SegRatio=0.04,AbsMeanSigma=0.12,pvalue=0.0908758745266279,pvalueTTest=0.144876541297562,
chr10	50682215	50682332	ERCC6	ERCC600035	0.326247745335182	2	0.0379479484751547	2	0.221606594437711	2	0.221606594437711	NA	NA	SegRatio=0.04,AbsMeanSigma=0.12,pvalue=0.0908758745266279,pvalueTTest=0.144876541297562,
chr10	50684220	50684318	ERCC6	ERCC600036	0.0524735976688863	2	0.0379479484751547	2	0.221606594437711	2	0.221606594437711	NA	NA	SegRatio=0.04,AbsMeanSigma=0.12,pvalue=0.0908758745266279,pvalueTTest=0.144876541297562,
chr10	50684316	50684432	ERCC6	ERCC600037	0.0312131777177324	2	0.0379479484751547	2	0.221606594437711	2	0.221606594437711	NA	NA	SegRatio=0.04,AbsMeanSigma=0.12,pvalue=0.0908758745266279,pvalueTTest=0.144876541297562,
chr10	50686374	50686478	ERCC6	ERCC600038	0.389056081592263	2	0.0379479484751547	2	0.221606594437711	2	0.221606594437711	NA	NA	SegRatio=0.04,AbsMeanSigma=0.12,pvalue=0.0908758745266279,pvalueTTest=0.144876541297562,
chr10	50686452	50686563	ERCC6	ERCC600039	0.209498566092828	2	0.0379479484751547	2	0.221606594437711	2	0.221606594437711	NA	NA	SegRatio=0.04,AbsMeanSigma=0.12,pvalue=0.0908758745266279,pvalueTTest=0.144876541297562,
chr10	50690672	50690784	ERCC6	ERCC600040	0.0479489289491018	2	0.0379479484751547	2	0.221606594437711	2	0.221606594437711	NA	NA	SegRatio=0.04,AbsMeanSigma=0.12,pvalue=0.0908758745266279,pvalueTTest=0.144876541297562,
chr10	50690741	50690849	ERCC6	ERCC600041	-0.00943343698720696	2	0.0379479484751547	2	0.221606594437711	2	0.221606594437711	NA	NA	SegRatio=0.04,AbsMeanSigma=0.12,pvalue=0.0908758745266279,pvalueTTest=0.144876541297562,
chr10	50690800	50690908	ERCC6	ERCC600042	0.123496801502582	2	0.0379479484751547	2	0.221606594437711	2	0.221606594437711	NA	NA	SegRatio=0.04,AbsMeanSigma=0.12,pvalue=0.0908758745266279,pvalueTTest=0.144876541297562,
chr10	50690900	50691017	ERCC6	ERCC600043	NA	2	0.0379479484751547	2	0.221606594437711	2	0.221606594437711	NA	NA	SegRatio=0.04,AbsMeanSigma=0.12,pvalue=0.0908758745266279,pvalueTTest=0.144876541297562,
chr10	50691306	50691422	ERCC6	ERCC600044	0.214754646567407	2	0.0379479484751547	2	0.221606594437711	2	0.221606594437711	NA	NA	SegRatio=0.04,AbsMeanSigma=0.12,pvalue=0.0908758745266279,pvalueTTest=0.144876541297562,
chr10	50691407	50691525	ERCC6	ERCC600045	0.0724497013248485	2	0.0379479484751547	2	0.221606594437711	2	0.221606594437711	NA	NA	SegRatio=0.04,AbsMeanSigma=0.12,pvalue=0.0908758745266279,pvalueTTest=0.144876541297562,
chr10	50691499	50691612	ERCC6	ERCC600046	0.454525188461119	2	0.0379479484751547	2	0.221606594437711	2	0.221606594437711	NA	NA	SegRatio=0.04,AbsMeanSigma=0.12,pvalue=0.0908758745266279,pvalueTTest=0.144876541297562,
chr10	50701133	50701250	ERCC6	ERCC600047	-0.247103183308474	2	0.0379479484751547	2	0.221606594437711	2	0.221606594437711	NA	NA	SegRatio=0.04,AbsMeanSigma=0.12,pvalue=0.0908758745266279,pvalueTTest=0.144876541297562,
chr10	50701208	50701323	ERCC6	ERCC600048	-0.179301402121814	2	0.0379479484751547	2	0.221606594437711	2	0.221606594437711	NA	NA	SegRatio=0.04,AbsMeanSigma=0.12,pvalue=0.0908758745266279,pvalueTTest=0.144876541297562,
chr10	50708529	50708636	ERCC6	ERCC600049	-0.292259204913873	2	0.0379479484751547	2	0.221606594437711	2	0.221606594437711	NA	NA	SegRatio=0.04,AbsMeanSigma=0.12,pvalue=0.0908758745266279,pvalueTTest=0.144876541297562,
chr10	50708636	50708751	ERCC6	ERCC600050	0.305092945751301	2	0.0379479484751547	2	0.221606594437711	2	0.221606594437711	NA	NA	SegRatio=0.04,AbsMeanSigma=0.12,pvalue=0.0908758745266279,pvalueTTest=0.144876541297562,
chr10	50708748	50708864	ERCC6	ERCC600051	0.223618751337807	2	0.0379479484751547	2	0.221606594437711	2	0.221606594437711	NA	NA	SegRatio=0.04,AbsMeanSigma=0.12,pvalue=0.0908758745266279,pvalueTTest=0.144876541297562,
chr10	50713909	50714025	ERCC6	ERCC600052	0.123654664857613	2	0.0379479484751547	2	0.221606594437711	2	0.221606594437711	NA	NA	SegRatio=0.04,AbsMeanSigma=0.12,pvalue=0.0908758745266279,pvalueTTest=0.144876541297562,
chr10	50714026	50714144	ERCC6	ERCC600053	-0.278184491414997	2	0.0379479484751547	2	0.221606594437711	2	0.221606594437711	NA	NA	SegRatio=0.04,AbsMeanSigma=0.12,pvalue=0.0908758745266279,pvalueTTest=0.144876541297562,
chr10	50723337	50723450	ERCC6	ERCC600054	0.178742893824239	2	0.0379479484751547	2	0.221606594437711	2	0.221606594437711	NA	NA	SegRatio=0.04,AbsMeanSigma=0.12,pvalue=0.0908758745266279,pvalueTTest=0.144876541297562,
chr10	50723411	50723526	ERCC6	ERCC600055	-0.0301643566752242	2	0.0379479484751547	2	0.221606594437711	2	0.221606594437711	NA	NA	SegRatio=0.04,AbsMeanSigma=0.12,pvalue=0.0908758745266279,pvalueTTest=0.144876541297562,
chr10	50723473	50723589	ERCC6	ERCC600056	-0.0166514450342366	2	0.0379479484751547	2	0.221606594437711	2	0.221606594437711	NA	NA	SegRatio=0.04,AbsMeanSigma=0.12,pvalue=0.0908758745266279,pvalueTTest=0.144876541297562,
chr10	50723581	50723699	ERCC6	ERCC600057	0.0378977442779907	2	0.0379479484751547	2	0.221606594437711	2	0.221606594437711	NA	NA	SegRatio=0.04,AbsMeanSigma=0.12,pvalue=0.0908758745266279,pvalueTTest=0.144876541297562,
chr10	50723696	50723807	ERCC6	ERCC600058	0.00611841082472895	2	0.0379479484751547	2	0.221606594437711	2	0.221606594437711	NA	NA	SegRatio=0.04,AbsMeanSigma=0.12,pvalue=0.0908758745266279,pvalueTTest=0.144876541297562,
chr10	50723798	50723907	ERCC6	ERCC600059	-0.99040028924824	2	0.0379479484751547	2	0.221606594437711	2	0.221606594437711	NA	NA	SegRatio=0.04,AbsMeanSigma=0.12,pvalue=0.0908758745266279,pvalueTTest=0.144876541297562,
chr10	50723868	50723955	ERCC6	ERCC600060	0.182725351685272	2	0.0379479484751547	2	0.221606594437711	2	0.221606594437711	NA	NA	SegRatio=0.04,AbsMeanSigma=0.12,pvalue=0.0908758745266279,pvalueTTest=0.144876541297562,
chr10	50723929	50724036	ERCC6	ERCC600061	0.133366559649972	2	0.0379479484751547	2	0.221606594437711	2	0.221606594437711	NA	NA	SegRatio=0.04,AbsMeanSigma=0.12,pvalue=0.0908758745266279,pvalueTTest=0.144876541297562,
chr10	50724034	50724144	ERCC6	ERCC600062	-0.00390858932430093	2	0.0379479484751547	2	0.221606594437711	2	0.221606594437711	NA	NA	SegRatio=0.04,AbsMeanSigma=0.12,pvalue=0.0908758745266279,pvalueTTest=0.144876541297562,
chr10	50724128	50724239	ERCC6	ERCC600063	-0.145756061848801	2	0.0379479484751547	2	0.221606594437711	2	0.221606594437711	NA	NA	SegRatio=0.04,AbsMeanSigma=0.12,pvalue=0.0908758745266279,pvalueTTest=0.144876541297562,
chr10	50724240	50724355	ERCC6	ERCC600064	-0.10531701842485	2	0.0379479484751547	2	0.221606594437711	2	0.221606594437711	NA	NA	SegRatio=0.04,AbsMeanSigma=0.12,pvalue=0.0908758745266279,pvalueTTest=0.144876541297562,
chr10	50724291	50724407	ERCC6	ERCC600065	-0.211389248458239	2	0.0379479484751547	2	0.221606594437711	2	0.221606594437711	NA	NA	SegRatio=0.04,AbsMeanSigma=0.12,pvalue=0.0908758745266279,pvalueTTest=0.144876541297562,
chr10	50724408	50724520	ERCC6	ERCC600066	-0.0344579962861781	2	0.0379479484751547	2	0.221606594437711	2	0.221606594437711	NA	NA	SegRatio=0.04,AbsMeanSigma=0.12,pvalue=0.0908758745266279,pvalueTTest=0.144876541297562,
chr10	50724481	50724566	ERCC6	ERCC600067	-0.289875853047734	2	0.0379479484751547	2	0.221606594437711	2	0.221606594437711	NA	NA	SegRatio=0.04,AbsMeanSigma=0.12,pvalue=0.0908758745266279,pvalueTTest=0.144876541297562,
chr10	50724566	50724683	ERCC6	ERCC600068	-0.0945240651301982	2	0.0379479484751547	2	0.221606594437711	2	0.221606594437711	NA	NA	SegRatio=0.04,AbsMeanSigma=0.12,pvalue=0.0908758745266279,pvalueTTest=0.144876541297562,
chr10	50724644	50724749	ERCC6	ERCC600069	-0.346649442739373	2	0.0379479484751547	2	0.221606594437711	2	0.221606594437711	NA	NA	SegRatio=0.04,AbsMeanSigma=0.12,pvalue=0.0908758745266279,pvalueTTest=0.144876541297562,
chr10	50724750	50724865	ERCC6	ERCC600070	-0.187998097909328	2	0.0379479484751547	2	0.221606594437711	2	0.221606594437711	NA	NA	SegRatio=0.04,AbsMeanSigma=0.12,pvalue=0.0908758745266279,pvalueTTest=0.144876541297562,
chr10	50724791	50724906	ERCC6	ERCC600071	0.130285430386763	2	0.0379479484751547	2	0.221606594437711	2	0.221606594437711	NA	NA	SegRatio=0.04,AbsMeanSigma=0.12,pvalue=0.0908758745266279,pvalueTTest=0.144876541297562,
chr10	50724889	50724999	ERCC6	ERCC600072	-0.365379505334643	2	0.0379479484751547	2	0.221606594437711	2	0.221606594437711	NA	NA	SegRatio=0.04,AbsMeanSigma=0.12,pvalue=0.0908758745266279,pvalueTTest=0.144876541297562,
chr10	50724994	50725105	ERCC6	ERCC600073	-0.179342086364555	2	0.0379479484751547	2	0.221606594437711	2	0.221606594437711	NA	NA	SegRatio=0.04,AbsMeanSigma=0.12,pvalue=0.0908758745266279,pvalueTTest=0.144876541297562,
chr10	50725031	50725142	ERCC6	ERCC600074	-0.299690969489032	2	0.0379479484751547	2	0.221606594437711	2	0.221606594437711	NA	NA	SegRatio=0.04,AbsMeanSigma=0.12,pvalue=0.0908758745266279,pvalueTTest=0.144876541297562,
chr10	50725131	50725243	ERCC6	ERCC600075	-0.247010223429918	2	0.0379479484751547	2	0.221606594437711	2	0.221606594437711	NA	NA	SegRatio=0.04,AbsMeanSigma=0.12,pvalue=0.0908758745266279,pvalueTTest=0.144876541297562,
chr10	50732042	50732159	ERCC6	ERCC600076	0.040482241266927	2	0.0379479484751547	2	0.221606594437711	2	0.221606594437711	NA	NA	SegRatio=0.04,AbsMeanSigma=0.12,pvalue=0.0908758745266279,pvalueTTest=0.144876541297562,
chr10	50732107	50732222	ERCC6	ERCC600077	-0.0953651307156943	2	0.0379479484751547	2	0.221606594437711	2	0.221606594437711	NA	NA	SegRatio=0.04,AbsMeanSigma=0.12,pvalue=0.0908758745266279,pvalueTTest=0.144876541297562,
chr10	50732219	50732313	ERCC6	ERCC600078	0.0879610529472645	2	0.0379479484751547	2	0.221606594437711	2	0.221606594437711	NA	NA	SegRatio=0.04,AbsMeanSigma=0.12,pvalue=0.0908758745266279,pvalueTTest=0.144876541297562,
chr10	50732292	50732398	ERCC6	ERCC600079	0.232780619278178	2	0.0379479484751547	2	0.221606594437711	2	0.221606594437711	NA	NA	SegRatio=0.04,AbsMeanSigma=0.12,pvalue=0.0908758745266279,pvalueTTest=0.144876541297562,
chr10	50732374	50732466	ERCC6	ERCC600080	0.205731529170806	2	0.0379479484751547	2	0.221606594437711	2	0.221606594437711	NA	NA	SegRatio=0.04,AbsMeanSigma=0.12,pvalue=0.0908758745266279,pvalueTTest=0.144876541297562,
chr10	50732467	50732577	ERCC6	ERCC600081	0.0071191832000264	2	0.0379479484751547	2	0.221606594437711	2	0.221606594437711	NA	NA	SegRatio=0.04,AbsMeanSigma=0.12,pvalue=0.0908758745266279,pvalueTTest=0.144876541297562,
chr10	50732536	50732653	ERCC6	ERCC600082	0.201645724364031	2	0.0379479484751547	2	0.221606594437711	2	0.221606594437711	NA	NA	SegRatio=0.04,AbsMeanSigma=0.12,pvalue=0.0908758745266279,pvalueTTest=0.144876541297562,
chr10	50732614	50732727	ERCC6	ERCC600083	-0.341377283632918	2	0.0379479484751547	2	0.221606594437711	2	0.221606594437711	NA	NA	SegRatio=0.04,AbsMeanSigma=0.12,pvalue=0.0908758745266279,pvalueTTest=0.144876541297562,
chr10	50732675	50732794	ERCC6	ERCC600084	-0.682031231238854	2	0.0379479484751547	2	0.221606594437711	2	0.221606594437711	NA	NA	SegRatio=0.04,AbsMeanSigma=0.12,pvalue=0.0908758745266279,pvalueTTest=0.144876541297562,
chr10	50732767	50732882	ERCC6	ERCC600085	0.100500394875081	2	0.0379479484751547	2	0.221606594437711	2	0.221606594437711	NA	NA	SegRatio=0.04,AbsMeanSigma=0.12,pvalue=0.0908758745266279,pvalueTTest=0.144876541297562,
chr10	50736410	50736527	ERCC6	ERCC600086	0.179673544648006	2	0.0379479484751547	2	0.221606594437711	2	0.221606594437711	NA	NA	SegRatio=0.04,AbsMeanSigma=0.12,pvalue=0.0908758745266279,pvalueTTest=0.144876541297562,
chr10	50736495	50736599	ERCC6	ERCC600087	-0.0683980126722205	2	0.0379479484751547	2	0.221606594437711	2	0.221606594437711	NA	NA	SegRatio=0.04,AbsMeanSigma=0.12,pvalue=0.0908758745266279,pvalueTTest=0.144876541297562,
chr10	50738723	50738832	ERCC6	ERCC600088	NA	2	0.0379479484751547	2	0.221606594437711	2	0.221606594437711	NA	NA	SegRatio=0.04,AbsMeanSigma=0.12,pvalue=0.0908758745266279,pvalueTTest=0.144876541297562,
chr10	50738801	50738904	ERCC6	ERCC600089	-0.186284032967321	2	0.0379479484751547	2	0.221606594437711	2	0.221606594437711	NA	NA	SegRatio=0.04,AbsMeanSigma=0.12,pvalue=0.0908758745266279,pvalueTTest=0.144876541297562,
chr10	50738889	50739001	ERCC6	ERCC600090	NA	2	0.0379479484751547	2	0.221606594437711	2	0.221606594437711	NA	NA	SegRatio=0.04,AbsMeanSigma=0.12,pvalue=0.0908758745266279,pvalueTTest=0.144876541297562,
chr10	50740548	50740664	ERCC6	ERCC600091	0.105475145305838	2	0.0379479484751547	2	0.221606594437711	2	0.221606594437711	NA	NA	SegRatio=0.04,AbsMeanSigma=0.12,pvalue=0.0908758745266279,pvalueTTest=0.144876541297562,
chr10	50740620	50740710	ERCC6	ERCC600092	0.168606108903449	2	0.0379479484751547	2	0.221606594437711	2	0.221606594437711	NA	NA	SegRatio=0.04,AbsMeanSigma=0.12,pvalue=0.0908758745266279,pvalueTTest=0.144876541297562,
chr10	50740669	50740775	ERCC6	ERCC600093	-0.137846687341864	2	0.0379479484751547	2	0.221606594437711	2	0.221606594437711	NA	NA	SegRatio=0.04,AbsMeanSigma=0.12,pvalue=0.0908758745266279,pvalueTTest=0.144876541297562,
chr10	50740742	50740862	ERCC6	ERCC600094	-0.555090705036156	2	0.0379479484751547	2	0.221606594437711	2	0.221606594437711	NA	NA	SegRatio=0.04,AbsMeanSigma=0.12,pvalue=0.0908758745266279,pvalueTTest=0.144876541297562,
chr10	50740788	50740900	ERCC6	ERCC600095	0.0601753736078814	2	0.0379479484751547	2	0.221606594437711	2	0.221606594437711	NA	NA	SegRatio=0.04,AbsMeanSigma=0.12,pvalue=0.0908758745266279,pvalueTTest=0.144876541297562,
chr10	50740873	50740991	ERCC6	ERCC600096	0.0395382723372997	2	0.0379479484751547	2	0.221606594437711	2	0.221606594437711	NA	NA	SegRatio=0.04,AbsMeanSigma=0.12,pvalue=0.0908758745266279,pvalueTTest=0.144876541297562,
chr10	50740988	50741100	ERCC6	ERCC600097	0.347183719872634	2	0.0379479484751547	2	0.221606594437711	2	0.221606594437711	NA	NA	SegRatio=0.04,AbsMeanSigma=0.12,pvalue=0.0908758745266279,pvalueTTest=0.144876541297562,
chr10	69881165	69881280	MYPN	MYPN00001	0.0736504249763834	2	0.0379479484751547	2	0.94269589427503	2	0.94269589427503	NA	NA	SegRatio=0.04,AbsMeanSigma=0.12,pvalue=0.0908758745266279,pvalueTTest=0.144876541297562,
chr10	69881275	69881388	MYPN	MYPN00002	-0.230495924270946	2	0.0379479484751547	2	0.94269589427503	2	0.94269589427503	NA	NA	SegRatio=0.04,AbsMeanSigma=0.12,pvalue=0.0908758745266279,pvalueTTest=0.144876541297562,
chr10	69881389	69881502	MYPN	MYPN00003	-0.223494497743871	2	0.0379479484751547	2	0.94269589427503	2	0.94269589427503	NA	NA	SegRatio=0.04,AbsMeanSigma=0.12,pvalue=0.0908758745266279,pvalueTTest=0.144876541297562,
chr10	69881500	69881616	MYPN	MYPN00004	-0.236914128118122	2	0.0379479484751547	2	0.94269589427503	2	0.94269589427503	NA	NA	SegRatio=0.04,AbsMeanSigma=0.12,pvalue=0.0908758745266279,pvalueTTest=0.144876541297562,
chr10	69881588	69881706	MYPN	MYPN00005	-0.0692407901054378	2	0.0379479484751547	2	0.94269589427503	2	0.94269589427503	NA	NA	SegRatio=0.04,AbsMeanSigma=0.12,pvalue=0.0908758745266279,pvalueTTest=0.144876541297562,
chr10	69881701	69881820	MYPN	MYPN00006	0.0957921679069696	2	0.0379479484751547	2	0.94269589427503	2	0.94269589427503	NA	NA	SegRatio=0.04,AbsMeanSigma=0.12,pvalue=0.0908758745266279,pvalueTTest=0.144876541297562,
chr10	69881817	69881934	MYPN	MYPN00007	0.256099807967961	2	0.0379479484751547	2	0.94269589427503	2	0.94269589427503	NA	NA	SegRatio=0.04,AbsMeanSigma=0.12,pvalue=0.0908758745266279,pvalueTTest=0.144876541297562,
chr10	69881863	69881977	MYPN	MYPN00008	-0.260597504958479	2	0.0379479484751547	2	0.94269589427503	2	0.94269589427503	NA	NA	SegRatio=0.04,AbsMeanSigma=0.12,pvalue=0.0908758745266279,pvalueTTest=0.144876541297562,
chr10	69881972	69882076	MYPN	MYPN00009	0.464038685228671	2	0.0379479484751547	2	0.94269589427503	2	0.94269589427503	NA	NA	SegRatio=0.04,AbsMeanSigma=0.12,pvalue=0.0908758745266279,pvalueTTest=0.144876541297562,
chr10	69882069	69882165	MYPN	MYPN00010	0.0165935359610505	2	0.0379479484751547	2	0.94269589427503	2	0.94269589427503	NA	NA	SegRatio=0.04,AbsMeanSigma=0.12,pvalue=0.0908758745266279,pvalueTTest=0.144876541297562,
chr10	69896387	69896490	MYPN	MYPN00011	-0.390202099282116	2	0.0379479484751547	2	0.94269589427503	2	0.94269589427503	NA	NA	SegRatio=0.04,AbsMeanSigma=0.12,pvalue=0.0908758745266279,pvalueTTest=0.144876541297562,
chr10	69896491	69896600	MYPN	MYPN00012	NA	2	0.0379479484751547	2	0.94269589427503	2	0.94269589427503	NA	NA	SegRatio=0.04,AbsMeanSigma=0.12,pvalue=0.0908758745266279,pvalueTTest=0.144876541297562,
chr10	69902665	69902780	MYPN	MYPN00013	0.0328633418640192	2	0.0379479484751547	2	0.94269589427503	2	0.94269589427503	NA	NA	SegRatio=0.04,AbsMeanSigma=0.12,pvalue=0.0908758745266279,pvalueTTest=0.144876541297562,
chr10	69902751	69902881	MYPN	MYPN00014.MYPN00015	0.0201856124463916	2	0.0379479484751547	2	0.94269589427503	2	0.94269589427503	NA	NA	SegRatio=0.04,AbsMeanSigma=0.12,pvalue=0.0908758745266279,pvalueTTest=0.144876541297562,
chr10	69902859	69902975	MYPN	MYPN00016	NA	2	0.0379479484751547	2	0.94269589427503	2	0.94269589427503	NA	NA	SegRatio=0.04,AbsMeanSigma=0.12,pvalue=0.0908758745266279,pvalueTTest=0.144876541297562,
chr10	69905187	69905299	MYPN	MYPN00017	-0.289158988598604	2	0.0379479484751547	2	0.94269589427503	2	0.94269589427503	NA	NA	SegRatio=0.04,AbsMeanSigma=0.12,pvalue=0.0908758745266279,pvalueTTest=0.144876541297562,
chr10	69905268	69905363	MYPN	MYPN00018	0.112650805454479	2	0.0379479484751547	2	0.94269589427503	2	0.94269589427503	NA	NA	SegRatio=0.04,AbsMeanSigma=0.12,pvalue=0.0908758745266279,pvalueTTest=0.144876541297562,
chr10	69908030	69908143	MYPN	MYPN00019	-0.111567347730777	2	0.0379479484751547	2	0.94269589427503	2	0.94269589427503	NA	NA	SegRatio=0.04,AbsMeanSigma=0.12,pvalue=0.0908758745266279,pvalueTTest=0.144876541297562,
chr10	69908128	69908220	MYPN	MYPN00020	-0.706479076479854	2	0.0379479484751547	2	0.94269589427503	2	0.94269589427503	NA	NA	SegRatio=0.04,AbsMeanSigma=0.12,pvalue=0.0908758745266279,pvalueTTest=0.144876541297562,
chr10	69908173	69908287	MYPN	MYPN00021	NA	2	0.0379479484751547	2	0.94269589427503	2	0.94269589427503	NA	NA	SegRatio=0.04,AbsMeanSigma=0.12,pvalue=0.0908758745266279,pvalueTTest=0.144876541297562,
chr10	69909747	69909849	MYPN	MYPN00022	0.154691146873412	2	0.0379479484751547	2	0.94269589427503	2	0.94269589427503	NA	NA	SegRatio=0.04,AbsMeanSigma=0.12,pvalue=0.0908758745266279,pvalueTTest=0.144876541297562,
chr10	69909844	69909959	MYPN	MYPN00023	0.357312721259603	2	0.0379479484751547	2	0.94269589427503	2	0.94269589427503	NA	NA	SegRatio=0.04,AbsMeanSigma=0.12,pvalue=0.0908758745266279,pvalueTTest=0.144876541297562,
chr10	69918194	69918307	MYPN	MYPN00024	0.422353402434702	2	0.0379479484751547	2	0.94269589427503	2	0.94269589427503	NA	NA	SegRatio=0.04,AbsMeanSigma=0.12,pvalue=0.0908758745266279,pvalueTTest=0.144876541297562,
chr10	69918265	69918358	MYPN	MYPN00025	NA	2	0.0379479484751547	2	0.94269589427503	2	0.94269589427503	NA	NA	SegRatio=0.04,AbsMeanSigma=0.12,pvalue=0.0908758745266279,pvalueTTest=0.144876541297562,
chr10	69921391	69921501	MYPN	MYPN00026	-0.0251639470167321	2	0.0379479484751547	2	0.94269589427503	2	0.94269589427503	NA	NA	SegRatio=0.04,AbsMeanSigma=0.12,pvalue=0.0908758745266279,pvalueTTest=0.144876541297562,
chr10	69921464	69921567	MYPN	MYPN00027	NA	2	0.0379479484751547	2	0.94269589427503	2	0.94269589427503	NA	NA	SegRatio=0.04,AbsMeanSigma=0.12,pvalue=0.0908758745266279,pvalueTTest=0.144876541297562,
chr10	69925436	69925545	MYPN	MYPN00028	-0.162439615173885	2	0.0379479484751547	2	0.94269589427503	2	0.94269589427503	NA	NA	SegRatio=0.04,AbsMeanSigma=0.12,pvalue=0.0908758745266279,pvalueTTest=0.144876541297562,
chr10	69925504	69925610	MYPN	MYPN00029	-0.367356899912986	2	0.0379479484751547	2	0.94269589427503	2	0.94269589427503	NA	NA	SegRatio=0.04,AbsMeanSigma=0.12,pvalue=0.0908758745266279,pvalueTTest=0.144876541297562,
chr10	69925964	69926078	MYPN	MYPN00030	0.18422716766318	2	0.0379479484751547	2	0.94269589427503	2	0.94269589427503	NA	NA	SegRatio=0.04,AbsMeanSigma=0.12,pvalue=0.0908758745266279,pvalueTTest=0.144876541297562,
chr10	69926073	69926191	MYPN	MYPN00031	-0.0412503648133509	2	0.0379479484751547	2	0.94269589427503	2	0.94269589427503	NA	NA	SegRatio=0.04,AbsMeanSigma=0.12,pvalue=0.0908758745266279,pvalueTTest=0.144876541297562,
chr10	69926164	69926272	MYPN	MYPN00032	-0.417374379684632	2	0.0379479484751547	2	0.94269589427503	2	0.94269589427503	NA	NA	SegRatio=0.04,AbsMeanSigma=0.12,pvalue=0.0908758745266279,pvalueTTest=0.144876541297562,
chr10	69926253	69926336	MYPN	MYPN00033	0.0379479484751547	2	0.0379479484751547	2	0.94269589427503	2	0.94269589427503	NA	NA	SegRatio=0.04,AbsMeanSigma=0.12,pvalue=0.0908758745266279,pvalueTTest=0.144876541297562,
chr10	69926284	69926403	MYPN	MYPN00034	-0.0494744655950517	2	0.0379479484751547	2	0.94269589427503	2	0.94269589427503	NA	NA	SegRatio=0.04,AbsMeanSigma=0.12,pvalue=0.0908758745266279,pvalueTTest=0.144876541297562,
chr10	69926381	69926494	MYPN	MYPN00035	0.0538613818607061	2	0.0379479484751547	2	0.94269589427503	2	0.94269589427503	NA	NA	SegRatio=0.04,AbsMeanSigma=0.12,pvalue=0.0908758745266279,pvalueTTest=0.144876541297562,
chr10	69933785	69933901	MYPN	MYPN00036	-0.175326627302303	2	0.0379479484751547	2	0.94269589427503	2	0.94269589427503	NA	NA	SegRatio=0.04,AbsMeanSigma=0.12,pvalue=0.0908758745266279,pvalueTTest=0.144876541297562,
chr10	69933874	69933985	MYPN	MYPN00037	-0.0429754816553313	2	0.0379479484751547	2	0.94269589427503	2	0.94269589427503	NA	NA	SegRatio=0.04,AbsMeanSigma=0.12,pvalue=0.0908758745266279,pvalueTTest=0.144876541297562,
chr10	69933982	69934091	MYPN	MYPN00038	-0.0498324552774311	2	0.0379479484751547	2	0.94269589427503	2	0.94269589427503	NA	NA	SegRatio=0.04,AbsMeanSigma=0.12,pvalue=0.0908758745266279,pvalueTTest=0.144876541297562,
chr10	69934088	69934185	MYPN	MYPN00039	0.0975666689433064	2	0.0379479484751547	2	0.94269589427503	2	0.94269589427503	NA	NA	SegRatio=0.04,AbsMeanSigma=0.12,pvalue=0.0908758745266279,pvalueTTest=0.144876541297562,
chr10	69934184	69934304	MYPN	MYPN00040	0.187108098833697	2	0.0379479484751547	2	0.94269589427503	2	0.94269589427503	NA	NA	SegRatio=0.04,AbsMeanSigma=0.12,pvalue=0.0908758745266279,pvalueTTest=0.144876541297562,
chr10	69934294	69934414	MYPN	MYPN00041	-0.0460098032626012	2	0.0379479484751547	2	0.94269589427503	2	0.94269589427503	NA	NA	SegRatio=0.04,AbsMeanSigma=0.12,pvalue=0.0908758745266279,pvalueTTest=0.144876541297562,
chr10	69934409	69934520	MYPN	MYPN00042	-0.246729118430697	2	0.0379479484751547	2	0.94269589427503	2	0.94269589427503	NA	NA	SegRatio=0.04,AbsMeanSigma=0.12,pvalue=0.0908758745266279,pvalueTTest=0.144876541297562,
chr10	69935017	69935118	MYPN	MYPN00043	0.0638153970985053	2	0.0379479484751547	2	0.94269589427503	2	0.94269589427503	NA	NA	SegRatio=0.04,AbsMeanSigma=0.12,pvalue=0.0908758745266279,pvalueTTest=0.144876541297562,
chr10	69935077	69935188	MYPN	MYPN00044	-0.306246151141276	2	0.0379479484751547	2	0.94269589427503	2	0.94269589427503	NA	NA	SegRatio=0.04,AbsMeanSigma=0.12,pvalue=0.0908758745266279,pvalueTTest=0.144876541297562,
chr10	69935162	69935278	MYPN	MYPN00045	-0.636315954965795	2	0.0379479484751547	2	0.94269589427503	2	0.94269589427503	NA	NA	SegRatio=0.04,AbsMeanSigma=0.12,pvalue=0.0908758745266279,pvalueTTest=0.144876541297562,
chr10	69948620	69948732	MYPN	MYPN00046	-0.00522401146794833	2	0.0379479484751547	2	0.94269589427503	2	0.94269589427503	NA	NA	SegRatio=0.04,AbsMeanSigma=0.12,pvalue=0.0908758745266279,pvalueTTest=0.144876541297562,
chr10	69948723	69948828	MYPN	MYPN00047	-0.0189660913450367	2	0.0379479484751547	2	0.94269589427503	2	0.94269589427503	NA	NA	SegRatio=0.04,AbsMeanSigma=0.12,pvalue=0.0908758745266279,pvalueTTest=0.144876541297562,
chr10	69948819	69948934	MYPN	MYPN00048	-0.369321526725745	2	0.0379479484751547	2	0.94269589427503	2	0.94269589427503	NA	NA	SegRatio=0.04,AbsMeanSigma=0.12,pvalue=0.0908758745266279,pvalueTTest=0.144876541297562,
chr10	69954079	69954192	MYPN	MYPN00049	NA	2	0.0379479484751547	2	0.94269589427503	2	0.94269589427503	NA	NA	SegRatio=0.04,AbsMeanSigma=0.12,pvalue=0.0908758745266279,pvalueTTest=0.144876541297562,
chr10	69954191	69954307	MYPN	MYPN00050	0.329420646913979	2	0.0379479484751547	2	0.94269589427503	2	0.94269589427503	NA	NA	SegRatio=0.04,AbsMeanSigma=0.12,pvalue=0.0908758745266279,pvalueTTest=0.144876541297562,
chr10	69955121	69955236	MYPN	MYPN00051	0.120714016855739	2	0.0379479484751547	2	0.94269589427503	2	0.94269589427503	NA	NA	SegRatio=0.04,AbsMeanSigma=0.12,pvalue=0.0908758745266279,pvalueTTest=0.144876541297562,
chr10	69955235	69955347	MYPN	MYPN00052	0.179914155109546	2	0.0379479484751547	2	0.94269589427503	2	0.94269589427503	NA	NA	SegRatio=0.04,AbsMeanSigma=0.12,pvalue=0.0908758745266279,pvalueTTest=0.144876541297562,
chr10	69957041	69957158	MYPN	MYPN00053	0.145037553447964	2	0.0379479484751547	2	0.94269589427503	2	0.94269589427503	NA	NA	SegRatio=0.04,AbsMeanSigma=0.12,pvalue=0.0908758745266279,pvalueTTest=0.144876541297562,
chr10	69957129	69957248	MYPN	MYPN00054	0.0621487468405015	2	0.0379479484751547	2	0.94269589427503	2	0.94269589427503	NA	NA	SegRatio=0.04,AbsMeanSigma=0.12,pvalue=0.0908758745266279,pvalueTTest=0.144876541297562,
chr10	69957244	69957376	MYPN	MYPN00055	NA	2	0.0379479484751547	2	0.94269589427503	2	0.94269589427503	NA	NA	SegRatio=0.04,AbsMeanSigma=0.12,pvalue=0.0908758745266279,pvalueTTest=0.144876541297562,
chr10	69959085	69959195	MYPN	MYPN00056	0.108650521696471	2	0.0379479484751547	2	0.94269589427503	2	0.94269589427503	NA	NA	SegRatio=0.04,AbsMeanSigma=0.12,pvalue=0.0908758745266279,pvalueTTest=0.144876541297562,
chr10	69959187	69959301	MYPN	MYPN00057	0.177383304887121	2	0.0379479484751547	2	0.94269589427503	2	0.94269589427503	NA	NA	SegRatio=0.04,AbsMeanSigma=0.12,pvalue=0.0908758745266279,pvalueTTest=0.144876541297562,
chr10	69959287	69959403	MYPN	MYPN00058	0.32488441710097	2	0.0379479484751547	2	0.94269589427503	2	0.94269589427503	NA	NA	SegRatio=0.04,AbsMeanSigma=0.12,pvalue=0.0908758745266279,pvalueTTest=0.144876541297562,
chr10	69961585	69961698	MYPN	MYPN00059	0.059897718862755	2	0.0379479484751547	2	0.94269589427503	2	0.94269589427503	NA	NA	SegRatio=0.04,AbsMeanSigma=0.12,pvalue=0.0908758745266279,pvalueTTest=0.144876541297562,
chr10	69961627	69961735	MYPN	MYPN00060	0.145754475100684	2	0.0379479484751547	2	0.94269589427503	2	0.94269589427503	NA	NA	SegRatio=0.04,AbsMeanSigma=0.12,pvalue=0.0908758745266279,pvalueTTest=0.144876541297562,
chr10	69961710	69961823	MYPN	MYPN00061	-0.40108418544917	2	0.0379479484751547	2	0.94269589427503	2	0.94269589427503	NA	NA	SegRatio=0.04,AbsMeanSigma=0.12,pvalue=0.0908758745266279,pvalueTTest=0.144876541297562,
chr10	69966486	69966600	MYPN	MYPN00062	0.291416928235579	2	0.0379479484751547	2	0.94269589427503	2	0.94269589427503	NA	NA	SegRatio=0.04,AbsMeanSigma=0.12,pvalue=0.0908758745266279,pvalueTTest=0.144876541297562,
chr10	69966567	69966684	MYPN	MYPN00063	0.0987823927480611	2	0.0379479484751547	2	0.94269589427503	2	0.94269589427503	NA	NA	SegRatio=0.04,AbsMeanSigma=0.12,pvalue=0.0908758745266279,pvalueTTest=0.144876541297562,
chr10	69970008	69970119	MYPN	MYPN00064	0.0392212126595866	2	0.0379479484751547	2	0.94269589427503	2	0.94269589427503	NA	NA	SegRatio=0.04,AbsMeanSigma=0.12,pvalue=0.0908758745266279,pvalueTTest=0.144876541297562,
chr10	69970112	69970228	MYPN	MYPN00065	0.0650646529572061	2	0.0379479484751547	2	0.94269589427503	2	0.94269589427503	NA	NA	SegRatio=0.04,AbsMeanSigma=0.12,pvalue=0.0908758745266279,pvalueTTest=0.144876541297562,
chr10	69970217	69970327	MYPN	MYPN00066	0.237331996150684	2	0.0379479484751547	2	0.94269589427503	2	0.94269589427503	NA	NA	SegRatio=0.04,AbsMeanSigma=0.12,pvalue=0.0908758745266279,pvalueTTest=0.144876541297562,
chr10	73577133	73577251	PSAP	PSAP00001	-0.0267303281947059	2	0.0379479484751547	2	0.287286121155128	2	0.287286121155128	NA	NA	SegRatio=0.04,AbsMeanSigma=0.12,pvalue=0.0908758745266279,pvalueTTest=0.144876541297562,
chr10	73577210	73577329	PSAP	PSAP00002	-0.489401321834742	2	0.0379479484751547	2	0.287286121155128	2	0.287286121155128	NA	NA	SegRatio=0.04,AbsMeanSigma=0.12,pvalue=0.0908758745266279,pvalueTTest=0.144876541297562,
chr10	73578312	73578431	PSAP	PSAP00003	0.635767233043261	2	0.0379479484751547	2	0.287286121155128	2	0.287286121155128	NA	NA	SegRatio=0.04,AbsMeanSigma=0.12,pvalue=0.0908758745266279,pvalueTTest=0.144876541297562,
chr10	73578430	73578540	PSAP	PSAP00004	-0.338948342134692	2	0.0379479484751547	2	0.287286121155128	2	0.287286121155128	NA	NA	SegRatio=0.04,AbsMeanSigma=0.12,pvalue=0.0908758745266279,pvalueTTest=0.144876541297562,
chr10	73578724	73578842	PSAP	PSAP00005	-0.047907906827965	2	0.0379479484751547	2	0.287286121155128	2	0.287286121155128	NA	NA	SegRatio=0.04,AbsMeanSigma=0.12,pvalue=0.0908758745266279,pvalueTTest=0.144876541297562,
chr10	73578835	73578952	PSAP	PSAP00006	-0.400978470568015	2	0.0379479484751547	2	0.287286121155128	2	0.287286121155128	NA	NA	SegRatio=0.04,AbsMeanSigma=0.12,pvalue=0.0908758745266279,pvalueTTest=0.144876541297562,
chr10	73579183	73579301	PSAP	PSAP00007	-0.185571846675778	2	0.0379479484751547	2	0.287286121155128	2	0.287286121155128	NA	NA	SegRatio=0.04,AbsMeanSigma=0.12,pvalue=0.0908758745266279,pvalueTTest=0.144876541297562,
chr10	73579268	73579378	PSAP	PSAP00008	-0.566072015860218	2	0.0379479484751547	2	0.287286121155128	2	0.287286121155128	NA	NA	SegRatio=0.04,AbsMeanSigma=0.12,pvalue=0.0908758745266279,pvalueTTest=0.144876541297562,
chr10	73579561	73579661	PSAP	PSAP00009	-0.142331020750971	2	0.0379479484751547	2	0.287286121155128	2	0.287286121155128	NA	NA	SegRatio=0.04,AbsMeanSigma=0.12,pvalue=0.0908758745266279,pvalueTTest=0.144876541297562,
chr10	73579636	73579742	PSAP	PSAP00010	-0.281580799743836	2	0.0379479484751547	2	0.287286121155128	2	0.287286121155128	NA	NA	SegRatio=0.04,AbsMeanSigma=0.12,pvalue=0.0908758745266279,pvalueTTest=0.144876541297562,
chr10	73579945	73580065	PSAP	PSAP00011	0.375550974568911	2	0.0379479484751547	2	0.287286121155128	2	0.287286121155128	NA	NA	SegRatio=0.04,AbsMeanSigma=0.12,pvalue=0.0908758745266279,pvalueTTest=0.144876541297562,
chr10	73580045	73580154	PSAP	PSAP00012	-0.0338679039897002	2	0.0379479484751547	2	0.287286121155128	2	0.287286121155128	NA	NA	SegRatio=0.04,AbsMeanSigma=0.12,pvalue=0.0908758745266279,pvalueTTest=0.144876541297562,
chr10	73581595	73581715	PSAP	PSAP00013	0.175276703812017	2	0.0379479484751547	2	0.287286121155128	2	0.287286121155128	NA	NA	SegRatio=0.04,AbsMeanSigma=0.12,pvalue=0.0908758745266279,pvalueTTest=0.144876541297562,
chr10	73581673	73581778	PSAP	PSAP00014	-0.786003348817808	2	0.0379479484751547	2	0.287286121155128	2	0.287286121155128	NA	NA	SegRatio=0.04,AbsMeanSigma=0.12,pvalue=0.0908758745266279,pvalueTTest=0.144876541297562,
chr10	73581764	73581868	PSAP	PSAP00015	0.0285871727361793	2	0.0379479484751547	2	0.287286121155128	2	0.287286121155128	NA	NA	SegRatio=0.04,AbsMeanSigma=0.12,pvalue=0.0908758745266279,pvalueTTest=0.144876541297562,
chr10	73583620	73583737	PSAP	PSAP00016	0.313996531267836	2	0.0379479484751547	2	0.287286121155128	2	0.287286121155128	NA	NA	SegRatio=0.04,AbsMeanSigma=0.12,pvalue=0.0908758745266279,pvalueTTest=0.144876541297562,
chr10	73585549	73585664	PSAP	PSAP00017	0.0277083716590142	2	0.0379479484751547	2	0.287286121155128	2	0.287286121155128	NA	NA	SegRatio=0.04,AbsMeanSigma=0.12,pvalue=0.0908758745266279,pvalueTTest=0.144876541297562,
chr10	73585636	73585743	PSAP	PSAP00018	-0.311260879368806	2	0.0379479484751547	2	0.287286121155128	2	0.287286121155128	NA	NA	SegRatio=0.04,AbsMeanSigma=0.12,pvalue=0.0908758745266279,pvalueTTest=0.144876541297562,
chr10	73587698	73587809	PSAP	PSAP00019	0.241064804214325	2	0.0379479484751547	2	0.287286121155128	2	0.287286121155128	NA	NA	SegRatio=0.04,AbsMeanSigma=0.12,pvalue=0.0908758745266279,pvalueTTest=0.144876541297562,
chr10	73587774	73587870	PSAP	PSAP00020	0.243817182409738	2	0.0379479484751547	2	0.287286121155128	2	0.287286121155128	NA	NA	SegRatio=0.04,AbsMeanSigma=0.12,pvalue=0.0908758745266279,pvalueTTest=0.144876541297562,
chr10	73587869	73587971	PSAP	PSAP00021	-1.10785977376165	2	0.0379479484751547	2	0.287286121155128	2	0.287286121155128	NA	NA	SegRatio=0.04,AbsMeanSigma=0.12,pvalue=0.0908758745266279,pvalueTTest=0.144876541297562,
chr10	73588599	73588717	PSAP	PSAP00022	-0.0874839264367738	2	0.0379479484751547	2	0.287286121155128	2	0.287286121155128	NA	NA	SegRatio=0.04,AbsMeanSigma=0.12,pvalue=0.0908758745266279,pvalueTTest=0.144876541297562,
chr10	73588690	73588779	PSAP	PSAP00023	-0.33935649762184	2	0.0379479484751547	2	0.287286121155128	2	0.287286121155128	NA	NA	SegRatio=0.04,AbsMeanSigma=0.12,pvalue=0.0908758745266279,pvalueTTest=0.144876541297562,
chr10	73588776	73588892	PSAP	PSAP00024	0.171993034659199	2	0.0379479484751547	2	0.287286121155128	2	0.287286121155128	NA	NA	SegRatio=0.04,AbsMeanSigma=0.12,pvalue=0.0908758745266279,pvalueTTest=0.144876541297562,
chr10	73590860	73590977	PSAP	PSAP00025	0.193232413361369	2	0.0379479484751547	2	0.287286121155128	2	0.287286121155128	NA	NA	SegRatio=0.04,AbsMeanSigma=0.12,pvalue=0.0908758745266279,pvalueTTest=0.144876541297562,
chr10	73590940	73591054	PSAP	PSAP00026	0.342966790273282	2	0.0379479484751547	2	0.287286121155128	2	0.287286121155128	NA	NA	SegRatio=0.04,AbsMeanSigma=0.12,pvalue=0.0908758745266279,pvalueTTest=0.144876541297562,
chr10	73591548	73591662	PSAP	PSAP00027	0.141531496499695	2	0.0379479484751547	2	0.287286121155128	2	0.287286121155128	NA	NA	SegRatio=0.04,AbsMeanSigma=0.12,pvalue=0.0908758745266279,pvalueTTest=0.144876541297562,
chr10	73591653	73591764	PSAP	PSAP00028	-0.462603094588612	2	0.0379479484751547	2	0.287286121155128	2	0.287286121155128	NA	NA	SegRatio=0.04,AbsMeanSigma=0.12,pvalue=0.0908758745266279,pvalueTTest=0.144876541297562,
chr10	73594079	73594196	PSAP	PSAP00029	0.0694853204174061	2	0.0379479484751547	2	0.287286121155128	2	0.287286121155128	NA	NA	SegRatio=0.04,AbsMeanSigma=0.12,pvalue=0.0908758745266279,pvalueTTest=0.144876541297562,
chr10	73594154	73594270	PSAP	PSAP00030	0.0484358406854606	2	0.0379479484751547	2	0.287286121155128	2	0.287286121155128	NA	NA	SegRatio=0.04,AbsMeanSigma=0.12,pvalue=0.0908758745266279,pvalueTTest=0.144876541297562,
chr10	73594271	73594382	PSAP	PSAP00031	-0.19523133297126	2	0.0379479484751547	2	0.287286121155128	2	0.287286121155128	NA	NA	SegRatio=0.04,AbsMeanSigma=0.12,pvalue=0.0908758745266279,pvalueTTest=0.144876541297562,
chr11	2466611	2466703	KCNQ1	KCNQ100001	NA	2	0.103908302644673	2	0.930984550342099	2	0.930984550342099	NA	NA	SegRatio=0.1,AbsMeanSigma=0.03,pvalue=0.847875126169186,pvalueTTest=0.909270578679931,
chr11	2466670	2466744	KCNQ1	KCNQ100002	NA	2	0.103908302644673	2	0.930984550342099	2	0.930984550342099	NA	NA	SegRatio=0.1,AbsMeanSigma=0.03,pvalue=0.847875126169186,pvalueTTest=0.909270578679931,
chr11	2482855	2482966	KCNQ1	KCNQ100003	-0.624503265131296	2	0.103908302644673	2	0.930984550342099	2	0.930984550342099	NA	NA	SegRatio=0.1,AbsMeanSigma=0.03,pvalue=0.847875126169186,pvalueTTest=0.909270578679931,
chr11	2549115	2549235	KCNQ1	KCNQ100004	0.289035185955324	2	0.103908302644673	2	0.930984550342099	2	0.930984550342099	NA	NA	SegRatio=0.1,AbsMeanSigma=0.03,pvalue=0.847875126169186,pvalueTTest=0.909270578679931,
chr11	2549169	2549287	KCNQ1	KCNQ100005	-0.210606671674103	2	0.103908302644673	2	0.930984550342099	2	0.930984550342099	NA	NA	SegRatio=0.1,AbsMeanSigma=0.03,pvalue=0.847875126169186,pvalueTTest=0.909270578679931,
chr11	2591805	2591925	KCNQ1	KCNQ100006	0.16301804659259	2	0.103908302644673	2	0.930984550342099	2	0.930984550342099	NA	NA	SegRatio=0.1,AbsMeanSigma=0.03,pvalue=0.847875126169186,pvalueTTest=0.909270578679931,
chr11	2591862	2592020	KCNQ1	KCNQ100007.KCNQ100008	NA	2	0.103908302644673	2	0.930984550342099	2	0.930984550342099	NA	NA	SegRatio=0.1,AbsMeanSigma=0.03,pvalue=0.847875126169186,pvalueTTest=0.909270578679931,
chr11	2592494	2592636	KCNQ1	KCNQ100009	NA	2	0.103908302644673	2	0.930984550342099	2	0.930984550342099	NA	NA	SegRatio=0.1,AbsMeanSigma=0.03,pvalue=0.847875126169186,pvalueTTest=0.909270578679931,
chr11	2593272	2593416	KCNQ1	KCNQ100010	NA	2	0.103908302644673	2	0.930984550342099	2	0.930984550342099	NA	NA	SegRatio=0.1,AbsMeanSigma=0.03,pvalue=0.847875126169186,pvalueTTest=0.909270578679931,
chr11	2593957	2594092	KCNQ1	KCNQ100011	0.258587856892151	2	0.103908302644673	2	0.930984550342099	2	0.930984550342099	NA	NA	SegRatio=0.1,AbsMeanSigma=0.03,pvalue=0.847875126169186,pvalueTTest=0.909270578679931,
chr11	2594065	2594129	KCNQ1	KCNQ100012	NA	2	0.103908302644673	2	0.930984550342099	2	0.930984550342099	NA	NA	SegRatio=0.1,AbsMeanSigma=0.03,pvalue=0.847875126169186,pvalueTTest=0.909270578679931,
chr11	2594099	2594215	KCNQ1	KCNQ100013	0.395814309488309	2	0.103908302644673	2	0.930984550342099	2	0.930984550342099	NA	NA	SegRatio=0.1,AbsMeanSigma=0.03,pvalue=0.847875126169186,pvalueTTest=0.909270578679931,
chr11	2594191	2594293	KCNQ1	KCNQ100014	0.562680744723121	2	0.103908302644673	2	0.930984550342099	2	0.930984550342099	NA	NA	SegRatio=0.1,AbsMeanSigma=0.03,pvalue=0.847875126169186,pvalueTTest=0.909270578679931,
chr11	2604595	2604717	KCNQ1	KCNQ100015	0.0925762190698005	2	0.103908302644673	2	0.930984550342099	2	0.930984550342099	NA	NA	SegRatio=0.1,AbsMeanSigma=0.03,pvalue=0.847875126169186,pvalueTTest=0.909270578679931,
chr11	2604675	2604755	KCNQ1	KCNQ100016	-0.044353064934332	2	0.103908302644673	2	0.930984550342099	2	0.930984550342099	NA	NA	SegRatio=0.1,AbsMeanSigma=0.03,pvalue=0.847875126169186,pvalueTTest=0.909270578679931,
chr11	2604754	2604871	KCNQ1	KCNQ100017	0.103908302644673	2	0.103908302644673	2	0.930984550342099	2	0.930984550342099	NA	NA	SegRatio=0.1,AbsMeanSigma=0.03,pvalue=0.847875126169186,pvalueTTest=0.909270578679931,
chr11	2606382	2606496	KCNQ1	KCNQ100018	0.345811169709708	2	0.103908302644673	2	0.930984550342099	2	0.930984550342099	NA	NA	SegRatio=0.1,AbsMeanSigma=0.03,pvalue=0.847875126169186,pvalueTTest=0.909270578679931,
chr11	2606437	2606557	KCNQ1	KCNQ100019	-0.283044073799273	2	0.103908302644673	2	0.930984550342099	2	0.930984550342099	NA	NA	SegRatio=0.1,AbsMeanSigma=0.03,pvalue=0.847875126169186,pvalueTTest=0.909270578679931,
chr11	2608746	2608845	KCNQ1	KCNQ100020	0.48730180795756	2	0.103908302644673	2	0.930984550342099	2	0.930984550342099	NA	NA	SegRatio=0.1,AbsMeanSigma=0.03,pvalue=0.847875126169186,pvalueTTest=0.909270578679931,
chr11	2608817	2608909	KCNQ1	KCNQ100021	0.0553445464521195	2	0.103908302644673	2	0.930984550342099	2	0.930984550342099	NA	NA	SegRatio=0.1,AbsMeanSigma=0.03,pvalue=0.847875126169186,pvalueTTest=0.909270578679931,
chr11	2608892	2609012	KCNQ1	KCNQ100022	0.123383999408779	2	0.103908302644673	2	0.930984550342099	2	0.930984550342099	NA	NA	SegRatio=0.1,AbsMeanSigma=0.03,pvalue=0.847875126169186,pvalueTTest=0.909270578679931,
chr11	2609920	2609990	KCNQ1	KCNQ100023	-0.0913860217476792	2	0.103908302644673	2	0.930984550342099	2	0.930984550342099	NA	NA	SegRatio=0.1,AbsMeanSigma=0.03,pvalue=0.847875126169186,pvalueTTest=0.909270578679931,
chr11	2609975	2610072	KCNQ1	KCNQ100024	0.474812384943417	2	0.103908302644673	2	0.930984550342099	2	0.930984550342099	NA	NA	SegRatio=0.1,AbsMeanSigma=0.03,pvalue=0.847875126169186,pvalueTTest=0.909270578679931,
chr11	2610064	2610182	KCNQ1	KCNQ100025	0.17977027057641	2	0.103908302644673	2	0.930984550342099	2	0.930984550342099	NA	NA	SegRatio=0.1,AbsMeanSigma=0.03,pvalue=0.847875126169186,pvalueTTest=0.909270578679931,
chr11	2683088	2683204	KCNQ1	KCNQ100026	NA	2	0.103908302644673	2	0.930984550342099	2	0.930984550342099	NA	NA	SegRatio=0.1,AbsMeanSigma=0.03,pvalue=0.847875126169186,pvalueTTest=0.909270578679931,
chr11	2683193	2683311	KCNQ1	KCNQ100027	0.143378333997532	2	0.103908302644673	2	0.930984550342099	2	0.930984550342099	NA	NA	SegRatio=0.1,AbsMeanSigma=0.03,pvalue=0.847875126169186,pvalueTTest=0.909270578679931,
chr11	2683311	2683407	KCNQ1	KCNQ100028	0.230109998893861	2	0.103908302644673	2	0.930984550342099	2	0.930984550342099	NA	NA	SegRatio=0.1,AbsMeanSigma=0.03,pvalue=0.847875126169186,pvalueTTest=0.909270578679931,
chr11	2789986	2790106	KCNQ1	KCNQ100029	-0.105619547526681	2	0.103908302644673	2	0.930984550342099	2	0.930984550342099	NA	NA	SegRatio=0.1,AbsMeanSigma=0.03,pvalue=0.847875126169186,pvalueTTest=0.909270578679931,
chr11	2790055	2790141	KCNQ1	KCNQ100030	-0.42338335588216	2	0.103908302644673	2	0.930984550342099	2	0.930984550342099	NA	NA	SegRatio=0.1,AbsMeanSigma=0.03,pvalue=0.847875126169186,pvalueTTest=0.909270578679931,
chr11	2790128	2790237	KCNQ1	KCNQ100031	-0.774851879557631	2	0.103908302644673	2	0.930984550342099	2	0.930984550342099	NA	NA	SegRatio=0.1,AbsMeanSigma=0.03,pvalue=0.847875126169186,pvalueTTest=0.909270578679931,
chr11	2797168	2797263	KCNQ1	KCNQ100032	-0.380034357781527	2	0.103908302644673	2	0.930984550342099	2	0.930984550342099	NA	NA	SegRatio=0.1,AbsMeanSigma=0.03,pvalue=0.847875126169186,pvalueTTest=0.909270578679931,
chr11	2797260	2797382	KCNQ1	KCNQ100033	NA	2	0.103908302644673	2	0.930984550342099	2	0.930984550342099	NA	NA	SegRatio=0.1,AbsMeanSigma=0.03,pvalue=0.847875126169186,pvalueTTest=0.909270578679931,
chr11	2798165	2798270	KCNQ1	KCNQ100034	-0.235945381730388	2	0.103908302644673	2	0.930984550342099	2	0.930984550342099	NA	NA	SegRatio=0.1,AbsMeanSigma=0.03,pvalue=0.847875126169186,pvalueTTest=0.909270578679931,
chr11	2798261	2798378	KCNQ1	KCNQ100035	0.178397300801072	2	0.103908302644673	2	0.930984550342099	2	0.930984550342099	NA	NA	SegRatio=0.1,AbsMeanSigma=0.03,pvalue=0.847875126169186,pvalueTTest=0.909270578679931,
chr11	2799183	2799260	KCNQ1	KCNQ100036	-0.523378386344634	2	0.103908302644673	2	0.930984550342099	2	0.930984550342099	NA	NA	SegRatio=0.1,AbsMeanSigma=0.03,pvalue=0.847875126169186,pvalueTTest=0.909270578679931,
chr11	2799259	2799347	KCNQ1	KCNQ100037	-0.708658407517607	2	0.103908302644673	2	0.930984550342099	2	0.930984550342099	NA	NA	SegRatio=0.1,AbsMeanSigma=0.03,pvalue=0.847875126169186,pvalueTTest=0.909270578679931,
chr11	2868973	2869038	KCNQ1	KCNQ100038	NA	2	0.103908302644673	2	0.930984550342099	2	0.930984550342099	NA	NA	SegRatio=0.1,AbsMeanSigma=0.03,pvalue=0.847875126169186,pvalueTTest=0.909270578679931,
chr11	2869160	2869300	KCNQ1	KCNQ100039	-0.412890982412749	2	0.103908302644673	2	0.930984550342099	2	0.930984550342099	NA	NA	SegRatio=0.1,AbsMeanSigma=0.03,pvalue=0.847875126169186,pvalueTTest=0.909270578679931,
chr13	28578153	28578270	FLT3	FLT300001	0.131024025921171	2	0.0150045640882638	2	0.543601324293063	2	0.543601324293063	NA	NA	SegRatio=0.02,AbsMeanSigma=0.21,pvalue=0.00457900709821985,pvalueTTest=0.0355889043797655,
chr13	28578251	28578362	FLT3	FLT300002	0.192311556756132	2	0.0150045640882638	2	0.543601324293063	2	0.543601324293063	NA	NA	SegRatio=0.02,AbsMeanSigma=0.21,pvalue=0.00457900709821985,pvalueTTest=0.0355889043797655,
chr13	28588520	28588627	FLT3	FLT300003	-0.538890734153072	2	0.0150045640882638	2	0.543601324293063	2	0.543601324293063	NA	NA	SegRatio=0.02,AbsMeanSigma=0.21,pvalue=0.00457900709821985,pvalueTTest=0.0355889043797655,
chr13	28588605	28588720	FLT3	FLT300004	-0.149260031893344	2	0.0150045640882638	2	0.543601324293063	2	0.543601324293063	NA	NA	SegRatio=0.02,AbsMeanSigma=0.21,pvalue=0.00457900709821985,pvalueTTest=0.0355889043797655,
chr13	28589249	28589351	FLT3	FLT300005	-0.314679086875982	2	0.0150045640882638	2	0.543601324293063	2	0.543601324293063	NA	NA	SegRatio=0.02,AbsMeanSigma=0.21,pvalue=0.00457900709821985,pvalueTTest=0.0355889043797655,
chr13	28589352	28589468	FLT3	FLT300006	0.33471121808112	2	0.0150045640882638	2	0.543601324293063	2	0.543601324293063	NA	NA	SegRatio=0.02,AbsMeanSigma=0.21,pvalue=0.00457900709821985,pvalueTTest=0.0355889043797655,
chr13	28589688	28589786	FLT3	FLT300007	-0.0165079754157963	2	0.0150045640882638	2	0.543601324293063	2	0.543601324293063	NA	NA	SegRatio=0.02,AbsMeanSigma=0.21,pvalue=0.00457900709821985,pvalueTTest=0.0355889043797655,
chr13	28589746	28589849	FLT3	FLT300008	0.114592817682067	2	0.0150045640882638	2	0.543601324293063	2	0.543601324293063	NA	NA	SegRatio=0.02,AbsMeanSigma=0.21,pvalue=0.00457900709821985,pvalueTTest=0.0355889043797655,
chr13	28589834	28589947	FLT3	FLT300009	0.264773111527786	2	0.0150045640882638	2	0.543601324293063	2	0.543601324293063	NA	NA	SegRatio=0.02,AbsMeanSigma=0.21,pvalue=0.00457900709821985,pvalueTTest=0.0355889043797655,
chr13	28592558	28592664	FLT3	FLT300010	-0.670488715738676	2	0.0150045640882638	2	0.543601324293063	2	0.543601324293063	NA	NA	SegRatio=0.02,AbsMeanSigma=0.21,pvalue=0.00457900709821985,pvalueTTest=0.0355889043797655,
chr13	28592603	28592716	FLT3	FLT300011	0.0950993250826967	2	0.0150045640882638	2	0.543601324293063	2	0.543601324293063	NA	NA	SegRatio=0.02,AbsMeanSigma=0.21,pvalue=0.00457900709821985,pvalueTTest=0.0355889043797655,
chr13	28592681	28592794	FLT3	FLT300012	NA	2	0.0150045640882638	2	0.543601324293063	2	0.543601324293063	NA	NA	SegRatio=0.02,AbsMeanSigma=0.21,pvalue=0.00457900709821985,pvalueTTest=0.0355889043797655,
chr13	28597408	28597520	FLT3	FLT300013	0.228311118335641	2	0.0150045640882638	2	0.543601324293063	2	0.543601324293063	NA	NA	SegRatio=0.02,AbsMeanSigma=0.21,pvalue=0.00457900709821985,pvalueTTest=0.0355889043797655,
chr13	28597508	28597621	FLT3	FLT300014	-0.361768999560011	2	0.0150045640882638	2	0.543601324293063	2	0.543601324293063	NA	NA	SegRatio=0.02,AbsMeanSigma=0.21,pvalue=0.00457900709821985,pvalueTTest=0.0355889043797655,
chr13	28597579	28597690	FLT3	FLT300015	0.0564399528450956	2	0.0150045640882638	2	0.543601324293063	2	0.543601324293063	NA	NA	SegRatio=0.02,AbsMeanSigma=0.21,pvalue=0.00457900709821985,pvalueTTest=0.0355889043797655,
chr13	28598957	28599066	FLT3	FLT300016	0.149029316922411	2	0.0150045640882638	2	0.543601324293063	2	0.543601324293063	NA	NA	SegRatio=0.02,AbsMeanSigma=0.21,pvalue=0.00457900709821985,pvalueTTest=0.0355889043797655,
chr13	28599059	28599161	FLT3	FLT300017	NA	2	0.0150045640882638	2	0.543601324293063	2	0.543601324293063	NA	NA	SegRatio=0.02,AbsMeanSigma=0.21,pvalue=0.00457900709821985,pvalueTTest=0.0355889043797655,
chr13	28601189	28601284	FLT3	FLT300018	0.0698795576519656	2	0.0150045640882638	2	0.543601324293063	2	0.543601324293063	NA	NA	SegRatio=0.02,AbsMeanSigma=0.21,pvalue=0.00457900709821985,pvalueTTest=0.0355889043797655,
chr13	28601234	28601330	FLT3	FLT300019	-0.443261293475758	2	0.0150045640882638	2	0.543601324293063	2	0.543601324293063	NA	NA	SegRatio=0.02,AbsMeanSigma=0.21,pvalue=0.00457900709821985,pvalueTTest=0.0355889043797655,
chr13	28601303	28601415	FLT3	FLT300020	0.499009787552653	2	0.0150045640882638	2	0.543601324293063	2	0.543601324293063	NA	NA	SegRatio=0.02,AbsMeanSigma=0.21,pvalue=0.00457900709821985,pvalueTTest=0.0355889043797655,
chr13	28602272	28602387	FLT3	FLT300021	0.0150045640882638	2	0.0150045640882638	2	0.543601324293063	2	0.543601324293063	NA	NA	SegRatio=0.02,AbsMeanSigma=0.21,pvalue=0.00457900709821985,pvalueTTest=0.0355889043797655,
chr13	28602387	28602502	FLT3	FLT300022	-0.315020061056187	2	0.0150045640882638	2	0.543601324293063	2	0.543601324293063	NA	NA	SegRatio=0.02,AbsMeanSigma=0.21,pvalue=0.00457900709821985,pvalueTTest=0.0355889043797655,
chr13	28607929	28608040	FLT3	FLT300023	-0.754870587037095	2	0.0150045640882638	2	0.543601324293063	2	0.543601324293063	NA	NA	SegRatio=0.02,AbsMeanSigma=0.21,pvalue=0.00457900709821985,pvalueTTest=0.0355889043797655,
chr13	28608020	28608134	FLT3	FLT300024	-0.88463391360077	2	0.0150045640882638	2	0.543601324293063	2	0.543601324293063	NA	NA	SegRatio=0.02,AbsMeanSigma=0.21,pvalue=0.00457900709821985,pvalueTTest=0.0355889043797655,
chr13	28608091	28608201	FLT3	FLT300025	-0.0859907893457272	2	0.0150045640882638	2	0.543601324293063	2	0.543601324293063	NA	NA	SegRatio=0.02,AbsMeanSigma=0.21,pvalue=0.00457900709821985,pvalueTTest=0.0355889043797655,
chr13	28608198	28608314	FLT3	FLT300026	NA	2	0.0150045640882638	2	0.543601324293063	2	0.543601324293063	NA	NA	SegRatio=0.02,AbsMeanSigma=0.21,pvalue=0.00457900709821985,pvalueTTest=0.0355889043797655,
chr13	28608264	28608370	FLT3	FLT300027	0.375572054918924	2	0.0150045640882638	2	0.543601324293063	2	0.543601324293063	NA	NA	SegRatio=0.02,AbsMeanSigma=0.21,pvalue=0.00457900709821985,pvalueTTest=0.0355889043797655,
chr13	28608395	28608508	FLT3	FLT300028	-1.18605290776362	2	0.0150045640882638	2	0.543601324293063	2	0.543601324293063	NA	NA	SegRatio=0.02,AbsMeanSigma=0.21,pvalue=0.00457900709821985,pvalueTTest=0.0355889043797655,
chr13	28608509	28608621	FLT3	FLT300029	-0.0778189876279305	2	0.0150045640882638	2	0.543601324293063	2	0.543601324293063	NA	NA	SegRatio=0.02,AbsMeanSigma=0.21,pvalue=0.00457900709821985,pvalueTTest=0.0355889043797655,
chr13	28609572	28609690	FLT3	FLT300030	0.0263026062607771	2	0.0150045640882638	2	0.543601324293063	2	0.543601324293063	NA	NA	SegRatio=0.02,AbsMeanSigma=0.21,pvalue=0.00457900709821985,pvalueTTest=0.0355889043797655,
chr13	28609664	28609763	FLT3	FLT300031	0.180045281870315	2	0.0150045640882638	2	0.543601324293063	2	0.543601324293063	NA	NA	SegRatio=0.02,AbsMeanSigma=0.21,pvalue=0.00457900709821985,pvalueTTest=0.0355889043797655,
chr13	28609757	28609871	FLT3	FLT300032	0.202550168836579	2	0.0150045640882638	2	0.543601324293063	2	0.543601324293063	NA	NA	SegRatio=0.02,AbsMeanSigma=0.21,pvalue=0.00457900709821985,pvalueTTest=0.0355889043797655,
chr13	28610026	28610117	FLT3	FLT300033	0.113104900475827	2	0.0150045640882638	2	0.543601324293063	2	0.543601324293063	NA	NA	SegRatio=0.02,AbsMeanSigma=0.21,pvalue=0.00457900709821985,pvalueTTest=0.0355889043797655,
chr13	28610083	28610197	FLT3	FLT300034	-0.412065252509524	2	0.0150045640882638	2	0.543601324293063	2	0.543601324293063	NA	NA	SegRatio=0.02,AbsMeanSigma=0.21,pvalue=0.00457900709821985,pvalueTTest=0.0355889043797655,
chr13	28610140	28610242	FLT3	FLT300035	0.0557700661549529	2	0.0150045640882638	2	0.543601324293063	2	0.543601324293063	NA	NA	SegRatio=0.02,AbsMeanSigma=0.21,pvalue=0.00457900709821985,pvalueTTest=0.0355889043797655,
chr13	28611241	28611355	FLT3	FLT300036	NA	2	0.0150045640882638	2	0.543601324293063	2	0.543601324293063	NA	NA	SegRatio=0.02,AbsMeanSigma=0.21,pvalue=0.00457900709821985,pvalueTTest=0.0355889043797655,
chr13	28611345	28611461	FLT3	FLT300037	-0.663455687479122	2	0.0150045640882638	2	0.543601324293063	2	0.543601324293063	NA	NA	SegRatio=0.02,AbsMeanSigma=0.21,pvalue=0.00457900709821985,pvalueTTest=0.0355889043797655,
chr13	28622375	28622476	FLT3	FLT300038	-0.172706012109588	2	0.0150045640882638	2	0.543601324293063	2	0.543601324293063	NA	NA	SegRatio=0.02,AbsMeanSigma=0.21,pvalue=0.00457900709821985,pvalueTTest=0.0355889043797655,
chr13	28622434	28622545	FLT3	FLT300039	0.243139138809111	2	0.0150045640882638	2	0.543601324293063	2	0.543601324293063	NA	NA	SegRatio=0.02,AbsMeanSigma=0.21,pvalue=0.00457900709821985,pvalueTTest=0.0355889043797655,
chr13	28622545	28622653	FLT3	FLT300040	NA	2	0.0150045640882638	2	0.543601324293063	2	0.543601324293063	NA	NA	SegRatio=0.02,AbsMeanSigma=0.21,pvalue=0.00457900709821985,pvalueTTest=0.0355889043797655,
chr13	28623471	28623586	FLT3	FLT300041	-0.0971747920570531	2	0.0150045640882638	2	0.543601324293063	2	0.543601324293063	NA	NA	SegRatio=0.02,AbsMeanSigma=0.21,pvalue=0.00457900709821985,pvalueTTest=0.0355889043797655,
chr13	28623554	28623666	FLT3	FLT300042	0.0304659211788169	2	0.0150045640882638	2	0.543601324293063	2	0.543601324293063	NA	NA	SegRatio=0.02,AbsMeanSigma=0.21,pvalue=0.00457900709821985,pvalueTTest=0.0355889043797655,
chr13	28623658	28623766	FLT3	FLT300043	0.16600250165945	2	0.0150045640882638	2	0.543601324293063	2	0.543601324293063	NA	NA	SegRatio=0.02,AbsMeanSigma=0.21,pvalue=0.00457900709821985,pvalueTTest=0.0355889043797655,
chr13	28623725	28623837	FLT3	FLT300044	0.25812925626194	2	0.0150045640882638	2	0.543601324293063	2	0.543601324293063	NA	NA	SegRatio=0.02,AbsMeanSigma=0.21,pvalue=0.00457900709821985,pvalueTTest=0.0355889043797655,
chr13	28623778	28623885	FLT3	FLT300045	-0.0543775427772872	2	0.0150045640882638	2	0.543601324293063	2	0.543601324293063	NA	NA	SegRatio=0.02,AbsMeanSigma=0.21,pvalue=0.00457900709821985,pvalueTTest=0.0355889043797655,
chr13	28623872	28623984	FLT3	FLT300046	0.33114485765071	2	0.0150045640882638	2	0.543601324293063	2	0.543601324293063	NA	NA	SegRatio=0.02,AbsMeanSigma=0.21,pvalue=0.00457900709821985,pvalueTTest=0.0355889043797655,
chr13	28624162	28624280	FLT3	FLT300047	-1.69968319684236	2	0.0150045640882638	2	0.543601324293063	2	0.543601324293063	q-value=0.00620040752008343, copies=0.5	NA	SegRatio=0.02,AbsMeanSigma=0.21,pvalue=0.00457900709821985,pvalueTTest=0.0355889043797655,
chr13	28624271	28624378	FLT3	FLT300048	0.0347867921980441	2	0.0150045640882638	2	0.543601324293063	2	0.543601324293063	NA	NA	SegRatio=0.02,AbsMeanSigma=0.21,pvalue=0.00457900709821985,pvalueTTest=0.0355889043797655,
chr13	28626621	28626735	FLT3	FLT300049	0.186477385374315	2	0.0150045640882638	2	0.543601324293063	2	0.543601324293063	NA	NA	SegRatio=0.02,AbsMeanSigma=0.21,pvalue=0.00457900709821985,pvalueTTest=0.0355889043797655,
chr13	28626687	28626801	FLT3	FLT300050	0.186214678813172	2	0.0150045640882638	2	0.543601324293063	2	0.543601324293063	NA	NA	SegRatio=0.02,AbsMeanSigma=0.21,pvalue=0.00457900709821985,pvalueTTest=0.0355889043797655,
chr13	28626751	28626885	FLT3	FLT300051	0.10758380892513	2	0.0150045640882638	2	0.543601324293063	2	0.543601324293063	NA	NA	SegRatio=0.02,AbsMeanSigma=0.21,pvalue=0.00457900709821985,pvalueTTest=0.0355889043797655,
chr13	28631457	28631571	FLT3	FLT300052	-0.0360585331944725	2	0.0150045640882638	2	0.543601324293063	2	0.543601324293063	NA	NA	SegRatio=0.02,AbsMeanSigma=0.21,pvalue=0.00457900709821985,pvalueTTest=0.0355889043797655,
chr13	28631564	28631679	FLT3	FLT300053	0.197574828622904	2	0.0150045640882638	2	0.543601324293063	2	0.543601324293063	NA	NA	SegRatio=0.02,AbsMeanSigma=0.21,pvalue=0.00457900709821985,pvalueTTest=0.0355889043797655,
chr13	28635949	28636060	FLT3	FLT300054	NA	2	0.0150045640882638	2	0.543601324293063	2	0.543601324293063	NA	NA	SegRatio=0.02,AbsMeanSigma=0.21,pvalue=0.00457900709821985,pvalueTTest=0.0355889043797655,
chr13	28635999	28636111	FLT3	FLT300055	-0.0833268704587245	2	0.0150045640882638	2	0.543601324293063	2	0.543601324293063	NA	NA	SegRatio=0.02,AbsMeanSigma=0.21,pvalue=0.00457900709821985,pvalueTTest=0.0355889043797655,
chr13	28636107	28636209	FLT3	FLT300056	0.345978618322605	2	0.0150045640882638	2	0.543601324293063	2	0.543601324293063	NA	NA	SegRatio=0.02,AbsMeanSigma=0.21,pvalue=0.00457900709821985,pvalueTTest=0.0355889043797655,
chr13	28636153	28636267	FLT3	FLT300057	0.326016929052994	2	0.0150045640882638	2	0.543601324293063	2	0.543601324293063	NA	NA	SegRatio=0.02,AbsMeanSigma=0.21,pvalue=0.00457900709821985,pvalueTTest=0.0355889043797655,
chr13	28644580	28644689	FLT3	FLT300058	0.606091980378935	2	0.0150045640882638	2	0.543601324293063	2	0.543601324293063	NA	NA	SegRatio=0.02,AbsMeanSigma=0.21,pvalue=0.00457900709821985,pvalueTTest=0.0355889043797655,
chr13	28644680	28644812	FLT3	FLT300059	0.676105406734254	2	0.0150045640882638	2	0.543601324293063	2	0.543601324293063	NA	NA	SegRatio=0.02,AbsMeanSigma=0.21,pvalue=0.00457900709821985,pvalueTTest=0.0355889043797655,
chr13	48881353	48881457	RB1	RB100001	NA	2	0.0150045640882638	2	0.994268955118336	2	0.994268955118336	NA	NA	SegRatio=0.02,AbsMeanSigma=0.21,pvalue=0.00457900709821985,pvalueTTest=0.0355889043797655,
chr13	48881426	48881526	RB1	RB100002	-0.0965063882490536	2	0.0150045640882638	2	0.994268955118336	2	0.994268955118336	NA	NA	SegRatio=0.02,AbsMeanSigma=0.21,pvalue=0.00457900709821985,pvalueTTest=0.0355889043797655,
chr13	48881526	48881660	RB1	RB100003	NA	2	0.0150045640882638	2	0.994268955118336	2	0.994268955118336	NA	NA	SegRatio=0.02,AbsMeanSigma=0.21,pvalue=0.00457900709821985,pvalueTTest=0.0355889043797655,
chr13	48916644	48916755	RB1	RB100004	NA	2	0.0150045640882638	2	0.994268955118336	2	0.994268955118336	NA	NA	SegRatio=0.02,AbsMeanSigma=0.21,pvalue=0.00457900709821985,pvalueTTest=0.0355889043797655,
chr13	48916748	48916858	RB1	RB100005	0.0773577248462365	2	0.0150045640882638	2	0.994268955118336	2	0.994268955118336	NA	NA	SegRatio=0.02,AbsMeanSigma=0.21,pvalue=0.00457900709821985,pvalueTTest=0.0355889043797655,
chr13	48916814	48916924	RB1	RB100006	0.167991589455352	2	0.0150045640882638	2	0.994268955118336	2	0.994268955118336	NA	NA	SegRatio=0.02,AbsMeanSigma=0.21,pvalue=0.00457900709821985,pvalueTTest=0.0355889043797655,
chr13	48919168	48919279	RB1	RB100007	NA	2	0.0150045640882638	2	0.994268955118336	2	0.994268955118336	NA	NA	SegRatio=0.02,AbsMeanSigma=0.21,pvalue=0.00457900709821985,pvalueTTest=0.0355889043797655,
chr13	48919275	48919385	RB1	RB100008	1.24494082181235	2	0.0150045640882638	2	0.994268955118336	2	0.994268955118336	NA	NA	SegRatio=0.02,AbsMeanSigma=0.21,pvalue=0.00457900709821985,pvalueTTest=0.0355889043797655,
chr13	48921971	48922085	RB1	RB100009	NA	2	0.0150045640882638	2	0.994268955118336	2	0.994268955118336	NA	NA	SegRatio=0.02,AbsMeanSigma=0.21,pvalue=0.00457900709821985,pvalueTTest=0.0355889043797655,
chr13	48923051	48923120	RB1	RB100010	NA	2	0.0150045640882638	2	0.994268955118336	2	0.994268955118336	NA	NA	SegRatio=0.02,AbsMeanSigma=0.21,pvalue=0.00457900709821985,pvalueTTest=0.0355889043797655,
chr13	48923120	48923208	RB1	RB100011	NA	2	0.0150045640882638	2	0.994268955118336	2	0.994268955118336	NA	NA	SegRatio=0.02,AbsMeanSigma=0.21,pvalue=0.00457900709821985,pvalueTTest=0.0355889043797655,
chr13	48934113	48934226	RB1	RB100012	NA	2	0.0150045640882638	2	0.994268955118336	2	0.994268955118336	NA	NA	SegRatio=0.02,AbsMeanSigma=0.21,pvalue=0.00457900709821985,pvalueTTest=0.0355889043797655,
chr13	48934217	48934331	RB1	RB100013	-0.376293176156729	2	0.0150045640882638	2	0.994268955118336	2	0.994268955118336	NA	NA	SegRatio=0.02,AbsMeanSigma=0.21,pvalue=0.00457900709821985,pvalueTTest=0.0355889043797655,
chr13	48936988	48937053	RB1	RB100014	NA	2	0.0150045640882638	2	0.994268955118336	2	0.994268955118336	NA	NA	SegRatio=0.02,AbsMeanSigma=0.21,pvalue=0.00457900709821985,pvalueTTest=0.0355889043797655,
chr13	48938984	48939094	RB1	RB100015	NA	2	0.0150045640882638	2	0.994268955118336	2	0.994268955118336	NA	NA	SegRatio=0.02,AbsMeanSigma=0.21,pvalue=0.00457900709821985,pvalueTTest=0.0355889043797655,
chr13	48939082	48939153	RB1	RB100016	NA	2	0.0150045640882638	2	0.994268955118336	2	0.994268955118336	NA	NA	SegRatio=0.02,AbsMeanSigma=0.21,pvalue=0.00457900709821985,pvalueTTest=0.0355889043797655,
chr13	48941589	48941699	RB1	RB100017	0.758837333567144	2	0.0150045640882638	2	0.994268955118336	2	0.994268955118336	NA	NA	SegRatio=0.02,AbsMeanSigma=0.21,pvalue=0.00457900709821985,pvalueTTest=0.0355889043797655,
chr13	48941660	48941749	RB1	RB100018	NA	2	0.0150045640882638	2	0.994268955118336	2	0.994268955118336	NA	NA	SegRatio=0.02,AbsMeanSigma=0.21,pvalue=0.00457900709821985,pvalueTTest=0.0355889043797655,
chr13	48942623	48942731	RB1	RB100019	0.386040632231202	2	0.0150045640882638	2	0.994268955118336	2	0.994268955118336	NA	NA	SegRatio=0.02,AbsMeanSigma=0.21,pvalue=0.00457900709821985,pvalueTTest=0.0355889043797655,
chr13	48942689	48942800	RB1	RB100020	0.886617228850348	2	0.0150045640882638	2	0.994268955118336	2	0.994268955118336	NA	NA	SegRatio=0.02,AbsMeanSigma=0.21,pvalue=0.00457900709821985,pvalueTTest=0.0355889043797655,
chr13	48947516	48947607	RB1	RB100021	NA	2	0.0150045640882638	2	0.994268955118336	2	0.994268955118336	NA	NA	SegRatio=0.02,AbsMeanSigma=0.21,pvalue=0.00457900709821985,pvalueTTest=0.0355889043797655,
chr13	48947551	48947655	RB1	RB100022	NA	2	0.0150045640882638	2	0.994268955118336	2	0.994268955118336	NA	NA	SegRatio=0.02,AbsMeanSigma=0.21,pvalue=0.00457900709821985,pvalueTTest=0.0355889043797655,
chr13	48951024	48951128	RB1	RB100023	-0.205706747476105	2	0.0150045640882638	2	0.994268955118336	2	0.994268955118336	NA	NA	SegRatio=0.02,AbsMeanSigma=0.21,pvalue=0.00457900709821985,pvalueTTest=0.0355889043797655,
chr13	48951107	48951218	RB1	RB100024	0.0748595546454575	2	0.0150045640882638	2	0.994268955118336	2	0.994268955118336	NA	NA	SegRatio=0.02,AbsMeanSigma=0.21,pvalue=0.00457900709821985,pvalueTTest=0.0355889043797655,
chr13	48953704	48953767	RB1	RB100025	NA	2	0.0150045640882638	2	0.994268955118336	2	0.994268955118336	NA	NA	SegRatio=0.02,AbsMeanSigma=0.21,pvalue=0.00457900709821985,pvalueTTest=0.0355889043797655,
chr13	48953761	48953879	RB1	RB100026	0.197295793492896	2	0.0150045640882638	2	0.994268955118336	2	0.994268955118336	NA	NA	SegRatio=0.02,AbsMeanSigma=0.21,pvalue=0.00457900709821985,pvalueTTest=0.0355889043797655,
chr13	48954199	48954298	RB1	RB100027	NA	2	0.0150045640882638	2	0.994268955118336	2	0.994268955118336	NA	NA	SegRatio=0.02,AbsMeanSigma=0.21,pvalue=0.00457900709821985,pvalueTTest=0.0355889043797655,
chr13	48954316	48954409	RB1	RB100028	0.686265223210242	2	0.0150045640882638	2	0.994268955118336	2	0.994268955118336	NA	NA	SegRatio=0.02,AbsMeanSigma=0.21,pvalue=0.00457900709821985,pvalueTTest=0.0355889043797655,
chr13	48955309	48955421	RB1	RB100029	NA	2	0.0150045640882638	2	0.994268955118336	2	0.994268955118336	NA	NA	SegRatio=0.02,AbsMeanSigma=0.21,pvalue=0.00457900709821985,pvalueTTest=0.0355889043797655,
chr13	48955422	48955539	RB1	RB100030	-0.133789626962044	2	0.0150045640882638	2	0.994268955118336	2	0.994268955118336	NA	NA	SegRatio=0.02,AbsMeanSigma=0.21,pvalue=0.00457900709821985,pvalueTTest=0.0355889043797655,
chr13	48955540	48955641	RB1	RB100031	0.255955189075444	2	0.0150045640882638	2	0.994268955118336	2	0.994268955118336	NA	NA	SegRatio=0.02,AbsMeanSigma=0.21,pvalue=0.00457900709821985,pvalueTTest=0.0355889043797655,
chr13	49027104	49027215	RB1	RB100032	-0.0835178648274448	2	0.0150045640882638	2	0.994268955118336	2	0.994268955118336	NA	NA	SegRatio=0.02,AbsMeanSigma=0.21,pvalue=0.00457900709821985,pvalueTTest=0.0355889043797655,
chr13	49027215	49027325	RB1	RB100033	NA	2	0.0150045640882638	2	0.994268955118336	2	0.994268955118336	NA	NA	SegRatio=0.02,AbsMeanSigma=0.21,pvalue=0.00457900709821985,pvalueTTest=0.0355889043797655,
chr13	49030305	49030413	RB1	RB100034	0.00702311279856829	2	0.0150045640882638	2	0.994268955118336	2	0.994268955118336	NA	NA	SegRatio=0.02,AbsMeanSigma=0.21,pvalue=0.00457900709821985,pvalueTTest=0.0355889043797655,
chr13	49030405	49030521	RB1	RB100035	-0.670990442573136	2	0.0150045640882638	2	0.994268955118336	2	0.994268955118336	NA	NA	SegRatio=0.02,AbsMeanSigma=0.21,pvalue=0.00457900709821985,pvalueTTest=0.0355889043797655,
chr13	49033760	49033866	RB1	RB100036	-1.06040581657737	2	0.0150045640882638	2	0.994268955118336	2	0.994268955118336	NA	NA	SegRatio=0.02,AbsMeanSigma=0.21,pvalue=0.00457900709821985,pvalueTTest=0.0355889043797655,
chr13	49033862	49033996	RB1	RB100037.RB100038	-0.497092490200757	2	0.0150045640882638	2	0.994268955118336	2	0.994268955118336	NA	NA	SegRatio=0.02,AbsMeanSigma=0.21,pvalue=0.00457900709821985,pvalueTTest=0.0355889043797655,
chr13	49037888	49037965	RB1	RB100039	0.614963162001293	2	0.0150045640882638	2	0.994268955118336	2	0.994268955118336	NA	NA	SegRatio=0.02,AbsMeanSigma=0.21,pvalue=0.00457900709821985,pvalueTTest=0.0355889043797655,
chr13	49037949	49038058	RB1	RB100040	NA	2	0.0150045640882638	2	0.994268955118336	2	0.994268955118336	NA	NA	SegRatio=0.02,AbsMeanSigma=0.21,pvalue=0.00457900709821985,pvalueTTest=0.0355889043797655,
chr13	49039140	49039249	RB1	RB100041	-0.096437152365323	2	0.0150045640882638	2	0.994268955118336	2	0.994268955118336	NA	NA	SegRatio=0.02,AbsMeanSigma=0.21,pvalue=0.00457900709821985,pvalueTTest=0.0355889043797655,
chr13	49039242	49039359	RB1	RB100042	NA	2	0.0150045640882638	2	0.994268955118336	2	0.994268955118336	NA	NA	SegRatio=0.02,AbsMeanSigma=0.21,pvalue=0.00457900709821985,pvalueTTest=0.0355889043797655,
chr13	49039300	49039413	RB1	RB100043	0.216782044362436	2	0.0150045640882638	2	0.994268955118336	2	0.994268955118336	NA	NA	SegRatio=0.02,AbsMeanSigma=0.21,pvalue=0.00457900709821985,pvalueTTest=0.0355889043797655,
chr13	49039374	49039488	RB1	RB100044	0.231942756317844	2	0.0150045640882638	2	0.994268955118336	2	0.994268955118336	NA	NA	SegRatio=0.02,AbsMeanSigma=0.21,pvalue=0.00457900709821985,pvalueTTest=0.0355889043797655,
chr13	49039484	49039598	RB1	RB100045	-0.327286857274254	2	0.0150045640882638	2	0.994268955118336	2	0.994268955118336	NA	NA	SegRatio=0.02,AbsMeanSigma=0.21,pvalue=0.00457900709821985,pvalueTTest=0.0355889043797655,
chr13	49047405	49047518	RB1	RB100046	NA	2	0.0150045640882638	2	0.994268955118336	2	0.994268955118336	NA	NA	SegRatio=0.02,AbsMeanSigma=0.21,pvalue=0.00457900709821985,pvalueTTest=0.0355889043797655,
chr13	49047518	49047631	RB1	RB100047	NA	2	0.0150045640882638	2	0.994268955118336	2	0.994268955118336	NA	NA	SegRatio=0.02,AbsMeanSigma=0.21,pvalue=0.00457900709821985,pvalueTTest=0.0355889043797655,
chr13	49050797	49050912	RB1	RB100048	-0.392121009320595	2	0.0150045640882638	2	0.994268955118336	2	0.994268955118336	NA	NA	SegRatio=0.02,AbsMeanSigma=0.21,pvalue=0.00457900709821985,pvalueTTest=0.0355889043797655,
chr13	49050884	49050970	RB1	RB100049	-0.360026750391831	2	0.0150045640882638	2	0.994268955118336	2	0.994268955118336	NA	NA	SegRatio=0.02,AbsMeanSigma=0.21,pvalue=0.00457900709821985,pvalueTTest=0.0355889043797655,
chr13	49050970	49051077	RB1	RB100050	0.272677594938767	2	0.0150045640882638	2	0.994268955118336	2	0.994268955118336	NA	NA	SegRatio=0.02,AbsMeanSigma=0.21,pvalue=0.00457900709821985,pvalueTTest=0.0355889043797655,
chr13	49051416	49051509	RB1	RB100051	0.555395947317921	2	0.0150045640882638	2	0.994268955118336	2	0.994268955118336	NA	NA	SegRatio=0.02,AbsMeanSigma=0.21,pvalue=0.00457900709821985,pvalueTTest=0.0355889043797655,
chr13	49051510	49051627	RB1	RB100052	-0.0402499973921806	2	0.0150045640882638	2	0.994268955118336	2	0.994268955118336	NA	NA	SegRatio=0.02,AbsMeanSigma=0.21,pvalue=0.00457900709821985,pvalueTTest=0.0355889043797655,
chr13	49054100	49054186	RB1	RB100053	0.04704223635517	2	0.0150045640882638	2	0.994268955118336	2	0.994268955118336	NA	NA	SegRatio=0.02,AbsMeanSigma=0.21,pvalue=0.00457900709821985,pvalueTTest=0.0355889043797655,
chr13	49054182	49054294	RB1	RB100054	-0.175088554423579	2	0.0150045640882638	2	0.994268955118336	2	0.994268955118336	NA	NA	SegRatio=0.02,AbsMeanSigma=0.21,pvalue=0.00457900709821985,pvalueTTest=0.0355889043797655,
chr13	52508863	52508971	ATP7B	ATP7B00001	-0.0961864982239463	2	0.0150045640882638	2	0.00176920737988018	2	0.00176920737988018	NA	NA	SegRatio=0.02,AbsMeanSigma=0.21,pvalue=0.00457900709821985,pvalueTTest=0.0355889043797655,
chr13	52508949	52509066	ATP7B	ATP7B00002	0.197165955143234	2	0.0150045640882638	2	0.00176920737988018	2	0.00176920737988018	NA	NA	SegRatio=0.02,AbsMeanSigma=0.21,pvalue=0.00457900709821985,pvalueTTest=0.0355889043797655,
chr13	52509028	52509147	ATP7B	ATP7B00003	-0.249912232229018	2	0.0150045640882638	2	0.00176920737988018	2	0.00176920737988018	NA	NA	SegRatio=0.02,AbsMeanSigma=0.21,pvalue=0.00457900709821985,pvalueTTest=0.0355889043797655,
chr13	52509148	52509263	ATP7B	ATP7B00004	0.150539334173605	2	0.0150045640882638	2	0.00176920737988018	2	0.00176920737988018	NA	NA	SegRatio=0.02,AbsMeanSigma=0.21,pvalue=0.00457900709821985,pvalueTTest=0.0355889043797655,
chr13	52509708	52509828	ATP7B	ATP7B00005	-0.450820427148178	2	0.0150045640882638	2	0.00176920737988018	2	0.00176920737988018	NA	NA	SegRatio=0.02,AbsMeanSigma=0.21,pvalue=0.00457900709821985,pvalueTTest=0.0355889043797655,
chr13	52509829	52509925	ATP7B	ATP7B00006	-0.822395955503403	2	0.0150045640882638	2	0.00176920737988018	2	0.00176920737988018	NA	NA	SegRatio=0.02,AbsMeanSigma=0.21,pvalue=0.00457900709821985,pvalueTTest=0.0355889043797655,
chr13	52511311	52511427	ATP7B	ATP7B00007	0.149660626489617	2	0.0150045640882638	2	0.00176920737988018	2	0.00176920737988018	NA	NA	SegRatio=0.02,AbsMeanSigma=0.21,pvalue=0.00457900709821985,pvalueTTest=0.0355889043797655,
chr13	52511410	52511527	ATP7B	ATP7B00008	-0.322241002536012	2	0.0150045640882638	2	0.00176920737988018	2	0.00176920737988018	NA	NA	SegRatio=0.02,AbsMeanSigma=0.21,pvalue=0.00457900709821985,pvalueTTest=0.0355889043797655,
chr13	52511499	52511605	ATP7B	ATP7B00009	-0.329025820659108	2	0.0150045640882638	2	0.00176920737988018	2	0.00176920737988018	NA	NA	SegRatio=0.02,AbsMeanSigma=0.21,pvalue=0.00457900709821985,pvalueTTest=0.0355889043797655,
chr13	52511618	52511737	ATP7B	ATP7B00010	0.289951329003767	2	0.0150045640882638	2	0.00176920737988018	2	0.00176920737988018	NA	NA	SegRatio=0.02,AbsMeanSigma=0.21,pvalue=0.00457900709821985,pvalueTTest=0.0355889043797655,
chr13	52511738	52511857	ATP7B	ATP7B00011	-0.186414134250151	2	0.0150045640882638	2	0.00176920737988018	2	0.00176920737988018	NA	NA	SegRatio=0.02,AbsMeanSigma=0.21,pvalue=0.00457900709821985,pvalueTTest=0.0355889043797655,
chr13	52513130	52513228	ATP7B	ATP7B00012	-0.0106116842702903	2	0.0150045640882638	2	0.00176920737988018	2	0.00176920737988018	NA	NA	SegRatio=0.02,AbsMeanSigma=0.21,pvalue=0.00457900709821985,pvalueTTest=0.0355889043797655,
chr13	52513205	52513309	ATP7B	ATP7B00013	-0.229464782461414	2	0.0150045640882638	2	0.00176920737988018	2	0.00176920737988018	NA	NA	SegRatio=0.02,AbsMeanSigma=0.21,pvalue=0.00457900709821985,pvalueTTest=0.0355889043797655,
chr13	52513296	52513390	ATP7B	ATP7B00014	-0.235386847544094	2	0.0150045640882638	2	0.00176920737988018	2	0.00176920737988018	NA	NA	SegRatio=0.02,AbsMeanSigma=0.21,pvalue=0.00457900709821985,pvalueTTest=0.0355889043797655,
chr13	52515190	52515287	ATP7B	ATP7B00015	0.541458954016492	2	0.0150045640882638	2	0.00176920737988018	2	0.00176920737988018	NA	NA	SegRatio=0.02,AbsMeanSigma=0.21,pvalue=0.00457900709821985,pvalueTTest=0.0355889043797655,
chr13	52515216	52515326	ATP7B	ATP7B00016	0.0935646127969603	2	0.0150045640882638	2	0.00176920737988018	2	0.00176920737988018	NA	NA	SegRatio=0.02,AbsMeanSigma=0.21,pvalue=0.00457900709821985,pvalueTTest=0.0355889043797655,
chr13	52515306	52515421	ATP7B	ATP7B00017	0.348570127268422	2	0.0150045640882638	2	0.00176920737988018	2	0.00176920737988018	NA	NA	SegRatio=0.02,AbsMeanSigma=0.21,pvalue=0.00457900709821985,pvalueTTest=0.0355889043797655,
chr13	52516495	52516613	ATP7B	ATP7B00018	0.119771678480017	2	0.0150045640882638	2	0.00176920737988018	2	0.00176920737988018	NA	NA	SegRatio=0.02,AbsMeanSigma=0.21,pvalue=0.00457900709821985,pvalueTTest=0.0355889043797655,
chr13	52516560	52516677	ATP7B	ATP7B00019	-0.547836061729725	2	0.0150045640882638	2	0.00176920737988018	2	0.00176920737988018	NA	NA	SegRatio=0.02,AbsMeanSigma=0.21,pvalue=0.00457900709821985,pvalueTTest=0.0355889043797655,
chr13	52516620	52516734	ATP7B	ATP7B00020	-0.198325117923589	2	0.0150045640882638	2	0.00176920737988018	2	0.00176920737988018	NA	NA	SegRatio=0.02,AbsMeanSigma=0.21,pvalue=0.00457900709821985,pvalueTTest=0.0355889043797655,
chr13	52518195	52518316	ATP7B	ATP7B00021	0.0486984628490057	2	0.0150045640882638	2	0.00176920737988018	2	0.00176920737988018	NA	NA	SegRatio=0.02,AbsMeanSigma=0.21,pvalue=0.00457900709821985,pvalueTTest=0.0355889043797655,
chr13	52518271	52518391	ATP7B	ATP7B00022	-0.421090586911941	2	0.0150045640882638	2	0.00176920737988018	2	0.00176920737988018	NA	NA	SegRatio=0.02,AbsMeanSigma=0.21,pvalue=0.00457900709821985,pvalueTTest=0.0355889043797655,
chr13	52518330	52518448	ATP7B	ATP7B00023	0.02390894299906	2	0.0150045640882638	2	0.00176920737988018	2	0.00176920737988018	NA	NA	SegRatio=0.02,AbsMeanSigma=0.21,pvalue=0.00457900709821985,pvalueTTest=0.0355889043797655,
chr13	52520350	52520448	ATP7B	ATP7B00024	-0.0746861135022443	2	0.0150045640882638	2	0.00176920737988018	2	0.00176920737988018	NA	NA	SegRatio=0.02,AbsMeanSigma=0.21,pvalue=0.00457900709821985,pvalueTTest=0.0355889043797655,
chr13	52520433	52520557	ATP7B	ATP7B00025	-0.263679547029369	2	0.0150045640882638	2	0.00176920737988018	2	0.00176920737988018	NA	NA	SegRatio=0.02,AbsMeanSigma=0.21,pvalue=0.00457900709821985,pvalueTTest=0.0355889043797655,
chr13	52520470	52520592	ATP7B	ATP7B00026	0.268244672950771	2	0.0150045640882638	2	0.00176920737988018	2	0.00176920737988018	NA	NA	SegRatio=0.02,AbsMeanSigma=0.21,pvalue=0.00457900709821985,pvalueTTest=0.0355889043797655,
chr13	52520568	52520676	ATP7B	ATP7B00027	0.156701153265451	2	0.0150045640882638	2	0.00176920737988018	2	0.00176920737988018	NA	NA	SegRatio=0.02,AbsMeanSigma=0.21,pvalue=0.00457900709821985,pvalueTTest=0.0355889043797655,
chr13	52523774	52523886	ATP7B	ATP7B00028	0.0166178616018548	2	0.0150045640882638	2	0.00176920737988018	2	0.00176920737988018	NA	NA	SegRatio=0.02,AbsMeanSigma=0.21,pvalue=0.00457900709821985,pvalueTTest=0.0355889043797655,
chr13	52523887	52523998	ATP7B	ATP7B00029	0.390621052627991	2	0.0150045640882638	2	0.00176920737988018	2	0.00176920737988018	NA	NA	SegRatio=0.02,AbsMeanSigma=0.21,pvalue=0.00457900709821985,pvalueTTest=0.0355889043797655,
chr13	52524115	52524226	ATP7B	ATP7B00030	0.110795517070002	2	0.0150045640882638	2	0.00176920737988018	2	0.00176920737988018	NA	NA	SegRatio=0.02,AbsMeanSigma=0.21,pvalue=0.00457900709821985,pvalueTTest=0.0355889043797655,
chr13	52524157	52524273	ATP7B	ATP7B00031	-0.0166902388875589	2	0.0150045640882638	2	0.00176920737988018	2	0.00176920737988018	NA	NA	SegRatio=0.02,AbsMeanSigma=0.21,pvalue=0.00457900709821985,pvalueTTest=0.0355889043797655,
chr13	52524248	52524342	ATP7B	ATP7B00032	0.0601060422768994	2	0.0150045640882638	2	0.00176920737988018	2	0.00176920737988018	NA	NA	SegRatio=0.02,AbsMeanSigma=0.21,pvalue=0.00457900709821985,pvalueTTest=0.0355889043797655,
chr13	52524321	52524432	ATP7B	ATP7B00033	0.178030706881743	2	0.0150045640882638	2	0.00176920737988018	2	0.00176920737988018	NA	NA	SegRatio=0.02,AbsMeanSigma=0.21,pvalue=0.00457900709821985,pvalueTTest=0.0355889043797655,
chr13	52524422	52524541	ATP7B	ATP7B00034	-0.589197560307376	2	0.0150045640882638	2	0.00176920737988018	2	0.00176920737988018	NA	NA	SegRatio=0.02,AbsMeanSigma=0.21,pvalue=0.00457900709821985,pvalueTTest=0.0355889043797655,
chr13	52524470	52524590	ATP7B	ATP7B00035	-0.217388632995989	2	0.0150045640882638	2	0.00176920737988018	2	0.00176920737988018	NA	NA	SegRatio=0.02,AbsMeanSigma=0.21,pvalue=0.00457900709821985,pvalueTTest=0.0355889043797655,
chr13	52531629	52531740	ATP7B	ATP7B00036	0.0505571990176524	2	0.0150045640882638	2	0.00176920737988018	2	0.00176920737988018	NA	NA	SegRatio=0.02,AbsMeanSigma=0.21,pvalue=0.00457900709821985,pvalueTTest=0.0355889043797655,
chr13	52531713	52531824	ATP7B	ATP7B00037	-0.456491365818996	2	0.0150045640882638	2	0.00176920737988018	2	0.00176920737988018	NA	NA	SegRatio=0.02,AbsMeanSigma=0.21,pvalue=0.00457900709821985,pvalueTTest=0.0355889043797655,
chr13	52532393	52532512	ATP7B	ATP7B00038	0.112580997071504	2	0.0150045640882638	2	0.00176920737988018	2	0.00176920737988018	NA	NA	SegRatio=0.02,AbsMeanSigma=0.21,pvalue=0.00457900709821985,pvalueTTest=0.0355889043797655,
chr13	52532451	52532556	ATP7B	ATP7B00039	-0.492019924163717	2	0.0150045640882638	2	0.00176920737988018	2	0.00176920737988018	NA	NA	SegRatio=0.02,AbsMeanSigma=0.21,pvalue=0.00457900709821985,pvalueTTest=0.0355889043797655,
chr13	52532524	52532642	ATP7B	ATP7B00040	0.322953027225565	2	0.0150045640882638	2	0.00176920737988018	2	0.00176920737988018	NA	NA	SegRatio=0.02,AbsMeanSigma=0.21,pvalue=0.00457900709821985,pvalueTTest=0.0355889043797655,
chr13	52532578	52532679	ATP7B	ATP7B00041	0.0217676890736242	2	0.0150045640882638	2	0.00176920737988018	2	0.00176920737988018	NA	NA	SegRatio=0.02,AbsMeanSigma=0.21,pvalue=0.00457900709821985,pvalueTTest=0.0355889043797655,
chr13	52532668	52532784	ATP7B	ATP7B00042	-0.0152886889262261	2	0.0150045640882638	2	0.00176920737988018	2	0.00176920737988018	NA	NA	SegRatio=0.02,AbsMeanSigma=0.21,pvalue=0.00457900709821985,pvalueTTest=0.0355889043797655,
chr13	52534209	52534325	ATP7B	ATP7B00043	-0.0241284967980361	2	0.0150045640882638	2	0.00176920737988018	2	0.00176920737988018	NA	NA	SegRatio=0.02,AbsMeanSigma=0.21,pvalue=0.00457900709821985,pvalueTTest=0.0355889043797655,
chr13	52534285	52534402	ATP7B	ATP7B00044	-0.540482694680175	2	0.0150045640882638	2	0.00176920737988018	2	0.00176920737988018	NA	NA	SegRatio=0.02,AbsMeanSigma=0.21,pvalue=0.00457900709821985,pvalueTTest=0.0355889043797655,
chr13	52534347	52534464	ATP7B	ATP7B00045	0.0418095641656316	2	0.0150045640882638	2	0.00176920737988018	2	0.00176920737988018	NA	NA	SegRatio=0.02,AbsMeanSigma=0.21,pvalue=0.00457900709821985,pvalueTTest=0.0355889043797655,
chr13	52534453	52534557	ATP7B	ATP7B00046	-0.195033452306874	2	0.0150045640882638	2	0.00176920737988018	2	0.00176920737988018	NA	NA	SegRatio=0.02,AbsMeanSigma=0.21,pvalue=0.00457900709821985,pvalueTTest=0.0355889043797655,
chr13	52535935	52536033	ATP7B	ATP7B00047	-0.127022784167307	2	0.0150045640882638	2	0.00176920737988018	2	0.00176920737988018	NA	NA	SegRatio=0.02,AbsMeanSigma=0.21,pvalue=0.00457900709821985,pvalueTTest=0.0355889043797655,
chr13	52535992	52536094	ATP7B	ATP7B00048	-0.237925299654572	2	0.0150045640882638	2	0.00176920737988018	2	0.00176920737988018	NA	NA	SegRatio=0.02,AbsMeanSigma=0.21,pvalue=0.00457900709821985,pvalueTTest=0.0355889043797655,
chr13	52538898	52539036	ATP7B	ATP7B00049	NA	2	0.0150045640882638	2	0.00176920737988018	2	0.00176920737988018	NA	NA	SegRatio=0.02,AbsMeanSigma=0.21,pvalue=0.00457900709821985,pvalueTTest=0.0355889043797655,
chr13	52539036	52539154	ATP7B	ATP7B00050	NA	2	0.0150045640882638	2	0.00176920737988018	2	0.00176920737988018	NA	NA	SegRatio=0.02,AbsMeanSigma=0.21,pvalue=0.00457900709821985,pvalueTTest=0.0355889043797655,
chr13	52539142	52539238	ATP7B	ATP7B00051	-0.283649434098318	2	0.0150045640882638	2	0.00176920737988018	2	0.00176920737988018	NA	NA	SegRatio=0.02,AbsMeanSigma=0.21,pvalue=0.00457900709821985,pvalueTTest=0.0355889043797655,
chr13	52542554	52542672	ATP7B	ATP7B00052	-0.114529066229624	2	0.0150045640882638	2	0.00176920737988018	2	0.00176920737988018	NA	NA	SegRatio=0.02,AbsMeanSigma=0.21,pvalue=0.00457900709821985,pvalueTTest=0.0355889043797655,
chr13	52542655	52542765	ATP7B	ATP7B00053	-0.324090589242085	2	0.0150045640882638	2	0.00176920737988018	2	0.00176920737988018	NA	NA	SegRatio=0.02,AbsMeanSigma=0.21,pvalue=0.00457900709821985,pvalueTTest=0.0355889043797655,
chr13	52544606	52544725	ATP7B	ATP7B00054	-0.311546095475227	2	0.0150045640882638	2	0.00176920737988018	2	0.00176920737988018	NA	NA	SegRatio=0.02,AbsMeanSigma=0.21,pvalue=0.00457900709821985,pvalueTTest=0.0355889043797655,
chr13	52544710	52544823	ATP7B	ATP7B00055	-0.111595020473316	2	0.0150045640882638	2	0.00176920737988018	2	0.00176920737988018	NA	NA	SegRatio=0.02,AbsMeanSigma=0.21,pvalue=0.00457900709821985,pvalueTTest=0.0355889043797655,
chr13	52544821	52544939	ATP7B	ATP7B00056	-0.590603169845101	2	0.0150045640882638	2	0.00176920737988018	2	0.00176920737988018	NA	NA	SegRatio=0.02,AbsMeanSigma=0.21,pvalue=0.00457900709821985,pvalueTTest=0.0355889043797655,
chr13	52548017	52548111	ATP7B	ATP7B00057	-0.703379624735729	2	0.0150045640882638	2	0.00176920737988018	2	0.00176920737988018	NA	NA	SegRatio=0.02,AbsMeanSigma=0.21,pvalue=0.00457900709821985,pvalueTTest=0.0355889043797655,
chr13	52548094	52548209	ATP7B	ATP7B00058	-0.251535765635473	2	0.0150045640882638	2	0.00176920737988018	2	0.00176920737988018	NA	NA	SegRatio=0.02,AbsMeanSigma=0.21,pvalue=0.00457900709821985,pvalueTTest=0.0355889043797655,
chr13	52548160	52548269	ATP7B	ATP7B00059	0.112275083784498	2	0.0150045640882638	2	0.00176920737988018	2	0.00176920737988018	NA	NA	SegRatio=0.02,AbsMeanSigma=0.21,pvalue=0.00457900709821985,pvalueTTest=0.0355889043797655,
chr13	52548254	52548366	ATP7B	ATP7B00060	-0.210054727393333	2	0.0150045640882638	2	0.00176920737988018	2	0.00176920737988018	NA	NA	SegRatio=0.02,AbsMeanSigma=0.21,pvalue=0.00457900709821985,pvalueTTest=0.0355889043797655,
chr13	52548342	52548443	ATP7B	ATP7B00061	0.105585973340943	2	0.0150045640882638	2	0.00176920737988018	2	0.00176920737988018	NA	NA	SegRatio=0.02,AbsMeanSigma=0.21,pvalue=0.00457900709821985,pvalueTTest=0.0355889043797655,
chr13	52548414	52548533	ATP7B	ATP7B00062	-0.228180034086765	2	0.0150045640882638	2	0.00176920737988018	2	0.00176920737988018	NA	NA	SegRatio=0.02,AbsMeanSigma=0.21,pvalue=0.00457900709821985,pvalueTTest=0.0355889043797655,
chr13	52548496	52548606	ATP7B	ATP7B00063	0.146928146132973	2	0.0150045640882638	2	0.00176920737988018	2	0.00176920737988018	NA	NA	SegRatio=0.02,AbsMeanSigma=0.21,pvalue=0.00457900709821985,pvalueTTest=0.0355889043797655,
chr13	52548557	52548667	ATP7B	ATP7B00064	-0.186990313576507	2	0.0150045640882638	2	0.00176920737988018	2	0.00176920737988018	NA	NA	SegRatio=0.02,AbsMeanSigma=0.21,pvalue=0.00457900709821985,pvalueTTest=0.0355889043797655,
chr13	52548666	52548777	ATP7B	ATP7B00065	0.00249346742190326	2	0.0150045640882638	2	0.00176920737988018	2	0.00176920737988018	NA	NA	SegRatio=0.02,AbsMeanSigma=0.21,pvalue=0.00457900709821985,pvalueTTest=0.0355889043797655,
chr13	52548756	52548872	ATP7B	ATP7B00066	-0.305540822804347	2	0.0150045640882638	2	0.00176920737988018	2	0.00176920737988018	NA	NA	SegRatio=0.02,AbsMeanSigma=0.21,pvalue=0.00457900709821985,pvalueTTest=0.0355889043797655,
chr13	52548852	52548970	ATP7B	ATP7B00067	-0.0633370657199381	2	0.0150045640882638	2	0.00176920737988018	2	0.00176920737988018	NA	NA	SegRatio=0.02,AbsMeanSigma=0.21,pvalue=0.00457900709821985,pvalueTTest=0.0355889043797655,
chr13	52548953	52549072	ATP7B	ATP7B00068	0.0246674099132117	2	0.0150045640882638	2	0.00176920737988018	2	0.00176920737988018	NA	NA	SegRatio=0.02,AbsMeanSigma=0.21,pvalue=0.00457900709821985,pvalueTTest=0.0355889043797655,
chr13	52549052	52549160	ATP7B	ATP7B00069	-0.298339809061024	2	0.0150045640882638	2	0.00176920737988018	2	0.00176920737988018	NA	NA	SegRatio=0.02,AbsMeanSigma=0.21,pvalue=0.00457900709821985,pvalueTTest=0.0355889043797655,
chr13	52549127	52549218	ATP7B	ATP7B00070	-0.554527445134765	2	0.0150045640882638	2	0.00176920737988018	2	0.00176920737988018	NA	NA	SegRatio=0.02,AbsMeanSigma=0.21,pvalue=0.00457900709821985,pvalueTTest=0.0355889043797655,
chr13	52549169	52549277	ATP7B	ATP7B00071	-0.0505126135264905	2	0.0150045640882638	2	0.00176920737988018	2	0.00176920737988018	NA	NA	SegRatio=0.02,AbsMeanSigma=0.21,pvalue=0.00457900709821985,pvalueTTest=0.0355889043797655,
chr13	52549257	52549369	ATP7B	ATP7B00072	-0.285028436891071	2	0.0150045640882638	2	0.00176920737988018	2	0.00176920737988018	NA	NA	SegRatio=0.02,AbsMeanSigma=0.21,pvalue=0.00457900709821985,pvalueTTest=0.0355889043797655,
chr13	52585380	52585495	ATP7B	ATP7B00073	0.465986939906633	2	0.0150045640882638	2	0.00176920737988018	2	0.00176920737988018	NA	NA	SegRatio=0.02,AbsMeanSigma=0.21,pvalue=0.00457900709821985,pvalueTTest=0.0355889043797655,
chr16	3293094	3293210	MEFV	MEFV00001	0.00293130211444288	2	0.0765329887901817	2	0.153354701697869	2	0.153354701697869	NA	NA	SegRatio=0.08,AbsMeanSigma=0.19,pvalue=0.469376994083446,pvalueTTest=0.573751546288313,
chr16	3293184	3293298	MEFV	MEFV00002	0.138230074570504	2	0.0765329887901817	2	0.153354701697869	2	0.153354701697869	NA	NA	SegRatio=0.08,AbsMeanSigma=0.19,pvalue=0.469376994083446,pvalueTTest=0.573751546288313,
chr16	3293291	3293409	MEFV	MEFV00003	-0.0746697037479281	2	0.0765329887901817	2	0.153354701697869	2	0.153354701697869	NA	NA	SegRatio=0.08,AbsMeanSigma=0.19,pvalue=0.469376994083446,pvalueTTest=0.573751546288313,
chr16	3293397	3293500	MEFV	MEFV00004	0.0765329887901817	2	0.0765329887901817	2	0.153354701697869	2	0.153354701697869	NA	NA	SegRatio=0.08,AbsMeanSigma=0.19,pvalue=0.469376994083446,pvalueTTest=0.573751546288313,
chr16	3293425	3293537	MEFV	MEFV00005	0.259742220898201	2	0.0765329887901817	2	0.153354701697869	2	0.153354701697869	NA	NA	SegRatio=0.08,AbsMeanSigma=0.19,pvalue=0.469376994083446,pvalueTTest=0.573751546288313,
chr16	3293512	3293627	MEFV	MEFV00006	0.127347965563584	2	0.0765329887901817	2	0.153354701697869	2	0.153354701697869	NA	NA	SegRatio=0.08,AbsMeanSigma=0.19,pvalue=0.469376994083446,pvalueTTest=0.573751546288313,
chr16	3293618	3293736	MEFV	MEFV00007	-0.114791224375316	2	0.0765329887901817	2	0.153354701697869	2	0.153354701697869	NA	NA	SegRatio=0.08,AbsMeanSigma=0.19,pvalue=0.469376994083446,pvalueTTest=0.573751546288313,
chr16	3293804	3293922	MEFV	MEFV00008	-0.168207107977621	2	0.0765329887901817	2	0.153354701697869	2	0.153354701697869	NA	NA	SegRatio=0.08,AbsMeanSigma=0.19,pvalue=0.469376994083446,pvalueTTest=0.573751546288313,
chr16	3293903	3294015	MEFV	MEFV00009	NA	2	0.0765329887901817	2	0.153354701697869	2	0.153354701697869	NA	NA	SegRatio=0.08,AbsMeanSigma=0.19,pvalue=0.469376994083446,pvalueTTest=0.573751546288313,
chr16	3293987	3294082	MEFV	MEFV00010	0.0864913404170981	2	0.0765329887901817	2	0.153354701697869	2	0.153354701697869	NA	NA	SegRatio=0.08,AbsMeanSigma=0.19,pvalue=0.469376994083446,pvalueTTest=0.573751546288313,
chr16	3294079	3294196	MEFV	MEFV00011	-0.0174985161004838	2	0.0765329887901817	2	0.153354701697869	2	0.153354701697869	NA	NA	SegRatio=0.08,AbsMeanSigma=0.19,pvalue=0.469376994083446,pvalueTTest=0.573751546288313,
chr16	3294201	3294319	MEFV	MEFV00012	NA	2	0.0765329887901817	2	0.153354701697869	2	0.153354701697869	NA	NA	SegRatio=0.08,AbsMeanSigma=0.19,pvalue=0.469376994083446,pvalueTTest=0.573751546288313,
chr16	3294441	3294557	MEFV	MEFV00013	-0.542863159666961	2	0.0765329887901817	2	0.153354701697869	2	0.153354701697869	NA	NA	SegRatio=0.08,AbsMeanSigma=0.19,pvalue=0.469376994083446,pvalueTTest=0.573751546288313,
chr16	3294550	3294663	MEFV	MEFV00014	0.763384791301192	2	0.0982897042708976	2	0.153354701697869	2	0.153354701697869	NA	NA	SegRatio=0.1,AbsMeanSigma=0.29,pvalue=0.0212223277750269,pvalueTTest=0.0169833755065734,
chr16	3296490	3296574	MEFV	MEFV00015	0.0525402439095966	2	0.0982897042708976	2	0.153354701697869	2	0.153354701697869	NA	NA	SegRatio=0.1,AbsMeanSigma=0.29,pvalue=0.0212223277750269,pvalueTTest=0.0169833755065734,
chr16	3296973	3297084	MEFV	MEFV00016	-0.159188536108597	2	0.0982897042708976	2	0.153354701697869	2	0.153354701697869	NA	NA	SegRatio=0.1,AbsMeanSigma=0.29,pvalue=0.0212223277750269,pvalueTTest=0.0169833755065734,
chr16	3297031	3297152	MEFV	MEFV00017	0.0355382286325119	2	0.0982897042708976	2	0.153354701697869	2	0.153354701697869	NA	NA	SegRatio=0.1,AbsMeanSigma=0.29,pvalue=0.0212223277750269,pvalueTTest=0.0169833755065734,
chr16	3297121	3297225	MEFV	MEFV00018	0.219434417146943	2	0.0982897042708976	2	0.153354701697869	2	0.153354701697869	NA	NA	SegRatio=0.1,AbsMeanSigma=0.29,pvalue=0.0212223277750269,pvalueTTest=0.0169833755065734,
chr16	3297200	3297335	MEFV	MEFV00019	NA	2	0.0982897042708976	2	0.153354701697869	2	0.153354701697869	NA	NA	SegRatio=0.1,AbsMeanSigma=0.29,pvalue=0.0212223277750269,pvalueTTest=0.0169833755065734,
chr16	3298834	3298933	MEFV	MEFV00020	0.249630794684324	2	0.0982897042708976	2	0.153354701697869	2	0.153354701697869	NA	NA	SegRatio=0.1,AbsMeanSigma=0.29,pvalue=0.0212223277750269,pvalueTTest=0.0169833755065734,
chr16	3298923	3299041	MEFV	MEFV00021	0.121371203356763	2	0.0982897042708976	2	0.153354701697869	2	0.153354701697869	NA	NA	SegRatio=0.1,AbsMeanSigma=0.29,pvalue=0.0212223277750269,pvalueTTest=0.0169833755065734,
chr16	3299376	3299490	MEFV	MEFV00022	-0.119855518270752	2	0.0982897042708976	2	0.153354701697869	2	0.153354701697869	NA	NA	SegRatio=0.1,AbsMeanSigma=0.29,pvalue=0.0212223277750269,pvalueTTest=0.0169833755065734,
chr16	3299435	3299526	MEFV	MEFV00023	-0.125841840927048	2	0.0982897042708976	2	0.153354701697869	2	0.153354701697869	NA	NA	SegRatio=0.1,AbsMeanSigma=0.29,pvalue=0.0212223277750269,pvalueTTest=0.0169833755065734,
chr16	3299502	3299605	MEFV	MEFV00024	0.0124297249841732	2	0.0982897042708976	2	0.153354701697869	2	0.153354701697869	NA	NA	SegRatio=0.1,AbsMeanSigma=0.29,pvalue=0.0212223277750269,pvalueTTest=0.0169833755065734,
chr16	3299571	3299713	MEFV	MEFV00025	NA	2	0.0982897042708976	2	0.153354701697869	2	0.153354701697869	NA	NA	SegRatio=0.1,AbsMeanSigma=0.29,pvalue=0.0212223277750269,pvalueTTest=0.0169833755065734,
chr16	3299713	3299833	MEFV	MEFV00026	0.374035163085564	2	0.0982897042708976	2	0.153354701697869	2	0.153354701697869	NA	NA	SegRatio=0.1,AbsMeanSigma=0.29,pvalue=0.0212223277750269,pvalueTTest=0.0169833755065734,
chr16	3304034	3304176	MEFV	MEFV00027	NA	2	0.0982897042708976	2	0.153354701697869	2	0.153354701697869	NA	NA	SegRatio=0.1,AbsMeanSigma=0.29,pvalue=0.0212223277750269,pvalueTTest=0.0169833755065734,
chr16	3304171	3304282	MEFV	MEFV00028	-0.169459258478836	2	0.0982897042708976	2	0.153354701697869	2	0.153354701697869	NA	NA	SegRatio=0.1,AbsMeanSigma=0.29,pvalue=0.0212223277750269,pvalueTTest=0.0169833755065734,
chr16	3304260	3304341	MEFV	MEFV00029	NA	2	0.0982897042708976	2	0.153354701697869	2	0.153354701697869	NA	NA	SegRatio=0.1,AbsMeanSigma=0.29,pvalue=0.0212223277750269,pvalueTTest=0.0169833755065734,
chr16	3304285	3304371	MEFV	MEFV00030	0.234109858093745	2	0.0982897042708976	2	0.153354701697869	2	0.153354701697869	NA	NA	SegRatio=0.1,AbsMeanSigma=0.29,pvalue=0.0212223277750269,pvalueTTest=0.0169833755065734,
chr16	3304590	3304707	MEFV	MEFV00031	NA	2	0.0982897042708976	2	0.153354701697869	2	0.153354701697869	NA	NA	SegRatio=0.1,AbsMeanSigma=0.29,pvalue=0.0212223277750269,pvalueTTest=0.0169833755065734,
chr16	3304717	3304833	MEFV	MEFV00032	NA	2	0.0982897042708976	2	0.153354701697869	2	0.153354701697869	NA	NA	SegRatio=0.1,AbsMeanSigma=0.29,pvalue=0.0212223277750269,pvalueTTest=0.0169833755065734,
chr16	3306287	3306403	MEFV	MEFV00033	0.412777747146997	2	0.0982897042708976	2	0.153354701697869	2	0.153354701697869	NA	NA	SegRatio=0.1,AbsMeanSigma=0.29,pvalue=0.0212223277750269,pvalueTTest=0.0169833755065734,
chr16	3306400	3306522	MEFV	MEFV00034	0.198894859939092	2	0.0982897042708976	2	0.153354701697869	2	0.153354701697869	NA	NA	SegRatio=0.1,AbsMeanSigma=0.29,pvalue=0.0212223277750269,pvalueTTest=0.0169833755065734,
chr16	3306516	3306636	MEFV	MEFV00035	0.0621882667987391	2	0.0982897042708976	2	0.153354701697869	2	0.153354701697869	NA	NA	SegRatio=0.1,AbsMeanSigma=0.29,pvalue=0.0212223277750269,pvalueTTest=0.0169833755065734,
chr16	68772146	68772258	CDH1	CDH100001	0.143577146860321	2	0.0982897042708976	2	0.104062672067761	2	0.104062672067761	NA	NA	SegRatio=0.1,AbsMeanSigma=0.29,pvalue=0.0212223277750269,pvalueTTest=0.0169833755065734,
chr16	68772269	68772373	CDH1	CDH100002	NA	2	0.0982897042708976	2	0.104062672067761	2	0.104062672067761	NA	NA	SegRatio=0.1,AbsMeanSigma=0.29,pvalue=0.0212223277750269,pvalueTTest=0.0169833755065734,
chr16	68835527	68835643	CDH1	CDH100003	-0.172781376295197	2	0.0982897042708976	2	0.104062672067761	2	0.104062672067761	NA	NA	SegRatio=0.1,AbsMeanSigma=0.29,pvalue=0.0212223277750269,pvalueTTest=0.0169833755065734,
chr16	68835638	68835753	CDH1	CDH100004	0.00912633106407381	2	0.0982897042708976	2	0.104062672067761	2	0.104062672067761	NA	NA	SegRatio=0.1,AbsMeanSigma=0.29,pvalue=0.0212223277750269,pvalueTTest=0.0169833755065734,
chr16	68835703	68835811	CDH1	CDH100005	0.215819241648078	2	0.0982897042708976	2	0.104062672067761	2	0.104062672067761	NA	NA	SegRatio=0.1,AbsMeanSigma=0.29,pvalue=0.0212223277750269,pvalueTTest=0.0169833755065734,
chr16	68835809	68835923	CDH1	CDH100006	0.439692696792772	2	0.0982897042708976	2	0.104062672067761	2	0.104062672067761	NA	NA	SegRatio=0.1,AbsMeanSigma=0.29,pvalue=0.0212223277750269,pvalueTTest=0.0169833755065734,
chr16	68842285	68842396	CDH1	CDH100007	-0.0154939381619535	2	0.0982897042708976	2	0.104062672067761	2	0.104062672067761	NA	NA	SegRatio=0.1,AbsMeanSigma=0.29,pvalue=0.0212223277750269,pvalueTTest=0.0169833755065734,
chr16	68842371	68842460	CDH1	CDH100008	0.435741799007994	2	0.0982897042708976	2	0.104062672067761	2	0.104062672067761	NA	NA	SegRatio=0.1,AbsMeanSigma=0.29,pvalue=0.0212223277750269,pvalueTTest=0.0169833755065734,
chr16	68842423	68842537	CDH1	CDH100009	-0.23609474986162	2	0.0982897042708976	2	0.104062672067761	2	0.104062672067761	NA	NA	SegRatio=0.1,AbsMeanSigma=0.29,pvalue=0.0212223277750269,pvalueTTest=0.0169833755065734,
chr16	68842560	68842666	CDH1	CDH100010	0.156888115945452	2	0.0982897042708976	2	0.104062672067761	2	0.104062672067761	NA	NA	SegRatio=0.1,AbsMeanSigma=0.29,pvalue=0.0212223277750269,pvalueTTest=0.0169833755065734,
chr16	68842645	68842763	CDH1	CDH100011	-0.16065108234904	2	0.0982897042708976	2	0.104062672067761	2	0.104062672067761	NA	NA	SegRatio=0.1,AbsMeanSigma=0.29,pvalue=0.0212223277750269,pvalueTTest=0.0169833755065734,
chr16	68842748	68842861	CDH1	CDH100012	0.218734830625279	2	0.0982897042708976	2	0.104062672067761	2	0.104062672067761	NA	NA	SegRatio=0.1,AbsMeanSigma=0.29,pvalue=0.0212223277750269,pvalueTTest=0.0169833755065734,
chr16	68844077	68844194	CDH1	CDH100013	-0.395277967614298	2	0.0982897042708976	2	0.104062672067761	2	0.104062672067761	NA	NA	SegRatio=0.1,AbsMeanSigma=0.29,pvalue=0.0212223277750269,pvalueTTest=0.0169833755065734,
chr16	68844185	68844303	CDH1	CDH100014	0.0679521488151208	2	0.0982897042708976	2	0.104062672067761	2	0.104062672067761	NA	NA	SegRatio=0.1,AbsMeanSigma=0.29,pvalue=0.0212223277750269,pvalueTTest=0.0169833755065734,
chr16	68845538	68845654	CDH1	CDH100015	-0.119369889194345	2	0.0982897042708976	2	0.104062672067761	2	0.104062672067761	NA	NA	SegRatio=0.1,AbsMeanSigma=0.29,pvalue=0.0212223277750269,pvalueTTest=0.0169833755065734,
chr16	68845586	68845703	CDH1	CDH100016	0.225941680717867	2	0.0982897042708976	2	0.104062672067761	2	0.104062672067761	NA	NA	SegRatio=0.1,AbsMeanSigma=0.29,pvalue=0.0212223277750269,pvalueTTest=0.0169833755065734,
chr16	68845696	68845794	CDH1	CDH100017	0.272849237835775	2	0.0982897042708976	2	0.104062672067761	2	0.104062672067761	NA	NA	SegRatio=0.1,AbsMeanSigma=0.29,pvalue=0.0212223277750269,pvalueTTest=0.0169833755065734,
chr16	68846015	68846132	CDH1	CDH100018	0.229030015681967	2	0.0982897042708976	2	0.104062672067761	2	0.104062672067761	NA	NA	SegRatio=0.1,AbsMeanSigma=0.29,pvalue=0.0212223277750269,pvalueTTest=0.0169833755065734,
chr16	68846082	68846196	CDH1	CDH100019	-0.0808038463698513	2	0.0982897042708976	2	0.104062672067761	2	0.104062672067761	NA	NA	SegRatio=0.1,AbsMeanSigma=0.29,pvalue=0.0212223277750269,pvalueTTest=0.0169833755065734,
chr16	68847171	68847267	CDH1	CDH100020	0.103293815908605	2	0.0982897042708976	2	0.104062672067761	2	0.104062672067761	NA	NA	SegRatio=0.1,AbsMeanSigma=0.29,pvalue=0.0212223277750269,pvalueTTest=0.0169833755065734,
chr16	68847259	68847356	CDH1	CDH100021	-0.464702021792698	2	0.0982897042708976	2	0.104062672067761	2	0.104062672067761	NA	NA	SegRatio=0.1,AbsMeanSigma=0.29,pvalue=0.0212223277750269,pvalueTTest=0.0169833755065734,
chr16	68847356	68847474	CDH1	CDH100022	-0.236776140911448	2	0.0982897042708976	2	0.104062672067761	2	0.104062672067761	NA	NA	SegRatio=0.1,AbsMeanSigma=0.29,pvalue=0.0212223277750269,pvalueTTest=0.0169833755065734,
chr16	68849351	68849466	CDH1	CDH100023	-0.0362762966460239	2	0.0982897042708976	2	0.104062672067761	2	0.104062672067761	NA	NA	SegRatio=0.1,AbsMeanSigma=0.29,pvalue=0.0212223277750269,pvalueTTest=0.0169833755065734,
chr16	68849449	68849569	CDH1	CDH100024	-0.434962911120286	2	0.0982897042708976	2	0.104062672067761	2	0.104062672067761	NA	NA	SegRatio=0.1,AbsMeanSigma=0.29,pvalue=0.0212223277750269,pvalueTTest=0.0169833755065734,
chr16	68849544	68849633	CDH1	CDH100025	0.056682423727444	2	0.0982897042708976	2	0.104062672067761	2	0.104062672067761	NA	NA	SegRatio=0.1,AbsMeanSigma=0.29,pvalue=0.0212223277750269,pvalueTTest=0.0169833755065734,
chr16	68849621	68849738	CDH1	CDH100026	-0.0116569273371076	2	0.0982897042708976	2	0.104062672067761	2	0.104062672067761	NA	NA	SegRatio=0.1,AbsMeanSigma=0.29,pvalue=0.0212223277750269,pvalueTTest=0.0169833755065734,
chr16	68853155	68853273	CDH1	CDH100027	-0.254936668326674	2	0.0982897042708976	2	0.104062672067761	2	0.104062672067761	NA	NA	SegRatio=0.1,AbsMeanSigma=0.29,pvalue=0.0212223277750269,pvalueTTest=0.0169833755065734,
chr16	68853250	68853340	CDH1	CDH100028	0.0313388625566699	2	0.0982897042708976	2	0.104062672067761	2	0.104062672067761	NA	NA	SegRatio=0.1,AbsMeanSigma=0.29,pvalue=0.0212223277750269,pvalueTTest=0.0169833755065734,
chr16	68853334	68853444	CDH1	CDH100029	0.204236165467508	2	0.0982897042708976	2	0.104062672067761	2	0.104062672067761	NA	NA	SegRatio=0.1,AbsMeanSigma=0.29,pvalue=0.0212223277750269,pvalueTTest=0.0169833755065734,
chr16	68855874	68855991	CDH1	CDH100030	0.180244093440065	2	0.0982897042708976	2	0.104062672067761	2	0.104062672067761	NA	NA	SegRatio=0.1,AbsMeanSigma=0.29,pvalue=0.0212223277750269,pvalueTTest=0.0169833755065734,
chr16	68855951	68856065	CDH1	CDH100031	-0.16672452506233	2	0.0982897042708976	2	0.104062672067761	2	0.104062672067761	NA	NA	SegRatio=0.1,AbsMeanSigma=0.29,pvalue=0.0212223277750269,pvalueTTest=0.0169833755065734,
chr16	68856035	68856153	CDH1	CDH100032	NA	2	0.0982897042708976	2	0.104062672067761	2	0.104062672067761	NA	NA	SegRatio=0.1,AbsMeanSigma=0.29,pvalue=0.0212223277750269,pvalueTTest=0.0169833755065734,
chr16	68857279	68857394	CDH1	CDH100033	-0.0677857058780843	2	0.0982897042708976	2	0.104062672067761	2	0.104062672067761	NA	NA	SegRatio=0.1,AbsMeanSigma=0.29,pvalue=0.0212223277750269,pvalueTTest=0.0169833755065734,
chr16	68857394	68857507	CDH1	CDH100034	0.331217229180456	2	0.0982897042708976	2	0.104062672067761	2	0.104062672067761	NA	NA	SegRatio=0.1,AbsMeanSigma=0.29,pvalue=0.0212223277750269,pvalueTTest=0.0169833755065734,
chr16	68857479	68857578	CDH1	CDH100035	0.520661427913831	2	0.0982897042708976	2	0.104062672067761	2	0.104062672067761	NA	NA	SegRatio=0.1,AbsMeanSigma=0.29,pvalue=0.0212223277750269,pvalueTTest=0.0169833755065734,
chr16	68862054	68862173	CDH1	CDH100036	-0.130195272469224	2	0.0982897042708976	2	0.104062672067761	2	0.104062672067761	NA	NA	SegRatio=0.1,AbsMeanSigma=0.29,pvalue=0.0212223277750269,pvalueTTest=0.0169833755065734,
chr16	68862138	68862243	CDH1	CDH100037	0.16048853940086	2	0.0982897042708976	2	0.104062672067761	2	0.104062672067761	NA	NA	SegRatio=0.1,AbsMeanSigma=0.29,pvalue=0.0212223277750269,pvalueTTest=0.0169833755065734,
chr16	68863499	68863610	CDH1	CDH100038	0.118829945947983	2	0.0982897042708976	2	0.104062672067761	2	0.104062672067761	NA	NA	SegRatio=0.1,AbsMeanSigma=0.29,pvalue=0.0212223277750269,pvalueTTest=0.0169833755065734,
chr16	68863568	68863671	CDH1	CDH100039	0.268448491177008	2	0.0982897042708976	2	0.104062672067761	2	0.104062672067761	NA	NA	SegRatio=0.1,AbsMeanSigma=0.29,pvalue=0.0212223277750269,pvalueTTest=0.0169833755065734,
chr16	68863615	68863733	CDH1	CDH100040	0.170199608484387	2	0.0982897042708976	2	0.104062672067761	2	0.104062672067761	NA	NA	SegRatio=0.1,AbsMeanSigma=0.29,pvalue=0.0212223277750269,pvalueTTest=0.0169833755065734,
chr16	68867165	68867280	CDH1	CDH100041	0.0982897042708976	2	0.0982897042708976	2	0.104062672067761	2	0.104062672067761	NA	NA	SegRatio=0.1,AbsMeanSigma=0.29,pvalue=0.0212223277750269,pvalueTTest=0.0169833755065734,
chr16	68867212	68867325	CDH1	CDH100042	0.0751677072085255	2	0.0982897042708976	2	0.104062672067761	2	0.104062672067761	NA	NA	SegRatio=0.1,AbsMeanSigma=0.29,pvalue=0.0212223277750269,pvalueTTest=0.0169833755065734,
chr16	68867314	68867432	CDH1	CDH100043	0.548309814903111	2	0.0982897042708976	2	0.104062672067761	2	0.104062672067761	NA	NA	SegRatio=0.1,AbsMeanSigma=0.29,pvalue=0.0212223277750269,pvalueTTest=0.0169833755065734,
chr19	4090533	4090667	MAP2K2	MAP2K200001	NA	2	0.331207504583994	2	0.0571894641086229	2	0.0571894641086229	NA	NA	SegRatio=0.33,AbsMeanSigma=0.67,pvalue=0.000745245997278353,pvalueTTest=0.0649814426144396,Adjusted:byPvalueTTestRatio;
chr19	4090653	4090742	MAP2K2	MAP2K200002	-0.742387505839487	2	0.331207504583994	2	0.0571894641086229	2	0.0571894641086229	NA	NA	SegRatio=0.33,AbsMeanSigma=0.67,pvalue=0.000745245997278353,pvalueTTest=0.0649814426144396,Adjusted:byPvalueTTestRatio;
chr19	4094392	4094501	MAP2K2	MAP2K200003	-0.138791718126841	2	0.331207504583994	2	0.0571894641086229	2	0.0571894641086229	NA	NA	SegRatio=0.33,AbsMeanSigma=0.67,pvalue=0.000745245997278353,pvalueTTest=0.0649814426144396,Adjusted:byPvalueTTestRatio;
chr19	4094493	4094613	MAP2K2	MAP2K200004	NA	2	0.331207504583994	2	0.0571894641086229	2	0.0571894641086229	NA	NA	SegRatio=0.33,AbsMeanSigma=0.67,pvalue=0.000745245997278353,pvalueTTest=0.0649814426144396,Adjusted:byPvalueTTestRatio;
chr19	4095343	4095435	MAP2K2	MAP2K200005	0.0416347544528133	2	0.331207504583994	2	0.0571894641086229	2	0.0571894641086229	NA	NA	SegRatio=0.33,AbsMeanSigma=0.67,pvalue=0.000745245997278353,pvalueTTest=0.0649814426144396,Adjusted:byPvalueTTestRatio;
chr19	4095403	4095520	MAP2K2	MAP2K200006	0.306685969144519	2	0.331207504583994	2	0.0571894641086229	2	0.0571894641086229	NA	NA	SegRatio=0.33,AbsMeanSigma=0.67,pvalue=0.000745245997278353,pvalueTTest=0.0649814426144396,Adjusted:byPvalueTTestRatio;
chr19	4097184	4097325	MAP2K2	MAP2K200007	NA	2	0.331207504583994	2	0.0571894641086229	2	0.0571894641086229	NA	NA	SegRatio=0.33,AbsMeanSigma=0.67,pvalue=0.000745245997278353,pvalueTTest=0.0649814426144396,Adjusted:byPvalueTTestRatio;
chr19	4097311	4097451	MAP2K2	MAP2K200008	0.331207504583994	2	0.331207504583994	2	0.0571894641086229	2	0.0571894641086229	NA	NA	SegRatio=0.33,AbsMeanSigma=0.67,pvalue=0.000745245997278353,pvalueTTest=0.0649814426144396,Adjusted:byPvalueTTestRatio;
chr19	4099181	4099280	MAP2K2	MAP2K200009	NA	2	0.331207504583994	2	0.0571894641086229	2	0.0571894641086229	NA	NA	SegRatio=0.33,AbsMeanSigma=0.67,pvalue=0.000745245997278353,pvalueTTest=0.0649814426144396,Adjusted:byPvalueTTestRatio;
chr19	4099258	4099358	MAP2K2	MAP2K200010	NA	2	0.331207504583994	2	0.0571894641086229	2	0.0571894641086229	NA	NA	SegRatio=0.33,AbsMeanSigma=0.67,pvalue=0.000745245997278353,pvalueTTest=0.0649814426144396,Adjusted:byPvalueTTestRatio;
chr19	4099301	4099386	MAP2K2	MAP2K200011	0.319619592762437	2	0.331207504583994	2	0.0571894641086229	2	0.0571894641086229	NA	NA	SegRatio=0.33,AbsMeanSigma=0.67,pvalue=0.000745245997278353,pvalueTTest=0.0649814426144396,Adjusted:byPvalueTTestRatio;
chr19	4099379	4099501	MAP2K2	MAP2K200012	0.407946842716525	2	0.331207504583994	2	0.0571894641086229	2	0.0571894641086229	NA	NA	SegRatio=0.33,AbsMeanSigma=0.67,pvalue=0.000745245997278353,pvalueTTest=0.0649814426144396,Adjusted:byPvalueTTestRatio;
chr19	4101027	4101132	MAP2K2	MAP2K200013	-0.103085989047014	2	0.331207504583994	2	0.0571894641086229	2	0.0571894641086229	NA	NA	SegRatio=0.33,AbsMeanSigma=0.67,pvalue=0.000745245997278353,pvalueTTest=0.0649814426144396,Adjusted:byPvalueTTestRatio;
chr19	4101128	4101236	MAP2K2	MAP2K200014	NA	2	0.331207504583994	2	0.0571894641086229	2	0.0571894641086229	NA	NA	SegRatio=0.33,AbsMeanSigma=0.67,pvalue=0.000745245997278353,pvalueTTest=0.0649814426144396,Adjusted:byPvalueTTestRatio;
chr19	4101238	4101358	MAP2K2	MAP2K200015	0.228365517892837	2	0.331207504583994	2	0.0571894641086229	2	0.0571894641086229	NA	NA	SegRatio=0.33,AbsMeanSigma=0.67,pvalue=0.000745245997278353,pvalueTTest=0.0649814426144396,Adjusted:byPvalueTTestRatio;
chr19	4102294	4102416	MAP2K2	MAP2K200016	NA	2	0.331207504583994	2	0.0571894641086229	2	0.0571894641086229	NA	NA	SegRatio=0.33,AbsMeanSigma=0.67,pvalue=0.000745245997278353,pvalueTTest=0.0649814426144396,Adjusted:byPvalueTTestRatio;
chr19	4102388	4102463	MAP2K2	MAP2K200017	-0.00738289898980984	2	0.331207504583994	2	0.0571894641086229	2	0.0571894641086229	NA	NA	SegRatio=0.33,AbsMeanSigma=0.67,pvalue=0.000745245997278353,pvalueTTest=0.0649814426144396,Adjusted:byPvalueTTestRatio;
chr19	4102466	4102606	MAP2K2	MAP2K200018	NA	2	0.331207504583994	2	0.0571894641086229	2	0.0571894641086229	NA	NA	SegRatio=0.33,AbsMeanSigma=0.67,pvalue=0.000745245997278353,pvalueTTest=0.0649814426144396,Adjusted:byPvalueTTestRatio;
chr19	4110456	4110576	MAP2K2	MAP2K200019	0.436859099973505	2	0.331207504583994	2	0.0571894641086229	2	0.0571894641086229	NA	NA	SegRatio=0.33,AbsMeanSigma=0.67,pvalue=0.000745245997278353,pvalueTTest=0.0649814426144396,Adjusted:byPvalueTTestRatio;
chr19	4110523	4110640	MAP2K2	MAP2K200020	0.387089510446214	2	0.331207504583994	2	0.0571894641086229	2	0.0571894641086229	NA	NA	SegRatio=0.33,AbsMeanSigma=0.67,pvalue=0.000745245997278353,pvalueTTest=0.0649814426144396,Adjusted:byPvalueTTestRatio;
chr19	4110586	4110694	MAP2K2	MAP2K200021	0.479420254368307	2	0.331207504583994	2	0.0571894641086229	2	0.0571894641086229	NA	NA	SegRatio=0.33,AbsMeanSigma=0.67,pvalue=0.000745245997278353,pvalueTTest=0.0649814426144396,Adjusted:byPvalueTTestRatio;
chr19	4117331	4117448	MAP2K2	MAP2K200022	0.677017972344869	2	0.331207504583994	2	0.0571894641086229	2	0.0571894641086229	NA	NA	SegRatio=0.33,AbsMeanSigma=0.67,pvalue=0.000745245997278353,pvalueTTest=0.0649814426144396,Adjusted:byPvalueTTestRatio;
chr19	4117431	4117544	MAP2K2	MAP2K200023	NA	2	0.331207504583994	2	0.0571894641086229	2	0.0571894641086229	NA	NA	SegRatio=0.33,AbsMeanSigma=0.67,pvalue=0.000745245997278353,pvalueTTest=0.0649814426144396,Adjusted:byPvalueTTestRatio;
chr19	4117498	4117619	MAP2K2	MAP2K200024	NA	2	0.331207504583994	2	0.0571894641086229	2	0.0571894641086229	NA	NA	SegRatio=0.33,AbsMeanSigma=0.67,pvalue=0.000745245997278353,pvalueTTest=0.0649814426144396,Adjusted:byPvalueTTestRatio;
chr19	4117549	4117656	MAP2K2	MAP2K200025	0.0392247620730169	2	0.331207504583994	2	0.0571894641086229	2	0.0571894641086229	NA	NA	SegRatio=0.33,AbsMeanSigma=0.67,pvalue=0.000745245997278353,pvalueTTest=0.0649814426144396,Adjusted:byPvalueTTestRatio;
chr20	32981586	32981700	ITCH	ITCH00001	0.132749485487799	2	0.13981308815973	2	0.024601539609517	2	0.024601539609517	NA	NA	SegRatio=0.14,AbsMeanSigma=0.38,pvalue=0.00444999341967529,pvalueTTest=0.024601539609517,Adjusted:byPvalueTTestRatio;
chr20	32981622	32981743	ITCH	ITCH00002	0.0457596247876269	2	0.13981308815973	2	0.024601539609517	2	0.024601539609517	NA	NA	SegRatio=0.14,AbsMeanSigma=0.38,pvalue=0.00444999341967529,pvalueTTest=0.024601539609517,Adjusted:byPvalueTTestRatio;
chr20	32989378	32989470	ITCH	ITCH00003	0.176207566994853	2	0.13981308815973	2	0.024601539609517	2	0.024601539609517	NA	NA	SegRatio=0.14,AbsMeanSigma=0.38,pvalue=0.00444999341967529,pvalueTTest=0.024601539609517,Adjusted:byPvalueTTestRatio;
chr20	32989471	32989583	ITCH	ITCH00004	0.0828601862248996	2	0.13981308815973	2	0.024601539609517	2	0.024601539609517	NA	NA	SegRatio=0.14,AbsMeanSigma=0.38,pvalue=0.00444999341967529,pvalueTTest=0.024601539609517,Adjusted:byPvalueTTestRatio;
chr20	32996420	32996528	ITCH	ITCH00005	-0.253354658017195	2	0.13981308815973	2	0.024601539609517	2	0.024601539609517	NA	NA	SegRatio=0.14,AbsMeanSigma=0.38,pvalue=0.00444999341967529,pvalueTTest=0.024601539609517,Adjusted:byPvalueTTestRatio;
chr20	32996468	32996565	ITCH	ITCH00006	0.0750032825383844	2	0.13981308815973	2	0.024601539609517	2	0.024601539609517	NA	NA	SegRatio=0.14,AbsMeanSigma=0.38,pvalue=0.00444999341967529,pvalueTTest=0.024601539609517,Adjusted:byPvalueTTestRatio;
chr20	32996521	32996630	ITCH	ITCH00007	0.299655396059796	2	0.13981308815973	2	0.024601539609517	2	0.024601539609517	NA	NA	SegRatio=0.14,AbsMeanSigma=0.38,pvalue=0.00444999341967529,pvalueTTest=0.024601539609517,Adjusted:byPvalueTTestRatio;
chr20	33000283	33000392	ITCH	ITCH00008	0.204504830175541	2	0.13981308815973	2	0.024601539609517	2	0.024601539609517	NA	NA	SegRatio=0.14,AbsMeanSigma=0.38,pvalue=0.00444999341967529,pvalueTTest=0.024601539609517,Adjusted:byPvalueTTestRatio;
chr20	33000380	33000464	ITCH	ITCH00009	0.87645301263079	2	0.13981308815973	2	0.024601539609517	2	0.024601539609517	NA	NA	SegRatio=0.14,AbsMeanSigma=0.38,pvalue=0.00444999341967529,pvalueTTest=0.024601539609517,Adjusted:byPvalueTTestRatio;
chr20	33001509	33001624	ITCH	ITCH00010	0.155435448942118	2	0.13981308815973	2	0.024601539609517	2	0.024601539609517	NA	NA	SegRatio=0.14,AbsMeanSigma=0.38,pvalue=0.00444999341967529,pvalueTTest=0.024601539609517,Adjusted:byPvalueTTestRatio;
chr20	33001623	33001732	ITCH	ITCH00011	-0.217580726962178	2	0.13981308815973	2	0.024601539609517	2	0.024601539609517	NA	NA	SegRatio=0.14,AbsMeanSigma=0.38,pvalue=0.00444999341967529,pvalueTTest=0.024601539609517,Adjusted:byPvalueTTestRatio;
chr20	33005050	33005161	ITCH	ITCH00012	0.244866176303851	2	0.13981308815973	2	0.024601539609517	2	0.024601539609517	NA	NA	SegRatio=0.14,AbsMeanSigma=0.38,pvalue=0.00444999341967529,pvalueTTest=0.024601539609517,Adjusted:byPvalueTTestRatio;
chr20	33012258	33012358	ITCH	ITCH00013	0.419813788474651	2	0.13981308815973	2	0.024601539609517	2	0.024601539609517	NA	NA	SegRatio=0.14,AbsMeanSigma=0.38,pvalue=0.00444999341967529,pvalueTTest=0.024601539609517,Adjusted:byPvalueTTestRatio;
chr20	33026204	33026305	ITCH	ITCH00014	0.263800529177024	2	0.13981308815973	2	0.024601539609517	2	0.024601539609517	NA	NA	SegRatio=0.14,AbsMeanSigma=0.38,pvalue=0.00444999341967529,pvalueTTest=0.024601539609517,Adjusted:byPvalueTTestRatio;
chr20	33026275	33026394	ITCH	ITCH00015	-0.231168397877956	2	0.13981308815973	2	0.024601539609517	2	0.024601539609517	NA	NA	SegRatio=0.14,AbsMeanSigma=0.38,pvalue=0.00444999341967529,pvalueTTest=0.024601539609517,Adjusted:byPvalueTTestRatio;
chr20	33026392	33026502	ITCH	ITCH00016	0.411439421627593	2	0.13981308815973	2	0.024601539609517	2	0.024601539609517	NA	NA	SegRatio=0.14,AbsMeanSigma=0.38,pvalue=0.00444999341967529,pvalueTTest=0.024601539609517,Adjusted:byPvalueTTestRatio;
chr20	33027860	33027974	ITCH	ITCH00017	NA	2	0.13981308815973	2	0.024601539609517	2	0.024601539609517	NA	NA	SegRatio=0.14,AbsMeanSigma=0.38,pvalue=0.00444999341967529,pvalueTTest=0.024601539609517,Adjusted:byPvalueTTestRatio;
chr20	33027971	33028083	ITCH	ITCH00018	0.00906756850125541	2	0.13981308815973	2	0.024601539609517	2	0.024601539609517	NA	NA	SegRatio=0.14,AbsMeanSigma=0.38,pvalue=0.00444999341967529,pvalueTTest=0.024601539609517,Adjusted:byPvalueTTestRatio;
chr20	33028067	33028179	ITCH	ITCH00019	0.13981308815973	2	0.13981308815973	2	0.024601539609517	2	0.024601539609517	NA	NA	SegRatio=0.14,AbsMeanSigma=0.38,pvalue=0.00444999341967529,pvalueTTest=0.024601539609517,Adjusted:byPvalueTTestRatio;
chr20	33029980	33030088	ITCH	ITCH00020	0.234420487042332	2	0.13981308815973	2	0.024601539609517	2	0.024601539609517	NA	NA	SegRatio=0.14,AbsMeanSigma=0.38,pvalue=0.00444999341967529,pvalueTTest=0.024601539609517,Adjusted:byPvalueTTestRatio;
chr20	33030086	33030201	ITCH	ITCH00021	0.567781735447799	2	0.13981308815973	2	0.024601539609517	2	0.024601539609517	NA	NA	SegRatio=0.14,AbsMeanSigma=0.38,pvalue=0.00444999341967529,pvalueTTest=0.024601539609517,Adjusted:byPvalueTTestRatio;
chr20	33033062	33033147	ITCH	ITCH00022	0.132309884858977	2	0.13981308815973	2	0.024601539609517	2	0.024601539609517	NA	NA	SegRatio=0.14,AbsMeanSigma=0.38,pvalue=0.00444999341967529,pvalueTTest=0.024601539609517,Adjusted:byPvalueTTestRatio;
chr20	33033141	33033255	ITCH	ITCH00023	0.165007019869403	2	0.13981308815973	2	0.024601539609517	2	0.024601539609517	NA	NA	SegRatio=0.14,AbsMeanSigma=0.38,pvalue=0.00444999341967529,pvalueTTest=0.024601539609517,Adjusted:byPvalueTTestRatio;
chr20	33033237	33033357	ITCH	ITCH00024	-0.151186436083546	2	0.13981308815973	2	0.024601539609517	2	0.024601539609517	NA	NA	SegRatio=0.14,AbsMeanSigma=0.38,pvalue=0.00444999341967529,pvalueTTest=0.024601539609517,Adjusted:byPvalueTTestRatio;
chr20	33037176	33037290	ITCH	ITCH00025	NA	2	0.13981308815973	2	0.024601539609517	2	0.024601539609517	NA	NA	SegRatio=0.14,AbsMeanSigma=0.38,pvalue=0.00444999341967529,pvalueTTest=0.024601539609517,Adjusted:byPvalueTTestRatio;
chr20	33037272	33037387	ITCH	ITCH00026	-0.675988336586655	2	0.13981308815973	2	0.024601539609517	2	0.024601539609517	NA	NA	SegRatio=0.14,AbsMeanSigma=0.38,pvalue=0.00444999341967529,pvalueTTest=0.024601539609517,Adjusted:byPvalueTTestRatio;
chr20	33045155	33045243	ITCH	ITCH00027	0.282254945681415	2	0.13981308815973	2	0.024601539609517	2	0.024601539609517	NA	NA	SegRatio=0.14,AbsMeanSigma=0.38,pvalue=0.00444999341967529,pvalueTTest=0.024601539609517,Adjusted:byPvalueTTestRatio;
chr20	33045234	33045346	ITCH	ITCH00028	0.598142952705252	2	0.13981308815973	2	0.024601539609517	2	0.024601539609517	NA	NA	SegRatio=0.14,AbsMeanSigma=0.38,pvalue=0.00444999341967529,pvalueTTest=0.024601539609517,Adjusted:byPvalueTTestRatio;
chr20	33049855	33049969	ITCH	ITCH00029	NA	2	0.13981308815973	2	0.024601539609517	2	0.024601539609517	NA	NA	SegRatio=0.14,AbsMeanSigma=0.38,pvalue=0.00444999341967529,pvalueTTest=0.024601539609517,Adjusted:byPvalueTTestRatio;
chr20	33049908	33050016	ITCH	ITCH00030	0.307969611535889	2	0.13981308815973	2	0.024601539609517	2	0.024601539609517	NA	NA	SegRatio=0.14,AbsMeanSigma=0.38,pvalue=0.00444999341967529,pvalueTTest=0.024601539609517,Adjusted:byPvalueTTestRatio;
chr20	33049993	33050092	ITCH	ITCH00031	0.509096294795321	2	0.13981308815973	2	0.024601539609517	2	0.024601539609517	NA	NA	SegRatio=0.14,AbsMeanSigma=0.38,pvalue=0.00444999341967529,pvalueTTest=0.024601539609517,Adjusted:byPvalueTTestRatio;
chr20	33057767	33057872	ITCH	ITCH00032	-0.403105461076448	2	0.13981308815973	2	0.024601539609517	2	0.024601539609517	NA	NA	SegRatio=0.14,AbsMeanSigma=0.38,pvalue=0.00444999341967529,pvalueTTest=0.024601539609517,Adjusted:byPvalueTTestRatio;
chr20	33057873	33057984	ITCH	ITCH00033	0.213051101813824	2	0.13981308815973	2	0.024601539609517	2	0.024601539609517	NA	NA	SegRatio=0.14,AbsMeanSigma=0.38,pvalue=0.00444999341967529,pvalueTTest=0.024601539609517,Adjusted:byPvalueTTestRatio;
chr20	33059221	33059316	ITCH	ITCH00034	0.0023205165213575	2	0.13981308815973	2	0.024601539609517	2	0.024601539609517	NA	NA	SegRatio=0.14,AbsMeanSigma=0.38,pvalue=0.00444999341967529,pvalueTTest=0.024601539609517,Adjusted:byPvalueTTestRatio;
chr20	33059280	33059396	ITCH	ITCH00035	-0.181321426552711	2	0.13981308815973	2	0.024601539609517	2	0.024601539609517	NA	NA	SegRatio=0.14,AbsMeanSigma=0.38,pvalue=0.00444999341967529,pvalueTTest=0.024601539609517,Adjusted:byPvalueTTestRatio;
chr20	33065511	33065603	ITCH	ITCH00036	0.705935354250278	2	0.13981308815973	2	0.024601539609517	2	0.024601539609517	NA	NA	SegRatio=0.14,AbsMeanSigma=0.38,pvalue=0.00444999341967529,pvalueTTest=0.024601539609517,Adjusted:byPvalueTTestRatio;
chr20	33065600	33065707	ITCH	ITCH00037	0.0637090136439888	2	0.13981308815973	2	0.024601539609517	2	0.024601539609517	NA	NA	SegRatio=0.14,AbsMeanSigma=0.38,pvalue=0.00444999341967529,pvalueTTest=0.024601539609517,Adjusted:byPvalueTTestRatio;
chr20	33067391	33067503	ITCH	ITCH00038	0.298365817327061	2	0.13981308815973	2	0.024601539609517	2	0.024601539609517	NA	NA	SegRatio=0.14,AbsMeanSigma=0.38,pvalue=0.00444999341967529,pvalueTTest=0.024601539609517,Adjusted:byPvalueTTestRatio;
chr20	33067489	33067602	ITCH	ITCH00039	0.429846552595282	2	0.13981308815973	2	0.024601539609517	2	0.024601539609517	NA	NA	SegRatio=0.14,AbsMeanSigma=0.38,pvalue=0.00444999341967529,pvalueTTest=0.024601539609517,Adjusted:byPvalueTTestRatio;
chr20	33067550	33067648	ITCH	ITCH00040	-0.325864863999101	2	0.13981308815973	2	0.024601539609517	2	0.024601539609517	NA	NA	SegRatio=0.14,AbsMeanSigma=0.38,pvalue=0.00444999341967529,pvalueTTest=0.024601539609517,Adjusted:byPvalueTTestRatio;
chr20	33068319	33068456	ITCH	ITCH00041	-0.392714731170096	2	0.13981308815973	2	0.024601539609517	2	0.024601539609517	NA	NA	SegRatio=0.14,AbsMeanSigma=0.38,pvalue=0.00444999341967529,pvalueTTest=0.024601539609517,Adjusted:byPvalueTTestRatio;
chr20	33068422	33068522	ITCH	ITCH00042	0.401418456749525	2	0.13981308815973	2	0.024601539609517	2	0.024601539609517	NA	NA	SegRatio=0.14,AbsMeanSigma=0.38,pvalue=0.00444999341967529,pvalueTTest=0.024601539609517,Adjusted:byPvalueTTestRatio;
chr20	33068494	33068607	ITCH	ITCH00043	NA	2	0.13981308815973	2	0.024601539609517	2	0.024601539609517	NA	NA	SegRatio=0.14,AbsMeanSigma=0.38,pvalue=0.00444999341967529,pvalueTTest=0.024601539609517,Adjusted:byPvalueTTestRatio;
chr20	33068847	33068958	ITCH	ITCH00044	0.446330789499816	2	0.13981308815973	2	0.024601539609517	2	0.024601539609517	NA	NA	SegRatio=0.14,AbsMeanSigma=0.38,pvalue=0.00444999341967529,pvalueTTest=0.024601539609517,Adjusted:byPvalueTTestRatio;
chr20	33068939	33069048	ITCH	ITCH00045	0.160262485974352	2	0.13981308815973	2	0.024601539609517	2	0.024601539609517	NA	NA	SegRatio=0.14,AbsMeanSigma=0.38,pvalue=0.00444999341967529,pvalueTTest=0.024601539609517,Adjusted:byPvalueTTestRatio;
chr20	33077048	33077158	ITCH	ITCH00046	0.220298464746292	2	0.13981308815973	2	0.024601539609517	2	0.024601539609517	NA	NA	SegRatio=0.14,AbsMeanSigma=0.38,pvalue=0.00444999341967529,pvalueTTest=0.024601539609517,Adjusted:byPvalueTTestRatio;
chr20	33077158	33077259	ITCH	ITCH00047	-0.00183813222593758	2	0.13981308815973	2	0.024601539609517	2	0.024601539609517	NA	NA	SegRatio=0.14,AbsMeanSigma=0.38,pvalue=0.00444999341967529,pvalueTTest=0.024601539609517,Adjusted:byPvalueTTestRatio;
chr20	33077575	33077678	ITCH	ITCH00048	0.182703184871739	2	0.13981308815973	2	0.024601539609517	2	0.024601539609517	NA	NA	SegRatio=0.14,AbsMeanSigma=0.38,pvalue=0.00444999341967529,pvalueTTest=0.024601539609517,Adjusted:byPvalueTTestRatio;
chr20	33077675	33077790	ITCH	ITCH00049	0.0998594657875675	2	0.13981308815973	2	0.024601539609517	2	0.024601539609517	NA	NA	SegRatio=0.14,AbsMeanSigma=0.38,pvalue=0.00444999341967529,pvalueTTest=0.024601539609517,Adjusted:byPvalueTTestRatio;
chr20	33080263	33080376	ITCH	ITCH00050	-0.514712602447898	2	0.13981308815973	2	0.024601539609517	2	0.024601539609517	NA	NA	SegRatio=0.14,AbsMeanSigma=0.38,pvalue=0.00444999341967529,pvalueTTest=0.024601539609517,Adjusted:byPvalueTTestRatio;
chr20	33080367	33080484	ITCH	ITCH00051	-0.0158558615948682	2	0.13981308815973	2	0.024601539609517	2	0.024601539609517	NA	NA	SegRatio=0.14,AbsMeanSigma=0.38,pvalue=0.00444999341967529,pvalueTTest=0.024601539609517,Adjusted:byPvalueTTestRatio;
chr20	33092096	33092205	ITCH	ITCH00052	0.243067032004287	2	0.13981308815973	2	0.024601539609517	2	0.024601539609517	NA	NA	SegRatio=0.14,AbsMeanSigma=0.38,pvalue=0.00444999341967529,pvalueTTest=0.024601539609517,Adjusted:byPvalueTTestRatio;
chr20	33092205	33092316	ITCH	ITCH00053	-0.70773134061062	2	0.13981308815973	2	0.024601539609517	2	0.024601539609517	NA	NA	SegRatio=0.14,AbsMeanSigma=0.38,pvalue=0.00444999341967529,pvalueTTest=0.024601539609517,Adjusted:byPvalueTTestRatio;
chr20	33095464	33095575	ITCH	ITCH00054	0.0702895768642253	2	0.13981308815973	2	0.024601539609517	2	0.024601539609517	NA	NA	SegRatio=0.14,AbsMeanSigma=0.38,pvalue=0.00444999341967529,pvalueTTest=0.024601539609517,Adjusted:byPvalueTTestRatio;
chr20	33095548	33095643	ITCH	ITCH00055	0.112285670931789	2	0.13981308815973	2	0.024601539609517	2	0.024601539609517	NA	NA	SegRatio=0.14,AbsMeanSigma=0.38,pvalue=0.00444999341967529,pvalueTTest=0.024601539609517,Adjusted:byPvalueTTestRatio;
chr21	17135161	17135272	USP25	USP2500001	-0.41284532132449	1	-0.65316482794455	1	5.88139345112458e-17	1	5.88139345112458e-17	NA	NA	SegRatio=-0.65,AbsMeanSigma=2.57,pvalue=1.2192481389371e-235,pvalueTTest=4.01629187132792e-41,
chr21	17135248	17135318	USP25	USP2500002	-1.58163553394321	1	-0.65316482794455	1	5.88139345112458e-17	1	5.88139345112458e-17	NA	NA	SegRatio=-0.65,AbsMeanSigma=2.57,pvalue=1.2192481389371e-235,pvalueTTest=4.01629187132792e-41,
chr21	17138241	17138354	USP25	USP2500003	NA	1	-0.65316482794455	1	5.88139345112458e-17	1	5.88139345112458e-17	NA	NA	SegRatio=-0.65,AbsMeanSigma=2.57,pvalue=1.2192481389371e-235,pvalueTTest=4.01629187132792e-41,
chr21	17138337	17138445	USP25	USP2500004	-0.452522742299629	1	-0.65316482794455	1	5.88139345112458e-17	1	5.88139345112458e-17	NA	NA	SegRatio=-0.65,AbsMeanSigma=2.57,pvalue=1.2192481389371e-235,pvalueTTest=4.01629187132792e-41,
chr21	17138423	17138534	USP25	USP2500005	-0.0303121935615421	1	-0.65316482794455	1	5.88139345112458e-17	1	5.88139345112458e-17	NA	NA	SegRatio=-0.65,AbsMeanSigma=2.57,pvalue=1.2192481389371e-235,pvalueTTest=4.01629187132792e-41,
chr21	17150138	17150250	USP25	USP2500006	NA	1	-0.65316482794455	1	5.88139345112458e-17	1	5.88139345112458e-17	NA	NA	SegRatio=-0.65,AbsMeanSigma=2.57,pvalue=1.2192481389371e-235,pvalueTTest=4.01629187132792e-41,
chr21	17150231	17150329	USP25	USP2500007	-0.955330101575577	1	-0.65316482794455	1	5.88139345112458e-17	1	5.88139345112458e-17	NA	NA	SegRatio=-0.65,AbsMeanSigma=2.57,pvalue=1.2192481389371e-235,pvalueTTest=4.01629187132792e-41,
chr21	17163768	17163880	USP25	USP2500008	-1.15489214425418	1	-0.65316482794455	1	5.88139345112458e-17	1	5.88139345112458e-17	NA	NA	SegRatio=-0.65,AbsMeanSigma=2.57,pvalue=1.2192481389371e-235,pvalueTTest=4.01629187132792e-41,
chr21	17163874	17163968	USP25	USP2500009	-0.582046891255749	1	-0.65316482794455	1	5.88139345112458e-17	1	5.88139345112458e-17	NA	NA	SegRatio=-0.65,AbsMeanSigma=2.57,pvalue=1.2192481389371e-235,pvalueTTest=4.01629187132792e-41,
chr21	17163910	17164022	USP25	USP2500010	-0.607031673665867	1	-0.65316482794455	1	5.88139345112458e-17	1	5.88139345112458e-17	NA	NA	SegRatio=-0.65,AbsMeanSigma=2.57,pvalue=1.2192481389371e-235,pvalueTTest=4.01629187132792e-41,
chr21	17172046	17172152	USP25	USP2500011	NA	1	-0.65316482794455	1	5.88139345112458e-17	1	5.88139345112458e-17	NA	NA	SegRatio=-0.65,AbsMeanSigma=2.57,pvalue=1.2192481389371e-235,pvalueTTest=4.01629187132792e-41,
chr21	17172131	17172244	USP25	USP2500012	-0.62347455395951	1	-0.65316482794455	1	5.88139345112458e-17	1	5.88139345112458e-17	NA	NA	SegRatio=-0.65,AbsMeanSigma=2.57,pvalue=1.2192481389371e-235,pvalueTTest=4.01629187132792e-41,
chr21	17177341	17177469	USP25	USP2500013	-0.449637228573414	1	-0.65316482794455	1	5.88139345112458e-17	1	5.88139345112458e-17	NA	NA	SegRatio=-0.65,AbsMeanSigma=2.57,pvalue=1.2192481389371e-235,pvalueTTest=4.01629187132792e-41,
chr21	17177454	17177570	USP25	USP2500014	-0.465341861176022	1	-0.65316482794455	1	5.88139345112458e-17	1	5.88139345112458e-17	NA	NA	SegRatio=-0.65,AbsMeanSigma=2.57,pvalue=1.2192481389371e-235,pvalueTTest=4.01629187132792e-41,
chr21	17177553	17177665	USP25	USP2500015	-0.482465091754678	1	-0.65316482794455	1	5.88139345112458e-17	1	5.88139345112458e-17	NA	NA	SegRatio=-0.65,AbsMeanSigma=2.57,pvalue=1.2192481389371e-235,pvalueTTest=4.01629187132792e-41,
chr21	17181068	17181184	USP25	USP2500016	NA	1	-0.65316482794455	1	5.88139345112458e-17	1	5.88139345112458e-17	NA	NA	SegRatio=-0.65,AbsMeanSigma=2.57,pvalue=1.2192481389371e-235,pvalueTTest=4.01629187132792e-41,
chr21	17181183	17181297	USP25	USP2500017	-1.16987794318305	1	-0.65316482794455	1	5.88139345112458e-17	1	5.88139345112458e-17	NA	NA	SegRatio=-0.65,AbsMeanSigma=2.57,pvalue=1.2192481389371e-235,pvalueTTest=4.01629187132792e-41,
chr21	17183424	17183512	USP25	USP2500018	-0.301669997328234	1	-0.65316482794455	1	5.88139345112458e-17	1	5.88139345112458e-17	NA	NA	SegRatio=-0.65,AbsMeanSigma=2.57,pvalue=1.2192481389371e-235,pvalueTTest=4.01629187132792e-41,
chr21	17183477	17183577	USP25	USP2500019	-0.479937529390478	1	-0.65316482794455	1	5.88139345112458e-17	1	5.88139345112458e-17	NA	NA	SegRatio=-0.65,AbsMeanSigma=2.57,pvalue=1.2192481389371e-235,pvalueTTest=4.01629187132792e-41,
chr21	17190947	17191059	USP25	USP2500020	-0.990659580953505	1	-0.65316482794455	1	5.88139345112458e-17	1	5.88139345112458e-17	NA	NA	SegRatio=-0.65,AbsMeanSigma=2.57,pvalue=1.2192481389371e-235,pvalueTTest=4.01629187132792e-41,
chr21	17191056	17191163	USP25	USP2500021	-0.723814504495286	1	-0.65316482794455	1	5.88139345112458e-17	1	5.88139345112458e-17	NA	NA	SegRatio=-0.65,AbsMeanSigma=2.57,pvalue=1.2192481389371e-235,pvalueTTest=4.01629187132792e-41,
chr21	17191164	17191277	USP25	USP2500022	-0.34371257428823	1	-0.65316482794455	1	5.88139345112458e-17	1	5.88139345112458e-17	NA	NA	SegRatio=-0.65,AbsMeanSigma=2.57,pvalue=1.2192481389371e-235,pvalueTTest=4.01629187132792e-41,
chr21	17196300	17196419	USP25	USP2500023	-1.3007575551977	1	-0.65316482794455	1	5.88139345112458e-17	1	5.88139345112458e-17	NA	NA	SegRatio=-0.65,AbsMeanSigma=2.57,pvalue=1.2192481389371e-235,pvalueTTest=4.01629187132792e-41,
chr21	17196409	17196514	USP25	USP2500024	0.139479280274619	1	-0.65316482794455	1	5.88139345112458e-17	1	5.88139345112458e-17	NA	NA	SegRatio=-0.65,AbsMeanSigma=2.57,pvalue=1.2192481389371e-235,pvalueTTest=4.01629187132792e-41,
chr21	17197260	17197365	USP25	USP2500025	NA	1	-0.65316482794455	1	5.88139345112458e-17	1	5.88139345112458e-17	NA	NA	SegRatio=-0.65,AbsMeanSigma=2.57,pvalue=1.2192481389371e-235,pvalueTTest=4.01629187132792e-41,
chr21	17197348	17197456	USP25	USP2500026	NA	1	-0.65316482794455	1	5.88139345112458e-17	1	5.88139345112458e-17	NA	NA	SegRatio=-0.65,AbsMeanSigma=2.57,pvalue=1.2192481389371e-235,pvalueTTest=4.01629187132792e-41,
chr21	17198490	17198604	USP25	USP2500027	-0.874373363406702	1	-0.65316482794455	1	5.88139345112458e-17	1	5.88139345112458e-17	NA	NA	SegRatio=-0.65,AbsMeanSigma=2.57,pvalue=1.2192481389371e-235,pvalueTTest=4.01629187132792e-41,
chr21	17198605	17198698	USP25	USP2500028	-0.822088092637452	1	-0.65316482794455	1	5.88139345112458e-17	1	5.88139345112458e-17	NA	NA	SegRatio=-0.65,AbsMeanSigma=2.57,pvalue=1.2192481389371e-235,pvalueTTest=4.01629187132792e-41,
chr21	17198678	17198789	USP25	USP2500029	-0.369775403619064	1	-0.65316482794455	1	5.88139345112458e-17	1	5.88139345112458e-17	NA	NA	SegRatio=-0.65,AbsMeanSigma=2.57,pvalue=1.2192481389371e-235,pvalueTTest=4.01629187132792e-41,
chr21	17199273	17199386	USP25	USP2500030	-0.707483658158114	1	-0.65316482794455	1	5.88139345112458e-17	1	5.88139345112458e-17	NA	NA	SegRatio=-0.65,AbsMeanSigma=2.57,pvalue=1.2192481389371e-235,pvalueTTest=4.01629187132792e-41,
chr21	17199370	17199479	USP25	USP2500031	-0.850843840086071	1	-0.65316482794455	1	5.88139345112458e-17	1	5.88139345112458e-17	NA	NA	SegRatio=-0.65,AbsMeanSigma=2.57,pvalue=1.2192481389371e-235,pvalueTTest=4.01629187132792e-41,
chr21	17199411	17199521	USP25	USP2500032	-0.619404042469453	1	-0.65316482794455	1	5.88139345112458e-17	1	5.88139345112458e-17	NA	NA	SegRatio=-0.65,AbsMeanSigma=2.57,pvalue=1.2192481389371e-235,pvalueTTest=4.01629187132792e-41,
chr21	17199471	17199589	USP25	USP2500033	-0.8167107288247	1	-0.65316482794455	1	5.88139345112458e-17	1	5.88139345112458e-17	NA	NA	SegRatio=-0.65,AbsMeanSigma=2.57,pvalue=1.2192481389371e-235,pvalueTTest=4.01629187132792e-41,
chr21	17202824	17202923	USP25	USP2500034	NA	1	-0.65316482794455	1	5.88139345112458e-17	1	5.88139345112458e-17	NA	NA	SegRatio=-0.65,AbsMeanSigma=2.57,pvalue=1.2192481389371e-235,pvalueTTest=4.01629187132792e-41,
chr21	17202914	17203036	USP25	USP2500035	NA	1	-0.65316482794455	1	5.88139345112458e-17	1	5.88139345112458e-17	NA	NA	SegRatio=-0.65,AbsMeanSigma=2.57,pvalue=1.2192481389371e-235,pvalueTTest=4.01629187132792e-41,
chr21	17203641	17203757	USP25	USP2500036	-0.478371333537462	1	-0.65316482794455	1	5.88139345112458e-17	1	5.88139345112458e-17	NA	NA	SegRatio=-0.65,AbsMeanSigma=2.57,pvalue=1.2192481389371e-235,pvalueTTest=4.01629187132792e-41,
chr21	17203757	17203875	USP25	USP2500037	-0.699584636582372	1	-0.65316482794455	1	5.88139345112458e-17	1	5.88139345112458e-17	NA	NA	SegRatio=-0.65,AbsMeanSigma=2.57,pvalue=1.2192481389371e-235,pvalueTTest=4.01629187132792e-41,
chr21	17203828	17203915	USP25	USP2500038	-0.475760627346891	1	-0.65316482794455	1	5.88139345112458e-17	1	5.88139345112458e-17	NA	NA	SegRatio=-0.65,AbsMeanSigma=2.57,pvalue=1.2192481389371e-235,pvalueTTest=4.01629187132792e-41,
chr21	17203915	17204032	USP25	USP2500039	-0.816897189192398	1	-0.65316482794455	1	5.88139345112458e-17	1	5.88139345112458e-17	NA	NA	SegRatio=-0.65,AbsMeanSigma=2.57,pvalue=1.2192481389371e-235,pvalueTTest=4.01629187132792e-41,
chr21	17205614	17205729	USP25	USP2500040	-0.544277373961306	1	-0.65316482794455	1	5.88139345112458e-17	1	5.88139345112458e-17	NA	NA	SegRatio=-0.65,AbsMeanSigma=2.57,pvalue=1.2192481389371e-235,pvalueTTest=4.01629187132792e-41,
chr21	17205727	17205840	USP25	USP2500041	-0.290746100101506	1	-0.65316482794455	1	5.88139345112458e-17	1	5.88139345112458e-17	NA	NA	SegRatio=-0.65,AbsMeanSigma=2.57,pvalue=1.2192481389371e-235,pvalueTTest=4.01629187132792e-41,
chr21	17205840	17205950	USP25	USP2500042	NA	1	-0.65316482794455	1	5.88139345112458e-17	1	5.88139345112458e-17	NA	NA	SegRatio=-0.65,AbsMeanSigma=2.57,pvalue=1.2192481389371e-235,pvalueTTest=4.01629187132792e-41,
chr21	17214637	17214747	USP25	USP2500043	0.461103708433499	1	-0.65316482794455	1	5.88139345112458e-17	1	5.88139345112458e-17	NA	NA	SegRatio=-0.65,AbsMeanSigma=2.57,pvalue=1.2192481389371e-235,pvalueTTest=4.01629187132792e-41,
chr21	17214721	17214836	USP25	USP2500044	-0.40698186325757	1	-0.65316482794455	1	5.88139345112458e-17	1	5.88139345112458e-17	NA	NA	SegRatio=-0.65,AbsMeanSigma=2.57,pvalue=1.2192481389371e-235,pvalueTTest=4.01629187132792e-41,
chr21	17214816	17214916	USP25	USP2500045	-0.582888806493768	1	-0.65316482794455	1	5.88139345112458e-17	1	5.88139345112458e-17	NA	NA	SegRatio=-0.65,AbsMeanSigma=2.57,pvalue=1.2192481389371e-235,pvalueTTest=4.01629187132792e-41,
chr21	17219914	17220011	USP25	USP2500046	-0.617406084111054	1	-0.65316482794455	1	5.88139345112458e-17	1	5.88139345112458e-17	NA	NA	SegRatio=-0.65,AbsMeanSigma=2.57,pvalue=1.2192481389371e-235,pvalueTTest=4.01629187132792e-41,
chr21	17220006	17220116	USP25	USP2500047	-0.483873282683281	1	-0.65316482794455	1	5.88139345112458e-17	1	5.88139345112458e-17	NA	NA	SegRatio=-0.65,AbsMeanSigma=2.57,pvalue=1.2192481389371e-235,pvalueTTest=4.01629187132792e-41,
chr21	17222039	17222131	USP25	USP2500048	-0.4004100901208	1	-0.65316482794455	1	5.88139345112458e-17	1	5.88139345112458e-17	NA	NA	SegRatio=-0.65,AbsMeanSigma=2.57,pvalue=1.2192481389371e-235,pvalueTTest=4.01629187132792e-41,
chr21	17222095	17222203	USP25	USP2500049	-0.269858709961358	1	-0.65316482794455	1	5.88139345112458e-17	1	5.88139345112458e-17	NA	NA	SegRatio=-0.65,AbsMeanSigma=2.57,pvalue=1.2192481389371e-235,pvalueTTest=4.01629187132792e-41,
chr21	17222188	17222305	USP25	USP2500050	NA	1	-0.65316482794455	1	5.88139345112458e-17	1	5.88139345112458e-17	NA	NA	SegRatio=-0.65,AbsMeanSigma=2.57,pvalue=1.2192481389371e-235,pvalueTTest=4.01629187132792e-41,
chr21	17236528	17236638	USP25	USP2500051	-0.694588135291576	1	-0.65316482794455	1	5.88139345112458e-17	1	5.88139345112458e-17	NA	NA	SegRatio=-0.65,AbsMeanSigma=2.57,pvalue=1.2192481389371e-235,pvalueTTest=4.01629187132792e-41,
chr21	17236636	17236749	USP25	USP2500052	-1.21770931758905	1	-0.65316482794455	1	5.88139345112458e-17	1	5.88139345112458e-17	NA	NA	SegRatio=-0.65,AbsMeanSigma=2.57,pvalue=1.2192481389371e-235,pvalueTTest=4.01629187132792e-41,
chr21	17236737	17236861	USP25	USP2500053	NA	1	-0.65316482794455	1	5.88139345112458e-17	1	5.88139345112458e-17	NA	NA	SegRatio=-0.65,AbsMeanSigma=2.57,pvalue=1.2192481389371e-235,pvalueTTest=4.01629187132792e-41,
chr21	17238509	17238617	USP25	USP2500054	NA	1	-0.65316482794455	1	5.88139345112458e-17	1	5.88139345112458e-17	NA	NA	SegRatio=-0.65,AbsMeanSigma=2.57,pvalue=1.2192481389371e-235,pvalueTTest=4.01629187132792e-41,
chr21	17238614	17238712	USP25	USP2500055	-0.378115825609146	1	-0.65316482794455	1	5.88139345112458e-17	1	5.88139345112458e-17	NA	NA	SegRatio=-0.65,AbsMeanSigma=2.57,pvalue=1.2192481389371e-235,pvalueTTest=4.01629187132792e-41,
chr21	17242319	17242429	USP25	USP2500056	0.539143486162196	1	-0.65316482794455	1	5.88139345112458e-17	1	5.88139345112458e-17	NA	NA	SegRatio=-0.65,AbsMeanSigma=2.57,pvalue=1.2192481389371e-235,pvalueTTest=4.01629187132792e-41,
chr21	17242401	17242517	USP25	USP2500057	-0.702922729532713	1	-0.65316482794455	1	5.88139345112458e-17	1	5.88139345112458e-17	NA	NA	SegRatio=-0.65,AbsMeanSigma=2.57,pvalue=1.2192481389371e-235,pvalueTTest=4.01629187132792e-41,
chr21	17246683	17246794	USP25	USP2500058	NA	1	-0.65316482794455	1	5.88139345112458e-17	1	5.88139345112458e-17	NA	NA	SegRatio=-0.65,AbsMeanSigma=2.57,pvalue=1.2192481389371e-235,pvalueTTest=4.01629187132792e-41,
chr21	17246776	17246887	USP25	USP2500059	-0.0220164212867269	1	-0.65316482794455	1	5.88139345112458e-17	1	5.88139345112458e-17	NA	NA	SegRatio=-0.65,AbsMeanSigma=2.57,pvalue=1.2192481389371e-235,pvalueTTest=4.01629187132792e-41,
chr21	17250038	17250149	USP25	USP2500060	-0.943603000108396	1	-0.65316482794455	1	5.88139345112458e-17	1	5.88139345112458e-17	NA	NA	SegRatio=-0.65,AbsMeanSigma=2.57,pvalue=1.2192481389371e-235,pvalueTTest=4.01629187132792e-41,
chr21	17250149	17250268	USP25	USP2500061	-0.690187383597913	1	-0.65316482794455	1	5.88139345112458e-17	1	5.88139345112458e-17	NA	NA	SegRatio=-0.65,AbsMeanSigma=2.57,pvalue=1.2192481389371e-235,pvalueTTest=4.01629187132792e-41,
chr21	17250232	17250325	USP25	USP2500062	-0.939614175565856	1	-0.65316482794455	1	5.88139345112458e-17	1	5.88139345112458e-17	NA	NA	SegRatio=-0.65,AbsMeanSigma=2.57,pvalue=1.2192481389371e-235,pvalueTTest=4.01629187132792e-41,
chr21	17250257	17250363	USP25	USP2500063	-0.51730752375773	1	-0.65316482794455	1	5.88139345112458e-17	1	5.88139345112458e-17	NA	NA	SegRatio=-0.65,AbsMeanSigma=2.57,pvalue=1.2192481389371e-235,pvalueTTest=4.01629187132792e-41,
chr21	17250575	17250683	USP25	USP2500064	-0.811487529022604	1	-0.65316482794455	1	5.88139345112458e-17	1	5.88139345112458e-17	NA	NA	SegRatio=-0.65,AbsMeanSigma=2.57,pvalue=1.2192481389371e-235,pvalueTTest=4.01629187132792e-41,
chr21	17250680	17250779	USP25	USP2500065	-0.694573189751134	1	-0.65316482794455	1	5.88139345112458e-17	1	5.88139345112458e-17	NA	NA	SegRatio=-0.65,AbsMeanSigma=2.57,pvalue=1.2192481389371e-235,pvalueTTest=4.01629187132792e-41,
chr21	17250745	17250862	USP25	USP2500066	-0.501720980918858	1	-0.65316482794455	1	5.88139345112458e-17	1	5.88139345112458e-17	NA	NA	SegRatio=-0.65,AbsMeanSigma=2.57,pvalue=1.2192481389371e-235,pvalueTTest=4.01629187132792e-41,
chr21	30396983	30397097	USP16	USP1600001	-0.557762282922341	1	-0.65316482794455	1	3.41876440150684e-12	1	3.41876440150684e-12	NA	NA	SegRatio=-0.65,AbsMeanSigma=2.57,pvalue=1.2192481389371e-235,pvalueTTest=4.01629187132792e-41,
chr21	30397088	30397206	USP16	USP1600002	NA	1	-0.65316482794455	1	3.41876440150684e-12	1	3.41876440150684e-12	NA	NA	SegRatio=-0.65,AbsMeanSigma=2.57,pvalue=1.2192481389371e-235,pvalueTTest=4.01629187132792e-41,
chr21	30400211	30400300	USP16	USP1600003	NA	1	-0.65316482794455	1	3.41876440150684e-12	1	3.41876440150684e-12	NA	NA	SegRatio=-0.65,AbsMeanSigma=2.57,pvalue=1.2192481389371e-235,pvalueTTest=4.01629187132792e-41,
chr21	30400248	30400360	USP16	USP1600004	NA	1	-0.65316482794455	1	3.41876440150684e-12	1	3.41876440150684e-12	NA	NA	SegRatio=-0.65,AbsMeanSigma=2.57,pvalue=1.2192481389371e-235,pvalueTTest=4.01629187132792e-41,
chr21	30402865	30402977	USP16	USP1600005	-0.543731908524711	1	-0.65316482794455	1	3.41876440150684e-12	1	3.41876440150684e-12	NA	NA	SegRatio=-0.65,AbsMeanSigma=2.57,pvalue=1.2192481389371e-235,pvalueTTest=4.01629187132792e-41,
chr21	30402962	30403058	USP16	USP1600006	-0.61396830914031	1	-0.65316482794455	1	3.41876440150684e-12	1	3.41876440150684e-12	NA	NA	SegRatio=-0.65,AbsMeanSigma=2.57,pvalue=1.2192481389371e-235,pvalueTTest=4.01629187132792e-41,
chr21	30403006	30403119	USP16	USP1600007	-0.830950165359483	1	-0.65316482794455	1	3.41876440150684e-12	1	3.41876440150684e-12	NA	NA	SegRatio=-0.65,AbsMeanSigma=2.57,pvalue=1.2192481389371e-235,pvalueTTest=4.01629187132792e-41,
chr21	30407088	30407191	USP16	USP1600008	-0.780101726393279	1	-0.65316482794455	1	3.41876440150684e-12	1	3.41876440150684e-12	NA	NA	SegRatio=-0.65,AbsMeanSigma=2.57,pvalue=1.2192481389371e-235,pvalueTTest=4.01629187132792e-41,
chr21	30407172	30407282	USP16	USP1600009	-0.832698972719145	1	-0.65316482794455	1	3.41876440150684e-12	1	3.41876440150684e-12	NA	NA	SegRatio=-0.65,AbsMeanSigma=2.57,pvalue=1.2192481389371e-235,pvalueTTest=4.01629187132792e-41,
chr21	30408518	30408625	USP16	USP1600010	-0.664548644199821	1	-0.65316482794455	1	3.41876440150684e-12	1	3.41876440150684e-12	NA	NA	SegRatio=-0.65,AbsMeanSigma=2.57,pvalue=1.2192481389371e-235,pvalueTTest=4.01629187132792e-41,
chr21	30408618	30408730	USP16	USP1600011	-0.53257015999481	1	-0.65316482794455	1	3.41876440150684e-12	1	3.41876440150684e-12	NA	NA	SegRatio=-0.65,AbsMeanSigma=2.57,pvalue=1.2192481389371e-235,pvalueTTest=4.01629187132792e-41,
chr21	30409576	30409686	USP16	USP1600012	NA	1	-0.65316482794455	1	3.41876440150684e-12	1	3.41876440150684e-12	NA	NA	SegRatio=-0.65,AbsMeanSigma=2.57,pvalue=1.2192481389371e-235,pvalueTTest=4.01629187132792e-41,
chr21	30409623	30409733	USP16	USP1600013	-0.740719169767904	1	-0.65316482794455	1	3.41876440150684e-12	1	3.41876440150684e-12	NA	NA	SegRatio=-0.65,AbsMeanSigma=2.57,pvalue=1.2192481389371e-235,pvalueTTest=4.01629187132792e-41,
chr21	30409717	30409823	USP16	USP1600014	-0.559634696342096	1	-0.65316482794455	1	3.41876440150684e-12	1	3.41876440150684e-12	NA	NA	SegRatio=-0.65,AbsMeanSigma=2.57,pvalue=1.2192481389371e-235,pvalueTTest=4.01629187132792e-41,
chr21	30410613	30410726	USP16	USP1600015	-0.894070951627741	1	-0.65316482794455	1	3.41876440150684e-12	1	3.41876440150684e-12	NA	NA	SegRatio=-0.65,AbsMeanSigma=2.57,pvalue=1.2192481389371e-235,pvalueTTest=4.01629187132792e-41,
chr21	30410681	30410774	USP16	USP1600016	-0.566636513122467	1	-0.65316482794455	1	3.41876440150684e-12	1	3.41876440150684e-12	NA	NA	SegRatio=-0.65,AbsMeanSigma=2.57,pvalue=1.2192481389371e-235,pvalueTTest=4.01629187132792e-41,
chr21	30411325	30411439	USP16	USP1600017	-0.950812055114024	1	-0.65316482794455	1	3.41876440150684e-12	1	3.41876440150684e-12	NA	NA	SegRatio=-0.65,AbsMeanSigma=2.57,pvalue=1.2192481389371e-235,pvalueTTest=4.01629187132792e-41,
chr21	30411389	30411493	USP16	USP1600018	-1.1555104598107	1	-0.65316482794455	1	3.41876440150684e-12	1	3.41876440150684e-12	NA	NA	SegRatio=-0.65,AbsMeanSigma=2.57,pvalue=1.2192481389371e-235,pvalueTTest=4.01629187132792e-41,
chr21	30411468	30411582	USP16	USP1600019	-1.01179653031607	1	-0.65316482794455	1	3.41876440150684e-12	1	3.41876440150684e-12	NA	NA	SegRatio=-0.65,AbsMeanSigma=2.57,pvalue=1.2192481389371e-235,pvalueTTest=4.01629187132792e-41,
chr21	30411777	30411886	USP16	USP1600020	-0.577264248235105	1	-0.65316482794455	1	3.41876440150684e-12	1	3.41876440150684e-12	NA	NA	SegRatio=-0.65,AbsMeanSigma=2.57,pvalue=1.2192481389371e-235,pvalueTTest=4.01629187132792e-41,
chr21	30411862	30411972	USP16	USP1600021	-0.771929180882839	1	-0.65316482794455	1	3.41876440150684e-12	1	3.41876440150684e-12	NA	NA	SegRatio=-0.65,AbsMeanSigma=2.57,pvalue=1.2192481389371e-235,pvalueTTest=4.01629187132792e-41,
chr21	30412857	30412968	USP16	USP1600022	NA	1	-0.65316482794455	1	3.41876440150684e-12	1	3.41876440150684e-12	NA	NA	SegRatio=-0.65,AbsMeanSigma=2.57,pvalue=1.2192481389371e-235,pvalueTTest=4.01629187132792e-41,
chr21	30412962	30413072	USP16	USP1600023	0.060377675249335	1	-0.65316482794455	1	3.41876440150684e-12	1	3.41876440150684e-12	NA	NA	SegRatio=-0.65,AbsMeanSigma=2.57,pvalue=1.2192481389371e-235,pvalueTTest=4.01629187132792e-41,
chr21	30414227	30414361	USP16	USP1600024	NA	1	-0.65316482794455	1	3.41876440150684e-12	1	3.41876440150684e-12	NA	NA	SegRatio=-0.65,AbsMeanSigma=2.57,pvalue=1.2192481389371e-235,pvalueTTest=4.01629187132792e-41,
chr21	30414317	30414423	USP16	USP1600025	-0.386681614838462	1	-0.65316482794455	1	3.41876440150684e-12	1	3.41876440150684e-12	NA	NA	SegRatio=-0.65,AbsMeanSigma=2.57,pvalue=1.2192481389371e-235,pvalueTTest=4.01629187132792e-41,
chr21	30414394	30414494	USP16	USP1600026	-0.0408451165256338	1	-0.65316482794455	1	3.41876440150684e-12	1	3.41876440150684e-12	NA	NA	SegRatio=-0.65,AbsMeanSigma=2.57,pvalue=1.2192481389371e-235,pvalueTTest=4.01629187132792e-41,
chr21	30414738	30414830	USP16	USP1600027	0.157457986605621	1	-0.65316482794455	1	3.41876440150684e-12	1	3.41876440150684e-12	NA	NA	SegRatio=-0.65,AbsMeanSigma=2.57,pvalue=1.2192481389371e-235,pvalueTTest=4.01629187132792e-41,
chr21	30414826	30414940	USP16	USP1600028	0.0211062302253616	1	-0.65316482794455	1	3.41876440150684e-12	1	3.41876440150684e-12	NA	NA	SegRatio=-0.65,AbsMeanSigma=2.57,pvalue=1.2192481389371e-235,pvalueTTest=4.01629187132792e-41,
chr21	30415765	30415862	USP16	USP1600029	0.0185434042047337	1	-0.65316482794455	1	3.41876440150684e-12	1	3.41876440150684e-12	NA	NA	SegRatio=-0.65,AbsMeanSigma=2.57,pvalue=1.2192481389371e-235,pvalueTTest=4.01629187132792e-41,
chr21	30415813	30415922	USP16	USP1600030	-0.582623666056899	1	-0.65316482794455	1	3.41876440150684e-12	1	3.41876440150684e-12	NA	NA	SegRatio=-0.65,AbsMeanSigma=2.57,pvalue=1.2192481389371e-235,pvalueTTest=4.01629187132792e-41,
chr21	30415871	30415984	USP16	USP1600031	-0.41343781888193	1	-0.65316482794455	1	3.41876440150684e-12	1	3.41876440150684e-12	NA	NA	SegRatio=-0.65,AbsMeanSigma=2.57,pvalue=1.2192481389371e-235,pvalueTTest=4.01629187132792e-41,
chr21	30418875	30419009	USP16	USP1600032	-0.767594116582112	1	-0.65316482794455	1	3.41876440150684e-12	1	3.41876440150684e-12	NA	NA	SegRatio=-0.65,AbsMeanSigma=2.57,pvalue=1.2192481389371e-235,pvalueTTest=4.01629187132792e-41,
chr21	30419000	30419114	USP16	USP1600033	-1.99849956890777	1	-0.65316482794455	1	3.41876440150684e-12	1	3.41876440150684e-12	q-value=0.000190197646543793, copies=0.5	NA	SegRatio=-0.65,AbsMeanSigma=2.57,pvalue=1.2192481389371e-235,pvalueTTest=4.01629187132792e-41,
chr21	30419063	30419159	USP16	USP1600034	-0.300716104370916	1	-0.65316482794455	1	3.41876440150684e-12	1	3.41876440150684e-12	NA	NA	SegRatio=-0.65,AbsMeanSigma=2.57,pvalue=1.2192481389371e-235,pvalueTTest=4.01629187132792e-41,
chr21	30419144	30419255	USP16	USP1600035	-0.899265945544883	1	-0.65316482794455	1	3.41876440150684e-12	1	3.41876440150684e-12	NA	NA	SegRatio=-0.65,AbsMeanSigma=2.57,pvalue=1.2192481389371e-235,pvalueTTest=4.01629187132792e-41,
chr21	30419216	30419324	USP16	USP1600036	-0.812850067557524	1	-0.65316482794455	1	3.41876440150684e-12	1	3.41876440150684e-12	NA	NA	SegRatio=-0.65,AbsMeanSigma=2.57,pvalue=1.2192481389371e-235,pvalueTTest=4.01629187132792e-41,
chr21	30419324	30419437	USP16	USP1600037	-0.730590390214694	1	-0.65316482794455	1	3.41876440150684e-12	1	3.41876440150684e-12	NA	NA	SegRatio=-0.65,AbsMeanSigma=2.57,pvalue=1.2192481389371e-235,pvalueTTest=4.01629187132792e-41,
chr21	30419438	30419552	USP16	USP1600038	-1.22285894256757	1	-0.65316482794455	1	3.41876440150684e-12	1	3.41876440150684e-12	NA	NA	SegRatio=-0.65,AbsMeanSigma=2.57,pvalue=1.2192481389371e-235,pvalueTTest=4.01629187132792e-41,
chr21	30419478	30419592	USP16	USP1600039	-0.928235595280183	1	-0.65316482794455	1	3.41876440150684e-12	1	3.41876440150684e-12	NA	NA	SegRatio=-0.65,AbsMeanSigma=2.57,pvalue=1.2192481389371e-235,pvalueTTest=4.01629187132792e-41,
chr21	30419576	30419689	USP16	USP1600040	-0.661975248754515	1	-0.65316482794455	1	3.41876440150684e-12	1	3.41876440150684e-12	NA	NA	SegRatio=-0.65,AbsMeanSigma=2.57,pvalue=1.2192481389371e-235,pvalueTTest=4.01629187132792e-41,
chr21	30421006	30421120	USP16	USP1600041	-0.834424784278955	1	-0.65316482794455	1	3.41876440150684e-12	1	3.41876440150684e-12	NA	NA	SegRatio=-0.65,AbsMeanSigma=2.57,pvalue=1.2192481389371e-235,pvalueTTest=4.01629187132792e-41,
chr21	30421090	30421180	USP16	USP1600042	-0.171630985099023	1	-0.65316482794455	1	3.41876440150684e-12	1	3.41876440150684e-12	NA	NA	SegRatio=-0.65,AbsMeanSigma=2.57,pvalue=1.2192481389371e-235,pvalueTTest=4.01629187132792e-41,
chr21	30421178	30421289	USP16	USP1600043	NA	1	-0.65316482794455	1	3.41876440150684e-12	1	3.41876440150684e-12	NA	NA	SegRatio=-0.65,AbsMeanSigma=2.57,pvalue=1.2192481389371e-235,pvalueTTest=4.01629187132792e-41,
chr21	30422380	30422492	USP16	USP1600044	-0.50818782260118	1	-0.65316482794455	1	3.41876440150684e-12	1	3.41876440150684e-12	NA	NA	SegRatio=-0.65,AbsMeanSigma=2.57,pvalue=1.2192481389371e-235,pvalueTTest=4.01629187132792e-41,
chr21	30422478	30422589	USP16	USP1600045	-0.670278424004429	1	-0.65316482794455	1	3.41876440150684e-12	1	3.41876440150684e-12	NA	NA	SegRatio=-0.65,AbsMeanSigma=2.57,pvalue=1.2192481389371e-235,pvalueTTest=4.01629187132792e-41,
chr21	30426083	30426199	USP16	USP1600046	-0.758064753213821	1	-0.65316482794455	1	3.41876440150684e-12	1	3.41876440150684e-12	NA	NA	SegRatio=-0.65,AbsMeanSigma=2.57,pvalue=1.2192481389371e-235,pvalueTTest=4.01629187132792e-41,
chr21	30426194	30426309	USP16	USP1600047	-1.28517949786724	1	-0.65316482794455	1	3.41876440150684e-12	1	3.41876440150684e-12	NA	NA	SegRatio=-0.65,AbsMeanSigma=2.57,pvalue=1.2192481389371e-235,pvalueTTest=4.01629187132792e-41,
chr21	30426354	30426466	USP16	USP1600048	NA	1	-0.65316482794455	1	3.41876440150684e-12	1	3.41876440150684e-12	NA	NA	SegRatio=-0.65,AbsMeanSigma=2.57,pvalue=1.2192481389371e-235,pvalueTTest=4.01629187132792e-41,
chr21	30426420	30426534	USP16	USP1600049	-0.611825016806308	1	-0.65316482794455	1	3.41876440150684e-12	1	3.41876440150684e-12	NA	NA	SegRatio=-0.65,AbsMeanSigma=2.57,pvalue=1.2192481389371e-235,pvalueTTest=4.01629187132792e-41,
chr21	36164631	36164734	RUNX1	RUNX100001	NA	1	-0.65316482794455	1	4.30974724398096e-07	1	4.30974724398096e-07	NA	NA	SegRatio=-0.65,AbsMeanSigma=2.57,pvalue=1.2192481389371e-235,pvalueTTest=4.01629187132792e-41,
chr21	36164668	36164807	RUNX1	RUNX100002	NA	1	-0.65316482794455	1	4.30974724398096e-07	1	4.30974724398096e-07	NA	NA	SegRatio=-0.65,AbsMeanSigma=2.57,pvalue=1.2192481389371e-235,pvalueTTest=4.01629187132792e-41,
chr21	36164746	36164882	RUNX1	RUNX100003	NA	1	-0.65316482794455	1	4.30974724398096e-07	1	4.30974724398096e-07	NA	NA	SegRatio=-0.65,AbsMeanSigma=2.57,pvalue=1.2192481389371e-235,pvalueTTest=4.01629187132792e-41,
chr21	36164830	36164939	RUNX1	RUNX100004	-1.04018142897218	1	-0.65316482794455	1	4.30974724398096e-07	1	4.30974724398096e-07	NA	NA	SegRatio=-0.65,AbsMeanSigma=2.57,pvalue=1.2192481389371e-235,pvalueTTest=4.01629187132792e-41,
chr21	36171575	36171694	RUNX1	RUNX100005	-0.622767947174342	1	-0.65316482794455	1	4.30974724398096e-07	1	4.30974724398096e-07	NA	NA	SegRatio=-0.65,AbsMeanSigma=2.57,pvalue=1.2192481389371e-235,pvalueTTest=4.01629187132792e-41,
chr21	36171694	36171787	RUNX1	RUNX100006	-0.746333840190787	1	-0.65316482794455	1	4.30974724398096e-07	1	4.30974724398096e-07	NA	NA	SegRatio=-0.65,AbsMeanSigma=2.57,pvalue=1.2192481389371e-235,pvalueTTest=4.01629187132792e-41,
chr21	36193930	36194042	RUNX1	RUNX100007	-0.412882878460237	1	-0.65316482794455	1	4.30974724398096e-07	1	4.30974724398096e-07	NA	NA	SegRatio=-0.65,AbsMeanSigma=2.57,pvalue=1.2192481389371e-235,pvalueTTest=4.01629187132792e-41,
chr21	36206622	36206739	RUNX1	RUNX100008	-0.807299235152591	1	-0.65316482794455	1	4.30974724398096e-07	1	4.30974724398096e-07	NA	NA	SegRatio=-0.65,AbsMeanSigma=2.57,pvalue=1.2192481389371e-235,pvalueTTest=4.01629187132792e-41,
chr21	36206725	36206847	RUNX1	RUNX100009	-0.671253936597781	1	-0.65316482794455	1	4.30974724398096e-07	1	4.30974724398096e-07	NA	NA	SegRatio=-0.65,AbsMeanSigma=2.57,pvalue=1.2192481389371e-235,pvalueTTest=4.01629187132792e-41,
chr21	36206806	36206884	RUNX1	RUNX100010	-1.51593353604012	1	-0.65316482794455	1	4.30974724398096e-07	1	4.30974724398096e-07	NA	NA	SegRatio=-0.65,AbsMeanSigma=2.57,pvalue=1.2192481389371e-235,pvalueTTest=4.01629187132792e-41,
chr21	36206885	36206983	RUNX1	RUNX100011	-0.558956382149918	1	-0.65316482794455	1	4.30974724398096e-07	1	4.30974724398096e-07	NA	NA	SegRatio=-0.65,AbsMeanSigma=2.57,pvalue=1.2192481389371e-235,pvalueTTest=4.01629187132792e-41,
chr21	36231720	36231836	RUNX1	RUNX100012	-0.610037820311287	1	-0.65316482794455	1	4.30974724398096e-07	1	4.30974724398096e-07	NA	NA	SegRatio=-0.65,AbsMeanSigma=2.57,pvalue=1.2192481389371e-235,pvalueTTest=4.01629187132792e-41,
chr21	36231822	36231933	RUNX1	RUNX100013	-0.875633010422599	1	-0.65316482794455	1	4.30974724398096e-07	1	4.30974724398096e-07	NA	NA	SegRatio=-0.65,AbsMeanSigma=2.57,pvalue=1.2192481389371e-235,pvalueTTest=4.01629187132792e-41,
chr21	36252825	36252940	RUNX1	RUNX100014	-1.13547222482375	1	-0.65316482794455	1	4.30974724398096e-07	1	4.30974724398096e-07	NA	NA	SegRatio=-0.65,AbsMeanSigma=2.57,pvalue=1.2192481389371e-235,pvalueTTest=4.01629187132792e-41,
chr21	36252896	36253009	RUNX1	RUNX100015	-0.588633798912176	1	-0.65316482794455	1	4.30974724398096e-07	1	4.30974724398096e-07	NA	NA	SegRatio=-0.65,AbsMeanSigma=2.57,pvalue=1.2192481389371e-235,pvalueTTest=4.01629187132792e-41,
chr21	36252952	36253064	RUNX1	RUNX100016	-0.65316482794455	1	-0.65316482794455	1	4.30974724398096e-07	1	4.30974724398096e-07	NA	NA	SegRatio=-0.65,AbsMeanSigma=2.57,pvalue=1.2192481389371e-235,pvalueTTest=4.01629187132792e-41,
chr21	36259049	36259193	RUNX1	RUNX100017	NA	1	-0.65316482794455	1	4.30974724398096e-07	1	4.30974724398096e-07	NA	NA	SegRatio=-0.65,AbsMeanSigma=2.57,pvalue=1.2192481389371e-235,pvalueTTest=4.01629187132792e-41,
chr21	36259204	36259334	RUNX1	RUNX100018	NA	1	-0.65316482794455	1	4.30974724398096e-07	1	4.30974724398096e-07	NA	NA	SegRatio=-0.65,AbsMeanSigma=2.57,pvalue=1.2192481389371e-235,pvalueTTest=4.01629187132792e-41,
chr21	36259340	36259439	RUNX1	RUNX100019	-0.670182907935956	1	-0.65316482794455	1	4.30974724398096e-07	1	4.30974724398096e-07	NA	NA	SegRatio=-0.65,AbsMeanSigma=2.57,pvalue=1.2192481389371e-235,pvalueTTest=4.01629187132792e-41,
chr21	36265188	36265254	RUNX1	RUNX100020	NA	1	-0.65316482794455	1	4.30974724398096e-07	1	4.30974724398096e-07	NA	NA	SegRatio=-0.65,AbsMeanSigma=2.57,pvalue=1.2192481389371e-235,pvalueTTest=4.01629187132792e-41,
chr21	36265263	36265395	RUNX1	RUNX100021	-0.654329479359311	1	-0.65316482794455	1	4.30974724398096e-07	1	4.30974724398096e-07	NA	NA	SegRatio=-0.65,AbsMeanSigma=2.57,pvalue=1.2192481389371e-235,pvalueTTest=4.01629187132792e-41,
chr21	36421091	36421209	RUNX1	RUNX100022	-0.593224615969664	1	-0.65316482794455	1	4.30974724398096e-07	1	4.30974724398096e-07	NA	NA	SegRatio=-0.65,AbsMeanSigma=2.57,pvalue=1.2192481389371e-235,pvalueTTest=4.01629187132792e-41,
chr21	36421190	36421301	RUNX1	RUNX100023	NA	1	-0.65316482794455	1	4.30974724398096e-07	1	4.30974724398096e-07	NA	NA	SegRatio=-0.65,AbsMeanSigma=2.57,pvalue=1.2192481389371e-235,pvalueTTest=4.01629187132792e-41,
chr21	44473904	44474020	CBS	CBS00001	-0.751622408481644	1	-0.65316482794455	1	0.100838006874345	1	3.79011767051942e-11	NA	NA	SegRatio=-0.65,AbsMeanSigma=2.57,pvalue=1.2192481389371e-235,pvalueTTest=4.01629187132792e-41,
chr21	44473995	44474100	CBS	CBS00002	-1.01388381148666	1	-0.65316482794455	1	0.100838006874345	1	3.79011767051942e-11	NA	NA	SegRatio=-0.65,AbsMeanSigma=2.57,pvalue=1.2192481389371e-235,pvalueTTest=4.01629187132792e-41,
chr21	44476884	44476994	CBS	CBS00003	-0.576117562109198	1	-0.65316482794455	1	0.100838006874345	1	3.79011767051942e-11	NA	NA	SegRatio=-0.65,AbsMeanSigma=2.57,pvalue=1.2192481389371e-235,pvalueTTest=4.01629187132792e-41,
chr21	44476961	44477044	CBS	CBS00004	-0.347635298345342	1	-0.65316482794455	1	0.100838006874345	1	3.79011767051942e-11	NA	NA	SegRatio=-0.65,AbsMeanSigma=2.57,pvalue=1.2192481389371e-235,pvalueTTest=4.01629187132792e-41,
chr21	44478232	44478353	CBS	CBS00005	-1.02176584899802	1	-0.65316482794455	1	0.100838006874345	1	3.79011767051942e-11	NA	NA	SegRatio=-0.65,AbsMeanSigma=2.57,pvalue=1.2192481389371e-235,pvalueTTest=4.01629187132792e-41,
chr21	44478341	44478462	CBS	CBS00006	-0.769907056058807	1	-0.65316482794455	1	0.100838006874345	1	3.79011767051942e-11	NA	NA	SegRatio=-0.65,AbsMeanSigma=2.57,pvalue=1.2192481389371e-235,pvalueTTest=4.01629187132792e-41,
chr21	44478881	44478989	CBS	CBS00007	-0.836429861047439	1	-0.65316482794455	1	0.100838006874345	1	3.79011767051942e-11	NA	NA	SegRatio=-0.65,AbsMeanSigma=2.57,pvalue=1.2192481389371e-235,pvalueTTest=4.01629187132792e-41,
chr21	44478983	44479104	CBS	CBS00008	-0.539818356055763	1	-0.65316482794455	1	0.100838006874345	1	3.79011767051942e-11	NA	NA	SegRatio=-0.65,AbsMeanSigma=2.57,pvalue=1.2192481389371e-235,pvalueTTest=4.01629187132792e-41,
chr21	44480568	44480704	CBS	CBS00009	NA	1	-0.65316482794455	1	0.100838006874345	1	3.79011767051942e-11	NA	NA	SegRatio=-0.65,AbsMeanSigma=2.57,pvalue=1.2192481389371e-235,pvalueTTest=4.01629187132792e-41,
chr21	44482396	44482493	CBS	CBS00010	-0.919357980117037	1	-0.65316482794455	1	0.100838006874345	1	3.79011767051942e-11	NA	NA	SegRatio=-0.65,AbsMeanSigma=2.57,pvalue=1.2192481389371e-235,pvalueTTest=4.01629187132792e-41,
chr21	44482487	44482557	CBS	CBS00011	-0.965104372558853	1	-0.65316482794455	1	0.100838006874345	1	3.79011767051942e-11	NA	NA	SegRatio=-0.65,AbsMeanSigma=2.57,pvalue=1.2192481389371e-235,pvalueTTest=4.01629187132792e-41,
chr21	44483019	44483113	CBS	CBS00012	-0.645869822886352	1	-0.65316482794455	1	0.100838006874345	1	3.79011767051942e-11	NA	NA	SegRatio=-0.65,AbsMeanSigma=2.57,pvalue=1.2192481389371e-235,pvalueTTest=4.01629187132792e-41,
chr21	44483061	44483182	CBS	CBS00013	NA	1	-0.65316482794455	1	0.100838006874345	1	3.79011767051942e-11	NA	NA	SegRatio=-0.65,AbsMeanSigma=2.57,pvalue=1.2192481389371e-235,pvalueTTest=4.01629187132792e-41,
chr21	44483122	44483234	CBS	CBS00014	NA	1	-0.65316482794455	1	0.100838006874345	1	3.79011767051942e-11	NA	NA	SegRatio=-0.65,AbsMeanSigma=2.57,pvalue=1.2192481389371e-235,pvalueTTest=4.01629187132792e-41,
chr21	44483952	44484072	CBS	CBS00015	-0.499812423011512	1	-0.65316482794455	1	0.100838006874345	1	3.79011767051942e-11	NA	NA	SegRatio=-0.65,AbsMeanSigma=2.57,pvalue=1.2192481389371e-235,pvalueTTest=4.01629187132792e-41,
chr21	44484049	44484167	CBS	CBS00016	-0.88137714090727	1	-0.65316482794455	1	0.100838006874345	1	3.79011767051942e-11	NA	NA	SegRatio=-0.65,AbsMeanSigma=2.57,pvalue=1.2192481389371e-235,pvalueTTest=4.01629187132792e-41,
chr21	44485255	44485372	CBS	CBS00017	-0.901896577745901	1	-0.65316482794455	1	0.100838006874345	1	3.79011767051942e-11	NA	NA	SegRatio=-0.65,AbsMeanSigma=2.57,pvalue=1.2192481389371e-235,pvalueTTest=4.01629187132792e-41,
chr21	44485338	44485459	CBS	CBS00018	-1.15981140259947	1	-0.65316482794455	1	0.100838006874345	1	3.79011767051942e-11	NA	NA	SegRatio=-0.65,AbsMeanSigma=2.57,pvalue=1.2192481389371e-235,pvalueTTest=4.01629187132792e-41,
chr21	44485468	44485565	CBS	CBS00019	-0.81577175330448	1	-0.65316482794455	1	0.100838006874345	1	3.79011767051942e-11	NA	NA	SegRatio=-0.65,AbsMeanSigma=2.57,pvalue=1.2192481389371e-235,pvalueTTest=4.01629187132792e-41,
chr21	44485583	44485724	CBS	CBS00020	NA	1	-0.65316482794455	1	0.100838006874345	1	3.79011767051942e-11	NA	NA	SegRatio=-0.65,AbsMeanSigma=2.57,pvalue=1.2192481389371e-235,pvalueTTest=4.01629187132792e-41,
chr21	44485770	44485911	CBS	CBS00021	NA	1	-0.65316482794455	1	0.100838006874345	1	3.79011767051942e-11	NA	NA	SegRatio=-0.65,AbsMeanSigma=2.57,pvalue=1.2192481389371e-235,pvalueTTest=4.01629187132792e-41,
chr21	44486382	44486493	CBS	CBS00022	-0.556456134818596	1	-0.65316482794455	1	0.100838006874345	1	3.79011767051942e-11	NA	NA	SegRatio=-0.65,AbsMeanSigma=2.57,pvalue=1.2192481389371e-235,pvalueTTest=4.01629187132792e-41,
chr21	44486476	44486613	CBS	CBS00023	-1.43681226191813	1	-0.65316482794455	1	0.100838006874345	1	3.79011767051942e-11	NA	NA	SegRatio=-0.65,AbsMeanSigma=2.57,pvalue=1.2192481389371e-235,pvalueTTest=4.01629187132792e-41,
chr21	44488593	44488713	CBS	CBS00024	-0.794622151302581	1	-0.65316482794455	1	0.100838006874345	1	3.79011767051942e-11	NA	NA	SegRatio=-0.65,AbsMeanSigma=2.57,pvalue=1.2192481389371e-235,pvalueTTest=4.01629187132792e-41,
chr21	44488692	44488801	CBS	CBS00025	-0.41629815017698	1	-0.65316482794455	1	0.100838006874345	1	3.79011767051942e-11	NA	NA	SegRatio=-0.65,AbsMeanSigma=2.57,pvalue=1.2192481389371e-235,pvalueTTest=4.01629187132792e-41,
chr21	44492073	44492192	CBS	CBS00026	-0.312379992472087	2	-0.312379992472087	1	0.100838006874345	1	3.79011767051942e-11	NA	NA	SegRatio=-0.31,AbsMeanSigma=1.5,pvalue=0.0341708307648486,pvalueTTest=1,Adjusted:byPvalueMeanRatio;
chr21	44492199	44492293	CBS	CBS00027	NA	2	-0.312379992472087	1	0.100838006874345	1	3.79011767051942e-11	NA	NA	SegRatio=-0.31,AbsMeanSigma=1.5,pvalue=0.0341708307648486,pvalueTTest=1,Adjusted:byPvalueMeanRatio;
chrX	14861624	14861710	FANCB	FANCB00001	NA	2	0.00546952367450003	2	0.886046257121162	2	0.886046257121162	NA	NA	SegRatio=0.01,AbsMeanSigma=0.17,pvalue=0.00590442926983086,pvalueTTest=0.0105777702791693,
chrX	14861651	14861762	FANCB	FANCB00002	-0.132734887920557	2	0.00546952367450003	2	0.886046257121162	2	0.886046257121162	NA	NA	SegRatio=0.01,AbsMeanSigma=0.17,pvalue=0.00590442926983086,pvalueTTest=0.0105777702791693,
chrX	14861737	14861853	FANCB	FANCB00003	-0.283802614719343	2	0.00546952367450003	2	0.886046257121162	2	0.886046257121162	NA	NA	SegRatio=0.01,AbsMeanSigma=0.17,pvalue=0.00590442926983086,pvalueTTest=0.0105777702791693,
chrX	14861843	14861955	FANCB	FANCB00004	0.164441091664801	2	0.00546952367450003	2	0.886046257121162	2	0.886046257121162	NA	NA	SegRatio=0.01,AbsMeanSigma=0.17,pvalue=0.00590442926983086,pvalueTTest=0.0105777702791693,
chrX	14861949	14862065	FANCB	FANCB00005	-0.295983146908525	2	0.00546952367450003	2	0.886046257121162	2	0.886046257121162	NA	NA	SegRatio=0.01,AbsMeanSigma=0.17,pvalue=0.00590442926983086,pvalueTTest=0.0105777702791693,
chrX	14862058	14862149	FANCB	FANCB00006	NA	2	0.00546952367450003	2	0.886046257121162	2	0.886046257121162	NA	NA	SegRatio=0.01,AbsMeanSigma=0.17,pvalue=0.00590442926983086,pvalueTTest=0.0105777702791693,
chrX	14862602	14862714	FANCB	FANCB00007	0.0161322663701721	2	0.00546952367450003	2	0.886046257121162	2	0.886046257121162	NA	NA	SegRatio=0.01,AbsMeanSigma=0.17,pvalue=0.00590442926983086,pvalueTTest=0.0105777702791693,
chrX	14862706	14862825	FANCB	FANCB00008	-0.22276155334549	2	0.00546952367450003	2	0.886046257121162	2	0.886046257121162	NA	NA	SegRatio=0.01,AbsMeanSigma=0.17,pvalue=0.00590442926983086,pvalueTTest=0.0105777702791693,
chrX	14862778	14862876	FANCB	FANCB00009	0.175394528564795	2	0.00546952367450003	2	0.886046257121162	2	0.886046257121162	NA	NA	SegRatio=0.01,AbsMeanSigma=0.17,pvalue=0.00590442926983086,pvalueTTest=0.0105777702791693,
chrX	14862845	14862957	FANCB	FANCB00010	0.494280563635267	2	0.00546952367450003	2	0.886046257121162	2	0.886046257121162	NA	NA	SegRatio=0.01,AbsMeanSigma=0.17,pvalue=0.00590442926983086,pvalueTTest=0.0105777702791693,
chrX	14862899	14863005	FANCB	FANCB00011	1.07842497725904	2	0.00546952367450003	2	0.886046257121162	2	0.886046257121162	NA	NA	SegRatio=0.01,AbsMeanSigma=0.17,pvalue=0.00590442926983086,pvalueTTest=0.0105777702791693,
chrX	14863005	14863112	FANCB	FANCB00012	-0.0164520519639538	2	0.00546952367450003	2	0.886046257121162	2	0.886046257121162	NA	NA	SegRatio=0.01,AbsMeanSigma=0.17,pvalue=0.00590442926983086,pvalueTTest=0.0105777702791693,
chrX	14863067	14863182	FANCB	FANCB00013	-0.193070473062587	2	0.00546952367450003	2	0.886046257121162	2	0.886046257121162	NA	NA	SegRatio=0.01,AbsMeanSigma=0.17,pvalue=0.00590442926983086,pvalueTTest=0.0105777702791693,
chrX	14863166	14863273	FANCB	FANCB00014	-0.281429247312887	2	0.00546952367450003	2	0.886046257121162	2	0.886046257121162	NA	NA	SegRatio=0.01,AbsMeanSigma=0.17,pvalue=0.00590442926983086,pvalueTTest=0.0105777702791693,
chrX	14863238	14863337	FANCB	FANCB00015	-0.612970043424257	2	0.00546952367450003	2	0.886046257121162	2	0.886046257121162	NA	NA	SegRatio=0.01,AbsMeanSigma=0.17,pvalue=0.00590442926983086,pvalueTTest=0.0105777702791693,
chrX	14863277	14863383	FANCB	FANCB00016	-0.792421530535632	2	0.00546952367450003	2	0.886046257121162	2	0.886046257121162	NA	NA	SegRatio=0.01,AbsMeanSigma=0.17,pvalue=0.00590442926983086,pvalueTTest=0.0105777702791693,
chrX	14863311	14863426	FANCB	FANCB00017	0.130442036806837	2	0.00546952367450003	2	0.886046257121162	2	0.886046257121162	NA	NA	SegRatio=0.01,AbsMeanSigma=0.17,pvalue=0.00590442926983086,pvalueTTest=0.0105777702791693,
chrX	14863403	14863513	FANCB	FANCB00018	NA	2	0.00546952367450003	2	0.886046257121162	2	0.886046257121162	NA	NA	SegRatio=0.01,AbsMeanSigma=0.17,pvalue=0.00590442926983086,pvalueTTest=0.0105777702791693,
chrX	14868601	14868713	FANCB	FANCB00019	-0.872720415374155	2	0.00546952367450003	2	0.886046257121162	2	0.886046257121162	NA	NA	SegRatio=0.01,AbsMeanSigma=0.17,pvalue=0.00590442926983086,pvalueTTest=0.0105777702791693,
chrX	14868670	14868767	FANCB	FANCB00020	0.434528068087711	2	0.00546952367450003	2	0.886046257121162	2	0.886046257121162	NA	NA	SegRatio=0.01,AbsMeanSigma=0.17,pvalue=0.00590442926983086,pvalueTTest=0.0105777702791693,
chrX	14868758	14868870	FANCB	FANCB00021	NA	2	0.00546952367450003	2	0.886046257121162	2	0.886046257121162	NA	NA	SegRatio=0.01,AbsMeanSigma=0.17,pvalue=0.00590442926983086,pvalueTTest=0.0105777702791693,
chrX	14871063	14871174	FANCB	FANCB00022	NA	2	0.00546952367450003	2	0.886046257121162	2	0.886046257121162	NA	NA	SegRatio=0.01,AbsMeanSigma=0.17,pvalue=0.00590442926983086,pvalueTTest=0.0105777702791693,
chrX	14871155	14871259	FANCB	FANCB00023	0.210259979766375	2	0.00546952367450003	2	0.886046257121162	2	0.886046257121162	NA	NA	SegRatio=0.01,AbsMeanSigma=0.17,pvalue=0.00590442926983086,pvalueTTest=0.0105777702791693,
chrX	14871204	14871313	FANCB	FANCB00024	0.692576669536811	2	0.00546952367450003	2	0.886046257121162	2	0.886046257121162	NA	NA	SegRatio=0.01,AbsMeanSigma=0.17,pvalue=0.00590442926983086,pvalueTTest=0.0105777702791693,
chrX	14875926	14876038	FANCB	FANCB00025	-0.137656535672983	2	0.00546952367450003	2	0.886046257121162	2	0.886046257121162	NA	NA	SegRatio=0.01,AbsMeanSigma=0.17,pvalue=0.00590442926983086,pvalueTTest=0.0105777702791693,
chrX	14876008	14876120	FANCB	FANCB00026	0.577685002848942	2	0.00546952367450003	2	0.886046257121162	2	0.886046257121162	NA	NA	SegRatio=0.01,AbsMeanSigma=0.17,pvalue=0.00590442926983086,pvalueTTest=0.0105777702791693,
chrX	14877269	14877379	FANCB	FANCB00027	0.779445513099453	2	0.00546952367450003	2	0.886046257121162	2	0.886046257121162	NA	NA	SegRatio=0.01,AbsMeanSigma=0.17,pvalue=0.00590442926983086,pvalueTTest=0.0105777702791693,
chrX	14877356	14877461	FANCB	FANCB00028	-0.292082419732857	2	0.00546952367450003	2	0.886046257121162	2	0.886046257121162	NA	NA	SegRatio=0.01,AbsMeanSigma=0.17,pvalue=0.00590442926983086,pvalueTTest=0.0105777702791693,
chrX	14877416	14877520	FANCB	FANCB00029	0.645006267554006	2	0.00546952367450003	2	0.886046257121162	2	0.886046257121162	NA	NA	SegRatio=0.01,AbsMeanSigma=0.17,pvalue=0.00590442926983086,pvalueTTest=0.0105777702791693,
chrX	14882657	14882775	FANCB	FANCB00030	-0.126390790960471	2	0.00546952367450003	2	0.886046257121162	2	0.886046257121162	NA	NA	SegRatio=0.01,AbsMeanSigma=0.17,pvalue=0.00590442926983086,pvalueTTest=0.0105777702791693,
chrX	14882769	14882886	FANCB	FANCB00031	-0.563441183851608	2	0.00546952367450003	2	0.886046257121162	2	0.886046257121162	NA	NA	SegRatio=0.01,AbsMeanSigma=0.17,pvalue=0.00590442926983086,pvalueTTest=0.0105777702791693,
chrX	14882810	14882925	FANCB	FANCB00032	-0.40358792434871	2	0.00546952367450003	2	0.886046257121162	2	0.886046257121162	NA	NA	SegRatio=0.01,AbsMeanSigma=0.17,pvalue=0.00590442926983086,pvalueTTest=0.0105777702791693,
chrX	14882907	14883022	FANCB	FANCB00033	0.285107517730508	2	0.00546952367450003	2	0.886046257121162	2	0.886046257121162	NA	NA	SegRatio=0.01,AbsMeanSigma=0.17,pvalue=0.00590442926983086,pvalueTTest=0.0105777702791693,
chrX	14883023	14883139	FANCB	FANCB00034	0.226601284955717	2	0.00546952367450003	2	0.886046257121162	2	0.886046257121162	NA	NA	SegRatio=0.01,AbsMeanSigma=0.17,pvalue=0.00590442926983086,pvalueTTest=0.0105777702791693,
chrX	14883071	14883178	FANCB	FANCB00035	-0.0467489078947529	2	0.00546952367450003	2	0.886046257121162	2	0.886046257121162	NA	NA	SegRatio=0.01,AbsMeanSigma=0.17,pvalue=0.00590442926983086,pvalueTTest=0.0105777702791693,
chrX	14883159	14883265	FANCB	FANCB00036	0.293741848790712	2	0.00546952367450003	2	0.886046257121162	2	0.886046257121162	NA	NA	SegRatio=0.01,AbsMeanSigma=0.17,pvalue=0.00590442926983086,pvalueTTest=0.0105777702791693,
chrX	14883248	14883358	FANCB	FANCB00037	0.679803392658054	2	0.00546952367450003	2	0.886046257121162	2	0.886046257121162	NA	NA	SegRatio=0.01,AbsMeanSigma=0.17,pvalue=0.00590442926983086,pvalueTTest=0.0105777702791693,
chrX	14883281	14883412	FANCB	FANCB00038	0.0632454123266482	2	0.00546952367450003	2	0.886046257121162	2	0.886046257121162	NA	NA	SegRatio=0.01,AbsMeanSigma=0.17,pvalue=0.00590442926983086,pvalueTTest=0.0105777702791693,
chrX	14883383	14883474	FANCB	FANCB00039	-0.338309014631313	2	0.00546952367450003	2	0.886046257121162	2	0.886046257121162	NA	NA	SegRatio=0.01,AbsMeanSigma=0.17,pvalue=0.00590442926983086,pvalueTTest=0.0105777702791693,
chrX	14883462	14883573	FANCB	FANCB00040	-0.0310295479883847	2	0.00546952367450003	2	0.886046257121162	2	0.886046257121162	NA	NA	SegRatio=0.01,AbsMeanSigma=0.17,pvalue=0.00590442926983086,pvalueTTest=0.0105777702791693,
chrX	14883498	14883608	FANCB	FANCB00041	-0.338573611952192	2	0.00546952367450003	2	0.886046257121162	2	0.886046257121162	NA	NA	SegRatio=0.01,AbsMeanSigma=0.17,pvalue=0.00590442926983086,pvalueTTest=0.0105777702791693,
chrX	14883605	14883723	FANCB	FANCB00042	-0.197778697591468	2	0.00546952367450003	2	0.886046257121162	2	0.886046257121162	NA	NA	SegRatio=0.01,AbsMeanSigma=0.17,pvalue=0.00590442926983086,pvalueTTest=0.0105777702791693,
chrX	47058147	47058250	UBA1	UBA100001	-0.0782831202110978	2	0.00546952367450003	2	0.153104233550225	2	0.153104233550225	NA	NA	SegRatio=0.01,AbsMeanSigma=0.17,pvalue=0.00590442926983086,pvalueTTest=0.0105777702791693,
chrX	47058189	47058310	UBA1	UBA100002	0.132228601627202	2	0.00546952367450003	2	0.153104233550225	2	0.153104233550225	NA	NA	SegRatio=0.01,AbsMeanSigma=0.17,pvalue=0.00590442926983086,pvalueTTest=0.0105777702791693,
chrX	47058267	47058388	UBA1	UBA100003	0.193070790984326	2	0.00546952367450003	2	0.153104233550225	2	0.153104233550225	NA	NA	SegRatio=0.01,AbsMeanSigma=0.17,pvalue=0.00590442926983086,pvalueTTest=0.0105777702791693,
chrX	47058423	47058539	UBA1	UBA100004	-0.033277697087534	2	0.00546952367450003	2	0.153104233550225	2	0.153104233550225	NA	NA	SegRatio=0.01,AbsMeanSigma=0.17,pvalue=0.00590442926983086,pvalueTTest=0.0105777702791693,
chrX	47058566	47058682	UBA1	UBA100005	-0.0992375966895071	2	0.00546952367450003	2	0.153104233550225	2	0.153104233550225	NA	NA	SegRatio=0.01,AbsMeanSigma=0.17,pvalue=0.00590442926983086,pvalueTTest=0.0105777702791693,
chrX	47058662	47058779	UBA1	UBA100006	0.110562708674108	2	0.00546952367450003	2	0.153104233550225	2	0.153104233550225	NA	NA	SegRatio=0.01,AbsMeanSigma=0.17,pvalue=0.00590442926983086,pvalueTTest=0.0105777702791693,
chrX	47058771	47058875	UBA1	UBA100007	-0.432233338516668	2	0.00546952367450003	2	0.153104233550225	2	0.153104233550225	NA	NA	SegRatio=0.01,AbsMeanSigma=0.17,pvalue=0.00590442926983086,pvalueTTest=0.0105777702791693,
chrX	47058875	47058993	UBA1	UBA100008	-0.13656850026884	2	0.00546952367450003	2	0.153104233550225	2	0.153104233550225	NA	NA	SegRatio=0.01,AbsMeanSigma=0.17,pvalue=0.00590442926983086,pvalueTTest=0.0105777702791693,
chrX	47058966	47059062	UBA1	UBA100009	-0.359870858853984	2	0.00546952367450003	2	0.153104233550225	2	0.153104233550225	NA	NA	SegRatio=0.01,AbsMeanSigma=0.17,pvalue=0.00590442926983086,pvalueTTest=0.0105777702791693,
chrX	47060245	47060360	UBA1	UBA100010	0.214438047733842	2	0.00546952367450003	2	0.153104233550225	2	0.153104233550225	NA	NA	SegRatio=0.01,AbsMeanSigma=0.17,pvalue=0.00590442926983086,pvalueTTest=0.0105777702791693,
chrX	47060354	47060461	UBA1	UBA100011	-0.582070805757145	2	0.00546952367450003	2	0.153104233550225	2	0.153104233550225	NA	NA	SegRatio=0.01,AbsMeanSigma=0.17,pvalue=0.00590442926983086,pvalueTTest=0.0105777702791693,
chrX	47060595	47060712	UBA1	UBA100012	NA	2	0.00546952367450003	2	0.153104233550225	2	0.153104233550225	NA	NA	SegRatio=0.01,AbsMeanSigma=0.17,pvalue=0.00590442926983086,pvalueTTest=0.0105777702791693,
chrX	47060697	47060809	UBA1	UBA100013	-0.296383659677332	2	0.00546952367450003	2	0.153104233550225	2	0.153104233550225	NA	NA	SegRatio=0.01,AbsMeanSigma=0.17,pvalue=0.00590442926983086,pvalueTTest=0.0105777702791693,
chrX	47060836	47060954	UBA1	UBA100014	0.156856596608491	2	0.00546952367450003	2	0.153104233550225	2	0.153104233550225	NA	NA	SegRatio=0.01,AbsMeanSigma=0.17,pvalue=0.00590442926983086,pvalueTTest=0.0105777702791693,
chrX	47060880	47060995	UBA1	UBA100015	-0.0561808240548444	2	0.00546952367450003	2	0.153104233550225	2	0.153104233550225	NA	NA	SegRatio=0.01,AbsMeanSigma=0.17,pvalue=0.00590442926983086,pvalueTTest=0.0105777702791693,
chrX	47060987	47061107	UBA1	UBA100016	-0.0234761116488288	2	0.00546952367450003	2	0.153104233550225	2	0.153104233550225	NA	NA	SegRatio=0.01,AbsMeanSigma=0.17,pvalue=0.00590442926983086,pvalueTTest=0.0105777702791693,
chrX	47061533	47061652	UBA1	UBA100017	0.130493347577918	2	0.00546952367450003	2	0.153104233550225	2	0.153104233550225	NA	NA	SegRatio=0.01,AbsMeanSigma=0.17,pvalue=0.00590442926983086,pvalueTTest=0.0105777702791693,
chrX	47061592	47061706	UBA1	UBA100018	0.149516217205916	2	0.00546952367450003	2	0.153104233550225	2	0.153104233550225	NA	NA	SegRatio=0.01,AbsMeanSigma=0.17,pvalue=0.00590442926983086,pvalueTTest=0.0105777702791693,
chrX	47061663	47061777	UBA1	UBA100019	-0.272265581284644	2	0.00546952367450003	2	0.153104233550225	2	0.153104233550225	NA	NA	SegRatio=0.01,AbsMeanSigma=0.17,pvalue=0.00590442926983086,pvalueTTest=0.0105777702791693,
chrX	47061740	47061858	UBA1	UBA100020	-0.132313552296419	2	0.00546952367450003	2	0.153104233550225	2	0.153104233550225	NA	NA	SegRatio=0.01,AbsMeanSigma=0.17,pvalue=0.00590442926983086,pvalueTTest=0.0105777702791693,
chrX	47061784	47061896	UBA1	UBA100021	-0.0424462151318904	2	0.00546952367450003	2	0.153104233550225	2	0.153104233550225	NA	NA	SegRatio=0.01,AbsMeanSigma=0.17,pvalue=0.00590442926983086,pvalueTTest=0.0105777702791693,
chrX	47061878	47061997	UBA1	UBA100022	-0.443687210094895	2	0.00546952367450003	2	0.153104233550225	2	0.153104233550225	NA	NA	SegRatio=0.01,AbsMeanSigma=0.17,pvalue=0.00590442926983086,pvalueTTest=0.0105777702791693,
chrX	47062010	47062130	UBA1	UBA100023	0.0999683140809486	2	0.00546952367450003	2	0.153104233550225	2	0.153104233550225	NA	NA	SegRatio=0.01,AbsMeanSigma=0.17,pvalue=0.00590442926983086,pvalueTTest=0.0105777702791693,
chrX	47062113	47062202	UBA1	UBA100024	-0.267711662302581	2	0.00546952367450003	2	0.153104233550225	2	0.153104233550225	NA	NA	SegRatio=0.01,AbsMeanSigma=0.17,pvalue=0.00590442926983086,pvalueTTest=0.0105777702791693,
chrX	47062182	47062296	UBA1	UBA100025	0.105846670871251	2	0.00546952367450003	2	0.153104233550225	2	0.153104233550225	NA	NA	SegRatio=0.01,AbsMeanSigma=0.17,pvalue=0.00590442926983086,pvalueTTest=0.0105777702791693,
chrX	47062310	47062424	UBA1	UBA100026	0.0160586121982182	2	0.00546952367450003	2	0.153104233550225	2	0.153104233550225	NA	NA	SegRatio=0.01,AbsMeanSigma=0.17,pvalue=0.00590442926983086,pvalueTTest=0.0105777702791693,
chrX	47062384	47062502	UBA1	UBA100027	0.0589572563743588	2	0.00546952367450003	2	0.153104233550225	2	0.153104233550225	NA	NA	SegRatio=0.01,AbsMeanSigma=0.17,pvalue=0.00590442926983086,pvalueTTest=0.0105777702791693,
chrX	47062451	47062570	UBA1	UBA100028	-0.00536012601985542	2	0.00546952367450003	2	0.153104233550225	2	0.153104233550225	NA	NA	SegRatio=0.01,AbsMeanSigma=0.17,pvalue=0.00590442926983086,pvalueTTest=0.0105777702791693,
chrX	47062569	47062685	UBA1	UBA100029	-0.320383122000604	2	0.00546952367450003	2	0.153104233550225	2	0.153104233550225	NA	NA	SegRatio=0.01,AbsMeanSigma=0.17,pvalue=0.00590442926983086,pvalueTTest=0.0105777702791693,
chrX	47062898	47063013	UBA1	UBA100030	0.341029997101007	2	0.00546952367450003	2	0.153104233550225	2	0.153104233550225	NA	NA	SegRatio=0.01,AbsMeanSigma=0.17,pvalue=0.00590442926983086,pvalueTTest=0.0105777702791693,
chrX	47062977	47063095	UBA1	UBA100031	0.133946384411097	2	0.00546952367450003	2	0.153104233550225	2	0.153104233550225	NA	NA	SegRatio=0.01,AbsMeanSigma=0.17,pvalue=0.00590442926983086,pvalueTTest=0.0105777702791693,
chrX	47063068	47063206	UBA1	UBA100032	0.286363477820813	2	0.00546952367450003	2	0.153104233550225	2	0.153104233550225	NA	NA	SegRatio=0.01,AbsMeanSigma=0.17,pvalue=0.00590442926983086,pvalueTTest=0.0105777702791693,
chrX	47065284	47065392	UBA1	UBA100033	0.14650469695978	2	0.00546952367450003	2	0.153104233550225	2	0.153104233550225	NA	NA	SegRatio=0.01,AbsMeanSigma=0.17,pvalue=0.00590442926983086,pvalueTTest=0.0105777702791693,
chrX	47065347	47065463	UBA1	UBA100034	0.0373484013110031	2	0.00546952367450003	2	0.153104233550225	2	0.153104233550225	NA	NA	SegRatio=0.01,AbsMeanSigma=0.17,pvalue=0.00590442926983086,pvalueTTest=0.0105777702791693,
chrX	47065454	47065570	UBA1	UBA100035	-0.198528419261565	2	0.00546952367450003	2	0.153104233550225	2	0.153104233550225	NA	NA	SegRatio=0.01,AbsMeanSigma=0.17,pvalue=0.00590442926983086,pvalueTTest=0.0105777702791693,
chrX	47065610	47065719	UBA1	UBA100036	-0.229496494220215	2	0.00546952367450003	2	0.153104233550225	2	0.153104233550225	NA	NA	SegRatio=0.01,AbsMeanSigma=0.17,pvalue=0.00590442926983086,pvalueTTest=0.0105777702791693,
chrX	47065678	47065796	UBA1	UBA100037	-0.138718282591154	2	0.00546952367450003	2	0.153104233550225	2	0.153104233550225	NA	NA	SegRatio=0.01,AbsMeanSigma=0.17,pvalue=0.00590442926983086,pvalueTTest=0.0105777702791693,
chrX	47065752	47065846	UBA1	UBA100038	-0.197308280998436	2	0.00546952367450003	2	0.153104233550225	2	0.153104233550225	NA	NA	SegRatio=0.01,AbsMeanSigma=0.17,pvalue=0.00590442926983086,pvalueTTest=0.0105777702791693,
chrX	47065828	47065942	UBA1	UBA100039	0.211690320359434	2	0.00546952367450003	2	0.153104233550225	2	0.153104233550225	NA	NA	SegRatio=0.01,AbsMeanSigma=0.17,pvalue=0.00590442926983086,pvalueTTest=0.0105777702791693,
chrX	47068952	47069068	UBA1	UBA100040	-0.927550070768377	2	0.00546952367450003	2	0.153104233550225	2	0.153104233550225	NA	NA	SegRatio=0.01,AbsMeanSigma=0.17,pvalue=0.00590442926983086,pvalueTTest=0.0105777702791693,
chrX	47069043	47069159	UBA1	UBA100041	-0.107675414639658	2	0.00546952367450003	2	0.153104233550225	2	0.153104233550225	NA	NA	SegRatio=0.01,AbsMeanSigma=0.17,pvalue=0.00590442926983086,pvalueTTest=0.0105777702791693,
chrX	47069245	47069365	UBA1	UBA100042	-0.0180116722234679	2	0.00546952367450003	2	0.153104233550225	2	0.153104233550225	NA	NA	SegRatio=0.01,AbsMeanSigma=0.17,pvalue=0.00590442926983086,pvalueTTest=0.0105777702791693,
chrX	47069353	47069473	UBA1	UBA100043	-0.355013215292779	2	0.00546952367450003	2	0.153104233550225	2	0.153104233550225	NA	NA	SegRatio=0.01,AbsMeanSigma=0.17,pvalue=0.00590442926983086,pvalueTTest=0.0105777702791693,
chrX	47069483	47069595	UBA1	UBA100044	-0.105048872144569	2	0.00546952367450003	2	0.153104233550225	2	0.153104233550225	NA	NA	SegRatio=0.01,AbsMeanSigma=0.17,pvalue=0.00590442926983086,pvalueTTest=0.0105777702791693,
chrX	47070208	47070325	UBA1	UBA100045	0.172095223096668	2	0.00546952367450003	2	0.153104233550225	2	0.153104233550225	NA	NA	SegRatio=0.01,AbsMeanSigma=0.17,pvalue=0.00590442926983086,pvalueTTest=0.0105777702791693,
chrX	47070325	47070441	UBA1	UBA100046	0.184748896326497	2	0.00546952367450003	2	0.153104233550225	2	0.153104233550225	NA	NA	SegRatio=0.01,AbsMeanSigma=0.17,pvalue=0.00590442926983086,pvalueTTest=0.0105777702791693,
chrX	47070409	47070526	UBA1	UBA100047	0.0507149680086467	2	0.00546952367450003	2	0.153104233550225	2	0.153104233550225	NA	NA	SegRatio=0.01,AbsMeanSigma=0.17,pvalue=0.00590442926983086,pvalueTTest=0.0105777702791693,
chrX	47070456	47070574	UBA1	UBA100048	0.0326471931660555	2	0.00546952367450003	2	0.153104233550225	2	0.153104233550225	NA	NA	SegRatio=0.01,AbsMeanSigma=0.17,pvalue=0.00590442926983086,pvalueTTest=0.0105777702791693,
chrX	47070539	47070629	UBA1	UBA100049	0.140753123438678	2	0.00546952367450003	2	0.153104233550225	2	0.153104233550225	NA	NA	SegRatio=0.01,AbsMeanSigma=0.17,pvalue=0.00590442926983086,pvalueTTest=0.0105777702791693,
chrX	47070629	47070750	UBA1	UBA100050	0.244725743439994	2	0.00546952367450003	2	0.153104233550225	2	0.153104233550225	NA	NA	SegRatio=0.01,AbsMeanSigma=0.17,pvalue=0.00590442926983086,pvalueTTest=0.0105777702791693,
chrX	47071780	47071894	UBA1	UBA100051	0.12710222025205	2	0.00546952367450003	2	0.153104233550225	2	0.153104233550225	NA	NA	SegRatio=0.01,AbsMeanSigma=0.17,pvalue=0.00590442926983086,pvalueTTest=0.0105777702791693,
chrX	47071883	47072001	UBA1	UBA100052	0.00723906604874847	2	0.00546952367450003	2	0.153104233550225	2	0.153104233550225	NA	NA	SegRatio=0.01,AbsMeanSigma=0.17,pvalue=0.00590442926983086,pvalueTTest=0.0105777702791693,
chrX	47072112	47072227	UBA1	UBA100053	-0.572858622963173	2	0.00546952367450003	2	0.153104233550225	2	0.153104233550225	NA	NA	SegRatio=0.01,AbsMeanSigma=0.17,pvalue=0.00590442926983086,pvalueTTest=0.0105777702791693,
chrX	47072209	47072327	UBA1	UBA100054	0.152687940902822	2	0.00546952367450003	2	0.153104233550225	2	0.153104233550225	NA	NA	SegRatio=0.01,AbsMeanSigma=0.17,pvalue=0.00590442926983086,pvalueTTest=0.0105777702791693,
chrX	47072349	47072464	UBA1	UBA100055	0.17233894559293	2	0.00546952367450003	2	0.153104233550225	2	0.153104233550225	NA	NA	SegRatio=0.01,AbsMeanSigma=0.17,pvalue=0.00590442926983086,pvalueTTest=0.0105777702791693,
chrX	47072393	47072511	UBA1	UBA100056	0.00546952367450003	2	0.00546952367450003	2	0.153104233550225	2	0.153104233550225	NA	NA	SegRatio=0.01,AbsMeanSigma=0.17,pvalue=0.00590442926983086,pvalueTTest=0.0105777702791693,
chrX	47072510	47072629	UBA1	UBA100057	-0.586700668178291	2	0.00546952367450003	2	0.153104233550225	2	0.153104233550225	NA	NA	SegRatio=0.01,AbsMeanSigma=0.17,pvalue=0.00590442926983086,pvalueTTest=0.0105777702791693,
chrX	47073703	47073809	UBA1	UBA100058	-0.0425749227282819	2	0.00546952367450003	2	0.153104233550225	2	0.153104233550225	NA	NA	SegRatio=0.01,AbsMeanSigma=0.17,pvalue=0.00590442926983086,pvalueTTest=0.0105777702791693,
chrX	47073808	47073927	UBA1	UBA100059	0.191487361474402	2	0.00546952367450003	2	0.153104233550225	2	0.153104233550225	NA	NA	SegRatio=0.01,AbsMeanSigma=0.17,pvalue=0.00590442926983086,pvalueTTest=0.0105777702791693,
chrX	47073919	47074037	UBA1	UBA100060	-0.152827124726385	2	0.00546952367450003	2	0.153104233550225	2	0.153104233550225	NA	NA	SegRatio=0.01,AbsMeanSigma=0.17,pvalue=0.00590442926983086,pvalueTTest=0.0105777702791693,
chrX	47074028	47074136	UBA1	UBA100061	-0.0850577328348853	2	0.00546952367450003	2	0.153104233550225	2	0.153104233550225	NA	NA	SegRatio=0.01,AbsMeanSigma=0.17,pvalue=0.00590442926983086,pvalueTTest=0.0105777702791693,
chrX	47074147	47074261	UBA1	UBA100062	-0.21867271383832	2	0.00546952367450003	2	0.153104233550225	2	0.153104233550225	NA	NA	SegRatio=0.01,AbsMeanSigma=0.17,pvalue=0.00590442926983086,pvalueTTest=0.0105777702791693,
chrX	47074210	47074302	UBA1	UBA100063	0.13316210293834	2	0.00546952367450003	2	0.153104233550225	2	0.153104233550225	NA	NA	SegRatio=0.01,AbsMeanSigma=0.17,pvalue=0.00590442926983086,pvalueTTest=0.0105777702791693,
chrX	47074303	47074424	UBA1	UBA100064	-0.0802922041546989	2	0.00546952367450003	2	0.153104233550225	2	0.153104233550225	NA	NA	SegRatio=0.01,AbsMeanSigma=0.17,pvalue=0.00590442926983086,pvalueTTest=0.0105777702791693,
chrX	48649478	48649595	GATA1	GATA100001	NA	2	0.00546952367450003	2	0.00294310668121148	1.5	0.00432245233728121	NA	NA	SegRatio=0.01,AbsMeanSigma=0.17,pvalue=0.00590442926983086,pvalueTTest=0.0105777702791693,
chrX	48649584	48649743	GATA1	GATA100002.GATA100003	NA	2	0.00546952367450003	2	0.00294310668121148	1.5	0.00432245233728121	NA	NA	SegRatio=0.01,AbsMeanSigma=0.17,pvalue=0.00590442926983086,pvalueTTest=0.0105777702791693,
chrX	48649739	48649860	GATA1	GATA100004	0.233477028656568	2	0.00546952367450003	2	0.00294310668121148	1.5	0.00432245233728121	NA	NA	SegRatio=0.01,AbsMeanSigma=0.17,pvalue=0.00590442926983086,pvalueTTest=0.0105777702791693,
chrX	48650210	48650272	GATA1	GATA100005	NA	2	0.00546952367450003	2	0.00294310668121148	1.5	0.00432245233728121	NA	NA	SegRatio=0.01,AbsMeanSigma=0.17,pvalue=0.00590442926983086,pvalueTTest=0.0105777702791693,
chrX	48650273	48650390	GATA1	GATA100006	-0.420757316634045	2	0.00546952367450003	2	0.00294310668121148	1.5	0.00432245233728121	NA	NA	SegRatio=0.01,AbsMeanSigma=0.17,pvalue=0.00590442926983086,pvalueTTest=0.0105777702791693,
chrX	48650361	48650431	GATA1	GATA100007	0.028183590855498	2	0.00546952367450003	2	0.00294310668121148	1.5	0.00432245233728121	NA	NA	SegRatio=0.01,AbsMeanSigma=0.17,pvalue=0.00590442926983086,pvalueTTest=0.0105777702791693,
chrX	48650408	48650524	GATA1	GATA100008	-0.218247597997775	2	0.00546952367450003	2	0.00294310668121148	1.5	0.00432245233728121	NA	NA	SegRatio=0.01,AbsMeanSigma=0.17,pvalue=0.00590442926983086,pvalueTTest=0.0105777702791693,
chrX	48650513	48650621	GATA1	GATA100009	-0.342933831044136	2	0.00546952367450003	2	0.00294310668121148	1.5	0.00432245233728121	NA	NA	SegRatio=0.01,AbsMeanSigma=0.17,pvalue=0.00590442926983086,pvalueTTest=0.0105777702791693,
chrX	48650584	48650679	GATA1	GATA100010	-0.0828998727620987	2	0.00546952367450003	2	0.00294310668121148	1.5	0.00432245233728121	NA	NA	SegRatio=0.01,AbsMeanSigma=0.17,pvalue=0.00590442926983086,pvalueTTest=0.0105777702791693,
chrX	48650691	48650795	GATA1	GATA100011	-0.166898952224611	2	0.00546952367450003	2	0.00294310668121148	1.5	0.00432245233728121	NA	NA	SegRatio=0.01,AbsMeanSigma=0.17,pvalue=0.00590442926983086,pvalueTTest=0.0105777702791693,
chrX	48650748	48650862	GATA1	GATA100012	-0.113488012445336	2	0.00546952367450003	2	0.00294310668121148	1.5	0.00432245233728121	NA	NA	SegRatio=0.01,AbsMeanSigma=0.17,pvalue=0.00590442926983086,pvalueTTest=0.0105777702791693,
chrX	48650844	48650956	GATA1	GATA100013	-0.00269983037773108	2	0.00546952367450003	2	0.00294310668121148	1.5	0.00432245233728121	NA	NA	SegRatio=0.01,AbsMeanSigma=0.17,pvalue=0.00590442926983086,pvalueTTest=0.0105777702791693,
chrX	48651491	48651597	GATA1	GATA100014	-0.313456421368219	2	0.00546952367450003	2	0.00294310668121148	1.5	0.00432245233728121	NA	NA	SegRatio=0.01,AbsMeanSigma=0.17,pvalue=0.00590442926983086,pvalueTTest=0.0105777702791693,
chrX	48651581	48651689	GATA1	GATA100015	0.0325821985310306	2	0.00546952367450003	2	0.00294310668121148	1.5	0.00432245233728121	NA	NA	SegRatio=0.01,AbsMeanSigma=0.17,pvalue=0.00590442926983086,pvalueTTest=0.0105777702791693,
chrX	48651650	48651742	GATA1	GATA100016	-0.207023160344383	2	0.00546952367450003	2	0.00294310668121148	1.5	0.00432245233728121	NA	NA	SegRatio=0.01,AbsMeanSigma=0.17,pvalue=0.00590442926983086,pvalueTTest=0.0105777702791693,
chrX	48652121	48652231	GATA1	GATA100017	-0.730234902227159	2	0.00546952367450003	2	0.00294310668121148	1.5	0.00432245233728121	NA	NA	SegRatio=0.01,AbsMeanSigma=0.17,pvalue=0.00590442926983086,pvalueTTest=0.0105777702791693,
chrX	48652229	48652351	GATA1	GATA100018	-0.264119631796664	2	0.00546952367450003	2	0.00294310668121148	1.5	0.00432245233728121	NA	NA	SegRatio=0.01,AbsMeanSigma=0.17,pvalue=0.00590442926983086,pvalueTTest=0.0105777702791693,
chrX	48652336	48652454	GATA1	GATA100019	NA	2	0.00546952367450003	2	0.00294310668121148	1.5	0.00432245233728121	NA	NA	SegRatio=0.01,AbsMeanSigma=0.17,pvalue=0.00590442926983086,pvalueTTest=0.0105777702791693,
chrX	48652417	48652541	GATA1	GATA100020	-0.327716538491021	2	0.00546952367450003	2	0.00294310668121148	1.5	0.00432245233728121	NA	NA	SegRatio=0.01,AbsMeanSigma=0.17,pvalue=0.00590442926983086,pvalueTTest=0.0105777702791693,
chrX	48652489	48652607	GATA1	GATA100021	-0.598991536039535	2	0.00546952367450003	2	0.00294310668121148	1.5	0.00432245233728121	NA	NA	SegRatio=0.01,AbsMeanSigma=0.17,pvalue=0.00590442926983086,pvalueTTest=0.0105777702791693,
chrX	77227092	77227212	ATP7A	ATP7A00001	0.187045088756713	2	0.00546952367450003	2	0.165578064971571	2	0.165578064971571	NA	NA	SegRatio=0.01,AbsMeanSigma=0.17,pvalue=0.00590442926983086,pvalueTTest=0.0105777702791693,
chrX	77227210	77227327	ATP7A	ATP7A00002	-0.326738286334473	2	0.00546952367450003	2	0.165578064971571	2	0.165578064971571	NA	NA	SegRatio=0.01,AbsMeanSigma=0.17,pvalue=0.00590442926983086,pvalueTTest=0.0105777702791693,
chrX	77243672	77243790	ATP7A	ATP7A00003	0.078109327005375	2	0.00546952367450003	2	0.165578064971571	2	0.165578064971571	NA	NA	SegRatio=0.01,AbsMeanSigma=0.17,pvalue=0.00590442926983086,pvalueTTest=0.0105777702791693,
chrX	77243746	77243860	ATP7A	ATP7A00004	0.352647373195662	2	0.00546952367450003	2	0.165578064971571	2	0.165578064971571	NA	NA	SegRatio=0.01,AbsMeanSigma=0.17,pvalue=0.00590442926983086,pvalueTTest=0.0105777702791693,
chrX	77243804	77243916	ATP7A	ATP7A00005	-0.0225891983123416	2	0.00546952367450003	2	0.165578064971571	2	0.165578064971571	NA	NA	SegRatio=0.01,AbsMeanSigma=0.17,pvalue=0.00590442926983086,pvalueTTest=0.0105777702791693,
chrX	77243909	77244027	ATP7A	ATP7A00006	0.097438730995788	2	0.00546952367450003	2	0.165578064971571	2	0.165578064971571	NA	NA	SegRatio=0.01,AbsMeanSigma=0.17,pvalue=0.00590442926983086,pvalueTTest=0.0105777702791693,
chrX	77244012	77244123	ATP7A	ATP7A00007	-0.309658122340272	2	0.00546952367450003	2	0.165578064971571	2	0.165578064971571	NA	NA	SegRatio=0.01,AbsMeanSigma=0.17,pvalue=0.00590442926983086,pvalueTTest=0.0105777702791693,
chrX	77244108	77244204	ATP7A	ATP7A00008	0.0338288746636677	2	0.00546952367450003	2	0.165578064971571	2	0.165578064971571	NA	NA	SegRatio=0.01,AbsMeanSigma=0.17,pvalue=0.00590442926983086,pvalueTTest=0.0105777702791693,
chrX	77244179	77244293	ATP7A	ATP7A00009	-0.0331111064669202	2	0.00546952367450003	2	0.165578064971571	2	0.165578064971571	NA	NA	SegRatio=0.01,AbsMeanSigma=0.17,pvalue=0.00590442926983086,pvalueTTest=0.0105777702791693,
chrX	77244697	77244814	ATP7A	ATP7A00010	0.00311306782943304	2	0.00546952367450003	2	0.165578064971571	2	0.165578064971571	NA	NA	SegRatio=0.01,AbsMeanSigma=0.17,pvalue=0.00590442926983086,pvalueTTest=0.0105777702791693,
chrX	77244790	77244905	ATP7A	ATP7A00011	-0.0932317050420202	2	0.00546952367450003	2	0.165578064971571	2	0.165578064971571	NA	NA	SegRatio=0.01,AbsMeanSigma=0.17,pvalue=0.00590442926983086,pvalueTTest=0.0105777702791693,
chrX	77244906	77245018	ATP7A	ATP7A00012	-0.102608794816229	2	0.00546952367450003	2	0.165578064971571	2	0.165578064971571	NA	NA	SegRatio=0.01,AbsMeanSigma=0.17,pvalue=0.00590442926983086,pvalueTTest=0.0105777702791693,
chrX	77244996	77245084	ATP7A	ATP7A00013	NA	2	0.00546952367450003	2	0.165578064971571	2	0.165578064971571	NA	NA	SegRatio=0.01,AbsMeanSigma=0.17,pvalue=0.00590442926983086,pvalueTTest=0.0105777702791693,
chrX	77245079	77245195	ATP7A	ATP7A00014	0.289957645246683	2	0.00546952367450003	2	0.165578064971571	2	0.165578064971571	NA	NA	SegRatio=0.01,AbsMeanSigma=0.17,pvalue=0.00590442926983086,pvalueTTest=0.0105777702791693,
chrX	77245186	77245295	ATP7A	ATP7A00015	-0.261228725283133	2	0.00546952367450003	2	0.165578064971571	2	0.165578064971571	NA	NA	SegRatio=0.01,AbsMeanSigma=0.17,pvalue=0.00590442926983086,pvalueTTest=0.0105777702791693,
chrX	77245295	77245411	ATP7A	ATP7A00016	0.0514457747833979	2	0.00546952367450003	2	0.165578064971571	2	0.165578064971571	NA	NA	SegRatio=0.01,AbsMeanSigma=0.17,pvalue=0.00590442926983086,pvalueTTest=0.0105777702791693,
chrX	77245412	77245529	ATP7A	ATP7A00017	0.191769746032316	2	0.00546952367450003	2	0.165578064971571	2	0.165578064971571	NA	NA	SegRatio=0.01,AbsMeanSigma=0.17,pvalue=0.00590442926983086,pvalueTTest=0.0105777702791693,
chrX	77253892	77253993	ATP7A	ATP7A00018	0.25856781380635	2	0.00546952367450003	2	0.165578064971571	2	0.165578064971571	NA	NA	SegRatio=0.01,AbsMeanSigma=0.17,pvalue=0.00590442926983086,pvalueTTest=0.0105777702791693,
chrX	77253976	77254071	ATP7A	ATP7A00019	-0.000220348241237335	2	0.00546952367450003	2	0.165578064971571	2	0.165578064971571	NA	NA	SegRatio=0.01,AbsMeanSigma=0.17,pvalue=0.00590442926983086,pvalueTTest=0.0105777702791693,
chrX	77254070	77254181	ATP7A	ATP7A00020	0.267929852038563	2	0.00546952367450003	2	0.165578064971571	2	0.165578064971571	NA	NA	SegRatio=0.01,AbsMeanSigma=0.17,pvalue=0.00590442926983086,pvalueTTest=0.0105777702791693,
chrX	77254179	77254297	ATP7A	ATP7A00021	0.251110366462948	2	0.00546952367450003	2	0.165578064971571	2	0.165578064971571	NA	NA	SegRatio=0.01,AbsMeanSigma=0.17,pvalue=0.00590442926983086,pvalueTTest=0.0105777702791693,
chrX	77258596	77258711	ATP7A	ATP7A00022	0.201338489131906	2	0.00546952367450003	2	0.165578064971571	2	0.165578064971571	NA	NA	SegRatio=0.01,AbsMeanSigma=0.17,pvalue=0.00590442926983086,pvalueTTest=0.0105777702791693,
chrX	77258668	77258782	ATP7A	ATP7A00023	-0.356569062544148	2	0.00546952367450003	2	0.165578064971571	2	0.165578064971571	NA	NA	SegRatio=0.01,AbsMeanSigma=0.17,pvalue=0.00590442926983086,pvalueTTest=0.0105777702791693,
chrX	77264557	77264664	ATP7A	ATP7A00024	0.0856961132779967	2	0.00546952367450003	2	0.165578064971571	2	0.165578064971571	NA	NA	SegRatio=0.01,AbsMeanSigma=0.17,pvalue=0.00590442926983086,pvalueTTest=0.0105777702791693,
chrX	77264632	77264749	ATP7A	ATP7A00025	-0.0740291117276317	2	0.00546952367450003	2	0.165578064971571	2	0.165578064971571	NA	NA	SegRatio=0.01,AbsMeanSigma=0.17,pvalue=0.00590442926983086,pvalueTTest=0.0105777702791693,
chrX	77264732	77264827	ATP7A	ATP7A00026	0.0220871742575573	2	0.00546952367450003	2	0.165578064971571	2	0.165578064971571	NA	NA	SegRatio=0.01,AbsMeanSigma=0.17,pvalue=0.00590442926983086,pvalueTTest=0.0105777702791693,
chrX	77266602	77266711	ATP7A	ATP7A00027	-0.426209091082436	2	0.00546952367450003	2	0.165578064971571	2	0.165578064971571	NA	NA	SegRatio=0.01,AbsMeanSigma=0.17,pvalue=0.00590442926983086,pvalueTTest=0.0105777702791693,
chrX	77266707	77266842	ATP7A	ATP7A00028	-0.0461191392051317	2	0.00546952367450003	2	0.165578064971571	2	0.165578064971571	NA	NA	SegRatio=0.01,AbsMeanSigma=0.17,pvalue=0.00590442926983086,pvalueTTest=0.0105777702791693,
chrX	77266914	77267026	ATP7A	ATP7A00029	-0.348576876848254	2	0.00546952367450003	2	0.165578064971571	2	0.165578064971571	NA	NA	SegRatio=0.01,AbsMeanSigma=0.17,pvalue=0.00590442926983086,pvalueTTest=0.0105777702791693,
chrX	77266969	77267087	ATP7A	ATP7A00030	-0.254269147438505	2	0.00546952367450003	2	0.165578064971571	2	0.165578064971571	NA	NA	SegRatio=0.01,AbsMeanSigma=0.17,pvalue=0.00590442926983086,pvalueTTest=0.0105777702791693,
chrX	77267052	77267167	ATP7A	ATP7A00031	-0.852935357165187	2	0.00546952367450003	2	0.165578064971571	2	0.165578064971571	NA	NA	SegRatio=0.01,AbsMeanSigma=0.17,pvalue=0.00590442926983086,pvalueTTest=0.0105777702791693,
chrX	77267143	77267253	ATP7A	ATP7A00032	0.158633062296853	2	0.00546952367450003	2	0.165578064971571	2	0.165578064971571	NA	NA	SegRatio=0.01,AbsMeanSigma=0.17,pvalue=0.00590442926983086,pvalueTTest=0.0105777702791693,
chrX	77268298	77268413	ATP7A	ATP7A00033	0.23682628665954	2	0.00546952367450003	2	0.165578064971571	2	0.165578064971571	NA	NA	SegRatio=0.01,AbsMeanSigma=0.17,pvalue=0.00590442926983086,pvalueTTest=0.0105777702791693,
chrX	77268399	77268508	ATP7A	ATP7A00034	-0.710429370653147	2	0.00546952367450003	2	0.165578064971571	2	0.165578064971571	NA	NA	SegRatio=0.01,AbsMeanSigma=0.17,pvalue=0.00590442926983086,pvalueTTest=0.0105777702791693,
chrX	77268489	77268603	ATP7A	ATP7A00035	-0.0923852772904333	2	0.00546952367450003	2	0.165578064971571	2	0.165578064971571	NA	NA	SegRatio=0.01,AbsMeanSigma=0.17,pvalue=0.00590442926983086,pvalueTTest=0.0105777702791693,
chrX	77268526	77268640	ATP7A	ATP7A00036	0.0963350193481231	2	0.00546952367450003	2	0.165578064971571	2	0.165578064971571	NA	NA	SegRatio=0.01,AbsMeanSigma=0.17,pvalue=0.00590442926983086,pvalueTTest=0.0105777702791693,
chrX	77270087	77270196	ATP7A	ATP7A00037	-0.169615525756745	2	0.00546952367450003	2	0.165578064971571	2	0.165578064971571	NA	NA	SegRatio=0.01,AbsMeanSigma=0.17,pvalue=0.00590442926983086,pvalueTTest=0.0105777702791693,
chrX	77270169	77270255	ATP7A	ATP7A00038	0.163350185365553	2	0.00546952367450003	2	0.165578064971571	2	0.165578064971571	NA	NA	SegRatio=0.01,AbsMeanSigma=0.17,pvalue=0.00590442926983086,pvalueTTest=0.0105777702791693,
chrX	77270235	77270342	ATP7A	ATP7A00039	NA	2	0.00546952367450003	2	0.165578064971571	2	0.165578064971571	NA	NA	SegRatio=0.01,AbsMeanSigma=0.17,pvalue=0.00590442926983086,pvalueTTest=0.0105777702791693,
chrX	77271226	77271332	ATP7A	ATP7A00040	0.271741794669146	2	0.00546952367450003	2	0.165578064971571	2	0.165578064971571	NA	NA	SegRatio=0.01,AbsMeanSigma=0.17,pvalue=0.00590442926983086,pvalueTTest=0.0105777702791693,
chrX	77271267	77271369	ATP7A	ATP7A00041	-0.0567564246715623	2	0.00546952367450003	2	0.165578064971571	2	0.165578064971571	NA	NA	SegRatio=0.01,AbsMeanSigma=0.17,pvalue=0.00590442926983086,pvalueTTest=0.0105777702791693,
chrX	77271318	77271419	ATP7A	ATP7A00042	0.177711674901265	2	0.00546952367450003	2	0.165578064971571	2	0.165578064971571	NA	NA	SegRatio=0.01,AbsMeanSigma=0.17,pvalue=0.00590442926983086,pvalueTTest=0.0105777702791693,
chrX	77275715	77275829	ATP7A	ATP7A00043	0.152492989251158	2	0.00546952367450003	2	0.165578064971571	2	0.165578064971571	NA	NA	SegRatio=0.01,AbsMeanSigma=0.17,pvalue=0.00590442926983086,pvalueTTest=0.0105777702791693,
chrX	77275767	77275879	ATP7A	ATP7A00044	0.183387713653645	2	0.00546952367450003	2	0.165578064971571	2	0.165578064971571	NA	NA	SegRatio=0.01,AbsMeanSigma=0.17,pvalue=0.00590442926983086,pvalueTTest=0.0105777702791693,
chrX	77275876	77275991	ATP7A	ATP7A00045	-0.205285605615252	2	0.00546952367450003	2	0.165578064971571	2	0.165578064971571	NA	NA	SegRatio=0.01,AbsMeanSigma=0.17,pvalue=0.00590442926983086,pvalueTTest=0.0105777702791693,
chrX	77276394	77276500	ATP7A	ATP7A00046	0.0478837796670709	2	0.00546952367450003	2	0.165578064971571	2	0.165578064971571	NA	NA	SegRatio=0.01,AbsMeanSigma=0.17,pvalue=0.00590442926983086,pvalueTTest=0.0105777702791693,
chrX	77276487	77276595	ATP7A	ATP7A00047	-0.501758965123377	2	0.00546952367450003	2	0.165578064971571	2	0.165578064971571	NA	NA	SegRatio=0.01,AbsMeanSigma=0.17,pvalue=0.00590442926983086,pvalueTTest=0.0105777702791693,
chrX	77284710	77284825	ATP7A	ATP7A00048	-0.142918041718243	2	0.00546952367450003	2	0.165578064971571	2	0.165578064971571	NA	NA	SegRatio=0.01,AbsMeanSigma=0.17,pvalue=0.00590442926983086,pvalueTTest=0.0105777702791693,
chrX	77284813	77284927	ATP7A	ATP7A00049	0.0369356410094384	2	0.00546952367450003	2	0.165578064971571	2	0.165578064971571	NA	NA	SegRatio=0.01,AbsMeanSigma=0.17,pvalue=0.00590442926983086,pvalueTTest=0.0105777702791693,
chrX	77284914	77285029	ATP7A	ATP7A00050	-0.851245330999196	2	0.00546952367450003	2	0.165578064971571	2	0.165578064971571	NA	NA	SegRatio=0.01,AbsMeanSigma=0.17,pvalue=0.00590442926983086,pvalueTTest=0.0105777702791693,
chrX	77286875	77286993	ATP7A	ATP7A00051	-0.271420587979874	2	0.00546952367450003	2	0.165578064971571	2	0.165578064971571	NA	NA	SegRatio=0.01,AbsMeanSigma=0.17,pvalue=0.00590442926983086,pvalueTTest=0.0105777702791693,
chrX	77286940	77287044	ATP7A	ATP7A00052	-0.0677059057288551	2	0.00546952367450003	2	0.165578064971571	2	0.165578064971571	NA	NA	SegRatio=0.01,AbsMeanSigma=0.17,pvalue=0.00590442926983086,pvalueTTest=0.0105777702791693,
chrX	77287044	77287150	ATP7A	ATP7A00053	-0.222822695538294	2	0.00546952367450003	2	0.165578064971571	2	0.165578064971571	NA	NA	SegRatio=0.01,AbsMeanSigma=0.17,pvalue=0.00590442926983086,pvalueTTest=0.0105777702791693,
chrX	77289057	77289153	ATP7A	ATP7A00054	-0.295793212703298	2	0.00546952367450003	2	0.165578064971571	2	0.165578064971571	NA	NA	SegRatio=0.01,AbsMeanSigma=0.17,pvalue=0.00590442926983086,pvalueTTest=0.0105777702791693,
chrX	77289150	77289257	ATP7A	ATP7A00055	-0.531826171759894	2	0.00546952367450003	2	0.165578064971571	2	0.165578064971571	NA	NA	SegRatio=0.01,AbsMeanSigma=0.17,pvalue=0.00590442926983086,pvalueTTest=0.0105777702791693,
chrX	77289257	77289368	ATP7A	ATP7A00056	0.142686440687919	2	0.00546952367450003	2	0.165578064971571	2	0.165578064971571	NA	NA	SegRatio=0.01,AbsMeanSigma=0.17,pvalue=0.00590442926983086,pvalueTTest=0.0105777702791693,
chrX	77294264	77294378	ATP7A	ATP7A00057	-0.539374170532316	2	0.00546952367450003	2	0.165578064971571	2	0.165578064971571	NA	NA	SegRatio=0.01,AbsMeanSigma=0.17,pvalue=0.00590442926983086,pvalueTTest=0.0105777702791693,
chrX	77294346	77294457	ATP7A	ATP7A00058	0.256845799110297	2	0.00546952367450003	2	0.165578064971571	2	0.165578064971571	NA	NA	SegRatio=0.01,AbsMeanSigma=0.17,pvalue=0.00590442926983086,pvalueTTest=0.0105777702791693,
chrX	77294458	77294567	ATP7A	ATP7A00059	0.484397139497368	2	0.00546952367450003	2	0.165578064971571	2	0.165578064971571	NA	NA	SegRatio=0.01,AbsMeanSigma=0.17,pvalue=0.00590442926983086,pvalueTTest=0.0105777702791693,
chrX	77295991	77296103	ATP7A	ATP7A00060	0.228575111165678	2	0.00546952367450003	2	0.165578064971571	2	0.165578064971571	NA	NA	SegRatio=0.01,AbsMeanSigma=0.17,pvalue=0.00590442926983086,pvalueTTest=0.0105777702791693,
chrX	77296089	77296191	ATP7A	ATP7A00061	-0.381764698033055	2	0.00546952367450003	2	0.165578064971571	2	0.165578064971571	NA	NA	SegRatio=0.01,AbsMeanSigma=0.17,pvalue=0.00590442926983086,pvalueTTest=0.0105777702791693,
chrX	77296181	77296289	ATP7A	ATP7A00062	NA	2	0.00546952367450003	2	0.165578064971571	2	0.165578064971571	NA	NA	SegRatio=0.01,AbsMeanSigma=0.17,pvalue=0.00590442926983086,pvalueTTest=0.0105777702791693,
chrX	77298021	77298120	ATP7A	ATP7A00063	0.0924721504022895	2	0.00546952367450003	2	0.165578064971571	2	0.165578064971571	NA	NA	SegRatio=0.01,AbsMeanSigma=0.17,pvalue=0.00590442926983086,pvalueTTest=0.0105777702791693,
chrX	77298116	77298229	ATP7A	ATP7A00064	0.316664419789946	2	0.00546952367450003	2	0.165578064971571	2	0.165578064971571	NA	NA	SegRatio=0.01,AbsMeanSigma=0.17,pvalue=0.00590442926983086,pvalueTTest=0.0105777702791693,
chrX	77298222	77298328	ATP7A	ATP7A00065	-0.523960652822695	2	0.00546952367450003	2	0.165578064971571	2	0.165578064971571	NA	NA	SegRatio=0.01,AbsMeanSigma=0.17,pvalue=0.00590442926983086,pvalueTTest=0.0105777702791693,
chrX	77298751	77298862	ATP7A	ATP7A00066	NA	2	0.00546952367450003	2	0.165578064971571	2	0.165578064971571	NA	NA	SegRatio=0.01,AbsMeanSigma=0.17,pvalue=0.00590442926983086,pvalueTTest=0.0105777702791693,
chrX	77298827	77298925	ATP7A	ATP7A00067	0.0992499514267073	2	0.00546952367450003	2	0.165578064971571	2	0.165578064971571	NA	NA	SegRatio=0.01,AbsMeanSigma=0.17,pvalue=0.00590442926983086,pvalueTTest=0.0105777702791693,
chrX	77298875	77298981	ATP7A	ATP7A00068	0.0725744486227018	2	0.00546952367450003	2	0.165578064971571	2	0.165578064971571	NA	NA	SegRatio=0.01,AbsMeanSigma=0.17,pvalue=0.00590442926983086,pvalueTTest=0.0105777702791693,
chrX	77300900	77301015	ATP7A	ATP7A00069	0.0991093972666467	2	0.00546952367450003	2	0.165578064971571	2	0.165578064971571	NA	NA	SegRatio=0.01,AbsMeanSigma=0.17,pvalue=0.00590442926983086,pvalueTTest=0.0105777702791693,
chrX	77300990	77301081	ATP7A	ATP7A00070	0.423636563413848	2	0.00546952367450003	2	0.165578064971571	2	0.165578064971571	NA	NA	SegRatio=0.01,AbsMeanSigma=0.17,pvalue=0.00590442926983086,pvalueTTest=0.0105777702791693,
chrX	77301036	77301156	ATP7A	ATP7A00071	0.311497880052965	2	0.00546952367450003	2	0.165578064971571	2	0.165578064971571	NA	NA	SegRatio=0.01,AbsMeanSigma=0.17,pvalue=0.00590442926983086,pvalueTTest=0.0105777702791693,
chrX	77301749	77301864	ATP7A	ATP7A00072	NA	2	0.00546952367450003	2	0.165578064971571	2	0.165578064971571	NA	NA	SegRatio=0.01,AbsMeanSigma=0.17,pvalue=0.00590442926983086,pvalueTTest=0.0105777702791693,
chrX	77301855	77301959	ATP7A	ATP7A00073	0.0443188846769509	2	0.00546952367450003	2	0.165578064971571	2	0.165578064971571	NA	NA	SegRatio=0.01,AbsMeanSigma=0.17,pvalue=0.00590442926983086,pvalueTTest=0.0105777702791693,
chrX	77301888	77302003	ATP7A	ATP7A00074	-0.303894380914395	2	0.00546952367450003	2	0.165578064971571	2	0.165578064971571	NA	NA	SegRatio=0.01,AbsMeanSigma=0.17,pvalue=0.00590442926983086,pvalueTTest=0.0105777702791693,
chrX	77302004	77302115	ATP7A	ATP7A00075	0.0364905249306795	2	0.00546952367450003	2	0.165578064971571	2	0.165578064971571	NA	NA	SegRatio=0.01,AbsMeanSigma=0.17,pvalue=0.00590442926983086,pvalueTTest=0.0105777702791693,
chrX	85119576	85119690	CHM	CHM00001	-0.0459984785007588	2	0.00546952367450003	2	0.216326382536932	2	0.216326382536932	NA	NA	SegRatio=0.01,AbsMeanSigma=0.17,pvalue=0.00590442926983086,pvalueTTest=0.0105777702791693,
chrX	85119689	85119807	CHM	CHM00002	-0.238775873776794	2	0.00546952367450003	2	0.216326382536932	2	0.216326382536932	NA	NA	SegRatio=0.01,AbsMeanSigma=0.17,pvalue=0.00590442926983086,pvalueTTest=0.0105777702791693,
chrX	85119760	85119876	CHM	CHM00003	-0.270609458792286	2	0.00546952367450003	2	0.216326382536932	2	0.216326382536932	NA	NA	SegRatio=0.01,AbsMeanSigma=0.17,pvalue=0.00590442926983086,pvalueTTest=0.0105777702791693,
chrX	85128029	85128142	CHM	CHM00004	0.060706854276557	2	0.00546952367450003	2	0.216326382536932	2	0.216326382536932	NA	NA	SegRatio=0.01,AbsMeanSigma=0.17,pvalue=0.00590442926983086,pvalueTTest=0.0105777702791693,
chrX	85128143	85128269	CHM	CHM00005	0.426280816473018	2	0.00546952367450003	2	0.216326382536932	2	0.216326382536932	NA	NA	SegRatio=0.01,AbsMeanSigma=0.17,pvalue=0.00590442926983086,pvalueTTest=0.0105777702791693,
chrX	85133941	85134048	CHM	CHM00006	0.773469914507439	2	0.00546952367450003	2	0.216326382536932	2	0.216326382536932	NA	NA	SegRatio=0.01,AbsMeanSigma=0.17,pvalue=0.00590442926983086,pvalueTTest=0.0105777702791693,
chrX	85134049	85134163	CHM	CHM00007	0.557855159237219	2	0.00546952367450003	2	0.216326382536932	2	0.216326382536932	NA	NA	SegRatio=0.01,AbsMeanSigma=0.17,pvalue=0.00590442926983086,pvalueTTest=0.0105777702791693,
chrX	85149137	85149249	CHM	CHM00008	0.0722070928213544	2	0.00546952367450003	2	0.216326382536932	2	0.216326382536932	NA	NA	SegRatio=0.01,AbsMeanSigma=0.17,pvalue=0.00590442926983086,pvalueTTest=0.0105777702791693,
chrX	85149223	85149336	CHM	CHM00009	-0.122139829869093	2	0.00546952367450003	2	0.216326382536932	2	0.216326382536932	NA	NA	SegRatio=0.01,AbsMeanSigma=0.17,pvalue=0.00590442926983086,pvalueTTest=0.0105777702791693,
chrX	85155584	85155685	CHM	CHM00010	NA	2	0.00546952367450003	2	0.216326382536932	2	0.216326382536932	NA	NA	SegRatio=0.01,AbsMeanSigma=0.17,pvalue=0.00590442926983086,pvalueTTest=0.0105777702791693,
chrX	85155662	85155778	CHM	CHM00011	0.194854598601898	2	0.00546952367450003	2	0.216326382536932	2	0.216326382536932	NA	NA	SegRatio=0.01,AbsMeanSigma=0.17,pvalue=0.00590442926983086,pvalueTTest=0.0105777702791693,
chrX	85156020	85156134	CHM	CHM00012	0.116858849887165	2	0.00546952367450003	2	0.216326382536932	2	0.216326382536932	NA	NA	SegRatio=0.01,AbsMeanSigma=0.17,pvalue=0.00590442926983086,pvalueTTest=0.0105777702791693,
chrX	85156101	85156199	CHM	CHM00013	0.0446551215026439	2	0.00546952367450003	2	0.216326382536932	2	0.216326382536932	NA	NA	SegRatio=0.01,AbsMeanSigma=0.17,pvalue=0.00590442926983086,pvalueTTest=0.0105777702791693,
chrX	85156186	85156296	CHM	CHM00014	NA	2	0.00546952367450003	2	0.216326382536932	2	0.216326382536932	NA	NA	SegRatio=0.01,AbsMeanSigma=0.17,pvalue=0.00590442926983086,pvalueTTest=0.0105777702791693,
chrX	85166280	85166376	CHM	CHM00015	-0.0841621779766158	2	0.00546952367450003	2	0.216326382536932	2	0.216326382536932	NA	NA	SegRatio=0.01,AbsMeanSigma=0.17,pvalue=0.00590442926983086,pvalueTTest=0.0105777702791693,
chrX	85211135	85211245	CHM	CHM00016	0.19832109507672	2	0.00546952367450003	2	0.216326382536932	2	0.216326382536932	NA	NA	SegRatio=0.01,AbsMeanSigma=0.17,pvalue=0.00590442926983086,pvalueTTest=0.0105777702791693,
chrX	85211165	85211281	CHM	CHM00017	-0.354799817691432	2	0.00546952367450003	2	0.216326382536932	2	0.216326382536932	NA	NA	SegRatio=0.01,AbsMeanSigma=0.17,pvalue=0.00590442926983086,pvalueTTest=0.0105777702791693,
chrX	85211271	85211365	CHM	CHM00018	-0.083441374408476	2	0.00546952367450003	2	0.216326382536932	2	0.216326382536932	NA	NA	SegRatio=0.01,AbsMeanSigma=0.17,pvalue=0.00590442926983086,pvalueTTest=0.0105777702791693,
chrX	85211315	85211452	CHM	CHM00019	NA	2	0.00546952367450003	2	0.216326382536932	2	0.216326382536932	NA	NA	SegRatio=0.01,AbsMeanSigma=0.17,pvalue=0.00590442926983086,pvalueTTest=0.0105777702791693,
chrX	85212838	85212947	CHM	CHM00020	NA	2	0.00546952367450003	2	0.216326382536932	2	0.216326382536932	NA	NA	SegRatio=0.01,AbsMeanSigma=0.17,pvalue=0.00590442926983086,pvalueTTest=0.0105777702791693,
chrX	85212927	85213011	CHM	CHM00021	NA	2	0.00546952367450003	2	0.216326382536932	2	0.216326382536932	NA	NA	SegRatio=0.01,AbsMeanSigma=0.17,pvalue=0.00590442926983086,pvalueTTest=0.0105777702791693,
chrX	85213766	85213883	CHM	CHM00022	-0.203709081254164	2	0.00546952367450003	2	0.216326382536932	2	0.216326382536932	NA	NA	SegRatio=0.01,AbsMeanSigma=0.17,pvalue=0.00590442926983086,pvalueTTest=0.0105777702791693,
chrX	85213858	85213969	CHM	CHM00023	-0.289473501529033	2	0.00546952367450003	2	0.216326382536932	2	0.216326382536932	NA	NA	SegRatio=0.01,AbsMeanSigma=0.17,pvalue=0.00590442926983086,pvalueTTest=0.0105777702791693,
chrX	85213982	85214114	CHM	CHM00024	NA	2	0.00546952367450003	2	0.216326382536932	2	0.216326382536932	NA	NA	SegRatio=0.01,AbsMeanSigma=0.17,pvalue=0.00590442926983086,pvalueTTest=0.0105777702791693,
chrX	85218648	85218761	CHM	CHM00025	0.456378138813974	2	0.00546952367450003	2	0.216326382536932	2	0.216326382536932	NA	NA	SegRatio=0.01,AbsMeanSigma=0.17,pvalue=0.00590442926983086,pvalueTTest=0.0105777702791693,
chrX	85218759	85218865	CHM	CHM00026	0.0453334637450846	2	0.00546952367450003	2	0.216326382536932	2	0.216326382536932	NA	NA	SegRatio=0.01,AbsMeanSigma=0.17,pvalue=0.00590442926983086,pvalueTTest=0.0105777702791693,
chrX	85218863	85218981	CHM	CHM00027	0.124756767124642	2	0.00546952367450003	2	0.216326382536932	2	0.216326382536932	NA	NA	SegRatio=0.01,AbsMeanSigma=0.17,pvalue=0.00590442926983086,pvalueTTest=0.0105777702791693,
chrX	85218918	85219034	CHM	CHM00028	0.0058579479443122	2	0.00546952367450003	2	0.216326382536932	2	0.216326382536932	NA	NA	SegRatio=0.01,AbsMeanSigma=0.17,pvalue=0.00590442926983086,pvalueTTest=0.0105777702791693,
chrX	85219012	85219125	CHM	CHM00029	0.0646836422584786	2	0.00546952367450003	2	0.216326382536932	2	0.216326382536932	NA	NA	SegRatio=0.01,AbsMeanSigma=0.17,pvalue=0.00590442926983086,pvalueTTest=0.0105777702791693,
chrX	85226593	85226723	CHM	CHM00030	0.161284725648853	2	0.00546952367450003	2	0.216326382536932	2	0.216326382536932	NA	NA	SegRatio=0.01,AbsMeanSigma=0.17,pvalue=0.00590442926983086,pvalueTTest=0.0105777702791693,
chrX	85233710	85233823	CHM	CHM00031	0.126920998694966	2	0.00546952367450003	2	0.216326382536932	2	0.216326382536932	NA	NA	SegRatio=0.01,AbsMeanSigma=0.17,pvalue=0.00590442926983086,pvalueTTest=0.0105777702791693,
chrX	85233811	85233925	CHM	CHM00032	0.348988890049176	2	0.00546952367450003	2	0.216326382536932	2	0.216326382536932	NA	NA	SegRatio=0.01,AbsMeanSigma=0.17,pvalue=0.00590442926983086,pvalueTTest=0.0105777702791693,
chrX	85236686	85236796	CHM	CHM00033	0.0881295508704059	2	0.00546952367450003	2	0.216326382536932	2	0.216326382536932	NA	NA	SegRatio=0.01,AbsMeanSigma=0.17,pvalue=0.00590442926983086,pvalueTTest=0.0105777702791693,
chrX	85236774	85236886	CHM	CHM00034	NA	2	0.00546952367450003	2	0.216326382536932	2	0.216326382536932	NA	NA	SegRatio=0.01,AbsMeanSigma=0.17,pvalue=0.00590442926983086,pvalueTTest=0.0105777702791693,
chrX	85282484	85282571	CHM	CHM00035	0.146735880870187	2	0.00546952367450003	2	0.216326382536932	2	0.216326382536932	NA	NA	SegRatio=0.01,AbsMeanSigma=0.17,pvalue=0.00590442926983086,pvalueTTest=0.0105777702791693,
chrX	85282560	85282672	CHM	CHM00036	NA	2	0.00546952367450003	2	0.216326382536932	2	0.216326382536932	NA	NA	SegRatio=0.01,AbsMeanSigma=0.17,pvalue=0.00590442926983086,pvalueTTest=0.0105777702791693,
chrX	85302466	85302568	CHM	CHM00037	0.0871578001481757	2	0.00546952367450003	2	0.216326382536932	2	0.216326382536932	NA	NA	SegRatio=0.01,AbsMeanSigma=0.17,pvalue=0.00590442926983086,pvalueTTest=0.0105777702791693,
chrX	100604852	100604964	BTK	BTK00001	-0.354003364496461	2	0.00546952367450003	2	0.0755546399999055	2	0.0755546399999055	NA	NA	SegRatio=0.01,AbsMeanSigma=0.17,pvalue=0.00590442926983086,pvalueTTest=0.0105777702791693,
chrX	100608148	100608263	BTK	BTK00002	0.0299049206518664	2	0.00546952367450003	2	0.0755546399999055	2	0.0755546399999055	NA	NA	SegRatio=0.01,AbsMeanSigma=0.17,pvalue=0.00590442926983086,pvalueTTest=0.0105777702791693,
chrX	100608205	100608315	BTK	BTK00003	-0.823072163389292	2	0.00546952367450003	2	0.0755546399999055	2	0.0755546399999055	NA	NA	SegRatio=0.01,AbsMeanSigma=0.17,pvalue=0.00590442926983086,pvalueTTest=0.0105777702791693,
chrX	100608308	100608416	BTK	BTK00004	0.466213403982205	2	0.00546952367450003	2	0.0755546399999055	2	0.0755546399999055	NA	NA	SegRatio=0.01,AbsMeanSigma=0.17,pvalue=0.00590442926983086,pvalueTTest=0.0105777702791693,
chrX	100608831	100608943	BTK	BTK00005	NA	2	0.00546952367450003	2	0.0755546399999055	2	0.0755546399999055	NA	NA	SegRatio=0.01,AbsMeanSigma=0.17,pvalue=0.00590442926983086,pvalueTTest=0.0105777702791693,
chrX	100608901	100609011	BTK	BTK00006	-0.234750678327213	2	0.00546952367450003	2	0.0755546399999055	2	0.0755546399999055	NA	NA	SegRatio=0.01,AbsMeanSigma=0.17,pvalue=0.00590442926983086,pvalueTTest=0.0105777702791693,
chrX	100609574	100609689	BTK	BTK00007	0.150587348534106	2	0.00546952367450003	2	0.0755546399999055	2	0.0755546399999055	NA	NA	SegRatio=0.01,AbsMeanSigma=0.17,pvalue=0.00590442926983086,pvalueTTest=0.0105777702791693,
chrX	100609649	100609755	BTK	BTK00008	-0.287381467556869	2	0.00546952367450003	2	0.0755546399999055	2	0.0755546399999055	NA	NA	SegRatio=0.01,AbsMeanSigma=0.17,pvalue=0.00590442926983086,pvalueTTest=0.0105777702791693,
chrX	100610949	100611058	BTK	BTK00009	-0.0999878635606987	2	0.00546952367450003	2	0.0755546399999055	2	0.0755546399999055	NA	NA	SegRatio=0.01,AbsMeanSigma=0.17,pvalue=0.00590442926983086,pvalueTTest=0.0105777702791693,
chrX	100611059	100611174	BTK	BTK00010	0.217588979912471	2	0.00546952367450003	2	0.0755546399999055	2	0.0755546399999055	NA	NA	SegRatio=0.01,AbsMeanSigma=0.17,pvalue=0.00590442926983086,pvalueTTest=0.0105777702791693,
chrX	100611159	100611255	BTK	BTK00011	-0.000824379605202985	2	0.00546952367450003	2	0.0755546399999055	2	0.0755546399999055	NA	NA	SegRatio=0.01,AbsMeanSigma=0.17,pvalue=0.00590442926983086,pvalueTTest=0.0105777702791693,
chrX	100611245	100611363	BTK	BTK00012	0.114269052296216	2	0.00546952367450003	2	0.0755546399999055	2	0.0755546399999055	NA	NA	SegRatio=0.01,AbsMeanSigma=0.17,pvalue=0.00590442926983086,pvalueTTest=0.0105777702791693,
chrX	100611681	100611798	BTK	BTK00013	-0.0193864151104111	2	0.00546952367450003	2	0.0755546399999055	2	0.0755546399999055	NA	NA	SegRatio=0.01,AbsMeanSigma=0.17,pvalue=0.00590442926983086,pvalueTTest=0.0105777702791693,
chrX	100611795	100611911	BTK	BTK00014	0.20495052783375	2	0.00546952367450003	2	0.0755546399999055	2	0.0755546399999055	NA	NA	SegRatio=0.01,AbsMeanSigma=0.17,pvalue=0.00590442926983086,pvalueTTest=0.0105777702791693,
chrX	100611890	100612006	BTK	BTK00015	-0.359222380566381	2	0.00546952367450003	2	0.0755546399999055	2	0.0755546399999055	NA	NA	SegRatio=0.01,AbsMeanSigma=0.17,pvalue=0.00590442926983086,pvalueTTest=0.0105777702791693,
chrX	100612429	100612543	BTK	BTK00016	-0.0992711688462297	2	0.00546952367450003	2	0.0755546399999055	2	0.0755546399999055	NA	NA	SegRatio=0.01,AbsMeanSigma=0.17,pvalue=0.00590442926983086,pvalueTTest=0.0105777702791693,
chrX	100612533	100612650	BTK	BTK00017	0.168133380024997	2	0.00546952367450003	2	0.0755546399999055	2	0.0755546399999055	NA	NA	SegRatio=0.01,AbsMeanSigma=0.17,pvalue=0.00590442926983086,pvalueTTest=0.0105777702791693,
chrX	100613269	100613382	BTK	BTK00018	-0.543589142244702	2	0.00546952367450003	2	0.0755546399999055	2	0.0755546399999055	NA	NA	SegRatio=0.01,AbsMeanSigma=0.17,pvalue=0.00590442926983086,pvalueTTest=0.0105777702791693,
chrX	100613328	100613443	BTK	BTK00019	-0.793206609512439	2	0.00546952367450003	2	0.0755546399999055	2	0.0755546399999055	NA	NA	SegRatio=0.01,AbsMeanSigma=0.17,pvalue=0.00590442926983086,pvalueTTest=0.0105777702791693,
chrX	100613406	100613501	BTK	BTK00020	0.091180672326705	2	0.00546952367450003	2	0.0755546399999055	2	0.0755546399999055	NA	NA	SegRatio=0.01,AbsMeanSigma=0.17,pvalue=0.00590442926983086,pvalueTTest=0.0105777702791693,
chrX	100613554	100613657	BTK	BTK00021	-0.0914219373463726	2	0.00546952367450003	2	0.0755546399999055	2	0.0755546399999055	NA	NA	SegRatio=0.01,AbsMeanSigma=0.17,pvalue=0.00590442926983086,pvalueTTest=0.0105777702791693,
chrX	100613602	100613707	BTK	BTK00022	-0.405888698311764	2	0.00546952367450003	2	0.0755546399999055	2	0.0755546399999055	NA	NA	SegRatio=0.01,AbsMeanSigma=0.17,pvalue=0.00590442926983086,pvalueTTest=0.0105777702791693,
chrX	100614255	100614370	BTK	BTK00023	-0.641643961693517	2	0.00546952367450003	2	0.0755546399999055	2	0.0755546399999055	NA	NA	SegRatio=0.01,AbsMeanSigma=0.17,pvalue=0.00590442926983086,pvalueTTest=0.0105777702791693,
chrX	100615049	100615157	BTK	BTK00024	0.103060786574599	2	0.00546952367450003	2	0.0755546399999055	2	0.0755546399999055	NA	NA	SegRatio=0.01,AbsMeanSigma=0.17,pvalue=0.00590442926983086,pvalueTTest=0.0105777702791693,
chrX	100615470	100615582	BTK	BTK00025	0.0855563748515554	2	0.00546952367450003	2	0.0755546399999055	2	0.0755546399999055	NA	NA	SegRatio=0.01,AbsMeanSigma=0.17,pvalue=0.00590442926983086,pvalueTTest=0.0105777702791693,
chrX	100615561	100615680	BTK	BTK00026	0.228991162153819	2	0.00546952367450003	2	0.0755546399999055	2	0.0755546399999055	NA	NA	SegRatio=0.01,AbsMeanSigma=0.17,pvalue=0.00590442926983086,pvalueTTest=0.0105777702791693,
chrX	100615652	100615766	BTK	BTK00027	-0.205302275521443	2	0.00546952367450003	2	0.0755546399999055	2	0.0755546399999055	NA	NA	SegRatio=0.01,AbsMeanSigma=0.17,pvalue=0.00590442926983086,pvalueTTest=0.0105777702791693,
chrX	100617137	100617249	BTK	BTK00028	0.116713418472647	2	0.00546952367450003	2	0.0755546399999055	2	0.0755546399999055	NA	NA	SegRatio=0.01,AbsMeanSigma=0.17,pvalue=0.00590442926983086,pvalueTTest=0.0105777702791693,
chrX	100617518	100617634	BTK	BTK00029	-0.0358448748391809	2	0.00546952367450003	2	0.0755546399999055	2	0.0755546399999055	NA	NA	SegRatio=0.01,AbsMeanSigma=0.17,pvalue=0.00590442926983086,pvalueTTest=0.0105777702791693,
chrX	100617562	100617676	BTK	BTK00030	-0.340283494774815	2	0.00546952367450003	2	0.0755546399999055	2	0.0755546399999055	NA	NA	SegRatio=0.01,AbsMeanSigma=0.17,pvalue=0.00590442926983086,pvalueTTest=0.0105777702791693,
chrX	100617676	100617793	BTK	BTK00031	-0.152871880076376	2	0.00546952367450003	2	0.0755546399999055	2	0.0755546399999055	NA	NA	SegRatio=0.01,AbsMeanSigma=0.17,pvalue=0.00590442926983086,pvalueTTest=0.0105777702791693,
chrX	100624986	100625088	BTK	BTK00032	0.0485889909518207	2	0.00546952367450003	2	0.0755546399999055	2	0.0755546399999055	NA	NA	SegRatio=0.01,AbsMeanSigma=0.17,pvalue=0.00590442926983086,pvalueTTest=0.0105777702791693,
chrX	100626577	100626672	BTK	BTK00033	-0.277878858705574	2	0.00546952367450003	2	0.0755546399999055	2	0.0755546399999055	NA	NA	SegRatio=0.01,AbsMeanSigma=0.17,pvalue=0.00590442926983086,pvalueTTest=0.0105777702791693,
chrX	100626671	100626784	BTK	BTK00034	-0.575973317743195	2	0.00546952367450003	2	0.0755546399999055	2	0.0755546399999055	NA	NA	SegRatio=0.01,AbsMeanSigma=0.17,pvalue=0.00590442926983086,pvalueTTest=0.0105777702791693,
chrX	100629456	100629569	BTK	BTK00035	0.0874579668888264	2	0.00546952367450003	2	0.0755546399999055	2	0.0755546399999055	NA	NA	SegRatio=0.01,AbsMeanSigma=0.17,pvalue=0.00590442926983086,pvalueTTest=0.0105777702791693,
chrX	100629550	100629664	BTK	BTK00036	0.169684751492912	2	0.00546952367450003	2	0.0755546399999055	2	0.0755546399999055	NA	NA	SegRatio=0.01,AbsMeanSigma=0.17,pvalue=0.00590442926983086,pvalueTTest=0.0105777702791693,
chrX	100630103	100630220	BTK	BTK00037	0.165744361060007	2	0.00546952367450003	2	0.0755546399999055	2	0.0755546399999055	NA	NA	SegRatio=0.01,AbsMeanSigma=0.17,pvalue=0.00590442926983086,pvalueTTest=0.0105777702791693,
chrX	100630200	100630314	BTK	BTK00038	0.0913409371475538	2	0.00546952367450003	2	0.0755546399999055	2	0.0755546399999055	NA	NA	SegRatio=0.01,AbsMeanSigma=0.17,pvalue=0.00590442926983086,pvalueTTest=0.0105777702791693,
