# Supplementary material for: Quantitative analysis of differences in copy numbers using read depth obtained from PCR-enriched samples and controls
Source: BMC Bioinformatics. 2015 Jan 28;16:17. doi: 10.1186/s12859-014-0428-5 (PMC4384318; doi:10.1186/s12859-014-0428-5)
Supplement: Additional file 4 — Comparison with ONCOCNV. This archive (zip) contains all output-files generated for the comparison of quandico and ONCOCNV. [file 12859_2014_428_MOESM4_ESM.zip › ONCOCNV/M063_S1_NA01201.summary.txt]

gene	chr	start	end	copy.number	p.value	q.values	comments
NPHP4	chr1	5923229	6046380	2	0.089647200649075	0.89647200649075	p-value_correction=0.0960637062343739
ALK	chr2	29416015	30143141	2	0.835425657781955	1	p-value_correction=0.750698137366514
EPCAM	chr2	47600571	47613837	2	0.835425657781955	1	p-value_correction=0.418599761607173
TFG	chr3	100432492	100467397	2	0.0164490274585322	0.246735411877983	p-value_correction=0.0937853558862038
SLC9A9	chr3	142985490	143567266	2	0.0164490274585322	0.246735411877983	p-value_correction=0.945798274966025
PIK3CA	chr3	178916573	178952243	2	0.0164490274585322	0.246735411877983	p-value_correction=0.013275707520257
SLC26A2	chr5	149357195	149361451	2	0.0144351546487557	0.230962474380091	p-value_correction=0.00244886435187475
POLH	chr6	43550021	43582377	2	0.661877380093797	1	p-value_correction=0.640696438762706
POU6F2	chr7	39046422	39504325	2	0.328137944465942	1	p-value_correction=0.305526303735249
RUNX1T1	chr8	92972414	93115138	2	0.614146294337634	1	p-value_correction=0.0885837525429949
CSMD3	chr8	113236979	114449173	2	0.614146294337634	1	p-value_correction=0.605439211059811
RAD21	chr8	117859670	117878965	2	0.614146294337634	1	p-value_correction=0.709599925707882
JAK2	chr9	5021949	5126829	2	0.690861641305058	1	p-value_correction=1.24956565994343e-12
MTAP	chr9	21802705	21941111	2	0.47351298154523	1	p-value_correction=0.0416062171503684
ERCC6	chr10	50666825	50741100	2	0.144876541297562	1	p-value_correction=0.221606594437711
MYPN	chr10	69881165	69970327	2	0.144876541297562	1	p-value_correction=0.94269589427503
PSAP	chr10	73577133	73594382	2	0.144876541297562	1	p-value_correction=0.287286121155128
KCNQ1	chr11	2466611	2869300	2	0.909270578679931	1	p-value_correction=0.930984550342099
FLT3	chr13	28578153	28644812	2	0.0355889043797655	0.427066852557186	p-value_correction=0.543601324293063
RB1	chr13	48881353	49054294	2	0.0355889043797655	0.427066852557186	p-value_correction=0.994268955118336
ATP7B	chr13	52508863	52585495	2	0.0355889043797655	0.427066852557186	p-value_correction=0.00176920737988018
MEFV	chr16	3293094	3306636	2	0.573751546288313	1	p-value_correction=0.153354701697869
CDH1	chr16	68772146	68867432	2	0.0212223277750269	0.297112588850377	p-value_correction=0.104062672067761
MAP2K2	chr19	4090533	4117656	2	0.0649814426144396	0.714795868758836	p-value_correction=0.0571894641086229
ITCH	chr20	32981586	33095643	2	0.024601539609517	0.319820014923721	p-value_correction=0.024601539609517
USP25	chr21	17135161	17250862	1	4.01629187132792e-41	7.22932536839026e-40	p-value_correction=5.88139345112458e-17
USP16	chr21	30396983	30426534	1	4.01629187132792e-41	7.22932536839026e-40	p-value_correction=3.41876440150684e-12
RUNX1	chr21	36164631	36421301	1	4.01629187132792e-41	7.22932536839026e-40	p-value_correction=4.30974724398096e-07
CBS	chr21	44473904	44492293	1	4.01629187132792e-41	7.22932536839026e-40	p-value_correction=0.100838006874345
FANCB	chrX	14861624	14883723	2	0.0105777702791693	0.179822094745878	p-value_correction=0.886046257121162
UBA1	chrX	47058147	47074424	2	0.0105777702791693	0.179822094745878	p-value_correction=0.153104233550225
GATA1	chrX	48649478	48652607	2	0.0105777702791693	0.179822094745878	p-value_correction=0.00294310668121148
ATP7A	chrX	77227092	77302115	2	0.0105777702791693	0.179822094745878	p-value_correction=0.165578064971571
CHM	chrX	85119576	85302568	2	0.0105777702791693	0.179822094745878	p-value_correction=0.216326382536932
BTK	chrX	100604852	100630314	2	0.0105777702791693	0.179822094745878	p-value_correction=0.0755546399999055
