# Supplementary material for: Quantitative analysis of differences in copy numbers using read depth obtained from PCR-enriched samples and controls
Source: BMC Bioinformatics. 2015 Jan 28;16:17. doi: 10.1186/s12859-014-0428-5 (PMC4384318; doi:10.1186/s12859-014-0428-5)
Supplement: Additional file 4 — Comparison with ONCOCNV. This archive (zip) contains all output-files generated for the comparison of quandico and ONCOCNV. [file 12859_2014_428_MOESM4_ESM.zip › ONCOCNV/M063_S2_NA01416.profile.txt]

chr	start	end	gene	ID	ratio	predLargeSeg	segMean	predLargeCorrected	pvalRatioCorrected	perGeneEvaluation	pvalRatioGene	predPoint	predPointSusp	comments
chr1	5923229	5923339	NPHP4	NPHP400001	0.24818487382986	2	0.00816019423222532	2	0.796099212936087	2	0.796099212936087	NA	NA	SegRatio=0.01,AbsMeanSigma=0.04,pvalue=0.701146067166577,pvalueTTest=0.69524774199537,
chr1	5923335	5923438	NPHP4	NPHP400002	-0.368571093631857	2	0.00816019423222532	2	0.796099212936087	2	0.796099212936087	NA	NA	SegRatio=0.01,AbsMeanSigma=0.04,pvalue=0.701146067166577,pvalueTTest=0.69524774199537,
chr1	5923429	5923547	NPHP4	NPHP400003	-0.0558117683262481	2	0.00816019423222532	2	0.796099212936087	2	0.796099212936087	NA	NA	SegRatio=0.01,AbsMeanSigma=0.04,pvalue=0.701146067166577,pvalueTTest=0.69524774199537,
chr1	5923905	5924025	NPHP4	NPHP400004	0.205665459497973	2	0.00816019423222532	2	0.796099212936087	2	0.796099212936087	NA	NA	SegRatio=0.01,AbsMeanSigma=0.04,pvalue=0.701146067166577,pvalueTTest=0.69524774199537,
chr1	5923969	5924081	NPHP4	NPHP400005	-0.137416702028689	2	0.00816019423222532	2	0.796099212936087	2	0.796099212936087	NA	NA	SegRatio=0.01,AbsMeanSigma=0.04,pvalue=0.701146067166577,pvalueTTest=0.69524774199537,
chr1	5924046	5924161	NPHP4	NPHP400006	0.0349031285073125	2	0.00816019423222532	2	0.796099212936087	2	0.796099212936087	NA	NA	SegRatio=0.01,AbsMeanSigma=0.04,pvalue=0.701146067166577,pvalueTTest=0.69524774199537,
chr1	5924358	5924474	NPHP4	NPHP400007	-0.275726289725759	2	0.00816019423222532	2	0.796099212936087	2	0.796099212936087	NA	NA	SegRatio=0.01,AbsMeanSigma=0.04,pvalue=0.701146067166577,pvalueTTest=0.69524774199537,
chr1	5924398	5924520	NPHP4	NPHP400008	0.0080792312153562	2	0.00816019423222532	2	0.796099212936087	2	0.796099212936087	NA	NA	SegRatio=0.01,AbsMeanSigma=0.04,pvalue=0.701146067166577,pvalueTTest=0.69524774199537,
chr1	5924492	5924612	NPHP4	NPHP400009	0.0317893721941365	2	0.00816019423222532	2	0.796099212936087	2	0.796099212936087	NA	NA	SegRatio=0.01,AbsMeanSigma=0.04,pvalue=0.701146067166577,pvalueTTest=0.69524774199537,
chr1	5925096	5925194	NPHP4	NPHP400010	-0.147520257096825	2	0.00816019423222532	2	0.796099212936087	2	0.796099212936087	NA	NA	SegRatio=0.01,AbsMeanSigma=0.04,pvalue=0.701146067166577,pvalueTTest=0.69524774199537,
chr1	5925166	5925287	NPHP4	NPHP400011	0.0854947580103891	2	0.00816019423222532	2	0.796099212936087	2	0.796099212936087	NA	NA	SegRatio=0.01,AbsMeanSigma=0.04,pvalue=0.701146067166577,pvalueTTest=0.69524774199537,
chr1	5925210	5925327	NPHP4	NPHP400012	0.542070726405376	2	0.00816019423222532	2	0.796099212936087	2	0.796099212936087	NA	NA	SegRatio=0.01,AbsMeanSigma=0.04,pvalue=0.701146067166577,pvalueTTest=0.69524774199537,
chr1	5926362	5926482	NPHP4	NPHP400013	0.210760810828824	2	0.00816019423222532	2	0.796099212936087	2	0.796099212936087	NA	NA	SegRatio=0.01,AbsMeanSigma=0.04,pvalue=0.701146067166577,pvalueTTest=0.69524774199537,
chr1	5926431	5926522	NPHP4	NPHP400014	0.0464067458813128	2	0.00816019423222532	2	0.796099212936087	2	0.796099212936087	NA	NA	SegRatio=0.01,AbsMeanSigma=0.04,pvalue=0.701146067166577,pvalueTTest=0.69524774199537,
chr1	5926500	5926590	NPHP4	NPHP400015	0.00816019423222532	2	0.00816019423222532	2	0.796099212936087	2	0.796099212936087	NA	NA	SegRatio=0.01,AbsMeanSigma=0.04,pvalue=0.701146067166577,pvalueTTest=0.69524774199537,
chr1	5927055	5927148	NPHP4	NPHP400016	-0.520238746619939	2	0.00816019423222532	2	0.796099212936087	2	0.796099212936087	NA	NA	SegRatio=0.01,AbsMeanSigma=0.04,pvalue=0.701146067166577,pvalueTTest=0.69524774199537,
chr1	5927090	5927195	NPHP4	NPHP400017	-0.0530480205723466	2	0.00816019423222532	2	0.796099212936087	2	0.796099212936087	NA	NA	SegRatio=0.01,AbsMeanSigma=0.04,pvalue=0.701146067166577,pvalueTTest=0.69524774199537,
chr1	5927755	5927858	NPHP4	NPHP400018	-0.243915655015966	2	0.00816019423222532	2	0.796099212936087	2	0.796099212936087	NA	NA	SegRatio=0.01,AbsMeanSigma=0.04,pvalue=0.701146067166577,pvalueTTest=0.69524774199537,
chr1	5927842	5927950	NPHP4	NPHP400019	-0.0123852489007651	2	0.00816019423222532	2	0.796099212936087	2	0.796099212936087	NA	NA	SegRatio=0.01,AbsMeanSigma=0.04,pvalue=0.701146067166577,pvalueTTest=0.69524774199537,
chr1	5927877	5927995	NPHP4	NPHP400020	0.336680143765684	2	0.00816019423222532	2	0.796099212936087	2	0.796099212936087	NA	NA	SegRatio=0.01,AbsMeanSigma=0.04,pvalue=0.701146067166577,pvalueTTest=0.69524774199537,
chr1	5933291	5933406	NPHP4	NPHP400021	NA	2	0.00816019423222532	2	0.796099212936087	2	0.796099212936087	NA	NA	SegRatio=0.01,AbsMeanSigma=0.04,pvalue=0.701146067166577,pvalueTTest=0.69524774199537,
chr1	5933354	5933459	NPHP4	NPHP400022	0.0470362896150562	2	0.00816019423222532	2	0.796099212936087	2	0.796099212936087	NA	NA	SegRatio=0.01,AbsMeanSigma=0.04,pvalue=0.701146067166577,pvalueTTest=0.69524774199537,
chr1	5934471	5934561	NPHP4	NPHP400023	NA	2	0.00816019423222532	2	0.796099212936087	2	0.796099212936087	NA	NA	SegRatio=0.01,AbsMeanSigma=0.04,pvalue=0.701146067166577,pvalueTTest=0.69524774199537,
chr1	5934513	5934634	NPHP4	NPHP400024	-0.0674631961238166	2	0.00816019423222532	2	0.796099212936087	2	0.796099212936087	NA	NA	SegRatio=0.01,AbsMeanSigma=0.04,pvalue=0.701146067166577,pvalueTTest=0.69524774199537,
chr1	5934569	5934680	NPHP4	NPHP400025	-0.0693924048195432	2	0.00816019423222532	2	0.796099212936087	2	0.796099212936087	NA	NA	SegRatio=0.01,AbsMeanSigma=0.04,pvalue=0.701146067166577,pvalueTTest=0.69524774199537,
chr1	5934650	5934746	NPHP4	NPHP400026	-0.0836340745093393	2	0.00816019423222532	2	0.796099212936087	2	0.796099212936087	NA	NA	SegRatio=0.01,AbsMeanSigma=0.04,pvalue=0.701146067166577,pvalueTTest=0.69524774199537,
chr1	5934833	5934950	NPHP4	NPHP400027	0.264558265765402	2	0.00816019423222532	2	0.796099212936087	2	0.796099212936087	NA	NA	SegRatio=0.01,AbsMeanSigma=0.04,pvalue=0.701146067166577,pvalueTTest=0.69524774199537,
chr1	5934937	5935002	NPHP4	NPHP400028	NA	2	0.00816019423222532	2	0.796099212936087	2	0.796099212936087	NA	NA	SegRatio=0.01,AbsMeanSigma=0.04,pvalue=0.701146067166577,pvalueTTest=0.69524774199537,
chr1	5934981	5935118	NPHP4	NPHP400029	-0.113172116321853	2	0.00816019423222532	2	0.796099212936087	2	0.796099212936087	NA	NA	SegRatio=0.01,AbsMeanSigma=0.04,pvalue=0.701146067166577,pvalueTTest=0.69524774199537,
chr1	5935125	5935246	NPHP4	NPHP400030	-0.345861047740692	2	0.00816019423222532	2	0.796099212936087	2	0.796099212936087	NA	NA	SegRatio=0.01,AbsMeanSigma=0.04,pvalue=0.701146067166577,pvalueTTest=0.69524774199537,
chr1	5937107	5937203	NPHP4	NPHP400031	0.36151427856162	2	0.00816019423222532	2	0.796099212936087	2	0.796099212936087	NA	NA	SegRatio=0.01,AbsMeanSigma=0.04,pvalue=0.701146067166577,pvalueTTest=0.69524774199537,
chr1	5937152	5937293	NPHP4	NPHP400032	NA	2	0.00816019423222532	2	0.796099212936087	2	0.796099212936087	NA	NA	SegRatio=0.01,AbsMeanSigma=0.04,pvalue=0.701146067166577,pvalueTTest=0.69524774199537,
chr1	5937228	5937349	NPHP4	NPHP400033	0.0738345171096901	2	0.00816019423222532	2	0.796099212936087	2	0.796099212936087	NA	NA	SegRatio=0.01,AbsMeanSigma=0.04,pvalue=0.701146067166577,pvalueTTest=0.69524774199537,
chr1	5937299	5937395	NPHP4	NPHP400034	-0.716840831743323	2	0.00816019423222532	2	0.796099212936087	2	0.796099212936087	NA	NA	SegRatio=0.01,AbsMeanSigma=0.04,pvalue=0.701146067166577,pvalueTTest=0.69524774199537,
chr1	5940172	5940279	NPHP4	NPHP400035	-0.0230231092148005	2	0.00816019423222532	2	0.796099212936087	2	0.796099212936087	NA	NA	SegRatio=0.01,AbsMeanSigma=0.04,pvalue=0.701146067166577,pvalueTTest=0.69524774199537,
chr1	5940277	5940384	NPHP4	NPHP400036	0.175934852394194	2	0.00816019423222532	2	0.796099212936087	2	0.796099212936087	NA	NA	SegRatio=0.01,AbsMeanSigma=0.04,pvalue=0.701146067166577,pvalueTTest=0.69524774199537,
chr1	5947263	5947376	NPHP4	NPHP400037	-0.330057105704614	2	0.00816019423222532	2	0.796099212936087	2	0.796099212936087	NA	NA	SegRatio=0.01,AbsMeanSigma=0.04,pvalue=0.701146067166577,pvalueTTest=0.69524774199537,
chr1	5947330	5947450	NPHP4	NPHP400038	0.0313967679909079	2	0.00816019423222532	2	0.796099212936087	2	0.796099212936087	NA	NA	SegRatio=0.01,AbsMeanSigma=0.04,pvalue=0.701146067166577,pvalueTTest=0.69524774199537,
chr1	5947448	5947532	NPHP4	NPHP400039	-0.01101169815707	2	0.00816019423222532	2	0.796099212936087	2	0.796099212936087	NA	NA	SegRatio=0.01,AbsMeanSigma=0.04,pvalue=0.701146067166577,pvalueTTest=0.69524774199537,
chr1	5947477	5947615	NPHP4	NPHP400040	0.396632448710837	2	0.00816019423222532	2	0.796099212936087	2	0.796099212936087	NA	NA	SegRatio=0.01,AbsMeanSigma=0.04,pvalue=0.701146067166577,pvalueTTest=0.69524774199537,
chr1	5950883	5950983	NPHP4	NPHP400041	0.037364546788904	2	0.00816019423222532	2	0.796099212936087	2	0.796099212936087	NA	NA	SegRatio=0.01,AbsMeanSigma=0.04,pvalue=0.701146067166577,pvalueTTest=0.69524774199537,
chr1	5950939	5951059	NPHP4	NPHP400042	-0.189088381529816	2	0.00816019423222532	2	0.796099212936087	2	0.796099212936087	NA	NA	SegRatio=0.01,AbsMeanSigma=0.04,pvalue=0.701146067166577,pvalueTTest=0.69524774199537,
chr1	5951049	5951165	NPHP4	NPHP400043	0.072220876986543	2	0.00816019423222532	2	0.796099212936087	2	0.796099212936087	NA	NA	SegRatio=0.01,AbsMeanSigma=0.04,pvalue=0.701146067166577,pvalueTTest=0.69524774199537,
chr1	5964655	5964792	NPHP4	NPHP400044	-0.373711870555497	2	0.00816019423222532	2	0.796099212936087	2	0.796099212936087	NA	NA	SegRatio=0.01,AbsMeanSigma=0.04,pvalue=0.701146067166577,pvalueTTest=0.69524774199537,
chr1	5964725	5964837	NPHP4	NPHP400045	-0.302335199777869	2	0.00816019423222532	2	0.796099212936087	2	0.796099212936087	NA	NA	SegRatio=0.01,AbsMeanSigma=0.04,pvalue=0.701146067166577,pvalueTTest=0.69524774199537,
chr1	5964812	5964930	NPHP4	NPHP400046	0.14612038632327	2	0.00816019423222532	2	0.796099212936087	2	0.796099212936087	NA	NA	SegRatio=0.01,AbsMeanSigma=0.04,pvalue=0.701146067166577,pvalueTTest=0.69524774199537,
chr1	5965326	5965414	NPHP4	NPHP400047	0.251818112308213	2	0.00816019423222532	2	0.796099212936087	2	0.796099212936087	NA	NA	SegRatio=0.01,AbsMeanSigma=0.04,pvalue=0.701146067166577,pvalueTTest=0.69524774199537,
chr1	5965374	5965462	NPHP4	NPHP400048	-0.264267851951927	2	0.00816019423222532	2	0.796099212936087	2	0.796099212936087	NA	NA	SegRatio=0.01,AbsMeanSigma=0.04,pvalue=0.701146067166577,pvalueTTest=0.69524774199537,
chr1	5965434	5965551	NPHP4	NPHP400049	-0.31860653050961	2	0.00816019423222532	2	0.796099212936087	2	0.796099212936087	NA	NA	SegRatio=0.01,AbsMeanSigma=0.04,pvalue=0.701146067166577,pvalueTTest=0.69524774199537,
chr1	5965476	5965590	NPHP4	NPHP400050	-0.602099659223862	2	0.00816019423222532	2	0.796099212936087	2	0.796099212936087	NA	NA	SegRatio=0.01,AbsMeanSigma=0.04,pvalue=0.701146067166577,pvalueTTest=0.69524774199537,
chr1	5965641	5965743	NPHP4	NPHP400051	-0.000426211281315952	2	0.00816019423222532	2	0.796099212936087	2	0.796099212936087	NA	NA	SegRatio=0.01,AbsMeanSigma=0.04,pvalue=0.701146067166577,pvalueTTest=0.69524774199537,
chr1	5965716	5965837	NPHP4	NPHP400052	-0.859026338799903	2	0.00816019423222532	2	0.796099212936087	2	0.796099212936087	NA	NA	SegRatio=0.01,AbsMeanSigma=0.04,pvalue=0.701146067166577,pvalueTTest=0.69524774199537,
chr1	5965821	5965927	NPHP4	NPHP400053	-0.126769356680228	2	0.00816019423222532	2	0.796099212936087	2	0.796099212936087	NA	NA	SegRatio=0.01,AbsMeanSigma=0.04,pvalue=0.701146067166577,pvalueTTest=0.69524774199537,
chr1	5967139	5967278	NPHP4	NPHP400054	-0.0577719533346112	2	0.00816019423222532	2	0.796099212936087	2	0.796099212936087	NA	NA	SegRatio=0.01,AbsMeanSigma=0.04,pvalue=0.701146067166577,pvalueTTest=0.69524774199537,
chr1	5967279	5967344	NPHP4	NPHP400055	NA	2	0.00816019423222532	2	0.796099212936087	2	0.796099212936087	NA	NA	SegRatio=0.01,AbsMeanSigma=0.04,pvalue=0.701146067166577,pvalueTTest=0.69524774199537,
chr1	5969187	5969303	NPHP4	NPHP400056	-0.112590863780519	2	0.00816019423222532	2	0.796099212936087	2	0.796099212936087	NA	NA	SegRatio=0.01,AbsMeanSigma=0.04,pvalue=0.701146067166577,pvalueTTest=0.69524774199537,
chr1	5987662	5987784	NPHP4	NPHP400057	0.0855433997853338	2	0.00816019423222532	2	0.796099212936087	2	0.796099212936087	NA	NA	SegRatio=0.01,AbsMeanSigma=0.04,pvalue=0.701146067166577,pvalueTTest=0.69524774199537,
chr1	5987737	5987859	NPHP4	NPHP400058	0.287822341423024	2	0.00816019423222532	2	0.796099212936087	2	0.796099212936087	NA	NA	SegRatio=0.01,AbsMeanSigma=0.04,pvalue=0.701146067166577,pvalueTTest=0.69524774199537,
chr1	5987800	5987895	NPHP4	NPHP400059	-0.355362018047419	2	0.00816019423222532	2	0.796099212936087	2	0.796099212936087	NA	NA	SegRatio=0.01,AbsMeanSigma=0.04,pvalue=0.701146067166577,pvalueTTest=0.69524774199537,
chr1	5993123	5993235	NPHP4	NPHP400060	-0.134321410114473	2	0.00816019423222532	2	0.796099212936087	2	0.796099212936087	NA	NA	SegRatio=0.01,AbsMeanSigma=0.04,pvalue=0.701146067166577,pvalueTTest=0.69524774199537,
chr1	5993189	5993302	NPHP4	NPHP400061	-0.662930566357745	2	0.00816019423222532	2	0.796099212936087	2	0.796099212936087	NA	NA	SegRatio=0.01,AbsMeanSigma=0.04,pvalue=0.701146067166577,pvalueTTest=0.69524774199537,
chr1	5993250	5993368	NPHP4	NPHP400062	-0.190861781892002	2	0.00816019423222532	2	0.796099212936087	2	0.796099212936087	NA	NA	SegRatio=0.01,AbsMeanSigma=0.04,pvalue=0.701146067166577,pvalueTTest=0.69524774199537,
chr1	5993309	5993430	NPHP4	NPHP400063	-0.0885121183596658	2	0.00816019423222532	2	0.796099212936087	2	0.796099212936087	NA	NA	SegRatio=0.01,AbsMeanSigma=0.04,pvalue=0.701146067166577,pvalueTTest=0.69524774199537,
chr1	6007100	6007208	NPHP4	NPHP400064	-0.0379863248637877	2	0.00816019423222532	2	0.796099212936087	2	0.796099212936087	NA	NA	SegRatio=0.01,AbsMeanSigma=0.04,pvalue=0.701146067166577,pvalueTTest=0.69524774199537,
chr1	6007202	6007308	NPHP4	NPHP400065	-0.348329218123194	2	0.00816019423222532	2	0.796099212936087	2	0.796099212936087	NA	NA	SegRatio=0.01,AbsMeanSigma=0.04,pvalue=0.701146067166577,pvalueTTest=0.69524774199537,
chr1	6007305	6007426	NPHP4	NPHP400066	0.248033591563912	2	0.00816019423222532	2	0.796099212936087	2	0.796099212936087	NA	NA	SegRatio=0.01,AbsMeanSigma=0.04,pvalue=0.701146067166577,pvalueTTest=0.69524774199537,
chr1	6008067	6008187	NPHP4	NPHP400067	0.310641067078147	2	0.00816019423222532	2	0.796099212936087	2	0.796099212936087	NA	NA	SegRatio=0.01,AbsMeanSigma=0.04,pvalue=0.701146067166577,pvalueTTest=0.69524774199537,
chr1	6008164	6008305	NPHP4	NPHP400068	NA	2	0.00816019423222532	2	0.796099212936087	2	0.796099212936087	NA	NA	SegRatio=0.01,AbsMeanSigma=0.04,pvalue=0.701146067166577,pvalueTTest=0.69524774199537,
chr1	6008245	6008349	NPHP4	NPHP400069	0.00459118126261171	2	0.00816019423222532	2	0.796099212936087	2	0.796099212936087	NA	NA	SegRatio=0.01,AbsMeanSigma=0.04,pvalue=0.701146067166577,pvalueTTest=0.69524774199537,
chr1	6012757	6012856	NPHP4	NPHP400070	0.0718867004861912	2	0.00816019423222532	2	0.796099212936087	2	0.796099212936087	NA	NA	SegRatio=0.01,AbsMeanSigma=0.04,pvalue=0.701146067166577,pvalueTTest=0.69524774199537,
chr1	6012814	6012930	NPHP4	NPHP400071	0.190452603932608	2	0.00816019423222532	2	0.796099212936087	2	0.796099212936087	NA	NA	SegRatio=0.01,AbsMeanSigma=0.04,pvalue=0.701146067166577,pvalueTTest=0.69524774199537,
chr1	6021795	6021909	NPHP4	NPHP400072	-0.502877340103134	2	0.00816019423222532	2	0.796099212936087	2	0.796099212936087	NA	NA	SegRatio=0.01,AbsMeanSigma=0.04,pvalue=0.701146067166577,pvalueTTest=0.69524774199537,
chr1	6021875	6021991	NPHP4	NPHP400073	-0.201297734083909	2	0.00816019423222532	2	0.796099212936087	2	0.796099212936087	NA	NA	SegRatio=0.01,AbsMeanSigma=0.04,pvalue=0.701146067166577,pvalueTTest=0.69524774199537,
chr1	6021989	6022095	NPHP4	NPHP400074	-0.147549204883897	2	0.00816019423222532	2	0.796099212936087	2	0.796099212936087	NA	NA	SegRatio=0.01,AbsMeanSigma=0.04,pvalue=0.701146067166577,pvalueTTest=0.69524774199537,
chr1	6027331	6027442	NPHP4	NPHP400075	0.247930924865448	2	0.00816019423222532	2	0.796099212936087	2	0.796099212936087	NA	NA	SegRatio=0.01,AbsMeanSigma=0.04,pvalue=0.701146067166577,pvalueTTest=0.69524774199537,
chr1	6029048	6029161	NPHP4	NPHP400076	0.512579676465352	2	0.00816019423222532	2	0.796099212936087	2	0.796099212936087	NA	NA	SegRatio=0.01,AbsMeanSigma=0.04,pvalue=0.701146067166577,pvalueTTest=0.69524774199537,
chr1	6029162	6029278	NPHP4	NPHP400077	0.418104749346022	2	0.00816019423222532	2	0.796099212936087	2	0.796099212936087	NA	NA	SegRatio=0.01,AbsMeanSigma=0.04,pvalue=0.701146067166577,pvalueTTest=0.69524774199537,
chr1	6029224	6029342	NPHP4	NPHP400078	-0.128437020661599	2	0.00816019423222532	2	0.796099212936087	2	0.796099212936087	NA	NA	SegRatio=0.01,AbsMeanSigma=0.04,pvalue=0.701146067166577,pvalueTTest=0.69524774199537,
chr1	6038340	6038455	NPHP4	NPHP400079	0.115668386204472	2	0.00816019423222532	2	0.796099212936087	2	0.796099212936087	NA	NA	SegRatio=0.01,AbsMeanSigma=0.04,pvalue=0.701146067166577,pvalueTTest=0.69524774199537,
chr1	6038452	6038568	NPHP4	NPHP400080	1.08554106195077	2	0.00816019423222532	2	0.796099212936087	2	0.796099212936087	NA	NA	SegRatio=0.01,AbsMeanSigma=0.04,pvalue=0.701146067166577,pvalueTTest=0.69524774199537,
chr1	6046192	6046309	NPHP4	NPHP400081	0.32691986592913	2	0.00816019423222532	2	0.796099212936087	2	0.796099212936087	NA	NA	SegRatio=0.01,AbsMeanSigma=0.04,pvalue=0.701146067166577,pvalueTTest=0.69524774199537,
chr1	6046262	6046380	NPHP4	NPHP400082	-0.251760772880357	2	0.00816019423222532	2	0.796099212936087	2	0.796099212936087	NA	NA	SegRatio=0.01,AbsMeanSigma=0.04,pvalue=0.701146067166577,pvalueTTest=0.69524774199537,
chr2	29416015	29416131	ALK	ALK00001	0.00218843765955574	2	0.0875661681244192	2	0.625051975557659	2	0.625051975557659	NA	NA	SegRatio=0.09,AbsMeanSigma=0.1,pvalue=0.311609090046515,pvalueTTest=0.362686283451032,
chr2	29416121	29416220	ALK	ALK00002	-0.38873544700811	2	0.0875661681244192	2	0.625051975557659	2	0.625051975557659	NA	NA	SegRatio=0.09,AbsMeanSigma=0.1,pvalue=0.311609090046515,pvalueTTest=0.362686283451032,
chr2	29416210	29416329	ALK	ALK00003	-0.299985068689897	2	0.0875661681244192	2	0.625051975557659	2	0.625051975557659	NA	NA	SegRatio=0.09,AbsMeanSigma=0.1,pvalue=0.311609090046515,pvalueTTest=0.362686283451032,
chr2	29416265	29416372	ALK	ALK00004	0.435407140429452	2	0.0875661681244192	2	0.625051975557659	2	0.625051975557659	NA	NA	SegRatio=0.09,AbsMeanSigma=0.1,pvalue=0.311609090046515,pvalueTTest=0.362686283451032,
chr2	29416343	29416459	ALK	ALK00005	-0.147530836157825	2	0.0875661681244192	2	0.625051975557659	2	0.625051975557659	NA	NA	SegRatio=0.09,AbsMeanSigma=0.1,pvalue=0.311609090046515,pvalueTTest=0.362686283451032,
chr2	29416450	29416569	ALK	ALK00006	0.327782144861229	2	0.0875661681244192	2	0.625051975557659	2	0.625051975557659	NA	NA	SegRatio=0.09,AbsMeanSigma=0.1,pvalue=0.311609090046515,pvalueTTest=0.362686283451032,
chr2	29416567	29416667	ALK	ALK00007	0.19395685031288	2	0.0875661681244192	2	0.625051975557659	2	0.625051975557659	NA	NA	SegRatio=0.09,AbsMeanSigma=0.1,pvalue=0.311609090046515,pvalueTTest=0.362686283451032,
chr2	29416595	29416714	ALK	ALK00008	0.143858263346967	2	0.0875661681244192	2	0.625051975557659	2	0.625051975557659	NA	NA	SegRatio=0.09,AbsMeanSigma=0.1,pvalue=0.311609090046515,pvalueTTest=0.362686283451032,
chr2	29416676	29416771	ALK	ALK00009	-0.355421253749022	2	0.0875661681244192	2	0.625051975557659	2	0.625051975557659	NA	NA	SegRatio=0.09,AbsMeanSigma=0.1,pvalue=0.311609090046515,pvalueTTest=0.362686283451032,
chr2	29416765	29416872	ALK	ALK00010	0.230693253686476	2	0.0875661681244192	2	0.625051975557659	2	0.625051975557659	NA	NA	SegRatio=0.09,AbsMeanSigma=0.1,pvalue=0.311609090046515,pvalueTTest=0.362686283451032,
chr2	29419590	29419703	ALK	ALK00011	-0.337664974597069	2	0.0875661681244192	2	0.625051975557659	2	0.625051975557659	NA	NA	SegRatio=0.09,AbsMeanSigma=0.1,pvalue=0.311609090046515,pvalueTTest=0.362686283451032,
chr2	29419698	29419809	ALK	ALK00012	0.470954533216267	2	0.0875661681244192	2	0.625051975557659	2	0.625051975557659	NA	NA	SegRatio=0.09,AbsMeanSigma=0.1,pvalue=0.311609090046515,pvalueTTest=0.362686283451032,
chr2	29420348	29420466	ALK	ALK00013	0.387113412036687	2	0.0875661681244192	2	0.625051975557659	2	0.625051975557659	NA	NA	SegRatio=0.09,AbsMeanSigma=0.1,pvalue=0.311609090046515,pvalueTTest=0.362686283451032,
chr2	29420461	29420552	ALK	ALK00014	0.190635500355666	2	0.0875661681244192	2	0.625051975557659	2	0.625051975557659	NA	NA	SegRatio=0.09,AbsMeanSigma=0.1,pvalue=0.311609090046515,pvalueTTest=0.362686283451032,
chr2	29420539	29420648	ALK	ALK00015	0.00487768296684547	2	0.0875661681244192	2	0.625051975557659	2	0.625051975557659	NA	NA	SegRatio=0.09,AbsMeanSigma=0.1,pvalue=0.311609090046515,pvalueTTest=0.362686283451032,
chr2	29430015	29430124	ALK	ALK00016	-0.247772467018563	2	0.0875661681244192	2	0.625051975557659	2	0.625051975557659	NA	NA	SegRatio=0.09,AbsMeanSigma=0.1,pvalue=0.311609090046515,pvalueTTest=0.362686283451032,
chr2	29430107	29430214	ALK	ALK00017	-0.127854213982463	2	0.0875661681244192	2	0.625051975557659	2	0.625051975557659	NA	NA	SegRatio=0.09,AbsMeanSigma=0.1,pvalue=0.311609090046515,pvalueTTest=0.362686283451032,
chr2	29432564	29432683	ALK	ALK00018	0.0541342264834697	2	0.0875661681244192	2	0.625051975557659	2	0.625051975557659	NA	NA	SegRatio=0.09,AbsMeanSigma=0.1,pvalue=0.311609090046515,pvalueTTest=0.362686283451032,
chr2	29432653	29432739	ALK	ALK00019	0.132638894573319	2	0.0875661681244192	2	0.625051975557659	2	0.625051975557659	NA	NA	SegRatio=0.09,AbsMeanSigma=0.1,pvalue=0.311609090046515,pvalueTTest=0.362686283451032,
chr2	29432728	29432839	ALK	ALK00020	NA	2	0.0875661681244192	2	0.625051975557659	2	0.625051975557659	NA	NA	SegRatio=0.09,AbsMeanSigma=0.1,pvalue=0.311609090046515,pvalueTTest=0.362686283451032,
chr2	29436760	29436875	ALK	ALK00021	0.437517867353376	2	0.0875661681244192	2	0.625051975557659	2	0.625051975557659	NA	NA	SegRatio=0.09,AbsMeanSigma=0.1,pvalue=0.311609090046515,pvalueTTest=0.362686283451032,
chr2	29436874	29436992	ALK	ALK00022	0.197003753447655	2	0.0875661681244192	2	0.625051975557659	2	0.625051975557659	NA	NA	SegRatio=0.09,AbsMeanSigma=0.1,pvalue=0.311609090046515,pvalueTTest=0.362686283451032,
chr2	29443547	29443666	ALK	ALK00023	0.289574494478837	2	0.0875661681244192	2	0.625051975557659	2	0.625051975557659	NA	NA	SegRatio=0.09,AbsMeanSigma=0.1,pvalue=0.311609090046515,pvalueTTest=0.362686283451032,
chr2	29443611	29443730	ALK	ALK00024	0.175462264350987	2	0.0875661681244192	2	0.625051975557659	2	0.625051975557659	NA	NA	SegRatio=0.09,AbsMeanSigma=0.1,pvalue=0.311609090046515,pvalueTTest=0.362686283451032,
chr2	29445156	29445246	ALK	ALK00025	0.123934058797777	2	0.0875661681244192	2	0.625051975557659	2	0.625051975557659	NA	NA	SegRatio=0.09,AbsMeanSigma=0.1,pvalue=0.311609090046515,pvalueTTest=0.362686283451032,
chr2	29445242	29445359	ALK	ALK00026	-0.437587039885187	2	0.0875661681244192	2	0.625051975557659	2	0.625051975557659	NA	NA	SegRatio=0.09,AbsMeanSigma=0.1,pvalue=0.311609090046515,pvalueTTest=0.362686283451032,
chr2	29445327	29445427	ALK	ALK00027	0.0968198710272647	2	0.0875661681244192	2	0.625051975557659	2	0.625051975557659	NA	NA	SegRatio=0.09,AbsMeanSigma=0.1,pvalue=0.311609090046515,pvalueTTest=0.362686283451032,
chr2	29445388	29445505	ALK	ALK00028	-0.767533806322578	2	0.0875661681244192	2	0.625051975557659	2	0.625051975557659	NA	NA	SegRatio=0.09,AbsMeanSigma=0.1,pvalue=0.311609090046515,pvalueTTest=0.362686283451032,
chr2	29446167	29446285	ALK	ALK00029	0.483639591833231	2	0.0875661681244192	2	0.625051975557659	2	0.625051975557659	NA	NA	SegRatio=0.09,AbsMeanSigma=0.1,pvalue=0.311609090046515,pvalueTTest=0.362686283451032,
chr2	29446223	29446329	ALK	ALK00030	-0.363426158994158	2	0.0875661681244192	2	0.625051975557659	2	0.625051975557659	NA	NA	SegRatio=0.09,AbsMeanSigma=0.1,pvalue=0.311609090046515,pvalueTTest=0.362686283451032,
chr2	29446267	29446388	ALK	ALK00031	-0.333176382122523	2	0.0875661681244192	2	0.625051975557659	2	0.625051975557659	NA	NA	SegRatio=0.09,AbsMeanSigma=0.1,pvalue=0.311609090046515,pvalueTTest=0.362686283451032,
chr2	29446339	29446456	ALK	ALK00032	0.557732399885319	2	0.0875661681244192	2	0.625051975557659	2	0.625051975557659	NA	NA	SegRatio=0.09,AbsMeanSigma=0.1,pvalue=0.311609090046515,pvalueTTest=0.362686283451032,
chr2	29448273	29448381	ALK	ALK00033	0.236916957755135	2	0.0875661681244192	2	0.625051975557659	2	0.625051975557659	NA	NA	SegRatio=0.09,AbsMeanSigma=0.1,pvalue=0.311609090046515,pvalueTTest=0.362686283451032,
chr2	29448332	29448450	ALK	ALK00034	-0.387586380525871	2	0.0875661681244192	2	0.625051975557659	2	0.625051975557659	NA	NA	SegRatio=0.09,AbsMeanSigma=0.1,pvalue=0.311609090046515,pvalueTTest=0.362686283451032,
chr2	29449753	29449871	ALK	ALK00035	0.0979283954905156	2	0.0875661681244192	2	0.625051975557659	2	0.625051975557659	NA	NA	SegRatio=0.09,AbsMeanSigma=0.1,pvalue=0.311609090046515,pvalueTTest=0.362686283451032,
chr2	29449848	29449940	ALK	ALK00036	0.119123004480438	2	0.0875661681244192	2	0.625051975557659	2	0.625051975557659	NA	NA	SegRatio=0.09,AbsMeanSigma=0.1,pvalue=0.311609090046515,pvalueTTest=0.362686283451032,
chr2	29449888	29450002	ALK	ALK00037	0.701579110606574	2	0.0875661681244192	2	0.625051975557659	2	0.625051975557659	NA	NA	SegRatio=0.09,AbsMeanSigma=0.1,pvalue=0.311609090046515,pvalueTTest=0.362686283451032,
chr2	29450414	29450511	ALK	ALK00038	0.170025944347069	2	0.0875661681244192	2	0.625051975557659	2	0.625051975557659	NA	NA	SegRatio=0.09,AbsMeanSigma=0.1,pvalue=0.311609090046515,pvalueTTest=0.362686283451032,
chr2	29450441	29450550	ALK	ALK00039	-0.0234962159306805	2	0.0875661681244192	2	0.625051975557659	2	0.625051975557659	NA	NA	SegRatio=0.09,AbsMeanSigma=0.1,pvalue=0.311609090046515,pvalueTTest=0.362686283451032,
chr2	29450498	29450619	ALK	ALK00040	0.193853998214292	2	0.0875661681244192	2	0.625051975557659	2	0.625051975557659	NA	NA	SegRatio=0.09,AbsMeanSigma=0.1,pvalue=0.311609090046515,pvalueTTest=0.362686283451032,
chr2	29451711	29451827	ALK	ALK00041	NA	2	0.0875661681244192	2	0.625051975557659	2	0.625051975557659	NA	NA	SegRatio=0.09,AbsMeanSigma=0.1,pvalue=0.311609090046515,pvalueTTest=0.362686283451032,
chr2	29451759	29451890	ALK	ALK00042	NA	2	0.0875661681244192	2	0.625051975557659	2	0.625051975557659	NA	NA	SegRatio=0.09,AbsMeanSigma=0.1,pvalue=0.311609090046515,pvalueTTest=0.362686283451032,
chr2	29451885	29451972	ALK	ALK00043	0.320627267310256	2	0.0875661681244192	2	0.625051975557659	2	0.625051975557659	NA	NA	SegRatio=0.09,AbsMeanSigma=0.1,pvalue=0.311609090046515,pvalueTTest=0.362686283451032,
chr2	29455093	29455208	ALK	ALK00044	-0.163266466599418	2	0.0875661681244192	2	0.625051975557659	2	0.625051975557659	NA	NA	SegRatio=0.09,AbsMeanSigma=0.1,pvalue=0.311609090046515,pvalueTTest=0.362686283451032,
chr2	29455199	29455309	ALK	ALK00045	0.0570515250128354	2	0.0875661681244192	2	0.625051975557659	2	0.625051975557659	NA	NA	SegRatio=0.09,AbsMeanSigma=0.1,pvalue=0.311609090046515,pvalueTTest=0.362686283451032,
chr2	29455248	29455387	ALK	ALK00046	-0.0124242027824354	2	0.0875661681244192	2	0.625051975557659	2	0.625051975557659	NA	NA	SegRatio=0.09,AbsMeanSigma=0.1,pvalue=0.311609090046515,pvalueTTest=0.362686283451032,
chr2	29456410	29456529	ALK	ALK00047	-0.0146176172941093	2	0.0875661681244192	2	0.625051975557659	2	0.625051975557659	NA	NA	SegRatio=0.09,AbsMeanSigma=0.1,pvalue=0.311609090046515,pvalueTTest=0.362686283451032,
chr2	29456508	29456611	ALK	ALK00048	0.227403114897283	2	0.0875661681244192	2	0.625051975557659	2	0.625051975557659	NA	NA	SegRatio=0.09,AbsMeanSigma=0.1,pvalue=0.311609090046515,pvalueTTest=0.362686283451032,
chr2	29462479	29462599	ALK	ALK00049	0.312309444093902	2	0.0875661681244192	2	0.625051975557659	2	0.625051975557659	NA	NA	SegRatio=0.09,AbsMeanSigma=0.1,pvalue=0.311609090046515,pvalueTTest=0.362686283451032,
chr2	29462593	29462704	ALK	ALK00050	-0.0254272671530883	2	0.0875661681244192	2	0.625051975557659	2	0.625051975557659	NA	NA	SegRatio=0.09,AbsMeanSigma=0.1,pvalue=0.311609090046515,pvalueTTest=0.362686283451032,
chr2	29462658	29462777	ALK	ALK00051	0.0738580680628404	2	0.0875661681244192	2	0.625051975557659	2	0.625051975557659	NA	NA	SegRatio=0.09,AbsMeanSigma=0.1,pvalue=0.311609090046515,pvalueTTest=0.362686283451032,
chr2	29473931	29474053	ALK	ALK00052	0.00233701006077205	2	0.0875661681244192	2	0.625051975557659	2	0.625051975557659	NA	NA	SegRatio=0.09,AbsMeanSigma=0.1,pvalue=0.311609090046515,pvalueTTest=0.362686283451032,
chr2	29474018	29474130	ALK	ALK00053	0.0875661681244192	2	0.0875661681244192	2	0.625051975557659	2	0.625051975557659	NA	NA	SegRatio=0.09,AbsMeanSigma=0.1,pvalue=0.311609090046515,pvalueTTest=0.362686283451032,
chr2	29474130	29474230	ALK	ALK00054	NA	2	0.0875661681244192	2	0.625051975557659	2	0.625051975557659	NA	NA	SegRatio=0.09,AbsMeanSigma=0.1,pvalue=0.311609090046515,pvalueTTest=0.362686283451032,
chr2	29497904	29498015	ALK	ALK00055	0.233478464814806	2	0.0875661681244192	2	0.625051975557659	2	0.625051975557659	NA	NA	SegRatio=0.09,AbsMeanSigma=0.1,pvalue=0.311609090046515,pvalueTTest=0.362686283451032,
chr2	29498006	29498122	ALK	ALK00056	0.20657659827824	2	0.0875661681244192	2	0.625051975557659	2	0.625051975557659	NA	NA	SegRatio=0.09,AbsMeanSigma=0.1,pvalue=0.311609090046515,pvalueTTest=0.362686283451032,
chr2	29498193	29498297	ALK	ALK00057	-0.485311810281321	2	0.0875661681244192	2	0.625051975557659	2	0.625051975557659	NA	NA	SegRatio=0.09,AbsMeanSigma=0.1,pvalue=0.311609090046515,pvalueTTest=0.362686283451032,
chr2	29498298	29498417	ALK	ALK00058	-0.0422707800614028	2	0.0875661681244192	2	0.625051975557659	2	0.625051975557659	NA	NA	SegRatio=0.09,AbsMeanSigma=0.1,pvalue=0.311609090046515,pvalueTTest=0.362686283451032,
chr2	29519730	29519844	ALK	ALK00059	-0.39286103323418	2	0.0875661681244192	2	0.625051975557659	2	0.625051975557659	NA	NA	SegRatio=0.09,AbsMeanSigma=0.1,pvalue=0.311609090046515,pvalueTTest=0.362686283451032,
chr2	29519814	29519931	ALK	ALK00060	0.366988794626213	2	0.0875661681244192	2	0.625051975557659	2	0.625051975557659	NA	NA	SegRatio=0.09,AbsMeanSigma=0.1,pvalue=0.311609090046515,pvalueTTest=0.362686283451032,
chr2	29519875	29519988	ALK	ALK00061	-0.00891380924065482	2	0.0875661681244192	2	0.625051975557659	2	0.625051975557659	NA	NA	SegRatio=0.09,AbsMeanSigma=0.1,pvalue=0.311609090046515,pvalueTTest=0.362686283451032,
chr2	29541128	29541245	ALK	ALK00062	-0.701484507450581	2	0.0875661681244192	2	0.625051975557659	2	0.625051975557659	NA	NA	SegRatio=0.09,AbsMeanSigma=0.1,pvalue=0.311609090046515,pvalueTTest=0.362686283451032,
chr2	29541212	29541329	ALK	ALK00063	-0.409847063839111	2	0.0875661681244192	2	0.625051975557659	2	0.625051975557659	NA	NA	SegRatio=0.09,AbsMeanSigma=0.1,pvalue=0.311609090046515,pvalueTTest=0.362686283451032,
chr2	29543584	29543701	ALK	ALK00064	-0.336292310359149	2	0.0875661681244192	2	0.625051975557659	2	0.625051975557659	NA	NA	SegRatio=0.09,AbsMeanSigma=0.1,pvalue=0.311609090046515,pvalueTTest=0.362686283451032,
chr2	29543655	29543771	ALK	ALK00065	0.883334323225193	2	0.0875661681244192	2	0.625051975557659	2	0.625051975557659	NA	NA	SegRatio=0.09,AbsMeanSigma=0.1,pvalue=0.311609090046515,pvalueTTest=0.362686283451032,
chr2	29551137	29551257	ALK	ALK00066	0.171667558923244	2	0.0875661681244192	2	0.625051975557659	2	0.625051975557659	NA	NA	SegRatio=0.09,AbsMeanSigma=0.1,pvalue=0.311609090046515,pvalueTTest=0.362686283451032,
chr2	29551235	29551340	ALK	ALK00067	-0.27975505117176	2	0.0875661681244192	2	0.625051975557659	2	0.625051975557659	NA	NA	SegRatio=0.09,AbsMeanSigma=0.1,pvalue=0.311609090046515,pvalueTTest=0.362686283451032,
chr2	29551330	29551441	ALK	ALK00068	NA	2	0.0875661681244192	2	0.625051975557659	2	0.625051975557659	NA	NA	SegRatio=0.09,AbsMeanSigma=0.1,pvalue=0.311609090046515,pvalueTTest=0.362686283451032,
chr2	29606563	29606677	ALK	ALK00069	-0.706861705145663	2	0.0875661681244192	2	0.625051975557659	2	0.625051975557659	NA	NA	SegRatio=0.09,AbsMeanSigma=0.1,pvalue=0.311609090046515,pvalueTTest=0.362686283451032,
chr2	29606667	29606783	ALK	ALK00070	0.34222784853829	2	0.0875661681244192	2	0.625051975557659	2	0.625051975557659	NA	NA	SegRatio=0.09,AbsMeanSigma=0.1,pvalue=0.311609090046515,pvalueTTest=0.362686283451032,
chr2	29754741	29754848	ALK	ALK00071	-0.16571243199891	2	0.0875661681244192	2	0.625051975557659	2	0.625051975557659	NA	NA	SegRatio=0.09,AbsMeanSigma=0.1,pvalue=0.311609090046515,pvalueTTest=0.362686283451032,
chr2	29754818	29754935	ALK	ALK00072	-0.245297710369498	2	0.0875661681244192	2	0.625051975557659	2	0.625051975557659	NA	NA	SegRatio=0.09,AbsMeanSigma=0.1,pvalue=0.311609090046515,pvalueTTest=0.362686283451032,
chr2	29754934	29755052	ALK	ALK00073	0.107067849997426	2	0.0875661681244192	2	0.625051975557659	2	0.625051975557659	NA	NA	SegRatio=0.09,AbsMeanSigma=0.1,pvalue=0.311609090046515,pvalueTTest=0.362686283451032,
chr2	29917634	29917751	ALK	ALK00074	0.254110669489801	2	0.0875661681244192	2	0.625051975557659	2	0.625051975557659	NA	NA	SegRatio=0.09,AbsMeanSigma=0.1,pvalue=0.311609090046515,pvalueTTest=0.362686283451032,
chr2	29917742	29917861	ALK	ALK00075	0.296782942044363	2	0.0875661681244192	2	0.625051975557659	2	0.625051975557659	NA	NA	SegRatio=0.09,AbsMeanSigma=0.1,pvalue=0.311609090046515,pvalueTTest=0.362686283451032,
chr2	29917826	29917919	ALK	ALK00076	-0.00770716813296027	2	0.0875661681244192	2	0.625051975557659	2	0.625051975557659	NA	NA	SegRatio=0.09,AbsMeanSigma=0.1,pvalue=0.311609090046515,pvalueTTest=0.362686283451032,
chr2	29940373	29940482	ALK	ALK00077	0.0358681912056755	2	0.0875661681244192	2	0.625051975557659	2	0.625051975557659	NA	NA	SegRatio=0.09,AbsMeanSigma=0.1,pvalue=0.311609090046515,pvalueTTest=0.362686283451032,
chr2	29940481	29940585	ALK	ALK00078	-0.117197952198208	2	0.0875661681244192	2	0.625051975557659	2	0.625051975557659	NA	NA	SegRatio=0.09,AbsMeanSigma=0.1,pvalue=0.311609090046515,pvalueTTest=0.362686283451032,
chr2	30142816	30142955	ALK	ALK00079	-0.397234214765244	2	0.0875661681244192	2	0.625051975557659	2	0.625051975557659	NA	NA	SegRatio=0.09,AbsMeanSigma=0.1,pvalue=0.311609090046515,pvalueTTest=0.362686283451032,
chr2	30142877	30142997	ALK	ALK00080	-0.400885489232616	2	0.0875661681244192	2	0.625051975557659	2	0.625051975557659	NA	NA	SegRatio=0.09,AbsMeanSigma=0.1,pvalue=0.311609090046515,pvalueTTest=0.362686283451032,
chr2	30142949	30143016	ALK	ALK00081	-0.435799573185887	2	0.0875661681244192	2	0.625051975557659	2	0.625051975557659	NA	NA	SegRatio=0.09,AbsMeanSigma=0.1,pvalue=0.311609090046515,pvalueTTest=0.362686283451032,
chr2	30143003	30143141	ALK	ALK00082	NA	2	0.0875661681244192	2	0.625051975557659	2	0.625051975557659	NA	NA	SegRatio=0.09,AbsMeanSigma=0.1,pvalue=0.311609090046515,pvalueTTest=0.362686283451032,
chr2	47600571	47600681	EPCAM	EPCAM00001	-0.158285760099655	2	0.0875661681244192	2	0.362590886926341	2	0.362590886926341	NA	NA	SegRatio=0.09,AbsMeanSigma=0.1,pvalue=0.311609090046515,pvalueTTest=0.362686283451032,
chr2	47600663	47600766	EPCAM	EPCAM00002	-0.0884575817378683	2	0.0875661681244192	2	0.362590886926341	2	0.362590886926341	NA	NA	SegRatio=0.09,AbsMeanSigma=0.1,pvalue=0.311609090046515,pvalueTTest=0.362686283451032,
chr2	47600875	47600962	EPCAM	EPCAM00003	0.569573363601251	2	0.0875661681244192	2	0.362590886926341	2	0.362590886926341	NA	NA	SegRatio=0.09,AbsMeanSigma=0.1,pvalue=0.311609090046515,pvalueTTest=0.362686283451032,
chr2	47600938	47601040	EPCAM	EPCAM00004	-0.264972044190765	2	0.0875661681244192	2	0.362590886926341	2	0.362590886926341	NA	NA	SegRatio=0.09,AbsMeanSigma=0.1,pvalue=0.311609090046515,pvalueTTest=0.362686283451032,
chr2	47601038	47601158	EPCAM	EPCAM00005	-0.185176804592595	2	0.0875661681244192	2	0.362590886926341	2	0.362590886926341	NA	NA	SegRatio=0.09,AbsMeanSigma=0.1,pvalue=0.311609090046515,pvalueTTest=0.362686283451032,
chr2	47601151	47601264	EPCAM	EPCAM00006	-0.0419103808463236	2	0.0875661681244192	2	0.362590886926341	2	0.362590886926341	NA	NA	SegRatio=0.09,AbsMeanSigma=0.1,pvalue=0.311609090046515,pvalueTTest=0.362686283451032,
chr2	47602339	47602443	EPCAM	EPCAM00007	0.724628044700841	2	0.0875661681244192	2	0.362590886926341	2	0.362590886926341	NA	NA	SegRatio=0.09,AbsMeanSigma=0.1,pvalue=0.311609090046515,pvalueTTest=0.362686283451032,
chr2	47602389	47602486	EPCAM	EPCAM00008	0.00666241308486337	2	0.0875661681244192	2	0.362590886926341	2	0.362590886926341	NA	NA	SegRatio=0.09,AbsMeanSigma=0.1,pvalue=0.311609090046515,pvalueTTest=0.362686283451032,
chr2	47604086	47604200	EPCAM	EPCAM00009	0.564333635496142	2	0.0875661681244192	2	0.362590886926341	2	0.362590886926341	NA	NA	SegRatio=0.09,AbsMeanSigma=0.1,pvalue=0.311609090046515,pvalueTTest=0.362686283451032,
chr2	47604173	47604288	EPCAM	EPCAM00010	-0.376806642571943	2	0.0875661681244192	2	0.362590886926341	2	0.362590886926341	NA	NA	SegRatio=0.09,AbsMeanSigma=0.1,pvalue=0.311609090046515,pvalueTTest=0.362686283451032,
chr2	47606015	47606116	EPCAM	EPCAM00011	NA	2	0.0875661681244192	2	0.362590886926341	2	0.362590886926341	NA	NA	SegRatio=0.09,AbsMeanSigma=0.1,pvalue=0.311609090046515,pvalueTTest=0.362686283451032,
chr2	47606112	47606222	EPCAM	EPCAM00012	0.0258597415979291	2	0.0875661681244192	2	0.362590886926341	2	0.362590886926341	NA	NA	SegRatio=0.09,AbsMeanSigma=0.1,pvalue=0.311609090046515,pvalueTTest=0.362686283451032,
chr2	47606866	47606977	EPCAM	EPCAM00013	0.391099813001316	2	0.0875661681244192	2	0.362590886926341	2	0.362590886926341	NA	NA	SegRatio=0.09,AbsMeanSigma=0.1,pvalue=0.311609090046515,pvalueTTest=0.362686283451032,
chr2	47606960	47607077	EPCAM	EPCAM00014	0.439174828970244	2	0.0875661681244192	2	0.362590886926341	2	0.362590886926341	NA	NA	SegRatio=0.09,AbsMeanSigma=0.1,pvalue=0.311609090046515,pvalueTTest=0.362686283451032,
chr2	47607041	47607159	EPCAM	EPCAM00015	-0.798473740922102	2	0.0875661681244192	2	0.362590886926341	2	0.362590886926341	NA	NA	SegRatio=0.09,AbsMeanSigma=0.1,pvalue=0.311609090046515,pvalueTTest=0.362686283451032,
chr2	47612282	47612391	EPCAM	EPCAM00016	0.30259606654888	2	0.0875661681244192	2	0.362590886926341	2	0.362590886926341	NA	NA	SegRatio=0.09,AbsMeanSigma=0.1,pvalue=0.311609090046515,pvalueTTest=0.362686283451032,
chr2	47613668	47613765	EPCAM	EPCAM00017	NA	2	0.0875661681244192	2	0.362590886926341	2	0.362590886926341	NA	NA	SegRatio=0.09,AbsMeanSigma=0.1,pvalue=0.311609090046515,pvalueTTest=0.362686283451032,
chr2	47613727	47613837	EPCAM	EPCAM00018	0.0999664275873234	2	0.0875661681244192	2	0.362590886926341	2	0.362590886926341	NA	NA	SegRatio=0.09,AbsMeanSigma=0.1,pvalue=0.311609090046515,pvalueTTest=0.362686283451032,
chr3	100432492	100432584	TFG	TFG00001	0.240036462676549	2	-0.0644395118637941	2	0.0820466342975331	2	0.0820466342975331	NA	NA	SegRatio=-0.06,AbsMeanSigma=0.27,pvalue=0.00373413826105525,pvalueTTest=0.020486644848123,
chr3	100432552	100432662	TFG	TFG00002.TFG00003	0.419727970909425	2	-0.0644395118637941	2	0.0820466342975331	2	0.0820466342975331	NA	NA	SegRatio=-0.06,AbsMeanSigma=0.27,pvalue=0.00373413826105525,pvalueTTest=0.020486644848123,
chr3	100432675	100432809	TFG	TFG00004	-0.571391457981637	2	-0.0644395118637941	2	0.0820466342975331	2	0.0820466342975331	NA	NA	SegRatio=-0.06,AbsMeanSigma=0.27,pvalue=0.00373413826105525,pvalueTTest=0.020486644848123,
chr3	100438720	100438856	TFG	TFG00005	NA	2	-0.0644395118637941	2	0.0820466342975331	2	0.0820466342975331	NA	NA	SegRatio=-0.06,AbsMeanSigma=0.27,pvalue=0.00373413826105525,pvalueTTest=0.020486644848123,
chr3	100438869	100438980	TFG	TFG00006	NA	2	-0.0644395118637941	2	0.0820466342975331	2	0.0820466342975331	NA	NA	SegRatio=-0.06,AbsMeanSigma=0.27,pvalue=0.00373413826105525,pvalueTTest=0.020486644848123,
chr3	100447567	100447679	TFG	TFG00007	-0.439401464252938	2	-0.0644395118637941	2	0.0820466342975331	2	0.0820466342975331	NA	NA	SegRatio=-0.06,AbsMeanSigma=0.27,pvalue=0.00373413826105525,pvalueTTest=0.020486644848123,
chr3	100447658	100447776	TFG	TFG00008	-0.958280344461525	2	-0.0644395118637941	2	0.0820466342975331	2	0.0820466342975331	NA	NA	SegRatio=-0.06,AbsMeanSigma=0.27,pvalue=0.00373413826105525,pvalueTTest=0.020486644848123,
chr3	100451298	100451414	TFG	TFG00009	-0.203274160144261	2	-0.0644395118637941	2	0.0820466342975331	2	0.0820466342975331	NA	NA	SegRatio=-0.06,AbsMeanSigma=0.27,pvalue=0.00373413826105525,pvalueTTest=0.020486644848123,
chr3	100451415	100451530	TFG	TFG00010	-0.0752439749951262	2	-0.0644395118637941	2	0.0820466342975331	2	0.0820466342975331	NA	NA	SegRatio=-0.06,AbsMeanSigma=0.27,pvalue=0.00373413826105525,pvalueTTest=0.020486644848123,
chr3	100451510	100451624	TFG	TFG00011	-0.42599629249065	2	-0.0644395118637941	2	0.0820466342975331	2	0.0820466342975331	NA	NA	SegRatio=-0.06,AbsMeanSigma=0.27,pvalue=0.00373413826105525,pvalueTTest=0.020486644848123,
chr3	100455395	100455513	TFG	TFG00012	0.260678506514562	2	-0.0644395118637941	2	0.0820466342975331	2	0.0820466342975331	NA	NA	SegRatio=-0.06,AbsMeanSigma=0.27,pvalue=0.00373413826105525,pvalueTTest=0.020486644848123,
chr3	100455458	100455573	TFG	TFG00013	0.198757492628827	2	-0.0644395118637941	2	0.0820466342975331	2	0.0820466342975331	NA	NA	SegRatio=-0.06,AbsMeanSigma=0.27,pvalue=0.00373413826105525,pvalueTTest=0.020486644848123,
chr3	100455530	100455646	TFG	TFG00014	-0.588489458702356	2	-0.0644395118637941	2	0.0820466342975331	2	0.0820466342975331	NA	NA	SegRatio=-0.06,AbsMeanSigma=0.27,pvalue=0.00373413826105525,pvalueTTest=0.020486644848123,
chr3	100463645	100463763	TFG	TFG00015	-0.0424225931956328	2	-0.0644395118637941	2	0.0820466342975331	2	0.0820466342975331	NA	NA	SegRatio=-0.06,AbsMeanSigma=0.27,pvalue=0.00373413826105525,pvalueTTest=0.020486644848123,
chr3	100463692	100463788	TFG	TFG00016	-0.156308981771193	2	-0.0644395118637941	2	0.0820466342975331	2	0.0820466342975331	NA	NA	SegRatio=-0.06,AbsMeanSigma=0.27,pvalue=0.00373413826105525,pvalueTTest=0.020486644848123,
chr3	100466928	100467024	TFG	TFG00017	-0.245504594053871	2	-0.0644395118637941	2	0.0820466342975331	2	0.0820466342975331	NA	NA	SegRatio=-0.06,AbsMeanSigma=0.27,pvalue=0.00373413826105525,pvalueTTest=0.020486644848123,
chr3	100466997	100467094	TFG	TFG00018	-0.270925458260663	2	-0.0644395118637941	2	0.0820466342975331	2	0.0820466342975331	NA	NA	SegRatio=-0.06,AbsMeanSigma=0.27,pvalue=0.00373413826105525,pvalueTTest=0.020486644848123,
chr3	100467092	100467207	TFG	TFG00019	-0.36883478524722	2	-0.0644395118637941	2	0.0820466342975331	2	0.0820466342975331	NA	NA	SegRatio=-0.06,AbsMeanSigma=0.27,pvalue=0.00373413826105525,pvalueTTest=0.020486644848123,
chr3	100467201	100467305	TFG	TFG00020	0.167442178570253	2	-0.0644395118637941	2	0.0820466342975331	2	0.0820466342975331	NA	NA	SegRatio=-0.06,AbsMeanSigma=0.27,pvalue=0.00373413826105525,pvalueTTest=0.020486644848123,
chr3	100467283	100467397	TFG	TFG00021	-0.00233872732058878	2	-0.0644395118637941	2	0.0820466342975331	2	0.0820466342975331	NA	NA	SegRatio=-0.06,AbsMeanSigma=0.27,pvalue=0.00373413826105525,pvalueTTest=0.020486644848123,
chr3	142985490	142985606	SLC9A9	SLC9A900001	0.356282331861664	2	-0.0644395118637941	2	0.772709830804203	2	0.772709830804203	NA	NA	SegRatio=-0.06,AbsMeanSigma=0.27,pvalue=0.00373413826105525,pvalueTTest=0.020486644848123,
chr3	142985580	142985698	SLC9A9	SLC9A900002	0.0172926459905433	2	-0.0644395118637941	2	0.772709830804203	2	0.772709830804203	NA	NA	SegRatio=-0.06,AbsMeanSigma=0.27,pvalue=0.00373413826105525,pvalueTTest=0.020486644848123,
chr3	142985668	142985784	SLC9A9	SLC9A900003	-0.0915841710730808	2	-0.0644395118637941	2	0.772709830804203	2	0.772709830804203	NA	NA	SegRatio=-0.06,AbsMeanSigma=0.27,pvalue=0.00373413826105525,pvalueTTest=0.020486644848123,
chr3	142985776	142985894	SLC9A9	SLC9A900004	0.0723599631962051	2	-0.0644395118637941	2	0.772709830804203	2	0.772709830804203	NA	NA	SegRatio=-0.06,AbsMeanSigma=0.27,pvalue=0.00373413826105525,pvalueTTest=0.020486644848123,
chr3	142987693	142987813	SLC9A9	SLC9A900005	0.0284000795241563	2	-0.0644395118637941	2	0.772709830804203	2	0.772709830804203	NA	NA	SegRatio=-0.06,AbsMeanSigma=0.27,pvalue=0.00373413826105525,pvalueTTest=0.020486644848123,
chr3	142987740	142987848	SLC9A9	SLC9A900006	0.221363114179198	2	-0.0644395118637941	2	0.772709830804203	2	0.772709830804203	NA	NA	SegRatio=-0.06,AbsMeanSigma=0.27,pvalue=0.00373413826105525,pvalueTTest=0.020486644848123,
chr3	143082305	143082423	SLC9A9	SLC9A900007	-0.765329060227129	2	-0.0644395118637941	2	0.772709830804203	2	0.772709830804203	NA	NA	SegRatio=-0.06,AbsMeanSigma=0.27,pvalue=0.00373413826105525,pvalueTTest=0.020486644848123,
chr3	143082385	143082519	SLC9A9	SLC9A900008	NA	2	-0.0644395118637941	2	0.772709830804203	2	0.772709830804203	NA	NA	SegRatio=-0.06,AbsMeanSigma=0.27,pvalue=0.00373413826105525,pvalueTTest=0.020486644848123,
chr3	143100832	143100949	SLC9A9	SLC9A900009	-0.617242450246712	2	-0.0644395118637941	2	0.772709830804203	2	0.772709830804203	NA	NA	SegRatio=-0.06,AbsMeanSigma=0.27,pvalue=0.00373413826105525,pvalueTTest=0.020486644848123,
chr3	143100945	143101059	SLC9A9	SLC9A900010	0.0194785668403695	2	-0.0644395118637941	2	0.772709830804203	2	0.772709830804203	NA	NA	SegRatio=-0.06,AbsMeanSigma=0.27,pvalue=0.00373413826105525,pvalueTTest=0.020486644848123,
chr3	143185800	143185904	SLC9A9	SLC9A900011	0.26463422394788	2	-0.0644395118637941	2	0.772709830804203	2	0.772709830804203	NA	NA	SegRatio=-0.06,AbsMeanSigma=0.27,pvalue=0.00373413826105525,pvalueTTest=0.020486644848123,
chr3	143185867	143185971	SLC9A9	SLC9A900012	0.361945358678405	2	-0.0644395118637941	2	0.772709830804203	2	0.772709830804203	NA	NA	SegRatio=-0.06,AbsMeanSigma=0.27,pvalue=0.00373413826105525,pvalueTTest=0.020486644848123,
chr3	143185969	143186083	SLC9A9	SLC9A900013	0.582997546113161	2	-0.0644395118637941	2	0.772709830804203	2	0.772709830804203	NA	NA	SegRatio=-0.06,AbsMeanSigma=0.27,pvalue=0.00373413826105525,pvalueTTest=0.020486644848123,
chr3	143212463	143212567	SLC9A9	SLC9A900014	0.103322951235917	2	-0.0644395118637941	2	0.772709830804203	2	0.772709830804203	NA	NA	SegRatio=-0.06,AbsMeanSigma=0.27,pvalue=0.00373413826105525,pvalueTTest=0.020486644848123,
chr3	143212561	143212678	SLC9A9	SLC9A900015	0.180070047001173	2	-0.0644395118637941	2	0.772709830804203	2	0.772709830804203	NA	NA	SegRatio=-0.06,AbsMeanSigma=0.27,pvalue=0.00373413826105525,pvalueTTest=0.020486644848123,
chr3	143214149	143214244	SLC9A9	SLC9A900016	0.206115127574174	2	-0.0644395118637941	2	0.772709830804203	2	0.772709830804203	NA	NA	SegRatio=-0.06,AbsMeanSigma=0.27,pvalue=0.00373413826105525,pvalueTTest=0.020486644848123,
chr3	143214233	143214346	SLC9A9	SLC9A900017	-0.203330522859226	2	-0.0644395118637941	2	0.772709830804203	2	0.772709830804203	NA	NA	SegRatio=-0.06,AbsMeanSigma=0.27,pvalue=0.00373413826105525,pvalueTTest=0.020486644848123,
chr3	143271160	143271264	SLC9A9	SLC9A900018	-0.580905608210062	2	-0.0644395118637941	2	0.772709830804203	2	0.772709830804203	NA	NA	SegRatio=-0.06,AbsMeanSigma=0.27,pvalue=0.00373413826105525,pvalueTTest=0.020486644848123,
chr3	143271262	143271344	SLC9A9	SLC9A900019	-0.670461509157757	2	-0.0644395118637941	2	0.772709830804203	2	0.772709830804203	NA	NA	SegRatio=-0.06,AbsMeanSigma=0.27,pvalue=0.00373413826105525,pvalueTTest=0.020486644848123,
chr3	143292902	143293017	SLC9A9	SLC9A900020	-0.147835469102181	2	-0.0644395118637941	2	0.772709830804203	2	0.772709830804203	NA	NA	SegRatio=-0.06,AbsMeanSigma=0.27,pvalue=0.00373413826105525,pvalueTTest=0.020486644848123,
chr3	143292973	143293083	SLC9A9	SLC9A900021	-0.0279199517216109	2	-0.0644395118637941	2	0.772709830804203	2	0.772709830804203	NA	NA	SegRatio=-0.06,AbsMeanSigma=0.27,pvalue=0.00373413826105525,pvalueTTest=0.020486644848123,
chr3	143297405	143297525	SLC9A9	SLC9A900022	-0.158728672935006	2	-0.0644395118637941	2	0.772709830804203	2	0.772709830804203	NA	NA	SegRatio=-0.06,AbsMeanSigma=0.27,pvalue=0.00373413826105525,pvalueTTest=0.020486644848123,
chr3	143297503	143297619	SLC9A9	SLC9A900023	0.322000414477478	2	-0.0644395118637941	2	0.772709830804203	2	0.772709830804203	NA	NA	SegRatio=-0.06,AbsMeanSigma=0.27,pvalue=0.00373413826105525,pvalueTTest=0.020486644848123,
chr3	143371024	143371124	SLC9A9	SLC9A900024	-0.527143840418189	2	-0.0644395118637941	2	0.772709830804203	2	0.772709830804203	NA	NA	SegRatio=-0.06,AbsMeanSigma=0.27,pvalue=0.00373413826105525,pvalueTTest=0.020486644848123,
chr3	143371117	143371228	SLC9A9	SLC9A900025	0.446879394031915	2	-0.0644395118637941	2	0.772709830804203	2	0.772709830804203	NA	NA	SegRatio=-0.06,AbsMeanSigma=0.27,pvalue=0.00373413826105525,pvalueTTest=0.020486644848123,
chr3	143411962	143412072	SLC9A9	SLC9A900026	-0.0405018331658282	2	-0.0644395118637941	2	0.772709830804203	2	0.772709830804203	NA	NA	SegRatio=-0.06,AbsMeanSigma=0.27,pvalue=0.00373413826105525,pvalueTTest=0.020486644848123,
chr3	143412042	143412107	SLC9A9	SLC9A900027	NA	2	-0.0644395118637941	2	0.772709830804203	2	0.772709830804203	NA	NA	SegRatio=-0.06,AbsMeanSigma=0.27,pvalue=0.00373413826105525,pvalueTTest=0.020486644848123,
chr3	143412093	143412205	SLC9A9	SLC9A900028	-0.151465478464513	2	-0.0644395118637941	2	0.772709830804203	2	0.772709830804203	NA	NA	SegRatio=-0.06,AbsMeanSigma=0.27,pvalue=0.00373413826105525,pvalueTTest=0.020486644848123,
chr3	143513793	143513909	SLC9A9	SLC9A900029	0.111177261206126	2	-0.0644395118637941	2	0.772709830804203	2	0.772709830804203	NA	NA	SegRatio=-0.06,AbsMeanSigma=0.27,pvalue=0.00373413826105525,pvalueTTest=0.020486644848123,
chr3	143513903	143514014	SLC9A9	SLC9A900030	0.819388453583808	2	-0.0644395118637941	2	0.772709830804203	2	0.772709830804203	NA	NA	SegRatio=-0.06,AbsMeanSigma=0.27,pvalue=0.00373413826105525,pvalueTTest=0.020486644848123,
chr3	143515625	143515740	SLC9A9	SLC9A900031	NA	2	-0.0644395118637941	2	0.772709830804203	2	0.772709830804203	NA	NA	SegRatio=-0.06,AbsMeanSigma=0.27,pvalue=0.00373413826105525,pvalueTTest=0.020486644848123,
chr3	143515705	143515776	SLC9A9	SLC9A900032	0.664258374052418	2	-0.0644395118637941	2	0.772709830804203	2	0.772709830804203	NA	NA	SegRatio=-0.06,AbsMeanSigma=0.27,pvalue=0.00373413826105525,pvalueTTest=0.020486644848123,
chr3	143550765	143550878	SLC9A9	SLC9A900033	NA	2	-0.0644395118637941	2	0.772709830804203	2	0.772709830804203	NA	NA	SegRatio=-0.06,AbsMeanSigma=0.27,pvalue=0.00373413826105525,pvalueTTest=0.020486644848123,
chr3	143550879	143550988	SLC9A9	SLC9A900034	-0.0878372304835856	2	-0.0644395118637941	2	0.772709830804203	2	0.772709830804203	NA	NA	SegRatio=-0.06,AbsMeanSigma=0.27,pvalue=0.00373413826105525,pvalueTTest=0.020486644848123,
chr3	143550976	143551095	SLC9A9	SLC9A900035	-0.0461384217949055	2	-0.0644395118637941	2	0.772709830804203	2	0.772709830804203	NA	NA	SegRatio=-0.06,AbsMeanSigma=0.27,pvalue=0.00373413826105525,pvalueTTest=0.020486644848123,
chr3	143566963	143567082	SLC9A9	SLC9A900036	0.139351732155323	2	-0.0644395118637941	2	0.772709830804203	2	0.772709830804203	NA	NA	SegRatio=-0.06,AbsMeanSigma=0.27,pvalue=0.00373413826105525,pvalueTTest=0.020486644848123,
chr3	143567064	143567170	SLC9A9	SLC9A900037	0.57967060339468	2	-0.0644395118637941	2	0.772709830804203	2	0.772709830804203	NA	NA	SegRatio=-0.06,AbsMeanSigma=0.27,pvalue=0.00373413826105525,pvalueTTest=0.020486644848123,
chr3	143567155	143567266	SLC9A9	SLC9A900038	-0.528064667029481	2	-0.0644395118637941	2	0.772709830804203	2	0.772709830804203	NA	NA	SegRatio=-0.06,AbsMeanSigma=0.27,pvalue=0.00373413826105525,pvalueTTest=0.020486644848123,
chr3	178916573	178916682	PIK3CA	PIK3CA00001	0.220271930970841	2	-0.0644395118637941	2	0.124566022722372	1.5	0.0071279231269658	NA	NA	SegRatio=-0.06,AbsMeanSigma=0.27,pvalue=0.00373413826105525,pvalueTTest=0.020486644848123,
chr3	178916639	178916748	PIK3CA	PIK3CA00002	-0.221702689465247	2	-0.0644395118637941	2	0.124566022722372	1.5	0.0071279231269658	NA	NA	SegRatio=-0.06,AbsMeanSigma=0.27,pvalue=0.00373413826105525,pvalueTTest=0.020486644848123,
chr3	178916746	178916861	PIK3CA	PIK3CA00003	-0.589712855365462	2	-0.0644395118637941	2	0.124566022722372	1.5	0.0071279231269658	NA	NA	SegRatio=-0.06,AbsMeanSigma=0.27,pvalue=0.00373413826105525,pvalueTTest=0.020486644848123,
chr3	178916803	178916912	PIK3CA	PIK3CA00004	-0.126774512119005	2	-0.0644395118637941	2	0.124566022722372	1.5	0.0071279231269658	NA	NA	SegRatio=-0.06,AbsMeanSigma=0.27,pvalue=0.00373413826105525,pvalueTTest=0.020486644848123,
chr3	178916888	178916991	PIK3CA	PIK3CA00005	0.0696023393901004	2	-0.0644395118637941	2	0.124566022722372	1.5	0.0071279231269658	NA	NA	SegRatio=-0.06,AbsMeanSigma=0.27,pvalue=0.00373413826105525,pvalueTTest=0.020486644848123,
chr3	178917449	178917559	PIK3CA	PIK3CA00006	-0.013762719286955	2	-0.0644395118637941	2	0.124566022722372	1.5	0.0071279231269658	NA	NA	SegRatio=-0.06,AbsMeanSigma=0.27,pvalue=0.00373413826105525,pvalueTTest=0.020486644848123,
chr3	178917537	178917648	PIK3CA	PIK3CA00007	0.0727097204928428	2	-0.0644395118637941	2	0.124566022722372	1.5	0.0071279231269658	NA	NA	SegRatio=-0.06,AbsMeanSigma=0.27,pvalue=0.00373413826105525,pvalueTTest=0.020486644848123,
chr3	178917608	178917721	PIK3CA	PIK3CA00008	NA	2	-0.0644395118637941	2	0.124566022722372	1.5	0.0071279231269658	NA	NA	SegRatio=-0.06,AbsMeanSigma=0.27,pvalue=0.00373413826105525,pvalueTTest=0.020486644848123,
chr3	178919054	178919109	PIK3CA	PIK3CA00009	NA	2	-0.0644395118637941	2	0.124566022722372	1.5	0.0071279231269658	NA	NA	SegRatio=-0.06,AbsMeanSigma=0.27,pvalue=0.00373413826105525,pvalueTTest=0.020486644848123,
chr3	178919110	178919217	PIK3CA	PIK3CA00010	0.0355345661393424	2	-0.0644395118637941	2	0.124566022722372	1.5	0.0071279231269658	NA	NA	SegRatio=-0.06,AbsMeanSigma=0.27,pvalue=0.00373413826105525,pvalueTTest=0.020486644848123,
chr3	178919194	178919308	PIK3CA	PIK3CA00011	NA	2	-0.0644395118637941	2	0.124566022722372	1.5	0.0071279231269658	NA	NA	SegRatio=-0.06,AbsMeanSigma=0.27,pvalue=0.00373413826105525,pvalueTTest=0.020486644848123,
chr3	178919262	178919372	PIK3CA	PIK3CA00012	NA	2	-0.0644395118637941	2	0.124566022722372	1.5	0.0071279231269658	NA	NA	SegRatio=-0.06,AbsMeanSigma=0.27,pvalue=0.00373413826105525,pvalueTTest=0.020486644848123,
chr3	178921311	178921424	PIK3CA	PIK3CA00013	-0.0180630959422864	2	-0.0644395118637941	2	0.124566022722372	1.5	0.0071279231269658	NA	NA	SegRatio=-0.06,AbsMeanSigma=0.27,pvalue=0.00373413826105525,pvalueTTest=0.020486644848123,
chr3	178921415	178921531	PIK3CA	PIK3CA00014	-0.0401302530297036	2	-0.0644395118637941	2	0.124566022722372	1.5	0.0071279231269658	NA	NA	SegRatio=-0.06,AbsMeanSigma=0.27,pvalue=0.00373413826105525,pvalueTTest=0.020486644848123,
chr3	178921506	178921581	PIK3CA	PIK3CA00015	NA	2	-0.0644395118637941	2	0.124566022722372	1.5	0.0071279231269658	NA	NA	SegRatio=-0.06,AbsMeanSigma=0.27,pvalue=0.00373413826105525,pvalueTTest=0.020486644848123,
chr3	178921573	178921687	PIK3CA	PIK3CA00016	NA	2	-0.0644395118637941	2	0.124566022722372	1.5	0.0071279231269658	NA	NA	SegRatio=-0.06,AbsMeanSigma=0.27,pvalue=0.00373413826105525,pvalueTTest=0.020486644848123,
chr3	178922256	178922366	PIK3CA	PIK3CA00017	-0.117288744535289	2	-0.0644395118637941	2	0.124566022722372	1.5	0.0071279231269658	NA	NA	SegRatio=-0.06,AbsMeanSigma=0.27,pvalue=0.00373413826105525,pvalueTTest=0.020486644848123,
chr3	178922321	178922416	PIK3CA	PIK3CA00018	-0.196352303573963	2	-0.0644395118637941	2	0.124566022722372	1.5	0.0071279231269658	NA	NA	SegRatio=-0.06,AbsMeanSigma=0.27,pvalue=0.00373413826105525,pvalueTTest=0.020486644848123,
chr3	178927321	178927438	PIK3CA	PIK3CA00019	-0.603141462313465	2	-0.0644395118637941	2	0.124566022722372	1.5	0.0071279231269658	NA	NA	SegRatio=-0.06,AbsMeanSigma=0.27,pvalue=0.00373413826105525,pvalueTTest=0.020486644848123,
chr3	178927432	178927532	PIK3CA	PIK3CA00020	0.201459032716187	2	-0.0644395118637941	2	0.124566022722372	1.5	0.0071279231269658	NA	NA	SegRatio=-0.06,AbsMeanSigma=0.27,pvalue=0.00373413826105525,pvalueTTest=0.020486644848123,
chr3	178927892	178927988	PIK3CA	PIK3CA00021	-0.143458208431959	2	-0.0644395118637941	2	0.124566022722372	1.5	0.0071279231269658	NA	NA	SegRatio=-0.06,AbsMeanSigma=0.27,pvalue=0.00373413826105525,pvalueTTest=0.020486644848123,
chr3	178928028	178928104	PIK3CA	PIK3CA00022	0.234693906098972	2	-0.0644395118637941	2	0.124566022722372	1.5	0.0071279231269658	NA	NA	SegRatio=-0.06,AbsMeanSigma=0.27,pvalue=0.00373413826105525,pvalueTTest=0.020486644848123,
chr3	178928093	178928207	PIK3CA	PIK3CA00023	NA	2	-0.0644395118637941	2	0.124566022722372	1.5	0.0071279231269658	NA	NA	SegRatio=-0.06,AbsMeanSigma=0.27,pvalue=0.00373413826105525,pvalueTTest=0.020486644848123,
chr3	178928180	178928272	PIK3CA	PIK3CA00024	-0.142240646147096	2	-0.0644395118637941	2	0.124566022722372	1.5	0.0071279231269658	NA	NA	SegRatio=-0.06,AbsMeanSigma=0.27,pvalue=0.00373413826105525,pvalueTTest=0.020486644848123,
chr3	178928246	178928349	PIK3CA	PIK3CA00025	-0.160851801768631	2	-0.0644395118637941	2	0.124566022722372	1.5	0.0071279231269658	NA	NA	SegRatio=-0.06,AbsMeanSigma=0.27,pvalue=0.00373413826105525,pvalueTTest=0.020486644848123,
chr3	178928334	178928443	PIK3CA	PIK3CA00026	-0.52213765659715	2	-0.0644395118637941	2	0.124566022722372	1.5	0.0071279231269658	NA	NA	SegRatio=-0.06,AbsMeanSigma=0.27,pvalue=0.00373413826105525,pvalueTTest=0.020486644848123,
chr3	178936039	178936127	PIK3CA	PIK3CA00027	NA	2	-0.0644395118637941	2	0.124566022722372	1.5	0.0071279231269658	NA	NA	SegRatio=-0.06,AbsMeanSigma=0.27,pvalue=0.00373413826105525,pvalueTTest=0.020486644848123,
chr3	178936065	178936181	PIK3CA	PIK3CA00028	NA	2	-0.0644395118637941	2	0.124566022722372	1.5	0.0071279231269658	NA	NA	SegRatio=-0.06,AbsMeanSigma=0.27,pvalue=0.00373413826105525,pvalueTTest=0.020486644848123,
chr3	178936945	178937056	PIK3CA	PIK3CA00029	-0.159070292812758	2	-0.0644395118637941	2	0.124566022722372	1.5	0.0071279231269658	NA	NA	SegRatio=-0.06,AbsMeanSigma=0.27,pvalue=0.00373413826105525,pvalueTTest=0.020486644848123,
chr3	178937024	178937133	PIK3CA	PIK3CA00030	NA	2	-0.0644395118637941	2	0.124566022722372	1.5	0.0071279231269658	NA	NA	SegRatio=-0.06,AbsMeanSigma=0.27,pvalue=0.00373413826105525,pvalueTTest=0.020486644848123,
chr3	178937306	178937445	PIK3CA	PIK3CA00031	0.0314176701837489	2	-0.0644395118637941	2	0.124566022722372	1.5	0.0071279231269658	NA	NA	SegRatio=-0.06,AbsMeanSigma=0.27,pvalue=0.00373413826105525,pvalueTTest=0.020486644848123,
chr3	178937697	178937804	PIK3CA	PIK3CA00032	-0.105855710716163	2	-0.0644395118637941	2	0.124566022722372	1.5	0.0071279231269658	NA	NA	SegRatio=-0.06,AbsMeanSigma=0.27,pvalue=0.00373413826105525,pvalueTTest=0.020486644848123,
chr3	178937806	178937937	PIK3CA	PIK3CA00033	NA	2	-0.0644395118637941	2	0.124566022722372	1.5	0.0071279231269658	NA	NA	SegRatio=-0.06,AbsMeanSigma=0.27,pvalue=0.00373413826105525,pvalueTTest=0.020486644848123,
chr3	178938711	178938825	PIK3CA	PIK3CA00034	-0.347245342904738	2	-0.0644395118637941	2	0.124566022722372	1.5	0.0071279231269658	NA	NA	SegRatio=-0.06,AbsMeanSigma=0.27,pvalue=0.00373413826105525,pvalueTTest=0.020486644848123,
chr3	178938779	178938889	PIK3CA	PIK3CA00035	-0.498743796604586	2	-0.0644395118637941	2	0.124566022722372	1.5	0.0071279231269658	NA	NA	SegRatio=-0.06,AbsMeanSigma=0.27,pvalue=0.00373413826105525,pvalueTTest=0.020486644848123,
chr3	178938839	178938944	PIK3CA	PIK3CA00036	-0.37477244451841	2	-0.0644395118637941	2	0.124566022722372	1.5	0.0071279231269658	NA	NA	SegRatio=-0.06,AbsMeanSigma=0.27,pvalue=0.00373413826105525,pvalueTTest=0.020486644848123,
chr3	178938938	178939043	PIK3CA	PIK3CA00037	0.0781946743078614	2	-0.0644395118637941	2	0.124566022722372	1.5	0.0071279231269658	NA	NA	SegRatio=-0.06,AbsMeanSigma=0.27,pvalue=0.00373413826105525,pvalueTTest=0.020486644848123,
chr3	178941809	178941915	PIK3CA	PIK3CA00038	-0.330780052108675	2	-0.0644395118637941	2	0.124566022722372	1.5	0.0071279231269658	NA	NA	SegRatio=-0.06,AbsMeanSigma=0.27,pvalue=0.00373413826105525,pvalueTTest=0.020486644848123,
chr3	178941911	178942019	PIK3CA	PIK3CA00039	-0.317704968886919	2	-0.0644395118637941	2	0.124566022722372	1.5	0.0071279231269658	NA	NA	SegRatio=-0.06,AbsMeanSigma=0.27,pvalue=0.00373413826105525,pvalueTTest=0.020486644848123,
chr3	178942385	178942518	PIK3CA	PIK3CA00040	NA	2	-0.0644395118637941	2	0.124566022722372	1.5	0.0071279231269658	NA	NA	SegRatio=-0.06,AbsMeanSigma=0.27,pvalue=0.00373413826105525,pvalueTTest=0.020486644848123,
chr3	178942517	178942629	PIK3CA	PIK3CA00041	0.424334411713437	2	-0.0644395118637941	2	0.124566022722372	1.5	0.0071279231269658	NA	NA	SegRatio=-0.06,AbsMeanSigma=0.27,pvalue=0.00373413826105525,pvalueTTest=0.020486644848123,
chr3	178943719	178943847	PIK3CA	PIK3CA00042	0.0414714452446209	2	-0.0644395118637941	2	0.124566022722372	1.5	0.0071279231269658	NA	NA	SegRatio=-0.06,AbsMeanSigma=0.27,pvalue=0.00373413826105525,pvalueTTest=0.020486644848123,
chr3	178946957	178947075	PIK3CA	PIK3CA00043	0.582420787196512	2	-0.0644395118637941	2	0.124566022722372	1.5	0.0071279231269658	NA	NA	SegRatio=-0.06,AbsMeanSigma=0.27,pvalue=0.00373413826105525,pvalueTTest=0.020486644848123,
chr3	178947074	178947187	PIK3CA	PIK3CA00044	-0.508067347797108	2	-0.0644395118637941	2	0.124566022722372	1.5	0.0071279231269658	NA	NA	SegRatio=-0.06,AbsMeanSigma=0.27,pvalue=0.00373413826105525,pvalueTTest=0.020486644848123,
chr3	178947155	178947273	PIK3CA	PIK3CA00045	-0.510619070640019	2	-0.0644395118637941	2	0.124566022722372	1.5	0.0071279231269658	NA	NA	SegRatio=-0.06,AbsMeanSigma=0.27,pvalue=0.00373413826105525,pvalueTTest=0.020486644848123,
chr3	178947722	178947819	PIK3CA	PIK3CA00046	-0.37316273458126	2	-0.0644395118637941	2	0.124566022722372	1.5	0.0071279231269658	NA	NA	SegRatio=-0.06,AbsMeanSigma=0.27,pvalue=0.00373413826105525,pvalueTTest=0.020486644848123,
chr3	178947820	178947935	PIK3CA	PIK3CA00047.PIK3CA00048	-0.429235502890361	2	-0.0644395118637941	2	0.124566022722372	1.5	0.0071279231269658	NA	NA	SegRatio=-0.06,AbsMeanSigma=0.27,pvalue=0.00373413826105525,pvalueTTest=0.020486644848123,
chr3	178947963	178948074	PIK3CA	PIK3CA00049	NA	2	-0.0644395118637941	2	0.124566022722372	1.5	0.0071279231269658	NA	NA	SegRatio=-0.06,AbsMeanSigma=0.27,pvalue=0.00373413826105525,pvalueTTest=0.020486644848123,
chr3	178948035	178948147	PIK3CA	PIK3CA00050	-0.172936907803512	2	-0.0644395118637941	2	0.124566022722372	1.5	0.0071279231269658	NA	NA	SegRatio=-0.06,AbsMeanSigma=0.27,pvalue=0.00373413826105525,pvalueTTest=0.020486644848123,
chr3	178948089	178948200	PIK3CA	PIK3CA00051	-0.329312764621842	2	-0.0644395118637941	2	0.124566022722372	1.5	0.0071279231269658	NA	NA	SegRatio=-0.06,AbsMeanSigma=0.27,pvalue=0.00373413826105525,pvalueTTest=0.020486644848123,
chr3	178951861	178951975	PIK3CA	PIK3CA00052	-0.312621319532742	2	-0.0644395118637941	2	0.124566022722372	1.5	0.0071279231269658	NA	NA	SegRatio=-0.06,AbsMeanSigma=0.27,pvalue=0.00373413826105525,pvalueTTest=0.020486644848123,
chr3	178951933	178952043	PIK3CA	PIK3CA00053	-0.182077309425651	2	-0.0644395118637941	2	0.124566022722372	1.5	0.0071279231269658	NA	NA	SegRatio=-0.06,AbsMeanSigma=0.27,pvalue=0.00373413826105525,pvalueTTest=0.020486644848123,
chr3	178952039	178952131	PIK3CA	PIK3CA00054	-0.0644395118637941	2	-0.0644395118637941	2	0.124566022722372	1.5	0.0071279231269658	NA	NA	SegRatio=-0.06,AbsMeanSigma=0.27,pvalue=0.00373413826105525,pvalueTTest=0.020486644848123,
chr3	178952127	178952243	PIK3CA	PIK3CA00055	0.421343100543257	2	-0.0644395118637941	2	0.124566022722372	1.5	0.0071279231269658	NA	NA	SegRatio=-0.06,AbsMeanSigma=0.27,pvalue=0.00373413826105525,pvalueTTest=0.020486644848123,
chr5	149357195	149357307	SLC26A2	SLC26A200001	0.402775663244659	2	-0.128419469101551	2	0.532673467749175	1.5	0.00369233840504218	NA	NA	SegRatio=-0.13,AbsMeanSigma=0.46,pvalue=0.0142625207455512,pvalueTTest=0.00369233840504218,
chr5	149357285	149357385	SLC26A2	SLC26A200002	0.00687660008621318	2	-0.128419469101551	2	0.532673467749175	1.5	0.00369233840504218	NA	NA	SegRatio=-0.13,AbsMeanSigma=0.46,pvalue=0.0142625207455512,pvalueTTest=0.00369233840504218,
chr5	149357364	149357484	SLC26A2	SLC26A200003	-0.16055771102786	2	-0.128419469101551	2	0.532673467749175	1.5	0.00369233840504218	NA	NA	SegRatio=-0.13,AbsMeanSigma=0.46,pvalue=0.0142625207455512,pvalueTTest=0.00369233840504218,
chr5	149357453	149357565	SLC26A2	SLC26A200004	-0.0822948533731257	2	-0.128419469101551	2	0.532673467749175	1.5	0.00369233840504218	NA	NA	SegRatio=-0.13,AbsMeanSigma=0.46,pvalue=0.0142625207455512,pvalueTTest=0.00369233840504218,
chr5	149357563	149357669	SLC26A2	SLC26A200005	-0.138369399687968	2	-0.128419469101551	2	0.532673467749175	1.5	0.00369233840504218	NA	NA	SegRatio=-0.13,AbsMeanSigma=0.46,pvalue=0.0142625207455512,pvalueTTest=0.00369233840504218,
chr5	149357638	149357754	SLC26A2	SLC26A200006	0.163182619145823	2	-0.128419469101551	2	0.532673467749175	1.5	0.00369233840504218	NA	NA	SegRatio=-0.13,AbsMeanSigma=0.46,pvalue=0.0142625207455512,pvalueTTest=0.00369233840504218,
chr5	149357699	149357792	SLC26A2	SLC26A200007	-0.127440387764025	2	-0.128419469101551	2	0.532673467749175	1.5	0.00369233840504218	NA	NA	SegRatio=-0.13,AbsMeanSigma=0.46,pvalue=0.0142625207455512,pvalueTTest=0.00369233840504218,
chr5	149357771	149357881	SLC26A2	SLC26A200008	-0.202973913085763	2	-0.128419469101551	2	0.532673467749175	1.5	0.00369233840504218	NA	NA	SegRatio=-0.13,AbsMeanSigma=0.46,pvalue=0.0142625207455512,pvalueTTest=0.00369233840504218,
chr5	149357876	149357986	SLC26A2	SLC26A200009	-0.274670346624901	2	-0.128419469101551	2	0.532673467749175	1.5	0.00369233840504218	NA	NA	SegRatio=-0.13,AbsMeanSigma=0.46,pvalue=0.0142625207455512,pvalueTTest=0.00369233840504218,
chr5	149359772	149359888	SLC26A2	SLC26A200010	-0.483966289675341	2	-0.128419469101551	2	0.532673467749175	1.5	0.00369233840504218	NA	NA	SegRatio=-0.13,AbsMeanSigma=0.46,pvalue=0.0142625207455512,pvalueTTest=0.00369233840504218,
chr5	149359859	149359964	SLC26A2	SLC26A200011	-0.314137480107911	2	-0.128419469101551	2	0.532673467749175	1.5	0.00369233840504218	NA	NA	SegRatio=-0.13,AbsMeanSigma=0.46,pvalue=0.0142625207455512,pvalueTTest=0.00369233840504218,
chr5	149359929	149360042	SLC26A2	SLC26A200012	-0.622126317419773	2	-0.128419469101551	2	0.532673467749175	1.5	0.00369233840504218	NA	NA	SegRatio=-0.13,AbsMeanSigma=0.46,pvalue=0.0142625207455512,pvalueTTest=0.00369233840504218,
chr5	149360000	149360104	SLC26A2	SLC26A200013	-0.650085505295901	2	-0.128419469101551	2	0.532673467749175	1.5	0.00369233840504218	NA	NA	SegRatio=-0.13,AbsMeanSigma=0.46,pvalue=0.0142625207455512,pvalueTTest=0.00369233840504218,
chr5	149360060	149360169	SLC26A2	SLC26A200014	-0.407474691837408	2	-0.128419469101551	2	0.532673467749175	1.5	0.00369233840504218	NA	NA	SegRatio=-0.13,AbsMeanSigma=0.46,pvalue=0.0142625207455512,pvalueTTest=0.00369233840504218,
chr5	149360168	149360282	SLC26A2	SLC26A200015	0.0828100409486753	2	-0.128419469101551	2	0.532673467749175	1.5	0.00369233840504218	NA	NA	SegRatio=-0.13,AbsMeanSigma=0.46,pvalue=0.0142625207455512,pvalueTTest=0.00369233840504218,
chr5	149360279	149360390	SLC26A2	SLC26A200016	-0.31645391286762	2	-0.128419469101551	2	0.532673467749175	1.5	0.00369233840504218	NA	NA	SegRatio=-0.13,AbsMeanSigma=0.46,pvalue=0.0142625207455512,pvalueTTest=0.00369233840504218,
chr5	149360386	149360493	SLC26A2	SLC26A200017	-0.321415015394753	2	-0.128419469101551	2	0.532673467749175	1.5	0.00369233840504218	NA	NA	SegRatio=-0.13,AbsMeanSigma=0.46,pvalue=0.0142625207455512,pvalueTTest=0.00369233840504218,
chr5	149360482	149360594	SLC26A2	SLC26A200018	-0.0178936309071246	2	-0.128419469101551	2	0.532673467749175	1.5	0.00369233840504218	NA	NA	SegRatio=-0.13,AbsMeanSigma=0.46,pvalue=0.0142625207455512,pvalueTTest=0.00369233840504218,
chr5	149360591	149360703	SLC26A2	SLC26A200019	0.136416297692929	2	-0.128419469101551	2	0.532673467749175	1.5	0.00369233840504218	NA	NA	SegRatio=-0.13,AbsMeanSigma=0.46,pvalue=0.0142625207455512,pvalueTTest=0.00369233840504218,
chr5	149360680	149360795	SLC26A2	SLC26A200020	-0.107234737337319	2	-0.128419469101551	2	0.532673467749175	1.5	0.00369233840504218	NA	NA	SegRatio=-0.13,AbsMeanSigma=0.46,pvalue=0.0142625207455512,pvalueTTest=0.00369233840504218,
chr5	149360721	149360835	SLC26A2	SLC26A200021	-0.0713320411091801	2	-0.128419469101551	2	0.532673467749175	1.5	0.00369233840504218	NA	NA	SegRatio=-0.13,AbsMeanSigma=0.46,pvalue=0.0142625207455512,pvalueTTest=0.00369233840504218,
chr5	149360834	149360954	SLC26A2	SLC26A200022	-0.581291543257877	2	-0.128419469101551	2	0.532673467749175	1.5	0.00369233840504218	NA	NA	SegRatio=-0.13,AbsMeanSigma=0.46,pvalue=0.0142625207455512,pvalueTTest=0.00369233840504218,
chr5	149360885	149360993	SLC26A2	SLC26A200023	-0.128419469101551	2	-0.128419469101551	2	0.532673467749175	1.5	0.00369233840504218	NA	NA	SegRatio=-0.13,AbsMeanSigma=0.46,pvalue=0.0142625207455512,pvalueTTest=0.00369233840504218,
chr5	149360957	149361068	SLC26A2	SLC26A200024	-0.114172938326379	2	-0.128419469101551	2	0.532673467749175	1.5	0.00369233840504218	NA	NA	SegRatio=-0.13,AbsMeanSigma=0.46,pvalue=0.0142625207455512,pvalueTTest=0.00369233840504218,
chr5	149361049	149361162	SLC26A2	SLC26A200025	-0.0115841950545033	2	-0.128419469101551	2	0.532673467749175	1.5	0.00369233840504218	NA	NA	SegRatio=-0.13,AbsMeanSigma=0.46,pvalue=0.0142625207455512,pvalueTTest=0.00369233840504218,
chr5	149361160	149361275	SLC26A2	SLC26A200026	-0.131708371923108	2	-0.128419469101551	2	0.532673467749175	1.5	0.00369233840504218	NA	NA	SegRatio=-0.13,AbsMeanSigma=0.46,pvalue=0.0142625207455512,pvalueTTest=0.00369233840504218,
chr5	149361234	149361347	SLC26A2	SLC26A200027	0.46204652759181	2	-0.128419469101551	2	0.532673467749175	1.5	0.00369233840504218	NA	NA	SegRatio=-0.13,AbsMeanSigma=0.46,pvalue=0.0142625207455512,pvalueTTest=0.00369233840504218,
chr5	149361348	149361451	SLC26A2	SLC26A200028	NA	2	-0.128419469101551	2	0.532673467749175	1.5	0.00369233840504218	NA	NA	SegRatio=-0.13,AbsMeanSigma=0.46,pvalue=0.0142625207455512,pvalueTTest=0.00369233840504218,
chr6	43550021	43550136	POLH	POLH00001	-0.0132705940590776	2	0.0465151697562809	2	0.965715788069263	2	0.965715788069263	NA	NA	SegRatio=0.05,AbsMeanSigma=0,pvalue=0.996934491496689,pvalueTTest=0.996411489078157,
chr6	43550106	43550225	POLH	POLH00002	-0.255261411678771	2	0.0465151697562809	2	0.965715788069263	2	0.965715788069263	NA	NA	SegRatio=0.05,AbsMeanSigma=0,pvalue=0.996934491496689,pvalueTTest=0.996411489078157,
chr6	43550643	43550780	POLH	POLH00003	0.17653499685692	2	0.0465151697562809	2	0.965715788069263	2	0.965715788069263	NA	NA	SegRatio=0.05,AbsMeanSigma=0,pvalue=0.996934491496689,pvalueTTest=0.996411489078157,
chr6	43550770	43550859	POLH	POLH00004	-0.227225705279794	2	0.0465151697562809	2	0.965715788069263	2	0.965715788069263	NA	NA	SegRatio=0.05,AbsMeanSigma=0,pvalue=0.996934491496689,pvalueTTest=0.996411489078157,
chr6	43550846	43550961	POLH	POLH00005	-0.470405384206441	2	0.0465151697562809	2	0.965715788069263	2	0.965715788069263	NA	NA	SegRatio=0.05,AbsMeanSigma=0,pvalue=0.996934491496689,pvalueTTest=0.996411489078157,
chr6	43554962	43555070	POLH	POLH00006	0.448482855187091	2	0.0465151697562809	2	0.965715788069263	2	0.965715788069263	NA	NA	SegRatio=0.05,AbsMeanSigma=0,pvalue=0.996934491496689,pvalueTTest=0.996411489078157,
chr6	43555045	43555157	POLH	POLH00007	0.112707385222317	2	0.0465151697562809	2	0.965715788069263	2	0.965715788069263	NA	NA	SegRatio=0.05,AbsMeanSigma=0,pvalue=0.996934491496689,pvalueTTest=0.996411489078157,
chr6	43555147	43555240	POLH	POLH00008	0.135529398540834	2	0.0465151697562809	2	0.965715788069263	2	0.965715788069263	NA	NA	SegRatio=0.05,AbsMeanSigma=0,pvalue=0.996934491496689,pvalueTTest=0.996411489078157,
chr6	43555222	43555337	POLH	POLH00009	0.160508888901891	2	0.0465151697562809	2	0.965715788069263	2	0.965715788069263	NA	NA	SegRatio=0.05,AbsMeanSigma=0,pvalue=0.996934491496689,pvalueTTest=0.996411489078157,
chr6	43565380	43565483	POLH	POLH00010	0.0465151697562809	2	0.0465151697562809	2	0.965715788069263	2	0.965715788069263	NA	NA	SegRatio=0.05,AbsMeanSigma=0,pvalue=0.996934491496689,pvalueTTest=0.996411489078157,
chr6	43565474	43565590	POLH	POLH00011	0.004975264885574	2	0.0465151697562809	2	0.965715788069263	2	0.965715788069263	NA	NA	SegRatio=0.05,AbsMeanSigma=0,pvalue=0.996934491496689,pvalueTTest=0.996411489078157,
chr6	43565557	43565663	POLH	POLH00012	-0.203702504207256	2	0.0465151697562809	2	0.965715788069263	2	0.965715788069263	NA	NA	SegRatio=0.05,AbsMeanSigma=0,pvalue=0.996934491496689,pvalueTTest=0.996411489078157,
chr6	43568702	43568816	POLH	POLH00013	0.414566550597368	2	0.0465151697562809	2	0.965715788069263	2	0.965715788069263	NA	NA	SegRatio=0.05,AbsMeanSigma=0,pvalue=0.996934491496689,pvalueTTest=0.996411489078157,
chr6	43568763	43568877	POLH	POLH00014	-0.0507226558001304	2	0.0465151697562809	2	0.965715788069263	2	0.965715788069263	NA	NA	SegRatio=0.05,AbsMeanSigma=0,pvalue=0.996934491496689,pvalueTTest=0.996411489078157,
chr6	43571574	43571679	POLH	POLH00015	0.434927307589883	2	0.0465151697562809	2	0.965715788069263	2	0.965715788069263	NA	NA	SegRatio=0.05,AbsMeanSigma=0,pvalue=0.996934491496689,pvalueTTest=0.996411489078157,
chr6	43571673	43571777	POLH	POLH00016	-0.0159522006586897	2	0.0465151697562809	2	0.965715788069263	2	0.965715788069263	NA	NA	SegRatio=0.05,AbsMeanSigma=0,pvalue=0.996934491496689,pvalueTTest=0.996411489078157,
chr6	43572331	43572426	POLH	POLH00017	-0.0630078981508234	2	0.0465151697562809	2	0.965715788069263	2	0.965715788069263	NA	NA	SegRatio=0.05,AbsMeanSigma=0,pvalue=0.996934491496689,pvalueTTest=0.996411489078157,
chr6	43572425	43572538	POLH	POLH00018	0.0737351426800064	2	0.0465151697562809	2	0.965715788069263	2	0.965715788069263	NA	NA	SegRatio=0.05,AbsMeanSigma=0,pvalue=0.996934491496689,pvalueTTest=0.996411489078157,
chr6	43572950	43573042	POLH	POLH00019	-0.270235283961032	2	0.0465151697562809	2	0.965715788069263	2	0.965715788069263	NA	NA	SegRatio=0.05,AbsMeanSigma=0,pvalue=0.996934491496689,pvalueTTest=0.996411489078157,
chr6	43573008	43573118	POLH	POLH00020	0.0356767099445243	2	0.0465151697562809	2	0.965715788069263	2	0.965715788069263	NA	NA	SegRatio=0.05,AbsMeanSigma=0,pvalue=0.996934491496689,pvalueTTest=0.996411489078157,
chr6	43578258	43578374	POLH	POLH00021	-0.147195783404494	2	0.0465151697562809	2	0.965715788069263	2	0.965715788069263	NA	NA	SegRatio=0.05,AbsMeanSigma=0,pvalue=0.996934491496689,pvalueTTest=0.996411489078157,
chr6	43578346	43578458	POLH	POLH00022	-0.272407434492427	2	0.0465151697562809	2	0.965715788069263	2	0.965715788069263	NA	NA	SegRatio=0.05,AbsMeanSigma=0,pvalue=0.996934491496689,pvalueTTest=0.996411489078157,
chr6	43578455	43578565	POLH	POLH00023	0.257568652216838	2	0.0465151697562809	2	0.965715788069263	2	0.965715788069263	NA	NA	SegRatio=0.05,AbsMeanSigma=0,pvalue=0.996934491496689,pvalueTTest=0.996411489078157,
chr6	43581344	43581457	POLH	POLH00024	-0.210992207209428	2	0.0465151697562809	2	0.965715788069263	2	0.965715788069263	NA	NA	SegRatio=0.05,AbsMeanSigma=0,pvalue=0.996934491496689,pvalueTTest=0.996411489078157,
chr6	43581415	43581533	POLH	POLH00025	-0.0679799238553518	2	0.0465151697562809	2	0.965715788069263	2	0.965715788069263	NA	NA	SegRatio=0.05,AbsMeanSigma=0,pvalue=0.996934491496689,pvalueTTest=0.996411489078157,
chr6	43581474	43581568	POLH	POLH00026	0.1169542396872	2	0.0465151697562809	2	0.965715788069263	2	0.965715788069263	NA	NA	SegRatio=0.05,AbsMeanSigma=0,pvalue=0.996934491496689,pvalueTTest=0.996411489078157,
chr6	43581530	43581650	POLH	POLH00027	0.19811302729537	2	0.0465151697562809	2	0.965715788069263	2	0.965715788069263	NA	NA	SegRatio=0.05,AbsMeanSigma=0,pvalue=0.996934491496689,pvalueTTest=0.996411489078157,
chr6	43581603	43581719	POLH	POLH00028	-0.0298162861560908	2	0.0465151697562809	2	0.965715788069263	2	0.965715788069263	NA	NA	SegRatio=0.05,AbsMeanSigma=0,pvalue=0.996934491496689,pvalueTTest=0.996411489078157,
chr6	43581719	43581834	POLH	POLH00029	0.13531038432658	2	0.0465151697562809	2	0.965715788069263	2	0.965715788069263	NA	NA	SegRatio=0.05,AbsMeanSigma=0,pvalue=0.996934491496689,pvalueTTest=0.996411489078157,
chr6	43581828	43581921	POLH	POLH00030	-0.194588985872066	2	0.0465151697562809	2	0.965715788069263	2	0.965715788069263	NA	NA	SegRatio=0.05,AbsMeanSigma=0,pvalue=0.996934491496689,pvalueTTest=0.996411489078157,
chr6	43581915	43582026	POLH	POLH00031	-0.862158532763829	2	0.0465151697562809	2	0.965715788069263	2	0.965715788069263	NA	NA	SegRatio=0.05,AbsMeanSigma=0,pvalue=0.996934491496689,pvalueTTest=0.996411489078157,
chr6	43582007	43582120	POLH	POLH00032	0.277267766675493	2	0.0465151697562809	2	0.965715788069263	2	0.965715788069263	NA	NA	SegRatio=0.05,AbsMeanSigma=0,pvalue=0.996934491496689,pvalueTTest=0.996411489078157,
chr6	43582103	43582214	POLH	POLH00033	-0.52930380699104	2	0.0465151697562809	2	0.965715788069263	2	0.965715788069263	NA	NA	SegRatio=0.05,AbsMeanSigma=0,pvalue=0.996934491496689,pvalueTTest=0.996411489078157,
chr6	43582183	43582286	POLH	POLH00034	NA	2	0.0465151697562809	2	0.965715788069263	2	0.965715788069263	NA	NA	SegRatio=0.05,AbsMeanSigma=0,pvalue=0.996934491496689,pvalueTTest=0.996411489078157,
chr6	43582263	43582377	POLH	POLH00035	NA	2	0.0465151697562809	2	0.965715788069263	2	0.965715788069263	NA	NA	SegRatio=0.05,AbsMeanSigma=0,pvalue=0.996934491496689,pvalueTTest=0.996411489078157,
chr7	39046422	39046535	POU6F2	POU6F200001	0.151820185124819	2	0.110401160883846	2	0.225859811050654	2	0.225859811050654	NA	NA	SegRatio=0.11,AbsMeanSigma=0.21,pvalue=0.229368305515796,pvalueTTest=0.225859811050654,
chr7	39125454	39125548	POU6F2	POU6F200002	0.409736628843084	2	0.110401160883846	2	0.225859811050654	2	0.225859811050654	NA	NA	SegRatio=0.11,AbsMeanSigma=0.21,pvalue=0.229368305515796,pvalueTTest=0.225859811050654,
chr7	39125528	39125622	POU6F2	POU6F200003	0.610692094438426	2	0.110401160883846	2	0.225859811050654	2	0.225859811050654	NA	NA	SegRatio=0.11,AbsMeanSigma=0.21,pvalue=0.229368305515796,pvalueTTest=0.225859811050654,
chr7	39125603	39125714	POU6F2	POU6F200004	-0.424255045534966	2	0.110401160883846	2	0.225859811050654	2	0.225859811050654	NA	NA	SegRatio=0.11,AbsMeanSigma=0.21,pvalue=0.229368305515796,pvalueTTest=0.225859811050654,
chr7	39243813	39243923	POU6F2	POU6F200005	0.359659422626328	2	0.110401160883846	2	0.225859811050654	2	0.225859811050654	NA	NA	SegRatio=0.11,AbsMeanSigma=0.21,pvalue=0.229368305515796,pvalueTTest=0.225859811050654,
chr7	39243854	39243962	POU6F2	POU6F200006	0.0235198130812761	2	0.110401160883846	2	0.225859811050654	2	0.225859811050654	NA	NA	SegRatio=0.11,AbsMeanSigma=0.21,pvalue=0.229368305515796,pvalueTTest=0.225859811050654,
chr7	39246962	39247071	POU6F2	POU6F200007	0.247159704984251	2	0.110401160883846	2	0.225859811050654	2	0.225859811050654	NA	NA	SegRatio=0.11,AbsMeanSigma=0.21,pvalue=0.229368305515796,pvalueTTest=0.225859811050654,
chr7	39247021	39247141	POU6F2	POU6F200008	0.268567066730272	2	0.110401160883846	2	0.225859811050654	2	0.225859811050654	NA	NA	SegRatio=0.11,AbsMeanSigma=0.21,pvalue=0.229368305515796,pvalueTTest=0.225859811050654,
chr7	39247129	39247218	POU6F2	POU6F200009	-0.28343874971513	2	0.110401160883846	2	0.225859811050654	2	0.225859811050654	NA	NA	SegRatio=0.11,AbsMeanSigma=0.21,pvalue=0.229368305515796,pvalueTTest=0.225859811050654,
chr7	39247217	39247333	POU6F2	POU6F200010	0.123802911787476	2	0.110401160883846	2	0.225859811050654	2	0.225859811050654	NA	NA	SegRatio=0.11,AbsMeanSigma=0.21,pvalue=0.229368305515796,pvalueTTest=0.225859811050654,
chr7	39379202	39379324	POU6F2	POU6F200011	0.354829281565816	2	0.110401160883846	2	0.225859811050654	2	0.225859811050654	NA	NA	SegRatio=0.11,AbsMeanSigma=0.21,pvalue=0.229368305515796,pvalueTTest=0.225859811050654,
chr7	39379448	39379560	POU6F2	POU6F200012	-0.254624820842245	2	0.110401160883846	2	0.225859811050654	2	0.225859811050654	NA	NA	SegRatio=0.11,AbsMeanSigma=0.21,pvalue=0.229368305515796,pvalueTTest=0.225859811050654,
chr7	39379515	39379600	POU6F2	POU6F200013	0.257698458774433	2	0.110401160883846	2	0.225859811050654	2	0.225859811050654	NA	NA	SegRatio=0.11,AbsMeanSigma=0.21,pvalue=0.229368305515796,pvalueTTest=0.225859811050654,
chr7	39379563	39379649	POU6F2	POU6F200014	0.0633311830089952	2	0.110401160883846	2	0.225859811050654	2	0.225859811050654	NA	NA	SegRatio=0.11,AbsMeanSigma=0.21,pvalue=0.229368305515796,pvalueTTest=0.225859811050654,
chr7	39446136	39446255	POU6F2	POU6F200015	0.0833091733080788	2	0.110401160883846	2	0.225859811050654	2	0.225859811050654	NA	NA	SegRatio=0.11,AbsMeanSigma=0.21,pvalue=0.229368305515796,pvalueTTest=0.225859811050654,
chr7	39446213	39446330	POU6F2	POU6F200016	-0.181852954294816	2	0.110401160883846	2	0.225859811050654	2	0.225859811050654	NA	NA	SegRatio=0.11,AbsMeanSigma=0.21,pvalue=0.229368305515796,pvalueTTest=0.225859811050654,
chr7	39446300	39446415	POU6F2	POU6F200017	NA	2	0.110401160883846	2	0.225859811050654	2	0.225859811050654	NA	NA	SegRatio=0.11,AbsMeanSigma=0.21,pvalue=0.229368305515796,pvalueTTest=0.225859811050654,
chr7	39472594	39472691	POU6F2	POU6F200018	-0.327813140896312	2	0.110401160883846	2	0.225859811050654	2	0.225859811050654	NA	NA	SegRatio=0.11,AbsMeanSigma=0.21,pvalue=0.229368305515796,pvalueTTest=0.225859811050654,
chr7	39472660	39472747	POU6F2	POU6F200019	-0.0685135037766425	2	0.110401160883846	2	0.225859811050654	2	0.225859811050654	NA	NA	SegRatio=0.11,AbsMeanSigma=0.21,pvalue=0.229368305515796,pvalueTTest=0.225859811050654,
chr7	39472706	39472802	POU6F2	POU6F200020	0.0880776594471833	2	0.110401160883846	2	0.225859811050654	2	0.225859811050654	NA	NA	SegRatio=0.11,AbsMeanSigma=0.21,pvalue=0.229368305515796,pvalueTTest=0.225859811050654,
chr7	39472761	39472884	POU6F2	POU6F200021	-0.0768867248296517	2	0.110401160883846	2	0.225859811050654	2	0.225859811050654	NA	NA	SegRatio=0.11,AbsMeanSigma=0.21,pvalue=0.229368305515796,pvalueTTest=0.225859811050654,
chr7	39472828	39472944	POU6F2	POU6F200022	-0.335311199744882	2	0.110401160883846	2	0.225859811050654	2	0.225859811050654	NA	NA	SegRatio=0.11,AbsMeanSigma=0.21,pvalue=0.229368305515796,pvalueTTest=0.225859811050654,
chr7	39491063	39491178	POU6F2	POU6F200023	0.266710718431443	2	0.110401160883846	2	0.225859811050654	2	0.225859811050654	NA	NA	SegRatio=0.11,AbsMeanSigma=0.21,pvalue=0.229368305515796,pvalueTTest=0.225859811050654,
chr7	39491164	39491267	POU6F2	POU6F200024	-0.305414210969359	2	0.110401160883846	2	0.225859811050654	2	0.225859811050654	NA	NA	SegRatio=0.11,AbsMeanSigma=0.21,pvalue=0.229368305515796,pvalueTTest=0.225859811050654,
chr7	39491225	39491342	POU6F2	POU6F200025	NA	2	0.110401160883846	2	0.225859811050654	2	0.225859811050654	NA	NA	SegRatio=0.11,AbsMeanSigma=0.21,pvalue=0.229368305515796,pvalueTTest=0.225859811050654,
chr7	39500081	39500194	POU6F2	POU6F200026	0.208819890548222	2	0.110401160883846	2	0.225859811050654	2	0.225859811050654	NA	NA	SegRatio=0.11,AbsMeanSigma=0.21,pvalue=0.229368305515796,pvalueTTest=0.225859811050654,
chr7	39500152	39500266	POU6F2	POU6F200027	0.0904295306441762	2	0.110401160883846	2	0.225859811050654	2	0.225859811050654	NA	NA	SegRatio=0.11,AbsMeanSigma=0.21,pvalue=0.229368305515796,pvalueTTest=0.225859811050654,
chr7	39500255	39500378	POU6F2	POU6F200028	0.110401160883846	2	0.110401160883846	2	0.225859811050654	2	0.225859811050654	NA	NA	SegRatio=0.11,AbsMeanSigma=0.21,pvalue=0.229368305515796,pvalueTTest=0.225859811050654,
chr7	39503760	39503874	POU6F2	POU6F200029	-0.231987150893597	2	0.110401160883846	2	0.225859811050654	2	0.225859811050654	NA	NA	SegRatio=0.11,AbsMeanSigma=0.21,pvalue=0.229368305515796,pvalueTTest=0.225859811050654,
chr7	39503865	39503982	POU6F2	POU6F200030	0.176281432949407	2	0.110401160883846	2	0.225859811050654	2	0.225859811050654	NA	NA	SegRatio=0.11,AbsMeanSigma=0.21,pvalue=0.229368305515796,pvalueTTest=0.225859811050654,
chr7	39503935	39504073	POU6F2	POU6F200031	0.349904878758561	2	0.110401160883846	2	0.225859811050654	2	0.225859811050654	NA	NA	SegRatio=0.11,AbsMeanSigma=0.21,pvalue=0.229368305515796,pvalueTTest=0.225859811050654,
chr7	39504024	39504137	POU6F2	POU6F200032	-0.347077883405333	2	0.110401160883846	2	0.225859811050654	2	0.225859811050654	NA	NA	SegRatio=0.11,AbsMeanSigma=0.21,pvalue=0.229368305515796,pvalueTTest=0.225859811050654,
chr7	39504138	39504252	POU6F2	POU6F200033	-0.0369643290935644	2	0.110401160883846	2	0.225859811050654	2	0.225859811050654	NA	NA	SegRatio=0.11,AbsMeanSigma=0.21,pvalue=0.229368305515796,pvalueTTest=0.225859811050654,
chr7	39504211	39504325	POU6F2	POU6F200034	0.0195872024627102	2	0.110401160883846	2	0.225859811050654	2	0.225859811050654	NA	NA	SegRatio=0.11,AbsMeanSigma=0.21,pvalue=0.229368305515796,pvalueTTest=0.225859811050654,
chr8	92972414	92972485	RUNX1T1	RUNX1T100001	-0.202327975990349	2	-0.00305310179347317	2	0.18464181919217	2	0.18464181919217	NA	NA	SegRatio=0,AbsMeanSigma=0.05,pvalue=0.452478487494088,pvalueTTest=0.494325395482715,
chr8	92972455	92972575	RUNX1T1	RUNX1T100002	-0.367769471571938	2	-0.00305310179347317	2	0.18464181919217	2	0.18464181919217	NA	NA	SegRatio=0,AbsMeanSigma=0.05,pvalue=0.452478487494088,pvalueTTest=0.494325395482715,
chr8	92972637	92972744	RUNX1T1	RUNX1T100003	-0.306108493866304	2	-0.00305310179347317	2	0.18464181919217	2	0.18464181919217	NA	NA	SegRatio=0,AbsMeanSigma=0.05,pvalue=0.452478487494088,pvalueTTest=0.494325395482715,
chr8	92972726	92972840	RUNX1T1	RUNX1T100004	0.113657251708328	2	-0.00305310179347317	2	0.18464181919217	2	0.18464181919217	NA	NA	SegRatio=0,AbsMeanSigma=0.05,pvalue=0.452478487494088,pvalueTTest=0.494325395482715,
chr8	92982831	92982907	RUNX1T1	RUNX1T100005	-0.357883893655234	2	-0.00305310179347317	2	0.18464181919217	2	0.18464181919217	NA	NA	SegRatio=0,AbsMeanSigma=0.05,pvalue=0.452478487494088,pvalueTTest=0.494325395482715,
chr8	92982872	92982981	RUNX1T1	RUNX1T100006	0.135188592164007	2	-0.00305310179347317	2	0.18464181919217	2	0.18464181919217	NA	NA	SegRatio=0,AbsMeanSigma=0.05,pvalue=0.452478487494088,pvalueTTest=0.494325395482715,
chr8	92982908	92983026	RUNX1T1	RUNX1T100007	0.038930917485513	2	-0.00305310179347317	2	0.18464181919217	2	0.18464181919217	NA	NA	SegRatio=0,AbsMeanSigma=0.05,pvalue=0.452478487494088,pvalueTTest=0.494325395482715,
chr8	92982999	92983116	RUNX1T1	RUNX1T100008	-0.194560475346483	2	-0.00305310179347317	2	0.18464181919217	2	0.18464181919217	NA	NA	SegRatio=0,AbsMeanSigma=0.05,pvalue=0.452478487494088,pvalueTTest=0.494325395482715,
chr8	92988086	92988202	RUNX1T1	RUNX1T100009	-0.186978314267011	2	-0.00305310179347317	2	0.18464181919217	2	0.18464181919217	NA	NA	SegRatio=0,AbsMeanSigma=0.05,pvalue=0.452478487494088,pvalueTTest=0.494325395482715,
chr8	92988146	92988260	RUNX1T1	RUNX1T100010	-0.339014606721474	2	-0.00305310179347317	2	0.18464181919217	2	0.18464181919217	NA	NA	SegRatio=0,AbsMeanSigma=0.05,pvalue=0.452478487494088,pvalueTTest=0.494325395482715,
chr8	92998308	92998423	RUNX1T1	RUNX1T100011	0.457008430231679	2	-0.00305310179347317	2	0.18464181919217	2	0.18464181919217	NA	NA	SegRatio=0,AbsMeanSigma=0.05,pvalue=0.452478487494088,pvalueTTest=0.494325395482715,
chr8	92998364	92998479	RUNX1T1	RUNX1T100012	0.17703026498558	2	-0.00305310179347317	2	0.18464181919217	2	0.18464181919217	NA	NA	SegRatio=0,AbsMeanSigma=0.05,pvalue=0.452478487494088,pvalueTTest=0.494325395482715,
chr8	92998479	92998593	RUNX1T1	RUNX1T100013	0.376240396872062	2	-0.00305310179347317	2	0.18464181919217	2	0.18464181919217	NA	NA	SegRatio=0,AbsMeanSigma=0.05,pvalue=0.452478487494088,pvalueTTest=0.494325395482715,
chr8	92999065	92999175	RUNX1T1	RUNX1T100014	-0.0934829845510769	2	-0.00305310179347317	2	0.18464181919217	2	0.18464181919217	NA	NA	SegRatio=0,AbsMeanSigma=0.05,pvalue=0.452478487494088,pvalueTTest=0.494325395482715,
chr8	92999159	92999276	RUNX1T1	RUNX1T100015	-0.447791349683656	2	-0.00305310179347317	2	0.18464181919217	2	0.18464181919217	NA	NA	SegRatio=0,AbsMeanSigma=0.05,pvalue=0.452478487494088,pvalueTTest=0.494325395482715,
chr8	93003841	93003956	RUNX1T1	RUNX1T100016	-0.0580946389683749	2	-0.00305310179347317	2	0.18464181919217	2	0.18464181919217	NA	NA	SegRatio=0,AbsMeanSigma=0.05,pvalue=0.452478487494088,pvalueTTest=0.494325395482715,
chr8	93003928	93004044	RUNX1T1	RUNX1T100017	-0.711766201509208	2	-0.00305310179347317	2	0.18464181919217	2	0.18464181919217	NA	NA	SegRatio=0,AbsMeanSigma=0.05,pvalue=0.452478487494088,pvalueTTest=0.494325395482715,
chr8	93004035	93004151	RUNX1T1	RUNX1T100018	0.099943000351588	2	-0.00305310179347317	2	0.18464181919217	2	0.18464181919217	NA	NA	SegRatio=0,AbsMeanSigma=0.05,pvalue=0.452478487494088,pvalueTTest=0.494325395482715,
chr8	93017306	93017427	RUNX1T1	RUNX1T100019	0.558810651244327	2	-0.00305310179347317	2	0.18464181919217	2	0.18464181919217	NA	NA	SegRatio=0,AbsMeanSigma=0.05,pvalue=0.452478487494088,pvalueTTest=0.494325395482715,
chr8	93017412	93017527	RUNX1T1	RUNX1T100020	-0.434045328134293	2	-0.00305310179347317	2	0.18464181919217	2	0.18464181919217	NA	NA	SegRatio=0,AbsMeanSigma=0.05,pvalue=0.452478487494088,pvalueTTest=0.494325395482715,
chr8	93017485	93017603	RUNX1T1	RUNX1T100021	-0.155813924186284	2	-0.00305310179347317	2	0.18464181919217	2	0.18464181919217	NA	NA	SegRatio=0,AbsMeanSigma=0.05,pvalue=0.452478487494088,pvalueTTest=0.494325395482715,
chr8	93023194	93023306	RUNX1T1	RUNX1T100022	-0.0679643003676911	2	-0.00305310179347317	2	0.18464181919217	2	0.18464181919217	NA	NA	SegRatio=0,AbsMeanSigma=0.05,pvalue=0.452478487494088,pvalueTTest=0.494325395482715,
chr8	93023293	93023405	RUNX1T1	RUNX1T100023	NA	2	-0.00305310179347317	2	0.18464181919217	2	0.18464181919217	NA	NA	SegRatio=0,AbsMeanSigma=0.05,pvalue=0.452478487494088,pvalueTTest=0.494325395482715,
chr8	93026739	93026840	RUNX1T1	RUNX1T100024	0.181075310988163	2	-0.00305310179347317	2	0.18464181919217	2	0.18464181919217	NA	NA	SegRatio=0,AbsMeanSigma=0.05,pvalue=0.452478487494088,pvalueTTest=0.494325395482715,
chr8	93026823	93026941	RUNX1T1	RUNX1T100025	-0.452660679337117	2	-0.00305310179347317	2	0.18464181919217	2	0.18464181919217	NA	NA	SegRatio=0,AbsMeanSigma=0.05,pvalue=0.452478487494088,pvalueTTest=0.494325395482715,
chr8	93026909	93027024	RUNX1T1	RUNX1T100026	-0.512891162265261	2	-0.00305310179347317	2	0.18464181919217	2	0.18464181919217	NA	NA	SegRatio=0,AbsMeanSigma=0.05,pvalue=0.452478487494088,pvalueTTest=0.494325395482715,
chr8	93026953	93027065	RUNX1T1	RUNX1T100027	-0.00173614488498408	2	-0.00305310179347317	2	0.18464181919217	2	0.18464181919217	NA	NA	SegRatio=0,AbsMeanSigma=0.05,pvalue=0.452478487494088,pvalueTTest=0.494325395482715,
chr8	93027063	93027177	RUNX1T1	RUNX1T100028	-0.034491631903942	2	-0.00305310179347317	2	0.18464181919217	2	0.18464181919217	NA	NA	SegRatio=0,AbsMeanSigma=0.05,pvalue=0.452478487494088,pvalueTTest=0.494325395482715,
chr8	93029357	93029467	RUNX1T1	RUNX1T100029	0.325800366892021	2	-0.00305310179347317	2	0.18464181919217	2	0.18464181919217	NA	NA	SegRatio=0,AbsMeanSigma=0.05,pvalue=0.452478487494088,pvalueTTest=0.494325395482715,
chr8	93029459	93029573	RUNX1T1	RUNX1T100030	-0.0418236636415867	2	-0.00305310179347317	2	0.18464181919217	2	0.18464181919217	NA	NA	SegRatio=0,AbsMeanSigma=0.05,pvalue=0.452478487494088,pvalueTTest=0.494325395482715,
chr8	93029555	93029670	RUNX1T1	RUNX1T100031	-0.346061096892741	2	-0.00305310179347317	2	0.18464181919217	2	0.18464181919217	NA	NA	SegRatio=0,AbsMeanSigma=0.05,pvalue=0.452478487494088,pvalueTTest=0.494325395482715,
chr8	93074686	93074800	RUNX1T1	RUNX1T100032	-0.422163935717566	2	-0.00305310179347317	2	0.18464181919217	2	0.18464181919217	NA	NA	SegRatio=0,AbsMeanSigma=0.05,pvalue=0.452478487494088,pvalueTTest=0.494325395482715,
chr8	93088084	93088216	RUNX1T1	RUNX1T100033	0.246955346568024	2	-0.00305310179347317	2	0.18464181919217	2	0.18464181919217	NA	NA	SegRatio=0,AbsMeanSigma=0.05,pvalue=0.452478487494088,pvalueTTest=0.494325395482715,
chr8	93088216	93088330	RUNX1T1	RUNX1T100034	-0.243450574119631	2	-0.00305310179347317	2	0.18464181919217	2	0.18464181919217	NA	NA	SegRatio=0,AbsMeanSigma=0.05,pvalue=0.452478487494088,pvalueTTest=0.494325395482715,
chr8	93107223	93107335	RUNX1T1	RUNX1T100035	-0.00472371332775536	2	-0.00305310179347317	2	0.18464181919217	2	0.18464181919217	NA	NA	SegRatio=0,AbsMeanSigma=0.05,pvalue=0.452478487494088,pvalueTTest=0.494325395482715,
chr8	93107281	93107397	RUNX1T1	RUNX1T100036	-0.0621435122437452	2	-0.00305310179347317	2	0.18464181919217	2	0.18464181919217	NA	NA	SegRatio=0,AbsMeanSigma=0.05,pvalue=0.452478487494088,pvalueTTest=0.494325395482715,
chr8	93107356	93107461	RUNX1T1	RUNX1T100037	0.35134229271549	2	-0.00305310179347317	2	0.18464181919217	2	0.18464181919217	NA	NA	SegRatio=0,AbsMeanSigma=0.05,pvalue=0.452478487494088,pvalueTTest=0.494325395482715,
chr8	93107580	93107692	RUNX1T1	RUNX1T100038	0.240309672157084	2	-0.00305310179347317	2	0.18464181919217	2	0.18464181919217	NA	NA	SegRatio=0,AbsMeanSigma=0.05,pvalue=0.452478487494088,pvalueTTest=0.494325395482715,
chr8	93107681	93107794	RUNX1T1	RUNX1T100039	-0.0690387171518302	2	-0.00305310179347317	2	0.18464181919217	2	0.18464181919217	NA	NA	SegRatio=0,AbsMeanSigma=0.05,pvalue=0.452478487494088,pvalueTTest=0.494325395482715,
chr8	93115014	93115138	RUNX1T1	RUNX1T100040	NA	2	-0.00305310179347317	2	0.18464181919217	2	0.18464181919217	NA	NA	SegRatio=0,AbsMeanSigma=0.05,pvalue=0.452478487494088,pvalueTTest=0.494325395482715,
chr8	113236979	113237097	CSMD3	CSMD300001	-0.225696162996006	2	-0.00305310179347317	2	0.92980928693814	2	0.92980928693814	NA	NA	SegRatio=0,AbsMeanSigma=0.05,pvalue=0.452478487494088,pvalueTTest=0.494325395482715,
chr8	113237094	113237208	CSMD3	CSMD300002	0.331049898134491	2	-0.00305310179347317	2	0.92980928693814	2	0.92980928693814	NA	NA	SegRatio=0,AbsMeanSigma=0.05,pvalue=0.452478487494088,pvalueTTest=0.494325395482715,
chr8	113240929	113241039	CSMD3	CSMD300003	0.663577172682762	2	-0.00305310179347317	2	0.92980928693814	2	0.92980928693814	NA	NA	SegRatio=0,AbsMeanSigma=0.05,pvalue=0.452478487494088,pvalueTTest=0.494325395482715,
chr8	113241019	113241102	CSMD3	CSMD300004	0.627673385904709	2	-0.00305310179347317	2	0.92980928693814	2	0.92980928693814	NA	NA	SegRatio=0,AbsMeanSigma=0.05,pvalue=0.452478487494088,pvalueTTest=0.494325395482715,
chr8	113241059	113241170	CSMD3	CSMD300005	NA	2	-0.00305310179347317	2	0.92980928693814	2	0.92980928693814	NA	NA	SegRatio=0,AbsMeanSigma=0.05,pvalue=0.452478487494088,pvalueTTest=0.494325395482715,
chr8	113243745	113243834	CSMD3	CSMD300006	-0.331089551128539	2	-0.00305310179347317	2	0.92980928693814	2	0.92980928693814	NA	NA	SegRatio=0,AbsMeanSigma=0.05,pvalue=0.452478487494088,pvalueTTest=0.494325395482715,
chr8	113243796	113243904	CSMD3	CSMD300007	0.0280742780089139	2	-0.00305310179347317	2	0.92980928693814	2	0.92980928693814	NA	NA	SegRatio=0,AbsMeanSigma=0.05,pvalue=0.452478487494088,pvalueTTest=0.494325395482715,
chr8	113246541	113246631	CSMD3	CSMD300008	0.190452166160287	2	-0.00305310179347317	2	0.92980928693814	2	0.92980928693814	NA	NA	SegRatio=0,AbsMeanSigma=0.05,pvalue=0.452478487494088,pvalueTTest=0.494325395482715,
chr8	113246607	113246704	CSMD3	CSMD300009	0.512816087318679	2	-0.00305310179347317	2	0.92980928693814	2	0.92980928693814	NA	NA	SegRatio=0,AbsMeanSigma=0.05,pvalue=0.452478487494088,pvalueTTest=0.494325395482715,
chr8	113246705	113246821	CSMD3	CSMD300010	NA	2	-0.00305310179347317	2	0.92980928693814	2	0.92980928693814	NA	NA	SegRatio=0,AbsMeanSigma=0.05,pvalue=0.452478487494088,pvalueTTest=0.494325395482715,
chr8	113249335	113249445	CSMD3	CSMD300011	0.2556139185144	2	-0.00305310179347317	2	0.92980928693814	2	0.92980928693814	NA	NA	SegRatio=0,AbsMeanSigma=0.05,pvalue=0.452478487494088,pvalueTTest=0.494325395482715,
chr8	113249441	113249557	CSMD3	CSMD300012	-0.00154140563322834	2	-0.00305310179347317	2	0.92980928693814	2	0.92980928693814	NA	NA	SegRatio=0,AbsMeanSigma=0.05,pvalue=0.452478487494088,pvalueTTest=0.494325395482715,
chr8	113249481	113249594	CSMD3	CSMD300013	-0.0914903063180213	2	-0.00305310179347317	2	0.92980928693814	2	0.92980928693814	NA	NA	SegRatio=0,AbsMeanSigma=0.05,pvalue=0.452478487494088,pvalueTTest=0.494325395482715,
chr8	113249572	113249680	CSMD3	CSMD300014	NA	2	-0.00305310179347317	2	0.92980928693814	2	0.92980928693814	NA	NA	SegRatio=0,AbsMeanSigma=0.05,pvalue=0.452478487494088,pvalueTTest=0.494325395482715,
chr8	113253903	113254008	CSMD3	CSMD300015	0.299113935139901	2	-0.00305310179347317	2	0.92980928693814	2	0.92980928693814	NA	NA	SegRatio=0,AbsMeanSigma=0.05,pvalue=0.452478487494088,pvalueTTest=0.494325395482715,
chr8	113253996	113254109	CSMD3	CSMD300016	0.183279105538055	2	-0.00305310179347317	2	0.92980928693814	2	0.92980928693814	NA	NA	SegRatio=0,AbsMeanSigma=0.05,pvalue=0.452478487494088,pvalueTTest=0.494325395482715,
chr8	113256582	113256684	CSMD3	CSMD300017	-0.397951349708214	2	-0.00305310179347317	2	0.92980928693814	2	0.92980928693814	NA	NA	SegRatio=0,AbsMeanSigma=0.05,pvalue=0.452478487494088,pvalueTTest=0.494325395482715,
chr8	113256660	113256771	CSMD3	CSMD300018	-0.214283514796365	2	-0.00305310179347317	2	0.92980928693814	2	0.92980928693814	NA	NA	SegRatio=0,AbsMeanSigma=0.05,pvalue=0.452478487494088,pvalueTTest=0.494325395482715,
chr8	113256766	113256877	CSMD3	CSMD300019	0.386273422262844	2	-0.00305310179347317	2	0.92980928693814	2	0.92980928693814	NA	NA	SegRatio=0,AbsMeanSigma=0.05,pvalue=0.452478487494088,pvalueTTest=0.494325395482715,
chr8	113259224	113259334	CSMD3	CSMD300020	0.579298198252049	2	-0.00305310179347317	2	0.92980928693814	2	0.92980928693814	NA	NA	SegRatio=0,AbsMeanSigma=0.05,pvalue=0.452478487494088,pvalueTTest=0.494325395482715,
chr8	113259321	113259415	CSMD3	CSMD300021	-0.620229353050488	2	-0.00305310179347317	2	0.92980928693814	2	0.92980928693814	NA	NA	SegRatio=0,AbsMeanSigma=0.05,pvalue=0.452478487494088,pvalueTTest=0.494325395482715,
chr8	113266439	113266538	CSMD3	CSMD300022	-0.0871691622438333	2	-0.00305310179347317	2	0.92980928693814	2	0.92980928693814	NA	NA	SegRatio=0,AbsMeanSigma=0.05,pvalue=0.452478487494088,pvalueTTest=0.494325395482715,
chr8	113266539	113266643	CSMD3	CSMD300023	NA	2	-0.00305310179347317	2	0.92980928693814	2	0.92980928693814	NA	NA	SegRatio=0,AbsMeanSigma=0.05,pvalue=0.452478487494088,pvalueTTest=0.494325395482715,
chr8	113267450	113267563	CSMD3	CSMD300024	0.155535587869035	2	-0.00305310179347317	2	0.92980928693814	2	0.92980928693814	NA	NA	SegRatio=0,AbsMeanSigma=0.05,pvalue=0.452478487494088,pvalueTTest=0.494325395482715,
chr8	113267557	113267666	CSMD3	CSMD300025	0.613874900962287	2	-0.00305310179347317	2	0.92980928693814	2	0.92980928693814	NA	NA	SegRatio=0,AbsMeanSigma=0.05,pvalue=0.452478487494088,pvalueTTest=0.494325395482715,
chr8	113267650	113267724	CSMD3	CSMD300026	1.05744432901734	2	-0.00305310179347317	2	0.92980928693814	2	0.92980928693814	NA	NA	SegRatio=0,AbsMeanSigma=0.05,pvalue=0.452478487494088,pvalueTTest=0.494325395482715,
chr8	113275815	113275928	CSMD3	CSMD300027	-0.0968567738324183	2	-0.00305310179347317	2	0.92980928693814	2	0.92980928693814	NA	NA	SegRatio=0,AbsMeanSigma=0.05,pvalue=0.452478487494088,pvalueTTest=0.494325395482715,
chr8	113275918	113276031	CSMD3	CSMD300028	0.170561149002177	2	-0.00305310179347317	2	0.92980928693814	2	0.92980928693814	NA	NA	SegRatio=0,AbsMeanSigma=0.05,pvalue=0.452478487494088,pvalueTTest=0.494325395482715,
chr8	113275959	113276073	CSMD3	CSMD300029	0.192866435035212	2	-0.00305310179347317	2	0.92980928693814	2	0.92980928693814	NA	NA	SegRatio=0,AbsMeanSigma=0.05,pvalue=0.452478487494088,pvalueTTest=0.494325395482715,
chr8	113277544	113277659	CSMD3	CSMD300030	NA	2	-0.00305310179347317	2	0.92980928693814	2	0.92980928693814	NA	NA	SegRatio=0,AbsMeanSigma=0.05,pvalue=0.452478487494088,pvalueTTest=0.494325395482715,
chr8	113277660	113277775	CSMD3	CSMD300031	0.116813019775009	2	-0.00305310179347317	2	0.92980928693814	2	0.92980928693814	NA	NA	SegRatio=0,AbsMeanSigma=0.05,pvalue=0.452478487494088,pvalueTTest=0.494325395482715,
chr8	113277722	113277838	CSMD3	CSMD300032	-0.174294874039062	2	-0.00305310179347317	2	0.92980928693814	2	0.92980928693814	NA	NA	SegRatio=0,AbsMeanSigma=0.05,pvalue=0.452478487494088,pvalueTTest=0.494325395482715,
chr8	113293312	113293429	CSMD3	CSMD300033	NA	2	-0.00305310179347317	2	0.92980928693814	2	0.92980928693814	NA	NA	SegRatio=0,AbsMeanSigma=0.05,pvalue=0.452478487494088,pvalueTTest=0.494325395482715,
chr8	113293427	113293534	CSMD3	CSMD300034	0.273886849029822	2	-0.00305310179347317	2	0.92980928693814	2	0.92980928693814	NA	NA	SegRatio=0,AbsMeanSigma=0.05,pvalue=0.452478487494088,pvalueTTest=0.494325395482715,
chr8	113293500	113293615	CSMD3	CSMD300035	-0.241422209551774	2	-0.00305310179347317	2	0.92980928693814	2	0.92980928693814	NA	NA	SegRatio=0,AbsMeanSigma=0.05,pvalue=0.452478487494088,pvalueTTest=0.494325395482715,
chr8	113299259	113299366	CSMD3	CSMD300036	0.362581528044671	2	-0.00305310179347317	2	0.92980928693814	2	0.92980928693814	NA	NA	SegRatio=0,AbsMeanSigma=0.05,pvalue=0.452478487494088,pvalueTTest=0.494325395482715,
chr8	113299366	113299481	CSMD3	CSMD300037	-0.111587398392767	2	-0.00305310179347317	2	0.92980928693814	2	0.92980928693814	NA	NA	SegRatio=0,AbsMeanSigma=0.05,pvalue=0.452478487494088,pvalueTTest=0.494325395482715,
chr8	113299472	113299583	CSMD3	CSMD300038	0.0106611264413527	2	-0.00305310179347317	2	0.92980928693814	2	0.92980928693814	NA	NA	SegRatio=0,AbsMeanSigma=0.05,pvalue=0.452478487494088,pvalueTTest=0.494325395482715,
chr8	113301534	113301649	CSMD3	CSMD300039	-0.409036380511491	2	-0.00305310179347317	2	0.92980928693814	2	0.92980928693814	NA	NA	SegRatio=0,AbsMeanSigma=0.05,pvalue=0.452478487494088,pvalueTTest=0.494325395482715,
chr8	113301644	113301752	CSMD3	CSMD300040	-0.313587675499006	2	-0.00305310179347317	2	0.92980928693814	2	0.92980928693814	NA	NA	SegRatio=0,AbsMeanSigma=0.05,pvalue=0.452478487494088,pvalueTTest=0.494325395482715,
chr8	113301698	113301812	CSMD3	CSMD300041	-0.707244097182631	2	-0.00305310179347317	2	0.92980928693814	2	0.92980928693814	NA	NA	SegRatio=0,AbsMeanSigma=0.05,pvalue=0.452478487494088,pvalueTTest=0.494325395482715,
chr8	113303714	113303831	CSMD3	CSMD300042	-0.364958502491351	2	-0.00305310179347317	2	0.92980928693814	2	0.92980928693814	NA	NA	SegRatio=0,AbsMeanSigma=0.05,pvalue=0.452478487494088,pvalueTTest=0.494325395482715,
chr8	113303830	113303920	CSMD3	CSMD300043	-0.20372750961119	2	-0.00305310179347317	2	0.92980928693814	2	0.92980928693814	NA	NA	SegRatio=0,AbsMeanSigma=0.05,pvalue=0.452478487494088,pvalueTTest=0.494325395482715,
chr8	113303921	113304032	CSMD3	CSMD300044	NA	2	-0.00305310179347317	2	0.92980928693814	2	0.92980928693814	NA	NA	SegRatio=0,AbsMeanSigma=0.05,pvalue=0.452478487494088,pvalueTTest=0.494325395482715,
chr8	113304745	113304858	CSMD3	CSMD300045	0.395897633241195	2	-0.00305310179347317	2	0.92980928693814	2	0.92980928693814	NA	NA	SegRatio=0,AbsMeanSigma=0.05,pvalue=0.452478487494088,pvalueTTest=0.494325395482715,
chr8	113304842	113304938	CSMD3	CSMD300046	-0.0917124783510451	2	-0.00305310179347317	2	0.92980928693814	2	0.92980928693814	NA	NA	SegRatio=0,AbsMeanSigma=0.05,pvalue=0.452478487494088,pvalueTTest=0.494325395482715,
chr8	113304935	113305062	CSMD3	CSMD300047	-0.115749927529418	2	-0.00305310179347317	2	0.92980928693814	2	0.92980928693814	NA	NA	SegRatio=0,AbsMeanSigma=0.05,pvalue=0.452478487494088,pvalueTTest=0.494325395482715,
chr8	113308031	113308138	CSMD3	CSMD300048	-0.178544557307275	2	-0.00305310179347317	2	0.92980928693814	2	0.92980928693814	NA	NA	SegRatio=0,AbsMeanSigma=0.05,pvalue=0.452478487494088,pvalueTTest=0.494325395482715,
chr8	113308112	113308226	CSMD3	CSMD300049	-0.308691752173301	2	-0.00305310179347317	2	0.92980928693814	2	0.92980928693814	NA	NA	SegRatio=0,AbsMeanSigma=0.05,pvalue=0.452478487494088,pvalueTTest=0.494325395482715,
chr8	113308212	113308300	CSMD3	CSMD300050	NA	2	-0.00305310179347317	2	0.92980928693814	2	0.92980928693814	NA	NA	SegRatio=0,AbsMeanSigma=0.05,pvalue=0.452478487494088,pvalueTTest=0.494325395482715,
chr8	113313978	113314094	CSMD3	CSMD300051	0.245609508754744	2	-0.00305310179347317	2	0.92980928693814	2	0.92980928693814	NA	NA	SegRatio=0,AbsMeanSigma=0.05,pvalue=0.452478487494088,pvalueTTest=0.494325395482715,
chr8	113314052	113314167	CSMD3	CSMD300052	-0.227817016671455	2	-0.00305310179347317	2	0.92980928693814	2	0.92980928693814	NA	NA	SegRatio=0,AbsMeanSigma=0.05,pvalue=0.452478487494088,pvalueTTest=0.494325395482715,
chr8	113314160	113314272	CSMD3	CSMD300053	1.23100594830674	2	-0.00305310179347317	2	0.92980928693814	2	0.92980928693814	NA	NA	SegRatio=0,AbsMeanSigma=0.05,pvalue=0.452478487494088,pvalueTTest=0.494325395482715,
chr8	113316911	113317020	CSMD3	CSMD300054	0.0349169589787898	2	-0.00305310179347317	2	0.92980928693814	2	0.92980928693814	NA	NA	SegRatio=0,AbsMeanSigma=0.05,pvalue=0.452478487494088,pvalueTTest=0.494325395482715,
chr8	113317008	113317123	CSMD3	CSMD300055	0.197704205839687	2	-0.00305310179347317	2	0.92980928693814	2	0.92980928693814	NA	NA	SegRatio=0,AbsMeanSigma=0.05,pvalue=0.452478487494088,pvalueTTest=0.494325395482715,
chr8	113317120	113317235	CSMD3	CSMD300056	0.269629196168075	2	-0.00305310179347317	2	0.92980928693814	2	0.92980928693814	NA	NA	SegRatio=0,AbsMeanSigma=0.05,pvalue=0.452478487494088,pvalueTTest=0.494325395482715,
chr8	113318151	113318267	CSMD3	CSMD300057	-0.200146364241755	2	-0.00305310179347317	2	0.92980928693814	2	0.92980928693814	NA	NA	SegRatio=0,AbsMeanSigma=0.05,pvalue=0.452478487494088,pvalueTTest=0.494325395482715,
chr8	113318239	113318349	CSMD3	CSMD300058	-0.346075537336775	2	-0.00305310179347317	2	0.92980928693814	2	0.92980928693814	NA	NA	SegRatio=0,AbsMeanSigma=0.05,pvalue=0.452478487494088,pvalueTTest=0.494325395482715,
chr8	113318274	113318384	CSMD3	CSMD300059	-0.786729971010318	2	-0.00305310179347317	2	0.92980928693814	2	0.92980928693814	NA	NA	SegRatio=0,AbsMeanSigma=0.05,pvalue=0.452478487494088,pvalueTTest=0.494325395482715,
chr8	113318367	113318482	CSMD3	CSMD300060	-0.49249469267939	2	-0.00305310179347317	2	0.92980928693814	2	0.92980928693814	NA	NA	SegRatio=0,AbsMeanSigma=0.05,pvalue=0.452478487494088,pvalueTTest=0.494325395482715,
chr8	113323167	113323284	CSMD3	CSMD300061	0.144166359277965	2	-0.00305310179347317	2	0.92980928693814	2	0.92980928693814	NA	NA	SegRatio=0,AbsMeanSigma=0.05,pvalue=0.452478487494088,pvalueTTest=0.494325395482715,
chr8	113323260	113323369	CSMD3	CSMD300062	0.130208980280111	2	-0.00305310179347317	2	0.92980928693814	2	0.92980928693814	NA	NA	SegRatio=0,AbsMeanSigma=0.05,pvalue=0.452478487494088,pvalueTTest=0.494325395482715,
chr8	113323368	113323479	CSMD3	CSMD300063	-0.931871541520661	2	-0.00305310179347317	2	0.92980928693814	2	0.92980928693814	NA	NA	SegRatio=0,AbsMeanSigma=0.05,pvalue=0.452478487494088,pvalueTTest=0.494325395482715,
chr8	113326110	113326206	CSMD3	CSMD300064	-0.292114042201923	2	-0.00305310179347317	2	0.92980928693814	2	0.92980928693814	NA	NA	SegRatio=0,AbsMeanSigma=0.05,pvalue=0.452478487494088,pvalueTTest=0.494325395482715,
chr8	113326180	113326279	CSMD3	CSMD300065	NA	2	-0.00305310179347317	2	0.92980928693814	2	0.92980928693814	NA	NA	SegRatio=0,AbsMeanSigma=0.05,pvalue=0.452478487494088,pvalueTTest=0.494325395482715,
chr8	113326270	113326383	CSMD3	CSMD300066	NA	2	-0.00305310179347317	2	0.92980928693814	2	0.92980928693814	NA	NA	SegRatio=0,AbsMeanSigma=0.05,pvalue=0.452478487494088,pvalueTTest=0.494325395482715,
chr8	113326575	113326672	CSMD3	CSMD300067	NA	2	-0.00305310179347317	2	0.92980928693814	2	0.92980928693814	NA	NA	SegRatio=0,AbsMeanSigma=0.05,pvalue=0.452478487494088,pvalueTTest=0.494325395482715,
chr8	113326671	113326788	CSMD3	CSMD300068	-0.225633783680674	2	-0.00305310179347317	2	0.92980928693814	2	0.92980928693814	NA	NA	SegRatio=0,AbsMeanSigma=0.05,pvalue=0.452478487494088,pvalueTTest=0.494325395482715,
chr8	113326776	113326884	CSMD3	CSMD300069	0.116416493911417	2	-0.00305310179347317	2	0.92980928693814	2	0.92980928693814	NA	NA	SegRatio=0,AbsMeanSigma=0.05,pvalue=0.452478487494088,pvalueTTest=0.494325395482715,
chr8	113330970	113331087	CSMD3	CSMD300070	-1.02720425328445	2	-0.00305310179347317	2	0.92980928693814	2	0.92980928693814	NA	NA	SegRatio=0,AbsMeanSigma=0.05,pvalue=0.452478487494088,pvalueTTest=0.494325395482715,
chr8	113331083	113331198	CSMD3	CSMD300071	-0.00122674663362356	2	-0.00305310179347317	2	0.92980928693814	2	0.92980928693814	NA	NA	SegRatio=0,AbsMeanSigma=0.05,pvalue=0.452478487494088,pvalueTTest=0.494325395482715,
chr8	113332093	113332190	CSMD3	CSMD300072	0.0974361700304933	2	-0.00305310179347317	2	0.92980928693814	2	0.92980928693814	NA	NA	SegRatio=0,AbsMeanSigma=0.05,pvalue=0.452478487494088,pvalueTTest=0.494325395482715,
chr8	113332148	113332226	CSMD3	CSMD300073	-0.379003795099165	2	-0.00305310179347317	2	0.92980928693814	2	0.92980928693814	NA	NA	SegRatio=0,AbsMeanSigma=0.05,pvalue=0.452478487494088,pvalueTTest=0.494325395482715,
chr8	113332170	113332247	CSMD3	CSMD300074	-0.559820102774519	2	-0.00305310179347317	2	0.92980928693814	2	0.92980928693814	NA	NA	SegRatio=0,AbsMeanSigma=0.05,pvalue=0.452478487494088,pvalueTTest=0.494325395482715,
chr8	113347525	113347635	CSMD3	CSMD300075	-0.171317004054122	2	-0.00305310179347317	2	0.92980928693814	2	0.92980928693814	NA	NA	SegRatio=0,AbsMeanSigma=0.05,pvalue=0.452478487494088,pvalueTTest=0.494325395482715,
chr8	113347597	113347714	CSMD3	CSMD300076	0.325114757684484	2	-0.00305310179347317	2	0.92980928693814	2	0.92980928693814	NA	NA	SegRatio=0,AbsMeanSigma=0.05,pvalue=0.452478487494088,pvalueTTest=0.494325395482715,
chr8	113347712	113347821	CSMD3	CSMD300077	-0.00510575538919824	2	-0.00305310179347317	2	0.92980928693814	2	0.92980928693814	NA	NA	SegRatio=0,AbsMeanSigma=0.05,pvalue=0.452478487494088,pvalueTTest=0.494325395482715,
chr8	113348809	113348919	CSMD3	CSMD300078	NA	2	-0.00305310179347317	2	0.92980928693814	2	0.92980928693814	NA	NA	SegRatio=0,AbsMeanSigma=0.05,pvalue=0.452478487494088,pvalueTTest=0.494325395482715,
chr8	113348917	113349029	CSMD3	CSMD300079	0.186128686416712	2	-0.00305310179347317	2	0.92980928693814	2	0.92980928693814	NA	NA	SegRatio=0,AbsMeanSigma=0.05,pvalue=0.452478487494088,pvalueTTest=0.494325395482715,
chr8	113349010	113349123	CSMD3	CSMD300080	0.00963365236299309	2	-0.00305310179347317	2	0.92980928693814	2	0.92980928693814	NA	NA	SegRatio=0,AbsMeanSigma=0.05,pvalue=0.452478487494088,pvalueTTest=0.494325395482715,
chr8	113349750	113349856	CSMD3	CSMD300081	0.867221260818235	2	-0.00305310179347317	2	0.92980928693814	2	0.92980928693814	NA	NA	SegRatio=0,AbsMeanSigma=0.05,pvalue=0.452478487494088,pvalueTTest=0.494325395482715,
chr8	113349840	113349951	CSMD3	CSMD300082	-0.160426140318052	2	-0.00305310179347317	2	0.92980928693814	2	0.92980928693814	NA	NA	SegRatio=0,AbsMeanSigma=0.05,pvalue=0.452478487494088,pvalueTTest=0.494325395482715,
chr8	113349948	113350053	CSMD3	CSMD300083	-0.292760003903185	2	-0.00305310179347317	2	0.92980928693814	2	0.92980928693814	NA	NA	SegRatio=0,AbsMeanSigma=0.05,pvalue=0.452478487494088,pvalueTTest=0.494325395482715,
chr8	113353584	113353720	CSMD3	CSMD300084	NA	2	-0.00305310179347317	2	0.92980928693814	2	0.92980928693814	NA	NA	SegRatio=0,AbsMeanSigma=0.05,pvalue=0.452478487494088,pvalueTTest=0.494325395482715,
chr8	113353723	113353829	CSMD3	CSMD300085	0.302835698694852	2	-0.00305310179347317	2	0.92980928693814	2	0.92980928693814	NA	NA	SegRatio=0,AbsMeanSigma=0.05,pvalue=0.452478487494088,pvalueTTest=0.494325395482715,
chr8	113353830	113353946	CSMD3	CSMD300086	0.281583655979997	2	-0.00305310179347317	2	0.92980928693814	2	0.92980928693814	NA	NA	SegRatio=0,AbsMeanSigma=0.05,pvalue=0.452478487494088,pvalueTTest=0.494325395482715,
chr8	113358236	113358348	CSMD3	CSMD300087	NA	2	-0.00305310179347317	2	0.92980928693814	2	0.92980928693814	NA	NA	SegRatio=0,AbsMeanSigma=0.05,pvalue=0.452478487494088,pvalueTTest=0.494325395482715,
chr8	113358344	113358454	CSMD3	CSMD300088	0.284740750928534	2	-0.00305310179347317	2	0.92980928693814	2	0.92980928693814	NA	NA	SegRatio=0,AbsMeanSigma=0.05,pvalue=0.452478487494088,pvalueTTest=0.494325395482715,
chr8	113358409	113358527	CSMD3	CSMD300089	-0.773561675478638	2	-0.00305310179347317	2	0.92980928693814	2	0.92980928693814	NA	NA	SegRatio=0,AbsMeanSigma=0.05,pvalue=0.452478487494088,pvalueTTest=0.494325395482715,
chr8	113363330	113363435	CSMD3	CSMD300090	NA	2	-0.00305310179347317	2	0.92980928693814	2	0.92980928693814	NA	NA	SegRatio=0,AbsMeanSigma=0.05,pvalue=0.452478487494088,pvalueTTest=0.494325395482715,
chr8	113363420	113363486	CSMD3	CSMD300091	0.773353534792264	2	-0.00305310179347317	2	0.92980928693814	2	0.92980928693814	NA	NA	SegRatio=0,AbsMeanSigma=0.05,pvalue=0.452478487494088,pvalueTTest=0.494325395482715,
chr8	113363447	113363555	CSMD3	CSMD300092	NA	2	-0.00305310179347317	2	0.92980928693814	2	0.92980928693814	NA	NA	SegRatio=0,AbsMeanSigma=0.05,pvalue=0.452478487494088,pvalueTTest=0.494325395482715,
chr8	113364554	113364665	CSMD3	CSMD300093	-0.00720677963817071	2	-0.00305310179347317	2	0.92980928693814	2	0.92980928693814	NA	NA	SegRatio=0,AbsMeanSigma=0.05,pvalue=0.452478487494088,pvalueTTest=0.494325395482715,
chr8	113364663	113364750	CSMD3	CSMD300094	0.771540206255961	2	-0.00305310179347317	2	0.92980928693814	2	0.92980928693814	NA	NA	SegRatio=0,AbsMeanSigma=0.05,pvalue=0.452478487494088,pvalueTTest=0.494325395482715,
chr8	113364733	113364841	CSMD3	CSMD300095	NA	2	-0.00305310179347317	2	0.92980928693814	2	0.92980928693814	NA	NA	SegRatio=0,AbsMeanSigma=0.05,pvalue=0.452478487494088,pvalueTTest=0.494325395482715,
chr8	113392503	113392610	CSMD3	CSMD300096	NA	2	-0.00305310179347317	2	0.92980928693814	2	0.92980928693814	NA	NA	SegRatio=0,AbsMeanSigma=0.05,pvalue=0.452478487494088,pvalueTTest=0.494325395482715,
chr8	113392602	113392704	CSMD3	CSMD300097	0.358833185083259	2	-0.00305310179347317	2	0.92980928693814	2	0.92980928693814	NA	NA	SegRatio=0,AbsMeanSigma=0.05,pvalue=0.452478487494088,pvalueTTest=0.494325395482715,
chr8	113395718	113395812	CSMD3	CSMD300098	NA	2	-0.00305310179347317	2	0.92980928693814	2	0.92980928693814	NA	NA	SegRatio=0,AbsMeanSigma=0.05,pvalue=0.452478487494088,pvalueTTest=0.494325395482715,
chr8	113395804	113395910	CSMD3	CSMD300099	0.0383919619096395	2	-0.00305310179347317	2	0.92980928693814	2	0.92980928693814	NA	NA	SegRatio=0,AbsMeanSigma=0.05,pvalue=0.452478487494088,pvalueTTest=0.494325395482715,
chr8	113395865	113395980	CSMD3	CSMD300100	0.240558178691836	2	-0.00305310179347317	2	0.92980928693814	2	0.92980928693814	NA	NA	SegRatio=0,AbsMeanSigma=0.05,pvalue=0.452478487494088,pvalueTTest=0.494325395482715,
chr8	113402850	113402960	CSMD3	CSMD300101	-0.00425679168456327	2	-0.00305310179347317	2	0.92980928693814	2	0.92980928693814	NA	NA	SegRatio=0,AbsMeanSigma=0.05,pvalue=0.452478487494088,pvalueTTest=0.494325395482715,
chr8	113402940	113403038	CSMD3	CSMD300102	0.140037304891427	2	-0.00305310179347317	2	0.92980928693814	2	0.92980928693814	NA	NA	SegRatio=0,AbsMeanSigma=0.05,pvalue=0.452478487494088,pvalueTTest=0.494325395482715,
chr8	113418770	113418884	CSMD3	CSMD300103	0.0852008038591543	2	-0.00305310179347317	2	0.92980928693814	2	0.92980928693814	NA	NA	SegRatio=0,AbsMeanSigma=0.05,pvalue=0.452478487494088,pvalueTTest=0.494325395482715,
chr8	113418819	113418919	CSMD3	CSMD300104	-0.101011771852567	2	-0.00305310179347317	2	0.92980928693814	2	0.92980928693814	NA	NA	SegRatio=0,AbsMeanSigma=0.05,pvalue=0.452478487494088,pvalueTTest=0.494325395482715,
chr8	113418883	113418991	CSMD3	CSMD300105	-0.0999594644291371	2	-0.00305310179347317	2	0.92980928693814	2	0.92980928693814	NA	NA	SegRatio=0,AbsMeanSigma=0.05,pvalue=0.452478487494088,pvalueTTest=0.494325395482715,
chr8	113420517	113420628	CSMD3	CSMD300106	0.0454595197783972	2	-0.00305310179347317	2	0.92980928693814	2	0.92980928693814	NA	NA	SegRatio=0,AbsMeanSigma=0.05,pvalue=0.452478487494088,pvalueTTest=0.494325395482715,
chr8	113420607	113420719	CSMD3	CSMD300107	NA	2	-0.00305310179347317	2	0.92980928693814	2	0.92980928693814	NA	NA	SegRatio=0,AbsMeanSigma=0.05,pvalue=0.452478487494088,pvalueTTest=0.494325395482715,
chr8	113421124	113421216	CSMD3	CSMD300108	-0.276019542134037	2	-0.00305310179347317	2	0.92980928693814	2	0.92980928693814	NA	NA	SegRatio=0,AbsMeanSigma=0.05,pvalue=0.452478487494088,pvalueTTest=0.494325395482715,
chr8	113421190	113421283	CSMD3	CSMD300109	0.299965742569918	2	-0.00305310179347317	2	0.92980928693814	2	0.92980928693814	NA	NA	SegRatio=0,AbsMeanSigma=0.05,pvalue=0.452478487494088,pvalueTTest=0.494325395482715,
chr8	113484794	113484910	CSMD3	CSMD300110	-0.226411167768074	2	-0.00305310179347317	2	0.92980928693814	2	0.92980928693814	NA	NA	SegRatio=0,AbsMeanSigma=0.05,pvalue=0.452478487494088,pvalueTTest=0.494325395482715,
chr8	113484910	113485022	CSMD3	CSMD300111	0.0684561559459613	2	-0.00305310179347317	2	0.92980928693814	2	0.92980928693814	NA	NA	SegRatio=0,AbsMeanSigma=0.05,pvalue=0.452478487494088,pvalueTTest=0.494325395482715,
chr8	113504646	113504742	CSMD3	CSMD300112	0.447536997256968	2	-0.00305310179347317	2	0.92980928693814	2	0.92980928693814	NA	NA	SegRatio=0,AbsMeanSigma=0.05,pvalue=0.452478487494088,pvalueTTest=0.494325395482715,
chr8	113504743	113504859	CSMD3	CSMD300113	-0.400364916899264	2	-0.00305310179347317	2	0.92980928693814	2	0.92980928693814	NA	NA	SegRatio=0,AbsMeanSigma=0.05,pvalue=0.452478487494088,pvalueTTest=0.494325395482715,
chr8	113504856	113504969	CSMD3	CSMD300114	-0.426959244918174	2	-0.00305310179347317	2	0.92980928693814	2	0.92980928693814	NA	NA	SegRatio=0,AbsMeanSigma=0.05,pvalue=0.452478487494088,pvalueTTest=0.494325395482715,
chr8	113515966	113516077	CSMD3	CSMD300115	NA	2	-0.00305310179347317	2	0.92980928693814	2	0.92980928693814	NA	NA	SegRatio=0,AbsMeanSigma=0.05,pvalue=0.452478487494088,pvalueTTest=0.494325395482715,
chr8	113516061	113516176	CSMD3	CSMD300116.CSMD300117	NA	2	-0.00305310179347317	2	0.92980928693814	2	0.92980928693814	NA	NA	SegRatio=0,AbsMeanSigma=0.05,pvalue=0.452478487494088,pvalueTTest=0.494325395482715,
chr8	113516193	113516320	CSMD3	CSMD300118	-6.42976364852977	2	-0.00305310179347317	2	0.92980928693814	2	0.92980928693814	NA	NA	SegRatio=0,AbsMeanSigma=0.05,pvalue=0.452478487494088,pvalueTTest=0.494325395482715,
chr8	113518880	113518997	CSMD3	CSMD300119	-0.0675019048376462	2	-0.00305310179347317	2	0.92980928693814	2	0.92980928693814	NA	NA	SegRatio=0,AbsMeanSigma=0.05,pvalue=0.452478487494088,pvalueTTest=0.494325395482715,
chr8	113518939	113519050	CSMD3	CSMD300120	0.324280386725296	2	-0.00305310179347317	2	0.92980928693814	2	0.92980928693814	NA	NA	SegRatio=0,AbsMeanSigma=0.05,pvalue=0.452478487494088,pvalueTTest=0.494325395482715,
chr8	113519036	113519151	CSMD3	CSMD300121	0.441241186029655	2	-0.00305310179347317	2	0.92980928693814	2	0.92980928693814	NA	NA	SegRatio=0,AbsMeanSigma=0.05,pvalue=0.452478487494088,pvalueTTest=0.494325395482715,
chr8	113529164	113529296	CSMD3	CSMD300122	0.460550089693438	2	-0.00305310179347317	2	0.92980928693814	2	0.92980928693814	NA	NA	SegRatio=0,AbsMeanSigma=0.05,pvalue=0.452478487494088,pvalueTTest=0.494325395482715,
chr8	113529296	113529402	CSMD3	CSMD300123	-0.550599823968591	2	-0.00305310179347317	2	0.92980928693814	2	0.92980928693814	NA	NA	SegRatio=0,AbsMeanSigma=0.05,pvalue=0.452478487494088,pvalueTTest=0.494325395482715,
chr8	113529341	113529440	CSMD3	CSMD300124	0.0762956356187402	2	-0.00305310179347317	2	0.92980928693814	2	0.92980928693814	NA	NA	SegRatio=0,AbsMeanSigma=0.05,pvalue=0.452478487494088,pvalueTTest=0.494325395482715,
chr8	113529392	113529505	CSMD3	CSMD300125	0.406025497593675	2	-0.00305310179347317	2	0.92980928693814	2	0.92980928693814	NA	NA	SegRatio=0,AbsMeanSigma=0.05,pvalue=0.452478487494088,pvalueTTest=0.494325395482715,
chr8	113562876	113562988	CSMD3	CSMD300126	0.205900045094578	2	-0.00305310179347317	2	0.92980928693814	2	0.92980928693814	NA	NA	SegRatio=0,AbsMeanSigma=0.05,pvalue=0.452478487494088,pvalueTTest=0.494325395482715,
chr8	113562988	113563103	CSMD3	CSMD300127	-0.269529895318744	2	-0.00305310179347317	2	0.92980928693814	2	0.92980928693814	NA	NA	SegRatio=0,AbsMeanSigma=0.05,pvalue=0.452478487494088,pvalueTTest=0.494325395482715,
chr8	113563062	113563169	CSMD3	CSMD300128	-0.774532011662983	2	-0.00305310179347317	2	0.92980928693814	2	0.92980928693814	NA	NA	SegRatio=0,AbsMeanSigma=0.05,pvalue=0.452478487494088,pvalueTTest=0.494325395482715,
chr8	113564789	113564904	CSMD3	CSMD300129	-0.315047998300979	2	-0.00305310179347317	2	0.92980928693814	2	0.92980928693814	NA	NA	SegRatio=0,AbsMeanSigma=0.05,pvalue=0.452478487494088,pvalueTTest=0.494325395482715,
chr8	113564876	113564987	CSMD3	CSMD300130	0.0978828379026212	2	-0.00305310179347317	2	0.92980928693814	2	0.92980928693814	NA	NA	SegRatio=0,AbsMeanSigma=0.05,pvalue=0.452478487494088,pvalueTTest=0.494325395482715,
chr8	113568957	113569070	CSMD3	CSMD300131	-0.00305310179347317	2	-0.00305310179347317	2	0.92980928693814	2	0.92980928693814	NA	NA	SegRatio=0,AbsMeanSigma=0.05,pvalue=0.452478487494088,pvalueTTest=0.494325395482715,
chr8	113569014	113569120	CSMD3	CSMD300132	-0.175622034773694	2	-0.00305310179347317	2	0.92980928693814	2	0.92980928693814	NA	NA	SegRatio=0,AbsMeanSigma=0.05,pvalue=0.452478487494088,pvalueTTest=0.494325395482715,
chr8	113569087	113569201	CSMD3	CSMD300133	-0.0549687832992296	2	-0.00305310179347317	2	0.92980928693814	2	0.92980928693814	NA	NA	SegRatio=0,AbsMeanSigma=0.05,pvalue=0.452478487494088,pvalueTTest=0.494325395482715,
chr8	113569185	113569296	CSMD3	CSMD300134	NA	2	-0.00305310179347317	2	0.92980928693814	2	0.92980928693814	NA	NA	SegRatio=0,AbsMeanSigma=0.05,pvalue=0.452478487494088,pvalueTTest=0.494325395482715,
chr8	113585668	113585779	CSMD3	CSMD300135	-0.201988399265856	2	-0.00305310179347317	2	0.92980928693814	2	0.92980928693814	NA	NA	SegRatio=0,AbsMeanSigma=0.05,pvalue=0.452478487494088,pvalueTTest=0.494325395482715,
chr8	113585759	113585872	CSMD3	CSMD300136	0.15847902778198	2	-0.00305310179347317	2	0.92980928693814	2	0.92980928693814	NA	NA	SegRatio=0,AbsMeanSigma=0.05,pvalue=0.452478487494088,pvalueTTest=0.494325395482715,
chr8	113585804	113585917	CSMD3	CSMD300137	-0.311589565384437	2	-0.00305310179347317	2	0.92980928693814	2	0.92980928693814	NA	NA	SegRatio=0,AbsMeanSigma=0.05,pvalue=0.452478487494088,pvalueTTest=0.494325395482715,
chr8	113599288	113599394	CSMD3	CSMD300138	-0.154276128731198	2	-0.00305310179347317	2	0.92980928693814	2	0.92980928693814	NA	NA	SegRatio=0,AbsMeanSigma=0.05,pvalue=0.452478487494088,pvalueTTest=0.494325395482715,
chr8	113599344	113599458	CSMD3	CSMD300139	0.217726657699584	2	-0.00305310179347317	2	0.92980928693814	2	0.92980928693814	NA	NA	SegRatio=0,AbsMeanSigma=0.05,pvalue=0.452478487494088,pvalueTTest=0.494325395482715,
chr8	113599424	113599534	CSMD3	CSMD300140	-0.107545249574029	2	-0.00305310179347317	2	0.92980928693814	2	0.92980928693814	NA	NA	SegRatio=0,AbsMeanSigma=0.05,pvalue=0.452478487494088,pvalueTTest=0.494325395482715,
chr8	113649021	113649133	CSMD3	CSMD300141	-0.0618440752555258	2	-0.00305310179347317	2	0.92980928693814	2	0.92980928693814	NA	NA	SegRatio=0,AbsMeanSigma=0.05,pvalue=0.452478487494088,pvalueTTest=0.494325395482715,
chr8	113649121	113649212	CSMD3	CSMD300142	0.132257584148517	2	-0.00305310179347317	2	0.92980928693814	2	0.92980928693814	NA	NA	SegRatio=0,AbsMeanSigma=0.05,pvalue=0.452478487494088,pvalueTTest=0.494325395482715,
chr8	113649155	113649268	CSMD3	CSMD300143	0.538610142613734	2	-0.00305310179347317	2	0.92980928693814	2	0.92980928693814	NA	NA	SegRatio=0,AbsMeanSigma=0.05,pvalue=0.452478487494088,pvalueTTest=0.494325395482715,
chr8	113650858	113650969	CSMD3	CSMD300144	-1.02605650395961	2	-0.00305310179347317	2	0.92980928693814	2	0.92980928693814	NA	NA	SegRatio=0,AbsMeanSigma=0.05,pvalue=0.452478487494088,pvalueTTest=0.494325395482715,
chr8	113650948	113651059	CSMD3	CSMD300145	-0.0343393837240187	2	-0.00305310179347317	2	0.92980928693814	2	0.92980928693814	NA	NA	SegRatio=0,AbsMeanSigma=0.05,pvalue=0.452478487494088,pvalueTTest=0.494325395482715,
chr8	113651016	113651125	CSMD3	CSMD300146	-0.0563270228034997	2	-0.00305310179347317	2	0.92980928693814	2	0.92980928693814	NA	NA	SegRatio=0,AbsMeanSigma=0.05,pvalue=0.452478487494088,pvalueTTest=0.494325395482715,
chr8	113651089	113651201	CSMD3	CSMD300147	-0.209539373869615	2	-0.00305310179347317	2	0.92980928693814	2	0.92980928693814	NA	NA	SegRatio=0,AbsMeanSigma=0.05,pvalue=0.452478487494088,pvalueTTest=0.494325395482715,
chr8	113657311	113657423	CSMD3	CSMD300148	-0.0552601866438384	2	-0.00305310179347317	2	0.92980928693814	2	0.92980928693814	NA	NA	SegRatio=0,AbsMeanSigma=0.05,pvalue=0.452478487494088,pvalueTTest=0.494325395482715,
chr8	113657424	113657538	CSMD3	CSMD300149	0.1175501650934	2	-0.00305310179347317	2	0.92980928693814	2	0.92980928693814	NA	NA	SegRatio=0,AbsMeanSigma=0.05,pvalue=0.452478487494088,pvalueTTest=0.494325395482715,
chr8	113662274	113662406	CSMD3	CSMD300150	NA	2	-0.00305310179347317	2	0.92980928693814	2	0.92980928693814	NA	NA	SegRatio=0,AbsMeanSigma=0.05,pvalue=0.452478487494088,pvalueTTest=0.494325395482715,
chr8	113662401	113662489	CSMD3	CSMD300151	-0.252700507919706	2	-0.00305310179347317	2	0.92980928693814	2	0.92980928693814	NA	NA	SegRatio=0,AbsMeanSigma=0.05,pvalue=0.452478487494088,pvalueTTest=0.494325395482715,
chr8	113662462	113662569	CSMD3	CSMD300152	0.17627627630665	2	-0.00305310179347317	2	0.92980928693814	2	0.92980928693814	NA	NA	SegRatio=0,AbsMeanSigma=0.05,pvalue=0.452478487494088,pvalueTTest=0.494325395482715,
chr8	113662541	113662651	CSMD3	CSMD300153	0.328248278762311	2	-0.00305310179347317	2	0.92980928693814	2	0.92980928693814	NA	NA	SegRatio=0,AbsMeanSigma=0.05,pvalue=0.452478487494088,pvalueTTest=0.494325395482715,
chr8	113668360	113668476	CSMD3	CSMD300154	NA	2	-0.00305310179347317	2	0.92980928693814	2	0.92980928693814	NA	NA	SegRatio=0,AbsMeanSigma=0.05,pvalue=0.452478487494088,pvalueTTest=0.494325395482715,
chr8	113668418	113668531	CSMD3	CSMD300155	-0.307916808596663	2	-0.00305310179347317	2	0.92980928693814	2	0.92980928693814	NA	NA	SegRatio=0,AbsMeanSigma=0.05,pvalue=0.452478487494088,pvalueTTest=0.494325395482715,
chr8	113668517	113668626	CSMD3	CSMD300156	0.137626848151632	2	-0.00305310179347317	2	0.92980928693814	2	0.92980928693814	NA	NA	SegRatio=0,AbsMeanSigma=0.05,pvalue=0.452478487494088,pvalueTTest=0.494325395482715,
chr8	113678460	113678573	CSMD3	CSMD300157	-0.443873166551741	2	-0.00305310179347317	2	0.92980928693814	2	0.92980928693814	NA	NA	SegRatio=0,AbsMeanSigma=0.05,pvalue=0.452478487494088,pvalueTTest=0.494325395482715,
chr8	113678566	113678676	CSMD3	CSMD300158	0.544076831531574	2	-0.00305310179347317	2	0.92980928693814	2	0.92980928693814	NA	NA	SegRatio=0,AbsMeanSigma=0.05,pvalue=0.452478487494088,pvalueTTest=0.494325395482715,
chr8	113694650	113694755	CSMD3	CSMD300159	0.195695161669285	2	-0.00305310179347317	2	0.92980928693814	2	0.92980928693814	NA	NA	SegRatio=0,AbsMeanSigma=0.05,pvalue=0.452478487494088,pvalueTTest=0.494325395482715,
chr8	113694713	113694830	CSMD3	CSMD300160	-0.0159235183148361	2	-0.00305310179347317	2	0.92980928693814	2	0.92980928693814	NA	NA	SegRatio=0,AbsMeanSigma=0.05,pvalue=0.452478487494088,pvalueTTest=0.494325395482715,
chr8	113694764	113694858	CSMD3	CSMD300161	0.225714518441858	2	-0.00305310179347317	2	0.92980928693814	2	0.92980928693814	NA	NA	SegRatio=0,AbsMeanSigma=0.05,pvalue=0.452478487494088,pvalueTTest=0.494325395482715,
chr8	113694854	113694966	CSMD3	CSMD300162	0.546504063674073	2	-0.00305310179347317	2	0.92980928693814	2	0.92980928693814	NA	NA	SegRatio=0,AbsMeanSigma=0.05,pvalue=0.452478487494088,pvalueTTest=0.494325395482715,
chr8	113697582	113697687	CSMD3	CSMD300163	0.200251557250027	2	-0.00305310179347317	2	0.92980928693814	2	0.92980928693814	NA	NA	SegRatio=0,AbsMeanSigma=0.05,pvalue=0.452478487494088,pvalueTTest=0.494325395482715,
chr8	113697686	113697800	CSMD3	CSMD300164	0.180097506578864	2	-0.00305310179347317	2	0.92980928693814	2	0.92980928693814	NA	NA	SegRatio=0,AbsMeanSigma=0.05,pvalue=0.452478487494088,pvalueTTest=0.494325395482715,
chr8	113697790	113697900	CSMD3	CSMD300165	0.273197637887269	2	-0.00305310179347317	2	0.92980928693814	2	0.92980928693814	NA	NA	SegRatio=0,AbsMeanSigma=0.05,pvalue=0.452478487494088,pvalueTTest=0.494325395482715,
chr8	113697849	113697960	CSMD3	CSMD300166	0.334505457496623	2	-0.00305310179347317	2	0.92980928693814	2	0.92980928693814	NA	NA	SegRatio=0,AbsMeanSigma=0.05,pvalue=0.452478487494088,pvalueTTest=0.494325395482715,
chr8	113697957	113698091	CSMD3	CSMD300167	NA	2	-0.00305310179347317	2	0.92980928693814	2	0.92980928693814	NA	NA	SegRatio=0,AbsMeanSigma=0.05,pvalue=0.452478487494088,pvalueTTest=0.494325395482715,
chr8	113702074	113702185	CSMD3	CSMD300168	0.329004884207438	2	-0.00305310179347317	2	0.92980928693814	2	0.92980928693814	NA	NA	SegRatio=0,AbsMeanSigma=0.05,pvalue=0.452478487494088,pvalueTTest=0.494325395482715,
chr8	113702145	113702254	CSMD3	CSMD300169	0.26413028792994	2	-0.00305310179347317	2	0.92980928693814	2	0.92980928693814	NA	NA	SegRatio=0,AbsMeanSigma=0.05,pvalue=0.452478487494088,pvalueTTest=0.494325395482715,
chr8	113702251	113702361	CSMD3	CSMD300170	0.292928426906898	2	-0.00305310179347317	2	0.92980928693814	2	0.92980928693814	NA	NA	SegRatio=0,AbsMeanSigma=0.05,pvalue=0.452478487494088,pvalueTTest=0.494325395482715,
chr8	113812369	113812480	CSMD3	CSMD300171	-0.791975319887558	2	-0.00305310179347317	2	0.92980928693814	2	0.92980928693814	NA	NA	SegRatio=0,AbsMeanSigma=0.05,pvalue=0.452478487494088,pvalueTTest=0.494325395482715,
chr8	113812463	113812575	CSMD3	CSMD300172	0.181597851706105	2	-0.00305310179347317	2	0.92980928693814	2	0.92980928693814	NA	NA	SegRatio=0,AbsMeanSigma=0.05,pvalue=0.452478487494088,pvalueTTest=0.494325395482715,
chr8	113841893	113842009	CSMD3	CSMD300173	-0.332254786458747	2	-0.00305310179347317	2	0.92980928693814	2	0.92980928693814	NA	NA	SegRatio=0,AbsMeanSigma=0.05,pvalue=0.452478487494088,pvalueTTest=0.494325395482715,
chr8	113841928	113842040	CSMD3	CSMD300174	0.182741764202064	2	-0.00305310179347317	2	0.92980928693814	2	0.92980928693814	NA	NA	SegRatio=0,AbsMeanSigma=0.05,pvalue=0.452478487494088,pvalueTTest=0.494325395482715,
chr8	113871326	113871434	CSMD3	CSMD300175	0.0300659066697432	2	-0.00305310179347317	2	0.92980928693814	2	0.92980928693814	NA	NA	SegRatio=0,AbsMeanSigma=0.05,pvalue=0.452478487494088,pvalueTTest=0.494325395482715,
chr8	113871374	113871482	CSMD3	CSMD300176	-0.356209294491122	2	-0.00305310179347317	2	0.92980928693814	2	0.92980928693814	NA	NA	SegRatio=0,AbsMeanSigma=0.05,pvalue=0.452478487494088,pvalueTTest=0.494325395482715,
chr8	113871473	113871586	CSMD3	CSMD300177	-0.293843155165173	2	-0.00305310179347317	2	0.92980928693814	2	0.92980928693814	NA	NA	SegRatio=0,AbsMeanSigma=0.05,pvalue=0.452478487494088,pvalueTTest=0.494325395482715,
chr8	113933789	113933900	CSMD3	CSMD300178	0.00221606443231478	2	-0.00305310179347317	2	0.92980928693814	2	0.92980928693814	NA	NA	SegRatio=0,AbsMeanSigma=0.05,pvalue=0.452478487494088,pvalueTTest=0.494325395482715,
chr8	113933891	113933973	CSMD3	CSMD300179	-0.0041803219681558	2	-0.00305310179347317	2	0.92980928693814	2	0.92980928693814	NA	NA	SegRatio=0,AbsMeanSigma=0.05,pvalue=0.452478487494088,pvalueTTest=0.494325395482715,
chr8	113933927	113934044	CSMD3	CSMD300180	0.342924647940449	2	-0.00305310179347317	2	0.92980928693814	2	0.92980928693814	NA	NA	SegRatio=0,AbsMeanSigma=0.05,pvalue=0.452478487494088,pvalueTTest=0.494325395482715,
chr8	113959928	113960047	CSMD3	CSMD300181	NA	2	-0.00305310179347317	2	0.92980928693814	2	0.92980928693814	NA	NA	SegRatio=0,AbsMeanSigma=0.05,pvalue=0.452478487494088,pvalueTTest=0.494325395482715,
chr8	113960073	113960207	CSMD3	CSMD300182	-1.30118277333446	2	-0.00305310179347317	2	0.92980928693814	2	0.92980928693814	NA	NA	SegRatio=0,AbsMeanSigma=0.05,pvalue=0.452478487494088,pvalueTTest=0.494325395482715,
chr8	113966823	113966933	CSMD3	CSMD300183	0.226756905775155	2	-0.00305310179347317	2	0.92980928693814	2	0.92980928693814	NA	NA	SegRatio=0,AbsMeanSigma=0.05,pvalue=0.452478487494088,pvalueTTest=0.494325395482715,
chr8	113966931	113967063	CSMD3	CSMD300184	0.637341504223514	2	-0.00305310179347317	2	0.92980928693814	2	0.92980928693814	NA	NA	SegRatio=0,AbsMeanSigma=0.05,pvalue=0.452478487494088,pvalueTTest=0.494325395482715,
chr8	113987992	113988109	CSMD3	CSMD300185	-0.266268547546994	2	-0.00305310179347317	2	0.92980928693814	2	0.92980928693814	NA	NA	SegRatio=0,AbsMeanSigma=0.05,pvalue=0.452478487494088,pvalueTTest=0.494325395482715,
chr8	113988087	113988190	CSMD3	CSMD300186	0.0174082612918065	2	-0.00305310179347317	2	0.92980928693814	2	0.92980928693814	NA	NA	SegRatio=0,AbsMeanSigma=0.05,pvalue=0.452478487494088,pvalueTTest=0.494325395482715,
chr8	113988122	113988234	CSMD3	CSMD300187	-0.519351334757685	2	-0.00305310179347317	2	0.92980928693814	2	0.92980928693814	NA	NA	SegRatio=0,AbsMeanSigma=0.05,pvalue=0.452478487494088,pvalueTTest=0.494325395482715,
chr8	113988220	113988332	CSMD3	CSMD300188	0.241880008932167	2	-0.00305310179347317	2	0.92980928693814	2	0.92980928693814	NA	NA	SegRatio=0,AbsMeanSigma=0.05,pvalue=0.452478487494088,pvalueTTest=0.494325395482715,
chr8	113988279	113988381	CSMD3	CSMD300189	-0.372869564261461	2	-0.00305310179347317	2	0.92980928693814	2	0.92980928693814	NA	NA	SegRatio=0,AbsMeanSigma=0.05,pvalue=0.452478487494088,pvalueTTest=0.494325395482715,
chr8	113988382	113988477	CSMD3	CSMD300190	-0.966515705934436	2	-0.00305310179347317	2	0.92980928693814	2	0.92980928693814	NA	NA	SegRatio=0,AbsMeanSigma=0.05,pvalue=0.452478487494088,pvalueTTest=0.494325395482715,
chr8	114031216	114031329	CSMD3	CSMD300191	-0.210019316707076	2	-0.00305310179347317	2	0.92980928693814	2	0.92980928693814	NA	NA	SegRatio=0,AbsMeanSigma=0.05,pvalue=0.452478487494088,pvalueTTest=0.494325395482715,
chr8	114031313	114031407	CSMD3	CSMD300192	0.217243669998514	2	-0.00305310179347317	2	0.92980928693814	2	0.92980928693814	NA	NA	SegRatio=0,AbsMeanSigma=0.05,pvalue=0.452478487494088,pvalueTTest=0.494325395482715,
chr8	114031388	114031499	CSMD3	CSMD300193	-0.473378191180123	2	-0.00305310179347317	2	0.92980928693814	2	0.92980928693814	NA	NA	SegRatio=0,AbsMeanSigma=0.05,pvalue=0.452478487494088,pvalueTTest=0.494325395482715,
chr8	114110961	114111078	CSMD3	CSMD300194	-0.0554951255352496	2	-0.00305310179347317	2	0.92980928693814	2	0.92980928693814	NA	NA	SegRatio=0,AbsMeanSigma=0.05,pvalue=0.452478487494088,pvalueTTest=0.494325395482715,
chr8	114111074	114111177	CSMD3	CSMD300195	-0.031019719274135	2	-0.00305310179347317	2	0.92980928693814	2	0.92980928693814	NA	NA	SegRatio=0,AbsMeanSigma=0.05,pvalue=0.452478487494088,pvalueTTest=0.494325395482715,
chr8	114111175	114111292	CSMD3	CSMD300196	0.295364895225912	2	-0.00305310179347317	2	0.92980928693814	2	0.92980928693814	NA	NA	SegRatio=0,AbsMeanSigma=0.05,pvalue=0.452478487494088,pvalueTTest=0.494325395482715,
chr8	114185880	114185982	CSMD3	CSMD300197	-0.0250169416346241	2	-0.00305310179347317	2	0.92980928693814	2	0.92980928693814	NA	NA	SegRatio=0,AbsMeanSigma=0.05,pvalue=0.452478487494088,pvalueTTest=0.494325395482715,
chr8	114185977	114186094	CSMD3	CSMD300198	0.202937896895377	2	-0.00305310179347317	2	0.92980928693814	2	0.92980928693814	NA	NA	SegRatio=0,AbsMeanSigma=0.05,pvalue=0.452478487494088,pvalueTTest=0.494325395482715,
chr8	114186069	114186180	CSMD3	CSMD300199	0.245304452424626	2	-0.00305310179347317	2	0.92980928693814	2	0.92980928693814	NA	NA	SegRatio=0,AbsMeanSigma=0.05,pvalue=0.452478487494088,pvalueTTest=0.494325395482715,
chr8	114290797	114290912	CSMD3	CSMD300200	0.320295000357779	2	-0.00305310179347317	2	0.92980928693814	2	0.92980928693814	NA	NA	SegRatio=0,AbsMeanSigma=0.05,pvalue=0.452478487494088,pvalueTTest=0.494325395482715,
chr8	114290904	114291036	CSMD3	CSMD300201	NA	2	-0.00305310179347317	2	0.92980928693814	2	0.92980928693814	NA	NA	SegRatio=0,AbsMeanSigma=0.05,pvalue=0.452478487494088,pvalueTTest=0.494325395482715,
chr8	114326738	114326846	CSMD3	CSMD300202	-0.316992864144938	2	-0.00305310179347317	2	0.92980928693814	2	0.92980928693814	NA	NA	SegRatio=0,AbsMeanSigma=0.05,pvalue=0.452478487494088,pvalueTTest=0.494325395482715,
chr8	114326847	114326958	CSMD3	CSMD300203	0.151545686415199	2	-0.00305310179347317	2	0.92980928693814	2	0.92980928693814	NA	NA	SegRatio=0,AbsMeanSigma=0.05,pvalue=0.452478487494088,pvalueTTest=0.494325395482715,
chr8	114326912	114327019	CSMD3	CSMD300204	-0.165670490237294	2	-0.00305310179347317	2	0.92980928693814	2	0.92980928693814	NA	NA	SegRatio=0,AbsMeanSigma=0.05,pvalue=0.452478487494088,pvalueTTest=0.494325395482715,
chr8	114327004	114327110	CSMD3	CSMD300205	NA	2	-0.00305310179347317	2	0.92980928693814	2	0.92980928693814	NA	NA	SegRatio=0,AbsMeanSigma=0.05,pvalue=0.452478487494088,pvalueTTest=0.494325395482715,
chr8	114388933	114389043	CSMD3	CSMD300206	0.0324732031327361	2	-0.00305310179347317	2	0.92980928693814	2	0.92980928693814	NA	NA	SegRatio=0,AbsMeanSigma=0.05,pvalue=0.452478487494088,pvalueTTest=0.494325395482715,
chr8	114448862	114448979	CSMD3	CSMD300207	-0.080762316219998	2	-0.00305310179347317	2	0.92980928693814	2	0.92980928693814	NA	NA	SegRatio=0,AbsMeanSigma=0.05,pvalue=0.452478487494088,pvalueTTest=0.494325395482715,
chr8	114448962	114449078	CSMD3	CSMD300208	0.155968693757081	2	-0.00305310179347317	2	0.92980928693814	2	0.92980928693814	NA	NA	SegRatio=0,AbsMeanSigma=0.05,pvalue=0.452478487494088,pvalueTTest=0.494325395482715,
chr8	114449053	114449173	CSMD3	CSMD300209	0.311557442463378	2	-0.00305310179347317	2	0.92980928693814	2	0.92980928693814	NA	NA	SegRatio=0,AbsMeanSigma=0.05,pvalue=0.452478487494088,pvalueTTest=0.494325395482715,
chr8	117859670	117859787	RAD21	RAD2100001	-0.505900078944213	2	-0.00305310179347317	2	0.514975926893656	2	0.514975926893656	NA	NA	SegRatio=0,AbsMeanSigma=0.05,pvalue=0.452478487494088,pvalueTTest=0.494325395482715,
chr8	117859783	117859901	RAD21	RAD2100002	-0.327061277406808	2	-0.00305310179347317	2	0.514975926893656	2	0.514975926893656	NA	NA	SegRatio=0,AbsMeanSigma=0.05,pvalue=0.452478487494088,pvalueTTest=0.494325395482715,
chr8	117859896	117859985	RAD21	RAD2100003	-0.442551081253897	2	-0.00305310179347317	2	0.514975926893656	2	0.514975926893656	NA	NA	SegRatio=0,AbsMeanSigma=0.05,pvalue=0.452478487494088,pvalueTTest=0.494325395482715,
chr8	117861112	117861216	RAD21	RAD2100004	-0.289197053709866	2	-0.00305310179347317	2	0.514975926893656	2	0.514975926893656	NA	NA	SegRatio=0,AbsMeanSigma=0.05,pvalue=0.452478487494088,pvalueTTest=0.494325395482715,
chr8	117861215	117861327	RAD21	RAD2100005	0.00491072916857122	2	-0.00305310179347317	2	0.514975926893656	2	0.514975926893656	NA	NA	SegRatio=0,AbsMeanSigma=0.05,pvalue=0.452478487494088,pvalueTTest=0.494325395482715,
chr8	117862818	117862933	RAD21	RAD2100006	NA	2	-0.00305310179347317	2	0.514975926893656	2	0.514975926893656	NA	NA	SegRatio=0,AbsMeanSigma=0.05,pvalue=0.452478487494088,pvalueTTest=0.494325395482715,
chr8	117862930	117863004	RAD21	RAD2100007	0.473555286582311	2	-0.00305310179347317	2	0.514975926893656	2	0.514975926893656	NA	NA	SegRatio=0,AbsMeanSigma=0.05,pvalue=0.452478487494088,pvalueTTest=0.494325395482715,
chr8	117862985	117863078	RAD21	RAD2100008	-0.0574189423611673	2	-0.00305310179347317	2	0.514975926893656	2	0.514975926893656	NA	NA	SegRatio=0,AbsMeanSigma=0.05,pvalue=0.452478487494088,pvalueTTest=0.494325395482715,
chr8	117864153	117864267	RAD21	RAD2100009	-0.148264410964866	2	-0.00305310179347317	2	0.514975926893656	2	0.514975926893656	NA	NA	SegRatio=0,AbsMeanSigma=0.05,pvalue=0.452478487494088,pvalueTTest=0.494325395482715,
chr8	117864263	117864359	RAD21	RAD2100010	0.236839532778381	2	-0.00305310179347317	2	0.514975926893656	2	0.514975926893656	NA	NA	SegRatio=0,AbsMeanSigma=0.05,pvalue=0.452478487494088,pvalueTTest=0.494325395482715,
chr8	117864765	117864868	RAD21	RAD2100011	0.11285017555596	2	-0.00305310179347317	2	0.514975926893656	2	0.514975926893656	NA	NA	SegRatio=0,AbsMeanSigma=0.05,pvalue=0.452478487494088,pvalueTTest=0.494325395482715,
chr8	117864836	117864928	RAD21	RAD2100012	-0.504322829443452	2	-0.00305310179347317	2	0.514975926893656	2	0.514975926893656	NA	NA	SegRatio=0,AbsMeanSigma=0.05,pvalue=0.452478487494088,pvalueTTest=0.494325395482715,
chr8	117864886	117865001	RAD21	RAD2100013	-0.194153863417015	2	-0.00305310179347317	2	0.514975926893656	2	0.514975926893656	NA	NA	SegRatio=0,AbsMeanSigma=0.05,pvalue=0.452478487494088,pvalueTTest=0.494325395482715,
chr8	117866395	117866509	RAD21	RAD2100014	0.674613758854732	2	-0.00305310179347317	2	0.514975926893656	2	0.514975926893656	NA	NA	SegRatio=0,AbsMeanSigma=0.05,pvalue=0.452478487494088,pvalueTTest=0.494325395482715,
chr8	117866509	117866622	RAD21	RAD2100015	-0.275457688604474	2	-0.00305310179347317	2	0.514975926893656	2	0.514975926893656	NA	NA	SegRatio=0,AbsMeanSigma=0.05,pvalue=0.452478487494088,pvalueTTest=0.494325395482715,
chr8	117866562	117866664	RAD21	RAD2100016	-0.00965156011296537	2	-0.00305310179347317	2	0.514975926893656	2	0.514975926893656	NA	NA	SegRatio=0,AbsMeanSigma=0.05,pvalue=0.452478487494088,pvalueTTest=0.494325395482715,
chr8	117866657	117866766	RAD21	RAD2100017	0.515458999767331	2	0.0664379240855126	2	0.514975926893656	2	0.514975926893656	NA	NA	SegRatio=0.07,AbsMeanSigma=0.6,pvalue=0.00879894759249202,pvalueTTest=0.00444161312801532,
chr8	117868370	117868486	RAD21	RAD2100018	0.294563477997663	2	0.0664379240855126	2	0.514975926893656	2	0.514975926893656	NA	NA	SegRatio=0.07,AbsMeanSigma=0.6,pvalue=0.00879894759249202,pvalueTTest=0.00444161312801532,
chr8	117868471	117868586	RAD21	RAD2100019	0.162642980545411	2	0.0664379240855126	2	0.514975926893656	2	0.514975926893656	NA	NA	SegRatio=0.07,AbsMeanSigma=0.6,pvalue=0.00879894759249202,pvalueTTest=0.00444161312801532,
chr8	117868852	117868967	RAD21	RAD2100020	-0.718400301064116	2	0.0664379240855126	2	0.514975926893656	2	0.514975926893656	NA	NA	SegRatio=0.07,AbsMeanSigma=0.6,pvalue=0.00879894759249202,pvalueTTest=0.00444161312801532,
chr8	117868901	117869004	RAD21	RAD2100021	0.486504131126082	2	0.0664379240855126	2	0.514975926893656	2	0.514975926893656	NA	NA	SegRatio=0.07,AbsMeanSigma=0.6,pvalue=0.00879894759249202,pvalueTTest=0.00444161312801532,
chr8	117868987	117869062	RAD21	RAD2100022	NA	2	0.0664379240855126	2	0.514975926893656	2	0.514975926893656	NA	NA	SegRatio=0.07,AbsMeanSigma=0.6,pvalue=0.00879894759249202,pvalueTTest=0.00444161312801532,
chr8	117869485	117869596	RAD21	RAD2100023	NA	2	0.0664379240855126	2	0.514975926893656	2	0.514975926893656	NA	NA	SegRatio=0.07,AbsMeanSigma=0.6,pvalue=0.00879894759249202,pvalueTTest=0.00444161312801532,
chr8	117869594	117869700	RAD21	RAD2100024	-0.0176950558834029	2	0.0664379240855126	2	0.514975926893656	2	0.514975926893656	NA	NA	SegRatio=0.07,AbsMeanSigma=0.6,pvalue=0.00879894759249202,pvalueTTest=0.00444161312801532,
chr8	117869687	117869799	RAD21	RAD2100025	0.275598404267431	2	0.0664379240855126	2	0.514975926893656	2	0.514975926893656	NA	NA	SegRatio=0.07,AbsMeanSigma=0.6,pvalue=0.00879894759249202,pvalueTTest=0.00444161312801532,
chr8	117870546	117870661	RAD21	RAD2100026	NA	2	0.0664379240855126	2	0.514975926893656	2	0.514975926893656	NA	NA	SegRatio=0.07,AbsMeanSigma=0.6,pvalue=0.00879894759249202,pvalueTTest=0.00444161312801532,
chr8	117870624	117870704	RAD21	RAD2100027	0.23781353082993	2	0.0664379240855126	2	0.514975926893656	2	0.514975926893656	NA	NA	SegRatio=0.07,AbsMeanSigma=0.6,pvalue=0.00879894759249202,pvalueTTest=0.00444161312801532,
chr8	117870679	117870795	RAD21	RAD2100028	0.0431730963090618	2	0.0664379240855126	2	0.514975926893656	2	0.514975926893656	NA	NA	SegRatio=0.07,AbsMeanSigma=0.6,pvalue=0.00879894759249202,pvalueTTest=0.00444161312801532,
chr8	117874055	117874170	RAD21	RAD2100029	0.27851649697309	2	0.0664379240855126	2	0.514975926893656	2	0.514975926893656	NA	NA	SegRatio=0.07,AbsMeanSigma=0.6,pvalue=0.00879894759249202,pvalueTTest=0.00444161312801532,
chr8	117874164	117874279	RAD21	RAD2100030	0.393555037652119	2	0.0664379240855126	2	0.514975926893656	2	0.514975926893656	NA	NA	SegRatio=0.07,AbsMeanSigma=0.6,pvalue=0.00879894759249202,pvalueTTest=0.00444161312801532,
chr8	117875295	117875402	RAD21	RAD2100031	0.0664379240855126	2	0.0664379240855126	2	0.514975926893656	2	0.514975926893656	NA	NA	SegRatio=0.07,AbsMeanSigma=0.6,pvalue=0.00879894759249202,pvalueTTest=0.00444161312801532,
chr8	117875402	117875515	RAD21	RAD2100032	0.241663544398156	2	0.0664379240855126	2	0.514975926893656	2	0.514975926893656	NA	NA	SegRatio=0.07,AbsMeanSigma=0.6,pvalue=0.00879894759249202,pvalueTTest=0.00444161312801532,
chr8	117875499	117875612	RAD21	RAD2100033	NA	2	0.0664379240855126	2	0.514975926893656	2	0.514975926893656	NA	NA	SegRatio=0.07,AbsMeanSigma=0.6,pvalue=0.00879894759249202,pvalueTTest=0.00444161312801532,
chr8	117878745	117878863	RAD21	RAD2100034	0.0222144229976111	2	0.0664379240855126	2	0.514975926893656	2	0.514975926893656	NA	NA	SegRatio=0.07,AbsMeanSigma=0.6,pvalue=0.00879894759249202,pvalueTTest=0.00444161312801532,
chr8	117878849	117878965	RAD21	RAD2100035	0.0720163156197001	2	0.0664379240855126	2	0.514975926893656	2	0.514975926893656	NA	NA	SegRatio=0.07,AbsMeanSigma=0.6,pvalue=0.00879894759249202,pvalueTTest=0.00444161312801532,
chr9	5021949	5022062	JAK2	JAK200001	-0.202763266753538	2.5	0.130531205988132	2.5	0.00105080445633043	2.5	0.00105080445633043	NA	NA	SegRatio=0.13,AbsMeanSigma=0.49,pvalue=0.000143206601302876,pvalueTTest=0.00117847564363768,
chr9	5022055	5022165	JAK2	JAK200002	0.102202285167275	2.5	0.130531205988132	2.5	0.00105080445633043	2.5	0.00105080445633043	NA	NA	SegRatio=0.13,AbsMeanSigma=0.49,pvalue=0.000143206601302876,pvalueTTest=0.00117847564363768,
chr9	5022154	5022265	JAK2	JAK200003	-0.274133017096069	2.5	0.130531205988132	2.5	0.00105080445633043	2.5	0.00105080445633043	NA	NA	SegRatio=0.13,AbsMeanSigma=0.49,pvalue=0.000143206601302876,pvalueTTest=0.00117847564363768,
chr9	5029729	5029840	JAK2	JAK200004	0.784846000792723	2.5	0.130531205988132	2.5	0.00105080445633043	2.5	0.00105080445633043	NA	NA	SegRatio=0.13,AbsMeanSigma=0.49,pvalue=0.000143206601302876,pvalueTTest=0.00117847564363768,
chr9	5029813	5029924	JAK2	JAK200005	-0.423419478307652	2.5	0.130531205988132	2.5	0.00105080445633043	2.5	0.00105080445633043	NA	NA	SegRatio=0.13,AbsMeanSigma=0.49,pvalue=0.000143206601302876,pvalueTTest=0.00117847564363768,
chr9	5029895	5030004	JAK2	JAK200006	0.679068376991817	2.5	0.130531205988132	2.5	0.00105080445633043	2.5	0.00105080445633043	NA	NA	SegRatio=0.13,AbsMeanSigma=0.49,pvalue=0.000143206601302876,pvalueTTest=0.00117847564363768,
chr9	5044379	5044491	JAK2	JAK200007	NA	2.5	0.130531205988132	2.5	0.00105080445633043	2.5	0.00105080445633043	NA	NA	SegRatio=0.13,AbsMeanSigma=0.49,pvalue=0.000143206601302876,pvalueTTest=0.00117847564363768,
chr9	5044492	5044609	JAK2	JAK200008	NA	2.5	0.130531205988132	2.5	0.00105080445633043	2.5	0.00105080445633043	NA	NA	SegRatio=0.13,AbsMeanSigma=0.49,pvalue=0.000143206601302876,pvalueTTest=0.00117847564363768,
chr9	5050657	5050765	JAK2	JAK200009	0.130531205988132	2.5	0.130531205988132	2.5	0.00105080445633043	2.5	0.00105080445633043	NA	NA	SegRatio=0.13,AbsMeanSigma=0.49,pvalue=0.000143206601302876,pvalueTTest=0.00117847564363768,
chr9	5050732	5050843	JAK2	JAK200010	0.263189556136753	2.5	0.130531205988132	2.5	0.00105080445633043	2.5	0.00105080445633043	NA	NA	SegRatio=0.13,AbsMeanSigma=0.49,pvalue=0.000143206601302876,pvalueTTest=0.00117847564363768,
chr9	5050830	5050942	JAK2	JAK200011	NA	2.5	0.130531205988132	2.5	0.00105080445633043	2.5	0.00105080445633043	NA	NA	SegRatio=0.13,AbsMeanSigma=0.49,pvalue=0.000143206601302876,pvalueTTest=0.00117847564363768,
chr9	5054475	5054589	JAK2	JAK200012	0.281695055974893	2.5	0.130531205988132	2.5	0.00105080445633043	2.5	0.00105080445633043	NA	NA	SegRatio=0.13,AbsMeanSigma=0.49,pvalue=0.000143206601302876,pvalueTTest=0.00117847564363768,
chr9	5054580	5054683	JAK2	JAK200013	0.162344464533382	2.5	0.130531205988132	2.5	0.00105080445633043	2.5	0.00105080445633043	NA	NA	SegRatio=0.13,AbsMeanSigma=0.49,pvalue=0.000143206601302876,pvalueTTest=0.00117847564363768,
chr9	5054669	5054774	JAK2	JAK200014	-0.261770968362575	2.5	0.130531205988132	2.5	0.00105080445633043	2.5	0.00105080445633043	NA	NA	SegRatio=0.13,AbsMeanSigma=0.49,pvalue=0.000143206601302876,pvalueTTest=0.00117847564363768,
chr9	5054772	5054875	JAK2	JAK200015	0.64311017159794	2.5	0.130531205988132	2.5	0.00105080445633043	2.5	0.00105080445633043	NA	NA	SegRatio=0.13,AbsMeanSigma=0.49,pvalue=0.000143206601302876,pvalueTTest=0.00117847564363768,
chr9	5054876	5054979	JAK2	JAK200016	NA	2.5	0.130531205988132	2.5	0.00105080445633043	2.5	0.00105080445633043	NA	NA	SegRatio=0.13,AbsMeanSigma=0.49,pvalue=0.000143206601302876,pvalueTTest=0.00117847564363768,
chr9	5055642	5055753	JAK2	JAK200017	0.70527762586763	2.5	0.130531205988132	2.5	0.00105080445633043	2.5	0.00105080445633043	NA	NA	SegRatio=0.13,AbsMeanSigma=0.49,pvalue=0.000143206601302876,pvalueTTest=0.00117847564363768,
chr9	5055695	5055795	JAK2	JAK200018	0.346645602436354	2.5	0.130531205988132	2.5	0.00105080445633043	2.5	0.00105080445633043	NA	NA	SegRatio=0.13,AbsMeanSigma=0.49,pvalue=0.000143206601302876,pvalueTTest=0.00117847564363768,
chr9	5055764	5055874	JAK2	JAK200019	NA	2.5	0.130531205988132	2.5	0.00105080445633043	2.5	0.00105080445633043	NA	NA	SegRatio=0.13,AbsMeanSigma=0.49,pvalue=0.000143206601302876,pvalueTTest=0.00117847564363768,
chr9	5064862	5064973	JAK2	JAK200020	-0.441816828354689	2.5	0.130531205988132	2.5	0.00105080445633043	2.5	0.00105080445633043	NA	NA	SegRatio=0.13,AbsMeanSigma=0.49,pvalue=0.000143206601302876,pvalueTTest=0.00117847564363768,
chr9	5064919	5065031	JAK2	JAK200021	0.138139245538176	2.5	0.130531205988132	2.5	0.00105080445633043	2.5	0.00105080445633043	NA	NA	SegRatio=0.13,AbsMeanSigma=0.49,pvalue=0.000143206601302876,pvalueTTest=0.00117847564363768,
chr9	5064984	5065091	JAK2	JAK200022	0.367183680453561	2.5	0.130531205988132	2.5	0.00105080445633043	2.5	0.00105080445633043	NA	NA	SegRatio=0.13,AbsMeanSigma=0.49,pvalue=0.000143206601302876,pvalueTTest=0.00117847564363768,
chr9	5066622	5066737	JAK2	JAK200023	0.278022762280282	2.5	0.130531205988132	2.5	0.00105080445633043	2.5	0.00105080445633043	NA	NA	SegRatio=0.13,AbsMeanSigma=0.49,pvalue=0.000143206601302876,pvalueTTest=0.00117847564363768,
chr9	5066681	5066780	JAK2	JAK200024	-0.263764198741833	2.5	0.130531205988132	2.5	0.00105080445633043	2.5	0.00105080445633043	NA	NA	SegRatio=0.13,AbsMeanSigma=0.49,pvalue=0.000143206601302876,pvalueTTest=0.00117847564363768,
chr9	5066733	5066840	JAK2	JAK200025	0.582851822745909	2.5	0.130531205988132	2.5	0.00105080445633043	2.5	0.00105080445633043	NA	NA	SegRatio=0.13,AbsMeanSigma=0.49,pvalue=0.000143206601302876,pvalueTTest=0.00117847564363768,
chr9	5068986	5069083	JAK2	JAK200026	NA	2.5	0.130531205988132	2.5	0.00105080445633043	2.5	0.00105080445633043	NA	NA	SegRatio=0.13,AbsMeanSigma=0.49,pvalue=0.000143206601302876,pvalueTTest=0.00117847564363768,
chr9	5069046	5069149	JAK2	JAK200027	-0.0951343473363375	2.5	0.130531205988132	2.5	0.00105080445633043	2.5	0.00105080445633043	NA	NA	SegRatio=0.13,AbsMeanSigma=0.49,pvalue=0.000143206601302876,pvalueTTest=0.00117847564363768,
chr9	5069149	5069251	JAK2	JAK200028	0.160365118797027	2.5	0.130531205988132	2.5	0.00105080445633043	2.5	0.00105080445633043	NA	NA	SegRatio=0.13,AbsMeanSigma=0.49,pvalue=0.000143206601302876,pvalueTTest=0.00117847564363768,
chr9	5069886	5070002	JAK2	JAK200029	0.207106743748691	2.5	0.130531205988132	2.5	0.00105080445633043	2.5	0.00105080445633043	NA	NA	SegRatio=0.13,AbsMeanSigma=0.49,pvalue=0.000143206601302876,pvalueTTest=0.00117847564363768,
chr9	5070000	5070115	JAK2	JAK200030	NA	2.5	0.130531205988132	2.5	0.00105080445633043	2.5	0.00105080445633043	NA	NA	SegRatio=0.13,AbsMeanSigma=0.49,pvalue=0.000143206601302876,pvalueTTest=0.00117847564363768,
chr9	5072450	5072551	JAK2	JAK200031	-0.0207738828332807	2.5	0.130531205988132	2.5	0.00105080445633043	2.5	0.00105080445633043	NA	NA	SegRatio=0.13,AbsMeanSigma=0.49,pvalue=0.000143206601302876,pvalueTTest=0.00117847564363768,
chr9	5072552	5072667	JAK2	JAK200032	0.339299775622549	2.5	0.130531205988132	2.5	0.00105080445633043	2.5	0.00105080445633043	NA	NA	SegRatio=0.13,AbsMeanSigma=0.49,pvalue=0.000143206601302876,pvalueTTest=0.00117847564363768,
chr9	5073615	5073729	JAK2	JAK200033	-0.0417823327363849	2.5	0.130531205988132	2.5	0.00105080445633043	2.5	0.00105080445633043	NA	NA	SegRatio=0.13,AbsMeanSigma=0.49,pvalue=0.000143206601302876,pvalueTTest=0.00117847564363768,
chr9	5073714	5073801	JAK2	JAK200034	0.20014161784188	2.5	0.130531205988132	2.5	0.00105080445633043	2.5	0.00105080445633043	NA	NA	SegRatio=0.13,AbsMeanSigma=0.49,pvalue=0.000143206601302876,pvalueTTest=0.00117847564363768,
chr9	5073746	5073861	JAK2	JAK200035	-0.012192612951874	2.5	0.130531205988132	2.5	0.00105080445633043	2.5	0.00105080445633043	NA	NA	SegRatio=0.13,AbsMeanSigma=0.49,pvalue=0.000143206601302876,pvalueTTest=0.00117847564363768,
chr9	5077372	5077477	JAK2	JAK200036	NA	2.5	0.130531205988132	2.5	0.00105080445633043	2.5	0.00105080445633043	NA	NA	SegRatio=0.13,AbsMeanSigma=0.49,pvalue=0.000143206601302876,pvalueTTest=0.00117847564363768,
chr9	5077465	5077565	JAK2	JAK200037.JAK200038	NA	2.5	0.130531205988132	2.5	0.00105080445633043	2.5	0.00105080445633043	NA	NA	SegRatio=0.13,AbsMeanSigma=0.49,pvalue=0.000143206601302876,pvalueTTest=0.00117847564363768,
chr9	5077560	5077676	JAK2	JAK200039	NA	2.5	0.130531205988132	2.5	0.00105080445633043	2.5	0.00105080445633043	NA	NA	SegRatio=0.13,AbsMeanSigma=0.49,pvalue=0.000143206601302876,pvalueTTest=0.00117847564363768,
chr9	5078259	5078351	JAK2	JAK200040	NA	2.5	0.130531205988132	2.5	0.00105080445633043	2.5	0.00105080445633043	NA	NA	SegRatio=0.13,AbsMeanSigma=0.49,pvalue=0.000143206601302876,pvalueTTest=0.00117847564363768,
chr9	5078309	5078404	JAK2	JAK200041	0.0177750941200287	2.5	0.130531205988132	2.5	0.00105080445633043	2.5	0.00105080445633043	NA	NA	SegRatio=0.13,AbsMeanSigma=0.49,pvalue=0.000143206601302876,pvalueTTest=0.00117847564363768,
chr9	5078388	5078500	JAK2	JAK200042	0.0916851349834296	2.5	0.130531205988132	2.5	0.00105080445633043	2.5	0.00105080445633043	NA	NA	SegRatio=0.13,AbsMeanSigma=0.49,pvalue=0.000143206601302876,pvalueTTest=0.00117847564363768,
chr9	5080207	5080318	JAK2	JAK200043	-0.207769670586907	2.5	0.130531205988132	2.5	0.00105080445633043	2.5	0.00105080445633043	NA	NA	SegRatio=0.13,AbsMeanSigma=0.49,pvalue=0.000143206601302876,pvalueTTest=0.00117847564363768,
chr9	5080311	5080418	JAK2	JAK200044	0.527401869273606	2.5	0.130531205988132	2.5	0.00105080445633043	2.5	0.00105080445633043	NA	NA	SegRatio=0.13,AbsMeanSigma=0.49,pvalue=0.000143206601302876,pvalueTTest=0.00117847564363768,
chr9	5080509	5080623	JAK2	JAK200045	-0.219148444826758	2.5	0.130531205988132	2.5	0.00105080445633043	2.5	0.00105080445633043	NA	NA	SegRatio=0.13,AbsMeanSigma=0.49,pvalue=0.000143206601302876,pvalueTTest=0.00117847564363768,
chr9	5080591	5080703	JAK2	JAK200046	0.190708994248363	2.5	0.130531205988132	2.5	0.00105080445633043	2.5	0.00105080445633043	NA	NA	SegRatio=0.13,AbsMeanSigma=0.49,pvalue=0.000143206601302876,pvalueTTest=0.00117847564363768,
chr9	5081703	5081811	JAK2	JAK200047	0.473952338828061	2.5	0.130531205988132	2.5	0.00105080445633043	2.5	0.00105080445633043	NA	NA	SegRatio=0.13,AbsMeanSigma=0.49,pvalue=0.000143206601302876,pvalueTTest=0.00117847564363768,
chr9	5081804	5081918	JAK2	JAK200048	-0.251287263639632	2.5	0.130531205988132	2.5	0.00105080445633043	2.5	0.00105080445633043	NA	NA	SegRatio=0.13,AbsMeanSigma=0.49,pvalue=0.000143206601302876,pvalueTTest=0.00117847564363768,
chr9	5089653	5089767	JAK2	JAK200049	-0.320793272448619	2.5	0.130531205988132	2.5	0.00105080445633043	2.5	0.00105080445633043	NA	NA	SegRatio=0.13,AbsMeanSigma=0.49,pvalue=0.000143206601302876,pvalueTTest=0.00117847564363768,
chr9	5089728	5089844	JAK2	JAK200050	0.140797447853396	2.5	0.130531205988132	2.5	0.00105080445633043	2.5	0.00105080445633043	NA	NA	SegRatio=0.13,AbsMeanSigma=0.49,pvalue=0.000143206601302876,pvalueTTest=0.00117847564363768,
chr9	5089788	5089901	JAK2	JAK200051	0.399263888153948	2.5	0.130531205988132	2.5	0.00105080445633043	2.5	0.00105080445633043	NA	NA	SegRatio=0.13,AbsMeanSigma=0.49,pvalue=0.000143206601302876,pvalueTTest=0.00117847564363768,
chr9	5090440	5090550	JAK2	JAK200052	NA	2.5	0.130531205988132	2.5	0.00105080445633043	2.5	0.00105080445633043	NA	NA	SegRatio=0.13,AbsMeanSigma=0.49,pvalue=0.000143206601302876,pvalueTTest=0.00117847564363768,
chr9	5090535	5090626	JAK2	JAK200053	1.01920851975082	2.5	0.130531205988132	2.5	0.00105080445633043	2.5	0.00105080445633043	NA	NA	SegRatio=0.13,AbsMeanSigma=0.49,pvalue=0.000143206601302876,pvalueTTest=0.00117847564363768,
chr9	5090684	5090797	JAK2	JAK200054	0.443200890464366	2.5	0.130531205988132	2.5	0.00105080445633043	2.5	0.00105080445633043	NA	NA	SegRatio=0.13,AbsMeanSigma=0.49,pvalue=0.000143206601302876,pvalueTTest=0.00117847564363768,
chr9	5090795	5090900	JAK2	JAK200055	0.552144844207059	2.5	0.130531205988132	2.5	0.00105080445633043	2.5	0.00105080445633043	NA	NA	SegRatio=0.13,AbsMeanSigma=0.49,pvalue=0.000143206601302876,pvalueTTest=0.00117847564363768,
chr9	5090843	5090947	JAK2	JAK200056	0.439771625180702	2.5	0.130531205988132	2.5	0.00105080445633043	2.5	0.00105080445633043	NA	NA	SegRatio=0.13,AbsMeanSigma=0.49,pvalue=0.000143206601302876,pvalueTTest=0.00117847564363768,
chr9	5122972	5123079	JAK2	JAK200057	0.70079489639346	2.5	0.130531205988132	2.5	0.00105080445633043	2.5	0.00105080445633043	NA	NA	SegRatio=0.13,AbsMeanSigma=0.49,pvalue=0.000143206601302876,pvalueTTest=0.00117847564363768,
chr9	5123080	5123193	JAK2	JAK200058	0.0625816541640358	2.5	0.130531205988132	2.5	0.00105080445633043	2.5	0.00105080445633043	NA	NA	SegRatio=0.13,AbsMeanSigma=0.49,pvalue=0.000143206601302876,pvalueTTest=0.00117847564363768,
chr9	5126289	5126399	JAK2	JAK200059	0.623697419574988	2.5	0.130531205988132	2.5	0.00105080445633043	2.5	0.00105080445633043	NA	NA	SegRatio=0.13,AbsMeanSigma=0.49,pvalue=0.000143206601302876,pvalueTTest=0.00117847564363768,
chr9	5126389	5126499	JAK2	JAK200060	NA	2.5	0.130531205988132	2.5	0.00105080445633043	2.5	0.00105080445633043	NA	NA	SegRatio=0.13,AbsMeanSigma=0.49,pvalue=0.000143206601302876,pvalueTTest=0.00117847564363768,
chr9	5126655	5126772	JAK2	JAK200061	0.053345732973861	2.5	0.130531205988132	2.5	0.00105080445633043	2.5	0.00105080445633043	NA	NA	SegRatio=0.13,AbsMeanSigma=0.49,pvalue=0.000143206601302876,pvalueTTest=0.00117847564363768,
chr9	5126720	5126829	JAK2	JAK200062	0.281870099263994	2.5	0.130531205988132	2.5	0.00105080445633043	2.5	0.00105080445633043	NA	NA	SegRatio=0.13,AbsMeanSigma=0.49,pvalue=0.000143206601302876,pvalueTTest=0.00117847564363768,
chr9	21802705	21802776	MTAP	MTAP00001	-3.18484337560567	2	-0.0685209397378481	2	0.19784097489269	2	0.19784097489269	NA	NA	SegRatio=-0.07,AbsMeanSigma=0.35,pvalue=0.0821764047214901,pvalueTTest=0.19784097489269,
chr9	21802934	21803036	MTAP	MTAP00002	NA	2	-0.0685209397378481	2	0.19784097489269	2	0.19784097489269	NA	NA	SegRatio=-0.07,AbsMeanSigma=0.35,pvalue=0.0821764047214901,pvalueTTest=0.19784097489269,
chr9	21815348	21815457	MTAP	MTAP00003	NA	2	-0.0685209397378481	2	0.19784097489269	2	0.19784097489269	NA	NA	SegRatio=-0.07,AbsMeanSigma=0.35,pvalue=0.0821764047214901,pvalueTTest=0.19784097489269,
chr9	21815445	21815515	MTAP	MTAP00004	NA	2	-0.0685209397378481	2	0.19784097489269	2	0.19784097489269	NA	NA	SegRatio=-0.07,AbsMeanSigma=0.35,pvalue=0.0821764047214901,pvalueTTest=0.19784097489269,
chr9	21815463	21815563	MTAP	MTAP00005	0.122307488323465	2	-0.0685209397378481	2	0.19784097489269	2	0.19784097489269	NA	NA	SegRatio=-0.07,AbsMeanSigma=0.35,pvalue=0.0821764047214901,pvalueTTest=0.19784097489269,
chr9	21816627	21816744	MTAP	MTAP00006	0.723750437451791	2	-0.0685209397378481	2	0.19784097489269	2	0.19784097489269	NA	NA	SegRatio=-0.07,AbsMeanSigma=0.35,pvalue=0.0821764047214901,pvalueTTest=0.19784097489269,
chr9	21816727	21816838	MTAP	MTAP00007	-0.0685209397378481	2	-0.0685209397378481	2	0.19784097489269	2	0.19784097489269	NA	NA	SegRatio=-0.07,AbsMeanSigma=0.35,pvalue=0.0821764047214901,pvalueTTest=0.19784097489269,
chr9	21817942	21818058	MTAP	MTAP00008	-0.356999573474377	2	-0.0685209397378481	2	0.19784097489269	2	0.19784097489269	NA	NA	SegRatio=-0.07,AbsMeanSigma=0.35,pvalue=0.0821764047214901,pvalueTTest=0.19784097489269,
chr9	21818004	21818121	MTAP	MTAP00009	0.133122950972039	2	-0.0685209397378481	2	0.19784097489269	2	0.19784097489269	NA	NA	SegRatio=-0.07,AbsMeanSigma=0.35,pvalue=0.0821764047214901,pvalueTTest=0.19784097489269,
chr9	21818122	21818239	MTAP	MTAP00010	-0.073282638877483	2	-0.0685209397378481	2	0.19784097489269	2	0.19784097489269	NA	NA	SegRatio=-0.07,AbsMeanSigma=0.35,pvalue=0.0821764047214901,pvalueTTest=0.19784097489269,
chr9	21837840	21837940	MTAP	MTAP00011	-0.0819478530733727	2	-0.0685209397378481	2	0.19784097489269	2	0.19784097489269	NA	NA	SegRatio=-0.07,AbsMeanSigma=0.35,pvalue=0.0821764047214901,pvalueTTest=0.19784097489269,
chr9	21837923	21838036	MTAP	MTAP00012	-0.199476042650046	2	-0.0685209397378481	2	0.19784097489269	2	0.19784097489269	NA	NA	SegRatio=-0.07,AbsMeanSigma=0.35,pvalue=0.0821764047214901,pvalueTTest=0.19784097489269,
chr9	21854603	21854720	MTAP	MTAP00013	-0.0678644977852664	2	-0.0685209397378481	2	0.19784097489269	2	0.19784097489269	NA	NA	SegRatio=-0.07,AbsMeanSigma=0.35,pvalue=0.0821764047214901,pvalueTTest=0.19784097489269,
chr9	21854713	21854831	MTAP	MTAP00014	-0.403773525670987	2	-0.0685209397378481	2	0.19784097489269	2	0.19784097489269	NA	NA	SegRatio=-0.07,AbsMeanSigma=0.35,pvalue=0.0821764047214901,pvalueTTest=0.19784097489269,
chr9	21854792	21854890	MTAP	MTAP00015	-0.290671042922765	2	-0.0685209397378481	2	0.19784097489269	2	0.19784097489269	NA	NA	SegRatio=-0.07,AbsMeanSigma=0.35,pvalue=0.0821764047214901,pvalueTTest=0.19784097489269,
chr9	21856053	21856159	MTAP	MTAP00016	NA	2	-0.0685209397378481	2	0.19784097489269	2	0.19784097489269	NA	NA	SegRatio=-0.07,AbsMeanSigma=0.35,pvalue=0.0821764047214901,pvalueTTest=0.19784097489269,
chr9	21856136	21856221	MTAP	MTAP00017	-0.22284487192693	2	-0.0685209397378481	2	0.19784097489269	2	0.19784097489269	NA	NA	SegRatio=-0.07,AbsMeanSigma=0.35,pvalue=0.0821764047214901,pvalueTTest=0.19784097489269,
chr9	21859269	21859381	MTAP	MTAP00018	-0.482201713403037	2	-0.0685209397378481	2	0.19784097489269	2	0.19784097489269	NA	NA	SegRatio=-0.07,AbsMeanSigma=0.35,pvalue=0.0821764047214901,pvalueTTest=0.19784097489269,
chr9	21859380	21859493	MTAP	MTAP00019	0.37161530766341	2	-0.0685209397378481	2	0.19784097489269	2	0.19784097489269	NA	NA	SegRatio=-0.07,AbsMeanSigma=0.35,pvalue=0.0821764047214901,pvalueTTest=0.19784097489269,
chr9	21861952	21862051	MTAP	MTAP00020	-0.11641395872973	2	-0.0685209397378481	2	0.19784097489269	2	0.19784097489269	NA	NA	SegRatio=-0.07,AbsMeanSigma=0.35,pvalue=0.0821764047214901,pvalueTTest=0.19784097489269,
chr9	21930964	21931081	MTAP	MTAP00021	-0.371330950722621	2	-0.0685209397378481	2	0.19784097489269	2	0.19784097489269	NA	NA	SegRatio=-0.07,AbsMeanSigma=0.35,pvalue=0.0821764047214901,pvalueTTest=0.19784097489269,
chr9	21931034	21931136	MTAP	MTAP00022	0.220272272308505	2	-0.0685209397378481	2	0.19784097489269	2	0.19784097489269	NA	NA	SegRatio=-0.07,AbsMeanSigma=0.35,pvalue=0.0821764047214901,pvalueTTest=0.19784097489269,
chr9	21939153	21939286	MTAP	MTAP00023	0.108866439217111	2	-0.0685209397378481	2	0.19784097489269	2	0.19784097489269	NA	NA	SegRatio=-0.07,AbsMeanSigma=0.35,pvalue=0.0821764047214901,pvalueTTest=0.19784097489269,
chr9	21940885	21940998	MTAP	MTAP00024	-0.267104901792895	2	-0.0685209397378481	2	0.19784097489269	2	0.19784097489269	NA	NA	SegRatio=-0.07,AbsMeanSigma=0.35,pvalue=0.0821764047214901,pvalueTTest=0.19784097489269,
chr9	21940996	21941111	MTAP	MTAP00025	NA	2	-0.0685209397378481	2	0.19784097489269	2	0.19784097489269	NA	NA	SegRatio=-0.07,AbsMeanSigma=0.35,pvalue=0.0821764047214901,pvalueTTest=0.19784097489269,
chr10	50666825	50666936	ERCC6	ERCC600001	0.037015945332174	2	-0.00151863024542483	2	0.214498934246342	2	0.214498934246342	NA	NA	SegRatio=0,AbsMeanSigma=0.11,pvalue=0.16833225085076,pvalueTTest=0.162764930717752,
chr10	50666933	50667050	ERCC6	ERCC600002	0.0649102426956243	2	-0.00151863024542483	2	0.214498934246342	2	0.214498934246342	NA	NA	SegRatio=0,AbsMeanSigma=0.11,pvalue=0.16833225085076,pvalueTTest=0.162764930717752,
chr10	50667050	50667167	ERCC6	ERCC600003	-0.231576241275843	2	-0.00151863024542483	2	0.214498934246342	2	0.214498934246342	NA	NA	SegRatio=0,AbsMeanSigma=0.11,pvalue=0.16833225085076,pvalueTTest=0.162764930717752,
chr10	50667147	50667264	ERCC6	ERCC600004	0.112701451240616	2	-0.00151863024542483	2	0.214498934246342	2	0.214498934246342	NA	NA	SegRatio=0,AbsMeanSigma=0.11,pvalue=0.16833225085076,pvalueTTest=0.162764930717752,
chr10	50667239	50667354	ERCC6	ERCC600005	0.358846620798651	2	-0.00151863024542483	2	0.214498934246342	2	0.214498934246342	NA	NA	SegRatio=0,AbsMeanSigma=0.11,pvalue=0.16833225085076,pvalueTTest=0.162764930717752,
chr10	50668396	50668510	ERCC6	ERCC600006	0.153405832175442	2	-0.00151863024542483	2	0.214498934246342	2	0.214498934246342	NA	NA	SegRatio=0,AbsMeanSigma=0.11,pvalue=0.16833225085076,pvalueTTest=0.162764930717752,
chr10	50668450	50668565	ERCC6	ERCC600007	-0.565398433258023	2	-0.00151863024542483	2	0.214498934246342	2	0.214498934246342	NA	NA	SegRatio=0,AbsMeanSigma=0.11,pvalue=0.16833225085076,pvalueTTest=0.162764930717752,
chr10	50669353	50669493	ERCC6	ERCC600008.ERCC600009	-0.00151863024542483	2	-0.00151863024542483	2	0.214498934246342	2	0.214498934246342	NA	NA	SegRatio=0,AbsMeanSigma=0.11,pvalue=0.16833225085076,pvalueTTest=0.162764930717752,
chr10	50669458	50669582	ERCC6	ERCC600010	0.291990136142125	2	-0.00151863024542483	2	0.214498934246342	2	0.214498934246342	NA	NA	SegRatio=0,AbsMeanSigma=0.11,pvalue=0.16833225085076,pvalueTTest=0.162764930717752,
chr10	50669545	50669643	ERCC6	ERCC600011	-0.114847766819523	2	-0.00151863024542483	2	0.214498934246342	2	0.214498934246342	NA	NA	SegRatio=0,AbsMeanSigma=0.11,pvalue=0.16833225085076,pvalueTTest=0.162764930717752,
chr10	50678205	50678295	ERCC6	ERCC600012	-0.158031182419963	2	-0.00151863024542483	2	0.214498934246342	2	0.214498934246342	NA	NA	SegRatio=0,AbsMeanSigma=0.11,pvalue=0.16833225085076,pvalueTTest=0.162764930717752,
chr10	50678273	50678369	ERCC6	ERCC600013	0.443979764769662	2	-0.00151863024542483	2	0.214498934246342	2	0.214498934246342	NA	NA	SegRatio=0,AbsMeanSigma=0.11,pvalue=0.16833225085076,pvalueTTest=0.162764930717752,
chr10	50678314	50678428	ERCC6	ERCC600014	-0.422617991090394	2	-0.00151863024542483	2	0.214498934246342	2	0.214498934246342	NA	NA	SegRatio=0,AbsMeanSigma=0.11,pvalue=0.16833225085076,pvalueTTest=0.162764930717752,
chr10	50678389	50678505	ERCC6	ERCC600015	0.229255403542748	2	-0.00151863024542483	2	0.214498934246342	2	0.214498934246342	NA	NA	SegRatio=0,AbsMeanSigma=0.11,pvalue=0.16833225085076,pvalueTTest=0.162764930717752,
chr10	50678444	50678559	ERCC6	ERCC600016	-0.674212645757683	2	-0.00151863024542483	2	0.214498934246342	2	0.214498934246342	NA	NA	SegRatio=0,AbsMeanSigma=0.11,pvalue=0.16833225085076,pvalueTTest=0.162764930717752,
chr10	50678545	50678657	ERCC6	ERCC600017	-0.166390623280451	2	-0.00151863024542483	2	0.214498934246342	2	0.214498934246342	NA	NA	SegRatio=0,AbsMeanSigma=0.11,pvalue=0.16833225085076,pvalueTTest=0.162764930717752,
chr10	50678654	50678766	ERCC6	ERCC600018	-0.841951913760147	2	-0.00151863024542483	2	0.214498934246342	2	0.214498934246342	NA	NA	SegRatio=0,AbsMeanSigma=0.11,pvalue=0.16833225085076,pvalueTTest=0.162764930717752,
chr10	50678758	50678871	ERCC6	ERCC600019	0.48553939781952	2	-0.00151863024542483	2	0.214498934246342	2	0.214498934246342	NA	NA	SegRatio=0,AbsMeanSigma=0.11,pvalue=0.16833225085076,pvalueTTest=0.162764930717752,
chr10	50678806	50678919	ERCC6	ERCC600020	-0.198795447395142	2	-0.00151863024542483	2	0.214498934246342	2	0.214498934246342	NA	NA	SegRatio=0,AbsMeanSigma=0.11,pvalue=0.16833225085076,pvalueTTest=0.162764930717752,
chr10	50678917	50679036	ERCC6	ERCC600021	-0.718745547605793	2	-0.00151863024542483	2	0.214498934246342	2	0.214498934246342	NA	NA	SegRatio=0,AbsMeanSigma=0.11,pvalue=0.16833225085076,pvalueTTest=0.162764930717752,
chr10	50678993	50679081	ERCC6	ERCC600022	0.443056095376711	2	-0.00151863024542483	2	0.214498934246342	2	0.214498934246342	NA	NA	SegRatio=0,AbsMeanSigma=0.11,pvalue=0.16833225085076,pvalueTTest=0.162764930717752,
chr10	50679049	50679121	ERCC6	ERCC600023	-0.0282163191752169	2	-0.00151863024542483	2	0.214498934246342	2	0.214498934246342	NA	NA	SegRatio=0,AbsMeanSigma=0.11,pvalue=0.16833225085076,pvalueTTest=0.162764930717752,
chr10	50679099	50679181	ERCC6	ERCC600024	0.186229509604047	2	-0.00151863024542483	2	0.214498934246342	2	0.214498934246342	NA	NA	SegRatio=0,AbsMeanSigma=0.11,pvalue=0.16833225085076,pvalueTTest=0.162764930717752,
chr10	50679146	50679260	ERCC6	ERCC600025	-0.231793149072123	2	-0.00151863024542483	2	0.214498934246342	2	0.214498934246342	NA	NA	SegRatio=0,AbsMeanSigma=0.11,pvalue=0.16833225085076,pvalueTTest=0.162764930717752,
chr10	50680383	50680479	ERCC6	ERCC600026	-0.0608945968525407	2	-0.00151863024542483	2	0.214498934246342	2	0.214498934246342	NA	NA	SegRatio=0,AbsMeanSigma=0.11,pvalue=0.16833225085076,pvalueTTest=0.162764930717752,
chr10	50680479	50680596	ERCC6	ERCC600027	-0.0460451517616686	2	-0.00151863024542483	2	0.214498934246342	2	0.214498934246342	NA	NA	SegRatio=0,AbsMeanSigma=0.11,pvalue=0.16833225085076,pvalueTTest=0.162764930717752,
chr10	50680881	50680985	ERCC6	ERCC600028	0.113488642724033	2	-0.00151863024542483	2	0.214498934246342	2	0.214498934246342	NA	NA	SegRatio=0,AbsMeanSigma=0.11,pvalue=0.16833225085076,pvalueTTest=0.162764930717752,
chr10	50680982	50681087	ERCC6	ERCC600029	-0.535637490726553	2	-0.00151863024542483	2	0.214498934246342	2	0.214498934246342	NA	NA	SegRatio=0,AbsMeanSigma=0.11,pvalue=0.16833225085076,pvalueTTest=0.162764930717752,
chr10	50681086	50681201	ERCC6	ERCC600030	-0.0036460533156704	2	-0.00151863024542483	2	0.214498934246342	2	0.214498934246342	NA	NA	SegRatio=0,AbsMeanSigma=0.11,pvalue=0.16833225085076,pvalueTTest=0.162764930717752,
chr10	50681501	50681619	ERCC6	ERCC600031	-0.155928783049544	2	-0.00151863024542483	2	0.214498934246342	2	0.214498934246342	NA	NA	SegRatio=0,AbsMeanSigma=0.11,pvalue=0.16833225085076,pvalueTTest=0.162764930717752,
chr10	50681566	50681679	ERCC6	ERCC600032	-0.193034919954443	2	-0.00151863024542483	2	0.214498934246342	2	0.214498934246342	NA	NA	SegRatio=0,AbsMeanSigma=0.11,pvalue=0.16833225085076,pvalueTTest=0.162764930717752,
chr10	50682035	50682125	ERCC6	ERCC600033	-0.335492019240215	2	-0.00151863024542483	2	0.214498934246342	2	0.214498934246342	NA	NA	SegRatio=0,AbsMeanSigma=0.11,pvalue=0.16833225085076,pvalueTTest=0.162764930717752,
chr10	50682101	50682214	ERCC6	ERCC600034	-0.733728001922779	2	-0.00151863024542483	2	0.214498934246342	2	0.214498934246342	NA	NA	SegRatio=0,AbsMeanSigma=0.11,pvalue=0.16833225085076,pvalueTTest=0.162764930717752,
chr10	50682215	50682332	ERCC6	ERCC600035	0.13136636427051	2	-0.00151863024542483	2	0.214498934246342	2	0.214498934246342	NA	NA	SegRatio=0,AbsMeanSigma=0.11,pvalue=0.16833225085076,pvalueTTest=0.162764930717752,
chr10	50684220	50684318	ERCC6	ERCC600036	0.171889500103146	2	-0.00151863024542483	2	0.214498934246342	2	0.214498934246342	NA	NA	SegRatio=0,AbsMeanSigma=0.11,pvalue=0.16833225085076,pvalueTTest=0.162764930717752,
chr10	50684316	50684432	ERCC6	ERCC600037	-0.0653765395468394	2	-0.00151863024542483	2	0.214498934246342	2	0.214498934246342	NA	NA	SegRatio=0,AbsMeanSigma=0.11,pvalue=0.16833225085076,pvalueTTest=0.162764930717752,
chr10	50686374	50686478	ERCC6	ERCC600038	0.568555254433292	2	-0.00151863024542483	2	0.214498934246342	2	0.214498934246342	NA	NA	SegRatio=0,AbsMeanSigma=0.11,pvalue=0.16833225085076,pvalueTTest=0.162764930717752,
chr10	50686452	50686563	ERCC6	ERCC600039	0.179710741941685	2	-0.00151863024542483	2	0.214498934246342	2	0.214498934246342	NA	NA	SegRatio=0,AbsMeanSigma=0.11,pvalue=0.16833225085076,pvalueTTest=0.162764930717752,
chr10	50690672	50690784	ERCC6	ERCC600040	-0.0202786680643858	2	-0.00151863024542483	2	0.214498934246342	2	0.214498934246342	NA	NA	SegRatio=0,AbsMeanSigma=0.11,pvalue=0.16833225085076,pvalueTTest=0.162764930717752,
chr10	50690741	50690849	ERCC6	ERCC600041	-0.055616224616528	2	-0.00151863024542483	2	0.214498934246342	2	0.214498934246342	NA	NA	SegRatio=0,AbsMeanSigma=0.11,pvalue=0.16833225085076,pvalueTTest=0.162764930717752,
chr10	50690800	50690908	ERCC6	ERCC600042	0.142313864944994	2	-0.00151863024542483	2	0.214498934246342	2	0.214498934246342	NA	NA	SegRatio=0,AbsMeanSigma=0.11,pvalue=0.16833225085076,pvalueTTest=0.162764930717752,
chr10	50690900	50691017	ERCC6	ERCC600043	NA	2	-0.00151863024542483	2	0.214498934246342	2	0.214498934246342	NA	NA	SegRatio=0,AbsMeanSigma=0.11,pvalue=0.16833225085076,pvalueTTest=0.162764930717752,
chr10	50691306	50691422	ERCC6	ERCC600044	0.263786331227652	2	-0.00151863024542483	2	0.214498934246342	2	0.214498934246342	NA	NA	SegRatio=0,AbsMeanSigma=0.11,pvalue=0.16833225085076,pvalueTTest=0.162764930717752,
chr10	50691407	50691525	ERCC6	ERCC600045	-0.000624277954034509	2	-0.00151863024542483	2	0.214498934246342	2	0.214498934246342	NA	NA	SegRatio=0,AbsMeanSigma=0.11,pvalue=0.16833225085076,pvalueTTest=0.162764930717752,
chr10	50691499	50691612	ERCC6	ERCC600046	0.564910011056254	2	-0.00151863024542483	2	0.214498934246342	2	0.214498934246342	NA	NA	SegRatio=0,AbsMeanSigma=0.11,pvalue=0.16833225085076,pvalueTTest=0.162764930717752,
chr10	50701133	50701250	ERCC6	ERCC600047	-0.350046588882946	2	-0.00151863024542483	2	0.214498934246342	2	0.214498934246342	NA	NA	SegRatio=0,AbsMeanSigma=0.11,pvalue=0.16833225085076,pvalueTTest=0.162764930717752,
chr10	50701208	50701323	ERCC6	ERCC600048	-0.0573584566667378	2	-0.00151863024542483	2	0.214498934246342	2	0.214498934246342	NA	NA	SegRatio=0,AbsMeanSigma=0.11,pvalue=0.16833225085076,pvalueTTest=0.162764930717752,
chr10	50708529	50708636	ERCC6	ERCC600049	-0.349530645019021	2	-0.00151863024542483	2	0.214498934246342	2	0.214498934246342	NA	NA	SegRatio=0,AbsMeanSigma=0.11,pvalue=0.16833225085076,pvalueTTest=0.162764930717752,
chr10	50708636	50708751	ERCC6	ERCC600050	0.292118463529668	2	-0.00151863024542483	2	0.214498934246342	2	0.214498934246342	NA	NA	SegRatio=0,AbsMeanSigma=0.11,pvalue=0.16833225085076,pvalueTTest=0.162764930717752,
chr10	50708748	50708864	ERCC6	ERCC600051	0.260434651168237	2	-0.00151863024542483	2	0.214498934246342	2	0.214498934246342	NA	NA	SegRatio=0,AbsMeanSigma=0.11,pvalue=0.16833225085076,pvalueTTest=0.162764930717752,
chr10	50713909	50714025	ERCC6	ERCC600052	0.175750807436141	2	-0.00151863024542483	2	0.214498934246342	2	0.214498934246342	NA	NA	SegRatio=0,AbsMeanSigma=0.11,pvalue=0.16833225085076,pvalueTTest=0.162764930717752,
chr10	50714026	50714144	ERCC6	ERCC600053	-0.311172417122547	2	-0.00151863024542483	2	0.214498934246342	2	0.214498934246342	NA	NA	SegRatio=0,AbsMeanSigma=0.11,pvalue=0.16833225085076,pvalueTTest=0.162764930717752,
chr10	50723337	50723450	ERCC6	ERCC600054	0.182903527181701	2	-0.00151863024542483	2	0.214498934246342	2	0.214498934246342	NA	NA	SegRatio=0,AbsMeanSigma=0.11,pvalue=0.16833225085076,pvalueTTest=0.162764930717752,
chr10	50723411	50723526	ERCC6	ERCC600055	-0.0693138759495501	2	-0.00151863024542483	2	0.214498934246342	2	0.214498934246342	NA	NA	SegRatio=0,AbsMeanSigma=0.11,pvalue=0.16833225085076,pvalueTTest=0.162764930717752,
chr10	50723473	50723589	ERCC6	ERCC600056	0.207876839998422	2	-0.00151863024542483	2	0.214498934246342	2	0.214498934246342	NA	NA	SegRatio=0,AbsMeanSigma=0.11,pvalue=0.16833225085076,pvalueTTest=0.162764930717752,
chr10	50723581	50723699	ERCC6	ERCC600057	0.219636159513233	2	-0.00151863024542483	2	0.214498934246342	2	0.214498934246342	NA	NA	SegRatio=0,AbsMeanSigma=0.11,pvalue=0.16833225085076,pvalueTTest=0.162764930717752,
chr10	50723696	50723807	ERCC6	ERCC600058	-0.0730680264126942	2	-0.00151863024542483	2	0.214498934246342	2	0.214498934246342	NA	NA	SegRatio=0,AbsMeanSigma=0.11,pvalue=0.16833225085076,pvalueTTest=0.162764930717752,
chr10	50723798	50723907	ERCC6	ERCC600059	-0.934282275491353	2	-0.00151863024542483	2	0.214498934246342	2	0.214498934246342	NA	NA	SegRatio=0,AbsMeanSigma=0.11,pvalue=0.16833225085076,pvalueTTest=0.162764930717752,
chr10	50723868	50723955	ERCC6	ERCC600060	0.206956819694735	2	-0.00151863024542483	2	0.214498934246342	2	0.214498934246342	NA	NA	SegRatio=0,AbsMeanSigma=0.11,pvalue=0.16833225085076,pvalueTTest=0.162764930717752,
chr10	50723929	50724036	ERCC6	ERCC600061	0.283814707245429	2	-0.00151863024542483	2	0.214498934246342	2	0.214498934246342	NA	NA	SegRatio=0,AbsMeanSigma=0.11,pvalue=0.16833225085076,pvalueTTest=0.162764930717752,
chr10	50724034	50724144	ERCC6	ERCC600062	0.26557876427802	2	-0.00151863024542483	2	0.214498934246342	2	0.214498934246342	NA	NA	SegRatio=0,AbsMeanSigma=0.11,pvalue=0.16833225085076,pvalueTTest=0.162764930717752,
chr10	50724128	50724239	ERCC6	ERCC600063	-0.370620135800415	2	-0.00151863024542483	2	0.214498934246342	2	0.214498934246342	NA	NA	SegRatio=0,AbsMeanSigma=0.11,pvalue=0.16833225085076,pvalueTTest=0.162764930717752,
chr10	50724240	50724355	ERCC6	ERCC600064	0.281818910814444	2	-0.00151863024542483	2	0.214498934246342	2	0.214498934246342	NA	NA	SegRatio=0,AbsMeanSigma=0.11,pvalue=0.16833225085076,pvalueTTest=0.162764930717752,
chr10	50724291	50724407	ERCC6	ERCC600065	-0.245286167587755	2	-0.00151863024542483	2	0.214498934246342	2	0.214498934246342	NA	NA	SegRatio=0,AbsMeanSigma=0.11,pvalue=0.16833225085076,pvalueTTest=0.162764930717752,
chr10	50724408	50724520	ERCC6	ERCC600066	-0.14935353419444	2	-0.00151863024542483	2	0.214498934246342	2	0.214498934246342	NA	NA	SegRatio=0,AbsMeanSigma=0.11,pvalue=0.16833225085076,pvalueTTest=0.162764930717752,
chr10	50724481	50724566	ERCC6	ERCC600067	-0.523140846780291	2	-0.00151863024542483	2	0.214498934246342	2	0.214498934246342	NA	NA	SegRatio=0,AbsMeanSigma=0.11,pvalue=0.16833225085076,pvalueTTest=0.162764930717752,
chr10	50724566	50724683	ERCC6	ERCC600068	-0.316194601209312	2	-0.00151863024542483	2	0.214498934246342	2	0.214498934246342	NA	NA	SegRatio=0,AbsMeanSigma=0.11,pvalue=0.16833225085076,pvalueTTest=0.162764930717752,
chr10	50724644	50724749	ERCC6	ERCC600069	-0.0887709561383363	2	-0.00151863024542483	2	0.214498934246342	2	0.214498934246342	NA	NA	SegRatio=0,AbsMeanSigma=0.11,pvalue=0.16833225085076,pvalueTTest=0.162764930717752,
chr10	50724750	50724865	ERCC6	ERCC600070	-0.40828574943395	2	-0.00151863024542483	2	0.214498934246342	2	0.214498934246342	NA	NA	SegRatio=0,AbsMeanSigma=0.11,pvalue=0.16833225085076,pvalueTTest=0.162764930717752,
chr10	50724791	50724906	ERCC6	ERCC600071	0.124155180195798	2	-0.00151863024542483	2	0.214498934246342	2	0.214498934246342	NA	NA	SegRatio=0,AbsMeanSigma=0.11,pvalue=0.16833225085076,pvalueTTest=0.162764930717752,
chr10	50724889	50724999	ERCC6	ERCC600072	-0.35398124491429	2	-0.00151863024542483	2	0.214498934246342	2	0.214498934246342	NA	NA	SegRatio=0,AbsMeanSigma=0.11,pvalue=0.16833225085076,pvalueTTest=0.162764930717752,
chr10	50724994	50725105	ERCC6	ERCC600073	0.0115600776589424	2	-0.00151863024542483	2	0.214498934246342	2	0.214498934246342	NA	NA	SegRatio=0,AbsMeanSigma=0.11,pvalue=0.16833225085076,pvalueTTest=0.162764930717752,
chr10	50725031	50725142	ERCC6	ERCC600074	-0.445932743233709	2	-0.00151863024542483	2	0.214498934246342	2	0.214498934246342	NA	NA	SegRatio=0,AbsMeanSigma=0.11,pvalue=0.16833225085076,pvalueTTest=0.162764930717752,
chr10	50725131	50725243	ERCC6	ERCC600075	-0.398135358375078	2	-0.00151863024542483	2	0.214498934246342	2	0.214498934246342	NA	NA	SegRatio=0,AbsMeanSigma=0.11,pvalue=0.16833225085076,pvalueTTest=0.162764930717752,
chr10	50732042	50732159	ERCC6	ERCC600076	0.234472904778746	2	-0.00151863024542483	2	0.214498934246342	2	0.214498934246342	NA	NA	SegRatio=0,AbsMeanSigma=0.11,pvalue=0.16833225085076,pvalueTTest=0.162764930717752,
chr10	50732107	50732222	ERCC6	ERCC600077	-0.0840534262967494	2	-0.00151863024542483	2	0.214498934246342	2	0.214498934246342	NA	NA	SegRatio=0,AbsMeanSigma=0.11,pvalue=0.16833225085076,pvalueTTest=0.162764930717752,
chr10	50732219	50732313	ERCC6	ERCC600078	0.146870569785881	2	-0.00151863024542483	2	0.214498934246342	2	0.214498934246342	NA	NA	SegRatio=0,AbsMeanSigma=0.11,pvalue=0.16833225085076,pvalueTTest=0.162764930717752,
chr10	50732292	50732398	ERCC6	ERCC600079	0.43266083770074	2	-0.00151863024542483	2	0.214498934246342	2	0.214498934246342	NA	NA	SegRatio=0,AbsMeanSigma=0.11,pvalue=0.16833225085076,pvalueTTest=0.162764930717752,
chr10	50732374	50732466	ERCC6	ERCC600080	0.416308050712751	2	-0.00151863024542483	2	0.214498934246342	2	0.214498934246342	NA	NA	SegRatio=0,AbsMeanSigma=0.11,pvalue=0.16833225085076,pvalueTTest=0.162764930717752,
chr10	50732467	50732577	ERCC6	ERCC600081	-0.0101029944667891	2	-0.00151863024542483	2	0.214498934246342	2	0.214498934246342	NA	NA	SegRatio=0,AbsMeanSigma=0.11,pvalue=0.16833225085076,pvalueTTest=0.162764930717752,
chr10	50732536	50732653	ERCC6	ERCC600082	0.153122751681561	2	-0.00151863024542483	2	0.214498934246342	2	0.214498934246342	NA	NA	SegRatio=0,AbsMeanSigma=0.11,pvalue=0.16833225085076,pvalueTTest=0.162764930717752,
chr10	50732614	50732727	ERCC6	ERCC600083	-0.409861717662029	2	-0.00151863024542483	2	0.214498934246342	2	0.214498934246342	NA	NA	SegRatio=0,AbsMeanSigma=0.11,pvalue=0.16833225085076,pvalueTTest=0.162764930717752,
chr10	50732675	50732794	ERCC6	ERCC600084	-0.888450860856057	2	-0.00151863024542483	2	0.214498934246342	2	0.214498934246342	NA	NA	SegRatio=0,AbsMeanSigma=0.11,pvalue=0.16833225085076,pvalueTTest=0.162764930717752,
chr10	50732767	50732882	ERCC6	ERCC600085	0.101285183809592	2	-0.00151863024542483	2	0.214498934246342	2	0.214498934246342	NA	NA	SegRatio=0,AbsMeanSigma=0.11,pvalue=0.16833225085076,pvalueTTest=0.162764930717752,
chr10	50736410	50736527	ERCC6	ERCC600086	0.187126059066629	2	-0.00151863024542483	2	0.214498934246342	2	0.214498934246342	NA	NA	SegRatio=0,AbsMeanSigma=0.11,pvalue=0.16833225085076,pvalueTTest=0.162764930717752,
chr10	50736495	50736599	ERCC6	ERCC600087	-0.0682742068210581	2	-0.00151863024542483	2	0.214498934246342	2	0.214498934246342	NA	NA	SegRatio=0,AbsMeanSigma=0.11,pvalue=0.16833225085076,pvalueTTest=0.162764930717752,
chr10	50738723	50738832	ERCC6	ERCC600088	NA	2	-0.00151863024542483	2	0.214498934246342	2	0.214498934246342	NA	NA	SegRatio=0,AbsMeanSigma=0.11,pvalue=0.16833225085076,pvalueTTest=0.162764930717752,
chr10	50738801	50738904	ERCC6	ERCC600089	-0.236044117474024	2	-0.00151863024542483	2	0.214498934246342	2	0.214498934246342	NA	NA	SegRatio=0,AbsMeanSigma=0.11,pvalue=0.16833225085076,pvalueTTest=0.162764930717752,
chr10	50738889	50739001	ERCC6	ERCC600090	NA	2	-0.00151863024542483	2	0.214498934246342	2	0.214498934246342	NA	NA	SegRatio=0,AbsMeanSigma=0.11,pvalue=0.16833225085076,pvalueTTest=0.162764930717752,
chr10	50740548	50740664	ERCC6	ERCC600091	0.0918505365546952	2	-0.00151863024542483	2	0.214498934246342	2	0.214498934246342	NA	NA	SegRatio=0,AbsMeanSigma=0.11,pvalue=0.16833225085076,pvalueTTest=0.162764930717752,
chr10	50740620	50740710	ERCC6	ERCC600092	0.339472873131112	2	-0.00151863024542483	2	0.214498934246342	2	0.214498934246342	NA	NA	SegRatio=0,AbsMeanSigma=0.11,pvalue=0.16833225085076,pvalueTTest=0.162764930717752,
chr10	50740669	50740775	ERCC6	ERCC600093	-0.270645536587182	2	-0.00151863024542483	2	0.214498934246342	2	0.214498934246342	NA	NA	SegRatio=0,AbsMeanSigma=0.11,pvalue=0.16833225085076,pvalueTTest=0.162764930717752,
chr10	50740742	50740862	ERCC6	ERCC600094	-0.159723086777366	2	-0.00151863024542483	2	0.214498934246342	2	0.214498934246342	NA	NA	SegRatio=0,AbsMeanSigma=0.11,pvalue=0.16833225085076,pvalueTTest=0.162764930717752,
chr10	50740788	50740900	ERCC6	ERCC600095	0.0222470437637629	2	-0.00151863024542483	2	0.214498934246342	2	0.214498934246342	NA	NA	SegRatio=0,AbsMeanSigma=0.11,pvalue=0.16833225085076,pvalueTTest=0.162764930717752,
chr10	50740873	50740991	ERCC6	ERCC600096	0.145208494054535	2	-0.00151863024542483	2	0.214498934246342	2	0.214498934246342	NA	NA	SegRatio=0,AbsMeanSigma=0.11,pvalue=0.16833225085076,pvalueTTest=0.162764930717752,
chr10	50740988	50741100	ERCC6	ERCC600097	-0.0195142075539019	2	-0.00151863024542483	2	0.214498934246342	2	0.214498934246342	NA	NA	SegRatio=0,AbsMeanSigma=0.11,pvalue=0.16833225085076,pvalueTTest=0.162764930717752,
chr10	69881165	69881280	MYPN	MYPN00001	-0.196019052445587	2	-0.00151863024542483	2	0.495850214325955	2	0.495850214325955	NA	NA	SegRatio=0,AbsMeanSigma=0.11,pvalue=0.16833225085076,pvalueTTest=0.162764930717752,
chr10	69881275	69881388	MYPN	MYPN00002	-0.29083253107112	2	-0.00151863024542483	2	0.495850214325955	2	0.495850214325955	NA	NA	SegRatio=0,AbsMeanSigma=0.11,pvalue=0.16833225085076,pvalueTTest=0.162764930717752,
chr10	69881389	69881502	MYPN	MYPN00003	-0.158017098245851	2	-0.00151863024542483	2	0.495850214325955	2	0.495850214325955	NA	NA	SegRatio=0,AbsMeanSigma=0.11,pvalue=0.16833225085076,pvalueTTest=0.162764930717752,
chr10	69881500	69881616	MYPN	MYPN00004	-0.257732879015998	2	-0.00151863024542483	2	0.495850214325955	2	0.495850214325955	NA	NA	SegRatio=0,AbsMeanSigma=0.11,pvalue=0.16833225085076,pvalueTTest=0.162764930717752,
chr10	69881588	69881706	MYPN	MYPN00005	-0.240736082462642	2	-0.00151863024542483	2	0.495850214325955	2	0.495850214325955	NA	NA	SegRatio=0,AbsMeanSigma=0.11,pvalue=0.16833225085076,pvalueTTest=0.162764930717752,
chr10	69881701	69881820	MYPN	MYPN00006	-0.059268072150041	2	-0.00151863024542483	2	0.495850214325955	2	0.495850214325955	NA	NA	SegRatio=0,AbsMeanSigma=0.11,pvalue=0.16833225085076,pvalueTTest=0.162764930717752,
chr10	69881817	69881934	MYPN	MYPN00007	0.262563069340414	2	-0.00151863024542483	2	0.495850214325955	2	0.495850214325955	NA	NA	SegRatio=0,AbsMeanSigma=0.11,pvalue=0.16833225085076,pvalueTTest=0.162764930717752,
chr10	69881863	69881977	MYPN	MYPN00008	-0.230105144666928	2	-0.00151863024542483	2	0.495850214325955	2	0.495850214325955	NA	NA	SegRatio=0,AbsMeanSigma=0.11,pvalue=0.16833225085076,pvalueTTest=0.162764930717752,
chr10	69881972	69882076	MYPN	MYPN00009	0.754582048585908	2	-0.00151863024542483	2	0.495850214325955	2	0.495850214325955	NA	NA	SegRatio=0,AbsMeanSigma=0.11,pvalue=0.16833225085076,pvalueTTest=0.162764930717752,
chr10	69882069	69882165	MYPN	MYPN00010	-0.0809959867057058	2	-0.00151863024542483	2	0.495850214325955	2	0.495850214325955	NA	NA	SegRatio=0,AbsMeanSigma=0.11,pvalue=0.16833225085076,pvalueTTest=0.162764930717752,
chr10	69896387	69896490	MYPN	MYPN00011	-0.421678526542055	2	-0.00151863024542483	2	0.495850214325955	2	0.495850214325955	NA	NA	SegRatio=0,AbsMeanSigma=0.11,pvalue=0.16833225085076,pvalueTTest=0.162764930717752,
chr10	69896491	69896600	MYPN	MYPN00012	NA	2	-0.00151863024542483	2	0.495850214325955	2	0.495850214325955	NA	NA	SegRatio=0,AbsMeanSigma=0.11,pvalue=0.16833225085076,pvalueTTest=0.162764930717752,
chr10	69902665	69902780	MYPN	MYPN00013	-0.0448548889727167	2	-0.00151863024542483	2	0.495850214325955	2	0.495850214325955	NA	NA	SegRatio=0,AbsMeanSigma=0.11,pvalue=0.16833225085076,pvalueTTest=0.162764930717752,
chr10	69902751	69902881	MYPN	MYPN00014.MYPN00015	0.0507777786268378	2	-0.00151863024542483	2	0.495850214325955	2	0.495850214325955	NA	NA	SegRatio=0,AbsMeanSigma=0.11,pvalue=0.16833225085076,pvalueTTest=0.162764930717752,
chr10	69902859	69902975	MYPN	MYPN00016	NA	2	-0.00151863024542483	2	0.495850214325955	2	0.495850214325955	NA	NA	SegRatio=0,AbsMeanSigma=0.11,pvalue=0.16833225085076,pvalueTTest=0.162764930717752,
chr10	69905187	69905299	MYPN	MYPN00017	-0.272169341255979	2	-0.00151863024542483	2	0.495850214325955	2	0.495850214325955	NA	NA	SegRatio=0,AbsMeanSigma=0.11,pvalue=0.16833225085076,pvalueTTest=0.162764930717752,
chr10	69905268	69905363	MYPN	MYPN00018	-0.0171936288739383	2	-0.00151863024542483	2	0.495850214325955	2	0.495850214325955	NA	NA	SegRatio=0,AbsMeanSigma=0.11,pvalue=0.16833225085076,pvalueTTest=0.162764930717752,
chr10	69908030	69908143	MYPN	MYPN00019	-0.155423328553237	2	-0.00151863024542483	2	0.495850214325955	2	0.495850214325955	NA	NA	SegRatio=0,AbsMeanSigma=0.11,pvalue=0.16833225085076,pvalueTTest=0.162764930717752,
chr10	69908128	69908220	MYPN	MYPN00020	-0.5145367307862	2	-0.00151863024542483	2	0.495850214325955	2	0.495850214325955	NA	NA	SegRatio=0,AbsMeanSigma=0.11,pvalue=0.16833225085076,pvalueTTest=0.162764930717752,
chr10	69908173	69908287	MYPN	MYPN00021	NA	2	-0.00151863024542483	2	0.495850214325955	2	0.495850214325955	NA	NA	SegRatio=0,AbsMeanSigma=0.11,pvalue=0.16833225085076,pvalueTTest=0.162764930717752,
chr10	69909747	69909849	MYPN	MYPN00022	0.177581349319562	2	-0.00151863024542483	2	0.495850214325955	2	0.495850214325955	NA	NA	SegRatio=0,AbsMeanSigma=0.11,pvalue=0.16833225085076,pvalueTTest=0.162764930717752,
chr10	69909844	69909959	MYPN	MYPN00023	0.313929303412194	2	-0.00151863024542483	2	0.495850214325955	2	0.495850214325955	NA	NA	SegRatio=0,AbsMeanSigma=0.11,pvalue=0.16833225085076,pvalueTTest=0.162764930717752,
chr10	69918194	69918307	MYPN	MYPN00024	0.274957255411317	2	-0.00151863024542483	2	0.495850214325955	2	0.495850214325955	NA	NA	SegRatio=0,AbsMeanSigma=0.11,pvalue=0.16833225085076,pvalueTTest=0.162764930717752,
chr10	69918265	69918358	MYPN	MYPN00025	NA	2	-0.00151863024542483	2	0.495850214325955	2	0.495850214325955	NA	NA	SegRatio=0,AbsMeanSigma=0.11,pvalue=0.16833225085076,pvalueTTest=0.162764930717752,
chr10	69921391	69921501	MYPN	MYPN00026	-0.114022924677163	2	-0.00151863024542483	2	0.495850214325955	2	0.495850214325955	NA	NA	SegRatio=0,AbsMeanSigma=0.11,pvalue=0.16833225085076,pvalueTTest=0.162764930717752,
chr10	69921464	69921567	MYPN	MYPN00027	NA	2	-0.00151863024542483	2	0.495850214325955	2	0.495850214325955	NA	NA	SegRatio=0,AbsMeanSigma=0.11,pvalue=0.16833225085076,pvalueTTest=0.162764930717752,
chr10	69925436	69925545	MYPN	MYPN00028	-0.311854700161482	2	-0.00151863024542483	2	0.495850214325955	2	0.495850214325955	NA	NA	SegRatio=0,AbsMeanSigma=0.11,pvalue=0.16833225085076,pvalueTTest=0.162764930717752,
chr10	69925504	69925610	MYPN	MYPN00029	-0.396427724287949	2	-0.00151863024542483	2	0.495850214325955	2	0.495850214325955	NA	NA	SegRatio=0,AbsMeanSigma=0.11,pvalue=0.16833225085076,pvalueTTest=0.162764930717752,
chr10	69925964	69926078	MYPN	MYPN00030	0.20473144374627	2	-0.00151863024542483	2	0.495850214325955	2	0.495850214325955	NA	NA	SegRatio=0,AbsMeanSigma=0.11,pvalue=0.16833225085076,pvalueTTest=0.162764930717752,
chr10	69926073	69926191	MYPN	MYPN00031	-0.0581886229267423	2	-0.00151863024542483	2	0.495850214325955	2	0.495850214325955	NA	NA	SegRatio=0,AbsMeanSigma=0.11,pvalue=0.16833225085076,pvalueTTest=0.162764930717752,
chr10	69926164	69926272	MYPN	MYPN00032	-0.487640407147382	2	-0.00151863024542483	2	0.495850214325955	2	0.495850214325955	NA	NA	SegRatio=0,AbsMeanSigma=0.11,pvalue=0.16833225085076,pvalueTTest=0.162764930717752,
chr10	69926253	69926336	MYPN	MYPN00033	-0.0522778862406759	2	-0.00151863024542483	2	0.495850214325955	2	0.495850214325955	NA	NA	SegRatio=0,AbsMeanSigma=0.11,pvalue=0.16833225085076,pvalueTTest=0.162764930717752,
chr10	69926284	69926403	MYPN	MYPN00034	-0.0894797091500469	2	-0.00151863024542483	2	0.495850214325955	2	0.495850214325955	NA	NA	SegRatio=0,AbsMeanSigma=0.11,pvalue=0.16833225085076,pvalueTTest=0.162764930717752,
chr10	69926381	69926494	MYPN	MYPN00035	0.262439031684804	2	-0.00151863024542483	2	0.495850214325955	2	0.495850214325955	NA	NA	SegRatio=0,AbsMeanSigma=0.11,pvalue=0.16833225085076,pvalueTTest=0.162764930717752,
chr10	69933785	69933901	MYPN	MYPN00036	-0.603304116070684	2	-0.00151863024542483	2	0.495850214325955	2	0.495850214325955	NA	NA	SegRatio=0,AbsMeanSigma=0.11,pvalue=0.16833225085076,pvalueTTest=0.162764930717752,
chr10	69933874	69933985	MYPN	MYPN00037	-0.137386011258925	2	-0.00151863024542483	2	0.495850214325955	2	0.495850214325955	NA	NA	SegRatio=0,AbsMeanSigma=0.11,pvalue=0.16833225085076,pvalueTTest=0.162764930717752,
chr10	69933982	69934091	MYPN	MYPN00038	0.0889443573127998	2	-0.00151863024542483	2	0.495850214325955	2	0.495850214325955	NA	NA	SegRatio=0,AbsMeanSigma=0.11,pvalue=0.16833225085076,pvalueTTest=0.162764930717752,
chr10	69934088	69934185	MYPN	MYPN00039	0.175077137849846	2	-0.00151863024542483	2	0.495850214325955	2	0.495850214325955	NA	NA	SegRatio=0,AbsMeanSigma=0.11,pvalue=0.16833225085076,pvalueTTest=0.162764930717752,
chr10	69934184	69934304	MYPN	MYPN00040	0.0753212483906207	2	-0.00151863024542483	2	0.495850214325955	2	0.495850214325955	NA	NA	SegRatio=0,AbsMeanSigma=0.11,pvalue=0.16833225085076,pvalueTTest=0.162764930717752,
chr10	69934294	69934414	MYPN	MYPN00041	-0.283334817414184	2	-0.00151863024542483	2	0.495850214325955	2	0.495850214325955	NA	NA	SegRatio=0,AbsMeanSigma=0.11,pvalue=0.16833225085076,pvalueTTest=0.162764930717752,
chr10	69934409	69934520	MYPN	MYPN00042	-0.430264935190174	2	-0.00151863024542483	2	0.495850214325955	2	0.495850214325955	NA	NA	SegRatio=0,AbsMeanSigma=0.11,pvalue=0.16833225085076,pvalueTTest=0.162764930717752,
chr10	69935017	69935118	MYPN	MYPN00043	-0.0494603932816304	2	-0.00151863024542483	2	0.495850214325955	2	0.495850214325955	NA	NA	SegRatio=0,AbsMeanSigma=0.11,pvalue=0.16833225085076,pvalueTTest=0.162764930717752,
chr10	69935077	69935188	MYPN	MYPN00044	-0.208663841483096	2	-0.00151863024542483	2	0.495850214325955	2	0.495850214325955	NA	NA	SegRatio=0,AbsMeanSigma=0.11,pvalue=0.16833225085076,pvalueTTest=0.162764930717752,
chr10	69935162	69935278	MYPN	MYPN00045	-0.574622345556824	2	-0.00151863024542483	2	0.495850214325955	2	0.495850214325955	NA	NA	SegRatio=0,AbsMeanSigma=0.11,pvalue=0.16833225085076,pvalueTTest=0.162764930717752,
chr10	69948620	69948732	MYPN	MYPN00046	0.00434760052296149	2	-0.00151863024542483	2	0.495850214325955	2	0.495850214325955	NA	NA	SegRatio=0,AbsMeanSigma=0.11,pvalue=0.16833225085076,pvalueTTest=0.162764930717752,
chr10	69948723	69948828	MYPN	MYPN00047	0.0602719684577036	2	-0.00151863024542483	2	0.495850214325955	2	0.495850214325955	NA	NA	SegRatio=0,AbsMeanSigma=0.11,pvalue=0.16833225085076,pvalueTTest=0.162764930717752,
chr10	69948819	69948934	MYPN	MYPN00048	-0.411070362917055	2	-0.00151863024542483	2	0.495850214325955	2	0.495850214325955	NA	NA	SegRatio=0,AbsMeanSigma=0.11,pvalue=0.16833225085076,pvalueTTest=0.162764930717752,
chr10	69954079	69954192	MYPN	MYPN00049	NA	2	-0.00151863024542483	2	0.495850214325955	2	0.495850214325955	NA	NA	SegRatio=0,AbsMeanSigma=0.11,pvalue=0.16833225085076,pvalueTTest=0.162764930717752,
chr10	69954191	69954307	MYPN	MYPN00050	0.305744212795308	2	-0.00151863024542483	2	0.495850214325955	2	0.495850214325955	NA	NA	SegRatio=0,AbsMeanSigma=0.11,pvalue=0.16833225085076,pvalueTTest=0.162764930717752,
chr10	69955121	69955236	MYPN	MYPN00051	0.114950352704179	2	-0.00151863024542483	2	0.495850214325955	2	0.495850214325955	NA	NA	SegRatio=0,AbsMeanSigma=0.11,pvalue=0.16833225085076,pvalueTTest=0.162764930717752,
chr10	69955235	69955347	MYPN	MYPN00052	0.2578302966523	2	-0.00151863024542483	2	0.495850214325955	2	0.495850214325955	NA	NA	SegRatio=0,AbsMeanSigma=0.11,pvalue=0.16833225085076,pvalueTTest=0.162764930717752,
chr10	69957041	69957158	MYPN	MYPN00053	0.0839374254457168	2	-0.00151863024542483	2	0.495850214325955	2	0.495850214325955	NA	NA	SegRatio=0,AbsMeanSigma=0.11,pvalue=0.16833225085076,pvalueTTest=0.162764930717752,
chr10	69957129	69957248	MYPN	MYPN00054	0.0963806632655181	2	-0.00151863024542483	2	0.495850214325955	2	0.495850214325955	NA	NA	SegRatio=0,AbsMeanSigma=0.11,pvalue=0.16833225085076,pvalueTTest=0.162764930717752,
chr10	69957244	69957376	MYPN	MYPN00055	NA	2	-0.00151863024542483	2	0.495850214325955	2	0.495850214325955	NA	NA	SegRatio=0,AbsMeanSigma=0.11,pvalue=0.16833225085076,pvalueTTest=0.162764930717752,
chr10	69959085	69959195	MYPN	MYPN00056	0.124868966817702	2	-0.00151863024542483	2	0.495850214325955	2	0.495850214325955	NA	NA	SegRatio=0,AbsMeanSigma=0.11,pvalue=0.16833225085076,pvalueTTest=0.162764930717752,
chr10	69959187	69959301	MYPN	MYPN00057	0.0522651781308716	2	-0.00151863024542483	2	0.495850214325955	2	0.495850214325955	NA	NA	SegRatio=0,AbsMeanSigma=0.11,pvalue=0.16833225085076,pvalueTTest=0.162764930717752,
chr10	69959287	69959403	MYPN	MYPN00058	0.438782587745906	2	-0.00151863024542483	2	0.495850214325955	2	0.495850214325955	NA	NA	SegRatio=0,AbsMeanSigma=0.11,pvalue=0.16833225085076,pvalueTTest=0.162764930717752,
chr10	69961585	69961698	MYPN	MYPN00059	0.17801295857251	2	-0.00151863024542483	2	0.495850214325955	2	0.495850214325955	NA	NA	SegRatio=0,AbsMeanSigma=0.11,pvalue=0.16833225085076,pvalueTTest=0.162764930717752,
chr10	69961627	69961735	MYPN	MYPN00060	0.0963171620343682	2	-0.00151863024542483	2	0.495850214325955	2	0.495850214325955	NA	NA	SegRatio=0,AbsMeanSigma=0.11,pvalue=0.16833225085076,pvalueTTest=0.162764930717752,
chr10	69961710	69961823	MYPN	MYPN00061	-0.510405784909299	2	-0.00151863024542483	2	0.495850214325955	2	0.495850214325955	NA	NA	SegRatio=0,AbsMeanSigma=0.11,pvalue=0.16833225085076,pvalueTTest=0.162764930717752,
chr10	69966486	69966600	MYPN	MYPN00062	0.330831650836656	2	-0.00151863024542483	2	0.495850214325955	2	0.495850214325955	NA	NA	SegRatio=0,AbsMeanSigma=0.11,pvalue=0.16833225085076,pvalueTTest=0.162764930717752,
chr10	69966567	69966684	MYPN	MYPN00063	0.323103165467319	2	-0.00151863024542483	2	0.495850214325955	2	0.495850214325955	NA	NA	SegRatio=0,AbsMeanSigma=0.11,pvalue=0.16833225085076,pvalueTTest=0.162764930717752,
chr10	69970008	69970119	MYPN	MYPN00064	-0.0723346238889306	2	-0.00151863024542483	2	0.495850214325955	2	0.495850214325955	NA	NA	SegRatio=0,AbsMeanSigma=0.11,pvalue=0.16833225085076,pvalueTTest=0.162764930717752,
chr10	69970112	69970228	MYPN	MYPN00065	-0.000267360450557137	2	-0.00151863024542483	2	0.495850214325955	2	0.495850214325955	NA	NA	SegRatio=0,AbsMeanSigma=0.11,pvalue=0.16833225085076,pvalueTTest=0.162764930717752,
chr10	69970217	69970327	MYPN	MYPN00066	0.325520368962701	2	-0.00151863024542483	2	0.495850214325955	2	0.495850214325955	NA	NA	SegRatio=0,AbsMeanSigma=0.11,pvalue=0.16833225085076,pvalueTTest=0.162764930717752,
chr10	73577133	73577251	PSAP	PSAP00001	0.167876334928313	2	-0.00151863024542483	2	0.530223620268395	2	0.530223620268395	NA	NA	SegRatio=0,AbsMeanSigma=0.11,pvalue=0.16833225085076,pvalueTTest=0.162764930717752,
chr10	73577210	73577329	PSAP	PSAP00002	-0.501789489409416	2	-0.00151863024542483	2	0.530223620268395	2	0.530223620268395	NA	NA	SegRatio=0,AbsMeanSigma=0.11,pvalue=0.16833225085076,pvalueTTest=0.162764930717752,
chr10	73578312	73578431	PSAP	PSAP00003	0.757616006485531	2	-0.00151863024542483	2	0.530223620268395	2	0.530223620268395	NA	NA	SegRatio=0,AbsMeanSigma=0.11,pvalue=0.16833225085076,pvalueTTest=0.162764930717752,
chr10	73578430	73578540	PSAP	PSAP00004	-0.359505043815051	2	-0.00151863024542483	2	0.530223620268395	2	0.530223620268395	NA	NA	SegRatio=0,AbsMeanSigma=0.11,pvalue=0.16833225085076,pvalueTTest=0.162764930717752,
chr10	73578724	73578842	PSAP	PSAP00005	-2.66956905238319	2	0.0730973260978135	2	0.530223620268395	2	0.530223620268395	q-value=3.13949034398118e-07, copies=0	NA	SegRatio=0.07,AbsMeanSigma=0.21,pvalue=0.263941116998814,pvalueTTest=0.534583862730613,
chr10	73578835	73578952	PSAP	PSAP00006	-0.267324037358418	2	0.0730973260978135	2	0.530223620268395	2	0.530223620268395	NA	NA	SegRatio=0.07,AbsMeanSigma=0.21,pvalue=0.263941116998814,pvalueTTest=0.534583862730613,
chr10	73579183	73579301	PSAP	PSAP00007	-0.383101413837307	2	0.0730973260978135	2	0.530223620268395	2	0.530223620268395	NA	NA	SegRatio=0.07,AbsMeanSigma=0.21,pvalue=0.263941116998814,pvalueTTest=0.534583862730613,
chr10	73579268	73579378	PSAP	PSAP00008	-0.618796796312745	2	0.0730973260978135	2	0.530223620268395	2	0.530223620268395	NA	NA	SegRatio=0.07,AbsMeanSigma=0.21,pvalue=0.263941116998814,pvalueTTest=0.534583862730613,
chr10	73579561	73579661	PSAP	PSAP00009	0.195685319471169	2	0.0730973260978135	2	0.530223620268395	2	0.530223620268395	NA	NA	SegRatio=0.07,AbsMeanSigma=0.21,pvalue=0.263941116998814,pvalueTTest=0.534583862730613,
chr10	73579636	73579742	PSAP	PSAP00010	-0.105514802686177	2	0.0730973260978135	2	0.530223620268395	2	0.530223620268395	NA	NA	SegRatio=0.07,AbsMeanSigma=0.21,pvalue=0.263941116998814,pvalueTTest=0.534583862730613,
chr10	73579945	73580065	PSAP	PSAP00011	0.427274992082295	2	0.0730973260978135	2	0.530223620268395	2	0.530223620268395	NA	NA	SegRatio=0.07,AbsMeanSigma=0.21,pvalue=0.263941116998814,pvalueTTest=0.534583862730613,
chr10	73580045	73580154	PSAP	PSAP00012	0.0297666104965976	2	0.0730973260978135	2	0.530223620268395	2	0.530223620268395	NA	NA	SegRatio=0.07,AbsMeanSigma=0.21,pvalue=0.263941116998814,pvalueTTest=0.534583862730613,
chr10	73581595	73581715	PSAP	PSAP00013	0.410667488410433	2	0.0730973260978135	2	0.530223620268395	2	0.530223620268395	NA	NA	SegRatio=0.07,AbsMeanSigma=0.21,pvalue=0.263941116998814,pvalueTTest=0.534583862730613,
chr10	73581673	73581778	PSAP	PSAP00014	-0.686963490338333	2	0.0730973260978135	2	0.530223620268395	2	0.530223620268395	NA	NA	SegRatio=0.07,AbsMeanSigma=0.21,pvalue=0.263941116998814,pvalueTTest=0.534583862730613,
chr10	73581764	73581868	PSAP	PSAP00015	0.0156501469170919	2	0.0730973260978135	2	0.530223620268395	2	0.530223620268395	NA	NA	SegRatio=0.07,AbsMeanSigma=0.21,pvalue=0.263941116998814,pvalueTTest=0.534583862730613,
chr10	73583620	73583737	PSAP	PSAP00016	0.334994760176002	2	0.0730973260978135	2	0.530223620268395	2	0.530223620268395	NA	NA	SegRatio=0.07,AbsMeanSigma=0.21,pvalue=0.263941116998814,pvalueTTest=0.534583862730613,
chr10	73585549	73585664	PSAP	PSAP00017	0.162603581346241	2	0.0730973260978135	2	0.530223620268395	2	0.530223620268395	NA	NA	SegRatio=0.07,AbsMeanSigma=0.21,pvalue=0.263941116998814,pvalueTTest=0.534583862730613,
chr10	73585636	73585743	PSAP	PSAP00018	-0.234134903418175	2	0.0730973260978135	2	0.530223620268395	2	0.530223620268395	NA	NA	SegRatio=0.07,AbsMeanSigma=0.21,pvalue=0.263941116998814,pvalueTTest=0.534583862730613,
chr10	73587698	73587809	PSAP	PSAP00019	0.360904538429889	2	0.0730973260978135	2	0.530223620268395	2	0.530223620268395	NA	NA	SegRatio=0.07,AbsMeanSigma=0.21,pvalue=0.263941116998814,pvalueTTest=0.534583862730613,
chr10	73587774	73587870	PSAP	PSAP00020	0.432245716947111	2	0.0730973260978135	2	0.530223620268395	2	0.530223620268395	NA	NA	SegRatio=0.07,AbsMeanSigma=0.21,pvalue=0.263941116998814,pvalueTTest=0.534583862730613,
chr10	73587869	73587971	PSAP	PSAP00021	-0.944793544411713	2	0.0730973260978135	2	0.530223620268395	2	0.530223620268395	NA	NA	SegRatio=0.07,AbsMeanSigma=0.21,pvalue=0.263941116998814,pvalueTTest=0.534583862730613,
chr10	73588599	73588717	PSAP	PSAP00022	-0.12161027219463	2	0.0730973260978135	2	0.530223620268395	2	0.530223620268395	NA	NA	SegRatio=0.07,AbsMeanSigma=0.21,pvalue=0.263941116998814,pvalueTTest=0.534583862730613,
chr10	73588690	73588779	PSAP	PSAP00023	-0.209906552501434	2	0.0730973260978135	2	0.530223620268395	2	0.530223620268395	NA	NA	SegRatio=0.07,AbsMeanSigma=0.21,pvalue=0.263941116998814,pvalueTTest=0.534583862730613,
chr10	73588776	73588892	PSAP	PSAP00024	0.159989318622905	2	0.0730973260978135	2	0.530223620268395	2	0.530223620268395	NA	NA	SegRatio=0.07,AbsMeanSigma=0.21,pvalue=0.263941116998814,pvalueTTest=0.534583862730613,
chr10	73590860	73590977	PSAP	PSAP00025	0.297505188009378	2	0.0730973260978135	2	0.530223620268395	2	0.530223620268395	NA	NA	SegRatio=0.07,AbsMeanSigma=0.21,pvalue=0.263941116998814,pvalueTTest=0.534583862730613,
chr10	73590940	73591054	PSAP	PSAP00026	0.385593335914102	2	0.0730973260978135	2	0.530223620268395	2	0.530223620268395	NA	NA	SegRatio=0.07,AbsMeanSigma=0.21,pvalue=0.263941116998814,pvalueTTest=0.534583862730613,
chr10	73591548	73591662	PSAP	PSAP00027	0.022198793244417	2	0.0730973260978135	2	0.530223620268395	2	0.530223620268395	NA	NA	SegRatio=0.07,AbsMeanSigma=0.21,pvalue=0.263941116998814,pvalueTTest=0.534583862730613,
chr10	73591653	73591764	PSAP	PSAP00028	-0.441510585411015	2	0.0730973260978135	2	0.530223620268395	2	0.530223620268395	NA	NA	SegRatio=0.07,AbsMeanSigma=0.21,pvalue=0.263941116998814,pvalueTTest=0.534583862730613,
chr10	73594079	73594196	PSAP	PSAP00029	0.0243661639474216	2	0.0730973260978135	2	0.530223620268395	2	0.530223620268395	NA	NA	SegRatio=0.07,AbsMeanSigma=0.21,pvalue=0.263941116998814,pvalueTTest=0.534583862730613,
chr10	73594154	73594270	PSAP	PSAP00030	0.0730973260978135	2	0.0730973260978135	2	0.530223620268395	2	0.530223620268395	NA	NA	SegRatio=0.07,AbsMeanSigma=0.21,pvalue=0.263941116998814,pvalueTTest=0.534583862730613,
chr10	73594271	73594382	PSAP	PSAP00031	-0.0596395727140486	2	0.0730973260978135	2	0.530223620268395	2	0.530223620268395	NA	NA	SegRatio=0.07,AbsMeanSigma=0.21,pvalue=0.263941116998814,pvalueTTest=0.534583862730613,
chr11	2466611	2466703	KCNQ1	KCNQ100001	NA	2	0.158065762765497	2	0.45259462920506	2	0.45259462920506	NA	NA	SegRatio=0.16,AbsMeanSigma=0.17,pvalue=0.298825916712576,pvalueTTest=0.46684502131705,Adjusted:byPvalueMeanRatio;
chr11	2466670	2466744	KCNQ1	KCNQ100002	NA	2	0.158065762765497	2	0.45259462920506	2	0.45259462920506	NA	NA	SegRatio=0.16,AbsMeanSigma=0.17,pvalue=0.298825916712576,pvalueTTest=0.46684502131705,Adjusted:byPvalueMeanRatio;
chr11	2482855	2482966	KCNQ1	KCNQ100003	-0.507437715975303	2	0.158065762765497	2	0.45259462920506	2	0.45259462920506	NA	NA	SegRatio=0.16,AbsMeanSigma=0.17,pvalue=0.298825916712576,pvalueTTest=0.46684502131705,Adjusted:byPvalueMeanRatio;
chr11	2549115	2549235	KCNQ1	KCNQ100004	0.298416094181563	2	0.158065762765497	2	0.45259462920506	2	0.45259462920506	NA	NA	SegRatio=0.16,AbsMeanSigma=0.17,pvalue=0.298825916712576,pvalueTTest=0.46684502131705,Adjusted:byPvalueMeanRatio;
chr11	2549169	2549287	KCNQ1	KCNQ100005	-0.242451304798167	2	0.158065762765497	2	0.45259462920506	2	0.45259462920506	NA	NA	SegRatio=0.16,AbsMeanSigma=0.17,pvalue=0.298825916712576,pvalueTTest=0.46684502131705,Adjusted:byPvalueMeanRatio;
chr11	2591805	2591925	KCNQ1	KCNQ100006	0.281922743232407	2	0.158065762765497	2	0.45259462920506	2	0.45259462920506	NA	NA	SegRatio=0.16,AbsMeanSigma=0.17,pvalue=0.298825916712576,pvalueTTest=0.46684502131705,Adjusted:byPvalueMeanRatio;
chr11	2591862	2592020	KCNQ1	KCNQ100007.KCNQ100008	NA	2	0.158065762765497	2	0.45259462920506	2	0.45259462920506	NA	NA	SegRatio=0.16,AbsMeanSigma=0.17,pvalue=0.298825916712576,pvalueTTest=0.46684502131705,Adjusted:byPvalueMeanRatio;
chr11	2592494	2592636	KCNQ1	KCNQ100009	NA	2	0.158065762765497	2	0.45259462920506	2	0.45259462920506	NA	NA	SegRatio=0.16,AbsMeanSigma=0.17,pvalue=0.298825916712576,pvalueTTest=0.46684502131705,Adjusted:byPvalueMeanRatio;
chr11	2593272	2593416	KCNQ1	KCNQ100010	NA	2	0.158065762765497	2	0.45259462920506	2	0.45259462920506	NA	NA	SegRatio=0.16,AbsMeanSigma=0.17,pvalue=0.298825916712576,pvalueTTest=0.46684502131705,Adjusted:byPvalueMeanRatio;
chr11	2593957	2594092	KCNQ1	KCNQ100011	0.29636649693735	2	0.158065762765497	2	0.45259462920506	2	0.45259462920506	NA	NA	SegRatio=0.16,AbsMeanSigma=0.17,pvalue=0.298825916712576,pvalueTTest=0.46684502131705,Adjusted:byPvalueMeanRatio;
chr11	2594065	2594129	KCNQ1	KCNQ100012	NA	2	0.158065762765497	2	0.45259462920506	2	0.45259462920506	NA	NA	SegRatio=0.16,AbsMeanSigma=0.17,pvalue=0.298825916712576,pvalueTTest=0.46684502131705,Adjusted:byPvalueMeanRatio;
chr11	2594099	2594215	KCNQ1	KCNQ100013	0.166691514071756	2	0.158065762765497	2	0.45259462920506	2	0.45259462920506	NA	NA	SegRatio=0.16,AbsMeanSigma=0.17,pvalue=0.298825916712576,pvalueTTest=0.46684502131705,Adjusted:byPvalueMeanRatio;
chr11	2594191	2594293	KCNQ1	KCNQ100014	0.616350847754385	2	0.158065762765497	2	0.45259462920506	2	0.45259462920506	NA	NA	SegRatio=0.16,AbsMeanSigma=0.17,pvalue=0.298825916712576,pvalueTTest=0.46684502131705,Adjusted:byPvalueMeanRatio;
chr11	2604595	2604717	KCNQ1	KCNQ100015	0.158065762765497	2	0.158065762765497	2	0.45259462920506	2	0.45259462920506	NA	NA	SegRatio=0.16,AbsMeanSigma=0.17,pvalue=0.298825916712576,pvalueTTest=0.46684502131705,Adjusted:byPvalueMeanRatio;
chr11	2604675	2604755	KCNQ1	KCNQ100016	0.143470070362411	2	0.158065762765497	2	0.45259462920506	2	0.45259462920506	NA	NA	SegRatio=0.16,AbsMeanSigma=0.17,pvalue=0.298825916712576,pvalueTTest=0.46684502131705,Adjusted:byPvalueMeanRatio;
chr11	2604754	2604871	KCNQ1	KCNQ100017	-0.00152514144926456	2	0.158065762765497	2	0.45259462920506	2	0.45259462920506	NA	NA	SegRatio=0.16,AbsMeanSigma=0.17,pvalue=0.298825916712576,pvalueTTest=0.46684502131705,Adjusted:byPvalueMeanRatio;
chr11	2606382	2606496	KCNQ1	KCNQ100018	0.393878866756616	2	0.158065762765497	2	0.45259462920506	2	0.45259462920506	NA	NA	SegRatio=0.16,AbsMeanSigma=0.17,pvalue=0.298825916712576,pvalueTTest=0.46684502131705,Adjusted:byPvalueMeanRatio;
chr11	2606437	2606557	KCNQ1	KCNQ100019	-0.404861067607554	2	0.158065762765497	2	0.45259462920506	2	0.45259462920506	NA	NA	SegRatio=0.16,AbsMeanSigma=0.17,pvalue=0.298825916712576,pvalueTTest=0.46684502131705,Adjusted:byPvalueMeanRatio;
chr11	2608746	2608845	KCNQ1	KCNQ100020	0.548971276210813	2	0.158065762765497	2	0.45259462920506	2	0.45259462920506	NA	NA	SegRatio=0.16,AbsMeanSigma=0.17,pvalue=0.298825916712576,pvalueTTest=0.46684502131705,Adjusted:byPvalueMeanRatio;
chr11	2608817	2608909	KCNQ1	KCNQ100021	0.144765902521345	2	0.158065762765497	2	0.45259462920506	2	0.45259462920506	NA	NA	SegRatio=0.16,AbsMeanSigma=0.17,pvalue=0.298825916712576,pvalueTTest=0.46684502131705,Adjusted:byPvalueMeanRatio;
chr11	2608892	2609012	KCNQ1	KCNQ100022	0.275654317132799	2	0.158065762765497	2	0.45259462920506	2	0.45259462920506	NA	NA	SegRatio=0.16,AbsMeanSigma=0.17,pvalue=0.298825916712576,pvalueTTest=0.46684502131705,Adjusted:byPvalueMeanRatio;
chr11	2609920	2609990	KCNQ1	KCNQ100023	0.163735392686442	2	0.158065762765497	2	0.45259462920506	2	0.45259462920506	NA	NA	SegRatio=0.16,AbsMeanSigma=0.17,pvalue=0.298825916712576,pvalueTTest=0.46684502131705,Adjusted:byPvalueMeanRatio;
chr11	2609975	2610072	KCNQ1	KCNQ100024	0.583013041801595	2	0.158065762765497	2	0.45259462920506	2	0.45259462920506	NA	NA	SegRatio=0.16,AbsMeanSigma=0.17,pvalue=0.298825916712576,pvalueTTest=0.46684502131705,Adjusted:byPvalueMeanRatio;
chr11	2610064	2610182	KCNQ1	KCNQ100025	0.118410633420321	2	0.158065762765497	2	0.45259462920506	2	0.45259462920506	NA	NA	SegRatio=0.16,AbsMeanSigma=0.17,pvalue=0.298825916712576,pvalueTTest=0.46684502131705,Adjusted:byPvalueMeanRatio;
chr11	2683088	2683204	KCNQ1	KCNQ100026	NA	2	0.158065762765497	2	0.45259462920506	2	0.45259462920506	NA	NA	SegRatio=0.16,AbsMeanSigma=0.17,pvalue=0.298825916712576,pvalueTTest=0.46684502131705,Adjusted:byPvalueMeanRatio;
chr11	2683193	2683311	KCNQ1	KCNQ100027	0.281607002444106	2	0.158065762765497	2	0.45259462920506	2	0.45259462920506	NA	NA	SegRatio=0.16,AbsMeanSigma=0.17,pvalue=0.298825916712576,pvalueTTest=0.46684502131705,Adjusted:byPvalueMeanRatio;
chr11	2683311	2683407	KCNQ1	KCNQ100028	0.236364283135555	2	0.158065762765497	2	0.45259462920506	2	0.45259462920506	NA	NA	SegRatio=0.16,AbsMeanSigma=0.17,pvalue=0.298825916712576,pvalueTTest=0.46684502131705,Adjusted:byPvalueMeanRatio;
chr11	2789986	2790106	KCNQ1	KCNQ100029	-0.013419021305171	2	0.158065762765497	2	0.45259462920506	2	0.45259462920506	NA	NA	SegRatio=0.16,AbsMeanSigma=0.17,pvalue=0.298825916712576,pvalueTTest=0.46684502131705,Adjusted:byPvalueMeanRatio;
chr11	2790055	2790141	KCNQ1	KCNQ100030	-0.133770447600323	2	0.158065762765497	2	0.45259462920506	2	0.45259462920506	NA	NA	SegRatio=0.16,AbsMeanSigma=0.17,pvalue=0.298825916712576,pvalueTTest=0.46684502131705,Adjusted:byPvalueMeanRatio;
chr11	2790128	2790237	KCNQ1	KCNQ100031	-0.839859488382662	2	0.158065762765497	2	0.45259462920506	2	0.45259462920506	NA	NA	SegRatio=0.16,AbsMeanSigma=0.17,pvalue=0.298825916712576,pvalueTTest=0.46684502131705,Adjusted:byPvalueMeanRatio;
chr11	2797168	2797263	KCNQ1	KCNQ100032	-0.465539169340836	2	0.158065762765497	2	0.45259462920506	2	0.45259462920506	NA	NA	SegRatio=0.16,AbsMeanSigma=0.17,pvalue=0.298825916712576,pvalueTTest=0.46684502131705,Adjusted:byPvalueMeanRatio;
chr11	2797260	2797382	KCNQ1	KCNQ100033	NA	2	0.158065762765497	2	0.45259462920506	2	0.45259462920506	NA	NA	SegRatio=0.16,AbsMeanSigma=0.17,pvalue=0.298825916712576,pvalueTTest=0.46684502131705,Adjusted:byPvalueMeanRatio;
chr11	2798165	2798270	KCNQ1	KCNQ100034	-0.164340575706311	2	0.158065762765497	2	0.45259462920506	2	0.45259462920506	NA	NA	SegRatio=0.16,AbsMeanSigma=0.17,pvalue=0.298825916712576,pvalueTTest=0.46684502131705,Adjusted:byPvalueMeanRatio;
chr11	2798261	2798378	KCNQ1	KCNQ100035	0.116830502988439	2	0.158065762765497	2	0.45259462920506	2	0.45259462920506	NA	NA	SegRatio=0.16,AbsMeanSigma=0.17,pvalue=0.298825916712576,pvalueTTest=0.46684502131705,Adjusted:byPvalueMeanRatio;
chr11	2799183	2799260	KCNQ1	KCNQ100036	-0.0570294731154113	2	0.158065762765497	2	0.45259462920506	2	0.45259462920506	NA	NA	SegRatio=0.16,AbsMeanSigma=0.17,pvalue=0.298825916712576,pvalueTTest=0.46684502131705,Adjusted:byPvalueMeanRatio;
chr11	2799259	2799347	KCNQ1	KCNQ100037	-0.721426872750067	2	0.158065762765497	2	0.45259462920506	2	0.45259462920506	NA	NA	SegRatio=0.16,AbsMeanSigma=0.17,pvalue=0.298825916712576,pvalueTTest=0.46684502131705,Adjusted:byPvalueMeanRatio;
chr11	2868973	2869038	KCNQ1	KCNQ100038	NA	2	0.158065762765497	2	0.45259462920506	2	0.45259462920506	NA	NA	SegRatio=0.16,AbsMeanSigma=0.17,pvalue=0.298825916712576,pvalueTTest=0.46684502131705,Adjusted:byPvalueMeanRatio;
chr11	2869160	2869300	KCNQ1	KCNQ100039	-0.355064729085942	2	0.158065762765497	2	0.45259462920506	2	0.45259462920506	NA	NA	SegRatio=0.16,AbsMeanSigma=0.17,pvalue=0.298825916712576,pvalueTTest=0.46684502131705,Adjusted:byPvalueMeanRatio;
chr13	28578153	28578270	FLT3	FLT300001	0.0654339625559367	2	-0.0165061912527973	2	0.563699679453074	2	0.563699679453074	NA	NA	SegRatio=-0.02,AbsMeanSigma=0.21,pvalue=0.00425713572212766,pvalueTTest=0.0186226862478562,
chr13	28578251	28578362	FLT3	FLT300002	0.347479002955951	2	-0.0165061912527973	2	0.563699679453074	2	0.563699679453074	NA	NA	SegRatio=-0.02,AbsMeanSigma=0.21,pvalue=0.00425713572212766,pvalueTTest=0.0186226862478562,
chr13	28588520	28588627	FLT3	FLT300003	-0.829768545857766	2	-0.0165061912527973	2	0.563699679453074	2	0.563699679453074	NA	NA	SegRatio=-0.02,AbsMeanSigma=0.21,pvalue=0.00425713572212766,pvalueTTest=0.0186226862478562,
chr13	28588605	28588720	FLT3	FLT300004	-0.0837576740773198	2	-0.0165061912527973	2	0.563699679453074	2	0.563699679453074	NA	NA	SegRatio=-0.02,AbsMeanSigma=0.21,pvalue=0.00425713572212766,pvalueTTest=0.0186226862478562,
chr13	28589249	28589351	FLT3	FLT300005	-0.378673245533972	2	-0.0165061912527973	2	0.563699679453074	2	0.563699679453074	NA	NA	SegRatio=-0.02,AbsMeanSigma=0.21,pvalue=0.00425713572212766,pvalueTTest=0.0186226862478562,
chr13	28589352	28589468	FLT3	FLT300006	0.408840923486788	2	-0.0165061912527973	2	0.563699679453074	2	0.563699679453074	NA	NA	SegRatio=-0.02,AbsMeanSigma=0.21,pvalue=0.00425713572212766,pvalueTTest=0.0186226862478562,
chr13	28589688	28589786	FLT3	FLT300007	0.196828621338831	2	-0.0165061912527973	2	0.563699679453074	2	0.563699679453074	NA	NA	SegRatio=-0.02,AbsMeanSigma=0.21,pvalue=0.00425713572212766,pvalueTTest=0.0186226862478562,
chr13	28589746	28589849	FLT3	FLT300008	0.110408934573164	2	-0.0165061912527973	2	0.563699679453074	2	0.563699679453074	NA	NA	SegRatio=-0.02,AbsMeanSigma=0.21,pvalue=0.00425713572212766,pvalueTTest=0.0186226862478562,
chr13	28589834	28589947	FLT3	FLT300009	0.131975126475514	2	-0.0165061912527973	2	0.563699679453074	2	0.563699679453074	NA	NA	SegRatio=-0.02,AbsMeanSigma=0.21,pvalue=0.00425713572212766,pvalueTTest=0.0186226862478562,
chr13	28592558	28592664	FLT3	FLT300010	-0.681938674587466	2	-0.0165061912527973	2	0.563699679453074	2	0.563699679453074	NA	NA	SegRatio=-0.02,AbsMeanSigma=0.21,pvalue=0.00425713572212766,pvalueTTest=0.0186226862478562,
chr13	28592603	28592716	FLT3	FLT300011	0.134864133044805	2	-0.0165061912527973	2	0.563699679453074	2	0.563699679453074	NA	NA	SegRatio=-0.02,AbsMeanSigma=0.21,pvalue=0.00425713572212766,pvalueTTest=0.0186226862478562,
chr13	28592681	28592794	FLT3	FLT300012	NA	2	-0.0165061912527973	2	0.563699679453074	2	0.563699679453074	NA	NA	SegRatio=-0.02,AbsMeanSigma=0.21,pvalue=0.00425713572212766,pvalueTTest=0.0186226862478562,
chr13	28597408	28597520	FLT3	FLT300013	0.289177543548495	2	-0.0165061912527973	2	0.563699679453074	2	0.563699679453074	NA	NA	SegRatio=-0.02,AbsMeanSigma=0.21,pvalue=0.00425713572212766,pvalueTTest=0.0186226862478562,
chr13	28597508	28597621	FLT3	FLT300014	-0.4759500354778	2	-0.0165061912527973	2	0.563699679453074	2	0.563699679453074	NA	NA	SegRatio=-0.02,AbsMeanSigma=0.21,pvalue=0.00425713572212766,pvalueTTest=0.0186226862478562,
chr13	28597579	28597690	FLT3	FLT300015	-0.06517435247283	2	-0.0165061912527973	2	0.563699679453074	2	0.563699679453074	NA	NA	SegRatio=-0.02,AbsMeanSigma=0.21,pvalue=0.00425713572212766,pvalueTTest=0.0186226862478562,
chr13	28598957	28599066	FLT3	FLT300016	0.104709219351543	2	-0.0165061912527973	2	0.563699679453074	2	0.563699679453074	NA	NA	SegRatio=-0.02,AbsMeanSigma=0.21,pvalue=0.00425713572212766,pvalueTTest=0.0186226862478562,
chr13	28599059	28599161	FLT3	FLT300017	NA	2	-0.0165061912527973	2	0.563699679453074	2	0.563699679453074	NA	NA	SegRatio=-0.02,AbsMeanSigma=0.21,pvalue=0.00425713572212766,pvalueTTest=0.0186226862478562,
chr13	28601189	28601284	FLT3	FLT300018	0.0433516616053135	2	-0.0165061912527973	2	0.563699679453074	2	0.563699679453074	NA	NA	SegRatio=-0.02,AbsMeanSigma=0.21,pvalue=0.00425713572212766,pvalueTTest=0.0186226862478562,
chr13	28601234	28601330	FLT3	FLT300019	-0.728431436031169	2	-0.0165061912527973	2	0.563699679453074	2	0.563699679453074	NA	NA	SegRatio=-0.02,AbsMeanSigma=0.21,pvalue=0.00425713572212766,pvalueTTest=0.0186226862478562,
chr13	28601303	28601415	FLT3	FLT300020	0.58226784801859	2	-0.0165061912527973	2	0.563699679453074	2	0.563699679453074	NA	NA	SegRatio=-0.02,AbsMeanSigma=0.21,pvalue=0.00425713572212766,pvalueTTest=0.0186226862478562,
chr13	28602272	28602387	FLT3	FLT300021	0.0874328593493338	2	-0.0165061912527973	2	0.563699679453074	2	0.563699679453074	NA	NA	SegRatio=-0.02,AbsMeanSigma=0.21,pvalue=0.00425713572212766,pvalueTTest=0.0186226862478562,
chr13	28602387	28602502	FLT3	FLT300022	-0.473963303760013	2	-0.0165061912527973	2	0.563699679453074	2	0.563699679453074	NA	NA	SegRatio=-0.02,AbsMeanSigma=0.21,pvalue=0.00425713572212766,pvalueTTest=0.0186226862478562,
chr13	28607929	28608040	FLT3	FLT300023	-0.486005161625069	2	-0.0165061912527973	2	0.563699679453074	2	0.563699679453074	NA	NA	SegRatio=-0.02,AbsMeanSigma=0.21,pvalue=0.00425713572212766,pvalueTTest=0.0186226862478562,
chr13	28608020	28608134	FLT3	FLT300024	-0.90291419832173	2	-0.0165061912527973	2	0.563699679453074	2	0.563699679453074	NA	NA	SegRatio=-0.02,AbsMeanSigma=0.21,pvalue=0.00425713572212766,pvalueTTest=0.0186226862478562,
chr13	28608091	28608201	FLT3	FLT300025	-0.189039004287037	2	-0.0165061912527973	2	0.563699679453074	2	0.563699679453074	NA	NA	SegRatio=-0.02,AbsMeanSigma=0.21,pvalue=0.00425713572212766,pvalueTTest=0.0186226862478562,
chr13	28608198	28608314	FLT3	FLT300026	NA	2	-0.0165061912527973	2	0.563699679453074	2	0.563699679453074	NA	NA	SegRatio=-0.02,AbsMeanSigma=0.21,pvalue=0.00425713572212766,pvalueTTest=0.0186226862478562,
chr13	28608264	28608370	FLT3	FLT300027	0.233104720572072	2	-0.0165061912527973	2	0.563699679453074	2	0.563699679453074	NA	NA	SegRatio=-0.02,AbsMeanSigma=0.21,pvalue=0.00425713572212766,pvalueTTest=0.0186226862478562,
chr13	28608395	28608508	FLT3	FLT300028	-1.09099275438561	2	-0.0165061912527973	2	0.563699679453074	2	0.563699679453074	NA	NA	SegRatio=-0.02,AbsMeanSigma=0.21,pvalue=0.00425713572212766,pvalueTTest=0.0186226862478562,
chr13	28608509	28608621	FLT3	FLT300029	-0.0940215647567257	2	-0.0165061912527973	2	0.563699679453074	2	0.563699679453074	NA	NA	SegRatio=-0.02,AbsMeanSigma=0.21,pvalue=0.00425713572212766,pvalueTTest=0.0186226862478562,
chr13	28609572	28609690	FLT3	FLT300030	0.0162356108087638	2	-0.0165061912527973	2	0.563699679453074	2	0.563699679453074	NA	NA	SegRatio=-0.02,AbsMeanSigma=0.21,pvalue=0.00425713572212766,pvalueTTest=0.0186226862478562,
chr13	28609664	28609763	FLT3	FLT300031	0.29523743389894	2	-0.0165061912527973	2	0.563699679453074	2	0.563699679453074	NA	NA	SegRatio=-0.02,AbsMeanSigma=0.21,pvalue=0.00425713572212766,pvalueTTest=0.0186226862478562,
chr13	28609757	28609871	FLT3	FLT300032	0.0830947130805371	2	-0.0165061912527973	2	0.563699679453074	2	0.563699679453074	NA	NA	SegRatio=-0.02,AbsMeanSigma=0.21,pvalue=0.00425713572212766,pvalueTTest=0.0186226862478562,
chr13	28610026	28610117	FLT3	FLT300033	-0.14415809454273	2	-0.0165061912527973	2	0.563699679453074	2	0.563699679453074	NA	NA	SegRatio=-0.02,AbsMeanSigma=0.21,pvalue=0.00425713572212766,pvalueTTest=0.0186226862478562,
chr13	28610083	28610197	FLT3	FLT300034	-0.687080751931952	2	-0.0165061912527973	2	0.563699679453074	2	0.563699679453074	NA	NA	SegRatio=-0.02,AbsMeanSigma=0.21,pvalue=0.00425713572212766,pvalueTTest=0.0186226862478562,
chr13	28610140	28610242	FLT3	FLT300035	-0.00049107787082565	2	-0.0165061912527973	2	0.563699679453074	2	0.563699679453074	NA	NA	SegRatio=-0.02,AbsMeanSigma=0.21,pvalue=0.00425713572212766,pvalueTTest=0.0186226862478562,
chr13	28611241	28611355	FLT3	FLT300036	NA	2	-0.0165061912527973	2	0.563699679453074	2	0.563699679453074	NA	NA	SegRatio=-0.02,AbsMeanSigma=0.21,pvalue=0.00425713572212766,pvalueTTest=0.0186226862478562,
chr13	28611345	28611461	FLT3	FLT300037	-0.776661084969942	2	-0.0165061912527973	2	0.563699679453074	2	0.563699679453074	NA	NA	SegRatio=-0.02,AbsMeanSigma=0.21,pvalue=0.00425713572212766,pvalueTTest=0.0186226862478562,
chr13	28622375	28622476	FLT3	FLT300038	-0.234811223785001	2	-0.0165061912527973	2	0.563699679453074	2	0.563699679453074	NA	NA	SegRatio=-0.02,AbsMeanSigma=0.21,pvalue=0.00425713572212766,pvalueTTest=0.0186226862478562,
chr13	28622434	28622545	FLT3	FLT300039	0.142849357754901	2	-0.0165061912527973	2	0.563699679453074	2	0.563699679453074	NA	NA	SegRatio=-0.02,AbsMeanSigma=0.21,pvalue=0.00425713572212766,pvalueTTest=0.0186226862478562,
chr13	28622545	28622653	FLT3	FLT300040	NA	2	-0.0165061912527973	2	0.563699679453074	2	0.563699679453074	NA	NA	SegRatio=-0.02,AbsMeanSigma=0.21,pvalue=0.00425713572212766,pvalueTTest=0.0186226862478562,
chr13	28623471	28623586	FLT3	FLT300041	-0.23033638463755	2	-0.0165061912527973	2	0.563699679453074	2	0.563699679453074	NA	NA	SegRatio=-0.02,AbsMeanSigma=0.21,pvalue=0.00425713572212766,pvalueTTest=0.0186226862478562,
chr13	28623554	28623666	FLT3	FLT300042	0.242982553784175	2	-0.0165061912527973	2	0.563699679453074	2	0.563699679453074	NA	NA	SegRatio=-0.02,AbsMeanSigma=0.21,pvalue=0.00425713572212766,pvalueTTest=0.0186226862478562,
chr13	28623658	28623766	FLT3	FLT300043	0.023110379166026	2	-0.0165061912527973	2	0.563699679453074	2	0.563699679453074	NA	NA	SegRatio=-0.02,AbsMeanSigma=0.21,pvalue=0.00425713572212766,pvalueTTest=0.0186226862478562,
chr13	28623725	28623837	FLT3	FLT300044	0.260232877770535	2	-0.0165061912527973	2	0.563699679453074	2	0.563699679453074	NA	NA	SegRatio=-0.02,AbsMeanSigma=0.21,pvalue=0.00425713572212766,pvalueTTest=0.0186226862478562,
chr13	28623778	28623885	FLT3	FLT300045	0.0424490063162754	2	-0.0165061912527973	2	0.563699679453074	2	0.563699679453074	NA	NA	SegRatio=-0.02,AbsMeanSigma=0.21,pvalue=0.00425713572212766,pvalueTTest=0.0186226862478562,
chr13	28623872	28623984	FLT3	FLT300046	0.405484124663778	2	-0.0165061912527973	2	0.563699679453074	2	0.563699679453074	NA	NA	SegRatio=-0.02,AbsMeanSigma=0.21,pvalue=0.00425713572212766,pvalueTTest=0.0186226862478562,
chr13	28624162	28624280	FLT3	FLT300047	-0.603606003037647	2	-0.0165061912527973	2	0.563699679453074	2	0.563699679453074	NA	NA	SegRatio=-0.02,AbsMeanSigma=0.21,pvalue=0.00425713572212766,pvalueTTest=0.0186226862478562,
chr13	28624271	28624378	FLT3	FLT300048	0.0848708635510207	2	-0.0165061912527973	2	0.563699679453074	2	0.563699679453074	NA	NA	SegRatio=-0.02,AbsMeanSigma=0.21,pvalue=0.00425713572212766,pvalueTTest=0.0186226862478562,
chr13	28626621	28626735	FLT3	FLT300049	0.344519153023344	2	-0.0165061912527973	2	0.563699679453074	2	0.563699679453074	NA	NA	SegRatio=-0.02,AbsMeanSigma=0.21,pvalue=0.00425713572212766,pvalueTTest=0.0186226862478562,
chr13	28626687	28626801	FLT3	FLT300050	0.182003504019873	2	-0.0165061912527973	2	0.563699679453074	2	0.563699679453074	NA	NA	SegRatio=-0.02,AbsMeanSigma=0.21,pvalue=0.00425713572212766,pvalueTTest=0.0186226862478562,
chr13	28626751	28626885	FLT3	FLT300051	0.212515516043661	2	-0.0165061912527973	2	0.563699679453074	2	0.563699679453074	NA	NA	SegRatio=-0.02,AbsMeanSigma=0.21,pvalue=0.00425713572212766,pvalueTTest=0.0186226862478562,
chr13	28631457	28631571	FLT3	FLT300052	0.0161560257413224	2	-0.0165061912527973	2	0.563699679453074	2	0.563699679453074	NA	NA	SegRatio=-0.02,AbsMeanSigma=0.21,pvalue=0.00425713572212766,pvalueTTest=0.0186226862478562,
chr13	28631564	28631679	FLT3	FLT300053	0.223684940503365	2	-0.0165061912527973	2	0.563699679453074	2	0.563699679453074	NA	NA	SegRatio=-0.02,AbsMeanSigma=0.21,pvalue=0.00425713572212766,pvalueTTest=0.0186226862478562,
chr13	28635949	28636060	FLT3	FLT300054	NA	2	-0.0165061912527973	2	0.563699679453074	2	0.563699679453074	NA	NA	SegRatio=-0.02,AbsMeanSigma=0.21,pvalue=0.00425713572212766,pvalueTTest=0.0186226862478562,
chr13	28635999	28636111	FLT3	FLT300055	-0.0490441423113513	2	-0.0165061912527973	2	0.563699679453074	2	0.563699679453074	NA	NA	SegRatio=-0.02,AbsMeanSigma=0.21,pvalue=0.00425713572212766,pvalueTTest=0.0186226862478562,
chr13	28636107	28636209	FLT3	FLT300056	0.472440024471794	2	-0.0165061912527973	2	0.563699679453074	2	0.563699679453074	NA	NA	SegRatio=-0.02,AbsMeanSigma=0.21,pvalue=0.00425713572212766,pvalueTTest=0.0186226862478562,
chr13	28636153	28636267	FLT3	FLT300057	0.495295995005681	2	-0.0165061912527973	2	0.563699679453074	2	0.563699679453074	NA	NA	SegRatio=-0.02,AbsMeanSigma=0.21,pvalue=0.00425713572212766,pvalueTTest=0.0186226862478562,
chr13	28644580	28644689	FLT3	FLT300058	0.42005099702482	2	-0.0165061912527973	2	0.563699679453074	2	0.563699679453074	NA	NA	SegRatio=-0.02,AbsMeanSigma=0.21,pvalue=0.00425713572212766,pvalueTTest=0.0186226862478562,
chr13	28644680	28644812	FLT3	FLT300059	0.707498477364265	2	-0.0165061912527973	2	0.563699679453074	2	0.563699679453074	NA	NA	SegRatio=-0.02,AbsMeanSigma=0.21,pvalue=0.00425713572212766,pvalueTTest=0.0186226862478562,
chr13	48881353	48881457	RB1	RB100001	NA	2	-0.0165061912527973	2	0.914591530160124	2	0.914591530160124	NA	NA	SegRatio=-0.02,AbsMeanSigma=0.21,pvalue=0.00425713572212766,pvalueTTest=0.0186226862478562,
chr13	48881426	48881526	RB1	RB100002	-0.191460469233713	2	-0.0165061912527973	2	0.914591530160124	2	0.914591530160124	NA	NA	SegRatio=-0.02,AbsMeanSigma=0.21,pvalue=0.00425713572212766,pvalueTTest=0.0186226862478562,
chr13	48881526	48881660	RB1	RB100003	NA	2	-0.0165061912527973	2	0.914591530160124	2	0.914591530160124	NA	NA	SegRatio=-0.02,AbsMeanSigma=0.21,pvalue=0.00425713572212766,pvalueTTest=0.0186226862478562,
chr13	48916644	48916755	RB1	RB100004	NA	2	-0.0165061912527973	2	0.914591530160124	2	0.914591530160124	NA	NA	SegRatio=-0.02,AbsMeanSigma=0.21,pvalue=0.00425713572212766,pvalueTTest=0.0186226862478562,
chr13	48916748	48916858	RB1	RB100005	0.127811844011754	2	-0.0165061912527973	2	0.914591530160124	2	0.914591530160124	NA	NA	SegRatio=-0.02,AbsMeanSigma=0.21,pvalue=0.00425713572212766,pvalueTTest=0.0186226862478562,
chr13	48916814	48916924	RB1	RB100006	0.323982597782469	2	-0.0165061912527973	2	0.914591530160124	2	0.914591530160124	NA	NA	SegRatio=-0.02,AbsMeanSigma=0.21,pvalue=0.00425713572212766,pvalueTTest=0.0186226862478562,
chr13	48919168	48919279	RB1	RB100007	NA	2	-0.0165061912527973	2	0.914591530160124	2	0.914591530160124	NA	NA	SegRatio=-0.02,AbsMeanSigma=0.21,pvalue=0.00425713572212766,pvalueTTest=0.0186226862478562,
chr13	48919275	48919385	RB1	RB100008	1.17950547505819	2	-0.0165061912527973	2	0.914591530160124	2	0.914591530160124	NA	NA	SegRatio=-0.02,AbsMeanSigma=0.21,pvalue=0.00425713572212766,pvalueTTest=0.0186226862478562,
chr13	48921971	48922085	RB1	RB100009	NA	2	-0.0165061912527973	2	0.914591530160124	2	0.914591530160124	NA	NA	SegRatio=-0.02,AbsMeanSigma=0.21,pvalue=0.00425713572212766,pvalueTTest=0.0186226862478562,
chr13	48923051	48923120	RB1	RB100010	NA	2	-0.0165061912527973	2	0.914591530160124	2	0.914591530160124	NA	NA	SegRatio=-0.02,AbsMeanSigma=0.21,pvalue=0.00425713572212766,pvalueTTest=0.0186226862478562,
chr13	48923120	48923208	RB1	RB100011	NA	2	-0.0165061912527973	2	0.914591530160124	2	0.914591530160124	NA	NA	SegRatio=-0.02,AbsMeanSigma=0.21,pvalue=0.00425713572212766,pvalueTTest=0.0186226862478562,
chr13	48934113	48934226	RB1	RB100012	NA	2	-0.0165061912527973	2	0.914591530160124	2	0.914591530160124	NA	NA	SegRatio=-0.02,AbsMeanSigma=0.21,pvalue=0.00425713572212766,pvalueTTest=0.0186226862478562,
chr13	48934217	48934331	RB1	RB100013	-0.356850248539607	2	-0.0165061912527973	2	0.914591530160124	2	0.914591530160124	NA	NA	SegRatio=-0.02,AbsMeanSigma=0.21,pvalue=0.00425713572212766,pvalueTTest=0.0186226862478562,
chr13	48936988	48937053	RB1	RB100014	NA	2	-0.0165061912527973	2	0.914591530160124	2	0.914591530160124	NA	NA	SegRatio=-0.02,AbsMeanSigma=0.21,pvalue=0.00425713572212766,pvalueTTest=0.0186226862478562,
chr13	48938984	48939094	RB1	RB100015	NA	2	-0.0165061912527973	2	0.914591530160124	2	0.914591530160124	NA	NA	SegRatio=-0.02,AbsMeanSigma=0.21,pvalue=0.00425713572212766,pvalueTTest=0.0186226862478562,
chr13	48939082	48939153	RB1	RB100016	NA	2	-0.0165061912527973	2	0.914591530160124	2	0.914591530160124	NA	NA	SegRatio=-0.02,AbsMeanSigma=0.21,pvalue=0.00425713572212766,pvalueTTest=0.0186226862478562,
chr13	48941589	48941699	RB1	RB100017	-0.59095684780847	2	-0.0165061912527973	2	0.914591530160124	2	0.914591530160124	NA	NA	SegRatio=-0.02,AbsMeanSigma=0.21,pvalue=0.00425713572212766,pvalueTTest=0.0186226862478562,
chr13	48941660	48941749	RB1	RB100018	NA	2	-0.0165061912527973	2	0.914591530160124	2	0.914591530160124	NA	NA	SegRatio=-0.02,AbsMeanSigma=0.21,pvalue=0.00425713572212766,pvalueTTest=0.0186226862478562,
chr13	48942623	48942731	RB1	RB100019	0.426781754506729	2	-0.0165061912527973	2	0.914591530160124	2	0.914591530160124	NA	NA	SegRatio=-0.02,AbsMeanSigma=0.21,pvalue=0.00425713572212766,pvalueTTest=0.0186226862478562,
chr13	48942689	48942800	RB1	RB100020	0.911422068223615	2	-0.0165061912527973	2	0.914591530160124	2	0.914591530160124	NA	NA	SegRatio=-0.02,AbsMeanSigma=0.21,pvalue=0.00425713572212766,pvalueTTest=0.0186226862478562,
chr13	48947516	48947607	RB1	RB100021	NA	2	-0.0165061912527973	2	0.914591530160124	2	0.914591530160124	NA	NA	SegRatio=-0.02,AbsMeanSigma=0.21,pvalue=0.00425713572212766,pvalueTTest=0.0186226862478562,
chr13	48947551	48947655	RB1	RB100022	NA	2	-0.0165061912527973	2	0.914591530160124	2	0.914591530160124	NA	NA	SegRatio=-0.02,AbsMeanSigma=0.21,pvalue=0.00425713572212766,pvalueTTest=0.0186226862478562,
chr13	48951024	48951128	RB1	RB100023	-0.203399332526068	2	-0.0165061912527973	2	0.914591530160124	2	0.914591530160124	NA	NA	SegRatio=-0.02,AbsMeanSigma=0.21,pvalue=0.00425713572212766,pvalueTTest=0.0186226862478562,
chr13	48951107	48951218	RB1	RB100024	0.187100347350284	2	-0.0165061912527973	2	0.914591530160124	2	0.914591530160124	NA	NA	SegRatio=-0.02,AbsMeanSigma=0.21,pvalue=0.00425713572212766,pvalueTTest=0.0186226862478562,
chr13	48953704	48953767	RB1	RB100025	NA	2	-0.0165061912527973	2	0.914591530160124	2	0.914591530160124	NA	NA	SegRatio=-0.02,AbsMeanSigma=0.21,pvalue=0.00425713572212766,pvalueTTest=0.0186226862478562,
chr13	48953761	48953879	RB1	RB100026	0.149949175186571	2	-0.0165061912527973	2	0.914591530160124	2	0.914591530160124	NA	NA	SegRatio=-0.02,AbsMeanSigma=0.21,pvalue=0.00425713572212766,pvalueTTest=0.0186226862478562,
chr13	48954199	48954298	RB1	RB100027	NA	2	-0.0165061912527973	2	0.914591530160124	2	0.914591530160124	NA	NA	SegRatio=-0.02,AbsMeanSigma=0.21,pvalue=0.00425713572212766,pvalueTTest=0.0186226862478562,
chr13	48954316	48954409	RB1	RB100028	0.624357121241464	2	-0.0165061912527973	2	0.914591530160124	2	0.914591530160124	NA	NA	SegRatio=-0.02,AbsMeanSigma=0.21,pvalue=0.00425713572212766,pvalueTTest=0.0186226862478562,
chr13	48955309	48955421	RB1	RB100029	NA	2	-0.0165061912527973	2	0.914591530160124	2	0.914591530160124	NA	NA	SegRatio=-0.02,AbsMeanSigma=0.21,pvalue=0.00425713572212766,pvalueTTest=0.0186226862478562,
chr13	48955422	48955539	RB1	RB100030	-0.146799954150503	2	-0.0165061912527973	2	0.914591530160124	2	0.914591530160124	NA	NA	SegRatio=-0.02,AbsMeanSigma=0.21,pvalue=0.00425713572212766,pvalueTTest=0.0186226862478562,
chr13	48955540	48955641	RB1	RB100031	0.220770094421095	2	-0.0165061912527973	2	0.914591530160124	2	0.914591530160124	NA	NA	SegRatio=-0.02,AbsMeanSigma=0.21,pvalue=0.00425713572212766,pvalueTTest=0.0186226862478562,
chr13	49027104	49027215	RB1	RB100032	-0.0587938837423546	2	-0.0165061912527973	2	0.914591530160124	2	0.914591530160124	NA	NA	SegRatio=-0.02,AbsMeanSigma=0.21,pvalue=0.00425713572212766,pvalueTTest=0.0186226862478562,
chr13	49027215	49027325	RB1	RB100033	NA	2	-0.0165061912527973	2	0.914591530160124	2	0.914591530160124	NA	NA	SegRatio=-0.02,AbsMeanSigma=0.21,pvalue=0.00425713572212766,pvalueTTest=0.0186226862478562,
chr13	49030305	49030413	RB1	RB100034	-0.0911339615381027	2	-0.0165061912527973	2	0.914591530160124	2	0.914591530160124	NA	NA	SegRatio=-0.02,AbsMeanSigma=0.21,pvalue=0.00425713572212766,pvalueTTest=0.0186226862478562,
chr13	49030405	49030521	RB1	RB100035	-0.771238913662895	2	-0.0165061912527973	2	0.914591530160124	2	0.914591530160124	NA	NA	SegRatio=-0.02,AbsMeanSigma=0.21,pvalue=0.00425713572212766,pvalueTTest=0.0186226862478562,
chr13	49033760	49033866	RB1	RB100036	-0.741704180478557	2	-0.0165061912527973	2	0.914591530160124	2	0.914591530160124	NA	NA	SegRatio=-0.02,AbsMeanSigma=0.21,pvalue=0.00425713572212766,pvalueTTest=0.0186226862478562,
chr13	49033862	49033996	RB1	RB100037.RB100038	-0.428517951585412	2	-0.0165061912527973	2	0.914591530160124	2	0.914591530160124	NA	NA	SegRatio=-0.02,AbsMeanSigma=0.21,pvalue=0.00425713572212766,pvalueTTest=0.0186226862478562,
chr13	49037888	49037965	RB1	RB100039	0.395332015286627	2	-0.0165061912527973	2	0.914591530160124	2	0.914591530160124	NA	NA	SegRatio=-0.02,AbsMeanSigma=0.21,pvalue=0.00425713572212766,pvalueTTest=0.0186226862478562,
chr13	49037949	49038058	RB1	RB100040	NA	2	-0.0165061912527973	2	0.914591530160124	2	0.914591530160124	NA	NA	SegRatio=-0.02,AbsMeanSigma=0.21,pvalue=0.00425713572212766,pvalueTTest=0.0186226862478562,
chr13	49039140	49039249	RB1	RB100041	-0.220664022144177	2	-0.0165061912527973	2	0.914591530160124	2	0.914591530160124	NA	NA	SegRatio=-0.02,AbsMeanSigma=0.21,pvalue=0.00425713572212766,pvalueTTest=0.0186226862478562,
chr13	49039242	49039359	RB1	RB100042	NA	2	-0.0165061912527973	2	0.914591530160124	2	0.914591530160124	NA	NA	SegRatio=-0.02,AbsMeanSigma=0.21,pvalue=0.00425713572212766,pvalueTTest=0.0186226862478562,
chr13	49039300	49039413	RB1	RB100043	0.389759636039059	2	-0.0165061912527973	2	0.914591530160124	2	0.914591530160124	NA	NA	SegRatio=-0.02,AbsMeanSigma=0.21,pvalue=0.00425713572212766,pvalueTTest=0.0186226862478562,
chr13	49039374	49039488	RB1	RB100044	0.226408352498029	2	-0.0165061912527973	2	0.914591530160124	2	0.914591530160124	NA	NA	SegRatio=-0.02,AbsMeanSigma=0.21,pvalue=0.00425713572212766,pvalueTTest=0.0186226862478562,
chr13	49039484	49039598	RB1	RB100045	-0.408630044966919	2	-0.0165061912527973	2	0.914591530160124	2	0.914591530160124	NA	NA	SegRatio=-0.02,AbsMeanSigma=0.21,pvalue=0.00425713572212766,pvalueTTest=0.0186226862478562,
chr13	49047405	49047518	RB1	RB100046	NA	2	-0.0165061912527973	2	0.914591530160124	2	0.914591530160124	NA	NA	SegRatio=-0.02,AbsMeanSigma=0.21,pvalue=0.00425713572212766,pvalueTTest=0.0186226862478562,
chr13	49047518	49047631	RB1	RB100047	NA	2	-0.0165061912527973	2	0.914591530160124	2	0.914591530160124	NA	NA	SegRatio=-0.02,AbsMeanSigma=0.21,pvalue=0.00425713572212766,pvalueTTest=0.0186226862478562,
chr13	49050797	49050912	RB1	RB100048	-0.44084607084309	2	-0.0165061912527973	2	0.914591530160124	2	0.914591530160124	NA	NA	SegRatio=-0.02,AbsMeanSigma=0.21,pvalue=0.00425713572212766,pvalueTTest=0.0186226862478562,
chr13	49050884	49050970	RB1	RB100049	-0.213539622684781	2	-0.0165061912527973	2	0.914591530160124	2	0.914591530160124	NA	NA	SegRatio=-0.02,AbsMeanSigma=0.21,pvalue=0.00425713572212766,pvalueTTest=0.0186226862478562,
chr13	49050970	49051077	RB1	RB100050	0.348564300123294	2	-0.0165061912527973	2	0.914591530160124	2	0.914591530160124	NA	NA	SegRatio=-0.02,AbsMeanSigma=0.21,pvalue=0.00425713572212766,pvalueTTest=0.0186226862478562,
chr13	49051416	49051509	RB1	RB100051	0.402325777550193	2	-0.0165061912527973	2	0.914591530160124	2	0.914591530160124	NA	NA	SegRatio=-0.02,AbsMeanSigma=0.21,pvalue=0.00425713572212766,pvalueTTest=0.0186226862478562,
chr13	49051510	49051627	RB1	RB100052	-0.11849883822473	2	-0.0165061912527973	2	0.914591530160124	2	0.914591530160124	NA	NA	SegRatio=-0.02,AbsMeanSigma=0.21,pvalue=0.00425713572212766,pvalueTTest=0.0186226862478562,
chr13	49054100	49054186	RB1	RB100053	0.293344280648472	2	-0.0165061912527973	2	0.914591530160124	2	0.914591530160124	NA	NA	SegRatio=-0.02,AbsMeanSigma=0.21,pvalue=0.00425713572212766,pvalueTTest=0.0186226862478562,
chr13	49054182	49054294	RB1	RB100054	-0.365338449729634	2	-0.0165061912527973	2	0.914591530160124	2	0.914591530160124	NA	NA	SegRatio=-0.02,AbsMeanSigma=0.21,pvalue=0.00425713572212766,pvalueTTest=0.0186226862478562,
chr13	52508863	52508971	ATP7B	ATP7B00001	0.0677929671903536	2	-0.0165061912527973	2	0.00152567631140257	2	0.00152567631140257	NA	NA	SegRatio=-0.02,AbsMeanSigma=0.21,pvalue=0.00425713572212766,pvalueTTest=0.0186226862478562,
chr13	52508949	52509066	ATP7B	ATP7B00002	0.219273286730218	2	-0.0165061912527973	2	0.00152567631140257	2	0.00152567631140257	NA	NA	SegRatio=-0.02,AbsMeanSigma=0.21,pvalue=0.00425713572212766,pvalueTTest=0.0186226862478562,
chr13	52509028	52509147	ATP7B	ATP7B00003	-0.272875990075719	2	-0.0165061912527973	2	0.00152567631140257	2	0.00152567631140257	NA	NA	SegRatio=-0.02,AbsMeanSigma=0.21,pvalue=0.00425713572212766,pvalueTTest=0.0186226862478562,
chr13	52509148	52509263	ATP7B	ATP7B00004	0.0808183454519535	2	-0.0165061912527973	2	0.00152567631140257	2	0.00152567631140257	NA	NA	SegRatio=-0.02,AbsMeanSigma=0.21,pvalue=0.00425713572212766,pvalueTTest=0.0186226862478562,
chr13	52509708	52509828	ATP7B	ATP7B00005	-0.398551705609203	2	-0.0165061912527973	2	0.00152567631140257	2	0.00152567631140257	NA	NA	SegRatio=-0.02,AbsMeanSigma=0.21,pvalue=0.00425713572212766,pvalueTTest=0.0186226862478562,
chr13	52509829	52509925	ATP7B	ATP7B00006	-0.58901441438337	2	-0.0165061912527973	2	0.00152567631140257	2	0.00152567631140257	NA	NA	SegRatio=-0.02,AbsMeanSigma=0.21,pvalue=0.00425713572212766,pvalueTTest=0.0186226862478562,
chr13	52511311	52511427	ATP7B	ATP7B00007	0.138985050449481	2	-0.0165061912527973	2	0.00152567631140257	2	0.00152567631140257	NA	NA	SegRatio=-0.02,AbsMeanSigma=0.21,pvalue=0.00425713572212766,pvalueTTest=0.0186226862478562,
chr13	52511410	52511527	ATP7B	ATP7B00008	-0.318905144576674	2	-0.0165061912527973	2	0.00152567631140257	2	0.00152567631140257	NA	NA	SegRatio=-0.02,AbsMeanSigma=0.21,pvalue=0.00425713572212766,pvalueTTest=0.0186226862478562,
chr13	52511499	52511605	ATP7B	ATP7B00009	-0.658865496748295	2	-0.0165061912527973	2	0.00152567631140257	2	0.00152567631140257	NA	NA	SegRatio=-0.02,AbsMeanSigma=0.21,pvalue=0.00425713572212766,pvalueTTest=0.0186226862478562,
chr13	52511618	52511737	ATP7B	ATP7B00010	0.344215987727317	2	-0.0165061912527973	2	0.00152567631140257	2	0.00152567631140257	NA	NA	SegRatio=-0.02,AbsMeanSigma=0.21,pvalue=0.00425713572212766,pvalueTTest=0.0186226862478562,
chr13	52511738	52511857	ATP7B	ATP7B00011	-0.455907241707915	2	-0.0165061912527973	2	0.00152567631140257	2	0.00152567631140257	NA	NA	SegRatio=-0.02,AbsMeanSigma=0.21,pvalue=0.00425713572212766,pvalueTTest=0.0186226862478562,
chr13	52513130	52513228	ATP7B	ATP7B00012	-0.033739241013935	2	-0.0165061912527973	2	0.00152567631140257	2	0.00152567631140257	NA	NA	SegRatio=-0.02,AbsMeanSigma=0.21,pvalue=0.00425713572212766,pvalueTTest=0.0186226862478562,
chr13	52513205	52513309	ATP7B	ATP7B00013	-0.233108143574402	2	-0.0165061912527973	2	0.00152567631140257	2	0.00152567631140257	NA	NA	SegRatio=-0.02,AbsMeanSigma=0.21,pvalue=0.00425713572212766,pvalueTTest=0.0186226862478562,
chr13	52513296	52513390	ATP7B	ATP7B00014	-0.0456561290050014	2	-0.0165061912527973	2	0.00152567631140257	2	0.00152567631140257	NA	NA	SegRatio=-0.02,AbsMeanSigma=0.21,pvalue=0.00425713572212766,pvalueTTest=0.0186226862478562,
chr13	52515190	52515287	ATP7B	ATP7B00015	0.54739313817883	2	-0.0165061912527973	2	0.00152567631140257	2	0.00152567631140257	NA	NA	SegRatio=-0.02,AbsMeanSigma=0.21,pvalue=0.00425713572212766,pvalueTTest=0.0186226862478562,
chr13	52515216	52515326	ATP7B	ATP7B00016	0.117884612634444	2	-0.0165061912527973	2	0.00152567631140257	2	0.00152567631140257	NA	NA	SegRatio=-0.02,AbsMeanSigma=0.21,pvalue=0.00425713572212766,pvalueTTest=0.0186226862478562,
chr13	52515306	52515421	ATP7B	ATP7B00017	0.480247502859644	2	-0.0165061912527973	2	0.00152567631140257	2	0.00152567631140257	NA	NA	SegRatio=-0.02,AbsMeanSigma=0.21,pvalue=0.00425713572212766,pvalueTTest=0.0186226862478562,
chr13	52516495	52516613	ATP7B	ATP7B00018	0.180451984906072	2	-0.0165061912527973	2	0.00152567631140257	2	0.00152567631140257	NA	NA	SegRatio=-0.02,AbsMeanSigma=0.21,pvalue=0.00425713572212766,pvalueTTest=0.0186226862478562,
chr13	52516560	52516677	ATP7B	ATP7B00019	-0.96426687662152	2	-0.0165061912527973	2	0.00152567631140257	2	0.00152567631140257	NA	NA	SegRatio=-0.02,AbsMeanSigma=0.21,pvalue=0.00425713572212766,pvalueTTest=0.0186226862478562,
chr13	52516620	52516734	ATP7B	ATP7B00020	-0.187776303294944	2	-0.0165061912527973	2	0.00152567631140257	2	0.00152567631140257	NA	NA	SegRatio=-0.02,AbsMeanSigma=0.21,pvalue=0.00425713572212766,pvalueTTest=0.0186226862478562,
chr13	52518195	52518316	ATP7B	ATP7B00021	-0.0638837566899746	2	-0.0165061912527973	2	0.00152567631140257	2	0.00152567631140257	NA	NA	SegRatio=-0.02,AbsMeanSigma=0.21,pvalue=0.00425713572212766,pvalueTTest=0.0186226862478562,
chr13	52518271	52518391	ATP7B	ATP7B00022	-0.245561397160038	2	-0.0165061912527973	2	0.00152567631140257	2	0.00152567631140257	NA	NA	SegRatio=-0.02,AbsMeanSigma=0.21,pvalue=0.00425713572212766,pvalueTTest=0.0186226862478562,
chr13	52518330	52518448	ATP7B	ATP7B00023	-0.103549227382038	2	-0.0165061912527973	2	0.00152567631140257	2	0.00152567631140257	NA	NA	SegRatio=-0.02,AbsMeanSigma=0.21,pvalue=0.00425713572212766,pvalueTTest=0.0186226862478562,
chr13	52520350	52520448	ATP7B	ATP7B00024	-0.0165061912527973	2	-0.0165061912527973	2	0.00152567631140257	2	0.00152567631140257	NA	NA	SegRatio=-0.02,AbsMeanSigma=0.21,pvalue=0.00425713572212766,pvalueTTest=0.0186226862478562,
chr13	52520433	52520557	ATP7B	ATP7B00025	-0.399865065404576	2	-0.0165061912527973	2	0.00152567631140257	2	0.00152567631140257	NA	NA	SegRatio=-0.02,AbsMeanSigma=0.21,pvalue=0.00425713572212766,pvalueTTest=0.0186226862478562,
chr13	52520470	52520592	ATP7B	ATP7B00026	0.124884043538121	2	-0.0165061912527973	2	0.00152567631140257	2	0.00152567631140257	NA	NA	SegRatio=-0.02,AbsMeanSigma=0.21,pvalue=0.00425713572212766,pvalueTTest=0.0186226862478562,
chr13	52520568	52520676	ATP7B	ATP7B00027	0.167283060020082	2	-0.0165061912527973	2	0.00152567631140257	2	0.00152567631140257	NA	NA	SegRatio=-0.02,AbsMeanSigma=0.21,pvalue=0.00425713572212766,pvalueTTest=0.0186226862478562,
chr13	52523774	52523886	ATP7B	ATP7B00028	-0.168150188285031	2	-0.0165061912527973	2	0.00152567631140257	2	0.00152567631140257	NA	NA	SegRatio=-0.02,AbsMeanSigma=0.21,pvalue=0.00425713572212766,pvalueTTest=0.0186226862478562,
chr13	52523887	52523998	ATP7B	ATP7B00029	0.196324836689636	2	-0.0165061912527973	2	0.00152567631140257	2	0.00152567631140257	NA	NA	SegRatio=-0.02,AbsMeanSigma=0.21,pvalue=0.00425713572212766,pvalueTTest=0.0186226862478562,
chr13	52524115	52524226	ATP7B	ATP7B00030	0.259129571878992	2	-0.0165061912527973	2	0.00152567631140257	2	0.00152567631140257	NA	NA	SegRatio=-0.02,AbsMeanSigma=0.21,pvalue=0.00425713572212766,pvalueTTest=0.0186226862478562,
chr13	52524157	52524273	ATP7B	ATP7B00031	-0.165996512038333	2	-0.0165061912527973	2	0.00152567631140257	2	0.00152567631140257	NA	NA	SegRatio=-0.02,AbsMeanSigma=0.21,pvalue=0.00425713572212766,pvalueTTest=0.0186226862478562,
chr13	52524248	52524342	ATP7B	ATP7B00032	-0.0559330150240456	2	-0.0165061912527973	2	0.00152567631140257	2	0.00152567631140257	NA	NA	SegRatio=-0.02,AbsMeanSigma=0.21,pvalue=0.00425713572212766,pvalueTTest=0.0186226862478562,
chr13	52524321	52524432	ATP7B	ATP7B00033	0.0897972116061827	2	-0.0165061912527973	2	0.00152567631140257	2	0.00152567631140257	NA	NA	SegRatio=-0.02,AbsMeanSigma=0.21,pvalue=0.00425713572212766,pvalueTTest=0.0186226862478562,
chr13	52524422	52524541	ATP7B	ATP7B00034	-1.11428213458111	2	-0.0165061912527973	2	0.00152567631140257	2	0.00152567631140257	NA	NA	SegRatio=-0.02,AbsMeanSigma=0.21,pvalue=0.00425713572212766,pvalueTTest=0.0186226862478562,
chr13	52524470	52524590	ATP7B	ATP7B00035	-0.451528233018652	2	-0.0165061912527973	2	0.00152567631140257	2	0.00152567631140257	NA	NA	SegRatio=-0.02,AbsMeanSigma=0.21,pvalue=0.00425713572212766,pvalueTTest=0.0186226862478562,
chr13	52531629	52531740	ATP7B	ATP7B00036	-0.000645289538293012	2	-0.0165061912527973	2	0.00152567631140257	2	0.00152567631140257	NA	NA	SegRatio=-0.02,AbsMeanSigma=0.21,pvalue=0.00425713572212766,pvalueTTest=0.0186226862478562,
chr13	52531713	52531824	ATP7B	ATP7B00037	-0.649634032357006	2	-0.0165061912527973	2	0.00152567631140257	2	0.00152567631140257	NA	NA	SegRatio=-0.02,AbsMeanSigma=0.21,pvalue=0.00425713572212766,pvalueTTest=0.0186226862478562,
chr13	52532393	52532512	ATP7B	ATP7B00038	0.243140815839067	2	-0.0165061912527973	2	0.00152567631140257	2	0.00152567631140257	NA	NA	SegRatio=-0.02,AbsMeanSigma=0.21,pvalue=0.00425713572212766,pvalueTTest=0.0186226862478562,
chr13	52532451	52532556	ATP7B	ATP7B00039	-0.506223251032822	2	-0.0165061912527973	2	0.00152567631140257	2	0.00152567631140257	NA	NA	SegRatio=-0.02,AbsMeanSigma=0.21,pvalue=0.00425713572212766,pvalueTTest=0.0186226862478562,
chr13	52532524	52532642	ATP7B	ATP7B00040	0.34878890920021	2	-0.0165061912527973	2	0.00152567631140257	2	0.00152567631140257	NA	NA	SegRatio=-0.02,AbsMeanSigma=0.21,pvalue=0.00425713572212766,pvalueTTest=0.0186226862478562,
chr13	52532578	52532679	ATP7B	ATP7B00041	0.0263195632089097	2	-0.0165061912527973	2	0.00152567631140257	2	0.00152567631140257	NA	NA	SegRatio=-0.02,AbsMeanSigma=0.21,pvalue=0.00425713572212766,pvalueTTest=0.0186226862478562,
chr13	52532668	52532784	ATP7B	ATP7B00042	0.0214561197233541	2	-0.0165061912527973	2	0.00152567631140257	2	0.00152567631140257	NA	NA	SegRatio=-0.02,AbsMeanSigma=0.21,pvalue=0.00425713572212766,pvalueTTest=0.0186226862478562,
chr13	52534209	52534325	ATP7B	ATP7B00043	-0.24721925942604	2	-0.0165061912527973	2	0.00152567631140257	2	0.00152567631140257	NA	NA	SegRatio=-0.02,AbsMeanSigma=0.21,pvalue=0.00425713572212766,pvalueTTest=0.0186226862478562,
chr13	52534285	52534402	ATP7B	ATP7B00044	-0.76608957684914	2	-0.0165061912527973	2	0.00152567631140257	2	0.00152567631140257	NA	NA	SegRatio=-0.02,AbsMeanSigma=0.21,pvalue=0.00425713572212766,pvalueTTest=0.0186226862478562,
chr13	52534347	52534464	ATP7B	ATP7B00045	-0.0275015412116061	2	-0.0165061912527973	2	0.00152567631140257	2	0.00152567631140257	NA	NA	SegRatio=-0.02,AbsMeanSigma=0.21,pvalue=0.00425713572212766,pvalueTTest=0.0186226862478562,
chr13	52534453	52534557	ATP7B	ATP7B00046	-0.133644708281022	2	-0.0165061912527973	2	0.00152567631140257	2	0.00152567631140257	NA	NA	SegRatio=-0.02,AbsMeanSigma=0.21,pvalue=0.00425713572212766,pvalueTTest=0.0186226862478562,
chr13	52535935	52536033	ATP7B	ATP7B00047	-0.158488112513774	2	-0.0165061912527973	2	0.00152567631140257	2	0.00152567631140257	NA	NA	SegRatio=-0.02,AbsMeanSigma=0.21,pvalue=0.00425713572212766,pvalueTTest=0.0186226862478562,
chr13	52535992	52536094	ATP7B	ATP7B00048	-0.192124384781478	2	-0.0165061912527973	2	0.00152567631140257	2	0.00152567631140257	NA	NA	SegRatio=-0.02,AbsMeanSigma=0.21,pvalue=0.00425713572212766,pvalueTTest=0.0186226862478562,
chr13	52538898	52539036	ATP7B	ATP7B00049	NA	2	-0.0165061912527973	2	0.00152567631140257	2	0.00152567631140257	NA	NA	SegRatio=-0.02,AbsMeanSigma=0.21,pvalue=0.00425713572212766,pvalueTTest=0.0186226862478562,
chr13	52539036	52539154	ATP7B	ATP7B00050	NA	2	-0.0165061912527973	2	0.00152567631140257	2	0.00152567631140257	NA	NA	SegRatio=-0.02,AbsMeanSigma=0.21,pvalue=0.00425713572212766,pvalueTTest=0.0186226862478562,
chr13	52539142	52539238	ATP7B	ATP7B00051	-0.462172848833244	2	-0.0165061912527973	2	0.00152567631140257	2	0.00152567631140257	NA	NA	SegRatio=-0.02,AbsMeanSigma=0.21,pvalue=0.00425713572212766,pvalueTTest=0.0186226862478562,
chr13	52542554	52542672	ATP7B	ATP7B00052	0.251929942867021	2	-0.0165061912527973	2	0.00152567631140257	2	0.00152567631140257	NA	NA	SegRatio=-0.02,AbsMeanSigma=0.21,pvalue=0.00425713572212766,pvalueTTest=0.0186226862478562,
chr13	52542655	52542765	ATP7B	ATP7B00053	-0.354518076132451	2	-0.0165061912527973	2	0.00152567631140257	2	0.00152567631140257	NA	NA	SegRatio=-0.02,AbsMeanSigma=0.21,pvalue=0.00425713572212766,pvalueTTest=0.0186226862478562,
chr13	52544606	52544725	ATP7B	ATP7B00054	-0.439624569809856	2	-0.0165061912527973	2	0.00152567631140257	2	0.00152567631140257	NA	NA	SegRatio=-0.02,AbsMeanSigma=0.21,pvalue=0.00425713572212766,pvalueTTest=0.0186226862478562,
chr13	52544710	52544823	ATP7B	ATP7B00055	-0.10801770386547	2	-0.0165061912527973	2	0.00152567631140257	2	0.00152567631140257	NA	NA	SegRatio=-0.02,AbsMeanSigma=0.21,pvalue=0.00425713572212766,pvalueTTest=0.0186226862478562,
chr13	52544821	52544939	ATP7B	ATP7B00056	-0.569365280681551	2	-0.0165061912527973	2	0.00152567631140257	2	0.00152567631140257	NA	NA	SegRatio=-0.02,AbsMeanSigma=0.21,pvalue=0.00425713572212766,pvalueTTest=0.0186226862478562,
chr13	52548017	52548111	ATP7B	ATP7B00057	-0.600525883592016	2	-0.0165061912527973	2	0.00152567631140257	2	0.00152567631140257	NA	NA	SegRatio=-0.02,AbsMeanSigma=0.21,pvalue=0.00425713572212766,pvalueTTest=0.0186226862478562,
chr13	52548094	52548209	ATP7B	ATP7B00058	-0.26746982388038	2	-0.0165061912527973	2	0.00152567631140257	2	0.00152567631140257	NA	NA	SegRatio=-0.02,AbsMeanSigma=0.21,pvalue=0.00425713572212766,pvalueTTest=0.0186226862478562,
chr13	52548160	52548269	ATP7B	ATP7B00059	0.165254717497136	2	-0.0165061912527973	2	0.00152567631140257	2	0.00152567631140257	NA	NA	SegRatio=-0.02,AbsMeanSigma=0.21,pvalue=0.00425713572212766,pvalueTTest=0.0186226862478562,
chr13	52548254	52548366	ATP7B	ATP7B00060	-0.216188210824674	2	-0.0165061912527973	2	0.00152567631140257	2	0.00152567631140257	NA	NA	SegRatio=-0.02,AbsMeanSigma=0.21,pvalue=0.00425713572212766,pvalueTTest=0.0186226862478562,
chr13	52548342	52548443	ATP7B	ATP7B00061	-0.16931852398706	2	-0.0165061912527973	2	0.00152567631140257	2	0.00152567631140257	NA	NA	SegRatio=-0.02,AbsMeanSigma=0.21,pvalue=0.00425713572212766,pvalueTTest=0.0186226862478562,
chr13	52548414	52548533	ATP7B	ATP7B00062	0.0649640949466762	2	-0.0165061912527973	2	0.00152567631140257	2	0.00152567631140257	NA	NA	SegRatio=-0.02,AbsMeanSigma=0.21,pvalue=0.00425713572212766,pvalueTTest=0.0186226862478562,
chr13	52548496	52548606	ATP7B	ATP7B00063	0.373309205662208	2	-0.0165061912527973	2	0.00152567631140257	2	0.00152567631140257	NA	NA	SegRatio=-0.02,AbsMeanSigma=0.21,pvalue=0.00425713572212766,pvalueTTest=0.0186226862478562,
chr13	52548557	52548667	ATP7B	ATP7B00064	0.115430381092877	2	-0.0165061912527973	2	0.00152567631140257	2	0.00152567631140257	NA	NA	SegRatio=-0.02,AbsMeanSigma=0.21,pvalue=0.00425713572212766,pvalueTTest=0.0186226862478562,
chr13	52548666	52548777	ATP7B	ATP7B00065	0.0272945700857029	2	-0.0165061912527973	2	0.00152567631140257	2	0.00152567631140257	NA	NA	SegRatio=-0.02,AbsMeanSigma=0.21,pvalue=0.00425713572212766,pvalueTTest=0.0186226862478562,
chr13	52548756	52548872	ATP7B	ATP7B00066	-0.0598934812995837	2	-0.0165061912527973	2	0.00152567631140257	2	0.00152567631140257	NA	NA	SegRatio=-0.02,AbsMeanSigma=0.21,pvalue=0.00425713572212766,pvalueTTest=0.0186226862478562,
chr13	52548852	52548970	ATP7B	ATP7B00067	-0.218626798296125	2	-0.0165061912527973	2	0.00152567631140257	2	0.00152567631140257	NA	NA	SegRatio=-0.02,AbsMeanSigma=0.21,pvalue=0.00425713572212766,pvalueTTest=0.0186226862478562,
chr13	52548953	52549072	ATP7B	ATP7B00068	0.1196159068469	2	-0.0165061912527973	2	0.00152567631140257	2	0.00152567631140257	NA	NA	SegRatio=-0.02,AbsMeanSigma=0.21,pvalue=0.00425713572212766,pvalueTTest=0.0186226862478562,
chr13	52549052	52549160	ATP7B	ATP7B00069	-0.182656197019591	2	-0.0165061912527973	2	0.00152567631140257	2	0.00152567631140257	NA	NA	SegRatio=-0.02,AbsMeanSigma=0.21,pvalue=0.00425713572212766,pvalueTTest=0.0186226862478562,
chr13	52549127	52549218	ATP7B	ATP7B00070	-0.793756488554182	2	-0.0165061912527973	2	0.00152567631140257	2	0.00152567631140257	NA	NA	SegRatio=-0.02,AbsMeanSigma=0.21,pvalue=0.00425713572212766,pvalueTTest=0.0186226862478562,
chr13	52549169	52549277	ATP7B	ATP7B00071	0.208352202118704	2	-0.0165061912527973	2	0.00152567631140257	2	0.00152567631140257	NA	NA	SegRatio=-0.02,AbsMeanSigma=0.21,pvalue=0.00425713572212766,pvalueTTest=0.0186226862478562,
chr13	52549257	52549369	ATP7B	ATP7B00072	-0.374864549311455	2	-0.0165061912527973	2	0.00152567631140257	2	0.00152567631140257	NA	NA	SegRatio=-0.02,AbsMeanSigma=0.21,pvalue=0.00425713572212766,pvalueTTest=0.0186226862478562,
chr13	52585380	52585495	ATP7B	ATP7B00073	0.228180923692575	2	-0.0165061912527973	2	0.00152567631140257	2	0.00152567631140257	NA	NA	SegRatio=-0.02,AbsMeanSigma=0.21,pvalue=0.00425713572212766,pvalueTTest=0.0186226862478562,
chr16	3293094	3293210	MEFV	MEFV00001	-0.103735093564451	2	0.0972001420888982	2	0.111183258427331	2	0.111183258427331	NA	NA	SegRatio=0.1,AbsMeanSigma=0.3,pvalue=0.00860315398348884,pvalueTTest=0.00740929584980472,
chr16	3293184	3293298	MEFV	MEFV00002	0.0817462778559532	2	0.0972001420888982	2	0.111183258427331	2	0.111183258427331	NA	NA	SegRatio=0.1,AbsMeanSigma=0.3,pvalue=0.00860315398348884,pvalueTTest=0.00740929584980472,
chr16	3293291	3293409	MEFV	MEFV00003	0.0149416428757061	2	0.0972001420888982	2	0.111183258427331	2	0.111183258427331	NA	NA	SegRatio=0.1,AbsMeanSigma=0.3,pvalue=0.00860315398348884,pvalueTTest=0.00740929584980472,
chr16	3293397	3293500	MEFV	MEFV00004	0.332586163800118	2	0.0972001420888982	2	0.111183258427331	2	0.111183258427331	NA	NA	SegRatio=0.1,AbsMeanSigma=0.3,pvalue=0.00860315398348884,pvalueTTest=0.00740929584980472,
chr16	3293425	3293537	MEFV	MEFV00005	0.249864207278922	2	0.0972001420888982	2	0.111183258427331	2	0.111183258427331	NA	NA	SegRatio=0.1,AbsMeanSigma=0.3,pvalue=0.00860315398348884,pvalueTTest=0.00740929584980472,
chr16	3293512	3293627	MEFV	MEFV00006	0.0679313172646607	2	0.0972001420888982	2	0.111183258427331	2	0.111183258427331	NA	NA	SegRatio=0.1,AbsMeanSigma=0.3,pvalue=0.00860315398348884,pvalueTTest=0.00740929584980472,
chr16	3293618	3293736	MEFV	MEFV00007	-0.0713039045522358	2	0.0972001420888982	2	0.111183258427331	2	0.111183258427331	NA	NA	SegRatio=0.1,AbsMeanSigma=0.3,pvalue=0.00860315398348884,pvalueTTest=0.00740929584980472,
chr16	3293804	3293922	MEFV	MEFV00008	-0.370029207033711	2	0.0972001420888982	2	0.111183258427331	2	0.111183258427331	NA	NA	SegRatio=0.1,AbsMeanSigma=0.3,pvalue=0.00860315398348884,pvalueTTest=0.00740929584980472,
chr16	3293903	3294015	MEFV	MEFV00009	NA	2	0.0972001420888982	2	0.111183258427331	2	0.111183258427331	NA	NA	SegRatio=0.1,AbsMeanSigma=0.3,pvalue=0.00860315398348884,pvalueTTest=0.00740929584980472,
chr16	3293987	3294082	MEFV	MEFV00010	0.0340406993690257	2	0.0972001420888982	2	0.111183258427331	2	0.111183258427331	NA	NA	SegRatio=0.1,AbsMeanSigma=0.3,pvalue=0.00860315398348884,pvalueTTest=0.00740929584980472,
chr16	3294079	3294196	MEFV	MEFV00011	0.0544937350591807	2	0.0972001420888982	2	0.111183258427331	2	0.111183258427331	NA	NA	SegRatio=0.1,AbsMeanSigma=0.3,pvalue=0.00860315398348884,pvalueTTest=0.00740929584980472,
chr16	3294201	3294319	MEFV	MEFV00012	NA	2	0.0972001420888982	2	0.111183258427331	2	0.111183258427331	NA	NA	SegRatio=0.1,AbsMeanSigma=0.3,pvalue=0.00860315398348884,pvalueTTest=0.00740929584980472,
chr16	3294441	3294557	MEFV	MEFV00013	-0.342465451108329	2	0.0972001420888982	2	0.111183258427331	2	0.111183258427331	NA	NA	SegRatio=0.1,AbsMeanSigma=0.3,pvalue=0.00860315398348884,pvalueTTest=0.00740929584980472,
chr16	3294550	3294663	MEFV	MEFV00014	0.383324365885099	2	0.0972001420888982	2	0.111183258427331	2	0.111183258427331	NA	NA	SegRatio=0.1,AbsMeanSigma=0.3,pvalue=0.00860315398348884,pvalueTTest=0.00740929584980472,
chr16	3296490	3296574	MEFV	MEFV00015	0.0990097293327346	2	0.0972001420888982	2	0.111183258427331	2	0.111183258427331	NA	NA	SegRatio=0.1,AbsMeanSigma=0.3,pvalue=0.00860315398348884,pvalueTTest=0.00740929584980472,
chr16	3296973	3297084	MEFV	MEFV00016	-0.0993105925381946	2	0.0972001420888982	2	0.111183258427331	2	0.111183258427331	NA	NA	SegRatio=0.1,AbsMeanSigma=0.3,pvalue=0.00860315398348884,pvalueTTest=0.00740929584980472,
chr16	3297031	3297152	MEFV	MEFV00017	-0.116191787903054	2	0.0972001420888982	2	0.111183258427331	2	0.111183258427331	NA	NA	SegRatio=0.1,AbsMeanSigma=0.3,pvalue=0.00860315398348884,pvalueTTest=0.00740929584980472,
chr16	3297121	3297225	MEFV	MEFV00018	0.390906176021757	2	0.0972001420888982	2	0.111183258427331	2	0.111183258427331	NA	NA	SegRatio=0.1,AbsMeanSigma=0.3,pvalue=0.00860315398348884,pvalueTTest=0.00740929584980472,
chr16	3297200	3297335	MEFV	MEFV00019	NA	2	0.0972001420888982	2	0.111183258427331	2	0.111183258427331	NA	NA	SegRatio=0.1,AbsMeanSigma=0.3,pvalue=0.00860315398348884,pvalueTTest=0.00740929584980472,
chr16	3298834	3298933	MEFV	MEFV00020	0.19531507138758	2	0.0972001420888982	2	0.111183258427331	2	0.111183258427331	NA	NA	SegRatio=0.1,AbsMeanSigma=0.3,pvalue=0.00860315398348884,pvalueTTest=0.00740929584980472,
chr16	3298923	3299041	MEFV	MEFV00021	0.05935241742654	2	0.0972001420888982	2	0.111183258427331	2	0.111183258427331	NA	NA	SegRatio=0.1,AbsMeanSigma=0.3,pvalue=0.00860315398348884,pvalueTTest=0.00740929584980472,
chr16	3299376	3299490	MEFV	MEFV00022	-0.0824272062820819	2	0.0972001420888982	2	0.111183258427331	2	0.111183258427331	NA	NA	SegRatio=0.1,AbsMeanSigma=0.3,pvalue=0.00860315398348884,pvalueTTest=0.00740929584980472,
chr16	3299435	3299526	MEFV	MEFV00023	0.109646416869055	2	0.0972001420888982	2	0.111183258427331	2	0.111183258427331	NA	NA	SegRatio=0.1,AbsMeanSigma=0.3,pvalue=0.00860315398348884,pvalueTTest=0.00740929584980472,
chr16	3299502	3299605	MEFV	MEFV00024	0.19357990628913	2	0.0972001420888982	2	0.111183258427331	2	0.111183258427331	NA	NA	SegRatio=0.1,AbsMeanSigma=0.3,pvalue=0.00860315398348884,pvalueTTest=0.00740929584980472,
chr16	3299571	3299713	MEFV	MEFV00025	NA	2	0.0972001420888982	2	0.111183258427331	2	0.111183258427331	NA	NA	SegRatio=0.1,AbsMeanSigma=0.3,pvalue=0.00860315398348884,pvalueTTest=0.00740929584980472,
chr16	3299713	3299833	MEFV	MEFV00026	0.194686593106161	2	0.0972001420888982	2	0.111183258427331	2	0.111183258427331	NA	NA	SegRatio=0.1,AbsMeanSigma=0.3,pvalue=0.00860315398348884,pvalueTTest=0.00740929584980472,
chr16	3304034	3304176	MEFV	MEFV00027	NA	2	0.0972001420888982	2	0.111183258427331	2	0.111183258427331	NA	NA	SegRatio=0.1,AbsMeanSigma=0.3,pvalue=0.00860315398348884,pvalueTTest=0.00740929584980472,
chr16	3304171	3304282	MEFV	MEFV00028	-0.244392033574311	2	0.0972001420888982	2	0.111183258427331	2	0.111183258427331	NA	NA	SegRatio=0.1,AbsMeanSigma=0.3,pvalue=0.00860315398348884,pvalueTTest=0.00740929584980472,
chr16	3304260	3304341	MEFV	MEFV00029	NA	2	0.0972001420888982	2	0.111183258427331	2	0.111183258427331	NA	NA	SegRatio=0.1,AbsMeanSigma=0.3,pvalue=0.00860315398348884,pvalueTTest=0.00740929584980472,
chr16	3304285	3304371	MEFV	MEFV00030	0.266101538369208	2	0.0972001420888982	2	0.111183258427331	2	0.111183258427331	NA	NA	SegRatio=0.1,AbsMeanSigma=0.3,pvalue=0.00860315398348884,pvalueTTest=0.00740929584980472,
chr16	3304590	3304707	MEFV	MEFV00031	NA	2	0.0972001420888982	2	0.111183258427331	2	0.111183258427331	NA	NA	SegRatio=0.1,AbsMeanSigma=0.3,pvalue=0.00860315398348884,pvalueTTest=0.00740929584980472,
chr16	3304717	3304833	MEFV	MEFV00032	NA	2	0.0972001420888982	2	0.111183258427331	2	0.111183258427331	NA	NA	SegRatio=0.1,AbsMeanSigma=0.3,pvalue=0.00860315398348884,pvalueTTest=0.00740929584980472,
chr16	3306287	3306403	MEFV	MEFV00033	0.343440103244489	2	0.0972001420888982	2	0.111183258427331	2	0.111183258427331	NA	NA	SegRatio=0.1,AbsMeanSigma=0.3,pvalue=0.00860315398348884,pvalueTTest=0.00740929584980472,
chr16	3306400	3306522	MEFV	MEFV00034	0.0285688442893823	2	0.0972001420888982	2	0.111183258427331	2	0.111183258427331	NA	NA	SegRatio=0.1,AbsMeanSigma=0.3,pvalue=0.00860315398348884,pvalueTTest=0.00740929584980472,
chr16	3306516	3306636	MEFV	MEFV00035	-0.133345319710723	2	0.0972001420888982	2	0.111183258427331	2	0.111183258427331	NA	NA	SegRatio=0.1,AbsMeanSigma=0.3,pvalue=0.00860315398348884,pvalueTTest=0.00740929584980472,
chr16	68772146	68772258	CDH1	CDH100001	0.0805408978276477	2	0.0972001420888982	2	0.0257555146839483	2	0.0257555146839483	NA	NA	SegRatio=0.1,AbsMeanSigma=0.3,pvalue=0.00860315398348884,pvalueTTest=0.00740929584980472,
chr16	68772269	68772373	CDH1	CDH100002	NA	2	0.0972001420888982	2	0.0257555146839483	2	0.0257555146839483	NA	NA	SegRatio=0.1,AbsMeanSigma=0.3,pvalue=0.00860315398348884,pvalueTTest=0.00740929584980472,
chr16	68835527	68835643	CDH1	CDH100003	-0.109509504005741	2	0.0972001420888982	2	0.0257555146839483	2	0.0257555146839483	NA	NA	SegRatio=0.1,AbsMeanSigma=0.3,pvalue=0.00860315398348884,pvalueTTest=0.00740929584980472,
chr16	68835638	68835753	CDH1	CDH100004	0.035609599073108	2	0.0972001420888982	2	0.0257555146839483	2	0.0257555146839483	NA	NA	SegRatio=0.1,AbsMeanSigma=0.3,pvalue=0.00860315398348884,pvalueTTest=0.00740929584980472,
chr16	68835703	68835811	CDH1	CDH100005	0.478216541859973	2	0.0972001420888982	2	0.0257555146839483	2	0.0257555146839483	NA	NA	SegRatio=0.1,AbsMeanSigma=0.3,pvalue=0.00860315398348884,pvalueTTest=0.00740929584980472,
chr16	68835809	68835923	CDH1	CDH100006	0.650625458835235	2	0.0972001420888982	2	0.0257555146839483	2	0.0257555146839483	NA	NA	SegRatio=0.1,AbsMeanSigma=0.3,pvalue=0.00860315398348884,pvalueTTest=0.00740929584980472,
chr16	68842285	68842396	CDH1	CDH100007	0.0876286761615228	2	0.0972001420888982	2	0.0257555146839483	2	0.0257555146839483	NA	NA	SegRatio=0.1,AbsMeanSigma=0.3,pvalue=0.00860315398348884,pvalueTTest=0.00740929584980472,
chr16	68842371	68842460	CDH1	CDH100008	0.587133908949851	2	0.0972001420888982	2	0.0257555146839483	2	0.0257555146839483	NA	NA	SegRatio=0.1,AbsMeanSigma=0.3,pvalue=0.00860315398348884,pvalueTTest=0.00740929584980472,
chr16	68842423	68842537	CDH1	CDH100009	-0.183848168017944	2	0.0972001420888982	2	0.0257555146839483	2	0.0257555146839483	NA	NA	SegRatio=0.1,AbsMeanSigma=0.3,pvalue=0.00860315398348884,pvalueTTest=0.00740929584980472,
chr16	68842560	68842666	CDH1	CDH100010	0.371640038859018	2	0.0972001420888982	2	0.0257555146839483	2	0.0257555146839483	NA	NA	SegRatio=0.1,AbsMeanSigma=0.3,pvalue=0.00860315398348884,pvalueTTest=0.00740929584980472,
chr16	68842645	68842763	CDH1	CDH100011	-0.151166739185429	2	0.0972001420888982	2	0.0257555146839483	2	0.0257555146839483	NA	NA	SegRatio=0.1,AbsMeanSigma=0.3,pvalue=0.00860315398348884,pvalueTTest=0.00740929584980472,
chr16	68842748	68842861	CDH1	CDH100012	0.370966591747683	2	0.0972001420888982	2	0.0257555146839483	2	0.0257555146839483	NA	NA	SegRatio=0.1,AbsMeanSigma=0.3,pvalue=0.00860315398348884,pvalueTTest=0.00740929584980472,
chr16	68844077	68844194	CDH1	CDH100013	-0.448106796226775	2	0.0972001420888982	2	0.0257555146839483	2	0.0257555146839483	NA	NA	SegRatio=0.1,AbsMeanSigma=0.3,pvalue=0.00860315398348884,pvalueTTest=0.00740929584980472,
chr16	68844185	68844303	CDH1	CDH100014	-0.0137130539206718	2	0.0972001420888982	2	0.0257555146839483	2	0.0257555146839483	NA	NA	SegRatio=0.1,AbsMeanSigma=0.3,pvalue=0.00860315398348884,pvalueTTest=0.00740929584980472,
chr16	68845538	68845654	CDH1	CDH100015	-0.172704147054358	2	0.0972001420888982	2	0.0257555146839483	2	0.0257555146839483	NA	NA	SegRatio=0.1,AbsMeanSigma=0.3,pvalue=0.00860315398348884,pvalueTTest=0.00740929584980472,
chr16	68845586	68845703	CDH1	CDH100016	0.268120567358691	2	0.0972001420888982	2	0.0257555146839483	2	0.0257555146839483	NA	NA	SegRatio=0.1,AbsMeanSigma=0.3,pvalue=0.00860315398348884,pvalueTTest=0.00740929584980472,
chr16	68845696	68845794	CDH1	CDH100017	0.374503720266518	2	0.0972001420888982	2	0.0257555146839483	2	0.0257555146839483	NA	NA	SegRatio=0.1,AbsMeanSigma=0.3,pvalue=0.00860315398348884,pvalueTTest=0.00740929584980472,
chr16	68846015	68846132	CDH1	CDH100018	0.387147112403408	2	0.0972001420888982	2	0.0257555146839483	2	0.0257555146839483	NA	NA	SegRatio=0.1,AbsMeanSigma=0.3,pvalue=0.00860315398348884,pvalueTTest=0.00740929584980472,
chr16	68846082	68846196	CDH1	CDH100019	-0.199820285562039	2	0.0972001420888982	2	0.0257555146839483	2	0.0257555146839483	NA	NA	SegRatio=0.1,AbsMeanSigma=0.3,pvalue=0.00860315398348884,pvalueTTest=0.00740929584980472,
chr16	68847171	68847267	CDH1	CDH100020	0.0335580978897949	2	0.0972001420888982	2	0.0257555146839483	2	0.0257555146839483	NA	NA	SegRatio=0.1,AbsMeanSigma=0.3,pvalue=0.00860315398348884,pvalueTTest=0.00740929584980472,
chr16	68847259	68847356	CDH1	CDH100021	-0.485063992703742	2	0.0972001420888982	2	0.0257555146839483	2	0.0257555146839483	NA	NA	SegRatio=0.1,AbsMeanSigma=0.3,pvalue=0.00860315398348884,pvalueTTest=0.00740929584980472,
chr16	68847356	68847474	CDH1	CDH100022	-0.211258636397989	2	0.0972001420888982	2	0.0257555146839483	2	0.0257555146839483	NA	NA	SegRatio=0.1,AbsMeanSigma=0.3,pvalue=0.00860315398348884,pvalueTTest=0.00740929584980472,
chr16	68849351	68849466	CDH1	CDH100023	-0.107285985202518	2	0.0972001420888982	2	0.0257555146839483	2	0.0257555146839483	NA	NA	SegRatio=0.1,AbsMeanSigma=0.3,pvalue=0.00860315398348884,pvalueTTest=0.00740929584980472,
chr16	68849449	68849569	CDH1	CDH100024	-0.497165444197736	2	0.0972001420888982	2	0.0257555146839483	2	0.0257555146839483	NA	NA	SegRatio=0.1,AbsMeanSigma=0.3,pvalue=0.00860315398348884,pvalueTTest=0.00740929584980472,
chr16	68849544	68849633	CDH1	CDH100025	0.275467636556515	2	0.0972001420888982	2	0.0257555146839483	2	0.0257555146839483	NA	NA	SegRatio=0.1,AbsMeanSigma=0.3,pvalue=0.00860315398348884,pvalueTTest=0.00740929584980472,
chr16	68849621	68849738	CDH1	CDH100026	0.0972001420888982	2	0.0972001420888982	2	0.0257555146839483	2	0.0257555146839483	NA	NA	SegRatio=0.1,AbsMeanSigma=0.3,pvalue=0.00860315398348884,pvalueTTest=0.00740929584980472,
chr16	68853155	68853273	CDH1	CDH100027	-0.329390201497635	2	0.0972001420888982	2	0.0257555146839483	2	0.0257555146839483	NA	NA	SegRatio=0.1,AbsMeanSigma=0.3,pvalue=0.00860315398348884,pvalueTTest=0.00740929584980472,
chr16	68853250	68853340	CDH1	CDH100028	0.355121834171438	2	0.0972001420888982	2	0.0257555146839483	2	0.0257555146839483	NA	NA	SegRatio=0.1,AbsMeanSigma=0.3,pvalue=0.00860315398348884,pvalueTTest=0.00740929584980472,
chr16	68853334	68853444	CDH1	CDH100029	0.228987379883414	2	0.0972001420888982	2	0.0257555146839483	2	0.0257555146839483	NA	NA	SegRatio=0.1,AbsMeanSigma=0.3,pvalue=0.00860315398348884,pvalueTTest=0.00740929584980472,
chr16	68855874	68855991	CDH1	CDH100030	0.177486240873602	2	0.0972001420888982	2	0.0257555146839483	2	0.0257555146839483	NA	NA	SegRatio=0.1,AbsMeanSigma=0.3,pvalue=0.00860315398348884,pvalueTTest=0.00740929584980472,
chr16	68855951	68856065	CDH1	CDH100031	-0.280149695769663	2	0.0972001420888982	2	0.0257555146839483	2	0.0257555146839483	NA	NA	SegRatio=0.1,AbsMeanSigma=0.3,pvalue=0.00860315398348884,pvalueTTest=0.00740929584980472,
chr16	68856035	68856153	CDH1	CDH100032	NA	2	0.0972001420888982	2	0.0257555146839483	2	0.0257555146839483	NA	NA	SegRatio=0.1,AbsMeanSigma=0.3,pvalue=0.00860315398348884,pvalueTTest=0.00740929584980472,
chr16	68857279	68857394	CDH1	CDH100033	-0.107233910135647	2	0.0972001420888982	2	0.0257555146839483	2	0.0257555146839483	NA	NA	SegRatio=0.1,AbsMeanSigma=0.3,pvalue=0.00860315398348884,pvalueTTest=0.00740929584980472,
chr16	68857394	68857507	CDH1	CDH100034	0.320568763060391	2	0.0972001420888982	2	0.0257555146839483	2	0.0257555146839483	NA	NA	SegRatio=0.1,AbsMeanSigma=0.3,pvalue=0.00860315398348884,pvalueTTest=0.00740929584980472,
chr16	68857479	68857578	CDH1	CDH100035	0.685672556904937	2	0.0972001420888982	2	0.0257555146839483	2	0.0257555146839483	NA	NA	SegRatio=0.1,AbsMeanSigma=0.3,pvalue=0.00860315398348884,pvalueTTest=0.00740929584980472,
chr16	68862054	68862173	CDH1	CDH100036	-0.393940426876469	2	0.0972001420888982	2	0.0257555146839483	2	0.0257555146839483	NA	NA	SegRatio=0.1,AbsMeanSigma=0.3,pvalue=0.00860315398348884,pvalueTTest=0.00740929584980472,
chr16	68862138	68862243	CDH1	CDH100037	0.288505891404667	2	0.0972001420888982	2	0.0257555146839483	2	0.0257555146839483	NA	NA	SegRatio=0.1,AbsMeanSigma=0.3,pvalue=0.00860315398348884,pvalueTTest=0.00740929584980472,
chr16	68863499	68863610	CDH1	CDH100038	0.30702271110905	2	0.0972001420888982	2	0.0257555146839483	2	0.0257555146839483	NA	NA	SegRatio=0.1,AbsMeanSigma=0.3,pvalue=0.00860315398348884,pvalueTTest=0.00740929584980472,
chr16	68863568	68863671	CDH1	CDH100039	0.39891323151013	2	0.0972001420888982	2	0.0257555146839483	2	0.0257555146839483	NA	NA	SegRatio=0.1,AbsMeanSigma=0.3,pvalue=0.00860315398348884,pvalueTTest=0.00740929584980472,
chr16	68863615	68863733	CDH1	CDH100040	0.126319298509241	2	0.0972001420888982	2	0.0257555146839483	2	0.0257555146839483	NA	NA	SegRatio=0.1,AbsMeanSigma=0.3,pvalue=0.00860315398348884,pvalueTTest=0.00740929584980472,
chr16	68867165	68867280	CDH1	CDH100041	0.21375673882004	2	0.0972001420888982	2	0.0257555146839483	2	0.0257555146839483	NA	NA	SegRatio=0.1,AbsMeanSigma=0.3,pvalue=0.00860315398348884,pvalueTTest=0.00740929584980472,
chr16	68867212	68867325	CDH1	CDH100042	0.0611162978439762	2	0.0972001420888982	2	0.0257555146839483	2	0.0257555146839483	NA	NA	SegRatio=0.1,AbsMeanSigma=0.3,pvalue=0.00860315398348884,pvalueTTest=0.00740929584980472,
chr16	68867314	68867432	CDH1	CDH100043	0.83360886082367	2	0.0972001420888982	2	0.0257555146839483	2	0.0257555146839483	NA	NA	SegRatio=0.1,AbsMeanSigma=0.3,pvalue=0.00860315398348884,pvalueTTest=0.00740929584980472,
chr19	4090533	4090667	MAP2K2	MAP2K200001	NA	2	0.274241264214507	2	0.291330247761449	2	0.291330247761449	NA	NA	SegRatio=0.27,AbsMeanSigma=0.36,pvalue=0.0734699880244045,pvalueTTest=0.295043864528427,Adjusted:byPvalueMeanRatio;
chr19	4090653	4090742	MAP2K2	MAP2K200002	-1.07512513365001	2	0.274241264214507	2	0.291330247761449	2	0.291330247761449	NA	NA	SegRatio=0.27,AbsMeanSigma=0.36,pvalue=0.0734699880244045,pvalueTTest=0.295043864528427,Adjusted:byPvalueMeanRatio;
chr19	4094392	4094501	MAP2K2	MAP2K200003	-0.35233047277787	2	0.274241264214507	2	0.291330247761449	2	0.291330247761449	NA	NA	SegRatio=0.27,AbsMeanSigma=0.36,pvalue=0.0734699880244045,pvalueTTest=0.295043864528427,Adjusted:byPvalueMeanRatio;
chr19	4094493	4094613	MAP2K2	MAP2K200004	NA	2	0.274241264214507	2	0.291330247761449	2	0.291330247761449	NA	NA	SegRatio=0.27,AbsMeanSigma=0.36,pvalue=0.0734699880244045,pvalueTTest=0.295043864528427,Adjusted:byPvalueMeanRatio;
chr19	4095343	4095435	MAP2K2	MAP2K200005	-0.174681499342295	2	0.274241264214507	2	0.291330247761449	2	0.291330247761449	NA	NA	SegRatio=0.27,AbsMeanSigma=0.36,pvalue=0.0734699880244045,pvalueTTest=0.295043864528427,Adjusted:byPvalueMeanRatio;
chr19	4095403	4095520	MAP2K2	MAP2K200006	0.236230477903544	2	0.274241264214507	2	0.291330247761449	2	0.291330247761449	NA	NA	SegRatio=0.27,AbsMeanSigma=0.36,pvalue=0.0734699880244045,pvalueTTest=0.295043864528427,Adjusted:byPvalueMeanRatio;
chr19	4097184	4097325	MAP2K2	MAP2K200007	NA	2	0.274241264214507	2	0.291330247761449	2	0.291330247761449	NA	NA	SegRatio=0.27,AbsMeanSigma=0.36,pvalue=0.0734699880244045,pvalueTTest=0.295043864528427,Adjusted:byPvalueMeanRatio;
chr19	4097311	4097451	MAP2K2	MAP2K200008	0.442262114491156	2	0.274241264214507	2	0.291330247761449	2	0.291330247761449	NA	NA	SegRatio=0.27,AbsMeanSigma=0.36,pvalue=0.0734699880244045,pvalueTTest=0.295043864528427,Adjusted:byPvalueMeanRatio;
chr19	4099181	4099280	MAP2K2	MAP2K200009	NA	2	0.274241264214507	2	0.291330247761449	2	0.291330247761449	NA	NA	SegRatio=0.27,AbsMeanSigma=0.36,pvalue=0.0734699880244045,pvalueTTest=0.295043864528427,Adjusted:byPvalueMeanRatio;
chr19	4099258	4099358	MAP2K2	MAP2K200010	NA	2	0.274241264214507	2	0.291330247761449	2	0.291330247761449	NA	NA	SegRatio=0.27,AbsMeanSigma=0.36,pvalue=0.0734699880244045,pvalueTTest=0.295043864528427,Adjusted:byPvalueMeanRatio;
chr19	4099301	4099386	MAP2K2	MAP2K200011	0.0374201529412953	2	0.274241264214507	2	0.291330247761449	2	0.291330247761449	NA	NA	SegRatio=0.27,AbsMeanSigma=0.36,pvalue=0.0734699880244045,pvalueTTest=0.295043864528427,Adjusted:byPvalueMeanRatio;
chr19	4099379	4099501	MAP2K2	MAP2K200012	0.274241264214507	2	0.274241264214507	2	0.291330247761449	2	0.291330247761449	NA	NA	SegRatio=0.27,AbsMeanSigma=0.36,pvalue=0.0734699880244045,pvalueTTest=0.295043864528427,Adjusted:byPvalueMeanRatio;
chr19	4101027	4101132	MAP2K2	MAP2K200013	-0.00825488911823944	2	0.274241264214507	2	0.291330247761449	2	0.291330247761449	NA	NA	SegRatio=0.27,AbsMeanSigma=0.36,pvalue=0.0734699880244045,pvalueTTest=0.295043864528427,Adjusted:byPvalueMeanRatio;
chr19	4101128	4101236	MAP2K2	MAP2K200014	NA	2	0.274241264214507	2	0.291330247761449	2	0.291330247761449	NA	NA	SegRatio=0.27,AbsMeanSigma=0.36,pvalue=0.0734699880244045,pvalueTTest=0.295043864528427,Adjusted:byPvalueMeanRatio;
chr19	4101238	4101358	MAP2K2	MAP2K200015	0.28318015760052	2	0.274241264214507	2	0.291330247761449	2	0.291330247761449	NA	NA	SegRatio=0.27,AbsMeanSigma=0.36,pvalue=0.0734699880244045,pvalueTTest=0.295043864528427,Adjusted:byPvalueMeanRatio;
chr19	4102294	4102416	MAP2K2	MAP2K200016	NA	2	0.274241264214507	2	0.291330247761449	2	0.291330247761449	NA	NA	SegRatio=0.27,AbsMeanSigma=0.36,pvalue=0.0734699880244045,pvalueTTest=0.295043864528427,Adjusted:byPvalueMeanRatio;
chr19	4102388	4102463	MAP2K2	MAP2K200017	0.0802852676838738	2	0.274241264214507	2	0.291330247761449	2	0.291330247761449	NA	NA	SegRatio=0.27,AbsMeanSigma=0.36,pvalue=0.0734699880244045,pvalueTTest=0.295043864528427,Adjusted:byPvalueMeanRatio;
chr19	4102466	4102606	MAP2K2	MAP2K200018	NA	2	0.274241264214507	2	0.291330247761449	2	0.291330247761449	NA	NA	SegRatio=0.27,AbsMeanSigma=0.36,pvalue=0.0734699880244045,pvalueTTest=0.295043864528427,Adjusted:byPvalueMeanRatio;
chr19	4110456	4110576	MAP2K2	MAP2K200019	0.343401897573117	2	0.274241264214507	2	0.291330247761449	2	0.291330247761449	NA	NA	SegRatio=0.27,AbsMeanSigma=0.36,pvalue=0.0734699880244045,pvalueTTest=0.295043864528427,Adjusted:byPvalueMeanRatio;
chr19	4110523	4110640	MAP2K2	MAP2K200020	0.469976504878333	2	0.274241264214507	2	0.291330247761449	2	0.291330247761449	NA	NA	SegRatio=0.27,AbsMeanSigma=0.36,pvalue=0.0734699880244045,pvalueTTest=0.295043864528427,Adjusted:byPvalueMeanRatio;
chr19	4110586	4110694	MAP2K2	MAP2K200021	0.627865126479421	2	0.274241264214507	2	0.291330247761449	2	0.291330247761449	NA	NA	SegRatio=0.27,AbsMeanSigma=0.36,pvalue=0.0734699880244045,pvalueTTest=0.295043864528427,Adjusted:byPvalueMeanRatio;
chr19	4117331	4117448	MAP2K2	MAP2K200022	0.285939145264176	2	0.274241264214507	2	0.291330247761449	2	0.291330247761449	NA	NA	SegRatio=0.27,AbsMeanSigma=0.36,pvalue=0.0734699880244045,pvalueTTest=0.295043864528427,Adjusted:byPvalueMeanRatio;
chr19	4117431	4117544	MAP2K2	MAP2K200023	NA	2	0.274241264214507	2	0.291330247761449	2	0.291330247761449	NA	NA	SegRatio=0.27,AbsMeanSigma=0.36,pvalue=0.0734699880244045,pvalueTTest=0.295043864528427,Adjusted:byPvalueMeanRatio;
chr19	4117498	4117619	MAP2K2	MAP2K200024	NA	2	0.274241264214507	2	0.291330247761449	2	0.291330247761449	NA	NA	SegRatio=0.27,AbsMeanSigma=0.36,pvalue=0.0734699880244045,pvalueTTest=0.295043864528427,Adjusted:byPvalueMeanRatio;
chr19	4117549	4117656	MAP2K2	MAP2K200025	0.106209812711961	2	0.274241264214507	2	0.291330247761449	2	0.291330247761449	NA	NA	SegRatio=0.27,AbsMeanSigma=0.36,pvalue=0.0734699880244045,pvalueTTest=0.295043864528427,Adjusted:byPvalueMeanRatio;
chr20	32981586	32981700	ITCH	ITCH00001	0.238606151639228	2	0.17881557428631	2	0.0104946370921149	2	0.0104946370921149	NA	NA	SegRatio=0.18,AbsMeanSigma=0.42,pvalue=0.00199373430159929,pvalueTTest=0.0104946370921149,Adjusted:byPvalueTTestRatio;
chr20	32981622	32981743	ITCH	ITCH00002	0.0132367143108248	2	0.17881557428631	2	0.0104946370921149	2	0.0104946370921149	NA	NA	SegRatio=0.18,AbsMeanSigma=0.42,pvalue=0.00199373430159929,pvalueTTest=0.0104946370921149,Adjusted:byPvalueTTestRatio;
chr20	32989378	32989470	ITCH	ITCH00003	0.260653212217418	2	0.17881557428631	2	0.0104946370921149	2	0.0104946370921149	NA	NA	SegRatio=0.18,AbsMeanSigma=0.42,pvalue=0.00199373430159929,pvalueTTest=0.0104946370921149,Adjusted:byPvalueTTestRatio;
chr20	32989471	32989583	ITCH	ITCH00004	0.155016390887965	2	0.17881557428631	2	0.0104946370921149	2	0.0104946370921149	NA	NA	SegRatio=0.18,AbsMeanSigma=0.42,pvalue=0.00199373430159929,pvalueTTest=0.0104946370921149,Adjusted:byPvalueTTestRatio;
chr20	32996420	32996528	ITCH	ITCH00005	0.0903193247067237	2	0.17881557428631	2	0.0104946370921149	2	0.0104946370921149	NA	NA	SegRatio=0.18,AbsMeanSigma=0.42,pvalue=0.00199373430159929,pvalueTTest=0.0104946370921149,Adjusted:byPvalueTTestRatio;
chr20	32996468	32996565	ITCH	ITCH00006	0.0163054619515652	2	0.17881557428631	2	0.0104946370921149	2	0.0104946370921149	NA	NA	SegRatio=0.18,AbsMeanSigma=0.42,pvalue=0.00199373430159929,pvalueTTest=0.0104946370921149,Adjusted:byPvalueTTestRatio;
chr20	32996521	32996630	ITCH	ITCH00007	0.469325860866548	2	0.17881557428631	2	0.0104946370921149	2	0.0104946370921149	NA	NA	SegRatio=0.18,AbsMeanSigma=0.42,pvalue=0.00199373430159929,pvalueTTest=0.0104946370921149,Adjusted:byPvalueTTestRatio;
chr20	33000283	33000392	ITCH	ITCH00008	0.0399402365377135	2	0.17881557428631	2	0.0104946370921149	2	0.0104946370921149	NA	NA	SegRatio=0.18,AbsMeanSigma=0.42,pvalue=0.00199373430159929,pvalueTTest=0.0104946370921149,Adjusted:byPvalueTTestRatio;
chr20	33000380	33000464	ITCH	ITCH00009	0.372532293651537	2	0.17881557428631	2	0.0104946370921149	2	0.0104946370921149	NA	NA	SegRatio=0.18,AbsMeanSigma=0.42,pvalue=0.00199373430159929,pvalueTTest=0.0104946370921149,Adjusted:byPvalueTTestRatio;
chr20	33001509	33001624	ITCH	ITCH00010	0.297065174317786	2	0.17881557428631	2	0.0104946370921149	2	0.0104946370921149	NA	NA	SegRatio=0.18,AbsMeanSigma=0.42,pvalue=0.00199373430159929,pvalueTTest=0.0104946370921149,Adjusted:byPvalueTTestRatio;
chr20	33001623	33001732	ITCH	ITCH00011	-0.0763203959033427	2	0.17881557428631	2	0.0104946370921149	2	0.0104946370921149	NA	NA	SegRatio=0.18,AbsMeanSigma=0.42,pvalue=0.00199373430159929,pvalueTTest=0.0104946370921149,Adjusted:byPvalueTTestRatio;
chr20	33005050	33005161	ITCH	ITCH00012	0.0664748962415865	2	0.17881557428631	2	0.0104946370921149	2	0.0104946370921149	NA	NA	SegRatio=0.18,AbsMeanSigma=0.42,pvalue=0.00199373430159929,pvalueTTest=0.0104946370921149,Adjusted:byPvalueTTestRatio;
chr20	33012258	33012358	ITCH	ITCH00013	0.472995505384012	2	0.17881557428631	2	0.0104946370921149	2	0.0104946370921149	NA	NA	SegRatio=0.18,AbsMeanSigma=0.42,pvalue=0.00199373430159929,pvalueTTest=0.0104946370921149,Adjusted:byPvalueTTestRatio;
chr20	33026204	33026305	ITCH	ITCH00014	0.522965890784276	2	0.17881557428631	2	0.0104946370921149	2	0.0104946370921149	NA	NA	SegRatio=0.18,AbsMeanSigma=0.42,pvalue=0.00199373430159929,pvalueTTest=0.0104946370921149,Adjusted:byPvalueTTestRatio;
chr20	33026275	33026394	ITCH	ITCH00015	-0.0172073126054743	2	0.17881557428631	2	0.0104946370921149	2	0.0104946370921149	NA	NA	SegRatio=0.18,AbsMeanSigma=0.42,pvalue=0.00199373430159929,pvalueTTest=0.0104946370921149,Adjusted:byPvalueTTestRatio;
chr20	33026392	33026502	ITCH	ITCH00016	0.314468161144102	2	0.17881557428631	2	0.0104946370921149	2	0.0104946370921149	NA	NA	SegRatio=0.18,AbsMeanSigma=0.42,pvalue=0.00199373430159929,pvalueTTest=0.0104946370921149,Adjusted:byPvalueTTestRatio;
chr20	33027860	33027974	ITCH	ITCH00017	NA	2	0.17881557428631	2	0.0104946370921149	2	0.0104946370921149	NA	NA	SegRatio=0.18,AbsMeanSigma=0.42,pvalue=0.00199373430159929,pvalueTTest=0.0104946370921149,Adjusted:byPvalueTTestRatio;
chr20	33027971	33028083	ITCH	ITCH00018	0.0465052049321881	2	0.17881557428631	2	0.0104946370921149	2	0.0104946370921149	NA	NA	SegRatio=0.18,AbsMeanSigma=0.42,pvalue=0.00199373430159929,pvalueTTest=0.0104946370921149,Adjusted:byPvalueTTestRatio;
chr20	33028067	33028179	ITCH	ITCH00019	0.17881557428631	2	0.17881557428631	2	0.0104946370921149	2	0.0104946370921149	NA	NA	SegRatio=0.18,AbsMeanSigma=0.42,pvalue=0.00199373430159929,pvalueTTest=0.0104946370921149,Adjusted:byPvalueTTestRatio;
chr20	33029980	33030088	ITCH	ITCH00020	0.276727296502516	2	0.17881557428631	2	0.0104946370921149	2	0.0104946370921149	NA	NA	SegRatio=0.18,AbsMeanSigma=0.42,pvalue=0.00199373430159929,pvalueTTest=0.0104946370921149,Adjusted:byPvalueTTestRatio;
chr20	33030086	33030201	ITCH	ITCH00021	0.459798763043687	2	0.17881557428631	2	0.0104946370921149	2	0.0104946370921149	NA	NA	SegRatio=0.18,AbsMeanSigma=0.42,pvalue=0.00199373430159929,pvalueTTest=0.0104946370921149,Adjusted:byPvalueTTestRatio;
chr20	33033062	33033147	ITCH	ITCH00022	0.278731968615161	2	0.17881557428631	2	0.0104946370921149	2	0.0104946370921149	NA	NA	SegRatio=0.18,AbsMeanSigma=0.42,pvalue=0.00199373430159929,pvalueTTest=0.0104946370921149,Adjusted:byPvalueTTestRatio;
chr20	33033141	33033255	ITCH	ITCH00023	0.171165381185289	2	0.17881557428631	2	0.0104946370921149	2	0.0104946370921149	NA	NA	SegRatio=0.18,AbsMeanSigma=0.42,pvalue=0.00199373430159929,pvalueTTest=0.0104946370921149,Adjusted:byPvalueTTestRatio;
chr20	33033237	33033357	ITCH	ITCH00024	-0.158627994800852	2	0.17881557428631	2	0.0104946370921149	2	0.0104946370921149	NA	NA	SegRatio=0.18,AbsMeanSigma=0.42,pvalue=0.00199373430159929,pvalueTTest=0.0104946370921149,Adjusted:byPvalueTTestRatio;
chr20	33037176	33037290	ITCH	ITCH00025	NA	2	0.17881557428631	2	0.0104946370921149	2	0.0104946370921149	NA	NA	SegRatio=0.18,AbsMeanSigma=0.42,pvalue=0.00199373430159929,pvalueTTest=0.0104946370921149,Adjusted:byPvalueTTestRatio;
chr20	33037272	33037387	ITCH	ITCH00026	-0.765595748965637	2	0.17881557428631	2	0.0104946370921149	2	0.0104946370921149	NA	NA	SegRatio=0.18,AbsMeanSigma=0.42,pvalue=0.00199373430159929,pvalueTTest=0.0104946370921149,Adjusted:byPvalueTTestRatio;
chr20	33045155	33045243	ITCH	ITCH00027	0.226586569213599	2	0.17881557428631	2	0.0104946370921149	2	0.0104946370921149	NA	NA	SegRatio=0.18,AbsMeanSigma=0.42,pvalue=0.00199373430159929,pvalueTTest=0.0104946370921149,Adjusted:byPvalueTTestRatio;
chr20	33045234	33045346	ITCH	ITCH00028	0.628366404319083	2	0.17881557428631	2	0.0104946370921149	2	0.0104946370921149	NA	NA	SegRatio=0.18,AbsMeanSigma=0.42,pvalue=0.00199373430159929,pvalueTTest=0.0104946370921149,Adjusted:byPvalueTTestRatio;
chr20	33049855	33049969	ITCH	ITCH00029	NA	2	0.17881557428631	2	0.0104946370921149	2	0.0104946370921149	NA	NA	SegRatio=0.18,AbsMeanSigma=0.42,pvalue=0.00199373430159929,pvalueTTest=0.0104946370921149,Adjusted:byPvalueTTestRatio;
chr20	33049908	33050016	ITCH	ITCH00030	0.627330356880596	2	0.17881557428631	2	0.0104946370921149	2	0.0104946370921149	NA	NA	SegRatio=0.18,AbsMeanSigma=0.42,pvalue=0.00199373430159929,pvalueTTest=0.0104946370921149,Adjusted:byPvalueTTestRatio;
chr20	33049993	33050092	ITCH	ITCH00031	0.606843539958039	2	0.17881557428631	2	0.0104946370921149	2	0.0104946370921149	NA	NA	SegRatio=0.18,AbsMeanSigma=0.42,pvalue=0.00199373430159929,pvalueTTest=0.0104946370921149,Adjusted:byPvalueTTestRatio;
chr20	33057767	33057872	ITCH	ITCH00032	-0.540696837764347	2	0.17881557428631	2	0.0104946370921149	2	0.0104946370921149	NA	NA	SegRatio=0.18,AbsMeanSigma=0.42,pvalue=0.00199373430159929,pvalueTTest=0.0104946370921149,Adjusted:byPvalueTTestRatio;
chr20	33057873	33057984	ITCH	ITCH00033	0.144141665568818	2	0.17881557428631	2	0.0104946370921149	2	0.0104946370921149	NA	NA	SegRatio=0.18,AbsMeanSigma=0.42,pvalue=0.00199373430159929,pvalueTTest=0.0104946370921149,Adjusted:byPvalueTTestRatio;
chr20	33059221	33059316	ITCH	ITCH00034	-0.121239745027809	2	0.17881557428631	2	0.0104946370921149	2	0.0104946370921149	NA	NA	SegRatio=0.18,AbsMeanSigma=0.42,pvalue=0.00199373430159929,pvalueTTest=0.0104946370921149,Adjusted:byPvalueTTestRatio;
chr20	33059280	33059396	ITCH	ITCH00035	-0.275565228193257	2	0.17881557428631	2	0.0104946370921149	2	0.0104946370921149	NA	NA	SegRatio=0.18,AbsMeanSigma=0.42,pvalue=0.00199373430159929,pvalueTTest=0.0104946370921149,Adjusted:byPvalueTTestRatio;
chr20	33065511	33065603	ITCH	ITCH00036	0.755026542157137	2	0.17881557428631	2	0.0104946370921149	2	0.0104946370921149	NA	NA	SegRatio=0.18,AbsMeanSigma=0.42,pvalue=0.00199373430159929,pvalueTTest=0.0104946370921149,Adjusted:byPvalueTTestRatio;
chr20	33065600	33065707	ITCH	ITCH00037	0.0950795735807662	2	0.17881557428631	2	0.0104946370921149	2	0.0104946370921149	NA	NA	SegRatio=0.18,AbsMeanSigma=0.42,pvalue=0.00199373430159929,pvalueTTest=0.0104946370921149,Adjusted:byPvalueTTestRatio;
chr20	33067391	33067503	ITCH	ITCH00038	0.361785749599065	2	0.17881557428631	2	0.0104946370921149	2	0.0104946370921149	NA	NA	SegRatio=0.18,AbsMeanSigma=0.42,pvalue=0.00199373430159929,pvalueTTest=0.0104946370921149,Adjusted:byPvalueTTestRatio;
chr20	33067489	33067602	ITCH	ITCH00039	0.451312065147028	2	0.17881557428631	2	0.0104946370921149	2	0.0104946370921149	NA	NA	SegRatio=0.18,AbsMeanSigma=0.42,pvalue=0.00199373430159929,pvalueTTest=0.0104946370921149,Adjusted:byPvalueTTestRatio;
chr20	33067550	33067648	ITCH	ITCH00040	-0.369712038256892	2	0.17881557428631	2	0.0104946370921149	2	0.0104946370921149	NA	NA	SegRatio=0.18,AbsMeanSigma=0.42,pvalue=0.00199373430159929,pvalueTTest=0.0104946370921149,Adjusted:byPvalueTTestRatio;
chr20	33068319	33068456	ITCH	ITCH00041	-0.627050322939588	2	0.17881557428631	2	0.0104946370921149	2	0.0104946370921149	NA	NA	SegRatio=0.18,AbsMeanSigma=0.42,pvalue=0.00199373430159929,pvalueTTest=0.0104946370921149,Adjusted:byPvalueTTestRatio;
chr20	33068422	33068522	ITCH	ITCH00042	0.354444260069501	2	0.17881557428631	2	0.0104946370921149	2	0.0104946370921149	NA	NA	SegRatio=0.18,AbsMeanSigma=0.42,pvalue=0.00199373430159929,pvalueTTest=0.0104946370921149,Adjusted:byPvalueTTestRatio;
chr20	33068494	33068607	ITCH	ITCH00043	NA	2	0.17881557428631	2	0.0104946370921149	2	0.0104946370921149	NA	NA	SegRatio=0.18,AbsMeanSigma=0.42,pvalue=0.00199373430159929,pvalueTTest=0.0104946370921149,Adjusted:byPvalueTTestRatio;
chr20	33068847	33068958	ITCH	ITCH00044	0.664219245323038	2	0.17881557428631	2	0.0104946370921149	2	0.0104946370921149	NA	NA	SegRatio=0.18,AbsMeanSigma=0.42,pvalue=0.00199373430159929,pvalueTTest=0.0104946370921149,Adjusted:byPvalueTTestRatio;
chr20	33068939	33069048	ITCH	ITCH00045	0.188409376150289	2	0.17881557428631	2	0.0104946370921149	2	0.0104946370921149	NA	NA	SegRatio=0.18,AbsMeanSigma=0.42,pvalue=0.00199373430159929,pvalueTTest=0.0104946370921149,Adjusted:byPvalueTTestRatio;
chr20	33077048	33077158	ITCH	ITCH00046	0.403863226229581	2	0.17881557428631	2	0.0104946370921149	2	0.0104946370921149	NA	NA	SegRatio=0.18,AbsMeanSigma=0.42,pvalue=0.00199373430159929,pvalueTTest=0.0104946370921149,Adjusted:byPvalueTTestRatio;
chr20	33077158	33077259	ITCH	ITCH00047	-0.0707506492005837	2	0.17881557428631	2	0.0104946370921149	2	0.0104946370921149	NA	NA	SegRatio=0.18,AbsMeanSigma=0.42,pvalue=0.00199373430159929,pvalueTTest=0.0104946370921149,Adjusted:byPvalueTTestRatio;
chr20	33077575	33077678	ITCH	ITCH00048	0.250268583101146	2	0.17881557428631	2	0.0104946370921149	2	0.0104946370921149	NA	NA	SegRatio=0.18,AbsMeanSigma=0.42,pvalue=0.00199373430159929,pvalueTTest=0.0104946370921149,Adjusted:byPvalueTTestRatio;
chr20	33077675	33077790	ITCH	ITCH00049	0.2737510236194	2	0.17881557428631	2	0.0104946370921149	2	0.0104946370921149	NA	NA	SegRatio=0.18,AbsMeanSigma=0.42,pvalue=0.00199373430159929,pvalueTTest=0.0104946370921149,Adjusted:byPvalueTTestRatio;
chr20	33080263	33080376	ITCH	ITCH00050	-0.571627399278615	2	0.17881557428631	2	0.0104946370921149	2	0.0104946370921149	NA	NA	SegRatio=0.18,AbsMeanSigma=0.42,pvalue=0.00199373430159929,pvalueTTest=0.0104946370921149,Adjusted:byPvalueTTestRatio;
chr20	33080367	33080484	ITCH	ITCH00051	0.0278999675707554	2	0.17881557428631	2	0.0104946370921149	2	0.0104946370921149	NA	NA	SegRatio=0.18,AbsMeanSigma=0.42,pvalue=0.00199373430159929,pvalueTTest=0.0104946370921149,Adjusted:byPvalueTTestRatio;
chr20	33092096	33092205	ITCH	ITCH00052	0.308217933137792	2	0.17881557428631	2	0.0104946370921149	2	0.0104946370921149	NA	NA	SegRatio=0.18,AbsMeanSigma=0.42,pvalue=0.00199373430159929,pvalueTTest=0.0104946370921149,Adjusted:byPvalueTTestRatio;
chr20	33092205	33092316	ITCH	ITCH00053	-0.734305875709774	2	0.17881557428631	2	0.0104946370921149	2	0.0104946370921149	NA	NA	SegRatio=0.18,AbsMeanSigma=0.42,pvalue=0.00199373430159929,pvalueTTest=0.0104946370921149,Adjusted:byPvalueTTestRatio;
chr20	33095464	33095575	ITCH	ITCH00054	0.152976440626351	2	0.17881557428631	2	0.0104946370921149	2	0.0104946370921149	NA	NA	SegRatio=0.18,AbsMeanSigma=0.42,pvalue=0.00199373430159929,pvalueTTest=0.0104946370921149,Adjusted:byPvalueTTestRatio;
chr20	33095548	33095643	ITCH	ITCH00055	0.105713410570065	2	0.17881557428631	2	0.0104946370921149	2	0.0104946370921149	NA	NA	SegRatio=0.18,AbsMeanSigma=0.42,pvalue=0.00199373430159929,pvalueTTest=0.0104946370921149,Adjusted:byPvalueTTestRatio;
chr21	17135161	17135272	USP25	USP2500001	0.375719982396354	2	0.0647327906109788	2	0.107551248651719	2	0.107551248651719	NA	NA	SegRatio=0.06,AbsMeanSigma=0.03,pvalue=0.687500581577289,pvalueTTest=0.734614582674551,
chr21	17135248	17135318	USP25	USP2500002	-0.271635045321481	2	0.0647327906109788	2	0.107551248651719	2	0.107551248651719	NA	NA	SegRatio=0.06,AbsMeanSigma=0.03,pvalue=0.687500581577289,pvalueTTest=0.734614582674551,
chr21	17138241	17138354	USP25	USP2500003	NA	2	0.0647327906109788	2	0.107551248651719	2	0.107551248651719	NA	NA	SegRatio=0.06,AbsMeanSigma=0.03,pvalue=0.687500581577289,pvalueTTest=0.734614582674551,
chr21	17138337	17138445	USP25	USP2500004	0.356991579474956	2	0.0647327906109788	2	0.107551248651719	2	0.107551248651719	NA	NA	SegRatio=0.06,AbsMeanSigma=0.03,pvalue=0.687500581577289,pvalueTTest=0.734614582674551,
chr21	17138423	17138534	USP25	USP2500005	0.136065486024728	2	0.0647327906109788	2	0.107551248651719	2	0.107551248651719	NA	NA	SegRatio=0.06,AbsMeanSigma=0.03,pvalue=0.687500581577289,pvalueTTest=0.734614582674551,
chr21	17150138	17150250	USP25	USP2500006	NA	2	0.0647327906109788	2	0.107551248651719	2	0.107551248651719	NA	NA	SegRatio=0.06,AbsMeanSigma=0.03,pvalue=0.687500581577289,pvalueTTest=0.734614582674551,
chr21	17150231	17150329	USP25	USP2500007	-0.131381118982492	2	0.0647327906109788	2	0.107551248651719	2	0.107551248651719	NA	NA	SegRatio=0.06,AbsMeanSigma=0.03,pvalue=0.687500581577289,pvalueTTest=0.734614582674551,
chr21	17163768	17163880	USP25	USP2500008	-0.42624166863021	2	0.0647327906109788	2	0.107551248651719	2	0.107551248651719	NA	NA	SegRatio=0.06,AbsMeanSigma=0.03,pvalue=0.687500581577289,pvalueTTest=0.734614582674551,
chr21	17163874	17163968	USP25	USP2500009	0.282255900805742	2	0.0647327906109788	2	0.107551248651719	2	0.107551248651719	NA	NA	SegRatio=0.06,AbsMeanSigma=0.03,pvalue=0.687500581577289,pvalueTTest=0.734614582674551,
chr21	17163910	17164022	USP25	USP2500010	-0.00150137902389678	2	0.0647327906109788	2	0.107551248651719	2	0.107551248651719	NA	NA	SegRatio=0.06,AbsMeanSigma=0.03,pvalue=0.687500581577289,pvalueTTest=0.734614582674551,
chr21	17172046	17172152	USP25	USP2500011	NA	2	0.0647327906109788	2	0.107551248651719	2	0.107551248651719	NA	NA	SegRatio=0.06,AbsMeanSigma=0.03,pvalue=0.687500581577289,pvalueTTest=0.734614582674551,
chr21	17172131	17172244	USP25	USP2500012	0.174136265110634	2	0.0647327906109788	2	0.107551248651719	2	0.107551248651719	NA	NA	SegRatio=0.06,AbsMeanSigma=0.03,pvalue=0.687500581577289,pvalueTTest=0.734614582674551,
chr21	17177341	17177469	USP25	USP2500013	0.205276471398319	2	0.0647327906109788	2	0.107551248651719	2	0.107551248651719	NA	NA	SegRatio=0.06,AbsMeanSigma=0.03,pvalue=0.687500581577289,pvalueTTest=0.734614582674551,
chr21	17177454	17177570	USP25	USP2500014	0.251198042265271	2	0.0647327906109788	2	0.107551248651719	2	0.107551248651719	NA	NA	SegRatio=0.06,AbsMeanSigma=0.03,pvalue=0.687500581577289,pvalueTTest=0.734614582674551,
chr21	17177553	17177665	USP25	USP2500015	0.0911798419092261	2	0.0647327906109788	2	0.107551248651719	2	0.107551248651719	NA	NA	SegRatio=0.06,AbsMeanSigma=0.03,pvalue=0.687500581577289,pvalueTTest=0.734614582674551,
chr21	17181068	17181184	USP25	USP2500016	NA	2	0.0647327906109788	2	0.107551248651719	2	0.107551248651719	NA	NA	SegRatio=0.06,AbsMeanSigma=0.03,pvalue=0.687500581577289,pvalueTTest=0.734614582674551,
chr21	17181183	17181297	USP25	USP2500017	-0.365883868733567	2	0.0647327906109788	2	0.107551248651719	2	0.107551248651719	NA	NA	SegRatio=0.06,AbsMeanSigma=0.03,pvalue=0.687500581577289,pvalueTTest=0.734614582674551,
chr21	17183424	17183512	USP25	USP2500018	0.636126073940855	2	0.0647327906109788	2	0.107551248651719	2	0.107551248651719	NA	NA	SegRatio=0.06,AbsMeanSigma=0.03,pvalue=0.687500581577289,pvalueTTest=0.734614582674551,
chr21	17183477	17183577	USP25	USP2500019	0.381843084557278	2	0.0647327906109788	2	0.107551248651719	2	0.107551248651719	NA	NA	SegRatio=0.06,AbsMeanSigma=0.03,pvalue=0.687500581577289,pvalueTTest=0.734614582674551,
chr21	17190947	17191059	USP25	USP2500020	-0.223811153318508	2	0.0647327906109788	2	0.107551248651719	2	0.107551248651719	NA	NA	SegRatio=0.06,AbsMeanSigma=0.03,pvalue=0.687500581577289,pvalueTTest=0.734614582674551,
chr21	17191056	17191163	USP25	USP2500021	-0.166231152613989	2	0.0647327906109788	2	0.107551248651719	2	0.107551248651719	NA	NA	SegRatio=0.06,AbsMeanSigma=0.03,pvalue=0.687500581577289,pvalueTTest=0.734614582674551,
chr21	17191164	17191277	USP25	USP2500022	0.396702392147486	2	0.0647327906109788	2	0.107551248651719	2	0.107551248651719	NA	NA	SegRatio=0.06,AbsMeanSigma=0.03,pvalue=0.687500581577289,pvalueTTest=0.734614582674551,
chr21	17196300	17196419	USP25	USP2500023	-0.707061538394784	2	0.0647327906109788	2	0.107551248651719	2	0.107551248651719	NA	NA	SegRatio=0.06,AbsMeanSigma=0.03,pvalue=0.687500581577289,pvalueTTest=0.734614582674551,
chr21	17196409	17196514	USP25	USP2500024	0.842170577100589	2	0.0647327906109788	2	0.107551248651719	2	0.107551248651719	NA	NA	SegRatio=0.06,AbsMeanSigma=0.03,pvalue=0.687500581577289,pvalueTTest=0.734614582674551,
chr21	17197260	17197365	USP25	USP2500025	NA	2	0.0647327906109788	2	0.107551248651719	2	0.107551248651719	NA	NA	SegRatio=0.06,AbsMeanSigma=0.03,pvalue=0.687500581577289,pvalueTTest=0.734614582674551,
chr21	17197348	17197456	USP25	USP2500026	NA	2	0.0647327906109788	2	0.107551248651719	2	0.107551248651719	NA	NA	SegRatio=0.06,AbsMeanSigma=0.03,pvalue=0.687500581577289,pvalueTTest=0.734614582674551,
chr21	17198490	17198604	USP25	USP2500027	-0.306606521387404	2	0.0647327906109788	2	0.107551248651719	2	0.107551248651719	NA	NA	SegRatio=0.06,AbsMeanSigma=0.03,pvalue=0.687500581577289,pvalueTTest=0.734614582674551,
chr21	17198605	17198698	USP25	USP2500028	-0.242271097927082	2	0.0647327906109788	2	0.107551248651719	2	0.107551248651719	NA	NA	SegRatio=0.06,AbsMeanSigma=0.03,pvalue=0.687500581577289,pvalueTTest=0.734614582674551,
chr21	17198678	17198789	USP25	USP2500029	0.418613773018869	2	0.0647327906109788	2	0.107551248651719	2	0.107551248651719	NA	NA	SegRatio=0.06,AbsMeanSigma=0.03,pvalue=0.687500581577289,pvalueTTest=0.734614582674551,
chr21	17199273	17199386	USP25	USP2500030	-0.0324503157729005	2	0.0647327906109788	2	0.107551248651719	2	0.107551248651719	NA	NA	SegRatio=0.06,AbsMeanSigma=0.03,pvalue=0.687500581577289,pvalueTTest=0.734614582674551,
chr21	17199370	17199479	USP25	USP2500031	0.0389381481733303	2	0.0647327906109788	2	0.107551248651719	2	0.107551248651719	NA	NA	SegRatio=0.06,AbsMeanSigma=0.03,pvalue=0.687500581577289,pvalueTTest=0.734614582674551,
chr21	17199411	17199521	USP25	USP2500032	-0.0866178089405316	2	0.0647327906109788	2	0.107551248651719	2	0.107551248651719	NA	NA	SegRatio=0.06,AbsMeanSigma=0.03,pvalue=0.687500581577289,pvalueTTest=0.734614582674551,
chr21	17199471	17199589	USP25	USP2500033	-0.315832969653781	2	0.0647327906109788	2	0.107551248651719	2	0.107551248651719	NA	NA	SegRatio=0.06,AbsMeanSigma=0.03,pvalue=0.687500581577289,pvalueTTest=0.734614582674551,
chr21	17202824	17202923	USP25	USP2500034	NA	2	0.0647327906109788	2	0.107551248651719	2	0.107551248651719	NA	NA	SegRatio=0.06,AbsMeanSigma=0.03,pvalue=0.687500581577289,pvalueTTest=0.734614582674551,
chr21	17202914	17203036	USP25	USP2500035	NA	2	0.0647327906109788	2	0.107551248651719	2	0.107551248651719	NA	NA	SegRatio=0.06,AbsMeanSigma=0.03,pvalue=0.687500581577289,pvalueTTest=0.734614582674551,
chr21	17203641	17203757	USP25	USP2500036	0.0855455800631166	2	0.0647327906109788	2	0.107551248651719	2	0.107551248651719	NA	NA	SegRatio=0.06,AbsMeanSigma=0.03,pvalue=0.687500581577289,pvalueTTest=0.734614582674551,
chr21	17203757	17203875	USP25	USP2500037	-0.0559618927971182	2	0.0647327906109788	2	0.107551248651719	2	0.107551248651719	NA	NA	SegRatio=0.06,AbsMeanSigma=0.03,pvalue=0.687500581577289,pvalueTTest=0.734614582674551,
chr21	17203828	17203915	USP25	USP2500038	0.116610309600515	2	0.0647327906109788	2	0.107551248651719	2	0.107551248651719	NA	NA	SegRatio=0.06,AbsMeanSigma=0.03,pvalue=0.687500581577289,pvalueTTest=0.734614582674551,
chr21	17203915	17204032	USP25	USP2500039	-0.0530037314620588	2	0.0647327906109788	2	0.107551248651719	2	0.107551248651719	NA	NA	SegRatio=0.06,AbsMeanSigma=0.03,pvalue=0.687500581577289,pvalueTTest=0.734614582674551,
chr21	17205614	17205729	USP25	USP2500040	0.168303826898402	2	0.0647327906109788	2	0.107551248651719	2	0.107551248651719	NA	NA	SegRatio=0.06,AbsMeanSigma=0.03,pvalue=0.687500581577289,pvalueTTest=0.734614582674551,
chr21	17205727	17205840	USP25	USP2500041	0.584499544676153	2	0.0647327906109788	2	0.107551248651719	2	0.107551248651719	NA	NA	SegRatio=0.06,AbsMeanSigma=0.03,pvalue=0.687500581577289,pvalueTTest=0.734614582674551,
chr21	17205840	17205950	USP25	USP2500042	NA	2	0.0647327906109788	2	0.107551248651719	2	0.107551248651719	NA	NA	SegRatio=0.06,AbsMeanSigma=0.03,pvalue=0.687500581577289,pvalueTTest=0.734614582674551,
chr21	17214637	17214747	USP25	USP2500043	0.655520019657432	2	0.0647327906109788	2	0.107551248651719	2	0.107551248651719	NA	NA	SegRatio=0.06,AbsMeanSigma=0.03,pvalue=0.687500581577289,pvalueTTest=0.734614582674551,
chr21	17214721	17214836	USP25	USP2500044	0.360215578983335	2	0.0647327906109788	2	0.107551248651719	2	0.107551248651719	NA	NA	SegRatio=0.06,AbsMeanSigma=0.03,pvalue=0.687500581577289,pvalueTTest=0.734614582674551,
chr21	17214816	17214916	USP25	USP2500045	0.14527113651809	2	0.0647327906109788	2	0.107551248651719	2	0.107551248651719	NA	NA	SegRatio=0.06,AbsMeanSigma=0.03,pvalue=0.687500581577289,pvalueTTest=0.734614582674551,
chr21	17219914	17220011	USP25	USP2500046	0.0909114865536546	2	0.0647327906109788	2	0.107551248651719	2	0.107551248651719	NA	NA	SegRatio=0.06,AbsMeanSigma=0.03,pvalue=0.687500581577289,pvalueTTest=0.734614582674551,
chr21	17220006	17220116	USP25	USP2500047	0.285700438563605	2	0.0647327906109788	2	0.107551248651719	2	0.107551248651719	NA	NA	SegRatio=0.06,AbsMeanSigma=0.03,pvalue=0.687500581577289,pvalueTTest=0.734614582674551,
chr21	17222039	17222131	USP25	USP2500048	0.451913839030537	2	0.0647327906109788	2	0.107551248651719	2	0.107551248651719	NA	NA	SegRatio=0.06,AbsMeanSigma=0.03,pvalue=0.687500581577289,pvalueTTest=0.734614582674551,
chr21	17222095	17222203	USP25	USP2500049	0.565638927159458	2	0.0647327906109788	2	0.107551248651719	2	0.107551248651719	NA	NA	SegRatio=0.06,AbsMeanSigma=0.03,pvalue=0.687500581577289,pvalueTTest=0.734614582674551,
chr21	17222188	17222305	USP25	USP2500050	NA	2	0.0647327906109788	2	0.107551248651719	2	0.107551248651719	NA	NA	SegRatio=0.06,AbsMeanSigma=0.03,pvalue=0.687500581577289,pvalueTTest=0.734614582674551,
chr21	17236528	17236638	USP25	USP2500051	0.198954246711408	2	0.0647327906109788	2	0.107551248651719	2	0.107551248651719	NA	NA	SegRatio=0.06,AbsMeanSigma=0.03,pvalue=0.687500581577289,pvalueTTest=0.734614582674551,
chr21	17236636	17236749	USP25	USP2500052	-0.475026775213259	2	0.0647327906109788	2	0.107551248651719	2	0.107551248651719	NA	NA	SegRatio=0.06,AbsMeanSigma=0.03,pvalue=0.687500581577289,pvalueTTest=0.734614582674551,
chr21	17236737	17236861	USP25	USP2500053	NA	2	0.0647327906109788	2	0.107551248651719	2	0.107551248651719	NA	NA	SegRatio=0.06,AbsMeanSigma=0.03,pvalue=0.687500581577289,pvalueTTest=0.734614582674551,
chr21	17238509	17238617	USP25	USP2500054	NA	2	0.0647327906109788	2	0.107551248651719	2	0.107551248651719	NA	NA	SegRatio=0.06,AbsMeanSigma=0.03,pvalue=0.687500581577289,pvalueTTest=0.734614582674551,
chr21	17238614	17238712	USP25	USP2500055	0.237998315495099	2	0.0647327906109788	2	0.107551248651719	2	0.107551248651719	NA	NA	SegRatio=0.06,AbsMeanSigma=0.03,pvalue=0.687500581577289,pvalueTTest=0.734614582674551,
chr21	17242319	17242429	USP25	USP2500056	0.884746260854782	2	0.0647327906109788	2	0.107551248651719	2	0.107551248651719	NA	NA	SegRatio=0.06,AbsMeanSigma=0.03,pvalue=0.687500581577289,pvalueTTest=0.734614582674551,
chr21	17242401	17242517	USP25	USP2500057	-0.00730741510434658	2	0.0647327906109788	2	0.107551248651719	2	0.107551248651719	NA	NA	SegRatio=0.06,AbsMeanSigma=0.03,pvalue=0.687500581577289,pvalueTTest=0.734614582674551,
chr21	17246683	17246794	USP25	USP2500058	NA	2	0.0647327906109788	2	0.107551248651719	2	0.107551248651719	NA	NA	SegRatio=0.06,AbsMeanSigma=0.03,pvalue=0.687500581577289,pvalueTTest=0.734614582674551,
chr21	17246776	17246887	USP25	USP2500059	0.601147370269821	2	0.0647327906109788	2	0.107551248651719	2	0.107551248651719	NA	NA	SegRatio=0.06,AbsMeanSigma=0.03,pvalue=0.687500581577289,pvalueTTest=0.734614582674551,
chr21	17250038	17250149	USP25	USP2500060	-0.370872335026717	2	0.0647327906109788	2	0.107551248651719	2	0.107551248651719	NA	NA	SegRatio=0.06,AbsMeanSigma=0.03,pvalue=0.687500581577289,pvalueTTest=0.734614582674551,
chr21	17250149	17250268	USP25	USP2500061	-0.0881929722982411	2	0.0647327906109788	2	0.107551248651719	2	0.107551248651719	NA	NA	SegRatio=0.06,AbsMeanSigma=0.03,pvalue=0.687500581577289,pvalueTTest=0.734614582674551,
chr21	17250232	17250325	USP25	USP2500062	-0.530768025961587	2	0.0647327906109788	2	0.107551248651719	2	0.107551248651719	NA	NA	SegRatio=0.06,AbsMeanSigma=0.03,pvalue=0.687500581577289,pvalueTTest=0.734614582674551,
chr21	17250257	17250363	USP25	USP2500063	0.297562399637362	2	0.0647327906109788	2	0.107551248651719	2	0.107551248651719	NA	NA	SegRatio=0.06,AbsMeanSigma=0.03,pvalue=0.687500581577289,pvalueTTest=0.734614582674551,
chr21	17250575	17250683	USP25	USP2500064	-0.117146237978176	2	0.0647327906109788	2	0.107551248651719	2	0.107551248651719	NA	NA	SegRatio=0.06,AbsMeanSigma=0.03,pvalue=0.687500581577289,pvalueTTest=0.734614582674551,
chr21	17250680	17250779	USP25	USP2500065	-0.186277462197543	2	0.0647327906109788	2	0.107551248651719	2	0.107551248651719	NA	NA	SegRatio=0.06,AbsMeanSigma=0.03,pvalue=0.687500581577289,pvalueTTest=0.734614582674551,
chr21	17250745	17250862	USP25	USP2500066	0.0730478080560364	2	0.0647327906109788	2	0.107551248651719	2	0.107551248651719	NA	NA	SegRatio=0.06,AbsMeanSigma=0.03,pvalue=0.687500581577289,pvalueTTest=0.734614582674551,
chr21	30396983	30397097	USP16	USP1600001	0.132171025342621	2	0.0647327906109788	2	0.715227182449406	2	0.715227182449406	NA	NA	SegRatio=0.06,AbsMeanSigma=0.03,pvalue=0.687500581577289,pvalueTTest=0.734614582674551,
chr21	30397088	30397206	USP16	USP1600002	NA	2	0.0647327906109788	2	0.715227182449406	2	0.715227182449406	NA	NA	SegRatio=0.06,AbsMeanSigma=0.03,pvalue=0.687500581577289,pvalueTTest=0.734614582674551,
chr21	30400211	30400300	USP16	USP1600003	NA	2	0.0647327906109788	2	0.715227182449406	2	0.715227182449406	NA	NA	SegRatio=0.06,AbsMeanSigma=0.03,pvalue=0.687500581577289,pvalueTTest=0.734614582674551,
chr21	30400248	30400360	USP16	USP1600004	NA	2	0.0647327906109788	2	0.715227182449406	2	0.715227182449406	NA	NA	SegRatio=0.06,AbsMeanSigma=0.03,pvalue=0.687500581577289,pvalueTTest=0.734614582674551,
chr21	30402865	30402977	USP16	USP1600005	0.173504322799489	2	0.0647327906109788	2	0.715227182449406	2	0.715227182449406	NA	NA	SegRatio=0.06,AbsMeanSigma=0.03,pvalue=0.687500581577289,pvalueTTest=0.734614582674551,
chr21	30402962	30403058	USP16	USP1600006	0.0647327906109788	2	0.0647327906109788	2	0.715227182449406	2	0.715227182449406	NA	NA	SegRatio=0.06,AbsMeanSigma=0.03,pvalue=0.687500581577289,pvalueTTest=0.734614582674551,
chr21	30403006	30403119	USP16	USP1600007	0.20890014679344	2	0.0647327906109788	2	0.715227182449406	2	0.715227182449406	NA	NA	SegRatio=0.06,AbsMeanSigma=0.03,pvalue=0.687500581577289,pvalueTTest=0.734614582674551,
chr21	30407088	30407191	USP16	USP1600008	-0.290603705279149	2	0.0647327906109788	2	0.715227182449406	2	0.715227182449406	NA	NA	SegRatio=0.06,AbsMeanSigma=0.03,pvalue=0.687500581577289,pvalueTTest=0.734614582674551,
chr21	30407172	30407282	USP16	USP1600009	0.162736101773324	2	0.0647327906109788	2	0.715227182449406	2	0.715227182449406	NA	NA	SegRatio=0.06,AbsMeanSigma=0.03,pvalue=0.687500581577289,pvalueTTest=0.734614582674551,
chr21	30408518	30408625	USP16	USP1600010	0.0431727104436125	2	0.0647327906109788	2	0.715227182449406	2	0.715227182449406	NA	NA	SegRatio=0.06,AbsMeanSigma=0.03,pvalue=0.687500581577289,pvalueTTest=0.734614582674551,
chr21	30408618	30408730	USP16	USP1600011	0.20098765227831	2	0.0647327906109788	2	0.715227182449406	2	0.715227182449406	NA	NA	SegRatio=0.06,AbsMeanSigma=0.03,pvalue=0.687500581577289,pvalueTTest=0.734614582674551,
chr21	30409576	30409686	USP16	USP1600012	NA	2	0.0647327906109788	2	0.715227182449406	2	0.715227182449406	NA	NA	SegRatio=0.06,AbsMeanSigma=0.03,pvalue=0.687500581577289,pvalueTTest=0.734614582674551,
chr21	30409623	30409733	USP16	USP1600013	0.0133165007712067	2	0.0647327906109788	2	0.715227182449406	2	0.715227182449406	NA	NA	SegRatio=0.06,AbsMeanSigma=0.03,pvalue=0.687500581577289,pvalueTTest=0.734614582674551,
chr21	30409717	30409823	USP16	USP1600014	0.267848097831687	2	0.0647327906109788	2	0.715227182449406	2	0.715227182449406	NA	NA	SegRatio=0.06,AbsMeanSigma=0.03,pvalue=0.687500581577289,pvalueTTest=0.734614582674551,
chr21	30410613	30410726	USP16	USP1600015	-0.277443930075246	2	0.0647327906109788	2	0.715227182449406	2	0.715227182449406	NA	NA	SegRatio=0.06,AbsMeanSigma=0.03,pvalue=0.687500581577289,pvalueTTest=0.734614582674551,
chr21	30410681	30410774	USP16	USP1600016	-0.034130929498403	2	0.0647327906109788	2	0.715227182449406	2	0.715227182449406	NA	NA	SegRatio=0.06,AbsMeanSigma=0.03,pvalue=0.687500581577289,pvalueTTest=0.734614582674551,
chr21	30411325	30411439	USP16	USP1600017	-0.431927486117114	2	0.0647327906109788	2	0.715227182449406	2	0.715227182449406	NA	NA	SegRatio=0.06,AbsMeanSigma=0.03,pvalue=0.687500581577289,pvalueTTest=0.734614582674551,
chr21	30411389	30411493	USP16	USP1600018	-0.358398660462244	2	0.0647327906109788	2	0.715227182449406	2	0.715227182449406	NA	NA	SegRatio=0.06,AbsMeanSigma=0.03,pvalue=0.687500581577289,pvalueTTest=0.734614582674551,
chr21	30411468	30411582	USP16	USP1600019	-0.596820707873692	2	0.0647327906109788	2	0.715227182449406	2	0.715227182449406	NA	NA	SegRatio=0.06,AbsMeanSigma=0.03,pvalue=0.687500581577289,pvalueTTest=0.734614582674551,
chr21	30411777	30411886	USP16	USP1600020	0.245706739872161	2	0.0647327906109788	2	0.715227182449406	2	0.715227182449406	NA	NA	SegRatio=0.06,AbsMeanSigma=0.03,pvalue=0.687500581577289,pvalueTTest=0.734614582674551,
chr21	30411862	30411972	USP16	USP1600021	0.127120099548198	2	0.0647327906109788	2	0.715227182449406	2	0.715227182449406	NA	NA	SegRatio=0.06,AbsMeanSigma=0.03,pvalue=0.687500581577289,pvalueTTest=0.734614582674551,
chr21	30412857	30412968	USP16	USP1600022	NA	2	0.0647327906109788	2	0.715227182449406	2	0.715227182449406	NA	NA	SegRatio=0.06,AbsMeanSigma=0.03,pvalue=0.687500581577289,pvalueTTest=0.734614582674551,
chr21	30412962	30413072	USP16	USP1600023	0.798492149959276	2	0.0647327906109788	2	0.715227182449406	2	0.715227182449406	NA	NA	SegRatio=0.06,AbsMeanSigma=0.03,pvalue=0.687500581577289,pvalueTTest=0.734614582674551,
chr21	30414227	30414361	USP16	USP1600024	NA	2	0.0647327906109788	2	0.715227182449406	2	0.715227182449406	NA	NA	SegRatio=0.06,AbsMeanSigma=0.03,pvalue=0.687500581577289,pvalueTTest=0.734614582674551,
chr21	30414317	30414423	USP16	USP1600025	0.328706823997922	2	0.0647327906109788	2	0.715227182449406	2	0.715227182449406	NA	NA	SegRatio=0.06,AbsMeanSigma=0.03,pvalue=0.687500581577289,pvalueTTest=0.734614582674551,
chr21	30414394	30414494	USP16	USP1600026	0.31450148360624	2	0.0647327906109788	2	0.715227182449406	2	0.715227182449406	NA	NA	SegRatio=0.06,AbsMeanSigma=0.03,pvalue=0.687500581577289,pvalueTTest=0.734614582674551,
chr21	30414738	30414830	USP16	USP1600027	0.847008361600648	2	0.0647327906109788	2	0.715227182449406	2	0.715227182449406	NA	NA	SegRatio=0.06,AbsMeanSigma=0.03,pvalue=0.687500581577289,pvalueTTest=0.734614582674551,
chr21	30414826	30414940	USP16	USP1600028	0.68717775895733	2	0.0647327906109788	2	0.715227182449406	2	0.715227182449406	NA	NA	SegRatio=0.06,AbsMeanSigma=0.03,pvalue=0.687500581577289,pvalueTTest=0.734614582674551,
chr21	30415765	30415862	USP16	USP1600029	0.459658726342695	2	0.0647327906109788	2	0.715227182449406	2	0.715227182449406	NA	NA	SegRatio=0.06,AbsMeanSigma=0.03,pvalue=0.687500581577289,pvalueTTest=0.734614582674551,
chr21	30415813	30415922	USP16	USP1600030	0.0825951298792623	2	0.0647327906109788	2	0.715227182449406	2	0.715227182449406	NA	NA	SegRatio=0.06,AbsMeanSigma=0.03,pvalue=0.687500581577289,pvalueTTest=0.734614582674551,
chr21	30415871	30415984	USP16	USP1600031	0.205432354491204	2	0.0647327906109788	2	0.715227182449406	2	0.715227182449406	NA	NA	SegRatio=0.06,AbsMeanSigma=0.03,pvalue=0.687500581577289,pvalueTTest=0.734614582674551,
chr21	30418875	30419009	USP16	USP1600032	0.26953460861361	2	0.0647327906109788	2	0.715227182449406	2	0.715227182449406	NA	NA	SegRatio=0.06,AbsMeanSigma=0.03,pvalue=0.687500581577289,pvalueTTest=0.734614582674551,
chr21	30419000	30419114	USP16	USP1600033	-0.868563396953208	2	0.0647327906109788	2	0.715227182449406	2	0.715227182449406	NA	NA	SegRatio=0.06,AbsMeanSigma=0.03,pvalue=0.687500581577289,pvalueTTest=0.734614582674551,
chr21	30419063	30419159	USP16	USP1600034	0.229037269850656	2	0.0647327906109788	2	0.715227182449406	2	0.715227182449406	NA	NA	SegRatio=0.06,AbsMeanSigma=0.03,pvalue=0.687500581577289,pvalueTTest=0.734614582674551,
chr21	30419144	30419255	USP16	USP1600035	-0.127272974180596	2	0.0647327906109788	2	0.715227182449406	2	0.715227182449406	NA	NA	SegRatio=0.06,AbsMeanSigma=0.03,pvalue=0.687500581577289,pvalueTTest=0.734614582674551,
chr21	30419216	30419324	USP16	USP1600036	-0.279186136896384	2	0.0647327906109788	2	0.715227182449406	2	0.715227182449406	NA	NA	SegRatio=0.06,AbsMeanSigma=0.03,pvalue=0.687500581577289,pvalueTTest=0.734614582674551,
chr21	30419324	30419437	USP16	USP1600037	-0.313873628573606	2	0.0647327906109788	2	0.715227182449406	2	0.715227182449406	NA	NA	SegRatio=0.06,AbsMeanSigma=0.03,pvalue=0.687500581577289,pvalueTTest=0.734614582674551,
chr21	30419438	30419552	USP16	USP1600038	-0.806352110184714	2	0.0647327906109788	2	0.715227182449406	2	0.715227182449406	NA	NA	SegRatio=0.06,AbsMeanSigma=0.03,pvalue=0.687500581577289,pvalueTTest=0.734614582674551,
chr21	30419478	30419592	USP16	USP1600039	-0.480717044974053	2	0.0647327906109788	2	0.715227182449406	2	0.715227182449406	NA	NA	SegRatio=0.06,AbsMeanSigma=0.03,pvalue=0.687500581577289,pvalueTTest=0.734614582674551,
chr21	30419576	30419689	USP16	USP1600040	-0.0324647737725183	2	0.0647327906109788	2	0.715227182449406	2	0.715227182449406	NA	NA	SegRatio=0.06,AbsMeanSigma=0.03,pvalue=0.687500581577289,pvalueTTest=0.734614582674551,
chr21	30421006	30421120	USP16	USP1600041	-0.260259354678923	2	0.0647327906109788	2	0.715227182449406	2	0.715227182449406	NA	NA	SegRatio=0.06,AbsMeanSigma=0.03,pvalue=0.687500581577289,pvalueTTest=0.734614582674551,
chr21	30421090	30421180	USP16	USP1600042	0.579225627495051	2	0.0647327906109788	2	0.715227182449406	2	0.715227182449406	NA	NA	SegRatio=0.06,AbsMeanSigma=0.03,pvalue=0.687500581577289,pvalueTTest=0.734614582674551,
chr21	30421178	30421289	USP16	USP1600043	NA	2	0.0647327906109788	2	0.715227182449406	2	0.715227182449406	NA	NA	SegRatio=0.06,AbsMeanSigma=0.03,pvalue=0.687500581577289,pvalueTTest=0.734614582674551,
chr21	30422380	30422492	USP16	USP1600044	0.305086023559139	2	0.0647327906109788	2	0.715227182449406	2	0.715227182449406	NA	NA	SegRatio=0.06,AbsMeanSigma=0.03,pvalue=0.687500581577289,pvalueTTest=0.734614582674551,
chr21	30422478	30422589	USP16	USP1600045	-0.0771058308888402	2	0.0647327906109788	2	0.715227182449406	2	0.715227182449406	NA	NA	SegRatio=0.06,AbsMeanSigma=0.03,pvalue=0.687500581577289,pvalueTTest=0.734614582674551,
chr21	30426083	30426199	USP16	USP1600046	-0.287327396685739	2	0.0647327906109788	2	0.715227182449406	2	0.715227182449406	NA	NA	SegRatio=0.06,AbsMeanSigma=0.03,pvalue=0.687500581577289,pvalueTTest=0.734614582674551,
chr21	30426194	30426309	USP16	USP1600047	-0.542209055344101	2	0.0647327906109788	2	0.715227182449406	2	0.715227182449406	NA	NA	SegRatio=0.06,AbsMeanSigma=0.03,pvalue=0.687500581577289,pvalueTTest=0.734614582674551,
chr21	30426354	30426466	USP16	USP1600048	NA	2	0.0647327906109788	2	0.715227182449406	2	0.715227182449406	NA	NA	SegRatio=0.06,AbsMeanSigma=0.03,pvalue=0.687500581577289,pvalueTTest=0.734614582674551,
chr21	30426420	30426534	USP16	USP1600049	-0.280335084996403	2	0.0647327906109788	2	0.715227182449406	2	0.715227182449406	NA	NA	SegRatio=0.06,AbsMeanSigma=0.03,pvalue=0.687500581577289,pvalueTTest=0.734614582674551,
chr21	36164631	36164734	RUNX1	RUNX100001	NA	2	0.0647327906109788	2	0.843196360655496	2	0.843196360655496	NA	NA	SegRatio=0.06,AbsMeanSigma=0.03,pvalue=0.687500581577289,pvalueTTest=0.734614582674551,
chr21	36164668	36164807	RUNX1	RUNX100002	NA	2	0.0647327906109788	2	0.843196360655496	2	0.843196360655496	NA	NA	SegRatio=0.06,AbsMeanSigma=0.03,pvalue=0.687500581577289,pvalueTTest=0.734614582674551,
chr21	36164746	36164882	RUNX1	RUNX100003	NA	2	0.0647327906109788	2	0.843196360655496	2	0.843196360655496	NA	NA	SegRatio=0.06,AbsMeanSigma=0.03,pvalue=0.687500581577289,pvalueTTest=0.734614582674551,
chr21	36164830	36164939	RUNX1	RUNX100004	-0.231358615872323	2	0.0647327906109788	2	0.843196360655496	2	0.843196360655496	NA	NA	SegRatio=0.06,AbsMeanSigma=0.03,pvalue=0.687500581577289,pvalueTTest=0.734614582674551,
chr21	36171575	36171694	RUNX1	RUNX100005	0.0725922866591163	2	0.0647327906109788	2	0.843196360655496	2	0.843196360655496	NA	NA	SegRatio=0.06,AbsMeanSigma=0.03,pvalue=0.687500581577289,pvalueTTest=0.734614582674551,
chr21	36171694	36171787	RUNX1	RUNX100006	0.168088019476396	2	0.0647327906109788	2	0.843196360655496	2	0.843196360655496	NA	NA	SegRatio=0.06,AbsMeanSigma=0.03,pvalue=0.687500581577289,pvalueTTest=0.734614582674551,
chr21	36193930	36194042	RUNX1	RUNX100007	0.393223623405822	2	0.0647327906109788	2	0.843196360655496	2	0.843196360655496	NA	NA	SegRatio=0.06,AbsMeanSigma=0.03,pvalue=0.687500581577289,pvalueTTest=0.734614582674551,
chr21	36206622	36206739	RUNX1	RUNX100008	-0.171525819338907	2	0.0647327906109788	2	0.843196360655496	2	0.843196360655496	NA	NA	SegRatio=0.06,AbsMeanSigma=0.03,pvalue=0.687500581577289,pvalueTTest=0.734614582674551,
chr21	36206725	36206847	RUNX1	RUNX100009	-0.1249667847497	2	0.0647327906109788	2	0.843196360655496	2	0.843196360655496	NA	NA	SegRatio=0.06,AbsMeanSigma=0.03,pvalue=0.687500581577289,pvalueTTest=0.734614582674551,
chr21	36206806	36206884	RUNX1	RUNX100010	-0.225069968600017	2	0.0647327906109788	2	0.843196360655496	2	0.843196360655496	NA	NA	SegRatio=0.06,AbsMeanSigma=0.03,pvalue=0.687500581577289,pvalueTTest=0.734614582674551,
chr21	36206885	36206983	RUNX1	RUNX100011	0.0775332301601496	2	0.0647327906109788	2	0.843196360655496	2	0.843196360655496	NA	NA	SegRatio=0.06,AbsMeanSigma=0.03,pvalue=0.687500581577289,pvalueTTest=0.734614582674551,
chr21	36231720	36231836	RUNX1	RUNX100012	0.119313471601627	2	0.0647327906109788	2	0.843196360655496	2	0.843196360655496	NA	NA	SegRatio=0.06,AbsMeanSigma=0.03,pvalue=0.687500581577289,pvalueTTest=0.734614582674551,
chr21	36231822	36231933	RUNX1	RUNX100013	-0.074291510371207	2	0.0647327906109788	2	0.843196360655496	2	0.843196360655496	NA	NA	SegRatio=0.06,AbsMeanSigma=0.03,pvalue=0.687500581577289,pvalueTTest=0.734614582674551,
chr21	36252825	36252940	RUNX1	RUNX100014	-0.50817685831378	2	0.0647327906109788	2	0.843196360655496	2	0.843196360655496	NA	NA	SegRatio=0.06,AbsMeanSigma=0.03,pvalue=0.687500581577289,pvalueTTest=0.734614582674551,
chr21	36252896	36253009	RUNX1	RUNX100015	-0.0470310442450056	2	0.0647327906109788	2	0.843196360655496	2	0.843196360655496	NA	NA	SegRatio=0.06,AbsMeanSigma=0.03,pvalue=0.687500581577289,pvalueTTest=0.734614582674551,
chr21	36252952	36253064	RUNX1	RUNX100016	0.143461810742015	2	0.0647327906109788	2	0.843196360655496	2	0.843196360655496	NA	NA	SegRatio=0.06,AbsMeanSigma=0.03,pvalue=0.687500581577289,pvalueTTest=0.734614582674551,
chr21	36259049	36259193	RUNX1	RUNX100017	NA	2	0.0647327906109788	2	0.843196360655496	2	0.843196360655496	NA	NA	SegRatio=0.06,AbsMeanSigma=0.03,pvalue=0.687500581577289,pvalueTTest=0.734614582674551,
chr21	36259204	36259334	RUNX1	RUNX100018	NA	2	0.0647327906109788	2	0.843196360655496	2	0.843196360655496	NA	NA	SegRatio=0.06,AbsMeanSigma=0.03,pvalue=0.687500581577289,pvalueTTest=0.734614582674551,
chr21	36259340	36259439	RUNX1	RUNX100019	-0.520639238987787	2	0.0647327906109788	2	0.843196360655496	2	0.843196360655496	NA	NA	SegRatio=0.06,AbsMeanSigma=0.03,pvalue=0.687500581577289,pvalueTTest=0.734614582674551,
chr21	36265188	36265254	RUNX1	RUNX100020	NA	2	0.0647327906109788	2	0.843196360655496	2	0.843196360655496	NA	NA	SegRatio=0.06,AbsMeanSigma=0.03,pvalue=0.687500581577289,pvalueTTest=0.734614582674551,
chr21	36265263	36265395	RUNX1	RUNX100021	0.104417165030462	2	0.0647327906109788	2	0.843196360655496	2	0.843196360655496	NA	NA	SegRatio=0.06,AbsMeanSigma=0.03,pvalue=0.687500581577289,pvalueTTest=0.734614582674551,
chr21	36421091	36421209	RUNX1	RUNX100022	0.158646646109646	2	0.0647327906109788	2	0.843196360655496	2	0.843196360655496	NA	NA	SegRatio=0.06,AbsMeanSigma=0.03,pvalue=0.687500581577289,pvalueTTest=0.734614582674551,
chr21	36421190	36421301	RUNX1	RUNX100023	NA	2	0.0647327906109788	2	0.843196360655496	2	0.843196360655496	NA	NA	SegRatio=0.06,AbsMeanSigma=0.03,pvalue=0.687500581577289,pvalueTTest=0.734614582674551,
chr21	44473904	44474020	CBS	CBS00001	0.118101053807235	2	0.0647327906109788	2	0.552196654187861	2	0.552196654187861	NA	NA	SegRatio=0.06,AbsMeanSigma=0.03,pvalue=0.687500581577289,pvalueTTest=0.734614582674551,
chr21	44473995	44474100	CBS	CBS00002	-0.0718815045464658	2	0.0647327906109788	2	0.552196654187861	2	0.552196654187861	NA	NA	SegRatio=0.06,AbsMeanSigma=0.03,pvalue=0.687500581577289,pvalueTTest=0.734614582674551,
chr21	44476884	44476994	CBS	CBS00003	0.203835778986569	2	0.0647327906109788	2	0.552196654187861	2	0.552196654187861	NA	NA	SegRatio=0.06,AbsMeanSigma=0.03,pvalue=0.687500581577289,pvalueTTest=0.734614582674551,
chr21	44476961	44477044	CBS	CBS00004	0.505604250115123	2	0.0647327906109788	2	0.552196654187861	2	0.552196654187861	NA	NA	SegRatio=0.06,AbsMeanSigma=0.03,pvalue=0.687500581577289,pvalueTTest=0.734614582674551,
chr21	44478232	44478353	CBS	CBS00005	-0.497787458479933	2	0.0647327906109788	2	0.552196654187861	2	0.552196654187861	NA	NA	SegRatio=0.06,AbsMeanSigma=0.03,pvalue=0.687500581577289,pvalueTTest=0.734614582674551,
chr21	44478341	44478462	CBS	CBS00006	0.1546823627088	2	0.0647327906109788	2	0.552196654187861	2	0.552196654187861	NA	NA	SegRatio=0.06,AbsMeanSigma=0.03,pvalue=0.687500581577289,pvalueTTest=0.734614582674551,
chr21	44478881	44478989	CBS	CBS00007	0.0696526879531297	2	0.0647327906109788	2	0.552196654187861	2	0.552196654187861	NA	NA	SegRatio=0.06,AbsMeanSigma=0.03,pvalue=0.687500581577289,pvalueTTest=0.734614582674551,
chr21	44478983	44479104	CBS	CBS00008	0.148846322709398	2	0.0647327906109788	2	0.552196654187861	2	0.552196654187861	NA	NA	SegRatio=0.06,AbsMeanSigma=0.03,pvalue=0.687500581577289,pvalueTTest=0.734614582674551,
chr21	44480568	44480704	CBS	CBS00009	NA	2	0.0647327906109788	2	0.552196654187861	2	0.552196654187861	NA	NA	SegRatio=0.06,AbsMeanSigma=0.03,pvalue=0.687500581577289,pvalueTTest=0.734614582674551,
chr21	44482396	44482493	CBS	CBS00010	-0.0665866135002511	2	0.0647327906109788	2	0.552196654187861	2	0.552196654187861	NA	NA	SegRatio=0.06,AbsMeanSigma=0.03,pvalue=0.687500581577289,pvalueTTest=0.734614582674551,
chr21	44482487	44482557	CBS	CBS00011	-0.395079480164145	2	0.0647327906109788	2	0.552196654187861	2	0.552196654187861	NA	NA	SegRatio=0.06,AbsMeanSigma=0.03,pvalue=0.687500581577289,pvalueTTest=0.734614582674551,
chr21	44483019	44483113	CBS	CBS00012	0.0886244420863321	2	0.0647327906109788	2	0.552196654187861	2	0.552196654187861	NA	NA	SegRatio=0.06,AbsMeanSigma=0.03,pvalue=0.687500581577289,pvalueTTest=0.734614582674551,
chr21	44483061	44483182	CBS	CBS00013	NA	2	0.0647327906109788	2	0.552196654187861	2	0.552196654187861	NA	NA	SegRatio=0.06,AbsMeanSigma=0.03,pvalue=0.687500581577289,pvalueTTest=0.734614582674551,
chr21	44483122	44483234	CBS	CBS00014	NA	2	0.0647327906109788	2	0.552196654187861	2	0.552196654187861	NA	NA	SegRatio=0.06,AbsMeanSigma=0.03,pvalue=0.687500581577289,pvalueTTest=0.734614582674551,
chr21	44483952	44484072	CBS	CBS00015	0.0403971455857144	2	0.0647327906109788	2	0.552196654187861	2	0.552196654187861	NA	NA	SegRatio=0.06,AbsMeanSigma=0.03,pvalue=0.687500581577289,pvalueTTest=0.734614582674551,
chr21	44484049	44484167	CBS	CBS00016	-0.429723433339712	2	0.0647327906109788	2	0.552196654187861	2	0.552196654187861	NA	NA	SegRatio=0.06,AbsMeanSigma=0.03,pvalue=0.687500581577289,pvalueTTest=0.734614582674551,
chr21	44485255	44485372	CBS	CBS00017	-0.288130524789596	2	0.0647327906109788	2	0.552196654187861	2	0.552196654187861	NA	NA	SegRatio=0.06,AbsMeanSigma=0.03,pvalue=0.687500581577289,pvalueTTest=0.734614582674551,
chr21	44485338	44485459	CBS	CBS00018	-0.437722863946227	2	0.0647327906109788	2	0.552196654187861	2	0.552196654187861	NA	NA	SegRatio=0.06,AbsMeanSigma=0.03,pvalue=0.687500581577289,pvalueTTest=0.734614582674551,
chr21	44485468	44485565	CBS	CBS00019	-0.388830617027701	2	0.0647327906109788	2	0.552196654187861	2	0.552196654187861	NA	NA	SegRatio=0.06,AbsMeanSigma=0.03,pvalue=0.687500581577289,pvalueTTest=0.734614582674551,
chr21	44485583	44485724	CBS	CBS00020	NA	2	0.0647327906109788	2	0.552196654187861	2	0.552196654187861	NA	NA	SegRatio=0.06,AbsMeanSigma=0.03,pvalue=0.687500581577289,pvalueTTest=0.734614582674551,
chr21	44485770	44485911	CBS	CBS00021	NA	2	0.0647327906109788	2	0.552196654187861	2	0.552196654187861	NA	NA	SegRatio=0.06,AbsMeanSigma=0.03,pvalue=0.687500581577289,pvalueTTest=0.734614582674551,
chr21	44486382	44486493	CBS	CBS00022	0.252482222835591	2	0.0647327906109788	2	0.552196654187861	2	0.552196654187861	NA	NA	SegRatio=0.06,AbsMeanSigma=0.03,pvalue=0.687500581577289,pvalueTTest=0.734614582674551,
chr21	44486476	44486613	CBS	CBS00023	-0.625680804887532	2	0.0647327906109788	2	0.552196654187861	2	0.552196654187861	NA	NA	SegRatio=0.06,AbsMeanSigma=0.03,pvalue=0.687500581577289,pvalueTTest=0.734614582674551,
chr21	44488593	44488713	CBS	CBS00024	-0.315717464359554	2	0.0647327906109788	2	0.552196654187861	2	0.552196654187861	NA	NA	SegRatio=0.06,AbsMeanSigma=0.03,pvalue=0.687500581577289,pvalueTTest=0.734614582674551,
chr21	44488692	44488801	CBS	CBS00025	0.256439078969589	2	0.0647327906109788	2	0.552196654187861	2	0.552196654187861	NA	NA	SegRatio=0.06,AbsMeanSigma=0.03,pvalue=0.687500581577289,pvalueTTest=0.734614582674551,
chr21	44492073	44492192	CBS	CBS00026	0.536381131941398	2	0.536381131941398	2	0.552196654187861	2	0.552196654187861	NA	NA	SegRatio=0.54,AbsMeanSigma=2.15,pvalue=0.00238906697834936,pvalueTTest=1,Adjusted:byPvalueTTestRatio;
chr21	44492199	44492293	CBS	CBS00027	NA	2	0.536381131941398	2	0.552196654187861	2	0.552196654187861	NA	NA	SegRatio=0.54,AbsMeanSigma=2.15,pvalue=0.00238906697834936,pvalueTTest=1,Adjusted:byPvalueTTestRatio;
chrX	14861624	14861710	FANCB	FANCB00001	NA	4	0.662524713862678	4	0.134935119491297	3.5	3.36264256648139e-08	NA	NA	SegRatio=0.66,AbsMeanSigma=1.86,pvalue=2.14633545463193e-210,pvalueTTest=1.32382070778486e-75,
chrX	14861651	14861762	FANCB	FANCB00002	0.639501496806844	4	0.662524713862678	4	0.134935119491297	3.5	3.36264256648139e-08	NA	NA	SegRatio=0.66,AbsMeanSigma=1.86,pvalue=2.14633545463193e-210,pvalueTTest=1.32382070778486e-75,
chrX	14861737	14861853	FANCB	FANCB00003	0.125585425595422	4	0.662524713862678	4	0.134935119491297	3.5	3.36264256648139e-08	NA	NA	SegRatio=0.66,AbsMeanSigma=1.86,pvalue=2.14633545463193e-210,pvalueTTest=1.32382070778486e-75,
chrX	14861843	14861955	FANCB	FANCB00004	0.922693365706535	4	0.662524713862678	4	0.134935119491297	3.5	3.36264256648139e-08	NA	NA	SegRatio=0.66,AbsMeanSigma=1.86,pvalue=2.14633545463193e-210,pvalueTTest=1.32382070778486e-75,
chrX	14861949	14862065	FANCB	FANCB00005	0.410381885600554	4	0.662524713862678	4	0.134935119491297	3.5	3.36264256648139e-08	NA	NA	SegRatio=0.66,AbsMeanSigma=1.86,pvalue=2.14633545463193e-210,pvalueTTest=1.32382070778486e-75,
chrX	14862058	14862149	FANCB	FANCB00006	NA	4	0.662524713862678	4	0.134935119491297	3.5	3.36264256648139e-08	NA	NA	SegRatio=0.66,AbsMeanSigma=1.86,pvalue=2.14633545463193e-210,pvalueTTest=1.32382070778486e-75,
chrX	14862602	14862714	FANCB	FANCB00007	0.496799105392641	4	0.662524713862678	4	0.134935119491297	3.5	3.36264256648139e-08	NA	NA	SegRatio=0.66,AbsMeanSigma=1.86,pvalue=2.14633545463193e-210,pvalueTTest=1.32382070778486e-75,
chrX	14862706	14862825	FANCB	FANCB00008	0.267469208186685	4	0.662524713862678	4	0.134935119491297	3.5	3.36264256648139e-08	NA	NA	SegRatio=0.66,AbsMeanSigma=1.86,pvalue=2.14633545463193e-210,pvalueTTest=1.32382070778486e-75,
chrX	14862778	14862876	FANCB	FANCB00009	0.789110013133543	4	0.662524713862678	4	0.134935119491297	3.5	3.36264256648139e-08	NA	NA	SegRatio=0.66,AbsMeanSigma=1.86,pvalue=2.14633545463193e-210,pvalueTTest=1.32382070778486e-75,
chrX	14862845	14862957	FANCB	FANCB00010	1.12084648431419	4	0.662524713862678	4	0.134935119491297	3.5	3.36264256648139e-08	NA	NA	SegRatio=0.66,AbsMeanSigma=1.86,pvalue=2.14633545463193e-210,pvalueTTest=1.32382070778486e-75,
chrX	14862899	14863005	FANCB	FANCB00011	0.110899758978543	4	0.662524713862678	4	0.134935119491297	3.5	3.36264256648139e-08	NA	NA	SegRatio=0.66,AbsMeanSigma=1.86,pvalue=2.14633545463193e-210,pvalueTTest=1.32382070778486e-75,
chrX	14863005	14863112	FANCB	FANCB00012	0.628951130630721	4	0.662524713862678	4	0.134935119491297	3.5	3.36264256648139e-08	NA	NA	SegRatio=0.66,AbsMeanSigma=1.86,pvalue=2.14633545463193e-210,pvalueTTest=1.32382070778486e-75,
chrX	14863067	14863182	FANCB	FANCB00013	0.456979402683374	4	0.662524713862678	4	0.134935119491297	3.5	3.36264256648139e-08	NA	NA	SegRatio=0.66,AbsMeanSigma=1.86,pvalue=2.14633545463193e-210,pvalueTTest=1.32382070778486e-75,
chrX	14863166	14863273	FANCB	FANCB00014	0.460021970834291	4	0.662524713862678	4	0.134935119491297	3.5	3.36264256648139e-08	NA	NA	SegRatio=0.66,AbsMeanSigma=1.86,pvalue=2.14633545463193e-210,pvalueTTest=1.32382070778486e-75,
chrX	14863238	14863337	FANCB	FANCB00015	0.0688392458647872	4	0.662524713862678	4	0.134935119491297	3.5	3.36264256648139e-08	NA	NA	SegRatio=0.66,AbsMeanSigma=1.86,pvalue=2.14633545463193e-210,pvalueTTest=1.32382070778486e-75,
chrX	14863277	14863383	FANCB	FANCB00016	-0.221890826085047	4	0.662524713862678	4	0.134935119491297	3.5	3.36264256648139e-08	NA	NA	SegRatio=0.66,AbsMeanSigma=1.86,pvalue=2.14633545463193e-210,pvalueTTest=1.32382070778486e-75,
chrX	14863311	14863426	FANCB	FANCB00017	0.589082078241395	4	0.662524713862678	4	0.134935119491297	3.5	3.36264256648139e-08	NA	NA	SegRatio=0.66,AbsMeanSigma=1.86,pvalue=2.14633545463193e-210,pvalueTTest=1.32382070778486e-75,
chrX	14863403	14863513	FANCB	FANCB00018	NA	4	0.662524713862678	4	0.134935119491297	3.5	3.36264256648139e-08	NA	NA	SegRatio=0.66,AbsMeanSigma=1.86,pvalue=2.14633545463193e-210,pvalueTTest=1.32382070778486e-75,
chrX	14868601	14868713	FANCB	FANCB00019	-0.193525745983527	4	0.662524713862678	4	0.134935119491297	3.5	3.36264256648139e-08	NA	NA	SegRatio=0.66,AbsMeanSigma=1.86,pvalue=2.14633545463193e-210,pvalueTTest=1.32382070778486e-75,
chrX	14868670	14868767	FANCB	FANCB00020	0.932066364632565	4	0.662524713862678	4	0.134935119491297	3.5	3.36264256648139e-08	NA	NA	SegRatio=0.66,AbsMeanSigma=1.86,pvalue=2.14633545463193e-210,pvalueTTest=1.32382070778486e-75,
chrX	14868758	14868870	FANCB	FANCB00021	NA	4	0.662524713862678	4	0.134935119491297	3.5	3.36264256648139e-08	NA	NA	SegRatio=0.66,AbsMeanSigma=1.86,pvalue=2.14633545463193e-210,pvalueTTest=1.32382070778486e-75,
chrX	14871063	14871174	FANCB	FANCB00022	NA	4	0.662524713862678	4	0.134935119491297	3.5	3.36264256648139e-08	NA	NA	SegRatio=0.66,AbsMeanSigma=1.86,pvalue=2.14633545463193e-210,pvalueTTest=1.32382070778486e-75,
chrX	14871155	14871259	FANCB	FANCB00023	0.774357842376371	4	0.662524713862678	4	0.134935119491297	3.5	3.36264256648139e-08	NA	NA	SegRatio=0.66,AbsMeanSigma=1.86,pvalue=2.14633545463193e-210,pvalueTTest=1.32382070778486e-75,
chrX	14871204	14871313	FANCB	FANCB00024	1.28094058482096	4	0.662524713862678	4	0.134935119491297	3.5	3.36264256648139e-08	NA	NA	SegRatio=0.66,AbsMeanSigma=1.86,pvalue=2.14633545463193e-210,pvalueTTest=1.32382070778486e-75,
chrX	14875926	14876038	FANCB	FANCB00025	0.484340072423031	4	0.662524713862678	4	0.134935119491297	3.5	3.36264256648139e-08	NA	NA	SegRatio=0.66,AbsMeanSigma=1.86,pvalue=2.14633545463193e-210,pvalueTTest=1.32382070778486e-75,
chrX	14876008	14876120	FANCB	FANCB00026	1.30393137797363	4	0.662524713862678	4	0.134935119491297	3.5	3.36264256648139e-08	NA	NA	SegRatio=0.66,AbsMeanSigma=1.86,pvalue=2.14633545463193e-210,pvalueTTest=1.32382070778486e-75,
chrX	14877269	14877379	FANCB	FANCB00027	1.46277651607104	4	0.662524713862678	4	0.134935119491297	3.5	3.36264256648139e-08	NA	NA	SegRatio=0.66,AbsMeanSigma=1.86,pvalue=2.14633545463193e-210,pvalueTTest=1.32382070778486e-75,
chrX	14877356	14877461	FANCB	FANCB00028	0.229498052378634	4	0.662524713862678	4	0.134935119491297	3.5	3.36264256648139e-08	NA	NA	SegRatio=0.66,AbsMeanSigma=1.86,pvalue=2.14633545463193e-210,pvalueTTest=1.32382070778486e-75,
chrX	14877416	14877520	FANCB	FANCB00029	1.25024414445468	4	0.662524713862678	4	0.134935119491297	3.5	3.36264256648139e-08	NA	NA	SegRatio=0.66,AbsMeanSigma=1.86,pvalue=2.14633545463193e-210,pvalueTTest=1.32382070778486e-75,
chrX	14882657	14882775	FANCB	FANCB00030	0.398975051760198	4	0.662524713862678	4	0.134935119491297	3.5	3.36264256648139e-08	NA	NA	SegRatio=0.66,AbsMeanSigma=1.86,pvalue=2.14633545463193e-210,pvalueTTest=1.32382070778486e-75,
chrX	14882769	14882886	FANCB	FANCB00031	0.0676831891243121	4	0.662524713862678	4	0.134935119491297	3.5	3.36264256648139e-08	NA	NA	SegRatio=0.66,AbsMeanSigma=1.86,pvalue=2.14633545463193e-210,pvalueTTest=1.32382070778486e-75,
chrX	14882810	14882925	FANCB	FANCB00032	0.594046673213526	4	0.662524713862678	4	0.134935119491297	3.5	3.36264256648139e-08	NA	NA	SegRatio=0.66,AbsMeanSigma=1.86,pvalue=2.14633545463193e-210,pvalueTTest=1.32382070778486e-75,
chrX	14882907	14883022	FANCB	FANCB00033	0.755651590824555	4	0.662524713862678	4	0.134935119491297	3.5	3.36264256648139e-08	NA	NA	SegRatio=0.66,AbsMeanSigma=1.86,pvalue=2.14633545463193e-210,pvalueTTest=1.32382070778486e-75,
chrX	14883023	14883139	FANCB	FANCB00034	0.939060675472289	4	0.662524713862678	4	0.134935119491297	3.5	3.36264256648139e-08	NA	NA	SegRatio=0.66,AbsMeanSigma=1.86,pvalue=2.14633545463193e-210,pvalueTTest=1.32382070778486e-75,
chrX	14883071	14883178	FANCB	FANCB00035	0.614613557459639	4	0.662524713862678	4	0.134935119491297	3.5	3.36264256648139e-08	NA	NA	SegRatio=0.66,AbsMeanSigma=1.86,pvalue=2.14633545463193e-210,pvalueTTest=1.32382070778486e-75,
chrX	14883159	14883265	FANCB	FANCB00036	0.887397497875877	4	0.662524713862678	4	0.134935119491297	3.5	3.36264256648139e-08	NA	NA	SegRatio=0.66,AbsMeanSigma=1.86,pvalue=2.14633545463193e-210,pvalueTTest=1.32382070778486e-75,
chrX	14883248	14883358	FANCB	FANCB00037	-0.0959851999885111	4	0.662524713862678	4	0.134935119491297	3.5	3.36264256648139e-08	NA	NA	SegRatio=0.66,AbsMeanSigma=1.86,pvalue=2.14633545463193e-210,pvalueTTest=1.32382070778486e-75,
chrX	14883281	14883412	FANCB	FANCB00038	-0.150613680124641	4	0.662524713862678	4	0.134935119491297	3.5	3.36264256648139e-08	NA	NA	SegRatio=0.66,AbsMeanSigma=1.86,pvalue=2.14633545463193e-210,pvalueTTest=1.32382070778486e-75,
chrX	14883383	14883474	FANCB	FANCB00039	0.253265908220483	4	0.662524713862678	4	0.134935119491297	3.5	3.36264256648139e-08	NA	NA	SegRatio=0.66,AbsMeanSigma=1.86,pvalue=2.14633545463193e-210,pvalueTTest=1.32382070778486e-75,
chrX	14883462	14883573	FANCB	FANCB00040	0.395838651723981	4	0.662524713862678	4	0.134935119491297	3.5	3.36264256648139e-08	NA	NA	SegRatio=0.66,AbsMeanSigma=1.86,pvalue=2.14633545463193e-210,pvalueTTest=1.32382070778486e-75,
chrX	14883498	14883608	FANCB	FANCB00041	0.184285406814576	4	0.662524713862678	4	0.134935119491297	3.5	3.36264256648139e-08	NA	NA	SegRatio=0.66,AbsMeanSigma=1.86,pvalue=2.14633545463193e-210,pvalueTTest=1.32382070778486e-75,
chrX	14883605	14883723	FANCB	FANCB00042	0.375449346289546	4	0.662524713862678	4	0.134935119491297	3.5	3.36264256648139e-08	NA	NA	SegRatio=0.66,AbsMeanSigma=1.86,pvalue=2.14633545463193e-210,pvalueTTest=1.32382070778486e-75,
chrX	47058147	47058250	UBA1	UBA100001	0.809627549719497	4	0.662524713862678	4	0.0617364991850048	3.5	1.07501799462957e-22	NA	NA	SegRatio=0.66,AbsMeanSigma=1.86,pvalue=2.14633545463193e-210,pvalueTTest=1.32382070778486e-75,
chrX	47058189	47058310	UBA1	UBA100002	0.753831669095882	4	0.662524713862678	4	0.0617364991850048	3.5	1.07501799462957e-22	NA	NA	SegRatio=0.66,AbsMeanSigma=1.86,pvalue=2.14633545463193e-210,pvalueTTest=1.32382070778486e-75,
chrX	47058267	47058388	UBA1	UBA100003	0.800900422418229	4	0.662524713862678	4	0.0617364991850048	3.5	1.07501799462957e-22	NA	NA	SegRatio=0.66,AbsMeanSigma=1.86,pvalue=2.14633545463193e-210,pvalueTTest=1.32382070778486e-75,
chrX	47058423	47058539	UBA1	UBA100004	0.493413245709766	4	0.662524713862678	4	0.0617364991850048	3.5	1.07501799462957e-22	NA	NA	SegRatio=0.66,AbsMeanSigma=1.86,pvalue=2.14633545463193e-210,pvalueTTest=1.32382070778486e-75,
chrX	47058566	47058682	UBA1	UBA100005	0.542992120462309	4	0.662524713862678	4	0.0617364991850048	3.5	1.07501799462957e-22	NA	NA	SegRatio=0.66,AbsMeanSigma=1.86,pvalue=2.14633545463193e-210,pvalueTTest=1.32382070778486e-75,
chrX	47058662	47058779	UBA1	UBA100006	0.792841915308602	4	0.662524713862678	4	0.0617364991850048	3.5	1.07501799462957e-22	NA	NA	SegRatio=0.66,AbsMeanSigma=1.86,pvalue=2.14633545463193e-210,pvalueTTest=1.32382070778486e-75,
chrX	47058771	47058875	UBA1	UBA100007	0.112661844068955	4	0.662524713862678	4	0.0617364991850048	3.5	1.07501799462957e-22	NA	NA	SegRatio=0.66,AbsMeanSigma=1.86,pvalue=2.14633545463193e-210,pvalueTTest=1.32382070778486e-75,
chrX	47058875	47058993	UBA1	UBA100008	0.487944738689968	4	0.662524713862678	4	0.0617364991850048	3.5	1.07501799462957e-22	NA	NA	SegRatio=0.66,AbsMeanSigma=1.86,pvalue=2.14633545463193e-210,pvalueTTest=1.32382070778486e-75,
chrX	47058966	47059062	UBA1	UBA100009	0.373214472217077	4	0.662524713862678	4	0.0617364991850048	3.5	1.07501799462957e-22	NA	NA	SegRatio=0.66,AbsMeanSigma=1.86,pvalue=2.14633545463193e-210,pvalueTTest=1.32382070778486e-75,
chrX	47060245	47060360	UBA1	UBA100010	0.914119556524057	4	0.662524713862678	4	0.0617364991850048	3.5	1.07501799462957e-22	NA	NA	SegRatio=0.66,AbsMeanSigma=1.86,pvalue=2.14633545463193e-210,pvalueTTest=1.32382070778486e-75,
chrX	47060354	47060461	UBA1	UBA100011	-0.135672160812366	4	0.662524713862678	4	0.0617364991850048	3.5	1.07501799462957e-22	NA	NA	SegRatio=0.66,AbsMeanSigma=1.86,pvalue=2.14633545463193e-210,pvalueTTest=1.32382070778486e-75,
chrX	47060595	47060712	UBA1	UBA100012	NA	4	0.662524713862678	4	0.0617364991850048	3.5	1.07501799462957e-22	NA	NA	SegRatio=0.66,AbsMeanSigma=1.86,pvalue=2.14633545463193e-210,pvalueTTest=1.32382070778486e-75,
chrX	47060697	47060809	UBA1	UBA100013	0.507095513577478	4	0.662524713862678	4	0.0617364991850048	3.5	1.07501799462957e-22	NA	NA	SegRatio=0.66,AbsMeanSigma=1.86,pvalue=2.14633545463193e-210,pvalueTTest=1.32382070778486e-75,
chrX	47060836	47060954	UBA1	UBA100014	0.685684334645399	4	0.662524713862678	4	0.0617364991850048	3.5	1.07501799462957e-22	NA	NA	SegRatio=0.66,AbsMeanSigma=1.86,pvalue=2.14633545463193e-210,pvalueTTest=1.32382070778486e-75,
chrX	47060880	47060995	UBA1	UBA100015	0.527217208683218	4	0.662524713862678	4	0.0617364991850048	3.5	1.07501799462957e-22	NA	NA	SegRatio=0.66,AbsMeanSigma=1.86,pvalue=2.14633545463193e-210,pvalueTTest=1.32382070778486e-75,
chrX	47060987	47061107	UBA1	UBA100016	0.534307444739455	4	0.662524713862678	4	0.0617364991850048	3.5	1.07501799462957e-22	NA	NA	SegRatio=0.66,AbsMeanSigma=1.86,pvalue=2.14633545463193e-210,pvalueTTest=1.32382070778486e-75,
chrX	47061533	47061652	UBA1	UBA100017	0.745691038884831	4	0.662524713862678	4	0.0617364991850048	3.5	1.07501799462957e-22	NA	NA	SegRatio=0.66,AbsMeanSigma=1.86,pvalue=2.14633545463193e-210,pvalueTTest=1.32382070778486e-75,
chrX	47061592	47061706	UBA1	UBA100018	0.984652368884805	4	0.662524713862678	4	0.0617364991850048	3.5	1.07501799462957e-22	NA	NA	SegRatio=0.66,AbsMeanSigma=1.86,pvalue=2.14633545463193e-210,pvalueTTest=1.32382070778486e-75,
chrX	47061663	47061777	UBA1	UBA100019	0.394873082949323	4	0.662524713862678	4	0.0617364991850048	3.5	1.07501799462957e-22	NA	NA	SegRatio=0.66,AbsMeanSigma=1.86,pvalue=2.14633545463193e-210,pvalueTTest=1.32382070778486e-75,
chrX	47061740	47061858	UBA1	UBA100020	0.473944614292019	4	0.662524713862678	4	0.0617364991850048	3.5	1.07501799462957e-22	NA	NA	SegRatio=0.66,AbsMeanSigma=1.86,pvalue=2.14633545463193e-210,pvalueTTest=1.32382070778486e-75,
chrX	47061784	47061896	UBA1	UBA100021	0.929413226658176	4	0.662524713862678	4	0.0617364991850048	3.5	1.07501799462957e-22	NA	NA	SegRatio=0.66,AbsMeanSigma=1.86,pvalue=2.14633545463193e-210,pvalueTTest=1.32382070778486e-75,
chrX	47061878	47061997	UBA1	UBA100022	0.281708516159686	4	0.662524713862678	4	0.0617364991850048	3.5	1.07501799462957e-22	NA	NA	SegRatio=0.66,AbsMeanSigma=1.86,pvalue=2.14633545463193e-210,pvalueTTest=1.32382070778486e-75,
chrX	47062010	47062130	UBA1	UBA100023	0.786809954265119	4	0.662524713862678	4	0.0617364991850048	3.5	1.07501799462957e-22	NA	NA	SegRatio=0.66,AbsMeanSigma=1.86,pvalue=2.14633545463193e-210,pvalueTTest=1.32382070778486e-75,
chrX	47062113	47062202	UBA1	UBA100024	0.625148076411626	4	0.662524713862678	4	0.0617364991850048	3.5	1.07501799462957e-22	NA	NA	SegRatio=0.66,AbsMeanSigma=1.86,pvalue=2.14633545463193e-210,pvalueTTest=1.32382070778486e-75,
chrX	47062182	47062296	UBA1	UBA100025	0.722727921275184	4	0.662524713862678	4	0.0617364991850048	3.5	1.07501799462957e-22	NA	NA	SegRatio=0.66,AbsMeanSigma=1.86,pvalue=2.14633545463193e-210,pvalueTTest=1.32382070778486e-75,
chrX	47062310	47062424	UBA1	UBA100026	0.694092945719548	4	0.662524713862678	4	0.0617364991850048	3.5	1.07501799462957e-22	NA	NA	SegRatio=0.66,AbsMeanSigma=1.86,pvalue=2.14633545463193e-210,pvalueTTest=1.32382070778486e-75,
chrX	47062384	47062502	UBA1	UBA100027	0.525989808457793	4	0.662524713862678	4	0.0617364991850048	3.5	1.07501799462957e-22	NA	NA	SegRatio=0.66,AbsMeanSigma=1.86,pvalue=2.14633545463193e-210,pvalueTTest=1.32382070778486e-75,
chrX	47062451	47062570	UBA1	UBA100028	0.638726259079494	4	0.662524713862678	4	0.0617364991850048	3.5	1.07501799462957e-22	NA	NA	SegRatio=0.66,AbsMeanSigma=1.86,pvalue=2.14633545463193e-210,pvalueTTest=1.32382070778486e-75,
chrX	47062569	47062685	UBA1	UBA100029	0.462806228236227	4	0.662524713862678	4	0.0617364991850048	3.5	1.07501799462957e-22	NA	NA	SegRatio=0.66,AbsMeanSigma=1.86,pvalue=2.14633545463193e-210,pvalueTTest=1.32382070778486e-75,
chrX	47062898	47063013	UBA1	UBA100030	1.12949293675682	4	0.662524713862678	4	0.0617364991850048	3.5	1.07501799462957e-22	NA	NA	SegRatio=0.66,AbsMeanSigma=1.86,pvalue=2.14633545463193e-210,pvalueTTest=1.32382070778486e-75,
chrX	47062977	47063095	UBA1	UBA100031	0.763253949898563	4	0.662524713862678	4	0.0617364991850048	3.5	1.07501799462957e-22	NA	NA	SegRatio=0.66,AbsMeanSigma=1.86,pvalue=2.14633545463193e-210,pvalueTTest=1.32382070778486e-75,
chrX	47063068	47063206	UBA1	UBA100032	1.22396606358536	4	0.662524713862678	4	0.0617364991850048	3.5	1.07501799462957e-22	NA	NA	SegRatio=0.66,AbsMeanSigma=1.86,pvalue=2.14633545463193e-210,pvalueTTest=1.32382070778486e-75,
chrX	47065284	47065392	UBA1	UBA100033	0.790618472662154	4	0.662524713862678	4	0.0617364991850048	3.5	1.07501799462957e-22	NA	NA	SegRatio=0.66,AbsMeanSigma=1.86,pvalue=2.14633545463193e-210,pvalueTTest=1.32382070778486e-75,
chrX	47065347	47065463	UBA1	UBA100034	0.777815108711403	4	0.662524713862678	4	0.0617364991850048	3.5	1.07501799462957e-22	NA	NA	SegRatio=0.66,AbsMeanSigma=1.86,pvalue=2.14633545463193e-210,pvalueTTest=1.32382070778486e-75,
chrX	47065454	47065570	UBA1	UBA100035	0.540854345265461	4	0.662524713862678	4	0.0617364991850048	3.5	1.07501799462957e-22	NA	NA	SegRatio=0.66,AbsMeanSigma=1.86,pvalue=2.14633545463193e-210,pvalueTTest=1.32382070778486e-75,
chrX	47065610	47065719	UBA1	UBA100036	0.662524713862678	4	0.662524713862678	4	0.0617364991850048	3.5	1.07501799462957e-22	NA	NA	SegRatio=0.66,AbsMeanSigma=1.86,pvalue=2.14633545463193e-210,pvalueTTest=1.32382070778486e-75,
chrX	47065678	47065796	UBA1	UBA100037	0.513953772052864	4	0.662524713862678	4	0.0617364991850048	3.5	1.07501799462957e-22	NA	NA	SegRatio=0.66,AbsMeanSigma=1.86,pvalue=2.14633545463193e-210,pvalueTTest=1.32382070778486e-75,
chrX	47065752	47065846	UBA1	UBA100038	0.301266091663653	4	0.662524713862678	4	0.0617364991850048	3.5	1.07501799462957e-22	NA	NA	SegRatio=0.66,AbsMeanSigma=1.86,pvalue=2.14633545463193e-210,pvalueTTest=1.32382070778486e-75,
chrX	47065828	47065942	UBA1	UBA100039	0.930029045237166	4	0.662524713862678	4	0.0617364991850048	3.5	1.07501799462957e-22	NA	NA	SegRatio=0.66,AbsMeanSigma=1.86,pvalue=2.14633545463193e-210,pvalueTTest=1.32382070778486e-75,
chrX	47068952	47069068	UBA1	UBA100040	-0.152365137694092	4	0.662524713862678	4	0.0617364991850048	3.5	1.07501799462957e-22	NA	NA	SegRatio=0.66,AbsMeanSigma=1.86,pvalue=2.14633545463193e-210,pvalueTTest=1.32382070778486e-75,
chrX	47069043	47069159	UBA1	UBA100041	0.664610098290388	4	0.662524713862678	4	0.0617364991850048	3.5	1.07501799462957e-22	NA	NA	SegRatio=0.66,AbsMeanSigma=1.86,pvalue=2.14633545463193e-210,pvalueTTest=1.32382070778486e-75,
chrX	47069245	47069365	UBA1	UBA100042	0.589199388147555	4	0.662524713862678	4	0.0617364991850048	3.5	1.07501799462957e-22	NA	NA	SegRatio=0.66,AbsMeanSigma=1.86,pvalue=2.14633545463193e-210,pvalueTTest=1.32382070778486e-75,
chrX	47069353	47069473	UBA1	UBA100043	0.161594580064471	4	0.662524713862678	4	0.0617364991850048	3.5	1.07501799462957e-22	NA	NA	SegRatio=0.66,AbsMeanSigma=1.86,pvalue=2.14633545463193e-210,pvalueTTest=1.32382070778486e-75,
chrX	47069483	47069595	UBA1	UBA100044	0.583601263720352	4	0.662524713862678	4	0.0617364991850048	3.5	1.07501799462957e-22	NA	NA	SegRatio=0.66,AbsMeanSigma=1.86,pvalue=2.14633545463193e-210,pvalueTTest=1.32382070778486e-75,
chrX	47070208	47070325	UBA1	UBA100045	0.781198966682487	4	0.662524713862678	4	0.0617364991850048	3.5	1.07501799462957e-22	NA	NA	SegRatio=0.66,AbsMeanSigma=1.86,pvalue=2.14633545463193e-210,pvalueTTest=1.32382070778486e-75,
chrX	47070325	47070441	UBA1	UBA100046	0.802681194639667	4	0.662524713862678	4	0.0617364991850048	3.5	1.07501799462957e-22	NA	NA	SegRatio=0.66,AbsMeanSigma=1.86,pvalue=2.14633545463193e-210,pvalueTTest=1.32382070778486e-75,
chrX	47070409	47070526	UBA1	UBA100047	0.687314713214898	4	0.662524713862678	4	0.0617364991850048	3.5	1.07501799462957e-22	NA	NA	SegRatio=0.66,AbsMeanSigma=1.86,pvalue=2.14633545463193e-210,pvalueTTest=1.32382070778486e-75,
chrX	47070456	47070574	UBA1	UBA100048	0.47505653760152	4	0.662524713862678	4	0.0617364991850048	3.5	1.07501799462957e-22	NA	NA	SegRatio=0.66,AbsMeanSigma=1.86,pvalue=2.14633545463193e-210,pvalueTTest=1.32382070778486e-75,
chrX	47070539	47070629	UBA1	UBA100049	0.729493531844566	4	0.662524713862678	4	0.0617364991850048	3.5	1.07501799462957e-22	NA	NA	SegRatio=0.66,AbsMeanSigma=1.86,pvalue=2.14633545463193e-210,pvalueTTest=1.32382070778486e-75,
chrX	47070629	47070750	UBA1	UBA100050	0.851273308239152	4	0.662524713862678	4	0.0617364991850048	3.5	1.07501799462957e-22	NA	NA	SegRatio=0.66,AbsMeanSigma=1.86,pvalue=2.14633545463193e-210,pvalueTTest=1.32382070778486e-75,
chrX	47071780	47071894	UBA1	UBA100051	0.736956556050807	4	0.662524713862678	4	0.0617364991850048	3.5	1.07501799462957e-22	NA	NA	SegRatio=0.66,AbsMeanSigma=1.86,pvalue=2.14633545463193e-210,pvalueTTest=1.32382070778486e-75,
chrX	47071883	47072001	UBA1	UBA100052	0.508780144626809	4	0.662524713862678	4	0.0617364991850048	3.5	1.07501799462957e-22	NA	NA	SegRatio=0.66,AbsMeanSigma=1.86,pvalue=2.14633545463193e-210,pvalueTTest=1.32382070778486e-75,
chrX	47072112	47072227	UBA1	UBA100053	-0.0249815263396339	4	0.662524713862678	4	0.0617364991850048	3.5	1.07501799462957e-22	NA	NA	SegRatio=0.66,AbsMeanSigma=1.86,pvalue=2.14633545463193e-210,pvalueTTest=1.32382070778486e-75,
chrX	47072209	47072327	UBA1	UBA100054	0.856603659062174	4	0.662524713862678	4	0.0617364991850048	3.5	1.07501799462957e-22	NA	NA	SegRatio=0.66,AbsMeanSigma=1.86,pvalue=2.14633545463193e-210,pvalueTTest=1.32382070778486e-75,
chrX	47072349	47072464	UBA1	UBA100055	0.623118275761409	4	0.662524713862678	4	0.0617364991850048	3.5	1.07501799462957e-22	NA	NA	SegRatio=0.66,AbsMeanSigma=1.86,pvalue=2.14633545463193e-210,pvalueTTest=1.32382070778486e-75,
chrX	47072393	47072511	UBA1	UBA100056	0.535170394374846	4	0.662524713862678	4	0.0617364991850048	3.5	1.07501799462957e-22	NA	NA	SegRatio=0.66,AbsMeanSigma=1.86,pvalue=2.14633545463193e-210,pvalueTTest=1.32382070778486e-75,
chrX	47072510	47072629	UBA1	UBA100057	-0.179677718111798	4	0.662524713862678	4	0.0617364991850048	3.5	1.07501799462957e-22	NA	NA	SegRatio=0.66,AbsMeanSigma=1.86,pvalue=2.14633545463193e-210,pvalueTTest=1.32382070778486e-75,
chrX	47073703	47073809	UBA1	UBA100058	0.595769119688545	4	0.662524713862678	4	0.0617364991850048	3.5	1.07501799462957e-22	NA	NA	SegRatio=0.66,AbsMeanSigma=1.86,pvalue=2.14633545463193e-210,pvalueTTest=1.32382070778486e-75,
chrX	47073808	47073927	UBA1	UBA100059	0.832530034953121	4	0.662524713862678	4	0.0617364991850048	3.5	1.07501799462957e-22	NA	NA	SegRatio=0.66,AbsMeanSigma=1.86,pvalue=2.14633545463193e-210,pvalueTTest=1.32382070778486e-75,
chrX	47073919	47074037	UBA1	UBA100060	0.225303556115547	4	0.662524713862678	4	0.0617364991850048	3.5	1.07501799462957e-22	NA	NA	SegRatio=0.66,AbsMeanSigma=1.86,pvalue=2.14633545463193e-210,pvalueTTest=1.32382070778486e-75,
chrX	47074028	47074136	UBA1	UBA100061	0.517124501960948	4	0.662524713862678	4	0.0617364991850048	3.5	1.07501799462957e-22	NA	NA	SegRatio=0.66,AbsMeanSigma=1.86,pvalue=2.14633545463193e-210,pvalueTTest=1.32382070778486e-75,
chrX	47074147	47074261	UBA1	UBA100062	0.339861556638549	4	0.662524713862678	4	0.0617364991850048	3.5	1.07501799462957e-22	NA	NA	SegRatio=0.66,AbsMeanSigma=1.86,pvalue=2.14633545463193e-210,pvalueTTest=1.32382070778486e-75,
chrX	47074210	47074302	UBA1	UBA100063	0.526438174697358	4	0.662524713862678	4	0.0617364991850048	3.5	1.07501799462957e-22	NA	NA	SegRatio=0.66,AbsMeanSigma=1.86,pvalue=2.14633545463193e-210,pvalueTTest=1.32382070778486e-75,
chrX	47074303	47074424	UBA1	UBA100064	0.355022281169432	4	0.662524713862678	4	0.0617364991850048	3.5	1.07501799462957e-22	NA	NA	SegRatio=0.66,AbsMeanSigma=1.86,pvalue=2.14633545463193e-210,pvalueTTest=1.32382070778486e-75,
chrX	48649478	48649595	GATA1	GATA100001	NA	4	0.662524713862678	4	0.177658699383315	3	0.000122880511278715	NA	NA	SegRatio=0.66,AbsMeanSigma=1.86,pvalue=2.14633545463193e-210,pvalueTTest=1.32382070778486e-75,
chrX	48649584	48649743	GATA1	GATA100002.GATA100003	NA	4	0.662524713862678	4	0.177658699383315	3	0.000122880511278715	NA	NA	SegRatio=0.66,AbsMeanSigma=1.86,pvalue=2.14633545463193e-210,pvalueTTest=1.32382070778486e-75,
chrX	48649739	48649860	GATA1	GATA100004	0.771469954311684	4	0.662524713862678	4	0.177658699383315	3	0.000122880511278715	NA	NA	SegRatio=0.66,AbsMeanSigma=1.86,pvalue=2.14633545463193e-210,pvalueTTest=1.32382070778486e-75,
chrX	48650210	48650272	GATA1	GATA100005	NA	4	0.662524713862678	4	0.177658699383315	3	0.000122880511278715	NA	NA	SegRatio=0.66,AbsMeanSigma=1.86,pvalue=2.14633545463193e-210,pvalueTTest=1.32382070778486e-75,
chrX	48650273	48650390	GATA1	GATA100006	0.156928039528258	4	0.662524713862678	4	0.177658699383315	3	0.000122880511278715	NA	NA	SegRatio=0.66,AbsMeanSigma=1.86,pvalue=2.14633545463193e-210,pvalueTTest=1.32382070778486e-75,
chrX	48650361	48650431	GATA1	GATA100007	1.32900043600864	4	0.662524713862678	4	0.177658699383315	3	0.000122880511278715	NA	NA	SegRatio=0.66,AbsMeanSigma=1.86,pvalue=2.14633545463193e-210,pvalueTTest=1.32382070778486e-75,
chrX	48650408	48650524	GATA1	GATA100008	0.4358886058977	4	0.662524713862678	4	0.177658699383315	3	0.000122880511278715	NA	NA	SegRatio=0.66,AbsMeanSigma=1.86,pvalue=2.14633545463193e-210,pvalueTTest=1.32382070778486e-75,
chrX	48650513	48650621	GATA1	GATA100009	0.378440565792514	4	0.662524713862678	4	0.177658699383315	3	0.000122880511278715	NA	NA	SegRatio=0.66,AbsMeanSigma=1.86,pvalue=2.14633545463193e-210,pvalueTTest=1.32382070778486e-75,
chrX	48650584	48650679	GATA1	GATA100010	0.638329153721313	4	0.662524713862678	4	0.177658699383315	3	0.000122880511278715	NA	NA	SegRatio=0.66,AbsMeanSigma=1.86,pvalue=2.14633545463193e-210,pvalueTTest=1.32382070778486e-75,
chrX	48650691	48650795	GATA1	GATA100011	0.749448681257329	4	0.662524713862678	4	0.177658699383315	3	0.000122880511278715	NA	NA	SegRatio=0.66,AbsMeanSigma=1.86,pvalue=2.14633545463193e-210,pvalueTTest=1.32382070778486e-75,
chrX	48650748	48650862	GATA1	GATA100012	0.487307856629851	4	0.662524713862678	4	0.177658699383315	3	0.000122880511278715	NA	NA	SegRatio=0.66,AbsMeanSigma=1.86,pvalue=2.14633545463193e-210,pvalueTTest=1.32382070778486e-75,
chrX	48650844	48650956	GATA1	GATA100013	0.78991142520728	4	0.662524713862678	4	0.177658699383315	3	0.000122880511278715	NA	NA	SegRatio=0.66,AbsMeanSigma=1.86,pvalue=2.14633545463193e-210,pvalueTTest=1.32382070778486e-75,
chrX	48651491	48651597	GATA1	GATA100014	0.296096114905106	4	0.662524713862678	4	0.177658699383315	3	0.000122880511278715	NA	NA	SegRatio=0.66,AbsMeanSigma=1.86,pvalue=2.14633545463193e-210,pvalueTTest=1.32382070778486e-75,
chrX	48651581	48651689	GATA1	GATA100015	0.698119659559629	4	0.662524713862678	4	0.177658699383315	3	0.000122880511278715	NA	NA	SegRatio=0.66,AbsMeanSigma=1.86,pvalue=2.14633545463193e-210,pvalueTTest=1.32382070778486e-75,
chrX	48651650	48651742	GATA1	GATA100016	0.65711874302454	4	0.662524713862678	4	0.177658699383315	3	0.000122880511278715	NA	NA	SegRatio=0.66,AbsMeanSigma=1.86,pvalue=2.14633545463193e-210,pvalueTTest=1.32382070778486e-75,
chrX	48652121	48652231	GATA1	GATA100017	0.0327888130590762	4	0.662524713862678	4	0.177658699383315	3	0.000122880511278715	NA	NA	SegRatio=0.66,AbsMeanSigma=1.86,pvalue=2.14633545463193e-210,pvalueTTest=1.32382070778486e-75,
chrX	48652229	48652351	GATA1	GATA100018	0.339041969537845	4	0.662524713862678	4	0.177658699383315	3	0.000122880511278715	NA	NA	SegRatio=0.66,AbsMeanSigma=1.86,pvalue=2.14633545463193e-210,pvalueTTest=1.32382070778486e-75,
chrX	48652336	48652454	GATA1	GATA100019	NA	4	0.662524713862678	4	0.177658699383315	3	0.000122880511278715	NA	NA	SegRatio=0.66,AbsMeanSigma=1.86,pvalue=2.14633545463193e-210,pvalueTTest=1.32382070778486e-75,
chrX	48652417	48652541	GATA1	GATA100020	0.301006673943425	4	0.662524713862678	4	0.177658699383315	3	0.000122880511278715	NA	NA	SegRatio=0.66,AbsMeanSigma=1.86,pvalue=2.14633545463193e-210,pvalueTTest=1.32382070778486e-75,
chrX	48652489	48652607	GATA1	GATA100021	-0.112142846410287	4	0.662524713862678	4	0.177658699383315	3	0.000122880511278715	NA	NA	SegRatio=0.66,AbsMeanSigma=1.86,pvalue=2.14633545463193e-210,pvalueTTest=1.32382070778486e-75,
chrX	77227092	77227212	ATP7A	ATP7A00001	1.11863432480969	4	0.662524713862678	4	1.90209799366558e-22	4	1.90209799366558e-22	NA	NA	SegRatio=0.66,AbsMeanSigma=1.86,pvalue=2.14633545463193e-210,pvalueTTest=1.32382070778486e-75,
chrX	77227210	77227327	ATP7A	ATP7A00002	0.400258065463032	4	0.662524713862678	4	1.90209799366558e-22	4	1.90209799366558e-22	NA	NA	SegRatio=0.66,AbsMeanSigma=1.86,pvalue=2.14633545463193e-210,pvalueTTest=1.32382070778486e-75,
chrX	77243672	77243790	ATP7A	ATP7A00003	0.842899338069253	4	0.662524713862678	4	1.90209799366558e-22	4	1.90209799366558e-22	NA	NA	SegRatio=0.66,AbsMeanSigma=1.86,pvalue=2.14633545463193e-210,pvalueTTest=1.32382070778486e-75,
chrX	77243746	77243860	ATP7A	ATP7A00004	0.933638194348589	4	0.662524713862678	4	1.90209799366558e-22	4	1.90209799366558e-22	NA	NA	SegRatio=0.66,AbsMeanSigma=1.86,pvalue=2.14633545463193e-210,pvalueTTest=1.32382070778486e-75,
chrX	77243804	77243916	ATP7A	ATP7A00005	0.618499260616889	4	0.662524713862678	4	1.90209799366558e-22	4	1.90209799366558e-22	NA	NA	SegRatio=0.66,AbsMeanSigma=1.86,pvalue=2.14633545463193e-210,pvalueTTest=1.32382070778486e-75,
chrX	77243909	77244027	ATP7A	ATP7A00006	0.764849926047836	4	0.662524713862678	4	1.90209799366558e-22	4	1.90209799366558e-22	NA	NA	SegRatio=0.66,AbsMeanSigma=1.86,pvalue=2.14633545463193e-210,pvalueTTest=1.32382070778486e-75,
chrX	77244012	77244123	ATP7A	ATP7A00007	0.334722488542642	4	0.662524713862678	4	1.90209799366558e-22	4	1.90209799366558e-22	NA	NA	SegRatio=0.66,AbsMeanSigma=1.86,pvalue=2.14633545463193e-210,pvalueTTest=1.32382070778486e-75,
chrX	77244108	77244204	ATP7A	ATP7A00008	0.617119395184437	4	0.662524713862678	4	1.90209799366558e-22	4	1.90209799366558e-22	NA	NA	SegRatio=0.66,AbsMeanSigma=1.86,pvalue=2.14633545463193e-210,pvalueTTest=1.32382070778486e-75,
chrX	77244179	77244293	ATP7A	ATP7A00009	0.659581029080052	4	0.662524713862678	4	1.90209799366558e-22	4	1.90209799366558e-22	NA	NA	SegRatio=0.66,AbsMeanSigma=1.86,pvalue=2.14633545463193e-210,pvalueTTest=1.32382070778486e-75,
chrX	77244697	77244814	ATP7A	ATP7A00010	0.612449698043085	4	0.662524713862678	4	1.90209799366558e-22	4	1.90209799366558e-22	NA	NA	SegRatio=0.66,AbsMeanSigma=1.86,pvalue=2.14633545463193e-210,pvalueTTest=1.32382070778486e-75,
chrX	77244790	77244905	ATP7A	ATP7A00011	0.499529018264032	4	0.662524713862678	4	1.90209799366558e-22	4	1.90209799366558e-22	NA	NA	SegRatio=0.66,AbsMeanSigma=1.86,pvalue=2.14633545463193e-210,pvalueTTest=1.32382070778486e-75,
chrX	77244906	77245018	ATP7A	ATP7A00012	0.498839326672979	4	0.662524713862678	4	1.90209799366558e-22	4	1.90209799366558e-22	NA	NA	SegRatio=0.66,AbsMeanSigma=1.86,pvalue=2.14633545463193e-210,pvalueTTest=1.32382070778486e-75,
chrX	77244996	77245084	ATP7A	ATP7A00013	NA	4	0.662524713862678	4	1.90209799366558e-22	4	1.90209799366558e-22	NA	NA	SegRatio=0.66,AbsMeanSigma=1.86,pvalue=2.14633545463193e-210,pvalueTTest=1.32382070778486e-75,
chrX	77245079	77245195	ATP7A	ATP7A00014	1.06955397798875	4	0.662524713862678	4	1.90209799366558e-22	4	1.90209799366558e-22	NA	NA	SegRatio=0.66,AbsMeanSigma=1.86,pvalue=2.14633545463193e-210,pvalueTTest=1.32382070778486e-75,
chrX	77245186	77245295	ATP7A	ATP7A00015	0.512368295531277	4	0.662524713862678	4	1.90209799366558e-22	4	1.90209799366558e-22	NA	NA	SegRatio=0.66,AbsMeanSigma=1.86,pvalue=2.14633545463193e-210,pvalueTTest=1.32382070778486e-75,
chrX	77245295	77245411	ATP7A	ATP7A00016	0.438855258857167	4	0.662524713862678	4	1.90209799366558e-22	4	1.90209799366558e-22	NA	NA	SegRatio=0.66,AbsMeanSigma=1.86,pvalue=2.14633545463193e-210,pvalueTTest=1.32382070778486e-75,
chrX	77245412	77245529	ATP7A	ATP7A00017	0.929063934123165	4	0.662524713862678	4	1.90209799366558e-22	4	1.90209799366558e-22	NA	NA	SegRatio=0.66,AbsMeanSigma=1.86,pvalue=2.14633545463193e-210,pvalueTTest=1.32382070778486e-75,
chrX	77253892	77253993	ATP7A	ATP7A00018	0.736868909824943	4	0.662524713862678	4	1.90209799366558e-22	4	1.90209799366558e-22	NA	NA	SegRatio=0.66,AbsMeanSigma=1.86,pvalue=2.14633545463193e-210,pvalueTTest=1.32382070778486e-75,
chrX	77253976	77254071	ATP7A	ATP7A00019	0.544565701586661	4	0.662524713862678	4	1.90209799366558e-22	4	1.90209799366558e-22	NA	NA	SegRatio=0.66,AbsMeanSigma=1.86,pvalue=2.14633545463193e-210,pvalueTTest=1.32382070778486e-75,
chrX	77254070	77254181	ATP7A	ATP7A00020	0.985323399148811	4	0.662524713862678	4	1.90209799366558e-22	4	1.90209799366558e-22	NA	NA	SegRatio=0.66,AbsMeanSigma=1.86,pvalue=2.14633545463193e-210,pvalueTTest=1.32382070778486e-75,
chrX	77254179	77254297	ATP7A	ATP7A00021	0.873757878475962	4	0.662524713862678	4	1.90209799366558e-22	4	1.90209799366558e-22	NA	NA	SegRatio=0.66,AbsMeanSigma=1.86,pvalue=2.14633545463193e-210,pvalueTTest=1.32382070778486e-75,
chrX	77258596	77258711	ATP7A	ATP7A00022	1.15485598642119	4	0.662524713862678	4	1.90209799366558e-22	4	1.90209799366558e-22	NA	NA	SegRatio=0.66,AbsMeanSigma=1.86,pvalue=2.14633545463193e-210,pvalueTTest=1.32382070778486e-75,
chrX	77258668	77258782	ATP7A	ATP7A00023	0.310322246659747	4	0.662524713862678	4	1.90209799366558e-22	4	1.90209799366558e-22	NA	NA	SegRatio=0.66,AbsMeanSigma=1.86,pvalue=2.14633545463193e-210,pvalueTTest=1.32382070778486e-75,
chrX	77264557	77264664	ATP7A	ATP7A00024	0.907749763989883	4	0.662524713862678	4	1.90209799366558e-22	4	1.90209799366558e-22	NA	NA	SegRatio=0.66,AbsMeanSigma=1.86,pvalue=2.14633545463193e-210,pvalueTTest=1.32382070778486e-75,
chrX	77264632	77264749	ATP7A	ATP7A00025	0.498157721217943	4	0.662524713862678	4	1.90209799366558e-22	4	1.90209799366558e-22	NA	NA	SegRatio=0.66,AbsMeanSigma=1.86,pvalue=2.14633545463193e-210,pvalueTTest=1.32382070778486e-75,
chrX	77264732	77264827	ATP7A	ATP7A00026	0.735893843537775	4	0.662524713862678	4	1.90209799366558e-22	4	1.90209799366558e-22	NA	NA	SegRatio=0.66,AbsMeanSigma=1.86,pvalue=2.14633545463193e-210,pvalueTTest=1.32382070778486e-75,
chrX	77266602	77266711	ATP7A	ATP7A00027	0.0432636162991204	4	0.662524713862678	4	1.90209799366558e-22	4	1.90209799366558e-22	NA	NA	SegRatio=0.66,AbsMeanSigma=1.86,pvalue=2.14633545463193e-210,pvalueTTest=1.32382070778486e-75,
chrX	77266707	77266842	ATP7A	ATP7A00028	0.758537430933903	4	0.662524713862678	4	1.90209799366558e-22	4	1.90209799366558e-22	NA	NA	SegRatio=0.66,AbsMeanSigma=1.86,pvalue=2.14633545463193e-210,pvalueTTest=1.32382070778486e-75,
chrX	77266914	77267026	ATP7A	ATP7A00029	0.350841815627557	4	0.662524713862678	4	1.90209799366558e-22	4	1.90209799366558e-22	NA	NA	SegRatio=0.66,AbsMeanSigma=1.86,pvalue=2.14633545463193e-210,pvalueTTest=1.32382070778486e-75,
chrX	77266969	77267087	ATP7A	ATP7A00030	0.496185032711129	4	0.662524713862678	4	1.90209799366558e-22	4	1.90209799366558e-22	NA	NA	SegRatio=0.66,AbsMeanSigma=1.86,pvalue=2.14633545463193e-210,pvalueTTest=1.32382070778486e-75,
chrX	77267052	77267167	ATP7A	ATP7A00031	-0.282089865809301	4	0.662524713862678	4	1.90209799366558e-22	4	1.90209799366558e-22	NA	NA	SegRatio=0.66,AbsMeanSigma=1.86,pvalue=2.14633545463193e-210,pvalueTTest=1.32382070778486e-75,
chrX	77267143	77267253	ATP7A	ATP7A00032	0.644322344205553	4	0.662524713862678	4	1.90209799366558e-22	4	1.90209799366558e-22	NA	NA	SegRatio=0.66,AbsMeanSigma=1.86,pvalue=2.14633545463193e-210,pvalueTTest=1.32382070778486e-75,
chrX	77268298	77268413	ATP7A	ATP7A00033	0.722182051406527	4	0.662524713862678	4	1.90209799366558e-22	4	1.90209799366558e-22	NA	NA	SegRatio=0.66,AbsMeanSigma=1.86,pvalue=2.14633545463193e-210,pvalueTTest=1.32382070778486e-75,
chrX	77268399	77268508	ATP7A	ATP7A00034	-0.106623915687474	4	0.662524713862678	4	1.90209799366558e-22	4	1.90209799366558e-22	NA	NA	SegRatio=0.66,AbsMeanSigma=1.86,pvalue=2.14633545463193e-210,pvalueTTest=1.32382070778486e-75,
chrX	77268489	77268603	ATP7A	ATP7A00035	0.599586279732012	4	0.662524713862678	4	1.90209799366558e-22	4	1.90209799366558e-22	NA	NA	SegRatio=0.66,AbsMeanSigma=1.86,pvalue=2.14633545463193e-210,pvalueTTest=1.32382070778486e-75,
chrX	77268526	77268640	ATP7A	ATP7A00036	0.714963768037707	4	0.662524713862678	4	1.90209799366558e-22	4	1.90209799366558e-22	NA	NA	SegRatio=0.66,AbsMeanSigma=1.86,pvalue=2.14633545463193e-210,pvalueTTest=1.32382070778486e-75,
chrX	77270087	77270196	ATP7A	ATP7A00037	0.207708531986071	4	0.662524713862678	4	1.90209799366558e-22	4	1.90209799366558e-22	NA	NA	SegRatio=0.66,AbsMeanSigma=1.86,pvalue=2.14633545463193e-210,pvalueTTest=1.32382070778486e-75,
chrX	77270169	77270255	ATP7A	ATP7A00038	0.827726432996076	4	0.662524713862678	4	1.90209799366558e-22	4	1.90209799366558e-22	NA	NA	SegRatio=0.66,AbsMeanSigma=1.86,pvalue=2.14633545463193e-210,pvalueTTest=1.32382070778486e-75,
chrX	77270235	77270342	ATP7A	ATP7A00039	NA	4	0.662524713862678	4	1.90209799366558e-22	4	1.90209799366558e-22	NA	NA	SegRatio=0.66,AbsMeanSigma=1.86,pvalue=2.14633545463193e-210,pvalueTTest=1.32382070778486e-75,
chrX	77271226	77271332	ATP7A	ATP7A00040	1.03535798709049	4	0.662524713862678	4	1.90209799366558e-22	4	1.90209799366558e-22	NA	NA	SegRatio=0.66,AbsMeanSigma=1.86,pvalue=2.14633545463193e-210,pvalueTTest=1.32382070778486e-75,
chrX	77271267	77271369	ATP7A	ATP7A00041	0.672301695609536	4	0.662524713862678	4	1.90209799366558e-22	4	1.90209799366558e-22	NA	NA	SegRatio=0.66,AbsMeanSigma=1.86,pvalue=2.14633545463193e-210,pvalueTTest=1.32382070778486e-75,
chrX	77271318	77271419	ATP7A	ATP7A00042	0.942907180050092	4	0.662524713862678	4	1.90209799366558e-22	4	1.90209799366558e-22	NA	NA	SegRatio=0.66,AbsMeanSigma=1.86,pvalue=2.14633545463193e-210,pvalueTTest=1.32382070778486e-75,
chrX	77275715	77275829	ATP7A	ATP7A00043	0.791156739152427	4	0.662524713862678	4	1.90209799366558e-22	4	1.90209799366558e-22	NA	NA	SegRatio=0.66,AbsMeanSigma=1.86,pvalue=2.14633545463193e-210,pvalueTTest=1.32382070778486e-75,
chrX	77275767	77275879	ATP7A	ATP7A00044	0.809072992334651	4	0.662524713862678	4	1.90209799366558e-22	4	1.90209799366558e-22	NA	NA	SegRatio=0.66,AbsMeanSigma=1.86,pvalue=2.14633545463193e-210,pvalueTTest=1.32382070778486e-75,
chrX	77275876	77275991	ATP7A	ATP7A00045	0.450180844348164	4	0.662524713862678	4	1.90209799366558e-22	4	1.90209799366558e-22	NA	NA	SegRatio=0.66,AbsMeanSigma=1.86,pvalue=2.14633545463193e-210,pvalueTTest=1.32382070778486e-75,
chrX	77276394	77276500	ATP7A	ATP7A00046	0.844763458616731	4	0.662524713862678	4	1.90209799366558e-22	4	1.90209799366558e-22	NA	NA	SegRatio=0.66,AbsMeanSigma=1.86,pvalue=2.14633545463193e-210,pvalueTTest=1.32382070778486e-75,
chrX	77276487	77276595	ATP7A	ATP7A00047	-0.0276855653454253	4	0.662524713862678	4	1.90209799366558e-22	4	1.90209799366558e-22	NA	NA	SegRatio=0.66,AbsMeanSigma=1.86,pvalue=2.14633545463193e-210,pvalueTTest=1.32382070778486e-75,
chrX	77284710	77284825	ATP7A	ATP7A00048	0.622412388536638	4	0.662524713862678	4	1.90209799366558e-22	4	1.90209799366558e-22	NA	NA	SegRatio=0.66,AbsMeanSigma=1.86,pvalue=2.14633545463193e-210,pvalueTTest=1.32382070778486e-75,
chrX	77284813	77284927	ATP7A	ATP7A00049	0.736465260081698	4	0.662524713862678	4	1.90209799366558e-22	4	1.90209799366558e-22	NA	NA	SegRatio=0.66,AbsMeanSigma=1.86,pvalue=2.14633545463193e-210,pvalueTTest=1.32382070778486e-75,
chrX	77284914	77285029	ATP7A	ATP7A00050	-0.150479522016662	4	0.662524713862678	4	1.90209799366558e-22	4	1.90209799366558e-22	NA	NA	SegRatio=0.66,AbsMeanSigma=1.86,pvalue=2.14633545463193e-210,pvalueTTest=1.32382070778486e-75,
chrX	77286875	77286993	ATP7A	ATP7A00051	0.440015431397369	4	0.662524713862678	4	1.90209799366558e-22	4	1.90209799366558e-22	NA	NA	SegRatio=0.66,AbsMeanSigma=1.86,pvalue=2.14633545463193e-210,pvalueTTest=1.32382070778486e-75,
chrX	77286940	77287044	ATP7A	ATP7A00052	0.636495852326439	4	0.662524713862678	4	1.90209799366558e-22	4	1.90209799366558e-22	NA	NA	SegRatio=0.66,AbsMeanSigma=1.86,pvalue=2.14633545463193e-210,pvalueTTest=1.32382070778486e-75,
chrX	77287044	77287150	ATP7A	ATP7A00053	0.485665135040401	4	0.662524713862678	4	1.90209799366558e-22	4	1.90209799366558e-22	NA	NA	SegRatio=0.66,AbsMeanSigma=1.86,pvalue=2.14633545463193e-210,pvalueTTest=1.32382070778486e-75,
chrX	77289057	77289153	ATP7A	ATP7A00054	0.415364700830926	4	0.662524713862678	4	1.90209799366558e-22	4	1.90209799366558e-22	NA	NA	SegRatio=0.66,AbsMeanSigma=1.86,pvalue=2.14633545463193e-210,pvalueTTest=1.32382070778486e-75,
chrX	77289150	77289257	ATP7A	ATP7A00055	0.118963496653721	4	0.662524713862678	4	1.90209799366558e-22	4	1.90209799366558e-22	NA	NA	SegRatio=0.66,AbsMeanSigma=1.86,pvalue=2.14633545463193e-210,pvalueTTest=1.32382070778486e-75,
chrX	77289257	77289368	ATP7A	ATP7A00056	0.791145677341283	4	0.662524713862678	4	1.90209799366558e-22	4	1.90209799366558e-22	NA	NA	SegRatio=0.66,AbsMeanSigma=1.86,pvalue=2.14633545463193e-210,pvalueTTest=1.32382070778486e-75,
chrX	77294264	77294378	ATP7A	ATP7A00057	0.0706583714848147	4	0.662524713862678	4	1.90209799366558e-22	4	1.90209799366558e-22	NA	NA	SegRatio=0.66,AbsMeanSigma=1.86,pvalue=2.14633545463193e-210,pvalueTTest=1.32382070778486e-75,
chrX	77294346	77294457	ATP7A	ATP7A00058	1.08372007224305	4	0.662524713862678	4	1.90209799366558e-22	4	1.90209799366558e-22	NA	NA	SegRatio=0.66,AbsMeanSigma=1.86,pvalue=2.14633545463193e-210,pvalueTTest=1.32382070778486e-75,
chrX	77294458	77294567	ATP7A	ATP7A00059	1.11706911937771	4	0.662524713862678	4	1.90209799366558e-22	4	1.90209799366558e-22	NA	NA	SegRatio=0.66,AbsMeanSigma=1.86,pvalue=2.14633545463193e-210,pvalueTTest=1.32382070778486e-75,
chrX	77295991	77296103	ATP7A	ATP7A00060	0.834481465084017	4	0.662524713862678	4	1.90209799366558e-22	4	1.90209799366558e-22	NA	NA	SegRatio=0.66,AbsMeanSigma=1.86,pvalue=2.14633545463193e-210,pvalueTTest=1.32382070778486e-75,
chrX	77296089	77296191	ATP7A	ATP7A00061	0.301447107464029	4	0.662524713862678	4	1.90209799366558e-22	4	1.90209799366558e-22	NA	NA	SegRatio=0.66,AbsMeanSigma=1.86,pvalue=2.14633545463193e-210,pvalueTTest=1.32382070778486e-75,
chrX	77296181	77296289	ATP7A	ATP7A00062	NA	4	0.662524713862678	4	1.90209799366558e-22	4	1.90209799366558e-22	NA	NA	SegRatio=0.66,AbsMeanSigma=1.86,pvalue=2.14633545463193e-210,pvalueTTest=1.32382070778486e-75,
chrX	77298021	77298120	ATP7A	ATP7A00063	0.718927413700103	4	0.662524713862678	4	1.90209799366558e-22	4	1.90209799366558e-22	NA	NA	SegRatio=0.66,AbsMeanSigma=1.86,pvalue=2.14633545463193e-210,pvalueTTest=1.32382070778486e-75,
chrX	77298116	77298229	ATP7A	ATP7A00064	1.00516930118296	4	0.662524713862678	4	1.90209799366558e-22	4	1.90209799366558e-22	NA	NA	SegRatio=0.66,AbsMeanSigma=1.86,pvalue=2.14633545463193e-210,pvalueTTest=1.32382070778486e-75,
chrX	77298222	77298328	ATP7A	ATP7A00065	-0.0218618210033147	4	0.662524713862678	4	1.90209799366558e-22	4	1.90209799366558e-22	NA	NA	SegRatio=0.66,AbsMeanSigma=1.86,pvalue=2.14633545463193e-210,pvalueTTest=1.32382070778486e-75,
chrX	77298751	77298862	ATP7A	ATP7A00066	NA	4	0.662524713862678	4	1.90209799366558e-22	4	1.90209799366558e-22	NA	NA	SegRatio=0.66,AbsMeanSigma=1.86,pvalue=2.14633545463193e-210,pvalueTTest=1.32382070778486e-75,
chrX	77298827	77298925	ATP7A	ATP7A00067	0.706925299081556	4	0.662524713862678	4	1.90209799366558e-22	4	1.90209799366558e-22	NA	NA	SegRatio=0.66,AbsMeanSigma=1.86,pvalue=2.14633545463193e-210,pvalueTTest=1.32382070778486e-75,
chrX	77298875	77298981	ATP7A	ATP7A00068	0.660497895512705	4	0.662524713862678	4	1.90209799366558e-22	4	1.90209799366558e-22	NA	NA	SegRatio=0.66,AbsMeanSigma=1.86,pvalue=2.14633545463193e-210,pvalueTTest=1.32382070778486e-75,
chrX	77300900	77301015	ATP7A	ATP7A00069	0.9306467070934	4	0.662524713862678	4	1.90209799366558e-22	4	1.90209799366558e-22	NA	NA	SegRatio=0.66,AbsMeanSigma=1.86,pvalue=2.14633545463193e-210,pvalueTTest=1.32382070778486e-75,
chrX	77300990	77301081	ATP7A	ATP7A00070	1.2624269053684	4	0.662524713862678	4	1.90209799366558e-22	4	1.90209799366558e-22	NA	NA	SegRatio=0.66,AbsMeanSigma=1.86,pvalue=2.14633545463193e-210,pvalueTTest=1.32382070778486e-75,
chrX	77301036	77301156	ATP7A	ATP7A00071	1.06890233127398	4	0.662524713862678	4	1.90209799366558e-22	4	1.90209799366558e-22	NA	NA	SegRatio=0.66,AbsMeanSigma=1.86,pvalue=2.14633545463193e-210,pvalueTTest=1.32382070778486e-75,
chrX	77301749	77301864	ATP7A	ATP7A00072	NA	4	0.662524713862678	4	1.90209799366558e-22	4	1.90209799366558e-22	NA	NA	SegRatio=0.66,AbsMeanSigma=1.86,pvalue=2.14633545463193e-210,pvalueTTest=1.32382070778486e-75,
chrX	77301855	77301959	ATP7A	ATP7A00073	0.875798768865559	4	0.662524713862678	4	1.90209799366558e-22	4	1.90209799366558e-22	NA	NA	SegRatio=0.66,AbsMeanSigma=1.86,pvalue=2.14633545463193e-210,pvalueTTest=1.32382070778486e-75,
chrX	77301888	77302003	ATP7A	ATP7A00074	0.463327207540772	4	0.662524713862678	4	1.90209799366558e-22	4	1.90209799366558e-22	NA	NA	SegRatio=0.66,AbsMeanSigma=1.86,pvalue=2.14633545463193e-210,pvalueTTest=1.32382070778486e-75,
chrX	77302004	77302115	ATP7A	ATP7A00075	0.832161975181492	4	0.662524713862678	4	1.90209799366558e-22	4	1.90209799366558e-22	NA	NA	SegRatio=0.66,AbsMeanSigma=1.86,pvalue=2.14633545463193e-210,pvalueTTest=1.32382070778486e-75,
chrX	85119576	85119690	CHM	CHM00001	0.719073610795978	4	0.662524713862678	4	0.0111603110732949	4.5	3.88958380974059e-15	NA	NA	SegRatio=0.66,AbsMeanSigma=1.86,pvalue=2.14633545463193e-210,pvalueTTest=1.32382070778486e-75,
chrX	85119689	85119807	CHM	CHM00002	0.459763132038703	4	0.662524713862678	4	0.0111603110732949	4.5	3.88958380974059e-15	NA	NA	SegRatio=0.66,AbsMeanSigma=1.86,pvalue=2.14633545463193e-210,pvalueTTest=1.32382070778486e-75,
chrX	85119760	85119876	CHM	CHM00003	0.633905231698205	4	0.662524713862678	4	0.0111603110732949	4.5	3.88958380974059e-15	NA	NA	SegRatio=0.66,AbsMeanSigma=1.86,pvalue=2.14633545463193e-210,pvalueTTest=1.32382070778486e-75,
chrX	85128029	85128142	CHM	CHM00004	0.733609406424485	4	0.662524713862678	4	0.0111603110732949	4.5	3.88958380974059e-15	NA	NA	SegRatio=0.66,AbsMeanSigma=1.86,pvalue=2.14633545463193e-210,pvalueTTest=1.32382070778486e-75,
chrX	85128143	85128269	CHM	CHM00005	1.19940591084899	4	0.662524713862678	4	0.0111603110732949	4.5	3.88958380974059e-15	NA	NA	SegRatio=0.66,AbsMeanSigma=1.86,pvalue=2.14633545463193e-210,pvalueTTest=1.32382070778486e-75,
chrX	85133941	85134048	CHM	CHM00006	1.33165484872102	4	0.662524713862678	4	0.0111603110732949	4.5	3.88958380974059e-15	NA	NA	SegRatio=0.66,AbsMeanSigma=1.86,pvalue=2.14633545463193e-210,pvalueTTest=1.32382070778486e-75,
chrX	85134049	85134163	CHM	CHM00007	1.2888909606257	4	0.662524713862678	4	0.0111603110732949	4.5	3.88958380974059e-15	NA	NA	SegRatio=0.66,AbsMeanSigma=1.86,pvalue=2.14633545463193e-210,pvalueTTest=1.32382070778486e-75,
chrX	85149137	85149249	CHM	CHM00008	0.81983733293403	4	0.662524713862678	4	0.0111603110732949	4.5	3.88958380974059e-15	NA	NA	SegRatio=0.66,AbsMeanSigma=1.86,pvalue=2.14633545463193e-210,pvalueTTest=1.32382070778486e-75,
chrX	85149223	85149336	CHM	CHM00009	0.61802195742247	4	0.662524713862678	4	0.0111603110732949	4.5	3.88958380974059e-15	NA	NA	SegRatio=0.66,AbsMeanSigma=1.86,pvalue=2.14633545463193e-210,pvalueTTest=1.32382070778486e-75,
chrX	85155584	85155685	CHM	CHM00010	NA	4	0.662524713862678	4	0.0111603110732949	4.5	3.88958380974059e-15	NA	NA	SegRatio=0.66,AbsMeanSigma=1.86,pvalue=2.14633545463193e-210,pvalueTTest=1.32382070778486e-75,
chrX	85155662	85155778	CHM	CHM00011	0.943417118386666	4	0.662524713862678	4	0.0111603110732949	4.5	3.88958380974059e-15	NA	NA	SegRatio=0.66,AbsMeanSigma=1.86,pvalue=2.14633545463193e-210,pvalueTTest=1.32382070778486e-75,
chrX	85156020	85156134	CHM	CHM00012	0.917472824799676	4	0.662524713862678	4	0.0111603110732949	4.5	3.88958380974059e-15	NA	NA	SegRatio=0.66,AbsMeanSigma=1.86,pvalue=2.14633545463193e-210,pvalueTTest=1.32382070778486e-75,
chrX	85156101	85156199	CHM	CHM00013	0.685285172303252	4	0.662524713862678	4	0.0111603110732949	4.5	3.88958380974059e-15	NA	NA	SegRatio=0.66,AbsMeanSigma=1.86,pvalue=2.14633545463193e-210,pvalueTTest=1.32382070778486e-75,
chrX	85156186	85156296	CHM	CHM00014	NA	4	0.662524713862678	4	0.0111603110732949	4.5	3.88958380974059e-15	NA	NA	SegRatio=0.66,AbsMeanSigma=1.86,pvalue=2.14633545463193e-210,pvalueTTest=1.32382070778486e-75,
chrX	85166280	85166376	CHM	CHM00015	0.465806437976244	4	0.662524713862678	4	0.0111603110732949	4.5	3.88958380974059e-15	NA	NA	SegRatio=0.66,AbsMeanSigma=1.86,pvalue=2.14633545463193e-210,pvalueTTest=1.32382070778486e-75,
chrX	85211135	85211245	CHM	CHM00016	0.982924983850438	4	0.662524713862678	4	0.0111603110732949	4.5	3.88958380974059e-15	NA	NA	SegRatio=0.66,AbsMeanSigma=1.86,pvalue=2.14633545463193e-210,pvalueTTest=1.32382070778486e-75,
chrX	85211165	85211281	CHM	CHM00017	0.553597506176684	4	0.662524713862678	4	0.0111603110732949	4.5	3.88958380974059e-15	NA	NA	SegRatio=0.66,AbsMeanSigma=1.86,pvalue=2.14633545463193e-210,pvalueTTest=1.32382070778486e-75,
chrX	85211271	85211365	CHM	CHM00018	0.64768512227872	4	0.662524713862678	4	0.0111603110732949	4.5	3.88958380974059e-15	NA	NA	SegRatio=0.66,AbsMeanSigma=1.86,pvalue=2.14633545463193e-210,pvalueTTest=1.32382070778486e-75,
chrX	85211315	85211452	CHM	CHM00019	NA	4	0.662524713862678	4	0.0111603110732949	4.5	3.88958380974059e-15	NA	NA	SegRatio=0.66,AbsMeanSigma=1.86,pvalue=2.14633545463193e-210,pvalueTTest=1.32382070778486e-75,
chrX	85212838	85212947	CHM	CHM00020	NA	4	0.662524713862678	4	0.0111603110732949	4.5	3.88958380974059e-15	NA	NA	SegRatio=0.66,AbsMeanSigma=1.86,pvalue=2.14633545463193e-210,pvalueTTest=1.32382070778486e-75,
chrX	85212927	85213011	CHM	CHM00021	NA	4	0.662524713862678	4	0.0111603110732949	4.5	3.88958380974059e-15	NA	NA	SegRatio=0.66,AbsMeanSigma=1.86,pvalue=2.14633545463193e-210,pvalueTTest=1.32382070778486e-75,
chrX	85213766	85213883	CHM	CHM00022	0.623649934069159	4	0.662524713862678	4	0.0111603110732949	4.5	3.88958380974059e-15	NA	NA	SegRatio=0.66,AbsMeanSigma=1.86,pvalue=2.14633545463193e-210,pvalueTTest=1.32382070778486e-75,
chrX	85213858	85213969	CHM	CHM00023	0.151595841938598	4	0.662524713862678	4	0.0111603110732949	4.5	3.88958380974059e-15	NA	NA	SegRatio=0.66,AbsMeanSigma=1.86,pvalue=2.14633545463193e-210,pvalueTTest=1.32382070778486e-75,
chrX	85213982	85214114	CHM	CHM00024	NA	4	0.662524713862678	4	0.0111603110732949	4.5	3.88958380974059e-15	NA	NA	SegRatio=0.66,AbsMeanSigma=1.86,pvalue=2.14633545463193e-210,pvalueTTest=1.32382070778486e-75,
chrX	85218648	85218761	CHM	CHM00025	0.956348727007623	4	0.662524713862678	4	0.0111603110732949	4.5	3.88958380974059e-15	NA	NA	SegRatio=0.66,AbsMeanSigma=1.86,pvalue=2.14633545463193e-210,pvalueTTest=1.32382070778486e-75,
chrX	85218759	85218865	CHM	CHM00026	0.765735075809312	4	0.662524713862678	4	0.0111603110732949	4.5	3.88958380974059e-15	NA	NA	SegRatio=0.66,AbsMeanSigma=1.86,pvalue=2.14633545463193e-210,pvalueTTest=1.32382070778486e-75,
chrX	85218863	85218981	CHM	CHM00027	0.893095446429042	4	0.662524713862678	4	0.0111603110732949	4.5	3.88958380974059e-15	NA	NA	SegRatio=0.66,AbsMeanSigma=1.86,pvalue=2.14633545463193e-210,pvalueTTest=1.32382070778486e-75,
chrX	85218918	85219034	CHM	CHM00028	0.817653409231559	4	0.662524713862678	4	0.0111603110732949	4.5	3.88958380974059e-15	NA	NA	SegRatio=0.66,AbsMeanSigma=1.86,pvalue=2.14633545463193e-210,pvalueTTest=1.32382070778486e-75,
chrX	85219012	85219125	CHM	CHM00029	0.668595462003139	4	0.662524713862678	4	0.0111603110732949	4.5	3.88958380974059e-15	NA	NA	SegRatio=0.66,AbsMeanSigma=1.86,pvalue=2.14633545463193e-210,pvalueTTest=1.32382070778486e-75,
chrX	85226593	85226723	CHM	CHM00030	0.801219327582858	4	0.662524713862678	4	0.0111603110732949	4.5	3.88958380974059e-15	NA	NA	SegRatio=0.66,AbsMeanSigma=1.86,pvalue=2.14633545463193e-210,pvalueTTest=1.32382070778486e-75,
chrX	85233710	85233823	CHM	CHM00031	0.686609957231395	4	0.662524713862678	4	0.0111603110732949	4.5	3.88958380974059e-15	NA	NA	SegRatio=0.66,AbsMeanSigma=1.86,pvalue=2.14633545463193e-210,pvalueTTest=1.32382070778486e-75,
chrX	85233811	85233925	CHM	CHM00032	1.10651746859333	4	0.662524713862678	4	0.0111603110732949	4.5	3.88958380974059e-15	NA	NA	SegRatio=0.66,AbsMeanSigma=1.86,pvalue=2.14633545463193e-210,pvalueTTest=1.32382070778486e-75,
chrX	85236686	85236796	CHM	CHM00033	0.821117620297376	4	0.662524713862678	4	0.0111603110732949	4.5	3.88958380974059e-15	NA	NA	SegRatio=0.66,AbsMeanSigma=1.86,pvalue=2.14633545463193e-210,pvalueTTest=1.32382070778486e-75,
chrX	85236774	85236886	CHM	CHM00034	NA	4	0.662524713862678	4	0.0111603110732949	4.5	3.88958380974059e-15	NA	NA	SegRatio=0.66,AbsMeanSigma=1.86,pvalue=2.14633545463193e-210,pvalueTTest=1.32382070778486e-75,
chrX	85282484	85282571	CHM	CHM00035	1.10901769958626	4	0.662524713862678	4	0.0111603110732949	4.5	3.88958380974059e-15	NA	NA	SegRatio=0.66,AbsMeanSigma=1.86,pvalue=2.14633545463193e-210,pvalueTTest=1.32382070778486e-75,
chrX	85282560	85282672	CHM	CHM00036	NA	4	0.662524713862678	4	0.0111603110732949	4.5	3.88958380974059e-15	NA	NA	SegRatio=0.66,AbsMeanSigma=1.86,pvalue=2.14633545463193e-210,pvalueTTest=1.32382070778486e-75,
chrX	85302466	85302568	CHM	CHM00037	0.860599076373655	4	0.662524713862678	4	0.0111603110732949	4.5	3.88958380974059e-15	NA	NA	SegRatio=0.66,AbsMeanSigma=1.86,pvalue=2.14633545463193e-210,pvalueTTest=1.32382070778486e-75,
chrX	100604852	100604964	BTK	BTK00001	0.236268924673043	4	0.662524713862678	4	7.44245559904752e-13	4	7.44245559904752e-13	NA	NA	SegRatio=0.66,AbsMeanSigma=1.86,pvalue=2.14633545463193e-210,pvalueTTest=1.32382070778486e-75,
chrX	100608148	100608263	BTK	BTK00002	0.61624037512487	4	0.662524713862678	4	7.44245559904752e-13	4	7.44245559904752e-13	NA	NA	SegRatio=0.66,AbsMeanSigma=1.86,pvalue=2.14633545463193e-210,pvalueTTest=1.32382070778486e-75,
chrX	100608205	100608315	BTK	BTK00003	0.0467609369705904	4	0.662524713862678	4	7.44245559904752e-13	4	7.44245559904752e-13	NA	NA	SegRatio=0.66,AbsMeanSigma=1.86,pvalue=2.14633545463193e-210,pvalueTTest=1.32382070778486e-75,
chrX	100608308	100608416	BTK	BTK00004	1.15410460681805	4	0.662524713862678	4	7.44245559904752e-13	4	7.44245559904752e-13	NA	NA	SegRatio=0.66,AbsMeanSigma=1.86,pvalue=2.14633545463193e-210,pvalueTTest=1.32382070778486e-75,
chrX	100608831	100608943	BTK	BTK00005	NA	4	0.662524713862678	4	7.44245559904752e-13	4	7.44245559904752e-13	NA	NA	SegRatio=0.66,AbsMeanSigma=1.86,pvalue=2.14633545463193e-210,pvalueTTest=1.32382070778486e-75,
chrX	100608901	100609011	BTK	BTK00006	0.456327587090236	4	0.662524713862678	4	7.44245559904752e-13	4	7.44245559904752e-13	NA	NA	SegRatio=0.66,AbsMeanSigma=1.86,pvalue=2.14633545463193e-210,pvalueTTest=1.32382070778486e-75,
chrX	100609574	100609689	BTK	BTK00007	0.992424586586181	4	0.662524713862678	4	7.44245559904752e-13	4	7.44245559904752e-13	NA	NA	SegRatio=0.66,AbsMeanSigma=1.86,pvalue=2.14633545463193e-210,pvalueTTest=1.32382070778486e-75,
chrX	100609649	100609755	BTK	BTK00008	0.473488235835363	4	0.662524713862678	4	7.44245559904752e-13	4	7.44245559904752e-13	NA	NA	SegRatio=0.66,AbsMeanSigma=1.86,pvalue=2.14633545463193e-210,pvalueTTest=1.32382070778486e-75,
chrX	100610949	100611058	BTK	BTK00009	0.723701909137234	4	0.662524713862678	4	7.44245559904752e-13	4	7.44245559904752e-13	NA	NA	SegRatio=0.66,AbsMeanSigma=1.86,pvalue=2.14633545463193e-210,pvalueTTest=1.32382070778486e-75,
chrX	100611059	100611174	BTK	BTK00010	0.963206089185932	4	0.662524713862678	4	7.44245559904752e-13	4	7.44245559904752e-13	NA	NA	SegRatio=0.66,AbsMeanSigma=1.86,pvalue=2.14633545463193e-210,pvalueTTest=1.32382070778486e-75,
chrX	100611159	100611255	BTK	BTK00011	0.764553586152476	4	0.662524713862678	4	7.44245559904752e-13	4	7.44245559904752e-13	NA	NA	SegRatio=0.66,AbsMeanSigma=1.86,pvalue=2.14633545463193e-210,pvalueTTest=1.32382070778486e-75,
chrX	100611245	100611363	BTK	BTK00012	0.755077950276324	4	0.662524713862678	4	7.44245559904752e-13	4	7.44245559904752e-13	NA	NA	SegRatio=0.66,AbsMeanSigma=1.86,pvalue=2.14633545463193e-210,pvalueTTest=1.32382070778486e-75,
chrX	100611681	100611798	BTK	BTK00013	0.499116771827241	4	0.662524713862678	4	7.44245559904752e-13	4	7.44245559904752e-13	NA	NA	SegRatio=0.66,AbsMeanSigma=1.86,pvalue=2.14633545463193e-210,pvalueTTest=1.32382070778486e-75,
chrX	100611795	100611911	BTK	BTK00014	0.899387169177871	4	0.662524713862678	4	7.44245559904752e-13	4	7.44245559904752e-13	NA	NA	SegRatio=0.66,AbsMeanSigma=1.86,pvalue=2.14633545463193e-210,pvalueTTest=1.32382070778486e-75,
chrX	100611890	100612006	BTK	BTK00015	0.133708445491442	4	0.662524713862678	4	7.44245559904752e-13	4	7.44245559904752e-13	NA	NA	SegRatio=0.66,AbsMeanSigma=1.86,pvalue=2.14633545463193e-210,pvalueTTest=1.32382070778486e-75,
chrX	100612429	100612543	BTK	BTK00016	0.488953256617638	4	0.662524713862678	4	7.44245559904752e-13	4	7.44245559904752e-13	NA	NA	SegRatio=0.66,AbsMeanSigma=1.86,pvalue=2.14633545463193e-210,pvalueTTest=1.32382070778486e-75,
chrX	100612533	100612650	BTK	BTK00017	1.09057713346056	4	0.662524713862678	4	7.44245559904752e-13	4	7.44245559904752e-13	NA	NA	SegRatio=0.66,AbsMeanSigma=1.86,pvalue=2.14633545463193e-210,pvalueTTest=1.32382070778486e-75,
chrX	100613269	100613382	BTK	BTK00018	-0.0744662065952292	4	0.662524713862678	4	7.44245559904752e-13	4	7.44245559904752e-13	NA	NA	SegRatio=0.66,AbsMeanSigma=1.86,pvalue=2.14633545463193e-210,pvalueTTest=1.32382070778486e-75,
chrX	100613328	100613443	BTK	BTK00019	-0.141729711328929	4	0.662524713862678	4	7.44245559904752e-13	4	7.44245559904752e-13	NA	NA	SegRatio=0.66,AbsMeanSigma=1.86,pvalue=2.14633545463193e-210,pvalueTTest=1.32382070778486e-75,
chrX	100613406	100613501	BTK	BTK00020	0.790068051856446	4	0.662524713862678	4	7.44245559904752e-13	4	7.44245559904752e-13	NA	NA	SegRatio=0.66,AbsMeanSigma=1.86,pvalue=2.14633545463193e-210,pvalueTTest=1.32382070778486e-75,
chrX	100613554	100613657	BTK	BTK00021	0.662887072649888	4	0.662524713862678	4	7.44245559904752e-13	4	7.44245559904752e-13	NA	NA	SegRatio=0.66,AbsMeanSigma=1.86,pvalue=2.14633545463193e-210,pvalueTTest=1.32382070778486e-75,
chrX	100613602	100613707	BTK	BTK00022	0.353457177990007	4	0.662524713862678	4	7.44245559904752e-13	4	7.44245559904752e-13	NA	NA	SegRatio=0.66,AbsMeanSigma=1.86,pvalue=2.14633545463193e-210,pvalueTTest=1.32382070778486e-75,
chrX	100614255	100614370	BTK	BTK00023	0.147673644264054	4	0.662524713862678	4	7.44245559904752e-13	4	7.44245559904752e-13	NA	NA	SegRatio=0.66,AbsMeanSigma=1.86,pvalue=2.14633545463193e-210,pvalueTTest=1.32382070778486e-75,
chrX	100615049	100615157	BTK	BTK00024	0.761783516101822	4	0.662524713862678	4	7.44245559904752e-13	4	7.44245559904752e-13	NA	NA	SegRatio=0.66,AbsMeanSigma=1.86,pvalue=2.14633545463193e-210,pvalueTTest=1.32382070778486e-75,
chrX	100615470	100615582	BTK	BTK00025	0.96445046515819	4	0.662524713862678	4	7.44245559904752e-13	4	7.44245559904752e-13	NA	NA	SegRatio=0.66,AbsMeanSigma=1.86,pvalue=2.14633545463193e-210,pvalueTTest=1.32382070778486e-75,
chrX	100615561	100615680	BTK	BTK00026	0.965559272889415	4	0.662524713862678	4	7.44245559904752e-13	4	7.44245559904752e-13	NA	NA	SegRatio=0.66,AbsMeanSigma=1.86,pvalue=2.14633545463193e-210,pvalueTTest=1.32382070778486e-75,
chrX	100615652	100615766	BTK	BTK00027	0.589335170169308	4	0.662524713862678	4	7.44245559904752e-13	4	7.44245559904752e-13	NA	NA	SegRatio=0.66,AbsMeanSigma=1.86,pvalue=2.14633545463193e-210,pvalueTTest=1.32382070778486e-75,
chrX	100617137	100617249	BTK	BTK00028	0.895894950418233	4	0.662524713862678	4	7.44245559904752e-13	4	7.44245559904752e-13	NA	NA	SegRatio=0.66,AbsMeanSigma=1.86,pvalue=2.14633545463193e-210,pvalueTTest=1.32382070778486e-75,
chrX	100617518	100617634	BTK	BTK00029	0.657502405898884	4	0.662524713862678	4	7.44245559904752e-13	4	7.44245559904752e-13	NA	NA	SegRatio=0.66,AbsMeanSigma=1.86,pvalue=2.14633545463193e-210,pvalueTTest=1.32382070778486e-75,
chrX	100617562	100617676	BTK	BTK00030	0.289984118443453	4	0.662524713862678	4	7.44245559904752e-13	4	7.44245559904752e-13	NA	NA	SegRatio=0.66,AbsMeanSigma=1.86,pvalue=2.14633545463193e-210,pvalueTTest=1.32382070778486e-75,
chrX	100617676	100617793	BTK	BTK00031	0.574226664740921	4	0.662524713862678	4	7.44245559904752e-13	4	7.44245559904752e-13	NA	NA	SegRatio=0.66,AbsMeanSigma=1.86,pvalue=2.14633545463193e-210,pvalueTTest=1.32382070778486e-75,
chrX	100624986	100625088	BTK	BTK00032	0.678194148430002	4	0.662524713862678	4	7.44245559904752e-13	4	7.44245559904752e-13	NA	NA	SegRatio=0.66,AbsMeanSigma=1.86,pvalue=2.14633545463193e-210,pvalueTTest=1.32382070778486e-75,
chrX	100626577	100626672	BTK	BTK00033	0.392322566768145	4	0.662524713862678	4	7.44245559904752e-13	4	7.44245559904752e-13	NA	NA	SegRatio=0.66,AbsMeanSigma=1.86,pvalue=2.14633545463193e-210,pvalueTTest=1.32382070778486e-75,
chrX	100626671	100626784	BTK	BTK00034	0.337292911455134	4	0.662524713862678	4	7.44245559904752e-13	4	7.44245559904752e-13	NA	NA	SegRatio=0.66,AbsMeanSigma=1.86,pvalue=2.14633545463193e-210,pvalueTTest=1.32382070778486e-75,
chrX	100629456	100629569	BTK	BTK00035	0.782587043027695	4	0.662524713862678	4	7.44245559904752e-13	4	7.44245559904752e-13	NA	NA	SegRatio=0.66,AbsMeanSigma=1.86,pvalue=2.14633545463193e-210,pvalueTTest=1.32382070778486e-75,
chrX	100629550	100629664	BTK	BTK00036	0.808737142145657	4	0.662524713862678	4	7.44245559904752e-13	4	7.44245559904752e-13	NA	NA	SegRatio=0.66,AbsMeanSigma=1.86,pvalue=2.14633545463193e-210,pvalueTTest=1.32382070778486e-75,
chrX	100630103	100630220	BTK	BTK00037	0.959124236473188	4	0.662524713862678	4	7.44245559904752e-13	4	7.44245559904752e-13	NA	NA	SegRatio=0.66,AbsMeanSigma=1.86,pvalue=2.14633545463193e-210,pvalueTTest=1.32382070778486e-75,
chrX	100630200	100630314	BTK	BTK00038	0.88741615723234	4	0.662524713862678	4	7.44245559904752e-13	4	7.44245559904752e-13	NA	NA	SegRatio=0.66,AbsMeanSigma=1.86,pvalue=2.14633545463193e-210,pvalueTTest=1.32382070778486e-75,
