# Supplementary material for: Quantitative analysis of differences in copy numbers using read depth obtained from PCR-enriched samples and controls
Source: BMC Bioinformatics. 2015 Jan 28;16:17. doi: 10.1186/s12859-014-0428-5 (PMC4384318; doi:10.1186/s12859-014-0428-5)
Supplement: Additional file 4 — Comparison with ONCOCNV. This archive (zip) contains all output-files generated for the comparison of quandico and ONCOCNV. [file 12859_2014_428_MOESM4_ESM.zip › ONCOCNV/M063_S2_NA01416.summary.txt]

gene	chr	start	end	copy.number	p.value	q.values	comments
NPHP4	chr1	5923229	6046380	2	0.701146067166577	1	p-value_correction=0.796099212936087
ALK	chr2	29416015	30143141	2	0.362686283451032	1	p-value_correction=0.625051975557659
EPCAM	chr2	47600571	47613837	2	0.362686283451032	1	p-value_correction=0.362590886926341
TFG	chr3	100432492	100467397	2	0.020486644848123	0.225353093329353	p-value_correction=0.0820466342975331
SLC9A9	chr3	142985490	143567266	2	0.020486644848123	0.225353093329353	p-value_correction=0.772709830804203
PIK3CA	chr3	178916573	178952243	2	0.020486644848123	0.225353093329353	p-value_correction=0.124566022722372
SLC26A2	chr5	149357195	149361451	2	0.0142625207455512	0.185412769692166	p-value_correction=0.532673467749175
POLH	chr6	43550021	43582377	2	0.996934491496689	1	p-value_correction=0.965715788069263
POU6F2	chr7	39046422	39504325	2	0.229368305515796	1	p-value_correction=0.225859811050654
RUNX1T1	chr8	92972414	93115138	2	0.494325395482715	1	p-value_correction=0.18464181919217
CSMD3	chr8	113236979	114449173	2	0.494325395482715	1	p-value_correction=0.92980928693814
RAD21	chr8	117859670	117878965	2	0.494325395482715	1	p-value_correction=0.514975926893656
JAK2	chr9	5021949	5126829	2.5	0.00117847564363768	0.0188556102982029	p-value_correction=0.00105080445633043
MTAP	chr9	21802705	21941111	2	0.19784097489269	1	p-value_correction=0.19784097489269
ERCC6	chr10	50666825	50741100	2	0.16833225085076	1	p-value_correction=0.214498934246342
MYPN	chr10	69881165	69970327	2	0.16833225085076	1	p-value_correction=0.495850214325955
PSAP	chr10	73577133	73594382	2	0.16833225085076	1	p-value_correction=0.530223620268395
KCNQ1	chr11	2466611	2869300	2	0.46684502131705	1	p-value_correction=0.45259462920506
FLT3	chr13	28578153	28644812	2	0.0186226862478562	0.223472234974274	p-value_correction=0.563699679453074
RB1	chr13	48881353	49054294	2	0.0186226862478562	0.223472234974274	p-value_correction=0.914591530160124
ATP7B	chr13	52508863	52585495	2	0.0186226862478562	0.223472234974274	p-value_correction=0.00152567631140257
MEFV	chr16	3293094	3306636	2	0.00860315398348884	0.129047309752333	p-value_correction=0.111183258427331
CDH1	chr16	68772146	68867432	2	0.00860315398348884	0.129047309752333	p-value_correction=0.0257555146839483
MAP2K2	chr19	4090533	4117656	2	0.295043864528427	1	p-value_correction=0.291330247761449
ITCH	chr20	32981586	33095643	2	0.0104946370921149	0.146924919289609	p-value_correction=0.0104946370921149
USP25	chr21	17135161	17250862	2	0.734614582674551	1	p-value_correction=0.107551248651719
USP16	chr21	30396983	30426534	2	0.734614582674551	1	p-value_correction=0.715227182449406
RUNX1	chr21	36164631	36421301	2	0.734614582674551	1	p-value_correction=0.843196360655496
CBS	chr21	44473904	44492293	2	0.734614582674551	1	p-value_correction=0.552196654187861
FANCB	chrX	14861624	14883723	4	1.32382070778486e-75	2.25049520323426e-74	p-value_correction=0.134935119491297
UBA1	chrX	47058147	47074424	4	1.32382070778486e-75	2.25049520323426e-74	p-value_correction=0.0617364991850048
GATA1	chrX	48649478	48652607	4	1.32382070778486e-75	2.25049520323426e-74	p-value_correction=0.177658699383315
ATP7A	chrX	77227092	77302115	4	1.32382070778486e-75	2.25049520323426e-74	p-value_correction=1.90209799366558e-22
CHM	chrX	85119576	85302568	4	1.32382070778486e-75	2.25049520323426e-74	possible.CN=4.5, p-value_correction=0.0111603110732949
BTK	chrX	100604852	100630314	4	1.32382070778486e-75	2.25049520323426e-74	p-value_correction=7.44245559904752e-13
