# Supplementary material for: Quantitative analysis of differences in copy numbers using read depth obtained from PCR-enriched samples and controls
Source: BMC Bioinformatics. 2015 Jan 28;16:17. doi: 10.1186/s12859-014-0428-5 (PMC4384318; doi:10.1186/s12859-014-0428-5)
Supplement: Additional file 4 — Comparison with ONCOCNV. This archive (zip) contains all output-files generated for the comparison of quandico and ONCOCNV. [file 12859_2014_428_MOESM4_ESM.zip › ONCOCNV/M063_S3_NA05067.profile.txt]

chr	start	end	gene	ID	ratio	predLargeSeg	segMean	predLargeCorrected	pvalRatioCorrected	perGeneEvaluation	pvalRatioGene	predPoint	predPointSusp	comments
chr1	5923229	5923339	NPHP4	NPHP400001	-0.0691782967103414	2	0.0130751248133944	2	0.882863630261649	2	0.882863630261649	NA	NA	SegRatio=0.01,AbsMeanSigma=0.02,pvalue=0.829203429231747,pvalueTTest=0.839137378284055,
chr1	5923335	5923438	NPHP4	NPHP400002	0.338730529591105	2	0.0130751248133944	2	0.882863630261649	2	0.882863630261649	NA	NA	SegRatio=0.01,AbsMeanSigma=0.02,pvalue=0.829203429231747,pvalueTTest=0.839137378284055,
chr1	5923429	5923547	NPHP4	NPHP400003	0.0909303812887846	2	0.0130751248133944	2	0.882863630261649	2	0.882863630261649	NA	NA	SegRatio=0.01,AbsMeanSigma=0.02,pvalue=0.829203429231747,pvalueTTest=0.839137378284055,
chr1	5923905	5924025	NPHP4	NPHP400004	-0.0395655456237371	2	0.0130751248133944	2	0.882863630261649	2	0.882863630261649	NA	NA	SegRatio=0.01,AbsMeanSigma=0.02,pvalue=0.829203429231747,pvalueTTest=0.839137378284055,
chr1	5923969	5924081	NPHP4	NPHP400005	0.00218639099500389	2	0.0130751248133944	2	0.882863630261649	2	0.882863630261649	NA	NA	SegRatio=0.01,AbsMeanSigma=0.02,pvalue=0.829203429231747,pvalueTTest=0.839137378284055,
chr1	5924046	5924161	NPHP4	NPHP400006	0.143688223244547	2	0.0130751248133944	2	0.882863630261649	2	0.882863630261649	NA	NA	SegRatio=0.01,AbsMeanSigma=0.02,pvalue=0.829203429231747,pvalueTTest=0.839137378284055,
chr1	5924358	5924474	NPHP4	NPHP400007	-0.0422817332587667	2	0.0130751248133944	2	0.882863630261649	2	0.882863630261649	NA	NA	SegRatio=0.01,AbsMeanSigma=0.02,pvalue=0.829203429231747,pvalueTTest=0.839137378284055,
chr1	5924398	5924520	NPHP4	NPHP400008	-0.0249278670969413	2	0.0130751248133944	2	0.882863630261649	2	0.882863630261649	NA	NA	SegRatio=0.01,AbsMeanSigma=0.02,pvalue=0.829203429231747,pvalueTTest=0.839137378284055,
chr1	5924492	5924612	NPHP4	NPHP400009	0.0659759148286854	2	0.0130751248133944	2	0.882863630261649	2	0.882863630261649	NA	NA	SegRatio=0.01,AbsMeanSigma=0.02,pvalue=0.829203429231747,pvalueTTest=0.839137378284055,
chr1	5925096	5925194	NPHP4	NPHP400010	0.0174419938746506	2	0.0130751248133944	2	0.882863630261649	2	0.882863630261649	NA	NA	SegRatio=0.01,AbsMeanSigma=0.02,pvalue=0.829203429231747,pvalueTTest=0.839137378284055,
chr1	5925166	5925287	NPHP4	NPHP400011	0.144439639230552	2	0.0130751248133944	2	0.882863630261649	2	0.882863630261649	NA	NA	SegRatio=0.01,AbsMeanSigma=0.02,pvalue=0.829203429231747,pvalueTTest=0.839137378284055,
chr1	5925210	5925327	NPHP4	NPHP400012	0.216379667384011	2	0.0130751248133944	2	0.882863630261649	2	0.882863630261649	NA	NA	SegRatio=0.01,AbsMeanSigma=0.02,pvalue=0.829203429231747,pvalueTTest=0.839137378284055,
chr1	5926362	5926482	NPHP4	NPHP400013	0.229122622622401	2	0.0130751248133944	2	0.882863630261649	2	0.882863630261649	NA	NA	SegRatio=0.01,AbsMeanSigma=0.02,pvalue=0.829203429231747,pvalueTTest=0.839137378284055,
chr1	5926431	5926522	NPHP4	NPHP400014	-0.00698587329374715	2	0.0130751248133944	2	0.882863630261649	2	0.882863630261649	NA	NA	SegRatio=0.01,AbsMeanSigma=0.02,pvalue=0.829203429231747,pvalueTTest=0.839137378284055,
chr1	5926500	5926590	NPHP4	NPHP400015	-0.0927223027767567	2	0.0130751248133944	2	0.882863630261649	2	0.882863630261649	NA	NA	SegRatio=0.01,AbsMeanSigma=0.02,pvalue=0.829203429231747,pvalueTTest=0.839137378284055,
chr1	5927055	5927148	NPHP4	NPHP400016	-0.284814567114886	2	0.0130751248133944	2	0.882863630261649	2	0.882863630261649	NA	NA	SegRatio=0.01,AbsMeanSigma=0.02,pvalue=0.829203429231747,pvalueTTest=0.839137378284055,
chr1	5927090	5927195	NPHP4	NPHP400017	0.058522026217498	2	0.0130751248133944	2	0.882863630261649	2	0.882863630261649	NA	NA	SegRatio=0.01,AbsMeanSigma=0.02,pvalue=0.829203429231747,pvalueTTest=0.839137378284055,
chr1	5927755	5927858	NPHP4	NPHP400018	-0.0259807070671104	2	0.0130751248133944	2	0.882863630261649	2	0.882863630261649	NA	NA	SegRatio=0.01,AbsMeanSigma=0.02,pvalue=0.829203429231747,pvalueTTest=0.839137378284055,
chr1	5927842	5927950	NPHP4	NPHP400019	-0.0715175166728063	2	0.0130751248133944	2	0.882863630261649	2	0.882863630261649	NA	NA	SegRatio=0.01,AbsMeanSigma=0.02,pvalue=0.829203429231747,pvalueTTest=0.839137378284055,
chr1	5927877	5927995	NPHP4	NPHP400020	0.119712071145796	2	0.0130751248133944	2	0.882863630261649	2	0.882863630261649	NA	NA	SegRatio=0.01,AbsMeanSigma=0.02,pvalue=0.829203429231747,pvalueTTest=0.839137378284055,
chr1	5933291	5933406	NPHP4	NPHP400021	NA	2	0.0130751248133944	2	0.882863630261649	2	0.882863630261649	NA	NA	SegRatio=0.01,AbsMeanSigma=0.02,pvalue=0.829203429231747,pvalueTTest=0.839137378284055,
chr1	5933354	5933459	NPHP4	NPHP400022	0.0130751248133944	2	0.0130751248133944	2	0.882863630261649	2	0.882863630261649	NA	NA	SegRatio=0.01,AbsMeanSigma=0.02,pvalue=0.829203429231747,pvalueTTest=0.839137378284055,
chr1	5934471	5934561	NPHP4	NPHP400023	NA	2	0.0130751248133944	2	0.882863630261649	2	0.882863630261649	NA	NA	SegRatio=0.01,AbsMeanSigma=0.02,pvalue=0.829203429231747,pvalueTTest=0.839137378284055,
chr1	5934513	5934634	NPHP4	NPHP400024	-0.164902350342765	2	0.0130751248133944	2	0.882863630261649	2	0.882863630261649	NA	NA	SegRatio=0.01,AbsMeanSigma=0.02,pvalue=0.829203429231747,pvalueTTest=0.839137378284055,
chr1	5934569	5934680	NPHP4	NPHP400025	-0.270227685095182	2	0.0130751248133944	2	0.882863630261649	2	0.882863630261649	NA	NA	SegRatio=0.01,AbsMeanSigma=0.02,pvalue=0.829203429231747,pvalueTTest=0.839137378284055,
chr1	5934650	5934746	NPHP4	NPHP400026	0.0796400616548586	2	0.0130751248133944	2	0.882863630261649	2	0.882863630261649	NA	NA	SegRatio=0.01,AbsMeanSigma=0.02,pvalue=0.829203429231747,pvalueTTest=0.839137378284055,
chr1	5934833	5934950	NPHP4	NPHP400027	-0.0838662498922399	2	0.0130751248133944	2	0.882863630261649	2	0.882863630261649	NA	NA	SegRatio=0.01,AbsMeanSigma=0.02,pvalue=0.829203429231747,pvalueTTest=0.839137378284055,
chr1	5934937	5935002	NPHP4	NPHP400028	NA	2	0.0130751248133944	2	0.882863630261649	2	0.882863630261649	NA	NA	SegRatio=0.01,AbsMeanSigma=0.02,pvalue=0.829203429231747,pvalueTTest=0.839137378284055,
chr1	5934981	5935118	NPHP4	NPHP400029	-0.188299942121121	2	0.0130751248133944	2	0.882863630261649	2	0.882863630261649	NA	NA	SegRatio=0.01,AbsMeanSigma=0.02,pvalue=0.829203429231747,pvalueTTest=0.839137378284055,
chr1	5935125	5935246	NPHP4	NPHP400030	-0.120223438118271	2	0.0130751248133944	2	0.882863630261649	2	0.882863630261649	NA	NA	SegRatio=0.01,AbsMeanSigma=0.02,pvalue=0.829203429231747,pvalueTTest=0.839137378284055,
chr1	5937107	5937203	NPHP4	NPHP400031	0.00438133311498718	2	0.0130751248133944	2	0.882863630261649	2	0.882863630261649	NA	NA	SegRatio=0.01,AbsMeanSigma=0.02,pvalue=0.829203429231747,pvalueTTest=0.839137378284055,
chr1	5937152	5937293	NPHP4	NPHP400032	NA	2	0.0130751248133944	2	0.882863630261649	2	0.882863630261649	NA	NA	SegRatio=0.01,AbsMeanSigma=0.02,pvalue=0.829203429231747,pvalueTTest=0.839137378284055,
chr1	5937228	5937349	NPHP4	NPHP400033	-0.162964158539063	2	0.0130751248133944	2	0.882863630261649	2	0.882863630261649	NA	NA	SegRatio=0.01,AbsMeanSigma=0.02,pvalue=0.829203429231747,pvalueTTest=0.839137378284055,
chr1	5937299	5937395	NPHP4	NPHP400034	0.0207448746250653	2	0.0130751248133944	2	0.882863630261649	2	0.882863630261649	NA	NA	SegRatio=0.01,AbsMeanSigma=0.02,pvalue=0.829203429231747,pvalueTTest=0.839137378284055,
chr1	5940172	5940279	NPHP4	NPHP400035	-0.000373740207518803	2	0.0130751248133944	2	0.882863630261649	2	0.882863630261649	NA	NA	SegRatio=0.01,AbsMeanSigma=0.02,pvalue=0.829203429231747,pvalueTTest=0.839137378284055,
chr1	5940277	5940384	NPHP4	NPHP400036	0.089295049234207	2	0.0130751248133944	2	0.882863630261649	2	0.882863630261649	NA	NA	SegRatio=0.01,AbsMeanSigma=0.02,pvalue=0.829203429231747,pvalueTTest=0.839137378284055,
chr1	5947263	5947376	NPHP4	NPHP400037	-0.077849982529581	2	0.0130751248133944	2	0.882863630261649	2	0.882863630261649	NA	NA	SegRatio=0.01,AbsMeanSigma=0.02,pvalue=0.829203429231747,pvalueTTest=0.839137378284055,
chr1	5947330	5947450	NPHP4	NPHP400038	0.0819930367017258	2	0.0130751248133944	2	0.882863630261649	2	0.882863630261649	NA	NA	SegRatio=0.01,AbsMeanSigma=0.02,pvalue=0.829203429231747,pvalueTTest=0.839137378284055,
chr1	5947448	5947532	NPHP4	NPHP400039	-0.0965932070088583	2	0.0130751248133944	2	0.882863630261649	2	0.882863630261649	NA	NA	SegRatio=0.01,AbsMeanSigma=0.02,pvalue=0.829203429231747,pvalueTTest=0.839137378284055,
chr1	5947477	5947615	NPHP4	NPHP400040	-0.0179698877136286	2	0.0130751248133944	2	0.882863630261649	2	0.882863630261649	NA	NA	SegRatio=0.01,AbsMeanSigma=0.02,pvalue=0.829203429231747,pvalueTTest=0.839137378284055,
chr1	5950883	5950983	NPHP4	NPHP400041	0.227551509188278	2	0.0130751248133944	2	0.882863630261649	2	0.882863630261649	NA	NA	SegRatio=0.01,AbsMeanSigma=0.02,pvalue=0.829203429231747,pvalueTTest=0.839137378284055,
chr1	5950939	5951059	NPHP4	NPHP400042	0.234130115574209	2	0.0130751248133944	2	0.882863630261649	2	0.882863630261649	NA	NA	SegRatio=0.01,AbsMeanSigma=0.02,pvalue=0.829203429231747,pvalueTTest=0.839137378284055,
chr1	5951049	5951165	NPHP4	NPHP400043	0.124061978432207	2	0.0130751248133944	2	0.882863630261649	2	0.882863630261649	NA	NA	SegRatio=0.01,AbsMeanSigma=0.02,pvalue=0.829203429231747,pvalueTTest=0.839137378284055,
chr1	5964655	5964792	NPHP4	NPHP400044	-0.279539503494914	2	0.0130751248133944	2	0.882863630261649	2	0.882863630261649	NA	NA	SegRatio=0.01,AbsMeanSigma=0.02,pvalue=0.829203429231747,pvalueTTest=0.839137378284055,
chr1	5964725	5964837	NPHP4	NPHP400045	-0.0696767783185523	2	0.0130751248133944	2	0.882863630261649	2	0.882863630261649	NA	NA	SegRatio=0.01,AbsMeanSigma=0.02,pvalue=0.829203429231747,pvalueTTest=0.839137378284055,
chr1	5964812	5964930	NPHP4	NPHP400046	0.295370051459871	2	0.0130751248133944	2	0.882863630261649	2	0.882863630261649	NA	NA	SegRatio=0.01,AbsMeanSigma=0.02,pvalue=0.829203429231747,pvalueTTest=0.839137378284055,
chr1	5965326	5965414	NPHP4	NPHP400047	0.0611423235495458	2	0.0130751248133944	2	0.882863630261649	2	0.882863630261649	NA	NA	SegRatio=0.01,AbsMeanSigma=0.02,pvalue=0.829203429231747,pvalueTTest=0.839137378284055,
chr1	5965374	5965462	NPHP4	NPHP400048	-0.28030200546209	2	0.0130751248133944	2	0.882863630261649	2	0.882863630261649	NA	NA	SegRatio=0.01,AbsMeanSigma=0.02,pvalue=0.829203429231747,pvalueTTest=0.839137378284055,
chr1	5965434	5965551	NPHP4	NPHP400049	-0.0268197122476375	2	0.0130751248133944	2	0.882863630261649	2	0.882863630261649	NA	NA	SegRatio=0.01,AbsMeanSigma=0.02,pvalue=0.829203429231747,pvalueTTest=0.839137378284055,
chr1	5965476	5965590	NPHP4	NPHP400050	-0.140004990261889	2	0.0130751248133944	2	0.882863630261649	2	0.882863630261649	NA	NA	SegRatio=0.01,AbsMeanSigma=0.02,pvalue=0.829203429231747,pvalueTTest=0.839137378284055,
chr1	5965641	5965743	NPHP4	NPHP400051	0.0937615826524623	2	0.0130751248133944	2	0.882863630261649	2	0.882863630261649	NA	NA	SegRatio=0.01,AbsMeanSigma=0.02,pvalue=0.829203429231747,pvalueTTest=0.839137378284055,
chr1	5965716	5965837	NPHP4	NPHP400052	-0.247663210946929	2	0.0130751248133944	2	0.882863630261649	2	0.882863630261649	NA	NA	SegRatio=0.01,AbsMeanSigma=0.02,pvalue=0.829203429231747,pvalueTTest=0.839137378284055,
chr1	5965821	5965927	NPHP4	NPHP400053	-0.00946266583274191	2	0.0130751248133944	2	0.882863630261649	2	0.882863630261649	NA	NA	SegRatio=0.01,AbsMeanSigma=0.02,pvalue=0.829203429231747,pvalueTTest=0.839137378284055,
chr1	5967139	5967278	NPHP4	NPHP400054	-0.391966133490641	2	0.0130751248133944	2	0.882863630261649	2	0.882863630261649	NA	NA	SegRatio=0.01,AbsMeanSigma=0.02,pvalue=0.829203429231747,pvalueTTest=0.839137378284055,
chr1	5967279	5967344	NPHP4	NPHP400055	NA	2	0.0130751248133944	2	0.882863630261649	2	0.882863630261649	NA	NA	SegRatio=0.01,AbsMeanSigma=0.02,pvalue=0.829203429231747,pvalueTTest=0.839137378284055,
chr1	5969187	5969303	NPHP4	NPHP400056	-0.17693126125599	2	0.0130751248133944	2	0.882863630261649	2	0.882863630261649	NA	NA	SegRatio=0.01,AbsMeanSigma=0.02,pvalue=0.829203429231747,pvalueTTest=0.839137378284055,
chr1	5987662	5987784	NPHP4	NPHP400057	-0.417670090167978	2	0.0130751248133944	2	0.882863630261649	2	0.882863630261649	NA	NA	SegRatio=0.01,AbsMeanSigma=0.02,pvalue=0.829203429231747,pvalueTTest=0.839137378284055,
chr1	5987737	5987859	NPHP4	NPHP400058	0.0210528194808661	2	0.0130751248133944	2	0.882863630261649	2	0.882863630261649	NA	NA	SegRatio=0.01,AbsMeanSigma=0.02,pvalue=0.829203429231747,pvalueTTest=0.839137378284055,
chr1	5987800	5987895	NPHP4	NPHP400059	-0.301523808344068	2	0.0130751248133944	2	0.882863630261649	2	0.882863630261649	NA	NA	SegRatio=0.01,AbsMeanSigma=0.02,pvalue=0.829203429231747,pvalueTTest=0.839137378284055,
chr1	5993123	5993235	NPHP4	NPHP400060	0.154221866439763	2	0.0130751248133944	2	0.882863630261649	2	0.882863630261649	NA	NA	SegRatio=0.01,AbsMeanSigma=0.02,pvalue=0.829203429231747,pvalueTTest=0.839137378284055,
chr1	5993189	5993302	NPHP4	NPHP400061	0.000392662773446779	2	0.0130751248133944	2	0.882863630261649	2	0.882863630261649	NA	NA	SegRatio=0.01,AbsMeanSigma=0.02,pvalue=0.829203429231747,pvalueTTest=0.839137378284055,
chr1	5993250	5993368	NPHP4	NPHP400062	-0.152417359409428	2	0.0130751248133944	2	0.882863630261649	2	0.882863630261649	NA	NA	SegRatio=0.01,AbsMeanSigma=0.02,pvalue=0.829203429231747,pvalueTTest=0.839137378284055,
chr1	5993309	5993430	NPHP4	NPHP400063	0.0698106192669064	2	0.0130751248133944	2	0.882863630261649	2	0.882863630261649	NA	NA	SegRatio=0.01,AbsMeanSigma=0.02,pvalue=0.829203429231747,pvalueTTest=0.839137378284055,
chr1	6007100	6007208	NPHP4	NPHP400064	-0.0318043718759048	2	0.0130751248133944	2	0.882863630261649	2	0.882863630261649	NA	NA	SegRatio=0.01,AbsMeanSigma=0.02,pvalue=0.829203429231747,pvalueTTest=0.839137378284055,
chr1	6007202	6007308	NPHP4	NPHP400065	-0.0520160574879163	2	0.0130751248133944	2	0.882863630261649	2	0.882863630261649	NA	NA	SegRatio=0.01,AbsMeanSigma=0.02,pvalue=0.829203429231747,pvalueTTest=0.839137378284055,
chr1	6007305	6007426	NPHP4	NPHP400066	0.177283057086258	2	0.0130751248133944	2	0.882863630261649	2	0.882863630261649	NA	NA	SegRatio=0.01,AbsMeanSigma=0.02,pvalue=0.829203429231747,pvalueTTest=0.839137378284055,
chr1	6008067	6008187	NPHP4	NPHP400067	0.188921741242505	2	0.0130751248133944	2	0.882863630261649	2	0.882863630261649	NA	NA	SegRatio=0.01,AbsMeanSigma=0.02,pvalue=0.829203429231747,pvalueTTest=0.839137378284055,
chr1	6008164	6008305	NPHP4	NPHP400068	NA	2	0.0130751248133944	2	0.882863630261649	2	0.882863630261649	NA	NA	SegRatio=0.01,AbsMeanSigma=0.02,pvalue=0.829203429231747,pvalueTTest=0.839137378284055,
chr1	6008245	6008349	NPHP4	NPHP400069	-0.206506586515179	2	0.0130751248133944	2	0.882863630261649	2	0.882863630261649	NA	NA	SegRatio=0.01,AbsMeanSigma=0.02,pvalue=0.829203429231747,pvalueTTest=0.839137378284055,
chr1	6012757	6012856	NPHP4	NPHP400070	-0.115534500835186	2	0.0130751248133944	2	0.882863630261649	2	0.882863630261649	NA	NA	SegRatio=0.01,AbsMeanSigma=0.02,pvalue=0.829203429231747,pvalueTTest=0.839137378284055,
chr1	6012814	6012930	NPHP4	NPHP400071	0.237238707366378	2	0.0130751248133944	2	0.882863630261649	2	0.882863630261649	NA	NA	SegRatio=0.01,AbsMeanSigma=0.02,pvalue=0.829203429231747,pvalueTTest=0.839137378284055,
chr1	6021795	6021909	NPHP4	NPHP400072	0.0187494427004124	2	0.0130751248133944	2	0.882863630261649	2	0.882863630261649	NA	NA	SegRatio=0.01,AbsMeanSigma=0.02,pvalue=0.829203429231747,pvalueTTest=0.839137378284055,
chr1	6021875	6021991	NPHP4	NPHP400073	0.0700322926008646	2	0.0130751248133944	2	0.882863630261649	2	0.882863630261649	NA	NA	SegRatio=0.01,AbsMeanSigma=0.02,pvalue=0.829203429231747,pvalueTTest=0.839137378284055,
chr1	6021989	6022095	NPHP4	NPHP400074	-0.197461725290138	2	0.0130751248133944	2	0.882863630261649	2	0.882863630261649	NA	NA	SegRatio=0.01,AbsMeanSigma=0.02,pvalue=0.829203429231747,pvalueTTest=0.839137378284055,
chr1	6027331	6027442	NPHP4	NPHP400075	-0.131287336437433	2	0.0130751248133944	2	0.882863630261649	2	0.882863630261649	NA	NA	SegRatio=0.01,AbsMeanSigma=0.02,pvalue=0.829203429231747,pvalueTTest=0.839137378284055,
chr1	6029048	6029161	NPHP4	NPHP400076	0.318284227601729	2	0.0130751248133944	2	0.882863630261649	2	0.882863630261649	NA	NA	SegRatio=0.01,AbsMeanSigma=0.02,pvalue=0.829203429231747,pvalueTTest=0.839137378284055,
chr1	6029162	6029278	NPHP4	NPHP400077	0.279862964809108	2	0.0130751248133944	2	0.882863630261649	2	0.882863630261649	NA	NA	SegRatio=0.01,AbsMeanSigma=0.02,pvalue=0.829203429231747,pvalueTTest=0.839137378284055,
chr1	6029224	6029342	NPHP4	NPHP400078	0.0249216116772181	2	0.0130751248133944	2	0.882863630261649	2	0.882863630261649	NA	NA	SegRatio=0.01,AbsMeanSigma=0.02,pvalue=0.829203429231747,pvalueTTest=0.839137378284055,
chr1	6038340	6038455	NPHP4	NPHP400079	0.376127929715969	2	0.0130751248133944	2	0.882863630261649	2	0.882863630261649	NA	NA	SegRatio=0.01,AbsMeanSigma=0.02,pvalue=0.829203429231747,pvalueTTest=0.839137378284055,
chr1	6038452	6038568	NPHP4	NPHP400080	0.0417574460069878	2	0.0130751248133944	2	0.882863630261649	2	0.882863630261649	NA	NA	SegRatio=0.01,AbsMeanSigma=0.02,pvalue=0.829203429231747,pvalueTTest=0.839137378284055,
chr1	6046192	6046309	NPHP4	NPHP400081	0.33211743622121	2	0.0130751248133944	2	0.882863630261649	2	0.882863630261649	NA	NA	SegRatio=0.01,AbsMeanSigma=0.02,pvalue=0.829203429231747,pvalueTTest=0.839137378284055,
chr1	6046262	6046380	NPHP4	NPHP400082	0.0978321398396838	2	0.0130751248133944	2	0.882863630261649	2	0.882863630261649	NA	NA	SegRatio=0.01,AbsMeanSigma=0.02,pvalue=0.829203429231747,pvalueTTest=0.839137378284055,
chr2	29416015	29416131	ALK	ALK00001	0.0801964404540091	2	0.0164807488108136	2	0.260921238675869	2	0.260921238675869	NA	NA	SegRatio=0.02,AbsMeanSigma=0.23,pvalue=0.0221341550563778,pvalueTTest=0.0488028388292206,
chr2	29416121	29416220	ALK	ALK00002	-0.0375648045675839	2	0.0164807488108136	2	0.260921238675869	2	0.260921238675869	NA	NA	SegRatio=0.02,AbsMeanSigma=0.23,pvalue=0.0221341550563778,pvalueTTest=0.0488028388292206,
chr2	29416210	29416329	ALK	ALK00003	-0.208502161605683	2	0.0164807488108136	2	0.260921238675869	2	0.260921238675869	NA	NA	SegRatio=0.02,AbsMeanSigma=0.23,pvalue=0.0221341550563778,pvalueTTest=0.0488028388292206,
chr2	29416265	29416372	ALK	ALK00004	0.215036321882511	2	0.0164807488108136	2	0.260921238675869	2	0.260921238675869	NA	NA	SegRatio=0.02,AbsMeanSigma=0.23,pvalue=0.0221341550563778,pvalueTTest=0.0488028388292206,
chr2	29416343	29416459	ALK	ALK00005	0.101328025968124	2	0.0164807488108136	2	0.260921238675869	2	0.260921238675869	NA	NA	SegRatio=0.02,AbsMeanSigma=0.23,pvalue=0.0221341550563778,pvalueTTest=0.0488028388292206,
chr2	29416450	29416569	ALK	ALK00006	0.358086432893005	2	0.0164807488108136	2	0.260921238675869	2	0.260921238675869	NA	NA	SegRatio=0.02,AbsMeanSigma=0.23,pvalue=0.0221341550563778,pvalueTTest=0.0488028388292206,
chr2	29416567	29416667	ALK	ALK00007	0.180442316490917	2	0.0164807488108136	2	0.260921238675869	2	0.260921238675869	NA	NA	SegRatio=0.02,AbsMeanSigma=0.23,pvalue=0.0221341550563778,pvalueTTest=0.0488028388292206,
chr2	29416595	29416714	ALK	ALK00008	0.12323588012014	2	0.0164807488108136	2	0.260921238675869	2	0.260921238675869	NA	NA	SegRatio=0.02,AbsMeanSigma=0.23,pvalue=0.0221341550563778,pvalueTTest=0.0488028388292206,
chr2	29416676	29416771	ALK	ALK00009	-0.011002652816238	2	0.0164807488108136	2	0.260921238675869	2	0.260921238675869	NA	NA	SegRatio=0.02,AbsMeanSigma=0.23,pvalue=0.0221341550563778,pvalueTTest=0.0488028388292206,
chr2	29416765	29416872	ALK	ALK00010	0.0269901281120353	2	0.0164807488108136	2	0.260921238675869	2	0.260921238675869	NA	NA	SegRatio=0.02,AbsMeanSigma=0.23,pvalue=0.0221341550563778,pvalueTTest=0.0488028388292206,
chr2	29419590	29419703	ALK	ALK00011	-0.0888591662488744	2	0.0164807488108136	2	0.260921238675869	2	0.260921238675869	NA	NA	SegRatio=0.02,AbsMeanSigma=0.23,pvalue=0.0221341550563778,pvalueTTest=0.0488028388292206,
chr2	29419698	29419809	ALK	ALK00012	-0.0489931121111667	2	0.0164807488108136	2	0.260921238675869	2	0.260921238675869	NA	NA	SegRatio=0.02,AbsMeanSigma=0.23,pvalue=0.0221341550563778,pvalueTTest=0.0488028388292206,
chr2	29420348	29420466	ALK	ALK00013	0.199851094627225	2	0.0164807488108136	2	0.260921238675869	2	0.260921238675869	NA	NA	SegRatio=0.02,AbsMeanSigma=0.23,pvalue=0.0221341550563778,pvalueTTest=0.0488028388292206,
chr2	29420461	29420552	ALK	ALK00014	-0.0322509152596041	2	0.0164807488108136	2	0.260921238675869	2	0.260921238675869	NA	NA	SegRatio=0.02,AbsMeanSigma=0.23,pvalue=0.0221341550563778,pvalueTTest=0.0488028388292206,
chr2	29420539	29420648	ALK	ALK00015	-0.0771838241814742	2	0.0164807488108136	2	0.260921238675869	2	0.260921238675869	NA	NA	SegRatio=0.02,AbsMeanSigma=0.23,pvalue=0.0221341550563778,pvalueTTest=0.0488028388292206,
chr2	29430015	29430124	ALK	ALK00016	-0.142861254669895	2	0.0164807488108136	2	0.260921238675869	2	0.260921238675869	NA	NA	SegRatio=0.02,AbsMeanSigma=0.23,pvalue=0.0221341550563778,pvalueTTest=0.0488028388292206,
chr2	29430107	29430214	ALK	ALK00017	-0.122980490139861	2	0.0164807488108136	2	0.260921238675869	2	0.260921238675869	NA	NA	SegRatio=0.02,AbsMeanSigma=0.23,pvalue=0.0221341550563778,pvalueTTest=0.0488028388292206,
chr2	29432564	29432683	ALK	ALK00018	0.158576700212158	2	0.0164807488108136	2	0.260921238675869	2	0.260921238675869	NA	NA	SegRatio=0.02,AbsMeanSigma=0.23,pvalue=0.0221341550563778,pvalueTTest=0.0488028388292206,
chr2	29432653	29432739	ALK	ALK00019	-0.111542514512617	2	0.0164807488108136	2	0.260921238675869	2	0.260921238675869	NA	NA	SegRatio=0.02,AbsMeanSigma=0.23,pvalue=0.0221341550563778,pvalueTTest=0.0488028388292206,
chr2	29432728	29432839	ALK	ALK00020	NA	2	0.0164807488108136	2	0.260921238675869	2	0.260921238675869	NA	NA	SegRatio=0.02,AbsMeanSigma=0.23,pvalue=0.0221341550563778,pvalueTTest=0.0488028388292206,
chr2	29436760	29436875	ALK	ALK00021	0.161378372340994	2	0.0164807488108136	2	0.260921238675869	2	0.260921238675869	NA	NA	SegRatio=0.02,AbsMeanSigma=0.23,pvalue=0.0221341550563778,pvalueTTest=0.0488028388292206,
chr2	29436874	29436992	ALK	ALK00022	0.118946398042242	2	0.0164807488108136	2	0.260921238675869	2	0.260921238675869	NA	NA	SegRatio=0.02,AbsMeanSigma=0.23,pvalue=0.0221341550563778,pvalueTTest=0.0488028388292206,
chr2	29443547	29443666	ALK	ALK00023	-0.00465205142248872	2	0.0164807488108136	2	0.260921238675869	2	0.260921238675869	NA	NA	SegRatio=0.02,AbsMeanSigma=0.23,pvalue=0.0221341550563778,pvalueTTest=0.0488028388292206,
chr2	29443611	29443730	ALK	ALK00024	0.160217376501409	2	0.0164807488108136	2	0.260921238675869	2	0.260921238675869	NA	NA	SegRatio=0.02,AbsMeanSigma=0.23,pvalue=0.0221341550563778,pvalueTTest=0.0488028388292206,
chr2	29445156	29445246	ALK	ALK00025	0.0683933771795997	2	0.0164807488108136	2	0.260921238675869	2	0.260921238675869	NA	NA	SegRatio=0.02,AbsMeanSigma=0.23,pvalue=0.0221341550563778,pvalueTTest=0.0488028388292206,
chr2	29445242	29445359	ALK	ALK00026	0.134228164216204	2	0.0164807488108136	2	0.260921238675869	2	0.260921238675869	NA	NA	SegRatio=0.02,AbsMeanSigma=0.23,pvalue=0.0221341550563778,pvalueTTest=0.0488028388292206,
chr2	29445327	29445427	ALK	ALK00027	-0.0621975373194349	2	0.0164807488108136	2	0.260921238675869	2	0.260921238675869	NA	NA	SegRatio=0.02,AbsMeanSigma=0.23,pvalue=0.0221341550563778,pvalueTTest=0.0488028388292206,
chr2	29445388	29445505	ALK	ALK00028	-0.264926983727376	2	0.0164807488108136	2	0.260921238675869	2	0.260921238675869	NA	NA	SegRatio=0.02,AbsMeanSigma=0.23,pvalue=0.0221341550563778,pvalueTTest=0.0488028388292206,
chr2	29446167	29446285	ALK	ALK00029	0.107219992726831	2	0.0164807488108136	2	0.260921238675869	2	0.260921238675869	NA	NA	SegRatio=0.02,AbsMeanSigma=0.23,pvalue=0.0221341550563778,pvalueTTest=0.0488028388292206,
chr2	29446223	29446329	ALK	ALK00030	-0.0353161027489026	2	0.0164807488108136	2	0.260921238675869	2	0.260921238675869	NA	NA	SegRatio=0.02,AbsMeanSigma=0.23,pvalue=0.0221341550563778,pvalueTTest=0.0488028388292206,
chr2	29446267	29446388	ALK	ALK00031	-0.0437430422275995	2	0.0164807488108136	2	0.260921238675869	2	0.260921238675869	NA	NA	SegRatio=0.02,AbsMeanSigma=0.23,pvalue=0.0221341550563778,pvalueTTest=0.0488028388292206,
chr2	29446339	29446456	ALK	ALK00032	-0.00428169125926136	2	0.0164807488108136	2	0.260921238675869	2	0.260921238675869	NA	NA	SegRatio=0.02,AbsMeanSigma=0.23,pvalue=0.0221341550563778,pvalueTTest=0.0488028388292206,
chr2	29448273	29448381	ALK	ALK00033	-0.000455616041336777	2	0.0164807488108136	2	0.260921238675869	2	0.260921238675869	NA	NA	SegRatio=0.02,AbsMeanSigma=0.23,pvalue=0.0221341550563778,pvalueTTest=0.0488028388292206,
chr2	29448332	29448450	ALK	ALK00034	-0.165890088412741	2	0.0164807488108136	2	0.260921238675869	2	0.260921238675869	NA	NA	SegRatio=0.02,AbsMeanSigma=0.23,pvalue=0.0221341550563778,pvalueTTest=0.0488028388292206,
chr2	29449753	29449871	ALK	ALK00035	0.0595439581987932	2	0.0164807488108136	2	0.260921238675869	2	0.260921238675869	NA	NA	SegRatio=0.02,AbsMeanSigma=0.23,pvalue=0.0221341550563778,pvalueTTest=0.0488028388292206,
chr2	29449848	29449940	ALK	ALK00036	-0.0485902477122295	2	0.0164807488108136	2	0.260921238675869	2	0.260921238675869	NA	NA	SegRatio=0.02,AbsMeanSigma=0.23,pvalue=0.0221341550563778,pvalueTTest=0.0488028388292206,
chr2	29449888	29450002	ALK	ALK00037	0.344960010891157	2	0.0164807488108136	2	0.260921238675869	2	0.260921238675869	NA	NA	SegRatio=0.02,AbsMeanSigma=0.23,pvalue=0.0221341550563778,pvalueTTest=0.0488028388292206,
chr2	29450414	29450511	ALK	ALK00038	-0.606582415935545	2	0.0164807488108136	2	0.260921238675869	2	0.260921238675869	q-value=0.00348957003776577, copies=1	NA	SegRatio=0.02,AbsMeanSigma=0.23,pvalue=0.0221341550563778,pvalueTTest=0.0488028388292206,
chr2	29450441	29450550	ALK	ALK00039	0.533233807806747	2	0.0164807488108136	2	0.260921238675869	2	0.260921238675869	NA	NA	SegRatio=0.02,AbsMeanSigma=0.23,pvalue=0.0221341550563778,pvalueTTest=0.0488028388292206,
chr2	29450498	29450619	ALK	ALK00040	0.119230937144095	2	0.0164807488108136	2	0.260921238675869	2	0.260921238675869	NA	NA	SegRatio=0.02,AbsMeanSigma=0.23,pvalue=0.0221341550563778,pvalueTTest=0.0488028388292206,
chr2	29451711	29451827	ALK	ALK00041	NA	2	0.0164807488108136	2	0.260921238675869	2	0.260921238675869	NA	NA	SegRatio=0.02,AbsMeanSigma=0.23,pvalue=0.0221341550563778,pvalueTTest=0.0488028388292206,
chr2	29451759	29451890	ALK	ALK00042	NA	2	0.0164807488108136	2	0.260921238675869	2	0.260921238675869	NA	NA	SegRatio=0.02,AbsMeanSigma=0.23,pvalue=0.0221341550563778,pvalueTTest=0.0488028388292206,
chr2	29451885	29451972	ALK	ALK00043	0.0520914885038594	2	0.0164807488108136	2	0.260921238675869	2	0.260921238675869	NA	NA	SegRatio=0.02,AbsMeanSigma=0.23,pvalue=0.0221341550563778,pvalueTTest=0.0488028388292206,
chr2	29455093	29455208	ALK	ALK00044	-0.00331372644529885	2	0.0164807488108136	2	0.260921238675869	2	0.260921238675869	NA	NA	SegRatio=0.02,AbsMeanSigma=0.23,pvalue=0.0221341550563778,pvalueTTest=0.0488028388292206,
chr2	29455199	29455309	ALK	ALK00045	0.0853333752344392	2	0.0164807488108136	2	0.260921238675869	2	0.260921238675869	NA	NA	SegRatio=0.02,AbsMeanSigma=0.23,pvalue=0.0221341550563778,pvalueTTest=0.0488028388292206,
chr2	29455248	29455387	ALK	ALK00046	0.157283492559594	2	0.0164807488108136	2	0.260921238675869	2	0.260921238675869	NA	NA	SegRatio=0.02,AbsMeanSigma=0.23,pvalue=0.0221341550563778,pvalueTTest=0.0488028388292206,
chr2	29456410	29456529	ALK	ALK00047	0.259881458968544	2	0.0164807488108136	2	0.260921238675869	2	0.260921238675869	NA	NA	SegRatio=0.02,AbsMeanSigma=0.23,pvalue=0.0221341550563778,pvalueTTest=0.0488028388292206,
chr2	29456508	29456611	ALK	ALK00048	-0.0256139986127918	2	0.0164807488108136	2	0.260921238675869	2	0.260921238675869	NA	NA	SegRatio=0.02,AbsMeanSigma=0.23,pvalue=0.0221341550563778,pvalueTTest=0.0488028388292206,
chr2	29462479	29462599	ALK	ALK00049	0.0737337735002836	2	0.0164807488108136	2	0.260921238675869	2	0.260921238675869	NA	NA	SegRatio=0.02,AbsMeanSigma=0.23,pvalue=0.0221341550563778,pvalueTTest=0.0488028388292206,
chr2	29462593	29462704	ALK	ALK00050	-0.0995418948182884	2	0.0164807488108136	2	0.260921238675869	2	0.260921238675869	NA	NA	SegRatio=0.02,AbsMeanSigma=0.23,pvalue=0.0221341550563778,pvalueTTest=0.0488028388292206,
chr2	29462658	29462777	ALK	ALK00051	0.127048528031246	2	0.0164807488108136	2	0.260921238675869	2	0.260921238675869	NA	NA	SegRatio=0.02,AbsMeanSigma=0.23,pvalue=0.0221341550563778,pvalueTTest=0.0488028388292206,
chr2	29473931	29474053	ALK	ALK00052	0.00257167759311178	2	0.0164807488108136	2	0.260921238675869	2	0.260921238675869	NA	NA	SegRatio=0.02,AbsMeanSigma=0.23,pvalue=0.0221341550563778,pvalueTTest=0.0488028388292206,
chr2	29474018	29474130	ALK	ALK00053	-0.129730269743603	2	0.0164807488108136	2	0.260921238675869	2	0.260921238675869	NA	NA	SegRatio=0.02,AbsMeanSigma=0.23,pvalue=0.0221341550563778,pvalueTTest=0.0488028388292206,
chr2	29474130	29474230	ALK	ALK00054	NA	2	0.0164807488108136	2	0.260921238675869	2	0.260921238675869	NA	NA	SegRatio=0.02,AbsMeanSigma=0.23,pvalue=0.0221341550563778,pvalueTTest=0.0488028388292206,
chr2	29497904	29498015	ALK	ALK00055	0.0781824217761472	2	0.0164807488108136	2	0.260921238675869	2	0.260921238675869	NA	NA	SegRatio=0.02,AbsMeanSigma=0.23,pvalue=0.0221341550563778,pvalueTTest=0.0488028388292206,
chr2	29498006	29498122	ALK	ALK00056	0.0922181446914787	2	0.0164807488108136	2	0.260921238675869	2	0.260921238675869	NA	NA	SegRatio=0.02,AbsMeanSigma=0.23,pvalue=0.0221341550563778,pvalueTTest=0.0488028388292206,
chr2	29498193	29498297	ALK	ALK00057	-0.190875936887708	2	0.0164807488108136	2	0.260921238675869	2	0.260921238675869	NA	NA	SegRatio=0.02,AbsMeanSigma=0.23,pvalue=0.0221341550563778,pvalueTTest=0.0488028388292206,
chr2	29498298	29498417	ALK	ALK00058	0.0142197893108228	2	0.0164807488108136	2	0.260921238675869	2	0.260921238675869	NA	NA	SegRatio=0.02,AbsMeanSigma=0.23,pvalue=0.0221341550563778,pvalueTTest=0.0488028388292206,
chr2	29519730	29519844	ALK	ALK00059	-0.0461876549054168	2	0.0164807488108136	2	0.260921238675869	2	0.260921238675869	NA	NA	SegRatio=0.02,AbsMeanSigma=0.23,pvalue=0.0221341550563778,pvalueTTest=0.0488028388292206,
chr2	29519814	29519931	ALK	ALK00060	0.0738403106355115	2	0.0164807488108136	2	0.260921238675869	2	0.260921238675869	NA	NA	SegRatio=0.02,AbsMeanSigma=0.23,pvalue=0.0221341550563778,pvalueTTest=0.0488028388292206,
chr2	29519875	29519988	ALK	ALK00061	-0.10306828928231	2	0.0164807488108136	2	0.260921238675869	2	0.260921238675869	NA	NA	SegRatio=0.02,AbsMeanSigma=0.23,pvalue=0.0221341550563778,pvalueTTest=0.0488028388292206,
chr2	29541128	29541245	ALK	ALK00062	-0.15546390216733	2	0.0164807488108136	2	0.260921238675869	2	0.260921238675869	NA	NA	SegRatio=0.02,AbsMeanSigma=0.23,pvalue=0.0221341550563778,pvalueTTest=0.0488028388292206,
chr2	29541212	29541329	ALK	ALK00063	-0.0115967680961849	2	0.0164807488108136	2	0.260921238675869	2	0.260921238675869	NA	NA	SegRatio=0.02,AbsMeanSigma=0.23,pvalue=0.0221341550563778,pvalueTTest=0.0488028388292206,
chr2	29543584	29543701	ALK	ALK00064	-0.11691227775064	2	0.0164807488108136	2	0.260921238675869	2	0.260921238675869	NA	NA	SegRatio=0.02,AbsMeanSigma=0.23,pvalue=0.0221341550563778,pvalueTTest=0.0488028388292206,
chr2	29543655	29543771	ALK	ALK00065	0.404670952224454	2	0.0164807488108136	2	0.260921238675869	2	0.260921238675869	NA	NA	SegRatio=0.02,AbsMeanSigma=0.23,pvalue=0.0221341550563778,pvalueTTest=0.0488028388292206,
chr2	29551137	29551257	ALK	ALK00066	0.324937942572425	2	0.0164807488108136	2	0.260921238675869	2	0.260921238675869	NA	NA	SegRatio=0.02,AbsMeanSigma=0.23,pvalue=0.0221341550563778,pvalueTTest=0.0488028388292206,
chr2	29551235	29551340	ALK	ALK00067	-0.100077923185255	2	0.0164807488108136	2	0.260921238675869	2	0.260921238675869	NA	NA	SegRatio=0.02,AbsMeanSigma=0.23,pvalue=0.0221341550563778,pvalueTTest=0.0488028388292206,
chr2	29551330	29551441	ALK	ALK00068	NA	2	0.0164807488108136	2	0.260921238675869	2	0.260921238675869	NA	NA	SegRatio=0.02,AbsMeanSigma=0.23,pvalue=0.0221341550563778,pvalueTTest=0.0488028388292206,
chr2	29606563	29606677	ALK	ALK00069	-0.422011847617666	2	0.0164807488108136	2	0.260921238675869	2	0.260921238675869	NA	NA	SegRatio=0.02,AbsMeanSigma=0.23,pvalue=0.0221341550563778,pvalueTTest=0.0488028388292206,
chr2	29606667	29606783	ALK	ALK00070	0.216257552258467	2	0.0164807488108136	2	0.260921238675869	2	0.260921238675869	NA	NA	SegRatio=0.02,AbsMeanSigma=0.23,pvalue=0.0221341550563778,pvalueTTest=0.0488028388292206,
chr2	29754741	29754848	ALK	ALK00071	-0.0338686516074439	2	0.0164807488108136	2	0.260921238675869	2	0.260921238675869	NA	NA	SegRatio=0.02,AbsMeanSigma=0.23,pvalue=0.0221341550563778,pvalueTTest=0.0488028388292206,
chr2	29754818	29754935	ALK	ALK00072	-0.205293878430218	2	0.0164807488108136	2	0.260921238675869	2	0.260921238675869	NA	NA	SegRatio=0.02,AbsMeanSigma=0.23,pvalue=0.0221341550563778,pvalueTTest=0.0488028388292206,
chr2	29754934	29755052	ALK	ALK00073	0.313198549551582	2	0.0164807488108136	2	0.260921238675869	2	0.260921238675869	NA	NA	SegRatio=0.02,AbsMeanSigma=0.23,pvalue=0.0221341550563778,pvalueTTest=0.0488028388292206,
chr2	29917634	29917751	ALK	ALK00074	0.242981733549115	2	0.0164807488108136	2	0.260921238675869	2	0.260921238675869	NA	NA	SegRatio=0.02,AbsMeanSigma=0.23,pvalue=0.0221341550563778,pvalueTTest=0.0488028388292206,
chr2	29917742	29917861	ALK	ALK00075	-0.0246422528909805	2	0.0164807488108136	2	0.260921238675869	2	0.260921238675869	NA	NA	SegRatio=0.02,AbsMeanSigma=0.23,pvalue=0.0221341550563778,pvalueTTest=0.0488028388292206,
chr2	29917826	29917919	ALK	ALK00076	0.0024402494749278	2	0.0164807488108136	2	0.260921238675869	2	0.260921238675869	NA	NA	SegRatio=0.02,AbsMeanSigma=0.23,pvalue=0.0221341550563778,pvalueTTest=0.0488028388292206,
chr2	29940373	29940482	ALK	ALK00077	0.0645196815059551	2	0.0164807488108136	2	0.260921238675869	2	0.260921238675869	NA	NA	SegRatio=0.02,AbsMeanSigma=0.23,pvalue=0.0221341550563778,pvalueTTest=0.0488028388292206,
chr2	29940481	29940585	ALK	ALK00078	-0.0629190735261551	2	0.0164807488108136	2	0.260921238675869	2	0.260921238675869	NA	NA	SegRatio=0.02,AbsMeanSigma=0.23,pvalue=0.0221341550563778,pvalueTTest=0.0488028388292206,
chr2	30142816	30142955	ALK	ALK00079	0.153729587157841	2	0.0164807488108136	2	0.260921238675869	2	0.260921238675869	NA	NA	SegRatio=0.02,AbsMeanSigma=0.23,pvalue=0.0221341550563778,pvalueTTest=0.0488028388292206,
chr2	30142877	30142997	ALK	ALK00080	0.0107144364003755	2	0.0164807488108136	2	0.260921238675869	2	0.260921238675869	NA	NA	SegRatio=0.02,AbsMeanSigma=0.23,pvalue=0.0221341550563778,pvalueTTest=0.0488028388292206,
chr2	30142949	30143016	ALK	ALK00081	0.385322300140886	2	0.0164807488108136	2	0.260921238675869	2	0.260921238675869	NA	NA	SegRatio=0.02,AbsMeanSigma=0.23,pvalue=0.0221341550563778,pvalueTTest=0.0488028388292206,
chr2	30143003	30143141	ALK	ALK00082	NA	2	0.0164807488108136	2	0.260921238675869	2	0.260921238675869	NA	NA	SegRatio=0.02,AbsMeanSigma=0.23,pvalue=0.0221341550563778,pvalueTTest=0.0488028388292206,
chr2	47600571	47600681	EPCAM	EPCAM00001	0.0425994200001955	2	0.0164807488108136	2	0.0350076211574132	2	0.0350076211574132	NA	NA	SegRatio=0.02,AbsMeanSigma=0.23,pvalue=0.0221341550563778,pvalueTTest=0.0488028388292206,
chr2	47600663	47600766	EPCAM	EPCAM00002	0.392215581934068	2	0.0164807488108136	2	0.0350076211574132	2	0.0350076211574132	NA	NA	SegRatio=0.02,AbsMeanSigma=0.23,pvalue=0.0221341550563778,pvalueTTest=0.0488028388292206,
chr2	47600875	47600962	EPCAM	EPCAM00003	0.158486203700775	2	0.0164807488108136	2	0.0350076211574132	2	0.0350076211574132	NA	NA	SegRatio=0.02,AbsMeanSigma=0.23,pvalue=0.0221341550563778,pvalueTTest=0.0488028388292206,
chr2	47600938	47601040	EPCAM	EPCAM00004	-0.120693696652288	2	0.0164807488108136	2	0.0350076211574132	2	0.0350076211574132	NA	NA	SegRatio=0.02,AbsMeanSigma=0.23,pvalue=0.0221341550563778,pvalueTTest=0.0488028388292206,
chr2	47601038	47601158	EPCAM	EPCAM00005	0.0720121579494457	2	0.0164807488108136	2	0.0350076211574132	2	0.0350076211574132	NA	NA	SegRatio=0.02,AbsMeanSigma=0.23,pvalue=0.0221341550563778,pvalueTTest=0.0488028388292206,
chr2	47601151	47601264	EPCAM	EPCAM00006	0.0918495558184251	2	0.0164807488108136	2	0.0350076211574132	2	0.0350076211574132	NA	NA	SegRatio=0.02,AbsMeanSigma=0.23,pvalue=0.0221341550563778,pvalueTTest=0.0488028388292206,
chr2	47602339	47602443	EPCAM	EPCAM00007	0.51204592593678	2	0.0164807488108136	2	0.0350076211574132	2	0.0350076211574132	NA	NA	SegRatio=0.02,AbsMeanSigma=0.23,pvalue=0.0221341550563778,pvalueTTest=0.0488028388292206,
chr2	47602389	47602486	EPCAM	EPCAM00008	-0.118365263676396	2	0.0164807488108136	2	0.0350076211574132	2	0.0350076211574132	NA	NA	SegRatio=0.02,AbsMeanSigma=0.23,pvalue=0.0221341550563778,pvalueTTest=0.0488028388292206,
chr2	47604086	47604200	EPCAM	EPCAM00009	0.248144090993595	2	0.0164807488108136	2	0.0350076211574132	2	0.0350076211574132	NA	NA	SegRatio=0.02,AbsMeanSigma=0.23,pvalue=0.0221341550563778,pvalueTTest=0.0488028388292206,
chr2	47604173	47604288	EPCAM	EPCAM00010	-0.0446661965469076	2	0.0164807488108136	2	0.0350076211574132	2	0.0350076211574132	NA	NA	SegRatio=0.02,AbsMeanSigma=0.23,pvalue=0.0221341550563778,pvalueTTest=0.0488028388292206,
chr2	47606015	47606116	EPCAM	EPCAM00011	NA	2	0.0164807488108136	2	0.0350076211574132	2	0.0350076211574132	NA	NA	SegRatio=0.02,AbsMeanSigma=0.23,pvalue=0.0221341550563778,pvalueTTest=0.0488028388292206,
chr2	47606112	47606222	EPCAM	EPCAM00012	0.395989037419763	2	0.0164807488108136	2	0.0350076211574132	2	0.0350076211574132	NA	NA	SegRatio=0.02,AbsMeanSigma=0.23,pvalue=0.0221341550563778,pvalueTTest=0.0488028388292206,
chr2	47606866	47606977	EPCAM	EPCAM00013	0.132713946239775	2	0.0164807488108136	2	0.0350076211574132	2	0.0350076211574132	NA	NA	SegRatio=0.02,AbsMeanSigma=0.23,pvalue=0.0221341550563778,pvalueTTest=0.0488028388292206,
chr2	47606960	47607077	EPCAM	EPCAM00014	0.112603087797252	2	0.0164807488108136	2	0.0350076211574132	2	0.0350076211574132	NA	NA	SegRatio=0.02,AbsMeanSigma=0.23,pvalue=0.0221341550563778,pvalueTTest=0.0488028388292206,
chr2	47607041	47607159	EPCAM	EPCAM00015	-0.179377628021801	2	0.0164807488108136	2	0.0350076211574132	2	0.0350076211574132	NA	NA	SegRatio=0.02,AbsMeanSigma=0.23,pvalue=0.0221341550563778,pvalueTTest=0.0488028388292206,
chr2	47612282	47612391	EPCAM	EPCAM00016	0.0164807488108136	2	0.0164807488108136	2	0.0350076211574132	2	0.0350076211574132	NA	NA	SegRatio=0.02,AbsMeanSigma=0.23,pvalue=0.0221341550563778,pvalueTTest=0.0488028388292206,
chr2	47613668	47613765	EPCAM	EPCAM00017	NA	2	0.0164807488108136	2	0.0350076211574132	2	0.0350076211574132	NA	NA	SegRatio=0.02,AbsMeanSigma=0.23,pvalue=0.0221341550563778,pvalueTTest=0.0488028388292206,
chr2	47613727	47613837	EPCAM	EPCAM00018	0.0934211139888078	2	0.0164807488108136	2	0.0350076211574132	2	0.0350076211574132	NA	NA	SegRatio=0.02,AbsMeanSigma=0.23,pvalue=0.0221341550563778,pvalueTTest=0.0488028388292206,
chr3	100432492	100432584	TFG	TFG00001	0.108383267879322	2	-0.0281153325073984	2	0.762591919699666	2	0.762591919699666	NA	NA	SegRatio=-0.03,AbsMeanSigma=0.1,pvalue=0.276686631220676,pvalueTTest=0.426427262558681,
chr3	100432552	100432662	TFG	TFG00002.TFG00003	0.179949745949638	2	-0.0281153325073984	2	0.762591919699666	2	0.762591919699666	NA	NA	SegRatio=-0.03,AbsMeanSigma=0.1,pvalue=0.276686631220676,pvalueTTest=0.426427262558681,
chr3	100432675	100432809	TFG	TFG00004	-0.183749061631908	2	-0.0281153325073984	2	0.762591919699666	2	0.762591919699666	NA	NA	SegRatio=-0.03,AbsMeanSigma=0.1,pvalue=0.276686631220676,pvalueTTest=0.426427262558681,
chr3	100438720	100438856	TFG	TFG00005	NA	2	-0.0281153325073984	2	0.762591919699666	2	0.762591919699666	NA	NA	SegRatio=-0.03,AbsMeanSigma=0.1,pvalue=0.276686631220676,pvalueTTest=0.426427262558681,
chr3	100438869	100438980	TFG	TFG00006	NA	2	-0.0281153325073984	2	0.762591919699666	2	0.762591919699666	NA	NA	SegRatio=-0.03,AbsMeanSigma=0.1,pvalue=0.276686631220676,pvalueTTest=0.426427262558681,
chr3	100447567	100447679	TFG	TFG00007	-0.180282273771237	2	-0.0281153325073984	2	0.762591919699666	2	0.762591919699666	NA	NA	SegRatio=-0.03,AbsMeanSigma=0.1,pvalue=0.276686631220676,pvalueTTest=0.426427262558681,
chr3	100447658	100447776	TFG	TFG00008	-0.180985995186543	2	-0.0281153325073984	2	0.762591919699666	2	0.762591919699666	NA	NA	SegRatio=-0.03,AbsMeanSigma=0.1,pvalue=0.276686631220676,pvalueTTest=0.426427262558681,
chr3	100451298	100451414	TFG	TFG00009	0.0133809567304936	2	-0.0281153325073984	2	0.762591919699666	2	0.762591919699666	NA	NA	SegRatio=-0.03,AbsMeanSigma=0.1,pvalue=0.276686631220676,pvalueTTest=0.426427262558681,
chr3	100451415	100451530	TFG	TFG00010	0.188652697092243	2	-0.0281153325073984	2	0.762591919699666	2	0.762591919699666	NA	NA	SegRatio=-0.03,AbsMeanSigma=0.1,pvalue=0.276686631220676,pvalueTTest=0.426427262558681,
chr3	100451510	100451624	TFG	TFG00011	-0.121196394956585	2	-0.0281153325073984	2	0.762591919699666	2	0.762591919699666	NA	NA	SegRatio=-0.03,AbsMeanSigma=0.1,pvalue=0.276686631220676,pvalueTTest=0.426427262558681,
chr3	100455395	100455513	TFG	TFG00012	0.167538774139918	2	-0.0281153325073984	2	0.762591919699666	2	0.762591919699666	NA	NA	SegRatio=-0.03,AbsMeanSigma=0.1,pvalue=0.276686631220676,pvalueTTest=0.426427262558681,
chr3	100455458	100455573	TFG	TFG00013	0.172972213774456	2	-0.0281153325073984	2	0.762591919699666	2	0.762591919699666	NA	NA	SegRatio=-0.03,AbsMeanSigma=0.1,pvalue=0.276686631220676,pvalueTTest=0.426427262558681,
chr3	100455530	100455646	TFG	TFG00014	-0.309374760442585	2	-0.0281153325073984	2	0.762591919699666	2	0.762591919699666	NA	NA	SegRatio=-0.03,AbsMeanSigma=0.1,pvalue=0.276686631220676,pvalueTTest=0.426427262558681,
chr3	100463645	100463763	TFG	TFG00015	0.0429597004462786	2	-0.0281153325073984	2	0.762591919699666	2	0.762591919699666	NA	NA	SegRatio=-0.03,AbsMeanSigma=0.1,pvalue=0.276686631220676,pvalueTTest=0.426427262558681,
chr3	100463692	100463788	TFG	TFG00016	-0.0234044660513139	2	-0.0281153325073984	2	0.762591919699666	2	0.762591919699666	NA	NA	SegRatio=-0.03,AbsMeanSigma=0.1,pvalue=0.276686631220676,pvalueTTest=0.426427262558681,
chr3	100466928	100467024	TFG	TFG00017	-0.110311757418236	2	-0.0281153325073984	2	0.762591919699666	2	0.762591919699666	NA	NA	SegRatio=-0.03,AbsMeanSigma=0.1,pvalue=0.276686631220676,pvalueTTest=0.426427262558681,
chr3	100466997	100467094	TFG	TFG00018	-0.159437788907343	2	-0.0281153325073984	2	0.762591919699666	2	0.762591919699666	NA	NA	SegRatio=-0.03,AbsMeanSigma=0.1,pvalue=0.276686631220676,pvalueTTest=0.426427262558681,
chr3	100467092	100467207	TFG	TFG00019	-0.0940900626671592	2	-0.0281153325073984	2	0.762591919699666	2	0.762591919699666	NA	NA	SegRatio=-0.03,AbsMeanSigma=0.1,pvalue=0.276686631220676,pvalueTTest=0.426427262558681,
chr3	100467201	100467305	TFG	TFG00020	0.232813834656682	2	-0.0281153325073984	2	0.762591919699666	2	0.762591919699666	NA	NA	SegRatio=-0.03,AbsMeanSigma=0.1,pvalue=0.276686631220676,pvalueTTest=0.426427262558681,
chr3	100467283	100467397	TFG	TFG00021	0.39696769923864	2	-0.0281153325073984	2	0.762591919699666	2	0.762591919699666	NA	NA	SegRatio=-0.03,AbsMeanSigma=0.1,pvalue=0.276686631220676,pvalueTTest=0.426427262558681,
chr3	142985490	142985606	SLC9A9	SLC9A900001	0.194070315379349	2	-0.0281153325073984	2	0.917972350300882	2	0.917972350300882	NA	NA	SegRatio=-0.03,AbsMeanSigma=0.1,pvalue=0.276686631220676,pvalueTTest=0.426427262558681,
chr3	142985580	142985698	SLC9A9	SLC9A900002	0.190643593943649	2	-0.0281153325073984	2	0.917972350300882	2	0.917972350300882	NA	NA	SegRatio=-0.03,AbsMeanSigma=0.1,pvalue=0.276686631220676,pvalueTTest=0.426427262558681,
chr3	142985668	142985784	SLC9A9	SLC9A900003	0.0511380530974781	2	-0.0281153325073984	2	0.917972350300882	2	0.917972350300882	NA	NA	SegRatio=-0.03,AbsMeanSigma=0.1,pvalue=0.276686631220676,pvalueTTest=0.426427262558681,
chr3	142985776	142985894	SLC9A9	SLC9A900004	0.0438125060507715	2	-0.0281153325073984	2	0.917972350300882	2	0.917972350300882	NA	NA	SegRatio=-0.03,AbsMeanSigma=0.1,pvalue=0.276686631220676,pvalueTTest=0.426427262558681,
chr3	142987693	142987813	SLC9A9	SLC9A900005	0.107014850543397	2	-0.0281153325073984	2	0.917972350300882	2	0.917972350300882	NA	NA	SegRatio=-0.03,AbsMeanSigma=0.1,pvalue=0.276686631220676,pvalueTTest=0.426427262558681,
chr3	142987740	142987848	SLC9A9	SLC9A900006	0.146653482367026	2	-0.0281153325073984	2	0.917972350300882	2	0.917972350300882	NA	NA	SegRatio=-0.03,AbsMeanSigma=0.1,pvalue=0.276686631220676,pvalueTTest=0.426427262558681,
chr3	143082305	143082423	SLC9A9	SLC9A900007	-0.369726524223736	2	-0.0281153325073984	2	0.917972350300882	2	0.917972350300882	NA	NA	SegRatio=-0.03,AbsMeanSigma=0.1,pvalue=0.276686631220676,pvalueTTest=0.426427262558681,
chr3	143082385	143082519	SLC9A9	SLC9A900008	NA	2	-0.0281153325073984	2	0.917972350300882	2	0.917972350300882	NA	NA	SegRatio=-0.03,AbsMeanSigma=0.1,pvalue=0.276686631220676,pvalueTTest=0.426427262558681,
chr3	143100832	143100949	SLC9A9	SLC9A900009	-0.30106576491282	2	-0.0281153325073984	2	0.917972350300882	2	0.917972350300882	NA	NA	SegRatio=-0.03,AbsMeanSigma=0.1,pvalue=0.276686631220676,pvalueTTest=0.426427262558681,
chr3	143100945	143101059	SLC9A9	SLC9A900010	-0.0546485096994409	2	-0.0281153325073984	2	0.917972350300882	2	0.917972350300882	NA	NA	SegRatio=-0.03,AbsMeanSigma=0.1,pvalue=0.276686631220676,pvalueTTest=0.426427262558681,
chr3	143185800	143185904	SLC9A9	SLC9A900011	-0.0281153325073984	2	-0.0281153325073984	2	0.917972350300882	2	0.917972350300882	NA	NA	SegRatio=-0.03,AbsMeanSigma=0.1,pvalue=0.276686631220676,pvalueTTest=0.426427262558681,
chr3	143185867	143185971	SLC9A9	SLC9A900012	0.0494013155552653	2	-0.0281153325073984	2	0.917972350300882	2	0.917972350300882	NA	NA	SegRatio=-0.03,AbsMeanSigma=0.1,pvalue=0.276686631220676,pvalueTTest=0.426427262558681,
chr3	143185969	143186083	SLC9A9	SLC9A900013	0.262429564784774	2	-0.0281153325073984	2	0.917972350300882	2	0.917972350300882	NA	NA	SegRatio=-0.03,AbsMeanSigma=0.1,pvalue=0.276686631220676,pvalueTTest=0.426427262558681,
chr3	143212463	143212567	SLC9A9	SLC9A900014	-0.0354060931902818	2	-0.0281153325073984	2	0.917972350300882	2	0.917972350300882	NA	NA	SegRatio=-0.03,AbsMeanSigma=0.1,pvalue=0.276686631220676,pvalueTTest=0.426427262558681,
chr3	143212561	143212678	SLC9A9	SLC9A900015	0.0918206709203873	2	-0.0281153325073984	2	0.917972350300882	2	0.917972350300882	NA	NA	SegRatio=-0.03,AbsMeanSigma=0.1,pvalue=0.276686631220676,pvalueTTest=0.426427262558681,
chr3	143214149	143214244	SLC9A9	SLC9A900016	0.146911754088239	2	-0.0281153325073984	2	0.917972350300882	2	0.917972350300882	NA	NA	SegRatio=-0.03,AbsMeanSigma=0.1,pvalue=0.276686631220676,pvalueTTest=0.426427262558681,
chr3	143214233	143214346	SLC9A9	SLC9A900017	-0.169387750411232	2	-0.0281153325073984	2	0.917972350300882	2	0.917972350300882	NA	NA	SegRatio=-0.03,AbsMeanSigma=0.1,pvalue=0.276686631220676,pvalueTTest=0.426427262558681,
chr3	143271160	143271264	SLC9A9	SLC9A900018	-0.324799627428448	2	-0.0281153325073984	2	0.917972350300882	2	0.917972350300882	NA	NA	SegRatio=-0.03,AbsMeanSigma=0.1,pvalue=0.276686631220676,pvalueTTest=0.426427262558681,
chr3	143271262	143271344	SLC9A9	SLC9A900019	-0.427658702103035	2	-0.0281153325073984	2	0.917972350300882	2	0.917972350300882	NA	NA	SegRatio=-0.03,AbsMeanSigma=0.1,pvalue=0.276686631220676,pvalueTTest=0.426427262558681,
chr3	143292902	143293017	SLC9A9	SLC9A900020	-0.0377177880505726	2	-0.0281153325073984	2	0.917972350300882	2	0.917972350300882	NA	NA	SegRatio=-0.03,AbsMeanSigma=0.1,pvalue=0.276686631220676,pvalueTTest=0.426427262558681,
chr3	143292973	143293083	SLC9A9	SLC9A900021	-0.0838259646179924	2	-0.0281153325073984	2	0.917972350300882	2	0.917972350300882	NA	NA	SegRatio=-0.03,AbsMeanSigma=0.1,pvalue=0.276686631220676,pvalueTTest=0.426427262558681,
chr3	143297405	143297525	SLC9A9	SLC9A900022	-0.0294882186055326	2	-0.0281153325073984	2	0.917972350300882	2	0.917972350300882	NA	NA	SegRatio=-0.03,AbsMeanSigma=0.1,pvalue=0.276686631220676,pvalueTTest=0.426427262558681,
chr3	143297503	143297619	SLC9A9	SLC9A900023	0.154125283893969	2	-0.0281153325073984	2	0.917972350300882	2	0.917972350300882	NA	NA	SegRatio=-0.03,AbsMeanSigma=0.1,pvalue=0.276686631220676,pvalueTTest=0.426427262558681,
chr3	143371024	143371124	SLC9A9	SLC9A900024	-0.326940881760324	2	-0.0281153325073984	2	0.917972350300882	2	0.917972350300882	NA	NA	SegRatio=-0.03,AbsMeanSigma=0.1,pvalue=0.276686631220676,pvalueTTest=0.426427262558681,
chr3	143371117	143371228	SLC9A9	SLC9A900025	0.127572878643354	2	-0.0281153325073984	2	0.917972350300882	2	0.917972350300882	NA	NA	SegRatio=-0.03,AbsMeanSigma=0.1,pvalue=0.276686631220676,pvalueTTest=0.426427262558681,
chr3	143411962	143412072	SLC9A9	SLC9A900026	0.176488009218822	2	-0.0281153325073984	2	0.917972350300882	2	0.917972350300882	NA	NA	SegRatio=-0.03,AbsMeanSigma=0.1,pvalue=0.276686631220676,pvalueTTest=0.426427262558681,
chr3	143412042	143412107	SLC9A9	SLC9A900027	NA	2	-0.0281153325073984	2	0.917972350300882	2	0.917972350300882	NA	NA	SegRatio=-0.03,AbsMeanSigma=0.1,pvalue=0.276686631220676,pvalueTTest=0.426427262558681,
chr3	143412093	143412205	SLC9A9	SLC9A900028	-0.00859310883793799	2	-0.0281153325073984	2	0.917972350300882	2	0.917972350300882	NA	NA	SegRatio=-0.03,AbsMeanSigma=0.1,pvalue=0.276686631220676,pvalueTTest=0.426427262558681,
chr3	143513793	143513909	SLC9A9	SLC9A900029	0.0888032079618259	2	-0.0281153325073984	2	0.917972350300882	2	0.917972350300882	NA	NA	SegRatio=-0.03,AbsMeanSigma=0.1,pvalue=0.276686631220676,pvalueTTest=0.426427262558681,
chr3	143513903	143514014	SLC9A9	SLC9A900030	-0.753420893337562	2	-0.0281153325073984	2	0.917972350300882	2	0.917972350300882	NA	NA	SegRatio=-0.03,AbsMeanSigma=0.1,pvalue=0.276686631220676,pvalueTTest=0.426427262558681,
chr3	143515625	143515740	SLC9A9	SLC9A900031	NA	2	-0.0281153325073984	2	0.917972350300882	2	0.917972350300882	NA	NA	SegRatio=-0.03,AbsMeanSigma=0.1,pvalue=0.276686631220676,pvalueTTest=0.426427262558681,
chr3	143515705	143515776	SLC9A9	SLC9A900032	0.425844240414471	2	-0.0281153325073984	2	0.917972350300882	2	0.917972350300882	NA	NA	SegRatio=-0.03,AbsMeanSigma=0.1,pvalue=0.276686631220676,pvalueTTest=0.426427262558681,
chr3	143550765	143550878	SLC9A9	SLC9A900033	NA	2	-0.0281153325073984	2	0.917972350300882	2	0.917972350300882	NA	NA	SegRatio=-0.03,AbsMeanSigma=0.1,pvalue=0.276686631220676,pvalueTTest=0.426427262558681,
chr3	143550879	143550988	SLC9A9	SLC9A900034	0.0591229499980664	2	-0.0281153325073984	2	0.917972350300882	2	0.917972350300882	NA	NA	SegRatio=-0.03,AbsMeanSigma=0.1,pvalue=0.276686631220676,pvalueTTest=0.426427262558681,
chr3	143550976	143551095	SLC9A9	SLC9A900035	0.0644734606100141	2	-0.0281153325073984	2	0.917972350300882	2	0.917972350300882	NA	NA	SegRatio=-0.03,AbsMeanSigma=0.1,pvalue=0.276686631220676,pvalueTTest=0.426427262558681,
chr3	143566963	143567082	SLC9A9	SLC9A900036	0.12716337625598	2	-0.0281153325073984	2	0.917972350300882	2	0.917972350300882	NA	NA	SegRatio=-0.03,AbsMeanSigma=0.1,pvalue=0.276686631220676,pvalueTTest=0.426427262558681,
chr3	143567064	143567170	SLC9A9	SLC9A900037	0.269586053740145	2	-0.0281153325073984	2	0.917972350300882	2	0.917972350300882	NA	NA	SegRatio=-0.03,AbsMeanSigma=0.1,pvalue=0.276686631220676,pvalueTTest=0.426427262558681,
chr3	143567155	143567266	SLC9A9	SLC9A900038	-0.206726593917345	2	-0.0281153325073984	2	0.917972350300882	2	0.917972350300882	NA	NA	SegRatio=-0.03,AbsMeanSigma=0.1,pvalue=0.276686631220676,pvalueTTest=0.426427262558681,
chr3	178916573	178916682	PIK3CA	PIK3CA00001	0.119845365017798	2	-0.0281153325073984	2	0.381322859877204	2	0.381322859877204	NA	NA	SegRatio=-0.03,AbsMeanSigma=0.1,pvalue=0.276686631220676,pvalueTTest=0.426427262558681,
chr3	178916639	178916748	PIK3CA	PIK3CA00002	-0.133736582372867	2	-0.0281153325073984	2	0.381322859877204	2	0.381322859877204	NA	NA	SegRatio=-0.03,AbsMeanSigma=0.1,pvalue=0.276686631220676,pvalueTTest=0.426427262558681,
chr3	178916746	178916861	PIK3CA	PIK3CA00003	-0.25472390289968	2	-0.0281153325073984	2	0.381322859877204	2	0.381322859877204	NA	NA	SegRatio=-0.03,AbsMeanSigma=0.1,pvalue=0.276686631220676,pvalueTTest=0.426427262558681,
chr3	178916803	178916912	PIK3CA	PIK3CA00004	-0.160460569598636	2	-0.0281153325073984	2	0.381322859877204	2	0.381322859877204	NA	NA	SegRatio=-0.03,AbsMeanSigma=0.1,pvalue=0.276686631220676,pvalueTTest=0.426427262558681,
chr3	178916888	178916991	PIK3CA	PIK3CA00005	0.144093318435997	2	-0.0281153325073984	2	0.381322859877204	2	0.381322859877204	NA	NA	SegRatio=-0.03,AbsMeanSigma=0.1,pvalue=0.276686631220676,pvalueTTest=0.426427262558681,
chr3	178917449	178917559	PIK3CA	PIK3CA00006	-0.16650033531075	2	-0.0281153325073984	2	0.381322859877204	2	0.381322859877204	NA	NA	SegRatio=-0.03,AbsMeanSigma=0.1,pvalue=0.276686631220676,pvalueTTest=0.426427262558681,
chr3	178917537	178917648	PIK3CA	PIK3CA00007	-0.048912464211041	2	-0.0281153325073984	2	0.381322859877204	2	0.381322859877204	NA	NA	SegRatio=-0.03,AbsMeanSigma=0.1,pvalue=0.276686631220676,pvalueTTest=0.426427262558681,
chr3	178917608	178917721	PIK3CA	PIK3CA00008	NA	2	-0.0281153325073984	2	0.381322859877204	2	0.381322859877204	NA	NA	SegRatio=-0.03,AbsMeanSigma=0.1,pvalue=0.276686631220676,pvalueTTest=0.426427262558681,
chr3	178919054	178919109	PIK3CA	PIK3CA00009	NA	2	-0.0281153325073984	2	0.381322859877204	2	0.381322859877204	NA	NA	SegRatio=-0.03,AbsMeanSigma=0.1,pvalue=0.276686631220676,pvalueTTest=0.426427262558681,
chr3	178919110	178919217	PIK3CA	PIK3CA00010	-0.253213844898128	2	-0.0281153325073984	2	0.381322859877204	2	0.381322859877204	NA	NA	SegRatio=-0.03,AbsMeanSigma=0.1,pvalue=0.276686631220676,pvalueTTest=0.426427262558681,
chr3	178919194	178919308	PIK3CA	PIK3CA00011	NA	2	-0.0281153325073984	2	0.381322859877204	2	0.381322859877204	NA	NA	SegRatio=-0.03,AbsMeanSigma=0.1,pvalue=0.276686631220676,pvalueTTest=0.426427262558681,
chr3	178919262	178919372	PIK3CA	PIK3CA00012	NA	2	-0.0281153325073984	2	0.381322859877204	2	0.381322859877204	NA	NA	SegRatio=-0.03,AbsMeanSigma=0.1,pvalue=0.276686631220676,pvalueTTest=0.426427262558681,
chr3	178921311	178921424	PIK3CA	PIK3CA00013	0.0337400187540885	2	-0.0281153325073984	2	0.381322859877204	2	0.381322859877204	NA	NA	SegRatio=-0.03,AbsMeanSigma=0.1,pvalue=0.276686631220676,pvalueTTest=0.426427262558681,
chr3	178921415	178921531	PIK3CA	PIK3CA00014	-0.159549591233286	2	-0.0281153325073984	2	0.381322859877204	2	0.381322859877204	NA	NA	SegRatio=-0.03,AbsMeanSigma=0.1,pvalue=0.276686631220676,pvalueTTest=0.426427262558681,
chr3	178921506	178921581	PIK3CA	PIK3CA00015	NA	2	-0.0281153325073984	2	0.381322859877204	2	0.381322859877204	NA	NA	SegRatio=-0.03,AbsMeanSigma=0.1,pvalue=0.276686631220676,pvalueTTest=0.426427262558681,
chr3	178921573	178921687	PIK3CA	PIK3CA00016	NA	2	-0.0281153325073984	2	0.381322859877204	2	0.381322859877204	NA	NA	SegRatio=-0.03,AbsMeanSigma=0.1,pvalue=0.276686631220676,pvalueTTest=0.426427262558681,
chr3	178922256	178922366	PIK3CA	PIK3CA00017	-0.0381924650781791	2	-0.0281153325073984	2	0.381322859877204	2	0.381322859877204	NA	NA	SegRatio=-0.03,AbsMeanSigma=0.1,pvalue=0.276686631220676,pvalueTTest=0.426427262558681,
chr3	178922321	178922416	PIK3CA	PIK3CA00018	0.145694010582299	2	-0.0281153325073984	2	0.381322859877204	2	0.381322859877204	NA	NA	SegRatio=-0.03,AbsMeanSigma=0.1,pvalue=0.276686631220676,pvalueTTest=0.426427262558681,
chr3	178927321	178927438	PIK3CA	PIK3CA00019	0.161501939994659	2	-0.0281153325073984	2	0.381322859877204	2	0.381322859877204	NA	NA	SegRatio=-0.03,AbsMeanSigma=0.1,pvalue=0.276686631220676,pvalueTTest=0.426427262558681,
chr3	178927432	178927532	PIK3CA	PIK3CA00020	0.157971181850007	2	-0.0281153325073984	2	0.381322859877204	2	0.381322859877204	NA	NA	SegRatio=-0.03,AbsMeanSigma=0.1,pvalue=0.276686631220676,pvalueTTest=0.426427262558681,
chr3	178927892	178927988	PIK3CA	PIK3CA00021	0.429241506425467	2	-0.0281153325073984	2	0.381322859877204	2	0.381322859877204	NA	NA	SegRatio=-0.03,AbsMeanSigma=0.1,pvalue=0.276686631220676,pvalueTTest=0.426427262558681,
chr3	178928028	178928104	PIK3CA	PIK3CA00022	0.292342931369526	2	-0.0281153325073984	2	0.381322859877204	2	0.381322859877204	NA	NA	SegRatio=-0.03,AbsMeanSigma=0.1,pvalue=0.276686631220676,pvalueTTest=0.426427262558681,
chr3	178928093	178928207	PIK3CA	PIK3CA00023	NA	2	-0.0281153325073984	2	0.381322859877204	2	0.381322859877204	NA	NA	SegRatio=-0.03,AbsMeanSigma=0.1,pvalue=0.276686631220676,pvalueTTest=0.426427262558681,
chr3	178928180	178928272	PIK3CA	PIK3CA00024	0.0471036120126477	2	-0.0281153325073984	2	0.381322859877204	2	0.381322859877204	NA	NA	SegRatio=-0.03,AbsMeanSigma=0.1,pvalue=0.276686631220676,pvalueTTest=0.426427262558681,
chr3	178928246	178928349	PIK3CA	PIK3CA00025	-0.00909683529991411	2	-0.0281153325073984	2	0.381322859877204	2	0.381322859877204	NA	NA	SegRatio=-0.03,AbsMeanSigma=0.1,pvalue=0.276686631220676,pvalueTTest=0.426427262558681,
chr3	178928334	178928443	PIK3CA	PIK3CA00026	0.0399494225163839	2	-0.0281153325073984	2	0.381322859877204	2	0.381322859877204	NA	NA	SegRatio=-0.03,AbsMeanSigma=0.1,pvalue=0.276686631220676,pvalueTTest=0.426427262558681,
chr3	178936039	178936127	PIK3CA	PIK3CA00027	NA	2	-0.0281153325073984	2	0.381322859877204	2	0.381322859877204	NA	NA	SegRatio=-0.03,AbsMeanSigma=0.1,pvalue=0.276686631220676,pvalueTTest=0.426427262558681,
chr3	178936065	178936181	PIK3CA	PIK3CA00028	NA	2	-0.0281153325073984	2	0.381322859877204	2	0.381322859877204	NA	NA	SegRatio=-0.03,AbsMeanSigma=0.1,pvalue=0.276686631220676,pvalueTTest=0.426427262558681,
chr3	178936945	178937056	PIK3CA	PIK3CA00029	-0.0998767427776812	2	-0.0281153325073984	2	0.381322859877204	2	0.381322859877204	NA	NA	SegRatio=-0.03,AbsMeanSigma=0.1,pvalue=0.276686631220676,pvalueTTest=0.426427262558681,
chr3	178937024	178937133	PIK3CA	PIK3CA00030	NA	2	-0.0281153325073984	2	0.381322859877204	2	0.381322859877204	NA	NA	SegRatio=-0.03,AbsMeanSigma=0.1,pvalue=0.276686631220676,pvalueTTest=0.426427262558681,
chr3	178937306	178937445	PIK3CA	PIK3CA00031	-0.326097117434951	2	-0.0281153325073984	2	0.381322859877204	2	0.381322859877204	NA	NA	SegRatio=-0.03,AbsMeanSigma=0.1,pvalue=0.276686631220676,pvalueTTest=0.426427262558681,
chr3	178937697	178937804	PIK3CA	PIK3CA00032	-0.10207223545286	2	-0.0281153325073984	2	0.381322859877204	2	0.381322859877204	NA	NA	SegRatio=-0.03,AbsMeanSigma=0.1,pvalue=0.276686631220676,pvalueTTest=0.426427262558681,
chr3	178937806	178937937	PIK3CA	PIK3CA00033	NA	2	-0.0281153325073984	2	0.381322859877204	2	0.381322859877204	NA	NA	SegRatio=-0.03,AbsMeanSigma=0.1,pvalue=0.276686631220676,pvalueTTest=0.426427262558681,
chr3	178938711	178938825	PIK3CA	PIK3CA00034	-0.154969190276978	2	-0.0281153325073984	2	0.381322859877204	2	0.381322859877204	NA	NA	SegRatio=-0.03,AbsMeanSigma=0.1,pvalue=0.276686631220676,pvalueTTest=0.426427262558681,
chr3	178938779	178938889	PIK3CA	PIK3CA00035	-0.320218922949366	2	-0.0281153325073984	2	0.381322859877204	2	0.381322859877204	NA	NA	SegRatio=-0.03,AbsMeanSigma=0.1,pvalue=0.276686631220676,pvalueTTest=0.426427262558681,
chr3	178938839	178938944	PIK3CA	PIK3CA00036	-0.0434996180400122	2	-0.0281153325073984	2	0.381322859877204	2	0.381322859877204	NA	NA	SegRatio=-0.03,AbsMeanSigma=0.1,pvalue=0.276686631220676,pvalueTTest=0.426427262558681,
chr3	178938938	178939043	PIK3CA	PIK3CA00037	-0.0691107440801953	2	-0.0281153325073984	2	0.381322859877204	2	0.381322859877204	NA	NA	SegRatio=-0.03,AbsMeanSigma=0.1,pvalue=0.276686631220676,pvalueTTest=0.426427262558681,
chr3	178941809	178941915	PIK3CA	PIK3CA00038	-0.102177960151351	2	-0.0281153325073984	2	0.381322859877204	2	0.381322859877204	NA	NA	SegRatio=-0.03,AbsMeanSigma=0.1,pvalue=0.276686631220676,pvalueTTest=0.426427262558681,
chr3	178941911	178942019	PIK3CA	PIK3CA00039	-0.261986906121542	2	-0.0281153325073984	2	0.381322859877204	2	0.381322859877204	NA	NA	SegRatio=-0.03,AbsMeanSigma=0.1,pvalue=0.276686631220676,pvalueTTest=0.426427262558681,
chr3	178942385	178942518	PIK3CA	PIK3CA00040	NA	2	-0.0281153325073984	2	0.381322859877204	2	0.381322859877204	NA	NA	SegRatio=-0.03,AbsMeanSigma=0.1,pvalue=0.276686631220676,pvalueTTest=0.426427262558681,
chr3	178942517	178942629	PIK3CA	PIK3CA00041	0.0548699015787311	2	-0.0281153325073984	2	0.381322859877204	2	0.381322859877204	NA	NA	SegRatio=-0.03,AbsMeanSigma=0.1,pvalue=0.276686631220676,pvalueTTest=0.426427262558681,
chr3	178943719	178943847	PIK3CA	PIK3CA00042	0.0846332235318512	2	-0.0281153325073984	2	0.381322859877204	2	0.381322859877204	NA	NA	SegRatio=-0.03,AbsMeanSigma=0.1,pvalue=0.276686631220676,pvalueTTest=0.426427262558681,
chr3	178946957	178947075	PIK3CA	PIK3CA00043	1.00601097056626	2	-0.0281153325073984	2	0.381322859877204	2	0.381322859877204	q-value=0.00385217400476521, copies=5.5	NA	SegRatio=-0.03,AbsMeanSigma=0.1,pvalue=0.276686631220676,pvalueTTest=0.426427262558681,
chr3	178947074	178947187	PIK3CA	PIK3CA00044	0.0945298064726375	2	-0.0281153325073984	2	0.381322859877204	2	0.381322859877204	NA	NA	SegRatio=-0.03,AbsMeanSigma=0.1,pvalue=0.276686631220676,pvalueTTest=0.426427262558681,
chr3	178947155	178947273	PIK3CA	PIK3CA00045	-0.16610219738397	2	-0.0281153325073984	2	0.381322859877204	2	0.381322859877204	NA	NA	SegRatio=-0.03,AbsMeanSigma=0.1,pvalue=0.276686631220676,pvalueTTest=0.426427262558681,
chr3	178947722	178947819	PIK3CA	PIK3CA00046	-0.00209858055160736	2	-0.0281153325073984	2	0.381322859877204	2	0.381322859877204	NA	NA	SegRatio=-0.03,AbsMeanSigma=0.1,pvalue=0.276686631220676,pvalueTTest=0.426427262558681,
chr3	178947820	178947935	PIK3CA	PIK3CA00047.PIK3CA00048	-0.281123025019364	2	-0.0281153325073984	2	0.381322859877204	2	0.381322859877204	NA	NA	SegRatio=-0.03,AbsMeanSigma=0.1,pvalue=0.276686631220676,pvalueTTest=0.426427262558681,
chr3	178947963	178948074	PIK3CA	PIK3CA00049	NA	2	-0.0281153325073984	2	0.381322859877204	2	0.381322859877204	NA	NA	SegRatio=-0.03,AbsMeanSigma=0.1,pvalue=0.276686631220676,pvalueTTest=0.426427262558681,
chr3	178948035	178948147	PIK3CA	PIK3CA00050	0.0303593254497224	2	-0.0281153325073984	2	0.381322859877204	2	0.381322859877204	NA	NA	SegRatio=-0.03,AbsMeanSigma=0.1,pvalue=0.276686631220676,pvalueTTest=0.426427262558681,
chr3	178948089	178948200	PIK3CA	PIK3CA00051	-0.200978660064057	2	-0.0281153325073984	2	0.381322859877204	2	0.381322859877204	NA	NA	SegRatio=-0.03,AbsMeanSigma=0.1,pvalue=0.276686631220676,pvalueTTest=0.426427262558681,
chr3	178951861	178951975	PIK3CA	PIK3CA00052	-0.0192242459904321	2	-0.0281153325073984	2	0.381322859877204	2	0.381322859877204	NA	NA	SegRatio=-0.03,AbsMeanSigma=0.1,pvalue=0.276686631220676,pvalueTTest=0.426427262558681,
chr3	178951933	178952043	PIK3CA	PIK3CA00053	-0.173394401931351	2	-0.0281153325073984	2	0.381322859877204	2	0.381322859877204	NA	NA	SegRatio=-0.03,AbsMeanSigma=0.1,pvalue=0.276686631220676,pvalueTTest=0.426427262558681,
chr3	178952039	178952131	PIK3CA	PIK3CA00054	-0.0702768667948549	2	-0.0281153325073984	2	0.381322859877204	2	0.381322859877204	NA	NA	SegRatio=-0.03,AbsMeanSigma=0.1,pvalue=0.276686631220676,pvalueTTest=0.426427262558681,
chr3	178952127	178952243	PIK3CA	PIK3CA00055	0.114196646570254	2	-0.0281153325073984	2	0.381322859877204	2	0.381322859877204	NA	NA	SegRatio=-0.03,AbsMeanSigma=0.1,pvalue=0.276686631220676,pvalueTTest=0.426427262558681,
chr5	149357195	149357307	SLC26A2	SLC26A200001	0.100025572604654	2	-0.017121554827186	2	0.504502093645507	2	0.504502093645507	NA	NA	SegRatio=-0.02,AbsMeanSigma=0.1,pvalue=0.611518912468643,pvalueTTest=0.504502093645507,
chr5	149357285	149357385	SLC26A2	SLC26A200002	0.106497866382832	2	-0.017121554827186	2	0.504502093645507	2	0.504502093645507	NA	NA	SegRatio=-0.02,AbsMeanSigma=0.1,pvalue=0.611518912468643,pvalueTTest=0.504502093645507,
chr5	149357364	149357484	SLC26A2	SLC26A200003	-0.00744606847323603	2	-0.017121554827186	2	0.504502093645507	2	0.504502093645507	NA	NA	SegRatio=-0.02,AbsMeanSigma=0.1,pvalue=0.611518912468643,pvalueTTest=0.504502093645507,
chr5	149357453	149357565	SLC26A2	SLC26A200004	0.108353758824631	2	-0.017121554827186	2	0.504502093645507	2	0.504502093645507	NA	NA	SegRatio=-0.02,AbsMeanSigma=0.1,pvalue=0.611518912468643,pvalueTTest=0.504502093645507,
chr5	149357563	149357669	SLC26A2	SLC26A200005	-0.0404944628253113	2	-0.017121554827186	2	0.504502093645507	2	0.504502093645507	NA	NA	SegRatio=-0.02,AbsMeanSigma=0.1,pvalue=0.611518912468643,pvalueTTest=0.504502093645507,
chr5	149357638	149357754	SLC26A2	SLC26A200006	0.112789795959397	2	-0.017121554827186	2	0.504502093645507	2	0.504502093645507	NA	NA	SegRatio=-0.02,AbsMeanSigma=0.1,pvalue=0.611518912468643,pvalueTTest=0.504502093645507,
chr5	149357699	149357792	SLC26A2	SLC26A200007	0.25794669428255	2	-0.017121554827186	2	0.504502093645507	2	0.504502093645507	NA	NA	SegRatio=-0.02,AbsMeanSigma=0.1,pvalue=0.611518912468643,pvalueTTest=0.504502093645507,
chr5	149357771	149357881	SLC26A2	SLC26A200008	-0.110258288885756	2	-0.017121554827186	2	0.504502093645507	2	0.504502093645507	NA	NA	SegRatio=-0.02,AbsMeanSigma=0.1,pvalue=0.611518912468643,pvalueTTest=0.504502093645507,
chr5	149357876	149357986	SLC26A2	SLC26A200009	0.020356838518983	2	-0.017121554827186	2	0.504502093645507	2	0.504502093645507	NA	NA	SegRatio=-0.02,AbsMeanSigma=0.1,pvalue=0.611518912468643,pvalueTTest=0.504502093645507,
chr5	149359772	149359888	SLC26A2	SLC26A200010	-0.0795091124972393	2	-0.017121554827186	2	0.504502093645507	2	0.504502093645507	NA	NA	SegRatio=-0.02,AbsMeanSigma=0.1,pvalue=0.611518912468643,pvalueTTest=0.504502093645507,
chr5	149359859	149359964	SLC26A2	SLC26A200011	0.0756736799298261	2	-0.017121554827186	2	0.504502093645507	2	0.504502093645507	NA	NA	SegRatio=-0.02,AbsMeanSigma=0.1,pvalue=0.611518912468643,pvalueTTest=0.504502093645507,
chr5	149359929	149360042	SLC26A2	SLC26A200012	-0.305228250431889	2	-0.017121554827186	2	0.504502093645507	2	0.504502093645507	NA	NA	SegRatio=-0.02,AbsMeanSigma=0.1,pvalue=0.611518912468643,pvalueTTest=0.504502093645507,
chr5	149360000	149360104	SLC26A2	SLC26A200013	-0.221836167888474	2	-0.017121554827186	2	0.504502093645507	2	0.504502093645507	NA	NA	SegRatio=-0.02,AbsMeanSigma=0.1,pvalue=0.611518912468643,pvalueTTest=0.504502093645507,
chr5	149360060	149360169	SLC26A2	SLC26A200014	0.0109804307586804	2	-0.017121554827186	2	0.504502093645507	2	0.504502093645507	NA	NA	SegRatio=-0.02,AbsMeanSigma=0.1,pvalue=0.611518912468643,pvalueTTest=0.504502093645507,
chr5	149360168	149360282	SLC26A2	SLC26A200015	-0.0290390831862532	2	-0.017121554827186	2	0.504502093645507	2	0.504502093645507	NA	NA	SegRatio=-0.02,AbsMeanSigma=0.1,pvalue=0.611518912468643,pvalueTTest=0.504502093645507,
chr5	149360279	149360390	SLC26A2	SLC26A200016	-0.017121554827186	2	-0.017121554827186	2	0.504502093645507	2	0.504502093645507	NA	NA	SegRatio=-0.02,AbsMeanSigma=0.1,pvalue=0.611518912468643,pvalueTTest=0.504502093645507,
chr5	149360386	149360493	SLC26A2	SLC26A200017	-0.249123157732475	2	-0.017121554827186	2	0.504502093645507	2	0.504502093645507	NA	NA	SegRatio=-0.02,AbsMeanSigma=0.1,pvalue=0.611518912468643,pvalueTTest=0.504502093645507,
chr5	149360482	149360594	SLC26A2	SLC26A200018	-0.144299205517858	2	-0.017121554827186	2	0.504502093645507	2	0.504502093645507	NA	NA	SegRatio=-0.02,AbsMeanSigma=0.1,pvalue=0.611518912468643,pvalueTTest=0.504502093645507,
chr5	149360591	149360703	SLC26A2	SLC26A200019	0.171176732038883	2	-0.017121554827186	2	0.504502093645507	2	0.504502093645507	NA	NA	SegRatio=-0.02,AbsMeanSigma=0.1,pvalue=0.611518912468643,pvalueTTest=0.504502093645507,
chr5	149360680	149360795	SLC26A2	SLC26A200020	-0.104643369799155	2	-0.017121554827186	2	0.504502093645507	2	0.504502093645507	NA	NA	SegRatio=-0.02,AbsMeanSigma=0.1,pvalue=0.611518912468643,pvalueTTest=0.504502093645507,
chr5	149360721	149360835	SLC26A2	SLC26A200021	-0.0617770004506787	2	-0.017121554827186	2	0.504502093645507	2	0.504502093645507	NA	NA	SegRatio=-0.02,AbsMeanSigma=0.1,pvalue=0.611518912468643,pvalueTTest=0.504502093645507,
chr5	149360834	149360954	SLC26A2	SLC26A200022	0.0106986222946656	2	-0.017121554827186	2	0.504502093645507	2	0.504502093645507	NA	NA	SegRatio=-0.02,AbsMeanSigma=0.1,pvalue=0.611518912468643,pvalueTTest=0.504502093645507,
chr5	149360885	149360993	SLC26A2	SLC26A200023	-0.0839612601682898	2	-0.017121554827186	2	0.504502093645507	2	0.504502093645507	NA	NA	SegRatio=-0.02,AbsMeanSigma=0.1,pvalue=0.611518912468643,pvalueTTest=0.504502093645507,
chr5	149360957	149361068	SLC26A2	SLC26A200024	-0.0205938213281312	2	-0.017121554827186	2	0.504502093645507	2	0.504502093645507	NA	NA	SegRatio=-0.02,AbsMeanSigma=0.1,pvalue=0.611518912468643,pvalueTTest=0.504502093645507,
chr5	149361049	149361162	SLC26A2	SLC26A200025	0.0276761109610523	2	-0.017121554827186	2	0.504502093645507	2	0.504502093645507	NA	NA	SegRatio=-0.02,AbsMeanSigma=0.1,pvalue=0.611518912468643,pvalueTTest=0.504502093645507,
chr5	149361160	149361275	SLC26A2	SLC26A200026	-0.014143110761711	2	-0.017121554827186	2	0.504502093645507	2	0.504502093645507	NA	NA	SegRatio=-0.02,AbsMeanSigma=0.1,pvalue=0.611518912468643,pvalueTTest=0.504502093645507,
chr5	149361234	149361347	SLC26A2	SLC26A200027	0.151274965449388	2	-0.017121554827186	2	0.504502093645507	2	0.504502093645507	NA	NA	SegRatio=-0.02,AbsMeanSigma=0.1,pvalue=0.611518912468643,pvalueTTest=0.504502093645507,
chr5	149361348	149361451	SLC26A2	SLC26A200028	NA	2	-0.017121554827186	2	0.504502093645507	2	0.504502093645507	NA	NA	SegRatio=-0.02,AbsMeanSigma=0.1,pvalue=0.611518912468643,pvalueTTest=0.504502093645507,
chr6	43550021	43550136	POLH	POLH00001	-0.13325098333429	2	-0.00573901788309423	2	0.823931073732658	2	0.823931073732658	NA	NA	SegRatio=-0.01,AbsMeanSigma=0.01,pvalue=0.936189759902654,pvalueTTest=0.940787957714168,
chr6	43550106	43550225	POLH	POLH00002	-0.3586542170543	2	-0.00573901788309423	2	0.823931073732658	2	0.823931073732658	NA	NA	SegRatio=-0.01,AbsMeanSigma=0.01,pvalue=0.936189759902654,pvalueTTest=0.940787957714168,
chr6	43550643	43550780	POLH	POLH00003	0.495396253154594	2	-0.00573901788309423	2	0.823931073732658	2	0.823931073732658	NA	NA	SegRatio=-0.01,AbsMeanSigma=0.01,pvalue=0.936189759902654,pvalueTTest=0.940787957714168,
chr6	43550770	43550859	POLH	POLH00004	0.117573130341574	2	-0.00573901788309423	2	0.823931073732658	2	0.823931073732658	NA	NA	SegRatio=-0.01,AbsMeanSigma=0.01,pvalue=0.936189759902654,pvalueTTest=0.940787957714168,
chr6	43550846	43550961	POLH	POLH00005	-0.2693531472879	2	-0.00573901788309423	2	0.823931073732658	2	0.823931073732658	NA	NA	SegRatio=-0.01,AbsMeanSigma=0.01,pvalue=0.936189759902654,pvalueTTest=0.940787957714168,
chr6	43554962	43555070	POLH	POLH00006	-0.0501488823909369	2	-0.00573901788309423	2	0.823931073732658	2	0.823931073732658	NA	NA	SegRatio=-0.01,AbsMeanSigma=0.01,pvalue=0.936189759902654,pvalueTTest=0.940787957714168,
chr6	43555045	43555157	POLH	POLH00007	0.0891560263938368	2	-0.00573901788309423	2	0.823931073732658	2	0.823931073732658	NA	NA	SegRatio=-0.01,AbsMeanSigma=0.01,pvalue=0.936189759902654,pvalueTTest=0.940787957714168,
chr6	43555147	43555240	POLH	POLH00008	0.0925317405863709	2	-0.00573901788309423	2	0.823931073732658	2	0.823931073732658	NA	NA	SegRatio=-0.01,AbsMeanSigma=0.01,pvalue=0.936189759902654,pvalueTTest=0.940787957714168,
chr6	43555222	43555337	POLH	POLH00009	0.120667521689481	2	-0.00573901788309423	2	0.823931073732658	2	0.823931073732658	NA	NA	SegRatio=-0.01,AbsMeanSigma=0.01,pvalue=0.936189759902654,pvalueTTest=0.940787957714168,
chr6	43565380	43565483	POLH	POLH00010	-0.126720770865633	2	-0.00573901788309423	2	0.823931073732658	2	0.823931073732658	NA	NA	SegRatio=-0.01,AbsMeanSigma=0.01,pvalue=0.936189759902654,pvalueTTest=0.940787957714168,
chr6	43565474	43565590	POLH	POLH00011	-0.0511633502666634	2	-0.00573901788309423	2	0.823931073732658	2	0.823931073732658	NA	NA	SegRatio=-0.01,AbsMeanSigma=0.01,pvalue=0.936189759902654,pvalueTTest=0.940787957714168,
chr6	43565557	43565663	POLH	POLH00012	-0.0918343327928171	2	-0.00573901788309423	2	0.823931073732658	2	0.823931073732658	NA	NA	SegRatio=-0.01,AbsMeanSigma=0.01,pvalue=0.936189759902654,pvalueTTest=0.940787957714168,
chr6	43568702	43568816	POLH	POLH00013	0.118378829369997	2	-0.00573901788309423	2	0.823931073732658	2	0.823931073732658	NA	NA	SegRatio=-0.01,AbsMeanSigma=0.01,pvalue=0.936189759902654,pvalueTTest=0.940787957714168,
chr6	43568763	43568877	POLH	POLH00014	-0.232283209314321	2	-0.00573901788309423	2	0.823931073732658	2	0.823931073732658	NA	NA	SegRatio=-0.01,AbsMeanSigma=0.01,pvalue=0.936189759902654,pvalueTTest=0.940787957714168,
chr6	43571574	43571679	POLH	POLH00015	0.0916686245044032	2	-0.00573901788309423	2	0.823931073732658	2	0.823931073732658	NA	NA	SegRatio=-0.01,AbsMeanSigma=0.01,pvalue=0.936189759902654,pvalueTTest=0.940787957714168,
chr6	43571673	43571777	POLH	POLH00016	0.034773599772644	2	-0.00573901788309423	2	0.823931073732658	2	0.823931073732658	NA	NA	SegRatio=-0.01,AbsMeanSigma=0.01,pvalue=0.936189759902654,pvalueTTest=0.940787957714168,
chr6	43572331	43572426	POLH	POLH00017	0.0122026323433685	2	-0.00573901788309423	2	0.823931073732658	2	0.823931073732658	NA	NA	SegRatio=-0.01,AbsMeanSigma=0.01,pvalue=0.936189759902654,pvalueTTest=0.940787957714168,
chr6	43572425	43572538	POLH	POLH00018	-0.00224277223710831	2	-0.00573901788309423	2	0.823931073732658	2	0.823931073732658	NA	NA	SegRatio=-0.01,AbsMeanSigma=0.01,pvalue=0.936189759902654,pvalueTTest=0.940787957714168,
chr6	43572950	43573042	POLH	POLH00019	-0.00399054436303618	2	-0.00573901788309423	2	0.823931073732658	2	0.823931073732658	NA	NA	SegRatio=-0.01,AbsMeanSigma=0.01,pvalue=0.936189759902654,pvalueTTest=0.940787957714168,
chr6	43573008	43573118	POLH	POLH00020	0.0886229852104024	2	-0.00573901788309423	2	0.823931073732658	2	0.823931073732658	NA	NA	SegRatio=-0.01,AbsMeanSigma=0.01,pvalue=0.936189759902654,pvalueTTest=0.940787957714168,
chr6	43578258	43578374	POLH	POLH00021	-0.349493778306849	2	-0.00573901788309423	2	0.823931073732658	2	0.823931073732658	NA	NA	SegRatio=-0.01,AbsMeanSigma=0.01,pvalue=0.936189759902654,pvalueTTest=0.940787957714168,
chr6	43578346	43578458	POLH	POLH00022	-0.0436370638259454	2	-0.00573901788309423	2	0.823931073732658	2	0.823931073732658	NA	NA	SegRatio=-0.01,AbsMeanSigma=0.01,pvalue=0.936189759902654,pvalueTTest=0.940787957714168,
chr6	43578455	43578565	POLH	POLH00023	0.243550774303614	2	-0.00573901788309423	2	0.823931073732658	2	0.823931073732658	NA	NA	SegRatio=-0.01,AbsMeanSigma=0.01,pvalue=0.936189759902654,pvalueTTest=0.940787957714168,
chr6	43581344	43581457	POLH	POLH00024	0.0831279951574286	2	-0.00573901788309423	2	0.823931073732658	2	0.823931073732658	NA	NA	SegRatio=-0.01,AbsMeanSigma=0.01,pvalue=0.936189759902654,pvalueTTest=0.940787957714168,
chr6	43581415	43581533	POLH	POLH00025	0.488137222899322	2	-0.00573901788309423	2	0.823931073732658	2	0.823931073732658	NA	NA	SegRatio=-0.01,AbsMeanSigma=0.01,pvalue=0.936189759902654,pvalueTTest=0.940787957714168,
chr6	43581474	43581568	POLH	POLH00026	0.0283766083278972	2	-0.00573901788309423	2	0.823931073732658	2	0.823931073732658	NA	NA	SegRatio=-0.01,AbsMeanSigma=0.01,pvalue=0.936189759902654,pvalueTTest=0.940787957714168,
chr6	43581530	43581650	POLH	POLH00027	0.0227311877850406	2	-0.00573901788309423	2	0.823931073732658	2	0.823931073732658	NA	NA	SegRatio=-0.01,AbsMeanSigma=0.01,pvalue=0.936189759902654,pvalueTTest=0.940787957714168,
chr6	43581603	43581719	POLH	POLH00028	0.121168347136412	2	-0.00573901788309423	2	0.823931073732658	2	0.823931073732658	NA	NA	SegRatio=-0.01,AbsMeanSigma=0.01,pvalue=0.936189759902654,pvalueTTest=0.940787957714168,
chr6	43581719	43581834	POLH	POLH00029	0.382654553083908	2	-0.00573901788309423	2	0.823931073732658	2	0.823931073732658	NA	NA	SegRatio=-0.01,AbsMeanSigma=0.01,pvalue=0.936189759902654,pvalueTTest=0.940787957714168,
chr6	43581828	43581921	POLH	POLH00030	-0.0215286939183489	2	-0.00573901788309423	2	0.823931073732658	2	0.823931073732658	NA	NA	SegRatio=-0.01,AbsMeanSigma=0.01,pvalue=0.936189759902654,pvalueTTest=0.940787957714168,
chr6	43581915	43582026	POLH	POLH00031	-0.506667944669493	2	-0.00573901788309423	2	0.823931073732658	2	0.823931073732658	NA	NA	SegRatio=-0.01,AbsMeanSigma=0.01,pvalue=0.936189759902654,pvalueTTest=0.940787957714168,
chr6	43582007	43582120	POLH	POLH00032	-0.00573901788309423	2	-0.00573901788309423	2	0.823931073732658	2	0.823931073732658	NA	NA	SegRatio=-0.01,AbsMeanSigma=0.01,pvalue=0.936189759902654,pvalueTTest=0.940787957714168,
chr6	43582103	43582214	POLH	POLH00033	-0.150036695307172	2	-0.00573901788309423	2	0.823931073732658	2	0.823931073732658	NA	NA	SegRatio=-0.01,AbsMeanSigma=0.01,pvalue=0.936189759902654,pvalueTTest=0.940787957714168,
chr6	43582183	43582286	POLH	POLH00034	NA	2	-0.00573901788309423	2	0.823931073732658	2	0.823931073732658	NA	NA	SegRatio=-0.01,AbsMeanSigma=0.01,pvalue=0.936189759902654,pvalueTTest=0.940787957714168,
chr6	43582263	43582377	POLH	POLH00035	NA	2	-0.00573901788309423	2	0.823931073732658	2	0.823931073732658	NA	NA	SegRatio=-0.01,AbsMeanSigma=0.01,pvalue=0.936189759902654,pvalueTTest=0.940787957714168,
chr7	39046422	39046535	POU6F2	POU6F200001	0.641179284847131	2	0.0794915244226082	2	0.000266581682441488	2	0.000266581682441488	NA	NA	SegRatio=0.08,AbsMeanSigma=0.65,pvalue=0.000167867003995696,pvalueTTest=0.000266581682441488,
chr7	39125454	39125548	POU6F2	POU6F200002	0.0901442167767802	2	0.0794915244226082	2	0.000266581682441488	2	0.000266581682441488	NA	NA	SegRatio=0.08,AbsMeanSigma=0.65,pvalue=0.000167867003995696,pvalueTTest=0.000266581682441488,
chr7	39125528	39125622	POU6F2	POU6F200003	0.241867329599037	2	0.0794915244226082	2	0.000266581682441488	2	0.000266581682441488	NA	NA	SegRatio=0.08,AbsMeanSigma=0.65,pvalue=0.000167867003995696,pvalueTTest=0.000266581682441488,
chr7	39125603	39125714	POU6F2	POU6F200004	-0.0332055426209278	2	0.0794915244226082	2	0.000266581682441488	2	0.000266581682441488	NA	NA	SegRatio=0.08,AbsMeanSigma=0.65,pvalue=0.000167867003995696,pvalueTTest=0.000266581682441488,
chr7	39243813	39243923	POU6F2	POU6F200005	0.234867241816572	2	0.0794915244226082	2	0.000266581682441488	2	0.000266581682441488	NA	NA	SegRatio=0.08,AbsMeanSigma=0.65,pvalue=0.000167867003995696,pvalueTTest=0.000266581682441488,
chr7	39243854	39243962	POU6F2	POU6F200006	0.0777080642146484	2	0.0794915244226082	2	0.000266581682441488	2	0.000266581682441488	NA	NA	SegRatio=0.08,AbsMeanSigma=0.65,pvalue=0.000167867003995696,pvalueTTest=0.000266581682441488,
chr7	39246962	39247071	POU6F2	POU6F200007	0.21338221825215	2	0.0794915244226082	2	0.000266581682441488	2	0.000266581682441488	NA	NA	SegRatio=0.08,AbsMeanSigma=0.65,pvalue=0.000167867003995696,pvalueTTest=0.000266581682441488,
chr7	39247021	39247141	POU6F2	POU6F200008	0.703114643153946	2	0.0794915244226082	2	0.000266581682441488	2	0.000266581682441488	NA	NA	SegRatio=0.08,AbsMeanSigma=0.65,pvalue=0.000167867003995696,pvalueTTest=0.000266581682441488,
chr7	39247129	39247218	POU6F2	POU6F200009	-0.0266652422629394	2	0.0794915244226082	2	0.000266581682441488	2	0.000266581682441488	NA	NA	SegRatio=0.08,AbsMeanSigma=0.65,pvalue=0.000167867003995696,pvalueTTest=0.000266581682441488,
chr7	39247217	39247333	POU6F2	POU6F200010	0.0162653789939136	2	0.0794915244226082	2	0.000266581682441488	2	0.000266581682441488	NA	NA	SegRatio=0.08,AbsMeanSigma=0.65,pvalue=0.000167867003995696,pvalueTTest=0.000266581682441488,
chr7	39379202	39379324	POU6F2	POU6F200011	0.340831934111947	2	0.0794915244226082	2	0.000266581682441488	2	0.000266581682441488	NA	NA	SegRatio=0.08,AbsMeanSigma=0.65,pvalue=0.000167867003995696,pvalueTTest=0.000266581682441488,
chr7	39379448	39379560	POU6F2	POU6F200012	-0.0490581993191674	2	0.0794915244226082	2	0.000266581682441488	2	0.000266581682441488	NA	NA	SegRatio=0.08,AbsMeanSigma=0.65,pvalue=0.000167867003995696,pvalueTTest=0.000266581682441488,
chr7	39379515	39379600	POU6F2	POU6F200013	-0.0214911042761845	2	0.0794915244226082	2	0.000266581682441488	2	0.000266581682441488	NA	NA	SegRatio=0.08,AbsMeanSigma=0.65,pvalue=0.000167867003995696,pvalueTTest=0.000266581682441488,
chr7	39379563	39379649	POU6F2	POU6F200014	0.0467722199487694	2	0.0794915244226082	2	0.000266581682441488	2	0.000266581682441488	NA	NA	SegRatio=0.08,AbsMeanSigma=0.65,pvalue=0.000167867003995696,pvalueTTest=0.000266581682441488,
chr7	39446136	39446255	POU6F2	POU6F200015	0.25723531155822	2	0.0794915244226082	2	0.000266581682441488	2	0.000266581682441488	NA	NA	SegRatio=0.08,AbsMeanSigma=0.65,pvalue=0.000167867003995696,pvalueTTest=0.000266581682441488,
chr7	39446213	39446330	POU6F2	POU6F200016	0.0116176212646091	2	0.0794915244226082	2	0.000266581682441488	2	0.000266581682441488	NA	NA	SegRatio=0.08,AbsMeanSigma=0.65,pvalue=0.000167867003995696,pvalueTTest=0.000266581682441488,
chr7	39446300	39446415	POU6F2	POU6F200017	NA	2	0.0794915244226082	2	0.000266581682441488	2	0.000266581682441488	NA	NA	SegRatio=0.08,AbsMeanSigma=0.65,pvalue=0.000167867003995696,pvalueTTest=0.000266581682441488,
chr7	39472594	39472691	POU6F2	POU6F200018	0.0871171416252279	2	0.0794915244226082	2	0.000266581682441488	2	0.000266581682441488	NA	NA	SegRatio=0.08,AbsMeanSigma=0.65,pvalue=0.000167867003995696,pvalueTTest=0.000266581682441488,
chr7	39472660	39472747	POU6F2	POU6F200019	0.0415074261984009	2	0.0794915244226082	2	0.000266581682441488	2	0.000266581682441488	NA	NA	SegRatio=0.08,AbsMeanSigma=0.65,pvalue=0.000167867003995696,pvalueTTest=0.000266581682441488,
chr7	39472706	39472802	POU6F2	POU6F200020	0.081292022629643	2	0.0794915244226082	2	0.000266581682441488	2	0.000266581682441488	NA	NA	SegRatio=0.08,AbsMeanSigma=0.65,pvalue=0.000167867003995696,pvalueTTest=0.000266581682441488,
chr7	39472761	39472884	POU6F2	POU6F200021	0.0487550340655576	2	0.0794915244226082	2	0.000266581682441488	2	0.000266581682441488	NA	NA	SegRatio=0.08,AbsMeanSigma=0.65,pvalue=0.000167867003995696,pvalueTTest=0.000266581682441488,
chr7	39472828	39472944	POU6F2	POU6F200022	-0.126514730852837	2	0.0794915244226082	2	0.000266581682441488	2	0.000266581682441488	NA	NA	SegRatio=0.08,AbsMeanSigma=0.65,pvalue=0.000167867003995696,pvalueTTest=0.000266581682441488,
chr7	39491063	39491178	POU6F2	POU6F200023	0.119582933172446	2	0.0794915244226082	2	0.000266581682441488	2	0.000266581682441488	NA	NA	SegRatio=0.08,AbsMeanSigma=0.65,pvalue=0.000167867003995696,pvalueTTest=0.000266581682441488,
chr7	39491164	39491267	POU6F2	POU6F200024	-0.0224956187556177	2	0.0794915244226082	2	0.000266581682441488	2	0.000266581682441488	NA	NA	SegRatio=0.08,AbsMeanSigma=0.65,pvalue=0.000167867003995696,pvalueTTest=0.000266581682441488,
chr7	39491225	39491342	POU6F2	POU6F200025	NA	2	0.0794915244226082	2	0.000266581682441488	2	0.000266581682441488	NA	NA	SegRatio=0.08,AbsMeanSigma=0.65,pvalue=0.000167867003995696,pvalueTTest=0.000266581682441488,
chr7	39500081	39500194	POU6F2	POU6F200026	0.11076725914538	2	0.0794915244226082	2	0.000266581682441488	2	0.000266581682441488	NA	NA	SegRatio=0.08,AbsMeanSigma=0.65,pvalue=0.000167867003995696,pvalueTTest=0.000266581682441488,
chr7	39500152	39500266	POU6F2	POU6F200027	0.0285647212715788	2	0.0794915244226082	2	0.000266581682441488	2	0.000266581682441488	NA	NA	SegRatio=0.08,AbsMeanSigma=0.65,pvalue=0.000167867003995696,pvalueTTest=0.000266581682441488,
chr7	39500255	39500378	POU6F2	POU6F200028	0.228637236376891	2	0.0794915244226082	2	0.000266581682441488	2	0.000266581682441488	NA	NA	SegRatio=0.08,AbsMeanSigma=0.65,pvalue=0.000167867003995696,pvalueTTest=0.000266581682441488,
chr7	39503760	39503874	POU6F2	POU6F200029	-0.04749982674604	2	0.0794915244226082	2	0.000266581682441488	2	0.000266581682441488	NA	NA	SegRatio=0.08,AbsMeanSigma=0.65,pvalue=0.000167867003995696,pvalueTTest=0.000266581682441488,
chr7	39503865	39503982	POU6F2	POU6F200030	0.171807060029072	2	0.0794915244226082	2	0.000266581682441488	2	0.000266581682441488	NA	NA	SegRatio=0.08,AbsMeanSigma=0.65,pvalue=0.000167867003995696,pvalueTTest=0.000266581682441488,
chr7	39503935	39504073	POU6F2	POU6F200031	0.0923845916547686	2	0.0794915244226082	2	0.000266581682441488	2	0.000266581682441488	NA	NA	SegRatio=0.08,AbsMeanSigma=0.65,pvalue=0.000167867003995696,pvalueTTest=0.000266581682441488,
chr7	39504024	39504137	POU6F2	POU6F200032	-0.0109228445492315	2	0.0794915244226082	2	0.000266581682441488	2	0.000266581682441488	NA	NA	SegRatio=0.08,AbsMeanSigma=0.65,pvalue=0.000167867003995696,pvalueTTest=0.000266581682441488,
chr7	39504138	39504252	POU6F2	POU6F200033	0.0794915244226082	2	0.0794915244226082	2	0.000266581682441488	2	0.000266581682441488	NA	NA	SegRatio=0.08,AbsMeanSigma=0.65,pvalue=0.000167867003995696,pvalueTTest=0.000266581682441488,
chr7	39504211	39504325	POU6F2	POU6F200034	0.100391428451924	2	0.0794915244226082	2	0.000266581682441488	2	0.000266581682441488	NA	NA	SegRatio=0.08,AbsMeanSigma=0.65,pvalue=0.000167867003995696,pvalueTTest=0.000266581682441488,
chr8	92972414	92972485	RUNX1T1	RUNX1T100001	-0.0430607283961569	2	0.0281476850070592	2	0.145273858551366	2	0.145273858551366	NA	NA	SegRatio=0.03,AbsMeanSigma=0.3,pvalue=3.50518974236708e-07,pvalueTTest=0.000103697196942874,
chr8	92972455	92972575	RUNX1T1	RUNX1T100002	-0.104647354868635	2	0.0281476850070592	2	0.145273858551366	2	0.145273858551366	NA	NA	SegRatio=0.03,AbsMeanSigma=0.3,pvalue=3.50518974236708e-07,pvalueTTest=0.000103697196942874,
chr8	92972637	92972744	RUNX1T1	RUNX1T100003	0.0421962317183579	2	0.0281476850070592	2	0.145273858551366	2	0.145273858551366	NA	NA	SegRatio=0.03,AbsMeanSigma=0.3,pvalue=3.50518974236708e-07,pvalueTTest=0.000103697196942874,
chr8	92972726	92972840	RUNX1T1	RUNX1T100004	0.0216882103225139	2	0.0281476850070592	2	0.145273858551366	2	0.145273858551366	NA	NA	SegRatio=0.03,AbsMeanSigma=0.3,pvalue=3.50518974236708e-07,pvalueTTest=0.000103697196942874,
chr8	92982831	92982907	RUNX1T1	RUNX1T100005	-0.0291961346466431	2	0.0281476850070592	2	0.145273858551366	2	0.145273858551366	NA	NA	SegRatio=0.03,AbsMeanSigma=0.3,pvalue=3.50518974236708e-07,pvalueTTest=0.000103697196942874,
chr8	92982872	92982981	RUNX1T1	RUNX1T100006	0.150376869119973	2	0.0281476850070592	2	0.145273858551366	2	0.145273858551366	NA	NA	SegRatio=0.03,AbsMeanSigma=0.3,pvalue=3.50518974236708e-07,pvalueTTest=0.000103697196942874,
chr8	92982908	92983026	RUNX1T1	RUNX1T100007	-0.212174353037921	2	0.0281476850070592	2	0.145273858551366	2	0.145273858551366	NA	NA	SegRatio=0.03,AbsMeanSigma=0.3,pvalue=3.50518974236708e-07,pvalueTTest=0.000103697196942874,
chr8	92982999	92983116	RUNX1T1	RUNX1T100008	-0.00212061716352568	2	0.0281476850070592	2	0.145273858551366	2	0.145273858551366	NA	NA	SegRatio=0.03,AbsMeanSigma=0.3,pvalue=3.50518974236708e-07,pvalueTTest=0.000103697196942874,
chr8	92988086	92988202	RUNX1T1	RUNX1T100009	0.0861815886187572	2	0.0281476850070592	2	0.145273858551366	2	0.145273858551366	NA	NA	SegRatio=0.03,AbsMeanSigma=0.3,pvalue=3.50518974236708e-07,pvalueTTest=0.000103697196942874,
chr8	92988146	92988260	RUNX1T1	RUNX1T100010	-0.150706821060405	2	0.0281476850070592	2	0.145273858551366	2	0.145273858551366	NA	NA	SegRatio=0.03,AbsMeanSigma=0.3,pvalue=3.50518974236708e-07,pvalueTTest=0.000103697196942874,
chr8	92998308	92998423	RUNX1T1	RUNX1T100011	0.146420273498754	2	0.0281476850070592	2	0.145273858551366	2	0.145273858551366	NA	NA	SegRatio=0.03,AbsMeanSigma=0.3,pvalue=3.50518974236708e-07,pvalueTTest=0.000103697196942874,
chr8	92998364	92998479	RUNX1T1	RUNX1T100012	0.335442272071896	2	0.0281476850070592	2	0.145273858551366	2	0.145273858551366	NA	NA	SegRatio=0.03,AbsMeanSigma=0.3,pvalue=3.50518974236708e-07,pvalueTTest=0.000103697196942874,
chr8	92998479	92998593	RUNX1T1	RUNX1T100013	0.116603608431889	2	0.0281476850070592	2	0.145273858551366	2	0.145273858551366	NA	NA	SegRatio=0.03,AbsMeanSigma=0.3,pvalue=3.50518974236708e-07,pvalueTTest=0.000103697196942874,
chr8	92999065	92999175	RUNX1T1	RUNX1T100014	-0.0698886711102797	2	0.0281476850070592	2	0.145273858551366	2	0.145273858551366	NA	NA	SegRatio=0.03,AbsMeanSigma=0.3,pvalue=3.50518974236708e-07,pvalueTTest=0.000103697196942874,
chr8	92999159	92999276	RUNX1T1	RUNX1T100015	-0.129867752890123	2	0.0281476850070592	2	0.145273858551366	2	0.145273858551366	NA	NA	SegRatio=0.03,AbsMeanSigma=0.3,pvalue=3.50518974236708e-07,pvalueTTest=0.000103697196942874,
chr8	93003841	93003956	RUNX1T1	RUNX1T100016	-0.0401497073878632	2	0.0281476850070592	2	0.145273858551366	2	0.145273858551366	NA	NA	SegRatio=0.03,AbsMeanSigma=0.3,pvalue=3.50518974236708e-07,pvalueTTest=0.000103697196942874,
chr8	93003928	93004044	RUNX1T1	RUNX1T100017	-0.0973585806125972	2	0.0281476850070592	2	0.145273858551366	2	0.145273858551366	NA	NA	SegRatio=0.03,AbsMeanSigma=0.3,pvalue=3.50518974236708e-07,pvalueTTest=0.000103697196942874,
chr8	93004035	93004151	RUNX1T1	RUNX1T100018	0.179212094300657	2	0.0281476850070592	2	0.145273858551366	2	0.145273858551366	NA	NA	SegRatio=0.03,AbsMeanSigma=0.3,pvalue=3.50518974236708e-07,pvalueTTest=0.000103697196942874,
chr8	93017306	93017427	RUNX1T1	RUNX1T100019	0.381673405767257	2	0.0281476850070592	2	0.145273858551366	2	0.145273858551366	NA	NA	SegRatio=0.03,AbsMeanSigma=0.3,pvalue=3.50518974236708e-07,pvalueTTest=0.000103697196942874,
chr8	93017412	93017527	RUNX1T1	RUNX1T100020	-0.00505796943093672	2	0.0281476850070592	2	0.145273858551366	2	0.145273858551366	NA	NA	SegRatio=0.03,AbsMeanSigma=0.3,pvalue=3.50518974236708e-07,pvalueTTest=0.000103697196942874,
chr8	93017485	93017603	RUNX1T1	RUNX1T100021	0.107194010102466	2	0.0281476850070592	2	0.145273858551366	2	0.145273858551366	NA	NA	SegRatio=0.03,AbsMeanSigma=0.3,pvalue=3.50518974236708e-07,pvalueTTest=0.000103697196942874,
chr8	93023194	93023306	RUNX1T1	RUNX1T100022	-0.0969048639010596	2	0.0281476850070592	2	0.145273858551366	2	0.145273858551366	NA	NA	SegRatio=0.03,AbsMeanSigma=0.3,pvalue=3.50518974236708e-07,pvalueTTest=0.000103697196942874,
chr8	93023293	93023405	RUNX1T1	RUNX1T100023	NA	2	0.0281476850070592	2	0.145273858551366	2	0.145273858551366	NA	NA	SegRatio=0.03,AbsMeanSigma=0.3,pvalue=3.50518974236708e-07,pvalueTTest=0.000103697196942874,
chr8	93026739	93026840	RUNX1T1	RUNX1T100024	-0.0132393126517043	2	0.0281476850070592	2	0.145273858551366	2	0.145273858551366	NA	NA	SegRatio=0.03,AbsMeanSigma=0.3,pvalue=3.50518974236708e-07,pvalueTTest=0.000103697196942874,
chr8	93026823	93026941	RUNX1T1	RUNX1T100025	0.0171242442755241	2	0.0281476850070592	2	0.145273858551366	2	0.145273858551366	NA	NA	SegRatio=0.03,AbsMeanSigma=0.3,pvalue=3.50518974236708e-07,pvalueTTest=0.000103697196942874,
chr8	93026909	93027024	RUNX1T1	RUNX1T100026	0.655963702123711	2	0.0281476850070592	2	0.145273858551366	2	0.145273858551366	NA	NA	SegRatio=0.03,AbsMeanSigma=0.3,pvalue=3.50518974236708e-07,pvalueTTest=0.000103697196942874,
chr8	93026953	93027065	RUNX1T1	RUNX1T100027	0.164997927859993	2	0.0281476850070592	2	0.145273858551366	2	0.145273858551366	NA	NA	SegRatio=0.03,AbsMeanSigma=0.3,pvalue=3.50518974236708e-07,pvalueTTest=0.000103697196942874,
chr8	93027063	93027177	RUNX1T1	RUNX1T100028	0.115056607751648	2	0.0281476850070592	2	0.145273858551366	2	0.145273858551366	NA	NA	SegRatio=0.03,AbsMeanSigma=0.3,pvalue=3.50518974236708e-07,pvalueTTest=0.000103697196942874,
chr8	93029357	93029467	RUNX1T1	RUNX1T100029	0.865151965904726	2	0.0281476850070592	2	0.145273858551366	2	0.145273858551366	q-value=3.06000678187481e-06, copies=5	NA	SegRatio=0.03,AbsMeanSigma=0.3,pvalue=3.50518974236708e-07,pvalueTTest=0.000103697196942874,
chr8	93029459	93029573	RUNX1T1	RUNX1T100030	0.114537994114325	2	0.0281476850070592	2	0.145273858551366	2	0.145273858551366	NA	NA	SegRatio=0.03,AbsMeanSigma=0.3,pvalue=3.50518974236708e-07,pvalueTTest=0.000103697196942874,
chr8	93029555	93029670	RUNX1T1	RUNX1T100031	-0.163431528200778	2	0.0281476850070592	2	0.145273858551366	2	0.145273858551366	NA	NA	SegRatio=0.03,AbsMeanSigma=0.3,pvalue=3.50518974236708e-07,pvalueTTest=0.000103697196942874,
chr8	93074686	93074800	RUNX1T1	RUNX1T100032	-0.128709787196222	2	0.0281476850070592	2	0.145273858551366	2	0.145273858551366	NA	NA	SegRatio=0.03,AbsMeanSigma=0.3,pvalue=3.50518974236708e-07,pvalueTTest=0.000103697196942874,
chr8	93088084	93088216	RUNX1T1	RUNX1T100033	-0.282954837913966	2	0.0281476850070592	2	0.145273858551366	2	0.145273858551366	NA	NA	SegRatio=0.03,AbsMeanSigma=0.3,pvalue=3.50518974236708e-07,pvalueTTest=0.000103697196942874,
chr8	93088216	93088330	RUNX1T1	RUNX1T100034	-0.132061266042429	2	0.0281476850070592	2	0.145273858551366	2	0.145273858551366	NA	NA	SegRatio=0.03,AbsMeanSigma=0.3,pvalue=3.50518974236708e-07,pvalueTTest=0.000103697196942874,
chr8	93107223	93107335	RUNX1T1	RUNX1T100035	0.0802372418089821	2	0.0281476850070592	2	0.145273858551366	2	0.145273858551366	NA	NA	SegRatio=0.03,AbsMeanSigma=0.3,pvalue=3.50518974236708e-07,pvalueTTest=0.000103697196942874,
chr8	93107281	93107397	RUNX1T1	RUNX1T100036	-0.019720018136223	2	0.0281476850070592	2	0.145273858551366	2	0.145273858551366	NA	NA	SegRatio=0.03,AbsMeanSigma=0.3,pvalue=3.50518974236708e-07,pvalueTTest=0.000103697196942874,
chr8	93107356	93107461	RUNX1T1	RUNX1T100037	0.183229173312648	2	0.0281476850070592	2	0.145273858551366	2	0.145273858551366	NA	NA	SegRatio=0.03,AbsMeanSigma=0.3,pvalue=3.50518974236708e-07,pvalueTTest=0.000103697196942874,
chr8	93107580	93107692	RUNX1T1	RUNX1T100038	0.220323509860295	2	0.0281476850070592	2	0.145273858551366	2	0.145273858551366	NA	NA	SegRatio=0.03,AbsMeanSigma=0.3,pvalue=3.50518974236708e-07,pvalueTTest=0.000103697196942874,
chr8	93107681	93107794	RUNX1T1	RUNX1T100039	0.107045378585046	2	0.0281476850070592	2	0.145273858551366	2	0.145273858551366	NA	NA	SegRatio=0.03,AbsMeanSigma=0.3,pvalue=3.50518974236708e-07,pvalueTTest=0.000103697196942874,
chr8	93115014	93115138	RUNX1T1	RUNX1T100040	NA	2	0.0281476850070592	2	0.145273858551366	2	0.145273858551366	NA	NA	SegRatio=0.03,AbsMeanSigma=0.3,pvalue=3.50518974236708e-07,pvalueTTest=0.000103697196942874,
chr8	113236979	113237097	CSMD3	CSMD300001	0.200163442602264	2	0.0281476850070592	2	0.000220282109219788	2	0.000220282109219788	NA	NA	SegRatio=0.03,AbsMeanSigma=0.3,pvalue=3.50518974236708e-07,pvalueTTest=0.000103697196942874,
chr8	113237094	113237208	CSMD3	CSMD300002	0.257480554846735	2	0.0281476850070592	2	0.000220282109219788	2	0.000220282109219788	NA	NA	SegRatio=0.03,AbsMeanSigma=0.3,pvalue=3.50518974236708e-07,pvalueTTest=0.000103697196942874,
chr8	113240929	113241039	CSMD3	CSMD300003	0.597870716002677	2	0.0281476850070592	2	0.000220282109219788	2	0.000220282109219788	NA	NA	SegRatio=0.03,AbsMeanSigma=0.3,pvalue=3.50518974236708e-07,pvalueTTest=0.000103697196942874,
chr8	113241019	113241102	CSMD3	CSMD300004	0.422242076852915	2	0.0281476850070592	2	0.000220282109219788	2	0.000220282109219788	NA	NA	SegRatio=0.03,AbsMeanSigma=0.3,pvalue=3.50518974236708e-07,pvalueTTest=0.000103697196942874,
chr8	113241059	113241170	CSMD3	CSMD300005	NA	2	0.0281476850070592	2	0.000220282109219788	2	0.000220282109219788	NA	NA	SegRatio=0.03,AbsMeanSigma=0.3,pvalue=3.50518974236708e-07,pvalueTTest=0.000103697196942874,
chr8	113243745	113243834	CSMD3	CSMD300006	0.0347006744361101	2	0.0281476850070592	2	0.000220282109219788	2	0.000220282109219788	NA	NA	SegRatio=0.03,AbsMeanSigma=0.3,pvalue=3.50518974236708e-07,pvalueTTest=0.000103697196942874,
chr8	113243796	113243904	CSMD3	CSMD300007	-0.0421468675106484	2	0.0281476850070592	2	0.000220282109219788	2	0.000220282109219788	NA	NA	SegRatio=0.03,AbsMeanSigma=0.3,pvalue=3.50518974236708e-07,pvalueTTest=0.000103697196942874,
chr8	113246541	113246631	CSMD3	CSMD300008	0.183910749001452	2	0.0281476850070592	2	0.000220282109219788	2	0.000220282109219788	NA	NA	SegRatio=0.03,AbsMeanSigma=0.3,pvalue=3.50518974236708e-07,pvalueTTest=0.000103697196942874,
chr8	113246607	113246704	CSMD3	CSMD300009	0.0678099397544236	2	0.0281476850070592	2	0.000220282109219788	2	0.000220282109219788	NA	NA	SegRatio=0.03,AbsMeanSigma=0.3,pvalue=3.50518974236708e-07,pvalueTTest=0.000103697196942874,
chr8	113246705	113246821	CSMD3	CSMD300010	NA	2	0.0281476850070592	2	0.000220282109219788	2	0.000220282109219788	NA	NA	SegRatio=0.03,AbsMeanSigma=0.3,pvalue=3.50518974236708e-07,pvalueTTest=0.000103697196942874,
chr8	113249335	113249445	CSMD3	CSMD300011	0.291789471704789	2	0.0281476850070592	2	0.000220282109219788	2	0.000220282109219788	NA	NA	SegRatio=0.03,AbsMeanSigma=0.3,pvalue=3.50518974236708e-07,pvalueTTest=0.000103697196942874,
chr8	113249441	113249557	CSMD3	CSMD300012	0.130684060705025	2	0.0281476850070592	2	0.000220282109219788	2	0.000220282109219788	NA	NA	SegRatio=0.03,AbsMeanSigma=0.3,pvalue=3.50518974236708e-07,pvalueTTest=0.000103697196942874,
chr8	113249481	113249594	CSMD3	CSMD300013	0.000775605890703715	2	0.0281476850070592	2	0.000220282109219788	2	0.000220282109219788	NA	NA	SegRatio=0.03,AbsMeanSigma=0.3,pvalue=3.50518974236708e-07,pvalueTTest=0.000103697196942874,
chr8	113249572	113249680	CSMD3	CSMD300014	NA	2	0.0281476850070592	2	0.000220282109219788	2	0.000220282109219788	NA	NA	SegRatio=0.03,AbsMeanSigma=0.3,pvalue=3.50518974236708e-07,pvalueTTest=0.000103697196942874,
chr8	113253903	113254008	CSMD3	CSMD300015	0.169356036689277	2	0.0281476850070592	2	0.000220282109219788	2	0.000220282109219788	NA	NA	SegRatio=0.03,AbsMeanSigma=0.3,pvalue=3.50518974236708e-07,pvalueTTest=0.000103697196942874,
chr8	113253996	113254109	CSMD3	CSMD300016	0.11648014242139	2	0.0281476850070592	2	0.000220282109219788	2	0.000220282109219788	NA	NA	SegRatio=0.03,AbsMeanSigma=0.3,pvalue=3.50518974236708e-07,pvalueTTest=0.000103697196942874,
chr8	113256582	113256684	CSMD3	CSMD300017	-0.0436665670996019	2	0.0281476850070592	2	0.000220282109219788	2	0.000220282109219788	NA	NA	SegRatio=0.03,AbsMeanSigma=0.3,pvalue=3.50518974236708e-07,pvalueTTest=0.000103697196942874,
chr8	113256660	113256771	CSMD3	CSMD300018	0.0341820561748547	2	0.0281476850070592	2	0.000220282109219788	2	0.000220282109219788	NA	NA	SegRatio=0.03,AbsMeanSigma=0.3,pvalue=3.50518974236708e-07,pvalueTTest=0.000103697196942874,
chr8	113256766	113256877	CSMD3	CSMD300019	0.266049855031716	2	0.0281476850070592	2	0.000220282109219788	2	0.000220282109219788	NA	NA	SegRatio=0.03,AbsMeanSigma=0.3,pvalue=3.50518974236708e-07,pvalueTTest=0.000103697196942874,
chr8	113259224	113259334	CSMD3	CSMD300020	0.161879955974821	2	0.0281476850070592	2	0.000220282109219788	2	0.000220282109219788	NA	NA	SegRatio=0.03,AbsMeanSigma=0.3,pvalue=3.50518974236708e-07,pvalueTTest=0.000103697196942874,
chr8	113259321	113259415	CSMD3	CSMD300021	-0.147958016572236	2	0.0281476850070592	2	0.000220282109219788	2	0.000220282109219788	NA	NA	SegRatio=0.03,AbsMeanSigma=0.3,pvalue=3.50518974236708e-07,pvalueTTest=0.000103697196942874,
chr8	113266439	113266538	CSMD3	CSMD300022	-0.0480346724561343	2	0.0281476850070592	2	0.000220282109219788	2	0.000220282109219788	NA	NA	SegRatio=0.03,AbsMeanSigma=0.3,pvalue=3.50518974236708e-07,pvalueTTest=0.000103697196942874,
chr8	113266539	113266643	CSMD3	CSMD300023	NA	2	0.0281476850070592	2	0.000220282109219788	2	0.000220282109219788	NA	NA	SegRatio=0.03,AbsMeanSigma=0.3,pvalue=3.50518974236708e-07,pvalueTTest=0.000103697196942874,
chr8	113267450	113267563	CSMD3	CSMD300024	0.0207343107435143	2	0.0281476850070592	2	0.000220282109219788	2	0.000220282109219788	NA	NA	SegRatio=0.03,AbsMeanSigma=0.3,pvalue=3.50518974236708e-07,pvalueTTest=0.000103697196942874,
chr8	113267557	113267666	CSMD3	CSMD300025	0.10622417508107	2	0.0281476850070592	2	0.000220282109219788	2	0.000220282109219788	NA	NA	SegRatio=0.03,AbsMeanSigma=0.3,pvalue=3.50518974236708e-07,pvalueTTest=0.000103697196942874,
chr8	113267650	113267724	CSMD3	CSMD300026	0.645117521730551	2	0.0281476850070592	2	0.000220282109219788	2	0.000220282109219788	NA	NA	SegRatio=0.03,AbsMeanSigma=0.3,pvalue=3.50518974236708e-07,pvalueTTest=0.000103697196942874,
chr8	113275815	113275928	CSMD3	CSMD300027	0.0341703019665968	2	0.0281476850070592	2	0.000220282109219788	2	0.000220282109219788	NA	NA	SegRatio=0.03,AbsMeanSigma=0.3,pvalue=3.50518974236708e-07,pvalueTTest=0.000103697196942874,
chr8	113275918	113276031	CSMD3	CSMD300028	0.157143846596839	2	0.0281476850070592	2	0.000220282109219788	2	0.000220282109219788	NA	NA	SegRatio=0.03,AbsMeanSigma=0.3,pvalue=3.50518974236708e-07,pvalueTTest=0.000103697196942874,
chr8	113275959	113276073	CSMD3	CSMD300029	0.10091094985986	2	0.0281476850070592	2	0.000220282109219788	2	0.000220282109219788	NA	NA	SegRatio=0.03,AbsMeanSigma=0.3,pvalue=3.50518974236708e-07,pvalueTTest=0.000103697196942874,
chr8	113277544	113277659	CSMD3	CSMD300030	NA	2	0.0281476850070592	2	0.000220282109219788	2	0.000220282109219788	NA	NA	SegRatio=0.03,AbsMeanSigma=0.3,pvalue=3.50518974236708e-07,pvalueTTest=0.000103697196942874,
chr8	113277660	113277775	CSMD3	CSMD300031	0.339476681455838	2	0.0281476850070592	2	0.000220282109219788	2	0.000220282109219788	NA	NA	SegRatio=0.03,AbsMeanSigma=0.3,pvalue=3.50518974236708e-07,pvalueTTest=0.000103697196942874,
chr8	113277722	113277838	CSMD3	CSMD300032	0.0578997157583149	2	0.0281476850070592	2	0.000220282109219788	2	0.000220282109219788	NA	NA	SegRatio=0.03,AbsMeanSigma=0.3,pvalue=3.50518974236708e-07,pvalueTTest=0.000103697196942874,
chr8	113293312	113293429	CSMD3	CSMD300033	NA	2	0.0281476850070592	2	0.000220282109219788	2	0.000220282109219788	NA	NA	SegRatio=0.03,AbsMeanSigma=0.3,pvalue=3.50518974236708e-07,pvalueTTest=0.000103697196942874,
chr8	113293427	113293534	CSMD3	CSMD300034	0.117465247767324	2	0.0281476850070592	2	0.000220282109219788	2	0.000220282109219788	NA	NA	SegRatio=0.03,AbsMeanSigma=0.3,pvalue=3.50518974236708e-07,pvalueTTest=0.000103697196942874,
chr8	113293500	113293615	CSMD3	CSMD300035	0.0812054893773729	2	0.0281476850070592	2	0.000220282109219788	2	0.000220282109219788	NA	NA	SegRatio=0.03,AbsMeanSigma=0.3,pvalue=3.50518974236708e-07,pvalueTTest=0.000103697196942874,
chr8	113299259	113299366	CSMD3	CSMD300036	0.127104102550282	2	0.0281476850070592	2	0.000220282109219788	2	0.000220282109219788	NA	NA	SegRatio=0.03,AbsMeanSigma=0.3,pvalue=3.50518974236708e-07,pvalueTTest=0.000103697196942874,
chr8	113299366	113299481	CSMD3	CSMD300037	-0.33429144485733	2	0.0281476850070592	2	0.000220282109219788	2	0.000220282109219788	NA	NA	SegRatio=0.03,AbsMeanSigma=0.3,pvalue=3.50518974236708e-07,pvalueTTest=0.000103697196942874,
chr8	113299472	113299583	CSMD3	CSMD300038	-0.0609299333551444	2	0.0281476850070592	2	0.000220282109219788	2	0.000220282109219788	NA	NA	SegRatio=0.03,AbsMeanSigma=0.3,pvalue=3.50518974236708e-07,pvalueTTest=0.000103697196942874,
chr8	113301534	113301649	CSMD3	CSMD300039	-0.176763229443841	2	0.0281476850070592	2	0.000220282109219788	2	0.000220282109219788	NA	NA	SegRatio=0.03,AbsMeanSigma=0.3,pvalue=3.50518974236708e-07,pvalueTTest=0.000103697196942874,
chr8	113301644	113301752	CSMD3	CSMD300040	0.0170803530112086	2	0.0281476850070592	2	0.000220282109219788	2	0.000220282109219788	NA	NA	SegRatio=0.03,AbsMeanSigma=0.3,pvalue=3.50518974236708e-07,pvalueTTest=0.000103697196942874,
chr8	113301698	113301812	CSMD3	CSMD300041	-0.272713511798179	2	0.0281476850070592	2	0.000220282109219788	2	0.000220282109219788	NA	NA	SegRatio=0.03,AbsMeanSigma=0.3,pvalue=3.50518974236708e-07,pvalueTTest=0.000103697196942874,
chr8	113303714	113303831	CSMD3	CSMD300042	-0.135201161431913	2	0.0281476850070592	2	0.000220282109219788	2	0.000220282109219788	NA	NA	SegRatio=0.03,AbsMeanSigma=0.3,pvalue=3.50518974236708e-07,pvalueTTest=0.000103697196942874,
chr8	113303830	113303920	CSMD3	CSMD300043	0.0575982394426096	2	0.0281476850070592	2	0.000220282109219788	2	0.000220282109219788	NA	NA	SegRatio=0.03,AbsMeanSigma=0.3,pvalue=3.50518974236708e-07,pvalueTTest=0.000103697196942874,
chr8	113303921	113304032	CSMD3	CSMD300044	NA	2	0.0281476850070592	2	0.000220282109219788	2	0.000220282109219788	NA	NA	SegRatio=0.03,AbsMeanSigma=0.3,pvalue=3.50518974236708e-07,pvalueTTest=0.000103697196942874,
chr8	113304745	113304858	CSMD3	CSMD300045	0.0281817393699598	2	0.0281476850070592	2	0.000220282109219788	2	0.000220282109219788	NA	NA	SegRatio=0.03,AbsMeanSigma=0.3,pvalue=3.50518974236708e-07,pvalueTTest=0.000103697196942874,
chr8	113304842	113304938	CSMD3	CSMD300046	-0.00731578961940557	2	0.0281476850070592	2	0.000220282109219788	2	0.000220282109219788	NA	NA	SegRatio=0.03,AbsMeanSigma=0.3,pvalue=3.50518974236708e-07,pvalueTTest=0.000103697196942874,
chr8	113304935	113305062	CSMD3	CSMD300047	0.558853340073768	2	0.0281476850070592	2	0.000220282109219788	2	0.000220282109219788	NA	NA	SegRatio=0.03,AbsMeanSigma=0.3,pvalue=3.50518974236708e-07,pvalueTTest=0.000103697196942874,
chr8	113308031	113308138	CSMD3	CSMD300048	0.151274631229149	2	0.0281476850070592	2	0.000220282109219788	2	0.000220282109219788	NA	NA	SegRatio=0.03,AbsMeanSigma=0.3,pvalue=3.50518974236708e-07,pvalueTTest=0.000103697196942874,
chr8	113308112	113308226	CSMD3	CSMD300049	-0.111500403817212	2	0.0281476850070592	2	0.000220282109219788	2	0.000220282109219788	NA	NA	SegRatio=0.03,AbsMeanSigma=0.3,pvalue=3.50518974236708e-07,pvalueTTest=0.000103697196942874,
chr8	113308212	113308300	CSMD3	CSMD300050	NA	2	0.0281476850070592	2	0.000220282109219788	2	0.000220282109219788	NA	NA	SegRatio=0.03,AbsMeanSigma=0.3,pvalue=3.50518974236708e-07,pvalueTTest=0.000103697196942874,
chr8	113313978	113314094	CSMD3	CSMD300051	0.260999827193127	2	0.0281476850070592	2	0.000220282109219788	2	0.000220282109219788	NA	NA	SegRatio=0.03,AbsMeanSigma=0.3,pvalue=3.50518974236708e-07,pvalueTTest=0.000103697196942874,
chr8	113314052	113314167	CSMD3	CSMD300052	0.0557282828292317	2	0.0281476850070592	2	0.000220282109219788	2	0.000220282109219788	NA	NA	SegRatio=0.03,AbsMeanSigma=0.3,pvalue=3.50518974236708e-07,pvalueTTest=0.000103697196942874,
chr8	113314160	113314272	CSMD3	CSMD300053	0.341837111539066	2	0.0281476850070592	2	0.000220282109219788	2	0.000220282109219788	NA	NA	SegRatio=0.03,AbsMeanSigma=0.3,pvalue=3.50518974236708e-07,pvalueTTest=0.000103697196942874,
chr8	113316911	113317020	CSMD3	CSMD300054	0.00902204262717586	2	0.0281476850070592	2	0.000220282109219788	2	0.000220282109219788	NA	NA	SegRatio=0.03,AbsMeanSigma=0.3,pvalue=3.50518974236708e-07,pvalueTTest=0.000103697196942874,
chr8	113317008	113317123	CSMD3	CSMD300055	0.209493245550094	2	0.0281476850070592	2	0.000220282109219788	2	0.000220282109219788	NA	NA	SegRatio=0.03,AbsMeanSigma=0.3,pvalue=3.50518974236708e-07,pvalueTTest=0.000103697196942874,
chr8	113317120	113317235	CSMD3	CSMD300056	0.0827201230549155	2	0.0281476850070592	2	0.000220282109219788	2	0.000220282109219788	NA	NA	SegRatio=0.03,AbsMeanSigma=0.3,pvalue=3.50518974236708e-07,pvalueTTest=0.000103697196942874,
chr8	113318151	113318267	CSMD3	CSMD300057	-0.107427296172055	2	0.0281476850070592	2	0.000220282109219788	2	0.000220282109219788	NA	NA	SegRatio=0.03,AbsMeanSigma=0.3,pvalue=3.50518974236708e-07,pvalueTTest=0.000103697196942874,
chr8	113318239	113318349	CSMD3	CSMD300058	-0.126485335349067	2	0.0281476850070592	2	0.000220282109219788	2	0.000220282109219788	NA	NA	SegRatio=0.03,AbsMeanSigma=0.3,pvalue=3.50518974236708e-07,pvalueTTest=0.000103697196942874,
chr8	113318274	113318384	CSMD3	CSMD300059	-0.0953942304527144	2	0.0281476850070592	2	0.000220282109219788	2	0.000220282109219788	NA	NA	SegRatio=0.03,AbsMeanSigma=0.3,pvalue=3.50518974236708e-07,pvalueTTest=0.000103697196942874,
chr8	113318367	113318482	CSMD3	CSMD300060	-0.126478180107945	2	0.0281476850070592	2	0.000220282109219788	2	0.000220282109219788	NA	NA	SegRatio=0.03,AbsMeanSigma=0.3,pvalue=3.50518974236708e-07,pvalueTTest=0.000103697196942874,
chr8	113323167	113323284	CSMD3	CSMD300061	0.0168206724485835	2	0.0281476850070592	2	0.000220282109219788	2	0.000220282109219788	NA	NA	SegRatio=0.03,AbsMeanSigma=0.3,pvalue=3.50518974236708e-07,pvalueTTest=0.000103697196942874,
chr8	113323260	113323369	CSMD3	CSMD300062	0.0537257142670708	2	0.0281476850070592	2	0.000220282109219788	2	0.000220282109219788	NA	NA	SegRatio=0.03,AbsMeanSigma=0.3,pvalue=3.50518974236708e-07,pvalueTTest=0.000103697196942874,
chr8	113323368	113323479	CSMD3	CSMD300063	-0.00717011343869631	2	0.0281476850070592	2	0.000220282109219788	2	0.000220282109219788	NA	NA	SegRatio=0.03,AbsMeanSigma=0.3,pvalue=3.50518974236708e-07,pvalueTTest=0.000103697196942874,
chr8	113326110	113326206	CSMD3	CSMD300064	0.193534519847713	2	0.0281476850070592	2	0.000220282109219788	2	0.000220282109219788	NA	NA	SegRatio=0.03,AbsMeanSigma=0.3,pvalue=3.50518974236708e-07,pvalueTTest=0.000103697196942874,
chr8	113326180	113326279	CSMD3	CSMD300065	NA	2	0.0281476850070592	2	0.000220282109219788	2	0.000220282109219788	NA	NA	SegRatio=0.03,AbsMeanSigma=0.3,pvalue=3.50518974236708e-07,pvalueTTest=0.000103697196942874,
chr8	113326270	113326383	CSMD3	CSMD300066	NA	2	0.0281476850070592	2	0.000220282109219788	2	0.000220282109219788	NA	NA	SegRatio=0.03,AbsMeanSigma=0.3,pvalue=3.50518974236708e-07,pvalueTTest=0.000103697196942874,
chr8	113326575	113326672	CSMD3	CSMD300067	NA	2	0.0281476850070592	2	0.000220282109219788	2	0.000220282109219788	NA	NA	SegRatio=0.03,AbsMeanSigma=0.3,pvalue=3.50518974236708e-07,pvalueTTest=0.000103697196942874,
chr8	113326671	113326788	CSMD3	CSMD300068	0.0641215621748147	2	0.0281476850070592	2	0.000220282109219788	2	0.000220282109219788	NA	NA	SegRatio=0.03,AbsMeanSigma=0.3,pvalue=3.50518974236708e-07,pvalueTTest=0.000103697196942874,
chr8	113326776	113326884	CSMD3	CSMD300069	-0.12954125832392	2	0.0281476850070592	2	0.000220282109219788	2	0.000220282109219788	NA	NA	SegRatio=0.03,AbsMeanSigma=0.3,pvalue=3.50518974236708e-07,pvalueTTest=0.000103697196942874,
chr8	113330970	113331087	CSMD3	CSMD300070	-1.67263886200108	2	0.0281476850070592	2	0.000220282109219788	2	0.000220282109219788	NA	NA	SegRatio=0.03,AbsMeanSigma=0.3,pvalue=3.50518974236708e-07,pvalueTTest=0.000103697196942874,
chr8	113331083	113331198	CSMD3	CSMD300071	0.105541607450632	2	0.0281476850070592	2	0.000220282109219788	2	0.000220282109219788	NA	NA	SegRatio=0.03,AbsMeanSigma=0.3,pvalue=3.50518974236708e-07,pvalueTTest=0.000103697196942874,
chr8	113332093	113332190	CSMD3	CSMD300072	-0.00105524584227965	2	0.0281476850070592	2	0.000220282109219788	2	0.000220282109219788	NA	NA	SegRatio=0.03,AbsMeanSigma=0.3,pvalue=3.50518974236708e-07,pvalueTTest=0.000103697196942874,
chr8	113332148	113332226	CSMD3	CSMD300073	-0.310693452228417	2	0.0281476850070592	2	0.000220282109219788	2	0.000220282109219788	NA	NA	SegRatio=0.03,AbsMeanSigma=0.3,pvalue=3.50518974236708e-07,pvalueTTest=0.000103697196942874,
chr8	113332170	113332247	CSMD3	CSMD300074	-0.192925037376613	2	0.0281476850070592	2	0.000220282109219788	2	0.000220282109219788	NA	NA	SegRatio=0.03,AbsMeanSigma=0.3,pvalue=3.50518974236708e-07,pvalueTTest=0.000103697196942874,
chr8	113347525	113347635	CSMD3	CSMD300075	-0.12935333389685	2	0.0281476850070592	2	0.000220282109219788	2	0.000220282109219788	NA	NA	SegRatio=0.03,AbsMeanSigma=0.3,pvalue=3.50518974236708e-07,pvalueTTest=0.000103697196942874,
chr8	113347597	113347714	CSMD3	CSMD300076	0.118230729046434	2	0.0281476850070592	2	0.000220282109219788	2	0.000220282109219788	NA	NA	SegRatio=0.03,AbsMeanSigma=0.3,pvalue=3.50518974236708e-07,pvalueTTest=0.000103697196942874,
chr8	113347712	113347821	CSMD3	CSMD300077	-0.0526829469134113	2	0.0281476850070592	2	0.000220282109219788	2	0.000220282109219788	NA	NA	SegRatio=0.03,AbsMeanSigma=0.3,pvalue=3.50518974236708e-07,pvalueTTest=0.000103697196942874,
chr8	113348809	113348919	CSMD3	CSMD300078	NA	2	0.0281476850070592	2	0.000220282109219788	2	0.000220282109219788	NA	NA	SegRatio=0.03,AbsMeanSigma=0.3,pvalue=3.50518974236708e-07,pvalueTTest=0.000103697196942874,
chr8	113348917	113349029	CSMD3	CSMD300079	0.228752880063351	2	0.0281476850070592	2	0.000220282109219788	2	0.000220282109219788	NA	NA	SegRatio=0.03,AbsMeanSigma=0.3,pvalue=3.50518974236708e-07,pvalueTTest=0.000103697196942874,
chr8	113349010	113349123	CSMD3	CSMD300080	0.235871488695478	2	0.0281476850070592	2	0.000220282109219788	2	0.000220282109219788	NA	NA	SegRatio=0.03,AbsMeanSigma=0.3,pvalue=3.50518974236708e-07,pvalueTTest=0.000103697196942874,
chr8	113349750	113349856	CSMD3	CSMD300081	0.440985588809525	2	0.0281476850070592	2	0.000220282109219788	2	0.000220282109219788	NA	NA	SegRatio=0.03,AbsMeanSigma=0.3,pvalue=3.50518974236708e-07,pvalueTTest=0.000103697196942874,
chr8	113349840	113349951	CSMD3	CSMD300082	0.129692912003788	2	0.0281476850070592	2	0.000220282109219788	2	0.000220282109219788	NA	NA	SegRatio=0.03,AbsMeanSigma=0.3,pvalue=3.50518974236708e-07,pvalueTTest=0.000103697196942874,
chr8	113349948	113350053	CSMD3	CSMD300083	-0.162926737623908	2	0.0281476850070592	2	0.000220282109219788	2	0.000220282109219788	NA	NA	SegRatio=0.03,AbsMeanSigma=0.3,pvalue=3.50518974236708e-07,pvalueTTest=0.000103697196942874,
chr8	113353584	113353720	CSMD3	CSMD300084	NA	2	0.0281476850070592	2	0.000220282109219788	2	0.000220282109219788	NA	NA	SegRatio=0.03,AbsMeanSigma=0.3,pvalue=3.50518974236708e-07,pvalueTTest=0.000103697196942874,
chr8	113353723	113353829	CSMD3	CSMD300085	0.183362705119307	2	0.0281476850070592	2	0.000220282109219788	2	0.000220282109219788	NA	NA	SegRatio=0.03,AbsMeanSigma=0.3,pvalue=3.50518974236708e-07,pvalueTTest=0.000103697196942874,
chr8	113353830	113353946	CSMD3	CSMD300086	0.175666161622304	2	0.0281476850070592	2	0.000220282109219788	2	0.000220282109219788	NA	NA	SegRatio=0.03,AbsMeanSigma=0.3,pvalue=3.50518974236708e-07,pvalueTTest=0.000103697196942874,
chr8	113358236	113358348	CSMD3	CSMD300087	NA	2	0.0281476850070592	2	0.000220282109219788	2	0.000220282109219788	NA	NA	SegRatio=0.03,AbsMeanSigma=0.3,pvalue=3.50518974236708e-07,pvalueTTest=0.000103697196942874,
chr8	113358344	113358454	CSMD3	CSMD300088	0.20199998489296	2	0.0281476850070592	2	0.000220282109219788	2	0.000220282109219788	NA	NA	SegRatio=0.03,AbsMeanSigma=0.3,pvalue=3.50518974236708e-07,pvalueTTest=0.000103697196942874,
chr8	113358409	113358527	CSMD3	CSMD300089	-0.373671981508992	2	0.0281476850070592	2	0.000220282109219788	2	0.000220282109219788	NA	NA	SegRatio=0.03,AbsMeanSigma=0.3,pvalue=3.50518974236708e-07,pvalueTTest=0.000103697196942874,
chr8	113363330	113363435	CSMD3	CSMD300090	NA	2	0.0281476850070592	2	0.000220282109219788	2	0.000220282109219788	NA	NA	SegRatio=0.03,AbsMeanSigma=0.3,pvalue=3.50518974236708e-07,pvalueTTest=0.000103697196942874,
chr8	113363420	113363486	CSMD3	CSMD300091	-0.0409530804618046	2	0.0281476850070592	2	0.000220282109219788	2	0.000220282109219788	NA	NA	SegRatio=0.03,AbsMeanSigma=0.3,pvalue=3.50518974236708e-07,pvalueTTest=0.000103697196942874,
chr8	113363447	113363555	CSMD3	CSMD300092	NA	2	0.0281476850070592	2	0.000220282109219788	2	0.000220282109219788	NA	NA	SegRatio=0.03,AbsMeanSigma=0.3,pvalue=3.50518974236708e-07,pvalueTTest=0.000103697196942874,
chr8	113364554	113364665	CSMD3	CSMD300093	-0.0440306558296672	2	0.0281476850070592	2	0.000220282109219788	2	0.000220282109219788	NA	NA	SegRatio=0.03,AbsMeanSigma=0.3,pvalue=3.50518974236708e-07,pvalueTTest=0.000103697196942874,
chr8	113364663	113364750	CSMD3	CSMD300094	0.232044147669758	2	0.0281476850070592	2	0.000220282109219788	2	0.000220282109219788	NA	NA	SegRatio=0.03,AbsMeanSigma=0.3,pvalue=3.50518974236708e-07,pvalueTTest=0.000103697196942874,
chr8	113364733	113364841	CSMD3	CSMD300095	NA	2	0.0281476850070592	2	0.000220282109219788	2	0.000220282109219788	NA	NA	SegRatio=0.03,AbsMeanSigma=0.3,pvalue=3.50518974236708e-07,pvalueTTest=0.000103697196942874,
chr8	113392503	113392610	CSMD3	CSMD300096	NA	2	0.0281476850070592	2	0.000220282109219788	2	0.000220282109219788	NA	NA	SegRatio=0.03,AbsMeanSigma=0.3,pvalue=3.50518974236708e-07,pvalueTTest=0.000103697196942874,
chr8	113392602	113392704	CSMD3	CSMD300097	0.510350920743493	2	0.0281476850070592	2	0.000220282109219788	2	0.000220282109219788	NA	NA	SegRatio=0.03,AbsMeanSigma=0.3,pvalue=3.50518974236708e-07,pvalueTTest=0.000103697196942874,
chr8	113395718	113395812	CSMD3	CSMD300098	NA	2	0.0281476850070592	2	0.000220282109219788	2	0.000220282109219788	NA	NA	SegRatio=0.03,AbsMeanSigma=0.3,pvalue=3.50518974236708e-07,pvalueTTest=0.000103697196942874,
chr8	113395804	113395910	CSMD3	CSMD300099	0.261498662042767	2	0.0281476850070592	2	0.000220282109219788	2	0.000220282109219788	NA	NA	SegRatio=0.03,AbsMeanSigma=0.3,pvalue=3.50518974236708e-07,pvalueTTest=0.000103697196942874,
chr8	113395865	113395980	CSMD3	CSMD300100	0.171514082423709	2	0.0281476850070592	2	0.000220282109219788	2	0.000220282109219788	NA	NA	SegRatio=0.03,AbsMeanSigma=0.3,pvalue=3.50518974236708e-07,pvalueTTest=0.000103697196942874,
chr8	113402850	113402960	CSMD3	CSMD300101	-0.0852618399935636	2	0.0281476850070592	2	0.000220282109219788	2	0.000220282109219788	NA	NA	SegRatio=0.03,AbsMeanSigma=0.3,pvalue=3.50518974236708e-07,pvalueTTest=0.000103697196942874,
chr8	113402940	113403038	CSMD3	CSMD300102	0.141642943182027	2	0.0281476850070592	2	0.000220282109219788	2	0.000220282109219788	NA	NA	SegRatio=0.03,AbsMeanSigma=0.3,pvalue=3.50518974236708e-07,pvalueTTest=0.000103697196942874,
chr8	113418770	113418884	CSMD3	CSMD300103	0.176196977971827	2	0.0281476850070592	2	0.000220282109219788	2	0.000220282109219788	NA	NA	SegRatio=0.03,AbsMeanSigma=0.3,pvalue=3.50518974236708e-07,pvalueTTest=0.000103697196942874,
chr8	113418819	113418919	CSMD3	CSMD300104	0.0281476850070592	2	0.0281476850070592	2	0.000220282109219788	2	0.000220282109219788	NA	NA	SegRatio=0.03,AbsMeanSigma=0.3,pvalue=3.50518974236708e-07,pvalueTTest=0.000103697196942874,
chr8	113418883	113418991	CSMD3	CSMD300105	-0.031901611182046	2	0.0281476850070592	2	0.000220282109219788	2	0.000220282109219788	NA	NA	SegRatio=0.03,AbsMeanSigma=0.3,pvalue=3.50518974236708e-07,pvalueTTest=0.000103697196942874,
chr8	113420517	113420628	CSMD3	CSMD300106	0.0266772057382576	2	0.0281476850070592	2	0.000220282109219788	2	0.000220282109219788	NA	NA	SegRatio=0.03,AbsMeanSigma=0.3,pvalue=3.50518974236708e-07,pvalueTTest=0.000103697196942874,
chr8	113420607	113420719	CSMD3	CSMD300107	NA	2	0.0281476850070592	2	0.000220282109219788	2	0.000220282109219788	NA	NA	SegRatio=0.03,AbsMeanSigma=0.3,pvalue=3.50518974236708e-07,pvalueTTest=0.000103697196942874,
chr8	113421124	113421216	CSMD3	CSMD300108	-0.097669924167846	2	0.0281476850070592	2	0.000220282109219788	2	0.000220282109219788	NA	NA	SegRatio=0.03,AbsMeanSigma=0.3,pvalue=3.50518974236708e-07,pvalueTTest=0.000103697196942874,
chr8	113421190	113421283	CSMD3	CSMD300109	0.148455021094943	2	0.0281476850070592	2	0.000220282109219788	2	0.000220282109219788	NA	NA	SegRatio=0.03,AbsMeanSigma=0.3,pvalue=3.50518974236708e-07,pvalueTTest=0.000103697196942874,
chr8	113484794	113484910	CSMD3	CSMD300110	-0.210809784107389	2	0.0281476850070592	2	0.000220282109219788	2	0.000220282109219788	NA	NA	SegRatio=0.03,AbsMeanSigma=0.3,pvalue=3.50518974236708e-07,pvalueTTest=0.000103697196942874,
chr8	113484910	113485022	CSMD3	CSMD300111	0.264678801048821	2	0.0281476850070592	2	0.000220282109219788	2	0.000220282109219788	NA	NA	SegRatio=0.03,AbsMeanSigma=0.3,pvalue=3.50518974236708e-07,pvalueTTest=0.000103697196942874,
chr8	113504646	113504742	CSMD3	CSMD300112	0.869843769743544	2	0.0281476850070592	2	0.000220282109219788	2	0.000220282109219788	q-value=9.1105357656879e-05, copies=5	NA	SegRatio=0.03,AbsMeanSigma=0.3,pvalue=3.50518974236708e-07,pvalueTTest=0.000103697196942874,
chr8	113504743	113504859	CSMD3	CSMD300113	-0.0536621395601797	2	0.0281476850070592	2	0.000220282109219788	2	0.000220282109219788	NA	NA	SegRatio=0.03,AbsMeanSigma=0.3,pvalue=3.50518974236708e-07,pvalueTTest=0.000103697196942874,
chr8	113504856	113504969	CSMD3	CSMD300114	-0.134013023880409	2	0.0281476850070592	2	0.000220282109219788	2	0.000220282109219788	NA	NA	SegRatio=0.03,AbsMeanSigma=0.3,pvalue=3.50518974236708e-07,pvalueTTest=0.000103697196942874,
chr8	113515966	113516077	CSMD3	CSMD300115	NA	2	0.0281476850070592	2	0.000220282109219788	2	0.000220282109219788	NA	NA	SegRatio=0.03,AbsMeanSigma=0.3,pvalue=3.50518974236708e-07,pvalueTTest=0.000103697196942874,
chr8	113516061	113516176	CSMD3	CSMD300116.CSMD300117	NA	2	0.0281476850070592	2	0.000220282109219788	2	0.000220282109219788	NA	NA	SegRatio=0.03,AbsMeanSigma=0.3,pvalue=3.50518974236708e-07,pvalueTTest=0.000103697196942874,
chr8	113516193	113516320	CSMD3	CSMD300118	-2.28925310326406	2	0.0281476850070592	2	0.000220282109219788	2	0.000220282109219788	NA	NA	SegRatio=0.03,AbsMeanSigma=0.3,pvalue=3.50518974236708e-07,pvalueTTest=0.000103697196942874,
chr8	113518880	113518997	CSMD3	CSMD300119	-0.245800818623351	2	0.0281476850070592	2	0.000220282109219788	2	0.000220282109219788	NA	NA	SegRatio=0.03,AbsMeanSigma=0.3,pvalue=3.50518974236708e-07,pvalueTTest=0.000103697196942874,
chr8	113518939	113519050	CSMD3	CSMD300120	0.181356350811455	2	0.0281476850070592	2	0.000220282109219788	2	0.000220282109219788	NA	NA	SegRatio=0.03,AbsMeanSigma=0.3,pvalue=3.50518974236708e-07,pvalueTTest=0.000103697196942874,
chr8	113519036	113519151	CSMD3	CSMD300121	0.0704454023048777	2	0.0281476850070592	2	0.000220282109219788	2	0.000220282109219788	NA	NA	SegRatio=0.03,AbsMeanSigma=0.3,pvalue=3.50518974236708e-07,pvalueTTest=0.000103697196942874,
chr8	113529164	113529296	CSMD3	CSMD300122	0.577260018723975	2	0.0281476850070592	2	0.000220282109219788	2	0.000220282109219788	NA	NA	SegRatio=0.03,AbsMeanSigma=0.3,pvalue=3.50518974236708e-07,pvalueTTest=0.000103697196942874,
chr8	113529296	113529402	CSMD3	CSMD300123	0.121175917648752	2	0.0281476850070592	2	0.000220282109219788	2	0.000220282109219788	NA	NA	SegRatio=0.03,AbsMeanSigma=0.3,pvalue=3.50518974236708e-07,pvalueTTest=0.000103697196942874,
chr8	113529341	113529440	CSMD3	CSMD300124	0.273683724796324	2	0.0281476850070592	2	0.000220282109219788	2	0.000220282109219788	NA	NA	SegRatio=0.03,AbsMeanSigma=0.3,pvalue=3.50518974236708e-07,pvalueTTest=0.000103697196942874,
chr8	113529392	113529505	CSMD3	CSMD300125	0.109072960526888	2	0.0281476850070592	2	0.000220282109219788	2	0.000220282109219788	NA	NA	SegRatio=0.03,AbsMeanSigma=0.3,pvalue=3.50518974236708e-07,pvalueTTest=0.000103697196942874,
chr8	113562876	113562988	CSMD3	CSMD300126	0.742430641360766	2	0.0281476850070592	2	0.000220282109219788	2	0.000220282109219788	q-value=0.00186352890498653, copies=4	NA	SegRatio=0.03,AbsMeanSigma=0.3,pvalue=3.50518974236708e-07,pvalueTTest=0.000103697196942874,
chr8	113562988	113563103	CSMD3	CSMD300127	0.0149747285172101	2	0.0281476850070592	2	0.000220282109219788	2	0.000220282109219788	NA	NA	SegRatio=0.03,AbsMeanSigma=0.3,pvalue=3.50518974236708e-07,pvalueTTest=0.000103697196942874,
chr8	113563062	113563169	CSMD3	CSMD300128	-0.174607079152414	2	0.0281476850070592	2	0.000220282109219788	2	0.000220282109219788	NA	NA	SegRatio=0.03,AbsMeanSigma=0.3,pvalue=3.50518974236708e-07,pvalueTTest=0.000103697196942874,
chr8	113564789	113564904	CSMD3	CSMD300129	-0.14785695245874	2	0.0281476850070592	2	0.000220282109219788	2	0.000220282109219788	NA	NA	SegRatio=0.03,AbsMeanSigma=0.3,pvalue=3.50518974236708e-07,pvalueTTest=0.000103697196942874,
chr8	113564876	113564987	CSMD3	CSMD300130	-0.0108528645323467	2	0.0281476850070592	2	0.000220282109219788	2	0.000220282109219788	NA	NA	SegRatio=0.03,AbsMeanSigma=0.3,pvalue=3.50518974236708e-07,pvalueTTest=0.000103697196942874,
chr8	113568957	113569070	CSMD3	CSMD300131	0.236995128130018	2	0.0281476850070592	2	0.000220282109219788	2	0.000220282109219788	NA	NA	SegRatio=0.03,AbsMeanSigma=0.3,pvalue=3.50518974236708e-07,pvalueTTest=0.000103697196942874,
chr8	113569014	113569120	CSMD3	CSMD300132	-0.0830747072319153	2	0.0281476850070592	2	0.000220282109219788	2	0.000220282109219788	NA	NA	SegRatio=0.03,AbsMeanSigma=0.3,pvalue=3.50518974236708e-07,pvalueTTest=0.000103697196942874,
chr8	113569087	113569201	CSMD3	CSMD300133	-0.0163395150701922	2	0.0281476850070592	2	0.000220282109219788	2	0.000220282109219788	NA	NA	SegRatio=0.03,AbsMeanSigma=0.3,pvalue=3.50518974236708e-07,pvalueTTest=0.000103697196942874,
chr8	113569185	113569296	CSMD3	CSMD300134	NA	2	0.0281476850070592	2	0.000220282109219788	2	0.000220282109219788	NA	NA	SegRatio=0.03,AbsMeanSigma=0.3,pvalue=3.50518974236708e-07,pvalueTTest=0.000103697196942874,
chr8	113585668	113585779	CSMD3	CSMD300135	0.0129530601353836	2	0.0281476850070592	2	0.000220282109219788	2	0.000220282109219788	NA	NA	SegRatio=0.03,AbsMeanSigma=0.3,pvalue=3.50518974236708e-07,pvalueTTest=0.000103697196942874,
chr8	113585759	113585872	CSMD3	CSMD300136	0.139273017703332	2	0.0281476850070592	2	0.000220282109219788	2	0.000220282109219788	NA	NA	SegRatio=0.03,AbsMeanSigma=0.3,pvalue=3.50518974236708e-07,pvalueTTest=0.000103697196942874,
chr8	113585804	113585917	CSMD3	CSMD300137	-0.0252628961718666	2	0.0281476850070592	2	0.000220282109219788	2	0.000220282109219788	NA	NA	SegRatio=0.03,AbsMeanSigma=0.3,pvalue=3.50518974236708e-07,pvalueTTest=0.000103697196942874,
chr8	113599288	113599394	CSMD3	CSMD300138	-0.0335248964750353	2	0.0281476850070592	2	0.000220282109219788	2	0.000220282109219788	NA	NA	SegRatio=0.03,AbsMeanSigma=0.3,pvalue=3.50518974236708e-07,pvalueTTest=0.000103697196942874,
chr8	113599344	113599458	CSMD3	CSMD300139	-0.0866108196242068	2	0.0281476850070592	2	0.000220282109219788	2	0.000220282109219788	NA	NA	SegRatio=0.03,AbsMeanSigma=0.3,pvalue=3.50518974236708e-07,pvalueTTest=0.000103697196942874,
chr8	113599424	113599534	CSMD3	CSMD300140	0.163322248984886	2	0.0281476850070592	2	0.000220282109219788	2	0.000220282109219788	NA	NA	SegRatio=0.03,AbsMeanSigma=0.3,pvalue=3.50518974236708e-07,pvalueTTest=0.000103697196942874,
chr8	113649021	113649133	CSMD3	CSMD300141	-0.053063030782197	2	0.0281476850070592	2	0.000220282109219788	2	0.000220282109219788	NA	NA	SegRatio=0.03,AbsMeanSigma=0.3,pvalue=3.50518974236708e-07,pvalueTTest=0.000103697196942874,
chr8	113649121	113649212	CSMD3	CSMD300142	0.100963333676485	2	0.0281476850070592	2	0.000220282109219788	2	0.000220282109219788	NA	NA	SegRatio=0.03,AbsMeanSigma=0.3,pvalue=3.50518974236708e-07,pvalueTTest=0.000103697196942874,
chr8	113649155	113649268	CSMD3	CSMD300143	0.11470654948571	2	0.0281476850070592	2	0.000220282109219788	2	0.000220282109219788	NA	NA	SegRatio=0.03,AbsMeanSigma=0.3,pvalue=3.50518974236708e-07,pvalueTTest=0.000103697196942874,
chr8	113650858	113650969	CSMD3	CSMD300144	-1.44174579642461	2	0.0281476850070592	2	0.000220282109219788	2	0.000220282109219788	NA	NA	SegRatio=0.03,AbsMeanSigma=0.3,pvalue=3.50518974236708e-07,pvalueTTest=0.000103697196942874,
chr8	113650948	113651059	CSMD3	CSMD300145	0.0140586320385201	2	0.0281476850070592	2	0.000220282109219788	2	0.000220282109219788	NA	NA	SegRatio=0.03,AbsMeanSigma=0.3,pvalue=3.50518974236708e-07,pvalueTTest=0.000103697196942874,
chr8	113651016	113651125	CSMD3	CSMD300146	0.0810158019610397	2	0.0281476850070592	2	0.000220282109219788	2	0.000220282109219788	NA	NA	SegRatio=0.03,AbsMeanSigma=0.3,pvalue=3.50518974236708e-07,pvalueTTest=0.000103697196942874,
chr8	113651089	113651201	CSMD3	CSMD300147	-0.118680231626573	2	0.0281476850070592	2	0.000220282109219788	2	0.000220282109219788	NA	NA	SegRatio=0.03,AbsMeanSigma=0.3,pvalue=3.50518974236708e-07,pvalueTTest=0.000103697196942874,
chr8	113657311	113657423	CSMD3	CSMD300148	0.0295413980428628	2	0.0281476850070592	2	0.000220282109219788	2	0.000220282109219788	NA	NA	SegRatio=0.03,AbsMeanSigma=0.3,pvalue=3.50518974236708e-07,pvalueTTest=0.000103697196942874,
chr8	113657424	113657538	CSMD3	CSMD300149	0.0170553929510522	2	0.0281476850070592	2	0.000220282109219788	2	0.000220282109219788	NA	NA	SegRatio=0.03,AbsMeanSigma=0.3,pvalue=3.50518974236708e-07,pvalueTTest=0.000103697196942874,
chr8	113662274	113662406	CSMD3	CSMD300150	NA	2	0.0281476850070592	2	0.000220282109219788	2	0.000220282109219788	NA	NA	SegRatio=0.03,AbsMeanSigma=0.3,pvalue=3.50518974236708e-07,pvalueTTest=0.000103697196942874,
chr8	113662401	113662489	CSMD3	CSMD300151	-0.146809060663468	2	0.0281476850070592	2	0.000220282109219788	2	0.000220282109219788	NA	NA	SegRatio=0.03,AbsMeanSigma=0.3,pvalue=3.50518974236708e-07,pvalueTTest=0.000103697196942874,
chr8	113662462	113662569	CSMD3	CSMD300152	0.393615599076901	2	0.0281476850070592	2	0.000220282109219788	2	0.000220282109219788	NA	NA	SegRatio=0.03,AbsMeanSigma=0.3,pvalue=3.50518974236708e-07,pvalueTTest=0.000103697196942874,
chr8	113662541	113662651	CSMD3	CSMD300153	0.24881705155275	2	0.0281476850070592	2	0.000220282109219788	2	0.000220282109219788	NA	NA	SegRatio=0.03,AbsMeanSigma=0.3,pvalue=3.50518974236708e-07,pvalueTTest=0.000103697196942874,
chr8	113668360	113668476	CSMD3	CSMD300154	NA	2	0.0281476850070592	2	0.000220282109219788	2	0.000220282109219788	NA	NA	SegRatio=0.03,AbsMeanSigma=0.3,pvalue=3.50518974236708e-07,pvalueTTest=0.000103697196942874,
chr8	113668418	113668531	CSMD3	CSMD300155	-0.107851536299437	2	0.0281476850070592	2	0.000220282109219788	2	0.000220282109219788	NA	NA	SegRatio=0.03,AbsMeanSigma=0.3,pvalue=3.50518974236708e-07,pvalueTTest=0.000103697196942874,
chr8	113668517	113668626	CSMD3	CSMD300156	0.000318797892758294	2	0.0281476850070592	2	0.000220282109219788	2	0.000220282109219788	NA	NA	SegRatio=0.03,AbsMeanSigma=0.3,pvalue=3.50518974236708e-07,pvalueTTest=0.000103697196942874,
chr8	113678460	113678573	CSMD3	CSMD300157	-0.0517934604906391	2	0.0281476850070592	2	0.000220282109219788	2	0.000220282109219788	NA	NA	SegRatio=0.03,AbsMeanSigma=0.3,pvalue=3.50518974236708e-07,pvalueTTest=0.000103697196942874,
chr8	113678566	113678676	CSMD3	CSMD300158	0.373111993803345	2	0.0281476850070592	2	0.000220282109219788	2	0.000220282109219788	NA	NA	SegRatio=0.03,AbsMeanSigma=0.3,pvalue=3.50518974236708e-07,pvalueTTest=0.000103697196942874,
chr8	113694650	113694755	CSMD3	CSMD300159	0.293922125970755	2	0.0281476850070592	2	0.000220282109219788	2	0.000220282109219788	NA	NA	SegRatio=0.03,AbsMeanSigma=0.3,pvalue=3.50518974236708e-07,pvalueTTest=0.000103697196942874,
chr8	113694713	113694830	CSMD3	CSMD300160	-0.0361407586734206	2	0.0281476850070592	2	0.000220282109219788	2	0.000220282109219788	NA	NA	SegRatio=0.03,AbsMeanSigma=0.3,pvalue=3.50518974236708e-07,pvalueTTest=0.000103697196942874,
chr8	113694764	113694858	CSMD3	CSMD300161	-0.0650406882457041	2	0.0281476850070592	2	0.000220282109219788	2	0.000220282109219788	NA	NA	SegRatio=0.03,AbsMeanSigma=0.3,pvalue=3.50518974236708e-07,pvalueTTest=0.000103697196942874,
chr8	113694854	113694966	CSMD3	CSMD300162	-0.0502410962596669	2	0.0281476850070592	2	0.000220282109219788	2	0.000220282109219788	NA	NA	SegRatio=0.03,AbsMeanSigma=0.3,pvalue=3.50518974236708e-07,pvalueTTest=0.000103697196942874,
chr8	113697582	113697687	CSMD3	CSMD300163	0.494963815497869	2	0.0281476850070592	2	0.000220282109219788	2	0.000220282109219788	NA	NA	SegRatio=0.03,AbsMeanSigma=0.3,pvalue=3.50518974236708e-07,pvalueTTest=0.000103697196942874,
chr8	113697686	113697800	CSMD3	CSMD300164	0.142219698326871	2	0.0281476850070592	2	0.000220282109219788	2	0.000220282109219788	NA	NA	SegRatio=0.03,AbsMeanSigma=0.3,pvalue=3.50518974236708e-07,pvalueTTest=0.000103697196942874,
chr8	113697790	113697900	CSMD3	CSMD300165	0.125133737026096	2	0.0281476850070592	2	0.000220282109219788	2	0.000220282109219788	NA	NA	SegRatio=0.03,AbsMeanSigma=0.3,pvalue=3.50518974236708e-07,pvalueTTest=0.000103697196942874,
chr8	113697849	113697960	CSMD3	CSMD300166	0.315622052474372	2	0.0281476850070592	2	0.000220282109219788	2	0.000220282109219788	NA	NA	SegRatio=0.03,AbsMeanSigma=0.3,pvalue=3.50518974236708e-07,pvalueTTest=0.000103697196942874,
chr8	113697957	113698091	CSMD3	CSMD300167	NA	2	0.0281476850070592	2	0.000220282109219788	2	0.000220282109219788	NA	NA	SegRatio=0.03,AbsMeanSigma=0.3,pvalue=3.50518974236708e-07,pvalueTTest=0.000103697196942874,
chr8	113702074	113702185	CSMD3	CSMD300168	0.0460317260207222	2	0.0281476850070592	2	0.000220282109219788	2	0.000220282109219788	NA	NA	SegRatio=0.03,AbsMeanSigma=0.3,pvalue=3.50518974236708e-07,pvalueTTest=0.000103697196942874,
chr8	113702145	113702254	CSMD3	CSMD300169	-0.0245621632228177	2	0.0281476850070592	2	0.000220282109219788	2	0.000220282109219788	NA	NA	SegRatio=0.03,AbsMeanSigma=0.3,pvalue=3.50518974236708e-07,pvalueTTest=0.000103697196942874,
chr8	113702251	113702361	CSMD3	CSMD300170	0.17050636612868	2	0.0281476850070592	2	0.000220282109219788	2	0.000220282109219788	NA	NA	SegRatio=0.03,AbsMeanSigma=0.3,pvalue=3.50518974236708e-07,pvalueTTest=0.000103697196942874,
chr8	113812369	113812480	CSMD3	CSMD300171	-0.42150641648077	2	0.0281476850070592	2	0.000220282109219788	2	0.000220282109219788	NA	NA	SegRatio=0.03,AbsMeanSigma=0.3,pvalue=3.50518974236708e-07,pvalueTTest=0.000103697196942874,
chr8	113812463	113812575	CSMD3	CSMD300172	0.112272147148154	2	0.0281476850070592	2	0.000220282109219788	2	0.000220282109219788	NA	NA	SegRatio=0.03,AbsMeanSigma=0.3,pvalue=3.50518974236708e-07,pvalueTTest=0.000103697196942874,
chr8	113841893	113842009	CSMD3	CSMD300173	0.0335903405500593	2	0.0281476850070592	2	0.000220282109219788	2	0.000220282109219788	NA	NA	SegRatio=0.03,AbsMeanSigma=0.3,pvalue=3.50518974236708e-07,pvalueTTest=0.000103697196942874,
chr8	113841928	113842040	CSMD3	CSMD300174	0.158833233313819	2	0.0281476850070592	2	0.000220282109219788	2	0.000220282109219788	NA	NA	SegRatio=0.03,AbsMeanSigma=0.3,pvalue=3.50518974236708e-07,pvalueTTest=0.000103697196942874,
chr8	113871326	113871434	CSMD3	CSMD300175	0.0453099525502	2	0.0281476850070592	2	0.000220282109219788	2	0.000220282109219788	NA	NA	SegRatio=0.03,AbsMeanSigma=0.3,pvalue=3.50518974236708e-07,pvalueTTest=0.000103697196942874,
chr8	113871374	113871482	CSMD3	CSMD300176	-0.042080651611473	2	0.0281476850070592	2	0.000220282109219788	2	0.000220282109219788	NA	NA	SegRatio=0.03,AbsMeanSigma=0.3,pvalue=3.50518974236708e-07,pvalueTTest=0.000103697196942874,
chr8	113871473	113871586	CSMD3	CSMD300177	-1.33328432472699	2	0.0281476850070592	2	0.000220282109219788	2	0.000220282109219788	NA	NA	SegRatio=0.03,AbsMeanSigma=0.3,pvalue=3.50518974236708e-07,pvalueTTest=0.000103697196942874,
chr8	113933789	113933900	CSMD3	CSMD300178	-0.130598384919076	2	0.0281476850070592	2	0.000220282109219788	2	0.000220282109219788	NA	NA	SegRatio=0.03,AbsMeanSigma=0.3,pvalue=3.50518974236708e-07,pvalueTTest=0.000103697196942874,
chr8	113933891	113933973	CSMD3	CSMD300179	-0.178647876957947	2	0.0281476850070592	2	0.000220282109219788	2	0.000220282109219788	NA	NA	SegRatio=0.03,AbsMeanSigma=0.3,pvalue=3.50518974236708e-07,pvalueTTest=0.000103697196942874,
chr8	113933927	113934044	CSMD3	CSMD300180	0.168761002698207	2	0.0281476850070592	2	0.000220282109219788	2	0.000220282109219788	NA	NA	SegRatio=0.03,AbsMeanSigma=0.3,pvalue=3.50518974236708e-07,pvalueTTest=0.000103697196942874,
chr8	113959928	113960047	CSMD3	CSMD300181	NA	2	0.0281476850070592	2	0.000220282109219788	2	0.000220282109219788	NA	NA	SegRatio=0.03,AbsMeanSigma=0.3,pvalue=3.50518974236708e-07,pvalueTTest=0.000103697196942874,
chr8	113960073	113960207	CSMD3	CSMD300182	-0.703552471734373	2	0.0281476850070592	2	0.000220282109219788	2	0.000220282109219788	NA	NA	SegRatio=0.03,AbsMeanSigma=0.3,pvalue=3.50518974236708e-07,pvalueTTest=0.000103697196942874,
chr8	113966823	113966933	CSMD3	CSMD300183	0.0322720232442572	2	0.0281476850070592	2	0.000220282109219788	2	0.000220282109219788	NA	NA	SegRatio=0.03,AbsMeanSigma=0.3,pvalue=3.50518974236708e-07,pvalueTTest=0.000103697196942874,
chr8	113966931	113967063	CSMD3	CSMD300184	-0.344522698249929	2	0.0281476850070592	2	0.000220282109219788	2	0.000220282109219788	NA	NA	SegRatio=0.03,AbsMeanSigma=0.3,pvalue=3.50518974236708e-07,pvalueTTest=0.000103697196942874,
chr8	113987992	113988109	CSMD3	CSMD300185	-0.154846168620903	2	0.0281476850070592	2	0.000220282109219788	2	0.000220282109219788	NA	NA	SegRatio=0.03,AbsMeanSigma=0.3,pvalue=3.50518974236708e-07,pvalueTTest=0.000103697196942874,
chr8	113988087	113988190	CSMD3	CSMD300186	0.207196951590997	2	0.0281476850070592	2	0.000220282109219788	2	0.000220282109219788	NA	NA	SegRatio=0.03,AbsMeanSigma=0.3,pvalue=3.50518974236708e-07,pvalueTTest=0.000103697196942874,
chr8	113988122	113988234	CSMD3	CSMD300187	-0.0512340560561452	2	0.0281476850070592	2	0.000220282109219788	2	0.000220282109219788	NA	NA	SegRatio=0.03,AbsMeanSigma=0.3,pvalue=3.50518974236708e-07,pvalueTTest=0.000103697196942874,
chr8	113988220	113988332	CSMD3	CSMD300188	0.239857814265354	2	0.0281476850070592	2	0.000220282109219788	2	0.000220282109219788	NA	NA	SegRatio=0.03,AbsMeanSigma=0.3,pvalue=3.50518974236708e-07,pvalueTTest=0.000103697196942874,
chr8	113988279	113988381	CSMD3	CSMD300189	-0.0575583374128316	2	0.0281476850070592	2	0.000220282109219788	2	0.000220282109219788	NA	NA	SegRatio=0.03,AbsMeanSigma=0.3,pvalue=3.50518974236708e-07,pvalueTTest=0.000103697196942874,
chr8	113988382	113988477	CSMD3	CSMD300190	0.63384669392005	2	0.0281476850070592	2	0.000220282109219788	2	0.000220282109219788	NA	NA	SegRatio=0.03,AbsMeanSigma=0.3,pvalue=3.50518974236708e-07,pvalueTTest=0.000103697196942874,
chr8	114031216	114031329	CSMD3	CSMD300191	0.559732667076131	2	0.0281476850070592	2	0.000220282109219788	2	0.000220282109219788	NA	NA	SegRatio=0.03,AbsMeanSigma=0.3,pvalue=3.50518974236708e-07,pvalueTTest=0.000103697196942874,
chr8	114031313	114031407	CSMD3	CSMD300192	0.148873589714307	2	0.0281476850070592	2	0.000220282109219788	2	0.000220282109219788	NA	NA	SegRatio=0.03,AbsMeanSigma=0.3,pvalue=3.50518974236708e-07,pvalueTTest=0.000103697196942874,
chr8	114031388	114031499	CSMD3	CSMD300193	-0.0812931140925958	2	0.0281476850070592	2	0.000220282109219788	2	0.000220282109219788	NA	NA	SegRatio=0.03,AbsMeanSigma=0.3,pvalue=3.50518974236708e-07,pvalueTTest=0.000103697196942874,
chr8	114110961	114111078	CSMD3	CSMD300194	0.0379787140497367	2	0.0281476850070592	2	0.000220282109219788	2	0.000220282109219788	NA	NA	SegRatio=0.03,AbsMeanSigma=0.3,pvalue=3.50518974236708e-07,pvalueTTest=0.000103697196942874,
chr8	114111074	114111177	CSMD3	CSMD300195	0.114245207108562	2	0.0281476850070592	2	0.000220282109219788	2	0.000220282109219788	NA	NA	SegRatio=0.03,AbsMeanSigma=0.3,pvalue=3.50518974236708e-07,pvalueTTest=0.000103697196942874,
chr8	114111175	114111292	CSMD3	CSMD300196	1.07364039237958	2	0.0281476850070592	2	0.000220282109219788	2	0.000220282109219788	NA	NA	SegRatio=0.03,AbsMeanSigma=0.3,pvalue=3.50518974236708e-07,pvalueTTest=0.000103697196942874,
chr8	114185880	114185982	CSMD3	CSMD300197	-0.169858935314746	2	0.0281476850070592	2	0.000220282109219788	2	0.000220282109219788	NA	NA	SegRatio=0.03,AbsMeanSigma=0.3,pvalue=3.50518974236708e-07,pvalueTTest=0.000103697196942874,
chr8	114185977	114186094	CSMD3	CSMD300198	0.0194464096513133	2	0.0281476850070592	2	0.000220282109219788	2	0.000220282109219788	NA	NA	SegRatio=0.03,AbsMeanSigma=0.3,pvalue=3.50518974236708e-07,pvalueTTest=0.000103697196942874,
chr8	114186069	114186180	CSMD3	CSMD300199	0.326210987271941	2	0.0281476850070592	2	0.000220282109219788	2	0.000220282109219788	NA	NA	SegRatio=0.03,AbsMeanSigma=0.3,pvalue=3.50518974236708e-07,pvalueTTest=0.000103697196942874,
chr8	114290797	114290912	CSMD3	CSMD300200	0.176633679274563	2	0.0281476850070592	2	0.000220282109219788	2	0.000220282109219788	NA	NA	SegRatio=0.03,AbsMeanSigma=0.3,pvalue=3.50518974236708e-07,pvalueTTest=0.000103697196942874,
chr8	114290904	114291036	CSMD3	CSMD300201	NA	2	0.0281476850070592	2	0.000220282109219788	2	0.000220282109219788	NA	NA	SegRatio=0.03,AbsMeanSigma=0.3,pvalue=3.50518974236708e-07,pvalueTTest=0.000103697196942874,
chr8	114326738	114326846	CSMD3	CSMD300202	0.142147440489731	2	0.0281476850070592	2	0.000220282109219788	2	0.000220282109219788	NA	NA	SegRatio=0.03,AbsMeanSigma=0.3,pvalue=3.50518974236708e-07,pvalueTTest=0.000103697196942874,
chr8	114326847	114326958	CSMD3	CSMD300203	0.20870419077319	2	0.0281476850070592	2	0.000220282109219788	2	0.000220282109219788	NA	NA	SegRatio=0.03,AbsMeanSigma=0.3,pvalue=3.50518974236708e-07,pvalueTTest=0.000103697196942874,
chr8	114326912	114327019	CSMD3	CSMD300204	-0.0726791483635479	2	0.0281476850070592	2	0.000220282109219788	2	0.000220282109219788	NA	NA	SegRatio=0.03,AbsMeanSigma=0.3,pvalue=3.50518974236708e-07,pvalueTTest=0.000103697196942874,
chr8	114327004	114327110	CSMD3	CSMD300205	NA	2	0.0281476850070592	2	0.000220282109219788	2	0.000220282109219788	NA	NA	SegRatio=0.03,AbsMeanSigma=0.3,pvalue=3.50518974236708e-07,pvalueTTest=0.000103697196942874,
chr8	114388933	114389043	CSMD3	CSMD300206	0.11039919487004	2	0.0281476850070592	2	0.000220282109219788	2	0.000220282109219788	NA	NA	SegRatio=0.03,AbsMeanSigma=0.3,pvalue=3.50518974236708e-07,pvalueTTest=0.000103697196942874,
chr8	114448862	114448979	CSMD3	CSMD300207	-0.0745198416363261	2	0.0281476850070592	2	0.000220282109219788	2	0.000220282109219788	NA	NA	SegRatio=0.03,AbsMeanSigma=0.3,pvalue=3.50518974236708e-07,pvalueTTest=0.000103697196942874,
chr8	114448962	114449078	CSMD3	CSMD300208	0.234611956907452	2	0.0281476850070592	2	0.000220282109219788	2	0.000220282109219788	NA	NA	SegRatio=0.03,AbsMeanSigma=0.3,pvalue=3.50518974236708e-07,pvalueTTest=0.000103697196942874,
chr8	114449053	114449173	CSMD3	CSMD300209	0.201508612614279	2	0.0281476850070592	2	0.000220282109219788	2	0.000220282109219788	NA	NA	SegRatio=0.03,AbsMeanSigma=0.3,pvalue=3.50518974236708e-07,pvalueTTest=0.000103697196942874,
chr8	117859670	117859787	RAD21	RAD2100001	-0.146293867711204	2	0.0281476850070592	2	0.108659945438199	2	0.108659945438199	NA	NA	SegRatio=0.03,AbsMeanSigma=0.3,pvalue=3.50518974236708e-07,pvalueTTest=0.000103697196942874,
chr8	117859783	117859901	RAD21	RAD2100002	-0.179575882306077	2	0.0281476850070592	2	0.108659945438199	2	0.108659945438199	NA	NA	SegRatio=0.03,AbsMeanSigma=0.3,pvalue=3.50518974236708e-07,pvalueTTest=0.000103697196942874,
chr8	117859896	117859985	RAD21	RAD2100003	-0.0378141780763504	2	0.0281476850070592	2	0.108659945438199	2	0.108659945438199	NA	NA	SegRatio=0.03,AbsMeanSigma=0.3,pvalue=3.50518974236708e-07,pvalueTTest=0.000103697196942874,
chr8	117861112	117861216	RAD21	RAD2100004	-0.097617643158026	2	0.0281476850070592	2	0.108659945438199	2	0.108659945438199	NA	NA	SegRatio=0.03,AbsMeanSigma=0.3,pvalue=3.50518974236708e-07,pvalueTTest=0.000103697196942874,
chr8	117861215	117861327	RAD21	RAD2100005	0.0390427923062601	2	0.0281476850070592	2	0.108659945438199	2	0.108659945438199	NA	NA	SegRatio=0.03,AbsMeanSigma=0.3,pvalue=3.50518974236708e-07,pvalueTTest=0.000103697196942874,
chr8	117862818	117862933	RAD21	RAD2100006	NA	2	0.0281476850070592	2	0.108659945438199	2	0.108659945438199	NA	NA	SegRatio=0.03,AbsMeanSigma=0.3,pvalue=3.50518974236708e-07,pvalueTTest=0.000103697196942874,
chr8	117862930	117863004	RAD21	RAD2100007	0.111056652032063	2	0.0281476850070592	2	0.108659945438199	2	0.108659945438199	NA	NA	SegRatio=0.03,AbsMeanSigma=0.3,pvalue=3.50518974236708e-07,pvalueTTest=0.000103697196942874,
chr8	117862985	117863078	RAD21	RAD2100008	-1.244570994743	2	0.0281476850070592	2	0.108659945438199	2	0.108659945438199	NA	NA	SegRatio=0.03,AbsMeanSigma=0.3,pvalue=3.50518974236708e-07,pvalueTTest=0.000103697196942874,
chr8	117864153	117864267	RAD21	RAD2100009	-0.0428854273616378	2	0.0281476850070592	2	0.108659945438199	2	0.108659945438199	NA	NA	SegRatio=0.03,AbsMeanSigma=0.3,pvalue=3.50518974236708e-07,pvalueTTest=0.000103697196942874,
chr8	117864263	117864359	RAD21	RAD2100010	-0.0262003059721947	2	0.0281476850070592	2	0.108659945438199	2	0.108659945438199	NA	NA	SegRatio=0.03,AbsMeanSigma=0.3,pvalue=3.50518974236708e-07,pvalueTTest=0.000103697196942874,
chr8	117864765	117864868	RAD21	RAD2100011	-0.00934400113497268	2	0.0281476850070592	2	0.108659945438199	2	0.108659945438199	NA	NA	SegRatio=0.03,AbsMeanSigma=0.3,pvalue=3.50518974236708e-07,pvalueTTest=0.000103697196942874,
chr8	117864836	117864928	RAD21	RAD2100012	-0.231242179198804	2	0.0281476850070592	2	0.108659945438199	2	0.108659945438199	NA	NA	SegRatio=0.03,AbsMeanSigma=0.3,pvalue=3.50518974236708e-07,pvalueTTest=0.000103697196942874,
chr8	117864886	117865001	RAD21	RAD2100013	0.0921431490061023	2	0.0281476850070592	2	0.108659945438199	2	0.108659945438199	NA	NA	SegRatio=0.03,AbsMeanSigma=0.3,pvalue=3.50518974236708e-07,pvalueTTest=0.000103697196942874,
chr8	117866395	117866509	RAD21	RAD2100014	-0.456610199136286	2	0.0281476850070592	2	0.108659945438199	2	0.108659945438199	NA	NA	SegRatio=0.03,AbsMeanSigma=0.3,pvalue=3.50518974236708e-07,pvalueTTest=0.000103697196942874,
chr8	117866509	117866622	RAD21	RAD2100015	-0.166734048977259	2	0.0281476850070592	2	0.108659945438199	2	0.108659945438199	NA	NA	SegRatio=0.03,AbsMeanSigma=0.3,pvalue=3.50518974236708e-07,pvalueTTest=0.000103697196942874,
chr8	117866562	117866664	RAD21	RAD2100016	-0.170944155070227	2	0.0281476850070592	2	0.108659945438199	2	0.108659945438199	NA	NA	SegRatio=0.03,AbsMeanSigma=0.3,pvalue=3.50518974236708e-07,pvalueTTest=0.000103697196942874,
chr8	117866657	117866766	RAD21	RAD2100017	0.11313224540691	2	0.0281476850070592	2	0.108659945438199	2	0.108659945438199	NA	NA	SegRatio=0.03,AbsMeanSigma=0.3,pvalue=3.50518974236708e-07,pvalueTTest=0.000103697196942874,
chr8	117868370	117868486	RAD21	RAD2100018	0.0116780355262844	2	0.0281476850070592	2	0.108659945438199	2	0.108659945438199	NA	NA	SegRatio=0.03,AbsMeanSigma=0.3,pvalue=3.50518974236708e-07,pvalueTTest=0.000103697196942874,
chr8	117868471	117868586	RAD21	RAD2100019	-0.117281894754086	2	0.0281476850070592	2	0.108659945438199	2	0.108659945438199	NA	NA	SegRatio=0.03,AbsMeanSigma=0.3,pvalue=3.50518974236708e-07,pvalueTTest=0.000103697196942874,
chr8	117868852	117868967	RAD21	RAD2100020	-0.184018097461254	2	0.0281476850070592	2	0.108659945438199	2	0.108659945438199	NA	NA	SegRatio=0.03,AbsMeanSigma=0.3,pvalue=3.50518974236708e-07,pvalueTTest=0.000103697196942874,
chr8	117868901	117869004	RAD21	RAD2100021	0.0406390967213874	2	0.0281476850070592	2	0.108659945438199	2	0.108659945438199	NA	NA	SegRatio=0.03,AbsMeanSigma=0.3,pvalue=3.50518974236708e-07,pvalueTTest=0.000103697196942874,
chr8	117868987	117869062	RAD21	RAD2100022	NA	2	0.0281476850070592	2	0.108659945438199	2	0.108659945438199	NA	NA	SegRatio=0.03,AbsMeanSigma=0.3,pvalue=3.50518974236708e-07,pvalueTTest=0.000103697196942874,
chr8	117869485	117869596	RAD21	RAD2100023	NA	2	0.0281476850070592	2	0.108659945438199	2	0.108659945438199	NA	NA	SegRatio=0.03,AbsMeanSigma=0.3,pvalue=3.50518974236708e-07,pvalueTTest=0.000103697196942874,
chr8	117869594	117869700	RAD21	RAD2100024	0.241370875470664	2	0.0281476850070592	2	0.108659945438199	2	0.108659945438199	NA	NA	SegRatio=0.03,AbsMeanSigma=0.3,pvalue=3.50518974236708e-07,pvalueTTest=0.000103697196942874,
chr8	117869687	117869799	RAD21	RAD2100025	-1.63909917210572	2	0.0281476850070592	2	0.108659945438199	2	0.108659945438199	NA	NA	SegRatio=0.03,AbsMeanSigma=0.3,pvalue=3.50518974236708e-07,pvalueTTest=0.000103697196942874,
chr8	117870546	117870661	RAD21	RAD2100026	NA	2	0.0281476850070592	2	0.108659945438199	2	0.108659945438199	NA	NA	SegRatio=0.03,AbsMeanSigma=0.3,pvalue=3.50518974236708e-07,pvalueTTest=0.000103697196942874,
chr8	117870624	117870704	RAD21	RAD2100027	0.325517736174315	2	0.0281476850070592	2	0.108659945438199	2	0.108659945438199	NA	NA	SegRatio=0.03,AbsMeanSigma=0.3,pvalue=3.50518974236708e-07,pvalueTTest=0.000103697196942874,
chr8	117870679	117870795	RAD21	RAD2100028	-0.065124350882407	2	0.0281476850070592	2	0.108659945438199	2	0.108659945438199	NA	NA	SegRatio=0.03,AbsMeanSigma=0.3,pvalue=3.50518974236708e-07,pvalueTTest=0.000103697196942874,
chr8	117874055	117874170	RAD21	RAD2100029	0.124789713582417	2	0.0281476850070592	2	0.108659945438199	2	0.108659945438199	NA	NA	SegRatio=0.03,AbsMeanSigma=0.3,pvalue=3.50518974236708e-07,pvalueTTest=0.000103697196942874,
chr8	117874164	117874279	RAD21	RAD2100030	0.189944421976039	2	0.0281476850070592	2	0.108659945438199	2	0.108659945438199	NA	NA	SegRatio=0.03,AbsMeanSigma=0.3,pvalue=3.50518974236708e-07,pvalueTTest=0.000103697196942874,
chr8	117875295	117875402	RAD21	RAD2100031	-0.0683241751443385	2	0.0281476850070592	2	0.108659945438199	2	0.108659945438199	NA	NA	SegRatio=0.03,AbsMeanSigma=0.3,pvalue=3.50518974236708e-07,pvalueTTest=0.000103697196942874,
chr8	117875402	117875515	RAD21	RAD2100032	-0.0442976153465221	2	0.0281476850070592	2	0.108659945438199	2	0.108659945438199	NA	NA	SegRatio=0.03,AbsMeanSigma=0.3,pvalue=3.50518974236708e-07,pvalueTTest=0.000103697196942874,
chr8	117875499	117875612	RAD21	RAD2100033	NA	2	0.0281476850070592	2	0.108659945438199	2	0.108659945438199	NA	NA	SegRatio=0.03,AbsMeanSigma=0.3,pvalue=3.50518974236708e-07,pvalueTTest=0.000103697196942874,
chr8	117878745	117878863	RAD21	RAD2100034	-0.0329832954709081	2	0.0281476850070592	2	0.108659945438199	2	0.108659945438199	NA	NA	SegRatio=0.03,AbsMeanSigma=0.3,pvalue=3.50518974236708e-07,pvalueTTest=0.000103697196942874,
chr8	117878849	117878965	RAD21	RAD2100035	0.00192655568075531	2	0.0281476850070592	2	0.108659945438199	2	0.108659945438199	NA	NA	SegRatio=0.03,AbsMeanSigma=0.3,pvalue=3.50518974236708e-07,pvalueTTest=0.000103697196942874,
chr9	5021949	5022062	JAK2	JAK200001	0.470004707060755	3	0.441717285041023	3	8.45066379703657e-19	3	8.45066379703657e-19	NA	NA	SegRatio=0.44,AbsMeanSigma=2.81,pvalue=1.26188106098749e-106,pvalueTTest=2.19441242173891e-19,
chr9	5022055	5022165	JAK2	JAK200002	0.365614981077339	3	0.441717285041023	3	8.45066379703657e-19	3	8.45066379703657e-19	NA	NA	SegRatio=0.44,AbsMeanSigma=2.81,pvalue=1.26188106098749e-106,pvalueTTest=2.19441242173891e-19,
chr9	5022154	5022265	JAK2	JAK200003	0.223054843253821	3	0.441717285041023	3	8.45066379703657e-19	3	8.45066379703657e-19	NA	NA	SegRatio=0.44,AbsMeanSigma=2.81,pvalue=1.26188106098749e-106,pvalueTTest=2.19441242173891e-19,
chr9	5029729	5029840	JAK2	JAK200004	0.934781606189771	3	0.441717285041023	3	8.45066379703657e-19	3	8.45066379703657e-19	NA	NA	SegRatio=0.44,AbsMeanSigma=2.81,pvalue=1.26188106098749e-106,pvalueTTest=2.19441242173891e-19,
chr9	5029813	5029924	JAK2	JAK200005	0.180865820746477	3	0.441717285041023	3	8.45066379703657e-19	3	8.45066379703657e-19	NA	NA	SegRatio=0.44,AbsMeanSigma=2.81,pvalue=1.26188106098749e-106,pvalueTTest=2.19441242173891e-19,
chr9	5029895	5030004	JAK2	JAK200006	-0.249587889140759	3	0.441717285041023	3	8.45066379703657e-19	3	8.45066379703657e-19	NA	NA	SegRatio=0.44,AbsMeanSigma=2.81,pvalue=1.26188106098749e-106,pvalueTTest=2.19441242173891e-19,
chr9	5044379	5044491	JAK2	JAK200007	NA	3	0.441717285041023	3	8.45066379703657e-19	3	8.45066379703657e-19	NA	NA	SegRatio=0.44,AbsMeanSigma=2.81,pvalue=1.26188106098749e-106,pvalueTTest=2.19441242173891e-19,
chr9	5044492	5044609	JAK2	JAK200008	NA	3	0.441717285041023	3	8.45066379703657e-19	3	8.45066379703657e-19	NA	NA	SegRatio=0.44,AbsMeanSigma=2.81,pvalue=1.26188106098749e-106,pvalueTTest=2.19441242173891e-19,
chr9	5050657	5050765	JAK2	JAK200009	0.570264772357477	3	0.441717285041023	3	8.45066379703657e-19	3	8.45066379703657e-19	NA	NA	SegRatio=0.44,AbsMeanSigma=2.81,pvalue=1.26188106098749e-106,pvalueTTest=2.19441242173891e-19,
chr9	5050732	5050843	JAK2	JAK200010	0.542943555166789	3	0.441717285041023	3	8.45066379703657e-19	3	8.45066379703657e-19	NA	NA	SegRatio=0.44,AbsMeanSigma=2.81,pvalue=1.26188106098749e-106,pvalueTTest=2.19441242173891e-19,
chr9	5050830	5050942	JAK2	JAK200011	NA	3	0.441717285041023	3	8.45066379703657e-19	3	8.45066379703657e-19	NA	NA	SegRatio=0.44,AbsMeanSigma=2.81,pvalue=1.26188106098749e-106,pvalueTTest=2.19441242173891e-19,
chr9	5054475	5054589	JAK2	JAK200012	0.956150702928012	3	0.441717285041023	3	8.45066379703657e-19	3	8.45066379703657e-19	NA	NA	SegRatio=0.44,AbsMeanSigma=2.81,pvalue=1.26188106098749e-106,pvalueTTest=2.19441242173891e-19,
chr9	5054580	5054683	JAK2	JAK200013	0.632179567313129	3	0.441717285041023	3	8.45066379703657e-19	3	8.45066379703657e-19	NA	NA	SegRatio=0.44,AbsMeanSigma=2.81,pvalue=1.26188106098749e-106,pvalueTTest=2.19441242173891e-19,
chr9	5054669	5054774	JAK2	JAK200014	0.357771762495111	3	0.441717285041023	3	8.45066379703657e-19	3	8.45066379703657e-19	NA	NA	SegRatio=0.44,AbsMeanSigma=2.81,pvalue=1.26188106098749e-106,pvalueTTest=2.19441242173891e-19,
chr9	5054772	5054875	JAK2	JAK200015	0.609910352258416	3	0.441717285041023	3	8.45066379703657e-19	3	8.45066379703657e-19	NA	NA	SegRatio=0.44,AbsMeanSigma=2.81,pvalue=1.26188106098749e-106,pvalueTTest=2.19441242173891e-19,
chr9	5054876	5054979	JAK2	JAK200016	NA	3	0.441717285041023	3	8.45066379703657e-19	3	8.45066379703657e-19	NA	NA	SegRatio=0.44,AbsMeanSigma=2.81,pvalue=1.26188106098749e-106,pvalueTTest=2.19441242173891e-19,
chr9	5055642	5055753	JAK2	JAK200017	0.455241653857906	3	0.441717285041023	3	8.45066379703657e-19	3	8.45066379703657e-19	NA	NA	SegRatio=0.44,AbsMeanSigma=2.81,pvalue=1.26188106098749e-106,pvalueTTest=2.19441242173891e-19,
chr9	5055695	5055795	JAK2	JAK200018	0.646649677846675	3	0.441717285041023	3	8.45066379703657e-19	3	8.45066379703657e-19	NA	NA	SegRatio=0.44,AbsMeanSigma=2.81,pvalue=1.26188106098749e-106,pvalueTTest=2.19441242173891e-19,
chr9	5055764	5055874	JAK2	JAK200019	NA	3	0.441717285041023	3	8.45066379703657e-19	3	8.45066379703657e-19	NA	NA	SegRatio=0.44,AbsMeanSigma=2.81,pvalue=1.26188106098749e-106,pvalueTTest=2.19441242173891e-19,
chr9	5064862	5064973	JAK2	JAK200020	0.196239067178396	3	0.441717285041023	3	8.45066379703657e-19	3	8.45066379703657e-19	NA	NA	SegRatio=0.44,AbsMeanSigma=2.81,pvalue=1.26188106098749e-106,pvalueTTest=2.19441242173891e-19,
chr9	5064919	5065031	JAK2	JAK200021	0.461792228683767	3	0.441717285041023	3	8.45066379703657e-19	3	8.45066379703657e-19	NA	NA	SegRatio=0.44,AbsMeanSigma=2.81,pvalue=1.26188106098749e-106,pvalueTTest=2.19441242173891e-19,
chr9	5064984	5065091	JAK2	JAK200022	0.498000323687227	3	0.441717285041023	3	8.45066379703657e-19	3	8.45066379703657e-19	NA	NA	SegRatio=0.44,AbsMeanSigma=2.81,pvalue=1.26188106098749e-106,pvalueTTest=2.19441242173891e-19,
chr9	5066622	5066737	JAK2	JAK200023	0.404779218143116	3	0.441717285041023	3	8.45066379703657e-19	3	8.45066379703657e-19	NA	NA	SegRatio=0.44,AbsMeanSigma=2.81,pvalue=1.26188106098749e-106,pvalueTTest=2.19441242173891e-19,
chr9	5066681	5066780	JAK2	JAK200024	0.228772068323894	3	0.441717285041023	3	8.45066379703657e-19	3	8.45066379703657e-19	NA	NA	SegRatio=0.44,AbsMeanSigma=2.81,pvalue=1.26188106098749e-106,pvalueTTest=2.19441242173891e-19,
chr9	5066733	5066840	JAK2	JAK200025	1.16866806425232	3	0.441717285041023	3	8.45066379703657e-19	3	8.45066379703657e-19	q-value=0.00145616686179281, copies=6.5	NA	SegRatio=0.44,AbsMeanSigma=2.81,pvalue=1.26188106098749e-106,pvalueTTest=2.19441242173891e-19,
chr9	5068986	5069083	JAK2	JAK200026	NA	3	0.441717285041023	3	8.45066379703657e-19	3	8.45066379703657e-19	NA	NA	SegRatio=0.44,AbsMeanSigma=2.81,pvalue=1.26188106098749e-106,pvalueTTest=2.19441242173891e-19,
chr9	5069046	5069149	JAK2	JAK200027	0.242377380423739	3	0.441717285041023	3	8.45066379703657e-19	3	8.45066379703657e-19	NA	NA	SegRatio=0.44,AbsMeanSigma=2.81,pvalue=1.26188106098749e-106,pvalueTTest=2.19441242173891e-19,
chr9	5069149	5069251	JAK2	JAK200028	0.537372107904607	3	0.441717285041023	3	8.45066379703657e-19	3	8.45066379703657e-19	NA	NA	SegRatio=0.44,AbsMeanSigma=2.81,pvalue=1.26188106098749e-106,pvalueTTest=2.19441242173891e-19,
chr9	5069886	5070002	JAK2	JAK200029	0.60774492330463	3	0.441717285041023	3	8.45066379703657e-19	3	8.45066379703657e-19	NA	NA	SegRatio=0.44,AbsMeanSigma=2.81,pvalue=1.26188106098749e-106,pvalueTTest=2.19441242173891e-19,
chr9	5070000	5070115	JAK2	JAK200030	NA	3	0.441717285041023	3	8.45066379703657e-19	3	8.45066379703657e-19	NA	NA	SegRatio=0.44,AbsMeanSigma=2.81,pvalue=1.26188106098749e-106,pvalueTTest=2.19441242173891e-19,
chr9	5072450	5072551	JAK2	JAK200031	0.325205035412256	3	0.441717285041023	3	8.45066379703657e-19	3	8.45066379703657e-19	NA	NA	SegRatio=0.44,AbsMeanSigma=2.81,pvalue=1.26188106098749e-106,pvalueTTest=2.19441242173891e-19,
chr9	5072552	5072667	JAK2	JAK200032	0.366811825774526	3	0.441717285041023	3	8.45066379703657e-19	3	8.45066379703657e-19	NA	NA	SegRatio=0.44,AbsMeanSigma=2.81,pvalue=1.26188106098749e-106,pvalueTTest=2.19441242173891e-19,
chr9	5073615	5073729	JAK2	JAK200033	0.351856306582049	3	0.441717285041023	3	8.45066379703657e-19	3	8.45066379703657e-19	NA	NA	SegRatio=0.44,AbsMeanSigma=2.81,pvalue=1.26188106098749e-106,pvalueTTest=2.19441242173891e-19,
chr9	5073714	5073801	JAK2	JAK200034	0.338429713606564	3	0.441717285041023	3	8.45066379703657e-19	3	8.45066379703657e-19	NA	NA	SegRatio=0.44,AbsMeanSigma=2.81,pvalue=1.26188106098749e-106,pvalueTTest=2.19441242173891e-19,
chr9	5073746	5073861	JAK2	JAK200035	0.3895685992568	3	0.441717285041023	3	8.45066379703657e-19	3	8.45066379703657e-19	NA	NA	SegRatio=0.44,AbsMeanSigma=2.81,pvalue=1.26188106098749e-106,pvalueTTest=2.19441242173891e-19,
chr9	5077372	5077477	JAK2	JAK200036	NA	3	0.441717285041023	3	8.45066379703657e-19	3	8.45066379703657e-19	NA	NA	SegRatio=0.44,AbsMeanSigma=2.81,pvalue=1.26188106098749e-106,pvalueTTest=2.19441242173891e-19,
chr9	5077465	5077565	JAK2	JAK200037.JAK200038	NA	3	0.441717285041023	3	8.45066379703657e-19	3	8.45066379703657e-19	NA	NA	SegRatio=0.44,AbsMeanSigma=2.81,pvalue=1.26188106098749e-106,pvalueTTest=2.19441242173891e-19,
chr9	5077560	5077676	JAK2	JAK200039	NA	3	0.441717285041023	3	8.45066379703657e-19	3	8.45066379703657e-19	NA	NA	SegRatio=0.44,AbsMeanSigma=2.81,pvalue=1.26188106098749e-106,pvalueTTest=2.19441242173891e-19,
chr9	5078259	5078351	JAK2	JAK200040	NA	3	0.441717285041023	3	8.45066379703657e-19	3	8.45066379703657e-19	NA	NA	SegRatio=0.44,AbsMeanSigma=2.81,pvalue=1.26188106098749e-106,pvalueTTest=2.19441242173891e-19,
chr9	5078309	5078404	JAK2	JAK200041	0.532772433354612	3	0.441717285041023	3	8.45066379703657e-19	3	8.45066379703657e-19	NA	NA	SegRatio=0.44,AbsMeanSigma=2.81,pvalue=1.26188106098749e-106,pvalueTTest=2.19441242173891e-19,
chr9	5078388	5078500	JAK2	JAK200042	0.346168991366606	3	0.441717285041023	3	8.45066379703657e-19	3	8.45066379703657e-19	NA	NA	SegRatio=0.44,AbsMeanSigma=2.81,pvalue=1.26188106098749e-106,pvalueTTest=2.19441242173891e-19,
chr9	5080207	5080318	JAK2	JAK200043	0.274358136302557	3	0.441717285041023	3	8.45066379703657e-19	3	8.45066379703657e-19	NA	NA	SegRatio=0.44,AbsMeanSigma=2.81,pvalue=1.26188106098749e-106,pvalueTTest=2.19441242173891e-19,
chr9	5080311	5080418	JAK2	JAK200044	0.517089993181224	3	0.441717285041023	3	8.45066379703657e-19	3	8.45066379703657e-19	NA	NA	SegRatio=0.44,AbsMeanSigma=2.81,pvalue=1.26188106098749e-106,pvalueTTest=2.19441242173891e-19,
chr9	5080509	5080623	JAK2	JAK200045	0.540814787860518	3	0.441717285041023	3	8.45066379703657e-19	3	8.45066379703657e-19	NA	NA	SegRatio=0.44,AbsMeanSigma=2.81,pvalue=1.26188106098749e-106,pvalueTTest=2.19441242173891e-19,
chr9	5080591	5080703	JAK2	JAK200046	0.544484826142533	3	0.441717285041023	3	8.45066379703657e-19	3	8.45066379703657e-19	NA	NA	SegRatio=0.44,AbsMeanSigma=2.81,pvalue=1.26188106098749e-106,pvalueTTest=2.19441242173891e-19,
chr9	5081703	5081811	JAK2	JAK200047	0.520868336899676	3	0.441717285041023	3	8.45066379703657e-19	3	8.45066379703657e-19	NA	NA	SegRatio=0.44,AbsMeanSigma=2.81,pvalue=1.26188106098749e-106,pvalueTTest=2.19441242173891e-19,
chr9	5081804	5081918	JAK2	JAK200048	0.409284180671894	3	0.441717285041023	3	8.45066379703657e-19	3	8.45066379703657e-19	NA	NA	SegRatio=0.44,AbsMeanSigma=2.81,pvalue=1.26188106098749e-106,pvalueTTest=2.19441242173891e-19,
chr9	5089653	5089767	JAK2	JAK200049	0.311006291586711	3	0.441717285041023	3	8.45066379703657e-19	3	8.45066379703657e-19	NA	NA	SegRatio=0.44,AbsMeanSigma=2.81,pvalue=1.26188106098749e-106,pvalueTTest=2.19441242173891e-19,
chr9	5089728	5089844	JAK2	JAK200050	0.344543990870031	3	0.441717285041023	3	8.45066379703657e-19	3	8.45066379703657e-19	NA	NA	SegRatio=0.44,AbsMeanSigma=2.81,pvalue=1.26188106098749e-106,pvalueTTest=2.19441242173891e-19,
chr9	5089788	5089901	JAK2	JAK200051	0.529460274461204	3	0.441717285041023	3	8.45066379703657e-19	3	8.45066379703657e-19	NA	NA	SegRatio=0.44,AbsMeanSigma=2.81,pvalue=1.26188106098749e-106,pvalueTTest=2.19441242173891e-19,
chr9	5090440	5090550	JAK2	JAK200052	NA	3	0.441717285041023	3	8.45066379703657e-19	3	8.45066379703657e-19	NA	NA	SegRatio=0.44,AbsMeanSigma=2.81,pvalue=1.26188106098749e-106,pvalueTTest=2.19441242173891e-19,
chr9	5090535	5090626	JAK2	JAK200053	1.14499700473672	3	0.441717285041023	3	8.45066379703657e-19	3	8.45066379703657e-19	NA	NA	SegRatio=0.44,AbsMeanSigma=2.81,pvalue=1.26188106098749e-106,pvalueTTest=2.19441242173891e-19,
chr9	5090684	5090797	JAK2	JAK200054	0.441717285041023	3	0.441717285041023	3	8.45066379703657e-19	3	8.45066379703657e-19	NA	NA	SegRatio=0.44,AbsMeanSigma=2.81,pvalue=1.26188106098749e-106,pvalueTTest=2.19441242173891e-19,
chr9	5090795	5090900	JAK2	JAK200055	0.590721101134336	3	0.441717285041023	3	8.45066379703657e-19	3	8.45066379703657e-19	NA	NA	SegRatio=0.44,AbsMeanSigma=2.81,pvalue=1.26188106098749e-106,pvalueTTest=2.19441242173891e-19,
chr9	5090843	5090947	JAK2	JAK200056	0.968009480940378	3	0.441717285041023	3	8.45066379703657e-19	3	8.45066379703657e-19	NA	NA	SegRatio=0.44,AbsMeanSigma=2.81,pvalue=1.26188106098749e-106,pvalueTTest=2.19441242173891e-19,
chr9	5122972	5123079	JAK2	JAK200057	0.519047707896979	3	0.441717285041023	3	8.45066379703657e-19	3	8.45066379703657e-19	NA	NA	SegRatio=0.44,AbsMeanSigma=2.81,pvalue=1.26188106098749e-106,pvalueTTest=2.19441242173891e-19,
chr9	5123080	5123193	JAK2	JAK200058	0.360543150991416	3	0.441717285041023	3	8.45066379703657e-19	3	8.45066379703657e-19	NA	NA	SegRatio=0.44,AbsMeanSigma=2.81,pvalue=1.26188106098749e-106,pvalueTTest=2.19441242173891e-19,
chr9	5126289	5126399	JAK2	JAK200059	1.51884297467986	3	0.441717285041023	3	8.45066379703657e-19	3	8.45066379703657e-19	NA	NA	SegRatio=0.44,AbsMeanSigma=2.81,pvalue=1.26188106098749e-106,pvalueTTest=2.19441242173891e-19,
chr9	5126389	5126499	JAK2	JAK200060	NA	3	0.441717285041023	3	8.45066379703657e-19	3	8.45066379703657e-19	NA	NA	SegRatio=0.44,AbsMeanSigma=2.81,pvalue=1.26188106098749e-106,pvalueTTest=2.19441242173891e-19,
chr9	5126655	5126772	JAK2	JAK200061	0.247399810532271	3	0.441717285041023	3	8.45066379703657e-19	3	8.45066379703657e-19	NA	NA	SegRatio=0.44,AbsMeanSigma=2.81,pvalue=1.26188106098749e-106,pvalueTTest=2.19441242173891e-19,
chr9	5126720	5126829	JAK2	JAK200062	0.511924750841024	3	0.441717285041023	3	8.45066379703657e-19	3	8.45066379703657e-19	NA	NA	SegRatio=0.44,AbsMeanSigma=2.81,pvalue=1.26188106098749e-106,pvalueTTest=2.19441242173891e-19,
chr9	21802705	21802776	MTAP	MTAP00001	-1.51339233351958	3	0.396118558448195	3	4.34067499989386e-06	3	4.34067499989386e-06	NA	NA	SegRatio=0.4,AbsMeanSigma=2.27,pvalue=7.15961055470874e-30,pvalueTTest=4.34067499989386e-06,
chr9	21802934	21803036	MTAP	MTAP00002	NA	3	0.396118558448195	3	4.34067499989386e-06	3	4.34067499989386e-06	NA	NA	SegRatio=0.4,AbsMeanSigma=2.27,pvalue=7.15961055470874e-30,pvalueTTest=4.34067499989386e-06,
chr9	21815348	21815457	MTAP	MTAP00003	NA	3	0.396118558448195	3	4.34067499989386e-06	3	4.34067499989386e-06	NA	NA	SegRatio=0.4,AbsMeanSigma=2.27,pvalue=7.15961055470874e-30,pvalueTTest=4.34067499989386e-06,
chr9	21815445	21815515	MTAP	MTAP00004	NA	3	0.396118558448195	3	4.34067499989386e-06	3	4.34067499989386e-06	NA	NA	SegRatio=0.4,AbsMeanSigma=2.27,pvalue=7.15961055470874e-30,pvalueTTest=4.34067499989386e-06,
chr9	21815463	21815563	MTAP	MTAP00005	0.446016229719473	3	0.396118558448195	3	4.34067499989386e-06	3	4.34067499989386e-06	NA	NA	SegRatio=0.4,AbsMeanSigma=2.27,pvalue=7.15961055470874e-30,pvalueTTest=4.34067499989386e-06,
chr9	21816627	21816744	MTAP	MTAP00006	0.681130766118574	3	0.396118558448195	3	4.34067499989386e-06	3	4.34067499989386e-06	NA	NA	SegRatio=0.4,AbsMeanSigma=2.27,pvalue=7.15961055470874e-30,pvalueTTest=4.34067499989386e-06,
chr9	21816727	21816838	MTAP	MTAP00007	0.651388086230238	3	0.396118558448195	3	4.34067499989386e-06	3	4.34067499989386e-06	NA	NA	SegRatio=0.4,AbsMeanSigma=2.27,pvalue=7.15961055470874e-30,pvalueTTest=4.34067499989386e-06,
chr9	21817942	21818058	MTAP	MTAP00008	0.209009076788854	3	0.396118558448195	3	4.34067499989386e-06	3	4.34067499989386e-06	NA	NA	SegRatio=0.4,AbsMeanSigma=2.27,pvalue=7.15961055470874e-30,pvalueTTest=4.34067499989386e-06,
chr9	21818004	21818121	MTAP	MTAP00009	0.548589669881593	3	0.396118558448195	3	4.34067499989386e-06	3	4.34067499989386e-06	NA	NA	SegRatio=0.4,AbsMeanSigma=2.27,pvalue=7.15961055470874e-30,pvalueTTest=4.34067499989386e-06,
chr9	21818122	21818239	MTAP	MTAP00010	0.328926169828191	3	0.396118558448195	3	4.34067499989386e-06	3	4.34067499989386e-06	NA	NA	SegRatio=0.4,AbsMeanSigma=2.27,pvalue=7.15961055470874e-30,pvalueTTest=4.34067499989386e-06,
chr9	21837840	21837940	MTAP	MTAP00011	0.433172337886658	3	0.396118558448195	3	4.34067499989386e-06	3	4.34067499989386e-06	NA	NA	SegRatio=0.4,AbsMeanSigma=2.27,pvalue=7.15961055470874e-30,pvalueTTest=4.34067499989386e-06,
chr9	21837923	21838036	MTAP	MTAP00012	0.392273284930764	3	0.396118558448195	3	4.34067499989386e-06	3	4.34067499989386e-06	NA	NA	SegRatio=0.4,AbsMeanSigma=2.27,pvalue=7.15961055470874e-30,pvalueTTest=4.34067499989386e-06,
chr9	21854603	21854720	MTAP	MTAP00013	0.40794217408594	3	0.396118558448195	3	4.34067499989386e-06	3	4.34067499989386e-06	NA	NA	SegRatio=0.4,AbsMeanSigma=2.27,pvalue=7.15961055470874e-30,pvalueTTest=4.34067499989386e-06,
chr9	21854713	21854831	MTAP	MTAP00014	0.222816623240641	3	0.396118558448195	3	4.34067499989386e-06	3	4.34067499989386e-06	NA	NA	SegRatio=0.4,AbsMeanSigma=2.27,pvalue=7.15961055470874e-30,pvalueTTest=4.34067499989386e-06,
chr9	21854792	21854890	MTAP	MTAP00015	0.297065155167846	3	0.396118558448195	3	4.34067499989386e-06	3	4.34067499989386e-06	NA	NA	SegRatio=0.4,AbsMeanSigma=2.27,pvalue=7.15961055470874e-30,pvalueTTest=4.34067499989386e-06,
chr9	21856053	21856159	MTAP	MTAP00016	NA	3	0.396118558448195	3	4.34067499989386e-06	3	4.34067499989386e-06	NA	NA	SegRatio=0.4,AbsMeanSigma=2.27,pvalue=7.15961055470874e-30,pvalueTTest=4.34067499989386e-06,
chr9	21856136	21856221	MTAP	MTAP00017	0.396118558448195	3	0.396118558448195	3	4.34067499989386e-06	3	4.34067499989386e-06	NA	NA	SegRatio=0.4,AbsMeanSigma=2.27,pvalue=7.15961055470874e-30,pvalueTTest=4.34067499989386e-06,
chr9	21859269	21859381	MTAP	MTAP00018	0.219299953458623	3	0.396118558448195	3	4.34067499989386e-06	3	4.34067499989386e-06	NA	NA	SegRatio=0.4,AbsMeanSigma=2.27,pvalue=7.15961055470874e-30,pvalueTTest=4.34067499989386e-06,
chr9	21859380	21859493	MTAP	MTAP00019	0.466094425576304	3	0.396118558448195	3	4.34067499989386e-06	3	4.34067499989386e-06	NA	NA	SegRatio=0.4,AbsMeanSigma=2.27,pvalue=7.15961055470874e-30,pvalueTTest=4.34067499989386e-06,
chr9	21861952	21862051	MTAP	MTAP00020	0.298079262676785	3	0.396118558448195	3	4.34067499989386e-06	3	4.34067499989386e-06	NA	NA	SegRatio=0.4,AbsMeanSigma=2.27,pvalue=7.15961055470874e-30,pvalueTTest=4.34067499989386e-06,
chr9	21930964	21931081	MTAP	MTAP00021	0.389539030422996	3	0.396118558448195	3	4.34067499989386e-06	3	4.34067499989386e-06	NA	NA	SegRatio=0.4,AbsMeanSigma=2.27,pvalue=7.15961055470874e-30,pvalueTTest=4.34067499989386e-06,
chr9	21931034	21931136	MTAP	MTAP00022	0.294509953031024	3	0.396118558448195	3	4.34067499989386e-06	3	4.34067499989386e-06	NA	NA	SegRatio=0.4,AbsMeanSigma=2.27,pvalue=7.15961055470874e-30,pvalueTTest=4.34067499989386e-06,
chr9	21939153	21939286	MTAP	MTAP00023	0.417311644982088	3	0.396118558448195	3	4.34067499989386e-06	3	4.34067499989386e-06	NA	NA	SegRatio=0.4,AbsMeanSigma=2.27,pvalue=7.15961055470874e-30,pvalueTTest=4.34067499989386e-06,
chr9	21940885	21940998	MTAP	MTAP00024	0.274535891095435	3	0.396118558448195	3	4.34067499989386e-06	3	4.34067499989386e-06	NA	NA	SegRatio=0.4,AbsMeanSigma=2.27,pvalue=7.15961055470874e-30,pvalueTTest=4.34067499989386e-06,
chr9	21940996	21941111	MTAP	MTAP00025	NA	3	0.396118558448195	3	4.34067499989386e-06	3	4.34067499989386e-06	NA	NA	SegRatio=0.4,AbsMeanSigma=2.27,pvalue=7.15961055470874e-30,pvalueTTest=4.34067499989386e-06,
chr10	50666825	50666936	ERCC6	ERCC600001	0.297283728029949	2	0.226331124020623	2	0.614193498873484	2	0.614193498873484	NA	NA	SegRatio=0.23,AbsMeanSigma=1.41,pvalue=0.0454896991732966,pvalueTTest=0.157053462565652,
chr10	50666933	50667050	ERCC6	ERCC600002	0.165080927532431	2	-0.0226468150847099	2	0.614193498873484	2	0.614193498873484	NA	NA	SegRatio=-0.02,AbsMeanSigma=0.1,pvalue=0.155794828722571,pvalueTTest=0.245820615684579,
chr10	50667050	50667167	ERCC6	ERCC600003	-0.216557076460488	2	-0.0226468150847099	2	0.614193498873484	2	0.614193498873484	NA	NA	SegRatio=-0.02,AbsMeanSigma=0.1,pvalue=0.155794828722571,pvalueTTest=0.245820615684579,
chr10	50667147	50667264	ERCC6	ERCC600004	0.046969591779789	2	-0.0226468150847099	2	0.614193498873484	2	0.614193498873484	NA	NA	SegRatio=-0.02,AbsMeanSigma=0.1,pvalue=0.155794828722571,pvalueTTest=0.245820615684579,
chr10	50667239	50667354	ERCC6	ERCC600005	0.389864597643732	2	-0.0226468150847099	2	0.614193498873484	2	0.614193498873484	NA	NA	SegRatio=-0.02,AbsMeanSigma=0.1,pvalue=0.155794828722571,pvalueTTest=0.245820615684579,
chr10	50668396	50668510	ERCC6	ERCC600006	0.138030967074633	2	-0.0226468150847099	2	0.614193498873484	2	0.614193498873484	NA	NA	SegRatio=-0.02,AbsMeanSigma=0.1,pvalue=0.155794828722571,pvalueTTest=0.245820615684579,
chr10	50668450	50668565	ERCC6	ERCC600007	-0.0222093435447639	2	-0.0226468150847099	2	0.614193498873484	2	0.614193498873484	NA	NA	SegRatio=-0.02,AbsMeanSigma=0.1,pvalue=0.155794828722571,pvalueTTest=0.245820615684579,
chr10	50669353	50669493	ERCC6	ERCC600008.ERCC600009	-0.128345923635348	2	-0.0226468150847099	2	0.614193498873484	2	0.614193498873484	NA	NA	SegRatio=-0.02,AbsMeanSigma=0.1,pvalue=0.155794828722571,pvalueTTest=0.245820615684579,
chr10	50669458	50669582	ERCC6	ERCC600010	0.15648553164918	2	-0.0226468150847099	2	0.614193498873484	2	0.614193498873484	NA	NA	SegRatio=-0.02,AbsMeanSigma=0.1,pvalue=0.155794828722571,pvalueTTest=0.245820615684579,
chr10	50669545	50669643	ERCC6	ERCC600011	-0.17221780216914	2	-0.0226468150847099	2	0.614193498873484	2	0.614193498873484	NA	NA	SegRatio=-0.02,AbsMeanSigma=0.1,pvalue=0.155794828722571,pvalueTTest=0.245820615684579,
chr10	50678205	50678295	ERCC6	ERCC600012	-0.15442127127616	2	-0.0226468150847099	2	0.614193498873484	2	0.614193498873484	NA	NA	SegRatio=-0.02,AbsMeanSigma=0.1,pvalue=0.155794828722571,pvalueTTest=0.245820615684579,
chr10	50678273	50678369	ERCC6	ERCC600013	0.122067286703408	2	-0.0226468150847099	2	0.614193498873484	2	0.614193498873484	NA	NA	SegRatio=-0.02,AbsMeanSigma=0.1,pvalue=0.155794828722571,pvalueTTest=0.245820615684579,
chr10	50678314	50678428	ERCC6	ERCC600014	-0.0469134826198041	2	-0.0226468150847099	2	0.614193498873484	2	0.614193498873484	NA	NA	SegRatio=-0.02,AbsMeanSigma=0.1,pvalue=0.155794828722571,pvalueTTest=0.245820615684579,
chr10	50678389	50678505	ERCC6	ERCC600015	-0.175998224794844	2	-0.0226468150847099	2	0.614193498873484	2	0.614193498873484	NA	NA	SegRatio=-0.02,AbsMeanSigma=0.1,pvalue=0.155794828722571,pvalueTTest=0.245820615684579,
chr10	50678444	50678559	ERCC6	ERCC600016	-0.238510820145474	2	-0.0226468150847099	2	0.614193498873484	2	0.614193498873484	NA	NA	SegRatio=-0.02,AbsMeanSigma=0.1,pvalue=0.155794828722571,pvalueTTest=0.245820615684579,
chr10	50678545	50678657	ERCC6	ERCC600017	0.127839085114259	2	-0.0226468150847099	2	0.614193498873484	2	0.614193498873484	NA	NA	SegRatio=-0.02,AbsMeanSigma=0.1,pvalue=0.155794828722571,pvalueTTest=0.245820615684579,
chr10	50678654	50678766	ERCC6	ERCC600018	-0.19676325763519	2	-0.0226468150847099	2	0.614193498873484	2	0.614193498873484	NA	NA	SegRatio=-0.02,AbsMeanSigma=0.1,pvalue=0.155794828722571,pvalueTTest=0.245820615684579,
chr10	50678758	50678871	ERCC6	ERCC600019	0.209570241811958	2	-0.0226468150847099	2	0.614193498873484	2	0.614193498873484	NA	NA	SegRatio=-0.02,AbsMeanSigma=0.1,pvalue=0.155794828722571,pvalueTTest=0.245820615684579,
chr10	50678806	50678919	ERCC6	ERCC600020	-0.0611903281729298	2	-0.0226468150847099	2	0.614193498873484	2	0.614193498873484	NA	NA	SegRatio=-0.02,AbsMeanSigma=0.1,pvalue=0.155794828722571,pvalueTTest=0.245820615684579,
chr10	50678917	50679036	ERCC6	ERCC600021	-0.141569806804567	2	-0.0226468150847099	2	0.614193498873484	2	0.614193498873484	NA	NA	SegRatio=-0.02,AbsMeanSigma=0.1,pvalue=0.155794828722571,pvalueTTest=0.245820615684579,
chr10	50678993	50679081	ERCC6	ERCC600022	0.500576649683655	2	-0.0226468150847099	2	0.614193498873484	2	0.614193498873484	NA	NA	SegRatio=-0.02,AbsMeanSigma=0.1,pvalue=0.155794828722571,pvalueTTest=0.245820615684579,
chr10	50679049	50679121	ERCC6	ERCC600023	-0.0546268063362691	2	-0.0226468150847099	2	0.614193498873484	2	0.614193498873484	NA	NA	SegRatio=-0.02,AbsMeanSigma=0.1,pvalue=0.155794828722571,pvalueTTest=0.245820615684579,
chr10	50679099	50679181	ERCC6	ERCC600024	0.115163127521423	2	-0.0226468150847099	2	0.614193498873484	2	0.614193498873484	NA	NA	SegRatio=-0.02,AbsMeanSigma=0.1,pvalue=0.155794828722571,pvalueTTest=0.245820615684579,
chr10	50679146	50679260	ERCC6	ERCC600025	-0.511952861725253	2	-0.0226468150847099	2	0.614193498873484	2	0.614193498873484	NA	NA	SegRatio=-0.02,AbsMeanSigma=0.1,pvalue=0.155794828722571,pvalueTTest=0.245820615684579,
chr10	50680383	50680479	ERCC6	ERCC600026	0.0267568228627159	2	-0.0226468150847099	2	0.614193498873484	2	0.614193498873484	NA	NA	SegRatio=-0.02,AbsMeanSigma=0.1,pvalue=0.155794828722571,pvalueTTest=0.245820615684579,
chr10	50680479	50680596	ERCC6	ERCC600027	-0.00264252556795215	2	-0.0226468150847099	2	0.614193498873484	2	0.614193498873484	NA	NA	SegRatio=-0.02,AbsMeanSigma=0.1,pvalue=0.155794828722571,pvalueTTest=0.245820615684579,
chr10	50680881	50680985	ERCC6	ERCC600028	0.0735837043177792	2	-0.0226468150847099	2	0.614193498873484	2	0.614193498873484	NA	NA	SegRatio=-0.02,AbsMeanSigma=0.1,pvalue=0.155794828722571,pvalueTTest=0.245820615684579,
chr10	50680982	50681087	ERCC6	ERCC600029	-0.258336605700341	2	-0.0226468150847099	2	0.614193498873484	2	0.614193498873484	NA	NA	SegRatio=-0.02,AbsMeanSigma=0.1,pvalue=0.155794828722571,pvalueTTest=0.245820615684579,
chr10	50681086	50681201	ERCC6	ERCC600030	0.177251416052851	2	-0.0226468150847099	2	0.614193498873484	2	0.614193498873484	NA	NA	SegRatio=-0.02,AbsMeanSigma=0.1,pvalue=0.155794828722571,pvalueTTest=0.245820615684579,
chr10	50681501	50681619	ERCC6	ERCC600031	-0.0443128292284501	2	-0.0226468150847099	2	0.614193498873484	2	0.614193498873484	NA	NA	SegRatio=-0.02,AbsMeanSigma=0.1,pvalue=0.155794828722571,pvalueTTest=0.245820615684579,
chr10	50681566	50681679	ERCC6	ERCC600032	-0.119087189688629	2	-0.0226468150847099	2	0.614193498873484	2	0.614193498873484	NA	NA	SegRatio=-0.02,AbsMeanSigma=0.1,pvalue=0.155794828722571,pvalueTTest=0.245820615684579,
chr10	50682035	50682125	ERCC6	ERCC600033	-0.209712541845151	2	-0.0226468150847099	2	0.614193498873484	2	0.614193498873484	NA	NA	SegRatio=-0.02,AbsMeanSigma=0.1,pvalue=0.155794828722571,pvalueTTest=0.245820615684579,
chr10	50682101	50682214	ERCC6	ERCC600034	-0.434005113843333	2	-0.0226468150847099	2	0.614193498873484	2	0.614193498873484	NA	NA	SegRatio=-0.02,AbsMeanSigma=0.1,pvalue=0.155794828722571,pvalueTTest=0.245820615684579,
chr10	50682215	50682332	ERCC6	ERCC600035	0.264377300430116	2	-0.0226468150847099	2	0.614193498873484	2	0.614193498873484	NA	NA	SegRatio=-0.02,AbsMeanSigma=0.1,pvalue=0.155794828722571,pvalueTTest=0.245820615684579,
chr10	50684220	50684318	ERCC6	ERCC600036	-0.0623721757958601	2	-0.0226468150847099	2	0.614193498873484	2	0.614193498873484	NA	NA	SegRatio=-0.02,AbsMeanSigma=0.1,pvalue=0.155794828722571,pvalueTTest=0.245820615684579,
chr10	50684316	50684432	ERCC6	ERCC600037	0.284957283756286	2	-0.0226468150847099	2	0.614193498873484	2	0.614193498873484	NA	NA	SegRatio=-0.02,AbsMeanSigma=0.1,pvalue=0.155794828722571,pvalueTTest=0.245820615684579,
chr10	50686374	50686478	ERCC6	ERCC600038	0.256303333959337	2	-0.0226468150847099	2	0.614193498873484	2	0.614193498873484	NA	NA	SegRatio=-0.02,AbsMeanSigma=0.1,pvalue=0.155794828722571,pvalueTTest=0.245820615684579,
chr10	50686452	50686563	ERCC6	ERCC600039	-0.125755218785849	2	-0.0226468150847099	2	0.614193498873484	2	0.614193498873484	NA	NA	SegRatio=-0.02,AbsMeanSigma=0.1,pvalue=0.155794828722571,pvalueTTest=0.245820615684579,
chr10	50690672	50690784	ERCC6	ERCC600040	-0.106779343526779	2	-0.0226468150847099	2	0.614193498873484	2	0.614193498873484	NA	NA	SegRatio=-0.02,AbsMeanSigma=0.1,pvalue=0.155794828722571,pvalueTTest=0.245820615684579,
chr10	50690741	50690849	ERCC6	ERCC600041	0.186317230301481	2	-0.0226468150847099	2	0.614193498873484	2	0.614193498873484	NA	NA	SegRatio=-0.02,AbsMeanSigma=0.1,pvalue=0.155794828722571,pvalueTTest=0.245820615684579,
chr10	50690800	50690908	ERCC6	ERCC600042	0.24819517256044	2	-0.0226468150847099	2	0.614193498873484	2	0.614193498873484	NA	NA	SegRatio=-0.02,AbsMeanSigma=0.1,pvalue=0.155794828722571,pvalueTTest=0.245820615684579,
chr10	50690900	50691017	ERCC6	ERCC600043	NA	2	-0.0226468150847099	2	0.614193498873484	2	0.614193498873484	NA	NA	SegRatio=-0.02,AbsMeanSigma=0.1,pvalue=0.155794828722571,pvalueTTest=0.245820615684579,
chr10	50691306	50691422	ERCC6	ERCC600044	0.0635897892811597	2	-0.0226468150847099	2	0.614193498873484	2	0.614193498873484	NA	NA	SegRatio=-0.02,AbsMeanSigma=0.1,pvalue=0.155794828722571,pvalueTTest=0.245820615684579,
chr10	50691407	50691525	ERCC6	ERCC600045	-0.00485749577760142	2	-0.0226468150847099	2	0.614193498873484	2	0.614193498873484	NA	NA	SegRatio=-0.02,AbsMeanSigma=0.1,pvalue=0.155794828722571,pvalueTTest=0.245820615684579,
chr10	50691499	50691612	ERCC6	ERCC600046	0.185525805246651	2	-0.0226468150847099	2	0.614193498873484	2	0.614193498873484	NA	NA	SegRatio=-0.02,AbsMeanSigma=0.1,pvalue=0.155794828722571,pvalueTTest=0.245820615684579,
chr10	50701133	50701250	ERCC6	ERCC600047	-0.117219470448803	2	-0.0226468150847099	2	0.614193498873484	2	0.614193498873484	NA	NA	SegRatio=-0.02,AbsMeanSigma=0.1,pvalue=0.155794828722571,pvalueTTest=0.245820615684579,
chr10	50701208	50701323	ERCC6	ERCC600048	-0.0276976478550139	2	-0.0226468150847099	2	0.614193498873484	2	0.614193498873484	NA	NA	SegRatio=-0.02,AbsMeanSigma=0.1,pvalue=0.155794828722571,pvalueTTest=0.245820615684579,
chr10	50708529	50708636	ERCC6	ERCC600049	-0.208915301194592	2	-0.0226468150847099	2	0.614193498873484	2	0.614193498873484	NA	NA	SegRatio=-0.02,AbsMeanSigma=0.1,pvalue=0.155794828722571,pvalueTTest=0.245820615684579,
chr10	50708636	50708751	ERCC6	ERCC600050	-0.0261119328174737	2	-0.0226468150847099	2	0.614193498873484	2	0.614193498873484	NA	NA	SegRatio=-0.02,AbsMeanSigma=0.1,pvalue=0.155794828722571,pvalueTTest=0.245820615684579,
chr10	50708748	50708864	ERCC6	ERCC600051	-0.0243508054964743	2	-0.0226468150847099	2	0.614193498873484	2	0.614193498873484	NA	NA	SegRatio=-0.02,AbsMeanSigma=0.1,pvalue=0.155794828722571,pvalueTTest=0.245820615684579,
chr10	50713909	50714025	ERCC6	ERCC600052	0.00120668796151395	2	-0.0226468150847099	2	0.614193498873484	2	0.614193498873484	NA	NA	SegRatio=-0.02,AbsMeanSigma=0.1,pvalue=0.155794828722571,pvalueTTest=0.245820615684579,
chr10	50714026	50714144	ERCC6	ERCC600053	-0.0789528548503264	2	-0.0226468150847099	2	0.614193498873484	2	0.614193498873484	NA	NA	SegRatio=-0.02,AbsMeanSigma=0.1,pvalue=0.155794828722571,pvalueTTest=0.245820615684579,
chr10	50723337	50723450	ERCC6	ERCC600054	-0.0200337663582382	2	-0.0226468150847099	2	0.614193498873484	2	0.614193498873484	NA	NA	SegRatio=-0.02,AbsMeanSigma=0.1,pvalue=0.155794828722571,pvalueTTest=0.245820615684579,
chr10	50723411	50723526	ERCC6	ERCC600055	-0.0880665325098784	2	-0.0226468150847099	2	0.614193498873484	2	0.614193498873484	NA	NA	SegRatio=-0.02,AbsMeanSigma=0.1,pvalue=0.155794828722571,pvalueTTest=0.245820615684579,
chr10	50723473	50723589	ERCC6	ERCC600056	0.134539740578922	2	-0.0226468150847099	2	0.614193498873484	2	0.614193498873484	NA	NA	SegRatio=-0.02,AbsMeanSigma=0.1,pvalue=0.155794828722571,pvalueTTest=0.245820615684579,
chr10	50723581	50723699	ERCC6	ERCC600057	0.179966448137503	2	-0.0226468150847099	2	0.614193498873484	2	0.614193498873484	NA	NA	SegRatio=-0.02,AbsMeanSigma=0.1,pvalue=0.155794828722571,pvalueTTest=0.245820615684579,
chr10	50723696	50723807	ERCC6	ERCC600058	0.123619968766486	2	-0.0226468150847099	2	0.614193498873484	2	0.614193498873484	NA	NA	SegRatio=-0.02,AbsMeanSigma=0.1,pvalue=0.155794828722571,pvalueTTest=0.245820615684579,
chr10	50723798	50723907	ERCC6	ERCC600059	-0.474505527440125	2	-0.0226468150847099	2	0.614193498873484	2	0.614193498873484	NA	NA	SegRatio=-0.02,AbsMeanSigma=0.1,pvalue=0.155794828722571,pvalueTTest=0.245820615684579,
chr10	50723868	50723955	ERCC6	ERCC600060	-0.042151385144813	2	-0.0226468150847099	2	0.614193498873484	2	0.614193498873484	NA	NA	SegRatio=-0.02,AbsMeanSigma=0.1,pvalue=0.155794828722571,pvalueTTest=0.245820615684579,
chr10	50723929	50724036	ERCC6	ERCC600061	0.187003970905431	2	-0.0226468150847099	2	0.614193498873484	2	0.614193498873484	NA	NA	SegRatio=-0.02,AbsMeanSigma=0.1,pvalue=0.155794828722571,pvalueTTest=0.245820615684579,
chr10	50724034	50724144	ERCC6	ERCC600062	0.138486443153784	2	-0.0226468150847099	2	0.614193498873484	2	0.614193498873484	NA	NA	SegRatio=-0.02,AbsMeanSigma=0.1,pvalue=0.155794828722571,pvalueTTest=0.245820615684579,
chr10	50724128	50724239	ERCC6	ERCC600063	-0.129741318197399	2	-0.0226468150847099	2	0.614193498873484	2	0.614193498873484	NA	NA	SegRatio=-0.02,AbsMeanSigma=0.1,pvalue=0.155794828722571,pvalueTTest=0.245820615684579,
chr10	50724240	50724355	ERCC6	ERCC600064	0.0398027434934061	2	-0.0226468150847099	2	0.614193498873484	2	0.614193498873484	NA	NA	SegRatio=-0.02,AbsMeanSigma=0.1,pvalue=0.155794828722571,pvalueTTest=0.245820615684579,
chr10	50724291	50724407	ERCC6	ERCC600065	-0.060848433149387	2	-0.0226468150847099	2	0.614193498873484	2	0.614193498873484	NA	NA	SegRatio=-0.02,AbsMeanSigma=0.1,pvalue=0.155794828722571,pvalueTTest=0.245820615684579,
chr10	50724408	50724520	ERCC6	ERCC600066	-0.695542589243756	2	-0.0226468150847099	2	0.614193498873484	2	0.614193498873484	q-value=0.00439844709958078, copies=1	NA	SegRatio=-0.02,AbsMeanSigma=0.1,pvalue=0.155794828722571,pvalueTTest=0.245820615684579,
chr10	50724481	50724566	ERCC6	ERCC600067	-0.247907136437647	2	-0.0226468150847099	2	0.614193498873484	2	0.614193498873484	NA	NA	SegRatio=-0.02,AbsMeanSigma=0.1,pvalue=0.155794828722571,pvalueTTest=0.245820615684579,
chr10	50724566	50724683	ERCC6	ERCC600068	-0.144653607112961	2	-0.0226468150847099	2	0.614193498873484	2	0.614193498873484	NA	NA	SegRatio=-0.02,AbsMeanSigma=0.1,pvalue=0.155794828722571,pvalueTTest=0.245820615684579,
chr10	50724644	50724749	ERCC6	ERCC600069	-0.16729025237385	2	-0.0226468150847099	2	0.614193498873484	2	0.614193498873484	NA	NA	SegRatio=-0.02,AbsMeanSigma=0.1,pvalue=0.155794828722571,pvalueTTest=0.245820615684579,
chr10	50724750	50724865	ERCC6	ERCC600070	0.205913148221411	2	-0.0226468150847099	2	0.614193498873484	2	0.614193498873484	NA	NA	SegRatio=-0.02,AbsMeanSigma=0.1,pvalue=0.155794828722571,pvalueTTest=0.245820615684579,
chr10	50724791	50724906	ERCC6	ERCC600071	0.0241348570582323	2	-0.0226468150847099	2	0.614193498873484	2	0.614193498873484	NA	NA	SegRatio=-0.02,AbsMeanSigma=0.1,pvalue=0.155794828722571,pvalueTTest=0.245820615684579,
chr10	50724889	50724999	ERCC6	ERCC600072	-0.270551935744866	2	-0.0226468150847099	2	0.614193498873484	2	0.614193498873484	NA	NA	SegRatio=-0.02,AbsMeanSigma=0.1,pvalue=0.155794828722571,pvalueTTest=0.245820615684579,
chr10	50724994	50725105	ERCC6	ERCC600073	-0.0348301293338098	2	-0.0226468150847099	2	0.614193498873484	2	0.614193498873484	NA	NA	SegRatio=-0.02,AbsMeanSigma=0.1,pvalue=0.155794828722571,pvalueTTest=0.245820615684579,
chr10	50725031	50725142	ERCC6	ERCC600074	-0.228713847794978	2	-0.0226468150847099	2	0.614193498873484	2	0.614193498873484	NA	NA	SegRatio=-0.02,AbsMeanSigma=0.1,pvalue=0.155794828722571,pvalueTTest=0.245820615684579,
chr10	50725131	50725243	ERCC6	ERCC600075	-0.374898964607258	2	-0.0226468150847099	2	0.614193498873484	2	0.614193498873484	NA	NA	SegRatio=-0.02,AbsMeanSigma=0.1,pvalue=0.155794828722571,pvalueTTest=0.245820615684579,
chr10	50732042	50732159	ERCC6	ERCC600076	0.135351149362121	2	-0.0226468150847099	2	0.614193498873484	2	0.614193498873484	NA	NA	SegRatio=-0.02,AbsMeanSigma=0.1,pvalue=0.155794828722571,pvalueTTest=0.245820615684579,
chr10	50732107	50732222	ERCC6	ERCC600077	0.0337604975286144	2	-0.0226468150847099	2	0.614193498873484	2	0.614193498873484	NA	NA	SegRatio=-0.02,AbsMeanSigma=0.1,pvalue=0.155794828722571,pvalueTTest=0.245820615684579,
chr10	50732219	50732313	ERCC6	ERCC600078	0.198062755523393	2	-0.0226468150847099	2	0.614193498873484	2	0.614193498873484	NA	NA	SegRatio=-0.02,AbsMeanSigma=0.1,pvalue=0.155794828722571,pvalueTTest=0.245820615684579,
chr10	50732292	50732398	ERCC6	ERCC600079	-0.12470332297045	2	-0.0226468150847099	2	0.614193498873484	2	0.614193498873484	NA	NA	SegRatio=-0.02,AbsMeanSigma=0.1,pvalue=0.155794828722571,pvalueTTest=0.245820615684579,
chr10	50732374	50732466	ERCC6	ERCC600080	0.039656456084007	2	-0.0226468150847099	2	0.614193498873484	2	0.614193498873484	NA	NA	SegRatio=-0.02,AbsMeanSigma=0.1,pvalue=0.155794828722571,pvalueTTest=0.245820615684579,
chr10	50732467	50732577	ERCC6	ERCC600081	0.210605430188704	2	-0.0226468150847099	2	0.614193498873484	2	0.614193498873484	NA	NA	SegRatio=-0.02,AbsMeanSigma=0.1,pvalue=0.155794828722571,pvalueTTest=0.245820615684579,
chr10	50732536	50732653	ERCC6	ERCC600082	0.0690583440244984	2	-0.0226468150847099	2	0.614193498873484	2	0.614193498873484	NA	NA	SegRatio=-0.02,AbsMeanSigma=0.1,pvalue=0.155794828722571,pvalueTTest=0.245820615684579,
chr10	50732614	50732727	ERCC6	ERCC600083	0.0992398113808893	2	-0.0226468150847099	2	0.614193498873484	2	0.614193498873484	NA	NA	SegRatio=-0.02,AbsMeanSigma=0.1,pvalue=0.155794828722571,pvalueTTest=0.245820615684579,
chr10	50732675	50732794	ERCC6	ERCC600084	-0.309594646836337	2	-0.0226468150847099	2	0.614193498873484	2	0.614193498873484	NA	NA	SegRatio=-0.02,AbsMeanSigma=0.1,pvalue=0.155794828722571,pvalueTTest=0.245820615684579,
chr10	50732767	50732882	ERCC6	ERCC600085	0.254899295007488	2	-0.0226468150847099	2	0.614193498873484	2	0.614193498873484	NA	NA	SegRatio=-0.02,AbsMeanSigma=0.1,pvalue=0.155794828722571,pvalueTTest=0.245820615684579,
chr10	50736410	50736527	ERCC6	ERCC600086	0.073654909231832	2	-0.0226468150847099	2	0.614193498873484	2	0.614193498873484	NA	NA	SegRatio=-0.02,AbsMeanSigma=0.1,pvalue=0.155794828722571,pvalueTTest=0.245820615684579,
chr10	50736495	50736599	ERCC6	ERCC600087	-0.305219234579136	2	-0.0226468150847099	2	0.614193498873484	2	0.614193498873484	NA	NA	SegRatio=-0.02,AbsMeanSigma=0.1,pvalue=0.155794828722571,pvalueTTest=0.245820615684579,
chr10	50738723	50738832	ERCC6	ERCC600088	NA	2	-0.0226468150847099	2	0.614193498873484	2	0.614193498873484	NA	NA	SegRatio=-0.02,AbsMeanSigma=0.1,pvalue=0.155794828722571,pvalueTTest=0.245820615684579,
chr10	50738801	50738904	ERCC6	ERCC600089	0.00267528106995712	2	-0.0226468150847099	2	0.614193498873484	2	0.614193498873484	NA	NA	SegRatio=-0.02,AbsMeanSigma=0.1,pvalue=0.155794828722571,pvalueTTest=0.245820615684579,
chr10	50738889	50739001	ERCC6	ERCC600090	NA	2	-0.0226468150847099	2	0.614193498873484	2	0.614193498873484	NA	NA	SegRatio=-0.02,AbsMeanSigma=0.1,pvalue=0.155794828722571,pvalueTTest=0.245820615684579,
chr10	50740548	50740664	ERCC6	ERCC600091	0.21870042855788	2	-0.0226468150847099	2	0.614193498873484	2	0.614193498873484	NA	NA	SegRatio=-0.02,AbsMeanSigma=0.1,pvalue=0.155794828722571,pvalueTTest=0.245820615684579,
chr10	50740620	50740710	ERCC6	ERCC600092	0.0684656529302925	2	-0.0226468150847099	2	0.614193498873484	2	0.614193498873484	NA	NA	SegRatio=-0.02,AbsMeanSigma=0.1,pvalue=0.155794828722571,pvalueTTest=0.245820615684579,
chr10	50740669	50740775	ERCC6	ERCC600093	-0.0692613469575039	2	-0.0226468150847099	2	0.614193498873484	2	0.614193498873484	NA	NA	SegRatio=-0.02,AbsMeanSigma=0.1,pvalue=0.155794828722571,pvalueTTest=0.245820615684579,
chr10	50740742	50740862	ERCC6	ERCC600094	-0.341098533723942	2	-0.0226468150847099	2	0.614193498873484	2	0.614193498873484	NA	NA	SegRatio=-0.02,AbsMeanSigma=0.1,pvalue=0.155794828722571,pvalueTTest=0.245820615684579,
chr10	50740788	50740900	ERCC6	ERCC600095	-0.0966008769468717	2	-0.0226468150847099	2	0.614193498873484	2	0.614193498873484	NA	NA	SegRatio=-0.02,AbsMeanSigma=0.1,pvalue=0.155794828722571,pvalueTTest=0.245820615684579,
chr10	50740873	50740991	ERCC6	ERCC600096	0.147573383314055	2	-0.0226468150847099	2	0.614193498873484	2	0.614193498873484	NA	NA	SegRatio=-0.02,AbsMeanSigma=0.1,pvalue=0.155794828722571,pvalueTTest=0.245820615684579,
chr10	50740988	50741100	ERCC6	ERCC600097	0.762423424697781	2	-0.0226468150847099	2	0.614193498873484	2	0.614193498873484	NA	NA	SegRatio=-0.02,AbsMeanSigma=0.1,pvalue=0.155794828722571,pvalueTTest=0.245820615684579,
chr10	69881165	69881280	MYPN	MYPN00001	-0.116998055541961	2	-0.0226468150847099	2	0.776594495634268	2	0.776594495634268	NA	NA	SegRatio=-0.02,AbsMeanSigma=0.1,pvalue=0.155794828722571,pvalueTTest=0.245820615684579,
chr10	69881275	69881388	MYPN	MYPN00002	-0.151786749956493	2	-0.0226468150847099	2	0.776594495634268	2	0.776594495634268	NA	NA	SegRatio=-0.02,AbsMeanSigma=0.1,pvalue=0.155794828722571,pvalueTTest=0.245820615684579,
chr10	69881389	69881502	MYPN	MYPN00003	-0.125423676235918	2	-0.0226468150847099	2	0.776594495634268	2	0.776594495634268	NA	NA	SegRatio=-0.02,AbsMeanSigma=0.1,pvalue=0.155794828722571,pvalueTTest=0.245820615684579,
chr10	69881500	69881616	MYPN	MYPN00004	0.0703847850692415	2	-0.0226468150847099	2	0.776594495634268	2	0.776594495634268	NA	NA	SegRatio=-0.02,AbsMeanSigma=0.1,pvalue=0.155794828722571,pvalueTTest=0.245820615684579,
chr10	69881588	69881706	MYPN	MYPN00005	-0.0724266350650297	2	-0.0226468150847099	2	0.776594495634268	2	0.776594495634268	NA	NA	SegRatio=-0.02,AbsMeanSigma=0.1,pvalue=0.155794828722571,pvalueTTest=0.245820615684579,
chr10	69881701	69881820	MYPN	MYPN00006	0.0497948066309504	2	-0.0226468150847099	2	0.776594495634268	2	0.776594495634268	NA	NA	SegRatio=-0.02,AbsMeanSigma=0.1,pvalue=0.155794828722571,pvalueTTest=0.245820615684579,
chr10	69881817	69881934	MYPN	MYPN00007	0.359925648796133	2	-0.0226468150847099	2	0.776594495634268	2	0.776594495634268	NA	NA	SegRatio=-0.02,AbsMeanSigma=0.1,pvalue=0.155794828722571,pvalueTTest=0.245820615684579,
chr10	69881863	69881977	MYPN	MYPN00008	0.0764620801859848	2	-0.0226468150847099	2	0.776594495634268	2	0.776594495634268	NA	NA	SegRatio=-0.02,AbsMeanSigma=0.1,pvalue=0.155794828722571,pvalueTTest=0.245820615684579,
chr10	69881972	69882076	MYPN	MYPN00009	0.261459816813875	2	-0.0226468150847099	2	0.776594495634268	2	0.776594495634268	NA	NA	SegRatio=-0.02,AbsMeanSigma=0.1,pvalue=0.155794828722571,pvalueTTest=0.245820615684579,
chr10	69882069	69882165	MYPN	MYPN00010	-0.0366619931702503	2	-0.0226468150847099	2	0.776594495634268	2	0.776594495634268	NA	NA	SegRatio=-0.02,AbsMeanSigma=0.1,pvalue=0.155794828722571,pvalueTTest=0.245820615684579,
chr10	69896387	69896490	MYPN	MYPN00011	-0.226339087721374	2	-0.0226468150847099	2	0.776594495634268	2	0.776594495634268	NA	NA	SegRatio=-0.02,AbsMeanSigma=0.1,pvalue=0.155794828722571,pvalueTTest=0.245820615684579,
chr10	69896491	69896600	MYPN	MYPN00012	NA	2	-0.0226468150847099	2	0.776594495634268	2	0.776594495634268	NA	NA	SegRatio=-0.02,AbsMeanSigma=0.1,pvalue=0.155794828722571,pvalueTTest=0.245820615684579,
chr10	69902665	69902780	MYPN	MYPN00013	-0.0315594681692068	2	-0.0226468150847099	2	0.776594495634268	2	0.776594495634268	NA	NA	SegRatio=-0.02,AbsMeanSigma=0.1,pvalue=0.155794828722571,pvalueTTest=0.245820615684579,
chr10	69902751	69902881	MYPN	MYPN00014.MYPN00015	0.0641701648290119	2	-0.0226468150847099	2	0.776594495634268	2	0.776594495634268	NA	NA	SegRatio=-0.02,AbsMeanSigma=0.1,pvalue=0.155794828722571,pvalueTTest=0.245820615684579,
chr10	69902859	69902975	MYPN	MYPN00016	NA	2	-0.0226468150847099	2	0.776594495634268	2	0.776594495634268	NA	NA	SegRatio=-0.02,AbsMeanSigma=0.1,pvalue=0.155794828722571,pvalueTTest=0.245820615684579,
chr10	69905187	69905299	MYPN	MYPN00017	-0.16901860784533	2	-0.0226468150847099	2	0.776594495634268	2	0.776594495634268	NA	NA	SegRatio=-0.02,AbsMeanSigma=0.1,pvalue=0.155794828722571,pvalueTTest=0.245820615684579,
chr10	69905268	69905363	MYPN	MYPN00018	-0.0578685630702522	2	-0.0226468150847099	2	0.776594495634268	2	0.776594495634268	NA	NA	SegRatio=-0.02,AbsMeanSigma=0.1,pvalue=0.155794828722571,pvalueTTest=0.245820615684579,
chr10	69908030	69908143	MYPN	MYPN00019	0.0413531765814027	2	-0.0226468150847099	2	0.776594495634268	2	0.776594495634268	NA	NA	SegRatio=-0.02,AbsMeanSigma=0.1,pvalue=0.155794828722571,pvalueTTest=0.245820615684579,
chr10	69908128	69908220	MYPN	MYPN00020	-0.168562124119348	2	-0.0226468150847099	2	0.776594495634268	2	0.776594495634268	NA	NA	SegRatio=-0.02,AbsMeanSigma=0.1,pvalue=0.155794828722571,pvalueTTest=0.245820615684579,
chr10	69908173	69908287	MYPN	MYPN00021	NA	2	-0.0226468150847099	2	0.776594495634268	2	0.776594495634268	NA	NA	SegRatio=-0.02,AbsMeanSigma=0.1,pvalue=0.155794828722571,pvalueTTest=0.245820615684579,
chr10	69909747	69909849	MYPN	MYPN00022	-0.0208146040622011	2	-0.0226468150847099	2	0.776594495634268	2	0.776594495634268	NA	NA	SegRatio=-0.02,AbsMeanSigma=0.1,pvalue=0.155794828722571,pvalueTTest=0.245820615684579,
chr10	69909844	69909959	MYPN	MYPN00023	0.611451999920383	2	-0.0226468150847099	2	0.776594495634268	2	0.776594495634268	NA	NA	SegRatio=-0.02,AbsMeanSigma=0.1,pvalue=0.155794828722571,pvalueTTest=0.245820615684579,
chr10	69918194	69918307	MYPN	MYPN00024	0.140371323559195	2	-0.0226468150847099	2	0.776594495634268	2	0.776594495634268	NA	NA	SegRatio=-0.02,AbsMeanSigma=0.1,pvalue=0.155794828722571,pvalueTTest=0.245820615684579,
chr10	69918265	69918358	MYPN	MYPN00025	NA	2	-0.0226468150847099	2	0.776594495634268	2	0.776594495634268	NA	NA	SegRatio=-0.02,AbsMeanSigma=0.1,pvalue=0.155794828722571,pvalueTTest=0.245820615684579,
chr10	69921391	69921501	MYPN	MYPN00026	-0.113594541088412	2	-0.0226468150847099	2	0.776594495634268	2	0.776594495634268	NA	NA	SegRatio=-0.02,AbsMeanSigma=0.1,pvalue=0.155794828722571,pvalueTTest=0.245820615684579,
chr10	69921464	69921567	MYPN	MYPN00027	NA	2	-0.0226468150847099	2	0.776594495634268	2	0.776594495634268	NA	NA	SegRatio=-0.02,AbsMeanSigma=0.1,pvalue=0.155794828722571,pvalueTTest=0.245820615684579,
chr10	69925436	69925545	MYPN	MYPN00028	-0.279999611161544	2	-0.0226468150847099	2	0.776594495634268	2	0.776594495634268	NA	NA	SegRatio=-0.02,AbsMeanSigma=0.1,pvalue=0.155794828722571,pvalueTTest=0.245820615684579,
chr10	69925504	69925610	MYPN	MYPN00029	-0.147345867850081	2	-0.0226468150847099	2	0.776594495634268	2	0.776594495634268	NA	NA	SegRatio=-0.02,AbsMeanSigma=0.1,pvalue=0.155794828722571,pvalueTTest=0.245820615684579,
chr10	69925964	69926078	MYPN	MYPN00030	0.163005732686665	2	-0.0226468150847099	2	0.776594495634268	2	0.776594495634268	NA	NA	SegRatio=-0.02,AbsMeanSigma=0.1,pvalue=0.155794828722571,pvalueTTest=0.245820615684579,
chr10	69926073	69926191	MYPN	MYPN00031	0.357220009737718	2	-0.0226468150847099	2	0.776594495634268	2	0.776594495634268	NA	NA	SegRatio=-0.02,AbsMeanSigma=0.1,pvalue=0.155794828722571,pvalueTTest=0.245820615684579,
chr10	69926164	69926272	MYPN	MYPN00032	-0.327686742859994	2	-0.0226468150847099	2	0.776594495634268	2	0.776594495634268	NA	NA	SegRatio=-0.02,AbsMeanSigma=0.1,pvalue=0.155794828722571,pvalueTTest=0.245820615684579,
chr10	69926253	69926336	MYPN	MYPN00033	-0.0449240484437782	2	-0.0226468150847099	2	0.776594495634268	2	0.776594495634268	NA	NA	SegRatio=-0.02,AbsMeanSigma=0.1,pvalue=0.155794828722571,pvalueTTest=0.245820615684579,
chr10	69926284	69926403	MYPN	MYPN00034	-0.0284835416340613	2	-0.0226468150847099	2	0.776594495634268	2	0.776594495634268	NA	NA	SegRatio=-0.02,AbsMeanSigma=0.1,pvalue=0.155794828722571,pvalueTTest=0.245820615684579,
chr10	69926381	69926494	MYPN	MYPN00035	0.16072420076475	2	-0.0226468150847099	2	0.776594495634268	2	0.776594495634268	NA	NA	SegRatio=-0.02,AbsMeanSigma=0.1,pvalue=0.155794828722571,pvalueTTest=0.245820615684579,
chr10	69933785	69933901	MYPN	MYPN00036	0.00197082588412683	2	-0.0226468150847099	2	0.776594495634268	2	0.776594495634268	NA	NA	SegRatio=-0.02,AbsMeanSigma=0.1,pvalue=0.155794828722571,pvalueTTest=0.245820615684579,
chr10	69933874	69933985	MYPN	MYPN00037	-0.118814307104752	2	-0.0226468150847099	2	0.776594495634268	2	0.776594495634268	NA	NA	SegRatio=-0.02,AbsMeanSigma=0.1,pvalue=0.155794828722571,pvalueTTest=0.245820615684579,
chr10	69933982	69934091	MYPN	MYPN00038	-0.360262938060061	2	-0.0226468150847099	2	0.776594495634268	2	0.776594495634268	NA	NA	SegRatio=-0.02,AbsMeanSigma=0.1,pvalue=0.155794828722571,pvalueTTest=0.245820615684579,
chr10	69934088	69934185	MYPN	MYPN00039	0.0624089479789186	2	-0.0226468150847099	2	0.776594495634268	2	0.776594495634268	NA	NA	SegRatio=-0.02,AbsMeanSigma=0.1,pvalue=0.155794828722571,pvalueTTest=0.245820615684579,
chr10	69934184	69934304	MYPN	MYPN00040	0.155012721287039	2	-0.0226468150847099	2	0.776594495634268	2	0.776594495634268	NA	NA	SegRatio=-0.02,AbsMeanSigma=0.1,pvalue=0.155794828722571,pvalueTTest=0.245820615684579,
chr10	69934294	69934414	MYPN	MYPN00041	0.0751147615458864	2	-0.0226468150847099	2	0.776594495634268	2	0.776594495634268	NA	NA	SegRatio=-0.02,AbsMeanSigma=0.1,pvalue=0.155794828722571,pvalueTTest=0.245820615684579,
chr10	69934409	69934520	MYPN	MYPN00042	0.769274427854169	2	-0.0226468150847099	2	0.776594495634268	2	0.776594495634268	NA	NA	SegRatio=-0.02,AbsMeanSigma=0.1,pvalue=0.155794828722571,pvalueTTest=0.245820615684579,
chr10	69935017	69935118	MYPN	MYPN00043	0.388429014813159	2	-0.0226468150847099	2	0.776594495634268	2	0.776594495634268	NA	NA	SegRatio=-0.02,AbsMeanSigma=0.1,pvalue=0.155794828722571,pvalueTTest=0.245820615684579,
chr10	69935077	69935188	MYPN	MYPN00044	-0.122186479673453	2	-0.0226468150847099	2	0.776594495634268	2	0.776594495634268	NA	NA	SegRatio=-0.02,AbsMeanSigma=0.1,pvalue=0.155794828722571,pvalueTTest=0.245820615684579,
chr10	69935162	69935278	MYPN	MYPN00045	-0.26988217168877	2	-0.0226468150847099	2	0.776594495634268	2	0.776594495634268	NA	NA	SegRatio=-0.02,AbsMeanSigma=0.1,pvalue=0.155794828722571,pvalueTTest=0.245820615684579,
chr10	69948620	69948732	MYPN	MYPN00046	0.0243117489787647	2	-0.0226468150847099	2	0.776594495634268	2	0.776594495634268	NA	NA	SegRatio=-0.02,AbsMeanSigma=0.1,pvalue=0.155794828722571,pvalueTTest=0.245820615684579,
chr10	69948723	69948828	MYPN	MYPN00047	-0.00990949483246467	2	-0.0226468150847099	2	0.776594495634268	2	0.776594495634268	NA	NA	SegRatio=-0.02,AbsMeanSigma=0.1,pvalue=0.155794828722571,pvalueTTest=0.245820615684579,
chr10	69948819	69948934	MYPN	MYPN00048	-0.379684582225207	2	-0.0226468150847099	2	0.776594495634268	2	0.776594495634268	NA	NA	SegRatio=-0.02,AbsMeanSigma=0.1,pvalue=0.155794828722571,pvalueTTest=0.245820615684579,
chr10	69954079	69954192	MYPN	MYPN00049	NA	2	-0.0226468150847099	2	0.776594495634268	2	0.776594495634268	NA	NA	SegRatio=-0.02,AbsMeanSigma=0.1,pvalue=0.155794828722571,pvalueTTest=0.245820615684579,
chr10	69954191	69954307	MYPN	MYPN00050	0.107646156331522	2	-0.0226468150847099	2	0.776594495634268	2	0.776594495634268	NA	NA	SegRatio=-0.02,AbsMeanSigma=0.1,pvalue=0.155794828722571,pvalueTTest=0.245820615684579,
chr10	69955121	69955236	MYPN	MYPN00051	0.0388490802594496	2	-0.0226468150847099	2	0.776594495634268	2	0.776594495634268	NA	NA	SegRatio=-0.02,AbsMeanSigma=0.1,pvalue=0.155794828722571,pvalueTTest=0.245820615684579,
chr10	69955235	69955347	MYPN	MYPN00052	0.0530617600643921	2	-0.0226468150847099	2	0.776594495634268	2	0.776594495634268	NA	NA	SegRatio=-0.02,AbsMeanSigma=0.1,pvalue=0.155794828722571,pvalueTTest=0.245820615684579,
chr10	69957041	69957158	MYPN	MYPN00053	-0.0892759802373197	2	-0.0226468150847099	2	0.776594495634268	2	0.776594495634268	NA	NA	SegRatio=-0.02,AbsMeanSigma=0.1,pvalue=0.155794828722571,pvalueTTest=0.245820615684579,
chr10	69957129	69957248	MYPN	MYPN00054	0.0659623787498612	2	-0.0226468150847099	2	0.776594495634268	2	0.776594495634268	NA	NA	SegRatio=-0.02,AbsMeanSigma=0.1,pvalue=0.155794828722571,pvalueTTest=0.245820615684579,
chr10	69957244	69957376	MYPN	MYPN00055	NA	2	-0.0226468150847099	2	0.776594495634268	2	0.776594495634268	NA	NA	SegRatio=-0.02,AbsMeanSigma=0.1,pvalue=0.155794828722571,pvalueTTest=0.245820615684579,
chr10	69959085	69959195	MYPN	MYPN00056	0.160187951475639	2	-0.0226468150847099	2	0.776594495634268	2	0.776594495634268	NA	NA	SegRatio=-0.02,AbsMeanSigma=0.1,pvalue=0.155794828722571,pvalueTTest=0.245820615684579,
chr10	69959187	69959301	MYPN	MYPN00057	-0.0595018632324978	2	-0.0226468150847099	2	0.776594495634268	2	0.776594495634268	NA	NA	SegRatio=-0.02,AbsMeanSigma=0.1,pvalue=0.155794828722571,pvalueTTest=0.245820615684579,
chr10	69959287	69959403	MYPN	MYPN00058	0.222170821315424	2	-0.0226468150847099	2	0.776594495634268	2	0.776594495634268	NA	NA	SegRatio=-0.02,AbsMeanSigma=0.1,pvalue=0.155794828722571,pvalueTTest=0.245820615684579,
chr10	69961585	69961698	MYPN	MYPN00059	0.169454604860625	2	-0.0226468150847099	2	0.776594495634268	2	0.776594495634268	NA	NA	SegRatio=-0.02,AbsMeanSigma=0.1,pvalue=0.155794828722571,pvalueTTest=0.245820615684579,
chr10	69961627	69961735	MYPN	MYPN00060	0.0826315891285157	2	-0.0226468150847099	2	0.776594495634268	2	0.776594495634268	NA	NA	SegRatio=-0.02,AbsMeanSigma=0.1,pvalue=0.155794828722571,pvalueTTest=0.245820615684579,
chr10	69961710	69961823	MYPN	MYPN00061	-0.36700762169159	2	-0.0226468150847099	2	0.776594495634268	2	0.776594495634268	NA	NA	SegRatio=-0.02,AbsMeanSigma=0.1,pvalue=0.155794828722571,pvalueTTest=0.245820615684579,
chr10	69966486	69966600	MYPN	MYPN00062	0.16473507562678	2	-0.0226468150847099	2	0.776594495634268	2	0.776594495634268	NA	NA	SegRatio=-0.02,AbsMeanSigma=0.1,pvalue=0.155794828722571,pvalueTTest=0.245820615684579,
chr10	69966567	69966684	MYPN	MYPN00063	0.164916119224039	2	-0.0226468150847099	2	0.776594495634268	2	0.776594495634268	NA	NA	SegRatio=-0.02,AbsMeanSigma=0.1,pvalue=0.155794828722571,pvalueTTest=0.245820615684579,
chr10	69970008	69970119	MYPN	MYPN00064	-0.0568671641423798	2	-0.0226468150847099	2	0.776594495634268	2	0.776594495634268	NA	NA	SegRatio=-0.02,AbsMeanSigma=0.1,pvalue=0.155794828722571,pvalueTTest=0.245820615684579,
chr10	69970112	69970228	MYPN	MYPN00065	-0.0226468150847099	2	-0.0226468150847099	2	0.776594495634268	2	0.776594495634268	NA	NA	SegRatio=-0.02,AbsMeanSigma=0.1,pvalue=0.155794828722571,pvalueTTest=0.245820615684579,
chr10	69970217	69970327	MYPN	MYPN00066	0.0671916770368287	2	-0.0226468150847099	2	0.776594495634268	2	0.776594495634268	NA	NA	SegRatio=-0.02,AbsMeanSigma=0.1,pvalue=0.155794828722571,pvalueTTest=0.245820615684579,
chr10	73577133	73577251	PSAP	PSAP00001	0.114929897511702	2	-0.0226468150847099	2	0.0467173126077285	2	0.0467173126077285	NA	NA	SegRatio=-0.02,AbsMeanSigma=0.1,pvalue=0.155794828722571,pvalueTTest=0.245820615684579,
chr10	73577210	73577329	PSAP	PSAP00002	-0.100158263161991	2	-0.0226468150847099	2	0.0467173126077285	2	0.0467173126077285	NA	NA	SegRatio=-0.02,AbsMeanSigma=0.1,pvalue=0.155794828722571,pvalueTTest=0.245820615684579,
chr10	73578312	73578431	PSAP	PSAP00003	0.437504665334035	2	-0.0226468150847099	2	0.0467173126077285	2	0.0467173126077285	NA	NA	SegRatio=-0.02,AbsMeanSigma=0.1,pvalue=0.155794828722571,pvalueTTest=0.245820615684579,
chr10	73578430	73578540	PSAP	PSAP00004	-0.261398051713249	2	-0.0226468150847099	2	0.0467173126077285	2	0.0467173126077285	NA	NA	SegRatio=-0.02,AbsMeanSigma=0.1,pvalue=0.155794828722571,pvalueTTest=0.245820615684579,
chr10	73578724	73578842	PSAP	PSAP00005	0.304382039945286	2	-0.0226468150847099	2	0.0467173126077285	2	0.0467173126077285	NA	NA	SegRatio=-0.02,AbsMeanSigma=0.1,pvalue=0.155794828722571,pvalueTTest=0.245820615684579,
chr10	73578835	73578952	PSAP	PSAP00006	-0.0839676022787551	2	-0.0226468150847099	2	0.0467173126077285	2	0.0467173126077285	NA	NA	SegRatio=-0.02,AbsMeanSigma=0.1,pvalue=0.155794828722571,pvalueTTest=0.245820615684579,
chr10	73579183	73579301	PSAP	PSAP00007	-0.261334044754487	2	-0.0226468150847099	2	0.0467173126077285	2	0.0467173126077285	NA	NA	SegRatio=-0.02,AbsMeanSigma=0.1,pvalue=0.155794828722571,pvalueTTest=0.245820615684579,
chr10	73579268	73579378	PSAP	PSAP00008	-0.478654023585696	2	-0.0226468150847099	2	0.0467173126077285	2	0.0467173126077285	NA	NA	SegRatio=-0.02,AbsMeanSigma=0.1,pvalue=0.155794828722571,pvalueTTest=0.245820615684579,
chr10	73579561	73579661	PSAP	PSAP00009	-0.119007522390623	2	-0.0226468150847099	2	0.0467173126077285	2	0.0467173126077285	NA	NA	SegRatio=-0.02,AbsMeanSigma=0.1,pvalue=0.155794828722571,pvalueTTest=0.245820615684579,
chr10	73579636	73579742	PSAP	PSAP00010	0.093384205889006	2	-0.0226468150847099	2	0.0467173126077285	2	0.0467173126077285	NA	NA	SegRatio=-0.02,AbsMeanSigma=0.1,pvalue=0.155794828722571,pvalueTTest=0.245820615684579,
chr10	73579945	73580065	PSAP	PSAP00011	-0.102102615594951	2	-0.0226468150847099	2	0.0467173126077285	2	0.0467173126077285	NA	NA	SegRatio=-0.02,AbsMeanSigma=0.1,pvalue=0.155794828722571,pvalueTTest=0.245820615684579,
chr10	73580045	73580154	PSAP	PSAP00012	-0.176365965667796	2	-0.0226468150847099	2	0.0467173126077285	2	0.0467173126077285	NA	NA	SegRatio=-0.02,AbsMeanSigma=0.1,pvalue=0.155794828722571,pvalueTTest=0.245820615684579,
chr10	73581595	73581715	PSAP	PSAP00013	0.0319786900558738	2	-0.0226468150847099	2	0.0467173126077285	2	0.0467173126077285	NA	NA	SegRatio=-0.02,AbsMeanSigma=0.1,pvalue=0.155794828722571,pvalueTTest=0.245820615684579,
chr10	73581673	73581778	PSAP	PSAP00014	-0.225206527964024	2	-0.0226468150847099	2	0.0467173126077285	2	0.0467173126077285	NA	NA	SegRatio=-0.02,AbsMeanSigma=0.1,pvalue=0.155794828722571,pvalueTTest=0.245820615684579,
chr10	73581764	73581868	PSAP	PSAP00015	-0.196954775109617	2	-0.0226468150847099	2	0.0467173126077285	2	0.0467173126077285	NA	NA	SegRatio=-0.02,AbsMeanSigma=0.1,pvalue=0.155794828722571,pvalueTTest=0.245820615684579,
chr10	73583620	73583737	PSAP	PSAP00016	-0.142276205309016	2	-0.0226468150847099	2	0.0467173126077285	2	0.0467173126077285	NA	NA	SegRatio=-0.02,AbsMeanSigma=0.1,pvalue=0.155794828722571,pvalueTTest=0.245820615684579,
chr10	73585549	73585664	PSAP	PSAP00017	-0.106592277988677	2	-0.0226468150847099	2	0.0467173126077285	2	0.0467173126077285	NA	NA	SegRatio=-0.02,AbsMeanSigma=0.1,pvalue=0.155794828722571,pvalueTTest=0.245820615684579,
chr10	73585636	73585743	PSAP	PSAP00018	-0.0361637988198952	2	-0.0226468150847099	2	0.0467173126077285	2	0.0467173126077285	NA	NA	SegRatio=-0.02,AbsMeanSigma=0.1,pvalue=0.155794828722571,pvalueTTest=0.245820615684579,
chr10	73587698	73587809	PSAP	PSAP00019	0.0829931203877171	2	-0.0226468150847099	2	0.0467173126077285	2	0.0467173126077285	NA	NA	SegRatio=-0.02,AbsMeanSigma=0.1,pvalue=0.155794828722571,pvalueTTest=0.245820615684579,
chr10	73587774	73587870	PSAP	PSAP00020	-0.121024727807622	2	-0.0226468150847099	2	0.0467173126077285	2	0.0467173126077285	NA	NA	SegRatio=-0.02,AbsMeanSigma=0.1,pvalue=0.155794828722571,pvalueTTest=0.245820615684579,
chr10	73587869	73587971	PSAP	PSAP00021	-0.446354434084298	2	-0.0226468150847099	2	0.0467173126077285	2	0.0467173126077285	NA	NA	SegRatio=-0.02,AbsMeanSigma=0.1,pvalue=0.155794828722571,pvalueTTest=0.245820615684579,
chr10	73588599	73588717	PSAP	PSAP00022	0.028708089997328	2	-0.0226468150847099	2	0.0467173126077285	2	0.0467173126077285	NA	NA	SegRatio=-0.02,AbsMeanSigma=0.1,pvalue=0.155794828722571,pvalueTTest=0.245820615684579,
chr10	73588690	73588779	PSAP	PSAP00023	-0.0678833543286065	2	-0.0226468150847099	2	0.0467173126077285	2	0.0467173126077285	NA	NA	SegRatio=-0.02,AbsMeanSigma=0.1,pvalue=0.155794828722571,pvalueTTest=0.245820615684579,
chr10	73588776	73588892	PSAP	PSAP00024	-0.22066776276388	2	-0.0226468150847099	2	0.0467173126077285	2	0.0467173126077285	NA	NA	SegRatio=-0.02,AbsMeanSigma=0.1,pvalue=0.155794828722571,pvalueTTest=0.245820615684579,
chr10	73590860	73590977	PSAP	PSAP00025	0.0319947718316365	2	-0.0226468150847099	2	0.0467173126077285	2	0.0467173126077285	NA	NA	SegRatio=-0.02,AbsMeanSigma=0.1,pvalue=0.155794828722571,pvalueTTest=0.245820615684579,
chr10	73590940	73591054	PSAP	PSAP00026	0.267185552255859	2	-0.0226468150847099	2	0.0467173126077285	2	0.0467173126077285	NA	NA	SegRatio=-0.02,AbsMeanSigma=0.1,pvalue=0.155794828722571,pvalueTTest=0.245820615684579,
chr10	73591548	73591662	PSAP	PSAP00027	0.0326342406518603	2	-0.0226468150847099	2	0.0467173126077285	2	0.0467173126077285	NA	NA	SegRatio=-0.02,AbsMeanSigma=0.1,pvalue=0.155794828722571,pvalueTTest=0.245820615684579,
chr10	73591653	73591764	PSAP	PSAP00028	-0.262778032890838	2	-0.0226468150847099	2	0.0467173126077285	2	0.0467173126077285	NA	NA	SegRatio=-0.02,AbsMeanSigma=0.1,pvalue=0.155794828722571,pvalueTTest=0.245820615684579,
chr10	73594079	73594196	PSAP	PSAP00029	0.0885849881583116	2	-0.0226468150847099	2	0.0467173126077285	2	0.0467173126077285	NA	NA	SegRatio=-0.02,AbsMeanSigma=0.1,pvalue=0.155794828722571,pvalueTTest=0.245820615684579,
chr10	73594154	73594270	PSAP	PSAP00030	0.0288137691779103	2	-0.0226468150847099	2	0.0467173126077285	2	0.0467173126077285	NA	NA	SegRatio=-0.02,AbsMeanSigma=0.1,pvalue=0.155794828722571,pvalueTTest=0.245820615684579,
chr10	73594271	73594382	PSAP	PSAP00031	-0.032805500941069	2	-0.0226468150847099	2	0.0467173126077285	2	0.0467173126077285	NA	NA	SegRatio=-0.02,AbsMeanSigma=0.1,pvalue=0.155794828722571,pvalueTTest=0.245820615684579,
chr11	2466611	2466703	KCNQ1	KCNQ100001	NA	2	0.0659901418132216	2	0.213736484818501	2	0.213736484818501	NA	NA	SegRatio=0.07,AbsMeanSigma=0.27,pvalue=0.101325599983064,pvalueTTest=0.201953617591546,
chr11	2466670	2466744	KCNQ1	KCNQ100002	NA	2	0.0659901418132216	2	0.213736484818501	2	0.213736484818501	NA	NA	SegRatio=0.07,AbsMeanSigma=0.27,pvalue=0.101325599983064,pvalueTTest=0.201953617591546,
chr11	2482855	2482966	KCNQ1	KCNQ100003	-0.225090572345412	2	0.0659901418132216	2	0.213736484818501	2	0.213736484818501	NA	NA	SegRatio=0.07,AbsMeanSigma=0.27,pvalue=0.101325599983064,pvalueTTest=0.201953617591546,
chr11	2549115	2549235	KCNQ1	KCNQ100004	0.035674053648529	2	0.0659901418132216	2	0.213736484818501	2	0.213736484818501	NA	NA	SegRatio=0.07,AbsMeanSigma=0.27,pvalue=0.101325599983064,pvalueTTest=0.201953617591546,
chr11	2549169	2549287	KCNQ1	KCNQ100005	-0.111239532388856	2	0.0659901418132216	2	0.213736484818501	2	0.213736484818501	NA	NA	SegRatio=0.07,AbsMeanSigma=0.27,pvalue=0.101325599983064,pvalueTTest=0.201953617591546,
chr11	2591805	2591925	KCNQ1	KCNQ100006	0.13752558354046	2	0.0659901418132216	2	0.213736484818501	2	0.213736484818501	NA	NA	SegRatio=0.07,AbsMeanSigma=0.27,pvalue=0.101325599983064,pvalueTTest=0.201953617591546,
chr11	2591862	2592020	KCNQ1	KCNQ100007.KCNQ100008	NA	2	0.0659901418132216	2	0.213736484818501	2	0.213736484818501	NA	NA	SegRatio=0.07,AbsMeanSigma=0.27,pvalue=0.101325599983064,pvalueTTest=0.201953617591546,
chr11	2592494	2592636	KCNQ1	KCNQ100009	NA	2	0.0659901418132216	2	0.213736484818501	2	0.213736484818501	NA	NA	SegRatio=0.07,AbsMeanSigma=0.27,pvalue=0.101325599983064,pvalueTTest=0.201953617591546,
chr11	2593272	2593416	KCNQ1	KCNQ100010	NA	2	0.0659901418132216	2	0.213736484818501	2	0.213736484818501	NA	NA	SegRatio=0.07,AbsMeanSigma=0.27,pvalue=0.101325599983064,pvalueTTest=0.201953617591546,
chr11	2593957	2594092	KCNQ1	KCNQ100011	0.396064861107011	2	0.0659901418132216	2	0.213736484818501	2	0.213736484818501	NA	NA	SegRatio=0.07,AbsMeanSigma=0.27,pvalue=0.101325599983064,pvalueTTest=0.201953617591546,
chr11	2594065	2594129	KCNQ1	KCNQ100012	NA	2	0.0659901418132216	2	0.213736484818501	2	0.213736484818501	NA	NA	SegRatio=0.07,AbsMeanSigma=0.27,pvalue=0.101325599983064,pvalueTTest=0.201953617591546,
chr11	2594099	2594215	KCNQ1	KCNQ100013	0.197558060100962	2	0.0659901418132216	2	0.213736484818501	2	0.213736484818501	NA	NA	SegRatio=0.07,AbsMeanSigma=0.27,pvalue=0.101325599983064,pvalueTTest=0.201953617591546,
chr11	2594191	2594293	KCNQ1	KCNQ100014	0.233606002756049	2	0.0659901418132216	2	0.213736484818501	2	0.213736484818501	NA	NA	SegRatio=0.07,AbsMeanSigma=0.27,pvalue=0.101325599983064,pvalueTTest=0.201953617591546,
chr11	2604595	2604717	KCNQ1	KCNQ100015	0.12647786568512	2	0.0659901418132216	2	0.213736484818501	2	0.213736484818501	NA	NA	SegRatio=0.07,AbsMeanSigma=0.27,pvalue=0.101325599983064,pvalueTTest=0.201953617591546,
chr11	2604675	2604755	KCNQ1	KCNQ100016	0.103785083387607	2	0.0659901418132216	2	0.213736484818501	2	0.213736484818501	NA	NA	SegRatio=0.07,AbsMeanSigma=0.27,pvalue=0.101325599983064,pvalueTTest=0.201953617591546,
chr11	2604754	2604871	KCNQ1	KCNQ100017	0.0742933108152482	2	0.0659901418132216	2	0.213736484818501	2	0.213736484818501	NA	NA	SegRatio=0.07,AbsMeanSigma=0.27,pvalue=0.101325599983064,pvalueTTest=0.201953617591546,
chr11	2606382	2606496	KCNQ1	KCNQ100018	0.237424538016988	2	0.0659901418132216	2	0.213736484818501	2	0.213736484818501	NA	NA	SegRatio=0.07,AbsMeanSigma=0.27,pvalue=0.101325599983064,pvalueTTest=0.201953617591546,
chr11	2606437	2606557	KCNQ1	KCNQ100019	-0.113554236930676	2	0.0659901418132216	2	0.213736484818501	2	0.213736484818501	NA	NA	SegRatio=0.07,AbsMeanSigma=0.27,pvalue=0.101325599983064,pvalueTTest=0.201953617591546,
chr11	2608746	2608845	KCNQ1	KCNQ100020	0.0879732288491056	2	0.0659901418132216	2	0.213736484818501	2	0.213736484818501	NA	NA	SegRatio=0.07,AbsMeanSigma=0.27,pvalue=0.101325599983064,pvalueTTest=0.201953617591546,
chr11	2608817	2608909	KCNQ1	KCNQ100021	-0.104977489689939	2	0.0659901418132216	2	0.213736484818501	2	0.213736484818501	NA	NA	SegRatio=0.07,AbsMeanSigma=0.27,pvalue=0.101325599983064,pvalueTTest=0.201953617591546,
chr11	2608892	2609012	KCNQ1	KCNQ100022	0.0659901418132216	2	0.0659901418132216	2	0.213736484818501	2	0.213736484818501	NA	NA	SegRatio=0.07,AbsMeanSigma=0.27,pvalue=0.101325599983064,pvalueTTest=0.201953617591546,
chr11	2609920	2609990	KCNQ1	KCNQ100023	0.0518793415202761	2	0.0659901418132216	2	0.213736484818501	2	0.213736484818501	NA	NA	SegRatio=0.07,AbsMeanSigma=0.27,pvalue=0.101325599983064,pvalueTTest=0.201953617591546,
chr11	2609975	2610072	KCNQ1	KCNQ100024	0.197103836561771	2	0.0659901418132216	2	0.213736484818501	2	0.213736484818501	NA	NA	SegRatio=0.07,AbsMeanSigma=0.27,pvalue=0.101325599983064,pvalueTTest=0.201953617591546,
chr11	2610064	2610182	KCNQ1	KCNQ100025	0.0871112646141901	2	0.0659901418132216	2	0.213736484818501	2	0.213736484818501	NA	NA	SegRatio=0.07,AbsMeanSigma=0.27,pvalue=0.101325599983064,pvalueTTest=0.201953617591546,
chr11	2683088	2683204	KCNQ1	KCNQ100026	NA	2	0.0659901418132216	2	0.213736484818501	2	0.213736484818501	NA	NA	SegRatio=0.07,AbsMeanSigma=0.27,pvalue=0.101325599983064,pvalueTTest=0.201953617591546,
chr11	2683193	2683311	KCNQ1	KCNQ100027	0.0783479014864565	2	0.0659901418132216	2	0.213736484818501	2	0.213736484818501	NA	NA	SegRatio=0.07,AbsMeanSigma=0.27,pvalue=0.101325599983064,pvalueTTest=0.201953617591546,
chr11	2683311	2683407	KCNQ1	KCNQ100028	0.166721392771595	2	0.0659901418132216	2	0.213736484818501	2	0.213736484818501	NA	NA	SegRatio=0.07,AbsMeanSigma=0.27,pvalue=0.101325599983064,pvalueTTest=0.201953617591546,
chr11	2789986	2790106	KCNQ1	KCNQ100029	-0.0416667350389615	2	0.0659901418132216	2	0.213736484818501	2	0.213736484818501	NA	NA	SegRatio=0.07,AbsMeanSigma=0.27,pvalue=0.101325599983064,pvalueTTest=0.201953617591546,
chr11	2790055	2790141	KCNQ1	KCNQ100030	-0.126687645911864	2	0.0659901418132216	2	0.213736484818501	2	0.213736484818501	NA	NA	SegRatio=0.07,AbsMeanSigma=0.27,pvalue=0.101325599983064,pvalueTTest=0.201953617591546,
chr11	2790128	2790237	KCNQ1	KCNQ100031	-0.172111400482388	2	0.0659901418132216	2	0.213736484818501	2	0.213736484818501	NA	NA	SegRatio=0.07,AbsMeanSigma=0.27,pvalue=0.101325599983064,pvalueTTest=0.201953617591546,
chr11	2797168	2797263	KCNQ1	KCNQ100032	-0.179924096224776	2	0.0659901418132216	2	0.213736484818501	2	0.213736484818501	NA	NA	SegRatio=0.07,AbsMeanSigma=0.27,pvalue=0.101325599983064,pvalueTTest=0.201953617591546,
chr11	2797260	2797382	KCNQ1	KCNQ100033	NA	2	0.0659901418132216	2	0.213736484818501	2	0.213736484818501	NA	NA	SegRatio=0.07,AbsMeanSigma=0.27,pvalue=0.101325599983064,pvalueTTest=0.201953617591546,
chr11	2798165	2798270	KCNQ1	KCNQ100034	-0.136931034683878	2	0.0659901418132216	2	0.213736484818501	2	0.213736484818501	NA	NA	SegRatio=0.07,AbsMeanSigma=0.27,pvalue=0.101325599983064,pvalueTTest=0.201953617591546,
chr11	2798261	2798378	KCNQ1	KCNQ100035	0.408315292249619	2	0.0659901418132216	2	0.213736484818501	2	0.213736484818501	NA	NA	SegRatio=0.07,AbsMeanSigma=0.27,pvalue=0.101325599983064,pvalueTTest=0.201953617591546,
chr11	2799183	2799260	KCNQ1	KCNQ100036	0.0156533210567425	2	0.0659901418132216	2	0.213736484818501	2	0.213736484818501	NA	NA	SegRatio=0.07,AbsMeanSigma=0.27,pvalue=0.101325599983064,pvalueTTest=0.201953617591546,
chr11	2799259	2799347	KCNQ1	KCNQ100037	-0.293131776801008	2	0.0659901418132216	2	0.213736484818501	2	0.213736484818501	NA	NA	SegRatio=0.07,AbsMeanSigma=0.27,pvalue=0.101325599983064,pvalueTTest=0.201953617591546,
chr11	2868973	2869038	KCNQ1	KCNQ100038	NA	2	0.0659901418132216	2	0.213736484818501	2	0.213736484818501	NA	NA	SegRatio=0.07,AbsMeanSigma=0.27,pvalue=0.101325599983064,pvalueTTest=0.201953617591546,
chr11	2869160	2869300	KCNQ1	KCNQ100039	-0.186446811086883	2	0.0659901418132216	2	0.213736484818501	2	0.213736484818501	NA	NA	SegRatio=0.07,AbsMeanSigma=0.27,pvalue=0.101325599983064,pvalueTTest=0.201953617591546,
chr13	28578153	28578270	FLT3	FLT300001	0.135210611842774	2	-0.0139512805611447	2	0.360539650517397	2	0.360539650517397	NA	NA	SegRatio=-0.01,AbsMeanSigma=0.08,pvalue=0.28194566228596,pvalueTTest=0.394583631303491,
chr13	28578251	28578362	FLT3	FLT300002	0.161506566731157	2	-0.0139512805611447	2	0.360539650517397	2	0.360539650517397	NA	NA	SegRatio=-0.01,AbsMeanSigma=0.08,pvalue=0.28194566228596,pvalueTTest=0.394583631303491,
chr13	28588520	28588627	FLT3	FLT300003	0.377737274830693	2	-0.0139512805611447	2	0.360539650517397	2	0.360539650517397	NA	NA	SegRatio=-0.01,AbsMeanSigma=0.08,pvalue=0.28194566228596,pvalueTTest=0.394583631303491,
chr13	28588605	28588720	FLT3	FLT300004	-0.0926466727507073	2	-0.0139512805611447	2	0.360539650517397	2	0.360539650517397	NA	NA	SegRatio=-0.01,AbsMeanSigma=0.08,pvalue=0.28194566228596,pvalueTTest=0.394583631303491,
chr13	28589249	28589351	FLT3	FLT300005	-0.180189669498011	2	-0.0139512805611447	2	0.360539650517397	2	0.360539650517397	NA	NA	SegRatio=-0.01,AbsMeanSigma=0.08,pvalue=0.28194566228596,pvalueTTest=0.394583631303491,
chr13	28589352	28589468	FLT3	FLT300006	0.0431471650206142	2	-0.0139512805611447	2	0.360539650517397	2	0.360539650517397	NA	NA	SegRatio=-0.01,AbsMeanSigma=0.08,pvalue=0.28194566228596,pvalueTTest=0.394583631303491,
chr13	28589688	28589786	FLT3	FLT300007	-0.0425309402964541	2	-0.0139512805611447	2	0.360539650517397	2	0.360539650517397	NA	NA	SegRatio=-0.01,AbsMeanSigma=0.08,pvalue=0.28194566228596,pvalueTTest=0.394583631303491,
chr13	28589746	28589849	FLT3	FLT300008	-0.13390181976324	2	-0.0139512805611447	2	0.360539650517397	2	0.360539650517397	NA	NA	SegRatio=-0.01,AbsMeanSigma=0.08,pvalue=0.28194566228596,pvalueTTest=0.394583631303491,
chr13	28589834	28589947	FLT3	FLT300009	-0.141188412763965	2	-0.0139512805611447	2	0.360539650517397	2	0.360539650517397	NA	NA	SegRatio=-0.01,AbsMeanSigma=0.08,pvalue=0.28194566228596,pvalueTTest=0.394583631303491,
chr13	28592558	28592664	FLT3	FLT300010	-0.454052189619853	2	-0.0139512805611447	2	0.360539650517397	2	0.360539650517397	NA	NA	SegRatio=-0.01,AbsMeanSigma=0.08,pvalue=0.28194566228596,pvalueTTest=0.394583631303491,
chr13	28592603	28592716	FLT3	FLT300011	0.0190918884290988	2	-0.0139512805611447	2	0.360539650517397	2	0.360539650517397	NA	NA	SegRatio=-0.01,AbsMeanSigma=0.08,pvalue=0.28194566228596,pvalueTTest=0.394583631303491,
chr13	28592681	28592794	FLT3	FLT300012	NA	2	-0.0139512805611447	2	0.360539650517397	2	0.360539650517397	NA	NA	SegRatio=-0.01,AbsMeanSigma=0.08,pvalue=0.28194566228596,pvalueTTest=0.394583631303491,
chr13	28597408	28597520	FLT3	FLT300013	0.498390429778931	2	-0.0139512805611447	2	0.360539650517397	2	0.360539650517397	NA	NA	SegRatio=-0.01,AbsMeanSigma=0.08,pvalue=0.28194566228596,pvalueTTest=0.394583631303491,
chr13	28597508	28597621	FLT3	FLT300014	-0.143161142955507	2	-0.0139512805611447	2	0.360539650517397	2	0.360539650517397	NA	NA	SegRatio=-0.01,AbsMeanSigma=0.08,pvalue=0.28194566228596,pvalueTTest=0.394583631303491,
chr13	28597579	28597690	FLT3	FLT300015	-0.0631446987567442	2	-0.0139512805611447	2	0.360539650517397	2	0.360539650517397	NA	NA	SegRatio=-0.01,AbsMeanSigma=0.08,pvalue=0.28194566228596,pvalueTTest=0.394583631303491,
chr13	28598957	28599066	FLT3	FLT300016	0.0734741771361549	2	-0.0139512805611447	2	0.360539650517397	2	0.360539650517397	NA	NA	SegRatio=-0.01,AbsMeanSigma=0.08,pvalue=0.28194566228596,pvalueTTest=0.394583631303491,
chr13	28599059	28599161	FLT3	FLT300017	NA	2	-0.0139512805611447	2	0.360539650517397	2	0.360539650517397	NA	NA	SegRatio=-0.01,AbsMeanSigma=0.08,pvalue=0.28194566228596,pvalueTTest=0.394583631303491,
chr13	28601189	28601284	FLT3	FLT300018	-0.186216134479378	2	-0.0139512805611447	2	0.360539650517397	2	0.360539650517397	NA	NA	SegRatio=-0.01,AbsMeanSigma=0.08,pvalue=0.28194566228596,pvalueTTest=0.394583631303491,
chr13	28601234	28601330	FLT3	FLT300019	-0.118331121982458	2	-0.0139512805611447	2	0.360539650517397	2	0.360539650517397	NA	NA	SegRatio=-0.01,AbsMeanSigma=0.08,pvalue=0.28194566228596,pvalueTTest=0.394583631303491,
chr13	28601303	28601415	FLT3	FLT300020	0.440116985792045	2	-0.0139512805611447	2	0.360539650517397	2	0.360539650517397	NA	NA	SegRatio=-0.01,AbsMeanSigma=0.08,pvalue=0.28194566228596,pvalueTTest=0.394583631303491,
chr13	28602272	28602387	FLT3	FLT300021	-0.0139512805611447	2	-0.0139512805611447	2	0.360539650517397	2	0.360539650517397	NA	NA	SegRatio=-0.01,AbsMeanSigma=0.08,pvalue=0.28194566228596,pvalueTTest=0.394583631303491,
chr13	28602387	28602502	FLT3	FLT300022	-0.244676970743396	2	-0.0139512805611447	2	0.360539650517397	2	0.360539650517397	NA	NA	SegRatio=-0.01,AbsMeanSigma=0.08,pvalue=0.28194566228596,pvalueTTest=0.394583631303491,
chr13	28607929	28608040	FLT3	FLT300023	-0.264658201774548	2	-0.0139512805611447	2	0.360539650517397	2	0.360539650517397	NA	NA	SegRatio=-0.01,AbsMeanSigma=0.08,pvalue=0.28194566228596,pvalueTTest=0.394583631303491,
chr13	28608020	28608134	FLT3	FLT300024	-0.308348574825646	2	-0.0139512805611447	2	0.360539650517397	2	0.360539650517397	NA	NA	SegRatio=-0.01,AbsMeanSigma=0.08,pvalue=0.28194566228596,pvalueTTest=0.394583631303491,
chr13	28608091	28608201	FLT3	FLT300025	0.16588999788479	2	-0.0139512805611447	2	0.360539650517397	2	0.360539650517397	NA	NA	SegRatio=-0.01,AbsMeanSigma=0.08,pvalue=0.28194566228596,pvalueTTest=0.394583631303491,
chr13	28608198	28608314	FLT3	FLT300026	NA	2	-0.0139512805611447	2	0.360539650517397	2	0.360539650517397	NA	NA	SegRatio=-0.01,AbsMeanSigma=0.08,pvalue=0.28194566228596,pvalueTTest=0.394583631303491,
chr13	28608264	28608370	FLT3	FLT300027	-0.00315995171068407	2	-0.0139512805611447	2	0.360539650517397	2	0.360539650517397	NA	NA	SegRatio=-0.01,AbsMeanSigma=0.08,pvalue=0.28194566228596,pvalueTTest=0.394583631303491,
chr13	28608395	28608508	FLT3	FLT300028	-0.344240534851364	2	-0.0139512805611447	2	0.360539650517397	2	0.360539650517397	NA	NA	SegRatio=-0.01,AbsMeanSigma=0.08,pvalue=0.28194566228596,pvalueTTest=0.394583631303491,
chr13	28608509	28608621	FLT3	FLT300029	0.0131701486362513	2	-0.0139512805611447	2	0.360539650517397	2	0.360539650517397	NA	NA	SegRatio=-0.01,AbsMeanSigma=0.08,pvalue=0.28194566228596,pvalueTTest=0.394583631303491,
chr13	28609572	28609690	FLT3	FLT300030	0.0795137342509918	2	-0.0139512805611447	2	0.360539650517397	2	0.360539650517397	NA	NA	SegRatio=-0.01,AbsMeanSigma=0.08,pvalue=0.28194566228596,pvalueTTest=0.394583631303491,
chr13	28609664	28609763	FLT3	FLT300031	-0.213693407778868	2	-0.0139512805611447	2	0.360539650517397	2	0.360539650517397	NA	NA	SegRatio=-0.01,AbsMeanSigma=0.08,pvalue=0.28194566228596,pvalueTTest=0.394583631303491,
chr13	28609757	28609871	FLT3	FLT300032	0.0334336893140981	2	-0.0139512805611447	2	0.360539650517397	2	0.360539650517397	NA	NA	SegRatio=-0.01,AbsMeanSigma=0.08,pvalue=0.28194566228596,pvalueTTest=0.394583631303491,
chr13	28610026	28610117	FLT3	FLT300033	0.0560883087027081	2	-0.0139512805611447	2	0.360539650517397	2	0.360539650517397	NA	NA	SegRatio=-0.01,AbsMeanSigma=0.08,pvalue=0.28194566228596,pvalueTTest=0.394583631303491,
chr13	28610083	28610197	FLT3	FLT300034	-0.288147951143327	2	-0.0139512805611447	2	0.360539650517397	2	0.360539650517397	NA	NA	SegRatio=-0.01,AbsMeanSigma=0.08,pvalue=0.28194566228596,pvalueTTest=0.394583631303491,
chr13	28610140	28610242	FLT3	FLT300035	-0.0485323634440867	2	-0.0139512805611447	2	0.360539650517397	2	0.360539650517397	NA	NA	SegRatio=-0.01,AbsMeanSigma=0.08,pvalue=0.28194566228596,pvalueTTest=0.394583631303491,
chr13	28611241	28611355	FLT3	FLT300036	NA	2	-0.0139512805611447	2	0.360539650517397	2	0.360539650517397	NA	NA	SegRatio=-0.01,AbsMeanSigma=0.08,pvalue=0.28194566228596,pvalueTTest=0.394583631303491,
chr13	28611345	28611461	FLT3	FLT300037	-0.147183265503824	2	-0.0139512805611447	2	0.360539650517397	2	0.360539650517397	NA	NA	SegRatio=-0.01,AbsMeanSigma=0.08,pvalue=0.28194566228596,pvalueTTest=0.394583631303491,
chr13	28622375	28622476	FLT3	FLT300038	-0.155690394956608	2	-0.0139512805611447	2	0.360539650517397	2	0.360539650517397	NA	NA	SegRatio=-0.01,AbsMeanSigma=0.08,pvalue=0.28194566228596,pvalueTTest=0.394583631303491,
chr13	28622434	28622545	FLT3	FLT300039	-0.0218828074904161	2	-0.0139512805611447	2	0.360539650517397	2	0.360539650517397	NA	NA	SegRatio=-0.01,AbsMeanSigma=0.08,pvalue=0.28194566228596,pvalueTTest=0.394583631303491,
chr13	28622545	28622653	FLT3	FLT300040	NA	2	-0.0139512805611447	2	0.360539650517397	2	0.360539650517397	NA	NA	SegRatio=-0.01,AbsMeanSigma=0.08,pvalue=0.28194566228596,pvalueTTest=0.394583631303491,
chr13	28623471	28623586	FLT3	FLT300041	-0.194706343388667	2	-0.0139512805611447	2	0.360539650517397	2	0.360539650517397	NA	NA	SegRatio=-0.01,AbsMeanSigma=0.08,pvalue=0.28194566228596,pvalueTTest=0.394583631303491,
chr13	28623554	28623666	FLT3	FLT300042	-0.0575156325675548	2	-0.0139512805611447	2	0.360539650517397	2	0.360539650517397	NA	NA	SegRatio=-0.01,AbsMeanSigma=0.08,pvalue=0.28194566228596,pvalueTTest=0.394583631303491,
chr13	28623658	28623766	FLT3	FLT300043	0.406414459954711	2	-0.0139512805611447	2	0.360539650517397	2	0.360539650517397	NA	NA	SegRatio=-0.01,AbsMeanSigma=0.08,pvalue=0.28194566228596,pvalueTTest=0.394583631303491,
chr13	28623725	28623837	FLT3	FLT300044	0.00817565819463624	2	-0.0139512805611447	2	0.360539650517397	2	0.360539650517397	NA	NA	SegRatio=-0.01,AbsMeanSigma=0.08,pvalue=0.28194566228596,pvalueTTest=0.394583631303491,
chr13	28623778	28623885	FLT3	FLT300045	-0.254880580792038	2	-0.0139512805611447	2	0.360539650517397	2	0.360539650517397	NA	NA	SegRatio=-0.01,AbsMeanSigma=0.08,pvalue=0.28194566228596,pvalueTTest=0.394583631303491,
chr13	28623872	28623984	FLT3	FLT300046	-0.00555821190002767	2	-0.0139512805611447	2	0.360539650517397	2	0.360539650517397	NA	NA	SegRatio=-0.01,AbsMeanSigma=0.08,pvalue=0.28194566228596,pvalueTTest=0.394583631303491,
chr13	28624162	28624280	FLT3	FLT300047	-0.0262957923017976	2	-0.0139512805611447	2	0.360539650517397	2	0.360539650517397	NA	NA	SegRatio=-0.01,AbsMeanSigma=0.08,pvalue=0.28194566228596,pvalueTTest=0.394583631303491,
chr13	28624271	28624378	FLT3	FLT300048	-0.23470021906627	2	-0.0139512805611447	2	0.360539650517397	2	0.360539650517397	NA	NA	SegRatio=-0.01,AbsMeanSigma=0.08,pvalue=0.28194566228596,pvalueTTest=0.394583631303491,
chr13	28626621	28626735	FLT3	FLT300049	-0.0970043715088836	2	-0.0139512805611447	2	0.360539650517397	2	0.360539650517397	NA	NA	SegRatio=-0.01,AbsMeanSigma=0.08,pvalue=0.28194566228596,pvalueTTest=0.394583631303491,
chr13	28626687	28626801	FLT3	FLT300050	0.0733692478931251	2	-0.0139512805611447	2	0.360539650517397	2	0.360539650517397	NA	NA	SegRatio=-0.01,AbsMeanSigma=0.08,pvalue=0.28194566228596,pvalueTTest=0.394583631303491,
chr13	28626751	28626885	FLT3	FLT300051	-0.0891664483589828	2	-0.0139512805611447	2	0.360539650517397	2	0.360539650517397	NA	NA	SegRatio=-0.01,AbsMeanSigma=0.08,pvalue=0.28194566228596,pvalueTTest=0.394583631303491,
chr13	28631457	28631571	FLT3	FLT300052	-0.144367844854816	2	-0.0139512805611447	2	0.360539650517397	2	0.360539650517397	NA	NA	SegRatio=-0.01,AbsMeanSigma=0.08,pvalue=0.28194566228596,pvalueTTest=0.394583631303491,
chr13	28631564	28631679	FLT3	FLT300053	0.135203037694628	2	-0.0139512805611447	2	0.360539650517397	2	0.360539650517397	NA	NA	SegRatio=-0.01,AbsMeanSigma=0.08,pvalue=0.28194566228596,pvalueTTest=0.394583631303491,
chr13	28635949	28636060	FLT3	FLT300054	NA	2	-0.0139512805611447	2	0.360539650517397	2	0.360539650517397	NA	NA	SegRatio=-0.01,AbsMeanSigma=0.08,pvalue=0.28194566228596,pvalueTTest=0.394583631303491,
chr13	28635999	28636111	FLT3	FLT300055	-0.0301025049168277	2	-0.0139512805611447	2	0.360539650517397	2	0.360539650517397	NA	NA	SegRatio=-0.01,AbsMeanSigma=0.08,pvalue=0.28194566228596,pvalueTTest=0.394583631303491,
chr13	28636107	28636209	FLT3	FLT300056	0.0992474412630854	2	-0.0139512805611447	2	0.360539650517397	2	0.360539650517397	NA	NA	SegRatio=-0.01,AbsMeanSigma=0.08,pvalue=0.28194566228596,pvalueTTest=0.394583631303491,
chr13	28636153	28636267	FLT3	FLT300057	0.201154588966871	2	-0.0139512805611447	2	0.360539650517397	2	0.360539650517397	NA	NA	SegRatio=-0.01,AbsMeanSigma=0.08,pvalue=0.28194566228596,pvalueTTest=0.394583631303491,
chr13	28644580	28644689	FLT3	FLT300058	0.517577904444623	2	-0.0139512805611447	2	0.360539650517397	2	0.360539650517397	NA	NA	SegRatio=-0.01,AbsMeanSigma=0.08,pvalue=0.28194566228596,pvalueTTest=0.394583631303491,
chr13	28644680	28644812	FLT3	FLT300059	0.517854974727622	2	-0.0139512805611447	2	0.360539650517397	2	0.360539650517397	NA	NA	SegRatio=-0.01,AbsMeanSigma=0.08,pvalue=0.28194566228596,pvalueTTest=0.394583631303491,
chr13	48881353	48881457	RB1	RB100001	NA	2	-0.0139512805611447	2	0.842215101497263	2	0.842215101497263	NA	NA	SegRatio=-0.01,AbsMeanSigma=0.08,pvalue=0.28194566228596,pvalueTTest=0.394583631303491,
chr13	48881426	48881526	RB1	RB100002	-0.0623759663469977	2	-0.0139512805611447	2	0.842215101497263	2	0.842215101497263	NA	NA	SegRatio=-0.01,AbsMeanSigma=0.08,pvalue=0.28194566228596,pvalueTTest=0.394583631303491,
chr13	48881526	48881660	RB1	RB100003	NA	2	-0.0139512805611447	2	0.842215101497263	2	0.842215101497263	NA	NA	SegRatio=-0.01,AbsMeanSigma=0.08,pvalue=0.28194566228596,pvalueTTest=0.394583631303491,
chr13	48916644	48916755	RB1	RB100004	NA	2	-0.0139512805611447	2	0.842215101497263	2	0.842215101497263	NA	NA	SegRatio=-0.01,AbsMeanSigma=0.08,pvalue=0.28194566228596,pvalueTTest=0.394583631303491,
chr13	48916748	48916858	RB1	RB100005	0.212834341011956	2	-0.0139512805611447	2	0.842215101497263	2	0.842215101497263	NA	NA	SegRatio=-0.01,AbsMeanSigma=0.08,pvalue=0.28194566228596,pvalueTTest=0.394583631303491,
chr13	48916814	48916924	RB1	RB100006	0.896484563402272	2	-0.0139512805611447	2	0.842215101497263	2	0.842215101497263	NA	NA	SegRatio=-0.01,AbsMeanSigma=0.08,pvalue=0.28194566228596,pvalueTTest=0.394583631303491,
chr13	48919168	48919279	RB1	RB100007	NA	2	-0.0139512805611447	2	0.842215101497263	2	0.842215101497263	NA	NA	SegRatio=-0.01,AbsMeanSigma=0.08,pvalue=0.28194566228596,pvalueTTest=0.394583631303491,
chr13	48919275	48919385	RB1	RB100008	0.757307503370239	2	-0.0139512805611447	2	0.842215101497263	2	0.842215101497263	NA	NA	SegRatio=-0.01,AbsMeanSigma=0.08,pvalue=0.28194566228596,pvalueTTest=0.394583631303491,
chr13	48921971	48922085	RB1	RB100009	NA	2	-0.0139512805611447	2	0.842215101497263	2	0.842215101497263	NA	NA	SegRatio=-0.01,AbsMeanSigma=0.08,pvalue=0.28194566228596,pvalueTTest=0.394583631303491,
chr13	48923051	48923120	RB1	RB100010	NA	2	-0.0139512805611447	2	0.842215101497263	2	0.842215101497263	NA	NA	SegRatio=-0.01,AbsMeanSigma=0.08,pvalue=0.28194566228596,pvalueTTest=0.394583631303491,
chr13	48923120	48923208	RB1	RB100011	NA	2	-0.0139512805611447	2	0.842215101497263	2	0.842215101497263	NA	NA	SegRatio=-0.01,AbsMeanSigma=0.08,pvalue=0.28194566228596,pvalueTTest=0.394583631303491,
chr13	48934113	48934226	RB1	RB100012	NA	2	-0.0139512805611447	2	0.842215101497263	2	0.842215101497263	NA	NA	SegRatio=-0.01,AbsMeanSigma=0.08,pvalue=0.28194566228596,pvalueTTest=0.394583631303491,
chr13	48934217	48934331	RB1	RB100013	-0.175074689304803	2	-0.0139512805611447	2	0.842215101497263	2	0.842215101497263	NA	NA	SegRatio=-0.01,AbsMeanSigma=0.08,pvalue=0.28194566228596,pvalueTTest=0.394583631303491,
chr13	48936988	48937053	RB1	RB100014	NA	2	-0.0139512805611447	2	0.842215101497263	2	0.842215101497263	NA	NA	SegRatio=-0.01,AbsMeanSigma=0.08,pvalue=0.28194566228596,pvalueTTest=0.394583631303491,
chr13	48938984	48939094	RB1	RB100015	NA	2	-0.0139512805611447	2	0.842215101497263	2	0.842215101497263	NA	NA	SegRatio=-0.01,AbsMeanSigma=0.08,pvalue=0.28194566228596,pvalueTTest=0.394583631303491,
chr13	48939082	48939153	RB1	RB100016	NA	2	-0.0139512805611447	2	0.842215101497263	2	0.842215101497263	NA	NA	SegRatio=-0.01,AbsMeanSigma=0.08,pvalue=0.28194566228596,pvalueTTest=0.394583631303491,
chr13	48941589	48941699	RB1	RB100017	-2.17094307151595	2	-0.0139512805611447	2	0.842215101497263	2	0.842215101497263	NA	NA	SegRatio=-0.01,AbsMeanSigma=0.08,pvalue=0.28194566228596,pvalueTTest=0.394583631303491,
chr13	48941660	48941749	RB1	RB100018	NA	2	-0.0139512805611447	2	0.842215101497263	2	0.842215101497263	NA	NA	SegRatio=-0.01,AbsMeanSigma=0.08,pvalue=0.28194566228596,pvalueTTest=0.394583631303491,
chr13	48942623	48942731	RB1	RB100019	0.224121641480616	2	-0.0139512805611447	2	0.842215101497263	2	0.842215101497263	NA	NA	SegRatio=-0.01,AbsMeanSigma=0.08,pvalue=0.28194566228596,pvalueTTest=0.394583631303491,
chr13	48942689	48942800	RB1	RB100020	-0.693775816402365	2	-0.0139512805611447	2	0.842215101497263	2	0.842215101497263	NA	NA	SegRatio=-0.01,AbsMeanSigma=0.08,pvalue=0.28194566228596,pvalueTTest=0.394583631303491,
chr13	48947516	48947607	RB1	RB100021	NA	2	-0.0139512805611447	2	0.842215101497263	2	0.842215101497263	NA	NA	SegRatio=-0.01,AbsMeanSigma=0.08,pvalue=0.28194566228596,pvalueTTest=0.394583631303491,
chr13	48947551	48947655	RB1	RB100022	NA	2	-0.0139512805611447	2	0.842215101497263	2	0.842215101497263	NA	NA	SegRatio=-0.01,AbsMeanSigma=0.08,pvalue=0.28194566228596,pvalueTTest=0.394583631303491,
chr13	48951024	48951128	RB1	RB100023	0.169843226928366	2	-0.0139512805611447	2	0.842215101497263	2	0.842215101497263	NA	NA	SegRatio=-0.01,AbsMeanSigma=0.08,pvalue=0.28194566228596,pvalueTTest=0.394583631303491,
chr13	48951107	48951218	RB1	RB100024	0.0416376535615475	2	-0.0139512805611447	2	0.842215101497263	2	0.842215101497263	NA	NA	SegRatio=-0.01,AbsMeanSigma=0.08,pvalue=0.28194566228596,pvalueTTest=0.394583631303491,
chr13	48953704	48953767	RB1	RB100025	NA	2	-0.0139512805611447	2	0.842215101497263	2	0.842215101497263	NA	NA	SegRatio=-0.01,AbsMeanSigma=0.08,pvalue=0.28194566228596,pvalueTTest=0.394583631303491,
chr13	48953761	48953879	RB1	RB100026	0.092751931257473	2	-0.0139512805611447	2	0.842215101497263	2	0.842215101497263	NA	NA	SegRatio=-0.01,AbsMeanSigma=0.08,pvalue=0.28194566228596,pvalueTTest=0.394583631303491,
chr13	48954199	48954298	RB1	RB100027	NA	2	-0.0139512805611447	2	0.842215101497263	2	0.842215101497263	NA	NA	SegRatio=-0.01,AbsMeanSigma=0.08,pvalue=0.28194566228596,pvalueTTest=0.394583631303491,
chr13	48954316	48954409	RB1	RB100028	0.489630751494215	2	-0.0139512805611447	2	0.842215101497263	2	0.842215101497263	NA	NA	SegRatio=-0.01,AbsMeanSigma=0.08,pvalue=0.28194566228596,pvalueTTest=0.394583631303491,
chr13	48955309	48955421	RB1	RB100029	NA	2	-0.0139512805611447	2	0.842215101497263	2	0.842215101497263	NA	NA	SegRatio=-0.01,AbsMeanSigma=0.08,pvalue=0.28194566228596,pvalueTTest=0.394583631303491,
chr13	48955422	48955539	RB1	RB100030	0.0713759794412199	2	-0.0139512805611447	2	0.842215101497263	2	0.842215101497263	NA	NA	SegRatio=-0.01,AbsMeanSigma=0.08,pvalue=0.28194566228596,pvalueTTest=0.394583631303491,
chr13	48955540	48955641	RB1	RB100031	0.148205517671869	2	-0.0139512805611447	2	0.842215101497263	2	0.842215101497263	NA	NA	SegRatio=-0.01,AbsMeanSigma=0.08,pvalue=0.28194566228596,pvalueTTest=0.394583631303491,
chr13	49027104	49027215	RB1	RB100032	0.0438725991999388	2	-0.0139512805611447	2	0.842215101497263	2	0.842215101497263	NA	NA	SegRatio=-0.01,AbsMeanSigma=0.08,pvalue=0.28194566228596,pvalueTTest=0.394583631303491,
chr13	49027215	49027325	RB1	RB100033	NA	2	-0.0139512805611447	2	0.842215101497263	2	0.842215101497263	NA	NA	SegRatio=-0.01,AbsMeanSigma=0.08,pvalue=0.28194566228596,pvalueTTest=0.394583631303491,
chr13	49030305	49030413	RB1	RB100034	-0.226234356662382	2	-0.0139512805611447	2	0.842215101497263	2	0.842215101497263	NA	NA	SegRatio=-0.01,AbsMeanSigma=0.08,pvalue=0.28194566228596,pvalueTTest=0.394583631303491,
chr13	49030405	49030521	RB1	RB100035	-0.301258994424127	2	-0.0139512805611447	2	0.842215101497263	2	0.842215101497263	NA	NA	SegRatio=-0.01,AbsMeanSigma=0.08,pvalue=0.28194566228596,pvalueTTest=0.394583631303491,
chr13	49033760	49033866	RB1	RB100036	-0.672200121110048	2	-0.0139512805611447	2	0.842215101497263	2	0.842215101497263	q-value=0.00546827293421462, copies=1	NA	SegRatio=-0.01,AbsMeanSigma=0.08,pvalue=0.28194566228596,pvalueTTest=0.394583631303491,
chr13	49033862	49033996	RB1	RB100037.RB100038	-0.313042336846285	2	-0.0139512805611447	2	0.842215101497263	2	0.842215101497263	NA	NA	SegRatio=-0.01,AbsMeanSigma=0.08,pvalue=0.28194566228596,pvalueTTest=0.394583631303491,
chr13	49037888	49037965	RB1	RB100039	-0.100219939051965	2	-0.0139512805611447	2	0.842215101497263	2	0.842215101497263	NA	NA	SegRatio=-0.01,AbsMeanSigma=0.08,pvalue=0.28194566228596,pvalueTTest=0.394583631303491,
chr13	49037949	49038058	RB1	RB100040	NA	2	-0.0139512805611447	2	0.842215101497263	2	0.842215101497263	NA	NA	SegRatio=-0.01,AbsMeanSigma=0.08,pvalue=0.28194566228596,pvalueTTest=0.394583631303491,
chr13	49039140	49039249	RB1	RB100041	0.0541349209902822	2	-0.0139512805611447	2	0.842215101497263	2	0.842215101497263	NA	NA	SegRatio=-0.01,AbsMeanSigma=0.08,pvalue=0.28194566228596,pvalueTTest=0.394583631303491,
chr13	49039242	49039359	RB1	RB100042	NA	2	-0.0139512805611447	2	0.842215101497263	2	0.842215101497263	NA	NA	SegRatio=-0.01,AbsMeanSigma=0.08,pvalue=0.28194566228596,pvalueTTest=0.394583631303491,
chr13	49039300	49039413	RB1	RB100043	0.137702605662988	2	-0.0139512805611447	2	0.842215101497263	2	0.842215101497263	NA	NA	SegRatio=-0.01,AbsMeanSigma=0.08,pvalue=0.28194566228596,pvalueTTest=0.394583631303491,
chr13	49039374	49039488	RB1	RB100044	0.166253597433617	2	-0.0139512805611447	2	0.842215101497263	2	0.842215101497263	NA	NA	SegRatio=-0.01,AbsMeanSigma=0.08,pvalue=0.28194566228596,pvalueTTest=0.394583631303491,
chr13	49039484	49039598	RB1	RB100045	0.178746328709141	2	-0.0139512805611447	2	0.842215101497263	2	0.842215101497263	NA	NA	SegRatio=-0.01,AbsMeanSigma=0.08,pvalue=0.28194566228596,pvalueTTest=0.394583631303491,
chr13	49047405	49047518	RB1	RB100046	NA	2	-0.0139512805611447	2	0.842215101497263	2	0.842215101497263	NA	NA	SegRatio=-0.01,AbsMeanSigma=0.08,pvalue=0.28194566228596,pvalueTTest=0.394583631303491,
chr13	49047518	49047631	RB1	RB100047	NA	2	-0.0139512805611447	2	0.842215101497263	2	0.842215101497263	NA	NA	SegRatio=-0.01,AbsMeanSigma=0.08,pvalue=0.28194566228596,pvalueTTest=0.394583631303491,
chr13	49050797	49050912	RB1	RB100048	-0.051968865299853	2	-0.0139512805611447	2	0.842215101497263	2	0.842215101497263	NA	NA	SegRatio=-0.01,AbsMeanSigma=0.08,pvalue=0.28194566228596,pvalueTTest=0.394583631303491,
chr13	49050884	49050970	RB1	RB100049	-0.203134631272036	2	-0.0139512805611447	2	0.842215101497263	2	0.842215101497263	NA	NA	SegRatio=-0.01,AbsMeanSigma=0.08,pvalue=0.28194566228596,pvalueTTest=0.394583631303491,
chr13	49050970	49051077	RB1	RB100050	0.0827634420628103	2	-0.0139512805611447	2	0.842215101497263	2	0.842215101497263	NA	NA	SegRatio=-0.01,AbsMeanSigma=0.08,pvalue=0.28194566228596,pvalueTTest=0.394583631303491,
chr13	49051416	49051509	RB1	RB100051	0.34370862478334	2	-0.0139512805611447	2	0.842215101497263	2	0.842215101497263	NA	NA	SegRatio=-0.01,AbsMeanSigma=0.08,pvalue=0.28194566228596,pvalueTTest=0.394583631303491,
chr13	49051510	49051627	RB1	RB100052	0.134773959565733	2	-0.0139512805611447	2	0.842215101497263	2	0.842215101497263	NA	NA	SegRatio=-0.01,AbsMeanSigma=0.08,pvalue=0.28194566228596,pvalueTTest=0.394583631303491,
chr13	49054100	49054186	RB1	RB100053	0.0377204064786769	2	-0.0139512805611447	2	0.842215101497263	2	0.842215101497263	NA	NA	SegRatio=-0.01,AbsMeanSigma=0.08,pvalue=0.28194566228596,pvalueTTest=0.394583631303491,
chr13	49054182	49054294	RB1	RB100054	-0.146517803465627	2	-0.0139512805611447	2	0.842215101497263	2	0.842215101497263	NA	NA	SegRatio=-0.01,AbsMeanSigma=0.08,pvalue=0.28194566228596,pvalueTTest=0.394583631303491,
chr13	52508863	52508971	ATP7B	ATP7B00001	-0.0676408521666141	2	-0.0139512805611447	2	0.282823756654817	2	0.282823756654817	NA	NA	SegRatio=-0.01,AbsMeanSigma=0.08,pvalue=0.28194566228596,pvalueTTest=0.394583631303491,
chr13	52508949	52509066	ATP7B	ATP7B00002	0.146805745628635	2	-0.0139512805611447	2	0.282823756654817	2	0.282823756654817	NA	NA	SegRatio=-0.01,AbsMeanSigma=0.08,pvalue=0.28194566228596,pvalueTTest=0.394583631303491,
chr13	52509028	52509147	ATP7B	ATP7B00003	-0.2337439657264	2	-0.0139512805611447	2	0.282823756654817	2	0.282823756654817	NA	NA	SegRatio=-0.01,AbsMeanSigma=0.08,pvalue=0.28194566228596,pvalueTTest=0.394583631303491,
chr13	52509148	52509263	ATP7B	ATP7B00004	0.0696704362712191	2	-0.0139512805611447	2	0.282823756654817	2	0.282823756654817	NA	NA	SegRatio=-0.01,AbsMeanSigma=0.08,pvalue=0.28194566228596,pvalueTTest=0.394583631303491,
chr13	52509708	52509828	ATP7B	ATP7B00005	0.071654325393135	2	-0.0139512805611447	2	0.282823756654817	2	0.282823756654817	NA	NA	SegRatio=-0.01,AbsMeanSigma=0.08,pvalue=0.28194566228596,pvalueTTest=0.394583631303491,
chr13	52509829	52509925	ATP7B	ATP7B00006	-0.139513169747937	2	-0.0139512805611447	2	0.282823756654817	2	0.282823756654817	NA	NA	SegRatio=-0.01,AbsMeanSigma=0.08,pvalue=0.28194566228596,pvalueTTest=0.394583631303491,
chr13	52511311	52511427	ATP7B	ATP7B00007	0.0557312711004153	2	-0.0139512805611447	2	0.282823756654817	2	0.282823756654817	NA	NA	SegRatio=-0.01,AbsMeanSigma=0.08,pvalue=0.28194566228596,pvalueTTest=0.394583631303491,
chr13	52511410	52511527	ATP7B	ATP7B00008	-0.333629455541626	2	-0.0139512805611447	2	0.282823756654817	2	0.282823756654817	NA	NA	SegRatio=-0.01,AbsMeanSigma=0.08,pvalue=0.28194566228596,pvalueTTest=0.394583631303491,
chr13	52511499	52511605	ATP7B	ATP7B00009	-0.0530954738663294	2	-0.0139512805611447	2	0.282823756654817	2	0.282823756654817	NA	NA	SegRatio=-0.01,AbsMeanSigma=0.08,pvalue=0.28194566228596,pvalueTTest=0.394583631303491,
chr13	52511618	52511737	ATP7B	ATP7B00010	0.0952404937659371	2	-0.0139512805611447	2	0.282823756654817	2	0.282823756654817	NA	NA	SegRatio=-0.01,AbsMeanSigma=0.08,pvalue=0.28194566228596,pvalueTTest=0.394583631303491,
chr13	52511738	52511857	ATP7B	ATP7B00011	0.00596285594888149	2	-0.0139512805611447	2	0.282823756654817	2	0.282823756654817	NA	NA	SegRatio=-0.01,AbsMeanSigma=0.08,pvalue=0.28194566228596,pvalueTTest=0.394583631303491,
chr13	52513130	52513228	ATP7B	ATP7B00012	-0.00814057124434167	2	-0.0139512805611447	2	0.282823756654817	2	0.282823756654817	NA	NA	SegRatio=-0.01,AbsMeanSigma=0.08,pvalue=0.28194566228596,pvalueTTest=0.394583631303491,
chr13	52513205	52513309	ATP7B	ATP7B00013	-0.25337649184101	2	-0.0139512805611447	2	0.282823756654817	2	0.282823756654817	NA	NA	SegRatio=-0.01,AbsMeanSigma=0.08,pvalue=0.28194566228596,pvalueTTest=0.394583631303491,
chr13	52513296	52513390	ATP7B	ATP7B00014	-0.1664734590716	2	-0.0139512805611447	2	0.282823756654817	2	0.282823756654817	NA	NA	SegRatio=-0.01,AbsMeanSigma=0.08,pvalue=0.28194566228596,pvalueTTest=0.394583631303491,
chr13	52515190	52515287	ATP7B	ATP7B00015	0.218500743278248	2	-0.0139512805611447	2	0.282823756654817	2	0.282823756654817	NA	NA	SegRatio=-0.01,AbsMeanSigma=0.08,pvalue=0.28194566228596,pvalueTTest=0.394583631303491,
chr13	52515216	52515326	ATP7B	ATP7B00016	0.0621454388230724	2	-0.0139512805611447	2	0.282823756654817	2	0.282823756654817	NA	NA	SegRatio=-0.01,AbsMeanSigma=0.08,pvalue=0.28194566228596,pvalueTTest=0.394583631303491,
chr13	52515306	52515421	ATP7B	ATP7B00017	0.0691248422587074	2	-0.0139512805611447	2	0.282823756654817	2	0.282823756654817	NA	NA	SegRatio=-0.01,AbsMeanSigma=0.08,pvalue=0.28194566228596,pvalueTTest=0.394583631303491,
chr13	52516495	52516613	ATP7B	ATP7B00018	0.107069290458934	2	-0.0139512805611447	2	0.282823756654817	2	0.282823756654817	NA	NA	SegRatio=-0.01,AbsMeanSigma=0.08,pvalue=0.28194566228596,pvalueTTest=0.394583631303491,
chr13	52516560	52516677	ATP7B	ATP7B00019	-0.15588184272638	2	-0.0139512805611447	2	0.282823756654817	2	0.282823756654817	NA	NA	SegRatio=-0.01,AbsMeanSigma=0.08,pvalue=0.28194566228596,pvalueTTest=0.394583631303491,
chr13	52516620	52516734	ATP7B	ATP7B00020	-0.0897303295830768	2	-0.0139512805611447	2	0.282823756654817	2	0.282823756654817	NA	NA	SegRatio=-0.01,AbsMeanSigma=0.08,pvalue=0.28194566228596,pvalueTTest=0.394583631303491,
chr13	52518195	52518316	ATP7B	ATP7B00021	0.148329031539572	2	-0.0139512805611447	2	0.282823756654817	2	0.282823756654817	NA	NA	SegRatio=-0.01,AbsMeanSigma=0.08,pvalue=0.28194566228596,pvalueTTest=0.394583631303491,
chr13	52518271	52518391	ATP7B	ATP7B00022	-0.157390271209987	2	-0.0139512805611447	2	0.282823756654817	2	0.282823756654817	NA	NA	SegRatio=-0.01,AbsMeanSigma=0.08,pvalue=0.28194566228596,pvalueTTest=0.394583631303491,
chr13	52518330	52518448	ATP7B	ATP7B00023	-0.0286840226494106	2	-0.0139512805611447	2	0.282823756654817	2	0.282823756654817	NA	NA	SegRatio=-0.01,AbsMeanSigma=0.08,pvalue=0.28194566228596,pvalueTTest=0.394583631303491,
chr13	52520350	52520448	ATP7B	ATP7B00024	-0.140879923233274	2	-0.0139512805611447	2	0.282823756654817	2	0.282823756654817	NA	NA	SegRatio=-0.01,AbsMeanSigma=0.08,pvalue=0.28194566228596,pvalueTTest=0.394583631303491,
chr13	52520433	52520557	ATP7B	ATP7B00025	-0.247960689306709	2	-0.0139512805611447	2	0.282823756654817	2	0.282823756654817	NA	NA	SegRatio=-0.01,AbsMeanSigma=0.08,pvalue=0.28194566228596,pvalueTTest=0.394583631303491,
chr13	52520470	52520592	ATP7B	ATP7B00026	-0.0134741252239841	2	-0.0139512805611447	2	0.282823756654817	2	0.282823756654817	NA	NA	SegRatio=-0.01,AbsMeanSigma=0.08,pvalue=0.28194566228596,pvalueTTest=0.394583631303491,
chr13	52520568	52520676	ATP7B	ATP7B00027	0.0603984158860624	2	-0.0139512805611447	2	0.282823756654817	2	0.282823756654817	NA	NA	SegRatio=-0.01,AbsMeanSigma=0.08,pvalue=0.28194566228596,pvalueTTest=0.394583631303491,
chr13	52523774	52523886	ATP7B	ATP7B00028	-0.0318251173195406	2	-0.0139512805611447	2	0.282823756654817	2	0.282823756654817	NA	NA	SegRatio=-0.01,AbsMeanSigma=0.08,pvalue=0.28194566228596,pvalueTTest=0.394583631303491,
chr13	52523887	52523998	ATP7B	ATP7B00029	0.134255915541027	2	-0.0139512805611447	2	0.282823756654817	2	0.282823756654817	NA	NA	SegRatio=-0.01,AbsMeanSigma=0.08,pvalue=0.28194566228596,pvalueTTest=0.394583631303491,
chr13	52524115	52524226	ATP7B	ATP7B00030	0.183436880683011	2	-0.0139512805611447	2	0.282823756654817	2	0.282823756654817	NA	NA	SegRatio=-0.01,AbsMeanSigma=0.08,pvalue=0.28194566228596,pvalueTTest=0.394583631303491,
chr13	52524157	52524273	ATP7B	ATP7B00031	0.069180163816085	2	-0.0139512805611447	2	0.282823756654817	2	0.282823756654817	NA	NA	SegRatio=-0.01,AbsMeanSigma=0.08,pvalue=0.28194566228596,pvalueTTest=0.394583631303491,
chr13	52524248	52524342	ATP7B	ATP7B00032	-0.0345448069626042	2	-0.0139512805611447	2	0.282823756654817	2	0.282823756654817	NA	NA	SegRatio=-0.01,AbsMeanSigma=0.08,pvalue=0.28194566228596,pvalueTTest=0.394583631303491,
chr13	52524321	52524432	ATP7B	ATP7B00033	0.123582136120318	2	-0.0139512805611447	2	0.282823756654817	2	0.282823756654817	NA	NA	SegRatio=-0.01,AbsMeanSigma=0.08,pvalue=0.28194566228596,pvalueTTest=0.394583631303491,
chr13	52524422	52524541	ATP7B	ATP7B00034	-0.0444477869805924	2	-0.0139512805611447	2	0.282823756654817	2	0.282823756654817	NA	NA	SegRatio=-0.01,AbsMeanSigma=0.08,pvalue=0.28194566228596,pvalueTTest=0.394583631303491,
chr13	52524470	52524590	ATP7B	ATP7B00035	-0.0858085335983321	2	-0.0139512805611447	2	0.282823756654817	2	0.282823756654817	NA	NA	SegRatio=-0.01,AbsMeanSigma=0.08,pvalue=0.28194566228596,pvalueTTest=0.394583631303491,
chr13	52531629	52531740	ATP7B	ATP7B00036	-0.0275885324856349	2	-0.0139512805611447	2	0.282823756654817	2	0.282823756654817	NA	NA	SegRatio=-0.01,AbsMeanSigma=0.08,pvalue=0.28194566228596,pvalueTTest=0.394583631303491,
chr13	52531713	52531824	ATP7B	ATP7B00037	-0.182898683591671	2	-0.0139512805611447	2	0.282823756654817	2	0.282823756654817	NA	NA	SegRatio=-0.01,AbsMeanSigma=0.08,pvalue=0.28194566228596,pvalueTTest=0.394583631303491,
chr13	52532393	52532512	ATP7B	ATP7B00038	0.158928638127768	2	-0.0139512805611447	2	0.282823756654817	2	0.282823756654817	NA	NA	SegRatio=-0.01,AbsMeanSigma=0.08,pvalue=0.28194566228596,pvalueTTest=0.394583631303491,
chr13	52532451	52532556	ATP7B	ATP7B00039	-0.317056976029585	2	-0.0139512805611447	2	0.282823756654817	2	0.282823756654817	NA	NA	SegRatio=-0.01,AbsMeanSigma=0.08,pvalue=0.28194566228596,pvalueTTest=0.394583631303491,
chr13	52532524	52532642	ATP7B	ATP7B00040	0.170794595460837	2	-0.0139512805611447	2	0.282823756654817	2	0.282823756654817	NA	NA	SegRatio=-0.01,AbsMeanSigma=0.08,pvalue=0.28194566228596,pvalueTTest=0.394583631303491,
chr13	52532578	52532679	ATP7B	ATP7B00041	0.0164449839864576	2	-0.0139512805611447	2	0.282823756654817	2	0.282823756654817	NA	NA	SegRatio=-0.01,AbsMeanSigma=0.08,pvalue=0.28194566228596,pvalueTTest=0.394583631303491,
chr13	52532668	52532784	ATP7B	ATP7B00042	0.16924941444225	2	-0.0139512805611447	2	0.282823756654817	2	0.282823756654817	NA	NA	SegRatio=-0.01,AbsMeanSigma=0.08,pvalue=0.28194566228596,pvalueTTest=0.394583631303491,
chr13	52534209	52534325	ATP7B	ATP7B00043	-0.0184520823057272	2	-0.0139512805611447	2	0.282823756654817	2	0.282823756654817	NA	NA	SegRatio=-0.01,AbsMeanSigma=0.08,pvalue=0.28194566228596,pvalueTTest=0.394583631303491,
chr13	52534285	52534402	ATP7B	ATP7B00044	-0.270593611426799	2	-0.0139512805611447	2	0.282823756654817	2	0.282823756654817	NA	NA	SegRatio=-0.01,AbsMeanSigma=0.08,pvalue=0.28194566228596,pvalueTTest=0.394583631303491,
chr13	52534347	52534464	ATP7B	ATP7B00045	0.0910282714274328	2	-0.0139512805611447	2	0.282823756654817	2	0.282823756654817	NA	NA	SegRatio=-0.01,AbsMeanSigma=0.08,pvalue=0.28194566228596,pvalueTTest=0.394583631303491,
chr13	52534453	52534557	ATP7B	ATP7B00046	0.0808477638526817	2	-0.0139512805611447	2	0.282823756654817	2	0.282823756654817	NA	NA	SegRatio=-0.01,AbsMeanSigma=0.08,pvalue=0.28194566228596,pvalueTTest=0.394583631303491,
chr13	52535935	52536033	ATP7B	ATP7B00047	-0.05441173446911	2	-0.0139512805611447	2	0.282823756654817	2	0.282823756654817	NA	NA	SegRatio=-0.01,AbsMeanSigma=0.08,pvalue=0.28194566228596,pvalueTTest=0.394583631303491,
chr13	52535992	52536094	ATP7B	ATP7B00048	-0.123030611880379	2	-0.0139512805611447	2	0.282823756654817	2	0.282823756654817	NA	NA	SegRatio=-0.01,AbsMeanSigma=0.08,pvalue=0.28194566228596,pvalueTTest=0.394583631303491,
chr13	52538898	52539036	ATP7B	ATP7B00049	NA	2	-0.0139512805611447	2	0.282823756654817	2	0.282823756654817	NA	NA	SegRatio=-0.01,AbsMeanSigma=0.08,pvalue=0.28194566228596,pvalueTTest=0.394583631303491,
chr13	52539036	52539154	ATP7B	ATP7B00050	NA	2	-0.0139512805611447	2	0.282823756654817	2	0.282823756654817	NA	NA	SegRatio=-0.01,AbsMeanSigma=0.08,pvalue=0.28194566228596,pvalueTTest=0.394583631303491,
chr13	52539142	52539238	ATP7B	ATP7B00051	-0.108775576935562	2	-0.0139512805611447	2	0.282823756654817	2	0.282823756654817	NA	NA	SegRatio=-0.01,AbsMeanSigma=0.08,pvalue=0.28194566228596,pvalueTTest=0.394583631303491,
chr13	52542554	52542672	ATP7B	ATP7B00052	0.23428530263731	2	-0.0139512805611447	2	0.282823756654817	2	0.282823756654817	NA	NA	SegRatio=-0.01,AbsMeanSigma=0.08,pvalue=0.28194566228596,pvalueTTest=0.394583631303491,
chr13	52542655	52542765	ATP7B	ATP7B00053	-0.0953425339385453	2	-0.0139512805611447	2	0.282823756654817	2	0.282823756654817	NA	NA	SegRatio=-0.01,AbsMeanSigma=0.08,pvalue=0.28194566228596,pvalueTTest=0.394583631303491,
chr13	52544606	52544725	ATP7B	ATP7B00054	0.0290146897670864	2	-0.0139512805611447	2	0.282823756654817	2	0.282823756654817	NA	NA	SegRatio=-0.01,AbsMeanSigma=0.08,pvalue=0.28194566228596,pvalueTTest=0.394583631303491,
chr13	52544710	52544823	ATP7B	ATP7B00055	-0.162832068689067	2	-0.0139512805611447	2	0.282823756654817	2	0.282823756654817	NA	NA	SegRatio=-0.01,AbsMeanSigma=0.08,pvalue=0.28194566228596,pvalueTTest=0.394583631303491,
chr13	52544821	52544939	ATP7B	ATP7B00056	-0.591725267729796	2	-0.0139512805611447	2	0.282823756654817	2	0.282823756654817	NA	NA	SegRatio=-0.01,AbsMeanSigma=0.08,pvalue=0.28194566228596,pvalueTTest=0.394583631303491,
chr13	52548017	52548111	ATP7B	ATP7B00057	-0.0921148018476617	2	-0.0139512805611447	2	0.282823756654817	2	0.282823756654817	NA	NA	SegRatio=-0.01,AbsMeanSigma=0.08,pvalue=0.28194566228596,pvalueTTest=0.394583631303491,
chr13	52548094	52548209	ATP7B	ATP7B00058	0.0416028762628358	2	-0.0139512805611447	2	0.282823756654817	2	0.282823756654817	NA	NA	SegRatio=-0.01,AbsMeanSigma=0.08,pvalue=0.28194566228596,pvalueTTest=0.394583631303491,
chr13	52548160	52548269	ATP7B	ATP7B00059	0.136907851248224	2	-0.0139512805611447	2	0.282823756654817	2	0.282823756654817	NA	NA	SegRatio=-0.01,AbsMeanSigma=0.08,pvalue=0.28194566228596,pvalueTTest=0.394583631303491,
chr13	52548254	52548366	ATP7B	ATP7B00060	-0.0603064959724334	2	-0.0139512805611447	2	0.282823756654817	2	0.282823756654817	NA	NA	SegRatio=-0.01,AbsMeanSigma=0.08,pvalue=0.28194566228596,pvalueTTest=0.394583631303491,
chr13	52548342	52548443	ATP7B	ATP7B00061	0.190440415665603	2	-0.0139512805611447	2	0.282823756654817	2	0.282823756654817	NA	NA	SegRatio=-0.01,AbsMeanSigma=0.08,pvalue=0.28194566228596,pvalueTTest=0.394583631303491,
chr13	52548414	52548533	ATP7B	ATP7B00062	0.142295318701251	2	-0.0139512805611447	2	0.282823756654817	2	0.282823756654817	NA	NA	SegRatio=-0.01,AbsMeanSigma=0.08,pvalue=0.28194566228596,pvalueTTest=0.394583631303491,
chr13	52548496	52548606	ATP7B	ATP7B00063	0.185680614382564	2	-0.0139512805611447	2	0.282823756654817	2	0.282823756654817	NA	NA	SegRatio=-0.01,AbsMeanSigma=0.08,pvalue=0.28194566228596,pvalueTTest=0.394583631303491,
chr13	52548557	52548667	ATP7B	ATP7B00064	-0.0777982674550272	2	-0.0139512805611447	2	0.282823756654817	2	0.282823756654817	NA	NA	SegRatio=-0.01,AbsMeanSigma=0.08,pvalue=0.28194566228596,pvalueTTest=0.394583631303491,
chr13	52548666	52548777	ATP7B	ATP7B00065	0.0665748589471639	2	-0.0139512805611447	2	0.282823756654817	2	0.282823756654817	NA	NA	SegRatio=-0.01,AbsMeanSigma=0.08,pvalue=0.28194566228596,pvalueTTest=0.394583631303491,
chr13	52548756	52548872	ATP7B	ATP7B00066	0.213953590426066	2	-0.0139512805611447	2	0.282823756654817	2	0.282823756654817	NA	NA	SegRatio=-0.01,AbsMeanSigma=0.08,pvalue=0.28194566228596,pvalueTTest=0.394583631303491,
chr13	52548852	52548970	ATP7B	ATP7B00067	0.237877427955364	2	-0.0139512805611447	2	0.282823756654817	2	0.282823756654817	NA	NA	SegRatio=-0.01,AbsMeanSigma=0.08,pvalue=0.28194566228596,pvalueTTest=0.394583631303491,
chr13	52548953	52549072	ATP7B	ATP7B00068	0.129250949137977	2	-0.0139512805611447	2	0.282823756654817	2	0.282823756654817	NA	NA	SegRatio=-0.01,AbsMeanSigma=0.08,pvalue=0.28194566228596,pvalueTTest=0.394583631303491,
chr13	52549052	52549160	ATP7B	ATP7B00069	-0.0504556961466989	2	-0.0139512805611447	2	0.282823756654817	2	0.282823756654817	NA	NA	SegRatio=-0.01,AbsMeanSigma=0.08,pvalue=0.28194566228596,pvalueTTest=0.394583631303491,
chr13	52549127	52549218	ATP7B	ATP7B00070	-0.106659943249958	2	-0.0139512805611447	2	0.282823756654817	2	0.282823756654817	NA	NA	SegRatio=-0.01,AbsMeanSigma=0.08,pvalue=0.28194566228596,pvalueTTest=0.394583631303491,
chr13	52549169	52549277	ATP7B	ATP7B00071	-0.024316372516638	2	-0.0139512805611447	2	0.282823756654817	2	0.282823756654817	NA	NA	SegRatio=-0.01,AbsMeanSigma=0.08,pvalue=0.28194566228596,pvalueTTest=0.394583631303491,
chr13	52549257	52549369	ATP7B	ATP7B00072	-0.183345871502688	2	-0.0139512805611447	2	0.282823756654817	2	0.282823756654817	NA	NA	SegRatio=-0.01,AbsMeanSigma=0.08,pvalue=0.28194566228596,pvalueTTest=0.394583631303491,
chr13	52585380	52585495	ATP7B	ATP7B00073	0.783478687655064	2	-0.0139512805611447	2	0.282823756654817	2	0.282823756654817	NA	NA	SegRatio=-0.01,AbsMeanSigma=0.08,pvalue=0.28194566228596,pvalueTTest=0.394583631303491,
chr16	3293094	3293210	MEFV	MEFV00001	0.121290516907834	2	0.0665715520922622	2	0.03850148123143	2	0.03850148123143	NA	NA	SegRatio=0.07,AbsMeanSigma=0.36,pvalue=0.0015061199825835,pvalueTTest=0.0113328959377375,
chr16	3293184	3293298	MEFV	MEFV00002	0.072742642731409	2	0.0665715520922622	2	0.03850148123143	2	0.03850148123143	NA	NA	SegRatio=0.07,AbsMeanSigma=0.36,pvalue=0.0015061199825835,pvalueTTest=0.0113328959377375,
chr16	3293291	3293409	MEFV	MEFV00003	0.0104894793408909	2	0.0665715520922622	2	0.03850148123143	2	0.03850148123143	NA	NA	SegRatio=0.07,AbsMeanSigma=0.36,pvalue=0.0015061199825835,pvalueTTest=0.0113328959377375,
chr16	3293397	3293500	MEFV	MEFV00004	0.0573330571639815	2	0.0665715520922622	2	0.03850148123143	2	0.03850148123143	NA	NA	SegRatio=0.07,AbsMeanSigma=0.36,pvalue=0.0015061199825835,pvalueTTest=0.0113328959377375,
chr16	3293425	3293537	MEFV	MEFV00005	0.479542537601303	2	0.0665715520922622	2	0.03850148123143	2	0.03850148123143	NA	NA	SegRatio=0.07,AbsMeanSigma=0.36,pvalue=0.0015061199825835,pvalueTTest=0.0113328959377375,
chr16	3293512	3293627	MEFV	MEFV00006	0.244627531102093	2	0.0665715520922622	2	0.03850148123143	2	0.03850148123143	NA	NA	SegRatio=0.07,AbsMeanSigma=0.36,pvalue=0.0015061199825835,pvalueTTest=0.0113328959377375,
chr16	3293618	3293736	MEFV	MEFV00007	0.0665715520922622	2	0.0665715520922622	2	0.03850148123143	2	0.03850148123143	NA	NA	SegRatio=0.07,AbsMeanSigma=0.36,pvalue=0.0015061199825835,pvalueTTest=0.0113328959377375,
chr16	3293804	3293922	MEFV	MEFV00008	0.0906792017797643	2	0.0665715520922622	2	0.03850148123143	2	0.03850148123143	NA	NA	SegRatio=0.07,AbsMeanSigma=0.36,pvalue=0.0015061199825835,pvalueTTest=0.0113328959377375,
chr16	3293903	3294015	MEFV	MEFV00009	NA	2	0.0665715520922622	2	0.03850148123143	2	0.03850148123143	NA	NA	SegRatio=0.07,AbsMeanSigma=0.36,pvalue=0.0015061199825835,pvalueTTest=0.0113328959377375,
chr16	3293987	3294082	MEFV	MEFV00010	-0.111072498085	2	0.0665715520922622	2	0.03850148123143	2	0.03850148123143	NA	NA	SegRatio=0.07,AbsMeanSigma=0.36,pvalue=0.0015061199825835,pvalueTTest=0.0113328959377375,
chr16	3294079	3294196	MEFV	MEFV00011	-0.0508800345012509	2	0.0665715520922622	2	0.03850148123143	2	0.03850148123143	NA	NA	SegRatio=0.07,AbsMeanSigma=0.36,pvalue=0.0015061199825835,pvalueTTest=0.0113328959377375,
chr16	3294201	3294319	MEFV	MEFV00012	NA	2	0.0665715520922622	2	0.03850148123143	2	0.03850148123143	NA	NA	SegRatio=0.07,AbsMeanSigma=0.36,pvalue=0.0015061199825835,pvalueTTest=0.0113328959377375,
chr16	3294441	3294557	MEFV	MEFV00013	-0.199801176559686	2	0.0665715520922622	2	0.03850148123143	2	0.03850148123143	NA	NA	SegRatio=0.07,AbsMeanSigma=0.36,pvalue=0.0015061199825835,pvalueTTest=0.0113328959377375,
chr16	3294550	3294663	MEFV	MEFV00014	0.953475554680044	2	0.0665715520922622	2	0.03850148123143	2	0.03850148123143	q-value=2.96510687097421e-05, copies=5	NA	SegRatio=0.07,AbsMeanSigma=0.36,pvalue=0.0015061199825835,pvalueTTest=0.0113328959377375,
chr16	3296490	3296574	MEFV	MEFV00015	0.24529292820978	2	0.0665715520922622	2	0.03850148123143	2	0.03850148123143	NA	NA	SegRatio=0.07,AbsMeanSigma=0.36,pvalue=0.0015061199825835,pvalueTTest=0.0113328959377375,
chr16	3296973	3297084	MEFV	MEFV00016	-0.183380414771612	2	0.0665715520922622	2	0.03850148123143	2	0.03850148123143	NA	NA	SegRatio=0.07,AbsMeanSigma=0.36,pvalue=0.0015061199825835,pvalueTTest=0.0113328959377375,
chr16	3297031	3297152	MEFV	MEFV00017	0.0988477159857746	2	0.0665715520922622	2	0.03850148123143	2	0.03850148123143	NA	NA	SegRatio=0.07,AbsMeanSigma=0.36,pvalue=0.0015061199825835,pvalueTTest=0.0113328959377375,
chr16	3297121	3297225	MEFV	MEFV00018	0.0164025452384624	2	0.0665715520922622	2	0.03850148123143	2	0.03850148123143	NA	NA	SegRatio=0.07,AbsMeanSigma=0.36,pvalue=0.0015061199825835,pvalueTTest=0.0113328959377375,
chr16	3297200	3297335	MEFV	MEFV00019	NA	2	0.0665715520922622	2	0.03850148123143	2	0.03850148123143	NA	NA	SegRatio=0.07,AbsMeanSigma=0.36,pvalue=0.0015061199825835,pvalueTTest=0.0113328959377375,
chr16	3298834	3298933	MEFV	MEFV00020	0.04934858291513	2	0.0665715520922622	2	0.03850148123143	2	0.03850148123143	NA	NA	SegRatio=0.07,AbsMeanSigma=0.36,pvalue=0.0015061199825835,pvalueTTest=0.0113328959377375,
chr16	3298923	3299041	MEFV	MEFV00021	0.399633151680065	2	0.0665715520922622	2	0.03850148123143	2	0.03850148123143	NA	NA	SegRatio=0.07,AbsMeanSigma=0.36,pvalue=0.0015061199825835,pvalueTTest=0.0113328959377375,
chr16	3299376	3299490	MEFV	MEFV00022	0.105663901294462	2	0.0665715520922622	2	0.03850148123143	2	0.03850148123143	NA	NA	SegRatio=0.07,AbsMeanSigma=0.36,pvalue=0.0015061199825835,pvalueTTest=0.0113328959377375,
chr16	3299435	3299526	MEFV	MEFV00023	-0.0620096204471546	2	0.0665715520922622	2	0.03850148123143	2	0.03850148123143	NA	NA	SegRatio=0.07,AbsMeanSigma=0.36,pvalue=0.0015061199825835,pvalueTTest=0.0113328959377375,
chr16	3299502	3299605	MEFV	MEFV00024	0.106888861713018	2	0.0665715520922622	2	0.03850148123143	2	0.03850148123143	NA	NA	SegRatio=0.07,AbsMeanSigma=0.36,pvalue=0.0015061199825835,pvalueTTest=0.0113328959377375,
chr16	3299571	3299713	MEFV	MEFV00025	NA	2	0.0665715520922622	2	0.03850148123143	2	0.03850148123143	NA	NA	SegRatio=0.07,AbsMeanSigma=0.36,pvalue=0.0015061199825835,pvalueTTest=0.0113328959377375,
chr16	3299713	3299833	MEFV	MEFV00026	0.255190243031683	2	0.0665715520922622	2	0.03850148123143	2	0.03850148123143	NA	NA	SegRatio=0.07,AbsMeanSigma=0.36,pvalue=0.0015061199825835,pvalueTTest=0.0113328959377375,
chr16	3304034	3304176	MEFV	MEFV00027	NA	2	0.0665715520922622	2	0.03850148123143	2	0.03850148123143	NA	NA	SegRatio=0.07,AbsMeanSigma=0.36,pvalue=0.0015061199825835,pvalueTTest=0.0113328959377375,
chr16	3304171	3304282	MEFV	MEFV00028	-0.338430729426187	2	0.0665715520922622	2	0.03850148123143	2	0.03850148123143	NA	NA	SegRatio=0.07,AbsMeanSigma=0.36,pvalue=0.0015061199825835,pvalueTTest=0.0113328959377375,
chr16	3304260	3304341	MEFV	MEFV00029	NA	2	0.0665715520922622	2	0.03850148123143	2	0.03850148123143	NA	NA	SegRatio=0.07,AbsMeanSigma=0.36,pvalue=0.0015061199825835,pvalueTTest=0.0113328959377375,
chr16	3304285	3304371	MEFV	MEFV00030	0.0475268514315352	2	0.0665715520922622	2	0.03850148123143	2	0.03850148123143	NA	NA	SegRatio=0.07,AbsMeanSigma=0.36,pvalue=0.0015061199825835,pvalueTTest=0.0113328959377375,
chr16	3304590	3304707	MEFV	MEFV00031	NA	2	0.0665715520922622	2	0.03850148123143	2	0.03850148123143	NA	NA	SegRatio=0.07,AbsMeanSigma=0.36,pvalue=0.0015061199825835,pvalueTTest=0.0113328959377375,
chr16	3304717	3304833	MEFV	MEFV00032	NA	2	0.0665715520922622	2	0.03850148123143	2	0.03850148123143	NA	NA	SegRatio=0.07,AbsMeanSigma=0.36,pvalue=0.0015061199825835,pvalueTTest=0.0113328959377375,
chr16	3306287	3306403	MEFV	MEFV00033	0.0458445273608536	2	0.0665715520922622	2	0.03850148123143	2	0.03850148123143	NA	NA	SegRatio=0.07,AbsMeanSigma=0.36,pvalue=0.0015061199825835,pvalueTTest=0.0113328959377375,
chr16	3306400	3306522	MEFV	MEFV00034	0.0701418230998099	2	0.0665715520922622	2	0.03850148123143	2	0.03850148123143	NA	NA	SegRatio=0.07,AbsMeanSigma=0.36,pvalue=0.0015061199825835,pvalueTTest=0.0113328959377375,
chr16	3306516	3306636	MEFV	MEFV00035	0.023305821338816	2	0.0665715520922622	2	0.03850148123143	2	0.03850148123143	NA	NA	SegRatio=0.07,AbsMeanSigma=0.36,pvalue=0.0015061199825835,pvalueTTest=0.0113328959377375,
chr16	68772146	68772258	CDH1	CDH100001	0.0514015466535839	2	0.0665715520922622	2	0.146091517833734	2	0.146091517833734	NA	NA	SegRatio=0.07,AbsMeanSigma=0.36,pvalue=0.0015061199825835,pvalueTTest=0.0113328959377375,
chr16	68772269	68772373	CDH1	CDH100002	NA	2	0.0665715520922622	2	0.146091517833734	2	0.146091517833734	NA	NA	SegRatio=0.07,AbsMeanSigma=0.36,pvalue=0.0015061199825835,pvalueTTest=0.0113328959377375,
chr16	68835527	68835643	CDH1	CDH100003	-0.0265255668385389	2	0.0665715520922622	2	0.146091517833734	2	0.146091517833734	NA	NA	SegRatio=0.07,AbsMeanSigma=0.36,pvalue=0.0015061199825835,pvalueTTest=0.0113328959377375,
chr16	68835638	68835753	CDH1	CDH100004	0.0236223991251246	2	0.0665715520922622	2	0.146091517833734	2	0.146091517833734	NA	NA	SegRatio=0.07,AbsMeanSigma=0.36,pvalue=0.0015061199825835,pvalueTTest=0.0113328959377375,
chr16	68835703	68835811	CDH1	CDH100005	0.124380834062159	2	0.0665715520922622	2	0.146091517833734	2	0.146091517833734	NA	NA	SegRatio=0.07,AbsMeanSigma=0.36,pvalue=0.0015061199825835,pvalueTTest=0.0113328959377375,
chr16	68835809	68835923	CDH1	CDH100006	0.275840920534295	2	0.0665715520922622	2	0.146091517833734	2	0.146091517833734	NA	NA	SegRatio=0.07,AbsMeanSigma=0.36,pvalue=0.0015061199825835,pvalueTTest=0.0113328959377375,
chr16	68842285	68842396	CDH1	CDH100007	-0.170836723534763	2	0.0665715520922622	2	0.146091517833734	2	0.146091517833734	NA	NA	SegRatio=0.07,AbsMeanSigma=0.36,pvalue=0.0015061199825835,pvalueTTest=0.0113328959377375,
chr16	68842371	68842460	CDH1	CDH100008	0.22158106749301	2	0.0665715520922622	2	0.146091517833734	2	0.146091517833734	NA	NA	SegRatio=0.07,AbsMeanSigma=0.36,pvalue=0.0015061199825835,pvalueTTest=0.0113328959377375,
chr16	68842423	68842537	CDH1	CDH100009	-0.103539568694772	2	0.0665715520922622	2	0.146091517833734	2	0.146091517833734	NA	NA	SegRatio=0.07,AbsMeanSigma=0.36,pvalue=0.0015061199825835,pvalueTTest=0.0113328959377375,
chr16	68842560	68842666	CDH1	CDH100010	0.0850406914896651	2	0.0665715520922622	2	0.146091517833734	2	0.146091517833734	NA	NA	SegRatio=0.07,AbsMeanSigma=0.36,pvalue=0.0015061199825835,pvalueTTest=0.0113328959377375,
chr16	68842645	68842763	CDH1	CDH100011	-0.075561730993347	2	0.0665715520922622	2	0.146091517833734	2	0.146091517833734	NA	NA	SegRatio=0.07,AbsMeanSigma=0.36,pvalue=0.0015061199825835,pvalueTTest=0.0113328959377375,
chr16	68842748	68842861	CDH1	CDH100012	0.121207123343768	2	0.0665715520922622	2	0.146091517833734	2	0.146091517833734	NA	NA	SegRatio=0.07,AbsMeanSigma=0.36,pvalue=0.0015061199825835,pvalueTTest=0.0113328959377375,
chr16	68844077	68844194	CDH1	CDH100013	-0.159269357521015	2	0.0665715520922622	2	0.146091517833734	2	0.146091517833734	NA	NA	SegRatio=0.07,AbsMeanSigma=0.36,pvalue=0.0015061199825835,pvalueTTest=0.0113328959377375,
chr16	68844185	68844303	CDH1	CDH100014	0.0139806918344185	2	0.0665715520922622	2	0.146091517833734	2	0.146091517833734	NA	NA	SegRatio=0.07,AbsMeanSigma=0.36,pvalue=0.0015061199825835,pvalueTTest=0.0113328959377375,
chr16	68845538	68845654	CDH1	CDH100015	-0.204233235937963	2	0.0665715520922622	2	0.146091517833734	2	0.146091517833734	NA	NA	SegRatio=0.07,AbsMeanSigma=0.36,pvalue=0.0015061199825835,pvalueTTest=0.0113328959377375,
chr16	68845586	68845703	CDH1	CDH100016	0.193158239752192	2	0.0665715520922622	2	0.146091517833734	2	0.146091517833734	NA	NA	SegRatio=0.07,AbsMeanSigma=0.36,pvalue=0.0015061199825835,pvalueTTest=0.0113328959377375,
chr16	68845696	68845794	CDH1	CDH100017	0.177763934672748	2	0.0665715520922622	2	0.146091517833734	2	0.146091517833734	NA	NA	SegRatio=0.07,AbsMeanSigma=0.36,pvalue=0.0015061199825835,pvalueTTest=0.0113328959377375,
chr16	68846015	68846132	CDH1	CDH100018	0.233061690468908	2	0.0665715520922622	2	0.146091517833734	2	0.146091517833734	NA	NA	SegRatio=0.07,AbsMeanSigma=0.36,pvalue=0.0015061199825835,pvalueTTest=0.0113328959377375,
chr16	68846082	68846196	CDH1	CDH100019	-0.126717846348376	2	0.0665715520922622	2	0.146091517833734	2	0.146091517833734	NA	NA	SegRatio=0.07,AbsMeanSigma=0.36,pvalue=0.0015061199825835,pvalueTTest=0.0113328959377375,
chr16	68847171	68847267	CDH1	CDH100020	-0.186417040844728	2	0.0665715520922622	2	0.146091517833734	2	0.146091517833734	NA	NA	SegRatio=0.07,AbsMeanSigma=0.36,pvalue=0.0015061199825835,pvalueTTest=0.0113328959377375,
chr16	68847259	68847356	CDH1	CDH100021	-0.276709788642218	2	0.0665715520922622	2	0.146091517833734	2	0.146091517833734	NA	NA	SegRatio=0.07,AbsMeanSigma=0.36,pvalue=0.0015061199825835,pvalueTTest=0.0113328959377375,
chr16	68847356	68847474	CDH1	CDH100022	-0.0344026818565602	2	0.0665715520922622	2	0.146091517833734	2	0.146091517833734	NA	NA	SegRatio=0.07,AbsMeanSigma=0.36,pvalue=0.0015061199825835,pvalueTTest=0.0113328959377375,
chr16	68849351	68849466	CDH1	CDH100023	0.033794889702169	2	0.0665715520922622	2	0.146091517833734	2	0.146091517833734	NA	NA	SegRatio=0.07,AbsMeanSigma=0.36,pvalue=0.0015061199825835,pvalueTTest=0.0113328959377375,
chr16	68849449	68849569	CDH1	CDH100024	-0.0509863312159033	2	0.0665715520922622	2	0.146091517833734	2	0.146091517833734	NA	NA	SegRatio=0.07,AbsMeanSigma=0.36,pvalue=0.0015061199825835,pvalueTTest=0.0113328959377375,
chr16	68849544	68849633	CDH1	CDH100025	0.0552615867143812	2	0.0665715520922622	2	0.146091517833734	2	0.146091517833734	NA	NA	SegRatio=0.07,AbsMeanSigma=0.36,pvalue=0.0015061199825835,pvalueTTest=0.0113328959377375,
chr16	68849621	68849738	CDH1	CDH100026	-0.0875921011324568	2	0.0665715520922622	2	0.146091517833734	2	0.146091517833734	NA	NA	SegRatio=0.07,AbsMeanSigma=0.36,pvalue=0.0015061199825835,pvalueTTest=0.0113328959377375,
chr16	68853155	68853273	CDH1	CDH100027	-0.160016626763058	2	0.0665715520922622	2	0.146091517833734	2	0.146091517833734	NA	NA	SegRatio=0.07,AbsMeanSigma=0.36,pvalue=0.0015061199825835,pvalueTTest=0.0113328959377375,
chr16	68853250	68853340	CDH1	CDH100028	0.0569694382535662	2	0.0665715520922622	2	0.146091517833734	2	0.146091517833734	NA	NA	SegRatio=0.07,AbsMeanSigma=0.36,pvalue=0.0015061199825835,pvalueTTest=0.0113328959377375,
chr16	68853334	68853444	CDH1	CDH100029	0.0701256475598289	2	0.0665715520922622	2	0.146091517833734	2	0.146091517833734	NA	NA	SegRatio=0.07,AbsMeanSigma=0.36,pvalue=0.0015061199825835,pvalueTTest=0.0113328959377375,
chr16	68855874	68855991	CDH1	CDH100030	0.12368232936777	2	0.0665715520922622	2	0.146091517833734	2	0.146091517833734	NA	NA	SegRatio=0.07,AbsMeanSigma=0.36,pvalue=0.0015061199825835,pvalueTTest=0.0113328959377375,
chr16	68855951	68856065	CDH1	CDH100031	-0.237880203514356	2	0.0665715520922622	2	0.146091517833734	2	0.146091517833734	NA	NA	SegRatio=0.07,AbsMeanSigma=0.36,pvalue=0.0015061199825835,pvalueTTest=0.0113328959377375,
chr16	68856035	68856153	CDH1	CDH100032	NA	2	0.0665715520922622	2	0.146091517833734	2	0.146091517833734	NA	NA	SegRatio=0.07,AbsMeanSigma=0.36,pvalue=0.0015061199825835,pvalueTTest=0.0113328959377375,
chr16	68857279	68857394	CDH1	CDH100033	-0.0371567608648931	2	0.0665715520922622	2	0.146091517833734	2	0.146091517833734	NA	NA	SegRatio=0.07,AbsMeanSigma=0.36,pvalue=0.0015061199825835,pvalueTTest=0.0113328959377375,
chr16	68857394	68857507	CDH1	CDH100034	0.191959740506128	2	0.0665715520922622	2	0.146091517833734	2	0.146091517833734	NA	NA	SegRatio=0.07,AbsMeanSigma=0.36,pvalue=0.0015061199825835,pvalueTTest=0.0113328959377375,
chr16	68857479	68857578	CDH1	CDH100035	0.08105650735222	2	0.0665715520922622	2	0.146091517833734	2	0.146091517833734	NA	NA	SegRatio=0.07,AbsMeanSigma=0.36,pvalue=0.0015061199825835,pvalueTTest=0.0113328959377375,
chr16	68862054	68862173	CDH1	CDH100036	-0.0855983298323612	2	0.0665715520922622	2	0.146091517833734	2	0.146091517833734	NA	NA	SegRatio=0.07,AbsMeanSigma=0.36,pvalue=0.0015061199825835,pvalueTTest=0.0113328959377375,
chr16	68862138	68862243	CDH1	CDH100037	0.196481729163364	2	0.0665715520922622	2	0.146091517833734	2	0.146091517833734	NA	NA	SegRatio=0.07,AbsMeanSigma=0.36,pvalue=0.0015061199825835,pvalueTTest=0.0113328959377375,
chr16	68863499	68863610	CDH1	CDH100038	0.14397825349885	2	0.0665715520922622	2	0.146091517833734	2	0.146091517833734	NA	NA	SegRatio=0.07,AbsMeanSigma=0.36,pvalue=0.0015061199825835,pvalueTTest=0.0113328959377375,
chr16	68863568	68863671	CDH1	CDH100039	0.17574259637961	2	0.0665715520922622	2	0.146091517833734	2	0.146091517833734	NA	NA	SegRatio=0.07,AbsMeanSigma=0.36,pvalue=0.0015061199825835,pvalueTTest=0.0113328959377375,
chr16	68863615	68863733	CDH1	CDH100040	0.191372818659548	2	0.0665715520922622	2	0.146091517833734	2	0.146091517833734	NA	NA	SegRatio=0.07,AbsMeanSigma=0.36,pvalue=0.0015061199825835,pvalueTTest=0.0113328959377375,
chr16	68867165	68867280	CDH1	CDH100041	0.0589335989599464	2	0.0665715520922622	2	0.146091517833734	2	0.146091517833734	NA	NA	SegRatio=0.07,AbsMeanSigma=0.36,pvalue=0.0015061199825835,pvalueTTest=0.0113328959377375,
chr16	68867212	68867325	CDH1	CDH100042	0.0780544900661679	2	0.0665715520922622	2	0.146091517833734	2	0.146091517833734	NA	NA	SegRatio=0.07,AbsMeanSigma=0.36,pvalue=0.0015061199825835,pvalueTTest=0.0113328959377375,
chr16	68867314	68867432	CDH1	CDH100043	0.310310821185982	2	0.0665715520922622	2	0.146091517833734	2	0.146091517833734	NA	NA	SegRatio=0.07,AbsMeanSigma=0.36,pvalue=0.0015061199825835,pvalueTTest=0.0113328959377375,
chr19	4090533	4090667	MAP2K2	MAP2K200001	NA	2	0.114385183496132	2	0.254427288728308	2	0.254427288728308	NA	NA	SegRatio=0.11,AbsMeanSigma=0.45,pvalue=0.0245383697678327,pvalueTTest=0.195902408693144,
chr19	4090653	4090742	MAP2K2	MAP2K200002	-0.441117193442194	2	0.114385183496132	2	0.254427288728308	2	0.254427288728308	NA	NA	SegRatio=0.11,AbsMeanSigma=0.45,pvalue=0.0245383697678327,pvalueTTest=0.195902408693144,
chr19	4094392	4094501	MAP2K2	MAP2K200003	-0.303006459983077	2	0.114385183496132	2	0.254427288728308	2	0.254427288728308	NA	NA	SegRatio=0.11,AbsMeanSigma=0.45,pvalue=0.0245383697678327,pvalueTTest=0.195902408693144,
chr19	4094493	4094613	MAP2K2	MAP2K200004	NA	2	0.114385183496132	2	0.254427288728308	2	0.254427288728308	NA	NA	SegRatio=0.11,AbsMeanSigma=0.45,pvalue=0.0245383697678327,pvalueTTest=0.195902408693144,
chr19	4095343	4095435	MAP2K2	MAP2K200005	0.0941376955381247	2	0.114385183496132	2	0.254427288728308	2	0.254427288728308	NA	NA	SegRatio=0.11,AbsMeanSigma=0.45,pvalue=0.0245383697678327,pvalueTTest=0.195902408693144,
chr19	4095403	4095520	MAP2K2	MAP2K200006	0.0887654173477826	2	0.114385183496132	2	0.254427288728308	2	0.254427288728308	NA	NA	SegRatio=0.11,AbsMeanSigma=0.45,pvalue=0.0245383697678327,pvalueTTest=0.195902408693144,
chr19	4097184	4097325	MAP2K2	MAP2K200007	NA	2	0.114385183496132	2	0.254427288728308	2	0.254427288728308	NA	NA	SegRatio=0.11,AbsMeanSigma=0.45,pvalue=0.0245383697678327,pvalueTTest=0.195902408693144,
chr19	4097311	4097451	MAP2K2	MAP2K200008	0.0628626769500731	2	0.114385183496132	2	0.254427288728308	2	0.254427288728308	NA	NA	SegRatio=0.11,AbsMeanSigma=0.45,pvalue=0.0245383697678327,pvalueTTest=0.195902408693144,
chr19	4099181	4099280	MAP2K2	MAP2K200009	NA	2	0.114385183496132	2	0.254427288728308	2	0.254427288728308	NA	NA	SegRatio=0.11,AbsMeanSigma=0.45,pvalue=0.0245383697678327,pvalueTTest=0.195902408693144,
chr19	4099258	4099358	MAP2K2	MAP2K200010	NA	2	0.114385183496132	2	0.254427288728308	2	0.254427288728308	NA	NA	SegRatio=0.11,AbsMeanSigma=0.45,pvalue=0.0245383697678327,pvalueTTest=0.195902408693144,
chr19	4099301	4099386	MAP2K2	MAP2K200011	-0.278310658243141	2	0.114385183496132	2	0.254427288728308	2	0.254427288728308	NA	NA	SegRatio=0.11,AbsMeanSigma=0.45,pvalue=0.0245383697678327,pvalueTTest=0.195902408693144,
chr19	4099379	4099501	MAP2K2	MAP2K200012	0.252339919558656	2	0.114385183496132	2	0.254427288728308	2	0.254427288728308	NA	NA	SegRatio=0.11,AbsMeanSigma=0.45,pvalue=0.0245383697678327,pvalueTTest=0.195902408693144,
chr19	4101027	4101132	MAP2K2	MAP2K200013	0.237343885326311	2	0.114385183496132	2	0.254427288728308	2	0.254427288728308	NA	NA	SegRatio=0.11,AbsMeanSigma=0.45,pvalue=0.0245383697678327,pvalueTTest=0.195902408693144,
chr19	4101128	4101236	MAP2K2	MAP2K200014	NA	2	0.114385183496132	2	0.254427288728308	2	0.254427288728308	NA	NA	SegRatio=0.11,AbsMeanSigma=0.45,pvalue=0.0245383697678327,pvalueTTest=0.195902408693144,
chr19	4101238	4101358	MAP2K2	MAP2K200015	0.0388421449695733	2	0.114385183496132	2	0.254427288728308	2	0.254427288728308	NA	NA	SegRatio=0.11,AbsMeanSigma=0.45,pvalue=0.0245383697678327,pvalueTTest=0.195902408693144,
chr19	4102294	4102416	MAP2K2	MAP2K200016	NA	2	0.114385183496132	2	0.254427288728308	2	0.254427288728308	NA	NA	SegRatio=0.11,AbsMeanSigma=0.45,pvalue=0.0245383697678327,pvalueTTest=0.195902408693144,
chr19	4102388	4102463	MAP2K2	MAP2K200017	0.473982111893079	2	0.114385183496132	2	0.254427288728308	2	0.254427288728308	NA	NA	SegRatio=0.11,AbsMeanSigma=0.45,pvalue=0.0245383697678327,pvalueTTest=0.195902408693144,
chr19	4102466	4102606	MAP2K2	MAP2K200018	NA	2	0.114385183496132	2	0.254427288728308	2	0.254427288728308	NA	NA	SegRatio=0.11,AbsMeanSigma=0.45,pvalue=0.0245383697678327,pvalueTTest=0.195902408693144,
chr19	4110456	4110576	MAP2K2	MAP2K200019	0.209292523770549	2	0.114385183496132	2	0.254427288728308	2	0.254427288728308	NA	NA	SegRatio=0.11,AbsMeanSigma=0.45,pvalue=0.0245383697678327,pvalueTTest=0.195902408693144,
chr19	4110523	4110640	MAP2K2	MAP2K200020	0.263995915758925	2	0.114385183496132	2	0.254427288728308	2	0.254427288728308	NA	NA	SegRatio=0.11,AbsMeanSigma=0.45,pvalue=0.0245383697678327,pvalueTTest=0.195902408693144,
chr19	4110586	4110694	MAP2K2	MAP2K200021	0.114385183496132	2	0.114385183496132	2	0.254427288728308	2	0.254427288728308	NA	NA	SegRatio=0.11,AbsMeanSigma=0.45,pvalue=0.0245383697678327,pvalueTTest=0.195902408693144,
chr19	4117331	4117448	MAP2K2	MAP2K200022	0.212399874655599	2	0.114385183496132	2	0.254427288728308	2	0.254427288728308	NA	NA	SegRatio=0.11,AbsMeanSigma=0.45,pvalue=0.0245383697678327,pvalueTTest=0.195902408693144,
chr19	4117431	4117544	MAP2K2	MAP2K200023	NA	2	0.114385183496132	2	0.254427288728308	2	0.254427288728308	NA	NA	SegRatio=0.11,AbsMeanSigma=0.45,pvalue=0.0245383697678327,pvalueTTest=0.195902408693144,
chr19	4117498	4117619	MAP2K2	MAP2K200024	NA	2	0.114385183496132	2	0.254427288728308	2	0.254427288728308	NA	NA	SegRatio=0.11,AbsMeanSigma=0.45,pvalue=0.0245383697678327,pvalueTTest=0.195902408693144,
chr19	4117549	4117656	MAP2K2	MAP2K200025	-0.0577622694279065	2	0.114385183496132	2	0.254427288728308	2	0.254427288728308	NA	NA	SegRatio=0.11,AbsMeanSigma=0.45,pvalue=0.0245383697678327,pvalueTTest=0.195902408693144,
chr20	32981586	32981700	ITCH	ITCH00001	0.169018605149108	2	0.0527445531167605	2	0.149748130351692	2	0.149748130351692	NA	NA	SegRatio=0.05,AbsMeanSigma=0.13,pvalue=0.70541663482058,pvalueTTest=0.843392620678646,
chr20	32981622	32981743	ITCH	ITCH00002	0.0062658026271835	2	0.0527445531167605	2	0.149748130351692	2	0.149748130351692	NA	NA	SegRatio=0.05,AbsMeanSigma=0.13,pvalue=0.70541663482058,pvalueTTest=0.843392620678646,
chr20	32989378	32989470	ITCH	ITCH00003	-0.0659111429310412	2	0.0527445531167605	2	0.149748130351692	2	0.149748130351692	NA	NA	SegRatio=0.05,AbsMeanSigma=0.13,pvalue=0.70541663482058,pvalueTTest=0.843392620678646,
chr20	32989471	32989583	ITCH	ITCH00004	0.14605569523141	2	0.0527445531167605	2	0.149748130351692	2	0.149748130351692	NA	NA	SegRatio=0.05,AbsMeanSigma=0.13,pvalue=0.70541663482058,pvalueTTest=0.843392620678646,
chr20	32996420	32996528	ITCH	ITCH00005	0.0527445531167605	2	0.0527445531167605	2	0.149748130351692	2	0.149748130351692	NA	NA	SegRatio=0.05,AbsMeanSigma=0.13,pvalue=0.70541663482058,pvalueTTest=0.843392620678646,
chr20	32996468	32996565	ITCH	ITCH00006	-0.0826615933229592	2	0.0527445531167605	2	0.149748130351692	2	0.149748130351692	NA	NA	SegRatio=0.05,AbsMeanSigma=0.13,pvalue=0.70541663482058,pvalueTTest=0.843392620678646,
chr20	32996521	32996630	ITCH	ITCH00007	0.298015687891173	2	0.0527445531167605	2	0.149748130351692	2	0.149748130351692	NA	NA	SegRatio=0.05,AbsMeanSigma=0.13,pvalue=0.70541663482058,pvalueTTest=0.843392620678646,
chr20	33000283	33000392	ITCH	ITCH00008	0.0451255252995905	2	0.0527445531167605	2	0.149748130351692	2	0.149748130351692	NA	NA	SegRatio=0.05,AbsMeanSigma=0.13,pvalue=0.70541663482058,pvalueTTest=0.843392620678646,
chr20	33000380	33000464	ITCH	ITCH00009	-2.43335534070459	2	0.0145029753299414	2	0.149748130351692	2	0.149748130351692	q-value=0.000866984798344747, copies=0	NA	SegRatio=0.01,AbsMeanSigma=0.24,pvalue=0.0973289378420012,pvalueTTest=0.268420703462407,
chr20	33001509	33001624	ITCH	ITCH00010	0.0371819032270112	2	0.0145029753299414	2	0.149748130351692	2	0.149748130351692	NA	NA	SegRatio=0.01,AbsMeanSigma=0.24,pvalue=0.0973289378420012,pvalueTTest=0.268420703462407,
chr20	33001623	33001732	ITCH	ITCH00011	0.150571780458025	2	0.0145029753299414	2	0.149748130351692	2	0.149748130351692	NA	NA	SegRatio=0.01,AbsMeanSigma=0.24,pvalue=0.0973289378420012,pvalueTTest=0.268420703462407,
chr20	33005050	33005161	ITCH	ITCH00012	0.0938031310994544	2	0.0145029753299414	2	0.149748130351692	2	0.149748130351692	NA	NA	SegRatio=0.01,AbsMeanSigma=0.24,pvalue=0.0973289378420012,pvalueTTest=0.268420703462407,
chr20	33012258	33012358	ITCH	ITCH00013	0.204964357571572	2	0.0145029753299414	2	0.149748130351692	2	0.149748130351692	NA	NA	SegRatio=0.01,AbsMeanSigma=0.24,pvalue=0.0973289378420012,pvalueTTest=0.268420703462407,
chr20	33026204	33026305	ITCH	ITCH00014	0.171418834325227	2	0.0145029753299414	2	0.149748130351692	2	0.149748130351692	NA	NA	SegRatio=0.01,AbsMeanSigma=0.24,pvalue=0.0973289378420012,pvalueTTest=0.268420703462407,
chr20	33026275	33026394	ITCH	ITCH00015	0.109092878663606	2	0.0145029753299414	2	0.149748130351692	2	0.149748130351692	NA	NA	SegRatio=0.01,AbsMeanSigma=0.24,pvalue=0.0973289378420012,pvalueTTest=0.268420703462407,
chr20	33026392	33026502	ITCH	ITCH00016	0.369017395309021	2	0.0145029753299414	2	0.149748130351692	2	0.149748130351692	NA	NA	SegRatio=0.01,AbsMeanSigma=0.24,pvalue=0.0973289378420012,pvalueTTest=0.268420703462407,
chr20	33027860	33027974	ITCH	ITCH00017	NA	2	0.0145029753299414	2	0.149748130351692	2	0.149748130351692	NA	NA	SegRatio=0.01,AbsMeanSigma=0.24,pvalue=0.0973289378420012,pvalueTTest=0.268420703462407,
chr20	33027971	33028083	ITCH	ITCH00018	0.0616701894207007	2	0.0145029753299414	2	0.149748130351692	2	0.149748130351692	NA	NA	SegRatio=0.01,AbsMeanSigma=0.24,pvalue=0.0973289378420012,pvalueTTest=0.268420703462407,
chr20	33028067	33028179	ITCH	ITCH00019	0.0142128212580514	2	0.0145029753299414	2	0.149748130351692	2	0.149748130351692	NA	NA	SegRatio=0.01,AbsMeanSigma=0.24,pvalue=0.0973289378420012,pvalueTTest=0.268420703462407,
chr20	33029980	33030088	ITCH	ITCH00020	-0.0696996599710764	2	0.0145029753299414	2	0.149748130351692	2	0.149748130351692	NA	NA	SegRatio=0.01,AbsMeanSigma=0.24,pvalue=0.0973289378420012,pvalueTTest=0.268420703462407,
chr20	33030086	33030201	ITCH	ITCH00021	-0.0954137736034721	2	0.0145029753299414	2	0.149748130351692	2	0.149748130351692	NA	NA	SegRatio=0.01,AbsMeanSigma=0.24,pvalue=0.0973289378420012,pvalueTTest=0.268420703462407,
chr20	33033062	33033147	ITCH	ITCH00022	0.155237253726418	2	0.0145029753299414	2	0.149748130351692	2	0.149748130351692	NA	NA	SegRatio=0.01,AbsMeanSigma=0.24,pvalue=0.0973289378420012,pvalueTTest=0.268420703462407,
chr20	33033141	33033255	ITCH	ITCH00023	0.0101321969787262	2	0.0145029753299414	2	0.149748130351692	2	0.149748130351692	NA	NA	SegRatio=0.01,AbsMeanSigma=0.24,pvalue=0.0973289378420012,pvalueTTest=0.268420703462407,
chr20	33033237	33033357	ITCH	ITCH00024	-0.230611974303443	2	0.0145029753299414	2	0.149748130351692	2	0.149748130351692	NA	NA	SegRatio=0.01,AbsMeanSigma=0.24,pvalue=0.0973289378420012,pvalueTTest=0.268420703462407,
chr20	33037176	33037290	ITCH	ITCH00025	NA	2	0.0145029753299414	2	0.149748130351692	2	0.149748130351692	NA	NA	SegRatio=0.01,AbsMeanSigma=0.24,pvalue=0.0973289378420012,pvalueTTest=0.268420703462407,
chr20	33037272	33037387	ITCH	ITCH00026	-0.239983298201656	2	0.0145029753299414	2	0.149748130351692	2	0.149748130351692	NA	NA	SegRatio=0.01,AbsMeanSigma=0.24,pvalue=0.0973289378420012,pvalueTTest=0.268420703462407,
chr20	33045155	33045243	ITCH	ITCH00027	-0.0182458906978306	2	0.0145029753299414	2	0.149748130351692	2	0.149748130351692	NA	NA	SegRatio=0.01,AbsMeanSigma=0.24,pvalue=0.0973289378420012,pvalueTTest=0.268420703462407,
chr20	33045234	33045346	ITCH	ITCH00028	0.713619678401027	2	0.0145029753299414	2	0.149748130351692	2	0.149748130351692	q-value=0.00258946953891881, copies=4	NA	SegRatio=0.01,AbsMeanSigma=0.24,pvalue=0.0973289378420012,pvalueTTest=0.268420703462407,
chr20	33049855	33049969	ITCH	ITCH00029	NA	2	0.0145029753299414	2	0.149748130351692	2	0.149748130351692	NA	NA	SegRatio=0.01,AbsMeanSigma=0.24,pvalue=0.0973289378420012,pvalueTTest=0.268420703462407,
chr20	33049908	33050016	ITCH	ITCH00030	0.145346035178372	2	0.0145029753299414	2	0.149748130351692	2	0.149748130351692	NA	NA	SegRatio=0.01,AbsMeanSigma=0.24,pvalue=0.0973289378420012,pvalueTTest=0.268420703462407,
chr20	33049993	33050092	ITCH	ITCH00031	0.436006635497451	2	0.0145029753299414	2	0.149748130351692	2	0.149748130351692	NA	NA	SegRatio=0.01,AbsMeanSigma=0.24,pvalue=0.0973289378420012,pvalueTTest=0.268420703462407,
chr20	33057767	33057872	ITCH	ITCH00032	-0.128796629021525	2	0.0145029753299414	2	0.149748130351692	2	0.149748130351692	NA	NA	SegRatio=0.01,AbsMeanSigma=0.24,pvalue=0.0973289378420012,pvalueTTest=0.268420703462407,
chr20	33057873	33057984	ITCH	ITCH00033	-0.051770865899445	2	0.0145029753299414	2	0.149748130351692	2	0.149748130351692	NA	NA	SegRatio=0.01,AbsMeanSigma=0.24,pvalue=0.0973289378420012,pvalueTTest=0.268420703462407,
chr20	33059221	33059316	ITCH	ITCH00034	-0.148348386763445	2	0.0145029753299414	2	0.149748130351692	2	0.149748130351692	NA	NA	SegRatio=0.01,AbsMeanSigma=0.24,pvalue=0.0973289378420012,pvalueTTest=0.268420703462407,
chr20	33059280	33059396	ITCH	ITCH00035	-0.0829359530210805	2	0.0145029753299414	2	0.149748130351692	2	0.149748130351692	NA	NA	SegRatio=0.01,AbsMeanSigma=0.24,pvalue=0.0973289378420012,pvalueTTest=0.268420703462407,
chr20	33065511	33065603	ITCH	ITCH00036	0.17326964116907	2	0.0145029753299414	2	0.149748130351692	2	0.149748130351692	NA	NA	SegRatio=0.01,AbsMeanSigma=0.24,pvalue=0.0973289378420012,pvalueTTest=0.268420703462407,
chr20	33065600	33065707	ITCH	ITCH00037	0.257400128408685	2	0.0145029753299414	2	0.149748130351692	2	0.149748130351692	NA	NA	SegRatio=0.01,AbsMeanSigma=0.24,pvalue=0.0973289378420012,pvalueTTest=0.268420703462407,
chr20	33067391	33067503	ITCH	ITCH00038	0.0145029753299414	2	0.0145029753299414	2	0.149748130351692	2	0.149748130351692	NA	NA	SegRatio=0.01,AbsMeanSigma=0.24,pvalue=0.0973289378420012,pvalueTTest=0.268420703462407,
chr20	33067489	33067602	ITCH	ITCH00039	0.264734757141736	2	0.0145029753299414	2	0.149748130351692	2	0.149748130351692	NA	NA	SegRatio=0.01,AbsMeanSigma=0.24,pvalue=0.0973289378420012,pvalueTTest=0.268420703462407,
chr20	33067550	33067648	ITCH	ITCH00040	0.000725559695444144	2	0.0145029753299414	2	0.149748130351692	2	0.149748130351692	NA	NA	SegRatio=0.01,AbsMeanSigma=0.24,pvalue=0.0973289378420012,pvalueTTest=0.268420703462407,
chr20	33068319	33068456	ITCH	ITCH00041	-0.123612563162001	2	0.0145029753299414	2	0.149748130351692	2	0.149748130351692	NA	NA	SegRatio=0.01,AbsMeanSigma=0.24,pvalue=0.0973289378420012,pvalueTTest=0.268420703462407,
chr20	33068422	33068522	ITCH	ITCH00042	0.345076365577433	2	0.0145029753299414	2	0.149748130351692	2	0.149748130351692	NA	NA	SegRatio=0.01,AbsMeanSigma=0.24,pvalue=0.0973289378420012,pvalueTTest=0.268420703462407,
chr20	33068494	33068607	ITCH	ITCH00043	NA	2	0.0145029753299414	2	0.149748130351692	2	0.149748130351692	NA	NA	SegRatio=0.01,AbsMeanSigma=0.24,pvalue=0.0973289378420012,pvalueTTest=0.268420703462407,
chr20	33068847	33068958	ITCH	ITCH00044	0.170945587473837	2	0.0145029753299414	2	0.149748130351692	2	0.149748130351692	NA	NA	SegRatio=0.01,AbsMeanSigma=0.24,pvalue=0.0973289378420012,pvalueTTest=0.268420703462407,
chr20	33068939	33069048	ITCH	ITCH00045	0.15809189623509	2	0.0145029753299414	2	0.149748130351692	2	0.149748130351692	NA	NA	SegRatio=0.01,AbsMeanSigma=0.24,pvalue=0.0973289378420012,pvalueTTest=0.268420703462407,
chr20	33077048	33077158	ITCH	ITCH00046	0.0987768557279993	2	0.0145029753299414	2	0.149748130351692	2	0.149748130351692	NA	NA	SegRatio=0.01,AbsMeanSigma=0.24,pvalue=0.0973289378420012,pvalueTTest=0.268420703462407,
chr20	33077158	33077259	ITCH	ITCH00047	0.0741988715317263	2	0.0145029753299414	2	0.149748130351692	2	0.149748130351692	NA	NA	SegRatio=0.01,AbsMeanSigma=0.24,pvalue=0.0973289378420012,pvalueTTest=0.268420703462407,
chr20	33077575	33077678	ITCH	ITCH00048	-0.0131371162864454	2	0.0145029753299414	2	0.149748130351692	2	0.149748130351692	NA	NA	SegRatio=0.01,AbsMeanSigma=0.24,pvalue=0.0973289378420012,pvalueTTest=0.268420703462407,
chr20	33077675	33077790	ITCH	ITCH00049	0.182625860701494	2	0.0145029753299414	2	0.149748130351692	2	0.149748130351692	NA	NA	SegRatio=0.01,AbsMeanSigma=0.24,pvalue=0.0973289378420012,pvalueTTest=0.268420703462407,
chr20	33080263	33080376	ITCH	ITCH00050	-0.313297798919304	2	0.0145029753299414	2	0.149748130351692	2	0.149748130351692	NA	NA	SegRatio=0.01,AbsMeanSigma=0.24,pvalue=0.0973289378420012,pvalueTTest=0.268420703462407,
chr20	33080367	33080484	ITCH	ITCH00051	0.120674979109536	2	0.0145029753299414	2	0.149748130351692	2	0.149748130351692	NA	NA	SegRatio=0.01,AbsMeanSigma=0.24,pvalue=0.0973289378420012,pvalueTTest=0.268420703462407,
chr20	33092096	33092205	ITCH	ITCH00052	-0.013078510575141	2	0.0145029753299414	2	0.149748130351692	2	0.149748130351692	NA	NA	SegRatio=0.01,AbsMeanSigma=0.24,pvalue=0.0973289378420012,pvalueTTest=0.268420703462407,
chr20	33092205	33092316	ITCH	ITCH00053	-0.282995198375539	2	0.0145029753299414	2	0.149748130351692	2	0.149748130351692	NA	NA	SegRatio=0.01,AbsMeanSigma=0.24,pvalue=0.0973289378420012,pvalueTTest=0.268420703462407,
chr20	33095464	33095575	ITCH	ITCH00054	0.0501998321550968	2	0.0145029753299414	2	0.149748130351692	2	0.149748130351692	NA	NA	SegRatio=0.01,AbsMeanSigma=0.24,pvalue=0.0973289378420012,pvalueTTest=0.268420703462407,
chr20	33095548	33095643	ITCH	ITCH00055	-0.0352861455360123	2	0.0145029753299414	2	0.149748130351692	2	0.149748130351692	NA	NA	SegRatio=0.01,AbsMeanSigma=0.24,pvalue=0.0973289378420012,pvalueTTest=0.268420703462407,
chr21	17135161	17135272	USP25	USP2500001	0.0512872264494111	2	0.00911552001122867	2	0.140971805618821	2	0.140971805618821	NA	NA	SegRatio=0.01,AbsMeanSigma=0.19,pvalue=0.0152333333447945,pvalueTTest=0.078476787649193,
chr21	17135248	17135318	USP25	USP2500002	-0.0877882459959494	2	0.00911552001122867	2	0.140971805618821	2	0.140971805618821	NA	NA	SegRatio=0.01,AbsMeanSigma=0.19,pvalue=0.0152333333447945,pvalueTTest=0.078476787649193,
chr21	17138241	17138354	USP25	USP2500003	NA	2	0.00911552001122867	2	0.140971805618821	2	0.140971805618821	NA	NA	SegRatio=0.01,AbsMeanSigma=0.19,pvalue=0.0152333333447945,pvalueTTest=0.078476787649193,
chr21	17138337	17138445	USP25	USP2500004	-0.195480462270768	2	0.00911552001122867	2	0.140971805618821	2	0.140971805618821	NA	NA	SegRatio=0.01,AbsMeanSigma=0.19,pvalue=0.0152333333447945,pvalueTTest=0.078476787649193,
chr21	17138423	17138534	USP25	USP2500005	-1.20086402667982	2	0.00911552001122867	2	0.140971805618821	2	0.140971805618821	q-value=0.00258946953891881, copies=0.5	NA	SegRatio=0.01,AbsMeanSigma=0.19,pvalue=0.0152333333447945,pvalueTTest=0.078476787649193,
chr21	17150138	17150250	USP25	USP2500006	NA	2	0.00911552001122867	2	0.140971805618821	2	0.140971805618821	NA	NA	SegRatio=0.01,AbsMeanSigma=0.19,pvalue=0.0152333333447945,pvalueTTest=0.078476787649193,
chr21	17150231	17150329	USP25	USP2500007	0.00611216772531082	2	0.00911552001122867	2	0.140971805618821	2	0.140971805618821	NA	NA	SegRatio=0.01,AbsMeanSigma=0.19,pvalue=0.0152333333447945,pvalueTTest=0.078476787649193,
chr21	17163768	17163880	USP25	USP2500008	-0.270773265994806	2	0.00911552001122867	2	0.140971805618821	2	0.140971805618821	NA	NA	SegRatio=0.01,AbsMeanSigma=0.19,pvalue=0.0152333333447945,pvalueTTest=0.078476787649193,
chr21	17163874	17163968	USP25	USP2500009	0.201973338546478	2	0.00911552001122867	2	0.140971805618821	2	0.140971805618821	NA	NA	SegRatio=0.01,AbsMeanSigma=0.19,pvalue=0.0152333333447945,pvalueTTest=0.078476787649193,
chr21	17163910	17164022	USP25	USP2500010	-0.0704244074923773	2	0.00911552001122867	2	0.140971805618821	2	0.140971805618821	NA	NA	SegRatio=0.01,AbsMeanSigma=0.19,pvalue=0.0152333333447945,pvalueTTest=0.078476787649193,
chr21	17172046	17172152	USP25	USP2500011	NA	2	0.00911552001122867	2	0.140971805618821	2	0.140971805618821	NA	NA	SegRatio=0.01,AbsMeanSigma=0.19,pvalue=0.0152333333447945,pvalueTTest=0.078476787649193,
chr21	17172131	17172244	USP25	USP2500012	0.950232317303639	2	0.00911552001122867	2	0.140971805618821	2	0.140971805618821	q-value=0.00623345724320123, copies=5	NA	SegRatio=0.01,AbsMeanSigma=0.19,pvalue=0.0152333333447945,pvalueTTest=0.078476787649193,
chr21	17177341	17177469	USP25	USP2500013	0.0686751134429641	2	0.00911552001122867	2	0.140971805618821	2	0.140971805618821	NA	NA	SegRatio=0.01,AbsMeanSigma=0.19,pvalue=0.0152333333447945,pvalueTTest=0.078476787649193,
chr21	17177454	17177570	USP25	USP2500014	0.121023873500369	2	0.00911552001122867	2	0.140971805618821	2	0.140971805618821	NA	NA	SegRatio=0.01,AbsMeanSigma=0.19,pvalue=0.0152333333447945,pvalueTTest=0.078476787649193,
chr21	17177553	17177665	USP25	USP2500015	-0.0393812542860311	2	0.00911552001122867	2	0.140971805618821	2	0.140971805618821	NA	NA	SegRatio=0.01,AbsMeanSigma=0.19,pvalue=0.0152333333447945,pvalueTTest=0.078476787649193,
chr21	17181068	17181184	USP25	USP2500016	NA	2	0.00911552001122867	2	0.140971805618821	2	0.140971805618821	NA	NA	SegRatio=0.01,AbsMeanSigma=0.19,pvalue=0.0152333333447945,pvalueTTest=0.078476787649193,
chr21	17181183	17181297	USP25	USP2500017	-0.0261072392838993	2	0.00911552001122867	2	0.140971805618821	2	0.140971805618821	NA	NA	SegRatio=0.01,AbsMeanSigma=0.19,pvalue=0.0152333333447945,pvalueTTest=0.078476787649193,
chr21	17183424	17183512	USP25	USP2500018	0.113189666875012	2	0.00911552001122867	2	0.140971805618821	2	0.140971805618821	NA	NA	SegRatio=0.01,AbsMeanSigma=0.19,pvalue=0.0152333333447945,pvalueTTest=0.078476787649193,
chr21	17183477	17183577	USP25	USP2500019	0.0530994935322625	2	0.00911552001122867	2	0.140971805618821	2	0.140971805618821	NA	NA	SegRatio=0.01,AbsMeanSigma=0.19,pvalue=0.0152333333447945,pvalueTTest=0.078476787649193,
chr21	17190947	17191059	USP25	USP2500020	0.00911552001122867	2	0.00911552001122867	2	0.140971805618821	2	0.140971805618821	NA	NA	SegRatio=0.01,AbsMeanSigma=0.19,pvalue=0.0152333333447945,pvalueTTest=0.078476787649193,
chr21	17191056	17191163	USP25	USP2500021	-0.0513492360639566	2	0.00911552001122867	2	0.140971805618821	2	0.140971805618821	NA	NA	SegRatio=0.01,AbsMeanSigma=0.19,pvalue=0.0152333333447945,pvalueTTest=0.078476787649193,
chr21	17191164	17191277	USP25	USP2500022	0.184897780799158	2	0.00911552001122867	2	0.140971805618821	2	0.140971805618821	NA	NA	SegRatio=0.01,AbsMeanSigma=0.19,pvalue=0.0152333333447945,pvalueTTest=0.078476787649193,
chr21	17196300	17196419	USP25	USP2500023	-0.227922221418347	2	0.00911552001122867	2	0.140971805618821	2	0.140971805618821	NA	NA	SegRatio=0.01,AbsMeanSigma=0.19,pvalue=0.0152333333447945,pvalueTTest=0.078476787649193,
chr21	17196409	17196514	USP25	USP2500024	0.637926880830735	2	0.00911552001122867	2	0.140971805618821	2	0.140971805618821	NA	NA	SegRatio=0.01,AbsMeanSigma=0.19,pvalue=0.0152333333447945,pvalueTTest=0.078476787649193,
chr21	17197260	17197365	USP25	USP2500025	NA	2	0.00911552001122867	2	0.140971805618821	2	0.140971805618821	NA	NA	SegRatio=0.01,AbsMeanSigma=0.19,pvalue=0.0152333333447945,pvalueTTest=0.078476787649193,
chr21	17197348	17197456	USP25	USP2500026	NA	2	0.00911552001122867	2	0.140971805618821	2	0.140971805618821	NA	NA	SegRatio=0.01,AbsMeanSigma=0.19,pvalue=0.0152333333447945,pvalueTTest=0.078476787649193,
chr21	17198490	17198604	USP25	USP2500027	-0.0647881497392243	2	0.00911552001122867	2	0.140971805618821	2	0.140971805618821	NA	NA	SegRatio=0.01,AbsMeanSigma=0.19,pvalue=0.0152333333447945,pvalueTTest=0.078476787649193,
chr21	17198605	17198698	USP25	USP2500028	-0.0928479151422643	2	0.00911552001122867	2	0.140971805618821	2	0.140971805618821	NA	NA	SegRatio=0.01,AbsMeanSigma=0.19,pvalue=0.0152333333447945,pvalueTTest=0.078476787649193,
chr21	17198678	17198789	USP25	USP2500029	0.519484687495018	2	0.00911552001122867	2	0.140971805618821	2	0.140971805618821	NA	NA	SegRatio=0.01,AbsMeanSigma=0.19,pvalue=0.0152333333447945,pvalueTTest=0.078476787649193,
chr21	17199273	17199386	USP25	USP2500030	-0.0358071150849735	2	0.00911552001122867	2	0.140971805618821	2	0.140971805618821	NA	NA	SegRatio=0.01,AbsMeanSigma=0.19,pvalue=0.0152333333447945,pvalueTTest=0.078476787649193,
chr21	17199370	17199479	USP25	USP2500031	0.164632767497132	2	0.00911552001122867	2	0.140971805618821	2	0.140971805618821	NA	NA	SegRatio=0.01,AbsMeanSigma=0.19,pvalue=0.0152333333447945,pvalueTTest=0.078476787649193,
chr21	17199411	17199521	USP25	USP2500032	0.0342790560389889	2	0.00911552001122867	2	0.140971805618821	2	0.140971805618821	NA	NA	SegRatio=0.01,AbsMeanSigma=0.19,pvalue=0.0152333333447945,pvalueTTest=0.078476787649193,
chr21	17199471	17199589	USP25	USP2500033	-0.106344042150808	2	0.00911552001122867	2	0.140971805618821	2	0.140971805618821	NA	NA	SegRatio=0.01,AbsMeanSigma=0.19,pvalue=0.0152333333447945,pvalueTTest=0.078476787649193,
chr21	17202824	17202923	USP25	USP2500034	NA	2	0.00911552001122867	2	0.140971805618821	2	0.140971805618821	NA	NA	SegRatio=0.01,AbsMeanSigma=0.19,pvalue=0.0152333333447945,pvalueTTest=0.078476787649193,
chr21	17202914	17203036	USP25	USP2500035	NA	2	0.00911552001122867	2	0.140971805618821	2	0.140971805618821	NA	NA	SegRatio=0.01,AbsMeanSigma=0.19,pvalue=0.0152333333447945,pvalueTTest=0.078476787649193,
chr21	17203641	17203757	USP25	USP2500036	0.0609796879495239	2	0.00911552001122867	2	0.140971805618821	2	0.140971805618821	NA	NA	SegRatio=0.01,AbsMeanSigma=0.19,pvalue=0.0152333333447945,pvalueTTest=0.078476787649193,
chr21	17203757	17203875	USP25	USP2500037	0.123566215492487	2	0.00911552001122867	2	0.140971805618821	2	0.140971805618821	NA	NA	SegRatio=0.01,AbsMeanSigma=0.19,pvalue=0.0152333333447945,pvalueTTest=0.078476787649193,
chr21	17203828	17203915	USP25	USP2500038	-0.0370877302796045	2	0.00911552001122867	2	0.140971805618821	2	0.140971805618821	NA	NA	SegRatio=0.01,AbsMeanSigma=0.19,pvalue=0.0152333333447945,pvalueTTest=0.078476787649193,
chr21	17203915	17204032	USP25	USP2500039	0.339760280324733	2	0.00911552001122867	2	0.140971805618821	2	0.140971805618821	NA	NA	SegRatio=0.01,AbsMeanSigma=0.19,pvalue=0.0152333333447945,pvalueTTest=0.078476787649193,
chr21	17205614	17205729	USP25	USP2500040	0.12160168954803	2	0.00911552001122867	2	0.140971805618821	2	0.140971805618821	NA	NA	SegRatio=0.01,AbsMeanSigma=0.19,pvalue=0.0152333333447945,pvalueTTest=0.078476787649193,
chr21	17205727	17205840	USP25	USP2500041	0.165503460498138	2	0.00911552001122867	2	0.140971805618821	2	0.140971805618821	NA	NA	SegRatio=0.01,AbsMeanSigma=0.19,pvalue=0.0152333333447945,pvalueTTest=0.078476787649193,
chr21	17205840	17205950	USP25	USP2500042	NA	2	0.00911552001122867	2	0.140971805618821	2	0.140971805618821	NA	NA	SegRatio=0.01,AbsMeanSigma=0.19,pvalue=0.0152333333447945,pvalueTTest=0.078476787649193,
chr21	17214637	17214747	USP25	USP2500043	-0.557238590714096	2	0.00911552001122867	2	0.140971805618821	2	0.140971805618821	NA	NA	SegRatio=0.01,AbsMeanSigma=0.19,pvalue=0.0152333333447945,pvalueTTest=0.078476787649193,
chr21	17214721	17214836	USP25	USP2500044	0.214739650865295	2	0.00911552001122867	2	0.140971805618821	2	0.140971805618821	NA	NA	SegRatio=0.01,AbsMeanSigma=0.19,pvalue=0.0152333333447945,pvalueTTest=0.078476787649193,
chr21	17214816	17214916	USP25	USP2500045	0.00886300649328882	2	0.00911552001122867	2	0.140971805618821	2	0.140971805618821	NA	NA	SegRatio=0.01,AbsMeanSigma=0.19,pvalue=0.0152333333447945,pvalueTTest=0.078476787649193,
chr21	17219914	17220011	USP25	USP2500046	0.0451820137934776	2	0.00911552001122867	2	0.140971805618821	2	0.140971805618821	NA	NA	SegRatio=0.01,AbsMeanSigma=0.19,pvalue=0.0152333333447945,pvalueTTest=0.078476787649193,
chr21	17220006	17220116	USP25	USP2500047	0.0876150728024402	2	0.00911552001122867	2	0.140971805618821	2	0.140971805618821	NA	NA	SegRatio=0.01,AbsMeanSigma=0.19,pvalue=0.0152333333447945,pvalueTTest=0.078476787649193,
chr21	17222039	17222131	USP25	USP2500048	0.53211009736405	2	0.00911552001122867	2	0.140971805618821	2	0.140971805618821	q-value=0.00258946953891881, copies=3.5	NA	SegRatio=0.01,AbsMeanSigma=0.19,pvalue=0.0152333333447945,pvalueTTest=0.078476787649193,
chr21	17222095	17222203	USP25	USP2500049	0.140634209846509	2	0.00911552001122867	2	0.140971805618821	2	0.140971805618821	NA	NA	SegRatio=0.01,AbsMeanSigma=0.19,pvalue=0.0152333333447945,pvalueTTest=0.078476787649193,
chr21	17222188	17222305	USP25	USP2500050	NA	2	0.00911552001122867	2	0.140971805618821	2	0.140971805618821	NA	NA	SegRatio=0.01,AbsMeanSigma=0.19,pvalue=0.0152333333447945,pvalueTTest=0.078476787649193,
chr21	17236528	17236638	USP25	USP2500051	-0.00161786623833664	2	0.00911552001122867	2	0.140971805618821	2	0.140971805618821	NA	NA	SegRatio=0.01,AbsMeanSigma=0.19,pvalue=0.0152333333447945,pvalueTTest=0.078476787649193,
chr21	17236636	17236749	USP25	USP2500052	-0.0437541360213055	2	0.00911552001122867	2	0.140971805618821	2	0.140971805618821	NA	NA	SegRatio=0.01,AbsMeanSigma=0.19,pvalue=0.0152333333447945,pvalueTTest=0.078476787649193,
chr21	17236737	17236861	USP25	USP2500053	NA	2	0.00911552001122867	2	0.140971805618821	2	0.140971805618821	NA	NA	SegRatio=0.01,AbsMeanSigma=0.19,pvalue=0.0152333333447945,pvalueTTest=0.078476787649193,
chr21	17238509	17238617	USP25	USP2500054	NA	2	0.00911552001122867	2	0.140971805618821	2	0.140971805618821	NA	NA	SegRatio=0.01,AbsMeanSigma=0.19,pvalue=0.0152333333447945,pvalueTTest=0.078476787649193,
chr21	17238614	17238712	USP25	USP2500055	0.313772587736194	2	0.00911552001122867	2	0.140971805618821	2	0.140971805618821	NA	NA	SegRatio=0.01,AbsMeanSigma=0.19,pvalue=0.0152333333447945,pvalueTTest=0.078476787649193,
chr21	17242319	17242429	USP25	USP2500056	-0.452128603594165	2	0.00911552001122867	2	0.140971805618821	2	0.140971805618821	NA	NA	SegRatio=0.01,AbsMeanSigma=0.19,pvalue=0.0152333333447945,pvalueTTest=0.078476787649193,
chr21	17242401	17242517	USP25	USP2500057	0.0641108013345771	2	0.00911552001122867	2	0.140971805618821	2	0.140971805618821	NA	NA	SegRatio=0.01,AbsMeanSigma=0.19,pvalue=0.0152333333447945,pvalueTTest=0.078476787649193,
chr21	17246683	17246794	USP25	USP2500058	NA	2	0.00911552001122867	2	0.140971805618821	2	0.140971805618821	NA	NA	SegRatio=0.01,AbsMeanSigma=0.19,pvalue=0.0152333333447945,pvalueTTest=0.078476787649193,
chr21	17246776	17246887	USP25	USP2500059	0.0276203431950962	2	0.00911552001122867	2	0.140971805618821	2	0.140971805618821	NA	NA	SegRatio=0.01,AbsMeanSigma=0.19,pvalue=0.0152333333447945,pvalueTTest=0.078476787649193,
chr21	17250038	17250149	USP25	USP2500060	0.427546835645478	2	0.00911552001122867	2	0.140971805618821	2	0.140971805618821	NA	NA	SegRatio=0.01,AbsMeanSigma=0.19,pvalue=0.0152333333447945,pvalueTTest=0.078476787649193,
chr21	17250149	17250268	USP25	USP2500061	0.00641650919559914	2	0.00911552001122867	2	0.140971805618821	2	0.140971805618821	NA	NA	SegRatio=0.01,AbsMeanSigma=0.19,pvalue=0.0152333333447945,pvalueTTest=0.078476787649193,
chr21	17250232	17250325	USP25	USP2500062	-0.0350924202481631	2	0.00911552001122867	2	0.140971805618821	2	0.140971805618821	NA	NA	SegRatio=0.01,AbsMeanSigma=0.19,pvalue=0.0152333333447945,pvalueTTest=0.078476787649193,
chr21	17250257	17250363	USP25	USP2500063	0.15859743756924	2	0.00911552001122867	2	0.140971805618821	2	0.140971805618821	NA	NA	SegRatio=0.01,AbsMeanSigma=0.19,pvalue=0.0152333333447945,pvalueTTest=0.078476787649193,
chr21	17250575	17250683	USP25	USP2500064	-0.0930716793757342	2	0.00911552001122867	2	0.140971805618821	2	0.140971805618821	NA	NA	SegRatio=0.01,AbsMeanSigma=0.19,pvalue=0.0152333333447945,pvalueTTest=0.078476787649193,
chr21	17250680	17250779	USP25	USP2500065	-0.00352273215739394	2	0.00911552001122867	2	0.140971805618821	2	0.140971805618821	NA	NA	SegRatio=0.01,AbsMeanSigma=0.19,pvalue=0.0152333333447945,pvalueTTest=0.078476787649193,
chr21	17250745	17250862	USP25	USP2500066	0.190620723665942	2	0.00911552001122867	2	0.140971805618821	2	0.140971805618821	NA	NA	SegRatio=0.01,AbsMeanSigma=0.19,pvalue=0.0152333333447945,pvalueTTest=0.078476787649193,
chr21	30396983	30397097	USP16	USP1600001	0.0149752756593038	2	0.00911552001122867	2	0.413997896170939	2	0.413997896170939	NA	NA	SegRatio=0.01,AbsMeanSigma=0.19,pvalue=0.0152333333447945,pvalueTTest=0.078476787649193,
chr21	30397088	30397206	USP16	USP1600002	NA	2	0.00911552001122867	2	0.413997896170939	2	0.413997896170939	NA	NA	SegRatio=0.01,AbsMeanSigma=0.19,pvalue=0.0152333333447945,pvalueTTest=0.078476787649193,
chr21	30400211	30400300	USP16	USP1600003	NA	2	0.00911552001122867	2	0.413997896170939	2	0.413997896170939	NA	NA	SegRatio=0.01,AbsMeanSigma=0.19,pvalue=0.0152333333447945,pvalueTTest=0.078476787649193,
chr21	30400248	30400360	USP16	USP1600004	NA	2	0.00911552001122867	2	0.413997896170939	2	0.413997896170939	NA	NA	SegRatio=0.01,AbsMeanSigma=0.19,pvalue=0.0152333333447945,pvalueTTest=0.078476787649193,
chr21	30402865	30402977	USP16	USP1600005	-0.0391240962516515	2	0.00911552001122867	2	0.413997896170939	2	0.413997896170939	NA	NA	SegRatio=0.01,AbsMeanSigma=0.19,pvalue=0.0152333333447945,pvalueTTest=0.078476787649193,
chr21	30402962	30403058	USP16	USP1600006	-0.139284560604513	2	0.00911552001122867	2	0.413997896170939	2	0.413997896170939	NA	NA	SegRatio=0.01,AbsMeanSigma=0.19,pvalue=0.0152333333447945,pvalueTTest=0.078476787649193,
chr21	30403006	30403119	USP16	USP1600007	-0.0992072825988644	2	0.00911552001122867	2	0.413997896170939	2	0.413997896170939	NA	NA	SegRatio=0.01,AbsMeanSigma=0.19,pvalue=0.0152333333447945,pvalueTTest=0.078476787649193,
chr21	30407088	30407191	USP16	USP1600008	-0.0885294799610216	2	0.00911552001122867	2	0.413997896170939	2	0.413997896170939	NA	NA	SegRatio=0.01,AbsMeanSigma=0.19,pvalue=0.0152333333447945,pvalueTTest=0.078476787649193,
chr21	30407172	30407282	USP16	USP1600009	0.00336564563776303	2	0.00911552001122867	2	0.413997896170939	2	0.413997896170939	NA	NA	SegRatio=0.01,AbsMeanSigma=0.19,pvalue=0.0152333333447945,pvalueTTest=0.078476787649193,
chr21	30408518	30408625	USP16	USP1600010	-0.0709861475859678	2	0.00911552001122867	2	0.413997896170939	2	0.413997896170939	NA	NA	SegRatio=0.01,AbsMeanSigma=0.19,pvalue=0.0152333333447945,pvalueTTest=0.078476787649193,
chr21	30408618	30408730	USP16	USP1600011	0.00808755902205154	2	0.00911552001122867	2	0.413997896170939	2	0.413997896170939	NA	NA	SegRatio=0.01,AbsMeanSigma=0.19,pvalue=0.0152333333447945,pvalueTTest=0.078476787649193,
chr21	30409576	30409686	USP16	USP1600012	NA	2	0.00911552001122867	2	0.413997896170939	2	0.413997896170939	NA	NA	SegRatio=0.01,AbsMeanSigma=0.19,pvalue=0.0152333333447945,pvalueTTest=0.078476787649193,
chr21	30409623	30409733	USP16	USP1600013	0.0525448862110753	2	0.00911552001122867	2	0.413997896170939	2	0.413997896170939	NA	NA	SegRatio=0.01,AbsMeanSigma=0.19,pvalue=0.0152333333447945,pvalueTTest=0.078476787649193,
chr21	30409717	30409823	USP16	USP1600014	0.0474015429238384	2	0.00911552001122867	2	0.413997896170939	2	0.413997896170939	NA	NA	SegRatio=0.01,AbsMeanSigma=0.19,pvalue=0.0152333333447945,pvalueTTest=0.078476787649193,
chr21	30410613	30410726	USP16	USP1600015	-0.0507499235072478	2	0.00911552001122867	2	0.413997896170939	2	0.413997896170939	NA	NA	SegRatio=0.01,AbsMeanSigma=0.19,pvalue=0.0152333333447945,pvalueTTest=0.078476787649193,
chr21	30410681	30410774	USP16	USP1600016	0.403038820293436	2	0.00911552001122867	2	0.413997896170939	2	0.413997896170939	NA	NA	SegRatio=0.01,AbsMeanSigma=0.19,pvalue=0.0152333333447945,pvalueTTest=0.078476787649193,
chr21	30411325	30411439	USP16	USP1600017	0.155422125708899	2	0.00911552001122867	2	0.413997896170939	2	0.413997896170939	NA	NA	SegRatio=0.01,AbsMeanSigma=0.19,pvalue=0.0152333333447945,pvalueTTest=0.078476787649193,
chr21	30411389	30411493	USP16	USP1600018	-0.221030035438519	2	0.00911552001122867	2	0.413997896170939	2	0.413997896170939	NA	NA	SegRatio=0.01,AbsMeanSigma=0.19,pvalue=0.0152333333447945,pvalueTTest=0.078476787649193,
chr21	30411468	30411582	USP16	USP1600019	0.192044426719441	2	0.00911552001122867	2	0.413997896170939	2	0.413997896170939	NA	NA	SegRatio=0.01,AbsMeanSigma=0.19,pvalue=0.0152333333447945,pvalueTTest=0.078476787649193,
chr21	30411777	30411886	USP16	USP1600020	0.0260538124199168	2	0.00911552001122867	2	0.413997896170939	2	0.413997896170939	NA	NA	SegRatio=0.01,AbsMeanSigma=0.19,pvalue=0.0152333333447945,pvalueTTest=0.078476787649193,
chr21	30411862	30411972	USP16	USP1600021	0.135961637130146	2	0.00911552001122867	2	0.413997896170939	2	0.413997896170939	NA	NA	SegRatio=0.01,AbsMeanSigma=0.19,pvalue=0.0152333333447945,pvalueTTest=0.078476787649193,
chr21	30412857	30412968	USP16	USP1600022	NA	2	0.00911552001122867	2	0.413997896170939	2	0.413997896170939	NA	NA	SegRatio=0.01,AbsMeanSigma=0.19,pvalue=0.0152333333447945,pvalueTTest=0.078476787649193,
chr21	30412962	30413072	USP16	USP1600023	0.271598439372835	2	0.00911552001122867	2	0.413997896170939	2	0.413997896170939	NA	NA	SegRatio=0.01,AbsMeanSigma=0.19,pvalue=0.0152333333447945,pvalueTTest=0.078476787649193,
chr21	30414227	30414361	USP16	USP1600024	NA	2	0.00911552001122867	2	0.413997896170939	2	0.413997896170939	NA	NA	SegRatio=0.01,AbsMeanSigma=0.19,pvalue=0.0152333333447945,pvalueTTest=0.078476787649193,
chr21	30414317	30414423	USP16	USP1600025	0.0334571670839958	2	0.00911552001122867	2	0.413997896170939	2	0.413997896170939	NA	NA	SegRatio=0.01,AbsMeanSigma=0.19,pvalue=0.0152333333447945,pvalueTTest=0.078476787649193,
chr21	30414394	30414494	USP16	USP1600026	-0.365996447137925	2	0.00911552001122867	2	0.413997896170939	2	0.413997896170939	NA	NA	SegRatio=0.01,AbsMeanSigma=0.19,pvalue=0.0152333333447945,pvalueTTest=0.078476787649193,
chr21	30414738	30414830	USP16	USP1600027	0.504145211559645	2	0.00911552001122867	2	0.413997896170939	2	0.413997896170939	NA	NA	SegRatio=0.01,AbsMeanSigma=0.19,pvalue=0.0152333333447945,pvalueTTest=0.078476787649193,
chr21	30414826	30414940	USP16	USP1600028	1.06181974037287	2	0.00911552001122867	2	0.413997896170939	2	0.413997896170939	q-value=0.000465205428465415, copies=6	NA	SegRatio=0.01,AbsMeanSigma=0.19,pvalue=0.0152333333447945,pvalueTTest=0.078476787649193,
chr21	30415765	30415862	USP16	USP1600029	-0.396050854856938	2	0.00911552001122867	2	0.413997896170939	2	0.413997896170939	NA	NA	SegRatio=0.01,AbsMeanSigma=0.19,pvalue=0.0152333333447945,pvalueTTest=0.078476787649193,
chr21	30415813	30415922	USP16	USP1600030	-0.027380259622184	2	0.00911552001122867	2	0.413997896170939	2	0.413997896170939	NA	NA	SegRatio=0.01,AbsMeanSigma=0.19,pvalue=0.0152333333447945,pvalueTTest=0.078476787649193,
chr21	30415871	30415984	USP16	USP1600031	0.00220059569515198	2	0.00911552001122867	2	0.413997896170939	2	0.413997896170939	NA	NA	SegRatio=0.01,AbsMeanSigma=0.19,pvalue=0.0152333333447945,pvalueTTest=0.078476787649193,
chr21	30418875	30419009	USP16	USP1600032	-0.080829886294368	2	0.00911552001122867	2	0.413997896170939	2	0.413997896170939	NA	NA	SegRatio=0.01,AbsMeanSigma=0.19,pvalue=0.0152333333447945,pvalueTTest=0.078476787649193,
chr21	30419000	30419114	USP16	USP1600033	-0.0337656356868777	2	0.00911552001122867	2	0.413997896170939	2	0.413997896170939	NA	NA	SegRatio=0.01,AbsMeanSigma=0.19,pvalue=0.0152333333447945,pvalueTTest=0.078476787649193,
chr21	30419063	30419159	USP16	USP1600034	0.0936934227212721	2	0.00911552001122867	2	0.413997896170939	2	0.413997896170939	NA	NA	SegRatio=0.01,AbsMeanSigma=0.19,pvalue=0.0152333333447945,pvalueTTest=0.078476787649193,
chr21	30419144	30419255	USP16	USP1600035	0.230959776902244	2	0.00911552001122867	2	0.413997896170939	2	0.413997896170939	NA	NA	SegRatio=0.01,AbsMeanSigma=0.19,pvalue=0.0152333333447945,pvalueTTest=0.078476787649193,
chr21	30419216	30419324	USP16	USP1600036	0.148565920813306	2	0.00911552001122867	2	0.413997896170939	2	0.413997896170939	NA	NA	SegRatio=0.01,AbsMeanSigma=0.19,pvalue=0.0152333333447945,pvalueTTest=0.078476787649193,
chr21	30419324	30419437	USP16	USP1600037	-0.0803808461672359	2	0.00911552001122867	2	0.413997896170939	2	0.413997896170939	NA	NA	SegRatio=0.01,AbsMeanSigma=0.19,pvalue=0.0152333333447945,pvalueTTest=0.078476787649193,
chr21	30419438	30419552	USP16	USP1600038	-0.13942408728712	2	0.00911552001122867	2	0.413997896170939	2	0.413997896170939	NA	NA	SegRatio=0.01,AbsMeanSigma=0.19,pvalue=0.0152333333447945,pvalueTTest=0.078476787649193,
chr21	30419478	30419592	USP16	USP1600039	-0.162781728551033	2	0.00911552001122867	2	0.413997896170939	2	0.413997896170939	NA	NA	SegRatio=0.01,AbsMeanSigma=0.19,pvalue=0.0152333333447945,pvalueTTest=0.078476787649193,
chr21	30419576	30419689	USP16	USP1600040	-0.00273937900497258	2	0.00911552001122867	2	0.413997896170939	2	0.413997896170939	NA	NA	SegRatio=0.01,AbsMeanSigma=0.19,pvalue=0.0152333333447945,pvalueTTest=0.078476787649193,
chr21	30421006	30421120	USP16	USP1600041	-0.0189633372021877	2	0.00911552001122867	2	0.413997896170939	2	0.413997896170939	NA	NA	SegRatio=0.01,AbsMeanSigma=0.19,pvalue=0.0152333333447945,pvalueTTest=0.078476787649193,
chr21	30421090	30421180	USP16	USP1600042	0.202382530368644	2	0.00911552001122867	2	0.413997896170939	2	0.413997896170939	NA	NA	SegRatio=0.01,AbsMeanSigma=0.19,pvalue=0.0152333333447945,pvalueTTest=0.078476787649193,
chr21	30421178	30421289	USP16	USP1600043	NA	2	0.00911552001122867	2	0.413997896170939	2	0.413997896170939	NA	NA	SegRatio=0.01,AbsMeanSigma=0.19,pvalue=0.0152333333447945,pvalueTTest=0.078476787649193,
chr21	30422380	30422492	USP16	USP1600044	0.0367283597796982	2	0.00911552001122867	2	0.413997896170939	2	0.413997896170939	NA	NA	SegRatio=0.01,AbsMeanSigma=0.19,pvalue=0.0152333333447945,pvalueTTest=0.078476787649193,
chr21	30422478	30422589	USP16	USP1600045	0.000348565259399519	2	0.00911552001122867	2	0.413997896170939	2	0.413997896170939	NA	NA	SegRatio=0.01,AbsMeanSigma=0.19,pvalue=0.0152333333447945,pvalueTTest=0.078476787649193,
chr21	30426083	30426199	USP16	USP1600046	-0.180230755693208	2	0.00911552001122867	2	0.413997896170939	2	0.413997896170939	NA	NA	SegRatio=0.01,AbsMeanSigma=0.19,pvalue=0.0152333333447945,pvalueTTest=0.078476787649193,
chr21	30426194	30426309	USP16	USP1600047	-0.253111352099571	2	0.00911552001122867	2	0.413997896170939	2	0.413997896170939	NA	NA	SegRatio=0.01,AbsMeanSigma=0.19,pvalue=0.0152333333447945,pvalueTTest=0.078476787649193,
chr21	30426354	30426466	USP16	USP1600048	NA	2	0.00911552001122867	2	0.413997896170939	2	0.413997896170939	NA	NA	SegRatio=0.01,AbsMeanSigma=0.19,pvalue=0.0152333333447945,pvalueTTest=0.078476787649193,
chr21	30426420	30426534	USP16	USP1600049	-0.0943166005350247	2	0.00911552001122867	2	0.413997896170939	2	0.413997896170939	NA	NA	SegRatio=0.01,AbsMeanSigma=0.19,pvalue=0.0152333333447945,pvalueTTest=0.078476787649193,
chr21	36164631	36164734	RUNX1	RUNX100001	NA	2	0.00911552001122867	2	0.391369053355895	2	0.391369053355895	NA	NA	SegRatio=0.01,AbsMeanSigma=0.19,pvalue=0.0152333333447945,pvalueTTest=0.078476787649193,
chr21	36164668	36164807	RUNX1	RUNX100002	NA	2	0.00911552001122867	2	0.391369053355895	2	0.391369053355895	NA	NA	SegRatio=0.01,AbsMeanSigma=0.19,pvalue=0.0152333333447945,pvalueTTest=0.078476787649193,
chr21	36164746	36164882	RUNX1	RUNX100003	NA	2	0.00911552001122867	2	0.391369053355895	2	0.391369053355895	NA	NA	SegRatio=0.01,AbsMeanSigma=0.19,pvalue=0.0152333333447945,pvalueTTest=0.078476787649193,
chr21	36164830	36164939	RUNX1	RUNX100004	-0.839429539372529	2	0.00911552001122867	2	0.391369053355895	2	0.391369053355895	NA	NA	SegRatio=0.01,AbsMeanSigma=0.19,pvalue=0.0152333333447945,pvalueTTest=0.078476787649193,
chr21	36171575	36171694	RUNX1	RUNX100005	0.200767708655882	2	0.00911552001122867	2	0.391369053355895	2	0.391369053355895	NA	NA	SegRatio=0.01,AbsMeanSigma=0.19,pvalue=0.0152333333447945,pvalueTTest=0.078476787649193,
chr21	36171694	36171787	RUNX1	RUNX100006	0.0987109337921315	2	0.00911552001122867	2	0.391369053355895	2	0.391369053355895	NA	NA	SegRatio=0.01,AbsMeanSigma=0.19,pvalue=0.0152333333447945,pvalueTTest=0.078476787649193,
chr21	36193930	36194042	RUNX1	RUNX100007	0.221748496658169	2	0.00911552001122867	2	0.391369053355895	2	0.391369053355895	NA	NA	SegRatio=0.01,AbsMeanSigma=0.19,pvalue=0.0152333333447945,pvalueTTest=0.078476787649193,
chr21	36206622	36206739	RUNX1	RUNX100008	-0.0157000714983471	2	0.00911552001122867	2	0.391369053355895	2	0.391369053355895	NA	NA	SegRatio=0.01,AbsMeanSigma=0.19,pvalue=0.0152333333447945,pvalueTTest=0.078476787649193,
chr21	36206725	36206847	RUNX1	RUNX100009	0.0124070865436475	2	0.00911552001122867	2	0.391369053355895	2	0.391369053355895	NA	NA	SegRatio=0.01,AbsMeanSigma=0.19,pvalue=0.0152333333447945,pvalueTTest=0.078476787649193,
chr21	36206806	36206884	RUNX1	RUNX100010	-0.129237736113999	2	0.00911552001122867	2	0.391369053355895	2	0.391369053355895	NA	NA	SegRatio=0.01,AbsMeanSigma=0.19,pvalue=0.0152333333447945,pvalueTTest=0.078476787649193,
chr21	36206885	36206983	RUNX1	RUNX100011	0.0355087190971211	2	0.00911552001122867	2	0.391369053355895	2	0.391369053355895	NA	NA	SegRatio=0.01,AbsMeanSigma=0.19,pvalue=0.0152333333447945,pvalueTTest=0.078476787649193,
chr21	36231720	36231836	RUNX1	RUNX100012	0.244077194475874	2	0.00911552001122867	2	0.391369053355895	2	0.391369053355895	NA	NA	SegRatio=0.01,AbsMeanSigma=0.19,pvalue=0.0152333333447945,pvalueTTest=0.078476787649193,
chr21	36231822	36231933	RUNX1	RUNX100013	-0.0906283774247773	2	0.00911552001122867	2	0.391369053355895	2	0.391369053355895	NA	NA	SegRatio=0.01,AbsMeanSigma=0.19,pvalue=0.0152333333447945,pvalueTTest=0.078476787649193,
chr21	36252825	36252940	RUNX1	RUNX100014	-0.113896177114058	2	0.00911552001122867	2	0.391369053355895	2	0.391369053355895	NA	NA	SegRatio=0.01,AbsMeanSigma=0.19,pvalue=0.0152333333447945,pvalueTTest=0.078476787649193,
chr21	36252896	36253009	RUNX1	RUNX100015	0.0378651627301152	2	0.00911552001122867	2	0.391369053355895	2	0.391369053355895	NA	NA	SegRatio=0.01,AbsMeanSigma=0.19,pvalue=0.0152333333447945,pvalueTTest=0.078476787649193,
chr21	36252952	36253064	RUNX1	RUNX100016	0.0559550612051354	2	0.00911552001122867	2	0.391369053355895	2	0.391369053355895	NA	NA	SegRatio=0.01,AbsMeanSigma=0.19,pvalue=0.0152333333447945,pvalueTTest=0.078476787649193,
chr21	36259049	36259193	RUNX1	RUNX100017	NA	2	0.00911552001122867	2	0.391369053355895	2	0.391369053355895	NA	NA	SegRatio=0.01,AbsMeanSigma=0.19,pvalue=0.0152333333447945,pvalueTTest=0.078476787649193,
chr21	36259204	36259334	RUNX1	RUNX100018	NA	2	0.00911552001122867	2	0.391369053355895	2	0.391369053355895	NA	NA	SegRatio=0.01,AbsMeanSigma=0.19,pvalue=0.0152333333447945,pvalueTTest=0.078476787649193,
chr21	36259340	36259439	RUNX1	RUNX100019	-0.599590793018077	2	0.00911552001122867	2	0.391369053355895	2	0.391369053355895	NA	NA	SegRatio=0.01,AbsMeanSigma=0.19,pvalue=0.0152333333447945,pvalueTTest=0.078476787649193,
chr21	36265188	36265254	RUNX1	RUNX100020	NA	2	0.00911552001122867	2	0.391369053355895	2	0.391369053355895	NA	NA	SegRatio=0.01,AbsMeanSigma=0.19,pvalue=0.0152333333447945,pvalueTTest=0.078476787649193,
chr21	36265263	36265395	RUNX1	RUNX100021	0.576784127807199	2	0.00911552001122867	2	0.391369053355895	2	0.391369053355895	NA	NA	SegRatio=0.01,AbsMeanSigma=0.19,pvalue=0.0152333333447945,pvalueTTest=0.078476787649193,
chr21	36421091	36421209	RUNX1	RUNX100022	0.161675843489434	2	0.00911552001122867	2	0.391369053355895	2	0.391369053355895	NA	NA	SegRatio=0.01,AbsMeanSigma=0.19,pvalue=0.0152333333447945,pvalueTTest=0.078476787649193,
chr21	36421190	36421301	RUNX1	RUNX100023	NA	2	0.00911552001122867	2	0.391369053355895	2	0.391369053355895	NA	NA	SegRatio=0.01,AbsMeanSigma=0.19,pvalue=0.0152333333447945,pvalueTTest=0.078476787649193,
chr21	44473904	44474020	CBS	CBS00001	-0.116410304179118	2	0.00911552001122867	2	0.297582799950767	2	0.297582799950767	NA	NA	SegRatio=0.01,AbsMeanSigma=0.19,pvalue=0.0152333333447945,pvalueTTest=0.078476787649193,
chr21	44473995	44474100	CBS	CBS00002	0.0351933477194351	2	0.00911552001122867	2	0.297582799950767	2	0.297582799950767	NA	NA	SegRatio=0.01,AbsMeanSigma=0.19,pvalue=0.0152333333447945,pvalueTTest=0.078476787649193,
chr21	44476884	44476994	CBS	CBS00003	0.101886483571756	2	0.00911552001122867	2	0.297582799950767	2	0.297582799950767	NA	NA	SegRatio=0.01,AbsMeanSigma=0.19,pvalue=0.0152333333447945,pvalueTTest=0.078476787649193,
chr21	44476961	44477044	CBS	CBS00004	-0.0894243847706987	2	0.00911552001122867	2	0.297582799950767	2	0.297582799950767	NA	NA	SegRatio=0.01,AbsMeanSigma=0.19,pvalue=0.0152333333447945,pvalueTTest=0.078476787649193,
chr21	44478232	44478353	CBS	CBS00005	-0.317887962851923	2	0.00911552001122867	2	0.297582799950767	2	0.297582799950767	NA	NA	SegRatio=0.01,AbsMeanSigma=0.19,pvalue=0.0152333333447945,pvalueTTest=0.078476787649193,
chr21	44478341	44478462	CBS	CBS00006	-0.0703809724518868	2	0.00911552001122867	2	0.297582799950767	2	0.297582799950767	NA	NA	SegRatio=0.01,AbsMeanSigma=0.19,pvalue=0.0152333333447945,pvalueTTest=0.078476787649193,
chr21	44478881	44478989	CBS	CBS00007	-0.210179578793721	2	0.00911552001122867	2	0.297582799950767	2	0.297582799950767	NA	NA	SegRatio=0.01,AbsMeanSigma=0.19,pvalue=0.0152333333447945,pvalueTTest=0.078476787649193,
chr21	44478983	44479104	CBS	CBS00008	-0.0610976980989132	2	0.00911552001122867	2	0.297582799950767	2	0.297582799950767	NA	NA	SegRatio=0.01,AbsMeanSigma=0.19,pvalue=0.0152333333447945,pvalueTTest=0.078476787649193,
chr21	44480568	44480704	CBS	CBS00009	NA	2	0.00911552001122867	2	0.297582799950767	2	0.297582799950767	NA	NA	SegRatio=0.01,AbsMeanSigma=0.19,pvalue=0.0152333333447945,pvalueTTest=0.078476787649193,
chr21	44482396	44482493	CBS	CBS00010	-0.0922646098369593	2	0.00911552001122867	2	0.297582799950767	2	0.297582799950767	NA	NA	SegRatio=0.01,AbsMeanSigma=0.19,pvalue=0.0152333333447945,pvalueTTest=0.078476787649193,
chr21	44482487	44482557	CBS	CBS00011	0.09152015260057	2	0.00911552001122867	2	0.297582799950767	2	0.297582799950767	NA	NA	SegRatio=0.01,AbsMeanSigma=0.19,pvalue=0.0152333333447945,pvalueTTest=0.078476787649193,
chr21	44483019	44483113	CBS	CBS00012	-0.144942367533351	2	0.00911552001122867	2	0.297582799950767	2	0.297582799950767	NA	NA	SegRatio=0.01,AbsMeanSigma=0.19,pvalue=0.0152333333447945,pvalueTTest=0.078476787649193,
chr21	44483061	44483182	CBS	CBS00013	NA	2	0.00911552001122867	2	0.297582799950767	2	0.297582799950767	NA	NA	SegRatio=0.01,AbsMeanSigma=0.19,pvalue=0.0152333333447945,pvalueTTest=0.078476787649193,
chr21	44483122	44483234	CBS	CBS00014	NA	2	0.00911552001122867	2	0.297582799950767	2	0.297582799950767	NA	NA	SegRatio=0.01,AbsMeanSigma=0.19,pvalue=0.0152333333447945,pvalueTTest=0.078476787649193,
chr21	44483952	44484072	CBS	CBS00015	-0.0203266069373728	2	0.00911552001122867	2	0.297582799950767	2	0.297582799950767	NA	NA	SegRatio=0.01,AbsMeanSigma=0.19,pvalue=0.0152333333447945,pvalueTTest=0.078476787649193,
chr21	44484049	44484167	CBS	CBS00016	0.0933160334279813	2	0.00911552001122867	2	0.297582799950767	2	0.297582799950767	NA	NA	SegRatio=0.01,AbsMeanSigma=0.19,pvalue=0.0152333333447945,pvalueTTest=0.078476787649193,
chr21	44485255	44485372	CBS	CBS00017	0.0101854126094524	2	0.00911552001122867	2	0.297582799950767	2	0.297582799950767	NA	NA	SegRatio=0.01,AbsMeanSigma=0.19,pvalue=0.0152333333447945,pvalueTTest=0.078476787649193,
chr21	44485338	44485459	CBS	CBS00018	-0.0498808604517079	2	0.00911552001122867	2	0.297582799950767	2	0.297582799950767	NA	NA	SegRatio=0.01,AbsMeanSigma=0.19,pvalue=0.0152333333447945,pvalueTTest=0.078476787649193,
chr21	44485468	44485565	CBS	CBS00019	-0.170251392531543	2	0.00911552001122867	2	0.297582799950767	2	0.297582799950767	NA	NA	SegRatio=0.01,AbsMeanSigma=0.19,pvalue=0.0152333333447945,pvalueTTest=0.078476787649193,
chr21	44485583	44485724	CBS	CBS00020	NA	2	0.00911552001122867	2	0.297582799950767	2	0.297582799950767	NA	NA	SegRatio=0.01,AbsMeanSigma=0.19,pvalue=0.0152333333447945,pvalueTTest=0.078476787649193,
chr21	44485770	44485911	CBS	CBS00021	NA	2	0.00911552001122867	2	0.297582799950767	2	0.297582799950767	NA	NA	SegRatio=0.01,AbsMeanSigma=0.19,pvalue=0.0152333333447945,pvalueTTest=0.078476787649193,
chr21	44486382	44486493	CBS	CBS00022	0.325525688009687	2	0.00911552001122867	2	0.297582799950767	2	0.297582799950767	NA	NA	SegRatio=0.01,AbsMeanSigma=0.19,pvalue=0.0152333333447945,pvalueTTest=0.078476787649193,
chr21	44486476	44486613	CBS	CBS00023	-0.247940176226341	2	0.00911552001122867	2	0.297582799950767	2	0.297582799950767	NA	NA	SegRatio=0.01,AbsMeanSigma=0.19,pvalue=0.0152333333447945,pvalueTTest=0.078476787649193,
chr21	44488593	44488713	CBS	CBS00024	-0.237600161736634	2	0.00911552001122867	2	0.297582799950767	2	0.297582799950767	NA	NA	SegRatio=0.01,AbsMeanSigma=0.19,pvalue=0.0152333333447945,pvalueTTest=0.078476787649193,
chr21	44488692	44488801	CBS	CBS00025	0.0112736425659467	2	0.00911552001122867	2	0.297582799950767	2	0.297582799950767	NA	NA	SegRatio=0.01,AbsMeanSigma=0.19,pvalue=0.0152333333447945,pvalueTTest=0.078476787649193,
chr21	44492073	44492192	CBS	CBS00026	0.249239814226274	2	0.00911552001122867	2	0.297582799950767	2	0.297582799950767	NA	NA	SegRatio=0.01,AbsMeanSigma=0.19,pvalue=0.0152333333447945,pvalueTTest=0.078476787649193,
chr21	44492199	44492293	CBS	CBS00027	NA	NA	NA	NA	0.297582799950767	2	0.297582799950767	NA	NA	SegRatio=NA, AbsMeanSigma=NA, pvalue=NA, pvalueTTest=NA,
chrX	14861624	14861710	FANCB	FANCB00001	NA	1	-0.647331272870718	1	1.47440749094833e-13	1	1.47440749094833e-13	NA	NA	SegRatio=-0.65,AbsMeanSigma=3.6,pvalue=0,pvalueTTest=1.59684833570432e-112,
chrX	14861651	14861762	FANCB	FANCB00002	-0.53491646093364	1	-0.647331272870718	1	1.47440749094833e-13	1	1.47440749094833e-13	NA	NA	SegRatio=-0.65,AbsMeanSigma=3.6,pvalue=0,pvalueTTest=1.59684833570432e-112,
chrX	14861737	14861853	FANCB	FANCB00003	-0.996036038129641	1	-0.647331272870718	1	1.47440749094833e-13	1	1.47440749094833e-13	NA	NA	SegRatio=-0.65,AbsMeanSigma=3.6,pvalue=0,pvalueTTest=1.59684833570432e-112,
chrX	14861843	14861955	FANCB	FANCB00004	-0.55680824036107	1	-0.647331272870718	1	1.47440749094833e-13	1	1.47440749094833e-13	NA	NA	SegRatio=-0.65,AbsMeanSigma=3.6,pvalue=0,pvalueTTest=1.59684833570432e-112,
chrX	14861949	14862065	FANCB	FANCB00005	-0.824715208927753	1	-0.647331272870718	1	1.47440749094833e-13	1	1.47440749094833e-13	NA	NA	SegRatio=-0.65,AbsMeanSigma=3.6,pvalue=0,pvalueTTest=1.59684833570432e-112,
chrX	14862058	14862149	FANCB	FANCB00006	NA	1	-0.647331272870718	1	1.47440749094833e-13	1	1.47440749094833e-13	NA	NA	SegRatio=-0.65,AbsMeanSigma=3.6,pvalue=0,pvalueTTest=1.59684833570432e-112,
chrX	14862602	14862714	FANCB	FANCB00007	-0.768316951772964	1	-0.647331272870718	1	1.47440749094833e-13	1	1.47440749094833e-13	NA	NA	SegRatio=-0.65,AbsMeanSigma=3.6,pvalue=0,pvalueTTest=1.59684833570432e-112,
chrX	14862706	14862825	FANCB	FANCB00008	-0.806132186756938	1	-0.647331272870718	1	1.47440749094833e-13	1	1.47440749094833e-13	NA	NA	SegRatio=-0.65,AbsMeanSigma=3.6,pvalue=0,pvalueTTest=1.59684833570432e-112,
chrX	14862778	14862876	FANCB	FANCB00009	-0.645198980331179	1	-0.647331272870718	1	1.47440749094833e-13	1	1.47440749094833e-13	NA	NA	SegRatio=-0.65,AbsMeanSigma=3.6,pvalue=0,pvalueTTest=1.59684833570432e-112,
chrX	14862845	14862957	FANCB	FANCB00010	-0.828344506114573	1	-0.647331272870718	1	1.47440749094833e-13	1	1.47440749094833e-13	NA	NA	SegRatio=-0.65,AbsMeanSigma=3.6,pvalue=0,pvalueTTest=1.59684833570432e-112,
chrX	14862899	14863005	FANCB	FANCB00011	-1.04293791392036	1	-0.647331272870718	1	1.47440749094833e-13	1	1.47440749094833e-13	NA	NA	SegRatio=-0.65,AbsMeanSigma=3.6,pvalue=0,pvalueTTest=1.59684833570432e-112,
chrX	14863005	14863112	FANCB	FANCB00012	-0.60306789087926	1	-0.647331272870718	1	1.47440749094833e-13	1	1.47440749094833e-13	NA	NA	SegRatio=-0.65,AbsMeanSigma=3.6,pvalue=0,pvalueTTest=1.59684833570432e-112,
chrX	14863067	14863182	FANCB	FANCB00013	-0.653998890519992	1	-0.647331272870718	1	1.47440749094833e-13	1	1.47440749094833e-13	NA	NA	SegRatio=-0.65,AbsMeanSigma=3.6,pvalue=0,pvalueTTest=1.59684833570432e-112,
chrX	14863166	14863273	FANCB	FANCB00014	-0.732544563164252	1	-0.647331272870718	1	1.47440749094833e-13	1	1.47440749094833e-13	NA	NA	SegRatio=-0.65,AbsMeanSigma=3.6,pvalue=0,pvalueTTest=1.59684833570432e-112,
chrX	14863238	14863337	FANCB	FANCB00015	-0.838672281971743	1	-0.647331272870718	1	1.47440749094833e-13	1	1.47440749094833e-13	NA	NA	SegRatio=-0.65,AbsMeanSigma=3.6,pvalue=0,pvalueTTest=1.59684833570432e-112,
chrX	14863277	14863383	FANCB	FANCB00016	-1.18951512388442	1	-0.647331272870718	1	1.47440749094833e-13	1	1.47440749094833e-13	NA	NA	SegRatio=-0.65,AbsMeanSigma=3.6,pvalue=0,pvalueTTest=1.59684833570432e-112,
chrX	14863311	14863426	FANCB	FANCB00017	-0.686966124306192	1	-0.647331272870718	1	1.47440749094833e-13	1	1.47440749094833e-13	NA	NA	SegRatio=-0.65,AbsMeanSigma=3.6,pvalue=0,pvalueTTest=1.59684833570432e-112,
chrX	14863403	14863513	FANCB	FANCB00018	NA	1	-0.647331272870718	1	1.47440749094833e-13	1	1.47440749094833e-13	NA	NA	SegRatio=-0.65,AbsMeanSigma=3.6,pvalue=0,pvalueTTest=1.59684833570432e-112,
chrX	14868601	14868713	FANCB	FANCB00019	-0.849155239478816	1	-0.647331272870718	1	1.47440749094833e-13	1	1.47440749094833e-13	NA	NA	SegRatio=-0.65,AbsMeanSigma=3.6,pvalue=0,pvalueTTest=1.59684833570432e-112,
chrX	14868670	14868767	FANCB	FANCB00020	-0.659488647306479	1	-0.647331272870718	1	1.47440749094833e-13	1	1.47440749094833e-13	NA	NA	SegRatio=-0.65,AbsMeanSigma=3.6,pvalue=0,pvalueTTest=1.59684833570432e-112,
chrX	14868758	14868870	FANCB	FANCB00021	NA	1	-0.647331272870718	1	1.47440749094833e-13	1	1.47440749094833e-13	NA	NA	SegRatio=-0.65,AbsMeanSigma=3.6,pvalue=0,pvalueTTest=1.59684833570432e-112,
chrX	14871063	14871174	FANCB	FANCB00022	NA	1	-0.647331272870718	1	1.47440749094833e-13	1	1.47440749094833e-13	NA	NA	SegRatio=-0.65,AbsMeanSigma=3.6,pvalue=0,pvalueTTest=1.59684833570432e-112,
chrX	14871155	14871259	FANCB	FANCB00023	-0.164433475767987	1	-0.647331272870718	1	1.47440749094833e-13	1	1.47440749094833e-13	NA	NA	SegRatio=-0.65,AbsMeanSigma=3.6,pvalue=0,pvalueTTest=1.59684833570432e-112,
chrX	14871204	14871313	FANCB	FANCB00024	-0.0810032042017236	1	-0.647331272870718	1	1.47440749094833e-13	1	1.47440749094833e-13	NA	NA	SegRatio=-0.65,AbsMeanSigma=3.6,pvalue=0,pvalueTTest=1.59684833570432e-112,
chrX	14875926	14876038	FANCB	FANCB00025	-0.758335511262339	1	-0.647331272870718	1	1.47440749094833e-13	1	1.47440749094833e-13	NA	NA	SegRatio=-0.65,AbsMeanSigma=3.6,pvalue=0,pvalueTTest=1.59684833570432e-112,
chrX	14876008	14876120	FANCB	FANCB00026	0.0974764624638492	1	-0.647331272870718	1	1.47440749094833e-13	1	1.47440749094833e-13	NA	NA	SegRatio=-0.65,AbsMeanSigma=3.6,pvalue=0,pvalueTTest=1.59684833570432e-112,
chrX	14877269	14877379	FANCB	FANCB00027	-0.201536687498418	1	-0.647331272870718	1	1.47440749094833e-13	1	1.47440749094833e-13	NA	NA	SegRatio=-0.65,AbsMeanSigma=3.6,pvalue=0,pvalueTTest=1.59684833570432e-112,
chrX	14877356	14877461	FANCB	FANCB00028	-0.869414864884288	1	-0.647331272870718	1	1.47440749094833e-13	1	1.47440749094833e-13	NA	NA	SegRatio=-0.65,AbsMeanSigma=3.6,pvalue=0,pvalueTTest=1.59684833570432e-112,
chrX	14877416	14877520	FANCB	FANCB00029	-0.636844389117371	1	-0.647331272870718	1	1.47440749094833e-13	1	1.47440749094833e-13	NA	NA	SegRatio=-0.65,AbsMeanSigma=3.6,pvalue=0,pvalueTTest=1.59684833570432e-112,
chrX	14882657	14882775	FANCB	FANCB00030	-0.741958612171558	1	-0.647331272870718	1	1.47440749094833e-13	1	1.47440749094833e-13	NA	NA	SegRatio=-0.65,AbsMeanSigma=3.6,pvalue=0,pvalueTTest=1.59684833570432e-112,
chrX	14882769	14882886	FANCB	FANCB00031	-0.753702288316035	1	-0.647331272870718	1	1.47440749094833e-13	1	1.47440749094833e-13	NA	NA	SegRatio=-0.65,AbsMeanSigma=3.6,pvalue=0,pvalueTTest=1.59684833570432e-112,
chrX	14882810	14882925	FANCB	FANCB00032	-0.432111208274445	1	-0.647331272870718	1	1.47440749094833e-13	1	1.47440749094833e-13	NA	NA	SegRatio=-0.65,AbsMeanSigma=3.6,pvalue=0,pvalueTTest=1.59684833570432e-112,
chrX	14882907	14883022	FANCB	FANCB00033	-1.12042329991466	1	-0.647331272870718	1	1.47440749094833e-13	1	1.47440749094833e-13	NA	NA	SegRatio=-0.65,AbsMeanSigma=3.6,pvalue=0,pvalueTTest=1.59684833570432e-112,
chrX	14883023	14883139	FANCB	FANCB00034	-0.488678659163827	1	-0.647331272870718	1	1.47440749094833e-13	1	1.47440749094833e-13	NA	NA	SegRatio=-0.65,AbsMeanSigma=3.6,pvalue=0,pvalueTTest=1.59684833570432e-112,
chrX	14883071	14883178	FANCB	FANCB00035	-0.558737337627604	1	-0.647331272870718	1	1.47440749094833e-13	1	1.47440749094833e-13	NA	NA	SegRatio=-0.65,AbsMeanSigma=3.6,pvalue=0,pvalueTTest=1.59684833570432e-112,
chrX	14883159	14883265	FANCB	FANCB00036	-0.445263433310681	1	-0.647331272870718	1	1.47440749094833e-13	1	1.47440749094833e-13	NA	NA	SegRatio=-0.65,AbsMeanSigma=3.6,pvalue=0,pvalueTTest=1.59684833570432e-112,
chrX	14883248	14883358	FANCB	FANCB00037	-0.0272936782170232	1	-0.647331272870718	1	1.47440749094833e-13	1	1.47440749094833e-13	NA	NA	SegRatio=-0.65,AbsMeanSigma=3.6,pvalue=0,pvalueTTest=1.59684833570432e-112,
chrX	14883281	14883412	FANCB	FANCB00038	-0.600677315043739	1	-0.647331272870718	1	1.47440749094833e-13	1	1.47440749094833e-13	NA	NA	SegRatio=-0.65,AbsMeanSigma=3.6,pvalue=0,pvalueTTest=1.59684833570432e-112,
chrX	14883383	14883474	FANCB	FANCB00039	-0.715926688298465	1	-0.647331272870718	1	1.47440749094833e-13	1	1.47440749094833e-13	NA	NA	SegRatio=-0.65,AbsMeanSigma=3.6,pvalue=0,pvalueTTest=1.59684833570432e-112,
chrX	14883462	14883573	FANCB	FANCB00040	-0.607688496788871	1	-0.647331272870718	1	1.47440749094833e-13	1	1.47440749094833e-13	NA	NA	SegRatio=-0.65,AbsMeanSigma=3.6,pvalue=0,pvalueTTest=1.59684833570432e-112,
chrX	14883498	14883608	FANCB	FANCB00041	-1.09144825881486	1	-0.647331272870718	1	1.47440749094833e-13	1	1.47440749094833e-13	NA	NA	SegRatio=-0.65,AbsMeanSigma=3.6,pvalue=0,pvalueTTest=1.59684833570432e-112,
chrX	14883605	14883723	FANCB	FANCB00042	-0.77248073476284	1	-0.647331272870718	1	1.47440749094833e-13	1	1.47440749094833e-13	NA	NA	SegRatio=-0.65,AbsMeanSigma=3.6,pvalue=0,pvalueTTest=1.59684833570432e-112,
chrX	47058147	47058250	UBA1	UBA100001	-0.527970802673718	1	-0.647331272870718	1	2.10253812559139e-34	1	2.10253812559139e-34	NA	NA	SegRatio=-0.65,AbsMeanSigma=3.6,pvalue=0,pvalueTTest=1.59684833570432e-112,
chrX	47058189	47058310	UBA1	UBA100002	-0.564626690945692	1	-0.647331272870718	1	2.10253812559139e-34	1	2.10253812559139e-34	NA	NA	SegRatio=-0.65,AbsMeanSigma=3.6,pvalue=0,pvalueTTest=1.59684833570432e-112,
chrX	47058267	47058388	UBA1	UBA100003	-0.542883257591353	1	-0.647331272870718	1	2.10253812559139e-34	1	2.10253812559139e-34	NA	NA	SegRatio=-0.65,AbsMeanSigma=3.6,pvalue=0,pvalueTTest=1.59684833570432e-112,
chrX	47058423	47058539	UBA1	UBA100004	-0.693210100137988	1	-0.647331272870718	1	2.10253812559139e-34	1	2.10253812559139e-34	NA	NA	SegRatio=-0.65,AbsMeanSigma=3.6,pvalue=0,pvalueTTest=1.59684833570432e-112,
chrX	47058566	47058682	UBA1	UBA100005	-0.429299360918175	1	-0.647331272870718	1	2.10253812559139e-34	1	2.10253812559139e-34	NA	NA	SegRatio=-0.65,AbsMeanSigma=3.6,pvalue=0,pvalueTTest=1.59684833570432e-112,
chrX	47058662	47058779	UBA1	UBA100006	-0.543590190762293	1	-0.647331272870718	1	2.10253812559139e-34	1	2.10253812559139e-34	NA	NA	SegRatio=-0.65,AbsMeanSigma=3.6,pvalue=0,pvalueTTest=1.59684833570432e-112,
chrX	47058771	47058875	UBA1	UBA100007	-0.812309121371864	1	-0.647331272870718	1	2.10253812559139e-34	1	2.10253812559139e-34	NA	NA	SegRatio=-0.65,AbsMeanSigma=3.6,pvalue=0,pvalueTTest=1.59684833570432e-112,
chrX	47058875	47058993	UBA1	UBA100008	-0.616652408360206	1	-0.647331272870718	1	2.10253812559139e-34	1	2.10253812559139e-34	NA	NA	SegRatio=-0.65,AbsMeanSigma=3.6,pvalue=0,pvalueTTest=1.59684833570432e-112,
chrX	47058966	47059062	UBA1	UBA100009	-0.75458316006948	1	-0.647331272870718	1	2.10253812559139e-34	1	2.10253812559139e-34	NA	NA	SegRatio=-0.65,AbsMeanSigma=3.6,pvalue=0,pvalueTTest=1.59684833570432e-112,
chrX	47060245	47060360	UBA1	UBA100010	-0.644139910479452	1	-0.647331272870718	1	2.10253812559139e-34	1	2.10253812559139e-34	NA	NA	SegRatio=-0.65,AbsMeanSigma=3.6,pvalue=0,pvalueTTest=1.59684833570432e-112,
chrX	47060354	47060461	UBA1	UBA100011	-0.988639018435752	1	-0.647331272870718	1	2.10253812559139e-34	1	2.10253812559139e-34	NA	NA	SegRatio=-0.65,AbsMeanSigma=3.6,pvalue=0,pvalueTTest=1.59684833570432e-112,
chrX	47060595	47060712	UBA1	UBA100012	NA	1	-0.647331272870718	1	2.10253812559139e-34	1	2.10253812559139e-34	NA	NA	SegRatio=-0.65,AbsMeanSigma=3.6,pvalue=0,pvalueTTest=1.59684833570432e-112,
chrX	47060697	47060809	UBA1	UBA100013	-0.319484552995446	1	-0.647331272870718	1	2.10253812559139e-34	1	2.10253812559139e-34	NA	NA	SegRatio=-0.65,AbsMeanSigma=3.6,pvalue=0,pvalueTTest=1.59684833570432e-112,
chrX	47060836	47060954	UBA1	UBA100014	-0.506051858906081	1	-0.647331272870718	1	2.10253812559139e-34	1	2.10253812559139e-34	NA	NA	SegRatio=-0.65,AbsMeanSigma=3.6,pvalue=0,pvalueTTest=1.59684833570432e-112,
chrX	47060880	47060995	UBA1	UBA100015	-0.83484908601293	1	-0.647331272870718	1	2.10253812559139e-34	1	2.10253812559139e-34	NA	NA	SegRatio=-0.65,AbsMeanSigma=3.6,pvalue=0,pvalueTTest=1.59684833570432e-112,
chrX	47060987	47061107	UBA1	UBA100016	-0.52674585689852	1	-0.647331272870718	1	2.10253812559139e-34	1	2.10253812559139e-34	NA	NA	SegRatio=-0.65,AbsMeanSigma=3.6,pvalue=0,pvalueTTest=1.59684833570432e-112,
chrX	47061533	47061652	UBA1	UBA100017	-0.52662631989516	1	-0.647331272870718	1	2.10253812559139e-34	1	2.10253812559139e-34	NA	NA	SegRatio=-0.65,AbsMeanSigma=3.6,pvalue=0,pvalueTTest=1.59684833570432e-112,
chrX	47061592	47061706	UBA1	UBA100018	-0.478641165993019	1	-0.647331272870718	1	2.10253812559139e-34	1	2.10253812559139e-34	NA	NA	SegRatio=-0.65,AbsMeanSigma=3.6,pvalue=0,pvalueTTest=1.59684833570432e-112,
chrX	47061663	47061777	UBA1	UBA100019	-0.902612583532778	1	-0.647331272870718	1	2.10253812559139e-34	1	2.10253812559139e-34	NA	NA	SegRatio=-0.65,AbsMeanSigma=3.6,pvalue=0,pvalueTTest=1.59684833570432e-112,
chrX	47061740	47061858	UBA1	UBA100020	-0.793341500958624	1	-0.647331272870718	1	2.10253812559139e-34	1	2.10253812559139e-34	NA	NA	SegRatio=-0.65,AbsMeanSigma=3.6,pvalue=0,pvalueTTest=1.59684833570432e-112,
chrX	47061784	47061896	UBA1	UBA100021	-0.685986150510053	1	-0.647331272870718	1	2.10253812559139e-34	1	2.10253812559139e-34	NA	NA	SegRatio=-0.65,AbsMeanSigma=3.6,pvalue=0,pvalueTTest=1.59684833570432e-112,
chrX	47061878	47061997	UBA1	UBA100022	-0.766763805532467	1	-0.647331272870718	1	2.10253812559139e-34	1	2.10253812559139e-34	NA	NA	SegRatio=-0.65,AbsMeanSigma=3.6,pvalue=0,pvalueTTest=1.59684833570432e-112,
chrX	47062010	47062130	UBA1	UBA100023	-0.723365311362017	1	-0.647331272870718	1	2.10253812559139e-34	1	2.10253812559139e-34	NA	NA	SegRatio=-0.65,AbsMeanSigma=3.6,pvalue=0,pvalueTTest=1.59684833570432e-112,
chrX	47062113	47062202	UBA1	UBA100024	-0.877338026981141	1	-0.647331272870718	1	2.10253812559139e-34	1	2.10253812559139e-34	NA	NA	SegRatio=-0.65,AbsMeanSigma=3.6,pvalue=0,pvalueTTest=1.59684833570432e-112,
chrX	47062182	47062296	UBA1	UBA100025	-0.119846460525496	1	-0.647331272870718	1	2.10253812559139e-34	1	2.10253812559139e-34	NA	NA	SegRatio=-0.65,AbsMeanSigma=3.6,pvalue=0,pvalueTTest=1.59684833570432e-112,
chrX	47062310	47062424	UBA1	UBA100026	-0.9134314773723	1	-0.647331272870718	1	2.10253812559139e-34	1	2.10253812559139e-34	NA	NA	SegRatio=-0.65,AbsMeanSigma=3.6,pvalue=0,pvalueTTest=1.59684833570432e-112,
chrX	47062384	47062502	UBA1	UBA100027	-0.899697762800701	1	-0.647331272870718	1	2.10253812559139e-34	1	2.10253812559139e-34	NA	NA	SegRatio=-0.65,AbsMeanSigma=3.6,pvalue=0,pvalueTTest=1.59684833570432e-112,
chrX	47062451	47062570	UBA1	UBA100028	-0.467685371619393	1	-0.647331272870718	1	2.10253812559139e-34	1	2.10253812559139e-34	NA	NA	SegRatio=-0.65,AbsMeanSigma=3.6,pvalue=0,pvalueTTest=1.59684833570432e-112,
chrX	47062569	47062685	UBA1	UBA100029	-0.923447992549409	1	-0.647331272870718	1	2.10253812559139e-34	1	2.10253812559139e-34	NA	NA	SegRatio=-0.65,AbsMeanSigma=3.6,pvalue=0,pvalueTTest=1.59684833570432e-112,
chrX	47062898	47063013	UBA1	UBA100030	-0.617703383942096	1	-0.647331272870718	1	2.10253812559139e-34	1	2.10253812559139e-34	NA	NA	SegRatio=-0.65,AbsMeanSigma=3.6,pvalue=0,pvalueTTest=1.59684833570432e-112,
chrX	47062977	47063095	UBA1	UBA100031	-0.570203928686561	1	-0.647331272870718	1	2.10253812559139e-34	1	2.10253812559139e-34	NA	NA	SegRatio=-0.65,AbsMeanSigma=3.6,pvalue=0,pvalueTTest=1.59684833570432e-112,
chrX	47063068	47063206	UBA1	UBA100032	-0.424379760444636	1	-0.647331272870718	1	2.10253812559139e-34	1	2.10253812559139e-34	NA	NA	SegRatio=-0.65,AbsMeanSigma=3.6,pvalue=0,pvalueTTest=1.59684833570432e-112,
chrX	47065284	47065392	UBA1	UBA100033	-0.696279557119403	1	-0.647331272870718	1	2.10253812559139e-34	1	2.10253812559139e-34	NA	NA	SegRatio=-0.65,AbsMeanSigma=3.6,pvalue=0,pvalueTTest=1.59684833570432e-112,
chrX	47065347	47065463	UBA1	UBA100034	-0.6297893799206	1	-0.647331272870718	1	2.10253812559139e-34	1	2.10253812559139e-34	NA	NA	SegRatio=-0.65,AbsMeanSigma=3.6,pvalue=0,pvalueTTest=1.59684833570432e-112,
chrX	47065454	47065570	UBA1	UBA100035	-0.562912668430247	1	-0.647331272870718	1	2.10253812559139e-34	1	2.10253812559139e-34	NA	NA	SegRatio=-0.65,AbsMeanSigma=3.6,pvalue=0,pvalueTTest=1.59684833570432e-112,
chrX	47065610	47065719	UBA1	UBA100036	-0.697050891087042	1	-0.647331272870718	1	2.10253812559139e-34	1	2.10253812559139e-34	NA	NA	SegRatio=-0.65,AbsMeanSigma=3.6,pvalue=0,pvalueTTest=1.59684833570432e-112,
chrX	47065678	47065796	UBA1	UBA100037	-0.573729352882618	1	-0.647331272870718	1	2.10253812559139e-34	1	2.10253812559139e-34	NA	NA	SegRatio=-0.65,AbsMeanSigma=3.6,pvalue=0,pvalueTTest=1.59684833570432e-112,
chrX	47065752	47065846	UBA1	UBA100038	-0.586227276802572	1	-0.647331272870718	1	2.10253812559139e-34	1	2.10253812559139e-34	NA	NA	SegRatio=-0.65,AbsMeanSigma=3.6,pvalue=0,pvalueTTest=1.59684833570432e-112,
chrX	47065828	47065942	UBA1	UBA100039	-0.741158097698138	1	-0.647331272870718	1	2.10253812559139e-34	1	2.10253812559139e-34	NA	NA	SegRatio=-0.65,AbsMeanSigma=3.6,pvalue=0,pvalueTTest=1.59684833570432e-112,
chrX	47068952	47069068	UBA1	UBA100040	-0.862409656605059	1	-0.647331272870718	1	2.10253812559139e-34	1	2.10253812559139e-34	NA	NA	SegRatio=-0.65,AbsMeanSigma=3.6,pvalue=0,pvalueTTest=1.59684833570432e-112,
chrX	47069043	47069159	UBA1	UBA100041	-0.340944021939661	1	-0.647331272870718	1	2.10253812559139e-34	1	2.10253812559139e-34	NA	NA	SegRatio=-0.65,AbsMeanSigma=3.6,pvalue=0,pvalueTTest=1.59684833570432e-112,
chrX	47069245	47069365	UBA1	UBA100042	-0.781302281862353	1	-0.647331272870718	1	2.10253812559139e-34	1	2.10253812559139e-34	NA	NA	SegRatio=-0.65,AbsMeanSigma=3.6,pvalue=0,pvalueTTest=1.59684833570432e-112,
chrX	47069353	47069473	UBA1	UBA100043	-0.957149766879777	1	-0.647331272870718	1	2.10253812559139e-34	1	2.10253812559139e-34	NA	NA	SegRatio=-0.65,AbsMeanSigma=3.6,pvalue=0,pvalueTTest=1.59684833570432e-112,
chrX	47069483	47069595	UBA1	UBA100044	-0.400121464427546	1	-0.647331272870718	1	2.10253812559139e-34	1	2.10253812559139e-34	NA	NA	SegRatio=-0.65,AbsMeanSigma=3.6,pvalue=0,pvalueTTest=1.59684833570432e-112,
chrX	47070208	47070325	UBA1	UBA100045	-0.431296319087292	1	-0.647331272870718	1	2.10253812559139e-34	1	2.10253812559139e-34	NA	NA	SegRatio=-0.65,AbsMeanSigma=3.6,pvalue=0,pvalueTTest=1.59684833570432e-112,
chrX	47070325	47070441	UBA1	UBA100046	-0.520460818927221	1	-0.647331272870718	1	2.10253812559139e-34	1	2.10253812559139e-34	NA	NA	SegRatio=-0.65,AbsMeanSigma=3.6,pvalue=0,pvalueTTest=1.59684833570432e-112,
chrX	47070409	47070526	UBA1	UBA100047	-0.579296939500576	1	-0.647331272870718	1	2.10253812559139e-34	1	2.10253812559139e-34	NA	NA	SegRatio=-0.65,AbsMeanSigma=3.6,pvalue=0,pvalueTTest=1.59684833570432e-112,
chrX	47070456	47070574	UBA1	UBA100048	-0.587555011143067	1	-0.647331272870718	1	2.10253812559139e-34	1	2.10253812559139e-34	NA	NA	SegRatio=-0.65,AbsMeanSigma=3.6,pvalue=0,pvalueTTest=1.59684833570432e-112,
chrX	47070539	47070629	UBA1	UBA100049	-0.801166219196464	1	-0.647331272870718	1	2.10253812559139e-34	1	2.10253812559139e-34	NA	NA	SegRatio=-0.65,AbsMeanSigma=3.6,pvalue=0,pvalueTTest=1.59684833570432e-112,
chrX	47070629	47070750	UBA1	UBA100050	-0.710601968195521	1	-0.647331272870718	1	2.10253812559139e-34	1	2.10253812559139e-34	NA	NA	SegRatio=-0.65,AbsMeanSigma=3.6,pvalue=0,pvalueTTest=1.59684833570432e-112,
chrX	47071780	47071894	UBA1	UBA100051	-0.512738833566959	1	-0.647331272870718	1	2.10253812559139e-34	1	2.10253812559139e-34	NA	NA	SegRatio=-0.65,AbsMeanSigma=3.6,pvalue=0,pvalueTTest=1.59684833570432e-112,
chrX	47071883	47072001	UBA1	UBA100052	-0.348704340478692	1	-0.647331272870718	1	2.10253812559139e-34	1	2.10253812559139e-34	NA	NA	SegRatio=-0.65,AbsMeanSigma=3.6,pvalue=0,pvalueTTest=1.59684833570432e-112,
chrX	47072112	47072227	UBA1	UBA100053	-0.903057547875478	1	-0.647331272870718	1	2.10253812559139e-34	1	2.10253812559139e-34	NA	NA	SegRatio=-0.65,AbsMeanSigma=3.6,pvalue=0,pvalueTTest=1.59684833570432e-112,
chrX	47072209	47072327	UBA1	UBA100054	-0.581533349193941	1	-0.647331272870718	1	2.10253812559139e-34	1	2.10253812559139e-34	NA	NA	SegRatio=-0.65,AbsMeanSigma=3.6,pvalue=0,pvalueTTest=1.59684833570432e-112,
chrX	47072349	47072464	UBA1	UBA100055	-0.6329871677627	1	-0.647331272870718	1	2.10253812559139e-34	1	2.10253812559139e-34	NA	NA	SegRatio=-0.65,AbsMeanSigma=3.6,pvalue=0,pvalueTTest=1.59684833570432e-112,
chrX	47072393	47072511	UBA1	UBA100056	-0.317018412938172	1	-0.647331272870718	1	2.10253812559139e-34	1	2.10253812559139e-34	NA	NA	SegRatio=-0.65,AbsMeanSigma=3.6,pvalue=0,pvalueTTest=1.59684833570432e-112,
chrX	47072510	47072629	UBA1	UBA100057	-1.11802439615332	1	-0.647331272870718	1	2.10253812559139e-34	1	2.10253812559139e-34	NA	NA	SegRatio=-0.65,AbsMeanSigma=3.6,pvalue=0,pvalueTTest=1.59684833570432e-112,
chrX	47073703	47073809	UBA1	UBA100058	-0.688621234049855	1	-0.647331272870718	1	2.10253812559139e-34	1	2.10253812559139e-34	NA	NA	SegRatio=-0.65,AbsMeanSigma=3.6,pvalue=0,pvalueTTest=1.59684833570432e-112,
chrX	47073808	47073927	UBA1	UBA100059	-0.390011990008982	1	-0.647331272870718	1	2.10253812559139e-34	1	2.10253812559139e-34	NA	NA	SegRatio=-0.65,AbsMeanSigma=3.6,pvalue=0,pvalueTTest=1.59684833570432e-112,
chrX	47073919	47074037	UBA1	UBA100060	-0.384492492412095	1	-0.647331272870718	1	2.10253812559139e-34	1	2.10253812559139e-34	NA	NA	SegRatio=-0.65,AbsMeanSigma=3.6,pvalue=0,pvalueTTest=1.59684833570432e-112,
chrX	47074028	47074136	UBA1	UBA100061	-0.612415843805554	1	-0.647331272870718	1	2.10253812559139e-34	1	2.10253812559139e-34	NA	NA	SegRatio=-0.65,AbsMeanSigma=3.6,pvalue=0,pvalueTTest=1.59684833570432e-112,
chrX	47074147	47074261	UBA1	UBA100062	-0.79077870723253	1	-0.647331272870718	1	2.10253812559139e-34	1	2.10253812559139e-34	NA	NA	SegRatio=-0.65,AbsMeanSigma=3.6,pvalue=0,pvalueTTest=1.59684833570432e-112,
chrX	47074210	47074302	UBA1	UBA100063	-0.661298123713386	1	-0.647331272870718	1	2.10253812559139e-34	1	2.10253812559139e-34	NA	NA	SegRatio=-0.65,AbsMeanSigma=3.6,pvalue=0,pvalueTTest=1.59684833570432e-112,
chrX	47074303	47074424	UBA1	UBA100064	-0.487759637633412	1	-0.647331272870718	1	2.10253812559139e-34	1	2.10253812559139e-34	NA	NA	SegRatio=-0.65,AbsMeanSigma=3.6,pvalue=0,pvalueTTest=1.59684833570432e-112,
chrX	48649478	48649595	GATA1	GATA100001	NA	1	-0.647331272870718	1	3.67625420313371e-09	1	3.67625420313371e-09	NA	NA	SegRatio=-0.65,AbsMeanSigma=3.6,pvalue=0,pvalueTTest=1.59684833570432e-112,
chrX	48649584	48649743	GATA1	GATA100002.GATA100003	NA	1	-0.647331272870718	1	3.67625420313371e-09	1	3.67625420313371e-09	NA	NA	SegRatio=-0.65,AbsMeanSigma=3.6,pvalue=0,pvalueTTest=1.59684833570432e-112,
chrX	48649739	48649860	GATA1	GATA100004	-0.585830757970243	1	-0.647331272870718	1	3.67625420313371e-09	1	3.67625420313371e-09	NA	NA	SegRatio=-0.65,AbsMeanSigma=3.6,pvalue=0,pvalueTTest=1.59684833570432e-112,
chrX	48650210	48650272	GATA1	GATA100005	NA	1	-0.647331272870718	1	3.67625420313371e-09	1	3.67625420313371e-09	NA	NA	SegRatio=-0.65,AbsMeanSigma=3.6,pvalue=0,pvalueTTest=1.59684833570432e-112,
chrX	48650273	48650390	GATA1	GATA100006	-0.746704863229509	1	-0.647331272870718	1	3.67625420313371e-09	1	3.67625420313371e-09	NA	NA	SegRatio=-0.65,AbsMeanSigma=3.6,pvalue=0,pvalueTTest=1.59684833570432e-112,
chrX	48650361	48650431	GATA1	GATA100007	-0.491055520164444	1	-0.647331272870718	1	3.67625420313371e-09	1	3.67625420313371e-09	NA	NA	SegRatio=-0.65,AbsMeanSigma=3.6,pvalue=0,pvalueTTest=1.59684833570432e-112,
chrX	48650408	48650524	GATA1	GATA100008	-0.707563485183589	1	-0.647331272870718	1	3.67625420313371e-09	1	3.67625420313371e-09	NA	NA	SegRatio=-0.65,AbsMeanSigma=3.6,pvalue=0,pvalueTTest=1.59684833570432e-112,
chrX	48650513	48650621	GATA1	GATA100009	-0.664254509648772	1	-0.647331272870718	1	3.67625420313371e-09	1	3.67625420313371e-09	NA	NA	SegRatio=-0.65,AbsMeanSigma=3.6,pvalue=0,pvalueTTest=1.59684833570432e-112,
chrX	48650584	48650679	GATA1	GATA100010	-0.439976888828388	1	-0.647331272870718	1	3.67625420313371e-09	1	3.67625420313371e-09	NA	NA	SegRatio=-0.65,AbsMeanSigma=3.6,pvalue=0,pvalueTTest=1.59684833570432e-112,
chrX	48650691	48650795	GATA1	GATA100011	-0.711978249453722	1	-0.647331272870718	1	3.67625420313371e-09	1	3.67625420313371e-09	NA	NA	SegRatio=-0.65,AbsMeanSigma=3.6,pvalue=0,pvalueTTest=1.59684833570432e-112,
chrX	48650748	48650862	GATA1	GATA100012	-0.849934105504955	1	-0.647331272870718	1	3.67625420313371e-09	1	3.67625420313371e-09	NA	NA	SegRatio=-0.65,AbsMeanSigma=3.6,pvalue=0,pvalueTTest=1.59684833570432e-112,
chrX	48650844	48650956	GATA1	GATA100013	-0.480981026346371	1	-0.647331272870718	1	3.67625420313371e-09	1	3.67625420313371e-09	NA	NA	SegRatio=-0.65,AbsMeanSigma=3.6,pvalue=0,pvalueTTest=1.59684833570432e-112,
chrX	48651491	48651597	GATA1	GATA100014	-0.616387488892333	1	-0.647331272870718	1	3.67625420313371e-09	1	3.67625420313371e-09	NA	NA	SegRatio=-0.65,AbsMeanSigma=3.6,pvalue=0,pvalueTTest=1.59684833570432e-112,
chrX	48651581	48651689	GATA1	GATA100015	-0.599403181418985	1	-0.647331272870718	1	3.67625420313371e-09	1	3.67625420313371e-09	NA	NA	SegRatio=-0.65,AbsMeanSigma=3.6,pvalue=0,pvalueTTest=1.59684833570432e-112,
chrX	48651650	48651742	GATA1	GATA100016	-0.709780428916302	1	-0.647331272870718	1	3.67625420313371e-09	1	3.67625420313371e-09	NA	NA	SegRatio=-0.65,AbsMeanSigma=3.6,pvalue=0,pvalueTTest=1.59684833570432e-112,
chrX	48652121	48652231	GATA1	GATA100017	-0.786830990875603	1	-0.647331272870718	1	3.67625420313371e-09	1	3.67625420313371e-09	NA	NA	SegRatio=-0.65,AbsMeanSigma=3.6,pvalue=0,pvalueTTest=1.59684833570432e-112,
chrX	48652229	48652351	GATA1	GATA100018	-0.696445144128707	1	-0.647331272870718	1	3.67625420313371e-09	1	3.67625420313371e-09	NA	NA	SegRatio=-0.65,AbsMeanSigma=3.6,pvalue=0,pvalueTTest=1.59684833570432e-112,
chrX	48652336	48652454	GATA1	GATA100019	NA	1	-0.647331272870718	1	3.67625420313371e-09	1	3.67625420313371e-09	NA	NA	SegRatio=-0.65,AbsMeanSigma=3.6,pvalue=0,pvalueTTest=1.59684833570432e-112,
chrX	48652417	48652541	GATA1	GATA100020	-0.567367162576379	1	-0.647331272870718	1	3.67625420313371e-09	1	3.67625420313371e-09	NA	NA	SegRatio=-0.65,AbsMeanSigma=3.6,pvalue=0,pvalueTTest=1.59684833570432e-112,
chrX	48652489	48652607	GATA1	GATA100021	-0.610372451572459	1	-0.647331272870718	1	3.67625420313371e-09	1	3.67625420313371e-09	NA	NA	SegRatio=-0.65,AbsMeanSigma=3.6,pvalue=0,pvalueTTest=1.59684833570432e-112,
chrX	77227092	77227212	ATP7A	ATP7A00001	-0.367051769198978	1	-0.647331272870718	1	7.20034556007814e-33	1	7.20034556007814e-33	NA	NA	SegRatio=-0.65,AbsMeanSigma=3.6,pvalue=0,pvalueTTest=1.59684833570432e-112,
chrX	77227210	77227327	ATP7A	ATP7A00002	-0.583764590635571	1	-0.647331272870718	1	7.20034556007814e-33	1	7.20034556007814e-33	NA	NA	SegRatio=-0.65,AbsMeanSigma=3.6,pvalue=0,pvalueTTest=1.59684833570432e-112,
chrX	77243672	77243790	ATP7A	ATP7A00003	-0.673290849831077	1	-0.647331272870718	1	7.20034556007814e-33	1	7.20034556007814e-33	NA	NA	SegRatio=-0.65,AbsMeanSigma=3.6,pvalue=0,pvalueTTest=1.59684833570432e-112,
chrX	77243746	77243860	ATP7A	ATP7A00004	-0.67273280127465	1	-0.647331272870718	1	7.20034556007814e-33	1	7.20034556007814e-33	NA	NA	SegRatio=-0.65,AbsMeanSigma=3.6,pvalue=0,pvalueTTest=1.59684833570432e-112,
chrX	77243804	77243916	ATP7A	ATP7A00005	-0.723783550314707	1	-0.647331272870718	1	7.20034556007814e-33	1	7.20034556007814e-33	NA	NA	SegRatio=-0.65,AbsMeanSigma=3.6,pvalue=0,pvalueTTest=1.59684833570432e-112,
chrX	77243909	77244027	ATP7A	ATP7A00006	-0.660667114379049	1	-0.647331272870718	1	7.20034556007814e-33	1	7.20034556007814e-33	NA	NA	SegRatio=-0.65,AbsMeanSigma=3.6,pvalue=0,pvalueTTest=1.59684833570432e-112,
chrX	77244012	77244123	ATP7A	ATP7A00007	-0.409720785136136	1	-0.647331272870718	1	7.20034556007814e-33	1	7.20034556007814e-33	NA	NA	SegRatio=-0.65,AbsMeanSigma=3.6,pvalue=0,pvalueTTest=1.59684833570432e-112,
chrX	77244108	77244204	ATP7A	ATP7A00008	-0.566255115196887	1	-0.647331272870718	1	7.20034556007814e-33	1	7.20034556007814e-33	NA	NA	SegRatio=-0.65,AbsMeanSigma=3.6,pvalue=0,pvalueTTest=1.59684833570432e-112,
chrX	77244179	77244293	ATP7A	ATP7A00009	-0.716162323280529	1	-0.647331272870718	1	7.20034556007814e-33	1	7.20034556007814e-33	NA	NA	SegRatio=-0.65,AbsMeanSigma=3.6,pvalue=0,pvalueTTest=1.59684833570432e-112,
chrX	77244697	77244814	ATP7A	ATP7A00010	-0.602602068519773	1	-0.647331272870718	1	7.20034556007814e-33	1	7.20034556007814e-33	NA	NA	SegRatio=-0.65,AbsMeanSigma=3.6,pvalue=0,pvalueTTest=1.59684833570432e-112,
chrX	77244790	77244905	ATP7A	ATP7A00011	-0.509697279874404	1	-0.647331272870718	1	7.20034556007814e-33	1	7.20034556007814e-33	NA	NA	SegRatio=-0.65,AbsMeanSigma=3.6,pvalue=0,pvalueTTest=1.59684833570432e-112,
chrX	77244906	77245018	ATP7A	ATP7A00012	-0.791058352302211	1	-0.647331272870718	1	7.20034556007814e-33	1	7.20034556007814e-33	NA	NA	SegRatio=-0.65,AbsMeanSigma=3.6,pvalue=0,pvalueTTest=1.59684833570432e-112,
chrX	77244996	77245084	ATP7A	ATP7A00013	NA	1	-0.647331272870718	1	7.20034556007814e-33	1	7.20034556007814e-33	NA	NA	SegRatio=-0.65,AbsMeanSigma=3.6,pvalue=0,pvalueTTest=1.59684833570432e-112,
chrX	77245079	77245195	ATP7A	ATP7A00014	-0.669741934392381	1	-0.647331272870718	1	7.20034556007814e-33	1	7.20034556007814e-33	NA	NA	SegRatio=-0.65,AbsMeanSigma=3.6,pvalue=0,pvalueTTest=1.59684833570432e-112,
chrX	77245186	77245295	ATP7A	ATP7A00015	-0.602376931769814	1	-0.647331272870718	1	7.20034556007814e-33	1	7.20034556007814e-33	NA	NA	SegRatio=-0.65,AbsMeanSigma=3.6,pvalue=0,pvalueTTest=1.59684833570432e-112,
chrX	77245295	77245411	ATP7A	ATP7A00016	-0.420774082576698	1	-0.647331272870718	1	7.20034556007814e-33	1	7.20034556007814e-33	NA	NA	SegRatio=-0.65,AbsMeanSigma=3.6,pvalue=0,pvalueTTest=1.59684833570432e-112,
chrX	77245412	77245529	ATP7A	ATP7A00017	-0.700439252415206	1	-0.647331272870718	1	7.20034556007814e-33	1	7.20034556007814e-33	NA	NA	SegRatio=-0.65,AbsMeanSigma=3.6,pvalue=0,pvalueTTest=1.59684833570432e-112,
chrX	77253892	77253993	ATP7A	ATP7A00018	-0.633069654056603	1	-0.647331272870718	1	7.20034556007814e-33	1	7.20034556007814e-33	NA	NA	SegRatio=-0.65,AbsMeanSigma=3.6,pvalue=0,pvalueTTest=1.59684833570432e-112,
chrX	77253976	77254071	ATP7A	ATP7A00019	-0.444303535327016	1	-0.647331272870718	1	7.20034556007814e-33	1	7.20034556007814e-33	NA	NA	SegRatio=-0.65,AbsMeanSigma=3.6,pvalue=0,pvalueTTest=1.59684833570432e-112,
chrX	77254070	77254181	ATP7A	ATP7A00020	-0.565582121227078	1	-0.647331272870718	1	7.20034556007814e-33	1	7.20034556007814e-33	NA	NA	SegRatio=-0.65,AbsMeanSigma=3.6,pvalue=0,pvalueTTest=1.59684833570432e-112,
chrX	77254179	77254297	ATP7A	ATP7A00021	-0.555759075919098	1	-0.647331272870718	1	7.20034556007814e-33	1	7.20034556007814e-33	NA	NA	SegRatio=-0.65,AbsMeanSigma=3.6,pvalue=0,pvalueTTest=1.59684833570432e-112,
chrX	77258596	77258711	ATP7A	ATP7A00022	-0.535391350029668	1	-0.647331272870718	1	7.20034556007814e-33	1	7.20034556007814e-33	NA	NA	SegRatio=-0.65,AbsMeanSigma=3.6,pvalue=0,pvalueTTest=1.59684833570432e-112,
chrX	77258668	77258782	ATP7A	ATP7A00023	-0.744206717198654	1	-0.647331272870718	1	7.20034556007814e-33	1	7.20034556007814e-33	NA	NA	SegRatio=-0.65,AbsMeanSigma=3.6,pvalue=0,pvalueTTest=1.59684833570432e-112,
chrX	77264557	77264664	ATP7A	ATP7A00024	-0.399962378729251	1	-0.647331272870718	1	7.20034556007814e-33	1	7.20034556007814e-33	NA	NA	SegRatio=-0.65,AbsMeanSigma=3.6,pvalue=0,pvalueTTest=1.59684833570432e-112,
chrX	77264632	77264749	ATP7A	ATP7A00025	-0.657449418347499	1	-0.647331272870718	1	7.20034556007814e-33	1	7.20034556007814e-33	NA	NA	SegRatio=-0.65,AbsMeanSigma=3.6,pvalue=0,pvalueTTest=1.59684833570432e-112,
chrX	77264732	77264827	ATP7A	ATP7A00026	-0.396743932010225	1	-0.647331272870718	1	7.20034556007814e-33	1	7.20034556007814e-33	NA	NA	SegRatio=-0.65,AbsMeanSigma=3.6,pvalue=0,pvalueTTest=1.59684833570432e-112,
chrX	77266602	77266711	ATP7A	ATP7A00027	-0.469671717236488	1	-0.647331272870718	1	7.20034556007814e-33	1	7.20034556007814e-33	NA	NA	SegRatio=-0.65,AbsMeanSigma=3.6,pvalue=0,pvalueTTest=1.59684833570432e-112,
chrX	77266707	77266842	ATP7A	ATP7A00028	-0.464760040326557	1	-0.647331272870718	1	7.20034556007814e-33	1	7.20034556007814e-33	NA	NA	SegRatio=-0.65,AbsMeanSigma=3.6,pvalue=0,pvalueTTest=1.59684833570432e-112,
chrX	77266914	77267026	ATP7A	ATP7A00029	-0.843649119687291	1	-0.647331272870718	1	7.20034556007814e-33	1	7.20034556007814e-33	NA	NA	SegRatio=-0.65,AbsMeanSigma=3.6,pvalue=0,pvalueTTest=1.59684833570432e-112,
chrX	77266969	77267087	ATP7A	ATP7A00030	-0.715601328724556	1	-0.647331272870718	1	7.20034556007814e-33	1	7.20034556007814e-33	NA	NA	SegRatio=-0.65,AbsMeanSigma=3.6,pvalue=0,pvalueTTest=1.59684833570432e-112,
chrX	77267052	77267167	ATP7A	ATP7A00031	-0.699341008533129	1	-0.647331272870718	1	7.20034556007814e-33	1	7.20034556007814e-33	NA	NA	SegRatio=-0.65,AbsMeanSigma=3.6,pvalue=0,pvalueTTest=1.59684833570432e-112,
chrX	77267143	77267253	ATP7A	ATP7A00032	-0.0910714029715006	1	-0.647331272870718	1	7.20034556007814e-33	1	7.20034556007814e-33	NA	NA	SegRatio=-0.65,AbsMeanSigma=3.6,pvalue=0,pvalueTTest=1.59684833570432e-112,
chrX	77268298	77268413	ATP7A	ATP7A00033	-1.58454151604631	1	-0.647331272870718	1	7.20034556007814e-33	1	7.20034556007814e-33	NA	NA	SegRatio=-0.65,AbsMeanSigma=3.6,pvalue=0,pvalueTTest=1.59684833570432e-112,
chrX	77268399	77268508	ATP7A	ATP7A00034	-1.01693142373306	1	-0.647331272870718	1	7.20034556007814e-33	1	7.20034556007814e-33	NA	NA	SegRatio=-0.65,AbsMeanSigma=3.6,pvalue=0,pvalueTTest=1.59684833570432e-112,
chrX	77268489	77268603	ATP7A	ATP7A00035	-0.468642958138137	1	-0.647331272870718	1	7.20034556007814e-33	1	7.20034556007814e-33	NA	NA	SegRatio=-0.65,AbsMeanSigma=3.6,pvalue=0,pvalueTTest=1.59684833570432e-112,
chrX	77268526	77268640	ATP7A	ATP7A00036	-0.586857583083376	1	-0.647331272870718	1	7.20034556007814e-33	1	7.20034556007814e-33	NA	NA	SegRatio=-0.65,AbsMeanSigma=3.6,pvalue=0,pvalueTTest=1.59684833570432e-112,
chrX	77270087	77270196	ATP7A	ATP7A00037	-0.396849190179936	1	-0.647331272870718	1	7.20034556007814e-33	1	7.20034556007814e-33	NA	NA	SegRatio=-0.65,AbsMeanSigma=3.6,pvalue=0,pvalueTTest=1.59684833570432e-112,
chrX	77270169	77270255	ATP7A	ATP7A00038	-0.676643504083536	1	-0.647331272870718	1	7.20034556007814e-33	1	7.20034556007814e-33	NA	NA	SegRatio=-0.65,AbsMeanSigma=3.6,pvalue=0,pvalueTTest=1.59684833570432e-112,
chrX	77270235	77270342	ATP7A	ATP7A00039	NA	1	-0.647331272870718	1	7.20034556007814e-33	1	7.20034556007814e-33	NA	NA	SegRatio=-0.65,AbsMeanSigma=3.6,pvalue=0,pvalueTTest=1.59684833570432e-112,
chrX	77271226	77271332	ATP7A	ATP7A00040	-0.543141126353819	1	-0.647331272870718	1	7.20034556007814e-33	1	7.20034556007814e-33	NA	NA	SegRatio=-0.65,AbsMeanSigma=3.6,pvalue=0,pvalueTTest=1.59684833570432e-112,
chrX	77271267	77271369	ATP7A	ATP7A00041	-0.647331272870718	1	-0.647331272870718	1	7.20034556007814e-33	1	7.20034556007814e-33	NA	NA	SegRatio=-0.65,AbsMeanSigma=3.6,pvalue=0,pvalueTTest=1.59684833570432e-112,
chrX	77271318	77271419	ATP7A	ATP7A00042	-0.666513466524824	1	-0.647331272870718	1	7.20034556007814e-33	1	7.20034556007814e-33	NA	NA	SegRatio=-0.65,AbsMeanSigma=3.6,pvalue=0,pvalueTTest=1.59684833570432e-112,
chrX	77275715	77275829	ATP7A	ATP7A00043	-0.479575827555192	1	-0.647331272870718	1	7.20034556007814e-33	1	7.20034556007814e-33	NA	NA	SegRatio=-0.65,AbsMeanSigma=3.6,pvalue=0,pvalueTTest=1.59684833570432e-112,
chrX	77275767	77275879	ATP7A	ATP7A00044	-0.711840953496037	1	-0.647331272870718	1	7.20034556007814e-33	1	7.20034556007814e-33	NA	NA	SegRatio=-0.65,AbsMeanSigma=3.6,pvalue=0,pvalueTTest=1.59684833570432e-112,
chrX	77275876	77275991	ATP7A	ATP7A00045	-0.39955087045901	1	-0.647331272870718	1	7.20034556007814e-33	1	7.20034556007814e-33	NA	NA	SegRatio=-0.65,AbsMeanSigma=3.6,pvalue=0,pvalueTTest=1.59684833570432e-112,
chrX	77276394	77276500	ATP7A	ATP7A00046	-0.50518090146786	1	-0.647331272870718	1	7.20034556007814e-33	1	7.20034556007814e-33	NA	NA	SegRatio=-0.65,AbsMeanSigma=3.6,pvalue=0,pvalueTTest=1.59684833570432e-112,
chrX	77276487	77276595	ATP7A	ATP7A00047	-0.756489002196038	1	-0.647331272870718	1	7.20034556007814e-33	1	7.20034556007814e-33	NA	NA	SegRatio=-0.65,AbsMeanSigma=3.6,pvalue=0,pvalueTTest=1.59684833570432e-112,
chrX	77284710	77284825	ATP7A	ATP7A00048	-0.621600242363483	1	-0.647331272870718	1	7.20034556007814e-33	1	7.20034556007814e-33	NA	NA	SegRatio=-0.65,AbsMeanSigma=3.6,pvalue=0,pvalueTTest=1.59684833570432e-112,
chrX	77284813	77284927	ATP7A	ATP7A00049	-0.704924549982908	1	-0.647331272870718	1	7.20034556007814e-33	1	7.20034556007814e-33	NA	NA	SegRatio=-0.65,AbsMeanSigma=3.6,pvalue=0,pvalueTTest=1.59684833570432e-112,
chrX	77284914	77285029	ATP7A	ATP7A00050	-1.08823982075478	1	-0.647331272870718	1	7.20034556007814e-33	1	7.20034556007814e-33	NA	NA	SegRatio=-0.65,AbsMeanSigma=3.6,pvalue=0,pvalueTTest=1.59684833570432e-112,
chrX	77286875	77286993	ATP7A	ATP7A00051	-0.784132603428011	1	-0.647331272870718	1	7.20034556007814e-33	1	7.20034556007814e-33	NA	NA	SegRatio=-0.65,AbsMeanSigma=3.6,pvalue=0,pvalueTTest=1.59684833570432e-112,
chrX	77286940	77287044	ATP7A	ATP7A00052	-0.764204034848728	1	-0.647331272870718	1	7.20034556007814e-33	1	7.20034556007814e-33	NA	NA	SegRatio=-0.65,AbsMeanSigma=3.6,pvalue=0,pvalueTTest=1.59684833570432e-112,
chrX	77287044	77287150	ATP7A	ATP7A00053	-0.996002345425228	1	-0.647331272870718	1	7.20034556007814e-33	1	7.20034556007814e-33	NA	NA	SegRatio=-0.65,AbsMeanSigma=3.6,pvalue=0,pvalueTTest=1.59684833570432e-112,
chrX	77289057	77289153	ATP7A	ATP7A00054	-0.780189956859479	1	-0.647331272870718	1	7.20034556007814e-33	1	7.20034556007814e-33	NA	NA	SegRatio=-0.65,AbsMeanSigma=3.6,pvalue=0,pvalueTTest=1.59684833570432e-112,
chrX	77289150	77289257	ATP7A	ATP7A00055	-0.802435232669761	1	-0.647331272870718	1	7.20034556007814e-33	1	7.20034556007814e-33	NA	NA	SegRatio=-0.65,AbsMeanSigma=3.6,pvalue=0,pvalueTTest=1.59684833570432e-112,
chrX	77289257	77289368	ATP7A	ATP7A00056	-0.70089825601379	1	-0.647331272870718	1	7.20034556007814e-33	1	7.20034556007814e-33	NA	NA	SegRatio=-0.65,AbsMeanSigma=3.6,pvalue=0,pvalueTTest=1.59684833570432e-112,
chrX	77294264	77294378	ATP7A	ATP7A00057	-0.975697588668612	1	-0.647331272870718	1	7.20034556007814e-33	1	7.20034556007814e-33	NA	NA	SegRatio=-0.65,AbsMeanSigma=3.6,pvalue=0,pvalueTTest=1.59684833570432e-112,
chrX	77294346	77294457	ATP7A	ATP7A00058	-0.581863112536849	1	-0.647331272870718	1	7.20034556007814e-33	1	7.20034556007814e-33	NA	NA	SegRatio=-0.65,AbsMeanSigma=3.6,pvalue=0,pvalueTTest=1.59684833570432e-112,
chrX	77294458	77294567	ATP7A	ATP7A00059	-0.747160056552913	1	-0.647331272870718	1	7.20034556007814e-33	1	7.20034556007814e-33	NA	NA	SegRatio=-0.65,AbsMeanSigma=3.6,pvalue=0,pvalueTTest=1.59684833570432e-112,
chrX	77295991	77296103	ATP7A	ATP7A00060	-0.476485561524917	1	-0.647331272870718	1	7.20034556007814e-33	1	7.20034556007814e-33	NA	NA	SegRatio=-0.65,AbsMeanSigma=3.6,pvalue=0,pvalueTTest=1.59684833570432e-112,
chrX	77296089	77296191	ATP7A	ATP7A00061	-0.669565626455351	1	-0.647331272870718	1	7.20034556007814e-33	1	7.20034556007814e-33	NA	NA	SegRatio=-0.65,AbsMeanSigma=3.6,pvalue=0,pvalueTTest=1.59684833570432e-112,
chrX	77296181	77296289	ATP7A	ATP7A00062	NA	1	-0.647331272870718	1	7.20034556007814e-33	1	7.20034556007814e-33	NA	NA	SegRatio=-0.65,AbsMeanSigma=3.6,pvalue=0,pvalueTTest=1.59684833570432e-112,
chrX	77298021	77298120	ATP7A	ATP7A00063	-0.446458220025129	1	-0.647331272870718	1	7.20034556007814e-33	1	7.20034556007814e-33	NA	NA	SegRatio=-0.65,AbsMeanSigma=3.6,pvalue=0,pvalueTTest=1.59684833570432e-112,
chrX	77298116	77298229	ATP7A	ATP7A00064	-0.520364472831749	1	-0.647331272870718	1	7.20034556007814e-33	1	7.20034556007814e-33	NA	NA	SegRatio=-0.65,AbsMeanSigma=3.6,pvalue=0,pvalueTTest=1.59684833570432e-112,
chrX	77298222	77298328	ATP7A	ATP7A00065	-0.894157181481448	1	-0.647331272870718	1	7.20034556007814e-33	1	7.20034556007814e-33	NA	NA	SegRatio=-0.65,AbsMeanSigma=3.6,pvalue=0,pvalueTTest=1.59684833570432e-112,
chrX	77298751	77298862	ATP7A	ATP7A00066	NA	1	-0.647331272870718	1	7.20034556007814e-33	1	7.20034556007814e-33	NA	NA	SegRatio=-0.65,AbsMeanSigma=3.6,pvalue=0,pvalueTTest=1.59684833570432e-112,
chrX	77298827	77298925	ATP7A	ATP7A00067	-0.404434491960607	1	-0.647331272870718	1	7.20034556007814e-33	1	7.20034556007814e-33	NA	NA	SegRatio=-0.65,AbsMeanSigma=3.6,pvalue=0,pvalueTTest=1.59684833570432e-112,
chrX	77298875	77298981	ATP7A	ATP7A00068	-0.661693694942892	1	-0.647331272870718	1	7.20034556007814e-33	1	7.20034556007814e-33	NA	NA	SegRatio=-0.65,AbsMeanSigma=3.6,pvalue=0,pvalueTTest=1.59684833570432e-112,
chrX	77300900	77301015	ATP7A	ATP7A00069	-0.778279160410134	1	-0.647331272870718	1	7.20034556007814e-33	1	7.20034556007814e-33	NA	NA	SegRatio=-0.65,AbsMeanSigma=3.6,pvalue=0,pvalueTTest=1.59684833570432e-112,
chrX	77300990	77301081	ATP7A	ATP7A00070	-0.444258593380312	1	-0.647331272870718	1	7.20034556007814e-33	1	7.20034556007814e-33	NA	NA	SegRatio=-0.65,AbsMeanSigma=3.6,pvalue=0,pvalueTTest=1.59684833570432e-112,
chrX	77301036	77301156	ATP7A	ATP7A00071	0.0446932644867732	1	-0.647331272870718	1	7.20034556007814e-33	1	7.20034556007814e-33	NA	NA	SegRatio=-0.65,AbsMeanSigma=3.6,pvalue=0,pvalueTTest=1.59684833570432e-112,
chrX	77301749	77301864	ATP7A	ATP7A00072	NA	1	-0.647331272870718	1	7.20034556007814e-33	1	7.20034556007814e-33	NA	NA	SegRatio=-0.65,AbsMeanSigma=3.6,pvalue=0,pvalueTTest=1.59684833570432e-112,
chrX	77301855	77301959	ATP7A	ATP7A00073	-0.73980517863973	1	-0.647331272870718	1	7.20034556007814e-33	1	7.20034556007814e-33	NA	NA	SegRatio=-0.65,AbsMeanSigma=3.6,pvalue=0,pvalueTTest=1.59684833570432e-112,
chrX	77301888	77302003	ATP7A	ATP7A00074	-0.645176142839236	1	-0.647331272870718	1	7.20034556007814e-33	1	7.20034556007814e-33	NA	NA	SegRatio=-0.65,AbsMeanSigma=3.6,pvalue=0,pvalueTTest=1.59684833570432e-112,
chrX	77302004	77302115	ATP7A	ATP7A00075	-0.471345311540096	1	-0.647331272870718	1	7.20034556007814e-33	1	7.20034556007814e-33	NA	NA	SegRatio=-0.65,AbsMeanSigma=3.6,pvalue=0,pvalueTTest=1.59684833570432e-112,
chrX	85119576	85119690	CHM	CHM00001	-0.653868564567404	1	-0.647331272870718	1	3.41004681065878e-11	1	3.41004681065878e-11	NA	NA	SegRatio=-0.65,AbsMeanSigma=3.6,pvalue=0,pvalueTTest=1.59684833570432e-112,
chrX	85119689	85119807	CHM	CHM00002	-0.711584206210916	1	-0.647331272870718	1	3.41004681065878e-11	1	3.41004681065878e-11	NA	NA	SegRatio=-0.65,AbsMeanSigma=3.6,pvalue=0,pvalueTTest=1.59684833570432e-112,
chrX	85119760	85119876	CHM	CHM00003	-0.59959632789563	1	-0.647331272870718	1	3.41004681065878e-11	1	3.41004681065878e-11	NA	NA	SegRatio=-0.65,AbsMeanSigma=3.6,pvalue=0,pvalueTTest=1.59684833570432e-112,
chrX	85128029	85128142	CHM	CHM00004	-0.729378866619856	1	-0.647331272870718	1	3.41004681065878e-11	1	3.41004681065878e-11	NA	NA	SegRatio=-0.65,AbsMeanSigma=3.6,pvalue=0,pvalueTTest=1.59684833570432e-112,
chrX	85128143	85128269	CHM	CHM00005	-0.48576983236968	1	-0.647331272870718	1	3.41004681065878e-11	1	3.41004681065878e-11	NA	NA	SegRatio=-0.65,AbsMeanSigma=3.6,pvalue=0,pvalueTTest=1.59684833570432e-112,
chrX	85133941	85134048	CHM	CHM00006	-0.314343350871971	1	-0.647331272870718	1	3.41004681065878e-11	1	3.41004681065878e-11	NA	NA	SegRatio=-0.65,AbsMeanSigma=3.6,pvalue=0,pvalueTTest=1.59684833570432e-112,
chrX	85134049	85134163	CHM	CHM00007	0.541850393834401	1	-0.647331272870718	1	3.41004681065878e-11	1	3.41004681065878e-11	NA	NA	SegRatio=-0.65,AbsMeanSigma=3.6,pvalue=0,pvalueTTest=1.59684833570432e-112,
chrX	85149137	85149249	CHM	CHM00008	-0.695526814513578	1	-0.647331272870718	1	3.41004681065878e-11	1	3.41004681065878e-11	NA	NA	SegRatio=-0.65,AbsMeanSigma=3.6,pvalue=0,pvalueTTest=1.59684833570432e-112,
chrX	85149223	85149336	CHM	CHM00009	-0.706375986588061	1	-0.647331272870718	1	3.41004681065878e-11	1	3.41004681065878e-11	NA	NA	SegRatio=-0.65,AbsMeanSigma=3.6,pvalue=0,pvalueTTest=1.59684833570432e-112,
chrX	85155584	85155685	CHM	CHM00010	NA	1	-0.647331272870718	1	3.41004681065878e-11	1	3.41004681065878e-11	NA	NA	SegRatio=-0.65,AbsMeanSigma=3.6,pvalue=0,pvalueTTest=1.59684833570432e-112,
chrX	85155662	85155778	CHM	CHM00011	-0.586137961275119	1	-0.647331272870718	1	3.41004681065878e-11	1	3.41004681065878e-11	NA	NA	SegRatio=-0.65,AbsMeanSigma=3.6,pvalue=0,pvalueTTest=1.59684833570432e-112,
chrX	85156020	85156134	CHM	CHM00012	-0.597727300949352	1	-0.647331272870718	1	3.41004681065878e-11	1	3.41004681065878e-11	NA	NA	SegRatio=-0.65,AbsMeanSigma=3.6,pvalue=0,pvalueTTest=1.59684833570432e-112,
chrX	85156101	85156199	CHM	CHM00013	-0.709607005559788	1	-0.647331272870718	1	3.41004681065878e-11	1	3.41004681065878e-11	NA	NA	SegRatio=-0.65,AbsMeanSigma=3.6,pvalue=0,pvalueTTest=1.59684833570432e-112,
chrX	85156186	85156296	CHM	CHM00014	NA	1	-0.647331272870718	1	3.41004681065878e-11	1	3.41004681065878e-11	NA	NA	SegRatio=-0.65,AbsMeanSigma=3.6,pvalue=0,pvalueTTest=1.59684833570432e-112,
chrX	85166280	85166376	CHM	CHM00015	-0.834523619982543	1	-0.647331272870718	1	3.41004681065878e-11	1	3.41004681065878e-11	NA	NA	SegRatio=-0.65,AbsMeanSigma=3.6,pvalue=0,pvalueTTest=1.59684833570432e-112,
chrX	85211135	85211245	CHM	CHM00016	-0.637873373942574	1	-0.647331272870718	1	3.41004681065878e-11	1	3.41004681065878e-11	NA	NA	SegRatio=-0.65,AbsMeanSigma=3.6,pvalue=0,pvalueTTest=1.59684833570432e-112,
chrX	85211165	85211281	CHM	CHM00017	-0.632784796113744	1	-0.647331272870718	1	3.41004681065878e-11	1	3.41004681065878e-11	NA	NA	SegRatio=-0.65,AbsMeanSigma=3.6,pvalue=0,pvalueTTest=1.59684833570432e-112,
chrX	85211271	85211365	CHM	CHM00018	-0.717831980835497	1	-0.647331272870718	1	3.41004681065878e-11	1	3.41004681065878e-11	NA	NA	SegRatio=-0.65,AbsMeanSigma=3.6,pvalue=0,pvalueTTest=1.59684833570432e-112,
chrX	85211315	85211452	CHM	CHM00019	NA	1	-0.647331272870718	1	3.41004681065878e-11	1	3.41004681065878e-11	NA	NA	SegRatio=-0.65,AbsMeanSigma=3.6,pvalue=0,pvalueTTest=1.59684833570432e-112,
chrX	85212838	85212947	CHM	CHM00020	NA	1	-0.647331272870718	1	3.41004681065878e-11	1	3.41004681065878e-11	NA	NA	SegRatio=-0.65,AbsMeanSigma=3.6,pvalue=0,pvalueTTest=1.59684833570432e-112,
chrX	85212927	85213011	CHM	CHM00021	NA	1	-0.647331272870718	1	3.41004681065878e-11	1	3.41004681065878e-11	NA	NA	SegRatio=-0.65,AbsMeanSigma=3.6,pvalue=0,pvalueTTest=1.59684833570432e-112,
chrX	85213766	85213883	CHM	CHM00022	-0.64860291638153	1	-0.647331272870718	1	3.41004681065878e-11	1	3.41004681065878e-11	NA	NA	SegRatio=-0.65,AbsMeanSigma=3.6,pvalue=0,pvalueTTest=1.59684833570432e-112,
chrX	85213858	85213969	CHM	CHM00023	-0.772572057801994	1	-0.647331272870718	1	3.41004681065878e-11	1	3.41004681065878e-11	NA	NA	SegRatio=-0.65,AbsMeanSigma=3.6,pvalue=0,pvalueTTest=1.59684833570432e-112,
chrX	85213982	85214114	CHM	CHM00024	NA	1	-0.647331272870718	1	3.41004681065878e-11	1	3.41004681065878e-11	NA	NA	SegRatio=-0.65,AbsMeanSigma=3.6,pvalue=0,pvalueTTest=1.59684833570432e-112,
chrX	85218648	85218761	CHM	CHM00025	-0.931693152919417	1	-0.647331272870718	1	3.41004681065878e-11	1	3.41004681065878e-11	NA	NA	SegRatio=-0.65,AbsMeanSigma=3.6,pvalue=0,pvalueTTest=1.59684833570432e-112,
chrX	85218759	85218865	CHM	CHM00026	-0.608797929612113	1	-0.647331272870718	1	3.41004681065878e-11	1	3.41004681065878e-11	NA	NA	SegRatio=-0.65,AbsMeanSigma=3.6,pvalue=0,pvalueTTest=1.59684833570432e-112,
chrX	85218863	85218981	CHM	CHM00027	-0.403144701693827	1	-0.647331272870718	1	3.41004681065878e-11	1	3.41004681065878e-11	NA	NA	SegRatio=-0.65,AbsMeanSigma=3.6,pvalue=0,pvalueTTest=1.59684833570432e-112,
chrX	85218918	85219034	CHM	CHM00028	-0.684320037072537	1	-0.647331272870718	1	3.41004681065878e-11	1	3.41004681065878e-11	NA	NA	SegRatio=-0.65,AbsMeanSigma=3.6,pvalue=0,pvalueTTest=1.59684833570432e-112,
chrX	85219012	85219125	CHM	CHM00029	-0.670335894076924	1	-0.647331272870718	1	3.41004681065878e-11	1	3.41004681065878e-11	NA	NA	SegRatio=-0.65,AbsMeanSigma=3.6,pvalue=0,pvalueTTest=1.59684833570432e-112,
chrX	85226593	85226723	CHM	CHM00030	-0.444454483225128	1	-0.647331272870718	1	3.41004681065878e-11	1	3.41004681065878e-11	NA	NA	SegRatio=-0.65,AbsMeanSigma=3.6,pvalue=0,pvalueTTest=1.59684833570432e-112,
chrX	85233710	85233823	CHM	CHM00031	-0.294367374188798	1	-0.647331272870718	1	3.41004681065878e-11	1	3.41004681065878e-11	NA	NA	SegRatio=-0.65,AbsMeanSigma=3.6,pvalue=0,pvalueTTest=1.59684833570432e-112,
chrX	85233811	85233925	CHM	CHM00032	-0.413585379677435	1	-0.647331272870718	1	3.41004681065878e-11	1	3.41004681065878e-11	NA	NA	SegRatio=-0.65,AbsMeanSigma=3.6,pvalue=0,pvalueTTest=1.59684833570432e-112,
chrX	85236686	85236796	CHM	CHM00033	-0.735744674465773	1	-0.647331272870718	1	3.41004681065878e-11	1	3.41004681065878e-11	NA	NA	SegRatio=-0.65,AbsMeanSigma=3.6,pvalue=0,pvalueTTest=1.59684833570432e-112,
chrX	85236774	85236886	CHM	CHM00034	NA	1	-0.647331272870718	1	3.41004681065878e-11	1	3.41004681065878e-11	NA	NA	SegRatio=-0.65,AbsMeanSigma=3.6,pvalue=0,pvalueTTest=1.59684833570432e-112,
chrX	85282484	85282571	CHM	CHM00035	-0.218463464718886	1	-0.647331272870718	1	3.41004681065878e-11	1	3.41004681065878e-11	NA	NA	SegRatio=-0.65,AbsMeanSigma=3.6,pvalue=0,pvalueTTest=1.59684833570432e-112,
chrX	85282560	85282672	CHM	CHM00036	NA	1	-0.647331272870718	1	3.41004681065878e-11	1	3.41004681065878e-11	NA	NA	SegRatio=-0.65,AbsMeanSigma=3.6,pvalue=0,pvalueTTest=1.59684833570432e-112,
chrX	85302466	85302568	CHM	CHM00037	-0.735257026053095	1	-0.647331272870718	1	3.41004681065878e-11	1	3.41004681065878e-11	NA	NA	SegRatio=-0.65,AbsMeanSigma=3.6,pvalue=0,pvalueTTest=1.59684833570432e-112,
chrX	100604852	100604964	BTK	BTK00001	-0.981342501087059	1	-0.647331272870718	1	1.69027947030917e-24	1	1.69027947030917e-24	NA	NA	SegRatio=-0.65,AbsMeanSigma=3.6,pvalue=0,pvalueTTest=1.59684833570432e-112,
chrX	100608148	100608263	BTK	BTK00002	-0.864511809175494	1	-0.647331272870718	1	1.69027947030917e-24	1	1.69027947030917e-24	NA	NA	SegRatio=-0.65,AbsMeanSigma=3.6,pvalue=0,pvalueTTest=1.59684833570432e-112,
chrX	100608205	100608315	BTK	BTK00003	-0.872359570191909	1	-0.647331272870718	1	1.69027947030917e-24	1	1.69027947030917e-24	NA	NA	SegRatio=-0.65,AbsMeanSigma=3.6,pvalue=0,pvalueTTest=1.59684833570432e-112,
chrX	100608308	100608416	BTK	BTK00004	-0.442786600825522	1	-0.647331272870718	1	1.69027947030917e-24	1	1.69027947030917e-24	NA	NA	SegRatio=-0.65,AbsMeanSigma=3.6,pvalue=0,pvalueTTest=1.59684833570432e-112,
chrX	100608831	100608943	BTK	BTK00005	NA	1	-0.647331272870718	1	1.69027947030917e-24	1	1.69027947030917e-24	NA	NA	SegRatio=-0.65,AbsMeanSigma=3.6,pvalue=0,pvalueTTest=1.59684833570432e-112,
chrX	100608901	100609011	BTK	BTK00006	-0.756479736606312	1	-0.647331272870718	1	1.69027947030917e-24	1	1.69027947030917e-24	NA	NA	SegRatio=-0.65,AbsMeanSigma=3.6,pvalue=0,pvalueTTest=1.59684833570432e-112,
chrX	100609574	100609689	BTK	BTK00007	-0.398590552527682	1	-0.647331272870718	1	1.69027947030917e-24	1	1.69027947030917e-24	NA	NA	SegRatio=-0.65,AbsMeanSigma=3.6,pvalue=0,pvalueTTest=1.59684833570432e-112,
chrX	100609649	100609755	BTK	BTK00008	-0.686640808233478	1	-0.647331272870718	1	1.69027947030917e-24	1	1.69027947030917e-24	NA	NA	SegRatio=-0.65,AbsMeanSigma=3.6,pvalue=0,pvalueTTest=1.59684833570432e-112,
chrX	100610949	100611058	BTK	BTK00009	-0.743064948968965	1	-0.647331272870718	1	1.69027947030917e-24	1	1.69027947030917e-24	NA	NA	SegRatio=-0.65,AbsMeanSigma=3.6,pvalue=0,pvalueTTest=1.59684833570432e-112,
chrX	100611059	100611174	BTK	BTK00010	-0.583832602442822	1	-0.647331272870718	1	1.69027947030917e-24	1	1.69027947030917e-24	NA	NA	SegRatio=-0.65,AbsMeanSigma=3.6,pvalue=0,pvalueTTest=1.59684833570432e-112,
chrX	100611159	100611255	BTK	BTK00011	-0.489359719989371	1	-0.647331272870718	1	1.69027947030917e-24	1	1.69027947030917e-24	NA	NA	SegRatio=-0.65,AbsMeanSigma=3.6,pvalue=0,pvalueTTest=1.59684833570432e-112,
chrX	100611245	100611363	BTK	BTK00012	-0.542006747966718	1	-0.647331272870718	1	1.69027947030917e-24	1	1.69027947030917e-24	NA	NA	SegRatio=-0.65,AbsMeanSigma=3.6,pvalue=0,pvalueTTest=1.59684833570432e-112,
chrX	100611681	100611798	BTK	BTK00013	-0.876302774009262	1	-0.647331272870718	1	1.69027947030917e-24	1	1.69027947030917e-24	NA	NA	SegRatio=-0.65,AbsMeanSigma=3.6,pvalue=0,pvalueTTest=1.59684833570432e-112,
chrX	100611795	100611911	BTK	BTK00014	-0.681974127118236	1	-0.647331272870718	1	1.69027947030917e-24	1	1.69027947030917e-24	NA	NA	SegRatio=-0.65,AbsMeanSigma=3.6,pvalue=0,pvalueTTest=1.59684833570432e-112,
chrX	100611890	100612006	BTK	BTK00015	-0.763262898975853	1	-0.647331272870718	1	1.69027947030917e-24	1	1.69027947030917e-24	NA	NA	SegRatio=-0.65,AbsMeanSigma=3.6,pvalue=0,pvalueTTest=1.59684833570432e-112,
chrX	100612429	100612543	BTK	BTK00016	-0.709326216738949	1	-0.647331272870718	1	1.69027947030917e-24	1	1.69027947030917e-24	NA	NA	SegRatio=-0.65,AbsMeanSigma=3.6,pvalue=0,pvalueTTest=1.59684833570432e-112,
chrX	100612533	100612650	BTK	BTK00017	-0.667123706011141	1	-0.647331272870718	1	1.69027947030917e-24	1	1.69027947030917e-24	NA	NA	SegRatio=-0.65,AbsMeanSigma=3.6,pvalue=0,pvalueTTest=1.59684833570432e-112,
chrX	100613269	100613382	BTK	BTK00018	-0.818176157156396	1	-0.647331272870718	1	1.69027947030917e-24	1	1.69027947030917e-24	NA	NA	SegRatio=-0.65,AbsMeanSigma=3.6,pvalue=0,pvalueTTest=1.59684833570432e-112,
chrX	100613328	100613443	BTK	BTK00019	-0.924312264416846	1	-0.647331272870718	1	1.69027947030917e-24	1	1.69027947030917e-24	NA	NA	SegRatio=-0.65,AbsMeanSigma=3.6,pvalue=0,pvalueTTest=1.59684833570432e-112,
chrX	100613406	100613501	BTK	BTK00020	-0.910898639176634	1	-0.647331272870718	1	1.69027947030917e-24	1	1.69027947030917e-24	NA	NA	SegRatio=-0.65,AbsMeanSigma=3.6,pvalue=0,pvalueTTest=1.59684833570432e-112,
chrX	100613554	100613657	BTK	BTK00021	-0.836991801506181	1	-0.647331272870718	1	1.69027947030917e-24	1	1.69027947030917e-24	NA	NA	SegRatio=-0.65,AbsMeanSigma=3.6,pvalue=0,pvalueTTest=1.59684833570432e-112,
chrX	100613602	100613707	BTK	BTK00022	-0.739715043057828	1	-0.647331272870718	1	1.69027947030917e-24	1	1.69027947030917e-24	NA	NA	SegRatio=-0.65,AbsMeanSigma=3.6,pvalue=0,pvalueTTest=1.59684833570432e-112,
chrX	100614255	100614370	BTK	BTK00023	-0.56247547172394	1	-0.647331272870718	1	1.69027947030917e-24	1	1.69027947030917e-24	NA	NA	SegRatio=-0.65,AbsMeanSigma=3.6,pvalue=0,pvalueTTest=1.59684833570432e-112,
chrX	100615049	100615157	BTK	BTK00024	-0.72882707813417	1	-0.647331272870718	1	1.69027947030917e-24	1	1.69027947030917e-24	NA	NA	SegRatio=-0.65,AbsMeanSigma=3.6,pvalue=0,pvalueTTest=1.59684833570432e-112,
chrX	100615470	100615582	BTK	BTK00025	-0.737307093262055	1	-0.647331272870718	1	1.69027947030917e-24	1	1.69027947030917e-24	NA	NA	SegRatio=-0.65,AbsMeanSigma=3.6,pvalue=0,pvalueTTest=1.59684833570432e-112,
chrX	100615561	100615680	BTK	BTK00026	-0.540972325225068	1	-0.647331272870718	1	1.69027947030917e-24	1	1.69027947030917e-24	NA	NA	SegRatio=-0.65,AbsMeanSigma=3.6,pvalue=0,pvalueTTest=1.59684833570432e-112,
chrX	100615652	100615766	BTK	BTK00027	-0.464780691761795	1	-0.647331272870718	1	1.69027947030917e-24	1	1.69027947030917e-24	NA	NA	SegRatio=-0.65,AbsMeanSigma=3.6,pvalue=0,pvalueTTest=1.59684833570432e-112,
chrX	100617137	100617249	BTK	BTK00028	-0.476103510074919	1	-0.647331272870718	1	1.69027947030917e-24	1	1.69027947030917e-24	NA	NA	SegRatio=-0.65,AbsMeanSigma=3.6,pvalue=0,pvalueTTest=1.59684833570432e-112,
chrX	100617518	100617634	BTK	BTK00029	-0.565328860519187	1	-0.647331272870718	1	1.69027947030917e-24	1	1.69027947030917e-24	NA	NA	SegRatio=-0.65,AbsMeanSigma=3.6,pvalue=0,pvalueTTest=1.59684833570432e-112,
chrX	100617562	100617676	BTK	BTK00030	-0.880517301615913	1	-0.647331272870718	1	1.69027947030917e-24	1	1.69027947030917e-24	NA	NA	SegRatio=-0.65,AbsMeanSigma=3.6,pvalue=0,pvalueTTest=1.59684833570432e-112,
chrX	100617676	100617793	BTK	BTK00031	-0.614637127012823	1	-0.647331272870718	1	1.69027947030917e-24	1	1.69027947030917e-24	NA	NA	SegRatio=-0.65,AbsMeanSigma=3.6,pvalue=0,pvalueTTest=1.59684833570432e-112,
chrX	100624986	100625088	BTK	BTK00032	-0.627806866602008	1	-0.647331272870718	1	1.69027947030917e-24	1	1.69027947030917e-24	NA	NA	SegRatio=-0.65,AbsMeanSigma=3.6,pvalue=0,pvalueTTest=1.59684833570432e-112,
chrX	100626577	100626672	BTK	BTK00033	-0.770349447724235	1	-0.647331272870718	1	1.69027947030917e-24	1	1.69027947030917e-24	NA	NA	SegRatio=-0.65,AbsMeanSigma=3.6,pvalue=0,pvalueTTest=1.59684833570432e-112,
chrX	100626671	100626784	BTK	BTK00034	-0.902409561180541	1	-0.647331272870718	1	1.69027947030917e-24	1	1.69027947030917e-24	NA	NA	SegRatio=-0.65,AbsMeanSigma=3.6,pvalue=0,pvalueTTest=1.59684833570432e-112,
chrX	100629456	100629569	BTK	BTK00035	-0.527977798809811	1	-0.647331272870718	1	1.69027947030917e-24	1	1.69027947030917e-24	NA	NA	SegRatio=-0.65,AbsMeanSigma=3.6,pvalue=0,pvalueTTest=1.59684833570432e-112,
chrX	100629550	100629664	BTK	BTK00036	-0.817521343564577	1	-0.647331272870718	1	1.69027947030917e-24	1	1.69027947030917e-24	NA	NA	SegRatio=-0.65,AbsMeanSigma=3.6,pvalue=0,pvalueTTest=1.59684833570432e-112,
chrX	100630103	100630220	BTK	BTK00037	-0.415549755194412	1	-0.647331272870718	1	1.69027947030917e-24	1	1.69027947030917e-24	NA	NA	SegRatio=-0.65,AbsMeanSigma=3.6,pvalue=0,pvalueTTest=1.59684833570432e-112,
chrX	100630200	100630314	BTK	BTK00038	-0.445711139228127	1	-0.647331272870718	1	1.69027947030917e-24	1	1.69027947030917e-24	NA	NA	SegRatio=-0.65,AbsMeanSigma=3.6,pvalue=0,pvalueTTest=1.59684833570432e-112,
