# Supplementary material for: Quantitative analysis of differences in copy numbers using read depth obtained from PCR-enriched samples and controls
Source: BMC Bioinformatics. 2015 Jan 28;16:17. doi: 10.1186/s12859-014-0428-5 (PMC4384318; doi:10.1186/s12859-014-0428-5)
Supplement: Additional file 4 — Comparison with ONCOCNV. This archive (zip) contains all output-files generated for the comparison of quandico and ONCOCNV. [file 12859_2014_428_MOESM4_ESM.zip › ONCOCNV/M063_S3_NA05067.summary.txt]

gene	chr	start	end	copy.number	p.value	q.values	comments
NPHP4	chr1	5923229	6046380	2	0.839137378284055	1	p-value_correction=0.882863630261649
ALK	chr2	29416015	30143141	2	0.0488028388292206	0.585634065950647	p-value_correction=0.260921238675869
EPCAM	chr2	47600571	47613837	2	0.0488028388292206	0.585634065950647	p-value_correction=0.0350076211574132
TFG	chr3	100432492	100467397	2	0.426427262558681	1	p-value_correction=0.762591919699666
SLC9A9	chr3	142985490	143567266	2	0.426427262558681	1	p-value_correction=0.917972350300882
PIK3CA	chr3	178916573	178952243	2	0.426427262558681	1	p-value_correction=0.381322859877204
SLC26A2	chr5	149357195	149361451	2	0.611518912468643	1	p-value_correction=0.504502093645507
POLH	chr6	43550021	43582377	2	0.940787957714168	1	p-value_correction=0.823931073732658
POU6F2	chr7	39046422	39504325	2	0.000266581682441488	0.00373214355418083	p-value_correction=0.000266581682441488
RUNX1T1	chr8	92972414	93115138	2	0.000103697196942874	0.00155545795414311	p-value_correction=0.145273858551366
CSMD3	chr8	113236979	114449173	2	0.000103697196942874	0.00155545795414311	p-value_correction=0.000220282109219788
RAD21	chr8	117859670	117878965	2	0.000103697196942874	0.00155545795414311	p-value_correction=0.108659945438199
JAK2	chr9	5021949	5126829	3	2.19441242173891e-19	3.73050111695615e-18	p-value_correction=8.45066379703657e-19
MTAP	chr9	21802705	21941111	3	4.34067499989386e-06	6.94507999983018e-05	p-value_correction=4.34067499989386e-06
ERCC6	chr10	50666825	50741100	2	0.157053462565652	1	p-value_correction=0.614193498873484
MYPN	chr10	69881165	69970327	2	0.245820615684579	1	p-value_correction=0.776594495634268
PSAP	chr10	73577133	73594382	2	0.245820615684579	1	p-value_correction=0.0467173126077285
KCNQ1	chr11	2466611	2869300	2	0.201953617591546	1	p-value_correction=0.213736484818501
FLT3	chr13	28578153	28644812	2	0.394583631303491	1	p-value_correction=0.360539650517397
RB1	chr13	48881353	49054294	2	0.394583631303491	1	p-value_correction=0.842215101497263
ATP7B	chr13	52508863	52585495	2	0.394583631303491	1	p-value_correction=0.282823756654817
MEFV	chr16	3293094	3306636	2	0.0113328959377375	0.147327647190587	p-value_correction=0.03850148123143
CDH1	chr16	68772146	68867432	2	0.0113328959377375	0.147327647190587	p-value_correction=0.146091517833734
MAP2K2	chr19	4090533	4117656	2	0.195902408693144	1	p-value_correction=0.254427288728308
ITCH	chr20	32981586	33095643	2	0.843392620678646	1	p-value_correction=0.149748130351692
USP25	chr21	17135161	17250862	2	0.078476787649193	0.863244664141123	p-value_correction=0.140971805618821
USP16	chr21	30396983	30426534	2	0.078476787649193	0.863244664141123	p-value_correction=0.413997896170939
RUNX1	chr21	36164631	36421301	2	0.078476787649193	0.863244664141123	p-value_correction=0.391369053355895
CBS	chr21	44473904	44492293	2	0.078476787649193	0.863244664141123	p-value_correction=0.297582799950767
FANCB	chrX	14861624	14883723	1	1.59684833570432e-112	2.87432700426778e-111	p-value_correction=1.47440749094833e-13
UBA1	chrX	47058147	47074424	1	1.59684833570432e-112	2.87432700426778e-111	p-value_correction=2.10253812559139e-34
GATA1	chrX	48649478	48652607	1	1.59684833570432e-112	2.87432700426778e-111	p-value_correction=3.67625420313371e-09
ATP7A	chrX	77227092	77302115	1	1.59684833570432e-112	2.87432700426778e-111	p-value_correction=7.20034556007814e-33
CHM	chrX	85119576	85302568	1	1.59684833570432e-112	2.87432700426778e-111	p-value_correction=3.41004681065878e-11
BTK	chrX	100604852	100630314	1	1.59684833570432e-112	2.87432700426778e-111	p-value_correction=1.69027947030917e-24
