# Supplementary material for: Quantitative analysis of differences in copy numbers using read depth obtained from PCR-enriched samples and controls
Source: BMC Bioinformatics. 2015 Jan 28;16:17. doi: 10.1186/s12859-014-0428-5 (PMC4384318; doi:10.1186/s12859-014-0428-5)
Supplement: Additional file 4 — Comparison with ONCOCNV. This archive (zip) contains all output-files generated for the comparison of quandico and ONCOCNV. [file 12859_2014_428_MOESM4_ESM.zip › ONCOCNV/M063_S4_NA09888.profile.txt]

chr	start	end	gene	ID	ratio	predLargeSeg	segMean	predLargeCorrected	pvalRatioCorrected	perGeneEvaluation	pvalRatioGene	predPoint	predPointSusp	comments
chr1	5923229	5923339	NPHP4	NPHP400001	0.738238521498785	3.5	0.618634520198628	3.5	0.130629772182248	3.5	1.74109361166854e-25	NA	NA	SegRatio=0.62,AbsMeanSigma=2.51,pvalue=1.16456659654239e-108,pvalueTTest=1.33214301508201e-23,
chr1	5923335	5923438	NPHP4	NPHP400002	0.177772854125478	3.5	0.618634520198628	3.5	0.130629772182248	3.5	1.74109361166854e-25	NA	NA	SegRatio=0.62,AbsMeanSigma=2.51,pvalue=1.16456659654239e-108,pvalueTTest=1.33214301508201e-23,
chr1	5923429	5923547	NPHP4	NPHP400003	0.481466081876541	3.5	0.618634520198628	3.5	0.130629772182248	3.5	1.74109361166854e-25	NA	NA	SegRatio=0.62,AbsMeanSigma=2.51,pvalue=1.16456659654239e-108,pvalueTTest=1.33214301508201e-23,
chr1	5923905	5924025	NPHP4	NPHP400004	0.591758760044927	3.5	0.618634520198628	3.5	0.130629772182248	3.5	1.74109361166854e-25	NA	NA	SegRatio=0.62,AbsMeanSigma=2.51,pvalue=1.16456659654239e-108,pvalueTTest=1.33214301508201e-23,
chr1	5923969	5924081	NPHP4	NPHP400005	0.462521166601572	3.5	0.618634520198628	3.5	0.130629772182248	3.5	1.74109361166854e-25	NA	NA	SegRatio=0.62,AbsMeanSigma=2.51,pvalue=1.16456659654239e-108,pvalueTTest=1.33214301508201e-23,
chr1	5924046	5924161	NPHP4	NPHP400006	0.523464035111822	3.5	0.618634520198628	3.5	0.130629772182248	3.5	1.74109361166854e-25	NA	NA	SegRatio=0.62,AbsMeanSigma=2.51,pvalue=1.16456659654239e-108,pvalueTTest=1.33214301508201e-23,
chr1	5924358	5924474	NPHP4	NPHP400007	0.372457450099516	3.5	0.618634520198628	3.5	0.130629772182248	3.5	1.74109361166854e-25	NA	NA	SegRatio=0.62,AbsMeanSigma=2.51,pvalue=1.16456659654239e-108,pvalueTTest=1.33214301508201e-23,
chr1	5924398	5924520	NPHP4	NPHP400008	0.717310458733401	3.5	0.618634520198628	3.5	0.130629772182248	3.5	1.74109361166854e-25	NA	NA	SegRatio=0.62,AbsMeanSigma=2.51,pvalue=1.16456659654239e-108,pvalueTTest=1.33214301508201e-23,
chr1	5924492	5924612	NPHP4	NPHP400009	0.160994824884684	3.5	0.618634520198628	3.5	0.130629772182248	3.5	1.74109361166854e-25	NA	NA	SegRatio=0.62,AbsMeanSigma=2.51,pvalue=1.16456659654239e-108,pvalueTTest=1.33214301508201e-23,
chr1	5925096	5925194	NPHP4	NPHP400010	0.50462797361321	3.5	0.618634520198628	3.5	0.130629772182248	3.5	1.74109361166854e-25	NA	NA	SegRatio=0.62,AbsMeanSigma=2.51,pvalue=1.16456659654239e-108,pvalueTTest=1.33214301508201e-23,
chr1	5925166	5925287	NPHP4	NPHP400011	0.628561039556942	3.5	0.618634520198628	3.5	0.130629772182248	3.5	1.74109361166854e-25	NA	NA	SegRatio=0.62,AbsMeanSigma=2.51,pvalue=1.16456659654239e-108,pvalueTTest=1.33214301508201e-23,
chr1	5925210	5925327	NPHP4	NPHP400012	0.860731369669384	3.5	0.618634520198628	3.5	0.130629772182248	3.5	1.74109361166854e-25	NA	NA	SegRatio=0.62,AbsMeanSigma=2.51,pvalue=1.16456659654239e-108,pvalueTTest=1.33214301508201e-23,
chr1	5926362	5926482	NPHP4	NPHP400013	0.820783838186471	3.5	0.618634520198628	3.5	0.130629772182248	3.5	1.74109361166854e-25	NA	NA	SegRatio=0.62,AbsMeanSigma=2.51,pvalue=1.16456659654239e-108,pvalueTTest=1.33214301508201e-23,
chr1	5926431	5926522	NPHP4	NPHP400014	0.761108511947889	3.5	0.618634520198628	3.5	0.130629772182248	3.5	1.74109361166854e-25	NA	NA	SegRatio=0.62,AbsMeanSigma=2.51,pvalue=1.16456659654239e-108,pvalueTTest=1.33214301508201e-23,
chr1	5926500	5926590	NPHP4	NPHP400015	0.518894863319669	3.5	0.618634520198628	3.5	0.130629772182248	3.5	1.74109361166854e-25	NA	NA	SegRatio=0.62,AbsMeanSigma=2.51,pvalue=1.16456659654239e-108,pvalueTTest=1.33214301508201e-23,
chr1	5927055	5927148	NPHP4	NPHP400016	0.378241604262591	3.5	0.618634520198628	3.5	0.130629772182248	3.5	1.74109361166854e-25	NA	NA	SegRatio=0.62,AbsMeanSigma=2.51,pvalue=1.16456659654239e-108,pvalueTTest=1.33214301508201e-23,
chr1	5927090	5927195	NPHP4	NPHP400017	0.519765077741586	3.5	0.618634520198628	3.5	0.130629772182248	3.5	1.74109361166854e-25	NA	NA	SegRatio=0.62,AbsMeanSigma=2.51,pvalue=1.16456659654239e-108,pvalueTTest=1.33214301508201e-23,
chr1	5927755	5927858	NPHP4	NPHP400018	0.54126073874331	3.5	0.618634520198628	3.5	0.130629772182248	3.5	1.74109361166854e-25	NA	NA	SegRatio=0.62,AbsMeanSigma=2.51,pvalue=1.16456659654239e-108,pvalueTTest=1.33214301508201e-23,
chr1	5927842	5927950	NPHP4	NPHP400019	0.586838783555373	3.5	0.618634520198628	3.5	0.130629772182248	3.5	1.74109361166854e-25	NA	NA	SegRatio=0.62,AbsMeanSigma=2.51,pvalue=1.16456659654239e-108,pvalueTTest=1.33214301508201e-23,
chr1	5927877	5927995	NPHP4	NPHP400020	0.955437563831736	3.5	0.618634520198628	3.5	0.130629772182248	3.5	1.74109361166854e-25	NA	NA	SegRatio=0.62,AbsMeanSigma=2.51,pvalue=1.16456659654239e-108,pvalueTTest=1.33214301508201e-23,
chr1	5933291	5933406	NPHP4	NPHP400021	NA	3.5	0.618634520198628	3.5	0.130629772182248	3.5	1.74109361166854e-25	NA	NA	SegRatio=0.62,AbsMeanSigma=2.51,pvalue=1.16456659654239e-108,pvalueTTest=1.33214301508201e-23,
chr1	5933354	5933459	NPHP4	NPHP400022	0.664232343908613	3.5	0.618634520198628	3.5	0.130629772182248	3.5	1.74109361166854e-25	NA	NA	SegRatio=0.62,AbsMeanSigma=2.51,pvalue=1.16456659654239e-108,pvalueTTest=1.33214301508201e-23,
chr1	5934471	5934561	NPHP4	NPHP400023	NA	3.5	0.618634520198628	3.5	0.130629772182248	3.5	1.74109361166854e-25	NA	NA	SegRatio=0.62,AbsMeanSigma=2.51,pvalue=1.16456659654239e-108,pvalueTTest=1.33214301508201e-23,
chr1	5934513	5934634	NPHP4	NPHP400024	0.560600816599753	3.5	0.618634520198628	3.5	0.130629772182248	3.5	1.74109361166854e-25	NA	NA	SegRatio=0.62,AbsMeanSigma=2.51,pvalue=1.16456659654239e-108,pvalueTTest=1.33214301508201e-23,
chr1	5934569	5934680	NPHP4	NPHP400025	0.630513199424462	3.5	0.618634520198628	3.5	0.130629772182248	3.5	1.74109361166854e-25	NA	NA	SegRatio=0.62,AbsMeanSigma=2.51,pvalue=1.16456659654239e-108,pvalueTTest=1.33214301508201e-23,
chr1	5934650	5934746	NPHP4	NPHP400026	0.334503113259467	3.5	0.618634520198628	3.5	0.130629772182248	3.5	1.74109361166854e-25	NA	NA	SegRatio=0.62,AbsMeanSigma=2.51,pvalue=1.16456659654239e-108,pvalueTTest=1.33214301508201e-23,
chr1	5934833	5934950	NPHP4	NPHP400027	0.526512490859851	3.5	0.618634520198628	3.5	0.130629772182248	3.5	1.74109361166854e-25	NA	NA	SegRatio=0.62,AbsMeanSigma=2.51,pvalue=1.16456659654239e-108,pvalueTTest=1.33214301508201e-23,
chr1	5934937	5935002	NPHP4	NPHP400028	NA	3.5	0.618634520198628	3.5	0.130629772182248	3.5	1.74109361166854e-25	NA	NA	SegRatio=0.62,AbsMeanSigma=2.51,pvalue=1.16456659654239e-108,pvalueTTest=1.33214301508201e-23,
chr1	5934981	5935118	NPHP4	NPHP400029	0.194141187236614	3.5	0.618634520198628	3.5	0.130629772182248	3.5	1.74109361166854e-25	NA	NA	SegRatio=0.62,AbsMeanSigma=2.51,pvalue=1.16456659654239e-108,pvalueTTest=1.33214301508201e-23,
chr1	5935125	5935246	NPHP4	NPHP400030	0.312278554834858	3.5	0.618634520198628	3.5	0.130629772182248	3.5	1.74109361166854e-25	NA	NA	SegRatio=0.62,AbsMeanSigma=2.51,pvalue=1.16456659654239e-108,pvalueTTest=1.33214301508201e-23,
chr1	5937107	5937203	NPHP4	NPHP400031	0.664591089803273	3.5	0.618634520198628	3.5	0.130629772182248	3.5	1.74109361166854e-25	NA	NA	SegRatio=0.62,AbsMeanSigma=2.51,pvalue=1.16456659654239e-108,pvalueTTest=1.33214301508201e-23,
chr1	5937152	5937293	NPHP4	NPHP400032	NA	3.5	0.618634520198628	3.5	0.130629772182248	3.5	1.74109361166854e-25	NA	NA	SegRatio=0.62,AbsMeanSigma=2.51,pvalue=1.16456659654239e-108,pvalueTTest=1.33214301508201e-23,
chr1	5937228	5937349	NPHP4	NPHP400033	0.321561803944866	3.5	0.618634520198628	3.5	0.130629772182248	3.5	1.74109361166854e-25	NA	NA	SegRatio=0.62,AbsMeanSigma=2.51,pvalue=1.16456659654239e-108,pvalueTTest=1.33214301508201e-23,
chr1	5937299	5937395	NPHP4	NPHP400034	-0.039556833898233	3.5	0.618634520198628	3.5	0.130629772182248	3.5	1.74109361166854e-25	NA	NA	SegRatio=0.62,AbsMeanSigma=2.51,pvalue=1.16456659654239e-108,pvalueTTest=1.33214301508201e-23,
chr1	5940172	5940279	NPHP4	NPHP400035	0.564351566167416	3.5	0.618634520198628	3.5	0.130629772182248	3.5	1.74109361166854e-25	NA	NA	SegRatio=0.62,AbsMeanSigma=2.51,pvalue=1.16456659654239e-108,pvalueTTest=1.33214301508201e-23,
chr1	5940277	5940384	NPHP4	NPHP400036	1.00496966053595	3.5	0.618634520198628	3.5	0.130629772182248	3.5	1.74109361166854e-25	NA	NA	SegRatio=0.62,AbsMeanSigma=2.51,pvalue=1.16456659654239e-108,pvalueTTest=1.33214301508201e-23,
chr1	5947263	5947376	NPHP4	NPHP400037	0.497463119441968	3.5	0.618634520198628	3.5	0.130629772182248	3.5	1.74109361166854e-25	NA	NA	SegRatio=0.62,AbsMeanSigma=2.51,pvalue=1.16456659654239e-108,pvalueTTest=1.33214301508201e-23,
chr1	5947330	5947450	NPHP4	NPHP400038	0.638929844323631	3.5	0.618634520198628	3.5	0.130629772182248	3.5	1.74109361166854e-25	NA	NA	SegRatio=0.62,AbsMeanSigma=2.51,pvalue=1.16456659654239e-108,pvalueTTest=1.33214301508201e-23,
chr1	5947448	5947532	NPHP4	NPHP400039	0.618634520198628	3.5	0.618634520198628	3.5	0.130629772182248	3.5	1.74109361166854e-25	NA	NA	SegRatio=0.62,AbsMeanSigma=2.51,pvalue=1.16456659654239e-108,pvalueTTest=1.33214301508201e-23,
chr1	5947477	5947615	NPHP4	NPHP400040	0.358409674115378	3.5	0.618634520198628	3.5	0.130629772182248	3.5	1.74109361166854e-25	NA	NA	SegRatio=0.62,AbsMeanSigma=2.51,pvalue=1.16456659654239e-108,pvalueTTest=1.33214301508201e-23,
chr1	5950883	5950983	NPHP4	NPHP400041	0.514117328059794	3.5	0.618634520198628	3.5	0.130629772182248	3.5	1.74109361166854e-25	NA	NA	SegRatio=0.62,AbsMeanSigma=2.51,pvalue=1.16456659654239e-108,pvalueTTest=1.33214301508201e-23,
chr1	5950939	5951059	NPHP4	NPHP400042	0.291343686097769	3.5	0.618634520198628	3.5	0.130629772182248	3.5	1.74109361166854e-25	NA	NA	SegRatio=0.62,AbsMeanSigma=2.51,pvalue=1.16456659654239e-108,pvalueTTest=1.33214301508201e-23,
chr1	5951049	5951165	NPHP4	NPHP400043	0.3696730696073	3.5	0.618634520198628	3.5	0.130629772182248	3.5	1.74109361166854e-25	NA	NA	SegRatio=0.62,AbsMeanSigma=2.51,pvalue=1.16456659654239e-108,pvalueTTest=1.33214301508201e-23,
chr1	5964655	5964792	NPHP4	NPHP400044	0.244038017524068	3.5	0.618634520198628	3.5	0.130629772182248	3.5	1.74109361166854e-25	NA	NA	SegRatio=0.62,AbsMeanSigma=2.51,pvalue=1.16456659654239e-108,pvalueTTest=1.33214301508201e-23,
chr1	5964725	5964837	NPHP4	NPHP400045	0.571385033719647	3.5	0.618634520198628	3.5	0.130629772182248	3.5	1.74109361166854e-25	NA	NA	SegRatio=0.62,AbsMeanSigma=2.51,pvalue=1.16456659654239e-108,pvalueTTest=1.33214301508201e-23,
chr1	5964812	5964930	NPHP4	NPHP400046	0.805305658970081	3.5	0.618634520198628	3.5	0.130629772182248	3.5	1.74109361166854e-25	NA	NA	SegRatio=0.62,AbsMeanSigma=2.51,pvalue=1.16456659654239e-108,pvalueTTest=1.33214301508201e-23,
chr1	5965326	5965414	NPHP4	NPHP400047	0.989536280168798	3.5	0.618634520198628	3.5	0.130629772182248	3.5	1.74109361166854e-25	NA	NA	SegRatio=0.62,AbsMeanSigma=2.51,pvalue=1.16456659654239e-108,pvalueTTest=1.33214301508201e-23,
chr1	5965374	5965462	NPHP4	NPHP400048	0.334415157178104	3.5	0.618634520198628	3.5	0.130629772182248	3.5	1.74109361166854e-25	NA	NA	SegRatio=0.62,AbsMeanSigma=2.51,pvalue=1.16456659654239e-108,pvalueTTest=1.33214301508201e-23,
chr1	5965434	5965551	NPHP4	NPHP400049	0.467892061084074	3.5	0.618634520198628	3.5	0.130629772182248	3.5	1.74109361166854e-25	NA	NA	SegRatio=0.62,AbsMeanSigma=2.51,pvalue=1.16456659654239e-108,pvalueTTest=1.33214301508201e-23,
chr1	5965476	5965590	NPHP4	NPHP400050	-0.0256408185843487	3.5	0.618634520198628	3.5	0.130629772182248	3.5	1.74109361166854e-25	NA	NA	SegRatio=0.62,AbsMeanSigma=2.51,pvalue=1.16456659654239e-108,pvalueTTest=1.33214301508201e-23,
chr1	5965641	5965743	NPHP4	NPHP400051	0.704012780956111	3.5	0.618634520198628	3.5	0.130629772182248	3.5	1.74109361166854e-25	NA	NA	SegRatio=0.62,AbsMeanSigma=2.51,pvalue=1.16456659654239e-108,pvalueTTest=1.33214301508201e-23,
chr1	5965716	5965837	NPHP4	NPHP400052	0.103188369620962	3.5	0.618634520198628	3.5	0.130629772182248	3.5	1.74109361166854e-25	NA	NA	SegRatio=0.62,AbsMeanSigma=2.51,pvalue=1.16456659654239e-108,pvalueTTest=1.33214301508201e-23,
chr1	5965821	5965927	NPHP4	NPHP400053	0.557502412865332	3.5	0.618634520198628	3.5	0.130629772182248	3.5	1.74109361166854e-25	NA	NA	SegRatio=0.62,AbsMeanSigma=2.51,pvalue=1.16456659654239e-108,pvalueTTest=1.33214301508201e-23,
chr1	5967139	5967278	NPHP4	NPHP400054	0.367312918060184	3.5	0.618634520198628	3.5	0.130629772182248	3.5	1.74109361166854e-25	NA	NA	SegRatio=0.62,AbsMeanSigma=2.51,pvalue=1.16456659654239e-108,pvalueTTest=1.33214301508201e-23,
chr1	5967279	5967344	NPHP4	NPHP400055	NA	3.5	0.618634520198628	3.5	0.130629772182248	3.5	1.74109361166854e-25	NA	NA	SegRatio=0.62,AbsMeanSigma=2.51,pvalue=1.16456659654239e-108,pvalueTTest=1.33214301508201e-23,
chr1	5969187	5969303	NPHP4	NPHP400056	0.358044259545734	3.5	0.618634520198628	3.5	0.130629772182248	3.5	1.74109361166854e-25	NA	NA	SegRatio=0.62,AbsMeanSigma=2.51,pvalue=1.16456659654239e-108,pvalueTTest=1.33214301508201e-23,
chr1	5987662	5987784	NPHP4	NPHP400057	0.359234752384714	3.5	0.618634520198628	3.5	0.130629772182248	3.5	1.74109361166854e-25	NA	NA	SegRatio=0.62,AbsMeanSigma=2.51,pvalue=1.16456659654239e-108,pvalueTTest=1.33214301508201e-23,
chr1	5987737	5987859	NPHP4	NPHP400058	0.703335282745205	3.5	0.618634520198628	3.5	0.130629772182248	3.5	1.74109361166854e-25	NA	NA	SegRatio=0.62,AbsMeanSigma=2.51,pvalue=1.16456659654239e-108,pvalueTTest=1.33214301508201e-23,
chr1	5987800	5987895	NPHP4	NPHP400059	0.298540332505129	3.5	0.618634520198628	3.5	0.130629772182248	3.5	1.74109361166854e-25	NA	NA	SegRatio=0.62,AbsMeanSigma=2.51,pvalue=1.16456659654239e-108,pvalueTTest=1.33214301508201e-23,
chr1	5993123	5993235	NPHP4	NPHP400060	0.81278671630849	3.5	0.618634520198628	3.5	0.130629772182248	3.5	1.74109361166854e-25	NA	NA	SegRatio=0.62,AbsMeanSigma=2.51,pvalue=1.16456659654239e-108,pvalueTTest=1.33214301508201e-23,
chr1	5993189	5993302	NPHP4	NPHP400061	0.181955325094681	3.5	0.618634520198628	3.5	0.130629772182248	3.5	1.74109361166854e-25	NA	NA	SegRatio=0.62,AbsMeanSigma=2.51,pvalue=1.16456659654239e-108,pvalueTTest=1.33214301508201e-23,
chr1	5993250	5993368	NPHP4	NPHP400062	0.27742441776673	3.5	0.618634520198628	3.5	0.130629772182248	3.5	1.74109361166854e-25	NA	NA	SegRatio=0.62,AbsMeanSigma=2.51,pvalue=1.16456659654239e-108,pvalueTTest=1.33214301508201e-23,
chr1	5993309	5993430	NPHP4	NPHP400063	0.484844480776428	3.5	0.618634520198628	3.5	0.130629772182248	3.5	1.74109361166854e-25	NA	NA	SegRatio=0.62,AbsMeanSigma=2.51,pvalue=1.16456659654239e-108,pvalueTTest=1.33214301508201e-23,
chr1	6007100	6007208	NPHP4	NPHP400064	0.711417171984635	3.5	0.618634520198628	3.5	0.130629772182248	3.5	1.74109361166854e-25	NA	NA	SegRatio=0.62,AbsMeanSigma=2.51,pvalue=1.16456659654239e-108,pvalueTTest=1.33214301508201e-23,
chr1	6007202	6007308	NPHP4	NPHP400065	0.519638440404833	3.5	0.618634520198628	3.5	0.130629772182248	3.5	1.74109361166854e-25	NA	NA	SegRatio=0.62,AbsMeanSigma=2.51,pvalue=1.16456659654239e-108,pvalueTTest=1.33214301508201e-23,
chr1	6007305	6007426	NPHP4	NPHP400066	0.791515033358501	3.5	0.618634520198628	3.5	0.130629772182248	3.5	1.74109361166854e-25	NA	NA	SegRatio=0.62,AbsMeanSigma=2.51,pvalue=1.16456659654239e-108,pvalueTTest=1.33214301508201e-23,
chr1	6008067	6008187	NPHP4	NPHP400067	0.957031021616373	3.5	0.618634520198628	3.5	0.130629772182248	3.5	1.74109361166854e-25	NA	NA	SegRatio=0.62,AbsMeanSigma=2.51,pvalue=1.16456659654239e-108,pvalueTTest=1.33214301508201e-23,
chr1	6008164	6008305	NPHP4	NPHP400068	NA	3.5	0.618634520198628	3.5	0.130629772182248	3.5	1.74109361166854e-25	NA	NA	SegRatio=0.62,AbsMeanSigma=2.51,pvalue=1.16456659654239e-108,pvalueTTest=1.33214301508201e-23,
chr1	6008245	6008349	NPHP4	NPHP400069	0.62341281388291	3.5	0.618634520198628	3.5	0.130629772182248	3.5	1.74109361166854e-25	NA	NA	SegRatio=0.62,AbsMeanSigma=2.51,pvalue=1.16456659654239e-108,pvalueTTest=1.33214301508201e-23,
chr1	6012757	6012856	NPHP4	NPHP400070	0.596323977403945	3.5	0.618634520198628	3.5	0.130629772182248	3.5	1.74109361166854e-25	NA	NA	SegRatio=0.62,AbsMeanSigma=2.51,pvalue=1.16456659654239e-108,pvalueTTest=1.33214301508201e-23,
chr1	6012814	6012930	NPHP4	NPHP400071	0.644720701171421	3.5	0.618634520198628	3.5	0.130629772182248	3.5	1.74109361166854e-25	NA	NA	SegRatio=0.62,AbsMeanSigma=2.51,pvalue=1.16456659654239e-108,pvalueTTest=1.33214301508201e-23,
chr1	6021795	6021909	NPHP4	NPHP400072	0.455310633170172	3.5	0.618634520198628	3.5	0.130629772182248	3.5	1.74109361166854e-25	NA	NA	SegRatio=0.62,AbsMeanSigma=2.51,pvalue=1.16456659654239e-108,pvalueTTest=1.33214301508201e-23,
chr1	6021875	6021991	NPHP4	NPHP400073	0.469900275726144	3.5	0.618634520198628	3.5	0.130629772182248	3.5	1.74109361166854e-25	NA	NA	SegRatio=0.62,AbsMeanSigma=2.51,pvalue=1.16456659654239e-108,pvalueTTest=1.33214301508201e-23,
chr1	6021989	6022095	NPHP4	NPHP400074	0.855707681831412	3.5	0.618634520198628	3.5	0.130629772182248	3.5	1.74109361166854e-25	NA	NA	SegRatio=0.62,AbsMeanSigma=2.51,pvalue=1.16456659654239e-108,pvalueTTest=1.33214301508201e-23,
chr1	6027331	6027442	NPHP4	NPHP400075	0.729187310143271	3.5	0.618634520198628	3.5	0.130629772182248	3.5	1.74109361166854e-25	NA	NA	SegRatio=0.62,AbsMeanSigma=2.51,pvalue=1.16456659654239e-108,pvalueTTest=1.33214301508201e-23,
chr1	6029048	6029161	NPHP4	NPHP400076	1.12537032296793	3.5	0.618634520198628	3.5	0.130629772182248	3.5	1.74109361166854e-25	NA	NA	SegRatio=0.62,AbsMeanSigma=2.51,pvalue=1.16456659654239e-108,pvalueTTest=1.33214301508201e-23,
chr1	6029162	6029278	NPHP4	NPHP400077	0.854342759478118	3.5	0.618634520198628	3.5	0.130629772182248	3.5	1.74109361166854e-25	NA	NA	SegRatio=0.62,AbsMeanSigma=2.51,pvalue=1.16456659654239e-108,pvalueTTest=1.33214301508201e-23,
chr1	6029224	6029342	NPHP4	NPHP400078	0.553290812505187	3.5	0.618634520198628	3.5	0.130629772182248	3.5	1.74109361166854e-25	NA	NA	SegRatio=0.62,AbsMeanSigma=2.51,pvalue=1.16456659654239e-108,pvalueTTest=1.33214301508201e-23,
chr1	6038340	6038455	NPHP4	NPHP400079	1.46416629377209	2	1.54987074061593	3.5	0.130629772182248	3.5	1.74109361166854e-25	NA	NA	SegRatio=1.55,AbsMeanSigma=4.06,pvalue=9.32370975108263e-09,pvalueTTest=0.176513419322474,Adjusted:byPvalueTTestRatio;
chr1	6038452	6038568	NPHP4	NPHP400080	2.14041150014052	2	1.54987074061593	3.5	0.130629772182248	3.5	1.74109361166854e-25	NA	NA	SegRatio=1.55,AbsMeanSigma=4.06,pvalue=9.32370975108263e-09,pvalueTTest=0.176513419322474,Adjusted:byPvalueTTestRatio;
chr1	6046192	6046309	NPHP4	NPHP400081	0.855967224140893	2	0.779982982338816	3.5	0.130629772182248	3.5	1.74109361166854e-25	NA	NA	SegRatio=0.78,AbsMeanSigma=3.53,pvalue=5.80504651743224e-07,pvalueTTest=0.0322535752723894,Adjusted:byPvalueTTestRatio;
chr1	6046262	6046380	NPHP4	NPHP400082	0.715027250961165	2	0.779982982338816	3.5	0.130629772182248	3.5	1.74109361166854e-25	NA	NA	SegRatio=0.78,AbsMeanSigma=3.53,pvalue=5.80504651743224e-07,pvalueTTest=0.0322535752723894,Adjusted:byPvalueTTestRatio;
chr2	29416015	29416131	ALK	ALK00001	0.737669490488319	4	0.633371579731908	4	0.0513756538812474	3.5	6.88855441191398e-29	NA	NA	SegRatio=0.63,AbsMeanSigma=2.69,pvalue=7.50975690157566e-159,pvalueTTest=8.39819444882682e-36,
chr2	29416121	29416220	ALK	ALK00002	0.312568160087742	4	0.633371579731908	4	0.0513756538812474	3.5	6.88855441191398e-29	NA	NA	SegRatio=0.63,AbsMeanSigma=2.69,pvalue=7.50975690157566e-159,pvalueTTest=8.39819444882682e-36,
chr2	29416210	29416329	ALK	ALK00003	0.330260111267055	4	0.633371579731908	4	0.0513756538812474	3.5	6.88855441191398e-29	NA	NA	SegRatio=0.63,AbsMeanSigma=2.69,pvalue=7.50975690157566e-159,pvalueTTest=8.39819444882682e-36,
chr2	29416265	29416372	ALK	ALK00004	0.75792859070658	4	0.633371579731908	4	0.0513756538812474	3.5	6.88855441191398e-29	NA	NA	SegRatio=0.63,AbsMeanSigma=2.69,pvalue=7.50975690157566e-159,pvalueTTest=8.39819444882682e-36,
chr2	29416343	29416459	ALK	ALK00005	0.62138438821882	4	0.633371579731908	4	0.0513756538812474	3.5	6.88855441191398e-29	NA	NA	SegRatio=0.63,AbsMeanSigma=2.69,pvalue=7.50975690157566e-159,pvalueTTest=8.39819444882682e-36,
chr2	29416450	29416569	ALK	ALK00006	0.641437044971608	4	0.633371579731908	4	0.0513756538812474	3.5	6.88855441191398e-29	NA	NA	SegRatio=0.63,AbsMeanSigma=2.69,pvalue=7.50975690157566e-159,pvalueTTest=8.39819444882682e-36,
chr2	29416567	29416667	ALK	ALK00007	-0.111993792168934	4	0.633371579731908	4	0.0513756538812474	3.5	6.88855441191398e-29	NA	NA	SegRatio=0.63,AbsMeanSigma=2.69,pvalue=7.50975690157566e-159,pvalueTTest=8.39819444882682e-36,
chr2	29416595	29416714	ALK	ALK00008	0.66939248913661	4	0.633371579731908	4	0.0513756538812474	3.5	6.88855441191398e-29	NA	NA	SegRatio=0.63,AbsMeanSigma=2.69,pvalue=7.50975690157566e-159,pvalueTTest=8.39819444882682e-36,
chr2	29416676	29416771	ALK	ALK00009	0.257475218398027	4	0.633371579731908	4	0.0513756538812474	3.5	6.88855441191398e-29	NA	NA	SegRatio=0.63,AbsMeanSigma=2.69,pvalue=7.50975690157566e-159,pvalueTTest=8.39819444882682e-36,
chr2	29416765	29416872	ALK	ALK00010	0.831369881409487	4	0.633371579731908	4	0.0513756538812474	3.5	6.88855441191398e-29	NA	NA	SegRatio=0.63,AbsMeanSigma=2.69,pvalue=7.50975690157566e-159,pvalueTTest=8.39819444882682e-36,
chr2	29419590	29419703	ALK	ALK00011	0.706833691396587	4	0.633371579731908	4	0.0513756538812474	3.5	6.88855441191398e-29	NA	NA	SegRatio=0.63,AbsMeanSigma=2.69,pvalue=7.50975690157566e-159,pvalueTTest=8.39819444882682e-36,
chr2	29419698	29419809	ALK	ALK00012	0.517613225368259	4	0.633371579731908	4	0.0513756538812474	3.5	6.88855441191398e-29	NA	NA	SegRatio=0.63,AbsMeanSigma=2.69,pvalue=7.50975690157566e-159,pvalueTTest=8.39819444882682e-36,
chr2	29420348	29420466	ALK	ALK00013	0.920812847407836	4	0.633371579731908	4	0.0513756538812474	3.5	6.88855441191398e-29	NA	NA	SegRatio=0.63,AbsMeanSigma=2.69,pvalue=7.50975690157566e-159,pvalueTTest=8.39819444882682e-36,
chr2	29420461	29420552	ALK	ALK00014	0.656243178442013	4	0.633371579731908	4	0.0513756538812474	3.5	6.88855441191398e-29	NA	NA	SegRatio=0.63,AbsMeanSigma=2.69,pvalue=7.50975690157566e-159,pvalueTTest=8.39819444882682e-36,
chr2	29420539	29420648	ALK	ALK00015	0.588075216678268	4	0.633371579731908	4	0.0513756538812474	3.5	6.88855441191398e-29	NA	NA	SegRatio=0.63,AbsMeanSigma=2.69,pvalue=7.50975690157566e-159,pvalueTTest=8.39819444882682e-36,
chr2	29430015	29430124	ALK	ALK00016	0.48989122617799	4	0.633371579731908	4	0.0513756538812474	3.5	6.88855441191398e-29	NA	NA	SegRatio=0.63,AbsMeanSigma=2.69,pvalue=7.50975690157566e-159,pvalueTTest=8.39819444882682e-36,
chr2	29430107	29430214	ALK	ALK00017	0.525917275449332	4	0.633371579731908	4	0.0513756538812474	3.5	6.88855441191398e-29	NA	NA	SegRatio=0.63,AbsMeanSigma=2.69,pvalue=7.50975690157566e-159,pvalueTTest=8.39819444882682e-36,
chr2	29432564	29432683	ALK	ALK00018	0.533008185807782	4	0.633371579731908	4	0.0513756538812474	3.5	6.88855441191398e-29	NA	NA	SegRatio=0.63,AbsMeanSigma=2.69,pvalue=7.50975690157566e-159,pvalueTTest=8.39819444882682e-36,
chr2	29432653	29432739	ALK	ALK00019	0.545475411459571	4	0.633371579731908	4	0.0513756538812474	3.5	6.88855441191398e-29	NA	NA	SegRatio=0.63,AbsMeanSigma=2.69,pvalue=7.50975690157566e-159,pvalueTTest=8.39819444882682e-36,
chr2	29432728	29432839	ALK	ALK00020	NA	4	0.633371579731908	4	0.0513756538812474	3.5	6.88855441191398e-29	NA	NA	SegRatio=0.63,AbsMeanSigma=2.69,pvalue=7.50975690157566e-159,pvalueTTest=8.39819444882682e-36,
chr2	29436760	29436875	ALK	ALK00021	0.782409537830695	4	0.633371579731908	4	0.0513756538812474	3.5	6.88855441191398e-29	NA	NA	SegRatio=0.63,AbsMeanSigma=2.69,pvalue=7.50975690157566e-159,pvalueTTest=8.39819444882682e-36,
chr2	29436874	29436992	ALK	ALK00022	0.567133813221115	4	0.633371579731908	4	0.0513756538812474	3.5	6.88855441191398e-29	NA	NA	SegRatio=0.63,AbsMeanSigma=2.69,pvalue=7.50975690157566e-159,pvalueTTest=8.39819444882682e-36,
chr2	29443547	29443666	ALK	ALK00023	0.508789813885466	4	0.633371579731908	4	0.0513756538812474	3.5	6.88855441191398e-29	NA	NA	SegRatio=0.63,AbsMeanSigma=2.69,pvalue=7.50975690157566e-159,pvalueTTest=8.39819444882682e-36,
chr2	29443611	29443730	ALK	ALK00024	0.661344219287046	4	0.633371579731908	4	0.0513756538812474	3.5	6.88855441191398e-29	NA	NA	SegRatio=0.63,AbsMeanSigma=2.69,pvalue=7.50975690157566e-159,pvalueTTest=8.39819444882682e-36,
chr2	29445156	29445246	ALK	ALK00025	0.818403570253761	4	0.633371579731908	4	0.0513756538812474	3.5	6.88855441191398e-29	NA	NA	SegRatio=0.63,AbsMeanSigma=2.69,pvalue=7.50975690157566e-159,pvalueTTest=8.39819444882682e-36,
chr2	29445242	29445359	ALK	ALK00026	0.0971671909276331	4	0.633371579731908	4	0.0513756538812474	3.5	6.88855441191398e-29	NA	NA	SegRatio=0.63,AbsMeanSigma=2.69,pvalue=7.50975690157566e-159,pvalueTTest=8.39819444882682e-36,
chr2	29445327	29445427	ALK	ALK00027	0.616640611400933	4	0.633371579731908	4	0.0513756538812474	3.5	6.88855441191398e-29	NA	NA	SegRatio=0.63,AbsMeanSigma=2.69,pvalue=7.50975690157566e-159,pvalueTTest=8.39819444882682e-36,
chr2	29445388	29445505	ALK	ALK00028	0.203060477114714	4	0.633371579731908	4	0.0513756538812474	3.5	6.88855441191398e-29	NA	NA	SegRatio=0.63,AbsMeanSigma=2.69,pvalue=7.50975690157566e-159,pvalueTTest=8.39819444882682e-36,
chr2	29446167	29446285	ALK	ALK00029	0.736914425784918	4	0.633371579731908	4	0.0513756538812474	3.5	6.88855441191398e-29	NA	NA	SegRatio=0.63,AbsMeanSigma=2.69,pvalue=7.50975690157566e-159,pvalueTTest=8.39819444882682e-36,
chr2	29446223	29446329	ALK	ALK00030	0.195656616362443	4	0.633371579731908	4	0.0513756538812474	3.5	6.88855441191398e-29	NA	NA	SegRatio=0.63,AbsMeanSigma=2.69,pvalue=7.50975690157566e-159,pvalueTTest=8.39819444882682e-36,
chr2	29446267	29446388	ALK	ALK00031	0.422563456055709	4	0.633371579731908	4	0.0513756538812474	3.5	6.88855441191398e-29	NA	NA	SegRatio=0.63,AbsMeanSigma=2.69,pvalue=7.50975690157566e-159,pvalueTTest=8.39819444882682e-36,
chr2	29446339	29446456	ALK	ALK00032	0.498893856510254	4	0.633371579731908	4	0.0513756538812474	3.5	6.88855441191398e-29	NA	NA	SegRatio=0.63,AbsMeanSigma=2.69,pvalue=7.50975690157566e-159,pvalueTTest=8.39819444882682e-36,
chr2	29448273	29448381	ALK	ALK00033	0.763815307228144	4	0.633371579731908	4	0.0513756538812474	3.5	6.88855441191398e-29	NA	NA	SegRatio=0.63,AbsMeanSigma=2.69,pvalue=7.50975690157566e-159,pvalueTTest=8.39819444882682e-36,
chr2	29448332	29448450	ALK	ALK00034	0.257816449653727	4	0.633371579731908	4	0.0513756538812474	3.5	6.88855441191398e-29	NA	NA	SegRatio=0.63,AbsMeanSigma=2.69,pvalue=7.50975690157566e-159,pvalueTTest=8.39819444882682e-36,
chr2	29449753	29449871	ALK	ALK00035	0.66048110738493	4	0.633371579731908	4	0.0513756538812474	3.5	6.88855441191398e-29	NA	NA	SegRatio=0.63,AbsMeanSigma=2.69,pvalue=7.50975690157566e-159,pvalueTTest=8.39819444882682e-36,
chr2	29449848	29449940	ALK	ALK00036	0.932510107485696	4	0.633371579731908	4	0.0513756538812474	3.5	6.88855441191398e-29	NA	NA	SegRatio=0.63,AbsMeanSigma=2.69,pvalue=7.50975690157566e-159,pvalueTTest=8.39819444882682e-36,
chr2	29449888	29450002	ALK	ALK00037	0.549964531307391	4	0.633371579731908	4	0.0513756538812474	3.5	6.88855441191398e-29	NA	NA	SegRatio=0.63,AbsMeanSigma=2.69,pvalue=7.50975690157566e-159,pvalueTTest=8.39819444882682e-36,
chr2	29450414	29450511	ALK	ALK00038	0.831921216873064	4	0.633371579731908	4	0.0513756538812474	3.5	6.88855441191398e-29	NA	NA	SegRatio=0.63,AbsMeanSigma=2.69,pvalue=7.50975690157566e-159,pvalueTTest=8.39819444882682e-36,
chr2	29450441	29450550	ALK	ALK00039	0.68745301242114	4	0.633371579731908	4	0.0513756538812474	3.5	6.88855441191398e-29	NA	NA	SegRatio=0.63,AbsMeanSigma=2.69,pvalue=7.50975690157566e-159,pvalueTTest=8.39819444882682e-36,
chr2	29450498	29450619	ALK	ALK00040	0.914177699552451	4	0.633371579731908	4	0.0513756538812474	3.5	6.88855441191398e-29	NA	NA	SegRatio=0.63,AbsMeanSigma=2.69,pvalue=7.50975690157566e-159,pvalueTTest=8.39819444882682e-36,
chr2	29451711	29451827	ALK	ALK00041	NA	4	0.633371579731908	4	0.0513756538812474	3.5	6.88855441191398e-29	NA	NA	SegRatio=0.63,AbsMeanSigma=2.69,pvalue=7.50975690157566e-159,pvalueTTest=8.39819444882682e-36,
chr2	29451759	29451890	ALK	ALK00042	NA	4	0.633371579731908	4	0.0513756538812474	3.5	6.88855441191398e-29	NA	NA	SegRatio=0.63,AbsMeanSigma=2.69,pvalue=7.50975690157566e-159,pvalueTTest=8.39819444882682e-36,
chr2	29451885	29451972	ALK	ALK00043	0.647785578539939	4	0.633371579731908	4	0.0513756538812474	3.5	6.88855441191398e-29	NA	NA	SegRatio=0.63,AbsMeanSigma=2.69,pvalue=7.50975690157566e-159,pvalueTTest=8.39819444882682e-36,
chr2	29455093	29455208	ALK	ALK00044	0.494896787495212	4	0.633371579731908	4	0.0513756538812474	3.5	6.88855441191398e-29	NA	NA	SegRatio=0.63,AbsMeanSigma=2.69,pvalue=7.50975690157566e-159,pvalueTTest=8.39819444882682e-36,
chr2	29455199	29455309	ALK	ALK00045	0.792175108033568	4	0.633371579731908	4	0.0513756538812474	3.5	6.88855441191398e-29	NA	NA	SegRatio=0.63,AbsMeanSigma=2.69,pvalue=7.50975690157566e-159,pvalueTTest=8.39819444882682e-36,
chr2	29455248	29455387	ALK	ALK00046	0.487249047867824	4	0.633371579731908	4	0.0513756538812474	3.5	6.88855441191398e-29	NA	NA	SegRatio=0.63,AbsMeanSigma=2.69,pvalue=7.50975690157566e-159,pvalueTTest=8.39819444882682e-36,
chr2	29456410	29456529	ALK	ALK00047	0.405660879757722	4	0.633371579731908	4	0.0513756538812474	3.5	6.88855441191398e-29	NA	NA	SegRatio=0.63,AbsMeanSigma=2.69,pvalue=7.50975690157566e-159,pvalueTTest=8.39819444882682e-36,
chr2	29456508	29456611	ALK	ALK00048	0.818339551511621	4	0.633371579731908	4	0.0513756538812474	3.5	6.88855441191398e-29	NA	NA	SegRatio=0.63,AbsMeanSigma=2.69,pvalue=7.50975690157566e-159,pvalueTTest=8.39819444882682e-36,
chr2	29462479	29462599	ALK	ALK00049	0.649505943684374	4	0.633371579731908	4	0.0513756538812474	3.5	6.88855441191398e-29	NA	NA	SegRatio=0.63,AbsMeanSigma=2.69,pvalue=7.50975690157566e-159,pvalueTTest=8.39819444882682e-36,
chr2	29462593	29462704	ALK	ALK00050	0.514256446406354	4	0.633371579731908	4	0.0513756538812474	3.5	6.88855441191398e-29	NA	NA	SegRatio=0.63,AbsMeanSigma=2.69,pvalue=7.50975690157566e-159,pvalueTTest=8.39819444882682e-36,
chr2	29462658	29462777	ALK	ALK00051	0.668920114919556	4	0.633371579731908	4	0.0513756538812474	3.5	6.88855441191398e-29	NA	NA	SegRatio=0.63,AbsMeanSigma=2.69,pvalue=7.50975690157566e-159,pvalueTTest=8.39819444882682e-36,
chr2	29473931	29474053	ALK	ALK00052	0.417439633458802	4	0.633371579731908	4	0.0513756538812474	3.5	6.88855441191398e-29	NA	NA	SegRatio=0.63,AbsMeanSigma=2.69,pvalue=7.50975690157566e-159,pvalueTTest=8.39819444882682e-36,
chr2	29474018	29474130	ALK	ALK00053	0.46347159295351	4	0.633371579731908	4	0.0513756538812474	3.5	6.88855441191398e-29	NA	NA	SegRatio=0.63,AbsMeanSigma=2.69,pvalue=7.50975690157566e-159,pvalueTTest=8.39819444882682e-36,
chr2	29474130	29474230	ALK	ALK00054	NA	4	0.633371579731908	4	0.0513756538812474	3.5	6.88855441191398e-29	NA	NA	SegRatio=0.63,AbsMeanSigma=2.69,pvalue=7.50975690157566e-159,pvalueTTest=8.39819444882682e-36,
chr2	29497904	29498015	ALK	ALK00055	0.829081346890817	4	0.633371579731908	4	0.0513756538812474	3.5	6.88855441191398e-29	NA	NA	SegRatio=0.63,AbsMeanSigma=2.69,pvalue=7.50975690157566e-159,pvalueTTest=8.39819444882682e-36,
chr2	29498006	29498122	ALK	ALK00056	0.752551495451747	4	0.633371579731908	4	0.0513756538812474	3.5	6.88855441191398e-29	NA	NA	SegRatio=0.63,AbsMeanSigma=2.69,pvalue=7.50975690157566e-159,pvalueTTest=8.39819444882682e-36,
chr2	29498193	29498297	ALK	ALK00057	0.216944726865768	4	0.633371579731908	4	0.0513756538812474	3.5	6.88855441191398e-29	NA	NA	SegRatio=0.63,AbsMeanSigma=2.69,pvalue=7.50975690157566e-159,pvalueTTest=8.39819444882682e-36,
chr2	29498298	29498417	ALK	ALK00058	0.502869063670721	4	0.633371579731908	4	0.0513756538812474	3.5	6.88855441191398e-29	NA	NA	SegRatio=0.63,AbsMeanSigma=2.69,pvalue=7.50975690157566e-159,pvalueTTest=8.39819444882682e-36,
chr2	29519730	29519844	ALK	ALK00059	0.433816584437832	4	0.633371579731908	4	0.0513756538812474	3.5	6.88855441191398e-29	NA	NA	SegRatio=0.63,AbsMeanSigma=2.69,pvalue=7.50975690157566e-159,pvalueTTest=8.39819444882682e-36,
chr2	29519814	29519931	ALK	ALK00060	-0.247893575890159	4	0.633371579731908	4	0.0513756538812474	3.5	6.88855441191398e-29	NA	NA	SegRatio=0.63,AbsMeanSigma=2.69,pvalue=7.50975690157566e-159,pvalueTTest=8.39819444882682e-36,
chr2	29519875	29519988	ALK	ALK00061	0.549819590528193	4	0.633371579731908	4	0.0513756538812474	3.5	6.88855441191398e-29	NA	NA	SegRatio=0.63,AbsMeanSigma=2.69,pvalue=7.50975690157566e-159,pvalueTTest=8.39819444882682e-36,
chr2	29541128	29541245	ALK	ALK00062	0.00213944880063564	4	0.633371579731908	4	0.0513756538812474	3.5	6.88855441191398e-29	NA	NA	SegRatio=0.63,AbsMeanSigma=2.69,pvalue=7.50975690157566e-159,pvalueTTest=8.39819444882682e-36,
chr2	29541212	29541329	ALK	ALK00063	0.315250066295863	4	0.633371579731908	4	0.0513756538812474	3.5	6.88855441191398e-29	NA	NA	SegRatio=0.63,AbsMeanSigma=2.69,pvalue=7.50975690157566e-159,pvalueTTest=8.39819444882682e-36,
chr2	29543584	29543701	ALK	ALK00064	0.286983057870537	4	0.633371579731908	4	0.0513756538812474	3.5	6.88855441191398e-29	NA	NA	SegRatio=0.63,AbsMeanSigma=2.69,pvalue=7.50975690157566e-159,pvalueTTest=8.39819444882682e-36,
chr2	29543655	29543771	ALK	ALK00065	0.554478445994482	4	0.633371579731908	4	0.0513756538812474	3.5	6.88855441191398e-29	NA	NA	SegRatio=0.63,AbsMeanSigma=2.69,pvalue=7.50975690157566e-159,pvalueTTest=8.39819444882682e-36,
chr2	29551137	29551257	ALK	ALK00066	0.70791658074637	4	0.633371579731908	4	0.0513756538812474	3.5	6.88855441191398e-29	NA	NA	SegRatio=0.63,AbsMeanSigma=2.69,pvalue=7.50975690157566e-159,pvalueTTest=8.39819444882682e-36,
chr2	29551235	29551340	ALK	ALK00067	0.307592830357537	4	0.633371579731908	4	0.0513756538812474	3.5	6.88855441191398e-29	NA	NA	SegRatio=0.63,AbsMeanSigma=2.69,pvalue=7.50975690157566e-159,pvalueTTest=8.39819444882682e-36,
chr2	29551330	29551441	ALK	ALK00068	NA	4	0.633371579731908	4	0.0513756538812474	3.5	6.88855441191398e-29	NA	NA	SegRatio=0.63,AbsMeanSigma=2.69,pvalue=7.50975690157566e-159,pvalueTTest=8.39819444882682e-36,
chr2	29606563	29606677	ALK	ALK00069	0.154371145309977	4	0.633371579731908	4	0.0513756538812474	3.5	6.88855441191398e-29	NA	NA	SegRatio=0.63,AbsMeanSigma=2.69,pvalue=7.50975690157566e-159,pvalueTTest=8.39819444882682e-36,
chr2	29606667	29606783	ALK	ALK00070	0.792612513073285	4	0.633371579731908	4	0.0513756538812474	3.5	6.88855441191398e-29	NA	NA	SegRatio=0.63,AbsMeanSigma=2.69,pvalue=7.50975690157566e-159,pvalueTTest=8.39819444882682e-36,
chr2	29754741	29754848	ALK	ALK00071	0.6122527189311	4	0.633371579731908	4	0.0513756538812474	3.5	6.88855441191398e-29	NA	NA	SegRatio=0.63,AbsMeanSigma=2.69,pvalue=7.50975690157566e-159,pvalueTTest=8.39819444882682e-36,
chr2	29754818	29754935	ALK	ALK00072	0.469527403192042	4	0.633371579731908	4	0.0513756538812474	3.5	6.88855441191398e-29	NA	NA	SegRatio=0.63,AbsMeanSigma=2.69,pvalue=7.50975690157566e-159,pvalueTTest=8.39819444882682e-36,
chr2	29754934	29755052	ALK	ALK00073	0.621848621296855	4	0.633371579731908	4	0.0513756538812474	3.5	6.88855441191398e-29	NA	NA	SegRatio=0.63,AbsMeanSigma=2.69,pvalue=7.50975690157566e-159,pvalueTTest=8.39819444882682e-36,
chr2	29917634	29917751	ALK	ALK00074	0.471463595715043	4	0.633371579731908	4	0.0513756538812474	3.5	6.88855441191398e-29	NA	NA	SegRatio=0.63,AbsMeanSigma=2.69,pvalue=7.50975690157566e-159,pvalueTTest=8.39819444882682e-36,
chr2	29917742	29917861	ALK	ALK00075	0.528443872999786	4	0.633371579731908	4	0.0513756538812474	3.5	6.88855441191398e-29	NA	NA	SegRatio=0.63,AbsMeanSigma=2.69,pvalue=7.50975690157566e-159,pvalueTTest=8.39819444882682e-36,
chr2	29917826	29917919	ALK	ALK00076	0.661050384246495	4	0.633371579731908	4	0.0513756538812474	3.5	6.88855441191398e-29	NA	NA	SegRatio=0.63,AbsMeanSigma=2.69,pvalue=7.50975690157566e-159,pvalueTTest=8.39819444882682e-36,
chr2	29940373	29940482	ALK	ALK00077	0.772913849452504	4	0.633371579731908	4	0.0513756538812474	3.5	6.88855441191398e-29	NA	NA	SegRatio=0.63,AbsMeanSigma=2.69,pvalue=7.50975690157566e-159,pvalueTTest=8.39819444882682e-36,
chr2	29940481	29940585	ALK	ALK00078	0.757637480613569	4	0.633371579731908	4	0.0513756538812474	3.5	6.88855441191398e-29	NA	NA	SegRatio=0.63,AbsMeanSigma=2.69,pvalue=7.50975690157566e-159,pvalueTTest=8.39819444882682e-36,
chr2	30142816	30142955	ALK	ALK00079	1.23532032962649	4	0.633371579731908	4	0.0513756538812474	3.5	6.88855441191398e-29	NA	NA	SegRatio=0.63,AbsMeanSigma=2.69,pvalue=7.50975690157566e-159,pvalueTTest=8.39819444882682e-36,
chr2	30142877	30142997	ALK	ALK00080	1.03798616192285	4	0.633371579731908	4	0.0513756538812474	3.5	6.88855441191398e-29	NA	NA	SegRatio=0.63,AbsMeanSigma=2.69,pvalue=7.50975690157566e-159,pvalueTTest=8.39819444882682e-36,
chr2	30142949	30143016	ALK	ALK00081	1.41059924295307	4	0.633371579731908	4	0.0513756538812474	3.5	6.88855441191398e-29	NA	NA	SegRatio=0.63,AbsMeanSigma=2.69,pvalue=7.50975690157566e-159,pvalueTTest=8.39819444882682e-36,
chr2	30143003	30143141	ALK	ALK00082	NA	4	0.633371579731908	4	0.0513756538812474	3.5	6.88855441191398e-29	NA	NA	SegRatio=0.63,AbsMeanSigma=2.69,pvalue=7.50975690157566e-159,pvalueTTest=8.39819444882682e-36,
chr2	47600571	47600681	EPCAM	EPCAM00001	0.972952553557048	4	0.633371579731908	4	0.0140882617538707	4.5	7.44949083942946e-09	NA	NA	SegRatio=0.63,AbsMeanSigma=2.69,pvalue=7.50975690157566e-159,pvalueTTest=8.39819444882682e-36,
chr2	47600663	47600766	EPCAM	EPCAM00002	0.853930159224406	4	0.633371579731908	4	0.0140882617538707	4.5	7.44949083942946e-09	NA	NA	SegRatio=0.63,AbsMeanSigma=2.69,pvalue=7.50975690157566e-159,pvalueTTest=8.39819444882682e-36,
chr2	47600875	47600962	EPCAM	EPCAM00003	0.95625057243639	4	0.633371579731908	4	0.0140882617538707	4.5	7.44949083942946e-09	NA	NA	SegRatio=0.63,AbsMeanSigma=2.69,pvalue=7.50975690157566e-159,pvalueTTest=8.39819444882682e-36,
chr2	47600938	47601040	EPCAM	EPCAM00004	0.716049915319505	4	0.633371579731908	4	0.0140882617538707	4.5	7.44949083942946e-09	NA	NA	SegRatio=0.63,AbsMeanSigma=2.69,pvalue=7.50975690157566e-159,pvalueTTest=8.39819444882682e-36,
chr2	47601038	47601158	EPCAM	EPCAM00005	0.717269668764789	4	0.633371579731908	4	0.0140882617538707	4.5	7.44949083942946e-09	NA	NA	SegRatio=0.63,AbsMeanSigma=2.69,pvalue=7.50975690157566e-159,pvalueTTest=8.39819444882682e-36,
chr2	47601151	47601264	EPCAM	EPCAM00006	0.44195464349039	4	0.633371579731908	4	0.0140882617538707	4.5	7.44949083942946e-09	NA	NA	SegRatio=0.63,AbsMeanSigma=2.69,pvalue=7.50975690157566e-159,pvalueTTest=8.39819444882682e-36,
chr2	47602339	47602443	EPCAM	EPCAM00007	0.798132656961331	4	0.633371579731908	4	0.0140882617538707	4.5	7.44949083942946e-09	NA	NA	SegRatio=0.63,AbsMeanSigma=2.69,pvalue=7.50975690157566e-159,pvalueTTest=8.39819444882682e-36,
chr2	47602389	47602486	EPCAM	EPCAM00008	0.647827159340705	4	0.633371579731908	4	0.0140882617538707	4.5	7.44949083942946e-09	NA	NA	SegRatio=0.63,AbsMeanSigma=2.69,pvalue=7.50975690157566e-159,pvalueTTest=8.39819444882682e-36,
chr2	47604086	47604200	EPCAM	EPCAM00009	1.09909875705974	4	0.633371579731908	4	0.0140882617538707	4.5	7.44949083942946e-09	NA	NA	SegRatio=0.63,AbsMeanSigma=2.69,pvalue=7.50975690157566e-159,pvalueTTest=8.39819444882682e-36,
chr2	47604173	47604288	EPCAM	EPCAM00010	0.633371579731908	4	0.633371579731908	4	0.0140882617538707	4.5	7.44949083942946e-09	NA	NA	SegRatio=0.63,AbsMeanSigma=2.69,pvalue=7.50975690157566e-159,pvalueTTest=8.39819444882682e-36,
chr2	47606015	47606116	EPCAM	EPCAM00011	NA	4	0.633371579731908	4	0.0140882617538707	4.5	7.44949083942946e-09	NA	NA	SegRatio=0.63,AbsMeanSigma=2.69,pvalue=7.50975690157566e-159,pvalueTTest=8.39819444882682e-36,
chr2	47606112	47606222	EPCAM	EPCAM00012	0.90048797319863	4	0.633371579731908	4	0.0140882617538707	4.5	7.44949083942946e-09	NA	NA	SegRatio=0.63,AbsMeanSigma=2.69,pvalue=7.50975690157566e-159,pvalueTTest=8.39819444882682e-36,
chr2	47606866	47606977	EPCAM	EPCAM00013	0.97740320753469	4	0.633371579731908	4	0.0140882617538707	4.5	7.44949083942946e-09	NA	NA	SegRatio=0.63,AbsMeanSigma=2.69,pvalue=7.50975690157566e-159,pvalueTTest=8.39819444882682e-36,
chr2	47606960	47607077	EPCAM	EPCAM00014	1.01504281905115	4	0.633371579731908	4	0.0140882617538707	4.5	7.44949083942946e-09	NA	NA	SegRatio=0.63,AbsMeanSigma=2.69,pvalue=7.50975690157566e-159,pvalueTTest=8.39819444882682e-36,
chr2	47607041	47607159	EPCAM	EPCAM00015	0.602480051291989	4	0.633371579731908	4	0.0140882617538707	4.5	7.44949083942946e-09	NA	NA	SegRatio=0.63,AbsMeanSigma=2.69,pvalue=7.50975690157566e-159,pvalueTTest=8.39819444882682e-36,
chr2	47612282	47612391	EPCAM	EPCAM00016	0.568196034853513	4	0.633371579731908	4	0.0140882617538707	4.5	7.44949083942946e-09	NA	NA	SegRatio=0.63,AbsMeanSigma=2.69,pvalue=7.50975690157566e-159,pvalueTTest=8.39819444882682e-36,
chr2	47613668	47613765	EPCAM	EPCAM00017	NA	4	0.633371579731908	4	0.0140882617538707	4.5	7.44949083942946e-09	NA	NA	SegRatio=0.63,AbsMeanSigma=2.69,pvalue=7.50975690157566e-159,pvalueTTest=8.39819444882682e-36,
chr2	47613727	47613837	EPCAM	EPCAM00018	0.480951087355844	4	0.633371579731908	4	0.0140882617538707	4.5	7.44949083942946e-09	NA	NA	SegRatio=0.63,AbsMeanSigma=2.69,pvalue=7.50975690157566e-159,pvalueTTest=8.39819444882682e-36,
chr3	100432492	100432584	TFG	TFG00001	0.954193071378186	3.5	0.599742263268865	3.5	1.80967839556281e-08	3.5	1.80967839556281e-08	NA	NA	SegRatio=0.6,AbsMeanSigma=2.77,pvalue=2.39423704266875e-189,pvalueTTest=1.231854709627e-39,
chr3	100432552	100432662	TFG	TFG00002.TFG00003	1.032493938302	3.5	0.599742263268865	3.5	1.80967839556281e-08	3.5	1.80967839556281e-08	NA	NA	SegRatio=0.6,AbsMeanSigma=2.77,pvalue=2.39423704266875e-189,pvalueTTest=1.231854709627e-39,
chr3	100432675	100432809	TFG	TFG00004	0.0906820596202085	3.5	0.599742263268865	3.5	1.80967839556281e-08	3.5	1.80967839556281e-08	NA	NA	SegRatio=0.6,AbsMeanSigma=2.77,pvalue=2.39423704266875e-189,pvalueTTest=1.231854709627e-39,
chr3	100438720	100438856	TFG	TFG00005	NA	3.5	0.599742263268865	3.5	1.80967839556281e-08	3.5	1.80967839556281e-08	NA	NA	SegRatio=0.6,AbsMeanSigma=2.77,pvalue=2.39423704266875e-189,pvalueTTest=1.231854709627e-39,
chr3	100438869	100438980	TFG	TFG00006	NA	3.5	0.599742263268865	3.5	1.80967839556281e-08	3.5	1.80967839556281e-08	NA	NA	SegRatio=0.6,AbsMeanSigma=2.77,pvalue=2.39423704266875e-189,pvalueTTest=1.231854709627e-39,
chr3	100447567	100447679	TFG	TFG00007	0.218747887341527	3.5	0.599742263268865	3.5	1.80967839556281e-08	3.5	1.80967839556281e-08	NA	NA	SegRatio=0.6,AbsMeanSigma=2.77,pvalue=2.39423704266875e-189,pvalueTTest=1.231854709627e-39,
chr3	100447658	100447776	TFG	TFG00008	0.584820850935066	3.5	0.599742263268865	3.5	1.80967839556281e-08	3.5	1.80967839556281e-08	NA	NA	SegRatio=0.6,AbsMeanSigma=2.77,pvalue=2.39423704266875e-189,pvalueTTest=1.231854709627e-39,
chr3	100451298	100451414	TFG	TFG00009	0.641587514433494	3.5	0.599742263268865	3.5	1.80967839556281e-08	3.5	1.80967839556281e-08	NA	NA	SegRatio=0.6,AbsMeanSigma=2.77,pvalue=2.39423704266875e-189,pvalueTTest=1.231854709627e-39,
chr3	100451415	100451530	TFG	TFG00010	0.778533431535849	3.5	0.599742263268865	3.5	1.80967839556281e-08	3.5	1.80967839556281e-08	NA	NA	SegRatio=0.6,AbsMeanSigma=2.77,pvalue=2.39423704266875e-189,pvalueTTest=1.231854709627e-39,
chr3	100451510	100451624	TFG	TFG00011	0.565029378988727	3.5	0.599742263268865	3.5	1.80967839556281e-08	3.5	1.80967839556281e-08	NA	NA	SegRatio=0.6,AbsMeanSigma=2.77,pvalue=2.39423704266875e-189,pvalueTTest=1.231854709627e-39,
chr3	100455395	100455513	TFG	TFG00012	0.737411178812589	3.5	0.599742263268865	3.5	1.80967839556281e-08	3.5	1.80967839556281e-08	NA	NA	SegRatio=0.6,AbsMeanSigma=2.77,pvalue=2.39423704266875e-189,pvalueTTest=1.231854709627e-39,
chr3	100455458	100455573	TFG	TFG00013	0.587189737871838	3.5	0.599742263268865	3.5	1.80967839556281e-08	3.5	1.80967839556281e-08	NA	NA	SegRatio=0.6,AbsMeanSigma=2.77,pvalue=2.39423704266875e-189,pvalueTTest=1.231854709627e-39,
chr3	100455530	100455646	TFG	TFG00014	0.599742263268865	3.5	0.599742263268865	3.5	1.80967839556281e-08	3.5	1.80967839556281e-08	NA	NA	SegRatio=0.6,AbsMeanSigma=2.77,pvalue=2.39423704266875e-189,pvalueTTest=1.231854709627e-39,
chr3	100463645	100463763	TFG	TFG00015	0.696800389099613	3.5	0.599742263268865	3.5	1.80967839556281e-08	3.5	1.80967839556281e-08	NA	NA	SegRatio=0.6,AbsMeanSigma=2.77,pvalue=2.39423704266875e-189,pvalueTTest=1.231854709627e-39,
chr3	100463692	100463788	TFG	TFG00016	0.571647804837603	3.5	0.599742263268865	3.5	1.80967839556281e-08	3.5	1.80967839556281e-08	NA	NA	SegRatio=0.6,AbsMeanSigma=2.77,pvalue=2.39423704266875e-189,pvalueTTest=1.231854709627e-39,
chr3	100466928	100467024	TFG	TFG00017	0.747953629120848	3.5	0.599742263268865	3.5	1.80967839556281e-08	3.5	1.80967839556281e-08	NA	NA	SegRatio=0.6,AbsMeanSigma=2.77,pvalue=2.39423704266875e-189,pvalueTTest=1.231854709627e-39,
chr3	100466997	100467094	TFG	TFG00018	0.408124924974244	3.5	0.599742263268865	3.5	1.80967839556281e-08	3.5	1.80967839556281e-08	NA	NA	SegRatio=0.6,AbsMeanSigma=2.77,pvalue=2.39423704266875e-189,pvalueTTest=1.231854709627e-39,
chr3	100467092	100467207	TFG	TFG00019	0.331329119319375	3.5	0.599742263268865	3.5	1.80967839556281e-08	3.5	1.80967839556281e-08	NA	NA	SegRatio=0.6,AbsMeanSigma=2.77,pvalue=2.39423704266875e-189,pvalueTTest=1.231854709627e-39,
chr3	100467201	100467305	TFG	TFG00020	0.713270524886508	3.5	0.599742263268865	3.5	1.80967839556281e-08	3.5	1.80967839556281e-08	NA	NA	SegRatio=0.6,AbsMeanSigma=2.77,pvalue=2.39423704266875e-189,pvalueTTest=1.231854709627e-39,
chr3	100467283	100467397	TFG	TFG00021	0.360067333480674	3.5	0.599742263268865	3.5	1.80967839556281e-08	3.5	1.80967839556281e-08	NA	NA	SegRatio=0.6,AbsMeanSigma=2.77,pvalue=2.39423704266875e-189,pvalueTTest=1.231854709627e-39,
chr3	142985490	142985606	SLC9A9	SLC9A900001	0.985661920559885	3.5	0.599742263268865	3.5	3.56411759386589e-15	3.5	3.56411759386589e-15	NA	NA	SegRatio=0.6,AbsMeanSigma=2.77,pvalue=2.39423704266875e-189,pvalueTTest=1.231854709627e-39,
chr3	142985580	142985698	SLC9A9	SLC9A900002	0.610308293560279	3.5	0.599742263268865	3.5	3.56411759386589e-15	3.5	3.56411759386589e-15	NA	NA	SegRatio=0.6,AbsMeanSigma=2.77,pvalue=2.39423704266875e-189,pvalueTTest=1.231854709627e-39,
chr3	142985668	142985784	SLC9A9	SLC9A900003	0.602149118922702	3.5	0.599742263268865	3.5	3.56411759386589e-15	3.5	3.56411759386589e-15	NA	NA	SegRatio=0.6,AbsMeanSigma=2.77,pvalue=2.39423704266875e-189,pvalueTTest=1.231854709627e-39,
chr3	142985776	142985894	SLC9A9	SLC9A900004	0.895976726755548	3.5	0.599742263268865	3.5	3.56411759386589e-15	3.5	3.56411759386589e-15	NA	NA	SegRatio=0.6,AbsMeanSigma=2.77,pvalue=2.39423704266875e-189,pvalueTTest=1.231854709627e-39,
chr3	142987693	142987813	SLC9A9	SLC9A900005	0.597614879958782	3.5	0.599742263268865	3.5	3.56411759386589e-15	3.5	3.56411759386589e-15	NA	NA	SegRatio=0.6,AbsMeanSigma=2.77,pvalue=2.39423704266875e-189,pvalueTTest=1.231854709627e-39,
chr3	142987740	142987848	SLC9A9	SLC9A900006	0.833624603409853	3.5	0.599742263268865	3.5	3.56411759386589e-15	3.5	3.56411759386589e-15	NA	NA	SegRatio=0.6,AbsMeanSigma=2.77,pvalue=2.39423704266875e-189,pvalueTTest=1.231854709627e-39,
chr3	143082305	143082423	SLC9A9	SLC9A900007	0.331203799111132	3.5	0.599742263268865	3.5	3.56411759386589e-15	3.5	3.56411759386589e-15	NA	NA	SegRatio=0.6,AbsMeanSigma=2.77,pvalue=2.39423704266875e-189,pvalueTTest=1.231854709627e-39,
chr3	143082385	143082519	SLC9A9	SLC9A900008	NA	3.5	0.599742263268865	3.5	3.56411759386589e-15	3.5	3.56411759386589e-15	NA	NA	SegRatio=0.6,AbsMeanSigma=2.77,pvalue=2.39423704266875e-189,pvalueTTest=1.231854709627e-39,
chr3	143100832	143100949	SLC9A9	SLC9A900009	0.272656980905795	3.5	0.599742263268865	3.5	3.56411759386589e-15	3.5	3.56411759386589e-15	NA	NA	SegRatio=0.6,AbsMeanSigma=2.77,pvalue=2.39423704266875e-189,pvalueTTest=1.231854709627e-39,
chr3	143100945	143101059	SLC9A9	SLC9A900010	0.803587013610863	3.5	0.599742263268865	3.5	3.56411759386589e-15	3.5	3.56411759386589e-15	NA	NA	SegRatio=0.6,AbsMeanSigma=2.77,pvalue=2.39423704266875e-189,pvalueTTest=1.231854709627e-39,
chr3	143185800	143185904	SLC9A9	SLC9A900011	0.932824316580913	3.5	0.599742263268865	3.5	3.56411759386589e-15	3.5	3.56411759386589e-15	NA	NA	SegRatio=0.6,AbsMeanSigma=2.77,pvalue=2.39423704266875e-189,pvalueTTest=1.231854709627e-39,
chr3	143185867	143185971	SLC9A9	SLC9A900012	0.666800904774697	3.5	0.599742263268865	3.5	3.56411759386589e-15	3.5	3.56411759386589e-15	NA	NA	SegRatio=0.6,AbsMeanSigma=2.77,pvalue=2.39423704266875e-189,pvalueTTest=1.231854709627e-39,
chr3	143185969	143186083	SLC9A9	SLC9A900013	0.341368855571049	3.5	0.599742263268865	3.5	3.56411759386589e-15	3.5	3.56411759386589e-15	NA	NA	SegRatio=0.6,AbsMeanSigma=2.77,pvalue=2.39423704266875e-189,pvalueTTest=1.231854709627e-39,
chr3	143212463	143212567	SLC9A9	SLC9A900014	0.504487628452821	3.5	0.599742263268865	3.5	3.56411759386589e-15	3.5	3.56411759386589e-15	NA	NA	SegRatio=0.6,AbsMeanSigma=2.77,pvalue=2.39423704266875e-189,pvalueTTest=1.231854709627e-39,
chr3	143212561	143212678	SLC9A9	SLC9A900015	0.798379568397232	3.5	0.599742263268865	3.5	3.56411759386589e-15	3.5	3.56411759386589e-15	NA	NA	SegRatio=0.6,AbsMeanSigma=2.77,pvalue=2.39423704266875e-189,pvalueTTest=1.231854709627e-39,
chr3	143214149	143214244	SLC9A9	SLC9A900016	0.898237721290557	3.5	0.599742263268865	3.5	3.56411759386589e-15	3.5	3.56411759386589e-15	NA	NA	SegRatio=0.6,AbsMeanSigma=2.77,pvalue=2.39423704266875e-189,pvalueTTest=1.231854709627e-39,
chr3	143214233	143214346	SLC9A9	SLC9A900017	0.476225844694742	3.5	0.599742263268865	3.5	3.56411759386589e-15	3.5	3.56411759386589e-15	NA	NA	SegRatio=0.6,AbsMeanSigma=2.77,pvalue=2.39423704266875e-189,pvalueTTest=1.231854709627e-39,
chr3	143271160	143271264	SLC9A9	SLC9A900018	0.326555120417698	3.5	0.599742263268865	3.5	3.56411759386589e-15	3.5	3.56411759386589e-15	NA	NA	SegRatio=0.6,AbsMeanSigma=2.77,pvalue=2.39423704266875e-189,pvalueTTest=1.231854709627e-39,
chr3	143271262	143271344	SLC9A9	SLC9A900019	0.421985825517394	3.5	0.599742263268865	3.5	3.56411759386589e-15	3.5	3.56411759386589e-15	NA	NA	SegRatio=0.6,AbsMeanSigma=2.77,pvalue=2.39423704266875e-189,pvalueTTest=1.231854709627e-39,
chr3	143292902	143293017	SLC9A9	SLC9A900020	0.395298707280803	3.5	0.599742263268865	3.5	3.56411759386589e-15	3.5	3.56411759386589e-15	NA	NA	SegRatio=0.6,AbsMeanSigma=2.77,pvalue=2.39423704266875e-189,pvalueTTest=1.231854709627e-39,
chr3	143292973	143293083	SLC9A9	SLC9A900021	0.595957111384192	3.5	0.599742263268865	3.5	3.56411759386589e-15	3.5	3.56411759386589e-15	NA	NA	SegRatio=0.6,AbsMeanSigma=2.77,pvalue=2.39423704266875e-189,pvalueTTest=1.231854709627e-39,
chr3	143297405	143297525	SLC9A9	SLC9A900022	0.261302197740158	3.5	0.599742263268865	3.5	3.56411759386589e-15	3.5	3.56411759386589e-15	NA	NA	SegRatio=0.6,AbsMeanSigma=2.77,pvalue=2.39423704266875e-189,pvalueTTest=1.231854709627e-39,
chr3	143297503	143297619	SLC9A9	SLC9A900023	0.830292574516279	3.5	0.599742263268865	3.5	3.56411759386589e-15	3.5	3.56411759386589e-15	NA	NA	SegRatio=0.6,AbsMeanSigma=2.77,pvalue=2.39423704266875e-189,pvalueTTest=1.231854709627e-39,
chr3	143371024	143371124	SLC9A9	SLC9A900024	0.587377449705763	3.5	0.599742263268865	3.5	3.56411759386589e-15	3.5	3.56411759386589e-15	NA	NA	SegRatio=0.6,AbsMeanSigma=2.77,pvalue=2.39423704266875e-189,pvalueTTest=1.231854709627e-39,
chr3	143371117	143371228	SLC9A9	SLC9A900025	0.459948545052179	3.5	0.599742263268865	3.5	3.56411759386589e-15	3.5	3.56411759386589e-15	NA	NA	SegRatio=0.6,AbsMeanSigma=2.77,pvalue=2.39423704266875e-189,pvalueTTest=1.231854709627e-39,
chr3	143411962	143412072	SLC9A9	SLC9A900026	0.678703269416672	3.5	0.599742263268865	3.5	3.56411759386589e-15	3.5	3.56411759386589e-15	NA	NA	SegRatio=0.6,AbsMeanSigma=2.77,pvalue=2.39423704266875e-189,pvalueTTest=1.231854709627e-39,
chr3	143412042	143412107	SLC9A9	SLC9A900027	NA	3.5	0.599742263268865	3.5	3.56411759386589e-15	3.5	3.56411759386589e-15	NA	NA	SegRatio=0.6,AbsMeanSigma=2.77,pvalue=2.39423704266875e-189,pvalueTTest=1.231854709627e-39,
chr3	143412093	143412205	SLC9A9	SLC9A900028	0.722490576819504	3.5	0.599742263268865	3.5	3.56411759386589e-15	3.5	3.56411759386589e-15	NA	NA	SegRatio=0.6,AbsMeanSigma=2.77,pvalue=2.39423704266875e-189,pvalueTTest=1.231854709627e-39,
chr3	143513793	143513909	SLC9A9	SLC9A900029	0.641525848472129	3.5	0.599742263268865	3.5	3.56411759386589e-15	3.5	3.56411759386589e-15	NA	NA	SegRatio=0.6,AbsMeanSigma=2.77,pvalue=2.39423704266875e-189,pvalueTTest=1.231854709627e-39,
chr3	143513903	143514014	SLC9A9	SLC9A900030	1.42268820307926	3.5	0.599742263268865	3.5	3.56411759386589e-15	3.5	3.56411759386589e-15	NA	NA	SegRatio=0.6,AbsMeanSigma=2.77,pvalue=2.39423704266875e-189,pvalueTTest=1.231854709627e-39,
chr3	143515625	143515740	SLC9A9	SLC9A900031	NA	3.5	0.599742263268865	3.5	3.56411759386589e-15	3.5	3.56411759386589e-15	NA	NA	SegRatio=0.6,AbsMeanSigma=2.77,pvalue=2.39423704266875e-189,pvalueTTest=1.231854709627e-39,
chr3	143515705	143515776	SLC9A9	SLC9A900032	1.26644569910642	3.5	0.599742263268865	3.5	3.56411759386589e-15	3.5	3.56411759386589e-15	NA	NA	SegRatio=0.6,AbsMeanSigma=2.77,pvalue=2.39423704266875e-189,pvalueTTest=1.231854709627e-39,
chr3	143550765	143550878	SLC9A9	SLC9A900033	NA	3.5	0.599742263268865	3.5	3.56411759386589e-15	3.5	3.56411759386589e-15	NA	NA	SegRatio=0.6,AbsMeanSigma=2.77,pvalue=2.39423704266875e-189,pvalueTTest=1.231854709627e-39,
chr3	143550879	143550988	SLC9A9	SLC9A900034	0.523176949580602	3.5	0.599742263268865	3.5	3.56411759386589e-15	3.5	3.56411759386589e-15	NA	NA	SegRatio=0.6,AbsMeanSigma=2.77,pvalue=2.39423704266875e-189,pvalueTTest=1.231854709627e-39,
chr3	143550976	143551095	SLC9A9	SLC9A900035	0.751475859389902	3.5	0.599742263268865	3.5	3.56411759386589e-15	3.5	3.56411759386589e-15	NA	NA	SegRatio=0.6,AbsMeanSigma=2.77,pvalue=2.39423704266875e-189,pvalueTTest=1.231854709627e-39,
chr3	143566963	143567082	SLC9A9	SLC9A900036	0.795272896118874	3.5	0.599742263268865	3.5	3.56411759386589e-15	3.5	3.56411759386589e-15	NA	NA	SegRatio=0.6,AbsMeanSigma=2.77,pvalue=2.39423704266875e-189,pvalueTTest=1.231854709627e-39,
chr3	143567064	143567170	SLC9A9	SLC9A900037	0.349553378134042	3.5	0.599742263268865	3.5	3.56411759386589e-15	3.5	3.56411759386589e-15	NA	NA	SegRatio=0.6,AbsMeanSigma=2.77,pvalue=2.39423704266875e-189,pvalueTTest=1.231854709627e-39,
chr3	143567155	143567266	SLC9A9	SLC9A900038	0.335378810327989	3.5	0.599742263268865	3.5	3.56411759386589e-15	3.5	3.56411759386589e-15	NA	NA	SegRatio=0.6,AbsMeanSigma=2.77,pvalue=2.39423704266875e-189,pvalueTTest=1.231854709627e-39,
chr3	178916573	178916682	PIK3CA	PIK3CA00001	0.445577509216	3.5	0.599742263268865	3.5	9.35249176439634e-19	3.5	9.35249176439634e-19	NA	NA	SegRatio=0.6,AbsMeanSigma=2.77,pvalue=2.39423704266875e-189,pvalueTTest=1.231854709627e-39,
chr3	178916639	178916748	PIK3CA	PIK3CA00002	0.458054524053235	3.5	0.599742263268865	3.5	9.35249176439634e-19	3.5	9.35249176439634e-19	NA	NA	SegRatio=0.6,AbsMeanSigma=2.77,pvalue=2.39423704266875e-189,pvalueTTest=1.231854709627e-39,
chr3	178916746	178916861	PIK3CA	PIK3CA00003	0.345963107530602	3.5	0.599742263268865	3.5	9.35249176439634e-19	3.5	9.35249176439634e-19	NA	NA	SegRatio=0.6,AbsMeanSigma=2.77,pvalue=2.39423704266875e-189,pvalueTTest=1.231854709627e-39,
chr3	178916803	178916912	PIK3CA	PIK3CA00004	0.789955000730705	3.5	0.599742263268865	3.5	9.35249176439634e-19	3.5	9.35249176439634e-19	NA	NA	SegRatio=0.6,AbsMeanSigma=2.77,pvalue=2.39423704266875e-189,pvalueTTest=1.231854709627e-39,
chr3	178916888	178916991	PIK3CA	PIK3CA00005	0.691247440330612	3.5	0.599742263268865	3.5	9.35249176439634e-19	3.5	9.35249176439634e-19	NA	NA	SegRatio=0.6,AbsMeanSigma=2.77,pvalue=2.39423704266875e-189,pvalueTTest=1.231854709627e-39,
chr3	178917449	178917559	PIK3CA	PIK3CA00006	0.619324612214396	3.5	0.599742263268865	3.5	9.35249176439634e-19	3.5	9.35249176439634e-19	NA	NA	SegRatio=0.6,AbsMeanSigma=2.77,pvalue=2.39423704266875e-189,pvalueTTest=1.231854709627e-39,
chr3	178917537	178917648	PIK3CA	PIK3CA00007	0.624428640957253	3.5	0.599742263268865	3.5	9.35249176439634e-19	3.5	9.35249176439634e-19	NA	NA	SegRatio=0.6,AbsMeanSigma=2.77,pvalue=2.39423704266875e-189,pvalueTTest=1.231854709627e-39,
chr3	178917608	178917721	PIK3CA	PIK3CA00008	NA	3.5	0.599742263268865	3.5	9.35249176439634e-19	3.5	9.35249176439634e-19	NA	NA	SegRatio=0.6,AbsMeanSigma=2.77,pvalue=2.39423704266875e-189,pvalueTTest=1.231854709627e-39,
chr3	178919054	178919109	PIK3CA	PIK3CA00009	NA	3.5	0.599742263268865	3.5	9.35249176439634e-19	3.5	9.35249176439634e-19	NA	NA	SegRatio=0.6,AbsMeanSigma=2.77,pvalue=2.39423704266875e-189,pvalueTTest=1.231854709627e-39,
chr3	178919110	178919217	PIK3CA	PIK3CA00010	0.800750584872963	3.5	0.599742263268865	3.5	9.35249176439634e-19	3.5	9.35249176439634e-19	NA	NA	SegRatio=0.6,AbsMeanSigma=2.77,pvalue=2.39423704266875e-189,pvalueTTest=1.231854709627e-39,
chr3	178919194	178919308	PIK3CA	PIK3CA00011	NA	3.5	0.599742263268865	3.5	9.35249176439634e-19	3.5	9.35249176439634e-19	NA	NA	SegRatio=0.6,AbsMeanSigma=2.77,pvalue=2.39423704266875e-189,pvalueTTest=1.231854709627e-39,
chr3	178919262	178919372	PIK3CA	PIK3CA00012	NA	3.5	0.599742263268865	3.5	9.35249176439634e-19	3.5	9.35249176439634e-19	NA	NA	SegRatio=0.6,AbsMeanSigma=2.77,pvalue=2.39423704266875e-189,pvalueTTest=1.231854709627e-39,
chr3	178921311	178921424	PIK3CA	PIK3CA00013	0.928582422081053	3.5	0.599742263268865	3.5	9.35249176439634e-19	3.5	9.35249176439634e-19	NA	NA	SegRatio=0.6,AbsMeanSigma=2.77,pvalue=2.39423704266875e-189,pvalueTTest=1.231854709627e-39,
chr3	178921415	178921531	PIK3CA	PIK3CA00014	0.766049334483879	3.5	0.599742263268865	3.5	9.35249176439634e-19	3.5	9.35249176439634e-19	NA	NA	SegRatio=0.6,AbsMeanSigma=2.77,pvalue=2.39423704266875e-189,pvalueTTest=1.231854709627e-39,
chr3	178921506	178921581	PIK3CA	PIK3CA00015	NA	3.5	0.599742263268865	3.5	9.35249176439634e-19	3.5	9.35249176439634e-19	NA	NA	SegRatio=0.6,AbsMeanSigma=2.77,pvalue=2.39423704266875e-189,pvalueTTest=1.231854709627e-39,
chr3	178921573	178921687	PIK3CA	PIK3CA00016	NA	3.5	0.599742263268865	3.5	9.35249176439634e-19	3.5	9.35249176439634e-19	NA	NA	SegRatio=0.6,AbsMeanSigma=2.77,pvalue=2.39423704266875e-189,pvalueTTest=1.231854709627e-39,
chr3	178922256	178922366	PIK3CA	PIK3CA00017	0.404501600711814	3.5	0.599742263268865	3.5	9.35249176439634e-19	3.5	9.35249176439634e-19	NA	NA	SegRatio=0.6,AbsMeanSigma=2.77,pvalue=2.39423704266875e-189,pvalueTTest=1.231854709627e-39,
chr3	178922321	178922416	PIK3CA	PIK3CA00018	0.344081818426827	3.5	0.599742263268865	3.5	9.35249176439634e-19	3.5	9.35249176439634e-19	NA	NA	SegRatio=0.6,AbsMeanSigma=2.77,pvalue=2.39423704266875e-189,pvalueTTest=1.231854709627e-39,
chr3	178927321	178927438	PIK3CA	PIK3CA00019	0.374432724233631	3.5	0.599742263268865	3.5	9.35249176439634e-19	3.5	9.35249176439634e-19	NA	NA	SegRatio=0.6,AbsMeanSigma=2.77,pvalue=2.39423704266875e-189,pvalueTTest=1.231854709627e-39,
chr3	178927432	178927532	PIK3CA	PIK3CA00020	0.683464855759487	3.5	0.599742263268865	3.5	9.35249176439634e-19	3.5	9.35249176439634e-19	NA	NA	SegRatio=0.6,AbsMeanSigma=2.77,pvalue=2.39423704266875e-189,pvalueTTest=1.231854709627e-39,
chr3	178927892	178927988	PIK3CA	PIK3CA00021	1.44232079990823	3.5	0.599742263268865	3.5	9.35249176439634e-19	3.5	9.35249176439634e-19	NA	NA	SegRatio=0.6,AbsMeanSigma=2.77,pvalue=2.39423704266875e-189,pvalueTTest=1.231854709627e-39,
chr3	178928028	178928104	PIK3CA	PIK3CA00022	0.475017513981262	3.5	0.599742263268865	3.5	9.35249176439634e-19	3.5	9.35249176439634e-19	NA	NA	SegRatio=0.6,AbsMeanSigma=2.77,pvalue=2.39423704266875e-189,pvalueTTest=1.231854709627e-39,
chr3	178928093	178928207	PIK3CA	PIK3CA00023	NA	3.5	0.599742263268865	3.5	9.35249176439634e-19	3.5	9.35249176439634e-19	NA	NA	SegRatio=0.6,AbsMeanSigma=2.77,pvalue=2.39423704266875e-189,pvalueTTest=1.231854709627e-39,
chr3	178928180	178928272	PIK3CA	PIK3CA00024	0.61506739770918	3.5	0.599742263268865	3.5	9.35249176439634e-19	3.5	9.35249176439634e-19	NA	NA	SegRatio=0.6,AbsMeanSigma=2.77,pvalue=2.39423704266875e-189,pvalueTTest=1.231854709627e-39,
chr3	178928246	178928349	PIK3CA	PIK3CA00025	0.780335099775543	3.5	0.599742263268865	3.5	9.35249176439634e-19	3.5	9.35249176439634e-19	NA	NA	SegRatio=0.6,AbsMeanSigma=2.77,pvalue=2.39423704266875e-189,pvalueTTest=1.231854709627e-39,
chr3	178928334	178928443	PIK3CA	PIK3CA00026	0.667824738892722	3.5	0.599742263268865	3.5	9.35249176439634e-19	3.5	9.35249176439634e-19	NA	NA	SegRatio=0.6,AbsMeanSigma=2.77,pvalue=2.39423704266875e-189,pvalueTTest=1.231854709627e-39,
chr3	178936039	178936127	PIK3CA	PIK3CA00027	NA	3.5	0.599742263268865	3.5	9.35249176439634e-19	3.5	9.35249176439634e-19	NA	NA	SegRatio=0.6,AbsMeanSigma=2.77,pvalue=2.39423704266875e-189,pvalueTTest=1.231854709627e-39,
chr3	178936065	178936181	PIK3CA	PIK3CA00028	NA	3.5	0.599742263268865	3.5	9.35249176439634e-19	3.5	9.35249176439634e-19	NA	NA	SegRatio=0.6,AbsMeanSigma=2.77,pvalue=2.39423704266875e-189,pvalueTTest=1.231854709627e-39,
chr3	178936945	178937056	PIK3CA	PIK3CA00029	0.623713199441315	3.5	0.599742263268865	3.5	9.35249176439634e-19	3.5	9.35249176439634e-19	NA	NA	SegRatio=0.6,AbsMeanSigma=2.77,pvalue=2.39423704266875e-189,pvalueTTest=1.231854709627e-39,
chr3	178937024	178937133	PIK3CA	PIK3CA00030	NA	3.5	0.599742263268865	3.5	9.35249176439634e-19	3.5	9.35249176439634e-19	NA	NA	SegRatio=0.6,AbsMeanSigma=2.77,pvalue=2.39423704266875e-189,pvalueTTest=1.231854709627e-39,
chr3	178937306	178937445	PIK3CA	PIK3CA00031	0.498104899380747	3.5	0.599742263268865	3.5	9.35249176439634e-19	3.5	9.35249176439634e-19	NA	NA	SegRatio=0.6,AbsMeanSigma=2.77,pvalue=2.39423704266875e-189,pvalueTTest=1.231854709627e-39,
chr3	178937697	178937804	PIK3CA	PIK3CA00032	0.339336542543613	3.5	0.599742263268865	3.5	9.35249176439634e-19	3.5	9.35249176439634e-19	NA	NA	SegRatio=0.6,AbsMeanSigma=2.77,pvalue=2.39423704266875e-189,pvalueTTest=1.231854709627e-39,
chr3	178937806	178937937	PIK3CA	PIK3CA00033	NA	3.5	0.599742263268865	3.5	9.35249176439634e-19	3.5	9.35249176439634e-19	NA	NA	SegRatio=0.6,AbsMeanSigma=2.77,pvalue=2.39423704266875e-189,pvalueTTest=1.231854709627e-39,
chr3	178938711	178938825	PIK3CA	PIK3CA00034	0.469785756616932	3.5	0.599742263268865	3.5	9.35249176439634e-19	3.5	9.35249176439634e-19	NA	NA	SegRatio=0.6,AbsMeanSigma=2.77,pvalue=2.39423704266875e-189,pvalueTTest=1.231854709627e-39,
chr3	178938779	178938889	PIK3CA	PIK3CA00035	0.293559113407273	3.5	0.599742263268865	3.5	9.35249176439634e-19	3.5	9.35249176439634e-19	NA	NA	SegRatio=0.6,AbsMeanSigma=2.77,pvalue=2.39423704266875e-189,pvalueTTest=1.231854709627e-39,
chr3	178938839	178938944	PIK3CA	PIK3CA00036	0.660570660570188	3.5	0.599742263268865	3.5	9.35249176439634e-19	3.5	9.35249176439634e-19	NA	NA	SegRatio=0.6,AbsMeanSigma=2.77,pvalue=2.39423704266875e-189,pvalueTTest=1.231854709627e-39,
chr3	178938938	178939043	PIK3CA	PIK3CA00037	0.812086377158812	3.5	0.599742263268865	3.5	9.35249176439634e-19	3.5	9.35249176439634e-19	NA	NA	SegRatio=0.6,AbsMeanSigma=2.77,pvalue=2.39423704266875e-189,pvalueTTest=1.231854709627e-39,
chr3	178941809	178941915	PIK3CA	PIK3CA00038	0.457359119385965	3.5	0.599742263268865	3.5	9.35249176439634e-19	3.5	9.35249176439634e-19	NA	NA	SegRatio=0.6,AbsMeanSigma=2.77,pvalue=2.39423704266875e-189,pvalueTTest=1.231854709627e-39,
chr3	178941911	178942019	PIK3CA	PIK3CA00039	0.336108349916948	3.5	0.599742263268865	3.5	9.35249176439634e-19	3.5	9.35249176439634e-19	NA	NA	SegRatio=0.6,AbsMeanSigma=2.77,pvalue=2.39423704266875e-189,pvalueTTest=1.231854709627e-39,
chr3	178942385	178942518	PIK3CA	PIK3CA00040	NA	3.5	0.599742263268865	3.5	9.35249176439634e-19	3.5	9.35249176439634e-19	NA	NA	SegRatio=0.6,AbsMeanSigma=2.77,pvalue=2.39423704266875e-189,pvalueTTest=1.231854709627e-39,
chr3	178942517	178942629	PIK3CA	PIK3CA00041	0.920309560200877	3.5	0.599742263268865	3.5	9.35249176439634e-19	3.5	9.35249176439634e-19	NA	NA	SegRatio=0.6,AbsMeanSigma=2.77,pvalue=2.39423704266875e-189,pvalueTTest=1.231854709627e-39,
chr3	178943719	178943847	PIK3CA	PIK3CA00042	0.569129831858419	3.5	0.599742263268865	3.5	9.35249176439634e-19	3.5	9.35249176439634e-19	NA	NA	SegRatio=0.6,AbsMeanSigma=2.77,pvalue=2.39423704266875e-189,pvalueTTest=1.231854709627e-39,
chr3	178946957	178947075	PIK3CA	PIK3CA00043	0.96650247642058	3.5	0.599742263268865	3.5	9.35249176439634e-19	3.5	9.35249176439634e-19	NA	NA	SegRatio=0.6,AbsMeanSigma=2.77,pvalue=2.39423704266875e-189,pvalueTTest=1.231854709627e-39,
chr3	178947074	178947187	PIK3CA	PIK3CA00044	0.250803144187646	3.5	0.599742263268865	3.5	9.35249176439634e-19	3.5	9.35249176439634e-19	NA	NA	SegRatio=0.6,AbsMeanSigma=2.77,pvalue=2.39423704266875e-189,pvalueTTest=1.231854709627e-39,
chr3	178947155	178947273	PIK3CA	PIK3CA00045	0.402197636005919	3.5	0.599742263268865	3.5	9.35249176439634e-19	3.5	9.35249176439634e-19	NA	NA	SegRatio=0.6,AbsMeanSigma=2.77,pvalue=2.39423704266875e-189,pvalueTTest=1.231854709627e-39,
chr3	178947722	178947819	PIK3CA	PIK3CA00046	0.685747668662286	3.5	0.599742263268865	3.5	9.35249176439634e-19	3.5	9.35249176439634e-19	NA	NA	SegRatio=0.6,AbsMeanSigma=2.77,pvalue=2.39423704266875e-189,pvalueTTest=1.231854709627e-39,
chr3	178947820	178947935	PIK3CA	PIK3CA00047.PIK3CA00048	0.437624263692682	3.5	0.599742263268865	3.5	9.35249176439634e-19	3.5	9.35249176439634e-19	NA	NA	SegRatio=0.6,AbsMeanSigma=2.77,pvalue=2.39423704266875e-189,pvalueTTest=1.231854709627e-39,
chr3	178947963	178948074	PIK3CA	PIK3CA00049	NA	3.5	0.599742263268865	3.5	9.35249176439634e-19	3.5	9.35249176439634e-19	NA	NA	SegRatio=0.6,AbsMeanSigma=2.77,pvalue=2.39423704266875e-189,pvalueTTest=1.231854709627e-39,
chr3	178948035	178948147	PIK3CA	PIK3CA00050	0.869573767817416	3.5	0.599742263268865	3.5	9.35249176439634e-19	3.5	9.35249176439634e-19	NA	NA	SegRatio=0.6,AbsMeanSigma=2.77,pvalue=2.39423704266875e-189,pvalueTTest=1.231854709627e-39,
chr3	178948089	178948200	PIK3CA	PIK3CA00051	0.572684686232704	3.5	0.599742263268865	3.5	9.35249176439634e-19	3.5	9.35249176439634e-19	NA	NA	SegRatio=0.6,AbsMeanSigma=2.77,pvalue=2.39423704266875e-189,pvalueTTest=1.231854709627e-39,
chr3	178951861	178951975	PIK3CA	PIK3CA00052	0.262510175787582	3.5	0.599742263268865	3.5	9.35249176439634e-19	3.5	9.35249176439634e-19	NA	NA	SegRatio=0.6,AbsMeanSigma=2.77,pvalue=2.39423704266875e-189,pvalueTTest=1.231854709627e-39,
chr3	178951933	178952043	PIK3CA	PIK3CA00053	0.533400821167924	3.5	0.599742263268865	3.5	9.35249176439634e-19	3.5	9.35249176439634e-19	NA	NA	SegRatio=0.6,AbsMeanSigma=2.77,pvalue=2.39423704266875e-189,pvalueTTest=1.231854709627e-39,
chr3	178952039	178952131	PIK3CA	PIK3CA00054	0.561532067905599	3.5	0.599742263268865	3.5	9.35249176439634e-19	3.5	9.35249176439634e-19	NA	NA	SegRatio=0.6,AbsMeanSigma=2.77,pvalue=2.39423704266875e-189,pvalueTTest=1.231854709627e-39,
chr3	178952127	178952243	PIK3CA	PIK3CA00055	0.900591147312472	3.5	0.599742263268865	3.5	9.35249176439634e-19	3.5	9.35249176439634e-19	NA	NA	SegRatio=0.6,AbsMeanSigma=2.77,pvalue=2.39423704266875e-189,pvalueTTest=1.231854709627e-39,
chr5	149357195	149357307	SLC26A2	SLC26A200001	1.110897619412	4.5	0.766363253605739	4.5	3.0988584636894e-15	4.5	3.0988584636894e-15	NA	NA	SegRatio=0.77,AbsMeanSigma=3.05,pvalue=1.12494020630071e-58,pvalueTTest=3.0988584636894e-15,
chr5	149357285	149357385	SLC26A2	SLC26A200002	0.949718258272628	4.5	0.766363253605739	4.5	3.0988584636894e-15	4.5	3.0988584636894e-15	NA	NA	SegRatio=0.77,AbsMeanSigma=3.05,pvalue=1.12494020630071e-58,pvalueTTest=3.0988584636894e-15,
chr5	149357364	149357484	SLC26A2	SLC26A200003	0.715404819479247	4.5	0.766363253605739	4.5	3.0988584636894e-15	4.5	3.0988584636894e-15	NA	NA	SegRatio=0.77,AbsMeanSigma=3.05,pvalue=1.12494020630071e-58,pvalueTTest=3.0988584636894e-15,
chr5	149357453	149357565	SLC26A2	SLC26A200004	1.00918676236455	4.5	0.766363253605739	4.5	3.0988584636894e-15	4.5	3.0988584636894e-15	NA	NA	SegRatio=0.77,AbsMeanSigma=3.05,pvalue=1.12494020630071e-58,pvalueTTest=3.0988584636894e-15,
chr5	149357563	149357669	SLC26A2	SLC26A200005	0.981211583137197	4.5	0.766363253605739	4.5	3.0988584636894e-15	4.5	3.0988584636894e-15	NA	NA	SegRatio=0.77,AbsMeanSigma=3.05,pvalue=1.12494020630071e-58,pvalueTTest=3.0988584636894e-15,
chr5	149357638	149357754	SLC26A2	SLC26A200006	1.14374166268008	4.5	0.766363253605739	4.5	3.0988584636894e-15	4.5	3.0988584636894e-15	NA	NA	SegRatio=0.77,AbsMeanSigma=3.05,pvalue=1.12494020630071e-58,pvalueTTest=3.0988584636894e-15,
chr5	149357699	149357792	SLC26A2	SLC26A200007	0.850394350551082	4.5	0.766363253605739	4.5	3.0988584636894e-15	4.5	3.0988584636894e-15	NA	NA	SegRatio=0.77,AbsMeanSigma=3.05,pvalue=1.12494020630071e-58,pvalueTTest=3.0988584636894e-15,
chr5	149357771	149357881	SLC26A2	SLC26A200008	0.850913735277977	4.5	0.766363253605739	4.5	3.0988584636894e-15	4.5	3.0988584636894e-15	NA	NA	SegRatio=0.77,AbsMeanSigma=3.05,pvalue=1.12494020630071e-58,pvalueTTest=3.0988584636894e-15,
chr5	149357876	149357986	SLC26A2	SLC26A200009	0.257019371238251	4.5	0.766363253605739	4.5	3.0988584636894e-15	4.5	3.0988584636894e-15	NA	NA	SegRatio=0.77,AbsMeanSigma=3.05,pvalue=1.12494020630071e-58,pvalueTTest=3.0988584636894e-15,
chr5	149359772	149359888	SLC26A2	SLC26A200010	0.766363253605739	4.5	0.766363253605739	4.5	3.0988584636894e-15	4.5	3.0988584636894e-15	NA	NA	SegRatio=0.77,AbsMeanSigma=3.05,pvalue=1.12494020630071e-58,pvalueTTest=3.0988584636894e-15,
chr5	149359859	149359964	SLC26A2	SLC26A200011	0.579003550046454	4.5	0.766363253605739	4.5	3.0988584636894e-15	4.5	3.0988584636894e-15	NA	NA	SegRatio=0.77,AbsMeanSigma=3.05,pvalue=1.12494020630071e-58,pvalueTTest=3.0988584636894e-15,
chr5	149359929	149360042	SLC26A2	SLC26A200012	0.442587345935846	4.5	0.766363253605739	4.5	3.0988584636894e-15	4.5	3.0988584636894e-15	NA	NA	SegRatio=0.77,AbsMeanSigma=3.05,pvalue=1.12494020630071e-58,pvalueTTest=3.0988584636894e-15,
chr5	149360000	149360104	SLC26A2	SLC26A200013	0.726985815306377	4.5	0.766363253605739	4.5	3.0988584636894e-15	4.5	3.0988584636894e-15	NA	NA	SegRatio=0.77,AbsMeanSigma=3.05,pvalue=1.12494020630071e-58,pvalueTTest=3.0988584636894e-15,
chr5	149360060	149360169	SLC26A2	SLC26A200014	0.621703154845027	4.5	0.766363253605739	4.5	3.0988584636894e-15	4.5	3.0988584636894e-15	NA	NA	SegRatio=0.77,AbsMeanSigma=3.05,pvalue=1.12494020630071e-58,pvalueTTest=3.0988584636894e-15,
chr5	149360168	149360282	SLC26A2	SLC26A200015	0.876301434098418	4.5	0.766363253605739	4.5	3.0988584636894e-15	4.5	3.0988584636894e-15	NA	NA	SegRatio=0.77,AbsMeanSigma=3.05,pvalue=1.12494020630071e-58,pvalueTTest=3.0988584636894e-15,
chr5	149360279	149360390	SLC26A2	SLC26A200016	0.714081523275673	4.5	0.766363253605739	4.5	3.0988584636894e-15	4.5	3.0988584636894e-15	NA	NA	SegRatio=0.77,AbsMeanSigma=3.05,pvalue=1.12494020630071e-58,pvalueTTest=3.0988584636894e-15,
chr5	149360386	149360493	SLC26A2	SLC26A200017	0.830335767652144	4.5	0.766363253605739	4.5	3.0988584636894e-15	4.5	3.0988584636894e-15	NA	NA	SegRatio=0.77,AbsMeanSigma=3.05,pvalue=1.12494020630071e-58,pvalueTTest=3.0988584636894e-15,
chr5	149360482	149360594	SLC26A2	SLC26A200018	0.773911270955155	4.5	0.766363253605739	4.5	3.0988584636894e-15	4.5	3.0988584636894e-15	NA	NA	SegRatio=0.77,AbsMeanSigma=3.05,pvalue=1.12494020630071e-58,pvalueTTest=3.0988584636894e-15,
chr5	149360591	149360703	SLC26A2	SLC26A200019	0.765850237635531	4.5	0.766363253605739	4.5	3.0988584636894e-15	4.5	3.0988584636894e-15	NA	NA	SegRatio=0.77,AbsMeanSigma=3.05,pvalue=1.12494020630071e-58,pvalueTTest=3.0988584636894e-15,
chr5	149360680	149360795	SLC26A2	SLC26A200020	0.71134778418014	4.5	0.766363253605739	4.5	3.0988584636894e-15	4.5	3.0988584636894e-15	NA	NA	SegRatio=0.77,AbsMeanSigma=3.05,pvalue=1.12494020630071e-58,pvalueTTest=3.0988584636894e-15,
chr5	149360721	149360835	SLC26A2	SLC26A200021	0.808442221174289	4.5	0.766363253605739	4.5	3.0988584636894e-15	4.5	3.0988584636894e-15	NA	NA	SegRatio=0.77,AbsMeanSigma=3.05,pvalue=1.12494020630071e-58,pvalueTTest=3.0988584636894e-15,
chr5	149360834	149360954	SLC26A2	SLC26A200022	0.455067600595959	4.5	0.766363253605739	4.5	3.0988584636894e-15	4.5	3.0988584636894e-15	NA	NA	SegRatio=0.77,AbsMeanSigma=3.05,pvalue=1.12494020630071e-58,pvalueTTest=3.0988584636894e-15,
chr5	149360885	149360993	SLC26A2	SLC26A200023	0.710302396470647	4.5	0.766363253605739	4.5	3.0988584636894e-15	4.5	3.0988584636894e-15	NA	NA	SegRatio=0.77,AbsMeanSigma=3.05,pvalue=1.12494020630071e-58,pvalueTTest=3.0988584636894e-15,
chr5	149360957	149361068	SLC26A2	SLC26A200024	0.695187278131786	4.5	0.766363253605739	4.5	3.0988584636894e-15	4.5	3.0988584636894e-15	NA	NA	SegRatio=0.77,AbsMeanSigma=3.05,pvalue=1.12494020630071e-58,pvalueTTest=3.0988584636894e-15,
chr5	149361049	149361162	SLC26A2	SLC26A200025	0.868670194302934	4.5	0.766363253605739	4.5	3.0988584636894e-15	4.5	3.0988584636894e-15	NA	NA	SegRatio=0.77,AbsMeanSigma=3.05,pvalue=1.12494020630071e-58,pvalueTTest=3.0988584636894e-15,
chr5	149361160	149361275	SLC26A2	SLC26A200026	0.691132061708108	4.5	0.766363253605739	4.5	3.0988584636894e-15	4.5	3.0988584636894e-15	NA	NA	SegRatio=0.77,AbsMeanSigma=3.05,pvalue=1.12494020630071e-58,pvalueTTest=3.0988584636894e-15,
chr5	149361234	149361347	SLC26A2	SLC26A200027	1.49081384211304	4.5	0.766363253605739	4.5	3.0988584636894e-15	4.5	3.0988584636894e-15	NA	NA	SegRatio=0.77,AbsMeanSigma=3.05,pvalue=1.12494020630071e-58,pvalueTTest=3.0988584636894e-15,
chr5	149361348	149361451	SLC26A2	SLC26A200028	NA	4.5	0.766363253605739	4.5	3.0988584636894e-15	4.5	3.0988584636894e-15	NA	NA	SegRatio=0.77,AbsMeanSigma=3.05,pvalue=1.12494020630071e-58,pvalueTTest=3.0988584636894e-15,
chr6	43550021	43550136	POLH	POLH00001	1.37384275367903	4	0.721906546629713	4	0.0544131800253871	4.5	1.77655056170216e-13	NA	NA	SegRatio=0.72,AbsMeanSigma=3.33,pvalue=2.30977153432829e-86,pvalueTTest=1.77003143285171e-13,
chr6	43550106	43550225	POLH	POLH00002	1.19250308252531	4	0.721906546629713	4	0.0544131800253871	4.5	1.77655056170216e-13	NA	NA	SegRatio=0.72,AbsMeanSigma=3.33,pvalue=2.30977153432829e-86,pvalueTTest=1.77003143285171e-13,
chr6	43550643	43550780	POLH	POLH00003	1.15739870625405	4	0.721906546629713	4	0.0544131800253871	4.5	1.77655056170216e-13	NA	NA	SegRatio=0.72,AbsMeanSigma=3.33,pvalue=2.30977153432829e-86,pvalueTTest=1.77003143285171e-13,
chr6	43550770	43550859	POLH	POLH00004	0.990247628805691	4	0.721906546629713	4	0.0544131800253871	4.5	1.77655056170216e-13	NA	NA	SegRatio=0.72,AbsMeanSigma=3.33,pvalue=2.30977153432829e-86,pvalueTTest=1.77003143285171e-13,
chr6	43550846	43550961	POLH	POLH00005	0.860550904743886	4	0.721906546629713	4	0.0544131800253871	4.5	1.77655056170216e-13	NA	NA	SegRatio=0.72,AbsMeanSigma=3.33,pvalue=2.30977153432829e-86,pvalueTTest=1.77003143285171e-13,
chr6	43554962	43555070	POLH	POLH00006	1.46170414437087	4	0.721906546629713	4	0.0544131800253871	4.5	1.77655056170216e-13	NA	NA	SegRatio=0.72,AbsMeanSigma=3.33,pvalue=2.30977153432829e-86,pvalueTTest=1.77003143285171e-13,
chr6	43555045	43555157	POLH	POLH00007	0.988788279976502	4	0.721906546629713	4	0.0544131800253871	4.5	1.77655056170216e-13	NA	NA	SegRatio=0.72,AbsMeanSigma=3.33,pvalue=2.30977153432829e-86,pvalueTTest=1.77003143285171e-13,
chr6	43555147	43555240	POLH	POLH00008	0.927984968320716	4	0.721906546629713	4	0.0544131800253871	4.5	1.77655056170216e-13	NA	NA	SegRatio=0.72,AbsMeanSigma=3.33,pvalue=2.30977153432829e-86,pvalueTTest=1.77003143285171e-13,
chr6	43555222	43555337	POLH	POLH00009	0.974125311808324	4	0.721906546629713	4	0.0544131800253871	4.5	1.77655056170216e-13	NA	NA	SegRatio=0.72,AbsMeanSigma=3.33,pvalue=2.30977153432829e-86,pvalueTTest=1.77003143285171e-13,
chr6	43565380	43565483	POLH	POLH00010	0.721906546629713	4	0.721906546629713	4	0.0544131800253871	4.5	1.77655056170216e-13	NA	NA	SegRatio=0.72,AbsMeanSigma=3.33,pvalue=2.30977153432829e-86,pvalueTTest=1.77003143285171e-13,
chr6	43565474	43565590	POLH	POLH00011	0.691646225858662	4	0.721906546629713	4	0.0544131800253871	4.5	1.77655056170216e-13	NA	NA	SegRatio=0.72,AbsMeanSigma=3.33,pvalue=2.30977153432829e-86,pvalueTTest=1.77003143285171e-13,
chr6	43565557	43565663	POLH	POLH00012	0.607463611021454	4	0.721906546629713	4	0.0544131800253871	4.5	1.77655056170216e-13	NA	NA	SegRatio=0.72,AbsMeanSigma=3.33,pvalue=2.30977153432829e-86,pvalueTTest=1.77003143285171e-13,
chr6	43568702	43568816	POLH	POLH00013	0.753979354430818	4	0.721906546629713	4	0.0544131800253871	4.5	1.77655056170216e-13	NA	NA	SegRatio=0.72,AbsMeanSigma=3.33,pvalue=2.30977153432829e-86,pvalueTTest=1.77003143285171e-13,
chr6	43568763	43568877	POLH	POLH00014	0.742971107015785	4	0.721906546629713	4	0.0544131800253871	4.5	1.77655056170216e-13	NA	NA	SegRatio=0.72,AbsMeanSigma=3.33,pvalue=2.30977153432829e-86,pvalueTTest=1.77003143285171e-13,
chr6	43571574	43571679	POLH	POLH00015	1.018598259025	4	0.721906546629713	4	0.0544131800253871	4.5	1.77655056170216e-13	NA	NA	SegRatio=0.72,AbsMeanSigma=3.33,pvalue=2.30977153432829e-86,pvalueTTest=1.77003143285171e-13,
chr6	43571673	43571777	POLH	POLH00016	0.562352320549917	4	0.721906546629713	4	0.0544131800253871	4.5	1.77655056170216e-13	NA	NA	SegRatio=0.72,AbsMeanSigma=3.33,pvalue=2.30977153432829e-86,pvalueTTest=1.77003143285171e-13,
chr6	43572331	43572426	POLH	POLH00017	0.428682993508853	4	0.721906546629713	4	0.0544131800253871	4.5	1.77655056170216e-13	NA	NA	SegRatio=0.72,AbsMeanSigma=3.33,pvalue=2.30977153432829e-86,pvalueTTest=1.77003143285171e-13,
chr6	43572425	43572538	POLH	POLH00018	0.690801591294291	4	0.721906546629713	4	0.0544131800253871	4.5	1.77655056170216e-13	NA	NA	SegRatio=0.72,AbsMeanSigma=3.33,pvalue=2.30977153432829e-86,pvalueTTest=1.77003143285171e-13,
chr6	43572950	43573042	POLH	POLH00019	0.565958700360645	4	0.721906546629713	4	0.0544131800253871	4.5	1.77655056170216e-13	NA	NA	SegRatio=0.72,AbsMeanSigma=3.33,pvalue=2.30977153432829e-86,pvalueTTest=1.77003143285171e-13,
chr6	43573008	43573118	POLH	POLH00020	0.717244367336349	4	0.721906546629713	4	0.0544131800253871	4.5	1.77655056170216e-13	NA	NA	SegRatio=0.72,AbsMeanSigma=3.33,pvalue=2.30977153432829e-86,pvalueTTest=1.77003143285171e-13,
chr6	43578258	43578374	POLH	POLH00021	0.296445678964835	4	0.721906546629713	4	0.0544131800253871	4.5	1.77655056170216e-13	NA	NA	SegRatio=0.72,AbsMeanSigma=3.33,pvalue=2.30977153432829e-86,pvalueTTest=1.77003143285171e-13,
chr6	43578346	43578458	POLH	POLH00022	0.550012992745287	4	0.721906546629713	4	0.0544131800253871	4.5	1.77655056170216e-13	NA	NA	SegRatio=0.72,AbsMeanSigma=3.33,pvalue=2.30977153432829e-86,pvalueTTest=1.77003143285171e-13,
chr6	43578455	43578565	POLH	POLH00023	0.927903097035589	4	0.721906546629713	4	0.0544131800253871	4.5	1.77655056170216e-13	NA	NA	SegRatio=0.72,AbsMeanSigma=3.33,pvalue=2.30977153432829e-86,pvalueTTest=1.77003143285171e-13,
chr6	43581344	43581457	POLH	POLH00024	0.932352080394481	4	0.721906546629713	4	0.0544131800253871	4.5	1.77655056170216e-13	NA	NA	SegRatio=0.72,AbsMeanSigma=3.33,pvalue=2.30977153432829e-86,pvalueTTest=1.77003143285171e-13,
chr6	43581415	43581533	POLH	POLH00025	0.538604665486331	4	0.721906546629713	4	0.0544131800253871	4.5	1.77655056170216e-13	NA	NA	SegRatio=0.72,AbsMeanSigma=3.33,pvalue=2.30977153432829e-86,pvalueTTest=1.77003143285171e-13,
chr6	43581474	43581568	POLH	POLH00026	0.722509522695758	4	0.721906546629713	4	0.0544131800253871	4.5	1.77655056170216e-13	NA	NA	SegRatio=0.72,AbsMeanSigma=3.33,pvalue=2.30977153432829e-86,pvalueTTest=1.77003143285171e-13,
chr6	43581530	43581650	POLH	POLH00027	0.851523133199142	4	0.721906546629713	4	0.0544131800253871	4.5	1.77655056170216e-13	NA	NA	SegRatio=0.72,AbsMeanSigma=3.33,pvalue=2.30977153432829e-86,pvalueTTest=1.77003143285171e-13,
chr6	43581603	43581719	POLH	POLH00028	0.99446578556251	4	0.721906546629713	4	0.0544131800253871	4.5	1.77655056170216e-13	NA	NA	SegRatio=0.72,AbsMeanSigma=3.33,pvalue=2.30977153432829e-86,pvalueTTest=1.77003143285171e-13,
chr6	43581719	43581834	POLH	POLH00029	1.07012980378865	4	0.721906546629713	4	0.0544131800253871	4.5	1.77655056170216e-13	NA	NA	SegRatio=0.72,AbsMeanSigma=3.33,pvalue=2.30977153432829e-86,pvalueTTest=1.77003143285171e-13,
chr6	43581828	43581921	POLH	POLH00030	0.773869542503044	4	0.721906546629713	4	0.0544131800253871	4.5	1.77655056170216e-13	NA	NA	SegRatio=0.72,AbsMeanSigma=3.33,pvalue=2.30977153432829e-86,pvalueTTest=1.77003143285171e-13,
chr6	43581915	43582026	POLH	POLH00031	0.250697314422187	4	0.721906546629713	4	0.0544131800253871	4.5	1.77655056170216e-13	NA	NA	SegRatio=0.72,AbsMeanSigma=3.33,pvalue=2.30977153432829e-86,pvalueTTest=1.77003143285171e-13,
chr6	43582007	43582120	POLH	POLH00032	0.942847127919935	4	0.721906546629713	4	0.0544131800253871	4.5	1.77655056170216e-13	NA	NA	SegRatio=0.72,AbsMeanSigma=3.33,pvalue=2.30977153432829e-86,pvalueTTest=1.77003143285171e-13,
chr6	43582103	43582214	POLH	POLH00033	0.354398190153261	4	0.721906546629713	4	0.0544131800253871	4.5	1.77655056170216e-13	NA	NA	SegRatio=0.72,AbsMeanSigma=3.33,pvalue=2.30977153432829e-86,pvalueTTest=1.77003143285171e-13,
chr6	43582183	43582286	POLH	POLH00034	NA	4	0.721906546629713	4	0.0544131800253871	4.5	1.77655056170216e-13	NA	NA	SegRatio=0.72,AbsMeanSigma=3.33,pvalue=2.30977153432829e-86,pvalueTTest=1.77003143285171e-13,
chr6	43582263	43582377	POLH	POLH00035	NA	4	0.721906546629713	4	0.0544131800253871	4.5	1.77655056170216e-13	NA	NA	SegRatio=0.72,AbsMeanSigma=3.33,pvalue=2.30977153432829e-86,pvalueTTest=1.77003143285171e-13,
chr7	39046422	39046535	POU6F2	POU6F200001	0.305473432613258	3.5	0.623549425576172	3.5	5.06564916848969e-13	3.5	5.06564916848969e-13	NA	NA	SegRatio=0.62,AbsMeanSigma=2.71,pvalue=4.47474768080847e-56,pvalueTTest=5.06564916848969e-13,
chr7	39125454	39125548	POU6F2	POU6F200002	0.623549425576172	3.5	0.623549425576172	3.5	5.06564916848969e-13	3.5	5.06564916848969e-13	NA	NA	SegRatio=0.62,AbsMeanSigma=2.71,pvalue=4.47474768080847e-56,pvalueTTest=5.06564916848969e-13,
chr7	39125528	39125622	POU6F2	POU6F200003	0.896693217505384	3.5	0.623549425576172	3.5	5.06564916848969e-13	3.5	5.06564916848969e-13	NA	NA	SegRatio=0.62,AbsMeanSigma=2.71,pvalue=4.47474768080847e-56,pvalueTTest=5.06564916848969e-13,
chr7	39125603	39125714	POU6F2	POU6F200004	0.479189335142447	3.5	0.623549425576172	3.5	5.06564916848969e-13	3.5	5.06564916848969e-13	NA	NA	SegRatio=0.62,AbsMeanSigma=2.71,pvalue=4.47474768080847e-56,pvalueTTest=5.06564916848969e-13,
chr7	39243813	39243923	POU6F2	POU6F200005	0.76740789535291	3.5	0.623549425576172	3.5	5.06564916848969e-13	3.5	5.06564916848969e-13	NA	NA	SegRatio=0.62,AbsMeanSigma=2.71,pvalue=4.47474768080847e-56,pvalueTTest=5.06564916848969e-13,
chr7	39243854	39243962	POU6F2	POU6F200006	0.698006779314271	3.5	0.623549425576172	3.5	5.06564916848969e-13	3.5	5.06564916848969e-13	NA	NA	SegRatio=0.62,AbsMeanSigma=2.71,pvalue=4.47474768080847e-56,pvalueTTest=5.06564916848969e-13,
chr7	39246962	39247071	POU6F2	POU6F200007	0.659583801595099	3.5	0.623549425576172	3.5	5.06564916848969e-13	3.5	5.06564916848969e-13	NA	NA	SegRatio=0.62,AbsMeanSigma=2.71,pvalue=4.47474768080847e-56,pvalueTTest=5.06564916848969e-13,
chr7	39247021	39247141	POU6F2	POU6F200008	-0.0366922318665015	3.5	0.623549425576172	3.5	5.06564916848969e-13	3.5	5.06564916848969e-13	NA	NA	SegRatio=0.62,AbsMeanSigma=2.71,pvalue=4.47474768080847e-56,pvalueTTest=5.06564916848969e-13,
chr7	39247129	39247218	POU6F2	POU6F200009	0.613953285960122	3.5	0.623549425576172	3.5	5.06564916848969e-13	3.5	5.06564916848969e-13	NA	NA	SegRatio=0.62,AbsMeanSigma=2.71,pvalue=4.47474768080847e-56,pvalueTTest=5.06564916848969e-13,
chr7	39247217	39247333	POU6F2	POU6F200010	0.438486507446686	3.5	0.623549425576172	3.5	5.06564916848969e-13	3.5	5.06564916848969e-13	NA	NA	SegRatio=0.62,AbsMeanSigma=2.71,pvalue=4.47474768080847e-56,pvalueTTest=5.06564916848969e-13,
chr7	39379202	39379324	POU6F2	POU6F200011	0.79446133651361	3.5	0.623549425576172	3.5	5.06564916848969e-13	3.5	5.06564916848969e-13	NA	NA	SegRatio=0.62,AbsMeanSigma=2.71,pvalue=4.47474768080847e-56,pvalueTTest=5.06564916848969e-13,
chr7	39379448	39379560	POU6F2	POU6F200012	0.389843035677395	3.5	0.623549425576172	3.5	5.06564916848969e-13	3.5	5.06564916848969e-13	NA	NA	SegRatio=0.62,AbsMeanSigma=2.71,pvalue=4.47474768080847e-56,pvalueTTest=5.06564916848969e-13,
chr7	39379515	39379600	POU6F2	POU6F200013	0.646605639115598	3.5	0.623549425576172	3.5	5.06564916848969e-13	3.5	5.06564916848969e-13	NA	NA	SegRatio=0.62,AbsMeanSigma=2.71,pvalue=4.47474768080847e-56,pvalueTTest=5.06564916848969e-13,
chr7	39379563	39379649	POU6F2	POU6F200014	0.486826025240199	3.5	0.623549425576172	3.5	5.06564916848969e-13	3.5	5.06564916848969e-13	NA	NA	SegRatio=0.62,AbsMeanSigma=2.71,pvalue=4.47474768080847e-56,pvalueTTest=5.06564916848969e-13,
chr7	39446136	39446255	POU6F2	POU6F200015	0.779738263894998	3.5	0.623549425576172	3.5	5.06564916848969e-13	3.5	5.06564916848969e-13	NA	NA	SegRatio=0.62,AbsMeanSigma=2.71,pvalue=4.47474768080847e-56,pvalueTTest=5.06564916848969e-13,
chr7	39446213	39446330	POU6F2	POU6F200016	0.357697182282553	3.5	0.623549425576172	3.5	5.06564916848969e-13	3.5	5.06564916848969e-13	NA	NA	SegRatio=0.62,AbsMeanSigma=2.71,pvalue=4.47474768080847e-56,pvalueTTest=5.06564916848969e-13,
chr7	39446300	39446415	POU6F2	POU6F200017	NA	3.5	0.623549425576172	3.5	5.06564916848969e-13	3.5	5.06564916848969e-13	NA	NA	SegRatio=0.62,AbsMeanSigma=2.71,pvalue=4.47474768080847e-56,pvalueTTest=5.06564916848969e-13,
chr7	39472594	39472691	POU6F2	POU6F200018	0.509711203096612	3.5	0.623549425576172	3.5	5.06564916848969e-13	3.5	5.06564916848969e-13	NA	NA	SegRatio=0.62,AbsMeanSigma=2.71,pvalue=4.47474768080847e-56,pvalueTTest=5.06564916848969e-13,
chr7	39472660	39472747	POU6F2	POU6F200019	0.685184033863222	3.5	0.623549425576172	3.5	5.06564916848969e-13	3.5	5.06564916848969e-13	NA	NA	SegRatio=0.62,AbsMeanSigma=2.71,pvalue=4.47474768080847e-56,pvalueTTest=5.06564916848969e-13,
chr7	39472706	39472802	POU6F2	POU6F200020	0.507939283028915	3.5	0.623549425576172	3.5	5.06564916848969e-13	3.5	5.06564916848969e-13	NA	NA	SegRatio=0.62,AbsMeanSigma=2.71,pvalue=4.47474768080847e-56,pvalueTTest=5.06564916848969e-13,
chr7	39472761	39472884	POU6F2	POU6F200021	0.356275966869945	3.5	0.623549425576172	3.5	5.06564916848969e-13	3.5	5.06564916848969e-13	NA	NA	SegRatio=0.62,AbsMeanSigma=2.71,pvalue=4.47474768080847e-56,pvalueTTest=5.06564916848969e-13,
chr7	39472828	39472944	POU6F2	POU6F200022	0.25939524044105	3.5	0.623549425576172	3.5	5.06564916848969e-13	3.5	5.06564916848969e-13	NA	NA	SegRatio=0.62,AbsMeanSigma=2.71,pvalue=4.47474768080847e-56,pvalueTTest=5.06564916848969e-13,
chr7	39491063	39491178	POU6F2	POU6F200023	0.819647859710153	3.5	0.623549425576172	3.5	5.06564916848969e-13	3.5	5.06564916848969e-13	NA	NA	SegRatio=0.62,AbsMeanSigma=2.71,pvalue=4.47474768080847e-56,pvalueTTest=5.06564916848969e-13,
chr7	39491164	39491267	POU6F2	POU6F200024	0.425128207754991	3.5	0.623549425576172	3.5	5.06564916848969e-13	3.5	5.06564916848969e-13	NA	NA	SegRatio=0.62,AbsMeanSigma=2.71,pvalue=4.47474768080847e-56,pvalueTTest=5.06564916848969e-13,
chr7	39491225	39491342	POU6F2	POU6F200025	NA	3.5	0.623549425576172	3.5	5.06564916848969e-13	3.5	5.06564916848969e-13	NA	NA	SegRatio=0.62,AbsMeanSigma=2.71,pvalue=4.47474768080847e-56,pvalueTTest=5.06564916848969e-13,
chr7	39500081	39500194	POU6F2	POU6F200026	0.885831625032694	3.5	0.623549425576172	3.5	5.06564916848969e-13	3.5	5.06564916848969e-13	NA	NA	SegRatio=0.62,AbsMeanSigma=2.71,pvalue=4.47474768080847e-56,pvalueTTest=5.06564916848969e-13,
chr7	39500152	39500266	POU6F2	POU6F200027	0.79052544021837	3.5	0.623549425576172	3.5	5.06564916848969e-13	3.5	5.06564916848969e-13	NA	NA	SegRatio=0.62,AbsMeanSigma=2.71,pvalue=4.47474768080847e-56,pvalueTTest=5.06564916848969e-13,
chr7	39500255	39500378	POU6F2	POU6F200028	0.364764177683146	3.5	0.623549425576172	3.5	5.06564916848969e-13	3.5	5.06564916848969e-13	NA	NA	SegRatio=0.62,AbsMeanSigma=2.71,pvalue=4.47474768080847e-56,pvalueTTest=5.06564916848969e-13,
chr7	39503760	39503874	POU6F2	POU6F200029	0.551943367076392	3.5	0.623549425576172	3.5	5.06564916848969e-13	3.5	5.06564916848969e-13	NA	NA	SegRatio=0.62,AbsMeanSigma=2.71,pvalue=4.47474768080847e-56,pvalueTTest=5.06564916848969e-13,
chr7	39503865	39503982	POU6F2	POU6F200030	0.76081222829666	3.5	0.623549425576172	3.5	5.06564916848969e-13	3.5	5.06564916848969e-13	NA	NA	SegRatio=0.62,AbsMeanSigma=2.71,pvalue=4.47474768080847e-56,pvalueTTest=5.06564916848969e-13,
chr7	39503935	39504073	POU6F2	POU6F200031	0.552778759456795	3.5	0.623549425576172	3.5	5.06564916848969e-13	3.5	5.06564916848969e-13	NA	NA	SegRatio=0.62,AbsMeanSigma=2.71,pvalue=4.47474768080847e-56,pvalueTTest=5.06564916848969e-13,
chr7	39504024	39504137	POU6F2	POU6F200032	0.307394767728452	3.5	0.623549425576172	3.5	5.06564916848969e-13	3.5	5.06564916848969e-13	NA	NA	SegRatio=0.62,AbsMeanSigma=2.71,pvalue=4.47474768080847e-56,pvalueTTest=5.06564916848969e-13,
chr7	39504138	39504252	POU6F2	POU6F200033	0.54779019696784	3.5	0.623549425576172	3.5	5.06564916848969e-13	3.5	5.06564916848969e-13	NA	NA	SegRatio=0.62,AbsMeanSigma=2.71,pvalue=4.47474768080847e-56,pvalueTTest=5.06564916848969e-13,
chr7	39504211	39504325	POU6F2	POU6F200034	0.900770902632818	3.5	0.623549425576172	3.5	5.06564916848969e-13	3.5	5.06564916848969e-13	NA	NA	SegRatio=0.62,AbsMeanSigma=2.71,pvalue=4.47474768080847e-56,pvalueTTest=5.06564916848969e-13,
chr8	92972414	92972485	RUNX1T1	RUNX1T100001	0.568072831845447	3.5	0.565279589130454	3.5	1.82820522883515e-15	3.5	1.82820522883515e-15	NA	NA	SegRatio=0.57,AbsMeanSigma=2.41,pvalue=2.62851252306868e-51,pvalueTTest=8.9769031439173e-16,
chr8	92972455	92972575	RUNX1T1	RUNX1T100002	0.327657011354065	3.5	0.565279589130454	3.5	1.82820522883515e-15	3.5	1.82820522883515e-15	NA	NA	SegRatio=0.57,AbsMeanSigma=2.41,pvalue=2.62851252306868e-51,pvalueTTest=8.9769031439173e-16,
chr8	92972637	92972744	RUNX1T1	RUNX1T100003	0.378604542361519	3.5	0.565279589130454	3.5	1.82820522883515e-15	3.5	1.82820522883515e-15	NA	NA	SegRatio=0.57,AbsMeanSigma=2.41,pvalue=2.62851252306868e-51,pvalueTTest=8.9769031439173e-16,
chr8	92972726	92972840	RUNX1T1	RUNX1T100004	0.594813376494591	3.5	0.565279589130454	3.5	1.82820522883515e-15	3.5	1.82820522883515e-15	NA	NA	SegRatio=0.57,AbsMeanSigma=2.41,pvalue=2.62851252306868e-51,pvalueTTest=8.9769031439173e-16,
chr8	92982831	92982907	RUNX1T1	RUNX1T100005	0.525009051812874	3.5	0.565279589130454	3.5	1.82820522883515e-15	3.5	1.82820522883515e-15	NA	NA	SegRatio=0.57,AbsMeanSigma=2.41,pvalue=2.62851252306868e-51,pvalueTTest=8.9769031439173e-16,
chr8	92982872	92982981	RUNX1T1	RUNX1T100006	0.501169167768157	3.5	0.565279589130454	3.5	1.82820522883515e-15	3.5	1.82820522883515e-15	NA	NA	SegRatio=0.57,AbsMeanSigma=2.41,pvalue=2.62851252306868e-51,pvalueTTest=8.9769031439173e-16,
chr8	92982908	92983026	RUNX1T1	RUNX1T100007	0.565279589130454	3.5	0.565279589130454	3.5	1.82820522883515e-15	3.5	1.82820522883515e-15	NA	NA	SegRatio=0.57,AbsMeanSigma=2.41,pvalue=2.62851252306868e-51,pvalueTTest=8.9769031439173e-16,
chr8	92982999	92983116	RUNX1T1	RUNX1T100008	0.452699629020523	3.5	0.565279589130454	3.5	1.82820522883515e-15	3.5	1.82820522883515e-15	NA	NA	SegRatio=0.57,AbsMeanSigma=2.41,pvalue=2.62851252306868e-51,pvalueTTest=8.9769031439173e-16,
chr8	92988086	92988202	RUNX1T1	RUNX1T100009	0.478535930062085	3.5	0.565279589130454	3.5	1.82820522883515e-15	3.5	1.82820522883515e-15	NA	NA	SegRatio=0.57,AbsMeanSigma=2.41,pvalue=2.62851252306868e-51,pvalueTTest=8.9769031439173e-16,
chr8	92988146	92988260	RUNX1T1	RUNX1T100010	0.461795321081915	3.5	0.565279589130454	3.5	1.82820522883515e-15	3.5	1.82820522883515e-15	NA	NA	SegRatio=0.57,AbsMeanSigma=2.41,pvalue=2.62851252306868e-51,pvalueTTest=8.9769031439173e-16,
chr8	92998308	92998423	RUNX1T1	RUNX1T100011	0.767703638931939	3.5	0.565279589130454	3.5	1.82820522883515e-15	3.5	1.82820522883515e-15	NA	NA	SegRatio=0.57,AbsMeanSigma=2.41,pvalue=2.62851252306868e-51,pvalueTTest=8.9769031439173e-16,
chr8	92998364	92998479	RUNX1T1	RUNX1T100012	0.59360148954104	3.5	0.565279589130454	3.5	1.82820522883515e-15	3.5	1.82820522883515e-15	NA	NA	SegRatio=0.57,AbsMeanSigma=2.41,pvalue=2.62851252306868e-51,pvalueTTest=8.9769031439173e-16,
chr8	92998479	92998593	RUNX1T1	RUNX1T100013	0.696278297370013	3.5	0.565279589130454	3.5	1.82820522883515e-15	3.5	1.82820522883515e-15	NA	NA	SegRatio=0.57,AbsMeanSigma=2.41,pvalue=2.62851252306868e-51,pvalueTTest=8.9769031439173e-16,
chr8	92999065	92999175	RUNX1T1	RUNX1T100014	0.732847156665743	3.5	0.565279589130454	3.5	1.82820522883515e-15	3.5	1.82820522883515e-15	NA	NA	SegRatio=0.57,AbsMeanSigma=2.41,pvalue=2.62851252306868e-51,pvalueTTest=8.9769031439173e-16,
chr8	92999159	92999276	RUNX1T1	RUNX1T100015	0.610668213462048	3.5	0.565279589130454	3.5	1.82820522883515e-15	3.5	1.82820522883515e-15	NA	NA	SegRatio=0.57,AbsMeanSigma=2.41,pvalue=2.62851252306868e-51,pvalueTTest=8.9769031439173e-16,
chr8	93003841	93003956	RUNX1T1	RUNX1T100016	0.46298478080694	3.5	0.565279589130454	3.5	1.82820522883515e-15	3.5	1.82820522883515e-15	NA	NA	SegRatio=0.57,AbsMeanSigma=2.41,pvalue=2.62851252306868e-51,pvalueTTest=8.9769031439173e-16,
chr8	93003928	93004044	RUNX1T1	RUNX1T100017	0.0305985353271384	3.5	0.565279589130454	3.5	1.82820522883515e-15	3.5	1.82820522883515e-15	NA	NA	SegRatio=0.57,AbsMeanSigma=2.41,pvalue=2.62851252306868e-51,pvalueTTest=8.9769031439173e-16,
chr8	93004035	93004151	RUNX1T1	RUNX1T100018	0.731987507608006	3.5	0.565279589130454	3.5	1.82820522883515e-15	3.5	1.82820522883515e-15	NA	NA	SegRatio=0.57,AbsMeanSigma=2.41,pvalue=2.62851252306868e-51,pvalueTTest=8.9769031439173e-16,
chr8	93017306	93017427	RUNX1T1	RUNX1T100019	1.20798654355828	3.5	0.565279589130454	3.5	1.82820522883515e-15	3.5	1.82820522883515e-15	NA	NA	SegRatio=0.57,AbsMeanSigma=2.41,pvalue=2.62851252306868e-51,pvalueTTest=8.9769031439173e-16,
chr8	93017412	93017527	RUNX1T1	RUNX1T100020	0.231188537305235	3.5	0.565279589130454	3.5	1.82820522883515e-15	3.5	1.82820522883515e-15	NA	NA	SegRatio=0.57,AbsMeanSigma=2.41,pvalue=2.62851252306868e-51,pvalueTTest=8.9769031439173e-16,
chr8	93017485	93017603	RUNX1T1	RUNX1T100021	0.504302239476805	3.5	0.565279589130454	3.5	1.82820522883515e-15	3.5	1.82820522883515e-15	NA	NA	SegRatio=0.57,AbsMeanSigma=2.41,pvalue=2.62851252306868e-51,pvalueTTest=8.9769031439173e-16,
chr8	93023194	93023306	RUNX1T1	RUNX1T100022	0.612723364772589	3.5	0.565279589130454	3.5	1.82820522883515e-15	3.5	1.82820522883515e-15	NA	NA	SegRatio=0.57,AbsMeanSigma=2.41,pvalue=2.62851252306868e-51,pvalueTTest=8.9769031439173e-16,
chr8	93023293	93023405	RUNX1T1	RUNX1T100023	NA	3.5	0.565279589130454	3.5	1.82820522883515e-15	3.5	1.82820522883515e-15	NA	NA	SegRatio=0.57,AbsMeanSigma=2.41,pvalue=2.62851252306868e-51,pvalueTTest=8.9769031439173e-16,
chr8	93026739	93026840	RUNX1T1	RUNX1T100024	0.87568670070196	3.5	0.565279589130454	3.5	1.82820522883515e-15	3.5	1.82820522883515e-15	NA	NA	SegRatio=0.57,AbsMeanSigma=2.41,pvalue=2.62851252306868e-51,pvalueTTest=8.9769031439173e-16,
chr8	93026823	93026941	RUNX1T1	RUNX1T100025	0.290992419737879	3.5	0.565279589130454	3.5	1.82820522883515e-15	3.5	1.82820522883515e-15	NA	NA	SegRatio=0.57,AbsMeanSigma=2.41,pvalue=2.62851252306868e-51,pvalueTTest=8.9769031439173e-16,
chr8	93026909	93027024	RUNX1T1	RUNX1T100026	-0.862919530429582	3.5	0.565279589130454	3.5	1.82820522883515e-15	3.5	1.82820522883515e-15	NA	NA	SegRatio=0.57,AbsMeanSigma=2.41,pvalue=2.62851252306868e-51,pvalueTTest=8.9769031439173e-16,
chr8	93026953	93027065	RUNX1T1	RUNX1T100027	0.510869382548303	3.5	0.565279589130454	3.5	1.82820522883515e-15	3.5	1.82820522883515e-15	NA	NA	SegRatio=0.57,AbsMeanSigma=2.41,pvalue=2.62851252306868e-51,pvalueTTest=8.9769031439173e-16,
chr8	93027063	93027177	RUNX1T1	RUNX1T100028	0.811762054841464	3.5	0.565279589130454	3.5	1.82820522883515e-15	3.5	1.82820522883515e-15	NA	NA	SegRatio=0.57,AbsMeanSigma=2.41,pvalue=2.62851252306868e-51,pvalueTTest=8.9769031439173e-16,
chr8	93029357	93029467	RUNX1T1	RUNX1T100029	0.761309670144004	3.5	0.565279589130454	3.5	1.82820522883515e-15	3.5	1.82820522883515e-15	NA	NA	SegRatio=0.57,AbsMeanSigma=2.41,pvalue=2.62851252306868e-51,pvalueTTest=8.9769031439173e-16,
chr8	93029459	93029573	RUNX1T1	RUNX1T100030	0.515650289311541	3.5	0.565279589130454	3.5	1.82820522883515e-15	3.5	1.82820522883515e-15	NA	NA	SegRatio=0.57,AbsMeanSigma=2.41,pvalue=2.62851252306868e-51,pvalueTTest=8.9769031439173e-16,
chr8	93029555	93029670	RUNX1T1	RUNX1T100031	0.389511930901255	3.5	0.565279589130454	3.5	1.82820522883515e-15	3.5	1.82820522883515e-15	NA	NA	SegRatio=0.57,AbsMeanSigma=2.41,pvalue=2.62851252306868e-51,pvalueTTest=8.9769031439173e-16,
chr8	93074686	93074800	RUNX1T1	RUNX1T100032	0.56511706230574	3.5	0.565279589130454	3.5	1.82820522883515e-15	3.5	1.82820522883515e-15	NA	NA	SegRatio=0.57,AbsMeanSigma=2.41,pvalue=2.62851252306868e-51,pvalueTTest=8.9769031439173e-16,
chr8	93088084	93088216	RUNX1T1	RUNX1T100033	1.00126831870359	3.5	0.565279589130454	3.5	1.82820522883515e-15	3.5	1.82820522883515e-15	NA	NA	SegRatio=0.57,AbsMeanSigma=2.41,pvalue=2.62851252306868e-51,pvalueTTest=8.9769031439173e-16,
chr8	93088216	93088330	RUNX1T1	RUNX1T100034	0.152889204805702	3.5	0.565279589130454	3.5	1.82820522883515e-15	3.5	1.82820522883515e-15	NA	NA	SegRatio=0.57,AbsMeanSigma=2.41,pvalue=2.62851252306868e-51,pvalueTTest=8.9769031439173e-16,
chr8	93107223	93107335	RUNX1T1	RUNX1T100035	0.498202073438311	3.5	0.565279589130454	3.5	1.82820522883515e-15	3.5	1.82820522883515e-15	NA	NA	SegRatio=0.57,AbsMeanSigma=2.41,pvalue=2.62851252306868e-51,pvalueTTest=8.9769031439173e-16,
chr8	93107281	93107397	RUNX1T1	RUNX1T100036	0.681452319585246	3.5	0.565279589130454	3.5	1.82820522883515e-15	3.5	1.82820522883515e-15	NA	NA	SegRatio=0.57,AbsMeanSigma=2.41,pvalue=2.62851252306868e-51,pvalueTTest=8.9769031439173e-16,
chr8	93107356	93107461	RUNX1T1	RUNX1T100037	0.964922174279841	3.5	0.565279589130454	3.5	1.82820522883515e-15	3.5	1.82820522883515e-15	NA	NA	SegRatio=0.57,AbsMeanSigma=2.41,pvalue=2.62851252306868e-51,pvalueTTest=8.9769031439173e-16,
chr8	93107580	93107692	RUNX1T1	RUNX1T100038	0.731215552084542	3.5	0.565279589130454	3.5	1.82820522883515e-15	3.5	1.82820522883515e-15	NA	NA	SegRatio=0.57,AbsMeanSigma=2.41,pvalue=2.62851252306868e-51,pvalueTTest=8.9769031439173e-16,
chr8	93107681	93107794	RUNX1T1	RUNX1T100039	0.681892581852064	3.5	0.565279589130454	3.5	1.82820522883515e-15	3.5	1.82820522883515e-15	NA	NA	SegRatio=0.57,AbsMeanSigma=2.41,pvalue=2.62851252306868e-51,pvalueTTest=8.9769031439173e-16,
chr8	93115014	93115138	RUNX1T1	RUNX1T100040	NA	2	-0.00131014243648964	2	1.82820522883515e-15	3.5	1.82820522883515e-15	NA	NA	SegRatio=0,AbsMeanSigma=0.2,pvalue=0.00217922539167231,pvalueTTest=0.00544999312271778,
chr8	113236979	113237097	CSMD3	CSMD300001	-0.182753984760683	2	-0.00131014243648964	2	0.00196534348951297	2	0.00196534348951297	NA	NA	SegRatio=0,AbsMeanSigma=0.2,pvalue=0.00217922539167231,pvalueTTest=0.00544999312271778,
chr8	113237094	113237208	CSMD3	CSMD300002	0.123166409828223	2	-0.00131014243648964	2	0.00196534348951297	2	0.00196534348951297	NA	NA	SegRatio=0,AbsMeanSigma=0.2,pvalue=0.00217922539167231,pvalueTTest=0.00544999312271778,
chr8	113240929	113241039	CSMD3	CSMD300003	-0.416806856495884	2	-0.00131014243648964	2	0.00196534348951297	2	0.00196534348951297	NA	NA	SegRatio=0,AbsMeanSigma=0.2,pvalue=0.00217922539167231,pvalueTTest=0.00544999312271778,
chr8	113241019	113241102	CSMD3	CSMD300004	0.09614021227827	2	-0.00131014243648964	2	0.00196534348951297	2	0.00196534348951297	NA	NA	SegRatio=0,AbsMeanSigma=0.2,pvalue=0.00217922539167231,pvalueTTest=0.00544999312271778,
chr8	113241059	113241170	CSMD3	CSMD300005	NA	2	-0.00131014243648964	2	0.00196534348951297	2	0.00196534348951297	NA	NA	SegRatio=0,AbsMeanSigma=0.2,pvalue=0.00217922539167231,pvalueTTest=0.00544999312271778,
chr8	113243745	113243834	CSMD3	CSMD300006	-0.275633576259558	2	-0.00131014243648964	2	0.00196534348951297	2	0.00196534348951297	NA	NA	SegRatio=0,AbsMeanSigma=0.2,pvalue=0.00217922539167231,pvalueTTest=0.00544999312271778,
chr8	113243796	113243904	CSMD3	CSMD300007	-0.275193959523129	2	-0.00131014243648964	2	0.00196534348951297	2	0.00196534348951297	NA	NA	SegRatio=0,AbsMeanSigma=0.2,pvalue=0.00217922539167231,pvalueTTest=0.00544999312271778,
chr8	113246541	113246631	CSMD3	CSMD300008	0.00818022450705974	2	-0.00131014243648964	2	0.00196534348951297	2	0.00196534348951297	NA	NA	SegRatio=0,AbsMeanSigma=0.2,pvalue=0.00217922539167231,pvalueTTest=0.00544999312271778,
chr8	113246607	113246704	CSMD3	CSMD300009	-0.0426075427583358	2	-0.00131014243648964	2	0.00196534348951297	2	0.00196534348951297	NA	NA	SegRatio=0,AbsMeanSigma=0.2,pvalue=0.00217922539167231,pvalueTTest=0.00544999312271778,
chr8	113246705	113246821	CSMD3	CSMD300010	NA	2	-0.00131014243648964	2	0.00196534348951297	2	0.00196534348951297	NA	NA	SegRatio=0,AbsMeanSigma=0.2,pvalue=0.00217922539167231,pvalueTTest=0.00544999312271778,
chr8	113249335	113249445	CSMD3	CSMD300011	-0.0725111861651091	2	-0.00131014243648964	2	0.00196534348951297	2	0.00196534348951297	NA	NA	SegRatio=0,AbsMeanSigma=0.2,pvalue=0.00217922539167231,pvalueTTest=0.00544999312271778,
chr8	113249441	113249557	CSMD3	CSMD300012	-0.0793815504293377	2	-0.00131014243648964	2	0.00196534348951297	2	0.00196534348951297	NA	NA	SegRatio=0,AbsMeanSigma=0.2,pvalue=0.00217922539167231,pvalueTTest=0.00544999312271778,
chr8	113249481	113249594	CSMD3	CSMD300013	0.113632365356864	2	-0.00131014243648964	2	0.00196534348951297	2	0.00196534348951297	NA	NA	SegRatio=0,AbsMeanSigma=0.2,pvalue=0.00217922539167231,pvalueTTest=0.00544999312271778,
chr8	113249572	113249680	CSMD3	CSMD300014	NA	2	-0.00131014243648964	2	0.00196534348951297	2	0.00196534348951297	NA	NA	SegRatio=0,AbsMeanSigma=0.2,pvalue=0.00217922539167231,pvalueTTest=0.00544999312271778,
chr8	113253903	113254008	CSMD3	CSMD300015	0.198283672141971	2	-0.00131014243648964	2	0.00196534348951297	2	0.00196534348951297	NA	NA	SegRatio=0,AbsMeanSigma=0.2,pvalue=0.00217922539167231,pvalueTTest=0.00544999312271778,
chr8	113253996	113254109	CSMD3	CSMD300016	0.208229486309554	2	-0.00131014243648964	2	0.00196534348951297	2	0.00196534348951297	NA	NA	SegRatio=0,AbsMeanSigma=0.2,pvalue=0.00217922539167231,pvalueTTest=0.00544999312271778,
chr8	113256582	113256684	CSMD3	CSMD300017	-0.1317626511182	2	-0.00131014243648964	2	0.00196534348951297	2	0.00196534348951297	NA	NA	SegRatio=0,AbsMeanSigma=0.2,pvalue=0.00217922539167231,pvalueTTest=0.00544999312271778,
chr8	113256660	113256771	CSMD3	CSMD300018	-0.300450170028864	2	-0.00131014243648964	2	0.00196534348951297	2	0.00196534348951297	NA	NA	SegRatio=0,AbsMeanSigma=0.2,pvalue=0.00217922539167231,pvalueTTest=0.00544999312271778,
chr8	113256766	113256877	CSMD3	CSMD300019	0.0322879198981651	2	-0.00131014243648964	2	0.00196534348951297	2	0.00196534348951297	NA	NA	SegRatio=0,AbsMeanSigma=0.2,pvalue=0.00217922539167231,pvalueTTest=0.00544999312271778,
chr8	113259224	113259334	CSMD3	CSMD300020	0.256847775909749	2	-0.00131014243648964	2	0.00196534348951297	2	0.00196534348951297	NA	NA	SegRatio=0,AbsMeanSigma=0.2,pvalue=0.00217922539167231,pvalueTTest=0.00544999312271778,
chr8	113259321	113259415	CSMD3	CSMD300021	-0.681921192379076	2	-0.00131014243648964	2	0.00196534348951297	2	0.00196534348951297	NA	NA	SegRatio=0,AbsMeanSigma=0.2,pvalue=0.00217922539167231,pvalueTTest=0.00544999312271778,
chr8	113266439	113266538	CSMD3	CSMD300022	0.195045100557479	2	-0.00131014243648964	2	0.00196534348951297	2	0.00196534348951297	NA	NA	SegRatio=0,AbsMeanSigma=0.2,pvalue=0.00217922539167231,pvalueTTest=0.00544999312271778,
chr8	113266539	113266643	CSMD3	CSMD300023	NA	2	-0.00131014243648964	2	0.00196534348951297	2	0.00196534348951297	NA	NA	SegRatio=0,AbsMeanSigma=0.2,pvalue=0.00217922539167231,pvalueTTest=0.00544999312271778,
chr8	113267450	113267563	CSMD3	CSMD300024	0.188492046154548	2	-0.00131014243648964	2	0.00196534348951297	2	0.00196534348951297	NA	NA	SegRatio=0,AbsMeanSigma=0.2,pvalue=0.00217922539167231,pvalueTTest=0.00544999312271778,
chr8	113267557	113267666	CSMD3	CSMD300025	-0.244093854852565	2	-0.00131014243648964	2	0.00196534348951297	2	0.00196534348951297	NA	NA	SegRatio=0,AbsMeanSigma=0.2,pvalue=0.00217922539167231,pvalueTTest=0.00544999312271778,
chr8	113267650	113267724	CSMD3	CSMD300026	0.592855126063706	2	-0.00131014243648964	2	0.00196534348951297	2	0.00196534348951297	NA	NA	SegRatio=0,AbsMeanSigma=0.2,pvalue=0.00217922539167231,pvalueTTest=0.00544999312271778,
chr8	113275815	113275928	CSMD3	CSMD300027	0.0323600358574893	2	-0.00131014243648964	2	0.00196534348951297	2	0.00196534348951297	NA	NA	SegRatio=0,AbsMeanSigma=0.2,pvalue=0.00217922539167231,pvalueTTest=0.00544999312271778,
chr8	113275918	113276031	CSMD3	CSMD300028	-0.188710017578997	2	-0.00131014243648964	2	0.00196534348951297	2	0.00196534348951297	NA	NA	SegRatio=0,AbsMeanSigma=0.2,pvalue=0.00217922539167231,pvalueTTest=0.00544999312271778,
chr8	113275959	113276073	CSMD3	CSMD300029	-0.250914164121778	2	-0.00131014243648964	2	0.00196534348951297	2	0.00196534348951297	NA	NA	SegRatio=0,AbsMeanSigma=0.2,pvalue=0.00217922539167231,pvalueTTest=0.00544999312271778,
chr8	113277544	113277659	CSMD3	CSMD300030	NA	2	-0.00131014243648964	2	0.00196534348951297	2	0.00196534348951297	NA	NA	SegRatio=0,AbsMeanSigma=0.2,pvalue=0.00217922539167231,pvalueTTest=0.00544999312271778,
chr8	113277660	113277775	CSMD3	CSMD300031	0.17652886030956	2	-0.00131014243648964	2	0.00196534348951297	2	0.00196534348951297	NA	NA	SegRatio=0,AbsMeanSigma=0.2,pvalue=0.00217922539167231,pvalueTTest=0.00544999312271778,
chr8	113277722	113277838	CSMD3	CSMD300032	-0.124206983430428	2	-0.00131014243648964	2	0.00196534348951297	2	0.00196534348951297	NA	NA	SegRatio=0,AbsMeanSigma=0.2,pvalue=0.00217922539167231,pvalueTTest=0.00544999312271778,
chr8	113293312	113293429	CSMD3	CSMD300033	NA	2	-0.00131014243648964	2	0.00196534348951297	2	0.00196534348951297	NA	NA	SegRatio=0,AbsMeanSigma=0.2,pvalue=0.00217922539167231,pvalueTTest=0.00544999312271778,
chr8	113293427	113293534	CSMD3	CSMD300034	0.137635864113729	2	-0.00131014243648964	2	0.00196534348951297	2	0.00196534348951297	NA	NA	SegRatio=0,AbsMeanSigma=0.2,pvalue=0.00217922539167231,pvalueTTest=0.00544999312271778,
chr8	113293500	113293615	CSMD3	CSMD300035	-0.0722601569533223	2	-0.00131014243648964	2	0.00196534348951297	2	0.00196534348951297	NA	NA	SegRatio=0,AbsMeanSigma=0.2,pvalue=0.00217922539167231,pvalueTTest=0.00544999312271778,
chr8	113299259	113299366	CSMD3	CSMD300036	-0.377173563350744	2	-0.00131014243648964	2	0.00196534348951297	2	0.00196534348951297	NA	NA	SegRatio=0,AbsMeanSigma=0.2,pvalue=0.00217922539167231,pvalueTTest=0.00544999312271778,
chr8	113299366	113299481	CSMD3	CSMD300037	-0.308516013082208	2	-0.00131014243648964	2	0.00196534348951297	2	0.00196534348951297	NA	NA	SegRatio=0,AbsMeanSigma=0.2,pvalue=0.00217922539167231,pvalueTTest=0.00544999312271778,
chr8	113299472	113299583	CSMD3	CSMD300038	0.00400456111677809	2	-0.00131014243648964	2	0.00196534348951297	2	0.00196534348951297	NA	NA	SegRatio=0,AbsMeanSigma=0.2,pvalue=0.00217922539167231,pvalueTTest=0.00544999312271778,
chr8	113301534	113301649	CSMD3	CSMD300039	-0.27563872458846	2	-0.00131014243648964	2	0.00196534348951297	2	0.00196534348951297	NA	NA	SegRatio=0,AbsMeanSigma=0.2,pvalue=0.00217922539167231,pvalueTTest=0.00544999312271778,
chr8	113301644	113301752	CSMD3	CSMD300040	-0.363627255319324	2	-0.00131014243648964	2	0.00196534348951297	2	0.00196534348951297	NA	NA	SegRatio=0,AbsMeanSigma=0.2,pvalue=0.00217922539167231,pvalueTTest=0.00544999312271778,
chr8	113301698	113301812	CSMD3	CSMD300041	-0.38128534864785	2	-0.00131014243648964	2	0.00196534348951297	2	0.00196534348951297	NA	NA	SegRatio=0,AbsMeanSigma=0.2,pvalue=0.00217922539167231,pvalueTTest=0.00544999312271778,
chr8	113303714	113303831	CSMD3	CSMD300042	-0.128176877322149	2	-0.00131014243648964	2	0.00196534348951297	2	0.00196534348951297	NA	NA	SegRatio=0,AbsMeanSigma=0.2,pvalue=0.00217922539167231,pvalueTTest=0.00544999312271778,
chr8	113303830	113303920	CSMD3	CSMD300043	-0.213782300729111	2	-0.00131014243648964	2	0.00196534348951297	2	0.00196534348951297	NA	NA	SegRatio=0,AbsMeanSigma=0.2,pvalue=0.00217922539167231,pvalueTTest=0.00544999312271778,
chr8	113303921	113304032	CSMD3	CSMD300044	NA	2	-0.00131014243648964	2	0.00196534348951297	2	0.00196534348951297	NA	NA	SegRatio=0,AbsMeanSigma=0.2,pvalue=0.00217922539167231,pvalueTTest=0.00544999312271778,
chr8	113304745	113304858	CSMD3	CSMD300045	-0.161509552721769	2	-0.00131014243648964	2	0.00196534348951297	2	0.00196534348951297	NA	NA	SegRatio=0,AbsMeanSigma=0.2,pvalue=0.00217922539167231,pvalueTTest=0.00544999312271778,
chr8	113304842	113304938	CSMD3	CSMD300046	0.04869186251001	2	-0.00131014243648964	2	0.00196534348951297	2	0.00196534348951297	NA	NA	SegRatio=0,AbsMeanSigma=0.2,pvalue=0.00217922539167231,pvalueTTest=0.00544999312271778,
chr8	113304935	113305062	CSMD3	CSMD300047	-0.452905641047619	2	-0.00131014243648964	2	0.00196534348951297	2	0.00196534348951297	NA	NA	SegRatio=0,AbsMeanSigma=0.2,pvalue=0.00217922539167231,pvalueTTest=0.00544999312271778,
chr8	113308031	113308138	CSMD3	CSMD300048	-0.267526066643988	2	-0.00131014243648964	2	0.00196534348951297	2	0.00196534348951297	NA	NA	SegRatio=0,AbsMeanSigma=0.2,pvalue=0.00217922539167231,pvalueTTest=0.00544999312271778,
chr8	113308112	113308226	CSMD3	CSMD300049	-0.153880180316736	2	-0.00131014243648964	2	0.00196534348951297	2	0.00196534348951297	NA	NA	SegRatio=0,AbsMeanSigma=0.2,pvalue=0.00217922539167231,pvalueTTest=0.00544999312271778,
chr8	113308212	113308300	CSMD3	CSMD300050	NA	2	-0.00131014243648964	2	0.00196534348951297	2	0.00196534348951297	NA	NA	SegRatio=0,AbsMeanSigma=0.2,pvalue=0.00217922539167231,pvalueTTest=0.00544999312271778,
chr8	113313978	113314094	CSMD3	CSMD300051	0.160218412859641	2	-0.00131014243648964	2	0.00196534348951297	2	0.00196534348951297	NA	NA	SegRatio=0,AbsMeanSigma=0.2,pvalue=0.00217922539167231,pvalueTTest=0.00544999312271778,
chr8	113314052	113314167	CSMD3	CSMD300052	-0.034303204864416	2	-0.00131014243648964	2	0.00196534348951297	2	0.00196534348951297	NA	NA	SegRatio=0,AbsMeanSigma=0.2,pvalue=0.00217922539167231,pvalueTTest=0.00544999312271778,
chr8	113314160	113314272	CSMD3	CSMD300053	0.329632327690582	2	-0.00131014243648964	2	0.00196534348951297	2	0.00196534348951297	NA	NA	SegRatio=0,AbsMeanSigma=0.2,pvalue=0.00217922539167231,pvalueTTest=0.00544999312271778,
chr8	113316911	113317020	CSMD3	CSMD300054	0.102774098884527	2	-0.00131014243648964	2	0.00196534348951297	2	0.00196534348951297	NA	NA	SegRatio=0,AbsMeanSigma=0.2,pvalue=0.00217922539167231,pvalueTTest=0.00544999312271778,
chr8	113317008	113317123	CSMD3	CSMD300055	0.0211899153182339	2	-0.00131014243648964	2	0.00196534348951297	2	0.00196534348951297	NA	NA	SegRatio=0,AbsMeanSigma=0.2,pvalue=0.00217922539167231,pvalueTTest=0.00544999312271778,
chr8	113317120	113317235	CSMD3	CSMD300056	-0.0322824291432059	2	-0.00131014243648964	2	0.00196534348951297	2	0.00196534348951297	NA	NA	SegRatio=0,AbsMeanSigma=0.2,pvalue=0.00217922539167231,pvalueTTest=0.00544999312271778,
chr8	113318151	113318267	CSMD3	CSMD300057	-0.28010152568487	2	-0.00131014243648964	2	0.00196534348951297	2	0.00196534348951297	NA	NA	SegRatio=0,AbsMeanSigma=0.2,pvalue=0.00217922539167231,pvalueTTest=0.00544999312271778,
chr8	113318239	113318349	CSMD3	CSMD300058	-0.0151833480965563	2	-0.00131014243648964	2	0.00196534348951297	2	0.00196534348951297	NA	NA	SegRatio=0,AbsMeanSigma=0.2,pvalue=0.00217922539167231,pvalueTTest=0.00544999312271778,
chr8	113318274	113318384	CSMD3	CSMD300059	-0.419559890376788	2	-0.00131014243648964	2	0.00196534348951297	2	0.00196534348951297	NA	NA	SegRatio=0,AbsMeanSigma=0.2,pvalue=0.00217922539167231,pvalueTTest=0.00544999312271778,
chr8	113318367	113318482	CSMD3	CSMD300060	-0.329819259357786	2	-0.00131014243648964	2	0.00196534348951297	2	0.00196534348951297	NA	NA	SegRatio=0,AbsMeanSigma=0.2,pvalue=0.00217922539167231,pvalueTTest=0.00544999312271778,
chr8	113323167	113323284	CSMD3	CSMD300061	0.00474491414267123	2	-0.00131014243648964	2	0.00196534348951297	2	0.00196534348951297	NA	NA	SegRatio=0,AbsMeanSigma=0.2,pvalue=0.00217922539167231,pvalueTTest=0.00544999312271778,
chr8	113323260	113323369	CSMD3	CSMD300062	0.0631950818106106	2	-0.00131014243648964	2	0.00196534348951297	2	0.00196534348951297	NA	NA	SegRatio=0,AbsMeanSigma=0.2,pvalue=0.00217922539167231,pvalueTTest=0.00544999312271778,
chr8	113323368	113323479	CSMD3	CSMD300063	-0.518319459881134	2	-0.00131014243648964	2	0.00196534348951297	2	0.00196534348951297	NA	NA	SegRatio=0,AbsMeanSigma=0.2,pvalue=0.00217922539167231,pvalueTTest=0.00544999312271778,
chr8	113326110	113326206	CSMD3	CSMD300064	-0.0604330863458959	2	-0.00131014243648964	2	0.00196534348951297	2	0.00196534348951297	NA	NA	SegRatio=0,AbsMeanSigma=0.2,pvalue=0.00217922539167231,pvalueTTest=0.00544999312271778,
chr8	113326180	113326279	CSMD3	CSMD300065	NA	2	-0.00131014243648964	2	0.00196534348951297	2	0.00196534348951297	NA	NA	SegRatio=0,AbsMeanSigma=0.2,pvalue=0.00217922539167231,pvalueTTest=0.00544999312271778,
chr8	113326270	113326383	CSMD3	CSMD300066	NA	2	-0.00131014243648964	2	0.00196534348951297	2	0.00196534348951297	NA	NA	SegRatio=0,AbsMeanSigma=0.2,pvalue=0.00217922539167231,pvalueTTest=0.00544999312271778,
chr8	113326575	113326672	CSMD3	CSMD300067	NA	2	-0.00131014243648964	2	0.00196534348951297	2	0.00196534348951297	NA	NA	SegRatio=0,AbsMeanSigma=0.2,pvalue=0.00217922539167231,pvalueTTest=0.00544999312271778,
chr8	113326671	113326788	CSMD3	CSMD300068	0.0105444992591771	2	-0.00131014243648964	2	0.00196534348951297	2	0.00196534348951297	NA	NA	SegRatio=0,AbsMeanSigma=0.2,pvalue=0.00217922539167231,pvalueTTest=0.00544999312271778,
chr8	113326776	113326884	CSMD3	CSMD300069	0.153376600989439	2	-0.00131014243648964	2	0.00196534348951297	2	0.00196534348951297	NA	NA	SegRatio=0,AbsMeanSigma=0.2,pvalue=0.00217922539167231,pvalueTTest=0.00544999312271778,
chr8	113330970	113331087	CSMD3	CSMD300070	1.34844273575089	2	-0.00131014243648964	2	0.00196534348951297	2	0.00196534348951297	NA	NA	SegRatio=0,AbsMeanSigma=0.2,pvalue=0.00217922539167231,pvalueTTest=0.00544999312271778,
chr8	113331083	113331198	CSMD3	CSMD300071	-0.0304127274064263	2	-0.00131014243648964	2	0.00196534348951297	2	0.00196534348951297	NA	NA	SegRatio=0,AbsMeanSigma=0.2,pvalue=0.00217922539167231,pvalueTTest=0.00544999312271778,
chr8	113332093	113332190	CSMD3	CSMD300072	0.182915590145037	2	-0.00131014243648964	2	0.00196534348951297	2	0.00196534348951297	NA	NA	SegRatio=0,AbsMeanSigma=0.2,pvalue=0.00217922539167231,pvalueTTest=0.00544999312271778,
chr8	113332148	113332226	CSMD3	CSMD300073	-0.208136008353466	2	-0.00131014243648964	2	0.00196534348951297	2	0.00196534348951297	NA	NA	SegRatio=0,AbsMeanSigma=0.2,pvalue=0.00217922539167231,pvalueTTest=0.00544999312271778,
chr8	113332170	113332247	CSMD3	CSMD300074	-0.166472446505356	2	-0.00131014243648964	2	0.00196534348951297	2	0.00196534348951297	NA	NA	SegRatio=0,AbsMeanSigma=0.2,pvalue=0.00217922539167231,pvalueTTest=0.00544999312271778,
chr8	113347525	113347635	CSMD3	CSMD300075	0.000713425820914222	2	-0.00131014243648964	2	0.00196534348951297	2	0.00196534348951297	NA	NA	SegRatio=0,AbsMeanSigma=0.2,pvalue=0.00217922539167231,pvalueTTest=0.00544999312271778,
chr8	113347597	113347714	CSMD3	CSMD300076	0.276302375301855	2	-0.00131014243648964	2	0.00196534348951297	2	0.00196534348951297	NA	NA	SegRatio=0,AbsMeanSigma=0.2,pvalue=0.00217922539167231,pvalueTTest=0.00544999312271778,
chr8	113347712	113347821	CSMD3	CSMD300077	0.099640420655538	2	-0.00131014243648964	2	0.00196534348951297	2	0.00196534348951297	NA	NA	SegRatio=0,AbsMeanSigma=0.2,pvalue=0.00217922539167231,pvalueTTest=0.00544999312271778,
chr8	113348809	113348919	CSMD3	CSMD300078	NA	2	-0.00131014243648964	2	0.00196534348951297	2	0.00196534348951297	NA	NA	SegRatio=0,AbsMeanSigma=0.2,pvalue=0.00217922539167231,pvalueTTest=0.00544999312271778,
chr8	113348917	113349029	CSMD3	CSMD300079	0.0861941834187473	2	-0.00131014243648964	2	0.00196534348951297	2	0.00196534348951297	NA	NA	SegRatio=0,AbsMeanSigma=0.2,pvalue=0.00217922539167231,pvalueTTest=0.00544999312271778,
chr8	113349010	113349123	CSMD3	CSMD300080	0.0410351949296248	2	-0.00131014243648964	2	0.00196534348951297	2	0.00196534348951297	NA	NA	SegRatio=0,AbsMeanSigma=0.2,pvalue=0.00217922539167231,pvalueTTest=0.00544999312271778,
chr8	113349750	113349856	CSMD3	CSMD300081	-0.611707178427494	2	-0.00131014243648964	2	0.00196534348951297	2	0.00196534348951297	NA	NA	SegRatio=0,AbsMeanSigma=0.2,pvalue=0.00217922539167231,pvalueTTest=0.00544999312271778,
chr8	113349840	113349951	CSMD3	CSMD300082	0.295079844317295	2	-0.00131014243648964	2	0.00196534348951297	2	0.00196534348951297	NA	NA	SegRatio=0,AbsMeanSigma=0.2,pvalue=0.00217922539167231,pvalueTTest=0.00544999312271778,
chr8	113349948	113350053	CSMD3	CSMD300083	-0.274009932426863	2	-0.00131014243648964	2	0.00196534348951297	2	0.00196534348951297	NA	NA	SegRatio=0,AbsMeanSigma=0.2,pvalue=0.00217922539167231,pvalueTTest=0.00544999312271778,
chr8	113353584	113353720	CSMD3	CSMD300084	NA	2	-0.00131014243648964	2	0.00196534348951297	2	0.00196534348951297	NA	NA	SegRatio=0,AbsMeanSigma=0.2,pvalue=0.00217922539167231,pvalueTTest=0.00544999312271778,
chr8	113353723	113353829	CSMD3	CSMD300085	-0.206017304901104	2	-0.00131014243648964	2	0.00196534348951297	2	0.00196534348951297	NA	NA	SegRatio=0,AbsMeanSigma=0.2,pvalue=0.00217922539167231,pvalueTTest=0.00544999312271778,
chr8	113353830	113353946	CSMD3	CSMD300086	0.0692485077683447	2	-0.00131014243648964	2	0.00196534348951297	2	0.00196534348951297	NA	NA	SegRatio=0,AbsMeanSigma=0.2,pvalue=0.00217922539167231,pvalueTTest=0.00544999312271778,
chr8	113358236	113358348	CSMD3	CSMD300087	NA	2	-0.00131014243648964	2	0.00196534348951297	2	0.00196534348951297	NA	NA	SegRatio=0,AbsMeanSigma=0.2,pvalue=0.00217922539167231,pvalueTTest=0.00544999312271778,
chr8	113358344	113358454	CSMD3	CSMD300088	0.037239827603837	2	-0.00131014243648964	2	0.00196534348951297	2	0.00196534348951297	NA	NA	SegRatio=0,AbsMeanSigma=0.2,pvalue=0.00217922539167231,pvalueTTest=0.00544999312271778,
chr8	113358409	113358527	CSMD3	CSMD300089	-0.535118684456002	2	-0.00131014243648964	2	0.00196534348951297	2	0.00196534348951297	NA	NA	SegRatio=0,AbsMeanSigma=0.2,pvalue=0.00217922539167231,pvalueTTest=0.00544999312271778,
chr8	113363330	113363435	CSMD3	CSMD300090	NA	2	-0.00131014243648964	2	0.00196534348951297	2	0.00196534348951297	NA	NA	SegRatio=0,AbsMeanSigma=0.2,pvalue=0.00217922539167231,pvalueTTest=0.00544999312271778,
chr8	113363420	113363486	CSMD3	CSMD300091	1.01523763571622	2	-0.00131014243648964	2	0.00196534348951297	2	0.00196534348951297	NA	NA	SegRatio=0,AbsMeanSigma=0.2,pvalue=0.00217922539167231,pvalueTTest=0.00544999312271778,
chr8	113363447	113363555	CSMD3	CSMD300092	NA	2	-0.00131014243648964	2	0.00196534348951297	2	0.00196534348951297	NA	NA	SegRatio=0,AbsMeanSigma=0.2,pvalue=0.00217922539167231,pvalueTTest=0.00544999312271778,
chr8	113364554	113364665	CSMD3	CSMD300093	0.156403726770087	2	-0.00131014243648964	2	0.00196534348951297	2	0.00196534348951297	NA	NA	SegRatio=0,AbsMeanSigma=0.2,pvalue=0.00217922539167231,pvalueTTest=0.00544999312271778,
chr8	113364663	113364750	CSMD3	CSMD300094	0.464237526381009	2	-0.00131014243648964	2	0.00196534348951297	2	0.00196534348951297	NA	NA	SegRatio=0,AbsMeanSigma=0.2,pvalue=0.00217922539167231,pvalueTTest=0.00544999312271778,
chr8	113364733	113364841	CSMD3	CSMD300095	NA	2	-0.00131014243648964	2	0.00196534348951297	2	0.00196534348951297	NA	NA	SegRatio=0,AbsMeanSigma=0.2,pvalue=0.00217922539167231,pvalueTTest=0.00544999312271778,
chr8	113392503	113392610	CSMD3	CSMD300096	NA	2	-0.00131014243648964	2	0.00196534348951297	2	0.00196534348951297	NA	NA	SegRatio=0,AbsMeanSigma=0.2,pvalue=0.00217922539167231,pvalueTTest=0.00544999312271778,
chr8	113392602	113392704	CSMD3	CSMD300097	0.330398553701625	2	-0.00131014243648964	2	0.00196534348951297	2	0.00196534348951297	NA	NA	SegRatio=0,AbsMeanSigma=0.2,pvalue=0.00217922539167231,pvalueTTest=0.00544999312271778,
chr8	113395718	113395812	CSMD3	CSMD300098	NA	2	-0.00131014243648964	2	0.00196534348951297	2	0.00196534348951297	NA	NA	SegRatio=0,AbsMeanSigma=0.2,pvalue=0.00217922539167231,pvalueTTest=0.00544999312271778,
chr8	113395804	113395910	CSMD3	CSMD300099	0.0565075054064532	2	-0.00131014243648964	2	0.00196534348951297	2	0.00196534348951297	NA	NA	SegRatio=0,AbsMeanSigma=0.2,pvalue=0.00217922539167231,pvalueTTest=0.00544999312271778,
chr8	113395865	113395980	CSMD3	CSMD300100	-0.0938324044551272	2	-0.00131014243648964	2	0.00196534348951297	2	0.00196534348951297	NA	NA	SegRatio=0,AbsMeanSigma=0.2,pvalue=0.00217922539167231,pvalueTTest=0.00544999312271778,
chr8	113402850	113402960	CSMD3	CSMD300101	-0.417527649397378	2	-0.00131014243648964	2	0.00196534348951297	2	0.00196534348951297	NA	NA	SegRatio=0,AbsMeanSigma=0.2,pvalue=0.00217922539167231,pvalueTTest=0.00544999312271778,
chr8	113402940	113403038	CSMD3	CSMD300102	0.238838011488384	2	-0.00131014243648964	2	0.00196534348951297	2	0.00196534348951297	NA	NA	SegRatio=0,AbsMeanSigma=0.2,pvalue=0.00217922539167231,pvalueTTest=0.00544999312271778,
chr8	113418770	113418884	CSMD3	CSMD300103	0.194581767538533	2	-0.00131014243648964	2	0.00196534348951297	2	0.00196534348951297	NA	NA	SegRatio=0,AbsMeanSigma=0.2,pvalue=0.00217922539167231,pvalueTTest=0.00544999312271778,
chr8	113418819	113418919	CSMD3	CSMD300104	0.0455763964428667	2	-0.00131014243648964	2	0.00196534348951297	2	0.00196534348951297	NA	NA	SegRatio=0,AbsMeanSigma=0.2,pvalue=0.00217922539167231,pvalueTTest=0.00544999312271778,
chr8	113418883	113418991	CSMD3	CSMD300105	-0.201737318882576	2	-0.00131014243648964	2	0.00196534348951297	2	0.00196534348951297	NA	NA	SegRatio=0,AbsMeanSigma=0.2,pvalue=0.00217922539167231,pvalueTTest=0.00544999312271778,
chr8	113420517	113420628	CSMD3	CSMD300106	-0.620670837683194	2	-0.00131014243648964	2	0.00196534348951297	2	0.00196534348951297	NA	NA	SegRatio=0,AbsMeanSigma=0.2,pvalue=0.00217922539167231,pvalueTTest=0.00544999312271778,
chr8	113420607	113420719	CSMD3	CSMD300107	NA	2	-0.00131014243648964	2	0.00196534348951297	2	0.00196534348951297	NA	NA	SegRatio=0,AbsMeanSigma=0.2,pvalue=0.00217922539167231,pvalueTTest=0.00544999312271778,
chr8	113421124	113421216	CSMD3	CSMD300108	0.0833617695165624	2	-0.00131014243648964	2	0.00196534348951297	2	0.00196534348951297	NA	NA	SegRatio=0,AbsMeanSigma=0.2,pvalue=0.00217922539167231,pvalueTTest=0.00544999312271778,
chr8	113421190	113421283	CSMD3	CSMD300109	0.333069194332404	2	-0.00131014243648964	2	0.00196534348951297	2	0.00196534348951297	NA	NA	SegRatio=0,AbsMeanSigma=0.2,pvalue=0.00217922539167231,pvalueTTest=0.00544999312271778,
chr8	113484794	113484910	CSMD3	CSMD300110	-0.148913452190821	2	-0.00131014243648964	2	0.00196534348951297	2	0.00196534348951297	NA	NA	SegRatio=0,AbsMeanSigma=0.2,pvalue=0.00217922539167231,pvalueTTest=0.00544999312271778,
chr8	113484910	113485022	CSMD3	CSMD300111	-0.141912883932363	2	-0.00131014243648964	2	0.00196534348951297	2	0.00196534348951297	NA	NA	SegRatio=0,AbsMeanSigma=0.2,pvalue=0.00217922539167231,pvalueTTest=0.00544999312271778,
chr8	113504646	113504742	CSMD3	CSMD300112	0.223962204569141	2	-0.00131014243648964	2	0.00196534348951297	2	0.00196534348951297	NA	NA	SegRatio=0,AbsMeanSigma=0.2,pvalue=0.00217922539167231,pvalueTTest=0.00544999312271778,
chr8	113504743	113504859	CSMD3	CSMD300113	-0.0394890579534701	2	-0.00131014243648964	2	0.00196534348951297	2	0.00196534348951297	NA	NA	SegRatio=0,AbsMeanSigma=0.2,pvalue=0.00217922539167231,pvalueTTest=0.00544999312271778,
chr8	113504856	113504969	CSMD3	CSMD300114	-0.094663671128079	2	-0.00131014243648964	2	0.00196534348951297	2	0.00196534348951297	NA	NA	SegRatio=0,AbsMeanSigma=0.2,pvalue=0.00217922539167231,pvalueTTest=0.00544999312271778,
chr8	113515966	113516077	CSMD3	CSMD300115	NA	2	-0.00131014243648964	2	0.00196534348951297	2	0.00196534348951297	NA	NA	SegRatio=0,AbsMeanSigma=0.2,pvalue=0.00217922539167231,pvalueTTest=0.00544999312271778,
chr8	113516061	113516176	CSMD3	CSMD300116.CSMD300117	NA	2	-0.00131014243648964	2	0.00196534348951297	2	0.00196534348951297	NA	NA	SegRatio=0,AbsMeanSigma=0.2,pvalue=0.00217922539167231,pvalueTTest=0.00544999312271778,
chr8	113516193	113516320	CSMD3	CSMD300118	-3.72972972880587	2	-0.00131014243648964	2	0.00196534348951297	2	0.00196534348951297	NA	NA	SegRatio=0,AbsMeanSigma=0.2,pvalue=0.00217922539167231,pvalueTTest=0.00544999312271778,
chr8	113518880	113518997	CSMD3	CSMD300119	0.00986303761465708	2	-0.00131014243648964	2	0.00196534348951297	2	0.00196534348951297	NA	NA	SegRatio=0,AbsMeanSigma=0.2,pvalue=0.00217922539167231,pvalueTTest=0.00544999312271778,
chr8	113518939	113519050	CSMD3	CSMD300120	0.2067294598764	2	-0.00131014243648964	2	0.00196534348951297	2	0.00196534348951297	NA	NA	SegRatio=0,AbsMeanSigma=0.2,pvalue=0.00217922539167231,pvalueTTest=0.00544999312271778,
chr8	113519036	113519151	CSMD3	CSMD300121	0.473203896877959	2	-0.00131014243648964	2	0.00196534348951297	2	0.00196534348951297	NA	NA	SegRatio=0,AbsMeanSigma=0.2,pvalue=0.00217922539167231,pvalueTTest=0.00544999312271778,
chr8	113529164	113529296	CSMD3	CSMD300122	0.113015542319826	2	-0.00131014243648964	2	0.00196534348951297	2	0.00196534348951297	NA	NA	SegRatio=0,AbsMeanSigma=0.2,pvalue=0.00217922539167231,pvalueTTest=0.00544999312271778,
chr8	113529296	113529402	CSMD3	CSMD300123	-0.642236849821581	2	-0.00131014243648964	2	0.00196534348951297	2	0.00196534348951297	NA	NA	SegRatio=0,AbsMeanSigma=0.2,pvalue=0.00217922539167231,pvalueTTest=0.00544999312271778,
chr8	113529341	113529440	CSMD3	CSMD300124	-0.553514427809828	2	-0.00131014243648964	2	0.00196534348951297	2	0.00196534348951297	NA	NA	SegRatio=0,AbsMeanSigma=0.2,pvalue=0.00217922539167231,pvalueTTest=0.00544999312271778,
chr8	113529392	113529505	CSMD3	CSMD300125	-0.345691346965321	2	-0.00131014243648964	2	0.00196534348951297	2	0.00196534348951297	NA	NA	SegRatio=0,AbsMeanSigma=0.2,pvalue=0.00217922539167231,pvalueTTest=0.00544999312271778,
chr8	113562876	113562988	CSMD3	CSMD300126	0.169694749007764	2	-0.00131014243648964	2	0.00196534348951297	2	0.00196534348951297	NA	NA	SegRatio=0,AbsMeanSigma=0.2,pvalue=0.00217922539167231,pvalueTTest=0.00544999312271778,
chr8	113562988	113563103	CSMD3	CSMD300127	-0.182250224946357	2	-0.00131014243648964	2	0.00196534348951297	2	0.00196534348951297	NA	NA	SegRatio=0,AbsMeanSigma=0.2,pvalue=0.00217922539167231,pvalueTTest=0.00544999312271778,
chr8	113563062	113563169	CSMD3	CSMD300128	-0.638035250578088	2	-0.00131014243648964	2	0.00196534348951297	2	0.00196534348951297	NA	NA	SegRatio=0,AbsMeanSigma=0.2,pvalue=0.00217922539167231,pvalueTTest=0.00544999312271778,
chr8	113564789	113564904	CSMD3	CSMD300129	-0.118746335760231	2	-0.00131014243648964	2	0.00196534348951297	2	0.00196534348951297	NA	NA	SegRatio=0,AbsMeanSigma=0.2,pvalue=0.00217922539167231,pvalueTTest=0.00544999312271778,
chr8	113564876	113564987	CSMD3	CSMD300130	-0.0594662716514313	2	-0.00131014243648964	2	0.00196534348951297	2	0.00196534348951297	NA	NA	SegRatio=0,AbsMeanSigma=0.2,pvalue=0.00217922539167231,pvalueTTest=0.00544999312271778,
chr8	113568957	113569070	CSMD3	CSMD300131	-0.262778227561396	2	-0.00131014243648964	2	0.00196534348951297	2	0.00196534348951297	NA	NA	SegRatio=0,AbsMeanSigma=0.2,pvalue=0.00217922539167231,pvalueTTest=0.00544999312271778,
chr8	113569014	113569120	CSMD3	CSMD300132	-0.513417918334659	2	-0.00131014243648964	2	0.00196534348951297	2	0.00196534348951297	NA	NA	SegRatio=0,AbsMeanSigma=0.2,pvalue=0.00217922539167231,pvalueTTest=0.00544999312271778,
chr8	113569087	113569201	CSMD3	CSMD300133	0.02047954643328	2	-0.00131014243648964	2	0.00196534348951297	2	0.00196534348951297	NA	NA	SegRatio=0,AbsMeanSigma=0.2,pvalue=0.00217922539167231,pvalueTTest=0.00544999312271778,
chr8	113569185	113569296	CSMD3	CSMD300134	NA	2	-0.00131014243648964	2	0.00196534348951297	2	0.00196534348951297	NA	NA	SegRatio=0,AbsMeanSigma=0.2,pvalue=0.00217922539167231,pvalueTTest=0.00544999312271778,
chr8	113585668	113585779	CSMD3	CSMD300135	-0.600993446987578	2	-0.00131014243648964	2	0.00196534348951297	2	0.00196534348951297	NA	NA	SegRatio=0,AbsMeanSigma=0.2,pvalue=0.00217922539167231,pvalueTTest=0.00544999312271778,
chr8	113585759	113585872	CSMD3	CSMD300136	-0.348466165505982	2	-0.00131014243648964	2	0.00196534348951297	2	0.00196534348951297	NA	NA	SegRatio=0,AbsMeanSigma=0.2,pvalue=0.00217922539167231,pvalueTTest=0.00544999312271778,
chr8	113585804	113585917	CSMD3	CSMD300137	-0.21186825098235	2	-0.00131014243648964	2	0.00196534348951297	2	0.00196534348951297	NA	NA	SegRatio=0,AbsMeanSigma=0.2,pvalue=0.00217922539167231,pvalueTTest=0.00544999312271778,
chr8	113599288	113599394	CSMD3	CSMD300138	-0.250700471138938	2	-0.00131014243648964	2	0.00196534348951297	2	0.00196534348951297	NA	NA	SegRatio=0,AbsMeanSigma=0.2,pvalue=0.00217922539167231,pvalueTTest=0.00544999312271778,
chr8	113599344	113599458	CSMD3	CSMD300139	0.178591970169426	2	-0.00131014243648964	2	0.00196534348951297	2	0.00196534348951297	NA	NA	SegRatio=0,AbsMeanSigma=0.2,pvalue=0.00217922539167231,pvalueTTest=0.00544999312271778,
chr8	113599424	113599534	CSMD3	CSMD300140	-0.0275451350567365	2	-0.00131014243648964	2	0.00196534348951297	2	0.00196534348951297	NA	NA	SegRatio=0,AbsMeanSigma=0.2,pvalue=0.00217922539167231,pvalueTTest=0.00544999312271778,
chr8	113649021	113649133	CSMD3	CSMD300141	-0.000409975051786849	2	-0.00131014243648964	2	0.00196534348951297	2	0.00196534348951297	NA	NA	SegRatio=0,AbsMeanSigma=0.2,pvalue=0.00217922539167231,pvalueTTest=0.00544999312271778,
chr8	113649121	113649212	CSMD3	CSMD300142	-0.117879079658335	2	-0.00131014243648964	2	0.00196534348951297	2	0.00196534348951297	NA	NA	SegRatio=0,AbsMeanSigma=0.2,pvalue=0.00217922539167231,pvalueTTest=0.00544999312271778,
chr8	113649155	113649268	CSMD3	CSMD300143	0.278546762224962	2	-0.00131014243648964	2	0.00196534348951297	2	0.00196534348951297	NA	NA	SegRatio=0,AbsMeanSigma=0.2,pvalue=0.00217922539167231,pvalueTTest=0.00544999312271778,
chr8	113650858	113650969	CSMD3	CSMD300144	0.968940419685124	2	-0.00131014243648964	2	0.00196534348951297	2	0.00196534348951297	NA	NA	SegRatio=0,AbsMeanSigma=0.2,pvalue=0.00217922539167231,pvalueTTest=0.00544999312271778,
chr8	113650948	113651059	CSMD3	CSMD300145	0.103517066139631	2	-0.00131014243648964	2	0.00196534348951297	2	0.00196534348951297	NA	NA	SegRatio=0,AbsMeanSigma=0.2,pvalue=0.00217922539167231,pvalueTTest=0.00544999312271778,
chr8	113651016	113651125	CSMD3	CSMD300146	0.0321575903383759	2	-0.00131014243648964	2	0.00196534348951297	2	0.00196534348951297	NA	NA	SegRatio=0,AbsMeanSigma=0.2,pvalue=0.00217922539167231,pvalueTTest=0.00544999312271778,
chr8	113651089	113651201	CSMD3	CSMD300147	-0.0763262689799214	2	-0.00131014243648964	2	0.00196534348951297	2	0.00196534348951297	NA	NA	SegRatio=0,AbsMeanSigma=0.2,pvalue=0.00217922539167231,pvalueTTest=0.00544999312271778,
chr8	113657311	113657423	CSMD3	CSMD300148	-0.0497295715510946	2	-0.00131014243648964	2	0.00196534348951297	2	0.00196534348951297	NA	NA	SegRatio=0,AbsMeanSigma=0.2,pvalue=0.00217922539167231,pvalueTTest=0.00544999312271778,
chr8	113657424	113657538	CSMD3	CSMD300149	0.214229032833823	2	-0.00131014243648964	2	0.00196534348951297	2	0.00196534348951297	NA	NA	SegRatio=0,AbsMeanSigma=0.2,pvalue=0.00217922539167231,pvalueTTest=0.00544999312271778,
chr8	113662274	113662406	CSMD3	CSMD300150	NA	2	-0.00131014243648964	2	0.00196534348951297	2	0.00196534348951297	NA	NA	SegRatio=0,AbsMeanSigma=0.2,pvalue=0.00217922539167231,pvalueTTest=0.00544999312271778,
chr8	113662401	113662489	CSMD3	CSMD300151	-0.130486154739279	2	-0.00131014243648964	2	0.00196534348951297	2	0.00196534348951297	NA	NA	SegRatio=0,AbsMeanSigma=0.2,pvalue=0.00217922539167231,pvalueTTest=0.00544999312271778,
chr8	113662462	113662569	CSMD3	CSMD300152	0.225740553531677	2	-0.00131014243648964	2	0.00196534348951297	2	0.00196534348951297	NA	NA	SegRatio=0,AbsMeanSigma=0.2,pvalue=0.00217922539167231,pvalueTTest=0.00544999312271778,
chr8	113662541	113662651	CSMD3	CSMD300153	-0.0822582189079373	2	-0.00131014243648964	2	0.00196534348951297	2	0.00196534348951297	NA	NA	SegRatio=0,AbsMeanSigma=0.2,pvalue=0.00217922539167231,pvalueTTest=0.00544999312271778,
chr8	113668360	113668476	CSMD3	CSMD300154	NA	2	-0.00131014243648964	2	0.00196534348951297	2	0.00196534348951297	NA	NA	SegRatio=0,AbsMeanSigma=0.2,pvalue=0.00217922539167231,pvalueTTest=0.00544999312271778,
chr8	113668418	113668531	CSMD3	CSMD300155	-0.142878305306961	2	-0.00131014243648964	2	0.00196534348951297	2	0.00196534348951297	NA	NA	SegRatio=0,AbsMeanSigma=0.2,pvalue=0.00217922539167231,pvalueTTest=0.00544999312271778,
chr8	113668517	113668626	CSMD3	CSMD300156	0.0740408969150562	2	-0.00131014243648964	2	0.00196534348951297	2	0.00196534348951297	NA	NA	SegRatio=0,AbsMeanSigma=0.2,pvalue=0.00217922539167231,pvalueTTest=0.00544999312271778,
chr8	113678460	113678573	CSMD3	CSMD300157	-0.344316938488139	2	-0.00131014243648964	2	0.00196534348951297	2	0.00196534348951297	NA	NA	SegRatio=0,AbsMeanSigma=0.2,pvalue=0.00217922539167231,pvalueTTest=0.00544999312271778,
chr8	113678566	113678676	CSMD3	CSMD300158	-0.250807035084281	2	-0.00131014243648964	2	0.00196534348951297	2	0.00196534348951297	NA	NA	SegRatio=0,AbsMeanSigma=0.2,pvalue=0.00217922539167231,pvalueTTest=0.00544999312271778,
chr8	113694650	113694755	CSMD3	CSMD300159	-0.393493732835791	2	-0.00131014243648964	2	0.00196534348951297	2	0.00196534348951297	NA	NA	SegRatio=0,AbsMeanSigma=0.2,pvalue=0.00217922539167231,pvalueTTest=0.00544999312271778,
chr8	113694713	113694830	CSMD3	CSMD300160	0.0329175693425333	2	-0.00131014243648964	2	0.00196534348951297	2	0.00196534348951297	NA	NA	SegRatio=0,AbsMeanSigma=0.2,pvalue=0.00217922539167231,pvalueTTest=0.00544999312271778,
chr8	113694764	113694858	CSMD3	CSMD300161	-0.0806534116768004	2	-0.00131014243648964	2	0.00196534348951297	2	0.00196534348951297	NA	NA	SegRatio=0,AbsMeanSigma=0.2,pvalue=0.00217922539167231,pvalueTTest=0.00544999312271778,
chr8	113694854	113694966	CSMD3	CSMD300162	0.981187535380298	2	-0.00131014243648964	2	0.00196534348951297	2	0.00196534348951297	NA	NA	SegRatio=0,AbsMeanSigma=0.2,pvalue=0.00217922539167231,pvalueTTest=0.00544999312271778,
chr8	113697582	113697687	CSMD3	CSMD300163	0.377985814754369	2	-0.00131014243648964	2	0.00196534348951297	2	0.00196534348951297	NA	NA	SegRatio=0,AbsMeanSigma=0.2,pvalue=0.00217922539167231,pvalueTTest=0.00544999312271778,
chr8	113697686	113697800	CSMD3	CSMD300164	-0.0193137643522689	2	-0.00131014243648964	2	0.00196534348951297	2	0.00196534348951297	NA	NA	SegRatio=0,AbsMeanSigma=0.2,pvalue=0.00217922539167231,pvalueTTest=0.00544999312271778,
chr8	113697790	113697900	CSMD3	CSMD300165	0.255849983384444	2	-0.00131014243648964	2	0.00196534348951297	2	0.00196534348951297	NA	NA	SegRatio=0,AbsMeanSigma=0.2,pvalue=0.00217922539167231,pvalueTTest=0.00544999312271778,
chr8	113697849	113697960	CSMD3	CSMD300166	0.217989199431596	2	-0.00131014243648964	2	0.00196534348951297	2	0.00196534348951297	NA	NA	SegRatio=0,AbsMeanSigma=0.2,pvalue=0.00217922539167231,pvalueTTest=0.00544999312271778,
chr8	113697957	113698091	CSMD3	CSMD300167	NA	2	-0.00131014243648964	2	0.00196534348951297	2	0.00196534348951297	NA	NA	SegRatio=0,AbsMeanSigma=0.2,pvalue=0.00217922539167231,pvalueTTest=0.00544999312271778,
chr8	113702074	113702185	CSMD3	CSMD300168	0.12455380638186	2	-0.00131014243648964	2	0.00196534348951297	2	0.00196534348951297	NA	NA	SegRatio=0,AbsMeanSigma=0.2,pvalue=0.00217922539167231,pvalueTTest=0.00544999312271778,
chr8	113702145	113702254	CSMD3	CSMD300169	-0.0913913457739929	2	-0.00131014243648964	2	0.00196534348951297	2	0.00196534348951297	NA	NA	SegRatio=0,AbsMeanSigma=0.2,pvalue=0.00217922539167231,pvalueTTest=0.00544999312271778,
chr8	113702251	113702361	CSMD3	CSMD300170	0.0927909343862457	2	-0.00131014243648964	2	0.00196534348951297	2	0.00196534348951297	NA	NA	SegRatio=0,AbsMeanSigma=0.2,pvalue=0.00217922539167231,pvalueTTest=0.00544999312271778,
chr8	113812369	113812480	CSMD3	CSMD300171	-0.643358381207253	2	-0.00131014243648964	2	0.00196534348951297	2	0.00196534348951297	NA	NA	SegRatio=0,AbsMeanSigma=0.2,pvalue=0.00217922539167231,pvalueTTest=0.00544999312271778,
chr8	113812463	113812575	CSMD3	CSMD300172	0.0639952720162314	2	-0.00131014243648964	2	0.00196534348951297	2	0.00196534348951297	NA	NA	SegRatio=0,AbsMeanSigma=0.2,pvalue=0.00217922539167231,pvalueTTest=0.00544999312271778,
chr8	113841893	113842009	CSMD3	CSMD300173	-0.166450141654995	2	-0.00131014243648964	2	0.00196534348951297	2	0.00196534348951297	NA	NA	SegRatio=0,AbsMeanSigma=0.2,pvalue=0.00217922539167231,pvalueTTest=0.00544999312271778,
chr8	113841928	113842040	CSMD3	CSMD300174	0.0731795869446056	2	-0.00131014243648964	2	0.00196534348951297	2	0.00196534348951297	NA	NA	SegRatio=0,AbsMeanSigma=0.2,pvalue=0.00217922539167231,pvalueTTest=0.00544999312271778,
chr8	113871326	113871434	CSMD3	CSMD300175	-0.0484616489048054	2	-0.00131014243648964	2	0.00196534348951297	2	0.00196534348951297	NA	NA	SegRatio=0,AbsMeanSigma=0.2,pvalue=0.00217922539167231,pvalueTTest=0.00544999312271778,
chr8	113871374	113871482	CSMD3	CSMD300176	-0.215658382517998	2	-0.00131014243648964	2	0.00196534348951297	2	0.00196534348951297	NA	NA	SegRatio=0,AbsMeanSigma=0.2,pvalue=0.00217922539167231,pvalueTTest=0.00544999312271778,
chr8	113871473	113871586	CSMD3	CSMD300177	0.49086571643921	2	-0.00131014243648964	2	0.00196534348951297	2	0.00196534348951297	NA	NA	SegRatio=0,AbsMeanSigma=0.2,pvalue=0.00217922539167231,pvalueTTest=0.00544999312271778,
chr8	113933789	113933900	CSMD3	CSMD300178	-0.153563457130083	2	-0.00131014243648964	2	0.00196534348951297	2	0.00196534348951297	NA	NA	SegRatio=0,AbsMeanSigma=0.2,pvalue=0.00217922539167231,pvalueTTest=0.00544999312271778,
chr8	113933891	113933973	CSMD3	CSMD300179	0.100538382183999	2	-0.00131014243648964	2	0.00196534348951297	2	0.00196534348951297	NA	NA	SegRatio=0,AbsMeanSigma=0.2,pvalue=0.00217922539167231,pvalueTTest=0.00544999312271778,
chr8	113933927	113934044	CSMD3	CSMD300180	0.0734793646844132	2	-0.00131014243648964	2	0.00196534348951297	2	0.00196534348951297	NA	NA	SegRatio=0,AbsMeanSigma=0.2,pvalue=0.00217922539167231,pvalueTTest=0.00544999312271778,
chr8	113959928	113960047	CSMD3	CSMD300181	NA	2	-0.00131014243648964	2	0.00196534348951297	2	0.00196534348951297	NA	NA	SegRatio=0,AbsMeanSigma=0.2,pvalue=0.00217922539167231,pvalueTTest=0.00544999312271778,
chr8	113960073	113960207	CSMD3	CSMD300182	0.166406507855174	2	-0.00131014243648964	2	0.00196534348951297	2	0.00196534348951297	NA	NA	SegRatio=0,AbsMeanSigma=0.2,pvalue=0.00217922539167231,pvalueTTest=0.00544999312271778,
chr8	113966823	113966933	CSMD3	CSMD300183	0.00583112750417489	2	-0.00131014243648964	2	0.00196534348951297	2	0.00196534348951297	NA	NA	SegRatio=0,AbsMeanSigma=0.2,pvalue=0.00217922539167231,pvalueTTest=0.00544999312271778,
chr8	113966931	113967063	CSMD3	CSMD300184	0.109105710776288	2	-0.00131014243648964	2	0.00196534348951297	2	0.00196534348951297	NA	NA	SegRatio=0,AbsMeanSigma=0.2,pvalue=0.00217922539167231,pvalueTTest=0.00544999312271778,
chr8	113987992	113988109	CSMD3	CSMD300185	0.159972141991897	2	-0.00131014243648964	2	0.00196534348951297	2	0.00196534348951297	NA	NA	SegRatio=0,AbsMeanSigma=0.2,pvalue=0.00217922539167231,pvalueTTest=0.00544999312271778,
chr8	113988087	113988190	CSMD3	CSMD300186	0.445205214230892	2	-0.00131014243648964	2	0.00196534348951297	2	0.00196534348951297	NA	NA	SegRatio=0,AbsMeanSigma=0.2,pvalue=0.00217922539167231,pvalueTTest=0.00544999312271778,
chr8	113988122	113988234	CSMD3	CSMD300187	-0.41883685159798	2	-0.00131014243648964	2	0.00196534348951297	2	0.00196534348951297	NA	NA	SegRatio=0,AbsMeanSigma=0.2,pvalue=0.00217922539167231,pvalueTTest=0.00544999312271778,
chr8	113988220	113988332	CSMD3	CSMD300188	-0.222577858419813	2	-0.00131014243648964	2	0.00196534348951297	2	0.00196534348951297	NA	NA	SegRatio=0,AbsMeanSigma=0.2,pvalue=0.00217922539167231,pvalueTTest=0.00544999312271778,
chr8	113988279	113988381	CSMD3	CSMD300189	-0.289649765987304	2	-0.00131014243648964	2	0.00196534348951297	2	0.00196534348951297	NA	NA	SegRatio=0,AbsMeanSigma=0.2,pvalue=0.00217922539167231,pvalueTTest=0.00544999312271778,
chr8	113988382	113988477	CSMD3	CSMD300190	-0.552530805454951	2	-0.00131014243648964	2	0.00196534348951297	2	0.00196534348951297	NA	NA	SegRatio=0,AbsMeanSigma=0.2,pvalue=0.00217922539167231,pvalueTTest=0.00544999312271778,
chr8	114031216	114031329	CSMD3	CSMD300191	-0.193315357709311	2	-0.00131014243648964	2	0.00196534348951297	2	0.00196534348951297	NA	NA	SegRatio=0,AbsMeanSigma=0.2,pvalue=0.00217922539167231,pvalueTTest=0.00544999312271778,
chr8	114031313	114031407	CSMD3	CSMD300192	-0.0162909308136335	2	-0.00131014243648964	2	0.00196534348951297	2	0.00196534348951297	NA	NA	SegRatio=0,AbsMeanSigma=0.2,pvalue=0.00217922539167231,pvalueTTest=0.00544999312271778,
chr8	114031388	114031499	CSMD3	CSMD300193	-0.207780850501592	2	-0.00131014243648964	2	0.00196534348951297	2	0.00196534348951297	NA	NA	SegRatio=0,AbsMeanSigma=0.2,pvalue=0.00217922539167231,pvalueTTest=0.00544999312271778,
chr8	114110961	114111078	CSMD3	CSMD300194	0.125716228361714	2	-0.00131014243648964	2	0.00196534348951297	2	0.00196534348951297	NA	NA	SegRatio=0,AbsMeanSigma=0.2,pvalue=0.00217922539167231,pvalueTTest=0.00544999312271778,
chr8	114111074	114111177	CSMD3	CSMD300195	-0.206583038725269	2	-0.00131014243648964	2	0.00196534348951297	2	0.00196534348951297	NA	NA	SegRatio=0,AbsMeanSigma=0.2,pvalue=0.00217922539167231,pvalueTTest=0.00544999312271778,
chr8	114111175	114111292	CSMD3	CSMD300196	0.130094993004139	2	-0.00131014243648964	2	0.00196534348951297	2	0.00196534348951297	NA	NA	SegRatio=0,AbsMeanSigma=0.2,pvalue=0.00217922539167231,pvalueTTest=0.00544999312271778,
chr8	114185880	114185982	CSMD3	CSMD300197	-0.32585235148944	2	-0.00131014243648964	2	0.00196534348951297	2	0.00196534348951297	NA	NA	SegRatio=0,AbsMeanSigma=0.2,pvalue=0.00217922539167231,pvalueTTest=0.00544999312271778,
chr8	114185977	114186094	CSMD3	CSMD300198	0.120877719326683	2	-0.00131014243648964	2	0.00196534348951297	2	0.00196534348951297	NA	NA	SegRatio=0,AbsMeanSigma=0.2,pvalue=0.00217922539167231,pvalueTTest=0.00544999312271778,
chr8	114186069	114186180	CSMD3	CSMD300199	0.00515159265559856	2	-0.00131014243648964	2	0.00196534348951297	2	0.00196534348951297	NA	NA	SegRatio=0,AbsMeanSigma=0.2,pvalue=0.00217922539167231,pvalueTTest=0.00544999312271778,
chr8	114290797	114290912	CSMD3	CSMD300200	0.24867652913434	2	-0.00131014243648964	2	0.00196534348951297	2	0.00196534348951297	NA	NA	SegRatio=0,AbsMeanSigma=0.2,pvalue=0.00217922539167231,pvalueTTest=0.00544999312271778,
chr8	114290904	114291036	CSMD3	CSMD300201	NA	2	-0.00131014243648964	2	0.00196534348951297	2	0.00196534348951297	NA	NA	SegRatio=0,AbsMeanSigma=0.2,pvalue=0.00217922539167231,pvalueTTest=0.00544999312271778,
chr8	114326738	114326846	CSMD3	CSMD300202	-0.204796337593483	2	-0.00131014243648964	2	0.00196534348951297	2	0.00196534348951297	NA	NA	SegRatio=0,AbsMeanSigma=0.2,pvalue=0.00217922539167231,pvalueTTest=0.00544999312271778,
chr8	114326847	114326958	CSMD3	CSMD300203	0.0404937647468843	2	-0.00131014243648964	2	0.00196534348951297	2	0.00196534348951297	NA	NA	SegRatio=0,AbsMeanSigma=0.2,pvalue=0.00217922539167231,pvalueTTest=0.00544999312271778,
chr8	114326912	114327019	CSMD3	CSMD300204	-0.13628947151826	2	-0.00131014243648964	2	0.00196534348951297	2	0.00196534348951297	NA	NA	SegRatio=0,AbsMeanSigma=0.2,pvalue=0.00217922539167231,pvalueTTest=0.00544999312271778,
chr8	114327004	114327110	CSMD3	CSMD300205	NA	2	-0.00131014243648964	2	0.00196534348951297	2	0.00196534348951297	NA	NA	SegRatio=0,AbsMeanSigma=0.2,pvalue=0.00217922539167231,pvalueTTest=0.00544999312271778,
chr8	114388933	114389043	CSMD3	CSMD300206	-0.0628662435871007	2	-0.00131014243648964	2	0.00196534348951297	2	0.00196534348951297	NA	NA	SegRatio=0,AbsMeanSigma=0.2,pvalue=0.00217922539167231,pvalueTTest=0.00544999312271778,
chr8	114448862	114448979	CSMD3	CSMD300207	-0.157231702044204	2	-0.00131014243648964	2	0.00196534348951297	2	0.00196534348951297	NA	NA	SegRatio=0,AbsMeanSigma=0.2,pvalue=0.00217922539167231,pvalueTTest=0.00544999312271778,
chr8	114448962	114449078	CSMD3	CSMD300208	-0.223844966184097	2	-0.00131014243648964	2	0.00196534348951297	2	0.00196534348951297	NA	NA	SegRatio=0,AbsMeanSigma=0.2,pvalue=0.00217922539167231,pvalueTTest=0.00544999312271778,
chr8	114449053	114449173	CSMD3	CSMD300209	-0.0526705176596713	2	-0.00131014243648964	2	0.00196534348951297	2	0.00196534348951297	NA	NA	SegRatio=0,AbsMeanSigma=0.2,pvalue=0.00217922539167231,pvalueTTest=0.00544999312271778,
chr8	117859670	117859787	RAD21	RAD2100001	-0.300002261465472	2	-0.00131014243648964	2	0.414723698296498	2	0.414723698296498	NA	NA	SegRatio=0,AbsMeanSigma=0.2,pvalue=0.00217922539167231,pvalueTTest=0.00544999312271778,
chr8	117859783	117859901	RAD21	RAD2100002	-0.130686619842811	2	-0.00131014243648964	2	0.414723698296498	2	0.414723698296498	NA	NA	SegRatio=0,AbsMeanSigma=0.2,pvalue=0.00217922539167231,pvalueTTest=0.00544999312271778,
chr8	117859896	117859985	RAD21	RAD2100003	-0.0919613505684315	2	-0.00131014243648964	2	0.414723698296498	2	0.414723698296498	NA	NA	SegRatio=0,AbsMeanSigma=0.2,pvalue=0.00217922539167231,pvalueTTest=0.00544999312271778,
chr8	117861112	117861216	RAD21	RAD2100004	-0.102206705733236	2	-0.00131014243648964	2	0.414723698296498	2	0.414723698296498	NA	NA	SegRatio=0,AbsMeanSigma=0.2,pvalue=0.00217922539167231,pvalueTTest=0.00544999312271778,
chr8	117861215	117861327	RAD21	RAD2100005	0.0150224253590402	2	-0.00131014243648964	2	0.414723698296498	2	0.414723698296498	NA	NA	SegRatio=0,AbsMeanSigma=0.2,pvalue=0.00217922539167231,pvalueTTest=0.00544999312271778,
chr8	117862818	117862933	RAD21	RAD2100006	NA	2	-0.00131014243648964	2	0.414723698296498	2	0.414723698296498	NA	NA	SegRatio=0,AbsMeanSigma=0.2,pvalue=0.00217922539167231,pvalueTTest=0.00544999312271778,
chr8	117862930	117863004	RAD21	RAD2100007	0.205570668377405	2	-0.00131014243648964	2	0.414723698296498	2	0.414723698296498	NA	NA	SegRatio=0,AbsMeanSigma=0.2,pvalue=0.00217922539167231,pvalueTTest=0.00544999312271778,
chr8	117862985	117863078	RAD21	RAD2100008	0.271086645281243	2	-0.00131014243648964	2	0.414723698296498	2	0.414723698296498	NA	NA	SegRatio=0,AbsMeanSigma=0.2,pvalue=0.00217922539167231,pvalueTTest=0.00544999312271778,
chr8	117864153	117864267	RAD21	RAD2100009	-0.119437175548326	2	-0.00131014243648964	2	0.414723698296498	2	0.414723698296498	NA	NA	SegRatio=0,AbsMeanSigma=0.2,pvalue=0.00217922539167231,pvalueTTest=0.00544999312271778,
chr8	117864263	117864359	RAD21	RAD2100010	0.0730072647962307	2	-0.00131014243648964	2	0.414723698296498	2	0.414723698296498	NA	NA	SegRatio=0,AbsMeanSigma=0.2,pvalue=0.00217922539167231,pvalueTTest=0.00544999312271778,
chr8	117864765	117864868	RAD21	RAD2100011	-0.00365744200555737	2	-0.00131014243648964	2	0.414723698296498	2	0.414723698296498	NA	NA	SegRatio=0,AbsMeanSigma=0.2,pvalue=0.00217922539167231,pvalueTTest=0.00544999312271778,
chr8	117864836	117864928	RAD21	RAD2100012	-0.25388522230607	2	-0.00131014243648964	2	0.414723698296498	2	0.414723698296498	NA	NA	SegRatio=0,AbsMeanSigma=0.2,pvalue=0.00217922539167231,pvalueTTest=0.00544999312271778,
chr8	117864886	117865001	RAD21	RAD2100013	-0.155348005203372	2	-0.00131014243648964	2	0.414723698296498	2	0.414723698296498	NA	NA	SegRatio=0,AbsMeanSigma=0.2,pvalue=0.00217922539167231,pvalueTTest=0.00544999312271778,
chr8	117866395	117866509	RAD21	RAD2100014	0.404286436678929	2	-0.00131014243648964	2	0.414723698296498	2	0.414723698296498	NA	NA	SegRatio=0,AbsMeanSigma=0.2,pvalue=0.00217922539167231,pvalueTTest=0.00544999312271778,
chr8	117866509	117866622	RAD21	RAD2100015	-0.147821698453345	2	-0.00131014243648964	2	0.414723698296498	2	0.414723698296498	NA	NA	SegRatio=0,AbsMeanSigma=0.2,pvalue=0.00217922539167231,pvalueTTest=0.00544999312271778,
chr8	117866562	117866664	RAD21	RAD2100016	0.137221189092545	2	-0.00131014243648964	2	0.414723698296498	2	0.414723698296498	NA	NA	SegRatio=0,AbsMeanSigma=0.2,pvalue=0.00217922539167231,pvalueTTest=0.00544999312271778,
chr8	117866657	117866766	RAD21	RAD2100017	0.343635099073289	2	-0.00131014243648964	2	0.414723698296498	2	0.414723698296498	NA	NA	SegRatio=0,AbsMeanSigma=0.2,pvalue=0.00217922539167231,pvalueTTest=0.00544999312271778,
chr8	117868370	117868486	RAD21	RAD2100018	0.129165375724706	2	-0.00131014243648964	2	0.414723698296498	2	0.414723698296498	NA	NA	SegRatio=0,AbsMeanSigma=0.2,pvalue=0.00217922539167231,pvalueTTest=0.00544999312271778,
chr8	117868471	117868586	RAD21	RAD2100019	0.00570665790737184	2	-0.00131014243648964	2	0.414723698296498	2	0.414723698296498	NA	NA	SegRatio=0,AbsMeanSigma=0.2,pvalue=0.00217922539167231,pvalueTTest=0.00544999312271778,
chr8	117868852	117868967	RAD21	RAD2100020	-0.283515040907926	2	-0.00131014243648964	2	0.414723698296498	2	0.414723698296498	NA	NA	SegRatio=0,AbsMeanSigma=0.2,pvalue=0.00217922539167231,pvalueTTest=0.00544999312271778,
chr8	117868901	117869004	RAD21	RAD2100021	0.0772832471526581	2	-0.00131014243648964	2	0.414723698296498	2	0.414723698296498	NA	NA	SegRatio=0,AbsMeanSigma=0.2,pvalue=0.00217922539167231,pvalueTTest=0.00544999312271778,
chr8	117868987	117869062	RAD21	RAD2100022	NA	2	-0.00131014243648964	2	0.414723698296498	2	0.414723698296498	NA	NA	SegRatio=0,AbsMeanSigma=0.2,pvalue=0.00217922539167231,pvalueTTest=0.00544999312271778,
chr8	117869485	117869596	RAD21	RAD2100023	NA	2	-0.00131014243648964	2	0.414723698296498	2	0.414723698296498	NA	NA	SegRatio=0,AbsMeanSigma=0.2,pvalue=0.00217922539167231,pvalueTTest=0.00544999312271778,
chr8	117869594	117869700	RAD21	RAD2100024	-0.47213785759159	2	-0.00131014243648964	2	0.414723698296498	2	0.414723698296498	NA	NA	SegRatio=0,AbsMeanSigma=0.2,pvalue=0.00217922539167231,pvalueTTest=0.00544999312271778,
chr8	117869687	117869799	RAD21	RAD2100025	1.26255569760251	2	-0.00131014243648964	2	0.414723698296498	2	0.414723698296498	NA	NA	SegRatio=0,AbsMeanSigma=0.2,pvalue=0.00217922539167231,pvalueTTest=0.00544999312271778,
chr8	117870546	117870661	RAD21	RAD2100026	NA	2	-0.00131014243648964	2	0.414723698296498	2	0.414723698296498	NA	NA	SegRatio=0,AbsMeanSigma=0.2,pvalue=0.00217922539167231,pvalueTTest=0.00544999312271778,
chr8	117870624	117870704	RAD21	RAD2100027	-0.0551528008793367	2	-0.00131014243648964	2	0.414723698296498	2	0.414723698296498	NA	NA	SegRatio=0,AbsMeanSigma=0.2,pvalue=0.00217922539167231,pvalueTTest=0.00544999312271778,
chr8	117870679	117870795	RAD21	RAD2100028	0.27987409948473	2	-0.00131014243648964	2	0.414723698296498	2	0.414723698296498	NA	NA	SegRatio=0,AbsMeanSigma=0.2,pvalue=0.00217922539167231,pvalueTTest=0.00544999312271778,
chr8	117874055	117874170	RAD21	RAD2100029	0.138721756368586	2	-0.00131014243648964	2	0.414723698296498	2	0.414723698296498	NA	NA	SegRatio=0,AbsMeanSigma=0.2,pvalue=0.00217922539167231,pvalueTTest=0.00544999312271778,
chr8	117874164	117874279	RAD21	RAD2100030	0.00965166489402891	2	-0.00131014243648964	2	0.414723698296498	2	0.414723698296498	NA	NA	SegRatio=0,AbsMeanSigma=0.2,pvalue=0.00217922539167231,pvalueTTest=0.00544999312271778,
chr8	117875295	117875402	RAD21	RAD2100031	-0.00131014243648964	2	-0.00131014243648964	2	0.414723698296498	2	0.414723698296498	NA	NA	SegRatio=0,AbsMeanSigma=0.2,pvalue=0.00217922539167231,pvalueTTest=0.00544999312271778,
chr8	117875402	117875515	RAD21	RAD2100032	0.172670933858172	2	-0.00131014243648964	2	0.414723698296498	2	0.414723698296498	NA	NA	SegRatio=0,AbsMeanSigma=0.2,pvalue=0.00217922539167231,pvalueTTest=0.00544999312271778,
chr8	117875499	117875612	RAD21	RAD2100033	NA	2	-0.00131014243648964	2	0.414723698296498	2	0.414723698296498	NA	NA	SegRatio=0,AbsMeanSigma=0.2,pvalue=0.00217922539167231,pvalueTTest=0.00544999312271778,
chr8	117878745	117878863	RAD21	RAD2100034	0.183708730634641	2	-0.00131014243648964	2	0.414723698296498	2	0.414723698296498	NA	NA	SegRatio=0,AbsMeanSigma=0.2,pvalue=0.00217922539167231,pvalueTTest=0.00544999312271778,
chr8	117878849	117878965	RAD21	RAD2100035	0.0652092247438407	2	-0.00131014243648964	2	0.414723698296498	2	0.414723698296498	NA	NA	SegRatio=0,AbsMeanSigma=0.2,pvalue=0.00217922539167231,pvalueTTest=0.00544999312271778,
chr9	5021949	5022062	JAK2	JAK200001	0.581907707529725	4	0.68713856457335	4	0.231762488639247	4.5	2.25974187188018e-22	NA	NA	SegRatio=0.69,AbsMeanSigma=3.05,pvalue=2.5941696002802e-125,pvalueTTest=1.40931690235638e-22,
chr9	5022055	5022165	JAK2	JAK200002	0.74857831532559	4	0.68713856457335	4	0.231762488639247	4.5	2.25974187188018e-22	NA	NA	SegRatio=0.69,AbsMeanSigma=3.05,pvalue=2.5941696002802e-125,pvalueTTest=1.40931690235638e-22,
chr9	5022154	5022265	JAK2	JAK200003	0.335165366015727	4	0.68713856457335	4	0.231762488639247	4.5	2.25974187188018e-22	NA	NA	SegRatio=0.69,AbsMeanSigma=3.05,pvalue=2.5941696002802e-125,pvalueTTest=1.40931690235638e-22,
chr9	5029729	5029840	JAK2	JAK200004	1.06114166622464	4	0.68713856457335	4	0.231762488639247	4.5	2.25974187188018e-22	NA	NA	SegRatio=0.69,AbsMeanSigma=3.05,pvalue=2.5941696002802e-125,pvalueTTest=1.40931690235638e-22,
chr9	5029813	5029924	JAK2	JAK200005	0.408937214388617	4	0.68713856457335	4	0.231762488639247	4.5	2.25974187188018e-22	NA	NA	SegRatio=0.69,AbsMeanSigma=3.05,pvalue=2.5941696002802e-125,pvalueTTest=1.40931690235638e-22,
chr9	5029895	5030004	JAK2	JAK200006	1.32054617958939	4	0.68713856457335	4	0.231762488639247	4.5	2.25974187188018e-22	NA	NA	SegRatio=0.69,AbsMeanSigma=3.05,pvalue=2.5941696002802e-125,pvalueTTest=1.40931690235638e-22,
chr9	5044379	5044491	JAK2	JAK200007	NA	4	0.68713856457335	4	0.231762488639247	4.5	2.25974187188018e-22	NA	NA	SegRatio=0.69,AbsMeanSigma=3.05,pvalue=2.5941696002802e-125,pvalueTTest=1.40931690235638e-22,
chr9	5044492	5044609	JAK2	JAK200008	NA	4	0.68713856457335	4	0.231762488639247	4.5	2.25974187188018e-22	NA	NA	SegRatio=0.69,AbsMeanSigma=3.05,pvalue=2.5941696002802e-125,pvalueTTest=1.40931690235638e-22,
chr9	5050657	5050765	JAK2	JAK200009	0.468471459217073	4	0.68713856457335	4	0.231762488639247	4.5	2.25974187188018e-22	NA	NA	SegRatio=0.69,AbsMeanSigma=3.05,pvalue=2.5941696002802e-125,pvalueTTest=1.40931690235638e-22,
chr9	5050732	5050843	JAK2	JAK200010	0.705943767570702	4	0.68713856457335	4	0.231762488639247	4.5	2.25974187188018e-22	NA	NA	SegRatio=0.69,AbsMeanSigma=3.05,pvalue=2.5941696002802e-125,pvalueTTest=1.40931690235638e-22,
chr9	5050830	5050942	JAK2	JAK200011	NA	4	0.68713856457335	4	0.231762488639247	4.5	2.25974187188018e-22	NA	NA	SegRatio=0.69,AbsMeanSigma=3.05,pvalue=2.5941696002802e-125,pvalueTTest=1.40931690235638e-22,
chr9	5054475	5054589	JAK2	JAK200012	1.08367455491945	4	0.68713856457335	4	0.231762488639247	4.5	2.25974187188018e-22	NA	NA	SegRatio=0.69,AbsMeanSigma=3.05,pvalue=2.5941696002802e-125,pvalueTTest=1.40931690235638e-22,
chr9	5054580	5054683	JAK2	JAK200013	0.820079257392145	4	0.68713856457335	4	0.231762488639247	4.5	2.25974187188018e-22	NA	NA	SegRatio=0.69,AbsMeanSigma=3.05,pvalue=2.5941696002802e-125,pvalueTTest=1.40931690235638e-22,
chr9	5054669	5054774	JAK2	JAK200014	0.7466351548823	4	0.68713856457335	4	0.231762488639247	4.5	2.25974187188018e-22	NA	NA	SegRatio=0.69,AbsMeanSigma=3.05,pvalue=2.5941696002802e-125,pvalueTTest=1.40931690235638e-22,
chr9	5054772	5054875	JAK2	JAK200015	0.644118030768237	4	0.68713856457335	4	0.231762488639247	4.5	2.25974187188018e-22	NA	NA	SegRatio=0.69,AbsMeanSigma=3.05,pvalue=2.5941696002802e-125,pvalueTTest=1.40931690235638e-22,
chr9	5054876	5054979	JAK2	JAK200016	NA	4	0.68713856457335	4	0.231762488639247	4.5	2.25974187188018e-22	NA	NA	SegRatio=0.69,AbsMeanSigma=3.05,pvalue=2.5941696002802e-125,pvalueTTest=1.40931690235638e-22,
chr9	5055642	5055753	JAK2	JAK200017	1.261381819786	4	0.68713856457335	4	0.231762488639247	4.5	2.25974187188018e-22	NA	NA	SegRatio=0.69,AbsMeanSigma=3.05,pvalue=2.5941696002802e-125,pvalueTTest=1.40931690235638e-22,
chr9	5055695	5055795	JAK2	JAK200018	0.408262753169137	4	0.68713856457335	4	0.231762488639247	4.5	2.25974187188018e-22	NA	NA	SegRatio=0.69,AbsMeanSigma=3.05,pvalue=2.5941696002802e-125,pvalueTTest=1.40931690235638e-22,
chr9	5055764	5055874	JAK2	JAK200019	NA	4	0.68713856457335	4	0.231762488639247	4.5	2.25974187188018e-22	NA	NA	SegRatio=0.69,AbsMeanSigma=3.05,pvalue=2.5941696002802e-125,pvalueTTest=1.40931690235638e-22,
chr9	5064862	5064973	JAK2	JAK200020	0.430607519011954	4	0.68713856457335	4	0.231762488639247	4.5	2.25974187188018e-22	NA	NA	SegRatio=0.69,AbsMeanSigma=3.05,pvalue=2.5941696002802e-125,pvalueTTest=1.40931690235638e-22,
chr9	5064919	5065031	JAK2	JAK200021	0.561894302764771	4	0.68713856457335	4	0.231762488639247	4.5	2.25974187188018e-22	NA	NA	SegRatio=0.69,AbsMeanSigma=3.05,pvalue=2.5941696002802e-125,pvalueTTest=1.40931690235638e-22,
chr9	5064984	5065091	JAK2	JAK200022	0.556948731204654	4	0.68713856457335	4	0.231762488639247	4.5	2.25974187188018e-22	NA	NA	SegRatio=0.69,AbsMeanSigma=3.05,pvalue=2.5941696002802e-125,pvalueTTest=1.40931690235638e-22,
chr9	5066622	5066737	JAK2	JAK200023	0.269849718357906	4	0.68713856457335	4	0.231762488639247	4.5	2.25974187188018e-22	NA	NA	SegRatio=0.69,AbsMeanSigma=3.05,pvalue=2.5941696002802e-125,pvalueTTest=1.40931690235638e-22,
chr9	5066681	5066780	JAK2	JAK200024	0.527745589706018	4	0.68713856457335	4	0.231762488639247	4.5	2.25974187188018e-22	NA	NA	SegRatio=0.69,AbsMeanSigma=3.05,pvalue=2.5941696002802e-125,pvalueTTest=1.40931690235638e-22,
chr9	5066733	5066840	JAK2	JAK200025	0.939783737621775	4	0.68713856457335	4	0.231762488639247	4.5	2.25974187188018e-22	NA	NA	SegRatio=0.69,AbsMeanSigma=3.05,pvalue=2.5941696002802e-125,pvalueTTest=1.40931690235638e-22,
chr9	5068986	5069083	JAK2	JAK200026	NA	4	0.68713856457335	4	0.231762488639247	4.5	2.25974187188018e-22	NA	NA	SegRatio=0.69,AbsMeanSigma=3.05,pvalue=2.5941696002802e-125,pvalueTTest=1.40931690235638e-22,
chr9	5069046	5069149	JAK2	JAK200027	0.675547330095147	4	0.68713856457335	4	0.231762488639247	4.5	2.25974187188018e-22	NA	NA	SegRatio=0.69,AbsMeanSigma=3.05,pvalue=2.5941696002802e-125,pvalueTTest=1.40931690235638e-22,
chr9	5069149	5069251	JAK2	JAK200028	0.615965965851261	4	0.68713856457335	4	0.231762488639247	4.5	2.25974187188018e-22	NA	NA	SegRatio=0.69,AbsMeanSigma=3.05,pvalue=2.5941696002802e-125,pvalueTTest=1.40931690235638e-22,
chr9	5069886	5070002	JAK2	JAK200029	0.68713856457335	4	0.68713856457335	4	0.231762488639247	4.5	2.25974187188018e-22	NA	NA	SegRatio=0.69,AbsMeanSigma=3.05,pvalue=2.5941696002802e-125,pvalueTTest=1.40931690235638e-22,
chr9	5070000	5070115	JAK2	JAK200030	NA	4	0.68713856457335	4	0.231762488639247	4.5	2.25974187188018e-22	NA	NA	SegRatio=0.69,AbsMeanSigma=3.05,pvalue=2.5941696002802e-125,pvalueTTest=1.40931690235638e-22,
chr9	5072450	5072551	JAK2	JAK200031	0.358132637796553	4	0.68713856457335	4	0.231762488639247	4.5	2.25974187188018e-22	NA	NA	SegRatio=0.69,AbsMeanSigma=3.05,pvalue=2.5941696002802e-125,pvalueTTest=1.40931690235638e-22,
chr9	5072552	5072667	JAK2	JAK200032	0.918908837648639	4	0.68713856457335	4	0.231762488639247	4.5	2.25974187188018e-22	NA	NA	SegRatio=0.69,AbsMeanSigma=3.05,pvalue=2.5941696002802e-125,pvalueTTest=1.40931690235638e-22,
chr9	5073615	5073729	JAK2	JAK200033	0.629382327359429	4	0.68713856457335	4	0.231762488639247	4.5	2.25974187188018e-22	NA	NA	SegRatio=0.69,AbsMeanSigma=3.05,pvalue=2.5941696002802e-125,pvalueTTest=1.40931690235638e-22,
chr9	5073714	5073801	JAK2	JAK200034	1.28624253478804	4	0.68713856457335	4	0.231762488639247	4.5	2.25974187188018e-22	NA	NA	SegRatio=0.69,AbsMeanSigma=3.05,pvalue=2.5941696002802e-125,pvalueTTest=1.40931690235638e-22,
chr9	5073746	5073861	JAK2	JAK200035	0.709497024046745	4	0.68713856457335	4	0.231762488639247	4.5	2.25974187188018e-22	NA	NA	SegRatio=0.69,AbsMeanSigma=3.05,pvalue=2.5941696002802e-125,pvalueTTest=1.40931690235638e-22,
chr9	5077372	5077477	JAK2	JAK200036	NA	4	0.68713856457335	4	0.231762488639247	4.5	2.25974187188018e-22	NA	NA	SegRatio=0.69,AbsMeanSigma=3.05,pvalue=2.5941696002802e-125,pvalueTTest=1.40931690235638e-22,
chr9	5077465	5077565	JAK2	JAK200037.JAK200038	NA	4	0.68713856457335	4	0.231762488639247	4.5	2.25974187188018e-22	NA	NA	SegRatio=0.69,AbsMeanSigma=3.05,pvalue=2.5941696002802e-125,pvalueTTest=1.40931690235638e-22,
chr9	5077560	5077676	JAK2	JAK200039	NA	4	0.68713856457335	4	0.231762488639247	4.5	2.25974187188018e-22	NA	NA	SegRatio=0.69,AbsMeanSigma=3.05,pvalue=2.5941696002802e-125,pvalueTTest=1.40931690235638e-22,
chr9	5078259	5078351	JAK2	JAK200040	NA	4	0.68713856457335	4	0.231762488639247	4.5	2.25974187188018e-22	NA	NA	SegRatio=0.69,AbsMeanSigma=3.05,pvalue=2.5941696002802e-125,pvalueTTest=1.40931690235638e-22,
chr9	5078309	5078404	JAK2	JAK200041	0.695297699525294	4	0.68713856457335	4	0.231762488639247	4.5	2.25974187188018e-22	NA	NA	SegRatio=0.69,AbsMeanSigma=3.05,pvalue=2.5941696002802e-125,pvalueTTest=1.40931690235638e-22,
chr9	5078388	5078500	JAK2	JAK200042	1.00020192552879	4	0.68713856457335	4	0.231762488639247	4.5	2.25974187188018e-22	NA	NA	SegRatio=0.69,AbsMeanSigma=3.05,pvalue=2.5941696002802e-125,pvalueTTest=1.40931690235638e-22,
chr9	5080207	5080318	JAK2	JAK200043	0.611173267331153	4	0.68713856457335	4	0.231762488639247	4.5	2.25974187188018e-22	NA	NA	SegRatio=0.69,AbsMeanSigma=3.05,pvalue=2.5941696002802e-125,pvalueTTest=1.40931690235638e-22,
chr9	5080311	5080418	JAK2	JAK200044	1.13102630235722	4	0.68713856457335	4	0.231762488639247	4.5	2.25974187188018e-22	NA	NA	SegRatio=0.69,AbsMeanSigma=3.05,pvalue=2.5941696002802e-125,pvalueTTest=1.40931690235638e-22,
chr9	5080509	5080623	JAK2	JAK200045	0.431940253339437	4	0.68713856457335	4	0.231762488639247	4.5	2.25974187188018e-22	NA	NA	SegRatio=0.69,AbsMeanSigma=3.05,pvalue=2.5941696002802e-125,pvalueTTest=1.40931690235638e-22,
chr9	5080591	5080703	JAK2	JAK200046	0.616766609556336	4	0.68713856457335	4	0.231762488639247	4.5	2.25974187188018e-22	NA	NA	SegRatio=0.69,AbsMeanSigma=3.05,pvalue=2.5941696002802e-125,pvalueTTest=1.40931690235638e-22,
chr9	5081703	5081811	JAK2	JAK200047	0.701123472684542	4	0.68713856457335	4	0.231762488639247	4.5	2.25974187188018e-22	NA	NA	SegRatio=0.69,AbsMeanSigma=3.05,pvalue=2.5941696002802e-125,pvalueTTest=1.40931690235638e-22,
chr9	5081804	5081918	JAK2	JAK200048	0.701474435065454	4	0.68713856457335	4	0.231762488639247	4.5	2.25974187188018e-22	NA	NA	SegRatio=0.69,AbsMeanSigma=3.05,pvalue=2.5941696002802e-125,pvalueTTest=1.40931690235638e-22,
chr9	5089653	5089767	JAK2	JAK200049	0.481542995706195	4	0.68713856457335	4	0.231762488639247	4.5	2.25974187188018e-22	NA	NA	SegRatio=0.69,AbsMeanSigma=3.05,pvalue=2.5941696002802e-125,pvalueTTest=1.40931690235638e-22,
chr9	5089728	5089844	JAK2	JAK200050	1.18387914554733	4	0.68713856457335	4	0.231762488639247	4.5	2.25974187188018e-22	NA	NA	SegRatio=0.69,AbsMeanSigma=3.05,pvalue=2.5941696002802e-125,pvalueTTest=1.40931690235638e-22,
chr9	5089788	5089901	JAK2	JAK200051	1.21703858113798	4	0.68713856457335	4	0.231762488639247	4.5	2.25974187188018e-22	NA	NA	SegRatio=0.69,AbsMeanSigma=3.05,pvalue=2.5941696002802e-125,pvalueTTest=1.40931690235638e-22,
chr9	5090440	5090550	JAK2	JAK200052	NA	4	0.68713856457335	4	0.231762488639247	4.5	2.25974187188018e-22	NA	NA	SegRatio=0.69,AbsMeanSigma=3.05,pvalue=2.5941696002802e-125,pvalueTTest=1.40931690235638e-22,
chr9	5090535	5090626	JAK2	JAK200053	1.48307229088817	4	0.68713856457335	4	0.231762488639247	4.5	2.25974187188018e-22	NA	NA	SegRatio=0.69,AbsMeanSigma=3.05,pvalue=2.5941696002802e-125,pvalueTTest=1.40931690235638e-22,
chr9	5090684	5090797	JAK2	JAK200054	1.29569248569805	4	0.68713856457335	4	0.231762488639247	4.5	2.25974187188018e-22	NA	NA	SegRatio=0.69,AbsMeanSigma=3.05,pvalue=2.5941696002802e-125,pvalueTTest=1.40931690235638e-22,
chr9	5090795	5090900	JAK2	JAK200055	1.15315884487173	4	0.68713856457335	4	0.231762488639247	4.5	2.25974187188018e-22	NA	NA	SegRatio=0.69,AbsMeanSigma=3.05,pvalue=2.5941696002802e-125,pvalueTTest=1.40931690235638e-22,
chr9	5090843	5090947	JAK2	JAK200056	0.970199139761347	4	0.68713856457335	4	0.231762488639247	4.5	2.25974187188018e-22	NA	NA	SegRatio=0.69,AbsMeanSigma=3.05,pvalue=2.5941696002802e-125,pvalueTTest=1.40931690235638e-22,
chr9	5122972	5123079	JAK2	JAK200057	0.752020751966499	4	0.68713856457335	4	0.231762488639247	4.5	2.25974187188018e-22	NA	NA	SegRatio=0.69,AbsMeanSigma=3.05,pvalue=2.5941696002802e-125,pvalueTTest=1.40931690235638e-22,
chr9	5123080	5123193	JAK2	JAK200058	0.554905226760386	4	0.68713856457335	4	0.231762488639247	4.5	2.25974187188018e-22	NA	NA	SegRatio=0.69,AbsMeanSigma=3.05,pvalue=2.5941696002802e-125,pvalueTTest=1.40931690235638e-22,
chr9	5126289	5126399	JAK2	JAK200059	0.659977196461212	4	0.68713856457335	4	0.231762488639247	4.5	2.25974187188018e-22	NA	NA	SegRatio=0.69,AbsMeanSigma=3.05,pvalue=2.5941696002802e-125,pvalueTTest=1.40931690235638e-22,
chr9	5126389	5126499	JAK2	JAK200060	NA	4	0.68713856457335	4	0.231762488639247	4.5	2.25974187188018e-22	NA	NA	SegRatio=0.69,AbsMeanSigma=3.05,pvalue=2.5941696002802e-125,pvalueTTest=1.40931690235638e-22,
chr9	5126655	5126772	JAK2	JAK200061	0.765999686007318	4	0.68713856457335	4	0.231762488639247	4.5	2.25974187188018e-22	NA	NA	SegRatio=0.69,AbsMeanSigma=3.05,pvalue=2.5941696002802e-125,pvalueTTest=1.40931690235638e-22,
chr9	5126720	5126829	JAK2	JAK200062	0.843003338187833	4	0.68713856457335	4	0.231762488639247	4.5	2.25974187188018e-22	NA	NA	SegRatio=0.69,AbsMeanSigma=3.05,pvalue=2.5941696002802e-125,pvalueTTest=1.40931690235638e-22,
chr9	21802705	21802776	MTAP	MTAP00001	-2.2769769374111	2	0.742525319470782	3.5	0.429397389059592	3.5	0.00236721124882376	NA	NA	SegRatio=0.74,AbsMeanSigma=1.72,pvalue=0.000114749060796101,pvalueTTest=0.780848504793087,Adjusted:byPvalueTTestRatio;
chr9	21802934	21803036	MTAP	MTAP00002	NA	2	0.742525319470782	3.5	0.429397389059592	3.5	0.00236721124882376	NA	NA	SegRatio=0.74,AbsMeanSigma=1.72,pvalue=0.000114749060796101,pvalueTTest=0.780848504793087,Adjusted:byPvalueTTestRatio;
chr9	21815348	21815457	MTAP	MTAP00003	NA	2	0.742525319470782	3.5	0.429397389059592	3.5	0.00236721124882376	NA	NA	SegRatio=0.74,AbsMeanSigma=1.72,pvalue=0.000114749060796101,pvalueTTest=0.780848504793087,Adjusted:byPvalueTTestRatio;
chr9	21815445	21815515	MTAP	MTAP00004	NA	2	0.742525319470782	3.5	0.429397389059592	3.5	0.00236721124882376	NA	NA	SegRatio=0.74,AbsMeanSigma=1.72,pvalue=0.000114749060796101,pvalueTTest=0.780848504793087,Adjusted:byPvalueTTestRatio;
chr9	21815463	21815563	MTAP	MTAP00005	0.742525319470782	2	0.742525319470782	3.5	0.429397389059592	3.5	0.00236721124882376	NA	NA	SegRatio=0.74,AbsMeanSigma=1.72,pvalue=0.000114749060796101,pvalueTTest=0.780848504793087,Adjusted:byPvalueTTestRatio;
chr9	21816627	21816744	MTAP	MTAP00006	-1.43289355797002	3.5	0.55320712527874	3.5	0.429397389059592	3.5	0.00236721124882376	q-value=7.67228593772886e-07, copies=0.5	NA	SegRatio=0.55,AbsMeanSigma=2.1,pvalue=7.31053037017253e-21,pvalueTTest=0.000951743176203649,
chr9	21816727	21816838	MTAP	MTAP00007	0.771945741526734	3.5	0.55320712527874	3.5	0.429397389059592	3.5	0.00236721124882376	NA	NA	SegRatio=0.55,AbsMeanSigma=2.1,pvalue=7.31053037017253e-21,pvalueTTest=0.000951743176203649,
chr9	21817942	21818058	MTAP	MTAP00008	0.574585877645319	3.5	0.55320712527874	3.5	0.429397389059592	3.5	0.00236721124882376	NA	NA	SegRatio=0.55,AbsMeanSigma=2.1,pvalue=7.31053037017253e-21,pvalueTTest=0.000951743176203649,
chr9	21818004	21818121	MTAP	MTAP00009	0.782422444134623	3.5	0.55320712527874	3.5	0.429397389059592	3.5	0.00236721124882376	NA	NA	SegRatio=0.55,AbsMeanSigma=2.1,pvalue=7.31053037017253e-21,pvalueTTest=0.000951743176203649,
chr9	21818122	21818239	MTAP	MTAP00010	0.540435904275484	3.5	0.55320712527874	3.5	0.429397389059592	3.5	0.00236721124882376	NA	NA	SegRatio=0.55,AbsMeanSigma=2.1,pvalue=7.31053037017253e-21,pvalueTTest=0.000951743176203649,
chr9	21837840	21837940	MTAP	MTAP00011	0.691148438088704	3.5	0.55320712527874	3.5	0.429397389059592	3.5	0.00236721124882376	NA	NA	SegRatio=0.55,AbsMeanSigma=2.1,pvalue=7.31053037017253e-21,pvalueTTest=0.000951743176203649,
chr9	21837923	21838036	MTAP	MTAP00012	0.639958450092961	3.5	0.55320712527874	3.5	0.429397389059592	3.5	0.00236721124882376	NA	NA	SegRatio=0.55,AbsMeanSigma=2.1,pvalue=7.31053037017253e-21,pvalueTTest=0.000951743176203649,
chr9	21854603	21854720	MTAP	MTAP00013	0.55320712527874	3.5	0.55320712527874	3.5	0.429397389059592	3.5	0.00236721124882376	NA	NA	SegRatio=0.55,AbsMeanSigma=2.1,pvalue=7.31053037017253e-21,pvalueTTest=0.000951743176203649,
chr9	21854713	21854831	MTAP	MTAP00014	0.341076063408554	3.5	0.55320712527874	3.5	0.429397389059592	3.5	0.00236721124882376	NA	NA	SegRatio=0.55,AbsMeanSigma=2.1,pvalue=7.31053037017253e-21,pvalueTTest=0.000951743176203649,
chr9	21854792	21854890	MTAP	MTAP00015	0.420741515157437	3.5	0.55320712527874	3.5	0.429397389059592	3.5	0.00236721124882376	NA	NA	SegRatio=0.55,AbsMeanSigma=2.1,pvalue=7.31053037017253e-21,pvalueTTest=0.000951743176203649,
chr9	21856053	21856159	MTAP	MTAP00016	NA	3.5	0.55320712527874	3.5	0.429397389059592	3.5	0.00236721124882376	NA	NA	SegRatio=0.55,AbsMeanSigma=2.1,pvalue=7.31053037017253e-21,pvalueTTest=0.000951743176203649,
chr9	21856136	21856221	MTAP	MTAP00017	0.795078974418553	3.5	0.55320712527874	3.5	0.429397389059592	3.5	0.00236721124882376	NA	NA	SegRatio=0.55,AbsMeanSigma=2.1,pvalue=7.31053037017253e-21,pvalueTTest=0.000951743176203649,
chr9	21859269	21859381	MTAP	MTAP00018	0.290880556997109	3.5	0.55320712527874	3.5	0.429397389059592	3.5	0.00236721124882376	NA	NA	SegRatio=0.55,AbsMeanSigma=2.1,pvalue=7.31053037017253e-21,pvalueTTest=0.000951743176203649,
chr9	21859380	21859493	MTAP	MTAP00019	0.933178480942626	3.5	0.55320712527874	3.5	0.429397389059592	3.5	0.00236721124882376	NA	NA	SegRatio=0.55,AbsMeanSigma=2.1,pvalue=7.31053037017253e-21,pvalueTTest=0.000951743176203649,
chr9	21861952	21862051	MTAP	MTAP00020	0.531498475521487	3.5	0.55320712527874	3.5	0.429397389059592	3.5	0.00236721124882376	NA	NA	SegRatio=0.55,AbsMeanSigma=2.1,pvalue=7.31053037017253e-21,pvalueTTest=0.000951743176203649,
chr9	21930964	21931081	MTAP	MTAP00021	0.392638034374705	3.5	0.55320712527874	3.5	0.429397389059592	3.5	0.00236721124882376	NA	NA	SegRatio=0.55,AbsMeanSigma=2.1,pvalue=7.31053037017253e-21,pvalueTTest=0.000951743176203649,
chr9	21931034	21931136	MTAP	MTAP00022	0.739399522326765	3.5	0.55320712527874	3.5	0.429397389059592	3.5	0.00236721124882376	NA	NA	SegRatio=0.55,AbsMeanSigma=2.1,pvalue=7.31053037017253e-21,pvalueTTest=0.000951743176203649,
chr9	21939153	21939286	MTAP	MTAP00023	0.471212157371166	3.5	0.55320712527874	3.5	0.429397389059592	3.5	0.00236721124882376	NA	NA	SegRatio=0.55,AbsMeanSigma=2.1,pvalue=7.31053037017253e-21,pvalueTTest=0.000951743176203649,
chr9	21940885	21940998	MTAP	MTAP00024	0.419295349257664	3.5	0.55320712527874	3.5	0.429397389059592	3.5	0.00236721124882376	NA	NA	SegRatio=0.55,AbsMeanSigma=2.1,pvalue=7.31053037017253e-21,pvalueTTest=0.000951743176203649,
chr9	21940996	21941111	MTAP	MTAP00025	NA	3.5	0.55320712527874	3.5	0.429397389059592	3.5	0.00236721124882376	NA	NA	SegRatio=0.55,AbsMeanSigma=2.1,pvalue=7.31053037017253e-21,pvalueTTest=0.000951743176203649,
chr10	50666825	50666936	ERCC6	ERCC600001	0.98085946446444	4	0.685327637539132	4	2.10576000186151e-37	4	2.10576000186151e-37	NA	NA	SegRatio=0.69,AbsMeanSigma=2.79,pvalue=0,pvalueTTest=1.77262259037274e-66,
chr10	50666933	50667050	ERCC6	ERCC600002	0.62403803188606	4	0.685327637539132	4	2.10576000186151e-37	4	2.10576000186151e-37	NA	NA	SegRatio=0.69,AbsMeanSigma=2.79,pvalue=0,pvalueTTest=1.77262259037274e-66,
chr10	50667050	50667167	ERCC6	ERCC600003	0.260724916944091	4	0.685327637539132	4	2.10576000186151e-37	4	2.10576000186151e-37	NA	NA	SegRatio=0.69,AbsMeanSigma=2.79,pvalue=0,pvalueTTest=1.77262259037274e-66,
chr10	50667147	50667264	ERCC6	ERCC600004	0.350381350168138	4	0.685327637539132	4	2.10576000186151e-37	4	2.10576000186151e-37	NA	NA	SegRatio=0.69,AbsMeanSigma=2.79,pvalue=0,pvalueTTest=1.77262259037274e-66,
chr10	50667239	50667354	ERCC6	ERCC600005	1.35296574276352	4	0.685327637539132	4	2.10576000186151e-37	4	2.10576000186151e-37	NA	NA	SegRatio=0.69,AbsMeanSigma=2.79,pvalue=0,pvalueTTest=1.77262259037274e-66,
chr10	50668396	50668510	ERCC6	ERCC600006	0.879406535815713	4	0.685327637539132	4	2.10576000186151e-37	4	2.10576000186151e-37	NA	NA	SegRatio=0.69,AbsMeanSigma=2.79,pvalue=0,pvalueTTest=1.77262259037274e-66,
chr10	50668450	50668565	ERCC6	ERCC600007	0.24689131174723	4	0.685327637539132	4	2.10576000186151e-37	4	2.10576000186151e-37	NA	NA	SegRatio=0.69,AbsMeanSigma=2.79,pvalue=0,pvalueTTest=1.77262259037274e-66,
chr10	50669353	50669493	ERCC6	ERCC600008.ERCC600009	0.392042710670427	4	0.685327637539132	4	2.10576000186151e-37	4	2.10576000186151e-37	NA	NA	SegRatio=0.69,AbsMeanSigma=2.79,pvalue=0,pvalueTTest=1.77262259037274e-66,
chr10	50669458	50669582	ERCC6	ERCC600010	0.41039889894389	4	0.685327637539132	4	2.10576000186151e-37	4	2.10576000186151e-37	NA	NA	SegRatio=0.69,AbsMeanSigma=2.79,pvalue=0,pvalueTTest=1.77262259037274e-66,
chr10	50669545	50669643	ERCC6	ERCC600011	0.545427555620118	4	0.685327637539132	4	2.10576000186151e-37	4	2.10576000186151e-37	NA	NA	SegRatio=0.69,AbsMeanSigma=2.79,pvalue=0,pvalueTTest=1.77262259037274e-66,
chr10	50678205	50678295	ERCC6	ERCC600012	0.828688692116874	4	0.685327637539132	4	2.10576000186151e-37	4	2.10576000186151e-37	NA	NA	SegRatio=0.69,AbsMeanSigma=2.79,pvalue=0,pvalueTTest=1.77262259037274e-66,
chr10	50678273	50678369	ERCC6	ERCC600013	0.910779297324501	4	0.685327637539132	4	2.10576000186151e-37	4	2.10576000186151e-37	NA	NA	SegRatio=0.69,AbsMeanSigma=2.79,pvalue=0,pvalueTTest=1.77262259037274e-66,
chr10	50678314	50678428	ERCC6	ERCC600014	0.512832134718179	4	0.685327637539132	4	2.10576000186151e-37	4	2.10576000186151e-37	NA	NA	SegRatio=0.69,AbsMeanSigma=2.79,pvalue=0,pvalueTTest=1.77262259037274e-66,
chr10	50678389	50678505	ERCC6	ERCC600015	0.849377771765304	4	0.685327637539132	4	2.10576000186151e-37	4	2.10576000186151e-37	NA	NA	SegRatio=0.69,AbsMeanSigma=2.79,pvalue=0,pvalueTTest=1.77262259037274e-66,
chr10	50678444	50678559	ERCC6	ERCC600016	0.395889296573679	4	0.685327637539132	4	2.10576000186151e-37	4	2.10576000186151e-37	NA	NA	SegRatio=0.69,AbsMeanSigma=2.79,pvalue=0,pvalueTTest=1.77262259037274e-66,
chr10	50678545	50678657	ERCC6	ERCC600017	0.812841877608086	4	0.685327637539132	4	2.10576000186151e-37	4	2.10576000186151e-37	NA	NA	SegRatio=0.69,AbsMeanSigma=2.79,pvalue=0,pvalueTTest=1.77262259037274e-66,
chr10	50678654	50678766	ERCC6	ERCC600018	0.322114596874542	4	0.685327637539132	4	2.10576000186151e-37	4	2.10576000186151e-37	NA	NA	SegRatio=0.69,AbsMeanSigma=2.79,pvalue=0,pvalueTTest=1.77262259037274e-66,
chr10	50678758	50678871	ERCC6	ERCC600019	0.651539560452047	4	0.685327637539132	4	2.10576000186151e-37	4	2.10576000186151e-37	NA	NA	SegRatio=0.69,AbsMeanSigma=2.79,pvalue=0,pvalueTTest=1.77262259037274e-66,
chr10	50678806	50678919	ERCC6	ERCC600020	0.7096233585368	4	0.685327637539132	4	2.10576000186151e-37	4	2.10576000186151e-37	NA	NA	SegRatio=0.69,AbsMeanSigma=2.79,pvalue=0,pvalueTTest=1.77262259037274e-66,
chr10	50678917	50679036	ERCC6	ERCC600021	0.0648278070296225	4	0.685327637539132	4	2.10576000186151e-37	4	2.10576000186151e-37	NA	NA	SegRatio=0.69,AbsMeanSigma=2.79,pvalue=0,pvalueTTest=1.77262259037274e-66,
chr10	50678993	50679081	ERCC6	ERCC600022	0.268243986510296	4	0.685327637539132	4	2.10576000186151e-37	4	2.10576000186151e-37	NA	NA	SegRatio=0.69,AbsMeanSigma=2.79,pvalue=0,pvalueTTest=1.77262259037274e-66,
chr10	50679049	50679121	ERCC6	ERCC600023	0.725193186949982	4	0.685327637539132	4	2.10576000186151e-37	4	2.10576000186151e-37	NA	NA	SegRatio=0.69,AbsMeanSigma=2.79,pvalue=0,pvalueTTest=1.77262259037274e-66,
chr10	50679099	50679181	ERCC6	ERCC600024	0.92893049466728	4	0.685327637539132	4	2.10576000186151e-37	4	2.10576000186151e-37	NA	NA	SegRatio=0.69,AbsMeanSigma=2.79,pvalue=0,pvalueTTest=1.77262259037274e-66,
chr10	50679146	50679260	ERCC6	ERCC600025	0.706751993582344	4	0.685327637539132	4	2.10576000186151e-37	4	2.10576000186151e-37	NA	NA	SegRatio=0.69,AbsMeanSigma=2.79,pvalue=0,pvalueTTest=1.77262259037274e-66,
chr10	50680383	50680479	ERCC6	ERCC600026	0.636022148286436	4	0.685327637539132	4	2.10576000186151e-37	4	2.10576000186151e-37	NA	NA	SegRatio=0.69,AbsMeanSigma=2.79,pvalue=0,pvalueTTest=1.77262259037274e-66,
chr10	50680479	50680596	ERCC6	ERCC600027	0.712396964479263	4	0.685327637539132	4	2.10576000186151e-37	4	2.10576000186151e-37	NA	NA	SegRatio=0.69,AbsMeanSigma=2.79,pvalue=0,pvalueTTest=1.77262259037274e-66,
chr10	50680881	50680985	ERCC6	ERCC600028	1.16998522809227	4	0.685327637539132	4	2.10576000186151e-37	4	2.10576000186151e-37	NA	NA	SegRatio=0.69,AbsMeanSigma=2.79,pvalue=0,pvalueTTest=1.77262259037274e-66,
chr10	50680982	50681087	ERCC6	ERCC600029	0.410288762565715	4	0.685327637539132	4	2.10576000186151e-37	4	2.10576000186151e-37	NA	NA	SegRatio=0.69,AbsMeanSigma=2.79,pvalue=0,pvalueTTest=1.77262259037274e-66,
chr10	50681086	50681201	ERCC6	ERCC600030	0.470093629532584	4	0.685327637539132	4	2.10576000186151e-37	4	2.10576000186151e-37	NA	NA	SegRatio=0.69,AbsMeanSigma=2.79,pvalue=0,pvalueTTest=1.77262259037274e-66,
chr10	50681501	50681619	ERCC6	ERCC600031	0.624648552870207	4	0.685327637539132	4	2.10576000186151e-37	4	2.10576000186151e-37	NA	NA	SegRatio=0.69,AbsMeanSigma=2.79,pvalue=0,pvalueTTest=1.77262259037274e-66,
chr10	50681566	50681679	ERCC6	ERCC600032	0.635843500283262	4	0.685327637539132	4	2.10576000186151e-37	4	2.10576000186151e-37	NA	NA	SegRatio=0.69,AbsMeanSigma=2.79,pvalue=0,pvalueTTest=1.77262259037274e-66,
chr10	50682035	50682125	ERCC6	ERCC600033	0.369513449373421	4	0.685327637539132	4	2.10576000186151e-37	4	2.10576000186151e-37	NA	NA	SegRatio=0.69,AbsMeanSigma=2.79,pvalue=0,pvalueTTest=1.77262259037274e-66,
chr10	50682101	50682214	ERCC6	ERCC600034	0.154333822025023	4	0.685327637539132	4	2.10576000186151e-37	4	2.10576000186151e-37	NA	NA	SegRatio=0.69,AbsMeanSigma=2.79,pvalue=0,pvalueTTest=1.77262259037274e-66,
chr10	50682215	50682332	ERCC6	ERCC600035	0.776853629659391	4	0.685327637539132	4	2.10576000186151e-37	4	2.10576000186151e-37	NA	NA	SegRatio=0.69,AbsMeanSigma=2.79,pvalue=0,pvalueTTest=1.77262259037274e-66,
chr10	50684220	50684318	ERCC6	ERCC600036	0.762793296498196	4	0.685327637539132	4	2.10576000186151e-37	4	2.10576000186151e-37	NA	NA	SegRatio=0.69,AbsMeanSigma=2.79,pvalue=0,pvalueTTest=1.77262259037274e-66,
chr10	50684316	50684432	ERCC6	ERCC600037	0.502917051048659	4	0.685327637539132	4	2.10576000186151e-37	4	2.10576000186151e-37	NA	NA	SegRatio=0.69,AbsMeanSigma=2.79,pvalue=0,pvalueTTest=1.77262259037274e-66,
chr10	50686374	50686478	ERCC6	ERCC600038	1.14470131881336	4	0.685327637539132	4	2.10576000186151e-37	4	2.10576000186151e-37	NA	NA	SegRatio=0.69,AbsMeanSigma=2.79,pvalue=0,pvalueTTest=1.77262259037274e-66,
chr10	50686452	50686563	ERCC6	ERCC600039	0.555030568688197	4	0.685327637539132	4	2.10576000186151e-37	4	2.10576000186151e-37	NA	NA	SegRatio=0.69,AbsMeanSigma=2.79,pvalue=0,pvalueTTest=1.77262259037274e-66,
chr10	50690672	50690784	ERCC6	ERCC600040	0.745816390017157	4	0.685327637539132	4	2.10576000186151e-37	4	2.10576000186151e-37	NA	NA	SegRatio=0.69,AbsMeanSigma=2.79,pvalue=0,pvalueTTest=1.77262259037274e-66,
chr10	50690741	50690849	ERCC6	ERCC600041	0.53280475724029	4	0.685327637539132	4	2.10576000186151e-37	4	2.10576000186151e-37	NA	NA	SegRatio=0.69,AbsMeanSigma=2.79,pvalue=0,pvalueTTest=1.77262259037274e-66,
chr10	50690800	50690908	ERCC6	ERCC600042	0.843221169906641	4	0.685327637539132	4	2.10576000186151e-37	4	2.10576000186151e-37	NA	NA	SegRatio=0.69,AbsMeanSigma=2.79,pvalue=0,pvalueTTest=1.77262259037274e-66,
chr10	50690900	50691017	ERCC6	ERCC600043	NA	4	0.685327637539132	4	2.10576000186151e-37	4	2.10576000186151e-37	NA	NA	SegRatio=0.69,AbsMeanSigma=2.79,pvalue=0,pvalueTTest=1.77262259037274e-66,
chr10	50691306	50691422	ERCC6	ERCC600044	0.961650383855064	4	0.685327637539132	4	2.10576000186151e-37	4	2.10576000186151e-37	NA	NA	SegRatio=0.69,AbsMeanSigma=2.79,pvalue=0,pvalueTTest=1.77262259037274e-66,
chr10	50691407	50691525	ERCC6	ERCC600045	0.893733697324107	4	0.685327637539132	4	2.10576000186151e-37	4	2.10576000186151e-37	NA	NA	SegRatio=0.69,AbsMeanSigma=2.79,pvalue=0,pvalueTTest=1.77262259037274e-66,
chr10	50691499	50691612	ERCC6	ERCC600046	0.713977886454719	4	0.685327637539132	4	2.10576000186151e-37	4	2.10576000186151e-37	NA	NA	SegRatio=0.69,AbsMeanSigma=2.79,pvalue=0,pvalueTTest=1.77262259037274e-66,
chr10	50701133	50701250	ERCC6	ERCC600047	0.590192473821728	4	0.685327637539132	4	2.10576000186151e-37	4	2.10576000186151e-37	NA	NA	SegRatio=0.69,AbsMeanSigma=2.79,pvalue=0,pvalueTTest=1.77262259037274e-66,
chr10	50701208	50701323	ERCC6	ERCC600048	0.658744844581672	4	0.685327637539132	4	2.10576000186151e-37	4	2.10576000186151e-37	NA	NA	SegRatio=0.69,AbsMeanSigma=2.79,pvalue=0,pvalueTTest=1.77262259037274e-66,
chr10	50708529	50708636	ERCC6	ERCC600049	0.463588386708845	4	0.685327637539132	4	2.10576000186151e-37	4	2.10576000186151e-37	NA	NA	SegRatio=0.69,AbsMeanSigma=2.79,pvalue=0,pvalueTTest=1.77262259037274e-66,
chr10	50708636	50708751	ERCC6	ERCC600050	0.530999885261461	4	0.685327637539132	4	2.10576000186151e-37	4	2.10576000186151e-37	NA	NA	SegRatio=0.69,AbsMeanSigma=2.79,pvalue=0,pvalueTTest=1.77262259037274e-66,
chr10	50708748	50708864	ERCC6	ERCC600051	1.0269031599597	4	0.685327637539132	4	2.10576000186151e-37	4	2.10576000186151e-37	NA	NA	SegRatio=0.69,AbsMeanSigma=2.79,pvalue=0,pvalueTTest=1.77262259037274e-66,
chr10	50713909	50714025	ERCC6	ERCC600052	0.969890786150928	4	0.685327637539132	4	2.10576000186151e-37	4	2.10576000186151e-37	NA	NA	SegRatio=0.69,AbsMeanSigma=2.79,pvalue=0,pvalueTTest=1.77262259037274e-66,
chr10	50714026	50714144	ERCC6	ERCC600053	0.519889845004822	4	0.685327637539132	4	2.10576000186151e-37	4	2.10576000186151e-37	NA	NA	SegRatio=0.69,AbsMeanSigma=2.79,pvalue=0,pvalueTTest=1.77262259037274e-66,
chr10	50723337	50723450	ERCC6	ERCC600054	0.907952600690331	4	0.685327637539132	4	2.10576000186151e-37	4	2.10576000186151e-37	NA	NA	SegRatio=0.69,AbsMeanSigma=2.79,pvalue=0,pvalueTTest=1.77262259037274e-66,
chr10	50723411	50723526	ERCC6	ERCC600055	0.846609222009469	4	0.685327637539132	4	2.10576000186151e-37	4	2.10576000186151e-37	NA	NA	SegRatio=0.69,AbsMeanSigma=2.79,pvalue=0,pvalueTTest=1.77262259037274e-66,
chr10	50723473	50723589	ERCC6	ERCC600056	0.687121113565047	4	0.685327637539132	4	2.10576000186151e-37	4	2.10576000186151e-37	NA	NA	SegRatio=0.69,AbsMeanSigma=2.79,pvalue=0,pvalueTTest=1.77262259037274e-66,
chr10	50723581	50723699	ERCC6	ERCC600057	0.797472957041086	4	0.685327637539132	4	2.10576000186151e-37	4	2.10576000186151e-37	NA	NA	SegRatio=0.69,AbsMeanSigma=2.79,pvalue=0,pvalueTTest=1.77262259037274e-66,
chr10	50723696	50723807	ERCC6	ERCC600058	0.702974491866753	4	0.685327637539132	4	2.10576000186151e-37	4	2.10576000186151e-37	NA	NA	SegRatio=0.69,AbsMeanSigma=2.79,pvalue=0,pvalueTTest=1.77262259037274e-66,
chr10	50723798	50723907	ERCC6	ERCC600059	0.406834279619306	4	0.685327637539132	4	2.10576000186151e-37	4	2.10576000186151e-37	NA	NA	SegRatio=0.69,AbsMeanSigma=2.79,pvalue=0,pvalueTTest=1.77262259037274e-66,
chr10	50723868	50723955	ERCC6	ERCC600060	0.922526689052752	4	0.685327637539132	4	2.10576000186151e-37	4	2.10576000186151e-37	NA	NA	SegRatio=0.69,AbsMeanSigma=2.79,pvalue=0,pvalueTTest=1.77262259037274e-66,
chr10	50723929	50724036	ERCC6	ERCC600061	0.812783806159906	4	0.685327637539132	4	2.10576000186151e-37	4	2.10576000186151e-37	NA	NA	SegRatio=0.69,AbsMeanSigma=2.79,pvalue=0,pvalueTTest=1.77262259037274e-66,
chr10	50724034	50724144	ERCC6	ERCC600062	0.426084632886296	4	0.685327637539132	4	2.10576000186151e-37	4	2.10576000186151e-37	NA	NA	SegRatio=0.69,AbsMeanSigma=2.79,pvalue=0,pvalueTTest=1.77262259037274e-66,
chr10	50724128	50724239	ERCC6	ERCC600063	0.349916962023087	4	0.685327637539132	4	2.10576000186151e-37	4	2.10576000186151e-37	NA	NA	SegRatio=0.69,AbsMeanSigma=2.79,pvalue=0,pvalueTTest=1.77262259037274e-66,
chr10	50724240	50724355	ERCC6	ERCC600064	0.748826879377716	4	0.685327637539132	4	2.10576000186151e-37	4	2.10576000186151e-37	NA	NA	SegRatio=0.69,AbsMeanSigma=2.79,pvalue=0,pvalueTTest=1.77262259037274e-66,
chr10	50724291	50724407	ERCC6	ERCC600065	0.580696194262572	4	0.685327637539132	4	2.10576000186151e-37	4	2.10576000186151e-37	NA	NA	SegRatio=0.69,AbsMeanSigma=2.79,pvalue=0,pvalueTTest=1.77262259037274e-66,
chr10	50724408	50724520	ERCC6	ERCC600066	0.72782541978451	4	0.685327637539132	4	2.10576000186151e-37	4	2.10576000186151e-37	NA	NA	SegRatio=0.69,AbsMeanSigma=2.79,pvalue=0,pvalueTTest=1.77262259037274e-66,
chr10	50724481	50724566	ERCC6	ERCC600067	0.723529447479691	4	0.685327637539132	4	2.10576000186151e-37	4	2.10576000186151e-37	NA	NA	SegRatio=0.69,AbsMeanSigma=2.79,pvalue=0,pvalueTTest=1.77262259037274e-66,
chr10	50724566	50724683	ERCC6	ERCC600068	0.413885485567436	4	0.685327637539132	4	2.10576000186151e-37	4	2.10576000186151e-37	NA	NA	SegRatio=0.69,AbsMeanSigma=2.79,pvalue=0,pvalueTTest=1.77262259037274e-66,
chr10	50724644	50724749	ERCC6	ERCC600069	0.648795523871649	4	0.685327637539132	4	2.10576000186151e-37	4	2.10576000186151e-37	NA	NA	SegRatio=0.69,AbsMeanSigma=2.79,pvalue=0,pvalueTTest=1.77262259037274e-66,
chr10	50724750	50724865	ERCC6	ERCC600070	0.508649582991109	4	0.685327637539132	4	2.10576000186151e-37	4	2.10576000186151e-37	NA	NA	SegRatio=0.69,AbsMeanSigma=2.79,pvalue=0,pvalueTTest=1.77262259037274e-66,
chr10	50724791	50724906	ERCC6	ERCC600071	0.933203238312092	4	0.685327637539132	4	2.10576000186151e-37	4	2.10576000186151e-37	NA	NA	SegRatio=0.69,AbsMeanSigma=2.79,pvalue=0,pvalueTTest=1.77262259037274e-66,
chr10	50724889	50724999	ERCC6	ERCC600072	0.678958346117804	4	0.685327637539132	4	2.10576000186151e-37	4	2.10576000186151e-37	NA	NA	SegRatio=0.69,AbsMeanSigma=2.79,pvalue=0,pvalueTTest=1.77262259037274e-66,
chr10	50724994	50725105	ERCC6	ERCC600073	0.767173371342987	4	0.685327637539132	4	2.10576000186151e-37	4	2.10576000186151e-37	NA	NA	SegRatio=0.69,AbsMeanSigma=2.79,pvalue=0,pvalueTTest=1.77262259037274e-66,
chr10	50725031	50725142	ERCC6	ERCC600074	0.422091489609025	4	0.685327637539132	4	2.10576000186151e-37	4	2.10576000186151e-37	NA	NA	SegRatio=0.69,AbsMeanSigma=2.79,pvalue=0,pvalueTTest=1.77262259037274e-66,
chr10	50725131	50725243	ERCC6	ERCC600075	0.653968154194728	4	0.685327637539132	4	2.10576000186151e-37	4	2.10576000186151e-37	NA	NA	SegRatio=0.69,AbsMeanSigma=2.79,pvalue=0,pvalueTTest=1.77262259037274e-66,
chr10	50732042	50732159	ERCC6	ERCC600076	1.01165151736549	4	0.685327637539132	4	2.10576000186151e-37	4	2.10576000186151e-37	NA	NA	SegRatio=0.69,AbsMeanSigma=2.79,pvalue=0,pvalueTTest=1.77262259037274e-66,
chr10	50732107	50732222	ERCC6	ERCC600077	0.685327637539132	4	0.685327637539132	4	2.10576000186151e-37	4	2.10576000186151e-37	NA	NA	SegRatio=0.69,AbsMeanSigma=2.79,pvalue=0,pvalueTTest=1.77262259037274e-66,
chr10	50732219	50732313	ERCC6	ERCC600078	0.863999726184396	4	0.685327637539132	4	2.10576000186151e-37	4	2.10576000186151e-37	NA	NA	SegRatio=0.69,AbsMeanSigma=2.79,pvalue=0,pvalueTTest=1.77262259037274e-66,
chr10	50732292	50732398	ERCC6	ERCC600079	0.798779449982478	4	0.685327637539132	4	2.10576000186151e-37	4	2.10576000186151e-37	NA	NA	SegRatio=0.69,AbsMeanSigma=2.79,pvalue=0,pvalueTTest=1.77262259037274e-66,
chr10	50732374	50732466	ERCC6	ERCC600080	0.602479822758766	4	0.685327637539132	4	2.10576000186151e-37	4	2.10576000186151e-37	NA	NA	SegRatio=0.69,AbsMeanSigma=2.79,pvalue=0,pvalueTTest=1.77262259037274e-66,
chr10	50732467	50732577	ERCC6	ERCC600081	0.885045347606866	4	0.685327637539132	4	2.10576000186151e-37	4	2.10576000186151e-37	NA	NA	SegRatio=0.69,AbsMeanSigma=2.79,pvalue=0,pvalueTTest=1.77262259037274e-66,
chr10	50732536	50732653	ERCC6	ERCC600082	0.914084962776262	4	0.685327637539132	4	2.10576000186151e-37	4	2.10576000186151e-37	NA	NA	SegRatio=0.69,AbsMeanSigma=2.79,pvalue=0,pvalueTTest=1.77262259037274e-66,
chr10	50732614	50732727	ERCC6	ERCC600083	0.592484511039379	4	0.685327637539132	4	2.10576000186151e-37	4	2.10576000186151e-37	NA	NA	SegRatio=0.69,AbsMeanSigma=2.79,pvalue=0,pvalueTTest=1.77262259037274e-66,
chr10	50732675	50732794	ERCC6	ERCC600084	0.0558691265960715	4	0.685327637539132	4	2.10576000186151e-37	4	2.10576000186151e-37	NA	NA	SegRatio=0.69,AbsMeanSigma=2.79,pvalue=0,pvalueTTest=1.77262259037274e-66,
chr10	50732767	50732882	ERCC6	ERCC600085	0.57004408925412	4	0.685327637539132	4	2.10576000186151e-37	4	2.10576000186151e-37	NA	NA	SegRatio=0.69,AbsMeanSigma=2.79,pvalue=0,pvalueTTest=1.77262259037274e-66,
chr10	50736410	50736527	ERCC6	ERCC600086	0.87370436523576	4	0.685327637539132	4	2.10576000186151e-37	4	2.10576000186151e-37	NA	NA	SegRatio=0.69,AbsMeanSigma=2.79,pvalue=0,pvalueTTest=1.77262259037274e-66,
chr10	50736495	50736599	ERCC6	ERCC600087	0.480456543946577	4	0.685327637539132	4	2.10576000186151e-37	4	2.10576000186151e-37	NA	NA	SegRatio=0.69,AbsMeanSigma=2.79,pvalue=0,pvalueTTest=1.77262259037274e-66,
chr10	50738723	50738832	ERCC6	ERCC600088	NA	4	0.685327637539132	4	2.10576000186151e-37	4	2.10576000186151e-37	NA	NA	SegRatio=0.69,AbsMeanSigma=2.79,pvalue=0,pvalueTTest=1.77262259037274e-66,
chr10	50738801	50738904	ERCC6	ERCC600089	0.324025719393991	4	0.685327637539132	4	2.10576000186151e-37	4	2.10576000186151e-37	NA	NA	SegRatio=0.69,AbsMeanSigma=2.79,pvalue=0,pvalueTTest=1.77262259037274e-66,
chr10	50738889	50739001	ERCC6	ERCC600090	NA	4	0.685327637539132	4	2.10576000186151e-37	4	2.10576000186151e-37	NA	NA	SegRatio=0.69,AbsMeanSigma=2.79,pvalue=0,pvalueTTest=1.77262259037274e-66,
chr10	50740548	50740664	ERCC6	ERCC600091	0.73453396873153	4	0.685327637539132	4	2.10576000186151e-37	4	2.10576000186151e-37	NA	NA	SegRatio=0.69,AbsMeanSigma=2.79,pvalue=0,pvalueTTest=1.77262259037274e-66,
chr10	50740620	50740710	ERCC6	ERCC600092	0.721321529616835	4	0.685327637539132	4	2.10576000186151e-37	4	2.10576000186151e-37	NA	NA	SegRatio=0.69,AbsMeanSigma=2.79,pvalue=0,pvalueTTest=1.77262259037274e-66,
chr10	50740669	50740775	ERCC6	ERCC600093	0.559588455858204	4	0.685327637539132	4	2.10576000186151e-37	4	2.10576000186151e-37	NA	NA	SegRatio=0.69,AbsMeanSigma=2.79,pvalue=0,pvalueTTest=1.77262259037274e-66,
chr10	50740742	50740862	ERCC6	ERCC600094	-0.452530043843896	4	0.685327637539132	4	2.10576000186151e-37	4	2.10576000186151e-37	NA	NA	SegRatio=0.69,AbsMeanSigma=2.79,pvalue=0,pvalueTTest=1.77262259037274e-66,
chr10	50740788	50740900	ERCC6	ERCC600095	0.599482195045543	4	0.685327637539132	4	2.10576000186151e-37	4	2.10576000186151e-37	NA	NA	SegRatio=0.69,AbsMeanSigma=2.79,pvalue=0,pvalueTTest=1.77262259037274e-66,
chr10	50740873	50740991	ERCC6	ERCC600096	0.700310463608231	4	0.685327637539132	4	2.10576000186151e-37	4	2.10576000186151e-37	NA	NA	SegRatio=0.69,AbsMeanSigma=2.79,pvalue=0,pvalueTTest=1.77262259037274e-66,
chr10	50740988	50741100	ERCC6	ERCC600097	0.6754042525116	4	0.685327637539132	4	2.10576000186151e-37	4	2.10576000186151e-37	NA	NA	SegRatio=0.69,AbsMeanSigma=2.79,pvalue=0,pvalueTTest=1.77262259037274e-66,
chr10	69881165	69881280	MYPN	MYPN00001	0.711996159086067	4	0.685327637539132	4	9.12220280840983e-21	4	9.12220280840983e-21	NA	NA	SegRatio=0.69,AbsMeanSigma=2.79,pvalue=0,pvalueTTest=1.77262259037274e-66,
chr10	69881275	69881388	MYPN	MYPN00002	0.257630406965057	4	0.685327637539132	4	9.12220280840983e-21	4	9.12220280840983e-21	NA	NA	SegRatio=0.69,AbsMeanSigma=2.79,pvalue=0,pvalueTTest=1.77262259037274e-66,
chr10	69881389	69881502	MYPN	MYPN00003	0.707519240438319	4	0.685327637539132	4	9.12220280840983e-21	4	9.12220280840983e-21	NA	NA	SegRatio=0.69,AbsMeanSigma=2.79,pvalue=0,pvalueTTest=1.77262259037274e-66,
chr10	69881500	69881616	MYPN	MYPN00004	0.47290180956149	4	0.685327637539132	4	9.12220280840983e-21	4	9.12220280840983e-21	NA	NA	SegRatio=0.69,AbsMeanSigma=2.79,pvalue=0,pvalueTTest=1.77262259037274e-66,
chr10	69881588	69881706	MYPN	MYPN00005	0.900009896028901	4	0.685327637539132	4	9.12220280840983e-21	4	9.12220280840983e-21	NA	NA	SegRatio=0.69,AbsMeanSigma=2.79,pvalue=0,pvalueTTest=1.77262259037274e-66,
chr10	69881701	69881820	MYPN	MYPN00006	0.773708055851079	4	0.685327637539132	4	9.12220280840983e-21	4	9.12220280840983e-21	NA	NA	SegRatio=0.69,AbsMeanSigma=2.79,pvalue=0,pvalueTTest=1.77262259037274e-66,
chr10	69881817	69881934	MYPN	MYPN00007	0.749444149734614	4	0.685327637539132	4	9.12220280840983e-21	4	9.12220280840983e-21	NA	NA	SegRatio=0.69,AbsMeanSigma=2.79,pvalue=0,pvalueTTest=1.77262259037274e-66,
chr10	69881863	69881977	MYPN	MYPN00008	0.516649297107287	4	0.685327637539132	4	9.12220280840983e-21	4	9.12220280840983e-21	NA	NA	SegRatio=0.69,AbsMeanSigma=2.79,pvalue=0,pvalueTTest=1.77262259037274e-66,
chr10	69881972	69882076	MYPN	MYPN00009	0.784852504765023	4	0.685327637539132	4	9.12220280840983e-21	4	9.12220280840983e-21	NA	NA	SegRatio=0.69,AbsMeanSigma=2.79,pvalue=0,pvalueTTest=1.77262259037274e-66,
chr10	69882069	69882165	MYPN	MYPN00010	0.775636934354251	4	0.685327637539132	4	9.12220280840983e-21	4	9.12220280840983e-21	NA	NA	SegRatio=0.69,AbsMeanSigma=2.79,pvalue=0,pvalueTTest=1.77262259037274e-66,
chr10	69896387	69896490	MYPN	MYPN00011	0.257604537602566	4	0.685327637539132	4	9.12220280840983e-21	4	9.12220280840983e-21	NA	NA	SegRatio=0.69,AbsMeanSigma=2.79,pvalue=0,pvalueTTest=1.77262259037274e-66,
chr10	69896491	69896600	MYPN	MYPN00012	NA	4	0.685327637539132	4	9.12220280840983e-21	4	9.12220280840983e-21	NA	NA	SegRatio=0.69,AbsMeanSigma=2.79,pvalue=0,pvalueTTest=1.77262259037274e-66,
chr10	69902665	69902780	MYPN	MYPN00013	0.547304609182971	4	0.685327637539132	4	9.12220280840983e-21	4	9.12220280840983e-21	NA	NA	SegRatio=0.69,AbsMeanSigma=2.79,pvalue=0,pvalueTTest=1.77262259037274e-66,
chr10	69902751	69902881	MYPN	MYPN00014.MYPN00015	0.793167041528057	4	0.685327637539132	4	9.12220280840983e-21	4	9.12220280840983e-21	NA	NA	SegRatio=0.69,AbsMeanSigma=2.79,pvalue=0,pvalueTTest=1.77262259037274e-66,
chr10	69902859	69902975	MYPN	MYPN00016	NA	4	0.685327637539132	4	9.12220280840983e-21	4	9.12220280840983e-21	NA	NA	SegRatio=0.69,AbsMeanSigma=2.79,pvalue=0,pvalueTTest=1.77262259037274e-66,
chr10	69905187	69905299	MYPN	MYPN00017	0.283810150638916	4	0.685327637539132	4	9.12220280840983e-21	4	9.12220280840983e-21	NA	NA	SegRatio=0.69,AbsMeanSigma=2.79,pvalue=0,pvalueTTest=1.77262259037274e-66,
chr10	69905268	69905363	MYPN	MYPN00018	0.908571438116483	4	0.685327637539132	4	9.12220280840983e-21	4	9.12220280840983e-21	NA	NA	SegRatio=0.69,AbsMeanSigma=2.79,pvalue=0,pvalueTTest=1.77262259037274e-66,
chr10	69908030	69908143	MYPN	MYPN00019	0.722956875892634	4	0.685327637539132	4	9.12220280840983e-21	4	9.12220280840983e-21	NA	NA	SegRatio=0.69,AbsMeanSigma=2.79,pvalue=0,pvalueTTest=1.77262259037274e-66,
chr10	69908128	69908220	MYPN	MYPN00020	0.0664507193388988	4	0.685327637539132	4	9.12220280840983e-21	4	9.12220280840983e-21	NA	NA	SegRatio=0.69,AbsMeanSigma=2.79,pvalue=0,pvalueTTest=1.77262259037274e-66,
chr10	69908173	69908287	MYPN	MYPN00021	NA	4	0.685327637539132	4	9.12220280840983e-21	4	9.12220280840983e-21	NA	NA	SegRatio=0.69,AbsMeanSigma=2.79,pvalue=0,pvalueTTest=1.77262259037274e-66,
chr10	69909747	69909849	MYPN	MYPN00022	0.868102617222021	4	0.685327637539132	4	9.12220280840983e-21	4	9.12220280840983e-21	NA	NA	SegRatio=0.69,AbsMeanSigma=2.79,pvalue=0,pvalueTTest=1.77262259037274e-66,
chr10	69909844	69909959	MYPN	MYPN00023	0.996171344944248	4	0.685327637539132	4	9.12220280840983e-21	4	9.12220280840983e-21	NA	NA	SegRatio=0.69,AbsMeanSigma=2.79,pvalue=0,pvalueTTest=1.77262259037274e-66,
chr10	69918194	69918307	MYPN	MYPN00024	0.976991938530817	4	0.685327637539132	4	9.12220280840983e-21	4	9.12220280840983e-21	NA	NA	SegRatio=0.69,AbsMeanSigma=2.79,pvalue=0,pvalueTTest=1.77262259037274e-66,
chr10	69918265	69918358	MYPN	MYPN00025	NA	4	0.685327637539132	4	9.12220280840983e-21	4	9.12220280840983e-21	NA	NA	SegRatio=0.69,AbsMeanSigma=2.79,pvalue=0,pvalueTTest=1.77262259037274e-66,
chr10	69921391	69921501	MYPN	MYPN00026	0.592397109491265	4	0.685327637539132	4	9.12220280840983e-21	4	9.12220280840983e-21	NA	NA	SegRatio=0.69,AbsMeanSigma=2.79,pvalue=0,pvalueTTest=1.77262259037274e-66,
chr10	69921464	69921567	MYPN	MYPN00027	NA	4	0.685327637539132	4	9.12220280840983e-21	4	9.12220280840983e-21	NA	NA	SegRatio=0.69,AbsMeanSigma=2.79,pvalue=0,pvalueTTest=1.77262259037274e-66,
chr10	69925436	69925545	MYPN	MYPN00028	0.436505070299483	4	0.685327637539132	4	9.12220280840983e-21	4	9.12220280840983e-21	NA	NA	SegRatio=0.69,AbsMeanSigma=2.79,pvalue=0,pvalueTTest=1.77262259037274e-66,
chr10	69925504	69925610	MYPN	MYPN00029	0.368581500696901	4	0.685327637539132	4	9.12220280840983e-21	4	9.12220280840983e-21	NA	NA	SegRatio=0.69,AbsMeanSigma=2.79,pvalue=0,pvalueTTest=1.77262259037274e-66,
chr10	69925964	69926078	MYPN	MYPN00030	0.859424321877545	4	0.685327637539132	4	9.12220280840983e-21	4	9.12220280840983e-21	NA	NA	SegRatio=0.69,AbsMeanSigma=2.79,pvalue=0,pvalueTTest=1.77262259037274e-66,
chr10	69926073	69926191	MYPN	MYPN00031	0.570321220981603	4	0.685327637539132	4	9.12220280840983e-21	4	9.12220280840983e-21	NA	NA	SegRatio=0.69,AbsMeanSigma=2.79,pvalue=0,pvalueTTest=1.77262259037274e-66,
chr10	69926164	69926272	MYPN	MYPN00032	0.35009931918287	4	0.685327637539132	4	9.12220280840983e-21	4	9.12220280840983e-21	NA	NA	SegRatio=0.69,AbsMeanSigma=2.79,pvalue=0,pvalueTTest=1.77262259037274e-66,
chr10	69926253	69926336	MYPN	MYPN00033	0.703119461407747	4	0.685327637539132	4	9.12220280840983e-21	4	9.12220280840983e-21	NA	NA	SegRatio=0.69,AbsMeanSigma=2.79,pvalue=0,pvalueTTest=1.77262259037274e-66,
chr10	69926284	69926403	MYPN	MYPN00034	0.533280941231639	4	0.685327637539132	4	9.12220280840983e-21	4	9.12220280840983e-21	NA	NA	SegRatio=0.69,AbsMeanSigma=2.79,pvalue=0,pvalueTTest=1.77262259037274e-66,
chr10	69926381	69926494	MYPN	MYPN00035	1.0675180038306	4	0.685327637539132	4	9.12220280840983e-21	4	9.12220280840983e-21	NA	NA	SegRatio=0.69,AbsMeanSigma=2.79,pvalue=0,pvalueTTest=1.77262259037274e-66,
chr10	69933785	69933901	MYPN	MYPN00036	-0.54974066500565	4	0.685327637539132	4	9.12220280840983e-21	4	9.12220280840983e-21	NA	NA	SegRatio=0.69,AbsMeanSigma=2.79,pvalue=0,pvalueTTest=1.77262259037274e-66,
chr10	69933874	69933985	MYPN	MYPN00037	0.656026191865782	4	0.685327637539132	4	9.12220280840983e-21	4	9.12220280840983e-21	NA	NA	SegRatio=0.69,AbsMeanSigma=2.79,pvalue=0,pvalueTTest=1.77262259037274e-66,
chr10	69933982	69934091	MYPN	MYPN00038	0.487018913511429	4	0.685327637539132	4	9.12220280840983e-21	4	9.12220280840983e-21	NA	NA	SegRatio=0.69,AbsMeanSigma=2.79,pvalue=0,pvalueTTest=1.77262259037274e-66,
chr10	69934088	69934185	MYPN	MYPN00039	0.796411200185	4	0.685327637539132	4	9.12220280840983e-21	4	9.12220280840983e-21	NA	NA	SegRatio=0.69,AbsMeanSigma=2.79,pvalue=0,pvalueTTest=1.77262259037274e-66,
chr10	69934184	69934304	MYPN	MYPN00040	0.65487217447065	4	0.685327637539132	4	9.12220280840983e-21	4	9.12220280840983e-21	NA	NA	SegRatio=0.69,AbsMeanSigma=2.79,pvalue=0,pvalueTTest=1.77262259037274e-66,
chr10	69934294	69934414	MYPN	MYPN00041	0.508439297063946	4	0.685327637539132	4	9.12220280840983e-21	4	9.12220280840983e-21	NA	NA	SegRatio=0.69,AbsMeanSigma=2.79,pvalue=0,pvalueTTest=1.77262259037274e-66,
chr10	69934409	69934520	MYPN	MYPN00042	0.142655938746142	4	0.685327637539132	4	9.12220280840983e-21	4	9.12220280840983e-21	NA	NA	SegRatio=0.69,AbsMeanSigma=2.79,pvalue=0,pvalueTTest=1.77262259037274e-66,
chr10	69935017	69935118	MYPN	MYPN00043	0.374570425938724	4	0.685327637539132	4	9.12220280840983e-21	4	9.12220280840983e-21	NA	NA	SegRatio=0.69,AbsMeanSigma=2.79,pvalue=0,pvalueTTest=1.77262259037274e-66,
chr10	69935077	69935188	MYPN	MYPN00044	0.63433674896687	4	0.685327637539132	4	9.12220280840983e-21	4	9.12220280840983e-21	NA	NA	SegRatio=0.69,AbsMeanSigma=2.79,pvalue=0,pvalueTTest=1.77262259037274e-66,
chr10	69935162	69935278	MYPN	MYPN00045	0.479982772004434	4	0.685327637539132	4	9.12220280840983e-21	4	9.12220280840983e-21	NA	NA	SegRatio=0.69,AbsMeanSigma=2.79,pvalue=0,pvalueTTest=1.77262259037274e-66,
chr10	69948620	69948732	MYPN	MYPN00046	0.658948315404189	4	0.685327637539132	4	9.12220280840983e-21	4	9.12220280840983e-21	NA	NA	SegRatio=0.69,AbsMeanSigma=2.79,pvalue=0,pvalueTTest=1.77262259037274e-66,
chr10	69948723	69948828	MYPN	MYPN00047	0.613704984505886	4	0.685327637539132	4	9.12220280840983e-21	4	9.12220280840983e-21	NA	NA	SegRatio=0.69,AbsMeanSigma=2.79,pvalue=0,pvalueTTest=1.77262259037274e-66,
chr10	69948819	69948934	MYPN	MYPN00048	0.485936187225244	4	0.685327637539132	4	9.12220280840983e-21	4	9.12220280840983e-21	NA	NA	SegRatio=0.69,AbsMeanSigma=2.79,pvalue=0,pvalueTTest=1.77262259037274e-66,
chr10	69954079	69954192	MYPN	MYPN00049	NA	4	0.685327637539132	4	9.12220280840983e-21	4	9.12220280840983e-21	NA	NA	SegRatio=0.69,AbsMeanSigma=2.79,pvalue=0,pvalueTTest=1.77262259037274e-66,
chr10	69954191	69954307	MYPN	MYPN00050	0.856145956310082	4	0.685327637539132	4	9.12220280840983e-21	4	9.12220280840983e-21	NA	NA	SegRatio=0.69,AbsMeanSigma=2.79,pvalue=0,pvalueTTest=1.77262259037274e-66,
chr10	69955121	69955236	MYPN	MYPN00051	0.755090847123909	4	0.685327637539132	4	9.12220280840983e-21	4	9.12220280840983e-21	NA	NA	SegRatio=0.69,AbsMeanSigma=2.79,pvalue=0,pvalueTTest=1.77262259037274e-66,
chr10	69955235	69955347	MYPN	MYPN00052	0.818819759549268	4	0.685327637539132	4	9.12220280840983e-21	4	9.12220280840983e-21	NA	NA	SegRatio=0.69,AbsMeanSigma=2.79,pvalue=0,pvalueTTest=1.77262259037274e-66,
chr10	69957041	69957158	MYPN	MYPN00053	0.960788482287159	4	0.685327637539132	4	9.12220280840983e-21	4	9.12220280840983e-21	NA	NA	SegRatio=0.69,AbsMeanSigma=2.79,pvalue=0,pvalueTTest=1.77262259037274e-66,
chr10	69957129	69957248	MYPN	MYPN00054	0.706477653419795	4	0.685327637539132	4	9.12220280840983e-21	4	9.12220280840983e-21	NA	NA	SegRatio=0.69,AbsMeanSigma=2.79,pvalue=0,pvalueTTest=1.77262259037274e-66,
chr10	69957244	69957376	MYPN	MYPN00055	NA	4	0.685327637539132	4	9.12220280840983e-21	4	9.12220280840983e-21	NA	NA	SegRatio=0.69,AbsMeanSigma=2.79,pvalue=0,pvalueTTest=1.77262259037274e-66,
chr10	69959085	69959195	MYPN	MYPN00056	0.627515411432432	4	0.685327637539132	4	9.12220280840983e-21	4	9.12220280840983e-21	NA	NA	SegRatio=0.69,AbsMeanSigma=2.79,pvalue=0,pvalueTTest=1.77262259037274e-66,
chr10	69959187	69959301	MYPN	MYPN00057	0.604905876621769	4	0.685327637539132	4	9.12220280840983e-21	4	9.12220280840983e-21	NA	NA	SegRatio=0.69,AbsMeanSigma=2.79,pvalue=0,pvalueTTest=1.77262259037274e-66,
chr10	69959287	69959403	MYPN	MYPN00058	0.901262246289261	4	0.685327637539132	4	9.12220280840983e-21	4	9.12220280840983e-21	NA	NA	SegRatio=0.69,AbsMeanSigma=2.79,pvalue=0,pvalueTTest=1.77262259037274e-66,
chr10	69961585	69961698	MYPN	MYPN00059	0.468819676995176	4	0.685327637539132	4	9.12220280840983e-21	4	9.12220280840983e-21	NA	NA	SegRatio=0.69,AbsMeanSigma=2.79,pvalue=0,pvalueTTest=1.77262259037274e-66,
chr10	69961627	69961735	MYPN	MYPN00060	0.687436542191538	4	0.685327637539132	4	9.12220280840983e-21	4	9.12220280840983e-21	NA	NA	SegRatio=0.69,AbsMeanSigma=2.79,pvalue=0,pvalueTTest=1.77262259037274e-66,
chr10	69961710	69961823	MYPN	MYPN00061	0.345576234852206	4	0.685327637539132	4	9.12220280840983e-21	4	9.12220280840983e-21	NA	NA	SegRatio=0.69,AbsMeanSigma=2.79,pvalue=0,pvalueTTest=1.77262259037274e-66,
chr10	69966486	69966600	MYPN	MYPN00062	0.914605984095373	4	0.685327637539132	4	9.12220280840983e-21	4	9.12220280840983e-21	NA	NA	SegRatio=0.69,AbsMeanSigma=2.79,pvalue=0,pvalueTTest=1.77262259037274e-66,
chr10	69966567	69966684	MYPN	MYPN00063	0.840455359614104	4	0.685327637539132	4	9.12220280840983e-21	4	9.12220280840983e-21	NA	NA	SegRatio=0.69,AbsMeanSigma=2.79,pvalue=0,pvalueTTest=1.77262259037274e-66,
chr10	69970008	69970119	MYPN	MYPN00064	0.714748645139698	4	0.685327637539132	4	9.12220280840983e-21	4	9.12220280840983e-21	NA	NA	SegRatio=0.69,AbsMeanSigma=2.79,pvalue=0,pvalueTTest=1.77262259037274e-66,
chr10	69970112	69970228	MYPN	MYPN00065	0.84506362032476	4	0.685327637539132	4	9.12220280840983e-21	4	9.12220280840983e-21	NA	NA	SegRatio=0.69,AbsMeanSigma=2.79,pvalue=0,pvalueTTest=1.77262259037274e-66,
chr10	69970217	69970327	MYPN	MYPN00066	0.764608055470031	4	0.685327637539132	4	9.12220280840983e-21	4	9.12220280840983e-21	NA	NA	SegRatio=0.69,AbsMeanSigma=2.79,pvalue=0,pvalueTTest=1.77262259037274e-66,
chr10	73577133	73577251	PSAP	PSAP00001	0.0576788531531864	4	0.685327637539132	4	0.0129083172827248	3.5	2.27997354139993e-11	NA	NA	SegRatio=0.69,AbsMeanSigma=2.79,pvalue=0,pvalueTTest=1.77262259037274e-66,
chr10	73577210	73577329	PSAP	PSAP00002	0.423527552649596	4	0.685327637539132	4	0.0129083172827248	3.5	2.27997354139993e-11	NA	NA	SegRatio=0.69,AbsMeanSigma=2.79,pvalue=0,pvalueTTest=1.77262259037274e-66,
chr10	73578312	73578431	PSAP	PSAP00003	0.463643007995471	4	0.685327637539132	4	0.0129083172827248	3.5	2.27997354139993e-11	NA	NA	SegRatio=0.69,AbsMeanSigma=2.79,pvalue=0,pvalueTTest=1.77262259037274e-66,
chr10	73578430	73578540	PSAP	PSAP00004	0.295463960118986	4	0.685327637539132	4	0.0129083172827248	3.5	2.27997354139993e-11	NA	NA	SegRatio=0.69,AbsMeanSigma=2.79,pvalue=0,pvalueTTest=1.77262259037274e-66,
chr10	73578724	73578842	PSAP	PSAP00005	0.524567114270577	4	0.685327637539132	4	0.0129083172827248	3.5	2.27997354139993e-11	NA	NA	SegRatio=0.69,AbsMeanSigma=2.79,pvalue=0,pvalueTTest=1.77262259037274e-66,
chr10	73578835	73578952	PSAP	PSAP00006	0.457192416381617	4	0.685327637539132	4	0.0129083172827248	3.5	2.27997354139993e-11	NA	NA	SegRatio=0.69,AbsMeanSigma=2.79,pvalue=0,pvalueTTest=1.77262259037274e-66,
chr10	73579183	73579301	PSAP	PSAP00007	0.257829266245502	4	0.685327637539132	4	0.0129083172827248	3.5	2.27997354139993e-11	NA	NA	SegRatio=0.69,AbsMeanSigma=2.79,pvalue=0,pvalueTTest=1.77262259037274e-66,
chr10	73579268	73579378	PSAP	PSAP00008	0.328060279206414	4	0.685327637539132	4	0.0129083172827248	3.5	2.27997354139993e-11	NA	NA	SegRatio=0.69,AbsMeanSigma=2.79,pvalue=0,pvalueTTest=1.77262259037274e-66,
chr10	73579561	73579661	PSAP	PSAP00009	0.640343595589622	4	0.685327637539132	4	0.0129083172827248	3.5	2.27997354139993e-11	NA	NA	SegRatio=0.69,AbsMeanSigma=2.79,pvalue=0,pvalueTTest=1.77262259037274e-66,
chr10	73579636	73579742	PSAP	PSAP00010	0.734035084599328	4	0.685327637539132	4	0.0129083172827248	3.5	2.27997354139993e-11	NA	NA	SegRatio=0.69,AbsMeanSigma=2.79,pvalue=0,pvalueTTest=1.77262259037274e-66,
chr10	73579945	73580065	PSAP	PSAP00011	0.730081010693977	4	0.685327637539132	4	0.0129083172827248	3.5	2.27997354139993e-11	NA	NA	SegRatio=0.69,AbsMeanSigma=2.79,pvalue=0,pvalueTTest=1.77262259037274e-66,
chr10	73580045	73580154	PSAP	PSAP00012	0.709159460028385	4	0.685327637539132	4	0.0129083172827248	3.5	2.27997354139993e-11	NA	NA	SegRatio=0.69,AbsMeanSigma=2.79,pvalue=0,pvalueTTest=1.77262259037274e-66,
chr10	73581595	73581715	PSAP	PSAP00013	0.80384720721919	4	0.685327637539132	4	0.0129083172827248	3.5	2.27997354139993e-11	NA	NA	SegRatio=0.69,AbsMeanSigma=2.79,pvalue=0,pvalueTTest=1.77262259037274e-66,
chr10	73581673	73581778	PSAP	PSAP00014	0.254362045409523	4	0.685327637539132	4	0.0129083172827248	3.5	2.27997354139993e-11	NA	NA	SegRatio=0.69,AbsMeanSigma=2.79,pvalue=0,pvalueTTest=1.77262259037274e-66,
chr10	73581764	73581868	PSAP	PSAP00015	0.463460850137753	4	0.685327637539132	4	0.0129083172827248	3.5	2.27997354139993e-11	NA	NA	SegRatio=0.69,AbsMeanSigma=2.79,pvalue=0,pvalueTTest=1.77262259037274e-66,
chr10	73583620	73583737	PSAP	PSAP00016	1.06729529468895	4	0.685327637539132	4	0.0129083172827248	3.5	2.27997354139993e-11	NA	NA	SegRatio=0.69,AbsMeanSigma=2.79,pvalue=0,pvalueTTest=1.77262259037274e-66,
chr10	73585549	73585664	PSAP	PSAP00017	0.910974881426708	4	0.685327637539132	4	0.0129083172827248	3.5	2.27997354139993e-11	NA	NA	SegRatio=0.69,AbsMeanSigma=2.79,pvalue=0,pvalueTTest=1.77262259037274e-66,
chr10	73585636	73585743	PSAP	PSAP00018	0.566598909532945	4	0.685327637539132	4	0.0129083172827248	3.5	2.27997354139993e-11	NA	NA	SegRatio=0.69,AbsMeanSigma=2.79,pvalue=0,pvalueTTest=1.77262259037274e-66,
chr10	73587698	73587809	PSAP	PSAP00019	0.605736954976915	4	0.685327637539132	4	0.0129083172827248	3.5	2.27997354139993e-11	NA	NA	SegRatio=0.69,AbsMeanSigma=2.79,pvalue=0,pvalueTTest=1.77262259037274e-66,
chr10	73587774	73587870	PSAP	PSAP00020	0.865796070290374	4	0.685327637539132	4	0.0129083172827248	3.5	2.27997354139993e-11	NA	NA	SegRatio=0.69,AbsMeanSigma=2.79,pvalue=0,pvalueTTest=1.77262259037274e-66,
chr10	73587869	73587971	PSAP	PSAP00021	0.189200434022028	4	0.685327637539132	4	0.0129083172827248	3.5	2.27997354139993e-11	NA	NA	SegRatio=0.69,AbsMeanSigma=2.79,pvalue=0,pvalueTTest=1.77262259037274e-66,
chr10	73588599	73588717	PSAP	PSAP00022	0.602396869154105	4	0.685327637539132	4	0.0129083172827248	3.5	2.27997354139993e-11	NA	NA	SegRatio=0.69,AbsMeanSigma=2.79,pvalue=0,pvalueTTest=1.77262259037274e-66,
chr10	73588690	73588779	PSAP	PSAP00023	0.446404120555631	4	0.685327637539132	4	0.0129083172827248	3.5	2.27997354139993e-11	NA	NA	SegRatio=0.69,AbsMeanSigma=2.79,pvalue=0,pvalueTTest=1.77262259037274e-66,
chr10	73588776	73588892	PSAP	PSAP00024	0.291970695404397	4	0.685327637539132	4	0.0129083172827248	3.5	2.27997354139993e-11	NA	NA	SegRatio=0.69,AbsMeanSigma=2.79,pvalue=0,pvalueTTest=1.77262259037274e-66,
chr10	73590860	73590977	PSAP	PSAP00025	0.762433922344868	4	0.685327637539132	4	0.0129083172827248	3.5	2.27997354139993e-11	NA	NA	SegRatio=0.69,AbsMeanSigma=2.79,pvalue=0,pvalueTTest=1.77262259037274e-66,
chr10	73590940	73591054	PSAP	PSAP00026	0.779243812392168	4	0.685327637539132	4	0.0129083172827248	3.5	2.27997354139993e-11	NA	NA	SegRatio=0.69,AbsMeanSigma=2.79,pvalue=0,pvalueTTest=1.77262259037274e-66,
chr10	73591548	73591662	PSAP	PSAP00027	0.483023873869514	4	0.685327637539132	4	0.0129083172827248	3.5	2.27997354139993e-11	NA	NA	SegRatio=0.69,AbsMeanSigma=2.79,pvalue=0,pvalueTTest=1.77262259037274e-66,
chr10	73591653	73591764	PSAP	PSAP00028	0.413462106528029	4	0.685327637539132	4	0.0129083172827248	3.5	2.27997354139993e-11	NA	NA	SegRatio=0.69,AbsMeanSigma=2.79,pvalue=0,pvalueTTest=1.77262259037274e-66,
chr10	73594079	73594196	PSAP	PSAP00029	0.852687449526402	4	0.685327637539132	4	0.0129083172827248	3.5	2.27997354139993e-11	NA	NA	SegRatio=0.69,AbsMeanSigma=2.79,pvalue=0,pvalueTTest=1.77262259037274e-66,
chr10	73594154	73594270	PSAP	PSAP00030	0.675407701524627	4	0.685327637539132	4	0.0129083172827248	3.5	2.27997354139993e-11	NA	NA	SegRatio=0.69,AbsMeanSigma=2.79,pvalue=0,pvalueTTest=1.77262259037274e-66,
chr10	73594271	73594382	PSAP	PSAP00031	0.689510614480968	4	0.685327637539132	4	0.0129083172827248	3.5	2.27997354139993e-11	NA	NA	SegRatio=0.69,AbsMeanSigma=2.79,pvalue=0,pvalueTTest=1.77262259037274e-66,
chr11	2466611	2466703	KCNQ1	KCNQ100001	NA	3.5	0.622376223679784	3.5	2.9680039564337e-11	3.5	2.9680039564337e-11	NA	NA	SegRatio=0.62,AbsMeanSigma=2.77,pvalue=2.47886527132995e-65,pvalueTTest=6.69671422872733e-11,
chr11	2466670	2466744	KCNQ1	KCNQ100002	NA	3.5	0.622376223679784	3.5	2.9680039564337e-11	3.5	2.9680039564337e-11	NA	NA	SegRatio=0.62,AbsMeanSigma=2.77,pvalue=2.47886527132995e-65,pvalueTTest=6.69671422872733e-11,
chr11	2482855	2482966	KCNQ1	KCNQ100003	0.24440784688769	3.5	0.622376223679784	3.5	2.9680039564337e-11	3.5	2.9680039564337e-11	NA	NA	SegRatio=0.62,AbsMeanSigma=2.77,pvalue=2.47886527132995e-65,pvalueTTest=6.69671422872733e-11,
chr11	2549115	2549235	KCNQ1	KCNQ100004	0.612997391523545	3.5	0.622376223679784	3.5	2.9680039564337e-11	3.5	2.9680039564337e-11	NA	NA	SegRatio=0.62,AbsMeanSigma=2.77,pvalue=2.47886527132995e-65,pvalueTTest=6.69671422872733e-11,
chr11	2549169	2549287	KCNQ1	KCNQ100005	0.183159068230961	3.5	0.622376223679784	3.5	2.9680039564337e-11	3.5	2.9680039564337e-11	NA	NA	SegRatio=0.62,AbsMeanSigma=2.77,pvalue=2.47886527132995e-65,pvalueTTest=6.69671422872733e-11,
chr11	2591805	2591925	KCNQ1	KCNQ100006	0.880380725684011	3.5	0.622376223679784	3.5	2.9680039564337e-11	3.5	2.9680039564337e-11	NA	NA	SegRatio=0.62,AbsMeanSigma=2.77,pvalue=2.47886527132995e-65,pvalueTTest=6.69671422872733e-11,
chr11	2591862	2592020	KCNQ1	KCNQ100007.KCNQ100008	NA	3.5	0.622376223679784	3.5	2.9680039564337e-11	3.5	2.9680039564337e-11	NA	NA	SegRatio=0.62,AbsMeanSigma=2.77,pvalue=2.47886527132995e-65,pvalueTTest=6.69671422872733e-11,
chr11	2592494	2592636	KCNQ1	KCNQ100009	NA	3.5	0.622376223679784	3.5	2.9680039564337e-11	3.5	2.9680039564337e-11	NA	NA	SegRatio=0.62,AbsMeanSigma=2.77,pvalue=2.47886527132995e-65,pvalueTTest=6.69671422872733e-11,
chr11	2593272	2593416	KCNQ1	KCNQ100010	NA	3.5	0.622376223679784	3.5	2.9680039564337e-11	3.5	2.9680039564337e-11	NA	NA	SegRatio=0.62,AbsMeanSigma=2.77,pvalue=2.47886527132995e-65,pvalueTTest=6.69671422872733e-11,
chr11	2593957	2594092	KCNQ1	KCNQ100011	0.796652481083087	3.5	0.622376223679784	3.5	2.9680039564337e-11	3.5	2.9680039564337e-11	NA	NA	SegRatio=0.62,AbsMeanSigma=2.77,pvalue=2.47886527132995e-65,pvalueTTest=6.69671422872733e-11,
chr11	2594065	2594129	KCNQ1	KCNQ100012	NA	3.5	0.622376223679784	3.5	2.9680039564337e-11	3.5	2.9680039564337e-11	NA	NA	SegRatio=0.62,AbsMeanSigma=2.77,pvalue=2.47886527132995e-65,pvalueTTest=6.69671422872733e-11,
chr11	2594099	2594215	KCNQ1	KCNQ100013	1.01976572630363	3.5	0.622376223679784	3.5	2.9680039564337e-11	3.5	2.9680039564337e-11	NA	NA	SegRatio=0.62,AbsMeanSigma=2.77,pvalue=2.47886527132995e-65,pvalueTTest=6.69671422872733e-11,
chr11	2594191	2594293	KCNQ1	KCNQ100014	1.18156567160015	3.5	0.622376223679784	3.5	2.9680039564337e-11	3.5	2.9680039564337e-11	NA	NA	SegRatio=0.62,AbsMeanSigma=2.77,pvalue=2.47886527132995e-65,pvalueTTest=6.69671422872733e-11,
chr11	2604595	2604717	KCNQ1	KCNQ100015	0.734214870133766	3.5	0.622376223679784	3.5	2.9680039564337e-11	3.5	2.9680039564337e-11	NA	NA	SegRatio=0.62,AbsMeanSigma=2.77,pvalue=2.47886527132995e-65,pvalueTTest=6.69671422872733e-11,
chr11	2604675	2604755	KCNQ1	KCNQ100016	0.739968861877645	3.5	0.622376223679784	3.5	2.9680039564337e-11	3.5	2.9680039564337e-11	NA	NA	SegRatio=0.62,AbsMeanSigma=2.77,pvalue=2.47886527132995e-65,pvalueTTest=6.69671422872733e-11,
chr11	2604754	2604871	KCNQ1	KCNQ100017	0.613148957402228	3.5	0.622376223679784	3.5	2.9680039564337e-11	3.5	2.9680039564337e-11	NA	NA	SegRatio=0.62,AbsMeanSigma=2.77,pvalue=2.47886527132995e-65,pvalueTTest=6.69671422872733e-11,
chr11	2606382	2606496	KCNQ1	KCNQ100018	0.869740715350204	3.5	0.622376223679784	3.5	2.9680039564337e-11	3.5	2.9680039564337e-11	NA	NA	SegRatio=0.62,AbsMeanSigma=2.77,pvalue=2.47886527132995e-65,pvalueTTest=6.69671422872733e-11,
chr11	2606437	2606557	KCNQ1	KCNQ100019	0.319810298033872	3.5	0.622376223679784	3.5	2.9680039564337e-11	3.5	2.9680039564337e-11	NA	NA	SegRatio=0.62,AbsMeanSigma=2.77,pvalue=2.47886527132995e-65,pvalueTTest=6.69671422872733e-11,
chr11	2608746	2608845	KCNQ1	KCNQ100020	0.266909829581916	3.5	0.622376223679784	3.5	2.9680039564337e-11	3.5	2.9680039564337e-11	NA	NA	SegRatio=0.62,AbsMeanSigma=2.77,pvalue=2.47886527132995e-65,pvalueTTest=6.69671422872733e-11,
chr11	2608817	2608909	KCNQ1	KCNQ100021	0.537906926810294	3.5	0.622376223679784	3.5	2.9680039564337e-11	3.5	2.9680039564337e-11	NA	NA	SegRatio=0.62,AbsMeanSigma=2.77,pvalue=2.47886527132995e-65,pvalueTTest=6.69671422872733e-11,
chr11	2608892	2609012	KCNQ1	KCNQ100022	0.623692218518904	3.5	0.622376223679784	3.5	2.9680039564337e-11	3.5	2.9680039564337e-11	NA	NA	SegRatio=0.62,AbsMeanSigma=2.77,pvalue=2.47886527132995e-65,pvalueTTest=6.69671422872733e-11,
chr11	2609920	2609990	KCNQ1	KCNQ100023	0.963898291212925	3.5	0.622376223679784	3.5	2.9680039564337e-11	3.5	2.9680039564337e-11	NA	NA	SegRatio=0.62,AbsMeanSigma=2.77,pvalue=2.47886527132995e-65,pvalueTTest=6.69671422872733e-11,
chr11	2609975	2610072	KCNQ1	KCNQ100024	0.757496119060922	3.5	0.622376223679784	3.5	2.9680039564337e-11	3.5	2.9680039564337e-11	NA	NA	SegRatio=0.62,AbsMeanSigma=2.77,pvalue=2.47886527132995e-65,pvalueTTest=6.69671422872733e-11,
chr11	2610064	2610182	KCNQ1	KCNQ100025	0.51945133403607	3.5	0.622376223679784	3.5	2.9680039564337e-11	3.5	2.9680039564337e-11	NA	NA	SegRatio=0.62,AbsMeanSigma=2.77,pvalue=2.47886527132995e-65,pvalueTTest=6.69671422872733e-11,
chr11	2683088	2683204	KCNQ1	KCNQ100026	NA	3.5	0.622376223679784	3.5	2.9680039564337e-11	3.5	2.9680039564337e-11	NA	NA	SegRatio=0.62,AbsMeanSigma=2.77,pvalue=2.47886527132995e-65,pvalueTTest=6.69671422872733e-11,
chr11	2683193	2683311	KCNQ1	KCNQ100027	0.784616866641395	3.5	0.622376223679784	3.5	2.9680039564337e-11	3.5	2.9680039564337e-11	NA	NA	SegRatio=0.62,AbsMeanSigma=2.77,pvalue=2.47886527132995e-65,pvalueTTest=6.69671422872733e-11,
chr11	2683311	2683407	KCNQ1	KCNQ100028	0.622376223679784	3.5	0.622376223679784	3.5	2.9680039564337e-11	3.5	2.9680039564337e-11	NA	NA	SegRatio=0.62,AbsMeanSigma=2.77,pvalue=2.47886527132995e-65,pvalueTTest=6.69671422872733e-11,
chr11	2789986	2790106	KCNQ1	KCNQ100029	0.239425417392823	3.5	0.622376223679784	3.5	2.9680039564337e-11	3.5	2.9680039564337e-11	NA	NA	SegRatio=0.62,AbsMeanSigma=2.77,pvalue=2.47886527132995e-65,pvalueTTest=6.69671422872733e-11,
chr11	2790055	2790141	KCNQ1	KCNQ100030	0.619369452790238	3.5	0.622376223679784	3.5	2.9680039564337e-11	3.5	2.9680039564337e-11	NA	NA	SegRatio=0.62,AbsMeanSigma=2.77,pvalue=2.47886527132995e-65,pvalueTTest=6.69671422872733e-11,
chr11	2790128	2790237	KCNQ1	KCNQ100031	0.196084810133583	3.5	0.622376223679784	3.5	2.9680039564337e-11	3.5	2.9680039564337e-11	NA	NA	SegRatio=0.62,AbsMeanSigma=2.77,pvalue=2.47886527132995e-65,pvalueTTest=6.69671422872733e-11,
chr11	2797168	2797263	KCNQ1	KCNQ100032	0.274494069490808	3.5	0.622376223679784	3.5	2.9680039564337e-11	3.5	2.9680039564337e-11	NA	NA	SegRatio=0.62,AbsMeanSigma=2.77,pvalue=2.47886527132995e-65,pvalueTTest=6.69671422872733e-11,
chr11	2797260	2797382	KCNQ1	KCNQ100033	NA	3.5	0.622376223679784	3.5	2.9680039564337e-11	3.5	2.9680039564337e-11	NA	NA	SegRatio=0.62,AbsMeanSigma=2.77,pvalue=2.47886527132995e-65,pvalueTTest=6.69671422872733e-11,
chr11	2798165	2798270	KCNQ1	KCNQ100034	0.400906097063687	3.5	0.622376223679784	3.5	2.9680039564337e-11	3.5	2.9680039564337e-11	NA	NA	SegRatio=0.62,AbsMeanSigma=2.77,pvalue=2.47886527132995e-65,pvalueTTest=6.69671422872733e-11,
chr11	2798261	2798378	KCNQ1	KCNQ100035	0.638637645022546	3.5	0.622376223679784	3.5	2.9680039564337e-11	3.5	2.9680039564337e-11	NA	NA	SegRatio=0.62,AbsMeanSigma=2.77,pvalue=2.47886527132995e-65,pvalueTTest=6.69671422872733e-11,
chr11	2799183	2799260	KCNQ1	KCNQ100036	0.754755286180612	3.5	0.622376223679784	3.5	2.9680039564337e-11	3.5	2.9680039564337e-11	NA	NA	SegRatio=0.62,AbsMeanSigma=2.77,pvalue=2.47886527132995e-65,pvalueTTest=6.69671422872733e-11,
chr11	2799259	2799347	KCNQ1	KCNQ100037	0.135393802098259	3.5	0.622376223679784	3.5	2.9680039564337e-11	3.5	2.9680039564337e-11	NA	NA	SegRatio=0.62,AbsMeanSigma=2.77,pvalue=2.47886527132995e-65,pvalueTTest=6.69671422872733e-11,
chr11	2868973	2869038	KCNQ1	KCNQ100038	NA	3.5	0.622376223679784	3.5	2.9680039564337e-11	3.5	2.9680039564337e-11	NA	NA	SegRatio=0.62,AbsMeanSigma=2.77,pvalue=2.47886527132995e-65,pvalueTTest=6.69671422872733e-11,
chr11	2869160	2869300	KCNQ1	KCNQ100039	0.442369258334049	3.5	0.622376223679784	3.5	2.9680039564337e-11	3.5	2.9680039564337e-11	NA	NA	SegRatio=0.62,AbsMeanSigma=2.77,pvalue=2.47886527132995e-65,pvalueTTest=6.69671422872733e-11,
chr13	28578153	28578270	FLT3	FLT300001	0.563777939719917	4	0.66217174315251	4	1.29596286715632e-18	4	1.29596286715632e-18	NA	NA	SegRatio=0.66,AbsMeanSigma=2.81,pvalue=9.31727769644464e-81,pvalueTTest=4.30804931715167e-19,
chr13	28578251	28578362	FLT3	FLT300002	1.02870230208232	4	0.66217174315251	4	1.29596286715632e-18	4	1.29596286715632e-18	NA	NA	SegRatio=0.66,AbsMeanSigma=2.81,pvalue=9.31727769644464e-81,pvalueTTest=4.30804931715167e-19,
chr13	28588520	28588627	FLT3	FLT300003	0.619089979634307	4	0.66217174315251	4	1.29596286715632e-18	4	1.29596286715632e-18	NA	NA	SegRatio=0.66,AbsMeanSigma=2.81,pvalue=9.31727769644464e-81,pvalueTTest=4.30804931715167e-19,
chr13	28588605	28588720	FLT3	FLT300004	0.617337266381572	4	0.66217174315251	4	1.29596286715632e-18	4	1.29596286715632e-18	NA	NA	SegRatio=0.66,AbsMeanSigma=2.81,pvalue=9.31727769644464e-81,pvalueTTest=4.30804931715167e-19,
chr13	28589249	28589351	FLT3	FLT300005	0.595147741453509	4	0.66217174315251	4	1.29596286715632e-18	4	1.29596286715632e-18	NA	NA	SegRatio=0.66,AbsMeanSigma=2.81,pvalue=9.31727769644464e-81,pvalueTTest=4.30804931715167e-19,
chr13	28589352	28589468	FLT3	FLT300006	0.914767934358134	4	0.66217174315251	4	1.29596286715632e-18	4	1.29596286715632e-18	NA	NA	SegRatio=0.66,AbsMeanSigma=2.81,pvalue=9.31727769644464e-81,pvalueTTest=4.30804931715167e-19,
chr13	28589688	28589786	FLT3	FLT300007	0.666243776070288	4	0.66217174315251	4	1.29596286715632e-18	4	1.29596286715632e-18	NA	NA	SegRatio=0.66,AbsMeanSigma=2.81,pvalue=9.31727769644464e-81,pvalueTTest=4.30804931715167e-19,
chr13	28589746	28589849	FLT3	FLT300008	0.62391047640276	4	0.66217174315251	4	1.29596286715632e-18	4	1.29596286715632e-18	NA	NA	SegRatio=0.66,AbsMeanSigma=2.81,pvalue=9.31727769644464e-81,pvalueTTest=4.30804931715167e-19,
chr13	28589834	28589947	FLT3	FLT300009	0.694389235901344	4	0.66217174315251	4	1.29596286715632e-18	4	1.29596286715632e-18	NA	NA	SegRatio=0.66,AbsMeanSigma=2.81,pvalue=9.31727769644464e-81,pvalueTTest=4.30804931715167e-19,
chr13	28592558	28592664	FLT3	FLT300010	0.25258479507977	4	0.66217174315251	4	1.29596286715632e-18	4	1.29596286715632e-18	NA	NA	SegRatio=0.66,AbsMeanSigma=2.81,pvalue=9.31727769644464e-81,pvalueTTest=4.30804931715167e-19,
chr13	28592603	28592716	FLT3	FLT300011	0.485764818969899	4	0.66217174315251	4	1.29596286715632e-18	4	1.29596286715632e-18	NA	NA	SegRatio=0.66,AbsMeanSigma=2.81,pvalue=9.31727769644464e-81,pvalueTTest=4.30804931715167e-19,
chr13	28592681	28592794	FLT3	FLT300012	NA	4	0.66217174315251	4	1.29596286715632e-18	4	1.29596286715632e-18	NA	NA	SegRatio=0.66,AbsMeanSigma=2.81,pvalue=9.31727769644464e-81,pvalueTTest=4.30804931715167e-19,
chr13	28597408	28597520	FLT3	FLT300013	0.673364258599885	4	0.66217174315251	4	1.29596286715632e-18	4	1.29596286715632e-18	NA	NA	SegRatio=0.66,AbsMeanSigma=2.81,pvalue=9.31727769644464e-81,pvalueTTest=4.30804931715167e-19,
chr13	28597508	28597621	FLT3	FLT300014	0.574294459655481	4	0.66217174315251	4	1.29596286715632e-18	4	1.29596286715632e-18	NA	NA	SegRatio=0.66,AbsMeanSigma=2.81,pvalue=9.31727769644464e-81,pvalueTTest=4.30804931715167e-19,
chr13	28597579	28597690	FLT3	FLT300015	0.701400693432589	4	0.66217174315251	4	1.29596286715632e-18	4	1.29596286715632e-18	NA	NA	SegRatio=0.66,AbsMeanSigma=2.81,pvalue=9.31727769644464e-81,pvalueTTest=4.30804931715167e-19,
chr13	28598957	28599066	FLT3	FLT300016	1.02589480583095	4	0.66217174315251	4	1.29596286715632e-18	4	1.29596286715632e-18	NA	NA	SegRatio=0.66,AbsMeanSigma=2.81,pvalue=9.31727769644464e-81,pvalueTTest=4.30804931715167e-19,
chr13	28599059	28599161	FLT3	FLT300017	NA	4	0.66217174315251	4	1.29596286715632e-18	4	1.29596286715632e-18	NA	NA	SegRatio=0.66,AbsMeanSigma=2.81,pvalue=9.31727769644464e-81,pvalueTTest=4.30804931715167e-19,
chr13	28601189	28601284	FLT3	FLT300018	0.89336999035754	4	0.66217174315251	4	1.29596286715632e-18	4	1.29596286715632e-18	NA	NA	SegRatio=0.66,AbsMeanSigma=2.81,pvalue=9.31727769644464e-81,pvalueTTest=4.30804931715167e-19,
chr13	28601234	28601330	FLT3	FLT300019	0.400626708523309	4	0.66217174315251	4	1.29596286715632e-18	4	1.29596286715632e-18	NA	NA	SegRatio=0.66,AbsMeanSigma=2.81,pvalue=9.31727769644464e-81,pvalueTTest=4.30804931715167e-19,
chr13	28601303	28601415	FLT3	FLT300020	0.920684724301104	4	0.66217174315251	4	1.29596286715632e-18	4	1.29596286715632e-18	NA	NA	SegRatio=0.66,AbsMeanSigma=2.81,pvalue=9.31727769644464e-81,pvalueTTest=4.30804931715167e-19,
chr13	28602272	28602387	FLT3	FLT300021	0.541073288703457	4	0.66217174315251	4	1.29596286715632e-18	4	1.29596286715632e-18	NA	NA	SegRatio=0.66,AbsMeanSigma=2.81,pvalue=9.31727769644464e-81,pvalueTTest=4.30804931715167e-19,
chr13	28602387	28602502	FLT3	FLT300022	0.555069829525231	4	0.66217174315251	4	1.29596286715632e-18	4	1.29596286715632e-18	NA	NA	SegRatio=0.66,AbsMeanSigma=2.81,pvalue=9.31727769644464e-81,pvalueTTest=4.30804931715167e-19,
chr13	28607929	28608040	FLT3	FLT300023	0.40914628483736	4	0.66217174315251	4	1.29596286715632e-18	4	1.29596286715632e-18	NA	NA	SegRatio=0.66,AbsMeanSigma=2.81,pvalue=9.31727769644464e-81,pvalueTTest=4.30804931715167e-19,
chr13	28608020	28608134	FLT3	FLT300024	0.184520060749335	4	0.66217174315251	4	1.29596286715632e-18	4	1.29596286715632e-18	NA	NA	SegRatio=0.66,AbsMeanSigma=2.81,pvalue=9.31727769644464e-81,pvalueTTest=4.30804931715167e-19,
chr13	28608091	28608201	FLT3	FLT300025	0.700710387319544	4	0.66217174315251	4	1.29596286715632e-18	4	1.29596286715632e-18	NA	NA	SegRatio=0.66,AbsMeanSigma=2.81,pvalue=9.31727769644464e-81,pvalueTTest=4.30804931715167e-19,
chr13	28608198	28608314	FLT3	FLT300026	NA	4	0.66217174315251	4	1.29596286715632e-18	4	1.29596286715632e-18	NA	NA	SegRatio=0.66,AbsMeanSigma=2.81,pvalue=9.31727769644464e-81,pvalueTTest=4.30804931715167e-19,
chr13	28608264	28608370	FLT3	FLT300027	0.920550887865551	4	0.66217174315251	4	1.29596286715632e-18	4	1.29596286715632e-18	NA	NA	SegRatio=0.66,AbsMeanSigma=2.81,pvalue=9.31727769644464e-81,pvalueTTest=4.30804931715167e-19,
chr13	28608395	28608508	FLT3	FLT300028	0.292539556800631	4	0.66217174315251	4	1.29596286715632e-18	4	1.29596286715632e-18	NA	NA	SegRatio=0.66,AbsMeanSigma=2.81,pvalue=9.31727769644464e-81,pvalueTTest=4.30804931715167e-19,
chr13	28608509	28608621	FLT3	FLT300029	0.949446281567551	4	0.66217174315251	4	1.29596286715632e-18	4	1.29596286715632e-18	NA	NA	SegRatio=0.66,AbsMeanSigma=2.81,pvalue=9.31727769644464e-81,pvalueTTest=4.30804931715167e-19,
chr13	28609572	28609690	FLT3	FLT300030	0.693808190062965	4	0.66217174315251	4	1.29596286715632e-18	4	1.29596286715632e-18	NA	NA	SegRatio=0.66,AbsMeanSigma=2.81,pvalue=9.31727769644464e-81,pvalueTTest=4.30804931715167e-19,
chr13	28609664	28609763	FLT3	FLT300031	1.08321228242579	4	0.66217174315251	4	1.29596286715632e-18	4	1.29596286715632e-18	NA	NA	SegRatio=0.66,AbsMeanSigma=2.81,pvalue=9.31727769644464e-81,pvalueTTest=4.30804931715167e-19,
chr13	28609757	28609871	FLT3	FLT300032	0.861502103600251	4	0.66217174315251	4	1.29596286715632e-18	4	1.29596286715632e-18	NA	NA	SegRatio=0.66,AbsMeanSigma=2.81,pvalue=9.31727769644464e-81,pvalueTTest=4.30804931715167e-19,
chr13	28610026	28610117	FLT3	FLT300033	0.881315541803464	4	0.66217174315251	4	1.29596286715632e-18	4	1.29596286715632e-18	NA	NA	SegRatio=0.66,AbsMeanSigma=2.81,pvalue=9.31727769644464e-81,pvalueTTest=4.30804931715167e-19,
chr13	28610083	28610197	FLT3	FLT300034	0.221797982294585	4	0.66217174315251	4	1.29596286715632e-18	4	1.29596286715632e-18	NA	NA	SegRatio=0.66,AbsMeanSigma=2.81,pvalue=9.31727769644464e-81,pvalueTTest=4.30804931715167e-19,
chr13	28610140	28610242	FLT3	FLT300035	0.670427985036174	4	0.66217174315251	4	1.29596286715632e-18	4	1.29596286715632e-18	NA	NA	SegRatio=0.66,AbsMeanSigma=2.81,pvalue=9.31727769644464e-81,pvalueTTest=4.30804931715167e-19,
chr13	28611241	28611355	FLT3	FLT300036	NA	4	0.66217174315251	4	1.29596286715632e-18	4	1.29596286715632e-18	NA	NA	SegRatio=0.66,AbsMeanSigma=2.81,pvalue=9.31727769644464e-81,pvalueTTest=4.30804931715167e-19,
chr13	28611345	28611461	FLT3	FLT300037	0.272681767152373	4	0.66217174315251	4	1.29596286715632e-18	4	1.29596286715632e-18	NA	NA	SegRatio=0.66,AbsMeanSigma=2.81,pvalue=9.31727769644464e-81,pvalueTTest=4.30804931715167e-19,
chr13	28622375	28622476	FLT3	FLT300038	0.42263393651833	4	0.66217174315251	4	1.29596286715632e-18	4	1.29596286715632e-18	NA	NA	SegRatio=0.66,AbsMeanSigma=2.81,pvalue=9.31727769644464e-81,pvalueTTest=4.30804931715167e-19,
chr13	28622434	28622545	FLT3	FLT300039	0.66217174315251	4	0.66217174315251	4	1.29596286715632e-18	4	1.29596286715632e-18	NA	NA	SegRatio=0.66,AbsMeanSigma=2.81,pvalue=9.31727769644464e-81,pvalueTTest=4.30804931715167e-19,
chr13	28622545	28622653	FLT3	FLT300040	NA	4	0.66217174315251	4	1.29596286715632e-18	4	1.29596286715632e-18	NA	NA	SegRatio=0.66,AbsMeanSigma=2.81,pvalue=9.31727769644464e-81,pvalueTTest=4.30804931715167e-19,
chr13	28623471	28623586	FLT3	FLT300041	0.619156766018345	4	0.66217174315251	4	1.29596286715632e-18	4	1.29596286715632e-18	NA	NA	SegRatio=0.66,AbsMeanSigma=2.81,pvalue=9.31727769644464e-81,pvalueTTest=4.30804931715167e-19,
chr13	28623554	28623666	FLT3	FLT300042	1.00863762932428	4	0.66217174315251	4	1.29596286715632e-18	4	1.29596286715632e-18	NA	NA	SegRatio=0.66,AbsMeanSigma=2.81,pvalue=9.31727769644464e-81,pvalueTTest=4.30804931715167e-19,
chr13	28623658	28623766	FLT3	FLT300043	0.867573393571567	4	0.66217174315251	4	1.29596286715632e-18	4	1.29596286715632e-18	NA	NA	SegRatio=0.66,AbsMeanSigma=2.81,pvalue=9.31727769644464e-81,pvalueTTest=4.30804931715167e-19,
chr13	28623725	28623837	FLT3	FLT300044	0.560079344663087	4	0.66217174315251	4	1.29596286715632e-18	4	1.29596286715632e-18	NA	NA	SegRatio=0.66,AbsMeanSigma=2.81,pvalue=9.31727769644464e-81,pvalueTTest=4.30804931715167e-19,
chr13	28623778	28623885	FLT3	FLT300045	0.537740731173021	4	0.66217174315251	4	1.29596286715632e-18	4	1.29596286715632e-18	NA	NA	SegRatio=0.66,AbsMeanSigma=2.81,pvalue=9.31727769644464e-81,pvalueTTest=4.30804931715167e-19,
chr13	28623872	28623984	FLT3	FLT300046	0.983157817469969	4	0.66217174315251	4	1.29596286715632e-18	4	1.29596286715632e-18	NA	NA	SegRatio=0.66,AbsMeanSigma=2.81,pvalue=9.31727769644464e-81,pvalueTTest=4.30804931715167e-19,
chr13	28624162	28624280	FLT3	FLT300047	-1.14428209781234	4	0.673031106042437	4	1.29596286715632e-18	4	1.29596286715632e-18	NA	NA	SegRatio=0.67,AbsMeanSigma=2.5,pvalue=1.51665173842926e-190,pvalueTTest=1.1030043068603e-35,
chr13	28624271	28624378	FLT3	FLT300048	0.590498514874296	4	0.673031106042437	4	1.29596286715632e-18	4	1.29596286715632e-18	NA	NA	SegRatio=0.67,AbsMeanSigma=2.5,pvalue=1.51665173842926e-190,pvalueTTest=1.1030043068603e-35,
chr13	28626621	28626735	FLT3	FLT300049	0.423195045657171	4	0.673031106042437	4	1.29596286715632e-18	4	1.29596286715632e-18	NA	NA	SegRatio=0.67,AbsMeanSigma=2.5,pvalue=1.51665173842926e-190,pvalueTTest=1.1030043068603e-35,
chr13	28626687	28626801	FLT3	FLT300050	0.791284362037779	4	0.673031106042437	4	1.29596286715632e-18	4	1.29596286715632e-18	NA	NA	SegRatio=0.67,AbsMeanSigma=2.5,pvalue=1.51665173842926e-190,pvalueTTest=1.1030043068603e-35,
chr13	28626751	28626885	FLT3	FLT300051	0.694899002633341	4	0.673031106042437	4	1.29596286715632e-18	4	1.29596286715632e-18	NA	NA	SegRatio=0.67,AbsMeanSigma=2.5,pvalue=1.51665173842926e-190,pvalueTTest=1.1030043068603e-35,
chr13	28631457	28631571	FLT3	FLT300052	0.415145981776733	4	0.673031106042437	4	1.29596286715632e-18	4	1.29596286715632e-18	NA	NA	SegRatio=0.67,AbsMeanSigma=2.5,pvalue=1.51665173842926e-190,pvalueTTest=1.1030043068603e-35,
chr13	28631564	28631679	FLT3	FLT300053	1.06499764649491	4	0.673031106042437	4	1.29596286715632e-18	4	1.29596286715632e-18	NA	NA	SegRatio=0.67,AbsMeanSigma=2.5,pvalue=1.51665173842926e-190,pvalueTTest=1.1030043068603e-35,
chr13	28635949	28636060	FLT3	FLT300054	NA	4	0.673031106042437	4	1.29596286715632e-18	4	1.29596286715632e-18	NA	NA	SegRatio=0.67,AbsMeanSigma=2.5,pvalue=1.51665173842926e-190,pvalueTTest=1.1030043068603e-35,
chr13	28635999	28636111	FLT3	FLT300055	0.652562415058131	4	0.673031106042437	4	1.29596286715632e-18	4	1.29596286715632e-18	NA	NA	SegRatio=0.67,AbsMeanSigma=2.5,pvalue=1.51665173842926e-190,pvalueTTest=1.1030043068603e-35,
chr13	28636107	28636209	FLT3	FLT300056	0.519187241417113	4	0.673031106042437	4	1.29596286715632e-18	4	1.29596286715632e-18	NA	NA	SegRatio=0.67,AbsMeanSigma=2.5,pvalue=1.51665173842926e-190,pvalueTTest=1.1030043068603e-35,
chr13	28636153	28636267	FLT3	FLT300057	0.815146490689809	4	0.673031106042437	4	1.29596286715632e-18	4	1.29596286715632e-18	NA	NA	SegRatio=0.67,AbsMeanSigma=2.5,pvalue=1.51665173842926e-190,pvalueTTest=1.1030043068603e-35,
chr13	28644580	28644689	FLT3	FLT300058	1.02354682163185	4	0.673031106042437	4	1.29596286715632e-18	4	1.29596286715632e-18	NA	NA	SegRatio=0.67,AbsMeanSigma=2.5,pvalue=1.51665173842926e-190,pvalueTTest=1.1030043068603e-35,
chr13	28644680	28644812	FLT3	FLT300059	0.330667146553256	4	0.673031106042437	4	1.29596286715632e-18	4	1.29596286715632e-18	NA	NA	SegRatio=0.67,AbsMeanSigma=2.5,pvalue=1.51665173842926e-190,pvalueTTest=1.1030043068603e-35,
chr13	48881353	48881457	RB1	RB100001	NA	4	0.673031106042437	4	1.3656377061887e-12	4	1.3656377061887e-12	NA	NA	SegRatio=0.67,AbsMeanSigma=2.5,pvalue=1.51665173842926e-190,pvalueTTest=1.1030043068603e-35,
chr13	48881426	48881526	RB1	RB100002	0.756645599740851	4	0.673031106042437	4	1.3656377061887e-12	4	1.3656377061887e-12	NA	NA	SegRatio=0.67,AbsMeanSigma=2.5,pvalue=1.51665173842926e-190,pvalueTTest=1.1030043068603e-35,
chr13	48881526	48881660	RB1	RB100003	NA	4	0.673031106042437	4	1.3656377061887e-12	4	1.3656377061887e-12	NA	NA	SegRatio=0.67,AbsMeanSigma=2.5,pvalue=1.51665173842926e-190,pvalueTTest=1.1030043068603e-35,
chr13	48916644	48916755	RB1	RB100004	NA	4	0.673031106042437	4	1.3656377061887e-12	4	1.3656377061887e-12	NA	NA	SegRatio=0.67,AbsMeanSigma=2.5,pvalue=1.51665173842926e-190,pvalueTTest=1.1030043068603e-35,
chr13	48916748	48916858	RB1	RB100005	0.806508088668991	4	0.673031106042437	4	1.3656377061887e-12	4	1.3656377061887e-12	NA	NA	SegRatio=0.67,AbsMeanSigma=2.5,pvalue=1.51665173842926e-190,pvalueTTest=1.1030043068603e-35,
chr13	48916814	48916924	RB1	RB100006	0.573282046594703	4	0.673031106042437	4	1.3656377061887e-12	4	1.3656377061887e-12	NA	NA	SegRatio=0.67,AbsMeanSigma=2.5,pvalue=1.51665173842926e-190,pvalueTTest=1.1030043068603e-35,
chr13	48919168	48919279	RB1	RB100007	NA	4	0.673031106042437	4	1.3656377061887e-12	4	1.3656377061887e-12	NA	NA	SegRatio=0.67,AbsMeanSigma=2.5,pvalue=1.51665173842926e-190,pvalueTTest=1.1030043068603e-35,
chr13	48919275	48919385	RB1	RB100008	1.10191882073889	4	0.673031106042437	4	1.3656377061887e-12	4	1.3656377061887e-12	NA	NA	SegRatio=0.67,AbsMeanSigma=2.5,pvalue=1.51665173842926e-190,pvalueTTest=1.1030043068603e-35,
chr13	48921971	48922085	RB1	RB100009	NA	4	0.673031106042437	4	1.3656377061887e-12	4	1.3656377061887e-12	NA	NA	SegRatio=0.67,AbsMeanSigma=2.5,pvalue=1.51665173842926e-190,pvalueTTest=1.1030043068603e-35,
chr13	48923051	48923120	RB1	RB100010	NA	4	0.673031106042437	4	1.3656377061887e-12	4	1.3656377061887e-12	NA	NA	SegRatio=0.67,AbsMeanSigma=2.5,pvalue=1.51665173842926e-190,pvalueTTest=1.1030043068603e-35,
chr13	48923120	48923208	RB1	RB100011	NA	4	0.673031106042437	4	1.3656377061887e-12	4	1.3656377061887e-12	NA	NA	SegRatio=0.67,AbsMeanSigma=2.5,pvalue=1.51665173842926e-190,pvalueTTest=1.1030043068603e-35,
chr13	48934113	48934226	RB1	RB100012	NA	4	0.673031106042437	4	1.3656377061887e-12	4	1.3656377061887e-12	NA	NA	SegRatio=0.67,AbsMeanSigma=2.5,pvalue=1.51665173842926e-190,pvalueTTest=1.1030043068603e-35,
chr13	48934217	48934331	RB1	RB100013	0.661007113934283	4	0.673031106042437	4	1.3656377061887e-12	4	1.3656377061887e-12	NA	NA	SegRatio=0.67,AbsMeanSigma=2.5,pvalue=1.51665173842926e-190,pvalueTTest=1.1030043068603e-35,
chr13	48936988	48937053	RB1	RB100014	NA	4	0.673031106042437	4	1.3656377061887e-12	4	1.3656377061887e-12	NA	NA	SegRatio=0.67,AbsMeanSigma=2.5,pvalue=1.51665173842926e-190,pvalueTTest=1.1030043068603e-35,
chr13	48938984	48939094	RB1	RB100015	NA	4	0.673031106042437	4	1.3656377061887e-12	4	1.3656377061887e-12	NA	NA	SegRatio=0.67,AbsMeanSigma=2.5,pvalue=1.51665173842926e-190,pvalueTTest=1.1030043068603e-35,
chr13	48939082	48939153	RB1	RB100016	NA	4	0.673031106042437	4	1.3656377061887e-12	4	1.3656377061887e-12	NA	NA	SegRatio=0.67,AbsMeanSigma=2.5,pvalue=1.51665173842926e-190,pvalueTTest=1.1030043068603e-35,
chr13	48941589	48941699	RB1	RB100017	1.7791830612915	4	0.673031106042437	4	1.3656377061887e-12	4	1.3656377061887e-12	NA	NA	SegRatio=0.67,AbsMeanSigma=2.5,pvalue=1.51665173842926e-190,pvalueTTest=1.1030043068603e-35,
chr13	48941660	48941749	RB1	RB100018	NA	4	0.673031106042437	4	1.3656377061887e-12	4	1.3656377061887e-12	NA	NA	SegRatio=0.67,AbsMeanSigma=2.5,pvalue=1.51665173842926e-190,pvalueTTest=1.1030043068603e-35,
chr13	48942623	48942731	RB1	RB100019	0.721140299238795	4	0.673031106042437	4	1.3656377061887e-12	4	1.3656377061887e-12	NA	NA	SegRatio=0.67,AbsMeanSigma=2.5,pvalue=1.51665173842926e-190,pvalueTTest=1.1030043068603e-35,
chr13	48942689	48942800	RB1	RB100020	1.50481546862887	4	0.673031106042437	4	1.3656377061887e-12	4	1.3656377061887e-12	NA	NA	SegRatio=0.67,AbsMeanSigma=2.5,pvalue=1.51665173842926e-190,pvalueTTest=1.1030043068603e-35,
chr13	48947516	48947607	RB1	RB100021	NA	4	0.673031106042437	4	1.3656377061887e-12	4	1.3656377061887e-12	NA	NA	SegRatio=0.67,AbsMeanSigma=2.5,pvalue=1.51665173842926e-190,pvalueTTest=1.1030043068603e-35,
chr13	48947551	48947655	RB1	RB100022	NA	4	0.673031106042437	4	1.3656377061887e-12	4	1.3656377061887e-12	NA	NA	SegRatio=0.67,AbsMeanSigma=2.5,pvalue=1.51665173842926e-190,pvalueTTest=1.1030043068603e-35,
chr13	48951024	48951128	RB1	RB100023	0.479170920938306	4	0.673031106042437	4	1.3656377061887e-12	4	1.3656377061887e-12	NA	NA	SegRatio=0.67,AbsMeanSigma=2.5,pvalue=1.51665173842926e-190,pvalueTTest=1.1030043068603e-35,
chr13	48951107	48951218	RB1	RB100024	0.883479741347897	4	0.673031106042437	4	1.3656377061887e-12	4	1.3656377061887e-12	NA	NA	SegRatio=0.67,AbsMeanSigma=2.5,pvalue=1.51665173842926e-190,pvalueTTest=1.1030043068603e-35,
chr13	48953704	48953767	RB1	RB100025	NA	4	0.673031106042437	4	1.3656377061887e-12	4	1.3656377061887e-12	NA	NA	SegRatio=0.67,AbsMeanSigma=2.5,pvalue=1.51665173842926e-190,pvalueTTest=1.1030043068603e-35,
chr13	48953761	48953879	RB1	RB100026	0.796634809749592	4	0.673031106042437	4	1.3656377061887e-12	4	1.3656377061887e-12	NA	NA	SegRatio=0.67,AbsMeanSigma=2.5,pvalue=1.51665173842926e-190,pvalueTTest=1.1030043068603e-35,
chr13	48954199	48954298	RB1	RB100027	NA	4	0.673031106042437	4	1.3656377061887e-12	4	1.3656377061887e-12	NA	NA	SegRatio=0.67,AbsMeanSigma=2.5,pvalue=1.51665173842926e-190,pvalueTTest=1.1030043068603e-35,
chr13	48954316	48954409	RB1	RB100028	1.12999911404458	4	0.673031106042437	4	1.3656377061887e-12	4	1.3656377061887e-12	NA	NA	SegRatio=0.67,AbsMeanSigma=2.5,pvalue=1.51665173842926e-190,pvalueTTest=1.1030043068603e-35,
chr13	48955309	48955421	RB1	RB100029	NA	4	0.673031106042437	4	1.3656377061887e-12	4	1.3656377061887e-12	NA	NA	SegRatio=0.67,AbsMeanSigma=2.5,pvalue=1.51665173842926e-190,pvalueTTest=1.1030043068603e-35,
chr13	48955422	48955539	RB1	RB100030	0.286163403552337	4	0.673031106042437	4	1.3656377061887e-12	4	1.3656377061887e-12	NA	NA	SegRatio=0.67,AbsMeanSigma=2.5,pvalue=1.51665173842926e-190,pvalueTTest=1.1030043068603e-35,
chr13	48955540	48955641	RB1	RB100031	0.642240828950485	4	0.673031106042437	4	1.3656377061887e-12	4	1.3656377061887e-12	NA	NA	SegRatio=0.67,AbsMeanSigma=2.5,pvalue=1.51665173842926e-190,pvalueTTest=1.1030043068603e-35,
chr13	49027104	49027215	RB1	RB100032	0.837276335453859	4	0.673031106042437	4	1.3656377061887e-12	4	1.3656377061887e-12	NA	NA	SegRatio=0.67,AbsMeanSigma=2.5,pvalue=1.51665173842926e-190,pvalueTTest=1.1030043068603e-35,
chr13	49027215	49027325	RB1	RB100033	NA	4	0.673031106042437	4	1.3656377061887e-12	4	1.3656377061887e-12	NA	NA	SegRatio=0.67,AbsMeanSigma=2.5,pvalue=1.51665173842926e-190,pvalueTTest=1.1030043068603e-35,
chr13	49030305	49030413	RB1	RB100034	0.774843611219693	4	0.673031106042437	4	1.3656377061887e-12	4	1.3656377061887e-12	NA	NA	SegRatio=0.67,AbsMeanSigma=2.5,pvalue=1.51665173842926e-190,pvalueTTest=1.1030043068603e-35,
chr13	49030405	49030521	RB1	RB100035	0.431410012049483	4	0.673031106042437	4	1.3656377061887e-12	4	1.3656377061887e-12	NA	NA	SegRatio=0.67,AbsMeanSigma=2.5,pvalue=1.51665173842926e-190,pvalueTTest=1.1030043068603e-35,
chr13	49033760	49033866	RB1	RB100036	-0.527137378685236	4	0.673031106042437	4	1.3656377061887e-12	4	1.3656377061887e-12	NA	NA	SegRatio=0.67,AbsMeanSigma=2.5,pvalue=1.51665173842926e-190,pvalueTTest=1.1030043068603e-35,
chr13	49033862	49033996	RB1	RB100037.RB100038	0.430082054675694	4	0.673031106042437	4	1.3656377061887e-12	4	1.3656377061887e-12	NA	NA	SegRatio=0.67,AbsMeanSigma=2.5,pvalue=1.51665173842926e-190,pvalueTTest=1.1030043068603e-35,
chr13	49037888	49037965	RB1	RB100039	0.935782521339078	4	0.673031106042437	4	1.3656377061887e-12	4	1.3656377061887e-12	NA	NA	SegRatio=0.67,AbsMeanSigma=2.5,pvalue=1.51665173842926e-190,pvalueTTest=1.1030043068603e-35,
chr13	49037949	49038058	RB1	RB100040	NA	4	0.673031106042437	4	1.3656377061887e-12	4	1.3656377061887e-12	NA	NA	SegRatio=0.67,AbsMeanSigma=2.5,pvalue=1.51665173842926e-190,pvalueTTest=1.1030043068603e-35,
chr13	49039140	49039249	RB1	RB100041	0.780697946162302	4	0.673031106042437	4	1.3656377061887e-12	4	1.3656377061887e-12	NA	NA	SegRatio=0.67,AbsMeanSigma=2.5,pvalue=1.51665173842926e-190,pvalueTTest=1.1030043068603e-35,
chr13	49039242	49039359	RB1	RB100042	NA	4	0.673031106042437	4	1.3656377061887e-12	4	1.3656377061887e-12	NA	NA	SegRatio=0.67,AbsMeanSigma=2.5,pvalue=1.51665173842926e-190,pvalueTTest=1.1030043068603e-35,
chr13	49039300	49039413	RB1	RB100043	0.893431015282266	4	0.673031106042437	4	1.3656377061887e-12	4	1.3656377061887e-12	NA	NA	SegRatio=0.67,AbsMeanSigma=2.5,pvalue=1.51665173842926e-190,pvalueTTest=1.1030043068603e-35,
chr13	49039374	49039488	RB1	RB100044	0.94610715278584	4	0.673031106042437	4	1.3656377061887e-12	4	1.3656377061887e-12	NA	NA	SegRatio=0.67,AbsMeanSigma=2.5,pvalue=1.51665173842926e-190,pvalueTTest=1.1030043068603e-35,
chr13	49039484	49039598	RB1	RB100045	0.862862814607948	4	0.673031106042437	4	1.3656377061887e-12	4	1.3656377061887e-12	NA	NA	SegRatio=0.67,AbsMeanSigma=2.5,pvalue=1.51665173842926e-190,pvalueTTest=1.1030043068603e-35,
chr13	49047405	49047518	RB1	RB100046	NA	4	0.673031106042437	4	1.3656377061887e-12	4	1.3656377061887e-12	NA	NA	SegRatio=0.67,AbsMeanSigma=2.5,pvalue=1.51665173842926e-190,pvalueTTest=1.1030043068603e-35,
chr13	49047518	49047631	RB1	RB100047	NA	4	0.673031106042437	4	1.3656377061887e-12	4	1.3656377061887e-12	NA	NA	SegRatio=0.67,AbsMeanSigma=2.5,pvalue=1.51665173842926e-190,pvalueTTest=1.1030043068603e-35,
chr13	49050797	49050912	RB1	RB100048	0.683947672015776	4	0.673031106042437	4	1.3656377061887e-12	4	1.3656377061887e-12	NA	NA	SegRatio=0.67,AbsMeanSigma=2.5,pvalue=1.51665173842926e-190,pvalueTTest=1.1030043068603e-35,
chr13	49050884	49050970	RB1	RB100049	0.657555455842661	4	0.673031106042437	4	1.3656377061887e-12	4	1.3656377061887e-12	NA	NA	SegRatio=0.67,AbsMeanSigma=2.5,pvalue=1.51665173842926e-190,pvalueTTest=1.1030043068603e-35,
chr13	49050970	49051077	RB1	RB100050	0.696851261359497	4	0.673031106042437	4	1.3656377061887e-12	4	1.3656377061887e-12	NA	NA	SegRatio=0.67,AbsMeanSigma=2.5,pvalue=1.51665173842926e-190,pvalueTTest=1.1030043068603e-35,
chr13	49051416	49051509	RB1	RB100051	1.03369678759547	4	0.673031106042437	4	1.3656377061887e-12	4	1.3656377061887e-12	NA	NA	SegRatio=0.67,AbsMeanSigma=2.5,pvalue=1.51665173842926e-190,pvalueTTest=1.1030043068603e-35,
chr13	49051510	49051627	RB1	RB100052	0.586073777704985	4	0.673031106042437	4	1.3656377061887e-12	4	1.3656377061887e-12	NA	NA	SegRatio=0.67,AbsMeanSigma=2.5,pvalue=1.51665173842926e-190,pvalueTTest=1.1030043068603e-35,
chr13	49054100	49054186	RB1	RB100053	0.856387045412446	4	0.673031106042437	4	1.3656377061887e-12	4	1.3656377061887e-12	NA	NA	SegRatio=0.67,AbsMeanSigma=2.5,pvalue=1.51665173842926e-190,pvalueTTest=1.1030043068603e-35,
chr13	49054182	49054294	RB1	RB100054	0.440577090770947	4	0.673031106042437	4	1.3656377061887e-12	4	1.3656377061887e-12	NA	NA	SegRatio=0.67,AbsMeanSigma=2.5,pvalue=1.51665173842926e-190,pvalueTTest=1.1030043068603e-35,
chr13	52508863	52508971	ATP7B	ATP7B00001	0.773529420795597	4	0.673031106042437	4	0.000827217078275661	3.5	2.40328348283159e-25	NA	NA	SegRatio=0.67,AbsMeanSigma=2.5,pvalue=1.51665173842926e-190,pvalueTTest=1.1030043068603e-35,
chr13	52508949	52509066	ATP7B	ATP7B00002	0.765493959427296	4	0.673031106042437	4	0.000827217078275661	3.5	2.40328348283159e-25	NA	NA	SegRatio=0.67,AbsMeanSigma=2.5,pvalue=1.51665173842926e-190,pvalueTTest=1.1030043068603e-35,
chr13	52509028	52509147	ATP7B	ATP7B00003	0.37090396169593	4	0.673031106042437	4	0.000827217078275661	3.5	2.40328348283159e-25	NA	NA	SegRatio=0.67,AbsMeanSigma=2.5,pvalue=1.51665173842926e-190,pvalueTTest=1.1030043068603e-35,
chr13	52509148	52509263	ATP7B	ATP7B00004	0.752162763421157	4	0.673031106042437	4	0.000827217078275661	3.5	2.40328348283159e-25	NA	NA	SegRatio=0.67,AbsMeanSigma=2.5,pvalue=1.51665173842926e-190,pvalueTTest=1.1030043068603e-35,
chr13	52509708	52509828	ATP7B	ATP7B00005	-0.426925379877158	4	0.673031106042437	4	0.000827217078275661	3.5	2.40328348283159e-25	NA	NA	SegRatio=0.67,AbsMeanSigma=2.5,pvalue=1.51665173842926e-190,pvalueTTest=1.1030043068603e-35,
chr13	52509829	52509925	ATP7B	ATP7B00006	0.100681754072572	4	0.673031106042437	4	0.000827217078275661	3.5	2.40328348283159e-25	NA	NA	SegRatio=0.67,AbsMeanSigma=2.5,pvalue=1.51665173842926e-190,pvalueTTest=1.1030043068603e-35,
chr13	52511311	52511427	ATP7B	ATP7B00007	0.717910736566908	4	0.673031106042437	4	0.000827217078275661	3.5	2.40328348283159e-25	NA	NA	SegRatio=0.67,AbsMeanSigma=2.5,pvalue=1.51665173842926e-190,pvalueTTest=1.1030043068603e-35,
chr13	52511410	52511527	ATP7B	ATP7B00008	0.530106648871204	4	0.673031106042437	4	0.000827217078275661	3.5	2.40328348283159e-25	NA	NA	SegRatio=0.67,AbsMeanSigma=2.5,pvalue=1.51665173842926e-190,pvalueTTest=1.1030043068603e-35,
chr13	52511499	52511605	ATP7B	ATP7B00009	0.194675632390662	4	0.673031106042437	4	0.000827217078275661	3.5	2.40328348283159e-25	NA	NA	SegRatio=0.67,AbsMeanSigma=2.5,pvalue=1.51665173842926e-190,pvalueTTest=1.1030043068603e-35,
chr13	52511618	52511737	ATP7B	ATP7B00010	0.812528703159292	4	0.673031106042437	4	0.000827217078275661	3.5	2.40328348283159e-25	NA	NA	SegRatio=0.67,AbsMeanSigma=2.5,pvalue=1.51665173842926e-190,pvalueTTest=1.1030043068603e-35,
chr13	52511738	52511857	ATP7B	ATP7B00011	0.531242072821459	4	0.673031106042437	4	0.000827217078275661	3.5	2.40328348283159e-25	NA	NA	SegRatio=0.67,AbsMeanSigma=2.5,pvalue=1.51665173842926e-190,pvalueTTest=1.1030043068603e-35,
chr13	52513130	52513228	ATP7B	ATP7B00012	0.725966510256725	4	0.673031106042437	4	0.000827217078275661	3.5	2.40328348283159e-25	NA	NA	SegRatio=0.67,AbsMeanSigma=2.5,pvalue=1.51665173842926e-190,pvalueTTest=1.1030043068603e-35,
chr13	52513205	52513309	ATP7B	ATP7B00013	0.296475073469588	4	0.673031106042437	4	0.000827217078275661	3.5	2.40328348283159e-25	NA	NA	SegRatio=0.67,AbsMeanSigma=2.5,pvalue=1.51665173842926e-190,pvalueTTest=1.1030043068603e-35,
chr13	52513296	52513390	ATP7B	ATP7B00014	0.541337222631597	4	0.673031106042437	4	0.000827217078275661	3.5	2.40328348283159e-25	NA	NA	SegRatio=0.67,AbsMeanSigma=2.5,pvalue=1.51665173842926e-190,pvalueTTest=1.1030043068603e-35,
chr13	52515190	52515287	ATP7B	ATP7B00015	0.348287086087873	4	0.673031106042437	4	0.000827217078275661	3.5	2.40328348283159e-25	NA	NA	SegRatio=0.67,AbsMeanSigma=2.5,pvalue=1.51665173842926e-190,pvalueTTest=1.1030043068603e-35,
chr13	52515216	52515326	ATP7B	ATP7B00016	0.921315322055726	4	0.673031106042437	4	0.000827217078275661	3.5	2.40328348283159e-25	NA	NA	SegRatio=0.67,AbsMeanSigma=2.5,pvalue=1.51665173842926e-190,pvalueTTest=1.1030043068603e-35,
chr13	52515306	52515421	ATP7B	ATP7B00017	1.01528418944471	4	0.673031106042437	4	0.000827217078275661	3.5	2.40328348283159e-25	NA	NA	SegRatio=0.67,AbsMeanSigma=2.5,pvalue=1.51665173842926e-190,pvalueTTest=1.1030043068603e-35,
chr13	52516495	52516613	ATP7B	ATP7B00018	0.681889848886178	4	0.673031106042437	4	0.000827217078275661	3.5	2.40328348283159e-25	NA	NA	SegRatio=0.67,AbsMeanSigma=2.5,pvalue=1.51665173842926e-190,pvalueTTest=1.1030043068603e-35,
chr13	52516560	52516677	ATP7B	ATP7B00019	0.250426205824718	4	0.673031106042437	4	0.000827217078275661	3.5	2.40328348283159e-25	NA	NA	SegRatio=0.67,AbsMeanSigma=2.5,pvalue=1.51665173842926e-190,pvalueTTest=1.1030043068603e-35,
chr13	52516620	52516734	ATP7B	ATP7B00020	0.598712880428663	4	0.673031106042437	4	0.000827217078275661	3.5	2.40328348283159e-25	NA	NA	SegRatio=0.67,AbsMeanSigma=2.5,pvalue=1.51665173842926e-190,pvalueTTest=1.1030043068603e-35,
chr13	52518195	52518316	ATP7B	ATP7B00021	0.693920949631834	4	0.673031106042437	4	0.000827217078275661	3.5	2.40328348283159e-25	NA	NA	SegRatio=0.67,AbsMeanSigma=2.5,pvalue=1.51665173842926e-190,pvalueTTest=1.1030043068603e-35,
chr13	52518271	52518391	ATP7B	ATP7B00022	0.455555065342575	4	0.673031106042437	4	0.000827217078275661	3.5	2.40328348283159e-25	NA	NA	SegRatio=0.67,AbsMeanSigma=2.5,pvalue=1.51665173842926e-190,pvalueTTest=1.1030043068603e-35,
chr13	52518330	52518448	ATP7B	ATP7B00023	0.737855465002644	4	0.673031106042437	4	0.000827217078275661	3.5	2.40328348283159e-25	NA	NA	SegRatio=0.67,AbsMeanSigma=2.5,pvalue=1.51665173842926e-190,pvalueTTest=1.1030043068603e-35,
chr13	52520350	52520448	ATP7B	ATP7B00024	0.670008304401403	4	0.673031106042437	4	0.000827217078275661	3.5	2.40328348283159e-25	NA	NA	SegRatio=0.67,AbsMeanSigma=2.5,pvalue=1.51665173842926e-190,pvalueTTest=1.1030043068603e-35,
chr13	52520433	52520557	ATP7B	ATP7B00025	0.494782120221833	4	0.673031106042437	4	0.000827217078275661	3.5	2.40328348283159e-25	NA	NA	SegRatio=0.67,AbsMeanSigma=2.5,pvalue=1.51665173842926e-190,pvalueTTest=1.1030043068603e-35,
chr13	52520470	52520592	ATP7B	ATP7B00026	0.673031106042437	4	0.673031106042437	4	0.000827217078275661	3.5	2.40328348283159e-25	NA	NA	SegRatio=0.67,AbsMeanSigma=2.5,pvalue=1.51665173842926e-190,pvalueTTest=1.1030043068603e-35,
chr13	52520568	52520676	ATP7B	ATP7B00027	0.806134413770421	4	0.673031106042437	4	0.000827217078275661	3.5	2.40328348283159e-25	NA	NA	SegRatio=0.67,AbsMeanSigma=2.5,pvalue=1.51665173842926e-190,pvalueTTest=1.1030043068603e-35,
chr13	52523774	52523886	ATP7B	ATP7B00028	0.938420814004522	4	0.673031106042437	4	0.000827217078275661	3.5	2.40328348283159e-25	NA	NA	SegRatio=0.67,AbsMeanSigma=2.5,pvalue=1.51665173842926e-190,pvalueTTest=1.1030043068603e-35,
chr13	52523887	52523998	ATP7B	ATP7B00029	1.16621427302251	4	0.673031106042437	4	0.000827217078275661	3.5	2.40328348283159e-25	NA	NA	SegRatio=0.67,AbsMeanSigma=2.5,pvalue=1.51665173842926e-190,pvalueTTest=1.1030043068603e-35,
chr13	52524115	52524226	ATP7B	ATP7B00030	0.589793520485852	4	0.673031106042437	4	0.000827217078275661	3.5	2.40328348283159e-25	NA	NA	SegRatio=0.67,AbsMeanSigma=2.5,pvalue=1.51665173842926e-190,pvalueTTest=1.1030043068603e-35,
chr13	52524157	52524273	ATP7B	ATP7B00031	0.644938796721521	4	0.673031106042437	4	0.000827217078275661	3.5	2.40328348283159e-25	NA	NA	SegRatio=0.67,AbsMeanSigma=2.5,pvalue=1.51665173842926e-190,pvalueTTest=1.1030043068603e-35,
chr13	52524248	52524342	ATP7B	ATP7B00032	0.915389252158369	4	0.673031106042437	4	0.000827217078275661	3.5	2.40328348283159e-25	NA	NA	SegRatio=0.67,AbsMeanSigma=2.5,pvalue=1.51665173842926e-190,pvalueTTest=1.1030043068603e-35,
chr13	52524321	52524432	ATP7B	ATP7B00033	0.703329364439385	4	0.673031106042437	4	0.000827217078275661	3.5	2.40328348283159e-25	NA	NA	SegRatio=0.67,AbsMeanSigma=2.5,pvalue=1.51665173842926e-190,pvalueTTest=1.1030043068603e-35,
chr13	52524422	52524541	ATP7B	ATP7B00034	0.281996469527071	4	0.673031106042437	4	0.000827217078275661	3.5	2.40328348283159e-25	NA	NA	SegRatio=0.67,AbsMeanSigma=2.5,pvalue=1.51665173842926e-190,pvalueTTest=1.1030043068603e-35,
chr13	52524470	52524590	ATP7B	ATP7B00035	0.216500497104211	4	0.673031106042437	4	0.000827217078275661	3.5	2.40328348283159e-25	NA	NA	SegRatio=0.67,AbsMeanSigma=2.5,pvalue=1.51665173842926e-190,pvalueTTest=1.1030043068603e-35,
chr13	52531629	52531740	ATP7B	ATP7B00036	0.493307582145603	4	0.673031106042437	4	0.000827217078275661	3.5	2.40328348283159e-25	NA	NA	SegRatio=0.67,AbsMeanSigma=2.5,pvalue=1.51665173842926e-190,pvalueTTest=1.1030043068603e-35,
chr13	52531713	52531824	ATP7B	ATP7B00037	0.410826879403027	4	0.673031106042437	4	0.000827217078275661	3.5	2.40328348283159e-25	NA	NA	SegRatio=0.67,AbsMeanSigma=2.5,pvalue=1.51665173842926e-190,pvalueTTest=1.1030043068603e-35,
chr13	52532393	52532512	ATP7B	ATP7B00038	0.725113552297537	4	0.673031106042437	4	0.000827217078275661	3.5	2.40328348283159e-25	NA	NA	SegRatio=0.67,AbsMeanSigma=2.5,pvalue=1.51665173842926e-190,pvalueTTest=1.1030043068603e-35,
chr13	52532451	52532556	ATP7B	ATP7B00039	0.0908620441870658	4	0.673031106042437	4	0.000827217078275661	3.5	2.40328348283159e-25	NA	NA	SegRatio=0.67,AbsMeanSigma=2.5,pvalue=1.51665173842926e-190,pvalueTTest=1.1030043068603e-35,
chr13	52532524	52532642	ATP7B	ATP7B00040	0.85241671952073	4	0.673031106042437	4	0.000827217078275661	3.5	2.40328348283159e-25	NA	NA	SegRatio=0.67,AbsMeanSigma=2.5,pvalue=1.51665173842926e-190,pvalueTTest=1.1030043068603e-35,
chr13	52532578	52532679	ATP7B	ATP7B00041	0.615540828881733	4	0.673031106042437	4	0.000827217078275661	3.5	2.40328348283159e-25	NA	NA	SegRatio=0.67,AbsMeanSigma=2.5,pvalue=1.51665173842926e-190,pvalueTTest=1.1030043068603e-35,
chr13	52532668	52532784	ATP7B	ATP7B00042	0.56741504689805	4	0.673031106042437	4	0.000827217078275661	3.5	2.40328348283159e-25	NA	NA	SegRatio=0.67,AbsMeanSigma=2.5,pvalue=1.51665173842926e-190,pvalueTTest=1.1030043068603e-35,
chr13	52534209	52534325	ATP7B	ATP7B00043	0.516009864993962	4	0.673031106042437	4	0.000827217078275661	3.5	2.40328348283159e-25	NA	NA	SegRatio=0.67,AbsMeanSigma=2.5,pvalue=1.51665173842926e-190,pvalueTTest=1.1030043068603e-35,
chr13	52534285	52534402	ATP7B	ATP7B00044	0.508483047119334	4	0.673031106042437	4	0.000827217078275661	3.5	2.40328348283159e-25	NA	NA	SegRatio=0.67,AbsMeanSigma=2.5,pvalue=1.51665173842926e-190,pvalueTTest=1.1030043068603e-35,
chr13	52534347	52534464	ATP7B	ATP7B00045	0.692739344225186	4	0.673031106042437	4	0.000827217078275661	3.5	2.40328348283159e-25	NA	NA	SegRatio=0.67,AbsMeanSigma=2.5,pvalue=1.51665173842926e-190,pvalueTTest=1.1030043068603e-35,
chr13	52534453	52534557	ATP7B	ATP7B00046	0.493644774034023	4	0.673031106042437	4	0.000827217078275661	3.5	2.40328348283159e-25	NA	NA	SegRatio=0.67,AbsMeanSigma=2.5,pvalue=1.51665173842926e-190,pvalueTTest=1.1030043068603e-35,
chr13	52535935	52536033	ATP7B	ATP7B00047	0.620201751969061	4	0.673031106042437	4	0.000827217078275661	3.5	2.40328348283159e-25	NA	NA	SegRatio=0.67,AbsMeanSigma=2.5,pvalue=1.51665173842926e-190,pvalueTTest=1.1030043068603e-35,
chr13	52535992	52536094	ATP7B	ATP7B00048	-0.185843799249043	4	0.673031106042437	4	0.000827217078275661	3.5	2.40328348283159e-25	NA	NA	SegRatio=0.67,AbsMeanSigma=2.5,pvalue=1.51665173842926e-190,pvalueTTest=1.1030043068603e-35,
chr13	52538898	52539036	ATP7B	ATP7B00049	NA	4	0.673031106042437	4	0.000827217078275661	3.5	2.40328348283159e-25	NA	NA	SegRatio=0.67,AbsMeanSigma=2.5,pvalue=1.51665173842926e-190,pvalueTTest=1.1030043068603e-35,
chr13	52539036	52539154	ATP7B	ATP7B00050	NA	4	0.673031106042437	4	0.000827217078275661	3.5	2.40328348283159e-25	NA	NA	SegRatio=0.67,AbsMeanSigma=2.5,pvalue=1.51665173842926e-190,pvalueTTest=1.1030043068603e-35,
chr13	52539142	52539238	ATP7B	ATP7B00051	0.445340865229902	4	0.673031106042437	4	0.000827217078275661	3.5	2.40328348283159e-25	NA	NA	SegRatio=0.67,AbsMeanSigma=2.5,pvalue=1.51665173842926e-190,pvalueTTest=1.1030043068603e-35,
chr13	52542554	52542672	ATP7B	ATP7B00052	0.31375342310504	4	0.673031106042437	4	0.000827217078275661	3.5	2.40328348283159e-25	NA	NA	SegRatio=0.67,AbsMeanSigma=2.5,pvalue=1.51665173842926e-190,pvalueTTest=1.1030043068603e-35,
chr13	52542655	52542765	ATP7B	ATP7B00053	0.484334123137968	4	0.673031106042437	4	0.000827217078275661	3.5	2.40328348283159e-25	NA	NA	SegRatio=0.67,AbsMeanSigma=2.5,pvalue=1.51665173842926e-190,pvalueTTest=1.1030043068603e-35,
chr13	52544606	52544725	ATP7B	ATP7B00054	0.355904363174964	4	0.673031106042437	4	0.000827217078275661	3.5	2.40328348283159e-25	NA	NA	SegRatio=0.67,AbsMeanSigma=2.5,pvalue=1.51665173842926e-190,pvalueTTest=1.1030043068603e-35,
chr13	52544710	52544823	ATP7B	ATP7B00055	0.396329334298522	4	0.673031106042437	4	0.000827217078275661	3.5	2.40328348283159e-25	NA	NA	SegRatio=0.67,AbsMeanSigma=2.5,pvalue=1.51665173842926e-190,pvalueTTest=1.1030043068603e-35,
chr13	52544821	52544939	ATP7B	ATP7B00056	0.537044023382275	4	0.673031106042437	4	0.000827217078275661	3.5	2.40328348283159e-25	NA	NA	SegRatio=0.67,AbsMeanSigma=2.5,pvalue=1.51665173842926e-190,pvalueTTest=1.1030043068603e-35,
chr13	52548017	52548111	ATP7B	ATP7B00057	0.501580049034398	4	0.673031106042437	4	0.000827217078275661	3.5	2.40328348283159e-25	NA	NA	SegRatio=0.67,AbsMeanSigma=2.5,pvalue=1.51665173842926e-190,pvalueTTest=1.1030043068603e-35,
chr13	52548094	52548209	ATP7B	ATP7B00058	0.457427778529585	4	0.673031106042437	4	0.000827217078275661	3.5	2.40328348283159e-25	NA	NA	SegRatio=0.67,AbsMeanSigma=2.5,pvalue=1.51665173842926e-190,pvalueTTest=1.1030043068603e-35,
chr13	52548160	52548269	ATP7B	ATP7B00059	0.700430661956525	4	0.673031106042437	4	0.000827217078275661	3.5	2.40328348283159e-25	NA	NA	SegRatio=0.67,AbsMeanSigma=2.5,pvalue=1.51665173842926e-190,pvalueTTest=1.1030043068603e-35,
chr13	52548254	52548366	ATP7B	ATP7B00060	0.230703063677036	4	0.673031106042437	4	0.000827217078275661	3.5	2.40328348283159e-25	NA	NA	SegRatio=0.67,AbsMeanSigma=2.5,pvalue=1.51665173842926e-190,pvalueTTest=1.1030043068603e-35,
chr13	52548342	52548443	ATP7B	ATP7B00061	0.734583991028074	4	0.673031106042437	4	0.000827217078275661	3.5	2.40328348283159e-25	NA	NA	SegRatio=0.67,AbsMeanSigma=2.5,pvalue=1.51665173842926e-190,pvalueTTest=1.1030043068603e-35,
chr13	52548414	52548533	ATP7B	ATP7B00062	0.674015131090008	4	0.673031106042437	4	0.000827217078275661	3.5	2.40328348283159e-25	NA	NA	SegRatio=0.67,AbsMeanSigma=2.5,pvalue=1.51665173842926e-190,pvalueTTest=1.1030043068603e-35,
chr13	52548496	52548606	ATP7B	ATP7B00063	0.694518822422577	4	0.673031106042437	4	0.000827217078275661	3.5	2.40328348283159e-25	NA	NA	SegRatio=0.67,AbsMeanSigma=2.5,pvalue=1.51665173842926e-190,pvalueTTest=1.1030043068603e-35,
chr13	52548557	52548667	ATP7B	ATP7B00064	0.705111093511821	4	0.673031106042437	4	0.000827217078275661	3.5	2.40328348283159e-25	NA	NA	SegRatio=0.67,AbsMeanSigma=2.5,pvalue=1.51665173842926e-190,pvalueTTest=1.1030043068603e-35,
chr13	52548666	52548777	ATP7B	ATP7B00065	0.610650871038129	4	0.673031106042437	4	0.000827217078275661	3.5	2.40328348283159e-25	NA	NA	SegRatio=0.67,AbsMeanSigma=2.5,pvalue=1.51665173842926e-190,pvalueTTest=1.1030043068603e-35,
chr13	52548756	52548872	ATP7B	ATP7B00066	0.316146149763299	4	0.673031106042437	4	0.000827217078275661	3.5	2.40328348283159e-25	NA	NA	SegRatio=0.67,AbsMeanSigma=2.5,pvalue=1.51665173842926e-190,pvalueTTest=1.1030043068603e-35,
chr13	52548852	52548970	ATP7B	ATP7B00067	0.415855233690851	4	0.673031106042437	4	0.000827217078275661	3.5	2.40328348283159e-25	NA	NA	SegRatio=0.67,AbsMeanSigma=2.5,pvalue=1.51665173842926e-190,pvalueTTest=1.1030043068603e-35,
chr13	52548953	52549072	ATP7B	ATP7B00068	0.536507218029637	4	0.673031106042437	4	0.000827217078275661	3.5	2.40328348283159e-25	NA	NA	SegRatio=0.67,AbsMeanSigma=2.5,pvalue=1.51665173842926e-190,pvalueTTest=1.1030043068603e-35,
chr13	52549052	52549160	ATP7B	ATP7B00069	0.714561850992775	4	0.673031106042437	4	0.000827217078275661	3.5	2.40328348283159e-25	NA	NA	SegRatio=0.67,AbsMeanSigma=2.5,pvalue=1.51665173842926e-190,pvalueTTest=1.1030043068603e-35,
chr13	52549127	52549218	ATP7B	ATP7B00070	0.24082707955735	4	0.673031106042437	4	0.000827217078275661	3.5	2.40328348283159e-25	NA	NA	SegRatio=0.67,AbsMeanSigma=2.5,pvalue=1.51665173842926e-190,pvalueTTest=1.1030043068603e-35,
chr13	52549169	52549277	ATP7B	ATP7B00071	0.559828110761972	4	0.673031106042437	4	0.000827217078275661	3.5	2.40328348283159e-25	NA	NA	SegRatio=0.67,AbsMeanSigma=2.5,pvalue=1.51665173842926e-190,pvalueTTest=1.1030043068603e-35,
chr13	52549257	52549369	ATP7B	ATP7B00072	0.490773227804162	4	0.673031106042437	4	0.000827217078275661	3.5	2.40328348283159e-25	NA	NA	SegRatio=0.67,AbsMeanSigma=2.5,pvalue=1.51665173842926e-190,pvalueTTest=1.1030043068603e-35,
chr13	52585380	52585495	ATP7B	ATP7B00073	1.07663991768631	4	0.673031106042437	4	0.000827217078275661	3.5	2.40328348283159e-25	NA	NA	SegRatio=0.67,AbsMeanSigma=2.5,pvalue=1.51665173842926e-190,pvalueTTest=1.1030043068603e-35,
chr16	3293094	3293210	MEFV	MEFV00001	0.642805836848268	4.5	0.765339104501863	4.5	4.50109439303219e-13	4.5	4.50109439303219e-13	NA	NA	SegRatio=0.77,AbsMeanSigma=3.09,pvalue=2.49182976304013e-164,pvalueTTest=1.62758039822467e-31,
chr16	3293184	3293298	MEFV	MEFV00002	0.808029178259135	4.5	0.765339104501863	4.5	4.50109439303219e-13	4.5	4.50109439303219e-13	NA	NA	SegRatio=0.77,AbsMeanSigma=3.09,pvalue=2.49182976304013e-164,pvalueTTest=1.62758039822467e-31,
chr16	3293291	3293409	MEFV	MEFV00003	0.796578868687106	4.5	0.765339104501863	4.5	4.50109439303219e-13	4.5	4.50109439303219e-13	NA	NA	SegRatio=0.77,AbsMeanSigma=3.09,pvalue=2.49182976304013e-164,pvalueTTest=1.62758039822467e-31,
chr16	3293397	3293500	MEFV	MEFV00004	0.950248686574131	4.5	0.765339104501863	4.5	4.50109439303219e-13	4.5	4.50109439303219e-13	NA	NA	SegRatio=0.77,AbsMeanSigma=3.09,pvalue=2.49182976304013e-164,pvalueTTest=1.62758039822467e-31,
chr16	3293425	3293537	MEFV	MEFV00005	0.755521930291897	4.5	0.765339104501863	4.5	4.50109439303219e-13	4.5	4.50109439303219e-13	NA	NA	SegRatio=0.77,AbsMeanSigma=3.09,pvalue=2.49182976304013e-164,pvalueTTest=1.62758039822467e-31,
chr16	3293512	3293627	MEFV	MEFV00006	0.637363917397499	4.5	0.765339104501863	4.5	4.50109439303219e-13	4.5	4.50109439303219e-13	NA	NA	SegRatio=0.77,AbsMeanSigma=3.09,pvalue=2.49182976304013e-164,pvalueTTest=1.62758039822467e-31,
chr16	3293618	3293736	MEFV	MEFV00007	0.850951988829335	4.5	0.765339104501863	4.5	4.50109439303219e-13	4.5	4.50109439303219e-13	NA	NA	SegRatio=0.77,AbsMeanSigma=3.09,pvalue=2.49182976304013e-164,pvalueTTest=1.62758039822467e-31,
chr16	3293804	3293922	MEFV	MEFV00008	0.718298997072934	4.5	0.765339104501863	4.5	4.50109439303219e-13	4.5	4.50109439303219e-13	NA	NA	SegRatio=0.77,AbsMeanSigma=3.09,pvalue=2.49182976304013e-164,pvalueTTest=1.62758039822467e-31,
chr16	3293903	3294015	MEFV	MEFV00009	NA	4.5	0.765339104501863	4.5	4.50109439303219e-13	4.5	4.50109439303219e-13	NA	NA	SegRatio=0.77,AbsMeanSigma=3.09,pvalue=2.49182976304013e-164,pvalueTTest=1.62758039822467e-31,
chr16	3293987	3294082	MEFV	MEFV00010	0.35616489286649	4.5	0.765339104501863	4.5	4.50109439303219e-13	4.5	4.50109439303219e-13	NA	NA	SegRatio=0.77,AbsMeanSigma=3.09,pvalue=2.49182976304013e-164,pvalueTTest=1.62758039822467e-31,
chr16	3294079	3294196	MEFV	MEFV00011	0.804680074134073	4.5	0.765339104501863	4.5	4.50109439303219e-13	4.5	4.50109439303219e-13	NA	NA	SegRatio=0.77,AbsMeanSigma=3.09,pvalue=2.49182976304013e-164,pvalueTTest=1.62758039822467e-31,
chr16	3294201	3294319	MEFV	MEFV00012	NA	4.5	0.765339104501863	4.5	4.50109439303219e-13	4.5	4.50109439303219e-13	NA	NA	SegRatio=0.77,AbsMeanSigma=3.09,pvalue=2.49182976304013e-164,pvalueTTest=1.62758039822467e-31,
chr16	3294441	3294557	MEFV	MEFV00013	0.241168623634404	4.5	0.765339104501863	4.5	4.50109439303219e-13	4.5	4.50109439303219e-13	NA	NA	SegRatio=0.77,AbsMeanSigma=3.09,pvalue=2.49182976304013e-164,pvalueTTest=1.62758039822467e-31,
chr16	3294550	3294663	MEFV	MEFV00014	1.47374498110608	4.5	0.765339104501863	4.5	4.50109439303219e-13	4.5	4.50109439303219e-13	NA	NA	SegRatio=0.77,AbsMeanSigma=3.09,pvalue=2.49182976304013e-164,pvalueTTest=1.62758039822467e-31,
chr16	3296490	3296574	MEFV	MEFV00015	0.896137122120739	4.5	0.765339104501863	4.5	4.50109439303219e-13	4.5	4.50109439303219e-13	NA	NA	SegRatio=0.77,AbsMeanSigma=3.09,pvalue=2.49182976304013e-164,pvalueTTest=1.62758039822467e-31,
chr16	3296973	3297084	MEFV	MEFV00016	0.433758413739427	4.5	0.765339104501863	4.5	4.50109439303219e-13	4.5	4.50109439303219e-13	NA	NA	SegRatio=0.77,AbsMeanSigma=3.09,pvalue=2.49182976304013e-164,pvalueTTest=1.62758039822467e-31,
chr16	3297031	3297152	MEFV	MEFV00017	0.624716723593156	4.5	0.765339104501863	4.5	4.50109439303219e-13	4.5	4.50109439303219e-13	NA	NA	SegRatio=0.77,AbsMeanSigma=3.09,pvalue=2.49182976304013e-164,pvalueTTest=1.62758039822467e-31,
chr16	3297121	3297225	MEFV	MEFV00018	0.862635743641185	4.5	0.765339104501863	4.5	4.50109439303219e-13	4.5	4.50109439303219e-13	NA	NA	SegRatio=0.77,AbsMeanSigma=3.09,pvalue=2.49182976304013e-164,pvalueTTest=1.62758039822467e-31,
chr16	3297200	3297335	MEFV	MEFV00019	NA	4.5	0.765339104501863	4.5	4.50109439303219e-13	4.5	4.50109439303219e-13	NA	NA	SegRatio=0.77,AbsMeanSigma=3.09,pvalue=2.49182976304013e-164,pvalueTTest=1.62758039822467e-31,
chr16	3298834	3298933	MEFV	MEFV00020	0.980621477512077	4.5	0.765339104501863	4.5	4.50109439303219e-13	4.5	4.50109439303219e-13	NA	NA	SegRatio=0.77,AbsMeanSigma=3.09,pvalue=2.49182976304013e-164,pvalueTTest=1.62758039822467e-31,
chr16	3298923	3299041	MEFV	MEFV00021	0.9232090106991	4.5	0.765339104501863	4.5	4.50109439303219e-13	4.5	4.50109439303219e-13	NA	NA	SegRatio=0.77,AbsMeanSigma=3.09,pvalue=2.49182976304013e-164,pvalueTTest=1.62758039822467e-31,
chr16	3299376	3299490	MEFV	MEFV00022	0.518709083765659	4.5	0.765339104501863	4.5	4.50109439303219e-13	4.5	4.50109439303219e-13	NA	NA	SegRatio=0.77,AbsMeanSigma=3.09,pvalue=2.49182976304013e-164,pvalueTTest=1.62758039822467e-31,
chr16	3299435	3299526	MEFV	MEFV00023	0.812588976637028	4.5	0.765339104501863	4.5	4.50109439303219e-13	4.5	4.50109439303219e-13	NA	NA	SegRatio=0.77,AbsMeanSigma=3.09,pvalue=2.49182976304013e-164,pvalueTTest=1.62758039822467e-31,
chr16	3299502	3299605	MEFV	MEFV00024	0.942025462333313	4.5	0.765339104501863	4.5	4.50109439303219e-13	4.5	4.50109439303219e-13	NA	NA	SegRatio=0.77,AbsMeanSigma=3.09,pvalue=2.49182976304013e-164,pvalueTTest=1.62758039822467e-31,
chr16	3299571	3299713	MEFV	MEFV00025	NA	4.5	0.765339104501863	4.5	4.50109439303219e-13	4.5	4.50109439303219e-13	NA	NA	SegRatio=0.77,AbsMeanSigma=3.09,pvalue=2.49182976304013e-164,pvalueTTest=1.62758039822467e-31,
chr16	3299713	3299833	MEFV	MEFV00026	1.07425771375846	4.5	0.765339104501863	4.5	4.50109439303219e-13	4.5	4.50109439303219e-13	NA	NA	SegRatio=0.77,AbsMeanSigma=3.09,pvalue=2.49182976304013e-164,pvalueTTest=1.62758039822467e-31,
chr16	3304034	3304176	MEFV	MEFV00027	NA	4.5	0.765339104501863	4.5	4.50109439303219e-13	4.5	4.50109439303219e-13	NA	NA	SegRatio=0.77,AbsMeanSigma=3.09,pvalue=2.49182976304013e-164,pvalueTTest=1.62758039822467e-31,
chr16	3304171	3304282	MEFV	MEFV00028	1.39841009611656	4.5	0.765339104501863	4.5	4.50109439303219e-13	4.5	4.50109439303219e-13	NA	NA	SegRatio=0.77,AbsMeanSigma=3.09,pvalue=2.49182976304013e-164,pvalueTTest=1.62758039822467e-31,
chr16	3304260	3304341	MEFV	MEFV00029	NA	4.5	0.765339104501863	4.5	4.50109439303219e-13	4.5	4.50109439303219e-13	NA	NA	SegRatio=0.77,AbsMeanSigma=3.09,pvalue=2.49182976304013e-164,pvalueTTest=1.62758039822467e-31,
chr16	3304285	3304371	MEFV	MEFV00030	1.51952510545836	4.5	0.765339104501863	4.5	4.50109439303219e-13	4.5	4.50109439303219e-13	NA	NA	SegRatio=0.77,AbsMeanSigma=3.09,pvalue=2.49182976304013e-164,pvalueTTest=1.62758039822467e-31,
chr16	3304590	3304707	MEFV	MEFV00031	NA	4.5	0.765339104501863	4.5	4.50109439303219e-13	4.5	4.50109439303219e-13	NA	NA	SegRatio=0.77,AbsMeanSigma=3.09,pvalue=2.49182976304013e-164,pvalueTTest=1.62758039822467e-31,
chr16	3304717	3304833	MEFV	MEFV00032	NA	4.5	0.765339104501863	4.5	4.50109439303219e-13	4.5	4.50109439303219e-13	NA	NA	SegRatio=0.77,AbsMeanSigma=3.09,pvalue=2.49182976304013e-164,pvalueTTest=1.62758039822467e-31,
chr16	3306287	3306403	MEFV	MEFV00033	1.18659498926589	4.5	0.765339104501863	4.5	4.50109439303219e-13	4.5	4.50109439303219e-13	NA	NA	SegRatio=0.77,AbsMeanSigma=3.09,pvalue=2.49182976304013e-164,pvalueTTest=1.62758039822467e-31,
chr16	3306400	3306522	MEFV	MEFV00034	0.861339891499427	4.5	0.765339104501863	4.5	4.50109439303219e-13	4.5	4.50109439303219e-13	NA	NA	SegRatio=0.77,AbsMeanSigma=3.09,pvalue=2.49182976304013e-164,pvalueTTest=1.62758039822467e-31,
chr16	3306516	3306636	MEFV	MEFV00035	0.871621371926161	4.5	0.765339104501863	4.5	4.50109439303219e-13	4.5	4.50109439303219e-13	NA	NA	SegRatio=0.77,AbsMeanSigma=3.09,pvalue=2.49182976304013e-164,pvalueTTest=1.62758039822467e-31,
chr16	68772146	68772258	CDH1	CDH100001	1.49573327801674	4.5	0.765339104501863	4.5	0.0226725125893817	4	4.21588995818116e-19	NA	NA	SegRatio=0.77,AbsMeanSigma=3.09,pvalue=2.49182976304013e-164,pvalueTTest=1.62758039822467e-31,
chr16	68772269	68772373	CDH1	CDH100002	NA	4.5	0.765339104501863	4.5	0.0226725125893817	4	4.21588995818116e-19	NA	NA	SegRatio=0.77,AbsMeanSigma=3.09,pvalue=2.49182976304013e-164,pvalueTTest=1.62758039822467e-31,
chr16	68835527	68835643	CDH1	CDH100003	0.567108534333267	4.5	0.765339104501863	4.5	0.0226725125893817	4	4.21588995818116e-19	NA	NA	SegRatio=0.77,AbsMeanSigma=3.09,pvalue=2.49182976304013e-164,pvalueTTest=1.62758039822467e-31,
chr16	68835638	68835753	CDH1	CDH100004	0.80771945439018	4.5	0.765339104501863	4.5	0.0226725125893817	4	4.21588995818116e-19	NA	NA	SegRatio=0.77,AbsMeanSigma=3.09,pvalue=2.49182976304013e-164,pvalueTTest=1.62758039822467e-31,
chr16	68835703	68835811	CDH1	CDH100005	0.725011355639075	4.5	0.765339104501863	4.5	0.0226725125893817	4	4.21588995818116e-19	NA	NA	SegRatio=0.77,AbsMeanSigma=3.09,pvalue=2.49182976304013e-164,pvalueTTest=1.62758039822467e-31,
chr16	68835809	68835923	CDH1	CDH100006	0.799157089938603	4.5	0.765339104501863	4.5	0.0226725125893817	4	4.21588995818116e-19	NA	NA	SegRatio=0.77,AbsMeanSigma=3.09,pvalue=2.49182976304013e-164,pvalueTTest=1.62758039822467e-31,
chr16	68842285	68842396	CDH1	CDH100007	0.811564535198329	4.5	0.765339104501863	4.5	0.0226725125893817	4	4.21588995818116e-19	NA	NA	SegRatio=0.77,AbsMeanSigma=3.09,pvalue=2.49182976304013e-164,pvalueTTest=1.62758039822467e-31,
chr16	68842371	68842460	CDH1	CDH100008	1.15194952462844	4.5	0.765339104501863	4.5	0.0226725125893817	4	4.21588995818116e-19	NA	NA	SegRatio=0.77,AbsMeanSigma=3.09,pvalue=2.49182976304013e-164,pvalueTTest=1.62758039822467e-31,
chr16	68842423	68842537	CDH1	CDH100009	0.457521409017796	4.5	0.765339104501863	4.5	0.0226725125893817	4	4.21588995818116e-19	NA	NA	SegRatio=0.77,AbsMeanSigma=3.09,pvalue=2.49182976304013e-164,pvalueTTest=1.62758039822467e-31,
chr16	68842560	68842666	CDH1	CDH100010	0.760463417795618	4.5	0.765339104501863	4.5	0.0226725125893817	4	4.21588995818116e-19	NA	NA	SegRatio=0.77,AbsMeanSigma=3.09,pvalue=2.49182976304013e-164,pvalueTTest=1.62758039822467e-31,
chr16	68842645	68842763	CDH1	CDH100011	0.812488791678162	4.5	0.765339104501863	4.5	0.0226725125893817	4	4.21588995818116e-19	NA	NA	SegRatio=0.77,AbsMeanSigma=3.09,pvalue=2.49182976304013e-164,pvalueTTest=1.62758039822467e-31,
chr16	68842748	68842861	CDH1	CDH100012	0.994881746525005	4.5	0.765339104501863	4.5	0.0226725125893817	4	4.21588995818116e-19	NA	NA	SegRatio=0.77,AbsMeanSigma=3.09,pvalue=2.49182976304013e-164,pvalueTTest=1.62758039822467e-31,
chr16	68844077	68844194	CDH1	CDH100013	0.071655931320895	4.5	0.765339104501863	4.5	0.0226725125893817	4	4.21588995818116e-19	NA	NA	SegRatio=0.77,AbsMeanSigma=3.09,pvalue=2.49182976304013e-164,pvalueTTest=1.62758039822467e-31,
chr16	68844185	68844303	CDH1	CDH100014	0.843804164170841	4.5	0.765339104501863	4.5	0.0226725125893817	4	4.21588995818116e-19	NA	NA	SegRatio=0.77,AbsMeanSigma=3.09,pvalue=2.49182976304013e-164,pvalueTTest=1.62758039822467e-31,
chr16	68845538	68845654	CDH1	CDH100015	0.571798870159992	4.5	0.765339104501863	4.5	0.0226725125893817	4	4.21588995818116e-19	NA	NA	SegRatio=0.77,AbsMeanSigma=3.09,pvalue=2.49182976304013e-164,pvalueTTest=1.62758039822467e-31,
chr16	68845586	68845703	CDH1	CDH100016	0.724278967463092	4.5	0.765339104501863	4.5	0.0226725125893817	4	4.21588995818116e-19	NA	NA	SegRatio=0.77,AbsMeanSigma=3.09,pvalue=2.49182976304013e-164,pvalueTTest=1.62758039822467e-31,
chr16	68845696	68845794	CDH1	CDH100017	0.864441622182687	4.5	0.765339104501863	4.5	0.0226725125893817	4	4.21588995818116e-19	NA	NA	SegRatio=0.77,AbsMeanSigma=3.09,pvalue=2.49182976304013e-164,pvalueTTest=1.62758039822467e-31,
chr16	68846015	68846132	CDH1	CDH100018	0.971885865593914	4.5	0.765339104501863	4.5	0.0226725125893817	4	4.21588995818116e-19	NA	NA	SegRatio=0.77,AbsMeanSigma=3.09,pvalue=2.49182976304013e-164,pvalueTTest=1.62758039822467e-31,
chr16	68846082	68846196	CDH1	CDH100019	0.510507723238411	4.5	0.765339104501863	4.5	0.0226725125893817	4	4.21588995818116e-19	NA	NA	SegRatio=0.77,AbsMeanSigma=3.09,pvalue=2.49182976304013e-164,pvalueTTest=1.62758039822467e-31,
chr16	68847171	68847267	CDH1	CDH100020	0.921027786169041	4.5	0.765339104501863	4.5	0.0226725125893817	4	4.21588995818116e-19	NA	NA	SegRatio=0.77,AbsMeanSigma=3.09,pvalue=2.49182976304013e-164,pvalueTTest=1.62758039822467e-31,
chr16	68847259	68847356	CDH1	CDH100021	0.447908634365591	4.5	0.765339104501863	4.5	0.0226725125893817	4	4.21588995818116e-19	NA	NA	SegRatio=0.77,AbsMeanSigma=3.09,pvalue=2.49182976304013e-164,pvalueTTest=1.62758039822467e-31,
chr16	68847356	68847474	CDH1	CDH100022	0.540081695491621	4.5	0.765339104501863	4.5	0.0226725125893817	4	4.21588995818116e-19	NA	NA	SegRatio=0.77,AbsMeanSigma=3.09,pvalue=2.49182976304013e-164,pvalueTTest=1.62758039822467e-31,
chr16	68849351	68849466	CDH1	CDH100023	0.805726442551692	4.5	0.765339104501863	4.5	0.0226725125893817	4	4.21588995818116e-19	NA	NA	SegRatio=0.77,AbsMeanSigma=3.09,pvalue=2.49182976304013e-164,pvalueTTest=1.62758039822467e-31,
chr16	68849449	68849569	CDH1	CDH100024	0.319338962063166	4.5	0.765339104501863	4.5	0.0226725125893817	4	4.21588995818116e-19	NA	NA	SegRatio=0.77,AbsMeanSigma=3.09,pvalue=2.49182976304013e-164,pvalueTTest=1.62758039822467e-31,
chr16	68849544	68849633	CDH1	CDH100025	0.631529380463532	4.5	0.765339104501863	4.5	0.0226725125893817	4	4.21588995818116e-19	NA	NA	SegRatio=0.77,AbsMeanSigma=3.09,pvalue=2.49182976304013e-164,pvalueTTest=1.62758039822467e-31,
chr16	68849621	68849738	CDH1	CDH100026	0.683874355719223	4.5	0.765339104501863	4.5	0.0226725125893817	4	4.21588995818116e-19	NA	NA	SegRatio=0.77,AbsMeanSigma=3.09,pvalue=2.49182976304013e-164,pvalueTTest=1.62758039822467e-31,
chr16	68853155	68853273	CDH1	CDH100027	0.318227572174607	4.5	0.765339104501863	4.5	0.0226725125893817	4	4.21588995818116e-19	NA	NA	SegRatio=0.77,AbsMeanSigma=3.09,pvalue=2.49182976304013e-164,pvalueTTest=1.62758039822467e-31,
chr16	68853250	68853340	CDH1	CDH100028	0.765339104501863	4.5	0.765339104501863	4.5	0.0226725125893817	4	4.21588995818116e-19	NA	NA	SegRatio=0.77,AbsMeanSigma=3.09,pvalue=2.49182976304013e-164,pvalueTTest=1.62758039822467e-31,
chr16	68853334	68853444	CDH1	CDH100029	0.616061053041011	4.5	0.765339104501863	4.5	0.0226725125893817	4	4.21588995818116e-19	NA	NA	SegRatio=0.77,AbsMeanSigma=3.09,pvalue=2.49182976304013e-164,pvalueTTest=1.62758039822467e-31,
chr16	68855874	68855991	CDH1	CDH100030	0.723859134688011	4.5	0.765339104501863	4.5	0.0226725125893817	4	4.21588995818116e-19	NA	NA	SegRatio=0.77,AbsMeanSigma=3.09,pvalue=2.49182976304013e-164,pvalueTTest=1.62758039822467e-31,
chr16	68855951	68856065	CDH1	CDH100031	0.640006418485471	4.5	0.765339104501863	4.5	0.0226725125893817	4	4.21588995818116e-19	NA	NA	SegRatio=0.77,AbsMeanSigma=3.09,pvalue=2.49182976304013e-164,pvalueTTest=1.62758039822467e-31,
chr16	68856035	68856153	CDH1	CDH100032	NA	4.5	0.765339104501863	4.5	0.0226725125893817	4	4.21588995818116e-19	NA	NA	SegRatio=0.77,AbsMeanSigma=3.09,pvalue=2.49182976304013e-164,pvalueTTest=1.62758039822467e-31,
chr16	68857279	68857394	CDH1	CDH100033	0.829716735099118	4.5	0.765339104501863	4.5	0.0226725125893817	4	4.21588995818116e-19	NA	NA	SegRatio=0.77,AbsMeanSigma=3.09,pvalue=2.49182976304013e-164,pvalueTTest=1.62758039822467e-31,
chr16	68857394	68857507	CDH1	CDH100034	0.57514530725984	4.5	0.765339104501863	4.5	0.0226725125893817	4	4.21588995818116e-19	NA	NA	SegRatio=0.77,AbsMeanSigma=3.09,pvalue=2.49182976304013e-164,pvalueTTest=1.62758039822467e-31,
chr16	68857479	68857578	CDH1	CDH100035	0.458118678492013	4.5	0.765339104501863	4.5	0.0226725125893817	4	4.21588995818116e-19	NA	NA	SegRatio=0.77,AbsMeanSigma=3.09,pvalue=2.49182976304013e-164,pvalueTTest=1.62758039822467e-31,
chr16	68862054	68862173	CDH1	CDH100036	0.382518219768474	4.5	0.765339104501863	4.5	0.0226725125893817	4	4.21588995818116e-19	NA	NA	SegRatio=0.77,AbsMeanSigma=3.09,pvalue=2.49182976304013e-164,pvalueTTest=1.62758039822467e-31,
chr16	68862138	68862243	CDH1	CDH100037	0.650300340376948	4.5	0.765339104501863	4.5	0.0226725125893817	4	4.21588995818116e-19	NA	NA	SegRatio=0.77,AbsMeanSigma=3.09,pvalue=2.49182976304013e-164,pvalueTTest=1.62758039822467e-31,
chr16	68863499	68863610	CDH1	CDH100038	0.789932701423135	4.5	0.765339104501863	4.5	0.0226725125893817	4	4.21588995818116e-19	NA	NA	SegRatio=0.77,AbsMeanSigma=3.09,pvalue=2.49182976304013e-164,pvalueTTest=1.62758039822467e-31,
chr16	68863568	68863671	CDH1	CDH100039	-0.0390160916476412	4.5	0.765339104501863	4.5	0.0226725125893817	4	4.21588995818116e-19	NA	NA	SegRatio=0.77,AbsMeanSigma=3.09,pvalue=2.49182976304013e-164,pvalueTTest=1.62758039822467e-31,
chr16	68863615	68863733	CDH1	CDH100040	0.884047151185286	4.5	0.765339104501863	4.5	0.0226725125893817	4	4.21588995818116e-19	NA	NA	SegRatio=0.77,AbsMeanSigma=3.09,pvalue=2.49182976304013e-164,pvalueTTest=1.62758039822467e-31,
chr16	68867165	68867280	CDH1	CDH100041	0.791540239517639	4.5	0.765339104501863	4.5	0.0226725125893817	4	4.21588995818116e-19	NA	NA	SegRatio=0.77,AbsMeanSigma=3.09,pvalue=2.49182976304013e-164,pvalueTTest=1.62758039822467e-31,
chr16	68867212	68867325	CDH1	CDH100042	0.619338473215306	4.5	0.765339104501863	4.5	0.0226725125893817	4	4.21588995818116e-19	NA	NA	SegRatio=0.77,AbsMeanSigma=3.09,pvalue=2.49182976304013e-164,pvalueTTest=1.62758039822467e-31,
chr16	68867314	68867432	CDH1	CDH100043	0.806081528777713	4.5	0.765339104501863	4.5	0.0226725125893817	4	4.21588995818116e-19	NA	NA	SegRatio=0.77,AbsMeanSigma=3.09,pvalue=2.49182976304013e-164,pvalueTTest=1.62758039822467e-31,
chr19	4090533	4090667	MAP2K2	MAP2K200001	NA	5	0.957455015591826	5	2.54460060345549e-08	5	2.54460060345549e-08	NA	NA	SegRatio=0.96,AbsMeanSigma=3.49,pvalue=3.76884012298661e-68,pvalueTTest=3.81428495604946e-08,
chr19	4090653	4090742	MAP2K2	MAP2K200002	0.551381249795441	5	0.957455015591826	5	2.54460060345549e-08	5	2.54460060345549e-08	NA	NA	SegRatio=0.96,AbsMeanSigma=3.49,pvalue=3.76884012298661e-68,pvalueTTest=3.81428495604946e-08,
chr19	4094392	4094501	MAP2K2	MAP2K200003	0.618825570862862	5	0.957455015591826	5	2.54460060345549e-08	5	2.54460060345549e-08	NA	NA	SegRatio=0.96,AbsMeanSigma=3.49,pvalue=3.76884012298661e-68,pvalueTTest=3.81428495604946e-08,
chr19	4094493	4094613	MAP2K2	MAP2K200004	NA	5	0.957455015591826	5	2.54460060345549e-08	5	2.54460060345549e-08	NA	NA	SegRatio=0.96,AbsMeanSigma=3.49,pvalue=3.76884012298661e-68,pvalueTTest=3.81428495604946e-08,
chr19	4095343	4095435	MAP2K2	MAP2K200005	0.584188072540337	5	0.957455015591826	5	2.54460060345549e-08	5	2.54460060345549e-08	NA	NA	SegRatio=0.96,AbsMeanSigma=3.49,pvalue=3.76884012298661e-68,pvalueTTest=3.81428495604946e-08,
chr19	4095403	4095520	MAP2K2	MAP2K200006	0.836569521054716	5	0.957455015591826	5	2.54460060345549e-08	5	2.54460060345549e-08	NA	NA	SegRatio=0.96,AbsMeanSigma=3.49,pvalue=3.76884012298661e-68,pvalueTTest=3.81428495604946e-08,
chr19	4097184	4097325	MAP2K2	MAP2K200007	NA	5	0.957455015591826	5	2.54460060345549e-08	5	2.54460060345549e-08	NA	NA	SegRatio=0.96,AbsMeanSigma=3.49,pvalue=3.76884012298661e-68,pvalueTTest=3.81428495604946e-08,
chr19	4097311	4097451	MAP2K2	MAP2K200008	0.793909942468076	5	0.957455015591826	5	2.54460060345549e-08	5	2.54460060345549e-08	NA	NA	SegRatio=0.96,AbsMeanSigma=3.49,pvalue=3.76884012298661e-68,pvalueTTest=3.81428495604946e-08,
chr19	4099181	4099280	MAP2K2	MAP2K200009	NA	5	0.957455015591826	5	2.54460060345549e-08	5	2.54460060345549e-08	NA	NA	SegRatio=0.96,AbsMeanSigma=3.49,pvalue=3.76884012298661e-68,pvalueTTest=3.81428495604946e-08,
chr19	4099258	4099358	MAP2K2	MAP2K200010	NA	5	0.957455015591826	5	2.54460060345549e-08	5	2.54460060345549e-08	NA	NA	SegRatio=0.96,AbsMeanSigma=3.49,pvalue=3.76884012298661e-68,pvalueTTest=3.81428495604946e-08,
chr19	4099301	4099386	MAP2K2	MAP2K200011	0.931946918580211	5	0.957455015591826	5	2.54460060345549e-08	5	2.54460060345549e-08	NA	NA	SegRatio=0.96,AbsMeanSigma=3.49,pvalue=3.76884012298661e-68,pvalueTTest=3.81428495604946e-08,
chr19	4099379	4099501	MAP2K2	MAP2K200012	1.13019258911938	5	0.957455015591826	5	2.54460060345549e-08	5	2.54460060345549e-08	NA	NA	SegRatio=0.96,AbsMeanSigma=3.49,pvalue=3.76884012298661e-68,pvalueTTest=3.81428495604946e-08,
chr19	4101027	4101132	MAP2K2	MAP2K200013	0.785943680217386	5	0.957455015591826	5	2.54460060345549e-08	5	2.54460060345549e-08	NA	NA	SegRatio=0.96,AbsMeanSigma=3.49,pvalue=3.76884012298661e-68,pvalueTTest=3.81428495604946e-08,
chr19	4101128	4101236	MAP2K2	MAP2K200014	NA	5	0.957455015591826	5	2.54460060345549e-08	5	2.54460060345549e-08	NA	NA	SegRatio=0.96,AbsMeanSigma=3.49,pvalue=3.76884012298661e-68,pvalueTTest=3.81428495604946e-08,
chr19	4101238	4101358	MAP2K2	MAP2K200015	1.1738352581243	5	0.957455015591826	5	2.54460060345549e-08	5	2.54460060345549e-08	NA	NA	SegRatio=0.96,AbsMeanSigma=3.49,pvalue=3.76884012298661e-68,pvalueTTest=3.81428495604946e-08,
chr19	4102294	4102416	MAP2K2	MAP2K200016	NA	5	0.957455015591826	5	2.54460060345549e-08	5	2.54460060345549e-08	NA	NA	SegRatio=0.96,AbsMeanSigma=3.49,pvalue=3.76884012298661e-68,pvalueTTest=3.81428495604946e-08,
chr19	4102388	4102463	MAP2K2	MAP2K200017	1.60161469288659	5	0.957455015591826	5	2.54460060345549e-08	5	2.54460060345549e-08	NA	NA	SegRatio=0.96,AbsMeanSigma=3.49,pvalue=3.76884012298661e-68,pvalueTTest=3.81428495604946e-08,
chr19	4102466	4102606	MAP2K2	MAP2K200018	NA	5	0.957455015591826	5	2.54460060345549e-08	5	2.54460060345549e-08	NA	NA	SegRatio=0.96,AbsMeanSigma=3.49,pvalue=3.76884012298661e-68,pvalueTTest=3.81428495604946e-08,
chr19	4110456	4110576	MAP2K2	MAP2K200019	1.02003775326076	5	0.957455015591826	5	2.54460060345549e-08	5	2.54460060345549e-08	NA	NA	SegRatio=0.96,AbsMeanSigma=3.49,pvalue=3.76884012298661e-68,pvalueTTest=3.81428495604946e-08,
chr19	4110523	4110640	MAP2K2	MAP2K200020	0.987047785839917	5	0.957455015591826	5	2.54460060345549e-08	5	2.54460060345549e-08	NA	NA	SegRatio=0.96,AbsMeanSigma=3.49,pvalue=3.76884012298661e-68,pvalueTTest=3.81428495604946e-08,
chr19	4110586	4110694	MAP2K2	MAP2K200021	0.957455015591826	5	0.957455015591826	5	2.54460060345549e-08	5	2.54460060345549e-08	NA	NA	SegRatio=0.96,AbsMeanSigma=3.49,pvalue=3.76884012298661e-68,pvalueTTest=3.81428495604946e-08,
chr19	4117331	4117448	MAP2K2	MAP2K200022	0.964786905501424	5	0.957455015591826	5	2.54460060345549e-08	5	2.54460060345549e-08	NA	NA	SegRatio=0.96,AbsMeanSigma=3.49,pvalue=3.76884012298661e-68,pvalueTTest=3.81428495604946e-08,
chr19	4117431	4117544	MAP2K2	MAP2K200023	NA	5	0.957455015591826	5	2.54460060345549e-08	5	2.54460060345549e-08	NA	NA	SegRatio=0.96,AbsMeanSigma=3.49,pvalue=3.76884012298661e-68,pvalueTTest=3.81428495604946e-08,
chr19	4117498	4117619	MAP2K2	MAP2K200024	NA	5	0.957455015591826	5	2.54460060345549e-08	5	2.54460060345549e-08	NA	NA	SegRatio=0.96,AbsMeanSigma=3.49,pvalue=3.76884012298661e-68,pvalueTTest=3.81428495604946e-08,
chr19	4117549	4117656	MAP2K2	MAP2K200025	0.640934768806326	5	0.957455015591826	5	2.54460060345549e-08	5	2.54460060345549e-08	NA	NA	SegRatio=0.96,AbsMeanSigma=3.49,pvalue=3.76884012298661e-68,pvalueTTest=3.81428495604946e-08,
chr20	32981586	32981700	ITCH	ITCH00001	0.614525491592271	4.5	0.766616320860039	4.5	3.90641198422871e-25	4.5	3.90641198422871e-25	NA	NA	SegRatio=0.77,AbsMeanSigma=3.42,pvalue=2.69138600700525e-142,pvalueTTest=3.90641198422871e-25,
chr20	32981622	32981743	ITCH	ITCH00002	0.348056664129696	4.5	0.766616320860039	4.5	3.90641198422871e-25	4.5	3.90641198422871e-25	NA	NA	SegRatio=0.77,AbsMeanSigma=3.42,pvalue=2.69138600700525e-142,pvalueTTest=3.90641198422871e-25,
chr20	32989378	32989470	ITCH	ITCH00003	0.920869684143518	4.5	0.766616320860039	4.5	3.90641198422871e-25	4.5	3.90641198422871e-25	NA	NA	SegRatio=0.77,AbsMeanSigma=3.42,pvalue=2.69138600700525e-142,pvalueTTest=3.90641198422871e-25,
chr20	32989471	32989583	ITCH	ITCH00004	0.889210010794565	4.5	0.766616320860039	4.5	3.90641198422871e-25	4.5	3.90641198422871e-25	NA	NA	SegRatio=0.77,AbsMeanSigma=3.42,pvalue=2.69138600700525e-142,pvalueTTest=3.90641198422871e-25,
chr20	32996420	32996528	ITCH	ITCH00005	0.297620570099988	4.5	0.766616320860039	4.5	3.90641198422871e-25	4.5	3.90641198422871e-25	NA	NA	SegRatio=0.77,AbsMeanSigma=3.42,pvalue=2.69138600700525e-142,pvalueTTest=3.90641198422871e-25,
chr20	32996468	32996565	ITCH	ITCH00006	0.705451012203162	4.5	0.766616320860039	4.5	3.90641198422871e-25	4.5	3.90641198422871e-25	NA	NA	SegRatio=0.77,AbsMeanSigma=3.42,pvalue=2.69138600700525e-142,pvalueTTest=3.90641198422871e-25,
chr20	32996521	32996630	ITCH	ITCH00007	0.4749525180951	4.5	0.766616320860039	4.5	3.90641198422871e-25	4.5	3.90641198422871e-25	NA	NA	SegRatio=0.77,AbsMeanSigma=3.42,pvalue=2.69138600700525e-142,pvalueTTest=3.90641198422871e-25,
chr20	33000283	33000392	ITCH	ITCH00008	0.411545102816358	4.5	0.766616320860039	4.5	3.90641198422871e-25	4.5	3.90641198422871e-25	NA	NA	SegRatio=0.77,AbsMeanSigma=3.42,pvalue=2.69138600700525e-142,pvalueTTest=3.90641198422871e-25,
chr20	33000380	33000464	ITCH	ITCH00009	2.02179710361456	4.5	0.766616320860039	4.5	3.90641198422871e-25	4.5	3.90641198422871e-25	NA	NA	SegRatio=0.77,AbsMeanSigma=3.42,pvalue=2.69138600700525e-142,pvalueTTest=3.90641198422871e-25,
chr20	33001509	33001624	ITCH	ITCH00010	1.01019098162538	4.5	0.766616320860039	4.5	3.90641198422871e-25	4.5	3.90641198422871e-25	NA	NA	SegRatio=0.77,AbsMeanSigma=3.42,pvalue=2.69138600700525e-142,pvalueTTest=3.90641198422871e-25,
chr20	33001623	33001732	ITCH	ITCH00011	0.535329243279145	4.5	0.766616320860039	4.5	3.90641198422871e-25	4.5	3.90641198422871e-25	NA	NA	SegRatio=0.77,AbsMeanSigma=3.42,pvalue=2.69138600700525e-142,pvalueTTest=3.90641198422871e-25,
chr20	33005050	33005161	ITCH	ITCH00012	1.10295414489769	4.5	0.766616320860039	4.5	3.90641198422871e-25	4.5	3.90641198422871e-25	NA	NA	SegRatio=0.77,AbsMeanSigma=3.42,pvalue=2.69138600700525e-142,pvalueTTest=3.90641198422871e-25,
chr20	33012258	33012358	ITCH	ITCH00013	0.972818977593049	4.5	0.766616320860039	4.5	3.90641198422871e-25	4.5	3.90641198422871e-25	NA	NA	SegRatio=0.77,AbsMeanSigma=3.42,pvalue=2.69138600700525e-142,pvalueTTest=3.90641198422871e-25,
chr20	33026204	33026305	ITCH	ITCH00014	0.782251826786001	4.5	0.766616320860039	4.5	3.90641198422871e-25	4.5	3.90641198422871e-25	NA	NA	SegRatio=0.77,AbsMeanSigma=3.42,pvalue=2.69138600700525e-142,pvalueTTest=3.90641198422871e-25,
chr20	33026275	33026394	ITCH	ITCH00015	0.680152653606306	4.5	0.766616320860039	4.5	3.90641198422871e-25	4.5	3.90641198422871e-25	NA	NA	SegRatio=0.77,AbsMeanSigma=3.42,pvalue=2.69138600700525e-142,pvalueTTest=3.90641198422871e-25,
chr20	33026392	33026502	ITCH	ITCH00016	0.617544943020393	4.5	0.766616320860039	4.5	3.90641198422871e-25	4.5	3.90641198422871e-25	NA	NA	SegRatio=0.77,AbsMeanSigma=3.42,pvalue=2.69138600700525e-142,pvalueTTest=3.90641198422871e-25,
chr20	33027860	33027974	ITCH	ITCH00017	NA	4.5	0.766616320860039	4.5	3.90641198422871e-25	4.5	3.90641198422871e-25	NA	NA	SegRatio=0.77,AbsMeanSigma=3.42,pvalue=2.69138600700525e-142,pvalueTTest=3.90641198422871e-25,
chr20	33027971	33028083	ITCH	ITCH00018	0.598497016050418	4.5	0.766616320860039	4.5	3.90641198422871e-25	4.5	3.90641198422871e-25	NA	NA	SegRatio=0.77,AbsMeanSigma=3.42,pvalue=2.69138600700525e-142,pvalueTTest=3.90641198422871e-25,
chr20	33028067	33028179	ITCH	ITCH00019	0.763692095494757	4.5	0.766616320860039	4.5	3.90641198422871e-25	4.5	3.90641198422871e-25	NA	NA	SegRatio=0.77,AbsMeanSigma=3.42,pvalue=2.69138600700525e-142,pvalueTTest=3.90641198422871e-25,
chr20	33029980	33030088	ITCH	ITCH00020	0.896595426603051	4.5	0.766616320860039	4.5	3.90641198422871e-25	4.5	3.90641198422871e-25	NA	NA	SegRatio=0.77,AbsMeanSigma=3.42,pvalue=2.69138600700525e-142,pvalueTTest=3.90641198422871e-25,
chr20	33030086	33030201	ITCH	ITCH00021	1.15308317675947	4.5	0.766616320860039	4.5	3.90641198422871e-25	4.5	3.90641198422871e-25	NA	NA	SegRatio=0.77,AbsMeanSigma=3.42,pvalue=2.69138600700525e-142,pvalueTTest=3.90641198422871e-25,
chr20	33033062	33033147	ITCH	ITCH00022	0.634846872785387	4.5	0.766616320860039	4.5	3.90641198422871e-25	4.5	3.90641198422871e-25	NA	NA	SegRatio=0.77,AbsMeanSigma=3.42,pvalue=2.69138600700525e-142,pvalueTTest=3.90641198422871e-25,
chr20	33033141	33033255	ITCH	ITCH00023	0.705004438220273	4.5	0.766616320860039	4.5	3.90641198422871e-25	4.5	3.90641198422871e-25	NA	NA	SegRatio=0.77,AbsMeanSigma=3.42,pvalue=2.69138600700525e-142,pvalueTTest=3.90641198422871e-25,
chr20	33033237	33033357	ITCH	ITCH00024	0.720620909071646	4.5	0.766616320860039	4.5	3.90641198422871e-25	4.5	3.90641198422871e-25	NA	NA	SegRatio=0.77,AbsMeanSigma=3.42,pvalue=2.69138600700525e-142,pvalueTTest=3.90641198422871e-25,
chr20	33037176	33037290	ITCH	ITCH00025	NA	4.5	0.766616320860039	4.5	3.90641198422871e-25	4.5	3.90641198422871e-25	NA	NA	SegRatio=0.77,AbsMeanSigma=3.42,pvalue=2.69138600700525e-142,pvalueTTest=3.90641198422871e-25,
chr20	33037272	33037387	ITCH	ITCH00026	0.369481990138393	4.5	0.766616320860039	4.5	3.90641198422871e-25	4.5	3.90641198422871e-25	NA	NA	SegRatio=0.77,AbsMeanSigma=3.42,pvalue=2.69138600700525e-142,pvalueTTest=3.90641198422871e-25,
chr20	33045155	33045243	ITCH	ITCH00027	0.934539860911522	4.5	0.766616320860039	4.5	3.90641198422871e-25	4.5	3.90641198422871e-25	NA	NA	SegRatio=0.77,AbsMeanSigma=3.42,pvalue=2.69138600700525e-142,pvalueTTest=3.90641198422871e-25,
chr20	33045234	33045346	ITCH	ITCH00028	1.2389123461513	4.5	0.766616320860039	4.5	3.90641198422871e-25	4.5	3.90641198422871e-25	NA	NA	SegRatio=0.77,AbsMeanSigma=3.42,pvalue=2.69138600700525e-142,pvalueTTest=3.90641198422871e-25,
chr20	33049855	33049969	ITCH	ITCH00029	NA	4.5	0.766616320860039	4.5	3.90641198422871e-25	4.5	3.90641198422871e-25	NA	NA	SegRatio=0.77,AbsMeanSigma=3.42,pvalue=2.69138600700525e-142,pvalueTTest=3.90641198422871e-25,
chr20	33049908	33050016	ITCH	ITCH00030	0.956905479853022	4.5	0.766616320860039	4.5	3.90641198422871e-25	4.5	3.90641198422871e-25	NA	NA	SegRatio=0.77,AbsMeanSigma=3.42,pvalue=2.69138600700525e-142,pvalueTTest=3.90641198422871e-25,
chr20	33049993	33050092	ITCH	ITCH00031	1.12909473143108	4.5	0.766616320860039	4.5	3.90641198422871e-25	4.5	3.90641198422871e-25	NA	NA	SegRatio=0.77,AbsMeanSigma=3.42,pvalue=2.69138600700525e-142,pvalueTTest=3.90641198422871e-25,
chr20	33057767	33057872	ITCH	ITCH00032	0.673262345624891	4.5	0.766616320860039	4.5	3.90641198422871e-25	4.5	3.90641198422871e-25	NA	NA	SegRatio=0.77,AbsMeanSigma=3.42,pvalue=2.69138600700525e-142,pvalueTTest=3.90641198422871e-25,
chr20	33057873	33057984	ITCH	ITCH00033	0.953722441985128	4.5	0.766616320860039	4.5	3.90641198422871e-25	4.5	3.90641198422871e-25	NA	NA	SegRatio=0.77,AbsMeanSigma=3.42,pvalue=2.69138600700525e-142,pvalueTTest=3.90641198422871e-25,
chr20	33059221	33059316	ITCH	ITCH00034	0.997508806522705	4.5	0.766616320860039	4.5	3.90641198422871e-25	4.5	3.90641198422871e-25	NA	NA	SegRatio=0.77,AbsMeanSigma=3.42,pvalue=2.69138600700525e-142,pvalueTTest=3.90641198422871e-25,
chr20	33059280	33059396	ITCH	ITCH00035	0.617731477954409	4.5	0.766616320860039	4.5	3.90641198422871e-25	4.5	3.90641198422871e-25	NA	NA	SegRatio=0.77,AbsMeanSigma=3.42,pvalue=2.69138600700525e-142,pvalueTTest=3.90641198422871e-25,
chr20	33065511	33065603	ITCH	ITCH00036	1.2113204818267	4.5	0.766616320860039	4.5	3.90641198422871e-25	4.5	3.90641198422871e-25	NA	NA	SegRatio=0.77,AbsMeanSigma=3.42,pvalue=2.69138600700525e-142,pvalueTTest=3.90641198422871e-25,
chr20	33065600	33065707	ITCH	ITCH00037	1.43320013696677	4.5	0.766616320860039	4.5	3.90641198422871e-25	4.5	3.90641198422871e-25	NA	NA	SegRatio=0.77,AbsMeanSigma=3.42,pvalue=2.69138600700525e-142,pvalueTTest=3.90641198422871e-25,
chr20	33067391	33067503	ITCH	ITCH00038	1.14817733998652	4.5	0.766616320860039	4.5	3.90641198422871e-25	4.5	3.90641198422871e-25	NA	NA	SegRatio=0.77,AbsMeanSigma=3.42,pvalue=2.69138600700525e-142,pvalueTTest=3.90641198422871e-25,
chr20	33067489	33067602	ITCH	ITCH00039	1.12179105601982	4.5	0.766616320860039	4.5	3.90641198422871e-25	4.5	3.90641198422871e-25	NA	NA	SegRatio=0.77,AbsMeanSigma=3.42,pvalue=2.69138600700525e-142,pvalueTTest=3.90641198422871e-25,
chr20	33067550	33067648	ITCH	ITCH00040	0.766616320860039	4.5	0.766616320860039	4.5	3.90641198422871e-25	4.5	3.90641198422871e-25	NA	NA	SegRatio=0.77,AbsMeanSigma=3.42,pvalue=2.69138600700525e-142,pvalueTTest=3.90641198422871e-25,
chr20	33068319	33068456	ITCH	ITCH00041	0.367280648091343	4.5	0.766616320860039	4.5	3.90641198422871e-25	4.5	3.90641198422871e-25	NA	NA	SegRatio=0.77,AbsMeanSigma=3.42,pvalue=2.69138600700525e-142,pvalueTTest=3.90641198422871e-25,
chr20	33068422	33068522	ITCH	ITCH00042	0.789893289603641	4.5	0.766616320860039	4.5	3.90641198422871e-25	4.5	3.90641198422871e-25	NA	NA	SegRatio=0.77,AbsMeanSigma=3.42,pvalue=2.69138600700525e-142,pvalueTTest=3.90641198422871e-25,
chr20	33068494	33068607	ITCH	ITCH00043	NA	4.5	0.766616320860039	4.5	3.90641198422871e-25	4.5	3.90641198422871e-25	NA	NA	SegRatio=0.77,AbsMeanSigma=3.42,pvalue=2.69138600700525e-142,pvalueTTest=3.90641198422871e-25,
chr20	33068847	33068958	ITCH	ITCH00044	0.686781855565541	4.5	0.766616320860039	4.5	3.90641198422871e-25	4.5	3.90641198422871e-25	NA	NA	SegRatio=0.77,AbsMeanSigma=3.42,pvalue=2.69138600700525e-142,pvalueTTest=3.90641198422871e-25,
chr20	33068939	33069048	ITCH	ITCH00045	0.949214291934388	4.5	0.766616320860039	4.5	3.90641198422871e-25	4.5	3.90641198422871e-25	NA	NA	SegRatio=0.77,AbsMeanSigma=3.42,pvalue=2.69138600700525e-142,pvalueTTest=3.90641198422871e-25,
chr20	33077048	33077158	ITCH	ITCH00046	0.669805992774327	4.5	0.766616320860039	4.5	3.90641198422871e-25	4.5	3.90641198422871e-25	NA	NA	SegRatio=0.77,AbsMeanSigma=3.42,pvalue=2.69138600700525e-142,pvalueTTest=3.90641198422871e-25,
chr20	33077158	33077259	ITCH	ITCH00047	0.627897595931333	4.5	0.766616320860039	4.5	3.90641198422871e-25	4.5	3.90641198422871e-25	NA	NA	SegRatio=0.77,AbsMeanSigma=3.42,pvalue=2.69138600700525e-142,pvalueTTest=3.90641198422871e-25,
chr20	33077575	33077678	ITCH	ITCH00048	0.95187192059674	4.5	0.766616320860039	4.5	3.90641198422871e-25	4.5	3.90641198422871e-25	NA	NA	SegRatio=0.77,AbsMeanSigma=3.42,pvalue=2.69138600700525e-142,pvalueTTest=3.90641198422871e-25,
chr20	33077675	33077790	ITCH	ITCH00049	0.67988032921694	4.5	0.766616320860039	4.5	3.90641198422871e-25	4.5	3.90641198422871e-25	NA	NA	SegRatio=0.77,AbsMeanSigma=3.42,pvalue=2.69138600700525e-142,pvalueTTest=3.90641198422871e-25,
chr20	33080263	33080376	ITCH	ITCH00050	0.500796746681849	4.5	0.766616320860039	4.5	3.90641198422871e-25	4.5	3.90641198422871e-25	NA	NA	SegRatio=0.77,AbsMeanSigma=3.42,pvalue=2.69138600700525e-142,pvalueTTest=3.90641198422871e-25,
chr20	33080367	33080484	ITCH	ITCH00051	0.854312590037371	4.5	0.766616320860039	4.5	3.90641198422871e-25	4.5	3.90641198422871e-25	NA	NA	SegRatio=0.77,AbsMeanSigma=3.42,pvalue=2.69138600700525e-142,pvalueTTest=3.90641198422871e-25,
chr20	33092096	33092205	ITCH	ITCH00052	0.863319876049084	4.5	0.766616320860039	4.5	3.90641198422871e-25	4.5	3.90641198422871e-25	NA	NA	SegRatio=0.77,AbsMeanSigma=3.42,pvalue=2.69138600700525e-142,pvalueTTest=3.90641198422871e-25,
chr20	33092205	33092316	ITCH	ITCH00053	0.552674428583132	4.5	0.766616320860039	4.5	3.90641198422871e-25	4.5	3.90641198422871e-25	NA	NA	SegRatio=0.77,AbsMeanSigma=3.42,pvalue=2.69138600700525e-142,pvalueTTest=3.90641198422871e-25,
chr20	33095464	33095575	ITCH	ITCH00054	0.866137661628847	4.5	0.766616320860039	4.5	3.90641198422871e-25	4.5	3.90641198422871e-25	NA	NA	SegRatio=0.77,AbsMeanSigma=3.42,pvalue=2.69138600700525e-142,pvalueTTest=3.90641198422871e-25,
chr20	33095548	33095643	ITCH	ITCH00055	0.761839256852439	4.5	0.766616320860039	4.5	3.90641198422871e-25	4.5	3.90641198422871e-25	NA	NA	SegRatio=0.77,AbsMeanSigma=3.42,pvalue=2.69138600700525e-142,pvalueTTest=3.90641198422871e-25,
chr21	17135161	17135272	USP25	USP2500001	1.05374295751472	4	0.720151481705604	4	3.71304457021414e-22	4	3.71304457021414e-22	NA	NA	SegRatio=0.72,AbsMeanSigma=2.92,pvalue=0,pvalueTTest=2.12203691375345e-50,
chr21	17135248	17135318	USP25	USP2500002	-0.0409890451269808	4	0.720151481705604	4	3.71304457021414e-22	4	3.71304457021414e-22	NA	NA	SegRatio=0.72,AbsMeanSigma=2.92,pvalue=0,pvalueTTest=2.12203691375345e-50,
chr21	17138241	17138354	USP25	USP2500003	NA	4	0.720151481705604	4	3.71304457021414e-22	4	3.71304457021414e-22	NA	NA	SegRatio=0.72,AbsMeanSigma=2.92,pvalue=0,pvalueTTest=2.12203691375345e-50,
chr21	17138337	17138445	USP25	USP2500004	0.550171557056526	4	0.720151481705604	4	3.71304457021414e-22	4	3.71304457021414e-22	NA	NA	SegRatio=0.72,AbsMeanSigma=2.92,pvalue=0,pvalueTTest=2.12203691375345e-50,
chr21	17138423	17138534	USP25	USP2500005	1.376672445228	4	0.720151481705604	4	3.71304457021414e-22	4	3.71304457021414e-22	NA	NA	SegRatio=0.72,AbsMeanSigma=2.92,pvalue=0,pvalueTTest=2.12203691375345e-50,
chr21	17150138	17150250	USP25	USP2500006	NA	4	0.720151481705604	4	3.71304457021414e-22	4	3.71304457021414e-22	NA	NA	SegRatio=0.72,AbsMeanSigma=2.92,pvalue=0,pvalueTTest=2.12203691375345e-50,
chr21	17150231	17150329	USP25	USP2500007	0.380706003347724	4	0.720151481705604	4	3.71304457021414e-22	4	3.71304457021414e-22	NA	NA	SegRatio=0.72,AbsMeanSigma=2.92,pvalue=0,pvalueTTest=2.12203691375345e-50,
chr21	17163768	17163880	USP25	USP2500008	0.528333547383866	4	0.720151481705604	4	3.71304457021414e-22	4	3.71304457021414e-22	NA	NA	SegRatio=0.72,AbsMeanSigma=2.92,pvalue=0,pvalueTTest=2.12203691375345e-50,
chr21	17163874	17163968	USP25	USP2500009	0.767789183223869	4	0.720151481705604	4	3.71304457021414e-22	4	3.71304457021414e-22	NA	NA	SegRatio=0.72,AbsMeanSigma=2.92,pvalue=0,pvalueTTest=2.12203691375345e-50,
chr21	17163910	17164022	USP25	USP2500010	0.746486093596003	4	0.720151481705604	4	3.71304457021414e-22	4	3.71304457021414e-22	NA	NA	SegRatio=0.72,AbsMeanSigma=2.92,pvalue=0,pvalueTTest=2.12203691375345e-50,
chr21	17172046	17172152	USP25	USP2500011	NA	4	0.720151481705604	4	3.71304457021414e-22	4	3.71304457021414e-22	NA	NA	SegRatio=0.72,AbsMeanSigma=2.92,pvalue=0,pvalueTTest=2.12203691375345e-50,
chr21	17172131	17172244	USP25	USP2500012	0.713356120142415	4	0.720151481705604	4	3.71304457021414e-22	4	3.71304457021414e-22	NA	NA	SegRatio=0.72,AbsMeanSigma=2.92,pvalue=0,pvalueTTest=2.12203691375345e-50,
chr21	17177341	17177469	USP25	USP2500013	0.685118331579782	4	0.720151481705604	4	3.71304457021414e-22	4	3.71304457021414e-22	NA	NA	SegRatio=0.72,AbsMeanSigma=2.92,pvalue=0,pvalueTTest=2.12203691375345e-50,
chr21	17177454	17177570	USP25	USP2500014	0.778483872880403	4	0.720151481705604	4	3.71304457021414e-22	4	3.71304457021414e-22	NA	NA	SegRatio=0.72,AbsMeanSigma=2.92,pvalue=0,pvalueTTest=2.12203691375345e-50,
chr21	17177553	17177665	USP25	USP2500015	0.539991207764637	4	0.720151481705604	4	3.71304457021414e-22	4	3.71304457021414e-22	NA	NA	SegRatio=0.72,AbsMeanSigma=2.92,pvalue=0,pvalueTTest=2.12203691375345e-50,
chr21	17181068	17181184	USP25	USP2500016	NA	4	0.720151481705604	4	3.71304457021414e-22	4	3.71304457021414e-22	NA	NA	SegRatio=0.72,AbsMeanSigma=2.92,pvalue=0,pvalueTTest=2.12203691375345e-50,
chr21	17181183	17181297	USP25	USP2500017	0.355220744108929	4	0.720151481705604	4	3.71304457021414e-22	4	3.71304457021414e-22	NA	NA	SegRatio=0.72,AbsMeanSigma=2.92,pvalue=0,pvalueTTest=2.12203691375345e-50,
chr21	17183424	17183512	USP25	USP2500018	0.944506403027942	4	0.720151481705604	4	3.71304457021414e-22	4	3.71304457021414e-22	NA	NA	SegRatio=0.72,AbsMeanSigma=2.92,pvalue=0,pvalueTTest=2.12203691375345e-50,
chr21	17183477	17183577	USP25	USP2500019	0.860577387783376	4	0.720151481705604	4	3.71304457021414e-22	4	3.71304457021414e-22	NA	NA	SegRatio=0.72,AbsMeanSigma=2.92,pvalue=0,pvalueTTest=2.12203691375345e-50,
chr21	17190947	17191059	USP25	USP2500020	0.503824879975056	4	0.720151481705604	4	3.71304457021414e-22	4	3.71304457021414e-22	NA	NA	SegRatio=0.72,AbsMeanSigma=2.92,pvalue=0,pvalueTTest=2.12203691375345e-50,
chr21	17191056	17191163	USP25	USP2500021	0.594757849089989	4	0.720151481705604	4	3.71304457021414e-22	4	3.71304457021414e-22	NA	NA	SegRatio=0.72,AbsMeanSigma=2.92,pvalue=0,pvalueTTest=2.12203691375345e-50,
chr21	17191164	17191277	USP25	USP2500022	0.981180558158132	4	0.720151481705604	4	3.71304457021414e-22	4	3.71304457021414e-22	NA	NA	SegRatio=0.72,AbsMeanSigma=2.92,pvalue=0,pvalueTTest=2.12203691375345e-50,
chr21	17196300	17196419	USP25	USP2500023	-0.00531647014178519	4	0.720151481705604	4	3.71304457021414e-22	4	3.71304457021414e-22	NA	NA	SegRatio=0.72,AbsMeanSigma=2.92,pvalue=0,pvalueTTest=2.12203691375345e-50,
chr21	17196409	17196514	USP25	USP2500024	0.398064828472793	4	0.720151481705604	4	3.71304457021414e-22	4	3.71304457021414e-22	NA	NA	SegRatio=0.72,AbsMeanSigma=2.92,pvalue=0,pvalueTTest=2.12203691375345e-50,
chr21	17197260	17197365	USP25	USP2500025	NA	4	0.720151481705604	4	3.71304457021414e-22	4	3.71304457021414e-22	NA	NA	SegRatio=0.72,AbsMeanSigma=2.92,pvalue=0,pvalueTTest=2.12203691375345e-50,
chr21	17197348	17197456	USP25	USP2500026	NA	4	0.720151481705604	4	3.71304457021414e-22	4	3.71304457021414e-22	NA	NA	SegRatio=0.72,AbsMeanSigma=2.92,pvalue=0,pvalueTTest=2.12203691375345e-50,
chr21	17198490	17198604	USP25	USP2500027	0.744203694332176	4	0.720151481705604	4	3.71304457021414e-22	4	3.71304457021414e-22	NA	NA	SegRatio=0.72,AbsMeanSigma=2.92,pvalue=0,pvalueTTest=2.12203691375345e-50,
chr21	17198605	17198698	USP25	USP2500028	0.533641996230712	4	0.720151481705604	4	3.71304457021414e-22	4	3.71304457021414e-22	NA	NA	SegRatio=0.72,AbsMeanSigma=2.92,pvalue=0,pvalueTTest=2.12203691375345e-50,
chr21	17198678	17198789	USP25	USP2500029	0.812966198641849	4	0.720151481705604	4	3.71304457021414e-22	4	3.71304457021414e-22	NA	NA	SegRatio=0.72,AbsMeanSigma=2.92,pvalue=0,pvalueTTest=2.12203691375345e-50,
chr21	17199273	17199386	USP25	USP2500030	0.616534614073525	4	0.720151481705604	4	3.71304457021414e-22	4	3.71304457021414e-22	NA	NA	SegRatio=0.72,AbsMeanSigma=2.92,pvalue=0,pvalueTTest=2.12203691375345e-50,
chr21	17199370	17199479	USP25	USP2500031	0.587085780966389	4	0.720151481705604	4	3.71304457021414e-22	4	3.71304457021414e-22	NA	NA	SegRatio=0.72,AbsMeanSigma=2.92,pvalue=0,pvalueTTest=2.12203691375345e-50,
chr21	17199411	17199521	USP25	USP2500032	0.535262496935223	4	0.720151481705604	4	3.71304457021414e-22	4	3.71304457021414e-22	NA	NA	SegRatio=0.72,AbsMeanSigma=2.92,pvalue=0,pvalueTTest=2.12203691375345e-50,
chr21	17199471	17199589	USP25	USP2500033	0.589499041771201	4	0.720151481705604	4	3.71304457021414e-22	4	3.71304457021414e-22	NA	NA	SegRatio=0.72,AbsMeanSigma=2.92,pvalue=0,pvalueTTest=2.12203691375345e-50,
chr21	17202824	17202923	USP25	USP2500034	NA	4	0.720151481705604	4	3.71304457021414e-22	4	3.71304457021414e-22	NA	NA	SegRatio=0.72,AbsMeanSigma=2.92,pvalue=0,pvalueTTest=2.12203691375345e-50,
chr21	17202914	17203036	USP25	USP2500035	NA	4	0.720151481705604	4	3.71304457021414e-22	4	3.71304457021414e-22	NA	NA	SegRatio=0.72,AbsMeanSigma=2.92,pvalue=0,pvalueTTest=2.12203691375345e-50,
chr21	17203641	17203757	USP25	USP2500036	0.74487050133797	4	0.720151481705604	4	3.71304457021414e-22	4	3.71304457021414e-22	NA	NA	SegRatio=0.72,AbsMeanSigma=2.92,pvalue=0,pvalueTTest=2.12203691375345e-50,
chr21	17203757	17203875	USP25	USP2500037	0.877310495034486	4	0.720151481705604	4	3.71304457021414e-22	4	3.71304457021414e-22	NA	NA	SegRatio=0.72,AbsMeanSigma=2.92,pvalue=0,pvalueTTest=2.12203691375345e-50,
chr21	17203828	17203915	USP25	USP2500038	1.02760223065649	4	0.720151481705604	4	3.71304457021414e-22	4	3.71304457021414e-22	NA	NA	SegRatio=0.72,AbsMeanSigma=2.92,pvalue=0,pvalueTTest=2.12203691375345e-50,
chr21	17203915	17204032	USP25	USP2500039	0.770936243059007	4	0.720151481705604	4	3.71304457021414e-22	4	3.71304457021414e-22	NA	NA	SegRatio=0.72,AbsMeanSigma=2.92,pvalue=0,pvalueTTest=2.12203691375345e-50,
chr21	17205614	17205729	USP25	USP2500040	0.738561278467608	4	0.720151481705604	4	3.71304457021414e-22	4	3.71304457021414e-22	NA	NA	SegRatio=0.72,AbsMeanSigma=2.92,pvalue=0,pvalueTTest=2.12203691375345e-50,
chr21	17205727	17205840	USP25	USP2500041	1.08471114700002	4	0.720151481705604	4	3.71304457021414e-22	4	3.71304457021414e-22	NA	NA	SegRatio=0.72,AbsMeanSigma=2.92,pvalue=0,pvalueTTest=2.12203691375345e-50,
chr21	17205840	17205950	USP25	USP2500042	NA	4	0.720151481705604	4	3.71304457021414e-22	4	3.71304457021414e-22	NA	NA	SegRatio=0.72,AbsMeanSigma=2.92,pvalue=0,pvalueTTest=2.12203691375345e-50,
chr21	17214637	17214747	USP25	USP2500043	1.62262233969376	4	0.720151481705604	4	3.71304457021414e-22	4	3.71304457021414e-22	NA	NA	SegRatio=0.72,AbsMeanSigma=2.92,pvalue=0,pvalueTTest=2.12203691375345e-50,
chr21	17214721	17214836	USP25	USP2500044	0.719073572164034	4	0.720151481705604	4	3.71304457021414e-22	4	3.71304457021414e-22	NA	NA	SegRatio=0.72,AbsMeanSigma=2.92,pvalue=0,pvalueTTest=2.12203691375345e-50,
chr21	17214816	17214916	USP25	USP2500045	0.434854221961033	4	0.720151481705604	4	3.71304457021414e-22	4	3.71304457021414e-22	NA	NA	SegRatio=0.72,AbsMeanSigma=2.92,pvalue=0,pvalueTTest=2.12203691375345e-50,
chr21	17219914	17220011	USP25	USP2500046	0.888973297391772	4	0.720151481705604	4	3.71304457021414e-22	4	3.71304457021414e-22	NA	NA	SegRatio=0.72,AbsMeanSigma=2.92,pvalue=0,pvalueTTest=2.12203691375345e-50,
chr21	17220006	17220116	USP25	USP2500047	0.760376991581098	4	0.720151481705604	4	3.71304457021414e-22	4	3.71304457021414e-22	NA	NA	SegRatio=0.72,AbsMeanSigma=2.92,pvalue=0,pvalueTTest=2.12203691375345e-50,
chr21	17222039	17222131	USP25	USP2500048	0.802509856463697	4	0.720151481705604	4	3.71304457021414e-22	4	3.71304457021414e-22	NA	NA	SegRatio=0.72,AbsMeanSigma=2.92,pvalue=0,pvalueTTest=2.12203691375345e-50,
chr21	17222095	17222203	USP25	USP2500049	0.579492546223719	4	0.720151481705604	4	3.71304457021414e-22	4	3.71304457021414e-22	NA	NA	SegRatio=0.72,AbsMeanSigma=2.92,pvalue=0,pvalueTTest=2.12203691375345e-50,
chr21	17222188	17222305	USP25	USP2500050	NA	4	0.720151481705604	4	3.71304457021414e-22	4	3.71304457021414e-22	NA	NA	SegRatio=0.72,AbsMeanSigma=2.92,pvalue=0,pvalueTTest=2.12203691375345e-50,
chr21	17236528	17236638	USP25	USP2500051	0.870765199392572	4	0.720151481705604	4	3.71304457021414e-22	4	3.71304457021414e-22	NA	NA	SegRatio=0.72,AbsMeanSigma=2.92,pvalue=0,pvalueTTest=2.12203691375345e-50,
chr21	17236636	17236749	USP25	USP2500052	-0.0962389446554478	4	0.720151481705604	4	3.71304457021414e-22	4	3.71304457021414e-22	NA	NA	SegRatio=0.72,AbsMeanSigma=2.92,pvalue=0,pvalueTTest=2.12203691375345e-50,
chr21	17236737	17236861	USP25	USP2500053	NA	4	0.720151481705604	4	3.71304457021414e-22	4	3.71304457021414e-22	NA	NA	SegRatio=0.72,AbsMeanSigma=2.92,pvalue=0,pvalueTTest=2.12203691375345e-50,
chr21	17238509	17238617	USP25	USP2500054	NA	4	0.720151481705604	4	3.71304457021414e-22	4	3.71304457021414e-22	NA	NA	SegRatio=0.72,AbsMeanSigma=2.92,pvalue=0,pvalueTTest=2.12203691375345e-50,
chr21	17238614	17238712	USP25	USP2500055	0.767645873237805	4	0.720151481705604	4	3.71304457021414e-22	4	3.71304457021414e-22	NA	NA	SegRatio=0.72,AbsMeanSigma=2.92,pvalue=0,pvalueTTest=2.12203691375345e-50,
chr21	17242319	17242429	USP25	USP2500056	1.64742276504414	4	0.720151481705604	4	3.71304457021414e-22	4	3.71304457021414e-22	NA	NA	SegRatio=0.72,AbsMeanSigma=2.92,pvalue=0,pvalueTTest=2.12203691375345e-50,
chr21	17242401	17242517	USP25	USP2500057	0.749734857121479	4	0.720151481705604	4	3.71304457021414e-22	4	3.71304457021414e-22	NA	NA	SegRatio=0.72,AbsMeanSigma=2.92,pvalue=0,pvalueTTest=2.12203691375345e-50,
chr21	17246683	17246794	USP25	USP2500058	NA	4	0.720151481705604	4	3.71304457021414e-22	4	3.71304457021414e-22	NA	NA	SegRatio=0.72,AbsMeanSigma=2.92,pvalue=0,pvalueTTest=2.12203691375345e-50,
chr21	17246776	17246887	USP25	USP2500059	1.08305306613054	4	0.720151481705604	4	3.71304457021414e-22	4	3.71304457021414e-22	NA	NA	SegRatio=0.72,AbsMeanSigma=2.92,pvalue=0,pvalueTTest=2.12203691375345e-50,
chr21	17250038	17250149	USP25	USP2500060	0.55892914908752	4	0.720151481705604	4	3.71304457021414e-22	4	3.71304457021414e-22	NA	NA	SegRatio=0.72,AbsMeanSigma=2.92,pvalue=0,pvalueTTest=2.12203691375345e-50,
chr21	17250149	17250268	USP25	USP2500061	0.88062344329689	4	0.720151481705604	4	3.71304457021414e-22	4	3.71304457021414e-22	NA	NA	SegRatio=0.72,AbsMeanSigma=2.92,pvalue=0,pvalueTTest=2.12203691375345e-50,
chr21	17250232	17250325	USP25	USP2500062	0.47622866085283	4	0.720151481705604	4	3.71304457021414e-22	4	3.71304457021414e-22	NA	NA	SegRatio=0.72,AbsMeanSigma=2.92,pvalue=0,pvalueTTest=2.12203691375345e-50,
chr21	17250257	17250363	USP25	USP2500063	0.868719424511543	4	0.720151481705604	4	3.71304457021414e-22	4	3.71304457021414e-22	NA	NA	SegRatio=0.72,AbsMeanSigma=2.92,pvalue=0,pvalueTTest=2.12203691375345e-50,
chr21	17250575	17250683	USP25	USP2500064	0.917482637631653	4	0.720151481705604	4	3.71304457021414e-22	4	3.71304457021414e-22	NA	NA	SegRatio=0.72,AbsMeanSigma=2.92,pvalue=0,pvalueTTest=2.12203691375345e-50,
chr21	17250680	17250779	USP25	USP2500065	0.797967370626625	4	0.720151481705604	4	3.71304457021414e-22	4	3.71304457021414e-22	NA	NA	SegRatio=0.72,AbsMeanSigma=2.92,pvalue=0,pvalueTTest=2.12203691375345e-50,
chr21	17250745	17250862	USP25	USP2500066	0.8669374016312	4	0.720151481705604	4	3.71304457021414e-22	4	3.71304457021414e-22	NA	NA	SegRatio=0.72,AbsMeanSigma=2.92,pvalue=0,pvalueTTest=2.12203691375345e-50,
chr21	30396983	30397097	USP16	USP1600001	0.505861581794617	4	0.720151481705604	4	0.215821432811261	4.5	5.69028276886541e-17	NA	NA	SegRatio=0.72,AbsMeanSigma=2.92,pvalue=0,pvalueTTest=2.12203691375345e-50,
chr21	30397088	30397206	USP16	USP1600002	NA	4	0.720151481705604	4	0.215821432811261	4.5	5.69028276886541e-17	NA	NA	SegRatio=0.72,AbsMeanSigma=2.92,pvalue=0,pvalueTTest=2.12203691375345e-50,
chr21	30400211	30400300	USP16	USP1600003	NA	4	0.720151481705604	4	0.215821432811261	4.5	5.69028276886541e-17	NA	NA	SegRatio=0.72,AbsMeanSigma=2.92,pvalue=0,pvalueTTest=2.12203691375345e-50,
chr21	30400248	30400360	USP16	USP1600004	NA	4	0.720151481705604	4	0.215821432811261	4.5	5.69028276886541e-17	NA	NA	SegRatio=0.72,AbsMeanSigma=2.92,pvalue=0,pvalueTTest=2.12203691375345e-50,
chr21	30402865	30402977	USP16	USP1600005	1.08252918346092	4	0.720151481705604	4	0.215821432811261	4.5	5.69028276886541e-17	NA	NA	SegRatio=0.72,AbsMeanSigma=2.92,pvalue=0,pvalueTTest=2.12203691375345e-50,
chr21	30402962	30403058	USP16	USP1600006	0.851349949351623	4	0.720151481705604	4	0.215821432811261	4.5	5.69028276886541e-17	NA	NA	SegRatio=0.72,AbsMeanSigma=2.92,pvalue=0,pvalueTTest=2.12203691375345e-50,
chr21	30403006	30403119	USP16	USP1600007	0.72835191873964	4	0.720151481705604	4	0.215821432811261	4.5	5.69028276886541e-17	NA	NA	SegRatio=0.72,AbsMeanSigma=2.92,pvalue=0,pvalueTTest=2.12203691375345e-50,
chr21	30407088	30407191	USP16	USP1600008	0.764063463862675	4	0.720151481705604	4	0.215821432811261	4.5	5.69028276886541e-17	NA	NA	SegRatio=0.72,AbsMeanSigma=2.92,pvalue=0,pvalueTTest=2.12203691375345e-50,
chr21	30407172	30407282	USP16	USP1600009	0.298435900101383	4	0.720151481705604	4	0.215821432811261	4.5	5.69028276886541e-17	NA	NA	SegRatio=0.72,AbsMeanSigma=2.92,pvalue=0,pvalueTTest=2.12203691375345e-50,
chr21	30408518	30408625	USP16	USP1600010	0.996210587637	4	0.720151481705604	4	0.215821432811261	4.5	5.69028276886541e-17	NA	NA	SegRatio=0.72,AbsMeanSigma=2.92,pvalue=0,pvalueTTest=2.12203691375345e-50,
chr21	30408618	30408730	USP16	USP1600011	0.924787105434498	4	0.720151481705604	4	0.215821432811261	4.5	5.69028276886541e-17	NA	NA	SegRatio=0.72,AbsMeanSigma=2.92,pvalue=0,pvalueTTest=2.12203691375345e-50,
chr21	30409576	30409686	USP16	USP1600012	NA	4	0.720151481705604	4	0.215821432811261	4.5	5.69028276886541e-17	NA	NA	SegRatio=0.72,AbsMeanSigma=2.92,pvalue=0,pvalueTTest=2.12203691375345e-50,
chr21	30409623	30409733	USP16	USP1600013	0.695179347173634	4	0.720151481705604	4	0.215821432811261	4.5	5.69028276886541e-17	NA	NA	SegRatio=0.72,AbsMeanSigma=2.92,pvalue=0,pvalueTTest=2.12203691375345e-50,
chr21	30409717	30409823	USP16	USP1600014	0.967694743686038	4	0.720151481705604	4	0.215821432811261	4.5	5.69028276886541e-17	NA	NA	SegRatio=0.72,AbsMeanSigma=2.92,pvalue=0,pvalueTTest=2.12203691375345e-50,
chr21	30410613	30410726	USP16	USP1600015	0.656222181308037	4	0.720151481705604	4	0.215821432811261	4.5	5.69028276886541e-17	NA	NA	SegRatio=0.72,AbsMeanSigma=2.92,pvalue=0,pvalueTTest=2.12203691375345e-50,
chr21	30410681	30410774	USP16	USP1600016	0.644073149008209	4	0.720151481705604	4	0.215821432811261	4.5	5.69028276886541e-17	NA	NA	SegRatio=0.72,AbsMeanSigma=2.92,pvalue=0,pvalueTTest=2.12203691375345e-50,
chr21	30411325	30411439	USP16	USP1600017	0.576585559512304	4	0.720151481705604	4	0.215821432811261	4.5	5.69028276886541e-17	NA	NA	SegRatio=0.72,AbsMeanSigma=2.92,pvalue=0,pvalueTTest=2.12203691375345e-50,
chr21	30411389	30411493	USP16	USP1600018	0.564973904539035	4	0.720151481705604	4	0.215821432811261	4.5	5.69028276886541e-17	NA	NA	SegRatio=0.72,AbsMeanSigma=2.92,pvalue=0,pvalueTTest=2.12203691375345e-50,
chr21	30411468	30411582	USP16	USP1600019	0.577372898608163	4	0.720151481705604	4	0.215821432811261	4.5	5.69028276886541e-17	NA	NA	SegRatio=0.72,AbsMeanSigma=2.92,pvalue=0,pvalueTTest=2.12203691375345e-50,
chr21	30411777	30411886	USP16	USP1600020	0.906742001895274	4	0.720151481705604	4	0.215821432811261	4.5	5.69028276886541e-17	NA	NA	SegRatio=0.72,AbsMeanSigma=2.92,pvalue=0,pvalueTTest=2.12203691375345e-50,
chr21	30411862	30411972	USP16	USP1600021	0.598351764275674	4	0.720151481705604	4	0.215821432811261	4.5	5.69028276886541e-17	NA	NA	SegRatio=0.72,AbsMeanSigma=2.92,pvalue=0,pvalueTTest=2.12203691375345e-50,
chr21	30412857	30412968	USP16	USP1600022	NA	4	0.720151481705604	4	0.215821432811261	4.5	5.69028276886541e-17	NA	NA	SegRatio=0.72,AbsMeanSigma=2.92,pvalue=0,pvalueTTest=2.12203691375345e-50,
chr21	30412962	30413072	USP16	USP1600023	1.25153458977602	4	0.720151481705604	4	0.215821432811261	4.5	5.69028276886541e-17	NA	NA	SegRatio=0.72,AbsMeanSigma=2.92,pvalue=0,pvalueTTest=2.12203691375345e-50,
chr21	30414227	30414361	USP16	USP1600024	NA	4	0.720151481705604	4	0.215821432811261	4.5	5.69028276886541e-17	NA	NA	SegRatio=0.72,AbsMeanSigma=2.92,pvalue=0,pvalueTTest=2.12203691375345e-50,
chr21	30414317	30414423	USP16	USP1600025	0.997645741540014	4	0.720151481705604	4	0.215821432811261	4.5	5.69028276886541e-17	NA	NA	SegRatio=0.72,AbsMeanSigma=2.92,pvalue=0,pvalueTTest=2.12203691375345e-50,
chr21	30414394	30414494	USP16	USP1600026	1.65571888209252	4	0.720151481705604	4	0.215821432811261	4.5	5.69028276886541e-17	NA	NA	SegRatio=0.72,AbsMeanSigma=2.92,pvalue=0,pvalueTTest=2.12203691375345e-50,
chr21	30414738	30414830	USP16	USP1600027	0.817763429537745	4	0.720151481705604	4	0.215821432811261	4.5	5.69028276886541e-17	NA	NA	SegRatio=0.72,AbsMeanSigma=2.92,pvalue=0,pvalueTTest=2.12203691375345e-50,
chr21	30414826	30414940	USP16	USP1600028	0.857716829311435	4	0.720151481705604	4	0.215821432811261	4.5	5.69028276886541e-17	NA	NA	SegRatio=0.72,AbsMeanSigma=2.92,pvalue=0,pvalueTTest=2.12203691375345e-50,
chr21	30415765	30415862	USP16	USP1600029	1.00309938335502	4	0.720151481705604	4	0.215821432811261	4.5	5.69028276886541e-17	NA	NA	SegRatio=0.72,AbsMeanSigma=2.92,pvalue=0,pvalueTTest=2.12203691375345e-50,
chr21	30415813	30415922	USP16	USP1600030	0.880212186990093	4	0.720151481705604	4	0.215821432811261	4.5	5.69028276886541e-17	NA	NA	SegRatio=0.72,AbsMeanSigma=2.92,pvalue=0,pvalueTTest=2.12203691375345e-50,
chr21	30415871	30415984	USP16	USP1600031	1.04694718358568	4	0.720151481705604	4	0.215821432811261	4.5	5.69028276886541e-17	NA	NA	SegRatio=0.72,AbsMeanSigma=2.92,pvalue=0,pvalueTTest=2.12203691375345e-50,
chr21	30418875	30419009	USP16	USP1600032	-0.218023457587394	4	0.720151481705604	4	0.215821432811261	4.5	5.69028276886541e-17	NA	NA	SegRatio=0.72,AbsMeanSigma=2.92,pvalue=0,pvalueTTest=2.12203691375345e-50,
chr21	30419000	30419114	USP16	USP1600033	0.342072930556921	4	0.720151481705604	4	0.215821432811261	4.5	5.69028276886541e-17	NA	NA	SegRatio=0.72,AbsMeanSigma=2.92,pvalue=0,pvalueTTest=2.12203691375345e-50,
chr21	30419063	30419159	USP16	USP1600034	0.961894618450114	4	0.720151481705604	4	0.215821432811261	4.5	5.69028276886541e-17	NA	NA	SegRatio=0.72,AbsMeanSigma=2.92,pvalue=0,pvalueTTest=2.12203691375345e-50,
chr21	30419144	30419255	USP16	USP1600035	0.828484657191116	4	0.720151481705604	4	0.215821432811261	4.5	5.69028276886541e-17	NA	NA	SegRatio=0.72,AbsMeanSigma=2.92,pvalue=0,pvalueTTest=2.12203691375345e-50,
chr21	30419216	30419324	USP16	USP1600036	0.870549352049724	4	0.720151481705604	4	0.215821432811261	4.5	5.69028276886541e-17	NA	NA	SegRatio=0.72,AbsMeanSigma=2.92,pvalue=0,pvalueTTest=2.12203691375345e-50,
chr21	30419324	30419437	USP16	USP1600037	0.703446587396981	4	0.720151481705604	4	0.215821432811261	4.5	5.69028276886541e-17	NA	NA	SegRatio=0.72,AbsMeanSigma=2.92,pvalue=0,pvalueTTest=2.12203691375345e-50,
chr21	30419438	30419552	USP16	USP1600038	0.53490715182819	4	0.720151481705604	4	0.215821432811261	4.5	5.69028276886541e-17	NA	NA	SegRatio=0.72,AbsMeanSigma=2.92,pvalue=0,pvalueTTest=2.12203691375345e-50,
chr21	30419478	30419592	USP16	USP1600039	0.831686294392904	4	0.720151481705604	4	0.215821432811261	4.5	5.69028276886541e-17	NA	NA	SegRatio=0.72,AbsMeanSigma=2.92,pvalue=0,pvalueTTest=2.12203691375345e-50,
chr21	30419576	30419689	USP16	USP1600040	0.860426731626625	4	0.720151481705604	4	0.215821432811261	4.5	5.69028276886541e-17	NA	NA	SegRatio=0.72,AbsMeanSigma=2.92,pvalue=0,pvalueTTest=2.12203691375345e-50,
chr21	30421006	30421120	USP16	USP1600041	0.667091841207222	4	0.720151481705604	4	0.215821432811261	4.5	5.69028276886541e-17	NA	NA	SegRatio=0.72,AbsMeanSigma=2.92,pvalue=0,pvalueTTest=2.12203691375345e-50,
chr21	30421090	30421180	USP16	USP1600042	0.491455831836252	4	0.720151481705604	4	0.215821432811261	4.5	5.69028276886541e-17	NA	NA	SegRatio=0.72,AbsMeanSigma=2.92,pvalue=0,pvalueTTest=2.12203691375345e-50,
chr21	30421178	30421289	USP16	USP1600043	NA	4	0.720151481705604	4	0.215821432811261	4.5	5.69028276886541e-17	NA	NA	SegRatio=0.72,AbsMeanSigma=2.92,pvalue=0,pvalueTTest=2.12203691375345e-50,
chr21	30422380	30422492	USP16	USP1600044	0.948645479808509	4	0.720151481705604	4	0.215821432811261	4.5	5.69028276886541e-17	NA	NA	SegRatio=0.72,AbsMeanSigma=2.92,pvalue=0,pvalueTTest=2.12203691375345e-50,
chr21	30422478	30422589	USP16	USP1600045	0.97390546800711	4	0.720151481705604	4	0.215821432811261	4.5	5.69028276886541e-17	NA	NA	SegRatio=0.72,AbsMeanSigma=2.92,pvalue=0,pvalueTTest=2.12203691375345e-50,
chr21	30426083	30426199	USP16	USP1600046	0.582760559756151	4	0.720151481705604	4	0.215821432811261	4.5	5.69028276886541e-17	NA	NA	SegRatio=0.72,AbsMeanSigma=2.92,pvalue=0,pvalueTTest=2.12203691375345e-50,
chr21	30426194	30426309	USP16	USP1600047	0.495067272713297	4	0.720151481705604	4	0.215821432811261	4.5	5.69028276886541e-17	NA	NA	SegRatio=0.72,AbsMeanSigma=2.92,pvalue=0,pvalueTTest=2.12203691375345e-50,
chr21	30426354	30426466	USP16	USP1600048	NA	4	0.720151481705604	4	0.215821432811261	4.5	5.69028276886541e-17	NA	NA	SegRatio=0.72,AbsMeanSigma=2.92,pvalue=0,pvalueTTest=2.12203691375345e-50,
chr21	30426420	30426534	USP16	USP1600049	0.749091797291436	4	0.720151481705604	4	0.215821432811261	4.5	5.69028276886541e-17	NA	NA	SegRatio=0.72,AbsMeanSigma=2.92,pvalue=0,pvalueTTest=2.12203691375345e-50,
chr21	36164631	36164734	RUNX1	RUNX100001	NA	4	0.720151481705604	4	0.00972311565644	3.5	3.41423736532773e-09	NA	NA	SegRatio=0.72,AbsMeanSigma=2.92,pvalue=0,pvalueTTest=2.12203691375345e-50,
chr21	36164668	36164807	RUNX1	RUNX100002	NA	4	0.720151481705604	4	0.00972311565644	3.5	3.41423736532773e-09	NA	NA	SegRatio=0.72,AbsMeanSigma=2.92,pvalue=0,pvalueTTest=2.12203691375345e-50,
chr21	36164746	36164882	RUNX1	RUNX100003	NA	4	0.720151481705604	4	0.00972311565644	3.5	3.41423736532773e-09	NA	NA	SegRatio=0.72,AbsMeanSigma=2.92,pvalue=0,pvalueTTest=2.12203691375345e-50,
chr21	36164830	36164939	RUNX1	RUNX100004	1.06576799523947	4	0.720151481705604	4	0.00972311565644	3.5	3.41423736532773e-09	NA	NA	SegRatio=0.72,AbsMeanSigma=2.92,pvalue=0,pvalueTTest=2.12203691375345e-50,
chr21	36171575	36171694	RUNX1	RUNX100005	0.507973721585509	4	0.720151481705604	4	0.00972311565644	3.5	3.41423736532773e-09	NA	NA	SegRatio=0.72,AbsMeanSigma=2.92,pvalue=0,pvalueTTest=2.12203691375345e-50,
chr21	36171694	36171787	RUNX1	RUNX100006	0.706210644926446	4	0.720151481705604	4	0.00972311565644	3.5	3.41423736532773e-09	NA	NA	SegRatio=0.72,AbsMeanSigma=2.92,pvalue=0,pvalueTTest=2.12203691375345e-50,
chr21	36193930	36194042	RUNX1	RUNX100007	0.702813090462072	4	0.720151481705604	4	0.00972311565644	3.5	3.41423736532773e-09	NA	NA	SegRatio=0.72,AbsMeanSigma=2.92,pvalue=0,pvalueTTest=2.12203691375345e-50,
chr21	36206622	36206739	RUNX1	RUNX100008	0.422393123188155	4	0.720151481705604	4	0.00972311565644	3.5	3.41423736532773e-09	NA	NA	SegRatio=0.72,AbsMeanSigma=2.92,pvalue=0,pvalueTTest=2.12203691375345e-50,
chr21	36206725	36206847	RUNX1	RUNX100009	0.541228404658032	4	0.720151481705604	4	0.00972311565644	3.5	3.41423736532773e-09	NA	NA	SegRatio=0.72,AbsMeanSigma=2.92,pvalue=0,pvalueTTest=2.12203691375345e-50,
chr21	36206806	36206884	RUNX1	RUNX100010	0.307878471127407	4	0.720151481705604	4	0.00972311565644	3.5	3.41423736532773e-09	NA	NA	SegRatio=0.72,AbsMeanSigma=2.92,pvalue=0,pvalueTTest=2.12203691375345e-50,
chr21	36206885	36206983	RUNX1	RUNX100011	0.720151481705604	4	0.720151481705604	4	0.00972311565644	3.5	3.41423736532773e-09	NA	NA	SegRatio=0.72,AbsMeanSigma=2.92,pvalue=0,pvalueTTest=2.12203691375345e-50,
chr21	36231720	36231836	RUNX1	RUNX100012	0.606942207078627	4	0.720151481705604	4	0.00972311565644	3.5	3.41423736532773e-09	NA	NA	SegRatio=0.72,AbsMeanSigma=2.92,pvalue=0,pvalueTTest=2.12203691375345e-50,
chr21	36231822	36231933	RUNX1	RUNX100013	0.50758333558847	4	0.720151481705604	4	0.00972311565644	3.5	3.41423736532773e-09	NA	NA	SegRatio=0.72,AbsMeanSigma=2.92,pvalue=0,pvalueTTest=2.12203691375345e-50,
chr21	36252825	36252940	RUNX1	RUNX100014	0.419954303873297	4	0.720151481705604	4	0.00972311565644	3.5	3.41423736532773e-09	NA	NA	SegRatio=0.72,AbsMeanSigma=2.92,pvalue=0,pvalueTTest=2.12203691375345e-50,
chr21	36252896	36253009	RUNX1	RUNX100015	0.563446821685112	4	0.720151481705604	4	0.00972311565644	3.5	3.41423736532773e-09	NA	NA	SegRatio=0.72,AbsMeanSigma=2.92,pvalue=0,pvalueTTest=2.12203691375345e-50,
chr21	36252952	36253064	RUNX1	RUNX100016	0.857574467184576	4	0.720151481705604	4	0.00972311565644	3.5	3.41423736532773e-09	NA	NA	SegRatio=0.72,AbsMeanSigma=2.92,pvalue=0,pvalueTTest=2.12203691375345e-50,
chr21	36259049	36259193	RUNX1	RUNX100017	NA	4	0.720151481705604	4	0.00972311565644	3.5	3.41423736532773e-09	NA	NA	SegRatio=0.72,AbsMeanSigma=2.92,pvalue=0,pvalueTTest=2.12203691375345e-50,
chr21	36259204	36259334	RUNX1	RUNX100018	NA	4	0.720151481705604	4	0.00972311565644	3.5	3.41423736532773e-09	NA	NA	SegRatio=0.72,AbsMeanSigma=2.92,pvalue=0,pvalueTTest=2.12203691375345e-50,
chr21	36259340	36259439	RUNX1	RUNX100019	0.806419186497224	4	0.720151481705604	4	0.00972311565644	3.5	3.41423736532773e-09	NA	NA	SegRatio=0.72,AbsMeanSigma=2.92,pvalue=0,pvalueTTest=2.12203691375345e-50,
chr21	36265188	36265254	RUNX1	RUNX100020	NA	4	0.720151481705604	4	0.00972311565644	3.5	3.41423736532773e-09	NA	NA	SegRatio=0.72,AbsMeanSigma=2.92,pvalue=0,pvalueTTest=2.12203691375345e-50,
chr21	36265263	36265395	RUNX1	RUNX100021	0.592576797638019	4	0.720151481705604	4	0.00972311565644	3.5	3.41423736532773e-09	NA	NA	SegRatio=0.72,AbsMeanSigma=2.92,pvalue=0,pvalueTTest=2.12203691375345e-50,
chr21	36421091	36421209	RUNX1	RUNX100022	0.610530220765924	4	0.720151481705604	4	0.00972311565644	3.5	3.41423736532773e-09	NA	NA	SegRatio=0.72,AbsMeanSigma=2.92,pvalue=0,pvalueTTest=2.12203691375345e-50,
chr21	36421190	36421301	RUNX1	RUNX100023	NA	4	0.720151481705604	4	0.00972311565644	3.5	3.41423736532773e-09	NA	NA	SegRatio=0.72,AbsMeanSigma=2.92,pvalue=0,pvalueTTest=2.12203691375345e-50,
chr21	44473904	44474020	CBS	CBS00001	0.638130333711044	4	0.720151481705604	4	0.0240321824702036	3.5	1.64788654827148e-09	NA	NA	SegRatio=0.72,AbsMeanSigma=2.92,pvalue=0,pvalueTTest=2.12203691375345e-50,
chr21	44473995	44474100	CBS	CBS00002	0.727837637568779	4	0.720151481705604	4	0.0240321824702036	3.5	1.64788654827148e-09	NA	NA	SegRatio=0.72,AbsMeanSigma=2.92,pvalue=0,pvalueTTest=2.12203691375345e-50,
chr21	44476884	44476994	CBS	CBS00003	0.696993194755355	4	0.720151481705604	4	0.0240321824702036	3.5	1.64788654827148e-09	NA	NA	SegRatio=0.72,AbsMeanSigma=2.92,pvalue=0,pvalueTTest=2.12203691375345e-50,
chr21	44476961	44477044	CBS	CBS00004	0.405492761330553	4	0.720151481705604	4	0.0240321824702036	3.5	1.64788654827148e-09	NA	NA	SegRatio=0.72,AbsMeanSigma=2.92,pvalue=0,pvalueTTest=2.12203691375345e-50,
chr21	44478232	44478353	CBS	CBS00005	0.413898786568242	4	0.720151481705604	4	0.0240321824702036	3.5	1.64788654827148e-09	NA	NA	SegRatio=0.72,AbsMeanSigma=2.92,pvalue=0,pvalueTTest=2.12203691375345e-50,
chr21	44478341	44478462	CBS	CBS00006	0.680353232515135	4	0.720151481705604	4	0.0240321824702036	3.5	1.64788654827148e-09	NA	NA	SegRatio=0.72,AbsMeanSigma=2.92,pvalue=0,pvalueTTest=2.12203691375345e-50,
chr21	44478881	44478989	CBS	CBS00007	0.746435896437659	4	0.720151481705604	4	0.0240321824702036	3.5	1.64788654827148e-09	NA	NA	SegRatio=0.72,AbsMeanSigma=2.92,pvalue=0,pvalueTTest=2.12203691375345e-50,
chr21	44478983	44479104	CBS	CBS00008	0.514045569583504	4	0.720151481705604	4	0.0240321824702036	3.5	1.64788654827148e-09	NA	NA	SegRatio=0.72,AbsMeanSigma=2.92,pvalue=0,pvalueTTest=2.12203691375345e-50,
chr21	44480568	44480704	CBS	CBS00009	NA	4	0.720151481705604	4	0.0240321824702036	3.5	1.64788654827148e-09	NA	NA	SegRatio=0.72,AbsMeanSigma=2.92,pvalue=0,pvalueTTest=2.12203691375345e-50,
chr21	44482396	44482493	CBS	CBS00010	0.761122999329374	4	0.720151481705604	4	0.0240321824702036	3.5	1.64788654827148e-09	NA	NA	SegRatio=0.72,AbsMeanSigma=2.92,pvalue=0,pvalueTTest=2.12203691375345e-50,
chr21	44482487	44482557	CBS	CBS00011	0.201486947678548	4	0.720151481705604	4	0.0240321824702036	3.5	1.64788654827148e-09	NA	NA	SegRatio=0.72,AbsMeanSigma=2.92,pvalue=0,pvalueTTest=2.12203691375345e-50,
chr21	44483019	44483113	CBS	CBS00012	0.618743300829051	4	0.720151481705604	4	0.0240321824702036	3.5	1.64788654827148e-09	NA	NA	SegRatio=0.72,AbsMeanSigma=2.92,pvalue=0,pvalueTTest=2.12203691375345e-50,
chr21	44483061	44483182	CBS	CBS00013	NA	4	0.720151481705604	4	0.0240321824702036	3.5	1.64788654827148e-09	NA	NA	SegRatio=0.72,AbsMeanSigma=2.92,pvalue=0,pvalueTTest=2.12203691375345e-50,
chr21	44483122	44483234	CBS	CBS00014	NA	4	0.720151481705604	4	0.0240321824702036	3.5	1.64788654827148e-09	NA	NA	SegRatio=0.72,AbsMeanSigma=2.92,pvalue=0,pvalueTTest=2.12203691375345e-50,
chr21	44483952	44484072	CBS	CBS00015	0.80532774702098	4	0.720151481705604	4	0.0240321824702036	3.5	1.64788654827148e-09	NA	NA	SegRatio=0.72,AbsMeanSigma=2.92,pvalue=0,pvalueTTest=2.12203691375345e-50,
chr21	44484049	44484167	CBS	CBS00016	0.435764657840494	4	0.720151481705604	4	0.0240321824702036	3.5	1.64788654827148e-09	NA	NA	SegRatio=0.72,AbsMeanSigma=2.92,pvalue=0,pvalueTTest=2.12203691375345e-50,
chr21	44485255	44485372	CBS	CBS00017	0.444814109632992	4	0.720151481705604	4	0.0240321824702036	3.5	1.64788654827148e-09	NA	NA	SegRatio=0.72,AbsMeanSigma=2.92,pvalue=0,pvalueTTest=2.12203691375345e-50,
chr21	44485338	44485459	CBS	CBS00018	0.196701527684679	4	0.720151481705604	4	0.0240321824702036	3.5	1.64788654827148e-09	NA	NA	SegRatio=0.72,AbsMeanSigma=2.92,pvalue=0,pvalueTTest=2.12203691375345e-50,
chr21	44485468	44485565	CBS	CBS00019	0.454287776835928	4	0.720151481705604	4	0.0240321824702036	3.5	1.64788654827148e-09	NA	NA	SegRatio=0.72,AbsMeanSigma=2.92,pvalue=0,pvalueTTest=2.12203691375345e-50,
chr21	44485583	44485724	CBS	CBS00020	NA	4	0.720151481705604	4	0.0240321824702036	3.5	1.64788654827148e-09	NA	NA	SegRatio=0.72,AbsMeanSigma=2.92,pvalue=0,pvalueTTest=2.12203691375345e-50,
chr21	44485770	44485911	CBS	CBS00021	NA	4	0.720151481705604	4	0.0240321824702036	3.5	1.64788654827148e-09	NA	NA	SegRatio=0.72,AbsMeanSigma=2.92,pvalue=0,pvalueTTest=2.12203691375345e-50,
chr21	44486382	44486493	CBS	CBS00022	0.989409519243496	4	0.720151481705604	4	0.0240321824702036	3.5	1.64788654827148e-09	NA	NA	SegRatio=0.72,AbsMeanSigma=2.92,pvalue=0,pvalueTTest=2.12203691375345e-50,
chr21	44486476	44486613	CBS	CBS00023	0.266261414647876	4	0.720151481705604	4	0.0240321824702036	3.5	1.64788654827148e-09	NA	NA	SegRatio=0.72,AbsMeanSigma=2.92,pvalue=0,pvalueTTest=2.12203691375345e-50,
chr21	44488593	44488713	CBS	CBS00024	0.454853868427608	4	0.720151481705604	4	0.0240321824702036	3.5	1.64788654827148e-09	NA	NA	SegRatio=0.72,AbsMeanSigma=2.92,pvalue=0,pvalueTTest=2.12203691375345e-50,
chr21	44488692	44488801	CBS	CBS00025	1.08101265493844	4	0.720151481705604	4	0.0240321824702036	3.5	1.64788654827148e-09	NA	NA	SegRatio=0.72,AbsMeanSigma=2.92,pvalue=0,pvalueTTest=2.12203691375345e-50,
chr21	44492073	44492192	CBS	CBS00026	0.842508340158219	4	0.720151481705604	4	0.0240321824702036	3.5	1.64788654827148e-09	NA	NA	SegRatio=0.72,AbsMeanSigma=2.92,pvalue=0,pvalueTTest=2.12203691375345e-50,
chr21	44492199	44492293	CBS	CBS00027	NA	4	0.720151481705604	4	0.0240321824702036	3.5	1.64788654827148e-09	NA	NA	SegRatio=0.72,AbsMeanSigma=2.92,pvalue=0,pvalueTTest=2.12203691375345e-50,
chrX	14861624	14861710	FANCB	FANCB00001	NA	4	0.661131999621216	4	5.77640792653914e-14	4	5.77640792653914e-14	NA	NA	SegRatio=0.66,AbsMeanSigma=2.59,pvalue=0,pvalueTTest=4.64580125109663e-96,
chrX	14861651	14861762	FANCB	FANCB00002	0.565401068182681	4	0.661131999621216	4	5.77640792653914e-14	4	5.77640792653914e-14	NA	NA	SegRatio=0.66,AbsMeanSigma=2.59,pvalue=0,pvalueTTest=4.64580125109663e-96,
chrX	14861737	14861853	FANCB	FANCB00003	0.537935498677455	4	0.661131999621216	4	5.77640792653914e-14	4	5.77640792653914e-14	NA	NA	SegRatio=0.66,AbsMeanSigma=2.59,pvalue=0,pvalueTTest=4.64580125109663e-96,
chrX	14861843	14861955	FANCB	FANCB00004	0.911605002023994	4	0.661131999621216	4	5.77640792653914e-14	4	5.77640792653914e-14	NA	NA	SegRatio=0.66,AbsMeanSigma=2.59,pvalue=0,pvalueTTest=4.64580125109663e-96,
chrX	14861949	14862065	FANCB	FANCB00005	0.501538710006751	4	0.661131999621216	4	5.77640792653914e-14	4	5.77640792653914e-14	NA	NA	SegRatio=0.66,AbsMeanSigma=2.59,pvalue=0,pvalueTTest=4.64580125109663e-96,
chrX	14862058	14862149	FANCB	FANCB00006	NA	4	0.661131999621216	4	5.77640792653914e-14	4	5.77640792653914e-14	NA	NA	SegRatio=0.66,AbsMeanSigma=2.59,pvalue=0,pvalueTTest=4.64580125109663e-96,
chrX	14862602	14862714	FANCB	FANCB00007	0.538489124317293	4	0.661131999621216	4	5.77640792653914e-14	4	5.77640792653914e-14	NA	NA	SegRatio=0.66,AbsMeanSigma=2.59,pvalue=0,pvalueTTest=4.64580125109663e-96,
chrX	14862706	14862825	FANCB	FANCB00008	0.464031921075887	4	0.661131999621216	4	5.77640792653914e-14	4	5.77640792653914e-14	NA	NA	SegRatio=0.66,AbsMeanSigma=2.59,pvalue=0,pvalueTTest=4.64580125109663e-96,
chrX	14862778	14862876	FANCB	FANCB00009	0.890270796102905	4	0.661131999621216	4	5.77640792653914e-14	4	5.77640792653914e-14	NA	NA	SegRatio=0.66,AbsMeanSigma=2.59,pvalue=0,pvalueTTest=4.64580125109663e-96,
chrX	14862845	14862957	FANCB	FANCB00010	1.10863451219559	4	0.661131999621216	4	5.77640792653914e-14	4	5.77640792653914e-14	NA	NA	SegRatio=0.66,AbsMeanSigma=2.59,pvalue=0,pvalueTTest=4.64580125109663e-96,
chrX	14862899	14863005	FANCB	FANCB00011	1.48981856773088	4	0.661131999621216	4	5.77640792653914e-14	4	5.77640792653914e-14	NA	NA	SegRatio=0.66,AbsMeanSigma=2.59,pvalue=0,pvalueTTest=4.64580125109663e-96,
chrX	14863005	14863112	FANCB	FANCB00012	0.530433078467813	4	0.661131999621216	4	5.77640792653914e-14	4	5.77640792653914e-14	NA	NA	SegRatio=0.66,AbsMeanSigma=2.59,pvalue=0,pvalueTTest=4.64580125109663e-96,
chrX	14863067	14863182	FANCB	FANCB00013	0.847461120956828	4	0.661131999621216	4	5.77640792653914e-14	4	5.77640792653914e-14	NA	NA	SegRatio=0.66,AbsMeanSigma=2.59,pvalue=0,pvalueTTest=4.64580125109663e-96,
chrX	14863166	14863273	FANCB	FANCB00014	0.805754962032779	4	0.661131999621216	4	5.77640792653914e-14	4	5.77640792653914e-14	NA	NA	SegRatio=0.66,AbsMeanSigma=2.59,pvalue=0,pvalueTTest=4.64580125109663e-96,
chrX	14863238	14863337	FANCB	FANCB00015	0.56070443393516	4	0.661131999621216	4	5.77640792653914e-14	4	5.77640792653914e-14	NA	NA	SegRatio=0.66,AbsMeanSigma=2.59,pvalue=0,pvalueTTest=4.64580125109663e-96,
chrX	14863277	14863383	FANCB	FANCB00016	0.431996010903758	4	0.661131999621216	4	5.77640792653914e-14	4	5.77640792653914e-14	NA	NA	SegRatio=0.66,AbsMeanSigma=2.59,pvalue=0,pvalueTTest=4.64580125109663e-96,
chrX	14863311	14863426	FANCB	FANCB00017	0.634181411516352	4	0.661131999621216	4	5.77640792653914e-14	4	5.77640792653914e-14	NA	NA	SegRatio=0.66,AbsMeanSigma=2.59,pvalue=0,pvalueTTest=4.64580125109663e-96,
chrX	14863403	14863513	FANCB	FANCB00018	NA	4	0.661131999621216	4	5.77640792653914e-14	4	5.77640792653914e-14	NA	NA	SegRatio=0.66,AbsMeanSigma=2.59,pvalue=0,pvalueTTest=4.64580125109663e-96,
chrX	14868601	14868713	FANCB	FANCB00019	-0.280669428704379	4	0.661131999621216	4	5.77640792653914e-14	4	5.77640792653914e-14	NA	NA	SegRatio=0.66,AbsMeanSigma=2.59,pvalue=0,pvalueTTest=4.64580125109663e-96,
chrX	14868670	14868767	FANCB	FANCB00020	1.01294632528628	4	0.661131999621216	4	5.77640792653914e-14	4	5.77640792653914e-14	NA	NA	SegRatio=0.66,AbsMeanSigma=2.59,pvalue=0,pvalueTTest=4.64580125109663e-96,
chrX	14868758	14868870	FANCB	FANCB00021	NA	4	0.661131999621216	4	5.77640792653914e-14	4	5.77640792653914e-14	NA	NA	SegRatio=0.66,AbsMeanSigma=2.59,pvalue=0,pvalueTTest=4.64580125109663e-96,
chrX	14871063	14871174	FANCB	FANCB00022	NA	4	0.661131999621216	4	5.77640792653914e-14	4	5.77640792653914e-14	NA	NA	SegRatio=0.66,AbsMeanSigma=2.59,pvalue=0,pvalueTTest=4.64580125109663e-96,
chrX	14871155	14871259	FANCB	FANCB00023	0.378639316117447	4	0.661131999621216	4	5.77640792653914e-14	4	5.77640792653914e-14	NA	NA	SegRatio=0.66,AbsMeanSigma=2.59,pvalue=0,pvalueTTest=4.64580125109663e-96,
chrX	14871204	14871313	FANCB	FANCB00024	0.631371337115053	4	0.661131999621216	4	5.77640792653914e-14	4	5.77640792653914e-14	NA	NA	SegRatio=0.66,AbsMeanSigma=2.59,pvalue=0,pvalueTTest=4.64580125109663e-96,
chrX	14875926	14876038	FANCB	FANCB00025	0.514668259829119	4	0.661131999621216	4	5.77640792653914e-14	4	5.77640792653914e-14	NA	NA	SegRatio=0.66,AbsMeanSigma=2.59,pvalue=0,pvalueTTest=4.64580125109663e-96,
chrX	14876008	14876120	FANCB	FANCB00026	0.970186029340728	4	0.661131999621216	4	5.77640792653914e-14	4	5.77640792653914e-14	NA	NA	SegRatio=0.66,AbsMeanSigma=2.59,pvalue=0,pvalueTTest=4.64580125109663e-96,
chrX	14877269	14877379	FANCB	FANCB00027	1.24320073154743	4	0.661131999621216	4	5.77640792653914e-14	4	5.77640792653914e-14	NA	NA	SegRatio=0.66,AbsMeanSigma=2.59,pvalue=0,pvalueTTest=4.64580125109663e-96,
chrX	14877356	14877461	FANCB	FANCB00028	0.437825689485121	4	0.661131999621216	4	5.77640792653914e-14	4	5.77640792653914e-14	NA	NA	SegRatio=0.66,AbsMeanSigma=2.59,pvalue=0,pvalueTTest=4.64580125109663e-96,
chrX	14877416	14877520	FANCB	FANCB00029	0.970682926022692	4	0.661131999621216	4	5.77640792653914e-14	4	5.77640792653914e-14	NA	NA	SegRatio=0.66,AbsMeanSigma=2.59,pvalue=0,pvalueTTest=4.64580125109663e-96,
chrX	14882657	14882775	FANCB	FANCB00030	0.584526672383194	4	0.661131999621216	4	5.77640792653914e-14	4	5.77640792653914e-14	NA	NA	SegRatio=0.66,AbsMeanSigma=2.59,pvalue=0,pvalueTTest=4.64580125109663e-96,
chrX	14882769	14882886	FANCB	FANCB00031	0.426238463196247	4	0.661131999621216	4	5.77640792653914e-14	4	5.77640792653914e-14	NA	NA	SegRatio=0.66,AbsMeanSigma=2.59,pvalue=0,pvalueTTest=4.64580125109663e-96,
chrX	14882810	14882925	FANCB	FANCB00032	0.323346915059813	4	0.661131999621216	4	5.77640792653914e-14	4	5.77640792653914e-14	NA	NA	SegRatio=0.66,AbsMeanSigma=2.59,pvalue=0,pvalueTTest=4.64580125109663e-96,
chrX	14882907	14883022	FANCB	FANCB00033	0.9717606496986	4	0.661131999621216	4	5.77640792653914e-14	4	5.77640792653914e-14	NA	NA	SegRatio=0.66,AbsMeanSigma=2.59,pvalue=0,pvalueTTest=4.64580125109663e-96,
chrX	14883023	14883139	FANCB	FANCB00034	0.987288933233901	4	0.661131999621216	4	5.77640792653914e-14	4	5.77640792653914e-14	NA	NA	SegRatio=0.66,AbsMeanSigma=2.59,pvalue=0,pvalueTTest=4.64580125109663e-96,
chrX	14883071	14883178	FANCB	FANCB00035	0.470265342402646	4	0.661131999621216	4	5.77640792653914e-14	4	5.77640792653914e-14	NA	NA	SegRatio=0.66,AbsMeanSigma=2.59,pvalue=0,pvalueTTest=4.64580125109663e-96,
chrX	14883159	14883265	FANCB	FANCB00036	0.736441256741867	4	0.661131999621216	4	5.77640792653914e-14	4	5.77640792653914e-14	NA	NA	SegRatio=0.66,AbsMeanSigma=2.59,pvalue=0,pvalueTTest=4.64580125109663e-96,
chrX	14883248	14883358	FANCB	FANCB00037	1.30882442669516	4	0.661131999621216	4	5.77640792653914e-14	4	5.77640792653914e-14	NA	NA	SegRatio=0.66,AbsMeanSigma=2.59,pvalue=0,pvalueTTest=4.64580125109663e-96,
chrX	14883281	14883412	FANCB	FANCB00038	1.08173323222598	4	0.661131999621216	4	5.77640792653914e-14	4	5.77640792653914e-14	NA	NA	SegRatio=0.66,AbsMeanSigma=2.59,pvalue=0,pvalueTTest=4.64580125109663e-96,
chrX	14883383	14883474	FANCB	FANCB00039	0.731469375332982	4	0.661131999621216	4	5.77640792653914e-14	4	5.77640792653914e-14	NA	NA	SegRatio=0.66,AbsMeanSigma=2.59,pvalue=0,pvalueTTest=4.64580125109663e-96,
chrX	14883462	14883573	FANCB	FANCB00040	0.717376879602864	4	0.661131999621216	4	5.77640792653914e-14	4	5.77640792653914e-14	NA	NA	SegRatio=0.66,AbsMeanSigma=2.59,pvalue=0,pvalueTTest=4.64580125109663e-96,
chrX	14883498	14883608	FANCB	FANCB00041	0.449299105230401	4	0.661131999621216	4	5.77640792653914e-14	4	5.77640792653914e-14	NA	NA	SegRatio=0.66,AbsMeanSigma=2.59,pvalue=0,pvalueTTest=4.64580125109663e-96,
chrX	14883605	14883723	FANCB	FANCB00042	0.731314558315349	4	0.661131999621216	4	5.77640792653914e-14	4	5.77640792653914e-14	NA	NA	SegRatio=0.66,AbsMeanSigma=2.59,pvalue=0,pvalueTTest=4.64580125109663e-96,
chrX	47058147	47058250	UBA1	UBA100001	0.721483750947291	4	0.661131999621216	4	0.0171901305546555	3.5	1.05008196143333e-30	NA	NA	SegRatio=0.66,AbsMeanSigma=2.59,pvalue=0,pvalueTTest=4.64580125109663e-96,
chrX	47058189	47058310	UBA1	UBA100002	0.680274967600628	4	0.661131999621216	4	0.0171901305546555	3.5	1.05008196143333e-30	NA	NA	SegRatio=0.66,AbsMeanSigma=2.59,pvalue=0,pvalueTTest=4.64580125109663e-96,
chrX	47058267	47058388	UBA1	UBA100003	0.860996359064265	4	0.661131999621216	4	0.0171901305546555	3.5	1.05008196143333e-30	NA	NA	SegRatio=0.66,AbsMeanSigma=2.59,pvalue=0,pvalueTTest=4.64580125109663e-96,
chrX	47058423	47058539	UBA1	UBA100004	0.656080925181254	4	0.661131999621216	4	0.0171901305546555	3.5	1.05008196143333e-30	NA	NA	SegRatio=0.66,AbsMeanSigma=2.59,pvalue=0,pvalueTTest=4.64580125109663e-96,
chrX	47058566	47058682	UBA1	UBA100005	0.49311378126063	4	0.661131999621216	4	0.0171901305546555	3.5	1.05008196143333e-30	NA	NA	SegRatio=0.66,AbsMeanSigma=2.59,pvalue=0,pvalueTTest=4.64580125109663e-96,
chrX	47058662	47058779	UBA1	UBA100006	0.546258842217559	4	0.661131999621216	4	0.0171901305546555	3.5	1.05008196143333e-30	NA	NA	SegRatio=0.66,AbsMeanSigma=2.59,pvalue=0,pvalueTTest=4.64580125109663e-96,
chrX	47058771	47058875	UBA1	UBA100007	0.403113854138365	4	0.661131999621216	4	0.0171901305546555	3.5	1.05008196143333e-30	NA	NA	SegRatio=0.66,AbsMeanSigma=2.59,pvalue=0,pvalueTTest=4.64580125109663e-96,
chrX	47058875	47058993	UBA1	UBA100008	0.519731728731804	4	0.661131999621216	4	0.0171901305546555	3.5	1.05008196143333e-30	NA	NA	SegRatio=0.66,AbsMeanSigma=2.59,pvalue=0,pvalueTTest=4.64580125109663e-96,
chrX	47058966	47059062	UBA1	UBA100009	0.187813801576419	4	0.661131999621216	4	0.0171901305546555	3.5	1.05008196143333e-30	NA	NA	SegRatio=0.66,AbsMeanSigma=2.59,pvalue=0,pvalueTTest=4.64580125109663e-96,
chrX	47060245	47060360	UBA1	UBA100010	0.441229143511579	4	0.661131999621216	4	0.0171901305546555	3.5	1.05008196143333e-30	NA	NA	SegRatio=0.66,AbsMeanSigma=2.59,pvalue=0,pvalueTTest=4.64580125109663e-96,
chrX	47060354	47060461	UBA1	UBA100011	0.47567015912686	4	0.661131999621216	4	0.0171901305546555	3.5	1.05008196143333e-30	NA	NA	SegRatio=0.66,AbsMeanSigma=2.59,pvalue=0,pvalueTTest=4.64580125109663e-96,
chrX	47060595	47060712	UBA1	UBA100012	NA	4	0.661131999621216	4	0.0171901305546555	3.5	1.05008196143333e-30	NA	NA	SegRatio=0.66,AbsMeanSigma=2.59,pvalue=0,pvalueTTest=4.64580125109663e-96,
chrX	47060697	47060809	UBA1	UBA100013	0.711357046756723	4	0.661131999621216	4	0.0171901305546555	3.5	1.05008196143333e-30	NA	NA	SegRatio=0.66,AbsMeanSigma=2.59,pvalue=0,pvalueTTest=4.64580125109663e-96,
chrX	47060836	47060954	UBA1	UBA100014	0.674013491091913	4	0.661131999621216	4	0.0171901305546555	3.5	1.05008196143333e-30	NA	NA	SegRatio=0.66,AbsMeanSigma=2.59,pvalue=0,pvalueTTest=4.64580125109663e-96,
chrX	47060880	47060995	UBA1	UBA100015	0.592924550695907	4	0.661131999621216	4	0.0171901305546555	3.5	1.05008196143333e-30	NA	NA	SegRatio=0.66,AbsMeanSigma=2.59,pvalue=0,pvalueTTest=4.64580125109663e-96,
chrX	47060987	47061107	UBA1	UBA100016	0.615942314830598	4	0.661131999621216	4	0.0171901305546555	3.5	1.05008196143333e-30	NA	NA	SegRatio=0.66,AbsMeanSigma=2.59,pvalue=0,pvalueTTest=4.64580125109663e-96,
chrX	47061533	47061652	UBA1	UBA100017	0.791875839133641	4	0.661131999621216	4	0.0171901305546555	3.5	1.05008196143333e-30	NA	NA	SegRatio=0.66,AbsMeanSigma=2.59,pvalue=0,pvalueTTest=4.64580125109663e-96,
chrX	47061592	47061706	UBA1	UBA100018	0.52842271380267	4	0.661131999621216	4	0.0171901305546555	3.5	1.05008196143333e-30	NA	NA	SegRatio=0.66,AbsMeanSigma=2.59,pvalue=0,pvalueTTest=4.64580125109663e-96,
chrX	47061663	47061777	UBA1	UBA100019	0.381025970687649	4	0.661131999621216	4	0.0171901305546555	3.5	1.05008196143333e-30	NA	NA	SegRatio=0.66,AbsMeanSigma=2.59,pvalue=0,pvalueTTest=4.64580125109663e-96,
chrX	47061740	47061858	UBA1	UBA100020	0.651480773377261	4	0.661131999621216	4	0.0171901305546555	3.5	1.05008196143333e-30	NA	NA	SegRatio=0.66,AbsMeanSigma=2.59,pvalue=0,pvalueTTest=4.64580125109663e-96,
chrX	47061784	47061896	UBA1	UBA100021	0.55553272030178	4	0.661131999621216	4	0.0171901305546555	3.5	1.05008196143333e-30	NA	NA	SegRatio=0.66,AbsMeanSigma=2.59,pvalue=0,pvalueTTest=4.64580125109663e-96,
chrX	47061878	47061997	UBA1	UBA100022	0.525625572371321	4	0.661131999621216	4	0.0171901305546555	3.5	1.05008196143333e-30	NA	NA	SegRatio=0.66,AbsMeanSigma=2.59,pvalue=0,pvalueTTest=4.64580125109663e-96,
chrX	47062010	47062130	UBA1	UBA100023	0.543173248223706	4	0.661131999621216	4	0.0171901305546555	3.5	1.05008196143333e-30	NA	NA	SegRatio=0.66,AbsMeanSigma=2.59,pvalue=0,pvalueTTest=4.64580125109663e-96,
chrX	47062113	47062202	UBA1	UBA100024	0.336888964592404	4	0.661131999621216	4	0.0171901305546555	3.5	1.05008196143333e-30	NA	NA	SegRatio=0.66,AbsMeanSigma=2.59,pvalue=0,pvalueTTest=4.64580125109663e-96,
chrX	47062182	47062296	UBA1	UBA100025	0.484640205328865	4	0.661131999621216	4	0.0171901305546555	3.5	1.05008196143333e-30	NA	NA	SegRatio=0.66,AbsMeanSigma=2.59,pvalue=0,pvalueTTest=4.64580125109663e-96,
chrX	47062310	47062424	UBA1	UBA100026	0.840503244283393	4	0.661131999621216	4	0.0171901305546555	3.5	1.05008196143333e-30	NA	NA	SegRatio=0.66,AbsMeanSigma=2.59,pvalue=0,pvalueTTest=4.64580125109663e-96,
chrX	47062384	47062502	UBA1	UBA100027	0.690361584325477	4	0.661131999621216	4	0.0171901305546555	3.5	1.05008196143333e-30	NA	NA	SegRatio=0.66,AbsMeanSigma=2.59,pvalue=0,pvalueTTest=4.64580125109663e-96,
chrX	47062451	47062570	UBA1	UBA100028	0.448766882033665	4	0.661131999621216	4	0.0171901305546555	3.5	1.05008196143333e-30	NA	NA	SegRatio=0.66,AbsMeanSigma=2.59,pvalue=0,pvalueTTest=4.64580125109663e-96,
chrX	47062569	47062685	UBA1	UBA100029	0.634937723482491	4	0.661131999621216	4	0.0171901305546555	3.5	1.05008196143333e-30	NA	NA	SegRatio=0.66,AbsMeanSigma=2.59,pvalue=0,pvalueTTest=4.64580125109663e-96,
chrX	47062898	47063013	UBA1	UBA100030	0.624665872005827	4	0.661131999621216	4	0.0171901305546555	3.5	1.05008196143333e-30	NA	NA	SegRatio=0.66,AbsMeanSigma=2.59,pvalue=0,pvalueTTest=4.64580125109663e-96,
chrX	47062977	47063095	UBA1	UBA100031	0.623067340014475	4	0.661131999621216	4	0.0171901305546555	3.5	1.05008196143333e-30	NA	NA	SegRatio=0.66,AbsMeanSigma=2.59,pvalue=0,pvalueTTest=4.64580125109663e-96,
chrX	47063068	47063206	UBA1	UBA100032	0.834997974136418	4	0.661131999621216	4	0.0171901305546555	3.5	1.05008196143333e-30	NA	NA	SegRatio=0.66,AbsMeanSigma=2.59,pvalue=0,pvalueTTest=4.64580125109663e-96,
chrX	47065284	47065392	UBA1	UBA100033	0.860203688107236	4	0.661131999621216	4	0.0171901305546555	3.5	1.05008196143333e-30	NA	NA	SegRatio=0.66,AbsMeanSigma=2.59,pvalue=0,pvalueTTest=4.64580125109663e-96,
chrX	47065347	47065463	UBA1	UBA100034	0.81879748893341	4	0.661131999621216	4	0.0171901305546555	3.5	1.05008196143333e-30	NA	NA	SegRatio=0.66,AbsMeanSigma=2.59,pvalue=0,pvalueTTest=4.64580125109663e-96,
chrX	47065454	47065570	UBA1	UBA100035	0.671027893775771	4	0.661131999621216	4	0.0171901305546555	3.5	1.05008196143333e-30	NA	NA	SegRatio=0.66,AbsMeanSigma=2.59,pvalue=0,pvalueTTest=4.64580125109663e-96,
chrX	47065610	47065719	UBA1	UBA100036	0.340770009613466	4	0.661131999621216	4	0.0171901305546555	3.5	1.05008196143333e-30	NA	NA	SegRatio=0.66,AbsMeanSigma=2.59,pvalue=0,pvalueTTest=4.64580125109663e-96,
chrX	47065678	47065796	UBA1	UBA100037	0.49890681658011	4	0.661131999621216	4	0.0171901305546555	3.5	1.05008196143333e-30	NA	NA	SegRatio=0.66,AbsMeanSigma=2.59,pvalue=0,pvalueTTest=4.64580125109663e-96,
chrX	47065752	47065846	UBA1	UBA100038	0.387517986716925	4	0.661131999621216	4	0.0171901305546555	3.5	1.05008196143333e-30	NA	NA	SegRatio=0.66,AbsMeanSigma=2.59,pvalue=0,pvalueTTest=4.64580125109663e-96,
chrX	47065828	47065942	UBA1	UBA100039	0.803545603366134	4	0.661131999621216	4	0.0171901305546555	3.5	1.05008196143333e-30	NA	NA	SegRatio=0.66,AbsMeanSigma=2.59,pvalue=0,pvalueTTest=4.64580125109663e-96,
chrX	47068952	47069068	UBA1	UBA100040	0.113857197287249	4	0.661131999621216	4	0.0171901305546555	3.5	1.05008196143333e-30	NA	NA	SegRatio=0.66,AbsMeanSigma=2.59,pvalue=0,pvalueTTest=4.64580125109663e-96,
chrX	47069043	47069159	UBA1	UBA100041	0.583080978200563	4	0.661131999621216	4	0.0171901305546555	3.5	1.05008196143333e-30	NA	NA	SegRatio=0.66,AbsMeanSigma=2.59,pvalue=0,pvalueTTest=4.64580125109663e-96,
chrX	47069245	47069365	UBA1	UBA100042	0.643343806243577	4	0.661131999621216	4	0.0171901305546555	3.5	1.05008196143333e-30	NA	NA	SegRatio=0.66,AbsMeanSigma=2.59,pvalue=0,pvalueTTest=4.64580125109663e-96,
chrX	47069353	47069473	UBA1	UBA100043	0.607686149725196	4	0.661131999621216	4	0.0171901305546555	3.5	1.05008196143333e-30	NA	NA	SegRatio=0.66,AbsMeanSigma=2.59,pvalue=0,pvalueTTest=4.64580125109663e-96,
chrX	47069483	47069595	UBA1	UBA100044	0.73700606308311	4	0.661131999621216	4	0.0171901305546555	3.5	1.05008196143333e-30	NA	NA	SegRatio=0.66,AbsMeanSigma=2.59,pvalue=0,pvalueTTest=4.64580125109663e-96,
chrX	47070208	47070325	UBA1	UBA100045	0.692243157131325	4	0.661131999621216	4	0.0171901305546555	3.5	1.05008196143333e-30	NA	NA	SegRatio=0.66,AbsMeanSigma=2.59,pvalue=0,pvalueTTest=4.64580125109663e-96,
chrX	47070325	47070441	UBA1	UBA100046	0.672109249849358	4	0.661131999621216	4	0.0171901305546555	3.5	1.05008196143333e-30	NA	NA	SegRatio=0.66,AbsMeanSigma=2.59,pvalue=0,pvalueTTest=4.64580125109663e-96,
chrX	47070409	47070526	UBA1	UBA100047	0.620196797339098	4	0.661131999621216	4	0.0171901305546555	3.5	1.05008196143333e-30	NA	NA	SegRatio=0.66,AbsMeanSigma=2.59,pvalue=0,pvalueTTest=4.64580125109663e-96,
chrX	47070456	47070574	UBA1	UBA100048	0.513658204514639	4	0.661131999621216	4	0.0171901305546555	3.5	1.05008196143333e-30	NA	NA	SegRatio=0.66,AbsMeanSigma=2.59,pvalue=0,pvalueTTest=4.64580125109663e-96,
chrX	47070539	47070629	UBA1	UBA100049	0.489038317630387	4	0.661131999621216	4	0.0171901305546555	3.5	1.05008196143333e-30	NA	NA	SegRatio=0.66,AbsMeanSigma=2.59,pvalue=0,pvalueTTest=4.64580125109663e-96,
chrX	47070629	47070750	UBA1	UBA100050	0.661131999621216	4	0.661131999621216	4	0.0171901305546555	3.5	1.05008196143333e-30	NA	NA	SegRatio=0.66,AbsMeanSigma=2.59,pvalue=0,pvalueTTest=4.64580125109663e-96,
chrX	47071780	47071894	UBA1	UBA100051	0.759688079201215	4	0.661131999621216	4	0.0171901305546555	3.5	1.05008196143333e-30	NA	NA	SegRatio=0.66,AbsMeanSigma=2.59,pvalue=0,pvalueTTest=4.64580125109663e-96,
chrX	47071883	47072001	UBA1	UBA100052	0.508400044584533	4	0.661131999621216	4	0.0171901305546555	3.5	1.05008196143333e-30	NA	NA	SegRatio=0.66,AbsMeanSigma=2.59,pvalue=0,pvalueTTest=4.64580125109663e-96,
chrX	47072112	47072227	UBA1	UBA100053	0.288054110776942	4	0.661131999621216	4	0.0171901305546555	3.5	1.05008196143333e-30	NA	NA	SegRatio=0.66,AbsMeanSigma=2.59,pvalue=0,pvalueTTest=4.64580125109663e-96,
chrX	47072209	47072327	UBA1	UBA100054	0.77649184496134	4	0.661131999621216	4	0.0171901305546555	3.5	1.05008196143333e-30	NA	NA	SegRatio=0.66,AbsMeanSigma=2.59,pvalue=0,pvalueTTest=4.64580125109663e-96,
chrX	47072349	47072464	UBA1	UBA100055	0.846317758249662	4	0.661131999621216	4	0.0171901305546555	3.5	1.05008196143333e-30	NA	NA	SegRatio=0.66,AbsMeanSigma=2.59,pvalue=0,pvalueTTest=4.64580125109663e-96,
chrX	47072393	47072511	UBA1	UBA100056	0.660149170964097	4	0.661131999621216	4	0.0171901305546555	3.5	1.05008196143333e-30	NA	NA	SegRatio=0.66,AbsMeanSigma=2.59,pvalue=0,pvalueTTest=4.64580125109663e-96,
chrX	47072510	47072629	UBA1	UBA100057	0.337870079695107	4	0.661131999621216	4	0.0171901305546555	3.5	1.05008196143333e-30	NA	NA	SegRatio=0.66,AbsMeanSigma=2.59,pvalue=0,pvalueTTest=4.64580125109663e-96,
chrX	47073703	47073809	UBA1	UBA100058	0.916700911839501	4	0.661131999621216	4	0.0171901305546555	3.5	1.05008196143333e-30	NA	NA	SegRatio=0.66,AbsMeanSigma=2.59,pvalue=0,pvalueTTest=4.64580125109663e-96,
chrX	47073808	47073927	UBA1	UBA100059	0.86013924446187	4	0.661131999621216	4	0.0171901305546555	3.5	1.05008196143333e-30	NA	NA	SegRatio=0.66,AbsMeanSigma=2.59,pvalue=0,pvalueTTest=4.64580125109663e-96,
chrX	47073919	47074037	UBA1	UBA100060	0.431508349095069	4	0.661131999621216	4	0.0171901305546555	3.5	1.05008196143333e-30	NA	NA	SegRatio=0.66,AbsMeanSigma=2.59,pvalue=0,pvalueTTest=4.64580125109663e-96,
chrX	47074028	47074136	UBA1	UBA100061	0.815262456213683	4	0.661131999621216	4	0.0171901305546555	3.5	1.05008196143333e-30	NA	NA	SegRatio=0.66,AbsMeanSigma=2.59,pvalue=0,pvalueTTest=4.64580125109663e-96,
chrX	47074147	47074261	UBA1	UBA100062	0.563322879349627	4	0.661131999621216	4	0.0171901305546555	3.5	1.05008196143333e-30	NA	NA	SegRatio=0.66,AbsMeanSigma=2.59,pvalue=0,pvalueTTest=4.64580125109663e-96,
chrX	47074210	47074302	UBA1	UBA100063	0.674892984226113	4	0.661131999621216	4	0.0171901305546555	3.5	1.05008196143333e-30	NA	NA	SegRatio=0.66,AbsMeanSigma=2.59,pvalue=0,pvalueTTest=4.64580125109663e-96,
chrX	47074303	47074424	UBA1	UBA100064	0.351738355318709	4	0.661131999621216	4	0.0171901305546555	3.5	1.05008196143333e-30	NA	NA	SegRatio=0.66,AbsMeanSigma=2.59,pvalue=0,pvalueTTest=4.64580125109663e-96,
chrX	48649478	48649595	GATA1	GATA100001	NA	4	0.661131999621216	4	0.00134971413505417	3	0.000100852173878593	NA	NA	SegRatio=0.66,AbsMeanSigma=2.59,pvalue=0,pvalueTTest=4.64580125109663e-96,
chrX	48649584	48649743	GATA1	GATA100002.GATA100003	NA	4	0.661131999621216	4	0.00134971413505417	3	0.000100852173878593	NA	NA	SegRatio=0.66,AbsMeanSigma=2.59,pvalue=0,pvalueTTest=4.64580125109663e-96,
chrX	48649739	48649860	GATA1	GATA100004	0.834793475567288	4	0.661131999621216	4	0.00134971413505417	3	0.000100852173878593	NA	NA	SegRatio=0.66,AbsMeanSigma=2.59,pvalue=0,pvalueTTest=4.64580125109663e-96,
chrX	48650210	48650272	GATA1	GATA100005	NA	4	0.661131999621216	4	0.00134971413505417	3	0.000100852173878593	NA	NA	SegRatio=0.66,AbsMeanSigma=2.59,pvalue=0,pvalueTTest=4.64580125109663e-96,
chrX	48650273	48650390	GATA1	GATA100006	0.0596963569423746	4	0.661131999621216	4	0.00134971413505417	3	0.000100852173878593	NA	NA	SegRatio=0.66,AbsMeanSigma=2.59,pvalue=0,pvalueTTest=4.64580125109663e-96,
chrX	48650361	48650431	GATA1	GATA100007	0.77820559329256	4	0.661131999621216	4	0.00134971413505417	3	0.000100852173878593	NA	NA	SegRatio=0.66,AbsMeanSigma=2.59,pvalue=0,pvalueTTest=4.64580125109663e-96,
chrX	48650408	48650524	GATA1	GATA100008	0.373803323588392	4	0.661131999621216	4	0.00134971413505417	3	0.000100852173878593	NA	NA	SegRatio=0.66,AbsMeanSigma=2.59,pvalue=0,pvalueTTest=4.64580125109663e-96,
chrX	48650513	48650621	GATA1	GATA100009	0.280414117215755	4	0.661131999621216	4	0.00134971413505417	3	0.000100852173878593	NA	NA	SegRatio=0.66,AbsMeanSigma=2.59,pvalue=0,pvalueTTest=4.64580125109663e-96,
chrX	48650584	48650679	GATA1	GATA100010	0.268347925118267	4	0.661131999621216	4	0.00134971413505417	3	0.000100852173878593	NA	NA	SegRatio=0.66,AbsMeanSigma=2.59,pvalue=0,pvalueTTest=4.64580125109663e-96,
chrX	48650691	48650795	GATA1	GATA100011	0.48072229866293	4	0.661131999621216	4	0.00134971413505417	3	0.000100852173878593	NA	NA	SegRatio=0.66,AbsMeanSigma=2.59,pvalue=0,pvalueTTest=4.64580125109663e-96,
chrX	48650748	48650862	GATA1	GATA100012	0.538523656238997	4	0.661131999621216	4	0.00134971413505417	3	0.000100852173878593	NA	NA	SegRatio=0.66,AbsMeanSigma=2.59,pvalue=0,pvalueTTest=4.64580125109663e-96,
chrX	48650844	48650956	GATA1	GATA100013	0.642486299037975	4	0.661131999621216	4	0.00134971413505417	3	0.000100852173878593	NA	NA	SegRatio=0.66,AbsMeanSigma=2.59,pvalue=0,pvalueTTest=4.64580125109663e-96,
chrX	48651491	48651597	GATA1	GATA100014	0.516314836218071	4	0.661131999621216	4	0.00134971413505417	3	0.000100852173878593	NA	NA	SegRatio=0.66,AbsMeanSigma=2.59,pvalue=0,pvalueTTest=4.64580125109663e-96,
chrX	48651581	48651689	GATA1	GATA100015	0.621983084329399	4	0.661131999621216	4	0.00134971413505417	3	0.000100852173878593	NA	NA	SegRatio=0.66,AbsMeanSigma=2.59,pvalue=0,pvalueTTest=4.64580125109663e-96,
chrX	48651650	48651742	GATA1	GATA100016	0.439948901173795	4	0.661131999621216	4	0.00134971413505417	3	0.000100852173878593	NA	NA	SegRatio=0.66,AbsMeanSigma=2.59,pvalue=0,pvalueTTest=4.64580125109663e-96,
chrX	48652121	48652231	GATA1	GATA100017	0.0509063717692676	4	0.661131999621216	4	0.00134971413505417	3	0.000100852173878593	NA	NA	SegRatio=0.66,AbsMeanSigma=2.59,pvalue=0,pvalueTTest=4.64580125109663e-96,
chrX	48652229	48652351	GATA1	GATA100018	0.305251492121968	4	0.661131999621216	4	0.00134971413505417	3	0.000100852173878593	NA	NA	SegRatio=0.66,AbsMeanSigma=2.59,pvalue=0,pvalueTTest=4.64580125109663e-96,
chrX	48652336	48652454	GATA1	GATA100019	NA	4	0.661131999621216	4	0.00134971413505417	3	0.000100852173878593	NA	NA	SegRatio=0.66,AbsMeanSigma=2.59,pvalue=0,pvalueTTest=4.64580125109663e-96,
chrX	48652417	48652541	GATA1	GATA100020	0.130470699403491	4	0.661131999621216	4	0.00134971413505417	3	0.000100852173878593	NA	NA	SegRatio=0.66,AbsMeanSigma=2.59,pvalue=0,pvalueTTest=4.64580125109663e-96,
chrX	48652489	48652607	GATA1	GATA100021	-0.187957121491543	4	0.661131999621216	4	0.00134971413505417	3	0.000100852173878593	NA	NA	SegRatio=0.66,AbsMeanSigma=2.59,pvalue=0,pvalueTTest=4.64580125109663e-96,
chrX	77227092	77227212	ATP7A	ATP7A00001	0.20407996861971	4	0.661131999621216	4	1.23776819361443e-29	4	1.23776819361443e-29	NA	NA	SegRatio=0.66,AbsMeanSigma=2.59,pvalue=0,pvalueTTest=4.64580125109663e-96,
chrX	77227210	77227327	ATP7A	ATP7A00002	0.515679620292806	4	0.661131999621216	4	1.23776819361443e-29	4	1.23776819361443e-29	NA	NA	SegRatio=0.66,AbsMeanSigma=2.59,pvalue=0,pvalueTTest=4.64580125109663e-96,
chrX	77243672	77243790	ATP7A	ATP7A00003	0.613244477054218	4	0.661131999621216	4	1.23776819361443e-29	4	1.23776819361443e-29	NA	NA	SegRatio=0.66,AbsMeanSigma=2.59,pvalue=0,pvalueTTest=4.64580125109663e-96,
chrX	77243746	77243860	ATP7A	ATP7A00004	0.717310194175647	4	0.661131999621216	4	1.23776819361443e-29	4	1.23776819361443e-29	NA	NA	SegRatio=0.66,AbsMeanSigma=2.59,pvalue=0,pvalueTTest=4.64580125109663e-96,
chrX	77243804	77243916	ATP7A	ATP7A00005	0.804030388908613	4	0.661131999621216	4	1.23776819361443e-29	4	1.23776819361443e-29	NA	NA	SegRatio=0.66,AbsMeanSigma=2.59,pvalue=0,pvalueTTest=4.64580125109663e-96,
chrX	77243909	77244027	ATP7A	ATP7A00006	0.971678824947784	4	0.661131999621216	4	1.23776819361443e-29	4	1.23776819361443e-29	NA	NA	SegRatio=0.66,AbsMeanSigma=2.59,pvalue=0,pvalueTTest=4.64580125109663e-96,
chrX	77244012	77244123	ATP7A	ATP7A00007	0.569851191081265	4	0.661131999621216	4	1.23776819361443e-29	4	1.23776819361443e-29	NA	NA	SegRatio=0.66,AbsMeanSigma=2.59,pvalue=0,pvalueTTest=4.64580125109663e-96,
chrX	77244108	77244204	ATP7A	ATP7A00008	0.66646780429949	4	0.661131999621216	4	1.23776819361443e-29	4	1.23776819361443e-29	NA	NA	SegRatio=0.66,AbsMeanSigma=2.59,pvalue=0,pvalueTTest=4.64580125109663e-96,
chrX	77244179	77244293	ATP7A	ATP7A00009	0.40868585111887	4	0.661131999621216	4	1.23776819361443e-29	4	1.23776819361443e-29	NA	NA	SegRatio=0.66,AbsMeanSigma=2.59,pvalue=0,pvalueTTest=4.64580125109663e-96,
chrX	77244697	77244814	ATP7A	ATP7A00010	0.593694403134819	4	0.661131999621216	4	1.23776819361443e-29	4	1.23776819361443e-29	NA	NA	SegRatio=0.66,AbsMeanSigma=2.59,pvalue=0,pvalueTTest=4.64580125109663e-96,
chrX	77244790	77244905	ATP7A	ATP7A00011	0.655342726964307	4	0.661131999621216	4	1.23776819361443e-29	4	1.23776819361443e-29	NA	NA	SegRatio=0.66,AbsMeanSigma=2.59,pvalue=0,pvalueTTest=4.64580125109663e-96,
chrX	77244906	77245018	ATP7A	ATP7A00012	0.651234748745602	4	0.661131999621216	4	1.23776819361443e-29	4	1.23776819361443e-29	NA	NA	SegRatio=0.66,AbsMeanSigma=2.59,pvalue=0,pvalueTTest=4.64580125109663e-96,
chrX	77244996	77245084	ATP7A	ATP7A00013	NA	4	0.661131999621216	4	1.23776819361443e-29	4	1.23776819361443e-29	NA	NA	SegRatio=0.66,AbsMeanSigma=2.59,pvalue=0,pvalueTTest=4.64580125109663e-96,
chrX	77245079	77245195	ATP7A	ATP7A00014	0.93052861113515	4	0.661131999621216	4	1.23776819361443e-29	4	1.23776819361443e-29	NA	NA	SegRatio=0.66,AbsMeanSigma=2.59,pvalue=0,pvalueTTest=4.64580125109663e-96,
chrX	77245186	77245295	ATP7A	ATP7A00015	0.551266921219094	4	0.661131999621216	4	1.23776819361443e-29	4	1.23776819361443e-29	NA	NA	SegRatio=0.66,AbsMeanSigma=2.59,pvalue=0,pvalueTTest=4.64580125109663e-96,
chrX	77245295	77245411	ATP7A	ATP7A00016	0.66018575133034	4	0.661131999621216	4	1.23776819361443e-29	4	1.23776819361443e-29	NA	NA	SegRatio=0.66,AbsMeanSigma=2.59,pvalue=0,pvalueTTest=4.64580125109663e-96,
chrX	77245412	77245529	ATP7A	ATP7A00017	0.835618149273063	4	0.661131999621216	4	1.23776819361443e-29	4	1.23776819361443e-29	NA	NA	SegRatio=0.66,AbsMeanSigma=2.59,pvalue=0,pvalueTTest=4.64580125109663e-96,
chrX	77253892	77253993	ATP7A	ATP7A00018	0.927861914169661	4	0.661131999621216	4	1.23776819361443e-29	4	1.23776819361443e-29	NA	NA	SegRatio=0.66,AbsMeanSigma=2.59,pvalue=0,pvalueTTest=4.64580125109663e-96,
chrX	77253976	77254071	ATP7A	ATP7A00019	0.650130721851816	4	0.661131999621216	4	1.23776819361443e-29	4	1.23776819361443e-29	NA	NA	SegRatio=0.66,AbsMeanSigma=2.59,pvalue=0,pvalueTTest=4.64580125109663e-96,
chrX	77254070	77254181	ATP7A	ATP7A00020	0.819604586694423	4	0.661131999621216	4	1.23776819361443e-29	4	1.23776819361443e-29	NA	NA	SegRatio=0.66,AbsMeanSigma=2.59,pvalue=0,pvalueTTest=4.64580125109663e-96,
chrX	77254179	77254297	ATP7A	ATP7A00021	0.903462191113737	4	0.661131999621216	4	1.23776819361443e-29	4	1.23776819361443e-29	NA	NA	SegRatio=0.66,AbsMeanSigma=2.59,pvalue=0,pvalueTTest=4.64580125109663e-96,
chrX	77258596	77258711	ATP7A	ATP7A00022	0.678529762708117	4	0.661131999621216	4	1.23776819361443e-29	4	1.23776819361443e-29	NA	NA	SegRatio=0.66,AbsMeanSigma=2.59,pvalue=0,pvalueTTest=4.64580125109663e-96,
chrX	77258668	77258782	ATP7A	ATP7A00023	0.561118290251272	4	0.661131999621216	4	1.23776819361443e-29	4	1.23776819361443e-29	NA	NA	SegRatio=0.66,AbsMeanSigma=2.59,pvalue=0,pvalueTTest=4.64580125109663e-96,
chrX	77264557	77264664	ATP7A	ATP7A00024	1.01765751692188	4	0.661131999621216	4	1.23776819361443e-29	4	1.23776819361443e-29	NA	NA	SegRatio=0.66,AbsMeanSigma=2.59,pvalue=0,pvalueTTest=4.64580125109663e-96,
chrX	77264632	77264749	ATP7A	ATP7A00025	0.639561541068596	4	0.661131999621216	4	1.23776819361443e-29	4	1.23776819361443e-29	NA	NA	SegRatio=0.66,AbsMeanSigma=2.59,pvalue=0,pvalueTTest=4.64580125109663e-96,
chrX	77264732	77264827	ATP7A	ATP7A00026	0.528076221933495	4	0.661131999621216	4	1.23776819361443e-29	4	1.23776819361443e-29	NA	NA	SegRatio=0.66,AbsMeanSigma=2.59,pvalue=0,pvalueTTest=4.64580125109663e-96,
chrX	77266602	77266711	ATP7A	ATP7A00027	0.303350551785397	4	0.661131999621216	4	1.23776819361443e-29	4	1.23776819361443e-29	NA	NA	SegRatio=0.66,AbsMeanSigma=2.59,pvalue=0,pvalueTTest=4.64580125109663e-96,
chrX	77266707	77266842	ATP7A	ATP7A00028	0.469954395643222	4	0.661131999621216	4	1.23776819361443e-29	4	1.23776819361443e-29	NA	NA	SegRatio=0.66,AbsMeanSigma=2.59,pvalue=0,pvalueTTest=4.64580125109663e-96,
chrX	77266914	77267026	ATP7A	ATP7A00029	0.727622841030388	4	0.661131999621216	4	1.23776819361443e-29	4	1.23776819361443e-29	NA	NA	SegRatio=0.66,AbsMeanSigma=2.59,pvalue=0,pvalueTTest=4.64580125109663e-96,
chrX	77266969	77267087	ATP7A	ATP7A00030	0.815096380378423	4	0.661131999621216	4	1.23776819361443e-29	4	1.23776819361443e-29	NA	NA	SegRatio=0.66,AbsMeanSigma=2.59,pvalue=0,pvalueTTest=4.64580125109663e-96,
chrX	77267052	77267167	ATP7A	ATP7A00031	0.194612686655652	4	0.661131999621216	4	1.23776819361443e-29	4	1.23776819361443e-29	NA	NA	SegRatio=0.66,AbsMeanSigma=2.59,pvalue=0,pvalueTTest=4.64580125109663e-96,
chrX	77267143	77267253	ATP7A	ATP7A00032	0.837836758647508	4	0.661131999621216	4	1.23776819361443e-29	4	1.23776819361443e-29	NA	NA	SegRatio=0.66,AbsMeanSigma=2.59,pvalue=0,pvalueTTest=4.64580125109663e-96,
chrX	77268298	77268413	ATP7A	ATP7A00033	0.860325348247438	4	0.661131999621216	4	1.23776819361443e-29	4	1.23776819361443e-29	NA	NA	SegRatio=0.66,AbsMeanSigma=2.59,pvalue=0,pvalueTTest=4.64580125109663e-96,
chrX	77268399	77268508	ATP7A	ATP7A00034	0.552316205108977	4	0.661131999621216	4	1.23776819361443e-29	4	1.23776819361443e-29	NA	NA	SegRatio=0.66,AbsMeanSigma=2.59,pvalue=0,pvalueTTest=4.64580125109663e-96,
chrX	77268489	77268603	ATP7A	ATP7A00035	0.705500591681424	4	0.661131999621216	4	1.23776819361443e-29	4	1.23776819361443e-29	NA	NA	SegRatio=0.66,AbsMeanSigma=2.59,pvalue=0,pvalueTTest=4.64580125109663e-96,
chrX	77268526	77268640	ATP7A	ATP7A00036	0.802390659616396	4	0.661131999621216	4	1.23776819361443e-29	4	1.23776819361443e-29	NA	NA	SegRatio=0.66,AbsMeanSigma=2.59,pvalue=0,pvalueTTest=4.64580125109663e-96,
chrX	77270087	77270196	ATP7A	ATP7A00037	0.369356575816441	4	0.661131999621216	4	1.23776819361443e-29	4	1.23776819361443e-29	NA	NA	SegRatio=0.66,AbsMeanSigma=2.59,pvalue=0,pvalueTTest=4.64580125109663e-96,
chrX	77270169	77270255	ATP7A	ATP7A00038	0.995883746930348	4	0.661131999621216	4	1.23776819361443e-29	4	1.23776819361443e-29	NA	NA	SegRatio=0.66,AbsMeanSigma=2.59,pvalue=0,pvalueTTest=4.64580125109663e-96,
chrX	77270235	77270342	ATP7A	ATP7A00039	NA	4	0.661131999621216	4	1.23776819361443e-29	4	1.23776819361443e-29	NA	NA	SegRatio=0.66,AbsMeanSigma=2.59,pvalue=0,pvalueTTest=4.64580125109663e-96,
chrX	77271226	77271332	ATP7A	ATP7A00040	0.795682191895896	4	0.661131999621216	4	1.23776819361443e-29	4	1.23776819361443e-29	NA	NA	SegRatio=0.66,AbsMeanSigma=2.59,pvalue=0,pvalueTTest=4.64580125109663e-96,
chrX	77271267	77271369	ATP7A	ATP7A00041	0.453126366655208	4	0.661131999621216	4	1.23776819361443e-29	4	1.23776819361443e-29	NA	NA	SegRatio=0.66,AbsMeanSigma=2.59,pvalue=0,pvalueTTest=4.64580125109663e-96,
chrX	77271318	77271419	ATP7A	ATP7A00042	1.01075603035634	4	0.661131999621216	4	1.23776819361443e-29	4	1.23776819361443e-29	NA	NA	SegRatio=0.66,AbsMeanSigma=2.59,pvalue=0,pvalueTTest=4.64580125109663e-96,
chrX	77275715	77275829	ATP7A	ATP7A00043	0.673412571673422	4	0.661131999621216	4	1.23776819361443e-29	4	1.23776819361443e-29	NA	NA	SegRatio=0.66,AbsMeanSigma=2.59,pvalue=0,pvalueTTest=4.64580125109663e-96,
chrX	77275767	77275879	ATP7A	ATP7A00044	0.471075372411374	4	0.661131999621216	4	1.23776819361443e-29	4	1.23776819361443e-29	NA	NA	SegRatio=0.66,AbsMeanSigma=2.59,pvalue=0,pvalueTTest=4.64580125109663e-96,
chrX	77275876	77275991	ATP7A	ATP7A00045	0.538860939112244	4	0.661131999621216	4	1.23776819361443e-29	4	1.23776819361443e-29	NA	NA	SegRatio=0.66,AbsMeanSigma=2.59,pvalue=0,pvalueTTest=4.64580125109663e-96,
chrX	77276394	77276500	ATP7A	ATP7A00046	0.751935065143575	4	0.661131999621216	4	1.23776819361443e-29	4	1.23776819361443e-29	NA	NA	SegRatio=0.66,AbsMeanSigma=2.59,pvalue=0,pvalueTTest=4.64580125109663e-96,
chrX	77276487	77276595	ATP7A	ATP7A00047	0.433465394898143	4	0.661131999621216	4	1.23776819361443e-29	4	1.23776819361443e-29	NA	NA	SegRatio=0.66,AbsMeanSigma=2.59,pvalue=0,pvalueTTest=4.64580125109663e-96,
chrX	77284710	77284825	ATP7A	ATP7A00048	0.76471494944929	4	0.661131999621216	4	1.23776819361443e-29	4	1.23776819361443e-29	NA	NA	SegRatio=0.66,AbsMeanSigma=2.59,pvalue=0,pvalueTTest=4.64580125109663e-96,
chrX	77284813	77284927	ATP7A	ATP7A00049	0.531833599968952	4	0.661131999621216	4	1.23776819361443e-29	4	1.23776819361443e-29	NA	NA	SegRatio=0.66,AbsMeanSigma=2.59,pvalue=0,pvalueTTest=4.64580125109663e-96,
chrX	77284914	77285029	ATP7A	ATP7A00050	0.432091172102938	4	0.661131999621216	4	1.23776819361443e-29	4	1.23776819361443e-29	NA	NA	SegRatio=0.66,AbsMeanSigma=2.59,pvalue=0,pvalueTTest=4.64580125109663e-96,
chrX	77286875	77286993	ATP7A	ATP7A00051	0.542444135502582	4	0.661131999621216	4	1.23776819361443e-29	4	1.23776819361443e-29	NA	NA	SegRatio=0.66,AbsMeanSigma=2.59,pvalue=0,pvalueTTest=4.64580125109663e-96,
chrX	77286940	77287044	ATP7A	ATP7A00052	0.717492686158691	4	0.661131999621216	4	1.23776819361443e-29	4	1.23776819361443e-29	NA	NA	SegRatio=0.66,AbsMeanSigma=2.59,pvalue=0,pvalueTTest=4.64580125109663e-96,
chrX	77287044	77287150	ATP7A	ATP7A00053	0.667450869162629	4	0.661131999621216	4	1.23776819361443e-29	4	1.23776819361443e-29	NA	NA	SegRatio=0.66,AbsMeanSigma=2.59,pvalue=0,pvalueTTest=4.64580125109663e-96,
chrX	77289057	77289153	ATP7A	ATP7A00054	0.432671267683684	4	0.661131999621216	4	1.23776819361443e-29	4	1.23776819361443e-29	NA	NA	SegRatio=0.66,AbsMeanSigma=2.59,pvalue=0,pvalueTTest=4.64580125109663e-96,
chrX	77289150	77289257	ATP7A	ATP7A00055	0.4584289756858	4	0.661131999621216	4	1.23776819361443e-29	4	1.23776819361443e-29	NA	NA	SegRatio=0.66,AbsMeanSigma=2.59,pvalue=0,pvalueTTest=4.64580125109663e-96,
chrX	77289257	77289368	ATP7A	ATP7A00056	0.867053518757325	4	0.661131999621216	4	1.23776819361443e-29	4	1.23776819361443e-29	NA	NA	SegRatio=0.66,AbsMeanSigma=2.59,pvalue=0,pvalueTTest=4.64580125109663e-96,
chrX	77294264	77294378	ATP7A	ATP7A00057	0.47167344966406	4	0.661131999621216	4	1.23776819361443e-29	4	1.23776819361443e-29	NA	NA	SegRatio=0.66,AbsMeanSigma=2.59,pvalue=0,pvalueTTest=4.64580125109663e-96,
chrX	77294346	77294457	ATP7A	ATP7A00058	1.13033761090419	4	0.661131999621216	4	1.23776819361443e-29	4	1.23776819361443e-29	NA	NA	SegRatio=0.66,AbsMeanSigma=2.59,pvalue=0,pvalueTTest=4.64580125109663e-96,
chrX	77294458	77294567	ATP7A	ATP7A00059	1.09984941273917	4	0.661131999621216	4	1.23776819361443e-29	4	1.23776819361443e-29	NA	NA	SegRatio=0.66,AbsMeanSigma=2.59,pvalue=0,pvalueTTest=4.64580125109663e-96,
chrX	77295991	77296103	ATP7A	ATP7A00060	0.826316145188322	4	0.661131999621216	4	1.23776819361443e-29	4	1.23776819361443e-29	NA	NA	SegRatio=0.66,AbsMeanSigma=2.59,pvalue=0,pvalueTTest=4.64580125109663e-96,
chrX	77296089	77296191	ATP7A	ATP7A00061	0.621682492789389	4	0.661131999621216	4	1.23776819361443e-29	4	1.23776819361443e-29	NA	NA	SegRatio=0.66,AbsMeanSigma=2.59,pvalue=0,pvalueTTest=4.64580125109663e-96,
chrX	77296181	77296289	ATP7A	ATP7A00062	NA	4	0.661131999621216	4	1.23776819361443e-29	4	1.23776819361443e-29	NA	NA	SegRatio=0.66,AbsMeanSigma=2.59,pvalue=0,pvalueTTest=4.64580125109663e-96,
chrX	77298021	77298120	ATP7A	ATP7A00063	0.822320190781492	4	0.661131999621216	4	1.23776819361443e-29	4	1.23776819361443e-29	NA	NA	SegRatio=0.66,AbsMeanSigma=2.59,pvalue=0,pvalueTTest=4.64580125109663e-96,
chrX	77298116	77298229	ATP7A	ATP7A00064	0.601689290811721	4	0.661131999621216	4	1.23776819361443e-29	4	1.23776819361443e-29	NA	NA	SegRatio=0.66,AbsMeanSigma=2.59,pvalue=0,pvalueTTest=4.64580125109663e-96,
chrX	77298222	77298328	ATP7A	ATP7A00065	0.248716855687388	4	0.661131999621216	4	1.23776819361443e-29	4	1.23776819361443e-29	NA	NA	SegRatio=0.66,AbsMeanSigma=2.59,pvalue=0,pvalueTTest=4.64580125109663e-96,
chrX	77298751	77298862	ATP7A	ATP7A00066	NA	4	0.661131999621216	4	1.23776819361443e-29	4	1.23776819361443e-29	NA	NA	SegRatio=0.66,AbsMeanSigma=2.59,pvalue=0,pvalueTTest=4.64580125109663e-96,
chrX	77298827	77298925	ATP7A	ATP7A00067	0.593371581747131	4	0.661131999621216	4	1.23776819361443e-29	4	1.23776819361443e-29	NA	NA	SegRatio=0.66,AbsMeanSigma=2.59,pvalue=0,pvalueTTest=4.64580125109663e-96,
chrX	77298875	77298981	ATP7A	ATP7A00068	0.749866871834199	4	0.661131999621216	4	1.23776819361443e-29	4	1.23776819361443e-29	NA	NA	SegRatio=0.66,AbsMeanSigma=2.59,pvalue=0,pvalueTTest=4.64580125109663e-96,
chrX	77300900	77301015	ATP7A	ATP7A00069	0.185873367538864	4	0.661131999621216	4	1.23776819361443e-29	4	1.23776819361443e-29	NA	NA	SegRatio=0.66,AbsMeanSigma=2.59,pvalue=0,pvalueTTest=4.64580125109663e-96,
chrX	77300990	77301081	ATP7A	ATP7A00070	1.02404450964882	4	0.661131999621216	4	1.23776819361443e-29	4	1.23776819361443e-29	NA	NA	SegRatio=0.66,AbsMeanSigma=2.59,pvalue=0,pvalueTTest=4.64580125109663e-96,
chrX	77301036	77301156	ATP7A	ATP7A00071	0.77524824885414	4	0.661131999621216	4	1.23776819361443e-29	4	1.23776819361443e-29	NA	NA	SegRatio=0.66,AbsMeanSigma=2.59,pvalue=0,pvalueTTest=4.64580125109663e-96,
chrX	77301749	77301864	ATP7A	ATP7A00072	NA	4	0.661131999621216	4	1.23776819361443e-29	4	1.23776819361443e-29	NA	NA	SegRatio=0.66,AbsMeanSigma=2.59,pvalue=0,pvalueTTest=4.64580125109663e-96,
chrX	77301855	77301959	ATP7A	ATP7A00073	1.10518729940776	4	0.661131999621216	4	1.23776819361443e-29	4	1.23776819361443e-29	NA	NA	SegRatio=0.66,AbsMeanSigma=2.59,pvalue=0,pvalueTTest=4.64580125109663e-96,
chrX	77301888	77302003	ATP7A	ATP7A00074	0.7862792173155	4	0.661131999621216	4	1.23776819361443e-29	4	1.23776819361443e-29	NA	NA	SegRatio=0.66,AbsMeanSigma=2.59,pvalue=0,pvalueTTest=4.64580125109663e-96,
chrX	77302004	77302115	ATP7A	ATP7A00075	0.681916537658331	4	0.661131999621216	4	1.23776819361443e-29	4	1.23776819361443e-29	NA	NA	SegRatio=0.66,AbsMeanSigma=2.59,pvalue=0,pvalueTTest=4.64580125109663e-96,
chrX	85119576	85119690	CHM	CHM00001	0.567299409449824	4	0.661131999621216	4	0.0211863553159846	4.5	5.72614871781252e-15	NA	NA	SegRatio=0.66,AbsMeanSigma=2.59,pvalue=0,pvalueTTest=4.64580125109663e-96,
chrX	85119689	85119807	CHM	CHM00002	0.433877212625854	4	0.661131999621216	4	0.0211863553159846	4.5	5.72614871781252e-15	NA	NA	SegRatio=0.66,AbsMeanSigma=2.59,pvalue=0,pvalueTTest=4.64580125109663e-96,
chrX	85119760	85119876	CHM	CHM00003	0.597969701169747	4	0.661131999621216	4	0.0211863553159846	4.5	5.72614871781252e-15	NA	NA	SegRatio=0.66,AbsMeanSigma=2.59,pvalue=0,pvalueTTest=4.64580125109663e-96,
chrX	85128029	85128142	CHM	CHM00004	0.80483390418744	4	0.661131999621216	4	0.0211863553159846	4.5	5.72614871781252e-15	NA	NA	SegRatio=0.66,AbsMeanSigma=2.59,pvalue=0,pvalueTTest=4.64580125109663e-96,
chrX	85128143	85128269	CHM	CHM00005	0.926987922372805	4	0.661131999621216	4	0.0211863553159846	4.5	5.72614871781252e-15	NA	NA	SegRatio=0.66,AbsMeanSigma=2.59,pvalue=0,pvalueTTest=4.64580125109663e-96,
chrX	85133941	85134048	CHM	CHM00006	0.9457695761515	4	0.661131999621216	4	0.0211863553159846	4.5	5.72614871781252e-15	NA	NA	SegRatio=0.66,AbsMeanSigma=2.59,pvalue=0,pvalueTTest=4.64580125109663e-96,
chrX	85134049	85134163	CHM	CHM00007	0.792253104903981	4	0.661131999621216	4	0.0211863553159846	4.5	5.72614871781252e-15	NA	NA	SegRatio=0.66,AbsMeanSigma=2.59,pvalue=0,pvalueTTest=4.64580125109663e-96,
chrX	85149137	85149249	CHM	CHM00008	0.886221809067434	4	0.661131999621216	4	0.0211863553159846	4.5	5.72614871781252e-15	NA	NA	SegRatio=0.66,AbsMeanSigma=2.59,pvalue=0,pvalueTTest=4.64580125109663e-96,
chrX	85149223	85149336	CHM	CHM00009	0.682792925778041	4	0.661131999621216	4	0.0211863553159846	4.5	5.72614871781252e-15	NA	NA	SegRatio=0.66,AbsMeanSigma=2.59,pvalue=0,pvalueTTest=4.64580125109663e-96,
chrX	85155584	85155685	CHM	CHM00010	NA	4	0.661131999621216	4	0.0211863553159846	4.5	5.72614871781252e-15	NA	NA	SegRatio=0.66,AbsMeanSigma=2.59,pvalue=0,pvalueTTest=4.64580125109663e-96,
chrX	85155662	85155778	CHM	CHM00011	1.04540533595945	4	0.661131999621216	4	0.0211863553159846	4.5	5.72614871781252e-15	NA	NA	SegRatio=0.66,AbsMeanSigma=2.59,pvalue=0,pvalueTTest=4.64580125109663e-96,
chrX	85156020	85156134	CHM	CHM00012	0.791055812618169	4	0.661131999621216	4	0.0211863553159846	4.5	5.72614871781252e-15	NA	NA	SegRatio=0.66,AbsMeanSigma=2.59,pvalue=0,pvalueTTest=4.64580125109663e-96,
chrX	85156101	85156199	CHM	CHM00013	0.781495020984901	4	0.661131999621216	4	0.0211863553159846	4.5	5.72614871781252e-15	NA	NA	SegRatio=0.66,AbsMeanSigma=2.59,pvalue=0,pvalueTTest=4.64580125109663e-96,
chrX	85156186	85156296	CHM	CHM00014	NA	4	0.661131999621216	4	0.0211863553159846	4.5	5.72614871781252e-15	NA	NA	SegRatio=0.66,AbsMeanSigma=2.59,pvalue=0,pvalueTTest=4.64580125109663e-96,
chrX	85166280	85166376	CHM	CHM00015	0.326990999534456	4	0.661131999621216	4	0.0211863553159846	4.5	5.72614871781252e-15	NA	NA	SegRatio=0.66,AbsMeanSigma=2.59,pvalue=0,pvalueTTest=4.64580125109663e-96,
chrX	85211135	85211245	CHM	CHM00016	0.972525769776236	4	0.661131999621216	4	0.0211863553159846	4.5	5.72614871781252e-15	NA	NA	SegRatio=0.66,AbsMeanSigma=2.59,pvalue=0,pvalueTTest=4.64580125109663e-96,
chrX	85211165	85211281	CHM	CHM00017	0.751046112186151	4	0.661131999621216	4	0.0211863553159846	4.5	5.72614871781252e-15	NA	NA	SegRatio=0.66,AbsMeanSigma=2.59,pvalue=0,pvalueTTest=4.64580125109663e-96,
chrX	85211271	85211365	CHM	CHM00018	0.401901740178631	4	0.661131999621216	4	0.0211863553159846	4.5	5.72614871781252e-15	NA	NA	SegRatio=0.66,AbsMeanSigma=2.59,pvalue=0,pvalueTTest=4.64580125109663e-96,
chrX	85211315	85211452	CHM	CHM00019	NA	4	0.661131999621216	4	0.0211863553159846	4.5	5.72614871781252e-15	NA	NA	SegRatio=0.66,AbsMeanSigma=2.59,pvalue=0,pvalueTTest=4.64580125109663e-96,
chrX	85212838	85212947	CHM	CHM00020	NA	4	0.661131999621216	4	0.0211863553159846	4.5	5.72614871781252e-15	NA	NA	SegRatio=0.66,AbsMeanSigma=2.59,pvalue=0,pvalueTTest=4.64580125109663e-96,
chrX	85212927	85213011	CHM	CHM00021	NA	4	0.661131999621216	4	0.0211863553159846	4.5	5.72614871781252e-15	NA	NA	SegRatio=0.66,AbsMeanSigma=2.59,pvalue=0,pvalueTTest=4.64580125109663e-96,
chrX	85213766	85213883	CHM	CHM00022	0.772367035462054	4	0.661131999621216	4	0.0211863553159846	4.5	5.72614871781252e-15	NA	NA	SegRatio=0.66,AbsMeanSigma=2.59,pvalue=0,pvalueTTest=4.64580125109663e-96,
chrX	85213858	85213969	CHM	CHM00023	0.506929860929646	4	0.661131999621216	4	0.0211863553159846	4.5	5.72614871781252e-15	NA	NA	SegRatio=0.66,AbsMeanSigma=2.59,pvalue=0,pvalueTTest=4.64580125109663e-96,
chrX	85213982	85214114	CHM	CHM00024	NA	4	0.661131999621216	4	0.0211863553159846	4.5	5.72614871781252e-15	NA	NA	SegRatio=0.66,AbsMeanSigma=2.59,pvalue=0,pvalueTTest=4.64580125109663e-96,
chrX	85218648	85218761	CHM	CHM00025	1.44044699161682	4	0.661131999621216	4	0.0211863553159846	4.5	5.72614871781252e-15	NA	NA	SegRatio=0.66,AbsMeanSigma=2.59,pvalue=0,pvalueTTest=4.64580125109663e-96,
chrX	85218759	85218865	CHM	CHM00026	0.817482497396344	4	0.661131999621216	4	0.0211863553159846	4.5	5.72614871781252e-15	NA	NA	SegRatio=0.66,AbsMeanSigma=2.59,pvalue=0,pvalueTTest=4.64580125109663e-96,
chrX	85218863	85218981	CHM	CHM00027	0.771885448721803	4	0.661131999621216	4	0.0211863553159846	4.5	5.72614871781252e-15	NA	NA	SegRatio=0.66,AbsMeanSigma=2.59,pvalue=0,pvalueTTest=4.64580125109663e-96,
chrX	85218918	85219034	CHM	CHM00028	0.631220031535965	4	0.661131999621216	4	0.0211863553159846	4.5	5.72614871781252e-15	NA	NA	SegRatio=0.66,AbsMeanSigma=2.59,pvalue=0,pvalueTTest=4.64580125109663e-96,
chrX	85219012	85219125	CHM	CHM00029	0.954642642917117	4	0.661131999621216	4	0.0211863553159846	4.5	5.72614871781252e-15	NA	NA	SegRatio=0.66,AbsMeanSigma=2.59,pvalue=0,pvalueTTest=4.64580125109663e-96,
chrX	85226593	85226723	CHM	CHM00030	1.05587235534604	4	0.661131999621216	4	0.0211863553159846	4.5	5.72614871781252e-15	NA	NA	SegRatio=0.66,AbsMeanSigma=2.59,pvalue=0,pvalueTTest=4.64580125109663e-96,
chrX	85233710	85233823	CHM	CHM00031	0.677779632101107	4	0.661131999621216	4	0.0211863553159846	4.5	5.72614871781252e-15	NA	NA	SegRatio=0.66,AbsMeanSigma=2.59,pvalue=0,pvalueTTest=4.64580125109663e-96,
chrX	85233811	85233925	CHM	CHM00032	1.00443080656788	4	0.661131999621216	4	0.0211863553159846	4.5	5.72614871781252e-15	NA	NA	SegRatio=0.66,AbsMeanSigma=2.59,pvalue=0,pvalueTTest=4.64580125109663e-96,
chrX	85236686	85236796	CHM	CHM00033	0.794136278408322	4	0.661131999621216	4	0.0211863553159846	4.5	5.72614871781252e-15	NA	NA	SegRatio=0.66,AbsMeanSigma=2.59,pvalue=0,pvalueTTest=4.64580125109663e-96,
chrX	85236774	85236886	CHM	CHM00034	NA	4	0.661131999621216	4	0.0211863553159846	4.5	5.72614871781252e-15	NA	NA	SegRatio=0.66,AbsMeanSigma=2.59,pvalue=0,pvalueTTest=4.64580125109663e-96,
chrX	85282484	85282571	CHM	CHM00035	0.273897765770768	4	0.661131999621216	4	0.0211863553159846	4.5	5.72614871781252e-15	NA	NA	SegRatio=0.66,AbsMeanSigma=2.59,pvalue=0,pvalueTTest=4.64580125109663e-96,
chrX	85282560	85282672	CHM	CHM00036	NA	4	0.661131999621216	4	0.0211863553159846	4.5	5.72614871781252e-15	NA	NA	SegRatio=0.66,AbsMeanSigma=2.59,pvalue=0,pvalueTTest=4.64580125109663e-96,
chrX	85302466	85302568	CHM	CHM00037	0.764347799891874	4	0.661131999621216	4	0.0211863553159846	4.5	5.72614871781252e-15	NA	NA	SegRatio=0.66,AbsMeanSigma=2.59,pvalue=0,pvalueTTest=4.64580125109663e-96,
chrX	100604852	100604964	BTK	BTK00001	0.435693771423167	4	0.661131999621216	4	0.107028682421176	3.5	2.80298798142155e-14	NA	NA	SegRatio=0.66,AbsMeanSigma=2.59,pvalue=0,pvalueTTest=4.64580125109663e-96,
chrX	100608148	100608263	BTK	BTK00002	0.821180521418305	4	0.661131999621216	4	0.107028682421176	3.5	2.80298798142155e-14	NA	NA	SegRatio=0.66,AbsMeanSigma=2.59,pvalue=0,pvalueTTest=4.64580125109663e-96,
chrX	100608205	100608315	BTK	BTK00003	0.230470709263945	4	0.661131999621216	4	0.107028682421176	3.5	2.80298798142155e-14	NA	NA	SegRatio=0.66,AbsMeanSigma=2.59,pvalue=0,pvalueTTest=4.64580125109663e-96,
chrX	100608308	100608416	BTK	BTK00004	0.858923255776913	4	0.661131999621216	4	0.107028682421176	3.5	2.80298798142155e-14	NA	NA	SegRatio=0.66,AbsMeanSigma=2.59,pvalue=0,pvalueTTest=4.64580125109663e-96,
chrX	100608831	100608943	BTK	BTK00005	NA	4	0.661131999621216	4	0.107028682421176	3.5	2.80298798142155e-14	NA	NA	SegRatio=0.66,AbsMeanSigma=2.59,pvalue=0,pvalueTTest=4.64580125109663e-96,
chrX	100608901	100609011	BTK	BTK00006	0.570533702507456	4	0.661131999621216	4	0.107028682421176	3.5	2.80298798142155e-14	NA	NA	SegRatio=0.66,AbsMeanSigma=2.59,pvalue=0,pvalueTTest=4.64580125109663e-96,
chrX	100609574	100609689	BTK	BTK00007	0.996835326053985	4	0.661131999621216	4	0.107028682421176	3.5	2.80298798142155e-14	NA	NA	SegRatio=0.66,AbsMeanSigma=2.59,pvalue=0,pvalueTTest=4.64580125109663e-96,
chrX	100609649	100609755	BTK	BTK00008	0.575098083705895	4	0.661131999621216	4	0.107028682421176	3.5	2.80298798142155e-14	NA	NA	SegRatio=0.66,AbsMeanSigma=2.59,pvalue=0,pvalueTTest=4.64580125109663e-96,
chrX	100610949	100611058	BTK	BTK00009	0.661899913841801	4	0.661131999621216	4	0.107028682421176	3.5	2.80298798142155e-14	NA	NA	SegRatio=0.66,AbsMeanSigma=2.59,pvalue=0,pvalueTTest=4.64580125109663e-96,
chrX	100611059	100611174	BTK	BTK00010	0.708431103930081	4	0.661131999621216	4	0.107028682421176	3.5	2.80298798142155e-14	NA	NA	SegRatio=0.66,AbsMeanSigma=2.59,pvalue=0,pvalueTTest=4.64580125109663e-96,
chrX	100611159	100611255	BTK	BTK00011	0.504541669154541	4	0.661131999621216	4	0.107028682421176	3.5	2.80298798142155e-14	NA	NA	SegRatio=0.66,AbsMeanSigma=2.59,pvalue=0,pvalueTTest=4.64580125109663e-96,
chrX	100611245	100611363	BTK	BTK00012	0.699700359077882	4	0.661131999621216	4	0.107028682421176	3.5	2.80298798142155e-14	NA	NA	SegRatio=0.66,AbsMeanSigma=2.59,pvalue=0,pvalueTTest=4.64580125109663e-96,
chrX	100611681	100611798	BTK	BTK00013	0.811659145944656	4	0.661131999621216	4	0.107028682421176	3.5	2.80298798142155e-14	NA	NA	SegRatio=0.66,AbsMeanSigma=2.59,pvalue=0,pvalueTTest=4.64580125109663e-96,
chrX	100611795	100611911	BTK	BTK00014	0.952880567711491	4	0.661131999621216	4	0.107028682421176	3.5	2.80298798142155e-14	NA	NA	SegRatio=0.66,AbsMeanSigma=2.59,pvalue=0,pvalueTTest=4.64580125109663e-96,
chrX	100611890	100612006	BTK	BTK00015	0.294483909224535	4	0.661131999621216	4	0.107028682421176	3.5	2.80298798142155e-14	NA	NA	SegRatio=0.66,AbsMeanSigma=2.59,pvalue=0,pvalueTTest=4.64580125109663e-96,
chrX	100612429	100612543	BTK	BTK00016	0.309096492166252	4	0.661131999621216	4	0.107028682421176	3.5	2.80298798142155e-14	NA	NA	SegRatio=0.66,AbsMeanSigma=2.59,pvalue=0,pvalueTTest=4.64580125109663e-96,
chrX	100612533	100612650	BTK	BTK00017	0.375345513276202	4	0.661131999621216	4	0.107028682421176	3.5	2.80298798142155e-14	NA	NA	SegRatio=0.66,AbsMeanSigma=2.59,pvalue=0,pvalueTTest=4.64580125109663e-96,
chrX	100613269	100613382	BTK	BTK00018	0.0104082210234801	4	0.661131999621216	4	0.107028682421176	3.5	2.80298798142155e-14	NA	NA	SegRatio=0.66,AbsMeanSigma=2.59,pvalue=0,pvalueTTest=4.64580125109663e-96,
chrX	100613328	100613443	BTK	BTK00019	0.175157189178281	4	0.661131999621216	4	0.107028682421176	3.5	2.80298798142155e-14	NA	NA	SegRatio=0.66,AbsMeanSigma=2.59,pvalue=0,pvalueTTest=4.64580125109663e-96,
chrX	100613406	100613501	BTK	BTK00020	0.836362672263101	4	0.661131999621216	4	0.107028682421176	3.5	2.80298798142155e-14	NA	NA	SegRatio=0.66,AbsMeanSigma=2.59,pvalue=0,pvalueTTest=4.64580125109663e-96,
chrX	100613554	100613657	BTK	BTK00021	0.747081901130155	4	0.661131999621216	4	0.107028682421176	3.5	2.80298798142155e-14	NA	NA	SegRatio=0.66,AbsMeanSigma=2.59,pvalue=0,pvalueTTest=4.64580125109663e-96,
chrX	100613602	100613707	BTK	BTK00022	0.693271298277398	4	0.661131999621216	4	0.107028682421176	3.5	2.80298798142155e-14	NA	NA	SegRatio=0.66,AbsMeanSigma=2.59,pvalue=0,pvalueTTest=4.64580125109663e-96,
chrX	100614255	100614370	BTK	BTK00023	0.275467402306088	4	0.661131999621216	4	0.107028682421176	3.5	2.80298798142155e-14	NA	NA	SegRatio=0.66,AbsMeanSigma=2.59,pvalue=0,pvalueTTest=4.64580125109663e-96,
chrX	100615049	100615157	BTK	BTK00024	0.825829285851033	4	0.661131999621216	4	0.107028682421176	3.5	2.80298798142155e-14	NA	NA	SegRatio=0.66,AbsMeanSigma=2.59,pvalue=0,pvalueTTest=4.64580125109663e-96,
chrX	100615470	100615582	BTK	BTK00025	0.492458608323119	4	0.661131999621216	4	0.107028682421176	3.5	2.80298798142155e-14	NA	NA	SegRatio=0.66,AbsMeanSigma=2.59,pvalue=0,pvalueTTest=4.64580125109663e-96,
chrX	100615561	100615680	BTK	BTK00026	1.05968792051068	4	0.661131999621216	4	0.107028682421176	3.5	2.80298798142155e-14	NA	NA	SegRatio=0.66,AbsMeanSigma=2.59,pvalue=0,pvalueTTest=4.64580125109663e-96,
chrX	100615652	100615766	BTK	BTK00027	0.746954449279419	4	0.661131999621216	4	0.107028682421176	3.5	2.80298798142155e-14	NA	NA	SegRatio=0.66,AbsMeanSigma=2.59,pvalue=0,pvalueTTest=4.64580125109663e-96,
chrX	100617137	100617249	BTK	BTK00028	0.379564291134933	4	0.661131999621216	4	0.107028682421176	3.5	2.80298798142155e-14	NA	NA	SegRatio=0.66,AbsMeanSigma=2.59,pvalue=0,pvalueTTest=4.64580125109663e-96,
chrX	100617518	100617634	BTK	BTK00029	0.49342237853139	4	0.661131999621216	4	0.107028682421176	3.5	2.80298798142155e-14	NA	NA	SegRatio=0.66,AbsMeanSigma=2.59,pvalue=0,pvalueTTest=4.64580125109663e-96,
chrX	100617562	100617676	BTK	BTK00030	0.542259011270931	4	0.661131999621216	4	0.107028682421176	3.5	2.80298798142155e-14	NA	NA	SegRatio=0.66,AbsMeanSigma=2.59,pvalue=0,pvalueTTest=4.64580125109663e-96,
chrX	100617676	100617793	BTK	BTK00031	0.477128885817627	4	0.661131999621216	4	0.107028682421176	3.5	2.80298798142155e-14	NA	NA	SegRatio=0.66,AbsMeanSigma=2.59,pvalue=0,pvalueTTest=4.64580125109663e-96,
chrX	100624986	100625088	BTK	BTK00032	0.0162049877464737	4	0.661131999621216	4	0.107028682421176	3.5	2.80298798142155e-14	NA	NA	SegRatio=0.66,AbsMeanSigma=2.59,pvalue=0,pvalueTTest=4.64580125109663e-96,
chrX	100626577	100626672	BTK	BTK00033	0.541851281111454	4	0.661131999621216	4	0.107028682421176	3.5	2.80298798142155e-14	NA	NA	SegRatio=0.66,AbsMeanSigma=2.59,pvalue=0,pvalueTTest=4.64580125109663e-96,
chrX	100626671	100626784	BTK	BTK00034	0.128868588713946	4	0.661131999621216	4	0.107028682421176	3.5	2.80298798142155e-14	NA	NA	SegRatio=0.66,AbsMeanSigma=2.59,pvalue=0,pvalueTTest=4.64580125109663e-96,
chrX	100629456	100629569	BTK	BTK00035	0.78791135706676	4	0.661131999621216	4	0.107028682421176	3.5	2.80298798142155e-14	NA	NA	SegRatio=0.66,AbsMeanSigma=2.59,pvalue=0,pvalueTTest=4.64580125109663e-96,
chrX	100629550	100629664	BTK	BTK00036	0.437589651099551	4	0.661131999621216	4	0.107028682421176	3.5	2.80298798142155e-14	NA	NA	SegRatio=0.66,AbsMeanSigma=2.59,pvalue=0,pvalueTTest=4.64580125109663e-96,
chrX	100630103	100630220	BTK	BTK00037	0.923463210592072	4	0.661131999621216	4	0.107028682421176	3.5	2.80298798142155e-14	NA	NA	SegRatio=0.66,AbsMeanSigma=2.59,pvalue=0,pvalueTTest=4.64580125109663e-96,
chrX	100630200	100630314	BTK	BTK00038	0.868739960469811	4	0.661131999621216	4	0.107028682421176	3.5	2.80298798142155e-14	NA	NA	SegRatio=0.66,AbsMeanSigma=2.59,pvalue=0,pvalueTTest=4.64580125109663e-96,
