# Supplementary material for: Quantitative analysis of differences in copy numbers using read depth obtained from PCR-enriched samples and controls
Source: BMC Bioinformatics. 2015 Jan 28;16:17. doi: 10.1186/s12859-014-0428-5 (PMC4384318; doi:10.1186/s12859-014-0428-5)
Supplement: Additional file 4 — Comparison with ONCOCNV. This archive (zip) contains all output-files generated for the comparison of quandico and ONCOCNV. [file 12859_2014_428_MOESM4_ESM.zip › ONCOCNV/M063_S4_NA09888.summary.txt]

gene	chr	start	end	copy.number	p.value	q.values	comments
NPHP4	chr1	5923229	6046380	3.5	1.33214301508201e-23	1.46535731659021e-22	p-value_correction=0.130629772182248
ALK	chr2	29416015	30143141	4	8.39819444882682e-36	1.25972916732402e-34	p-value_correction=0.0513756538812474
EPCAM	chr2	47600571	47613837	4	8.39819444882682e-36	1.25972916732402e-34	possible.CN=4.5, p-value_correction=0.0140882617538707
TFG	chr3	100432492	100467397	3.5	1.231854709627e-39	1.9709675354032e-38	p-value_correction=1.80967839556281e-08
SLC9A9	chr3	142985490	143567266	3.5	1.231854709627e-39	1.9709675354032e-38	p-value_correction=3.56411759386589e-15
PIK3CA	chr3	178916573	178952243	3.5	1.231854709627e-39	1.9709675354032e-38	p-value_correction=9.35249176439634e-19
SLC26A2	chr5	149357195	149361451	4.5	3.0988584636894e-15	2.16920092458258e-14	p-value_correction=3.0988584636894e-15
POLH	chr6	43550021	43582377	4	1.77003143285171e-13	1.06201885971103e-12	possible.CN=4.5, p-value_correction=0.0544131800253871
POU6F2	chr7	39046422	39504325	3.5	5.06564916848969e-13	2.53282458424485e-12	p-value_correction=5.06564916848969e-13
RUNX1T1	chr8	92972414	93107794	3.5	8.9769031439173e-16	7.18152251513384e-15	break,p-value_break=1.82820522883515e-15
RUNX1T1	chr8	93115014	93115138	2	0.00544999312271778	0.00544999312271778	break,p-value_break=1.82820522883515e-15
CSMD3	chr8	113236979	114449173	2	0.00544999312271778	0.00544999312271778	p-value_correction=0.00196534348951297
RAD21	chr8	117859670	117878965	2	0.00544999312271778	0.00544999312271778	p-value_correction=0.414723698296498
JAK2	chr9	5021949	5126829	4	1.40931690235638e-22	1.40931690235638e-21	possible.CN=4.5, p-value_correction=0.231762488639247
MTAP	chr9	21802705	21941111	3.5	0.000951743176203649	0.0019034863524073	p-value_correction=0.429397389059592
ERCC6	chr10	50666825	50741100	4	1.77262259037274e-66	3.19072066267093e-65	p-value_correction=2.10576000186151e-37
MYPN	chr10	69881165	69970327	4	1.77262259037274e-66	3.19072066267093e-65	p-value_correction=9.12220280840983e-21
PSAP	chr10	73577133	73594382	4	1.77262259037274e-66	3.19072066267093e-65	p-value_correction=0.0129083172827248
KCNQ1	chr11	2466611	2869300	3.5	6.69671422872733e-11	2.67868569149093e-10	p-value_correction=2.9680039564337e-11
FLT3	chr13	28578153	28644812	4	4.30804931715167e-19	3.8772443854365e-18	p-value_correction=1.29596286715632e-18
RB1	chr13	48881353	49054294	4	1.1030043068603e-35	1.54420602960442e-34	p-value_correction=1.3656377061887e-12
ATP7B	chr13	52508863	52585495	4	1.1030043068603e-35	1.54420602960442e-34	p-value_correction=0.000827217078275661
MEFV	chr16	3293094	3306636	4.5	1.62758039822467e-31	2.11585451769207e-30	p-value_correction=4.50109439303219e-13
CDH1	chr16	68772146	68867432	4.5	1.62758039822467e-31	2.11585451769207e-30	p-value_correction=0.0226725125893817
MAP2K2	chr19	4090533	4117656	5	3.81428495604946e-08	1.14428548681484e-07	p-value_correction=2.54460060345549e-08
ITCH	chr20	32981586	33095643	4.5	3.90641198422871e-25	4.68769438107445e-24	p-value_correction=3.90641198422871e-25
USP25	chr21	17135161	17250862	4	2.12203691375345e-50	3.60746275338086e-49	p-value_correction=3.71304457021414e-22
USP16	chr21	30396983	30426534	4	2.12203691375345e-50	3.60746275338086e-49	possible.CN=4.5, p-value_correction=0.215821432811261
RUNX1	chr21	36164631	36421301	4	2.12203691375345e-50	3.60746275338086e-49	p-value_correction=0.00972311565644
CBS	chr21	44473904	44492293	4	2.12203691375345e-50	3.60746275338086e-49	p-value_correction=0.0240321824702036
FANCB	chrX	14861624	14883723	4	4.64580125109663e-96	8.8270223770836e-95	p-value_correction=5.77640792653914e-14
UBA1	chrX	47058147	47074424	4	4.64580125109663e-96	8.8270223770836e-95	p-value_correction=0.0171901305546555
GATA1	chrX	48649478	48652607	4	4.64580125109663e-96	8.8270223770836e-95	p-value_correction=0.00134971413505417
ATP7A	chrX	77227092	77302115	4	4.64580125109663e-96	8.8270223770836e-95	p-value_correction=1.23776819361443e-29
CHM	chrX	85119576	85302568	4	4.64580125109663e-96	8.8270223770836e-95	possible.CN=4.5, p-value_correction=0.0211863553159846
BTK	chrX	100604852	100630314	4	4.64580125109663e-96	8.8270223770836e-95	p-value_correction=0.107028682421176
