# Supplementary material for: Quantitative analysis of differences in copy numbers using read depth obtained from PCR-enriched samples and controls
Source: BMC Bioinformatics. 2015 Jan 28;16:17. doi: 10.1186/s12859-014-0428-5 (PMC4384318; doi:10.1186/s12859-014-0428-5)
Supplement: Additional file 4 — Comparison with ONCOCNV. This archive (zip) contains all output-files generated for the comparison of quandico and ONCOCNV. [file 12859_2014_428_MOESM4_ESM.zip › ONCOCNV/M063_S5_NA11672.profile.txt]

chr	start	end	gene	ID	ratio	predLargeSeg	segMean	predLargeCorrected	pvalRatioCorrected	perGeneEvaluation	pvalRatioGene	predPoint	predPointSusp	comments
chr1	5923229	5923339	NPHP4	NPHP400001	0.0910077627915546	2	-0.0614416565472878	2	0.001483640211921	2	0.001483640211921	NA	NA	SegRatio=-0.06,AbsMeanSigma=0.44,pvalue=6.36156056505777e-05,pvalueTTest=0.00277345898070106,
chr1	5923335	5923438	NPHP4	NPHP400002	0.185522966449783	2	-0.0614416565472878	2	0.001483640211921	2	0.001483640211921	NA	NA	SegRatio=-0.06,AbsMeanSigma=0.44,pvalue=6.36156056505777e-05,pvalueTTest=0.00277345898070106,
chr1	5923429	5923547	NPHP4	NPHP400003	0.0780836787005822	2	-0.0614416565472878	2	0.001483640211921	2	0.001483640211921	NA	NA	SegRatio=-0.06,AbsMeanSigma=0.44,pvalue=6.36156056505777e-05,pvalueTTest=0.00277345898070106,
chr1	5923905	5924025	NPHP4	NPHP400004	-0.24038795564434	2	-0.0614416565472878	2	0.001483640211921	2	0.001483640211921	NA	NA	SegRatio=-0.06,AbsMeanSigma=0.44,pvalue=6.36156056505777e-05,pvalueTTest=0.00277345898070106,
chr1	5923969	5924081	NPHP4	NPHP400005	0.0542168105669485	2	-0.0614416565472878	2	0.001483640211921	2	0.001483640211921	NA	NA	SegRatio=-0.06,AbsMeanSigma=0.44,pvalue=6.36156056505777e-05,pvalueTTest=0.00277345898070106,
chr1	5924046	5924161	NPHP4	NPHP400006	0.0626167284201976	2	-0.0614416565472878	2	0.001483640211921	2	0.001483640211921	NA	NA	SegRatio=-0.06,AbsMeanSigma=0.44,pvalue=6.36156056505777e-05,pvalueTTest=0.00277345898070106,
chr1	5924358	5924474	NPHP4	NPHP400007	-0.0728269976822358	2	-0.0614416565472878	2	0.001483640211921	2	0.001483640211921	NA	NA	SegRatio=-0.06,AbsMeanSigma=0.44,pvalue=6.36156056505777e-05,pvalueTTest=0.00277345898070106,
chr1	5924398	5924520	NPHP4	NPHP400008	0.0427091088709874	2	-0.0614416565472878	2	0.001483640211921	2	0.001483640211921	NA	NA	SegRatio=-0.06,AbsMeanSigma=0.44,pvalue=6.36156056505777e-05,pvalueTTest=0.00277345898070106,
chr1	5924492	5924612	NPHP4	NPHP400009	0.0982160644503538	2	-0.0614416565472878	2	0.001483640211921	2	0.001483640211921	NA	NA	SegRatio=-0.06,AbsMeanSigma=0.44,pvalue=6.36156056505777e-05,pvalueTTest=0.00277345898070106,
chr1	5925096	5925194	NPHP4	NPHP400010	0.0326283302344108	2	-0.0614416565472878	2	0.001483640211921	2	0.001483640211921	NA	NA	SegRatio=-0.06,AbsMeanSigma=0.44,pvalue=6.36156056505777e-05,pvalueTTest=0.00277345898070106,
chr1	5925166	5925287	NPHP4	NPHP400011	-0.24666001037978	2	-0.0614416565472878	2	0.001483640211921	2	0.001483640211921	NA	NA	SegRatio=-0.06,AbsMeanSigma=0.44,pvalue=6.36156056505777e-05,pvalueTTest=0.00277345898070106,
chr1	5925210	5925327	NPHP4	NPHP400012	-0.391364101096412	2	-0.0614416565472878	2	0.001483640211921	2	0.001483640211921	NA	NA	SegRatio=-0.06,AbsMeanSigma=0.44,pvalue=6.36156056505777e-05,pvalueTTest=0.00277345898070106,
chr1	5926362	5926482	NPHP4	NPHP400013	0.209537214577097	2	-0.0614416565472878	2	0.001483640211921	2	0.001483640211921	NA	NA	SegRatio=-0.06,AbsMeanSigma=0.44,pvalue=6.36156056505777e-05,pvalueTTest=0.00277345898070106,
chr1	5926431	5926522	NPHP4	NPHP400014	0.115014375230819	2	-0.0614416565472878	2	0.001483640211921	2	0.001483640211921	NA	NA	SegRatio=-0.06,AbsMeanSigma=0.44,pvalue=6.36156056505777e-05,pvalueTTest=0.00277345898070106,
chr1	5926500	5926590	NPHP4	NPHP400015	-0.311647097412134	2	-0.0614416565472878	2	0.001483640211921	2	0.001483640211921	NA	NA	SegRatio=-0.06,AbsMeanSigma=0.44,pvalue=6.36156056505777e-05,pvalueTTest=0.00277345898070106,
chr1	5927055	5927148	NPHP4	NPHP400016	-0.18716647914928	2	-0.0614416565472878	2	0.001483640211921	2	0.001483640211921	NA	NA	SegRatio=-0.06,AbsMeanSigma=0.44,pvalue=6.36156056505777e-05,pvalueTTest=0.00277345898070106,
chr1	5927090	5927195	NPHP4	NPHP400017	0.123382249913933	2	-0.0614416565472878	2	0.001483640211921	2	0.001483640211921	NA	NA	SegRatio=-0.06,AbsMeanSigma=0.44,pvalue=6.36156056505777e-05,pvalueTTest=0.00277345898070106,
chr1	5927755	5927858	NPHP4	NPHP400018	-0.267832971640975	2	-0.0614416565472878	2	0.001483640211921	2	0.001483640211921	NA	NA	SegRatio=-0.06,AbsMeanSigma=0.44,pvalue=6.36156056505777e-05,pvalueTTest=0.00277345898070106,
chr1	5927842	5927950	NPHP4	NPHP400019	-0.0859515352291364	2	-0.0614416565472878	2	0.001483640211921	2	0.001483640211921	NA	NA	SegRatio=-0.06,AbsMeanSigma=0.44,pvalue=6.36156056505777e-05,pvalueTTest=0.00277345898070106,
chr1	5927877	5927995	NPHP4	NPHP400020	-0.204266057101889	2	-0.0614416565472878	2	0.001483640211921	2	0.001483640211921	NA	NA	SegRatio=-0.06,AbsMeanSigma=0.44,pvalue=6.36156056505777e-05,pvalueTTest=0.00277345898070106,
chr1	5933291	5933406	NPHP4	NPHP400021	NA	2	-0.0614416565472878	2	0.001483640211921	2	0.001483640211921	NA	NA	SegRatio=-0.06,AbsMeanSigma=0.44,pvalue=6.36156056505777e-05,pvalueTTest=0.00277345898070106,
chr1	5933354	5933459	NPHP4	NPHP400022	0.0593618777503474	2	-0.0614416565472878	2	0.001483640211921	2	0.001483640211921	NA	NA	SegRatio=-0.06,AbsMeanSigma=0.44,pvalue=6.36156056505777e-05,pvalueTTest=0.00277345898070106,
chr1	5934471	5934561	NPHP4	NPHP400023	NA	2	-0.0614416565472878	2	0.001483640211921	2	0.001483640211921	NA	NA	SegRatio=-0.06,AbsMeanSigma=0.44,pvalue=6.36156056505777e-05,pvalueTTest=0.00277345898070106,
chr1	5934513	5934634	NPHP4	NPHP400024	-0.12669920308249	2	-0.0614416565472878	2	0.001483640211921	2	0.001483640211921	NA	NA	SegRatio=-0.06,AbsMeanSigma=0.44,pvalue=6.36156056505777e-05,pvalueTTest=0.00277345898070106,
chr1	5934569	5934680	NPHP4	NPHP400025	-0.105860287737388	2	-0.0614416565472878	2	0.001483640211921	2	0.001483640211921	NA	NA	SegRatio=-0.06,AbsMeanSigma=0.44,pvalue=6.36156056505777e-05,pvalueTTest=0.00277345898070106,
chr1	5934650	5934746	NPHP4	NPHP400026	-0.094558193909723	2	-0.0614416565472878	2	0.001483640211921	2	0.001483640211921	NA	NA	SegRatio=-0.06,AbsMeanSigma=0.44,pvalue=6.36156056505777e-05,pvalueTTest=0.00277345898070106,
chr1	5934833	5934950	NPHP4	NPHP400027	-0.163268747810812	2	-0.0614416565472878	2	0.001483640211921	2	0.001483640211921	NA	NA	SegRatio=-0.06,AbsMeanSigma=0.44,pvalue=6.36156056505777e-05,pvalueTTest=0.00277345898070106,
chr1	5934937	5935002	NPHP4	NPHP400028	NA	2	-0.0614416565472878	2	0.001483640211921	2	0.001483640211921	NA	NA	SegRatio=-0.06,AbsMeanSigma=0.44,pvalue=6.36156056505777e-05,pvalueTTest=0.00277345898070106,
chr1	5934981	5935118	NPHP4	NPHP400029	-0.149661809591263	2	-0.0614416565472878	2	0.001483640211921	2	0.001483640211921	NA	NA	SegRatio=-0.06,AbsMeanSigma=0.44,pvalue=6.36156056505777e-05,pvalueTTest=0.00277345898070106,
chr1	5935125	5935246	NPHP4	NPHP400030	0.0073132402017033	2	-0.0614416565472878	2	0.001483640211921	2	0.001483640211921	NA	NA	SegRatio=-0.06,AbsMeanSigma=0.44,pvalue=6.36156056505777e-05,pvalueTTest=0.00277345898070106,
chr1	5937107	5937203	NPHP4	NPHP400031	-0.175002397751241	2	-0.0614416565472878	2	0.001483640211921	2	0.001483640211921	NA	NA	SegRatio=-0.06,AbsMeanSigma=0.44,pvalue=6.36156056505777e-05,pvalueTTest=0.00277345898070106,
chr1	5937152	5937293	NPHP4	NPHP400032	NA	2	-0.0614416565472878	2	0.001483640211921	2	0.001483640211921	NA	NA	SegRatio=-0.06,AbsMeanSigma=0.44,pvalue=6.36156056505777e-05,pvalueTTest=0.00277345898070106,
chr1	5937228	5937349	NPHP4	NPHP400033	-0.177015788853385	2	-0.0614416565472878	2	0.001483640211921	2	0.001483640211921	NA	NA	SegRatio=-0.06,AbsMeanSigma=0.44,pvalue=6.36156056505777e-05,pvalueTTest=0.00277345898070106,
chr1	5937299	5937395	NPHP4	NPHP400034	0.240885150703533	2	-0.0614416565472878	2	0.001483640211921	2	0.001483640211921	NA	NA	SegRatio=-0.06,AbsMeanSigma=0.44,pvalue=6.36156056505777e-05,pvalueTTest=0.00277345898070106,
chr1	5940172	5940279	NPHP4	NPHP400035	-0.109623199013952	2	-0.0614416565472878	2	0.001483640211921	2	0.001483640211921	NA	NA	SegRatio=-0.06,AbsMeanSigma=0.44,pvalue=6.36156056505777e-05,pvalueTTest=0.00277345898070106,
chr1	5940277	5940384	NPHP4	NPHP400036	-0.0525975908513979	2	-0.0614416565472878	2	0.001483640211921	2	0.001483640211921	NA	NA	SegRatio=-0.06,AbsMeanSigma=0.44,pvalue=6.36156056505777e-05,pvalueTTest=0.00277345898070106,
chr1	5947263	5947376	NPHP4	NPHP400037	-0.251718576208576	2	-0.0614416565472878	2	0.001483640211921	2	0.001483640211921	NA	NA	SegRatio=-0.06,AbsMeanSigma=0.44,pvalue=6.36156056505777e-05,pvalueTTest=0.00277345898070106,
chr1	5947330	5947450	NPHP4	NPHP400038	-0.185142280231678	2	-0.0614416565472878	2	0.001483640211921	2	0.001483640211921	NA	NA	SegRatio=-0.06,AbsMeanSigma=0.44,pvalue=6.36156056505777e-05,pvalueTTest=0.00277345898070106,
chr1	5947448	5947532	NPHP4	NPHP400039	-0.229774841124643	2	-0.0614416565472878	2	0.001483640211921	2	0.001483640211921	NA	NA	SegRatio=-0.06,AbsMeanSigma=0.44,pvalue=6.36156056505777e-05,pvalueTTest=0.00277345898070106,
chr1	5947477	5947615	NPHP4	NPHP400040	-0.196599936504825	2	-0.0614416565472878	2	0.001483640211921	2	0.001483640211921	NA	NA	SegRatio=-0.06,AbsMeanSigma=0.44,pvalue=6.36156056505777e-05,pvalueTTest=0.00277345898070106,
chr1	5950883	5950983	NPHP4	NPHP400041	-0.0214462461722947	2	-0.0614416565472878	2	0.001483640211921	2	0.001483640211921	NA	NA	SegRatio=-0.06,AbsMeanSigma=0.44,pvalue=6.36156056505777e-05,pvalueTTest=0.00277345898070106,
chr1	5950939	5951059	NPHP4	NPHP400042	-0.161659413129113	2	-0.0614416565472878	2	0.001483640211921	2	0.001483640211921	NA	NA	SegRatio=-0.06,AbsMeanSigma=0.44,pvalue=6.36156056505777e-05,pvalueTTest=0.00277345898070106,
chr1	5951049	5951165	NPHP4	NPHP400043	-0.282841122431859	2	-0.0614416565472878	2	0.001483640211921	2	0.001483640211921	NA	NA	SegRatio=-0.06,AbsMeanSigma=0.44,pvalue=6.36156056505777e-05,pvalueTTest=0.00277345898070106,
chr1	5964655	5964792	NPHP4	NPHP400044	-0.272661010369496	2	-0.0614416565472878	2	0.001483640211921	2	0.001483640211921	NA	NA	SegRatio=-0.06,AbsMeanSigma=0.44,pvalue=6.36156056505777e-05,pvalueTTest=0.00277345898070106,
chr1	5964725	5964837	NPHP4	NPHP400045	-0.352930149820114	2	-0.0614416565472878	2	0.001483640211921	2	0.001483640211921	NA	NA	SegRatio=-0.06,AbsMeanSigma=0.44,pvalue=6.36156056505777e-05,pvalueTTest=0.00277345898070106,
chr1	5964812	5964930	NPHP4	NPHP400046	0.179199816594464	2	-0.0614416565472878	2	0.001483640211921	2	0.001483640211921	NA	NA	SegRatio=-0.06,AbsMeanSigma=0.44,pvalue=6.36156056505777e-05,pvalueTTest=0.00277345898070106,
chr1	5965326	5965414	NPHP4	NPHP400047	-0.0622365693629249	2	-0.0614416565472878	2	0.001483640211921	2	0.001483640211921	NA	NA	SegRatio=-0.06,AbsMeanSigma=0.44,pvalue=6.36156056505777e-05,pvalueTTest=0.00277345898070106,
chr1	5965374	5965462	NPHP4	NPHP400048	-0.0407143007401835	2	-0.0614416565472878	2	0.001483640211921	2	0.001483640211921	NA	NA	SegRatio=-0.06,AbsMeanSigma=0.44,pvalue=6.36156056505777e-05,pvalueTTest=0.00277345898070106,
chr1	5965434	5965551	NPHP4	NPHP400049	0.0901444804502349	2	-0.0614416565472878	2	0.001483640211921	2	0.001483640211921	NA	NA	SegRatio=-0.06,AbsMeanSigma=0.44,pvalue=6.36156056505777e-05,pvalueTTest=0.00277345898070106,
chr1	5965476	5965590	NPHP4	NPHP400050	0.1669226942949	2	-0.0614416565472878	2	0.001483640211921	2	0.001483640211921	NA	NA	SegRatio=-0.06,AbsMeanSigma=0.44,pvalue=6.36156056505777e-05,pvalueTTest=0.00277345898070106,
chr1	5965641	5965743	NPHP4	NPHP400051	-0.250024543074668	2	-0.0614416565472878	2	0.001483640211921	2	0.001483640211921	NA	NA	SegRatio=-0.06,AbsMeanSigma=0.44,pvalue=6.36156056505777e-05,pvalueTTest=0.00277345898070106,
chr1	5965716	5965837	NPHP4	NPHP400052	-0.100536474016415	2	-0.0614416565472878	2	0.001483640211921	2	0.001483640211921	NA	NA	SegRatio=-0.06,AbsMeanSigma=0.44,pvalue=6.36156056505777e-05,pvalueTTest=0.00277345898070106,
chr1	5965821	5965927	NPHP4	NPHP400053	0.194806561559483	2	-0.0614416565472878	2	0.001483640211921	2	0.001483640211921	NA	NA	SegRatio=-0.06,AbsMeanSigma=0.44,pvalue=6.36156056505777e-05,pvalueTTest=0.00277345898070106,
chr1	5967139	5967278	NPHP4	NPHP400054	-0.421642314221289	2	-0.0614416565472878	2	0.001483640211921	2	0.001483640211921	NA	NA	SegRatio=-0.06,AbsMeanSigma=0.44,pvalue=6.36156056505777e-05,pvalueTTest=0.00277345898070106,
chr1	5967279	5967344	NPHP4	NPHP400055	NA	2	-0.0614416565472878	2	0.001483640211921	2	0.001483640211921	NA	NA	SegRatio=-0.06,AbsMeanSigma=0.44,pvalue=6.36156056505777e-05,pvalueTTest=0.00277345898070106,
chr1	5969187	5969303	NPHP4	NPHP400056	-0.183500163891038	2	-0.0614416565472878	2	0.001483640211921	2	0.001483640211921	NA	NA	SegRatio=-0.06,AbsMeanSigma=0.44,pvalue=6.36156056505777e-05,pvalueTTest=0.00277345898070106,
chr1	5987662	5987784	NPHP4	NPHP400057	0.00564409859176272	2	-0.0614416565472878	2	0.001483640211921	2	0.001483640211921	NA	NA	SegRatio=-0.06,AbsMeanSigma=0.44,pvalue=6.36156056505777e-05,pvalueTTest=0.00277345898070106,
chr1	5987737	5987859	NPHP4	NPHP400058	-0.0614416565472878	2	-0.0614416565472878	2	0.001483640211921	2	0.001483640211921	NA	NA	SegRatio=-0.06,AbsMeanSigma=0.44,pvalue=6.36156056505777e-05,pvalueTTest=0.00277345898070106,
chr1	5987800	5987895	NPHP4	NPHP400059	-0.148682879828343	2	-0.0614416565472878	2	0.001483640211921	2	0.001483640211921	NA	NA	SegRatio=-0.06,AbsMeanSigma=0.44,pvalue=6.36156056505777e-05,pvalueTTest=0.00277345898070106,
chr1	5993123	5993235	NPHP4	NPHP400060	-0.071361042937714	2	-0.0614416565472878	2	0.001483640211921	2	0.001483640211921	NA	NA	SegRatio=-0.06,AbsMeanSigma=0.44,pvalue=6.36156056505777e-05,pvalueTTest=0.00277345898070106,
chr1	5993189	5993302	NPHP4	NPHP400061	-0.259900247188866	2	-0.0614416565472878	2	0.001483640211921	2	0.001483640211921	NA	NA	SegRatio=-0.06,AbsMeanSigma=0.44,pvalue=6.36156056505777e-05,pvalueTTest=0.00277345898070106,
chr1	5993250	5993368	NPHP4	NPHP400062	-0.199378817680775	2	-0.0614416565472878	2	0.001483640211921	2	0.001483640211921	NA	NA	SegRatio=-0.06,AbsMeanSigma=0.44,pvalue=6.36156056505777e-05,pvalueTTest=0.00277345898070106,
chr1	5993309	5993430	NPHP4	NPHP400063	-0.0755063375048617	2	-0.0614416565472878	2	0.001483640211921	2	0.001483640211921	NA	NA	SegRatio=-0.06,AbsMeanSigma=0.44,pvalue=6.36156056505777e-05,pvalueTTest=0.00277345898070106,
chr1	6007100	6007208	NPHP4	NPHP400064	0.192444015573512	2	-0.0614416565472878	2	0.001483640211921	2	0.001483640211921	NA	NA	SegRatio=-0.06,AbsMeanSigma=0.44,pvalue=6.36156056505777e-05,pvalueTTest=0.00277345898070106,
chr1	6007202	6007308	NPHP4	NPHP400065	0.0903182085219955	2	-0.0614416565472878	2	0.001483640211921	2	0.001483640211921	NA	NA	SegRatio=-0.06,AbsMeanSigma=0.44,pvalue=6.36156056505777e-05,pvalueTTest=0.00277345898070106,
chr1	6007305	6007426	NPHP4	NPHP400066	-0.0347181907428877	2	-0.0614416565472878	2	0.001483640211921	2	0.001483640211921	NA	NA	SegRatio=-0.06,AbsMeanSigma=0.44,pvalue=6.36156056505777e-05,pvalueTTest=0.00277345898070106,
chr1	6008067	6008187	NPHP4	NPHP400067	0.336367337394955	2	-0.0614416565472878	2	0.001483640211921	2	0.001483640211921	NA	NA	SegRatio=-0.06,AbsMeanSigma=0.44,pvalue=6.36156056505777e-05,pvalueTTest=0.00277345898070106,
chr1	6008164	6008305	NPHP4	NPHP400068	NA	2	-0.0614416565472878	2	0.001483640211921	2	0.001483640211921	NA	NA	SegRatio=-0.06,AbsMeanSigma=0.44,pvalue=6.36156056505777e-05,pvalueTTest=0.00277345898070106,
chr1	6008245	6008349	NPHP4	NPHP400069	-0.275734056271856	2	-0.0614416565472878	2	0.001483640211921	2	0.001483640211921	NA	NA	SegRatio=-0.06,AbsMeanSigma=0.44,pvalue=6.36156056505777e-05,pvalueTTest=0.00277345898070106,
chr1	6012757	6012856	NPHP4	NPHP400070	0.0175835993213583	2	-0.0614416565472878	2	0.001483640211921	2	0.001483640211921	NA	NA	SegRatio=-0.06,AbsMeanSigma=0.44,pvalue=6.36156056505777e-05,pvalueTTest=0.00277345898070106,
chr1	6012814	6012930	NPHP4	NPHP400071	-0.0599632210888022	2	-0.0614416565472878	2	0.001483640211921	2	0.001483640211921	NA	NA	SegRatio=-0.06,AbsMeanSigma=0.44,pvalue=6.36156056505777e-05,pvalueTTest=0.00277345898070106,
chr1	6021795	6021909	NPHP4	NPHP400072	0.172998397431373	2	-0.0614416565472878	2	0.001483640211921	2	0.001483640211921	NA	NA	SegRatio=-0.06,AbsMeanSigma=0.44,pvalue=6.36156056505777e-05,pvalueTTest=0.00277345898070106,
chr1	6021875	6021991	NPHP4	NPHP400073	-0.27933249635985	2	-0.0614416565472878	2	0.001483640211921	2	0.001483640211921	NA	NA	SegRatio=-0.06,AbsMeanSigma=0.44,pvalue=6.36156056505777e-05,pvalueTTest=0.00277345898070106,
chr1	6021989	6022095	NPHP4	NPHP400074	-0.233484172383663	2	-0.0614416565472878	2	0.001483640211921	2	0.001483640211921	NA	NA	SegRatio=-0.06,AbsMeanSigma=0.44,pvalue=6.36156056505777e-05,pvalueTTest=0.00277345898070106,
chr1	6027331	6027442	NPHP4	NPHP400075	-0.152013784837808	2	-0.0614416565472878	2	0.001483640211921	2	0.001483640211921	NA	NA	SegRatio=-0.06,AbsMeanSigma=0.44,pvalue=6.36156056505777e-05,pvalueTTest=0.00277345898070106,
chr1	6029048	6029161	NPHP4	NPHP400076	0.20320699369512	2	-0.0614416565472878	2	0.001483640211921	2	0.001483640211921	NA	NA	SegRatio=-0.06,AbsMeanSigma=0.44,pvalue=6.36156056505777e-05,pvalueTTest=0.00277345898070106,
chr1	6029162	6029278	NPHP4	NPHP400077	0.0373860152206075	2	-0.0614416565472878	2	0.001483640211921	2	0.001483640211921	NA	NA	SegRatio=-0.06,AbsMeanSigma=0.44,pvalue=6.36156056505777e-05,pvalueTTest=0.00277345898070106,
chr1	6029224	6029342	NPHP4	NPHP400078	0.0882038598376721	2	-0.0614416565472878	2	0.001483640211921	2	0.001483640211921	NA	NA	SegRatio=-0.06,AbsMeanSigma=0.44,pvalue=6.36156056505777e-05,pvalueTTest=0.00277345898070106,
chr1	6038340	6038455	NPHP4	NPHP400079	0.45282780189655	2	-0.0614416565472878	2	0.001483640211921	2	0.001483640211921	NA	NA	SegRatio=-0.06,AbsMeanSigma=0.44,pvalue=6.36156056505777e-05,pvalueTTest=0.00277345898070106,
chr1	6038452	6038568	NPHP4	NPHP400080	0.769692802760989	2	-0.0614416565472878	2	0.001483640211921	2	0.001483640211921	NA	NA	SegRatio=-0.06,AbsMeanSigma=0.44,pvalue=6.36156056505777e-05,pvalueTTest=0.00277345898070106,
chr1	6046192	6046309	NPHP4	NPHP400081	0.0495077028738989	2	-0.0614416565472878	2	0.001483640211921	2	0.001483640211921	NA	NA	SegRatio=-0.06,AbsMeanSigma=0.44,pvalue=6.36156056505777e-05,pvalueTTest=0.00277345898070106,
chr1	6046262	6046380	NPHP4	NPHP400082	-0.248435583237509	2	-0.0614416565472878	2	0.001483640211921	2	0.001483640211921	NA	NA	SegRatio=-0.06,AbsMeanSigma=0.44,pvalue=6.36156056505777e-05,pvalueTTest=0.00277345898070106,
chr2	29416015	29416131	ALK	ALK00001	0.100044904957068	2	-0.00918466433399171	2	0.578762237172578	2	0.578762237172578	NA	NA	SegRatio=-0.01,AbsMeanSigma=0.05,pvalue=0.622269459511364,pvalueTTest=0.680492569135908,
chr2	29416121	29416220	ALK	ALK00002	-0.145802905134562	2	-0.00918466433399171	2	0.578762237172578	2	0.578762237172578	NA	NA	SegRatio=-0.01,AbsMeanSigma=0.05,pvalue=0.622269459511364,pvalueTTest=0.680492569135908,
chr2	29416210	29416329	ALK	ALK00003	0.138782478904568	2	-0.00918466433399171	2	0.578762237172578	2	0.578762237172578	NA	NA	SegRatio=-0.01,AbsMeanSigma=0.05,pvalue=0.622269459511364,pvalueTTest=0.680492569135908,
chr2	29416265	29416372	ALK	ALK00004	0.126820707939777	2	-0.00918466433399171	2	0.578762237172578	2	0.578762237172578	NA	NA	SegRatio=-0.01,AbsMeanSigma=0.05,pvalue=0.622269459511364,pvalueTTest=0.680492569135908,
chr2	29416343	29416459	ALK	ALK00005	0.0776467985346417	2	-0.00918466433399171	2	0.578762237172578	2	0.578762237172578	NA	NA	SegRatio=-0.01,AbsMeanSigma=0.05,pvalue=0.622269459511364,pvalueTTest=0.680492569135908,
chr2	29416450	29416569	ALK	ALK00006	-0.0546894397465428	2	-0.00918466433399171	2	0.578762237172578	2	0.578762237172578	NA	NA	SegRatio=-0.01,AbsMeanSigma=0.05,pvalue=0.622269459511364,pvalueTTest=0.680492569135908,
chr2	29416567	29416667	ALK	ALK00007	-0.46306392519472	2	-0.00918466433399171	2	0.578762237172578	2	0.578762237172578	NA	NA	SegRatio=-0.01,AbsMeanSigma=0.05,pvalue=0.622269459511364,pvalueTTest=0.680492569135908,
chr2	29416595	29416714	ALK	ALK00008	-0.136960593059043	2	-0.00918466433399171	2	0.578762237172578	2	0.578762237172578	NA	NA	SegRatio=-0.01,AbsMeanSigma=0.05,pvalue=0.622269459511364,pvalueTTest=0.680492569135908,
chr2	29416676	29416771	ALK	ALK00009	-0.0960376254093129	2	-0.00918466433399171	2	0.578762237172578	2	0.578762237172578	NA	NA	SegRatio=-0.01,AbsMeanSigma=0.05,pvalue=0.622269459511364,pvalueTTest=0.680492569135908,
chr2	29416765	29416872	ALK	ALK00010	-0.00483615577948492	2	-0.00918466433399171	2	0.578762237172578	2	0.578762237172578	NA	NA	SegRatio=-0.01,AbsMeanSigma=0.05,pvalue=0.622269459511364,pvalueTTest=0.680492569135908,
chr2	29419590	29419703	ALK	ALK00011	-0.0301548530144944	2	-0.00918466433399171	2	0.578762237172578	2	0.578762237172578	NA	NA	SegRatio=-0.01,AbsMeanSigma=0.05,pvalue=0.622269459511364,pvalueTTest=0.680492569135908,
chr2	29419698	29419809	ALK	ALK00012	0.20571064795259	2	-0.00918466433399171	2	0.578762237172578	2	0.578762237172578	NA	NA	SegRatio=-0.01,AbsMeanSigma=0.05,pvalue=0.622269459511364,pvalueTTest=0.680492569135908,
chr2	29420348	29420466	ALK	ALK00013	-0.0192078815015052	2	-0.00918466433399171	2	0.578762237172578	2	0.578762237172578	NA	NA	SegRatio=-0.01,AbsMeanSigma=0.05,pvalue=0.622269459511364,pvalueTTest=0.680492569135908,
chr2	29420461	29420552	ALK	ALK00014	-0.0607822693682523	2	-0.00918466433399171	2	0.578762237172578	2	0.578762237172578	NA	NA	SegRatio=-0.01,AbsMeanSigma=0.05,pvalue=0.622269459511364,pvalueTTest=0.680492569135908,
chr2	29420539	29420648	ALK	ALK00015	-0.0375077449157371	2	-0.00918466433399171	2	0.578762237172578	2	0.578762237172578	NA	NA	SegRatio=-0.01,AbsMeanSigma=0.05,pvalue=0.622269459511364,pvalueTTest=0.680492569135908,
chr2	29430015	29430124	ALK	ALK00016	-0.107636703187178	2	-0.00918466433399171	2	0.578762237172578	2	0.578762237172578	NA	NA	SegRatio=-0.01,AbsMeanSigma=0.05,pvalue=0.622269459511364,pvalueTTest=0.680492569135908,
chr2	29430107	29430214	ALK	ALK00017	0.0702308011035824	2	-0.00918466433399171	2	0.578762237172578	2	0.578762237172578	NA	NA	SegRatio=-0.01,AbsMeanSigma=0.05,pvalue=0.622269459511364,pvalueTTest=0.680492569135908,
chr2	29432564	29432683	ALK	ALK00018	-0.0233473112618801	2	-0.00918466433399171	2	0.578762237172578	2	0.578762237172578	NA	NA	SegRatio=-0.01,AbsMeanSigma=0.05,pvalue=0.622269459511364,pvalueTTest=0.680492569135908,
chr2	29432653	29432739	ALK	ALK00019	-0.0937090778563985	2	-0.00918466433399171	2	0.578762237172578	2	0.578762237172578	NA	NA	SegRatio=-0.01,AbsMeanSigma=0.05,pvalue=0.622269459511364,pvalueTTest=0.680492569135908,
chr2	29432728	29432839	ALK	ALK00020	NA	2	-0.00918466433399171	2	0.578762237172578	2	0.578762237172578	NA	NA	SegRatio=-0.01,AbsMeanSigma=0.05,pvalue=0.622269459511364,pvalueTTest=0.680492569135908,
chr2	29436760	29436875	ALK	ALK00021	0.17463752210662	2	-0.00918466433399171	2	0.578762237172578	2	0.578762237172578	NA	NA	SegRatio=-0.01,AbsMeanSigma=0.05,pvalue=0.622269459511364,pvalueTTest=0.680492569135908,
chr2	29436874	29436992	ALK	ALK00022	-0.111870728020363	2	-0.00918466433399171	2	0.578762237172578	2	0.578762237172578	NA	NA	SegRatio=-0.01,AbsMeanSigma=0.05,pvalue=0.622269459511364,pvalueTTest=0.680492569135908,
chr2	29443547	29443666	ALK	ALK00023	-0.101264843279301	2	-0.00918466433399171	2	0.578762237172578	2	0.578762237172578	NA	NA	SegRatio=-0.01,AbsMeanSigma=0.05,pvalue=0.622269459511364,pvalueTTest=0.680492569135908,
chr2	29443611	29443730	ALK	ALK00024	-0.000218098683280483	2	-0.00918466433399171	2	0.578762237172578	2	0.578762237172578	NA	NA	SegRatio=-0.01,AbsMeanSigma=0.05,pvalue=0.622269459511364,pvalueTTest=0.680492569135908,
chr2	29445156	29445246	ALK	ALK00025	-0.108495114766159	2	-0.00918466433399171	2	0.578762237172578	2	0.578762237172578	NA	NA	SegRatio=-0.01,AbsMeanSigma=0.05,pvalue=0.622269459511364,pvalueTTest=0.680492569135908,
chr2	29445242	29445359	ALK	ALK00026	0.152563991123067	2	-0.00918466433399171	2	0.578762237172578	2	0.578762237172578	NA	NA	SegRatio=-0.01,AbsMeanSigma=0.05,pvalue=0.622269459511364,pvalueTTest=0.680492569135908,
chr2	29445327	29445427	ALK	ALK00027	-0.179015578599458	2	-0.00918466433399171	2	0.578762237172578	2	0.578762237172578	NA	NA	SegRatio=-0.01,AbsMeanSigma=0.05,pvalue=0.622269459511364,pvalueTTest=0.680492569135908,
chr2	29445388	29445505	ALK	ALK00028	-0.0335401810847159	2	-0.00918466433399171	2	0.578762237172578	2	0.578762237172578	NA	NA	SegRatio=-0.01,AbsMeanSigma=0.05,pvalue=0.622269459511364,pvalueTTest=0.680492569135908,
chr2	29446167	29446285	ALK	ALK00029	0.224755142224982	2	-0.00918466433399171	2	0.578762237172578	2	0.578762237172578	NA	NA	SegRatio=-0.01,AbsMeanSigma=0.05,pvalue=0.622269459511364,pvalueTTest=0.680492569135908,
chr2	29446223	29446329	ALK	ALK00030	0.0443614003055745	2	-0.00918466433399171	2	0.578762237172578	2	0.578762237172578	NA	NA	SegRatio=-0.01,AbsMeanSigma=0.05,pvalue=0.622269459511364,pvalueTTest=0.680492569135908,
chr2	29446267	29446388	ALK	ALK00031	-0.0904842477671022	2	-0.00918466433399171	2	0.578762237172578	2	0.578762237172578	NA	NA	SegRatio=-0.01,AbsMeanSigma=0.05,pvalue=0.622269459511364,pvalueTTest=0.680492569135908,
chr2	29446339	29446456	ALK	ALK00032	0.194932296525513	2	-0.00918466433399171	2	0.578762237172578	2	0.578762237172578	NA	NA	SegRatio=-0.01,AbsMeanSigma=0.05,pvalue=0.622269459511364,pvalueTTest=0.680492569135908,
chr2	29448273	29448381	ALK	ALK00033	0.133822252125411	2	-0.00918466433399171	2	0.578762237172578	2	0.578762237172578	NA	NA	SegRatio=-0.01,AbsMeanSigma=0.05,pvalue=0.622269459511364,pvalueTTest=0.680492569135908,
chr2	29448332	29448450	ALK	ALK00034	0.0439921030873808	2	-0.00918466433399171	2	0.578762237172578	2	0.578762237172578	NA	NA	SegRatio=-0.01,AbsMeanSigma=0.05,pvalue=0.622269459511364,pvalueTTest=0.680492569135908,
chr2	29449753	29449871	ALK	ALK00035	-0.0225559250718087	2	-0.00918466433399171	2	0.578762237172578	2	0.578762237172578	NA	NA	SegRatio=-0.01,AbsMeanSigma=0.05,pvalue=0.622269459511364,pvalueTTest=0.680492569135908,
chr2	29449848	29449940	ALK	ALK00036	-0.27577041489694	2	-0.00918466433399171	2	0.578762237172578	2	0.578762237172578	NA	NA	SegRatio=-0.01,AbsMeanSigma=0.05,pvalue=0.622269459511364,pvalueTTest=0.680492569135908,
chr2	29449888	29450002	ALK	ALK00037	0.0014405061937539	2	-0.00918466433399171	2	0.578762237172578	2	0.578762237172578	NA	NA	SegRatio=-0.01,AbsMeanSigma=0.05,pvalue=0.622269459511364,pvalueTTest=0.680492569135908,
chr2	29450414	29450511	ALK	ALK00038	-0.00130301544072569	2	-0.00918466433399171	2	0.578762237172578	2	0.578762237172578	NA	NA	SegRatio=-0.01,AbsMeanSigma=0.05,pvalue=0.622269459511364,pvalueTTest=0.680492569135908,
chr2	29450441	29450550	ALK	ALK00039	0.09934391129047	2	-0.00918466433399171	2	0.578762237172578	2	0.578762237172578	NA	NA	SegRatio=-0.01,AbsMeanSigma=0.05,pvalue=0.622269459511364,pvalueTTest=0.680492569135908,
chr2	29450498	29450619	ALK	ALK00040	0.195453621076625	2	-0.00918466433399171	2	0.578762237172578	2	0.578762237172578	NA	NA	SegRatio=-0.01,AbsMeanSigma=0.05,pvalue=0.622269459511364,pvalueTTest=0.680492569135908,
chr2	29451711	29451827	ALK	ALK00041	NA	2	-0.00918466433399171	2	0.578762237172578	2	0.578762237172578	NA	NA	SegRatio=-0.01,AbsMeanSigma=0.05,pvalue=0.622269459511364,pvalueTTest=0.680492569135908,
chr2	29451759	29451890	ALK	ALK00042	NA	2	-0.00918466433399171	2	0.578762237172578	2	0.578762237172578	NA	NA	SegRatio=-0.01,AbsMeanSigma=0.05,pvalue=0.622269459511364,pvalueTTest=0.680492569135908,
chr2	29451885	29451972	ALK	ALK00043	-0.00891159305844388	2	-0.00918466433399171	2	0.578762237172578	2	0.578762237172578	NA	NA	SegRatio=-0.01,AbsMeanSigma=0.05,pvalue=0.622269459511364,pvalueTTest=0.680492569135908,
chr2	29455093	29455208	ALK	ALK00044	-0.0614700338236385	2	-0.00918466433399171	2	0.578762237172578	2	0.578762237172578	NA	NA	SegRatio=-0.01,AbsMeanSigma=0.05,pvalue=0.622269459511364,pvalueTTest=0.680492569135908,
chr2	29455199	29455309	ALK	ALK00045	0.288489024704928	2	-0.00918466433399171	2	0.578762237172578	2	0.578762237172578	NA	NA	SegRatio=-0.01,AbsMeanSigma=0.05,pvalue=0.622269459511364,pvalueTTest=0.680492569135908,
chr2	29455248	29455387	ALK	ALK00046	-0.142244296914951	2	-0.00918466433399171	2	0.578762237172578	2	0.578762237172578	NA	NA	SegRatio=-0.01,AbsMeanSigma=0.05,pvalue=0.622269459511364,pvalueTTest=0.680492569135908,
chr2	29456410	29456529	ALK	ALK00047	0.0181602383489982	2	-0.00918466433399171	2	0.578762237172578	2	0.578762237172578	NA	NA	SegRatio=-0.01,AbsMeanSigma=0.05,pvalue=0.622269459511364,pvalueTTest=0.680492569135908,
chr2	29456508	29456611	ALK	ALK00048	-0.0447722230255969	2	-0.00918466433399171	2	0.578762237172578	2	0.578762237172578	NA	NA	SegRatio=-0.01,AbsMeanSigma=0.05,pvalue=0.622269459511364,pvalueTTest=0.680492569135908,
chr2	29462479	29462599	ALK	ALK00049	0.00464061232524136	2	-0.00918466433399171	2	0.578762237172578	2	0.578762237172578	NA	NA	SegRatio=-0.01,AbsMeanSigma=0.05,pvalue=0.622269459511364,pvalueTTest=0.680492569135908,
chr2	29462593	29462704	ALK	ALK00050	-0.211454506310014	2	-0.00918466433399171	2	0.578762237172578	2	0.578762237172578	NA	NA	SegRatio=-0.01,AbsMeanSigma=0.05,pvalue=0.622269459511364,pvalueTTest=0.680492569135908,
chr2	29462658	29462777	ALK	ALK00051	-0.0692038115626538	2	-0.00918466433399171	2	0.578762237172578	2	0.578762237172578	NA	NA	SegRatio=-0.01,AbsMeanSigma=0.05,pvalue=0.622269459511364,pvalueTTest=0.680492569135908,
chr2	29473931	29474053	ALK	ALK00052	-0.372887156930752	2	-0.00918466433399171	2	0.578762237172578	2	0.578762237172578	NA	NA	SegRatio=-0.01,AbsMeanSigma=0.05,pvalue=0.622269459511364,pvalueTTest=0.680492569135908,
chr2	29474018	29474130	ALK	ALK00053	-0.160397729649461	2	-0.00918466433399171	2	0.578762237172578	2	0.578762237172578	NA	NA	SegRatio=-0.01,AbsMeanSigma=0.05,pvalue=0.622269459511364,pvalueTTest=0.680492569135908,
chr2	29474130	29474230	ALK	ALK00054	NA	2	-0.00918466433399171	2	0.578762237172578	2	0.578762237172578	NA	NA	SegRatio=-0.01,AbsMeanSigma=0.05,pvalue=0.622269459511364,pvalueTTest=0.680492569135908,
chr2	29497904	29498015	ALK	ALK00055	-0.00237116033832053	2	-0.00918466433399171	2	0.578762237172578	2	0.578762237172578	NA	NA	SegRatio=-0.01,AbsMeanSigma=0.05,pvalue=0.622269459511364,pvalueTTest=0.680492569135908,
chr2	29498006	29498122	ALK	ALK00056	0.0412532334001896	2	-0.00918466433399171	2	0.578762237172578	2	0.578762237172578	NA	NA	SegRatio=-0.01,AbsMeanSigma=0.05,pvalue=0.622269459511364,pvalueTTest=0.680492569135908,
chr2	29498193	29498297	ALK	ALK00057	-0.0986010603667898	2	-0.00918466433399171	2	0.578762237172578	2	0.578762237172578	NA	NA	SegRatio=-0.01,AbsMeanSigma=0.05,pvalue=0.622269459511364,pvalueTTest=0.680492569135908,
chr2	29498298	29498417	ALK	ALK00058	0.0646180387476724	2	-0.00918466433399171	2	0.578762237172578	2	0.578762237172578	NA	NA	SegRatio=-0.01,AbsMeanSigma=0.05,pvalue=0.622269459511364,pvalueTTest=0.680492569135908,
chr2	29519730	29519844	ALK	ALK00059	-0.0493516822279964	2	-0.00918466433399171	2	0.578762237172578	2	0.578762237172578	NA	NA	SegRatio=-0.01,AbsMeanSigma=0.05,pvalue=0.622269459511364,pvalueTTest=0.680492569135908,
chr2	29519814	29519931	ALK	ALK00060	0.592695296999562	2	-0.00918466433399171	2	0.578762237172578	2	0.578762237172578	NA	NA	SegRatio=-0.01,AbsMeanSigma=0.05,pvalue=0.622269459511364,pvalueTTest=0.680492569135908,
chr2	29519875	29519988	ALK	ALK00061	-0.00918466433399171	2	-0.00918466433399171	2	0.578762237172578	2	0.578762237172578	NA	NA	SegRatio=-0.01,AbsMeanSigma=0.05,pvalue=0.622269459511364,pvalueTTest=0.680492569135908,
chr2	29541128	29541245	ALK	ALK00062	-0.217421709126748	2	-0.00918466433399171	2	0.578762237172578	2	0.578762237172578	NA	NA	SegRatio=-0.01,AbsMeanSigma=0.05,pvalue=0.622269459511364,pvalueTTest=0.680492569135908,
chr2	29541212	29541329	ALK	ALK00063	-0.119306380073473	2	-0.00918466433399171	2	0.578762237172578	2	0.578762237172578	NA	NA	SegRatio=-0.01,AbsMeanSigma=0.05,pvalue=0.622269459511364,pvalueTTest=0.680492569135908,
chr2	29543584	29543701	ALK	ALK00064	-0.00326105762624413	2	-0.00918466433399171	2	0.578762237172578	2	0.578762237172578	NA	NA	SegRatio=-0.01,AbsMeanSigma=0.05,pvalue=0.622269459511364,pvalueTTest=0.680492569135908,
chr2	29543655	29543771	ALK	ALK00065	0.0732434513112026	2	-0.00918466433399171	2	0.578762237172578	2	0.578762237172578	NA	NA	SegRatio=-0.01,AbsMeanSigma=0.05,pvalue=0.622269459511364,pvalueTTest=0.680492569135908,
chr2	29551137	29551257	ALK	ALK00066	0.0981644312122259	2	-0.00918466433399171	2	0.578762237172578	2	0.578762237172578	NA	NA	SegRatio=-0.01,AbsMeanSigma=0.05,pvalue=0.622269459511364,pvalueTTest=0.680492569135908,
chr2	29551235	29551340	ALK	ALK00067	-0.105751079440519	2	-0.00918466433399171	2	0.578762237172578	2	0.578762237172578	NA	NA	SegRatio=-0.01,AbsMeanSigma=0.05,pvalue=0.622269459511364,pvalueTTest=0.680492569135908,
chr2	29551330	29551441	ALK	ALK00068	NA	2	-0.00918466433399171	2	0.578762237172578	2	0.578762237172578	NA	NA	SegRatio=-0.01,AbsMeanSigma=0.05,pvalue=0.622269459511364,pvalueTTest=0.680492569135908,
chr2	29606563	29606677	ALK	ALK00069	-0.226924558857122	2	-0.00918466433399171	2	0.578762237172578	2	0.578762237172578	NA	NA	SegRatio=-0.01,AbsMeanSigma=0.05,pvalue=0.622269459511364,pvalueTTest=0.680492569135908,
chr2	29606667	29606783	ALK	ALK00070	0.0573545656774833	2	-0.00918466433399171	2	0.578762237172578	2	0.578762237172578	NA	NA	SegRatio=-0.01,AbsMeanSigma=0.05,pvalue=0.622269459511364,pvalueTTest=0.680492569135908,
chr2	29754741	29754848	ALK	ALK00071	0.0161687033999042	2	-0.00918466433399171	2	0.578762237172578	2	0.578762237172578	NA	NA	SegRatio=-0.01,AbsMeanSigma=0.05,pvalue=0.622269459511364,pvalueTTest=0.680492569135908,
chr2	29754818	29754935	ALK	ALK00072	-0.234676621718168	2	-0.00918466433399171	2	0.578762237172578	2	0.578762237172578	NA	NA	SegRatio=-0.01,AbsMeanSigma=0.05,pvalue=0.622269459511364,pvalueTTest=0.680492569135908,
chr2	29754934	29755052	ALK	ALK00073	0.137732469176322	2	-0.00918466433399171	2	0.578762237172578	2	0.578762237172578	NA	NA	SegRatio=-0.01,AbsMeanSigma=0.05,pvalue=0.622269459511364,pvalueTTest=0.680492569135908,
chr2	29917634	29917751	ALK	ALK00074	-0.0793389962525356	2	-0.00918466433399171	2	0.578762237172578	2	0.578762237172578	NA	NA	SegRatio=-0.01,AbsMeanSigma=0.05,pvalue=0.622269459511364,pvalueTTest=0.680492569135908,
chr2	29917742	29917861	ALK	ALK00075	-0.137789257910534	2	-0.00918466433399171	2	0.578762237172578	2	0.578762237172578	NA	NA	SegRatio=-0.01,AbsMeanSigma=0.05,pvalue=0.622269459511364,pvalueTTest=0.680492569135908,
chr2	29917826	29917919	ALK	ALK00076	-0.191748699220738	2	-0.00918466433399171	2	0.578762237172578	2	0.578762237172578	NA	NA	SegRatio=-0.01,AbsMeanSigma=0.05,pvalue=0.622269459511364,pvalueTTest=0.680492569135908,
chr2	29940373	29940482	ALK	ALK00077	-0.0881240530508984	2	-0.00918466433399171	2	0.578762237172578	2	0.578762237172578	NA	NA	SegRatio=-0.01,AbsMeanSigma=0.05,pvalue=0.622269459511364,pvalueTTest=0.680492569135908,
chr2	29940481	29940585	ALK	ALK00078	-0.305494726597243	2	-0.00918466433399171	2	0.578762237172578	2	0.578762237172578	NA	NA	SegRatio=-0.01,AbsMeanSigma=0.05,pvalue=0.622269459511364,pvalueTTest=0.680492569135908,
chr2	30142816	30142955	ALK	ALK00079	0.324524176220245	2	-0.00918466433399171	2	0.578762237172578	2	0.578762237172578	NA	NA	SegRatio=-0.01,AbsMeanSigma=0.05,pvalue=0.622269459511364,pvalueTTest=0.680492569135908,
chr2	30142877	30142997	ALK	ALK00080	0.499669875421511	2	-0.00918466433399171	2	0.578762237172578	2	0.578762237172578	NA	NA	SegRatio=-0.01,AbsMeanSigma=0.05,pvalue=0.622269459511364,pvalueTTest=0.680492569135908,
chr2	30142949	30143016	ALK	ALK00081	0.651150522794626	2	-0.00918466433399171	2	0.578762237172578	2	0.578762237172578	NA	NA	SegRatio=-0.01,AbsMeanSigma=0.05,pvalue=0.622269459511364,pvalueTTest=0.680492569135908,
chr2	30143003	30143141	ALK	ALK00082	NA	2	-0.00918466433399171	2	0.578762237172578	2	0.578762237172578	NA	NA	SegRatio=-0.01,AbsMeanSigma=0.05,pvalue=0.622269459511364,pvalueTTest=0.680492569135908,
chr2	47600571	47600681	EPCAM	EPCAM00001	0.174411816319223	2	-0.00918466433399171	2	0.041402100424705	2	0.041402100424705	NA	NA	SegRatio=-0.01,AbsMeanSigma=0.05,pvalue=0.622269459511364,pvalueTTest=0.680492569135908,
chr2	47600663	47600766	EPCAM	EPCAM00002	0.465163899668967	2	-0.00918466433399171	2	0.041402100424705	2	0.041402100424705	NA	NA	SegRatio=-0.01,AbsMeanSigma=0.05,pvalue=0.622269459511364,pvalueTTest=0.680492569135908,
chr2	47600875	47600962	EPCAM	EPCAM00003	0.0355747070316889	2	-0.00918466433399171	2	0.041402100424705	2	0.041402100424705	NA	NA	SegRatio=-0.01,AbsMeanSigma=0.05,pvalue=0.622269459511364,pvalueTTest=0.680492569135908,
chr2	47600938	47601040	EPCAM	EPCAM00004	-0.0400376999762296	2	-0.00918466433399171	2	0.041402100424705	2	0.041402100424705	NA	NA	SegRatio=-0.01,AbsMeanSigma=0.05,pvalue=0.622269459511364,pvalueTTest=0.680492569135908,
chr2	47601038	47601158	EPCAM	EPCAM00005	0.351557497939567	2	-0.00918466433399171	2	0.041402100424705	2	0.041402100424705	NA	NA	SegRatio=-0.01,AbsMeanSigma=0.05,pvalue=0.622269459511364,pvalueTTest=0.680492569135908,
chr2	47601151	47601264	EPCAM	EPCAM00006	0.0996024824287971	2	-0.00918466433399171	2	0.041402100424705	2	0.041402100424705	NA	NA	SegRatio=-0.01,AbsMeanSigma=0.05,pvalue=0.622269459511364,pvalueTTest=0.680492569135908,
chr2	47602339	47602443	EPCAM	EPCAM00007	0.368005539636273	2	-0.00918466433399171	2	0.041402100424705	2	0.041402100424705	NA	NA	SegRatio=-0.01,AbsMeanSigma=0.05,pvalue=0.622269459511364,pvalueTTest=0.680492569135908,
chr2	47602389	47602486	EPCAM	EPCAM00008	0.0427621427945283	2	-0.00918466433399171	2	0.041402100424705	2	0.041402100424705	NA	NA	SegRatio=-0.01,AbsMeanSigma=0.05,pvalue=0.622269459511364,pvalueTTest=0.680492569135908,
chr2	47604086	47604200	EPCAM	EPCAM00009	0.132352075480003	2	-0.00918466433399171	2	0.041402100424705	2	0.041402100424705	NA	NA	SegRatio=-0.01,AbsMeanSigma=0.05,pvalue=0.622269459511364,pvalueTTest=0.680492569135908,
chr2	47604173	47604288	EPCAM	EPCAM00010	-0.0593373784441989	2	-0.00918466433399171	2	0.041402100424705	2	0.041402100424705	NA	NA	SegRatio=-0.01,AbsMeanSigma=0.05,pvalue=0.622269459511364,pvalueTTest=0.680492569135908,
chr2	47606015	47606116	EPCAM	EPCAM00011	NA	2	-0.00918466433399171	2	0.041402100424705	2	0.041402100424705	NA	NA	SegRatio=-0.01,AbsMeanSigma=0.05,pvalue=0.622269459511364,pvalueTTest=0.680492569135908,
chr2	47606112	47606222	EPCAM	EPCAM00012	0.163457704462283	2	-0.00918466433399171	2	0.041402100424705	2	0.041402100424705	NA	NA	SegRatio=-0.01,AbsMeanSigma=0.05,pvalue=0.622269459511364,pvalueTTest=0.680492569135908,
chr2	47606866	47606977	EPCAM	EPCAM00013	0.0028166354964211	2	-0.00918466433399171	2	0.041402100424705	2	0.041402100424705	NA	NA	SegRatio=-0.01,AbsMeanSigma=0.05,pvalue=0.622269459511364,pvalueTTest=0.680492569135908,
chr2	47606960	47607077	EPCAM	EPCAM00014	0.0900111118666991	2	-0.00918466433399171	2	0.041402100424705	2	0.041402100424705	NA	NA	SegRatio=-0.01,AbsMeanSigma=0.05,pvalue=0.622269459511364,pvalueTTest=0.680492569135908,
chr2	47607041	47607159	EPCAM	EPCAM00015	-0.298169584873799	2	-0.00918466433399171	2	0.041402100424705	2	0.041402100424705	NA	NA	SegRatio=-0.01,AbsMeanSigma=0.05,pvalue=0.622269459511364,pvalueTTest=0.680492569135908,
chr2	47612282	47612391	EPCAM	EPCAM00016	0.0861477990429993	2	-0.00918466433399171	2	0.041402100424705	2	0.041402100424705	NA	NA	SegRatio=-0.01,AbsMeanSigma=0.05,pvalue=0.622269459511364,pvalueTTest=0.680492569135908,
chr2	47613668	47613765	EPCAM	EPCAM00017	NA	2	-0.00918466433399171	2	0.041402100424705	2	0.041402100424705	NA	NA	SegRatio=-0.01,AbsMeanSigma=0.05,pvalue=0.622269459511364,pvalueTTest=0.680492569135908,
chr2	47613727	47613837	EPCAM	EPCAM00018	-0.01061298266044	2	-0.00918466433399171	2	0.041402100424705	2	0.041402100424705	NA	NA	SegRatio=-0.01,AbsMeanSigma=0.05,pvalue=0.622269459511364,pvalueTTest=0.680492569135908,
chr3	100432492	100432584	TFG	TFG00001	0.269141935102336	2	-0.0729125109429424	2	0.369238655131947	2	0.369238655131947	NA	NA	SegRatio=-0.07,AbsMeanSigma=0.43,pvalue=5.26237291946792e-06,pvalueTTest=0.000899083950487211,
chr3	100432552	100432662	TFG	TFG00002.TFG00003	0.15246121476267	2	-0.0729125109429424	2	0.369238655131947	2	0.369238655131947	NA	NA	SegRatio=-0.07,AbsMeanSigma=0.43,pvalue=5.26237291946792e-06,pvalueTTest=0.000899083950487211,
chr3	100432675	100432809	TFG	TFG00004	-0.0594290418800859	2	-0.0729125109429424	2	0.369238655131947	2	0.369238655131947	NA	NA	SegRatio=-0.07,AbsMeanSigma=0.43,pvalue=5.26237291946792e-06,pvalueTTest=0.000899083950487211,
chr3	100438720	100438856	TFG	TFG00005	NA	2	-0.0729125109429424	2	0.369238655131947	2	0.369238655131947	NA	NA	SegRatio=-0.07,AbsMeanSigma=0.43,pvalue=5.26237291946792e-06,pvalueTTest=0.000899083950487211,
chr3	100438869	100438980	TFG	TFG00006	NA	2	-0.0729125109429424	2	0.369238655131947	2	0.369238655131947	NA	NA	SegRatio=-0.07,AbsMeanSigma=0.43,pvalue=5.26237291946792e-06,pvalueTTest=0.000899083950487211,
chr3	100447567	100447679	TFG	TFG00007	-0.248820461372975	2	-0.0729125109429424	2	0.369238655131947	2	0.369238655131947	NA	NA	SegRatio=-0.07,AbsMeanSigma=0.43,pvalue=5.26237291946792e-06,pvalueTTest=0.000899083950487211,
chr3	100447658	100447776	TFG	TFG00008	-0.303478822554393	2	-0.0729125109429424	2	0.369238655131947	2	0.369238655131947	NA	NA	SegRatio=-0.07,AbsMeanSigma=0.43,pvalue=5.26237291946792e-06,pvalueTTest=0.000899083950487211,
chr3	100451298	100451414	TFG	TFG00009	-0.147240789203374	2	-0.0729125109429424	2	0.369238655131947	2	0.369238655131947	NA	NA	SegRatio=-0.07,AbsMeanSigma=0.43,pvalue=5.26237291946792e-06,pvalueTTest=0.000899083950487211,
chr3	100451415	100451530	TFG	TFG00010	-0.131279394323942	2	-0.0729125109429424	2	0.369238655131947	2	0.369238655131947	NA	NA	SegRatio=-0.07,AbsMeanSigma=0.43,pvalue=5.26237291946792e-06,pvalueTTest=0.000899083950487211,
chr3	100451510	100451624	TFG	TFG00011	-0.0937649078503157	2	-0.0729125109429424	2	0.369238655131947	2	0.369238655131947	NA	NA	SegRatio=-0.07,AbsMeanSigma=0.43,pvalue=5.26237291946792e-06,pvalueTTest=0.000899083950487211,
chr3	100455395	100455513	TFG	TFG00012	-0.00564399065689591	2	-0.0729125109429424	2	0.369238655131947	2	0.369238655131947	NA	NA	SegRatio=-0.07,AbsMeanSigma=0.43,pvalue=5.26237291946792e-06,pvalueTTest=0.000899083950487211,
chr3	100455458	100455573	TFG	TFG00013	0.0568912235234655	2	-0.0729125109429424	2	0.369238655131947	2	0.369238655131947	NA	NA	SegRatio=-0.07,AbsMeanSigma=0.43,pvalue=5.26237291946792e-06,pvalueTTest=0.000899083950487211,
chr3	100455530	100455646	TFG	TFG00014	-0.237019623240768	2	-0.0729125109429424	2	0.369238655131947	2	0.369238655131947	NA	NA	SegRatio=-0.07,AbsMeanSigma=0.43,pvalue=5.26237291946792e-06,pvalueTTest=0.000899083950487211,
chr3	100463645	100463763	TFG	TFG00015	0.00645107800762695	2	-0.0729125109429424	2	0.369238655131947	2	0.369238655131947	NA	NA	SegRatio=-0.07,AbsMeanSigma=0.43,pvalue=5.26237291946792e-06,pvalueTTest=0.000899083950487211,
chr3	100463692	100463788	TFG	TFG00016	-0.0213645802438527	2	-0.0729125109429424	2	0.369238655131947	2	0.369238655131947	NA	NA	SegRatio=-0.07,AbsMeanSigma=0.43,pvalue=5.26237291946792e-06,pvalueTTest=0.000899083950487211,
chr3	100466928	100467024	TFG	TFG00017	-0.182049752039772	2	-0.0729125109429424	2	0.369238655131947	2	0.369238655131947	NA	NA	SegRatio=-0.07,AbsMeanSigma=0.43,pvalue=5.26237291946792e-06,pvalueTTest=0.000899083950487211,
chr3	100466997	100467094	TFG	TFG00018	-0.0420892934834202	2	-0.0729125109429424	2	0.369238655131947	2	0.369238655131947	NA	NA	SegRatio=-0.07,AbsMeanSigma=0.43,pvalue=5.26237291946792e-06,pvalueTTest=0.000899083950487211,
chr3	100467092	100467207	TFG	TFG00019	-0.0753465568092632	2	-0.0729125109429424	2	0.369238655131947	2	0.369238655131947	NA	NA	SegRatio=-0.07,AbsMeanSigma=0.43,pvalue=5.26237291946792e-06,pvalueTTest=0.000899083950487211,
chr3	100467201	100467305	TFG	TFG00020	0.00127545628552345	2	-0.0729125109429424	2	0.369238655131947	2	0.369238655131947	NA	NA	SegRatio=-0.07,AbsMeanSigma=0.43,pvalue=5.26237291946792e-06,pvalueTTest=0.000899083950487211,
chr3	100467283	100467397	TFG	TFG00021	0.434319203183239	2	-0.0729125109429424	2	0.369238655131947	2	0.369238655131947	NA	NA	SegRatio=-0.07,AbsMeanSigma=0.43,pvalue=5.26237291946792e-06,pvalueTTest=0.000899083950487211,
chr3	142985490	142985606	SLC9A9	SLC9A900001	0.0296682657625121	2	-0.0729125109429424	2	0.015943521926017	2	0.015943521926017	NA	NA	SegRatio=-0.07,AbsMeanSigma=0.43,pvalue=5.26237291946792e-06,pvalueTTest=0.000899083950487211,
chr3	142985580	142985698	SLC9A9	SLC9A900002	-0.109868893680666	2	-0.0729125109429424	2	0.015943521926017	2	0.015943521926017	NA	NA	SegRatio=-0.07,AbsMeanSigma=0.43,pvalue=5.26237291946792e-06,pvalueTTest=0.000899083950487211,
chr3	142985668	142985784	SLC9A9	SLC9A900003	-0.105982910496093	2	-0.0729125109429424	2	0.015943521926017	2	0.015943521926017	NA	NA	SegRatio=-0.07,AbsMeanSigma=0.43,pvalue=5.26237291946792e-06,pvalueTTest=0.000899083950487211,
chr3	142985776	142985894	SLC9A9	SLC9A900004	-0.0165474146887235	2	-0.0729125109429424	2	0.015943521926017	2	0.015943521926017	NA	NA	SegRatio=-0.07,AbsMeanSigma=0.43,pvalue=5.26237291946792e-06,pvalueTTest=0.000899083950487211,
chr3	142987693	142987813	SLC9A9	SLC9A900005	-0.0470329599272713	2	-0.0729125109429424	2	0.015943521926017	2	0.015943521926017	NA	NA	SegRatio=-0.07,AbsMeanSigma=0.43,pvalue=5.26237291946792e-06,pvalueTTest=0.000899083950487211,
chr3	142987740	142987848	SLC9A9	SLC9A900006	-0.195324940098011	2	-0.0729125109429424	2	0.015943521926017	2	0.015943521926017	NA	NA	SegRatio=-0.07,AbsMeanSigma=0.43,pvalue=5.26237291946792e-06,pvalueTTest=0.000899083950487211,
chr3	143082305	143082423	SLC9A9	SLC9A900007	-0.331172444333145	2	-0.0729125109429424	2	0.015943521926017	2	0.015943521926017	NA	NA	SegRatio=-0.07,AbsMeanSigma=0.43,pvalue=5.26237291946792e-06,pvalueTTest=0.000899083950487211,
chr3	143082385	143082519	SLC9A9	SLC9A900008	NA	2	-0.0729125109429424	2	0.015943521926017	2	0.015943521926017	NA	NA	SegRatio=-0.07,AbsMeanSigma=0.43,pvalue=5.26237291946792e-06,pvalueTTest=0.000899083950487211,
chr3	143100832	143100949	SLC9A9	SLC9A900009	-0.106124400679316	2	-0.0729125109429424	2	0.015943521926017	2	0.015943521926017	NA	NA	SegRatio=-0.07,AbsMeanSigma=0.43,pvalue=5.26237291946792e-06,pvalueTTest=0.000899083950487211,
chr3	143100945	143101059	SLC9A9	SLC9A900010	0.0449599328336802	2	-0.0729125109429424	2	0.015943521926017	2	0.015943521926017	NA	NA	SegRatio=-0.07,AbsMeanSigma=0.43,pvalue=5.26237291946792e-06,pvalueTTest=0.000899083950487211,
chr3	143185800	143185904	SLC9A9	SLC9A900011	-0.0291582786593858	2	-0.0729125109429424	2	0.015943521926017	2	0.015943521926017	NA	NA	SegRatio=-0.07,AbsMeanSigma=0.43,pvalue=5.26237291946792e-06,pvalueTTest=0.000899083950487211,
chr3	143185867	143185971	SLC9A9	SLC9A900012	-0.000305824109861377	2	-0.0729125109429424	2	0.015943521926017	2	0.015943521926017	NA	NA	SegRatio=-0.07,AbsMeanSigma=0.43,pvalue=5.26237291946792e-06,pvalueTTest=0.000899083950487211,
chr3	143185969	143186083	SLC9A9	SLC9A900013	0.162162424374333	2	-0.0729125109429424	2	0.015943521926017	2	0.015943521926017	NA	NA	SegRatio=-0.07,AbsMeanSigma=0.43,pvalue=5.26237291946792e-06,pvalueTTest=0.000899083950487211,
chr3	143212463	143212567	SLC9A9	SLC9A900014	0.0740404537493445	2	-0.0729125109429424	2	0.015943521926017	2	0.015943521926017	NA	NA	SegRatio=-0.07,AbsMeanSigma=0.43,pvalue=5.26237291946792e-06,pvalueTTest=0.000899083950487211,
chr3	143212561	143212678	SLC9A9	SLC9A900015	0.0803329473414042	2	-0.0729125109429424	2	0.015943521926017	2	0.015943521926017	NA	NA	SegRatio=-0.07,AbsMeanSigma=0.43,pvalue=5.26237291946792e-06,pvalueTTest=0.000899083950487211,
chr3	143214149	143214244	SLC9A9	SLC9A900016	0.00969600248393387	2	-0.0729125109429424	2	0.015943521926017	2	0.015943521926017	NA	NA	SegRatio=-0.07,AbsMeanSigma=0.43,pvalue=5.26237291946792e-06,pvalueTTest=0.000899083950487211,
chr3	143214233	143214346	SLC9A9	SLC9A900017	-0.407556689678482	2	-0.0729125109429424	2	0.015943521926017	2	0.015943521926017	NA	NA	SegRatio=-0.07,AbsMeanSigma=0.43,pvalue=5.26237291946792e-06,pvalueTTest=0.000899083950487211,
chr3	143271160	143271264	SLC9A9	SLC9A900018	-0.2636554822867	2	-0.0729125109429424	2	0.015943521926017	2	0.015943521926017	NA	NA	SegRatio=-0.07,AbsMeanSigma=0.43,pvalue=5.26237291946792e-06,pvalueTTest=0.000899083950487211,
chr3	143271262	143271344	SLC9A9	SLC9A900019	-0.317391310528602	2	-0.0729125109429424	2	0.015943521926017	2	0.015943521926017	NA	NA	SegRatio=-0.07,AbsMeanSigma=0.43,pvalue=5.26237291946792e-06,pvalueTTest=0.000899083950487211,
chr3	143292902	143293017	SLC9A9	SLC9A900020	0.0971149233188344	2	-0.0729125109429424	2	0.015943521926017	2	0.015943521926017	NA	NA	SegRatio=-0.07,AbsMeanSigma=0.43,pvalue=5.26237291946792e-06,pvalueTTest=0.000899083950487211,
chr3	143292973	143293083	SLC9A9	SLC9A900021	-0.0483151282973809	2	-0.0729125109429424	2	0.015943521926017	2	0.015943521926017	NA	NA	SegRatio=-0.07,AbsMeanSigma=0.43,pvalue=5.26237291946792e-06,pvalueTTest=0.000899083950487211,
chr3	143297405	143297525	SLC9A9	SLC9A900022	-0.057091520002218	2	-0.0729125109429424	2	0.015943521926017	2	0.015943521926017	NA	NA	SegRatio=-0.07,AbsMeanSigma=0.43,pvalue=5.26237291946792e-06,pvalueTTest=0.000899083950487211,
chr3	143297503	143297619	SLC9A9	SLC9A900023	0.0718841496840985	2	-0.0729125109429424	2	0.015943521926017	2	0.015943521926017	NA	NA	SegRatio=-0.07,AbsMeanSigma=0.43,pvalue=5.26237291946792e-06,pvalueTTest=0.000899083950487211,
chr3	143371024	143371124	SLC9A9	SLC9A900024	-0.212145232966394	2	-0.0729125109429424	2	0.015943521926017	2	0.015943521926017	NA	NA	SegRatio=-0.07,AbsMeanSigma=0.43,pvalue=5.26237291946792e-06,pvalueTTest=0.000899083950487211,
chr3	143371117	143371228	SLC9A9	SLC9A900025	-0.0237231020858975	2	-0.0729125109429424	2	0.015943521926017	2	0.015943521926017	NA	NA	SegRatio=-0.07,AbsMeanSigma=0.43,pvalue=5.26237291946792e-06,pvalueTTest=0.000899083950487211,
chr3	143411962	143412072	SLC9A9	SLC9A900026	0.169882677029448	2	-0.0729125109429424	2	0.015943521926017	2	0.015943521926017	NA	NA	SegRatio=-0.07,AbsMeanSigma=0.43,pvalue=5.26237291946792e-06,pvalueTTest=0.000899083950487211,
chr3	143412042	143412107	SLC9A9	SLC9A900027	NA	2	-0.0729125109429424	2	0.015943521926017	2	0.015943521926017	NA	NA	SegRatio=-0.07,AbsMeanSigma=0.43,pvalue=5.26237291946792e-06,pvalueTTest=0.000899083950487211,
chr3	143412093	143412205	SLC9A9	SLC9A900028	-0.0729125109429424	2	-0.0729125109429424	2	0.015943521926017	2	0.015943521926017	NA	NA	SegRatio=-0.07,AbsMeanSigma=0.43,pvalue=5.26237291946792e-06,pvalueTTest=0.000899083950487211,
chr3	143513793	143513909	SLC9A9	SLC9A900029	0.0306831101255316	2	-0.0729125109429424	2	0.015943521926017	2	0.015943521926017	NA	NA	SegRatio=-0.07,AbsMeanSigma=0.43,pvalue=5.26237291946792e-06,pvalueTTest=0.000899083950487211,
chr3	143513903	143514014	SLC9A9	SLC9A900030	-0.683898890855653	2	-0.0729125109429424	2	0.015943521926017	2	0.015943521926017	NA	NA	SegRatio=-0.07,AbsMeanSigma=0.43,pvalue=5.26237291946792e-06,pvalueTTest=0.000899083950487211,
chr3	143515625	143515740	SLC9A9	SLC9A900031	NA	2	-0.0729125109429424	2	0.015943521926017	2	0.015943521926017	NA	NA	SegRatio=-0.07,AbsMeanSigma=0.43,pvalue=5.26237291946792e-06,pvalueTTest=0.000899083950487211,
chr3	143515705	143515776	SLC9A9	SLC9A900032	-0.0322487059947031	2	-0.0729125109429424	2	0.015943521926017	2	0.015943521926017	NA	NA	SegRatio=-0.07,AbsMeanSigma=0.43,pvalue=5.26237291946792e-06,pvalueTTest=0.000899083950487211,
chr3	143550765	143550878	SLC9A9	SLC9A900033	NA	2	-0.0729125109429424	2	0.015943521926017	2	0.015943521926017	NA	NA	SegRatio=-0.07,AbsMeanSigma=0.43,pvalue=5.26237291946792e-06,pvalueTTest=0.000899083950487211,
chr3	143550879	143550988	SLC9A9	SLC9A900034	-0.0240140820041945	2	-0.0729125109429424	2	0.015943521926017	2	0.015943521926017	NA	NA	SegRatio=-0.07,AbsMeanSigma=0.43,pvalue=5.26237291946792e-06,pvalueTTest=0.000899083950487211,
chr3	143550976	143551095	SLC9A9	SLC9A900035	-0.0998341734835724	2	-0.0729125109429424	2	0.015943521926017	2	0.015943521926017	NA	NA	SegRatio=-0.07,AbsMeanSigma=0.43,pvalue=5.26237291946792e-06,pvalueTTest=0.000899083950487211,
chr3	143566963	143567082	SLC9A9	SLC9A900036	-0.0841389427928714	2	-0.0729125109429424	2	0.015943521926017	2	0.015943521926017	NA	NA	SegRatio=-0.07,AbsMeanSigma=0.43,pvalue=5.26237291946792e-06,pvalueTTest=0.000899083950487211,
chr3	143567064	143567170	SLC9A9	SLC9A900037	0.0605908132739002	2	-0.0729125109429424	2	0.015943521926017	2	0.015943521926017	NA	NA	SegRatio=-0.07,AbsMeanSigma=0.43,pvalue=5.26237291946792e-06,pvalueTTest=0.000899083950487211,
chr3	143567155	143567266	SLC9A9	SLC9A900038	-0.247953999864864	2	-0.0729125109429424	2	0.015943521926017	2	0.015943521926017	NA	NA	SegRatio=-0.07,AbsMeanSigma=0.43,pvalue=5.26237291946792e-06,pvalueTTest=0.000899083950487211,
chr3	178916573	178916682	PIK3CA	PIK3CA00001	0.195319732557236	2	-0.0729125109429424	2	0.0600524956030677	2	0.0600524956030677	NA	NA	SegRatio=-0.07,AbsMeanSigma=0.43,pvalue=5.26237291946792e-06,pvalueTTest=0.000899083950487211,
chr3	178916639	178916748	PIK3CA	PIK3CA00002	-0.160740278414012	2	-0.0729125109429424	2	0.0600524956030677	2	0.0600524956030677	NA	NA	SegRatio=-0.07,AbsMeanSigma=0.43,pvalue=5.26237291946792e-06,pvalueTTest=0.000899083950487211,
chr3	178916746	178916861	PIK3CA	PIK3CA00003	-0.0405912650232455	2	-0.0729125109429424	2	0.0600524956030677	2	0.0600524956030677	NA	NA	SegRatio=-0.07,AbsMeanSigma=0.43,pvalue=5.26237291946792e-06,pvalueTTest=0.000899083950487211,
chr3	178916803	178916912	PIK3CA	PIK3CA00004	0.00398961067126102	2	-0.0729125109429424	2	0.0600524956030677	2	0.0600524956030677	NA	NA	SegRatio=-0.07,AbsMeanSigma=0.43,pvalue=5.26237291946792e-06,pvalueTTest=0.000899083950487211,
chr3	178916888	178916991	PIK3CA	PIK3CA00005	0.152731309452124	2	-0.0729125109429424	2	0.0600524956030677	2	0.0600524956030677	NA	NA	SegRatio=-0.07,AbsMeanSigma=0.43,pvalue=5.26237291946792e-06,pvalueTTest=0.000899083950487211,
chr3	178917449	178917559	PIK3CA	PIK3CA00006	-0.0304188155993105	2	-0.0729125109429424	2	0.0600524956030677	2	0.0600524956030677	NA	NA	SegRatio=-0.07,AbsMeanSigma=0.43,pvalue=5.26237291946792e-06,pvalueTTest=0.000899083950487211,
chr3	178917537	178917648	PIK3CA	PIK3CA00007	0.168019401164008	2	-0.0729125109429424	2	0.0600524956030677	2	0.0600524956030677	NA	NA	SegRatio=-0.07,AbsMeanSigma=0.43,pvalue=5.26237291946792e-06,pvalueTTest=0.000899083950487211,
chr3	178917608	178917721	PIK3CA	PIK3CA00008	NA	2	-0.0729125109429424	2	0.0600524956030677	2	0.0600524956030677	NA	NA	SegRatio=-0.07,AbsMeanSigma=0.43,pvalue=5.26237291946792e-06,pvalueTTest=0.000899083950487211,
chr3	178919054	178919109	PIK3CA	PIK3CA00009	NA	2	-0.0729125109429424	2	0.0600524956030677	2	0.0600524956030677	NA	NA	SegRatio=-0.07,AbsMeanSigma=0.43,pvalue=5.26237291946792e-06,pvalueTTest=0.000899083950487211,
chr3	178919110	178919217	PIK3CA	PIK3CA00010	-0.227256466008797	2	-0.0729125109429424	2	0.0600524956030677	2	0.0600524956030677	NA	NA	SegRatio=-0.07,AbsMeanSigma=0.43,pvalue=5.26237291946792e-06,pvalueTTest=0.000899083950487211,
chr3	178919194	178919308	PIK3CA	PIK3CA00011	NA	2	-0.0729125109429424	2	0.0600524956030677	2	0.0600524956030677	NA	NA	SegRatio=-0.07,AbsMeanSigma=0.43,pvalue=5.26237291946792e-06,pvalueTTest=0.000899083950487211,
chr3	178919262	178919372	PIK3CA	PIK3CA00012	NA	2	-0.0729125109429424	2	0.0600524956030677	2	0.0600524956030677	NA	NA	SegRatio=-0.07,AbsMeanSigma=0.43,pvalue=5.26237291946792e-06,pvalueTTest=0.000899083950487211,
chr3	178921311	178921424	PIK3CA	PIK3CA00013	-0.0551377583532592	2	-0.0729125109429424	2	0.0600524956030677	2	0.0600524956030677	NA	NA	SegRatio=-0.07,AbsMeanSigma=0.43,pvalue=5.26237291946792e-06,pvalueTTest=0.000899083950487211,
chr3	178921415	178921531	PIK3CA	PIK3CA00014	-0.121455362361096	2	-0.0729125109429424	2	0.0600524956030677	2	0.0600524956030677	NA	NA	SegRatio=-0.07,AbsMeanSigma=0.43,pvalue=5.26237291946792e-06,pvalueTTest=0.000899083950487211,
chr3	178921506	178921581	PIK3CA	PIK3CA00015	NA	2	-0.0729125109429424	2	0.0600524956030677	2	0.0600524956030677	NA	NA	SegRatio=-0.07,AbsMeanSigma=0.43,pvalue=5.26237291946792e-06,pvalueTTest=0.000899083950487211,
chr3	178921573	178921687	PIK3CA	PIK3CA00016	NA	2	-0.0729125109429424	2	0.0600524956030677	2	0.0600524956030677	NA	NA	SegRatio=-0.07,AbsMeanSigma=0.43,pvalue=5.26237291946792e-06,pvalueTTest=0.000899083950487211,
chr3	178922256	178922366	PIK3CA	PIK3CA00017	-0.000986012815440279	2	-0.0729125109429424	2	0.0600524956030677	2	0.0600524956030677	NA	NA	SegRatio=-0.07,AbsMeanSigma=0.43,pvalue=5.26237291946792e-06,pvalueTTest=0.000899083950487211,
chr3	178922321	178922416	PIK3CA	PIK3CA00018	0.13839153513421	2	-0.0729125109429424	2	0.0600524956030677	2	0.0600524956030677	NA	NA	SegRatio=-0.07,AbsMeanSigma=0.43,pvalue=5.26237291946792e-06,pvalueTTest=0.000899083950487211,
chr3	178927321	178927438	PIK3CA	PIK3CA00019	-0.0857828589624961	2	-0.0729125109429424	2	0.0600524956030677	2	0.0600524956030677	NA	NA	SegRatio=-0.07,AbsMeanSigma=0.43,pvalue=5.26237291946792e-06,pvalueTTest=0.000899083950487211,
chr3	178927432	178927532	PIK3CA	PIK3CA00020	0.211915367337763	2	-0.0729125109429424	2	0.0600524956030677	2	0.0600524956030677	NA	NA	SegRatio=-0.07,AbsMeanSigma=0.43,pvalue=5.26237291946792e-06,pvalueTTest=0.000899083950487211,
chr3	178927892	178927988	PIK3CA	PIK3CA00021	-0.445188765300519	2	-0.0729125109429424	2	0.0600524956030677	2	0.0600524956030677	NA	NA	SegRatio=-0.07,AbsMeanSigma=0.43,pvalue=5.26237291946792e-06,pvalueTTest=0.000899083950487211,
chr3	178928028	178928104	PIK3CA	PIK3CA00022	0.32467581134991	2	-0.0729125109429424	2	0.0600524956030677	2	0.0600524956030677	NA	NA	SegRatio=-0.07,AbsMeanSigma=0.43,pvalue=5.26237291946792e-06,pvalueTTest=0.000899083950487211,
chr3	178928093	178928207	PIK3CA	PIK3CA00023	NA	2	-0.0729125109429424	2	0.0600524956030677	2	0.0600524956030677	NA	NA	SegRatio=-0.07,AbsMeanSigma=0.43,pvalue=5.26237291946792e-06,pvalueTTest=0.000899083950487211,
chr3	178928180	178928272	PIK3CA	PIK3CA00024	0.042608333070881	2	-0.0729125109429424	2	0.0600524956030677	2	0.0600524956030677	NA	NA	SegRatio=-0.07,AbsMeanSigma=0.43,pvalue=5.26237291946792e-06,pvalueTTest=0.000899083950487211,
chr3	178928246	178928349	PIK3CA	PIK3CA00025	-0.692053735092994	2	-0.0729125109429424	2	0.0600524956030677	2	0.0600524956030677	NA	NA	SegRatio=-0.07,AbsMeanSigma=0.43,pvalue=5.26237291946792e-06,pvalueTTest=0.000899083950487211,
chr3	178928334	178928443	PIK3CA	PIK3CA00026	-0.0820580246935587	2	-0.0729125109429424	2	0.0600524956030677	2	0.0600524956030677	NA	NA	SegRatio=-0.07,AbsMeanSigma=0.43,pvalue=5.26237291946792e-06,pvalueTTest=0.000899083950487211,
chr3	178936039	178936127	PIK3CA	PIK3CA00027	NA	2	-0.0729125109429424	2	0.0600524956030677	2	0.0600524956030677	NA	NA	SegRatio=-0.07,AbsMeanSigma=0.43,pvalue=5.26237291946792e-06,pvalueTTest=0.000899083950487211,
chr3	178936065	178936181	PIK3CA	PIK3CA00028	NA	2	-0.0729125109429424	2	0.0600524956030677	2	0.0600524956030677	NA	NA	SegRatio=-0.07,AbsMeanSigma=0.43,pvalue=5.26237291946792e-06,pvalueTTest=0.000899083950487211,
chr3	178936945	178937056	PIK3CA	PIK3CA00029	-0.213923289351852	2	-0.0729125109429424	2	0.0600524956030677	2	0.0600524956030677	NA	NA	SegRatio=-0.07,AbsMeanSigma=0.43,pvalue=5.26237291946792e-06,pvalueTTest=0.000899083950487211,
chr3	178937024	178937133	PIK3CA	PIK3CA00030	NA	2	-0.0729125109429424	2	0.0600524956030677	2	0.0600524956030677	NA	NA	SegRatio=-0.07,AbsMeanSigma=0.43,pvalue=5.26237291946792e-06,pvalueTTest=0.000899083950487211,
chr3	178937306	178937445	PIK3CA	PIK3CA00031	-0.137446037425689	2	-0.0729125109429424	2	0.0600524956030677	2	0.0600524956030677	NA	NA	SegRatio=-0.07,AbsMeanSigma=0.43,pvalue=5.26237291946792e-06,pvalueTTest=0.000899083950487211,
chr3	178937697	178937804	PIK3CA	PIK3CA00032	-0.0955628084565279	2	-0.0729125109429424	2	0.0600524956030677	2	0.0600524956030677	NA	NA	SegRatio=-0.07,AbsMeanSigma=0.43,pvalue=5.26237291946792e-06,pvalueTTest=0.000899083950487211,
chr3	178937806	178937937	PIK3CA	PIK3CA00033	NA	2	-0.0729125109429424	2	0.0600524956030677	2	0.0600524956030677	NA	NA	SegRatio=-0.07,AbsMeanSigma=0.43,pvalue=5.26237291946792e-06,pvalueTTest=0.000899083950487211,
chr3	178938711	178938825	PIK3CA	PIK3CA00034	-0.0994673171061454	2	-0.0729125109429424	2	0.0600524956030677	2	0.0600524956030677	NA	NA	SegRatio=-0.07,AbsMeanSigma=0.43,pvalue=5.26237291946792e-06,pvalueTTest=0.000899083950487211,
chr3	178938779	178938889	PIK3CA	PIK3CA00035	-0.12854626215691	2	-0.0729125109429424	2	0.0600524956030677	2	0.0600524956030677	NA	NA	SegRatio=-0.07,AbsMeanSigma=0.43,pvalue=5.26237291946792e-06,pvalueTTest=0.000899083950487211,
chr3	178938839	178938944	PIK3CA	PIK3CA00036	-0.0983498068974003	2	-0.0729125109429424	2	0.0600524956030677	2	0.0600524956030677	NA	NA	SegRatio=-0.07,AbsMeanSigma=0.43,pvalue=5.26237291946792e-06,pvalueTTest=0.000899083950487211,
chr3	178938938	178939043	PIK3CA	PIK3CA00037	-0.0710417915496813	2	-0.0729125109429424	2	0.0600524956030677	2	0.0600524956030677	NA	NA	SegRatio=-0.07,AbsMeanSigma=0.43,pvalue=5.26237291946792e-06,pvalueTTest=0.000899083950487211,
chr3	178941809	178941915	PIK3CA	PIK3CA00038	-0.208553800899736	2	-0.0729125109429424	2	0.0600524956030677	2	0.0600524956030677	NA	NA	SegRatio=-0.07,AbsMeanSigma=0.43,pvalue=5.26237291946792e-06,pvalueTTest=0.000899083950487211,
chr3	178941911	178942019	PIK3CA	PIK3CA00039	-0.0239205389543587	2	-0.0729125109429424	2	0.0600524956030677	2	0.0600524956030677	NA	NA	SegRatio=-0.07,AbsMeanSigma=0.43,pvalue=5.26237291946792e-06,pvalueTTest=0.000899083950487211,
chr3	178942385	178942518	PIK3CA	PIK3CA00040	NA	2	-0.0729125109429424	2	0.0600524956030677	2	0.0600524956030677	NA	NA	SegRatio=-0.07,AbsMeanSigma=0.43,pvalue=5.26237291946792e-06,pvalueTTest=0.000899083950487211,
chr3	178942517	178942629	PIK3CA	PIK3CA00041	-0.08475418516255	2	-0.0729125109429424	2	0.0600524956030677	2	0.0600524956030677	NA	NA	SegRatio=-0.07,AbsMeanSigma=0.43,pvalue=5.26237291946792e-06,pvalueTTest=0.000899083950487211,
chr3	178943719	178943847	PIK3CA	PIK3CA00042	-0.127834221505738	2	-0.0729125109429424	2	0.0600524956030677	2	0.0600524956030677	NA	NA	SegRatio=-0.07,AbsMeanSigma=0.43,pvalue=5.26237291946792e-06,pvalueTTest=0.000899083950487211,
chr3	178946957	178947075	PIK3CA	PIK3CA00043	0.560977121219232	2	-0.0729125109429424	2	0.0600524956030677	2	0.0600524956030677	NA	NA	SegRatio=-0.07,AbsMeanSigma=0.43,pvalue=5.26237291946792e-06,pvalueTTest=0.000899083950487211,
chr3	178947074	178947187	PIK3CA	PIK3CA00044	-0.0961236858274744	2	-0.0729125109429424	2	0.0600524956030677	2	0.0600524956030677	NA	NA	SegRatio=-0.07,AbsMeanSigma=0.43,pvalue=5.26237291946792e-06,pvalueTTest=0.000899083950487211,
chr3	178947155	178947273	PIK3CA	PIK3CA00045	-0.211632174180812	2	-0.0729125109429424	2	0.0600524956030677	2	0.0600524956030677	NA	NA	SegRatio=-0.07,AbsMeanSigma=0.43,pvalue=5.26237291946792e-06,pvalueTTest=0.000899083950487211,
chr3	178947722	178947819	PIK3CA	PIK3CA00046	-0.00579589542607685	2	-0.0729125109429424	2	0.0600524956030677	2	0.0600524956030677	NA	NA	SegRatio=-0.07,AbsMeanSigma=0.43,pvalue=5.26237291946792e-06,pvalueTTest=0.000899083950487211,
chr3	178947820	178947935	PIK3CA	PIK3CA00047.PIK3CA00048	-0.0966243507374992	2	-0.0729125109429424	2	0.0600524956030677	2	0.0600524956030677	NA	NA	SegRatio=-0.07,AbsMeanSigma=0.43,pvalue=5.26237291946792e-06,pvalueTTest=0.000899083950487211,
chr3	178947963	178948074	PIK3CA	PIK3CA00049	NA	2	-0.0729125109429424	2	0.0600524956030677	2	0.0600524956030677	NA	NA	SegRatio=-0.07,AbsMeanSigma=0.43,pvalue=5.26237291946792e-06,pvalueTTest=0.000899083950487211,
chr3	178948035	178948147	PIK3CA	PIK3CA00050	-0.128747494134655	2	-0.0729125109429424	2	0.0600524956030677	2	0.0600524956030677	NA	NA	SegRatio=-0.07,AbsMeanSigma=0.43,pvalue=5.26237291946792e-06,pvalueTTest=0.000899083950487211,
chr3	178948089	178948200	PIK3CA	PIK3CA00051	-0.210209066206171	2	-0.0729125109429424	2	0.0600524956030677	2	0.0600524956030677	NA	NA	SegRatio=-0.07,AbsMeanSigma=0.43,pvalue=5.26237291946792e-06,pvalueTTest=0.000899083950487211,
chr3	178951861	178951975	PIK3CA	PIK3CA00052	-0.126314059038021	2	-0.0729125109429424	2	0.0600524956030677	2	0.0600524956030677	NA	NA	SegRatio=-0.07,AbsMeanSigma=0.43,pvalue=5.26237291946792e-06,pvalueTTest=0.000899083950487211,
chr3	178951933	178952043	PIK3CA	PIK3CA00053	-0.0923133200029076	2	-0.0729125109429424	2	0.0600524956030677	2	0.0600524956030677	NA	NA	SegRatio=-0.07,AbsMeanSigma=0.43,pvalue=5.26237291946792e-06,pvalueTTest=0.000899083950487211,
chr3	178952039	178952131	PIK3CA	PIK3CA00054	-0.12720039326701	2	-0.0729125109429424	2	0.0600524956030677	2	0.0600524956030677	NA	NA	SegRatio=-0.07,AbsMeanSigma=0.43,pvalue=5.26237291946792e-06,pvalueTTest=0.000899083950487211,
chr3	178952127	178952243	PIK3CA	PIK3CA00055	0.124061727690204	2	-0.0729125109429424	2	0.0600524956030677	2	0.0600524956030677	NA	NA	SegRatio=-0.07,AbsMeanSigma=0.43,pvalue=5.26237291946792e-06,pvalueTTest=0.000899083950487211,
chr5	149357195	149357307	SLC26A2	SLC26A200001	-0.0640429353123744	2	-0.044382947204975	2	0.498977987643426	2	0.498977987643426	NA	NA	SegRatio=-0.04,AbsMeanSigma=0.1,pvalue=0.59475242752135,pvalueTTest=0.498977987643426,
chr5	149357285	149357385	SLC26A2	SLC26A200002	-0.0575245980199233	2	-0.044382947204975	2	0.498977987643426	2	0.498977987643426	NA	NA	SegRatio=-0.04,AbsMeanSigma=0.1,pvalue=0.59475242752135,pvalueTTest=0.498977987643426,
chr5	149357364	149357484	SLC26A2	SLC26A200003	-0.135144503064451	2	-0.044382947204975	2	0.498977987643426	2	0.498977987643426	NA	NA	SegRatio=-0.04,AbsMeanSigma=0.1,pvalue=0.59475242752135,pvalueTTest=0.498977987643426,
chr5	149357453	149357565	SLC26A2	SLC26A200004	0.00916780325477047	2	-0.044382947204975	2	0.498977987643426	2	0.498977987643426	NA	NA	SegRatio=-0.04,AbsMeanSigma=0.1,pvalue=0.59475242752135,pvalueTTest=0.498977987643426,
chr5	149357563	149357669	SLC26A2	SLC26A200005	0.0340225742324579	2	-0.044382947204975	2	0.498977987643426	2	0.498977987643426	NA	NA	SegRatio=-0.04,AbsMeanSigma=0.1,pvalue=0.59475242752135,pvalueTTest=0.498977987643426,
chr5	149357638	149357754	SLC26A2	SLC26A200006	0.123204079030478	2	-0.044382947204975	2	0.498977987643426	2	0.498977987643426	NA	NA	SegRatio=-0.04,AbsMeanSigma=0.1,pvalue=0.59475242752135,pvalueTTest=0.498977987643426,
chr5	149357699	149357792	SLC26A2	SLC26A200007	0.145712478615263	2	-0.044382947204975	2	0.498977987643426	2	0.498977987643426	NA	NA	SegRatio=-0.04,AbsMeanSigma=0.1,pvalue=0.59475242752135,pvalueTTest=0.498977987643426,
chr5	149357771	149357881	SLC26A2	SLC26A200008	-0.100745505102136	2	-0.044382947204975	2	0.498977987643426	2	0.498977987643426	NA	NA	SegRatio=-0.04,AbsMeanSigma=0.1,pvalue=0.59475242752135,pvalueTTest=0.498977987643426,
chr5	149357876	149357986	SLC26A2	SLC26A200009	0.158841667202503	2	-0.044382947204975	2	0.498977987643426	2	0.498977987643426	NA	NA	SegRatio=-0.04,AbsMeanSigma=0.1,pvalue=0.59475242752135,pvalueTTest=0.498977987643426,
chr5	149359772	149359888	SLC26A2	SLC26A200010	-0.159189355964183	2	-0.044382947204975	2	0.498977987643426	2	0.498977987643426	NA	NA	SegRatio=-0.04,AbsMeanSigma=0.1,pvalue=0.59475242752135,pvalueTTest=0.498977987643426,
chr5	149359859	149359964	SLC26A2	SLC26A200011	0.253293982314078	2	-0.044382947204975	2	0.498977987643426	2	0.498977987643426	NA	NA	SegRatio=-0.04,AbsMeanSigma=0.1,pvalue=0.59475242752135,pvalueTTest=0.498977987643426,
chr5	149359929	149360042	SLC26A2	SLC26A200012	-0.056346648344348	2	-0.044382947204975	2	0.498977987643426	2	0.498977987643426	NA	NA	SegRatio=-0.04,AbsMeanSigma=0.1,pvalue=0.59475242752135,pvalueTTest=0.498977987643426,
chr5	149360000	149360104	SLC26A2	SLC26A200013	-0.192633195663465	2	-0.044382947204975	2	0.498977987643426	2	0.498977987643426	NA	NA	SegRatio=-0.04,AbsMeanSigma=0.1,pvalue=0.59475242752135,pvalueTTest=0.498977987643426,
chr5	149360060	149360169	SLC26A2	SLC26A200014	0.0495180265955003	2	-0.044382947204975	2	0.498977987643426	2	0.498977987643426	NA	NA	SegRatio=-0.04,AbsMeanSigma=0.1,pvalue=0.59475242752135,pvalueTTest=0.498977987643426,
chr5	149360168	149360282	SLC26A2	SLC26A200015	-0.044382947204975	2	-0.044382947204975	2	0.498977987643426	2	0.498977987643426	NA	NA	SegRatio=-0.04,AbsMeanSigma=0.1,pvalue=0.59475242752135,pvalueTTest=0.498977987643426,
chr5	149360279	149360390	SLC26A2	SLC26A200016	-0.070916141574386	2	-0.044382947204975	2	0.498977987643426	2	0.498977987643426	NA	NA	SegRatio=-0.04,AbsMeanSigma=0.1,pvalue=0.59475242752135,pvalueTTest=0.498977987643426,
chr5	149360386	149360493	SLC26A2	SLC26A200017	-0.120331807034555	2	-0.044382947204975	2	0.498977987643426	2	0.498977987643426	NA	NA	SegRatio=-0.04,AbsMeanSigma=0.1,pvalue=0.59475242752135,pvalueTTest=0.498977987643426,
chr5	149360482	149360594	SLC26A2	SLC26A200018	0.19482540833461	2	-0.044382947204975	2	0.498977987643426	2	0.498977987643426	NA	NA	SegRatio=-0.04,AbsMeanSigma=0.1,pvalue=0.59475242752135,pvalueTTest=0.498977987643426,
chr5	149360591	149360703	SLC26A2	SLC26A200019	-0.110149831288396	2	-0.044382947204975	2	0.498977987643426	2	0.498977987643426	NA	NA	SegRatio=-0.04,AbsMeanSigma=0.1,pvalue=0.59475242752135,pvalueTTest=0.498977987643426,
chr5	149360680	149360795	SLC26A2	SLC26A200020	0.00130762686445826	2	-0.044382947204975	2	0.498977987643426	2	0.498977987643426	NA	NA	SegRatio=-0.04,AbsMeanSigma=0.1,pvalue=0.59475242752135,pvalueTTest=0.498977987643426,
chr5	149360721	149360835	SLC26A2	SLC26A200021	-0.0126849857259738	2	-0.044382947204975	2	0.498977987643426	2	0.498977987643426	NA	NA	SegRatio=-0.04,AbsMeanSigma=0.1,pvalue=0.59475242752135,pvalueTTest=0.498977987643426,
chr5	149360834	149360954	SLC26A2	SLC26A200022	-0.0872567490652471	2	-0.044382947204975	2	0.498977987643426	2	0.498977987643426	NA	NA	SegRatio=-0.04,AbsMeanSigma=0.1,pvalue=0.59475242752135,pvalueTTest=0.498977987643426,
chr5	149360885	149360993	SLC26A2	SLC26A200023	0.022124358478542	2	-0.044382947204975	2	0.498977987643426	2	0.498977987643426	NA	NA	SegRatio=-0.04,AbsMeanSigma=0.1,pvalue=0.59475242752135,pvalueTTest=0.498977987643426,
chr5	149360957	149361068	SLC26A2	SLC26A200024	0.14831332865467	2	-0.044382947204975	2	0.498977987643426	2	0.498977987643426	NA	NA	SegRatio=-0.04,AbsMeanSigma=0.1,pvalue=0.59475242752135,pvalueTTest=0.498977987643426,
chr5	149361049	149361162	SLC26A2	SLC26A200025	-0.0297991689038966	2	-0.044382947204975	2	0.498977987643426	2	0.498977987643426	NA	NA	SegRatio=-0.04,AbsMeanSigma=0.1,pvalue=0.59475242752135,pvalueTTest=0.498977987643426,
chr5	149361160	149361275	SLC26A2	SLC26A200026	-0.13934294354019	2	-0.044382947204975	2	0.498977987643426	2	0.498977987643426	NA	NA	SegRatio=-0.04,AbsMeanSigma=0.1,pvalue=0.59475242752135,pvalueTTest=0.498977987643426,
chr5	149361234	149361347	SLC26A2	SLC26A200027	-0.198327814099657	2	-0.044382947204975	2	0.498977987643426	2	0.498977987643426	NA	NA	SegRatio=-0.04,AbsMeanSigma=0.1,pvalue=0.59475242752135,pvalueTTest=0.498977987643426,
chr5	149361348	149361451	SLC26A2	SLC26A200028	NA	2	-0.044382947204975	2	0.498977987643426	2	0.498977987643426	NA	NA	SegRatio=-0.04,AbsMeanSigma=0.1,pvalue=0.59475242752135,pvalueTTest=0.498977987643426,
chr6	43550021	43550136	POLH	POLH00001	0.230469680161285	2	-0.0628831418967316	2	0.234576347523702	2	0.234576347523702	NA	NA	SegRatio=-0.06,AbsMeanSigma=0.28,pvalue=0.0926858696716023,pvalueTTest=0.187190272344851,
chr6	43550106	43550225	POLH	POLH00002	0.0885890924406743	2	-0.0628831418967316	2	0.234576347523702	2	0.234576347523702	NA	NA	SegRatio=-0.06,AbsMeanSigma=0.28,pvalue=0.0926858696716023,pvalueTTest=0.187190272344851,
chr6	43550643	43550780	POLH	POLH00003	0.308251949731648	2	-0.0628831418967316	2	0.234576347523702	2	0.234576347523702	NA	NA	SegRatio=-0.06,AbsMeanSigma=0.28,pvalue=0.0926858696716023,pvalueTTest=0.187190272344851,
chr6	43550770	43550859	POLH	POLH00004	0.171454860073174	2	-0.0628831418967316	2	0.234576347523702	2	0.234576347523702	NA	NA	SegRatio=-0.06,AbsMeanSigma=0.28,pvalue=0.0926858696716023,pvalueTTest=0.187190272344851,
chr6	43550846	43550961	POLH	POLH00005	0.0587266806856341	2	-0.0628831418967316	2	0.234576347523702	2	0.234576347523702	NA	NA	SegRatio=-0.06,AbsMeanSigma=0.28,pvalue=0.0926858696716023,pvalueTTest=0.187190272344851,
chr6	43554962	43555070	POLH	POLH00006	-0.482902231675176	2	-0.0628831418967316	2	0.234576347523702	2	0.234576347523702	NA	NA	SegRatio=-0.06,AbsMeanSigma=0.28,pvalue=0.0926858696716023,pvalueTTest=0.187190272344851,
chr6	43555045	43555157	POLH	POLH00007	0.0540756839071935	2	-0.0628831418967316	2	0.234576347523702	2	0.234576347523702	NA	NA	SegRatio=-0.06,AbsMeanSigma=0.28,pvalue=0.0926858696716023,pvalueTTest=0.187190272344851,
chr6	43555147	43555240	POLH	POLH00008	-0.0597388407451109	2	-0.0628831418967316	2	0.234576347523702	2	0.234576347523702	NA	NA	SegRatio=-0.06,AbsMeanSigma=0.28,pvalue=0.0926858696716023,pvalueTTest=0.187190272344851,
chr6	43555222	43555337	POLH	POLH00009	0.0499812887633372	2	-0.0628831418967316	2	0.234576347523702	2	0.234576347523702	NA	NA	SegRatio=-0.06,AbsMeanSigma=0.28,pvalue=0.0926858696716023,pvalueTTest=0.187190272344851,
chr6	43565380	43565483	POLH	POLH00010	-0.179412444504507	2	-0.0628831418967316	2	0.234576347523702	2	0.234576347523702	NA	NA	SegRatio=-0.06,AbsMeanSigma=0.28,pvalue=0.0926858696716023,pvalueTTest=0.187190272344851,
chr6	43565474	43565590	POLH	POLH00011	-0.013283988002243	2	-0.0628831418967316	2	0.234576347523702	2	0.234576347523702	NA	NA	SegRatio=-0.06,AbsMeanSigma=0.28,pvalue=0.0926858696716023,pvalueTTest=0.187190272344851,
chr6	43565557	43565663	POLH	POLH00012	-0.166398503896728	2	-0.0628831418967316	2	0.234576347523702	2	0.234576347523702	NA	NA	SegRatio=-0.06,AbsMeanSigma=0.28,pvalue=0.0926858696716023,pvalueTTest=0.187190272344851,
chr6	43568702	43568816	POLH	POLH00013	0.104029673078969	2	-0.0628831418967316	2	0.234576347523702	2	0.234576347523702	NA	NA	SegRatio=-0.06,AbsMeanSigma=0.28,pvalue=0.0926858696716023,pvalueTTest=0.187190272344851,
chr6	43568763	43568877	POLH	POLH00014	-0.278300843553041	2	-0.0628831418967316	2	0.234576347523702	2	0.234576347523702	NA	NA	SegRatio=-0.06,AbsMeanSigma=0.28,pvalue=0.0926858696716023,pvalueTTest=0.187190272344851,
chr6	43571574	43571679	POLH	POLH00015	-0.0386142657423197	2	-0.0628831418967316	2	0.234576347523702	2	0.234576347523702	NA	NA	SegRatio=-0.06,AbsMeanSigma=0.28,pvalue=0.0926858696716023,pvalueTTest=0.187190272344851,
chr6	43571673	43571777	POLH	POLH00016	-0.0364143501738374	2	-0.0628831418967316	2	0.234576347523702	2	0.234576347523702	NA	NA	SegRatio=-0.06,AbsMeanSigma=0.28,pvalue=0.0926858696716023,pvalueTTest=0.187190272344851,
chr6	43572331	43572426	POLH	POLH00017	-0.232565023922465	2	-0.0628831418967316	2	0.234576347523702	2	0.234576347523702	NA	NA	SegRatio=-0.06,AbsMeanSigma=0.28,pvalue=0.0926858696716023,pvalueTTest=0.187190272344851,
chr6	43572425	43572538	POLH	POLH00018	-0.247772031890526	2	-0.0628831418967316	2	0.234576347523702	2	0.234576347523702	NA	NA	SegRatio=-0.06,AbsMeanSigma=0.28,pvalue=0.0926858696716023,pvalueTTest=0.187190272344851,
chr6	43572950	43573042	POLH	POLH00019	-0.0488241982394855	2	-0.0628831418967316	2	0.234576347523702	2	0.234576347523702	NA	NA	SegRatio=-0.06,AbsMeanSigma=0.28,pvalue=0.0926858696716023,pvalueTTest=0.187190272344851,
chr6	43573008	43573118	POLH	POLH00020	-0.0669675357229528	2	-0.0628831418967316	2	0.234576347523702	2	0.234576347523702	NA	NA	SegRatio=-0.06,AbsMeanSigma=0.28,pvalue=0.0926858696716023,pvalueTTest=0.187190272344851,
chr6	43578258	43578374	POLH	POLH00021	0.00593606063702339	2	-0.0628831418967316	2	0.234576347523702	2	0.234576347523702	NA	NA	SegRatio=-0.06,AbsMeanSigma=0.28,pvalue=0.0926858696716023,pvalueTTest=0.187190272344851,
chr6	43578346	43578458	POLH	POLH00022	-0.141356350310916	2	-0.0628831418967316	2	0.234576347523702	2	0.234576347523702	NA	NA	SegRatio=-0.06,AbsMeanSigma=0.28,pvalue=0.0926858696716023,pvalueTTest=0.187190272344851,
chr6	43578455	43578565	POLH	POLH00023	-0.0271689033654724	2	-0.0628831418967316	2	0.234576347523702	2	0.234576347523702	NA	NA	SegRatio=-0.06,AbsMeanSigma=0.28,pvalue=0.0926858696716023,pvalueTTest=0.187190272344851,
chr6	43581344	43581457	POLH	POLH00024	0.0391605447853294	2	-0.0628831418967316	2	0.234576347523702	2	0.234576347523702	NA	NA	SegRatio=-0.06,AbsMeanSigma=0.28,pvalue=0.0926858696716023,pvalueTTest=0.187190272344851,
chr6	43581415	43581533	POLH	POLH00025	0.225248345971626	2	-0.0628831418967316	2	0.234576347523702	2	0.234576347523702	NA	NA	SegRatio=-0.06,AbsMeanSigma=0.28,pvalue=0.0926858696716023,pvalueTTest=0.187190272344851,
chr6	43581474	43581568	POLH	POLH00026	-0.2021385850717	2	-0.0628831418967316	2	0.234576347523702	2	0.234576347523702	NA	NA	SegRatio=-0.06,AbsMeanSigma=0.28,pvalue=0.0926858696716023,pvalueTTest=0.187190272344851,
chr6	43581530	43581650	POLH	POLH00027	-0.0628831418967316	2	-0.0628831418967316	2	0.234576347523702	2	0.234576347523702	NA	NA	SegRatio=-0.06,AbsMeanSigma=0.28,pvalue=0.0926858696716023,pvalueTTest=0.187190272344851,
chr6	43581603	43581719	POLH	POLH00028	0.261851602678089	2	-0.0628831418967316	2	0.234576347523702	2	0.234576347523702	NA	NA	SegRatio=-0.06,AbsMeanSigma=0.28,pvalue=0.0926858696716023,pvalueTTest=0.187190272344851,
chr6	43581719	43581834	POLH	POLH00029	0.156575328561904	2	-0.0628831418967316	2	0.234576347523702	2	0.234576347523702	NA	NA	SegRatio=-0.06,AbsMeanSigma=0.28,pvalue=0.0926858696716023,pvalueTTest=0.187190272344851,
chr6	43581828	43581921	POLH	POLH00030	-0.001903790876849	2	-0.0628831418967316	2	0.234576347523702	2	0.234576347523702	NA	NA	SegRatio=-0.06,AbsMeanSigma=0.28,pvalue=0.0926858696716023,pvalueTTest=0.187190272344851,
chr6	43581915	43582026	POLH	POLH00031	-0.170139421973586	2	-0.0628831418967316	2	0.234576347523702	2	0.234576347523702	NA	NA	SegRatio=-0.06,AbsMeanSigma=0.28,pvalue=0.0926858696716023,pvalueTTest=0.187190272344851,
chr6	43582007	43582120	POLH	POLH00032	0.133317051823494	2	-0.0628831418967316	2	0.234576347523702	2	0.234576347523702	NA	NA	SegRatio=-0.06,AbsMeanSigma=0.28,pvalue=0.0926858696716023,pvalueTTest=0.187190272344851,
chr6	43582103	43582214	POLH	POLH00033	0.0172946387586804	2	-0.0628831418967316	2	0.234576347523702	2	0.234576347523702	NA	NA	SegRatio=-0.06,AbsMeanSigma=0.28,pvalue=0.0926858696716023,pvalueTTest=0.187190272344851,
chr6	43582183	43582286	POLH	POLH00034	NA	2	-0.0628831418967316	2	0.234576347523702	2	0.234576347523702	NA	NA	SegRatio=-0.06,AbsMeanSigma=0.28,pvalue=0.0926858696716023,pvalueTTest=0.187190272344851,
chr6	43582263	43582377	POLH	POLH00035	NA	2	-0.0628831418967316	2	0.234576347523702	2	0.234576347523702	NA	NA	SegRatio=-0.06,AbsMeanSigma=0.28,pvalue=0.0926858696716023,pvalueTTest=0.187190272344851,
chr7	39046422	39046535	POU6F2	POU6F200001	0.124949205476971	2	-0.0510595808475255	2	0.233308911797269	2	0.233308911797269	NA	NA	SegRatio=-0.05,AbsMeanSigma=0.2,pvalue=0.240287354221056,pvalueTTest=0.233308911797269,
chr7	39125454	39125548	POU6F2	POU6F200002	0.105131850113205	2	-0.0510595808475255	2	0.233308911797269	2	0.233308911797269	NA	NA	SegRatio=-0.05,AbsMeanSigma=0.2,pvalue=0.240287354221056,pvalueTTest=0.233308911797269,
chr7	39125528	39125622	POU6F2	POU6F200003	0.0192477693270242	2	-0.0510595808475255	2	0.233308911797269	2	0.233308911797269	NA	NA	SegRatio=-0.05,AbsMeanSigma=0.2,pvalue=0.240287354221056,pvalueTTest=0.233308911797269,
chr7	39125603	39125714	POU6F2	POU6F200004	-0.0111615191732046	2	-0.0510595808475255	2	0.233308911797269	2	0.233308911797269	NA	NA	SegRatio=-0.05,AbsMeanSigma=0.2,pvalue=0.240287354221056,pvalueTTest=0.233308911797269,
chr7	39243813	39243923	POU6F2	POU6F200005	0.0374934247382474	2	-0.0510595808475255	2	0.233308911797269	2	0.233308911797269	NA	NA	SegRatio=-0.05,AbsMeanSigma=0.2,pvalue=0.240287354221056,pvalueTTest=0.233308911797269,
chr7	39243854	39243962	POU6F2	POU6F200006	0.0309668130377044	2	-0.0510595808475255	2	0.233308911797269	2	0.233308911797269	NA	NA	SegRatio=-0.05,AbsMeanSigma=0.2,pvalue=0.240287354221056,pvalueTTest=0.233308911797269,
chr7	39246962	39247071	POU6F2	POU6F200007	-0.0235050976907439	2	-0.0510595808475255	2	0.233308911797269	2	0.233308911797269	NA	NA	SegRatio=-0.05,AbsMeanSigma=0.2,pvalue=0.240287354221056,pvalueTTest=0.233308911797269,
chr7	39247021	39247141	POU6F2	POU6F200008	0.481643726121955	2	-0.0510595808475255	2	0.233308911797269	2	0.233308911797269	NA	NA	SegRatio=-0.05,AbsMeanSigma=0.2,pvalue=0.240287354221056,pvalueTTest=0.233308911797269,
chr7	39247129	39247218	POU6F2	POU6F200009	-0.473813453343412	2	-0.0510595808475255	2	0.233308911797269	2	0.233308911797269	NA	NA	SegRatio=-0.05,AbsMeanSigma=0.2,pvalue=0.240287354221056,pvalueTTest=0.233308911797269,
chr7	39247217	39247333	POU6F2	POU6F200010	-0.113213269665311	2	-0.0510595808475255	2	0.233308911797269	2	0.233308911797269	NA	NA	SegRatio=-0.05,AbsMeanSigma=0.2,pvalue=0.240287354221056,pvalueTTest=0.233308911797269,
chr7	39379202	39379324	POU6F2	POU6F200011	0.0817372116076265	2	-0.0510595808475255	2	0.233308911797269	2	0.233308911797269	NA	NA	SegRatio=-0.05,AbsMeanSigma=0.2,pvalue=0.240287354221056,pvalueTTest=0.233308911797269,
chr7	39379448	39379560	POU6F2	POU6F200012	-0.0544694285199453	2	-0.0510595808475255	2	0.233308911797269	2	0.233308911797269	NA	NA	SegRatio=-0.05,AbsMeanSigma=0.2,pvalue=0.240287354221056,pvalueTTest=0.233308911797269,
chr7	39379515	39379600	POU6F2	POU6F200013	-0.101839384638199	2	-0.0510595808475255	2	0.233308911797269	2	0.233308911797269	NA	NA	SegRatio=-0.05,AbsMeanSigma=0.2,pvalue=0.240287354221056,pvalueTTest=0.233308911797269,
chr7	39379563	39379649	POU6F2	POU6F200014	-0.0908969062773586	2	-0.0510595808475255	2	0.233308911797269	2	0.233308911797269	NA	NA	SegRatio=-0.05,AbsMeanSigma=0.2,pvalue=0.240287354221056,pvalueTTest=0.233308911797269,
chr7	39446136	39446255	POU6F2	POU6F200015	-0.101274011071874	2	-0.0510595808475255	2	0.233308911797269	2	0.233308911797269	NA	NA	SegRatio=-0.05,AbsMeanSigma=0.2,pvalue=0.240287354221056,pvalueTTest=0.233308911797269,
chr7	39446213	39446330	POU6F2	POU6F200016	0.00710092405373012	2	-0.0510595808475255	2	0.233308911797269	2	0.233308911797269	NA	NA	SegRatio=-0.05,AbsMeanSigma=0.2,pvalue=0.240287354221056,pvalueTTest=0.233308911797269,
chr7	39446300	39446415	POU6F2	POU6F200017	NA	2	-0.0510595808475255	2	0.233308911797269	2	0.233308911797269	NA	NA	SegRatio=-0.05,AbsMeanSigma=0.2,pvalue=0.240287354221056,pvalueTTest=0.233308911797269,
chr7	39472594	39472691	POU6F2	POU6F200018	0.0263404410271276	2	-0.0510595808475255	2	0.233308911797269	2	0.233308911797269	NA	NA	SegRatio=-0.05,AbsMeanSigma=0.2,pvalue=0.240287354221056,pvalueTTest=0.233308911797269,
chr7	39472660	39472747	POU6F2	POU6F200019	-0.129629544033587	2	-0.0510595808475255	2	0.233308911797269	2	0.233308911797269	NA	NA	SegRatio=-0.05,AbsMeanSigma=0.2,pvalue=0.240287354221056,pvalueTTest=0.233308911797269,
chr7	39472706	39472802	POU6F2	POU6F200020	-0.0945118372421587	2	-0.0510595808475255	2	0.233308911797269	2	0.233308911797269	NA	NA	SegRatio=-0.05,AbsMeanSigma=0.2,pvalue=0.240287354221056,pvalueTTest=0.233308911797269,
chr7	39472761	39472884	POU6F2	POU6F200021	0.0351873837520161	2	-0.0510595808475255	2	0.233308911797269	2	0.233308911797269	NA	NA	SegRatio=-0.05,AbsMeanSigma=0.2,pvalue=0.240287354221056,pvalueTTest=0.233308911797269,
chr7	39472828	39472944	POU6F2	POU6F200022	0.0122402962648106	2	-0.0510595808475255	2	0.233308911797269	2	0.233308911797269	NA	NA	SegRatio=-0.05,AbsMeanSigma=0.2,pvalue=0.240287354221056,pvalueTTest=0.233308911797269,
chr7	39491063	39491178	POU6F2	POU6F200023	0.107023158192009	2	-0.0510595808475255	2	0.233308911797269	2	0.233308911797269	NA	NA	SegRatio=-0.05,AbsMeanSigma=0.2,pvalue=0.240287354221056,pvalueTTest=0.233308911797269,
chr7	39491164	39491267	POU6F2	POU6F200024	-0.0510595808475255	2	-0.0510595808475255	2	0.233308911797269	2	0.233308911797269	NA	NA	SegRatio=-0.05,AbsMeanSigma=0.2,pvalue=0.240287354221056,pvalueTTest=0.233308911797269,
chr7	39491225	39491342	POU6F2	POU6F200025	NA	2	-0.0510595808475255	2	0.233308911797269	2	0.233308911797269	NA	NA	SegRatio=-0.05,AbsMeanSigma=0.2,pvalue=0.240287354221056,pvalueTTest=0.233308911797269,
chr7	39500081	39500194	POU6F2	POU6F200026	-0.0586164702693465	2	-0.0510595808475255	2	0.233308911797269	2	0.233308911797269	NA	NA	SegRatio=-0.05,AbsMeanSigma=0.2,pvalue=0.240287354221056,pvalueTTest=0.233308911797269,
chr7	39500152	39500266	POU6F2	POU6F200027	-0.305504360363214	2	-0.0510595808475255	2	0.233308911797269	2	0.233308911797269	NA	NA	SegRatio=-0.05,AbsMeanSigma=0.2,pvalue=0.240287354221056,pvalueTTest=0.233308911797269,
chr7	39500255	39500378	POU6F2	POU6F200028	0.121934332775286	2	-0.0510595808475255	2	0.233308911797269	2	0.233308911797269	NA	NA	SegRatio=-0.05,AbsMeanSigma=0.2,pvalue=0.240287354221056,pvalueTTest=0.233308911797269,
chr7	39503760	39503874	POU6F2	POU6F200029	-0.0668358957696007	2	-0.0510595808475255	2	0.233308911797269	2	0.233308911797269	NA	NA	SegRatio=-0.05,AbsMeanSigma=0.2,pvalue=0.240287354221056,pvalueTTest=0.233308911797269,
chr7	39503865	39503982	POU6F2	POU6F200030	0.156872195167839	2	-0.0510595808475255	2	0.233308911797269	2	0.233308911797269	NA	NA	SegRatio=-0.05,AbsMeanSigma=0.2,pvalue=0.240287354221056,pvalueTTest=0.233308911797269,
chr7	39503935	39504073	POU6F2	POU6F200031	-0.0945328168287701	2	-0.0510595808475255	2	0.233308911797269	2	0.233308911797269	NA	NA	SegRatio=-0.05,AbsMeanSigma=0.2,pvalue=0.240287354221056,pvalueTTest=0.233308911797269,
chr7	39504024	39504137	POU6F2	POU6F200032	0.0897575340462875	2	-0.0510595808475255	2	0.233308911797269	2	0.233308911797269	NA	NA	SegRatio=-0.05,AbsMeanSigma=0.2,pvalue=0.240287354221056,pvalueTTest=0.233308911797269,
chr7	39504138	39504252	POU6F2	POU6F200033	-0.0666408046665254	2	-0.0510595808475255	2	0.233308911797269	2	0.233308911797269	NA	NA	SegRatio=-0.05,AbsMeanSigma=0.2,pvalue=0.240287354221056,pvalueTTest=0.233308911797269,
chr7	39504211	39504325	POU6F2	POU6F200034	-0.127297983335606	2	-0.0510595808475255	2	0.233308911797269	2	0.233308911797269	NA	NA	SegRatio=-0.05,AbsMeanSigma=0.2,pvalue=0.240287354221056,pvalueTTest=0.233308911797269,
chr8	92972414	92972485	RUNX1T1	RUNX1T100001	-0.0570946631685883	2	0.000164153430453431	2	0.489157977812978	2	0.489157977812978	NA	NA	SegRatio=0,AbsMeanSigma=0.08,pvalue=0.204940809280081,pvalueTTest=0.352239590294573,
chr8	92972455	92972575	RUNX1T1	RUNX1T100002	-0.408651656300249	2	0.000164153430453431	2	0.489157977812978	2	0.489157977812978	NA	NA	SegRatio=0,AbsMeanSigma=0.08,pvalue=0.204940809280081,pvalueTTest=0.352239590294573,
chr8	92972637	92972744	RUNX1T1	RUNX1T100003	-0.00553959940579104	2	0.000164153430453431	2	0.489157977812978	2	0.489157977812978	NA	NA	SegRatio=0,AbsMeanSigma=0.08,pvalue=0.204940809280081,pvalueTTest=0.352239590294573,
chr8	92972726	92972840	RUNX1T1	RUNX1T100004	-0.0141975868178486	2	0.000164153430453431	2	0.489157977812978	2	0.489157977812978	NA	NA	SegRatio=0,AbsMeanSigma=0.08,pvalue=0.204940809280081,pvalueTTest=0.352239590294573,
chr8	92982831	92982907	RUNX1T1	RUNX1T100005	-0.152816143399484	2	0.000164153430453431	2	0.489157977812978	2	0.489157977812978	NA	NA	SegRatio=0,AbsMeanSigma=0.08,pvalue=0.204940809280081,pvalueTTest=0.352239590294573,
chr8	92982872	92982981	RUNX1T1	RUNX1T100006	0.0206448335833963	2	0.000164153430453431	2	0.489157977812978	2	0.489157977812978	NA	NA	SegRatio=0,AbsMeanSigma=0.08,pvalue=0.204940809280081,pvalueTTest=0.352239590294573,
chr8	92982908	92983026	RUNX1T1	RUNX1T100007	-0.191301696243701	2	0.000164153430453431	2	0.489157977812978	2	0.489157977812978	NA	NA	SegRatio=0,AbsMeanSigma=0.08,pvalue=0.204940809280081,pvalueTTest=0.352239590294573,
chr8	92982999	92983116	RUNX1T1	RUNX1T100008	0.047060141965182	2	0.000164153430453431	2	0.489157977812978	2	0.489157977812978	NA	NA	SegRatio=0,AbsMeanSigma=0.08,pvalue=0.204940809280081,pvalueTTest=0.352239590294573,
chr8	92988086	92988202	RUNX1T1	RUNX1T100009	-0.0926674905626916	2	0.000164153430453431	2	0.489157977812978	2	0.489157977812978	NA	NA	SegRatio=0,AbsMeanSigma=0.08,pvalue=0.204940809280081,pvalueTTest=0.352239590294573,
chr8	92988146	92988260	RUNX1T1	RUNX1T100010	0.160465594267112	2	0.000164153430453431	2	0.489157977812978	2	0.489157977812978	NA	NA	SegRatio=0,AbsMeanSigma=0.08,pvalue=0.204940809280081,pvalueTTest=0.352239590294573,
chr8	92998308	92998423	RUNX1T1	RUNX1T100011	0.015739379379741	2	0.000164153430453431	2	0.489157977812978	2	0.489157977812978	NA	NA	SegRatio=0,AbsMeanSigma=0.08,pvalue=0.204940809280081,pvalueTTest=0.352239590294573,
chr8	92998364	92998479	RUNX1T1	RUNX1T100012	0.167561015155756	2	0.000164153430453431	2	0.489157977812978	2	0.489157977812978	NA	NA	SegRatio=0,AbsMeanSigma=0.08,pvalue=0.204940809280081,pvalueTTest=0.352239590294573,
chr8	92998479	92998593	RUNX1T1	RUNX1T100013	0.270591046934061	2	0.000164153430453431	2	0.489157977812978	2	0.489157977812978	NA	NA	SegRatio=0,AbsMeanSigma=0.08,pvalue=0.204940809280081,pvalueTTest=0.352239590294573,
chr8	92999065	92999175	RUNX1T1	RUNX1T100014	-0.0159727139129675	2	0.000164153430453431	2	0.489157977812978	2	0.489157977812978	NA	NA	SegRatio=0,AbsMeanSigma=0.08,pvalue=0.204940809280081,pvalueTTest=0.352239590294573,
chr8	92999159	92999276	RUNX1T1	RUNX1T100015	-0.0238383632560355	2	0.000164153430453431	2	0.489157977812978	2	0.489157977812978	NA	NA	SegRatio=0,AbsMeanSigma=0.08,pvalue=0.204940809280081,pvalueTTest=0.352239590294573,
chr8	93003841	93003956	RUNX1T1	RUNX1T100016	0.00444781173584457	2	0.000164153430453431	2	0.489157977812978	2	0.489157977812978	NA	NA	SegRatio=0,AbsMeanSigma=0.08,pvalue=0.204940809280081,pvalueTTest=0.352239590294573,
chr8	93003928	93004044	RUNX1T1	RUNX1T100017	0.032432370578468	2	0.000164153430453431	2	0.489157977812978	2	0.489157977812978	NA	NA	SegRatio=0,AbsMeanSigma=0.08,pvalue=0.204940809280081,pvalueTTest=0.352239590294573,
chr8	93004035	93004151	RUNX1T1	RUNX1T100018	-0.0164352973260735	2	0.000164153430453431	2	0.489157977812978	2	0.489157977812978	NA	NA	SegRatio=0,AbsMeanSigma=0.08,pvalue=0.204940809280081,pvalueTTest=0.352239590294573,
chr8	93017306	93017427	RUNX1T1	RUNX1T100019	-0.478936620991766	2	0.000164153430453431	2	0.489157977812978	2	0.489157977812978	NA	NA	SegRatio=0,AbsMeanSigma=0.08,pvalue=0.204940809280081,pvalueTTest=0.352239590294573,
chr8	93017412	93017527	RUNX1T1	RUNX1T100020	-0.0984018858387904	2	0.000164153430453431	2	0.489157977812978	2	0.489157977812978	NA	NA	SegRatio=0,AbsMeanSigma=0.08,pvalue=0.204940809280081,pvalueTTest=0.352239590294573,
chr8	93017485	93017603	RUNX1T1	RUNX1T100021	-0.134867333816435	2	0.000164153430453431	2	0.489157977812978	2	0.489157977812978	NA	NA	SegRatio=0,AbsMeanSigma=0.08,pvalue=0.204940809280081,pvalueTTest=0.352239590294573,
chr8	93023194	93023306	RUNX1T1	RUNX1T100022	0.0194239063840316	2	0.000164153430453431	2	0.489157977812978	2	0.489157977812978	NA	NA	SegRatio=0,AbsMeanSigma=0.08,pvalue=0.204940809280081,pvalueTTest=0.352239590294573,
chr8	93023293	93023405	RUNX1T1	RUNX1T100023	NA	2	0.000164153430453431	2	0.489157977812978	2	0.489157977812978	NA	NA	SegRatio=0,AbsMeanSigma=0.08,pvalue=0.204940809280081,pvalueTTest=0.352239590294573,
chr8	93026739	93026840	RUNX1T1	RUNX1T100024	0.236510245035023	2	0.000164153430453431	2	0.489157977812978	2	0.489157977812978	NA	NA	SegRatio=0,AbsMeanSigma=0.08,pvalue=0.204940809280081,pvalueTTest=0.352239590294573,
chr8	93026823	93026941	RUNX1T1	RUNX1T100025	0.0233283374727835	2	0.000164153430453431	2	0.489157977812978	2	0.489157977812978	NA	NA	SegRatio=0,AbsMeanSigma=0.08,pvalue=0.204940809280081,pvalueTTest=0.352239590294573,
chr8	93026909	93027024	RUNX1T1	RUNX1T100026	0.633998742160233	2	0.000164153430453431	2	0.489157977812978	2	0.489157977812978	NA	NA	SegRatio=0,AbsMeanSigma=0.08,pvalue=0.204940809280081,pvalueTTest=0.352239590294573,
chr8	93026953	93027065	RUNX1T1	RUNX1T100027	-0.0724736350010069	2	0.000164153430453431	2	0.489157977812978	2	0.489157977812978	NA	NA	SegRatio=0,AbsMeanSigma=0.08,pvalue=0.204940809280081,pvalueTTest=0.352239590294573,
chr8	93027063	93027177	RUNX1T1	RUNX1T100028	0.104060976700283	2	0.000164153430453431	2	0.489157977812978	2	0.489157977812978	NA	NA	SegRatio=0,AbsMeanSigma=0.08,pvalue=0.204940809280081,pvalueTTest=0.352239590294573,
chr8	93029357	93029467	RUNX1T1	RUNX1T100029	0.299023939548923	2	0.000164153430453431	2	0.489157977812978	2	0.489157977812978	NA	NA	SegRatio=0,AbsMeanSigma=0.08,pvalue=0.204940809280081,pvalueTTest=0.352239590294573,
chr8	93029459	93029573	RUNX1T1	RUNX1T100030	0.0493336482375534	2	0.000164153430453431	2	0.489157977812978	2	0.489157977812978	NA	NA	SegRatio=0,AbsMeanSigma=0.08,pvalue=0.204940809280081,pvalueTTest=0.352239590294573,
chr8	93029555	93029670	RUNX1T1	RUNX1T100031	0.0394986867010818	2	0.000164153430453431	2	0.489157977812978	2	0.489157977812978	NA	NA	SegRatio=0,AbsMeanSigma=0.08,pvalue=0.204940809280081,pvalueTTest=0.352239590294573,
chr8	93074686	93074800	RUNX1T1	RUNX1T100032	0.0794393244529168	2	0.000164153430453431	2	0.489157977812978	2	0.489157977812978	NA	NA	SegRatio=0,AbsMeanSigma=0.08,pvalue=0.204940809280081,pvalueTTest=0.352239590294573,
chr8	93088084	93088216	RUNX1T1	RUNX1T100033	-2.17808277733769	2	0.000164153430453431	2	0.489157977812978	2	0.489157977812978	q-value=1.31757819650925e-21, copies=0	NA	SegRatio=0,AbsMeanSigma=0.08,pvalue=0.204940809280081,pvalueTTest=0.352239590294573,
chr8	93088216	93088330	RUNX1T1	RUNX1T100034	-0.192035099621402	2	0.000164153430453431	2	0.489157977812978	2	0.489157977812978	NA	NA	SegRatio=0,AbsMeanSigma=0.08,pvalue=0.204940809280081,pvalueTTest=0.352239590294573,
chr8	93107223	93107335	RUNX1T1	RUNX1T100035	0.0440605374102617	2	0.000164153430453431	2	0.489157977812978	2	0.489157977812978	NA	NA	SegRatio=0,AbsMeanSigma=0.08,pvalue=0.204940809280081,pvalueTTest=0.352239590294573,
chr8	93107281	93107397	RUNX1T1	RUNX1T100036	0.147244117642329	2	0.000164153430453431	2	0.489157977812978	2	0.489157977812978	NA	NA	SegRatio=0,AbsMeanSigma=0.08,pvalue=0.204940809280081,pvalueTTest=0.352239590294573,
chr8	93107356	93107461	RUNX1T1	RUNX1T100037	0.113612243296929	2	0.000164153430453431	2	0.489157977812978	2	0.489157977812978	NA	NA	SegRatio=0,AbsMeanSigma=0.08,pvalue=0.204940809280081,pvalueTTest=0.352239590294573,
chr8	93107580	93107692	RUNX1T1	RUNX1T100038	-0.0503250548761629	2	0.000164153430453431	2	0.489157977812978	2	0.489157977812978	NA	NA	SegRatio=0,AbsMeanSigma=0.08,pvalue=0.204940809280081,pvalueTTest=0.352239590294573,
chr8	93107681	93107794	RUNX1T1	RUNX1T100039	0.0654928243432764	2	0.000164153430453431	2	0.489157977812978	2	0.489157977812978	NA	NA	SegRatio=0,AbsMeanSigma=0.08,pvalue=0.204940809280081,pvalueTTest=0.352239590294573,
chr8	93115014	93115138	RUNX1T1	RUNX1T100040	NA	2	0.000164153430453431	2	0.489157977812978	2	0.489157977812978	NA	NA	SegRatio=0,AbsMeanSigma=0.08,pvalue=0.204940809280081,pvalueTTest=0.352239590294573,
chr8	113236979	113237097	CSMD3	CSMD300001	-0.082411480043012	2	0.000164153430453431	2	0.983058193564073	2	0.983058193564073	NA	NA	SegRatio=0,AbsMeanSigma=0.08,pvalue=0.204940809280081,pvalueTTest=0.352239590294573,
chr8	113237094	113237208	CSMD3	CSMD300002	0.127981059463414	2	0.000164153430453431	2	0.983058193564073	2	0.983058193564073	NA	NA	SegRatio=0,AbsMeanSigma=0.08,pvalue=0.204940809280081,pvalueTTest=0.352239590294573,
chr8	113240929	113241039	CSMD3	CSMD300003	0.26692223205578	2	0.000164153430453431	2	0.983058193564073	2	0.983058193564073	NA	NA	SegRatio=0,AbsMeanSigma=0.08,pvalue=0.204940809280081,pvalueTTest=0.352239590294573,
chr8	113241019	113241102	CSMD3	CSMD300004	0.0796136305933178	2	0.000164153430453431	2	0.983058193564073	2	0.983058193564073	NA	NA	SegRatio=0,AbsMeanSigma=0.08,pvalue=0.204940809280081,pvalueTTest=0.352239590294573,
chr8	113241059	113241170	CSMD3	CSMD300005	NA	2	0.000164153430453431	2	0.983058193564073	2	0.983058193564073	NA	NA	SegRatio=0,AbsMeanSigma=0.08,pvalue=0.204940809280081,pvalueTTest=0.352239590294573,
chr8	113243745	113243834	CSMD3	CSMD300006	-0.0607086501695782	2	0.000164153430453431	2	0.983058193564073	2	0.983058193564073	NA	NA	SegRatio=0,AbsMeanSigma=0.08,pvalue=0.204940809280081,pvalueTTest=0.352239590294573,
chr8	113243796	113243904	CSMD3	CSMD300007	0.0612460002365791	2	0.000164153430453431	2	0.983058193564073	2	0.983058193564073	NA	NA	SegRatio=0,AbsMeanSigma=0.08,pvalue=0.204940809280081,pvalueTTest=0.352239590294573,
chr8	113246541	113246631	CSMD3	CSMD300008	-0.113870515492923	2	0.000164153430453431	2	0.983058193564073	2	0.983058193564073	NA	NA	SegRatio=0,AbsMeanSigma=0.08,pvalue=0.204940809280081,pvalueTTest=0.352239590294573,
chr8	113246607	113246704	CSMD3	CSMD300009	0.0870338369760323	2	0.000164153430453431	2	0.983058193564073	2	0.983058193564073	NA	NA	SegRatio=0,AbsMeanSigma=0.08,pvalue=0.204940809280081,pvalueTTest=0.352239590294573,
chr8	113246705	113246821	CSMD3	CSMD300010	NA	2	0.000164153430453431	2	0.983058193564073	2	0.983058193564073	NA	NA	SegRatio=0,AbsMeanSigma=0.08,pvalue=0.204940809280081,pvalueTTest=0.352239590294573,
chr8	113249335	113249445	CSMD3	CSMD300011	0.08546452086965	2	0.000164153430453431	2	0.983058193564073	2	0.983058193564073	NA	NA	SegRatio=0,AbsMeanSigma=0.08,pvalue=0.204940809280081,pvalueTTest=0.352239590294573,
chr8	113249441	113249557	CSMD3	CSMD300012	-0.0255918766402876	2	0.000164153430453431	2	0.983058193564073	2	0.983058193564073	NA	NA	SegRatio=0,AbsMeanSigma=0.08,pvalue=0.204940809280081,pvalueTTest=0.352239590294573,
chr8	113249481	113249594	CSMD3	CSMD300013	-0.126716127972121	2	0.000164153430453431	2	0.983058193564073	2	0.983058193564073	NA	NA	SegRatio=0,AbsMeanSigma=0.08,pvalue=0.204940809280081,pvalueTTest=0.352239590294573,
chr8	113249572	113249680	CSMD3	CSMD300014	NA	2	0.000164153430453431	2	0.983058193564073	2	0.983058193564073	NA	NA	SegRatio=0,AbsMeanSigma=0.08,pvalue=0.204940809280081,pvalueTTest=0.352239590294573,
chr8	113253903	113254008	CSMD3	CSMD300015	0.0524018358494012	2	0.000164153430453431	2	0.983058193564073	2	0.983058193564073	NA	NA	SegRatio=0,AbsMeanSigma=0.08,pvalue=0.204940809280081,pvalueTTest=0.352239590294573,
chr8	113253996	113254109	CSMD3	CSMD300016	-0.00375604086760048	2	0.000164153430453431	2	0.983058193564073	2	0.983058193564073	NA	NA	SegRatio=0,AbsMeanSigma=0.08,pvalue=0.204940809280081,pvalueTTest=0.352239590294573,
chr8	113256582	113256684	CSMD3	CSMD300017	-0.128285812757503	2	0.000164153430453431	2	0.983058193564073	2	0.983058193564073	NA	NA	SegRatio=0,AbsMeanSigma=0.08,pvalue=0.204940809280081,pvalueTTest=0.352239590294573,
chr8	113256660	113256771	CSMD3	CSMD300018	-0.173141597616511	2	0.000164153430453431	2	0.983058193564073	2	0.983058193564073	NA	NA	SegRatio=0,AbsMeanSigma=0.08,pvalue=0.204940809280081,pvalueTTest=0.352239590294573,
chr8	113256766	113256877	CSMD3	CSMD300019	0.241494962312632	2	0.000164153430453431	2	0.983058193564073	2	0.983058193564073	NA	NA	SegRatio=0,AbsMeanSigma=0.08,pvalue=0.204940809280081,pvalueTTest=0.352239590294573,
chr8	113259224	113259334	CSMD3	CSMD300020	0.224515654367242	2	0.000164153430453431	2	0.983058193564073	2	0.983058193564073	NA	NA	SegRatio=0,AbsMeanSigma=0.08,pvalue=0.204940809280081,pvalueTTest=0.352239590294573,
chr8	113259321	113259415	CSMD3	CSMD300021	-0.128187207465221	2	0.000164153430453431	2	0.983058193564073	2	0.983058193564073	NA	NA	SegRatio=0,AbsMeanSigma=0.08,pvalue=0.204940809280081,pvalueTTest=0.352239590294573,
chr8	113266439	113266538	CSMD3	CSMD300022	0.14543353597754	2	0.000164153430453431	2	0.983058193564073	2	0.983058193564073	NA	NA	SegRatio=0,AbsMeanSigma=0.08,pvalue=0.204940809280081,pvalueTTest=0.352239590294573,
chr8	113266539	113266643	CSMD3	CSMD300023	NA	2	0.000164153430453431	2	0.983058193564073	2	0.983058193564073	NA	NA	SegRatio=0,AbsMeanSigma=0.08,pvalue=0.204940809280081,pvalueTTest=0.352239590294573,
chr8	113267450	113267563	CSMD3	CSMD300024	-0.0842577757207955	2	0.000164153430453431	2	0.983058193564073	2	0.983058193564073	NA	NA	SegRatio=0,AbsMeanSigma=0.08,pvalue=0.204940809280081,pvalueTTest=0.352239590294573,
chr8	113267557	113267666	CSMD3	CSMD300025	0.320534578153388	2	0.000164153430453431	2	0.983058193564073	2	0.983058193564073	NA	NA	SegRatio=0,AbsMeanSigma=0.08,pvalue=0.204940809280081,pvalueTTest=0.352239590294573,
chr8	113267650	113267724	CSMD3	CSMD300026	-0.673682942088081	2	0.000164153430453431	2	0.983058193564073	2	0.983058193564073	NA	NA	SegRatio=0,AbsMeanSigma=0.08,pvalue=0.204940809280081,pvalueTTest=0.352239590294573,
chr8	113275815	113275928	CSMD3	CSMD300027	0.010271291736772	2	0.000164153430453431	2	0.983058193564073	2	0.983058193564073	NA	NA	SegRatio=0,AbsMeanSigma=0.08,pvalue=0.204940809280081,pvalueTTest=0.352239590294573,
chr8	113275918	113276031	CSMD3	CSMD300028	0.0459865467349518	2	0.000164153430453431	2	0.983058193564073	2	0.983058193564073	NA	NA	SegRatio=0,AbsMeanSigma=0.08,pvalue=0.204940809280081,pvalueTTest=0.352239590294573,
chr8	113275959	113276073	CSMD3	CSMD300029	0.258851792379742	2	0.000164153430453431	2	0.983058193564073	2	0.983058193564073	NA	NA	SegRatio=0,AbsMeanSigma=0.08,pvalue=0.204940809280081,pvalueTTest=0.352239590294573,
chr8	113277544	113277659	CSMD3	CSMD300030	NA	2	0.000164153430453431	2	0.983058193564073	2	0.983058193564073	NA	NA	SegRatio=0,AbsMeanSigma=0.08,pvalue=0.204940809280081,pvalueTTest=0.352239590294573,
chr8	113277660	113277775	CSMD3	CSMD300031	0.06157131170419	2	0.000164153430453431	2	0.983058193564073	2	0.983058193564073	NA	NA	SegRatio=0,AbsMeanSigma=0.08,pvalue=0.204940809280081,pvalueTTest=0.352239590294573,
chr8	113277722	113277838	CSMD3	CSMD300032	0.0879021518244651	2	0.000164153430453431	2	0.983058193564073	2	0.983058193564073	NA	NA	SegRatio=0,AbsMeanSigma=0.08,pvalue=0.204940809280081,pvalueTTest=0.352239590294573,
chr8	113293312	113293429	CSMD3	CSMD300033	NA	2	0.000164153430453431	2	0.983058193564073	2	0.983058193564073	NA	NA	SegRatio=0,AbsMeanSigma=0.08,pvalue=0.204940809280081,pvalueTTest=0.352239590294573,
chr8	113293427	113293534	CSMD3	CSMD300034	0.0717328803814951	2	0.000164153430453431	2	0.983058193564073	2	0.983058193564073	NA	NA	SegRatio=0,AbsMeanSigma=0.08,pvalue=0.204940809280081,pvalueTTest=0.352239590294573,
chr8	113293500	113293615	CSMD3	CSMD300035	0.0117753864696473	2	0.000164153430453431	2	0.983058193564073	2	0.983058193564073	NA	NA	SegRatio=0,AbsMeanSigma=0.08,pvalue=0.204940809280081,pvalueTTest=0.352239590294573,
chr8	113299259	113299366	CSMD3	CSMD300036	-0.235558682647655	2	0.000164153430453431	2	0.983058193564073	2	0.983058193564073	NA	NA	SegRatio=0,AbsMeanSigma=0.08,pvalue=0.204940809280081,pvalueTTest=0.352239590294573,
chr8	113299366	113299481	CSMD3	CSMD300037	-0.094602806693167	2	0.000164153430453431	2	0.983058193564073	2	0.983058193564073	NA	NA	SegRatio=0,AbsMeanSigma=0.08,pvalue=0.204940809280081,pvalueTTest=0.352239590294573,
chr8	113299472	113299583	CSMD3	CSMD300038	0.0522764494432667	2	0.000164153430453431	2	0.983058193564073	2	0.983058193564073	NA	NA	SegRatio=0,AbsMeanSigma=0.08,pvalue=0.204940809280081,pvalueTTest=0.352239590294573,
chr8	113301534	113301649	CSMD3	CSMD300039	-0.103236365782278	2	0.000164153430453431	2	0.983058193564073	2	0.983058193564073	NA	NA	SegRatio=0,AbsMeanSigma=0.08,pvalue=0.204940809280081,pvalueTTest=0.352239590294573,
chr8	113301644	113301752	CSMD3	CSMD300040	0.0319264646852234	2	0.000164153430453431	2	0.983058193564073	2	0.983058193564073	NA	NA	SegRatio=0,AbsMeanSigma=0.08,pvalue=0.204940809280081,pvalueTTest=0.352239590294573,
chr8	113301698	113301812	CSMD3	CSMD300041	-0.244727770957064	2	0.000164153430453431	2	0.983058193564073	2	0.983058193564073	NA	NA	SegRatio=0,AbsMeanSigma=0.08,pvalue=0.204940809280081,pvalueTTest=0.352239590294573,
chr8	113303714	113303831	CSMD3	CSMD300042	-0.0456695246087137	2	0.000164153430453431	2	0.983058193564073	2	0.983058193564073	NA	NA	SegRatio=0,AbsMeanSigma=0.08,pvalue=0.204940809280081,pvalueTTest=0.352239590294573,
chr8	113303830	113303920	CSMD3	CSMD300043	0.0247413642156327	2	0.000164153430453431	2	0.983058193564073	2	0.983058193564073	NA	NA	SegRatio=0,AbsMeanSigma=0.08,pvalue=0.204940809280081,pvalueTTest=0.352239590294573,
chr8	113303921	113304032	CSMD3	CSMD300044	NA	2	0.000164153430453431	2	0.983058193564073	2	0.983058193564073	NA	NA	SegRatio=0,AbsMeanSigma=0.08,pvalue=0.204940809280081,pvalueTTest=0.352239590294573,
chr8	113304745	113304858	CSMD3	CSMD300045	0.173712577773106	2	0.000164153430453431	2	0.983058193564073	2	0.983058193564073	NA	NA	SegRatio=0,AbsMeanSigma=0.08,pvalue=0.204940809280081,pvalueTTest=0.352239590294573,
chr8	113304842	113304938	CSMD3	CSMD300046	-0.0315247336235678	2	0.000164153430453431	2	0.983058193564073	2	0.983058193564073	NA	NA	SegRatio=0,AbsMeanSigma=0.08,pvalue=0.204940809280081,pvalueTTest=0.352239590294573,
chr8	113304935	113305062	CSMD3	CSMD300047	0.275553793968663	2	0.000164153430453431	2	0.983058193564073	2	0.983058193564073	NA	NA	SegRatio=0,AbsMeanSigma=0.08,pvalue=0.204940809280081,pvalueTTest=0.352239590294573,
chr8	113308031	113308138	CSMD3	CSMD300048	-0.0365477869134277	2	0.000164153430453431	2	0.983058193564073	2	0.983058193564073	NA	NA	SegRatio=0,AbsMeanSigma=0.08,pvalue=0.204940809280081,pvalueTTest=0.352239590294573,
chr8	113308112	113308226	CSMD3	CSMD300049	-0.123846199082467	2	0.000164153430453431	2	0.983058193564073	2	0.983058193564073	NA	NA	SegRatio=0,AbsMeanSigma=0.08,pvalue=0.204940809280081,pvalueTTest=0.352239590294573,
chr8	113308212	113308300	CSMD3	CSMD300050	NA	2	0.000164153430453431	2	0.983058193564073	2	0.983058193564073	NA	NA	SegRatio=0,AbsMeanSigma=0.08,pvalue=0.204940809280081,pvalueTTest=0.352239590294573,
chr8	113313978	113314094	CSMD3	CSMD300051	0.190620289461385	2	0.000164153430453431	2	0.983058193564073	2	0.983058193564073	NA	NA	SegRatio=0,AbsMeanSigma=0.08,pvalue=0.204940809280081,pvalueTTest=0.352239590294573,
chr8	113314052	113314167	CSMD3	CSMD300052	0.0348221363119911	2	0.000164153430453431	2	0.983058193564073	2	0.983058193564073	NA	NA	SegRatio=0,AbsMeanSigma=0.08,pvalue=0.204940809280081,pvalueTTest=0.352239590294573,
chr8	113314160	113314272	CSMD3	CSMD300053	-0.0501303133824989	2	0.000164153430453431	2	0.983058193564073	2	0.983058193564073	NA	NA	SegRatio=0,AbsMeanSigma=0.08,pvalue=0.204940809280081,pvalueTTest=0.352239590294573,
chr8	113316911	113317020	CSMD3	CSMD300054	0.0359985311052757	2	0.000164153430453431	2	0.983058193564073	2	0.983058193564073	NA	NA	SegRatio=0,AbsMeanSigma=0.08,pvalue=0.204940809280081,pvalueTTest=0.352239590294573,
chr8	113317008	113317123	CSMD3	CSMD300055	0.204806020925478	2	0.000164153430453431	2	0.983058193564073	2	0.983058193564073	NA	NA	SegRatio=0,AbsMeanSigma=0.08,pvalue=0.204940809280081,pvalueTTest=0.352239590294573,
chr8	113317120	113317235	CSMD3	CSMD300056	-0.0438048236299516	2	0.000164153430453431	2	0.983058193564073	2	0.983058193564073	NA	NA	SegRatio=0,AbsMeanSigma=0.08,pvalue=0.204940809280081,pvalueTTest=0.352239590294573,
chr8	113318151	113318267	CSMD3	CSMD300057	0.0315608717529685	2	0.000164153430453431	2	0.983058193564073	2	0.983058193564073	NA	NA	SegRatio=0,AbsMeanSigma=0.08,pvalue=0.204940809280081,pvalueTTest=0.352239590294573,
chr8	113318239	113318349	CSMD3	CSMD300058	0.0407686110876235	2	0.000164153430453431	2	0.983058193564073	2	0.983058193564073	NA	NA	SegRatio=0,AbsMeanSigma=0.08,pvalue=0.204940809280081,pvalueTTest=0.352239590294573,
chr8	113318274	113318384	CSMD3	CSMD300059	0.048175155676536	2	0.000164153430453431	2	0.983058193564073	2	0.983058193564073	NA	NA	SegRatio=0,AbsMeanSigma=0.08,pvalue=0.204940809280081,pvalueTTest=0.352239590294573,
chr8	113318367	113318482	CSMD3	CSMD300060	-0.252706077707028	2	0.000164153430453431	2	0.983058193564073	2	0.983058193564073	NA	NA	SegRatio=0,AbsMeanSigma=0.08,pvalue=0.204940809280081,pvalueTTest=0.352239590294573,
chr8	113323167	113323284	CSMD3	CSMD300061	-0.0148845518917741	2	0.000164153430453431	2	0.983058193564073	2	0.983058193564073	NA	NA	SegRatio=0,AbsMeanSigma=0.08,pvalue=0.204940809280081,pvalueTTest=0.352239590294573,
chr8	113323260	113323369	CSMD3	CSMD300062	-0.597103093748244	2	0.000164153430453431	2	0.983058193564073	2	0.983058193564073	NA	NA	SegRatio=0,AbsMeanSigma=0.08,pvalue=0.204940809280081,pvalueTTest=0.352239590294573,
chr8	113323368	113323479	CSMD3	CSMD300063	-0.24978947721641	2	0.000164153430453431	2	0.983058193564073	2	0.983058193564073	NA	NA	SegRatio=0,AbsMeanSigma=0.08,pvalue=0.204940809280081,pvalueTTest=0.352239590294573,
chr8	113326110	113326206	CSMD3	CSMD300064	0.0561005800452884	2	0.000164153430453431	2	0.983058193564073	2	0.983058193564073	NA	NA	SegRatio=0,AbsMeanSigma=0.08,pvalue=0.204940809280081,pvalueTTest=0.352239590294573,
chr8	113326180	113326279	CSMD3	CSMD300065	NA	2	0.000164153430453431	2	0.983058193564073	2	0.983058193564073	NA	NA	SegRatio=0,AbsMeanSigma=0.08,pvalue=0.204940809280081,pvalueTTest=0.352239590294573,
chr8	113326270	113326383	CSMD3	CSMD300066	NA	2	0.000164153430453431	2	0.983058193564073	2	0.983058193564073	NA	NA	SegRatio=0,AbsMeanSigma=0.08,pvalue=0.204940809280081,pvalueTTest=0.352239590294573,
chr8	113326575	113326672	CSMD3	CSMD300067	NA	2	0.000164153430453431	2	0.983058193564073	2	0.983058193564073	NA	NA	SegRatio=0,AbsMeanSigma=0.08,pvalue=0.204940809280081,pvalueTTest=0.352239590294573,
chr8	113326671	113326788	CSMD3	CSMD300068	0.0508192644643877	2	0.000164153430453431	2	0.983058193564073	2	0.983058193564073	NA	NA	SegRatio=0,AbsMeanSigma=0.08,pvalue=0.204940809280081,pvalueTTest=0.352239590294573,
chr8	113326776	113326884	CSMD3	CSMD300069	-0.0533343776574165	2	0.000164153430453431	2	0.983058193564073	2	0.983058193564073	NA	NA	SegRatio=0,AbsMeanSigma=0.08,pvalue=0.204940809280081,pvalueTTest=0.352239590294573,
chr8	113330970	113331087	CSMD3	CSMD300070	-1.04883223613039	2	0.000164153430453431	2	0.983058193564073	2	0.983058193564073	NA	NA	SegRatio=0,AbsMeanSigma=0.08,pvalue=0.204940809280081,pvalueTTest=0.352239590294573,
chr8	113331083	113331198	CSMD3	CSMD300071	0.0476173860002696	2	0.000164153430453431	2	0.983058193564073	2	0.983058193564073	NA	NA	SegRatio=0,AbsMeanSigma=0.08,pvalue=0.204940809280081,pvalueTTest=0.352239590294573,
chr8	113332093	113332190	CSMD3	CSMD300072	-0.094632133742456	2	0.000164153430453431	2	0.983058193564073	2	0.983058193564073	NA	NA	SegRatio=0,AbsMeanSigma=0.08,pvalue=0.204940809280081,pvalueTTest=0.352239590294573,
chr8	113332148	113332226	CSMD3	CSMD300073	-0.222451481383361	2	0.000164153430453431	2	0.983058193564073	2	0.983058193564073	NA	NA	SegRatio=0,AbsMeanSigma=0.08,pvalue=0.204940809280081,pvalueTTest=0.352239590294573,
chr8	113332170	113332247	CSMD3	CSMD300074	-0.031789763646348	2	0.000164153430453431	2	0.983058193564073	2	0.983058193564073	NA	NA	SegRatio=0,AbsMeanSigma=0.08,pvalue=0.204940809280081,pvalueTTest=0.352239590294573,
chr8	113347525	113347635	CSMD3	CSMD300075	0.0229286710122584	2	0.000164153430453431	2	0.983058193564073	2	0.983058193564073	NA	NA	SegRatio=0,AbsMeanSigma=0.08,pvalue=0.204940809280081,pvalueTTest=0.352239590294573,
chr8	113347597	113347714	CSMD3	CSMD300076	0.127085251030263	2	0.000164153430453431	2	0.983058193564073	2	0.983058193564073	NA	NA	SegRatio=0,AbsMeanSigma=0.08,pvalue=0.204940809280081,pvalueTTest=0.352239590294573,
chr8	113347712	113347821	CSMD3	CSMD300077	-0.501456779641534	2	0.000164153430453431	2	0.983058193564073	2	0.983058193564073	NA	NA	SegRatio=0,AbsMeanSigma=0.08,pvalue=0.204940809280081,pvalueTTest=0.352239590294573,
chr8	113348809	113348919	CSMD3	CSMD300078	NA	2	0.000164153430453431	2	0.983058193564073	2	0.983058193564073	NA	NA	SegRatio=0,AbsMeanSigma=0.08,pvalue=0.204940809280081,pvalueTTest=0.352239590294573,
chr8	113348917	113349029	CSMD3	CSMD300079	0.308842499765353	2	0.000164153430453431	2	0.983058193564073	2	0.983058193564073	NA	NA	SegRatio=0,AbsMeanSigma=0.08,pvalue=0.204940809280081,pvalueTTest=0.352239590294573,
chr8	113349010	113349123	CSMD3	CSMD300080	-0.0590275272695181	2	0.000164153430453431	2	0.983058193564073	2	0.983058193564073	NA	NA	SegRatio=0,AbsMeanSigma=0.08,pvalue=0.204940809280081,pvalueTTest=0.352239590294573,
chr8	113349750	113349856	CSMD3	CSMD300081	0.0629475183188254	2	0.000164153430453431	2	0.983058193564073	2	0.983058193564073	NA	NA	SegRatio=0,AbsMeanSigma=0.08,pvalue=0.204940809280081,pvalueTTest=0.352239590294573,
chr8	113349840	113349951	CSMD3	CSMD300082	0.0885363593076613	2	0.000164153430453431	2	0.983058193564073	2	0.983058193564073	NA	NA	SegRatio=0,AbsMeanSigma=0.08,pvalue=0.204940809280081,pvalueTTest=0.352239590294573,
chr8	113349948	113350053	CSMD3	CSMD300083	0.162201574173124	2	0.000164153430453431	2	0.983058193564073	2	0.983058193564073	NA	NA	SegRatio=0,AbsMeanSigma=0.08,pvalue=0.204940809280081,pvalueTTest=0.352239590294573,
chr8	113353584	113353720	CSMD3	CSMD300084	NA	2	0.000164153430453431	2	0.983058193564073	2	0.983058193564073	NA	NA	SegRatio=0,AbsMeanSigma=0.08,pvalue=0.204940809280081,pvalueTTest=0.352239590294573,
chr8	113353723	113353829	CSMD3	CSMD300085	0.198489451614431	2	0.000164153430453431	2	0.983058193564073	2	0.983058193564073	NA	NA	SegRatio=0,AbsMeanSigma=0.08,pvalue=0.204940809280081,pvalueTTest=0.352239590294573,
chr8	113353830	113353946	CSMD3	CSMD300086	0.0936448726308397	2	0.000164153430453431	2	0.983058193564073	2	0.983058193564073	NA	NA	SegRatio=0,AbsMeanSigma=0.08,pvalue=0.204940809280081,pvalueTTest=0.352239590294573,
chr8	113358236	113358348	CSMD3	CSMD300087	NA	2	0.000164153430453431	2	0.983058193564073	2	0.983058193564073	NA	NA	SegRatio=0,AbsMeanSigma=0.08,pvalue=0.204940809280081,pvalueTTest=0.352239590294573,
chr8	113358344	113358454	CSMD3	CSMD300088	0.0260383853896998	2	0.000164153430453431	2	0.983058193564073	2	0.983058193564073	NA	NA	SegRatio=0,AbsMeanSigma=0.08,pvalue=0.204940809280081,pvalueTTest=0.352239590294573,
chr8	113358409	113358527	CSMD3	CSMD300089	-0.259595698208571	2	0.000164153430453431	2	0.983058193564073	2	0.983058193564073	NA	NA	SegRatio=0,AbsMeanSigma=0.08,pvalue=0.204940809280081,pvalueTTest=0.352239590294573,
chr8	113363330	113363435	CSMD3	CSMD300090	NA	2	0.000164153430453431	2	0.983058193564073	2	0.983058193564073	NA	NA	SegRatio=0,AbsMeanSigma=0.08,pvalue=0.204940809280081,pvalueTTest=0.352239590294573,
chr8	113363420	113363486	CSMD3	CSMD300091	0.100383440415842	2	0.000164153430453431	2	0.983058193564073	2	0.983058193564073	NA	NA	SegRatio=0,AbsMeanSigma=0.08,pvalue=0.204940809280081,pvalueTTest=0.352239590294573,
chr8	113363447	113363555	CSMD3	CSMD300092	NA	2	0.000164153430453431	2	0.983058193564073	2	0.983058193564073	NA	NA	SegRatio=0,AbsMeanSigma=0.08,pvalue=0.204940809280081,pvalueTTest=0.352239590294573,
chr8	113364554	113364665	CSMD3	CSMD300093	-0.0928247392791193	2	0.000164153430453431	2	0.983058193564073	2	0.983058193564073	NA	NA	SegRatio=0,AbsMeanSigma=0.08,pvalue=0.204940809280081,pvalueTTest=0.352239590294573,
chr8	113364663	113364750	CSMD3	CSMD300094	0.210288778817609	2	0.000164153430453431	2	0.983058193564073	2	0.983058193564073	NA	NA	SegRatio=0,AbsMeanSigma=0.08,pvalue=0.204940809280081,pvalueTTest=0.352239590294573,
chr8	113364733	113364841	CSMD3	CSMD300095	NA	2	0.000164153430453431	2	0.983058193564073	2	0.983058193564073	NA	NA	SegRatio=0,AbsMeanSigma=0.08,pvalue=0.204940809280081,pvalueTTest=0.352239590294573,
chr8	113392503	113392610	CSMD3	CSMD300096	NA	2	0.000164153430453431	2	0.983058193564073	2	0.983058193564073	NA	NA	SegRatio=0,AbsMeanSigma=0.08,pvalue=0.204940809280081,pvalueTTest=0.352239590294573,
chr8	113392602	113392704	CSMD3	CSMD300097	0.492426371644933	2	0.000164153430453431	2	0.983058193564073	2	0.983058193564073	NA	NA	SegRatio=0,AbsMeanSigma=0.08,pvalue=0.204940809280081,pvalueTTest=0.352239590294573,
chr8	113395718	113395812	CSMD3	CSMD300098	NA	2	0.000164153430453431	2	0.983058193564073	2	0.983058193564073	NA	NA	SegRatio=0,AbsMeanSigma=0.08,pvalue=0.204940809280081,pvalueTTest=0.352239590294573,
chr8	113395804	113395910	CSMD3	CSMD300099	0.0602375397783215	2	0.000164153430453431	2	0.983058193564073	2	0.983058193564073	NA	NA	SegRatio=0,AbsMeanSigma=0.08,pvalue=0.204940809280081,pvalueTTest=0.352239590294573,
chr8	113395865	113395980	CSMD3	CSMD300100	-0.000297816744676291	2	0.000164153430453431	2	0.983058193564073	2	0.983058193564073	NA	NA	SegRatio=0,AbsMeanSigma=0.08,pvalue=0.204940809280081,pvalueTTest=0.352239590294573,
chr8	113402850	113402960	CSMD3	CSMD300101	-0.036646167998755	2	0.000164153430453431	2	0.983058193564073	2	0.983058193564073	NA	NA	SegRatio=0,AbsMeanSigma=0.08,pvalue=0.204940809280081,pvalueTTest=0.352239590294573,
chr8	113402940	113403038	CSMD3	CSMD300102	-0.00255870009394282	2	0.000164153430453431	2	0.983058193564073	2	0.983058193564073	NA	NA	SegRatio=0,AbsMeanSigma=0.08,pvalue=0.204940809280081,pvalueTTest=0.352239590294573,
chr8	113418770	113418884	CSMD3	CSMD300103	0.000238774454291542	2	0.000164153430453431	2	0.983058193564073	2	0.983058193564073	NA	NA	SegRatio=0,AbsMeanSigma=0.08,pvalue=0.204940809280081,pvalueTTest=0.352239590294573,
chr8	113418819	113418919	CSMD3	CSMD300104	0.0481624239499714	2	0.000164153430453431	2	0.983058193564073	2	0.983058193564073	NA	NA	SegRatio=0,AbsMeanSigma=0.08,pvalue=0.204940809280081,pvalueTTest=0.352239590294573,
chr8	113418883	113418991	CSMD3	CSMD300105	0.0606479260324134	2	0.000164153430453431	2	0.983058193564073	2	0.983058193564073	NA	NA	SegRatio=0,AbsMeanSigma=0.08,pvalue=0.204940809280081,pvalueTTest=0.352239590294573,
chr8	113420517	113420628	CSMD3	CSMD300106	0.274005839804013	2	0.000164153430453431	2	0.983058193564073	2	0.983058193564073	NA	NA	SegRatio=0,AbsMeanSigma=0.08,pvalue=0.204940809280081,pvalueTTest=0.352239590294573,
chr8	113420607	113420719	CSMD3	CSMD300107	NA	2	0.000164153430453431	2	0.983058193564073	2	0.983058193564073	NA	NA	SegRatio=0,AbsMeanSigma=0.08,pvalue=0.204940809280081,pvalueTTest=0.352239590294573,
chr8	113421124	113421216	CSMD3	CSMD300108	-0.0693698035480636	2	0.000164153430453431	2	0.983058193564073	2	0.983058193564073	NA	NA	SegRatio=0,AbsMeanSigma=0.08,pvalue=0.204940809280081,pvalueTTest=0.352239590294573,
chr8	113421190	113421283	CSMD3	CSMD300109	0.0217286389676578	2	0.000164153430453431	2	0.983058193564073	2	0.983058193564073	NA	NA	SegRatio=0,AbsMeanSigma=0.08,pvalue=0.204940809280081,pvalueTTest=0.352239590294573,
chr8	113484794	113484910	CSMD3	CSMD300110	0.0767149734564092	2	0.000164153430453431	2	0.983058193564073	2	0.983058193564073	NA	NA	SegRatio=0,AbsMeanSigma=0.08,pvalue=0.204940809280081,pvalueTTest=0.352239590294573,
chr8	113484910	113485022	CSMD3	CSMD300111	-0.0204662739887271	2	0.000164153430453431	2	0.983058193564073	2	0.983058193564073	NA	NA	SegRatio=0,AbsMeanSigma=0.08,pvalue=0.204940809280081,pvalueTTest=0.352239590294573,
chr8	113504646	113504742	CSMD3	CSMD300112	-0.0815223993038515	2	0.000164153430453431	2	0.983058193564073	2	0.983058193564073	NA	NA	SegRatio=0,AbsMeanSigma=0.08,pvalue=0.204940809280081,pvalueTTest=0.352239590294573,
chr8	113504743	113504859	CSMD3	CSMD300113	-0.0557985729932986	2	0.000164153430453431	2	0.983058193564073	2	0.983058193564073	NA	NA	SegRatio=0,AbsMeanSigma=0.08,pvalue=0.204940809280081,pvalueTTest=0.352239590294573,
chr8	113504856	113504969	CSMD3	CSMD300114	-0.0382001937283331	2	0.000164153430453431	2	0.983058193564073	2	0.983058193564073	NA	NA	SegRatio=0,AbsMeanSigma=0.08,pvalue=0.204940809280081,pvalueTTest=0.352239590294573,
chr8	113515966	113516077	CSMD3	CSMD300115	NA	2	0.000164153430453431	2	0.983058193564073	2	0.983058193564073	NA	NA	SegRatio=0,AbsMeanSigma=0.08,pvalue=0.204940809280081,pvalueTTest=0.352239590294573,
chr8	113516061	113516176	CSMD3	CSMD300116.CSMD300117	NA	2	0.000164153430453431	2	0.983058193564073	2	0.983058193564073	NA	NA	SegRatio=0,AbsMeanSigma=0.08,pvalue=0.204940809280081,pvalueTTest=0.352239590294573,
chr8	113516193	113516320	CSMD3	CSMD300118	-2.75362738972035	2	0.000164153430453431	2	0.983058193564073	2	0.983058193564073	NA	NA	SegRatio=0,AbsMeanSigma=0.08,pvalue=0.204940809280081,pvalueTTest=0.352239590294573,
chr8	113518880	113518997	CSMD3	CSMD300119	0.0847666443366364	2	0.000164153430453431	2	0.983058193564073	2	0.983058193564073	NA	NA	SegRatio=0,AbsMeanSigma=0.08,pvalue=0.204940809280081,pvalueTTest=0.352239590294573,
chr8	113518939	113519050	CSMD3	CSMD300120	0.168472465288701	2	0.000164153430453431	2	0.983058193564073	2	0.983058193564073	NA	NA	SegRatio=0,AbsMeanSigma=0.08,pvalue=0.204940809280081,pvalueTTest=0.352239590294573,
chr8	113519036	113519151	CSMD3	CSMD300121	-0.576392580212874	2	0.000164153430453431	2	0.983058193564073	2	0.983058193564073	NA	NA	SegRatio=0,AbsMeanSigma=0.08,pvalue=0.204940809280081,pvalueTTest=0.352239590294573,
chr8	113529164	113529296	CSMD3	CSMD300122	0.164407796859955	2	0.000164153430453431	2	0.983058193564073	2	0.983058193564073	NA	NA	SegRatio=0,AbsMeanSigma=0.08,pvalue=0.204940809280081,pvalueTTest=0.352239590294573,
chr8	113529296	113529402	CSMD3	CSMD300123	-0.113704875211875	2	0.000164153430453431	2	0.983058193564073	2	0.983058193564073	NA	NA	SegRatio=0,AbsMeanSigma=0.08,pvalue=0.204940809280081,pvalueTTest=0.352239590294573,
chr8	113529341	113529440	CSMD3	CSMD300124	-0.112780273560434	2	0.000164153430453431	2	0.983058193564073	2	0.983058193564073	NA	NA	SegRatio=0,AbsMeanSigma=0.08,pvalue=0.204940809280081,pvalueTTest=0.352239590294573,
chr8	113529392	113529505	CSMD3	CSMD300125	0.17545312090784	2	0.000164153430453431	2	0.983058193564073	2	0.983058193564073	NA	NA	SegRatio=0,AbsMeanSigma=0.08,pvalue=0.204940809280081,pvalueTTest=0.352239590294573,
chr8	113562876	113562988	CSMD3	CSMD300126	0.28447566498023	2	0.000164153430453431	2	0.983058193564073	2	0.983058193564073	NA	NA	SegRatio=0,AbsMeanSigma=0.08,pvalue=0.204940809280081,pvalueTTest=0.352239590294573,
chr8	113562988	113563103	CSMD3	CSMD300127	-0.0564084058948482	2	0.000164153430453431	2	0.983058193564073	2	0.983058193564073	NA	NA	SegRatio=0,AbsMeanSigma=0.08,pvalue=0.204940809280081,pvalueTTest=0.352239590294573,
chr8	113563062	113563169	CSMD3	CSMD300128	-0.207673397136157	2	0.000164153430453431	2	0.983058193564073	2	0.983058193564073	NA	NA	SegRatio=0,AbsMeanSigma=0.08,pvalue=0.204940809280081,pvalueTTest=0.352239590294573,
chr8	113564789	113564904	CSMD3	CSMD300129	-0.131243178567008	2	0.000164153430453431	2	0.983058193564073	2	0.983058193564073	NA	NA	SegRatio=0,AbsMeanSigma=0.08,pvalue=0.204940809280081,pvalueTTest=0.352239590294573,
chr8	113564876	113564987	CSMD3	CSMD300130	0.203270981833328	2	0.000164153430453431	2	0.983058193564073	2	0.983058193564073	NA	NA	SegRatio=0,AbsMeanSigma=0.08,pvalue=0.204940809280081,pvalueTTest=0.352239590294573,
chr8	113568957	113569070	CSMD3	CSMD300131	0.174090577392457	2	0.000164153430453431	2	0.983058193564073	2	0.983058193564073	NA	NA	SegRatio=0,AbsMeanSigma=0.08,pvalue=0.204940809280081,pvalueTTest=0.352239590294573,
chr8	113569014	113569120	CSMD3	CSMD300132	0.0285341081414698	2	0.000164153430453431	2	0.983058193564073	2	0.983058193564073	NA	NA	SegRatio=0,AbsMeanSigma=0.08,pvalue=0.204940809280081,pvalueTTest=0.352239590294573,
chr8	113569087	113569201	CSMD3	CSMD300133	-0.0545106859169623	2	0.000164153430453431	2	0.983058193564073	2	0.983058193564073	NA	NA	SegRatio=0,AbsMeanSigma=0.08,pvalue=0.204940809280081,pvalueTTest=0.352239590294573,
chr8	113569185	113569296	CSMD3	CSMD300134	NA	2	0.000164153430453431	2	0.983058193564073	2	0.983058193564073	NA	NA	SegRatio=0,AbsMeanSigma=0.08,pvalue=0.204940809280081,pvalueTTest=0.352239590294573,
chr8	113585668	113585779	CSMD3	CSMD300135	0.0545694772452101	2	0.000164153430453431	2	0.983058193564073	2	0.983058193564073	NA	NA	SegRatio=0,AbsMeanSigma=0.08,pvalue=0.204940809280081,pvalueTTest=0.352239590294573,
chr8	113585759	113585872	CSMD3	CSMD300136	0.0775479452917568	2	0.000164153430453431	2	0.983058193564073	2	0.983058193564073	NA	NA	SegRatio=0,AbsMeanSigma=0.08,pvalue=0.204940809280081,pvalueTTest=0.352239590294573,
chr8	113585804	113585917	CSMD3	CSMD300137	-0.245208294364523	2	0.000164153430453431	2	0.983058193564073	2	0.983058193564073	NA	NA	SegRatio=0,AbsMeanSigma=0.08,pvalue=0.204940809280081,pvalueTTest=0.352239590294573,
chr8	113599288	113599394	CSMD3	CSMD300138	-0.0642818623372537	2	0.000164153430453431	2	0.983058193564073	2	0.983058193564073	NA	NA	SegRatio=0,AbsMeanSigma=0.08,pvalue=0.204940809280081,pvalueTTest=0.352239590294573,
chr8	113599344	113599458	CSMD3	CSMD300139	-0.0447636083879334	2	0.000164153430453431	2	0.983058193564073	2	0.983058193564073	NA	NA	SegRatio=0,AbsMeanSigma=0.08,pvalue=0.204940809280081,pvalueTTest=0.352239590294573,
chr8	113599424	113599534	CSMD3	CSMD300140	0.0366070268098646	2	0.000164153430453431	2	0.983058193564073	2	0.983058193564073	NA	NA	SegRatio=0,AbsMeanSigma=0.08,pvalue=0.204940809280081,pvalueTTest=0.352239590294573,
chr8	113649021	113649133	CSMD3	CSMD300141	-0.053979040772164	2	0.000164153430453431	2	0.983058193564073	2	0.983058193564073	NA	NA	SegRatio=0,AbsMeanSigma=0.08,pvalue=0.204940809280081,pvalueTTest=0.352239590294573,
chr8	113649121	113649212	CSMD3	CSMD300142	0.0419659659519575	2	0.000164153430453431	2	0.983058193564073	2	0.983058193564073	NA	NA	SegRatio=0,AbsMeanSigma=0.08,pvalue=0.204940809280081,pvalueTTest=0.352239590294573,
chr8	113649155	113649268	CSMD3	CSMD300143	0.247299713552549	2	0.000164153430453431	2	0.983058193564073	2	0.983058193564073	NA	NA	SegRatio=0,AbsMeanSigma=0.08,pvalue=0.204940809280081,pvalueTTest=0.352239590294573,
chr8	113650858	113650969	CSMD3	CSMD300144	-1.17333581618257	2	0.000164153430453431	2	0.983058193564073	2	0.983058193564073	NA	NA	SegRatio=0,AbsMeanSigma=0.08,pvalue=0.204940809280081,pvalueTTest=0.352239590294573,
chr8	113650948	113651059	CSMD3	CSMD300145	0.123191742543824	2	0.000164153430453431	2	0.983058193564073	2	0.983058193564073	NA	NA	SegRatio=0,AbsMeanSigma=0.08,pvalue=0.204940809280081,pvalueTTest=0.352239590294573,
chr8	113651016	113651125	CSMD3	CSMD300146	-0.294511154937965	2	0.000164153430453431	2	0.983058193564073	2	0.983058193564073	NA	NA	SegRatio=0,AbsMeanSigma=0.08,pvalue=0.204940809280081,pvalueTTest=0.352239590294573,
chr8	113651089	113651201	CSMD3	CSMD300147	-0.0827334311998043	2	0.000164153430453431	2	0.983058193564073	2	0.983058193564073	NA	NA	SegRatio=0,AbsMeanSigma=0.08,pvalue=0.204940809280081,pvalueTTest=0.352239590294573,
chr8	113657311	113657423	CSMD3	CSMD300148	-0.0836343347942926	2	0.000164153430453431	2	0.983058193564073	2	0.983058193564073	NA	NA	SegRatio=0,AbsMeanSigma=0.08,pvalue=0.204940809280081,pvalueTTest=0.352239590294573,
chr8	113657424	113657538	CSMD3	CSMD300149	0.0587494781083563	2	0.000164153430453431	2	0.983058193564073	2	0.983058193564073	NA	NA	SegRatio=0,AbsMeanSigma=0.08,pvalue=0.204940809280081,pvalueTTest=0.352239590294573,
chr8	113662274	113662406	CSMD3	CSMD300150	NA	2	0.000164153430453431	2	0.983058193564073	2	0.983058193564073	NA	NA	SegRatio=0,AbsMeanSigma=0.08,pvalue=0.204940809280081,pvalueTTest=0.352239590294573,
chr8	113662401	113662489	CSMD3	CSMD300151	-0.0969703474302021	2	0.000164153430453431	2	0.983058193564073	2	0.983058193564073	NA	NA	SegRatio=0,AbsMeanSigma=0.08,pvalue=0.204940809280081,pvalueTTest=0.352239590294573,
chr8	113662462	113662569	CSMD3	CSMD300152	0.320352358230082	2	0.000164153430453431	2	0.983058193564073	2	0.983058193564073	NA	NA	SegRatio=0,AbsMeanSigma=0.08,pvalue=0.204940809280081,pvalueTTest=0.352239590294573,
chr8	113662541	113662651	CSMD3	CSMD300153	-0.0950668637090726	2	0.000164153430453431	2	0.983058193564073	2	0.983058193564073	NA	NA	SegRatio=0,AbsMeanSigma=0.08,pvalue=0.204940809280081,pvalueTTest=0.352239590294573,
chr8	113668360	113668476	CSMD3	CSMD300154	NA	2	0.000164153430453431	2	0.983058193564073	2	0.983058193564073	NA	NA	SegRatio=0,AbsMeanSigma=0.08,pvalue=0.204940809280081,pvalueTTest=0.352239590294573,
chr8	113668418	113668531	CSMD3	CSMD300155	-0.103158137903282	2	0.000164153430453431	2	0.983058193564073	2	0.983058193564073	NA	NA	SegRatio=0,AbsMeanSigma=0.08,pvalue=0.204940809280081,pvalueTTest=0.352239590294573,
chr8	113668517	113668626	CSMD3	CSMD300156	-0.282951909598578	2	0.000164153430453431	2	0.983058193564073	2	0.983058193564073	NA	NA	SegRatio=0,AbsMeanSigma=0.08,pvalue=0.204940809280081,pvalueTTest=0.352239590294573,
chr8	113678460	113678573	CSMD3	CSMD300157	-0.168087995589298	2	0.000164153430453431	2	0.983058193564073	2	0.983058193564073	NA	NA	SegRatio=0,AbsMeanSigma=0.08,pvalue=0.204940809280081,pvalueTTest=0.352239590294573,
chr8	113678566	113678676	CSMD3	CSMD300158	0.142688529988825	2	0.000164153430453431	2	0.983058193564073	2	0.983058193564073	NA	NA	SegRatio=0,AbsMeanSigma=0.08,pvalue=0.204940809280081,pvalueTTest=0.352239590294573,
chr8	113694650	113694755	CSMD3	CSMD300159	0.213088490100495	2	0.000164153430453431	2	0.983058193564073	2	0.983058193564073	NA	NA	SegRatio=0,AbsMeanSigma=0.08,pvalue=0.204940809280081,pvalueTTest=0.352239590294573,
chr8	113694713	113694830	CSMD3	CSMD300160	-0.139273211432025	2	0.000164153430453431	2	0.983058193564073	2	0.983058193564073	NA	NA	SegRatio=0,AbsMeanSigma=0.08,pvalue=0.204940809280081,pvalueTTest=0.352239590294573,
chr8	113694764	113694858	CSMD3	CSMD300161	0.135062136854465	2	0.000164153430453431	2	0.983058193564073	2	0.983058193564073	NA	NA	SegRatio=0,AbsMeanSigma=0.08,pvalue=0.204940809280081,pvalueTTest=0.352239590294573,
chr8	113694854	113694966	CSMD3	CSMD300162	-0.558232318934248	2	0.000164153430453431	2	0.983058193564073	2	0.983058193564073	NA	NA	SegRatio=0,AbsMeanSigma=0.08,pvalue=0.204940809280081,pvalueTTest=0.352239590294573,
chr8	113697582	113697687	CSMD3	CSMD300163	0.282552297785106	2	0.000164153430453431	2	0.983058193564073	2	0.983058193564073	NA	NA	SegRatio=0,AbsMeanSigma=0.08,pvalue=0.204940809280081,pvalueTTest=0.352239590294573,
chr8	113697686	113697800	CSMD3	CSMD300164	0.116886260847461	2	0.000164153430453431	2	0.983058193564073	2	0.983058193564073	NA	NA	SegRatio=0,AbsMeanSigma=0.08,pvalue=0.204940809280081,pvalueTTest=0.352239590294573,
chr8	113697790	113697900	CSMD3	CSMD300165	0.000164153430453431	2	0.000164153430453431	2	0.983058193564073	2	0.983058193564073	NA	NA	SegRatio=0,AbsMeanSigma=0.08,pvalue=0.204940809280081,pvalueTTest=0.352239590294573,
chr8	113697849	113697960	CSMD3	CSMD300166	-0.0598390938483443	2	0.000164153430453431	2	0.983058193564073	2	0.983058193564073	NA	NA	SegRatio=0,AbsMeanSigma=0.08,pvalue=0.204940809280081,pvalueTTest=0.352239590294573,
chr8	113697957	113698091	CSMD3	CSMD300167	NA	2	0.000164153430453431	2	0.983058193564073	2	0.983058193564073	NA	NA	SegRatio=0,AbsMeanSigma=0.08,pvalue=0.204940809280081,pvalueTTest=0.352239590294573,
chr8	113702074	113702185	CSMD3	CSMD300168	0.0542776873856484	2	0.000164153430453431	2	0.983058193564073	2	0.983058193564073	NA	NA	SegRatio=0,AbsMeanSigma=0.08,pvalue=0.204940809280081,pvalueTTest=0.352239590294573,
chr8	113702145	113702254	CSMD3	CSMD300169	0.124961366894395	2	0.000164153430453431	2	0.983058193564073	2	0.983058193564073	NA	NA	SegRatio=0,AbsMeanSigma=0.08,pvalue=0.204940809280081,pvalueTTest=0.352239590294573,
chr8	113702251	113702361	CSMD3	CSMD300170	0.0203308486029465	2	0.000164153430453431	2	0.983058193564073	2	0.983058193564073	NA	NA	SegRatio=0,AbsMeanSigma=0.08,pvalue=0.204940809280081,pvalueTTest=0.352239590294573,
chr8	113812369	113812480	CSMD3	CSMD300171	-0.130897380438716	2	0.000164153430453431	2	0.983058193564073	2	0.983058193564073	NA	NA	SegRatio=0,AbsMeanSigma=0.08,pvalue=0.204940809280081,pvalueTTest=0.352239590294573,
chr8	113812463	113812575	CSMD3	CSMD300172	-0.050556166230272	2	0.000164153430453431	2	0.983058193564073	2	0.983058193564073	NA	NA	SegRatio=0,AbsMeanSigma=0.08,pvalue=0.204940809280081,pvalueTTest=0.352239590294573,
chr8	113841893	113842009	CSMD3	CSMD300173	-0.0159606039427702	2	0.000164153430453431	2	0.983058193564073	2	0.983058193564073	NA	NA	SegRatio=0,AbsMeanSigma=0.08,pvalue=0.204940809280081,pvalueTTest=0.352239590294573,
chr8	113841928	113842040	CSMD3	CSMD300174	0.07001725698212	2	0.000164153430453431	2	0.983058193564073	2	0.983058193564073	NA	NA	SegRatio=0,AbsMeanSigma=0.08,pvalue=0.204940809280081,pvalueTTest=0.352239590294573,
chr8	113871326	113871434	CSMD3	CSMD300175	-0.109229470673422	2	0.000164153430453431	2	0.983058193564073	2	0.983058193564073	NA	NA	SegRatio=0,AbsMeanSigma=0.08,pvalue=0.204940809280081,pvalueTTest=0.352239590294573,
chr8	113871374	113871482	CSMD3	CSMD300176	0.0604686919030699	2	0.000164153430453431	2	0.983058193564073	2	0.983058193564073	NA	NA	SegRatio=0,AbsMeanSigma=0.08,pvalue=0.204940809280081,pvalueTTest=0.352239590294573,
chr8	113871473	113871586	CSMD3	CSMD300177	-1.43122259565695	2	0.000164153430453431	2	0.983058193564073	2	0.983058193564073	NA	NA	SegRatio=0,AbsMeanSigma=0.08,pvalue=0.204940809280081,pvalueTTest=0.352239590294573,
chr8	113933789	113933900	CSMD3	CSMD300178	0.0160038657489583	2	0.000164153430453431	2	0.983058193564073	2	0.983058193564073	NA	NA	SegRatio=0,AbsMeanSigma=0.08,pvalue=0.204940809280081,pvalueTTest=0.352239590294573,
chr8	113933891	113933973	CSMD3	CSMD300179	0.0989838925879692	2	0.000164153430453431	2	0.983058193564073	2	0.983058193564073	NA	NA	SegRatio=0,AbsMeanSigma=0.08,pvalue=0.204940809280081,pvalueTTest=0.352239590294573,
chr8	113933927	113934044	CSMD3	CSMD300180	-0.102589777119072	2	0.000164153430453431	2	0.983058193564073	2	0.983058193564073	NA	NA	SegRatio=0,AbsMeanSigma=0.08,pvalue=0.204940809280081,pvalueTTest=0.352239590294573,
chr8	113959928	113960047	CSMD3	CSMD300181	NA	2	0.000164153430453431	2	0.983058193564073	2	0.983058193564073	NA	NA	SegRatio=0,AbsMeanSigma=0.08,pvalue=0.204940809280081,pvalueTTest=0.352239590294573,
chr8	113960073	113960207	CSMD3	CSMD300182	-0.61395944626564	2	0.000164153430453431	2	0.983058193564073	2	0.983058193564073	NA	NA	SegRatio=0,AbsMeanSigma=0.08,pvalue=0.204940809280081,pvalueTTest=0.352239590294573,
chr8	113966823	113966933	CSMD3	CSMD300183	-0.0761703733401348	2	0.000164153430453431	2	0.983058193564073	2	0.983058193564073	NA	NA	SegRatio=0,AbsMeanSigma=0.08,pvalue=0.204940809280081,pvalueTTest=0.352239590294573,
chr8	113966931	113967063	CSMD3	CSMD300184	-0.862836367031989	2	0.000164153430453431	2	0.983058193564073	2	0.983058193564073	NA	NA	SegRatio=0,AbsMeanSigma=0.08,pvalue=0.204940809280081,pvalueTTest=0.352239590294573,
chr8	113987992	113988109	CSMD3	CSMD300185	-0.148345341676563	2	0.000164153430453431	2	0.983058193564073	2	0.983058193564073	NA	NA	SegRatio=0,AbsMeanSigma=0.08,pvalue=0.204940809280081,pvalueTTest=0.352239590294573,
chr8	113988087	113988190	CSMD3	CSMD300186	0.385550226546343	2	0.000164153430453431	2	0.983058193564073	2	0.983058193564073	NA	NA	SegRatio=0,AbsMeanSigma=0.08,pvalue=0.204940809280081,pvalueTTest=0.352239590294573,
chr8	113988122	113988234	CSMD3	CSMD300187	0.0989909066516882	2	0.000164153430453431	2	0.983058193564073	2	0.983058193564073	NA	NA	SegRatio=0,AbsMeanSigma=0.08,pvalue=0.204940809280081,pvalueTTest=0.352239590294573,
chr8	113988220	113988332	CSMD3	CSMD300188	-0.1760191953715	2	0.000164153430453431	2	0.983058193564073	2	0.983058193564073	NA	NA	SegRatio=0,AbsMeanSigma=0.08,pvalue=0.204940809280081,pvalueTTest=0.352239590294573,
chr8	113988279	113988381	CSMD3	CSMD300189	0.229536533340392	2	0.000164153430453431	2	0.983058193564073	2	0.983058193564073	NA	NA	SegRatio=0,AbsMeanSigma=0.08,pvalue=0.204940809280081,pvalueTTest=0.352239590294573,
chr8	113988382	113988477	CSMD3	CSMD300190	-0.553092933645197	2	0.000164153430453431	2	0.983058193564073	2	0.983058193564073	NA	NA	SegRatio=0,AbsMeanSigma=0.08,pvalue=0.204940809280081,pvalueTTest=0.352239590294573,
chr8	114031216	114031329	CSMD3	CSMD300191	0.314967931998558	2	0.000164153430453431	2	0.983058193564073	2	0.983058193564073	NA	NA	SegRatio=0,AbsMeanSigma=0.08,pvalue=0.204940809280081,pvalueTTest=0.352239590294573,
chr8	114031313	114031407	CSMD3	CSMD300192	0.0392587156071485	2	0.000164153430453431	2	0.983058193564073	2	0.983058193564073	NA	NA	SegRatio=0,AbsMeanSigma=0.08,pvalue=0.204940809280081,pvalueTTest=0.352239590294573,
chr8	114031388	114031499	CSMD3	CSMD300193	-0.0696202476095042	2	0.000164153430453431	2	0.983058193564073	2	0.983058193564073	NA	NA	SegRatio=0,AbsMeanSigma=0.08,pvalue=0.204940809280081,pvalueTTest=0.352239590294573,
chr8	114110961	114111078	CSMD3	CSMD300194	0.00898161362311323	2	0.000164153430453431	2	0.983058193564073	2	0.983058193564073	NA	NA	SegRatio=0,AbsMeanSigma=0.08,pvalue=0.204940809280081,pvalueTTest=0.352239590294573,
chr8	114111074	114111177	CSMD3	CSMD300195	0.059744414110362	2	0.000164153430453431	2	0.983058193564073	2	0.983058193564073	NA	NA	SegRatio=0,AbsMeanSigma=0.08,pvalue=0.204940809280081,pvalueTTest=0.352239590294573,
chr8	114111175	114111292	CSMD3	CSMD300196	1.04260222440969	2	0.000164153430453431	2	0.983058193564073	2	0.983058193564073	NA	NA	SegRatio=0,AbsMeanSigma=0.08,pvalue=0.204940809280081,pvalueTTest=0.352239590294573,
chr8	114185880	114185982	CSMD3	CSMD300197	-0.0741330720669739	2	0.000164153430453431	2	0.983058193564073	2	0.983058193564073	NA	NA	SegRatio=0,AbsMeanSigma=0.08,pvalue=0.204940809280081,pvalueTTest=0.352239590294573,
chr8	114185977	114186094	CSMD3	CSMD300198	0.158744225640084	2	0.000164153430453431	2	0.983058193564073	2	0.983058193564073	NA	NA	SegRatio=0,AbsMeanSigma=0.08,pvalue=0.204940809280081,pvalueTTest=0.352239590294573,
chr8	114186069	114186180	CSMD3	CSMD300199	0.0278834886137852	2	0.000164153430453431	2	0.983058193564073	2	0.983058193564073	NA	NA	SegRatio=0,AbsMeanSigma=0.08,pvalue=0.204940809280081,pvalueTTest=0.352239590294573,
chr8	114290797	114290912	CSMD3	CSMD300200	-0.0133753615442814	2	0.000164153430453431	2	0.983058193564073	2	0.983058193564073	NA	NA	SegRatio=0,AbsMeanSigma=0.08,pvalue=0.204940809280081,pvalueTTest=0.352239590294573,
chr8	114290904	114291036	CSMD3	CSMD300201	NA	2	0.000164153430453431	2	0.983058193564073	2	0.983058193564073	NA	NA	SegRatio=0,AbsMeanSigma=0.08,pvalue=0.204940809280081,pvalueTTest=0.352239590294573,
chr8	114326738	114326846	CSMD3	CSMD300202	-0.144185451986942	2	0.000164153430453431	2	0.983058193564073	2	0.983058193564073	NA	NA	SegRatio=0,AbsMeanSigma=0.08,pvalue=0.204940809280081,pvalueTTest=0.352239590294573,
chr8	114326847	114326958	CSMD3	CSMD300203	-0.062721576678229	2	0.000164153430453431	2	0.983058193564073	2	0.983058193564073	NA	NA	SegRatio=0,AbsMeanSigma=0.08,pvalue=0.204940809280081,pvalueTTest=0.352239590294573,
chr8	114326912	114327019	CSMD3	CSMD300204	-0.132764790432384	2	0.000164153430453431	2	0.983058193564073	2	0.983058193564073	NA	NA	SegRatio=0,AbsMeanSigma=0.08,pvalue=0.204940809280081,pvalueTTest=0.352239590294573,
chr8	114327004	114327110	CSMD3	CSMD300205	NA	2	0.000164153430453431	2	0.983058193564073	2	0.983058193564073	NA	NA	SegRatio=0,AbsMeanSigma=0.08,pvalue=0.204940809280081,pvalueTTest=0.352239590294573,
chr8	114388933	114389043	CSMD3	CSMD300206	0.152281228715303	2	0.000164153430453431	2	0.983058193564073	2	0.983058193564073	NA	NA	SegRatio=0,AbsMeanSigma=0.08,pvalue=0.204940809280081,pvalueTTest=0.352239590294573,
chr8	114448862	114448979	CSMD3	CSMD300207	-0.0746488605522225	2	0.000164153430453431	2	0.983058193564073	2	0.983058193564073	NA	NA	SegRatio=0,AbsMeanSigma=0.08,pvalue=0.204940809280081,pvalueTTest=0.352239590294573,
chr8	114448962	114449078	CSMD3	CSMD300208	0.172631800244947	2	0.000164153430453431	2	0.983058193564073	2	0.983058193564073	NA	NA	SegRatio=0,AbsMeanSigma=0.08,pvalue=0.204940809280081,pvalueTTest=0.352239590294573,
chr8	114449053	114449173	CSMD3	CSMD300209	0.140704769109352	2	0.000164153430453431	2	0.983058193564073	2	0.983058193564073	NA	NA	SegRatio=0,AbsMeanSigma=0.08,pvalue=0.204940809280081,pvalueTTest=0.352239590294573,
chr8	117859670	117859787	RAD21	RAD2100001	-0.192688783153646	2	0.000164153430453431	2	0.00530218541010614	2	0.00530218541010614	NA	NA	SegRatio=0,AbsMeanSigma=0.08,pvalue=0.204940809280081,pvalueTTest=0.352239590294573,
chr8	117859783	117859901	RAD21	RAD2100002	-0.186879385878004	2	0.000164153430453431	2	0.00530218541010614	2	0.00530218541010614	NA	NA	SegRatio=0,AbsMeanSigma=0.08,pvalue=0.204940809280081,pvalueTTest=0.352239590294573,
chr8	117859896	117859985	RAD21	RAD2100003	-0.12691727940022	2	0.000164153430453431	2	0.00530218541010614	2	0.00530218541010614	NA	NA	SegRatio=0,AbsMeanSigma=0.08,pvalue=0.204940809280081,pvalueTTest=0.352239590294573,
chr8	117861112	117861216	RAD21	RAD2100004	-0.114982896576233	2	0.000164153430453431	2	0.00530218541010614	2	0.00530218541010614	NA	NA	SegRatio=0,AbsMeanSigma=0.08,pvalue=0.204940809280081,pvalueTTest=0.352239590294573,
chr8	117861215	117861327	RAD21	RAD2100005	-0.0654787732847226	2	0.000164153430453431	2	0.00530218541010614	2	0.00530218541010614	NA	NA	SegRatio=0,AbsMeanSigma=0.08,pvalue=0.204940809280081,pvalueTTest=0.352239590294573,
chr8	117862818	117862933	RAD21	RAD2100006	NA	2	0.000164153430453431	2	0.00530218541010614	2	0.00530218541010614	NA	NA	SegRatio=0,AbsMeanSigma=0.08,pvalue=0.204940809280081,pvalueTTest=0.352239590294573,
chr8	117862930	117863004	RAD21	RAD2100007	-0.0740969686066456	2	0.000164153430453431	2	0.00530218541010614	2	0.00530218541010614	NA	NA	SegRatio=0,AbsMeanSigma=0.08,pvalue=0.204940809280081,pvalueTTest=0.352239590294573,
chr8	117862985	117863078	RAD21	RAD2100008	-0.799911423677924	2	0.000164153430453431	2	0.00530218541010614	2	0.00530218541010614	NA	NA	SegRatio=0,AbsMeanSigma=0.08,pvalue=0.204940809280081,pvalueTTest=0.352239590294573,
chr8	117864153	117864267	RAD21	RAD2100009	-0.0594656162925495	2	0.000164153430453431	2	0.00530218541010614	2	0.00530218541010614	NA	NA	SegRatio=0,AbsMeanSigma=0.08,pvalue=0.204940809280081,pvalueTTest=0.352239590294573,
chr8	117864263	117864359	RAD21	RAD2100010	0.138594548404977	2	0.000164153430453431	2	0.00530218541010614	2	0.00530218541010614	NA	NA	SegRatio=0,AbsMeanSigma=0.08,pvalue=0.204940809280081,pvalueTTest=0.352239590294573,
chr8	117864765	117864868	RAD21	RAD2100011	0.0869535157717513	2	0.000164153430453431	2	0.00530218541010614	2	0.00530218541010614	NA	NA	SegRatio=0,AbsMeanSigma=0.08,pvalue=0.204940809280081,pvalueTTest=0.352239590294573,
chr8	117864836	117864928	RAD21	RAD2100012	-0.136744047642899	2	0.000164153430453431	2	0.00530218541010614	2	0.00530218541010614	NA	NA	SegRatio=0,AbsMeanSigma=0.08,pvalue=0.204940809280081,pvalueTTest=0.352239590294573,
chr8	117864886	117865001	RAD21	RAD2100013	-0.114223697692259	2	0.000164153430453431	2	0.00530218541010614	2	0.00530218541010614	NA	NA	SegRatio=0,AbsMeanSigma=0.08,pvalue=0.204940809280081,pvalueTTest=0.352239590294573,
chr8	117866395	117866509	RAD21	RAD2100014	-0.869277813155093	2	0.000164153430453431	2	0.00530218541010614	2	0.00530218541010614	NA	NA	SegRatio=0,AbsMeanSigma=0.08,pvalue=0.204940809280081,pvalueTTest=0.352239590294573,
chr8	117866509	117866622	RAD21	RAD2100015	-0.136666349611669	2	0.000164153430453431	2	0.00530218541010614	2	0.00530218541010614	NA	NA	SegRatio=0,AbsMeanSigma=0.08,pvalue=0.204940809280081,pvalueTTest=0.352239590294573,
chr8	117866562	117866664	RAD21	RAD2100016	-0.139310330682085	2	0.000164153430453431	2	0.00530218541010614	2	0.00530218541010614	NA	NA	SegRatio=0,AbsMeanSigma=0.08,pvalue=0.204940809280081,pvalueTTest=0.352239590294573,
chr8	117866657	117866766	RAD21	RAD2100017	0.10368482035428	2	0.000164153430453431	2	0.00530218541010614	2	0.00530218541010614	NA	NA	SegRatio=0,AbsMeanSigma=0.08,pvalue=0.204940809280081,pvalueTTest=0.352239590294573,
chr8	117868370	117868486	RAD21	RAD2100018	0.00218125875605598	2	0.000164153430453431	2	0.00530218541010614	2	0.00530218541010614	NA	NA	SegRatio=0,AbsMeanSigma=0.08,pvalue=0.204940809280081,pvalueTTest=0.352239590294573,
chr8	117868471	117868586	RAD21	RAD2100019	-0.00312739883480342	2	0.000164153430453431	2	0.00530218541010614	2	0.00530218541010614	NA	NA	SegRatio=0,AbsMeanSigma=0.08,pvalue=0.204940809280081,pvalueTTest=0.352239590294573,
chr8	117868852	117868967	RAD21	RAD2100020	-0.559835021389234	2	0.000164153430453431	2	0.00530218541010614	2	0.00530218541010614	NA	NA	SegRatio=0,AbsMeanSigma=0.08,pvalue=0.204940809280081,pvalueTTest=0.352239590294573,
chr8	117868901	117869004	RAD21	RAD2100021	0.0645953848968125	2	0.000164153430453431	2	0.00530218541010614	2	0.00530218541010614	NA	NA	SegRatio=0,AbsMeanSigma=0.08,pvalue=0.204940809280081,pvalueTTest=0.352239590294573,
chr8	117868987	117869062	RAD21	RAD2100022	NA	2	0.000164153430453431	2	0.00530218541010614	2	0.00530218541010614	NA	NA	SegRatio=0,AbsMeanSigma=0.08,pvalue=0.204940809280081,pvalueTTest=0.352239590294573,
chr8	117869485	117869596	RAD21	RAD2100023	NA	2	0.000164153430453431	2	0.00530218541010614	2	0.00530218541010614	NA	NA	SegRatio=0,AbsMeanSigma=0.08,pvalue=0.204940809280081,pvalueTTest=0.352239590294573,
chr8	117869594	117869700	RAD21	RAD2100024	0.217657532908803	2	0.000164153430453431	2	0.00530218541010614	2	0.00530218541010614	NA	NA	SegRatio=0,AbsMeanSigma=0.08,pvalue=0.204940809280081,pvalueTTest=0.352239590294573,
chr8	117869687	117869799	RAD21	RAD2100025	-1.12063484597944	2	0.000164153430453431	2	0.00530218541010614	2	0.00530218541010614	NA	NA	SegRatio=0,AbsMeanSigma=0.08,pvalue=0.204940809280081,pvalueTTest=0.352239590294573,
chr8	117870546	117870661	RAD21	RAD2100026	NA	2	0.000164153430453431	2	0.00530218541010614	2	0.00530218541010614	NA	NA	SegRatio=0,AbsMeanSigma=0.08,pvalue=0.204940809280081,pvalueTTest=0.352239590294573,
chr8	117870624	117870704	RAD21	RAD2100027	-0.268089614421639	2	0.000164153430453431	2	0.00530218541010614	2	0.00530218541010614	NA	NA	SegRatio=0,AbsMeanSigma=0.08,pvalue=0.204940809280081,pvalueTTest=0.352239590294573,
chr8	117870679	117870795	RAD21	RAD2100028	-0.7104082141239	2	0.000164153430453431	2	0.00530218541010614	2	0.00530218541010614	NA	NA	SegRatio=0,AbsMeanSigma=0.08,pvalue=0.204940809280081,pvalueTTest=0.352239590294573,
chr8	117874055	117874170	RAD21	RAD2100029	-0.0686117777211898	2	0.000164153430453431	2	0.00530218541010614	2	0.00530218541010614	NA	NA	SegRatio=0,AbsMeanSigma=0.08,pvalue=0.204940809280081,pvalueTTest=0.352239590294573,
chr8	117874164	117874279	RAD21	RAD2100030	5.18242595840401e-05	2	0.000164153430453431	2	0.00530218541010614	2	0.00530218541010614	NA	NA	SegRatio=0,AbsMeanSigma=0.08,pvalue=0.204940809280081,pvalueTTest=0.352239590294573,
chr8	117875295	117875402	RAD21	RAD2100031	-0.0532942647216286	2	0.000164153430453431	2	0.00530218541010614	2	0.00530218541010614	NA	NA	SegRatio=0,AbsMeanSigma=0.08,pvalue=0.204940809280081,pvalueTTest=0.352239590294573,
chr8	117875402	117875515	RAD21	RAD2100032	-0.0539334789897569	2	0.000164153430453431	2	0.00530218541010614	2	0.00530218541010614	NA	NA	SegRatio=0,AbsMeanSigma=0.08,pvalue=0.204940809280081,pvalueTTest=0.352239590294573,
chr8	117875499	117875612	RAD21	RAD2100033	NA	2	0.000164153430453431	2	0.00530218541010614	2	0.00530218541010614	NA	NA	SegRatio=0,AbsMeanSigma=0.08,pvalue=0.204940809280081,pvalueTTest=0.352239590294573,
chr8	117878745	117878863	RAD21	RAD2100034	-0.208538464755525	2	0.000164153430453431	2	0.00530218541010614	2	0.00530218541010614	q-value=0.0081611121248323, copies=1.5	NA	SegRatio=0,AbsMeanSigma=0.08,pvalue=0.204940809280081,pvalueTTest=0.352239590294573,
chr8	117878849	117878965	RAD21	RAD2100035	0.161112436170582	2	0.000164153430453431	2	0.00530218541010614	2	0.00530218541010614	NA	NA	SegRatio=0,AbsMeanSigma=0.08,pvalue=0.204940809280081,pvalueTTest=0.352239590294573,
chr9	5021949	5022062	JAK2	JAK200001	0.124785860712494	2	-0.0452256598437497	2	0.608108796046322	2	0.608108796046322	NA	NA	SegRatio=-0.05,AbsMeanSigma=0.11,pvalue=0.405559194047136,pvalueTTest=0.56371016762999,
chr9	5022055	5022165	JAK2	JAK200002	-0.20466348444106	2	-0.0452256598437497	2	0.608108796046322	2	0.608108796046322	NA	NA	SegRatio=-0.05,AbsMeanSigma=0.11,pvalue=0.405559194047136,pvalueTTest=0.56371016762999,
chr9	5022154	5022265	JAK2	JAK200003	-0.067965062298056	2	-0.0452256598437497	2	0.608108796046322	2	0.608108796046322	NA	NA	SegRatio=-0.05,AbsMeanSigma=0.11,pvalue=0.405559194047136,pvalueTTest=0.56371016762999,
chr9	5029729	5029840	JAK2	JAK200004	0.230700440816639	2	-0.0452256598437497	2	0.608108796046322	2	0.608108796046322	NA	NA	SegRatio=-0.05,AbsMeanSigma=0.11,pvalue=0.405559194047136,pvalueTTest=0.56371016762999,
chr9	5029813	5029924	JAK2	JAK200005	-0.0884872769656644	2	-0.0452256598437497	2	0.608108796046322	2	0.608108796046322	NA	NA	SegRatio=-0.05,AbsMeanSigma=0.11,pvalue=0.405559194047136,pvalueTTest=0.56371016762999,
chr9	5029895	5030004	JAK2	JAK200006	-0.925596008263614	2	-0.0452256598437497	2	0.608108796046322	2	0.608108796046322	NA	NA	SegRatio=-0.05,AbsMeanSigma=0.11,pvalue=0.405559194047136,pvalueTTest=0.56371016762999,
chr9	5044379	5044491	JAK2	JAK200007	NA	2	-0.0452256598437497	2	0.608108796046322	2	0.608108796046322	NA	NA	SegRatio=-0.05,AbsMeanSigma=0.11,pvalue=0.405559194047136,pvalueTTest=0.56371016762999,
chr9	5044492	5044609	JAK2	JAK200008	NA	2	-0.0452256598437497	2	0.608108796046322	2	0.608108796046322	NA	NA	SegRatio=-0.05,AbsMeanSigma=0.11,pvalue=0.405559194047136,pvalueTTest=0.56371016762999,
chr9	5050657	5050765	JAK2	JAK200009	0.0571593529871734	2	-0.0452256598437497	2	0.608108796046322	2	0.608108796046322	NA	NA	SegRatio=-0.05,AbsMeanSigma=0.11,pvalue=0.405559194047136,pvalueTTest=0.56371016762999,
chr9	5050732	5050843	JAK2	JAK200010	-0.0489909785858156	2	-0.0452256598437497	2	0.608108796046322	2	0.608108796046322	NA	NA	SegRatio=-0.05,AbsMeanSigma=0.11,pvalue=0.405559194047136,pvalueTTest=0.56371016762999,
chr9	5050830	5050942	JAK2	JAK200011	NA	2	-0.0452256598437497	2	0.608108796046322	2	0.608108796046322	NA	NA	SegRatio=-0.05,AbsMeanSigma=0.11,pvalue=0.405559194047136,pvalueTTest=0.56371016762999,
chr9	5054475	5054589	JAK2	JAK200012	0.223159408175601	2	-0.0452256598437497	2	0.608108796046322	2	0.608108796046322	NA	NA	SegRatio=-0.05,AbsMeanSigma=0.11,pvalue=0.405559194047136,pvalueTTest=0.56371016762999,
chr9	5054580	5054683	JAK2	JAK200013	-0.166033603492725	2	-0.0452256598437497	2	0.608108796046322	2	0.608108796046322	NA	NA	SegRatio=-0.05,AbsMeanSigma=0.11,pvalue=0.405559194047136,pvalueTTest=0.56371016762999,
chr9	5054669	5054774	JAK2	JAK200014	-0.222020853611356	2	-0.0452256598437497	2	0.608108796046322	2	0.608108796046322	NA	NA	SegRatio=-0.05,AbsMeanSigma=0.11,pvalue=0.405559194047136,pvalueTTest=0.56371016762999,
chr9	5054772	5054875	JAK2	JAK200015	0.142032065562504	2	-0.0452256598437497	2	0.608108796046322	2	0.608108796046322	NA	NA	SegRatio=-0.05,AbsMeanSigma=0.11,pvalue=0.405559194047136,pvalueTTest=0.56371016762999,
chr9	5054876	5054979	JAK2	JAK200016	NA	2	-0.0452256598437497	2	0.608108796046322	2	0.608108796046322	NA	NA	SegRatio=-0.05,AbsMeanSigma=0.11,pvalue=0.405559194047136,pvalueTTest=0.56371016762999,
chr9	5055642	5055753	JAK2	JAK200017	-0.856162948526665	2	-0.0452256598437497	2	0.608108796046322	2	0.608108796046322	NA	NA	SegRatio=-0.05,AbsMeanSigma=0.11,pvalue=0.405559194047136,pvalueTTest=0.56371016762999,
chr9	5055695	5055795	JAK2	JAK200018	0.146409621777748	2	-0.0452256598437497	2	0.608108796046322	2	0.608108796046322	NA	NA	SegRatio=-0.05,AbsMeanSigma=0.11,pvalue=0.405559194047136,pvalueTTest=0.56371016762999,
chr9	5055764	5055874	JAK2	JAK200019	NA	2	-0.0452256598437497	2	0.608108796046322	2	0.608108796046322	NA	NA	SegRatio=-0.05,AbsMeanSigma=0.11,pvalue=0.405559194047136,pvalueTTest=0.56371016762999,
chr9	5064862	5064973	JAK2	JAK200020	-0.0982066779329866	2	-0.0452256598437497	2	0.608108796046322	2	0.608108796046322	NA	NA	SegRatio=-0.05,AbsMeanSigma=0.11,pvalue=0.405559194047136,pvalueTTest=0.56371016762999,
chr9	5064919	5065031	JAK2	JAK200021	-0.116853495175964	2	-0.0452256598437497	2	0.608108796046322	2	0.608108796046322	NA	NA	SegRatio=-0.05,AbsMeanSigma=0.11,pvalue=0.405559194047136,pvalueTTest=0.56371016762999,
chr9	5064984	5065091	JAK2	JAK200022	-0.0452256598437497	2	-0.0452256598437497	2	0.608108796046322	2	0.608108796046322	NA	NA	SegRatio=-0.05,AbsMeanSigma=0.11,pvalue=0.405559194047136,pvalueTTest=0.56371016762999,
chr9	5066622	5066737	JAK2	JAK200023	0.203189446397206	2	-0.0452256598437497	2	0.608108796046322	2	0.608108796046322	NA	NA	SegRatio=-0.05,AbsMeanSigma=0.11,pvalue=0.405559194047136,pvalueTTest=0.56371016762999,
chr9	5066681	5066780	JAK2	JAK200024	-0.295998615070316	2	-0.0452256598437497	2	0.608108796046322	2	0.608108796046322	NA	NA	SegRatio=-0.05,AbsMeanSigma=0.11,pvalue=0.405559194047136,pvalueTTest=0.56371016762999,
chr9	5066733	5066840	JAK2	JAK200025	-0.133669800906984	2	-0.0452256598437497	2	0.608108796046322	2	0.608108796046322	NA	NA	SegRatio=-0.05,AbsMeanSigma=0.11,pvalue=0.405559194047136,pvalueTTest=0.56371016762999,
chr9	5068986	5069083	JAK2	JAK200026	NA	2	-0.0452256598437497	2	0.608108796046322	2	0.608108796046322	NA	NA	SegRatio=-0.05,AbsMeanSigma=0.11,pvalue=0.405559194047136,pvalueTTest=0.56371016762999,
chr9	5069046	5069149	JAK2	JAK200027	-0.391722442981151	2	-0.0452256598437497	2	0.608108796046322	2	0.608108796046322	NA	NA	SegRatio=-0.05,AbsMeanSigma=0.11,pvalue=0.405559194047136,pvalueTTest=0.56371016762999,
chr9	5069149	5069251	JAK2	JAK200028	0.0104261112548662	2	-0.0452256598437497	2	0.608108796046322	2	0.608108796046322	NA	NA	SegRatio=-0.05,AbsMeanSigma=0.11,pvalue=0.405559194047136,pvalueTTest=0.56371016762999,
chr9	5069886	5070002	JAK2	JAK200029	0.126084266737676	2	-0.0452256598437497	2	0.608108796046322	2	0.608108796046322	NA	NA	SegRatio=-0.05,AbsMeanSigma=0.11,pvalue=0.405559194047136,pvalueTTest=0.56371016762999,
chr9	5070000	5070115	JAK2	JAK200030	NA	2	-0.0452256598437497	2	0.608108796046322	2	0.608108796046322	NA	NA	SegRatio=-0.05,AbsMeanSigma=0.11,pvalue=0.405559194047136,pvalueTTest=0.56371016762999,
chr9	5072450	5072551	JAK2	JAK200031	0.0851103873851115	2	-0.0452256598437497	2	0.608108796046322	2	0.608108796046322	NA	NA	SegRatio=-0.05,AbsMeanSigma=0.11,pvalue=0.405559194047136,pvalueTTest=0.56371016762999,
chr9	5072552	5072667	JAK2	JAK200032	0.00731487008318407	2	-0.0452256598437497	2	0.608108796046322	2	0.608108796046322	NA	NA	SegRatio=-0.05,AbsMeanSigma=0.11,pvalue=0.405559194047136,pvalueTTest=0.56371016762999,
chr9	5073615	5073729	JAK2	JAK200033	-0.17065051840151	2	-0.0452256598437497	2	0.608108796046322	2	0.608108796046322	NA	NA	SegRatio=-0.05,AbsMeanSigma=0.11,pvalue=0.405559194047136,pvalueTTest=0.56371016762999,
chr9	5073714	5073801	JAK2	JAK200034	-0.960416206818428	2	-0.0452256598437497	2	0.608108796046322	2	0.608108796046322	NA	NA	SegRatio=-0.05,AbsMeanSigma=0.11,pvalue=0.405559194047136,pvalueTTest=0.56371016762999,
chr9	5073746	5073861	JAK2	JAK200035	-0.101870369767296	2	-0.0452256598437497	2	0.608108796046322	2	0.608108796046322	NA	NA	SegRatio=-0.05,AbsMeanSigma=0.11,pvalue=0.405559194047136,pvalueTTest=0.56371016762999,
chr9	5077372	5077477	JAK2	JAK200036	NA	2	-0.0452256598437497	2	0.608108796046322	2	0.608108796046322	NA	NA	SegRatio=-0.05,AbsMeanSigma=0.11,pvalue=0.405559194047136,pvalueTTest=0.56371016762999,
chr9	5077465	5077565	JAK2	JAK200037.JAK200038	NA	2	-0.0452256598437497	2	0.608108796046322	2	0.608108796046322	NA	NA	SegRatio=-0.05,AbsMeanSigma=0.11,pvalue=0.405559194047136,pvalueTTest=0.56371016762999,
chr9	5077560	5077676	JAK2	JAK200039	NA	2	-0.0452256598437497	2	0.608108796046322	2	0.608108796046322	NA	NA	SegRatio=-0.05,AbsMeanSigma=0.11,pvalue=0.405559194047136,pvalueTTest=0.56371016762999,
chr9	5078259	5078351	JAK2	JAK200040	NA	2	-0.0452256598437497	2	0.608108796046322	2	0.608108796046322	NA	NA	SegRatio=-0.05,AbsMeanSigma=0.11,pvalue=0.405559194047136,pvalueTTest=0.56371016762999,
chr9	5078309	5078404	JAK2	JAK200041	0.148356422766992	2	-0.0452256598437497	2	0.608108796046322	2	0.608108796046322	NA	NA	SegRatio=-0.05,AbsMeanSigma=0.11,pvalue=0.405559194047136,pvalueTTest=0.56371016762999,
chr9	5078388	5078500	JAK2	JAK200042	-0.0618254661234278	2	-0.0452256598437497	2	0.608108796046322	2	0.608108796046322	NA	NA	SegRatio=-0.05,AbsMeanSigma=0.11,pvalue=0.405559194047136,pvalueTTest=0.56371016762999,
chr9	5080207	5080318	JAK2	JAK200043	-0.141949506890936	2	-0.0452256598437497	2	0.608108796046322	2	0.608108796046322	NA	NA	SegRatio=-0.05,AbsMeanSigma=0.11,pvalue=0.405559194047136,pvalueTTest=0.56371016762999,
chr9	5080311	5080418	JAK2	JAK200044	0.191602873972402	2	-0.0452256598437497	2	0.608108796046322	2	0.608108796046322	NA	NA	SegRatio=-0.05,AbsMeanSigma=0.11,pvalue=0.405559194047136,pvalueTTest=0.56371016762999,
chr9	5080509	5080623	JAK2	JAK200045	-0.00487158189997496	2	-0.0452256598437497	2	0.608108796046322	2	0.608108796046322	NA	NA	SegRatio=-0.05,AbsMeanSigma=0.11,pvalue=0.405559194047136,pvalueTTest=0.56371016762999,
chr9	5080591	5080703	JAK2	JAK200046	-0.0357424146297888	2	-0.0452256598437497	2	0.608108796046322	2	0.608108796046322	NA	NA	SegRatio=-0.05,AbsMeanSigma=0.11,pvalue=0.405559194047136,pvalueTTest=0.56371016762999,
chr9	5081703	5081811	JAK2	JAK200047	0.321501101288328	2	-0.0452256598437497	2	0.608108796046322	2	0.608108796046322	NA	NA	SegRatio=-0.05,AbsMeanSigma=0.11,pvalue=0.405559194047136,pvalueTTest=0.56371016762999,
chr9	5081804	5081918	JAK2	JAK200048	-0.0322400326352152	2	-0.0452256598437497	2	0.608108796046322	2	0.608108796046322	NA	NA	SegRatio=-0.05,AbsMeanSigma=0.11,pvalue=0.405559194047136,pvalueTTest=0.56371016762999,
chr9	5089653	5089767	JAK2	JAK200049	-0.0148964498762911	2	-0.0452256598437497	2	0.608108796046322	2	0.608108796046322	NA	NA	SegRatio=-0.05,AbsMeanSigma=0.11,pvalue=0.405559194047136,pvalueTTest=0.56371016762999,
chr9	5089728	5089844	JAK2	JAK200050	0.112859526822892	2	-0.0452256598437497	2	0.608108796046322	2	0.608108796046322	NA	NA	SegRatio=-0.05,AbsMeanSigma=0.11,pvalue=0.405559194047136,pvalueTTest=0.56371016762999,
chr9	5089788	5089901	JAK2	JAK200051	0.215809616323915	2	-0.0452256598437497	2	0.608108796046322	2	0.608108796046322	NA	NA	SegRatio=-0.05,AbsMeanSigma=0.11,pvalue=0.405559194047136,pvalueTTest=0.56371016762999,
chr9	5090440	5090550	JAK2	JAK200052	NA	2	-0.0452256598437497	2	0.608108796046322	2	0.608108796046322	NA	NA	SegRatio=-0.05,AbsMeanSigma=0.11,pvalue=0.405559194047136,pvalueTTest=0.56371016762999,
chr9	5090535	5090626	JAK2	JAK200053	0.605341613812739	2	-0.0452256598437497	2	0.608108796046322	2	0.608108796046322	NA	NA	SegRatio=-0.05,AbsMeanSigma=0.11,pvalue=0.405559194047136,pvalueTTest=0.56371016762999,
chr9	5090684	5090797	JAK2	JAK200054	-0.0482142677122791	2	-0.0452256598437497	2	0.608108796046322	2	0.608108796046322	NA	NA	SegRatio=-0.05,AbsMeanSigma=0.11,pvalue=0.405559194047136,pvalueTTest=0.56371016762999,
chr9	5090795	5090900	JAK2	JAK200055	0.101886847659265	2	-0.0452256598437497	2	0.608108796046322	2	0.608108796046322	NA	NA	SegRatio=-0.05,AbsMeanSigma=0.11,pvalue=0.405559194047136,pvalueTTest=0.56371016762999,
chr9	5090843	5090947	JAK2	JAK200056	0.456023647020784	2	-0.0452256598437497	2	0.608108796046322	2	0.608108796046322	NA	NA	SegRatio=-0.05,AbsMeanSigma=0.11,pvalue=0.405559194047136,pvalueTTest=0.56371016762999,
chr9	5122972	5123079	JAK2	JAK200057	-0.0984388687031965	2	-0.0452256598437497	2	0.608108796046322	2	0.608108796046322	NA	NA	SegRatio=-0.05,AbsMeanSigma=0.11,pvalue=0.405559194047136,pvalueTTest=0.56371016762999,
chr9	5123080	5123193	JAK2	JAK200058	-0.0685596276531204	2	-0.0452256598437497	2	0.608108796046322	2	0.608108796046322	NA	NA	SegRatio=-0.05,AbsMeanSigma=0.11,pvalue=0.405559194047136,pvalueTTest=0.56371016762999,
chr9	5126289	5126399	JAK2	JAK200059	0.461009126252828	2	-0.0452256598437497	2	0.608108796046322	2	0.608108796046322	NA	NA	SegRatio=-0.05,AbsMeanSigma=0.11,pvalue=0.405559194047136,pvalueTTest=0.56371016762999,
chr9	5126389	5126499	JAK2	JAK200060	NA	2	-0.0452256598437497	2	0.608108796046322	2	0.608108796046322	NA	NA	SegRatio=-0.05,AbsMeanSigma=0.11,pvalue=0.405559194047136,pvalueTTest=0.56371016762999,
chr9	5126655	5126772	JAK2	JAK200061	-0.154444703222806	2	-0.0452256598437497	2	0.608108796046322	2	0.608108796046322	NA	NA	SegRatio=-0.05,AbsMeanSigma=0.11,pvalue=0.405559194047136,pvalueTTest=0.56371016762999,
chr9	5126720	5126829	JAK2	JAK200062	-0.0422320247877921	2	-0.0452256598437497	2	0.608108796046322	2	0.608108796046322	NA	NA	SegRatio=-0.05,AbsMeanSigma=0.11,pvalue=0.405559194047136,pvalueTTest=0.56371016762999,
chr9	21802705	21802776	MTAP	MTAP00001	-3.21264355827032	2	-0.0566170633089497	2	0.296785694449868	2	0.296785694449868	q-value=3.75870574876623e-09, copies=0	NA	SegRatio=-0.06,AbsMeanSigma=0.46,pvalue=0.0219278459298965,pvalueTTest=0.296785694449868,
chr9	21802934	21803036	MTAP	MTAP00002	NA	2	-0.0566170633089497	2	0.296785694449868	2	0.296785694449868	NA	NA	SegRatio=-0.06,AbsMeanSigma=0.46,pvalue=0.0219278459298965,pvalueTTest=0.296785694449868,
chr9	21815348	21815457	MTAP	MTAP00003	NA	2	-0.0566170633089497	2	0.296785694449868	2	0.296785694449868	NA	NA	SegRatio=-0.06,AbsMeanSigma=0.46,pvalue=0.0219278459298965,pvalueTTest=0.296785694449868,
chr9	21815445	21815515	MTAP	MTAP00004	NA	2	-0.0566170633089497	2	0.296785694449868	2	0.296785694449868	NA	NA	SegRatio=-0.06,AbsMeanSigma=0.46,pvalue=0.0219278459298965,pvalueTTest=0.296785694449868,
chr9	21815463	21815563	MTAP	MTAP00005	-0.0723924996601485	2	-0.0566170633089497	2	0.296785694449868	2	0.296785694449868	NA	NA	SegRatio=-0.06,AbsMeanSigma=0.46,pvalue=0.0219278459298965,pvalueTTest=0.296785694449868,
chr9	21816627	21816744	MTAP	MTAP00006	0.507315256765964	2	-0.0566170633089497	2	0.296785694449868	2	0.296785694449868	NA	NA	SegRatio=-0.06,AbsMeanSigma=0.46,pvalue=0.0219278459298965,pvalueTTest=0.296785694449868,
chr9	21816727	21816838	MTAP	MTAP00007	0.244527655939242	2	-0.0566170633089497	2	0.296785694449868	2	0.296785694449868	NA	NA	SegRatio=-0.06,AbsMeanSigma=0.46,pvalue=0.0219278459298965,pvalueTTest=0.296785694449868,
chr9	21817942	21818058	MTAP	MTAP00008	-0.0298972171650691	2	-0.0566170633089497	2	0.296785694449868	2	0.296785694449868	NA	NA	SegRatio=-0.06,AbsMeanSigma=0.46,pvalue=0.0219278459298965,pvalueTTest=0.296785694449868,
chr9	21818004	21818121	MTAP	MTAP00009	0.0195423488926934	2	-0.0566170633089497	2	0.296785694449868	2	0.296785694449868	NA	NA	SegRatio=-0.06,AbsMeanSigma=0.46,pvalue=0.0219278459298965,pvalueTTest=0.296785694449868,
chr9	21818122	21818239	MTAP	MTAP00010	-0.108606158474097	2	-0.0566170633089497	2	0.296785694449868	2	0.296785694449868	NA	NA	SegRatio=-0.06,AbsMeanSigma=0.46,pvalue=0.0219278459298965,pvalueTTest=0.296785694449868,
chr9	21837840	21837940	MTAP	MTAP00011	-0.00643642166817887	2	-0.0566170633089497	2	0.296785694449868	2	0.296785694449868	NA	NA	SegRatio=-0.06,AbsMeanSigma=0.46,pvalue=0.0219278459298965,pvalueTTest=0.296785694449868,
chr9	21837923	21838036	MTAP	MTAP00012	-0.0259888898711297	2	-0.0566170633089497	2	0.296785694449868	2	0.296785694449868	NA	NA	SegRatio=-0.06,AbsMeanSigma=0.46,pvalue=0.0219278459298965,pvalueTTest=0.296785694449868,
chr9	21854603	21854720	MTAP	MTAP00013	-0.0400473110068673	2	-0.0566170633089497	2	0.296785694449868	2	0.296785694449868	NA	NA	SegRatio=-0.06,AbsMeanSigma=0.46,pvalue=0.0219278459298965,pvalueTTest=0.296785694449868,
chr9	21854713	21854831	MTAP	MTAP00014	0.00286536991396198	2	-0.0566170633089497	2	0.296785694449868	2	0.296785694449868	NA	NA	SegRatio=-0.06,AbsMeanSigma=0.46,pvalue=0.0219278459298965,pvalueTTest=0.296785694449868,
chr9	21854792	21854890	MTAP	MTAP00015	0.0363270787204786	2	-0.0566170633089497	2	0.296785694449868	2	0.296785694449868	NA	NA	SegRatio=-0.06,AbsMeanSigma=0.46,pvalue=0.0219278459298965,pvalueTTest=0.296785694449868,
chr9	21856053	21856159	MTAP	MTAP00016	NA	2	-0.0566170633089497	2	0.296785694449868	2	0.296785694449868	NA	NA	SegRatio=-0.06,AbsMeanSigma=0.46,pvalue=0.0219278459298965,pvalueTTest=0.296785694449868,
chr9	21856136	21856221	MTAP	MTAP00017	-0.107380472228333	2	-0.0566170633089497	2	0.296785694449868	2	0.296785694449868	NA	NA	SegRatio=-0.06,AbsMeanSigma=0.46,pvalue=0.0219278459298965,pvalueTTest=0.296785694449868,
chr9	21859269	21859381	MTAP	MTAP00018	-0.0566170633089497	2	-0.0566170633089497	2	0.296785694449868	2	0.296785694449868	NA	NA	SegRatio=-0.06,AbsMeanSigma=0.46,pvalue=0.0219278459298965,pvalueTTest=0.296785694449868,
chr9	21859380	21859493	MTAP	MTAP00019	0.0464890897316361	2	-0.0566170633089497	2	0.296785694449868	2	0.296785694449868	NA	NA	SegRatio=-0.06,AbsMeanSigma=0.46,pvalue=0.0219278459298965,pvalueTTest=0.296785694449868,
chr9	21861952	21862051	MTAP	MTAP00020	-0.22548792850945	2	-0.0566170633089497	2	0.296785694449868	2	0.296785694449868	NA	NA	SegRatio=-0.06,AbsMeanSigma=0.46,pvalue=0.0219278459298965,pvalueTTest=0.296785694449868,
chr9	21930964	21931081	MTAP	MTAP00021	-0.208148157474107	2	-0.0566170633089497	2	0.296785694449868	2	0.296785694449868	NA	NA	SegRatio=-0.06,AbsMeanSigma=0.46,pvalue=0.0219278459298965,pvalueTTest=0.296785694449868,
chr9	21931034	21931136	MTAP	MTAP00022	-0.133616875303084	2	-0.0566170633089497	2	0.296785694449868	2	0.296785694449868	NA	NA	SegRatio=-0.06,AbsMeanSigma=0.46,pvalue=0.0219278459298965,pvalueTTest=0.296785694449868,
chr9	21939153	21939286	MTAP	MTAP00023	0.0692261766017969	2	-0.0566170633089497	2	0.296785694449868	2	0.296785694449868	NA	NA	SegRatio=-0.06,AbsMeanSigma=0.46,pvalue=0.0219278459298965,pvalueTTest=0.296785694449868,
chr9	21940885	21940998	MTAP	MTAP00024	-0.125018959927742	2	-0.0566170633089497	2	0.296785694449868	2	0.296785694449868	NA	NA	SegRatio=-0.06,AbsMeanSigma=0.46,pvalue=0.0219278459298965,pvalueTTest=0.296785694449868,
chr9	21940996	21941111	MTAP	MTAP00025	NA	NA	-0.0566170633089497	NA	0.296785694449868	2	0.296785694449868	NA	NA	SegRatio=NA, AbsMeanSigma=NA, pvalue=NA, pvalueTTest=NA,
chr10	50666825	50666936	ERCC6	ERCC600001	-0.399152562202004	1	-0.697998486874719	1	1.05874148271414e-49	1	1.05874148271414e-49	NA	NA	SegRatio=-0.7,AbsMeanSigma=5.01,pvalue=0,pvalueTTest=1.44266026756224e-79,
chr10	50666933	50667050	ERCC6	ERCC600002	-0.68538384395224	1	-0.697998486874719	1	1.05874148271414e-49	1	1.05874148271414e-49	NA	NA	SegRatio=-0.7,AbsMeanSigma=5.01,pvalue=0,pvalueTTest=1.44266026756224e-79,
chr10	50667050	50667167	ERCC6	ERCC600003	-0.610562087208053	1	-0.697998486874719	1	1.05874148271414e-49	1	1.05874148271414e-49	NA	NA	SegRatio=-0.7,AbsMeanSigma=5.01,pvalue=0,pvalueTTest=1.44266026756224e-79,
chr10	50667147	50667264	ERCC6	ERCC600004	-0.613800847385735	1	-0.697998486874719	1	1.05874148271414e-49	1	1.05874148271414e-49	NA	NA	SegRatio=-0.7,AbsMeanSigma=5.01,pvalue=0,pvalueTTest=1.44266026756224e-79,
chr10	50667239	50667354	ERCC6	ERCC600005	-0.60713007510455	1	-0.697998486874719	1	1.05874148271414e-49	1	1.05874148271414e-49	NA	NA	SegRatio=-0.7,AbsMeanSigma=5.01,pvalue=0,pvalueTTest=1.44266026756224e-79,
chr10	50668396	50668510	ERCC6	ERCC600006	-0.745632479402876	1	-0.697998486874719	1	1.05874148271414e-49	1	1.05874148271414e-49	NA	NA	SegRatio=-0.7,AbsMeanSigma=5.01,pvalue=0,pvalueTTest=1.44266026756224e-79,
chr10	50668450	50668565	ERCC6	ERCC600007	-0.841502690653015	1	-0.697998486874719	1	1.05874148271414e-49	1	1.05874148271414e-49	NA	NA	SegRatio=-0.7,AbsMeanSigma=5.01,pvalue=0,pvalueTTest=1.44266026756224e-79,
chr10	50669353	50669493	ERCC6	ERCC600008.ERCC600009	-0.69354417518016	1	-0.697998486874719	1	1.05874148271414e-49	1	1.05874148271414e-49	NA	NA	SegRatio=-0.7,AbsMeanSigma=5.01,pvalue=0,pvalueTTest=1.44266026756224e-79,
chr10	50669458	50669582	ERCC6	ERCC600010	-0.597404112813302	1	-0.697998486874719	1	1.05874148271414e-49	1	1.05874148271414e-49	NA	NA	SegRatio=-0.7,AbsMeanSigma=5.01,pvalue=0,pvalueTTest=1.44266026756224e-79,
chr10	50669545	50669643	ERCC6	ERCC600011	-0.64996013838264	1	-0.697998486874719	1	1.05874148271414e-49	1	1.05874148271414e-49	NA	NA	SegRatio=-0.7,AbsMeanSigma=5.01,pvalue=0,pvalueTTest=1.44266026756224e-79,
chr10	50678205	50678295	ERCC6	ERCC600012	-0.767267077320164	1	-0.697998486874719	1	1.05874148271414e-49	1	1.05874148271414e-49	NA	NA	SegRatio=-0.7,AbsMeanSigma=5.01,pvalue=0,pvalueTTest=1.44266026756224e-79,
chr10	50678273	50678369	ERCC6	ERCC600013	-0.498868992740707	1	-0.697998486874719	1	1.05874148271414e-49	1	1.05874148271414e-49	NA	NA	SegRatio=-0.7,AbsMeanSigma=5.01,pvalue=0,pvalueTTest=1.44266026756224e-79,
chr10	50678314	50678428	ERCC6	ERCC600014	-0.681989841919394	1	-0.697998486874719	1	1.05874148271414e-49	1	1.05874148271414e-49	NA	NA	SegRatio=-0.7,AbsMeanSigma=5.01,pvalue=0,pvalueTTest=1.44266026756224e-79,
chr10	50678389	50678505	ERCC6	ERCC600015	-0.741216310936843	1	-0.697998486874719	1	1.05874148271414e-49	1	1.05874148271414e-49	NA	NA	SegRatio=-0.7,AbsMeanSigma=5.01,pvalue=0,pvalueTTest=1.44266026756224e-79,
chr10	50678444	50678559	ERCC6	ERCC600016	-0.787860806412119	1	-0.697998486874719	1	1.05874148271414e-49	1	1.05874148271414e-49	NA	NA	SegRatio=-0.7,AbsMeanSigma=5.01,pvalue=0,pvalueTTest=1.44266026756224e-79,
chr10	50678545	50678657	ERCC6	ERCC600017	-0.488536485025638	1	-0.697998486874719	1	1.05874148271414e-49	1	1.05874148271414e-49	NA	NA	SegRatio=-0.7,AbsMeanSigma=5.01,pvalue=0,pvalueTTest=1.44266026756224e-79,
chr10	50678654	50678766	ERCC6	ERCC600018	-0.831177216021373	1	-0.697998486874719	1	1.05874148271414e-49	1	1.05874148271414e-49	NA	NA	SegRatio=-0.7,AbsMeanSigma=5.01,pvalue=0,pvalueTTest=1.44266026756224e-79,
chr10	50678758	50678871	ERCC6	ERCC600019	-0.637003707113482	1	-0.697998486874719	1	1.05874148271414e-49	1	1.05874148271414e-49	NA	NA	SegRatio=-0.7,AbsMeanSigma=5.01,pvalue=0,pvalueTTest=1.44266026756224e-79,
chr10	50678806	50678919	ERCC6	ERCC600020	-0.470131855234138	1	-0.697998486874719	1	1.05874148271414e-49	1	1.05874148271414e-49	NA	NA	SegRatio=-0.7,AbsMeanSigma=5.01,pvalue=0,pvalueTTest=1.44266026756224e-79,
chr10	50678917	50679036	ERCC6	ERCC600021	-0.706446945492016	1	-0.697998486874719	1	1.05874148271414e-49	1	1.05874148271414e-49	NA	NA	SegRatio=-0.7,AbsMeanSigma=5.01,pvalue=0,pvalueTTest=1.44266026756224e-79,
chr10	50678993	50679081	ERCC6	ERCC600022	-0.357223857259091	1	-0.697998486874719	1	1.05874148271414e-49	1	1.05874148271414e-49	NA	NA	SegRatio=-0.7,AbsMeanSigma=5.01,pvalue=0,pvalueTTest=1.44266026756224e-79,
chr10	50679049	50679121	ERCC6	ERCC600023	-1.11555224760258	1	-0.697998486874719	1	1.05874148271414e-49	1	1.05874148271414e-49	NA	NA	SegRatio=-0.7,AbsMeanSigma=5.01,pvalue=0,pvalueTTest=1.44266026756224e-79,
chr10	50679099	50679181	ERCC6	ERCC600024	-1.20860508636402	1	-0.697998486874719	1	1.05874148271414e-49	1	1.05874148271414e-49	NA	NA	SegRatio=-0.7,AbsMeanSigma=5.01,pvalue=0,pvalueTTest=1.44266026756224e-79,
chr10	50679146	50679260	ERCC6	ERCC600025	-1.62152425902436	1	-0.697998486874719	1	1.05874148271414e-49	1	1.05874148271414e-49	q-value=0.000505470901457497, copies=0.5	NA	SegRatio=-0.7,AbsMeanSigma=5.01,pvalue=0,pvalueTTest=1.44266026756224e-79,
chr10	50680383	50680479	ERCC6	ERCC600026	-0.600534681967252	1	-0.697998486874719	1	1.05874148271414e-49	1	1.05874148271414e-49	NA	NA	SegRatio=-0.7,AbsMeanSigma=5.01,pvalue=0,pvalueTTest=1.44266026756224e-79,
chr10	50680479	50680596	ERCC6	ERCC600027	-0.51032007375019	1	-0.697998486874719	1	1.05874148271414e-49	1	1.05874148271414e-49	NA	NA	SegRatio=-0.7,AbsMeanSigma=5.01,pvalue=0,pvalueTTest=1.44266026756224e-79,
chr10	50680881	50680985	ERCC6	ERCC600028	-0.870754161581105	1	-0.697998486874719	1	1.05874148271414e-49	1	1.05874148271414e-49	NA	NA	SegRatio=-0.7,AbsMeanSigma=5.01,pvalue=0,pvalueTTest=1.44266026756224e-79,
chr10	50680982	50681087	ERCC6	ERCC600029	-0.728806129262683	1	-0.697998486874719	1	1.05874148271414e-49	1	1.05874148271414e-49	NA	NA	SegRatio=-0.7,AbsMeanSigma=5.01,pvalue=0,pvalueTTest=1.44266026756224e-79,
chr10	50681086	50681201	ERCC6	ERCC600030	-0.718718293886343	1	-0.697998486874719	1	1.05874148271414e-49	1	1.05874148271414e-49	NA	NA	SegRatio=-0.7,AbsMeanSigma=5.01,pvalue=0,pvalueTTest=1.44266026756224e-79,
chr10	50681501	50681619	ERCC6	ERCC600031	-0.574339490687595	1	-0.697998486874719	1	1.05874148271414e-49	1	1.05874148271414e-49	NA	NA	SegRatio=-0.7,AbsMeanSigma=5.01,pvalue=0,pvalueTTest=1.44266026756224e-79,
chr10	50681566	50681679	ERCC6	ERCC600032	-0.661923538609088	1	-0.697998486874719	1	1.05874148271414e-49	1	1.05874148271414e-49	NA	NA	SegRatio=-0.7,AbsMeanSigma=5.01,pvalue=0,pvalueTTest=1.44266026756224e-79,
chr10	50682035	50682125	ERCC6	ERCC600033	-0.738130623947784	1	-0.697998486874719	1	1.05874148271414e-49	1	1.05874148271414e-49	NA	NA	SegRatio=-0.7,AbsMeanSigma=5.01,pvalue=0,pvalueTTest=1.44266026756224e-79,
chr10	50682101	50682214	ERCC6	ERCC600034	-0.831823680572429	1	-0.697998486874719	1	1.05874148271414e-49	1	1.05874148271414e-49	NA	NA	SegRatio=-0.7,AbsMeanSigma=5.01,pvalue=0,pvalueTTest=1.44266026756224e-79,
chr10	50682215	50682332	ERCC6	ERCC600035	-0.694150060971027	1	-0.697998486874719	1	1.05874148271414e-49	1	1.05874148271414e-49	NA	NA	SegRatio=-0.7,AbsMeanSigma=5.01,pvalue=0,pvalueTTest=1.44266026756224e-79,
chr10	50684220	50684318	ERCC6	ERCC600036	-0.781229137687348	1	-0.697998486874719	1	1.05874148271414e-49	1	1.05874148271414e-49	NA	NA	SegRatio=-0.7,AbsMeanSigma=5.01,pvalue=0,pvalueTTest=1.44266026756224e-79,
chr10	50684316	50684432	ERCC6	ERCC600037	-0.466675077256258	1	-0.697998486874719	1	1.05874148271414e-49	1	1.05874148271414e-49	NA	NA	SegRatio=-0.7,AbsMeanSigma=5.01,pvalue=0,pvalueTTest=1.44266026756224e-79,
chr10	50686374	50686478	ERCC6	ERCC600038	-1.28557496107672	1	-0.697998486874719	1	1.05874148271414e-49	1	1.05874148271414e-49	q-value=0.0035889059590474, copies=0.5	NA	SegRatio=-0.7,AbsMeanSigma=5.01,pvalue=0,pvalueTTest=1.44266026756224e-79,
chr10	50686452	50686563	ERCC6	ERCC600039	-0.506433452691612	1	-0.697998486874719	1	1.05874148271414e-49	1	1.05874148271414e-49	NA	NA	SegRatio=-0.7,AbsMeanSigma=5.01,pvalue=0,pvalueTTest=1.44266026756224e-79,
chr10	50690672	50690784	ERCC6	ERCC600040	-0.612246460957539	1	-0.697998486874719	1	1.05874148271414e-49	1	1.05874148271414e-49	NA	NA	SegRatio=-0.7,AbsMeanSigma=5.01,pvalue=0,pvalueTTest=1.44266026756224e-79,
chr10	50690741	50690849	ERCC6	ERCC600041	-0.491186944169636	1	-0.697998486874719	1	1.05874148271414e-49	1	1.05874148271414e-49	NA	NA	SegRatio=-0.7,AbsMeanSigma=5.01,pvalue=0,pvalueTTest=1.44266026756224e-79,
chr10	50690800	50690908	ERCC6	ERCC600042	-0.663349717268082	1	-0.697998486874719	1	1.05874148271414e-49	1	1.05874148271414e-49	NA	NA	SegRatio=-0.7,AbsMeanSigma=5.01,pvalue=0,pvalueTTest=1.44266026756224e-79,
chr10	50690900	50691017	ERCC6	ERCC600043	NA	1	-0.697998486874719	1	1.05874148271414e-49	1	1.05874148271414e-49	NA	NA	SegRatio=-0.7,AbsMeanSigma=5.01,pvalue=0,pvalueTTest=1.44266026756224e-79,
chr10	50691306	50691422	ERCC6	ERCC600044	-0.582420212669736	1	-0.697998486874719	1	1.05874148271414e-49	1	1.05874148271414e-49	NA	NA	SegRatio=-0.7,AbsMeanSigma=5.01,pvalue=0,pvalueTTest=1.44266026756224e-79,
chr10	50691407	50691525	ERCC6	ERCC600045	-0.62645947225348	1	-0.697998486874719	1	1.05874148271414e-49	1	1.05874148271414e-49	NA	NA	SegRatio=-0.7,AbsMeanSigma=5.01,pvalue=0,pvalueTTest=1.44266026756224e-79,
chr10	50691499	50691612	ERCC6	ERCC600046	-0.603089440155101	1	-0.697998486874719	1	1.05874148271414e-49	1	1.05874148271414e-49	NA	NA	SegRatio=-0.7,AbsMeanSigma=5.01,pvalue=0,pvalueTTest=1.44266026756224e-79,
chr10	50701133	50701250	ERCC6	ERCC600047	-0.854430239535874	1	-0.697998486874719	1	1.05874148271414e-49	1	1.05874148271414e-49	NA	NA	SegRatio=-0.7,AbsMeanSigma=5.01,pvalue=0,pvalueTTest=1.44266026756224e-79,
chr10	50701208	50701323	ERCC6	ERCC600048	-0.695613298352871	1	-0.697998486874719	1	1.05874148271414e-49	1	1.05874148271414e-49	NA	NA	SegRatio=-0.7,AbsMeanSigma=5.01,pvalue=0,pvalueTTest=1.44266026756224e-79,
chr10	50708529	50708636	ERCC6	ERCC600049	-0.83642816685409	1	-0.697998486874719	1	1.05874148271414e-49	1	1.05874148271414e-49	NA	NA	SegRatio=-0.7,AbsMeanSigma=5.01,pvalue=0,pvalueTTest=1.44266026756224e-79,
chr10	50708636	50708751	ERCC6	ERCC600050	-0.675467243674856	1	-0.697998486874719	1	1.05874148271414e-49	1	1.05874148271414e-49	NA	NA	SegRatio=-0.7,AbsMeanSigma=5.01,pvalue=0,pvalueTTest=1.44266026756224e-79,
chr10	50708748	50708864	ERCC6	ERCC600051	-0.763603624848938	1	-0.697998486874719	1	1.05874148271414e-49	1	1.05874148271414e-49	NA	NA	SegRatio=-0.7,AbsMeanSigma=5.01,pvalue=0,pvalueTTest=1.44266026756224e-79,
chr10	50713909	50714025	ERCC6	ERCC600052	-0.800790756406293	1	-0.697998486874719	1	1.05874148271414e-49	1	1.05874148271414e-49	NA	NA	SegRatio=-0.7,AbsMeanSigma=5.01,pvalue=0,pvalueTTest=1.44266026756224e-79,
chr10	50714026	50714144	ERCC6	ERCC600053	-0.855680301796876	1	-0.697998486874719	1	1.05874148271414e-49	1	1.05874148271414e-49	NA	NA	SegRatio=-0.7,AbsMeanSigma=5.01,pvalue=0,pvalueTTest=1.44266026756224e-79,
chr10	50723337	50723450	ERCC6	ERCC600054	-0.883192249212519	1	-0.697998486874719	1	1.05874148271414e-49	1	1.05874148271414e-49	NA	NA	SegRatio=-0.7,AbsMeanSigma=5.01,pvalue=0,pvalueTTest=1.44266026756224e-79,
chr10	50723411	50723526	ERCC6	ERCC600055	-0.558125374058932	1	-0.697998486874719	1	1.05874148271414e-49	1	1.05874148271414e-49	NA	NA	SegRatio=-0.7,AbsMeanSigma=5.01,pvalue=0,pvalueTTest=1.44266026756224e-79,
chr10	50723473	50723589	ERCC6	ERCC600056	-0.646208456606577	1	-0.697998486874719	1	1.05874148271414e-49	1	1.05874148271414e-49	NA	NA	SegRatio=-0.7,AbsMeanSigma=5.01,pvalue=0,pvalueTTest=1.44266026756224e-79,
chr10	50723581	50723699	ERCC6	ERCC600057	-0.805500817439071	1	-0.697998486874719	1	1.05874148271414e-49	1	1.05874148271414e-49	NA	NA	SegRatio=-0.7,AbsMeanSigma=5.01,pvalue=0,pvalueTTest=1.44266026756224e-79,
chr10	50723696	50723807	ERCC6	ERCC600058	-0.751782258373724	1	-0.697998486874719	1	1.05874148271414e-49	1	1.05874148271414e-49	NA	NA	SegRatio=-0.7,AbsMeanSigma=5.01,pvalue=0,pvalueTTest=1.44266026756224e-79,
chr10	50723798	50723907	ERCC6	ERCC600059	-1.02111406460492	1	-0.697998486874719	1	1.05874148271414e-49	1	1.05874148271414e-49	NA	NA	SegRatio=-0.7,AbsMeanSigma=5.01,pvalue=0,pvalueTTest=1.44266026756224e-79,
chr10	50723868	50723955	ERCC6	ERCC600060	-0.693837505836087	1	-0.697998486874719	1	1.05874148271414e-49	1	1.05874148271414e-49	NA	NA	SegRatio=-0.7,AbsMeanSigma=5.01,pvalue=0,pvalueTTest=1.44266026756224e-79,
chr10	50723929	50724036	ERCC6	ERCC600061	-0.588066819287068	1	-0.697998486874719	1	1.05874148271414e-49	1	1.05874148271414e-49	NA	NA	SegRatio=-0.7,AbsMeanSigma=5.01,pvalue=0,pvalueTTest=1.44266026756224e-79,
chr10	50724034	50724144	ERCC6	ERCC600062	-0.651702781263759	1	-0.697998486874719	1	1.05874148271414e-49	1	1.05874148271414e-49	NA	NA	SegRatio=-0.7,AbsMeanSigma=5.01,pvalue=0,pvalueTTest=1.44266026756224e-79,
chr10	50724128	50724239	ERCC6	ERCC600063	-0.543884696091085	1	-0.697998486874719	1	1.05874148271414e-49	1	1.05874148271414e-49	NA	NA	SegRatio=-0.7,AbsMeanSigma=5.01,pvalue=0,pvalueTTest=1.44266026756224e-79,
chr10	50724240	50724355	ERCC6	ERCC600064	-0.672417084107616	1	-0.697998486874719	1	1.05874148271414e-49	1	1.05874148271414e-49	NA	NA	SegRatio=-0.7,AbsMeanSigma=5.01,pvalue=0,pvalueTTest=1.44266026756224e-79,
chr10	50724291	50724407	ERCC6	ERCC600065	-0.890753132637913	1	-0.697998486874719	1	1.05874148271414e-49	1	1.05874148271414e-49	NA	NA	SegRatio=-0.7,AbsMeanSigma=5.01,pvalue=0,pvalueTTest=1.44266026756224e-79,
chr10	50724408	50724520	ERCC6	ERCC600066	-0.860700371343689	1	-0.697998486874719	1	1.05874148271414e-49	1	1.05874148271414e-49	NA	NA	SegRatio=-0.7,AbsMeanSigma=5.01,pvalue=0,pvalueTTest=1.44266026756224e-79,
chr10	50724481	50724566	ERCC6	ERCC600067	-0.762616217945716	1	-0.697998486874719	1	1.05874148271414e-49	1	1.05874148271414e-49	NA	NA	SegRatio=-0.7,AbsMeanSigma=5.01,pvalue=0,pvalueTTest=1.44266026756224e-79,
chr10	50724566	50724683	ERCC6	ERCC600068	-0.807706251969987	1	-0.697998486874719	1	1.05874148271414e-49	1	1.05874148271414e-49	NA	NA	SegRatio=-0.7,AbsMeanSigma=5.01,pvalue=0,pvalueTTest=1.44266026756224e-79,
chr10	50724644	50724749	ERCC6	ERCC600069	-0.679651162669802	1	-0.697998486874719	1	1.05874148271414e-49	1	1.05874148271414e-49	NA	NA	SegRatio=-0.7,AbsMeanSigma=5.01,pvalue=0,pvalueTTest=1.44266026756224e-79,
chr10	50724750	50724865	ERCC6	ERCC600070	-0.790722885815463	1	-0.697998486874719	1	1.05874148271414e-49	1	1.05874148271414e-49	NA	NA	SegRatio=-0.7,AbsMeanSigma=5.01,pvalue=0,pvalueTTest=1.44266026756224e-79,
chr10	50724791	50724906	ERCC6	ERCC600071	-0.646745190239891	1	-0.697998486874719	1	1.05874148271414e-49	1	1.05874148271414e-49	NA	NA	SegRatio=-0.7,AbsMeanSigma=5.01,pvalue=0,pvalueTTest=1.44266026756224e-79,
chr10	50724889	50724999	ERCC6	ERCC600072	-0.783942469331655	1	-0.697998486874719	1	1.05874148271414e-49	1	1.05874148271414e-49	NA	NA	SegRatio=-0.7,AbsMeanSigma=5.01,pvalue=0,pvalueTTest=1.44266026756224e-79,
chr10	50724994	50725105	ERCC6	ERCC600073	-0.622318818117945	1	-0.697998486874719	1	1.05874148271414e-49	1	1.05874148271414e-49	NA	NA	SegRatio=-0.7,AbsMeanSigma=5.01,pvalue=0,pvalueTTest=1.44266026756224e-79,
chr10	50725031	50725142	ERCC6	ERCC600074	-0.9876594527905	1	-0.697998486874719	1	1.05874148271414e-49	1	1.05874148271414e-49	NA	NA	SegRatio=-0.7,AbsMeanSigma=5.01,pvalue=0,pvalueTTest=1.44266026756224e-79,
chr10	50725131	50725243	ERCC6	ERCC600075	-0.9310490789122	1	-0.697998486874719	1	1.05874148271414e-49	1	1.05874148271414e-49	NA	NA	SegRatio=-0.7,AbsMeanSigma=5.01,pvalue=0,pvalueTTest=1.44266026756224e-79,
chr10	50732042	50732159	ERCC6	ERCC600076	-0.649733083859505	1	-0.697998486874719	1	1.05874148271414e-49	1	1.05874148271414e-49	NA	NA	SegRatio=-0.7,AbsMeanSigma=5.01,pvalue=0,pvalueTTest=1.44266026756224e-79,
chr10	50732107	50732222	ERCC6	ERCC600077	-0.844962342162038	1	-0.697998486874719	1	1.05874148271414e-49	1	1.05874148271414e-49	NA	NA	SegRatio=-0.7,AbsMeanSigma=5.01,pvalue=0,pvalueTTest=1.44266026756224e-79,
chr10	50732219	50732313	ERCC6	ERCC600078	-1.08527227683317	1	-0.697998486874719	1	1.05874148271414e-49	1	1.05874148271414e-49	NA	NA	SegRatio=-0.7,AbsMeanSigma=5.01,pvalue=0,pvalueTTest=1.44266026756224e-79,
chr10	50732292	50732398	ERCC6	ERCC600079	-1.41249721551756	1	-0.697998486874719	1	1.05874148271414e-49	1	1.05874148271414e-49	q-value=0.001062818707506, copies=0.5	NA	SegRatio=-0.7,AbsMeanSigma=5.01,pvalue=0,pvalueTTest=1.44266026756224e-79,
chr10	50732374	50732466	ERCC6	ERCC600080	-0.374675349912139	1	-0.697998486874719	1	1.05874148271414e-49	1	1.05874148271414e-49	NA	NA	SegRatio=-0.7,AbsMeanSigma=5.01,pvalue=0,pvalueTTest=1.44266026756224e-79,
chr10	50732467	50732577	ERCC6	ERCC600081	-0.578115284582937	1	-0.697998486874719	1	1.05874148271414e-49	1	1.05874148271414e-49	NA	NA	SegRatio=-0.7,AbsMeanSigma=5.01,pvalue=0,pvalueTTest=1.44266026756224e-79,
chr10	50732536	50732653	ERCC6	ERCC600082	-0.665106098269209	1	-0.697998486874719	1	1.05874148271414e-49	1	1.05874148271414e-49	NA	NA	SegRatio=-0.7,AbsMeanSigma=5.01,pvalue=0,pvalueTTest=1.44266026756224e-79,
chr10	50732614	50732727	ERCC6	ERCC600083	-0.717458381087904	1	-0.697998486874719	1	1.05874148271414e-49	1	1.05874148271414e-49	NA	NA	SegRatio=-0.7,AbsMeanSigma=5.01,pvalue=0,pvalueTTest=1.44266026756224e-79,
chr10	50732675	50732794	ERCC6	ERCC600084	-0.93665256730018	1	-0.697998486874719	1	1.05874148271414e-49	1	1.05874148271414e-49	NA	NA	SegRatio=-0.7,AbsMeanSigma=5.01,pvalue=0,pvalueTTest=1.44266026756224e-79,
chr10	50732767	50732882	ERCC6	ERCC600085	-0.551551992379092	1	-0.697998486874719	1	1.05874148271414e-49	1	1.05874148271414e-49	NA	NA	SegRatio=-0.7,AbsMeanSigma=5.01,pvalue=0,pvalueTTest=1.44266026756224e-79,
chr10	50736410	50736527	ERCC6	ERCC600086	-0.7405331313712	1	-0.697998486874719	1	1.05874148271414e-49	1	1.05874148271414e-49	NA	NA	SegRatio=-0.7,AbsMeanSigma=5.01,pvalue=0,pvalueTTest=1.44266026756224e-79,
chr10	50736495	50736599	ERCC6	ERCC600087	-0.760602667612499	1	-0.697998486874719	1	1.05874148271414e-49	1	1.05874148271414e-49	NA	NA	SegRatio=-0.7,AbsMeanSigma=5.01,pvalue=0,pvalueTTest=1.44266026756224e-79,
chr10	50738723	50738832	ERCC6	ERCC600088	NA	1	-0.697998486874719	1	1.05874148271414e-49	1	1.05874148271414e-49	NA	NA	SegRatio=-0.7,AbsMeanSigma=5.01,pvalue=0,pvalueTTest=1.44266026756224e-79,
chr10	50738801	50738904	ERCC6	ERCC600089	-0.751997319188946	1	-0.697998486874719	1	1.05874148271414e-49	1	1.05874148271414e-49	NA	NA	SegRatio=-0.7,AbsMeanSigma=5.01,pvalue=0,pvalueTTest=1.44266026756224e-79,
chr10	50738889	50739001	ERCC6	ERCC600090	NA	1	-0.697998486874719	1	1.05874148271414e-49	1	1.05874148271414e-49	NA	NA	SegRatio=-0.7,AbsMeanSigma=5.01,pvalue=0,pvalueTTest=1.44266026756224e-79,
chr10	50740548	50740664	ERCC6	ERCC600091	-0.724758627645249	1	-0.697998486874719	1	1.05874148271414e-49	1	1.05874148271414e-49	NA	NA	SegRatio=-0.7,AbsMeanSigma=5.01,pvalue=0,pvalueTTest=1.44266026756224e-79,
chr10	50740620	50740710	ERCC6	ERCC600092	-0.78599588360715	1	-0.697998486874719	1	1.05874148271414e-49	1	1.05874148271414e-49	NA	NA	SegRatio=-0.7,AbsMeanSigma=5.01,pvalue=0,pvalueTTest=1.44266026756224e-79,
chr10	50740669	50740775	ERCC6	ERCC600093	-0.494061917937149	1	-0.697998486874719	1	1.05874148271414e-49	1	1.05874148271414e-49	NA	NA	SegRatio=-0.7,AbsMeanSigma=5.01,pvalue=0,pvalueTTest=1.44266026756224e-79,
chr10	50740742	50740862	ERCC6	ERCC600094	-0.727110191603873	1	-0.697998486874719	1	1.05874148271414e-49	1	1.05874148271414e-49	NA	NA	SegRatio=-0.7,AbsMeanSigma=5.01,pvalue=0,pvalueTTest=1.44266026756224e-79,
chr10	50740788	50740900	ERCC6	ERCC600095	-0.722276621248141	1	-0.697998486874719	1	1.05874148271414e-49	1	1.05874148271414e-49	NA	NA	SegRatio=-0.7,AbsMeanSigma=5.01,pvalue=0,pvalueTTest=1.44266026756224e-79,
chr10	50740873	50740991	ERCC6	ERCC600096	-0.717477859120455	1	-0.697998486874719	1	1.05874148271414e-49	1	1.05874148271414e-49	NA	NA	SegRatio=-0.7,AbsMeanSigma=5.01,pvalue=0,pvalueTTest=1.44266026756224e-79,
chr10	50740988	50741100	ERCC6	ERCC600097	-0.351728720228603	1	-0.697998486874719	1	1.05874148271414e-49	1	1.05874148271414e-49	NA	NA	SegRatio=-0.7,AbsMeanSigma=5.01,pvalue=0,pvalueTTest=1.44266026756224e-79,
chr10	69881165	69881280	MYPN	MYPN00001	-0.870531731383619	1	-0.697998486874719	1	5.39386697887038e-31	1	5.39386697887038e-31	NA	NA	SegRatio=-0.7,AbsMeanSigma=5.01,pvalue=0,pvalueTTest=1.44266026756224e-79,
chr10	69881275	69881388	MYPN	MYPN00002	-0.64907019019612	1	-0.697998486874719	1	5.39386697887038e-31	1	5.39386697887038e-31	NA	NA	SegRatio=-0.7,AbsMeanSigma=5.01,pvalue=0,pvalueTTest=1.44266026756224e-79,
chr10	69881389	69881502	MYPN	MYPN00003	-0.527844706523417	1	-0.697998486874719	1	5.39386697887038e-31	1	5.39386697887038e-31	NA	NA	SegRatio=-0.7,AbsMeanSigma=5.01,pvalue=0,pvalueTTest=1.44266026756224e-79,
chr10	69881500	69881616	MYPN	MYPN00004	-1.03143281572802	1	-0.697998486874719	1	5.39386697887038e-31	1	5.39386697887038e-31	NA	NA	SegRatio=-0.7,AbsMeanSigma=5.01,pvalue=0,pvalueTTest=1.44266026756224e-79,
chr10	69881588	69881706	MYPN	MYPN00005	-0.67444153092798	1	-0.697998486874719	1	5.39386697887038e-31	1	5.39386697887038e-31	NA	NA	SegRatio=-0.7,AbsMeanSigma=5.01,pvalue=0,pvalueTTest=1.44266026756224e-79,
chr10	69881701	69881820	MYPN	MYPN00006	-0.61286024615078	1	-0.697998486874719	1	5.39386697887038e-31	1	5.39386697887038e-31	NA	NA	SegRatio=-0.7,AbsMeanSigma=5.01,pvalue=0,pvalueTTest=1.44266026756224e-79,
chr10	69881817	69881934	MYPN	MYPN00007	-0.494294769797285	1	-0.697998486874719	1	5.39386697887038e-31	1	5.39386697887038e-31	NA	NA	SegRatio=-0.7,AbsMeanSigma=5.01,pvalue=0,pvalueTTest=1.44266026756224e-79,
chr10	69881863	69881977	MYPN	MYPN00008	-0.889861043923505	1	-0.697998486874719	1	5.39386697887038e-31	1	5.39386697887038e-31	NA	NA	SegRatio=-0.7,AbsMeanSigma=5.01,pvalue=0,pvalueTTest=1.44266026756224e-79,
chr10	69881972	69882076	MYPN	MYPN00009	-0.440335311571139	1	-0.697998486874719	1	5.39386697887038e-31	1	5.39386697887038e-31	NA	NA	SegRatio=-0.7,AbsMeanSigma=5.01,pvalue=0,pvalueTTest=1.44266026756224e-79,
chr10	69882069	69882165	MYPN	MYPN00010	-0.719714592368445	1	-0.697998486874719	1	5.39386697887038e-31	1	5.39386697887038e-31	NA	NA	SegRatio=-0.7,AbsMeanSigma=5.01,pvalue=0,pvalueTTest=1.44266026756224e-79,
chr10	69896387	69896490	MYPN	MYPN00011	-0.696009729256594	1	-0.697998486874719	1	5.39386697887038e-31	1	5.39386697887038e-31	NA	NA	SegRatio=-0.7,AbsMeanSigma=5.01,pvalue=0,pvalueTTest=1.44266026756224e-79,
chr10	69896491	69896600	MYPN	MYPN00012	NA	1	-0.697998486874719	1	5.39386697887038e-31	1	5.39386697887038e-31	NA	NA	SegRatio=-0.7,AbsMeanSigma=5.01,pvalue=0,pvalueTTest=1.44266026756224e-79,
chr10	69902665	69902780	MYPN	MYPN00013	-0.680308426671532	1	-0.697998486874719	1	5.39386697887038e-31	1	5.39386697887038e-31	NA	NA	SegRatio=-0.7,AbsMeanSigma=5.01,pvalue=0,pvalueTTest=1.44266026756224e-79,
chr10	69902751	69902881	MYPN	MYPN00014.MYPN00015	-0.667914402505665	1	-0.697998486874719	1	5.39386697887038e-31	1	5.39386697887038e-31	NA	NA	SegRatio=-0.7,AbsMeanSigma=5.01,pvalue=0,pvalueTTest=1.44266026756224e-79,
chr10	69902859	69902975	MYPN	MYPN00016	NA	1	-0.697998486874719	1	5.39386697887038e-31	1	5.39386697887038e-31	NA	NA	SegRatio=-0.7,AbsMeanSigma=5.01,pvalue=0,pvalueTTest=1.44266026756224e-79,
chr10	69905187	69905299	MYPN	MYPN00017	-0.829329885244156	1	-0.697998486874719	1	5.39386697887038e-31	1	5.39386697887038e-31	NA	NA	SegRatio=-0.7,AbsMeanSigma=5.01,pvalue=0,pvalueTTest=1.44266026756224e-79,
chr10	69905268	69905363	MYPN	MYPN00018	-0.761994656613833	1	-0.697998486874719	1	5.39386697887038e-31	1	5.39386697887038e-31	NA	NA	SegRatio=-0.7,AbsMeanSigma=5.01,pvalue=0,pvalueTTest=1.44266026756224e-79,
chr10	69908030	69908143	MYPN	MYPN00019	-0.715717864568667	1	-0.697998486874719	1	5.39386697887038e-31	1	5.39386697887038e-31	NA	NA	SegRatio=-0.7,AbsMeanSigma=5.01,pvalue=0,pvalueTTest=1.44266026756224e-79,
chr10	69908128	69908220	MYPN	MYPN00020	-1.27596031938421	1	-0.697998486874719	1	5.39386697887038e-31	1	5.39386697887038e-31	q-value=0.0081611121248323, copies=0.5	NA	SegRatio=-0.7,AbsMeanSigma=5.01,pvalue=0,pvalueTTest=1.44266026756224e-79,
chr10	69908173	69908287	MYPN	MYPN00021	NA	1	-0.697998486874719	1	5.39386697887038e-31	1	5.39386697887038e-31	NA	NA	SegRatio=-0.7,AbsMeanSigma=5.01,pvalue=0,pvalueTTest=1.44266026756224e-79,
chr10	69909747	69909849	MYPN	MYPN00022	-0.870177867862194	1	-0.697998486874719	1	5.39386697887038e-31	1	5.39386697887038e-31	NA	NA	SegRatio=-0.7,AbsMeanSigma=5.01,pvalue=0,pvalueTTest=1.44266026756224e-79,
chr10	69909844	69909959	MYPN	MYPN00023	-0.305981372169212	1	-0.697998486874719	1	5.39386697887038e-31	1	5.39386697887038e-31	NA	NA	SegRatio=-0.7,AbsMeanSigma=5.01,pvalue=0,pvalueTTest=1.44266026756224e-79,
chr10	69918194	69918307	MYPN	MYPN00024	-0.712100640894883	1	-0.697998486874719	1	5.39386697887038e-31	1	5.39386697887038e-31	NA	NA	SegRatio=-0.7,AbsMeanSigma=5.01,pvalue=0,pvalueTTest=1.44266026756224e-79,
chr10	69918265	69918358	MYPN	MYPN00025	NA	1	-0.697998486874719	1	5.39386697887038e-31	1	5.39386697887038e-31	NA	NA	SegRatio=-0.7,AbsMeanSigma=5.01,pvalue=0,pvalueTTest=1.44266026756224e-79,
chr10	69921391	69921501	MYPN	MYPN00026	-0.739606999455462	1	-0.697998486874719	1	5.39386697887038e-31	1	5.39386697887038e-31	NA	NA	SegRatio=-0.7,AbsMeanSigma=5.01,pvalue=0,pvalueTTest=1.44266026756224e-79,
chr10	69921464	69921567	MYPN	MYPN00027	NA	1	-0.697998486874719	1	5.39386697887038e-31	1	5.39386697887038e-31	NA	NA	SegRatio=-0.7,AbsMeanSigma=5.01,pvalue=0,pvalueTTest=1.44266026756224e-79,
chr10	69925436	69925545	MYPN	MYPN00028	-0.840089561406212	1	-0.697998486874719	1	5.39386697887038e-31	1	5.39386697887038e-31	NA	NA	SegRatio=-0.7,AbsMeanSigma=5.01,pvalue=0,pvalueTTest=1.44266026756224e-79,
chr10	69925504	69925610	MYPN	MYPN00029	-0.758570491026963	1	-0.697998486874719	1	5.39386697887038e-31	1	5.39386697887038e-31	NA	NA	SegRatio=-0.7,AbsMeanSigma=5.01,pvalue=0,pvalueTTest=1.44266026756224e-79,
chr10	69925964	69926078	MYPN	MYPN00030	-0.782058651683389	1	-0.697998486874719	1	5.39386697887038e-31	1	5.39386697887038e-31	NA	NA	SegRatio=-0.7,AbsMeanSigma=5.01,pvalue=0,pvalueTTest=1.44266026756224e-79,
chr10	69926073	69926191	MYPN	MYPN00031	-0.501434441935226	1	-0.697998486874719	1	5.39386697887038e-31	1	5.39386697887038e-31	NA	NA	SegRatio=-0.7,AbsMeanSigma=5.01,pvalue=0,pvalueTTest=1.44266026756224e-79,
chr10	69926164	69926272	MYPN	MYPN00032	-0.770806773322039	1	-0.697998486874719	1	5.39386697887038e-31	1	5.39386697887038e-31	NA	NA	SegRatio=-0.7,AbsMeanSigma=5.01,pvalue=0,pvalueTTest=1.44266026756224e-79,
chr10	69926253	69926336	MYPN	MYPN00033	-0.686848130229037	1	-0.697998486874719	1	5.39386697887038e-31	1	5.39386697887038e-31	NA	NA	SegRatio=-0.7,AbsMeanSigma=5.01,pvalue=0,pvalueTTest=1.44266026756224e-79,
chr10	69926284	69926403	MYPN	MYPN00034	-0.725476080682361	1	-0.697998486874719	1	5.39386697887038e-31	1	5.39386697887038e-31	NA	NA	SegRatio=-0.7,AbsMeanSigma=5.01,pvalue=0,pvalueTTest=1.44266026756224e-79,
chr10	69926381	69926494	MYPN	MYPN00035	-0.564076904429141	1	-0.697998486874719	1	5.39386697887038e-31	1	5.39386697887038e-31	NA	NA	SegRatio=-0.7,AbsMeanSigma=5.01,pvalue=0,pvalueTTest=1.44266026756224e-79,
chr10	69933785	69933901	MYPN	MYPN00036	-1.38307888819345	1	-0.697998486874719	1	5.39386697887038e-31	1	5.39386697887038e-31	q-value=0.000505470901457497, copies=0.5	NA	SegRatio=-0.7,AbsMeanSigma=5.01,pvalue=0,pvalueTTest=1.44266026756224e-79,
chr10	69933874	69933985	MYPN	MYPN00037	-0.680481184151125	1	-0.697998486874719	1	5.39386697887038e-31	1	5.39386697887038e-31	NA	NA	SegRatio=-0.7,AbsMeanSigma=5.01,pvalue=0,pvalueTTest=1.44266026756224e-79,
chr10	69933982	69934091	MYPN	MYPN00038	-0.702199839239018	1	-0.697998486874719	1	5.39386697887038e-31	1	5.39386697887038e-31	NA	NA	SegRatio=-0.7,AbsMeanSigma=5.01,pvalue=0,pvalueTTest=1.44266026756224e-79,
chr10	69934088	69934185	MYPN	MYPN00039	-0.557291853069411	1	-0.697998486874719	1	5.39386697887038e-31	1	5.39386697887038e-31	NA	NA	SegRatio=-0.7,AbsMeanSigma=5.01,pvalue=0,pvalueTTest=1.44266026756224e-79,
chr10	69934184	69934304	MYPN	MYPN00040	-0.58821469043825	1	-0.697998486874719	1	5.39386697887038e-31	1	5.39386697887038e-31	NA	NA	SegRatio=-0.7,AbsMeanSigma=5.01,pvalue=0,pvalueTTest=1.44266026756224e-79,
chr10	69934294	69934414	MYPN	MYPN00041	-0.623538774245937	1	-0.697998486874719	1	5.39386697887038e-31	1	5.39386697887038e-31	NA	NA	SegRatio=-0.7,AbsMeanSigma=5.01,pvalue=0,pvalueTTest=1.44266026756224e-79,
chr10	69934409	69934520	MYPN	MYPN00042	-0.405253204998413	1	-0.697998486874719	1	5.39386697887038e-31	1	5.39386697887038e-31	NA	NA	SegRatio=-0.7,AbsMeanSigma=5.01,pvalue=0,pvalueTTest=1.44266026756224e-79,
chr10	69935017	69935118	MYPN	MYPN00043	-0.584650207191146	1	-0.697998486874719	1	5.39386697887038e-31	1	5.39386697887038e-31	NA	NA	SegRatio=-0.7,AbsMeanSigma=5.01,pvalue=0,pvalueTTest=1.44266026756224e-79,
chr10	69935077	69935188	MYPN	MYPN00044	-0.685928776232831	1	-0.697998486874719	1	5.39386697887038e-31	1	5.39386697887038e-31	NA	NA	SegRatio=-0.7,AbsMeanSigma=5.01,pvalue=0,pvalueTTest=1.44266026756224e-79,
chr10	69935162	69935278	MYPN	MYPN00045	-0.956608790679848	1	-0.697998486874719	1	5.39386697887038e-31	1	5.39386697887038e-31	NA	NA	SegRatio=-0.7,AbsMeanSigma=5.01,pvalue=0,pvalueTTest=1.44266026756224e-79,
chr10	69948620	69948732	MYPN	MYPN00046	-0.718879577362964	1	-0.697998486874719	1	5.39386697887038e-31	1	5.39386697887038e-31	NA	NA	SegRatio=-0.7,AbsMeanSigma=5.01,pvalue=0,pvalueTTest=1.44266026756224e-79,
chr10	69948723	69948828	MYPN	MYPN00047	-0.590851619706209	1	-0.697998486874719	1	5.39386697887038e-31	1	5.39386697887038e-31	NA	NA	SegRatio=-0.7,AbsMeanSigma=5.01,pvalue=0,pvalueTTest=1.44266026756224e-79,
chr10	69948819	69948934	MYPN	MYPN00048	-0.934945315934542	1	-0.697998486874719	1	5.39386697887038e-31	1	5.39386697887038e-31	NA	NA	SegRatio=-0.7,AbsMeanSigma=5.01,pvalue=0,pvalueTTest=1.44266026756224e-79,
chr10	69954079	69954192	MYPN	MYPN00049	NA	1	-0.697998486874719	1	5.39386697887038e-31	1	5.39386697887038e-31	NA	NA	SegRatio=-0.7,AbsMeanSigma=5.01,pvalue=0,pvalueTTest=1.44266026756224e-79,
chr10	69954191	69954307	MYPN	MYPN00050	-0.494220705453853	1	-0.697998486874719	1	5.39386697887038e-31	1	5.39386697887038e-31	NA	NA	SegRatio=-0.7,AbsMeanSigma=5.01,pvalue=0,pvalueTTest=1.44266026756224e-79,
chr10	69955121	69955236	MYPN	MYPN00051	-0.701519290518698	1	-0.697998486874719	1	5.39386697887038e-31	1	5.39386697887038e-31	NA	NA	SegRatio=-0.7,AbsMeanSigma=5.01,pvalue=0,pvalueTTest=1.44266026756224e-79,
chr10	69955235	69955347	MYPN	MYPN00052	-0.741794151488879	1	-0.697998486874719	1	5.39386697887038e-31	1	5.39386697887038e-31	NA	NA	SegRatio=-0.7,AbsMeanSigma=5.01,pvalue=0,pvalueTTest=1.44266026756224e-79,
chr10	69957041	69957158	MYPN	MYPN00053	-0.959101773539303	1	-0.697998486874719	1	5.39386697887038e-31	1	5.39386697887038e-31	NA	NA	SegRatio=-0.7,AbsMeanSigma=5.01,pvalue=0,pvalueTTest=1.44266026756224e-79,
chr10	69957129	69957248	MYPN	MYPN00054	-0.693553633409532	1	-0.697998486874719	1	5.39386697887038e-31	1	5.39386697887038e-31	NA	NA	SegRatio=-0.7,AbsMeanSigma=5.01,pvalue=0,pvalueTTest=1.44266026756224e-79,
chr10	69957244	69957376	MYPN	MYPN00055	NA	1	-0.697998486874719	1	5.39386697887038e-31	1	5.39386697887038e-31	NA	NA	SegRatio=-0.7,AbsMeanSigma=5.01,pvalue=0,pvalueTTest=1.44266026756224e-79,
chr10	69959085	69959195	MYPN	MYPN00056	-0.762735548832001	1	-0.697998486874719	1	5.39386697887038e-31	1	5.39386697887038e-31	NA	NA	SegRatio=-0.7,AbsMeanSigma=5.01,pvalue=0,pvalueTTest=1.44266026756224e-79,
chr10	69959187	69959301	MYPN	MYPN00057	-0.787272508719045	1	-0.697998486874719	1	5.39386697887038e-31	1	5.39386697887038e-31	NA	NA	SegRatio=-0.7,AbsMeanSigma=5.01,pvalue=0,pvalueTTest=1.44266026756224e-79,
chr10	69959287	69959403	MYPN	MYPN00058	-0.697998486874719	1	-0.697998486874719	1	5.39386697887038e-31	1	5.39386697887038e-31	NA	NA	SegRatio=-0.7,AbsMeanSigma=5.01,pvalue=0,pvalueTTest=1.44266026756224e-79,
chr10	69961585	69961698	MYPN	MYPN00059	-0.587534412843749	1	-0.697998486874719	1	5.39386697887038e-31	1	5.39386697887038e-31	NA	NA	SegRatio=-0.7,AbsMeanSigma=5.01,pvalue=0,pvalueTTest=1.44266026756224e-79,
chr10	69961627	69961735	MYPN	MYPN00060	-0.653392727803741	1	-0.697998486874719	1	5.39386697887038e-31	1	5.39386697887038e-31	NA	NA	SegRatio=-0.7,AbsMeanSigma=5.01,pvalue=0,pvalueTTest=1.44266026756224e-79,
chr10	69961710	69961823	MYPN	MYPN00061	-0.850012757608459	1	-0.697998486874719	1	5.39386697887038e-31	1	5.39386697887038e-31	NA	NA	SegRatio=-0.7,AbsMeanSigma=5.01,pvalue=0,pvalueTTest=1.44266026756224e-79,
chr10	69966486	69966600	MYPN	MYPN00062	-0.609263465646837	1	-0.697998486874719	1	5.39386697887038e-31	1	5.39386697887038e-31	NA	NA	SegRatio=-0.7,AbsMeanSigma=5.01,pvalue=0,pvalueTTest=1.44266026756224e-79,
chr10	69966567	69966684	MYPN	MYPN00063	-0.704421131700242	1	-0.697998486874719	1	5.39386697887038e-31	1	5.39386697887038e-31	NA	NA	SegRatio=-0.7,AbsMeanSigma=5.01,pvalue=0,pvalueTTest=1.44266026756224e-79,
chr10	69970008	69970119	MYPN	MYPN00064	-0.851141943542692	1	-0.697998486874719	1	5.39386697887038e-31	1	5.39386697887038e-31	NA	NA	SegRatio=-0.7,AbsMeanSigma=5.01,pvalue=0,pvalueTTest=1.44266026756224e-79,
chr10	69970112	69970228	MYPN	MYPN00065	-0.68663076461877	1	-0.697998486874719	1	5.39386697887038e-31	1	5.39386697887038e-31	NA	NA	SegRatio=-0.7,AbsMeanSigma=5.01,pvalue=0,pvalueTTest=1.44266026756224e-79,
chr10	69970217	69970327	MYPN	MYPN00066	-0.557387130410265	1	-0.697998486874719	1	5.39386697887038e-31	1	5.39386697887038e-31	NA	NA	SegRatio=-0.7,AbsMeanSigma=5.01,pvalue=0,pvalueTTest=1.44266026756224e-79,
chr10	73577133	73577251	PSAP	PSAP00001	-0.326010012124884	1	-0.697998486874719	1	2.55524459424176e-15	1	2.55524459424176e-15	NA	NA	SegRatio=-0.7,AbsMeanSigma=5.01,pvalue=0,pvalueTTest=1.44266026756224e-79,
chr10	73577210	73577329	PSAP	PSAP00002	-1.34485094869923	1	-0.697998486874719	1	2.55524459424176e-15	1	2.55524459424176e-15	q-value=0.001062818707506, copies=0.5	NA	SegRatio=-0.7,AbsMeanSigma=5.01,pvalue=0,pvalueTTest=1.44266026756224e-79,
chr10	73578312	73578431	PSAP	PSAP00003	-0.549903731716491	1	-0.697998486874719	1	2.55524459424176e-15	1	2.55524459424176e-15	NA	NA	SegRatio=-0.7,AbsMeanSigma=5.01,pvalue=0,pvalueTTest=1.44266026756224e-79,
chr10	73578430	73578540	PSAP	PSAP00004	-0.530263330758056	1	-0.697998486874719	1	2.55524459424176e-15	1	2.55524459424176e-15	NA	NA	SegRatio=-0.7,AbsMeanSigma=5.01,pvalue=0,pvalueTTest=1.44266026756224e-79,
chr10	73578724	73578842	PSAP	PSAP00005	-2.55905938493342	1	-0.756398087264383	1	2.55524459424176e-15	1	2.55524459424176e-15	q-value=8.21541701360659e-18, copies=0	NA	SegRatio=-0.76,AbsMeanSigma=6.07,pvalue=2.4152294472584e-218,pvalueTTest=1.00683608853816e-14,
chr10	73578835	73578952	PSAP	PSAP00006	-0.572395468623298	1	-0.756398087264383	1	2.55524459424176e-15	1	2.55524459424176e-15	NA	NA	SegRatio=-0.76,AbsMeanSigma=6.07,pvalue=2.4152294472584e-218,pvalueTTest=1.00683608853816e-14,
chr10	73579183	73579301	PSAP	PSAP00007	-0.823673195523282	1	-0.756398087264383	1	2.55524459424176e-15	1	2.55524459424176e-15	NA	NA	SegRatio=-0.76,AbsMeanSigma=6.07,pvalue=2.4152294472584e-218,pvalueTTest=1.00683608853816e-14,
chr10	73579268	73579378	PSAP	PSAP00008	-0.724727921946155	1	-0.756398087264383	1	2.55524459424176e-15	1	2.55524459424176e-15	NA	NA	SegRatio=-0.76,AbsMeanSigma=6.07,pvalue=2.4152294472584e-218,pvalueTTest=1.00683608853816e-14,
chr10	73579561	73579661	PSAP	PSAP00009	-0.506301858304291	1	-0.756398087264383	1	2.55524459424176e-15	1	2.55524459424176e-15	NA	NA	SegRatio=-0.76,AbsMeanSigma=6.07,pvalue=2.4152294472584e-218,pvalueTTest=1.00683608853816e-14,
chr10	73579636	73579742	PSAP	PSAP00010	-0.691847319090855	1	-0.756398087264383	1	2.55524459424176e-15	1	2.55524459424176e-15	NA	NA	SegRatio=-0.76,AbsMeanSigma=6.07,pvalue=2.4152294472584e-218,pvalueTTest=1.00683608853816e-14,
chr10	73579945	73580065	PSAP	PSAP00011	-0.830511500484928	1	-0.756398087264383	1	2.55524459424176e-15	1	2.55524459424176e-15	NA	NA	SegRatio=-0.76,AbsMeanSigma=6.07,pvalue=2.4152294472584e-218,pvalueTTest=1.00683608853816e-14,
chr10	73580045	73580154	PSAP	PSAP00012	-0.819811824713957	1	-0.756398087264383	1	2.55524459424176e-15	1	2.55524459424176e-15	NA	NA	SegRatio=-0.76,AbsMeanSigma=6.07,pvalue=2.4152294472584e-218,pvalueTTest=1.00683608853816e-14,
chr10	73581595	73581715	PSAP	PSAP00013	-0.673062446116746	1	-0.756398087264383	1	2.55524459424176e-15	1	2.55524459424176e-15	NA	NA	SegRatio=-0.76,AbsMeanSigma=6.07,pvalue=2.4152294472584e-218,pvalueTTest=1.00683608853816e-14,
chr10	73581673	73581778	PSAP	PSAP00014	-0.686413251192934	1	-0.756398087264383	1	2.55524459424176e-15	1	2.55524459424176e-15	NA	NA	SegRatio=-0.76,AbsMeanSigma=6.07,pvalue=2.4152294472584e-218,pvalueTTest=1.00683608853816e-14,
chr10	73581764	73581868	PSAP	PSAP00015	-0.952669877494151	1	-0.756398087264383	1	2.55524459424176e-15	1	2.55524459424176e-15	NA	NA	SegRatio=-0.76,AbsMeanSigma=6.07,pvalue=2.4152294472584e-218,pvalueTTest=1.00683608853816e-14,
chr10	73583620	73583737	PSAP	PSAP00016	-0.756398087264383	1	-0.756398087264383	1	2.55524459424176e-15	1	2.55524459424176e-15	NA	NA	SegRatio=-0.76,AbsMeanSigma=6.07,pvalue=2.4152294472584e-218,pvalueTTest=1.00683608853816e-14,
chr10	73585549	73585664	PSAP	PSAP00017	-0.699676407438845	1	-0.756398087264383	1	2.55524459424176e-15	1	2.55524459424176e-15	NA	NA	SegRatio=-0.76,AbsMeanSigma=6.07,pvalue=2.4152294472584e-218,pvalueTTest=1.00683608853816e-14,
chr10	73585636	73585743	PSAP	PSAP00018	-0.851881985578791	1	-0.756398087264383	1	2.55524459424176e-15	1	2.55524459424176e-15	NA	NA	SegRatio=-0.76,AbsMeanSigma=6.07,pvalue=2.4152294472584e-218,pvalueTTest=1.00683608853816e-14,
chr10	73587698	73587809	PSAP	PSAP00019	-0.787853223116325	1	-0.756398087264383	1	2.55524459424176e-15	1	2.55524459424176e-15	NA	NA	SegRatio=-0.76,AbsMeanSigma=6.07,pvalue=2.4152294472584e-218,pvalueTTest=1.00683608853816e-14,
chr10	73587774	73587870	PSAP	PSAP00020	-0.697294220745815	1	-0.756398087264383	1	2.55524459424176e-15	1	2.55524459424176e-15	NA	NA	SegRatio=-0.76,AbsMeanSigma=6.07,pvalue=2.4152294472584e-218,pvalueTTest=1.00683608853816e-14,
chr10	73587869	73587971	PSAP	PSAP00021	-1.12478503662378	1	-0.756398087264383	1	2.55524459424176e-15	1	2.55524459424176e-15	NA	NA	SegRatio=-0.76,AbsMeanSigma=6.07,pvalue=2.4152294472584e-218,pvalueTTest=1.00683608853816e-14,
chr10	73588599	73588717	PSAP	PSAP00022	-0.787219053486096	1	-0.756398087264383	1	2.55524459424176e-15	1	2.55524459424176e-15	NA	NA	SegRatio=-0.76,AbsMeanSigma=6.07,pvalue=2.4152294472584e-218,pvalueTTest=1.00683608853816e-14,
chr10	73588690	73588779	PSAP	PSAP00023	-0.95195744450634	1	-0.756398087264383	1	2.55524459424176e-15	1	2.55524459424176e-15	NA	NA	SegRatio=-0.76,AbsMeanSigma=6.07,pvalue=2.4152294472584e-218,pvalueTTest=1.00683608853816e-14,
chr10	73588776	73588892	PSAP	PSAP00024	-0.47089836733197	1	-0.756398087264383	1	2.55524459424176e-15	1	2.55524459424176e-15	NA	NA	SegRatio=-0.76,AbsMeanSigma=6.07,pvalue=2.4152294472584e-218,pvalueTTest=1.00683608853816e-14,
chr10	73590860	73590977	PSAP	PSAP00025	-0.650588038998154	1	-0.756398087264383	1	2.55524459424176e-15	1	2.55524459424176e-15	NA	NA	SegRatio=-0.76,AbsMeanSigma=6.07,pvalue=2.4152294472584e-218,pvalueTTest=1.00683608853816e-14,
chr10	73590940	73591054	PSAP	PSAP00026	-0.672637579988034	1	-0.756398087264383	1	2.55524459424176e-15	1	2.55524459424176e-15	NA	NA	SegRatio=-0.76,AbsMeanSigma=6.07,pvalue=2.4152294472584e-218,pvalueTTest=1.00683608853816e-14,
chr10	73591548	73591662	PSAP	PSAP00027	-0.612942057282008	1	-0.756398087264383	1	2.55524459424176e-15	1	2.55524459424176e-15	NA	NA	SegRatio=-0.76,AbsMeanSigma=6.07,pvalue=2.4152294472584e-218,pvalueTTest=1.00683608853816e-14,
chr10	73591653	73591764	PSAP	PSAP00028	-0.760846999635796	1	-0.756398087264383	1	2.55524459424176e-15	1	2.55524459424176e-15	NA	NA	SegRatio=-0.76,AbsMeanSigma=6.07,pvalue=2.4152294472584e-218,pvalueTTest=1.00683608853816e-14,
chr10	73594079	73594196	PSAP	PSAP00029	-1.15706822862066	1	-0.756398087264383	1	2.55524459424176e-15	1	2.55524459424176e-15	NA	NA	SegRatio=-0.76,AbsMeanSigma=6.07,pvalue=2.4152294472584e-218,pvalueTTest=1.00683608853816e-14,
chr10	73594154	73594270	PSAP	PSAP00030	-0.843837433800927	1	-0.756398087264383	1	2.55524459424176e-15	1	2.55524459424176e-15	NA	NA	SegRatio=-0.76,AbsMeanSigma=6.07,pvalue=2.4152294472584e-218,pvalueTTest=1.00683608853816e-14,
chr10	73594271	73594382	PSAP	PSAP00031	-0.82289961278747	1	-0.756398087264383	1	2.55524459424176e-15	1	2.55524459424176e-15	NA	NA	SegRatio=-0.76,AbsMeanSigma=6.07,pvalue=2.4152294472584e-218,pvalueTTest=1.00683608853816e-14,
chr11	2466611	2466703	KCNQ1	KCNQ100001	NA	2	-0.116726224399391	2	0.00497153283192997	2	0.00497153283192997	NA	NA	SegRatio=-0.12,AbsMeanSigma=0.77,pvalue=2.2908343279184e-06,pvalueTTest=0.00646952450358099,
chr11	2466670	2466744	KCNQ1	KCNQ100002	NA	2	-0.116726224399391	2	0.00497153283192997	2	0.00497153283192997	NA	NA	SegRatio=-0.12,AbsMeanSigma=0.77,pvalue=2.2908343279184e-06,pvalueTTest=0.00646952450358099,
chr11	2482855	2482966	KCNQ1	KCNQ100003	-0.231723422986916	2	-0.116726224399391	2	0.00497153283192997	2	0.00497153283192997	NA	NA	SegRatio=-0.12,AbsMeanSigma=0.77,pvalue=2.2908343279184e-06,pvalueTTest=0.00646952450358099,
chr11	2549115	2549235	KCNQ1	KCNQ100004	-0.145994319797842	2	-0.116726224399391	2	0.00497153283192997	2	0.00497153283192997	NA	NA	SegRatio=-0.12,AbsMeanSigma=0.77,pvalue=2.2908343279184e-06,pvalueTTest=0.00646952450358099,
chr11	2549169	2549287	KCNQ1	KCNQ100005	-0.229310352443164	2	-0.116726224399391	2	0.00497153283192997	2	0.00497153283192997	NA	NA	SegRatio=-0.12,AbsMeanSigma=0.77,pvalue=2.2908343279184e-06,pvalueTTest=0.00646952450358099,
chr11	2591805	2591925	KCNQ1	KCNQ100006	-0.0742143482562145	2	-0.116726224399391	2	0.00497153283192997	2	0.00497153283192997	NA	NA	SegRatio=-0.12,AbsMeanSigma=0.77,pvalue=2.2908343279184e-06,pvalueTTest=0.00646952450358099,
chr11	2591862	2592020	KCNQ1	KCNQ100007.KCNQ100008	NA	2	-0.116726224399391	2	0.00497153283192997	2	0.00497153283192997	NA	NA	SegRatio=-0.12,AbsMeanSigma=0.77,pvalue=2.2908343279184e-06,pvalueTTest=0.00646952450358099,
chr11	2592494	2592636	KCNQ1	KCNQ100009	NA	2	-0.116726224399391	2	0.00497153283192997	2	0.00497153283192997	NA	NA	SegRatio=-0.12,AbsMeanSigma=0.77,pvalue=2.2908343279184e-06,pvalueTTest=0.00646952450358099,
chr11	2593272	2593416	KCNQ1	KCNQ100010	NA	2	-0.116726224399391	2	0.00497153283192997	2	0.00497153283192997	NA	NA	SegRatio=-0.12,AbsMeanSigma=0.77,pvalue=2.2908343279184e-06,pvalueTTest=0.00646952450358099,
chr11	2593957	2594092	KCNQ1	KCNQ100011	-0.0923240263840464	2	-0.116726224399391	2	0.00497153283192997	2	0.00497153283192997	NA	NA	SegRatio=-0.12,AbsMeanSigma=0.77,pvalue=2.2908343279184e-06,pvalueTTest=0.00646952450358099,
chr11	2594065	2594129	KCNQ1	KCNQ100012	NA	2	-0.116726224399391	2	0.00497153283192997	2	0.00497153283192997	NA	NA	SegRatio=-0.12,AbsMeanSigma=0.77,pvalue=2.2908343279184e-06,pvalueTTest=0.00646952450358099,
chr11	2594099	2594215	KCNQ1	KCNQ100013	0.146125653084558	2	-0.116726224399391	2	0.00497153283192997	2	0.00497153283192997	NA	NA	SegRatio=-0.12,AbsMeanSigma=0.77,pvalue=2.2908343279184e-06,pvalueTTest=0.00646952450358099,
chr11	2594191	2594293	KCNQ1	KCNQ100014	0.425344851317314	2	-0.116726224399391	2	0.00497153283192997	2	0.00497153283192997	NA	NA	SegRatio=-0.12,AbsMeanSigma=0.77,pvalue=2.2908343279184e-06,pvalueTTest=0.00646952450358099,
chr11	2604595	2604717	KCNQ1	KCNQ100015	0.0599124140843754	2	-0.116726224399391	2	0.00497153283192997	2	0.00497153283192997	NA	NA	SegRatio=-0.12,AbsMeanSigma=0.77,pvalue=2.2908343279184e-06,pvalueTTest=0.00646952450358099,
chr11	2604675	2604755	KCNQ1	KCNQ100016	-0.0732552180870751	2	-0.116726224399391	2	0.00497153283192997	2	0.00497153283192997	NA	NA	SegRatio=-0.12,AbsMeanSigma=0.77,pvalue=2.2908343279184e-06,pvalueTTest=0.00646952450358099,
chr11	2604754	2604871	KCNQ1	KCNQ100017	-0.318876515412892	2	-0.116726224399391	2	0.00497153283192997	2	0.00497153283192997	NA	NA	SegRatio=-0.12,AbsMeanSigma=0.77,pvalue=2.2908343279184e-06,pvalueTTest=0.00646952450358099,
chr11	2606382	2606496	KCNQ1	KCNQ100018	0.017016583926611	2	-0.116726224399391	2	0.00497153283192997	2	0.00497153283192997	NA	NA	SegRatio=-0.12,AbsMeanSigma=0.77,pvalue=2.2908343279184e-06,pvalueTTest=0.00646952450358099,
chr11	2606437	2606557	KCNQ1	KCNQ100019	-0.0733461460989928	2	-0.116726224399391	2	0.00497153283192997	2	0.00497153283192997	NA	NA	SegRatio=-0.12,AbsMeanSigma=0.77,pvalue=2.2908343279184e-06,pvalueTTest=0.00646952450358099,
chr11	2608746	2608845	KCNQ1	KCNQ100020	-0.248306715669696	2	-0.116726224399391	2	0.00497153283192997	2	0.00497153283192997	NA	NA	SegRatio=-0.12,AbsMeanSigma=0.77,pvalue=2.2908343279184e-06,pvalueTTest=0.00646952450358099,
chr11	2608817	2608909	KCNQ1	KCNQ100021	-0.417828666364062	2	-0.116726224399391	2	0.00497153283192997	2	0.00497153283192997	NA	NA	SegRatio=-0.12,AbsMeanSigma=0.77,pvalue=2.2908343279184e-06,pvalueTTest=0.00646952450358099,
chr11	2608892	2609012	KCNQ1	KCNQ100022	-0.20160379433361	2	-0.116726224399391	2	0.00497153283192997	2	0.00497153283192997	NA	NA	SegRatio=-0.12,AbsMeanSigma=0.77,pvalue=2.2908343279184e-06,pvalueTTest=0.00646952450358099,
chr11	2609920	2609990	KCNQ1	KCNQ100023	-0.108597487319232	2	-0.116726224399391	2	0.00497153283192997	2	0.00497153283192997	NA	NA	SegRatio=-0.12,AbsMeanSigma=0.77,pvalue=2.2908343279184e-06,pvalueTTest=0.00646952450358099,
chr11	2609975	2610072	KCNQ1	KCNQ100024	-0.126978892727779	2	-0.116726224399391	2	0.00497153283192997	2	0.00497153283192997	NA	NA	SegRatio=-0.12,AbsMeanSigma=0.77,pvalue=2.2908343279184e-06,pvalueTTest=0.00646952450358099,
chr11	2610064	2610182	KCNQ1	KCNQ100025	-0.134525784069291	2	-0.116726224399391	2	0.00497153283192997	2	0.00497153283192997	NA	NA	SegRatio=-0.12,AbsMeanSigma=0.77,pvalue=2.2908343279184e-06,pvalueTTest=0.00646952450358099,
chr11	2683088	2683204	KCNQ1	KCNQ100026	NA	2	-0.116726224399391	2	0.00497153283192997	2	0.00497153283192997	NA	NA	SegRatio=-0.12,AbsMeanSigma=0.77,pvalue=2.2908343279184e-06,pvalueTTest=0.00646952450358099,
chr11	2683193	2683311	KCNQ1	KCNQ100027	0.0486108101758545	2	-0.116726224399391	2	0.00497153283192997	2	0.00497153283192997	NA	NA	SegRatio=-0.12,AbsMeanSigma=0.77,pvalue=2.2908343279184e-06,pvalueTTest=0.00646952450358099,
chr11	2683311	2683407	KCNQ1	KCNQ100028	0.0123643285036677	2	-0.116726224399391	2	0.00497153283192997	2	0.00497153283192997	NA	NA	SegRatio=-0.12,AbsMeanSigma=0.77,pvalue=2.2908343279184e-06,pvalueTTest=0.00646952450358099,
chr11	2789986	2790106	KCNQ1	KCNQ100029	-0.116726224399391	2	-0.116726224399391	2	0.00497153283192997	2	0.00497153283192997	NA	NA	SegRatio=-0.12,AbsMeanSigma=0.77,pvalue=2.2908343279184e-06,pvalueTTest=0.00646952450358099,
chr11	2790055	2790141	KCNQ1	KCNQ100030	-0.0428740899462606	2	-0.116726224399391	2	0.00497153283192997	2	0.00497153283192997	NA	NA	SegRatio=-0.12,AbsMeanSigma=0.77,pvalue=2.2908343279184e-06,pvalueTTest=0.00646952450358099,
chr11	2790128	2790237	KCNQ1	KCNQ100031	-0.40162758241569	2	-0.116726224399391	2	0.00497153283192997	2	0.00497153283192997	NA	NA	SegRatio=-0.12,AbsMeanSigma=0.77,pvalue=2.2908343279184e-06,pvalueTTest=0.00646952450358099,
chr11	2797168	2797263	KCNQ1	KCNQ100032	-0.141864809443015	2	-0.116726224399391	2	0.00497153283192997	2	0.00497153283192997	NA	NA	SegRatio=-0.12,AbsMeanSigma=0.77,pvalue=2.2908343279184e-06,pvalueTTest=0.00646952450358099,
chr11	2797260	2797382	KCNQ1	KCNQ100033	NA	2	-0.116726224399391	2	0.00497153283192997	2	0.00497153283192997	NA	NA	SegRatio=-0.12,AbsMeanSigma=0.77,pvalue=2.2908343279184e-06,pvalueTTest=0.00646952450358099,
chr11	2798165	2798270	KCNQ1	KCNQ100034	0.0852176571303104	2	-0.116726224399391	2	0.00497153283192997	2	0.00497153283192997	NA	NA	SegRatio=-0.12,AbsMeanSigma=0.77,pvalue=2.2908343279184e-06,pvalueTTest=0.00646952450358099,
chr11	2798261	2798378	KCNQ1	KCNQ100035	0.302589571888515	2	-0.116726224399391	2	0.00497153283192997	2	0.00497153283192997	NA	NA	SegRatio=-0.12,AbsMeanSigma=0.77,pvalue=2.2908343279184e-06,pvalueTTest=0.00646952450358099,
chr11	2799183	2799260	KCNQ1	KCNQ100036	-0.260552355621638	2	-0.116726224399391	2	0.00497153283192997	2	0.00497153283192997	NA	NA	SegRatio=-0.12,AbsMeanSigma=0.77,pvalue=2.2908343279184e-06,pvalueTTest=0.00646952450358099,
chr11	2799259	2799347	KCNQ1	KCNQ100037	-0.351517954288487	2	-0.116726224399391	2	0.00497153283192997	2	0.00497153283192997	NA	NA	SegRatio=-0.12,AbsMeanSigma=0.77,pvalue=2.2908343279184e-06,pvalueTTest=0.00646952450358099,
chr11	2868973	2869038	KCNQ1	KCNQ100038	NA	2	-0.116726224399391	2	0.00497153283192997	2	0.00497153283192997	NA	NA	SegRatio=-0.12,AbsMeanSigma=0.77,pvalue=2.2908343279184e-06,pvalueTTest=0.00646952450358099,
chr11	2869160	2869300	KCNQ1	KCNQ100039	-0.453660919235071	2	-0.116726224399391	2	0.00497153283192997	2	0.00497153283192997	NA	NA	SegRatio=-0.12,AbsMeanSigma=0.77,pvalue=2.2908343279184e-06,pvalueTTest=0.00646952450358099,
chr13	28578153	28578270	FLT3	FLT300001	0.0565134857054114	2	-0.133069615141985	2	2.94393933380837e-05	2	2.94393933380837e-05	NA	NA	SegRatio=-0.13,AbsMeanSigma=0.78,pvalue=1.65881857907163e-14,pvalueTTest=2.10357935341782e-06,
chr13	28578251	28578362	FLT3	FLT300002	-0.4016334621913	2	-0.133069615141985	2	2.94393933380837e-05	2	2.94393933380837e-05	NA	NA	SegRatio=-0.13,AbsMeanSigma=0.78,pvalue=1.65881857907163e-14,pvalueTTest=2.10357935341782e-06,
chr13	28588520	28588627	FLT3	FLT300003	-0.251956232685789	2	-0.133069615141985	2	2.94393933380837e-05	2	2.94393933380837e-05	NA	NA	SegRatio=-0.13,AbsMeanSigma=0.78,pvalue=1.65881857907163e-14,pvalueTTest=2.10357935341782e-06,
chr13	28588605	28588720	FLT3	FLT300004	-0.0407342388982367	2	-0.133069615141985	2	2.94393933380837e-05	2	2.94393933380837e-05	NA	NA	SegRatio=-0.13,AbsMeanSigma=0.78,pvalue=1.65881857907163e-14,pvalueTTest=2.10357935341782e-06,
chr13	28589249	28589351	FLT3	FLT300005	-0.386012428043097	2	-0.133069615141985	2	2.94393933380837e-05	2	2.94393933380837e-05	NA	NA	SegRatio=-0.13,AbsMeanSigma=0.78,pvalue=1.65881857907163e-14,pvalueTTest=2.10357935341782e-06,
chr13	28589352	28589468	FLT3	FLT300006	0.102875404471079	2	-0.133069615141985	2	2.94393933380837e-05	2	2.94393933380837e-05	NA	NA	SegRatio=-0.13,AbsMeanSigma=0.78,pvalue=1.65881857907163e-14,pvalueTTest=2.10357935341782e-06,
chr13	28589688	28589786	FLT3	FLT300007	-0.0778519393000467	2	-0.133069615141985	2	2.94393933380837e-05	2	2.94393933380837e-05	NA	NA	SegRatio=-0.13,AbsMeanSigma=0.78,pvalue=1.65881857907163e-14,pvalueTTest=2.10357935341782e-06,
chr13	28589746	28589849	FLT3	FLT300008	-0.195988354034611	2	-0.133069615141985	2	2.94393933380837e-05	2	2.94393933380837e-05	NA	NA	SegRatio=-0.13,AbsMeanSigma=0.78,pvalue=1.65881857907163e-14,pvalueTTest=2.10357935341782e-06,
chr13	28589834	28589947	FLT3	FLT300009	0.0443113417765481	2	-0.133069615141985	2	2.94393933380837e-05	2	2.94393933380837e-05	NA	NA	SegRatio=-0.13,AbsMeanSigma=0.78,pvalue=1.65881857907163e-14,pvalueTTest=2.10357935341782e-06,
chr13	28592558	28592664	FLT3	FLT300010	-0.315805959987166	2	-0.133069615141985	2	2.94393933380837e-05	2	2.94393933380837e-05	NA	NA	SegRatio=-0.13,AbsMeanSigma=0.78,pvalue=1.65881857907163e-14,pvalueTTest=2.10357935341782e-06,
chr13	28592603	28592716	FLT3	FLT300011	-0.143089619392719	2	-0.133069615141985	2	2.94393933380837e-05	2	2.94393933380837e-05	NA	NA	SegRatio=-0.13,AbsMeanSigma=0.78,pvalue=1.65881857907163e-14,pvalueTTest=2.10357935341782e-06,
chr13	28592681	28592794	FLT3	FLT300012	NA	2	-0.133069615141985	2	2.94393933380837e-05	2	2.94393933380837e-05	NA	NA	SegRatio=-0.13,AbsMeanSigma=0.78,pvalue=1.65881857907163e-14,pvalueTTest=2.10357935341782e-06,
chr13	28597408	28597520	FLT3	FLT300013	0.204458875376996	2	-0.133069615141985	2	2.94393933380837e-05	2	2.94393933380837e-05	NA	NA	SegRatio=-0.13,AbsMeanSigma=0.78,pvalue=1.65881857907163e-14,pvalueTTest=2.10357935341782e-06,
chr13	28597508	28597621	FLT3	FLT300014	-0.340482764237714	2	-0.133069615141985	2	2.94393933380837e-05	2	2.94393933380837e-05	NA	NA	SegRatio=-0.13,AbsMeanSigma=0.78,pvalue=1.65881857907163e-14,pvalueTTest=2.10357935341782e-06,
chr13	28597579	28597690	FLT3	FLT300015	-0.195335922761918	2	-0.133069615141985	2	2.94393933380837e-05	2	2.94393933380837e-05	NA	NA	SegRatio=-0.13,AbsMeanSigma=0.78,pvalue=1.65881857907163e-14,pvalueTTest=2.10357935341782e-06,
chr13	28598957	28599066	FLT3	FLT300016	-0.45226801379926	2	-0.133069615141985	2	2.94393933380837e-05	2	2.94393933380837e-05	NA	NA	SegRatio=-0.13,AbsMeanSigma=0.78,pvalue=1.65881857907163e-14,pvalueTTest=2.10357935341782e-06,
chr13	28599059	28599161	FLT3	FLT300017	NA	2	-0.133069615141985	2	2.94393933380837e-05	2	2.94393933380837e-05	NA	NA	SegRatio=-0.13,AbsMeanSigma=0.78,pvalue=1.65881857907163e-14,pvalueTTest=2.10357935341782e-06,
chr13	28601189	28601284	FLT3	FLT300018	-0.0279751106514489	2	-0.133069615141985	2	2.94393933380837e-05	2	2.94393933380837e-05	NA	NA	SegRatio=-0.13,AbsMeanSigma=0.78,pvalue=1.65881857907163e-14,pvalueTTest=2.10357935341782e-06,
chr13	28601234	28601330	FLT3	FLT300019	-0.288455057501175	2	-0.133069615141985	2	2.94393933380837e-05	2	2.94393933380837e-05	NA	NA	SegRatio=-0.13,AbsMeanSigma=0.78,pvalue=1.65881857907163e-14,pvalueTTest=2.10357935341782e-06,
chr13	28601303	28601415	FLT3	FLT300020	-0.0835330515393327	2	-0.133069615141985	2	2.94393933380837e-05	2	2.94393933380837e-05	NA	NA	SegRatio=-0.13,AbsMeanSigma=0.78,pvalue=1.65881857907163e-14,pvalueTTest=2.10357935341782e-06,
chr13	28602272	28602387	FLT3	FLT300021	-0.096610765048706	2	-0.133069615141985	2	2.94393933380837e-05	2	2.94393933380837e-05	NA	NA	SegRatio=-0.13,AbsMeanSigma=0.78,pvalue=1.65881857907163e-14,pvalueTTest=2.10357935341782e-06,
chr13	28602387	28602502	FLT3	FLT300022	-0.160798300068247	2	-0.133069615141985	2	2.94393933380837e-05	2	2.94393933380837e-05	NA	NA	SegRatio=-0.13,AbsMeanSigma=0.78,pvalue=1.65881857907163e-14,pvalueTTest=2.10357935341782e-06,
chr13	28607929	28608040	FLT3	FLT300023	-0.410075377734134	2	-0.133069615141985	2	2.94393933380837e-05	2	2.94393933380837e-05	NA	NA	SegRatio=-0.13,AbsMeanSigma=0.78,pvalue=1.65881857907163e-14,pvalueTTest=2.10357935341782e-06,
chr13	28608020	28608134	FLT3	FLT300024	-0.131728048448938	2	-0.133069615141985	2	2.94393933380837e-05	2	2.94393933380837e-05	NA	NA	SegRatio=-0.13,AbsMeanSigma=0.78,pvalue=1.65881857907163e-14,pvalueTTest=2.10357935341782e-06,
chr13	28608091	28608201	FLT3	FLT300025	-0.159717247652438	2	-0.133069615141985	2	2.94393933380837e-05	2	2.94393933380837e-05	NA	NA	SegRatio=-0.13,AbsMeanSigma=0.78,pvalue=1.65881857907163e-14,pvalueTTest=2.10357935341782e-06,
chr13	28608198	28608314	FLT3	FLT300026	NA	2	-0.133069615141985	2	2.94393933380837e-05	2	2.94393933380837e-05	NA	NA	SegRatio=-0.13,AbsMeanSigma=0.78,pvalue=1.65881857907163e-14,pvalueTTest=2.10357935341782e-06,
chr13	28608264	28608370	FLT3	FLT300027	0.0257770149387824	2	-0.133069615141985	2	2.94393933380837e-05	2	2.94393933380837e-05	NA	NA	SegRatio=-0.13,AbsMeanSigma=0.78,pvalue=1.65881857907163e-14,pvalueTTest=2.10357935341782e-06,
chr13	28608395	28608508	FLT3	FLT300028	-0.129290085787368	2	-0.133069615141985	2	2.94393933380837e-05	2	2.94393933380837e-05	NA	NA	SegRatio=-0.13,AbsMeanSigma=0.78,pvalue=1.65881857907163e-14,pvalueTTest=2.10357935341782e-06,
chr13	28608509	28608621	FLT3	FLT300029	0.0612709065789963	2	-0.133069615141985	2	2.94393933380837e-05	2	2.94393933380837e-05	NA	NA	SegRatio=-0.13,AbsMeanSigma=0.78,pvalue=1.65881857907163e-14,pvalueTTest=2.10357935341782e-06,
chr13	28609572	28609690	FLT3	FLT300030	0.0148139409089537	2	-0.133069615141985	2	2.94393933380837e-05	2	2.94393933380837e-05	NA	NA	SegRatio=-0.13,AbsMeanSigma=0.78,pvalue=1.65881857907163e-14,pvalueTTest=2.10357935341782e-06,
chr13	28609664	28609763	FLT3	FLT300031	-0.538296538855312	2	-0.133069615141985	2	2.94393933380837e-05	2	2.94393933380837e-05	NA	NA	SegRatio=-0.13,AbsMeanSigma=0.78,pvalue=1.65881857907163e-14,pvalueTTest=2.10357935341782e-06,
chr13	28609757	28609871	FLT3	FLT300032	0.0382001726429178	2	-0.133069615141985	2	2.94393933380837e-05	2	2.94393933380837e-05	NA	NA	SegRatio=-0.13,AbsMeanSigma=0.78,pvalue=1.65881857907163e-14,pvalueTTest=2.10357935341782e-06,
chr13	28610026	28610117	FLT3	FLT300033	-0.12993618211953	2	-0.133069615141985	2	2.94393933380837e-05	2	2.94393933380837e-05	NA	NA	SegRatio=-0.13,AbsMeanSigma=0.78,pvalue=1.65881857907163e-14,pvalueTTest=2.10357935341782e-06,
chr13	28610083	28610197	FLT3	FLT300034	-0.120096295832027	2	-0.133069615141985	2	2.94393933380837e-05	2	2.94393933380837e-05	NA	NA	SegRatio=-0.13,AbsMeanSigma=0.78,pvalue=1.65881857907163e-14,pvalueTTest=2.10357935341782e-06,
chr13	28610140	28610242	FLT3	FLT300035	-0.0497966090775044	2	-0.133069615141985	2	2.94393933380837e-05	2	2.94393933380837e-05	NA	NA	SegRatio=-0.13,AbsMeanSigma=0.78,pvalue=1.65881857907163e-14,pvalueTTest=2.10357935341782e-06,
chr13	28611241	28611355	FLT3	FLT300036	NA	2	-0.133069615141985	2	2.94393933380837e-05	2	2.94393933380837e-05	NA	NA	SegRatio=-0.13,AbsMeanSigma=0.78,pvalue=1.65881857907163e-14,pvalueTTest=2.10357935341782e-06,
chr13	28611345	28611461	FLT3	FLT300037	-0.145471226816774	2	-0.133069615141985	2	2.94393933380837e-05	2	2.94393933380837e-05	NA	NA	SegRatio=-0.13,AbsMeanSigma=0.78,pvalue=1.65881857907163e-14,pvalueTTest=2.10357935341782e-06,
chr13	28622375	28622476	FLT3	FLT300038	-0.138885975454931	2	-0.133069615141985	2	2.94393933380837e-05	2	2.94393933380837e-05	NA	NA	SegRatio=-0.13,AbsMeanSigma=0.78,pvalue=1.65881857907163e-14,pvalueTTest=2.10357935341782e-06,
chr13	28622434	28622545	FLT3	FLT300039	-0.0550416322965886	2	-0.133069615141985	2	2.94393933380837e-05	2	2.94393933380837e-05	NA	NA	SegRatio=-0.13,AbsMeanSigma=0.78,pvalue=1.65881857907163e-14,pvalueTTest=2.10357935341782e-06,
chr13	28622545	28622653	FLT3	FLT300040	NA	2	-0.133069615141985	2	2.94393933380837e-05	2	2.94393933380837e-05	NA	NA	SegRatio=-0.13,AbsMeanSigma=0.78,pvalue=1.65881857907163e-14,pvalueTTest=2.10357935341782e-06,
chr13	28623471	28623586	FLT3	FLT300041	-0.0323320682333025	2	-0.133069615141985	2	2.94393933380837e-05	2	2.94393933380837e-05	NA	NA	SegRatio=-0.13,AbsMeanSigma=0.78,pvalue=1.65881857907163e-14,pvalueTTest=2.10357935341782e-06,
chr13	28623554	28623666	FLT3	FLT300042	0.0532846391347787	2	-0.133069615141985	2	2.94393933380837e-05	2	2.94393933380837e-05	NA	NA	SegRatio=-0.13,AbsMeanSigma=0.78,pvalue=1.65881857907163e-14,pvalueTTest=2.10357935341782e-06,
chr13	28623658	28623766	FLT3	FLT300043	0.477337123822557	2	-0.133069615141985	2	2.94393933380837e-05	2	2.94393933380837e-05	NA	NA	SegRatio=-0.13,AbsMeanSigma=0.78,pvalue=1.65881857907163e-14,pvalueTTest=2.10357935341782e-06,
chr13	28623725	28623837	FLT3	FLT300044	0.0280557431735263	2	-0.133069615141985	2	2.94393933380837e-05	2	2.94393933380837e-05	NA	NA	SegRatio=-0.13,AbsMeanSigma=0.78,pvalue=1.65881857907163e-14,pvalueTTest=2.10357935341782e-06,
chr13	28623778	28623885	FLT3	FLT300045	-0.0792986236099622	2	-0.133069615141985	2	2.94393933380837e-05	2	2.94393933380837e-05	NA	NA	SegRatio=-0.13,AbsMeanSigma=0.78,pvalue=1.65881857907163e-14,pvalueTTest=2.10357935341782e-06,
chr13	28623872	28623984	FLT3	FLT300046	-0.0428872877383781	2	-0.133069615141985	2	2.94393933380837e-05	2	2.94393933380837e-05	NA	NA	SegRatio=-0.13,AbsMeanSigma=0.78,pvalue=1.65881857907163e-14,pvalueTTest=2.10357935341782e-06,
chr13	28624162	28624280	FLT3	FLT300047	-0.675661954692985	2	-0.133069615141985	2	2.94393933380837e-05	2	2.94393933380837e-05	NA	NA	SegRatio=-0.13,AbsMeanSigma=0.78,pvalue=1.65881857907163e-14,pvalueTTest=2.10357935341782e-06,
chr13	28624271	28624378	FLT3	FLT300048	-0.134140864433742	2	-0.133069615141985	2	2.94393933380837e-05	2	2.94393933380837e-05	NA	NA	SegRatio=-0.13,AbsMeanSigma=0.78,pvalue=1.65881857907163e-14,pvalueTTest=2.10357935341782e-06,
chr13	28626621	28626735	FLT3	FLT300049	-0.140562428003592	2	-0.133069615141985	2	2.94393933380837e-05	2	2.94393933380837e-05	NA	NA	SegRatio=-0.13,AbsMeanSigma=0.78,pvalue=1.65881857907163e-14,pvalueTTest=2.10357935341782e-06,
chr13	28626687	28626801	FLT3	FLT300050	-0.18337539068633	2	-0.133069615141985	2	2.94393933380837e-05	2	2.94393933380837e-05	NA	NA	SegRatio=-0.13,AbsMeanSigma=0.78,pvalue=1.65881857907163e-14,pvalueTTest=2.10357935341782e-06,
chr13	28626751	28626885	FLT3	FLT300051	-0.253674710697886	2	-0.133069615141985	2	2.94393933380837e-05	2	2.94393933380837e-05	NA	NA	SegRatio=-0.13,AbsMeanSigma=0.78,pvalue=1.65881857907163e-14,pvalueTTest=2.10357935341782e-06,
chr13	28631457	28631571	FLT3	FLT300052	-0.275334651584314	2	-0.133069615141985	2	2.94393933380837e-05	2	2.94393933380837e-05	NA	NA	SegRatio=-0.13,AbsMeanSigma=0.78,pvalue=1.65881857907163e-14,pvalueTTest=2.10357935341782e-06,
chr13	28631564	28631679	FLT3	FLT300053	-0.205809056851333	2	-0.133069615141985	2	2.94393933380837e-05	2	2.94393933380837e-05	NA	NA	SegRatio=-0.13,AbsMeanSigma=0.78,pvalue=1.65881857907163e-14,pvalueTTest=2.10357935341782e-06,
chr13	28635949	28636060	FLT3	FLT300054	NA	2	-0.133069615141985	2	2.94393933380837e-05	2	2.94393933380837e-05	NA	NA	SegRatio=-0.13,AbsMeanSigma=0.78,pvalue=1.65881857907163e-14,pvalueTTest=2.10357935341782e-06,
chr13	28635999	28636111	FLT3	FLT300055	-0.182138715331019	2	-0.133069615141985	2	2.94393933380837e-05	2	2.94393933380837e-05	NA	NA	SegRatio=-0.13,AbsMeanSigma=0.78,pvalue=1.65881857907163e-14,pvalueTTest=2.10357935341782e-06,
chr13	28636107	28636209	FLT3	FLT300056	0.132555101249582	2	-0.133069615141985	2	2.94393933380837e-05	2	2.94393933380837e-05	NA	NA	SegRatio=-0.13,AbsMeanSigma=0.78,pvalue=1.65881857907163e-14,pvalueTTest=2.10357935341782e-06,
chr13	28636153	28636267	FLT3	FLT300057	0.257635888669311	2	-0.133069615141985	2	2.94393933380837e-05	2	2.94393933380837e-05	NA	NA	SegRatio=-0.13,AbsMeanSigma=0.78,pvalue=1.65881857907163e-14,pvalueTTest=2.10357935341782e-06,
chr13	28644580	28644689	FLT3	FLT300058	0.0826309204128102	2	-0.133069615141985	2	2.94393933380837e-05	2	2.94393933380837e-05	NA	NA	SegRatio=-0.13,AbsMeanSigma=0.78,pvalue=1.65881857907163e-14,pvalueTTest=2.10357935341782e-06,
chr13	28644680	28644812	FLT3	FLT300059	-0.159653776111839	2	-0.133069615141985	2	2.94393933380837e-05	2	2.94393933380837e-05	NA	NA	SegRatio=-0.13,AbsMeanSigma=0.78,pvalue=1.65881857907163e-14,pvalueTTest=2.10357935341782e-06,
chr13	48881353	48881457	RB1	RB100001	NA	2	-0.133069615141985	2	0.0220025561811132	2	0.0220025561811132	NA	NA	SegRatio=-0.13,AbsMeanSigma=0.78,pvalue=1.65881857907163e-14,pvalueTTest=2.10357935341782e-06,
chr13	48881426	48881526	RB1	RB100002	0.0420832463749734	2	-0.133069615141985	2	0.0220025561811132	2	0.0220025561811132	NA	NA	SegRatio=-0.13,AbsMeanSigma=0.78,pvalue=1.65881857907163e-14,pvalueTTest=2.10357935341782e-06,
chr13	48881526	48881660	RB1	RB100003	NA	2	-0.133069615141985	2	0.0220025561811132	2	0.0220025561811132	NA	NA	SegRatio=-0.13,AbsMeanSigma=0.78,pvalue=1.65881857907163e-14,pvalueTTest=2.10357935341782e-06,
chr13	48916644	48916755	RB1	RB100004	NA	2	-0.133069615141985	2	0.0220025561811132	2	0.0220025561811132	NA	NA	SegRatio=-0.13,AbsMeanSigma=0.78,pvalue=1.65881857907163e-14,pvalueTTest=2.10357935341782e-06,
chr13	48916748	48916858	RB1	RB100005	-0.243070841014329	2	-0.133069615141985	2	0.0220025561811132	2	0.0220025561811132	NA	NA	SegRatio=-0.13,AbsMeanSigma=0.78,pvalue=1.65881857907163e-14,pvalueTTest=2.10357935341782e-06,
chr13	48916814	48916924	RB1	RB100006	0.390490110283924	2	-0.133069615141985	2	0.0220025561811132	2	0.0220025561811132	NA	NA	SegRatio=-0.13,AbsMeanSigma=0.78,pvalue=1.65881857907163e-14,pvalueTTest=2.10357935341782e-06,
chr13	48919168	48919279	RB1	RB100007	NA	2	-0.133069615141985	2	0.0220025561811132	2	0.0220025561811132	NA	NA	SegRatio=-0.13,AbsMeanSigma=0.78,pvalue=1.65881857907163e-14,pvalueTTest=2.10357935341782e-06,
chr13	48919275	48919385	RB1	RB100008	0.294024716512711	2	-0.133069615141985	2	0.0220025561811132	2	0.0220025561811132	NA	NA	SegRatio=-0.13,AbsMeanSigma=0.78,pvalue=1.65881857907163e-14,pvalueTTest=2.10357935341782e-06,
chr13	48921971	48922085	RB1	RB100009	NA	2	-0.133069615141985	2	0.0220025561811132	2	0.0220025561811132	NA	NA	SegRatio=-0.13,AbsMeanSigma=0.78,pvalue=1.65881857907163e-14,pvalueTTest=2.10357935341782e-06,
chr13	48923051	48923120	RB1	RB100010	NA	2	-0.133069615141985	2	0.0220025561811132	2	0.0220025561811132	NA	NA	SegRatio=-0.13,AbsMeanSigma=0.78,pvalue=1.65881857907163e-14,pvalueTTest=2.10357935341782e-06,
chr13	48923120	48923208	RB1	RB100011	NA	2	-0.133069615141985	2	0.0220025561811132	2	0.0220025561811132	NA	NA	SegRatio=-0.13,AbsMeanSigma=0.78,pvalue=1.65881857907163e-14,pvalueTTest=2.10357935341782e-06,
chr13	48934113	48934226	RB1	RB100012	NA	2	-0.133069615141985	2	0.0220025561811132	2	0.0220025561811132	NA	NA	SegRatio=-0.13,AbsMeanSigma=0.78,pvalue=1.65881857907163e-14,pvalueTTest=2.10357935341782e-06,
chr13	48934217	48934331	RB1	RB100013	-0.0926346111456433	2	-0.133069615141985	2	0.0220025561811132	2	0.0220025561811132	NA	NA	SegRatio=-0.13,AbsMeanSigma=0.78,pvalue=1.65881857907163e-14,pvalueTTest=2.10357935341782e-06,
chr13	48936988	48937053	RB1	RB100014	NA	2	-0.133069615141985	2	0.0220025561811132	2	0.0220025561811132	NA	NA	SegRatio=-0.13,AbsMeanSigma=0.78,pvalue=1.65881857907163e-14,pvalueTTest=2.10357935341782e-06,
chr13	48938984	48939094	RB1	RB100015	NA	2	-0.133069615141985	2	0.0220025561811132	2	0.0220025561811132	NA	NA	SegRatio=-0.13,AbsMeanSigma=0.78,pvalue=1.65881857907163e-14,pvalueTTest=2.10357935341782e-06,
chr13	48939082	48939153	RB1	RB100016	NA	2	-0.133069615141985	2	0.0220025561811132	2	0.0220025561811132	NA	NA	SegRatio=-0.13,AbsMeanSigma=0.78,pvalue=1.65881857907163e-14,pvalueTTest=2.10357935341782e-06,
chr13	48941589	48941699	RB1	RB100017	-2.03224631183336	2	-0.133069615141985	2	0.0220025561811132	2	0.0220025561811132	NA	NA	SegRatio=-0.13,AbsMeanSigma=0.78,pvalue=1.65881857907163e-14,pvalueTTest=2.10357935341782e-06,
chr13	48941660	48941749	RB1	RB100018	NA	2	-0.133069615141985	2	0.0220025561811132	2	0.0220025561811132	NA	NA	SegRatio=-0.13,AbsMeanSigma=0.78,pvalue=1.65881857907163e-14,pvalueTTest=2.10357935341782e-06,
chr13	48942623	48942731	RB1	RB100019	0.176070693167446	2	-0.133069615141985	2	0.0220025561811132	2	0.0220025561811132	NA	NA	SegRatio=-0.13,AbsMeanSigma=0.78,pvalue=1.65881857907163e-14,pvalueTTest=2.10357935341782e-06,
chr13	48942689	48942800	RB1	RB100020	-0.614203035439806	2	-0.133069615141985	2	0.0220025561811132	2	0.0220025561811132	NA	NA	SegRatio=-0.13,AbsMeanSigma=0.78,pvalue=1.65881857907163e-14,pvalueTTest=2.10357935341782e-06,
chr13	48947516	48947607	RB1	RB100021	NA	2	-0.133069615141985	2	0.0220025561811132	2	0.0220025561811132	NA	NA	SegRatio=-0.13,AbsMeanSigma=0.78,pvalue=1.65881857907163e-14,pvalueTTest=2.10357935341782e-06,
chr13	48947551	48947655	RB1	RB100022	NA	2	-0.133069615141985	2	0.0220025561811132	2	0.0220025561811132	NA	NA	SegRatio=-0.13,AbsMeanSigma=0.78,pvalue=1.65881857907163e-14,pvalueTTest=2.10357935341782e-06,
chr13	48951024	48951128	RB1	RB100023	-0.185426328188124	2	-0.133069615141985	2	0.0220025561811132	2	0.0220025561811132	NA	NA	SegRatio=-0.13,AbsMeanSigma=0.78,pvalue=1.65881857907163e-14,pvalueTTest=2.10357935341782e-06,
chr13	48951107	48951218	RB1	RB100024	-0.108023747865104	2	-0.133069615141985	2	0.0220025561811132	2	0.0220025561811132	NA	NA	SegRatio=-0.13,AbsMeanSigma=0.78,pvalue=1.65881857907163e-14,pvalueTTest=2.10357935341782e-06,
chr13	48953704	48953767	RB1	RB100025	NA	2	-0.133069615141985	2	0.0220025561811132	2	0.0220025561811132	NA	NA	SegRatio=-0.13,AbsMeanSigma=0.78,pvalue=1.65881857907163e-14,pvalueTTest=2.10357935341782e-06,
chr13	48953761	48953879	RB1	RB100026	-0.0690710544548441	2	-0.133069615141985	2	0.0220025561811132	2	0.0220025561811132	NA	NA	SegRatio=-0.13,AbsMeanSigma=0.78,pvalue=1.65881857907163e-14,pvalueTTest=2.10357935341782e-06,
chr13	48954199	48954298	RB1	RB100027	NA	2	-0.133069615141985	2	0.0220025561811132	2	0.0220025561811132	NA	NA	SegRatio=-0.13,AbsMeanSigma=0.78,pvalue=1.65881857907163e-14,pvalueTTest=2.10357935341782e-06,
chr13	48954316	48954409	RB1	RB100028	0.222399858064969	2	-0.133069615141985	2	0.0220025561811132	2	0.0220025561811132	NA	NA	SegRatio=-0.13,AbsMeanSigma=0.78,pvalue=1.65881857907163e-14,pvalueTTest=2.10357935341782e-06,
chr13	48955309	48955421	RB1	RB100029	NA	2	-0.133069615141985	2	0.0220025561811132	2	0.0220025561811132	NA	NA	SegRatio=-0.13,AbsMeanSigma=0.78,pvalue=1.65881857907163e-14,pvalueTTest=2.10357935341782e-06,
chr13	48955422	48955539	RB1	RB100030	-0.133069615141985	2	-0.133069615141985	2	0.0220025561811132	2	0.0220025561811132	NA	NA	SegRatio=-0.13,AbsMeanSigma=0.78,pvalue=1.65881857907163e-14,pvalueTTest=2.10357935341782e-06,
chr13	48955540	48955641	RB1	RB100031	0.0443275669910533	2	-0.133069615141985	2	0.0220025561811132	2	0.0220025561811132	NA	NA	SegRatio=-0.13,AbsMeanSigma=0.78,pvalue=1.65881857907163e-14,pvalueTTest=2.10357935341782e-06,
chr13	49027104	49027215	RB1	RB100032	-0.202682347071881	2	-0.133069615141985	2	0.0220025561811132	2	0.0220025561811132	NA	NA	SegRatio=-0.13,AbsMeanSigma=0.78,pvalue=1.65881857907163e-14,pvalueTTest=2.10357935341782e-06,
chr13	49027215	49027325	RB1	RB100033	NA	2	-0.133069615141985	2	0.0220025561811132	2	0.0220025561811132	NA	NA	SegRatio=-0.13,AbsMeanSigma=0.78,pvalue=1.65881857907163e-14,pvalueTTest=2.10357935341782e-06,
chr13	49030305	49030413	RB1	RB100034	-0.181413392325906	2	-0.133069615141985	2	0.0220025561811132	2	0.0220025561811132	NA	NA	SegRatio=-0.13,AbsMeanSigma=0.78,pvalue=1.65881857907163e-14,pvalueTTest=2.10357935341782e-06,
chr13	49030405	49030521	RB1	RB100035	-0.346176044407091	2	-0.133069615141985	2	0.0220025561811132	2	0.0220025561811132	NA	NA	SegRatio=-0.13,AbsMeanSigma=0.78,pvalue=1.65881857907163e-14,pvalueTTest=2.10357935341782e-06,
chr13	49033760	49033866	RB1	RB100036	-0.0491430578984044	2	-0.133069615141985	2	0.0220025561811132	2	0.0220025561811132	NA	NA	SegRatio=-0.13,AbsMeanSigma=0.78,pvalue=1.65881857907163e-14,pvalueTTest=2.10357935341782e-06,
chr13	49033862	49033996	RB1	RB100037.RB100038	-0.140389796557312	2	-0.133069615141985	2	0.0220025561811132	2	0.0220025561811132	NA	NA	SegRatio=-0.13,AbsMeanSigma=0.78,pvalue=1.65881857907163e-14,pvalueTTest=2.10357935341782e-06,
chr13	49037888	49037965	RB1	RB100039	-0.585054547613265	2	-0.133069615141985	2	0.0220025561811132	2	0.0220025561811132	NA	NA	SegRatio=-0.13,AbsMeanSigma=0.78,pvalue=1.65881857907163e-14,pvalueTTest=2.10357935341782e-06,
chr13	49037949	49038058	RB1	RB100040	NA	2	-0.00333305178703615	2	0.0220025561811132	2	0.0220025561811132	NA	NA	SegRatio=0,AbsMeanSigma=0.04,pvalue=0.70977614507521,pvalueTTest=0.750010862342283,
chr13	49039140	49039249	RB1	RB100041	0.0598913856431706	2	-0.00333305178703615	2	0.0220025561811132	2	0.0220025561811132	NA	NA	SegRatio=0,AbsMeanSigma=0.04,pvalue=0.70977614507521,pvalueTTest=0.750010862342283,
chr13	49039242	49039359	RB1	RB100042	NA	2	-0.00333305178703615	2	0.0220025561811132	2	0.0220025561811132	NA	NA	SegRatio=0,AbsMeanSigma=0.04,pvalue=0.70977614507521,pvalueTTest=0.750010862342283,
chr13	49039300	49039413	RB1	RB100043	-0.129747879995178	2	-0.00333305178703615	2	0.0220025561811132	2	0.0220025561811132	NA	NA	SegRatio=0,AbsMeanSigma=0.04,pvalue=0.70977614507521,pvalueTTest=0.750010862342283,
chr13	49039374	49039488	RB1	RB100044	0.0880364358465645	2	-0.00333305178703615	2	0.0220025561811132	2	0.0220025561811132	NA	NA	SegRatio=0,AbsMeanSigma=0.04,pvalue=0.70977614507521,pvalueTTest=0.750010862342283,
chr13	49039484	49039598	RB1	RB100045	0.157486332091066	2	-0.00333305178703615	2	0.0220025561811132	2	0.0220025561811132	NA	NA	SegRatio=0,AbsMeanSigma=0.04,pvalue=0.70977614507521,pvalueTTest=0.750010862342283,
chr13	49047405	49047518	RB1	RB100046	NA	2	-0.00333305178703615	2	0.0220025561811132	2	0.0220025561811132	NA	NA	SegRatio=0,AbsMeanSigma=0.04,pvalue=0.70977614507521,pvalueTTest=0.750010862342283,
chr13	49047518	49047631	RB1	RB100047	NA	2	-0.00333305178703615	2	0.0220025561811132	2	0.0220025561811132	NA	NA	SegRatio=0,AbsMeanSigma=0.04,pvalue=0.70977614507521,pvalueTTest=0.750010862342283,
chr13	49050797	49050912	RB1	RB100048	-0.127662372035842	2	-0.00333305178703615	2	0.0220025561811132	2	0.0220025561811132	NA	NA	SegRatio=0,AbsMeanSigma=0.04,pvalue=0.70977614507521,pvalueTTest=0.750010862342283,
chr13	49050884	49050970	RB1	RB100049	-0.128524209774116	2	-0.00333305178703615	2	0.0220025561811132	2	0.0220025561811132	NA	NA	SegRatio=0,AbsMeanSigma=0.04,pvalue=0.70977614507521,pvalueTTest=0.750010862342283,
chr13	49050970	49051077	RB1	RB100050	-0.136594530325561	2	-0.00333305178703615	2	0.0220025561811132	2	0.0220025561811132	NA	NA	SegRatio=0,AbsMeanSigma=0.04,pvalue=0.70977614507521,pvalueTTest=0.750010862342283,
chr13	49051416	49051509	RB1	RB100051	-0.148587555844987	2	-0.00333305178703615	2	0.0220025561811132	2	0.0220025561811132	NA	NA	SegRatio=0,AbsMeanSigma=0.04,pvalue=0.70977614507521,pvalueTTest=0.750010862342283,
chr13	49051510	49051627	RB1	RB100052	0.192068030374294	2	-0.00333305178703615	2	0.0220025561811132	2	0.0220025561811132	NA	NA	SegRatio=0,AbsMeanSigma=0.04,pvalue=0.70977614507521,pvalueTTest=0.750010862342283,
chr13	49054100	49054186	RB1	RB100053	-0.0621420796562806	2	-0.00333305178703615	2	0.0220025561811132	2	0.0220025561811132	NA	NA	SegRatio=0,AbsMeanSigma=0.04,pvalue=0.70977614507521,pvalueTTest=0.750010862342283,
chr13	49054182	49054294	RB1	RB100054	-0.139876566515365	2	-0.00333305178703615	2	0.0220025561811132	2	0.0220025561811132	NA	NA	SegRatio=0,AbsMeanSigma=0.04,pvalue=0.70977614507521,pvalueTTest=0.750010862342283,
chr13	52508863	52508971	ATP7B	ATP7B00001	0.0762551759981576	2	-0.00333305178703615	2	0.891400161811672	2	0.891400161811672	NA	NA	SegRatio=0,AbsMeanSigma=0.04,pvalue=0.70977614507521,pvalueTTest=0.750010862342283,
chr13	52508949	52509066	ATP7B	ATP7B00002	0.0209216434462735	2	-0.00333305178703615	2	0.891400161811672	2	0.891400161811672	NA	NA	SegRatio=0,AbsMeanSigma=0.04,pvalue=0.70977614507521,pvalueTTest=0.750010862342283,
chr13	52509028	52509147	ATP7B	ATP7B00003	-0.350425748435681	2	-0.00333305178703615	2	0.891400161811672	2	0.891400161811672	NA	NA	SegRatio=0,AbsMeanSigma=0.04,pvalue=0.70977614507521,pvalueTTest=0.750010862342283,
chr13	52509148	52509263	ATP7B	ATP7B00004	0.103887311888549	2	-0.00333305178703615	2	0.891400161811672	2	0.891400161811672	NA	NA	SegRatio=0,AbsMeanSigma=0.04,pvalue=0.70977614507521,pvalueTTest=0.750010862342283,
chr13	52509708	52509828	ATP7B	ATP7B00005	0.381422917914594	2	-0.00333305178703615	2	0.891400161811672	2	0.891400161811672	NA	NA	SegRatio=0,AbsMeanSigma=0.04,pvalue=0.70977614507521,pvalueTTest=0.750010862342283,
chr13	52509829	52509925	ATP7B	ATP7B00006	0.126420818595314	2	-0.00333305178703615	2	0.891400161811672	2	0.891400161811672	NA	NA	SegRatio=0,AbsMeanSigma=0.04,pvalue=0.70977614507521,pvalueTTest=0.750010862342283,
chr13	52511311	52511427	ATP7B	ATP7B00007	0.141666840176003	2	-0.00333305178703615	2	0.891400161811672	2	0.891400161811672	NA	NA	SegRatio=0,AbsMeanSigma=0.04,pvalue=0.70977614507521,pvalueTTest=0.750010862342283,
chr13	52511410	52511527	ATP7B	ATP7B00008	-0.0912061964858357	2	-0.00333305178703615	2	0.891400161811672	2	0.891400161811672	NA	NA	SegRatio=0,AbsMeanSigma=0.04,pvalue=0.70977614507521,pvalueTTest=0.750010862342283,
chr13	52511499	52511605	ATP7B	ATP7B00009	-0.285597835805677	2	-0.00333305178703615	2	0.891400161811672	2	0.891400161811672	NA	NA	SegRatio=0,AbsMeanSigma=0.04,pvalue=0.70977614507521,pvalueTTest=0.750010862342283,
chr13	52511618	52511737	ATP7B	ATP7B00010	0.19039454741089	2	-0.00333305178703615	2	0.891400161811672	2	0.891400161811672	NA	NA	SegRatio=0,AbsMeanSigma=0.04,pvalue=0.70977614507521,pvalueTTest=0.750010862342283,
chr13	52511738	52511857	ATP7B	ATP7B00011	-0.00333305178703615	2	-0.00333305178703615	2	0.891400161811672	2	0.891400161811672	NA	NA	SegRatio=0,AbsMeanSigma=0.04,pvalue=0.70977614507521,pvalueTTest=0.750010862342283,
chr13	52513130	52513228	ATP7B	ATP7B00012	-0.145359588958893	2	-0.00333305178703615	2	0.891400161811672	2	0.891400161811672	NA	NA	SegRatio=0,AbsMeanSigma=0.04,pvalue=0.70977614507521,pvalueTTest=0.750010862342283,
chr13	52513205	52513309	ATP7B	ATP7B00013	-0.0363261156413271	2	-0.00333305178703615	2	0.891400161811672	2	0.891400161811672	NA	NA	SegRatio=0,AbsMeanSigma=0.04,pvalue=0.70977614507521,pvalueTTest=0.750010862342283,
chr13	52513296	52513390	ATP7B	ATP7B00014	0.0147788206391632	2	-0.00333305178703615	2	0.891400161811672	2	0.891400161811672	NA	NA	SegRatio=0,AbsMeanSigma=0.04,pvalue=0.70977614507521,pvalueTTest=0.750010862342283,
chr13	52515190	52515287	ATP7B	ATP7B00015	-0.496861036877066	2	-0.00333305178703615	2	0.891400161811672	2	0.891400161811672	NA	NA	SegRatio=0,AbsMeanSigma=0.04,pvalue=0.70977614507521,pvalueTTest=0.750010862342283,
chr13	52515216	52515326	ATP7B	ATP7B00016	-0.144502807147028	2	-0.00333305178703615	2	0.891400161811672	2	0.891400161811672	NA	NA	SegRatio=0,AbsMeanSigma=0.04,pvalue=0.70977614507521,pvalueTTest=0.750010862342283,
chr13	52515306	52515421	ATP7B	ATP7B00017	0.18131000728423	2	-0.00333305178703615	2	0.891400161811672	2	0.891400161811672	NA	NA	SegRatio=0,AbsMeanSigma=0.04,pvalue=0.70977614507521,pvalueTTest=0.750010862342283,
chr13	52516495	52516613	ATP7B	ATP7B00018	0.14167605101549	2	-0.00333305178703615	2	0.891400161811672	2	0.891400161811672	NA	NA	SegRatio=0,AbsMeanSigma=0.04,pvalue=0.70977614507521,pvalueTTest=0.750010862342283,
chr13	52516560	52516677	ATP7B	ATP7B00019	-0.14732354274446	2	-0.00333305178703615	2	0.891400161811672	2	0.891400161811672	NA	NA	SegRatio=0,AbsMeanSigma=0.04,pvalue=0.70977614507521,pvalueTTest=0.750010862342283,
chr13	52516620	52516734	ATP7B	ATP7B00020	0.0797924934769156	2	-0.00333305178703615	2	0.891400161811672	2	0.891400161811672	NA	NA	SegRatio=0,AbsMeanSigma=0.04,pvalue=0.70977614507521,pvalueTTest=0.750010862342283,
chr13	52518195	52518316	ATP7B	ATP7B00021	-0.283691538278032	2	-0.00333305178703615	2	0.891400161811672	2	0.891400161811672	NA	NA	SegRatio=0,AbsMeanSigma=0.04,pvalue=0.70977614507521,pvalueTTest=0.750010862342283,
chr13	52518271	52518391	ATP7B	ATP7B00022	-0.147780401777387	2	-0.00333305178703615	2	0.891400161811672	2	0.891400161811672	NA	NA	SegRatio=0,AbsMeanSigma=0.04,pvalue=0.70977614507521,pvalueTTest=0.750010862342283,
chr13	52518330	52518448	ATP7B	ATP7B00023	0.165681350179711	2	-0.00333305178703615	2	0.891400161811672	2	0.891400161811672	NA	NA	SegRatio=0,AbsMeanSigma=0.04,pvalue=0.70977614507521,pvalueTTest=0.750010862342283,
chr13	52520350	52520448	ATP7B	ATP7B00024	-0.105858741677391	2	-0.00333305178703615	2	0.891400161811672	2	0.891400161811672	NA	NA	SegRatio=0,AbsMeanSigma=0.04,pvalue=0.70977614507521,pvalueTTest=0.750010862342283,
chr13	52520433	52520557	ATP7B	ATP7B00025	-0.364270125976645	2	-0.00333305178703615	2	0.891400161811672	2	0.891400161811672	NA	NA	SegRatio=0,AbsMeanSigma=0.04,pvalue=0.70977614507521,pvalueTTest=0.750010862342283,
chr13	52520470	52520592	ATP7B	ATP7B00026	-0.0843868856099705	2	-0.00333305178703615	2	0.891400161811672	2	0.891400161811672	NA	NA	SegRatio=0,AbsMeanSigma=0.04,pvalue=0.70977614507521,pvalueTTest=0.750010862342283,
chr13	52520568	52520676	ATP7B	ATP7B00027	-0.15390128259648	2	-0.00333305178703615	2	0.891400161811672	2	0.891400161811672	NA	NA	SegRatio=0,AbsMeanSigma=0.04,pvalue=0.70977614507521,pvalueTTest=0.750010862342283,
chr13	52523774	52523886	ATP7B	ATP7B00028	-0.0375038875564037	2	-0.00333305178703615	2	0.891400161811672	2	0.891400161811672	NA	NA	SegRatio=0,AbsMeanSigma=0.04,pvalue=0.70977614507521,pvalueTTest=0.750010862342283,
chr13	52523887	52523998	ATP7B	ATP7B00029	0.10890573353814	2	-0.00333305178703615	2	0.891400161811672	2	0.891400161811672	NA	NA	SegRatio=0,AbsMeanSigma=0.04,pvalue=0.70977614507521,pvalueTTest=0.750010862342283,
chr13	52524115	52524226	ATP7B	ATP7B00030	0.252607704096691	2	-0.00333305178703615	2	0.891400161811672	2	0.891400161811672	NA	NA	SegRatio=0,AbsMeanSigma=0.04,pvalue=0.70977614507521,pvalueTTest=0.750010862342283,
chr13	52524157	52524273	ATP7B	ATP7B00031	-0.0296529119740783	2	-0.00333305178703615	2	0.891400161811672	2	0.891400161811672	NA	NA	SegRatio=0,AbsMeanSigma=0.04,pvalue=0.70977614507521,pvalueTTest=0.750010862342283,
chr13	52524248	52524342	ATP7B	ATP7B00032	-0.0341440940314948	2	-0.00333305178703615	2	0.891400161811672	2	0.891400161811672	NA	NA	SegRatio=0,AbsMeanSigma=0.04,pvalue=0.70977614507521,pvalueTTest=0.750010862342283,
chr13	52524321	52524432	ATP7B	ATP7B00033	0.276810837654975	2	-0.00333305178703615	2	0.891400161811672	2	0.891400161811672	NA	NA	SegRatio=0,AbsMeanSigma=0.04,pvalue=0.70977614507521,pvalueTTest=0.750010862342283,
chr13	52524422	52524541	ATP7B	ATP7B00034	-0.12583281819768	2	-0.00333305178703615	2	0.891400161811672	2	0.891400161811672	NA	NA	SegRatio=0,AbsMeanSigma=0.04,pvalue=0.70977614507521,pvalueTTest=0.750010862342283,
chr13	52524470	52524590	ATP7B	ATP7B00035	0.10582916992975	2	-0.00333305178703615	2	0.891400161811672	2	0.891400161811672	NA	NA	SegRatio=0,AbsMeanSigma=0.04,pvalue=0.70977614507521,pvalueTTest=0.750010862342283,
chr13	52531629	52531740	ATP7B	ATP7B00036	0.0362394780197388	2	-0.00333305178703615	2	0.891400161811672	2	0.891400161811672	NA	NA	SegRatio=0,AbsMeanSigma=0.04,pvalue=0.70977614507521,pvalueTTest=0.750010862342283,
chr13	52531713	52531824	ATP7B	ATP7B00037	-0.0448870209703406	2	-0.00333305178703615	2	0.891400161811672	2	0.891400161811672	NA	NA	SegRatio=0,AbsMeanSigma=0.04,pvalue=0.70977614507521,pvalueTTest=0.750010862342283,
chr13	52532393	52532512	ATP7B	ATP7B00038	0.222304202047681	2	-0.00333305178703615	2	0.891400161811672	2	0.891400161811672	NA	NA	SegRatio=0,AbsMeanSigma=0.04,pvalue=0.70977614507521,pvalueTTest=0.750010862342283,
chr13	52532451	52532556	ATP7B	ATP7B00039	-0.0693242798732629	2	-0.00333305178703615	2	0.891400161811672	2	0.891400161811672	NA	NA	SegRatio=0,AbsMeanSigma=0.04,pvalue=0.70977614507521,pvalueTTest=0.750010862342283,
chr13	52532524	52532642	ATP7B	ATP7B00040	0.182678673355438	2	-0.00333305178703615	2	0.891400161811672	2	0.891400161811672	NA	NA	SegRatio=0,AbsMeanSigma=0.04,pvalue=0.70977614507521,pvalueTTest=0.750010862342283,
chr13	52532578	52532679	ATP7B	ATP7B00041	0.203801621105244	2	-0.00333305178703615	2	0.891400161811672	2	0.891400161811672	NA	NA	SegRatio=0,AbsMeanSigma=0.04,pvalue=0.70977614507521,pvalueTTest=0.750010862342283,
chr13	52532668	52532784	ATP7B	ATP7B00042	0.122351277433757	2	-0.00333305178703615	2	0.891400161811672	2	0.891400161811672	NA	NA	SegRatio=0,AbsMeanSigma=0.04,pvalue=0.70977614507521,pvalueTTest=0.750010862342283,
chr13	52534209	52534325	ATP7B	ATP7B00043	0.142458363242231	2	-0.00333305178703615	2	0.891400161811672	2	0.891400161811672	NA	NA	SegRatio=0,AbsMeanSigma=0.04,pvalue=0.70977614507521,pvalueTTest=0.750010862342283,
chr13	52534285	52534402	ATP7B	ATP7B00044	-0.248706448546219	2	-0.00333305178703615	2	0.891400161811672	2	0.891400161811672	NA	NA	SegRatio=0,AbsMeanSigma=0.04,pvalue=0.70977614507521,pvalueTTest=0.750010862342283,
chr13	52534347	52534464	ATP7B	ATP7B00045	0.0014427730641514	2	-0.00333305178703615	2	0.891400161811672	2	0.891400161811672	NA	NA	SegRatio=0,AbsMeanSigma=0.04,pvalue=0.70977614507521,pvalueTTest=0.750010862342283,
chr13	52534453	52534557	ATP7B	ATP7B00046	0.113502245565644	2	-0.00333305178703615	2	0.891400161811672	2	0.891400161811672	NA	NA	SegRatio=0,AbsMeanSigma=0.04,pvalue=0.70977614507521,pvalueTTest=0.750010862342283,
chr13	52535935	52536033	ATP7B	ATP7B00047	0.0287223673627294	2	-0.00333305178703615	2	0.891400161811672	2	0.891400161811672	NA	NA	SegRatio=0,AbsMeanSigma=0.04,pvalue=0.70977614507521,pvalueTTest=0.750010862342283,
chr13	52535992	52536094	ATP7B	ATP7B00048	-0.569958050932283	2	-0.00333305178703615	2	0.891400161811672	2	0.891400161811672	NA	NA	SegRatio=0,AbsMeanSigma=0.04,pvalue=0.70977614507521,pvalueTTest=0.750010862342283,
chr13	52538898	52539036	ATP7B	ATP7B00049	NA	2	-0.00333305178703615	2	0.891400161811672	2	0.891400161811672	NA	NA	SegRatio=0,AbsMeanSigma=0.04,pvalue=0.70977614507521,pvalueTTest=0.750010862342283,
chr13	52539036	52539154	ATP7B	ATP7B00050	NA	2	-0.00333305178703615	2	0.891400161811672	2	0.891400161811672	NA	NA	SegRatio=0,AbsMeanSigma=0.04,pvalue=0.70977614507521,pvalueTTest=0.750010862342283,
chr13	52539142	52539238	ATP7B	ATP7B00051	-0.092172012468851	2	-0.00333305178703615	2	0.891400161811672	2	0.891400161811672	NA	NA	SegRatio=0,AbsMeanSigma=0.04,pvalue=0.70977614507521,pvalueTTest=0.750010862342283,
chr13	52542554	52542672	ATP7B	ATP7B00052	0.716019548968976	2	-0.00333305178703615	2	0.891400161811672	2	0.891400161811672	NA	NA	SegRatio=0,AbsMeanSigma=0.04,pvalue=0.70977614507521,pvalueTTest=0.750010862342283,
chr13	52542655	52542765	ATP7B	ATP7B00053	-0.0761725208614016	2	-0.00333305178703615	2	0.891400161811672	2	0.891400161811672	NA	NA	SegRatio=0,AbsMeanSigma=0.04,pvalue=0.70977614507521,pvalueTTest=0.750010862342283,
chr13	52544606	52544725	ATP7B	ATP7B00054	-0.0730037881133427	2	-0.00333305178703615	2	0.891400161811672	2	0.891400161811672	NA	NA	SegRatio=0,AbsMeanSigma=0.04,pvalue=0.70977614507521,pvalueTTest=0.750010862342283,
chr13	52544710	52544823	ATP7B	ATP7B00055	-0.171203568290718	2	-0.00333305178703615	2	0.891400161811672	2	0.891400161811672	NA	NA	SegRatio=0,AbsMeanSigma=0.04,pvalue=0.70977614507521,pvalueTTest=0.750010862342283,
chr13	52544821	52544939	ATP7B	ATP7B00056	-0.617885178066138	2	-0.00333305178703615	2	0.891400161811672	2	0.891400161811672	NA	NA	SegRatio=0,AbsMeanSigma=0.04,pvalue=0.70977614507521,pvalueTTest=0.750010862342283,
chr13	52548017	52548111	ATP7B	ATP7B00057	-0.173678936921935	2	-0.00333305178703615	2	0.891400161811672	2	0.891400161811672	NA	NA	SegRatio=0,AbsMeanSigma=0.04,pvalue=0.70977614507521,pvalueTTest=0.750010862342283,
chr13	52548094	52548209	ATP7B	ATP7B00058	0.19507638054663	2	-0.00333305178703615	2	0.891400161811672	2	0.891400161811672	NA	NA	SegRatio=0,AbsMeanSigma=0.04,pvalue=0.70977614507521,pvalueTTest=0.750010862342283,
chr13	52548160	52548269	ATP7B	ATP7B00059	0.044555974147759	2	-0.00333305178703615	2	0.891400161811672	2	0.891400161811672	NA	NA	SegRatio=0,AbsMeanSigma=0.04,pvalue=0.70977614507521,pvalueTTest=0.750010862342283,
chr13	52548254	52548366	ATP7B	ATP7B00060	0.152725948040736	2	-0.00333305178703615	2	0.891400161811672	2	0.891400161811672	NA	NA	SegRatio=0,AbsMeanSigma=0.04,pvalue=0.70977614507521,pvalueTTest=0.750010862342283,
chr13	52548342	52548443	ATP7B	ATP7B00061	0.11589876529743	2	-0.00333305178703615	2	0.891400161811672	2	0.891400161811672	NA	NA	SegRatio=0,AbsMeanSigma=0.04,pvalue=0.70977614507521,pvalueTTest=0.750010862342283,
chr13	52548414	52548533	ATP7B	ATP7B00062	0.186436468559532	2	-0.00333305178703615	2	0.891400161811672	2	0.891400161811672	NA	NA	SegRatio=0,AbsMeanSigma=0.04,pvalue=0.70977614507521,pvalueTTest=0.750010862342283,
chr13	52548496	52548606	ATP7B	ATP7B00063	-0.100468637350992	2	-0.00333305178703615	2	0.891400161811672	2	0.891400161811672	NA	NA	SegRatio=0,AbsMeanSigma=0.04,pvalue=0.70977614507521,pvalueTTest=0.750010862342283,
chr13	52548557	52548667	ATP7B	ATP7B00064	0.0942174679091047	2	-0.00333305178703615	2	0.891400161811672	2	0.891400161811672	NA	NA	SegRatio=0,AbsMeanSigma=0.04,pvalue=0.70977614507521,pvalueTTest=0.750010862342283,
chr13	52548666	52548777	ATP7B	ATP7B00065	0.187633622063505	2	-0.00333305178703615	2	0.891400161811672	2	0.891400161811672	NA	NA	SegRatio=0,AbsMeanSigma=0.04,pvalue=0.70977614507521,pvalueTTest=0.750010862342283,
chr13	52548756	52548872	ATP7B	ATP7B00066	0.16260589931273	2	-0.00333305178703615	2	0.891400161811672	2	0.891400161811672	NA	NA	SegRatio=0,AbsMeanSigma=0.04,pvalue=0.70977614507521,pvalueTTest=0.750010862342283,
chr13	52548852	52548970	ATP7B	ATP7B00067	-0.511513201697974	2	-0.00333305178703615	2	0.891400161811672	2	0.891400161811672	NA	NA	SegRatio=0,AbsMeanSigma=0.04,pvalue=0.70977614507521,pvalueTTest=0.750010862342283,
chr13	52548953	52549072	ATP7B	ATP7B00068	0.228498754938543	2	-0.00333305178703615	2	0.891400161811672	2	0.891400161811672	NA	NA	SegRatio=0,AbsMeanSigma=0.04,pvalue=0.70977614507521,pvalueTTest=0.750010862342283,
chr13	52549052	52549160	ATP7B	ATP7B00069	0.0972114251092061	2	-0.00333305178703615	2	0.891400161811672	2	0.891400161811672	NA	NA	SegRatio=0,AbsMeanSigma=0.04,pvalue=0.70977614507521,pvalueTTest=0.750010862342283,
chr13	52549127	52549218	ATP7B	ATP7B00070	-0.132134462877037	2	-0.00333305178703615	2	0.891400161811672	2	0.891400161811672	NA	NA	SegRatio=0,AbsMeanSigma=0.04,pvalue=0.70977614507521,pvalueTTest=0.750010862342283,
chr13	52549169	52549277	ATP7B	ATP7B00071	0.0363273109387544	2	-0.00333305178703615	2	0.891400161811672	2	0.891400161811672	NA	NA	SegRatio=0,AbsMeanSigma=0.04,pvalue=0.70977614507521,pvalueTTest=0.750010862342283,
chr13	52549257	52549369	ATP7B	ATP7B00072	-0.14051594409175	2	-0.00333305178703615	2	0.891400161811672	2	0.891400161811672	NA	NA	SegRatio=0,AbsMeanSigma=0.04,pvalue=0.70977614507521,pvalueTTest=0.750010862342283,
chr13	52585380	52585495	ATP7B	ATP7B00073	0.775528586917126	2	-0.00333305178703615	2	0.891400161811672	2	0.891400161811672	NA	NA	SegRatio=0,AbsMeanSigma=0.04,pvalue=0.70977614507521,pvalueTTest=0.750010862342283,
chr16	3293094	3293210	MEFV	MEFV00001	0.173352070499408	2	-0.00913539860792389	2	0.0581538603256899	2	0.0581538603256899	NA	NA	SegRatio=-0.01,AbsMeanSigma=0.08,pvalue=0.504949906980918,pvalueTTest=0.580069699999548,
chr16	3293184	3293298	MEFV	MEFV00002	-0.0468496035809982	2	-0.00913539860792389	2	0.0581538603256899	2	0.0581538603256899	NA	NA	SegRatio=-0.01,AbsMeanSigma=0.08,pvalue=0.504949906980918,pvalueTTest=0.580069699999548,
chr16	3293291	3293409	MEFV	MEFV00003	-0.0359352540487972	2	-0.00913539860792389	2	0.0581538603256899	2	0.0581538603256899	NA	NA	SegRatio=-0.01,AbsMeanSigma=0.08,pvalue=0.504949906980918,pvalueTTest=0.580069699999548,
chr16	3293397	3293500	MEFV	MEFV00004	0.197792914600509	2	-0.00913539860792389	2	0.0581538603256899	2	0.0581538603256899	NA	NA	SegRatio=-0.01,AbsMeanSigma=0.08,pvalue=0.504949906980918,pvalueTTest=0.580069699999548,
chr16	3293425	3293537	MEFV	MEFV00005	0.25350223778357	2	-0.00913539860792389	2	0.0581538603256899	2	0.0581538603256899	NA	NA	SegRatio=-0.01,AbsMeanSigma=0.08,pvalue=0.504949906980918,pvalueTTest=0.580069699999548,
chr16	3293512	3293627	MEFV	MEFV00006	-0.00372440005412789	2	-0.00913539860792389	2	0.0581538603256899	2	0.0581538603256899	NA	NA	SegRatio=-0.01,AbsMeanSigma=0.08,pvalue=0.504949906980918,pvalueTTest=0.580069699999548,
chr16	3293618	3293736	MEFV	MEFV00007	0.100545929378234	2	-0.00913539860792389	2	0.0581538603256899	2	0.0581538603256899	NA	NA	SegRatio=-0.01,AbsMeanSigma=0.08,pvalue=0.504949906980918,pvalueTTest=0.580069699999548,
chr16	3293804	3293922	MEFV	MEFV00008	0.155732894926043	2	-0.00913539860792389	2	0.0581538603256899	2	0.0581538603256899	NA	NA	SegRatio=-0.01,AbsMeanSigma=0.08,pvalue=0.504949906980918,pvalueTTest=0.580069699999548,
chr16	3293903	3294015	MEFV	MEFV00009	NA	2	-0.00913539860792389	2	0.0581538603256899	2	0.0581538603256899	NA	NA	SegRatio=-0.01,AbsMeanSigma=0.08,pvalue=0.504949906980918,pvalueTTest=0.580069699999548,
chr16	3293987	3294082	MEFV	MEFV00010	-0.0965522022729001	2	-0.00913539860792389	2	0.0581538603256899	2	0.0581538603256899	NA	NA	SegRatio=-0.01,AbsMeanSigma=0.08,pvalue=0.504949906980918,pvalueTTest=0.580069699999548,
chr16	3294079	3294196	MEFV	MEFV00011	-0.00888187154757034	2	-0.00913539860792389	2	0.0581538603256899	2	0.0581538603256899	NA	NA	SegRatio=-0.01,AbsMeanSigma=0.08,pvalue=0.504949906980918,pvalueTTest=0.580069699999548,
chr16	3294201	3294319	MEFV	MEFV00012	NA	2	-0.00913539860792389	2	0.0581538603256899	2	0.0581538603256899	NA	NA	SegRatio=-0.01,AbsMeanSigma=0.08,pvalue=0.504949906980918,pvalueTTest=0.580069699999548,
chr16	3294441	3294557	MEFV	MEFV00013	-0.277757745283717	2	-0.00913539860792389	2	0.0581538603256899	2	0.0581538603256899	NA	NA	SegRatio=-0.01,AbsMeanSigma=0.08,pvalue=0.504949906980918,pvalueTTest=0.580069699999548,
chr16	3294550	3294663	MEFV	MEFV00014	0.604395168718783	2	-0.00913539860792389	2	0.0581538603256899	2	0.0581538603256899	q-value=0.00276523682307091, copies=3.5	NA	SegRatio=-0.01,AbsMeanSigma=0.08,pvalue=0.504949906980918,pvalueTTest=0.580069699999548,
chr16	3296490	3296574	MEFV	MEFV00015	0.168526188071881	2	-0.00913539860792389	2	0.0581538603256899	2	0.0581538603256899	NA	NA	SegRatio=-0.01,AbsMeanSigma=0.08,pvalue=0.504949906980918,pvalueTTest=0.580069699999548,
chr16	3296973	3297084	MEFV	MEFV00016	-0.219565311843562	2	-0.00913539860792389	2	0.0581538603256899	2	0.0581538603256899	NA	NA	SegRatio=-0.01,AbsMeanSigma=0.08,pvalue=0.504949906980918,pvalueTTest=0.580069699999548,
chr16	3297031	3297152	MEFV	MEFV00017	0.0136876751806327	2	-0.00913539860792389	2	0.0581538603256899	2	0.0581538603256899	NA	NA	SegRatio=-0.01,AbsMeanSigma=0.08,pvalue=0.504949906980918,pvalueTTest=0.580069699999548,
chr16	3297121	3297225	MEFV	MEFV00018	-0.0503052474427861	2	-0.00913539860792389	2	0.0581538603256899	2	0.0581538603256899	NA	NA	SegRatio=-0.01,AbsMeanSigma=0.08,pvalue=0.504949906980918,pvalueTTest=0.580069699999548,
chr16	3297200	3297335	MEFV	MEFV00019	NA	2	-0.00913539860792389	2	0.0581538603256899	2	0.0581538603256899	NA	NA	SegRatio=-0.01,AbsMeanSigma=0.08,pvalue=0.504949906980918,pvalueTTest=0.580069699999548,
chr16	3298834	3298933	MEFV	MEFV00020	0.0946200391789298	2	-0.00913539860792389	2	0.0581538603256899	2	0.0581538603256899	NA	NA	SegRatio=-0.01,AbsMeanSigma=0.08,pvalue=0.504949906980918,pvalueTTest=0.580069699999548,
chr16	3298923	3299041	MEFV	MEFV00021	0.255138205712612	2	-0.00913539860792389	2	0.0581538603256899	2	0.0581538603256899	NA	NA	SegRatio=-0.01,AbsMeanSigma=0.08,pvalue=0.504949906980918,pvalueTTest=0.580069699999548,
chr16	3299376	3299490	MEFV	MEFV00022	-0.00993510904901128	2	-0.00913539860792389	2	0.0581538603256899	2	0.0581538603256899	NA	NA	SegRatio=-0.01,AbsMeanSigma=0.08,pvalue=0.504949906980918,pvalueTTest=0.580069699999548,
chr16	3299435	3299526	MEFV	MEFV00023	-0.0986192856379213	2	-0.00913539860792389	2	0.0581538603256899	2	0.0581538603256899	NA	NA	SegRatio=-0.01,AbsMeanSigma=0.08,pvalue=0.504949906980918,pvalueTTest=0.580069699999548,
chr16	3299502	3299605	MEFV	MEFV00024	0.285084833122038	2	-0.00913539860792389	2	0.0581538603256899	2	0.0581538603256899	NA	NA	SegRatio=-0.01,AbsMeanSigma=0.08,pvalue=0.504949906980918,pvalueTTest=0.580069699999548,
chr16	3299571	3299713	MEFV	MEFV00025	NA	2	-0.00913539860792389	2	0.0581538603256899	2	0.0581538603256899	NA	NA	SegRatio=-0.01,AbsMeanSigma=0.08,pvalue=0.504949906980918,pvalueTTest=0.580069699999548,
chr16	3299713	3299833	MEFV	MEFV00026	-0.39255183376493	2	-0.00913539860792389	2	0.0581538603256899	2	0.0581538603256899	NA	NA	SegRatio=-0.01,AbsMeanSigma=0.08,pvalue=0.504949906980918,pvalueTTest=0.580069699999548,
chr16	3304034	3304176	MEFV	MEFV00027	NA	2	-0.00913539860792389	2	0.0581538603256899	2	0.0581538603256899	NA	NA	SegRatio=-0.01,AbsMeanSigma=0.08,pvalue=0.504949906980918,pvalueTTest=0.580069699999548,
chr16	3304171	3304282	MEFV	MEFV00028	0.238157730990712	2	-0.00913539860792389	2	0.0581538603256899	2	0.0581538603256899	NA	NA	SegRatio=-0.01,AbsMeanSigma=0.08,pvalue=0.504949906980918,pvalueTTest=0.580069699999548,
chr16	3304260	3304341	MEFV	MEFV00029	NA	2	-0.00913539860792389	2	0.0581538603256899	2	0.0581538603256899	NA	NA	SegRatio=-0.01,AbsMeanSigma=0.08,pvalue=0.504949906980918,pvalueTTest=0.580069699999548,
chr16	3304285	3304371	MEFV	MEFV00030	0.731727752552793	2	-0.00913539860792389	2	0.0581538603256899	2	0.0581538603256899	NA	NA	SegRatio=-0.01,AbsMeanSigma=0.08,pvalue=0.504949906980918,pvalueTTest=0.580069699999548,
chr16	3304590	3304707	MEFV	MEFV00031	NA	2	-0.00913539860792389	2	0.0581538603256899	2	0.0581538603256899	NA	NA	SegRatio=-0.01,AbsMeanSigma=0.08,pvalue=0.504949906980918,pvalueTTest=0.580069699999548,
chr16	3304717	3304833	MEFV	MEFV00032	NA	2	-0.00913539860792389	2	0.0581538603256899	2	0.0581538603256899	NA	NA	SegRatio=-0.01,AbsMeanSigma=0.08,pvalue=0.504949906980918,pvalueTTest=0.580069699999548,
chr16	3306287	3306403	MEFV	MEFV00033	0.0489485125254609	2	-0.00913539860792389	2	0.0581538603256899	2	0.0581538603256899	NA	NA	SegRatio=-0.01,AbsMeanSigma=0.08,pvalue=0.504949906980918,pvalueTTest=0.580069699999548,
chr16	3306400	3306522	MEFV	MEFV00034	0.212373027099027	2	-0.00913539860792389	2	0.0581538603256899	2	0.0581538603256899	NA	NA	SegRatio=-0.01,AbsMeanSigma=0.08,pvalue=0.504949906980918,pvalueTTest=0.580069699999548,
chr16	3306516	3306636	MEFV	MEFV00035	0.130313981042515	2	-0.00913539860792389	2	0.0581538603256899	2	0.0581538603256899	NA	NA	SegRatio=-0.01,AbsMeanSigma=0.08,pvalue=0.504949906980918,pvalueTTest=0.580069699999548,
chr16	68772146	68772258	CDH1	CDH100001	0.275621819039361	2	-0.00913539860792389	2	0.20009187106666	2	0.20009187106666	NA	NA	SegRatio=-0.01,AbsMeanSigma=0.08,pvalue=0.504949906980918,pvalueTTest=0.580069699999548,
chr16	68772269	68772373	CDH1	CDH100002	NA	2	-0.00913539860792389	2	0.20009187106666	2	0.20009187106666	NA	NA	SegRatio=-0.01,AbsMeanSigma=0.08,pvalue=0.504949906980918,pvalueTTest=0.580069699999548,
chr16	68835527	68835643	CDH1	CDH100003	-0.338176341273805	2	-0.00913539860792389	2	0.20009187106666	2	0.20009187106666	NA	NA	SegRatio=-0.01,AbsMeanSigma=0.08,pvalue=0.504949906980918,pvalueTTest=0.580069699999548,
chr16	68835638	68835753	CDH1	CDH100004	-0.00913539860792389	2	-0.00913539860792389	2	0.20009187106666	2	0.20009187106666	NA	NA	SegRatio=-0.01,AbsMeanSigma=0.08,pvalue=0.504949906980918,pvalueTTest=0.580069699999548,
chr16	68835703	68835811	CDH1	CDH100005	0.0320417940336751	2	-0.00913539860792389	2	0.20009187106666	2	0.20009187106666	NA	NA	SegRatio=-0.01,AbsMeanSigma=0.08,pvalue=0.504949906980918,pvalueTTest=0.580069699999548,
chr16	68835809	68835923	CDH1	CDH100006	-0.0794833023196349	2	-0.00913539860792389	2	0.20009187106666	2	0.20009187106666	NA	NA	SegRatio=-0.01,AbsMeanSigma=0.08,pvalue=0.504949906980918,pvalueTTest=0.580069699999548,
chr16	68842285	68842396	CDH1	CDH100007	0.119662851028806	2	-0.00913539860792389	2	0.20009187106666	2	0.20009187106666	NA	NA	SegRatio=-0.01,AbsMeanSigma=0.08,pvalue=0.504949906980918,pvalueTTest=0.580069699999548,
chr16	68842371	68842460	CDH1	CDH100008	-0.0525179882301862	2	-0.00913539860792389	2	0.20009187106666	2	0.20009187106666	NA	NA	SegRatio=-0.01,AbsMeanSigma=0.08,pvalue=0.504949906980918,pvalueTTest=0.580069699999548,
chr16	68842423	68842537	CDH1	CDH100009	-0.0338153316656272	2	-0.00913539860792389	2	0.20009187106666	2	0.20009187106666	NA	NA	SegRatio=-0.01,AbsMeanSigma=0.08,pvalue=0.504949906980918,pvalueTTest=0.580069699999548,
chr16	68842560	68842666	CDH1	CDH100010	-0.0319363515775705	2	-0.00913539860792389	2	0.20009187106666	2	0.20009187106666	NA	NA	SegRatio=-0.01,AbsMeanSigma=0.08,pvalue=0.504949906980918,pvalueTTest=0.580069699999548,
chr16	68842645	68842763	CDH1	CDH100011	-0.107294786540849	2	-0.00913539860792389	2	0.20009187106666	2	0.20009187106666	NA	NA	SegRatio=-0.01,AbsMeanSigma=0.08,pvalue=0.504949906980918,pvalueTTest=0.580069699999548,
chr16	68842748	68842861	CDH1	CDH100012	0.120072998397893	2	-0.00913539860792389	2	0.20009187106666	2	0.20009187106666	NA	NA	SegRatio=-0.01,AbsMeanSigma=0.08,pvalue=0.504949906980918,pvalueTTest=0.580069699999548,
chr16	68844077	68844194	CDH1	CDH100013	-0.150670579653659	2	-0.00913539860792389	2	0.20009187106666	2	0.20009187106666	NA	NA	SegRatio=-0.01,AbsMeanSigma=0.08,pvalue=0.504949906980918,pvalueTTest=0.580069699999548,
chr16	68844185	68844303	CDH1	CDH100014	-0.0691891791129913	2	-0.00913539860792389	2	0.20009187106666	2	0.20009187106666	NA	NA	SegRatio=-0.01,AbsMeanSigma=0.08,pvalue=0.504949906980918,pvalueTTest=0.580069699999548,
chr16	68845538	68845654	CDH1	CDH100015	-0.00288788124486813	2	-0.00913539860792389	2	0.20009187106666	2	0.20009187106666	NA	NA	SegRatio=-0.01,AbsMeanSigma=0.08,pvalue=0.504949906980918,pvalueTTest=0.580069699999548,
chr16	68845586	68845703	CDH1	CDH100016	0.124672109854527	2	-0.00913539860792389	2	0.20009187106666	2	0.20009187106666	NA	NA	SegRatio=-0.01,AbsMeanSigma=0.08,pvalue=0.504949906980918,pvalueTTest=0.580069699999548,
chr16	68845696	68845794	CDH1	CDH100017	0.0713957381070309	2	-0.00913539860792389	2	0.20009187106666	2	0.20009187106666	NA	NA	SegRatio=-0.01,AbsMeanSigma=0.08,pvalue=0.504949906980918,pvalueTTest=0.580069699999548,
chr16	68846015	68846132	CDH1	CDH100018	0.0815386761027941	2	-0.00913539860792389	2	0.20009187106666	2	0.20009187106666	NA	NA	SegRatio=-0.01,AbsMeanSigma=0.08,pvalue=0.504949906980918,pvalueTTest=0.580069699999548,
chr16	68846082	68846196	CDH1	CDH100019	-0.062050050230348	2	-0.00913539860792389	2	0.20009187106666	2	0.20009187106666	NA	NA	SegRatio=-0.01,AbsMeanSigma=0.08,pvalue=0.504949906980918,pvalueTTest=0.580069699999548,
chr16	68847171	68847267	CDH1	CDH100020	-0.0787061615304411	2	-0.00913539860792389	2	0.20009187106666	2	0.20009187106666	NA	NA	SegRatio=-0.01,AbsMeanSigma=0.08,pvalue=0.504949906980918,pvalueTTest=0.580069699999548,
chr16	68847259	68847356	CDH1	CDH100021	-0.0774807657572206	2	-0.00913539860792389	2	0.20009187106666	2	0.20009187106666	NA	NA	SegRatio=-0.01,AbsMeanSigma=0.08,pvalue=0.504949906980918,pvalueTTest=0.580069699999548,
chr16	68847356	68847474	CDH1	CDH100022	-0.11028450797887	2	-0.00913539860792389	2	0.20009187106666	2	0.20009187106666	NA	NA	SegRatio=-0.01,AbsMeanSigma=0.08,pvalue=0.504949906980918,pvalueTTest=0.580069699999548,
chr16	68849351	68849466	CDH1	CDH100023	-0.259993678783455	2	-0.00913539860792389	2	0.20009187106666	2	0.20009187106666	NA	NA	SegRatio=-0.01,AbsMeanSigma=0.08,pvalue=0.504949906980918,pvalueTTest=0.580069699999548,
chr16	68849449	68849569	CDH1	CDH100024	-0.137273521631391	2	-0.00913539860792389	2	0.20009187106666	2	0.20009187106666	NA	NA	SegRatio=-0.01,AbsMeanSigma=0.08,pvalue=0.504949906980918,pvalueTTest=0.580069699999548,
chr16	68849544	68849633	CDH1	CDH100025	-0.154634302129937	2	-0.00913539860792389	2	0.20009187106666	2	0.20009187106666	NA	NA	SegRatio=-0.01,AbsMeanSigma=0.08,pvalue=0.504949906980918,pvalueTTest=0.580069699999548,
chr16	68849621	68849738	CDH1	CDH100026	-0.178754684055388	2	-0.00913539860792389	2	0.20009187106666	2	0.20009187106666	NA	NA	SegRatio=-0.01,AbsMeanSigma=0.08,pvalue=0.504949906980918,pvalueTTest=0.580069699999548,
chr16	68853155	68853273	CDH1	CDH100027	-0.0100697581031977	2	-0.00913539860792389	2	0.20009187106666	2	0.20009187106666	NA	NA	SegRatio=-0.01,AbsMeanSigma=0.08,pvalue=0.504949906980918,pvalueTTest=0.580069699999548,
chr16	68853250	68853340	CDH1	CDH100028	0.00106661493810266	2	-0.00913539860792389	2	0.20009187106666	2	0.20009187106666	NA	NA	SegRatio=-0.01,AbsMeanSigma=0.08,pvalue=0.504949906980918,pvalueTTest=0.580069699999548,
chr16	68853334	68853444	CDH1	CDH100029	-0.0456399972962899	2	-0.00913539860792389	2	0.20009187106666	2	0.20009187106666	NA	NA	SegRatio=-0.01,AbsMeanSigma=0.08,pvalue=0.504949906980918,pvalueTTest=0.580069699999548,
chr16	68855874	68855991	CDH1	CDH100030	-0.0182564763644588	2	-0.00913539860792389	2	0.20009187106666	2	0.20009187106666	NA	NA	SegRatio=-0.01,AbsMeanSigma=0.08,pvalue=0.504949906980918,pvalueTTest=0.580069699999548,
chr16	68855951	68856065	CDH1	CDH100031	-0.0999796136161527	2	-0.00913539860792389	2	0.20009187106666	2	0.20009187106666	NA	NA	SegRatio=-0.01,AbsMeanSigma=0.08,pvalue=0.504949906980918,pvalueTTest=0.580069699999548,
chr16	68856035	68856153	CDH1	CDH100032	NA	2	-0.00913539860792389	2	0.20009187106666	2	0.20009187106666	NA	NA	SegRatio=-0.01,AbsMeanSigma=0.08,pvalue=0.504949906980918,pvalueTTest=0.580069699999548,
chr16	68857279	68857394	CDH1	CDH100033	-0.121671908007675	2	-0.00913539860792389	2	0.20009187106666	2	0.20009187106666	NA	NA	SegRatio=-0.01,AbsMeanSigma=0.08,pvalue=0.504949906980918,pvalueTTest=0.580069699999548,
chr16	68857394	68857507	CDH1	CDH100034	0.0734634403599351	2	-0.00913539860792389	2	0.20009187106666	2	0.20009187106666	NA	NA	SegRatio=-0.01,AbsMeanSigma=0.08,pvalue=0.504949906980918,pvalueTTest=0.580069699999548,
chr16	68857479	68857578	CDH1	CDH100035	0.109684921062188	2	-0.00913539860792389	2	0.20009187106666	2	0.20009187106666	NA	NA	SegRatio=-0.01,AbsMeanSigma=0.08,pvalue=0.504949906980918,pvalueTTest=0.580069699999548,
chr16	68862054	68862173	CDH1	CDH100036	0.0732232303749845	2	-0.00913539860792389	2	0.20009187106666	2	0.20009187106666	NA	NA	SegRatio=-0.01,AbsMeanSigma=0.08,pvalue=0.504949906980918,pvalueTTest=0.580069699999548,
chr16	68862138	68862243	CDH1	CDH100037	0.159016563602905	2	-0.00913539860792389	2	0.20009187106666	2	0.20009187106666	NA	NA	SegRatio=-0.01,AbsMeanSigma=0.08,pvalue=0.504949906980918,pvalueTTest=0.580069699999548,
chr16	68863499	68863610	CDH1	CDH100038	-0.151158362083424	2	-0.00913539860792389	2	0.20009187106666	2	0.20009187106666	NA	NA	SegRatio=-0.01,AbsMeanSigma=0.08,pvalue=0.504949906980918,pvalueTTest=0.580069699999548,
chr16	68863568	68863671	CDH1	CDH100039	0.343912959840719	2	-0.00913539860792389	2	0.20009187106666	2	0.20009187106666	NA	NA	SegRatio=-0.01,AbsMeanSigma=0.08,pvalue=0.504949906980918,pvalueTTest=0.580069699999548,
chr16	68863615	68863733	CDH1	CDH100040	0.0323514708066233	2	-0.00913539860792389	2	0.20009187106666	2	0.20009187106666	NA	NA	SegRatio=-0.01,AbsMeanSigma=0.08,pvalue=0.504949906980918,pvalueTTest=0.580069699999548,
chr16	68867165	68867280	CDH1	CDH100041	0.0615692143009656	2	-0.00913539860792389	2	0.20009187106666	2	0.20009187106666	NA	NA	SegRatio=-0.01,AbsMeanSigma=0.08,pvalue=0.504949906980918,pvalueTTest=0.580069699999548,
chr16	68867212	68867325	CDH1	CDH100042	-0.0611996476675073	2	-0.00913539860792389	2	0.20009187106666	2	0.20009187106666	NA	NA	SegRatio=-0.01,AbsMeanSigma=0.08,pvalue=0.504949906980918,pvalueTTest=0.580069699999548,
chr16	68867314	68867432	CDH1	CDH100043	-0.555612382240344	2	-0.00913539860792389	2	0.20009187106666	2	0.20009187106666	NA	NA	SegRatio=-0.01,AbsMeanSigma=0.08,pvalue=0.504949906980918,pvalueTTest=0.580069699999548,
chr19	4090533	4090667	MAP2K2	MAP2K200001	NA	2	0.0966148572368255	2	0.201701976943773	2	0.201701976943773	NA	NA	SegRatio=0.1,AbsMeanSigma=0.51,pvalue=0.0112253479068969,pvalueTTest=0.156071478409022,
chr19	4090653	4090742	MAP2K2	MAP2K200002	0.149568506668016	2	0.0966148572368255	2	0.201701976943773	2	0.201701976943773	NA	NA	SegRatio=0.1,AbsMeanSigma=0.51,pvalue=0.0112253479068969,pvalueTTest=0.156071478409022,
chr19	4094392	4094501	MAP2K2	MAP2K200003	0.012343187648984	2	0.0966148572368255	2	0.201701976943773	2	0.201701976943773	NA	NA	SegRatio=0.1,AbsMeanSigma=0.51,pvalue=0.0112253479068969,pvalueTTest=0.156071478409022,
chr19	4094493	4094613	MAP2K2	MAP2K200004	NA	2	0.0966148572368255	2	0.201701976943773	2	0.201701976943773	NA	NA	SegRatio=0.1,AbsMeanSigma=0.51,pvalue=0.0112253479068969,pvalueTTest=0.156071478409022,
chr19	4095343	4095435	MAP2K2	MAP2K200005	0.0582674675983183	2	0.0966148572368255	2	0.201701976943773	2	0.201701976943773	NA	NA	SegRatio=0.1,AbsMeanSigma=0.51,pvalue=0.0112253479068969,pvalueTTest=0.156071478409022,
chr19	4095403	4095520	MAP2K2	MAP2K200006	-0.241977355459153	2	0.0966148572368255	2	0.201701976943773	2	0.201701976943773	NA	NA	SegRatio=0.1,AbsMeanSigma=0.51,pvalue=0.0112253479068969,pvalueTTest=0.156071478409022,
chr19	4097184	4097325	MAP2K2	MAP2K200007	NA	2	0.0966148572368255	2	0.201701976943773	2	0.201701976943773	NA	NA	SegRatio=0.1,AbsMeanSigma=0.51,pvalue=0.0112253479068969,pvalueTTest=0.156071478409022,
chr19	4097311	4097451	MAP2K2	MAP2K200008	-0.161028015102555	2	0.0966148572368255	2	0.201701976943773	2	0.201701976943773	NA	NA	SegRatio=0.1,AbsMeanSigma=0.51,pvalue=0.0112253479068969,pvalueTTest=0.156071478409022,
chr19	4099181	4099280	MAP2K2	MAP2K200009	NA	2	0.0966148572368255	2	0.201701976943773	2	0.201701976943773	NA	NA	SegRatio=0.1,AbsMeanSigma=0.51,pvalue=0.0112253479068969,pvalueTTest=0.156071478409022,
chr19	4099258	4099358	MAP2K2	MAP2K200010	NA	2	0.0966148572368255	2	0.201701976943773	2	0.201701976943773	NA	NA	SegRatio=0.1,AbsMeanSigma=0.51,pvalue=0.0112253479068969,pvalueTTest=0.156071478409022,
chr19	4099301	4099386	MAP2K2	MAP2K200011	-0.227096709437669	2	0.0966148572368255	2	0.201701976943773	2	0.201701976943773	NA	NA	SegRatio=0.1,AbsMeanSigma=0.51,pvalue=0.0112253479068969,pvalueTTest=0.156071478409022,
chr19	4099379	4099501	MAP2K2	MAP2K200012	0.0966148572368255	2	0.0966148572368255	2	0.201701976943773	2	0.201701976943773	NA	NA	SegRatio=0.1,AbsMeanSigma=0.51,pvalue=0.0112253479068969,pvalueTTest=0.156071478409022,
chr19	4101027	4101132	MAP2K2	MAP2K200013	0.236256944101117	2	0.0966148572368255	2	0.201701976943773	2	0.201701976943773	NA	NA	SegRatio=0.1,AbsMeanSigma=0.51,pvalue=0.0112253479068969,pvalueTTest=0.156071478409022,
chr19	4101128	4101236	MAP2K2	MAP2K200014	NA	2	0.0966148572368255	2	0.201701976943773	2	0.201701976943773	NA	NA	SegRatio=0.1,AbsMeanSigma=0.51,pvalue=0.0112253479068969,pvalueTTest=0.156071478409022,
chr19	4101238	4101358	MAP2K2	MAP2K200015	0.0768499025413287	2	0.0966148572368255	2	0.201701976943773	2	0.201701976943773	NA	NA	SegRatio=0.1,AbsMeanSigma=0.51,pvalue=0.0112253479068969,pvalueTTest=0.156071478409022,
chr19	4102294	4102416	MAP2K2	MAP2K200016	NA	2	0.0966148572368255	2	0.201701976943773	2	0.201701976943773	NA	NA	SegRatio=0.1,AbsMeanSigma=0.51,pvalue=0.0112253479068969,pvalueTTest=0.156071478409022,
chr19	4102388	4102463	MAP2K2	MAP2K200017	0.668446522044042	2	0.0966148572368255	2	0.201701976943773	2	0.201701976943773	NA	NA	SegRatio=0.1,AbsMeanSigma=0.51,pvalue=0.0112253479068969,pvalueTTest=0.156071478409022,
chr19	4102466	4102606	MAP2K2	MAP2K200018	NA	2	0.0966148572368255	2	0.201701976943773	2	0.201701976943773	NA	NA	SegRatio=0.1,AbsMeanSigma=0.51,pvalue=0.0112253479068969,pvalueTTest=0.156071478409022,
chr19	4110456	4110576	MAP2K2	MAP2K200019	0.132892995333303	2	0.0966148572368255	2	0.201701976943773	2	0.201701976943773	NA	NA	SegRatio=0.1,AbsMeanSigma=0.51,pvalue=0.0112253479068969,pvalueTTest=0.156071478409022,
chr19	4110523	4110640	MAP2K2	MAP2K200020	0.197453252925432	2	0.0966148572368255	2	0.201701976943773	2	0.201701976943773	NA	NA	SegRatio=0.1,AbsMeanSigma=0.51,pvalue=0.0112253479068969,pvalueTTest=0.156071478409022,
chr19	4110586	4110694	MAP2K2	MAP2K200021	0.164800553947585	2	0.0966148572368255	2	0.201701976943773	2	0.201701976943773	NA	NA	SegRatio=0.1,AbsMeanSigma=0.51,pvalue=0.0112253479068969,pvalueTTest=0.156071478409022,
chr19	4117331	4117448	MAP2K2	MAP2K200022	0.0225834819507717	2	0.0966148572368255	2	0.201701976943773	2	0.201701976943773	NA	NA	SegRatio=0.1,AbsMeanSigma=0.51,pvalue=0.0112253479068969,pvalueTTest=0.156071478409022,
chr19	4117431	4117544	MAP2K2	MAP2K200023	NA	2	0.0966148572368255	2	0.201701976943773	2	0.201701976943773	NA	NA	SegRatio=0.1,AbsMeanSigma=0.51,pvalue=0.0112253479068969,pvalueTTest=0.156071478409022,
chr19	4117498	4117619	MAP2K2	MAP2K200024	NA	2	0.0966148572368255	2	0.201701976943773	2	0.201701976943773	NA	NA	SegRatio=0.1,AbsMeanSigma=0.51,pvalue=0.0112253479068969,pvalueTTest=0.156071478409022,
chr19	4117549	4117656	MAP2K2	MAP2K200025	0.0775877415368811	2	0.0966148572368255	2	0.201701976943773	2	0.201701976943773	NA	NA	SegRatio=0.1,AbsMeanSigma=0.51,pvalue=0.0112253479068969,pvalueTTest=0.156071478409022,
chr20	32981586	32981700	ITCH	ITCH00001	0.130016474364521	2	-0.0886566835968229	2	0.0223006015879534	2	0.0223006015879534	NA	NA	SegRatio=-0.09,AbsMeanSigma=0.9,pvalue=0.00687527323125503,pvalueTTest=0.146770766703365,
chr20	32981622	32981743	ITCH	ITCH00002	-0.298463927855087	2	-0.0886566835968229	2	0.0223006015879534	2	0.0223006015879534	NA	NA	SegRatio=-0.09,AbsMeanSigma=0.9,pvalue=0.00687527323125503,pvalueTTest=0.146770766703365,
chr20	32989378	32989470	ITCH	ITCH00003	-0.0886566835968229	2	-0.0886566835968229	2	0.0223006015879534	2	0.0223006015879534	NA	NA	SegRatio=-0.09,AbsMeanSigma=0.9,pvalue=0.00687527323125503,pvalueTTest=0.146770766703365,
chr20	32989471	32989583	ITCH	ITCH00004	-0.251000182111078	2	-0.0886566835968229	2	0.0223006015879534	2	0.0223006015879534	NA	NA	SegRatio=-0.09,AbsMeanSigma=0.9,pvalue=0.00687527323125503,pvalueTTest=0.146770766703365,
chr20	32996420	32996528	ITCH	ITCH00005	0.107505334108663	2	-0.0886566835968229	2	0.0223006015879534	2	0.0223006015879534	NA	NA	SegRatio=-0.09,AbsMeanSigma=0.9,pvalue=0.00687527323125503,pvalueTTest=0.146770766703365,
chr20	32996468	32996565	ITCH	ITCH00006	-0.204979165731713	2	-0.0886566835968229	2	0.0223006015879534	2	0.0223006015879534	NA	NA	SegRatio=-0.09,AbsMeanSigma=0.9,pvalue=0.00687527323125503,pvalueTTest=0.146770766703365,
chr20	32996521	32996630	ITCH	ITCH00007	0.179232310952789	2	-0.0886566835968229	2	0.0223006015879534	2	0.0223006015879534	NA	NA	SegRatio=-0.09,AbsMeanSigma=0.9,pvalue=0.00687527323125503,pvalueTTest=0.146770766703365,
chr20	33000283	33000392	ITCH	ITCH00008	-0.243416261265149	2	-0.0886566835968229	2	0.0223006015879534	2	0.0223006015879534	NA	NA	SegRatio=-0.09,AbsMeanSigma=0.9,pvalue=0.00687527323125503,pvalueTTest=0.146770766703365,
chr20	33000380	33000464	ITCH	ITCH00009	-1.81927969819335	2	-0.0528046821939237	2	0.0223006015879534	2	0.0223006015879534	NA	NA	SegRatio=-0.05,AbsMeanSigma=0.43,pvalue=0.00348907729590879,pvalueTTest=0.0450233725516174,
chr20	33001509	33001624	ITCH	ITCH00010	-0.0165602050762078	2	-0.0528046821939237	2	0.0223006015879534	2	0.0223006015879534	NA	NA	SegRatio=-0.05,AbsMeanSigma=0.43,pvalue=0.00348907729590879,pvalueTTest=0.0450233725516174,
chr20	33001623	33001732	ITCH	ITCH00011	-0.0275802894386761	2	-0.0528046821939237	2	0.0223006015879534	2	0.0223006015879534	NA	NA	SegRatio=-0.05,AbsMeanSigma=0.43,pvalue=0.00348907729590879,pvalueTTest=0.0450233725516174,
chr20	33005050	33005161	ITCH	ITCH00012	0.11689084815589	2	-0.0528046821939237	2	0.0223006015879534	2	0.0223006015879534	NA	NA	SegRatio=-0.05,AbsMeanSigma=0.43,pvalue=0.00348907729590879,pvalueTTest=0.0450233725516174,
chr20	33012258	33012358	ITCH	ITCH00013	-0.125353501459034	2	-0.0528046821939237	2	0.0223006015879534	2	0.0223006015879534	NA	NA	SegRatio=-0.05,AbsMeanSigma=0.43,pvalue=0.00348907729590879,pvalueTTest=0.0450233725516174,
chr20	33026204	33026305	ITCH	ITCH00014	-0.0887965857877453	2	-0.0528046821939237	2	0.0223006015879534	2	0.0223006015879534	NA	NA	SegRatio=-0.05,AbsMeanSigma=0.43,pvalue=0.00348907729590879,pvalueTTest=0.0450233725516174,
chr20	33026275	33026394	ITCH	ITCH00015	0.0825544214408698	2	-0.0528046821939237	2	0.0223006015879534	2	0.0223006015879534	NA	NA	SegRatio=-0.05,AbsMeanSigma=0.43,pvalue=0.00348907729590879,pvalueTTest=0.0450233725516174,
chr20	33026392	33026502	ITCH	ITCH00016	-0.398718941686249	2	-0.0528046821939237	2	0.0223006015879534	2	0.0223006015879534	NA	NA	SegRatio=-0.05,AbsMeanSigma=0.43,pvalue=0.00348907729590879,pvalueTTest=0.0450233725516174,
chr20	33027860	33027974	ITCH	ITCH00017	NA	2	-0.0528046821939237	2	0.0223006015879534	2	0.0223006015879534	NA	NA	SegRatio=-0.05,AbsMeanSigma=0.43,pvalue=0.00348907729590879,pvalueTTest=0.0450233725516174,
chr20	33027971	33028083	ITCH	ITCH00018	0.0128847106830955	2	-0.0528046821939237	2	0.0223006015879534	2	0.0223006015879534	NA	NA	SegRatio=-0.05,AbsMeanSigma=0.43,pvalue=0.00348907729590879,pvalueTTest=0.0450233725516174,
chr20	33028067	33028179	ITCH	ITCH00019	0.00728342126005711	2	-0.0528046821939237	2	0.0223006015879534	2	0.0223006015879534	NA	NA	SegRatio=-0.05,AbsMeanSigma=0.43,pvalue=0.00348907729590879,pvalueTTest=0.0450233725516174,
chr20	33029980	33030088	ITCH	ITCH00020	-0.0794590385956362	2	-0.0528046821939237	2	0.0223006015879534	2	0.0223006015879534	NA	NA	SegRatio=-0.05,AbsMeanSigma=0.43,pvalue=0.00348907729590879,pvalueTTest=0.0450233725516174,
chr20	33030086	33030201	ITCH	ITCH00021	-0.613342979422039	2	-0.0528046821939237	2	0.0223006015879534	2	0.0223006015879534	NA	NA	SegRatio=-0.05,AbsMeanSigma=0.43,pvalue=0.00348907729590879,pvalueTTest=0.0450233725516174,
chr20	33033062	33033147	ITCH	ITCH00022	-0.155455096892862	2	-0.0528046821939237	2	0.0223006015879534	2	0.0223006015879534	NA	NA	SegRatio=-0.05,AbsMeanSigma=0.43,pvalue=0.00348907729590879,pvalueTTest=0.0450233725516174,
chr20	33033141	33033255	ITCH	ITCH00023	-0.0384067071880655	2	-0.0528046821939237	2	0.0223006015879534	2	0.0223006015879534	NA	NA	SegRatio=-0.05,AbsMeanSigma=0.43,pvalue=0.00348907729590879,pvalueTTest=0.0450233725516174,
chr20	33033237	33033357	ITCH	ITCH00024	-0.153659940594097	2	-0.0528046821939237	2	0.0223006015879534	2	0.0223006015879534	NA	NA	SegRatio=-0.05,AbsMeanSigma=0.43,pvalue=0.00348907729590879,pvalueTTest=0.0450233725516174,
chr20	33037176	33037290	ITCH	ITCH00025	NA	2	-0.0528046821939237	2	0.0223006015879534	2	0.0223006015879534	NA	NA	SegRatio=-0.05,AbsMeanSigma=0.43,pvalue=0.00348907729590879,pvalueTTest=0.0450233725516174,
chr20	33037272	33037387	ITCH	ITCH00026	-0.171947214230823	2	-0.0528046821939237	2	0.0223006015879534	2	0.0223006015879534	NA	NA	SegRatio=-0.05,AbsMeanSigma=0.43,pvalue=0.00348907729590879,pvalueTTest=0.0450233725516174,
chr20	33045155	33045243	ITCH	ITCH00027	-0.026721997925473	2	-0.0528046821939237	2	0.0223006015879534	2	0.0223006015879534	NA	NA	SegRatio=-0.05,AbsMeanSigma=0.43,pvalue=0.00348907729590879,pvalueTTest=0.0450233725516174,
chr20	33045234	33045346	ITCH	ITCH00028	0.384385481033537	2	-0.0528046821939237	2	0.0223006015879534	2	0.0223006015879534	NA	NA	SegRatio=-0.05,AbsMeanSigma=0.43,pvalue=0.00348907729590879,pvalueTTest=0.0450233725516174,
chr20	33049855	33049969	ITCH	ITCH00029	NA	2	-0.0528046821939237	2	0.0223006015879534	2	0.0223006015879534	NA	NA	SegRatio=-0.05,AbsMeanSigma=0.43,pvalue=0.00348907729590879,pvalueTTest=0.0450233725516174,
chr20	33049908	33050016	ITCH	ITCH00030	-0.0219908438597086	2	-0.0528046821939237	2	0.0223006015879534	2	0.0223006015879534	NA	NA	SegRatio=-0.05,AbsMeanSigma=0.43,pvalue=0.00348907729590879,pvalueTTest=0.0450233725516174,
chr20	33049993	33050092	ITCH	ITCH00031	0.153817622855038	2	-0.0528046821939237	2	0.0223006015879534	2	0.0223006015879534	NA	NA	SegRatio=-0.05,AbsMeanSigma=0.43,pvalue=0.00348907729590879,pvalueTTest=0.0450233725516174,
chr20	33057767	33057872	ITCH	ITCH00032	-0.291286059048575	2	-0.0528046821939237	2	0.0223006015879534	2	0.0223006015879534	NA	NA	SegRatio=-0.05,AbsMeanSigma=0.43,pvalue=0.00348907729590879,pvalueTTest=0.0450233725516174,
chr20	33057873	33057984	ITCH	ITCH00033	0.0919099413387367	2	-0.0528046821939237	2	0.0223006015879534	2	0.0223006015879534	NA	NA	SegRatio=-0.05,AbsMeanSigma=0.43,pvalue=0.00348907729590879,pvalueTTest=0.0450233725516174,
chr20	33059221	33059316	ITCH	ITCH00034	-0.212272837375985	2	-0.0528046821939237	2	0.0223006015879534	2	0.0223006015879534	NA	NA	SegRatio=-0.05,AbsMeanSigma=0.43,pvalue=0.00348907729590879,pvalueTTest=0.0450233725516174,
chr20	33059280	33059396	ITCH	ITCH00035	0.12322968069631	2	-0.0528046821939237	2	0.0223006015879534	2	0.0223006015879534	NA	NA	SegRatio=-0.05,AbsMeanSigma=0.43,pvalue=0.00348907729590879,pvalueTTest=0.0450233725516174,
chr20	33065511	33065603	ITCH	ITCH00036	-0.0528046821939237	2	-0.0528046821939237	2	0.0223006015879534	2	0.0223006015879534	NA	NA	SegRatio=-0.05,AbsMeanSigma=0.43,pvalue=0.00348907729590879,pvalueTTest=0.0450233725516174,
chr20	33065600	33065707	ITCH	ITCH00037	-0.0561723322957205	2	-0.0528046821939237	2	0.0223006015879534	2	0.0223006015879534	NA	NA	SegRatio=-0.05,AbsMeanSigma=0.43,pvalue=0.00348907729590879,pvalueTTest=0.0450233725516174,
chr20	33067391	33067503	ITCH	ITCH00038	0.175286333922052	2	-0.0528046821939237	2	0.0223006015879534	2	0.0223006015879534	NA	NA	SegRatio=-0.05,AbsMeanSigma=0.43,pvalue=0.00348907729590879,pvalueTTest=0.0450233725516174,
chr20	33067489	33067602	ITCH	ITCH00039	0.117139693857776	2	-0.0528046821939237	2	0.0223006015879534	2	0.0223006015879534	NA	NA	SegRatio=-0.05,AbsMeanSigma=0.43,pvalue=0.00348907729590879,pvalueTTest=0.0450233725516174,
chr20	33067550	33067648	ITCH	ITCH00040	0.0108603953822269	2	-0.0528046821939237	2	0.0223006015879534	2	0.0223006015879534	NA	NA	SegRatio=-0.05,AbsMeanSigma=0.43,pvalue=0.00348907729590879,pvalueTTest=0.0450233725516174,
chr20	33068319	33068456	ITCH	ITCH00041	0.301977643985181	2	-0.0528046821939237	2	0.0223006015879534	2	0.0223006015879534	NA	NA	SegRatio=-0.05,AbsMeanSigma=0.43,pvalue=0.00348907729590879,pvalueTTest=0.0450233725516174,
chr20	33068422	33068522	ITCH	ITCH00042	0.0760805150792649	2	-0.0528046821939237	2	0.0223006015879534	2	0.0223006015879534	NA	NA	SegRatio=-0.05,AbsMeanSigma=0.43,pvalue=0.00348907729590879,pvalueTTest=0.0450233725516174,
chr20	33068494	33068607	ITCH	ITCH00043	NA	2	-0.0528046821939237	2	0.0223006015879534	2	0.0223006015879534	NA	NA	SegRatio=-0.05,AbsMeanSigma=0.43,pvalue=0.00348907729590879,pvalueTTest=0.0450233725516174,
chr20	33068847	33068958	ITCH	ITCH00044	0.127980915035293	2	-0.0528046821939237	2	0.0223006015879534	2	0.0223006015879534	NA	NA	SegRatio=-0.05,AbsMeanSigma=0.43,pvalue=0.00348907729590879,pvalueTTest=0.0450233725516174,
chr20	33068939	33069048	ITCH	ITCH00045	0.279979704065436	2	-0.0528046821939237	2	0.0223006015879534	2	0.0223006015879534	NA	NA	SegRatio=-0.05,AbsMeanSigma=0.43,pvalue=0.00348907729590879,pvalueTTest=0.0450233725516174,
chr20	33077048	33077158	ITCH	ITCH00046	-0.327755835248106	2	-0.0528046821939237	2	0.0223006015879534	2	0.0223006015879534	NA	NA	SegRatio=-0.05,AbsMeanSigma=0.43,pvalue=0.00348907729590879,pvalueTTest=0.0450233725516174,
chr20	33077158	33077259	ITCH	ITCH00047	-0.53986102876553	2	-0.0528046821939237	2	0.0223006015879534	2	0.0223006015879534	NA	NA	SegRatio=-0.05,AbsMeanSigma=0.43,pvalue=0.00348907729590879,pvalueTTest=0.0450233725516174,
chr20	33077575	33077678	ITCH	ITCH00048	-0.0826130131351928	2	-0.0528046821939237	2	0.0223006015879534	2	0.0223006015879534	NA	NA	SegRatio=-0.05,AbsMeanSigma=0.43,pvalue=0.00348907729590879,pvalueTTest=0.0450233725516174,
chr20	33077675	33077790	ITCH	ITCH00049	-0.044901708210891	2	-0.0528046821939237	2	0.0223006015879534	2	0.0223006015879534	NA	NA	SegRatio=-0.05,AbsMeanSigma=0.43,pvalue=0.00348907729590879,pvalueTTest=0.0450233725516174,
chr20	33080263	33080376	ITCH	ITCH00050	-0.20255175542849	2	-0.0528046821939237	2	0.0223006015879534	2	0.0223006015879534	NA	NA	SegRatio=-0.05,AbsMeanSigma=0.43,pvalue=0.00348907729590879,pvalueTTest=0.0450233725516174,
chr20	33080367	33080484	ITCH	ITCH00051	-0.0733982572510875	2	-0.0528046821939237	2	0.0223006015879534	2	0.0223006015879534	NA	NA	SegRatio=-0.05,AbsMeanSigma=0.43,pvalue=0.00348907729590879,pvalueTTest=0.0450233725516174,
chr20	33092096	33092205	ITCH	ITCH00052	-0.174069165909484	2	-0.0528046821939237	2	0.0223006015879534	2	0.0223006015879534	NA	NA	SegRatio=-0.05,AbsMeanSigma=0.43,pvalue=0.00348907729590879,pvalueTTest=0.0450233725516174,
chr20	33092205	33092316	ITCH	ITCH00053	-0.349556324274979	2	-0.0528046821939237	2	0.0223006015879534	2	0.0223006015879534	NA	NA	SegRatio=-0.05,AbsMeanSigma=0.43,pvalue=0.00348907729590879,pvalueTTest=0.0450233725516174,
chr20	33095464	33095575	ITCH	ITCH00054	-0.116565963228909	2	-0.0528046821939237	2	0.0223006015879534	2	0.0223006015879534	NA	NA	SegRatio=-0.05,AbsMeanSigma=0.43,pvalue=0.00348907729590879,pvalueTTest=0.0450233725516174,
chr20	33095548	33095643	ITCH	ITCH00055	-0.0922797220399066	2	-0.0528046821939237	2	0.0223006015879534	2	0.0223006015879534	NA	NA	SegRatio=-0.05,AbsMeanSigma=0.43,pvalue=0.00348907729590879,pvalueTTest=0.0450233725516174,
chr21	17135161	17135272	USP25	USP2500001	-0.00305681717112616	2	-0.0671606739525343	2	0.0108536866023135	2	0.0108536866023135	NA	NA	SegRatio=-0.07,AbsMeanSigma=0.6,pvalue=1.43990461114252e-14,pvalueTTest=2.93126381664818e-07,
chr21	17135248	17135318	USP25	USP2500002	-0.0651168599408769	2	-0.0671606739525343	2	0.0108536866023135	2	0.0108536866023135	NA	NA	SegRatio=-0.07,AbsMeanSigma=0.6,pvalue=1.43990461114252e-14,pvalueTTest=2.93126381664818e-07,
chr21	17138241	17138354	USP25	USP2500003	NA	2	-0.0671606739525343	2	0.0108536866023135	2	0.0108536866023135	NA	NA	SegRatio=-0.07,AbsMeanSigma=0.6,pvalue=1.43990461114252e-14,pvalueTTest=2.93126381664818e-07,
chr21	17138337	17138445	USP25	USP2500004	-0.139699104345795	2	-0.0671606739525343	2	0.0108536866023135	2	0.0108536866023135	NA	NA	SegRatio=-0.07,AbsMeanSigma=0.6,pvalue=1.43990461114252e-14,pvalueTTest=2.93126381664818e-07,
chr21	17138423	17138534	USP25	USP2500005	-1.15384496668195	2	-0.0671606739525343	2	0.0108536866023135	2	0.0108536866023135	q-value=0.00161922796223342, copies=0.5	NA	SegRatio=-0.07,AbsMeanSigma=0.6,pvalue=1.43990461114252e-14,pvalueTTest=2.93126381664818e-07,
chr21	17150138	17150250	USP25	USP2500006	NA	2	-0.0671606739525343	2	0.0108536866023135	2	0.0108536866023135	NA	NA	SegRatio=-0.07,AbsMeanSigma=0.6,pvalue=1.43990461114252e-14,pvalueTTest=2.93126381664818e-07,
chr21	17150231	17150329	USP25	USP2500007	0.0102927146667058	2	-0.0671606739525343	2	0.0108536866023135	2	0.0108536866023135	NA	NA	SegRatio=-0.07,AbsMeanSigma=0.6,pvalue=1.43990461114252e-14,pvalueTTest=2.93126381664818e-07,
chr21	17163768	17163880	USP25	USP2500008	-0.252798428343255	2	-0.0671606739525343	2	0.0108536866023135	2	0.0108536866023135	NA	NA	SegRatio=-0.07,AbsMeanSigma=0.6,pvalue=1.43990461114252e-14,pvalueTTest=2.93126381664818e-07,
chr21	17163874	17163968	USP25	USP2500009	-0.0461476256221072	2	-0.0671606739525343	2	0.0108536866023135	2	0.0108536866023135	NA	NA	SegRatio=-0.07,AbsMeanSigma=0.6,pvalue=1.43990461114252e-14,pvalueTTest=2.93126381664818e-07,
chr21	17163910	17164022	USP25	USP2500010	-0.175749820613605	2	-0.0671606739525343	2	0.0108536866023135	2	0.0108536866023135	NA	NA	SegRatio=-0.07,AbsMeanSigma=0.6,pvalue=1.43990461114252e-14,pvalueTTest=2.93126381664818e-07,
chr21	17172046	17172152	USP25	USP2500011	NA	2	-0.0671606739525343	2	0.0108536866023135	2	0.0108536866023135	NA	NA	SegRatio=-0.07,AbsMeanSigma=0.6,pvalue=1.43990461114252e-14,pvalueTTest=2.93126381664818e-07,
chr21	17172131	17172244	USP25	USP2500012	0.429676219326734	2	-0.0671606739525343	2	0.0108536866023135	2	0.0108536866023135	NA	NA	SegRatio=-0.07,AbsMeanSigma=0.6,pvalue=1.43990461114252e-14,pvalueTTest=2.93126381664818e-07,
chr21	17177341	17177469	USP25	USP2500013	-0.636787174955348	2	-0.0671606739525343	2	0.0108536866023135	2	0.0108536866023135	NA	NA	SegRatio=-0.07,AbsMeanSigma=0.6,pvalue=1.43990461114252e-14,pvalueTTest=2.93126381664818e-07,
chr21	17177454	17177570	USP25	USP2500014	-0.132775892499174	2	-0.0671606739525343	2	0.0108536866023135	2	0.0108536866023135	NA	NA	SegRatio=-0.07,AbsMeanSigma=0.6,pvalue=1.43990461114252e-14,pvalueTTest=2.93126381664818e-07,
chr21	17177553	17177665	USP25	USP2500015	-0.05963542397183	2	-0.0671606739525343	2	0.0108536866023135	2	0.0108536866023135	NA	NA	SegRatio=-0.07,AbsMeanSigma=0.6,pvalue=1.43990461114252e-14,pvalueTTest=2.93126381664818e-07,
chr21	17181068	17181184	USP25	USP2500016	NA	2	-0.0671606739525343	2	0.0108536866023135	2	0.0108536866023135	NA	NA	SegRatio=-0.07,AbsMeanSigma=0.6,pvalue=1.43990461114252e-14,pvalueTTest=2.93126381664818e-07,
chr21	17181183	17181297	USP25	USP2500017	-0.124687556013088	2	-0.0671606739525343	2	0.0108536866023135	2	0.0108536866023135	NA	NA	SegRatio=-0.07,AbsMeanSigma=0.6,pvalue=1.43990461114252e-14,pvalueTTest=2.93126381664818e-07,
chr21	17183424	17183512	USP25	USP2500018	-0.0680756997567176	2	-0.0671606739525343	2	0.0108536866023135	2	0.0108536866023135	NA	NA	SegRatio=-0.07,AbsMeanSigma=0.6,pvalue=1.43990461114252e-14,pvalueTTest=2.93126381664818e-07,
chr21	17183477	17183577	USP25	USP2500019	-0.084570871331232	2	-0.0671606739525343	2	0.0108536866023135	2	0.0108536866023135	NA	NA	SegRatio=-0.07,AbsMeanSigma=0.6,pvalue=1.43990461114252e-14,pvalueTTest=2.93126381664818e-07,
chr21	17190947	17191059	USP25	USP2500020	-0.20629216581444	2	-0.0671606739525343	2	0.0108536866023135	2	0.0108536866023135	NA	NA	SegRatio=-0.07,AbsMeanSigma=0.6,pvalue=1.43990461114252e-14,pvalueTTest=2.93126381664818e-07,
chr21	17191056	17191163	USP25	USP2500021	-0.0949487406743159	2	-0.0671606739525343	2	0.0108536866023135	2	0.0108536866023135	NA	NA	SegRatio=-0.07,AbsMeanSigma=0.6,pvalue=1.43990461114252e-14,pvalueTTest=2.93126381664818e-07,
chr21	17191164	17191277	USP25	USP2500022	0.0185934853075782	2	-0.0671606739525343	2	0.0108536866023135	2	0.0108536866023135	NA	NA	SegRatio=-0.07,AbsMeanSigma=0.6,pvalue=1.43990461114252e-14,pvalueTTest=2.93126381664818e-07,
chr21	17196300	17196419	USP25	USP2500023	-0.291492368698376	2	-0.0671606739525343	2	0.0108536866023135	2	0.0108536866023135	NA	NA	SegRatio=-0.07,AbsMeanSigma=0.6,pvalue=1.43990461114252e-14,pvalueTTest=2.93126381664818e-07,
chr21	17196409	17196514	USP25	USP2500024	0.564808932579448	2	-0.0671606739525343	2	0.0108536866023135	2	0.0108536866023135	NA	NA	SegRatio=-0.07,AbsMeanSigma=0.6,pvalue=1.43990461114252e-14,pvalueTTest=2.93126381664818e-07,
chr21	17197260	17197365	USP25	USP2500025	NA	2	-0.0671606739525343	2	0.0108536866023135	2	0.0108536866023135	NA	NA	SegRatio=-0.07,AbsMeanSigma=0.6,pvalue=1.43990461114252e-14,pvalueTTest=2.93126381664818e-07,
chr21	17197348	17197456	USP25	USP2500026	NA	2	-0.0671606739525343	2	0.0108536866023135	2	0.0108536866023135	NA	NA	SegRatio=-0.07,AbsMeanSigma=0.6,pvalue=1.43990461114252e-14,pvalueTTest=2.93126381664818e-07,
chr21	17198490	17198604	USP25	USP2500027	0.00297709739319541	2	-0.0671606739525343	2	0.0108536866023135	2	0.0108536866023135	NA	NA	SegRatio=-0.07,AbsMeanSigma=0.6,pvalue=1.43990461114252e-14,pvalueTTest=2.93126381664818e-07,
chr21	17198605	17198698	USP25	USP2500028	-0.0361193761821628	2	-0.0671606739525343	2	0.0108536866023135	2	0.0108536866023135	NA	NA	SegRatio=-0.07,AbsMeanSigma=0.6,pvalue=1.43990461114252e-14,pvalueTTest=2.93126381664818e-07,
chr21	17198678	17198789	USP25	USP2500029	0.195923788069943	2	-0.0671606739525343	2	0.0108536866023135	2	0.0108536866023135	NA	NA	SegRatio=-0.07,AbsMeanSigma=0.6,pvalue=1.43990461114252e-14,pvalueTTest=2.93126381664818e-07,
chr21	17199273	17199386	USP25	USP2500030	-0.120181281137967	2	-0.0671606739525343	2	0.0108536866023135	2	0.0108536866023135	NA	NA	SegRatio=-0.07,AbsMeanSigma=0.6,pvalue=1.43990461114252e-14,pvalueTTest=2.93126381664818e-07,
chr21	17199370	17199479	USP25	USP2500031	0.235323479086955	2	-0.0671606739525343	2	0.0108536866023135	2	0.0108536866023135	NA	NA	SegRatio=-0.07,AbsMeanSigma=0.6,pvalue=1.43990461114252e-14,pvalueTTest=2.93126381664818e-07,
chr21	17199411	17199521	USP25	USP2500032	-0.0961167717550141	2	-0.0671606739525343	2	0.0108536866023135	2	0.0108536866023135	NA	NA	SegRatio=-0.07,AbsMeanSigma=0.6,pvalue=1.43990461114252e-14,pvalueTTest=2.93126381664818e-07,
chr21	17199471	17199589	USP25	USP2500033	-0.214896609065256	2	-0.0671606739525343	2	0.0108536866023135	2	0.0108536866023135	NA	NA	SegRatio=-0.07,AbsMeanSigma=0.6,pvalue=1.43990461114252e-14,pvalueTTest=2.93126381664818e-07,
chr21	17202824	17202923	USP25	USP2500034	NA	2	-0.0671606739525343	2	0.0108536866023135	2	0.0108536866023135	NA	NA	SegRatio=-0.07,AbsMeanSigma=0.6,pvalue=1.43990461114252e-14,pvalueTTest=2.93126381664818e-07,
chr21	17202914	17203036	USP25	USP2500035	NA	2	-0.0671606739525343	2	0.0108536866023135	2	0.0108536866023135	NA	NA	SegRatio=-0.07,AbsMeanSigma=0.6,pvalue=1.43990461114252e-14,pvalueTTest=2.93126381664818e-07,
chr21	17203641	17203757	USP25	USP2500036	-0.109708748654431	2	-0.0671606739525343	2	0.0108536866023135	2	0.0108536866023135	NA	NA	SegRatio=-0.07,AbsMeanSigma=0.6,pvalue=1.43990461114252e-14,pvalueTTest=2.93126381664818e-07,
chr21	17203757	17203875	USP25	USP2500037	-0.147617836923773	2	-0.0671606739525343	2	0.0108536866023135	2	0.0108536866023135	NA	NA	SegRatio=-0.07,AbsMeanSigma=0.6,pvalue=1.43990461114252e-14,pvalueTTest=2.93126381664818e-07,
chr21	17203828	17203915	USP25	USP2500038	-0.00956877236672586	2	-0.0671606739525343	2	0.0108536866023135	2	0.0108536866023135	NA	NA	SegRatio=-0.07,AbsMeanSigma=0.6,pvalue=1.43990461114252e-14,pvalueTTest=2.93126381664818e-07,
chr21	17203915	17204032	USP25	USP2500039	0.233808091186859	2	-0.0671606739525343	2	0.0108536866023135	2	0.0108536866023135	NA	NA	SegRatio=-0.07,AbsMeanSigma=0.6,pvalue=1.43990461114252e-14,pvalueTTest=2.93126381664818e-07,
chr21	17205614	17205729	USP25	USP2500040	-0.0671606739525343	2	-0.0671606739525343	2	0.0108536866023135	2	0.0108536866023135	NA	NA	SegRatio=-0.07,AbsMeanSigma=0.6,pvalue=1.43990461114252e-14,pvalueTTest=2.93126381664818e-07,
chr21	17205727	17205840	USP25	USP2500041	-0.397341830121756	2	-0.0671606739525343	2	0.0108536866023135	2	0.0108536866023135	NA	NA	SegRatio=-0.07,AbsMeanSigma=0.6,pvalue=1.43990461114252e-14,pvalueTTest=2.93126381664818e-07,
chr21	17205840	17205950	USP25	USP2500042	NA	2	-0.0671606739525343	2	0.0108536866023135	2	0.0108536866023135	NA	NA	SegRatio=-0.07,AbsMeanSigma=0.6,pvalue=1.43990461114252e-14,pvalueTTest=2.93126381664818e-07,
chr21	17214637	17214747	USP25	USP2500043	-1.01358996418077	2	-0.0671606739525343	2	0.0108536866023135	2	0.0108536866023135	NA	NA	SegRatio=-0.07,AbsMeanSigma=0.6,pvalue=1.43990461114252e-14,pvalueTTest=2.93126381664818e-07,
chr21	17214721	17214836	USP25	USP2500044	-0.0982688371784416	2	-0.0671606739525343	2	0.0108536866023135	2	0.0108536866023135	NA	NA	SegRatio=-0.07,AbsMeanSigma=0.6,pvalue=1.43990461114252e-14,pvalueTTest=2.93126381664818e-07,
chr21	17214816	17214916	USP25	USP2500045	-0.0402777197332702	2	-0.0671606739525343	2	0.0108536866023135	2	0.0108536866023135	NA	NA	SegRatio=-0.07,AbsMeanSigma=0.6,pvalue=1.43990461114252e-14,pvalueTTest=2.93126381664818e-07,
chr21	17219914	17220011	USP25	USP2500046	-0.145298210974075	2	-0.0671606739525343	2	0.0108536866023135	2	0.0108536866023135	NA	NA	SegRatio=-0.07,AbsMeanSigma=0.6,pvalue=1.43990461114252e-14,pvalueTTest=2.93126381664818e-07,
chr21	17220006	17220116	USP25	USP2500047	0.0248949813594902	2	-0.0671606739525343	2	0.0108536866023135	2	0.0108536866023135	NA	NA	SegRatio=-0.07,AbsMeanSigma=0.6,pvalue=1.43990461114252e-14,pvalueTTest=2.93126381664818e-07,
chr21	17222039	17222131	USP25	USP2500048	-0.0202519260897411	2	-0.0671606739525343	2	0.0108536866023135	2	0.0108536866023135	NA	NA	SegRatio=-0.07,AbsMeanSigma=0.6,pvalue=1.43990461114252e-14,pvalueTTest=2.93126381664818e-07,
chr21	17222095	17222203	USP25	USP2500049	0.0735320150893255	2	-0.0671606739525343	2	0.0108536866023135	2	0.0108536866023135	NA	NA	SegRatio=-0.07,AbsMeanSigma=0.6,pvalue=1.43990461114252e-14,pvalueTTest=2.93126381664818e-07,
chr21	17222188	17222305	USP25	USP2500050	NA	2	-0.0671606739525343	2	0.0108536866023135	2	0.0108536866023135	NA	NA	SegRatio=-0.07,AbsMeanSigma=0.6,pvalue=1.43990461114252e-14,pvalueTTest=2.93126381664818e-07,
chr21	17236528	17236638	USP25	USP2500051	-0.150098202486199	2	-0.0671606739525343	2	0.0108536866023135	2	0.0108536866023135	NA	NA	SegRatio=-0.07,AbsMeanSigma=0.6,pvalue=1.43990461114252e-14,pvalueTTest=2.93126381664818e-07,
chr21	17236636	17236749	USP25	USP2500052	-0.0998315044479598	2	-0.0671606739525343	2	0.0108536866023135	2	0.0108536866023135	NA	NA	SegRatio=-0.07,AbsMeanSigma=0.6,pvalue=1.43990461114252e-14,pvalueTTest=2.93126381664818e-07,
chr21	17236737	17236861	USP25	USP2500053	NA	2	-0.0671606739525343	2	0.0108536866023135	2	0.0108536866023135	NA	NA	SegRatio=-0.07,AbsMeanSigma=0.6,pvalue=1.43990461114252e-14,pvalueTTest=2.93126381664818e-07,
chr21	17238509	17238617	USP25	USP2500054	NA	2	-0.0671606739525343	2	0.0108536866023135	2	0.0108536866023135	NA	NA	SegRatio=-0.07,AbsMeanSigma=0.6,pvalue=1.43990461114252e-14,pvalueTTest=2.93126381664818e-07,
chr21	17238614	17238712	USP25	USP2500055	0.0556025396254535	2	-0.0671606739525343	2	0.0108536866023135	2	0.0108536866023135	NA	NA	SegRatio=-0.07,AbsMeanSigma=0.6,pvalue=1.43990461114252e-14,pvalueTTest=2.93126381664818e-07,
chr21	17242319	17242429	USP25	USP2500056	-0.898466870757536	2	-0.0671606739525343	2	0.0108536866023135	2	0.0108536866023135	NA	NA	SegRatio=-0.07,AbsMeanSigma=0.6,pvalue=1.43990461114252e-14,pvalueTTest=2.93126381664818e-07,
chr21	17242401	17242517	USP25	USP2500057	-0.0655508581610465	2	-0.0671606739525343	2	0.0108536866023135	2	0.0108536866023135	NA	NA	SegRatio=-0.07,AbsMeanSigma=0.6,pvalue=1.43990461114252e-14,pvalueTTest=2.93126381664818e-07,
chr21	17246683	17246794	USP25	USP2500058	NA	2	-0.0671606739525343	2	0.0108536866023135	2	0.0108536866023135	NA	NA	SegRatio=-0.07,AbsMeanSigma=0.6,pvalue=1.43990461114252e-14,pvalueTTest=2.93126381664818e-07,
chr21	17246776	17246887	USP25	USP2500059	-0.186519663676368	2	-0.0671606739525343	2	0.0108536866023135	2	0.0108536866023135	NA	NA	SegRatio=-0.07,AbsMeanSigma=0.6,pvalue=1.43990461114252e-14,pvalueTTest=2.93126381664818e-07,
chr21	17250038	17250149	USP25	USP2500060	0.144979518376325	2	-0.0671606739525343	2	0.0108536866023135	2	0.0108536866023135	NA	NA	SegRatio=-0.07,AbsMeanSigma=0.6,pvalue=1.43990461114252e-14,pvalueTTest=2.93126381664818e-07,
chr21	17250149	17250268	USP25	USP2500061	0.128311362170236	2	-0.0671606739525343	2	0.0108536866023135	2	0.0108536866023135	NA	NA	SegRatio=-0.07,AbsMeanSigma=0.6,pvalue=1.43990461114252e-14,pvalueTTest=2.93126381664818e-07,
chr21	17250232	17250325	USP25	USP2500062	-0.00626190351217466	2	-0.0671606739525343	2	0.0108536866023135	2	0.0108536866023135	NA	NA	SegRatio=-0.07,AbsMeanSigma=0.6,pvalue=1.43990461114252e-14,pvalueTTest=2.93126381664818e-07,
chr21	17250257	17250363	USP25	USP2500063	-0.0439068705438839	2	-0.0671606739525343	2	0.0108536866023135	2	0.0108536866023135	NA	NA	SegRatio=-0.07,AbsMeanSigma=0.6,pvalue=1.43990461114252e-14,pvalueTTest=2.93126381664818e-07,
chr21	17250575	17250683	USP25	USP2500064	0.088085919746087	2	-0.0671606739525343	2	0.0108536866023135	2	0.0108536866023135	NA	NA	SegRatio=-0.07,AbsMeanSigma=0.6,pvalue=1.43990461114252e-14,pvalueTTest=2.93126381664818e-07,
chr21	17250680	17250779	USP25	USP2500065	0.0704846682597525	2	-0.0671606739525343	2	0.0108536866023135	2	0.0108536866023135	NA	NA	SegRatio=-0.07,AbsMeanSigma=0.6,pvalue=1.43990461114252e-14,pvalueTTest=2.93126381664818e-07,
chr21	17250745	17250862	USP25	USP2500066	0.0730029603440119	2	-0.0671606739525343	2	0.0108536866023135	2	0.0108536866023135	NA	NA	SegRatio=-0.07,AbsMeanSigma=0.6,pvalue=1.43990461114252e-14,pvalueTTest=2.93126381664818e-07,
chr21	30396983	30397097	USP16	USP1600001	-0.139473150780075	2	-0.0671606739525343	2	0.009130897194886	2	0.009130897194886	NA	NA	SegRatio=-0.07,AbsMeanSigma=0.6,pvalue=1.43990461114252e-14,pvalueTTest=2.93126381664818e-07,
chr21	30397088	30397206	USP16	USP1600002	NA	2	-0.0671606739525343	2	0.009130897194886	2	0.009130897194886	NA	NA	SegRatio=-0.07,AbsMeanSigma=0.6,pvalue=1.43990461114252e-14,pvalueTTest=2.93126381664818e-07,
chr21	30400211	30400300	USP16	USP1600003	NA	2	-0.0671606739525343	2	0.009130897194886	2	0.009130897194886	NA	NA	SegRatio=-0.07,AbsMeanSigma=0.6,pvalue=1.43990461114252e-14,pvalueTTest=2.93126381664818e-07,
chr21	30400248	30400360	USP16	USP1600004	NA	2	-0.0671606739525343	2	0.009130897194886	2	0.009130897194886	NA	NA	SegRatio=-0.07,AbsMeanSigma=0.6,pvalue=1.43990461114252e-14,pvalueTTest=2.93126381664818e-07,
chr21	30402865	30402977	USP16	USP1600005	-0.458271520190724	2	-0.0671606739525343	2	0.009130897194886	2	0.009130897194886	NA	NA	SegRatio=-0.07,AbsMeanSigma=0.6,pvalue=1.43990461114252e-14,pvalueTTest=2.93126381664818e-07,
chr21	30402962	30403058	USP16	USP1600006	-0.190311896203704	2	-0.0671606739525343	2	0.009130897194886	2	0.009130897194886	NA	NA	SegRatio=-0.07,AbsMeanSigma=0.6,pvalue=1.43990461114252e-14,pvalueTTest=2.93126381664818e-07,
chr21	30403006	30403119	USP16	USP1600007	0.0736382575047465	2	-0.0671606739525343	2	0.009130897194886	2	0.009130897194886	NA	NA	SegRatio=-0.07,AbsMeanSigma=0.6,pvalue=1.43990461114252e-14,pvalueTTest=2.93126381664818e-07,
chr21	30407088	30407191	USP16	USP1600008	-0.0494167216576538	2	-0.0671606739525343	2	0.009130897194886	2	0.009130897194886	NA	NA	SegRatio=-0.07,AbsMeanSigma=0.6,pvalue=1.43990461114252e-14,pvalueTTest=2.93126381664818e-07,
chr21	30407172	30407282	USP16	USP1600009	-0.182183334375572	2	-0.0671606739525343	2	0.009130897194886	2	0.009130897194886	NA	NA	SegRatio=-0.07,AbsMeanSigma=0.6,pvalue=1.43990461114252e-14,pvalueTTest=2.93126381664818e-07,
chr21	30408518	30408625	USP16	USP1600010	-0.0355033712506195	2	-0.0671606739525343	2	0.009130897194886	2	0.009130897194886	NA	NA	SegRatio=-0.07,AbsMeanSigma=0.6,pvalue=1.43990461114252e-14,pvalueTTest=2.93126381664818e-07,
chr21	30408618	30408730	USP16	USP1600011	-0.124516824706118	2	-0.0671606739525343	2	0.009130897194886	2	0.009130897194886	NA	NA	SegRatio=-0.07,AbsMeanSigma=0.6,pvalue=1.43990461114252e-14,pvalueTTest=2.93126381664818e-07,
chr21	30409576	30409686	USP16	USP1600012	NA	2	-0.0671606739525343	2	0.009130897194886	2	0.009130897194886	NA	NA	SegRatio=-0.07,AbsMeanSigma=0.6,pvalue=1.43990461114252e-14,pvalueTTest=2.93126381664818e-07,
chr21	30409623	30409733	USP16	USP1600013	-0.0594740415510691	2	-0.0671606739525343	2	0.009130897194886	2	0.009130897194886	NA	NA	SegRatio=-0.07,AbsMeanSigma=0.6,pvalue=1.43990461114252e-14,pvalueTTest=2.93126381664818e-07,
chr21	30409717	30409823	USP16	USP1600014	0.0308870397686709	2	-0.0671606739525343	2	0.009130897194886	2	0.009130897194886	NA	NA	SegRatio=-0.07,AbsMeanSigma=0.6,pvalue=1.43990461114252e-14,pvalueTTest=2.93126381664818e-07,
chr21	30410613	30410726	USP16	USP1600015	0.00381073869591336	2	-0.0671606739525343	2	0.009130897194886	2	0.009130897194886	NA	NA	SegRatio=-0.07,AbsMeanSigma=0.6,pvalue=1.43990461114252e-14,pvalueTTest=2.93126381664818e-07,
chr21	30410681	30410774	USP16	USP1600016	0.358603935045068	2	-0.0671606739525343	2	0.009130897194886	2	0.009130897194886	NA	NA	SegRatio=-0.07,AbsMeanSigma=0.6,pvalue=1.43990461114252e-14,pvalueTTest=2.93126381664818e-07,
chr21	30411325	30411439	USP16	USP1600017	0.0944105282407503	2	-0.0671606739525343	2	0.009130897194886	2	0.009130897194886	NA	NA	SegRatio=-0.07,AbsMeanSigma=0.6,pvalue=1.43990461114252e-14,pvalueTTest=2.93126381664818e-07,
chr21	30411389	30411493	USP16	USP1600018	-0.110286359226336	2	-0.0671606739525343	2	0.009130897194886	2	0.009130897194886	NA	NA	SegRatio=-0.07,AbsMeanSigma=0.6,pvalue=1.43990461114252e-14,pvalueTTest=2.93126381664818e-07,
chr21	30411468	30411582	USP16	USP1600019	-0.17038372227624	2	-0.0671606739525343	2	0.009130897194886	2	0.009130897194886	NA	NA	SegRatio=-0.07,AbsMeanSigma=0.6,pvalue=1.43990461114252e-14,pvalueTTest=2.93126381664818e-07,
chr21	30411777	30411886	USP16	USP1600020	0.0115953634636223	2	-0.0671606739525343	2	0.009130897194886	2	0.009130897194886	NA	NA	SegRatio=-0.07,AbsMeanSigma=0.6,pvalue=1.43990461114252e-14,pvalueTTest=2.93126381664818e-07,
chr21	30411862	30411972	USP16	USP1600021	0.0458456934704023	2	-0.0671606739525343	2	0.009130897194886	2	0.009130897194886	NA	NA	SegRatio=-0.07,AbsMeanSigma=0.6,pvalue=1.43990461114252e-14,pvalueTTest=2.93126381664818e-07,
chr21	30412857	30412968	USP16	USP1600022	NA	2	-0.0671606739525343	2	0.009130897194886	2	0.009130897194886	NA	NA	SegRatio=-0.07,AbsMeanSigma=0.6,pvalue=1.43990461114252e-14,pvalueTTest=2.93126381664818e-07,
chr21	30412962	30413072	USP16	USP1600023	-0.25302721150654	2	-0.0671606739525343	2	0.009130897194886	2	0.009130897194886	NA	NA	SegRatio=-0.07,AbsMeanSigma=0.6,pvalue=1.43990461114252e-14,pvalueTTest=2.93126381664818e-07,
chr21	30414227	30414361	USP16	USP1600024	NA	2	-0.0671606739525343	2	0.009130897194886	2	0.009130897194886	NA	NA	SegRatio=-0.07,AbsMeanSigma=0.6,pvalue=1.43990461114252e-14,pvalueTTest=2.93126381664818e-07,
chr21	30414317	30414423	USP16	USP1600025	-0.142058815283216	2	-0.0671606739525343	2	0.009130897194886	2	0.009130897194886	NA	NA	SegRatio=-0.07,AbsMeanSigma=0.6,pvalue=1.43990461114252e-14,pvalueTTest=2.93126381664818e-07,
chr21	30414394	30414494	USP16	USP1600026	-0.772170710287408	2	-0.0671606739525343	2	0.009130897194886	2	0.009130897194886	NA	NA	SegRatio=-0.07,AbsMeanSigma=0.6,pvalue=1.43990461114252e-14,pvalueTTest=2.93126381664818e-07,
chr21	30414738	30414830	USP16	USP1600027	-0.793477270052401	2	-0.0671606739525343	2	0.009130897194886	2	0.009130897194886	q-value=0.00250376894860182, copies=1	NA	SegRatio=-0.07,AbsMeanSigma=0.6,pvalue=1.43990461114252e-14,pvalueTTest=2.93126381664818e-07,
chr21	30414826	30414940	USP16	USP1600028	0.586627121170154	2	-0.0671606739525343	2	0.009130897194886	2	0.009130897194886	NA	NA	SegRatio=-0.07,AbsMeanSigma=0.6,pvalue=1.43990461114252e-14,pvalueTTest=2.93126381664818e-07,
chr21	30415765	30415862	USP16	USP1600029	-0.712726054360244	2	-0.0671606739525343	2	0.009130897194886	2	0.009130897194886	NA	NA	SegRatio=-0.07,AbsMeanSigma=0.6,pvalue=1.43990461114252e-14,pvalueTTest=2.93126381664818e-07,
chr21	30415813	30415922	USP16	USP1600030	-0.167338714281679	2	-0.0671606739525343	2	0.009130897194886	2	0.009130897194886	NA	NA	SegRatio=-0.07,AbsMeanSigma=0.6,pvalue=1.43990461114252e-14,pvalueTTest=2.93126381664818e-07,
chr21	30415871	30415984	USP16	USP1600031	0.0933337516229535	2	-0.0671606739525343	2	0.009130897194886	2	0.009130897194886	NA	NA	SegRatio=-0.07,AbsMeanSigma=0.6,pvalue=1.43990461114252e-14,pvalueTTest=2.93126381664818e-07,
chr21	30418875	30419009	USP16	USP1600032	-0.0736320147326428	2	-0.0671606739525343	2	0.009130897194886	2	0.009130897194886	NA	NA	SegRatio=-0.07,AbsMeanSigma=0.6,pvalue=1.43990461114252e-14,pvalueTTest=2.93126381664818e-07,
chr21	30419000	30419114	USP16	USP1600033	-0.233055185123076	2	-0.0671606739525343	2	0.009130897194886	2	0.009130897194886	NA	NA	SegRatio=-0.07,AbsMeanSigma=0.6,pvalue=1.43990461114252e-14,pvalueTTest=2.93126381664818e-07,
chr21	30419063	30419159	USP16	USP1600034	-0.394484881581368	2	-0.0671606739525343	2	0.009130897194886	2	0.009130897194886	NA	NA	SegRatio=-0.07,AbsMeanSigma=0.6,pvalue=1.43990461114252e-14,pvalueTTest=2.93126381664818e-07,
chr21	30419144	30419255	USP16	USP1600035	-0.130190016417123	2	-0.0671606739525343	2	0.009130897194886	2	0.009130897194886	NA	NA	SegRatio=-0.07,AbsMeanSigma=0.6,pvalue=1.43990461114252e-14,pvalueTTest=2.93126381664818e-07,
chr21	30419216	30419324	USP16	USP1600036	0.274890630932561	2	-0.0671606739525343	2	0.009130897194886	2	0.009130897194886	NA	NA	SegRatio=-0.07,AbsMeanSigma=0.6,pvalue=1.43990461114252e-14,pvalueTTest=2.93126381664818e-07,
chr21	30419324	30419437	USP16	USP1600037	-0.161307775650058	2	-0.0671606739525343	2	0.009130897194886	2	0.009130897194886	NA	NA	SegRatio=-0.07,AbsMeanSigma=0.6,pvalue=1.43990461114252e-14,pvalueTTest=2.93126381664818e-07,
chr21	30419438	30419552	USP16	USP1600038	-0.368098648748084	2	-0.0671606739525343	2	0.009130897194886	2	0.009130897194886	NA	NA	SegRatio=-0.07,AbsMeanSigma=0.6,pvalue=1.43990461114252e-14,pvalueTTest=2.93126381664818e-07,
chr21	30419478	30419592	USP16	USP1600039	-0.0494100070489952	2	-0.0671606739525343	2	0.009130897194886	2	0.009130897194886	NA	NA	SegRatio=-0.07,AbsMeanSigma=0.6,pvalue=1.43990461114252e-14,pvalueTTest=2.93126381664818e-07,
chr21	30419576	30419689	USP16	USP1600040	-0.0108714059251509	2	-0.0671606739525343	2	0.009130897194886	2	0.009130897194886	NA	NA	SegRatio=-0.07,AbsMeanSigma=0.6,pvalue=1.43990461114252e-14,pvalueTTest=2.93126381664818e-07,
chr21	30421006	30421120	USP16	USP1600041	-0.0894455115794925	2	-0.0671606739525343	2	0.009130897194886	2	0.009130897194886	NA	NA	SegRatio=-0.07,AbsMeanSigma=0.6,pvalue=1.43990461114252e-14,pvalueTTest=2.93126381664818e-07,
chr21	30421090	30421180	USP16	USP1600042	0.159982319421555	2	-0.0671606739525343	2	0.009130897194886	2	0.009130897194886	NA	NA	SegRatio=-0.07,AbsMeanSigma=0.6,pvalue=1.43990461114252e-14,pvalueTTest=2.93126381664818e-07,
chr21	30421178	30421289	USP16	USP1600043	NA	2	-0.0671606739525343	2	0.009130897194886	2	0.009130897194886	NA	NA	SegRatio=-0.07,AbsMeanSigma=0.6,pvalue=1.43990461114252e-14,pvalueTTest=2.93126381664818e-07,
chr21	30422380	30422492	USP16	USP1600044	0.00410037990673608	2	-0.0671606739525343	2	0.009130897194886	2	0.009130897194886	NA	NA	SegRatio=-0.07,AbsMeanSigma=0.6,pvalue=1.43990461114252e-14,pvalueTTest=2.93126381664818e-07,
chr21	30422478	30422589	USP16	USP1600045	-0.106074183159087	2	-0.0671606739525343	2	0.009130897194886	2	0.009130897194886	NA	NA	SegRatio=-0.07,AbsMeanSigma=0.6,pvalue=1.43990461114252e-14,pvalueTTest=2.93126381664818e-07,
chr21	30426083	30426199	USP16	USP1600046	-0.146481953464701	2	-0.0671606739525343	2	0.009130897194886	2	0.009130897194886	NA	NA	SegRatio=-0.07,AbsMeanSigma=0.6,pvalue=1.43990461114252e-14,pvalueTTest=2.93126381664818e-07,
chr21	30426194	30426309	USP16	USP1600047	-0.0898569515405507	2	-0.0671606739525343	2	0.009130897194886	2	0.009130897194886	NA	NA	SegRatio=-0.07,AbsMeanSigma=0.6,pvalue=1.43990461114252e-14,pvalueTTest=2.93126381664818e-07,
chr21	30426354	30426466	USP16	USP1600048	NA	2	-0.0671606739525343	2	0.009130897194886	2	0.009130897194886	NA	NA	SegRatio=-0.07,AbsMeanSigma=0.6,pvalue=1.43990461114252e-14,pvalueTTest=2.93126381664818e-07,
chr21	30426420	30426534	USP16	USP1600049	-0.261262852564803	2	-0.0671606739525343	2	0.009130897194886	2	0.009130897194886	NA	NA	SegRatio=-0.07,AbsMeanSigma=0.6,pvalue=1.43990461114252e-14,pvalueTTest=2.93126381664818e-07,
chr21	36164631	36164734	RUNX1	RUNX100001	NA	2	-0.0671606739525343	2	0.110607359604021	2	0.110607359604021	NA	NA	SegRatio=-0.07,AbsMeanSigma=0.6,pvalue=1.43990461114252e-14,pvalueTTest=2.93126381664818e-07,
chr21	36164668	36164807	RUNX1	RUNX100002	NA	2	-0.0671606739525343	2	0.110607359604021	2	0.110607359604021	NA	NA	SegRatio=-0.07,AbsMeanSigma=0.6,pvalue=1.43990461114252e-14,pvalueTTest=2.93126381664818e-07,
chr21	36164746	36164882	RUNX1	RUNX100003	NA	2	-0.0671606739525343	2	0.110607359604021	2	0.110607359604021	NA	NA	SegRatio=-0.07,AbsMeanSigma=0.6,pvalue=1.43990461114252e-14,pvalueTTest=2.93126381664818e-07,
chr21	36164830	36164939	RUNX1	RUNX100004	-0.22125200793533	2	-0.0671606739525343	2	0.110607359604021	2	0.110607359604021	NA	NA	SegRatio=-0.07,AbsMeanSigma=0.6,pvalue=1.43990461114252e-14,pvalueTTest=2.93126381664818e-07,
chr21	36171575	36171694	RUNX1	RUNX100005	0.0360409028023027	2	-0.0671606739525343	2	0.110607359604021	2	0.110607359604021	NA	NA	SegRatio=-0.07,AbsMeanSigma=0.6,pvalue=1.43990461114252e-14,pvalueTTest=2.93126381664818e-07,
chr21	36171694	36171787	RUNX1	RUNX100006	0.0084663259624485	2	-0.0671606739525343	2	0.110607359604021	2	0.110607359604021	NA	NA	SegRatio=-0.07,AbsMeanSigma=0.6,pvalue=1.43990461114252e-14,pvalueTTest=2.93126381664818e-07,
chr21	36193930	36194042	RUNX1	RUNX100007	-0.0639682394804798	2	-0.0671606739525343	2	0.110607359604021	2	0.110607359604021	NA	NA	SegRatio=-0.07,AbsMeanSigma=0.6,pvalue=1.43990461114252e-14,pvalueTTest=2.93126381664818e-07,
chr21	36206622	36206739	RUNX1	RUNX100008	-0.00367761392837754	2	-0.0671606739525343	2	0.110607359604021	2	0.110607359604021	NA	NA	SegRatio=-0.07,AbsMeanSigma=0.6,pvalue=1.43990461114252e-14,pvalueTTest=2.93126381664818e-07,
chr21	36206725	36206847	RUNX1	RUNX100009	-0.102144022687684	2	-0.0671606739525343	2	0.110607359604021	2	0.110607359604021	NA	NA	SegRatio=-0.07,AbsMeanSigma=0.6,pvalue=1.43990461114252e-14,pvalueTTest=2.93126381664818e-07,
chr21	36206806	36206884	RUNX1	RUNX100010	-0.224036198616731	2	-0.0671606739525343	2	0.110607359604021	2	0.110607359604021	NA	NA	SegRatio=-0.07,AbsMeanSigma=0.6,pvalue=1.43990461114252e-14,pvalueTTest=2.93126381664818e-07,
chr21	36206885	36206983	RUNX1	RUNX100011	-0.253549764332114	2	-0.0671606739525343	2	0.110607359604021	2	0.110607359604021	NA	NA	SegRatio=-0.07,AbsMeanSigma=0.6,pvalue=1.43990461114252e-14,pvalueTTest=2.93126381664818e-07,
chr21	36231720	36231836	RUNX1	RUNX100012	0.00347203895471783	2	-0.0671606739525343	2	0.110607359604021	2	0.110607359604021	NA	NA	SegRatio=-0.07,AbsMeanSigma=0.6,pvalue=1.43990461114252e-14,pvalueTTest=2.93126381664818e-07,
chr21	36231822	36231933	RUNX1	RUNX100013	-0.123561262568284	2	-0.0671606739525343	2	0.110607359604021	2	0.110607359604021	NA	NA	SegRatio=-0.07,AbsMeanSigma=0.6,pvalue=1.43990461114252e-14,pvalueTTest=2.93126381664818e-07,
chr21	36252825	36252940	RUNX1	RUNX100014	-0.23409178930026	2	-0.0671606739525343	2	0.110607359604021	2	0.110607359604021	NA	NA	SegRatio=-0.07,AbsMeanSigma=0.6,pvalue=1.43990461114252e-14,pvalueTTest=2.93126381664818e-07,
chr21	36252896	36253009	RUNX1	RUNX100015	-0.109904463764691	2	-0.0671606739525343	2	0.110607359604021	2	0.110607359604021	NA	NA	SegRatio=-0.07,AbsMeanSigma=0.6,pvalue=1.43990461114252e-14,pvalueTTest=2.93126381664818e-07,
chr21	36252952	36253064	RUNX1	RUNX100016	-0.0979774832712526	2	-0.0671606739525343	2	0.110607359604021	2	0.110607359604021	NA	NA	SegRatio=-0.07,AbsMeanSigma=0.6,pvalue=1.43990461114252e-14,pvalueTTest=2.93126381664818e-07,
chr21	36259049	36259193	RUNX1	RUNX100017	NA	2	-0.0671606739525343	2	0.110607359604021	2	0.110607359604021	NA	NA	SegRatio=-0.07,AbsMeanSigma=0.6,pvalue=1.43990461114252e-14,pvalueTTest=2.93126381664818e-07,
chr21	36259204	36259334	RUNX1	RUNX100018	NA	2	-0.0671606739525343	2	0.110607359604021	2	0.110607359604021	NA	NA	SegRatio=-0.07,AbsMeanSigma=0.6,pvalue=1.43990461114252e-14,pvalueTTest=2.93126381664818e-07,
chr21	36259340	36259439	RUNX1	RUNX100019	0.370771481961591	2	-0.0671606739525343	2	0.110607359604021	2	0.110607359604021	NA	NA	SegRatio=-0.07,AbsMeanSigma=0.6,pvalue=1.43990461114252e-14,pvalueTTest=2.93126381664818e-07,
chr21	36265188	36265254	RUNX1	RUNX100020	NA	2	-0.0671606739525343	2	0.110607359604021	2	0.110607359604021	NA	NA	SegRatio=-0.07,AbsMeanSigma=0.6,pvalue=1.43990461114252e-14,pvalueTTest=2.93126381664818e-07,
chr21	36265263	36265395	RUNX1	RUNX100021	0.353962824213222	2	-0.0671606739525343	2	0.110607359604021	2	0.110607359604021	NA	NA	SegRatio=-0.07,AbsMeanSigma=0.6,pvalue=1.43990461114252e-14,pvalueTTest=2.93126381664818e-07,
chr21	36421091	36421209	RUNX1	RUNX100022	0.0568379918064969	2	-0.0671606739525343	2	0.110607359604021	2	0.110607359604021	NA	NA	SegRatio=-0.07,AbsMeanSigma=0.6,pvalue=1.43990461114252e-14,pvalueTTest=2.93126381664818e-07,
chr21	36421190	36421301	RUNX1	RUNX100023	NA	2	-0.0671606739525343	2	0.110607359604021	2	0.110607359604021	NA	NA	SegRatio=-0.07,AbsMeanSigma=0.6,pvalue=1.43990461114252e-14,pvalueTTest=2.93126381664818e-07,
chr21	44473904	44474020	CBS	CBS00001	-0.534686673729747	2	-0.0671606739525343	2	0.0141297970942287	1.5	0.000306188945265112	NA	NA	SegRatio=-0.07,AbsMeanSigma=0.6,pvalue=1.43990461114252e-14,pvalueTTest=2.93126381664818e-07,
chr21	44473995	44474100	CBS	CBS00002	-0.455359035682482	2	-0.0671606739525343	2	0.0141297970942287	1.5	0.000306188945265112	NA	NA	SegRatio=-0.07,AbsMeanSigma=0.6,pvalue=1.43990461114252e-14,pvalueTTest=2.93126381664818e-07,
chr21	44476884	44476994	CBS	CBS00003	-0.110042688826354	2	-0.0671606739525343	2	0.0141297970942287	1.5	0.000306188945265112	NA	NA	SegRatio=-0.07,AbsMeanSigma=0.6,pvalue=1.43990461114252e-14,pvalueTTest=2.93126381664818e-07,
chr21	44476961	44477044	CBS	CBS00004	-0.212299481670369	2	-0.0671606739525343	2	0.0141297970942287	1.5	0.000306188945265112	NA	NA	SegRatio=-0.07,AbsMeanSigma=0.6,pvalue=1.43990461114252e-14,pvalueTTest=2.93126381664818e-07,
chr21	44478232	44478353	CBS	CBS00005	-0.146987274870154	2	-0.0671606739525343	2	0.0141297970942287	1.5	0.000306188945265112	NA	NA	SegRatio=-0.07,AbsMeanSigma=0.6,pvalue=1.43990461114252e-14,pvalueTTest=2.93126381664818e-07,
chr21	44478341	44478462	CBS	CBS00006	-0.284975860183612	2	-0.0671606739525343	2	0.0141297970942287	1.5	0.000306188945265112	NA	NA	SegRatio=-0.07,AbsMeanSigma=0.6,pvalue=1.43990461114252e-14,pvalueTTest=2.93126381664818e-07,
chr21	44478881	44478989	CBS	CBS00007	-0.252752835667408	2	-0.0671606739525343	2	0.0141297970942287	1.5	0.000306188945265112	NA	NA	SegRatio=-0.07,AbsMeanSigma=0.6,pvalue=1.43990461114252e-14,pvalueTTest=2.93126381664818e-07,
chr21	44478983	44479104	CBS	CBS00008	-0.213998192766143	2	-0.0671606739525343	2	0.0141297970942287	1.5	0.000306188945265112	NA	NA	SegRatio=-0.07,AbsMeanSigma=0.6,pvalue=1.43990461114252e-14,pvalueTTest=2.93126381664818e-07,
chr21	44480568	44480704	CBS	CBS00009	NA	2	-0.0671606739525343	2	0.0141297970942287	1.5	0.000306188945265112	NA	NA	SegRatio=-0.07,AbsMeanSigma=0.6,pvalue=1.43990461114252e-14,pvalueTTest=2.93126381664818e-07,
chr21	44482396	44482493	CBS	CBS00010	-0.39999734435318	2	-0.0671606739525343	2	0.0141297970942287	1.5	0.000306188945265112	NA	NA	SegRatio=-0.07,AbsMeanSigma=0.6,pvalue=1.43990461114252e-14,pvalueTTest=2.93126381664818e-07,
chr21	44482487	44482557	CBS	CBS00011	0.170773767800941	2	-0.0671606739525343	2	0.0141297970942287	1.5	0.000306188945265112	NA	NA	SegRatio=-0.07,AbsMeanSigma=0.6,pvalue=1.43990461114252e-14,pvalueTTest=2.93126381664818e-07,
chr21	44483019	44483113	CBS	CBS00012	-0.254640378753666	2	-0.0671606739525343	2	0.0141297970942287	1.5	0.000306188945265112	NA	NA	SegRatio=-0.07,AbsMeanSigma=0.6,pvalue=1.43990461114252e-14,pvalueTTest=2.93126381664818e-07,
chr21	44483061	44483182	CBS	CBS00013	NA	2	-0.0671606739525343	2	0.0141297970942287	1.5	0.000306188945265112	NA	NA	SegRatio=-0.07,AbsMeanSigma=0.6,pvalue=1.43990461114252e-14,pvalueTTest=2.93126381664818e-07,
chr21	44483122	44483234	CBS	CBS00014	NA	2	-0.0671606739525343	2	0.0141297970942287	1.5	0.000306188945265112	NA	NA	SegRatio=-0.07,AbsMeanSigma=0.6,pvalue=1.43990461114252e-14,pvalueTTest=2.93126381664818e-07,
chr21	44483952	44484072	CBS	CBS00015	-0.340718664288698	2	-0.0671606739525343	2	0.0141297970942287	1.5	0.000306188945265112	NA	NA	SegRatio=-0.07,AbsMeanSigma=0.6,pvalue=1.43990461114252e-14,pvalueTTest=2.93126381664818e-07,
chr21	44484049	44484167	CBS	CBS00016	0.00665414489272203	2	-0.0671606739525343	2	0.0141297970942287	1.5	0.000306188945265112	NA	NA	SegRatio=-0.07,AbsMeanSigma=0.6,pvalue=1.43990461114252e-14,pvalueTTest=2.93126381664818e-07,
chr21	44485255	44485372	CBS	CBS00017	0.0746000466518136	2	-0.0671606739525343	2	0.0141297970942287	1.5	0.000306188945265112	NA	NA	SegRatio=-0.07,AbsMeanSigma=0.6,pvalue=1.43990461114252e-14,pvalueTTest=2.93126381664818e-07,
chr21	44485338	44485459	CBS	CBS00018	-0.0122007195986543	2	-0.0671606739525343	2	0.0141297970942287	1.5	0.000306188945265112	NA	NA	SegRatio=-0.07,AbsMeanSigma=0.6,pvalue=1.43990461114252e-14,pvalueTTest=2.93126381664818e-07,
chr21	44485468	44485565	CBS	CBS00019	-0.279597367129229	2	-0.0671606739525343	2	0.0141297970942287	1.5	0.000306188945265112	NA	NA	SegRatio=-0.07,AbsMeanSigma=0.6,pvalue=1.43990461114252e-14,pvalueTTest=2.93126381664818e-07,
chr21	44485583	44485724	CBS	CBS00020	NA	2	-0.0671606739525343	2	0.0141297970942287	1.5	0.000306188945265112	NA	NA	SegRatio=-0.07,AbsMeanSigma=0.6,pvalue=1.43990461114252e-14,pvalueTTest=2.93126381664818e-07,
chr21	44485770	44485911	CBS	CBS00021	NA	2	-0.0671606739525343	2	0.0141297970942287	1.5	0.000306188945265112	NA	NA	SegRatio=-0.07,AbsMeanSigma=0.6,pvalue=1.43990461114252e-14,pvalueTTest=2.93126381664818e-07,
chr21	44486382	44486493	CBS	CBS00022	-0.444658740823195	2	-0.0671606739525343	2	0.0141297970942287	1.5	0.000306188945265112	NA	NA	SegRatio=-0.07,AbsMeanSigma=0.6,pvalue=1.43990461114252e-14,pvalueTTest=2.93126381664818e-07,
chr21	44486476	44486613	CBS	CBS00023	-0.295765315050717	2	-0.0671606739525343	2	0.0141297970942287	1.5	0.000306188945265112	NA	NA	SegRatio=-0.07,AbsMeanSigma=0.6,pvalue=1.43990461114252e-14,pvalueTTest=2.93126381664818e-07,
chr21	44488593	44488713	CBS	CBS00024	-0.0387986367865438	2	-0.0671606739525343	2	0.0141297970942287	1.5	0.000306188945265112	NA	NA	SegRatio=-0.07,AbsMeanSigma=0.6,pvalue=1.43990461114252e-14,pvalueTTest=2.93126381664818e-07,
chr21	44488692	44488801	CBS	CBS00025	0.00758854224747568	2	-0.0671606739525343	2	0.0141297970942287	1.5	0.000306188945265112	NA	NA	SegRatio=-0.07,AbsMeanSigma=0.6,pvalue=1.43990461114252e-14,pvalueTTest=2.93126381664818e-07,
chr21	44492073	44492192	CBS	CBS00026	0.0607131493454586	2	-0.0671606739525343	2	0.0141297970942287	1.5	0.000306188945265112	NA	NA	SegRatio=-0.07,AbsMeanSigma=0.6,pvalue=1.43990461114252e-14,pvalueTTest=2.93126381664818e-07,
chr21	44492199	44492293	CBS	CBS00027	NA	NA	NA	1	1	1.5	0.000306188945265112	NA	NA	SegRatio=NA, AbsMeanSigma=NA, pvalue=NA, pvalueTTest=NA,
chrX	14861624	14861710	FANCB	FANCB00001	NA	1	-0.674038283062054	1	7.81895186231339e-17	1	7.81895186231339e-17	NA	NA	SegRatio=-0.67,AbsMeanSigma=4.43,pvalue=0,pvalueTTest=1.27833824949309e-129,
chrX	14861651	14861762	FANCB	FANCB00002	-0.894155329370688	1	-0.674038283062054	1	7.81895186231339e-17	1	7.81895186231339e-17	NA	NA	SegRatio=-0.67,AbsMeanSigma=4.43,pvalue=0,pvalueTTest=1.27833824949309e-129,
chrX	14861737	14861853	FANCB	FANCB00003	-0.808460710906704	1	-0.674038283062054	1	7.81895186231339e-17	1	7.81895186231339e-17	NA	NA	SegRatio=-0.67,AbsMeanSigma=4.43,pvalue=0,pvalueTTest=1.27833824949309e-129,
chrX	14861843	14861955	FANCB	FANCB00004	-0.697012246035209	1	-0.674038283062054	1	7.81895186231339e-17	1	7.81895186231339e-17	NA	NA	SegRatio=-0.67,AbsMeanSigma=4.43,pvalue=0,pvalueTTest=1.27833824949309e-129,
chrX	14861949	14862065	FANCB	FANCB00005	-0.743930154236784	1	-0.674038283062054	1	7.81895186231339e-17	1	7.81895186231339e-17	NA	NA	SegRatio=-0.67,AbsMeanSigma=4.43,pvalue=0,pvalueTTest=1.27833824949309e-129,
chrX	14862058	14862149	FANCB	FANCB00006	NA	1	-0.674038283062054	1	7.81895186231339e-17	1	7.81895186231339e-17	NA	NA	SegRatio=-0.67,AbsMeanSigma=4.43,pvalue=0,pvalueTTest=1.27833824949309e-129,
chrX	14862602	14862714	FANCB	FANCB00007	-0.681564179938441	1	-0.674038283062054	1	7.81895186231339e-17	1	7.81895186231339e-17	NA	NA	SegRatio=-0.67,AbsMeanSigma=4.43,pvalue=0,pvalueTTest=1.27833824949309e-129,
chrX	14862706	14862825	FANCB	FANCB00008	-0.834700408059718	1	-0.674038283062054	1	7.81895186231339e-17	1	7.81895186231339e-17	NA	NA	SegRatio=-0.67,AbsMeanSigma=4.43,pvalue=0,pvalueTTest=1.27833824949309e-129,
chrX	14862778	14862876	FANCB	FANCB00009	-0.667943940573219	1	-0.674038283062054	1	7.81895186231339e-17	1	7.81895186231339e-17	NA	NA	SegRatio=-0.67,AbsMeanSigma=4.43,pvalue=0,pvalueTTest=1.27833824949309e-129,
chrX	14862845	14862957	FANCB	FANCB00010	-1.40862714780957	1	-0.674038283062054	1	7.81895186231339e-17	1	7.81895186231339e-17	NA	NA	SegRatio=-0.67,AbsMeanSigma=4.43,pvalue=0,pvalueTTest=1.27833824949309e-129,
chrX	14862899	14863005	FANCB	FANCB00011	-1.74597747796493	1	-0.674038283062054	1	7.81895186231339e-17	1	7.81895186231339e-17	NA	NA	SegRatio=-0.67,AbsMeanSigma=4.43,pvalue=0,pvalueTTest=1.27833824949309e-129,
chrX	14863005	14863112	FANCB	FANCB00012	-0.823340161176072	1	-0.674038283062054	1	7.81895186231339e-17	1	7.81895186231339e-17	NA	NA	SegRatio=-0.67,AbsMeanSigma=4.43,pvalue=0,pvalueTTest=1.27833824949309e-129,
chrX	14863067	14863182	FANCB	FANCB00013	-0.939410202683523	1	-0.674038283062054	1	7.81895186231339e-17	1	7.81895186231339e-17	NA	NA	SegRatio=-0.67,AbsMeanSigma=4.43,pvalue=0,pvalueTTest=1.27833824949309e-129,
chrX	14863166	14863273	FANCB	FANCB00014	-0.690419536724514	1	-0.674038283062054	1	7.81895186231339e-17	1	7.81895186231339e-17	NA	NA	SegRatio=-0.67,AbsMeanSigma=4.43,pvalue=0,pvalueTTest=1.27833824949309e-129,
chrX	14863238	14863337	FANCB	FANCB00015	-0.747130673451063	1	-0.674038283062054	1	7.81895186231339e-17	1	7.81895186231339e-17	NA	NA	SegRatio=-0.67,AbsMeanSigma=4.43,pvalue=0,pvalueTTest=1.27833824949309e-129,
chrX	14863277	14863383	FANCB	FANCB00016	-0.893282444048259	1	-0.674038283062054	1	7.81895186231339e-17	1	7.81895186231339e-17	NA	NA	SegRatio=-0.67,AbsMeanSigma=4.43,pvalue=0,pvalueTTest=1.27833824949309e-129,
chrX	14863311	14863426	FANCB	FANCB00017	-0.7336965011094	1	-0.674038283062054	1	7.81895186231339e-17	1	7.81895186231339e-17	NA	NA	SegRatio=-0.67,AbsMeanSigma=4.43,pvalue=0,pvalueTTest=1.27833824949309e-129,
chrX	14863403	14863513	FANCB	FANCB00018	NA	1	-0.674038283062054	1	7.81895186231339e-17	1	7.81895186231339e-17	NA	NA	SegRatio=-0.67,AbsMeanSigma=4.43,pvalue=0,pvalueTTest=1.27833824949309e-129,
chrX	14868601	14868713	FANCB	FANCB00019	-0.907964651327177	1	-0.674038283062054	1	7.81895186231339e-17	1	7.81895186231339e-17	NA	NA	SegRatio=-0.67,AbsMeanSigma=4.43,pvalue=0,pvalueTTest=1.27833824949309e-129,
chrX	14868670	14868767	FANCB	FANCB00020	-1.04487539991438	1	-0.674038283062054	1	7.81895186231339e-17	1	7.81895186231339e-17	NA	NA	SegRatio=-0.67,AbsMeanSigma=4.43,pvalue=0,pvalueTTest=1.27833824949309e-129,
chrX	14868758	14868870	FANCB	FANCB00021	NA	1	-0.674038283062054	1	7.81895186231339e-17	1	7.81895186231339e-17	NA	NA	SegRatio=-0.67,AbsMeanSigma=4.43,pvalue=0,pvalueTTest=1.27833824949309e-129,
chrX	14871063	14871174	FANCB	FANCB00022	NA	1	-0.674038283062054	1	7.81895186231339e-17	1	7.81895186231339e-17	NA	NA	SegRatio=-0.67,AbsMeanSigma=4.43,pvalue=0,pvalueTTest=1.27833824949309e-129,
chrX	14871155	14871259	FANCB	FANCB00023	-0.372705846069864	1	-0.674038283062054	1	7.81895186231339e-17	1	7.81895186231339e-17	NA	NA	SegRatio=-0.67,AbsMeanSigma=4.43,pvalue=0,pvalueTTest=1.27833824949309e-129,
chrX	14871204	14871313	FANCB	FANCB00024	-0.952608457193933	1	-0.674038283062054	1	7.81895186231339e-17	1	7.81895186231339e-17	NA	NA	SegRatio=-0.67,AbsMeanSigma=4.43,pvalue=0,pvalueTTest=1.27833824949309e-129,
chrX	14875926	14876038	FANCB	FANCB00025	-0.656288889000572	1	-0.674038283062054	1	7.81895186231339e-17	1	7.81895186231339e-17	NA	NA	SegRatio=-0.67,AbsMeanSigma=4.43,pvalue=0,pvalueTTest=1.27833824949309e-129,
chrX	14876008	14876120	FANCB	FANCB00026	0.000140497354098639	1	-0.674038283062054	1	7.81895186231339e-17	1	7.81895186231339e-17	NA	NA	SegRatio=-0.67,AbsMeanSigma=4.43,pvalue=0,pvalueTTest=1.27833824949309e-129,
chrX	14877269	14877379	FANCB	FANCB00027	-1.09827936639093	1	-0.674038283062054	1	7.81895186231339e-17	1	7.81895186231339e-17	NA	NA	SegRatio=-0.67,AbsMeanSigma=4.43,pvalue=0,pvalueTTest=1.27833824949309e-129,
chrX	14877356	14877461	FANCB	FANCB00028	-0.971320307368001	1	-0.674038283062054	1	7.81895186231339e-17	1	7.81895186231339e-17	NA	NA	SegRatio=-0.67,AbsMeanSigma=4.43,pvalue=0,pvalueTTest=1.27833824949309e-129,
chrX	14877416	14877520	FANCB	FANCB00029	-0.359036182995242	1	-0.674038283062054	1	7.81895186231339e-17	1	7.81895186231339e-17	NA	NA	SegRatio=-0.67,AbsMeanSigma=4.43,pvalue=0,pvalueTTest=1.27833824949309e-129,
chrX	14882657	14882775	FANCB	FANCB00030	-0.6844765535869	1	-0.674038283062054	1	7.81895186231339e-17	1	7.81895186231339e-17	NA	NA	SegRatio=-0.67,AbsMeanSigma=4.43,pvalue=0,pvalueTTest=1.27833824949309e-129,
chrX	14882769	14882886	FANCB	FANCB00031	-0.653820302856547	1	-0.674038283062054	1	7.81895186231339e-17	1	7.81895186231339e-17	NA	NA	SegRatio=-0.67,AbsMeanSigma=4.43,pvalue=0,pvalueTTest=1.27833824949309e-129,
chrX	14882810	14882925	FANCB	FANCB00032	-0.726017157528936	1	-0.674038283062054	1	7.81895186231339e-17	1	7.81895186231339e-17	NA	NA	SegRatio=-0.67,AbsMeanSigma=4.43,pvalue=0,pvalueTTest=1.27833824949309e-129,
chrX	14882907	14883022	FANCB	FANCB00033	-1.30821630367911	1	-0.674038283062054	1	7.81895186231339e-17	1	7.81895186231339e-17	NA	NA	SegRatio=-0.67,AbsMeanSigma=4.43,pvalue=0,pvalueTTest=1.27833824949309e-129,
chrX	14883023	14883139	FANCB	FANCB00034	-0.478052658878244	1	-0.674038283062054	1	7.81895186231339e-17	1	7.81895186231339e-17	NA	NA	SegRatio=-0.67,AbsMeanSigma=4.43,pvalue=0,pvalueTTest=1.27833824949309e-129,
chrX	14883071	14883178	FANCB	FANCB00035	-0.270066732277849	1	-0.674038283062054	1	7.81895186231339e-17	1	7.81895186231339e-17	NA	NA	SegRatio=-0.67,AbsMeanSigma=4.43,pvalue=0,pvalueTTest=1.27833824949309e-129,
chrX	14883159	14883265	FANCB	FANCB00036	-0.594138798335317	1	-0.674038283062054	1	7.81895186231339e-17	1	7.81895186231339e-17	NA	NA	SegRatio=-0.67,AbsMeanSigma=4.43,pvalue=0,pvalueTTest=1.27833824949309e-129,
chrX	14883248	14883358	FANCB	FANCB00037	-1.01987245986268	1	-0.674038283062054	1	7.81895186231339e-17	1	7.81895186231339e-17	NA	NA	SegRatio=-0.67,AbsMeanSigma=4.43,pvalue=0,pvalueTTest=1.27833824949309e-129,
chrX	14883281	14883412	FANCB	FANCB00038	-1.70955043175069	1	-0.674038283062054	1	7.81895186231339e-17	1	7.81895186231339e-17	NA	NA	SegRatio=-0.67,AbsMeanSigma=4.43,pvalue=0,pvalueTTest=1.27833824949309e-129,
chrX	14883383	14883474	FANCB	FANCB00039	-0.84012419570117	1	-0.674038283062054	1	7.81895186231339e-17	1	7.81895186231339e-17	NA	NA	SegRatio=-0.67,AbsMeanSigma=4.43,pvalue=0,pvalueTTest=1.27833824949309e-129,
chrX	14883462	14883573	FANCB	FANCB00040	-0.750400201749916	1	-0.674038283062054	1	7.81895186231339e-17	1	7.81895186231339e-17	NA	NA	SegRatio=-0.67,AbsMeanSigma=4.43,pvalue=0,pvalueTTest=1.27833824949309e-129,
chrX	14883498	14883608	FANCB	FANCB00041	-0.850337798739065	1	-0.674038283062054	1	7.81895186231339e-17	1	7.81895186231339e-17	NA	NA	SegRatio=-0.67,AbsMeanSigma=4.43,pvalue=0,pvalueTTest=1.27833824949309e-129,
chrX	14883605	14883723	FANCB	FANCB00042	-0.561586417174186	1	-0.674038283062054	1	7.81895186231339e-17	1	7.81895186231339e-17	NA	NA	SegRatio=-0.67,AbsMeanSigma=4.43,pvalue=0,pvalueTTest=1.27833824949309e-129,
chrX	47058147	47058250	UBA1	UBA100001	-0.634136571572483	1	-0.674038283062054	1	3.13786689644739e-36	1	3.13786689644739e-36	NA	NA	SegRatio=-0.67,AbsMeanSigma=4.43,pvalue=0,pvalueTTest=1.27833824949309e-129,
chrX	47058189	47058310	UBA1	UBA100002	-0.601324083374987	1	-0.674038283062054	1	3.13786689644739e-36	1	3.13786689644739e-36	NA	NA	SegRatio=-0.67,AbsMeanSigma=4.43,pvalue=0,pvalueTTest=1.27833824949309e-129,
chrX	47058267	47058388	UBA1	UBA100003	-0.619129437196467	1	-0.674038283062054	1	3.13786689644739e-36	1	3.13786689644739e-36	NA	NA	SegRatio=-0.67,AbsMeanSigma=4.43,pvalue=0,pvalueTTest=1.27833824949309e-129,
chrX	47058423	47058539	UBA1	UBA100004	-0.521047328717765	1	-0.674038283062054	1	3.13786689644739e-36	1	3.13786689644739e-36	NA	NA	SegRatio=-0.67,AbsMeanSigma=4.43,pvalue=0,pvalueTTest=1.27833824949309e-129,
chrX	47058566	47058682	UBA1	UBA100005	-0.561792000169459	1	-0.674038283062054	1	3.13786689644739e-36	1	3.13786689644739e-36	NA	NA	SegRatio=-0.67,AbsMeanSigma=4.43,pvalue=0,pvalueTTest=1.27833824949309e-129,
chrX	47058662	47058779	UBA1	UBA100006	-0.617530667146458	1	-0.674038283062054	1	3.13786689644739e-36	1	3.13786689644739e-36	NA	NA	SegRatio=-0.67,AbsMeanSigma=4.43,pvalue=0,pvalueTTest=1.27833824949309e-129,
chrX	47058771	47058875	UBA1	UBA100007	-0.730091286904287	1	-0.674038283062054	1	3.13786689644739e-36	1	3.13786689644739e-36	NA	NA	SegRatio=-0.67,AbsMeanSigma=4.43,pvalue=0,pvalueTTest=1.27833824949309e-129,
chrX	47058875	47058993	UBA1	UBA100008	-0.613984155654959	1	-0.674038283062054	1	3.13786689644739e-36	1	3.13786689644739e-36	NA	NA	SegRatio=-0.67,AbsMeanSigma=4.43,pvalue=0,pvalueTTest=1.27833824949309e-129,
chrX	47058966	47059062	UBA1	UBA100009	-0.872420160157247	1	-0.674038283062054	1	3.13786689644739e-36	1	3.13786689644739e-36	NA	NA	SegRatio=-0.67,AbsMeanSigma=4.43,pvalue=0,pvalueTTest=1.27833824949309e-129,
chrX	47060245	47060360	UBA1	UBA100010	-0.709938918059253	1	-0.674038283062054	1	3.13786689644739e-36	1	3.13786689644739e-36	NA	NA	SegRatio=-0.67,AbsMeanSigma=4.43,pvalue=0,pvalueTTest=1.27833824949309e-129,
chrX	47060354	47060461	UBA1	UBA100011	-1.11624234531161	1	-0.674038283062054	1	3.13786689644739e-36	1	3.13786689644739e-36	NA	NA	SegRatio=-0.67,AbsMeanSigma=4.43,pvalue=0,pvalueTTest=1.27833824949309e-129,
chrX	47060595	47060712	UBA1	UBA100012	NA	1	-0.674038283062054	1	3.13786689644739e-36	1	3.13786689644739e-36	NA	NA	SegRatio=-0.67,AbsMeanSigma=4.43,pvalue=0,pvalueTTest=1.27833824949309e-129,
chrX	47060697	47060809	UBA1	UBA100013	-1.21771090340214	1	-0.674038283062054	1	3.13786689644739e-36	1	3.13786689644739e-36	NA	NA	SegRatio=-0.67,AbsMeanSigma=4.43,pvalue=0,pvalueTTest=1.27833824949309e-129,
chrX	47060836	47060954	UBA1	UBA100014	-0.536520298312022	1	-0.674038283062054	1	3.13786689644739e-36	1	3.13786689644739e-36	NA	NA	SegRatio=-0.67,AbsMeanSigma=4.43,pvalue=0,pvalueTTest=1.27833824949309e-129,
chrX	47060880	47060995	UBA1	UBA100015	-0.745937841836527	1	-0.674038283062054	1	3.13786689644739e-36	1	3.13786689644739e-36	NA	NA	SegRatio=-0.67,AbsMeanSigma=4.43,pvalue=0,pvalueTTest=1.27833824949309e-129,
chrX	47060987	47061107	UBA1	UBA100016	-0.527986165922486	1	-0.674038283062054	1	3.13786689644739e-36	1	3.13786689644739e-36	NA	NA	SegRatio=-0.67,AbsMeanSigma=4.43,pvalue=0,pvalueTTest=1.27833824949309e-129,
chrX	47061533	47061652	UBA1	UBA100017	-0.629514927786604	1	-0.674038283062054	1	3.13786689644739e-36	1	3.13786689644739e-36	NA	NA	SegRatio=-0.67,AbsMeanSigma=4.43,pvalue=0,pvalueTTest=1.27833824949309e-129,
chrX	47061592	47061706	UBA1	UBA100018	-0.611083348262756	1	-0.674038283062054	1	3.13786689644739e-36	1	3.13786689644739e-36	NA	NA	SegRatio=-0.67,AbsMeanSigma=4.43,pvalue=0,pvalueTTest=1.27833824949309e-129,
chrX	47061663	47061777	UBA1	UBA100019	-0.478865953957103	1	-0.674038283062054	1	3.13786689644739e-36	1	3.13786689644739e-36	NA	NA	SegRatio=-0.67,AbsMeanSigma=4.43,pvalue=0,pvalueTTest=1.27833824949309e-129,
chrX	47061740	47061858	UBA1	UBA100020	-0.567796341547121	1	-0.674038283062054	1	3.13786689644739e-36	1	3.13786689644739e-36	NA	NA	SegRatio=-0.67,AbsMeanSigma=4.43,pvalue=0,pvalueTTest=1.27833824949309e-129,
chrX	47061784	47061896	UBA1	UBA100021	-0.566576837572464	1	-0.674038283062054	1	3.13786689644739e-36	1	3.13786689644739e-36	NA	NA	SegRatio=-0.67,AbsMeanSigma=4.43,pvalue=0,pvalueTTest=1.27833824949309e-129,
chrX	47061878	47061997	UBA1	UBA100022	-0.810151551178486	1	-0.674038283062054	1	3.13786689644739e-36	1	3.13786689644739e-36	NA	NA	SegRatio=-0.67,AbsMeanSigma=4.43,pvalue=0,pvalueTTest=1.27833824949309e-129,
chrX	47062010	47062130	UBA1	UBA100023	-0.726641724400239	1	-0.674038283062054	1	3.13786689644739e-36	1	3.13786689644739e-36	NA	NA	SegRatio=-0.67,AbsMeanSigma=4.43,pvalue=0,pvalueTTest=1.27833824949309e-129,
chrX	47062113	47062202	UBA1	UBA100024	-0.777467977771004	1	-0.674038283062054	1	3.13786689644739e-36	1	3.13786689644739e-36	NA	NA	SegRatio=-0.67,AbsMeanSigma=4.43,pvalue=0,pvalueTTest=1.27833824949309e-129,
chrX	47062182	47062296	UBA1	UBA100025	-0.642483078720988	1	-0.674038283062054	1	3.13786689644739e-36	1	3.13786689644739e-36	NA	NA	SegRatio=-0.67,AbsMeanSigma=4.43,pvalue=0,pvalueTTest=1.27833824949309e-129,
chrX	47062310	47062424	UBA1	UBA100026	-0.577428457803399	1	-0.674038283062054	1	3.13786689644739e-36	1	3.13786689644739e-36	NA	NA	SegRatio=-0.67,AbsMeanSigma=4.43,pvalue=0,pvalueTTest=1.27833824949309e-129,
chrX	47062384	47062502	UBA1	UBA100027	-0.442561111533247	1	-0.674038283062054	1	3.13786689644739e-36	1	3.13786689644739e-36	NA	NA	SegRatio=-0.67,AbsMeanSigma=4.43,pvalue=0,pvalueTTest=1.27833824949309e-129,
chrX	47062451	47062570	UBA1	UBA100028	-0.430511480351339	1	-0.674038283062054	1	3.13786689644739e-36	1	3.13786689644739e-36	NA	NA	SegRatio=-0.67,AbsMeanSigma=4.43,pvalue=0,pvalueTTest=1.27833824949309e-129,
chrX	47062569	47062685	UBA1	UBA100029	-0.902394334860024	1	-0.674038283062054	1	3.13786689644739e-36	1	3.13786689644739e-36	NA	NA	SegRatio=-0.67,AbsMeanSigma=4.43,pvalue=0,pvalueTTest=1.27833824949309e-129,
chrX	47062898	47063013	UBA1	UBA100030	-0.662891705309888	1	-0.674038283062054	1	3.13786689644739e-36	1	3.13786689644739e-36	NA	NA	SegRatio=-0.67,AbsMeanSigma=4.43,pvalue=0,pvalueTTest=1.27833824949309e-129,
chrX	47062977	47063095	UBA1	UBA100031	-0.592341366258731	1	-0.674038283062054	1	3.13786689644739e-36	1	3.13786689644739e-36	NA	NA	SegRatio=-0.67,AbsMeanSigma=4.43,pvalue=0,pvalueTTest=1.27833824949309e-129,
chrX	47063068	47063206	UBA1	UBA100032	-0.719648833171288	1	-0.674038283062054	1	3.13786689644739e-36	1	3.13786689644739e-36	NA	NA	SegRatio=-0.67,AbsMeanSigma=4.43,pvalue=0,pvalueTTest=1.27833824949309e-129,
chrX	47065284	47065392	UBA1	UBA100033	-0.560068662915067	1	-0.674038283062054	1	3.13786689644739e-36	1	3.13786689644739e-36	NA	NA	SegRatio=-0.67,AbsMeanSigma=4.43,pvalue=0,pvalueTTest=1.27833824949309e-129,
chrX	47065347	47065463	UBA1	UBA100034	-0.511978598019404	1	-0.674038283062054	1	3.13786689644739e-36	1	3.13786689644739e-36	NA	NA	SegRatio=-0.67,AbsMeanSigma=4.43,pvalue=0,pvalueTTest=1.27833824949309e-129,
chrX	47065454	47065570	UBA1	UBA100035	-0.25526142935642	1	-0.674038283062054	1	3.13786689644739e-36	1	3.13786689644739e-36	NA	NA	SegRatio=-0.67,AbsMeanSigma=4.43,pvalue=0,pvalueTTest=1.27833824949309e-129,
chrX	47065610	47065719	UBA1	UBA100036	-0.710767973201055	1	-0.674038283062054	1	3.13786689644739e-36	1	3.13786689644739e-36	NA	NA	SegRatio=-0.67,AbsMeanSigma=4.43,pvalue=0,pvalueTTest=1.27833824949309e-129,
chrX	47065678	47065796	UBA1	UBA100037	-0.591145243197145	1	-0.674038283062054	1	3.13786689644739e-36	1	3.13786689644739e-36	NA	NA	SegRatio=-0.67,AbsMeanSigma=4.43,pvalue=0,pvalueTTest=1.27833824949309e-129,
chrX	47065752	47065846	UBA1	UBA100038	-0.597730417638414	1	-0.674038283062054	1	3.13786689644739e-36	1	3.13786689644739e-36	NA	NA	SegRatio=-0.67,AbsMeanSigma=4.43,pvalue=0,pvalueTTest=1.27833824949309e-129,
chrX	47065828	47065942	UBA1	UBA100039	-0.5662905178086	1	-0.674038283062054	1	3.13786689644739e-36	1	3.13786689644739e-36	NA	NA	SegRatio=-0.67,AbsMeanSigma=4.43,pvalue=0,pvalueTTest=1.27833824949309e-129,
chrX	47068952	47069068	UBA1	UBA100040	-0.990906886609269	1	-0.674038283062054	1	3.13786689644739e-36	1	3.13786689644739e-36	NA	NA	SegRatio=-0.67,AbsMeanSigma=4.43,pvalue=0,pvalueTTest=1.27833824949309e-129,
chrX	47069043	47069159	UBA1	UBA100041	-0.713239733365331	1	-0.674038283062054	1	3.13786689644739e-36	1	3.13786689644739e-36	NA	NA	SegRatio=-0.67,AbsMeanSigma=4.43,pvalue=0,pvalueTTest=1.27833824949309e-129,
chrX	47069245	47069365	UBA1	UBA100042	-0.628765332300033	1	-0.674038283062054	1	3.13786689644739e-36	1	3.13786689644739e-36	NA	NA	SegRatio=-0.67,AbsMeanSigma=4.43,pvalue=0,pvalueTTest=1.27833824949309e-129,
chrX	47069353	47069473	UBA1	UBA100043	-1.19428691126812	1	-0.674038283062054	1	3.13786689644739e-36	1	3.13786689644739e-36	NA	NA	SegRatio=-0.67,AbsMeanSigma=4.43,pvalue=0,pvalueTTest=1.27833824949309e-129,
chrX	47069483	47069595	UBA1	UBA100044	-0.831110747755724	1	-0.674038283062054	1	3.13786689644739e-36	1	3.13786689644739e-36	NA	NA	SegRatio=-0.67,AbsMeanSigma=4.43,pvalue=0,pvalueTTest=1.27833824949309e-129,
chrX	47070208	47070325	UBA1	UBA100045	-0.50938207468298	1	-0.674038283062054	1	3.13786689644739e-36	1	3.13786689644739e-36	NA	NA	SegRatio=-0.67,AbsMeanSigma=4.43,pvalue=0,pvalueTTest=1.27833824949309e-129,
chrX	47070325	47070441	UBA1	UBA100046	-0.56728009661669	1	-0.674038283062054	1	3.13786689644739e-36	1	3.13786689644739e-36	NA	NA	SegRatio=-0.67,AbsMeanSigma=4.43,pvalue=0,pvalueTTest=1.27833824949309e-129,
chrX	47070409	47070526	UBA1	UBA100047	-0.421050113284078	1	-0.674038283062054	1	3.13786689644739e-36	1	3.13786689644739e-36	NA	NA	SegRatio=-0.67,AbsMeanSigma=4.43,pvalue=0,pvalueTTest=1.27833824949309e-129,
chrX	47070456	47070574	UBA1	UBA100048	-0.518696430170649	1	-0.674038283062054	1	3.13786689644739e-36	1	3.13786689644739e-36	NA	NA	SegRatio=-0.67,AbsMeanSigma=4.43,pvalue=0,pvalueTTest=1.27833824949309e-129,
chrX	47070539	47070629	UBA1	UBA100049	-1.15093237436908	1	-0.674038283062054	1	3.13786689644739e-36	1	3.13786689644739e-36	NA	NA	SegRatio=-0.67,AbsMeanSigma=4.43,pvalue=0,pvalueTTest=1.27833824949309e-129,
chrX	47070629	47070750	UBA1	UBA100050	-0.816749565387252	1	-0.674038283062054	1	3.13786689644739e-36	1	3.13786689644739e-36	NA	NA	SegRatio=-0.67,AbsMeanSigma=4.43,pvalue=0,pvalueTTest=1.27833824949309e-129,
chrX	47071780	47071894	UBA1	UBA100051	-0.434483357722767	1	-0.674038283062054	1	3.13786689644739e-36	1	3.13786689644739e-36	NA	NA	SegRatio=-0.67,AbsMeanSigma=4.43,pvalue=0,pvalueTTest=1.27833824949309e-129,
chrX	47071883	47072001	UBA1	UBA100052	-0.454105324031325	1	-0.674038283062054	1	3.13786689644739e-36	1	3.13786689644739e-36	NA	NA	SegRatio=-0.67,AbsMeanSigma=4.43,pvalue=0,pvalueTTest=1.27833824949309e-129,
chrX	47072112	47072227	UBA1	UBA100053	-0.746679726137572	1	-0.674038283062054	1	3.13786689644739e-36	1	3.13786689644739e-36	NA	NA	SegRatio=-0.67,AbsMeanSigma=4.43,pvalue=0,pvalueTTest=1.27833824949309e-129,
chrX	47072209	47072327	UBA1	UBA100054	-0.727893373335512	1	-0.674038283062054	1	3.13786689644739e-36	1	3.13786689644739e-36	NA	NA	SegRatio=-0.67,AbsMeanSigma=4.43,pvalue=0,pvalueTTest=1.27833824949309e-129,
chrX	47072349	47072464	UBA1	UBA100055	-0.539204490935733	1	-0.674038283062054	1	3.13786689644739e-36	1	3.13786689644739e-36	NA	NA	SegRatio=-0.67,AbsMeanSigma=4.43,pvalue=0,pvalueTTest=1.27833824949309e-129,
chrX	47072393	47072511	UBA1	UBA100056	-0.675415021605686	1	-0.674038283062054	1	3.13786689644739e-36	1	3.13786689644739e-36	NA	NA	SegRatio=-0.67,AbsMeanSigma=4.43,pvalue=0,pvalueTTest=1.27833824949309e-129,
chrX	47072510	47072629	UBA1	UBA100057	-0.848377462400007	1	-0.674038283062054	1	3.13786689644739e-36	1	3.13786689644739e-36	NA	NA	SegRatio=-0.67,AbsMeanSigma=4.43,pvalue=0,pvalueTTest=1.27833824949309e-129,
chrX	47073703	47073809	UBA1	UBA100058	-0.516657430971107	1	-0.674038283062054	1	3.13786689644739e-36	1	3.13786689644739e-36	NA	NA	SegRatio=-0.67,AbsMeanSigma=4.43,pvalue=0,pvalueTTest=1.27833824949309e-129,
chrX	47073808	47073927	UBA1	UBA100059	-0.447224021371253	1	-0.674038283062054	1	3.13786689644739e-36	1	3.13786689644739e-36	NA	NA	SegRatio=-0.67,AbsMeanSigma=4.43,pvalue=0,pvalueTTest=1.27833824949309e-129,
chrX	47073919	47074037	UBA1	UBA100060	-0.521834503286187	1	-0.674038283062054	1	3.13786689644739e-36	1	3.13786689644739e-36	NA	NA	SegRatio=-0.67,AbsMeanSigma=4.43,pvalue=0,pvalueTTest=1.27833824949309e-129,
chrX	47074028	47074136	UBA1	UBA100061	-0.485896145333584	1	-0.674038283062054	1	3.13786689644739e-36	1	3.13786689644739e-36	NA	NA	SegRatio=-0.67,AbsMeanSigma=4.43,pvalue=0,pvalueTTest=1.27833824949309e-129,
chrX	47074147	47074261	UBA1	UBA100062	-0.517284093181076	1	-0.674038283062054	1	3.13786689644739e-36	1	3.13786689644739e-36	NA	NA	SegRatio=-0.67,AbsMeanSigma=4.43,pvalue=0,pvalueTTest=1.27833824949309e-129,
chrX	47074210	47074302	UBA1	UBA100063	-0.845118350108818	1	-0.674038283062054	1	3.13786689644739e-36	1	3.13786689644739e-36	NA	NA	SegRatio=-0.67,AbsMeanSigma=4.43,pvalue=0,pvalueTTest=1.27833824949309e-129,
chrX	47074303	47074424	UBA1	UBA100064	-0.580635610845337	1	-0.674038283062054	1	3.13786689644739e-36	1	3.13786689644739e-36	NA	NA	SegRatio=-0.67,AbsMeanSigma=4.43,pvalue=0,pvalueTTest=1.27833824949309e-129,
chrX	48649478	48649595	GATA1	GATA100001	NA	1	-0.674038283062054	1	3.88954177924539e-10	1	3.88954177924539e-10	NA	NA	SegRatio=-0.67,AbsMeanSigma=4.43,pvalue=0,pvalueTTest=1.27833824949309e-129,
chrX	48649584	48649743	GATA1	GATA100002.GATA100003	NA	1	-0.674038283062054	1	3.88954177924539e-10	1	3.88954177924539e-10	NA	NA	SegRatio=-0.67,AbsMeanSigma=4.43,pvalue=0,pvalueTTest=1.27833824949309e-129,
chrX	48649739	48649860	GATA1	GATA100004	-0.619231625565725	1	-0.674038283062054	1	3.88954177924539e-10	1	3.88954177924539e-10	NA	NA	SegRatio=-0.67,AbsMeanSigma=4.43,pvalue=0,pvalueTTest=1.27833824949309e-129,
chrX	48650210	48650272	GATA1	GATA100005	NA	1	-0.674038283062054	1	3.88954177924539e-10	1	3.88954177924539e-10	NA	NA	SegRatio=-0.67,AbsMeanSigma=4.43,pvalue=0,pvalueTTest=1.27833824949309e-129,
chrX	48650273	48650390	GATA1	GATA100006	-0.73096430337091	1	-0.674038283062054	1	3.88954177924539e-10	1	3.88954177924539e-10	NA	NA	SegRatio=-0.67,AbsMeanSigma=4.43,pvalue=0,pvalueTTest=1.27833824949309e-129,
chrX	48650361	48650431	GATA1	GATA100007	-0.594805879457887	1	-0.674038283062054	1	3.88954177924539e-10	1	3.88954177924539e-10	NA	NA	SegRatio=-0.67,AbsMeanSigma=4.43,pvalue=0,pvalueTTest=1.27833824949309e-129,
chrX	48650408	48650524	GATA1	GATA100008	-0.597745233632461	1	-0.674038283062054	1	3.88954177924539e-10	1	3.88954177924539e-10	NA	NA	SegRatio=-0.67,AbsMeanSigma=4.43,pvalue=0,pvalueTTest=1.27833824949309e-129,
chrX	48650513	48650621	GATA1	GATA100009	-0.855513362978811	1	-0.674038283062054	1	3.88954177924539e-10	1	3.88954177924539e-10	NA	NA	SegRatio=-0.67,AbsMeanSigma=4.43,pvalue=0,pvalueTTest=1.27833824949309e-129,
chrX	48650584	48650679	GATA1	GATA100010	-0.561946536125632	1	-0.674038283062054	1	3.88954177924539e-10	1	3.88954177924539e-10	NA	NA	SegRatio=-0.67,AbsMeanSigma=4.43,pvalue=0,pvalueTTest=1.27833824949309e-129,
chrX	48650691	48650795	GATA1	GATA100011	-0.755391965056151	1	-0.674038283062054	1	3.88954177924539e-10	1	3.88954177924539e-10	NA	NA	SegRatio=-0.67,AbsMeanSigma=4.43,pvalue=0,pvalueTTest=1.27833824949309e-129,
chrX	48650748	48650862	GATA1	GATA100012	-0.973769161700831	1	-0.674038283062054	1	3.88954177924539e-10	1	3.88954177924539e-10	NA	NA	SegRatio=-0.67,AbsMeanSigma=4.43,pvalue=0,pvalueTTest=1.27833824949309e-129,
chrX	48650844	48650956	GATA1	GATA100013	-0.279575588344968	1	-0.674038283062054	1	3.88954177924539e-10	1	3.88954177924539e-10	NA	NA	SegRatio=-0.67,AbsMeanSigma=4.43,pvalue=0,pvalueTTest=1.27833824949309e-129,
chrX	48651491	48651597	GATA1	GATA100014	-0.577337395940506	1	-0.674038283062054	1	3.88954177924539e-10	1	3.88954177924539e-10	NA	NA	SegRatio=-0.67,AbsMeanSigma=4.43,pvalue=0,pvalueTTest=1.27833824949309e-129,
chrX	48651581	48651689	GATA1	GATA100015	-0.446644938531271	1	-0.674038283062054	1	3.88954177924539e-10	1	3.88954177924539e-10	NA	NA	SegRatio=-0.67,AbsMeanSigma=4.43,pvalue=0,pvalueTTest=1.27833824949309e-129,
chrX	48651650	48651742	GATA1	GATA100016	-0.713927867808444	1	-0.674038283062054	1	3.88954177924539e-10	1	3.88954177924539e-10	NA	NA	SegRatio=-0.67,AbsMeanSigma=4.43,pvalue=0,pvalueTTest=1.27833824949309e-129,
chrX	48652121	48652231	GATA1	GATA100017	-0.985976866216324	1	-0.674038283062054	1	3.88954177924539e-10	1	3.88954177924539e-10	NA	NA	SegRatio=-0.67,AbsMeanSigma=4.43,pvalue=0,pvalueTTest=1.27833824949309e-129,
chrX	48652229	48652351	GATA1	GATA100018	-0.571570145012273	1	-0.674038283062054	1	3.88954177924539e-10	1	3.88954177924539e-10	NA	NA	SegRatio=-0.67,AbsMeanSigma=4.43,pvalue=0,pvalueTTest=1.27833824949309e-129,
chrX	48652336	48652454	GATA1	GATA100019	NA	1	-0.674038283062054	1	3.88954177924539e-10	1	3.88954177924539e-10	NA	NA	SegRatio=-0.67,AbsMeanSigma=4.43,pvalue=0,pvalueTTest=1.27833824949309e-129,
chrX	48652417	48652541	GATA1	GATA100020	-1.31020801839481	1	-0.674038283062054	1	3.88954177924539e-10	1	3.88954177924539e-10	NA	NA	SegRatio=-0.67,AbsMeanSigma=4.43,pvalue=0,pvalueTTest=1.27833824949309e-129,
chrX	48652489	48652607	GATA1	GATA100021	-1.08833827415007	1	-0.674038283062054	1	3.88954177924539e-10	1	3.88954177924539e-10	NA	NA	SegRatio=-0.67,AbsMeanSigma=4.43,pvalue=0,pvalueTTest=1.27833824949309e-129,
chrX	77227092	77227212	ATP7A	ATP7A00001	-0.81095082825625	1	-0.674038283062054	1	5.61957149068455e-37	1	5.61957149068455e-37	NA	NA	SegRatio=-0.67,AbsMeanSigma=4.43,pvalue=0,pvalueTTest=1.27833824949309e-129,
chrX	77227210	77227327	ATP7A	ATP7A00002	-1.2712750746653	1	-0.674038283062054	1	5.61957149068455e-37	1	5.61957149068455e-37	NA	NA	SegRatio=-0.67,AbsMeanSigma=4.43,pvalue=0,pvalueTTest=1.27833824949309e-129,
chrX	77243672	77243790	ATP7A	ATP7A00003	-0.7280237482247	1	-0.674038283062054	1	5.61957149068455e-37	1	5.61957149068455e-37	NA	NA	SegRatio=-0.67,AbsMeanSigma=4.43,pvalue=0,pvalueTTest=1.27833824949309e-129,
chrX	77243746	77243860	ATP7A	ATP7A00004	-0.736732249595684	1	-0.674038283062054	1	5.61957149068455e-37	1	5.61957149068455e-37	NA	NA	SegRatio=-0.67,AbsMeanSigma=4.43,pvalue=0,pvalueTTest=1.27833824949309e-129,
chrX	77243804	77243916	ATP7A	ATP7A00005	-0.737781061674038	1	-0.674038283062054	1	5.61957149068455e-37	1	5.61957149068455e-37	NA	NA	SegRatio=-0.67,AbsMeanSigma=4.43,pvalue=0,pvalueTTest=1.27833824949309e-129,
chrX	77243909	77244027	ATP7A	ATP7A00006	-0.50463409428689	1	-0.674038283062054	1	5.61957149068455e-37	1	5.61957149068455e-37	NA	NA	SegRatio=-0.67,AbsMeanSigma=4.43,pvalue=0,pvalueTTest=1.27833824949309e-129,
chrX	77244012	77244123	ATP7A	ATP7A00007	-0.544353235217922	1	-0.674038283062054	1	5.61957149068455e-37	1	5.61957149068455e-37	NA	NA	SegRatio=-0.67,AbsMeanSigma=4.43,pvalue=0,pvalueTTest=1.27833824949309e-129,
chrX	77244108	77244204	ATP7A	ATP7A00008	-0.75228665523667	1	-0.674038283062054	1	5.61957149068455e-37	1	5.61957149068455e-37	NA	NA	SegRatio=-0.67,AbsMeanSigma=4.43,pvalue=0,pvalueTTest=1.27833824949309e-129,
chrX	77244179	77244293	ATP7A	ATP7A00009	-0.457467884716618	1	-0.674038283062054	1	5.61957149068455e-37	1	5.61957149068455e-37	NA	NA	SegRatio=-0.67,AbsMeanSigma=4.43,pvalue=0,pvalueTTest=1.27833824949309e-129,
chrX	77244697	77244814	ATP7A	ATP7A00010	-0.380895587407885	1	-0.674038283062054	1	5.61957149068455e-37	1	5.61957149068455e-37	NA	NA	SegRatio=-0.67,AbsMeanSigma=4.43,pvalue=0,pvalueTTest=1.27833824949309e-129,
chrX	77244790	77244905	ATP7A	ATP7A00011	-0.476809797531783	1	-0.674038283062054	1	5.61957149068455e-37	1	5.61957149068455e-37	NA	NA	SegRatio=-0.67,AbsMeanSigma=4.43,pvalue=0,pvalueTTest=1.27833824949309e-129,
chrX	77244906	77245018	ATP7A	ATP7A00012	-0.768889469965483	1	-0.674038283062054	1	5.61957149068455e-37	1	5.61957149068455e-37	NA	NA	SegRatio=-0.67,AbsMeanSigma=4.43,pvalue=0,pvalueTTest=1.27833824949309e-129,
chrX	77244996	77245084	ATP7A	ATP7A00013	NA	1	-0.674038283062054	1	5.61957149068455e-37	1	5.61957149068455e-37	NA	NA	SegRatio=-0.67,AbsMeanSigma=4.43,pvalue=0,pvalueTTest=1.27833824949309e-129,
chrX	77245079	77245195	ATP7A	ATP7A00014	-0.48769666427989	1	-0.674038283062054	1	5.61957149068455e-37	1	5.61957149068455e-37	NA	NA	SegRatio=-0.67,AbsMeanSigma=4.43,pvalue=0,pvalueTTest=1.27833824949309e-129,
chrX	77245186	77245295	ATP7A	ATP7A00015	-0.662652153933647	1	-0.674038283062054	1	5.61957149068455e-37	1	5.61957149068455e-37	NA	NA	SegRatio=-0.67,AbsMeanSigma=4.43,pvalue=0,pvalueTTest=1.27833824949309e-129,
chrX	77245295	77245411	ATP7A	ATP7A00016	-0.934857854629979	1	-0.674038283062054	1	5.61957149068455e-37	1	5.61957149068455e-37	NA	NA	SegRatio=-0.67,AbsMeanSigma=4.43,pvalue=0,pvalueTTest=1.27833824949309e-129,
chrX	77245412	77245529	ATP7A	ATP7A00017	-0.704093727231236	1	-0.674038283062054	1	5.61957149068455e-37	1	5.61957149068455e-37	NA	NA	SegRatio=-0.67,AbsMeanSigma=4.43,pvalue=0,pvalueTTest=1.27833824949309e-129,
chrX	77253892	77253993	ATP7A	ATP7A00018	-0.719632056249617	1	-0.674038283062054	1	5.61957149068455e-37	1	5.61957149068455e-37	NA	NA	SegRatio=-0.67,AbsMeanSigma=4.43,pvalue=0,pvalueTTest=1.27833824949309e-129,
chrX	77253976	77254071	ATP7A	ATP7A00019	-0.688672599782715	1	-0.674038283062054	1	5.61957149068455e-37	1	5.61957149068455e-37	NA	NA	SegRatio=-0.67,AbsMeanSigma=4.43,pvalue=0,pvalueTTest=1.27833824949309e-129,
chrX	77254070	77254181	ATP7A	ATP7A00020	-0.745797586489861	1	-0.674038283062054	1	5.61957149068455e-37	1	5.61957149068455e-37	NA	NA	SegRatio=-0.67,AbsMeanSigma=4.43,pvalue=0,pvalueTTest=1.27833824949309e-129,
chrX	77254179	77254297	ATP7A	ATP7A00021	-0.983224788564553	1	-0.674038283062054	1	5.61957149068455e-37	1	5.61957149068455e-37	NA	NA	SegRatio=-0.67,AbsMeanSigma=4.43,pvalue=0,pvalueTTest=1.27833824949309e-129,
chrX	77258596	77258711	ATP7A	ATP7A00022	-0.571984696165909	1	-0.674038283062054	1	5.61957149068455e-37	1	5.61957149068455e-37	NA	NA	SegRatio=-0.67,AbsMeanSigma=4.43,pvalue=0,pvalueTTest=1.27833824949309e-129,
chrX	77258668	77258782	ATP7A	ATP7A00023	-0.835376255633985	1	-0.674038283062054	1	5.61957149068455e-37	1	5.61957149068455e-37	NA	NA	SegRatio=-0.67,AbsMeanSigma=4.43,pvalue=0,pvalueTTest=1.27833824949309e-129,
chrX	77264557	77264664	ATP7A	ATP7A00024	-0.646535523031527	1	-0.674038283062054	1	5.61957149068455e-37	1	5.61957149068455e-37	NA	NA	SegRatio=-0.67,AbsMeanSigma=4.43,pvalue=0,pvalueTTest=1.27833824949309e-129,
chrX	77264632	77264749	ATP7A	ATP7A00025	-0.667829219818371	1	-0.674038283062054	1	5.61957149068455e-37	1	5.61957149068455e-37	NA	NA	SegRatio=-0.67,AbsMeanSigma=4.43,pvalue=0,pvalueTTest=1.27833824949309e-129,
chrX	77264732	77264827	ATP7A	ATP7A00026	-0.692209939977089	1	-0.674038283062054	1	5.61957149068455e-37	1	5.61957149068455e-37	NA	NA	SegRatio=-0.67,AbsMeanSigma=4.43,pvalue=0,pvalueTTest=1.27833824949309e-129,
chrX	77266602	77266711	ATP7A	ATP7A00027	-0.631577804087997	1	-0.674038283062054	1	5.61957149068455e-37	1	5.61957149068455e-37	NA	NA	SegRatio=-0.67,AbsMeanSigma=4.43,pvalue=0,pvalueTTest=1.27833824949309e-129,
chrX	77266707	77266842	ATP7A	ATP7A00028	-0.624978864850417	1	-0.674038283062054	1	5.61957149068455e-37	1	5.61957149068455e-37	NA	NA	SegRatio=-0.67,AbsMeanSigma=4.43,pvalue=0,pvalueTTest=1.27833824949309e-129,
chrX	77266914	77267026	ATP7A	ATP7A00029	-0.791571452781124	1	-0.674038283062054	1	5.61957149068455e-37	1	5.61957149068455e-37	NA	NA	SegRatio=-0.67,AbsMeanSigma=4.43,pvalue=0,pvalueTTest=1.27833824949309e-129,
chrX	77266969	77267087	ATP7A	ATP7A00030	-0.672047305937637	1	-0.674038283062054	1	5.61957149068455e-37	1	5.61957149068455e-37	NA	NA	SegRatio=-0.67,AbsMeanSigma=4.43,pvalue=0,pvalueTTest=1.27833824949309e-129,
chrX	77267052	77267167	ATP7A	ATP7A00031	-0.556248665414698	1	-0.674038283062054	1	5.61957149068455e-37	1	5.61957149068455e-37	NA	NA	SegRatio=-0.67,AbsMeanSigma=4.43,pvalue=0,pvalueTTest=1.27833824949309e-129,
chrX	77267143	77267253	ATP7A	ATP7A00032	-0.359114537679379	1	-0.674038283062054	1	5.61957149068455e-37	1	5.61957149068455e-37	NA	NA	SegRatio=-0.67,AbsMeanSigma=4.43,pvalue=0,pvalueTTest=1.27833824949309e-129,
chrX	77268298	77268413	ATP7A	ATP7A00033	-0.962290168129768	1	-0.674038283062054	1	5.61957149068455e-37	1	5.61957149068455e-37	NA	NA	SegRatio=-0.67,AbsMeanSigma=4.43,pvalue=0,pvalueTTest=1.27833824949309e-129,
chrX	77268399	77268508	ATP7A	ATP7A00034	-0.929450584213442	1	-0.674038283062054	1	5.61957149068455e-37	1	5.61957149068455e-37	NA	NA	SegRatio=-0.67,AbsMeanSigma=4.43,pvalue=0,pvalueTTest=1.27833824949309e-129,
chrX	77268489	77268603	ATP7A	ATP7A00035	-0.559691057556106	1	-0.674038283062054	1	5.61957149068455e-37	1	5.61957149068455e-37	NA	NA	SegRatio=-0.67,AbsMeanSigma=4.43,pvalue=0,pvalueTTest=1.27833824949309e-129,
chrX	77268526	77268640	ATP7A	ATP7A00036	-0.853960275445703	1	-0.674038283062054	1	5.61957149068455e-37	1	5.61957149068455e-37	NA	NA	SegRatio=-0.67,AbsMeanSigma=4.43,pvalue=0,pvalueTTest=1.27833824949309e-129,
chrX	77270087	77270196	ATP7A	ATP7A00037	-0.66976256743264	1	-0.674038283062054	1	5.61957149068455e-37	1	5.61957149068455e-37	NA	NA	SegRatio=-0.67,AbsMeanSigma=4.43,pvalue=0,pvalueTTest=1.27833824949309e-129,
chrX	77270169	77270255	ATP7A	ATP7A00038	-0.527761758233717	1	-0.674038283062054	1	5.61957149068455e-37	1	5.61957149068455e-37	NA	NA	SegRatio=-0.67,AbsMeanSigma=4.43,pvalue=0,pvalueTTest=1.27833824949309e-129,
chrX	77270235	77270342	ATP7A	ATP7A00039	NA	1	-0.674038283062054	1	5.61957149068455e-37	1	5.61957149068455e-37	NA	NA	SegRatio=-0.67,AbsMeanSigma=4.43,pvalue=0,pvalueTTest=1.27833824949309e-129,
chrX	77271226	77271332	ATP7A	ATP7A00040	-0.851375504157037	1	-0.674038283062054	1	5.61957149068455e-37	1	5.61957149068455e-37	NA	NA	SegRatio=-0.67,AbsMeanSigma=4.43,pvalue=0,pvalueTTest=1.27833824949309e-129,
chrX	77271267	77271369	ATP7A	ATP7A00041	-0.636198984628537	1	-0.674038283062054	1	5.61957149068455e-37	1	5.61957149068455e-37	NA	NA	SegRatio=-0.67,AbsMeanSigma=4.43,pvalue=0,pvalueTTest=1.27833824949309e-129,
chrX	77271318	77271419	ATP7A	ATP7A00042	-0.65383318147991	1	-0.674038283062054	1	5.61957149068455e-37	1	5.61957149068455e-37	NA	NA	SegRatio=-0.67,AbsMeanSigma=4.43,pvalue=0,pvalueTTest=1.27833824949309e-129,
chrX	77275715	77275829	ATP7A	ATP7A00043	-0.476684879152082	1	-0.674038283062054	1	5.61957149068455e-37	1	5.61957149068455e-37	NA	NA	SegRatio=-0.67,AbsMeanSigma=4.43,pvalue=0,pvalueTTest=1.27833824949309e-129,
chrX	77275767	77275879	ATP7A	ATP7A00044	-0.646172659567976	1	-0.674038283062054	1	5.61957149068455e-37	1	5.61957149068455e-37	NA	NA	SegRatio=-0.67,AbsMeanSigma=4.43,pvalue=0,pvalueTTest=1.27833824949309e-129,
chrX	77275876	77275991	ATP7A	ATP7A00045	-0.74847552606175	1	-0.674038283062054	1	5.61957149068455e-37	1	5.61957149068455e-37	NA	NA	SegRatio=-0.67,AbsMeanSigma=4.43,pvalue=0,pvalueTTest=1.27833824949309e-129,
chrX	77276394	77276500	ATP7A	ATP7A00046	-0.752150938542637	1	-0.674038283062054	1	5.61957149068455e-37	1	5.61957149068455e-37	NA	NA	SegRatio=-0.67,AbsMeanSigma=4.43,pvalue=0,pvalueTTest=1.27833824949309e-129,
chrX	77276487	77276595	ATP7A	ATP7A00047	-0.486166014283192	1	-0.674038283062054	1	5.61957149068455e-37	1	5.61957149068455e-37	NA	NA	SegRatio=-0.67,AbsMeanSigma=4.43,pvalue=0,pvalueTTest=1.27833824949309e-129,
chrX	77284710	77284825	ATP7A	ATP7A00048	-0.735013494862645	1	-0.674038283062054	1	5.61957149068455e-37	1	5.61957149068455e-37	NA	NA	SegRatio=-0.67,AbsMeanSigma=4.43,pvalue=0,pvalueTTest=1.27833824949309e-129,
chrX	77284813	77284927	ATP7A	ATP7A00049	-0.60032600024547	1	-0.674038283062054	1	5.61957149068455e-37	1	5.61957149068455e-37	NA	NA	SegRatio=-0.67,AbsMeanSigma=4.43,pvalue=0,pvalueTTest=1.27833824949309e-129,
chrX	77284914	77285029	ATP7A	ATP7A00050	-0.887722614525324	1	-0.674038283062054	1	5.61957149068455e-37	1	5.61957149068455e-37	NA	NA	SegRatio=-0.67,AbsMeanSigma=4.43,pvalue=0,pvalueTTest=1.27833824949309e-129,
chrX	77286875	77286993	ATP7A	ATP7A00051	-0.680771966640011	1	-0.674038283062054	1	5.61957149068455e-37	1	5.61957149068455e-37	NA	NA	SegRatio=-0.67,AbsMeanSigma=4.43,pvalue=0,pvalueTTest=1.27833824949309e-129,
chrX	77286940	77287044	ATP7A	ATP7A00052	-0.658610407336489	1	-0.674038283062054	1	5.61957149068455e-37	1	5.61957149068455e-37	NA	NA	SegRatio=-0.67,AbsMeanSigma=4.43,pvalue=0,pvalueTTest=1.27833824949309e-129,
chrX	77287044	77287150	ATP7A	ATP7A00053	-0.79699538172271	1	-0.674038283062054	1	5.61957149068455e-37	1	5.61957149068455e-37	NA	NA	SegRatio=-0.67,AbsMeanSigma=4.43,pvalue=0,pvalueTTest=1.27833824949309e-129,
chrX	77289057	77289153	ATP7A	ATP7A00054	-0.921459368804219	1	-0.674038283062054	1	5.61957149068455e-37	1	5.61957149068455e-37	NA	NA	SegRatio=-0.67,AbsMeanSigma=4.43,pvalue=0,pvalueTTest=1.27833824949309e-129,
chrX	77289150	77289257	ATP7A	ATP7A00055	-0.813155958192354	1	-0.674038283062054	1	5.61957149068455e-37	1	5.61957149068455e-37	NA	NA	SegRatio=-0.67,AbsMeanSigma=4.43,pvalue=0,pvalueTTest=1.27833824949309e-129,
chrX	77289257	77289368	ATP7A	ATP7A00056	-0.655554106095092	1	-0.674038283062054	1	5.61957149068455e-37	1	5.61957149068455e-37	NA	NA	SegRatio=-0.67,AbsMeanSigma=4.43,pvalue=0,pvalueTTest=1.27833824949309e-129,
chrX	77294264	77294378	ATP7A	ATP7A00057	-0.845775430510548	1	-0.674038283062054	1	5.61957149068455e-37	1	5.61957149068455e-37	NA	NA	SegRatio=-0.67,AbsMeanSigma=4.43,pvalue=0,pvalueTTest=1.27833824949309e-129,
chrX	77294346	77294457	ATP7A	ATP7A00058	-0.652049688572037	1	-0.674038283062054	1	5.61957149068455e-37	1	5.61957149068455e-37	NA	NA	SegRatio=-0.67,AbsMeanSigma=4.43,pvalue=0,pvalueTTest=1.27833824949309e-129,
chrX	77294458	77294567	ATP7A	ATP7A00059	-1.21662057888457	1	-0.674038283062054	1	5.61957149068455e-37	1	5.61957149068455e-37	NA	NA	SegRatio=-0.67,AbsMeanSigma=4.43,pvalue=0,pvalueTTest=1.27833824949309e-129,
chrX	77295991	77296103	ATP7A	ATP7A00060	-0.692126052107314	1	-0.674038283062054	1	5.61957149068455e-37	1	5.61957149068455e-37	NA	NA	SegRatio=-0.67,AbsMeanSigma=4.43,pvalue=0,pvalueTTest=1.27833824949309e-129,
chrX	77296089	77296191	ATP7A	ATP7A00061	-0.765092104003183	1	-0.674038283062054	1	5.61957149068455e-37	1	5.61957149068455e-37	NA	NA	SegRatio=-0.67,AbsMeanSigma=4.43,pvalue=0,pvalueTTest=1.27833824949309e-129,
chrX	77296181	77296289	ATP7A	ATP7A00062	NA	1	-0.674038283062054	1	5.61957149068455e-37	1	5.61957149068455e-37	NA	NA	SegRatio=-0.67,AbsMeanSigma=4.43,pvalue=0,pvalueTTest=1.27833824949309e-129,
chrX	77298021	77298120	ATP7A	ATP7A00063	-0.526393836170339	1	-0.674038283062054	1	5.61957149068455e-37	1	5.61957149068455e-37	NA	NA	SegRatio=-0.67,AbsMeanSigma=4.43,pvalue=0,pvalueTTest=1.27833824949309e-129,
chrX	77298116	77298229	ATP7A	ATP7A00064	-0.661088966979324	1	-0.674038283062054	1	5.61957149068455e-37	1	5.61957149068455e-37	NA	NA	SegRatio=-0.67,AbsMeanSigma=4.43,pvalue=0,pvalueTTest=1.27833824949309e-129,
chrX	77298222	77298328	ATP7A	ATP7A00065	-0.860762778740125	1	-0.674038283062054	1	5.61957149068455e-37	1	5.61957149068455e-37	NA	NA	SegRatio=-0.67,AbsMeanSigma=4.43,pvalue=0,pvalueTTest=1.27833824949309e-129,
chrX	77298751	77298862	ATP7A	ATP7A00066	NA	1	-0.674038283062054	1	5.61957149068455e-37	1	5.61957149068455e-37	NA	NA	SegRatio=-0.67,AbsMeanSigma=4.43,pvalue=0,pvalueTTest=1.27833824949309e-129,
chrX	77298827	77298925	ATP7A	ATP7A00067	-0.56273463028085	1	-0.674038283062054	1	5.61957149068455e-37	1	5.61957149068455e-37	NA	NA	SegRatio=-0.67,AbsMeanSigma=4.43,pvalue=0,pvalueTTest=1.27833824949309e-129,
chrX	77298875	77298981	ATP7A	ATP7A00068	-0.758546038881516	1	-0.674038283062054	1	5.61957149068455e-37	1	5.61957149068455e-37	NA	NA	SegRatio=-0.67,AbsMeanSigma=4.43,pvalue=0,pvalueTTest=1.27833824949309e-129,
chrX	77300900	77301015	ATP7A	ATP7A00069	-0.594253794101809	1	-0.674038283062054	1	5.61957149068455e-37	1	5.61957149068455e-37	NA	NA	SegRatio=-0.67,AbsMeanSigma=4.43,pvalue=0,pvalueTTest=1.27833824949309e-129,
chrX	77300990	77301081	ATP7A	ATP7A00070	-0.635156962203894	1	-0.674038283062054	1	5.61957149068455e-37	1	5.61957149068455e-37	NA	NA	SegRatio=-0.67,AbsMeanSigma=4.43,pvalue=0,pvalueTTest=1.27833824949309e-129,
chrX	77301036	77301156	ATP7A	ATP7A00071	-0.188805655527375	1	-0.674038283062054	1	5.61957149068455e-37	1	5.61957149068455e-37	NA	NA	SegRatio=-0.67,AbsMeanSigma=4.43,pvalue=0,pvalueTTest=1.27833824949309e-129,
chrX	77301749	77301864	ATP7A	ATP7A00072	NA	1	-0.674038283062054	1	5.61957149068455e-37	1	5.61957149068455e-37	NA	NA	SegRatio=-0.67,AbsMeanSigma=4.43,pvalue=0,pvalueTTest=1.27833824949309e-129,
chrX	77301855	77301959	ATP7A	ATP7A00073	-0.751630576162745	1	-0.674038283062054	1	5.61957149068455e-37	1	5.61957149068455e-37	NA	NA	SegRatio=-0.67,AbsMeanSigma=4.43,pvalue=0,pvalueTTest=1.27833824949309e-129,
chrX	77301888	77302003	ATP7A	ATP7A00074	-0.754713563448176	1	-0.674038283062054	1	5.61957149068455e-37	1	5.61957149068455e-37	NA	NA	SegRatio=-0.67,AbsMeanSigma=4.43,pvalue=0,pvalueTTest=1.27833824949309e-129,
chrX	77302004	77302115	ATP7A	ATP7A00075	-0.543030216367888	1	-0.674038283062054	1	5.61957149068455e-37	1	5.61957149068455e-37	NA	NA	SegRatio=-0.67,AbsMeanSigma=4.43,pvalue=0,pvalueTTest=1.27833824949309e-129,
chrX	85119576	85119690	CHM	CHM00001	-0.725353217886126	1	-0.674038283062054	1	1.28460686099439e-15	1	1.28460686099439e-15	NA	NA	SegRatio=-0.67,AbsMeanSigma=4.43,pvalue=0,pvalueTTest=1.27833824949309e-129,
chrX	85119689	85119807	CHM	CHM00002	-0.789813163676	1	-0.674038283062054	1	1.28460686099439e-15	1	1.28460686099439e-15	NA	NA	SegRatio=-0.67,AbsMeanSigma=4.43,pvalue=0,pvalueTTest=1.27833824949309e-129,
chrX	85119760	85119876	CHM	CHM00003	-0.643003427800234	1	-0.674038283062054	1	1.28460686099439e-15	1	1.28460686099439e-15	NA	NA	SegRatio=-0.67,AbsMeanSigma=4.43,pvalue=0,pvalueTTest=1.27833824949309e-129,
chrX	85128029	85128142	CHM	CHM00004	-0.722314274225879	1	-0.674038283062054	1	1.28460686099439e-15	1	1.28460686099439e-15	NA	NA	SegRatio=-0.67,AbsMeanSigma=4.43,pvalue=0,pvalueTTest=1.27833824949309e-129,
chrX	85128143	85128269	CHM	CHM00005	-1.0904723238556	1	-0.674038283062054	1	1.28460686099439e-15	1	1.28460686099439e-15	NA	NA	SegRatio=-0.67,AbsMeanSigma=4.43,pvalue=0,pvalueTTest=1.27833824949309e-129,
chrX	85133941	85134048	CHM	CHM00006	-0.23781728997267	1	-0.674038283062054	1	1.28460686099439e-15	1	1.28460686099439e-15	NA	NA	SegRatio=-0.67,AbsMeanSigma=4.43,pvalue=0,pvalueTTest=1.27833824949309e-129,
chrX	85134049	85134163	CHM	CHM00007	-0.0783441050983793	1	-0.674038283062054	1	1.28460686099439e-15	1	1.28460686099439e-15	NA	NA	SegRatio=-0.67,AbsMeanSigma=4.43,pvalue=0,pvalueTTest=1.27833824949309e-129,
chrX	85149137	85149249	CHM	CHM00008	-0.766176921366091	1	-0.674038283062054	1	1.28460686099439e-15	1	1.28460686099439e-15	NA	NA	SegRatio=-0.67,AbsMeanSigma=4.43,pvalue=0,pvalueTTest=1.27833824949309e-129,
chrX	85149223	85149336	CHM	CHM00009	-0.697196410792658	1	-0.674038283062054	1	1.28460686099439e-15	1	1.28460686099439e-15	NA	NA	SegRatio=-0.67,AbsMeanSigma=4.43,pvalue=0,pvalueTTest=1.27833824949309e-129,
chrX	85155584	85155685	CHM	CHM00010	NA	1	-0.674038283062054	1	1.28460686099439e-15	1	1.28460686099439e-15	NA	NA	SegRatio=-0.67,AbsMeanSigma=4.43,pvalue=0,pvalueTTest=1.27833824949309e-129,
chrX	85155662	85155778	CHM	CHM00011	-0.885494668156379	1	-0.674038283062054	1	1.28460686099439e-15	1	1.28460686099439e-15	NA	NA	SegRatio=-0.67,AbsMeanSigma=4.43,pvalue=0,pvalueTTest=1.27833824949309e-129,
chrX	85156020	85156134	CHM	CHM00012	-0.715508240283711	1	-0.674038283062054	1	1.28460686099439e-15	1	1.28460686099439e-15	NA	NA	SegRatio=-0.67,AbsMeanSigma=4.43,pvalue=0,pvalueTTest=1.27833824949309e-129,
chrX	85156101	85156199	CHM	CHM00013	-0.790611677628131	1	-0.674038283062054	1	1.28460686099439e-15	1	1.28460686099439e-15	NA	NA	SegRatio=-0.67,AbsMeanSigma=4.43,pvalue=0,pvalueTTest=1.27833824949309e-129,
chrX	85156186	85156296	CHM	CHM00014	NA	1	-0.674038283062054	1	1.28460686099439e-15	1	1.28460686099439e-15	NA	NA	SegRatio=-0.67,AbsMeanSigma=4.43,pvalue=0,pvalueTTest=1.27833824949309e-129,
chrX	85166280	85166376	CHM	CHM00015	-0.754507896878982	1	-0.674038283062054	1	1.28460686099439e-15	1	1.28460686099439e-15	NA	NA	SegRatio=-0.67,AbsMeanSigma=4.43,pvalue=0,pvalueTTest=1.27833824949309e-129,
chrX	85211135	85211245	CHM	CHM00016	-0.694830081693879	1	-0.674038283062054	1	1.28460686099439e-15	1	1.28460686099439e-15	NA	NA	SegRatio=-0.67,AbsMeanSigma=4.43,pvalue=0,pvalueTTest=1.27833824949309e-129,
chrX	85211165	85211281	CHM	CHM00017	-0.675528954613554	1	-0.674038283062054	1	1.28460686099439e-15	1	1.28460686099439e-15	NA	NA	SegRatio=-0.67,AbsMeanSigma=4.43,pvalue=0,pvalueTTest=1.27833824949309e-129,
chrX	85211271	85211365	CHM	CHM00018	-0.6170182298435	1	-0.674038283062054	1	1.28460686099439e-15	1	1.28460686099439e-15	NA	NA	SegRatio=-0.67,AbsMeanSigma=4.43,pvalue=0,pvalueTTest=1.27833824949309e-129,
chrX	85211315	85211452	CHM	CHM00019	NA	1	-0.674038283062054	1	1.28460686099439e-15	1	1.28460686099439e-15	NA	NA	SegRatio=-0.67,AbsMeanSigma=4.43,pvalue=0,pvalueTTest=1.27833824949309e-129,
chrX	85212838	85212947	CHM	CHM00020	NA	1	-0.674038283062054	1	1.28460686099439e-15	1	1.28460686099439e-15	NA	NA	SegRatio=-0.67,AbsMeanSigma=4.43,pvalue=0,pvalueTTest=1.27833824949309e-129,
chrX	85212927	85213011	CHM	CHM00021	NA	1	-0.674038283062054	1	1.28460686099439e-15	1	1.28460686099439e-15	NA	NA	SegRatio=-0.67,AbsMeanSigma=4.43,pvalue=0,pvalueTTest=1.27833824949309e-129,
chrX	85213766	85213883	CHM	CHM00022	-0.825139377756183	1	-0.674038283062054	1	1.28460686099439e-15	1	1.28460686099439e-15	NA	NA	SegRatio=-0.67,AbsMeanSigma=4.43,pvalue=0,pvalueTTest=1.27833824949309e-129,
chrX	85213858	85213969	CHM	CHM00023	-0.883452940673498	1	-0.674038283062054	1	1.28460686099439e-15	1	1.28460686099439e-15	NA	NA	SegRatio=-0.67,AbsMeanSigma=4.43,pvalue=0,pvalueTTest=1.27833824949309e-129,
chrX	85213982	85214114	CHM	CHM00024	NA	1	-0.674038283062054	1	1.28460686099439e-15	1	1.28460686099439e-15	NA	NA	SegRatio=-0.67,AbsMeanSigma=4.43,pvalue=0,pvalueTTest=1.27833824949309e-129,
chrX	85218648	85218761	CHM	CHM00025	-1.818604317406	1	-0.674038283062054	1	1.28460686099439e-15	1	1.28460686099439e-15	NA	NA	SegRatio=-0.67,AbsMeanSigma=4.43,pvalue=0,pvalueTTest=1.27833824949309e-129,
chrX	85218759	85218865	CHM	CHM00026	-0.652127935999691	1	-0.674038283062054	1	1.28460686099439e-15	1	1.28460686099439e-15	NA	NA	SegRatio=-0.67,AbsMeanSigma=4.43,pvalue=0,pvalueTTest=1.27833824949309e-129,
chrX	85218863	85218981	CHM	CHM00027	-0.709228173024201	1	-0.674038283062054	1	1.28460686099439e-15	1	1.28460686099439e-15	NA	NA	SegRatio=-0.67,AbsMeanSigma=4.43,pvalue=0,pvalueTTest=1.27833824949309e-129,
chrX	85218918	85219034	CHM	CHM00028	-0.569939579187599	1	-0.674038283062054	1	1.28460686099439e-15	1	1.28460686099439e-15	NA	NA	SegRatio=-0.67,AbsMeanSigma=4.43,pvalue=0,pvalueTTest=1.27833824949309e-129,
chrX	85219012	85219125	CHM	CHM00029	-0.579731582667282	1	-0.674038283062054	1	1.28460686099439e-15	1	1.28460686099439e-15	NA	NA	SegRatio=-0.67,AbsMeanSigma=4.43,pvalue=0,pvalueTTest=1.27833824949309e-129,
chrX	85226593	85226723	CHM	CHM00030	-0.490853168355202	1	-0.674038283062054	1	1.28460686099439e-15	1	1.28460686099439e-15	NA	NA	SegRatio=-0.67,AbsMeanSigma=4.43,pvalue=0,pvalueTTest=1.27833824949309e-129,
chrX	85233710	85233823	CHM	CHM00031	-0.589516782830852	1	-0.674038283062054	1	1.28460686099439e-15	1	1.28460686099439e-15	NA	NA	SegRatio=-0.67,AbsMeanSigma=4.43,pvalue=0,pvalueTTest=1.27833824949309e-129,
chrX	85233811	85233925	CHM	CHM00032	-0.638989967655196	1	-0.674038283062054	1	1.28460686099439e-15	1	1.28460686099439e-15	NA	NA	SegRatio=-0.67,AbsMeanSigma=4.43,pvalue=0,pvalueTTest=1.27833824949309e-129,
chrX	85236686	85236796	CHM	CHM00033	-0.828477255432078	1	-0.674038283062054	1	1.28460686099439e-15	1	1.28460686099439e-15	NA	NA	SegRatio=-0.67,AbsMeanSigma=4.43,pvalue=0,pvalueTTest=1.27833824949309e-129,
chrX	85236774	85236886	CHM	CHM00034	NA	1	-0.674038283062054	1	1.28460686099439e-15	1	1.28460686099439e-15	NA	NA	SegRatio=-0.67,AbsMeanSigma=4.43,pvalue=0,pvalueTTest=1.27833824949309e-129,
chrX	85282484	85282571	CHM	CHM00035	-1.02621862702935	1	-0.674038283062054	1	1.28460686099439e-15	1	1.28460686099439e-15	NA	NA	SegRatio=-0.67,AbsMeanSigma=4.43,pvalue=0,pvalueTTest=1.27833824949309e-129,
chrX	85282560	85282672	CHM	CHM00036	NA	1	-0.674038283062054	1	1.28460686099439e-15	1	1.28460686099439e-15	NA	NA	SegRatio=-0.67,AbsMeanSigma=4.43,pvalue=0,pvalueTTest=1.27833824949309e-129,
chrX	85302466	85302568	CHM	CHM00037	-0.668004607488184	1	-0.674038283062054	1	1.28460686099439e-15	1	1.28460686099439e-15	NA	NA	SegRatio=-0.67,AbsMeanSigma=4.43,pvalue=0,pvalueTTest=1.27833824949309e-129,
chrX	100604852	100604964	BTK	BTK00001	-1.01075873970343	1	-0.674038283062054	1	2.3121522652729e-22	1	2.3121522652729e-22	NA	NA	SegRatio=-0.67,AbsMeanSigma=4.43,pvalue=0,pvalueTTest=1.27833824949309e-129,
chrX	100608148	100608263	BTK	BTK00002	-0.255646801526312	1	-0.674038283062054	1	2.3121522652729e-22	1	2.3121522652729e-22	NA	NA	SegRatio=-0.67,AbsMeanSigma=4.43,pvalue=0,pvalueTTest=1.27833824949309e-129,
chrX	100608205	100608315	BTK	BTK00003	-0.866314026506545	1	-0.674038283062054	1	2.3121522652729e-22	1	2.3121522652729e-22	NA	NA	SegRatio=-0.67,AbsMeanSigma=4.43,pvalue=0,pvalueTTest=1.27833824949309e-129,
chrX	100608308	100608416	BTK	BTK00004	-0.629628198888972	1	-0.674038283062054	1	2.3121522652729e-22	1	2.3121522652729e-22	NA	NA	SegRatio=-0.67,AbsMeanSigma=4.43,pvalue=0,pvalueTTest=1.27833824949309e-129,
chrX	100608831	100608943	BTK	BTK00005	NA	1	-0.674038283062054	1	2.3121522652729e-22	1	2.3121522652729e-22	NA	NA	SegRatio=-0.67,AbsMeanSigma=4.43,pvalue=0,pvalueTTest=1.27833824949309e-129,
chrX	100608901	100609011	BTK	BTK00006	-0.394756248724666	1	-0.674038283062054	1	2.3121522652729e-22	1	2.3121522652729e-22	NA	NA	SegRatio=-0.67,AbsMeanSigma=4.43,pvalue=0,pvalueTTest=1.27833824949309e-129,
chrX	100609574	100609689	BTK	BTK00007	-0.459963222212868	1	-0.674038283062054	1	2.3121522652729e-22	1	2.3121522652729e-22	NA	NA	SegRatio=-0.67,AbsMeanSigma=4.43,pvalue=0,pvalueTTest=1.27833824949309e-129,
chrX	100609649	100609755	BTK	BTK00008	-0.858704132108329	1	-0.674038283062054	1	2.3121522652729e-22	1	2.3121522652729e-22	NA	NA	SegRatio=-0.67,AbsMeanSigma=4.43,pvalue=0,pvalueTTest=1.27833824949309e-129,
chrX	100610949	100611058	BTK	BTK00009	-0.603868196815334	1	-0.674038283062054	1	2.3121522652729e-22	1	2.3121522652729e-22	NA	NA	SegRatio=-0.67,AbsMeanSigma=4.43,pvalue=0,pvalueTTest=1.27833824949309e-129,
chrX	100611059	100611174	BTK	BTK00010	-0.35426058361453	1	-0.674038283062054	1	2.3121522652729e-22	1	2.3121522652729e-22	NA	NA	SegRatio=-0.67,AbsMeanSigma=4.43,pvalue=0,pvalueTTest=1.27833824949309e-129,
chrX	100611159	100611255	BTK	BTK00011	-0.563821507333204	1	-0.674038283062054	1	2.3121522652729e-22	1	2.3121522652729e-22	NA	NA	SegRatio=-0.67,AbsMeanSigma=4.43,pvalue=0,pvalueTTest=1.27833824949309e-129,
chrX	100611245	100611363	BTK	BTK00012	-0.571570154269928	1	-0.674038283062054	1	2.3121522652729e-22	1	2.3121522652729e-22	NA	NA	SegRatio=-0.67,AbsMeanSigma=4.43,pvalue=0,pvalueTTest=1.27833824949309e-129,
chrX	100611681	100611798	BTK	BTK00013	-0.691265091192918	1	-0.674038283062054	1	2.3121522652729e-22	1	2.3121522652729e-22	NA	NA	SegRatio=-0.67,AbsMeanSigma=4.43,pvalue=0,pvalueTTest=1.27833824949309e-129,
chrX	100611795	100611911	BTK	BTK00014	-0.461061239282207	1	-0.674038283062054	1	2.3121522652729e-22	1	2.3121522652729e-22	NA	NA	SegRatio=-0.67,AbsMeanSigma=4.43,pvalue=0,pvalueTTest=1.27833824949309e-129,
chrX	100611890	100612006	BTK	BTK00015	-0.683893775483337	1	-0.674038283062054	1	2.3121522652729e-22	1	2.3121522652729e-22	NA	NA	SegRatio=-0.67,AbsMeanSigma=4.43,pvalue=0,pvalueTTest=1.27833824949309e-129,
chrX	100612429	100612543	BTK	BTK00016	-0.694711189627056	1	-0.674038283062054	1	2.3121522652729e-22	1	2.3121522652729e-22	NA	NA	SegRatio=-0.67,AbsMeanSigma=4.43,pvalue=0,pvalueTTest=1.27833824949309e-129,
chrX	100612533	100612650	BTK	BTK00017	-0.357574046579537	1	-0.674038283062054	1	2.3121522652729e-22	1	2.3121522652729e-22	NA	NA	SegRatio=-0.67,AbsMeanSigma=4.43,pvalue=0,pvalueTTest=1.27833824949309e-129,
chrX	100613269	100613382	BTK	BTK00018	-0.688874657243743	1	-0.674038283062054	1	2.3121522652729e-22	1	2.3121522652729e-22	NA	NA	SegRatio=-0.67,AbsMeanSigma=4.43,pvalue=0,pvalueTTest=1.27833824949309e-129,
chrX	100613328	100613443	BTK	BTK00019	-0.674038283062054	1	-0.674038283062054	1	2.3121522652729e-22	1	2.3121522652729e-22	NA	NA	SegRatio=-0.67,AbsMeanSigma=4.43,pvalue=0,pvalueTTest=1.27833824949309e-129,
chrX	100613406	100613501	BTK	BTK00020	-0.712990107025014	1	-0.674038283062054	1	2.3121522652729e-22	1	2.3121522652729e-22	NA	NA	SegRatio=-0.67,AbsMeanSigma=4.43,pvalue=0,pvalueTTest=1.27833824949309e-129,
chrX	100613554	100613657	BTK	BTK00021	-0.723111815000074	1	-0.674038283062054	1	2.3121522652729e-22	1	2.3121522652729e-22	NA	NA	SegRatio=-0.67,AbsMeanSigma=4.43,pvalue=0,pvalueTTest=1.27833824949309e-129,
chrX	100613602	100613707	BTK	BTK00022	-0.749025290825134	1	-0.674038283062054	1	2.3121522652729e-22	1	2.3121522652729e-22	NA	NA	SegRatio=-0.67,AbsMeanSigma=4.43,pvalue=0,pvalueTTest=1.27833824949309e-129,
chrX	100614255	100614370	BTK	BTK00023	-0.512009832006849	1	-0.674038283062054	1	2.3121522652729e-22	1	2.3121522652729e-22	NA	NA	SegRatio=-0.67,AbsMeanSigma=4.43,pvalue=0,pvalueTTest=1.27833824949309e-129,
chrX	100615049	100615157	BTK	BTK00024	-0.643254764696226	1	-0.674038283062054	1	2.3121522652729e-22	1	2.3121522652729e-22	NA	NA	SegRatio=-0.67,AbsMeanSigma=4.43,pvalue=0,pvalueTTest=1.27833824949309e-129,
chrX	100615470	100615582	BTK	BTK00025	-0.795580240313599	1	-0.674038283062054	1	2.3121522652729e-22	1	2.3121522652729e-22	NA	NA	SegRatio=-0.67,AbsMeanSigma=4.43,pvalue=0,pvalueTTest=1.27833824949309e-129,
chrX	100615561	100615680	BTK	BTK00026	-0.413709768856678	1	-0.674038283062054	1	2.3121522652729e-22	1	2.3121522652729e-22	NA	NA	SegRatio=-0.67,AbsMeanSigma=4.43,pvalue=0,pvalueTTest=1.27833824949309e-129,
chrX	100615652	100615766	BTK	BTK00027	-1.09867675527972	1	-0.674038283062054	1	2.3121522652729e-22	1	2.3121522652729e-22	NA	NA	SegRatio=-0.67,AbsMeanSigma=4.43,pvalue=0,pvalueTTest=1.27833824949309e-129,
chrX	100617137	100617249	BTK	BTK00028	-0.608764375032268	1	-0.674038283062054	1	2.3121522652729e-22	1	2.3121522652729e-22	NA	NA	SegRatio=-0.67,AbsMeanSigma=4.43,pvalue=0,pvalueTTest=1.27833824949309e-129,
chrX	100617518	100617634	BTK	BTK00029	-0.640108990905169	1	-0.674038283062054	1	2.3121522652729e-22	1	2.3121522652729e-22	NA	NA	SegRatio=-0.67,AbsMeanSigma=4.43,pvalue=0,pvalueTTest=1.27833824949309e-129,
chrX	100617562	100617676	BTK	BTK00030	-0.637432347991756	1	-0.674038283062054	1	2.3121522652729e-22	1	2.3121522652729e-22	NA	NA	SegRatio=-0.67,AbsMeanSigma=4.43,pvalue=0,pvalueTTest=1.27833824949309e-129,
chrX	100617676	100617793	BTK	BTK00031	-0.744174518191297	1	-0.674038283062054	1	2.3121522652729e-22	1	2.3121522652729e-22	NA	NA	SegRatio=-0.67,AbsMeanSigma=4.43,pvalue=0,pvalueTTest=1.27833824949309e-129,
chrX	100624986	100625088	BTK	BTK00032	-0.749445488223017	1	-0.674038283062054	1	2.3121522652729e-22	1	2.3121522652729e-22	NA	NA	SegRatio=-0.67,AbsMeanSigma=4.43,pvalue=0,pvalueTTest=1.27833824949309e-129,
chrX	100626577	100626672	BTK	BTK00033	-0.810561944482564	1	-0.674038283062054	1	2.3121522652729e-22	1	2.3121522652729e-22	NA	NA	SegRatio=-0.67,AbsMeanSigma=4.43,pvalue=0,pvalueTTest=1.27833824949309e-129,
chrX	100626671	100626784	BTK	BTK00034	-0.724273068596824	1	-0.674038283062054	1	2.3121522652729e-22	1	2.3121522652729e-22	NA	NA	SegRatio=-0.67,AbsMeanSigma=4.43,pvalue=0,pvalueTTest=1.27833824949309e-129,
chrX	100629456	100629569	BTK	BTK00035	-0.675142048447749	1	-0.674038283062054	1	2.3121522652729e-22	1	2.3121522652729e-22	NA	NA	SegRatio=-0.67,AbsMeanSigma=4.43,pvalue=0,pvalueTTest=1.27833824949309e-129,
chrX	100629550	100629664	BTK	BTK00036	-0.756835387378102	1	-0.674038283062054	1	2.3121522652729e-22	1	2.3121522652729e-22	NA	NA	SegRatio=-0.67,AbsMeanSigma=4.43,pvalue=0,pvalueTTest=1.27833824949309e-129,
chrX	100630103	100630220	BTK	BTK00037	-0.744314626586595	1	-0.674038283062054	1	2.3121522652729e-22	1	2.3121522652729e-22	NA	NA	SegRatio=-0.67,AbsMeanSigma=4.43,pvalue=0,pvalueTTest=1.27833824949309e-129,
chrX	100630200	100630314	BTK	BTK00038	-0.55911780420589	1	-0.674038283062054	1	2.3121522652729e-22	1	2.3121522652729e-22	NA	NA	SegRatio=-0.67,AbsMeanSigma=4.43,pvalue=0,pvalueTTest=1.27833824949309e-129,
