# Supplementary material for: Quantitative analysis of differences in copy numbers using read depth obtained from PCR-enriched samples and controls
Source: BMC Bioinformatics. 2015 Jan 28;16:17. doi: 10.1186/s12859-014-0428-5 (PMC4384318; doi:10.1186/s12859-014-0428-5)
Supplement: Additional file 4 — Comparison with ONCOCNV. This archive (zip) contains all output-files generated for the comparison of quandico and ONCOCNV. [file 12859_2014_428_MOESM4_ESM.zip › ONCOCNV/M063_S5_NA11672.summary.txt]

gene	chr	start	end	copy.number	p.value	q.values	comments
NPHP4	chr1	5923229	6046380	2	0.00277345898070106	0.0360549667491138	p-value_correction=0.001483640211921
ALK	chr2	29416015	30143141	2	0.680492569135908	1	p-value_correction=0.578762237172578
EPCAM	chr2	47600571	47613837	2	0.680492569135908	1	p-value_correction=0.041402100424705
TFG	chr3	100432492	100467397	2	0.000899083950487211	0.012587175306821	p-value_correction=0.369238655131947
SLC9A9	chr3	142985490	143567266	2	0.000899083950487211	0.012587175306821	p-value_correction=0.015943521926017
PIK3CA	chr3	178916573	178952243	2	0.000899083950487211	0.012587175306821	p-value_correction=0.0600524956030677
SLC26A2	chr5	149357195	149361451	2	0.59475242752135	1	p-value_correction=0.498977987643426
POLH	chr6	43550021	43582377	2	0.187190272344851	1	p-value_correction=0.234576347523702
POU6F2	chr7	39046422	39504325	2	0.240287354221056	1	p-value_correction=0.233308911797269
RUNX1T1	chr8	92972414	93115138	2	0.352239590294573	1	p-value_correction=0.489157977812978
CSMD3	chr8	113236979	114449173	2	0.352239590294573	1	p-value_correction=0.983058193564073
RAD21	chr8	117859670	117878965	2	0.352239590294573	1	p-value_correction=0.00530218541010614
JAK2	chr9	5021949	5126829	2	0.56371016762999	1	p-value_correction=0.608108796046322
MTAP	chr9	21802705	21941111	2	0.296785694449868	1	p-value_correction=0.296785694449868
ERCC6	chr10	50666825	50741100	1	1.44266026756224e-79	2.45252245485581e-78	p-value_correction=1.05874148271414e-49
MYPN	chr10	69881165	69970327	1	1.44266026756224e-79	2.45252245485581e-78	p-value_correction=5.39386697887038e-31
PSAP	chr10	73577133	73594382	1	1.44266026756224e-79	2.45252245485581e-78	p-value_correction=2.55524459424176e-15
KCNQ1	chr11	2466611	2869300	2	0.00646952450358099	0.0776342940429719	p-value_correction=0.00497153283192997
FLT3	chr13	28578153	28644812	2	2.10357935341782e-06	3.15536903012673e-05	p-value_correction=2.94393933380837e-05
RB1	chr13	48881353	49054294	2	2.10357935341782e-06	3.15536903012673e-05	p-value_correction=0.0220025561811132
ATP7B	chr13	52508863	52585495	2	0.750010862342283	1	p-value_correction=0.891400161811672
MEFV	chr16	3293094	3306636	2	0.580069699999548	1	p-value_correction=0.0581538603256899
CDH1	chr16	68772146	68867432	2	0.580069699999548	1	p-value_correction=0.20009187106666
MAP2K2	chr19	4090533	4117656	2	0.156071478409022	1	p-value_correction=0.201701976943773
ITCH	chr20	32981586	33095643	2	0.146770766703365	1	p-value_correction=0.0223006015879534
USP25	chr21	17135161	17250862	2	2.93126381664818e-07	4.69002210663709e-06	p-value_correction=0.0108536866023135
USP16	chr21	30396983	30426534	2	2.93126381664818e-07	4.69002210663709e-06	p-value_correction=0.009130897194886
RUNX1	chr21	36164631	36421301	2	2.93126381664818e-07	4.69002210663709e-06	p-value_correction=0.110607359604021
CBS	chr21	44473904	44492192	2	2.93126381664818e-07	4.69002210663709e-06	break,p-value_break=0.0141297970942287
CBS	chr21	44492199	44492293	1	NA	NA	break,p-value_break=0.0141297970942287
FANCB	chrX	14861624	14883723	1	1.27833824949309e-129	2.30100884908756e-128	p-value_correction=7.81895186231339e-17
UBA1	chrX	47058147	47074424	1	1.27833824949309e-129	2.30100884908756e-128	p-value_correction=3.13786689644739e-36
GATA1	chrX	48649478	48652607	1	1.27833824949309e-129	2.30100884908756e-128	p-value_correction=3.88954177924539e-10
ATP7A	chrX	77227092	77302115	1	1.27833824949309e-129	2.30100884908756e-128	p-value_correction=5.61957149068455e-37
CHM	chrX	85119576	85302568	1	1.27833824949309e-129	2.30100884908756e-128	p-value_correction=1.28460686099439e-15
BTK	chrX	100604852	100630314	1	1.27833824949309e-129	2.30100884908756e-128	p-value_correction=2.3121522652729e-22
