# Supplementary material for: Quantitative analysis of differences in copy numbers using read depth obtained from PCR-enriched samples and controls
Source: BMC Bioinformatics. 2015 Jan 28;16:17. doi: 10.1186/s12859-014-0428-5 (PMC4384318; doi:10.1186/s12859-014-0428-5)
Supplement: Additional file 4 — Comparison with ONCOCNV. This archive (zip) contains all output-files generated for the comparison of quandico and ONCOCNV. [file 12859_2014_428_MOESM4_ESM.zip › ONCOCNV/M063_S6_NA12606.profile.txt]

chr	start	end	gene	ID	ratio	predLargeSeg	segMean	predLargeCorrected	pvalRatioCorrected	perGeneEvaluation	pvalRatioGene	predPoint	predPointSusp	comments
chr1	5923229	5923339	NPHP4	NPHP400001	0.154981032405573	2	0.0868870615155277	2	0.653406139539563	2	0.653406139539563	NA	NA	SegRatio=0.09,AbsMeanSigma=0.1,pvalue=0.356569771046951,pvalueTTest=0.576963462654025,
chr1	5923335	5923438	NPHP4	NPHP400002	0.217321874391476	2	0.0868870615155277	2	0.653406139539563	2	0.653406139539563	NA	NA	SegRatio=0.09,AbsMeanSigma=0.1,pvalue=0.356569771046951,pvalueTTest=0.576963462654025,
chr1	5923429	5923547	NPHP4	NPHP400003	0.160190917631434	2	0.0868870615155277	2	0.653406139539563	2	0.653406139539563	NA	NA	SegRatio=0.09,AbsMeanSigma=0.1,pvalue=0.356569771046951,pvalueTTest=0.576963462654025,
chr1	5923905	5924025	NPHP4	NPHP400004	-0.110072528787899	2	0.0868870615155277	2	0.653406139539563	2	0.653406139539563	NA	NA	SegRatio=0.09,AbsMeanSigma=0.1,pvalue=0.356569771046951,pvalueTTest=0.576963462654025,
chr1	5923969	5924081	NPHP4	NPHP400005	0.209958178066795	2	0.0868870615155277	2	0.653406139539563	2	0.653406139539563	NA	NA	SegRatio=0.09,AbsMeanSigma=0.1,pvalue=0.356569771046951,pvalueTTest=0.576963462654025,
chr1	5924046	5924161	NPHP4	NPHP400006	0.114809011989089	2	0.0868870615155277	2	0.653406139539563	2	0.653406139539563	NA	NA	SegRatio=0.09,AbsMeanSigma=0.1,pvalue=0.356569771046951,pvalueTTest=0.576963462654025,
chr1	5924358	5924474	NPHP4	NPHP400007	0.017084679950402	2	0.0868870615155277	2	0.653406139539563	2	0.653406139539563	NA	NA	SegRatio=0.09,AbsMeanSigma=0.1,pvalue=0.356569771046951,pvalueTTest=0.576963462654025,
chr1	5924398	5924520	NPHP4	NPHP400008	0.0339727486802205	2	0.0868870615155277	2	0.653406139539563	2	0.653406139539563	NA	NA	SegRatio=0.09,AbsMeanSigma=0.1,pvalue=0.356569771046951,pvalueTTest=0.576963462654025,
chr1	5924492	5924612	NPHP4	NPHP400009	0.599532858073157	2	0.0868870615155277	2	0.653406139539563	2	0.653406139539563	NA	NA	SegRatio=0.09,AbsMeanSigma=0.1,pvalue=0.356569771046951,pvalueTTest=0.576963462654025,
chr1	5925096	5925194	NPHP4	NPHP400010	-0.0607828293255698	2	0.0868870615155277	2	0.653406139539563	2	0.653406139539563	NA	NA	SegRatio=0.09,AbsMeanSigma=0.1,pvalue=0.356569771046951,pvalueTTest=0.576963462654025,
chr1	5925166	5925287	NPHP4	NPHP400011	-0.219022165988152	2	0.0868870615155277	2	0.653406139539563	2	0.653406139539563	NA	NA	SegRatio=0.09,AbsMeanSigma=0.1,pvalue=0.356569771046951,pvalueTTest=0.576963462654025,
chr1	5925210	5925327	NPHP4	NPHP400012	-0.904159489663276	2	0.0868870615155277	2	0.653406139539563	2	0.653406139539563	q-value=6.35048401328e-05, copies=1	NA	SegRatio=0.09,AbsMeanSigma=0.1,pvalue=0.356569771046951,pvalueTTest=0.576963462654025,
chr1	5926362	5926482	NPHP4	NPHP400013	0.0868870615155277	2	0.0868870615155277	2	0.653406139539563	2	0.653406139539563	NA	NA	SegRatio=0.09,AbsMeanSigma=0.1,pvalue=0.356569771046951,pvalueTTest=0.576963462654025,
chr1	5926431	5926522	NPHP4	NPHP400014	0.133282986868268	2	0.0868870615155277	2	0.653406139539563	2	0.653406139539563	NA	NA	SegRatio=0.09,AbsMeanSigma=0.1,pvalue=0.356569771046951,pvalueTTest=0.576963462654025,
chr1	5926500	5926590	NPHP4	NPHP400015	0.308826267784699	2	0.0868870615155277	2	0.653406139539563	2	0.653406139539563	NA	NA	SegRatio=0.09,AbsMeanSigma=0.1,pvalue=0.356569771046951,pvalueTTest=0.576963462654025,
chr1	5927055	5927148	NPHP4	NPHP400016	-0.0644451774775892	2	0.0868870615155277	2	0.653406139539563	2	0.653406139539563	NA	NA	SegRatio=0.09,AbsMeanSigma=0.1,pvalue=0.356569771046951,pvalueTTest=0.576963462654025,
chr1	5927090	5927195	NPHP4	NPHP400017	0.129328406570782	2	0.0868870615155277	2	0.653406139539563	2	0.653406139539563	NA	NA	SegRatio=0.09,AbsMeanSigma=0.1,pvalue=0.356569771046951,pvalueTTest=0.576963462654025,
chr1	5927755	5927858	NPHP4	NPHP400018	-0.174363750170518	2	0.0868870615155277	2	0.653406139539563	2	0.653406139539563	NA	NA	SegRatio=0.09,AbsMeanSigma=0.1,pvalue=0.356569771046951,pvalueTTest=0.576963462654025,
chr1	5927842	5927950	NPHP4	NPHP400019	0.108897767409203	2	0.0868870615155277	2	0.653406139539563	2	0.653406139539563	NA	NA	SegRatio=0.09,AbsMeanSigma=0.1,pvalue=0.356569771046951,pvalueTTest=0.576963462654025,
chr1	5927877	5927995	NPHP4	NPHP400020	0.19857280030512	2	0.0868870615155277	2	0.653406139539563	2	0.653406139539563	NA	NA	SegRatio=0.09,AbsMeanSigma=0.1,pvalue=0.356569771046951,pvalueTTest=0.576963462654025,
chr1	5933291	5933406	NPHP4	NPHP400021	NA	2	0.0868870615155277	2	0.653406139539563	2	0.653406139539563	NA	NA	SegRatio=0.09,AbsMeanSigma=0.1,pvalue=0.356569771046951,pvalueTTest=0.576963462654025,
chr1	5933354	5933459	NPHP4	NPHP400022	0.148010919844792	2	0.0868870615155277	2	0.653406139539563	2	0.653406139539563	NA	NA	SegRatio=0.09,AbsMeanSigma=0.1,pvalue=0.356569771046951,pvalueTTest=0.576963462654025,
chr1	5934471	5934561	NPHP4	NPHP400023	NA	2	0.0868870615155277	2	0.653406139539563	2	0.653406139539563	NA	NA	SegRatio=0.09,AbsMeanSigma=0.1,pvalue=0.356569771046951,pvalueTTest=0.576963462654025,
chr1	5934513	5934634	NPHP4	NPHP400024	-0.30951980383823	2	0.0868870615155277	2	0.653406139539563	2	0.653406139539563	NA	NA	SegRatio=0.09,AbsMeanSigma=0.1,pvalue=0.356569771046951,pvalueTTest=0.576963462654025,
chr1	5934569	5934680	NPHP4	NPHP400025	-0.0945484877505458	2	0.0868870615155277	2	0.653406139539563	2	0.653406139539563	NA	NA	SegRatio=0.09,AbsMeanSigma=0.1,pvalue=0.356569771046951,pvalueTTest=0.576963462654025,
chr1	5934650	5934746	NPHP4	NPHP400026	0.0279121615342749	2	0.0868870615155277	2	0.653406139539563	2	0.653406139539563	NA	NA	SegRatio=0.09,AbsMeanSigma=0.1,pvalue=0.356569771046951,pvalueTTest=0.576963462654025,
chr1	5934833	5934950	NPHP4	NPHP400027	0.15931557822777	2	0.0868870615155277	2	0.653406139539563	2	0.653406139539563	NA	NA	SegRatio=0.09,AbsMeanSigma=0.1,pvalue=0.356569771046951,pvalueTTest=0.576963462654025,
chr1	5934937	5935002	NPHP4	NPHP400028	NA	2	0.0868870615155277	2	0.653406139539563	2	0.653406139539563	NA	NA	SegRatio=0.09,AbsMeanSigma=0.1,pvalue=0.356569771046951,pvalueTTest=0.576963462654025,
chr1	5934981	5935118	NPHP4	NPHP400029	0.0262941501883349	2	0.0868870615155277	2	0.653406139539563	2	0.653406139539563	NA	NA	SegRatio=0.09,AbsMeanSigma=0.1,pvalue=0.356569771046951,pvalueTTest=0.576963462654025,
chr1	5935125	5935246	NPHP4	NPHP400030	-0.0209059988125075	2	0.0868870615155277	2	0.653406139539563	2	0.653406139539563	NA	NA	SegRatio=0.09,AbsMeanSigma=0.1,pvalue=0.356569771046951,pvalueTTest=0.576963462654025,
chr1	5937107	5937203	NPHP4	NPHP400031	-0.223348650006828	2	0.0868870615155277	2	0.653406139539563	2	0.653406139539563	NA	NA	SegRatio=0.09,AbsMeanSigma=0.1,pvalue=0.356569771046951,pvalueTTest=0.576963462654025,
chr1	5937152	5937293	NPHP4	NPHP400032	NA	2	0.0868870615155277	2	0.653406139539563	2	0.653406139539563	NA	NA	SegRatio=0.09,AbsMeanSigma=0.1,pvalue=0.356569771046951,pvalueTTest=0.576963462654025,
chr1	5937228	5937349	NPHP4	NPHP400033	-0.102760435865982	2	0.0868870615155277	2	0.653406139539563	2	0.653406139539563	NA	NA	SegRatio=0.09,AbsMeanSigma=0.1,pvalue=0.356569771046951,pvalueTTest=0.576963462654025,
chr1	5937299	5937395	NPHP4	NPHP400034	-0.103808885221705	2	0.0868870615155277	2	0.653406139539563	2	0.653406139539563	NA	NA	SegRatio=0.09,AbsMeanSigma=0.1,pvalue=0.356569771046951,pvalueTTest=0.576963462654025,
chr1	5940172	5940279	NPHP4	NPHP400035	-0.0435952004118235	2	0.0868870615155277	2	0.653406139539563	2	0.653406139539563	NA	NA	SegRatio=0.09,AbsMeanSigma=0.1,pvalue=0.356569771046951,pvalueTTest=0.576963462654025,
chr1	5940277	5940384	NPHP4	NPHP400036	0.0105330868756257	2	0.0868870615155277	2	0.653406139539563	2	0.653406139539563	NA	NA	SegRatio=0.09,AbsMeanSigma=0.1,pvalue=0.356569771046951,pvalueTTest=0.576963462654025,
chr1	5947263	5947376	NPHP4	NPHP400037	-0.0451231049609739	2	0.0868870615155277	2	0.653406139539563	2	0.653406139539563	NA	NA	SegRatio=0.09,AbsMeanSigma=0.1,pvalue=0.356569771046951,pvalueTTest=0.576963462654025,
chr1	5947330	5947450	NPHP4	NPHP400038	-0.33036401914106	2	0.0868870615155277	2	0.653406139539563	2	0.653406139539563	NA	NA	SegRatio=0.09,AbsMeanSigma=0.1,pvalue=0.356569771046951,pvalueTTest=0.576963462654025,
chr1	5947448	5947532	NPHP4	NPHP400039	0.163059750145989	2	0.0868870615155277	2	0.653406139539563	2	0.653406139539563	NA	NA	SegRatio=0.09,AbsMeanSigma=0.1,pvalue=0.356569771046951,pvalueTTest=0.576963462654025,
chr1	5947477	5947615	NPHP4	NPHP400040	-0.362527771750062	2	0.0868870615155277	2	0.653406139539563	2	0.653406139539563	NA	NA	SegRatio=0.09,AbsMeanSigma=0.1,pvalue=0.356569771046951,pvalueTTest=0.576963462654025,
chr1	5950883	5950983	NPHP4	NPHP400041	0.397660627300775	2	0.0868870615155277	2	0.653406139539563	2	0.653406139539563	NA	NA	SegRatio=0.09,AbsMeanSigma=0.1,pvalue=0.356569771046951,pvalueTTest=0.576963462654025,
chr1	5950939	5951059	NPHP4	NPHP400042	-1.05466204078053	2	0.0868870615155277	2	0.653406139539563	2	0.653406139539563	q-value=5.15052346064008e-09, copies=0.5	NA	SegRatio=0.09,AbsMeanSigma=0.1,pvalue=0.356569771046951,pvalueTTest=0.576963462654025,
chr1	5951049	5951165	NPHP4	NPHP400043	-0.585090376518815	2	0.0868870615155277	2	0.653406139539563	2	0.653406139539563	NA	NA	SegRatio=0.09,AbsMeanSigma=0.1,pvalue=0.356569771046951,pvalueTTest=0.576963462654025,
chr1	5964655	5964792	NPHP4	NPHP400044	-0.0947317958129531	2	0.0868870615155277	2	0.653406139539563	2	0.653406139539563	NA	NA	SegRatio=0.09,AbsMeanSigma=0.1,pvalue=0.356569771046951,pvalueTTest=0.576963462654025,
chr1	5964725	5964837	NPHP4	NPHP400045	-0.40355721872932	2	0.0868870615155277	2	0.653406139539563	2	0.653406139539563	NA	NA	SegRatio=0.09,AbsMeanSigma=0.1,pvalue=0.356569771046951,pvalueTTest=0.576963462654025,
chr1	5964812	5964930	NPHP4	NPHP400046	0.145615046732669	2	0.0868870615155277	2	0.653406139539563	2	0.653406139539563	NA	NA	SegRatio=0.09,AbsMeanSigma=0.1,pvalue=0.356569771046951,pvalueTTest=0.576963462654025,
chr1	5965326	5965414	NPHP4	NPHP400047	-0.0254318268725981	2	0.0868870615155277	2	0.653406139539563	2	0.653406139539563	NA	NA	SegRatio=0.09,AbsMeanSigma=0.1,pvalue=0.356569771046951,pvalueTTest=0.576963462654025,
chr1	5965374	5965462	NPHP4	NPHP400048	-0.156690025336702	2	0.0868870615155277	2	0.653406139539563	2	0.653406139539563	NA	NA	SegRatio=0.09,AbsMeanSigma=0.1,pvalue=0.356569771046951,pvalueTTest=0.576963462654025,
chr1	5965434	5965551	NPHP4	NPHP400049	0.178900820585372	2	0.0868870615155277	2	0.653406139539563	2	0.653406139539563	NA	NA	SegRatio=0.09,AbsMeanSigma=0.1,pvalue=0.356569771046951,pvalueTTest=0.576963462654025,
chr1	5965476	5965590	NPHP4	NPHP400050	0.0758821279336205	2	0.0868870615155277	2	0.653406139539563	2	0.653406139539563	NA	NA	SegRatio=0.09,AbsMeanSigma=0.1,pvalue=0.356569771046951,pvalueTTest=0.576963462654025,
chr1	5965641	5965743	NPHP4	NPHP400051	-0.00139141922306645	2	0.0868870615155277	2	0.653406139539563	2	0.653406139539563	NA	NA	SegRatio=0.09,AbsMeanSigma=0.1,pvalue=0.356569771046951,pvalueTTest=0.576963462654025,
chr1	5965716	5965837	NPHP4	NPHP400052	-0.0391597834225044	2	0.0868870615155277	2	0.653406139539563	2	0.653406139539563	NA	NA	SegRatio=0.09,AbsMeanSigma=0.1,pvalue=0.356569771046951,pvalueTTest=0.576963462654025,
chr1	5965821	5965927	NPHP4	NPHP400053	-0.06591746152658	2	0.0868870615155277	2	0.653406139539563	2	0.653406139539563	NA	NA	SegRatio=0.09,AbsMeanSigma=0.1,pvalue=0.356569771046951,pvalueTTest=0.576963462654025,
chr1	5967139	5967278	NPHP4	NPHP400054	-0.232773140182943	2	0.0868870615155277	2	0.653406139539563	2	0.653406139539563	NA	NA	SegRatio=0.09,AbsMeanSigma=0.1,pvalue=0.356569771046951,pvalueTTest=0.576963462654025,
chr1	5967279	5967344	NPHP4	NPHP400055	NA	2	0.0868870615155277	2	0.653406139539563	2	0.653406139539563	NA	NA	SegRatio=0.09,AbsMeanSigma=0.1,pvalue=0.356569771046951,pvalueTTest=0.576963462654025,
chr1	5969187	5969303	NPHP4	NPHP400056	0.0395610858217377	2	0.0868870615155277	2	0.653406139539563	2	0.653406139539563	NA	NA	SegRatio=0.09,AbsMeanSigma=0.1,pvalue=0.356569771046951,pvalueTTest=0.576963462654025,
chr1	5987662	5987784	NPHP4	NPHP400057	0.381842710070223	2	0.0868870615155277	2	0.653406139539563	2	0.653406139539563	NA	NA	SegRatio=0.09,AbsMeanSigma=0.1,pvalue=0.356569771046951,pvalueTTest=0.576963462654025,
chr1	5987737	5987859	NPHP4	NPHP400058	0.125625910487708	2	0.0868870615155277	2	0.653406139539563	2	0.653406139539563	NA	NA	SegRatio=0.09,AbsMeanSigma=0.1,pvalue=0.356569771046951,pvalueTTest=0.576963462654025,
chr1	5987800	5987895	NPHP4	NPHP400059	-0.0921329616352042	2	0.0868870615155277	2	0.653406139539563	2	0.653406139539563	NA	NA	SegRatio=0.09,AbsMeanSigma=0.1,pvalue=0.356569771046951,pvalueTTest=0.576963462654025,
chr1	5993123	5993235	NPHP4	NPHP400060	0.0126569999994963	2	0.0868870615155277	2	0.653406139539563	2	0.653406139539563	NA	NA	SegRatio=0.09,AbsMeanSigma=0.1,pvalue=0.356569771046951,pvalueTTest=0.576963462654025,
chr1	5993189	5993302	NPHP4	NPHP400061	0.0888129333916963	2	0.0868870615155277	2	0.653406139539563	2	0.653406139539563	NA	NA	SegRatio=0.09,AbsMeanSigma=0.1,pvalue=0.356569771046951,pvalueTTest=0.576963462654025,
chr1	5993250	5993368	NPHP4	NPHP400062	-0.0884330976394279	2	0.0868870615155277	2	0.653406139539563	2	0.653406139539563	NA	NA	SegRatio=0.09,AbsMeanSigma=0.1,pvalue=0.356569771046951,pvalueTTest=0.576963462654025,
chr1	5993309	5993430	NPHP4	NPHP400063	-0.0638479983421237	2	0.0868870615155277	2	0.653406139539563	2	0.653406139539563	NA	NA	SegRatio=0.09,AbsMeanSigma=0.1,pvalue=0.356569771046951,pvalueTTest=0.576963462654025,
chr1	6007100	6007208	NPHP4	NPHP400064	0.0994606561459725	2	0.0868870615155277	2	0.653406139539563	2	0.653406139539563	NA	NA	SegRatio=0.09,AbsMeanSigma=0.1,pvalue=0.356569771046951,pvalueTTest=0.576963462654025,
chr1	6007202	6007308	NPHP4	NPHP400065	0.0833759574951395	2	0.0868870615155277	2	0.653406139539563	2	0.653406139539563	NA	NA	SegRatio=0.09,AbsMeanSigma=0.1,pvalue=0.356569771046951,pvalueTTest=0.576963462654025,
chr1	6007305	6007426	NPHP4	NPHP400066	0.152573207759671	2	0.0868870615155277	2	0.653406139539563	2	0.653406139539563	NA	NA	SegRatio=0.09,AbsMeanSigma=0.1,pvalue=0.356569771046951,pvalueTTest=0.576963462654025,
chr1	6008067	6008187	NPHP4	NPHP400067	0.264146302220258	2	0.0868870615155277	2	0.653406139539563	2	0.653406139539563	NA	NA	SegRatio=0.09,AbsMeanSigma=0.1,pvalue=0.356569771046951,pvalueTTest=0.576963462654025,
chr1	6008164	6008305	NPHP4	NPHP400068	NA	2	0.0868870615155277	2	0.653406139539563	2	0.653406139539563	NA	NA	SegRatio=0.09,AbsMeanSigma=0.1,pvalue=0.356569771046951,pvalueTTest=0.576963462654025,
chr1	6008245	6008349	NPHP4	NPHP400069	0.254099931621961	2	0.0868870615155277	2	0.653406139539563	2	0.653406139539563	NA	NA	SegRatio=0.09,AbsMeanSigma=0.1,pvalue=0.356569771046951,pvalueTTest=0.576963462654025,
chr1	6012757	6012856	NPHP4	NPHP400070	0.11665404352115	2	0.0868870615155277	2	0.653406139539563	2	0.653406139539563	NA	NA	SegRatio=0.09,AbsMeanSigma=0.1,pvalue=0.356569771046951,pvalueTTest=0.576963462654025,
chr1	6012814	6012930	NPHP4	NPHP400071	0.229382430832596	2	0.0868870615155277	2	0.653406139539563	2	0.653406139539563	NA	NA	SegRatio=0.09,AbsMeanSigma=0.1,pvalue=0.356569771046951,pvalueTTest=0.576963462654025,
chr1	6021795	6021909	NPHP4	NPHP400072	-0.438957792813273	2	0.0868870615155277	2	0.653406139539563	2	0.653406139539563	NA	NA	SegRatio=0.09,AbsMeanSigma=0.1,pvalue=0.356569771046951,pvalueTTest=0.576963462654025,
chr1	6021875	6021991	NPHP4	NPHP400073	0.100522273943515	2	0.0868870615155277	2	0.653406139539563	2	0.653406139539563	NA	NA	SegRatio=0.09,AbsMeanSigma=0.1,pvalue=0.356569771046951,pvalueTTest=0.576963462654025,
chr1	6021989	6022095	NPHP4	NPHP400074	0.0049974003875839	2	0.0868870615155277	2	0.653406139539563	2	0.653406139539563	NA	NA	SegRatio=0.09,AbsMeanSigma=0.1,pvalue=0.356569771046951,pvalueTTest=0.576963462654025,
chr1	6027331	6027442	NPHP4	NPHP400075	0.238893144693833	2	0.0868870615155277	2	0.653406139539563	2	0.653406139539563	NA	NA	SegRatio=0.09,AbsMeanSigma=0.1,pvalue=0.356569771046951,pvalueTTest=0.576963462654025,
chr1	6029048	6029161	NPHP4	NPHP400076	0.195031578099188	2	0.0868870615155277	2	0.653406139539563	2	0.653406139539563	NA	NA	SegRatio=0.09,AbsMeanSigma=0.1,pvalue=0.356569771046951,pvalueTTest=0.576963462654025,
chr1	6029162	6029278	NPHP4	NPHP400077	0.19440418046643	2	0.0868870615155277	2	0.653406139539563	2	0.653406139539563	NA	NA	SegRatio=0.09,AbsMeanSigma=0.1,pvalue=0.356569771046951,pvalueTTest=0.576963462654025,
chr1	6029224	6029342	NPHP4	NPHP400078	-0.182942358167163	2	0.0868870615155277	2	0.653406139539563	2	0.653406139539563	NA	NA	SegRatio=0.09,AbsMeanSigma=0.1,pvalue=0.356569771046951,pvalueTTest=0.576963462654025,
chr1	6038340	6038455	NPHP4	NPHP400079	0.28507027627266	2	0.0868870615155277	2	0.653406139539563	2	0.653406139539563	NA	NA	SegRatio=0.09,AbsMeanSigma=0.1,pvalue=0.356569771046951,pvalueTTest=0.576963462654025,
chr1	6038452	6038568	NPHP4	NPHP400080	0.859119273759548	2	0.0868870615155277	2	0.653406139539563	2	0.653406139539563	NA	NA	SegRatio=0.09,AbsMeanSigma=0.1,pvalue=0.356569771046951,pvalueTTest=0.576963462654025,
chr1	6046192	6046309	NPHP4	NPHP400081	0.199222820616518	2	0.0868870615155277	2	0.653406139539563	2	0.653406139539563	NA	NA	SegRatio=0.09,AbsMeanSigma=0.1,pvalue=0.356569771046951,pvalueTTest=0.576963462654025,
chr1	6046262	6046380	NPHP4	NPHP400082	0.0298844285542632	2	0.0868870615155277	2	0.653406139539563	2	0.653406139539563	NA	NA	SegRatio=0.09,AbsMeanSigma=0.1,pvalue=0.356569771046951,pvalueTTest=0.576963462654025,
chr2	29416015	29416131	ALK	ALK00001	0.171370741703017	2	0.0118809800644804	2	0.0751072837361154	2	0.0751072837361154	NA	NA	SegRatio=0.01,AbsMeanSigma=0.19,pvalue=0.0567583938889073,pvalueTTest=0.274162732370985,
chr2	29416121	29416220	ALK	ALK00002	-0.278461078756326	2	0.0118809800644804	2	0.0751072837361154	2	0.0751072837361154	NA	NA	SegRatio=0.01,AbsMeanSigma=0.19,pvalue=0.0567583938889073,pvalueTTest=0.274162732370985,
chr2	29416210	29416329	ALK	ALK00003	0.0528210528171608	2	0.0118809800644804	2	0.0751072837361154	2	0.0751072837361154	NA	NA	SegRatio=0.01,AbsMeanSigma=0.19,pvalue=0.0567583938889073,pvalueTTest=0.274162732370985,
chr2	29416265	29416372	ALK	ALK00004	-0.483013001999545	2	0.0118809800644804	2	0.0751072837361154	2	0.0751072837361154	NA	NA	SegRatio=0.01,AbsMeanSigma=0.19,pvalue=0.0567583938889073,pvalueTTest=0.274162732370985,
chr2	29416343	29416459	ALK	ALK00005	0.0212933883110978	2	0.0118809800644804	2	0.0751072837361154	2	0.0751072837361154	NA	NA	SegRatio=0.01,AbsMeanSigma=0.19,pvalue=0.0567583938889073,pvalueTTest=0.274162732370985,
chr2	29416450	29416569	ALK	ALK00006	0.0355602013067547	2	0.0118809800644804	2	0.0751072837361154	2	0.0751072837361154	NA	NA	SegRatio=0.01,AbsMeanSigma=0.19,pvalue=0.0567583938889073,pvalueTTest=0.274162732370985,
chr2	29416567	29416667	ALK	ALK00007	-0.409164119616823	2	0.0118809800644804	2	0.0751072837361154	2	0.0751072837361154	NA	NA	SegRatio=0.01,AbsMeanSigma=0.19,pvalue=0.0567583938889073,pvalueTTest=0.274162732370985,
chr2	29416595	29416714	ALK	ALK00008	0.0970842803767754	2	0.0118809800644804	2	0.0751072837361154	2	0.0751072837361154	NA	NA	SegRatio=0.01,AbsMeanSigma=0.19,pvalue=0.0567583938889073,pvalueTTest=0.274162732370985,
chr2	29416676	29416771	ALK	ALK00009	-0.796863712376165	2	0.0118809800644804	2	0.0751072837361154	2	0.0751072837361154	NA	NA	SegRatio=0.01,AbsMeanSigma=0.19,pvalue=0.0567583938889073,pvalueTTest=0.274162732370985,
chr2	29416765	29416872	ALK	ALK00010	-0.125646517106102	2	0.0118809800644804	2	0.0751072837361154	2	0.0751072837361154	NA	NA	SegRatio=0.01,AbsMeanSigma=0.19,pvalue=0.0567583938889073,pvalueTTest=0.274162732370985,
chr2	29419590	29419703	ALK	ALK00011	0.00510765276210123	2	0.0118809800644804	2	0.0751072837361154	2	0.0751072837361154	NA	NA	SegRatio=0.01,AbsMeanSigma=0.19,pvalue=0.0567583938889073,pvalueTTest=0.274162732370985,
chr2	29419698	29419809	ALK	ALK00012	-0.115590709152227	2	0.0118809800644804	2	0.0751072837361154	2	0.0751072837361154	NA	NA	SegRatio=0.01,AbsMeanSigma=0.19,pvalue=0.0567583938889073,pvalueTTest=0.274162732370985,
chr2	29420348	29420466	ALK	ALK00013	-0.029500844660915	2	0.0118809800644804	2	0.0751072837361154	2	0.0751072837361154	NA	NA	SegRatio=0.01,AbsMeanSigma=0.19,pvalue=0.0567583938889073,pvalueTTest=0.274162732370985,
chr2	29420461	29420552	ALK	ALK00014	0.062477892341453	2	0.0118809800644804	2	0.0751072837361154	2	0.0751072837361154	NA	NA	SegRatio=0.01,AbsMeanSigma=0.19,pvalue=0.0567583938889073,pvalueTTest=0.274162732370985,
chr2	29420539	29420648	ALK	ALK00015	-0.0396650368874442	2	0.0118809800644804	2	0.0751072837361154	2	0.0751072837361154	NA	NA	SegRatio=0.01,AbsMeanSigma=0.19,pvalue=0.0567583938889073,pvalueTTest=0.274162732370985,
chr2	29430015	29430124	ALK	ALK00016	0.0293258819546969	2	0.0118809800644804	2	0.0751072837361154	2	0.0751072837361154	NA	NA	SegRatio=0.01,AbsMeanSigma=0.19,pvalue=0.0567583938889073,pvalueTTest=0.274162732370985,
chr2	29430107	29430214	ALK	ALK00017	-0.0663460539644963	2	0.0118809800644804	2	0.0751072837361154	2	0.0751072837361154	NA	NA	SegRatio=0.01,AbsMeanSigma=0.19,pvalue=0.0567583938889073,pvalueTTest=0.274162732370985,
chr2	29432564	29432683	ALK	ALK00018	0.139105762946375	2	0.0118809800644804	2	0.0751072837361154	2	0.0751072837361154	NA	NA	SegRatio=0.01,AbsMeanSigma=0.19,pvalue=0.0567583938889073,pvalueTTest=0.274162732370985,
chr2	29432653	29432739	ALK	ALK00019	0.00808327603348189	2	0.0118809800644804	2	0.0751072837361154	2	0.0751072837361154	NA	NA	SegRatio=0.01,AbsMeanSigma=0.19,pvalue=0.0567583938889073,pvalueTTest=0.274162732370985,
chr2	29432728	29432839	ALK	ALK00020	NA	2	0.0118809800644804	2	0.0751072837361154	2	0.0751072837361154	NA	NA	SegRatio=0.01,AbsMeanSigma=0.19,pvalue=0.0567583938889073,pvalueTTest=0.274162732370985,
chr2	29436760	29436875	ALK	ALK00021	0.169909668295327	2	0.0118809800644804	2	0.0751072837361154	2	0.0751072837361154	NA	NA	SegRatio=0.01,AbsMeanSigma=0.19,pvalue=0.0567583938889073,pvalueTTest=0.274162732370985,
chr2	29436874	29436992	ALK	ALK00022	0.0413101328082848	2	0.0118809800644804	2	0.0751072837361154	2	0.0751072837361154	NA	NA	SegRatio=0.01,AbsMeanSigma=0.19,pvalue=0.0567583938889073,pvalueTTest=0.274162732370985,
chr2	29443547	29443666	ALK	ALK00023	0.129015475707409	2	0.0118809800644804	2	0.0751072837361154	2	0.0751072837361154	NA	NA	SegRatio=0.01,AbsMeanSigma=0.19,pvalue=0.0567583938889073,pvalueTTest=0.274162732370985,
chr2	29443611	29443730	ALK	ALK00024	-0.0500220819776282	2	0.0118809800644804	2	0.0751072837361154	2	0.0751072837361154	NA	NA	SegRatio=0.01,AbsMeanSigma=0.19,pvalue=0.0567583938889073,pvalueTTest=0.274162732370985,
chr2	29445156	29445246	ALK	ALK00025	-0.606020105105875	2	0.0118809800644804	2	0.0751072837361154	2	0.0751072837361154	q-value=0.00769075048517165, copies=1	NA	SegRatio=0.01,AbsMeanSigma=0.19,pvalue=0.0567583938889073,pvalueTTest=0.274162732370985,
chr2	29445242	29445359	ALK	ALK00026	0.0118809800644804	2	0.0118809800644804	2	0.0751072837361154	2	0.0751072837361154	NA	NA	SegRatio=0.01,AbsMeanSigma=0.19,pvalue=0.0567583938889073,pvalueTTest=0.274162732370985,
chr2	29445327	29445427	ALK	ALK00027	-0.111196807953419	2	0.0118809800644804	2	0.0751072837361154	2	0.0751072837361154	NA	NA	SegRatio=0.01,AbsMeanSigma=0.19,pvalue=0.0567583938889073,pvalueTTest=0.274162732370985,
chr2	29445388	29445505	ALK	ALK00028	-0.176337419676681	2	0.0118809800644804	2	0.0751072837361154	2	0.0751072837361154	NA	NA	SegRatio=0.01,AbsMeanSigma=0.19,pvalue=0.0567583938889073,pvalueTTest=0.274162732370985,
chr2	29446167	29446285	ALK	ALK00029	0.268713532690811	2	0.0118809800644804	2	0.0751072837361154	2	0.0751072837361154	NA	NA	SegRatio=0.01,AbsMeanSigma=0.19,pvalue=0.0567583938889073,pvalueTTest=0.274162732370985,
chr2	29446223	29446329	ALK	ALK00030	-0.0857588149915078	2	0.0118809800644804	2	0.0751072837361154	2	0.0751072837361154	NA	NA	SegRatio=0.01,AbsMeanSigma=0.19,pvalue=0.0567583938889073,pvalueTTest=0.274162732370985,
chr2	29446267	29446388	ALK	ALK00031	-0.214665710774503	2	0.0118809800644804	2	0.0751072837361154	2	0.0751072837361154	NA	NA	SegRatio=0.01,AbsMeanSigma=0.19,pvalue=0.0567583938889073,pvalueTTest=0.274162732370985,
chr2	29446339	29446456	ALK	ALK00032	-0.224845164320293	2	0.0118809800644804	2	0.0751072837361154	2	0.0751072837361154	NA	NA	SegRatio=0.01,AbsMeanSigma=0.19,pvalue=0.0567583938889073,pvalueTTest=0.274162732370985,
chr2	29448273	29448381	ALK	ALK00033	0.132000955215977	2	0.0118809800644804	2	0.0751072837361154	2	0.0751072837361154	NA	NA	SegRatio=0.01,AbsMeanSigma=0.19,pvalue=0.0567583938889073,pvalueTTest=0.274162732370985,
chr2	29448332	29448450	ALK	ALK00034	-0.192143317498586	2	0.0118809800644804	2	0.0751072837361154	2	0.0751072837361154	NA	NA	SegRatio=0.01,AbsMeanSigma=0.19,pvalue=0.0567583938889073,pvalueTTest=0.274162732370985,
chr2	29449753	29449871	ALK	ALK00035	0.0743165096873944	2	0.0118809800644804	2	0.0751072837361154	2	0.0751072837361154	NA	NA	SegRatio=0.01,AbsMeanSigma=0.19,pvalue=0.0567583938889073,pvalueTTest=0.274162732370985,
chr2	29449848	29449940	ALK	ALK00036	-0.0243220920592488	2	0.0118809800644804	2	0.0751072837361154	2	0.0751072837361154	NA	NA	SegRatio=0.01,AbsMeanSigma=0.19,pvalue=0.0567583938889073,pvalueTTest=0.274162732370985,
chr2	29449888	29450002	ALK	ALK00037	0.100364665916338	2	0.0118809800644804	2	0.0751072837361154	2	0.0751072837361154	NA	NA	SegRatio=0.01,AbsMeanSigma=0.19,pvalue=0.0567583938889073,pvalueTTest=0.274162732370985,
chr2	29450414	29450511	ALK	ALK00038	0.0949227688226523	2	0.0118809800644804	2	0.0751072837361154	2	0.0751072837361154	NA	NA	SegRatio=0.01,AbsMeanSigma=0.19,pvalue=0.0567583938889073,pvalueTTest=0.274162732370985,
chr2	29450441	29450550	ALK	ALK00039	0.170214874612142	2	0.0118809800644804	2	0.0751072837361154	2	0.0751072837361154	NA	NA	SegRatio=0.01,AbsMeanSigma=0.19,pvalue=0.0567583938889073,pvalueTTest=0.274162732370985,
chr2	29450498	29450619	ALK	ALK00040	0.0949512318979295	2	0.0118809800644804	2	0.0751072837361154	2	0.0751072837361154	NA	NA	SegRatio=0.01,AbsMeanSigma=0.19,pvalue=0.0567583938889073,pvalueTTest=0.274162732370985,
chr2	29451711	29451827	ALK	ALK00041	NA	2	0.0118809800644804	2	0.0751072837361154	2	0.0751072837361154	NA	NA	SegRatio=0.01,AbsMeanSigma=0.19,pvalue=0.0567583938889073,pvalueTTest=0.274162732370985,
chr2	29451759	29451890	ALK	ALK00042	NA	2	0.0118809800644804	2	0.0751072837361154	2	0.0751072837361154	NA	NA	SegRatio=0.01,AbsMeanSigma=0.19,pvalue=0.0567583938889073,pvalueTTest=0.274162732370985,
chr2	29451885	29451972	ALK	ALK00043	0.171033248240282	2	0.0118809800644804	2	0.0751072837361154	2	0.0751072837361154	NA	NA	SegRatio=0.01,AbsMeanSigma=0.19,pvalue=0.0567583938889073,pvalueTTest=0.274162732370985,
chr2	29455093	29455208	ALK	ALK00044	0.00864104257048112	2	0.0118809800644804	2	0.0751072837361154	2	0.0751072837361154	NA	NA	SegRatio=0.01,AbsMeanSigma=0.19,pvalue=0.0567583938889073,pvalueTTest=0.274162732370985,
chr2	29455199	29455309	ALK	ALK00045	0.469489276462504	2	0.0118809800644804	2	0.0751072837361154	2	0.0751072837361154	NA	NA	SegRatio=0.01,AbsMeanSigma=0.19,pvalue=0.0567583938889073,pvalueTTest=0.274162732370985,
chr2	29455248	29455387	ALK	ALK00046	-1.17559246681228	2	0.0118809800644804	2	0.0751072837361154	2	0.0751072837361154	q-value=8.61621481409339e-12, copies=0.5	NA	SegRatio=0.01,AbsMeanSigma=0.19,pvalue=0.0567583938889073,pvalueTTest=0.274162732370985,
chr2	29456410	29456529	ALK	ALK00047	-0.0764926076350593	2	0.0118809800644804	2	0.0751072837361154	2	0.0751072837361154	NA	NA	SegRatio=0.01,AbsMeanSigma=0.19,pvalue=0.0567583938889073,pvalueTTest=0.274162732370985,
chr2	29456508	29456611	ALK	ALK00048	0.032145652900296	2	0.0118809800644804	2	0.0751072837361154	2	0.0751072837361154	NA	NA	SegRatio=0.01,AbsMeanSigma=0.19,pvalue=0.0567583938889073,pvalueTTest=0.274162732370985,
chr2	29462479	29462599	ALK	ALK00049	0.082451620039333	2	0.0118809800644804	2	0.0751072837361154	2	0.0751072837361154	NA	NA	SegRatio=0.01,AbsMeanSigma=0.19,pvalue=0.0567583938889073,pvalueTTest=0.274162732370985,
chr2	29462593	29462704	ALK	ALK00050	-0.0395796765315547	2	0.0118809800644804	2	0.0751072837361154	2	0.0751072837361154	NA	NA	SegRatio=0.01,AbsMeanSigma=0.19,pvalue=0.0567583938889073,pvalueTTest=0.274162732370985,
chr2	29462658	29462777	ALK	ALK00051	-0.0531551377224698	2	0.0118809800644804	2	0.0751072837361154	2	0.0751072837361154	NA	NA	SegRatio=0.01,AbsMeanSigma=0.19,pvalue=0.0567583938889073,pvalueTTest=0.274162732370985,
chr2	29473931	29474053	ALK	ALK00052	-0.105286058618422	2	0.0118809800644804	2	0.0751072837361154	2	0.0751072837361154	NA	NA	SegRatio=0.01,AbsMeanSigma=0.19,pvalue=0.0567583938889073,pvalueTTest=0.274162732370985,
chr2	29474018	29474130	ALK	ALK00053	0.0249807950572626	2	0.0118809800644804	2	0.0751072837361154	2	0.0751072837361154	NA	NA	SegRatio=0.01,AbsMeanSigma=0.19,pvalue=0.0567583938889073,pvalueTTest=0.274162732370985,
chr2	29474130	29474230	ALK	ALK00054	NA	2	0.0118809800644804	2	0.0751072837361154	2	0.0751072837361154	NA	NA	SegRatio=0.01,AbsMeanSigma=0.19,pvalue=0.0567583938889073,pvalueTTest=0.274162732370985,
chr2	29497904	29498015	ALK	ALK00055	-0.0888149821001829	2	0.0118809800644804	2	0.0751072837361154	2	0.0751072837361154	NA	NA	SegRatio=0.01,AbsMeanSigma=0.19,pvalue=0.0567583938889073,pvalueTTest=0.274162732370985,
chr2	29498006	29498122	ALK	ALK00056	0.0545474326496217	2	0.0118809800644804	2	0.0751072837361154	2	0.0751072837361154	NA	NA	SegRatio=0.01,AbsMeanSigma=0.19,pvalue=0.0567583938889073,pvalueTTest=0.274162732370985,
chr2	29498193	29498297	ALK	ALK00057	-0.578923667181531	2	0.0118809800644804	2	0.0751072837361154	2	0.0751072837361154	NA	NA	SegRatio=0.01,AbsMeanSigma=0.19,pvalue=0.0567583938889073,pvalueTTest=0.274162732370985,
chr2	29498298	29498417	ALK	ALK00058	-0.0446126133187905	2	0.0118809800644804	2	0.0751072837361154	2	0.0751072837361154	NA	NA	SegRatio=0.01,AbsMeanSigma=0.19,pvalue=0.0567583938889073,pvalueTTest=0.274162732370985,
chr2	29519730	29519844	ALK	ALK00059	-0.0073154639988665	2	0.0118809800644804	2	0.0751072837361154	2	0.0751072837361154	NA	NA	SegRatio=0.01,AbsMeanSigma=0.19,pvalue=0.0567583938889073,pvalueTTest=0.274162732370985,
chr2	29519814	29519931	ALK	ALK00060	-0.144165311090962	2	0.0118809800644804	2	0.0751072837361154	2	0.0751072837361154	NA	NA	SegRatio=0.01,AbsMeanSigma=0.19,pvalue=0.0567583938889073,pvalueTTest=0.274162732370985,
chr2	29519875	29519988	ALK	ALK00061	-0.106016168665788	2	0.0118809800644804	2	0.0751072837361154	2	0.0751072837361154	NA	NA	SegRatio=0.01,AbsMeanSigma=0.19,pvalue=0.0567583938889073,pvalueTTest=0.274162732370985,
chr2	29541128	29541245	ALK	ALK00062	-0.267977230511919	2	0.0118809800644804	2	0.0751072837361154	2	0.0751072837361154	NA	NA	SegRatio=0.01,AbsMeanSigma=0.19,pvalue=0.0567583938889073,pvalueTTest=0.274162732370985,
chr2	29541212	29541329	ALK	ALK00063	-0.0766770935335779	2	0.0118809800644804	2	0.0751072837361154	2	0.0751072837361154	NA	NA	SegRatio=0.01,AbsMeanSigma=0.19,pvalue=0.0567583938889073,pvalueTTest=0.274162732370985,
chr2	29543584	29543701	ALK	ALK00064	-0.0746175795372103	2	0.0118809800644804	2	0.0751072837361154	2	0.0751072837361154	NA	NA	SegRatio=0.01,AbsMeanSigma=0.19,pvalue=0.0567583938889073,pvalueTTest=0.274162732370985,
chr2	29543655	29543771	ALK	ALK00065	0.296139595252408	2	0.0118809800644804	2	0.0751072837361154	2	0.0751072837361154	NA	NA	SegRatio=0.01,AbsMeanSigma=0.19,pvalue=0.0567583938889073,pvalueTTest=0.274162732370985,
chr2	29551137	29551257	ALK	ALK00066	0.163095038802185	2	0.0118809800644804	2	0.0751072837361154	2	0.0751072837361154	NA	NA	SegRatio=0.01,AbsMeanSigma=0.19,pvalue=0.0567583938889073,pvalueTTest=0.274162732370985,
chr2	29551235	29551340	ALK	ALK00067	-0.16889985596463	2	0.0118809800644804	2	0.0751072837361154	2	0.0751072837361154	NA	NA	SegRatio=0.01,AbsMeanSigma=0.19,pvalue=0.0567583938889073,pvalueTTest=0.274162732370985,
chr2	29551330	29551441	ALK	ALK00068	NA	2	0.0118809800644804	2	0.0751072837361154	2	0.0751072837361154	NA	NA	SegRatio=0.01,AbsMeanSigma=0.19,pvalue=0.0567583938889073,pvalueTTest=0.274162732370985,
chr2	29606563	29606677	ALK	ALK00069	-0.128099554958624	2	0.0118809800644804	2	0.0751072837361154	2	0.0751072837361154	NA	NA	SegRatio=0.01,AbsMeanSigma=0.19,pvalue=0.0567583938889073,pvalueTTest=0.274162732370985,
chr2	29606667	29606783	ALK	ALK00070	0.123037217258287	2	0.0118809800644804	2	0.0751072837361154	2	0.0751072837361154	NA	NA	SegRatio=0.01,AbsMeanSigma=0.19,pvalue=0.0567583938889073,pvalueTTest=0.274162732370985,
chr2	29754741	29754848	ALK	ALK00071	-1.15027951098671	2	0.0118809800644804	2	0.0751072837361154	2	0.0751072837361154	q-value=2.3271544944021e-10, copies=0.5	NA	SegRatio=0.01,AbsMeanSigma=0.19,pvalue=0.0567583938889073,pvalueTTest=0.274162732370985,
chr2	29754818	29754935	ALK	ALK00072	-0.239126554771005	2	0.0118809800644804	2	0.0751072837361154	2	0.0751072837361154	NA	NA	SegRatio=0.01,AbsMeanSigma=0.19,pvalue=0.0567583938889073,pvalueTTest=0.274162732370985,
chr2	29754934	29755052	ALK	ALK00073	0.158195294605051	2	0.0118809800644804	2	0.0751072837361154	2	0.0751072837361154	NA	NA	SegRatio=0.01,AbsMeanSigma=0.19,pvalue=0.0567583938889073,pvalueTTest=0.274162732370985,
chr2	29917634	29917751	ALK	ALK00074	0.0709193024224043	2	0.0118809800644804	2	0.0751072837361154	2	0.0751072837361154	NA	NA	SegRatio=0.01,AbsMeanSigma=0.19,pvalue=0.0567583938889073,pvalueTTest=0.274162732370985,
chr2	29917742	29917861	ALK	ALK00075	-0.257517454100235	2	0.0118809800644804	2	0.0751072837361154	2	0.0751072837361154	NA	NA	SegRatio=0.01,AbsMeanSigma=0.19,pvalue=0.0567583938889073,pvalueTTest=0.274162732370985,
chr2	29917826	29917919	ALK	ALK00076	0.0662796672764003	2	0.0118809800644804	2	0.0751072837361154	2	0.0751072837361154	NA	NA	SegRatio=0.01,AbsMeanSigma=0.19,pvalue=0.0567583938889073,pvalueTTest=0.274162732370985,
chr2	29940373	29940482	ALK	ALK00077	0.024052032092744	2	0.0118809800644804	2	0.0751072837361154	2	0.0751072837361154	NA	NA	SegRatio=0.01,AbsMeanSigma=0.19,pvalue=0.0567583938889073,pvalueTTest=0.274162732370985,
chr2	29940481	29940585	ALK	ALK00078	-0.122010903021592	2	0.0118809800644804	2	0.0751072837361154	2	0.0751072837361154	NA	NA	SegRatio=0.01,AbsMeanSigma=0.19,pvalue=0.0567583938889073,pvalueTTest=0.274162732370985,
chr2	30142816	30142955	ALK	ALK00079	0.12567337484237	2	0.0118809800644804	2	0.0751072837361154	2	0.0751072837361154	NA	NA	SegRatio=0.01,AbsMeanSigma=0.19,pvalue=0.0567583938889073,pvalueTTest=0.274162732370985,
chr2	30142877	30142997	ALK	ALK00080	-0.101726274645716	2	0.0118809800644804	2	0.0751072837361154	2	0.0751072837361154	NA	NA	SegRatio=0.01,AbsMeanSigma=0.19,pvalue=0.0567583938889073,pvalueTTest=0.274162732370985,
chr2	30142949	30143016	ALK	ALK00081	1.0665002041796	2	0.0118809800644804	2	0.0751072837361154	2	0.0751072837361154	NA	NA	SegRatio=0.01,AbsMeanSigma=0.19,pvalue=0.0567583938889073,pvalueTTest=0.274162732370985,
chr2	30143003	30143141	ALK	ALK00082	NA	2	0.0118809800644804	2	0.0751072837361154	2	0.0751072837361154	NA	NA	SegRatio=0.01,AbsMeanSigma=0.19,pvalue=0.0567583938889073,pvalueTTest=0.274162732370985,
chr2	47600571	47600681	EPCAM	EPCAM00001	0.084122221385148	2	0.0118809800644804	2	0.0530796057324871	2	0.0530796057324871	NA	NA	SegRatio=0.01,AbsMeanSigma=0.19,pvalue=0.0567583938889073,pvalueTTest=0.274162732370985,
chr2	47600663	47600766	EPCAM	EPCAM00002	0.0688703913308213	2	0.0118809800644804	2	0.0530796057324871	2	0.0530796057324871	NA	NA	SegRatio=0.01,AbsMeanSigma=0.19,pvalue=0.0567583938889073,pvalueTTest=0.274162732370985,
chr2	47600875	47600962	EPCAM	EPCAM00003	0.246278287943429	2	0.0118809800644804	2	0.0530796057324871	2	0.0530796057324871	NA	NA	SegRatio=0.01,AbsMeanSigma=0.19,pvalue=0.0567583938889073,pvalueTTest=0.274162732370985,
chr2	47600938	47601040	EPCAM	EPCAM00004	0.0463676972709589	2	0.0118809800644804	2	0.0530796057324871	2	0.0530796057324871	NA	NA	SegRatio=0.01,AbsMeanSigma=0.19,pvalue=0.0567583938889073,pvalueTTest=0.274162732370985,
chr2	47601038	47601158	EPCAM	EPCAM00005	0.1511330189013	2	0.0118809800644804	2	0.0530796057324871	2	0.0530796057324871	NA	NA	SegRatio=0.01,AbsMeanSigma=0.19,pvalue=0.0567583938889073,pvalueTTest=0.274162732370985,
chr2	47601151	47601264	EPCAM	EPCAM00006	0.305051334241488	2	0.0118809800644804	2	0.0530796057324871	2	0.0530796057324871	NA	NA	SegRatio=0.01,AbsMeanSigma=0.19,pvalue=0.0567583938889073,pvalueTTest=0.274162732370985,
chr2	47602339	47602443	EPCAM	EPCAM00007	0.363735600056673	2	0.0118809800644804	2	0.0530796057324871	2	0.0530796057324871	NA	NA	SegRatio=0.01,AbsMeanSigma=0.19,pvalue=0.0567583938889073,pvalueTTest=0.274162732370985,
chr2	47602389	47602486	EPCAM	EPCAM00008	0.20761345238514	2	0.0118809800644804	2	0.0530796057324871	2	0.0530796057324871	NA	NA	SegRatio=0.01,AbsMeanSigma=0.19,pvalue=0.0567583938889073,pvalueTTest=0.274162732370985,
chr2	47604086	47604200	EPCAM	EPCAM00009	0.3181815431148	2	0.0118809800644804	2	0.0530796057324871	2	0.0530796057324871	NA	NA	SegRatio=0.01,AbsMeanSigma=0.19,pvalue=0.0567583938889073,pvalueTTest=0.274162732370985,
chr2	47604173	47604288	EPCAM	EPCAM00010	-0.169017727367158	2	0.0118809800644804	2	0.0530796057324871	2	0.0530796057324871	NA	NA	SegRatio=0.01,AbsMeanSigma=0.19,pvalue=0.0567583938889073,pvalueTTest=0.274162732370985,
chr2	47606015	47606116	EPCAM	EPCAM00011	NA	2	0.0118809800644804	2	0.0530796057324871	2	0.0530796057324871	NA	NA	SegRatio=0.01,AbsMeanSigma=0.19,pvalue=0.0567583938889073,pvalueTTest=0.274162732370985,
chr2	47606112	47606222	EPCAM	EPCAM00012	-0.125466973425608	2	0.0118809800644804	2	0.0530796057324871	2	0.0530796057324871	NA	NA	SegRatio=0.01,AbsMeanSigma=0.19,pvalue=0.0567583938889073,pvalueTTest=0.274162732370985,
chr2	47606866	47606977	EPCAM	EPCAM00013	0.0731257487985999	2	0.0118809800644804	2	0.0530796057324871	2	0.0530796057324871	NA	NA	SegRatio=0.01,AbsMeanSigma=0.19,pvalue=0.0567583938889073,pvalueTTest=0.274162732370985,
chr2	47606960	47607077	EPCAM	EPCAM00014	0.0716494846059735	2	0.0118809800644804	2	0.0530796057324871	2	0.0530796057324871	NA	NA	SegRatio=0.01,AbsMeanSigma=0.19,pvalue=0.0567583938889073,pvalueTTest=0.274162732370985,
chr2	47607041	47607159	EPCAM	EPCAM00015	-0.0857893508194786	2	0.0118809800644804	2	0.0530796057324871	2	0.0530796057324871	NA	NA	SegRatio=0.01,AbsMeanSigma=0.19,pvalue=0.0567583938889073,pvalueTTest=0.274162732370985,
chr2	47612282	47612391	EPCAM	EPCAM00016	0.0781251425915064	2	0.0118809800644804	2	0.0530796057324871	2	0.0530796057324871	NA	NA	SegRatio=0.01,AbsMeanSigma=0.19,pvalue=0.0567583938889073,pvalueTTest=0.274162732370985,
chr2	47613668	47613765	EPCAM	EPCAM00017	NA	2	0.0118809800644804	2	0.0530796057324871	2	0.0530796057324871	NA	NA	SegRatio=0.01,AbsMeanSigma=0.19,pvalue=0.0567583938889073,pvalueTTest=0.274162732370985,
chr2	47613727	47613837	EPCAM	EPCAM00018	-0.217730629922623	2	0.0118809800644804	2	0.0530796057324871	2	0.0530796057324871	NA	NA	SegRatio=0.01,AbsMeanSigma=0.19,pvalue=0.0567583938889073,pvalueTTest=0.274162732370985,
chr3	100432492	100432584	TFG	TFG00001	0.356190677659259	2	-0.00220069238025348	2	0.73906829127724	2	0.73906829127724	NA	NA	SegRatio=0,AbsMeanSigma=0.15,pvalue=0.112582232347338,pvalueTTest=0.319367180400718,
chr3	100432552	100432662	TFG	TFG00002.TFG00003	0.466566574206274	2	-0.00220069238025348	2	0.73906829127724	2	0.73906829127724	NA	NA	SegRatio=0,AbsMeanSigma=0.15,pvalue=0.112582232347338,pvalueTTest=0.319367180400718,
chr3	100432675	100432809	TFG	TFG00004	-0.866427133230067	2	-0.00220069238025348	2	0.73906829127724	2	0.73906829127724	q-value=0.0084267626290417, copies=1	NA	SegRatio=0,AbsMeanSigma=0.15,pvalue=0.112582232347338,pvalueTTest=0.319367180400718,
chr3	100438720	100438856	TFG	TFG00005	NA	2	-0.00220069238025348	2	0.73906829127724	2	0.73906829127724	NA	NA	SegRatio=0,AbsMeanSigma=0.15,pvalue=0.112582232347338,pvalueTTest=0.319367180400718,
chr3	100438869	100438980	TFG	TFG00006	NA	2	-0.00220069238025348	2	0.73906829127724	2	0.73906829127724	NA	NA	SegRatio=0,AbsMeanSigma=0.15,pvalue=0.112582232347338,pvalueTTest=0.319367180400718,
chr3	100447567	100447679	TFG	TFG00007	-0.211838574774809	2	-0.00220069238025348	2	0.73906829127724	2	0.73906829127724	NA	NA	SegRatio=0,AbsMeanSigma=0.15,pvalue=0.112582232347338,pvalueTTest=0.319367180400718,
chr3	100447658	100447776	TFG	TFG00008	-0.0366844532890891	2	-0.00220069238025348	2	0.73906829127724	2	0.73906829127724	NA	NA	SegRatio=0,AbsMeanSigma=0.15,pvalue=0.112582232347338,pvalueTTest=0.319367180400718,
chr3	100451298	100451414	TFG	TFG00009	-0.0480138013567744	2	-0.00220069238025348	2	0.73906829127724	2	0.73906829127724	NA	NA	SegRatio=0,AbsMeanSigma=0.15,pvalue=0.112582232347338,pvalueTTest=0.319367180400718,
chr3	100451415	100451530	TFG	TFG00010	-0.125499973484987	2	-0.00220069238025348	2	0.73906829127724	2	0.73906829127724	NA	NA	SegRatio=0,AbsMeanSigma=0.15,pvalue=0.112582232347338,pvalueTTest=0.319367180400718,
chr3	100451510	100451624	TFG	TFG00011	-0.175342958176628	2	-0.00220069238025348	2	0.73906829127724	2	0.73906829127724	NA	NA	SegRatio=0,AbsMeanSigma=0.15,pvalue=0.112582232347338,pvalueTTest=0.319367180400718,
chr3	100455395	100455513	TFG	TFG00012	0.162523974017111	2	-0.00220069238025348	2	0.73906829127724	2	0.73906829127724	NA	NA	SegRatio=0,AbsMeanSigma=0.15,pvalue=0.112582232347338,pvalueTTest=0.319367180400718,
chr3	100455458	100455573	TFG	TFG00013	0.108704995850581	2	-0.00220069238025348	2	0.73906829127724	2	0.73906829127724	NA	NA	SegRatio=0,AbsMeanSigma=0.15,pvalue=0.112582232347338,pvalueTTest=0.319367180400718,
chr3	100455530	100455646	TFG	TFG00014	-0.0578301259680507	2	-0.00220069238025348	2	0.73906829127724	2	0.73906829127724	NA	NA	SegRatio=0,AbsMeanSigma=0.15,pvalue=0.112582232347338,pvalueTTest=0.319367180400718,
chr3	100463645	100463763	TFG	TFG00015	0.210547745822205	2	-0.00220069238025348	2	0.73906829127724	2	0.73906829127724	NA	NA	SegRatio=0,AbsMeanSigma=0.15,pvalue=0.112582232347338,pvalueTTest=0.319367180400718,
chr3	100463692	100463788	TFG	TFG00016	0.169442684168389	2	-0.00220069238025348	2	0.73906829127724	2	0.73906829127724	NA	NA	SegRatio=0,AbsMeanSigma=0.15,pvalue=0.112582232347338,pvalueTTest=0.319367180400718,
chr3	100466928	100467024	TFG	TFG00017	-0.0382639018801861	2	-0.00220069238025348	2	0.73906829127724	2	0.73906829127724	NA	NA	SegRatio=0,AbsMeanSigma=0.15,pvalue=0.112582232347338,pvalueTTest=0.319367180400718,
chr3	100466997	100467094	TFG	TFG00018	-0.0681670638375795	2	-0.00220069238025348	2	0.73906829127724	2	0.73906829127724	NA	NA	SegRatio=0,AbsMeanSigma=0.15,pvalue=0.112582232347338,pvalueTTest=0.319367180400718,
chr3	100467092	100467207	TFG	TFG00019	0.0164648862794472	2	-0.00220069238025348	2	0.73906829127724	2	0.73906829127724	NA	NA	SegRatio=0,AbsMeanSigma=0.15,pvalue=0.112582232347338,pvalueTTest=0.319367180400718,
chr3	100467201	100467305	TFG	TFG00020	-0.0565397400307147	2	-0.00220069238025348	2	0.73906829127724	2	0.73906829127724	NA	NA	SegRatio=0,AbsMeanSigma=0.15,pvalue=0.112582232347338,pvalueTTest=0.319367180400718,
chr3	100467283	100467397	TFG	TFG00021	0.262560909397029	2	-0.00220069238025348	2	0.73906829127724	2	0.73906829127724	NA	NA	SegRatio=0,AbsMeanSigma=0.15,pvalue=0.112582232347338,pvalueTTest=0.319367180400718,
chr3	142985490	142985606	SLC9A9	SLC9A900001	0.160792299142089	2	-0.00220069238025348	2	0.63501111370615	2	0.63501111370615	NA	NA	SegRatio=0,AbsMeanSigma=0.15,pvalue=0.112582232347338,pvalueTTest=0.319367180400718,
chr3	142985580	142985698	SLC9A9	SLC9A900002	0.0845891204118135	2	-0.00220069238025348	2	0.63501111370615	2	0.63501111370615	NA	NA	SegRatio=0,AbsMeanSigma=0.15,pvalue=0.112582232347338,pvalueTTest=0.319367180400718,
chr3	142985668	142985784	SLC9A9	SLC9A900003	-0.130951056028227	2	-0.00220069238025348	2	0.63501111370615	2	0.63501111370615	NA	NA	SegRatio=0,AbsMeanSigma=0.15,pvalue=0.112582232347338,pvalueTTest=0.319367180400718,
chr3	142985776	142985894	SLC9A9	SLC9A900004	-0.178324970207012	2	-0.00220069238025348	2	0.63501111370615	2	0.63501111370615	NA	NA	SegRatio=0,AbsMeanSigma=0.15,pvalue=0.112582232347338,pvalueTTest=0.319367180400718,
chr3	142987693	142987813	SLC9A9	SLC9A900005	0.0681920260615394	2	-0.00220069238025348	2	0.63501111370615	2	0.63501111370615	NA	NA	SegRatio=0,AbsMeanSigma=0.15,pvalue=0.112582232347338,pvalueTTest=0.319367180400718,
chr3	142987740	142987848	SLC9A9	SLC9A900006	-0.140258568072483	2	-0.00220069238025348	2	0.63501111370615	2	0.63501111370615	NA	NA	SegRatio=0,AbsMeanSigma=0.15,pvalue=0.112582232347338,pvalueTTest=0.319367180400718,
chr3	143082305	143082423	SLC9A9	SLC9A900007	-0.174502269431409	2	-0.00220069238025348	2	0.63501111370615	2	0.63501111370615	NA	NA	SegRatio=0,AbsMeanSigma=0.15,pvalue=0.112582232347338,pvalueTTest=0.319367180400718,
chr3	143082385	143082519	SLC9A9	SLC9A900008	NA	2	-0.00220069238025348	2	0.63501111370615	2	0.63501111370615	NA	NA	SegRatio=0,AbsMeanSigma=0.15,pvalue=0.112582232347338,pvalueTTest=0.319367180400718,
chr3	143100832	143100949	SLC9A9	SLC9A900009	-0.162580478373781	2	-0.00220069238025348	2	0.63501111370615	2	0.63501111370615	NA	NA	SegRatio=0,AbsMeanSigma=0.15,pvalue=0.112582232347338,pvalueTTest=0.319367180400718,
chr3	143100945	143101059	SLC9A9	SLC9A900010	-0.0799184121029539	2	-0.00220069238025348	2	0.63501111370615	2	0.63501111370615	NA	NA	SegRatio=0,AbsMeanSigma=0.15,pvalue=0.112582232347338,pvalueTTest=0.319367180400718,
chr3	143185800	143185904	SLC9A9	SLC9A900011	0.0995828348037693	2	-0.00220069238025348	2	0.63501111370615	2	0.63501111370615	NA	NA	SegRatio=0,AbsMeanSigma=0.15,pvalue=0.112582232347338,pvalueTTest=0.319367180400718,
chr3	143185867	143185971	SLC9A9	SLC9A900012	0.140692208890755	2	-0.00220069238025348	2	0.63501111370615	2	0.63501111370615	NA	NA	SegRatio=0,AbsMeanSigma=0.15,pvalue=0.112582232347338,pvalueTTest=0.319367180400718,
chr3	143185969	143186083	SLC9A9	SLC9A900013	0.429568704780944	2	-0.00220069238025348	2	0.63501111370615	2	0.63501111370615	NA	NA	SegRatio=0,AbsMeanSigma=0.15,pvalue=0.112582232347338,pvalueTTest=0.319367180400718,
chr3	143212463	143212567	SLC9A9	SLC9A900014	0.0216693317251634	2	-0.00220069238025348	2	0.63501111370615	2	0.63501111370615	NA	NA	SegRatio=0,AbsMeanSigma=0.15,pvalue=0.112582232347338,pvalueTTest=0.319367180400718,
chr3	143212561	143212678	SLC9A9	SLC9A900015	0.125421566773821	2	-0.00220069238025348	2	0.63501111370615	2	0.63501111370615	NA	NA	SegRatio=0,AbsMeanSigma=0.15,pvalue=0.112582232347338,pvalueTTest=0.319367180400718,
chr3	143214149	143214244	SLC9A9	SLC9A900016	0.0995495766710508	2	-0.00220069238025348	2	0.63501111370615	2	0.63501111370615	NA	NA	SegRatio=0,AbsMeanSigma=0.15,pvalue=0.112582232347338,pvalueTTest=0.319367180400718,
chr3	143214233	143214346	SLC9A9	SLC9A900017	-0.211293792228624	2	-0.00220069238025348	2	0.63501111370615	2	0.63501111370615	NA	NA	SegRatio=0,AbsMeanSigma=0.15,pvalue=0.112582232347338,pvalueTTest=0.319367180400718,
chr3	143271160	143271264	SLC9A9	SLC9A900018	-0.26971968154195	2	-0.00220069238025348	2	0.63501111370615	2	0.63501111370615	NA	NA	SegRatio=0,AbsMeanSigma=0.15,pvalue=0.112582232347338,pvalueTTest=0.319367180400718,
chr3	143271262	143271344	SLC9A9	SLC9A900019	-0.339176602490207	2	-0.00220069238025348	2	0.63501111370615	2	0.63501111370615	NA	NA	SegRatio=0,AbsMeanSigma=0.15,pvalue=0.112582232347338,pvalueTTest=0.319367180400718,
chr3	143292902	143293017	SLC9A9	SLC9A900020	0.0341195312709202	2	-0.00220069238025348	2	0.63501111370615	2	0.63501111370615	NA	NA	SegRatio=0,AbsMeanSigma=0.15,pvalue=0.112582232347338,pvalueTTest=0.319367180400718,
chr3	143292973	143293083	SLC9A9	SLC9A900021	0.0487872286219309	2	-0.00220069238025348	2	0.63501111370615	2	0.63501111370615	NA	NA	SegRatio=0,AbsMeanSigma=0.15,pvalue=0.112582232347338,pvalueTTest=0.319367180400718,
chr3	143297405	143297525	SLC9A9	SLC9A900022	0.168899900734831	2	-0.00220069238025348	2	0.63501111370615	2	0.63501111370615	NA	NA	SegRatio=0,AbsMeanSigma=0.15,pvalue=0.112582232347338,pvalueTTest=0.319367180400718,
chr3	143297503	143297619	SLC9A9	SLC9A900023	0.0365420526186555	2	-0.00220069238025348	2	0.63501111370615	2	0.63501111370615	NA	NA	SegRatio=0,AbsMeanSigma=0.15,pvalue=0.112582232347338,pvalueTTest=0.319367180400718,
chr3	143371024	143371124	SLC9A9	SLC9A900024	-0.320857423316527	2	-0.00220069238025348	2	0.63501111370615	2	0.63501111370615	NA	NA	SegRatio=0,AbsMeanSigma=0.15,pvalue=0.112582232347338,pvalueTTest=0.319367180400718,
chr3	143371117	143371228	SLC9A9	SLC9A900025	0.0110950709800374	2	-0.00220069238025348	2	0.63501111370615	2	0.63501111370615	NA	NA	SegRatio=0,AbsMeanSigma=0.15,pvalue=0.112582232347338,pvalueTTest=0.319367180400718,
chr3	143411962	143412072	SLC9A9	SLC9A900026	0.108698324409114	2	-0.00220069238025348	2	0.63501111370615	2	0.63501111370615	NA	NA	SegRatio=0,AbsMeanSigma=0.15,pvalue=0.112582232347338,pvalueTTest=0.319367180400718,
chr3	143412042	143412107	SLC9A9	SLC9A900027	NA	2	-0.00220069238025348	2	0.63501111370615	2	0.63501111370615	NA	NA	SegRatio=0,AbsMeanSigma=0.15,pvalue=0.112582232347338,pvalueTTest=0.319367180400718,
chr3	143412093	143412205	SLC9A9	SLC9A900028	0.0244178450201593	2	-0.00220069238025348	2	0.63501111370615	2	0.63501111370615	NA	NA	SegRatio=0,AbsMeanSigma=0.15,pvalue=0.112582232347338,pvalueTTest=0.319367180400718,
chr3	143513793	143513909	SLC9A9	SLC9A900029	0.0682714390826525	2	-0.00220069238025348	2	0.63501111370615	2	0.63501111370615	NA	NA	SegRatio=0,AbsMeanSigma=0.15,pvalue=0.112582232347338,pvalueTTest=0.319367180400718,
chr3	143513903	143514014	SLC9A9	SLC9A900030	-0.527486723479763	2	-0.00220069238025348	2	0.63501111370615	2	0.63501111370615	NA	NA	SegRatio=0,AbsMeanSigma=0.15,pvalue=0.112582232347338,pvalueTTest=0.319367180400718,
chr3	143515625	143515740	SLC9A9	SLC9A900031	NA	2	-0.00220069238025348	2	0.63501111370615	2	0.63501111370615	NA	NA	SegRatio=0,AbsMeanSigma=0.15,pvalue=0.112582232347338,pvalueTTest=0.319367180400718,
chr3	143515705	143515776	SLC9A9	SLC9A900032	0.305274945683571	2	-0.00220069238025348	2	0.63501111370615	2	0.63501111370615	NA	NA	SegRatio=0,AbsMeanSigma=0.15,pvalue=0.112582232347338,pvalueTTest=0.319367180400718,
chr3	143550765	143550878	SLC9A9	SLC9A900033	NA	2	-0.00220069238025348	2	0.63501111370615	2	0.63501111370615	NA	NA	SegRatio=0,AbsMeanSigma=0.15,pvalue=0.112582232347338,pvalueTTest=0.319367180400718,
chr3	143550879	143550988	SLC9A9	SLC9A900034	-0.195156462006127	2	-0.00220069238025348	2	0.63501111370615	2	0.63501111370615	NA	NA	SegRatio=0,AbsMeanSigma=0.15,pvalue=0.112582232347338,pvalueTTest=0.319367180400718,
chr3	143550976	143551095	SLC9A9	SLC9A900035	0.0861897200052823	2	-0.00220069238025348	2	0.63501111370615	2	0.63501111370615	NA	NA	SegRatio=0,AbsMeanSigma=0.15,pvalue=0.112582232347338,pvalueTTest=0.319367180400718,
chr3	143566963	143567082	SLC9A9	SLC9A900036	0.0240331104225649	2	-0.00220069238025348	2	0.63501111370615	2	0.63501111370615	NA	NA	SegRatio=0,AbsMeanSigma=0.15,pvalue=0.112582232347338,pvalueTTest=0.319367180400718,
chr3	143567064	143567170	SLC9A9	SLC9A900037	0.132846601241318	2	-0.00220069238025348	2	0.63501111370615	2	0.63501111370615	NA	NA	SegRatio=0,AbsMeanSigma=0.15,pvalue=0.112582232347338,pvalueTTest=0.319367180400718,
chr3	143567155	143567266	SLC9A9	SLC9A900038	-0.254162350984829	2	-0.00220069238025348	2	0.63501111370615	2	0.63501111370615	NA	NA	SegRatio=0,AbsMeanSigma=0.15,pvalue=0.112582232347338,pvalueTTest=0.319367180400718,
chr3	178916573	178916682	PIK3CA	PIK3CA00001	-0.00220069238025348	2	-0.00220069238025348	2	0.260219231200421	2	0.260219231200421	NA	NA	SegRatio=0,AbsMeanSigma=0.15,pvalue=0.112582232347338,pvalueTTest=0.319367180400718,
chr3	178916639	178916748	PIK3CA	PIK3CA00002	-0.0991912030842364	2	-0.00220069238025348	2	0.260219231200421	2	0.260219231200421	NA	NA	SegRatio=0,AbsMeanSigma=0.15,pvalue=0.112582232347338,pvalueTTest=0.319367180400718,
chr3	178916746	178916861	PIK3CA	PIK3CA00003	-0.142627594509627	2	-0.00220069238025348	2	0.260219231200421	2	0.260219231200421	NA	NA	SegRatio=0,AbsMeanSigma=0.15,pvalue=0.112582232347338,pvalueTTest=0.319367180400718,
chr3	178916803	178916912	PIK3CA	PIK3CA00004	-0.164987735723617	2	-0.00220069238025348	2	0.260219231200421	2	0.260219231200421	NA	NA	SegRatio=0,AbsMeanSigma=0.15,pvalue=0.112582232347338,pvalueTTest=0.319367180400718,
chr3	178916888	178916991	PIK3CA	PIK3CA00005	0.0568814321510574	2	-0.00220069238025348	2	0.260219231200421	2	0.260219231200421	NA	NA	SegRatio=0,AbsMeanSigma=0.15,pvalue=0.112582232347338,pvalueTTest=0.319367180400718,
chr3	178917449	178917559	PIK3CA	PIK3CA00006	-0.0832999355918224	2	-0.00220069238025348	2	0.260219231200421	2	0.260219231200421	NA	NA	SegRatio=0,AbsMeanSigma=0.15,pvalue=0.112582232347338,pvalueTTest=0.319367180400718,
chr3	178917537	178917648	PIK3CA	PIK3CA00007	0.368904738058035	2	-0.00220069238025348	2	0.260219231200421	2	0.260219231200421	NA	NA	SegRatio=0,AbsMeanSigma=0.15,pvalue=0.112582232347338,pvalueTTest=0.319367180400718,
chr3	178917608	178917721	PIK3CA	PIK3CA00008	NA	2	-0.00220069238025348	2	0.260219231200421	2	0.260219231200421	NA	NA	SegRatio=0,AbsMeanSigma=0.15,pvalue=0.112582232347338,pvalueTTest=0.319367180400718,
chr3	178919054	178919109	PIK3CA	PIK3CA00009	NA	2	-0.00220069238025348	2	0.260219231200421	2	0.260219231200421	NA	NA	SegRatio=0,AbsMeanSigma=0.15,pvalue=0.112582232347338,pvalueTTest=0.319367180400718,
chr3	178919110	178919217	PIK3CA	PIK3CA00010	-0.193191558313196	2	-0.00220069238025348	2	0.260219231200421	2	0.260219231200421	NA	NA	SegRatio=0,AbsMeanSigma=0.15,pvalue=0.112582232347338,pvalueTTest=0.319367180400718,
chr3	178919194	178919308	PIK3CA	PIK3CA00011	NA	2	-0.00220069238025348	2	0.260219231200421	2	0.260219231200421	NA	NA	SegRatio=0,AbsMeanSigma=0.15,pvalue=0.112582232347338,pvalueTTest=0.319367180400718,
chr3	178919262	178919372	PIK3CA	PIK3CA00012	NA	2	-0.00220069238025348	2	0.260219231200421	2	0.260219231200421	NA	NA	SegRatio=0,AbsMeanSigma=0.15,pvalue=0.112582232347338,pvalueTTest=0.319367180400718,
chr3	178921311	178921424	PIK3CA	PIK3CA00013	0.175375770793869	2	-0.00220069238025348	2	0.260219231200421	2	0.260219231200421	NA	NA	SegRatio=0,AbsMeanSigma=0.15,pvalue=0.112582232347338,pvalueTTest=0.319367180400718,
chr3	178921415	178921531	PIK3CA	PIK3CA00014	-0.762782943259757	2	-0.00220069238025348	2	0.260219231200421	2	0.260219231200421	q-value=9.76190384657814e-05, copies=1	NA	SegRatio=0,AbsMeanSigma=0.15,pvalue=0.112582232347338,pvalueTTest=0.319367180400718,
chr3	178921506	178921581	PIK3CA	PIK3CA00015	NA	2	-0.00220069238025348	2	0.260219231200421	2	0.260219231200421	NA	NA	SegRatio=0,AbsMeanSigma=0.15,pvalue=0.112582232347338,pvalueTTest=0.319367180400718,
chr3	178921573	178921687	PIK3CA	PIK3CA00016	NA	2	-0.00220069238025348	2	0.260219231200421	2	0.260219231200421	NA	NA	SegRatio=0,AbsMeanSigma=0.15,pvalue=0.112582232347338,pvalueTTest=0.319367180400718,
chr3	178922256	178922366	PIK3CA	PIK3CA00017	0.0921200822231885	2	-0.00220069238025348	2	0.260219231200421	2	0.260219231200421	NA	NA	SegRatio=0,AbsMeanSigma=0.15,pvalue=0.112582232347338,pvalueTTest=0.319367180400718,
chr3	178922321	178922416	PIK3CA	PIK3CA00018	0.159272260352003	2	-0.00220069238025348	2	0.260219231200421	2	0.260219231200421	NA	NA	SegRatio=0,AbsMeanSigma=0.15,pvalue=0.112582232347338,pvalueTTest=0.319367180400718,
chr3	178927321	178927438	PIK3CA	PIK3CA00019	0.114446557719507	2	-0.00220069238025348	2	0.260219231200421	2	0.260219231200421	NA	NA	SegRatio=0,AbsMeanSigma=0.15,pvalue=0.112582232347338,pvalueTTest=0.319367180400718,
chr3	178927432	178927532	PIK3CA	PIK3CA00020	0.264964935543683	2	-0.00220069238025348	2	0.260219231200421	2	0.260219231200421	NA	NA	SegRatio=0,AbsMeanSigma=0.15,pvalue=0.112582232347338,pvalueTTest=0.319367180400718,
chr3	178927892	178927988	PIK3CA	PIK3CA00021	-0.578469899199043	2	-0.00220069238025348	2	0.260219231200421	2	0.260219231200421	NA	NA	SegRatio=0,AbsMeanSigma=0.15,pvalue=0.112582232347338,pvalueTTest=0.319367180400718,
chr3	178928028	178928104	PIK3CA	PIK3CA00022	-0.0376451758418949	2	-0.00220069238025348	2	0.260219231200421	2	0.260219231200421	NA	NA	SegRatio=0,AbsMeanSigma=0.15,pvalue=0.112582232347338,pvalueTTest=0.319367180400718,
chr3	178928093	178928207	PIK3CA	PIK3CA00023	NA	2	-0.00220069238025348	2	0.260219231200421	2	0.260219231200421	NA	NA	SegRatio=0,AbsMeanSigma=0.15,pvalue=0.112582232347338,pvalueTTest=0.319367180400718,
chr3	178928180	178928272	PIK3CA	PIK3CA00024	-0.00452381093310931	2	-0.00220069238025348	2	0.260219231200421	2	0.260219231200421	NA	NA	SegRatio=0,AbsMeanSigma=0.15,pvalue=0.112582232347338,pvalueTTest=0.319367180400718,
chr3	178928246	178928349	PIK3CA	PIK3CA00025	-1.00052827632907	2	-0.00220069238025348	2	0.260219231200421	2	0.260219231200421	q-value=2.56532764420837e-05, copies=0.5	NA	SegRatio=0,AbsMeanSigma=0.15,pvalue=0.112582232347338,pvalueTTest=0.319367180400718,
chr3	178928334	178928443	PIK3CA	PIK3CA00026	-0.230534584343426	2	-0.00220069238025348	2	0.260219231200421	2	0.260219231200421	NA	NA	SegRatio=0,AbsMeanSigma=0.15,pvalue=0.112582232347338,pvalueTTest=0.319367180400718,
chr3	178936039	178936127	PIK3CA	PIK3CA00027	NA	2	-0.00220069238025348	2	0.260219231200421	2	0.260219231200421	NA	NA	SegRatio=0,AbsMeanSigma=0.15,pvalue=0.112582232347338,pvalueTTest=0.319367180400718,
chr3	178936065	178936181	PIK3CA	PIK3CA00028	NA	2	-0.00220069238025348	2	0.260219231200421	2	0.260219231200421	NA	NA	SegRatio=0,AbsMeanSigma=0.15,pvalue=0.112582232347338,pvalueTTest=0.319367180400718,
chr3	178936945	178937056	PIK3CA	PIK3CA00029	-0.0227817176007994	2	-0.00220069238025348	2	0.260219231200421	2	0.260219231200421	NA	NA	SegRatio=0,AbsMeanSigma=0.15,pvalue=0.112582232347338,pvalueTTest=0.319367180400718,
chr3	178937024	178937133	PIK3CA	PIK3CA00030	NA	2	-0.00220069238025348	2	0.260219231200421	2	0.260219231200421	NA	NA	SegRatio=0,AbsMeanSigma=0.15,pvalue=0.112582232347338,pvalueTTest=0.319367180400718,
chr3	178937306	178937445	PIK3CA	PIK3CA00031	-0.100218950387399	2	-0.00220069238025348	2	0.260219231200421	2	0.260219231200421	NA	NA	SegRatio=0,AbsMeanSigma=0.15,pvalue=0.112582232347338,pvalueTTest=0.319367180400718,
chr3	178937697	178937804	PIK3CA	PIK3CA00032	0.273595295393261	2	-0.00220069238025348	2	0.260219231200421	2	0.260219231200421	NA	NA	SegRatio=0,AbsMeanSigma=0.15,pvalue=0.112582232347338,pvalueTTest=0.319367180400718,
chr3	178937806	178937937	PIK3CA	PIK3CA00033	NA	2	-0.00220069238025348	2	0.260219231200421	2	0.260219231200421	NA	NA	SegRatio=0,AbsMeanSigma=0.15,pvalue=0.112582232347338,pvalueTTest=0.319367180400718,
chr3	178938711	178938825	PIK3CA	PIK3CA00034	-0.00118568036133428	2	-0.00220069238025348	2	0.260219231200421	2	0.260219231200421	NA	NA	SegRatio=0,AbsMeanSigma=0.15,pvalue=0.112582232347338,pvalueTTest=0.319367180400718,
chr3	178938779	178938889	PIK3CA	PIK3CA00035	-0.203261842260719	2	-0.00220069238025348	2	0.260219231200421	2	0.260219231200421	NA	NA	SegRatio=0,AbsMeanSigma=0.15,pvalue=0.112582232347338,pvalueTTest=0.319367180400718,
chr3	178938839	178938944	PIK3CA	PIK3CA00036	-0.110451128354736	2	-0.00220069238025348	2	0.260219231200421	2	0.260219231200421	NA	NA	SegRatio=0,AbsMeanSigma=0.15,pvalue=0.112582232347338,pvalueTTest=0.319367180400718,
chr3	178938938	178939043	PIK3CA	PIK3CA00037	-0.0665218661550705	2	-0.00220069238025348	2	0.260219231200421	2	0.260219231200421	NA	NA	SegRatio=0,AbsMeanSigma=0.15,pvalue=0.112582232347338,pvalueTTest=0.319367180400718,
chr3	178941809	178941915	PIK3CA	PIK3CA00038	-0.225680701404408	2	-0.00220069238025348	2	0.260219231200421	2	0.260219231200421	NA	NA	SegRatio=0,AbsMeanSigma=0.15,pvalue=0.112582232347338,pvalueTTest=0.319367180400718,
chr3	178941911	178942019	PIK3CA	PIK3CA00039	0.0117551415129512	2	-0.00220069238025348	2	0.260219231200421	2	0.260219231200421	NA	NA	SegRatio=0,AbsMeanSigma=0.15,pvalue=0.112582232347338,pvalueTTest=0.319367180400718,
chr3	178942385	178942518	PIK3CA	PIK3CA00040	NA	2	-0.00220069238025348	2	0.260219231200421	2	0.260219231200421	NA	NA	SegRatio=0,AbsMeanSigma=0.15,pvalue=0.112582232347338,pvalueTTest=0.319367180400718,
chr3	178942517	178942629	PIK3CA	PIK3CA00041	0.172759387345301	2	-0.00220069238025348	2	0.260219231200421	2	0.260219231200421	NA	NA	SegRatio=0,AbsMeanSigma=0.15,pvalue=0.112582232347338,pvalueTTest=0.319367180400718,
chr3	178943719	178943847	PIK3CA	PIK3CA00042	0.0874356972069207	2	-0.00220069238025348	2	0.260219231200421	2	0.260219231200421	NA	NA	SegRatio=0,AbsMeanSigma=0.15,pvalue=0.112582232347338,pvalueTTest=0.319367180400718,
chr3	178946957	178947075	PIK3CA	PIK3CA00043	0.54803377072257	2	-0.00220069238025348	2	0.260219231200421	2	0.260219231200421	NA	NA	SegRatio=0,AbsMeanSigma=0.15,pvalue=0.112582232347338,pvalueTTest=0.319367180400718,
chr3	178947074	178947187	PIK3CA	PIK3CA00044	-0.0739387096106432	2	-0.00220069238025348	2	0.260219231200421	2	0.260219231200421	NA	NA	SegRatio=0,AbsMeanSigma=0.15,pvalue=0.112582232347338,pvalueTTest=0.319367180400718,
chr3	178947155	178947273	PIK3CA	PIK3CA00045	-0.222896651746565	2	-0.00220069238025348	2	0.260219231200421	2	0.260219231200421	NA	NA	SegRatio=0,AbsMeanSigma=0.15,pvalue=0.112582232347338,pvalueTTest=0.319367180400718,
chr3	178947722	178947819	PIK3CA	PIK3CA00046	-0.0758431814808609	2	-0.00220069238025348	2	0.260219231200421	2	0.260219231200421	NA	NA	SegRatio=0,AbsMeanSigma=0.15,pvalue=0.112582232347338,pvalueTTest=0.319367180400718,
chr3	178947820	178947935	PIK3CA	PIK3CA00047.PIK3CA00048	0.15093217369009	2	-0.00220069238025348	2	0.260219231200421	2	0.260219231200421	NA	NA	SegRatio=0,AbsMeanSigma=0.15,pvalue=0.112582232347338,pvalueTTest=0.319367180400718,
chr3	178947963	178948074	PIK3CA	PIK3CA00049	NA	2	-0.00220069238025348	2	0.260219231200421	2	0.260219231200421	NA	NA	SegRatio=0,AbsMeanSigma=0.15,pvalue=0.112582232347338,pvalueTTest=0.319367180400718,
chr3	178948035	178948147	PIK3CA	PIK3CA00050	-0.155572645367321	2	-0.00220069238025348	2	0.260219231200421	2	0.260219231200421	NA	NA	SegRatio=0,AbsMeanSigma=0.15,pvalue=0.112582232347338,pvalueTTest=0.319367180400718,
chr3	178948089	178948200	PIK3CA	PIK3CA00051	-0.0438344288103384	2	-0.00220069238025348	2	0.260219231200421	2	0.260219231200421	NA	NA	SegRatio=0,AbsMeanSigma=0.15,pvalue=0.112582232347338,pvalueTTest=0.319367180400718,
chr3	178951861	178951975	PIK3CA	PIK3CA00052	0.00530672333296139	2	-0.00220069238025348	2	0.260219231200421	2	0.260219231200421	NA	NA	SegRatio=0,AbsMeanSigma=0.15,pvalue=0.112582232347338,pvalueTTest=0.319367180400718,
chr3	178951933	178952043	PIK3CA	PIK3CA00053	-0.0319089794617188	2	-0.00220069238025348	2	0.260219231200421	2	0.260219231200421	NA	NA	SegRatio=0,AbsMeanSigma=0.15,pvalue=0.112582232347338,pvalueTTest=0.319367180400718,
chr3	178952039	178952131	PIK3CA	PIK3CA00054	-0.0979181254778137	2	-0.00220069238025348	2	0.260219231200421	2	0.260219231200421	NA	NA	SegRatio=0,AbsMeanSigma=0.15,pvalue=0.112582232347338,pvalueTTest=0.319367180400718,
chr3	178952127	178952243	PIK3CA	PIK3CA00055	0.156791410507915	2	-0.00220069238025348	2	0.260219231200421	2	0.260219231200421	NA	NA	SegRatio=0,AbsMeanSigma=0.15,pvalue=0.112582232347338,pvalueTTest=0.319367180400718,
chr5	149357195	149357307	SLC26A2	SLC26A200001	-0.077294746133574	2	-0.0816106267294132	2	0.00869356060512385	2	0.00869356060512385	NA	NA	SegRatio=-0.08,AbsMeanSigma=0.47,pvalue=0.0130646941866379,pvalueTTest=0.00869356060512385,
chr5	149357285	149357385	SLC26A2	SLC26A200002	-0.12092269280969	2	-0.0816106267294132	2	0.00869356060512385	2	0.00869356060512385	NA	NA	SegRatio=-0.08,AbsMeanSigma=0.47,pvalue=0.0130646941866379,pvalueTTest=0.00869356060512385,
chr5	149357364	149357484	SLC26A2	SLC26A200003	0.0925342554802664	2	-0.0816106267294132	2	0.00869356060512385	2	0.00869356060512385	NA	NA	SegRatio=-0.08,AbsMeanSigma=0.47,pvalue=0.0130646941866379,pvalueTTest=0.00869356060512385,
chr5	149357453	149357565	SLC26A2	SLC26A200004	-0.0558985398877328	2	-0.0816106267294132	2	0.00869356060512385	2	0.00869356060512385	NA	NA	SegRatio=-0.08,AbsMeanSigma=0.47,pvalue=0.0130646941866379,pvalueTTest=0.00869356060512385,
chr5	149357563	149357669	SLC26A2	SLC26A200005	0.034216183498103	2	-0.0816106267294132	2	0.00869356060512385	2	0.00869356060512385	NA	NA	SegRatio=-0.08,AbsMeanSigma=0.47,pvalue=0.0130646941866379,pvalueTTest=0.00869356060512385,
chr5	149357638	149357754	SLC26A2	SLC26A200006	0.126395368081343	2	-0.0816106267294132	2	0.00869356060512385	2	0.00869356060512385	NA	NA	SegRatio=-0.08,AbsMeanSigma=0.47,pvalue=0.0130646941866379,pvalueTTest=0.00869356060512385,
chr5	149357699	149357792	SLC26A2	SLC26A200007	-0.17547706661656	2	-0.0816106267294132	2	0.00869356060512385	2	0.00869356060512385	NA	NA	SegRatio=-0.08,AbsMeanSigma=0.47,pvalue=0.0130646941866379,pvalueTTest=0.00869356060512385,
chr5	149357771	149357881	SLC26A2	SLC26A200008	-0.344203337832955	2	-0.0816106267294132	2	0.00869356060512385	2	0.00869356060512385	NA	NA	SegRatio=-0.08,AbsMeanSigma=0.47,pvalue=0.0130646941866379,pvalueTTest=0.00869356060512385,
chr5	149357876	149357986	SLC26A2	SLC26A200009	-0.0617577335646054	2	-0.0816106267294132	2	0.00869356060512385	2	0.00869356060512385	NA	NA	SegRatio=-0.08,AbsMeanSigma=0.47,pvalue=0.0130646941866379,pvalueTTest=0.00869356060512385,
chr5	149359772	149359888	SLC26A2	SLC26A200010	-0.194738170238	2	-0.0816106267294132	2	0.00869356060512385	2	0.00869356060512385	NA	NA	SegRatio=-0.08,AbsMeanSigma=0.47,pvalue=0.0130646941866379,pvalueTTest=0.00869356060512385,
chr5	149359859	149359964	SLC26A2	SLC26A200011	-0.00447987597998406	2	-0.0816106267294132	2	0.00869356060512385	2	0.00869356060512385	NA	NA	SegRatio=-0.08,AbsMeanSigma=0.47,pvalue=0.0130646941866379,pvalueTTest=0.00869356060512385,
chr5	149359929	149360042	SLC26A2	SLC26A200012	-0.244234711357043	2	-0.0816106267294132	2	0.00869356060512385	2	0.00869356060512385	NA	NA	SegRatio=-0.08,AbsMeanSigma=0.47,pvalue=0.0130646941866379,pvalueTTest=0.00869356060512385,
chr5	149360000	149360104	SLC26A2	SLC26A200013	-0.141522744664364	2	-0.0816106267294132	2	0.00869356060512385	2	0.00869356060512385	NA	NA	SegRatio=-0.08,AbsMeanSigma=0.47,pvalue=0.0130646941866379,pvalueTTest=0.00869356060512385,
chr5	149360060	149360169	SLC26A2	SLC26A200014	0.134862294676841	2	-0.0816106267294132	2	0.00869356060512385	2	0.00869356060512385	NA	NA	SegRatio=-0.08,AbsMeanSigma=0.47,pvalue=0.0130646941866379,pvalueTTest=0.00869356060512385,
chr5	149360168	149360282	SLC26A2	SLC26A200015	-0.241877254747893	2	-0.0816106267294132	2	0.00869356060512385	2	0.00869356060512385	NA	NA	SegRatio=-0.08,AbsMeanSigma=0.47,pvalue=0.0130646941866379,pvalueTTest=0.00869356060512385,
chr5	149360279	149360390	SLC26A2	SLC26A200016	-0.224296523618666	2	-0.0816106267294132	2	0.00869356060512385	2	0.00869356060512385	NA	NA	SegRatio=-0.08,AbsMeanSigma=0.47,pvalue=0.0130646941866379,pvalueTTest=0.00869356060512385,
chr5	149360386	149360493	SLC26A2	SLC26A200017	-0.0816106267294132	2	-0.0816106267294132	2	0.00869356060512385	2	0.00869356060512385	NA	NA	SegRatio=-0.08,AbsMeanSigma=0.47,pvalue=0.0130646941866379,pvalueTTest=0.00869356060512385,
chr5	149360482	149360594	SLC26A2	SLC26A200018	0.247360010758817	2	-0.0816106267294132	2	0.00869356060512385	2	0.00869356060512385	NA	NA	SegRatio=-0.08,AbsMeanSigma=0.47,pvalue=0.0130646941866379,pvalueTTest=0.00869356060512385,
chr5	149360591	149360703	SLC26A2	SLC26A200019	-0.177132160491729	2	-0.0816106267294132	2	0.00869356060512385	2	0.00869356060512385	NA	NA	SegRatio=-0.08,AbsMeanSigma=0.47,pvalue=0.0130646941866379,pvalueTTest=0.00869356060512385,
chr5	149360680	149360795	SLC26A2	SLC26A200020	-0.0513642158143346	2	-0.0816106267294132	2	0.00869356060512385	2	0.00869356060512385	NA	NA	SegRatio=-0.08,AbsMeanSigma=0.47,pvalue=0.0130646941866379,pvalueTTest=0.00869356060512385,
chr5	149360721	149360835	SLC26A2	SLC26A200021	-0.164970110358394	2	-0.0816106267294132	2	0.00869356060512385	2	0.00869356060512385	NA	NA	SegRatio=-0.08,AbsMeanSigma=0.47,pvalue=0.0130646941866379,pvalueTTest=0.00869356060512385,
chr5	149360834	149360954	SLC26A2	SLC26A200022	0.106361246006822	2	-0.0816106267294132	2	0.00869356060512385	2	0.00869356060512385	NA	NA	SegRatio=-0.08,AbsMeanSigma=0.47,pvalue=0.0130646941866379,pvalueTTest=0.00869356060512385,
chr5	149360885	149360993	SLC26A2	SLC26A200023	0.00934448498693995	2	-0.0816106267294132	2	0.00869356060512385	2	0.00869356060512385	NA	NA	SegRatio=-0.08,AbsMeanSigma=0.47,pvalue=0.0130646941866379,pvalueTTest=0.00869356060512385,
chr5	149360957	149361068	SLC26A2	SLC26A200024	0.0137324616227218	2	-0.0816106267294132	2	0.00869356060512385	2	0.00869356060512385	NA	NA	SegRatio=-0.08,AbsMeanSigma=0.47,pvalue=0.0130646941866379,pvalueTTest=0.00869356060512385,
chr5	149361049	149361162	SLC26A2	SLC26A200025	-0.0988950863446789	2	-0.0816106267294132	2	0.00869356060512385	2	0.00869356060512385	NA	NA	SegRatio=-0.08,AbsMeanSigma=0.47,pvalue=0.0130646941866379,pvalueTTest=0.00869356060512385,
chr5	149361160	149361275	SLC26A2	SLC26A200026	-0.0146500465450499	2	-0.0816106267294132	2	0.00869356060512385	2	0.00869356060512385	NA	NA	SegRatio=-0.08,AbsMeanSigma=0.47,pvalue=0.0130646941866379,pvalueTTest=0.00869356060512385,
chr5	149361234	149361347	SLC26A2	SLC26A200027	-0.718499877711707	2	-0.0816106267294132	2	0.00869356060512385	2	0.00869356060512385	NA	NA	SegRatio=-0.08,AbsMeanSigma=0.47,pvalue=0.0130646941866379,pvalueTTest=0.00869356060512385,
chr5	149361348	149361451	SLC26A2	SLC26A200028	NA	2	-0.0816106267294132	2	0.00869356060512385	2	0.00869356060512385	NA	NA	SegRatio=-0.08,AbsMeanSigma=0.47,pvalue=0.0130646941866379,pvalueTTest=0.00869356060512385,
chr6	43550021	43550136	POLH	POLH00001	0.31725332390745	2	-0.0330210696111603	2	0.198545356369673	2	0.198545356369673	NA	NA	SegRatio=-0.03,AbsMeanSigma=0.2,pvalue=0.232250921562844,pvalueTTest=0.224318641404257,
chr6	43550106	43550225	POLH	POLH00002	-0.076491190124772	2	-0.0330210696111603	2	0.198545356369673	2	0.198545356369673	NA	NA	SegRatio=-0.03,AbsMeanSigma=0.2,pvalue=0.232250921562844,pvalueTTest=0.224318641404257,
chr6	43550643	43550780	POLH	POLH00003	0.273488130176964	2	-0.0330210696111603	2	0.198545356369673	2	0.198545356369673	NA	NA	SegRatio=-0.03,AbsMeanSigma=0.2,pvalue=0.232250921562844,pvalueTTest=0.224318641404257,
chr6	43550770	43550859	POLH	POLH00004	0.0878944455343231	2	-0.0330210696111603	2	0.198545356369673	2	0.198545356369673	NA	NA	SegRatio=-0.03,AbsMeanSigma=0.2,pvalue=0.232250921562844,pvalueTTest=0.224318641404257,
chr6	43550846	43550961	POLH	POLH00005	0.0125977443071512	2	-0.0330210696111603	2	0.198545356369673	2	0.198545356369673	NA	NA	SegRatio=-0.03,AbsMeanSigma=0.2,pvalue=0.232250921562844,pvalueTTest=0.224318641404257,
chr6	43554962	43555070	POLH	POLH00006	-0.310722667513523	2	-0.0330210696111603	2	0.198545356369673	2	0.198545356369673	NA	NA	SegRatio=-0.03,AbsMeanSigma=0.2,pvalue=0.232250921562844,pvalueTTest=0.224318641404257,
chr6	43555045	43555157	POLH	POLH00007	-0.022760861806257	2	-0.0330210696111603	2	0.198545356369673	2	0.198545356369673	NA	NA	SegRatio=-0.03,AbsMeanSigma=0.2,pvalue=0.232250921562844,pvalueTTest=0.224318641404257,
chr6	43555147	43555240	POLH	POLH00008	0.168023605008542	2	-0.0330210696111603	2	0.198545356369673	2	0.198545356369673	NA	NA	SegRatio=-0.03,AbsMeanSigma=0.2,pvalue=0.232250921562844,pvalueTTest=0.224318641404257,
chr6	43555222	43555337	POLH	POLH00009	0.243582033110987	2	-0.0330210696111603	2	0.198545356369673	2	0.198545356369673	NA	NA	SegRatio=-0.03,AbsMeanSigma=0.2,pvalue=0.232250921562844,pvalueTTest=0.224318641404257,
chr6	43565380	43565483	POLH	POLH00010	-0.0399260698523569	2	-0.0330210696111603	2	0.198545356369673	2	0.198545356369673	NA	NA	SegRatio=-0.03,AbsMeanSigma=0.2,pvalue=0.232250921562844,pvalueTTest=0.224318641404257,
chr6	43565474	43565590	POLH	POLH00011	0.127363576691707	2	-0.0330210696111603	2	0.198545356369673	2	0.198545356369673	NA	NA	SegRatio=-0.03,AbsMeanSigma=0.2,pvalue=0.232250921562844,pvalueTTest=0.224318641404257,
chr6	43565557	43565663	POLH	POLH00012	-0.0575960543025081	2	-0.0330210696111603	2	0.198545356369673	2	0.198545356369673	NA	NA	SegRatio=-0.03,AbsMeanSigma=0.2,pvalue=0.232250921562844,pvalueTTest=0.224318641404257,
chr6	43568702	43568816	POLH	POLH00013	0.251198546890361	2	-0.0330210696111603	2	0.198545356369673	2	0.198545356369673	NA	NA	SegRatio=-0.03,AbsMeanSigma=0.2,pvalue=0.232250921562844,pvalueTTest=0.224318641404257,
chr6	43568763	43568877	POLH	POLH00014	-0.0952128232436346	2	-0.0330210696111603	2	0.198545356369673	2	0.198545356369673	NA	NA	SegRatio=-0.03,AbsMeanSigma=0.2,pvalue=0.232250921562844,pvalueTTest=0.224318641404257,
chr6	43571574	43571679	POLH	POLH00015	0.103522984110405	2	-0.0330210696111603	2	0.198545356369673	2	0.198545356369673	NA	NA	SegRatio=-0.03,AbsMeanSigma=0.2,pvalue=0.232250921562844,pvalueTTest=0.224318641404257,
chr6	43571673	43571777	POLH	POLH00016	0.0493525154959776	2	-0.0330210696111603	2	0.198545356369673	2	0.198545356369673	NA	NA	SegRatio=-0.03,AbsMeanSigma=0.2,pvalue=0.232250921562844,pvalueTTest=0.224318641404257,
chr6	43572331	43572426	POLH	POLH00017	-0.12887401858271	2	-0.0330210696111603	2	0.198545356369673	2	0.198545356369673	NA	NA	SegRatio=-0.03,AbsMeanSigma=0.2,pvalue=0.232250921562844,pvalueTTest=0.224318641404257,
chr6	43572425	43572538	POLH	POLH00018	-0.0616700947243059	2	-0.0330210696111603	2	0.198545356369673	2	0.198545356369673	NA	NA	SegRatio=-0.03,AbsMeanSigma=0.2,pvalue=0.232250921562844,pvalueTTest=0.224318641404257,
chr6	43572950	43573042	POLH	POLH00019	-0.0585526305346631	2	-0.0330210696111603	2	0.198545356369673	2	0.198545356369673	NA	NA	SegRatio=-0.03,AbsMeanSigma=0.2,pvalue=0.232250921562844,pvalueTTest=0.224318641404257,
chr6	43573008	43573118	POLH	POLH00020	0.13338533634882	2	-0.0330210696111603	2	0.198545356369673	2	0.198545356369673	NA	NA	SegRatio=-0.03,AbsMeanSigma=0.2,pvalue=0.232250921562844,pvalueTTest=0.224318641404257,
chr6	43578258	43578374	POLH	POLH00021	0.0174666063422217	2	-0.0330210696111603	2	0.198545356369673	2	0.198545356369673	NA	NA	SegRatio=-0.03,AbsMeanSigma=0.2,pvalue=0.232250921562844,pvalueTTest=0.224318641404257,
chr6	43578346	43578458	POLH	POLH00022	-0.223461117103643	2	-0.0330210696111603	2	0.198545356369673	2	0.198545356369673	NA	NA	SegRatio=-0.03,AbsMeanSigma=0.2,pvalue=0.232250921562844,pvalueTTest=0.224318641404257,
chr6	43578455	43578565	POLH	POLH00023	0.145912023226962	2	-0.0330210696111603	2	0.198545356369673	2	0.198545356369673	NA	NA	SegRatio=-0.03,AbsMeanSigma=0.2,pvalue=0.232250921562844,pvalueTTest=0.224318641404257,
chr6	43581344	43581457	POLH	POLH00024	-0.00404995133971558	2	-0.0330210696111603	2	0.198545356369673	2	0.198545356369673	NA	NA	SegRatio=-0.03,AbsMeanSigma=0.2,pvalue=0.232250921562844,pvalueTTest=0.224318641404257,
chr6	43581415	43581533	POLH	POLH00025	-0.214651372530031	2	-0.0330210696111603	2	0.198545356369673	2	0.198545356369673	NA	NA	SegRatio=-0.03,AbsMeanSigma=0.2,pvalue=0.232250921562844,pvalueTTest=0.224318641404257,
chr6	43581474	43581568	POLH	POLH00026	-0.0330210696111603	2	-0.0330210696111603	2	0.198545356369673	2	0.198545356369673	NA	NA	SegRatio=-0.03,AbsMeanSigma=0.2,pvalue=0.232250921562844,pvalueTTest=0.224318641404257,
chr6	43581530	43581650	POLH	POLH00027	0.00825007677264227	2	-0.0330210696111603	2	0.198545356369673	2	0.198545356369673	NA	NA	SegRatio=-0.03,AbsMeanSigma=0.2,pvalue=0.232250921562844,pvalueTTest=0.224318641404257,
chr6	43581603	43581719	POLH	POLH00028	0.394020086556262	2	-0.0330210696111603	2	0.198545356369673	2	0.198545356369673	NA	NA	SegRatio=-0.03,AbsMeanSigma=0.2,pvalue=0.232250921562844,pvalueTTest=0.224318641404257,
chr6	43581719	43581834	POLH	POLH00029	0.116685611143213	2	-0.0330210696111603	2	0.198545356369673	2	0.198545356369673	NA	NA	SegRatio=-0.03,AbsMeanSigma=0.2,pvalue=0.232250921562844,pvalueTTest=0.224318641404257,
chr6	43581828	43581921	POLH	POLH00030	0.0356636154323702	2	-0.0330210696111603	2	0.198545356369673	2	0.198545356369673	NA	NA	SegRatio=-0.03,AbsMeanSigma=0.2,pvalue=0.232250921562844,pvalueTTest=0.224318641404257,
chr6	43581915	43582026	POLH	POLH00031	-0.138655096457811	2	-0.0330210696111603	2	0.198545356369673	2	0.198545356369673	NA	NA	SegRatio=-0.03,AbsMeanSigma=0.2,pvalue=0.232250921562844,pvalueTTest=0.224318641404257,
chr6	43582007	43582120	POLH	POLH00032	0.26858892895	2	-0.0330210696111603	2	0.198545356369673	2	0.198545356369673	NA	NA	SegRatio=-0.03,AbsMeanSigma=0.2,pvalue=0.232250921562844,pvalueTTest=0.224318641404257,
chr6	43582103	43582214	POLH	POLH00033	-0.0719571029936717	2	-0.0330210696111603	2	0.198545356369673	2	0.198545356369673	NA	NA	SegRatio=-0.03,AbsMeanSigma=0.2,pvalue=0.232250921562844,pvalueTTest=0.224318641404257,
chr6	43582183	43582286	POLH	POLH00034	NA	2	-0.0330210696111603	2	0.198545356369673	2	0.198545356369673	NA	NA	SegRatio=-0.03,AbsMeanSigma=0.2,pvalue=0.232250921562844,pvalueTTest=0.224318641404257,
chr6	43582263	43582377	POLH	POLH00035	NA	2	-0.0330210696111603	2	0.198545356369673	2	0.198545356369673	NA	NA	SegRatio=-0.03,AbsMeanSigma=0.2,pvalue=0.232250921562844,pvalueTTest=0.224318641404257,
chr7	39046422	39046535	POU6F2	POU6F200001	0.424570190004389	2	0.0358582793058522	2	0.271890806141892	2	0.271890806141892	NA	NA	SegRatio=0.04,AbsMeanSigma=0.2,pvalue=0.246596873560407,pvalueTTest=0.271890806141892,
chr7	39125454	39125548	POU6F2	POU6F200002	-0.00759483119730965	2	0.0358582793058522	2	0.271890806141892	2	0.271890806141892	NA	NA	SegRatio=0.04,AbsMeanSigma=0.2,pvalue=0.246596873560407,pvalueTTest=0.271890806141892,
chr7	39125528	39125622	POU6F2	POU6F200003	0.249880196457372	2	0.0358582793058522	2	0.271890806141892	2	0.271890806141892	NA	NA	SegRatio=0.04,AbsMeanSigma=0.2,pvalue=0.246596873560407,pvalueTTest=0.271890806141892,
chr7	39125603	39125714	POU6F2	POU6F200004	0.0581644852187756	2	0.0358582793058522	2	0.271890806141892	2	0.271890806141892	NA	NA	SegRatio=0.04,AbsMeanSigma=0.2,pvalue=0.246596873560407,pvalueTTest=0.271890806141892,
chr7	39243813	39243923	POU6F2	POU6F200005	0.0358582793058522	2	0.0358582793058522	2	0.271890806141892	2	0.271890806141892	NA	NA	SegRatio=0.04,AbsMeanSigma=0.2,pvalue=0.246596873560407,pvalueTTest=0.271890806141892,
chr7	39243854	39243962	POU6F2	POU6F200006	0.0866769047222359	2	0.0358582793058522	2	0.271890806141892	2	0.271890806141892	NA	NA	SegRatio=0.04,AbsMeanSigma=0.2,pvalue=0.246596873560407,pvalueTTest=0.271890806141892,
chr7	39246962	39247071	POU6F2	POU6F200007	0.109787894147126	2	0.0358582793058522	2	0.271890806141892	2	0.271890806141892	NA	NA	SegRatio=0.04,AbsMeanSigma=0.2,pvalue=0.246596873560407,pvalueTTest=0.271890806141892,
chr7	39247021	39247141	POU6F2	POU6F200008	0.365451581275946	2	0.0358582793058522	2	0.271890806141892	2	0.271890806141892	NA	NA	SegRatio=0.04,AbsMeanSigma=0.2,pvalue=0.246596873560407,pvalueTTest=0.271890806141892,
chr7	39247129	39247218	POU6F2	POU6F200009	-0.485563776257829	2	0.0358582793058522	2	0.271890806141892	2	0.271890806141892	NA	NA	SegRatio=0.04,AbsMeanSigma=0.2,pvalue=0.246596873560407,pvalueTTest=0.271890806141892,
chr7	39247217	39247333	POU6F2	POU6F200010	-0.0420201363862879	2	0.0358582793058522	2	0.271890806141892	2	0.271890806141892	NA	NA	SegRatio=0.04,AbsMeanSigma=0.2,pvalue=0.246596873560407,pvalueTTest=0.271890806141892,
chr7	39379202	39379324	POU6F2	POU6F200011	0.0442135525167055	2	0.0358582793058522	2	0.271890806141892	2	0.271890806141892	NA	NA	SegRatio=0.04,AbsMeanSigma=0.2,pvalue=0.246596873560407,pvalueTTest=0.271890806141892,
chr7	39379448	39379560	POU6F2	POU6F200012	-0.0835065339022556	2	0.0358582793058522	2	0.271890806141892	2	0.271890806141892	NA	NA	SegRatio=0.04,AbsMeanSigma=0.2,pvalue=0.246596873560407,pvalueTTest=0.271890806141892,
chr7	39379515	39379600	POU6F2	POU6F200013	0.159964999343732	2	0.0358582793058522	2	0.271890806141892	2	0.271890806141892	NA	NA	SegRatio=0.04,AbsMeanSigma=0.2,pvalue=0.246596873560407,pvalueTTest=0.271890806141892,
chr7	39379563	39379649	POU6F2	POU6F200014	0.149917419039624	2	0.0358582793058522	2	0.271890806141892	2	0.271890806141892	NA	NA	SegRatio=0.04,AbsMeanSigma=0.2,pvalue=0.246596873560407,pvalueTTest=0.271890806141892,
chr7	39446136	39446255	POU6F2	POU6F200015	-0.0741898778672281	2	0.0358582793058522	2	0.271890806141892	2	0.271890806141892	NA	NA	SegRatio=0.04,AbsMeanSigma=0.2,pvalue=0.246596873560407,pvalueTTest=0.271890806141892,
chr7	39446213	39446330	POU6F2	POU6F200016	0.0445112167484614	2	0.0358582793058522	2	0.271890806141892	2	0.271890806141892	NA	NA	SegRatio=0.04,AbsMeanSigma=0.2,pvalue=0.246596873560407,pvalueTTest=0.271890806141892,
chr7	39446300	39446415	POU6F2	POU6F200017	NA	2	0.0358582793058522	2	0.271890806141892	2	0.271890806141892	NA	NA	SegRatio=0.04,AbsMeanSigma=0.2,pvalue=0.246596873560407,pvalueTTest=0.271890806141892,
chr7	39472594	39472691	POU6F2	POU6F200018	-0.155974215079931	2	0.0358582793058522	2	0.271890806141892	2	0.271890806141892	NA	NA	SegRatio=0.04,AbsMeanSigma=0.2,pvalue=0.246596873560407,pvalueTTest=0.271890806141892,
chr7	39472660	39472747	POU6F2	POU6F200019	-0.0915554695896923	2	0.0358582793058522	2	0.271890806141892	2	0.271890806141892	NA	NA	SegRatio=0.04,AbsMeanSigma=0.2,pvalue=0.246596873560407,pvalueTTest=0.271890806141892,
chr7	39472706	39472802	POU6F2	POU6F200020	0.00851820601585442	2	0.0358582793058522	2	0.271890806141892	2	0.271890806141892	NA	NA	SegRatio=0.04,AbsMeanSigma=0.2,pvalue=0.246596873560407,pvalueTTest=0.271890806141892,
chr7	39472761	39472884	POU6F2	POU6F200021	0.0421417344514746	2	0.0358582793058522	2	0.271890806141892	2	0.271890806141892	NA	NA	SegRatio=0.04,AbsMeanSigma=0.2,pvalue=0.246596873560407,pvalueTTest=0.271890806141892,
chr7	39472828	39472944	POU6F2	POU6F200022	0.124049867685279	2	0.0358582793058522	2	0.271890806141892	2	0.271890806141892	NA	NA	SegRatio=0.04,AbsMeanSigma=0.2,pvalue=0.246596873560407,pvalueTTest=0.271890806141892,
chr7	39491063	39491178	POU6F2	POU6F200023	0.168294141771495	2	0.0358582793058522	2	0.271890806141892	2	0.271890806141892	NA	NA	SegRatio=0.04,AbsMeanSigma=0.2,pvalue=0.246596873560407,pvalueTTest=0.271890806141892,
chr7	39491164	39491267	POU6F2	POU6F200024	0.0875426479165436	2	0.0358582793058522	2	0.271890806141892	2	0.271890806141892	NA	NA	SegRatio=0.04,AbsMeanSigma=0.2,pvalue=0.246596873560407,pvalueTTest=0.271890806141892,
chr7	39491225	39491342	POU6F2	POU6F200025	NA	2	0.0358582793058522	2	0.271890806141892	2	0.271890806141892	NA	NA	SegRatio=0.04,AbsMeanSigma=0.2,pvalue=0.246596873560407,pvalueTTest=0.271890806141892,
chr7	39500081	39500194	POU6F2	POU6F200026	0.00506104571752194	2	0.0358582793058522	2	0.271890806141892	2	0.271890806141892	NA	NA	SegRatio=0.04,AbsMeanSigma=0.2,pvalue=0.246596873560407,pvalueTTest=0.271890806141892,
chr7	39500152	39500266	POU6F2	POU6F200027	-0.247970061974146	2	0.0358582793058522	2	0.271890806141892	2	0.271890806141892	NA	NA	SegRatio=0.04,AbsMeanSigma=0.2,pvalue=0.246596873560407,pvalueTTest=0.271890806141892,
chr7	39500255	39500378	POU6F2	POU6F200028	0.215301533320972	2	0.0358582793058522	2	0.271890806141892	2	0.271890806141892	NA	NA	SegRatio=0.04,AbsMeanSigma=0.2,pvalue=0.246596873560407,pvalueTTest=0.271890806141892,
chr7	39503760	39503874	POU6F2	POU6F200029	0.0305966355335154	2	0.0358582793058522	2	0.271890806141892	2	0.271890806141892	NA	NA	SegRatio=0.04,AbsMeanSigma=0.2,pvalue=0.246596873560407,pvalueTTest=0.271890806141892,
chr7	39503865	39503982	POU6F2	POU6F200030	-0.0709315401471962	2	0.0358582793058522	2	0.271890806141892	2	0.271890806141892	NA	NA	SegRatio=0.04,AbsMeanSigma=0.2,pvalue=0.246596873560407,pvalueTTest=0.271890806141892,
chr7	39503935	39504073	POU6F2	POU6F200031	0.00272067459296434	2	0.0358582793058522	2	0.271890806141892	2	0.271890806141892	NA	NA	SegRatio=0.04,AbsMeanSigma=0.2,pvalue=0.246596873560407,pvalueTTest=0.271890806141892,
chr7	39504024	39504137	POU6F2	POU6F200032	0.0025869898875873	2	0.0358582793058522	2	0.271890806141892	2	0.271890806141892	NA	NA	SegRatio=0.04,AbsMeanSigma=0.2,pvalue=0.246596873560407,pvalueTTest=0.271890806141892,
chr7	39504138	39504252	POU6F2	POU6F200033	-0.0464146961230029	2	0.0358582793058522	2	0.271890806141892	2	0.271890806141892	NA	NA	SegRatio=0.04,AbsMeanSigma=0.2,pvalue=0.246596873560407,pvalueTTest=0.271890806141892,
chr7	39504211	39504325	POU6F2	POU6F200034	-0.0728724642862399	2	0.0358582793058522	2	0.271890806141892	2	0.271890806141892	NA	NA	SegRatio=0.04,AbsMeanSigma=0.2,pvalue=0.246596873560407,pvalueTTest=0.271890806141892,
chr8	92972414	92972485	RUNX1T1	RUNX1T100001	0.277747526105863	2	0.00445843084632504	2	0.328180589862871	2	0.328180589862871	NA	NA	SegRatio=0,AbsMeanSigma=0.1,pvalue=0.0997012132032631,pvalueTTest=0.214721499599377,
chr8	92972455	92972575	RUNX1T1	RUNX1T100002	-0.5157645290658	2	0.00445843084632504	2	0.328180589862871	2	0.328180589862871	NA	NA	SegRatio=0,AbsMeanSigma=0.1,pvalue=0.0997012132032631,pvalueTTest=0.214721499599377,
chr8	92972637	92972744	RUNX1T1	RUNX1T100003	0.0141595562376853	2	0.00445843084632504	2	0.328180589862871	2	0.328180589862871	NA	NA	SegRatio=0,AbsMeanSigma=0.1,pvalue=0.0997012132032631,pvalueTTest=0.214721499599377,
chr8	92972726	92972840	RUNX1T1	RUNX1T100004	0.0315695390170801	2	0.00445843084632504	2	0.328180589862871	2	0.328180589862871	NA	NA	SegRatio=0,AbsMeanSigma=0.1,pvalue=0.0997012132032631,pvalueTTest=0.214721499599377,
chr8	92982831	92982907	RUNX1T1	RUNX1T100005	0.0384742720044885	2	0.00445843084632504	2	0.328180589862871	2	0.328180589862871	NA	NA	SegRatio=0,AbsMeanSigma=0.1,pvalue=0.0997012132032631,pvalueTTest=0.214721499599377,
chr8	92982872	92982981	RUNX1T1	RUNX1T100006	0.0784816617233879	2	0.00445843084632504	2	0.328180589862871	2	0.328180589862871	NA	NA	SegRatio=0,AbsMeanSigma=0.1,pvalue=0.0997012132032631,pvalueTTest=0.214721499599377,
chr8	92982908	92983026	RUNX1T1	RUNX1T100007	-0.104319626795567	2	0.00445843084632504	2	0.328180589862871	2	0.328180589862871	NA	NA	SegRatio=0,AbsMeanSigma=0.1,pvalue=0.0997012132032631,pvalueTTest=0.214721499599377,
chr8	92982999	92983116	RUNX1T1	RUNX1T100008	0.100956044755831	2	0.00445843084632504	2	0.328180589862871	2	0.328180589862871	NA	NA	SegRatio=0,AbsMeanSigma=0.1,pvalue=0.0997012132032631,pvalueTTest=0.214721499599377,
chr8	92988086	92988202	RUNX1T1	RUNX1T100009	-0.0621443800878903	2	0.00445843084632504	2	0.328180589862871	2	0.328180589862871	NA	NA	SegRatio=0,AbsMeanSigma=0.1,pvalue=0.0997012132032631,pvalueTTest=0.214721499599377,
chr8	92988146	92988260	RUNX1T1	RUNX1T100010	0.126592099606005	2	0.00445843084632504	2	0.328180589862871	2	0.328180589862871	NA	NA	SegRatio=0,AbsMeanSigma=0.1,pvalue=0.0997012132032631,pvalueTTest=0.214721499599377,
chr8	92998308	92998423	RUNX1T1	RUNX1T100011	0.0671785111789149	2	0.00445843084632504	2	0.328180589862871	2	0.328180589862871	NA	NA	SegRatio=0,AbsMeanSigma=0.1,pvalue=0.0997012132032631,pvalueTTest=0.214721499599377,
chr8	92998364	92998479	RUNX1T1	RUNX1T100012	0.0298228656978381	2	0.00445843084632504	2	0.328180589862871	2	0.328180589862871	NA	NA	SegRatio=0,AbsMeanSigma=0.1,pvalue=0.0997012132032631,pvalueTTest=0.214721499599377,
chr8	92998479	92998593	RUNX1T1	RUNX1T100013	0.0319455393252381	2	0.00445843084632504	2	0.328180589862871	2	0.328180589862871	NA	NA	SegRatio=0,AbsMeanSigma=0.1,pvalue=0.0997012132032631,pvalueTTest=0.214721499599377,
chr8	92999065	92999175	RUNX1T1	RUNX1T100014	-0.123217384373508	2	0.00445843084632504	2	0.328180589862871	2	0.328180589862871	NA	NA	SegRatio=0,AbsMeanSigma=0.1,pvalue=0.0997012132032631,pvalueTTest=0.214721499599377,
chr8	92999159	92999276	RUNX1T1	RUNX1T100015	-0.182327850229865	2	0.00445843084632504	2	0.328180589862871	2	0.328180589862871	NA	NA	SegRatio=0,AbsMeanSigma=0.1,pvalue=0.0997012132032631,pvalueTTest=0.214721499599377,
chr8	93003841	93003956	RUNX1T1	RUNX1T100016	0.111954754218187	2	0.00445843084632504	2	0.328180589862871	2	0.328180589862871	NA	NA	SegRatio=0,AbsMeanSigma=0.1,pvalue=0.0997012132032631,pvalueTTest=0.214721499599377,
chr8	93003928	93004044	RUNX1T1	RUNX1T100017	0.048332734661808	2	0.00445843084632504	2	0.328180589862871	2	0.328180589862871	NA	NA	SegRatio=0,AbsMeanSigma=0.1,pvalue=0.0997012132032631,pvalueTTest=0.214721499599377,
chr8	93004035	93004151	RUNX1T1	RUNX1T100018	-0.0720810570957914	2	0.00445843084632504	2	0.328180589862871	2	0.328180589862871	NA	NA	SegRatio=0,AbsMeanSigma=0.1,pvalue=0.0997012132032631,pvalueTTest=0.214721499599377,
chr8	93017306	93017427	RUNX1T1	RUNX1T100019	-0.602914394137692	2	0.00445843084632504	2	0.328180589862871	2	0.328180589862871	NA	NA	SegRatio=0,AbsMeanSigma=0.1,pvalue=0.0997012132032631,pvalueTTest=0.214721499599377,
chr8	93017412	93017527	RUNX1T1	RUNX1T100020	-0.0349649281261177	2	0.00445843084632504	2	0.328180589862871	2	0.328180589862871	NA	NA	SegRatio=0,AbsMeanSigma=0.1,pvalue=0.0997012132032631,pvalueTTest=0.214721499599377,
chr8	93017485	93017603	RUNX1T1	RUNX1T100021	-0.40691700068027	2	0.00445843084632504	2	0.328180589862871	2	0.328180589862871	NA	NA	SegRatio=0,AbsMeanSigma=0.1,pvalue=0.0997012132032631,pvalueTTest=0.214721499599377,
chr8	93023194	93023306	RUNX1T1	RUNX1T100022	0.0939350344242839	2	0.00445843084632504	2	0.328180589862871	2	0.328180589862871	NA	NA	SegRatio=0,AbsMeanSigma=0.1,pvalue=0.0997012132032631,pvalueTTest=0.214721499599377,
chr8	93023293	93023405	RUNX1T1	RUNX1T100023	NA	2	0.00445843084632504	2	0.328180589862871	2	0.328180589862871	NA	NA	SegRatio=0,AbsMeanSigma=0.1,pvalue=0.0997012132032631,pvalueTTest=0.214721499599377,
chr8	93026739	93026840	RUNX1T1	RUNX1T100024	-0.0291195641922721	2	0.00445843084632504	2	0.328180589862871	2	0.328180589862871	NA	NA	SegRatio=0,AbsMeanSigma=0.1,pvalue=0.0997012132032631,pvalueTTest=0.214721499599377,
chr8	93026823	93026941	RUNX1T1	RUNX1T100025	-0.0621717520415881	2	0.00445843084632504	2	0.328180589862871	2	0.328180589862871	NA	NA	SegRatio=0,AbsMeanSigma=0.1,pvalue=0.0997012132032631,pvalueTTest=0.214721499599377,
chr8	93026909	93027024	RUNX1T1	RUNX1T100026	1.0963274290971	2	0.00445843084632504	2	0.328180589862871	2	0.328180589862871	NA	NA	SegRatio=0,AbsMeanSigma=0.1,pvalue=0.0997012132032631,pvalueTTest=0.214721499599377,
chr8	93026953	93027065	RUNX1T1	RUNX1T100027	-0.33197098298295	2	0.00445843084632504	2	0.328180589862871	2	0.328180589862871	NA	NA	SegRatio=0,AbsMeanSigma=0.1,pvalue=0.0997012132032631,pvalueTTest=0.214721499599377,
chr8	93027063	93027177	RUNX1T1	RUNX1T100028	-0.0570511344130833	2	0.00445843084632504	2	0.328180589862871	2	0.328180589862871	NA	NA	SegRatio=0,AbsMeanSigma=0.1,pvalue=0.0997012132032631,pvalueTTest=0.214721499599377,
chr8	93029357	93029467	RUNX1T1	RUNX1T100029	0.219900448278225	2	0.00445843084632504	2	0.328180589862871	2	0.328180589862871	NA	NA	SegRatio=0,AbsMeanSigma=0.1,pvalue=0.0997012132032631,pvalueTTest=0.214721499599377,
chr8	93029459	93029573	RUNX1T1	RUNX1T100030	-0.0289171113448198	2	0.00445843084632504	2	0.328180589862871	2	0.328180589862871	NA	NA	SegRatio=0,AbsMeanSigma=0.1,pvalue=0.0997012132032631,pvalueTTest=0.214721499599377,
chr8	93029555	93029670	RUNX1T1	RUNX1T100031	-0.0689725715698693	2	0.00445843084632504	2	0.328180589862871	2	0.328180589862871	NA	NA	SegRatio=0,AbsMeanSigma=0.1,pvalue=0.0997012132032631,pvalueTTest=0.214721499599377,
chr8	93074686	93074800	RUNX1T1	RUNX1T100032	0.10595952563705	2	0.00445843084632504	2	0.328180589862871	2	0.328180589862871	NA	NA	SegRatio=0,AbsMeanSigma=0.1,pvalue=0.0997012132032631,pvalueTTest=0.214721499599377,
chr8	93088084	93088216	RUNX1T1	RUNX1T100033	-0.583718691302485	2	0.00445843084632504	2	0.328180589862871	2	0.328180589862871	NA	NA	SegRatio=0,AbsMeanSigma=0.1,pvalue=0.0997012132032631,pvalueTTest=0.214721499599377,
chr8	93088216	93088330	RUNX1T1	RUNX1T100034	-0.144713016723849	2	0.00445843084632504	2	0.328180589862871	2	0.328180589862871	NA	NA	SegRatio=0,AbsMeanSigma=0.1,pvalue=0.0997012132032631,pvalueTTest=0.214721499599377,
chr8	93107223	93107335	RUNX1T1	RUNX1T100035	0.0628979824227083	2	0.00445843084632504	2	0.328180589862871	2	0.328180589862871	NA	NA	SegRatio=0,AbsMeanSigma=0.1,pvalue=0.0997012132032631,pvalueTTest=0.214721499599377,
chr8	93107281	93107397	RUNX1T1	RUNX1T100036	0.00445843084632504	2	0.00445843084632504	2	0.328180589862871	2	0.328180589862871	NA	NA	SegRatio=0,AbsMeanSigma=0.1,pvalue=0.0997012132032631,pvalueTTest=0.214721499599377,
chr8	93107356	93107461	RUNX1T1	RUNX1T100037	0.0333367226304426	2	0.00445843084632504	2	0.328180589862871	2	0.328180589862871	NA	NA	SegRatio=0,AbsMeanSigma=0.1,pvalue=0.0997012132032631,pvalueTTest=0.214721499599377,
chr8	93107580	93107692	RUNX1T1	RUNX1T100038	0.0645631139154356	2	0.00445843084632504	2	0.328180589862871	2	0.328180589862871	NA	NA	SegRatio=0,AbsMeanSigma=0.1,pvalue=0.0997012132032631,pvalueTTest=0.214721499599377,
chr8	93107681	93107794	RUNX1T1	RUNX1T100039	-0.0810924346067977	2	0.00445843084632504	2	0.328180589862871	2	0.328180589862871	NA	NA	SegRatio=0,AbsMeanSigma=0.1,pvalue=0.0997012132032631,pvalueTTest=0.214721499599377,
chr8	93115014	93115138	RUNX1T1	RUNX1T100040	NA	2	0.00445843084632504	2	0.328180589862871	2	0.328180589862871	NA	NA	SegRatio=0,AbsMeanSigma=0.1,pvalue=0.0997012132032631,pvalueTTest=0.214721499599377,
chr8	113236979	113237097	CSMD3	CSMD300001	-0.0924041285587574	2	0.00445843084632504	2	0.370428667242437	2	0.370428667242437	NA	NA	SegRatio=0,AbsMeanSigma=0.1,pvalue=0.0997012132032631,pvalueTTest=0.214721499599377,
chr8	113237094	113237208	CSMD3	CSMD300002	0.411184962902222	2	0.00445843084632504	2	0.370428667242437	2	0.370428667242437	NA	NA	SegRatio=0,AbsMeanSigma=0.1,pvalue=0.0997012132032631,pvalueTTest=0.214721499599377,
chr8	113240929	113241039	CSMD3	CSMD300003	0.254586834173737	2	0.00445843084632504	2	0.370428667242437	2	0.370428667242437	NA	NA	SegRatio=0,AbsMeanSigma=0.1,pvalue=0.0997012132032631,pvalueTTest=0.214721499599377,
chr8	113241019	113241102	CSMD3	CSMD300004	0.455693778685159	2	0.00445843084632504	2	0.370428667242437	2	0.370428667242437	NA	NA	SegRatio=0,AbsMeanSigma=0.1,pvalue=0.0997012132032631,pvalueTTest=0.214721499599377,
chr8	113241059	113241170	CSMD3	CSMD300005	NA	2	0.00445843084632504	2	0.370428667242437	2	0.370428667242437	NA	NA	SegRatio=0,AbsMeanSigma=0.1,pvalue=0.0997012132032631,pvalueTTest=0.214721499599377,
chr8	113243745	113243834	CSMD3	CSMD300006	0.0216192026053283	2	0.00445843084632504	2	0.370428667242437	2	0.370428667242437	NA	NA	SegRatio=0,AbsMeanSigma=0.1,pvalue=0.0997012132032631,pvalueTTest=0.214721499599377,
chr8	113243796	113243904	CSMD3	CSMD300007	0.0462638464324127	2	0.00445843084632504	2	0.370428667242437	2	0.370428667242437	NA	NA	SegRatio=0,AbsMeanSigma=0.1,pvalue=0.0997012132032631,pvalueTTest=0.214721499599377,
chr8	113246541	113246631	CSMD3	CSMD300008	0.051516099334994	2	0.00445843084632504	2	0.370428667242437	2	0.370428667242437	NA	NA	SegRatio=0,AbsMeanSigma=0.1,pvalue=0.0997012132032631,pvalueTTest=0.214721499599377,
chr8	113246607	113246704	CSMD3	CSMD300009	0.11875405311187	2	0.00445843084632504	2	0.370428667242437	2	0.370428667242437	NA	NA	SegRatio=0,AbsMeanSigma=0.1,pvalue=0.0997012132032631,pvalueTTest=0.214721499599377,
chr8	113246705	113246821	CSMD3	CSMD300010	NA	2	0.00445843084632504	2	0.370428667242437	2	0.370428667242437	NA	NA	SegRatio=0,AbsMeanSigma=0.1,pvalue=0.0997012132032631,pvalueTTest=0.214721499599377,
chr8	113249335	113249445	CSMD3	CSMD300011	0.0776031607757056	2	0.00445843084632504	2	0.370428667242437	2	0.370428667242437	NA	NA	SegRatio=0,AbsMeanSigma=0.1,pvalue=0.0997012132032631,pvalueTTest=0.214721499599377,
chr8	113249441	113249557	CSMD3	CSMD300012	0.0953505077577721	2	0.00445843084632504	2	0.370428667242437	2	0.370428667242437	NA	NA	SegRatio=0,AbsMeanSigma=0.1,pvalue=0.0997012132032631,pvalueTTest=0.214721499599377,
chr8	113249481	113249594	CSMD3	CSMD300013	-0.142910227950057	2	0.00445843084632504	2	0.370428667242437	2	0.370428667242437	NA	NA	SegRatio=0,AbsMeanSigma=0.1,pvalue=0.0997012132032631,pvalueTTest=0.214721499599377,
chr8	113249572	113249680	CSMD3	CSMD300014	NA	2	0.00445843084632504	2	0.370428667242437	2	0.370428667242437	NA	NA	SegRatio=0,AbsMeanSigma=0.1,pvalue=0.0997012132032631,pvalueTTest=0.214721499599377,
chr8	113253903	113254008	CSMD3	CSMD300015	-0.0350235303291242	2	0.00445843084632504	2	0.370428667242437	2	0.370428667242437	NA	NA	SegRatio=0,AbsMeanSigma=0.1,pvalue=0.0997012132032631,pvalueTTest=0.214721499599377,
chr8	113253996	113254109	CSMD3	CSMD300016	-0.0116665237091359	2	0.00445843084632504	2	0.370428667242437	2	0.370428667242437	NA	NA	SegRatio=0,AbsMeanSigma=0.1,pvalue=0.0997012132032631,pvalueTTest=0.214721499599377,
chr8	113256582	113256684	CSMD3	CSMD300017	-0.192671942760651	2	0.00445843084632504	2	0.370428667242437	2	0.370428667242437	NA	NA	SegRatio=0,AbsMeanSigma=0.1,pvalue=0.0997012132032631,pvalueTTest=0.214721499599377,
chr8	113256660	113256771	CSMD3	CSMD300018	0.0817875321046857	2	0.00445843084632504	2	0.370428667242437	2	0.370428667242437	NA	NA	SegRatio=0,AbsMeanSigma=0.1,pvalue=0.0997012132032631,pvalueTTest=0.214721499599377,
chr8	113256766	113256877	CSMD3	CSMD300019	0.0772426865174013	2	0.00445843084632504	2	0.370428667242437	2	0.370428667242437	NA	NA	SegRatio=0,AbsMeanSigma=0.1,pvalue=0.0997012132032631,pvalueTTest=0.214721499599377,
chr8	113259224	113259334	CSMD3	CSMD300020	0.324305345552439	2	0.00445843084632504	2	0.370428667242437	2	0.370428667242437	NA	NA	SegRatio=0,AbsMeanSigma=0.1,pvalue=0.0997012132032631,pvalueTTest=0.214721499599377,
chr8	113259321	113259415	CSMD3	CSMD300021	0.0786178878225123	2	0.00445843084632504	2	0.370428667242437	2	0.370428667242437	NA	NA	SegRatio=0,AbsMeanSigma=0.1,pvalue=0.0997012132032631,pvalueTTest=0.214721499599377,
chr8	113266439	113266538	CSMD3	CSMD300022	0.217275189791773	2	0.00445843084632504	2	0.370428667242437	2	0.370428667242437	NA	NA	SegRatio=0,AbsMeanSigma=0.1,pvalue=0.0997012132032631,pvalueTTest=0.214721499599377,
chr8	113266539	113266643	CSMD3	CSMD300023	NA	2	0.00445843084632504	2	0.370428667242437	2	0.370428667242437	NA	NA	SegRatio=0,AbsMeanSigma=0.1,pvalue=0.0997012132032631,pvalueTTest=0.214721499599377,
chr8	113267450	113267563	CSMD3	CSMD300024	-0.0618182421365932	2	0.00445843084632504	2	0.370428667242437	2	0.370428667242437	NA	NA	SegRatio=0,AbsMeanSigma=0.1,pvalue=0.0997012132032631,pvalueTTest=0.214721499599377,
chr8	113267557	113267666	CSMD3	CSMD300025	0.00274708233189561	2	0.00445843084632504	2	0.370428667242437	2	0.370428667242437	NA	NA	SegRatio=0,AbsMeanSigma=0.1,pvalue=0.0997012132032631,pvalueTTest=0.214721499599377,
chr8	113267650	113267724	CSMD3	CSMD300026	0.268736404131968	2	0.00445843084632504	2	0.370428667242437	2	0.370428667242437	NA	NA	SegRatio=0,AbsMeanSigma=0.1,pvalue=0.0997012132032631,pvalueTTest=0.214721499599377,
chr8	113275815	113275928	CSMD3	CSMD300027	-0.10193057253093	2	0.00445843084632504	2	0.370428667242437	2	0.370428667242437	NA	NA	SegRatio=0,AbsMeanSigma=0.1,pvalue=0.0997012132032631,pvalueTTest=0.214721499599377,
chr8	113275918	113276031	CSMD3	CSMD300028	0.144358879831781	2	0.00445843084632504	2	0.370428667242437	2	0.370428667242437	NA	NA	SegRatio=0,AbsMeanSigma=0.1,pvalue=0.0997012132032631,pvalueTTest=0.214721499599377,
chr8	113275959	113276073	CSMD3	CSMD300029	0.0542589549413874	2	0.00445843084632504	2	0.370428667242437	2	0.370428667242437	NA	NA	SegRatio=0,AbsMeanSigma=0.1,pvalue=0.0997012132032631,pvalueTTest=0.214721499599377,
chr8	113277544	113277659	CSMD3	CSMD300030	NA	2	0.00445843084632504	2	0.370428667242437	2	0.370428667242437	NA	NA	SegRatio=0,AbsMeanSigma=0.1,pvalue=0.0997012132032631,pvalueTTest=0.214721499599377,
chr8	113277660	113277775	CSMD3	CSMD300031	-0.582924615370722	2	0.00445843084632504	2	0.370428667242437	2	0.370428667242437	NA	NA	SegRatio=0,AbsMeanSigma=0.1,pvalue=0.0997012132032631,pvalueTTest=0.214721499599377,
chr8	113277722	113277838	CSMD3	CSMD300032	0.0279270208504705	2	0.00445843084632504	2	0.370428667242437	2	0.370428667242437	NA	NA	SegRatio=0,AbsMeanSigma=0.1,pvalue=0.0997012132032631,pvalueTTest=0.214721499599377,
chr8	113293312	113293429	CSMD3	CSMD300033	NA	2	0.00445843084632504	2	0.370428667242437	2	0.370428667242437	NA	NA	SegRatio=0,AbsMeanSigma=0.1,pvalue=0.0997012132032631,pvalueTTest=0.214721499599377,
chr8	113293427	113293534	CSMD3	CSMD300034	0.199482393345967	2	0.00445843084632504	2	0.370428667242437	2	0.370428667242437	NA	NA	SegRatio=0,AbsMeanSigma=0.1,pvalue=0.0997012132032631,pvalueTTest=0.214721499599377,
chr8	113293500	113293615	CSMD3	CSMD300035	0.130849237341824	2	0.00445843084632504	2	0.370428667242437	2	0.370428667242437	NA	NA	SegRatio=0,AbsMeanSigma=0.1,pvalue=0.0997012132032631,pvalueTTest=0.214721499599377,
chr8	113299259	113299366	CSMD3	CSMD300036	-0.592812003705506	2	0.00445843084632504	2	0.370428667242437	2	0.370428667242437	NA	NA	SegRatio=0,AbsMeanSigma=0.1,pvalue=0.0997012132032631,pvalueTTest=0.214721499599377,
chr8	113299366	113299481	CSMD3	CSMD300037	-0.0108489878416455	2	0.00445843084632504	2	0.370428667242437	2	0.370428667242437	NA	NA	SegRatio=0,AbsMeanSigma=0.1,pvalue=0.0997012132032631,pvalueTTest=0.214721499599377,
chr8	113299472	113299583	CSMD3	CSMD300038	-0.107252298099574	2	0.00445843084632504	2	0.370428667242437	2	0.370428667242437	NA	NA	SegRatio=0,AbsMeanSigma=0.1,pvalue=0.0997012132032631,pvalueTTest=0.214721499599377,
chr8	113301534	113301649	CSMD3	CSMD300039	-0.184484491251527	2	0.00445843084632504	2	0.370428667242437	2	0.370428667242437	NA	NA	SegRatio=0,AbsMeanSigma=0.1,pvalue=0.0997012132032631,pvalueTTest=0.214721499599377,
chr8	113301644	113301752	CSMD3	CSMD300040	-0.059995898063142	2	0.00445843084632504	2	0.370428667242437	2	0.370428667242437	NA	NA	SegRatio=0,AbsMeanSigma=0.1,pvalue=0.0997012132032631,pvalueTTest=0.214721499599377,
chr8	113301698	113301812	CSMD3	CSMD300041	-0.105823834338606	2	0.00445843084632504	2	0.370428667242437	2	0.370428667242437	NA	NA	SegRatio=0,AbsMeanSigma=0.1,pvalue=0.0997012132032631,pvalueTTest=0.214721499599377,
chr8	113303714	113303831	CSMD3	CSMD300042	0.0671396598131526	2	0.00445843084632504	2	0.370428667242437	2	0.370428667242437	NA	NA	SegRatio=0,AbsMeanSigma=0.1,pvalue=0.0997012132032631,pvalueTTest=0.214721499599377,
chr8	113303830	113303920	CSMD3	CSMD300043	0.0502256433440949	2	0.00445843084632504	2	0.370428667242437	2	0.370428667242437	NA	NA	SegRatio=0,AbsMeanSigma=0.1,pvalue=0.0997012132032631,pvalueTTest=0.214721499599377,
chr8	113303921	113304032	CSMD3	CSMD300044	NA	2	0.00445843084632504	2	0.370428667242437	2	0.370428667242437	NA	NA	SegRatio=0,AbsMeanSigma=0.1,pvalue=0.0997012132032631,pvalueTTest=0.214721499599377,
chr8	113304745	113304858	CSMD3	CSMD300045	0.141874072449602	2	0.00445843084632504	2	0.370428667242437	2	0.370428667242437	NA	NA	SegRatio=0,AbsMeanSigma=0.1,pvalue=0.0997012132032631,pvalueTTest=0.214721499599377,
chr8	113304842	113304938	CSMD3	CSMD300046	-0.0729126752433224	2	0.00445843084632504	2	0.370428667242437	2	0.370428667242437	NA	NA	SegRatio=0,AbsMeanSigma=0.1,pvalue=0.0997012132032631,pvalueTTest=0.214721499599377,
chr8	113304935	113305062	CSMD3	CSMD300047	0.0957813824893144	2	0.00445843084632504	2	0.370428667242437	2	0.370428667242437	NA	NA	SegRatio=0,AbsMeanSigma=0.1,pvalue=0.0997012132032631,pvalueTTest=0.214721499599377,
chr8	113308031	113308138	CSMD3	CSMD300048	-0.168634659307493	2	0.00445843084632504	2	0.370428667242437	2	0.370428667242437	NA	NA	SegRatio=0,AbsMeanSigma=0.1,pvalue=0.0997012132032631,pvalueTTest=0.214721499599377,
chr8	113308112	113308226	CSMD3	CSMD300049	-0.0971041983611161	2	0.00445843084632504	2	0.370428667242437	2	0.370428667242437	NA	NA	SegRatio=0,AbsMeanSigma=0.1,pvalue=0.0997012132032631,pvalueTTest=0.214721499599377,
chr8	113308212	113308300	CSMD3	CSMD300050	NA	2	0.00445843084632504	2	0.370428667242437	2	0.370428667242437	NA	NA	SegRatio=0,AbsMeanSigma=0.1,pvalue=0.0997012132032631,pvalueTTest=0.214721499599377,
chr8	113313978	113314094	CSMD3	CSMD300051	0.180425977535192	2	0.00445843084632504	2	0.370428667242437	2	0.370428667242437	NA	NA	SegRatio=0,AbsMeanSigma=0.1,pvalue=0.0997012132032631,pvalueTTest=0.214721499599377,
chr8	113314052	113314167	CSMD3	CSMD300052	-0.0695486700076969	2	0.00445843084632504	2	0.370428667242437	2	0.370428667242437	NA	NA	SegRatio=0,AbsMeanSigma=0.1,pvalue=0.0997012132032631,pvalueTTest=0.214721499599377,
chr8	113314160	113314272	CSMD3	CSMD300053	0.306173876313583	2	0.00445843084632504	2	0.370428667242437	2	0.370428667242437	NA	NA	SegRatio=0,AbsMeanSigma=0.1,pvalue=0.0997012132032631,pvalueTTest=0.214721499599377,
chr8	113316911	113317020	CSMD3	CSMD300054	-0.132633268696155	2	0.00445843084632504	2	0.370428667242437	2	0.370428667242437	NA	NA	SegRatio=0,AbsMeanSigma=0.1,pvalue=0.0997012132032631,pvalueTTest=0.214721499599377,
chr8	113317008	113317123	CSMD3	CSMD300055	0.0172242484700863	2	0.00445843084632504	2	0.370428667242437	2	0.370428667242437	NA	NA	SegRatio=0,AbsMeanSigma=0.1,pvalue=0.0997012132032631,pvalueTTest=0.214721499599377,
chr8	113317120	113317235	CSMD3	CSMD300056	0.14639443938432	2	0.00445843084632504	2	0.370428667242437	2	0.370428667242437	NA	NA	SegRatio=0,AbsMeanSigma=0.1,pvalue=0.0997012132032631,pvalueTTest=0.214721499599377,
chr8	113318151	113318267	CSMD3	CSMD300057	0.11014545832204	2	0.00445843084632504	2	0.370428667242437	2	0.370428667242437	NA	NA	SegRatio=0,AbsMeanSigma=0.1,pvalue=0.0997012132032631,pvalueTTest=0.214721499599377,
chr8	113318239	113318349	CSMD3	CSMD300058	-0.0078966952019792	2	0.00445843084632504	2	0.370428667242437	2	0.370428667242437	NA	NA	SegRatio=0,AbsMeanSigma=0.1,pvalue=0.0997012132032631,pvalueTTest=0.214721499599377,
chr8	113318274	113318384	CSMD3	CSMD300059	0.0553715939066034	2	0.00445843084632504	2	0.370428667242437	2	0.370428667242437	NA	NA	SegRatio=0,AbsMeanSigma=0.1,pvalue=0.0997012132032631,pvalueTTest=0.214721499599377,
chr8	113318367	113318482	CSMD3	CSMD300060	-0.232925162699343	2	0.00445843084632504	2	0.370428667242437	2	0.370428667242437	NA	NA	SegRatio=0,AbsMeanSigma=0.1,pvalue=0.0997012132032631,pvalueTTest=0.214721499599377,
chr8	113323167	113323284	CSMD3	CSMD300061	0.0881275321908105	2	0.00445843084632504	2	0.370428667242437	2	0.370428667242437	NA	NA	SegRatio=0,AbsMeanSigma=0.1,pvalue=0.0997012132032631,pvalueTTest=0.214721499599377,
chr8	113323260	113323369	CSMD3	CSMD300062	-0.597710337159075	2	0.00445843084632504	2	0.370428667242437	2	0.370428667242437	NA	NA	SegRatio=0,AbsMeanSigma=0.1,pvalue=0.0997012132032631,pvalueTTest=0.214721499599377,
chr8	113323368	113323479	CSMD3	CSMD300063	-0.448429659375776	2	0.00445843084632504	2	0.370428667242437	2	0.370428667242437	NA	NA	SegRatio=0,AbsMeanSigma=0.1,pvalue=0.0997012132032631,pvalueTTest=0.214721499599377,
chr8	113326110	113326206	CSMD3	CSMD300064	-0.00389472418832918	2	0.00445843084632504	2	0.370428667242437	2	0.370428667242437	NA	NA	SegRatio=0,AbsMeanSigma=0.1,pvalue=0.0997012132032631,pvalueTTest=0.214721499599377,
chr8	113326180	113326279	CSMD3	CSMD300065	NA	2	0.00445843084632504	2	0.370428667242437	2	0.370428667242437	NA	NA	SegRatio=0,AbsMeanSigma=0.1,pvalue=0.0997012132032631,pvalueTTest=0.214721499599377,
chr8	113326270	113326383	CSMD3	CSMD300066	NA	2	0.00445843084632504	2	0.370428667242437	2	0.370428667242437	NA	NA	SegRatio=0,AbsMeanSigma=0.1,pvalue=0.0997012132032631,pvalueTTest=0.214721499599377,
chr8	113326575	113326672	CSMD3	CSMD300067	NA	2	0.00445843084632504	2	0.370428667242437	2	0.370428667242437	NA	NA	SegRatio=0,AbsMeanSigma=0.1,pvalue=0.0997012132032631,pvalueTTest=0.214721499599377,
chr8	113326671	113326788	CSMD3	CSMD300068	0.14273275411172	2	0.00445843084632504	2	0.370428667242437	2	0.370428667242437	NA	NA	SegRatio=0,AbsMeanSigma=0.1,pvalue=0.0997012132032631,pvalueTTest=0.214721499599377,
chr8	113326776	113326884	CSMD3	CSMD300069	-0.202154681744314	2	0.00445843084632504	2	0.370428667242437	2	0.370428667242437	NA	NA	SegRatio=0,AbsMeanSigma=0.1,pvalue=0.0997012132032631,pvalueTTest=0.214721499599377,
chr8	113330970	113331087	CSMD3	CSMD300070	-1.8546476991074	2	0.00445843084632504	2	0.370428667242437	2	0.370428667242437	NA	NA	SegRatio=0,AbsMeanSigma=0.1,pvalue=0.0997012132032631,pvalueTTest=0.214721499599377,
chr8	113331083	113331198	CSMD3	CSMD300071	0.11679503726122	2	0.00445843084632504	2	0.370428667242437	2	0.370428667242437	NA	NA	SegRatio=0,AbsMeanSigma=0.1,pvalue=0.0997012132032631,pvalueTTest=0.214721499599377,
chr8	113332093	113332190	CSMD3	CSMD300072	0.0203250951476328	2	0.00445843084632504	2	0.370428667242437	2	0.370428667242437	NA	NA	SegRatio=0,AbsMeanSigma=0.1,pvalue=0.0997012132032631,pvalueTTest=0.214721499599377,
chr8	113332148	113332226	CSMD3	CSMD300073	-0.306622633109888	2	0.00445843084632504	2	0.370428667242437	2	0.370428667242437	NA	NA	SegRatio=0,AbsMeanSigma=0.1,pvalue=0.0997012132032631,pvalueTTest=0.214721499599377,
chr8	113332170	113332247	CSMD3	CSMD300074	-0.102353780466707	2	0.00445843084632504	2	0.370428667242437	2	0.370428667242437	NA	NA	SegRatio=0,AbsMeanSigma=0.1,pvalue=0.0997012132032631,pvalueTTest=0.214721499599377,
chr8	113347525	113347635	CSMD3	CSMD300075	-0.0435030764904019	2	0.00445843084632504	2	0.370428667242437	2	0.370428667242437	NA	NA	SegRatio=0,AbsMeanSigma=0.1,pvalue=0.0997012132032631,pvalueTTest=0.214721499599377,
chr8	113347597	113347714	CSMD3	CSMD300076	0.181888401862338	2	0.00445843084632504	2	0.370428667242437	2	0.370428667242437	NA	NA	SegRatio=0,AbsMeanSigma=0.1,pvalue=0.0997012132032631,pvalueTTest=0.214721499599377,
chr8	113347712	113347821	CSMD3	CSMD300077	0.148582262557084	2	0.00445843084632504	2	0.370428667242437	2	0.370428667242437	NA	NA	SegRatio=0,AbsMeanSigma=0.1,pvalue=0.0997012132032631,pvalueTTest=0.214721499599377,
chr8	113348809	113348919	CSMD3	CSMD300078	NA	2	0.00445843084632504	2	0.370428667242437	2	0.370428667242437	NA	NA	SegRatio=0,AbsMeanSigma=0.1,pvalue=0.0997012132032631,pvalueTTest=0.214721499599377,
chr8	113348917	113349029	CSMD3	CSMD300079	0.294324025893613	2	0.00445843084632504	2	0.370428667242437	2	0.370428667242437	NA	NA	SegRatio=0,AbsMeanSigma=0.1,pvalue=0.0997012132032631,pvalueTTest=0.214721499599377,
chr8	113349010	113349123	CSMD3	CSMD300080	0.0725033891509617	2	0.00445843084632504	2	0.370428667242437	2	0.370428667242437	NA	NA	SegRatio=0,AbsMeanSigma=0.1,pvalue=0.0997012132032631,pvalueTTest=0.214721499599377,
chr8	113349750	113349856	CSMD3	CSMD300081	0.505565631901574	2	0.00445843084632504	2	0.370428667242437	2	0.370428667242437	NA	NA	SegRatio=0,AbsMeanSigma=0.1,pvalue=0.0997012132032631,pvalueTTest=0.214721499599377,
chr8	113349840	113349951	CSMD3	CSMD300082	-0.422376643630477	2	0.00445843084632504	2	0.370428667242437	2	0.370428667242437	NA	NA	SegRatio=0,AbsMeanSigma=0.1,pvalue=0.0997012132032631,pvalueTTest=0.214721499599377,
chr8	113349948	113350053	CSMD3	CSMD300083	0.067573506728234	2	0.00445843084632504	2	0.370428667242437	2	0.370428667242437	NA	NA	SegRatio=0,AbsMeanSigma=0.1,pvalue=0.0997012132032631,pvalueTTest=0.214721499599377,
chr8	113353584	113353720	CSMD3	CSMD300084	NA	2	0.00445843084632504	2	0.370428667242437	2	0.370428667242437	NA	NA	SegRatio=0,AbsMeanSigma=0.1,pvalue=0.0997012132032631,pvalueTTest=0.214721499599377,
chr8	113353723	113353829	CSMD3	CSMD300085	0.0785003642033384	2	0.00445843084632504	2	0.370428667242437	2	0.370428667242437	NA	NA	SegRatio=0,AbsMeanSigma=0.1,pvalue=0.0997012132032631,pvalueTTest=0.214721499599377,
chr8	113353830	113353946	CSMD3	CSMD300086	0.238739690027368	2	0.00445843084632504	2	0.370428667242437	2	0.370428667242437	NA	NA	SegRatio=0,AbsMeanSigma=0.1,pvalue=0.0997012132032631,pvalueTTest=0.214721499599377,
chr8	113358236	113358348	CSMD3	CSMD300087	NA	2	0.00445843084632504	2	0.370428667242437	2	0.370428667242437	NA	NA	SegRatio=0,AbsMeanSigma=0.1,pvalue=0.0997012132032631,pvalueTTest=0.214721499599377,
chr8	113358344	113358454	CSMD3	CSMD300088	-0.0178324156532638	2	0.00445843084632504	2	0.370428667242437	2	0.370428667242437	NA	NA	SegRatio=0,AbsMeanSigma=0.1,pvalue=0.0997012132032631,pvalueTTest=0.214721499599377,
chr8	113358409	113358527	CSMD3	CSMD300089	-0.252605936261253	2	0.00445843084632504	2	0.370428667242437	2	0.370428667242437	NA	NA	SegRatio=0,AbsMeanSigma=0.1,pvalue=0.0997012132032631,pvalueTTest=0.214721499599377,
chr8	113363330	113363435	CSMD3	CSMD300090	NA	2	0.00445843084632504	2	0.370428667242437	2	0.370428667242437	NA	NA	SegRatio=0,AbsMeanSigma=0.1,pvalue=0.0997012132032631,pvalueTTest=0.214721499599377,
chr8	113363420	113363486	CSMD3	CSMD300091	0.187026933262026	2	0.00445843084632504	2	0.370428667242437	2	0.370428667242437	NA	NA	SegRatio=0,AbsMeanSigma=0.1,pvalue=0.0997012132032631,pvalueTTest=0.214721499599377,
chr8	113363447	113363555	CSMD3	CSMD300092	NA	2	0.00445843084632504	2	0.370428667242437	2	0.370428667242437	NA	NA	SegRatio=0,AbsMeanSigma=0.1,pvalue=0.0997012132032631,pvalueTTest=0.214721499599377,
chr8	113364554	113364665	CSMD3	CSMD300093	0.0451466766099149	2	0.00445843084632504	2	0.370428667242437	2	0.370428667242437	NA	NA	SegRatio=0,AbsMeanSigma=0.1,pvalue=0.0997012132032631,pvalueTTest=0.214721499599377,
chr8	113364663	113364750	CSMD3	CSMD300094	0.0533365605294671	2	0.00445843084632504	2	0.370428667242437	2	0.370428667242437	NA	NA	SegRatio=0,AbsMeanSigma=0.1,pvalue=0.0997012132032631,pvalueTTest=0.214721499599377,
chr8	113364733	113364841	CSMD3	CSMD300095	NA	2	0.00445843084632504	2	0.370428667242437	2	0.370428667242437	NA	NA	SegRatio=0,AbsMeanSigma=0.1,pvalue=0.0997012132032631,pvalueTTest=0.214721499599377,
chr8	113392503	113392610	CSMD3	CSMD300096	NA	2	0.00445843084632504	2	0.370428667242437	2	0.370428667242437	NA	NA	SegRatio=0,AbsMeanSigma=0.1,pvalue=0.0997012132032631,pvalueTTest=0.214721499599377,
chr8	113392602	113392704	CSMD3	CSMD300097	-0.0826949336699553	2	0.00445843084632504	2	0.370428667242437	2	0.370428667242437	NA	NA	SegRatio=0,AbsMeanSigma=0.1,pvalue=0.0997012132032631,pvalueTTest=0.214721499599377,
chr8	113395718	113395812	CSMD3	CSMD300098	NA	2	0.00445843084632504	2	0.370428667242437	2	0.370428667242437	NA	NA	SegRatio=0,AbsMeanSigma=0.1,pvalue=0.0997012132032631,pvalueTTest=0.214721499599377,
chr8	113395804	113395910	CSMD3	CSMD300099	-0.533027421955566	2	0.00445843084632504	2	0.370428667242437	2	0.370428667242437	NA	NA	SegRatio=0,AbsMeanSigma=0.1,pvalue=0.0997012132032631,pvalueTTest=0.214721499599377,
chr8	113395865	113395980	CSMD3	CSMD300100	0.160127390030871	2	0.00445843084632504	2	0.370428667242437	2	0.370428667242437	NA	NA	SegRatio=0,AbsMeanSigma=0.1,pvalue=0.0997012132032631,pvalueTTest=0.214721499599377,
chr8	113402850	113402960	CSMD3	CSMD300101	-0.312138095324278	2	0.00445843084632504	2	0.370428667242437	2	0.370428667242437	NA	NA	SegRatio=0,AbsMeanSigma=0.1,pvalue=0.0997012132032631,pvalueTTest=0.214721499599377,
chr8	113402940	113403038	CSMD3	CSMD300102	0.132466567652629	2	0.00445843084632504	2	0.370428667242437	2	0.370428667242437	NA	NA	SegRatio=0,AbsMeanSigma=0.1,pvalue=0.0997012132032631,pvalueTTest=0.214721499599377,
chr8	113418770	113418884	CSMD3	CSMD300103	0.0854917946907904	2	0.00445843084632504	2	0.370428667242437	2	0.370428667242437	NA	NA	SegRatio=0,AbsMeanSigma=0.1,pvalue=0.0997012132032631,pvalueTTest=0.214721499599377,
chr8	113418819	113418919	CSMD3	CSMD300104	-0.0565431340351139	2	0.00445843084632504	2	0.370428667242437	2	0.370428667242437	NA	NA	SegRatio=0,AbsMeanSigma=0.1,pvalue=0.0997012132032631,pvalueTTest=0.214721499599377,
chr8	113418883	113418991	CSMD3	CSMD300105	-0.0582504747742426	2	0.00445843084632504	2	0.370428667242437	2	0.370428667242437	NA	NA	SegRatio=0,AbsMeanSigma=0.1,pvalue=0.0997012132032631,pvalueTTest=0.214721499599377,
chr8	113420517	113420628	CSMD3	CSMD300106	0.613672370017446	2	0.00445843084632504	2	0.370428667242437	2	0.370428667242437	q-value=0.00924157073906918, copies=3.5	NA	SegRatio=0,AbsMeanSigma=0.1,pvalue=0.0997012132032631,pvalueTTest=0.214721499599377,
chr8	113420607	113420719	CSMD3	CSMD300107	NA	2	0.00445843084632504	2	0.370428667242437	2	0.370428667242437	NA	NA	SegRatio=0,AbsMeanSigma=0.1,pvalue=0.0997012132032631,pvalueTTest=0.214721499599377,
chr8	113421124	113421216	CSMD3	CSMD300108	-0.00121461108302505	2	0.00445843084632504	2	0.370428667242437	2	0.370428667242437	NA	NA	SegRatio=0,AbsMeanSigma=0.1,pvalue=0.0997012132032631,pvalueTTest=0.214721499599377,
chr8	113421190	113421283	CSMD3	CSMD300109	0.12700195294092	2	0.00445843084632504	2	0.370428667242437	2	0.370428667242437	NA	NA	SegRatio=0,AbsMeanSigma=0.1,pvalue=0.0997012132032631,pvalueTTest=0.214721499599377,
chr8	113484794	113484910	CSMD3	CSMD300110	-0.0102114202551683	2	0.00445843084632504	2	0.370428667242437	2	0.370428667242437	NA	NA	SegRatio=0,AbsMeanSigma=0.1,pvalue=0.0997012132032631,pvalueTTest=0.214721499599377,
chr8	113484910	113485022	CSMD3	CSMD300111	-0.045989662571343	2	0.00445843084632504	2	0.370428667242437	2	0.370428667242437	NA	NA	SegRatio=0,AbsMeanSigma=0.1,pvalue=0.0997012132032631,pvalueTTest=0.214721499599377,
chr8	113504646	113504742	CSMD3	CSMD300112	-0.317088620807843	2	0.00445843084632504	2	0.370428667242437	2	0.370428667242437	NA	NA	SegRatio=0,AbsMeanSigma=0.1,pvalue=0.0997012132032631,pvalueTTest=0.214721499599377,
chr8	113504743	113504859	CSMD3	CSMD300113	-0.0466292069357559	2	0.00445843084632504	2	0.370428667242437	2	0.370428667242437	NA	NA	SegRatio=0,AbsMeanSigma=0.1,pvalue=0.0997012132032631,pvalueTTest=0.214721499599377,
chr8	113504856	113504969	CSMD3	CSMD300114	-0.0841929685228109	2	0.00445843084632504	2	0.370428667242437	2	0.370428667242437	NA	NA	SegRatio=0,AbsMeanSigma=0.1,pvalue=0.0997012132032631,pvalueTTest=0.214721499599377,
chr8	113515966	113516077	CSMD3	CSMD300115	NA	2	0.00445843084632504	2	0.370428667242437	2	0.370428667242437	NA	NA	SegRatio=0,AbsMeanSigma=0.1,pvalue=0.0997012132032631,pvalueTTest=0.214721499599377,
chr8	113516061	113516176	CSMD3	CSMD300116.CSMD300117	NA	2	0.00445843084632504	2	0.370428667242437	2	0.370428667242437	NA	NA	SegRatio=0,AbsMeanSigma=0.1,pvalue=0.0997012132032631,pvalueTTest=0.214721499599377,
chr8	113516193	113516320	CSMD3	CSMD300118	-1.31311790221281	2	0.00445843084632504	2	0.370428667242437	2	0.370428667242437	NA	NA	SegRatio=0,AbsMeanSigma=0.1,pvalue=0.0997012132032631,pvalueTTest=0.214721499599377,
chr8	113518880	113518997	CSMD3	CSMD300119	-0.0812542243838348	2	0.00445843084632504	2	0.370428667242437	2	0.370428667242437	NA	NA	SegRatio=0,AbsMeanSigma=0.1,pvalue=0.0997012132032631,pvalueTTest=0.214721499599377,
chr8	113518939	113519050	CSMD3	CSMD300120	0.178191169849724	2	0.00445843084632504	2	0.370428667242437	2	0.370428667242437	NA	NA	SegRatio=0,AbsMeanSigma=0.1,pvalue=0.0997012132032631,pvalueTTest=0.214721499599377,
chr8	113519036	113519151	CSMD3	CSMD300121	-0.100263823311424	2	0.00445843084632504	2	0.370428667242437	2	0.370428667242437	NA	NA	SegRatio=0,AbsMeanSigma=0.1,pvalue=0.0997012132032631,pvalueTTest=0.214721499599377,
chr8	113529164	113529296	CSMD3	CSMD300122	0.136554853338762	2	0.00445843084632504	2	0.370428667242437	2	0.370428667242437	NA	NA	SegRatio=0,AbsMeanSigma=0.1,pvalue=0.0997012132032631,pvalueTTest=0.214721499599377,
chr8	113529296	113529402	CSMD3	CSMD300123	0.190261691217988	2	0.00445843084632504	2	0.370428667242437	2	0.370428667242437	NA	NA	SegRatio=0,AbsMeanSigma=0.1,pvalue=0.0997012132032631,pvalueTTest=0.214721499599377,
chr8	113529341	113529440	CSMD3	CSMD300124	0.0494695204361105	2	0.00445843084632504	2	0.370428667242437	2	0.370428667242437	NA	NA	SegRatio=0,AbsMeanSigma=0.1,pvalue=0.0997012132032631,pvalueTTest=0.214721499599377,
chr8	113529392	113529505	CSMD3	CSMD300125	0.153471174071317	2	0.00445843084632504	2	0.370428667242437	2	0.370428667242437	NA	NA	SegRatio=0,AbsMeanSigma=0.1,pvalue=0.0997012132032631,pvalueTTest=0.214721499599377,
chr8	113562876	113562988	CSMD3	CSMD300126	0.208872919542832	2	0.00445843084632504	2	0.370428667242437	2	0.370428667242437	NA	NA	SegRatio=0,AbsMeanSigma=0.1,pvalue=0.0997012132032631,pvalueTTest=0.214721499599377,
chr8	113562988	113563103	CSMD3	CSMD300127	-0.00116586872585068	2	0.00445843084632504	2	0.370428667242437	2	0.370428667242437	NA	NA	SegRatio=0,AbsMeanSigma=0.1,pvalue=0.0997012132032631,pvalueTTest=0.214721499599377,
chr8	113563062	113563169	CSMD3	CSMD300128	-0.290027373509735	2	0.00445843084632504	2	0.370428667242437	2	0.370428667242437	NA	NA	SegRatio=0,AbsMeanSigma=0.1,pvalue=0.0997012132032631,pvalueTTest=0.214721499599377,
chr8	113564789	113564904	CSMD3	CSMD300129	-0.249012694051559	2	0.00445843084632504	2	0.370428667242437	2	0.370428667242437	NA	NA	SegRatio=0,AbsMeanSigma=0.1,pvalue=0.0997012132032631,pvalueTTest=0.214721499599377,
chr8	113564876	113564987	CSMD3	CSMD300130	0.214435484007624	2	0.00445843084632504	2	0.370428667242437	2	0.370428667242437	NA	NA	SegRatio=0,AbsMeanSigma=0.1,pvalue=0.0997012132032631,pvalueTTest=0.214721499599377,
chr8	113568957	113569070	CSMD3	CSMD300131	0.159890814144333	2	0.00445843084632504	2	0.370428667242437	2	0.370428667242437	NA	NA	SegRatio=0,AbsMeanSigma=0.1,pvalue=0.0997012132032631,pvalueTTest=0.214721499599377,
chr8	113569014	113569120	CSMD3	CSMD300132	-0.0351344952930968	2	0.00445843084632504	2	0.370428667242437	2	0.370428667242437	NA	NA	SegRatio=0,AbsMeanSigma=0.1,pvalue=0.0997012132032631,pvalueTTest=0.214721499599377,
chr8	113569087	113569201	CSMD3	CSMD300133	-0.0847608777548456	2	0.00445843084632504	2	0.370428667242437	2	0.370428667242437	NA	NA	SegRatio=0,AbsMeanSigma=0.1,pvalue=0.0997012132032631,pvalueTTest=0.214721499599377,
chr8	113569185	113569296	CSMD3	CSMD300134	NA	2	0.00445843084632504	2	0.370428667242437	2	0.370428667242437	NA	NA	SegRatio=0,AbsMeanSigma=0.1,pvalue=0.0997012132032631,pvalueTTest=0.214721499599377,
chr8	113585668	113585779	CSMD3	CSMD300135	0.360127132386546	2	0.00445843084632504	2	0.370428667242437	2	0.370428667242437	NA	NA	SegRatio=0,AbsMeanSigma=0.1,pvalue=0.0997012132032631,pvalueTTest=0.214721499599377,
chr8	113585759	113585872	CSMD3	CSMD300136	0.119138980746146	2	0.00445843084632504	2	0.370428667242437	2	0.370428667242437	NA	NA	SegRatio=0,AbsMeanSigma=0.1,pvalue=0.0997012132032631,pvalueTTest=0.214721499599377,
chr8	113585804	113585917	CSMD3	CSMD300137	-0.0191699082152252	2	0.00445843084632504	2	0.370428667242437	2	0.370428667242437	NA	NA	SegRatio=0,AbsMeanSigma=0.1,pvalue=0.0997012132032631,pvalueTTest=0.214721499599377,
chr8	113599288	113599394	CSMD3	CSMD300138	-0.460493004152349	2	0.00445843084632504	2	0.370428667242437	2	0.370428667242437	NA	NA	SegRatio=0,AbsMeanSigma=0.1,pvalue=0.0997012132032631,pvalueTTest=0.214721499599377,
chr8	113599344	113599458	CSMD3	CSMD300139	0.0997509036143762	2	0.00445843084632504	2	0.370428667242437	2	0.370428667242437	NA	NA	SegRatio=0,AbsMeanSigma=0.1,pvalue=0.0997012132032631,pvalueTTest=0.214721499599377,
chr8	113599424	113599534	CSMD3	CSMD300140	0.0126370768608344	2	0.00445843084632504	2	0.370428667242437	2	0.370428667242437	NA	NA	SegRatio=0,AbsMeanSigma=0.1,pvalue=0.0997012132032631,pvalueTTest=0.214721499599377,
chr8	113649021	113649133	CSMD3	CSMD300141	-0.147819920888036	2	0.00445843084632504	2	0.370428667242437	2	0.370428667242437	NA	NA	SegRatio=0,AbsMeanSigma=0.1,pvalue=0.0997012132032631,pvalueTTest=0.214721499599377,
chr8	113649121	113649212	CSMD3	CSMD300142	-0.472143052023653	2	0.00445843084632504	2	0.370428667242437	2	0.370428667242437	NA	NA	SegRatio=0,AbsMeanSigma=0.1,pvalue=0.0997012132032631,pvalueTTest=0.214721499599377,
chr8	113649155	113649268	CSMD3	CSMD300143	0.189539480246597	2	0.00445843084632504	2	0.370428667242437	2	0.370428667242437	NA	NA	SegRatio=0,AbsMeanSigma=0.1,pvalue=0.0997012132032631,pvalueTTest=0.214721499599377,
chr8	113650858	113650969	CSMD3	CSMD300144	-1.00319945119237	2	0.00445843084632504	2	0.370428667242437	2	0.370428667242437	NA	NA	SegRatio=0,AbsMeanSigma=0.1,pvalue=0.0997012132032631,pvalueTTest=0.214721499599377,
chr8	113650948	113651059	CSMD3	CSMD300145	0.0759940437232659	2	0.00445843084632504	2	0.370428667242437	2	0.370428667242437	NA	NA	SegRatio=0,AbsMeanSigma=0.1,pvalue=0.0997012132032631,pvalueTTest=0.214721499599377,
chr8	113651016	113651125	CSMD3	CSMD300146	-0.405577329333235	2	0.00445843084632504	2	0.370428667242437	2	0.370428667242437	NA	NA	SegRatio=0,AbsMeanSigma=0.1,pvalue=0.0997012132032631,pvalueTTest=0.214721499599377,
chr8	113651089	113651201	CSMD3	CSMD300147	-0.113629724993637	2	0.00445843084632504	2	0.370428667242437	2	0.370428667242437	NA	NA	SegRatio=0,AbsMeanSigma=0.1,pvalue=0.0997012132032631,pvalueTTest=0.214721499599377,
chr8	113657311	113657423	CSMD3	CSMD300148	-0.0574613785677411	2	0.00445843084632504	2	0.370428667242437	2	0.370428667242437	NA	NA	SegRatio=0,AbsMeanSigma=0.1,pvalue=0.0997012132032631,pvalueTTest=0.214721499599377,
chr8	113657424	113657538	CSMD3	CSMD300149	-0.0592391054838959	2	0.00445843084632504	2	0.370428667242437	2	0.370428667242437	NA	NA	SegRatio=0,AbsMeanSigma=0.1,pvalue=0.0997012132032631,pvalueTTest=0.214721499599377,
chr8	113662274	113662406	CSMD3	CSMD300150	NA	2	0.00445843084632504	2	0.370428667242437	2	0.370428667242437	NA	NA	SegRatio=0,AbsMeanSigma=0.1,pvalue=0.0997012132032631,pvalueTTest=0.214721499599377,
chr8	113662401	113662489	CSMD3	CSMD300151	0.0380606575202078	2	0.00445843084632504	2	0.370428667242437	2	0.370428667242437	NA	NA	SegRatio=0,AbsMeanSigma=0.1,pvalue=0.0997012132032631,pvalueTTest=0.214721499599377,
chr8	113662462	113662569	CSMD3	CSMD300152	-0.0520448238368646	2	0.00445843084632504	2	0.370428667242437	2	0.370428667242437	NA	NA	SegRatio=0,AbsMeanSigma=0.1,pvalue=0.0997012132032631,pvalueTTest=0.214721499599377,
chr8	113662541	113662651	CSMD3	CSMD300153	-0.0365695871094327	2	0.00445843084632504	2	0.370428667242437	2	0.370428667242437	NA	NA	SegRatio=0,AbsMeanSigma=0.1,pvalue=0.0997012132032631,pvalueTTest=0.214721499599377,
chr8	113668360	113668476	CSMD3	CSMD300154	NA	2	0.00445843084632504	2	0.370428667242437	2	0.370428667242437	NA	NA	SegRatio=0,AbsMeanSigma=0.1,pvalue=0.0997012132032631,pvalueTTest=0.214721499599377,
chr8	113668418	113668531	CSMD3	CSMD300155	-0.0519624011895123	2	0.00445843084632504	2	0.370428667242437	2	0.370428667242437	NA	NA	SegRatio=0,AbsMeanSigma=0.1,pvalue=0.0997012132032631,pvalueTTest=0.214721499599377,
chr8	113668517	113668626	CSMD3	CSMD300156	0.20711956782897	2	0.00445843084632504	2	0.370428667242437	2	0.370428667242437	NA	NA	SegRatio=0,AbsMeanSigma=0.1,pvalue=0.0997012132032631,pvalueTTest=0.214721499599377,
chr8	113678460	113678573	CSMD3	CSMD300157	-0.239882427381811	2	0.00445843084632504	2	0.370428667242437	2	0.370428667242437	NA	NA	SegRatio=0,AbsMeanSigma=0.1,pvalue=0.0997012132032631,pvalueTTest=0.214721499599377,
chr8	113678566	113678676	CSMD3	CSMD300158	0.149417241077549	2	0.00445843084632504	2	0.370428667242437	2	0.370428667242437	NA	NA	SegRatio=0,AbsMeanSigma=0.1,pvalue=0.0997012132032631,pvalueTTest=0.214721499599377,
chr8	113694650	113694755	CSMD3	CSMD300159	0.162095560509811	2	0.00445843084632504	2	0.370428667242437	2	0.370428667242437	NA	NA	SegRatio=0,AbsMeanSigma=0.1,pvalue=0.0997012132032631,pvalueTTest=0.214721499599377,
chr8	113694713	113694830	CSMD3	CSMD300160	-0.181540213901574	2	0.00445843084632504	2	0.370428667242437	2	0.370428667242437	NA	NA	SegRatio=0,AbsMeanSigma=0.1,pvalue=0.0997012132032631,pvalueTTest=0.214721499599377,
chr8	113694764	113694858	CSMD3	CSMD300161	-0.02419524918294	2	0.00445843084632504	2	0.370428667242437	2	0.370428667242437	NA	NA	SegRatio=0,AbsMeanSigma=0.1,pvalue=0.0997012132032631,pvalueTTest=0.214721499599377,
chr8	113694854	113694966	CSMD3	CSMD300162	0.102736912343344	2	0.00445843084632504	2	0.370428667242437	2	0.370428667242437	NA	NA	SegRatio=0,AbsMeanSigma=0.1,pvalue=0.0997012132032631,pvalueTTest=0.214721499599377,
chr8	113697582	113697687	CSMD3	CSMD300163	0.373309579298083	2	0.00445843084632504	2	0.370428667242437	2	0.370428667242437	NA	NA	SegRatio=0,AbsMeanSigma=0.1,pvalue=0.0997012132032631,pvalueTTest=0.214721499599377,
chr8	113697686	113697800	CSMD3	CSMD300164	0.0954750613888117	2	0.00445843084632504	2	0.370428667242437	2	0.370428667242437	NA	NA	SegRatio=0,AbsMeanSigma=0.1,pvalue=0.0997012132032631,pvalueTTest=0.214721499599377,
chr8	113697790	113697900	CSMD3	CSMD300165	-0.105720544370408	2	0.00445843084632504	2	0.370428667242437	2	0.370428667242437	NA	NA	SegRatio=0,AbsMeanSigma=0.1,pvalue=0.0997012132032631,pvalueTTest=0.214721499599377,
chr8	113697849	113697960	CSMD3	CSMD300166	-0.544908771953383	2	0.00445843084632504	2	0.370428667242437	2	0.370428667242437	NA	NA	SegRatio=0,AbsMeanSigma=0.1,pvalue=0.0997012132032631,pvalueTTest=0.214721499599377,
chr8	113697957	113698091	CSMD3	CSMD300167	NA	2	0.00445843084632504	2	0.370428667242437	2	0.370428667242437	NA	NA	SegRatio=0,AbsMeanSigma=0.1,pvalue=0.0997012132032631,pvalueTTest=0.214721499599377,
chr8	113702074	113702185	CSMD3	CSMD300168	0.0832356790880056	2	0.00445843084632504	2	0.370428667242437	2	0.370428667242437	NA	NA	SegRatio=0,AbsMeanSigma=0.1,pvalue=0.0997012132032631,pvalueTTest=0.214721499599377,
chr8	113702145	113702254	CSMD3	CSMD300169	-0.449550389668993	2	0.00445843084632504	2	0.370428667242437	2	0.370428667242437	NA	NA	SegRatio=0,AbsMeanSigma=0.1,pvalue=0.0997012132032631,pvalueTTest=0.214721499599377,
chr8	113702251	113702361	CSMD3	CSMD300170	0.118326257895162	2	0.00445843084632504	2	0.370428667242437	2	0.370428667242437	NA	NA	SegRatio=0,AbsMeanSigma=0.1,pvalue=0.0997012132032631,pvalueTTest=0.214721499599377,
chr8	113812369	113812480	CSMD3	CSMD300171	-0.350813611934857	2	0.00445843084632504	2	0.370428667242437	2	0.370428667242437	NA	NA	SegRatio=0,AbsMeanSigma=0.1,pvalue=0.0997012132032631,pvalueTTest=0.214721499599377,
chr8	113812463	113812575	CSMD3	CSMD300172	0.100596389545801	2	0.00445843084632504	2	0.370428667242437	2	0.370428667242437	NA	NA	SegRatio=0,AbsMeanSigma=0.1,pvalue=0.0997012132032631,pvalueTTest=0.214721499599377,
chr8	113841893	113842009	CSMD3	CSMD300173	-0.146076110686567	2	0.00445843084632504	2	0.370428667242437	2	0.370428667242437	NA	NA	SegRatio=0,AbsMeanSigma=0.1,pvalue=0.0997012132032631,pvalueTTest=0.214721499599377,
chr8	113841928	113842040	CSMD3	CSMD300174	0.0838997310930377	2	0.00445843084632504	2	0.370428667242437	2	0.370428667242437	NA	NA	SegRatio=0,AbsMeanSigma=0.1,pvalue=0.0997012132032631,pvalueTTest=0.214721499599377,
chr8	113871326	113871434	CSMD3	CSMD300175	-0.0101114162341275	2	0.00445843084632504	2	0.370428667242437	2	0.370428667242437	NA	NA	SegRatio=0,AbsMeanSigma=0.1,pvalue=0.0997012132032631,pvalueTTest=0.214721499599377,
chr8	113871374	113871482	CSMD3	CSMD300176	0.05641501756181	2	0.00445843084632504	2	0.370428667242437	2	0.370428667242437	NA	NA	SegRatio=0,AbsMeanSigma=0.1,pvalue=0.0997012132032631,pvalueTTest=0.214721499599377,
chr8	113871473	113871586	CSMD3	CSMD300177	-0.532469873400736	2	0.00445843084632504	2	0.370428667242437	2	0.370428667242437	NA	NA	SegRatio=0,AbsMeanSigma=0.1,pvalue=0.0997012132032631,pvalueTTest=0.214721499599377,
chr8	113933789	113933900	CSMD3	CSMD300178	0.0329974335534595	2	0.00445843084632504	2	0.370428667242437	2	0.370428667242437	NA	NA	SegRatio=0,AbsMeanSigma=0.1,pvalue=0.0997012132032631,pvalueTTest=0.214721499599377,
chr8	113933891	113933973	CSMD3	CSMD300179	0.0520814163041709	2	0.00445843084632504	2	0.370428667242437	2	0.370428667242437	NA	NA	SegRatio=0,AbsMeanSigma=0.1,pvalue=0.0997012132032631,pvalueTTest=0.214721499599377,
chr8	113933927	113934044	CSMD3	CSMD300180	0.175153825095388	2	0.00445843084632504	2	0.370428667242437	2	0.370428667242437	NA	NA	SegRatio=0,AbsMeanSigma=0.1,pvalue=0.0997012132032631,pvalueTTest=0.214721499599377,
chr8	113959928	113960047	CSMD3	CSMD300181	NA	2	0.00445843084632504	2	0.370428667242437	2	0.370428667242437	NA	NA	SegRatio=0,AbsMeanSigma=0.1,pvalue=0.0997012132032631,pvalueTTest=0.214721499599377,
chr8	113960073	113960207	CSMD3	CSMD300182	-0.775265163439754	2	0.00445843084632504	2	0.370428667242437	2	0.370428667242437	NA	NA	SegRatio=0,AbsMeanSigma=0.1,pvalue=0.0997012132032631,pvalueTTest=0.214721499599377,
chr8	113966823	113966933	CSMD3	CSMD300183	-0.128532703492047	2	0.00445843084632504	2	0.370428667242437	2	0.370428667242437	NA	NA	SegRatio=0,AbsMeanSigma=0.1,pvalue=0.0997012132032631,pvalueTTest=0.214721499599377,
chr8	113966931	113967063	CSMD3	CSMD300184	-0.525765331869248	2	0.00445843084632504	2	0.370428667242437	2	0.370428667242437	NA	NA	SegRatio=0,AbsMeanSigma=0.1,pvalue=0.0997012132032631,pvalueTTest=0.214721499599377,
chr8	113987992	113988109	CSMD3	CSMD300185	-0.0130729639754755	2	0.00445843084632504	2	0.370428667242437	2	0.370428667242437	NA	NA	SegRatio=0,AbsMeanSigma=0.1,pvalue=0.0997012132032631,pvalueTTest=0.214721499599377,
chr8	113988087	113988190	CSMD3	CSMD300186	0.178064084793714	2	0.00445843084632504	2	0.370428667242437	2	0.370428667242437	NA	NA	SegRatio=0,AbsMeanSigma=0.1,pvalue=0.0997012132032631,pvalueTTest=0.214721499599377,
chr8	113988122	113988234	CSMD3	CSMD300187	-0.0110311437837041	2	0.00445843084632504	2	0.370428667242437	2	0.370428667242437	NA	NA	SegRatio=0,AbsMeanSigma=0.1,pvalue=0.0997012132032631,pvalueTTest=0.214721499599377,
chr8	113988220	113988332	CSMD3	CSMD300188	-0.141670925412312	2	0.00445843084632504	2	0.370428667242437	2	0.370428667242437	NA	NA	SegRatio=0,AbsMeanSigma=0.1,pvalue=0.0997012132032631,pvalueTTest=0.214721499599377,
chr8	113988279	113988381	CSMD3	CSMD300189	-0.0411448149418812	2	0.00445843084632504	2	0.370428667242437	2	0.370428667242437	NA	NA	SegRatio=0,AbsMeanSigma=0.1,pvalue=0.0997012132032631,pvalueTTest=0.214721499599377,
chr8	113988382	113988477	CSMD3	CSMD300190	-0.966462848248027	2	0.00445843084632504	2	0.370428667242437	2	0.370428667242437	NA	NA	SegRatio=0,AbsMeanSigma=0.1,pvalue=0.0997012132032631,pvalueTTest=0.214721499599377,
chr8	114031216	114031329	CSMD3	CSMD300191	0.195346993407555	2	0.00445843084632504	2	0.370428667242437	2	0.370428667242437	NA	NA	SegRatio=0,AbsMeanSigma=0.1,pvalue=0.0997012132032631,pvalueTTest=0.214721499599377,
chr8	114031313	114031407	CSMD3	CSMD300192	0.097647113501395	2	0.00445843084632504	2	0.370428667242437	2	0.370428667242437	NA	NA	SegRatio=0,AbsMeanSigma=0.1,pvalue=0.0997012132032631,pvalueTTest=0.214721499599377,
chr8	114031388	114031499	CSMD3	CSMD300193	-0.0248383695801245	2	0.00445843084632504	2	0.370428667242437	2	0.370428667242437	NA	NA	SegRatio=0,AbsMeanSigma=0.1,pvalue=0.0997012132032631,pvalueTTest=0.214721499599377,
chr8	114110961	114111078	CSMD3	CSMD300194	0.0671201564029713	2	0.00445843084632504	2	0.370428667242437	2	0.370428667242437	NA	NA	SegRatio=0,AbsMeanSigma=0.1,pvalue=0.0997012132032631,pvalueTTest=0.214721499599377,
chr8	114111074	114111177	CSMD3	CSMD300195	-0.0125840412228318	2	0.00445843084632504	2	0.370428667242437	2	0.370428667242437	NA	NA	SegRatio=0,AbsMeanSigma=0.1,pvalue=0.0997012132032631,pvalueTTest=0.214721499599377,
chr8	114111175	114111292	CSMD3	CSMD300196	0.98932076345868	2	0.00445843084632504	2	0.370428667242437	2	0.370428667242437	NA	NA	SegRatio=0,AbsMeanSigma=0.1,pvalue=0.0997012132032631,pvalueTTest=0.214721499599377,
chr8	114185880	114185982	CSMD3	CSMD300197	-0.0250958021555755	2	0.00445843084632504	2	0.370428667242437	2	0.370428667242437	NA	NA	SegRatio=0,AbsMeanSigma=0.1,pvalue=0.0997012132032631,pvalueTTest=0.214721499599377,
chr8	114185977	114186094	CSMD3	CSMD300198	0.171711137439354	2	0.00445843084632504	2	0.370428667242437	2	0.370428667242437	NA	NA	SegRatio=0,AbsMeanSigma=0.1,pvalue=0.0997012132032631,pvalueTTest=0.214721499599377,
chr8	114186069	114186180	CSMD3	CSMD300199	-0.245404838866639	2	0.00445843084632504	2	0.370428667242437	2	0.370428667242437	NA	NA	SegRatio=0,AbsMeanSigma=0.1,pvalue=0.0997012132032631,pvalueTTest=0.214721499599377,
chr8	114290797	114290912	CSMD3	CSMD300200	0.121490639601366	2	0.00445843084632504	2	0.370428667242437	2	0.370428667242437	NA	NA	SegRatio=0,AbsMeanSigma=0.1,pvalue=0.0997012132032631,pvalueTTest=0.214721499599377,
chr8	114290904	114291036	CSMD3	CSMD300201	NA	2	0.00445843084632504	2	0.370428667242437	2	0.370428667242437	NA	NA	SegRatio=0,AbsMeanSigma=0.1,pvalue=0.0997012132032631,pvalueTTest=0.214721499599377,
chr8	114326738	114326846	CSMD3	CSMD300202	-0.50440454849483	2	0.00445843084632504	2	0.370428667242437	2	0.370428667242437	NA	NA	SegRatio=0,AbsMeanSigma=0.1,pvalue=0.0997012132032631,pvalueTTest=0.214721499599377,
chr8	114326847	114326958	CSMD3	CSMD300203	-0.067496584703937	2	0.00445843084632504	2	0.370428667242437	2	0.370428667242437	NA	NA	SegRatio=0,AbsMeanSigma=0.1,pvalue=0.0997012132032631,pvalueTTest=0.214721499599377,
chr8	114326912	114327019	CSMD3	CSMD300204	0.0688339782554963	2	0.00445843084632504	2	0.370428667242437	2	0.370428667242437	NA	NA	SegRatio=0,AbsMeanSigma=0.1,pvalue=0.0997012132032631,pvalueTTest=0.214721499599377,
chr8	114327004	114327110	CSMD3	CSMD300205	NA	2	0.00445843084632504	2	0.370428667242437	2	0.370428667242437	NA	NA	SegRatio=0,AbsMeanSigma=0.1,pvalue=0.0997012132032631,pvalueTTest=0.214721499599377,
chr8	114388933	114389043	CSMD3	CSMD300206	0.102353394830079	2	0.00445843084632504	2	0.370428667242437	2	0.370428667242437	NA	NA	SegRatio=0,AbsMeanSigma=0.1,pvalue=0.0997012132032631,pvalueTTest=0.214721499599377,
chr8	114448862	114448979	CSMD3	CSMD300207	-0.0883814899913231	2	0.00445843084632504	2	0.370428667242437	2	0.370428667242437	NA	NA	SegRatio=0,AbsMeanSigma=0.1,pvalue=0.0997012132032631,pvalueTTest=0.214721499599377,
chr8	114448962	114449078	CSMD3	CSMD300208	0.252776658452473	2	0.00445843084632504	2	0.370428667242437	2	0.370428667242437	NA	NA	SegRatio=0,AbsMeanSigma=0.1,pvalue=0.0997012132032631,pvalueTTest=0.214721499599377,
chr8	114449053	114449173	CSMD3	CSMD300209	0.0333522059042319	2	0.00445843084632504	2	0.370428667242437	2	0.370428667242437	NA	NA	SegRatio=0,AbsMeanSigma=0.1,pvalue=0.0997012132032631,pvalueTTest=0.214721499599377,
chr8	117859670	117859787	RAD21	RAD2100001	0.0474052836354205	2	0.00445843084632504	2	0.27875560421232	2	0.27875560421232	NA	NA	SegRatio=0,AbsMeanSigma=0.1,pvalue=0.0997012132032631,pvalueTTest=0.214721499599377,
chr8	117859783	117859901	RAD21	RAD2100002	-0.113255333775047	2	0.00445843084632504	2	0.27875560421232	2	0.27875560421232	NA	NA	SegRatio=0,AbsMeanSigma=0.1,pvalue=0.0997012132032631,pvalueTTest=0.214721499599377,
chr8	117859896	117859985	RAD21	RAD2100003	-0.0627883848426888	2	0.00445843084632504	2	0.27875560421232	2	0.27875560421232	NA	NA	SegRatio=0,AbsMeanSigma=0.1,pvalue=0.0997012132032631,pvalueTTest=0.214721499599377,
chr8	117861112	117861216	RAD21	RAD2100004	-0.118348619221198	2	0.00445843084632504	2	0.27875560421232	2	0.27875560421232	NA	NA	SegRatio=0,AbsMeanSigma=0.1,pvalue=0.0997012132032631,pvalueTTest=0.214721499599377,
chr8	117861215	117861327	RAD21	RAD2100005	0.0559244655619051	2	0.00445843084632504	2	0.27875560421232	2	0.27875560421232	NA	NA	SegRatio=0,AbsMeanSigma=0.1,pvalue=0.0997012132032631,pvalueTTest=0.214721499599377,
chr8	117862818	117862933	RAD21	RAD2100006	NA	2	0.00445843084632504	2	0.27875560421232	2	0.27875560421232	NA	NA	SegRatio=0,AbsMeanSigma=0.1,pvalue=0.0997012132032631,pvalueTTest=0.214721499599377,
chr8	117862930	117863004	RAD21	RAD2100007	0.337805082917257	2	0.00445843084632504	2	0.27875560421232	2	0.27875560421232	NA	NA	SegRatio=0,AbsMeanSigma=0.1,pvalue=0.0997012132032631,pvalueTTest=0.214721499599377,
chr8	117862985	117863078	RAD21	RAD2100008	-0.323341869348371	2	0.00445843084632504	2	0.27875560421232	2	0.27875560421232	NA	NA	SegRatio=0,AbsMeanSigma=0.1,pvalue=0.0997012132032631,pvalueTTest=0.214721499599377,
chr8	117864153	117864267	RAD21	RAD2100009	-0.134521685856967	2	0.00445843084632504	2	0.27875560421232	2	0.27875560421232	NA	NA	SegRatio=0,AbsMeanSigma=0.1,pvalue=0.0997012132032631,pvalueTTest=0.214721499599377,
chr8	117864263	117864359	RAD21	RAD2100010	-0.90075642394704	2	0.00445843084632504	2	0.27875560421232	2	0.27875560421232	q-value=1.85937585466928e-06, copies=1	NA	SegRatio=0,AbsMeanSigma=0.1,pvalue=0.0997012132032631,pvalueTTest=0.214721499599377,
chr8	117864765	117864868	RAD21	RAD2100011	0.0337643292781875	2	0.00445843084632504	2	0.27875560421232	2	0.27875560421232	NA	NA	SegRatio=0,AbsMeanSigma=0.1,pvalue=0.0997012132032631,pvalueTTest=0.214721499599377,
chr8	117864836	117864928	RAD21	RAD2100012	-0.425762417705564	2	0.00445843084632504	2	0.27875560421232	2	0.27875560421232	NA	NA	SegRatio=0,AbsMeanSigma=0.1,pvalue=0.0997012132032631,pvalueTTest=0.214721499599377,
chr8	117864886	117865001	RAD21	RAD2100013	-0.00223491189784134	2	0.00445843084632504	2	0.27875560421232	2	0.27875560421232	NA	NA	SegRatio=0,AbsMeanSigma=0.1,pvalue=0.0997012132032631,pvalueTTest=0.214721499599377,
chr8	117866395	117866509	RAD21	RAD2100014	-0.210840275405848	2	0.00445843084632504	2	0.27875560421232	2	0.27875560421232	NA	NA	SegRatio=0,AbsMeanSigma=0.1,pvalue=0.0997012132032631,pvalueTTest=0.214721499599377,
chr8	117866509	117866622	RAD21	RAD2100015	-0.103623390312996	2	0.00445843084632504	2	0.27875560421232	2	0.27875560421232	NA	NA	SegRatio=0,AbsMeanSigma=0.1,pvalue=0.0997012132032631,pvalueTTest=0.214721499599377,
chr8	117866562	117866664	RAD21	RAD2100016	0.00222441500750746	2	0.00445843084632504	2	0.27875560421232	2	0.27875560421232	NA	NA	SegRatio=0,AbsMeanSigma=0.1,pvalue=0.0997012132032631,pvalueTTest=0.214721499599377,
chr8	117866657	117866766	RAD21	RAD2100017	0.0679061051015026	2	0.00445843084632504	2	0.27875560421232	2	0.27875560421232	NA	NA	SegRatio=0,AbsMeanSigma=0.1,pvalue=0.0997012132032631,pvalueTTest=0.214721499599377,
chr8	117868370	117868486	RAD21	RAD2100018	-0.0413328775327352	2	0.00445843084632504	2	0.27875560421232	2	0.27875560421232	NA	NA	SegRatio=0,AbsMeanSigma=0.1,pvalue=0.0997012132032631,pvalueTTest=0.214721499599377,
chr8	117868471	117868586	RAD21	RAD2100019	0.291163586045233	2	0.00445843084632504	2	0.27875560421232	2	0.27875560421232	NA	NA	SegRatio=0,AbsMeanSigma=0.1,pvalue=0.0997012132032631,pvalueTTest=0.214721499599377,
chr8	117868852	117868967	RAD21	RAD2100020	-0.240079445519689	2	0.00445843084632504	2	0.27875560421232	2	0.27875560421232	NA	NA	SegRatio=0,AbsMeanSigma=0.1,pvalue=0.0997012132032631,pvalueTTest=0.214721499599377,
chr8	117868901	117869004	RAD21	RAD2100021	0.207742616822653	2	0.00445843084632504	2	0.27875560421232	2	0.27875560421232	NA	NA	SegRatio=0,AbsMeanSigma=0.1,pvalue=0.0997012132032631,pvalueTTest=0.214721499599377,
chr8	117868987	117869062	RAD21	RAD2100022	NA	2	0.00445843084632504	2	0.27875560421232	2	0.27875560421232	NA	NA	SegRatio=0,AbsMeanSigma=0.1,pvalue=0.0997012132032631,pvalueTTest=0.214721499599377,
chr8	117869485	117869596	RAD21	RAD2100023	NA	2	0.00445843084632504	2	0.27875560421232	2	0.27875560421232	NA	NA	SegRatio=0,AbsMeanSigma=0.1,pvalue=0.0997012132032631,pvalueTTest=0.214721499599377,
chr8	117869594	117869700	RAD21	RAD2100024	0.0786906757501188	2	0.00445843084632504	2	0.27875560421232	2	0.27875560421232	NA	NA	SegRatio=0,AbsMeanSigma=0.1,pvalue=0.0997012132032631,pvalueTTest=0.214721499599377,
chr8	117869687	117869799	RAD21	RAD2100025	-1.49825451485868	2	0.00445843084632504	2	0.27875560421232	2	0.27875560421232	NA	NA	SegRatio=0,AbsMeanSigma=0.1,pvalue=0.0997012132032631,pvalueTTest=0.214721499599377,
chr8	117870546	117870661	RAD21	RAD2100026	NA	2	0.00445843084632504	2	0.27875560421232	2	0.27875560421232	NA	NA	SegRatio=0,AbsMeanSigma=0.1,pvalue=0.0997012132032631,pvalueTTest=0.214721499599377,
chr8	117870624	117870704	RAD21	RAD2100027	0.366944180323448	2	0.00445843084632504	2	0.27875560421232	2	0.27875560421232	NA	NA	SegRatio=0,AbsMeanSigma=0.1,pvalue=0.0997012132032631,pvalueTTest=0.214721499599377,
chr8	117870679	117870795	RAD21	RAD2100028	-0.256472678690001	2	0.00445843084632504	2	0.27875560421232	2	0.27875560421232	NA	NA	SegRatio=0,AbsMeanSigma=0.1,pvalue=0.0997012132032631,pvalueTTest=0.214721499599377,
chr8	117874055	117874170	RAD21	RAD2100029	0.016021266462845	2	0.00445843084632504	2	0.27875560421232	2	0.27875560421232	NA	NA	SegRatio=0,AbsMeanSigma=0.1,pvalue=0.0997012132032631,pvalueTTest=0.214721499599377,
chr8	117874164	117874279	RAD21	RAD2100030	0.0399233543815951	2	0.00445843084632504	2	0.27875560421232	2	0.27875560421232	NA	NA	SegRatio=0,AbsMeanSigma=0.1,pvalue=0.0997012132032631,pvalueTTest=0.214721499599377,
chr8	117875295	117875402	RAD21	RAD2100031	-0.133959617037687	2	0.00445843084632504	2	0.27875560421232	2	0.27875560421232	NA	NA	SegRatio=0,AbsMeanSigma=0.1,pvalue=0.0997012132032631,pvalueTTest=0.214721499599377,
chr8	117875402	117875515	RAD21	RAD2100032	0.0198962002396912	2	0.00445843084632504	2	0.27875560421232	2	0.27875560421232	NA	NA	SegRatio=0,AbsMeanSigma=0.1,pvalue=0.0997012132032631,pvalueTTest=0.214721499599377,
chr8	117875499	117875612	RAD21	RAD2100033	NA	2	0.00445843084632504	2	0.27875560421232	2	0.27875560421232	NA	NA	SegRatio=0,AbsMeanSigma=0.1,pvalue=0.0997012132032631,pvalueTTest=0.214721499599377,
chr8	117878745	117878863	RAD21	RAD2100034	-0.00590298962540868	2	0.00445843084632504	2	0.27875560421232	2	0.27875560421232	NA	NA	SegRatio=0,AbsMeanSigma=0.1,pvalue=0.0997012132032631,pvalueTTest=0.214721499599377,
chr8	117878849	117878965	RAD21	RAD2100035	0.2673589934243	2	0.00445843084632504	2	0.27875560421232	2	0.27875560421232	NA	NA	SegRatio=0,AbsMeanSigma=0.1,pvalue=0.0997012132032631,pvalueTTest=0.214721499599377,
chr9	5021949	5022062	JAK2	JAK200001	0.0646156915824421	2	0.0314587781578863	2	0.436350030226968	2	0.436350030226968	NA	NA	SegRatio=0.03,AbsMeanSigma=0.12,pvalue=0.338446472372034,pvalueTTest=0.473070059613325,
chr9	5022055	5022165	JAK2	JAK200002	-0.33478642798737	2	0.0314587781578863	2	0.436350030226968	2	0.436350030226968	NA	NA	SegRatio=0.03,AbsMeanSigma=0.12,pvalue=0.338446472372034,pvalueTTest=0.473070059613325,
chr9	5022154	5022265	JAK2	JAK200003	-0.393649163729547	2	0.0314587781578863	2	0.436350030226968	2	0.436350030226968	NA	NA	SegRatio=0.03,AbsMeanSigma=0.12,pvalue=0.338446472372034,pvalueTTest=0.473070059613325,
chr9	5029729	5029840	JAK2	JAK200004	0.516122739163775	2	0.0314587781578863	2	0.436350030226968	2	0.436350030226968	NA	NA	SegRatio=0.03,AbsMeanSigma=0.12,pvalue=0.338446472372034,pvalueTTest=0.473070059613325,
chr9	5029813	5029924	JAK2	JAK200005	-0.356487666221005	2	0.0314587781578863	2	0.436350030226968	2	0.436350030226968	NA	NA	SegRatio=0.03,AbsMeanSigma=0.12,pvalue=0.338446472372034,pvalueTTest=0.473070059613325,
chr9	5029895	5030004	JAK2	JAK200006	-0.643519268450043	2	0.0314587781578863	2	0.436350030226968	2	0.436350030226968	NA	NA	SegRatio=0.03,AbsMeanSigma=0.12,pvalue=0.338446472372034,pvalueTTest=0.473070059613325,
chr9	5044379	5044491	JAK2	JAK200007	NA	2	0.0314587781578863	2	0.436350030226968	2	0.436350030226968	NA	NA	SegRatio=0.03,AbsMeanSigma=0.12,pvalue=0.338446472372034,pvalueTTest=0.473070059613325,
chr9	5044492	5044609	JAK2	JAK200008	NA	2	0.0314587781578863	2	0.436350030226968	2	0.436350030226968	NA	NA	SegRatio=0.03,AbsMeanSigma=0.12,pvalue=0.338446472372034,pvalueTTest=0.473070059613325,
chr9	5050657	5050765	JAK2	JAK200009	0.123883239030041	2	0.0314587781578863	2	0.436350030226968	2	0.436350030226968	NA	NA	SegRatio=0.03,AbsMeanSigma=0.12,pvalue=0.338446472372034,pvalueTTest=0.473070059613325,
chr9	5050732	5050843	JAK2	JAK200010	0.0220841565284444	2	0.0314587781578863	2	0.436350030226968	2	0.436350030226968	NA	NA	SegRatio=0.03,AbsMeanSigma=0.12,pvalue=0.338446472372034,pvalueTTest=0.473070059613325,
chr9	5050830	5050942	JAK2	JAK200011	NA	2	0.0314587781578863	2	0.436350030226968	2	0.436350030226968	NA	NA	SegRatio=0.03,AbsMeanSigma=0.12,pvalue=0.338446472372034,pvalueTTest=0.473070059613325,
chr9	5054475	5054589	JAK2	JAK200012	0.265792450218513	2	0.0314587781578863	2	0.436350030226968	2	0.436350030226968	NA	NA	SegRatio=0.03,AbsMeanSigma=0.12,pvalue=0.338446472372034,pvalueTTest=0.473070059613325,
chr9	5054580	5054683	JAK2	JAK200013	-0.446434429918682	2	0.0314587781578863	2	0.436350030226968	2	0.436350030226968	NA	NA	SegRatio=0.03,AbsMeanSigma=0.12,pvalue=0.338446472372034,pvalueTTest=0.473070059613325,
chr9	5054669	5054774	JAK2	JAK200014	-0.101612297357798	2	0.0314587781578863	2	0.436350030226968	2	0.436350030226968	NA	NA	SegRatio=0.03,AbsMeanSigma=0.12,pvalue=0.338446472372034,pvalueTTest=0.473070059613325,
chr9	5054772	5054875	JAK2	JAK200015	0.080308286388252	2	0.0314587781578863	2	0.436350030226968	2	0.436350030226968	NA	NA	SegRatio=0.03,AbsMeanSigma=0.12,pvalue=0.338446472372034,pvalueTTest=0.473070059613325,
chr9	5054876	5054979	JAK2	JAK200016	NA	2	0.0314587781578863	2	0.436350030226968	2	0.436350030226968	NA	NA	SegRatio=0.03,AbsMeanSigma=0.12,pvalue=0.338446472372034,pvalueTTest=0.473070059613325,
chr9	5055642	5055753	JAK2	JAK200017	0.0977692212913753	2	0.0314587781578863	2	0.436350030226968	2	0.436350030226968	NA	NA	SegRatio=0.03,AbsMeanSigma=0.12,pvalue=0.338446472372034,pvalueTTest=0.473070059613325,
chr9	5055695	5055795	JAK2	JAK200018	0.129757840300291	2	0.0314587781578863	2	0.436350030226968	2	0.436350030226968	NA	NA	SegRatio=0.03,AbsMeanSigma=0.12,pvalue=0.338446472372034,pvalueTTest=0.473070059613325,
chr9	5055764	5055874	JAK2	JAK200019	NA	2	0.0314587781578863	2	0.436350030226968	2	0.436350030226968	NA	NA	SegRatio=0.03,AbsMeanSigma=0.12,pvalue=0.338446472372034,pvalueTTest=0.473070059613325,
chr9	5064862	5064973	JAK2	JAK200020	-0.00692128641129019	2	0.0314587781578863	2	0.436350030226968	2	0.436350030226968	NA	NA	SegRatio=0.03,AbsMeanSigma=0.12,pvalue=0.338446472372034,pvalueTTest=0.473070059613325,
chr9	5064919	5065031	JAK2	JAK200021	0.048268062887178	2	0.0314587781578863	2	0.436350030226968	2	0.436350030226968	NA	NA	SegRatio=0.03,AbsMeanSigma=0.12,pvalue=0.338446472372034,pvalueTTest=0.473070059613325,
chr9	5064984	5065091	JAK2	JAK200022	0.0177437912772214	2	0.0314587781578863	2	0.436350030226968	2	0.436350030226968	NA	NA	SegRatio=0.03,AbsMeanSigma=0.12,pvalue=0.338446472372034,pvalueTTest=0.473070059613325,
chr9	5066622	5066737	JAK2	JAK200023	0.0314587781578863	2	0.0314587781578863	2	0.436350030226968	2	0.436350030226968	NA	NA	SegRatio=0.03,AbsMeanSigma=0.12,pvalue=0.338446472372034,pvalueTTest=0.473070059613325,
chr9	5066681	5066780	JAK2	JAK200024	-0.330343210195442	2	0.0314587781578863	2	0.436350030226968	2	0.436350030226968	NA	NA	SegRatio=0.03,AbsMeanSigma=0.12,pvalue=0.338446472372034,pvalueTTest=0.473070059613325,
chr9	5066733	5066840	JAK2	JAK200025	0.0897281386678854	2	0.0314587781578863	2	0.436350030226968	2	0.436350030226968	NA	NA	SegRatio=0.03,AbsMeanSigma=0.12,pvalue=0.338446472372034,pvalueTTest=0.473070059613325,
chr9	5068986	5069083	JAK2	JAK200026	NA	2	0.0314587781578863	2	0.436350030226968	2	0.436350030226968	NA	NA	SegRatio=0.03,AbsMeanSigma=0.12,pvalue=0.338446472372034,pvalueTTest=0.473070059613325,
chr9	5069046	5069149	JAK2	JAK200027	-0.145947639273904	2	0.0314587781578863	2	0.436350030226968	2	0.436350030226968	NA	NA	SegRatio=0.03,AbsMeanSigma=0.12,pvalue=0.338446472372034,pvalueTTest=0.473070059613325,
chr9	5069149	5069251	JAK2	JAK200028	0.0146673690778983	2	0.0314587781578863	2	0.436350030226968	2	0.436350030226968	NA	NA	SegRatio=0.03,AbsMeanSigma=0.12,pvalue=0.338446472372034,pvalueTTest=0.473070059613325,
chr9	5069886	5070002	JAK2	JAK200029	0.252824864734698	2	0.0314587781578863	2	0.436350030226968	2	0.436350030226968	NA	NA	SegRatio=0.03,AbsMeanSigma=0.12,pvalue=0.338446472372034,pvalueTTest=0.473070059613325,
chr9	5070000	5070115	JAK2	JAK200030	NA	2	0.0314587781578863	2	0.436350030226968	2	0.436350030226968	NA	NA	SegRatio=0.03,AbsMeanSigma=0.12,pvalue=0.338446472372034,pvalueTTest=0.473070059613325,
chr9	5072450	5072551	JAK2	JAK200031	-0.0511112353415229	2	0.0314587781578863	2	0.436350030226968	2	0.436350030226968	NA	NA	SegRatio=0.03,AbsMeanSigma=0.12,pvalue=0.338446472372034,pvalueTTest=0.473070059613325,
chr9	5072552	5072667	JAK2	JAK200032	0.0497362133683094	2	0.0314587781578863	2	0.436350030226968	2	0.436350030226968	NA	NA	SegRatio=0.03,AbsMeanSigma=0.12,pvalue=0.338446472372034,pvalueTTest=0.473070059613325,
chr9	5073615	5073729	JAK2	JAK200033	0.155956099111404	2	0.0314587781578863	2	0.436350030226968	2	0.436350030226968	NA	NA	SegRatio=0.03,AbsMeanSigma=0.12,pvalue=0.338446472372034,pvalueTTest=0.473070059613325,
chr9	5073714	5073801	JAK2	JAK200034	-0.318951875591831	2	0.0314587781578863	2	0.436350030226968	2	0.436350030226968	NA	NA	SegRatio=0.03,AbsMeanSigma=0.12,pvalue=0.338446472372034,pvalueTTest=0.473070059613325,
chr9	5073746	5073861	JAK2	JAK200035	0.0154978601798148	2	0.0314587781578863	2	0.436350030226968	2	0.436350030226968	NA	NA	SegRatio=0.03,AbsMeanSigma=0.12,pvalue=0.338446472372034,pvalueTTest=0.473070059613325,
chr9	5077372	5077477	JAK2	JAK200036	NA	2	0.0314587781578863	2	0.436350030226968	2	0.436350030226968	NA	NA	SegRatio=0.03,AbsMeanSigma=0.12,pvalue=0.338446472372034,pvalueTTest=0.473070059613325,
chr9	5077465	5077565	JAK2	JAK200037.JAK200038	NA	2	0.0314587781578863	2	0.436350030226968	2	0.436350030226968	NA	NA	SegRatio=0.03,AbsMeanSigma=0.12,pvalue=0.338446472372034,pvalueTTest=0.473070059613325,
chr9	5077560	5077676	JAK2	JAK200039	NA	2	0.0314587781578863	2	0.436350030226968	2	0.436350030226968	NA	NA	SegRatio=0.03,AbsMeanSigma=0.12,pvalue=0.338446472372034,pvalueTTest=0.473070059613325,
chr9	5078259	5078351	JAK2	JAK200040	NA	2	0.0314587781578863	2	0.436350030226968	2	0.436350030226968	NA	NA	SegRatio=0.03,AbsMeanSigma=0.12,pvalue=0.338446472372034,pvalueTTest=0.473070059613325,
chr9	5078309	5078404	JAK2	JAK200041	-0.0551899193484219	2	0.0314587781578863	2	0.436350030226968	2	0.436350030226968	NA	NA	SegRatio=0.03,AbsMeanSigma=0.12,pvalue=0.338446472372034,pvalueTTest=0.473070059613325,
chr9	5078388	5078500	JAK2	JAK200042	0.15505363034961	2	0.0314587781578863	2	0.436350030226968	2	0.436350030226968	NA	NA	SegRatio=0.03,AbsMeanSigma=0.12,pvalue=0.338446472372034,pvalueTTest=0.473070059613325,
chr9	5080207	5080318	JAK2	JAK200043	-0.194276471107281	2	0.0314587781578863	2	0.436350030226968	2	0.436350030226968	NA	NA	SegRatio=0.03,AbsMeanSigma=0.12,pvalue=0.338446472372034,pvalueTTest=0.473070059613325,
chr9	5080311	5080418	JAK2	JAK200044	0.314649841963383	2	0.0314587781578863	2	0.436350030226968	2	0.436350030226968	NA	NA	SegRatio=0.03,AbsMeanSigma=0.12,pvalue=0.338446472372034,pvalueTTest=0.473070059613325,
chr9	5080509	5080623	JAK2	JAK200045	0.147107336666016	2	0.0314587781578863	2	0.436350030226968	2	0.436350030226968	NA	NA	SegRatio=0.03,AbsMeanSigma=0.12,pvalue=0.338446472372034,pvalueTTest=0.473070059613325,
chr9	5080591	5080703	JAK2	JAK200046	0.225602449746553	2	0.0314587781578863	2	0.436350030226968	2	0.436350030226968	NA	NA	SegRatio=0.03,AbsMeanSigma=0.12,pvalue=0.338446472372034,pvalueTTest=0.473070059613325,
chr9	5081703	5081811	JAK2	JAK200047	0.136588745287955	2	0.0314587781578863	2	0.436350030226968	2	0.436350030226968	NA	NA	SegRatio=0.03,AbsMeanSigma=0.12,pvalue=0.338446472372034,pvalueTTest=0.473070059613325,
chr9	5081804	5081918	JAK2	JAK200048	-0.0829152111118409	2	0.0314587781578863	2	0.436350030226968	2	0.436350030226968	NA	NA	SegRatio=0.03,AbsMeanSigma=0.12,pvalue=0.338446472372034,pvalueTTest=0.473070059613325,
chr9	5089653	5089767	JAK2	JAK200049	0.191398241484675	2	0.0314587781578863	2	0.436350030226968	2	0.436350030226968	NA	NA	SegRatio=0.03,AbsMeanSigma=0.12,pvalue=0.338446472372034,pvalueTTest=0.473070059613325,
chr9	5089728	5089844	JAK2	JAK200050	0.071938342594727	2	0.0314587781578863	2	0.436350030226968	2	0.436350030226968	NA	NA	SegRatio=0.03,AbsMeanSigma=0.12,pvalue=0.338446472372034,pvalueTTest=0.473070059613325,
chr9	5089788	5089901	JAK2	JAK200051	0.093144329019692	2	0.0314587781578863	2	0.436350030226968	2	0.436350030226968	NA	NA	SegRatio=0.03,AbsMeanSigma=0.12,pvalue=0.338446472372034,pvalueTTest=0.473070059613325,
chr9	5090440	5090550	JAK2	JAK200052	NA	2	0.0314587781578863	2	0.436350030226968	2	0.436350030226968	NA	NA	SegRatio=0.03,AbsMeanSigma=0.12,pvalue=0.338446472372034,pvalueTTest=0.473070059613325,
chr9	5090535	5090626	JAK2	JAK200053	0.122517834108373	2	0.0314587781578863	2	0.436350030226968	2	0.436350030226968	NA	NA	SegRatio=0.03,AbsMeanSigma=0.12,pvalue=0.338446472372034,pvalueTTest=0.473070059613325,
chr9	5090684	5090797	JAK2	JAK200054	0.0267258674775154	2	0.0314587781578863	2	0.436350030226968	2	0.436350030226968	NA	NA	SegRatio=0.03,AbsMeanSigma=0.12,pvalue=0.338446472372034,pvalueTTest=0.473070059613325,
chr9	5090795	5090900	JAK2	JAK200055	0.211306943093163	2	0.0314587781578863	2	0.436350030226968	2	0.436350030226968	NA	NA	SegRatio=0.03,AbsMeanSigma=0.12,pvalue=0.338446472372034,pvalueTTest=0.473070059613325,
chr9	5090843	5090947	JAK2	JAK200056	0.16220928042566	2	0.0314587781578863	2	0.436350030226968	2	0.436350030226968	NA	NA	SegRatio=0.03,AbsMeanSigma=0.12,pvalue=0.338446472372034,pvalueTTest=0.473070059613325,
chr9	5122972	5123079	JAK2	JAK200057	0.0208471233603162	2	0.0314587781578863	2	0.436350030226968	2	0.436350030226968	NA	NA	SegRatio=0.03,AbsMeanSigma=0.12,pvalue=0.338446472372034,pvalueTTest=0.473070059613325,
chr9	5123080	5123193	JAK2	JAK200058	-0.0731926321590638	2	0.0314587781578863	2	0.436350030226968	2	0.436350030226968	NA	NA	SegRatio=0.03,AbsMeanSigma=0.12,pvalue=0.338446472372034,pvalueTTest=0.473070059613325,
chr9	5126289	5126399	JAK2	JAK200059	0.626836629142876	2	0.0314587781578863	2	0.436350030226968	2	0.436350030226968	NA	NA	SegRatio=0.03,AbsMeanSigma=0.12,pvalue=0.338446472372034,pvalueTTest=0.473070059613325,
chr9	5126389	5126499	JAK2	JAK200060	NA	2	0.0314587781578863	2	0.436350030226968	2	0.436350030226968	NA	NA	SegRatio=0.03,AbsMeanSigma=0.12,pvalue=0.338446472372034,pvalueTTest=0.473070059613325,
chr9	5126655	5126772	JAK2	JAK200061	-0.00408858453494462	2	0.0314587781578863	2	0.436350030226968	2	0.436350030226968	NA	NA	SegRatio=0.03,AbsMeanSigma=0.12,pvalue=0.338446472372034,pvalueTTest=0.473070059613325,
chr9	5126720	5126829	JAK2	JAK200062	0.0505940182729454	2	0.0314587781578863	2	0.436350030226968	2	0.436350030226968	NA	NA	SegRatio=0.03,AbsMeanSigma=0.12,pvalue=0.338446472372034,pvalueTTest=0.473070059613325,
chr9	21802705	21802776	MTAP	MTAP00001	-3.20706814447773	2	0.0275937739912736	2	0.552606454870019	2	0.552606454870019	q-value=5.62196300894384e-08, copies=0	NA	SegRatio=0.03,AbsMeanSigma=0.23,pvalue=0.243501502163542,pvalueTTest=0.552606454870018,
chr9	21802934	21803036	MTAP	MTAP00002	NA	2	0.0275937739912736	2	0.552606454870019	2	0.552606454870019	NA	NA	SegRatio=0.03,AbsMeanSigma=0.23,pvalue=0.243501502163542,pvalueTTest=0.552606454870018,
chr9	21815348	21815457	MTAP	MTAP00003	NA	2	0.0275937739912736	2	0.552606454870019	2	0.552606454870019	NA	NA	SegRatio=0.03,AbsMeanSigma=0.23,pvalue=0.243501502163542,pvalueTTest=0.552606454870018,
chr9	21815445	21815515	MTAP	MTAP00004	NA	2	0.0275937739912736	2	0.552606454870019	2	0.552606454870019	NA	NA	SegRatio=0.03,AbsMeanSigma=0.23,pvalue=0.243501502163542,pvalueTTest=0.552606454870018,
chr9	21815463	21815563	MTAP	MTAP00005	0.187205203262125	2	0.0275937739912736	2	0.552606454870019	2	0.552606454870019	NA	NA	SegRatio=0.03,AbsMeanSigma=0.23,pvalue=0.243501502163542,pvalueTTest=0.552606454870018,
chr9	21816627	21816744	MTAP	MTAP00006	0.223684249755224	2	0.0275937739912736	2	0.552606454870019	2	0.552606454870019	NA	NA	SegRatio=0.03,AbsMeanSigma=0.23,pvalue=0.243501502163542,pvalueTTest=0.552606454870018,
chr9	21816727	21816838	MTAP	MTAP00007	0.0275937739912736	2	0.0275937739912736	2	0.552606454870019	2	0.552606454870019	NA	NA	SegRatio=0.03,AbsMeanSigma=0.23,pvalue=0.243501502163542,pvalueTTest=0.552606454870018,
chr9	21817942	21818058	MTAP	MTAP00008	-0.152655751460101	2	0.0275937739912736	2	0.552606454870019	2	0.552606454870019	NA	NA	SegRatio=0.03,AbsMeanSigma=0.23,pvalue=0.243501502163542,pvalueTTest=0.552606454870018,
chr9	21818004	21818121	MTAP	MTAP00009	0.131868711059016	2	0.0275937739912736	2	0.552606454870019	2	0.552606454870019	NA	NA	SegRatio=0.03,AbsMeanSigma=0.23,pvalue=0.243501502163542,pvalueTTest=0.552606454870018,
chr9	21818122	21818239	MTAP	MTAP00010	-0.052107408725949	2	0.0275937739912736	2	0.552606454870019	2	0.552606454870019	NA	NA	SegRatio=0.03,AbsMeanSigma=0.23,pvalue=0.243501502163542,pvalueTTest=0.552606454870018,
chr9	21837840	21837940	MTAP	MTAP00011	-0.155568148857187	2	0.0275937739912736	2	0.552606454870019	2	0.552606454870019	NA	NA	SegRatio=0.03,AbsMeanSigma=0.23,pvalue=0.243501502163542,pvalueTTest=0.552606454870018,
chr9	21837923	21838036	MTAP	MTAP00012	-0.0748837266567118	2	0.0275937739912736	2	0.552606454870019	2	0.552606454870019	NA	NA	SegRatio=0.03,AbsMeanSigma=0.23,pvalue=0.243501502163542,pvalueTTest=0.552606454870018,
chr9	21854603	21854720	MTAP	MTAP00013	0.228899505392375	2	0.0275937739912736	2	0.552606454870019	2	0.552606454870019	NA	NA	SegRatio=0.03,AbsMeanSigma=0.23,pvalue=0.243501502163542,pvalueTTest=0.552606454870018,
chr9	21854713	21854831	MTAP	MTAP00014	-0.117178310958763	2	0.0275937739912736	2	0.552606454870019	2	0.552606454870019	NA	NA	SegRatio=0.03,AbsMeanSigma=0.23,pvalue=0.243501502163542,pvalueTTest=0.552606454870018,
chr9	21854792	21854890	MTAP	MTAP00015	0.0849227897645802	2	0.0275937739912736	2	0.552606454870019	2	0.552606454870019	NA	NA	SegRatio=0.03,AbsMeanSigma=0.23,pvalue=0.243501502163542,pvalueTTest=0.552606454870018,
chr9	21856053	21856159	MTAP	MTAP00016	NA	2	0.0275937739912736	2	0.552606454870019	2	0.552606454870019	NA	NA	SegRatio=0.03,AbsMeanSigma=0.23,pvalue=0.243501502163542,pvalueTTest=0.552606454870018,
chr9	21856136	21856221	MTAP	MTAP00017	-0.0449331682846575	2	0.0275937739912736	2	0.552606454870019	2	0.552606454870019	NA	NA	SegRatio=0.03,AbsMeanSigma=0.23,pvalue=0.243501502163542,pvalueTTest=0.552606454870018,
chr9	21859269	21859381	MTAP	MTAP00018	-0.065423521870721	2	0.0275937739912736	2	0.552606454870019	2	0.552606454870019	NA	NA	SegRatio=0.03,AbsMeanSigma=0.23,pvalue=0.243501502163542,pvalueTTest=0.552606454870018,
chr9	21859380	21859493	MTAP	MTAP00019	0.100883152067211	2	0.0275937739912736	2	0.552606454870019	2	0.552606454870019	NA	NA	SegRatio=0.03,AbsMeanSigma=0.23,pvalue=0.243501502163542,pvalueTTest=0.552606454870018,
chr9	21861952	21862051	MTAP	MTAP00020	-0.179103119299591	2	0.0275937739912736	2	0.552606454870019	2	0.552606454870019	NA	NA	SegRatio=0.03,AbsMeanSigma=0.23,pvalue=0.243501502163542,pvalueTTest=0.552606454870018,
chr9	21930964	21931081	MTAP	MTAP00021	-0.107529249575263	2	0.0275937739912736	2	0.552606454870019	2	0.552606454870019	NA	NA	SegRatio=0.03,AbsMeanSigma=0.23,pvalue=0.243501502163542,pvalueTTest=0.552606454870018,
chr9	21931034	21931136	MTAP	MTAP00022	0.0348930014014415	2	0.0275937739912736	2	0.552606454870019	2	0.552606454870019	NA	NA	SegRatio=0.03,AbsMeanSigma=0.23,pvalue=0.243501502163542,pvalueTTest=0.552606454870018,
chr9	21939153	21939286	MTAP	MTAP00023	-0.0758689541050207	2	0.0275937739912736	2	0.552606454870019	2	0.552606454870019	NA	NA	SegRatio=0.03,AbsMeanSigma=0.23,pvalue=0.243501502163542,pvalueTTest=0.552606454870018,
chr9	21940885	21940998	MTAP	MTAP00024	0.0906099484583321	2	0.0275937739912736	2	0.552606454870019	2	0.552606454870019	NA	NA	SegRatio=0.03,AbsMeanSigma=0.23,pvalue=0.243501502163542,pvalueTTest=0.552606454870018,
chr9	21940996	21941111	MTAP	MTAP00025	NA	2	0.0275937739912736	2	0.552606454870019	2	0.552606454870019	NA	NA	SegRatio=0.03,AbsMeanSigma=0.23,pvalue=0.243501502163542,pvalueTTest=0.552606454870018,
chr10	50666825	50666936	ERCC6	ERCC600001	0.175233754140477	2	-0.00746034175053866	2	0.0252364161967662	2	0.0252364161967662	NA	NA	SegRatio=-0.01,AbsMeanSigma=0.16,pvalue=0.0272703931963545,pvalueTTest=0.140737656201616,
chr10	50666933	50667050	ERCC6	ERCC600002	-0.156942720163962	2	-0.00746034175053866	2	0.0252364161967662	2	0.0252364161967662	NA	NA	SegRatio=-0.01,AbsMeanSigma=0.16,pvalue=0.0272703931963545,pvalueTTest=0.140737656201616,
chr10	50667050	50667167	ERCC6	ERCC600003	-0.00286125128926364	2	-0.00746034175053866	2	0.0252364161967662	2	0.0252364161967662	NA	NA	SegRatio=-0.01,AbsMeanSigma=0.16,pvalue=0.0272703931963545,pvalueTTest=0.140737656201616,
chr10	50667147	50667264	ERCC6	ERCC600004	0.343691492256801	2	-0.00746034175053866	2	0.0252364161967662	2	0.0252364161967662	NA	NA	SegRatio=-0.01,AbsMeanSigma=0.16,pvalue=0.0272703931963545,pvalueTTest=0.140737656201616,
chr10	50667239	50667354	ERCC6	ERCC600005	0.17110593657206	2	-0.00746034175053866	2	0.0252364161967662	2	0.0252364161967662	NA	NA	SegRatio=-0.01,AbsMeanSigma=0.16,pvalue=0.0272703931963545,pvalueTTest=0.140737656201616,
chr10	50668396	50668510	ERCC6	ERCC600006	-0.134975649396509	2	-0.00746034175053866	2	0.0252364161967662	2	0.0252364161967662	NA	NA	SegRatio=-0.01,AbsMeanSigma=0.16,pvalue=0.0272703931963545,pvalueTTest=0.140737656201616,
chr10	50668450	50668565	ERCC6	ERCC600007	-0.159171008396471	2	-0.00746034175053866	2	0.0252364161967662	2	0.0252364161967662	NA	NA	SegRatio=-0.01,AbsMeanSigma=0.16,pvalue=0.0272703931963545,pvalueTTest=0.140737656201616,
chr10	50669353	50669493	ERCC6	ERCC600008.ERCC600009	0.420804060203313	2	-0.00746034175053866	2	0.0252364161967662	2	0.0252364161967662	NA	NA	SegRatio=-0.01,AbsMeanSigma=0.16,pvalue=0.0272703931963545,pvalueTTest=0.140737656201616,
chr10	50669458	50669582	ERCC6	ERCC600010	0.173324121565478	2	-0.00746034175053866	2	0.0252364161967662	2	0.0252364161967662	NA	NA	SegRatio=-0.01,AbsMeanSigma=0.16,pvalue=0.0272703931963545,pvalueTTest=0.140737656201616,
chr10	50669545	50669643	ERCC6	ERCC600011	-0.0055445273068994	2	-0.00746034175053866	2	0.0252364161967662	2	0.0252364161967662	NA	NA	SegRatio=-0.01,AbsMeanSigma=0.16,pvalue=0.0272703931963545,pvalueTTest=0.140737656201616,
chr10	50678205	50678295	ERCC6	ERCC600012	-1.04960277636463	2	-0.00746034175053866	2	0.0252364161967662	2	0.0252364161967662	q-value=5.62196300894384e-08, copies=0.5	NA	SegRatio=-0.01,AbsMeanSigma=0.16,pvalue=0.0272703931963545,pvalueTTest=0.140737656201616,
chr10	50678273	50678369	ERCC6	ERCC600013	0.15790189451758	2	-0.00746034175053866	2	0.0252364161967662	2	0.0252364161967662	NA	NA	SegRatio=-0.01,AbsMeanSigma=0.16,pvalue=0.0272703931963545,pvalueTTest=0.140737656201616,
chr10	50678314	50678428	ERCC6	ERCC600014	-0.198731461225762	2	-0.00746034175053866	2	0.0252364161967662	2	0.0252364161967662	NA	NA	SegRatio=-0.01,AbsMeanSigma=0.16,pvalue=0.0272703931963545,pvalueTTest=0.140737656201616,
chr10	50678389	50678505	ERCC6	ERCC600015	-0.143977402335153	2	-0.00746034175053866	2	0.0252364161967662	2	0.0252364161967662	NA	NA	SegRatio=-0.01,AbsMeanSigma=0.16,pvalue=0.0272703931963545,pvalueTTest=0.140737656201616,
chr10	50678444	50678559	ERCC6	ERCC600016	-0.495083956054918	2	-0.00746034175053866	2	0.0252364161967662	2	0.0252364161967662	NA	NA	SegRatio=-0.01,AbsMeanSigma=0.16,pvalue=0.0272703931963545,pvalueTTest=0.140737656201616,
chr10	50678545	50678657	ERCC6	ERCC600017	-0.179368368001277	2	-0.00746034175053866	2	0.0252364161967662	2	0.0252364161967662	NA	NA	SegRatio=-0.01,AbsMeanSigma=0.16,pvalue=0.0272703931963545,pvalueTTest=0.140737656201616,
chr10	50678654	50678766	ERCC6	ERCC600018	-0.386610394238089	2	-0.00746034175053866	2	0.0252364161967662	2	0.0252364161967662	NA	NA	SegRatio=-0.01,AbsMeanSigma=0.16,pvalue=0.0272703931963545,pvalueTTest=0.140737656201616,
chr10	50678758	50678871	ERCC6	ERCC600019	-0.172174232831201	2	-0.00746034175053866	2	0.0252364161967662	2	0.0252364161967662	NA	NA	SegRatio=-0.01,AbsMeanSigma=0.16,pvalue=0.0272703931963545,pvalueTTest=0.140737656201616,
chr10	50678806	50678919	ERCC6	ERCC600020	0.0625107970859824	2	-0.00746034175053866	2	0.0252364161967662	2	0.0252364161967662	NA	NA	SegRatio=-0.01,AbsMeanSigma=0.16,pvalue=0.0272703931963545,pvalueTTest=0.140737656201616,
chr10	50678917	50679036	ERCC6	ERCC600021	0.111844970163737	2	-0.00746034175053866	2	0.0252364161967662	2	0.0252364161967662	NA	NA	SegRatio=-0.01,AbsMeanSigma=0.16,pvalue=0.0272703931963545,pvalueTTest=0.140737656201616,
chr10	50678993	50679081	ERCC6	ERCC600022	0.480515381115777	2	-0.00746034175053866	2	0.0252364161967662	2	0.0252364161967662	NA	NA	SegRatio=-0.01,AbsMeanSigma=0.16,pvalue=0.0272703931963545,pvalueTTest=0.140737656201616,
chr10	50679049	50679121	ERCC6	ERCC600023	-0.241452329232677	2	-0.00746034175053866	2	0.0252364161967662	2	0.0252364161967662	NA	NA	SegRatio=-0.01,AbsMeanSigma=0.16,pvalue=0.0272703931963545,pvalueTTest=0.140737656201616,
chr10	50679099	50679181	ERCC6	ERCC600024	-0.175309283696067	2	-0.00746034175053866	2	0.0252364161967662	2	0.0252364161967662	NA	NA	SegRatio=-0.01,AbsMeanSigma=0.16,pvalue=0.0272703931963545,pvalueTTest=0.140737656201616,
chr10	50679146	50679260	ERCC6	ERCC600025	-0.24331837398248	2	-0.00746034175053866	2	0.0252364161967662	2	0.0252364161967662	NA	NA	SegRatio=-0.01,AbsMeanSigma=0.16,pvalue=0.0272703931963545,pvalueTTest=0.140737656201616,
chr10	50680383	50680479	ERCC6	ERCC600026	0.137695317522281	2	-0.00746034175053866	2	0.0252364161967662	2	0.0252364161967662	NA	NA	SegRatio=-0.01,AbsMeanSigma=0.16,pvalue=0.0272703931963545,pvalueTTest=0.140737656201616,
chr10	50680479	50680596	ERCC6	ERCC600027	-0.0720385340093226	2	-0.00746034175053866	2	0.0252364161967662	2	0.0252364161967662	NA	NA	SegRatio=-0.01,AbsMeanSigma=0.16,pvalue=0.0272703931963545,pvalueTTest=0.140737656201616,
chr10	50680881	50680985	ERCC6	ERCC600028	0.023451566671802	2	-0.00746034175053866	2	0.0252364161967662	2	0.0252364161967662	NA	NA	SegRatio=-0.01,AbsMeanSigma=0.16,pvalue=0.0272703931963545,pvalueTTest=0.140737656201616,
chr10	50680982	50681087	ERCC6	ERCC600029	0.0346901459719018	2	-0.00746034175053866	2	0.0252364161967662	2	0.0252364161967662	NA	NA	SegRatio=-0.01,AbsMeanSigma=0.16,pvalue=0.0272703931963545,pvalueTTest=0.140737656201616,
chr10	50681086	50681201	ERCC6	ERCC600030	0.149489006827878	2	-0.00746034175053866	2	0.0252364161967662	2	0.0252364161967662	NA	NA	SegRatio=-0.01,AbsMeanSigma=0.16,pvalue=0.0272703931963545,pvalueTTest=0.140737656201616,
chr10	50681501	50681619	ERCC6	ERCC600031	-0.050965273133345	2	-0.00746034175053866	2	0.0252364161967662	2	0.0252364161967662	NA	NA	SegRatio=-0.01,AbsMeanSigma=0.16,pvalue=0.0272703931963545,pvalueTTest=0.140737656201616,
chr10	50681566	50681679	ERCC6	ERCC600032	-0.0183310586230859	2	-0.00746034175053866	2	0.0252364161967662	2	0.0252364161967662	NA	NA	SegRatio=-0.01,AbsMeanSigma=0.16,pvalue=0.0272703931963545,pvalueTTest=0.140737656201616,
chr10	50682035	50682125	ERCC6	ERCC600033	0.00653158724878129	2	-0.00746034175053866	2	0.0252364161967662	2	0.0252364161967662	NA	NA	SegRatio=-0.01,AbsMeanSigma=0.16,pvalue=0.0272703931963545,pvalueTTest=0.140737656201616,
chr10	50682101	50682214	ERCC6	ERCC600034	-0.00700454582804042	2	-0.00746034175053866	2	0.0252364161967662	2	0.0252364161967662	NA	NA	SegRatio=-0.01,AbsMeanSigma=0.16,pvalue=0.0272703931963545,pvalueTTest=0.140737656201616,
chr10	50682215	50682332	ERCC6	ERCC600035	0.00574986356504868	2	-0.00746034175053866	2	0.0252364161967662	2	0.0252364161967662	NA	NA	SegRatio=-0.01,AbsMeanSigma=0.16,pvalue=0.0272703931963545,pvalueTTest=0.140737656201616,
chr10	50684220	50684318	ERCC6	ERCC600036	0.14252915866327	2	-0.00746034175053866	2	0.0252364161967662	2	0.0252364161967662	NA	NA	SegRatio=-0.01,AbsMeanSigma=0.16,pvalue=0.0272703931963545,pvalueTTest=0.140737656201616,
chr10	50684316	50684432	ERCC6	ERCC600037	0.305270925057973	2	-0.00746034175053866	2	0.0252364161967662	2	0.0252364161967662	NA	NA	SegRatio=-0.01,AbsMeanSigma=0.16,pvalue=0.0272703931963545,pvalueTTest=0.140737656201616,
chr10	50686374	50686478	ERCC6	ERCC600038	-0.483337930234067	2	-0.00746034175053866	2	0.0252364161967662	2	0.0252364161967662	NA	NA	SegRatio=-0.01,AbsMeanSigma=0.16,pvalue=0.0272703931963545,pvalueTTest=0.140737656201616,
chr10	50686452	50686563	ERCC6	ERCC600039	-0.061097282184315	2	-0.00746034175053866	2	0.0252364161967662	2	0.0252364161967662	NA	NA	SegRatio=-0.01,AbsMeanSigma=0.16,pvalue=0.0272703931963545,pvalueTTest=0.140737656201616,
chr10	50690672	50690784	ERCC6	ERCC600040	0.0844377165472132	2	-0.00746034175053866	2	0.0252364161967662	2	0.0252364161967662	NA	NA	SegRatio=-0.01,AbsMeanSigma=0.16,pvalue=0.0272703931963545,pvalueTTest=0.140737656201616,
chr10	50690741	50690849	ERCC6	ERCC600041	0.0746840058090268	2	-0.00746034175053866	2	0.0252364161967662	2	0.0252364161967662	NA	NA	SegRatio=-0.01,AbsMeanSigma=0.16,pvalue=0.0272703931963545,pvalueTTest=0.140737656201616,
chr10	50690800	50690908	ERCC6	ERCC600042	0.00958236196659327	2	-0.00746034175053866	2	0.0252364161967662	2	0.0252364161967662	NA	NA	SegRatio=-0.01,AbsMeanSigma=0.16,pvalue=0.0272703931963545,pvalueTTest=0.140737656201616,
chr10	50690900	50691017	ERCC6	ERCC600043	NA	2	-0.00746034175053866	2	0.0252364161967662	2	0.0252364161967662	NA	NA	SegRatio=-0.01,AbsMeanSigma=0.16,pvalue=0.0272703931963545,pvalueTTest=0.140737656201616,
chr10	50691306	50691422	ERCC6	ERCC600044	0.0736728169685459	2	-0.00746034175053866	2	0.0252364161967662	2	0.0252364161967662	NA	NA	SegRatio=-0.01,AbsMeanSigma=0.16,pvalue=0.0272703931963545,pvalueTTest=0.140737656201616,
chr10	50691407	50691525	ERCC6	ERCC600045	0.00749455191760089	2	-0.00746034175053866	2	0.0252364161967662	2	0.0252364161967662	NA	NA	SegRatio=-0.01,AbsMeanSigma=0.16,pvalue=0.0272703931963545,pvalueTTest=0.140737656201616,
chr10	50691499	50691612	ERCC6	ERCC600046	0.219502419957968	2	-0.00746034175053866	2	0.0252364161967662	2	0.0252364161967662	NA	NA	SegRatio=-0.01,AbsMeanSigma=0.16,pvalue=0.0272703931963545,pvalueTTest=0.140737656201616,
chr10	50701133	50701250	ERCC6	ERCC600047	-0.307393770499062	2	-0.00746034175053866	2	0.0252364161967662	2	0.0252364161967662	NA	NA	SegRatio=-0.01,AbsMeanSigma=0.16,pvalue=0.0272703931963545,pvalueTTest=0.140737656201616,
chr10	50701208	50701323	ERCC6	ERCC600048	0.00534379712847766	2	-0.00746034175053866	2	0.0252364161967662	2	0.0252364161967662	NA	NA	SegRatio=-0.01,AbsMeanSigma=0.16,pvalue=0.0272703931963545,pvalueTTest=0.140737656201616,
chr10	50708529	50708636	ERCC6	ERCC600049	-0.280239232598454	2	-0.00746034175053866	2	0.0252364161967662	2	0.0252364161967662	NA	NA	SegRatio=-0.01,AbsMeanSigma=0.16,pvalue=0.0272703931963545,pvalueTTest=0.140737656201616,
chr10	50708636	50708751	ERCC6	ERCC600050	0.201779012928297	2	-0.00746034175053866	2	0.0252364161967662	2	0.0252364161967662	NA	NA	SegRatio=-0.01,AbsMeanSigma=0.16,pvalue=0.0272703931963545,pvalueTTest=0.140737656201616,
chr10	50708748	50708864	ERCC6	ERCC600051	-0.00371494336313027	2	-0.00746034175053866	2	0.0252364161967662	2	0.0252364161967662	NA	NA	SegRatio=-0.01,AbsMeanSigma=0.16,pvalue=0.0272703931963545,pvalueTTest=0.140737656201616,
chr10	50713909	50714025	ERCC6	ERCC600052	-0.226494855303604	2	-0.00746034175053866	2	0.0252364161967662	2	0.0252364161967662	NA	NA	SegRatio=-0.01,AbsMeanSigma=0.16,pvalue=0.0272703931963545,pvalueTTest=0.140737656201616,
chr10	50714026	50714144	ERCC6	ERCC600053	-0.0804501410777084	2	-0.00746034175053866	2	0.0252364161967662	2	0.0252364161967662	NA	NA	SegRatio=-0.01,AbsMeanSigma=0.16,pvalue=0.0272703931963545,pvalueTTest=0.140737656201616,
chr10	50723337	50723450	ERCC6	ERCC600054	-0.245557636886574	2	-0.00746034175053866	2	0.0252364161967662	2	0.0252364161967662	NA	NA	SegRatio=-0.01,AbsMeanSigma=0.16,pvalue=0.0272703931963545,pvalueTTest=0.140737656201616,
chr10	50723411	50723526	ERCC6	ERCC600055	-0.0335812393565952	2	-0.00746034175053866	2	0.0252364161967662	2	0.0252364161967662	NA	NA	SegRatio=-0.01,AbsMeanSigma=0.16,pvalue=0.0272703931963545,pvalueTTest=0.140737656201616,
chr10	50723473	50723589	ERCC6	ERCC600056	-0.00256184147106535	2	-0.00746034175053866	2	0.0252364161967662	2	0.0252364161967662	NA	NA	SegRatio=-0.01,AbsMeanSigma=0.16,pvalue=0.0272703931963545,pvalueTTest=0.140737656201616,
chr10	50723581	50723699	ERCC6	ERCC600057	-0.0312907744163044	2	-0.00746034175053866	2	0.0252364161967662	2	0.0252364161967662	NA	NA	SegRatio=-0.01,AbsMeanSigma=0.16,pvalue=0.0272703931963545,pvalueTTest=0.140737656201616,
chr10	50723696	50723807	ERCC6	ERCC600058	-0.050621958252404	2	-0.00746034175053866	2	0.0252364161967662	2	0.0252364161967662	NA	NA	SegRatio=-0.01,AbsMeanSigma=0.16,pvalue=0.0272703931963545,pvalueTTest=0.140737656201616,
chr10	50723798	50723907	ERCC6	ERCC600059	-0.525113802914568	2	-0.00746034175053866	2	0.0252364161967662	2	0.0252364161967662	NA	NA	SegRatio=-0.01,AbsMeanSigma=0.16,pvalue=0.0272703931963545,pvalueTTest=0.140737656201616,
chr10	50723868	50723955	ERCC6	ERCC600060	0.127107016090183	2	-0.00746034175053866	2	0.0252364161967662	2	0.0252364161967662	NA	NA	SegRatio=-0.01,AbsMeanSigma=0.16,pvalue=0.0272703931963545,pvalueTTest=0.140737656201616,
chr10	50723929	50724036	ERCC6	ERCC600061	-0.162089270953573	2	-0.00746034175053866	2	0.0252364161967662	2	0.0252364161967662	NA	NA	SegRatio=-0.01,AbsMeanSigma=0.16,pvalue=0.0272703931963545,pvalueTTest=0.140737656201616,
chr10	50724034	50724144	ERCC6	ERCC600062	0.0956711772312762	2	-0.00746034175053866	2	0.0252364161967662	2	0.0252364161967662	NA	NA	SegRatio=-0.01,AbsMeanSigma=0.16,pvalue=0.0272703931963545,pvalueTTest=0.140737656201616,
chr10	50724128	50724239	ERCC6	ERCC600063	-0.127555617083217	2	-0.00746034175053866	2	0.0252364161967662	2	0.0252364161967662	NA	NA	SegRatio=-0.01,AbsMeanSigma=0.16,pvalue=0.0272703931963545,pvalueTTest=0.140737656201616,
chr10	50724240	50724355	ERCC6	ERCC600064	0.153232021695644	2	-0.00746034175053866	2	0.0252364161967662	2	0.0252364161967662	NA	NA	SegRatio=-0.01,AbsMeanSigma=0.16,pvalue=0.0272703931963545,pvalueTTest=0.140737656201616,
chr10	50724291	50724407	ERCC6	ERCC600065	-0.0526672007769319	2	-0.00746034175053866	2	0.0252364161967662	2	0.0252364161967662	NA	NA	SegRatio=-0.01,AbsMeanSigma=0.16,pvalue=0.0272703931963545,pvalueTTest=0.140737656201616,
chr10	50724408	50724520	ERCC6	ERCC600066	-0.293914621774992	2	-0.00746034175053866	2	0.0252364161967662	2	0.0252364161967662	NA	NA	SegRatio=-0.01,AbsMeanSigma=0.16,pvalue=0.0272703931963545,pvalueTTest=0.140737656201616,
chr10	50724481	50724566	ERCC6	ERCC600067	-0.378405299426554	2	-0.00746034175053866	2	0.0252364161967662	2	0.0252364161967662	NA	NA	SegRatio=-0.01,AbsMeanSigma=0.16,pvalue=0.0272703931963545,pvalueTTest=0.140737656201616,
chr10	50724566	50724683	ERCC6	ERCC600068	-0.0239940622321939	2	-0.00746034175053866	2	0.0252364161967662	2	0.0252364161967662	NA	NA	SegRatio=-0.01,AbsMeanSigma=0.16,pvalue=0.0272703931963545,pvalueTTest=0.140737656201616,
chr10	50724644	50724749	ERCC6	ERCC600069	0.0407430054722851	2	-0.00746034175053866	2	0.0252364161967662	2	0.0252364161967662	NA	NA	SegRatio=-0.01,AbsMeanSigma=0.16,pvalue=0.0272703931963545,pvalueTTest=0.140737656201616,
chr10	50724750	50724865	ERCC6	ERCC600070	0.045998412027365	2	-0.00746034175053866	2	0.0252364161967662	2	0.0252364161967662	NA	NA	SegRatio=-0.01,AbsMeanSigma=0.16,pvalue=0.0272703931963545,pvalueTTest=0.140737656201616,
chr10	50724791	50724906	ERCC6	ERCC600071	-0.00799764153162286	2	-0.00746034175053866	2	0.0252364161967662	2	0.0252364161967662	NA	NA	SegRatio=-0.01,AbsMeanSigma=0.16,pvalue=0.0272703931963545,pvalueTTest=0.140737656201616,
chr10	50724889	50724999	ERCC6	ERCC600072	-0.292764873048508	2	-0.00746034175053866	2	0.0252364161967662	2	0.0252364161967662	NA	NA	SegRatio=-0.01,AbsMeanSigma=0.16,pvalue=0.0272703931963545,pvalueTTest=0.140737656201616,
chr10	50724994	50725105	ERCC6	ERCC600073	-0.147370988124698	2	-0.00746034175053866	2	0.0252364161967662	2	0.0252364161967662	NA	NA	SegRatio=-0.01,AbsMeanSigma=0.16,pvalue=0.0272703931963545,pvalueTTest=0.140737656201616,
chr10	50725031	50725142	ERCC6	ERCC600074	-0.0733950474656103	2	-0.00746034175053866	2	0.0252364161967662	2	0.0252364161967662	NA	NA	SegRatio=-0.01,AbsMeanSigma=0.16,pvalue=0.0272703931963545,pvalueTTest=0.140737656201616,
chr10	50725131	50725243	ERCC6	ERCC600075	-0.325157051357183	2	-0.00746034175053866	2	0.0252364161967662	2	0.0252364161967662	NA	NA	SegRatio=-0.01,AbsMeanSigma=0.16,pvalue=0.0272703931963545,pvalueTTest=0.140737656201616,
chr10	50732042	50732159	ERCC6	ERCC600076	-0.0409679232817337	2	-0.00746034175053866	2	0.0252364161967662	2	0.0252364161967662	NA	NA	SegRatio=-0.01,AbsMeanSigma=0.16,pvalue=0.0272703931963545,pvalueTTest=0.140737656201616,
chr10	50732107	50732222	ERCC6	ERCC600077	-0.167692488278411	2	-0.00746034175053866	2	0.0252364161967662	2	0.0252364161967662	NA	NA	SegRatio=-0.01,AbsMeanSigma=0.16,pvalue=0.0272703931963545,pvalueTTest=0.140737656201616,
chr10	50732219	50732313	ERCC6	ERCC600078	-0.878472404127654	2	-0.00746034175053866	2	0.0252364161967662	2	0.0252364161967662	q-value=0.000214331601524014, copies=1	NA	SegRatio=-0.01,AbsMeanSigma=0.16,pvalue=0.0272703931963545,pvalueTTest=0.140737656201616,
chr10	50732292	50732398	ERCC6	ERCC600079	-0.10036449853543	2	-0.00746034175053866	2	0.0252364161967662	2	0.0252364161967662	NA	NA	SegRatio=-0.01,AbsMeanSigma=0.16,pvalue=0.0272703931963545,pvalueTTest=0.140737656201616,
chr10	50732374	50732466	ERCC6	ERCC600080	0.155333482763022	2	-0.00746034175053866	2	0.0252364161967662	2	0.0252364161967662	NA	NA	SegRatio=-0.01,AbsMeanSigma=0.16,pvalue=0.0272703931963545,pvalueTTest=0.140737656201616,
chr10	50732467	50732577	ERCC6	ERCC600081	0.0516202475719773	2	-0.00746034175053866	2	0.0252364161967662	2	0.0252364161967662	NA	NA	SegRatio=-0.01,AbsMeanSigma=0.16,pvalue=0.0272703931963545,pvalueTTest=0.140737656201616,
chr10	50732536	50732653	ERCC6	ERCC600082	0.119285175398389	2	-0.00746034175053866	2	0.0252364161967662	2	0.0252364161967662	NA	NA	SegRatio=-0.01,AbsMeanSigma=0.16,pvalue=0.0272703931963545,pvalueTTest=0.140737656201616,
chr10	50732614	50732727	ERCC6	ERCC600083	-0.185828598010293	2	-0.00746034175053866	2	0.0252364161967662	2	0.0252364161967662	NA	NA	SegRatio=-0.01,AbsMeanSigma=0.16,pvalue=0.0272703931963545,pvalueTTest=0.140737656201616,
chr10	50732675	50732794	ERCC6	ERCC600084	0.124776650760127	2	-0.00746034175053866	2	0.0252364161967662	2	0.0252364161967662	NA	NA	SegRatio=-0.01,AbsMeanSigma=0.16,pvalue=0.0272703931963545,pvalueTTest=0.140737656201616,
chr10	50732767	50732882	ERCC6	ERCC600085	0.191123694038852	2	-0.00746034175053866	2	0.0252364161967662	2	0.0252364161967662	NA	NA	SegRatio=-0.01,AbsMeanSigma=0.16,pvalue=0.0272703931963545,pvalueTTest=0.140737656201616,
chr10	50736410	50736527	ERCC6	ERCC600086	0.159451590568278	2	-0.00746034175053866	2	0.0252364161967662	2	0.0252364161967662	NA	NA	SegRatio=-0.01,AbsMeanSigma=0.16,pvalue=0.0272703931963545,pvalueTTest=0.140737656201616,
chr10	50736495	50736599	ERCC6	ERCC600087	0.00670834038027985	2	-0.00746034175053866	2	0.0252364161967662	2	0.0252364161967662	NA	NA	SegRatio=-0.01,AbsMeanSigma=0.16,pvalue=0.0272703931963545,pvalueTTest=0.140737656201616,
chr10	50738723	50738832	ERCC6	ERCC600088	NA	2	-0.00746034175053866	2	0.0252364161967662	2	0.0252364161967662	NA	NA	SegRatio=-0.01,AbsMeanSigma=0.16,pvalue=0.0272703931963545,pvalueTTest=0.140737656201616,
chr10	50738801	50738904	ERCC6	ERCC600089	0.0805395137138627	2	-0.00746034175053866	2	0.0252364161967662	2	0.0252364161967662	NA	NA	SegRatio=-0.01,AbsMeanSigma=0.16,pvalue=0.0272703931963545,pvalueTTest=0.140737656201616,
chr10	50738889	50739001	ERCC6	ERCC600090	NA	2	-0.00746034175053866	2	0.0252364161967662	2	0.0252364161967662	NA	NA	SegRatio=-0.01,AbsMeanSigma=0.16,pvalue=0.0272703931963545,pvalueTTest=0.140737656201616,
chr10	50740548	50740664	ERCC6	ERCC600091	0.0616420459232133	2	-0.00746034175053866	2	0.0252364161967662	2	0.0252364161967662	NA	NA	SegRatio=-0.01,AbsMeanSigma=0.16,pvalue=0.0272703931963545,pvalueTTest=0.140737656201616,
chr10	50740620	50740710	ERCC6	ERCC600092	-0.292048557412822	2	-0.00746034175053866	2	0.0252364161967662	2	0.0252364161967662	NA	NA	SegRatio=-0.01,AbsMeanSigma=0.16,pvalue=0.0272703931963545,pvalueTTest=0.140737656201616,
chr10	50740669	50740775	ERCC6	ERCC600093	0.319060572086393	2	-0.00746034175053866	2	0.0252364161967662	2	0.0252364161967662	NA	NA	SegRatio=-0.01,AbsMeanSigma=0.16,pvalue=0.0272703931963545,pvalueTTest=0.140737656201616,
chr10	50740742	50740862	ERCC6	ERCC600094	-0.432847543324449	2	-0.00746034175053866	2	0.0252364161967662	2	0.0252364161967662	NA	NA	SegRatio=-0.01,AbsMeanSigma=0.16,pvalue=0.0272703931963545,pvalueTTest=0.140737656201616,
chr10	50740788	50740900	ERCC6	ERCC600095	-0.10928114172085	2	-0.00746034175053866	2	0.0252364161967662	2	0.0252364161967662	NA	NA	SegRatio=-0.01,AbsMeanSigma=0.16,pvalue=0.0272703931963545,pvalueTTest=0.140737656201616,
chr10	50740873	50740991	ERCC6	ERCC600096	-0.0747961647541578	2	-0.00746034175053866	2	0.0252364161967662	2	0.0252364161967662	NA	NA	SegRatio=-0.01,AbsMeanSigma=0.16,pvalue=0.0272703931963545,pvalueTTest=0.140737656201616,
chr10	50740988	50741100	ERCC6	ERCC600097	0.0995740090394553	2	-0.00746034175053866	2	0.0252364161967662	2	0.0252364161967662	NA	NA	SegRatio=-0.01,AbsMeanSigma=0.16,pvalue=0.0272703931963545,pvalueTTest=0.140737656201616,
chr10	69881165	69881280	MYPN	MYPN00001	-0.08149999238739	2	-0.00746034175053866	2	0.172140320733298	2	0.172140320733298	NA	NA	SegRatio=-0.01,AbsMeanSigma=0.16,pvalue=0.0272703931963545,pvalueTTest=0.140737656201616,
chr10	69881275	69881388	MYPN	MYPN00002	-0.0408048744076836	2	-0.00746034175053866	2	0.172140320733298	2	0.172140320733298	NA	NA	SegRatio=-0.01,AbsMeanSigma=0.16,pvalue=0.0272703931963545,pvalueTTest=0.140737656201616,
chr10	69881389	69881502	MYPN	MYPN00003	-0.0969551360023555	2	-0.00746034175053866	2	0.172140320733298	2	0.172140320733298	NA	NA	SegRatio=-0.01,AbsMeanSigma=0.16,pvalue=0.0272703931963545,pvalueTTest=0.140737656201616,
chr10	69881500	69881616	MYPN	MYPN00004	-0.385709198745212	2	-0.00746034175053866	2	0.172140320733298	2	0.172140320733298	NA	NA	SegRatio=-0.01,AbsMeanSigma=0.16,pvalue=0.0272703931963545,pvalueTTest=0.140737656201616,
chr10	69881588	69881706	MYPN	MYPN00005	0.00690114806612075	2	-0.00746034175053866	2	0.172140320733298	2	0.172140320733298	NA	NA	SegRatio=-0.01,AbsMeanSigma=0.16,pvalue=0.0272703931963545,pvalueTTest=0.140737656201616,
chr10	69881701	69881820	MYPN	MYPN00006	0.0694180795994664	2	-0.00746034175053866	2	0.172140320733298	2	0.172140320733298	NA	NA	SegRatio=-0.01,AbsMeanSigma=0.16,pvalue=0.0272703931963545,pvalueTTest=0.140737656201616,
chr10	69881817	69881934	MYPN	MYPN00007	0.202035805795723	2	-0.00746034175053866	2	0.172140320733298	2	0.172140320733298	NA	NA	SegRatio=-0.01,AbsMeanSigma=0.16,pvalue=0.0272703931963545,pvalueTTest=0.140737656201616,
chr10	69881863	69881977	MYPN	MYPN00008	-0.148545326445994	2	-0.00746034175053866	2	0.172140320733298	2	0.172140320733298	NA	NA	SegRatio=-0.01,AbsMeanSigma=0.16,pvalue=0.0272703931963545,pvalueTTest=0.140737656201616,
chr10	69881972	69882076	MYPN	MYPN00009	0.0925831102095018	2	-0.00746034175053866	2	0.172140320733298	2	0.172140320733298	NA	NA	SegRatio=-0.01,AbsMeanSigma=0.16,pvalue=0.0272703931963545,pvalueTTest=0.140737656201616,
chr10	69882069	69882165	MYPN	MYPN00010	-0.0540775337226856	2	-0.00746034175053866	2	0.172140320733298	2	0.172140320733298	NA	NA	SegRatio=-0.01,AbsMeanSigma=0.16,pvalue=0.0272703931963545,pvalueTTest=0.140737656201616,
chr10	69896387	69896490	MYPN	MYPN00011	-0.0441021518488558	2	-0.00746034175053866	2	0.172140320733298	2	0.172140320733298	NA	NA	SegRatio=-0.01,AbsMeanSigma=0.16,pvalue=0.0272703931963545,pvalueTTest=0.140737656201616,
chr10	69896491	69896600	MYPN	MYPN00012	NA	2	-0.00746034175053866	2	0.172140320733298	2	0.172140320733298	NA	NA	SegRatio=-0.01,AbsMeanSigma=0.16,pvalue=0.0272703931963545,pvalueTTest=0.140737656201616,
chr10	69902665	69902780	MYPN	MYPN00013	-0.0419745439871014	2	-0.00746034175053866	2	0.172140320733298	2	0.172140320733298	NA	NA	SegRatio=-0.01,AbsMeanSigma=0.16,pvalue=0.0272703931963545,pvalueTTest=0.140737656201616,
chr10	69902751	69902881	MYPN	MYPN00014.MYPN00015	0.228212127197055	2	-0.00746034175053866	2	0.172140320733298	2	0.172140320733298	NA	NA	SegRatio=-0.01,AbsMeanSigma=0.16,pvalue=0.0272703931963545,pvalueTTest=0.140737656201616,
chr10	69902859	69902975	MYPN	MYPN00016	NA	2	-0.00746034175053866	2	0.172140320733298	2	0.172140320733298	NA	NA	SegRatio=-0.01,AbsMeanSigma=0.16,pvalue=0.0272703931963545,pvalueTTest=0.140737656201616,
chr10	69905187	69905299	MYPN	MYPN00017	-0.0388150120250156	2	-0.00746034175053866	2	0.172140320733298	2	0.172140320733298	NA	NA	SegRatio=-0.01,AbsMeanSigma=0.16,pvalue=0.0272703931963545,pvalueTTest=0.140737656201616,
chr10	69905268	69905363	MYPN	MYPN00018	0.0624752846138822	2	-0.00746034175053866	2	0.172140320733298	2	0.172140320733298	NA	NA	SegRatio=-0.01,AbsMeanSigma=0.16,pvalue=0.0272703931963545,pvalueTTest=0.140737656201616,
chr10	69908030	69908143	MYPN	MYPN00019	-0.0533712172778785	2	-0.00746034175053866	2	0.172140320733298	2	0.172140320733298	NA	NA	SegRatio=-0.01,AbsMeanSigma=0.16,pvalue=0.0272703931963545,pvalueTTest=0.140737656201616,
chr10	69908128	69908220	MYPN	MYPN00020	-0.244567008082489	2	-0.00746034175053866	2	0.172140320733298	2	0.172140320733298	NA	NA	SegRatio=-0.01,AbsMeanSigma=0.16,pvalue=0.0272703931963545,pvalueTTest=0.140737656201616,
chr10	69908173	69908287	MYPN	MYPN00021	NA	2	-0.00746034175053866	2	0.172140320733298	2	0.172140320733298	NA	NA	SegRatio=-0.01,AbsMeanSigma=0.16,pvalue=0.0272703931963545,pvalueTTest=0.140737656201616,
chr10	69909747	69909849	MYPN	MYPN00022	-0.0692883435678967	2	-0.00746034175053866	2	0.172140320733298	2	0.172140320733298	NA	NA	SegRatio=-0.01,AbsMeanSigma=0.16,pvalue=0.0272703931963545,pvalueTTest=0.140737656201616,
chr10	69909844	69909959	MYPN	MYPN00023	0.261177578080591	2	-0.00746034175053866	2	0.172140320733298	2	0.172140320733298	NA	NA	SegRatio=-0.01,AbsMeanSigma=0.16,pvalue=0.0272703931963545,pvalueTTest=0.140737656201616,
chr10	69918194	69918307	MYPN	MYPN00024	-0.00436341775241684	2	-0.00746034175053866	2	0.172140320733298	2	0.172140320733298	NA	NA	SegRatio=-0.01,AbsMeanSigma=0.16,pvalue=0.0272703931963545,pvalueTTest=0.140737656201616,
chr10	69918265	69918358	MYPN	MYPN00025	NA	2	-0.00746034175053866	2	0.172140320733298	2	0.172140320733298	NA	NA	SegRatio=-0.01,AbsMeanSigma=0.16,pvalue=0.0272703931963545,pvalueTTest=0.140737656201616,
chr10	69921391	69921501	MYPN	MYPN00026	-0.10395470413953	2	-0.00746034175053866	2	0.172140320733298	2	0.172140320733298	NA	NA	SegRatio=-0.01,AbsMeanSigma=0.16,pvalue=0.0272703931963545,pvalueTTest=0.140737656201616,
chr10	69921464	69921567	MYPN	MYPN00027	NA	2	-0.00746034175053866	2	0.172140320733298	2	0.172140320733298	NA	NA	SegRatio=-0.01,AbsMeanSigma=0.16,pvalue=0.0272703931963545,pvalueTTest=0.140737656201616,
chr10	69925436	69925545	MYPN	MYPN00028	-0.0846944150156368	2	-0.00746034175053866	2	0.172140320733298	2	0.172140320733298	NA	NA	SegRatio=-0.01,AbsMeanSigma=0.16,pvalue=0.0272703931963545,pvalueTTest=0.140737656201616,
chr10	69925504	69925610	MYPN	MYPN00029	0.0573826941527798	2	-0.00746034175053866	2	0.172140320733298	2	0.172140320733298	NA	NA	SegRatio=-0.01,AbsMeanSigma=0.16,pvalue=0.0272703931963545,pvalueTTest=0.140737656201616,
chr10	69925964	69926078	MYPN	MYPN00030	0.498118297903262	2	-0.00746034175053866	2	0.172140320733298	2	0.172140320733298	NA	NA	SegRatio=-0.01,AbsMeanSigma=0.16,pvalue=0.0272703931963545,pvalueTTest=0.140737656201616,
chr10	69926073	69926191	MYPN	MYPN00031	0.0327977697898417	2	-0.00746034175053866	2	0.172140320733298	2	0.172140320733298	NA	NA	SegRatio=-0.01,AbsMeanSigma=0.16,pvalue=0.0272703931963545,pvalueTTest=0.140737656201616,
chr10	69926164	69926272	MYPN	MYPN00032	-0.203493343083935	2	-0.00746034175053866	2	0.172140320733298	2	0.172140320733298	NA	NA	SegRatio=-0.01,AbsMeanSigma=0.16,pvalue=0.0272703931963545,pvalueTTest=0.140737656201616,
chr10	69926253	69926336	MYPN	MYPN00033	0.184418662747265	2	-0.00746034175053866	2	0.172140320733298	2	0.172140320733298	NA	NA	SegRatio=-0.01,AbsMeanSigma=0.16,pvalue=0.0272703931963545,pvalueTTest=0.140737656201616,
chr10	69926284	69926403	MYPN	MYPN00034	0.318474726974498	2	-0.00746034175053866	2	0.172140320733298	2	0.172140320733298	NA	NA	SegRatio=-0.01,AbsMeanSigma=0.16,pvalue=0.0272703931963545,pvalueTTest=0.140737656201616,
chr10	69926381	69926494	MYPN	MYPN00035	0.194506308013541	2	-0.00746034175053866	2	0.172140320733298	2	0.172140320733298	NA	NA	SegRatio=-0.01,AbsMeanSigma=0.16,pvalue=0.0272703931963545,pvalueTTest=0.140737656201616,
chr10	69933785	69933901	MYPN	MYPN00036	-0.0606847651334601	2	-0.00746034175053866	2	0.172140320733298	2	0.172140320733298	NA	NA	SegRatio=-0.01,AbsMeanSigma=0.16,pvalue=0.0272703931963545,pvalueTTest=0.140737656201616,
chr10	69933874	69933985	MYPN	MYPN00037	-0.184669128279654	2	-0.00746034175053866	2	0.172140320733298	2	0.172140320733298	NA	NA	SegRatio=-0.01,AbsMeanSigma=0.16,pvalue=0.0272703931963545,pvalueTTest=0.140737656201616,
chr10	69933982	69934091	MYPN	MYPN00038	-0.00746034175053866	2	-0.00746034175053866	2	0.172140320733298	2	0.172140320733298	NA	NA	SegRatio=-0.01,AbsMeanSigma=0.16,pvalue=0.0272703931963545,pvalueTTest=0.140737656201616,
chr10	69934088	69934185	MYPN	MYPN00039	0.248212632014229	2	-0.00746034175053866	2	0.172140320733298	2	0.172140320733298	NA	NA	SegRatio=-0.01,AbsMeanSigma=0.16,pvalue=0.0272703931963545,pvalueTTest=0.140737656201616,
chr10	69934184	69934304	MYPN	MYPN00040	0.121223006237792	2	-0.00746034175053866	2	0.172140320733298	2	0.172140320733298	NA	NA	SegRatio=-0.01,AbsMeanSigma=0.16,pvalue=0.0272703931963545,pvalueTTest=0.140737656201616,
chr10	69934294	69934414	MYPN	MYPN00041	0.167335666483219	2	-0.00746034175053866	2	0.172140320733298	2	0.172140320733298	NA	NA	SegRatio=-0.01,AbsMeanSigma=0.16,pvalue=0.0272703931963545,pvalueTTest=0.140737656201616,
chr10	69934409	69934520	MYPN	MYPN00042	0.393039161731516	2	-0.00746034175053866	2	0.172140320733298	2	0.172140320733298	NA	NA	SegRatio=-0.01,AbsMeanSigma=0.16,pvalue=0.0272703931963545,pvalueTTest=0.140737656201616,
chr10	69935017	69935118	MYPN	MYPN00043	0.170074985306009	2	-0.00746034175053866	2	0.172140320733298	2	0.172140320733298	NA	NA	SegRatio=-0.01,AbsMeanSigma=0.16,pvalue=0.0272703931963545,pvalueTTest=0.140737656201616,
chr10	69935077	69935188	MYPN	MYPN00044	-0.19785259961354	2	-0.00746034175053866	2	0.172140320733298	2	0.172140320733298	NA	NA	SegRatio=-0.01,AbsMeanSigma=0.16,pvalue=0.0272703931963545,pvalueTTest=0.140737656201616,
chr10	69935162	69935278	MYPN	MYPN00045	-0.276296340121207	2	-0.00746034175053866	2	0.172140320733298	2	0.172140320733298	NA	NA	SegRatio=-0.01,AbsMeanSigma=0.16,pvalue=0.0272703931963545,pvalueTTest=0.140737656201616,
chr10	69948620	69948732	MYPN	MYPN00046	0.409101034763771	2	-0.00746034175053866	2	0.172140320733298	2	0.172140320733298	NA	NA	SegRatio=-0.01,AbsMeanSigma=0.16,pvalue=0.0272703931963545,pvalueTTest=0.140737656201616,
chr10	69948723	69948828	MYPN	MYPN00047	0.07964104411339	2	-0.00746034175053866	2	0.172140320733298	2	0.172140320733298	NA	NA	SegRatio=-0.01,AbsMeanSigma=0.16,pvalue=0.0272703931963545,pvalueTTest=0.140737656201616,
chr10	69948819	69948934	MYPN	MYPN00048	-0.0568714618751416	2	-0.00746034175053866	2	0.172140320733298	2	0.172140320733298	NA	NA	SegRatio=-0.01,AbsMeanSigma=0.16,pvalue=0.0272703931963545,pvalueTTest=0.140737656201616,
chr10	69954079	69954192	MYPN	MYPN00049	NA	2	-0.00746034175053866	2	0.172140320733298	2	0.172140320733298	NA	NA	SegRatio=-0.01,AbsMeanSigma=0.16,pvalue=0.0272703931963545,pvalueTTest=0.140737656201616,
chr10	69954191	69954307	MYPN	MYPN00050	0.250383878873474	2	-0.00746034175053866	2	0.172140320733298	2	0.172140320733298	NA	NA	SegRatio=-0.01,AbsMeanSigma=0.16,pvalue=0.0272703931963545,pvalueTTest=0.140737656201616,
chr10	69955121	69955236	MYPN	MYPN00051	-0.0245641582327085	2	-0.00746034175053866	2	0.172140320733298	2	0.172140320733298	NA	NA	SegRatio=-0.01,AbsMeanSigma=0.16,pvalue=0.0272703931963545,pvalueTTest=0.140737656201616,
chr10	69955235	69955347	MYPN	MYPN00052	0.0467537539803232	2	-0.00746034175053866	2	0.172140320733298	2	0.172140320733298	NA	NA	SegRatio=-0.01,AbsMeanSigma=0.16,pvalue=0.0272703931963545,pvalueTTest=0.140737656201616,
chr10	69957041	69957158	MYPN	MYPN00053	-0.0967494091870783	2	-0.00746034175053866	2	0.172140320733298	2	0.172140320733298	NA	NA	SegRatio=-0.01,AbsMeanSigma=0.16,pvalue=0.0272703931963545,pvalueTTest=0.140737656201616,
chr10	69957129	69957248	MYPN	MYPN00054	0.210874221791891	2	-0.00746034175053866	2	0.172140320733298	2	0.172140320733298	NA	NA	SegRatio=-0.01,AbsMeanSigma=0.16,pvalue=0.0272703931963545,pvalueTTest=0.140737656201616,
chr10	69957244	69957376	MYPN	MYPN00055	NA	2	-0.00746034175053866	2	0.172140320733298	2	0.172140320733298	NA	NA	SegRatio=-0.01,AbsMeanSigma=0.16,pvalue=0.0272703931963545,pvalueTTest=0.140737656201616,
chr10	69959085	69959195	MYPN	MYPN00056	-0.0216188519623748	2	-0.00746034175053866	2	0.172140320733298	2	0.172140320733298	NA	NA	SegRatio=-0.01,AbsMeanSigma=0.16,pvalue=0.0272703931963545,pvalueTTest=0.140737656201616,
chr10	69959187	69959301	MYPN	MYPN00057	0.088770524291364	2	-0.00746034175053866	2	0.172140320733298	2	0.172140320733298	NA	NA	SegRatio=-0.01,AbsMeanSigma=0.16,pvalue=0.0272703931963545,pvalueTTest=0.140737656201616,
chr10	69959287	69959403	MYPN	MYPN00058	0.258826353362611	2	-0.00746034175053866	2	0.172140320733298	2	0.172140320733298	NA	NA	SegRatio=-0.01,AbsMeanSigma=0.16,pvalue=0.0272703931963545,pvalueTTest=0.140737656201616,
chr10	69961585	69961698	MYPN	MYPN00059	0.192109599134264	2	-0.00746034175053866	2	0.172140320733298	2	0.172140320733298	NA	NA	SegRatio=-0.01,AbsMeanSigma=0.16,pvalue=0.0272703931963545,pvalueTTest=0.140737656201616,
chr10	69961627	69961735	MYPN	MYPN00060	0.162010190858978	2	-0.00746034175053866	2	0.172140320733298	2	0.172140320733298	NA	NA	SegRatio=-0.01,AbsMeanSigma=0.16,pvalue=0.0272703931963545,pvalueTTest=0.140737656201616,
chr10	69961710	69961823	MYPN	MYPN00061	-0.208762447683881	2	-0.00746034175053866	2	0.172140320733298	2	0.172140320733298	NA	NA	SegRatio=-0.01,AbsMeanSigma=0.16,pvalue=0.0272703931963545,pvalueTTest=0.140737656201616,
chr10	69966486	69966600	MYPN	MYPN00062	0.12297308003763	2	-0.00746034175053866	2	0.172140320733298	2	0.172140320733298	NA	NA	SegRatio=-0.01,AbsMeanSigma=0.16,pvalue=0.0272703931963545,pvalueTTest=0.140737656201616,
chr10	69966567	69966684	MYPN	MYPN00063	-0.147993720677439	2	-0.00746034175053866	2	0.172140320733298	2	0.172140320733298	NA	NA	SegRatio=-0.01,AbsMeanSigma=0.16,pvalue=0.0272703931963545,pvalueTTest=0.140737656201616,
chr10	69970008	69970119	MYPN	MYPN00064	-0.330536297847592	2	-0.00746034175053866	2	0.172140320733298	2	0.172140320733298	NA	NA	SegRatio=-0.01,AbsMeanSigma=0.16,pvalue=0.0272703931963545,pvalueTTest=0.140737656201616,
chr10	69970112	69970228	MYPN	MYPN00065	-0.0591873553193767	2	-0.00746034175053866	2	0.172140320733298	2	0.172140320733298	NA	NA	SegRatio=-0.01,AbsMeanSigma=0.16,pvalue=0.0272703931963545,pvalueTTest=0.140737656201616,
chr10	69970217	69970327	MYPN	MYPN00066	0.045934419660787	2	-0.00746034175053866	2	0.172140320733298	2	0.172140320733298	NA	NA	SegRatio=-0.01,AbsMeanSigma=0.16,pvalue=0.0272703931963545,pvalueTTest=0.140737656201616,
chr10	73577133	73577251	PSAP	PSAP00001	0.651075245869644	2	-0.00746034175053866	2	0.386137972471412	2	0.386137972471412	q-value=0.00399208217941129, copies=4	NA	SegRatio=-0.01,AbsMeanSigma=0.16,pvalue=0.0272703931963545,pvalueTTest=0.140737656201616,
chr10	73577210	73577329	PSAP	PSAP00002	-0.806008475584058	2	-0.00746034175053866	2	0.386137972471412	2	0.386137972471412	q-value=3.18327037669343e-05, copies=1	NA	SegRatio=-0.01,AbsMeanSigma=0.16,pvalue=0.0272703931963545,pvalueTTest=0.140737656201616,
chr10	73578312	73578431	PSAP	PSAP00003	0.541121809066956	2	-0.00746034175053866	2	0.386137972471412	2	0.386137972471412	NA	NA	SegRatio=-0.01,AbsMeanSigma=0.16,pvalue=0.0272703931963545,pvalueTTest=0.140737656201616,
chr10	73578430	73578540	PSAP	PSAP00004	0.0526355447181101	2	-0.00746034175053866	2	0.386137972471412	2	0.386137972471412	NA	NA	SegRatio=-0.01,AbsMeanSigma=0.16,pvalue=0.0272703931963545,pvalueTTest=0.140737656201616,
chr10	73578724	73578842	PSAP	PSAP00005	0.225094559301616	2	-0.00746034175053866	2	0.386137972471412	2	0.386137972471412	NA	NA	SegRatio=-0.01,AbsMeanSigma=0.16,pvalue=0.0272703931963545,pvalueTTest=0.140737656201616,
chr10	73578835	73578952	PSAP	PSAP00006	-0.103619719929622	2	-0.00746034175053866	2	0.386137972471412	2	0.386137972471412	NA	NA	SegRatio=-0.01,AbsMeanSigma=0.16,pvalue=0.0272703931963545,pvalueTTest=0.140737656201616,
chr10	73579183	73579301	PSAP	PSAP00007	0.029522583935149	2	-0.00746034175053866	2	0.386137972471412	2	0.386137972471412	NA	NA	SegRatio=-0.01,AbsMeanSigma=0.16,pvalue=0.0272703931963545,pvalueTTest=0.140737656201616,
chr10	73579268	73579378	PSAP	PSAP00008	-0.0259583823198852	2	-0.00746034175053866	2	0.386137972471412	2	0.386137972471412	NA	NA	SegRatio=-0.01,AbsMeanSigma=0.16,pvalue=0.0272703931963545,pvalueTTest=0.140737656201616,
chr10	73579561	73579661	PSAP	PSAP00009	0.0182939929597659	2	-0.00746034175053866	2	0.386137972471412	2	0.386137972471412	NA	NA	SegRatio=-0.01,AbsMeanSigma=0.16,pvalue=0.0272703931963545,pvalueTTest=0.140737656201616,
chr10	73579636	73579742	PSAP	PSAP00010	-0.088780616408327	2	-0.00746034175053866	2	0.386137972471412	2	0.386137972471412	NA	NA	SegRatio=-0.01,AbsMeanSigma=0.16,pvalue=0.0272703931963545,pvalueTTest=0.140737656201616,
chr10	73579945	73580065	PSAP	PSAP00011	-0.424272689051941	2	-0.00746034175053866	2	0.386137972471412	2	0.386137972471412	q-value=0.00294641824472014, copies=1.5	NA	SegRatio=-0.01,AbsMeanSigma=0.16,pvalue=0.0272703931963545,pvalueTTest=0.140737656201616,
chr10	73580045	73580154	PSAP	PSAP00012	-0.111949596918434	2	-0.00746034175053866	2	0.386137972471412	2	0.386137972471412	NA	NA	SegRatio=-0.01,AbsMeanSigma=0.16,pvalue=0.0272703931963545,pvalueTTest=0.140737656201616,
chr10	73581595	73581715	PSAP	PSAP00013	0.206149631335649	2	-0.00746034175053866	2	0.386137972471412	2	0.386137972471412	NA	NA	SegRatio=-0.01,AbsMeanSigma=0.16,pvalue=0.0272703931963545,pvalueTTest=0.140737656201616,
chr10	73581673	73581778	PSAP	PSAP00014	-0.0481127368675933	2	-0.00746034175053866	2	0.386137972471412	2	0.386137972471412	NA	NA	SegRatio=-0.01,AbsMeanSigma=0.16,pvalue=0.0272703931963545,pvalueTTest=0.140737656201616,
chr10	73581764	73581868	PSAP	PSAP00015	-0.0568427545672648	2	-0.00746034175053866	2	0.386137972471412	2	0.386137972471412	NA	NA	SegRatio=-0.01,AbsMeanSigma=0.16,pvalue=0.0272703931963545,pvalueTTest=0.140737656201616,
chr10	73583620	73583737	PSAP	PSAP00016	0.0726760084875366	2	-0.00746034175053866	2	0.386137972471412	2	0.386137972471412	NA	NA	SegRatio=-0.01,AbsMeanSigma=0.16,pvalue=0.0272703931963545,pvalueTTest=0.140737656201616,
chr10	73585549	73585664	PSAP	PSAP00017	0.139243964722063	2	-0.00746034175053866	2	0.386137972471412	2	0.386137972471412	NA	NA	SegRatio=-0.01,AbsMeanSigma=0.16,pvalue=0.0272703931963545,pvalueTTest=0.140737656201616,
chr10	73585636	73585743	PSAP	PSAP00018	-0.0848634587459406	2	-0.00746034175053866	2	0.386137972471412	2	0.386137972471412	NA	NA	SegRatio=-0.01,AbsMeanSigma=0.16,pvalue=0.0272703931963545,pvalueTTest=0.140737656201616,
chr10	73587698	73587809	PSAP	PSAP00019	0.173611515812191	2	-0.00746034175053866	2	0.386137972471412	2	0.386137972471412	NA	NA	SegRatio=-0.01,AbsMeanSigma=0.16,pvalue=0.0272703931963545,pvalueTTest=0.140737656201616,
chr10	73587774	73587870	PSAP	PSAP00020	-0.0729664646076676	2	-0.00746034175053866	2	0.386137972471412	2	0.386137972471412	NA	NA	SegRatio=-0.01,AbsMeanSigma=0.16,pvalue=0.0272703931963545,pvalueTTest=0.140737656201616,
chr10	73587869	73587971	PSAP	PSAP00021	-0.335630105082371	2	-0.00746034175053866	2	0.386137972471412	2	0.386137972471412	NA	NA	SegRatio=-0.01,AbsMeanSigma=0.16,pvalue=0.0272703931963545,pvalueTTest=0.140737656201616,
chr10	73588599	73588717	PSAP	PSAP00022	-0.355670483775448	2	-0.00746034175053866	2	0.386137972471412	2	0.386137972471412	NA	NA	SegRatio=-0.01,AbsMeanSigma=0.16,pvalue=0.0272703931963545,pvalueTTest=0.140737656201616,
chr10	73588690	73588779	PSAP	PSAP00023	-0.00865053341723057	2	-0.00746034175053866	2	0.386137972471412	2	0.386137972471412	NA	NA	SegRatio=-0.01,AbsMeanSigma=0.16,pvalue=0.0272703931963545,pvalueTTest=0.140737656201616,
chr10	73588776	73588892	PSAP	PSAP00024	-0.143443308203298	2	-0.00746034175053866	2	0.386137972471412	2	0.386137972471412	NA	NA	SegRatio=-0.01,AbsMeanSigma=0.16,pvalue=0.0272703931963545,pvalueTTest=0.140737656201616,
chr10	73590860	73590977	PSAP	PSAP00025	0.173450387708783	2	-0.00746034175053866	2	0.386137972471412	2	0.386137972471412	NA	NA	SegRatio=-0.01,AbsMeanSigma=0.16,pvalue=0.0272703931963545,pvalueTTest=0.140737656201616,
chr10	73590940	73591054	PSAP	PSAP00026	0.0770013709533488	2	-0.00746034175053866	2	0.386137972471412	2	0.386137972471412	NA	NA	SegRatio=-0.01,AbsMeanSigma=0.16,pvalue=0.0272703931963545,pvalueTTest=0.140737656201616,
chr10	73591548	73591662	PSAP	PSAP00027	0.113041383084115	2	-0.00746034175053866	2	0.386137972471412	2	0.386137972471412	NA	NA	SegRatio=-0.01,AbsMeanSigma=0.16,pvalue=0.0272703931963545,pvalueTTest=0.140737656201616,
chr10	73591653	73591764	PSAP	PSAP00028	-0.300926661319437	2	-0.00746034175053866	2	0.386137972471412	2	0.386137972471412	NA	NA	SegRatio=-0.01,AbsMeanSigma=0.16,pvalue=0.0272703931963545,pvalueTTest=0.140737656201616,
chr10	73594079	73594196	PSAP	PSAP00029	-0.449037691895398	2	-0.00746034175053866	2	0.386137972471412	2	0.386137972471412	NA	NA	SegRatio=-0.01,AbsMeanSigma=0.16,pvalue=0.0272703931963545,pvalueTTest=0.140737656201616,
chr10	73594154	73594270	PSAP	PSAP00030	-0.165012036957469	2	-0.00746034175053866	2	0.386137972471412	2	0.386137972471412	NA	NA	SegRatio=-0.01,AbsMeanSigma=0.16,pvalue=0.0272703931963545,pvalueTTest=0.140737656201616,
chr10	73594271	73594382	PSAP	PSAP00031	0.00764103255657152	2	-0.00746034175053866	2	0.386137972471412	2	0.386137972471412	NA	NA	SegRatio=-0.01,AbsMeanSigma=0.16,pvalue=0.0272703931963545,pvalueTTest=0.140737656201616,
chr11	2466611	2466703	KCNQ1	KCNQ100001	NA	2	0.0303709329342864	2	0.893978545092417	2	0.893978545092417	NA	NA	SegRatio=0.03,AbsMeanSigma=0.07,pvalue=0.663046647033364,pvalueTTest=0.712225268118304,
chr11	2466670	2466744	KCNQ1	KCNQ100002	NA	2	0.0303709329342864	2	0.893978545092417	2	0.893978545092417	NA	NA	SegRatio=0.03,AbsMeanSigma=0.07,pvalue=0.663046647033364,pvalueTTest=0.712225268118304,
chr11	2482855	2482966	KCNQ1	KCNQ100003	-0.0787613060911028	2	0.0303709329342864	2	0.893978545092417	2	0.893978545092417	NA	NA	SegRatio=0.03,AbsMeanSigma=0.07,pvalue=0.663046647033364,pvalueTTest=0.712225268118304,
chr11	2549115	2549235	KCNQ1	KCNQ100004	0.0277309811943961	2	0.0303709329342864	2	0.893978545092417	2	0.893978545092417	NA	NA	SegRatio=0.03,AbsMeanSigma=0.07,pvalue=0.663046647033364,pvalueTTest=0.712225268118304,
chr11	2549169	2549287	KCNQ1	KCNQ100005	0.150159960416699	2	0.0303709329342864	2	0.893978545092417	2	0.893978545092417	NA	NA	SegRatio=0.03,AbsMeanSigma=0.07,pvalue=0.663046647033364,pvalueTTest=0.712225268118304,
chr11	2591805	2591925	KCNQ1	KCNQ100006	-0.101522421444439	2	0.0303709329342864	2	0.893978545092417	2	0.893978545092417	NA	NA	SegRatio=0.03,AbsMeanSigma=0.07,pvalue=0.663046647033364,pvalueTTest=0.712225268118304,
chr11	2591862	2592020	KCNQ1	KCNQ100007.KCNQ100008	NA	2	0.0303709329342864	2	0.893978545092417	2	0.893978545092417	NA	NA	SegRatio=0.03,AbsMeanSigma=0.07,pvalue=0.663046647033364,pvalueTTest=0.712225268118304,
chr11	2592494	2592636	KCNQ1	KCNQ100009	NA	2	0.0303709329342864	2	0.893978545092417	2	0.893978545092417	NA	NA	SegRatio=0.03,AbsMeanSigma=0.07,pvalue=0.663046647033364,pvalueTTest=0.712225268118304,
chr11	2593272	2593416	KCNQ1	KCNQ100010	NA	2	0.0303709329342864	2	0.893978545092417	2	0.893978545092417	NA	NA	SegRatio=0.03,AbsMeanSigma=0.07,pvalue=0.663046647033364,pvalueTTest=0.712225268118304,
chr11	2593957	2594092	KCNQ1	KCNQ100011	-0.110330643315147	2	0.0303709329342864	2	0.893978545092417	2	0.893978545092417	NA	NA	SegRatio=0.03,AbsMeanSigma=0.07,pvalue=0.663046647033364,pvalueTTest=0.712225268118304,
chr11	2594065	2594129	KCNQ1	KCNQ100012	NA	2	0.0303709329342864	2	0.893978545092417	2	0.893978545092417	NA	NA	SegRatio=0.03,AbsMeanSigma=0.07,pvalue=0.663046647033364,pvalueTTest=0.712225268118304,
chr11	2594099	2594215	KCNQ1	KCNQ100013	0.158706152191759	2	0.0303709329342864	2	0.893978545092417	2	0.893978545092417	NA	NA	SegRatio=0.03,AbsMeanSigma=0.07,pvalue=0.663046647033364,pvalueTTest=0.712225268118304,
chr11	2594191	2594293	KCNQ1	KCNQ100014	0.244525659791071	2	0.0303709329342864	2	0.893978545092417	2	0.893978545092417	NA	NA	SegRatio=0.03,AbsMeanSigma=0.07,pvalue=0.663046647033364,pvalueTTest=0.712225268118304,
chr11	2604595	2604717	KCNQ1	KCNQ100015	0.110893398016601	2	0.0303709329342864	2	0.893978545092417	2	0.893978545092417	NA	NA	SegRatio=0.03,AbsMeanSigma=0.07,pvalue=0.663046647033364,pvalueTTest=0.712225268118304,
chr11	2604675	2604755	KCNQ1	KCNQ100016	0.0389944039615176	2	0.0303709329342864	2	0.893978545092417	2	0.893978545092417	NA	NA	SegRatio=0.03,AbsMeanSigma=0.07,pvalue=0.663046647033364,pvalueTTest=0.712225268118304,
chr11	2604754	2604871	KCNQ1	KCNQ100017	0.0707868511743562	2	0.0303709329342864	2	0.893978545092417	2	0.893978545092417	NA	NA	SegRatio=0.03,AbsMeanSigma=0.07,pvalue=0.663046647033364,pvalueTTest=0.712225268118304,
chr11	2606382	2606496	KCNQ1	KCNQ100018	0.227389910233859	2	0.0303709329342864	2	0.893978545092417	2	0.893978545092417	NA	NA	SegRatio=0.03,AbsMeanSigma=0.07,pvalue=0.663046647033364,pvalueTTest=0.712225268118304,
chr11	2606437	2606557	KCNQ1	KCNQ100019	-0.246429775602568	2	0.0303709329342864	2	0.893978545092417	2	0.893978545092417	NA	NA	SegRatio=0.03,AbsMeanSigma=0.07,pvalue=0.663046647033364,pvalueTTest=0.712225268118304,
chr11	2608746	2608845	KCNQ1	KCNQ100020	-0.0673835969779881	2	0.0303709329342864	2	0.893978545092417	2	0.893978545092417	NA	NA	SegRatio=0.03,AbsMeanSigma=0.07,pvalue=0.663046647033364,pvalueTTest=0.712225268118304,
chr11	2608817	2608909	KCNQ1	KCNQ100021	-0.119682505069893	2	0.0303709329342864	2	0.893978545092417	2	0.893978545092417	NA	NA	SegRatio=0.03,AbsMeanSigma=0.07,pvalue=0.663046647033364,pvalueTTest=0.712225268118304,
chr11	2608892	2609012	KCNQ1	KCNQ100022	-0.0106228557960439	2	0.0303709329342864	2	0.893978545092417	2	0.893978545092417	NA	NA	SegRatio=0.03,AbsMeanSigma=0.07,pvalue=0.663046647033364,pvalueTTest=0.712225268118304,
chr11	2609920	2609990	KCNQ1	KCNQ100023	0.238027464589784	2	0.0303709329342864	2	0.893978545092417	2	0.893978545092417	NA	NA	SegRatio=0.03,AbsMeanSigma=0.07,pvalue=0.663046647033364,pvalueTTest=0.712225268118304,
chr11	2609975	2610072	KCNQ1	KCNQ100024	-0.0206462401776763	2	0.0303709329342864	2	0.893978545092417	2	0.893978545092417	NA	NA	SegRatio=0.03,AbsMeanSigma=0.07,pvalue=0.663046647033364,pvalueTTest=0.712225268118304,
chr11	2610064	2610182	KCNQ1	KCNQ100025	0.0649166712141752	2	0.0303709329342864	2	0.893978545092417	2	0.893978545092417	NA	NA	SegRatio=0.03,AbsMeanSigma=0.07,pvalue=0.663046647033364,pvalueTTest=0.712225268118304,
chr11	2683088	2683204	KCNQ1	KCNQ100026	NA	2	0.0303709329342864	2	0.893978545092417	2	0.893978545092417	NA	NA	SegRatio=0.03,AbsMeanSigma=0.07,pvalue=0.663046647033364,pvalueTTest=0.712225268118304,
chr11	2683193	2683311	KCNQ1	KCNQ100027	0.0515729657481339	2	0.0303709329342864	2	0.893978545092417	2	0.893978545092417	NA	NA	SegRatio=0.03,AbsMeanSigma=0.07,pvalue=0.663046647033364,pvalueTTest=0.712225268118304,
chr11	2683311	2683407	KCNQ1	KCNQ100028	0.169372187174765	2	0.0303709329342864	2	0.893978545092417	2	0.893978545092417	NA	NA	SegRatio=0.03,AbsMeanSigma=0.07,pvalue=0.663046647033364,pvalueTTest=0.712225268118304,
chr11	2789986	2790106	KCNQ1	KCNQ100029	-0.00713595381136851	2	0.0303709329342864	2	0.893978545092417	2	0.893978545092417	NA	NA	SegRatio=0.03,AbsMeanSigma=0.07,pvalue=0.663046647033364,pvalueTTest=0.712225268118304,
chr11	2790055	2790141	KCNQ1	KCNQ100030	0.093656890691471	2	0.0303709329342864	2	0.893978545092417	2	0.893978545092417	NA	NA	SegRatio=0.03,AbsMeanSigma=0.07,pvalue=0.663046647033364,pvalueTTest=0.712225268118304,
chr11	2790128	2790237	KCNQ1	KCNQ100031	-0.263320541427097	2	0.0303709329342864	2	0.893978545092417	2	0.893978545092417	NA	NA	SegRatio=0.03,AbsMeanSigma=0.07,pvalue=0.663046647033364,pvalueTTest=0.712225268118304,
chr11	2797168	2797263	KCNQ1	KCNQ100032	-0.0739254656738779	2	0.0303709329342864	2	0.893978545092417	2	0.893978545092417	NA	NA	SegRatio=0.03,AbsMeanSigma=0.07,pvalue=0.663046647033364,pvalueTTest=0.712225268118304,
chr11	2797260	2797382	KCNQ1	KCNQ100033	NA	2	0.0303709329342864	2	0.893978545092417	2	0.893978545092417	NA	NA	SegRatio=0.03,AbsMeanSigma=0.07,pvalue=0.663046647033364,pvalueTTest=0.712225268118304,
chr11	2798165	2798270	KCNQ1	KCNQ100034	-0.186061670153565	2	0.0303709329342864	2	0.893978545092417	2	0.893978545092417	NA	NA	SegRatio=0.03,AbsMeanSigma=0.07,pvalue=0.663046647033364,pvalueTTest=0.712225268118304,
chr11	2798261	2798378	KCNQ1	KCNQ100035	0.0303709329342864	2	0.0303709329342864	2	0.893978545092417	2	0.893978545092417	NA	NA	SegRatio=0.03,AbsMeanSigma=0.07,pvalue=0.663046647033364,pvalueTTest=0.712225268118304,
chr11	2799183	2799260	KCNQ1	KCNQ100036	0.159577850560812	2	0.0303709329342864	2	0.893978545092417	2	0.893978545092417	NA	NA	SegRatio=0.03,AbsMeanSigma=0.07,pvalue=0.663046647033364,pvalueTTest=0.712225268118304,
chr11	2799259	2799347	KCNQ1	KCNQ100037	-0.0838921638259204	2	0.0303709329342864	2	0.893978545092417	2	0.893978545092417	NA	NA	SegRatio=0.03,AbsMeanSigma=0.07,pvalue=0.663046647033364,pvalueTTest=0.712225268118304,
chr11	2868973	2869038	KCNQ1	KCNQ100038	NA	2	0.0303709329342864	2	0.893978545092417	2	0.893978545092417	NA	NA	SegRatio=0.03,AbsMeanSigma=0.07,pvalue=0.663046647033364,pvalueTTest=0.712225268118304,
chr11	2869160	2869300	KCNQ1	KCNQ100039	-0.635990392713947	2	0.0303709329342864	2	0.893978545092417	2	0.893978545092417	NA	NA	SegRatio=0.03,AbsMeanSigma=0.07,pvalue=0.663046647033364,pvalueTTest=0.712225268118304,
chr13	28578153	28578270	FLT3	FLT300001	0.225985796785462	2	0.225985796785462	3	0.0957084392459157	3	1.14338221398191e-13	NA	NA	SegRatio=0.23,AbsMeanSigma=0.49,pvalue=0.488606136093863,pvalueTTest=0.706789109528345,
chr13	28578251	28578362	FLT3	FLT300002	-0.0796471330045374	2	0.225985796785462	3	0.0957084392459157	3	1.14338221398191e-13	NA	NA	SegRatio=0.23,AbsMeanSigma=0.49,pvalue=0.488606136093863,pvalueTTest=0.706789109528345,
chr13	28588520	28588627	FLT3	FLT300003	-0.993879255441937	3	0.392878539650277	3	0.0957084392459157	3	1.14338221398191e-13	q-value=0.000438388731922714, copies=0.5	NA	SegRatio=0.39,AbsMeanSigma=2.26,pvalue=1.03348033022888e-203,pvalueTTest=1.13797776398475e-41,
chr13	28588605	28588720	FLT3	FLT300004	0.327410661314121	3	0.392878539650277	3	0.0957084392459157	3	1.14338221398191e-13	NA	NA	SegRatio=0.39,AbsMeanSigma=2.26,pvalue=1.03348033022888e-203,pvalueTTest=1.13797776398475e-41,
chr13	28589249	28589351	FLT3	FLT300005	-0.00756280924405353	3	0.392878539650277	3	0.0957084392459157	3	1.14338221398191e-13	NA	NA	SegRatio=0.39,AbsMeanSigma=2.26,pvalue=1.03348033022888e-203,pvalueTTest=1.13797776398475e-41,
chr13	28589352	28589468	FLT3	FLT300006	0.633700469542956	3	0.392878539650277	3	0.0957084392459157	3	1.14338221398191e-13	NA	NA	SegRatio=0.39,AbsMeanSigma=2.26,pvalue=1.03348033022888e-203,pvalueTTest=1.13797776398475e-41,
chr13	28589688	28589786	FLT3	FLT300007	0.587069713346803	3	0.392878539650277	3	0.0957084392459157	3	1.14338221398191e-13	NA	NA	SegRatio=0.39,AbsMeanSigma=2.26,pvalue=1.03348033022888e-203,pvalueTTest=1.13797776398475e-41,
chr13	28589746	28589849	FLT3	FLT300008	0.208186603616345	3	0.392878539650277	3	0.0957084392459157	3	1.14338221398191e-13	NA	NA	SegRatio=0.39,AbsMeanSigma=2.26,pvalue=1.03348033022888e-203,pvalueTTest=1.13797776398475e-41,
chr13	28589834	28589947	FLT3	FLT300009	0.367028263680254	3	0.392878539650277	3	0.0957084392459157	3	1.14338221398191e-13	NA	NA	SegRatio=0.39,AbsMeanSigma=2.26,pvalue=1.03348033022888e-203,pvalueTTest=1.13797776398475e-41,
chr13	28592558	28592664	FLT3	FLT300010	0.131224528650441	3	0.392878539650277	3	0.0957084392459157	3	1.14338221398191e-13	NA	NA	SegRatio=0.39,AbsMeanSigma=2.26,pvalue=1.03348033022888e-203,pvalueTTest=1.13797776398475e-41,
chr13	28592603	28592716	FLT3	FLT300011	0.518530603423539	3	0.392878539650277	3	0.0957084392459157	3	1.14338221398191e-13	NA	NA	SegRatio=0.39,AbsMeanSigma=2.26,pvalue=1.03348033022888e-203,pvalueTTest=1.13797776398475e-41,
chr13	28592681	28592794	FLT3	FLT300012	NA	3	0.392878539650277	3	0.0957084392459157	3	1.14338221398191e-13	NA	NA	SegRatio=0.39,AbsMeanSigma=2.26,pvalue=1.03348033022888e-203,pvalueTTest=1.13797776398475e-41,
chr13	28597408	28597520	FLT3	FLT300013	0.838223049951353	3	0.392878539650277	3	0.0957084392459157	3	1.14338221398191e-13	NA	NA	SegRatio=0.39,AbsMeanSigma=2.26,pvalue=1.03348033022888e-203,pvalueTTest=1.13797776398475e-41,
chr13	28597508	28597621	FLT3	FLT300014	0.220595847506698	3	0.392878539650277	3	0.0957084392459157	3	1.14338221398191e-13	NA	NA	SegRatio=0.39,AbsMeanSigma=2.26,pvalue=1.03348033022888e-203,pvalueTTest=1.13797776398475e-41,
chr13	28597579	28597690	FLT3	FLT300015	0.202198571853796	3	0.392878539650277	3	0.0957084392459157	3	1.14338221398191e-13	NA	NA	SegRatio=0.39,AbsMeanSigma=2.26,pvalue=1.03348033022888e-203,pvalueTTest=1.13797776398475e-41,
chr13	28598957	28599066	FLT3	FLT300016	0.047608897431831	3	0.392878539650277	3	0.0957084392459157	3	1.14338221398191e-13	NA	NA	SegRatio=0.39,AbsMeanSigma=2.26,pvalue=1.03348033022888e-203,pvalueTTest=1.13797776398475e-41,
chr13	28599059	28599161	FLT3	FLT300017	NA	3	0.392878539650277	3	0.0957084392459157	3	1.14338221398191e-13	NA	NA	SegRatio=0.39,AbsMeanSigma=2.26,pvalue=1.03348033022888e-203,pvalueTTest=1.13797776398475e-41,
chr13	28601189	28601284	FLT3	FLT300018	0.432935088450657	3	0.392878539650277	3	0.0957084392459157	3	1.14338221398191e-13	NA	NA	SegRatio=0.39,AbsMeanSigma=2.26,pvalue=1.03348033022888e-203,pvalueTTest=1.13797776398475e-41,
chr13	28601234	28601330	FLT3	FLT300019	0.159211956593461	3	0.392878539650277	3	0.0957084392459157	3	1.14338221398191e-13	NA	NA	SegRatio=0.39,AbsMeanSigma=2.26,pvalue=1.03348033022888e-203,pvalueTTest=1.13797776398475e-41,
chr13	28601303	28601415	FLT3	FLT300020	0.582242950014246	3	0.392878539650277	3	0.0957084392459157	3	1.14338221398191e-13	NA	NA	SegRatio=0.39,AbsMeanSigma=2.26,pvalue=1.03348033022888e-203,pvalueTTest=1.13797776398475e-41,
chr13	28602272	28602387	FLT3	FLT300021	0.300298638342515	3	0.392878539650277	3	0.0957084392459157	3	1.14338221398191e-13	NA	NA	SegRatio=0.39,AbsMeanSigma=2.26,pvalue=1.03348033022888e-203,pvalueTTest=1.13797776398475e-41,
chr13	28602387	28602502	FLT3	FLT300022	0.092143124855052	3	0.392878539650277	3	0.0957084392459157	3	1.14338221398191e-13	NA	NA	SegRatio=0.39,AbsMeanSigma=2.26,pvalue=1.03348033022888e-203,pvalueTTest=1.13797776398475e-41,
chr13	28607929	28608040	FLT3	FLT300023	0.246839274132961	3	0.392878539650277	3	0.0957084392459157	3	1.14338221398191e-13	NA	NA	SegRatio=0.39,AbsMeanSigma=2.26,pvalue=1.03348033022888e-203,pvalueTTest=1.13797776398475e-41,
chr13	28608020	28608134	FLT3	FLT300024	0.070081498756848	3	0.392878539650277	3	0.0957084392459157	3	1.14338221398191e-13	NA	NA	SegRatio=0.39,AbsMeanSigma=2.26,pvalue=1.03348033022888e-203,pvalueTTest=1.13797776398475e-41,
chr13	28608091	28608201	FLT3	FLT300025	0.364039034847651	3	0.392878539650277	3	0.0957084392459157	3	1.14338221398191e-13	NA	NA	SegRatio=0.39,AbsMeanSigma=2.26,pvalue=1.03348033022888e-203,pvalueTTest=1.13797776398475e-41,
chr13	28608198	28608314	FLT3	FLT300026	NA	3	0.392878539650277	3	0.0957084392459157	3	1.14338221398191e-13	NA	NA	SegRatio=0.39,AbsMeanSigma=2.26,pvalue=1.03348033022888e-203,pvalueTTest=1.13797776398475e-41,
chr13	28608264	28608370	FLT3	FLT300027	0.410775507443166	3	0.392878539650277	3	0.0957084392459157	3	1.14338221398191e-13	NA	NA	SegRatio=0.39,AbsMeanSigma=2.26,pvalue=1.03348033022888e-203,pvalueTTest=1.13797776398475e-41,
chr13	28608395	28608508	FLT3	FLT300028	0.153355521357812	3	0.392878539650277	3	0.0957084392459157	3	1.14338221398191e-13	NA	NA	SegRatio=0.39,AbsMeanSigma=2.26,pvalue=1.03348033022888e-203,pvalueTTest=1.13797776398475e-41,
chr13	28608509	28608621	FLT3	FLT300029	0.376157026058586	3	0.392878539650277	3	0.0957084392459157	3	1.14338221398191e-13	NA	NA	SegRatio=0.39,AbsMeanSigma=2.26,pvalue=1.03348033022888e-203,pvalueTTest=1.13797776398475e-41,
chr13	28609572	28609690	FLT3	FLT300030	0.404481861186963	3	0.392878539650277	3	0.0957084392459157	3	1.14338221398191e-13	NA	NA	SegRatio=0.39,AbsMeanSigma=2.26,pvalue=1.03348033022888e-203,pvalueTTest=1.13797776398475e-41,
chr13	28609664	28609763	FLT3	FLT300031	-0.156671337267636	3	0.392878539650277	3	0.0957084392459157	3	1.14338221398191e-13	NA	NA	SegRatio=0.39,AbsMeanSigma=2.26,pvalue=1.03348033022888e-203,pvalueTTest=1.13797776398475e-41,
chr13	28609757	28609871	FLT3	FLT300032	0.426281958408379	3	0.392878539650277	3	0.0957084392459157	3	1.14338221398191e-13	NA	NA	SegRatio=0.39,AbsMeanSigma=2.26,pvalue=1.03348033022888e-203,pvalueTTest=1.13797776398475e-41,
chr13	28610026	28610117	FLT3	FLT300033	0.333885308687576	3	0.392878539650277	3	0.0957084392459157	3	1.14338221398191e-13	NA	NA	SegRatio=0.39,AbsMeanSigma=2.26,pvalue=1.03348033022888e-203,pvalueTTest=1.13797776398475e-41,
chr13	28610083	28610197	FLT3	FLT300034	0.09710139079119	3	0.392878539650277	3	0.0957084392459157	3	1.14338221398191e-13	NA	NA	SegRatio=0.39,AbsMeanSigma=2.26,pvalue=1.03348033022888e-203,pvalueTTest=1.13797776398475e-41,
chr13	28610140	28610242	FLT3	FLT300035	0.536718754112047	3	0.392878539650277	3	0.0957084392459157	3	1.14338221398191e-13	NA	NA	SegRatio=0.39,AbsMeanSigma=2.26,pvalue=1.03348033022888e-203,pvalueTTest=1.13797776398475e-41,
chr13	28611241	28611355	FLT3	FLT300036	NA	3	0.392878539650277	3	0.0957084392459157	3	1.14338221398191e-13	NA	NA	SegRatio=0.39,AbsMeanSigma=2.26,pvalue=1.03348033022888e-203,pvalueTTest=1.13797776398475e-41,
chr13	28611345	28611461	FLT3	FLT300037	0.305336658763591	3	0.392878539650277	3	0.0957084392459157	3	1.14338221398191e-13	NA	NA	SegRatio=0.39,AbsMeanSigma=2.26,pvalue=1.03348033022888e-203,pvalueTTest=1.13797776398475e-41,
chr13	28622375	28622476	FLT3	FLT300038	0.431993808736921	3	0.392878539650277	3	0.0957084392459157	3	1.14338221398191e-13	NA	NA	SegRatio=0.39,AbsMeanSigma=2.26,pvalue=1.03348033022888e-203,pvalueTTest=1.13797776398475e-41,
chr13	28622434	28622545	FLT3	FLT300039	0.530128618804033	3	0.392878539650277	3	0.0957084392459157	3	1.14338221398191e-13	NA	NA	SegRatio=0.39,AbsMeanSigma=2.26,pvalue=1.03348033022888e-203,pvalueTTest=1.13797776398475e-41,
chr13	28622545	28622653	FLT3	FLT300040	NA	3	0.392878539650277	3	0.0957084392459157	3	1.14338221398191e-13	NA	NA	SegRatio=0.39,AbsMeanSigma=2.26,pvalue=1.03348033022888e-203,pvalueTTest=1.13797776398475e-41,
chr13	28623471	28623586	FLT3	FLT300041	0.481667998454068	3	0.392878539650277	3	0.0957084392459157	3	1.14338221398191e-13	NA	NA	SegRatio=0.39,AbsMeanSigma=2.26,pvalue=1.03348033022888e-203,pvalueTTest=1.13797776398475e-41,
chr13	28623554	28623666	FLT3	FLT300042	0.669541545235689	3	0.392878539650277	3	0.0957084392459157	3	1.14338221398191e-13	NA	NA	SegRatio=0.39,AbsMeanSigma=2.26,pvalue=1.03348033022888e-203,pvalueTTest=1.13797776398475e-41,
chr13	28623658	28623766	FLT3	FLT300043	0.445368926674704	3	0.392878539650277	3	0.0957084392459157	3	1.14338221398191e-13	NA	NA	SegRatio=0.39,AbsMeanSigma=2.26,pvalue=1.03348033022888e-203,pvalueTTest=1.13797776398475e-41,
chr13	28623725	28623837	FLT3	FLT300044	0.407193770478857	3	0.392878539650277	3	0.0957084392459157	3	1.14338221398191e-13	NA	NA	SegRatio=0.39,AbsMeanSigma=2.26,pvalue=1.03348033022888e-203,pvalueTTest=1.13797776398475e-41,
chr13	28623778	28623885	FLT3	FLT300045	0.281986969628186	3	0.392878539650277	3	0.0957084392459157	3	1.14338221398191e-13	NA	NA	SegRatio=0.39,AbsMeanSigma=2.26,pvalue=1.03348033022888e-203,pvalueTTest=1.13797776398475e-41,
chr13	28623872	28623984	FLT3	FLT300046	0.466019274586529	3	0.392878539650277	3	0.0957084392459157	3	1.14338221398191e-13	NA	NA	SegRatio=0.39,AbsMeanSigma=2.26,pvalue=1.03348033022888e-203,pvalueTTest=1.13797776398475e-41,
chr13	28624162	28624280	FLT3	FLT300047	0.561478927792004	3	0.392878539650277	3	0.0957084392459157	3	1.14338221398191e-13	NA	NA	SegRatio=0.39,AbsMeanSigma=2.26,pvalue=1.03348033022888e-203,pvalueTTest=1.13797776398475e-41,
chr13	28624271	28624378	FLT3	FLT300048	0.292656576503607	3	0.392878539650277	3	0.0957084392459157	3	1.14338221398191e-13	NA	NA	SegRatio=0.39,AbsMeanSigma=2.26,pvalue=1.03348033022888e-203,pvalueTTest=1.13797776398475e-41,
chr13	28626621	28626735	FLT3	FLT300049	0.63836902050252	3	0.392878539650277	3	0.0957084392459157	3	1.14338221398191e-13	NA	NA	SegRatio=0.39,AbsMeanSigma=2.26,pvalue=1.03348033022888e-203,pvalueTTest=1.13797776398475e-41,
chr13	28626687	28626801	FLT3	FLT300050	0.409456468334027	3	0.392878539650277	3	0.0957084392459157	3	1.14338221398191e-13	NA	NA	SegRatio=0.39,AbsMeanSigma=2.26,pvalue=1.03348033022888e-203,pvalueTTest=1.13797776398475e-41,
chr13	28626751	28626885	FLT3	FLT300051	0.271924003416262	3	0.392878539650277	3	0.0957084392459157	3	1.14338221398191e-13	NA	NA	SegRatio=0.39,AbsMeanSigma=2.26,pvalue=1.03348033022888e-203,pvalueTTest=1.13797776398475e-41,
chr13	28631457	28631571	FLT3	FLT300052	0.368697341113139	3	0.392878539650277	3	0.0957084392459157	3	1.14338221398191e-13	NA	NA	SegRatio=0.39,AbsMeanSigma=2.26,pvalue=1.03348033022888e-203,pvalueTTest=1.13797776398475e-41,
chr13	28631564	28631679	FLT3	FLT300053	0.513826372378074	3	0.392878539650277	3	0.0957084392459157	3	1.14338221398191e-13	NA	NA	SegRatio=0.39,AbsMeanSigma=2.26,pvalue=1.03348033022888e-203,pvalueTTest=1.13797776398475e-41,
chr13	28635949	28636060	FLT3	FLT300054	NA	3	0.392878539650277	3	0.0957084392459157	3	1.14338221398191e-13	NA	NA	SegRatio=0.39,AbsMeanSigma=2.26,pvalue=1.03348033022888e-203,pvalueTTest=1.13797776398475e-41,
chr13	28635999	28636111	FLT3	FLT300055	0.35888829740339	3	0.392878539650277	3	0.0957084392459157	3	1.14338221398191e-13	NA	NA	SegRatio=0.39,AbsMeanSigma=2.26,pvalue=1.03348033022888e-203,pvalueTTest=1.13797776398475e-41,
chr13	28636107	28636209	FLT3	FLT300056	0.326858754736053	3	0.392878539650277	3	0.0957084392459157	3	1.14338221398191e-13	NA	NA	SegRatio=0.39,AbsMeanSigma=2.26,pvalue=1.03348033022888e-203,pvalueTTest=1.13797776398475e-41,
chr13	28636153	28636267	FLT3	FLT300057	0.666920768475228	3	0.392878539650277	3	0.0957084392459157	3	1.14338221398191e-13	NA	NA	SegRatio=0.39,AbsMeanSigma=2.26,pvalue=1.03348033022888e-203,pvalueTTest=1.13797776398475e-41,
chr13	28644580	28644689	FLT3	FLT300058	0.704059920614412	3	0.392878539650277	3	0.0957084392459157	3	1.14338221398191e-13	NA	NA	SegRatio=0.39,AbsMeanSigma=2.26,pvalue=1.03348033022888e-203,pvalueTTest=1.13797776398475e-41,
chr13	28644680	28644812	FLT3	FLT300059	0.813350219545192	3	0.392878539650277	3	0.0957084392459157	3	1.14338221398191e-13	NA	NA	SegRatio=0.39,AbsMeanSigma=2.26,pvalue=1.03348033022888e-203,pvalueTTest=1.13797776398475e-41,
chr13	48881353	48881457	RB1	RB100001	NA	3	0.392878539650277	3	2.16633541619188e-09	3	2.16633541619188e-09	NA	NA	SegRatio=0.39,AbsMeanSigma=2.26,pvalue=1.03348033022888e-203,pvalueTTest=1.13797776398475e-41,
chr13	48881426	48881526	RB1	RB100002	0.368474040338408	3	0.392878539650277	3	2.16633541619188e-09	3	2.16633541619188e-09	NA	NA	SegRatio=0.39,AbsMeanSigma=2.26,pvalue=1.03348033022888e-203,pvalueTTest=1.13797776398475e-41,
chr13	48881526	48881660	RB1	RB100003	NA	3	0.392878539650277	3	2.16633541619188e-09	3	2.16633541619188e-09	NA	NA	SegRatio=0.39,AbsMeanSigma=2.26,pvalue=1.03348033022888e-203,pvalueTTest=1.13797776398475e-41,
chr13	48916644	48916755	RB1	RB100004	NA	3	0.392878539650277	3	2.16633541619188e-09	3	2.16633541619188e-09	NA	NA	SegRatio=0.39,AbsMeanSigma=2.26,pvalue=1.03348033022888e-203,pvalueTTest=1.13797776398475e-41,
chr13	48916748	48916858	RB1	RB100005	0.551883843946554	3	0.392878539650277	3	2.16633541619188e-09	3	2.16633541619188e-09	NA	NA	SegRatio=0.39,AbsMeanSigma=2.26,pvalue=1.03348033022888e-203,pvalueTTest=1.13797776398475e-41,
chr13	48916814	48916924	RB1	RB100006	0.768764894141788	3	0.392878539650277	3	2.16633541619188e-09	3	2.16633541619188e-09	NA	NA	SegRatio=0.39,AbsMeanSigma=2.26,pvalue=1.03348033022888e-203,pvalueTTest=1.13797776398475e-41,
chr13	48919168	48919279	RB1	RB100007	NA	3	0.392878539650277	3	2.16633541619188e-09	3	2.16633541619188e-09	NA	NA	SegRatio=0.39,AbsMeanSigma=2.26,pvalue=1.03348033022888e-203,pvalueTTest=1.13797776398475e-41,
chr13	48919275	48919385	RB1	RB100008	0.578512903322049	3	0.392878539650277	3	2.16633541619188e-09	3	2.16633541619188e-09	NA	NA	SegRatio=0.39,AbsMeanSigma=2.26,pvalue=1.03348033022888e-203,pvalueTTest=1.13797776398475e-41,
chr13	48921971	48922085	RB1	RB100009	NA	3	0.392878539650277	3	2.16633541619188e-09	3	2.16633541619188e-09	NA	NA	SegRatio=0.39,AbsMeanSigma=2.26,pvalue=1.03348033022888e-203,pvalueTTest=1.13797776398475e-41,
chr13	48923051	48923120	RB1	RB100010	NA	3	0.392878539650277	3	2.16633541619188e-09	3	2.16633541619188e-09	NA	NA	SegRatio=0.39,AbsMeanSigma=2.26,pvalue=1.03348033022888e-203,pvalueTTest=1.13797776398475e-41,
chr13	48923120	48923208	RB1	RB100011	NA	3	0.392878539650277	3	2.16633541619188e-09	3	2.16633541619188e-09	NA	NA	SegRatio=0.39,AbsMeanSigma=2.26,pvalue=1.03348033022888e-203,pvalueTTest=1.13797776398475e-41,
chr13	48934113	48934226	RB1	RB100012	NA	3	0.392878539650277	3	2.16633541619188e-09	3	2.16633541619188e-09	NA	NA	SegRatio=0.39,AbsMeanSigma=2.26,pvalue=1.03348033022888e-203,pvalueTTest=1.13797776398475e-41,
chr13	48934217	48934331	RB1	RB100013	0.352719540968212	3	0.392878539650277	3	2.16633541619188e-09	3	2.16633541619188e-09	NA	NA	SegRatio=0.39,AbsMeanSigma=2.26,pvalue=1.03348033022888e-203,pvalueTTest=1.13797776398475e-41,
chr13	48936988	48937053	RB1	RB100014	NA	3	0.392878539650277	3	2.16633541619188e-09	3	2.16633541619188e-09	NA	NA	SegRatio=0.39,AbsMeanSigma=2.26,pvalue=1.03348033022888e-203,pvalueTTest=1.13797776398475e-41,
chr13	48938984	48939094	RB1	RB100015	NA	3	0.392878539650277	3	2.16633541619188e-09	3	2.16633541619188e-09	NA	NA	SegRatio=0.39,AbsMeanSigma=2.26,pvalue=1.03348033022888e-203,pvalueTTest=1.13797776398475e-41,
chr13	48939082	48939153	RB1	RB100016	NA	3	0.392878539650277	3	2.16633541619188e-09	3	2.16633541619188e-09	NA	NA	SegRatio=0.39,AbsMeanSigma=2.26,pvalue=1.03348033022888e-203,pvalueTTest=1.13797776398475e-41,
chr13	48941589	48941699	RB1	RB100017	-1.0687009608476	3	0.392878539650277	3	2.16633541619188e-09	3	2.16633541619188e-09	NA	NA	SegRatio=0.39,AbsMeanSigma=2.26,pvalue=1.03348033022888e-203,pvalueTTest=1.13797776398475e-41,
chr13	48941660	48941749	RB1	RB100018	NA	3	0.392878539650277	3	2.16633541619188e-09	3	2.16633541619188e-09	NA	NA	SegRatio=0.39,AbsMeanSigma=2.26,pvalue=1.03348033022888e-203,pvalueTTest=1.13797776398475e-41,
chr13	48942623	48942731	RB1	RB100019	0.41261736022792	3	0.392878539650277	3	2.16633541619188e-09	3	2.16633541619188e-09	NA	NA	SegRatio=0.39,AbsMeanSigma=2.26,pvalue=1.03348033022888e-203,pvalueTTest=1.13797776398475e-41,
chr13	48942689	48942800	RB1	RB100020	0.610233298131835	3	0.392878539650277	3	2.16633541619188e-09	3	2.16633541619188e-09	NA	NA	SegRatio=0.39,AbsMeanSigma=2.26,pvalue=1.03348033022888e-203,pvalueTTest=1.13797776398475e-41,
chr13	48947516	48947607	RB1	RB100021	NA	3	0.392878539650277	3	2.16633541619188e-09	3	2.16633541619188e-09	NA	NA	SegRatio=0.39,AbsMeanSigma=2.26,pvalue=1.03348033022888e-203,pvalueTTest=1.13797776398475e-41,
chr13	48947551	48947655	RB1	RB100022	NA	3	0.392878539650277	3	2.16633541619188e-09	3	2.16633541619188e-09	NA	NA	SegRatio=0.39,AbsMeanSigma=2.26,pvalue=1.03348033022888e-203,pvalueTTest=1.13797776398475e-41,
chr13	48951024	48951128	RB1	RB100023	0.23547194686235	3	0.392878539650277	3	2.16633541619188e-09	3	2.16633541619188e-09	NA	NA	SegRatio=0.39,AbsMeanSigma=2.26,pvalue=1.03348033022888e-203,pvalueTTest=1.13797776398475e-41,
chr13	48951107	48951218	RB1	RB100024	0.466699939775007	3	0.392878539650277	3	2.16633541619188e-09	3	2.16633541619188e-09	NA	NA	SegRatio=0.39,AbsMeanSigma=2.26,pvalue=1.03348033022888e-203,pvalueTTest=1.13797776398475e-41,
chr13	48953704	48953767	RB1	RB100025	NA	3	0.392878539650277	3	2.16633541619188e-09	3	2.16633541619188e-09	NA	NA	SegRatio=0.39,AbsMeanSigma=2.26,pvalue=1.03348033022888e-203,pvalueTTest=1.13797776398475e-41,
chr13	48953761	48953879	RB1	RB100026	0.459034145062039	3	0.392878539650277	3	2.16633541619188e-09	3	2.16633541619188e-09	NA	NA	SegRatio=0.39,AbsMeanSigma=2.26,pvalue=1.03348033022888e-203,pvalueTTest=1.13797776398475e-41,
chr13	48954199	48954298	RB1	RB100027	NA	3	0.392878539650277	3	2.16633541619188e-09	3	2.16633541619188e-09	NA	NA	SegRatio=0.39,AbsMeanSigma=2.26,pvalue=1.03348033022888e-203,pvalueTTest=1.13797776398475e-41,
chr13	48954316	48954409	RB1	RB100028	0.733510358404303	3	0.392878539650277	3	2.16633541619188e-09	3	2.16633541619188e-09	NA	NA	SegRatio=0.39,AbsMeanSigma=2.26,pvalue=1.03348033022888e-203,pvalueTTest=1.13797776398475e-41,
chr13	48955309	48955421	RB1	RB100029	NA	3	0.392878539650277	3	2.16633541619188e-09	3	2.16633541619188e-09	NA	NA	SegRatio=0.39,AbsMeanSigma=2.26,pvalue=1.03348033022888e-203,pvalueTTest=1.13797776398475e-41,
chr13	48955422	48955539	RB1	RB100030	0.459486264728633	3	0.392878539650277	3	2.16633541619188e-09	3	2.16633541619188e-09	NA	NA	SegRatio=0.39,AbsMeanSigma=2.26,pvalue=1.03348033022888e-203,pvalueTTest=1.13797776398475e-41,
chr13	48955540	48955641	RB1	RB100031	0.370293454353357	3	0.392878539650277	3	2.16633541619188e-09	3	2.16633541619188e-09	NA	NA	SegRatio=0.39,AbsMeanSigma=2.26,pvalue=1.03348033022888e-203,pvalueTTest=1.13797776398475e-41,
chr13	49027104	49027215	RB1	RB100032	0.287125340311628	3	0.392878539650277	3	2.16633541619188e-09	3	2.16633541619188e-09	NA	NA	SegRatio=0.39,AbsMeanSigma=2.26,pvalue=1.03348033022888e-203,pvalueTTest=1.13797776398475e-41,
chr13	49027215	49027325	RB1	RB100033	NA	3	0.392878539650277	3	2.16633541619188e-09	3	2.16633541619188e-09	NA	NA	SegRatio=0.39,AbsMeanSigma=2.26,pvalue=1.03348033022888e-203,pvalueTTest=1.13797776398475e-41,
chr13	49030305	49030413	RB1	RB100034	0.373765377460738	3	0.392878539650277	3	2.16633541619188e-09	3	2.16633541619188e-09	NA	NA	SegRatio=0.39,AbsMeanSigma=2.26,pvalue=1.03348033022888e-203,pvalueTTest=1.13797776398475e-41,
chr13	49030405	49030521	RB1	RB100035	0.0332565502475208	3	0.392878539650277	3	2.16633541619188e-09	3	2.16633541619188e-09	NA	NA	SegRatio=0.39,AbsMeanSigma=2.26,pvalue=1.03348033022888e-203,pvalueTTest=1.13797776398475e-41,
chr13	49033760	49033866	RB1	RB100036	0.761947431857706	3	0.392878539650277	3	2.16633541619188e-09	3	2.16633541619188e-09	NA	NA	SegRatio=0.39,AbsMeanSigma=2.26,pvalue=1.03348033022888e-203,pvalueTTest=1.13797776398475e-41,
chr13	49033862	49033996	RB1	RB100037.RB100038	0.542757641840521	3	0.392878539650277	3	2.16633541619188e-09	3	2.16633541619188e-09	NA	NA	SegRatio=0.39,AbsMeanSigma=2.26,pvalue=1.03348033022888e-203,pvalueTTest=1.13797776398475e-41,
chr13	49037888	49037965	RB1	RB100039	0.533912681457839	3	0.392878539650277	3	2.16633541619188e-09	3	2.16633541619188e-09	NA	NA	SegRatio=0.39,AbsMeanSigma=2.26,pvalue=1.03348033022888e-203,pvalueTTest=1.13797776398475e-41,
chr13	49037949	49038058	RB1	RB100040	NA	3	0.392878539650277	3	2.16633541619188e-09	3	2.16633541619188e-09	NA	NA	SegRatio=0.39,AbsMeanSigma=2.26,pvalue=1.03348033022888e-203,pvalueTTest=1.13797776398475e-41,
chr13	49039140	49039249	RB1	RB100041	0.44226017916162	3	0.392878539650277	3	2.16633541619188e-09	3	2.16633541619188e-09	NA	NA	SegRatio=0.39,AbsMeanSigma=2.26,pvalue=1.03348033022888e-203,pvalueTTest=1.13797776398475e-41,
chr13	49039242	49039359	RB1	RB100042	NA	3	0.392878539650277	3	2.16633541619188e-09	3	2.16633541619188e-09	NA	NA	SegRatio=0.39,AbsMeanSigma=2.26,pvalue=1.03348033022888e-203,pvalueTTest=1.13797776398475e-41,
chr13	49039300	49039413	RB1	RB100043	0.741462699903643	3	0.392878539650277	3	2.16633541619188e-09	3	2.16633541619188e-09	NA	NA	SegRatio=0.39,AbsMeanSigma=2.26,pvalue=1.03348033022888e-203,pvalueTTest=1.13797776398475e-41,
chr13	49039374	49039488	RB1	RB100044	0.507894089342516	3	0.392878539650277	3	2.16633541619188e-09	3	2.16633541619188e-09	NA	NA	SegRatio=0.39,AbsMeanSigma=2.26,pvalue=1.03348033022888e-203,pvalueTTest=1.13797776398475e-41,
chr13	49039484	49039598	RB1	RB100045	0.508399583562239	3	0.392878539650277	3	2.16633541619188e-09	3	2.16633541619188e-09	NA	NA	SegRatio=0.39,AbsMeanSigma=2.26,pvalue=1.03348033022888e-203,pvalueTTest=1.13797776398475e-41,
chr13	49047405	49047518	RB1	RB100046	NA	3	0.392878539650277	3	2.16633541619188e-09	3	2.16633541619188e-09	NA	NA	SegRatio=0.39,AbsMeanSigma=2.26,pvalue=1.03348033022888e-203,pvalueTTest=1.13797776398475e-41,
chr13	49047518	49047631	RB1	RB100047	NA	3	0.392878539650277	3	2.16633541619188e-09	3	2.16633541619188e-09	NA	NA	SegRatio=0.39,AbsMeanSigma=2.26,pvalue=1.03348033022888e-203,pvalueTTest=1.13797776398475e-41,
chr13	49050797	49050912	RB1	RB100048	0.378075203799899	3	0.392878539650277	3	2.16633541619188e-09	3	2.16633541619188e-09	NA	NA	SegRatio=0.39,AbsMeanSigma=2.26,pvalue=1.03348033022888e-203,pvalueTTest=1.13797776398475e-41,
chr13	49050884	49050970	RB1	RB100049	0.338061652516859	3	0.392878539650277	3	2.16633541619188e-09	3	2.16633541619188e-09	NA	NA	SegRatio=0.39,AbsMeanSigma=2.26,pvalue=1.03348033022888e-203,pvalueTTest=1.13797776398475e-41,
chr13	49050970	49051077	RB1	RB100050	0.36012463019147	3	0.392878539650277	3	2.16633541619188e-09	3	2.16633541619188e-09	NA	NA	SegRatio=0.39,AbsMeanSigma=2.26,pvalue=1.03348033022888e-203,pvalueTTest=1.13797776398475e-41,
chr13	49051416	49051509	RB1	RB100051	0.454086047798784	3	0.392878539650277	3	2.16633541619188e-09	3	2.16633541619188e-09	NA	NA	SegRatio=0.39,AbsMeanSigma=2.26,pvalue=1.03348033022888e-203,pvalueTTest=1.13797776398475e-41,
chr13	49051510	49051627	RB1	RB100052	0.638675163222689	3	0.392878539650277	3	2.16633541619188e-09	3	2.16633541619188e-09	NA	NA	SegRatio=0.39,AbsMeanSigma=2.26,pvalue=1.03348033022888e-203,pvalueTTest=1.13797776398475e-41,
chr13	49054100	49054186	RB1	RB100053	0.534489610662051	3	0.392878539650277	3	2.16633541619188e-09	3	2.16633541619188e-09	NA	NA	SegRatio=0.39,AbsMeanSigma=2.26,pvalue=1.03348033022888e-203,pvalueTTest=1.13797776398475e-41,
chr13	49054182	49054294	RB1	RB100054	-0.431943899180424	3	0.392878539650277	3	2.16633541619188e-09	3	2.16633541619188e-09	NA	NA	SegRatio=0.39,AbsMeanSigma=2.26,pvalue=1.03348033022888e-203,pvalueTTest=1.13797776398475e-41,
chr13	52508863	52508971	ATP7B	ATP7B00001	0.66880643046131	3	0.392878539650277	3	0.534449770450213	3	1.89548048320322e-21	NA	NA	SegRatio=0.39,AbsMeanSigma=2.26,pvalue=1.03348033022888e-203,pvalueTTest=1.13797776398475e-41,
chr13	52508949	52509066	ATP7B	ATP7B00002	0.467856472452519	3	0.392878539650277	3	0.534449770450213	3	1.89548048320322e-21	NA	NA	SegRatio=0.39,AbsMeanSigma=2.26,pvalue=1.03348033022888e-203,pvalueTTest=1.13797776398475e-41,
chr13	52509028	52509147	ATP7B	ATP7B00003	-0.0270585625205545	3	0.392878539650277	3	0.534449770450213	3	1.89548048320322e-21	NA	NA	SegRatio=0.39,AbsMeanSigma=2.26,pvalue=1.03348033022888e-203,pvalueTTest=1.13797776398475e-41,
chr13	52509148	52509263	ATP7B	ATP7B00004	0.229878444502557	3	0.392878539650277	3	0.534449770450213	3	1.89548048320322e-21	NA	NA	SegRatio=0.39,AbsMeanSigma=2.26,pvalue=1.03348033022888e-203,pvalueTTest=1.13797776398475e-41,
chr13	52509708	52509828	ATP7B	ATP7B00005	0.931516921287418	3	0.392878539650277	3	0.534449770450213	3	1.89548048320322e-21	NA	NA	SegRatio=0.39,AbsMeanSigma=2.26,pvalue=1.03348033022888e-203,pvalueTTest=1.13797776398475e-41,
chr13	52509829	52509925	ATP7B	ATP7B00006	0.338290384279431	3	0.392878539650277	3	0.534449770450213	3	1.89548048320322e-21	NA	NA	SegRatio=0.39,AbsMeanSigma=2.26,pvalue=1.03348033022888e-203,pvalueTTest=1.13797776398475e-41,
chr13	52511311	52511427	ATP7B	ATP7B00007	0.518647549937763	3	0.392878539650277	3	0.534449770450213	3	1.89548048320322e-21	NA	NA	SegRatio=0.39,AbsMeanSigma=2.26,pvalue=1.03348033022888e-203,pvalueTTest=1.13797776398475e-41,
chr13	52511410	52511527	ATP7B	ATP7B00008	0.386460255627551	3	0.392878539650277	3	0.534449770450213	3	1.89548048320322e-21	NA	NA	SegRatio=0.39,AbsMeanSigma=2.26,pvalue=1.03348033022888e-203,pvalueTTest=1.13797776398475e-41,
chr13	52511499	52511605	ATP7B	ATP7B00009	0.302402318093988	3	0.392878539650277	3	0.534449770450213	3	1.89548048320322e-21	NA	NA	SegRatio=0.39,AbsMeanSigma=2.26,pvalue=1.03348033022888e-203,pvalueTTest=1.13797776398475e-41,
chr13	52511618	52511737	ATP7B	ATP7B00010	0.600678390489198	3	0.392878539650277	3	0.534449770450213	3	1.89548048320322e-21	NA	NA	SegRatio=0.39,AbsMeanSigma=2.26,pvalue=1.03348033022888e-203,pvalueTTest=1.13797776398475e-41,
chr13	52511738	52511857	ATP7B	ATP7B00011	0.347790031233108	3	0.392878539650277	3	0.534449770450213	3	1.89548048320322e-21	NA	NA	SegRatio=0.39,AbsMeanSigma=2.26,pvalue=1.03348033022888e-203,pvalueTTest=1.13797776398475e-41,
chr13	52513130	52513228	ATP7B	ATP7B00012	0.422443961602081	3	0.392878539650277	3	0.534449770450213	3	1.89548048320322e-21	NA	NA	SegRatio=0.39,AbsMeanSigma=2.26,pvalue=1.03348033022888e-203,pvalueTTest=1.13797776398475e-41,
chr13	52513205	52513309	ATP7B	ATP7B00013	0.457043954076458	3	0.392878539650277	3	0.534449770450213	3	1.89548048320322e-21	NA	NA	SegRatio=0.39,AbsMeanSigma=2.26,pvalue=1.03348033022888e-203,pvalueTTest=1.13797776398475e-41,
chr13	52513296	52513390	ATP7B	ATP7B00014	0.437688890175608	3	0.392878539650277	3	0.534449770450213	3	1.89548048320322e-21	NA	NA	SegRatio=0.39,AbsMeanSigma=2.26,pvalue=1.03348033022888e-203,pvalueTTest=1.13797776398475e-41,
chr13	52515190	52515287	ATP7B	ATP7B00015	0.115452579724544	3	0.392878539650277	3	0.534449770450213	3	1.89548048320322e-21	NA	NA	SegRatio=0.39,AbsMeanSigma=2.26,pvalue=1.03348033022888e-203,pvalueTTest=1.13797776398475e-41,
chr13	52515216	52515326	ATP7B	ATP7B00016	0.0279068588433141	3	0.392878539650277	3	0.534449770450213	3	1.89548048320322e-21	NA	NA	SegRatio=0.39,AbsMeanSigma=2.26,pvalue=1.03348033022888e-203,pvalueTTest=1.13797776398475e-41,
chr13	52515306	52515421	ATP7B	ATP7B00017	0.643584951940408	3	0.392878539650277	3	0.534449770450213	3	1.89548048320322e-21	NA	NA	SegRatio=0.39,AbsMeanSigma=2.26,pvalue=1.03348033022888e-203,pvalueTTest=1.13797776398475e-41,
chr13	52516495	52516613	ATP7B	ATP7B00018	0.549659545988715	3	0.392878539650277	3	0.534449770450213	3	1.89548048320322e-21	NA	NA	SegRatio=0.39,AbsMeanSigma=2.26,pvalue=1.03348033022888e-203,pvalueTTest=1.13797776398475e-41,
chr13	52516560	52516677	ATP7B	ATP7B00019	0.0328853619834987	3	0.392878539650277	3	0.534449770450213	3	1.89548048320322e-21	NA	NA	SegRatio=0.39,AbsMeanSigma=2.26,pvalue=1.03348033022888e-203,pvalueTTest=1.13797776398475e-41,
chr13	52516620	52516734	ATP7B	ATP7B00020	0.422362632772432	3	0.392878539650277	3	0.534449770450213	3	1.89548048320322e-21	NA	NA	SegRatio=0.39,AbsMeanSigma=2.26,pvalue=1.03348033022888e-203,pvalueTTest=1.13797776398475e-41,
chr13	52518195	52518316	ATP7B	ATP7B00021	0.250603183956979	3	0.392878539650277	3	0.534449770450213	3	1.89548048320322e-21	NA	NA	SegRatio=0.39,AbsMeanSigma=2.26,pvalue=1.03348033022888e-203,pvalueTTest=1.13797776398475e-41,
chr13	52518271	52518391	ATP7B	ATP7B00022	0.392878539650277	3	0.392878539650277	3	0.534449770450213	3	1.89548048320322e-21	NA	NA	SegRatio=0.39,AbsMeanSigma=2.26,pvalue=1.03348033022888e-203,pvalueTTest=1.13797776398475e-41,
chr13	52518330	52518448	ATP7B	ATP7B00023	0.439174146050979	3	0.392878539650277	3	0.534449770450213	3	1.89548048320322e-21	NA	NA	SegRatio=0.39,AbsMeanSigma=2.26,pvalue=1.03348033022888e-203,pvalueTTest=1.13797776398475e-41,
chr13	52520350	52520448	ATP7B	ATP7B00024	0.393484476248709	3	0.392878539650277	3	0.534449770450213	3	1.89548048320322e-21	NA	NA	SegRatio=0.39,AbsMeanSigma=2.26,pvalue=1.03348033022888e-203,pvalueTTest=1.13797776398475e-41,
chr13	52520433	52520557	ATP7B	ATP7B00025	-0.0848537906509091	3	0.392878539650277	3	0.534449770450213	3	1.89548048320322e-21	NA	NA	SegRatio=0.39,AbsMeanSigma=2.26,pvalue=1.03348033022888e-203,pvalueTTest=1.13797776398475e-41,
chr13	52520470	52520592	ATP7B	ATP7B00026	0.608870357623687	3	0.392878539650277	3	0.534449770450213	3	1.89548048320322e-21	NA	NA	SegRatio=0.39,AbsMeanSigma=2.26,pvalue=1.03348033022888e-203,pvalueTTest=1.13797776398475e-41,
chr13	52520568	52520676	ATP7B	ATP7B00027	0.426245664646928	3	0.392878539650277	3	0.534449770450213	3	1.89548048320322e-21	NA	NA	SegRatio=0.39,AbsMeanSigma=2.26,pvalue=1.03348033022888e-203,pvalueTTest=1.13797776398475e-41,
chr13	52523774	52523886	ATP7B	ATP7B00028	0.294917115424214	3	0.392878539650277	3	0.534449770450213	3	1.89548048320322e-21	NA	NA	SegRatio=0.39,AbsMeanSigma=2.26,pvalue=1.03348033022888e-203,pvalueTTest=1.13797776398475e-41,
chr13	52523887	52523998	ATP7B	ATP7B00029	0.452561014815478	3	0.392878539650277	3	0.534449770450213	3	1.89548048320322e-21	NA	NA	SegRatio=0.39,AbsMeanSigma=2.26,pvalue=1.03348033022888e-203,pvalueTTest=1.13797776398475e-41,
chr13	52524115	52524226	ATP7B	ATP7B00030	0.674977837445597	3	0.392878539650277	3	0.534449770450213	3	1.89548048320322e-21	NA	NA	SegRatio=0.39,AbsMeanSigma=2.26,pvalue=1.03348033022888e-203,pvalueTTest=1.13797776398475e-41,
chr13	52524157	52524273	ATP7B	ATP7B00031	0.447104255480375	3	0.392878539650277	3	0.534449770450213	3	1.89548048320322e-21	NA	NA	SegRatio=0.39,AbsMeanSigma=2.26,pvalue=1.03348033022888e-203,pvalueTTest=1.13797776398475e-41,
chr13	52524248	52524342	ATP7B	ATP7B00032	0.342728258798854	3	0.392878539650277	3	0.534449770450213	3	1.89548048320322e-21	NA	NA	SegRatio=0.39,AbsMeanSigma=2.26,pvalue=1.03348033022888e-203,pvalueTTest=1.13797776398475e-41,
chr13	52524321	52524432	ATP7B	ATP7B00033	0.631988556685846	3	0.392878539650277	3	0.534449770450213	3	1.89548048320322e-21	NA	NA	SegRatio=0.39,AbsMeanSigma=2.26,pvalue=1.03348033022888e-203,pvalueTTest=1.13797776398475e-41,
chr13	52524422	52524541	ATP7B	ATP7B00034	0.339778306606833	3	0.392878539650277	3	0.534449770450213	3	1.89548048320322e-21	NA	NA	SegRatio=0.39,AbsMeanSigma=2.26,pvalue=1.03348033022888e-203,pvalueTTest=1.13797776398475e-41,
chr13	52524470	52524590	ATP7B	ATP7B00035	0.457102635384473	3	0.392878539650277	3	0.534449770450213	3	1.89548048320322e-21	NA	NA	SegRatio=0.39,AbsMeanSigma=2.26,pvalue=1.03348033022888e-203,pvalueTTest=1.13797776398475e-41,
chr13	52531629	52531740	ATP7B	ATP7B00036	0.339098574852596	3	0.392878539650277	3	0.534449770450213	3	1.89548048320322e-21	NA	NA	SegRatio=0.39,AbsMeanSigma=2.26,pvalue=1.03348033022888e-203,pvalueTTest=1.13797776398475e-41,
chr13	52531713	52531824	ATP7B	ATP7B00037	0.386580165431409	3	0.392878539650277	3	0.534449770450213	3	1.89548048320322e-21	NA	NA	SegRatio=0.39,AbsMeanSigma=2.26,pvalue=1.03348033022888e-203,pvalueTTest=1.13797776398475e-41,
chr13	52532393	52532512	ATP7B	ATP7B00038	0.551324683540842	3	0.392878539650277	3	0.534449770450213	3	1.89548048320322e-21	NA	NA	SegRatio=0.39,AbsMeanSigma=2.26,pvalue=1.03348033022888e-203,pvalueTTest=1.13797776398475e-41,
chr13	52532451	52532556	ATP7B	ATP7B00039	0.349471851156028	3	0.392878539650277	3	0.534449770450213	3	1.89548048320322e-21	NA	NA	SegRatio=0.39,AbsMeanSigma=2.26,pvalue=1.03348033022888e-203,pvalueTTest=1.13797776398475e-41,
chr13	52532524	52532642	ATP7B	ATP7B00040	0.383659870524388	3	0.392878539650277	3	0.534449770450213	3	1.89548048320322e-21	NA	NA	SegRatio=0.39,AbsMeanSigma=2.26,pvalue=1.03348033022888e-203,pvalueTTest=1.13797776398475e-41,
chr13	52532578	52532679	ATP7B	ATP7B00041	0.665699889935	3	0.392878539650277	3	0.534449770450213	3	1.89548048320322e-21	NA	NA	SegRatio=0.39,AbsMeanSigma=2.26,pvalue=1.03348033022888e-203,pvalueTTest=1.13797776398475e-41,
chr13	52532668	52532784	ATP7B	ATP7B00042	0.404184587965512	3	0.392878539650277	3	0.534449770450213	3	1.89548048320322e-21	NA	NA	SegRatio=0.39,AbsMeanSigma=2.26,pvalue=1.03348033022888e-203,pvalueTTest=1.13797776398475e-41,
chr13	52534209	52534325	ATP7B	ATP7B00043	0.377787683710097	3	0.392878539650277	3	0.534449770450213	3	1.89548048320322e-21	NA	NA	SegRatio=0.39,AbsMeanSigma=2.26,pvalue=1.03348033022888e-203,pvalueTTest=1.13797776398475e-41,
chr13	52534285	52534402	ATP7B	ATP7B00044	-0.0275352630528805	3	0.392878539650277	3	0.534449770450213	3	1.89548048320322e-21	NA	NA	SegRatio=0.39,AbsMeanSigma=2.26,pvalue=1.03348033022888e-203,pvalueTTest=1.13797776398475e-41,
chr13	52534347	52534464	ATP7B	ATP7B00045	0.424229064665232	3	0.392878539650277	3	0.534449770450213	3	1.89548048320322e-21	NA	NA	SegRatio=0.39,AbsMeanSigma=2.26,pvalue=1.03348033022888e-203,pvalueTTest=1.13797776398475e-41,
chr13	52534453	52534557	ATP7B	ATP7B00046	0.525834067802231	3	0.392878539650277	3	0.534449770450213	3	1.89548048320322e-21	NA	NA	SegRatio=0.39,AbsMeanSigma=2.26,pvalue=1.03348033022888e-203,pvalueTTest=1.13797776398475e-41,
chr13	52535935	52536033	ATP7B	ATP7B00047	0.377566981881531	3	0.392878539650277	3	0.534449770450213	3	1.89548048320322e-21	NA	NA	SegRatio=0.39,AbsMeanSigma=2.26,pvalue=1.03348033022888e-203,pvalueTTest=1.13797776398475e-41,
chr13	52535992	52536094	ATP7B	ATP7B00048	0.0956424323424477	3	0.392878539650277	3	0.534449770450213	3	1.89548048320322e-21	NA	NA	SegRatio=0.39,AbsMeanSigma=2.26,pvalue=1.03348033022888e-203,pvalueTTest=1.13797776398475e-41,
chr13	52538898	52539036	ATP7B	ATP7B00049	NA	3	0.392878539650277	3	0.534449770450213	3	1.89548048320322e-21	NA	NA	SegRatio=0.39,AbsMeanSigma=2.26,pvalue=1.03348033022888e-203,pvalueTTest=1.13797776398475e-41,
chr13	52539036	52539154	ATP7B	ATP7B00050	NA	3	0.392878539650277	3	0.534449770450213	3	1.89548048320322e-21	NA	NA	SegRatio=0.39,AbsMeanSigma=2.26,pvalue=1.03348033022888e-203,pvalueTTest=1.13797776398475e-41,
chr13	52539142	52539238	ATP7B	ATP7B00051	0.307153873060563	3	0.392878539650277	3	0.534449770450213	3	1.89548048320322e-21	NA	NA	SegRatio=0.39,AbsMeanSigma=2.26,pvalue=1.03348033022888e-203,pvalueTTest=1.13797776398475e-41,
chr13	52542554	52542672	ATP7B	ATP7B00052	0.342698991129515	3	0.392878539650277	3	0.534449770450213	3	1.89548048320322e-21	NA	NA	SegRatio=0.39,AbsMeanSigma=2.26,pvalue=1.03348033022888e-203,pvalueTTest=1.13797776398475e-41,
chr13	52542655	52542765	ATP7B	ATP7B00053	0.355739991843715	3	0.392878539650277	3	0.534449770450213	3	1.89548048320322e-21	NA	NA	SegRatio=0.39,AbsMeanSigma=2.26,pvalue=1.03348033022888e-203,pvalueTTest=1.13797776398475e-41,
chr13	52544606	52544725	ATP7B	ATP7B00054	0.471881849726646	3	0.392878539650277	3	0.534449770450213	3	1.89548048320322e-21	NA	NA	SegRatio=0.39,AbsMeanSigma=2.26,pvalue=1.03348033022888e-203,pvalueTTest=1.13797776398475e-41,
chr13	52544710	52544823	ATP7B	ATP7B00055	0.363856294587244	3	0.392878539650277	3	0.534449770450213	3	1.89548048320322e-21	NA	NA	SegRatio=0.39,AbsMeanSigma=2.26,pvalue=1.03348033022888e-203,pvalueTTest=1.13797776398475e-41,
chr13	52544821	52544939	ATP7B	ATP7B00056	-0.360212409449654	3	0.392878539650277	3	0.534449770450213	3	1.89548048320322e-21	NA	NA	SegRatio=0.39,AbsMeanSigma=2.26,pvalue=1.03348033022888e-203,pvalueTTest=1.13797776398475e-41,
chr13	52548017	52548111	ATP7B	ATP7B00057	0.305807581933519	3	0.392878539650277	3	0.534449770450213	3	1.89548048320322e-21	NA	NA	SegRatio=0.39,AbsMeanSigma=2.26,pvalue=1.03348033022888e-203,pvalueTTest=1.13797776398475e-41,
chr13	52548094	52548209	ATP7B	ATP7B00058	0.511860358496807	3	0.392878539650277	3	0.534449770450213	3	1.89548048320322e-21	NA	NA	SegRatio=0.39,AbsMeanSigma=2.26,pvalue=1.03348033022888e-203,pvalueTTest=1.13797776398475e-41,
chr13	52548160	52548269	ATP7B	ATP7B00059	0.456886353484384	3	0.392878539650277	3	0.534449770450213	3	1.89548048320322e-21	NA	NA	SegRatio=0.39,AbsMeanSigma=2.26,pvalue=1.03348033022888e-203,pvalueTTest=1.13797776398475e-41,
chr13	52548254	52548366	ATP7B	ATP7B00060	0.106744688331187	3	0.392878539650277	3	0.534449770450213	3	1.89548048320322e-21	NA	NA	SegRatio=0.39,AbsMeanSigma=2.26,pvalue=1.03348033022888e-203,pvalueTTest=1.13797776398475e-41,
chr13	52548342	52548443	ATP7B	ATP7B00061	0.320438772087753	3	0.392878539650277	3	0.534449770450213	3	1.89548048320322e-21	NA	NA	SegRatio=0.39,AbsMeanSigma=2.26,pvalue=1.03348033022888e-203,pvalueTTest=1.13797776398475e-41,
chr13	52548414	52548533	ATP7B	ATP7B00062	0.431747883092661	3	0.392878539650277	3	0.534449770450213	3	1.89548048320322e-21	NA	NA	SegRatio=0.39,AbsMeanSigma=2.26,pvalue=1.03348033022888e-203,pvalueTTest=1.13797776398475e-41,
chr13	52548496	52548606	ATP7B	ATP7B00063	0.34264443385105	3	0.392878539650277	3	0.534449770450213	3	1.89548048320322e-21	NA	NA	SegRatio=0.39,AbsMeanSigma=2.26,pvalue=1.03348033022888e-203,pvalueTTest=1.13797776398475e-41,
chr13	52548557	52548667	ATP7B	ATP7B00064	0.236525209711846	3	0.392878539650277	3	0.534449770450213	3	1.89548048320322e-21	NA	NA	SegRatio=0.39,AbsMeanSigma=2.26,pvalue=1.03348033022888e-203,pvalueTTest=1.13797776398475e-41,
chr13	52548666	52548777	ATP7B	ATP7B00065	0.550967275254959	3	0.392878539650277	3	0.534449770450213	3	1.89548048320322e-21	NA	NA	SegRatio=0.39,AbsMeanSigma=2.26,pvalue=1.03348033022888e-203,pvalueTTest=1.13797776398475e-41,
chr13	52548756	52548872	ATP7B	ATP7B00066	0.531447951107808	3	0.392878539650277	3	0.534449770450213	3	1.89548048320322e-21	NA	NA	SegRatio=0.39,AbsMeanSigma=2.26,pvalue=1.03348033022888e-203,pvalueTTest=1.13797776398475e-41,
chr13	52548852	52548970	ATP7B	ATP7B00067	-0.194119839711375	3	0.392878539650277	3	0.534449770450213	3	1.89548048320322e-21	NA	NA	SegRatio=0.39,AbsMeanSigma=2.26,pvalue=1.03348033022888e-203,pvalueTTest=1.13797776398475e-41,
chr13	52548953	52549072	ATP7B	ATP7B00068	0.496803206069984	3	0.392878539650277	3	0.534449770450213	3	1.89548048320322e-21	NA	NA	SegRatio=0.39,AbsMeanSigma=2.26,pvalue=1.03348033022888e-203,pvalueTTest=1.13797776398475e-41,
chr13	52549052	52549160	ATP7B	ATP7B00069	0.362898694862317	3	0.392878539650277	3	0.534449770450213	3	1.89548048320322e-21	NA	NA	SegRatio=0.39,AbsMeanSigma=2.26,pvalue=1.03348033022888e-203,pvalueTTest=1.13797776398475e-41,
chr13	52549127	52549218	ATP7B	ATP7B00070	0.105881092059698	3	0.392878539650277	3	0.534449770450213	3	1.89548048320322e-21	NA	NA	SegRatio=0.39,AbsMeanSigma=2.26,pvalue=1.03348033022888e-203,pvalueTTest=1.13797776398475e-41,
chr13	52549169	52549277	ATP7B	ATP7B00071	0.397416457289741	3	0.392878539650277	3	0.534449770450213	3	1.89548048320322e-21	NA	NA	SegRatio=0.39,AbsMeanSigma=2.26,pvalue=1.03348033022888e-203,pvalueTTest=1.13797776398475e-41,
chr13	52549257	52549369	ATP7B	ATP7B00072	0.106720668603013	3	0.392878539650277	3	0.534449770450213	3	1.89548048320322e-21	NA	NA	SegRatio=0.39,AbsMeanSigma=2.26,pvalue=1.03348033022888e-203,pvalueTTest=1.13797776398475e-41,
chr13	52585380	52585495	ATP7B	ATP7B00073	1.54375109175861	2	1.54375109175861	3	0.534449770450213	3	1.89548048320322e-21	NA	NA	SegRatio=1.54,AbsMeanSigma=3.12,pvalue=0.00178552805303972,pvalueTTest=1,Adjusted:byPvalueTTestRatio;
chr16	3293094	3293210	MEFV	MEFV00001	0.0585316873426658	2	0.0541547655685166	2	0.0726556561274767	2	0.0726556561274767	NA	NA	SegRatio=0.05,AbsMeanSigma=0.25,pvalue=0.0258639587527822,pvalueTTest=0.0849410021376937,
chr16	3293184	3293298	MEFV	MEFV00002	-0.312835356776003	2	0.0541547655685166	2	0.0726556561274767	2	0.0726556561274767	NA	NA	SegRatio=0.05,AbsMeanSigma=0.25,pvalue=0.0258639587527822,pvalueTTest=0.0849410021376937,
chr16	3293291	3293409	MEFV	MEFV00003	0.0760252247001399	2	0.0541547655685166	2	0.0726556561274767	2	0.0726556561274767	NA	NA	SegRatio=0.05,AbsMeanSigma=0.25,pvalue=0.0258639587527822,pvalueTTest=0.0849410021376937,
chr16	3293397	3293500	MEFV	MEFV00004	0.141960585696999	2	0.0541547655685166	2	0.0726556561274767	2	0.0726556561274767	NA	NA	SegRatio=0.05,AbsMeanSigma=0.25,pvalue=0.0258639587527822,pvalueTTest=0.0849410021376937,
chr16	3293425	3293537	MEFV	MEFV00005	-0.0500742504375973	2	0.0541547655685166	2	0.0726556561274767	2	0.0726556561274767	NA	NA	SegRatio=0.05,AbsMeanSigma=0.25,pvalue=0.0258639587527822,pvalueTTest=0.0849410021376937,
chr16	3293512	3293627	MEFV	MEFV00006	0.209060239621584	2	0.0541547655685166	2	0.0726556561274767	2	0.0726556561274767	NA	NA	SegRatio=0.05,AbsMeanSigma=0.25,pvalue=0.0258639587527822,pvalueTTest=0.0849410021376937,
chr16	3293618	3293736	MEFV	MEFV00007	-0.114188948746711	2	0.0541547655685166	2	0.0726556561274767	2	0.0726556561274767	NA	NA	SegRatio=0.05,AbsMeanSigma=0.25,pvalue=0.0258639587527822,pvalueTTest=0.0849410021376937,
chr16	3293804	3293922	MEFV	MEFV00008	0.0906935392350004	2	0.0541547655685166	2	0.0726556561274767	2	0.0726556561274767	NA	NA	SegRatio=0.05,AbsMeanSigma=0.25,pvalue=0.0258639587527822,pvalueTTest=0.0849410021376937,
chr16	3293903	3294015	MEFV	MEFV00009	NA	2	0.0541547655685166	2	0.0726556561274767	2	0.0726556561274767	NA	NA	SegRatio=0.05,AbsMeanSigma=0.25,pvalue=0.0258639587527822,pvalueTTest=0.0849410021376937,
chr16	3293987	3294082	MEFV	MEFV00010	0.0289732178554225	2	0.0541547655685166	2	0.0726556561274767	2	0.0726556561274767	NA	NA	SegRatio=0.05,AbsMeanSigma=0.25,pvalue=0.0258639587527822,pvalueTTest=0.0849410021376937,
chr16	3294079	3294196	MEFV	MEFV00011	0.000248786423816029	2	0.0541547655685166	2	0.0726556561274767	2	0.0726556561274767	NA	NA	SegRatio=0.05,AbsMeanSigma=0.25,pvalue=0.0258639587527822,pvalueTTest=0.0849410021376937,
chr16	3294201	3294319	MEFV	MEFV00012	NA	2	0.0541547655685166	2	0.0726556561274767	2	0.0726556561274767	NA	NA	SegRatio=0.05,AbsMeanSigma=0.25,pvalue=0.0258639587527822,pvalueTTest=0.0849410021376937,
chr16	3294441	3294557	MEFV	MEFV00013	-0.209881097382578	2	0.0541547655685166	2	0.0726556561274767	2	0.0726556561274767	NA	NA	SegRatio=0.05,AbsMeanSigma=0.25,pvalue=0.0258639587527822,pvalueTTest=0.0849410021376937,
chr16	3294550	3294663	MEFV	MEFV00014	0.441209343264803	2	0.0541547655685166	2	0.0726556561274767	2	0.0726556561274767	NA	NA	SegRatio=0.05,AbsMeanSigma=0.25,pvalue=0.0258639587527822,pvalueTTest=0.0849410021376937,
chr16	3296490	3296574	MEFV	MEFV00015	0.653350242459199	2	0.0541547655685166	2	0.0726556561274767	2	0.0726556561274767	NA	NA	SegRatio=0.05,AbsMeanSigma=0.25,pvalue=0.0258639587527822,pvalueTTest=0.0849410021376937,
chr16	3296973	3297084	MEFV	MEFV00016	-0.0882780155021574	2	0.0541547655685166	2	0.0726556561274767	2	0.0726556561274767	NA	NA	SegRatio=0.05,AbsMeanSigma=0.25,pvalue=0.0258639587527822,pvalueTTest=0.0849410021376937,
chr16	3297031	3297152	MEFV	MEFV00017	-0.108380458400215	2	0.0541547655685166	2	0.0726556561274767	2	0.0726556561274767	NA	NA	SegRatio=0.05,AbsMeanSigma=0.25,pvalue=0.0258639587527822,pvalueTTest=0.0849410021376937,
chr16	3297121	3297225	MEFV	MEFV00018	0.224269675188075	2	0.0541547655685166	2	0.0726556561274767	2	0.0726556561274767	NA	NA	SegRatio=0.05,AbsMeanSigma=0.25,pvalue=0.0258639587527822,pvalueTTest=0.0849410021376937,
chr16	3297200	3297335	MEFV	MEFV00019	NA	2	0.0541547655685166	2	0.0726556561274767	2	0.0726556561274767	NA	NA	SegRatio=0.05,AbsMeanSigma=0.25,pvalue=0.0258639587527822,pvalueTTest=0.0849410021376937,
chr16	3298834	3298933	MEFV	MEFV00020	0.415698323996227	2	0.0541547655685166	2	0.0726556561274767	2	0.0726556561274767	NA	NA	SegRatio=0.05,AbsMeanSigma=0.25,pvalue=0.0258639587527822,pvalueTTest=0.0849410021376937,
chr16	3298923	3299041	MEFV	MEFV00021	0.0391161250877793	2	0.0541547655685166	2	0.0726556561274767	2	0.0726556561274767	NA	NA	SegRatio=0.05,AbsMeanSigma=0.25,pvalue=0.0258639587527822,pvalueTTest=0.0849410021376937,
chr16	3299376	3299490	MEFV	MEFV00022	0.0178684555722968	2	0.0541547655685166	2	0.0726556561274767	2	0.0726556561274767	NA	NA	SegRatio=0.05,AbsMeanSigma=0.25,pvalue=0.0258639587527822,pvalueTTest=0.0849410021376937,
chr16	3299435	3299526	MEFV	MEFV00023	0.150935786466914	2	0.0541547655685166	2	0.0726556561274767	2	0.0726556561274767	NA	NA	SegRatio=0.05,AbsMeanSigma=0.25,pvalue=0.0258639587527822,pvalueTTest=0.0849410021376937,
chr16	3299502	3299605	MEFV	MEFV00024	0.372987558333434	2	0.0541547655685166	2	0.0726556561274767	2	0.0726556561274767	NA	NA	SegRatio=0.05,AbsMeanSigma=0.25,pvalue=0.0258639587527822,pvalueTTest=0.0849410021376937,
chr16	3299571	3299713	MEFV	MEFV00025	NA	2	0.0541547655685166	2	0.0726556561274767	2	0.0726556561274767	NA	NA	SegRatio=0.05,AbsMeanSigma=0.25,pvalue=0.0258639587527822,pvalueTTest=0.0849410021376937,
chr16	3299713	3299833	MEFV	MEFV00026	-0.657360601633105	2	0.0541547655685166	2	0.0726556561274767	2	0.0726556561274767	NA	NA	SegRatio=0.05,AbsMeanSigma=0.25,pvalue=0.0258639587527822,pvalueTTest=0.0849410021376937,
chr16	3304034	3304176	MEFV	MEFV00027	NA	2	0.0541547655685166	2	0.0726556561274767	2	0.0726556561274767	NA	NA	SegRatio=0.05,AbsMeanSigma=0.25,pvalue=0.0258639587527822,pvalueTTest=0.0849410021376937,
chr16	3304171	3304282	MEFV	MEFV00028	0.16224784589278	2	0.0541547655685166	2	0.0726556561274767	2	0.0726556561274767	NA	NA	SegRatio=0.05,AbsMeanSigma=0.25,pvalue=0.0258639587527822,pvalueTTest=0.0849410021376937,
chr16	3304260	3304341	MEFV	MEFV00029	NA	2	0.0541547655685166	2	0.0726556561274767	2	0.0726556561274767	NA	NA	SegRatio=0.05,AbsMeanSigma=0.25,pvalue=0.0258639587527822,pvalueTTest=0.0849410021376937,
chr16	3304285	3304371	MEFV	MEFV00030	0.656670997830818	2	0.0541547655685166	2	0.0726556561274767	2	0.0726556561274767	NA	NA	SegRatio=0.05,AbsMeanSigma=0.25,pvalue=0.0258639587527822,pvalueTTest=0.0849410021376937,
chr16	3304590	3304707	MEFV	MEFV00031	NA	2	0.0541547655685166	2	0.0726556561274767	2	0.0726556561274767	NA	NA	SegRatio=0.05,AbsMeanSigma=0.25,pvalue=0.0258639587527822,pvalueTTest=0.0849410021376937,
chr16	3304717	3304833	MEFV	MEFV00032	NA	2	0.0541547655685166	2	0.0726556561274767	2	0.0726556561274767	NA	NA	SegRatio=0.05,AbsMeanSigma=0.25,pvalue=0.0258639587527822,pvalueTTest=0.0849410021376937,
chr16	3306287	3306403	MEFV	MEFV00033	-0.0296769432521304	2	0.0541547655685166	2	0.0726556561274767	2	0.0726556561274767	NA	NA	SegRatio=0.05,AbsMeanSigma=0.25,pvalue=0.0258639587527822,pvalueTTest=0.0849410021376937,
chr16	3306400	3306522	MEFV	MEFV00034	0.154228946063983	2	0.0541547655685166	2	0.0726556561274767	2	0.0726556561274767	NA	NA	SegRatio=0.05,AbsMeanSigma=0.25,pvalue=0.0258639587527822,pvalueTTest=0.0849410021376937,
chr16	3306516	3306636	MEFV	MEFV00035	-0.0180365110384218	2	0.0541547655685166	2	0.0726556561274767	2	0.0726556561274767	NA	NA	SegRatio=0.05,AbsMeanSigma=0.25,pvalue=0.0258639587527822,pvalueTTest=0.0849410021376937,
chr16	68772146	68772258	CDH1	CDH100001	0.464420725618863	2	0.0541547655685166	2	0.571239325490443	2	0.571239325490443	NA	NA	SegRatio=0.05,AbsMeanSigma=0.25,pvalue=0.0258639587527822,pvalueTTest=0.0849410021376937,
chr16	68772269	68772373	CDH1	CDH100002	NA	2	0.0541547655685166	2	0.571239325490443	2	0.571239325490443	NA	NA	SegRatio=0.05,AbsMeanSigma=0.25,pvalue=0.0258639587527822,pvalueTTest=0.0849410021376937,
chr16	68835527	68835643	CDH1	CDH100003	-0.431119205673454	2	0.0541547655685166	2	0.571239325490443	2	0.571239325490443	NA	NA	SegRatio=0.05,AbsMeanSigma=0.25,pvalue=0.0258639587527822,pvalueTTest=0.0849410021376937,
chr16	68835638	68835753	CDH1	CDH100004	0.236672050714499	2	0.0541547655685166	2	0.571239325490443	2	0.571239325490443	NA	NA	SegRatio=0.05,AbsMeanSigma=0.25,pvalue=0.0258639587527822,pvalueTTest=0.0849410021376937,
chr16	68835703	68835811	CDH1	CDH100005	0.132286464549262	2	0.0541547655685166	2	0.571239325490443	2	0.571239325490443	NA	NA	SegRatio=0.05,AbsMeanSigma=0.25,pvalue=0.0258639587527822,pvalueTTest=0.0849410021376937,
chr16	68835809	68835923	CDH1	CDH100006	-0.0540159269113646	2	0.0541547655685166	2	0.571239325490443	2	0.571239325490443	NA	NA	SegRatio=0.05,AbsMeanSigma=0.25,pvalue=0.0258639587527822,pvalueTTest=0.0849410021376937,
chr16	68842285	68842396	CDH1	CDH100007	-0.0944742572819299	2	0.0541547655685166	2	0.571239325490443	2	0.571239325490443	NA	NA	SegRatio=0.05,AbsMeanSigma=0.25,pvalue=0.0258639587527822,pvalueTTest=0.0849410021376937,
chr16	68842371	68842460	CDH1	CDH100008	-0.366344954927253	2	0.0541547655685166	2	0.571239325490443	2	0.571239325490443	NA	NA	SegRatio=0.05,AbsMeanSigma=0.25,pvalue=0.0258639587527822,pvalueTTest=0.0849410021376937,
chr16	68842423	68842537	CDH1	CDH100009	-0.120079507429054	2	0.0541547655685166	2	0.571239325490443	2	0.571239325490443	NA	NA	SegRatio=0.05,AbsMeanSigma=0.25,pvalue=0.0258639587527822,pvalueTTest=0.0849410021376937,
chr16	68842560	68842666	CDH1	CDH100010	0.0426611097981955	2	0.0541547655685166	2	0.571239325490443	2	0.571239325490443	NA	NA	SegRatio=0.05,AbsMeanSigma=0.25,pvalue=0.0258639587527822,pvalueTTest=0.0849410021376937,
chr16	68842645	68842763	CDH1	CDH100011	0.0546939301563277	2	0.0541547655685166	2	0.571239325490443	2	0.571239325490443	NA	NA	SegRatio=0.05,AbsMeanSigma=0.25,pvalue=0.0258639587527822,pvalueTTest=0.0849410021376937,
chr16	68842748	68842861	CDH1	CDH100012	0.111371148258485	2	0.0541547655685166	2	0.571239325490443	2	0.571239325490443	NA	NA	SegRatio=0.05,AbsMeanSigma=0.25,pvalue=0.0258639587527822,pvalueTTest=0.0849410021376937,
chr16	68844077	68844194	CDH1	CDH100013	-0.0159382182137917	2	0.0541547655685166	2	0.571239325490443	2	0.571239325490443	NA	NA	SegRatio=0.05,AbsMeanSigma=0.25,pvalue=0.0258639587527822,pvalueTTest=0.0849410021376937,
chr16	68844185	68844303	CDH1	CDH100014	0.0545629942915262	2	0.0541547655685166	2	0.571239325490443	2	0.571239325490443	NA	NA	SegRatio=0.05,AbsMeanSigma=0.25,pvalue=0.0258639587527822,pvalueTTest=0.0849410021376937,
chr16	68845538	68845654	CDH1	CDH100015	0.0541547655685166	2	0.0541547655685166	2	0.571239325490443	2	0.571239325490443	NA	NA	SegRatio=0.05,AbsMeanSigma=0.25,pvalue=0.0258639587527822,pvalueTTest=0.0849410021376937,
chr16	68845586	68845703	CDH1	CDH100016	0.00737946283723024	2	0.0541547655685166	2	0.571239325490443	2	0.571239325490443	NA	NA	SegRatio=0.05,AbsMeanSigma=0.25,pvalue=0.0258639587527822,pvalueTTest=0.0849410021376937,
chr16	68845696	68845794	CDH1	CDH100017	0.0855201900125547	2	0.0541547655685166	2	0.571239325490443	2	0.571239325490443	NA	NA	SegRatio=0.05,AbsMeanSigma=0.25,pvalue=0.0258639587527822,pvalueTTest=0.0849410021376937,
chr16	68846015	68846132	CDH1	CDH100018	0.161628716172757	2	0.0541547655685166	2	0.571239325490443	2	0.571239325490443	NA	NA	SegRatio=0.05,AbsMeanSigma=0.25,pvalue=0.0258639587527822,pvalueTTest=0.0849410021376937,
chr16	68846082	68846196	CDH1	CDH100019	-0.0638039090183649	2	0.0541547655685166	2	0.571239325490443	2	0.571239325490443	NA	NA	SegRatio=0.05,AbsMeanSigma=0.25,pvalue=0.0258639587527822,pvalueTTest=0.0849410021376937,
chr16	68847171	68847267	CDH1	CDH100020	0.134614225227408	2	0.0541547655685166	2	0.571239325490443	2	0.571239325490443	NA	NA	SegRatio=0.05,AbsMeanSigma=0.25,pvalue=0.0258639587527822,pvalueTTest=0.0849410021376937,
chr16	68847259	68847356	CDH1	CDH100021	-0.0564244351178877	2	0.0541547655685166	2	0.571239325490443	2	0.571239325490443	NA	NA	SegRatio=0.05,AbsMeanSigma=0.25,pvalue=0.0258639587527822,pvalueTTest=0.0849410021376937,
chr16	68847356	68847474	CDH1	CDH100022	-0.0588738682854555	2	0.0541547655685166	2	0.571239325490443	2	0.571239325490443	NA	NA	SegRatio=0.05,AbsMeanSigma=0.25,pvalue=0.0258639587527822,pvalueTTest=0.0849410021376937,
chr16	68849351	68849466	CDH1	CDH100023	-0.20800099581447	2	0.0541547655685166	2	0.571239325490443	2	0.571239325490443	NA	NA	SegRatio=0.05,AbsMeanSigma=0.25,pvalue=0.0258639587527822,pvalueTTest=0.0849410021376937,
chr16	68849449	68849569	CDH1	CDH100024	-0.16869984318926	2	0.0541547655685166	2	0.571239325490443	2	0.571239325490443	NA	NA	SegRatio=0.05,AbsMeanSigma=0.25,pvalue=0.0258639587527822,pvalueTTest=0.0849410021376937,
chr16	68849544	68849633	CDH1	CDH100025	0.130407272247569	2	0.0541547655685166	2	0.571239325490443	2	0.571239325490443	NA	NA	SegRatio=0.05,AbsMeanSigma=0.25,pvalue=0.0258639587527822,pvalueTTest=0.0849410021376937,
chr16	68849621	68849738	CDH1	CDH100026	0.128226930754055	2	0.0541547655685166	2	0.571239325490443	2	0.571239325490443	NA	NA	SegRatio=0.05,AbsMeanSigma=0.25,pvalue=0.0258639587527822,pvalueTTest=0.0849410021376937,
chr16	68853155	68853273	CDH1	CDH100027	-0.0796626345994351	2	0.0541547655685166	2	0.571239325490443	2	0.571239325490443	NA	NA	SegRatio=0.05,AbsMeanSigma=0.25,pvalue=0.0258639587527822,pvalueTTest=0.0849410021376937,
chr16	68853250	68853340	CDH1	CDH100028	0.215152389345519	2	0.0541547655685166	2	0.571239325490443	2	0.571239325490443	NA	NA	SegRatio=0.05,AbsMeanSigma=0.25,pvalue=0.0258639587527822,pvalueTTest=0.0849410021376937,
chr16	68853334	68853444	CDH1	CDH100029	0.0690538373819014	2	0.0541547655685166	2	0.571239325490443	2	0.571239325490443	NA	NA	SegRatio=0.05,AbsMeanSigma=0.25,pvalue=0.0258639587527822,pvalueTTest=0.0849410021376937,
chr16	68855874	68855991	CDH1	CDH100030	0.1149642770031	2	0.0541547655685166	2	0.571239325490443	2	0.571239325490443	NA	NA	SegRatio=0.05,AbsMeanSigma=0.25,pvalue=0.0258639587527822,pvalueTTest=0.0849410021376937,
chr16	68855951	68856065	CDH1	CDH100031	-0.126618296107593	2	0.0541547655685166	2	0.571239325490443	2	0.571239325490443	NA	NA	SegRatio=0.05,AbsMeanSigma=0.25,pvalue=0.0258639587527822,pvalueTTest=0.0849410021376937,
chr16	68856035	68856153	CDH1	CDH100032	NA	2	0.0541547655685166	2	0.571239325490443	2	0.571239325490443	NA	NA	SegRatio=0.05,AbsMeanSigma=0.25,pvalue=0.0258639587527822,pvalueTTest=0.0849410021376937,
chr16	68857279	68857394	CDH1	CDH100033	-0.0254125574416813	2	0.0541547655685166	2	0.571239325490443	2	0.571239325490443	NA	NA	SegRatio=0.05,AbsMeanSigma=0.25,pvalue=0.0258639587527822,pvalueTTest=0.0849410021376937,
chr16	68857394	68857507	CDH1	CDH100034	0.178651957952155	2	0.0541547655685166	2	0.571239325490443	2	0.571239325490443	NA	NA	SegRatio=0.05,AbsMeanSigma=0.25,pvalue=0.0258639587527822,pvalueTTest=0.0849410021376937,
chr16	68857479	68857578	CDH1	CDH100035	-0.0958526420999996	2	0.0541547655685166	2	0.571239325490443	2	0.571239325490443	NA	NA	SegRatio=0.05,AbsMeanSigma=0.25,pvalue=0.0258639587527822,pvalueTTest=0.0849410021376937,
chr16	68862054	68862173	CDH1	CDH100036	-0.0707426517240597	2	0.0541547655685166	2	0.571239325490443	2	0.571239325490443	NA	NA	SegRatio=0.05,AbsMeanSigma=0.25,pvalue=0.0258639587527822,pvalueTTest=0.0849410021376937,
chr16	68862138	68862243	CDH1	CDH100037	0.189216725781678	2	0.0541547655685166	2	0.571239325490443	2	0.571239325490443	NA	NA	SegRatio=0.05,AbsMeanSigma=0.25,pvalue=0.0258639587527822,pvalueTTest=0.0849410021376937,
chr16	68863499	68863610	CDH1	CDH100038	-0.0847158857905999	2	0.0541547655685166	2	0.571239325490443	2	0.571239325490443	NA	NA	SegRatio=0.05,AbsMeanSigma=0.25,pvalue=0.0258639587527822,pvalueTTest=0.0849410021376937,
chr16	68863568	68863671	CDH1	CDH100039	0.336333329840118	2	0.0541547655685166	2	0.571239325490443	2	0.571239325490443	NA	NA	SegRatio=0.05,AbsMeanSigma=0.25,pvalue=0.0258639587527822,pvalueTTest=0.0849410021376937,
chr16	68863615	68863733	CDH1	CDH100040	-0.0573830279051631	2	0.0541547655685166	2	0.571239325490443	2	0.571239325490443	NA	NA	SegRatio=0.05,AbsMeanSigma=0.25,pvalue=0.0258639587527822,pvalueTTest=0.0849410021376937,
chr16	68867165	68867280	CDH1	CDH100041	0.0282120124023117	2	0.0541547655685166	2	0.571239325490443	2	0.571239325490443	NA	NA	SegRatio=0.05,AbsMeanSigma=0.25,pvalue=0.0258639587527822,pvalueTTest=0.0849410021376937,
chr16	68867212	68867325	CDH1	CDH100042	0.0771231875265845	2	0.0541547655685166	2	0.571239325490443	2	0.571239325490443	NA	NA	SegRatio=0.05,AbsMeanSigma=0.25,pvalue=0.0258639587527822,pvalueTTest=0.0849410021376937,
chr16	68867314	68867432	CDH1	CDH100043	-0.527053760606078	2	0.0541547655685166	2	0.571239325490443	2	0.571239325490443	NA	NA	SegRatio=0.05,AbsMeanSigma=0.25,pvalue=0.0258639587527822,pvalueTTest=0.0849410021376937,
chr19	4090533	4090667	MAP2K2	MAP2K200001	NA	2	0.119740464585148	2	0.066767366069416	2	0.066767366069416	NA	NA	SegRatio=0.12,AbsMeanSigma=0.69,pvalue=0.000613874845865991,pvalueTTest=0.0742418591706688,
chr19	4090653	4090742	MAP2K2	MAP2K200002	0.0177609564381167	2	0.119740464585148	2	0.066767366069416	2	0.066767366069416	NA	NA	SegRatio=0.12,AbsMeanSigma=0.69,pvalue=0.000613874845865991,pvalueTTest=0.0742418591706688,
chr19	4094392	4094501	MAP2K2	MAP2K200003	-0.806255683847941	2	0.119740464585148	2	0.066767366069416	2	0.066767366069416	NA	NA	SegRatio=0.12,AbsMeanSigma=0.69,pvalue=0.000613874845865991,pvalueTTest=0.0742418591706688,
chr19	4094493	4094613	MAP2K2	MAP2K200004	NA	2	0.119740464585148	2	0.066767366069416	2	0.066767366069416	NA	NA	SegRatio=0.12,AbsMeanSigma=0.69,pvalue=0.000613874845865991,pvalueTTest=0.0742418591706688,
chr19	4095343	4095435	MAP2K2	MAP2K200005	0.311858569056371	2	0.119740464585148	2	0.066767366069416	2	0.066767366069416	NA	NA	SegRatio=0.12,AbsMeanSigma=0.69,pvalue=0.000613874845865991,pvalueTTest=0.0742418591706688,
chr19	4095403	4095520	MAP2K2	MAP2K200006	-0.0954501929183058	2	0.119740464585148	2	0.066767366069416	2	0.066767366069416	NA	NA	SegRatio=0.12,AbsMeanSigma=0.69,pvalue=0.000613874845865991,pvalueTTest=0.0742418591706688,
chr19	4097184	4097325	MAP2K2	MAP2K200007	NA	2	0.119740464585148	2	0.066767366069416	2	0.066767366069416	NA	NA	SegRatio=0.12,AbsMeanSigma=0.69,pvalue=0.000613874845865991,pvalueTTest=0.0742418591706688,
chr19	4097311	4097451	MAP2K2	MAP2K200008	0.0435811854013714	2	0.119740464585148	2	0.066767366069416	2	0.066767366069416	NA	NA	SegRatio=0.12,AbsMeanSigma=0.69,pvalue=0.000613874845865991,pvalueTTest=0.0742418591706688,
chr19	4099181	4099280	MAP2K2	MAP2K200009	NA	2	0.119740464585148	2	0.066767366069416	2	0.066767366069416	NA	NA	SegRatio=0.12,AbsMeanSigma=0.69,pvalue=0.000613874845865991,pvalueTTest=0.0742418591706688,
chr19	4099258	4099358	MAP2K2	MAP2K200010	NA	2	0.119740464585148	2	0.066767366069416	2	0.066767366069416	NA	NA	SegRatio=0.12,AbsMeanSigma=0.69,pvalue=0.000613874845865991,pvalueTTest=0.0742418591706688,
chr19	4099301	4099386	MAP2K2	MAP2K200011	0.151907552312322	2	0.119740464585148	2	0.066767366069416	2	0.066767366069416	NA	NA	SegRatio=0.12,AbsMeanSigma=0.69,pvalue=0.000613874845865991,pvalueTTest=0.0742418591706688,
chr19	4099379	4099501	MAP2K2	MAP2K200012	0.0527217854948877	2	0.119740464585148	2	0.066767366069416	2	0.066767366069416	NA	NA	SegRatio=0.12,AbsMeanSigma=0.69,pvalue=0.000613874845865991,pvalueTTest=0.0742418591706688,
chr19	4101027	4101132	MAP2K2	MAP2K200013	0.00798836577669478	2	0.119740464585148	2	0.066767366069416	2	0.066767366069416	NA	NA	SegRatio=0.12,AbsMeanSigma=0.69,pvalue=0.000613874845865991,pvalueTTest=0.0742418591706688,
chr19	4101128	4101236	MAP2K2	MAP2K200014	NA	2	0.119740464585148	2	0.066767366069416	2	0.066767366069416	NA	NA	SegRatio=0.12,AbsMeanSigma=0.69,pvalue=0.000613874845865991,pvalueTTest=0.0742418591706688,
chr19	4101238	4101358	MAP2K2	MAP2K200015	-0.228763554907346	2	0.119740464585148	2	0.066767366069416	2	0.066767366069416	NA	NA	SegRatio=0.12,AbsMeanSigma=0.69,pvalue=0.000613874845865991,pvalueTTest=0.0742418591706688,
chr19	4102294	4102416	MAP2K2	MAP2K200016	NA	2	0.119740464585148	2	0.066767366069416	2	0.066767366069416	NA	NA	SegRatio=0.12,AbsMeanSigma=0.69,pvalue=0.000613874845865991,pvalueTTest=0.0742418591706688,
chr19	4102388	4102463	MAP2K2	MAP2K200017	0.62796405035393	2	0.119740464585148	2	0.066767366069416	2	0.066767366069416	NA	NA	SegRatio=0.12,AbsMeanSigma=0.69,pvalue=0.000613874845865991,pvalueTTest=0.0742418591706688,
chr19	4102466	4102606	MAP2K2	MAP2K200018	NA	2	0.119740464585148	2	0.066767366069416	2	0.066767366069416	NA	NA	SegRatio=0.12,AbsMeanSigma=0.69,pvalue=0.000613874845865991,pvalueTTest=0.0742418591706688,
chr19	4110456	4110576	MAP2K2	MAP2K200019	0.119740464585148	2	0.119740464585148	2	0.066767366069416	2	0.066767366069416	NA	NA	SegRatio=0.12,AbsMeanSigma=0.69,pvalue=0.000613874845865991,pvalueTTest=0.0742418591706688,
chr19	4110523	4110640	MAP2K2	MAP2K200020	0.336390589521301	2	0.119740464585148	2	0.066767366069416	2	0.066767366069416	NA	NA	SegRatio=0.12,AbsMeanSigma=0.69,pvalue=0.000613874845865991,pvalueTTest=0.0742418591706688,
chr19	4110586	4110694	MAP2K2	MAP2K200021	0.319994153880119	2	0.119740464585148	2	0.066767366069416	2	0.066767366069416	NA	NA	SegRatio=0.12,AbsMeanSigma=0.69,pvalue=0.000613874845865991,pvalueTTest=0.0742418591706688,
chr19	4117331	4117448	MAP2K2	MAP2K200022	0.162189097357606	2	0.119740464585148	2	0.066767366069416	2	0.066767366069416	NA	NA	SegRatio=0.12,AbsMeanSigma=0.69,pvalue=0.000613874845865991,pvalueTTest=0.0742418591706688,
chr19	4117431	4117544	MAP2K2	MAP2K200023	NA	2	0.119740464585148	2	0.066767366069416	2	0.066767366069416	NA	NA	SegRatio=0.12,AbsMeanSigma=0.69,pvalue=0.000613874845865991,pvalueTTest=0.0742418591706688,
chr19	4117498	4117619	MAP2K2	MAP2K200024	NA	2	0.119740464585148	2	0.066767366069416	2	0.066767366069416	NA	NA	SegRatio=0.12,AbsMeanSigma=0.69,pvalue=0.000613874845865991,pvalueTTest=0.0742418591706688,
chr19	4117549	4117656	MAP2K2	MAP2K200025	0.207629759004638	2	0.119740464585148	2	0.066767366069416	2	0.066767366069416	NA	NA	SegRatio=0.12,AbsMeanSigma=0.69,pvalue=0.000613874845865991,pvalueTTest=0.0742418591706688,
chr20	32981586	32981700	ITCH	ITCH00001	0.0807937662772654	2	0.0441289033767123	2	0.336572120843645	2	0.336572120843645	NA	NA	SegRatio=0.04,AbsMeanSigma=0.15,pvalue=0.645054979876411,pvalueTTest=0.769840819630158,
chr20	32981622	32981743	ITCH	ITCH00002	-0.0102208688821288	2	0.0441289033767123	2	0.336572120843645	2	0.336572120843645	NA	NA	SegRatio=0.04,AbsMeanSigma=0.15,pvalue=0.645054979876411,pvalueTTest=0.769840819630158,
chr20	32989378	32989470	ITCH	ITCH00003	0.0841010602567066	2	0.0441289033767123	2	0.336572120843645	2	0.336572120843645	NA	NA	SegRatio=0.04,AbsMeanSigma=0.15,pvalue=0.645054979876411,pvalueTTest=0.769840819630158,
chr20	32989471	32989583	ITCH	ITCH00004	-0.3591011737449	2	0.0441289033767123	2	0.336572120843645	2	0.336572120843645	NA	NA	SegRatio=0.04,AbsMeanSigma=0.15,pvalue=0.645054979876411,pvalueTTest=0.769840819630158,
chr20	32996420	32996528	ITCH	ITCH00005	0.0366515698063547	2	0.0441289033767123	2	0.336572120843645	2	0.336572120843645	NA	NA	SegRatio=0.04,AbsMeanSigma=0.15,pvalue=0.645054979876411,pvalueTTest=0.769840819630158,
chr20	32996468	32996565	ITCH	ITCH00006	-0.0198775576515547	2	0.0441289033767123	2	0.336572120843645	2	0.336572120843645	NA	NA	SegRatio=0.04,AbsMeanSigma=0.15,pvalue=0.645054979876411,pvalueTTest=0.769840819630158,
chr20	32996521	32996630	ITCH	ITCH00007	0.344037033192419	2	0.0441289033767123	2	0.336572120843645	2	0.336572120843645	NA	NA	SegRatio=0.04,AbsMeanSigma=0.15,pvalue=0.645054979876411,pvalueTTest=0.769840819630158,
chr20	33000283	33000392	ITCH	ITCH00008	0.0441289033767123	2	0.0441289033767123	2	0.336572120843645	2	0.336572120843645	NA	NA	SegRatio=0.04,AbsMeanSigma=0.15,pvalue=0.645054979876411,pvalueTTest=0.769840819630158,
chr20	33000380	33000464	ITCH	ITCH00009	-1.41435425104192	2	0.0297667326225685	2	0.336572120843645	2	0.336572120843645	NA	NA	SegRatio=0.03,AbsMeanSigma=0.14,pvalue=0.352710676620692,pvalueTTest=0.393885383593472,
chr20	33001509	33001624	ITCH	ITCH00010	0.109801311324339	2	0.0297667326225685	2	0.336572120843645	2	0.336572120843645	NA	NA	SegRatio=0.03,AbsMeanSigma=0.14,pvalue=0.352710676620692,pvalueTTest=0.393885383593472,
chr20	33001623	33001732	ITCH	ITCH00011	0.120736559922048	2	0.0297667326225685	2	0.336572120843645	2	0.336572120843645	NA	NA	SegRatio=0.03,AbsMeanSigma=0.14,pvalue=0.352710676620692,pvalueTTest=0.393885383593472,
chr20	33005050	33005161	ITCH	ITCH00012	0.0663875320080124	2	0.0297667326225685	2	0.336572120843645	2	0.336572120843645	NA	NA	SegRatio=0.03,AbsMeanSigma=0.14,pvalue=0.352710676620692,pvalueTTest=0.393885383593472,
chr20	33012258	33012358	ITCH	ITCH00013	-0.0388932255766515	2	0.0297667326225685	2	0.336572120843645	2	0.336572120843645	NA	NA	SegRatio=0.03,AbsMeanSigma=0.14,pvalue=0.352710676620692,pvalueTTest=0.393885383593472,
chr20	33026204	33026305	ITCH	ITCH00014	0.0717951165302742	2	0.0297667326225685	2	0.336572120843645	2	0.336572120843645	NA	NA	SegRatio=0.03,AbsMeanSigma=0.14,pvalue=0.352710676620692,pvalueTTest=0.393885383593472,
chr20	33026275	33026394	ITCH	ITCH00015	0.109475056434453	2	0.0297667326225685	2	0.336572120843645	2	0.336572120843645	NA	NA	SegRatio=0.03,AbsMeanSigma=0.14,pvalue=0.352710676620692,pvalueTTest=0.393885383593472,
chr20	33026392	33026502	ITCH	ITCH00016	-0.568498991451811	2	0.0297667326225685	2	0.336572120843645	2	0.336572120843645	NA	NA	SegRatio=0.03,AbsMeanSigma=0.14,pvalue=0.352710676620692,pvalueTTest=0.393885383593472,
chr20	33027860	33027974	ITCH	ITCH00017	NA	2	0.0297667326225685	2	0.336572120843645	2	0.336572120843645	NA	NA	SegRatio=0.03,AbsMeanSigma=0.14,pvalue=0.352710676620692,pvalueTTest=0.393885383593472,
chr20	33027971	33028083	ITCH	ITCH00018	-0.0355752027993511	2	0.0297667326225685	2	0.336572120843645	2	0.336572120843645	NA	NA	SegRatio=0.03,AbsMeanSigma=0.14,pvalue=0.352710676620692,pvalueTTest=0.393885383593472,
chr20	33028067	33028179	ITCH	ITCH00019	0.00332646066772256	2	0.0297667326225685	2	0.336572120843645	2	0.336572120843645	NA	NA	SegRatio=0.03,AbsMeanSigma=0.14,pvalue=0.352710676620692,pvalueTTest=0.393885383593472,
chr20	33029980	33030088	ITCH	ITCH00020	-0.028311631745467	2	0.0297667326225685	2	0.336572120843645	2	0.336572120843645	NA	NA	SegRatio=0.03,AbsMeanSigma=0.14,pvalue=0.352710676620692,pvalueTTest=0.393885383593472,
chr20	33030086	33030201	ITCH	ITCH00021	-0.174766884883968	2	0.0297667326225685	2	0.336572120843645	2	0.336572120843645	NA	NA	SegRatio=0.03,AbsMeanSigma=0.14,pvalue=0.352710676620692,pvalueTTest=0.393885383593472,
chr20	33033062	33033147	ITCH	ITCH00022	0.0724565123523534	2	0.0297667326225685	2	0.336572120843645	2	0.336572120843645	NA	NA	SegRatio=0.03,AbsMeanSigma=0.14,pvalue=0.352710676620692,pvalueTTest=0.393885383593472,
chr20	33033141	33033255	ITCH	ITCH00023	0.0297667326225685	2	0.0297667326225685	2	0.336572120843645	2	0.336572120843645	NA	NA	SegRatio=0.03,AbsMeanSigma=0.14,pvalue=0.352710676620692,pvalueTTest=0.393885383593472,
chr20	33033237	33033357	ITCH	ITCH00024	-0.054280055218215	2	0.0297667326225685	2	0.336572120843645	2	0.336572120843645	NA	NA	SegRatio=0.03,AbsMeanSigma=0.14,pvalue=0.352710676620692,pvalueTTest=0.393885383593472,
chr20	33037176	33037290	ITCH	ITCH00025	NA	2	0.0297667326225685	2	0.336572120843645	2	0.336572120843645	NA	NA	SegRatio=0.03,AbsMeanSigma=0.14,pvalue=0.352710676620692,pvalueTTest=0.393885383593472,
chr20	33037272	33037387	ITCH	ITCH00026	-0.119372592667049	2	0.0297667326225685	2	0.336572120843645	2	0.336572120843645	NA	NA	SegRatio=0.03,AbsMeanSigma=0.14,pvalue=0.352710676620692,pvalueTTest=0.393885383593472,
chr20	33045155	33045243	ITCH	ITCH00027	-0.000169045439107438	2	0.0297667326225685	2	0.336572120843645	2	0.336572120843645	NA	NA	SegRatio=0.03,AbsMeanSigma=0.14,pvalue=0.352710676620692,pvalueTTest=0.393885383593472,
chr20	33045234	33045346	ITCH	ITCH00028	0.307937730816845	2	0.0297667326225685	2	0.336572120843645	2	0.336572120843645	NA	NA	SegRatio=0.03,AbsMeanSigma=0.14,pvalue=0.352710676620692,pvalueTTest=0.393885383593472,
chr20	33049855	33049969	ITCH	ITCH00029	NA	2	0.0297667326225685	2	0.336572120843645	2	0.336572120843645	NA	NA	SegRatio=0.03,AbsMeanSigma=0.14,pvalue=0.352710676620692,pvalueTTest=0.393885383593472,
chr20	33049908	33050016	ITCH	ITCH00030	0.280005524858764	2	0.0297667326225685	2	0.336572120843645	2	0.336572120843645	NA	NA	SegRatio=0.03,AbsMeanSigma=0.14,pvalue=0.352710676620692,pvalueTTest=0.393885383593472,
chr20	33049993	33050092	ITCH	ITCH00031	0.223634519295143	2	0.0297667326225685	2	0.336572120843645	2	0.336572120843645	NA	NA	SegRatio=0.03,AbsMeanSigma=0.14,pvalue=0.352710676620692,pvalueTTest=0.393885383593472,
chr20	33057767	33057872	ITCH	ITCH00032	0.000792722487861524	2	0.0297667326225685	2	0.336572120843645	2	0.336572120843645	NA	NA	SegRatio=0.03,AbsMeanSigma=0.14,pvalue=0.352710676620692,pvalueTTest=0.393885383593472,
chr20	33057873	33057984	ITCH	ITCH00033	0.0777452980213648	2	0.0297667326225685	2	0.336572120843645	2	0.336572120843645	NA	NA	SegRatio=0.03,AbsMeanSigma=0.14,pvalue=0.352710676620692,pvalueTTest=0.393885383593472,
chr20	33059221	33059316	ITCH	ITCH00034	-0.028813247108361	2	0.0297667326225685	2	0.336572120843645	2	0.336572120843645	NA	NA	SegRatio=0.03,AbsMeanSigma=0.14,pvalue=0.352710676620692,pvalueTTest=0.393885383593472,
chr20	33059280	33059396	ITCH	ITCH00035	-0.0477643539491235	2	0.0297667326225685	2	0.336572120843645	2	0.336572120843645	NA	NA	SegRatio=0.03,AbsMeanSigma=0.14,pvalue=0.352710676620692,pvalueTTest=0.393885383593472,
chr20	33065511	33065603	ITCH	ITCH00036	0.215908387122429	2	0.0297667326225685	2	0.336572120843645	2	0.336572120843645	NA	NA	SegRatio=0.03,AbsMeanSigma=0.14,pvalue=0.352710676620692,pvalueTTest=0.393885383593472,
chr20	33065600	33065707	ITCH	ITCH00037	0.242076387042278	2	0.0297667326225685	2	0.336572120843645	2	0.336572120843645	NA	NA	SegRatio=0.03,AbsMeanSigma=0.14,pvalue=0.352710676620692,pvalueTTest=0.393885383593472,
chr20	33067391	33067503	ITCH	ITCH00038	0.0936936295980585	2	0.0297667326225685	2	0.336572120843645	2	0.336572120843645	NA	NA	SegRatio=0.03,AbsMeanSigma=0.14,pvalue=0.352710676620692,pvalueTTest=0.393885383593472,
chr20	33067489	33067602	ITCH	ITCH00039	0.200772767174784	2	0.0297667326225685	2	0.336572120843645	2	0.336572120843645	NA	NA	SegRatio=0.03,AbsMeanSigma=0.14,pvalue=0.352710676620692,pvalueTTest=0.393885383593472,
chr20	33067550	33067648	ITCH	ITCH00040	-0.192012178896858	2	0.0297667326225685	2	0.336572120843645	2	0.336572120843645	NA	NA	SegRatio=0.03,AbsMeanSigma=0.14,pvalue=0.352710676620692,pvalueTTest=0.393885383593472,
chr20	33068319	33068456	ITCH	ITCH00041	0.0794280581627478	2	0.0297667326225685	2	0.336572120843645	2	0.336572120843645	NA	NA	SegRatio=0.03,AbsMeanSigma=0.14,pvalue=0.352710676620692,pvalueTTest=0.393885383593472,
chr20	33068422	33068522	ITCH	ITCH00042	0.126289547813081	2	0.0297667326225685	2	0.336572120843645	2	0.336572120843645	NA	NA	SegRatio=0.03,AbsMeanSigma=0.14,pvalue=0.352710676620692,pvalueTTest=0.393885383593472,
chr20	33068494	33068607	ITCH	ITCH00043	NA	2	0.0297667326225685	2	0.336572120843645	2	0.336572120843645	NA	NA	SegRatio=0.03,AbsMeanSigma=0.14,pvalue=0.352710676620692,pvalueTTest=0.393885383593472,
chr20	33068847	33068958	ITCH	ITCH00044	0.12680697224123	2	0.0297667326225685	2	0.336572120843645	2	0.336572120843645	NA	NA	SegRatio=0.03,AbsMeanSigma=0.14,pvalue=0.352710676620692,pvalueTTest=0.393885383593472,
chr20	33068939	33069048	ITCH	ITCH00045	0.194110719888099	2	0.0297667326225685	2	0.336572120843645	2	0.336572120843645	NA	NA	SegRatio=0.03,AbsMeanSigma=0.14,pvalue=0.352710676620692,pvalueTTest=0.393885383593472,
chr20	33077048	33077158	ITCH	ITCH00046	0.119555624261443	2	0.0297667326225685	2	0.336572120843645	2	0.336572120843645	NA	NA	SegRatio=0.03,AbsMeanSigma=0.14,pvalue=0.352710676620692,pvalueTTest=0.393885383593472,
chr20	33077158	33077259	ITCH	ITCH00047	-0.144695347761743	2	0.0297667326225685	2	0.336572120843645	2	0.336572120843645	NA	NA	SegRatio=0.03,AbsMeanSigma=0.14,pvalue=0.352710676620692,pvalueTTest=0.393885383593472,
chr20	33077575	33077678	ITCH	ITCH00048	0.0647255001396847	2	0.0297667326225685	2	0.336572120843645	2	0.336572120843645	NA	NA	SegRatio=0.03,AbsMeanSigma=0.14,pvalue=0.352710676620692,pvalueTTest=0.393885383593472,
chr20	33077675	33077790	ITCH	ITCH00049	0.168632351711452	2	0.0297667326225685	2	0.336572120843645	2	0.336572120843645	NA	NA	SegRatio=0.03,AbsMeanSigma=0.14,pvalue=0.352710676620692,pvalueTTest=0.393885383593472,
chr20	33080263	33080376	ITCH	ITCH00050	-0.158613754651215	2	0.0297667326225685	2	0.336572120843645	2	0.336572120843645	NA	NA	SegRatio=0.03,AbsMeanSigma=0.14,pvalue=0.352710676620692,pvalueTTest=0.393885383593472,
chr20	33080367	33080484	ITCH	ITCH00051	0.0946058024484228	2	0.0297667326225685	2	0.336572120843645	2	0.336572120843645	NA	NA	SegRatio=0.03,AbsMeanSigma=0.14,pvalue=0.352710676620692,pvalueTTest=0.393885383593472,
chr20	33092096	33092205	ITCH	ITCH00052	-0.0994355281750765	2	0.0297667326225685	2	0.336572120843645	2	0.336572120843645	NA	NA	SegRatio=0.03,AbsMeanSigma=0.14,pvalue=0.352710676620692,pvalueTTest=0.393885383593472,
chr20	33092205	33092316	ITCH	ITCH00053	-0.122951051750915	2	0.0297667326225685	2	0.336572120843645	2	0.336572120843645	NA	NA	SegRatio=0.03,AbsMeanSigma=0.14,pvalue=0.352710676620692,pvalueTTest=0.393885383593472,
chr20	33095464	33095575	ITCH	ITCH00054	-0.125831999782725	2	0.0297667326225685	2	0.336572120843645	2	0.336572120843645	NA	NA	SegRatio=0.03,AbsMeanSigma=0.14,pvalue=0.352710676620692,pvalueTTest=0.393885383593472,
chr20	33095548	33095643	ITCH	ITCH00055	-0.00517712232342417	2	0.0297667326225685	2	0.336572120843645	2	0.336572120843645	NA	NA	SegRatio=0.03,AbsMeanSigma=0.14,pvalue=0.352710676620692,pvalueTTest=0.393885383593472,
chr21	17135161	17135272	USP25	USP2500001	0.151793987016279	2	0.00221101141532411	2	0.211819718436952	2	0.211819718436952	NA	NA	SegRatio=0,AbsMeanSigma=0.18,pvalue=0.0216579467806752,pvalueTTest=0.0976115395748142,
chr21	17135248	17135318	USP25	USP2500002	0.197477640838271	2	0.00221101141532411	2	0.211819718436952	2	0.211819718436952	NA	NA	SegRatio=0,AbsMeanSigma=0.18,pvalue=0.0216579467806752,pvalueTTest=0.0976115395748142,
chr21	17138241	17138354	USP25	USP2500003	NA	2	0.00221101141532411	2	0.211819718436952	2	0.211819718436952	NA	NA	SegRatio=0,AbsMeanSigma=0.18,pvalue=0.0216579467806752,pvalueTTest=0.0976115395748142,
chr21	17138337	17138445	USP25	USP2500004	-0.150114571835316	2	0.00221101141532411	2	0.211819718436952	2	0.211819718436952	NA	NA	SegRatio=0,AbsMeanSigma=0.18,pvalue=0.0216579467806752,pvalueTTest=0.0976115395748142,
chr21	17138423	17138534	USP25	USP2500005	-0.644977510341417	2	0.00221101141532411	2	0.211819718436952	2	0.211819718436952	NA	NA	SegRatio=0,AbsMeanSigma=0.18,pvalue=0.0216579467806752,pvalueTTest=0.0976115395748142,
chr21	17150138	17150250	USP25	USP2500006	NA	2	0.00221101141532411	2	0.211819718436952	2	0.211819718436952	NA	NA	SegRatio=0,AbsMeanSigma=0.18,pvalue=0.0216579467806752,pvalueTTest=0.0976115395748142,
chr21	17150231	17150329	USP25	USP2500007	0.300292659043679	2	0.00221101141532411	2	0.211819718436952	2	0.211819718436952	NA	NA	SegRatio=0,AbsMeanSigma=0.18,pvalue=0.0216579467806752,pvalueTTest=0.0976115395748142,
chr21	17163768	17163880	USP25	USP2500008	-0.0716491082734269	2	0.00221101141532411	2	0.211819718436952	2	0.211819718436952	NA	NA	SegRatio=0,AbsMeanSigma=0.18,pvalue=0.0216579467806752,pvalueTTest=0.0976115395748142,
chr21	17163874	17163968	USP25	USP2500009	-0.0333388713700252	2	0.00221101141532411	2	0.211819718436952	2	0.211819718436952	NA	NA	SegRatio=0,AbsMeanSigma=0.18,pvalue=0.0216579467806752,pvalueTTest=0.0976115395748142,
chr21	17163910	17164022	USP25	USP2500010	-0.125478769940302	2	0.00221101141532411	2	0.211819718436952	2	0.211819718436952	NA	NA	SegRatio=0,AbsMeanSigma=0.18,pvalue=0.0216579467806752,pvalueTTest=0.0976115395748142,
chr21	17172046	17172152	USP25	USP2500011	NA	2	0.00221101141532411	2	0.211819718436952	2	0.211819718436952	NA	NA	SegRatio=0,AbsMeanSigma=0.18,pvalue=0.0216579467806752,pvalueTTest=0.0976115395748142,
chr21	17172131	17172244	USP25	USP2500012	0.318017420407701	2	0.00221101141532411	2	0.211819718436952	2	0.211819718436952	NA	NA	SegRatio=0,AbsMeanSigma=0.18,pvalue=0.0216579467806752,pvalueTTest=0.0976115395748142,
chr21	17177341	17177469	USP25	USP2500013	-0.340335779907187	2	0.00221101141532411	2	0.211819718436952	2	0.211819718436952	NA	NA	SegRatio=0,AbsMeanSigma=0.18,pvalue=0.0216579467806752,pvalueTTest=0.0976115395748142,
chr21	17177454	17177570	USP25	USP2500014	0.15281443600136	2	0.00221101141532411	2	0.211819718436952	2	0.211819718436952	NA	NA	SegRatio=0,AbsMeanSigma=0.18,pvalue=0.0216579467806752,pvalueTTest=0.0976115395748142,
chr21	17177553	17177665	USP25	USP2500015	-0.0134999456414719	2	0.00221101141532411	2	0.211819718436952	2	0.211819718436952	NA	NA	SegRatio=0,AbsMeanSigma=0.18,pvalue=0.0216579467806752,pvalueTTest=0.0976115395748142,
chr21	17181068	17181184	USP25	USP2500016	NA	2	0.00221101141532411	2	0.211819718436952	2	0.211819718436952	NA	NA	SegRatio=0,AbsMeanSigma=0.18,pvalue=0.0216579467806752,pvalueTTest=0.0976115395748142,
chr21	17181183	17181297	USP25	USP2500017	0.0270609909153302	2	0.00221101141532411	2	0.211819718436952	2	0.211819718436952	NA	NA	SegRatio=0,AbsMeanSigma=0.18,pvalue=0.0216579467806752,pvalueTTest=0.0976115395748142,
chr21	17183424	17183512	USP25	USP2500018	0.0716356069856063	2	0.00221101141532411	2	0.211819718436952	2	0.211819718436952	NA	NA	SegRatio=0,AbsMeanSigma=0.18,pvalue=0.0216579467806752,pvalueTTest=0.0976115395748142,
chr21	17183477	17183577	USP25	USP2500019	0.0318355544651237	2	0.00221101141532411	2	0.211819718436952	2	0.211819718436952	NA	NA	SegRatio=0,AbsMeanSigma=0.18,pvalue=0.0216579467806752,pvalueTTest=0.0976115395748142,
chr21	17190947	17191059	USP25	USP2500020	-0.0976660011275987	2	0.00221101141532411	2	0.211819718436952	2	0.211819718436952	NA	NA	SegRatio=0,AbsMeanSigma=0.18,pvalue=0.0216579467806752,pvalueTTest=0.0976115395748142,
chr21	17191056	17191163	USP25	USP2500021	-0.38240379380947	2	0.00221101141532411	2	0.211819718436952	2	0.211819718436952	NA	NA	SegRatio=0,AbsMeanSigma=0.18,pvalue=0.0216579467806752,pvalueTTest=0.0976115395748142,
chr21	17191164	17191277	USP25	USP2500022	0.00135866541982394	2	0.00221101141532411	2	0.211819718436952	2	0.211819718436952	NA	NA	SegRatio=0,AbsMeanSigma=0.18,pvalue=0.0216579467806752,pvalueTTest=0.0976115395748142,
chr21	17196300	17196419	USP25	USP2500023	-0.194789994105594	2	0.00221101141532411	2	0.211819718436952	2	0.211819718436952	NA	NA	SegRatio=0,AbsMeanSigma=0.18,pvalue=0.0216579467806752,pvalueTTest=0.0976115395748142,
chr21	17196409	17196514	USP25	USP2500024	0.208113904857974	2	0.00221101141532411	2	0.211819718436952	2	0.211819718436952	NA	NA	SegRatio=0,AbsMeanSigma=0.18,pvalue=0.0216579467806752,pvalueTTest=0.0976115395748142,
chr21	17197260	17197365	USP25	USP2500025	NA	2	0.00221101141532411	2	0.211819718436952	2	0.211819718436952	NA	NA	SegRatio=0,AbsMeanSigma=0.18,pvalue=0.0216579467806752,pvalueTTest=0.0976115395748142,
chr21	17197348	17197456	USP25	USP2500026	NA	2	0.00221101141532411	2	0.211819718436952	2	0.211819718436952	NA	NA	SegRatio=0,AbsMeanSigma=0.18,pvalue=0.0216579467806752,pvalueTTest=0.0976115395748142,
chr21	17198490	17198604	USP25	USP2500027	-0.163275615017443	2	0.00221101141532411	2	0.211819718436952	2	0.211819718436952	NA	NA	SegRatio=0,AbsMeanSigma=0.18,pvalue=0.0216579467806752,pvalueTTest=0.0976115395748142,
chr21	17198605	17198698	USP25	USP2500028	-0.0737429799068179	2	0.00221101141532411	2	0.211819718436952	2	0.211819718436952	NA	NA	SegRatio=0,AbsMeanSigma=0.18,pvalue=0.0216579467806752,pvalueTTest=0.0976115395748142,
chr21	17198678	17198789	USP25	USP2500029	-0.396961019108019	2	0.00221101141532411	2	0.211819718436952	2	0.211819718436952	NA	NA	SegRatio=0,AbsMeanSigma=0.18,pvalue=0.0216579467806752,pvalueTTest=0.0976115395748142,
chr21	17199273	17199386	USP25	USP2500030	0.0188110223024059	2	0.00221101141532411	2	0.211819718436952	2	0.211819718436952	NA	NA	SegRatio=0,AbsMeanSigma=0.18,pvalue=0.0216579467806752,pvalueTTest=0.0976115395748142,
chr21	17199370	17199479	USP25	USP2500031	0.0396271854442074	2	0.00221101141532411	2	0.211819718436952	2	0.211819718436952	NA	NA	SegRatio=0,AbsMeanSigma=0.18,pvalue=0.0216579467806752,pvalueTTest=0.0976115395748142,
chr21	17199411	17199521	USP25	USP2500032	-0.138993501855021	2	0.00221101141532411	2	0.211819718436952	2	0.211819718436952	NA	NA	SegRatio=0,AbsMeanSigma=0.18,pvalue=0.0216579467806752,pvalueTTest=0.0976115395748142,
chr21	17199471	17199589	USP25	USP2500033	-0.0180170214461204	2	0.00221101141532411	2	0.211819718436952	2	0.211819718436952	NA	NA	SegRatio=0,AbsMeanSigma=0.18,pvalue=0.0216579467806752,pvalueTTest=0.0976115395748142,
chr21	17202824	17202923	USP25	USP2500034	NA	2	0.00221101141532411	2	0.211819718436952	2	0.211819718436952	NA	NA	SegRatio=0,AbsMeanSigma=0.18,pvalue=0.0216579467806752,pvalueTTest=0.0976115395748142,
chr21	17202914	17203036	USP25	USP2500035	NA	2	0.00221101141532411	2	0.211819718436952	2	0.211819718436952	NA	NA	SegRatio=0,AbsMeanSigma=0.18,pvalue=0.0216579467806752,pvalueTTest=0.0976115395748142,
chr21	17203641	17203757	USP25	USP2500036	0.0627452331788632	2	0.00221101141532411	2	0.211819718436952	2	0.211819718436952	NA	NA	SegRatio=0,AbsMeanSigma=0.18,pvalue=0.0216579467806752,pvalueTTest=0.0976115395748142,
chr21	17203757	17203875	USP25	USP2500037	-0.115959877389997	2	0.00221101141532411	2	0.211819718436952	2	0.211819718436952	NA	NA	SegRatio=0,AbsMeanSigma=0.18,pvalue=0.0216579467806752,pvalueTTest=0.0976115395748142,
chr21	17203828	17203915	USP25	USP2500038	0.0482647519198294	2	0.00221101141532411	2	0.211819718436952	2	0.211819718436952	NA	NA	SegRatio=0,AbsMeanSigma=0.18,pvalue=0.0216579467806752,pvalueTTest=0.0976115395748142,
chr21	17203915	17204032	USP25	USP2500039	0.210790993298349	2	0.00221101141532411	2	0.211819718436952	2	0.211819718436952	NA	NA	SegRatio=0,AbsMeanSigma=0.18,pvalue=0.0216579467806752,pvalueTTest=0.0976115395748142,
chr21	17205614	17205729	USP25	USP2500040	0.0165589162907702	2	0.00221101141532411	2	0.211819718436952	2	0.211819718436952	NA	NA	SegRatio=0,AbsMeanSigma=0.18,pvalue=0.0216579467806752,pvalueTTest=0.0976115395748142,
chr21	17205727	17205840	USP25	USP2500041	-0.998282593371397	2	0.00221101141532411	2	0.211819718436952	2	0.211819718436952	q-value=0.00769075048517165, copies=0.5	NA	SegRatio=0,AbsMeanSigma=0.18,pvalue=0.0216579467806752,pvalueTTest=0.0976115395748142,
chr21	17205840	17205950	USP25	USP2500042	NA	2	0.00221101141532411	2	0.211819718436952	2	0.211819718436952	NA	NA	SegRatio=0,AbsMeanSigma=0.18,pvalue=0.0216579467806752,pvalueTTest=0.0976115395748142,
chr21	17214637	17214747	USP25	USP2500043	-0.188704971582	2	0.00221101141532411	2	0.211819718436952	2	0.211819718436952	NA	NA	SegRatio=0,AbsMeanSigma=0.18,pvalue=0.0216579467806752,pvalueTTest=0.0976115395748142,
chr21	17214721	17214836	USP25	USP2500044	0.00221101141532411	2	0.00221101141532411	2	0.211819718436952	2	0.211819718436952	NA	NA	SegRatio=0,AbsMeanSigma=0.18,pvalue=0.0216579467806752,pvalueTTest=0.0976115395748142,
chr21	17214816	17214916	USP25	USP2500045	-0.0533336658664338	2	0.00221101141532411	2	0.211819718436952	2	0.211819718436952	NA	NA	SegRatio=0,AbsMeanSigma=0.18,pvalue=0.0216579467806752,pvalueTTest=0.0976115395748142,
chr21	17219914	17220011	USP25	USP2500046	-0.0051162395026609	2	0.00221101141532411	2	0.211819718436952	2	0.211819718436952	NA	NA	SegRatio=0,AbsMeanSigma=0.18,pvalue=0.0216579467806752,pvalueTTest=0.0976115395748142,
chr21	17220006	17220116	USP25	USP2500047	-0.0869847385823116	2	0.00221101141532411	2	0.211819718436952	2	0.211819718436952	NA	NA	SegRatio=0,AbsMeanSigma=0.18,pvalue=0.0216579467806752,pvalueTTest=0.0976115395748142,
chr21	17222039	17222131	USP25	USP2500048	0.0626696173266672	2	0.00221101141532411	2	0.211819718436952	2	0.211819718436952	NA	NA	SegRatio=0,AbsMeanSigma=0.18,pvalue=0.0216579467806752,pvalueTTest=0.0976115395748142,
chr21	17222095	17222203	USP25	USP2500049	0.145051650202288	2	0.00221101141532411	2	0.211819718436952	2	0.211819718436952	NA	NA	SegRatio=0,AbsMeanSigma=0.18,pvalue=0.0216579467806752,pvalueTTest=0.0976115395748142,
chr21	17222188	17222305	USP25	USP2500050	NA	2	0.00221101141532411	2	0.211819718436952	2	0.211819718436952	NA	NA	SegRatio=0,AbsMeanSigma=0.18,pvalue=0.0216579467806752,pvalueTTest=0.0976115395748142,
chr21	17236528	17236638	USP25	USP2500051	0.046668601967787	2	0.00221101141532411	2	0.211819718436952	2	0.211819718436952	NA	NA	SegRatio=0,AbsMeanSigma=0.18,pvalue=0.0216579467806752,pvalueTTest=0.0976115395748142,
chr21	17236636	17236749	USP25	USP2500052	-0.00303199275386139	2	0.00221101141532411	2	0.211819718436952	2	0.211819718436952	NA	NA	SegRatio=0,AbsMeanSigma=0.18,pvalue=0.0216579467806752,pvalueTTest=0.0976115395748142,
chr21	17236737	17236861	USP25	USP2500053	NA	2	0.00221101141532411	2	0.211819718436952	2	0.211819718436952	NA	NA	SegRatio=0,AbsMeanSigma=0.18,pvalue=0.0216579467806752,pvalueTTest=0.0976115395748142,
chr21	17238509	17238617	USP25	USP2500054	NA	2	0.00221101141532411	2	0.211819718436952	2	0.211819718436952	NA	NA	SegRatio=0,AbsMeanSigma=0.18,pvalue=0.0216579467806752,pvalueTTest=0.0976115395748142,
chr21	17238614	17238712	USP25	USP2500055	0.137643915882831	2	0.00221101141532411	2	0.211819718436952	2	0.211819718436952	NA	NA	SegRatio=0,AbsMeanSigma=0.18,pvalue=0.0216579467806752,pvalueTTest=0.0976115395748142,
chr21	17242319	17242429	USP25	USP2500056	-0.707469847147937	2	0.00221101141532411	2	0.211819718436952	2	0.211819718436952	NA	NA	SegRatio=0,AbsMeanSigma=0.18,pvalue=0.0216579467806752,pvalueTTest=0.0976115395748142,
chr21	17242401	17242517	USP25	USP2500057	0.0268137155442853	2	0.00221101141532411	2	0.211819718436952	2	0.211819718436952	NA	NA	SegRatio=0,AbsMeanSigma=0.18,pvalue=0.0216579467806752,pvalueTTest=0.0976115395748142,
chr21	17246683	17246794	USP25	USP2500058	NA	2	0.00221101141532411	2	0.211819718436952	2	0.211819718436952	NA	NA	SegRatio=0,AbsMeanSigma=0.18,pvalue=0.0216579467806752,pvalueTTest=0.0976115395748142,
chr21	17246776	17246887	USP25	USP2500059	-0.202049131411363	2	0.00221101141532411	2	0.211819718436952	2	0.211819718436952	NA	NA	SegRatio=0,AbsMeanSigma=0.18,pvalue=0.0216579467806752,pvalueTTest=0.0976115395748142,
chr21	17250038	17250149	USP25	USP2500060	0.14399094750293	2	0.00221101141532411	2	0.211819718436952	2	0.211819718436952	NA	NA	SegRatio=0,AbsMeanSigma=0.18,pvalue=0.0216579467806752,pvalueTTest=0.0976115395748142,
chr21	17250149	17250268	USP25	USP2500061	0.132096572658988	2	0.00221101141532411	2	0.211819718436952	2	0.211819718436952	NA	NA	SegRatio=0,AbsMeanSigma=0.18,pvalue=0.0216579467806752,pvalueTTest=0.0976115395748142,
chr21	17250232	17250325	USP25	USP2500062	0.0859109870550029	2	0.00221101141532411	2	0.211819718436952	2	0.211819718436952	NA	NA	SegRatio=0,AbsMeanSigma=0.18,pvalue=0.0216579467806752,pvalueTTest=0.0976115395748142,
chr21	17250257	17250363	USP25	USP2500063	-0.0533870010179316	2	0.00221101141532411	2	0.211819718436952	2	0.211819718436952	NA	NA	SegRatio=0,AbsMeanSigma=0.18,pvalue=0.0216579467806752,pvalueTTest=0.0976115395748142,
chr21	17250575	17250683	USP25	USP2500064	-0.0172283581252947	2	0.00221101141532411	2	0.211819718436952	2	0.211819718436952	NA	NA	SegRatio=0,AbsMeanSigma=0.18,pvalue=0.0216579467806752,pvalueTTest=0.0976115395748142,
chr21	17250680	17250779	USP25	USP2500065	-0.0687905896776413	2	0.00221101141532411	2	0.211819718436952	2	0.211819718436952	NA	NA	SegRatio=0,AbsMeanSigma=0.18,pvalue=0.0216579467806752,pvalueTTest=0.0976115395748142,
chr21	17250745	17250862	USP25	USP2500066	-0.049042428583935	2	0.00221101141532411	2	0.211819718436952	2	0.211819718436952	NA	NA	SegRatio=0,AbsMeanSigma=0.18,pvalue=0.0216579467806752,pvalueTTest=0.0976115395748142,
chr21	30396983	30397097	USP16	USP1600001	-0.0870766785437187	2	0.00221101141532411	2	0.575643489265027	2	0.575643489265027	NA	NA	SegRatio=0,AbsMeanSigma=0.18,pvalue=0.0216579467806752,pvalueTTest=0.0976115395748142,
chr21	30397088	30397206	USP16	USP1600002	NA	2	0.00221101141532411	2	0.575643489265027	2	0.575643489265027	NA	NA	SegRatio=0,AbsMeanSigma=0.18,pvalue=0.0216579467806752,pvalueTTest=0.0976115395748142,
chr21	30400211	30400300	USP16	USP1600003	NA	2	0.00221101141532411	2	0.575643489265027	2	0.575643489265027	NA	NA	SegRatio=0,AbsMeanSigma=0.18,pvalue=0.0216579467806752,pvalueTTest=0.0976115395748142,
chr21	30400248	30400360	USP16	USP1600004	NA	2	0.00221101141532411	2	0.575643489265027	2	0.575643489265027	NA	NA	SegRatio=0,AbsMeanSigma=0.18,pvalue=0.0216579467806752,pvalueTTest=0.0976115395748142,
chr21	30402865	30402977	USP16	USP1600005	0.0847257530029281	2	0.00221101141532411	2	0.575643489265027	2	0.575643489265027	NA	NA	SegRatio=0,AbsMeanSigma=0.18,pvalue=0.0216579467806752,pvalueTTest=0.0976115395748142,
chr21	30402962	30403058	USP16	USP1600006	0.0488678411406292	2	0.00221101141532411	2	0.575643489265027	2	0.575643489265027	NA	NA	SegRatio=0,AbsMeanSigma=0.18,pvalue=0.0216579467806752,pvalueTTest=0.0976115395748142,
chr21	30403006	30403119	USP16	USP1600007	0.833504314151966	2	0.00221101141532411	2	0.575643489265027	2	0.575643489265027	NA	NA	SegRatio=0,AbsMeanSigma=0.18,pvalue=0.0216579467806752,pvalueTTest=0.0976115395748142,
chr21	30407088	30407191	USP16	USP1600008	-0.00493776861083444	2	0.00221101141532411	2	0.575643489265027	2	0.575643489265027	NA	NA	SegRatio=0,AbsMeanSigma=0.18,pvalue=0.0216579467806752,pvalueTTest=0.0976115395748142,
chr21	30407172	30407282	USP16	USP1600009	0.0788596945297331	2	0.00221101141532411	2	0.575643489265027	2	0.575643489265027	NA	NA	SegRatio=0,AbsMeanSigma=0.18,pvalue=0.0216579467806752,pvalueTTest=0.0976115395748142,
chr21	30408518	30408625	USP16	USP1600010	0.0215352709895458	2	0.00221101141532411	2	0.575643489265027	2	0.575643489265027	NA	NA	SegRatio=0,AbsMeanSigma=0.18,pvalue=0.0216579467806752,pvalueTTest=0.0976115395748142,
chr21	30408618	30408730	USP16	USP1600011	-0.0848007159286471	2	0.00221101141532411	2	0.575643489265027	2	0.575643489265027	NA	NA	SegRatio=0,AbsMeanSigma=0.18,pvalue=0.0216579467806752,pvalueTTest=0.0976115395748142,
chr21	30409576	30409686	USP16	USP1600012	NA	2	0.00221101141532411	2	0.575643489265027	2	0.575643489265027	NA	NA	SegRatio=0,AbsMeanSigma=0.18,pvalue=0.0216579467806752,pvalueTTest=0.0976115395748142,
chr21	30409623	30409733	USP16	USP1600013	-0.269548590605441	2	0.00221101141532411	2	0.575643489265027	2	0.575643489265027	NA	NA	SegRatio=0,AbsMeanSigma=0.18,pvalue=0.0216579467806752,pvalueTTest=0.0976115395748142,
chr21	30409717	30409823	USP16	USP1600014	0.0749214624654565	2	0.00221101141532411	2	0.575643489265027	2	0.575643489265027	NA	NA	SegRatio=0,AbsMeanSigma=0.18,pvalue=0.0216579467806752,pvalueTTest=0.0976115395748142,
chr21	30410613	30410726	USP16	USP1600015	0.0455518597939008	2	0.00221101141532411	2	0.575643489265027	2	0.575643489265027	NA	NA	SegRatio=0,AbsMeanSigma=0.18,pvalue=0.0216579467806752,pvalueTTest=0.0976115395748142,
chr21	30410681	30410774	USP16	USP1600016	0.179036795074559	2	0.00221101141532411	2	0.575643489265027	2	0.575643489265027	NA	NA	SegRatio=0,AbsMeanSigma=0.18,pvalue=0.0216579467806752,pvalueTTest=0.0976115395748142,
chr21	30411325	30411439	USP16	USP1600017	0.0869035402818511	2	0.00221101141532411	2	0.575643489265027	2	0.575643489265027	NA	NA	SegRatio=0,AbsMeanSigma=0.18,pvalue=0.0216579467806752,pvalueTTest=0.0976115395748142,
chr21	30411389	30411493	USP16	USP1600018	-0.00437690428520493	2	0.00221101141532411	2	0.575643489265027	2	0.575643489265027	NA	NA	SegRatio=0,AbsMeanSigma=0.18,pvalue=0.0216579467806752,pvalueTTest=0.0976115395748142,
chr21	30411468	30411582	USP16	USP1600019	-0.0749163980175617	2	0.00221101141532411	2	0.575643489265027	2	0.575643489265027	NA	NA	SegRatio=0,AbsMeanSigma=0.18,pvalue=0.0216579467806752,pvalueTTest=0.0976115395748142,
chr21	30411777	30411886	USP16	USP1600020	-0.0729838676724244	2	0.00221101141532411	2	0.575643489265027	2	0.575643489265027	NA	NA	SegRatio=0,AbsMeanSigma=0.18,pvalue=0.0216579467806752,pvalueTTest=0.0976115395748142,
chr21	30411862	30411972	USP16	USP1600021	0.178893720131524	2	0.00221101141532411	2	0.575643489265027	2	0.575643489265027	NA	NA	SegRatio=0,AbsMeanSigma=0.18,pvalue=0.0216579467806752,pvalueTTest=0.0976115395748142,
chr21	30412857	30412968	USP16	USP1600022	NA	2	0.00221101141532411	2	0.575643489265027	2	0.575643489265027	NA	NA	SegRatio=0,AbsMeanSigma=0.18,pvalue=0.0216579467806752,pvalueTTest=0.0976115395748142,
chr21	30412962	30413072	USP16	USP1600023	0.13832411216332	2	0.00221101141532411	2	0.575643489265027	2	0.575643489265027	NA	NA	SegRatio=0,AbsMeanSigma=0.18,pvalue=0.0216579467806752,pvalueTTest=0.0976115395748142,
chr21	30414227	30414361	USP16	USP1600024	NA	2	0.00221101141532411	2	0.575643489265027	2	0.575643489265027	NA	NA	SegRatio=0,AbsMeanSigma=0.18,pvalue=0.0216579467806752,pvalueTTest=0.0976115395748142,
chr21	30414317	30414423	USP16	USP1600025	-0.157011574834003	2	0.00221101141532411	2	0.575643489265027	2	0.575643489265027	NA	NA	SegRatio=0,AbsMeanSigma=0.18,pvalue=0.0216579467806752,pvalueTTest=0.0976115395748142,
chr21	30414394	30414494	USP16	USP1600026	-0.316139579489802	2	0.00221101141532411	2	0.575643489265027	2	0.575643489265027	NA	NA	SegRatio=0,AbsMeanSigma=0.18,pvalue=0.0216579467806752,pvalueTTest=0.0976115395748142,
chr21	30414738	30414830	USP16	USP1600027	0.0456078779211689	2	0.00221101141532411	2	0.575643489265027	2	0.575643489265027	NA	NA	SegRatio=0,AbsMeanSigma=0.18,pvalue=0.0216579467806752,pvalueTTest=0.0976115395748142,
chr21	30414826	30414940	USP16	USP1600028	0.559376259230608	2	0.00221101141532411	2	0.575643489265027	2	0.575643489265027	NA	NA	SegRatio=0,AbsMeanSigma=0.18,pvalue=0.0216579467806752,pvalueTTest=0.0976115395748142,
chr21	30415765	30415862	USP16	USP1600029	-0.274797147733762	2	0.00221101141532411	2	0.575643489265027	2	0.575643489265027	NA	NA	SegRatio=0,AbsMeanSigma=0.18,pvalue=0.0216579467806752,pvalueTTest=0.0976115395748142,
chr21	30415813	30415922	USP16	USP1600030	-0.229836970523176	2	0.00221101141532411	2	0.575643489265027	2	0.575643489265027	NA	NA	SegRatio=0,AbsMeanSigma=0.18,pvalue=0.0216579467806752,pvalueTTest=0.0976115395748142,
chr21	30415871	30415984	USP16	USP1600031	0.00344845770228651	2	0.00221101141532411	2	0.575643489265027	2	0.575643489265027	NA	NA	SegRatio=0,AbsMeanSigma=0.18,pvalue=0.0216579467806752,pvalueTTest=0.0976115395748142,
chr21	30418875	30419009	USP16	USP1600032	0.607939103137083	2	0.00221101141532411	2	0.575643489265027	2	0.575643489265027	NA	NA	SegRatio=0,AbsMeanSigma=0.18,pvalue=0.0216579467806752,pvalueTTest=0.0976115395748142,
chr21	30419000	30419114	USP16	USP1600033	-0.0900942536749132	2	0.00221101141532411	2	0.575643489265027	2	0.575643489265027	NA	NA	SegRatio=0,AbsMeanSigma=0.18,pvalue=0.0216579467806752,pvalueTTest=0.0976115395748142,
chr21	30419063	30419159	USP16	USP1600034	-0.326999102540344	2	0.00221101141532411	2	0.575643489265027	2	0.575643489265027	NA	NA	SegRatio=0,AbsMeanSigma=0.18,pvalue=0.0216579467806752,pvalueTTest=0.0976115395748142,
chr21	30419144	30419255	USP16	USP1600035	-0.128587555209617	2	0.00221101141532411	2	0.575643489265027	2	0.575643489265027	NA	NA	SegRatio=0,AbsMeanSigma=0.18,pvalue=0.0216579467806752,pvalueTTest=0.0976115395748142,
chr21	30419216	30419324	USP16	USP1600036	0.0198489900545135	2	0.00221101141532411	2	0.575643489265027	2	0.575643489265027	NA	NA	SegRatio=0,AbsMeanSigma=0.18,pvalue=0.0216579467806752,pvalueTTest=0.0976115395748142,
chr21	30419324	30419437	USP16	USP1600037	-0.264862286297571	2	0.00221101141532411	2	0.575643489265027	2	0.575643489265027	NA	NA	SegRatio=0,AbsMeanSigma=0.18,pvalue=0.0216579467806752,pvalueTTest=0.0976115395748142,
chr21	30419438	30419552	USP16	USP1600038	-0.410660066692825	2	0.00221101141532411	2	0.575643489265027	2	0.575643489265027	NA	NA	SegRatio=0,AbsMeanSigma=0.18,pvalue=0.0216579467806752,pvalueTTest=0.0976115395748142,
chr21	30419478	30419592	USP16	USP1600039	-0.0973152176459226	2	0.00221101141532411	2	0.575643489265027	2	0.575643489265027	NA	NA	SegRatio=0,AbsMeanSigma=0.18,pvalue=0.0216579467806752,pvalueTTest=0.0976115395748142,
chr21	30419576	30419689	USP16	USP1600040	-0.128017579921651	2	0.00221101141532411	2	0.575643489265027	2	0.575643489265027	NA	NA	SegRatio=0,AbsMeanSigma=0.18,pvalue=0.0216579467806752,pvalueTTest=0.0976115395748142,
chr21	30421006	30421120	USP16	USP1600041	0.06470950481899	2	0.00221101141532411	2	0.575643489265027	2	0.575643489265027	NA	NA	SegRatio=0,AbsMeanSigma=0.18,pvalue=0.0216579467806752,pvalueTTest=0.0976115395748142,
chr21	30421090	30421180	USP16	USP1600042	0.122902459416295	2	0.00221101141532411	2	0.575643489265027	2	0.575643489265027	NA	NA	SegRatio=0,AbsMeanSigma=0.18,pvalue=0.0216579467806752,pvalueTTest=0.0976115395748142,
chr21	30421178	30421289	USP16	USP1600043	NA	2	0.00221101141532411	2	0.575643489265027	2	0.575643489265027	NA	NA	SegRatio=0,AbsMeanSigma=0.18,pvalue=0.0216579467806752,pvalueTTest=0.0976115395748142,
chr21	30422380	30422492	USP16	USP1600044	-0.053313226604722	2	0.00221101141532411	2	0.575643489265027	2	0.575643489265027	NA	NA	SegRatio=0,AbsMeanSigma=0.18,pvalue=0.0216579467806752,pvalueTTest=0.0976115395748142,
chr21	30422478	30422589	USP16	USP1600045	0.00264370893870566	2	0.00221101141532411	2	0.575643489265027	2	0.575643489265027	NA	NA	SegRatio=0,AbsMeanSigma=0.18,pvalue=0.0216579467806752,pvalueTTest=0.0976115395748142,
chr21	30426083	30426199	USP16	USP1600046	-0.117893844959451	2	0.00221101141532411	2	0.575643489265027	2	0.575643489265027	NA	NA	SegRatio=0,AbsMeanSigma=0.18,pvalue=0.0216579467806752,pvalueTTest=0.0976115395748142,
chr21	30426194	30426309	USP16	USP1600047	-0.193817098019079	2	0.00221101141532411	2	0.575643489265027	2	0.575643489265027	NA	NA	SegRatio=0,AbsMeanSigma=0.18,pvalue=0.0216579467806752,pvalueTTest=0.0976115395748142,
chr21	30426354	30426466	USP16	USP1600048	NA	2	0.00221101141532411	2	0.575643489265027	2	0.575643489265027	NA	NA	SegRatio=0,AbsMeanSigma=0.18,pvalue=0.0216579467806752,pvalueTTest=0.0976115395748142,
chr21	30426420	30426534	USP16	USP1600049	-0.104815134804642	2	0.00221101141532411	2	0.575643489265027	2	0.575643489265027	NA	NA	SegRatio=0,AbsMeanSigma=0.18,pvalue=0.0216579467806752,pvalueTTest=0.0976115395748142,
chr21	36164631	36164734	RUNX1	RUNX100001	NA	2	0.00221101141532411	2	0.554560480190013	2	0.554560480190013	NA	NA	SegRatio=0,AbsMeanSigma=0.18,pvalue=0.0216579467806752,pvalueTTest=0.0976115395748142,
chr21	36164668	36164807	RUNX1	RUNX100002	NA	2	0.00221101141532411	2	0.554560480190013	2	0.554560480190013	NA	NA	SegRatio=0,AbsMeanSigma=0.18,pvalue=0.0216579467806752,pvalueTTest=0.0976115395748142,
chr21	36164746	36164882	RUNX1	RUNX100003	NA	2	0.00221101141532411	2	0.554560480190013	2	0.554560480190013	NA	NA	SegRatio=0,AbsMeanSigma=0.18,pvalue=0.0216579467806752,pvalueTTest=0.0976115395748142,
chr21	36164830	36164939	RUNX1	RUNX100004	-0.0625852827825753	2	0.00221101141532411	2	0.554560480190013	2	0.554560480190013	NA	NA	SegRatio=0,AbsMeanSigma=0.18,pvalue=0.0216579467806752,pvalueTTest=0.0976115395748142,
chr21	36171575	36171694	RUNX1	RUNX100005	0.338113104024115	2	0.00221101141532411	2	0.554560480190013	2	0.554560480190013	NA	NA	SegRatio=0,AbsMeanSigma=0.18,pvalue=0.0216579467806752,pvalueTTest=0.0976115395748142,
chr21	36171694	36171787	RUNX1	RUNX100006	0.0743199678393169	2	0.00221101141532411	2	0.554560480190013	2	0.554560480190013	NA	NA	SegRatio=0,AbsMeanSigma=0.18,pvalue=0.0216579467806752,pvalueTTest=0.0976115395748142,
chr21	36193930	36194042	RUNX1	RUNX100007	0.058918188246264	2	0.00221101141532411	2	0.554560480190013	2	0.554560480190013	NA	NA	SegRatio=0,AbsMeanSigma=0.18,pvalue=0.0216579467806752,pvalueTTest=0.0976115395748142,
chr21	36206622	36206739	RUNX1	RUNX100008	0.161367640684394	2	0.00221101141532411	2	0.554560480190013	2	0.554560480190013	NA	NA	SegRatio=0,AbsMeanSigma=0.18,pvalue=0.0216579467806752,pvalueTTest=0.0976115395748142,
chr21	36206725	36206847	RUNX1	RUNX100009	-0.183436378508749	2	0.00221101141532411	2	0.554560480190013	2	0.554560480190013	NA	NA	SegRatio=0,AbsMeanSigma=0.18,pvalue=0.0216579467806752,pvalueTTest=0.0976115395748142,
chr21	36206806	36206884	RUNX1	RUNX100010	0.166501527676859	2	0.00221101141532411	2	0.554560480190013	2	0.554560480190013	NA	NA	SegRatio=0,AbsMeanSigma=0.18,pvalue=0.0216579467806752,pvalueTTest=0.0976115395748142,
chr21	36206885	36206983	RUNX1	RUNX100011	-0.442941875159342	2	0.00221101141532411	2	0.554560480190013	2	0.554560480190013	NA	NA	SegRatio=0,AbsMeanSigma=0.18,pvalue=0.0216579467806752,pvalueTTest=0.0976115395748142,
chr21	36231720	36231836	RUNX1	RUNX100012	0.00686805573005109	2	0.00221101141532411	2	0.554560480190013	2	0.554560480190013	NA	NA	SegRatio=0,AbsMeanSigma=0.18,pvalue=0.0216579467806752,pvalueTTest=0.0976115395748142,
chr21	36231822	36231933	RUNX1	RUNX100013	-0.192536934688541	2	0.00221101141532411	2	0.554560480190013	2	0.554560480190013	NA	NA	SegRatio=0,AbsMeanSigma=0.18,pvalue=0.0216579467806752,pvalueTTest=0.0976115395748142,
chr21	36252825	36252940	RUNX1	RUNX100014	-0.175504382941535	2	0.00221101141532411	2	0.554560480190013	2	0.554560480190013	NA	NA	SegRatio=0,AbsMeanSigma=0.18,pvalue=0.0216579467806752,pvalueTTest=0.0976115395748142,
chr21	36252896	36253009	RUNX1	RUNX100015	0.181222740659482	2	0.00221101141532411	2	0.554560480190013	2	0.554560480190013	NA	NA	SegRatio=0,AbsMeanSigma=0.18,pvalue=0.0216579467806752,pvalueTTest=0.0976115395748142,
chr21	36252952	36253064	RUNX1	RUNX100016	0.0218851809462562	2	0.00221101141532411	2	0.554560480190013	2	0.554560480190013	NA	NA	SegRatio=0,AbsMeanSigma=0.18,pvalue=0.0216579467806752,pvalueTTest=0.0976115395748142,
chr21	36259049	36259193	RUNX1	RUNX100017	NA	2	0.00221101141532411	2	0.554560480190013	2	0.554560480190013	NA	NA	SegRatio=0,AbsMeanSigma=0.18,pvalue=0.0216579467806752,pvalueTTest=0.0976115395748142,
chr21	36259204	36259334	RUNX1	RUNX100018	NA	2	0.00221101141532411	2	0.554560480190013	2	0.554560480190013	NA	NA	SegRatio=0,AbsMeanSigma=0.18,pvalue=0.0216579467806752,pvalueTTest=0.0976115395748142,
chr21	36259340	36259439	RUNX1	RUNX100019	0.0752335644661754	2	0.00221101141532411	2	0.554560480190013	2	0.554560480190013	NA	NA	SegRatio=0,AbsMeanSigma=0.18,pvalue=0.0216579467806752,pvalueTTest=0.0976115395748142,
chr21	36265188	36265254	RUNX1	RUNX100020	NA	2	0.00221101141532411	2	0.554560480190013	2	0.554560480190013	NA	NA	SegRatio=0,AbsMeanSigma=0.18,pvalue=0.0216579467806752,pvalueTTest=0.0976115395748142,
chr21	36265263	36265395	RUNX1	RUNX100021	0.400044147613221	2	0.00221101141532411	2	0.554560480190013	2	0.554560480190013	NA	NA	SegRatio=0,AbsMeanSigma=0.18,pvalue=0.0216579467806752,pvalueTTest=0.0976115395748142,
chr21	36421091	36421209	RUNX1	RUNX100022	0.241136624613983	2	0.00221101141532411	2	0.554560480190013	2	0.554560480190013	NA	NA	SegRatio=0,AbsMeanSigma=0.18,pvalue=0.0216579467806752,pvalueTTest=0.0976115395748142,
chr21	36421190	36421301	RUNX1	RUNX100023	NA	2	0.00221101141532411	2	0.554560480190013	2	0.554560480190013	NA	NA	SegRatio=0,AbsMeanSigma=0.18,pvalue=0.0216579467806752,pvalueTTest=0.0976115395748142,
chr21	44473904	44474020	CBS	CBS00001	-0.27277322100011	2	0.00221101141532411	2	0.0553227194892906	2	0.0553227194892906	NA	NA	SegRatio=0,AbsMeanSigma=0.18,pvalue=0.0216579467806752,pvalueTTest=0.0976115395748142,
chr21	44473995	44474100	CBS	CBS00002	-0.560728862446168	2	0.00221101141532411	2	0.0553227194892906	2	0.0553227194892906	NA	NA	SegRatio=0,AbsMeanSigma=0.18,pvalue=0.0216579467806752,pvalueTTest=0.0976115395748142,
chr21	44476884	44476994	CBS	CBS00003	-0.0186569660627931	2	0.00221101141532411	2	0.0553227194892906	2	0.0553227194892906	NA	NA	SegRatio=0,AbsMeanSigma=0.18,pvalue=0.0216579467806752,pvalueTTest=0.0976115395748142,
chr21	44476961	44477044	CBS	CBS00004	0.367002853189321	2	0.00221101141532411	2	0.0553227194892906	2	0.0553227194892906	NA	NA	SegRatio=0,AbsMeanSigma=0.18,pvalue=0.0216579467806752,pvalueTTest=0.0976115395748142,
chr21	44478232	44478353	CBS	CBS00005	-0.555780299242249	2	0.00221101141532411	2	0.0553227194892906	2	0.0553227194892906	NA	NA	SegRatio=0,AbsMeanSigma=0.18,pvalue=0.0216579467806752,pvalueTTest=0.0976115395748142,
chr21	44478341	44478462	CBS	CBS00006	0.00331187071444201	2	0.00221101141532411	2	0.0553227194892906	2	0.0553227194892906	NA	NA	SegRatio=0,AbsMeanSigma=0.18,pvalue=0.0216579467806752,pvalueTTest=0.0976115395748142,
chr21	44478881	44478989	CBS	CBS00007	0.208525973598143	2	0.00221101141532411	2	0.0553227194892906	2	0.0553227194892906	NA	NA	SegRatio=0,AbsMeanSigma=0.18,pvalue=0.0216579467806752,pvalueTTest=0.0976115395748142,
chr21	44478983	44479104	CBS	CBS00008	-0.0973784876393653	2	0.00221101141532411	2	0.0553227194892906	2	0.0553227194892906	NA	NA	SegRatio=0,AbsMeanSigma=0.18,pvalue=0.0216579467806752,pvalueTTest=0.0976115395748142,
chr21	44480568	44480704	CBS	CBS00009	NA	2	0.00221101141532411	2	0.0553227194892906	2	0.0553227194892906	NA	NA	SegRatio=0,AbsMeanSigma=0.18,pvalue=0.0216579467806752,pvalueTTest=0.0976115395748142,
chr21	44482396	44482493	CBS	CBS00010	-0.37326716865375	2	0.00221101141532411	2	0.0553227194892906	2	0.0553227194892906	NA	NA	SegRatio=0,AbsMeanSigma=0.18,pvalue=0.0216579467806752,pvalueTTest=0.0976115395748142,
chr21	44482487	44482557	CBS	CBS00011	-0.110203594560631	2	0.00221101141532411	2	0.0553227194892906	2	0.0553227194892906	NA	NA	SegRatio=0,AbsMeanSigma=0.18,pvalue=0.0216579467806752,pvalueTTest=0.0976115395748142,
chr21	44483019	44483113	CBS	CBS00012	-0.161780984774158	2	0.00221101141532411	2	0.0553227194892906	2	0.0553227194892906	NA	NA	SegRatio=0,AbsMeanSigma=0.18,pvalue=0.0216579467806752,pvalueTTest=0.0976115395748142,
chr21	44483061	44483182	CBS	CBS00013	NA	2	0.00221101141532411	2	0.0553227194892906	2	0.0553227194892906	NA	NA	SegRatio=0,AbsMeanSigma=0.18,pvalue=0.0216579467806752,pvalueTTest=0.0976115395748142,
chr21	44483122	44483234	CBS	CBS00014	NA	2	0.00221101141532411	2	0.0553227194892906	2	0.0553227194892906	NA	NA	SegRatio=0,AbsMeanSigma=0.18,pvalue=0.0216579467806752,pvalueTTest=0.0976115395748142,
chr21	44483952	44484072	CBS	CBS00015	-0.37082779867291	2	0.00221101141532411	2	0.0553227194892906	2	0.0553227194892906	NA	NA	SegRatio=0,AbsMeanSigma=0.18,pvalue=0.0216579467806752,pvalueTTest=0.0976115395748142,
chr21	44484049	44484167	CBS	CBS00016	0.0721857554968823	2	0.00221101141532411	2	0.0553227194892906	2	0.0553227194892906	NA	NA	SegRatio=0,AbsMeanSigma=0.18,pvalue=0.0216579467806752,pvalueTTest=0.0976115395748142,
chr21	44485255	44485372	CBS	CBS00017	0.233149686353441	2	0.00221101141532411	2	0.0553227194892906	2	0.0553227194892906	NA	NA	SegRatio=0,AbsMeanSigma=0.18,pvalue=0.0216579467806752,pvalueTTest=0.0976115395748142,
chr21	44485338	44485459	CBS	CBS00018	0.0945306320244473	2	0.00221101141532411	2	0.0553227194892906	2	0.0553227194892906	NA	NA	SegRatio=0,AbsMeanSigma=0.18,pvalue=0.0216579467806752,pvalueTTest=0.0976115395748142,
chr21	44485468	44485565	CBS	CBS00019	-0.0474790818158443	2	0.00221101141532411	2	0.0553227194892906	2	0.0553227194892906	NA	NA	SegRatio=0,AbsMeanSigma=0.18,pvalue=0.0216579467806752,pvalueTTest=0.0976115395748142,
chr21	44485583	44485724	CBS	CBS00020	NA	2	0.00221101141532411	2	0.0553227194892906	2	0.0553227194892906	NA	NA	SegRatio=0,AbsMeanSigma=0.18,pvalue=0.0216579467806752,pvalueTTest=0.0976115395748142,
chr21	44485770	44485911	CBS	CBS00021	NA	2	0.00221101141532411	2	0.0553227194892906	2	0.0553227194892906	NA	NA	SegRatio=0,AbsMeanSigma=0.18,pvalue=0.0216579467806752,pvalueTTest=0.0976115395748142,
chr21	44486382	44486493	CBS	CBS00022	-0.525236216602838	2	0.00221101141532411	2	0.0553227194892906	2	0.0553227194892906	NA	NA	SegRatio=0,AbsMeanSigma=0.18,pvalue=0.0216579467806752,pvalueTTest=0.0976115395748142,
chr21	44486476	44486613	CBS	CBS00023	-0.333997485386025	2	0.00221101141532411	2	0.0553227194892906	2	0.0553227194892906	NA	NA	SegRatio=0,AbsMeanSigma=0.18,pvalue=0.0216579467806752,pvalueTTest=0.0976115395748142,
chr21	44488593	44488713	CBS	CBS00024	-0.24418802539657	2	0.00221101141532411	2	0.0553227194892906	2	0.0553227194892906	NA	NA	SegRatio=0,AbsMeanSigma=0.18,pvalue=0.0216579467806752,pvalueTTest=0.0976115395748142,
chr21	44488692	44488801	CBS	CBS00025	-0.115569991311771	2	0.00221101141532411	2	0.0553227194892906	2	0.0553227194892906	NA	NA	SegRatio=0,AbsMeanSigma=0.18,pvalue=0.0216579467806752,pvalueTTest=0.0976115395748142,
chr21	44492073	44492192	CBS	CBS00026	0.246849510329883	2	0.00221101141532411	2	0.0553227194892906	2	0.0553227194892906	NA	NA	SegRatio=0,AbsMeanSigma=0.18,pvalue=0.0216579467806752,pvalueTTest=0.0976115395748142,
chr21	44492199	44492293	CBS	CBS00027	NA	NA	NA	NA	0.0553227194892906	2	0.0553227194892906	NA	NA	SegRatio=NA, AbsMeanSigma=NA, pvalue=NA, pvalueTTest=NA,
chrX	14861624	14861710	FANCB	FANCB00001	NA	1	-0.641074575158277	1	1.62389280879068e-15	1	1.62389280879068e-15	NA	NA	SegRatio=-0.64,AbsMeanSigma=3.83,pvalue=0,pvalueTTest=1.81894843135164e-52,
chrX	14861651	14861762	FANCB	FANCB00002	-0.402641309634366	1	-0.641074575158277	1	1.62389280879068e-15	1	1.62389280879068e-15	NA	NA	SegRatio=-0.64,AbsMeanSigma=3.83,pvalue=0,pvalueTTest=1.81894843135164e-52,
chrX	14861737	14861853	FANCB	FANCB00003	-0.896919344683721	1	-0.641074575158277	1	1.62389280879068e-15	1	1.62389280879068e-15	NA	NA	SegRatio=-0.64,AbsMeanSigma=3.83,pvalue=0,pvalueTTest=1.81894843135164e-52,
chrX	14861843	14861955	FANCB	FANCB00004	-0.71975296162741	1	-0.641074575158277	1	1.62389280879068e-15	1	1.62389280879068e-15	NA	NA	SegRatio=-0.64,AbsMeanSigma=3.83,pvalue=0,pvalueTTest=1.81894843135164e-52,
chrX	14861949	14862065	FANCB	FANCB00005	-0.860541838329256	1	-0.641074575158277	1	1.62389280879068e-15	1	1.62389280879068e-15	NA	NA	SegRatio=-0.64,AbsMeanSigma=3.83,pvalue=0,pvalueTTest=1.81894843135164e-52,
chrX	14862058	14862149	FANCB	FANCB00006	NA	1	-0.641074575158277	1	1.62389280879068e-15	1	1.62389280879068e-15	NA	NA	SegRatio=-0.64,AbsMeanSigma=3.83,pvalue=0,pvalueTTest=1.81894843135164e-52,
chrX	14862602	14862714	FANCB	FANCB00007	-0.711379494485454	1	-0.641074575158277	1	1.62389280879068e-15	1	1.62389280879068e-15	NA	NA	SegRatio=-0.64,AbsMeanSigma=3.83,pvalue=0,pvalueTTest=1.81894843135164e-52,
chrX	14862706	14862825	FANCB	FANCB00008	-0.778538813103324	1	-0.641074575158277	1	1.62389280879068e-15	1	1.62389280879068e-15	NA	NA	SegRatio=-0.64,AbsMeanSigma=3.83,pvalue=0,pvalueTTest=1.81894843135164e-52,
chrX	14862778	14862876	FANCB	FANCB00009	-0.465404012444624	1	-0.641074575158277	1	1.62389280879068e-15	1	1.62389280879068e-15	NA	NA	SegRatio=-0.64,AbsMeanSigma=3.83,pvalue=0,pvalueTTest=1.81894843135164e-52,
chrX	14862845	14862957	FANCB	FANCB00010	-1.27975177620022	1	-0.641074575158277	1	1.62389280879068e-15	1	1.62389280879068e-15	NA	NA	SegRatio=-0.64,AbsMeanSigma=3.83,pvalue=0,pvalueTTest=1.81894843135164e-52,
chrX	14862899	14863005	FANCB	FANCB00011	-2.2388792055437	1	-0.641074575158277	1	1.62389280879068e-15	1	1.62389280879068e-15	NA	NA	SegRatio=-0.64,AbsMeanSigma=3.83,pvalue=0,pvalueTTest=1.81894843135164e-52,
chrX	14863005	14863112	FANCB	FANCB00012	-1.02263275405999	1	-0.641074575158277	1	1.62389280879068e-15	1	1.62389280879068e-15	NA	NA	SegRatio=-0.64,AbsMeanSigma=3.83,pvalue=0,pvalueTTest=1.81894843135164e-52,
chrX	14863067	14863182	FANCB	FANCB00013	-0.952119963427784	1	-0.641074575158277	1	1.62389280879068e-15	1	1.62389280879068e-15	NA	NA	SegRatio=-0.64,AbsMeanSigma=3.83,pvalue=0,pvalueTTest=1.81894843135164e-52,
chrX	14863166	14863273	FANCB	FANCB00014	-0.644757079611085	1	-0.641074575158277	1	1.62389280879068e-15	1	1.62389280879068e-15	NA	NA	SegRatio=-0.64,AbsMeanSigma=3.83,pvalue=0,pvalueTTest=1.81894843135164e-52,
chrX	14863238	14863337	FANCB	FANCB00015	-0.746551726204016	1	-0.641074575158277	1	1.62389280879068e-15	1	1.62389280879068e-15	NA	NA	SegRatio=-0.64,AbsMeanSigma=3.83,pvalue=0,pvalueTTest=1.81894843135164e-52,
chrX	14863277	14863383	FANCB	FANCB00016	-1.0857629846741	1	-0.641074575158277	1	1.62389280879068e-15	1	1.62389280879068e-15	NA	NA	SegRatio=-0.64,AbsMeanSigma=3.83,pvalue=0,pvalueTTest=1.81894843135164e-52,
chrX	14863311	14863426	FANCB	FANCB00017	-0.508246506533145	1	-0.641074575158277	1	1.62389280879068e-15	1	1.62389280879068e-15	NA	NA	SegRatio=-0.64,AbsMeanSigma=3.83,pvalue=0,pvalueTTest=1.81894843135164e-52,
chrX	14863403	14863513	FANCB	FANCB00018	NA	1	-0.641074575158277	1	1.62389280879068e-15	1	1.62389280879068e-15	NA	NA	SegRatio=-0.64,AbsMeanSigma=3.83,pvalue=0,pvalueTTest=1.81894843135164e-52,
chrX	14868601	14868713	FANCB	FANCB00019	-1.07374363165368	1	-0.641074575158277	1	1.62389280879068e-15	1	1.62389280879068e-15	NA	NA	SegRatio=-0.64,AbsMeanSigma=3.83,pvalue=0,pvalueTTest=1.81894843135164e-52,
chrX	14868670	14868767	FANCB	FANCB00020	-0.713398516419092	1	-0.641074575158277	1	1.62389280879068e-15	1	1.62389280879068e-15	NA	NA	SegRatio=-0.64,AbsMeanSigma=3.83,pvalue=0,pvalueTTest=1.81894843135164e-52,
chrX	14868758	14868870	FANCB	FANCB00021	NA	1	-0.641074575158277	1	1.62389280879068e-15	1	1.62389280879068e-15	NA	NA	SegRatio=-0.64,AbsMeanSigma=3.83,pvalue=0,pvalueTTest=1.81894843135164e-52,
chrX	14871063	14871174	FANCB	FANCB00022	NA	1	-0.641074575158277	1	1.62389280879068e-15	1	1.62389280879068e-15	NA	NA	SegRatio=-0.64,AbsMeanSigma=3.83,pvalue=0,pvalueTTest=1.81894843135164e-52,
chrX	14871155	14871259	FANCB	FANCB00023	-0.384450538062849	1	-0.641074575158277	1	1.62389280879068e-15	1	1.62389280879068e-15	NA	NA	SegRatio=-0.64,AbsMeanSigma=3.83,pvalue=0,pvalueTTest=1.81894843135164e-52,
chrX	14871204	14871313	FANCB	FANCB00024	-0.698363201730418	1	-0.641074575158277	1	1.62389280879068e-15	1	1.62389280879068e-15	NA	NA	SegRatio=-0.64,AbsMeanSigma=3.83,pvalue=0,pvalueTTest=1.81894843135164e-52,
chrX	14875926	14876038	FANCB	FANCB00025	-0.464421231459915	1	-0.641074575158277	1	1.62389280879068e-15	1	1.62389280879068e-15	NA	NA	SegRatio=-0.64,AbsMeanSigma=3.83,pvalue=0,pvalueTTest=1.81894843135164e-52,
chrX	14876008	14876120	FANCB	FANCB00026	-0.13453293181141	1	-0.641074575158277	1	1.62389280879068e-15	1	1.62389280879068e-15	NA	NA	SegRatio=-0.64,AbsMeanSigma=3.83,pvalue=0,pvalueTTest=1.81894843135164e-52,
chrX	14877269	14877379	FANCB	FANCB00027	-0.866124955930372	1	-0.641074575158277	1	1.62389280879068e-15	1	1.62389280879068e-15	NA	NA	SegRatio=-0.64,AbsMeanSigma=3.83,pvalue=0,pvalueTTest=1.81894843135164e-52,
chrX	14877356	14877461	FANCB	FANCB00028	-0.812930516384987	1	-0.641074575158277	1	1.62389280879068e-15	1	1.62389280879068e-15	NA	NA	SegRatio=-0.64,AbsMeanSigma=3.83,pvalue=0,pvalueTTest=1.81894843135164e-52,
chrX	14877416	14877520	FANCB	FANCB00029	-0.445656156995233	1	-0.641074575158277	1	1.62389280879068e-15	1	1.62389280879068e-15	NA	NA	SegRatio=-0.64,AbsMeanSigma=3.83,pvalue=0,pvalueTTest=1.81894843135164e-52,
chrX	14882657	14882775	FANCB	FANCB00030	-0.470384077972713	1	-0.641074575158277	1	1.62389280879068e-15	1	1.62389280879068e-15	NA	NA	SegRatio=-0.64,AbsMeanSigma=3.83,pvalue=0,pvalueTTest=1.81894843135164e-52,
chrX	14882769	14882886	FANCB	FANCB00031	-0.771716967084413	1	-0.641074575158277	1	1.62389280879068e-15	1	1.62389280879068e-15	NA	NA	SegRatio=-0.64,AbsMeanSigma=3.83,pvalue=0,pvalueTTest=1.81894843135164e-52,
chrX	14882810	14882925	FANCB	FANCB00032	-0.781632073673011	1	-0.641074575158277	1	1.62389280879068e-15	1	1.62389280879068e-15	NA	NA	SegRatio=-0.64,AbsMeanSigma=3.83,pvalue=0,pvalueTTest=1.81894843135164e-52,
chrX	14882907	14883022	FANCB	FANCB00033	-0.737861108142153	1	-0.641074575158277	1	1.62389280879068e-15	1	1.62389280879068e-15	NA	NA	SegRatio=-0.64,AbsMeanSigma=3.83,pvalue=0,pvalueTTest=1.81894843135164e-52,
chrX	14883023	14883139	FANCB	FANCB00034	0.0463025567419128	1	-0.641074575158277	1	1.62389280879068e-15	1	1.62389280879068e-15	NA	NA	SegRatio=-0.64,AbsMeanSigma=3.83,pvalue=0,pvalueTTest=1.81894843135164e-52,
chrX	14883071	14883178	FANCB	FANCB00035	-0.519576104613533	1	-0.641074575158277	1	1.62389280879068e-15	1	1.62389280879068e-15	NA	NA	SegRatio=-0.64,AbsMeanSigma=3.83,pvalue=0,pvalueTTest=1.81894843135164e-52,
chrX	14883159	14883265	FANCB	FANCB00036	-0.723248551213784	1	-0.641074575158277	1	1.62389280879068e-15	1	1.62389280879068e-15	NA	NA	SegRatio=-0.64,AbsMeanSigma=3.83,pvalue=0,pvalueTTest=1.81894843135164e-52,
chrX	14883248	14883358	FANCB	FANCB00037	-0.574666618685228	1	-0.641074575158277	1	1.62389280879068e-15	1	1.62389280879068e-15	NA	NA	SegRatio=-0.64,AbsMeanSigma=3.83,pvalue=0,pvalueTTest=1.81894843135164e-52,
chrX	14883281	14883412	FANCB	FANCB00038	-1.27993002366738	1	-0.641074575158277	1	1.62389280879068e-15	1	1.62389280879068e-15	NA	NA	SegRatio=-0.64,AbsMeanSigma=3.83,pvalue=0,pvalueTTest=1.81894843135164e-52,
chrX	14883383	14883474	FANCB	FANCB00039	-0.810351264929989	1	-0.641074575158277	1	1.62389280879068e-15	1	1.62389280879068e-15	NA	NA	SegRatio=-0.64,AbsMeanSigma=3.83,pvalue=0,pvalueTTest=1.81894843135164e-52,
chrX	14883462	14883573	FANCB	FANCB00040	-0.828829872831367	1	-0.641074575158277	1	1.62389280879068e-15	1	1.62389280879068e-15	NA	NA	SegRatio=-0.64,AbsMeanSigma=3.83,pvalue=0,pvalueTTest=1.81894843135164e-52,
chrX	14883498	14883608	FANCB	FANCB00041	-1.09110945193819	1	-0.641074575158277	1	1.62389280879068e-15	1	1.62389280879068e-15	NA	NA	SegRatio=-0.64,AbsMeanSigma=3.83,pvalue=0,pvalueTTest=1.81894843135164e-52,
chrX	14883605	14883723	FANCB	FANCB00042	-0.545527720020493	1	-0.641074575158277	1	1.62389280879068e-15	1	1.62389280879068e-15	NA	NA	SegRatio=-0.64,AbsMeanSigma=3.83,pvalue=0,pvalueTTest=1.81894843135164e-52,
chrX	47058147	47058250	UBA1	UBA100001	-0.705356769181512	1	-0.641074575158277	1	1.08952017646406e-31	1	1.08952017646406e-31	NA	NA	SegRatio=-0.64,AbsMeanSigma=3.83,pvalue=0,pvalueTTest=1.81894843135164e-52,
chrX	47058189	47058310	UBA1	UBA100002	-0.71085312965026	1	-0.641074575158277	1	1.08952017646406e-31	1	1.08952017646406e-31	NA	NA	SegRatio=-0.64,AbsMeanSigma=3.83,pvalue=0,pvalueTTest=1.81894843135164e-52,
chrX	47058267	47058388	UBA1	UBA100003	-0.494905407537423	1	-0.641074575158277	1	1.08952017646406e-31	1	1.08952017646406e-31	NA	NA	SegRatio=-0.64,AbsMeanSigma=3.83,pvalue=0,pvalueTTest=1.81894843135164e-52,
chrX	47058423	47058539	UBA1	UBA100004	-0.818576261584901	1	-0.641074575158277	1	1.08952017646406e-31	1	1.08952017646406e-31	NA	NA	SegRatio=-0.64,AbsMeanSigma=3.83,pvalue=0,pvalueTTest=1.81894843135164e-52,
chrX	47058566	47058682	UBA1	UBA100005	-0.592989684518831	1	-0.641074575158277	1	1.08952017646406e-31	1	1.08952017646406e-31	NA	NA	SegRatio=-0.64,AbsMeanSigma=3.83,pvalue=0,pvalueTTest=1.81894843135164e-52,
chrX	47058662	47058779	UBA1	UBA100006	-0.637823110101706	1	-0.641074575158277	1	1.08952017646406e-31	1	1.08952017646406e-31	NA	NA	SegRatio=-0.64,AbsMeanSigma=3.83,pvalue=0,pvalueTTest=1.81894843135164e-52,
chrX	47058771	47058875	UBA1	UBA100007	-0.778089780992076	1	-0.641074575158277	1	1.08952017646406e-31	1	1.08952017646406e-31	NA	NA	SegRatio=-0.64,AbsMeanSigma=3.83,pvalue=0,pvalueTTest=1.81894843135164e-52,
chrX	47058875	47058993	UBA1	UBA100008	-0.626042342007102	1	-0.641074575158277	1	1.08952017646406e-31	1	1.08952017646406e-31	NA	NA	SegRatio=-0.64,AbsMeanSigma=3.83,pvalue=0,pvalueTTest=1.81894843135164e-52,
chrX	47058966	47059062	UBA1	UBA100009	-0.877232066381424	1	-0.641074575158277	1	1.08952017646406e-31	1	1.08952017646406e-31	NA	NA	SegRatio=-0.64,AbsMeanSigma=3.83,pvalue=0,pvalueTTest=1.81894843135164e-52,
chrX	47060245	47060360	UBA1	UBA100010	-0.217526317229599	1	-0.641074575158277	1	1.08952017646406e-31	1	1.08952017646406e-31	NA	NA	SegRatio=-0.64,AbsMeanSigma=3.83,pvalue=0,pvalueTTest=1.81894843135164e-52,
chrX	47060354	47060461	UBA1	UBA100011	-0.710224115613608	1	-0.641074575158277	1	1.08952017646406e-31	1	1.08952017646406e-31	NA	NA	SegRatio=-0.64,AbsMeanSigma=3.83,pvalue=0,pvalueTTest=1.81894843135164e-52,
chrX	47060595	47060712	UBA1	UBA100012	NA	1	-0.641074575158277	1	1.08952017646406e-31	1	1.08952017646406e-31	NA	NA	SegRatio=-0.64,AbsMeanSigma=3.83,pvalue=0,pvalueTTest=1.81894843135164e-52,
chrX	47060697	47060809	UBA1	UBA100013	-0.462194757667066	1	-0.641074575158277	1	1.08952017646406e-31	1	1.08952017646406e-31	NA	NA	SegRatio=-0.64,AbsMeanSigma=3.83,pvalue=0,pvalueTTest=1.81894843135164e-52,
chrX	47060836	47060954	UBA1	UBA100014	-0.507703437968026	1	-0.641074575158277	1	1.08952017646406e-31	1	1.08952017646406e-31	NA	NA	SegRatio=-0.64,AbsMeanSigma=3.83,pvalue=0,pvalueTTest=1.81894843135164e-52,
chrX	47060880	47060995	UBA1	UBA100015	-0.852401776794292	1	-0.641074575158277	1	1.08952017646406e-31	1	1.08952017646406e-31	NA	NA	SegRatio=-0.64,AbsMeanSigma=3.83,pvalue=0,pvalueTTest=1.81894843135164e-52,
chrX	47060987	47061107	UBA1	UBA100016	-0.665354040603368	1	-0.641074575158277	1	1.08952017646406e-31	1	1.08952017646406e-31	NA	NA	SegRatio=-0.64,AbsMeanSigma=3.83,pvalue=0,pvalueTTest=1.81894843135164e-52,
chrX	47061533	47061652	UBA1	UBA100017	-0.603965112827733	1	-0.641074575158277	1	1.08952017646406e-31	1	1.08952017646406e-31	NA	NA	SegRatio=-0.64,AbsMeanSigma=3.83,pvalue=0,pvalueTTest=1.81894843135164e-52,
chrX	47061592	47061706	UBA1	UBA100018	-0.590698312737864	1	-0.641074575158277	1	1.08952017646406e-31	1	1.08952017646406e-31	NA	NA	SegRatio=-0.64,AbsMeanSigma=3.83,pvalue=0,pvalueTTest=1.81894843135164e-52,
chrX	47061663	47061777	UBA1	UBA100019	-0.513749386924103	1	-0.641074575158277	1	1.08952017646406e-31	1	1.08952017646406e-31	NA	NA	SegRatio=-0.64,AbsMeanSigma=3.83,pvalue=0,pvalueTTest=1.81894843135164e-52,
chrX	47061740	47061858	UBA1	UBA100020	-0.535988513861898	1	-0.641074575158277	1	1.08952017646406e-31	1	1.08952017646406e-31	NA	NA	SegRatio=-0.64,AbsMeanSigma=3.83,pvalue=0,pvalueTTest=1.81894843135164e-52,
chrX	47061784	47061896	UBA1	UBA100021	-0.550482381163118	1	-0.641074575158277	1	1.08952017646406e-31	1	1.08952017646406e-31	NA	NA	SegRatio=-0.64,AbsMeanSigma=3.83,pvalue=0,pvalueTTest=1.81894843135164e-52,
chrX	47061878	47061997	UBA1	UBA100022	-0.9943710837025	1	-0.641074575158277	1	1.08952017646406e-31	1	1.08952017646406e-31	NA	NA	SegRatio=-0.64,AbsMeanSigma=3.83,pvalue=0,pvalueTTest=1.81894843135164e-52,
chrX	47062010	47062130	UBA1	UBA100023	-0.651820243718619	1	-0.641074575158277	1	1.08952017646406e-31	1	1.08952017646406e-31	NA	NA	SegRatio=-0.64,AbsMeanSigma=3.83,pvalue=0,pvalueTTest=1.81894843135164e-52,
chrX	47062113	47062202	UBA1	UBA100024	-0.941369841625273	1	-0.641074575158277	1	1.08952017646406e-31	1	1.08952017646406e-31	NA	NA	SegRatio=-0.64,AbsMeanSigma=3.83,pvalue=0,pvalueTTest=1.81894843135164e-52,
chrX	47062182	47062296	UBA1	UBA100025	-0.438957824332621	1	-0.641074575158277	1	1.08952017646406e-31	1	1.08952017646406e-31	NA	NA	SegRatio=-0.64,AbsMeanSigma=3.83,pvalue=0,pvalueTTest=1.81894843135164e-52,
chrX	47062310	47062424	UBA1	UBA100026	-0.746699524630967	1	-0.641074575158277	1	1.08952017646406e-31	1	1.08952017646406e-31	NA	NA	SegRatio=-0.64,AbsMeanSigma=3.83,pvalue=0,pvalueTTest=1.81894843135164e-52,
chrX	47062384	47062502	UBA1	UBA100027	-0.340938864628395	1	-0.641074575158277	1	1.08952017646406e-31	1	1.08952017646406e-31	NA	NA	SegRatio=-0.64,AbsMeanSigma=3.83,pvalue=0,pvalueTTest=1.81894843135164e-52,
chrX	47062451	47062570	UBA1	UBA100028	-0.306499968046674	1	-0.641074575158277	1	1.08952017646406e-31	1	1.08952017646406e-31	NA	NA	SegRatio=-0.64,AbsMeanSigma=3.83,pvalue=0,pvalueTTest=1.81894843135164e-52,
chrX	47062569	47062685	UBA1	UBA100029	-0.686329026379794	1	-0.641074575158277	1	1.08952017646406e-31	1	1.08952017646406e-31	NA	NA	SegRatio=-0.64,AbsMeanSigma=3.83,pvalue=0,pvalueTTest=1.81894843135164e-52,
chrX	47062898	47063013	UBA1	UBA100030	-0.47178270023789	1	-0.641074575158277	1	1.08952017646406e-31	1	1.08952017646406e-31	NA	NA	SegRatio=-0.64,AbsMeanSigma=3.83,pvalue=0,pvalueTTest=1.81894843135164e-52,
chrX	47062977	47063095	UBA1	UBA100031	-0.613660443180155	1	-0.641074575158277	1	1.08952017646406e-31	1	1.08952017646406e-31	NA	NA	SegRatio=-0.64,AbsMeanSigma=3.83,pvalue=0,pvalueTTest=1.81894843135164e-52,
chrX	47063068	47063206	UBA1	UBA100032	-0.726801378897843	1	-0.641074575158277	1	1.08952017646406e-31	1	1.08952017646406e-31	NA	NA	SegRatio=-0.64,AbsMeanSigma=3.83,pvalue=0,pvalueTTest=1.81894843135164e-52,
chrX	47065284	47065392	UBA1	UBA100033	-0.631771297718297	1	-0.641074575158277	1	1.08952017646406e-31	1	1.08952017646406e-31	NA	NA	SegRatio=-0.64,AbsMeanSigma=3.83,pvalue=0,pvalueTTest=1.81894843135164e-52,
chrX	47065347	47065463	UBA1	UBA100034	-0.48539397942487	1	-0.641074575158277	1	1.08952017646406e-31	1	1.08952017646406e-31	NA	NA	SegRatio=-0.64,AbsMeanSigma=3.83,pvalue=0,pvalueTTest=1.81894843135164e-52,
chrX	47065454	47065570	UBA1	UBA100035	-0.395143974102899	1	-0.641074575158277	1	1.08952017646406e-31	1	1.08952017646406e-31	NA	NA	SegRatio=-0.64,AbsMeanSigma=3.83,pvalue=0,pvalueTTest=1.81894843135164e-52,
chrX	47065610	47065719	UBA1	UBA100036	-0.593349179923588	1	-0.641074575158277	1	1.08952017646406e-31	1	1.08952017646406e-31	NA	NA	SegRatio=-0.64,AbsMeanSigma=3.83,pvalue=0,pvalueTTest=1.81894843135164e-52,
chrX	47065678	47065796	UBA1	UBA100037	-0.815664413879221	1	-0.641074575158277	1	1.08952017646406e-31	1	1.08952017646406e-31	NA	NA	SegRatio=-0.64,AbsMeanSigma=3.83,pvalue=0,pvalueTTest=1.81894843135164e-52,
chrX	47065752	47065846	UBA1	UBA100038	-1.46027163148562	1	-0.641074575158277	1	1.08952017646406e-31	1	1.08952017646406e-31	q-value=0.00701874667912898, copies=0.5	NA	SegRatio=-0.64,AbsMeanSigma=3.83,pvalue=0,pvalueTTest=1.81894843135164e-52,
chrX	47065828	47065942	UBA1	UBA100039	-0.677776892183697	1	-0.641074575158277	1	1.08952017646406e-31	1	1.08952017646406e-31	NA	NA	SegRatio=-0.64,AbsMeanSigma=3.83,pvalue=0,pvalueTTest=1.81894843135164e-52,
chrX	47068952	47069068	UBA1	UBA100040	-0.907917089099104	1	-0.641074575158277	1	1.08952017646406e-31	1	1.08952017646406e-31	NA	NA	SegRatio=-0.64,AbsMeanSigma=3.83,pvalue=0,pvalueTTest=1.81894843135164e-52,
chrX	47069043	47069159	UBA1	UBA100041	-0.564655727500166	1	-0.641074575158277	1	1.08952017646406e-31	1	1.08952017646406e-31	NA	NA	SegRatio=-0.64,AbsMeanSigma=3.83,pvalue=0,pvalueTTest=1.81894843135164e-52,
chrX	47069245	47069365	UBA1	UBA100042	-1.00731209722469	1	-0.641074575158277	1	1.08952017646406e-31	1	1.08952017646406e-31	NA	NA	SegRatio=-0.64,AbsMeanSigma=3.83,pvalue=0,pvalueTTest=1.81894843135164e-52,
chrX	47069353	47069473	UBA1	UBA100043	-1.61475462545088	1	-0.641074575158277	1	1.08952017646406e-31	1	1.08952017646406e-31	NA	NA	SegRatio=-0.64,AbsMeanSigma=3.83,pvalue=0,pvalueTTest=1.81894843135164e-52,
chrX	47069483	47069595	UBA1	UBA100044	-1.18990360467564	1	-0.641074575158277	1	1.08952017646406e-31	1	1.08952017646406e-31	NA	NA	SegRatio=-0.64,AbsMeanSigma=3.83,pvalue=0,pvalueTTest=1.81894843135164e-52,
chrX	47070208	47070325	UBA1	UBA100045	-0.628344566152775	1	-0.641074575158277	1	1.08952017646406e-31	1	1.08952017646406e-31	NA	NA	SegRatio=-0.64,AbsMeanSigma=3.83,pvalue=0,pvalueTTest=1.81894843135164e-52,
chrX	47070325	47070441	UBA1	UBA100046	-0.363873322586556	1	-0.641074575158277	1	1.08952017646406e-31	1	1.08952017646406e-31	NA	NA	SegRatio=-0.64,AbsMeanSigma=3.83,pvalue=0,pvalueTTest=1.81894843135164e-52,
chrX	47070409	47070526	UBA1	UBA100047	-0.442296032782098	1	-0.641074575158277	1	1.08952017646406e-31	1	1.08952017646406e-31	NA	NA	SegRatio=-0.64,AbsMeanSigma=3.83,pvalue=0,pvalueTTest=1.81894843135164e-52,
chrX	47070456	47070574	UBA1	UBA100048	-0.562301576901901	1	-0.641074575158277	1	1.08952017646406e-31	1	1.08952017646406e-31	NA	NA	SegRatio=-0.64,AbsMeanSigma=3.83,pvalue=0,pvalueTTest=1.81894843135164e-52,
chrX	47070539	47070629	UBA1	UBA100049	-0.657901456211273	1	-0.641074575158277	1	1.08952017646406e-31	1	1.08952017646406e-31	NA	NA	SegRatio=-0.64,AbsMeanSigma=3.83,pvalue=0,pvalueTTest=1.81894843135164e-52,
chrX	47070629	47070750	UBA1	UBA100050	-0.758822848673618	1	-0.641074575158277	1	1.08952017646406e-31	1	1.08952017646406e-31	NA	NA	SegRatio=-0.64,AbsMeanSigma=3.83,pvalue=0,pvalueTTest=1.81894843135164e-52,
chrX	47071780	47071894	UBA1	UBA100051	-0.650360246456773	1	-0.641074575158277	1	1.08952017646406e-31	1	1.08952017646406e-31	NA	NA	SegRatio=-0.64,AbsMeanSigma=3.83,pvalue=0,pvalueTTest=1.81894843135164e-52,
chrX	47071883	47072001	UBA1	UBA100052	-0.761430446521568	1	-0.641074575158277	1	1.08952017646406e-31	1	1.08952017646406e-31	NA	NA	SegRatio=-0.64,AbsMeanSigma=3.83,pvalue=0,pvalueTTest=1.81894843135164e-52,
chrX	47072112	47072227	UBA1	UBA100053	-0.921102559442976	1	-0.641074575158277	1	1.08952017646406e-31	1	1.08952017646406e-31	NA	NA	SegRatio=-0.64,AbsMeanSigma=3.83,pvalue=0,pvalueTTest=1.81894843135164e-52,
chrX	47072209	47072327	UBA1	UBA100054	-0.562058324698667	1	-0.641074575158277	1	1.08952017646406e-31	1	1.08952017646406e-31	NA	NA	SegRatio=-0.64,AbsMeanSigma=3.83,pvalue=0,pvalueTTest=1.81894843135164e-52,
chrX	47072349	47072464	UBA1	UBA100055	-0.489739038492584	1	-0.641074575158277	1	1.08952017646406e-31	1	1.08952017646406e-31	NA	NA	SegRatio=-0.64,AbsMeanSigma=3.83,pvalue=0,pvalueTTest=1.81894843135164e-52,
chrX	47072393	47072511	UBA1	UBA100056	-0.740804410834487	1	-0.641074575158277	1	1.08952017646406e-31	1	1.08952017646406e-31	NA	NA	SegRatio=-0.64,AbsMeanSigma=3.83,pvalue=0,pvalueTTest=1.81894843135164e-52,
chrX	47072510	47072629	UBA1	UBA100057	-1.16071192445614	1	-0.641074575158277	1	1.08952017646406e-31	1	1.08952017646406e-31	NA	NA	SegRatio=-0.64,AbsMeanSigma=3.83,pvalue=0,pvalueTTest=1.81894843135164e-52,
chrX	47073703	47073809	UBA1	UBA100058	-0.53003765503362	1	-0.641074575158277	1	1.08952017646406e-31	1	1.08952017646406e-31	NA	NA	SegRatio=-0.64,AbsMeanSigma=3.83,pvalue=0,pvalueTTest=1.81894843135164e-52,
chrX	47073808	47073927	UBA1	UBA100059	-0.544028646221784	1	-0.641074575158277	1	1.08952017646406e-31	1	1.08952017646406e-31	NA	NA	SegRatio=-0.64,AbsMeanSigma=3.83,pvalue=0,pvalueTTest=1.81894843135164e-52,
chrX	47073919	47074037	UBA1	UBA100060	-0.606062750565829	1	-0.641074575158277	1	1.08952017646406e-31	1	1.08952017646406e-31	NA	NA	SegRatio=-0.64,AbsMeanSigma=3.83,pvalue=0,pvalueTTest=1.81894843135164e-52,
chrX	47074028	47074136	UBA1	UBA100061	-0.702214337843509	1	-0.641074575158277	1	1.08952017646406e-31	1	1.08952017646406e-31	NA	NA	SegRatio=-0.64,AbsMeanSigma=3.83,pvalue=0,pvalueTTest=1.81894843135164e-52,
chrX	47074147	47074261	UBA1	UBA100062	-0.614499273727897	1	-0.641074575158277	1	1.08952017646406e-31	1	1.08952017646406e-31	NA	NA	SegRatio=-0.64,AbsMeanSigma=3.83,pvalue=0,pvalueTTest=1.81894843135164e-52,
chrX	47074210	47074302	UBA1	UBA100063	-0.821143937301888	1	-0.641074575158277	1	1.08952017646406e-31	1	1.08952017646406e-31	NA	NA	SegRatio=-0.64,AbsMeanSigma=3.83,pvalue=0,pvalueTTest=1.81894843135164e-52,
chrX	47074303	47074424	UBA1	UBA100064	-0.538949469151652	1	-0.641074575158277	1	1.08952017646406e-31	1	1.08952017646406e-31	NA	NA	SegRatio=-0.64,AbsMeanSigma=3.83,pvalue=0,pvalueTTest=1.81894843135164e-52,
chrX	48649478	48649595	GATA1	GATA100001	NA	1	-0.641074575158277	1	2.71250549727483e-07	1	2.71250549727483e-07	NA	NA	SegRatio=-0.64,AbsMeanSigma=3.83,pvalue=0,pvalueTTest=1.81894843135164e-52,
chrX	48649584	48649743	GATA1	GATA100002.GATA100003	NA	1	-0.641074575158277	1	2.71250549727483e-07	1	2.71250549727483e-07	NA	NA	SegRatio=-0.64,AbsMeanSigma=3.83,pvalue=0,pvalueTTest=1.81894843135164e-52,
chrX	48649739	48649860	GATA1	GATA100004	-0.709424816956031	1	-0.641074575158277	1	2.71250549727483e-07	1	2.71250549727483e-07	NA	NA	SegRatio=-0.64,AbsMeanSigma=3.83,pvalue=0,pvalueTTest=1.81894843135164e-52,
chrX	48650210	48650272	GATA1	GATA100005	NA	1	-0.641074575158277	1	2.71250549727483e-07	1	2.71250549727483e-07	NA	NA	SegRatio=-0.64,AbsMeanSigma=3.83,pvalue=0,pvalueTTest=1.81894843135164e-52,
chrX	48650273	48650390	GATA1	GATA100006	-0.839080384850518	1	-0.641074575158277	1	2.71250549727483e-07	1	2.71250549727483e-07	NA	NA	SegRatio=-0.64,AbsMeanSigma=3.83,pvalue=0,pvalueTTest=1.81894843135164e-52,
chrX	48650361	48650431	GATA1	GATA100007	-0.25704219824641	1	-0.641074575158277	1	2.71250549727483e-07	1	2.71250549727483e-07	NA	NA	SegRatio=-0.64,AbsMeanSigma=3.83,pvalue=0,pvalueTTest=1.81894843135164e-52,
chrX	48650408	48650524	GATA1	GATA100008	-0.589370546583013	1	-0.641074575158277	1	2.71250549727483e-07	1	2.71250549727483e-07	NA	NA	SegRatio=-0.64,AbsMeanSigma=3.83,pvalue=0,pvalueTTest=1.81894843135164e-52,
chrX	48650513	48650621	GATA1	GATA100009	-1.2421464089479	1	-0.641074575158277	1	2.71250549727483e-07	1	2.71250549727483e-07	NA	NA	SegRatio=-0.64,AbsMeanSigma=3.83,pvalue=0,pvalueTTest=1.81894843135164e-52,
chrX	48650584	48650679	GATA1	GATA100010	-0.641074575158277	1	-0.641074575158277	1	2.71250549727483e-07	1	2.71250549727483e-07	NA	NA	SegRatio=-0.64,AbsMeanSigma=3.83,pvalue=0,pvalueTTest=1.81894843135164e-52,
chrX	48650691	48650795	GATA1	GATA100011	-0.514582844667539	1	-0.641074575158277	1	2.71250549727483e-07	1	2.71250549727483e-07	NA	NA	SegRatio=-0.64,AbsMeanSigma=3.83,pvalue=0,pvalueTTest=1.81894843135164e-52,
chrX	48650748	48650862	GATA1	GATA100012	-0.49035947082986	1	-0.641074575158277	1	2.71250549727483e-07	1	2.71250549727483e-07	NA	NA	SegRatio=-0.64,AbsMeanSigma=3.83,pvalue=0,pvalueTTest=1.81894843135164e-52,
chrX	48650844	48650956	GATA1	GATA100013	-0.410818321174905	1	-0.641074575158277	1	2.71250549727483e-07	1	2.71250549727483e-07	NA	NA	SegRatio=-0.64,AbsMeanSigma=3.83,pvalue=0,pvalueTTest=1.81894843135164e-52,
chrX	48651491	48651597	GATA1	GATA100014	-0.416845689384625	1	-0.641074575158277	1	2.71250549727483e-07	1	2.71250549727483e-07	NA	NA	SegRatio=-0.64,AbsMeanSigma=3.83,pvalue=0,pvalueTTest=1.81894843135164e-52,
chrX	48651581	48651689	GATA1	GATA100015	-0.710037044455931	1	-0.641074575158277	1	2.71250549727483e-07	1	2.71250549727483e-07	NA	NA	SegRatio=-0.64,AbsMeanSigma=3.83,pvalue=0,pvalueTTest=1.81894843135164e-52,
chrX	48651650	48651742	GATA1	GATA100016	-0.426356654155493	1	-0.641074575158277	1	2.71250549727483e-07	1	2.71250549727483e-07	NA	NA	SegRatio=-0.64,AbsMeanSigma=3.83,pvalue=0,pvalueTTest=1.81894843135164e-52,
chrX	48652121	48652231	GATA1	GATA100017	-0.941718541044547	1	-0.641074575158277	1	2.71250549727483e-07	1	2.71250549727483e-07	NA	NA	SegRatio=-0.64,AbsMeanSigma=3.83,pvalue=0,pvalueTTest=1.81894843135164e-52,
chrX	48652229	48652351	GATA1	GATA100018	-0.595998334405628	1	-0.641074575158277	1	2.71250549727483e-07	1	2.71250549727483e-07	NA	NA	SegRatio=-0.64,AbsMeanSigma=3.83,pvalue=0,pvalueTTest=1.81894843135164e-52,
chrX	48652336	48652454	GATA1	GATA100019	NA	1	-0.641074575158277	1	2.71250549727483e-07	1	2.71250549727483e-07	NA	NA	SegRatio=-0.64,AbsMeanSigma=3.83,pvalue=0,pvalueTTest=1.81894843135164e-52,
chrX	48652417	48652541	GATA1	GATA100020	-0.249880344919511	1	-0.641074575158277	1	2.71250549727483e-07	1	2.71250549727483e-07	NA	NA	SegRatio=-0.64,AbsMeanSigma=3.83,pvalue=0,pvalueTTest=1.81894843135164e-52,
chrX	48652489	48652607	GATA1	GATA100021	-2.31132090820993	1	-0.674246792444233	1	2.71250549727483e-07	1	2.71250549727483e-07	q-value=8.0731333344128e-06, copies=0	NA	SegRatio=-0.67,AbsMeanSigma=4.17,pvalue=0,pvalueTTest=5.07991446250255e-67,
chrX	77227092	77227212	ATP7A	ATP7A00001	-0.140495303178517	1	-0.674246792444233	1	1.84395997425397e-33	1	1.84395997425397e-33	NA	NA	SegRatio=-0.67,AbsMeanSigma=4.17,pvalue=0,pvalueTTest=5.07991446250255e-67,
chrX	77227210	77227327	ATP7A	ATP7A00002	-1.35403401415006	1	-0.674246792444233	1	1.84395997425397e-33	1	1.84395997425397e-33	q-value=0.0084267626290417, copies=0.5	NA	SegRatio=-0.67,AbsMeanSigma=4.17,pvalue=0,pvalueTTest=5.07991446250255e-67,
chrX	77243672	77243790	ATP7A	ATP7A00003	-0.482746853362246	1	-0.674246792444233	1	1.84395997425397e-33	1	1.84395997425397e-33	NA	NA	SegRatio=-0.67,AbsMeanSigma=4.17,pvalue=0,pvalueTTest=5.07991446250255e-67,
chrX	77243746	77243860	ATP7A	ATP7A00004	-0.486961918086391	1	-0.674246792444233	1	1.84395997425397e-33	1	1.84395997425397e-33	NA	NA	SegRatio=-0.67,AbsMeanSigma=4.17,pvalue=0,pvalueTTest=5.07991446250255e-67,
chrX	77243804	77243916	ATP7A	ATP7A00005	-0.991903404528497	1	-0.674246792444233	1	1.84395997425397e-33	1	1.84395997425397e-33	NA	NA	SegRatio=-0.67,AbsMeanSigma=4.17,pvalue=0,pvalueTTest=5.07991446250255e-67,
chrX	77243909	77244027	ATP7A	ATP7A00006	-0.500793543643278	1	-0.674246792444233	1	1.84395997425397e-33	1	1.84395997425397e-33	NA	NA	SegRatio=-0.67,AbsMeanSigma=4.17,pvalue=0,pvalueTTest=5.07991446250255e-67,
chrX	77244012	77244123	ATP7A	ATP7A00007	-0.566215105170512	1	-0.674246792444233	1	1.84395997425397e-33	1	1.84395997425397e-33	NA	NA	SegRatio=-0.67,AbsMeanSigma=4.17,pvalue=0,pvalueTTest=5.07991446250255e-67,
chrX	77244108	77244204	ATP7A	ATP7A00008	-0.746606442985258	1	-0.674246792444233	1	1.84395997425397e-33	1	1.84395997425397e-33	NA	NA	SegRatio=-0.67,AbsMeanSigma=4.17,pvalue=0,pvalueTTest=5.07991446250255e-67,
chrX	77244179	77244293	ATP7A	ATP7A00009	-0.7134134559237	1	-0.674246792444233	1	1.84395997425397e-33	1	1.84395997425397e-33	NA	NA	SegRatio=-0.67,AbsMeanSigma=4.17,pvalue=0,pvalueTTest=5.07991446250255e-67,
chrX	77244697	77244814	ATP7A	ATP7A00010	-0.485942001942775	1	-0.674246792444233	1	1.84395997425397e-33	1	1.84395997425397e-33	NA	NA	SegRatio=-0.67,AbsMeanSigma=4.17,pvalue=0,pvalueTTest=5.07991446250255e-67,
chrX	77244790	77244905	ATP7A	ATP7A00011	-0.450279738900365	1	-0.674246792444233	1	1.84395997425397e-33	1	1.84395997425397e-33	NA	NA	SegRatio=-0.67,AbsMeanSigma=4.17,pvalue=0,pvalueTTest=5.07991446250255e-67,
chrX	77244906	77245018	ATP7A	ATP7A00012	-0.597208221506596	1	-0.674246792444233	1	1.84395997425397e-33	1	1.84395997425397e-33	NA	NA	SegRatio=-0.67,AbsMeanSigma=4.17,pvalue=0,pvalueTTest=5.07991446250255e-67,
chrX	77244996	77245084	ATP7A	ATP7A00013	NA	1	-0.674246792444233	1	1.84395997425397e-33	1	1.84395997425397e-33	NA	NA	SegRatio=-0.67,AbsMeanSigma=4.17,pvalue=0,pvalueTTest=5.07991446250255e-67,
chrX	77245079	77245195	ATP7A	ATP7A00014	-0.589741126757028	1	-0.674246792444233	1	1.84395997425397e-33	1	1.84395997425397e-33	NA	NA	SegRatio=-0.67,AbsMeanSigma=4.17,pvalue=0,pvalueTTest=5.07991446250255e-67,
chrX	77245186	77245295	ATP7A	ATP7A00015	-0.666450691164725	1	-0.674246792444233	1	1.84395997425397e-33	1	1.84395997425397e-33	NA	NA	SegRatio=-0.67,AbsMeanSigma=4.17,pvalue=0,pvalueTTest=5.07991446250255e-67,
chrX	77245295	77245411	ATP7A	ATP7A00016	-0.950262679003842	1	-0.674246792444233	1	1.84395997425397e-33	1	1.84395997425397e-33	NA	NA	SegRatio=-0.67,AbsMeanSigma=4.17,pvalue=0,pvalueTTest=5.07991446250255e-67,
chrX	77245412	77245529	ATP7A	ATP7A00017	-0.752254976787296	1	-0.674246792444233	1	1.84395997425397e-33	1	1.84395997425397e-33	NA	NA	SegRatio=-0.67,AbsMeanSigma=4.17,pvalue=0,pvalueTTest=5.07991446250255e-67,
chrX	77253892	77253993	ATP7A	ATP7A00018	-0.565214734608539	1	-0.674246792444233	1	1.84395997425397e-33	1	1.84395997425397e-33	NA	NA	SegRatio=-0.67,AbsMeanSigma=4.17,pvalue=0,pvalueTTest=5.07991446250255e-67,
chrX	77253976	77254071	ATP7A	ATP7A00019	-0.608184868422386	1	-0.674246792444233	1	1.84395997425397e-33	1	1.84395997425397e-33	NA	NA	SegRatio=-0.67,AbsMeanSigma=4.17,pvalue=0,pvalueTTest=5.07991446250255e-67,
chrX	77254070	77254181	ATP7A	ATP7A00020	-0.769134886512876	1	-0.674246792444233	1	1.84395997425397e-33	1	1.84395997425397e-33	NA	NA	SegRatio=-0.67,AbsMeanSigma=4.17,pvalue=0,pvalueTTest=5.07991446250255e-67,
chrX	77254179	77254297	ATP7A	ATP7A00021	-0.584022191162246	1	-0.674246792444233	1	1.84395997425397e-33	1	1.84395997425397e-33	NA	NA	SegRatio=-0.67,AbsMeanSigma=4.17,pvalue=0,pvalueTTest=5.07991446250255e-67,
chrX	77258596	77258711	ATP7A	ATP7A00022	-0.346024117447116	1	-0.674246792444233	1	1.84395997425397e-33	1	1.84395997425397e-33	NA	NA	SegRatio=-0.67,AbsMeanSigma=4.17,pvalue=0,pvalueTTest=5.07991446250255e-67,
chrX	77258668	77258782	ATP7A	ATP7A00023	-0.73382941811717	1	-0.674246792444233	1	1.84395997425397e-33	1	1.84395997425397e-33	NA	NA	SegRatio=-0.67,AbsMeanSigma=4.17,pvalue=0,pvalueTTest=5.07991446250255e-67,
chrX	77264557	77264664	ATP7A	ATP7A00024	-0.405865222001757	1	-0.674246792444233	1	1.84395997425397e-33	1	1.84395997425397e-33	NA	NA	SegRatio=-0.67,AbsMeanSigma=4.17,pvalue=0,pvalueTTest=5.07991446250255e-67,
chrX	77264632	77264749	ATP7A	ATP7A00025	-0.501613982359609	1	-0.674246792444233	1	1.84395997425397e-33	1	1.84395997425397e-33	NA	NA	SegRatio=-0.67,AbsMeanSigma=4.17,pvalue=0,pvalueTTest=5.07991446250255e-67,
chrX	77264732	77264827	ATP7A	ATP7A00026	-0.719014003106778	1	-0.674246792444233	1	1.84395997425397e-33	1	1.84395997425397e-33	NA	NA	SegRatio=-0.67,AbsMeanSigma=4.17,pvalue=0,pvalueTTest=5.07991446250255e-67,
chrX	77266602	77266711	ATP7A	ATP7A00027	-0.859451218558796	1	-0.674246792444233	1	1.84395997425397e-33	1	1.84395997425397e-33	NA	NA	SegRatio=-0.67,AbsMeanSigma=4.17,pvalue=0,pvalueTTest=5.07991446250255e-67,
chrX	77266707	77266842	ATP7A	ATP7A00028	-0.659419033042556	1	-0.674246792444233	1	1.84395997425397e-33	1	1.84395997425397e-33	NA	NA	SegRatio=-0.67,AbsMeanSigma=4.17,pvalue=0,pvalueTTest=5.07991446250255e-67,
chrX	77266914	77267026	ATP7A	ATP7A00029	-0.715555648719391	1	-0.674246792444233	1	1.84395997425397e-33	1	1.84395997425397e-33	NA	NA	SegRatio=-0.67,AbsMeanSigma=4.17,pvalue=0,pvalueTTest=5.07991446250255e-67,
chrX	77266969	77267087	ATP7A	ATP7A00030	-0.624818785276182	1	-0.674246792444233	1	1.84395997425397e-33	1	1.84395997425397e-33	NA	NA	SegRatio=-0.67,AbsMeanSigma=4.17,pvalue=0,pvalueTTest=5.07991446250255e-67,
chrX	77267052	77267167	ATP7A	ATP7A00031	-0.580941909860902	1	-0.674246792444233	1	1.84395997425397e-33	1	1.84395997425397e-33	NA	NA	SegRatio=-0.67,AbsMeanSigma=4.17,pvalue=0,pvalueTTest=5.07991446250255e-67,
chrX	77267143	77267253	ATP7A	ATP7A00032	-0.541251472368947	1	-0.674246792444233	1	1.84395997425397e-33	1	1.84395997425397e-33	NA	NA	SegRatio=-0.67,AbsMeanSigma=4.17,pvalue=0,pvalueTTest=5.07991446250255e-67,
chrX	77268298	77268413	ATP7A	ATP7A00033	-1.21960271260496	1	-0.674246792444233	1	1.84395997425397e-33	1	1.84395997425397e-33	NA	NA	SegRatio=-0.67,AbsMeanSigma=4.17,pvalue=0,pvalueTTest=5.07991446250255e-67,
chrX	77268399	77268508	ATP7A	ATP7A00034	-0.847591004223642	1	-0.674246792444233	1	1.84395997425397e-33	1	1.84395997425397e-33	NA	NA	SegRatio=-0.67,AbsMeanSigma=4.17,pvalue=0,pvalueTTest=5.07991446250255e-67,
chrX	77268489	77268603	ATP7A	ATP7A00035	-0.591864992888459	1	-0.674246792444233	1	1.84395997425397e-33	1	1.84395997425397e-33	NA	NA	SegRatio=-0.67,AbsMeanSigma=4.17,pvalue=0,pvalueTTest=5.07991446250255e-67,
chrX	77268526	77268640	ATP7A	ATP7A00036	-0.636431672223926	1	-0.674246792444233	1	1.84395997425397e-33	1	1.84395997425397e-33	NA	NA	SegRatio=-0.67,AbsMeanSigma=4.17,pvalue=0,pvalueTTest=5.07991446250255e-67,
chrX	77270087	77270196	ATP7A	ATP7A00037	-0.678233597560871	1	-0.674246792444233	1	1.84395997425397e-33	1	1.84395997425397e-33	NA	NA	SegRatio=-0.67,AbsMeanSigma=4.17,pvalue=0,pvalueTTest=5.07991446250255e-67,
chrX	77270169	77270255	ATP7A	ATP7A00038	-0.558471459132237	1	-0.674246792444233	1	1.84395997425397e-33	1	1.84395997425397e-33	NA	NA	SegRatio=-0.67,AbsMeanSigma=4.17,pvalue=0,pvalueTTest=5.07991446250255e-67,
chrX	77270235	77270342	ATP7A	ATP7A00039	NA	1	-0.674246792444233	1	1.84395997425397e-33	1	1.84395997425397e-33	NA	NA	SegRatio=-0.67,AbsMeanSigma=4.17,pvalue=0,pvalueTTest=5.07991446250255e-67,
chrX	77271226	77271332	ATP7A	ATP7A00040	-0.655250175677087	1	-0.674246792444233	1	1.84395997425397e-33	1	1.84395997425397e-33	NA	NA	SegRatio=-0.67,AbsMeanSigma=4.17,pvalue=0,pvalueTTest=5.07991446250255e-67,
chrX	77271267	77271369	ATP7A	ATP7A00041	-0.521566062334699	1	-0.674246792444233	1	1.84395997425397e-33	1	1.84395997425397e-33	NA	NA	SegRatio=-0.67,AbsMeanSigma=4.17,pvalue=0,pvalueTTest=5.07991446250255e-67,
chrX	77271318	77271419	ATP7A	ATP7A00042	-0.542913328790454	1	-0.674246792444233	1	1.84395997425397e-33	1	1.84395997425397e-33	NA	NA	SegRatio=-0.67,AbsMeanSigma=4.17,pvalue=0,pvalueTTest=5.07991446250255e-67,
chrX	77275715	77275829	ATP7A	ATP7A00043	-0.648779159978001	1	-0.674246792444233	1	1.84395997425397e-33	1	1.84395997425397e-33	NA	NA	SegRatio=-0.67,AbsMeanSigma=4.17,pvalue=0,pvalueTTest=5.07991446250255e-67,
chrX	77275767	77275879	ATP7A	ATP7A00044	-0.728442970966395	1	-0.674246792444233	1	1.84395997425397e-33	1	1.84395997425397e-33	NA	NA	SegRatio=-0.67,AbsMeanSigma=4.17,pvalue=0,pvalueTTest=5.07991446250255e-67,
chrX	77275876	77275991	ATP7A	ATP7A00045	-0.795295454979422	1	-0.674246792444233	1	1.84395997425397e-33	1	1.84395997425397e-33	NA	NA	SegRatio=-0.67,AbsMeanSigma=4.17,pvalue=0,pvalueTTest=5.07991446250255e-67,
chrX	77276394	77276500	ATP7A	ATP7A00046	-0.52132998477424	1	-0.674246792444233	1	1.84395997425397e-33	1	1.84395997425397e-33	NA	NA	SegRatio=-0.67,AbsMeanSigma=4.17,pvalue=0,pvalueTTest=5.07991446250255e-67,
chrX	77276487	77276595	ATP7A	ATP7A00047	-0.817383891906724	1	-0.674246792444233	1	1.84395997425397e-33	1	1.84395997425397e-33	NA	NA	SegRatio=-0.67,AbsMeanSigma=4.17,pvalue=0,pvalueTTest=5.07991446250255e-67,
chrX	77284710	77284825	ATP7A	ATP7A00048	-0.563744841135389	1	-0.674246792444233	1	1.84395997425397e-33	1	1.84395997425397e-33	NA	NA	SegRatio=-0.67,AbsMeanSigma=4.17,pvalue=0,pvalueTTest=5.07991446250255e-67,
chrX	77284813	77284927	ATP7A	ATP7A00049	-0.847158246046494	1	-0.674246792444233	1	1.84395997425397e-33	1	1.84395997425397e-33	NA	NA	SegRatio=-0.67,AbsMeanSigma=4.17,pvalue=0,pvalueTTest=5.07991446250255e-67,
chrX	77284914	77285029	ATP7A	ATP7A00050	-0.784901332316034	1	-0.674246792444233	1	1.84395997425397e-33	1	1.84395997425397e-33	NA	NA	SegRatio=-0.67,AbsMeanSigma=4.17,pvalue=0,pvalueTTest=5.07991446250255e-67,
chrX	77286875	77286993	ATP7A	ATP7A00051	-0.838683252909628	1	-0.674246792444233	1	1.84395997425397e-33	1	1.84395997425397e-33	NA	NA	SegRatio=-0.67,AbsMeanSigma=4.17,pvalue=0,pvalueTTest=5.07991446250255e-67,
chrX	77286940	77287044	ATP7A	ATP7A00052	-0.527418744881921	1	-0.674246792444233	1	1.84395997425397e-33	1	1.84395997425397e-33	NA	NA	SegRatio=-0.67,AbsMeanSigma=4.17,pvalue=0,pvalueTTest=5.07991446250255e-67,
chrX	77287044	77287150	ATP7A	ATP7A00053	-1.26532243546613	1	-0.674246792444233	1	1.84395997425397e-33	1	1.84395997425397e-33	q-value=0.00946226101441421, copies=0.5	NA	SegRatio=-0.67,AbsMeanSigma=4.17,pvalue=0,pvalueTTest=5.07991446250255e-67,
chrX	77289057	77289153	ATP7A	ATP7A00054	-0.900799804348041	1	-0.674246792444233	1	1.84395997425397e-33	1	1.84395997425397e-33	NA	NA	SegRatio=-0.67,AbsMeanSigma=4.17,pvalue=0,pvalueTTest=5.07991446250255e-67,
chrX	77289150	77289257	ATP7A	ATP7A00055	-0.778016115475688	1	-0.674246792444233	1	1.84395997425397e-33	1	1.84395997425397e-33	NA	NA	SegRatio=-0.67,AbsMeanSigma=4.17,pvalue=0,pvalueTTest=5.07991446250255e-67,
chrX	77289257	77289368	ATP7A	ATP7A00056	-0.691322370633226	1	-0.674246792444233	1	1.84395997425397e-33	1	1.84395997425397e-33	NA	NA	SegRatio=-0.67,AbsMeanSigma=4.17,pvalue=0,pvalueTTest=5.07991446250255e-67,
chrX	77294264	77294378	ATP7A	ATP7A00057	-0.846890535182685	1	-0.674246792444233	1	1.84395997425397e-33	1	1.84395997425397e-33	NA	NA	SegRatio=-0.67,AbsMeanSigma=4.17,pvalue=0,pvalueTTest=5.07991446250255e-67,
chrX	77294346	77294457	ATP7A	ATP7A00058	-0.529043650942531	1	-0.674246792444233	1	1.84395997425397e-33	1	1.84395997425397e-33	NA	NA	SegRatio=-0.67,AbsMeanSigma=4.17,pvalue=0,pvalueTTest=5.07991446250255e-67,
chrX	77294458	77294567	ATP7A	ATP7A00059	-1.30645042884844	1	-0.674246792444233	1	1.84395997425397e-33	1	1.84395997425397e-33	NA	NA	SegRatio=-0.67,AbsMeanSigma=4.17,pvalue=0,pvalueTTest=5.07991446250255e-67,
chrX	77295991	77296103	ATP7A	ATP7A00060	-0.720546266597606	1	-0.674246792444233	1	1.84395997425397e-33	1	1.84395997425397e-33	NA	NA	SegRatio=-0.67,AbsMeanSigma=4.17,pvalue=0,pvalueTTest=5.07991446250255e-67,
chrX	77296089	77296191	ATP7A	ATP7A00061	-0.681749316251673	1	-0.674246792444233	1	1.84395997425397e-33	1	1.84395997425397e-33	NA	NA	SegRatio=-0.67,AbsMeanSigma=4.17,pvalue=0,pvalueTTest=5.07991446250255e-67,
chrX	77296181	77296289	ATP7A	ATP7A00062	NA	1	-0.674246792444233	1	1.84395997425397e-33	1	1.84395997425397e-33	NA	NA	SegRatio=-0.67,AbsMeanSigma=4.17,pvalue=0,pvalueTTest=5.07991446250255e-67,
chrX	77298021	77298120	ATP7A	ATP7A00063	-0.73636628082788	1	-0.674246792444233	1	1.84395997425397e-33	1	1.84395997425397e-33	NA	NA	SegRatio=-0.67,AbsMeanSigma=4.17,pvalue=0,pvalueTTest=5.07991446250255e-67,
chrX	77298116	77298229	ATP7A	ATP7A00064	-0.490106291323809	1	-0.674246792444233	1	1.84395997425397e-33	1	1.84395997425397e-33	NA	NA	SegRatio=-0.67,AbsMeanSigma=4.17,pvalue=0,pvalueTTest=5.07991446250255e-67,
chrX	77298222	77298328	ATP7A	ATP7A00065	-1.04142117559022	1	-0.674246792444233	1	1.84395997425397e-33	1	1.84395997425397e-33	NA	NA	SegRatio=-0.67,AbsMeanSigma=4.17,pvalue=0,pvalueTTest=5.07991446250255e-67,
chrX	77298751	77298862	ATP7A	ATP7A00066	NA	1	-0.674246792444233	1	1.84395997425397e-33	1	1.84395997425397e-33	NA	NA	SegRatio=-0.67,AbsMeanSigma=4.17,pvalue=0,pvalueTTest=5.07991446250255e-67,
chrX	77298827	77298925	ATP7A	ATP7A00067	-0.61083844997397	1	-0.674246792444233	1	1.84395997425397e-33	1	1.84395997425397e-33	NA	NA	SegRatio=-0.67,AbsMeanSigma=4.17,pvalue=0,pvalueTTest=5.07991446250255e-67,
chrX	77298875	77298981	ATP7A	ATP7A00068	-0.757184974215915	1	-0.674246792444233	1	1.84395997425397e-33	1	1.84395997425397e-33	NA	NA	SegRatio=-0.67,AbsMeanSigma=4.17,pvalue=0,pvalueTTest=5.07991446250255e-67,
chrX	77300900	77301015	ATP7A	ATP7A00069	-0.503644601711066	1	-0.674246792444233	1	1.84395997425397e-33	1	1.84395997425397e-33	NA	NA	SegRatio=-0.67,AbsMeanSigma=4.17,pvalue=0,pvalueTTest=5.07991446250255e-67,
chrX	77300990	77301081	ATP7A	ATP7A00070	-0.0535413165009844	1	-0.674246792444233	1	1.84395997425397e-33	1	1.84395997425397e-33	NA	NA	SegRatio=-0.67,AbsMeanSigma=4.17,pvalue=0,pvalueTTest=5.07991446250255e-67,
chrX	77301036	77301156	ATP7A	ATP7A00071	-0.254870672743142	1	-0.674246792444233	1	1.84395997425397e-33	1	1.84395997425397e-33	NA	NA	SegRatio=-0.67,AbsMeanSigma=4.17,pvalue=0,pvalueTTest=5.07991446250255e-67,
chrX	77301749	77301864	ATP7A	ATP7A00072	NA	1	-0.674246792444233	1	1.84395997425397e-33	1	1.84395997425397e-33	NA	NA	SegRatio=-0.67,AbsMeanSigma=4.17,pvalue=0,pvalueTTest=5.07991446250255e-67,
chrX	77301855	77301959	ATP7A	ATP7A00073	-0.587844027343807	1	-0.674246792444233	1	1.84395997425397e-33	1	1.84395997425397e-33	NA	NA	SegRatio=-0.67,AbsMeanSigma=4.17,pvalue=0,pvalueTTest=5.07991446250255e-67,
chrX	77301888	77302003	ATP7A	ATP7A00074	-0.925695901467819	1	-0.674246792444233	1	1.84395997425397e-33	1	1.84395997425397e-33	NA	NA	SegRatio=-0.67,AbsMeanSigma=4.17,pvalue=0,pvalueTTest=5.07991446250255e-67,
chrX	77302004	77302115	ATP7A	ATP7A00075	-0.681140359895584	1	-0.674246792444233	1	1.84395997425397e-33	1	1.84395997425397e-33	NA	NA	SegRatio=-0.67,AbsMeanSigma=4.17,pvalue=0,pvalueTTest=5.07991446250255e-67,
chrX	85119576	85119690	CHM	CHM00001	-0.6764670639944	1	-0.674246792444233	1	6.84464987101639e-15	1	6.84464987101639e-15	NA	NA	SegRatio=-0.67,AbsMeanSigma=4.17,pvalue=0,pvalueTTest=5.07991446250255e-67,
chrX	85119689	85119807	CHM	CHM00002	-0.92613767316891	1	-0.674246792444233	1	6.84464987101639e-15	1	6.84464987101639e-15	NA	NA	SegRatio=-0.67,AbsMeanSigma=4.17,pvalue=0,pvalueTTest=5.07991446250255e-67,
chrX	85119760	85119876	CHM	CHM00003	-0.601754756729269	1	-0.674246792444233	1	6.84464987101639e-15	1	6.84464987101639e-15	NA	NA	SegRatio=-0.67,AbsMeanSigma=4.17,pvalue=0,pvalueTTest=5.07991446250255e-67,
chrX	85128029	85128142	CHM	CHM00004	-0.728980935470487	1	-0.674246792444233	1	6.84464987101639e-15	1	6.84464987101639e-15	NA	NA	SegRatio=-0.67,AbsMeanSigma=4.17,pvalue=0,pvalueTTest=5.07991446250255e-67,
chrX	85128143	85128269	CHM	CHM00005	-0.885605449042849	1	-0.674246792444233	1	6.84464987101639e-15	1	6.84464987101639e-15	NA	NA	SegRatio=-0.67,AbsMeanSigma=4.17,pvalue=0,pvalueTTest=5.07991446250255e-67,
chrX	85133941	85134048	CHM	CHM00006	-0.122877270318252	1	-0.674246792444233	1	6.84464987101639e-15	1	6.84464987101639e-15	NA	NA	SegRatio=-0.67,AbsMeanSigma=4.17,pvalue=0,pvalueTTest=5.07991446250255e-67,
chrX	85134049	85134163	CHM	CHM00007	-0.353025962756136	1	-0.674246792444233	1	6.84464987101639e-15	1	6.84464987101639e-15	NA	NA	SegRatio=-0.67,AbsMeanSigma=4.17,pvalue=0,pvalueTTest=5.07991446250255e-67,
chrX	85149137	85149249	CHM	CHM00008	-0.637012595233717	1	-0.674246792444233	1	6.84464987101639e-15	1	6.84464987101639e-15	NA	NA	SegRatio=-0.67,AbsMeanSigma=4.17,pvalue=0,pvalueTTest=5.07991446250255e-67,
chrX	85149223	85149336	CHM	CHM00009	-0.800886709374281	1	-0.674246792444233	1	6.84464987101639e-15	1	6.84464987101639e-15	NA	NA	SegRatio=-0.67,AbsMeanSigma=4.17,pvalue=0,pvalueTTest=5.07991446250255e-67,
chrX	85155584	85155685	CHM	CHM00010	NA	1	-0.674246792444233	1	6.84464987101639e-15	1	6.84464987101639e-15	NA	NA	SegRatio=-0.67,AbsMeanSigma=4.17,pvalue=0,pvalueTTest=5.07991446250255e-67,
chrX	85155662	85155778	CHM	CHM00011	-0.620393999126169	1	-0.674246792444233	1	6.84464987101639e-15	1	6.84464987101639e-15	NA	NA	SegRatio=-0.67,AbsMeanSigma=4.17,pvalue=0,pvalueTTest=5.07991446250255e-67,
chrX	85156020	85156134	CHM	CHM00012	-0.761092794817863	1	-0.674246792444233	1	6.84464987101639e-15	1	6.84464987101639e-15	NA	NA	SegRatio=-0.67,AbsMeanSigma=4.17,pvalue=0,pvalueTTest=5.07991446250255e-67,
chrX	85156101	85156199	CHM	CHM00013	-0.850609184777709	1	-0.674246792444233	1	6.84464987101639e-15	1	6.84464987101639e-15	NA	NA	SegRatio=-0.67,AbsMeanSigma=4.17,pvalue=0,pvalueTTest=5.07991446250255e-67,
chrX	85156186	85156296	CHM	CHM00014	NA	1	-0.674246792444233	1	6.84464987101639e-15	1	6.84464987101639e-15	NA	NA	SegRatio=-0.67,AbsMeanSigma=4.17,pvalue=0,pvalueTTest=5.07991446250255e-67,
chrX	85166280	85166376	CHM	CHM00015	-0.785591277871168	1	-0.674246792444233	1	6.84464987101639e-15	1	6.84464987101639e-15	NA	NA	SegRatio=-0.67,AbsMeanSigma=4.17,pvalue=0,pvalueTTest=5.07991446250255e-67,
chrX	85211135	85211245	CHM	CHM00016	-0.674246792444233	1	-0.674246792444233	1	6.84464987101639e-15	1	6.84464987101639e-15	NA	NA	SegRatio=-0.67,AbsMeanSigma=4.17,pvalue=0,pvalueTTest=5.07991446250255e-67,
chrX	85211165	85211281	CHM	CHM00017	-0.448160155397553	1	-0.674246792444233	1	6.84464987101639e-15	1	6.84464987101639e-15	NA	NA	SegRatio=-0.67,AbsMeanSigma=4.17,pvalue=0,pvalueTTest=5.07991446250255e-67,
chrX	85211271	85211365	CHM	CHM00018	-0.460257448610915	1	-0.674246792444233	1	6.84464987101639e-15	1	6.84464987101639e-15	NA	NA	SegRatio=-0.67,AbsMeanSigma=4.17,pvalue=0,pvalueTTest=5.07991446250255e-67,
chrX	85211315	85211452	CHM	CHM00019	NA	1	-0.674246792444233	1	6.84464987101639e-15	1	6.84464987101639e-15	NA	NA	SegRatio=-0.67,AbsMeanSigma=4.17,pvalue=0,pvalueTTest=5.07991446250255e-67,
chrX	85212838	85212947	CHM	CHM00020	NA	1	-0.674246792444233	1	6.84464987101639e-15	1	6.84464987101639e-15	NA	NA	SegRatio=-0.67,AbsMeanSigma=4.17,pvalue=0,pvalueTTest=5.07991446250255e-67,
chrX	85212927	85213011	CHM	CHM00021	NA	1	-0.674246792444233	1	6.84464987101639e-15	1	6.84464987101639e-15	NA	NA	SegRatio=-0.67,AbsMeanSigma=4.17,pvalue=0,pvalueTTest=5.07991446250255e-67,
chrX	85213766	85213883	CHM	CHM00022	-0.672848575671852	1	-0.674246792444233	1	6.84464987101639e-15	1	6.84464987101639e-15	NA	NA	SegRatio=-0.67,AbsMeanSigma=4.17,pvalue=0,pvalueTTest=5.07991446250255e-67,
chrX	85213858	85213969	CHM	CHM00023	-0.917555154262703	1	-0.674246792444233	1	6.84464987101639e-15	1	6.84464987101639e-15	NA	NA	SegRatio=-0.67,AbsMeanSigma=4.17,pvalue=0,pvalueTTest=5.07991446250255e-67,
chrX	85213982	85214114	CHM	CHM00024	NA	1	-0.674246792444233	1	6.84464987101639e-15	1	6.84464987101639e-15	NA	NA	SegRatio=-0.67,AbsMeanSigma=4.17,pvalue=0,pvalueTTest=5.07991446250255e-67,
chrX	85218648	85218761	CHM	CHM00025	-1.62688895697055	1	-0.674246792444233	1	6.84464987101639e-15	1	6.84464987101639e-15	NA	NA	SegRatio=-0.67,AbsMeanSigma=4.17,pvalue=0,pvalueTTest=5.07991446250255e-67,
chrX	85218759	85218865	CHM	CHM00026	-0.720327617499295	1	-0.674246792444233	1	6.84464987101639e-15	1	6.84464987101639e-15	NA	NA	SegRatio=-0.67,AbsMeanSigma=4.17,pvalue=0,pvalueTTest=5.07991446250255e-67,
chrX	85218863	85218981	CHM	CHM00027	-0.755563515541112	1	-0.674246792444233	1	6.84464987101639e-15	1	6.84464987101639e-15	NA	NA	SegRatio=-0.67,AbsMeanSigma=4.17,pvalue=0,pvalueTTest=5.07991446250255e-67,
chrX	85218918	85219034	CHM	CHM00028	-0.561916928625073	1	-0.674246792444233	1	6.84464987101639e-15	1	6.84464987101639e-15	NA	NA	SegRatio=-0.67,AbsMeanSigma=4.17,pvalue=0,pvalueTTest=5.07991446250255e-67,
chrX	85219012	85219125	CHM	CHM00029	-0.457236716628794	1	-0.674246792444233	1	6.84464987101639e-15	1	6.84464987101639e-15	NA	NA	SegRatio=-0.67,AbsMeanSigma=4.17,pvalue=0,pvalueTTest=5.07991446250255e-67,
chrX	85226593	85226723	CHM	CHM00030	-0.359947036905854	1	-0.674246792444233	1	6.84464987101639e-15	1	6.84464987101639e-15	NA	NA	SegRatio=-0.67,AbsMeanSigma=4.17,pvalue=0,pvalueTTest=5.07991446250255e-67,
chrX	85233710	85233823	CHM	CHM00031	-0.367162493836342	1	-0.674246792444233	1	6.84464987101639e-15	1	6.84464987101639e-15	NA	NA	SegRatio=-0.67,AbsMeanSigma=4.17,pvalue=0,pvalueTTest=5.07991446250255e-67,
chrX	85233811	85233925	CHM	CHM00032	-0.623166613365768	1	-0.674246792444233	1	6.84464987101639e-15	1	6.84464987101639e-15	NA	NA	SegRatio=-0.67,AbsMeanSigma=4.17,pvalue=0,pvalueTTest=5.07991446250255e-67,
chrX	85236686	85236796	CHM	CHM00033	-0.82217902844194	1	-0.674246792444233	1	6.84464987101639e-15	1	6.84464987101639e-15	NA	NA	SegRatio=-0.67,AbsMeanSigma=4.17,pvalue=0,pvalueTTest=5.07991446250255e-67,
chrX	85236774	85236886	CHM	CHM00034	NA	1	-0.674246792444233	1	6.84464987101639e-15	1	6.84464987101639e-15	NA	NA	SegRatio=-0.67,AbsMeanSigma=4.17,pvalue=0,pvalueTTest=5.07991446250255e-67,
chrX	85282484	85282571	CHM	CHM00035	-0.635657132353325	1	-0.674246792444233	1	6.84464987101639e-15	1	6.84464987101639e-15	NA	NA	SegRatio=-0.67,AbsMeanSigma=4.17,pvalue=0,pvalueTTest=5.07991446250255e-67,
chrX	85282560	85282672	CHM	CHM00036	NA	1	-0.674246792444233	1	6.84464987101639e-15	1	6.84464987101639e-15	NA	NA	SegRatio=-0.67,AbsMeanSigma=4.17,pvalue=0,pvalueTTest=5.07991446250255e-67,
chrX	85302466	85302568	CHM	CHM00037	-0.69706678490041	1	-0.674246792444233	1	6.84464987101639e-15	1	6.84464987101639e-15	NA	NA	SegRatio=-0.67,AbsMeanSigma=4.17,pvalue=0,pvalueTTest=5.07991446250255e-67,
chrX	100604852	100604964	BTK	BTK00001	-0.900750821475184	1	-0.674246792444233	1	2.70274153779358e-22	1	2.70274153779358e-22	NA	NA	SegRatio=-0.67,AbsMeanSigma=4.17,pvalue=0,pvalueTTest=5.07991446250255e-67,
chrX	100608148	100608263	BTK	BTK00002	-0.270317991596349	1	-0.674246792444233	1	2.70274153779358e-22	1	2.70274153779358e-22	NA	NA	SegRatio=-0.67,AbsMeanSigma=4.17,pvalue=0,pvalueTTest=5.07991446250255e-67,
chrX	100608205	100608315	BTK	BTK00003	-0.901218807140707	1	-0.674246792444233	1	2.70274153779358e-22	1	2.70274153779358e-22	NA	NA	SegRatio=-0.67,AbsMeanSigma=4.17,pvalue=0,pvalueTTest=5.07991446250255e-67,
chrX	100608308	100608416	BTK	BTK00004	-0.760493990167272	1	-0.674246792444233	1	2.70274153779358e-22	1	2.70274153779358e-22	NA	NA	SegRatio=-0.67,AbsMeanSigma=4.17,pvalue=0,pvalueTTest=5.07991446250255e-67,
chrX	100608831	100608943	BTK	BTK00005	NA	1	-0.674246792444233	1	2.70274153779358e-22	1	2.70274153779358e-22	NA	NA	SegRatio=-0.67,AbsMeanSigma=4.17,pvalue=0,pvalueTTest=5.07991446250255e-67,
chrX	100608901	100609011	BTK	BTK00006	-0.642139129733508	1	-0.674246792444233	1	2.70274153779358e-22	1	2.70274153779358e-22	NA	NA	SegRatio=-0.67,AbsMeanSigma=4.17,pvalue=0,pvalueTTest=5.07991446250255e-67,
chrX	100609574	100609689	BTK	BTK00007	-0.601721971978872	1	-0.674246792444233	1	2.70274153779358e-22	1	2.70274153779358e-22	NA	NA	SegRatio=-0.67,AbsMeanSigma=4.17,pvalue=0,pvalueTTest=5.07991446250255e-67,
chrX	100609649	100609755	BTK	BTK00008	-0.680960819572361	1	-0.674246792444233	1	2.70274153779358e-22	1	2.70274153779358e-22	NA	NA	SegRatio=-0.67,AbsMeanSigma=4.17,pvalue=0,pvalueTTest=5.07991446250255e-67,
chrX	100610949	100611058	BTK	BTK00009	-0.730447354770521	1	-0.674246792444233	1	2.70274153779358e-22	1	2.70274153779358e-22	NA	NA	SegRatio=-0.67,AbsMeanSigma=4.17,pvalue=0,pvalueTTest=5.07991446250255e-67,
chrX	100611059	100611174	BTK	BTK00010	-0.290538123080696	1	-0.674246792444233	1	2.70274153779358e-22	1	2.70274153779358e-22	NA	NA	SegRatio=-0.67,AbsMeanSigma=4.17,pvalue=0,pvalueTTest=5.07991446250255e-67,
chrX	100611159	100611255	BTK	BTK00011	-0.602119508459545	1	-0.674246792444233	1	2.70274153779358e-22	1	2.70274153779358e-22	NA	NA	SegRatio=-0.67,AbsMeanSigma=4.17,pvalue=0,pvalueTTest=5.07991446250255e-67,
chrX	100611245	100611363	BTK	BTK00012	-0.744005054916419	1	-0.674246792444233	1	2.70274153779358e-22	1	2.70274153779358e-22	NA	NA	SegRatio=-0.67,AbsMeanSigma=4.17,pvalue=0,pvalueTTest=5.07991446250255e-67,
chrX	100611681	100611798	BTK	BTK00013	-0.709839254739665	1	-0.674246792444233	1	2.70274153779358e-22	1	2.70274153779358e-22	NA	NA	SegRatio=-0.67,AbsMeanSigma=4.17,pvalue=0,pvalueTTest=5.07991446250255e-67,
chrX	100611795	100611911	BTK	BTK00014	-0.62223673737467	1	-0.674246792444233	1	2.70274153779358e-22	1	2.70274153779358e-22	NA	NA	SegRatio=-0.67,AbsMeanSigma=4.17,pvalue=0,pvalueTTest=5.07991446250255e-67,
chrX	100611890	100612006	BTK	BTK00015	-0.497172303692034	1	-0.674246792444233	1	2.70274153779358e-22	1	2.70274153779358e-22	NA	NA	SegRatio=-0.67,AbsMeanSigma=4.17,pvalue=0,pvalueTTest=5.07991446250255e-67,
chrX	100612429	100612543	BTK	BTK00016	-0.782807890247981	1	-0.674246792444233	1	2.70274153779358e-22	1	2.70274153779358e-22	NA	NA	SegRatio=-0.67,AbsMeanSigma=4.17,pvalue=0,pvalueTTest=5.07991446250255e-67,
chrX	100612533	100612650	BTK	BTK00017	-0.317454069557191	1	-0.674246792444233	1	2.70274153779358e-22	1	2.70274153779358e-22	NA	NA	SegRatio=-0.67,AbsMeanSigma=4.17,pvalue=0,pvalueTTest=5.07991446250255e-67,
chrX	100613269	100613382	BTK	BTK00018	-0.634819938796815	1	-0.674246792444233	1	2.70274153779358e-22	1	2.70274153779358e-22	NA	NA	SegRatio=-0.67,AbsMeanSigma=4.17,pvalue=0,pvalueTTest=5.07991446250255e-67,
chrX	100613328	100613443	BTK	BTK00019	-0.776390526483622	1	-0.674246792444233	1	2.70274153779358e-22	1	2.70274153779358e-22	NA	NA	SegRatio=-0.67,AbsMeanSigma=4.17,pvalue=0,pvalueTTest=5.07991446250255e-67,
chrX	100613406	100613501	BTK	BTK00020	-0.713345457784077	1	-0.674246792444233	1	2.70274153779358e-22	1	2.70274153779358e-22	NA	NA	SegRatio=-0.67,AbsMeanSigma=4.17,pvalue=0,pvalueTTest=5.07991446250255e-67,
chrX	100613554	100613657	BTK	BTK00021	-0.597681318820202	1	-0.674246792444233	1	2.70274153779358e-22	1	2.70274153779358e-22	NA	NA	SegRatio=-0.67,AbsMeanSigma=4.17,pvalue=0,pvalueTTest=5.07991446250255e-67,
chrX	100613602	100613707	BTK	BTK00022	-0.838163189063641	1	-0.674246792444233	1	2.70274153779358e-22	1	2.70274153779358e-22	NA	NA	SegRatio=-0.67,AbsMeanSigma=4.17,pvalue=0,pvalueTTest=5.07991446250255e-67,
chrX	100614255	100614370	BTK	BTK00023	-0.670523649816496	1	-0.674246792444233	1	2.70274153779358e-22	1	2.70274153779358e-22	NA	NA	SegRatio=-0.67,AbsMeanSigma=4.17,pvalue=0,pvalueTTest=5.07991446250255e-67,
chrX	100615049	100615157	BTK	BTK00024	-0.699698367710323	1	-0.674246792444233	1	2.70274153779358e-22	1	2.70274153779358e-22	NA	NA	SegRatio=-0.67,AbsMeanSigma=4.17,pvalue=0,pvalueTTest=5.07991446250255e-67,
chrX	100615470	100615582	BTK	BTK00025	-0.925272034245958	1	-0.674246792444233	1	2.70274153779358e-22	1	2.70274153779358e-22	NA	NA	SegRatio=-0.67,AbsMeanSigma=4.17,pvalue=0,pvalueTTest=5.07991446250255e-67,
chrX	100615561	100615680	BTK	BTK00026	-0.42830839712707	1	-0.674246792444233	1	2.70274153779358e-22	1	2.70274153779358e-22	NA	NA	SegRatio=-0.67,AbsMeanSigma=4.17,pvalue=0,pvalueTTest=5.07991446250255e-67,
chrX	100615652	100615766	BTK	BTK00027	-1.09021382414837	1	-0.674246792444233	1	2.70274153779358e-22	1	2.70274153779358e-22	NA	NA	SegRatio=-0.67,AbsMeanSigma=4.17,pvalue=0,pvalueTTest=5.07991446250255e-67,
chrX	100617137	100617249	BTK	BTK00028	-0.477505893131743	1	-0.674246792444233	1	2.70274153779358e-22	1	2.70274153779358e-22	NA	NA	SegRatio=-0.67,AbsMeanSigma=4.17,pvalue=0,pvalueTTest=5.07991446250255e-67,
chrX	100617518	100617634	BTK	BTK00029	-0.724879743070388	1	-0.674246792444233	1	2.70274153779358e-22	1	2.70274153779358e-22	NA	NA	SegRatio=-0.67,AbsMeanSigma=4.17,pvalue=0,pvalueTTest=5.07991446250255e-67,
chrX	100617562	100617676	BTK	BTK00030	-0.730965361548327	1	-0.674246792444233	1	2.70274153779358e-22	1	2.70274153779358e-22	NA	NA	SegRatio=-0.67,AbsMeanSigma=4.17,pvalue=0,pvalueTTest=5.07991446250255e-67,
chrX	100617676	100617793	BTK	BTK00031	-0.698616903223398	1	-0.674246792444233	1	2.70274153779358e-22	1	2.70274153779358e-22	NA	NA	SegRatio=-0.67,AbsMeanSigma=4.17,pvalue=0,pvalueTTest=5.07991446250255e-67,
chrX	100624986	100625088	BTK	BTK00032	-0.733005592256805	1	-0.674246792444233	1	2.70274153779358e-22	1	2.70274153779358e-22	NA	NA	SegRatio=-0.67,AbsMeanSigma=4.17,pvalue=0,pvalueTTest=5.07991446250255e-67,
chrX	100626577	100626672	BTK	BTK00033	-0.84044101089251	1	-0.674246792444233	1	2.70274153779358e-22	1	2.70274153779358e-22	NA	NA	SegRatio=-0.67,AbsMeanSigma=4.17,pvalue=0,pvalueTTest=5.07991446250255e-67,
chrX	100626671	100626784	BTK	BTK00034	-0.669692543000776	1	-0.674246792444233	1	2.70274153779358e-22	1	2.70274153779358e-22	NA	NA	SegRatio=-0.67,AbsMeanSigma=4.17,pvalue=0,pvalueTTest=5.07991446250255e-67,
chrX	100629456	100629569	BTK	BTK00035	-0.619008781792628	1	-0.674246792444233	1	2.70274153779358e-22	1	2.70274153779358e-22	NA	NA	SegRatio=-0.67,AbsMeanSigma=4.17,pvalue=0,pvalueTTest=5.07991446250255e-67,
chrX	100629550	100629664	BTK	BTK00036	-0.563145921713375	1	-0.674246792444233	1	2.70274153779358e-22	1	2.70274153779358e-22	NA	NA	SegRatio=-0.67,AbsMeanSigma=4.17,pvalue=0,pvalueTTest=5.07991446250255e-67,
chrX	100630103	100630220	BTK	BTK00037	-0.58641174704309	1	-0.674246792444233	1	2.70274153779358e-22	1	2.70274153779358e-22	NA	NA	SegRatio=-0.67,AbsMeanSigma=4.17,pvalue=0,pvalueTTest=5.07991446250255e-67,
chrX	100630200	100630314	BTK	BTK00038	-0.485128869157945	1	-0.674246792444233	1	2.70274153779358e-22	1	2.70274153779358e-22	NA	NA	SegRatio=-0.67,AbsMeanSigma=4.17,pvalue=0,pvalueTTest=5.07991446250255e-67,
