# Supplementary material for: Quantitative analysis of differences in copy numbers using read depth obtained from PCR-enriched samples and controls
Source: BMC Bioinformatics. 2015 Jan 28;16:17. doi: 10.1186/s12859-014-0428-5 (PMC4384318; doi:10.1186/s12859-014-0428-5)
Supplement: Additional file 4 — Comparison with ONCOCNV. This archive (zip) contains all output-files generated for the comparison of quandico and ONCOCNV. [file 12859_2014_428_MOESM4_ESM.zip › ONCOCNV/M063_S6_NA12606.summary.txt]

gene	chr	start	end	copy.number	p.value	q.values	comments
NPHP4	chr1	5923229	6046380	2	0.576963462654025	1	p-value_correction=0.653406139539563
ALK	chr2	29416015	30143141	2	0.274162732370985	1	p-value_correction=0.0751072837361154
EPCAM	chr2	47600571	47613837	2	0.274162732370985	1	p-value_correction=0.0530796057324871
TFG	chr3	100432492	100467397	2	0.319367180400718	1	p-value_correction=0.73906829127724
SLC9A9	chr3	142985490	143567266	2	0.319367180400718	1	p-value_correction=0.63501111370615
PIK3CA	chr3	178916573	178952243	2	0.319367180400718	1	p-value_correction=0.260219231200421
SLC26A2	chr5	149357195	149361451	2	0.0130646941866379	0.195970412799569	p-value_correction=0.00869356060512385
POLH	chr6	43550021	43582377	2	0.232250921562844	1	p-value_correction=0.198545356369673
POU6F2	chr7	39046422	39504325	2	0.271890806141892	1	p-value_correction=0.271890806141892
RUNX1T1	chr8	92972414	93115138	2	0.214721499599377	1	p-value_correction=0.328180589862871
CSMD3	chr8	113236979	114449173	2	0.214721499599377	1	p-value_correction=0.370428667242437
RAD21	chr8	117859670	117878965	2	0.214721499599377	1	p-value_correction=0.27875560421232
JAK2	chr9	5021949	5126829	2	0.473070059613325	1	p-value_correction=0.436350030226968
MTAP	chr9	21802705	21941111	2	0.552606454870018	1	p-value_correction=0.552606454870019
ERCC6	chr10	50666825	50741100	2	0.140737656201616	1	p-value_correction=0.0252364161967662
MYPN	chr10	69881165	69970327	2	0.140737656201616	1	p-value_correction=0.172140320733298
PSAP	chr10	73577133	73594382	2	0.140737656201616	1	p-value_correction=0.386137972471412
KCNQ1	chr11	2466611	2869300	2	0.712225268118304	1	p-value_correction=0.893978545092417
FLT3	chr13	28578153	28644812	3	1.13797776398475e-41	1.8207644223756e-40	p-value_correction=0.0957084392459157
RB1	chr13	48881353	49054294	3	1.13797776398475e-41	1.8207644223756e-40	p-value_correction=2.16633541619188e-09
ATP7B	chr13	52508863	52585495	3	1.13797776398475e-41	1.8207644223756e-40	p-value_correction=0.534449770450213
MEFV	chr16	3293094	3306636	2	0.0849410021376937	1	p-value_correction=0.0726556561274767
CDH1	chr16	68772146	68867432	2	0.0849410021376937	1	p-value_correction=0.571239325490443
MAP2K2	chr19	4090533	4117656	2	0.0742418591706688	1	p-value_correction=0.066767366069416
ITCH	chr20	32981586	33095643	2	0.769840819630158	1	p-value_correction=0.336572120843645
USP25	chr21	17135161	17250862	2	0.0976115395748142	1	p-value_correction=0.211819718436952
USP16	chr21	30396983	30426534	2	0.0976115395748142	1	p-value_correction=0.575643489265027
RUNX1	chr21	36164631	36421301	2	0.0976115395748142	1	p-value_correction=0.554560480190013
CBS	chr21	44473904	44492293	2	0.0976115395748142	1	p-value_correction=0.0553227194892906
FANCB	chrX	14861624	14883723	1	1.81894843135164e-52	3.09221233329779e-51	p-value_correction=1.62389280879068e-15
UBA1	chrX	47058147	47074424	1	1.81894843135164e-52	3.09221233329779e-51	p-value_correction=1.08952017646406e-31
GATA1	chrX	48649478	48652607	1	1.81894843135164e-52	3.09221233329779e-51	p-value_correction=2.71250549727483e-07
ATP7A	chrX	77227092	77302115	1	5.07991446250255e-67	9.14384603250459e-66	p-value_correction=1.84395997425397e-33
CHM	chrX	85119576	85302568	1	5.07991446250255e-67	9.14384603250459e-66	p-value_correction=6.84464987101639e-15
BTK	chrX	100604852	100630314	1	5.07991446250255e-67	9.14384603250459e-66	p-value_correction=2.70274153779358e-22
