# Supplementary material for: Quantitative analysis of differences in copy numbers using read depth obtained from PCR-enriched samples and controls
Source: BMC Bioinformatics. 2015 Jan 28;16:17. doi: 10.1186/s12859-014-0428-5 (PMC4384318; doi:10.1186/s12859-014-0428-5)
Supplement: Additional file 4 — Comparison with ONCOCNV. This archive (zip) contains all output-files generated for the comparison of quandico and ONCOCNV. [file 12859_2014_428_MOESM4_ESM.zip › ONCOCNV/M063_S7_NA13019.profile.txt]

chr	start	end	gene	ID	ratio	predLargeSeg	segMean	predLargeCorrected	pvalRatioCorrected	perGeneEvaluation	pvalRatioGene	predPoint	predPointSusp	comments
chr1	5923229	5923339	NPHP4	NPHP400001	0.136782020142534	2	0.0584593273095459	2	0.0149757266448653	2	0.0149757266448653	NA	NA	SegRatio=0.06,AbsMeanSigma=0.32,pvalue=0.00384398908400965,pvalueTTest=0.0046311566923314,
chr1	5923335	5923438	NPHP4	NPHP400002	0.287697871624662	2	0.0584593273095459	2	0.0149757266448653	2	0.0149757266448653	NA	NA	SegRatio=0.06,AbsMeanSigma=0.32,pvalue=0.00384398908400965,pvalueTTest=0.0046311566923314,
chr1	5923429	5923547	NPHP4	NPHP400003	0.0673253821240761	2	0.0584593273095459	2	0.0149757266448653	2	0.0149757266448653	NA	NA	SegRatio=0.06,AbsMeanSigma=0.32,pvalue=0.00384398908400965,pvalueTTest=0.0046311566923314,
chr1	5923905	5924025	NPHP4	NPHP400004	0.0582322167206485	2	0.0584593273095459	2	0.0149757266448653	2	0.0149757266448653	NA	NA	SegRatio=0.06,AbsMeanSigma=0.32,pvalue=0.00384398908400965,pvalueTTest=0.0046311566923314,
chr1	5923969	5924081	NPHP4	NPHP400005	0.192823084394889	2	0.0584593273095459	2	0.0149757266448653	2	0.0149757266448653	NA	NA	SegRatio=0.06,AbsMeanSigma=0.32,pvalue=0.00384398908400965,pvalueTTest=0.0046311566923314,
chr1	5924046	5924161	NPHP4	NPHP400006	0.160002142026481	2	0.0584593273095459	2	0.0149757266448653	2	0.0149757266448653	NA	NA	SegRatio=0.06,AbsMeanSigma=0.32,pvalue=0.00384398908400965,pvalueTTest=0.0046311566923314,
chr1	5924358	5924474	NPHP4	NPHP400007	-0.00821590720177823	2	0.0584593273095459	2	0.0149757266448653	2	0.0149757266448653	NA	NA	SegRatio=0.06,AbsMeanSigma=0.32,pvalue=0.00384398908400965,pvalueTTest=0.0046311566923314,
chr1	5924398	5924520	NPHP4	NPHP400008	0.0609185115835716	2	0.0584593273095459	2	0.0149757266448653	2	0.0149757266448653	NA	NA	SegRatio=0.06,AbsMeanSigma=0.32,pvalue=0.00384398908400965,pvalueTTest=0.0046311566923314,
chr1	5924492	5924612	NPHP4	NPHP400009	0.343232167986099	2	0.0584593273095459	2	0.0149757266448653	2	0.0149757266448653	NA	NA	SegRatio=0.06,AbsMeanSigma=0.32,pvalue=0.00384398908400965,pvalueTTest=0.0046311566923314,
chr1	5925096	5925194	NPHP4	NPHP400010	0.146349070850596	2	0.0584593273095459	2	0.0149757266448653	2	0.0149757266448653	NA	NA	SegRatio=0.06,AbsMeanSigma=0.32,pvalue=0.00384398908400965,pvalueTTest=0.0046311566923314,
chr1	5925166	5925287	NPHP4	NPHP400011	0.0109101087063355	2	0.0584593273095459	2	0.0149757266448653	2	0.0149757266448653	NA	NA	SegRatio=0.06,AbsMeanSigma=0.32,pvalue=0.00384398908400965,pvalueTTest=0.0046311566923314,
chr1	5925210	5925327	NPHP4	NPHP400012	-0.644304047887877	2	0.0584593273095459	2	0.0149757266448653	2	0.0149757266448653	q-value=0.00791233926454711, copies=1	NA	SegRatio=0.06,AbsMeanSigma=0.32,pvalue=0.00384398908400965,pvalueTTest=0.0046311566923314,
chr1	5926362	5926482	NPHP4	NPHP400013	0.211746385902134	2	0.0584593273095459	2	0.0149757266448653	2	0.0149757266448653	NA	NA	SegRatio=0.06,AbsMeanSigma=0.32,pvalue=0.00384398908400965,pvalueTTest=0.0046311566923314,
chr1	5926431	5926522	NPHP4	NPHP400014	0.140579113370719	2	0.0584593273095459	2	0.0149757266448653	2	0.0149757266448653	NA	NA	SegRatio=0.06,AbsMeanSigma=0.32,pvalue=0.00384398908400965,pvalueTTest=0.0046311566923314,
chr1	5926500	5926590	NPHP4	NPHP400015	-0.0624960341502547	2	0.0584593273095459	2	0.0149757266448653	2	0.0149757266448653	NA	NA	SegRatio=0.06,AbsMeanSigma=0.32,pvalue=0.00384398908400965,pvalueTTest=0.0046311566923314,
chr1	5927055	5927148	NPHP4	NPHP400016	-0.0188606697229843	2	0.0584593273095459	2	0.0149757266448653	2	0.0149757266448653	NA	NA	SegRatio=0.06,AbsMeanSigma=0.32,pvalue=0.00384398908400965,pvalueTTest=0.0046311566923314,
chr1	5927090	5927195	NPHP4	NPHP400017	0.101695410840228	2	0.0584593273095459	2	0.0149757266448653	2	0.0149757266448653	NA	NA	SegRatio=0.06,AbsMeanSigma=0.32,pvalue=0.00384398908400965,pvalueTTest=0.0046311566923314,
chr1	5927755	5927858	NPHP4	NPHP400018	0.0550023982148895	2	0.0584593273095459	2	0.0149757266448653	2	0.0149757266448653	NA	NA	SegRatio=0.06,AbsMeanSigma=0.32,pvalue=0.00384398908400965,pvalueTTest=0.0046311566923314,
chr1	5927842	5927950	NPHP4	NPHP400019	0.0841401342416906	2	0.0584593273095459	2	0.0149757266448653	2	0.0149757266448653	NA	NA	SegRatio=0.06,AbsMeanSigma=0.32,pvalue=0.00384398908400965,pvalueTTest=0.0046311566923314,
chr1	5927877	5927995	NPHP4	NPHP400020	-0.012498495533747	2	0.0584593273095459	2	0.0149757266448653	2	0.0149757266448653	NA	NA	SegRatio=0.06,AbsMeanSigma=0.32,pvalue=0.00384398908400965,pvalueTTest=0.0046311566923314,
chr1	5933291	5933406	NPHP4	NPHP400021	NA	2	0.0584593273095459	2	0.0149757266448653	2	0.0149757266448653	NA	NA	SegRatio=0.06,AbsMeanSigma=0.32,pvalue=0.00384398908400965,pvalueTTest=0.0046311566923314,
chr1	5933354	5933459	NPHP4	NPHP400022	0.223527742580555	2	0.0584593273095459	2	0.0149757266448653	2	0.0149757266448653	NA	NA	SegRatio=0.06,AbsMeanSigma=0.32,pvalue=0.00384398908400965,pvalueTTest=0.0046311566923314,
chr1	5934471	5934561	NPHP4	NPHP400023	NA	2	0.0584593273095459	2	0.0149757266448653	2	0.0149757266448653	NA	NA	SegRatio=0.06,AbsMeanSigma=0.32,pvalue=0.00384398908400965,pvalueTTest=0.0046311566923314,
chr1	5934513	5934634	NPHP4	NPHP400024	-0.183164289748064	2	0.0584593273095459	2	0.0149757266448653	2	0.0149757266448653	NA	NA	SegRatio=0.06,AbsMeanSigma=0.32,pvalue=0.00384398908400965,pvalueTTest=0.0046311566923314,
chr1	5934569	5934680	NPHP4	NPHP400025	0.0744298504801545	2	0.0584593273095459	2	0.0149757266448653	2	0.0149757266448653	NA	NA	SegRatio=0.06,AbsMeanSigma=0.32,pvalue=0.00384398908400965,pvalueTTest=0.0046311566923314,
chr1	5934650	5934746	NPHP4	NPHP400026	0.259507581344648	2	0.0584593273095459	2	0.0149757266448653	2	0.0149757266448653	NA	NA	SegRatio=0.06,AbsMeanSigma=0.32,pvalue=0.00384398908400965,pvalueTTest=0.0046311566923314,
chr1	5934833	5934950	NPHP4	NPHP400027	0.0275676277787195	2	0.0584593273095459	2	0.0149757266448653	2	0.0149757266448653	NA	NA	SegRatio=0.06,AbsMeanSigma=0.32,pvalue=0.00384398908400965,pvalueTTest=0.0046311566923314,
chr1	5934937	5935002	NPHP4	NPHP400028	NA	2	0.0584593273095459	2	0.0149757266448653	2	0.0149757266448653	NA	NA	SegRatio=0.06,AbsMeanSigma=0.32,pvalue=0.00384398908400965,pvalueTTest=0.0046311566923314,
chr1	5934981	5935118	NPHP4	NPHP400029	0.17963165682483	2	0.0584593273095459	2	0.0149757266448653	2	0.0149757266448653	NA	NA	SegRatio=0.06,AbsMeanSigma=0.32,pvalue=0.00384398908400965,pvalueTTest=0.0046311566923314,
chr1	5935125	5935246	NPHP4	NPHP400030	0.1812354913073	2	0.0584593273095459	2	0.0149757266448653	2	0.0149757266448653	NA	NA	SegRatio=0.06,AbsMeanSigma=0.32,pvalue=0.00384398908400965,pvalueTTest=0.0046311566923314,
chr1	5937107	5937203	NPHP4	NPHP400031	-0.0977115860572326	2	0.0584593273095459	2	0.0149757266448653	2	0.0149757266448653	NA	NA	SegRatio=0.06,AbsMeanSigma=0.32,pvalue=0.00384398908400965,pvalueTTest=0.0046311566923314,
chr1	5937152	5937293	NPHP4	NPHP400032	NA	2	0.0584593273095459	2	0.0149757266448653	2	0.0149757266448653	NA	NA	SegRatio=0.06,AbsMeanSigma=0.32,pvalue=0.00384398908400965,pvalueTTest=0.0046311566923314,
chr1	5937228	5937349	NPHP4	NPHP400033	-0.212366159574661	2	0.0584593273095459	2	0.0149757266448653	2	0.0149757266448653	NA	NA	SegRatio=0.06,AbsMeanSigma=0.32,pvalue=0.00384398908400965,pvalueTTest=0.0046311566923314,
chr1	5937299	5937395	NPHP4	NPHP400034	0.525637963312873	2	0.0584593273095459	2	0.0149757266448653	2	0.0149757266448653	NA	NA	SegRatio=0.06,AbsMeanSigma=0.32,pvalue=0.00384398908400965,pvalueTTest=0.0046311566923314,
chr1	5940172	5940279	NPHP4	NPHP400035	0.0484739883101126	2	0.0584593273095459	2	0.0149757266448653	2	0.0149757266448653	NA	NA	SegRatio=0.06,AbsMeanSigma=0.32,pvalue=0.00384398908400965,pvalueTTest=0.0046311566923314,
chr1	5940277	5940384	NPHP4	NPHP400036	0.020022369355387	2	0.0584593273095459	2	0.0149757266448653	2	0.0149757266448653	NA	NA	SegRatio=0.06,AbsMeanSigma=0.32,pvalue=0.00384398908400965,pvalueTTest=0.0046311566923314,
chr1	5947263	5947376	NPHP4	NPHP400037	-0.14090563121613	2	0.0584593273095459	2	0.0149757266448653	2	0.0149757266448653	NA	NA	SegRatio=0.06,AbsMeanSigma=0.32,pvalue=0.00384398908400965,pvalueTTest=0.0046311566923314,
chr1	5947330	5947450	NPHP4	NPHP400038	0.0101981395548803	2	0.0584593273095459	2	0.0149757266448653	2	0.0149757266448653	NA	NA	SegRatio=0.06,AbsMeanSigma=0.32,pvalue=0.00384398908400965,pvalueTTest=0.0046311566923314,
chr1	5947448	5947532	NPHP4	NPHP400039	0.0616381682034703	2	0.0584593273095459	2	0.0149757266448653	2	0.0149757266448653	NA	NA	SegRatio=0.06,AbsMeanSigma=0.32,pvalue=0.00384398908400965,pvalueTTest=0.0046311566923314,
chr1	5947477	5947615	NPHP4	NPHP400040	-0.390393658031276	2	0.0584593273095459	2	0.0149757266448653	2	0.0149757266448653	NA	NA	SegRatio=0.06,AbsMeanSigma=0.32,pvalue=0.00384398908400965,pvalueTTest=0.0046311566923314,
chr1	5950883	5950983	NPHP4	NPHP400041	0.0534093611156867	2	0.0584593273095459	2	0.0149757266448653	2	0.0149757266448653	NA	NA	SegRatio=0.06,AbsMeanSigma=0.32,pvalue=0.00384398908400965,pvalueTTest=0.0046311566923314,
chr1	5950939	5951059	NPHP4	NPHP400042	-0.0918903515535464	2	0.0584593273095459	2	0.0149757266448653	2	0.0149757266448653	NA	NA	SegRatio=0.06,AbsMeanSigma=0.32,pvalue=0.00384398908400965,pvalueTTest=0.0046311566923314,
chr1	5951049	5951165	NPHP4	NPHP400043	-0.193979156598522	2	0.0584593273095459	2	0.0149757266448653	2	0.0149757266448653	NA	NA	SegRatio=0.06,AbsMeanSigma=0.32,pvalue=0.00384398908400965,pvalueTTest=0.0046311566923314,
chr1	5964655	5964792	NPHP4	NPHP400044	0.0143095194962095	2	0.0584593273095459	2	0.0149757266448653	2	0.0149757266448653	NA	NA	SegRatio=0.06,AbsMeanSigma=0.32,pvalue=0.00384398908400965,pvalueTTest=0.0046311566923314,
chr1	5964725	5964837	NPHP4	NPHP400045	-0.204683194510039	2	0.0584593273095459	2	0.0149757266448653	2	0.0149757266448653	NA	NA	SegRatio=0.06,AbsMeanSigma=0.32,pvalue=0.00384398908400965,pvalueTTest=0.0046311566923314,
chr1	5964812	5964930	NPHP4	NPHP400046	0.0268017885361292	2	0.0584593273095459	2	0.0149757266448653	2	0.0149757266448653	NA	NA	SegRatio=0.06,AbsMeanSigma=0.32,pvalue=0.00384398908400965,pvalueTTest=0.0046311566923314,
chr1	5965326	5965414	NPHP4	NPHP400047	-0.0628415966207006	2	0.0584593273095459	2	0.0149757266448653	2	0.0149757266448653	NA	NA	SegRatio=0.06,AbsMeanSigma=0.32,pvalue=0.00384398908400965,pvalueTTest=0.0046311566923314,
chr1	5965374	5965462	NPHP4	NPHP400048	-0.08310738034088	2	0.0584593273095459	2	0.0149757266448653	2	0.0149757266448653	NA	NA	SegRatio=0.06,AbsMeanSigma=0.32,pvalue=0.00384398908400965,pvalueTTest=0.0046311566923314,
chr1	5965434	5965551	NPHP4	NPHP400049	0.130022320732438	2	0.0584593273095459	2	0.0149757266448653	2	0.0149757266448653	NA	NA	SegRatio=0.06,AbsMeanSigma=0.32,pvalue=0.00384398908400965,pvalueTTest=0.0046311566923314,
chr1	5965476	5965590	NPHP4	NPHP400050	0.379365385613355	2	0.0584593273095459	2	0.0149757266448653	2	0.0149757266448653	NA	NA	SegRatio=0.06,AbsMeanSigma=0.32,pvalue=0.00384398908400965,pvalueTTest=0.0046311566923314,
chr1	5965641	5965743	NPHP4	NPHP400051	0.119760314440776	2	0.0584593273095459	2	0.0149757266448653	2	0.0149757266448653	NA	NA	SegRatio=0.06,AbsMeanSigma=0.32,pvalue=0.00384398908400965,pvalueTTest=0.0046311566923314,
chr1	5965716	5965837	NPHP4	NPHP400052	0.0915727536732717	2	0.0584593273095459	2	0.0149757266448653	2	0.0149757266448653	NA	NA	SegRatio=0.06,AbsMeanSigma=0.32,pvalue=0.00384398908400965,pvalueTTest=0.0046311566923314,
chr1	5965821	5965927	NPHP4	NPHP400053	0.104768432987297	2	0.0584593273095459	2	0.0149757266448653	2	0.0149757266448653	NA	NA	SegRatio=0.06,AbsMeanSigma=0.32,pvalue=0.00384398908400965,pvalueTTest=0.0046311566923314,
chr1	5967139	5967278	NPHP4	NPHP400054	-0.236753114827663	2	0.0584593273095459	2	0.0149757266448653	2	0.0149757266448653	NA	NA	SegRatio=0.06,AbsMeanSigma=0.32,pvalue=0.00384398908400965,pvalueTTest=0.0046311566923314,
chr1	5967279	5967344	NPHP4	NPHP400055	NA	2	0.0584593273095459	2	0.0149757266448653	2	0.0149757266448653	NA	NA	SegRatio=0.06,AbsMeanSigma=0.32,pvalue=0.00384398908400965,pvalueTTest=0.0046311566923314,
chr1	5969187	5969303	NPHP4	NPHP400056	-0.128594797178036	2	0.0584593273095459	2	0.0149757266448653	2	0.0149757266448653	NA	NA	SegRatio=0.06,AbsMeanSigma=0.32,pvalue=0.00384398908400965,pvalueTTest=0.0046311566923314,
chr1	5987662	5987784	NPHP4	NPHP400057	0.106880868273233	2	0.0584593273095459	2	0.0149757266448653	2	0.0149757266448653	NA	NA	SegRatio=0.06,AbsMeanSigma=0.32,pvalue=0.00384398908400965,pvalueTTest=0.0046311566923314,
chr1	5987737	5987859	NPHP4	NPHP400058	0.0386367269174573	2	0.0584593273095459	2	0.0149757266448653	2	0.0149757266448653	NA	NA	SegRatio=0.06,AbsMeanSigma=0.32,pvalue=0.00384398908400965,pvalueTTest=0.0046311566923314,
chr1	5987800	5987895	NPHP4	NPHP400059	0.104059302857818	2	0.0584593273095459	2	0.0149757266448653	2	0.0149757266448653	NA	NA	SegRatio=0.06,AbsMeanSigma=0.32,pvalue=0.00384398908400965,pvalueTTest=0.0046311566923314,
chr1	5993123	5993235	NPHP4	NPHP400060	-0.074882229136536	2	0.0584593273095459	2	0.0149757266448653	2	0.0149757266448653	NA	NA	SegRatio=0.06,AbsMeanSigma=0.32,pvalue=0.00384398908400965,pvalueTTest=0.0046311566923314,
chr1	5993189	5993302	NPHP4	NPHP400061	0.083914774640956	2	0.0584593273095459	2	0.0149757266448653	2	0.0149757266448653	NA	NA	SegRatio=0.06,AbsMeanSigma=0.32,pvalue=0.00384398908400965,pvalueTTest=0.0046311566923314,
chr1	5993250	5993368	NPHP4	NPHP400062	0.0800299288060642	2	0.0584593273095459	2	0.0149757266448653	2	0.0149757266448653	NA	NA	SegRatio=0.06,AbsMeanSigma=0.32,pvalue=0.00384398908400965,pvalueTTest=0.0046311566923314,
chr1	5993309	5993430	NPHP4	NPHP400063	-0.163803967863797	2	0.0584593273095459	2	0.0149757266448653	2	0.0149757266448653	NA	NA	SegRatio=0.06,AbsMeanSigma=0.32,pvalue=0.00384398908400965,pvalueTTest=0.0046311566923314,
chr1	6007100	6007208	NPHP4	NPHP400064	0.194492726472208	2	0.0584593273095459	2	0.0149757266448653	2	0.0149757266448653	NA	NA	SegRatio=0.06,AbsMeanSigma=0.32,pvalue=0.00384398908400965,pvalueTTest=0.0046311566923314,
chr1	6007202	6007308	NPHP4	NPHP400065	0.201882658241123	2	0.0584593273095459	2	0.0149757266448653	2	0.0149757266448653	NA	NA	SegRatio=0.06,AbsMeanSigma=0.32,pvalue=0.00384398908400965,pvalueTTest=0.0046311566923314,
chr1	6007305	6007426	NPHP4	NPHP400066	0.258011122187789	2	0.0584593273095459	2	0.0149757266448653	2	0.0149757266448653	NA	NA	SegRatio=0.06,AbsMeanSigma=0.32,pvalue=0.00384398908400965,pvalueTTest=0.0046311566923314,
chr1	6008067	6008187	NPHP4	NPHP400067	0.232373786222802	2	0.0584593273095459	2	0.0149757266448653	2	0.0149757266448653	NA	NA	SegRatio=0.06,AbsMeanSigma=0.32,pvalue=0.00384398908400965,pvalueTTest=0.0046311566923314,
chr1	6008164	6008305	NPHP4	NPHP400068	NA	2	0.0584593273095459	2	0.0149757266448653	2	0.0149757266448653	NA	NA	SegRatio=0.06,AbsMeanSigma=0.32,pvalue=0.00384398908400965,pvalueTTest=0.0046311566923314,
chr1	6008245	6008349	NPHP4	NPHP400069	0.232023658658804	2	0.0584593273095459	2	0.0149757266448653	2	0.0149757266448653	NA	NA	SegRatio=0.06,AbsMeanSigma=0.32,pvalue=0.00384398908400965,pvalueTTest=0.0046311566923314,
chr1	6012757	6012856	NPHP4	NPHP400070	0.0657990639399635	2	0.0584593273095459	2	0.0149757266448653	2	0.0149757266448653	NA	NA	SegRatio=0.06,AbsMeanSigma=0.32,pvalue=0.00384398908400965,pvalueTTest=0.0046311566923314,
chr1	6012814	6012930	NPHP4	NPHP400071	0.0466794142152556	2	0.0584593273095459	2	0.0149757266448653	2	0.0149757266448653	NA	NA	SegRatio=0.06,AbsMeanSigma=0.32,pvalue=0.00384398908400965,pvalueTTest=0.0046311566923314,
chr1	6021795	6021909	NPHP4	NPHP400072	0.0584593273095459	2	0.0584593273095459	2	0.0149757266448653	2	0.0149757266448653	NA	NA	SegRatio=0.06,AbsMeanSigma=0.32,pvalue=0.00384398908400965,pvalueTTest=0.0046311566923314,
chr1	6021875	6021991	NPHP4	NPHP400073	-0.0940048353916035	2	0.0584593273095459	2	0.0149757266448653	2	0.0149757266448653	NA	NA	SegRatio=0.06,AbsMeanSigma=0.32,pvalue=0.00384398908400965,pvalueTTest=0.0046311566923314,
chr1	6021989	6022095	NPHP4	NPHP400074	-0.0537468030351876	2	0.0584593273095459	2	0.0149757266448653	2	0.0149757266448653	NA	NA	SegRatio=0.06,AbsMeanSigma=0.32,pvalue=0.00384398908400965,pvalueTTest=0.0046311566923314,
chr1	6027331	6027442	NPHP4	NPHP400075	0.0966138233312832	2	0.0584593273095459	2	0.0149757266448653	2	0.0149757266448653	NA	NA	SegRatio=0.06,AbsMeanSigma=0.32,pvalue=0.00384398908400965,pvalueTTest=0.0046311566923314,
chr1	6029048	6029161	NPHP4	NPHP400076	0.137379070018303	2	0.0584593273095459	2	0.0149757266448653	2	0.0149757266448653	NA	NA	SegRatio=0.06,AbsMeanSigma=0.32,pvalue=0.00384398908400965,pvalueTTest=0.0046311566923314,
chr1	6029162	6029278	NPHP4	NPHP400077	0.0800829095441936	2	0.0584593273095459	2	0.0149757266448653	2	0.0149757266448653	NA	NA	SegRatio=0.06,AbsMeanSigma=0.32,pvalue=0.00384398908400965,pvalueTTest=0.0046311566923314,
chr1	6029224	6029342	NPHP4	NPHP400078	-0.222319586609332	2	0.0584593273095459	2	0.0149757266448653	2	0.0149757266448653	NA	NA	SegRatio=0.06,AbsMeanSigma=0.32,pvalue=0.00384398908400965,pvalueTTest=0.0046311566923314,
chr1	6038340	6038455	NPHP4	NPHP400079	0.0770676449756001	2	0.0584593273095459	2	0.0149757266448653	2	0.0149757266448653	NA	NA	SegRatio=0.06,AbsMeanSigma=0.32,pvalue=0.00384398908400965,pvalueTTest=0.0046311566923314,
chr1	6038452	6038568	NPHP4	NPHP400080	1.11201952973621	2	0.0584593273095459	2	0.0149757266448653	2	0.0149757266448653	NA	NA	SegRatio=0.06,AbsMeanSigma=0.32,pvalue=0.00384398908400965,pvalueTTest=0.0046311566923314,
chr1	6046192	6046309	NPHP4	NPHP400081	0.0353334299538092	2	0.0584593273095459	2	0.0149757266448653	2	0.0149757266448653	NA	NA	SegRatio=0.06,AbsMeanSigma=0.32,pvalue=0.00384398908400965,pvalueTTest=0.0046311566923314,
chr1	6046262	6046380	NPHP4	NPHP400082	0.0516055199154288	2	0.0584593273095459	2	0.0149757266448653	2	0.0149757266448653	NA	NA	SegRatio=0.06,AbsMeanSigma=0.32,pvalue=0.00384398908400965,pvalueTTest=0.0046311566923314,
chr2	29416015	29416131	ALK	ALK00001	0.0943849891366539	2	-0.0128234734838208	2	0.453011017845853	2	0.453011017845853	NA	NA	SegRatio=-0.01,AbsMeanSigma=0.12,pvalue=0.225004213530122,pvalueTTest=0.410778449228593,
chr2	29416121	29416220	ALK	ALK00002	0.114431877150411	2	-0.0128234734838208	2	0.453011017845853	2	0.453011017845853	NA	NA	SegRatio=-0.01,AbsMeanSigma=0.12,pvalue=0.225004213530122,pvalueTTest=0.410778449228593,
chr2	29416210	29416329	ALK	ALK00003	0.189983829537242	2	-0.0128234734838208	2	0.453011017845853	2	0.453011017845853	NA	NA	SegRatio=-0.01,AbsMeanSigma=0.12,pvalue=0.225004213530122,pvalueTTest=0.410778449228593,
chr2	29416265	29416372	ALK	ALK00004	-0.0255597251625607	2	-0.0128234734838208	2	0.453011017845853	2	0.453011017845853	NA	NA	SegRatio=-0.01,AbsMeanSigma=0.12,pvalue=0.225004213530122,pvalueTTest=0.410778449228593,
chr2	29416343	29416459	ALK	ALK00005	0.0491123678528221	2	-0.0128234734838208	2	0.453011017845853	2	0.453011017845853	NA	NA	SegRatio=-0.01,AbsMeanSigma=0.12,pvalue=0.225004213530122,pvalueTTest=0.410778449228593,
chr2	29416450	29416569	ALK	ALK00006	0.348893841229369	2	-0.0128234734838208	2	0.453011017845853	2	0.453011017845853	NA	NA	SegRatio=-0.01,AbsMeanSigma=0.12,pvalue=0.225004213530122,pvalueTTest=0.410778449228593,
chr2	29416567	29416667	ALK	ALK00007	0.759662312860126	2	-0.0128234734838208	2	0.453011017845853	2	0.453011017845853	NA	NA	SegRatio=-0.01,AbsMeanSigma=0.12,pvalue=0.225004213530122,pvalueTTest=0.410778449228593,
chr2	29416595	29416714	ALK	ALK00008	-0.168869518677438	2	-0.0128234734838208	2	0.453011017845853	2	0.453011017845853	NA	NA	SegRatio=-0.01,AbsMeanSigma=0.12,pvalue=0.225004213530122,pvalueTTest=0.410778449228593,
chr2	29416676	29416771	ALK	ALK00009	-0.000868652865166645	2	-0.0128234734838208	2	0.453011017845853	2	0.453011017845853	NA	NA	SegRatio=-0.01,AbsMeanSigma=0.12,pvalue=0.225004213530122,pvalueTTest=0.410778449228593,
chr2	29416765	29416872	ALK	ALK00010	0.0383370367868607	2	-0.0128234734838208	2	0.453011017845853	2	0.453011017845853	NA	NA	SegRatio=-0.01,AbsMeanSigma=0.12,pvalue=0.225004213530122,pvalueTTest=0.410778449228593,
chr2	29419590	29419703	ALK	ALK00011	-0.0437513920018613	2	-0.0128234734838208	2	0.453011017845853	2	0.453011017845853	NA	NA	SegRatio=-0.01,AbsMeanSigma=0.12,pvalue=0.225004213530122,pvalueTTest=0.410778449228593,
chr2	29419698	29419809	ALK	ALK00012	-0.69127160907153	2	-0.0128234734838208	2	0.453011017845853	2	0.453011017845853	q-value=0.000575900144844178, copies=1	NA	SegRatio=-0.01,AbsMeanSigma=0.12,pvalue=0.225004213530122,pvalueTTest=0.410778449228593,
chr2	29420348	29420466	ALK	ALK00013	-0.0771940304286304	2	-0.0128234734838208	2	0.453011017845853	2	0.453011017845853	NA	NA	SegRatio=-0.01,AbsMeanSigma=0.12,pvalue=0.225004213530122,pvalueTTest=0.410778449228593,
chr2	29420461	29420552	ALK	ALK00014	0.0603511378554022	2	-0.0128234734838208	2	0.453011017845853	2	0.453011017845853	NA	NA	SegRatio=-0.01,AbsMeanSigma=0.12,pvalue=0.225004213530122,pvalueTTest=0.410778449228593,
chr2	29420539	29420648	ALK	ALK00015	0.10923576300859	2	-0.0128234734838208	2	0.453011017845853	2	0.453011017845853	NA	NA	SegRatio=-0.01,AbsMeanSigma=0.12,pvalue=0.225004213530122,pvalueTTest=0.410778449228593,
chr2	29430015	29430124	ALK	ALK00016	-0.0729241319197929	2	-0.0128234734838208	2	0.453011017845853	2	0.453011017845853	NA	NA	SegRatio=-0.01,AbsMeanSigma=0.12,pvalue=0.225004213530122,pvalueTTest=0.410778449228593,
chr2	29430107	29430214	ALK	ALK00017	-0.00562368092519044	2	-0.0128234734838208	2	0.453011017845853	2	0.453011017845853	NA	NA	SegRatio=-0.01,AbsMeanSigma=0.12,pvalue=0.225004213530122,pvalueTTest=0.410778449228593,
chr2	29432564	29432683	ALK	ALK00018	0.108000802353488	2	-0.0128234734838208	2	0.453011017845853	2	0.453011017845853	NA	NA	SegRatio=-0.01,AbsMeanSigma=0.12,pvalue=0.225004213530122,pvalueTTest=0.410778449228593,
chr2	29432653	29432739	ALK	ALK00019	0.0764279516097721	2	-0.0128234734838208	2	0.453011017845853	2	0.453011017845853	NA	NA	SegRatio=-0.01,AbsMeanSigma=0.12,pvalue=0.225004213530122,pvalueTTest=0.410778449228593,
chr2	29432728	29432839	ALK	ALK00020	NA	2	-0.0128234734838208	2	0.453011017845853	2	0.453011017845853	NA	NA	SegRatio=-0.01,AbsMeanSigma=0.12,pvalue=0.225004213530122,pvalueTTest=0.410778449228593,
chr2	29436760	29436875	ALK	ALK00021	0.0125444462336545	2	-0.0128234734838208	2	0.453011017845853	2	0.453011017845853	NA	NA	SegRatio=-0.01,AbsMeanSigma=0.12,pvalue=0.225004213530122,pvalueTTest=0.410778449228593,
chr2	29436874	29436992	ALK	ALK00022	0.106829526127508	2	-0.0128234734838208	2	0.453011017845853	2	0.453011017845853	NA	NA	SegRatio=-0.01,AbsMeanSigma=0.12,pvalue=0.225004213530122,pvalueTTest=0.410778449228593,
chr2	29443547	29443666	ALK	ALK00023	-0.0653810652737942	2	-0.0128234734838208	2	0.453011017845853	2	0.453011017845853	NA	NA	SegRatio=-0.01,AbsMeanSigma=0.12,pvalue=0.225004213530122,pvalueTTest=0.410778449228593,
chr2	29443611	29443730	ALK	ALK00024	-0.115156989895167	2	-0.0128234734838208	2	0.453011017845853	2	0.453011017845853	NA	NA	SegRatio=-0.01,AbsMeanSigma=0.12,pvalue=0.225004213530122,pvalueTTest=0.410778449228593,
chr2	29445156	29445246	ALK	ALK00025	-0.0386390455845486	2	-0.0128234734838208	2	0.453011017845853	2	0.453011017845853	NA	NA	SegRatio=-0.01,AbsMeanSigma=0.12,pvalue=0.225004213530122,pvalueTTest=0.410778449228593,
chr2	29445242	29445359	ALK	ALK00026	0.359851479891008	2	-0.0128234734838208	2	0.453011017845853	2	0.453011017845853	NA	NA	SegRatio=-0.01,AbsMeanSigma=0.12,pvalue=0.225004213530122,pvalueTTest=0.410778449228593,
chr2	29445327	29445427	ALK	ALK00027	0.0268331809806225	2	-0.0128234734838208	2	0.453011017845853	2	0.453011017845853	NA	NA	SegRatio=-0.01,AbsMeanSigma=0.12,pvalue=0.225004213530122,pvalueTTest=0.410778449228593,
chr2	29445388	29445505	ALK	ALK00028	-0.148255763349616	2	-0.0128234734838208	2	0.453011017845853	2	0.453011017845853	NA	NA	SegRatio=-0.01,AbsMeanSigma=0.12,pvalue=0.225004213530122,pvalueTTest=0.410778449228593,
chr2	29446167	29446285	ALK	ALK00029	-0.0267941085168023	2	-0.0128234734838208	2	0.453011017845853	2	0.453011017845853	NA	NA	SegRatio=-0.01,AbsMeanSigma=0.12,pvalue=0.225004213530122,pvalueTTest=0.410778449228593,
chr2	29446223	29446329	ALK	ALK00030	0.221530648683377	2	-0.0128234734838208	2	0.453011017845853	2	0.453011017845853	NA	NA	SegRatio=-0.01,AbsMeanSigma=0.12,pvalue=0.225004213530122,pvalueTTest=0.410778449228593,
chr2	29446267	29446388	ALK	ALK00031	0.0343909125545941	2	-0.0128234734838208	2	0.453011017845853	2	0.453011017845853	NA	NA	SegRatio=-0.01,AbsMeanSigma=0.12,pvalue=0.225004213530122,pvalueTTest=0.410778449228593,
chr2	29446339	29446456	ALK	ALK00032	-0.441598051552175	2	-0.0128234734838208	2	0.453011017845853	2	0.453011017845853	NA	NA	SegRatio=-0.01,AbsMeanSigma=0.12,pvalue=0.225004213530122,pvalueTTest=0.410778449228593,
chr2	29448273	29448381	ALK	ALK00033	-0.0351937551506973	2	-0.0128234734838208	2	0.453011017845853	2	0.453011017845853	NA	NA	SegRatio=-0.01,AbsMeanSigma=0.12,pvalue=0.225004213530122,pvalueTTest=0.410778449228593,
chr2	29448332	29448450	ALK	ALK00034	0.183251655596898	2	-0.0128234734838208	2	0.453011017845853	2	0.453011017845853	NA	NA	SegRatio=-0.01,AbsMeanSigma=0.12,pvalue=0.225004213530122,pvalueTTest=0.410778449228593,
chr2	29449753	29449871	ALK	ALK00035	0.149256624194269	2	-0.0128234734838208	2	0.453011017845853	2	0.453011017845853	NA	NA	SegRatio=-0.01,AbsMeanSigma=0.12,pvalue=0.225004213530122,pvalueTTest=0.410778449228593,
chr2	29449848	29449940	ALK	ALK00036	-0.138692149501812	2	-0.0128234734838208	2	0.453011017845853	2	0.453011017845853	NA	NA	SegRatio=-0.01,AbsMeanSigma=0.12,pvalue=0.225004213530122,pvalueTTest=0.410778449228593,
chr2	29449888	29450002	ALK	ALK00037	0.294519372911894	2	-0.0128234734838208	2	0.453011017845853	2	0.453011017845853	NA	NA	SegRatio=-0.01,AbsMeanSigma=0.12,pvalue=0.225004213530122,pvalueTTest=0.410778449228593,
chr2	29450414	29450511	ALK	ALK00038	0.0335359127017178	2	-0.0128234734838208	2	0.453011017845853	2	0.453011017845853	NA	NA	SegRatio=-0.01,AbsMeanSigma=0.12,pvalue=0.225004213530122,pvalueTTest=0.410778449228593,
chr2	29450441	29450550	ALK	ALK00039	0.0992357000462345	2	-0.0128234734838208	2	0.453011017845853	2	0.453011017845853	NA	NA	SegRatio=-0.01,AbsMeanSigma=0.12,pvalue=0.225004213530122,pvalueTTest=0.410778449228593,
chr2	29450498	29450619	ALK	ALK00040	0.0524900585416155	2	-0.0128234734838208	2	0.453011017845853	2	0.453011017845853	NA	NA	SegRatio=-0.01,AbsMeanSigma=0.12,pvalue=0.225004213530122,pvalueTTest=0.410778449228593,
chr2	29451711	29451827	ALK	ALK00041	NA	2	-0.0128234734838208	2	0.453011017845853	2	0.453011017845853	NA	NA	SegRatio=-0.01,AbsMeanSigma=0.12,pvalue=0.225004213530122,pvalueTTest=0.410778449228593,
chr2	29451759	29451890	ALK	ALK00042	NA	2	-0.0128234734838208	2	0.453011017845853	2	0.453011017845853	NA	NA	SegRatio=-0.01,AbsMeanSigma=0.12,pvalue=0.225004213530122,pvalueTTest=0.410778449228593,
chr2	29451885	29451972	ALK	ALK00043	0.379632569620766	2	-0.0128234734838208	2	0.453011017845853	2	0.453011017845853	NA	NA	SegRatio=-0.01,AbsMeanSigma=0.12,pvalue=0.225004213530122,pvalueTTest=0.410778449228593,
chr2	29455093	29455208	ALK	ALK00044	-0.184533615939596	2	-0.0128234734838208	2	0.453011017845853	2	0.453011017845853	NA	NA	SegRatio=-0.01,AbsMeanSigma=0.12,pvalue=0.225004213530122,pvalueTTest=0.410778449228593,
chr2	29455199	29455309	ALK	ALK00045	0.13656241442465	2	-0.0128234734838208	2	0.453011017845853	2	0.453011017845853	NA	NA	SegRatio=-0.01,AbsMeanSigma=0.12,pvalue=0.225004213530122,pvalueTTest=0.410778449228593,
chr2	29455248	29455387	ALK	ALK00046	0.261633453918331	2	-0.0128234734838208	2	0.453011017845853	2	0.453011017845853	NA	NA	SegRatio=-0.01,AbsMeanSigma=0.12,pvalue=0.225004213530122,pvalueTTest=0.410778449228593,
chr2	29456410	29456529	ALK	ALK00047	-0.0832436913511051	2	-0.0128234734838208	2	0.453011017845853	2	0.453011017845853	NA	NA	SegRatio=-0.01,AbsMeanSigma=0.12,pvalue=0.225004213530122,pvalueTTest=0.410778449228593,
chr2	29456508	29456611	ALK	ALK00048	-0.156858578960981	2	-0.0128234734838208	2	0.453011017845853	2	0.453011017845853	NA	NA	SegRatio=-0.01,AbsMeanSigma=0.12,pvalue=0.225004213530122,pvalueTTest=0.410778449228593,
chr2	29462479	29462599	ALK	ALK00049	0.0995625516228089	2	-0.0128234734838208	2	0.453011017845853	2	0.453011017845853	NA	NA	SegRatio=-0.01,AbsMeanSigma=0.12,pvalue=0.225004213530122,pvalueTTest=0.410778449228593,
chr2	29462593	29462704	ALK	ALK00050	0.0711973178928152	2	-0.0128234734838208	2	0.453011017845853	2	0.453011017845853	NA	NA	SegRatio=-0.01,AbsMeanSigma=0.12,pvalue=0.225004213530122,pvalueTTest=0.410778449228593,
chr2	29462658	29462777	ALK	ALK00051	-0.011488581280941	2	-0.0128234734838208	2	0.453011017845853	2	0.453011017845853	NA	NA	SegRatio=-0.01,AbsMeanSigma=0.12,pvalue=0.225004213530122,pvalueTTest=0.410778449228593,
chr2	29473931	29474053	ALK	ALK00052	-0.0921434786512145	2	-0.0128234734838208	2	0.453011017845853	2	0.453011017845853	NA	NA	SegRatio=-0.01,AbsMeanSigma=0.12,pvalue=0.225004213530122,pvalueTTest=0.410778449228593,
chr2	29474018	29474130	ALK	ALK00053	-0.0256382328806124	2	-0.0128234734838208	2	0.453011017845853	2	0.453011017845853	NA	NA	SegRatio=-0.01,AbsMeanSigma=0.12,pvalue=0.225004213530122,pvalueTTest=0.410778449228593,
chr2	29474130	29474230	ALK	ALK00054	NA	2	-0.0128234734838208	2	0.453011017845853	2	0.453011017845853	NA	NA	SegRatio=-0.01,AbsMeanSigma=0.12,pvalue=0.225004213530122,pvalueTTest=0.410778449228593,
chr2	29497904	29498015	ALK	ALK00055	-0.0923577943497445	2	-0.0128234734838208	2	0.453011017845853	2	0.453011017845853	NA	NA	SegRatio=-0.01,AbsMeanSigma=0.12,pvalue=0.225004213530122,pvalueTTest=0.410778449228593,
chr2	29498006	29498122	ALK	ALK00056	-0.0477362809434977	2	-0.0128234734838208	2	0.453011017845853	2	0.453011017845853	NA	NA	SegRatio=-0.01,AbsMeanSigma=0.12,pvalue=0.225004213530122,pvalueTTest=0.410778449228593,
chr2	29498193	29498297	ALK	ALK00057	-0.140596627949363	2	-0.0128234734838208	2	0.453011017845853	2	0.453011017845853	NA	NA	SegRatio=-0.01,AbsMeanSigma=0.12,pvalue=0.225004213530122,pvalueTTest=0.410778449228593,
chr2	29498298	29498417	ALK	ALK00058	0.0677679948287372	2	-0.0128234734838208	2	0.453011017845853	2	0.453011017845853	NA	NA	SegRatio=-0.01,AbsMeanSigma=0.12,pvalue=0.225004213530122,pvalueTTest=0.410778449228593,
chr2	29519730	29519844	ALK	ALK00059	-0.00901036594238446	2	-0.0128234734838208	2	0.453011017845853	2	0.453011017845853	NA	NA	SegRatio=-0.01,AbsMeanSigma=0.12,pvalue=0.225004213530122,pvalueTTest=0.410778449228593,
chr2	29519814	29519931	ALK	ALK00060	-0.289047959702654	2	-0.0128234734838208	2	0.453011017845853	2	0.453011017845853	NA	NA	SegRatio=-0.01,AbsMeanSigma=0.12,pvalue=0.225004213530122,pvalueTTest=0.410778449228593,
chr2	29519875	29519988	ALK	ALK00061	-0.0608835970337032	2	-0.0128234734838208	2	0.453011017845853	2	0.453011017845853	NA	NA	SegRatio=-0.01,AbsMeanSigma=0.12,pvalue=0.225004213530122,pvalueTTest=0.410778449228593,
chr2	29541128	29541245	ALK	ALK00062	-0.206997277766722	2	-0.0128234734838208	2	0.453011017845853	2	0.453011017845853	NA	NA	SegRatio=-0.01,AbsMeanSigma=0.12,pvalue=0.225004213530122,pvalueTTest=0.410778449228593,
chr2	29541212	29541329	ALK	ALK00063	-0.14759062218987	2	-0.0128234734838208	2	0.453011017845853	2	0.453011017845853	NA	NA	SegRatio=-0.01,AbsMeanSigma=0.12,pvalue=0.225004213530122,pvalueTTest=0.410778449228593,
chr2	29543584	29543701	ALK	ALK00064	0.0574677889787097	2	-0.0128234734838208	2	0.453011017845853	2	0.453011017845853	NA	NA	SegRatio=-0.01,AbsMeanSigma=0.12,pvalue=0.225004213530122,pvalueTTest=0.410778449228593,
chr2	29543655	29543771	ALK	ALK00065	0.0175175337116892	2	-0.0128234734838208	2	0.453011017845853	2	0.453011017845853	NA	NA	SegRatio=-0.01,AbsMeanSigma=0.12,pvalue=0.225004213530122,pvalueTTest=0.410778449228593,
chr2	29551137	29551257	ALK	ALK00066	0.224152940678138	2	-0.0128234734838208	2	0.453011017845853	2	0.453011017845853	NA	NA	SegRatio=-0.01,AbsMeanSigma=0.12,pvalue=0.225004213530122,pvalueTTest=0.410778449228593,
chr2	29551235	29551340	ALK	ALK00067	-0.0128234734838208	2	-0.0128234734838208	2	0.453011017845853	2	0.453011017845853	NA	NA	SegRatio=-0.01,AbsMeanSigma=0.12,pvalue=0.225004213530122,pvalueTTest=0.410778449228593,
chr2	29551330	29551441	ALK	ALK00068	NA	2	-0.0128234734838208	2	0.453011017845853	2	0.453011017845853	NA	NA	SegRatio=-0.01,AbsMeanSigma=0.12,pvalue=0.225004213530122,pvalueTTest=0.410778449228593,
chr2	29606563	29606677	ALK	ALK00069	-0.129036616529695	2	-0.0128234734838208	2	0.453011017845853	2	0.453011017845853	NA	NA	SegRatio=-0.01,AbsMeanSigma=0.12,pvalue=0.225004213530122,pvalueTTest=0.410778449228593,
chr2	29606667	29606783	ALK	ALK00070	-0.0270763860361475	2	-0.0128234734838208	2	0.453011017845853	2	0.453011017845853	NA	NA	SegRatio=-0.01,AbsMeanSigma=0.12,pvalue=0.225004213530122,pvalueTTest=0.410778449228593,
chr2	29754741	29754848	ALK	ALK00071	-0.761952091459005	2	-0.0128234734838208	2	0.453011017845853	2	0.453011017845853	q-value=9.90018222586296e-05, copies=1	NA	SegRatio=-0.01,AbsMeanSigma=0.12,pvalue=0.225004213530122,pvalueTTest=0.410778449228593,
chr2	29754818	29754935	ALK	ALK00072	-0.0113087205004539	2	-0.0128234734838208	2	0.453011017845853	2	0.453011017845853	NA	NA	SegRatio=-0.01,AbsMeanSigma=0.12,pvalue=0.225004213530122,pvalueTTest=0.410778449228593,
chr2	29754934	29755052	ALK	ALK00073	0.172120051746307	2	-0.0128234734838208	2	0.453011017845853	2	0.453011017845853	NA	NA	SegRatio=-0.01,AbsMeanSigma=0.12,pvalue=0.225004213530122,pvalueTTest=0.410778449228593,
chr2	29917634	29917751	ALK	ALK00074	0.130077991901	2	-0.0128234734838208	2	0.453011017845853	2	0.453011017845853	NA	NA	SegRatio=-0.01,AbsMeanSigma=0.12,pvalue=0.225004213530122,pvalueTTest=0.410778449228593,
chr2	29917742	29917861	ALK	ALK00075	-0.230954061366937	2	-0.0128234734838208	2	0.453011017845853	2	0.453011017845853	NA	NA	SegRatio=-0.01,AbsMeanSigma=0.12,pvalue=0.225004213530122,pvalueTTest=0.410778449228593,
chr2	29917826	29917919	ALK	ALK00076	0.0344417189896288	2	-0.0128234734838208	2	0.453011017845853	2	0.453011017845853	NA	NA	SegRatio=-0.01,AbsMeanSigma=0.12,pvalue=0.225004213530122,pvalueTTest=0.410778449228593,
chr2	29940373	29940482	ALK	ALK00077	-0.0633531836760691	2	-0.0128234734838208	2	0.453011017845853	2	0.453011017845853	NA	NA	SegRatio=-0.01,AbsMeanSigma=0.12,pvalue=0.225004213530122,pvalueTTest=0.410778449228593,
chr2	29940481	29940585	ALK	ALK00078	-0.118701571605129	2	-0.0128234734838208	2	0.453011017845853	2	0.453011017845853	NA	NA	SegRatio=-0.01,AbsMeanSigma=0.12,pvalue=0.225004213530122,pvalueTTest=0.410778449228593,
chr2	30142816	30142955	ALK	ALK00079	-0.165343686024456	2	-0.0128234734838208	2	0.453011017845853	2	0.453011017845853	NA	NA	SegRatio=-0.01,AbsMeanSigma=0.12,pvalue=0.225004213530122,pvalueTTest=0.410778449228593,
chr2	30142877	30142997	ALK	ALK00080	-0.774649435936623	2	-0.0128234734838208	2	0.453011017845853	2	0.453011017845853	NA	NA	SegRatio=-0.01,AbsMeanSigma=0.12,pvalue=0.225004213530122,pvalueTTest=0.410778449228593,
chr2	30142949	30143016	ALK	ALK00081	0.366210416949445	2	-0.0128234734838208	2	0.453011017845853	2	0.453011017845853	NA	NA	SegRatio=-0.01,AbsMeanSigma=0.12,pvalue=0.225004213530122,pvalueTTest=0.410778449228593,
chr2	30143003	30143141	ALK	ALK00082	NA	2	-0.0128234734838208	2	0.453011017845853	2	0.453011017845853	NA	NA	SegRatio=-0.01,AbsMeanSigma=0.12,pvalue=0.225004213530122,pvalueTTest=0.410778449228593,
chr2	47600571	47600681	EPCAM	EPCAM00001	0.21190042710994	2	-0.0128234734838208	2	0.717982587904434	2	0.717982587904434	NA	NA	SegRatio=-0.01,AbsMeanSigma=0.12,pvalue=0.225004213530122,pvalueTTest=0.410778449228593,
chr2	47600663	47600766	EPCAM	EPCAM00002	0.737997179524649	2	-0.0128234734838208	2	0.717982587904434	2	0.717982587904434	NA	NA	SegRatio=-0.01,AbsMeanSigma=0.12,pvalue=0.225004213530122,pvalueTTest=0.410778449228593,
chr2	47600875	47600962	EPCAM	EPCAM00003	0.397697348809137	2	-0.0128234734838208	2	0.717982587904434	2	0.717982587904434	NA	NA	SegRatio=-0.01,AbsMeanSigma=0.12,pvalue=0.225004213530122,pvalueTTest=0.410778449228593,
chr2	47600938	47601040	EPCAM	EPCAM00004	-0.179833337932396	2	-0.0128234734838208	2	0.717982587904434	2	0.717982587904434	NA	NA	SegRatio=-0.01,AbsMeanSigma=0.12,pvalue=0.225004213530122,pvalueTTest=0.410778449228593,
chr2	47601038	47601158	EPCAM	EPCAM00005	0.17090026922605	2	-0.0128234734838208	2	0.717982587904434	2	0.717982587904434	NA	NA	SegRatio=-0.01,AbsMeanSigma=0.12,pvalue=0.225004213530122,pvalueTTest=0.410778449228593,
chr2	47601151	47601264	EPCAM	EPCAM00006	0.0260869463965999	2	-0.0128234734838208	2	0.717982587904434	2	0.717982587904434	NA	NA	SegRatio=-0.01,AbsMeanSigma=0.12,pvalue=0.225004213530122,pvalueTTest=0.410778449228593,
chr2	47602339	47602443	EPCAM	EPCAM00007	-0.424600094689315	2	-0.0128234734838208	2	0.717982587904434	2	0.717982587904434	NA	NA	SegRatio=-0.01,AbsMeanSigma=0.12,pvalue=0.225004213530122,pvalueTTest=0.410778449228593,
chr2	47602389	47602486	EPCAM	EPCAM00008	-0.0457928021483943	2	-0.0128234734838208	2	0.717982587904434	2	0.717982587904434	NA	NA	SegRatio=-0.01,AbsMeanSigma=0.12,pvalue=0.225004213530122,pvalueTTest=0.410778449228593,
chr2	47604086	47604200	EPCAM	EPCAM00009	0.294941441166949	2	-0.0128234734838208	2	0.717982587904434	2	0.717982587904434	NA	NA	SegRatio=-0.01,AbsMeanSigma=0.12,pvalue=0.225004213530122,pvalueTTest=0.410778449228593,
chr2	47604173	47604288	EPCAM	EPCAM00010	-0.0657872040491899	2	-0.0128234734838208	2	0.717982587904434	2	0.717982587904434	NA	NA	SegRatio=-0.01,AbsMeanSigma=0.12,pvalue=0.225004213530122,pvalueTTest=0.410778449228593,
chr2	47606015	47606116	EPCAM	EPCAM00011	NA	2	-0.0128234734838208	2	0.717982587904434	2	0.717982587904434	NA	NA	SegRatio=-0.01,AbsMeanSigma=0.12,pvalue=0.225004213530122,pvalueTTest=0.410778449228593,
chr2	47606112	47606222	EPCAM	EPCAM00012	-1.00661205345513	2	-0.0128234734838208	2	0.717982587904434	2	0.717982587904434	q-value=6.75730634107581e-08, copies=0.5	NA	SegRatio=-0.01,AbsMeanSigma=0.12,pvalue=0.225004213530122,pvalueTTest=0.410778449228593,
chr2	47606866	47606977	EPCAM	EPCAM00013	0.0161075896354667	2	-0.0128234734838208	2	0.717982587904434	2	0.717982587904434	NA	NA	SegRatio=-0.01,AbsMeanSigma=0.12,pvalue=0.225004213530122,pvalueTTest=0.410778449228593,
chr2	47606960	47607077	EPCAM	EPCAM00014	0.0229507066522604	2	-0.0128234734838208	2	0.717982587904434	2	0.717982587904434	NA	NA	SegRatio=-0.01,AbsMeanSigma=0.12,pvalue=0.225004213530122,pvalueTTest=0.410778449228593,
chr2	47607041	47607159	EPCAM	EPCAM00015	-0.0153189825448775	2	-0.0128234734838208	2	0.717982587904434	2	0.717982587904434	NA	NA	SegRatio=-0.01,AbsMeanSigma=0.12,pvalue=0.225004213530122,pvalueTTest=0.410778449228593,
chr2	47612282	47612391	EPCAM	EPCAM00016	-0.193244753632888	2	-0.0128234734838208	2	0.717982587904434	2	0.717982587904434	NA	NA	SegRatio=-0.01,AbsMeanSigma=0.12,pvalue=0.225004213530122,pvalueTTest=0.410778449228593,
chr2	47613668	47613765	EPCAM	EPCAM00017	NA	2	-0.0128234734838208	2	0.717982587904434	2	0.717982587904434	NA	NA	SegRatio=-0.01,AbsMeanSigma=0.12,pvalue=0.225004213530122,pvalueTTest=0.410778449228593,
chr2	47613727	47613837	EPCAM	EPCAM00018	-0.238605196592609	2	-0.0128234734838208	2	0.717982587904434	2	0.717982587904434	NA	NA	SegRatio=-0.01,AbsMeanSigma=0.12,pvalue=0.225004213530122,pvalueTTest=0.410778449228593,
chr3	100432492	100432584	TFG	TFG00001	-0.0827307330319438	2	-0.0420953370414619	2	0.274056173934734	2	0.274056173934734	NA	NA	SegRatio=-0.04,AbsMeanSigma=0.57,pvalue=5.13207500720076e-05,pvalueTTest=0.179317315760478,
chr3	100432552	100432662	TFG	TFG00002.TFG00003	0.0839679040884135	2	-0.0420953370414619	2	0.274056173934734	2	0.274056173934734	NA	NA	SegRatio=-0.04,AbsMeanSigma=0.57,pvalue=5.13207500720076e-05,pvalueTTest=0.179317315760478,
chr3	100432675	100432809	TFG	TFG00004	-0.488419088645719	2	-0.0420953370414619	2	0.274056173934734	2	0.274056173934734	NA	NA	SegRatio=-0.04,AbsMeanSigma=0.57,pvalue=5.13207500720076e-05,pvalueTTest=0.179317315760478,
chr3	100438720	100438856	TFG	TFG00005	NA	2	-0.0420953370414619	2	0.274056173934734	2	0.274056173934734	NA	NA	SegRatio=-0.04,AbsMeanSigma=0.57,pvalue=5.13207500720076e-05,pvalueTTest=0.179317315760478,
chr3	100438869	100438980	TFG	TFG00006	NA	2	-0.0420953370414619	2	0.274056173934734	2	0.274056173934734	NA	NA	SegRatio=-0.04,AbsMeanSigma=0.57,pvalue=5.13207500720076e-05,pvalueTTest=0.179317315760478,
chr3	100447567	100447679	TFG	TFG00007	-0.120020594437259	2	-0.0420953370414619	2	0.274056173934734	2	0.274056173934734	NA	NA	SegRatio=-0.04,AbsMeanSigma=0.57,pvalue=5.13207500720076e-05,pvalueTTest=0.179317315760478,
chr3	100447658	100447776	TFG	TFG00008	-0.0709932344368101	2	-0.0420953370414619	2	0.274056173934734	2	0.274056173934734	NA	NA	SegRatio=-0.04,AbsMeanSigma=0.57,pvalue=5.13207500720076e-05,pvalueTTest=0.179317315760478,
chr3	100451298	100451414	TFG	TFG00009	0.00514148828902339	2	-0.0420953370414619	2	0.274056173934734	2	0.274056173934734	NA	NA	SegRatio=-0.04,AbsMeanSigma=0.57,pvalue=5.13207500720076e-05,pvalueTTest=0.179317315760478,
chr3	100451415	100451530	TFG	TFG00010	0.182676881189191	2	-0.0420953370414619	2	0.274056173934734	2	0.274056173934734	NA	NA	SegRatio=-0.04,AbsMeanSigma=0.57,pvalue=5.13207500720076e-05,pvalueTTest=0.179317315760478,
chr3	100451510	100451624	TFG	TFG00011	-0.0619489897468796	2	-0.0420953370414619	2	0.274056173934734	2	0.274056173934734	NA	NA	SegRatio=-0.04,AbsMeanSigma=0.57,pvalue=5.13207500720076e-05,pvalueTTest=0.179317315760478,
chr3	100455395	100455513	TFG	TFG00012	0.0357044057620583	2	-0.0420953370414619	2	0.274056173934734	2	0.274056173934734	NA	NA	SegRatio=-0.04,AbsMeanSigma=0.57,pvalue=5.13207500720076e-05,pvalueTTest=0.179317315760478,
chr3	100455458	100455573	TFG	TFG00013	0.173204463515418	2	-0.0420953370414619	2	0.274056173934734	2	0.274056173934734	NA	NA	SegRatio=-0.04,AbsMeanSigma=0.57,pvalue=5.13207500720076e-05,pvalueTTest=0.179317315760478,
chr3	100455530	100455646	TFG	TFG00014	-0.0427852769043873	2	-0.0420953370414619	2	0.274056173934734	2	0.274056173934734	NA	NA	SegRatio=-0.04,AbsMeanSigma=0.57,pvalue=5.13207500720076e-05,pvalueTTest=0.179317315760478,
chr3	100463645	100463763	TFG	TFG00015	0.112216811183173	2	-0.0420953370414619	2	0.274056173934734	2	0.274056173934734	NA	NA	SegRatio=-0.04,AbsMeanSigma=0.57,pvalue=5.13207500720076e-05,pvalueTTest=0.179317315760478,
chr3	100463692	100463788	TFG	TFG00016	0.144669193440948	2	-0.0420953370414619	2	0.274056173934734	2	0.274056173934734	NA	NA	SegRatio=-0.04,AbsMeanSigma=0.57,pvalue=5.13207500720076e-05,pvalueTTest=0.179317315760478,
chr3	100466928	100467024	TFG	TFG00017	0.511508500681782	2	-0.0420953370414619	2	0.274056173934734	2	0.274056173934734	NA	NA	SegRatio=-0.04,AbsMeanSigma=0.57,pvalue=5.13207500720076e-05,pvalueTTest=0.179317315760478,
chr3	100466997	100467094	TFG	TFG00018	0.0874685529024764	2	-0.0420953370414619	2	0.274056173934734	2	0.274056173934734	NA	NA	SegRatio=-0.04,AbsMeanSigma=0.57,pvalue=5.13207500720076e-05,pvalueTTest=0.179317315760478,
chr3	100467092	100467207	TFG	TFG00019	-0.150852915419419	2	-0.0420953370414619	2	0.274056173934734	2	0.274056173934734	NA	NA	SegRatio=-0.04,AbsMeanSigma=0.57,pvalue=5.13207500720076e-05,pvalueTTest=0.179317315760478,
chr3	100467201	100467305	TFG	TFG00020	-0.00758624993340881	2	-0.0420953370414619	2	0.274056173934734	2	0.274056173934734	NA	NA	SegRatio=-0.04,AbsMeanSigma=0.57,pvalue=5.13207500720076e-05,pvalueTTest=0.179317315760478,
chr3	100467283	100467397	TFG	TFG00021	0.526691030359015	2	-0.0420953370414619	2	0.274056173934734	2	0.274056173934734	NA	NA	SegRatio=-0.04,AbsMeanSigma=0.57,pvalue=5.13207500720076e-05,pvalueTTest=0.179317315760478,
chr3	142985490	142985606	SLC9A9	SLC9A900001	0.0183429237409222	2	-0.0420953370414619	2	0.0481992075266437	2	0.0481992075266437	NA	NA	SegRatio=-0.04,AbsMeanSigma=0.57,pvalue=5.13207500720076e-05,pvalueTTest=0.179317315760478,
chr3	142985580	142985698	SLC9A9	SLC9A900002	0.0304964029838415	2	-0.0420953370414619	2	0.0481992075266437	2	0.0481992075266437	NA	NA	SegRatio=-0.04,AbsMeanSigma=0.57,pvalue=5.13207500720076e-05,pvalueTTest=0.179317315760478,
chr3	142985668	142985784	SLC9A9	SLC9A900003	-0.229414323283286	2	-0.0420953370414619	2	0.0481992075266437	2	0.0481992075266437	NA	NA	SegRatio=-0.04,AbsMeanSigma=0.57,pvalue=5.13207500720076e-05,pvalueTTest=0.179317315760478,
chr3	142985776	142985894	SLC9A9	SLC9A900004	-0.105413426811075	2	-0.0420953370414619	2	0.0481992075266437	2	0.0481992075266437	NA	NA	SegRatio=-0.04,AbsMeanSigma=0.57,pvalue=5.13207500720076e-05,pvalueTTest=0.179317315760478,
chr3	142987693	142987813	SLC9A9	SLC9A900005	0.0229533055388666	2	-0.0420953370414619	2	0.0481992075266437	2	0.0481992075266437	NA	NA	SegRatio=-0.04,AbsMeanSigma=0.57,pvalue=5.13207500720076e-05,pvalueTTest=0.179317315760478,
chr3	142987740	142987848	SLC9A9	SLC9A900006	-0.0570299812539154	2	-0.0420953370414619	2	0.0481992075266437	2	0.0481992075266437	NA	NA	SegRatio=-0.04,AbsMeanSigma=0.57,pvalue=5.13207500720076e-05,pvalueTTest=0.179317315760478,
chr3	143082305	143082423	SLC9A9	SLC9A900007	-0.30924858524381	2	-0.0420953370414619	2	0.0481992075266437	2	0.0481992075266437	NA	NA	SegRatio=-0.04,AbsMeanSigma=0.57,pvalue=5.13207500720076e-05,pvalueTTest=0.179317315760478,
chr3	143082385	143082519	SLC9A9	SLC9A900008	NA	2	-0.0420953370414619	2	0.0481992075266437	2	0.0481992075266437	NA	NA	SegRatio=-0.04,AbsMeanSigma=0.57,pvalue=5.13207500720076e-05,pvalueTTest=0.179317315760478,
chr3	143100832	143100949	SLC9A9	SLC9A900009	-0.117329224049455	2	-0.0420953370414619	2	0.0481992075266437	2	0.0481992075266437	NA	NA	SegRatio=-0.04,AbsMeanSigma=0.57,pvalue=5.13207500720076e-05,pvalueTTest=0.179317315760478,
chr3	143100945	143101059	SLC9A9	SLC9A900010	-0.146221188831284	2	-0.0420953370414619	2	0.0481992075266437	2	0.0481992075266437	NA	NA	SegRatio=-0.04,AbsMeanSigma=0.57,pvalue=5.13207500720076e-05,pvalueTTest=0.179317315760478,
chr3	143185800	143185904	SLC9A9	SLC9A900011	-0.0420953370414619	2	-0.0420953370414619	2	0.0481992075266437	2	0.0481992075266437	NA	NA	SegRatio=-0.04,AbsMeanSigma=0.57,pvalue=5.13207500720076e-05,pvalueTTest=0.179317315760478,
chr3	143185867	143185971	SLC9A9	SLC9A900012	0.0856970742384908	2	-0.0420953370414619	2	0.0481992075266437	2	0.0481992075266437	NA	NA	SegRatio=-0.04,AbsMeanSigma=0.57,pvalue=5.13207500720076e-05,pvalueTTest=0.179317315760478,
chr3	143185969	143186083	SLC9A9	SLC9A900013	0.0977584740984621	2	-0.0420953370414619	2	0.0481992075266437	2	0.0481992075266437	NA	NA	SegRatio=-0.04,AbsMeanSigma=0.57,pvalue=5.13207500720076e-05,pvalueTTest=0.179317315760478,
chr3	143212463	143212567	SLC9A9	SLC9A900014	-0.227578691660681	2	-0.0420953370414619	2	0.0481992075266437	2	0.0481992075266437	NA	NA	SegRatio=-0.04,AbsMeanSigma=0.57,pvalue=5.13207500720076e-05,pvalueTTest=0.179317315760478,
chr3	143212561	143212678	SLC9A9	SLC9A900015	-0.129317269458468	2	-0.0420953370414619	2	0.0481992075266437	2	0.0481992075266437	NA	NA	SegRatio=-0.04,AbsMeanSigma=0.57,pvalue=5.13207500720076e-05,pvalueTTest=0.179317315760478,
chr3	143214149	143214244	SLC9A9	SLC9A900016	0.0791177496219695	2	-0.0420953370414619	2	0.0481992075266437	2	0.0481992075266437	NA	NA	SegRatio=-0.04,AbsMeanSigma=0.57,pvalue=5.13207500720076e-05,pvalueTTest=0.179317315760478,
chr3	143214233	143214346	SLC9A9	SLC9A900017	-0.0331757428849481	2	-0.0420953370414619	2	0.0481992075266437	2	0.0481992075266437	NA	NA	SegRatio=-0.04,AbsMeanSigma=0.57,pvalue=5.13207500720076e-05,pvalueTTest=0.179317315760478,
chr3	143271160	143271264	SLC9A9	SLC9A900018	-0.0957909617963893	2	-0.0420953370414619	2	0.0481992075266437	2	0.0481992075266437	NA	NA	SegRatio=-0.04,AbsMeanSigma=0.57,pvalue=5.13207500720076e-05,pvalueTTest=0.179317315760478,
chr3	143271262	143271344	SLC9A9	SLC9A900019	-0.154933703051049	2	-0.0420953370414619	2	0.0481992075266437	2	0.0481992075266437	NA	NA	SegRatio=-0.04,AbsMeanSigma=0.57,pvalue=5.13207500720076e-05,pvalueTTest=0.179317315760478,
chr3	143292902	143293017	SLC9A9	SLC9A900020	0.127321988797265	2	-0.0420953370414619	2	0.0481992075266437	2	0.0481992075266437	NA	NA	SegRatio=-0.04,AbsMeanSigma=0.57,pvalue=5.13207500720076e-05,pvalueTTest=0.179317315760478,
chr3	143292973	143293083	SLC9A9	SLC9A900021	-0.130521437243896	2	-0.0420953370414619	2	0.0481992075266437	2	0.0481992075266437	NA	NA	SegRatio=-0.04,AbsMeanSigma=0.57,pvalue=5.13207500720076e-05,pvalueTTest=0.179317315760478,
chr3	143297405	143297525	SLC9A9	SLC9A900022	-0.112440575852206	2	-0.0420953370414619	2	0.0481992075266437	2	0.0481992075266437	NA	NA	SegRatio=-0.04,AbsMeanSigma=0.57,pvalue=5.13207500720076e-05,pvalueTTest=0.179317315760478,
chr3	143297503	143297619	SLC9A9	SLC9A900023	-0.0998205571906562	2	-0.0420953370414619	2	0.0481992075266437	2	0.0481992075266437	NA	NA	SegRatio=-0.04,AbsMeanSigma=0.57,pvalue=5.13207500720076e-05,pvalueTTest=0.179317315760478,
chr3	143371024	143371124	SLC9A9	SLC9A900024	0.00202502990229912	2	-0.0420953370414619	2	0.0481992075266437	2	0.0481992075266437	NA	NA	SegRatio=-0.04,AbsMeanSigma=0.57,pvalue=5.13207500720076e-05,pvalueTTest=0.179317315760478,
chr3	143371117	143371228	SLC9A9	SLC9A900025	0.0488299017237709	2	-0.0420953370414619	2	0.0481992075266437	2	0.0481992075266437	NA	NA	SegRatio=-0.04,AbsMeanSigma=0.57,pvalue=5.13207500720076e-05,pvalueTTest=0.179317315760478,
chr3	143411962	143412072	SLC9A9	SLC9A900026	-0.374395388531594	2	-0.0420953370414619	2	0.0481992075266437	2	0.0481992075266437	NA	NA	SegRatio=-0.04,AbsMeanSigma=0.57,pvalue=5.13207500720076e-05,pvalueTTest=0.179317315760478,
chr3	143412042	143412107	SLC9A9	SLC9A900027	NA	2	-0.0420953370414619	2	0.0481992075266437	2	0.0481992075266437	NA	NA	SegRatio=-0.04,AbsMeanSigma=0.57,pvalue=5.13207500720076e-05,pvalueTTest=0.179317315760478,
chr3	143412093	143412205	SLC9A9	SLC9A900028	0.0152679504774758	2	-0.0420953370414619	2	0.0481992075266437	2	0.0481992075266437	NA	NA	SegRatio=-0.04,AbsMeanSigma=0.57,pvalue=5.13207500720076e-05,pvalueTTest=0.179317315760478,
chr3	143513793	143513909	SLC9A9	SLC9A900029	-0.218253078806486	2	-0.0420953370414619	2	0.0481992075266437	2	0.0481992075266437	NA	NA	SegRatio=-0.04,AbsMeanSigma=0.57,pvalue=5.13207500720076e-05,pvalueTTest=0.179317315760478,
chr3	143513903	143514014	SLC9A9	SLC9A900030	-3.83011354349025	2	-3.06715030115945	2	0.0481992075266437	2	0.0481992075266437	q-value=0.00608050818446466, copies=0	NA	SegRatio=-3.07,AbsMeanSigma=14.05,pvalue=8.12258541707505e-131,pvalueTTest=0.1697219151823,Adjusted:byPvalueTTestRatio;
chr3	143515625	143515740	SLC9A9	SLC9A900031	NA	2	-3.06715030115945	2	0.0481992075266437	2	0.0481992075266437	NA	NA	SegRatio=-3.07,AbsMeanSigma=14.05,pvalue=8.12258541707505e-131,pvalueTTest=0.1697219151823,Adjusted:byPvalueTTestRatio;
chr3	143515705	143515776	SLC9A9	SLC9A900032	-2.25553047056889	2	-3.06715030115945	2	0.0481992075266437	2	0.0481992075266437	q-value=0.00412006182051548, copies=0	NA	SegRatio=-3.07,AbsMeanSigma=14.05,pvalue=8.12258541707505e-131,pvalueTTest=0.1697219151823,Adjusted:byPvalueTTestRatio;
chr3	143550765	143550878	SLC9A9	SLC9A900033	NA	2	-0.0470167509931581	2	0.0481992075266437	2	0.0481992075266437	NA	NA	SegRatio=-0.05,AbsMeanSigma=0.45,pvalue=0.0259257127045912,pvalueTTest=0.341313957486371,
chr3	143550879	143550988	SLC9A9	SLC9A900034	-0.275546654343028	2	-0.0470167509931581	2	0.0481992075266437	2	0.0481992075266437	NA	NA	SegRatio=-0.05,AbsMeanSigma=0.45,pvalue=0.0259257127045912,pvalueTTest=0.341313957486371,
chr3	143550976	143551095	SLC9A9	SLC9A900035	0.275268391550674	2	-0.0470167509931581	2	0.0481992075266437	2	0.0481992075266437	NA	NA	SegRatio=-0.05,AbsMeanSigma=0.45,pvalue=0.0259257127045912,pvalueTTest=0.341313957486371,
chr3	143566963	143567082	SLC9A9	SLC9A900036	0.0359767091776723	2	-0.0470167509931581	2	0.0481992075266437	2	0.0481992075266437	NA	NA	SegRatio=-0.05,AbsMeanSigma=0.45,pvalue=0.0259257127045912,pvalueTTest=0.341313957486371,
chr3	143567064	143567170	SLC9A9	SLC9A900037	0.0449456781120455	2	-0.0470167509931581	2	0.0481992075266437	2	0.0481992075266437	NA	NA	SegRatio=-0.05,AbsMeanSigma=0.45,pvalue=0.0259257127045912,pvalueTTest=0.341313957486371,
chr3	143567155	143567266	SLC9A9	SLC9A900038	-0.122205397609996	2	-0.0470167509931581	2	0.0481992075266437	2	0.0481992075266437	NA	NA	SegRatio=-0.05,AbsMeanSigma=0.45,pvalue=0.0259257127045912,pvalueTTest=0.341313957486371,
chr3	178916573	178916682	PIK3CA	PIK3CA00001	0.16244886538965	2	-0.0470167509931581	2	0.189096049634407	2	0.189096049634407	NA	NA	SegRatio=-0.05,AbsMeanSigma=0.45,pvalue=0.0259257127045912,pvalueTTest=0.341313957486371,
chr3	178916639	178916748	PIK3CA	PIK3CA00002	-0.181626568712383	2	-0.0470167509931581	2	0.189096049634407	2	0.189096049634407	NA	NA	SegRatio=-0.05,AbsMeanSigma=0.45,pvalue=0.0259257127045912,pvalueTTest=0.341313957486371,
chr3	178916746	178916861	PIK3CA	PIK3CA00003	-0.079027722916662	2	-0.0470167509931581	2	0.189096049634407	2	0.189096049634407	NA	NA	SegRatio=-0.05,AbsMeanSigma=0.45,pvalue=0.0259257127045912,pvalueTTest=0.341313957486371,
chr3	178916803	178916912	PIK3CA	PIK3CA00004	0.110013191285351	2	-0.0470167509931581	2	0.189096049634407	2	0.189096049634407	NA	NA	SegRatio=-0.05,AbsMeanSigma=0.45,pvalue=0.0259257127045912,pvalueTTest=0.341313957486371,
chr3	178916888	178916991	PIK3CA	PIK3CA00005	0.389973711676236	2	-0.0470167509931581	2	0.189096049634407	2	0.189096049634407	NA	NA	SegRatio=-0.05,AbsMeanSigma=0.45,pvalue=0.0259257127045912,pvalueTTest=0.341313957486371,
chr3	178917449	178917559	PIK3CA	PIK3CA00006	-0.0470167509931581	2	-0.0470167509931581	2	0.189096049634407	2	0.189096049634407	NA	NA	SegRatio=-0.05,AbsMeanSigma=0.45,pvalue=0.0259257127045912,pvalueTTest=0.341313957486371,
chr3	178917537	178917648	PIK3CA	PIK3CA00007	-0.0664892399185659	2	-0.0470167509931581	2	0.189096049634407	2	0.189096049634407	NA	NA	SegRatio=-0.05,AbsMeanSigma=0.45,pvalue=0.0259257127045912,pvalueTTest=0.341313957486371,
chr3	178917608	178917721	PIK3CA	PIK3CA00008	NA	2	-0.0470167509931581	2	0.189096049634407	2	0.189096049634407	NA	NA	SegRatio=-0.05,AbsMeanSigma=0.45,pvalue=0.0259257127045912,pvalueTTest=0.341313957486371,
chr3	178919054	178919109	PIK3CA	PIK3CA00009	NA	2	-0.0470167509931581	2	0.189096049634407	2	0.189096049634407	NA	NA	SegRatio=-0.05,AbsMeanSigma=0.45,pvalue=0.0259257127045912,pvalueTTest=0.341313957486371,
chr3	178919110	178919217	PIK3CA	PIK3CA00010	-0.0616335333236666	2	-0.0470167509931581	2	0.189096049634407	2	0.189096049634407	NA	NA	SegRatio=-0.05,AbsMeanSigma=0.45,pvalue=0.0259257127045912,pvalueTTest=0.341313957486371,
chr3	178919194	178919308	PIK3CA	PIK3CA00011	NA	2	-0.0470167509931581	2	0.189096049634407	2	0.189096049634407	NA	NA	SegRatio=-0.05,AbsMeanSigma=0.45,pvalue=0.0259257127045912,pvalueTTest=0.341313957486371,
chr3	178919262	178919372	PIK3CA	PIK3CA00012	NA	2	-0.0470167509931581	2	0.189096049634407	2	0.189096049634407	NA	NA	SegRatio=-0.05,AbsMeanSigma=0.45,pvalue=0.0259257127045912,pvalueTTest=0.341313957486371,
chr3	178921311	178921424	PIK3CA	PIK3CA00013	-0.0263140368846669	2	-0.0470167509931581	2	0.189096049634407	2	0.189096049634407	NA	NA	SegRatio=-0.05,AbsMeanSigma=0.45,pvalue=0.0259257127045912,pvalueTTest=0.341313957486371,
chr3	178921415	178921531	PIK3CA	PIK3CA00014	-0.448362378253414	2	-0.0470167509931581	2	0.189096049634407	2	0.189096049634407	NA	NA	SegRatio=-0.05,AbsMeanSigma=0.45,pvalue=0.0259257127045912,pvalueTTest=0.341313957486371,
chr3	178921506	178921581	PIK3CA	PIK3CA00015	NA	2	-0.0470167509931581	2	0.189096049634407	2	0.189096049634407	NA	NA	SegRatio=-0.05,AbsMeanSigma=0.45,pvalue=0.0259257127045912,pvalueTTest=0.341313957486371,
chr3	178921573	178921687	PIK3CA	PIK3CA00016	NA	2	-0.0470167509931581	2	0.189096049634407	2	0.189096049634407	NA	NA	SegRatio=-0.05,AbsMeanSigma=0.45,pvalue=0.0259257127045912,pvalueTTest=0.341313957486371,
chr3	178922256	178922366	PIK3CA	PIK3CA00017	-0.0964303579131241	2	-0.0470167509931581	2	0.189096049634407	2	0.189096049634407	NA	NA	SegRatio=-0.05,AbsMeanSigma=0.45,pvalue=0.0259257127045912,pvalueTTest=0.341313957486371,
chr3	178922321	178922416	PIK3CA	PIK3CA00018	-1.95142262165759	2	0.0193120070093726	2	0.189096049634407	2	0.189096049634407	q-value=1.67438270693866e-07, copies=0.5	NA	SegRatio=0.02,AbsMeanSigma=0.44,pvalue=0.00688235082097807,pvalueTTest=0.231729413545818,
chr3	178927321	178927438	PIK3CA	PIK3CA00019	-0.617393575356828	2	0.0193120070093726	2	0.189096049634407	2	0.189096049634407	q-value=0.00277243313395983, copies=1	NA	SegRatio=0.02,AbsMeanSigma=0.44,pvalue=0.00688235082097807,pvalueTTest=0.231729413545818,
chr3	178927432	178927532	PIK3CA	PIK3CA00020	0.0276105515025474	2	0.0193120070093726	2	0.189096049634407	2	0.189096049634407	NA	NA	SegRatio=0.02,AbsMeanSigma=0.44,pvalue=0.00688235082097807,pvalueTTest=0.231729413545818,
chr3	178927892	178927988	PIK3CA	PIK3CA00021	1.14677803985913	2	0.0193120070093726	2	0.189096049634407	2	0.189096049634407	NA	NA	SegRatio=0.02,AbsMeanSigma=0.44,pvalue=0.00688235082097807,pvalueTTest=0.231729413545818,
chr3	178928028	178928104	PIK3CA	PIK3CA00022	-0.212601030800464	2	0.0193120070093726	2	0.189096049634407	2	0.189096049634407	NA	NA	SegRatio=0.02,AbsMeanSigma=0.44,pvalue=0.00688235082097807,pvalueTTest=0.231729413545818,
chr3	178928093	178928207	PIK3CA	PIK3CA00023	NA	2	0.0193120070093726	2	0.189096049634407	2	0.189096049634407	NA	NA	SegRatio=0.02,AbsMeanSigma=0.44,pvalue=0.00688235082097807,pvalueTTest=0.231729413545818,
chr3	178928180	178928272	PIK3CA	PIK3CA00024	0.155834438532648	2	0.0193120070093726	2	0.189096049634407	2	0.189096049634407	NA	NA	SegRatio=0.02,AbsMeanSigma=0.44,pvalue=0.00688235082097807,pvalueTTest=0.231729413545818,
chr3	178928246	178928349	PIK3CA	PIK3CA00025	-0.17050395146903	2	0.0193120070093726	2	0.189096049634407	2	0.189096049634407	NA	NA	SegRatio=0.02,AbsMeanSigma=0.44,pvalue=0.00688235082097807,pvalueTTest=0.231729413545818,
chr3	178928334	178928443	PIK3CA	PIK3CA00026	-0.274900064779886	2	0.0193120070093726	2	0.189096049634407	2	0.189096049634407	NA	NA	SegRatio=0.02,AbsMeanSigma=0.44,pvalue=0.00688235082097807,pvalueTTest=0.231729413545818,
chr3	178936039	178936127	PIK3CA	PIK3CA00027	NA	2	0.0193120070093726	2	0.189096049634407	2	0.189096049634407	NA	NA	SegRatio=0.02,AbsMeanSigma=0.44,pvalue=0.00688235082097807,pvalueTTest=0.231729413545818,
chr3	178936065	178936181	PIK3CA	PIK3CA00028	NA	2	0.0193120070093726	2	0.189096049634407	2	0.189096049634407	NA	NA	SegRatio=0.02,AbsMeanSigma=0.44,pvalue=0.00688235082097807,pvalueTTest=0.231729413545818,
chr3	178936945	178937056	PIK3CA	PIK3CA00029	0.0193120070093726	2	0.0193120070093726	2	0.189096049634407	2	0.189096049634407	NA	NA	SegRatio=0.02,AbsMeanSigma=0.44,pvalue=0.00688235082097807,pvalueTTest=0.231729413545818,
chr3	178937024	178937133	PIK3CA	PIK3CA00030	NA	2	0.0193120070093726	2	0.189096049634407	2	0.189096049634407	NA	NA	SegRatio=0.02,AbsMeanSigma=0.44,pvalue=0.00688235082097807,pvalueTTest=0.231729413545818,
chr3	178937306	178937445	PIK3CA	PIK3CA00031	0.0341555457657076	2	0.0193120070093726	2	0.189096049634407	2	0.189096049634407	NA	NA	SegRatio=0.02,AbsMeanSigma=0.44,pvalue=0.00688235082097807,pvalueTTest=0.231729413545818,
chr3	178937697	178937804	PIK3CA	PIK3CA00032	0.201669234415752	2	0.0193120070093726	2	0.189096049634407	2	0.189096049634407	NA	NA	SegRatio=0.02,AbsMeanSigma=0.44,pvalue=0.00688235082097807,pvalueTTest=0.231729413545818,
chr3	178937806	178937937	PIK3CA	PIK3CA00033	NA	2	0.0193120070093726	2	0.189096049634407	2	0.189096049634407	NA	NA	SegRatio=0.02,AbsMeanSigma=0.44,pvalue=0.00688235082097807,pvalueTTest=0.231729413545818,
chr3	178938711	178938825	PIK3CA	PIK3CA00034	0.291266538785114	2	0.0193120070093726	2	0.189096049634407	2	0.189096049634407	NA	NA	SegRatio=0.02,AbsMeanSigma=0.44,pvalue=0.00688235082097807,pvalueTTest=0.231729413545818,
chr3	178938779	178938889	PIK3CA	PIK3CA00035	-0.294368556348427	2	0.0193120070093726	2	0.189096049634407	2	0.189096049634407	NA	NA	SegRatio=0.02,AbsMeanSigma=0.44,pvalue=0.00688235082097807,pvalueTTest=0.231729413545818,
chr3	178938839	178938944	PIK3CA	PIK3CA00036	-0.0639923053885101	2	0.0193120070093726	2	0.189096049634407	2	0.189096049634407	NA	NA	SegRatio=0.02,AbsMeanSigma=0.44,pvalue=0.00688235082097807,pvalueTTest=0.231729413545818,
chr3	178938938	178939043	PIK3CA	PIK3CA00037	-0.0640126928318123	2	0.0193120070093726	2	0.189096049634407	2	0.189096049634407	NA	NA	SegRatio=0.02,AbsMeanSigma=0.44,pvalue=0.00688235082097807,pvalueTTest=0.231729413545818,
chr3	178941809	178941915	PIK3CA	PIK3CA00038	0.223599979654645	2	0.0193120070093726	2	0.189096049634407	2	0.189096049634407	NA	NA	SegRatio=0.02,AbsMeanSigma=0.44,pvalue=0.00688235082097807,pvalueTTest=0.231729413545818,
chr3	178941911	178942019	PIK3CA	PIK3CA00039	-0.0816521676955347	2	0.0193120070093726	2	0.189096049634407	2	0.189096049634407	NA	NA	SegRatio=0.02,AbsMeanSigma=0.44,pvalue=0.00688235082097807,pvalueTTest=0.231729413545818,
chr3	178942385	178942518	PIK3CA	PIK3CA00040	NA	2	0.0193120070093726	2	0.189096049634407	2	0.189096049634407	NA	NA	SegRatio=0.02,AbsMeanSigma=0.44,pvalue=0.00688235082097807,pvalueTTest=0.231729413545818,
chr3	178942517	178942629	PIK3CA	PIK3CA00041	-0.0361865618935927	2	0.0193120070093726	2	0.189096049634407	2	0.189096049634407	NA	NA	SegRatio=0.02,AbsMeanSigma=0.44,pvalue=0.00688235082097807,pvalueTTest=0.231729413545818,
chr3	178943719	178943847	PIK3CA	PIK3CA00042	0.0199398857145511	2	0.0193120070093726	2	0.189096049634407	2	0.189096049634407	NA	NA	SegRatio=0.02,AbsMeanSigma=0.44,pvalue=0.00688235082097807,pvalueTTest=0.231729413545818,
chr3	178946957	178947075	PIK3CA	PIK3CA00043	-1.4520009524464	2	0.0193120070093726	2	0.189096049634407	2	0.189096049634407	q-value=4.26353866255536e-08, copies=0.5	NA	SegRatio=0.02,AbsMeanSigma=0.44,pvalue=0.00688235082097807,pvalueTTest=0.231729413545818,
chr3	178947074	178947187	PIK3CA	PIK3CA00044	-0.0485170242735254	2	0.0193120070093726	2	0.189096049634407	2	0.189096049634407	NA	NA	SegRatio=0.02,AbsMeanSigma=0.44,pvalue=0.00688235082097807,pvalueTTest=0.231729413545818,
chr3	178947155	178947273	PIK3CA	PIK3CA00045	-0.141724933675952	2	0.0193120070093726	2	0.189096049634407	2	0.189096049634407	NA	NA	SegRatio=0.02,AbsMeanSigma=0.44,pvalue=0.00688235082097807,pvalueTTest=0.231729413545818,
chr3	178947722	178947819	PIK3CA	PIK3CA00046	0.216792714715161	2	0.0193120070093726	2	0.189096049634407	2	0.189096049634407	NA	NA	SegRatio=0.02,AbsMeanSigma=0.44,pvalue=0.00688235082097807,pvalueTTest=0.231729413545818,
chr3	178947820	178947935	PIK3CA	PIK3CA00047.PIK3CA00048	0.00993601041660912	2	0.0193120070093726	2	0.189096049634407	2	0.189096049634407	NA	NA	SegRatio=0.02,AbsMeanSigma=0.44,pvalue=0.00688235082097807,pvalueTTest=0.231729413545818,
chr3	178947963	178948074	PIK3CA	PIK3CA00049	NA	2	0.0193120070093726	2	0.189096049634407	2	0.189096049634407	NA	NA	SegRatio=0.02,AbsMeanSigma=0.44,pvalue=0.00688235082097807,pvalueTTest=0.231729413545818,
chr3	178948035	178948147	PIK3CA	PIK3CA00050	0.0659333913644147	2	0.0193120070093726	2	0.189096049634407	2	0.189096049634407	NA	NA	SegRatio=0.02,AbsMeanSigma=0.44,pvalue=0.00688235082097807,pvalueTTest=0.231729413545818,
chr3	178948089	178948200	PIK3CA	PIK3CA00051	0.0675443755420673	2	0.0193120070093726	2	0.189096049634407	2	0.189096049634407	NA	NA	SegRatio=0.02,AbsMeanSigma=0.44,pvalue=0.00688235082097807,pvalueTTest=0.231729413545818,
chr3	178951861	178951975	PIK3CA	PIK3CA00052	-0.0711138493090284	2	0.0193120070093726	2	0.189096049634407	2	0.189096049634407	NA	NA	SegRatio=0.02,AbsMeanSigma=0.44,pvalue=0.00688235082097807,pvalueTTest=0.231729413545818,
chr3	178951933	178952043	PIK3CA	PIK3CA00053	-0.0686822293204882	2	0.0193120070093726	2	0.189096049634407	2	0.189096049634407	NA	NA	SegRatio=0.02,AbsMeanSigma=0.44,pvalue=0.00688235082097807,pvalueTTest=0.231729413545818,
chr3	178952039	178952131	PIK3CA	PIK3CA00054	-0.0994933181569684	2	0.0193120070093726	2	0.189096049634407	2	0.189096049634407	NA	NA	SegRatio=0.02,AbsMeanSigma=0.44,pvalue=0.00688235082097807,pvalueTTest=0.231729413545818,
chr3	178952127	178952243	PIK3CA	PIK3CA00055	-0.0374380855027034	2	0.0193120070093726	2	0.189096049634407	2	0.189096049634407	NA	NA	SegRatio=0.02,AbsMeanSigma=0.44,pvalue=0.00688235082097807,pvalueTTest=0.231729413545818,
chr5	149357195	149357307	SLC26A2	SLC26A200001	-0.201609131976087	2	0.112409675257018	2	0.278096862821145	2	0.278096862821145	NA	NA	SegRatio=0.11,AbsMeanSigma=0.2,pvalue=0.293298371138887,pvalueTTest=0.278096862821145,
chr5	149357285	149357385	SLC26A2	SLC26A200002	-0.225868341780993	2	0.112409675257018	2	0.278096862821145	2	0.278096862821145	NA	NA	SegRatio=0.11,AbsMeanSigma=0.2,pvalue=0.293298371138887,pvalueTTest=0.278096862821145,
chr5	149357364	149357484	SLC26A2	SLC26A200003	0.190528178373334	2	0.112409675257018	2	0.278096862821145	2	0.278096862821145	NA	NA	SegRatio=0.11,AbsMeanSigma=0.2,pvalue=0.293298371138887,pvalueTTest=0.278096862821145,
chr5	149357453	149357565	SLC26A2	SLC26A200004	0.117509729578554	2	0.112409675257018	2	0.278096862821145	2	0.278096862821145	NA	NA	SegRatio=0.11,AbsMeanSigma=0.2,pvalue=0.293298371138887,pvalueTTest=0.278096862821145,
chr5	149357563	149357669	SLC26A2	SLC26A200005	0.216288038449301	2	0.112409675257018	2	0.278096862821145	2	0.278096862821145	NA	NA	SegRatio=0.11,AbsMeanSigma=0.2,pvalue=0.293298371138887,pvalueTTest=0.278096862821145,
chr5	149357638	149357754	SLC26A2	SLC26A200006	-0.0611154774148413	2	0.112409675257018	2	0.278096862821145	2	0.278096862821145	NA	NA	SegRatio=0.11,AbsMeanSigma=0.2,pvalue=0.293298371138887,pvalueTTest=0.278096862821145,
chr5	149357699	149357792	SLC26A2	SLC26A200007	0.241587226533289	2	0.112409675257018	2	0.278096862821145	2	0.278096862821145	NA	NA	SegRatio=0.11,AbsMeanSigma=0.2,pvalue=0.293298371138887,pvalueTTest=0.278096862821145,
chr5	149357771	149357881	SLC26A2	SLC26A200008	0.141018802083459	2	0.112409675257018	2	0.278096862821145	2	0.278096862821145	NA	NA	SegRatio=0.11,AbsMeanSigma=0.2,pvalue=0.293298371138887,pvalueTTest=0.278096862821145,
chr5	149357876	149357986	SLC26A2	SLC26A200009	-0.384007651802907	2	0.112409675257018	2	0.278096862821145	2	0.278096862821145	NA	NA	SegRatio=0.11,AbsMeanSigma=0.2,pvalue=0.293298371138887,pvalueTTest=0.278096862821145,
chr5	149359772	149359888	SLC26A2	SLC26A200010	0.114903331041729	2	0.112409675257018	2	0.278096862821145	2	0.278096862821145	NA	NA	SegRatio=0.11,AbsMeanSigma=0.2,pvalue=0.293298371138887,pvalueTTest=0.278096862821145,
chr5	149359859	149359964	SLC26A2	SLC26A200011	0.144697477193385	2	0.112409675257018	2	0.278096862821145	2	0.278096862821145	NA	NA	SegRatio=0.11,AbsMeanSigma=0.2,pvalue=0.293298371138887,pvalueTTest=0.278096862821145,
chr5	149359929	149360042	SLC26A2	SLC26A200012	-0.171011243767779	2	0.112409675257018	2	0.278096862821145	2	0.278096862821145	NA	NA	SegRatio=0.11,AbsMeanSigma=0.2,pvalue=0.293298371138887,pvalueTTest=0.278096862821145,
chr5	149360000	149360104	SLC26A2	SLC26A200013	-0.204923020299466	2	0.112409675257018	2	0.278096862821145	2	0.278096862821145	NA	NA	SegRatio=0.11,AbsMeanSigma=0.2,pvalue=0.293298371138887,pvalueTTest=0.278096862821145,
chr5	149360060	149360169	SLC26A2	SLC26A200014	0.113141583206497	2	0.112409675257018	2	0.278096862821145	2	0.278096862821145	NA	NA	SegRatio=0.11,AbsMeanSigma=0.2,pvalue=0.293298371138887,pvalueTTest=0.278096862821145,
chr5	149360168	149360282	SLC26A2	SLC26A200015	-0.0482667157856755	2	0.112409675257018	2	0.278096862821145	2	0.278096862821145	NA	NA	SegRatio=0.11,AbsMeanSigma=0.2,pvalue=0.293298371138887,pvalueTTest=0.278096862821145,
chr5	149360279	149360390	SLC26A2	SLC26A200016	0.227746059989523	2	0.112409675257018	2	0.278096862821145	2	0.278096862821145	NA	NA	SegRatio=0.11,AbsMeanSigma=0.2,pvalue=0.293298371138887,pvalueTTest=0.278096862821145,
chr5	149360386	149360493	SLC26A2	SLC26A200017	0.112409675257018	2	0.112409675257018	2	0.278096862821145	2	0.278096862821145	NA	NA	SegRatio=0.11,AbsMeanSigma=0.2,pvalue=0.293298371138887,pvalueTTest=0.278096862821145,
chr5	149360482	149360594	SLC26A2	SLC26A200018	0.0508480205392688	2	0.112409675257018	2	0.278096862821145	2	0.278096862821145	NA	NA	SegRatio=0.11,AbsMeanSigma=0.2,pvalue=0.293298371138887,pvalueTTest=0.278096862821145,
chr5	149360591	149360703	SLC26A2	SLC26A200019	0.09419152981411	2	0.112409675257018	2	0.278096862821145	2	0.278096862821145	NA	NA	SegRatio=0.11,AbsMeanSigma=0.2,pvalue=0.293298371138887,pvalueTTest=0.278096862821145,
chr5	149360680	149360795	SLC26A2	SLC26A200020	0.0144137100420973	2	0.112409675257018	2	0.278096862821145	2	0.278096862821145	NA	NA	SegRatio=0.11,AbsMeanSigma=0.2,pvalue=0.293298371138887,pvalueTTest=0.278096862821145,
chr5	149360721	149360835	SLC26A2	SLC26A200021	0.0286985079372181	2	0.112409675257018	2	0.278096862821145	2	0.278096862821145	NA	NA	SegRatio=0.11,AbsMeanSigma=0.2,pvalue=0.293298371138887,pvalueTTest=0.278096862821145,
chr5	149360834	149360954	SLC26A2	SLC26A200022	-0.00638053915044603	2	0.112409675257018	2	0.278096862821145	2	0.278096862821145	NA	NA	SegRatio=0.11,AbsMeanSigma=0.2,pvalue=0.293298371138887,pvalueTTest=0.278096862821145,
chr5	149360885	149360993	SLC26A2	SLC26A200023	0.113984251594812	2	0.112409675257018	2	0.278096862821145	2	0.278096862821145	NA	NA	SegRatio=0.11,AbsMeanSigma=0.2,pvalue=0.293298371138887,pvalueTTest=0.278096862821145,
chr5	149360957	149361068	SLC26A2	SLC26A200024	0.119273122937281	2	0.112409675257018	2	0.278096862821145	2	0.278096862821145	NA	NA	SegRatio=0.11,AbsMeanSigma=0.2,pvalue=0.293298371138887,pvalueTTest=0.278096862821145,
chr5	149361049	149361162	SLC26A2	SLC26A200025	-0.238170104456152	2	0.112409675257018	2	0.278096862821145	2	0.278096862821145	NA	NA	SegRatio=0.11,AbsMeanSigma=0.2,pvalue=0.293298371138887,pvalueTTest=0.278096862821145,
chr5	149361160	149361275	SLC26A2	SLC26A200026	-0.0454068169256899	2	0.112409675257018	2	0.278096862821145	2	0.278096862821145	NA	NA	SegRatio=0.11,AbsMeanSigma=0.2,pvalue=0.293298371138887,pvalueTTest=0.278096862821145,
chr5	149361234	149361347	SLC26A2	SLC26A200027	0.655485559770713	2	0.112409675257018	2	0.278096862821145	2	0.278096862821145	NA	NA	SegRatio=0.11,AbsMeanSigma=0.2,pvalue=0.293298371138887,pvalueTTest=0.278096862821145,
chr5	149361348	149361451	SLC26A2	SLC26A200028	NA	2	0.112409675257018	2	0.278096862821145	2	0.278096862821145	NA	NA	SegRatio=0.11,AbsMeanSigma=0.2,pvalue=0.293298371138887,pvalueTTest=0.278096862821145,
chr6	43550021	43550136	POLH	POLH00001	-0.297658723764504	2	0.0352331902815502	2	0.759046608110445	2	0.759046608110445	NA	NA	SegRatio=0.04,AbsMeanSigma=0.06,pvalue=0.710017334161705,pvalueTTest=0.714807094312523,
chr6	43550106	43550225	POLH	POLH00002	-0.239255404482473	2	0.0352331902815502	2	0.759046608110445	2	0.759046608110445	NA	NA	SegRatio=0.04,AbsMeanSigma=0.06,pvalue=0.710017334161705,pvalueTTest=0.714807094312523,
chr6	43550643	43550780	POLH	POLH00003	0.158199106935957	2	0.0352331902815502	2	0.759046608110445	2	0.759046608110445	NA	NA	SegRatio=0.04,AbsMeanSigma=0.06,pvalue=0.710017334161705,pvalueTTest=0.714807094312523,
chr6	43550770	43550859	POLH	POLH00004	-0.0146070420625914	2	0.0352331902815502	2	0.759046608110445	2	0.759046608110445	NA	NA	SegRatio=0.04,AbsMeanSigma=0.06,pvalue=0.710017334161705,pvalueTTest=0.714807094312523,
chr6	43550846	43550961	POLH	POLH00005	-0.402424691987731	2	0.0352331902815502	2	0.759046608110445	2	0.759046608110445	NA	NA	SegRatio=0.04,AbsMeanSigma=0.06,pvalue=0.710017334161705,pvalueTTest=0.714807094312523,
chr6	43554962	43555070	POLH	POLH00006	-0.356814356337752	2	0.0352331902815502	2	0.759046608110445	2	0.759046608110445	NA	NA	SegRatio=0.04,AbsMeanSigma=0.06,pvalue=0.710017334161705,pvalueTTest=0.714807094312523,
chr6	43555045	43555157	POLH	POLH00007	-0.0909765955968732	2	0.0352331902815502	2	0.759046608110445	2	0.759046608110445	NA	NA	SegRatio=0.04,AbsMeanSigma=0.06,pvalue=0.710017334161705,pvalueTTest=0.714807094312523,
chr6	43555147	43555240	POLH	POLH00008	-0.0199549234555727	2	0.0352331902815502	2	0.759046608110445	2	0.759046608110445	NA	NA	SegRatio=0.04,AbsMeanSigma=0.06,pvalue=0.710017334161705,pvalueTTest=0.714807094312523,
chr6	43555222	43555337	POLH	POLH00009	-0.0987677270681962	2	0.0352331902815502	2	0.759046608110445	2	0.759046608110445	NA	NA	SegRatio=0.04,AbsMeanSigma=0.06,pvalue=0.710017334161705,pvalueTTest=0.714807094312523,
chr6	43565380	43565483	POLH	POLH00010	0.138148397061313	2	0.0352331902815502	2	0.759046608110445	2	0.759046608110445	NA	NA	SegRatio=0.04,AbsMeanSigma=0.06,pvalue=0.710017334161705,pvalueTTest=0.714807094312523,
chr6	43565474	43565590	POLH	POLH00011	-0.00225805697142735	2	0.0352331902815502	2	0.759046608110445	2	0.759046608110445	NA	NA	SegRatio=0.04,AbsMeanSigma=0.06,pvalue=0.710017334161705,pvalueTTest=0.714807094312523,
chr6	43565557	43565663	POLH	POLH00012	0.0352331902815502	2	0.0352331902815502	2	0.759046608110445	2	0.759046608110445	NA	NA	SegRatio=0.04,AbsMeanSigma=0.06,pvalue=0.710017334161705,pvalueTTest=0.714807094312523,
chr6	43568702	43568816	POLH	POLH00013	0.0484096638649206	2	0.0352331902815502	2	0.759046608110445	2	0.759046608110445	NA	NA	SegRatio=0.04,AbsMeanSigma=0.06,pvalue=0.710017334161705,pvalueTTest=0.714807094312523,
chr6	43568763	43568877	POLH	POLH00014	-0.217023378946398	2	0.0352331902815502	2	0.759046608110445	2	0.759046608110445	NA	NA	SegRatio=0.04,AbsMeanSigma=0.06,pvalue=0.710017334161705,pvalueTTest=0.714807094312523,
chr6	43571574	43571679	POLH	POLH00015	0.0185045431454785	2	0.0352331902815502	2	0.759046608110445	2	0.759046608110445	NA	NA	SegRatio=0.04,AbsMeanSigma=0.06,pvalue=0.710017334161705,pvalueTTest=0.714807094312523,
chr6	43571673	43571777	POLH	POLH00016	0.116116060830254	2	0.0352331902815502	2	0.759046608110445	2	0.759046608110445	NA	NA	SegRatio=0.04,AbsMeanSigma=0.06,pvalue=0.710017334161705,pvalueTTest=0.714807094312523,
chr6	43572331	43572426	POLH	POLH00017	0.0886350410740377	2	0.0352331902815502	2	0.759046608110445	2	0.759046608110445	NA	NA	SegRatio=0.04,AbsMeanSigma=0.06,pvalue=0.710017334161705,pvalueTTest=0.714807094312523,
chr6	43572425	43572538	POLH	POLH00018	-0.0855469860766166	2	0.0352331902815502	2	0.759046608110445	2	0.759046608110445	NA	NA	SegRatio=0.04,AbsMeanSigma=0.06,pvalue=0.710017334161705,pvalueTTest=0.714807094312523,
chr6	43572950	43573042	POLH	POLH00019	0.05570999913263	2	0.0352331902815502	2	0.759046608110445	2	0.759046608110445	NA	NA	SegRatio=0.04,AbsMeanSigma=0.06,pvalue=0.710017334161705,pvalueTTest=0.714807094312523,
chr6	43573008	43573118	POLH	POLH00020	-0.0170055167980772	2	0.0352331902815502	2	0.759046608110445	2	0.759046608110445	NA	NA	SegRatio=0.04,AbsMeanSigma=0.06,pvalue=0.710017334161705,pvalueTTest=0.714807094312523,
chr6	43578258	43578374	POLH	POLH00021	-0.252082096545035	2	0.0352331902815502	2	0.759046608110445	2	0.759046608110445	NA	NA	SegRatio=0.04,AbsMeanSigma=0.06,pvalue=0.710017334161705,pvalueTTest=0.714807094312523,
chr6	43578346	43578458	POLH	POLH00022	0.0714288420917238	2	0.0352331902815502	2	0.759046608110445	2	0.759046608110445	NA	NA	SegRatio=0.04,AbsMeanSigma=0.06,pvalue=0.710017334161705,pvalueTTest=0.714807094312523,
chr6	43578455	43578565	POLH	POLH00023	-0.242580570141913	2	0.0352331902815502	2	0.759046608110445	2	0.759046608110445	NA	NA	SegRatio=0.04,AbsMeanSigma=0.06,pvalue=0.710017334161705,pvalueTTest=0.714807094312523,
chr6	43581344	43581457	POLH	POLH00024	0.162449525195399	2	0.0352331902815502	2	0.759046608110445	2	0.759046608110445	NA	NA	SegRatio=0.04,AbsMeanSigma=0.06,pvalue=0.710017334161705,pvalueTTest=0.714807094312523,
chr6	43581415	43581533	POLH	POLH00025	0.425758650436012	2	0.0352331902815502	2	0.759046608110445	2	0.759046608110445	NA	NA	SegRatio=0.04,AbsMeanSigma=0.06,pvalue=0.710017334161705,pvalueTTest=0.714807094312523,
chr6	43581474	43581568	POLH	POLH00026	-0.0880971865841684	2	0.0352331902815502	2	0.759046608110445	2	0.759046608110445	NA	NA	SegRatio=0.04,AbsMeanSigma=0.06,pvalue=0.710017334161705,pvalueTTest=0.714807094312523,
chr6	43581530	43581650	POLH	POLH00027	0.0215446743121019	2	0.0352331902815502	2	0.759046608110445	2	0.759046608110445	NA	NA	SegRatio=0.04,AbsMeanSigma=0.06,pvalue=0.710017334161705,pvalueTTest=0.714807094312523,
chr6	43581603	43581719	POLH	POLH00028	0.118397178991692	2	0.0352331902815502	2	0.759046608110445	2	0.759046608110445	NA	NA	SegRatio=0.04,AbsMeanSigma=0.06,pvalue=0.710017334161705,pvalueTTest=0.714807094312523,
chr6	43581719	43581834	POLH	POLH00029	0.277743668543884	2	0.0352331902815502	2	0.759046608110445	2	0.759046608110445	NA	NA	SegRatio=0.04,AbsMeanSigma=0.06,pvalue=0.710017334161705,pvalueTTest=0.714807094312523,
chr6	43581828	43581921	POLH	POLH00030	0.197741882601633	2	0.0352331902815502	2	0.759046608110445	2	0.759046608110445	NA	NA	SegRatio=0.04,AbsMeanSigma=0.06,pvalue=0.710017334161705,pvalueTTest=0.714807094312523,
chr6	43581915	43582026	POLH	POLH00031	-0.103017929102987	2	0.0352331902815502	2	0.759046608110445	2	0.759046608110445	NA	NA	SegRatio=0.04,AbsMeanSigma=0.06,pvalue=0.710017334161705,pvalueTTest=0.714807094312523,
chr6	43582007	43582120	POLH	POLH00032	0.0421371261594921	2	0.0352331902815502	2	0.759046608110445	2	0.759046608110445	NA	NA	SegRatio=0.04,AbsMeanSigma=0.06,pvalue=0.710017334161705,pvalueTTest=0.714807094312523,
chr6	43582103	43582214	POLH	POLH00033	-0.124576132097908	2	0.0352331902815502	2	0.759046608110445	2	0.759046608110445	NA	NA	SegRatio=0.04,AbsMeanSigma=0.06,pvalue=0.710017334161705,pvalueTTest=0.714807094312523,
chr6	43582183	43582286	POLH	POLH00034	NA	2	0.0352331902815502	2	0.759046608110445	2	0.759046608110445	NA	NA	SegRatio=0.04,AbsMeanSigma=0.06,pvalue=0.710017334161705,pvalueTTest=0.714807094312523,
chr6	43582263	43582377	POLH	POLH00035	NA	2	0.0352331902815502	2	0.759046608110445	2	0.759046608110445	NA	NA	SegRatio=0.04,AbsMeanSigma=0.06,pvalue=0.710017334161705,pvalueTTest=0.714807094312523,
chr7	39046422	39046535	POU6F2	POU6F200001	-0.357985105047525	2	0.0445352198323146	2	0.202212338032253	2	0.202212338032253	NA	NA	SegRatio=0.04,AbsMeanSigma=0.25,pvalue=0.140072187448007,pvalueTTest=0.202212338032253,
chr7	39125454	39125548	POU6F2	POU6F200002	-0.16693413647939	2	0.0445352198323146	2	0.202212338032253	2	0.202212338032253	NA	NA	SegRatio=0.04,AbsMeanSigma=0.25,pvalue=0.140072187448007,pvalueTTest=0.202212338032253,
chr7	39125528	39125622	POU6F2	POU6F200003	0.241824236587949	2	0.0445352198323146	2	0.202212338032253	2	0.202212338032253	NA	NA	SegRatio=0.04,AbsMeanSigma=0.25,pvalue=0.140072187448007,pvalueTTest=0.202212338032253,
chr7	39125603	39125714	POU6F2	POU6F200004	0.0616617833025879	2	0.0445352198323146	2	0.202212338032253	2	0.202212338032253	NA	NA	SegRatio=0.04,AbsMeanSigma=0.25,pvalue=0.140072187448007,pvalueTTest=0.202212338032253,
chr7	39243813	39243923	POU6F2	POU6F200005	0.00458359177297609	2	0.0445352198323146	2	0.202212338032253	2	0.202212338032253	NA	NA	SegRatio=0.04,AbsMeanSigma=0.25,pvalue=0.140072187448007,pvalueTTest=0.202212338032253,
chr7	39243854	39243962	POU6F2	POU6F200006	-0.0420506293171246	2	0.0445352198323146	2	0.202212338032253	2	0.202212338032253	NA	NA	SegRatio=0.04,AbsMeanSigma=0.25,pvalue=0.140072187448007,pvalueTTest=0.202212338032253,
chr7	39246962	39247071	POU6F2	POU6F200007	0.0307204946539124	2	0.0445352198323146	2	0.202212338032253	2	0.202212338032253	NA	NA	SegRatio=0.04,AbsMeanSigma=0.25,pvalue=0.140072187448007,pvalueTTest=0.202212338032253,
chr7	39247021	39247141	POU6F2	POU6F200008	0.517771381455249	2	0.0445352198323146	2	0.202212338032253	2	0.202212338032253	NA	NA	SegRatio=0.04,AbsMeanSigma=0.25,pvalue=0.140072187448007,pvalueTTest=0.202212338032253,
chr7	39247129	39247218	POU6F2	POU6F200009	-0.290579199083489	2	0.0445352198323146	2	0.202212338032253	2	0.202212338032253	NA	NA	SegRatio=0.04,AbsMeanSigma=0.25,pvalue=0.140072187448007,pvalueTTest=0.202212338032253,
chr7	39247217	39247333	POU6F2	POU6F200010	-0.312926501076263	2	0.0445352198323146	2	0.202212338032253	2	0.202212338032253	NA	NA	SegRatio=0.04,AbsMeanSigma=0.25,pvalue=0.140072187448007,pvalueTTest=0.202212338032253,
chr7	39379202	39379324	POU6F2	POU6F200011	0.28226634104471	2	0.0445352198323146	2	0.202212338032253	2	0.202212338032253	NA	NA	SegRatio=0.04,AbsMeanSigma=0.25,pvalue=0.140072187448007,pvalueTTest=0.202212338032253,
chr7	39379448	39379560	POU6F2	POU6F200012	-0.0401414440291953	2	0.0445352198323146	2	0.202212338032253	2	0.202212338032253	NA	NA	SegRatio=0.04,AbsMeanSigma=0.25,pvalue=0.140072187448007,pvalueTTest=0.202212338032253,
chr7	39379515	39379600	POU6F2	POU6F200013	0.120553386579636	2	0.0445352198323146	2	0.202212338032253	2	0.202212338032253	NA	NA	SegRatio=0.04,AbsMeanSigma=0.25,pvalue=0.140072187448007,pvalueTTest=0.202212338032253,
chr7	39379563	39379649	POU6F2	POU6F200014	0.0641676950479641	2	0.0445352198323146	2	0.202212338032253	2	0.202212338032253	NA	NA	SegRatio=0.04,AbsMeanSigma=0.25,pvalue=0.140072187448007,pvalueTTest=0.202212338032253,
chr7	39446136	39446255	POU6F2	POU6F200015	0.0782918549804387	2	0.0445352198323146	2	0.202212338032253	2	0.202212338032253	NA	NA	SegRatio=0.04,AbsMeanSigma=0.25,pvalue=0.140072187448007,pvalueTTest=0.202212338032253,
chr7	39446213	39446330	POU6F2	POU6F200016	0.145145135558773	2	0.0445352198323146	2	0.202212338032253	2	0.202212338032253	NA	NA	SegRatio=0.04,AbsMeanSigma=0.25,pvalue=0.140072187448007,pvalueTTest=0.202212338032253,
chr7	39446300	39446415	POU6F2	POU6F200017	NA	2	0.0445352198323146	2	0.202212338032253	2	0.202212338032253	NA	NA	SegRatio=0.04,AbsMeanSigma=0.25,pvalue=0.140072187448007,pvalueTTest=0.202212338032253,
chr7	39472594	39472691	POU6F2	POU6F200018	0.279093565092731	2	0.0445352198323146	2	0.202212338032253	2	0.202212338032253	NA	NA	SegRatio=0.04,AbsMeanSigma=0.25,pvalue=0.140072187448007,pvalueTTest=0.202212338032253,
chr7	39472660	39472747	POU6F2	POU6F200019	0.0847310518530501	2	0.0445352198323146	2	0.202212338032253	2	0.202212338032253	NA	NA	SegRatio=0.04,AbsMeanSigma=0.25,pvalue=0.140072187448007,pvalueTTest=0.202212338032253,
chr7	39472706	39472802	POU6F2	POU6F200020	0.253726519014117	2	0.0445352198323146	2	0.202212338032253	2	0.202212338032253	NA	NA	SegRatio=0.04,AbsMeanSigma=0.25,pvalue=0.140072187448007,pvalueTTest=0.202212338032253,
chr7	39472761	39472884	POU6F2	POU6F200021	0.137752304315311	2	0.0445352198323146	2	0.202212338032253	2	0.202212338032253	NA	NA	SegRatio=0.04,AbsMeanSigma=0.25,pvalue=0.140072187448007,pvalueTTest=0.202212338032253,
chr7	39472828	39472944	POU6F2	POU6F200022	-0.0648013913225204	2	0.0445352198323146	2	0.202212338032253	2	0.202212338032253	NA	NA	SegRatio=0.04,AbsMeanSigma=0.25,pvalue=0.140072187448007,pvalueTTest=0.202212338032253,
chr7	39491063	39491178	POU6F2	POU6F200023	0.0143831557000132	2	0.0445352198323146	2	0.202212338032253	2	0.202212338032253	NA	NA	SegRatio=0.04,AbsMeanSigma=0.25,pvalue=0.140072187448007,pvalueTTest=0.202212338032253,
chr7	39491164	39491267	POU6F2	POU6F200024	0.105732349186716	2	0.0445352198323146	2	0.202212338032253	2	0.202212338032253	NA	NA	SegRatio=0.04,AbsMeanSigma=0.25,pvalue=0.140072187448007,pvalueTTest=0.202212338032253,
chr7	39491225	39491342	POU6F2	POU6F200025	NA	2	0.0445352198323146	2	0.202212338032253	2	0.202212338032253	NA	NA	SegRatio=0.04,AbsMeanSigma=0.25,pvalue=0.140072187448007,pvalueTTest=0.202212338032253,
chr7	39500081	39500194	POU6F2	POU6F200026	-0.169924289614017	2	0.0445352198323146	2	0.202212338032253	2	0.202212338032253	NA	NA	SegRatio=0.04,AbsMeanSigma=0.25,pvalue=0.140072187448007,pvalueTTest=0.202212338032253,
chr7	39500152	39500266	POU6F2	POU6F200027	-0.0774823891064938	2	0.0445352198323146	2	0.202212338032253	2	0.202212338032253	NA	NA	SegRatio=0.04,AbsMeanSigma=0.25,pvalue=0.140072187448007,pvalueTTest=0.202212338032253,
chr7	39500255	39500378	POU6F2	POU6F200028	0.369993630878425	2	0.0445352198323146	2	0.202212338032253	2	0.202212338032253	NA	NA	SegRatio=0.04,AbsMeanSigma=0.25,pvalue=0.140072187448007,pvalueTTest=0.202212338032253,
chr7	39503760	39503874	POU6F2	POU6F200029	0.0445352198323146	2	0.0445352198323146	2	0.202212338032253	2	0.202212338032253	NA	NA	SegRatio=0.04,AbsMeanSigma=0.25,pvalue=0.140072187448007,pvalueTTest=0.202212338032253,
chr7	39503865	39503982	POU6F2	POU6F200030	0.0152515291350965	2	0.0445352198323146	2	0.202212338032253	2	0.202212338032253	NA	NA	SegRatio=0.04,AbsMeanSigma=0.25,pvalue=0.140072187448007,pvalueTTest=0.202212338032253,
chr7	39503935	39504073	POU6F2	POU6F200031	0.123004250236367	2	0.0445352198323146	2	0.202212338032253	2	0.202212338032253	NA	NA	SegRatio=0.04,AbsMeanSigma=0.25,pvalue=0.140072187448007,pvalueTTest=0.202212338032253,
chr7	39504024	39504137	POU6F2	POU6F200032	0.0139544245620708	2	0.0445352198323146	2	0.202212338032253	2	0.202212338032253	NA	NA	SegRatio=0.04,AbsMeanSigma=0.25,pvalue=0.140072187448007,pvalueTTest=0.202212338032253,
chr7	39504138	39504252	POU6F2	POU6F200033	0.00671064627900463	2	0.0445352198323146	2	0.202212338032253	2	0.202212338032253	NA	NA	SegRatio=0.04,AbsMeanSigma=0.25,pvalue=0.140072187448007,pvalueTTest=0.202212338032253,
chr7	39504211	39504325	POU6F2	POU6F200034	0.025503766226214	2	0.0445352198323146	2	0.202212338032253	2	0.202212338032253	NA	NA	SegRatio=0.04,AbsMeanSigma=0.25,pvalue=0.140072187448007,pvalueTTest=0.202212338032253,
chr8	92972414	92972485	RUNX1T1	RUNX1T100001	0.22264208311225	2	-0.00315334495676959	2	0.395011772617509	2	0.395011772617509	NA	NA	SegRatio=0,AbsMeanSigma=0.44,pvalue=1.89067890893944e-05,pvalueTTest=0.0608363091438043,
chr8	92972455	92972575	RUNX1T1	RUNX1T100002	-0.0597590821993297	2	-0.00315334495676959	2	0.395011772617509	2	0.395011772617509	NA	NA	SegRatio=0,AbsMeanSigma=0.44,pvalue=1.89067890893944e-05,pvalueTTest=0.0608363091438043,
chr8	92972637	92972744	RUNX1T1	RUNX1T100003	-0.0896501062966654	2	-0.00315334495676959	2	0.395011772617509	2	0.395011772617509	NA	NA	SegRatio=0,AbsMeanSigma=0.44,pvalue=1.89067890893944e-05,pvalueTTest=0.0608363091438043,
chr8	92972726	92972840	RUNX1T1	RUNX1T100004	-0.321869183234222	2	-0.00315334495676959	2	0.395011772617509	2	0.395011772617509	NA	NA	SegRatio=0,AbsMeanSigma=0.44,pvalue=1.89067890893944e-05,pvalueTTest=0.0608363091438043,
chr8	92982831	92982907	RUNX1T1	RUNX1T100005	0.0288777950747236	2	-0.00315334495676959	2	0.395011772617509	2	0.395011772617509	NA	NA	SegRatio=0,AbsMeanSigma=0.44,pvalue=1.89067890893944e-05,pvalueTTest=0.0608363091438043,
chr8	92982872	92982981	RUNX1T1	RUNX1T100006	0.133696022308601	2	-0.00315334495676959	2	0.395011772617509	2	0.395011772617509	NA	NA	SegRatio=0,AbsMeanSigma=0.44,pvalue=1.89067890893944e-05,pvalueTTest=0.0608363091438043,
chr8	92982908	92983026	RUNX1T1	RUNX1T100007	-0.0760057838675254	2	-0.00315334495676959	2	0.395011772617509	2	0.395011772617509	NA	NA	SegRatio=0,AbsMeanSigma=0.44,pvalue=1.89067890893944e-05,pvalueTTest=0.0608363091438043,
chr8	92982999	92983116	RUNX1T1	RUNX1T100008	0.104770069356816	2	-0.00315334495676959	2	0.395011772617509	2	0.395011772617509	NA	NA	SegRatio=0,AbsMeanSigma=0.44,pvalue=1.89067890893944e-05,pvalueTTest=0.0608363091438043,
chr8	92988086	92988202	RUNX1T1	RUNX1T100009	-0.087872243640412	2	-0.00315334495676959	2	0.395011772617509	2	0.395011772617509	NA	NA	SegRatio=0,AbsMeanSigma=0.44,pvalue=1.89067890893944e-05,pvalueTTest=0.0608363091438043,
chr8	92988146	92988260	RUNX1T1	RUNX1T100010	0.0492398667713366	2	-0.00315334495676959	2	0.395011772617509	2	0.395011772617509	NA	NA	SegRatio=0,AbsMeanSigma=0.44,pvalue=1.89067890893944e-05,pvalueTTest=0.0608363091438043,
chr8	92998308	92998423	RUNX1T1	RUNX1T100011	-0.076069654380457	2	-0.00315334495676959	2	0.395011772617509	2	0.395011772617509	NA	NA	SegRatio=0,AbsMeanSigma=0.44,pvalue=1.89067890893944e-05,pvalueTTest=0.0608363091438043,
chr8	92998364	92998479	RUNX1T1	RUNX1T100012	0.144628180705111	2	-0.00315334495676959	2	0.395011772617509	2	0.395011772617509	NA	NA	SegRatio=0,AbsMeanSigma=0.44,pvalue=1.89067890893944e-05,pvalueTTest=0.0608363091438043,
chr8	92998479	92998593	RUNX1T1	RUNX1T100013	-0.262450757860656	2	-0.00315334495676959	2	0.395011772617509	2	0.395011772617509	NA	NA	SegRatio=0,AbsMeanSigma=0.44,pvalue=1.89067890893944e-05,pvalueTTest=0.0608363091438043,
chr8	92999065	92999175	RUNX1T1	RUNX1T100014	0.180467384763715	2	-0.00315334495676959	2	0.395011772617509	2	0.395011772617509	NA	NA	SegRatio=0,AbsMeanSigma=0.44,pvalue=1.89067890893944e-05,pvalueTTest=0.0608363091438043,
chr8	92999159	92999276	RUNX1T1	RUNX1T100015	-0.04837616288831	2	-0.00315334495676959	2	0.395011772617509	2	0.395011772617509	NA	NA	SegRatio=0,AbsMeanSigma=0.44,pvalue=1.89067890893944e-05,pvalueTTest=0.0608363091438043,
chr8	93003841	93003956	RUNX1T1	RUNX1T100016	-0.0485784157195845	2	-0.00315334495676959	2	0.395011772617509	2	0.395011772617509	NA	NA	SegRatio=0,AbsMeanSigma=0.44,pvalue=1.89067890893944e-05,pvalueTTest=0.0608363091438043,
chr8	93003928	93004044	RUNX1T1	RUNX1T100017	0.0750361340040451	2	-0.00315334495676959	2	0.395011772617509	2	0.395011772617509	NA	NA	SegRatio=0,AbsMeanSigma=0.44,pvalue=1.89067890893944e-05,pvalueTTest=0.0608363091438043,
chr8	93004035	93004151	RUNX1T1	RUNX1T100018	-0.0295088970747032	2	-0.00315334495676959	2	0.395011772617509	2	0.395011772617509	NA	NA	SegRatio=0,AbsMeanSigma=0.44,pvalue=1.89067890893944e-05,pvalueTTest=0.0608363091438043,
chr8	93017306	93017427	RUNX1T1	RUNX1T100019	0.0681142394482549	2	-0.00315334495676959	2	0.395011772617509	2	0.395011772617509	NA	NA	SegRatio=0,AbsMeanSigma=0.44,pvalue=1.89067890893944e-05,pvalueTTest=0.0608363091438043,
chr8	93017412	93017527	RUNX1T1	RUNX1T100020	0.081854860157071	2	-0.00315334495676959	2	0.395011772617509	2	0.395011772617509	NA	NA	SegRatio=0,AbsMeanSigma=0.44,pvalue=1.89067890893944e-05,pvalueTTest=0.0608363091438043,
chr8	93017485	93017603	RUNX1T1	RUNX1T100021	0.0145929995626983	2	-0.00315334495676959	2	0.395011772617509	2	0.395011772617509	NA	NA	SegRatio=0,AbsMeanSigma=0.44,pvalue=1.89067890893944e-05,pvalueTTest=0.0608363091438043,
chr8	93023194	93023306	RUNX1T1	RUNX1T100022	0.0245771917953976	2	-0.00315334495676959	2	0.395011772617509	2	0.395011772617509	NA	NA	SegRatio=0,AbsMeanSigma=0.44,pvalue=1.89067890893944e-05,pvalueTTest=0.0608363091438043,
chr8	93023293	93023405	RUNX1T1	RUNX1T100023	NA	2	-0.00315334495676959	2	0.395011772617509	2	0.395011772617509	NA	NA	SegRatio=0,AbsMeanSigma=0.44,pvalue=1.89067890893944e-05,pvalueTTest=0.0608363091438043,
chr8	93026739	93026840	RUNX1T1	RUNX1T100024	0.0958725460502619	2	-0.00315334495676959	2	0.395011772617509	2	0.395011772617509	NA	NA	SegRatio=0,AbsMeanSigma=0.44,pvalue=1.89067890893944e-05,pvalueTTest=0.0608363091438043,
chr8	93026823	93026941	RUNX1T1	RUNX1T100025	0.0406691939076193	2	-0.00315334495676959	2	0.395011772617509	2	0.395011772617509	NA	NA	SegRatio=0,AbsMeanSigma=0.44,pvalue=1.89067890893944e-05,pvalueTTest=0.0608363091438043,
chr8	93026909	93027024	RUNX1T1	RUNX1T100026	0.808174915792785	2	-0.00315334495676959	2	0.395011772617509	2	0.395011772617509	NA	NA	SegRatio=0,AbsMeanSigma=0.44,pvalue=1.89067890893944e-05,pvalueTTest=0.0608363091438043,
chr8	93026953	93027065	RUNX1T1	RUNX1T100027	0.0758938592640033	2	-0.00315334495676959	2	0.395011772617509	2	0.395011772617509	NA	NA	SegRatio=0,AbsMeanSigma=0.44,pvalue=1.89067890893944e-05,pvalueTTest=0.0608363091438043,
chr8	93027063	93027177	RUNX1T1	RUNX1T100028	0.302177262892011	2	-0.00315334495676959	2	0.395011772617509	2	0.395011772617509	NA	NA	SegRatio=0,AbsMeanSigma=0.44,pvalue=1.89067890893944e-05,pvalueTTest=0.0608363091438043,
chr8	93029357	93029467	RUNX1T1	RUNX1T100029	-0.151267394513006	2	-0.00315334495676959	2	0.395011772617509	2	0.395011772617509	NA	NA	SegRatio=0,AbsMeanSigma=0.44,pvalue=1.89067890893944e-05,pvalueTTest=0.0608363091438043,
chr8	93029459	93029573	RUNX1T1	RUNX1T100030	0.0466415439168333	2	-0.00315334495676959	2	0.395011772617509	2	0.395011772617509	NA	NA	SegRatio=0,AbsMeanSigma=0.44,pvalue=1.89067890893944e-05,pvalueTTest=0.0608363091438043,
chr8	93029555	93029670	RUNX1T1	RUNX1T100031	-0.317770403428977	2	-0.00315334495676959	2	0.395011772617509	2	0.395011772617509	NA	NA	SegRatio=0,AbsMeanSigma=0.44,pvalue=1.89067890893944e-05,pvalueTTest=0.0608363091438043,
chr8	93074686	93074800	RUNX1T1	RUNX1T100032	-0.0818246605908767	2	-0.00315334495676959	2	0.395011772617509	2	0.395011772617509	NA	NA	SegRatio=0,AbsMeanSigma=0.44,pvalue=1.89067890893944e-05,pvalueTTest=0.0608363091438043,
chr8	93088084	93088216	RUNX1T1	RUNX1T100033	-2.14211322434148	2	-0.00315334495676959	2	0.395011772617509	2	0.395011772617509	q-value=2.01872167493902e-17, copies=0	NA	SegRatio=0,AbsMeanSigma=0.44,pvalue=1.89067890893944e-05,pvalueTTest=0.0608363091438043,
chr8	93088216	93088330	RUNX1T1	RUNX1T100034	-0.100337344702029	2	-0.00315334495676959	2	0.395011772617509	2	0.395011772617509	NA	NA	SegRatio=0,AbsMeanSigma=0.44,pvalue=1.89067890893944e-05,pvalueTTest=0.0608363091438043,
chr8	93107223	93107335	RUNX1T1	RUNX1T100035	-0.0587353884272297	2	-0.00315334495676959	2	0.395011772617509	2	0.395011772617509	NA	NA	SegRatio=0,AbsMeanSigma=0.44,pvalue=1.89067890893944e-05,pvalueTTest=0.0608363091438043,
chr8	93107281	93107397	RUNX1T1	RUNX1T100036	-0.0475025440895979	2	-0.00315334495676959	2	0.395011772617509	2	0.395011772617509	NA	NA	SegRatio=0,AbsMeanSigma=0.44,pvalue=1.89067890893944e-05,pvalueTTest=0.0608363091438043,
chr8	93107356	93107461	RUNX1T1	RUNX1T100037	0.03641736116922	2	-0.00315334495676959	2	0.395011772617509	2	0.395011772617509	NA	NA	SegRatio=0,AbsMeanSigma=0.44,pvalue=1.89067890893944e-05,pvalueTTest=0.0608363091438043,
chr8	93107580	93107692	RUNX1T1	RUNX1T100038	0.110304604578689	2	-0.00315334495676959	2	0.395011772617509	2	0.395011772617509	NA	NA	SegRatio=0,AbsMeanSigma=0.44,pvalue=1.89067890893944e-05,pvalueTTest=0.0608363091438043,
chr8	93107681	93107794	RUNX1T1	RUNX1T100039	-0.00315334495676959	2	-0.00315334495676959	2	0.395011772617509	2	0.395011772617509	NA	NA	SegRatio=0,AbsMeanSigma=0.44,pvalue=1.89067890893944e-05,pvalueTTest=0.0608363091438043,
chr8	93115014	93115138	RUNX1T1	RUNX1T100040	NA	2	-0.00315334495676959	2	0.395011772617509	2	0.395011772617509	NA	NA	SegRatio=0,AbsMeanSigma=0.44,pvalue=1.89067890893944e-05,pvalueTTest=0.0608363091438043,
chr8	113236979	113237097	CSMD3	CSMD300001	-0.163847859505	2	-0.00315334495676959	2	0.00127900116626867	2	0.00127900116626867	NA	NA	SegRatio=0,AbsMeanSigma=0.44,pvalue=1.89067890893944e-05,pvalueTTest=0.0608363091438043,
chr8	113237094	113237208	CSMD3	CSMD300002	0.298043371350179	2	-0.00315334495676959	2	0.00127900116626867	2	0.00127900116626867	NA	NA	SegRatio=0,AbsMeanSigma=0.44,pvalue=1.89067890893944e-05,pvalueTTest=0.0608363091438043,
chr8	113240929	113241039	CSMD3	CSMD300003	-1.77593022254215	2	-0.00315334495676959	2	0.00127900116626867	2	0.00127900116626867	q-value=6.65786442392119e-12, copies=0.5	NA	SegRatio=0,AbsMeanSigma=0.44,pvalue=1.89067890893944e-05,pvalueTTest=0.0608363091438043,
chr8	113241019	113241102	CSMD3	CSMD300004	-0.047134925510813	2	-0.00315334495676959	2	0.00127900116626867	2	0.00127900116626867	NA	NA	SegRatio=0,AbsMeanSigma=0.44,pvalue=1.89067890893944e-05,pvalueTTest=0.0608363091438043,
chr8	113241059	113241170	CSMD3	CSMD300005	NA	2	-0.00315334495676959	2	0.00127900116626867	2	0.00127900116626867	NA	NA	SegRatio=0,AbsMeanSigma=0.44,pvalue=1.89067890893944e-05,pvalueTTest=0.0608363091438043,
chr8	113243745	113243834	CSMD3	CSMD300006	-0.16407695764392	2	-0.00315334495676959	2	0.00127900116626867	2	0.00127900116626867	NA	NA	SegRatio=0,AbsMeanSigma=0.44,pvalue=1.89067890893944e-05,pvalueTTest=0.0608363091438043,
chr8	113243796	113243904	CSMD3	CSMD300007	-0.202540334438144	2	-0.00315334495676959	2	0.00127900116626867	2	0.00127900116626867	NA	NA	SegRatio=0,AbsMeanSigma=0.44,pvalue=1.89067890893944e-05,pvalueTTest=0.0608363091438043,
chr8	113246541	113246631	CSMD3	CSMD300008	0.262927803052122	2	-0.00315334495676959	2	0.00127900116626867	2	0.00127900116626867	NA	NA	SegRatio=0,AbsMeanSigma=0.44,pvalue=1.89067890893944e-05,pvalueTTest=0.0608363091438043,
chr8	113246607	113246704	CSMD3	CSMD300009	-0.232216180564983	2	-0.00315334495676959	2	0.00127900116626867	2	0.00127900116626867	NA	NA	SegRatio=0,AbsMeanSigma=0.44,pvalue=1.89067890893944e-05,pvalueTTest=0.0608363091438043,
chr8	113246705	113246821	CSMD3	CSMD300010	NA	2	-0.00315334495676959	2	0.00127900116626867	2	0.00127900116626867	NA	NA	SegRatio=0,AbsMeanSigma=0.44,pvalue=1.89067890893944e-05,pvalueTTest=0.0608363091438043,
chr8	113249335	113249445	CSMD3	CSMD300011	0.319548162455562	2	-0.00315334495676959	2	0.00127900116626867	2	0.00127900116626867	NA	NA	SegRatio=0,AbsMeanSigma=0.44,pvalue=1.89067890893944e-05,pvalueTTest=0.0608363091438043,
chr8	113249441	113249557	CSMD3	CSMD300012	-0.0358339979857535	2	-0.00315334495676959	2	0.00127900116626867	2	0.00127900116626867	NA	NA	SegRatio=0,AbsMeanSigma=0.44,pvalue=1.89067890893944e-05,pvalueTTest=0.0608363091438043,
chr8	113249481	113249594	CSMD3	CSMD300013	-0.265019622896499	2	-0.00315334495676959	2	0.00127900116626867	2	0.00127900116626867	NA	NA	SegRatio=0,AbsMeanSigma=0.44,pvalue=1.89067890893944e-05,pvalueTTest=0.0608363091438043,
chr8	113249572	113249680	CSMD3	CSMD300014	NA	2	-0.00315334495676959	2	0.00127900116626867	2	0.00127900116626867	NA	NA	SegRatio=0,AbsMeanSigma=0.44,pvalue=1.89067890893944e-05,pvalueTTest=0.0608363091438043,
chr8	113253903	113254008	CSMD3	CSMD300015	0.0883291486367511	2	-0.00315334495676959	2	0.00127900116626867	2	0.00127900116626867	NA	NA	SegRatio=0,AbsMeanSigma=0.44,pvalue=1.89067890893944e-05,pvalueTTest=0.0608363091438043,
chr8	113253996	113254109	CSMD3	CSMD300016	-0.00646321977717746	2	-0.00315334495676959	2	0.00127900116626867	2	0.00127900116626867	NA	NA	SegRatio=0,AbsMeanSigma=0.44,pvalue=1.89067890893944e-05,pvalueTTest=0.0608363091438043,
chr8	113256582	113256684	CSMD3	CSMD300017	0.0224303464629134	2	-0.00315334495676959	2	0.00127900116626867	2	0.00127900116626867	NA	NA	SegRatio=0,AbsMeanSigma=0.44,pvalue=1.89067890893944e-05,pvalueTTest=0.0608363091438043,
chr8	113256660	113256771	CSMD3	CSMD300018	-0.0116541129660541	2	-0.00315334495676959	2	0.00127900116626867	2	0.00127900116626867	NA	NA	SegRatio=0,AbsMeanSigma=0.44,pvalue=1.89067890893944e-05,pvalueTTest=0.0608363091438043,
chr8	113256766	113256877	CSMD3	CSMD300019	-0.603500473504554	2	-0.00315334495676959	2	0.00127900116626867	2	0.00127900116626867	q-value=0.00397396967888947, copies=1	NA	SegRatio=0,AbsMeanSigma=0.44,pvalue=1.89067890893944e-05,pvalueTTest=0.0608363091438043,
chr8	113259224	113259334	CSMD3	CSMD300020	0.0274458402132888	2	-0.00315334495676959	2	0.00127900116626867	2	0.00127900116626867	NA	NA	SegRatio=0,AbsMeanSigma=0.44,pvalue=1.89067890893944e-05,pvalueTTest=0.0608363091438043,
chr8	113259321	113259415	CSMD3	CSMD300021	0.251172706213864	2	-0.00315334495676959	2	0.00127900116626867	2	0.00127900116626867	NA	NA	SegRatio=0,AbsMeanSigma=0.44,pvalue=1.89067890893944e-05,pvalueTTest=0.0608363091438043,
chr8	113266439	113266538	CSMD3	CSMD300022	0.0536086508300075	2	-0.00315334495676959	2	0.00127900116626867	2	0.00127900116626867	NA	NA	SegRatio=0,AbsMeanSigma=0.44,pvalue=1.89067890893944e-05,pvalueTTest=0.0608363091438043,
chr8	113266539	113266643	CSMD3	CSMD300023	NA	2	-0.00315334495676959	2	0.00127900116626867	2	0.00127900116626867	NA	NA	SegRatio=0,AbsMeanSigma=0.44,pvalue=1.89067890893944e-05,pvalueTTest=0.0608363091438043,
chr8	113267450	113267563	CSMD3	CSMD300024	-0.137634383217388	2	-0.00315334495676959	2	0.00127900116626867	2	0.00127900116626867	NA	NA	SegRatio=0,AbsMeanSigma=0.44,pvalue=1.89067890893944e-05,pvalueTTest=0.0608363091438043,
chr8	113267557	113267666	CSMD3	CSMD300025	-0.341657342020906	2	-0.00315334495676959	2	0.00127900116626867	2	0.00127900116626867	NA	NA	SegRatio=0,AbsMeanSigma=0.44,pvalue=1.89067890893944e-05,pvalueTTest=0.0608363091438043,
chr8	113267650	113267724	CSMD3	CSMD300026	-0.418174292490876	2	-0.00315334495676959	2	0.00127900116626867	2	0.00127900116626867	NA	NA	SegRatio=0,AbsMeanSigma=0.44,pvalue=1.89067890893944e-05,pvalueTTest=0.0608363091438043,
chr8	113275815	113275928	CSMD3	CSMD300027	0.0530729684127247	2	-0.00315334495676959	2	0.00127900116626867	2	0.00127900116626867	NA	NA	SegRatio=0,AbsMeanSigma=0.44,pvalue=1.89067890893944e-05,pvalueTTest=0.0608363091438043,
chr8	113275918	113276031	CSMD3	CSMD300028	0.337667512894276	2	-0.00315334495676959	2	0.00127900116626867	2	0.00127900116626867	NA	NA	SegRatio=0,AbsMeanSigma=0.44,pvalue=1.89067890893944e-05,pvalueTTest=0.0608363091438043,
chr8	113275959	113276073	CSMD3	CSMD300029	-0.282510817651451	2	-0.00315334495676959	2	0.00127900116626867	2	0.00127900116626867	NA	NA	SegRatio=0,AbsMeanSigma=0.44,pvalue=1.89067890893944e-05,pvalueTTest=0.0608363091438043,
chr8	113277544	113277659	CSMD3	CSMD300030	NA	2	-0.00315334495676959	2	0.00127900116626867	2	0.00127900116626867	NA	NA	SegRatio=0,AbsMeanSigma=0.44,pvalue=1.89067890893944e-05,pvalueTTest=0.0608363091438043,
chr8	113277660	113277775	CSMD3	CSMD300031	0.111051174635201	2	-0.00315334495676959	2	0.00127900116626867	2	0.00127900116626867	NA	NA	SegRatio=0,AbsMeanSigma=0.44,pvalue=1.89067890893944e-05,pvalueTTest=0.0608363091438043,
chr8	113277722	113277838	CSMD3	CSMD300032	0.027017206280809	2	-0.00315334495676959	2	0.00127900116626867	2	0.00127900116626867	NA	NA	SegRatio=0,AbsMeanSigma=0.44,pvalue=1.89067890893944e-05,pvalueTTest=0.0608363091438043,
chr8	113293312	113293429	CSMD3	CSMD300033	NA	2	-0.00315334495676959	2	0.00127900116626867	2	0.00127900116626867	NA	NA	SegRatio=0,AbsMeanSigma=0.44,pvalue=1.89067890893944e-05,pvalueTTest=0.0608363091438043,
chr8	113293427	113293534	CSMD3	CSMD300034	0.0401808828254892	2	-0.00315334495676959	2	0.00127900116626867	2	0.00127900116626867	NA	NA	SegRatio=0,AbsMeanSigma=0.44,pvalue=1.89067890893944e-05,pvalueTTest=0.0608363091438043,
chr8	113293500	113293615	CSMD3	CSMD300035	0.099987094730802	2	-0.00315334495676959	2	0.00127900116626867	2	0.00127900116626867	NA	NA	SegRatio=0,AbsMeanSigma=0.44,pvalue=1.89067890893944e-05,pvalueTTest=0.0608363091438043,
chr8	113299259	113299366	CSMD3	CSMD300036	0.141175606069673	2	-0.00315334495676959	2	0.00127900116626867	2	0.00127900116626867	NA	NA	SegRatio=0,AbsMeanSigma=0.44,pvalue=1.89067890893944e-05,pvalueTTest=0.0608363091438043,
chr8	113299366	113299481	CSMD3	CSMD300037	-0.194744968657638	2	-0.00315334495676959	2	0.00127900116626867	2	0.00127900116626867	NA	NA	SegRatio=0,AbsMeanSigma=0.44,pvalue=1.89067890893944e-05,pvalueTTest=0.0608363091438043,
chr8	113299472	113299583	CSMD3	CSMD300038	-0.00520291757080402	2	-0.00315334495676959	2	0.00127900116626867	2	0.00127900116626867	NA	NA	SegRatio=0,AbsMeanSigma=0.44,pvalue=1.89067890893944e-05,pvalueTTest=0.0608363091438043,
chr8	113301534	113301649	CSMD3	CSMD300039	-0.0517080489136057	2	-0.00315334495676959	2	0.00127900116626867	2	0.00127900116626867	NA	NA	SegRatio=0,AbsMeanSigma=0.44,pvalue=1.89067890893944e-05,pvalueTTest=0.0608363091438043,
chr8	113301644	113301752	CSMD3	CSMD300040	0.0345853436078704	2	-0.00315334495676959	2	0.00127900116626867	2	0.00127900116626867	NA	NA	SegRatio=0,AbsMeanSigma=0.44,pvalue=1.89067890893944e-05,pvalueTTest=0.0608363091438043,
chr8	113301698	113301812	CSMD3	CSMD300041	-0.01659600332863	2	-0.00315334495676959	2	0.00127900116626867	2	0.00127900116626867	NA	NA	SegRatio=0,AbsMeanSigma=0.44,pvalue=1.89067890893944e-05,pvalueTTest=0.0608363091438043,
chr8	113303714	113303831	CSMD3	CSMD300042	0.162527240651432	2	-0.00315334495676959	2	0.00127900116626867	2	0.00127900116626867	NA	NA	SegRatio=0,AbsMeanSigma=0.44,pvalue=1.89067890893944e-05,pvalueTTest=0.0608363091438043,
chr8	113303830	113303920	CSMD3	CSMD300043	-0.0872675932426273	2	-0.00315334495676959	2	0.00127900116626867	2	0.00127900116626867	NA	NA	SegRatio=0,AbsMeanSigma=0.44,pvalue=1.89067890893944e-05,pvalueTTest=0.0608363091438043,
chr8	113303921	113304032	CSMD3	CSMD300044	NA	2	-0.00315334495676959	2	0.00127900116626867	2	0.00127900116626867	NA	NA	SegRatio=0,AbsMeanSigma=0.44,pvalue=1.89067890893944e-05,pvalueTTest=0.0608363091438043,
chr8	113304745	113304858	CSMD3	CSMD300045	-0.159774112050282	2	-0.00315334495676959	2	0.00127900116626867	2	0.00127900116626867	NA	NA	SegRatio=0,AbsMeanSigma=0.44,pvalue=1.89067890893944e-05,pvalueTTest=0.0608363091438043,
chr8	113304842	113304938	CSMD3	CSMD300046	0.0258852081076785	2	-0.00315334495676959	2	0.00127900116626867	2	0.00127900116626867	NA	NA	SegRatio=0,AbsMeanSigma=0.44,pvalue=1.89067890893944e-05,pvalueTTest=0.0608363091438043,
chr8	113304935	113305062	CSMD3	CSMD300047	-0.766242696725166	2	-0.00315334495676959	2	0.00127900116626867	2	0.00127900116626867	q-value=0.00254600142657166, copies=1	NA	SegRatio=0,AbsMeanSigma=0.44,pvalue=1.89067890893944e-05,pvalueTTest=0.0608363091438043,
chr8	113308031	113308138	CSMD3	CSMD300048	0.0122837736152736	2	-0.00315334495676959	2	0.00127900116626867	2	0.00127900116626867	NA	NA	SegRatio=0,AbsMeanSigma=0.44,pvalue=1.89067890893944e-05,pvalueTTest=0.0608363091438043,
chr8	113308112	113308226	CSMD3	CSMD300049	-0.0884523066849261	2	-0.00315334495676959	2	0.00127900116626867	2	0.00127900116626867	NA	NA	SegRatio=0,AbsMeanSigma=0.44,pvalue=1.89067890893944e-05,pvalueTTest=0.0608363091438043,
chr8	113308212	113308300	CSMD3	CSMD300050	NA	2	-0.00315334495676959	2	0.00127900116626867	2	0.00127900116626867	NA	NA	SegRatio=0,AbsMeanSigma=0.44,pvalue=1.89067890893944e-05,pvalueTTest=0.0608363091438043,
chr8	113313978	113314094	CSMD3	CSMD300051	0.159004586157679	2	-0.00315334495676959	2	0.00127900116626867	2	0.00127900116626867	NA	NA	SegRatio=0,AbsMeanSigma=0.44,pvalue=1.89067890893944e-05,pvalueTTest=0.0608363091438043,
chr8	113314052	113314167	CSMD3	CSMD300052	-0.0883931202801843	2	-0.00315334495676959	2	0.00127900116626867	2	0.00127900116626867	NA	NA	SegRatio=0,AbsMeanSigma=0.44,pvalue=1.89067890893944e-05,pvalueTTest=0.0608363091438043,
chr8	113314160	113314272	CSMD3	CSMD300053	-3.77146311124423	2	-0.0106924914782005	2	0.00127900116626867	2	0.00127900116626867	q-value=6.61339347920074e-32, copies=0	NA	SegRatio=-0.01,AbsMeanSigma=1.25,pvalue=3.94057303385775e-10,pvalueTTest=0.147562355651477,
chr8	113316911	113317020	CSMD3	CSMD300054	-0.0365184510297014	2	-0.0106924914782005	2	0.00127900116626867	2	0.00127900116626867	NA	NA	SegRatio=-0.01,AbsMeanSigma=1.25,pvalue=3.94057303385775e-10,pvalueTTest=0.147562355651477,
chr8	113317008	113317123	CSMD3	CSMD300055	0.0784489498428607	2	-0.0106924914782005	2	0.00127900116626867	2	0.00127900116626867	NA	NA	SegRatio=-0.01,AbsMeanSigma=1.25,pvalue=3.94057303385775e-10,pvalueTTest=0.147562355651477,
chr8	113317120	113317235	CSMD3	CSMD300056	0.246859608851764	2	-0.0106924914782005	2	0.00127900116626867	2	0.00127900116626867	NA	NA	SegRatio=-0.01,AbsMeanSigma=1.25,pvalue=3.94057303385775e-10,pvalueTTest=0.147562355651477,
chr8	113318151	113318267	CSMD3	CSMD300057	0.209538350326244	2	-0.0106924914782005	2	0.00127900116626867	2	0.00127900116626867	NA	NA	SegRatio=-0.01,AbsMeanSigma=1.25,pvalue=3.94057303385775e-10,pvalueTTest=0.147562355651477,
chr8	113318239	113318349	CSMD3	CSMD300058	-0.118906790631041	2	-0.0106924914782005	2	0.00127900116626867	2	0.00127900116626867	NA	NA	SegRatio=-0.01,AbsMeanSigma=1.25,pvalue=3.94057303385775e-10,pvalueTTest=0.147562355651477,
chr8	113318274	113318384	CSMD3	CSMD300059	0.126430680004981	2	-0.0106924914782005	2	0.00127900116626867	2	0.00127900116626867	NA	NA	SegRatio=-0.01,AbsMeanSigma=1.25,pvalue=3.94057303385775e-10,pvalueTTest=0.147562355651477,
chr8	113318367	113318482	CSMD3	CSMD300060	0.156864582463402	2	-0.0106924914782005	2	0.00127900116626867	2	0.00127900116626867	NA	NA	SegRatio=-0.01,AbsMeanSigma=1.25,pvalue=3.94057303385775e-10,pvalueTTest=0.147562355651477,
chr8	113323167	113323284	CSMD3	CSMD300061	-0.0106924914782005	2	-0.0106924914782005	2	0.00127900116626867	2	0.00127900116626867	NA	NA	SegRatio=-0.01,AbsMeanSigma=1.25,pvalue=3.94057303385775e-10,pvalueTTest=0.147562355651477,
chr8	113323260	113323369	CSMD3	CSMD300062	-0.283324398799788	2	-0.0106924914782005	2	0.00127900116626867	2	0.00127900116626867	NA	NA	SegRatio=-0.01,AbsMeanSigma=1.25,pvalue=3.94057303385775e-10,pvalueTTest=0.147562355651477,
chr8	113323368	113323479	CSMD3	CSMD300063	-0.00324501384855213	2	-0.0106924914782005	2	0.00127900116626867	2	0.00127900116626867	NA	NA	SegRatio=-0.01,AbsMeanSigma=1.25,pvalue=3.94057303385775e-10,pvalueTTest=0.147562355651477,
chr8	113326110	113326206	CSMD3	CSMD300064	-0.398335642327306	2	-0.0106924914782005	2	0.00127900116626867	2	0.00127900116626867	NA	NA	SegRatio=-0.01,AbsMeanSigma=1.25,pvalue=3.94057303385775e-10,pvalueTTest=0.147562355651477,
chr8	113326180	113326279	CSMD3	CSMD300065	NA	2	-0.0106924914782005	2	0.00127900116626867	2	0.00127900116626867	NA	NA	SegRatio=-0.01,AbsMeanSigma=1.25,pvalue=3.94057303385775e-10,pvalueTTest=0.147562355651477,
chr8	113326270	113326383	CSMD3	CSMD300066	NA	2	-0.0106924914782005	2	0.00127900116626867	2	0.00127900116626867	NA	NA	SegRatio=-0.01,AbsMeanSigma=1.25,pvalue=3.94057303385775e-10,pvalueTTest=0.147562355651477,
chr8	113326575	113326672	CSMD3	CSMD300067	NA	2	-0.0106924914782005	2	0.00127900116626867	2	0.00127900116626867	NA	NA	SegRatio=-0.01,AbsMeanSigma=1.25,pvalue=3.94057303385775e-10,pvalueTTest=0.147562355651477,
chr8	113326671	113326788	CSMD3	CSMD300068	0.294389546816202	2	-0.0106924914782005	2	0.00127900116626867	2	0.00127900116626867	NA	NA	SegRatio=-0.01,AbsMeanSigma=1.25,pvalue=3.94057303385775e-10,pvalueTTest=0.147562355651477,
chr8	113326776	113326884	CSMD3	CSMD300069	-0.372889221385684	2	-0.0106924914782005	2	0.00127900116626867	2	0.00127900116626867	NA	NA	SegRatio=-0.01,AbsMeanSigma=1.25,pvalue=3.94057303385775e-10,pvalueTTest=0.147562355651477,
chr8	113330970	113331087	CSMD3	CSMD300070	-1.11151552836304	2	-0.0106924914782005	2	0.00127900116626867	2	0.00127900116626867	NA	NA	SegRatio=-0.01,AbsMeanSigma=1.25,pvalue=3.94057303385775e-10,pvalueTTest=0.147562355651477,
chr8	113331083	113331198	CSMD3	CSMD300071	0.102463921285562	2	-0.0106924914782005	2	0.00127900116626867	2	0.00127900116626867	NA	NA	SegRatio=-0.01,AbsMeanSigma=1.25,pvalue=3.94057303385775e-10,pvalueTTest=0.147562355651477,
chr8	113332093	113332190	CSMD3	CSMD300072	-0.0508142048586408	2	-0.0106924914782005	2	0.00127900116626867	2	0.00127900116626867	NA	NA	SegRatio=-0.01,AbsMeanSigma=1.25,pvalue=3.94057303385775e-10,pvalueTTest=0.147562355651477,
chr8	113332148	113332226	CSMD3	CSMD300073	-0.254863567888375	2	-0.0106924914782005	2	0.00127900116626867	2	0.00127900116626867	NA	NA	SegRatio=-0.01,AbsMeanSigma=1.25,pvalue=3.94057303385775e-10,pvalueTTest=0.147562355651477,
chr8	113332170	113332247	CSMD3	CSMD300074	-0.0721472788396618	2	-0.0106924914782005	2	0.00127900116626867	2	0.00127900116626867	NA	NA	SegRatio=-0.01,AbsMeanSigma=1.25,pvalue=3.94057303385775e-10,pvalueTTest=0.147562355651477,
chr8	113347525	113347635	CSMD3	CSMD300075	0.132837905296393	2	-0.0106924914782005	2	0.00127900116626867	2	0.00127900116626867	NA	NA	SegRatio=-0.01,AbsMeanSigma=1.25,pvalue=3.94057303385775e-10,pvalueTTest=0.147562355651477,
chr8	113347597	113347714	CSMD3	CSMD300076	-0.0818907236856143	2	-0.0106924914782005	2	0.00127900116626867	2	0.00127900116626867	NA	NA	SegRatio=-0.01,AbsMeanSigma=1.25,pvalue=3.94057303385775e-10,pvalueTTest=0.147562355651477,
chr8	113347712	113347821	CSMD3	CSMD300077	-4.32773131847842	2	0.0295905496605804	2	0.00127900116626867	2	0.00127900116626867	q-value=1.88043175670831e-38, copies=0	NA	SegRatio=0.03,AbsMeanSigma=1.15,pvalue=3.55871710823671e-05,pvalueTTest=0.427831480791142,
chr8	113348809	113348919	CSMD3	CSMD300078	NA	2	0.0295905496605804	2	0.00127900116626867	2	0.00127900116626867	NA	NA	SegRatio=0.03,AbsMeanSigma=1.15,pvalue=3.55871710823671e-05,pvalueTTest=0.427831480791142,
chr8	113348917	113349029	CSMD3	CSMD300079	0.129984512393206	2	0.0295905496605804	2	0.00127900116626867	2	0.00127900116626867	NA	NA	SegRatio=0.03,AbsMeanSigma=1.15,pvalue=3.55871710823671e-05,pvalueTTest=0.427831480791142,
chr8	113349010	113349123	CSMD3	CSMD300080	-0.0988115575297906	2	0.0295905496605804	2	0.00127900116626867	2	0.00127900116626867	NA	NA	SegRatio=0.03,AbsMeanSigma=1.15,pvalue=3.55871710823671e-05,pvalueTTest=0.427831480791142,
chr8	113349750	113349856	CSMD3	CSMD300081	0.167010483197808	2	0.0295905496605804	2	0.00127900116626867	2	0.00127900116626867	NA	NA	SegRatio=0.03,AbsMeanSigma=1.15,pvalue=3.55871710823671e-05,pvalueTTest=0.427831480791142,
chr8	113349840	113349951	CSMD3	CSMD300082	-0.0512390986752363	2	0.0295905496605804	2	0.00127900116626867	2	0.00127900116626867	NA	NA	SegRatio=0.03,AbsMeanSigma=1.15,pvalue=3.55871710823671e-05,pvalueTTest=0.427831480791142,
chr8	113349948	113350053	CSMD3	CSMD300083	0.196862938131272	2	0.0295905496605804	2	0.00127900116626867	2	0.00127900116626867	NA	NA	SegRatio=0.03,AbsMeanSigma=1.15,pvalue=3.55871710823671e-05,pvalueTTest=0.427831480791142,
chr8	113353584	113353720	CSMD3	CSMD300084	NA	2	0.0295905496605804	2	0.00127900116626867	2	0.00127900116626867	NA	NA	SegRatio=0.03,AbsMeanSigma=1.15,pvalue=3.55871710823671e-05,pvalueTTest=0.427831480791142,
chr8	113353723	113353829	CSMD3	CSMD300085	-0.238272865870469	2	0.0295905496605804	2	0.00127900116626867	2	0.00127900116626867	NA	NA	SegRatio=0.03,AbsMeanSigma=1.15,pvalue=3.55871710823671e-05,pvalueTTest=0.427831480791142,
chr8	113353830	113353946	CSMD3	CSMD300086	0.165541007703158	2	0.0295905496605804	2	0.00127900116626867	2	0.00127900116626867	NA	NA	SegRatio=0.03,AbsMeanSigma=1.15,pvalue=3.55871710823671e-05,pvalueTTest=0.427831480791142,
chr8	113358236	113358348	CSMD3	CSMD300087	NA	2	0.0295905496605804	2	0.00127900116626867	2	0.00127900116626867	NA	NA	SegRatio=0.03,AbsMeanSigma=1.15,pvalue=3.55871710823671e-05,pvalueTTest=0.427831480791142,
chr8	113358344	113358454	CSMD3	CSMD300088	0.0295905496605804	2	0.0295905496605804	2	0.00127900116626867	2	0.00127900116626867	NA	NA	SegRatio=0.03,AbsMeanSigma=1.15,pvalue=3.55871710823671e-05,pvalueTTest=0.427831480791142,
chr8	113358409	113358527	CSMD3	CSMD300089	0.0823857672582502	2	0.0295905496605804	2	0.00127900116626867	2	0.00127900116626867	NA	NA	SegRatio=0.03,AbsMeanSigma=1.15,pvalue=3.55871710823671e-05,pvalueTTest=0.427831480791142,
chr8	113363330	113363435	CSMD3	CSMD300090	NA	2	-2.57823733475241	2	0.00127900116626867	2	0.00127900116626867	NA	NA	SegRatio=-2.58,AbsMeanSigma=4.84,pvalue=5.38917047858846e-17,pvalueTTest=1,Adjusted:byPvalueTTestRatio;
chr8	113363420	113363486	CSMD3	CSMD300091	-2.57823733475241	2	-2.57823733475241	2	0.00127900116626867	2	0.00127900116626867	NA	NA	SegRatio=-2.58,AbsMeanSigma=4.84,pvalue=5.38917047858846e-17,pvalueTTest=1,Adjusted:byPvalueTTestRatio;
chr8	113363447	113363555	CSMD3	CSMD300092	NA	2	0.195423279030733	2	0.00127900116626867	2	0.00127900116626867	NA	NA	SegRatio=0.2,AbsMeanSigma=1.29,pvalue=0.00965753896110796,pvalueTTest=0.442032465346148,
chr8	113364554	113364665	CSMD3	CSMD300093	0.195423279030733	2	0.195423279030733	2	0.00127900116626867	2	0.00127900116626867	NA	NA	SegRatio=0.2,AbsMeanSigma=1.29,pvalue=0.00965753896110796,pvalueTTest=0.442032465346148,
chr8	113364663	113364750	CSMD3	CSMD300094	0.035702954319034	2	0.195423279030733	2	0.00127900116626867	2	0.00127900116626867	NA	NA	SegRatio=0.2,AbsMeanSigma=1.29,pvalue=0.00965753896110796,pvalueTTest=0.442032465346148,
chr8	113364733	113364841	CSMD3	CSMD300095	NA	2	-1.72617684371999	2	0.00127900116626867	2	0.00127900116626867	NA	NA	SegRatio=-1.73,AbsMeanSigma=9.76,pvalue=4.41586480064385e-64,pvalueTTest=1,Adjusted:byPvalueTTestRatio;
chr8	113392503	113392610	CSMD3	CSMD300096	NA	2	-1.72617684371999	2	0.00127900116626867	2	0.00127900116626867	NA	NA	SegRatio=-1.73,AbsMeanSigma=9.76,pvalue=4.41586480064385e-64,pvalueTTest=1,Adjusted:byPvalueTTestRatio;
chr8	113392602	113392704	CSMD3	CSMD300097	-1.72617684371999	2	-1.72617684371999	2	0.00127900116626867	2	0.00127900116626867	NA	NA	SegRatio=-1.73,AbsMeanSigma=9.76,pvalue=4.41586480064385e-64,pvalueTTest=1,Adjusted:byPvalueTTestRatio;
chr8	113395718	113395812	CSMD3	CSMD300098	NA	2	0.0159351879525886	2	0.00127900116626867	2	0.00127900116626867	NA	NA	SegRatio=0.02,AbsMeanSigma=0.31,pvalue=0.132178113770685,pvalueTTest=0.449625660449302,
chr8	113395804	113395910	CSMD3	CSMD300099	0.159168725415844	2	0.0159351879525886	2	0.00127900116626867	2	0.00127900116626867	NA	NA	SegRatio=0.02,AbsMeanSigma=0.31,pvalue=0.132178113770685,pvalueTTest=0.449625660449302,
chr8	113395865	113395980	CSMD3	CSMD300100	0.136575903986522	2	0.0159351879525886	2	0.00127900116626867	2	0.00127900116626867	NA	NA	SegRatio=0.02,AbsMeanSigma=0.31,pvalue=0.132178113770685,pvalueTTest=0.449625660449302,
chr8	113402850	113402960	CSMD3	CSMD300101	-0.231455835997321	2	0.0159351879525886	2	0.00127900116626867	2	0.00127900116626867	NA	NA	SegRatio=0.02,AbsMeanSigma=0.31,pvalue=0.132178113770685,pvalueTTest=0.449625660449302,
chr8	113402940	113403038	CSMD3	CSMD300102	0.0405529020098888	2	0.0159351879525886	2	0.00127900116626867	2	0.00127900116626867	NA	NA	SegRatio=0.02,AbsMeanSigma=0.31,pvalue=0.132178113770685,pvalueTTest=0.449625660449302,
chr8	113418770	113418884	CSMD3	CSMD300103	-0.0053549583020422	2	0.0159351879525886	2	0.00127900116626867	2	0.00127900116626867	NA	NA	SegRatio=0.02,AbsMeanSigma=0.31,pvalue=0.132178113770685,pvalueTTest=0.449625660449302,
chr8	113418819	113418919	CSMD3	CSMD300104	-0.034294974783508	2	0.0159351879525886	2	0.00127900116626867	2	0.00127900116626867	NA	NA	SegRatio=0.02,AbsMeanSigma=0.31,pvalue=0.132178113770685,pvalueTTest=0.449625660449302,
chr8	113418883	113418991	CSMD3	CSMD300105	0.0696194638602714	2	0.0159351879525886	2	0.00127900116626867	2	0.00127900116626867	NA	NA	SegRatio=0.02,AbsMeanSigma=0.31,pvalue=0.132178113770685,pvalueTTest=0.449625660449302,
chr8	113420517	113420628	CSMD3	CSMD300106	0.274139788490743	2	0.0159351879525886	2	0.00127900116626867	2	0.00127900116626867	NA	NA	SegRatio=0.02,AbsMeanSigma=0.31,pvalue=0.132178113770685,pvalueTTest=0.449625660449302,
chr8	113420607	113420719	CSMD3	CSMD300107	NA	2	0.0159351879525886	2	0.00127900116626867	2	0.00127900116626867	NA	NA	SegRatio=0.02,AbsMeanSigma=0.31,pvalue=0.132178113770685,pvalueTTest=0.449625660449302,
chr8	113421124	113421216	CSMD3	CSMD300108	0.0501244340193994	2	0.0159351879525886	2	0.00127900116626867	2	0.00127900116626867	NA	NA	SegRatio=0.02,AbsMeanSigma=0.31,pvalue=0.132178113770685,pvalueTTest=0.449625660449302,
chr8	113421190	113421283	CSMD3	CSMD300109	0.0111513003260102	2	0.0159351879525886	2	0.00127900116626867	2	0.00127900116626867	NA	NA	SegRatio=0.02,AbsMeanSigma=0.31,pvalue=0.132178113770685,pvalueTTest=0.449625660449302,
chr8	113484794	113484910	CSMD3	CSMD300110	-0.0582216786838536	2	0.0159351879525886	2	0.00127900116626867	2	0.00127900116626867	NA	NA	SegRatio=0.02,AbsMeanSigma=0.31,pvalue=0.132178113770685,pvalueTTest=0.449625660449302,
chr8	113484910	113485022	CSMD3	CSMD300111	0.230867895449829	2	0.0159351879525886	2	0.00127900116626867	2	0.00127900116626867	NA	NA	SegRatio=0.02,AbsMeanSigma=0.31,pvalue=0.132178113770685,pvalueTTest=0.449625660449302,
chr8	113504646	113504742	CSMD3	CSMD300112	-0.73420270488431	2	0.0159351879525886	2	0.00127900116626867	2	0.00127900116626867	q-value=8.88525300146465e-05, copies=1	NA	SegRatio=0.02,AbsMeanSigma=0.31,pvalue=0.132178113770685,pvalueTTest=0.449625660449302,
chr8	113504743	113504859	CSMD3	CSMD300113	-0.263746287821207	2	0.0159351879525886	2	0.00127900116626867	2	0.00127900116626867	NA	NA	SegRatio=0.02,AbsMeanSigma=0.31,pvalue=0.132178113770685,pvalueTTest=0.449625660449302,
chr8	113504856	113504969	CSMD3	CSMD300114	-0.162352313892255	2	0.0159351879525886	2	0.00127900116626867	2	0.00127900116626867	NA	NA	SegRatio=0.02,AbsMeanSigma=0.31,pvalue=0.132178113770685,pvalueTTest=0.449625660449302,
chr8	113515966	113516077	CSMD3	CSMD300115	NA	2	0.0159351879525886	2	0.00127900116626867	2	0.00127900116626867	NA	NA	SegRatio=0.02,AbsMeanSigma=0.31,pvalue=0.132178113770685,pvalueTTest=0.449625660449302,
chr8	113516061	113516176	CSMD3	CSMD300116.CSMD300117	NA	2	0.0159351879525886	2	0.00127900116626867	2	0.00127900116626867	NA	NA	SegRatio=0.02,AbsMeanSigma=0.31,pvalue=0.132178113770685,pvalueTTest=0.449625660449302,
chr8	113516193	113516320	CSMD3	CSMD300118	-2.40052897542027	2	0.0159351879525886	2	0.00127900116626867	2	0.00127900116626867	NA	NA	SegRatio=0.02,AbsMeanSigma=0.31,pvalue=0.132178113770685,pvalueTTest=0.449625660449302,
chr8	113518880	113518997	CSMD3	CSMD300119	0.0159351879525886	2	0.0159351879525886	2	0.00127900116626867	2	0.00127900116626867	NA	NA	SegRatio=0.02,AbsMeanSigma=0.31,pvalue=0.132178113770685,pvalueTTest=0.449625660449302,
chr8	113518939	113519050	CSMD3	CSMD300120	0.362843579389322	2	0.0159351879525886	2	0.00127900116626867	2	0.00127900116626867	NA	NA	SegRatio=0.02,AbsMeanSigma=0.31,pvalue=0.132178113770685,pvalueTTest=0.449625660449302,
chr8	113519036	113519151	CSMD3	CSMD300121	-2.26948234859369	2	-1.39086957175075	2	0.00127900116626867	2	0.00127900116626867	NA	NA	SegRatio=-1.39,AbsMeanSigma=3.64,pvalue=2.98905994775967e-10,pvalueTTest=0.321480493490377,Adjusted:byPvalueTTestRatio;
chr8	113529164	113529296	CSMD3	CSMD300122	-1.39086957175075	2	-1.39086957175075	2	0.00127900116626867	2	0.00127900116626867	NA	NA	SegRatio=-1.39,AbsMeanSigma=3.64,pvalue=2.98905994775967e-10,pvalueTTest=0.321480493490377,Adjusted:byPvalueTTestRatio;
chr8	113529296	113529402	CSMD3	CSMD300123	0.418823777463616	2	0.0374370394339777	2	0.00127900116626867	2	0.00127900116626867	NA	NA	SegRatio=0.04,AbsMeanSigma=0.33,pvalue=0.0580457324289368,pvalueTTest=0.431045249244649,
chr8	113529341	113529440	CSMD3	CSMD300124	0.121690165496624	2	0.0374370394339777	2	0.00127900116626867	2	0.00127900116626867	NA	NA	SegRatio=0.04,AbsMeanSigma=0.33,pvalue=0.0580457324289368,pvalueTTest=0.431045249244649,
chr8	113529392	113529505	CSMD3	CSMD300125	-0.265395948823776	2	0.0374370394339777	2	0.00127900116626867	2	0.00127900116626867	NA	NA	SegRatio=0.04,AbsMeanSigma=0.33,pvalue=0.0580457324289368,pvalueTTest=0.431045249244649,
chr8	113562876	113562988	CSMD3	CSMD300126	-0.376216121317765	2	0.0374370394339777	2	0.00127900116626867	2	0.00127900116626867	NA	NA	SegRatio=0.04,AbsMeanSigma=0.33,pvalue=0.0580457324289368,pvalueTTest=0.431045249244649,
chr8	113562988	113563103	CSMD3	CSMD300127	0.0294731861252767	2	0.0374370394339777	2	0.00127900116626867	2	0.00127900116626867	NA	NA	SegRatio=0.04,AbsMeanSigma=0.33,pvalue=0.0580457324289368,pvalueTTest=0.431045249244649,
chr8	113563062	113563169	CSMD3	CSMD300128	0.156165614790492	2	0.0374370394339777	2	0.00127900116626867	2	0.00127900116626867	NA	NA	SegRatio=0.04,AbsMeanSigma=0.33,pvalue=0.0580457324289368,pvalueTTest=0.431045249244649,
chr8	113564789	113564904	CSMD3	CSMD300129	-0.230259806840979	2	0.0374370394339777	2	0.00127900116626867	2	0.00127900116626867	NA	NA	SegRatio=0.04,AbsMeanSigma=0.33,pvalue=0.0580457324289368,pvalueTTest=0.431045249244649,
chr8	113564876	113564987	CSMD3	CSMD300130	0.310139478950275	2	0.0374370394339777	2	0.00127900116626867	2	0.00127900116626867	NA	NA	SegRatio=0.04,AbsMeanSigma=0.33,pvalue=0.0580457324289368,pvalueTTest=0.431045249244649,
chr8	113568957	113569070	CSMD3	CSMD300131	0.267691987828028	2	0.0374370394339777	2	0.00127900116626867	2	0.00127900116626867	NA	NA	SegRatio=0.04,AbsMeanSigma=0.33,pvalue=0.0580457324289368,pvalueTTest=0.431045249244649,
chr8	113569014	113569120	CSMD3	CSMD300132	0.0513342404447477	2	0.0374370394339777	2	0.00127900116626867	2	0.00127900116626867	NA	NA	SegRatio=0.04,AbsMeanSigma=0.33,pvalue=0.0580457324289368,pvalueTTest=0.431045249244649,
chr8	113569087	113569201	CSMD3	CSMD300133	-0.244684308854944	2	0.0374370394339777	2	0.00127900116626867	2	0.00127900116626867	NA	NA	SegRatio=0.04,AbsMeanSigma=0.33,pvalue=0.0580457324289368,pvalueTTest=0.431045249244649,
chr8	113569185	113569296	CSMD3	CSMD300134	NA	2	0.0374370394339777	2	0.00127900116626867	2	0.00127900116626867	NA	NA	SegRatio=0.04,AbsMeanSigma=0.33,pvalue=0.0580457324289368,pvalueTTest=0.431045249244649,
chr8	113585668	113585779	CSMD3	CSMD300135	0.27707605597176	2	0.0374370394339777	2	0.00127900116626867	2	0.00127900116626867	NA	NA	SegRatio=0.04,AbsMeanSigma=0.33,pvalue=0.0580457324289368,pvalueTTest=0.431045249244649,
chr8	113585759	113585872	CSMD3	CSMD300136	0.0834712067514816	2	0.0374370394339777	2	0.00127900116626867	2	0.00127900116626867	NA	NA	SegRatio=0.04,AbsMeanSigma=0.33,pvalue=0.0580457324289368,pvalueTTest=0.431045249244649,
chr8	113585804	113585917	CSMD3	CSMD300137	0.0528532485535863	2	0.0374370394339777	2	0.00127900116626867	2	0.00127900116626867	NA	NA	SegRatio=0.04,AbsMeanSigma=0.33,pvalue=0.0580457324289368,pvalueTTest=0.431045249244649,
chr8	113599288	113599394	CSMD3	CSMD300138	-0.420079635995446	2	0.0374370394339777	2	0.00127900116626867	2	0.00127900116626867	NA	NA	SegRatio=0.04,AbsMeanSigma=0.33,pvalue=0.0580457324289368,pvalueTTest=0.431045249244649,
chr8	113599344	113599458	CSMD3	CSMD300139	-0.00694592380107461	2	0.0374370394339777	2	0.00127900116626867	2	0.00127900116626867	NA	NA	SegRatio=0.04,AbsMeanSigma=0.33,pvalue=0.0580457324289368,pvalueTTest=0.431045249244649,
chr8	113599424	113599534	CSMD3	CSMD300140	-0.00316713096663288	2	0.0374370394339777	2	0.00127900116626867	2	0.00127900116626867	NA	NA	SegRatio=0.04,AbsMeanSigma=0.33,pvalue=0.0580457324289368,pvalueTTest=0.431045249244649,
chr8	113649021	113649133	CSMD3	CSMD300141	-0.0758186325008963	2	0.0374370394339777	2	0.00127900116626867	2	0.00127900116626867	NA	NA	SegRatio=0.04,AbsMeanSigma=0.33,pvalue=0.0580457324289368,pvalueTTest=0.431045249244649,
chr8	113649121	113649212	CSMD3	CSMD300142	-0.155044329685857	2	0.0374370394339777	2	0.00127900116626867	2	0.00127900116626867	NA	NA	SegRatio=0.04,AbsMeanSigma=0.33,pvalue=0.0580457324289368,pvalueTTest=0.431045249244649,
chr8	113649155	113649268	CSMD3	CSMD300143	0.0867341059964353	2	0.0374370394339777	2	0.00127900116626867	2	0.00127900116626867	NA	NA	SegRatio=0.04,AbsMeanSigma=0.33,pvalue=0.0580457324289368,pvalueTTest=0.431045249244649,
chr8	113650858	113650969	CSMD3	CSMD300144	-1.31383331263639	2	0.0374370394339777	2	0.00127900116626867	2	0.00127900116626867	NA	NA	SegRatio=0.04,AbsMeanSigma=0.33,pvalue=0.0580457324289368,pvalueTTest=0.431045249244649,
chr8	113650948	113651059	CSMD3	CSMD300145	0.0176779878441108	2	0.0374370394339777	2	0.00127900116626867	2	0.00127900116626867	NA	NA	SegRatio=0.04,AbsMeanSigma=0.33,pvalue=0.0580457324289368,pvalueTTest=0.431045249244649,
chr8	113651016	113651125	CSMD3	CSMD300146	-0.193779901763364	2	0.0374370394339777	2	0.00127900116626867	2	0.00127900116626867	NA	NA	SegRatio=0.04,AbsMeanSigma=0.33,pvalue=0.0580457324289368,pvalueTTest=0.431045249244649,
chr8	113651089	113651201	CSMD3	CSMD300147	0.106028543512928	2	0.0374370394339777	2	0.00127900116626867	2	0.00127900116626867	NA	NA	SegRatio=0.04,AbsMeanSigma=0.33,pvalue=0.0580457324289368,pvalueTTest=0.431045249244649,
chr8	113657311	113657423	CSMD3	CSMD300148	0.0612364836294979	2	0.0374370394339777	2	0.00127900116626867	2	0.00127900116626867	NA	NA	SegRatio=0.04,AbsMeanSigma=0.33,pvalue=0.0580457324289368,pvalueTTest=0.431045249244649,
chr8	113657424	113657538	CSMD3	CSMD300149	-0.0329394802810445	2	0.0374370394339777	2	0.00127900116626867	2	0.00127900116626867	NA	NA	SegRatio=0.04,AbsMeanSigma=0.33,pvalue=0.0580457324289368,pvalueTTest=0.431045249244649,
chr8	113662274	113662406	CSMD3	CSMD300150	NA	2	0.0374370394339777	2	0.00127900116626867	2	0.00127900116626867	NA	NA	SegRatio=0.04,AbsMeanSigma=0.33,pvalue=0.0580457324289368,pvalueTTest=0.431045249244649,
chr8	113662401	113662489	CSMD3	CSMD300151	0.0679567689944938	2	0.0374370394339777	2	0.00127900116626867	2	0.00127900116626867	NA	NA	SegRatio=0.04,AbsMeanSigma=0.33,pvalue=0.0580457324289368,pvalueTTest=0.431045249244649,
chr8	113662462	113662569	CSMD3	CSMD300152	0.370914102423169	2	0.0374370394339777	2	0.00127900116626867	2	0.00127900116626867	NA	NA	SegRatio=0.04,AbsMeanSigma=0.33,pvalue=0.0580457324289368,pvalueTTest=0.431045249244649,
chr8	113662541	113662651	CSMD3	CSMD300153	0.0374370394339777	2	0.0374370394339777	2	0.00127900116626867	2	0.00127900116626867	NA	NA	SegRatio=0.04,AbsMeanSigma=0.33,pvalue=0.0580457324289368,pvalueTTest=0.431045249244649,
chr8	113668360	113668476	CSMD3	CSMD300154	NA	2	0.0374370394339777	2	0.00127900116626867	2	0.00127900116626867	NA	NA	SegRatio=0.04,AbsMeanSigma=0.33,pvalue=0.0580457324289368,pvalueTTest=0.431045249244649,
chr8	113668418	113668531	CSMD3	CSMD300155	0.0888417294687028	2	0.0374370394339777	2	0.00127900116626867	2	0.00127900116626867	NA	NA	SegRatio=0.04,AbsMeanSigma=0.33,pvalue=0.0580457324289368,pvalueTTest=0.431045249244649,
chr8	113668517	113668626	CSMD3	CSMD300156	-2.92005808146391	2	0.00444684193175336	2	0.00127900116626867	2	0.00127900116626867	q-value=1.60472592398804e-24, copies=0	NA	SegRatio=0,AbsMeanSigma=0.83,pvalue=1.20761608479962e-06,pvalueTTest=0.126575427591446,
chr8	113678460	113678573	CSMD3	CSMD300157	0.0420643497419477	2	0.00444684193175336	2	0.00127900116626867	2	0.00127900116626867	NA	NA	SegRatio=0,AbsMeanSigma=0.83,pvalue=1.20761608479962e-06,pvalueTTest=0.126575427591446,
chr8	113678566	113678676	CSMD3	CSMD300158	0.289693776405415	2	0.00444684193175336	2	0.00127900116626867	2	0.00127900116626867	NA	NA	SegRatio=0,AbsMeanSigma=0.83,pvalue=1.20761608479962e-06,pvalueTTest=0.126575427591446,
chr8	113694650	113694755	CSMD3	CSMD300159	-0.215651210022164	2	0.00444684193175336	2	0.00127900116626867	2	0.00127900116626867	NA	NA	SegRatio=0,AbsMeanSigma=0.83,pvalue=1.20761608479962e-06,pvalueTTest=0.126575427591446,
chr8	113694713	113694830	CSMD3	CSMD300160	-0.138818278478206	2	0.00444684193175336	2	0.00127900116626867	2	0.00127900116626867	NA	NA	SegRatio=0,AbsMeanSigma=0.83,pvalue=1.20761608479962e-06,pvalueTTest=0.126575427591446,
chr8	113694764	113694858	CSMD3	CSMD300161	-0.205720567697865	2	0.00444684193175336	2	0.00127900116626867	2	0.00127900116626867	NA	NA	SegRatio=0,AbsMeanSigma=0.83,pvalue=1.20761608479962e-06,pvalueTTest=0.126575427591446,
chr8	113694854	113694966	CSMD3	CSMD300162	-2.76494666415529	2	0.00444684193175336	2	0.00127900116626867	2	0.00127900116626867	q-value=3.98734814688373e-05, copies=0	NA	SegRatio=0,AbsMeanSigma=0.83,pvalue=1.20761608479962e-06,pvalueTTest=0.126575427591446,
chr8	113697582	113697687	CSMD3	CSMD300163	0.579818080515497	2	0.00444684193175336	2	0.00127900116626867	2	0.00127900116626867	q-value=0.00674370983806897, copies=3.5	NA	SegRatio=0,AbsMeanSigma=0.83,pvalue=1.20761608479962e-06,pvalueTTest=0.126575427591446,
chr8	113697686	113697800	CSMD3	CSMD300164	-0.0131986869343951	2	0.00444684193175336	2	0.00127900116626867	2	0.00127900116626867	NA	NA	SegRatio=0,AbsMeanSigma=0.83,pvalue=1.20761608479962e-06,pvalueTTest=0.126575427591446,
chr8	113697790	113697900	CSMD3	CSMD300165	-0.128203050966053	2	0.00444684193175336	2	0.00127900116626867	2	0.00127900116626867	NA	NA	SegRatio=0,AbsMeanSigma=0.83,pvalue=1.20761608479962e-06,pvalueTTest=0.126575427591446,
chr8	113697849	113697960	CSMD3	CSMD300166	-0.152075270864868	2	0.00444684193175336	2	0.00127900116626867	2	0.00127900116626867	NA	NA	SegRatio=0,AbsMeanSigma=0.83,pvalue=1.20761608479962e-06,pvalueTTest=0.126575427591446,
chr8	113697957	113698091	CSMD3	CSMD300167	NA	2	0.00444684193175336	2	0.00127900116626867	2	0.00127900116626867	NA	NA	SegRatio=0,AbsMeanSigma=0.83,pvalue=1.20761608479962e-06,pvalueTTest=0.126575427591446,
chr8	113702074	113702185	CSMD3	CSMD300168	0.0555229062801042	2	0.00444684193175336	2	0.00127900116626867	2	0.00127900116626867	NA	NA	SegRatio=0,AbsMeanSigma=0.83,pvalue=1.20761608479962e-06,pvalueTTest=0.126575427591446,
chr8	113702145	113702254	CSMD3	CSMD300169	-0.557538007356481	2	0.00444684193175336	2	0.00127900116626867	2	0.00127900116626867	q-value=0.00892855997349685, copies=1	NA	SegRatio=0,AbsMeanSigma=0.83,pvalue=1.20761608479962e-06,pvalueTTest=0.126575427591446,
chr8	113702251	113702361	CSMD3	CSMD300170	0.00444684193175336	2	0.00444684193175336	2	0.00127900116626867	2	0.00127900116626867	NA	NA	SegRatio=0,AbsMeanSigma=0.83,pvalue=1.20761608479962e-06,pvalueTTest=0.126575427591446,
chr8	113812369	113812480	CSMD3	CSMD300171	-0.127338121170288	2	0.00444684193175336	2	0.00127900116626867	2	0.00127900116626867	NA	NA	SegRatio=0,AbsMeanSigma=0.83,pvalue=1.20761608479962e-06,pvalueTTest=0.126575427591446,
chr8	113812463	113812575	CSMD3	CSMD300172	0.135067536486902	2	0.00444684193175336	2	0.00127900116626867	2	0.00127900116626867	NA	NA	SegRatio=0,AbsMeanSigma=0.83,pvalue=1.20761608479962e-06,pvalueTTest=0.126575427591446,
chr8	113841893	113842009	CSMD3	CSMD300173	0.0725705584711392	2	0.00444684193175336	2	0.00127900116626867	2	0.00127900116626867	NA	NA	SegRatio=0,AbsMeanSigma=0.83,pvalue=1.20761608479962e-06,pvalueTTest=0.126575427591446,
chr8	113841928	113842040	CSMD3	CSMD300174	-0.141688763512517	2	0.00444684193175336	2	0.00127900116626867	2	0.00127900116626867	NA	NA	SegRatio=0,AbsMeanSigma=0.83,pvalue=1.20761608479962e-06,pvalueTTest=0.126575427591446,
chr8	113871326	113871434	CSMD3	CSMD300175	-0.130578998936901	2	0.00444684193175336	2	0.00127900116626867	2	0.00127900116626867	NA	NA	SegRatio=0,AbsMeanSigma=0.83,pvalue=1.20761608479962e-06,pvalueTTest=0.126575427591446,
chr8	113871374	113871482	CSMD3	CSMD300176	0.0353167940712874	2	0.00444684193175336	2	0.00127900116626867	2	0.00127900116626867	NA	NA	SegRatio=0,AbsMeanSigma=0.83,pvalue=1.20761608479962e-06,pvalueTTest=0.126575427591446,
chr8	113871473	113871586	CSMD3	CSMD300177	-0.810518805377	2	0.00444684193175336	2	0.00127900116626867	2	0.00127900116626867	NA	NA	SegRatio=0,AbsMeanSigma=0.83,pvalue=1.20761608479962e-06,pvalueTTest=0.126575427591446,
chr8	113933789	113933900	CSMD3	CSMD300178	0.175285424768197	2	0.00444684193175336	2	0.00127900116626867	2	0.00127900116626867	NA	NA	SegRatio=0,AbsMeanSigma=0.83,pvalue=1.20761608479962e-06,pvalueTTest=0.126575427591446,
chr8	113933891	113933973	CSMD3	CSMD300179	0.179015221444202	2	0.00444684193175336	2	0.00127900116626867	2	0.00127900116626867	NA	NA	SegRatio=0,AbsMeanSigma=0.83,pvalue=1.20761608479962e-06,pvalueTTest=0.126575427591446,
chr8	113933927	113934044	CSMD3	CSMD300180	0.145483035777399	2	0.00444684193175336	2	0.00127900116626867	2	0.00127900116626867	NA	NA	SegRatio=0,AbsMeanSigma=0.83,pvalue=1.20761608479962e-06,pvalueTTest=0.126575427591446,
chr8	113959928	113960047	CSMD3	CSMD300181	NA	2	0.00444684193175336	2	0.00127900116626867	2	0.00127900116626867	NA	NA	SegRatio=0,AbsMeanSigma=0.83,pvalue=1.20761608479962e-06,pvalueTTest=0.126575427591446,
chr8	113960073	113960207	CSMD3	CSMD300182	-0.938059750088129	2	0.00444684193175336	2	0.00127900116626867	2	0.00127900116626867	NA	NA	SegRatio=0,AbsMeanSigma=0.83,pvalue=1.20761608479962e-06,pvalueTTest=0.126575427591446,
chr8	113966823	113966933	CSMD3	CSMD300183	-0.0115818665781104	2	0.00444684193175336	2	0.00127900116626867	2	0.00127900116626867	NA	NA	SegRatio=0,AbsMeanSigma=0.83,pvalue=1.20761608479962e-06,pvalueTTest=0.126575427591446,
chr8	113966931	113967063	CSMD3	CSMD300184	-3.61382177868781	2	0.00444684193175336	2	0.00127900116626867	2	0.00127900116626867	q-value=2.69481779757838e-25, copies=0	NA	SegRatio=0,AbsMeanSigma=0.83,pvalue=1.20761608479962e-06,pvalueTTest=0.126575427591446,
chr8	113987992	113988109	CSMD3	CSMD300185	0.280853395398224	2	0.00444684193175336	2	0.00127900116626867	2	0.00127900116626867	NA	NA	SegRatio=0,AbsMeanSigma=0.83,pvalue=1.20761608479962e-06,pvalueTTest=0.126575427591446,
chr8	113988087	113988190	CSMD3	CSMD300186	0.138110019431817	2	0.00444684193175336	2	0.00127900116626867	2	0.00127900116626867	NA	NA	SegRatio=0,AbsMeanSigma=0.83,pvalue=1.20761608479962e-06,pvalueTTest=0.126575427591446,
chr8	113988122	113988234	CSMD3	CSMD300187	0.0434886221908889	2	0.00444684193175336	2	0.00127900116626867	2	0.00127900116626867	NA	NA	SegRatio=0,AbsMeanSigma=0.83,pvalue=1.20761608479962e-06,pvalueTTest=0.126575427591446,
chr8	113988220	113988332	CSMD3	CSMD300188	0.140127473828154	2	0.00444684193175336	2	0.00127900116626867	2	0.00127900116626867	NA	NA	SegRatio=0,AbsMeanSigma=0.83,pvalue=1.20761608479962e-06,pvalueTTest=0.126575427591446,
chr8	113988279	113988381	CSMD3	CSMD300189	-0.159857073750752	2	0.00444684193175336	2	0.00127900116626867	2	0.00127900116626867	NA	NA	SegRatio=0,AbsMeanSigma=0.83,pvalue=1.20761608479962e-06,pvalueTTest=0.126575427591446,
chr8	113988382	113988477	CSMD3	CSMD300190	1.85671928982033	2	0.0751375607068086	2	0.00127900116626867	2	0.00127900116626867	NA	NA	SegRatio=0.08,AbsMeanSigma=1.01,pvalue=0.0812363217096268,pvalueTTest=0.745698038630848,
chr8	114031216	114031329	CSMD3	CSMD300191	-1.40579093128935	2	0.0751375607068086	2	0.00127900116626867	2	0.00127900116626867	q-value=1.65129025333886e-08, copies=0.5	NA	SegRatio=0.08,AbsMeanSigma=1.01,pvalue=0.0812363217096268,pvalueTTest=0.745698038630848,
chr8	114031313	114031407	CSMD3	CSMD300192	0.0751375607068086	2	0.180087010318742	2	0.00127900116626867	2	0.00127900116626867	NA	NA	SegRatio=0.18,AbsMeanSigma=0.22,pvalue=0.627816183823157,pvalueTTest=0.86864875445594,
chr8	114031388	114031499	CSMD3	CSMD300193	0.180087010318742	2	0.180087010318742	2	0.00127900116626867	2	0.00127900116626867	NA	NA	SegRatio=0.18,AbsMeanSigma=0.22,pvalue=0.627816183823157,pvalueTTest=0.86864875445594,
chr8	114110961	114111078	CSMD3	CSMD300194	0.119929282331059	2	0.180087010318742	2	0.00127900116626867	2	0.00127900116626867	NA	NA	SegRatio=0.18,AbsMeanSigma=0.22,pvalue=0.627816183823157,pvalueTTest=0.86864875445594,
chr8	114111074	114111177	CSMD3	CSMD300195	0.079220324183518	2	0.180087010318742	2	0.00127900116626867	2	0.00127900116626867	NA	NA	SegRatio=0.18,AbsMeanSigma=0.22,pvalue=0.627816183823157,pvalueTTest=0.86864875445594,
chr8	114111175	114111292	CSMD3	CSMD300196	-2.81194240338174	2	-0.0186627435410521	2	0.00127900116626867	2	0.00127900116626867	q-value=2.00083130057696e-05, copies=0	NA	SegRatio=-0.02,AbsMeanSigma=1.21,pvalue=2.76521125297266e-17,pvalueTTest=0.00238352524357488,
chr8	114185880	114185982	CSMD3	CSMD300197	-0.83198130127239	2	-0.0186627435410521	2	0.00127900116626867	2	0.00127900116626867	q-value=0.000881350378804451, copies=1	NA	SegRatio=-0.02,AbsMeanSigma=1.21,pvalue=2.76521125297266e-17,pvalueTTest=0.00238352524357488,
chr8	114185977	114186094	CSMD3	CSMD300198	0.032732254798396	2	-0.0186627435410521	2	0.00127900116626867	2	0.00127900116626867	NA	NA	SegRatio=-0.02,AbsMeanSigma=1.21,pvalue=2.76521125297266e-17,pvalueTTest=0.00238352524357488,
chr8	114186069	114186180	CSMD3	CSMD300199	0.111684865660781	2	-0.0186627435410521	2	0.00127900116626867	2	0.00127900116626867	NA	NA	SegRatio=-0.02,AbsMeanSigma=1.21,pvalue=2.76521125297266e-17,pvalueTTest=0.00238352524357488,
chr8	114290797	114290912	CSMD3	CSMD300200	-0.0530508579083479	2	-0.0186627435410521	2	0.00127900116626867	2	0.00127900116626867	NA	NA	SegRatio=-0.02,AbsMeanSigma=1.21,pvalue=2.76521125297266e-17,pvalueTTest=0.00238352524357488,
chr8	114290904	114291036	CSMD3	CSMD300201	NA	2	-0.0186627435410521	2	0.00127900116626867	2	0.00127900116626867	NA	NA	SegRatio=-0.02,AbsMeanSigma=1.21,pvalue=2.76521125297266e-17,pvalueTTest=0.00238352524357488,
chr8	114326738	114326846	CSMD3	CSMD300202	-1.26124203643279	2	-0.0186627435410521	2	0.00127900116626867	2	0.00127900116626867	q-value=6.31683377520813e-09, copies=0.5	NA	SegRatio=-0.02,AbsMeanSigma=1.21,pvalue=2.76521125297266e-17,pvalueTTest=0.00238352524357488,
chr8	114326847	114326958	CSMD3	CSMD300203	-0.182937001236225	2	-0.0186627435410521	2	0.00127900116626867	2	0.00127900116626867	NA	NA	SegRatio=-0.02,AbsMeanSigma=1.21,pvalue=2.76521125297266e-17,pvalueTTest=0.00238352524357488,
chr8	114326912	114327019	CSMD3	CSMD300204	0.107377954267336	2	-0.0186627435410521	2	0.00127900116626867	2	0.00127900116626867	NA	NA	SegRatio=-0.02,AbsMeanSigma=1.21,pvalue=2.76521125297266e-17,pvalueTTest=0.00238352524357488,
chr8	114327004	114327110	CSMD3	CSMD300205	NA	2	-0.0186627435410521	2	0.00127900116626867	2	0.00127900116626867	NA	NA	SegRatio=-0.02,AbsMeanSigma=1.21,pvalue=2.76521125297266e-17,pvalueTTest=0.00238352524357488,
chr8	114388933	114389043	CSMD3	CSMD300206	0.0930099648485676	2	-0.0186627435410521	2	0.00127900116626867	2	0.00127900116626867	NA	NA	SegRatio=-0.02,AbsMeanSigma=1.21,pvalue=2.76521125297266e-17,pvalueTTest=0.00238352524357488,
chr8	114448862	114448979	CSMD3	CSMD300207	-0.162570872603313	2	-0.0186627435410521	2	0.00127900116626867	2	0.00127900116626867	NA	NA	SegRatio=-0.02,AbsMeanSigma=1.21,pvalue=2.76521125297266e-17,pvalueTTest=0.00238352524357488,
chr8	114448962	114449078	CSMD3	CSMD300208	0.0190053944058637	2	-0.0186627435410521	2	0.00127900116626867	2	0.00127900116626867	NA	NA	SegRatio=-0.02,AbsMeanSigma=1.21,pvalue=2.76521125297266e-17,pvalueTTest=0.00238352524357488,
chr8	114449053	114449173	CSMD3	CSMD300209	0.12289207034461	2	-0.0186627435410521	2	0.00127900116626867	2	0.00127900116626867	NA	NA	SegRatio=-0.02,AbsMeanSigma=1.21,pvalue=2.76521125297266e-17,pvalueTTest=0.00238352524357488,
chr8	117859670	117859787	RAD21	RAD2100001	-0.076893017486403	2	-0.0186627435410521	2	0.0148646268350788	2	0.0148646268350788	NA	NA	SegRatio=-0.02,AbsMeanSigma=1.21,pvalue=2.76521125297266e-17,pvalueTTest=0.00238352524357488,
chr8	117859783	117859901	RAD21	RAD2100002	-0.192582865745725	2	-0.0186627435410521	2	0.0148646268350788	2	0.0148646268350788	NA	NA	SegRatio=-0.02,AbsMeanSigma=1.21,pvalue=2.76521125297266e-17,pvalueTTest=0.00238352524357488,
chr8	117859896	117859985	RAD21	RAD2100003	-0.703769503537707	2	-0.0186627435410521	2	0.0148646268350788	2	0.0148646268350788	q-value=0.00254265178859305, copies=1	NA	SegRatio=-0.02,AbsMeanSigma=1.21,pvalue=2.76521125297266e-17,pvalueTTest=0.00238352524357488,
chr8	117861112	117861216	RAD21	RAD2100004	-0.100741032200968	2	-0.0186627435410521	2	0.0148646268350788	2	0.0148646268350788	NA	NA	SegRatio=-0.02,AbsMeanSigma=1.21,pvalue=2.76521125297266e-17,pvalueTTest=0.00238352524357488,
chr8	117861215	117861327	RAD21	RAD2100005	-0.1029662833848	2	-0.0186627435410521	2	0.0148646268350788	2	0.0148646268350788	NA	NA	SegRatio=-0.02,AbsMeanSigma=1.21,pvalue=2.76521125297266e-17,pvalueTTest=0.00238352524357488,
chr8	117862818	117862933	RAD21	RAD2100006	NA	2	-0.0186627435410521	2	0.0148646268350788	2	0.0148646268350788	NA	NA	SegRatio=-0.02,AbsMeanSigma=1.21,pvalue=2.76521125297266e-17,pvalueTTest=0.00238352524357488,
chr8	117862930	117863004	RAD21	RAD2100007	-0.0931778724845617	2	-0.0186627435410521	2	0.0148646268350788	2	0.0148646268350788	NA	NA	SegRatio=-0.02,AbsMeanSigma=1.21,pvalue=2.76521125297266e-17,pvalueTTest=0.00238352524357488,
chr8	117862985	117863078	RAD21	RAD2100008	-2.37146071013186	2	-0.0186627435410521	2	0.0148646268350788	2	0.0148646268350788	NA	NA	SegRatio=-0.02,AbsMeanSigma=1.21,pvalue=2.76521125297266e-17,pvalueTTest=0.00238352524357488,
chr8	117864153	117864267	RAD21	RAD2100009	-0.0186627435410521	2	-0.0186627435410521	2	0.0148646268350788	2	0.0148646268350788	NA	NA	SegRatio=-0.02,AbsMeanSigma=1.21,pvalue=2.76521125297266e-17,pvalueTTest=0.00238352524357488,
chr8	117864263	117864359	RAD21	RAD2100010	-0.854771258154252	2	-0.0186627435410521	2	0.0148646268350788	2	0.0148646268350788	q-value=5.98080401622371e-06, copies=1	NA	SegRatio=-0.02,AbsMeanSigma=1.21,pvalue=2.76521125297266e-17,pvalueTTest=0.00238352524357488,
chr8	117864765	117864868	RAD21	RAD2100011	0.0678484584549794	2	-0.0186627435410521	2	0.0148646268350788	2	0.0148646268350788	NA	NA	SegRatio=-0.02,AbsMeanSigma=1.21,pvalue=2.76521125297266e-17,pvalueTTest=0.00238352524357488,
chr8	117864836	117864928	RAD21	RAD2100012	-0.389801720286624	2	-0.0186627435410521	2	0.0148646268350788	2	0.0148646268350788	NA	NA	SegRatio=-0.02,AbsMeanSigma=1.21,pvalue=2.76521125297266e-17,pvalueTTest=0.00238352524357488,
chr8	117864886	117865001	RAD21	RAD2100013	0.105902664637197	2	-0.0186627435410521	2	0.0148646268350788	2	0.0148646268350788	NA	NA	SegRatio=-0.02,AbsMeanSigma=1.21,pvalue=2.76521125297266e-17,pvalueTTest=0.00238352524357488,
chr8	117866395	117866509	RAD21	RAD2100014	-4.52332738912666	2	-0.0186627435410521	2	0.0148646268350788	2	0.0148646268350788	q-value=1.74802405065819e-05, copies=0	NA	SegRatio=-0.02,AbsMeanSigma=1.21,pvalue=2.76521125297266e-17,pvalueTTest=0.00238352524357488,
chr8	117866509	117866622	RAD21	RAD2100015	-0.277136780629084	2	-0.0186627435410521	2	0.0148646268350788	2	0.0148646268350788	NA	NA	SegRatio=-0.02,AbsMeanSigma=1.21,pvalue=2.76521125297266e-17,pvalueTTest=0.00238352524357488,
chr8	117866562	117866664	RAD21	RAD2100016	-0.127133933539655	2	-0.0186627435410521	2	0.0148646268350788	2	0.0148646268350788	NA	NA	SegRatio=-0.02,AbsMeanSigma=1.21,pvalue=2.76521125297266e-17,pvalueTTest=0.00238352524357488,
chr8	117866657	117866766	RAD21	RAD2100017	-0.129732733820726	2	-0.0186627435410521	2	0.0148646268350788	2	0.0148646268350788	NA	NA	SegRatio=-0.02,AbsMeanSigma=1.21,pvalue=2.76521125297266e-17,pvalueTTest=0.00238352524357488,
chr8	117868370	117868486	RAD21	RAD2100018	-0.0554429723328635	2	-0.0186627435410521	2	0.0148646268350788	2	0.0148646268350788	NA	NA	SegRatio=-0.02,AbsMeanSigma=1.21,pvalue=2.76521125297266e-17,pvalueTTest=0.00238352524357488,
chr8	117868471	117868586	RAD21	RAD2100019	0.0525808489359773	2	-0.0186627435410521	2	0.0148646268350788	2	0.0148646268350788	NA	NA	SegRatio=-0.02,AbsMeanSigma=1.21,pvalue=2.76521125297266e-17,pvalueTTest=0.00238352524357488,
chr8	117868852	117868967	RAD21	RAD2100020	-0.221501282651816	2	-0.0186627435410521	2	0.0148646268350788	2	0.0148646268350788	NA	NA	SegRatio=-0.02,AbsMeanSigma=1.21,pvalue=2.76521125297266e-17,pvalueTTest=0.00238352524357488,
chr8	117868901	117869004	RAD21	RAD2100021	0.0901714214627358	2	-0.0186627435410521	2	0.0148646268350788	2	0.0148646268350788	NA	NA	SegRatio=-0.02,AbsMeanSigma=1.21,pvalue=2.76521125297266e-17,pvalueTTest=0.00238352524357488,
chr8	117868987	117869062	RAD21	RAD2100022	NA	2	-0.0186627435410521	2	0.0148646268350788	2	0.0148646268350788	NA	NA	SegRatio=-0.02,AbsMeanSigma=1.21,pvalue=2.76521125297266e-17,pvalueTTest=0.00238352524357488,
chr8	117869485	117869596	RAD21	RAD2100023	NA	2	-0.0186627435410521	2	0.0148646268350788	2	0.0148646268350788	NA	NA	SegRatio=-0.02,AbsMeanSigma=1.21,pvalue=2.76521125297266e-17,pvalueTTest=0.00238352524357488,
chr8	117869594	117869700	RAD21	RAD2100024	0.13093747360163	2	-0.0186627435410521	2	0.0148646268350788	2	0.0148646268350788	NA	NA	SegRatio=-0.02,AbsMeanSigma=1.21,pvalue=2.76521125297266e-17,pvalueTTest=0.00238352524357488,
chr8	117869687	117869799	RAD21	RAD2100025	-2.3727411677671	2	-0.0186627435410521	2	0.0148646268350788	2	0.0148646268350788	NA	NA	SegRatio=-0.02,AbsMeanSigma=1.21,pvalue=2.76521125297266e-17,pvalueTTest=0.00238352524357488,
chr8	117870546	117870661	RAD21	RAD2100026	NA	2	-0.0186627435410521	2	0.0148646268350788	2	0.0148646268350788	NA	NA	SegRatio=-0.02,AbsMeanSigma=1.21,pvalue=2.76521125297266e-17,pvalueTTest=0.00238352524357488,
chr8	117870624	117870704	RAD21	RAD2100027	-0.00627600832800707	2	-0.0186627435410521	2	0.0148646268350788	2	0.0148646268350788	NA	NA	SegRatio=-0.02,AbsMeanSigma=1.21,pvalue=2.76521125297266e-17,pvalueTTest=0.00238352524357488,
chr8	117870679	117870795	RAD21	RAD2100028	-2.10248935337196	2	-0.0186627435410521	2	0.0148646268350788	2	0.0148646268350788	q-value=2.59625714066113e-16, copies=0	NA	SegRatio=-0.02,AbsMeanSigma=1.21,pvalue=2.76521125297266e-17,pvalueTTest=0.00238352524357488,
chr8	117874055	117874170	RAD21	RAD2100029	-0.109481159255947	2	-0.0186627435410521	2	0.0148646268350788	2	0.0148646268350788	NA	NA	SegRatio=-0.02,AbsMeanSigma=1.21,pvalue=2.76521125297266e-17,pvalueTTest=0.00238352524357488,
chr8	117874164	117874279	RAD21	RAD2100030	-0.32141155864333	2	-0.0186627435410521	2	0.0148646268350788	2	0.0148646268350788	NA	NA	SegRatio=-0.02,AbsMeanSigma=1.21,pvalue=2.76521125297266e-17,pvalueTTest=0.00238352524357488,
chr8	117875295	117875402	RAD21	RAD2100031	-0.0140291734379207	2	-0.0186627435410521	2	0.0148646268350788	2	0.0148646268350788	NA	NA	SegRatio=-0.02,AbsMeanSigma=1.21,pvalue=2.76521125297266e-17,pvalueTTest=0.00238352524357488,
chr8	117875402	117875515	RAD21	RAD2100032	0.000594262541008691	2	-0.0186627435410521	2	0.0148646268350788	2	0.0148646268350788	NA	NA	SegRatio=-0.02,AbsMeanSigma=1.21,pvalue=2.76521125297266e-17,pvalueTTest=0.00238352524357488,
chr8	117875499	117875612	RAD21	RAD2100033	NA	2	-0.0186627435410521	2	0.0148646268350788	2	0.0148646268350788	NA	NA	SegRatio=-0.02,AbsMeanSigma=1.21,pvalue=2.76521125297266e-17,pvalueTTest=0.00238352524357488,
chr8	117878745	117878863	RAD21	RAD2100034	0.307316272845021	2	-0.0186627435410521	2	0.0148646268350788	2	0.0148646268350788	q-value=5.98080401622371e-06, copies=2.5	NA	SegRatio=-0.02,AbsMeanSigma=1.21,pvalue=2.76521125297266e-17,pvalueTTest=0.00238352524357488,
chr8	117878849	117878965	RAD21	RAD2100035	-0.148478573793697	2	-0.0186627435410521	2	0.0148646268350788	2	0.0148646268350788	NA	NA	SegRatio=-0.02,AbsMeanSigma=1.21,pvalue=2.76521125297266e-17,pvalueTTest=0.00238352524357488,
chr9	5021949	5022062	JAK2	JAK200001	0.0780221211177073	2	-0.16341749566636	2	0.164041922849099	1.5	0.00160748029819292	NA	NA	SegRatio=-0.16,AbsMeanSigma=1.25,pvalue=0.0308110564207889,pvalueTTest=0.364754622043686,Adjusted:byPvalueMeanRatio;
chr9	5022055	5022165	JAK2	JAK200002	-0.16341749566636	2	-0.16341749566636	2	0.164041922849099	1.5	0.00160748029819292	NA	NA	SegRatio=-0.16,AbsMeanSigma=1.25,pvalue=0.0308110564207889,pvalueTTest=0.364754622043686,Adjusted:byPvalueMeanRatio;
chr9	5022154	5022265	JAK2	JAK200003	-0.495276354452315	2	-0.16341749566636	2	0.164041922849099	1.5	0.00160748029819292	NA	NA	SegRatio=-0.16,AbsMeanSigma=1.25,pvalue=0.0308110564207889,pvalueTTest=0.364754622043686,Adjusted:byPvalueMeanRatio;
chr9	5029729	5029840	JAK2	JAK200004	-1.78072649676822	2	-0.0939296786651296	2	0.164041922849099	1.5	0.00160748029819292	q-value=6.17624410456512e-07, copies=0.5	NA	SegRatio=-0.09,AbsMeanSigma=2.39,pvalue=4.28452123416016e-29,pvalueTTest=0.024473248527802,
chr9	5029813	5029924	JAK2	JAK200005	-0.253879993364069	2	-0.0939296786651296	2	0.164041922849099	1.5	0.00160748029819292	NA	NA	SegRatio=-0.09,AbsMeanSigma=2.39,pvalue=4.28452123416016e-29,pvalueTTest=0.024473248527802,
chr9	5029895	5030004	JAK2	JAK200006	-2.45306479028322	2	-0.0939296786651296	2	0.164041922849099	1.5	0.00160748029819292	q-value=0.000522612122510569, copies=0	NA	SegRatio=-0.09,AbsMeanSigma=2.39,pvalue=4.28452123416016e-29,pvalueTTest=0.024473248527802,
chr9	5044379	5044491	JAK2	JAK200007	NA	2	-0.0939296786651296	2	0.164041922849099	1.5	0.00160748029819292	NA	NA	SegRatio=-0.09,AbsMeanSigma=2.39,pvalue=4.28452123416016e-29,pvalueTTest=0.024473248527802,
chr9	5044492	5044609	JAK2	JAK200008	NA	2	-0.0939296786651296	2	0.164041922849099	1.5	0.00160748029819292	NA	NA	SegRatio=-0.09,AbsMeanSigma=2.39,pvalue=4.28452123416016e-29,pvalueTTest=0.024473248527802,
chr9	5050657	5050765	JAK2	JAK200009	-0.00304506567611659	2	-0.0939296786651296	2	0.164041922849099	1.5	0.00160748029819292	NA	NA	SegRatio=-0.09,AbsMeanSigma=2.39,pvalue=4.28452123416016e-29,pvalueTTest=0.024473248527802,
chr9	5050732	5050843	JAK2	JAK200010	-0.0475920746719834	2	-0.0939296786651296	2	0.164041922849099	1.5	0.00160748029819292	NA	NA	SegRatio=-0.09,AbsMeanSigma=2.39,pvalue=4.28452123416016e-29,pvalueTTest=0.024473248527802,
chr9	5050830	5050942	JAK2	JAK200011	NA	2	-0.0939296786651296	2	0.164041922849099	1.5	0.00160748029819292	NA	NA	SegRatio=-0.09,AbsMeanSigma=2.39,pvalue=4.28452123416016e-29,pvalueTTest=0.024473248527802,
chr9	5054475	5054589	JAK2	JAK200012	-0.781053292886871	2	-0.0939296786651296	2	0.164041922849099	1.5	0.00160748029819292	NA	NA	SegRatio=-0.09,AbsMeanSigma=2.39,pvalue=4.28452123416016e-29,pvalueTTest=0.024473248527802,
chr9	5054580	5054683	JAK2	JAK200013	0.166697902605071	2	-0.0939296786651296	2	0.164041922849099	1.5	0.00160748029819292	NA	NA	SegRatio=-0.09,AbsMeanSigma=2.39,pvalue=4.28452123416016e-29,pvalueTTest=0.024473248527802,
chr9	5054669	5054774	JAK2	JAK200014	-0.168296546851432	2	-0.0939296786651296	2	0.164041922849099	1.5	0.00160748029819292	NA	NA	SegRatio=-0.09,AbsMeanSigma=2.39,pvalue=4.28452123416016e-29,pvalueTTest=0.024473248527802,
chr9	5054772	5054875	JAK2	JAK200015	-0.162719020471522	2	-0.0939296786651296	2	0.164041922849099	1.5	0.00160748029819292	NA	NA	SegRatio=-0.09,AbsMeanSigma=2.39,pvalue=4.28452123416016e-29,pvalueTTest=0.024473248527802,
chr9	5054876	5054979	JAK2	JAK200016	NA	2	-0.0939296786651296	2	0.164041922849099	1.5	0.00160748029819292	NA	NA	SegRatio=-0.09,AbsMeanSigma=2.39,pvalue=4.28452123416016e-29,pvalueTTest=0.024473248527802,
chr9	5055642	5055753	JAK2	JAK200017	-3.03774189483834	2	-0.0939296786651296	2	0.164041922849099	1.5	0.00160748029819292	q-value=6.91215267931384e-06, copies=0	NA	SegRatio=-0.09,AbsMeanSigma=2.39,pvalue=4.28452123416016e-29,pvalueTTest=0.024473248527802,
chr9	5055695	5055795	JAK2	JAK200018	-0.203939760823554	2	-0.0939296786651296	2	0.164041922849099	1.5	0.00160748029819292	NA	NA	SegRatio=-0.09,AbsMeanSigma=2.39,pvalue=4.28452123416016e-29,pvalueTTest=0.024473248527802,
chr9	5055764	5055874	JAK2	JAK200019	NA	2	-0.0939296786651296	2	0.164041922849099	1.5	0.00160748029819292	NA	NA	SegRatio=-0.09,AbsMeanSigma=2.39,pvalue=4.28452123416016e-29,pvalueTTest=0.024473248527802,
chr9	5064862	5064973	JAK2	JAK200020	-0.0378922486395619	2	-0.0939296786651296	2	0.164041922849099	1.5	0.00160748029819292	NA	NA	SegRatio=-0.09,AbsMeanSigma=2.39,pvalue=4.28452123416016e-29,pvalueTTest=0.024473248527802,
chr9	5064919	5065031	JAK2	JAK200021	0.124563217743612	2	-0.0939296786651296	2	0.164041922849099	1.5	0.00160748029819292	NA	NA	SegRatio=-0.09,AbsMeanSigma=2.39,pvalue=4.28452123416016e-29,pvalueTTest=0.024473248527802,
chr9	5064984	5065091	JAK2	JAK200022	0.0797310936887753	2	-0.0939296786651296	2	0.164041922849099	1.5	0.00160748029819292	NA	NA	SegRatio=-0.09,AbsMeanSigma=2.39,pvalue=4.28452123416016e-29,pvalueTTest=0.024473248527802,
chr9	5066622	5066737	JAK2	JAK200023	-0.443833962579761	2	-0.0939296786651296	2	0.164041922849099	1.5	0.00160748029819292	NA	NA	SegRatio=-0.09,AbsMeanSigma=2.39,pvalue=4.28452123416016e-29,pvalueTTest=0.024473248527802,
chr9	5066681	5066780	JAK2	JAK200024	-0.0939296786651296	2	-0.0939296786651296	2	0.164041922849099	1.5	0.00160748029819292	NA	NA	SegRatio=-0.09,AbsMeanSigma=2.39,pvalue=4.28452123416016e-29,pvalueTTest=0.024473248527802,
chr9	5066733	5066840	JAK2	JAK200025	-2.45228155309272	2	-0.0550372021319601	2	0.164041922849099	1.5	0.00160748029819292	q-value=4.79555434955997e-49, copies=0	NA	SegRatio=-0.06,AbsMeanSigma=0.93,pvalue=8.46266989349327e-07,pvalueTTest=0.236195706595394,
chr9	5068986	5069083	JAK2	JAK200026	NA	2	-0.0550372021319601	2	0.164041922849099	1.5	0.00160748029819292	NA	NA	SegRatio=-0.06,AbsMeanSigma=0.93,pvalue=8.46266989349327e-07,pvalueTTest=0.236195706595394,
chr9	5069046	5069149	JAK2	JAK200027	-0.139188625450799	2	-0.0550372021319601	2	0.164041922849099	1.5	0.00160748029819292	NA	NA	SegRatio=-0.06,AbsMeanSigma=0.93,pvalue=8.46266989349327e-07,pvalueTTest=0.236195706595394,
chr9	5069149	5069251	JAK2	JAK200028	-0.220705817728723	2	-0.0550372021319601	2	0.164041922849099	1.5	0.00160748029819292	NA	NA	SegRatio=-0.06,AbsMeanSigma=0.93,pvalue=8.46266989349327e-07,pvalueTTest=0.236195706595394,
chr9	5069886	5070002	JAK2	JAK200029	-0.127237756080999	2	-0.0550372021319601	2	0.164041922849099	1.5	0.00160748029819292	NA	NA	SegRatio=-0.06,AbsMeanSigma=0.93,pvalue=8.46266989349327e-07,pvalueTTest=0.236195706595394,
chr9	5070000	5070115	JAK2	JAK200030	NA	2	-0.0550372021319601	2	0.164041922849099	1.5	0.00160748029819292	NA	NA	SegRatio=-0.06,AbsMeanSigma=0.93,pvalue=8.46266989349327e-07,pvalueTTest=0.236195706595394,
chr9	5072450	5072551	JAK2	JAK200031	-0.226596741312973	2	-0.0550372021319601	2	0.164041922849099	1.5	0.00160748029819292	NA	NA	SegRatio=-0.06,AbsMeanSigma=0.93,pvalue=8.46266989349327e-07,pvalueTTest=0.236195706595394,
chr9	5072552	5072667	JAK2	JAK200032	-0.0550372021319601	2	-0.0550372021319601	2	0.164041922849099	1.5	0.00160748029819292	NA	NA	SegRatio=-0.06,AbsMeanSigma=0.93,pvalue=8.46266989349327e-07,pvalueTTest=0.236195706595394,
chr9	5073615	5073729	JAK2	JAK200033	0.240630604481661	2	-0.0550372021319601	2	0.164041922849099	1.5	0.00160748029819292	NA	NA	SegRatio=-0.06,AbsMeanSigma=0.93,pvalue=8.46266989349327e-07,pvalueTTest=0.236195706595394,
chr9	5073714	5073801	JAK2	JAK200034	-0.499516074973014	2	-0.0550372021319601	2	0.164041922849099	1.5	0.00160748029819292	NA	NA	SegRatio=-0.06,AbsMeanSigma=0.93,pvalue=8.46266989349327e-07,pvalueTTest=0.236195706595394,
chr9	5073746	5073861	JAK2	JAK200035	0.138702026283266	2	-0.0550372021319601	2	0.164041922849099	1.5	0.00160748029819292	NA	NA	SegRatio=-0.06,AbsMeanSigma=0.93,pvalue=8.46266989349327e-07,pvalueTTest=0.236195706595394,
chr9	5077372	5077477	JAK2	JAK200036	NA	2	-0.0550372021319601	2	0.164041922849099	1.5	0.00160748029819292	NA	NA	SegRatio=-0.06,AbsMeanSigma=0.93,pvalue=8.46266989349327e-07,pvalueTTest=0.236195706595394,
chr9	5077465	5077565	JAK2	JAK200037.JAK200038	NA	2	-0.0550372021319601	2	0.164041922849099	1.5	0.00160748029819292	NA	NA	SegRatio=-0.06,AbsMeanSigma=0.93,pvalue=8.46266989349327e-07,pvalueTTest=0.236195706595394,
chr9	5077560	5077676	JAK2	JAK200039	NA	2	-0.0550372021319601	2	0.164041922849099	1.5	0.00160748029819292	NA	NA	SegRatio=-0.06,AbsMeanSigma=0.93,pvalue=8.46266989349327e-07,pvalueTTest=0.236195706595394,
chr9	5078259	5078351	JAK2	JAK200040	NA	2	-0.0550372021319601	2	0.164041922849099	1.5	0.00160748029819292	NA	NA	SegRatio=-0.06,AbsMeanSigma=0.93,pvalue=8.46266989349327e-07,pvalueTTest=0.236195706595394,
chr9	5078309	5078404	JAK2	JAK200041	0.167528932542025	2	-0.0550372021319601	2	0.164041922849099	1.5	0.00160748029819292	NA	NA	SegRatio=-0.06,AbsMeanSigma=0.93,pvalue=8.46266989349327e-07,pvalueTTest=0.236195706595394,
chr9	5078388	5078500	JAK2	JAK200042	-0.0777356860555749	2	-0.0550372021319601	2	0.164041922849099	1.5	0.00160748029819292	NA	NA	SegRatio=-0.06,AbsMeanSigma=0.93,pvalue=8.46266989349327e-07,pvalueTTest=0.236195706595394,
chr9	5080207	5080318	JAK2	JAK200043	-0.0621616708816105	2	-0.0550372021319601	2	0.164041922849099	1.5	0.00160748029819292	NA	NA	SegRatio=-0.06,AbsMeanSigma=0.93,pvalue=8.46266989349327e-07,pvalueTTest=0.236195706595394,
chr9	5080311	5080418	JAK2	JAK200044	-0.00525899905450513	2	-0.0550372021319601	2	0.164041922849099	1.5	0.00160748029819292	NA	NA	SegRatio=-0.06,AbsMeanSigma=0.93,pvalue=8.46266989349327e-07,pvalueTTest=0.236195706595394,
chr9	5080509	5080623	JAK2	JAK200045	0.108123883438161	2	-0.0550372021319601	2	0.164041922849099	1.5	0.00160748029819292	NA	NA	SegRatio=-0.06,AbsMeanSigma=0.93,pvalue=8.46266989349327e-07,pvalueTTest=0.236195706595394,
chr9	5080591	5080703	JAK2	JAK200046	0.0579741982058188	2	-0.0550372021319601	2	0.164041922849099	1.5	0.00160748029819292	NA	NA	SegRatio=-0.06,AbsMeanSigma=0.93,pvalue=8.46266989349327e-07,pvalueTTest=0.236195706595394,
chr9	5081703	5081811	JAK2	JAK200047	-0.353743927143967	2	-0.0550372021319601	2	0.164041922849099	1.5	0.00160748029819292	NA	NA	SegRatio=-0.06,AbsMeanSigma=0.93,pvalue=8.46266989349327e-07,pvalueTTest=0.236195706595394,
chr9	5081804	5081918	JAK2	JAK200048	0.203044031084209	2	-0.0550372021319601	2	0.164041922849099	1.5	0.00160748029819292	NA	NA	SegRatio=-0.06,AbsMeanSigma=0.93,pvalue=8.46266989349327e-07,pvalueTTest=0.236195706595394,
chr9	5089653	5089767	JAK2	JAK200049	-0.0539411506260609	2	-0.0550372021319601	2	0.164041922849099	1.5	0.00160748029819292	NA	NA	SegRatio=-0.06,AbsMeanSigma=0.93,pvalue=8.46266989349327e-07,pvalueTTest=0.236195706595394,
chr9	5089728	5089844	JAK2	JAK200050	-0.202261644525189	2	-0.0550372021319601	2	0.164041922849099	1.5	0.00160748029819292	NA	NA	SegRatio=-0.06,AbsMeanSigma=0.93,pvalue=8.46266989349327e-07,pvalueTTest=0.236195706595394,
chr9	5089788	5089901	JAK2	JAK200051	-0.0655392858177086	2	-0.0550372021319601	2	0.164041922849099	1.5	0.00160748029819292	NA	NA	SegRatio=-0.06,AbsMeanSigma=0.93,pvalue=8.46266989349327e-07,pvalueTTest=0.236195706595394,
chr9	5090440	5090550	JAK2	JAK200052	NA	2	-0.0550372021319601	2	0.164041922849099	1.5	0.00160748029819292	NA	NA	SegRatio=-0.06,AbsMeanSigma=0.93,pvalue=8.46266989349327e-07,pvalueTTest=0.236195706595394,
chr9	5090535	5090626	JAK2	JAK200053	0.078535394414521	2	-0.0550372021319601	2	0.164041922849099	1.5	0.00160748029819292	NA	NA	SegRatio=-0.06,AbsMeanSigma=0.93,pvalue=8.46266989349327e-07,pvalueTTest=0.236195706595394,
chr9	5090684	5090797	JAK2	JAK200054	-2.58768676487846	2	-0.117400711029317	2	0.164041922849099	1.5	0.00160748029819292	q-value=8.84539874226602e-42, copies=0	NA	SegRatio=-0.12,AbsMeanSigma=4.16,pvalue=1.42963094330754e-20,pvalueTTest=0.21677176557301,
chr9	5090795	5090900	JAK2	JAK200055	0.0691858768552034	2	-0.117400711029317	2	0.164041922849099	1.5	0.00160748029819292	NA	NA	SegRatio=-0.12,AbsMeanSigma=4.16,pvalue=1.42963094330754e-20,pvalueTTest=0.21677176557301,
chr9	5090843	5090947	JAK2	JAK200056	-2.82856942191332	2	-0.117400711029317	2	0.164041922849099	1.5	0.00160748029819292	q-value=1.01007702267798e-06, copies=0	NA	SegRatio=-0.12,AbsMeanSigma=4.16,pvalue=1.42963094330754e-20,pvalueTTest=0.21677176557301,
chr9	5122972	5123079	JAK2	JAK200057	0.0170861687347448	2	-0.117400711029317	2	0.164041922849099	1.5	0.00160748029819292	NA	NA	SegRatio=-0.12,AbsMeanSigma=4.16,pvalue=1.42963094330754e-20,pvalueTTest=0.21677176557301,
chr9	5123080	5123193	JAK2	JAK200058	-0.117400711029317	2	-0.117400711029317	2	0.164041922849099	1.5	0.00160748029819292	NA	NA	SegRatio=-0.12,AbsMeanSigma=4.16,pvalue=1.42963094330754e-20,pvalueTTest=0.21677176557301,
chr9	5126289	5126399	JAK2	JAK200059	-2.150438311262	2	-0.163898743460495	2	0.164041922849099	1.5	0.00160748029819292	q-value=4.64358202196102e-11, copies=0	NA	SegRatio=-0.16,AbsMeanSigma=3.32,pvalue=3.1393710410726e-11,pvalueTTest=0.270533405643906,
chr9	5126389	5126499	JAK2	JAK200060	NA	2	-0.163898743460495	2	0.164041922849099	1.5	0.00160748029819292	NA	NA	SegRatio=-0.16,AbsMeanSigma=3.32,pvalue=3.1393710410726e-11,pvalueTTest=0.270533405643906,
chr9	5126655	5126772	JAK2	JAK200061	-0.163898743460495	2	-0.163898743460495	2	0.164041922849099	1.5	0.00160748029819292	NA	NA	SegRatio=-0.16,AbsMeanSigma=3.32,pvalue=3.1393710410726e-11,pvalueTTest=0.270533405643906,
chr9	5126720	5126829	JAK2	JAK200062	-0.150707457977874	2	-0.163898743460495	2	0.164041922849099	1.5	0.00160748029819292	NA	NA	SegRatio=-0.16,AbsMeanSigma=3.32,pvalue=3.1393710410726e-11,pvalueTTest=0.270533405643906,
chr9	21802705	21802776	MTAP	MTAP00001	-2.80669054967354	2	-0.0149234821887826	2	0.30390143679113	2	0.30390143679113	q-value=2.4519659187704e-06, copies=0	NA	SegRatio=-0.01,AbsMeanSigma=0.39,pvalue=0.0527926779707666,pvalueTTest=0.30390143679113,
chr9	21802934	21803036	MTAP	MTAP00002	NA	2	-0.0149234821887826	2	0.30390143679113	2	0.30390143679113	NA	NA	SegRatio=-0.01,AbsMeanSigma=0.39,pvalue=0.0527926779707666,pvalueTTest=0.30390143679113,
chr9	21815348	21815457	MTAP	MTAP00003	NA	2	-0.0149234821887826	2	0.30390143679113	2	0.30390143679113	NA	NA	SegRatio=-0.01,AbsMeanSigma=0.39,pvalue=0.0527926779707666,pvalueTTest=0.30390143679113,
chr9	21815445	21815515	MTAP	MTAP00004	NA	2	-0.0149234821887826	2	0.30390143679113	2	0.30390143679113	NA	NA	SegRatio=-0.01,AbsMeanSigma=0.39,pvalue=0.0527926779707666,pvalueTTest=0.30390143679113,
chr9	21815463	21815563	MTAP	MTAP00005	0.288796153622312	2	-0.0149234821887826	2	0.30390143679113	2	0.30390143679113	q-value=0.00505740568772777, copies=2.5	NA	SegRatio=-0.01,AbsMeanSigma=0.39,pvalue=0.0527926779707666,pvalueTTest=0.30390143679113,
chr9	21816627	21816744	MTAP	MTAP00006	0.18537469612279	2	-0.0149234821887826	2	0.30390143679113	2	0.30390143679113	NA	NA	SegRatio=-0.01,AbsMeanSigma=0.39,pvalue=0.0527926779707666,pvalueTTest=0.30390143679113,
chr9	21816727	21816838	MTAP	MTAP00007	-0.236361786828562	2	-0.0149234821887826	2	0.30390143679113	2	0.30390143679113	NA	NA	SegRatio=-0.01,AbsMeanSigma=0.39,pvalue=0.0527926779707666,pvalueTTest=0.30390143679113,
chr9	21817942	21818058	MTAP	MTAP00008	-0.132133161044159	2	-0.0149234821887826	2	0.30390143679113	2	0.30390143679113	NA	NA	SegRatio=-0.01,AbsMeanSigma=0.39,pvalue=0.0527926779707666,pvalueTTest=0.30390143679113,
chr9	21818004	21818121	MTAP	MTAP00009	0.164973744377457	2	-0.0149234821887826	2	0.30390143679113	2	0.30390143679113	NA	NA	SegRatio=-0.01,AbsMeanSigma=0.39,pvalue=0.0527926779707666,pvalueTTest=0.30390143679113,
chr9	21818122	21818239	MTAP	MTAP00010	-0.183742837462025	2	-0.0149234821887826	2	0.30390143679113	2	0.30390143679113	NA	NA	SegRatio=-0.01,AbsMeanSigma=0.39,pvalue=0.0527926779707666,pvalueTTest=0.30390143679113,
chr9	21837840	21837940	MTAP	MTAP00011	0.0511254224371589	2	-0.0149234821887826	2	0.30390143679113	2	0.30390143679113	NA	NA	SegRatio=-0.01,AbsMeanSigma=0.39,pvalue=0.0527926779707666,pvalueTTest=0.30390143679113,
chr9	21837923	21838036	MTAP	MTAP00012	-0.138898034780953	2	-0.0149234821887826	2	0.30390143679113	2	0.30390143679113	NA	NA	SegRatio=-0.01,AbsMeanSigma=0.39,pvalue=0.0527926779707666,pvalueTTest=0.30390143679113,
chr9	21854603	21854720	MTAP	MTAP00013	-0.184418013817907	2	-0.0149234821887826	2	0.30390143679113	2	0.30390143679113	NA	NA	SegRatio=-0.01,AbsMeanSigma=0.39,pvalue=0.0527926779707666,pvalueTTest=0.30390143679113,
chr9	21854713	21854831	MTAP	MTAP00014	-0.026679138337284	2	-0.0149234821887826	2	0.30390143679113	2	0.30390143679113	NA	NA	SegRatio=-0.01,AbsMeanSigma=0.39,pvalue=0.0527926779707666,pvalueTTest=0.30390143679113,
chr9	21854792	21854890	MTAP	MTAP00015	0.0243557676145604	2	-0.0149234821887826	2	0.30390143679113	2	0.30390143679113	NA	NA	SegRatio=-0.01,AbsMeanSigma=0.39,pvalue=0.0527926779707666,pvalueTTest=0.30390143679113,
chr9	21856053	21856159	MTAP	MTAP00016	NA	2	-0.0149234821887826	2	0.30390143679113	2	0.30390143679113	NA	NA	SegRatio=-0.01,AbsMeanSigma=0.39,pvalue=0.0527926779707666,pvalueTTest=0.30390143679113,
chr9	21856136	21856221	MTAP	MTAP00017	-0.0149234821887826	2	-0.0149234821887826	2	0.30390143679113	2	0.30390143679113	NA	NA	SegRatio=-0.01,AbsMeanSigma=0.39,pvalue=0.0527926779707666,pvalueTTest=0.30390143679113,
chr9	21859269	21859381	MTAP	MTAP00018	-0.202677557669244	2	-0.0149234821887826	2	0.30390143679113	2	0.30390143679113	NA	NA	SegRatio=-0.01,AbsMeanSigma=0.39,pvalue=0.0527926779707666,pvalueTTest=0.30390143679113,
chr9	21859380	21859493	MTAP	MTAP00019	-0.106296080370829	2	-0.0149234821887826	2	0.30390143679113	2	0.30390143679113	NA	NA	SegRatio=-0.01,AbsMeanSigma=0.39,pvalue=0.0527926779707666,pvalueTTest=0.30390143679113,
chr9	21861952	21862051	MTAP	MTAP00020	-0.0959612980895669	2	-0.0149234821887826	2	0.30390143679113	2	0.30390143679113	NA	NA	SegRatio=-0.01,AbsMeanSigma=0.39,pvalue=0.0527926779707666,pvalueTTest=0.30390143679113,
chr9	21930964	21931081	MTAP	MTAP00021	0.0231935792535736	2	-0.0149234821887826	2	0.30390143679113	2	0.30390143679113	NA	NA	SegRatio=-0.01,AbsMeanSigma=0.39,pvalue=0.0527926779707666,pvalueTTest=0.30390143679113,
chr9	21931034	21931136	MTAP	MTAP00022	-0.0882903912871198	2	-0.0149234821887826	2	0.30390143679113	2	0.30390143679113	NA	NA	SegRatio=-0.01,AbsMeanSigma=0.39,pvalue=0.0527926779707666,pvalueTTest=0.30390143679113,
chr9	21939153	21939286	MTAP	MTAP00023	0.0346553576541241	2	-0.0149234821887826	2	0.30390143679113	2	0.30390143679113	NA	NA	SegRatio=-0.01,AbsMeanSigma=0.39,pvalue=0.0527926779707666,pvalueTTest=0.30390143679113,
chr9	21940885	21940998	MTAP	MTAP00024	0.00107199365017428	2	-0.0149234821887826	2	0.30390143679113	2	0.30390143679113	NA	NA	SegRatio=-0.01,AbsMeanSigma=0.39,pvalue=0.0527926779707666,pvalueTTest=0.30390143679113,
chr9	21940996	21941111	MTAP	MTAP00025	NA	2	-0.0149234821887826	2	0.30390143679113	2	0.30390143679113	NA	NA	SegRatio=-0.01,AbsMeanSigma=0.39,pvalue=0.0527926779707666,pvalueTTest=0.30390143679113,
chr10	50666825	50666936	ERCC6	ERCC600001	0.35981837947528	2	0.0445629646338487	2	0.852746661245097	2	0.852746661245097	NA	NA	SegRatio=0.04,AbsMeanSigma=0.05,pvalue=0.812546656627986,pvalueTTest=0.893971545125548,
chr10	50666933	50667050	ERCC6	ERCC600002	0.0457386009858947	2	0.0445629646338487	2	0.852746661245097	2	0.852746661245097	NA	NA	SegRatio=0.04,AbsMeanSigma=0.05,pvalue=0.812546656627986,pvalueTTest=0.893971545125548,
chr10	50667050	50667167	ERCC6	ERCC600003	-0.201628271450101	2	0.0445629646338487	2	0.852746661245097	2	0.852746661245097	NA	NA	SegRatio=0.04,AbsMeanSigma=0.05,pvalue=0.812546656627986,pvalueTTest=0.893971545125548,
chr10	50667147	50667264	ERCC6	ERCC600004	0.142977523112903	2	0.0445629646338487	2	0.852746661245097	2	0.852746661245097	NA	NA	SegRatio=0.04,AbsMeanSigma=0.05,pvalue=0.812546656627986,pvalueTTest=0.893971545125548,
chr10	50667239	50667354	ERCC6	ERCC600005	0.538364841591866	2	0.0445629646338487	2	0.852746661245097	2	0.852746661245097	NA	NA	SegRatio=0.04,AbsMeanSigma=0.05,pvalue=0.812546656627986,pvalueTTest=0.893971545125548,
chr10	50668396	50668510	ERCC6	ERCC600006	-0.0208001396059526	2	0.0445629646338487	2	0.852746661245097	2	0.852746661245097	NA	NA	SegRatio=0.04,AbsMeanSigma=0.05,pvalue=0.812546656627986,pvalueTTest=0.893971545125548,
chr10	50668450	50668565	ERCC6	ERCC600007	-0.27021349816337	2	0.0445629646338487	2	0.852746661245097	2	0.852746661245097	NA	NA	SegRatio=0.04,AbsMeanSigma=0.05,pvalue=0.812546656627986,pvalueTTest=0.893971545125548,
chr10	50669353	50669493	ERCC6	ERCC600008.ERCC600009	0.161378360873211	2	0.0445629646338487	2	0.852746661245097	2	0.852746661245097	NA	NA	SegRatio=0.04,AbsMeanSigma=0.05,pvalue=0.812546656627986,pvalueTTest=0.893971545125548,
chr10	50669458	50669582	ERCC6	ERCC600010	0.257577638648339	2	0.0445629646338487	2	0.852746661245097	2	0.852746661245097	NA	NA	SegRatio=0.04,AbsMeanSigma=0.05,pvalue=0.812546656627986,pvalueTTest=0.893971545125548,
chr10	50669545	50669643	ERCC6	ERCC600011	-0.176007150018126	2	0.0445629646338487	2	0.852746661245097	2	0.852746661245097	NA	NA	SegRatio=0.04,AbsMeanSigma=0.05,pvalue=0.812546656627986,pvalueTTest=0.893971545125548,
chr10	50678205	50678295	ERCC6	ERCC600012	-0.303520614682552	2	0.0445629646338487	2	0.852746661245097	2	0.852746661245097	NA	NA	SegRatio=0.04,AbsMeanSigma=0.05,pvalue=0.812546656627986,pvalueTTest=0.893971545125548,
chr10	50678273	50678369	ERCC6	ERCC600013	0.0214116611999397	2	0.0445629646338487	2	0.852746661245097	2	0.852746661245097	NA	NA	SegRatio=0.04,AbsMeanSigma=0.05,pvalue=0.812546656627986,pvalueTTest=0.893971545125548,
chr10	50678314	50678428	ERCC6	ERCC600014	0.0445629646338487	2	0.0445629646338487	2	0.852746661245097	2	0.852746661245097	NA	NA	SegRatio=0.04,AbsMeanSigma=0.05,pvalue=0.812546656627986,pvalueTTest=0.893971545125548,
chr10	50678389	50678505	ERCC6	ERCC600015	0.208188110744977	2	0.0445629646338487	2	0.852746661245097	2	0.852746661245097	NA	NA	SegRatio=0.04,AbsMeanSigma=0.05,pvalue=0.812546656627986,pvalueTTest=0.893971545125548,
chr10	50678444	50678559	ERCC6	ERCC600016	0.424599221009223	2	0.0445629646338487	2	0.852746661245097	2	0.852746661245097	NA	NA	SegRatio=0.04,AbsMeanSigma=0.05,pvalue=0.812546656627986,pvalueTTest=0.893971545125548,
chr10	50678545	50678657	ERCC6	ERCC600017	-0.0118060029681481	2	0.0445629646338487	2	0.852746661245097	2	0.852746661245097	NA	NA	SegRatio=0.04,AbsMeanSigma=0.05,pvalue=0.812546656627986,pvalueTTest=0.893971545125548,
chr10	50678654	50678766	ERCC6	ERCC600018	-0.078955907419464	2	0.0445629646338487	2	0.852746661245097	2	0.852746661245097	NA	NA	SegRatio=0.04,AbsMeanSigma=0.05,pvalue=0.812546656627986,pvalueTTest=0.893971545125548,
chr10	50678758	50678871	ERCC6	ERCC600019	0.0786322950800965	2	0.0445629646338487	2	0.852746661245097	2	0.852746661245097	NA	NA	SegRatio=0.04,AbsMeanSigma=0.05,pvalue=0.812546656627986,pvalueTTest=0.893971545125548,
chr10	50678806	50678919	ERCC6	ERCC600020	-0.0881176762002442	2	0.0445629646338487	2	0.852746661245097	2	0.852746661245097	NA	NA	SegRatio=0.04,AbsMeanSigma=0.05,pvalue=0.812546656627986,pvalueTTest=0.893971545125548,
chr10	50678917	50679036	ERCC6	ERCC600021	-0.0078871776744894	2	0.0445629646338487	2	0.852746661245097	2	0.852746661245097	NA	NA	SegRatio=0.04,AbsMeanSigma=0.05,pvalue=0.812546656627986,pvalueTTest=0.893971545125548,
chr10	50678993	50679081	ERCC6	ERCC600022	-0.687168523067891	2	0.0445629646338487	2	0.852746661245097	2	0.852746661245097	NA	NA	SegRatio=0.04,AbsMeanSigma=0.05,pvalue=0.812546656627986,pvalueTTest=0.893971545125548,
chr10	50679049	50679121	ERCC6	ERCC600023	0.159489185494319	2	0.0445629646338487	2	0.852746661245097	2	0.852746661245097	NA	NA	SegRatio=0.04,AbsMeanSigma=0.05,pvalue=0.812546656627986,pvalueTTest=0.893971545125548,
chr10	50679099	50679181	ERCC6	ERCC600024	-0.836606553489707	2	-0.836606553489707	2	0.852746661245097	2	0.852746661245097	NA	NA	SegRatio=-0.84,AbsMeanSigma=5.38,pvalue=2.63204878132795e-14,pvalueTTest=0.0147936590915427,Adjusted:byPvalueTTestRatio;
chr10	50679146	50679260	ERCC6	ERCC600025	-1.18800427246072	2	-0.836606553489707	2	0.852746661245097	2	0.852746661245097	NA	NA	SegRatio=-0.84,AbsMeanSigma=5.38,pvalue=2.63204878132795e-14,pvalueTTest=0.0147936590915427,Adjusted:byPvalueTTestRatio;
chr10	50680383	50680479	ERCC6	ERCC600026	0.128015939416581	2	0.00117085137824626	2	0.852746661245097	2	0.852746661245097	NA	NA	SegRatio=0,AbsMeanSigma=0.02,pvalue=0.854667680301953,pvalueTTest=0.900541047104636,
chr10	50680479	50680596	ERCC6	ERCC600027	0.098383337856932	2	0.00117085137824626	2	0.852746661245097	2	0.852746661245097	NA	NA	SegRatio=0,AbsMeanSigma=0.02,pvalue=0.854667680301953,pvalueTTest=0.900541047104636,
chr10	50680881	50680985	ERCC6	ERCC600028	-0.0355703441613569	2	0.00117085137824626	2	0.852746661245097	2	0.852746661245097	NA	NA	SegRatio=0,AbsMeanSigma=0.02,pvalue=0.854667680301953,pvalueTTest=0.900541047104636,
chr10	50680982	50681087	ERCC6	ERCC600029	0.0854443480875642	2	0.00117085137824626	2	0.852746661245097	2	0.852746661245097	NA	NA	SegRatio=0,AbsMeanSigma=0.02,pvalue=0.854667680301953,pvalueTTest=0.900541047104636,
chr10	50681086	50681201	ERCC6	ERCC600030	0.102231587098639	2	0.00117085137824626	2	0.852746661245097	2	0.852746661245097	NA	NA	SegRatio=0,AbsMeanSigma=0.02,pvalue=0.854667680301953,pvalueTTest=0.900541047104636,
chr10	50681501	50681619	ERCC6	ERCC600031	-0.0850436765336811	2	0.00117085137824626	2	0.852746661245097	2	0.852746661245097	NA	NA	SegRatio=0,AbsMeanSigma=0.02,pvalue=0.854667680301953,pvalueTTest=0.900541047104636,
chr10	50681566	50681679	ERCC6	ERCC600032	-0.276671426398833	2	0.00117085137824626	2	0.852746661245097	2	0.852746661245097	NA	NA	SegRatio=0,AbsMeanSigma=0.02,pvalue=0.854667680301953,pvalueTTest=0.900541047104636,
chr10	50682035	50682125	ERCC6	ERCC600033	0.0745331632400726	2	0.00117085137824626	2	0.852746661245097	2	0.852746661245097	NA	NA	SegRatio=0,AbsMeanSigma=0.02,pvalue=0.854667680301953,pvalueTTest=0.900541047104636,
chr10	50682101	50682214	ERCC6	ERCC600034	-0.0394978859967557	2	0.00117085137824626	2	0.852746661245097	2	0.852746661245097	NA	NA	SegRatio=0,AbsMeanSigma=0.02,pvalue=0.854667680301953,pvalueTTest=0.900541047104636,
chr10	50682215	50682332	ERCC6	ERCC600035	0.0283501527004971	2	0.00117085137824626	2	0.852746661245097	2	0.852746661245097	NA	NA	SegRatio=0,AbsMeanSigma=0.02,pvalue=0.854667680301953,pvalueTTest=0.900541047104636,
chr10	50684220	50684318	ERCC6	ERCC600036	-0.0580997260478276	2	0.00117085137824626	2	0.852746661245097	2	0.852746661245097	NA	NA	SegRatio=0,AbsMeanSigma=0.02,pvalue=0.854667680301953,pvalueTTest=0.900541047104636,
chr10	50684316	50684432	ERCC6	ERCC600037	0.170421362229674	2	0.00117085137824626	2	0.852746661245097	2	0.852746661245097	NA	NA	SegRatio=0,AbsMeanSigma=0.02,pvalue=0.854667680301953,pvalueTTest=0.900541047104636,
chr10	50686374	50686478	ERCC6	ERCC600038	-0.360079065870593	2	0.00117085137824626	2	0.852746661245097	2	0.852746661245097	NA	NA	SegRatio=0,AbsMeanSigma=0.02,pvalue=0.854667680301953,pvalueTTest=0.900541047104636,
chr10	50686452	50686563	ERCC6	ERCC600039	-0.32823094813313	2	0.00117085137824626	2	0.852746661245097	2	0.852746661245097	NA	NA	SegRatio=0,AbsMeanSigma=0.02,pvalue=0.854667680301953,pvalueTTest=0.900541047104636,
chr10	50690672	50690784	ERCC6	ERCC600040	-0.0548521099646363	2	0.00117085137824626	2	0.852746661245097	2	0.852746661245097	NA	NA	SegRatio=0,AbsMeanSigma=0.02,pvalue=0.854667680301953,pvalueTTest=0.900541047104636,
chr10	50690741	50690849	ERCC6	ERCC600041	0.245687536187921	2	0.00117085137824626	2	0.852746661245097	2	0.852746661245097	NA	NA	SegRatio=0,AbsMeanSigma=0.02,pvalue=0.854667680301953,pvalueTTest=0.900541047104636,
chr10	50690800	50690908	ERCC6	ERCC600042	-0.00358742330134716	2	0.00117085137824626	2	0.852746661245097	2	0.852746661245097	NA	NA	SegRatio=0,AbsMeanSigma=0.02,pvalue=0.854667680301953,pvalueTTest=0.900541047104636,
chr10	50690900	50691017	ERCC6	ERCC600043	NA	2	0.00117085137824626	2	0.852746661245097	2	0.852746661245097	NA	NA	SegRatio=0,AbsMeanSigma=0.02,pvalue=0.854667680301953,pvalueTTest=0.900541047104636,
chr10	50691306	50691422	ERCC6	ERCC600044	-0.0390012065095979	2	0.00117085137824626	2	0.852746661245097	2	0.852746661245097	NA	NA	SegRatio=0,AbsMeanSigma=0.02,pvalue=0.854667680301953,pvalueTTest=0.900541047104636,
chr10	50691407	50691525	ERCC6	ERCC600045	-0.100566018180341	2	0.00117085137824626	2	0.852746661245097	2	0.852746661245097	NA	NA	SegRatio=0,AbsMeanSigma=0.02,pvalue=0.854667680301953,pvalueTTest=0.900541047104636,
chr10	50691499	50691612	ERCC6	ERCC600046	0.221146536833538	2	0.00117085137824626	2	0.852746661245097	2	0.852746661245097	NA	NA	SegRatio=0,AbsMeanSigma=0.02,pvalue=0.854667680301953,pvalueTTest=0.900541047104636,
chr10	50701133	50701250	ERCC6	ERCC600047	-0.189210813933988	2	0.00117085137824626	2	0.852746661245097	2	0.852746661245097	NA	NA	SegRatio=0,AbsMeanSigma=0.02,pvalue=0.854667680301953,pvalueTTest=0.900541047104636,
chr10	50701208	50701323	ERCC6	ERCC600048	-0.0126468341212372	2	0.00117085137824626	2	0.852746661245097	2	0.852746661245097	NA	NA	SegRatio=0,AbsMeanSigma=0.02,pvalue=0.854667680301953,pvalueTTest=0.900541047104636,
chr10	50708529	50708636	ERCC6	ERCC600049	0.00117085137824626	2	0.00117085137824626	2	0.852746661245097	2	0.852746661245097	NA	NA	SegRatio=0,AbsMeanSigma=0.02,pvalue=0.854667680301953,pvalueTTest=0.900541047104636,
chr10	50708636	50708751	ERCC6	ERCC600050	-0.00273894481346332	2	0.00117085137824626	2	0.852746661245097	2	0.852746661245097	NA	NA	SegRatio=0,AbsMeanSigma=0.02,pvalue=0.854667680301953,pvalueTTest=0.900541047104636,
chr10	50708748	50708864	ERCC6	ERCC600051	-0.0192557186725055	2	0.00117085137824626	2	0.852746661245097	2	0.852746661245097	NA	NA	SegRatio=0,AbsMeanSigma=0.02,pvalue=0.854667680301953,pvalueTTest=0.900541047104636,
chr10	50713909	50714025	ERCC6	ERCC600052	-0.140485276176498	2	0.00117085137824626	2	0.852746661245097	2	0.852746661245097	NA	NA	SegRatio=0,AbsMeanSigma=0.02,pvalue=0.854667680301953,pvalueTTest=0.900541047104636,
chr10	50714026	50714144	ERCC6	ERCC600053	0.183688382847679	2	0.00117085137824626	2	0.852746661245097	2	0.852746661245097	NA	NA	SegRatio=0,AbsMeanSigma=0.02,pvalue=0.854667680301953,pvalueTTest=0.900541047104636,
chr10	50723337	50723450	ERCC6	ERCC600054	-0.128398692971322	2	0.00117085137824626	2	0.852746661245097	2	0.852746661245097	NA	NA	SegRatio=0,AbsMeanSigma=0.02,pvalue=0.854667680301953,pvalueTTest=0.900541047104636,
chr10	50723411	50723526	ERCC6	ERCC600055	-0.123253446009366	2	0.00117085137824626	2	0.852746661245097	2	0.852746661245097	NA	NA	SegRatio=0,AbsMeanSigma=0.02,pvalue=0.854667680301953,pvalueTTest=0.900541047104636,
chr10	50723473	50723589	ERCC6	ERCC600056	0.0353093328789306	2	0.00117085137824626	2	0.852746661245097	2	0.852746661245097	NA	NA	SegRatio=0,AbsMeanSigma=0.02,pvalue=0.854667680301953,pvalueTTest=0.900541047104636,
chr10	50723581	50723699	ERCC6	ERCC600057	-0.0263809121474048	2	0.00117085137824626	2	0.852746661245097	2	0.852746661245097	NA	NA	SegRatio=0,AbsMeanSigma=0.02,pvalue=0.854667680301953,pvalueTTest=0.900541047104636,
chr10	50723696	50723807	ERCC6	ERCC600058	0.0868099984900029	2	0.00117085137824626	2	0.852746661245097	2	0.852746661245097	NA	NA	SegRatio=0,AbsMeanSigma=0.02,pvalue=0.854667680301953,pvalueTTest=0.900541047104636,
chr10	50723798	50723907	ERCC6	ERCC600059	-0.101365017777838	2	0.00117085137824626	2	0.852746661245097	2	0.852746661245097	NA	NA	SegRatio=0,AbsMeanSigma=0.02,pvalue=0.854667680301953,pvalueTTest=0.900541047104636,
chr10	50723868	50723955	ERCC6	ERCC600060	0.199691577514436	2	0.00117085137824626	2	0.852746661245097	2	0.852746661245097	NA	NA	SegRatio=0,AbsMeanSigma=0.02,pvalue=0.854667680301953,pvalueTTest=0.900541047104636,
chr10	50723929	50724036	ERCC6	ERCC600061	0.36310044053548	2	0.00117085137824626	2	0.852746661245097	2	0.852746661245097	NA	NA	SegRatio=0,AbsMeanSigma=0.02,pvalue=0.854667680301953,pvalueTTest=0.900541047104636,
chr10	50724034	50724144	ERCC6	ERCC600062	0.139861688075007	2	0.00117085137824626	2	0.852746661245097	2	0.852746661245097	NA	NA	SegRatio=0,AbsMeanSigma=0.02,pvalue=0.854667680301953,pvalueTTest=0.900541047104636,
chr10	50724128	50724239	ERCC6	ERCC600063	-0.114223249715101	2	0.00117085137824626	2	0.852746661245097	2	0.852746661245097	NA	NA	SegRatio=0,AbsMeanSigma=0.02,pvalue=0.854667680301953,pvalueTTest=0.900541047104636,
chr10	50724240	50724355	ERCC6	ERCC600064	0.18675445203063	2	0.00117085137824626	2	0.852746661245097	2	0.852746661245097	NA	NA	SegRatio=0,AbsMeanSigma=0.02,pvalue=0.854667680301953,pvalueTTest=0.900541047104636,
chr10	50724291	50724407	ERCC6	ERCC600065	-0.0742431837626544	2	0.00117085137824626	2	0.852746661245097	2	0.852746661245097	NA	NA	SegRatio=0,AbsMeanSigma=0.02,pvalue=0.854667680301953,pvalueTTest=0.900541047104636,
chr10	50724408	50724520	ERCC6	ERCC600066	-0.00351559212113793	2	0.00117085137824626	2	0.852746661245097	2	0.852746661245097	NA	NA	SegRatio=0,AbsMeanSigma=0.02,pvalue=0.854667680301953,pvalueTTest=0.900541047104636,
chr10	50724481	50724566	ERCC6	ERCC600067	-0.052966973831821	2	0.00117085137824626	2	0.852746661245097	2	0.852746661245097	NA	NA	SegRatio=0,AbsMeanSigma=0.02,pvalue=0.854667680301953,pvalueTTest=0.900541047104636,
chr10	50724566	50724683	ERCC6	ERCC600068	0.167925841326288	2	0.00117085137824626	2	0.852746661245097	2	0.852746661245097	NA	NA	SegRatio=0,AbsMeanSigma=0.02,pvalue=0.854667680301953,pvalueTTest=0.900541047104636,
chr10	50724644	50724749	ERCC6	ERCC600069	0.178158508341936	2	0.00117085137824626	2	0.852746661245097	2	0.852746661245097	NA	NA	SegRatio=0,AbsMeanSigma=0.02,pvalue=0.854667680301953,pvalueTTest=0.900541047104636,
chr10	50724750	50724865	ERCC6	ERCC600070	0.176896069627349	2	0.00117085137824626	2	0.852746661245097	2	0.852746661245097	NA	NA	SegRatio=0,AbsMeanSigma=0.02,pvalue=0.854667680301953,pvalueTTest=0.900541047104636,
chr10	50724791	50724906	ERCC6	ERCC600071	0.133769782189951	2	0.00117085137824626	2	0.852746661245097	2	0.852746661245097	NA	NA	SegRatio=0,AbsMeanSigma=0.02,pvalue=0.854667680301953,pvalueTTest=0.900541047104636,
chr10	50724889	50724999	ERCC6	ERCC600072	-0.0923698606466018	2	0.00117085137824626	2	0.852746661245097	2	0.852746661245097	NA	NA	SegRatio=0,AbsMeanSigma=0.02,pvalue=0.854667680301953,pvalueTTest=0.900541047104636,
chr10	50724994	50725105	ERCC6	ERCC600073	-0.0554697142121731	2	0.00117085137824626	2	0.852746661245097	2	0.852746661245097	NA	NA	SegRatio=0,AbsMeanSigma=0.02,pvalue=0.854667680301953,pvalueTTest=0.900541047104636,
chr10	50725031	50725142	ERCC6	ERCC600074	-0.0439016452053751	2	0.00117085137824626	2	0.852746661245097	2	0.852746661245097	NA	NA	SegRatio=0,AbsMeanSigma=0.02,pvalue=0.854667680301953,pvalueTTest=0.900541047104636,
chr10	50725131	50725243	ERCC6	ERCC600075	0.0408996550394197	2	0.00117085137824626	2	0.852746661245097	2	0.852746661245097	NA	NA	SegRatio=0,AbsMeanSigma=0.02,pvalue=0.854667680301953,pvalueTTest=0.900541047104636,
chr10	50732042	50732159	ERCC6	ERCC600076	-0.0106802847709113	2	0.00117085137824626	2	0.852746661245097	2	0.852746661245097	NA	NA	SegRatio=0,AbsMeanSigma=0.02,pvalue=0.854667680301953,pvalueTTest=0.900541047104636,
chr10	50732107	50732222	ERCC6	ERCC600077	-0.00501802098194521	2	0.00117085137824626	2	0.852746661245097	2	0.852746661245097	NA	NA	SegRatio=0,AbsMeanSigma=0.02,pvalue=0.854667680301953,pvalueTTest=0.900541047104636,
chr10	50732219	50732313	ERCC6	ERCC600078	0.0927293657195591	2	0.00117085137824626	2	0.852746661245097	2	0.852746661245097	NA	NA	SegRatio=0,AbsMeanSigma=0.02,pvalue=0.854667680301953,pvalueTTest=0.900541047104636,
chr10	50732292	50732398	ERCC6	ERCC600079	0.334275903101605	2	0.00117085137824626	2	0.852746661245097	2	0.852746661245097	NA	NA	SegRatio=0,AbsMeanSigma=0.02,pvalue=0.854667680301953,pvalueTTest=0.900541047104636,
chr10	50732374	50732466	ERCC6	ERCC600080	0.163647133702398	2	0.00117085137824626	2	0.852746661245097	2	0.852746661245097	NA	NA	SegRatio=0,AbsMeanSigma=0.02,pvalue=0.854667680301953,pvalueTTest=0.900541047104636,
chr10	50732467	50732577	ERCC6	ERCC600081	0.273016012859203	2	0.00117085137824626	2	0.852746661245097	2	0.852746661245097	NA	NA	SegRatio=0,AbsMeanSigma=0.02,pvalue=0.854667680301953,pvalueTTest=0.900541047104636,
chr10	50732536	50732653	ERCC6	ERCC600082	0.0665687013733838	2	0.00117085137824626	2	0.852746661245097	2	0.852746661245097	NA	NA	SegRatio=0,AbsMeanSigma=0.02,pvalue=0.854667680301953,pvalueTTest=0.900541047104636,
chr10	50732614	50732727	ERCC6	ERCC600083	-0.15854720170236	2	0.00117085137824626	2	0.852746661245097	2	0.852746661245097	NA	NA	SegRatio=0,AbsMeanSigma=0.02,pvalue=0.854667680301953,pvalueTTest=0.900541047104636,
chr10	50732675	50732794	ERCC6	ERCC600084	-0.0347390926516987	2	0.00117085137824626	2	0.852746661245097	2	0.852746661245097	NA	NA	SegRatio=0,AbsMeanSigma=0.02,pvalue=0.854667680301953,pvalueTTest=0.900541047104636,
chr10	50732767	50732882	ERCC6	ERCC600085	0.19734514957599	2	0.00117085137824626	2	0.852746661245097	2	0.852746661245097	NA	NA	SegRatio=0,AbsMeanSigma=0.02,pvalue=0.854667680301953,pvalueTTest=0.900541047104636,
chr10	50736410	50736527	ERCC6	ERCC600086	0.0232770379258644	2	0.00117085137824626	2	0.852746661245097	2	0.852746661245097	NA	NA	SegRatio=0,AbsMeanSigma=0.02,pvalue=0.854667680301953,pvalueTTest=0.900541047104636,
chr10	50736495	50736599	ERCC6	ERCC600087	-0.215523886392189	2	0.00117085137824626	2	0.852746661245097	2	0.852746661245097	NA	NA	SegRatio=0,AbsMeanSigma=0.02,pvalue=0.854667680301953,pvalueTTest=0.900541047104636,
chr10	50738723	50738832	ERCC6	ERCC600088	NA	2	0.00117085137824626	2	0.852746661245097	2	0.852746661245097	NA	NA	SegRatio=0,AbsMeanSigma=0.02,pvalue=0.854667680301953,pvalueTTest=0.900541047104636,
chr10	50738801	50738904	ERCC6	ERCC600089	0.0932628329888427	2	0.00117085137824626	2	0.852746661245097	2	0.852746661245097	NA	NA	SegRatio=0,AbsMeanSigma=0.02,pvalue=0.854667680301953,pvalueTTest=0.900541047104636,
chr10	50738889	50739001	ERCC6	ERCC600090	NA	2	0.00117085137824626	2	0.852746661245097	2	0.852746661245097	NA	NA	SegRatio=0,AbsMeanSigma=0.02,pvalue=0.854667680301953,pvalueTTest=0.900541047104636,
chr10	50740548	50740664	ERCC6	ERCC600091	0.156242795446337	2	0.00117085137824626	2	0.852746661245097	2	0.852746661245097	NA	NA	SegRatio=0,AbsMeanSigma=0.02,pvalue=0.854667680301953,pvalueTTest=0.900541047104636,
chr10	50740620	50740710	ERCC6	ERCC600092	0.299396380173661	2	0.00117085137824626	2	0.852746661245097	2	0.852746661245097	NA	NA	SegRatio=0,AbsMeanSigma=0.02,pvalue=0.854667680301953,pvalueTTest=0.900541047104636,
chr10	50740669	50740775	ERCC6	ERCC600093	0.2443710982165	2	0.00117085137824626	2	0.852746661245097	2	0.852746661245097	NA	NA	SegRatio=0,AbsMeanSigma=0.02,pvalue=0.854667680301953,pvalueTTest=0.900541047104636,
chr10	50740742	50740862	ERCC6	ERCC600094	-0.472235269909682	2	0.00117085137824626	2	0.852746661245097	2	0.852746661245097	NA	NA	SegRatio=0,AbsMeanSigma=0.02,pvalue=0.854667680301953,pvalueTTest=0.900541047104636,
chr10	50740788	50740900	ERCC6	ERCC600095	0.130686509900994	2	0.00117085137824626	2	0.852746661245097	2	0.852746661245097	NA	NA	SegRatio=0,AbsMeanSigma=0.02,pvalue=0.854667680301953,pvalueTTest=0.900541047104636,
chr10	50740873	50740991	ERCC6	ERCC600096	-0.0241478487501666	2	0.00117085137824626	2	0.852746661245097	2	0.852746661245097	NA	NA	SegRatio=0,AbsMeanSigma=0.02,pvalue=0.854667680301953,pvalueTTest=0.900541047104636,
chr10	50740988	50741100	ERCC6	ERCC600097	-1.91806392291331	2	-0.0177639388699014	2	0.852746661245097	2	0.852746661245097	q-value=2.11746747708037e-14, copies=0.5	NA	SegRatio=-0.02,AbsMeanSigma=0.19,pvalue=0.0600787903915227,pvalueTTest=0.185028305716461,
chr10	69881165	69881280	MYPN	MYPN00001	-0.213539480416724	2	-0.0177639388699014	2	0.788563634507881	2	0.788563634507881	NA	NA	SegRatio=-0.02,AbsMeanSigma=0.19,pvalue=0.0600787903915227,pvalueTTest=0.185028305716461,
chr10	69881275	69881388	MYPN	MYPN00002	-0.0897667344239409	2	-0.0177639388699014	2	0.788563634507881	2	0.788563634507881	NA	NA	SegRatio=-0.02,AbsMeanSigma=0.19,pvalue=0.0600787903915227,pvalueTTest=0.185028305716461,
chr10	69881389	69881502	MYPN	MYPN00003	0.129346574799954	2	-0.0177639388699014	2	0.788563634507881	2	0.788563634507881	NA	NA	SegRatio=-0.02,AbsMeanSigma=0.19,pvalue=0.0600787903915227,pvalueTTest=0.185028305716461,
chr10	69881500	69881616	MYPN	MYPN00004	0.226798290786284	2	-0.0177639388699014	2	0.788563634507881	2	0.788563634507881	NA	NA	SegRatio=-0.02,AbsMeanSigma=0.19,pvalue=0.0600787903915227,pvalueTTest=0.185028305716461,
chr10	69881588	69881706	MYPN	MYPN00005	0.0513093228969274	2	-0.0177639388699014	2	0.788563634507881	2	0.788563634507881	NA	NA	SegRatio=-0.02,AbsMeanSigma=0.19,pvalue=0.0600787903915227,pvalueTTest=0.185028305716461,
chr10	69881701	69881820	MYPN	MYPN00006	-0.0180694206078587	2	-0.0177639388699014	2	0.788563634507881	2	0.788563634507881	NA	NA	SegRatio=-0.02,AbsMeanSigma=0.19,pvalue=0.0600787903915227,pvalueTTest=0.185028305716461,
chr10	69881817	69881934	MYPN	MYPN00007	0.388969971286119	2	-0.0177639388699014	2	0.788563634507881	2	0.788563634507881	NA	NA	SegRatio=-0.02,AbsMeanSigma=0.19,pvalue=0.0600787903915227,pvalueTTest=0.185028305716461,
chr10	69881863	69881977	MYPN	MYPN00008	0.0890697016674912	2	-0.0177639388699014	2	0.788563634507881	2	0.788563634507881	NA	NA	SegRatio=-0.02,AbsMeanSigma=0.19,pvalue=0.0600787903915227,pvalueTTest=0.185028305716461,
chr10	69881972	69882076	MYPN	MYPN00009	-0.135377146314838	2	-0.0177639388699014	2	0.788563634507881	2	0.788563634507881	NA	NA	SegRatio=-0.02,AbsMeanSigma=0.19,pvalue=0.0600787903915227,pvalueTTest=0.185028305716461,
chr10	69882069	69882165	MYPN	MYPN00010	0.0256938369899235	2	-0.0177639388699014	2	0.788563634507881	2	0.788563634507881	NA	NA	SegRatio=-0.02,AbsMeanSigma=0.19,pvalue=0.0600787903915227,pvalueTTest=0.185028305716461,
chr10	69896387	69896490	MYPN	MYPN00011	0.131646898183206	2	-0.0177639388699014	2	0.788563634507881	2	0.788563634507881	NA	NA	SegRatio=-0.02,AbsMeanSigma=0.19,pvalue=0.0600787903915227,pvalueTTest=0.185028305716461,
chr10	69896491	69896600	MYPN	MYPN00012	NA	2	-0.0177639388699014	2	0.788563634507881	2	0.788563634507881	NA	NA	SegRatio=-0.02,AbsMeanSigma=0.19,pvalue=0.0600787903915227,pvalueTTest=0.185028305716461,
chr10	69902665	69902780	MYPN	MYPN00013	-0.244441948409776	2	-0.0177639388699014	2	0.788563634507881	2	0.788563634507881	NA	NA	SegRatio=-0.02,AbsMeanSigma=0.19,pvalue=0.0600787903915227,pvalueTTest=0.185028305716461,
chr10	69902751	69902881	MYPN	MYPN00014.MYPN00015	0.144742358310652	2	-0.0177639388699014	2	0.788563634507881	2	0.788563634507881	NA	NA	SegRatio=-0.02,AbsMeanSigma=0.19,pvalue=0.0600787903915227,pvalueTTest=0.185028305716461,
chr10	69902859	69902975	MYPN	MYPN00016	NA	2	-0.0177639388699014	2	0.788563634507881	2	0.788563634507881	NA	NA	SegRatio=-0.02,AbsMeanSigma=0.19,pvalue=0.0600787903915227,pvalueTTest=0.185028305716461,
chr10	69905187	69905299	MYPN	MYPN00017	-0.253746613201514	2	-0.0177639388699014	2	0.788563634507881	2	0.788563634507881	NA	NA	SegRatio=-0.02,AbsMeanSigma=0.19,pvalue=0.0600787903915227,pvalueTTest=0.185028305716461,
chr10	69905268	69905363	MYPN	MYPN00018	-0.331390949973831	2	-0.0177639388699014	2	0.788563634507881	2	0.788563634507881	NA	NA	SegRatio=-0.02,AbsMeanSigma=0.19,pvalue=0.0600787903915227,pvalueTTest=0.185028305716461,
chr10	69908030	69908143	MYPN	MYPN00019	-0.0167325325170771	2	-0.0177639388699014	2	0.788563634507881	2	0.788563634507881	NA	NA	SegRatio=-0.02,AbsMeanSigma=0.19,pvalue=0.0600787903915227,pvalueTTest=0.185028305716461,
chr10	69908128	69908220	MYPN	MYPN00020	-0.264181745601797	2	-0.0177639388699014	2	0.788563634507881	2	0.788563634507881	NA	NA	SegRatio=-0.02,AbsMeanSigma=0.19,pvalue=0.0600787903915227,pvalueTTest=0.185028305716461,
chr10	69908173	69908287	MYPN	MYPN00021	NA	2	-0.0177639388699014	2	0.788563634507881	2	0.788563634507881	NA	NA	SegRatio=-0.02,AbsMeanSigma=0.19,pvalue=0.0600787903915227,pvalueTTest=0.185028305716461,
chr10	69909747	69909849	MYPN	MYPN00022	-0.047376405007833	2	-0.0177639388699014	2	0.788563634507881	2	0.788563634507881	NA	NA	SegRatio=-0.02,AbsMeanSigma=0.19,pvalue=0.0600787903915227,pvalueTTest=0.185028305716461,
chr10	69909844	69909959	MYPN	MYPN00023	-0.61818462116183	2	-0.0177639388699014	2	0.788563634507881	2	0.788563634507881	q-value=0.00456384318360487, copies=1	NA	SegRatio=-0.02,AbsMeanSigma=0.19,pvalue=0.0600787903915227,pvalueTTest=0.185028305716461,
chr10	69918194	69918307	MYPN	MYPN00024	0.374671220513614	2	-0.0177639388699014	2	0.788563634507881	2	0.788563634507881	NA	NA	SegRatio=-0.02,AbsMeanSigma=0.19,pvalue=0.0600787903915227,pvalueTTest=0.185028305716461,
chr10	69918265	69918358	MYPN	MYPN00025	NA	2	-0.0177639388699014	2	0.788563634507881	2	0.788563634507881	NA	NA	SegRatio=-0.02,AbsMeanSigma=0.19,pvalue=0.0600787903915227,pvalueTTest=0.185028305716461,
chr10	69921391	69921501	MYPN	MYPN00026	0.0484873368146069	2	-0.0177639388699014	2	0.788563634507881	2	0.788563634507881	NA	NA	SegRatio=-0.02,AbsMeanSigma=0.19,pvalue=0.0600787903915227,pvalueTTest=0.185028305716461,
chr10	69921464	69921567	MYPN	MYPN00027	NA	2	-0.0177639388699014	2	0.788563634507881	2	0.788563634507881	NA	NA	SegRatio=-0.02,AbsMeanSigma=0.19,pvalue=0.0600787903915227,pvalueTTest=0.185028305716461,
chr10	69925436	69925545	MYPN	MYPN00028	0.0250251725184196	2	-0.0177639388699014	2	0.788563634507881	2	0.788563634507881	NA	NA	SegRatio=-0.02,AbsMeanSigma=0.19,pvalue=0.0600787903915227,pvalueTTest=0.185028305716461,
chr10	69925504	69925610	MYPN	MYPN00029	-0.0364132424086538	2	-0.0177639388699014	2	0.788563634507881	2	0.788563634507881	NA	NA	SegRatio=-0.02,AbsMeanSigma=0.19,pvalue=0.0600787903915227,pvalueTTest=0.185028305716461,
chr10	69925964	69926078	MYPN	MYPN00030	0.156102183568967	2	-0.0177639388699014	2	0.788563634507881	2	0.788563634507881	NA	NA	SegRatio=-0.02,AbsMeanSigma=0.19,pvalue=0.0600787903915227,pvalueTTest=0.185028305716461,
chr10	69926073	69926191	MYPN	MYPN00031	0.43825890265265	2	-0.0177639388699014	2	0.788563634507881	2	0.788563634507881	NA	NA	SegRatio=-0.02,AbsMeanSigma=0.19,pvalue=0.0600787903915227,pvalueTTest=0.185028305716461,
chr10	69926164	69926272	MYPN	MYPN00032	0.0598269738835476	2	-0.0177639388699014	2	0.788563634507881	2	0.788563634507881	NA	NA	SegRatio=-0.02,AbsMeanSigma=0.19,pvalue=0.0600787903915227,pvalueTTest=0.185028305716461,
chr10	69926253	69926336	MYPN	MYPN00033	-0.0138462899191993	2	-0.0177639388699014	2	0.788563634507881	2	0.788563634507881	NA	NA	SegRatio=-0.02,AbsMeanSigma=0.19,pvalue=0.0600787903915227,pvalueTTest=0.185028305716461,
chr10	69926284	69926403	MYPN	MYPN00034	-0.0696761506971822	2	-0.0177639388699014	2	0.788563634507881	2	0.788563634507881	NA	NA	SegRatio=-0.02,AbsMeanSigma=0.19,pvalue=0.0600787903915227,pvalueTTest=0.185028305716461,
chr10	69926381	69926494	MYPN	MYPN00035	0.0935724828198876	2	-0.0177639388699014	2	0.788563634507881	2	0.788563634507881	NA	NA	SegRatio=-0.02,AbsMeanSigma=0.19,pvalue=0.0600787903915227,pvalueTTest=0.185028305716461,
chr10	69933785	69933901	MYPN	MYPN00036	-0.0832419941189024	2	-0.0177639388699014	2	0.788563634507881	2	0.788563634507881	NA	NA	SegRatio=-0.02,AbsMeanSigma=0.19,pvalue=0.0600787903915227,pvalueTTest=0.185028305716461,
chr10	69933874	69933985	MYPN	MYPN00037	-0.169914839179001	2	-0.0177639388699014	2	0.788563634507881	2	0.788563634507881	NA	NA	SegRatio=-0.02,AbsMeanSigma=0.19,pvalue=0.0600787903915227,pvalueTTest=0.185028305716461,
chr10	69933982	69934091	MYPN	MYPN00038	0.0870672452579836	2	-0.0177639388699014	2	0.788563634507881	2	0.788563634507881	NA	NA	SegRatio=-0.02,AbsMeanSigma=0.19,pvalue=0.0600787903915227,pvalueTTest=0.185028305716461,
chr10	69934088	69934185	MYPN	MYPN00039	0.0465333868017295	2	-0.0177639388699014	2	0.788563634507881	2	0.788563634507881	NA	NA	SegRatio=-0.02,AbsMeanSigma=0.19,pvalue=0.0600787903915227,pvalueTTest=0.185028305716461,
chr10	69934184	69934304	MYPN	MYPN00040	0.249685152060848	2	-0.0177639388699014	2	0.788563634507881	2	0.788563634507881	NA	NA	SegRatio=-0.02,AbsMeanSigma=0.19,pvalue=0.0600787903915227,pvalueTTest=0.185028305716461,
chr10	69934294	69934414	MYPN	MYPN00041	0.175768157528821	2	-0.0177639388699014	2	0.788563634507881	2	0.788563634507881	NA	NA	SegRatio=-0.02,AbsMeanSigma=0.19,pvalue=0.0600787903915227,pvalueTTest=0.185028305716461,
chr10	69934409	69934520	MYPN	MYPN00042	0.4376921019259	2	-0.0177639388699014	2	0.788563634507881	2	0.788563634507881	NA	NA	SegRatio=-0.02,AbsMeanSigma=0.19,pvalue=0.0600787903915227,pvalueTTest=0.185028305716461,
chr10	69935017	69935118	MYPN	MYPN00043	0.19418006637112	2	-0.0177639388699014	2	0.788563634507881	2	0.788563634507881	NA	NA	SegRatio=-0.02,AbsMeanSigma=0.19,pvalue=0.0600787903915227,pvalueTTest=0.185028305716461,
chr10	69935077	69935188	MYPN	MYPN00044	-0.214419111589423	2	-0.0177639388699014	2	0.788563634507881	2	0.788563634507881	NA	NA	SegRatio=-0.02,AbsMeanSigma=0.19,pvalue=0.0600787903915227,pvalueTTest=0.185028305716461,
chr10	69935162	69935278	MYPN	MYPN00045	0.175307625584178	2	-0.0177639388699014	2	0.788563634507881	2	0.788563634507881	NA	NA	SegRatio=-0.02,AbsMeanSigma=0.19,pvalue=0.0600787903915227,pvalueTTest=0.185028305716461,
chr10	69948620	69948732	MYPN	MYPN00046	0.181679892548246	2	-0.0177639388699014	2	0.788563634507881	2	0.788563634507881	NA	NA	SegRatio=-0.02,AbsMeanSigma=0.19,pvalue=0.0600787903915227,pvalueTTest=0.185028305716461,
chr10	69948723	69948828	MYPN	MYPN00047	0.0225712429008448	2	-0.0177639388699014	2	0.788563634507881	2	0.788563634507881	NA	NA	SegRatio=-0.02,AbsMeanSigma=0.19,pvalue=0.0600787903915227,pvalueTTest=0.185028305716461,
chr10	69948819	69948934	MYPN	MYPN00048	-0.130887029969755	2	-0.0177639388699014	2	0.788563634507881	2	0.788563634507881	NA	NA	SegRatio=-0.02,AbsMeanSigma=0.19,pvalue=0.0600787903915227,pvalueTTest=0.185028305716461,
chr10	69954079	69954192	MYPN	MYPN00049	NA	2	-0.0177639388699014	2	0.788563634507881	2	0.788563634507881	NA	NA	SegRatio=-0.02,AbsMeanSigma=0.19,pvalue=0.0600787903915227,pvalueTTest=0.185028305716461,
chr10	69954191	69954307	MYPN	MYPN00050	0.0130336471961969	2	-0.0177639388699014	2	0.788563634507881	2	0.788563634507881	NA	NA	SegRatio=-0.02,AbsMeanSigma=0.19,pvalue=0.0600787903915227,pvalueTTest=0.185028305716461,
chr10	69955121	69955236	MYPN	MYPN00051	-0.0177639388699014	2	-0.0177639388699014	2	0.788563634507881	2	0.788563634507881	NA	NA	SegRatio=-0.02,AbsMeanSigma=0.19,pvalue=0.0600787903915227,pvalueTTest=0.185028305716461,
chr10	69955235	69955347	MYPN	MYPN00052	-0.060289338545391	2	-0.0177639388699014	2	0.788563634507881	2	0.788563634507881	NA	NA	SegRatio=-0.02,AbsMeanSigma=0.19,pvalue=0.0600787903915227,pvalueTTest=0.185028305716461,
chr10	69957041	69957158	MYPN	MYPN00053	-0.218097232195274	2	-0.0177639388699014	2	0.788563634507881	2	0.788563634507881	NA	NA	SegRatio=-0.02,AbsMeanSigma=0.19,pvalue=0.0600787903915227,pvalueTTest=0.185028305716461,
chr10	69957129	69957248	MYPN	MYPN00054	0.0706720610889115	2	-0.0177639388699014	2	0.788563634507881	2	0.788563634507881	NA	NA	SegRatio=-0.02,AbsMeanSigma=0.19,pvalue=0.0600787903915227,pvalueTTest=0.185028305716461,
chr10	69957244	69957376	MYPN	MYPN00055	NA	2	-0.0177639388699014	2	0.788563634507881	2	0.788563634507881	NA	NA	SegRatio=-0.02,AbsMeanSigma=0.19,pvalue=0.0600787903915227,pvalueTTest=0.185028305716461,
chr10	69959085	69959195	MYPN	MYPN00056	-0.0271486426950937	2	-0.0177639388699014	2	0.788563634507881	2	0.788563634507881	NA	NA	SegRatio=-0.02,AbsMeanSigma=0.19,pvalue=0.0600787903915227,pvalueTTest=0.185028305716461,
chr10	69959187	69959301	MYPN	MYPN00057	0.0612495243080671	2	-0.0177639388699014	2	0.788563634507881	2	0.788563634507881	NA	NA	SegRatio=-0.02,AbsMeanSigma=0.19,pvalue=0.0600787903915227,pvalueTTest=0.185028305716461,
chr10	69959287	69959403	MYPN	MYPN00058	-0.0236826781793548	2	-0.0177639388699014	2	0.788563634507881	2	0.788563634507881	NA	NA	SegRatio=-0.02,AbsMeanSigma=0.19,pvalue=0.0600787903915227,pvalueTTest=0.185028305716461,
chr10	69961585	69961698	MYPN	MYPN00059	0.0868069425968237	2	-0.0177639388699014	2	0.788563634507881	2	0.788563634507881	NA	NA	SegRatio=-0.02,AbsMeanSigma=0.19,pvalue=0.0600787903915227,pvalueTTest=0.185028305716461,
chr10	69961627	69961735	MYPN	MYPN00060	0.0798975343502813	2	-0.0177639388699014	2	0.788563634507881	2	0.788563634507881	NA	NA	SegRatio=-0.02,AbsMeanSigma=0.19,pvalue=0.0600787903915227,pvalueTTest=0.185028305716461,
chr10	69961710	69961823	MYPN	MYPN00061	-0.16494865170633	2	-0.0177639388699014	2	0.788563634507881	2	0.788563634507881	NA	NA	SegRatio=-0.02,AbsMeanSigma=0.19,pvalue=0.0600787903915227,pvalueTTest=0.185028305716461,
chr10	69966486	69966600	MYPN	MYPN00062	-0.0913454493509126	2	-0.0177639388699014	2	0.788563634507881	2	0.788563634507881	NA	NA	SegRatio=-0.02,AbsMeanSigma=0.19,pvalue=0.0600787903915227,pvalueTTest=0.185028305716461,
chr10	69966567	69966684	MYPN	MYPN00063	-0.130788080407949	2	-0.0177639388699014	2	0.788563634507881	2	0.788563634507881	NA	NA	SegRatio=-0.02,AbsMeanSigma=0.19,pvalue=0.0600787903915227,pvalueTTest=0.185028305716461,
chr10	69970008	69970119	MYPN	MYPN00064	-0.212055908927133	2	-0.0177639388699014	2	0.788563634507881	2	0.788563634507881	NA	NA	SegRatio=-0.02,AbsMeanSigma=0.19,pvalue=0.0600787903915227,pvalueTTest=0.185028305716461,
chr10	69970112	69970228	MYPN	MYPN00065	-0.0917339164996389	2	-0.0177639388699014	2	0.788563634507881	2	0.788563634507881	NA	NA	SegRatio=-0.02,AbsMeanSigma=0.19,pvalue=0.0600787903915227,pvalueTTest=0.185028305716461,
chr10	69970217	69970327	MYPN	MYPN00066	-0.0213234026438973	2	-0.0177639388699014	2	0.788563634507881	2	0.788563634507881	NA	NA	SegRatio=-0.02,AbsMeanSigma=0.19,pvalue=0.0600787903915227,pvalueTTest=0.185028305716461,
chr10	73577133	73577251	PSAP	PSAP00001	0.0425173343181037	2	-0.0177639388699014	2	0.182215591811259	2	0.182215591811259	NA	NA	SegRatio=-0.02,AbsMeanSigma=0.19,pvalue=0.0600787903915227,pvalueTTest=0.185028305716461,
chr10	73577210	73577329	PSAP	PSAP00002	-0.278730345482859	2	-0.0177639388699014	2	0.182215591811259	2	0.182215591811259	NA	NA	SegRatio=-0.02,AbsMeanSigma=0.19,pvalue=0.0600787903915227,pvalueTTest=0.185028305716461,
chr10	73578312	73578431	PSAP	PSAP00003	0.313624519450008	2	-0.0177639388699014	2	0.182215591811259	2	0.182215591811259	NA	NA	SegRatio=-0.02,AbsMeanSigma=0.19,pvalue=0.0600787903915227,pvalueTTest=0.185028305716461,
chr10	73578430	73578540	PSAP	PSAP00004	-0.116247236907154	2	-0.0177639388699014	2	0.182215591811259	2	0.182215591811259	NA	NA	SegRatio=-0.02,AbsMeanSigma=0.19,pvalue=0.0600787903915227,pvalueTTest=0.185028305716461,
chr10	73578724	73578842	PSAP	PSAP00005	0.141842797127397	2	-0.0177639388699014	2	0.182215591811259	2	0.182215591811259	NA	NA	SegRatio=-0.02,AbsMeanSigma=0.19,pvalue=0.0600787903915227,pvalueTTest=0.185028305716461,
chr10	73578835	73578952	PSAP	PSAP00006	0.182740609172249	2	-0.0177639388699014	2	0.182215591811259	2	0.182215591811259	NA	NA	SegRatio=-0.02,AbsMeanSigma=0.19,pvalue=0.0600787903915227,pvalueTTest=0.185028305716461,
chr10	73579183	73579301	PSAP	PSAP00007	0.0409054007995213	2	-0.0177639388699014	2	0.182215591811259	2	0.182215591811259	NA	NA	SegRatio=-0.02,AbsMeanSigma=0.19,pvalue=0.0600787903915227,pvalueTTest=0.185028305716461,
chr10	73579268	73579378	PSAP	PSAP00008	-0.038623425926742	2	-0.0177639388699014	2	0.182215591811259	2	0.182215591811259	NA	NA	SegRatio=-0.02,AbsMeanSigma=0.19,pvalue=0.0600787903915227,pvalueTTest=0.185028305716461,
chr10	73579561	73579661	PSAP	PSAP00009	-0.0501505578929774	2	-0.0177639388699014	2	0.182215591811259	2	0.182215591811259	NA	NA	SegRatio=-0.02,AbsMeanSigma=0.19,pvalue=0.0600787903915227,pvalueTTest=0.185028305716461,
chr10	73579636	73579742	PSAP	PSAP00010	0.0773886717050641	2	-0.0177639388699014	2	0.182215591811259	2	0.182215591811259	NA	NA	SegRatio=-0.02,AbsMeanSigma=0.19,pvalue=0.0600787903915227,pvalueTTest=0.185028305716461,
chr10	73579945	73580065	PSAP	PSAP00011	-0.10481173660287	2	-0.0177639388699014	2	0.182215591811259	2	0.182215591811259	NA	NA	SegRatio=-0.02,AbsMeanSigma=0.19,pvalue=0.0600787903915227,pvalueTTest=0.185028305716461,
chr10	73580045	73580154	PSAP	PSAP00012	-0.296660270418012	2	-0.0177639388699014	2	0.182215591811259	2	0.182215591811259	NA	NA	SegRatio=-0.02,AbsMeanSigma=0.19,pvalue=0.0600787903915227,pvalueTTest=0.185028305716461,
chr10	73581595	73581715	PSAP	PSAP00013	0.0829543030722853	2	-0.0177639388699014	2	0.182215591811259	2	0.182215591811259	NA	NA	SegRatio=-0.02,AbsMeanSigma=0.19,pvalue=0.0600787903915227,pvalueTTest=0.185028305716461,
chr10	73581673	73581778	PSAP	PSAP00014	0.10254080637458	2	-0.0177639388699014	2	0.182215591811259	2	0.182215591811259	NA	NA	SegRatio=-0.02,AbsMeanSigma=0.19,pvalue=0.0600787903915227,pvalueTTest=0.185028305716461,
chr10	73581764	73581868	PSAP	PSAP00015	0.0208540114222325	2	-0.0177639388699014	2	0.182215591811259	2	0.182215591811259	NA	NA	SegRatio=-0.02,AbsMeanSigma=0.19,pvalue=0.0600787903915227,pvalueTTest=0.185028305716461,
chr10	73583620	73583737	PSAP	PSAP00016	-0.102208212291446	2	-0.0177639388699014	2	0.182215591811259	2	0.182215591811259	NA	NA	SegRatio=-0.02,AbsMeanSigma=0.19,pvalue=0.0600787903915227,pvalueTTest=0.185028305716461,
chr10	73585549	73585664	PSAP	PSAP00017	-0.123081243061747	2	-0.0177639388699014	2	0.182215591811259	2	0.182215591811259	NA	NA	SegRatio=-0.02,AbsMeanSigma=0.19,pvalue=0.0600787903915227,pvalueTTest=0.185028305716461,
chr10	73585636	73585743	PSAP	PSAP00018	-0.12970580880388	2	-0.0177639388699014	2	0.182215591811259	2	0.182215591811259	NA	NA	SegRatio=-0.02,AbsMeanSigma=0.19,pvalue=0.0600787903915227,pvalueTTest=0.185028305716461,
chr10	73587698	73587809	PSAP	PSAP00019	0.186766470757796	2	-0.0177639388699014	2	0.182215591811259	2	0.182215591811259	NA	NA	SegRatio=-0.02,AbsMeanSigma=0.19,pvalue=0.0600787903915227,pvalueTTest=0.185028305716461,
chr10	73587774	73587870	PSAP	PSAP00020	-0.0229228948576058	2	-0.0177639388699014	2	0.182215591811259	2	0.182215591811259	NA	NA	SegRatio=-0.02,AbsMeanSigma=0.19,pvalue=0.0600787903915227,pvalueTTest=0.185028305716461,
chr10	73587869	73587971	PSAP	PSAP00021	-0.224393918007536	2	-0.0177639388699014	2	0.182215591811259	2	0.182215591811259	NA	NA	SegRatio=-0.02,AbsMeanSigma=0.19,pvalue=0.0600787903915227,pvalueTTest=0.185028305716461,
chr10	73588599	73588717	PSAP	PSAP00022	0.0508381748861936	2	-0.0177639388699014	2	0.182215591811259	2	0.182215591811259	NA	NA	SegRatio=-0.02,AbsMeanSigma=0.19,pvalue=0.0600787903915227,pvalueTTest=0.185028305716461,
chr10	73588690	73588779	PSAP	PSAP00023	0.0661870363320614	2	-0.0177639388699014	2	0.182215591811259	2	0.182215591811259	NA	NA	SegRatio=-0.02,AbsMeanSigma=0.19,pvalue=0.0600787903915227,pvalueTTest=0.185028305716461,
chr10	73588776	73588892	PSAP	PSAP00024	-0.187025411962823	2	-0.0177639388699014	2	0.182215591811259	2	0.182215591811259	NA	NA	SegRatio=-0.02,AbsMeanSigma=0.19,pvalue=0.0600787903915227,pvalueTTest=0.185028305716461,
chr10	73590860	73590977	PSAP	PSAP00025	-0.139175307389767	2	-0.0177639388699014	2	0.182215591811259	2	0.182215591811259	NA	NA	SegRatio=-0.02,AbsMeanSigma=0.19,pvalue=0.0600787903915227,pvalueTTest=0.185028305716461,
chr10	73590940	73591054	PSAP	PSAP00026	0.00918583674215834	2	-0.0177639388699014	2	0.182215591811259	2	0.182215591811259	NA	NA	SegRatio=-0.02,AbsMeanSigma=0.19,pvalue=0.0600787903915227,pvalueTTest=0.185028305716461,
chr10	73591548	73591662	PSAP	PSAP00027	-0.0362184327429034	2	-0.0177639388699014	2	0.182215591811259	2	0.182215591811259	NA	NA	SegRatio=-0.02,AbsMeanSigma=0.19,pvalue=0.0600787903915227,pvalueTTest=0.185028305716461,
chr10	73591653	73591764	PSAP	PSAP00028	-0.207905603760244	2	-0.0177639388699014	2	0.182215591811259	2	0.182215591811259	NA	NA	SegRatio=-0.02,AbsMeanSigma=0.19,pvalue=0.0600787903915227,pvalueTTest=0.185028305716461,
chr10	73594079	73594196	PSAP	PSAP00029	-0.177784595621722	2	-0.0177639388699014	2	0.182215591811259	2	0.182215591811259	NA	NA	SegRatio=-0.02,AbsMeanSigma=0.19,pvalue=0.0600787903915227,pvalueTTest=0.185028305716461,
chr10	73594154	73594270	PSAP	PSAP00030	0.0115131847048151	2	-0.0177639388699014	2	0.182215591811259	2	0.182215591811259	NA	NA	SegRatio=-0.02,AbsMeanSigma=0.19,pvalue=0.0600787903915227,pvalueTTest=0.185028305716461,
chr10	73594271	73594382	PSAP	PSAP00031	-0.0117640977114121	2	-0.0177639388699014	2	0.182215591811259	2	0.182215591811259	NA	NA	SegRatio=-0.02,AbsMeanSigma=0.19,pvalue=0.0600787903915227,pvalueTTest=0.185028305716461,
chr11	2466611	2466703	KCNQ1	KCNQ100001	NA	2	0.0452058160379142	2	0.127844180420118	2	0.127844180420118	NA	NA	SegRatio=0.05,AbsMeanSigma=0.36,pvalue=0.0277922304402769,pvalueTTest=0.110558391577316,
chr11	2466670	2466744	KCNQ1	KCNQ100002	NA	2	0.0452058160379142	2	0.127844180420118	2	0.127844180420118	NA	NA	SegRatio=0.05,AbsMeanSigma=0.36,pvalue=0.0277922304402769,pvalueTTest=0.110558391577316,
chr11	2482855	2482966	KCNQ1	KCNQ100003	-0.00551620164363162	2	0.0452058160379142	2	0.127844180420118	2	0.127844180420118	NA	NA	SegRatio=0.05,AbsMeanSigma=0.36,pvalue=0.0277922304402769,pvalueTTest=0.110558391577316,
chr11	2549115	2549235	KCNQ1	KCNQ100004	-0.0178628302165842	2	0.0452058160379142	2	0.127844180420118	2	0.127844180420118	NA	NA	SegRatio=0.05,AbsMeanSigma=0.36,pvalue=0.0277922304402769,pvalueTTest=0.110558391577316,
chr11	2549169	2549287	KCNQ1	KCNQ100005	-0.0755763784479368	2	0.0452058160379142	2	0.127844180420118	2	0.127844180420118	NA	NA	SegRatio=0.05,AbsMeanSigma=0.36,pvalue=0.0277922304402769,pvalueTTest=0.110558391577316,
chr11	2591805	2591925	KCNQ1	KCNQ100006	-0.109544377336715	2	0.0452058160379142	2	0.127844180420118	2	0.127844180420118	NA	NA	SegRatio=0.05,AbsMeanSigma=0.36,pvalue=0.0277922304402769,pvalueTTest=0.110558391577316,
chr11	2591862	2592020	KCNQ1	KCNQ100007.KCNQ100008	NA	2	0.0452058160379142	2	0.127844180420118	2	0.127844180420118	NA	NA	SegRatio=0.05,AbsMeanSigma=0.36,pvalue=0.0277922304402769,pvalueTTest=0.110558391577316,
chr11	2592494	2592636	KCNQ1	KCNQ100009	NA	2	0.0452058160379142	2	0.127844180420118	2	0.127844180420118	NA	NA	SegRatio=0.05,AbsMeanSigma=0.36,pvalue=0.0277922304402769,pvalueTTest=0.110558391577316,
chr11	2593272	2593416	KCNQ1	KCNQ100010	NA	2	0.0452058160379142	2	0.127844180420118	2	0.127844180420118	NA	NA	SegRatio=0.05,AbsMeanSigma=0.36,pvalue=0.0277922304402769,pvalueTTest=0.110558391577316,
chr11	2593957	2594092	KCNQ1	KCNQ100011	0.11349251729218	2	0.0452058160379142	2	0.127844180420118	2	0.127844180420118	NA	NA	SegRatio=0.05,AbsMeanSigma=0.36,pvalue=0.0277922304402769,pvalueTTest=0.110558391577316,
chr11	2594065	2594129	KCNQ1	KCNQ100012	NA	2	0.0452058160379142	2	0.127844180420118	2	0.127844180420118	NA	NA	SegRatio=0.05,AbsMeanSigma=0.36,pvalue=0.0277922304402769,pvalueTTest=0.110558391577316,
chr11	2594099	2594215	KCNQ1	KCNQ100013	-0.0201326024249889	2	0.0452058160379142	2	0.127844180420118	2	0.127844180420118	NA	NA	SegRatio=0.05,AbsMeanSigma=0.36,pvalue=0.0277922304402769,pvalueTTest=0.110558391577316,
chr11	2594191	2594293	KCNQ1	KCNQ100014	0.237315979567091	2	0.0452058160379142	2	0.127844180420118	2	0.127844180420118	NA	NA	SegRatio=0.05,AbsMeanSigma=0.36,pvalue=0.0277922304402769,pvalueTTest=0.110558391577316,
chr11	2604595	2604717	KCNQ1	KCNQ100015	0.26407978468458	2	0.0452058160379142	2	0.127844180420118	2	0.127844180420118	NA	NA	SegRatio=0.05,AbsMeanSigma=0.36,pvalue=0.0277922304402769,pvalueTTest=0.110558391577316,
chr11	2604675	2604755	KCNQ1	KCNQ100016	0.320175210851012	2	0.0452058160379142	2	0.127844180420118	2	0.127844180420118	NA	NA	SegRatio=0.05,AbsMeanSigma=0.36,pvalue=0.0277922304402769,pvalueTTest=0.110558391577316,
chr11	2604754	2604871	KCNQ1	KCNQ100017	-0.0982862173649787	2	0.0452058160379142	2	0.127844180420118	2	0.127844180420118	NA	NA	SegRatio=0.05,AbsMeanSigma=0.36,pvalue=0.0277922304402769,pvalueTTest=0.110558391577316,
chr11	2606382	2606496	KCNQ1	KCNQ100018	0.0927776235296089	2	0.0452058160379142	2	0.127844180420118	2	0.127844180420118	NA	NA	SegRatio=0.05,AbsMeanSigma=0.36,pvalue=0.0277922304402769,pvalueTTest=0.110558391577316,
chr11	2606437	2606557	KCNQ1	KCNQ100019	0.0452058160379142	2	0.0452058160379142	2	0.127844180420118	2	0.127844180420118	NA	NA	SegRatio=0.05,AbsMeanSigma=0.36,pvalue=0.0277922304402769,pvalueTTest=0.110558391577316,
chr11	2608746	2608845	KCNQ1	KCNQ100020	0.275613983174136	2	0.0452058160379142	2	0.127844180420118	2	0.127844180420118	NA	NA	SegRatio=0.05,AbsMeanSigma=0.36,pvalue=0.0277922304402769,pvalueTTest=0.110558391577316,
chr11	2608817	2608909	KCNQ1	KCNQ100021	-0.182694788930685	2	0.0452058160379142	2	0.127844180420118	2	0.127844180420118	NA	NA	SegRatio=0.05,AbsMeanSigma=0.36,pvalue=0.0277922304402769,pvalueTTest=0.110558391577316,
chr11	2608892	2609012	KCNQ1	KCNQ100022	-0.142786620582392	2	0.0452058160379142	2	0.127844180420118	2	0.127844180420118	NA	NA	SegRatio=0.05,AbsMeanSigma=0.36,pvalue=0.0277922304402769,pvalueTTest=0.110558391577316,
chr11	2609920	2609990	KCNQ1	KCNQ100023	0.247354436145399	2	0.0452058160379142	2	0.127844180420118	2	0.127844180420118	NA	NA	SegRatio=0.05,AbsMeanSigma=0.36,pvalue=0.0277922304402769,pvalueTTest=0.110558391577316,
chr11	2609975	2610072	KCNQ1	KCNQ100024	0.237475117852721	2	0.0452058160379142	2	0.127844180420118	2	0.127844180420118	NA	NA	SegRatio=0.05,AbsMeanSigma=0.36,pvalue=0.0277922304402769,pvalueTTest=0.110558391577316,
chr11	2610064	2610182	KCNQ1	KCNQ100025	0.0430616478446213	2	0.0452058160379142	2	0.127844180420118	2	0.127844180420118	NA	NA	SegRatio=0.05,AbsMeanSigma=0.36,pvalue=0.0277922304402769,pvalueTTest=0.110558391577316,
chr11	2683088	2683204	KCNQ1	KCNQ100026	NA	2	0.0452058160379142	2	0.127844180420118	2	0.127844180420118	NA	NA	SegRatio=0.05,AbsMeanSigma=0.36,pvalue=0.0277922304402769,pvalueTTest=0.110558391577316,
chr11	2683193	2683311	KCNQ1	KCNQ100027	0.15915207800262	2	0.0452058160379142	2	0.127844180420118	2	0.127844180420118	NA	NA	SegRatio=0.05,AbsMeanSigma=0.36,pvalue=0.0277922304402769,pvalueTTest=0.110558391577316,
chr11	2683311	2683407	KCNQ1	KCNQ100028	0.112682851774989	2	0.0452058160379142	2	0.127844180420118	2	0.127844180420118	NA	NA	SegRatio=0.05,AbsMeanSigma=0.36,pvalue=0.0277922304402769,pvalueTTest=0.110558391577316,
chr11	2789986	2790106	KCNQ1	KCNQ100029	-0.267741541188209	2	0.0452058160379142	2	0.127844180420118	2	0.127844180420118	NA	NA	SegRatio=0.05,AbsMeanSigma=0.36,pvalue=0.0277922304402769,pvalueTTest=0.110558391577316,
chr11	2790055	2790141	KCNQ1	KCNQ100030	0.146251374150766	2	0.0452058160379142	2	0.127844180420118	2	0.127844180420118	NA	NA	SegRatio=0.05,AbsMeanSigma=0.36,pvalue=0.0277922304402769,pvalueTTest=0.110558391577316,
chr11	2790128	2790237	KCNQ1	KCNQ100031	0.00700060406810396	2	0.0452058160379142	2	0.127844180420118	2	0.127844180420118	NA	NA	SegRatio=0.05,AbsMeanSigma=0.36,pvalue=0.0277922304402769,pvalueTTest=0.110558391577316,
chr11	2797168	2797263	KCNQ1	KCNQ100032	-0.217663630323701	2	0.0452058160379142	2	0.127844180420118	2	0.127844180420118	NA	NA	SegRatio=0.05,AbsMeanSigma=0.36,pvalue=0.0277922304402769,pvalueTTest=0.110558391577316,
chr11	2797260	2797382	KCNQ1	KCNQ100033	NA	2	0.0452058160379142	2	0.127844180420118	2	0.127844180420118	NA	NA	SegRatio=0.05,AbsMeanSigma=0.36,pvalue=0.0277922304402769,pvalueTTest=0.110558391577316,
chr11	2798165	2798270	KCNQ1	KCNQ100034	0.112845258972583	2	0.0452058160379142	2	0.127844180420118	2	0.127844180420118	NA	NA	SegRatio=0.05,AbsMeanSigma=0.36,pvalue=0.0277922304402769,pvalueTTest=0.110558391577316,
chr11	2798261	2798378	KCNQ1	KCNQ100035	0.438576695205615	2	0.0452058160379142	2	0.127844180420118	2	0.127844180420118	NA	NA	SegRatio=0.05,AbsMeanSigma=0.36,pvalue=0.0277922304402769,pvalueTTest=0.110558391577316,
chr11	2799183	2799260	KCNQ1	KCNQ100036	0.211568128053244	2	0.0452058160379142	2	0.127844180420118	2	0.127844180420118	NA	NA	SegRatio=0.05,AbsMeanSigma=0.36,pvalue=0.0277922304402769,pvalueTTest=0.110558391577316,
chr11	2799259	2799347	KCNQ1	KCNQ100037	-0.129330222100791	2	0.0452058160379142	2	0.127844180420118	2	0.127844180420118	NA	NA	SegRatio=0.05,AbsMeanSigma=0.36,pvalue=0.0277922304402769,pvalueTTest=0.110558391577316,
chr11	2868973	2869038	KCNQ1	KCNQ100038	NA	2	0.0452058160379142	2	0.127844180420118	2	0.127844180420118	NA	NA	SegRatio=0.05,AbsMeanSigma=0.36,pvalue=0.0277922304402769,pvalueTTest=0.110558391577316,
chr11	2869160	2869300	KCNQ1	KCNQ100039	-0.370058394498778	2	0.0452058160379142	2	0.127844180420118	2	0.127844180420118	NA	NA	SegRatio=0.05,AbsMeanSigma=0.36,pvalue=0.0277922304402769,pvalueTTest=0.110558391577316,
chr13	28578153	28578270	FLT3	FLT300001	-0.385721106705444	2	-0.158508616493602	2	0.00509704674891847	2	0.00509704674891847	NA	NA	SegRatio=-0.16,AbsMeanSigma=1.69,pvalue=4.19152977924273e-14,pvalueTTest=0.0411775611337744,Adjusted:byPvalueTTestRatio;
chr13	28578251	28578362	FLT3	FLT300002	-0.235270337900532	2	-0.158508616493602	2	0.00509704674891847	2	0.00509704674891847	NA	NA	SegRatio=-0.16,AbsMeanSigma=1.69,pvalue=4.19152977924273e-14,pvalueTTest=0.0411775611337744,Adjusted:byPvalueTTestRatio;
chr13	28588520	28588627	FLT3	FLT300003	0.173362751036135	2	-0.158508616493602	2	0.00509704674891847	2	0.00509704674891847	NA	NA	SegRatio=-0.16,AbsMeanSigma=1.69,pvalue=4.19152977924273e-14,pvalueTTest=0.0411775611337744,Adjusted:byPvalueTTestRatio;
chr13	28588605	28588720	FLT3	FLT300004	-0.291406588560671	2	-0.158508616493602	2	0.00509704674891847	2	0.00509704674891847	NA	NA	SegRatio=-0.16,AbsMeanSigma=1.69,pvalue=4.19152977924273e-14,pvalueTTest=0.0411775611337744,Adjusted:byPvalueTTestRatio;
chr13	28589249	28589351	FLT3	FLT300005	-0.243154805513178	2	-0.158508616493602	2	0.00509704674891847	2	0.00509704674891847	NA	NA	SegRatio=-0.16,AbsMeanSigma=1.69,pvalue=4.19152977924273e-14,pvalueTTest=0.0411775611337744,Adjusted:byPvalueTTestRatio;
chr13	28589352	28589468	FLT3	FLT300006	-0.201580273315208	2	-0.158508616493602	2	0.00509704674891847	2	0.00509704674891847	NA	NA	SegRatio=-0.16,AbsMeanSigma=1.69,pvalue=4.19152977924273e-14,pvalueTTest=0.0411775611337744,Adjusted:byPvalueTTestRatio;
chr13	28589688	28589786	FLT3	FLT300007	0.0372922822282044	2	-0.158508616493602	2	0.00509704674891847	2	0.00509704674891847	NA	NA	SegRatio=-0.16,AbsMeanSigma=1.69,pvalue=4.19152977924273e-14,pvalueTTest=0.0411775611337744,Adjusted:byPvalueTTestRatio;
chr13	28589746	28589849	FLT3	FLT300008	-0.15881743539104	2	-0.158508616493602	2	0.00509704674891847	2	0.00509704674891847	NA	NA	SegRatio=-0.16,AbsMeanSigma=1.69,pvalue=4.19152977924273e-14,pvalueTTest=0.0411775611337744,Adjusted:byPvalueTTestRatio;
chr13	28589834	28589947	FLT3	FLT300009	-0.42565537558331	2	-0.158508616493602	2	0.00509704674891847	2	0.00509704674891847	NA	NA	SegRatio=-0.16,AbsMeanSigma=1.69,pvalue=4.19152977924273e-14,pvalueTTest=0.0411775611337744,Adjusted:byPvalueTTestRatio;
chr13	28592558	28592664	FLT3	FLT300010	-0.158508616493602	2	-0.158508616493602	2	0.00509704674891847	2	0.00509704674891847	NA	NA	SegRatio=-0.16,AbsMeanSigma=1.69,pvalue=4.19152977924273e-14,pvalueTTest=0.0411775611337744,Adjusted:byPvalueTTestRatio;
chr13	28592603	28592716	FLT3	FLT300011	0.0836483408526818	2	-0.158508616493602	2	0.00509704674891847	2	0.00509704674891847	NA	NA	SegRatio=-0.16,AbsMeanSigma=1.69,pvalue=4.19152977924273e-14,pvalueTTest=0.0411775611337744,Adjusted:byPvalueTTestRatio;
chr13	28592681	28592794	FLT3	FLT300012	NA	2	-0.158508616493602	2	0.00509704674891847	2	0.00509704674891847	NA	NA	SegRatio=-0.16,AbsMeanSigma=1.69,pvalue=4.19152977924273e-14,pvalueTTest=0.0411775611337744,Adjusted:byPvalueTTestRatio;
chr13	28597408	28597520	FLT3	FLT300013	-3.02720702745454	2	-0.158508616493602	2	0.00509704674891847	2	0.00509704674891847	q-value=0.00363130882155957, copies=0	NA	SegRatio=-0.16,AbsMeanSigma=1.69,pvalue=4.19152977924273e-14,pvalueTTest=0.0411775611337744,Adjusted:byPvalueTTestRatio;
chr13	28597508	28597621	FLT3	FLT300014	-0.0722662032644308	2	-0.158508616493602	2	0.00509704674891847	2	0.00509704674891847	NA	NA	SegRatio=-0.16,AbsMeanSigma=1.69,pvalue=4.19152977924273e-14,pvalueTTest=0.0411775611337744,Adjusted:byPvalueTTestRatio;
chr13	28597579	28597690	FLT3	FLT300015	0.0418955092876702	2	-0.158508616493602	2	0.00509704674891847	2	0.00509704674891847	NA	NA	SegRatio=-0.16,AbsMeanSigma=1.69,pvalue=4.19152977924273e-14,pvalueTTest=0.0411775611337744,Adjusted:byPvalueTTestRatio;
chr13	28598957	28599066	FLT3	FLT300016	-0.0651430806360955	2	-0.158508616493602	2	0.00509704674891847	2	0.00509704674891847	NA	NA	SegRatio=-0.16,AbsMeanSigma=1.69,pvalue=4.19152977924273e-14,pvalueTTest=0.0411775611337744,Adjusted:byPvalueTTestRatio;
chr13	28599059	28599161	FLT3	FLT300017	NA	2	-0.158508616493602	2	0.00509704674891847	2	0.00509704674891847	NA	NA	SegRatio=-0.16,AbsMeanSigma=1.69,pvalue=4.19152977924273e-14,pvalueTTest=0.0411775611337744,Adjusted:byPvalueTTestRatio;
chr13	28601189	28601284	FLT3	FLT300018	-0.119917902043833	2	-0.158508616493602	2	0.00509704674891847	2	0.00509704674891847	NA	NA	SegRatio=-0.16,AbsMeanSigma=1.69,pvalue=4.19152977924273e-14,pvalueTTest=0.0411775611337744,Adjusted:byPvalueTTestRatio;
chr13	28601234	28601330	FLT3	FLT300019	0.0196798206058933	2	-0.158508616493602	2	0.00509704674891847	2	0.00509704674891847	NA	NA	SegRatio=-0.16,AbsMeanSigma=1.69,pvalue=4.19152977924273e-14,pvalueTTest=0.0411775611337744,Adjusted:byPvalueTTestRatio;
chr13	28601303	28601415	FLT3	FLT300020	-2.17702054809104	2	-0.0512130124193674	2	0.00509704674891847	2	0.00509704674891847	q-value=1.11989013316097e-38, copies=0	NA	SegRatio=-0.05,AbsMeanSigma=0.67,pvalue=4.03540301552778e-05,pvalueTTest=0.147024047337023,
chr13	28602272	28602387	FLT3	FLT300021	-0.50008463636246	2	-0.0512130124193674	2	0.00509704674891847	2	0.00509704674891847	NA	NA	SegRatio=-0.05,AbsMeanSigma=0.67,pvalue=4.03540301552778e-05,pvalueTTest=0.147024047337023,
chr13	28602387	28602502	FLT3	FLT300022	0.1844637368338	2	-0.0512130124193674	2	0.00509704674891847	2	0.00509704674891847	NA	NA	SegRatio=-0.05,AbsMeanSigma=0.67,pvalue=4.03540301552778e-05,pvalueTTest=0.147024047337023,
chr13	28607929	28608040	FLT3	FLT300023	-0.102194393954797	2	-0.0512130124193674	2	0.00509704674891847	2	0.00509704674891847	NA	NA	SegRatio=-0.05,AbsMeanSigma=0.67,pvalue=4.03540301552778e-05,pvalueTTest=0.147024047337023,
chr13	28608020	28608134	FLT3	FLT300024	0.00905260047125046	2	-0.0512130124193674	2	0.00509704674891847	2	0.00509704674891847	NA	NA	SegRatio=-0.05,AbsMeanSigma=0.67,pvalue=4.03540301552778e-05,pvalueTTest=0.147024047337023,
chr13	28608091	28608201	FLT3	FLT300025	0.145033158854123	2	-0.0512130124193674	2	0.00509704674891847	2	0.00509704674891847	NA	NA	SegRatio=-0.05,AbsMeanSigma=0.67,pvalue=4.03540301552778e-05,pvalueTTest=0.147024047337023,
chr13	28608198	28608314	FLT3	FLT300026	NA	2	-0.0512130124193674	2	0.00509704674891847	2	0.00509704674891847	NA	NA	SegRatio=-0.05,AbsMeanSigma=0.67,pvalue=4.03540301552778e-05,pvalueTTest=0.147024047337023,
chr13	28608264	28608370	FLT3	FLT300027	-0.20843759052149	2	-0.0512130124193674	2	0.00509704674891847	2	0.00509704674891847	NA	NA	SegRatio=-0.05,AbsMeanSigma=0.67,pvalue=4.03540301552778e-05,pvalueTTest=0.147024047337023,
chr13	28608395	28608508	FLT3	FLT300028	-0.0512130124193674	2	-0.0512130124193674	2	0.00509704674891847	2	0.00509704674891847	NA	NA	SegRatio=-0.05,AbsMeanSigma=0.67,pvalue=4.03540301552778e-05,pvalueTTest=0.147024047337023,
chr13	28608509	28608621	FLT3	FLT300029	-0.0127854442951484	2	-0.0512130124193674	2	0.00509704674891847	2	0.00509704674891847	NA	NA	SegRatio=-0.05,AbsMeanSigma=0.67,pvalue=4.03540301552778e-05,pvalueTTest=0.147024047337023,
chr13	28609572	28609690	FLT3	FLT300030	0.145761385763015	2	-0.0512130124193674	2	0.00509704674891847	2	0.00509704674891847	NA	NA	SegRatio=-0.05,AbsMeanSigma=0.67,pvalue=4.03540301552778e-05,pvalueTTest=0.147024047337023,
chr13	28609664	28609763	FLT3	FLT300031	-0.380856364447649	2	-0.0512130124193674	2	0.00509704674891847	2	0.00509704674891847	NA	NA	SegRatio=-0.05,AbsMeanSigma=0.67,pvalue=4.03540301552778e-05,pvalueTTest=0.147024047337023,
chr13	28609757	28609871	FLT3	FLT300032	-0.180911369953463	2	-0.0512130124193674	2	0.00509704674891847	2	0.00509704674891847	NA	NA	SegRatio=-0.05,AbsMeanSigma=0.67,pvalue=4.03540301552778e-05,pvalueTTest=0.147024047337023,
chr13	28610026	28610117	FLT3	FLT300033	-0.0150987147973888	2	-0.0512130124193674	2	0.00509704674891847	2	0.00509704674891847	NA	NA	SegRatio=-0.05,AbsMeanSigma=0.67,pvalue=4.03540301552778e-05,pvalueTTest=0.147024047337023,
chr13	28610083	28610197	FLT3	FLT300034	-0.0534827467755641	2	-0.0512130124193674	2	0.00509704674891847	2	0.00509704674891847	NA	NA	SegRatio=-0.05,AbsMeanSigma=0.67,pvalue=4.03540301552778e-05,pvalueTTest=0.147024047337023,
chr13	28610140	28610242	FLT3	FLT300035	-0.0911787079724117	2	-0.0512130124193674	2	0.00509704674891847	2	0.00509704674891847	NA	NA	SegRatio=-0.05,AbsMeanSigma=0.67,pvalue=4.03540301552778e-05,pvalueTTest=0.147024047337023,
chr13	28611241	28611355	FLT3	FLT300036	NA	2	-0.0512130124193674	2	0.00509704674891847	2	0.00509704674891847	NA	NA	SegRatio=-0.05,AbsMeanSigma=0.67,pvalue=4.03540301552778e-05,pvalueTTest=0.147024047337023,
chr13	28611345	28611461	FLT3	FLT300037	-0.0203340760130293	2	-0.0512130124193674	2	0.00509704674891847	2	0.00509704674891847	NA	NA	SegRatio=-0.05,AbsMeanSigma=0.67,pvalue=4.03540301552778e-05,pvalueTTest=0.147024047337023,
chr13	28622375	28622476	FLT3	FLT300038	-0.0127986621643703	2	-0.0512130124193674	2	0.00509704674891847	2	0.00509704674891847	NA	NA	SegRatio=-0.05,AbsMeanSigma=0.67,pvalue=4.03540301552778e-05,pvalueTTest=0.147024047337023,
chr13	28622434	28622545	FLT3	FLT300039	-0.127817268563348	2	-0.0512130124193674	2	0.00509704674891847	2	0.00509704674891847	NA	NA	SegRatio=-0.05,AbsMeanSigma=0.67,pvalue=4.03540301552778e-05,pvalueTTest=0.147024047337023,
chr13	28622545	28622653	FLT3	FLT300040	NA	2	-0.0512130124193674	2	0.00509704674891847	2	0.00509704674891847	NA	NA	SegRatio=-0.05,AbsMeanSigma=0.67,pvalue=4.03540301552778e-05,pvalueTTest=0.147024047337023,
chr13	28623471	28623586	FLT3	FLT300041	-0.113672287258837	2	-0.0512130124193674	2	0.00509704674891847	2	0.00509704674891847	NA	NA	SegRatio=-0.05,AbsMeanSigma=0.67,pvalue=4.03540301552778e-05,pvalueTTest=0.147024047337023,
chr13	28623554	28623666	FLT3	FLT300042	0.0600406501476264	2	-0.0512130124193674	2	0.00509704674891847	2	0.00509704674891847	NA	NA	SegRatio=-0.05,AbsMeanSigma=0.67,pvalue=4.03540301552778e-05,pvalueTTest=0.147024047337023,
chr13	28623658	28623766	FLT3	FLT300043	0.0117098296356128	2	-0.0512130124193674	2	0.00509704674891847	2	0.00509704674891847	NA	NA	SegRatio=-0.05,AbsMeanSigma=0.67,pvalue=4.03540301552778e-05,pvalueTTest=0.147024047337023,
chr13	28623725	28623837	FLT3	FLT300044	0.147189012230595	2	-0.0512130124193674	2	0.00509704674891847	2	0.00509704674891847	NA	NA	SegRatio=-0.05,AbsMeanSigma=0.67,pvalue=4.03540301552778e-05,pvalueTTest=0.147024047337023,
chr13	28623778	28623885	FLT3	FLT300045	-0.260846874379637	2	-0.0512130124193674	2	0.00509704674891847	2	0.00509704674891847	NA	NA	SegRatio=-0.05,AbsMeanSigma=0.67,pvalue=4.03540301552778e-05,pvalueTTest=0.147024047337023,
chr13	28623872	28623984	FLT3	FLT300046	0.143047409556221	2	-0.0512130124193674	2	0.00509704674891847	2	0.00509704674891847	NA	NA	SegRatio=-0.05,AbsMeanSigma=0.67,pvalue=4.03540301552778e-05,pvalueTTest=0.147024047337023,
chr13	28624162	28624280	FLT3	FLT300047	0.654128081220837	2	-0.0512130124193674	2	0.00509704674891847	2	0.00509704674891847	NA	NA	SegRatio=-0.05,AbsMeanSigma=0.67,pvalue=4.03540301552778e-05,pvalueTTest=0.147024047337023,
chr13	28624271	28624378	FLT3	FLT300048	-0.00758858818305949	2	-0.0512130124193674	2	0.00509704674891847	2	0.00509704674891847	NA	NA	SegRatio=-0.05,AbsMeanSigma=0.67,pvalue=4.03540301552778e-05,pvalueTTest=0.147024047337023,
chr13	28626621	28626735	FLT3	FLT300049	0.0307676423575258	2	-0.0512130124193674	2	0.00509704674891847	2	0.00509704674891847	NA	NA	SegRatio=-0.05,AbsMeanSigma=0.67,pvalue=4.03540301552778e-05,pvalueTTest=0.147024047337023,
chr13	28626687	28626801	FLT3	FLT300050	-0.130801821943198	2	-0.0512130124193674	2	0.00509704674891847	2	0.00509704674891847	NA	NA	SegRatio=-0.05,AbsMeanSigma=0.67,pvalue=4.03540301552778e-05,pvalueTTest=0.147024047337023,
chr13	28626751	28626885	FLT3	FLT300051	-0.064985684885714	2	-0.0512130124193674	2	0.00509704674891847	2	0.00509704674891847	NA	NA	SegRatio=-0.05,AbsMeanSigma=0.67,pvalue=4.03540301552778e-05,pvalueTTest=0.147024047337023,
chr13	28631457	28631571	FLT3	FLT300052	-0.228590635657235	2	-0.0512130124193674	2	0.00509704674891847	2	0.00509704674891847	NA	NA	SegRatio=-0.05,AbsMeanSigma=0.67,pvalue=4.03540301552778e-05,pvalueTTest=0.147024047337023,
chr13	28631564	28631679	FLT3	FLT300053	0.226249007069526	2	-0.0512130124193674	2	0.00509704674891847	2	0.00509704674891847	NA	NA	SegRatio=-0.05,AbsMeanSigma=0.67,pvalue=4.03540301552778e-05,pvalueTTest=0.147024047337023,
chr13	28635949	28636060	FLT3	FLT300054	NA	2	-0.0512130124193674	2	0.00509704674891847	2	0.00509704674891847	NA	NA	SegRatio=-0.05,AbsMeanSigma=0.67,pvalue=4.03540301552778e-05,pvalueTTest=0.147024047337023,
chr13	28635999	28636111	FLT3	FLT300055	-0.220028451566484	2	-0.0512130124193674	2	0.00509704674891847	2	0.00509704674891847	NA	NA	SegRatio=-0.05,AbsMeanSigma=0.67,pvalue=4.03540301552778e-05,pvalueTTest=0.147024047337023,
chr13	28636107	28636209	FLT3	FLT300056	-0.412712874601042	2	-0.0512130124193674	2	0.00509704674891847	2	0.00509704674891847	NA	NA	SegRatio=-0.05,AbsMeanSigma=0.67,pvalue=4.03540301552778e-05,pvalueTTest=0.147024047337023,
chr13	28636153	28636267	FLT3	FLT300057	0.0533042904851953	2	-0.0512130124193674	2	0.00509704674891847	2	0.00509704674891847	NA	NA	SegRatio=-0.05,AbsMeanSigma=0.67,pvalue=4.03540301552778e-05,pvalueTTest=0.147024047337023,
chr13	28644580	28644689	FLT3	FLT300058	-2.49942594914772	2	-1.94762342052314	2	0.00509704674891847	2	0.00509704674891847	NA	NA	SegRatio=-1.95,AbsMeanSigma=7.17,pvalue=3.63029673189913e-24,pvalueTTest=0.179351643295381,Adjusted:byPvalueTTestRatio;
chr13	28644680	28644812	FLT3	FLT300059	-1.38760452748261	2	-1.94762342052314	2	0.00509704674891847	2	0.00509704674891847	NA	NA	SegRatio=-1.95,AbsMeanSigma=7.17,pvalue=3.63029673189913e-24,pvalueTTest=0.179351643295381,Adjusted:byPvalueTTestRatio;
chr13	48881353	48881457	RB1	RB100001	NA	2	0.102798340981729	2	0.0202879539916372	2	0.0202879539916372	NA	NA	SegRatio=0.1,AbsMeanSigma=0.21,pvalue=0.601833688746613,pvalueTTest=0.777502486549964,
chr13	48881426	48881526	RB1	RB100002	0.102798340981729	2	0.102798340981729	2	0.0202879539916372	2	0.0202879539916372	NA	NA	SegRatio=0.1,AbsMeanSigma=0.21,pvalue=0.601833688746613,pvalueTTest=0.777502486549964,
chr13	48881526	48881660	RB1	RB100003	NA	2	0.102798340981729	2	0.0202879539916372	2	0.0202879539916372	NA	NA	SegRatio=0.1,AbsMeanSigma=0.21,pvalue=0.601833688746613,pvalueTTest=0.777502486549964,
chr13	48916644	48916755	RB1	RB100004	NA	2	0.102798340981729	2	0.0202879539916372	2	0.0202879539916372	NA	NA	SegRatio=0.1,AbsMeanSigma=0.21,pvalue=0.601833688746613,pvalueTTest=0.777502486549964,
chr13	48916748	48916858	RB1	RB100005	0.171774331701061	2	0.102798340981729	2	0.0202879539916372	2	0.0202879539916372	NA	NA	SegRatio=0.1,AbsMeanSigma=0.21,pvalue=0.601833688746613,pvalueTTest=0.777502486549964,
chr13	48916814	48916924	RB1	RB100006	-0.276582510114749	2	0.102798340981729	2	0.0202879539916372	2	0.0202879539916372	NA	NA	SegRatio=0.1,AbsMeanSigma=0.21,pvalue=0.601833688746613,pvalueTTest=0.777502486549964,
chr13	48919168	48919279	RB1	RB100007	NA	2	-3.58589393862432	2	0.0202879539916372	2	0.0202879539916372	NA	NA	SegRatio=-3.59,AbsMeanSigma=10.85,pvalue=4.27947995716877e-53,pvalueTTest=1,Adjusted:byPvalueTTestRatio;
chr13	48919275	48919385	RB1	RB100008	-3.58589393862432	2	-3.58589393862432	2	0.0202879539916372	2	0.0202879539916372	NA	NA	SegRatio=-3.59,AbsMeanSigma=10.85,pvalue=4.27947995716877e-53,pvalueTTest=1,Adjusted:byPvalueTTestRatio;
chr13	48921971	48922085	RB1	RB100009	NA	2	-0.54024122187862	2	0.0202879539916372	2	0.0202879539916372	NA	NA	SegRatio=-0.54,AbsMeanSigma=3.49,pvalue=1.02697446378344e-33,pvalueTTest=0.092524551926961,Adjusted:byPvalueTTestRatio;
chr13	48923051	48923120	RB1	RB100010	NA	2	-0.54024122187862	2	0.0202879539916372	2	0.0202879539916372	NA	NA	SegRatio=-0.54,AbsMeanSigma=3.49,pvalue=1.02697446378344e-33,pvalueTTest=0.092524551926961,Adjusted:byPvalueTTestRatio;
chr13	48923120	48923208	RB1	RB100011	NA	2	-0.54024122187862	2	0.0202879539916372	2	0.0202879539916372	NA	NA	SegRatio=-0.54,AbsMeanSigma=3.49,pvalue=1.02697446378344e-33,pvalueTTest=0.092524551926961,Adjusted:byPvalueTTestRatio;
chr13	48934113	48934226	RB1	RB100012	NA	2	-0.54024122187862	2	0.0202879539916372	2	0.0202879539916372	NA	NA	SegRatio=-0.54,AbsMeanSigma=3.49,pvalue=1.02697446378344e-33,pvalueTTest=0.092524551926961,Adjusted:byPvalueTTestRatio;
chr13	48934217	48934331	RB1	RB100013	0.0698738226418659	2	-0.54024122187862	2	0.0202879539916372	2	0.0202879539916372	NA	NA	SegRatio=-0.54,AbsMeanSigma=3.49,pvalue=1.02697446378344e-33,pvalueTTest=0.092524551926961,Adjusted:byPvalueTTestRatio;
chr13	48936988	48937053	RB1	RB100014	NA	2	-0.54024122187862	2	0.0202879539916372	2	0.0202879539916372	NA	NA	SegRatio=-0.54,AbsMeanSigma=3.49,pvalue=1.02697446378344e-33,pvalueTTest=0.092524551926961,Adjusted:byPvalueTTestRatio;
chr13	48938984	48939094	RB1	RB100015	NA	2	-0.54024122187862	2	0.0202879539916372	2	0.0202879539916372	NA	NA	SegRatio=-0.54,AbsMeanSigma=3.49,pvalue=1.02697446378344e-33,pvalueTTest=0.092524551926961,Adjusted:byPvalueTTestRatio;
chr13	48939082	48939153	RB1	RB100016	NA	2	-0.54024122187862	2	0.0202879539916372	2	0.0202879539916372	NA	NA	SegRatio=-0.54,AbsMeanSigma=3.49,pvalue=1.02697446378344e-33,pvalueTTest=0.092524551926961,Adjusted:byPvalueTTestRatio;
chr13	48941589	48941699	RB1	RB100017	-3.45720389537232	2	-0.54024122187862	2	0.0202879539916372	2	0.0202879539916372	q-value=0.00325163940744943, copies=0	NA	SegRatio=-0.54,AbsMeanSigma=3.49,pvalue=1.02697446378344e-33,pvalueTTest=0.092524551926961,Adjusted:byPvalueTTestRatio;
chr13	48941660	48941749	RB1	RB100018	NA	2	-0.54024122187862	2	0.0202879539916372	2	0.0202879539916372	NA	NA	SegRatio=-0.54,AbsMeanSigma=3.49,pvalue=1.02697446378344e-33,pvalueTTest=0.092524551926961,Adjusted:byPvalueTTestRatio;
chr13	48942623	48942731	RB1	RB100019	-0.54024122187862	2	-0.54024122187862	2	0.0202879539916372	2	0.0202879539916372	NA	NA	SegRatio=-0.54,AbsMeanSigma=3.49,pvalue=1.02697446378344e-33,pvalueTTest=0.092524551926961,Adjusted:byPvalueTTestRatio;
chr13	48942689	48942800	RB1	RB100020	-2.82068861120544	2	-0.0661086849058355	2	0.0202879539916372	2	0.0202879539916372	q-value=1.86672737476078e-08, copies=0	NA	SegRatio=-0.07,AbsMeanSigma=2.44,pvalue=1.07695737431998e-10,pvalueTTest=0.18040972320735,
chr13	48947516	48947607	RB1	RB100021	NA	2	-0.0661086849058355	2	0.0202879539916372	2	0.0202879539916372	NA	NA	SegRatio=-0.07,AbsMeanSigma=2.44,pvalue=1.07695737431998e-10,pvalueTTest=0.18040972320735,
chr13	48947551	48947655	RB1	RB100022	NA	2	-0.0661086849058355	2	0.0202879539916372	2	0.0202879539916372	NA	NA	SegRatio=-0.07,AbsMeanSigma=2.44,pvalue=1.07695737431998e-10,pvalueTTest=0.18040972320735,
chr13	48951024	48951128	RB1	RB100023	-0.377966661599004	2	-0.0661086849058355	2	0.0202879539916372	2	0.0202879539916372	NA	NA	SegRatio=-0.07,AbsMeanSigma=2.44,pvalue=1.07695737431998e-10,pvalueTTest=0.18040972320735,
chr13	48951107	48951218	RB1	RB100024	-0.0441441620633179	2	-0.0661086849058355	2	0.0202879539916372	2	0.0202879539916372	NA	NA	SegRatio=-0.07,AbsMeanSigma=2.44,pvalue=1.07695737431998e-10,pvalueTTest=0.18040972320735,
chr13	48953704	48953767	RB1	RB100025	NA	2	-0.0661086849058355	2	0.0202879539916372	2	0.0202879539916372	NA	NA	SegRatio=-0.07,AbsMeanSigma=2.44,pvalue=1.07695737431998e-10,pvalueTTest=0.18040972320735,
chr13	48953761	48953879	RB1	RB100026	-0.0661086849058355	2	-0.0661086849058355	2	0.0202879539916372	2	0.0202879539916372	NA	NA	SegRatio=-0.07,AbsMeanSigma=2.44,pvalue=1.07695737431998e-10,pvalueTTest=0.18040972320735,
chr13	48954199	48954298	RB1	RB100027	NA	2	-1.79936405833992	2	0.0202879539916372	2	0.0202879539916372	NA	NA	SegRatio=-1.8,AbsMeanSigma=10.13,pvalue=1.53294455560365e-46,pvalueTTest=1,Adjusted:byPvalueTTestRatio;
chr13	48954316	48954409	RB1	RB100028	-1.79936405833992	2	-1.79936405833992	2	0.0202879539916372	2	0.0202879539916372	NA	NA	SegRatio=-1.8,AbsMeanSigma=10.13,pvalue=1.53294455560365e-46,pvalueTTest=1,Adjusted:byPvalueTTestRatio;
chr13	48955309	48955421	RB1	RB100029	NA	2	0.0418453173889782	2	0.0202879539916372	2	0.0202879539916372	NA	NA	SegRatio=0.04,AbsMeanSigma=0.34,pvalue=0.302607601956324,pvalueTTest=0.703269347507503,
chr13	48955422	48955539	RB1	RB100030	0.374817284212171	2	0.0418453173889782	2	0.0202879539916372	2	0.0202879539916372	NA	NA	SegRatio=0.04,AbsMeanSigma=0.34,pvalue=0.302607601956324,pvalueTTest=0.703269347507503,
chr13	48955540	48955641	RB1	RB100031	-0.465123242138821	2	0.0418453173889782	2	0.0202879539916372	2	0.0202879539916372	NA	NA	SegRatio=0.04,AbsMeanSigma=0.34,pvalue=0.302607601956324,pvalueTTest=0.703269347507503,
chr13	49027104	49027215	RB1	RB100032	0.0418453173889782	2	0.0418453173889782	2	0.0202879539916372	2	0.0202879539916372	NA	NA	SegRatio=0.04,AbsMeanSigma=0.34,pvalue=0.302607601956324,pvalueTTest=0.703269347507503,
chr13	49027215	49027325	RB1	RB100033	NA	2	0.0418453173889782	2	0.0202879539916372	2	0.0202879539916372	NA	NA	SegRatio=0.04,AbsMeanSigma=0.34,pvalue=0.302607601956324,pvalueTTest=0.703269347507503,
chr13	49030305	49030413	RB1	RB100034	0.0792338820561152	2	0.0418453173889782	2	0.0202879539916372	2	0.0202879539916372	NA	NA	SegRatio=0.04,AbsMeanSigma=0.34,pvalue=0.302607601956324,pvalueTTest=0.703269347507503,
chr13	49030405	49030521	RB1	RB100035	-0.253264636279256	2	0.0418453173889782	2	0.0202879539916372	2	0.0202879539916372	NA	NA	SegRatio=0.04,AbsMeanSigma=0.34,pvalue=0.302607601956324,pvalueTTest=0.703269347507503,
chr13	49033760	49033866	RB1	RB100036	0.625896734566157	2	0.0418453173889782	2	0.0202879539916372	2	0.0202879539916372	q-value=0.00456384318360487, copies=3.5	NA	SegRatio=0.04,AbsMeanSigma=0.34,pvalue=0.302607601956324,pvalueTTest=0.703269347507503,
chr13	49033862	49033996	RB1	RB100037.RB100038	-0.0693430438381115	2	0.0418453173889782	2	0.0202879539916372	2	0.0202879539916372	NA	NA	SegRatio=0.04,AbsMeanSigma=0.34,pvalue=0.302607601956324,pvalueTTest=0.703269347507503,
chr13	49037888	49037965	RB1	RB100039	-4.52332738912666	2	-0.0208298640355371	2	0.0202879539916372	2	0.0202879539916372	q-value=8.39733440529844e-26, copies=0	NA	SegRatio=-0.02,AbsMeanSigma=1.17,pvalue=5.41298298993087e-05,pvalueTTest=0.449912582326181,
chr13	49037949	49038058	RB1	RB100040	NA	2	-0.0208298640355371	2	0.0202879539916372	2	0.0202879539916372	NA	NA	SegRatio=-0.02,AbsMeanSigma=1.17,pvalue=5.41298298993087e-05,pvalueTTest=0.449912582326181,
chr13	49039140	49039249	RB1	RB100041	0.211256899218031	2	-0.0208298640355371	2	0.0202879539916372	2	0.0202879539916372	NA	NA	SegRatio=-0.02,AbsMeanSigma=1.17,pvalue=5.41298298993087e-05,pvalueTTest=0.449912582326181,
chr13	49039242	49039359	RB1	RB100042	NA	2	-0.0208298640355371	2	0.0202879539916372	2	0.0202879539916372	NA	NA	SegRatio=-0.02,AbsMeanSigma=1.17,pvalue=5.41298298993087e-05,pvalueTTest=0.449912582326181,
chr13	49039300	49039413	RB1	RB100043	0.00286489193704403	2	-0.0208298640355371	2	0.0202879539916372	2	0.0202879539916372	NA	NA	SegRatio=-0.02,AbsMeanSigma=1.17,pvalue=5.41298298993087e-05,pvalueTTest=0.449912582326181,
chr13	49039374	49039488	RB1	RB100044	-0.0208298640355371	2	-0.0208298640355371	2	0.0202879539916372	2	0.0202879539916372	NA	NA	SegRatio=-0.02,AbsMeanSigma=1.17,pvalue=5.41298298993087e-05,pvalueTTest=0.449912582326181,
chr13	49039484	49039598	RB1	RB100045	0.383847914424464	2	-0.0208298640355371	2	0.0202879539916372	2	0.0202879539916372	NA	NA	SegRatio=-0.02,AbsMeanSigma=1.17,pvalue=5.41298298993087e-05,pvalueTTest=0.449912582326181,
chr13	49047405	49047518	RB1	RB100046	NA	2	-0.0208298640355371	2	0.0202879539916372	2	0.0202879539916372	NA	NA	SegRatio=-0.02,AbsMeanSigma=1.17,pvalue=5.41298298993087e-05,pvalueTTest=0.449912582326181,
chr13	49047518	49047631	RB1	RB100047	NA	2	-0.0208298640355371	2	0.0202879539916372	2	0.0202879539916372	NA	NA	SegRatio=-0.02,AbsMeanSigma=1.17,pvalue=5.41298298993087e-05,pvalueTTest=0.449912582326181,
chr13	49050797	49050912	RB1	RB100048	-0.0273445211739997	2	-0.0208298640355371	2	0.0202879539916372	2	0.0202879539916372	NA	NA	SegRatio=-0.02,AbsMeanSigma=1.17,pvalue=5.41298298993087e-05,pvalueTTest=0.449912582326181,
chr13	49050884	49050970	RB1	RB100049	-0.118653206185245	2	-0.0208298640355371	2	0.0202879539916372	2	0.0202879539916372	NA	NA	SegRatio=-0.02,AbsMeanSigma=1.17,pvalue=5.41298298993087e-05,pvalueTTest=0.449912582326181,
chr13	49050970	49051077	RB1	RB100050	-0.126571921476932	2	-0.0208298640355371	2	0.0202879539916372	2	0.0202879539916372	NA	NA	SegRatio=-0.02,AbsMeanSigma=1.17,pvalue=5.41298298993087e-05,pvalueTTest=0.449912582326181,
chr13	49051416	49051509	RB1	RB100051	-3.00751496575848	2	0.030164893396963	2	0.0202879539916372	2	0.0202879539916372	q-value=3.8470025247389e-63, copies=0	NA	SegRatio=0.03,AbsMeanSigma=0.07,pvalue=0.538694814195633,pvalueTTest=0.781416344789816,
chr13	49051510	49051627	RB1	RB100052	0.21664409268864	2	0.030164893396963	2	0.0202879539916372	2	0.0202879539916372	NA	NA	SegRatio=0.03,AbsMeanSigma=0.07,pvalue=0.538694814195633,pvalueTTest=0.781416344789816,
chr13	49054100	49054186	RB1	RB100053	-0.032128021904688	2	0.030164893396963	2	0.0202879539916372	2	0.0202879539916372	NA	NA	SegRatio=0.03,AbsMeanSigma=0.07,pvalue=0.538694814195633,pvalueTTest=0.781416344789816,
chr13	49054182	49054294	RB1	RB100054	-0.163123674858953	2	0.030164893396963	2	0.0202879539916372	2	0.0202879539916372	NA	NA	SegRatio=0.03,AbsMeanSigma=0.07,pvalue=0.538694814195633,pvalueTTest=0.781416344789816,
chr13	52508863	52508971	ATP7B	ATP7B00001	0.196400625976714	2	0.030164893396963	2	0.124666899237351	2	0.124666899237351	NA	NA	SegRatio=0.03,AbsMeanSigma=0.07,pvalue=0.538694814195633,pvalueTTest=0.781416344789816,
chr13	52508949	52509066	ATP7B	ATP7B00002	0.229441091856931	2	0.030164893396963	2	0.124666899237351	2	0.124666899237351	NA	NA	SegRatio=0.03,AbsMeanSigma=0.07,pvalue=0.538694814195633,pvalueTTest=0.781416344789816,
chr13	52509028	52509147	ATP7B	ATP7B00003	-0.182789559072763	2	0.030164893396963	2	0.124666899237351	2	0.124666899237351	NA	NA	SegRatio=0.03,AbsMeanSigma=0.07,pvalue=0.538694814195633,pvalueTTest=0.781416344789816,
chr13	52509148	52509263	ATP7B	ATP7B00004	-0.315150540291582	2	0.030164893396963	2	0.124666899237351	2	0.124666899237351	NA	NA	SegRatio=0.03,AbsMeanSigma=0.07,pvalue=0.538694814195633,pvalueTTest=0.781416344789816,
chr13	52509708	52509828	ATP7B	ATP7B00005	0.564455223391256	2	0.030164893396963	2	0.124666899237351	2	0.124666899237351	NA	NA	SegRatio=0.03,AbsMeanSigma=0.07,pvalue=0.538694814195633,pvalueTTest=0.781416344789816,
chr13	52509829	52509925	ATP7B	ATP7B00006	0.267765079707967	2	0.030164893396963	2	0.124666899237351	2	0.124666899237351	NA	NA	SegRatio=0.03,AbsMeanSigma=0.07,pvalue=0.538694814195633,pvalueTTest=0.781416344789816,
chr13	52511311	52511427	ATP7B	ATP7B00007	0.13665021285712	2	0.030164893396963	2	0.124666899237351	2	0.124666899237351	NA	NA	SegRatio=0.03,AbsMeanSigma=0.07,pvalue=0.538694814195633,pvalueTTest=0.781416344789816,
chr13	52511410	52511527	ATP7B	ATP7B00008	-0.0031620844545386	2	0.030164893396963	2	0.124666899237351	2	0.124666899237351	NA	NA	SegRatio=0.03,AbsMeanSigma=0.07,pvalue=0.538694814195633,pvalueTTest=0.781416344789816,
chr13	52511499	52511605	ATP7B	ATP7B00009	-0.166316612502572	2	0.030164893396963	2	0.124666899237351	2	0.124666899237351	NA	NA	SegRatio=0.03,AbsMeanSigma=0.07,pvalue=0.538694814195633,pvalueTTest=0.781416344789816,
chr13	52511618	52511737	ATP7B	ATP7B00010	0.13879050819087	2	0.030164893396963	2	0.124666899237351	2	0.124666899237351	NA	NA	SegRatio=0.03,AbsMeanSigma=0.07,pvalue=0.538694814195633,pvalueTTest=0.781416344789816,
chr13	52511738	52511857	ATP7B	ATP7B00011	-0.0299723443549722	2	0.030164893396963	2	0.124666899237351	2	0.124666899237351	NA	NA	SegRatio=0.03,AbsMeanSigma=0.07,pvalue=0.538694814195633,pvalueTTest=0.781416344789816,
chr13	52513130	52513228	ATP7B	ATP7B00012	0.0556869558019893	2	0.030164893396963	2	0.124666899237351	2	0.124666899237351	NA	NA	SegRatio=0.03,AbsMeanSigma=0.07,pvalue=0.538694814195633,pvalueTTest=0.781416344789816,
chr13	52513205	52513309	ATP7B	ATP7B00013	0.249570049097047	2	0.030164893396963	2	0.124666899237351	2	0.124666899237351	NA	NA	SegRatio=0.03,AbsMeanSigma=0.07,pvalue=0.538694814195633,pvalueTTest=0.781416344789816,
chr13	52513296	52513390	ATP7B	ATP7B00014	0.149797814280261	2	0.030164893396963	2	0.124666899237351	2	0.124666899237351	NA	NA	SegRatio=0.03,AbsMeanSigma=0.07,pvalue=0.538694814195633,pvalueTTest=0.781416344789816,
chr13	52515190	52515287	ATP7B	ATP7B00015	0.28261813763551	2	0.030164893396963	2	0.124666899237351	2	0.124666899237351	NA	NA	SegRatio=0.03,AbsMeanSigma=0.07,pvalue=0.538694814195633,pvalueTTest=0.781416344789816,
chr13	52515216	52515326	ATP7B	ATP7B00016	-0.15149774633928	2	0.030164893396963	2	0.124666899237351	2	0.124666899237351	NA	NA	SegRatio=0.03,AbsMeanSigma=0.07,pvalue=0.538694814195633,pvalueTTest=0.781416344789816,
chr13	52515306	52515421	ATP7B	ATP7B00017	0.0430430021053195	2	0.030164893396963	2	0.124666899237351	2	0.124666899237351	NA	NA	SegRatio=0.03,AbsMeanSigma=0.07,pvalue=0.538694814195633,pvalueTTest=0.781416344789816,
chr13	52516495	52516613	ATP7B	ATP7B00018	0.106042364403692	2	0.030164893396963	2	0.124666899237351	2	0.124666899237351	NA	NA	SegRatio=0.03,AbsMeanSigma=0.07,pvalue=0.538694814195633,pvalueTTest=0.781416344789816,
chr13	52516560	52516677	ATP7B	ATP7B00019	-0.187485949369559	2	0.030164893396963	2	0.124666899237351	2	0.124666899237351	NA	NA	SegRatio=0.03,AbsMeanSigma=0.07,pvalue=0.538694814195633,pvalueTTest=0.781416344789816,
chr13	52516620	52516734	ATP7B	ATP7B00020	0.0582339184682961	2	0.030164893396963	2	0.124666899237351	2	0.124666899237351	NA	NA	SegRatio=0.03,AbsMeanSigma=0.07,pvalue=0.538694814195633,pvalueTTest=0.781416344789816,
chr13	52518195	52518316	ATP7B	ATP7B00021	0.0591087226801386	2	0.030164893396963	2	0.124666899237351	2	0.124666899237351	NA	NA	SegRatio=0.03,AbsMeanSigma=0.07,pvalue=0.538694814195633,pvalueTTest=0.781416344789816,
chr13	52518271	52518391	ATP7B	ATP7B00022	-0.00557400329629883	2	0.030164893396963	2	0.124666899237351	2	0.124666899237351	NA	NA	SegRatio=0.03,AbsMeanSigma=0.07,pvalue=0.538694814195633,pvalueTTest=0.781416344789816,
chr13	52518330	52518448	ATP7B	ATP7B00023	-0.113715532235066	2	0.030164893396963	2	0.124666899237351	2	0.124666899237351	NA	NA	SegRatio=0.03,AbsMeanSigma=0.07,pvalue=0.538694814195633,pvalueTTest=0.781416344789816,
chr13	52520350	52520448	ATP7B	ATP7B00024	0.0317936137299241	2	0.030164893396963	2	0.124666899237351	2	0.124666899237351	NA	NA	SegRatio=0.03,AbsMeanSigma=0.07,pvalue=0.538694814195633,pvalueTTest=0.781416344789816,
chr13	52520433	52520557	ATP7B	ATP7B00025	-0.161825561875276	2	0.030164893396963	2	0.124666899237351	2	0.124666899237351	NA	NA	SegRatio=0.03,AbsMeanSigma=0.07,pvalue=0.538694814195633,pvalueTTest=0.781416344789816,
chr13	52520470	52520592	ATP7B	ATP7B00026	0.030164893396963	2	0.030164893396963	2	0.124666899237351	2	0.124666899237351	NA	NA	SegRatio=0.03,AbsMeanSigma=0.07,pvalue=0.538694814195633,pvalueTTest=0.781416344789816,
chr13	52520568	52520676	ATP7B	ATP7B00027	-0.0536291487766887	2	0.030164893396963	2	0.124666899237351	2	0.124666899237351	NA	NA	SegRatio=0.03,AbsMeanSigma=0.07,pvalue=0.538694814195633,pvalueTTest=0.781416344789816,
chr13	52523774	52523886	ATP7B	ATP7B00028	0.166173455565951	2	0.030164893396963	2	0.124666899237351	2	0.124666899237351	NA	NA	SegRatio=0.03,AbsMeanSigma=0.07,pvalue=0.538694814195633,pvalueTTest=0.781416344789816,
chr13	52523887	52523998	ATP7B	ATP7B00029	0.14089938815479	2	0.030164893396963	2	0.124666899237351	2	0.124666899237351	NA	NA	SegRatio=0.03,AbsMeanSigma=0.07,pvalue=0.538694814195633,pvalueTTest=0.781416344789816,
chr13	52524115	52524226	ATP7B	ATP7B00030	0.237450955080771	2	0.030164893396963	2	0.124666899237351	2	0.124666899237351	NA	NA	SegRatio=0.03,AbsMeanSigma=0.07,pvalue=0.538694814195633,pvalueTTest=0.781416344789816,
chr13	52524157	52524273	ATP7B	ATP7B00031	0.131066137843202	2	0.030164893396963	2	0.124666899237351	2	0.124666899237351	NA	NA	SegRatio=0.03,AbsMeanSigma=0.07,pvalue=0.538694814195633,pvalueTTest=0.781416344789816,
chr13	52524248	52524342	ATP7B	ATP7B00032	0.072055174968993	2	0.030164893396963	2	0.124666899237351	2	0.124666899237351	NA	NA	SegRatio=0.03,AbsMeanSigma=0.07,pvalue=0.538694814195633,pvalueTTest=0.781416344789816,
chr13	52524321	52524432	ATP7B	ATP7B00033	0.120477218542518	2	0.030164893396963	2	0.124666899237351	2	0.124666899237351	NA	NA	SegRatio=0.03,AbsMeanSigma=0.07,pvalue=0.538694814195633,pvalueTTest=0.781416344789816,
chr13	52524422	52524541	ATP7B	ATP7B00034	0.284761729344166	2	0.030164893396963	2	0.124666899237351	2	0.124666899237351	NA	NA	SegRatio=0.03,AbsMeanSigma=0.07,pvalue=0.538694814195633,pvalueTTest=0.781416344789816,
chr13	52524470	52524590	ATP7B	ATP7B00035	0.253151012859498	2	0.030164893396963	2	0.124666899237351	2	0.124666899237351	NA	NA	SegRatio=0.03,AbsMeanSigma=0.07,pvalue=0.538694814195633,pvalueTTest=0.781416344789816,
chr13	52531629	52531740	ATP7B	ATP7B00036	-0.192217917949389	2	0.030164893396963	2	0.124666899237351	2	0.124666899237351	NA	NA	SegRatio=0.03,AbsMeanSigma=0.07,pvalue=0.538694814195633,pvalueTTest=0.781416344789816,
chr13	52531713	52531824	ATP7B	ATP7B00037	0.00771340044909468	2	0.030164893396963	2	0.124666899237351	2	0.124666899237351	NA	NA	SegRatio=0.03,AbsMeanSigma=0.07,pvalue=0.538694814195633,pvalueTTest=0.781416344789816,
chr13	52532393	52532512	ATP7B	ATP7B00038	0.148853823925563	2	0.030164893396963	2	0.124666899237351	2	0.124666899237351	NA	NA	SegRatio=0.03,AbsMeanSigma=0.07,pvalue=0.538694814195633,pvalueTTest=0.781416344789816,
chr13	52532451	52532556	ATP7B	ATP7B00039	-0.105030039355532	2	0.030164893396963	2	0.124666899237351	2	0.124666899237351	NA	NA	SegRatio=0.03,AbsMeanSigma=0.07,pvalue=0.538694814195633,pvalueTTest=0.781416344789816,
chr13	52532524	52532642	ATP7B	ATP7B00040	-0.136602959804353	2	0.030164893396963	2	0.124666899237351	2	0.124666899237351	NA	NA	SegRatio=0.03,AbsMeanSigma=0.07,pvalue=0.538694814195633,pvalueTTest=0.781416344789816,
chr13	52532578	52532679	ATP7B	ATP7B00041	0.198270100587941	2	0.030164893396963	2	0.124666899237351	2	0.124666899237351	NA	NA	SegRatio=0.03,AbsMeanSigma=0.07,pvalue=0.538694814195633,pvalueTTest=0.781416344789816,
chr13	52532668	52532784	ATP7B	ATP7B00042	0.128352716077961	2	0.030164893396963	2	0.124666899237351	2	0.124666899237351	NA	NA	SegRatio=0.03,AbsMeanSigma=0.07,pvalue=0.538694814195633,pvalueTTest=0.781416344789816,
chr13	52534209	52534325	ATP7B	ATP7B00043	-0.0879060242715509	2	0.030164893396963	2	0.124666899237351	2	0.124666899237351	NA	NA	SegRatio=0.03,AbsMeanSigma=0.07,pvalue=0.538694814195633,pvalueTTest=0.781416344789816,
chr13	52534285	52534402	ATP7B	ATP7B00044	-0.283946426799571	2	0.030164893396963	2	0.124666899237351	2	0.124666899237351	NA	NA	SegRatio=0.03,AbsMeanSigma=0.07,pvalue=0.538694814195633,pvalueTTest=0.781416344789816,
chr13	52534347	52534464	ATP7B	ATP7B00045	-0.0670304638493569	2	0.030164893396963	2	0.124666899237351	2	0.124666899237351	NA	NA	SegRatio=0.03,AbsMeanSigma=0.07,pvalue=0.538694814195633,pvalueTTest=0.781416344789816,
chr13	52534453	52534557	ATP7B	ATP7B00046	0.0259100721520744	2	0.030164893396963	2	0.124666899237351	2	0.124666899237351	NA	NA	SegRatio=0.03,AbsMeanSigma=0.07,pvalue=0.538694814195633,pvalueTTest=0.781416344789816,
chr13	52535935	52536033	ATP7B	ATP7B00047	0.0252577092105106	2	0.030164893396963	2	0.124666899237351	2	0.124666899237351	NA	NA	SegRatio=0.03,AbsMeanSigma=0.07,pvalue=0.538694814195633,pvalueTTest=0.781416344789816,
chr13	52535992	52536094	ATP7B	ATP7B00048	-0.236476577245846	2	0.030164893396963	2	0.124666899237351	2	0.124666899237351	NA	NA	SegRatio=0.03,AbsMeanSigma=0.07,pvalue=0.538694814195633,pvalueTTest=0.781416344789816,
chr13	52538898	52539036	ATP7B	ATP7B00049	NA	2	0.030164893396963	2	0.124666899237351	2	0.124666899237351	NA	NA	SegRatio=0.03,AbsMeanSigma=0.07,pvalue=0.538694814195633,pvalueTTest=0.781416344789816,
chr13	52539036	52539154	ATP7B	ATP7B00050	NA	2	0.030164893396963	2	0.124666899237351	2	0.124666899237351	NA	NA	SegRatio=0.03,AbsMeanSigma=0.07,pvalue=0.538694814195633,pvalueTTest=0.781416344789816,
chr13	52539142	52539238	ATP7B	ATP7B00051	-0.0700939958491377	2	0.030164893396963	2	0.124666899237351	2	0.124666899237351	NA	NA	SegRatio=0.03,AbsMeanSigma=0.07,pvalue=0.538694814195633,pvalueTTest=0.781416344789816,
chr13	52542554	52542672	ATP7B	ATP7B00052	-0.668118695855306	2	0.030164893396963	2	0.124666899237351	2	0.124666899237351	NA	NA	SegRatio=0.03,AbsMeanSigma=0.07,pvalue=0.538694814195633,pvalueTTest=0.781416344789816,
chr13	52542655	52542765	ATP7B	ATP7B00053	0.0729038771418107	2	0.030164893396963	2	0.124666899237351	2	0.124666899237351	NA	NA	SegRatio=0.03,AbsMeanSigma=0.07,pvalue=0.538694814195633,pvalueTTest=0.781416344789816,
chr13	52544606	52544725	ATP7B	ATP7B00054	-0.038680375021661	2	0.030164893396963	2	0.124666899237351	2	0.124666899237351	NA	NA	SegRatio=0.03,AbsMeanSigma=0.07,pvalue=0.538694814195633,pvalueTTest=0.781416344789816,
chr13	52544710	52544823	ATP7B	ATP7B00055	-0.0939264264888894	2	0.030164893396963	2	0.124666899237351	2	0.124666899237351	NA	NA	SegRatio=0.03,AbsMeanSigma=0.07,pvalue=0.538694814195633,pvalueTTest=0.781416344789816,
chr13	52544821	52544939	ATP7B	ATP7B00056	0.00548096297708161	2	0.030164893396963	2	0.124666899237351	2	0.124666899237351	NA	NA	SegRatio=0.03,AbsMeanSigma=0.07,pvalue=0.538694814195633,pvalueTTest=0.781416344789816,
chr13	52548017	52548111	ATP7B	ATP7B00057	0.124043883756125	2	0.030164893396963	2	0.124666899237351	2	0.124666899237351	NA	NA	SegRatio=0.03,AbsMeanSigma=0.07,pvalue=0.538694814195633,pvalueTTest=0.781416344789816,
chr13	52548094	52548209	ATP7B	ATP7B00058	0.14785977575344	2	0.030164893396963	2	0.124666899237351	2	0.124666899237351	NA	NA	SegRatio=0.03,AbsMeanSigma=0.07,pvalue=0.538694814195633,pvalueTTest=0.781416344789816,
chr13	52548160	52548269	ATP7B	ATP7B00059	-0.163360273651962	2	0.030164893396963	2	0.124666899237351	2	0.124666899237351	NA	NA	SegRatio=0.03,AbsMeanSigma=0.07,pvalue=0.538694814195633,pvalueTTest=0.781416344789816,
chr13	52548254	52548366	ATP7B	ATP7B00060	0.00670877490101349	2	0.030164893396963	2	0.124666899237351	2	0.124666899237351	NA	NA	SegRatio=0.03,AbsMeanSigma=0.07,pvalue=0.538694814195633,pvalueTTest=0.781416344789816,
chr13	52548342	52548443	ATP7B	ATP7B00061	0.298391822693393	2	0.030164893396963	2	0.124666899237351	2	0.124666899237351	NA	NA	SegRatio=0.03,AbsMeanSigma=0.07,pvalue=0.538694814195633,pvalueTTest=0.781416344789816,
chr13	52548414	52548533	ATP7B	ATP7B00062	0.198025201842563	2	0.030164893396963	2	0.124666899237351	2	0.124666899237351	NA	NA	SegRatio=0.03,AbsMeanSigma=0.07,pvalue=0.538694814195633,pvalueTTest=0.781416344789816,
chr13	52548496	52548606	ATP7B	ATP7B00063	0.0534941504579439	2	0.030164893396963	2	0.124666899237351	2	0.124666899237351	NA	NA	SegRatio=0.03,AbsMeanSigma=0.07,pvalue=0.538694814195633,pvalueTTest=0.781416344789816,
chr13	52548557	52548667	ATP7B	ATP7B00064	-0.108100188133791	2	0.030164893396963	2	0.124666899237351	2	0.124666899237351	NA	NA	SegRatio=0.03,AbsMeanSigma=0.07,pvalue=0.538694814195633,pvalueTTest=0.781416344789816,
chr13	52548666	52548777	ATP7B	ATP7B00065	0.220658884568631	2	0.030164893396963	2	0.124666899237351	2	0.124666899237351	NA	NA	SegRatio=0.03,AbsMeanSigma=0.07,pvalue=0.538694814195633,pvalueTTest=0.781416344789816,
chr13	52548756	52548872	ATP7B	ATP7B00066	0.312291749488575	2	0.030164893396963	2	0.124666899237351	2	0.124666899237351	NA	NA	SegRatio=0.03,AbsMeanSigma=0.07,pvalue=0.538694814195633,pvalueTTest=0.781416344789816,
chr13	52548852	52548970	ATP7B	ATP7B00067	0.292206996087963	2	0.030164893396963	2	0.124666899237351	2	0.124666899237351	NA	NA	SegRatio=0.03,AbsMeanSigma=0.07,pvalue=0.538694814195633,pvalueTTest=0.781416344789816,
chr13	52548953	52549072	ATP7B	ATP7B00068	0.246237335389459	2	0.030164893396963	2	0.124666899237351	2	0.124666899237351	NA	NA	SegRatio=0.03,AbsMeanSigma=0.07,pvalue=0.538694814195633,pvalueTTest=0.781416344789816,
chr13	52549052	52549160	ATP7B	ATP7B00069	-0.0347752895481955	2	0.030164893396963	2	0.124666899237351	2	0.124666899237351	NA	NA	SegRatio=0.03,AbsMeanSigma=0.07,pvalue=0.538694814195633,pvalueTTest=0.781416344789816,
chr13	52549127	52549218	ATP7B	ATP7B00070	-0.0188707090061946	2	0.030164893396963	2	0.124666899237351	2	0.124666899237351	NA	NA	SegRatio=0.03,AbsMeanSigma=0.07,pvalue=0.538694814195633,pvalueTTest=0.781416344789816,
chr13	52549169	52549277	ATP7B	ATP7B00071	-0.171512934112393	2	0.030164893396963	2	0.124666899237351	2	0.124666899237351	NA	NA	SegRatio=0.03,AbsMeanSigma=0.07,pvalue=0.538694814195633,pvalueTTest=0.781416344789816,
chr13	52549257	52549369	ATP7B	ATP7B00072	-0.133637743049372	2	0.030164893396963	2	0.124666899237351	2	0.124666899237351	NA	NA	SegRatio=0.03,AbsMeanSigma=0.07,pvalue=0.538694814195633,pvalueTTest=0.781416344789816,
chr13	52585380	52585495	ATP7B	ATP7B00073	0.183072970339514	2	0.030164893396963	2	0.124666899237351	2	0.124666899237351	NA	NA	SegRatio=0.03,AbsMeanSigma=0.07,pvalue=0.538694814195633,pvalueTTest=0.781416344789816,
chr16	3293094	3293210	MEFV	MEFV00001	0.110602404710145	2	0.0350601512462655	2	0.0305245488354908	2	0.0305245488354908	NA	NA	SegRatio=0.04,AbsMeanSigma=0.13,pvalue=0.249427297885204,pvalueTTest=0.378800167619729,
chr16	3293184	3293298	MEFV	MEFV00002	-0.0613220240937591	2	0.0350601512462655	2	0.0305245488354908	2	0.0305245488354908	NA	NA	SegRatio=0.04,AbsMeanSigma=0.13,pvalue=0.249427297885204,pvalueTTest=0.378800167619729,
chr16	3293291	3293409	MEFV	MEFV00003	0.148118171280064	2	0.0350601512462655	2	0.0305245488354908	2	0.0305245488354908	NA	NA	SegRatio=0.04,AbsMeanSigma=0.13,pvalue=0.249427297885204,pvalueTTest=0.378800167619729,
chr16	3293397	3293500	MEFV	MEFV00004	-0.0833291405035639	2	0.0350601512462655	2	0.0305245488354908	2	0.0305245488354908	NA	NA	SegRatio=0.04,AbsMeanSigma=0.13,pvalue=0.249427297885204,pvalueTTest=0.378800167619729,
chr16	3293425	3293537	MEFV	MEFV00005	0.585618353872376	2	0.0350601512462655	2	0.0305245488354908	2	0.0305245488354908	NA	NA	SegRatio=0.04,AbsMeanSigma=0.13,pvalue=0.249427297885204,pvalueTTest=0.378800167619729,
chr16	3293512	3293627	MEFV	MEFV00006	0.374557339775288	2	0.0350601512462655	2	0.0305245488354908	2	0.0305245488354908	NA	NA	SegRatio=0.04,AbsMeanSigma=0.13,pvalue=0.249427297885204,pvalueTTest=0.378800167619729,
chr16	3293618	3293736	MEFV	MEFV00007	0.0260819319662005	2	0.0350601512462655	2	0.0305245488354908	2	0.0305245488354908	NA	NA	SegRatio=0.04,AbsMeanSigma=0.13,pvalue=0.249427297885204,pvalueTTest=0.378800167619729,
chr16	3293804	3293922	MEFV	MEFV00008	0.357958035566931	2	0.0350601512462655	2	0.0305245488354908	2	0.0305245488354908	NA	NA	SegRatio=0.04,AbsMeanSigma=0.13,pvalue=0.249427297885204,pvalueTTest=0.378800167619729,
chr16	3293903	3294015	MEFV	MEFV00009	NA	2	0.0350601512462655	2	0.0305245488354908	2	0.0305245488354908	NA	NA	SegRatio=0.04,AbsMeanSigma=0.13,pvalue=0.249427297885204,pvalueTTest=0.378800167619729,
chr16	3293987	3294082	MEFV	MEFV00010	0.0753504805726071	2	0.0350601512462655	2	0.0305245488354908	2	0.0305245488354908	NA	NA	SegRatio=0.04,AbsMeanSigma=0.13,pvalue=0.249427297885204,pvalueTTest=0.378800167619729,
chr16	3294079	3294196	MEFV	MEFV00011	-0.111389344207436	2	0.0350601512462655	2	0.0305245488354908	2	0.0305245488354908	NA	NA	SegRatio=0.04,AbsMeanSigma=0.13,pvalue=0.249427297885204,pvalueTTest=0.378800167619729,
chr16	3294201	3294319	MEFV	MEFV00012	NA	2	0.0350601512462655	2	0.0305245488354908	2	0.0305245488354908	NA	NA	SegRatio=0.04,AbsMeanSigma=0.13,pvalue=0.249427297885204,pvalueTTest=0.378800167619729,
chr16	3294441	3294557	MEFV	MEFV00013	-0.188781236594039	2	0.0350601512462655	2	0.0305245488354908	2	0.0305245488354908	NA	NA	SegRatio=0.04,AbsMeanSigma=0.13,pvalue=0.249427297885204,pvalueTTest=0.378800167619729,
chr16	3294550	3294663	MEFV	MEFV00014	0.806919019136204	2	0.0350601512462655	2	0.0305245488354908	2	0.0305245488354908	q-value=3.141909653137e-05, copies=4.5	NA	SegRatio=0.04,AbsMeanSigma=0.13,pvalue=0.249427297885204,pvalueTTest=0.378800167619729,
chr16	3296490	3296574	MEFV	MEFV00015	0.221680995283319	2	0.0350601512462655	2	0.0305245488354908	2	0.0305245488354908	NA	NA	SegRatio=0.04,AbsMeanSigma=0.13,pvalue=0.249427297885204,pvalueTTest=0.378800167619729,
chr16	3296973	3297084	MEFV	MEFV00016	0.0133553168840928	2	0.0350601512462655	2	0.0305245488354908	2	0.0305245488354908	NA	NA	SegRatio=0.04,AbsMeanSigma=0.13,pvalue=0.249427297885204,pvalueTTest=0.378800167619729,
chr16	3297031	3297152	MEFV	MEFV00017	0.183585930523314	2	0.0350601512462655	2	0.0305245488354908	2	0.0305245488354908	NA	NA	SegRatio=0.04,AbsMeanSigma=0.13,pvalue=0.249427297885204,pvalueTTest=0.378800167619729,
chr16	3297121	3297225	MEFV	MEFV00018	0.0503225219547568	2	0.0350601512462655	2	0.0305245488354908	2	0.0305245488354908	NA	NA	SegRatio=0.04,AbsMeanSigma=0.13,pvalue=0.249427297885204,pvalueTTest=0.378800167619729,
chr16	3297200	3297335	MEFV	MEFV00019	NA	2	0.0350601512462655	2	0.0305245488354908	2	0.0305245488354908	NA	NA	SegRatio=0.04,AbsMeanSigma=0.13,pvalue=0.249427297885204,pvalueTTest=0.378800167619729,
chr16	3298834	3298933	MEFV	MEFV00020	0.0729363107460257	2	0.0350601512462655	2	0.0305245488354908	2	0.0305245488354908	NA	NA	SegRatio=0.04,AbsMeanSigma=0.13,pvalue=0.249427297885204,pvalueTTest=0.378800167619729,
chr16	3298923	3299041	MEFV	MEFV00021	0.146581568929741	2	0.0350601512462655	2	0.0305245488354908	2	0.0305245488354908	NA	NA	SegRatio=0.04,AbsMeanSigma=0.13,pvalue=0.249427297885204,pvalueTTest=0.378800167619729,
chr16	3299376	3299490	MEFV	MEFV00022	0.191086449702737	2	0.0350601512462655	2	0.0305245488354908	2	0.0305245488354908	NA	NA	SegRatio=0.04,AbsMeanSigma=0.13,pvalue=0.249427297885204,pvalueTTest=0.378800167619729,
chr16	3299435	3299526	MEFV	MEFV00023	0.174001159418914	2	0.0350601512462655	2	0.0305245488354908	2	0.0305245488354908	NA	NA	SegRatio=0.04,AbsMeanSigma=0.13,pvalue=0.249427297885204,pvalueTTest=0.378800167619729,
chr16	3299502	3299605	MEFV	MEFV00024	-0.168700935553738	2	0.0350601512462655	2	0.0305245488354908	2	0.0305245488354908	NA	NA	SegRatio=0.04,AbsMeanSigma=0.13,pvalue=0.249427297885204,pvalueTTest=0.378800167619729,
chr16	3299571	3299713	MEFV	MEFV00025	NA	2	0.0350601512462655	2	0.0305245488354908	2	0.0305245488354908	NA	NA	SegRatio=0.04,AbsMeanSigma=0.13,pvalue=0.249427297885204,pvalueTTest=0.378800167619729,
chr16	3299713	3299833	MEFV	MEFV00026	0.327806477257904	2	0.0350601512462655	2	0.0305245488354908	2	0.0305245488354908	NA	NA	SegRatio=0.04,AbsMeanSigma=0.13,pvalue=0.249427297885204,pvalueTTest=0.378800167619729,
chr16	3304034	3304176	MEFV	MEFV00027	NA	2	0.0350601512462655	2	0.0305245488354908	2	0.0305245488354908	NA	NA	SegRatio=0.04,AbsMeanSigma=0.13,pvalue=0.249427297885204,pvalueTTest=0.378800167619729,
chr16	3304171	3304282	MEFV	MEFV00028	0.137014256250706	2	0.0350601512462655	2	0.0305245488354908	2	0.0305245488354908	NA	NA	SegRatio=0.04,AbsMeanSigma=0.13,pvalue=0.249427297885204,pvalueTTest=0.378800167619729,
chr16	3304260	3304341	MEFV	MEFV00029	NA	2	0.0350601512462655	2	0.0305245488354908	2	0.0305245488354908	NA	NA	SegRatio=0.04,AbsMeanSigma=0.13,pvalue=0.249427297885204,pvalueTTest=0.378800167619729,
chr16	3304285	3304371	MEFV	MEFV00030	-0.296415124731312	2	0.0350601512462655	2	0.0305245488354908	2	0.0305245488354908	NA	NA	SegRatio=0.04,AbsMeanSigma=0.13,pvalue=0.249427297885204,pvalueTTest=0.378800167619729,
chr16	3304590	3304707	MEFV	MEFV00031	NA	2	0.0350601512462655	2	0.0305245488354908	2	0.0305245488354908	NA	NA	SegRatio=0.04,AbsMeanSigma=0.13,pvalue=0.249427297885204,pvalueTTest=0.378800167619729,
chr16	3304717	3304833	MEFV	MEFV00032	NA	2	0.0350601512462655	2	0.0305245488354908	2	0.0305245488354908	NA	NA	SegRatio=0.04,AbsMeanSigma=0.13,pvalue=0.249427297885204,pvalueTTest=0.378800167619729,
chr16	3306287	3306403	MEFV	MEFV00033	0.00668623075523903	2	0.0350601512462655	2	0.0305245488354908	2	0.0305245488354908	NA	NA	SegRatio=0.04,AbsMeanSigma=0.13,pvalue=0.249427297885204,pvalueTTest=0.378800167619729,
chr16	3306400	3306522	MEFV	MEFV00034	0.0830495432262008	2	0.0350601512462655	2	0.0305245488354908	2	0.0305245488354908	NA	NA	SegRatio=0.04,AbsMeanSigma=0.13,pvalue=0.249427297885204,pvalueTTest=0.378800167619729,
chr16	3306516	3306636	MEFV	MEFV00035	-0.254364366637095	2	0.0350601512462655	2	0.0305245488354908	2	0.0305245488354908	NA	NA	SegRatio=0.04,AbsMeanSigma=0.13,pvalue=0.249427297885204,pvalueTTest=0.378800167619729,
chr16	68772146	68772258	CDH1	CDH100001	-0.703042021167586	2	0.0350601512462655	2	0.247984920822783	2	0.247984920822783	NA	NA	SegRatio=0.04,AbsMeanSigma=0.13,pvalue=0.249427297885204,pvalueTTest=0.378800167619729,
chr16	68772269	68772373	CDH1	CDH100002	NA	2	0.0350601512462655	2	0.247984920822783	2	0.247984920822783	NA	NA	SegRatio=0.04,AbsMeanSigma=0.13,pvalue=0.249427297885204,pvalueTTest=0.378800167619729,
chr16	68835527	68835643	CDH1	CDH100003	-0.29836875663709	2	0.0350601512462655	2	0.247984920822783	2	0.247984920822783	NA	NA	SegRatio=0.04,AbsMeanSigma=0.13,pvalue=0.249427297885204,pvalueTTest=0.378800167619729,
chr16	68835638	68835753	CDH1	CDH100004	-0.0640178873697668	2	0.0350601512462655	2	0.247984920822783	2	0.247984920822783	NA	NA	SegRatio=0.04,AbsMeanSigma=0.13,pvalue=0.249427297885204,pvalueTTest=0.378800167619729,
chr16	68835703	68835811	CDH1	CDH100005	0.131808396520709	2	0.0350601512462655	2	0.247984920822783	2	0.247984920822783	NA	NA	SegRatio=0.04,AbsMeanSigma=0.13,pvalue=0.249427297885204,pvalueTTest=0.378800167619729,
chr16	68835809	68835923	CDH1	CDH100006	0.0155669081469909	2	0.0350601512462655	2	0.247984920822783	2	0.247984920822783	NA	NA	SegRatio=0.04,AbsMeanSigma=0.13,pvalue=0.249427297885204,pvalueTTest=0.378800167619729,
chr16	68842285	68842396	CDH1	CDH100007	0.0466894182797221	2	0.0350601512462655	2	0.247984920822783	2	0.247984920822783	NA	NA	SegRatio=0.04,AbsMeanSigma=0.13,pvalue=0.249427297885204,pvalueTTest=0.378800167619729,
chr16	68842371	68842460	CDH1	CDH100008	0.117053838320935	2	0.0350601512462655	2	0.247984920822783	2	0.247984920822783	NA	NA	SegRatio=0.04,AbsMeanSigma=0.13,pvalue=0.249427297885204,pvalueTTest=0.378800167619729,
chr16	68842423	68842537	CDH1	CDH100009	-0.0177472036227239	2	0.0350601512462655	2	0.247984920822783	2	0.247984920822783	NA	NA	SegRatio=0.04,AbsMeanSigma=0.13,pvalue=0.249427297885204,pvalueTTest=0.378800167619729,
chr16	68842560	68842666	CDH1	CDH100010	0.106111744658846	2	0.0350601512462655	2	0.247984920822783	2	0.247984920822783	NA	NA	SegRatio=0.04,AbsMeanSigma=0.13,pvalue=0.249427297885204,pvalueTTest=0.378800167619729,
chr16	68842645	68842763	CDH1	CDH100011	0.0579674911745281	2	0.0350601512462655	2	0.247984920822783	2	0.247984920822783	NA	NA	SegRatio=0.04,AbsMeanSigma=0.13,pvalue=0.249427297885204,pvalueTTest=0.378800167619729,
chr16	68842748	68842861	CDH1	CDH100012	0.00936535442221537	2	0.0350601512462655	2	0.247984920822783	2	0.247984920822783	NA	NA	SegRatio=0.04,AbsMeanSigma=0.13,pvalue=0.249427297885204,pvalueTTest=0.378800167619729,
chr16	68844077	68844194	CDH1	CDH100013	0.121414738590318	2	0.0350601512462655	2	0.247984920822783	2	0.247984920822783	NA	NA	SegRatio=0.04,AbsMeanSigma=0.13,pvalue=0.249427297885204,pvalueTTest=0.378800167619729,
chr16	68844185	68844303	CDH1	CDH100014	0.0350601512462655	2	0.0350601512462655	2	0.247984920822783	2	0.247984920822783	NA	NA	SegRatio=0.04,AbsMeanSigma=0.13,pvalue=0.249427297885204,pvalueTTest=0.378800167619729,
chr16	68845538	68845654	CDH1	CDH100015	-0.0555220829831198	2	0.0350601512462655	2	0.247984920822783	2	0.247984920822783	NA	NA	SegRatio=0.04,AbsMeanSigma=0.13,pvalue=0.249427297885204,pvalueTTest=0.378800167619729,
chr16	68845586	68845703	CDH1	CDH100016	-0.161063738544186	2	0.0350601512462655	2	0.247984920822783	2	0.247984920822783	NA	NA	SegRatio=0.04,AbsMeanSigma=0.13,pvalue=0.249427297885204,pvalueTTest=0.378800167619729,
chr16	68845696	68845794	CDH1	CDH100017	0.0375465628798128	2	0.0350601512462655	2	0.247984920822783	2	0.247984920822783	NA	NA	SegRatio=0.04,AbsMeanSigma=0.13,pvalue=0.249427297885204,pvalueTTest=0.378800167619729,
chr16	68846015	68846132	CDH1	CDH100018	0.143226926649026	2	0.0350601512462655	2	0.247984920822783	2	0.247984920822783	NA	NA	SegRatio=0.04,AbsMeanSigma=0.13,pvalue=0.249427297885204,pvalueTTest=0.378800167619729,
chr16	68846082	68846196	CDH1	CDH100019	-0.238430226173288	2	0.0350601512462655	2	0.247984920822783	2	0.247984920822783	NA	NA	SegRatio=0.04,AbsMeanSigma=0.13,pvalue=0.249427297885204,pvalueTTest=0.378800167619729,
chr16	68847171	68847267	CDH1	CDH100020	-0.149843911463145	2	0.0350601512462655	2	0.247984920822783	2	0.247984920822783	NA	NA	SegRatio=0.04,AbsMeanSigma=0.13,pvalue=0.249427297885204,pvalueTTest=0.378800167619729,
chr16	68847259	68847356	CDH1	CDH100021	0.0502713426910631	2	0.0350601512462655	2	0.247984920822783	2	0.247984920822783	NA	NA	SegRatio=0.04,AbsMeanSigma=0.13,pvalue=0.249427297885204,pvalueTTest=0.378800167619729,
chr16	68847356	68847474	CDH1	CDH100022	-0.0982267155815206	2	0.0350601512462655	2	0.247984920822783	2	0.247984920822783	NA	NA	SegRatio=0.04,AbsMeanSigma=0.13,pvalue=0.249427297885204,pvalueTTest=0.378800167619729,
chr16	68849351	68849466	CDH1	CDH100023	0.167407514130921	2	0.0350601512462655	2	0.247984920822783	2	0.247984920822783	NA	NA	SegRatio=0.04,AbsMeanSigma=0.13,pvalue=0.249427297885204,pvalueTTest=0.378800167619729,
chr16	68849449	68849569	CDH1	CDH100024	-0.078259926191124	2	0.0350601512462655	2	0.247984920822783	2	0.247984920822783	NA	NA	SegRatio=0.04,AbsMeanSigma=0.13,pvalue=0.249427297885204,pvalueTTest=0.378800167619729,
chr16	68849544	68849633	CDH1	CDH100025	0.0631631669330384	2	0.0350601512462655	2	0.247984920822783	2	0.247984920822783	NA	NA	SegRatio=0.04,AbsMeanSigma=0.13,pvalue=0.249427297885204,pvalueTTest=0.378800167619729,
chr16	68849621	68849738	CDH1	CDH100026	0.155914920810952	2	0.0350601512462655	2	0.247984920822783	2	0.247984920822783	NA	NA	SegRatio=0.04,AbsMeanSigma=0.13,pvalue=0.249427297885204,pvalueTTest=0.378800167619729,
chr16	68853155	68853273	CDH1	CDH100027	0.0114024045934183	2	0.0350601512462655	2	0.247984920822783	2	0.247984920822783	NA	NA	SegRatio=0.04,AbsMeanSigma=0.13,pvalue=0.249427297885204,pvalueTTest=0.378800167619729,
chr16	68853250	68853340	CDH1	CDH100028	0.171512803436802	2	0.0350601512462655	2	0.247984920822783	2	0.247984920822783	NA	NA	SegRatio=0.04,AbsMeanSigma=0.13,pvalue=0.249427297885204,pvalueTTest=0.378800167619729,
chr16	68853334	68853444	CDH1	CDH100029	0.0731461568475531	2	0.0350601512462655	2	0.247984920822783	2	0.247984920822783	NA	NA	SegRatio=0.04,AbsMeanSigma=0.13,pvalue=0.249427297885204,pvalueTTest=0.378800167619729,
chr16	68855874	68855991	CDH1	CDH100030	-0.00237408435821564	2	0.0350601512462655	2	0.247984920822783	2	0.247984920822783	NA	NA	SegRatio=0.04,AbsMeanSigma=0.13,pvalue=0.249427297885204,pvalueTTest=0.378800167619729,
chr16	68855951	68856065	CDH1	CDH100031	-0.19610815908803	2	0.0350601512462655	2	0.247984920822783	2	0.247984920822783	NA	NA	SegRatio=0.04,AbsMeanSigma=0.13,pvalue=0.249427297885204,pvalueTTest=0.378800167619729,
chr16	68856035	68856153	CDH1	CDH100032	NA	2	0.0350601512462655	2	0.247984920822783	2	0.247984920822783	NA	NA	SegRatio=0.04,AbsMeanSigma=0.13,pvalue=0.249427297885204,pvalueTTest=0.378800167619729,
chr16	68857279	68857394	CDH1	CDH100033	-0.375181766648506	2	0.0350601512462655	2	0.247984920822783	2	0.247984920822783	NA	NA	SegRatio=0.04,AbsMeanSigma=0.13,pvalue=0.249427297885204,pvalueTTest=0.378800167619729,
chr16	68857394	68857507	CDH1	CDH100034	0.0818523306606229	2	0.0350601512462655	2	0.247984920822783	2	0.247984920822783	NA	NA	SegRatio=0.04,AbsMeanSigma=0.13,pvalue=0.249427297885204,pvalueTTest=0.378800167619729,
chr16	68857479	68857578	CDH1	CDH100035	-0.502601253233649	2	0.0350601512462655	2	0.247984920822783	2	0.247984920822783	NA	NA	SegRatio=0.04,AbsMeanSigma=0.13,pvalue=0.249427297885204,pvalueTTest=0.378800167619729,
chr16	68862054	68862173	CDH1	CDH100036	0.0345165777024805	2	0.0350601512462655	2	0.247984920822783	2	0.247984920822783	NA	NA	SegRatio=0.04,AbsMeanSigma=0.13,pvalue=0.249427297885204,pvalueTTest=0.378800167619729,
chr16	68862138	68862243	CDH1	CDH100037	0.0772331088527688	2	0.0350601512462655	2	0.247984920822783	2	0.247984920822783	NA	NA	SegRatio=0.04,AbsMeanSigma=0.13,pvalue=0.249427297885204,pvalueTTest=0.378800167619729,
chr16	68863499	68863610	CDH1	CDH100038	-0.0927450314263584	2	0.0350601512462655	2	0.247984920822783	2	0.247984920822783	NA	NA	SegRatio=0.04,AbsMeanSigma=0.13,pvalue=0.249427297885204,pvalueTTest=0.378800167619729,
chr16	68863568	68863671	CDH1	CDH100039	-0.120026078616294	2	0.0350601512462655	2	0.247984920822783	2	0.247984920822783	NA	NA	SegRatio=0.04,AbsMeanSigma=0.13,pvalue=0.249427297885204,pvalueTTest=0.378800167619729,
chr16	68863615	68863733	CDH1	CDH100040	0.011998026246751	2	0.0350601512462655	2	0.247984920822783	2	0.247984920822783	NA	NA	SegRatio=0.04,AbsMeanSigma=0.13,pvalue=0.249427297885204,pvalueTTest=0.378800167619729,
chr16	68867165	68867280	CDH1	CDH100041	-0.0367810584698653	2	0.0350601512462655	2	0.247984920822783	2	0.247984920822783	NA	NA	SegRatio=0.04,AbsMeanSigma=0.13,pvalue=0.249427297885204,pvalueTTest=0.378800167619729,
chr16	68867212	68867325	CDH1	CDH100042	0.0128607810113518	2	0.0350601512462655	2	0.247984920822783	2	0.247984920822783	NA	NA	SegRatio=0.04,AbsMeanSigma=0.13,pvalue=0.249427297885204,pvalueTTest=0.378800167619729,
chr16	68867314	68867432	CDH1	CDH100043	-0.157903476321631	2	0.0350601512462655	2	0.247984920822783	2	0.247984920822783	NA	NA	SegRatio=0.04,AbsMeanSigma=0.13,pvalue=0.249427297885204,pvalueTTest=0.378800167619729,
chr19	4090533	4090667	MAP2K2	MAP2K200001	NA	2	-0.0652364417096747	2	0.0112665743591896	2	0.0112665743591896	NA	NA	SegRatio=-0.07,AbsMeanSigma=0.98,pvalue=1.05182521446658e-06,pvalueTTest=0.0111665120883588,
chr19	4090653	4090742	MAP2K2	MAP2K200002	-0.721639824557356	2	-0.0652364417096747	2	0.0112665743591896	2	0.0112665743591896	q-value=0.00129315863927993, copies=1	NA	SegRatio=-0.07,AbsMeanSigma=0.98,pvalue=1.05182521446658e-06,pvalueTTest=0.0111665120883588,
chr19	4094392	4094501	MAP2K2	MAP2K200003	-0.832982880413979	2	-0.0652364417096747	2	0.0112665743591896	2	0.0112665743591896	NA	NA	SegRatio=-0.07,AbsMeanSigma=0.98,pvalue=1.05182521446658e-06,pvalueTTest=0.0111665120883588,
chr19	4094493	4094613	MAP2K2	MAP2K200004	NA	2	-0.0652364417096747	2	0.0112665743591896	2	0.0112665743591896	NA	NA	SegRatio=-0.07,AbsMeanSigma=0.98,pvalue=1.05182521446658e-06,pvalueTTest=0.0111665120883588,
chr19	4095343	4095435	MAP2K2	MAP2K200005	-0.0652364417096747	2	-0.0652364417096747	2	0.0112665743591896	2	0.0112665743591896	NA	NA	SegRatio=-0.07,AbsMeanSigma=0.98,pvalue=1.05182521446658e-06,pvalueTTest=0.0111665120883588,
chr19	4095403	4095520	MAP2K2	MAP2K200006	-0.193513855177412	2	-0.0652364417096747	2	0.0112665743591896	2	0.0112665743591896	NA	NA	SegRatio=-0.07,AbsMeanSigma=0.98,pvalue=1.05182521446658e-06,pvalueTTest=0.0111665120883588,
chr19	4097184	4097325	MAP2K2	MAP2K200007	NA	2	-0.0652364417096747	2	0.0112665743591896	2	0.0112665743591896	NA	NA	SegRatio=-0.07,AbsMeanSigma=0.98,pvalue=1.05182521446658e-06,pvalueTTest=0.0111665120883588,
chr19	4097311	4097451	MAP2K2	MAP2K200008	-0.0187277688760089	2	-0.0652364417096747	2	0.0112665743591896	2	0.0112665743591896	NA	NA	SegRatio=-0.07,AbsMeanSigma=0.98,pvalue=1.05182521446658e-06,pvalueTTest=0.0111665120883588,
chr19	4099181	4099280	MAP2K2	MAP2K200009	NA	2	-0.0652364417096747	2	0.0112665743591896	2	0.0112665743591896	NA	NA	SegRatio=-0.07,AbsMeanSigma=0.98,pvalue=1.05182521446658e-06,pvalueTTest=0.0111665120883588,
chr19	4099258	4099358	MAP2K2	MAP2K200010	NA	2	-0.0652364417096747	2	0.0112665743591896	2	0.0112665743591896	NA	NA	SegRatio=-0.07,AbsMeanSigma=0.98,pvalue=1.05182521446658e-06,pvalueTTest=0.0111665120883588,
chr19	4099301	4099386	MAP2K2	MAP2K200011	-0.517446922102872	2	-0.0652364417096747	2	0.0112665743591896	2	0.0112665743591896	NA	NA	SegRatio=-0.07,AbsMeanSigma=0.98,pvalue=1.05182521446658e-06,pvalueTTest=0.0111665120883588,
chr19	4099379	4099501	MAP2K2	MAP2K200012	-0.0235744201396804	2	-0.0652364417096747	2	0.0112665743591896	2	0.0112665743591896	NA	NA	SegRatio=-0.07,AbsMeanSigma=0.98,pvalue=1.05182521446658e-06,pvalueTTest=0.0111665120883588,
chr19	4101027	4101132	MAP2K2	MAP2K200013	-0.0740607546988231	2	-0.0652364417096747	2	0.0112665743591896	2	0.0112665743591896	NA	NA	SegRatio=-0.07,AbsMeanSigma=0.98,pvalue=1.05182521446658e-06,pvalueTTest=0.0111665120883588,
chr19	4101128	4101236	MAP2K2	MAP2K200014	NA	2	-0.0652364417096747	2	0.0112665743591896	2	0.0112665743591896	NA	NA	SegRatio=-0.07,AbsMeanSigma=0.98,pvalue=1.05182521446658e-06,pvalueTTest=0.0111665120883588,
chr19	4101238	4101358	MAP2K2	MAP2K200015	-0.650502447612177	2	-0.0652364417096747	2	0.0112665743591896	2	0.0112665743591896	NA	NA	SegRatio=-0.07,AbsMeanSigma=0.98,pvalue=1.05182521446658e-06,pvalueTTest=0.0111665120883588,
chr19	4102294	4102416	MAP2K2	MAP2K200016	NA	2	-0.0652364417096747	2	0.0112665743591896	2	0.0112665743591896	NA	NA	SegRatio=-0.07,AbsMeanSigma=0.98,pvalue=1.05182521446658e-06,pvalueTTest=0.0111665120883588,
chr19	4102388	4102463	MAP2K2	MAP2K200017	0.0176558909809434	2	-0.0652364417096747	2	0.0112665743591896	2	0.0112665743591896	NA	NA	SegRatio=-0.07,AbsMeanSigma=0.98,pvalue=1.05182521446658e-06,pvalueTTest=0.0111665120883588,
chr19	4102466	4102606	MAP2K2	MAP2K200018	NA	2	-0.0652364417096747	2	0.0112665743591896	2	0.0112665743591896	NA	NA	SegRatio=-0.07,AbsMeanSigma=0.98,pvalue=1.05182521446658e-06,pvalueTTest=0.0111665120883588,
chr19	4110456	4110576	MAP2K2	MAP2K200019	-0.247846120954726	2	-0.0652364417096747	2	0.0112665743591896	2	0.0112665743591896	NA	NA	SegRatio=-0.07,AbsMeanSigma=0.98,pvalue=1.05182521446658e-06,pvalueTTest=0.0111665120883588,
chr19	4110523	4110640	MAP2K2	MAP2K200020	0.000110598402628437	2	-0.0652364417096747	2	0.0112665743591896	2	0.0112665743591896	NA	NA	SegRatio=-0.07,AbsMeanSigma=0.98,pvalue=1.05182521446658e-06,pvalueTTest=0.0111665120883588,
chr19	4110586	4110694	MAP2K2	MAP2K200021	-0.0934092763144208	2	-0.0652364417096747	2	0.0112665743591896	2	0.0112665743591896	NA	NA	SegRatio=-0.07,AbsMeanSigma=0.98,pvalue=1.05182521446658e-06,pvalueTTest=0.0111665120883588,
chr19	4117331	4117448	MAP2K2	MAP2K200022	0.0268790263779367	2	-0.0652364417096747	2	0.0112665743591896	2	0.0112665743591896	NA	NA	SegRatio=-0.07,AbsMeanSigma=0.98,pvalue=1.05182521446658e-06,pvalueTTest=0.0111665120883588,
chr19	4117431	4117544	MAP2K2	MAP2K200023	NA	2	-0.0652364417096747	2	0.0112665743591896	2	0.0112665743591896	NA	NA	SegRatio=-0.07,AbsMeanSigma=0.98,pvalue=1.05182521446658e-06,pvalueTTest=0.0111665120883588,
chr19	4117498	4117619	MAP2K2	MAP2K200024	NA	2	-0.0652364417096747	2	0.0112665743591896	2	0.0112665743591896	NA	NA	SegRatio=-0.07,AbsMeanSigma=0.98,pvalue=1.05182521446658e-06,pvalueTTest=0.0111665120883588,
chr19	4117549	4117656	MAP2K2	MAP2K200025	0.0509634909493741	2	-0.0652364417096747	2	0.0112665743591896	2	0.0112665743591896	NA	NA	SegRatio=-0.07,AbsMeanSigma=0.98,pvalue=1.05182521446658e-06,pvalueTTest=0.0111665120883588,
chr20	32981586	32981700	ITCH	ITCH00001	0.0299845447755382	2	-0.0846363569602292	2	0.0143774688721479	2	0.0143774688721479	NA	NA	SegRatio=-0.08,AbsMeanSigma=0.81,pvalue=0.0152940346828284,pvalueTTest=0.267053610878686,
chr20	32981622	32981743	ITCH	ITCH00002	0.0150786221644191	2	-0.0846363569602292	2	0.0143774688721479	2	0.0143774688721479	NA	NA	SegRatio=-0.08,AbsMeanSigma=0.81,pvalue=0.0152940346828284,pvalueTTest=0.267053610878686,
chr20	32989378	32989470	ITCH	ITCH00003	-0.0964770734426852	2	-0.0846363569602292	2	0.0143774688721479	2	0.0143774688721479	NA	NA	SegRatio=-0.08,AbsMeanSigma=0.81,pvalue=0.0152940346828284,pvalueTTest=0.267053610878686,
chr20	32989471	32989583	ITCH	ITCH00004	-0.107219802828477	2	-0.0846363569602292	2	0.0143774688721479	2	0.0143774688721479	NA	NA	SegRatio=-0.08,AbsMeanSigma=0.81,pvalue=0.0152940346828284,pvalueTTest=0.267053610878686,
chr20	32996420	32996528	ITCH	ITCH00005	-0.681744713469747	2	-0.0846363569602292	2	0.0143774688721479	2	0.0143774688721479	q-value=0.00322377402098585, copies=1	NA	SegRatio=-0.08,AbsMeanSigma=0.81,pvalue=0.0152940346828284,pvalueTTest=0.267053610878686,
chr20	32996468	32996565	ITCH	ITCH00006	-0.0846363569602292	2	-0.0846363569602292	2	0.0143774688721479	2	0.0143774688721479	NA	NA	SegRatio=-0.08,AbsMeanSigma=0.81,pvalue=0.0152940346828284,pvalueTTest=0.267053610878686,
chr20	32996521	32996630	ITCH	ITCH00007	0.235555075108268	2	-0.0846363569602292	2	0.0143774688721479	2	0.0143774688721479	NA	NA	SegRatio=-0.08,AbsMeanSigma=0.81,pvalue=0.0152940346828284,pvalueTTest=0.267053610878686,
chr20	33000283	33000392	ITCH	ITCH00008	0.184823308503061	2	-0.0846363569602292	2	0.0143774688721479	2	0.0143774688721479	NA	NA	SegRatio=-0.08,AbsMeanSigma=0.81,pvalue=0.0152940346828284,pvalueTTest=0.267053610878686,
chr20	33000380	33000464	ITCH	ITCH00009	-2.06197387584482	2	-0.0359146042705897	2	0.0143774688721479	2	0.0143774688721479	q-value=0.00165581388416395, copies=0.5	NA	SegRatio=-0.04,AbsMeanSigma=1.84,pvalue=3.41429551767151e-11,pvalueTTest=0.221119116801058,
chr20	33001509	33001624	ITCH	ITCH00010	0.00185188635140102	2	-0.0359146042705897	2	0.0143774688721479	2	0.0143774688721479	NA	NA	SegRatio=-0.04,AbsMeanSigma=1.84,pvalue=3.41429551767151e-11,pvalueTTest=0.221119116801058,
chr20	33001623	33001732	ITCH	ITCH00011	0.0568854552111763	2	-0.0359146042705897	2	0.0143774688721479	2	0.0143774688721479	NA	NA	SegRatio=-0.04,AbsMeanSigma=1.84,pvalue=3.41429551767151e-11,pvalueTTest=0.221119116801058,
chr20	33005050	33005161	ITCH	ITCH00012	0.033486718364011	2	-0.0359146042705897	2	0.0143774688721479	2	0.0143774688721479	NA	NA	SegRatio=-0.04,AbsMeanSigma=1.84,pvalue=3.41429551767151e-11,pvalueTTest=0.221119116801058,
chr20	33012258	33012358	ITCH	ITCH00013	-0.193234673195644	2	-0.0359146042705897	2	0.0143774688721479	2	0.0143774688721479	NA	NA	SegRatio=-0.04,AbsMeanSigma=1.84,pvalue=3.41429551767151e-11,pvalueTTest=0.221119116801058,
chr20	33026204	33026305	ITCH	ITCH00014	-0.159986945424021	2	-0.0359146042705897	2	0.0143774688721479	2	0.0143774688721479	NA	NA	SegRatio=-0.04,AbsMeanSigma=1.84,pvalue=3.41429551767151e-11,pvalueTTest=0.221119116801058,
chr20	33026275	33026394	ITCH	ITCH00015	0.120540111460318	2	-0.0359146042705897	2	0.0143774688721479	2	0.0143774688721479	NA	NA	SegRatio=-0.04,AbsMeanSigma=1.84,pvalue=3.41429551767151e-11,pvalueTTest=0.221119116801058,
chr20	33026392	33026502	ITCH	ITCH00016	0.235698529514758	2	-0.0359146042705897	2	0.0143774688721479	2	0.0143774688721479	NA	NA	SegRatio=-0.04,AbsMeanSigma=1.84,pvalue=3.41429551767151e-11,pvalueTTest=0.221119116801058,
chr20	33027860	33027974	ITCH	ITCH00017	NA	2	-0.0359146042705897	2	0.0143774688721479	2	0.0143774688721479	NA	NA	SegRatio=-0.04,AbsMeanSigma=1.84,pvalue=3.41429551767151e-11,pvalueTTest=0.221119116801058,
chr20	33027971	33028083	ITCH	ITCH00018	-0.184261095518775	2	-0.0359146042705897	2	0.0143774688721479	2	0.0143774688721479	NA	NA	SegRatio=-0.04,AbsMeanSigma=1.84,pvalue=3.41429551767151e-11,pvalueTTest=0.221119116801058,
chr20	33028067	33028179	ITCH	ITCH00019	-0.0359146042705897	2	-0.0359146042705897	2	0.0143774688721479	2	0.0143774688721479	NA	NA	SegRatio=-0.04,AbsMeanSigma=1.84,pvalue=3.41429551767151e-11,pvalueTTest=0.221119116801058,
chr20	33029980	33030088	ITCH	ITCH00020	-0.0680265486973722	2	-0.0359146042705897	2	0.0143774688721479	2	0.0143774688721479	NA	NA	SegRatio=-0.04,AbsMeanSigma=1.84,pvalue=3.41429551767151e-11,pvalueTTest=0.221119116801058,
chr20	33030086	33030201	ITCH	ITCH00021	-4.02840509211171	2	-0.191798771123325	2	0.0143774688721479	2	0.0143774688721479	q-value=2.16146339891646e-55, copies=0	NA	SegRatio=-0.19,AbsMeanSigma=3.69,pvalue=1.70336250638994e-25,pvalueTTest=0.186662359602816,Adjusted:byPvalueTTestRatio;
chr20	33033062	33033147	ITCH	ITCH00022	0.342150514450133	2	-0.191798771123325	2	0.0143774688721479	2	0.0143774688721479	NA	NA	SegRatio=-0.19,AbsMeanSigma=3.69,pvalue=1.70336250638994e-25,pvalueTTest=0.186662359602816,Adjusted:byPvalueTTestRatio;
chr20	33033141	33033255	ITCH	ITCH00023	-0.203765550902343	2	-0.191798771123325	2	0.0143774688721479	2	0.0143774688721479	NA	NA	SegRatio=-0.19,AbsMeanSigma=3.69,pvalue=1.70336250638994e-25,pvalueTTest=0.186662359602816,Adjusted:byPvalueTTestRatio;
chr20	33033237	33033357	ITCH	ITCH00024	-0.11038637273967	2	-0.191798771123325	2	0.0143774688721479	2	0.0143774688721479	NA	NA	SegRatio=-0.19,AbsMeanSigma=3.69,pvalue=1.70336250638994e-25,pvalueTTest=0.186662359602816,Adjusted:byPvalueTTestRatio;
chr20	33037176	33037290	ITCH	ITCH00025	NA	2	-0.191798771123325	2	0.0143774688721479	2	0.0143774688721479	NA	NA	SegRatio=-0.19,AbsMeanSigma=3.69,pvalue=1.70336250638994e-25,pvalueTTest=0.186662359602816,Adjusted:byPvalueTTestRatio;
chr20	33037272	33037387	ITCH	ITCH00026	0.00777202466259215	2	-0.191798771123325	2	0.0143774688721479	2	0.0143774688721479	NA	NA	SegRatio=-0.19,AbsMeanSigma=3.69,pvalue=1.70336250638994e-25,pvalueTTest=0.186662359602816,Adjusted:byPvalueTTestRatio;
chr20	33045155	33045243	ITCH	ITCH00027	-0.191798771123325	2	-0.191798771123325	2	0.0143774688721479	2	0.0143774688721479	NA	NA	SegRatio=-0.19,AbsMeanSigma=3.69,pvalue=1.70336250638994e-25,pvalueTTest=0.186662359602816,Adjusted:byPvalueTTestRatio;
chr20	33045234	33045346	ITCH	ITCH00028	-1.23953504096967	2	-1.23953504096967	2	0.0143774688721479	2	0.0143774688721479	NA	NA	SegRatio=-1.24,AbsMeanSigma=5.74,pvalue=1.80663002519099e-30,pvalueTTest=0.146125793179978,Adjusted:byPvalueTTestRatio;
chr20	33049855	33049969	ITCH	ITCH00029	NA	2	-1.23953504096967	2	0.0143774688721479	2	0.0143774688721479	NA	NA	SegRatio=-1.24,AbsMeanSigma=5.74,pvalue=1.80663002519099e-30,pvalueTTest=0.146125793179978,Adjusted:byPvalueTTestRatio;
chr20	33049908	33050016	ITCH	ITCH00030	-0.169965496114712	2	-1.23953504096967	2	0.0143774688721479	2	0.0143774688721479	NA	NA	SegRatio=-1.24,AbsMeanSigma=5.74,pvalue=1.80663002519099e-30,pvalueTTest=0.146125793179978,Adjusted:byPvalueTTestRatio;
chr20	33049993	33050092	ITCH	ITCH00031	-1.37600965206312	2	-1.23953504096967	2	0.0143774688721479	2	0.0143774688721479	NA	NA	SegRatio=-1.24,AbsMeanSigma=5.74,pvalue=1.80663002519099e-30,pvalueTTest=0.146125793179978,Adjusted:byPvalueTTestRatio;
chr20	33057767	33057872	ITCH	ITCH00032	-0.220549828112369	2	-0.0449483887439664	2	0.0143774688721479	2	0.0143774688721479	NA	NA	SegRatio=-0.04,AbsMeanSigma=0.47,pvalue=0.0226164177573304,pvalueTTest=0.082146125411235,
chr20	33057873	33057984	ITCH	ITCH00033	-0.188949644300428	2	-0.0449483887439664	2	0.0143774688721479	2	0.0143774688721479	NA	NA	SegRatio=-0.04,AbsMeanSigma=0.47,pvalue=0.0226164177573304,pvalueTTest=0.082146125411235,
chr20	33059221	33059316	ITCH	ITCH00034	-0.234256473119223	2	-0.0449483887439664	2	0.0143774688721479	2	0.0143774688721479	NA	NA	SegRatio=-0.04,AbsMeanSigma=0.47,pvalue=0.0226164177573304,pvalueTTest=0.082146125411235,
chr20	33059280	33059396	ITCH	ITCH00035	-0.348967304116611	2	-0.0449483887439664	2	0.0143774688721479	2	0.0143774688721479	NA	NA	SegRatio=-0.04,AbsMeanSigma=0.47,pvalue=0.0226164177573304,pvalueTTest=0.082146125411235,
chr20	33065511	33065603	ITCH	ITCH00036	-0.102194368912717	2	-0.0449483887439664	2	0.0143774688721479	2	0.0143774688721479	NA	NA	SegRatio=-0.04,AbsMeanSigma=0.47,pvalue=0.0226164177573304,pvalueTTest=0.082146125411235,
chr20	33065600	33065707	ITCH	ITCH00037	-0.0208338343640288	2	-0.0449483887439664	2	0.0143774688721479	2	0.0143774688721479	NA	NA	SegRatio=-0.04,AbsMeanSigma=0.47,pvalue=0.0226164177573304,pvalueTTest=0.082146125411235,
chr20	33067391	33067503	ITCH	ITCH00038	-0.00204540284473497	2	-0.0449483887439664	2	0.0143774688721479	2	0.0143774688721479	NA	NA	SegRatio=-0.04,AbsMeanSigma=0.47,pvalue=0.0226164177573304,pvalueTTest=0.082146125411235,
chr20	33067489	33067602	ITCH	ITCH00039	-0.0661152042311008	2	-0.0449483887439664	2	0.0143774688721479	2	0.0143774688721479	NA	NA	SegRatio=-0.04,AbsMeanSigma=0.47,pvalue=0.0226164177573304,pvalueTTest=0.082146125411235,
chr20	33067550	33067648	ITCH	ITCH00040	0.0673556555569596	2	-0.0449483887439664	2	0.0143774688721479	2	0.0143774688721479	NA	NA	SegRatio=-0.04,AbsMeanSigma=0.47,pvalue=0.0226164177573304,pvalueTTest=0.082146125411235,
chr20	33068319	33068456	ITCH	ITCH00041	0.104434915901015	2	-0.0449483887439664	2	0.0143774688721479	2	0.0143774688721479	NA	NA	SegRatio=-0.04,AbsMeanSigma=0.47,pvalue=0.0226164177573304,pvalueTTest=0.082146125411235,
chr20	33068422	33068522	ITCH	ITCH00042	-0.0449483887439664	2	-0.0449483887439664	2	0.0143774688721479	2	0.0143774688721479	NA	NA	SegRatio=-0.04,AbsMeanSigma=0.47,pvalue=0.0226164177573304,pvalueTTest=0.082146125411235,
chr20	33068494	33068607	ITCH	ITCH00043	NA	2	-0.0449483887439664	2	0.0143774688721479	2	0.0143774688721479	NA	NA	SegRatio=-0.04,AbsMeanSigma=0.47,pvalue=0.0226164177573304,pvalueTTest=0.082146125411235,
chr20	33068847	33068958	ITCH	ITCH00044	-0.764656331506657	2	-0.0449483887439664	2	0.0143774688721479	2	0.0143774688721479	q-value=0.00129315863927993, copies=1	NA	SegRatio=-0.04,AbsMeanSigma=0.47,pvalue=0.0226164177573304,pvalueTTest=0.082146125411235,
chr20	33068939	33069048	ITCH	ITCH00045	-0.0425780924688677	2	-0.0449483887439664	2	0.0143774688721479	2	0.0143774688721479	NA	NA	SegRatio=-0.04,AbsMeanSigma=0.47,pvalue=0.0226164177573304,pvalueTTest=0.082146125411235,
chr20	33077048	33077158	ITCH	ITCH00046	-0.0667869573447379	2	-0.0449483887439664	2	0.0143774688721479	2	0.0143774688721479	NA	NA	SegRatio=-0.04,AbsMeanSigma=0.47,pvalue=0.0226164177573304,pvalueTTest=0.082146125411235,
chr20	33077158	33077259	ITCH	ITCH00047	-0.544272896622632	2	-0.0449483887439664	2	0.0143774688721479	2	0.0143774688721479	NA	NA	SegRatio=-0.04,AbsMeanSigma=0.47,pvalue=0.0226164177573304,pvalueTTest=0.082146125411235,
chr20	33077575	33077678	ITCH	ITCH00048	0.224433658576468	2	-0.0449483887439664	2	0.0143774688721479	2	0.0143774688721479	NA	NA	SegRatio=-0.04,AbsMeanSigma=0.47,pvalue=0.0226164177573304,pvalueTTest=0.082146125411235,
chr20	33077675	33077790	ITCH	ITCH00049	0.299501362213008	2	-0.0449483887439664	2	0.0143774688721479	2	0.0143774688721479	NA	NA	SegRatio=-0.04,AbsMeanSigma=0.47,pvalue=0.0226164177573304,pvalueTTest=0.082146125411235,
chr20	33080263	33080376	ITCH	ITCH00050	-0.0946119244285473	2	-0.0449483887439664	2	0.0143774688721479	2	0.0143774688721479	NA	NA	SegRatio=-0.04,AbsMeanSigma=0.47,pvalue=0.0226164177573304,pvalueTTest=0.082146125411235,
chr20	33080367	33080484	ITCH	ITCH00051	0.0272820815973402	2	-0.0449483887439664	2	0.0143774688721479	2	0.0143774688721479	NA	NA	SegRatio=-0.04,AbsMeanSigma=0.47,pvalue=0.0226164177573304,pvalueTTest=0.082146125411235,
chr20	33092096	33092205	ITCH	ITCH00052	-0.0129317696460567	2	-0.0449483887439664	2	0.0143774688721479	2	0.0143774688721479	NA	NA	SegRatio=-0.04,AbsMeanSigma=0.47,pvalue=0.0226164177573304,pvalueTTest=0.082146125411235,
chr20	33092205	33092316	ITCH	ITCH00053	0.0152683792725597	2	-0.0449483887439664	2	0.0143774688721479	2	0.0143774688721479	NA	NA	SegRatio=-0.04,AbsMeanSigma=0.47,pvalue=0.0226164177573304,pvalueTTest=0.082146125411235,
chr20	33095464	33095575	ITCH	ITCH00054	-0.104056200800425	2	-0.0449483887439664	2	0.0143774688721479	2	0.0143774688721479	NA	NA	SegRatio=-0.04,AbsMeanSigma=0.47,pvalue=0.0226164177573304,pvalueTTest=0.082146125411235,
chr20	33095548	33095643	ITCH	ITCH00055	-0.0946822662230694	2	-0.0449483887439664	2	0.0143774688721479	2	0.0143774688721479	NA	NA	SegRatio=-0.04,AbsMeanSigma=0.47,pvalue=0.0226164177573304,pvalueTTest=0.082146125411235,
chr21	17135161	17135272	USP25	USP2500001	-0.115690967678565	2	-0.0822973088181493	2	0.0102176126407946	2	0.0102176126407946	NA	NA	SegRatio=-0.08,AbsMeanSigma=0.57,pvalue=0.0698464037941592,pvalueTTest=0.0951351039842001,
chr21	17135248	17135318	USP25	USP2500002	-0.056852888488395	2	-0.0822973088181493	2	0.0102176126407946	2	0.0102176126407946	NA	NA	SegRatio=-0.08,AbsMeanSigma=0.57,pvalue=0.0698464037941592,pvalueTTest=0.0951351039842001,
chr21	17138241	17138354	USP25	USP2500003	NA	2	-0.0822973088181493	2	0.0102176126407946	2	0.0102176126407946	NA	NA	SegRatio=-0.08,AbsMeanSigma=0.57,pvalue=0.0698464037941592,pvalueTTest=0.0951351039842001,
chr21	17138337	17138445	USP25	USP2500004	-0.0822973088181493	2	-0.0822973088181493	2	0.0102176126407946	2	0.0102176126407946	NA	NA	SegRatio=-0.08,AbsMeanSigma=0.57,pvalue=0.0698464037941592,pvalueTTest=0.0951351039842001,
chr21	17138423	17138534	USP25	USP2500005	-0.521665130979188	2	-0.0822973088181493	2	0.0102176126407946	2	0.0102176126407946	NA	NA	SegRatio=-0.08,AbsMeanSigma=0.57,pvalue=0.0698464037941592,pvalueTTest=0.0951351039842001,
chr21	17150138	17150250	USP25	USP2500006	NA	2	-0.0822973088181493	2	0.0102176126407946	2	0.0102176126407946	NA	NA	SegRatio=-0.08,AbsMeanSigma=0.57,pvalue=0.0698464037941592,pvalueTTest=0.0951351039842001,
chr21	17150231	17150329	USP25	USP2500007	0.094125087819554	2	-0.0822973088181493	2	0.0102176126407946	2	0.0102176126407946	NA	NA	SegRatio=-0.08,AbsMeanSigma=0.57,pvalue=0.0698464037941592,pvalueTTest=0.0951351039842001,
chr21	17163768	17163880	USP25	USP2500008	-0.135181938345862	2	-0.0822973088181493	2	0.0102176126407946	2	0.0102176126407946	NA	NA	SegRatio=-0.08,AbsMeanSigma=0.57,pvalue=0.0698464037941592,pvalueTTest=0.0951351039842001,
chr21	17163874	17163968	USP25	USP2500009	0.0932558234057602	2	-0.0822973088181493	2	0.0102176126407946	2	0.0102176126407946	NA	NA	SegRatio=-0.08,AbsMeanSigma=0.57,pvalue=0.0698464037941592,pvalueTTest=0.0951351039842001,
chr21	17163910	17164022	USP25	USP2500010	-0.14289814495265	2	-0.0822973088181493	2	0.0102176126407946	2	0.0102176126407946	NA	NA	SegRatio=-0.08,AbsMeanSigma=0.57,pvalue=0.0698464037941592,pvalueTTest=0.0951351039842001,
chr21	17172046	17172152	USP25	USP2500011	NA	2	-1.88322479459785	2	0.0102176126407946	2	0.0102176126407946	NA	NA	SegRatio=-1.88,AbsMeanSigma=8.13,pvalue=1.42546555059612e-30,pvalueTTest=1,Adjusted:byPvalueTTestRatio;
chr21	17172131	17172244	USP25	USP2500012	-1.88322479459785	2	-1.88322479459785	2	0.0102176126407946	2	0.0102176126407946	NA	NA	SegRatio=-1.88,AbsMeanSigma=8.13,pvalue=1.42546555059612e-30,pvalueTTest=1,Adjusted:byPvalueTTestRatio;
chr21	17177341	17177469	USP25	USP2500013	-2.97218874092573	2	-0.0408189620586549	2	0.0102176126407946	2	0.0102176126407946	q-value=1.98908041520091e-31, copies=0	NA	SegRatio=-0.04,AbsMeanSigma=1.83,pvalue=2.08799669572689e-10,pvalueTTest=0.192337256578983,
chr21	17177454	17177570	USP25	USP2500014	0.00882492098266011	2	-0.0408189620586549	2	0.0102176126407946	2	0.0102176126407946	NA	NA	SegRatio=-0.04,AbsMeanSigma=1.83,pvalue=2.08799669572689e-10,pvalueTTest=0.192337256578983,
chr21	17177553	17177665	USP25	USP2500015	-0.111950918153461	2	-0.0408189620586549	2	0.0102176126407946	2	0.0102176126407946	NA	NA	SegRatio=-0.04,AbsMeanSigma=1.83,pvalue=2.08799669572689e-10,pvalueTTest=0.192337256578983,
chr21	17181068	17181184	USP25	USP2500016	NA	2	-0.0408189620586549	2	0.0102176126407946	2	0.0102176126407946	NA	NA	SegRatio=-0.04,AbsMeanSigma=1.83,pvalue=2.08799669572689e-10,pvalueTTest=0.192337256578983,
chr21	17181183	17181297	USP25	USP2500017	0.0882717460763095	2	-0.0408189620586549	2	0.0102176126407946	2	0.0102176126407946	NA	NA	SegRatio=-0.04,AbsMeanSigma=1.83,pvalue=2.08799669572689e-10,pvalueTTest=0.192337256578983,
chr21	17183424	17183512	USP25	USP2500018	0.167896300285167	2	-0.0408189620586549	2	0.0102176126407946	2	0.0102176126407946	NA	NA	SegRatio=-0.04,AbsMeanSigma=1.83,pvalue=2.08799669572689e-10,pvalueTTest=0.192337256578983,
chr21	17183477	17183577	USP25	USP2500019	-0.0408189620586549	2	-0.0408189620586549	2	0.0102176126407946	2	0.0102176126407946	NA	NA	SegRatio=-0.04,AbsMeanSigma=1.83,pvalue=2.08799669572689e-10,pvalueTTest=0.192337256578983,
chr21	17190947	17191059	USP25	USP2500020	-0.139515643598973	2	-0.0408189620586549	2	0.0102176126407946	2	0.0102176126407946	NA	NA	SegRatio=-0.04,AbsMeanSigma=1.83,pvalue=2.08799669572689e-10,pvalueTTest=0.192337256578983,
chr21	17191056	17191163	USP25	USP2500021	-0.143599018504193	2	-0.0408189620586549	2	0.0102176126407946	2	0.0102176126407946	NA	NA	SegRatio=-0.04,AbsMeanSigma=1.83,pvalue=2.08799669572689e-10,pvalueTTest=0.192337256578983,
chr21	17191164	17191277	USP25	USP2500022	-0.161943893117754	2	-0.0408189620586549	2	0.0102176126407946	2	0.0102176126407946	NA	NA	SegRatio=-0.04,AbsMeanSigma=1.83,pvalue=2.08799669572689e-10,pvalueTTest=0.192337256578983,
chr21	17196300	17196419	USP25	USP2500023	0.328702471327578	2	-0.0408189620586549	2	0.0102176126407946	2	0.0102176126407946	NA	NA	SegRatio=-0.04,AbsMeanSigma=1.83,pvalue=2.08799669572689e-10,pvalueTTest=0.192337256578983,
chr21	17196409	17196514	USP25	USP2500024	-1.48718737326797	2	0.0264126461044808	2	0.0102176126407946	2	0.0102176126407946	q-value=3.07622602908728e-14, copies=0.5	NA	SegRatio=0.03,AbsMeanSigma=3.1,pvalue=3.05511633106683e-14,pvalueTTest=0.224557991153364,
chr21	17197260	17197365	USP25	USP2500025	NA	2	0.0264126461044808	2	0.0102176126407946	2	0.0102176126407946	NA	NA	SegRatio=0.03,AbsMeanSigma=3.1,pvalue=3.05511633106683e-14,pvalueTTest=0.224557991153364,
chr21	17197348	17197456	USP25	USP2500026	NA	2	0.0264126461044808	2	0.0102176126407946	2	0.0102176126407946	NA	NA	SegRatio=0.03,AbsMeanSigma=3.1,pvalue=3.05511633106683e-14,pvalueTTest=0.224557991153364,
chr21	17198490	17198604	USP25	USP2500027	0.0438989146453671	2	0.0264126461044808	2	0.0102176126407946	2	0.0102176126407946	NA	NA	SegRatio=0.03,AbsMeanSigma=3.1,pvalue=3.05511633106683e-14,pvalueTTest=0.224557991153364,
chr21	17198605	17198698	USP25	USP2500028	0.0264126461044808	2	0.0264126461044808	2	0.0102176126407946	2	0.0102176126407946	NA	NA	SegRatio=0.03,AbsMeanSigma=3.1,pvalue=3.05511633106683e-14,pvalueTTest=0.224557991153364,
chr21	17198678	17198789	USP25	USP2500029	-1.87817040457194	2	-0.018129799179508	2	0.0102176126407946	2	0.0102176126407946	q-value=6.91360838585522e-05, copies=0.5	NA	SegRatio=-0.02,AbsMeanSigma=1.16,pvalue=4.15266934342644e-10,pvalueTTest=0.0177343087407332,
chr21	17199273	17199386	USP25	USP2500030	-0.0331082743626735	2	-0.018129799179508	2	0.0102176126407946	2	0.0102176126407946	NA	NA	SegRatio=-0.02,AbsMeanSigma=1.16,pvalue=4.15266934342644e-10,pvalueTTest=0.0177343087407332,
chr21	17199370	17199479	USP25	USP2500031	0.174488269564569	2	-0.018129799179508	2	0.0102176126407946	2	0.0102176126407946	NA	NA	SegRatio=-0.02,AbsMeanSigma=1.16,pvalue=4.15266934342644e-10,pvalueTTest=0.0177343087407332,
chr21	17199411	17199521	USP25	USP2500032	0.00823165615685881	2	-0.018129799179508	2	0.0102176126407946	2	0.0102176126407946	NA	NA	SegRatio=-0.02,AbsMeanSigma=1.16,pvalue=4.15266934342644e-10,pvalueTTest=0.0177343087407332,
chr21	17199471	17199589	USP25	USP2500033	-0.136159843280743	2	-0.018129799179508	2	0.0102176126407946	2	0.0102176126407946	NA	NA	SegRatio=-0.02,AbsMeanSigma=1.16,pvalue=4.15266934342644e-10,pvalueTTest=0.0177343087407332,
chr21	17202824	17202923	USP25	USP2500034	NA	2	-0.018129799179508	2	0.0102176126407946	2	0.0102176126407946	NA	NA	SegRatio=-0.02,AbsMeanSigma=1.16,pvalue=4.15266934342644e-10,pvalueTTest=0.0177343087407332,
chr21	17202914	17203036	USP25	USP2500035	NA	2	-0.018129799179508	2	0.0102176126407946	2	0.0102176126407946	NA	NA	SegRatio=-0.02,AbsMeanSigma=1.16,pvalue=4.15266934342644e-10,pvalueTTest=0.0177343087407332,
chr21	17203641	17203757	USP25	USP2500036	0.104781993354372	2	-0.018129799179508	2	0.0102176126407946	2	0.0102176126407946	NA	NA	SegRatio=-0.02,AbsMeanSigma=1.16,pvalue=4.15266934342644e-10,pvalueTTest=0.0177343087407332,
chr21	17203757	17203875	USP25	USP2500037	-0.119208908405294	2	-0.018129799179508	2	0.0102176126407946	2	0.0102176126407946	NA	NA	SegRatio=-0.02,AbsMeanSigma=1.16,pvalue=4.15266934342644e-10,pvalueTTest=0.0177343087407332,
chr21	17203828	17203915	USP25	USP2500038	-0.018129799179508	2	-0.018129799179508	2	0.0102176126407946	2	0.0102176126407946	NA	NA	SegRatio=-0.02,AbsMeanSigma=1.16,pvalue=4.15266934342644e-10,pvalueTTest=0.0177343087407332,
chr21	17203915	17204032	USP25	USP2500039	-0.862750150595432	2	-0.018129799179508	2	0.0102176126407946	2	0.0102176126407946	q-value=3.57628428314234e-05, copies=1	NA	SegRatio=-0.02,AbsMeanSigma=1.16,pvalue=4.15266934342644e-10,pvalueTTest=0.0177343087407332,
chr21	17205614	17205729	USP25	USP2500040	0.134514078717347	2	-0.018129799179508	2	0.0102176126407946	2	0.0102176126407946	NA	NA	SegRatio=-0.02,AbsMeanSigma=1.16,pvalue=4.15266934342644e-10,pvalueTTest=0.0177343087407332,
chr21	17205727	17205840	USP25	USP2500041	-0.483213450763365	2	-0.018129799179508	2	0.0102176126407946	2	0.0102176126407946	NA	NA	SegRatio=-0.02,AbsMeanSigma=1.16,pvalue=4.15266934342644e-10,pvalueTTest=0.0177343087407332,
chr21	17205840	17205950	USP25	USP2500042	NA	2	-0.018129799179508	2	0.0102176126407946	2	0.0102176126407946	NA	NA	SegRatio=-0.02,AbsMeanSigma=1.16,pvalue=4.15266934342644e-10,pvalueTTest=0.0177343087407332,
chr21	17214637	17214747	USP25	USP2500043	-2.88786798386666	2	-0.018129799179508	2	0.0102176126407946	2	0.0102176126407946	q-value=3.40612197316944e-05, copies=0	NA	SegRatio=-0.02,AbsMeanSigma=1.16,pvalue=4.15266934342644e-10,pvalueTTest=0.0177343087407332,
chr21	17214721	17214836	USP25	USP2500044	-0.0869358973759067	2	-0.018129799179508	2	0.0102176126407946	2	0.0102176126407946	NA	NA	SegRatio=-0.02,AbsMeanSigma=1.16,pvalue=4.15266934342644e-10,pvalueTTest=0.0177343087407332,
chr21	17214816	17214916	USP25	USP2500045	-0.243508079288009	2	-0.018129799179508	2	0.0102176126407946	2	0.0102176126407946	NA	NA	SegRatio=-0.02,AbsMeanSigma=1.16,pvalue=4.15266934342644e-10,pvalueTTest=0.0177343087407332,
chr21	17219914	17220011	USP25	USP2500046	-0.0341435464485999	2	-0.018129799179508	2	0.0102176126407946	2	0.0102176126407946	NA	NA	SegRatio=-0.02,AbsMeanSigma=1.16,pvalue=4.15266934342644e-10,pvalueTTest=0.0177343087407332,
chr21	17220006	17220116	USP25	USP2500047	-0.0113138831088614	2	-0.018129799179508	2	0.0102176126407946	2	0.0102176126407946	NA	NA	SegRatio=-0.02,AbsMeanSigma=1.16,pvalue=4.15266934342644e-10,pvalueTTest=0.0177343087407332,
chr21	17222039	17222131	USP25	USP2500048	-0.461750533962138	2	-0.018129799179508	2	0.0102176126407946	2	0.0102176126407946	q-value=0.00393108426450016, copies=1.5	NA	SegRatio=-0.02,AbsMeanSigma=1.16,pvalue=4.15266934342644e-10,pvalueTTest=0.0177343087407332,
chr21	17222095	17222203	USP25	USP2500049	-0.273667510342057	2	-0.018129799179508	2	0.0102176126407946	2	0.0102176126407946	NA	NA	SegRatio=-0.02,AbsMeanSigma=1.16,pvalue=4.15266934342644e-10,pvalueTTest=0.0177343087407332,
chr21	17222188	17222305	USP25	USP2500050	NA	2	-0.018129799179508	2	0.0102176126407946	2	0.0102176126407946	NA	NA	SegRatio=-0.02,AbsMeanSigma=1.16,pvalue=4.15266934342644e-10,pvalueTTest=0.0177343087407332,
chr21	17236528	17236638	USP25	USP2500051	0.0420836453308926	2	-0.018129799179508	2	0.0102176126407946	2	0.0102176126407946	NA	NA	SegRatio=-0.02,AbsMeanSigma=1.16,pvalue=4.15266934342644e-10,pvalueTTest=0.0177343087407332,
chr21	17236636	17236749	USP25	USP2500052	0.287063869334491	2	-0.018129799179508	2	0.0102176126407946	2	0.0102176126407946	NA	NA	SegRatio=-0.02,AbsMeanSigma=1.16,pvalue=4.15266934342644e-10,pvalueTTest=0.0177343087407332,
chr21	17236737	17236861	USP25	USP2500053	NA	2	-0.018129799179508	2	0.0102176126407946	2	0.0102176126407946	NA	NA	SegRatio=-0.02,AbsMeanSigma=1.16,pvalue=4.15266934342644e-10,pvalueTTest=0.0177343087407332,
chr21	17238509	17238617	USP25	USP2500054	NA	2	-0.018129799179508	2	0.0102176126407946	2	0.0102176126407946	NA	NA	SegRatio=-0.02,AbsMeanSigma=1.16,pvalue=4.15266934342644e-10,pvalueTTest=0.0177343087407332,
chr21	17238614	17238712	USP25	USP2500055	-0.423915103388428	2	-0.018129799179508	2	0.0102176126407946	2	0.0102176126407946	NA	NA	SegRatio=-0.02,AbsMeanSigma=1.16,pvalue=4.15266934342644e-10,pvalueTTest=0.0177343087407332,
chr21	17242319	17242429	USP25	USP2500056	-2.66881463606253	2	-0.018129799179508	2	0.0102176126407946	2	0.0102176126407946	q-value=7.5532645554339e-05, copies=0	NA	SegRatio=-0.02,AbsMeanSigma=1.16,pvalue=4.15266934342644e-10,pvalueTTest=0.0177343087407332,
chr21	17242401	17242517	USP25	USP2500057	0.174550926184252	2	-0.018129799179508	2	0.0102176126407946	2	0.0102176126407946	NA	NA	SegRatio=-0.02,AbsMeanSigma=1.16,pvalue=4.15266934342644e-10,pvalueTTest=0.0177343087407332,
chr21	17246683	17246794	USP25	USP2500058	NA	2	-4.39415642309769	2	0.0102176126407946	2	0.0102176126407946	NA	NA	SegRatio=-4.39,AbsMeanSigma=22.7,pvalue=4.81969754627982e-226,pvalueTTest=1,Adjusted:byPvalueTTestRatio;
chr21	17246776	17246887	USP25	USP2500059	-4.39415642309769	2	-4.39415642309769	2	0.0102176126407946	2	0.0102176126407946	NA	NA	SegRatio=-4.39,AbsMeanSigma=22.7,pvalue=4.81969754627982e-226,pvalueTTest=1,Adjusted:byPvalueTTestRatio;
chr21	17250038	17250149	USP25	USP2500060	-0.404923279292898	2	0.164487253136915	2	0.0102176126407946	2	0.0102176126407946	NA	NA	SegRatio=0.16,AbsMeanSigma=0.57,pvalue=0.088476856888506,pvalueTTest=0.368578599867778,Adjusted:byPvalueMeanRatio;
chr21	17250149	17250268	USP25	USP2500061	0.164487253136915	2	0.164487253136915	2	0.0102176126407946	2	0.0102176126407946	NA	NA	SegRatio=0.16,AbsMeanSigma=0.57,pvalue=0.088476856888506,pvalueTTest=0.368578599867778,Adjusted:byPvalueMeanRatio;
chr21	17250232	17250325	USP25	USP2500062	0.330602508611597	2	0.164487253136915	2	0.0102176126407946	2	0.0102176126407946	NA	NA	SegRatio=0.16,AbsMeanSigma=0.57,pvalue=0.088476856888506,pvalueTTest=0.368578599867778,Adjusted:byPvalueMeanRatio;
chr21	17250257	17250363	USP25	USP2500063	-0.175043182948359	2	0.164487253136915	2	0.0102176126407946	2	0.0102176126407946	NA	NA	SegRatio=0.16,AbsMeanSigma=0.57,pvalue=0.088476856888506,pvalueTTest=0.368578599867778,Adjusted:byPvalueMeanRatio;
chr21	17250575	17250683	USP25	USP2500064	0.319898279668313	2	0.164487253136915	2	0.0102176126407946	2	0.0102176126407946	NA	NA	SegRatio=0.16,AbsMeanSigma=0.57,pvalue=0.088476856888506,pvalueTTest=0.368578599867778,Adjusted:byPvalueMeanRatio;
chr21	17250680	17250779	USP25	USP2500065	0.0384777473732249	2	0.164487253136915	2	0.0102176126407946	2	0.0102176126407946	NA	NA	SegRatio=0.16,AbsMeanSigma=0.57,pvalue=0.088476856888506,pvalueTTest=0.368578599867778,Adjusted:byPvalueMeanRatio;
chr21	17250745	17250862	USP25	USP2500066	0.0942018695833197	2	0.164487253136915	2	0.0102176126407946	2	0.0102176126407946	NA	NA	SegRatio=0.16,AbsMeanSigma=0.57,pvalue=0.088476856888506,pvalueTTest=0.368578599867778,Adjusted:byPvalueMeanRatio;
chr21	30396983	30397097	USP16	USP1600001	0.20651469953012	2	0.164487253136915	2	0.0184325067997339	2	0.0184325067997339	NA	NA	SegRatio=0.16,AbsMeanSigma=0.57,pvalue=0.088476856888506,pvalueTTest=0.368578599867778,Adjusted:byPvalueMeanRatio;
chr21	30397088	30397206	USP16	USP1600002	NA	2	-0.126206536221359	2	0.0184325067997339	2	0.0184325067997339	NA	NA	SegRatio=-0.13,AbsMeanSigma=5.46,pvalue=2.90652928987956e-34,pvalueTTest=0.428522251116973,
chr21	30400211	30400300	USP16	USP1600003	NA	2	-0.126206536221359	2	0.0184325067997339	2	0.0184325067997339	NA	NA	SegRatio=-0.13,AbsMeanSigma=5.46,pvalue=2.90652928987956e-34,pvalueTTest=0.428522251116973,
chr21	30400248	30400360	USP16	USP1600004	NA	2	-0.126206536221359	2	0.0184325067997339	2	0.0184325067997339	NA	NA	SegRatio=-0.13,AbsMeanSigma=5.46,pvalue=2.90652928987956e-34,pvalueTTest=0.428522251116973,
chr21	30402865	30402977	USP16	USP1600005	-1.59682234370911	2	-0.126206536221359	2	0.0184325067997339	2	0.0184325067997339	q-value=1.0744314049361e-17, copies=0.5	NA	SegRatio=-0.13,AbsMeanSigma=5.46,pvalue=2.90652928987956e-34,pvalueTTest=0.428522251116973,
chr21	30402962	30403058	USP16	USP1600006	-0.126206536221359	2	0.0738568330456245	2	0.0184325067997339	2	0.0184325067997339	NA	NA	SegRatio=0.07,AbsMeanSigma=0.48,pvalue=0.053064138468687,pvalueTTest=0.546921967702492,
chr21	30403006	30403119	USP16	USP1600007	0.171737677434751	2	0.0738568330456245	2	0.0184325067997339	2	0.0184325067997339	NA	NA	SegRatio=0.07,AbsMeanSigma=0.48,pvalue=0.053064138468687,pvalueTTest=0.546921967702492,
chr21	30407088	30407191	USP16	USP1600008	-0.0901312888675895	2	0.0738568330456245	2	0.0184325067997339	2	0.0184325067997339	NA	NA	SegRatio=0.07,AbsMeanSigma=0.48,pvalue=0.053064138468687,pvalueTTest=0.546921967702492,
chr21	30407172	30407282	USP16	USP1600009	0.0847626434583577	2	0.0738568330456245	2	0.0184325067997339	2	0.0184325067997339	NA	NA	SegRatio=0.07,AbsMeanSigma=0.48,pvalue=0.053064138468687,pvalueTTest=0.546921967702492,
chr21	30408518	30408625	USP16	USP1600010	0.0985925666776906	2	0.0738568330456245	2	0.0184325067997339	2	0.0184325067997339	NA	NA	SegRatio=0.07,AbsMeanSigma=0.48,pvalue=0.053064138468687,pvalueTTest=0.546921967702492,
chr21	30408618	30408730	USP16	USP1600011	0.0738568330456245	2	0.0738568330456245	2	0.0184325067997339	2	0.0184325067997339	NA	NA	SegRatio=0.07,AbsMeanSigma=0.48,pvalue=0.053064138468687,pvalueTTest=0.546921967702492,
chr21	30409576	30409686	USP16	USP1600012	NA	2	0.0738568330456245	2	0.0184325067997339	2	0.0184325067997339	NA	NA	SegRatio=0.07,AbsMeanSigma=0.48,pvalue=0.053064138468687,pvalueTTest=0.546921967702492,
chr21	30409623	30409733	USP16	USP1600013	-0.720093772272453	2	0.0738568330456245	2	0.0184325067997339	2	0.0184325067997339	q-value=0.000261120117966594, copies=1	NA	SegRatio=0.07,AbsMeanSigma=0.48,pvalue=0.053064138468687,pvalueTTest=0.546921967702492,
chr21	30409717	30409823	USP16	USP1600014	0.0527245272313416	2	0.0738568330456245	2	0.0184325067997339	2	0.0184325067997339	NA	NA	SegRatio=0.07,AbsMeanSigma=0.48,pvalue=0.053064138468687,pvalueTTest=0.546921967702492,
chr21	30410613	30410726	USP16	USP1600015	0.40807032714876	2	0.0738568330456245	2	0.0184325067997339	2	0.0184325067997339	q-value=0.000184008638414267, copies=3	NA	SegRatio=0.07,AbsMeanSigma=0.48,pvalue=0.053064138468687,pvalueTTest=0.546921967702492,
chr21	30410681	30410774	USP16	USP1600016	-0.788351101423012	2	0.0738568330456245	2	0.0184325067997339	2	0.0184325067997339	q-value=1.99256350840588e-05, copies=1	NA	SegRatio=0.07,AbsMeanSigma=0.48,pvalue=0.053064138468687,pvalueTTest=0.546921967702492,
chr21	30411325	30411439	USP16	USP1600017	0.223068313021143	2	0.0738568330456245	2	0.0184325067997339	2	0.0184325067997339	NA	NA	SegRatio=0.07,AbsMeanSigma=0.48,pvalue=0.053064138468687,pvalueTTest=0.546921967702492,
chr21	30411389	30411493	USP16	USP1600018	0.00667519458083692	2	0.0738568330456245	2	0.0184325067997339	2	0.0184325067997339	NA	NA	SegRatio=0.07,AbsMeanSigma=0.48,pvalue=0.053064138468687,pvalueTTest=0.546921967702492,
chr21	30411468	30411582	USP16	USP1600019	-1.8069289537434	2	0.0738568330456245	2	0.0184325067997339	2	0.0184325067997339	q-value=5.12639319740687e-11, copies=0.5	NA	SegRatio=0.07,AbsMeanSigma=0.48,pvalue=0.053064138468687,pvalueTTest=0.546921967702492,
chr21	30411777	30411886	USP16	USP1600020	-0.0538220368993659	2	0.0738568330456245	2	0.0184325067997339	2	0.0184325067997339	NA	NA	SegRatio=0.07,AbsMeanSigma=0.48,pvalue=0.053064138468687,pvalueTTest=0.546921967702492,
chr21	30411862	30411972	USP16	USP1600021	0.305215188345436	2	0.0738568330456245	2	0.0184325067997339	2	0.0184325067997339	NA	NA	SegRatio=0.07,AbsMeanSigma=0.48,pvalue=0.053064138468687,pvalueTTest=0.546921967702492,
chr21	30412857	30412968	USP16	USP1600022	NA	2	-3.0826742984894	2	0.0184325067997339	2	0.0184325067997339	NA	NA	SegRatio=-3.08,AbsMeanSigma=10.82,pvalue=7.61108562591169e-53,pvalueTTest=1,Adjusted:byPvalueTTestRatio;
chr21	30412962	30413072	USP16	USP1600023	-3.0826742984894	2	-3.0826742984894	2	0.0184325067997339	2	0.0184325067997339	NA	NA	SegRatio=-3.08,AbsMeanSigma=10.82,pvalue=7.61108562591169e-53,pvalueTTest=1,Adjusted:byPvalueTTestRatio;
chr21	30414227	30414361	USP16	USP1600024	NA	2	-0.0071859409108132	2	0.0184325067997339	2	0.0184325067997339	NA	NA	SegRatio=-0.01,AbsMeanSigma=3.74,pvalue=6.51128915866005e-17,pvalueTTest=0.203043134349495,
chr21	30414317	30414423	USP16	USP1600025	-0.0071859409108132	2	-0.0071859409108132	2	0.0184325067997339	2	0.0184325067997339	NA	NA	SegRatio=-0.01,AbsMeanSigma=3.74,pvalue=6.51128915866005e-17,pvalueTTest=0.203043134349495,
chr21	30414394	30414494	USP16	USP1600026	-0.968762179385521	2	-0.0071859409108132	2	0.0184325067997339	2	0.0184325067997339	NA	NA	SegRatio=-0.01,AbsMeanSigma=3.74,pvalue=6.51128915866005e-17,pvalueTTest=0.203043134349495,
chr21	30414738	30414830	USP16	USP1600027	-0.531948861211051	2	-0.0071859409108132	2	0.0184325067997339	2	0.0184325067997339	NA	NA	SegRatio=-0.01,AbsMeanSigma=3.74,pvalue=6.51128915866005e-17,pvalueTTest=0.203043134349495,
chr21	30414826	30414940	USP16	USP1600028	-2.22603314882188	2	-0.0238975464930743	2	0.0184325067997339	2	0.0184325067997339	q-value=3.83105909035004e-23, copies=0	NA	SegRatio=-0.02,AbsMeanSigma=0.74,pvalue=4.71114296233069e-06,pvalueTTest=0.0726694276171792,
chr21	30415765	30415862	USP16	USP1600029	-3.74138604406242	2	-0.0238975464930743	2	0.0184325067997339	2	0.0184325067997339	q-value=1.80581296390548e-11, copies=0	NA	SegRatio=-0.02,AbsMeanSigma=0.74,pvalue=4.71114296233069e-06,pvalueTTest=0.0726694276171792,
chr21	30415813	30415922	USP16	USP1600030	-0.129712668247788	2	-0.0238975464930743	2	0.0184325067997339	2	0.0184325067997339	NA	NA	SegRatio=-0.02,AbsMeanSigma=0.74,pvalue=4.71114296233069e-06,pvalueTTest=0.0726694276171792,
chr21	30415871	30415984	USP16	USP1600031	0.0956599967528591	2	-0.0238975464930743	2	0.0184325067997339	2	0.0184325067997339	NA	NA	SegRatio=-0.02,AbsMeanSigma=0.74,pvalue=4.71114296233069e-06,pvalueTTest=0.0726694276171792,
chr21	30418875	30419009	USP16	USP1600032	0.159634624622112	2	-0.0238975464930743	2	0.0184325067997339	2	0.0184325067997339	NA	NA	SegRatio=-0.02,AbsMeanSigma=0.74,pvalue=4.71114296233069e-06,pvalueTTest=0.0726694276171792,
chr21	30419000	30419114	USP16	USP1600033	-0.229983486643551	2	-0.0238975464930743	2	0.0184325067997339	2	0.0184325067997339	NA	NA	SegRatio=-0.02,AbsMeanSigma=0.74,pvalue=4.71114296233069e-06,pvalueTTest=0.0726694276171792,
chr21	30419063	30419159	USP16	USP1600034	-0.522815061718575	2	-0.0238975464930743	2	0.0184325067997339	2	0.0184325067997339	NA	NA	SegRatio=-0.02,AbsMeanSigma=0.74,pvalue=4.71114296233069e-06,pvalueTTest=0.0726694276171792,
chr21	30419144	30419255	USP16	USP1600035	0.192200734291911	2	-0.0238975464930743	2	0.0184325067997339	2	0.0184325067997339	NA	NA	SegRatio=-0.02,AbsMeanSigma=0.74,pvalue=4.71114296233069e-06,pvalueTTest=0.0726694276171792,
chr21	30419216	30419324	USP16	USP1600036	0.337132219951991	2	-0.0238975464930743	2	0.0184325067997339	2	0.0184325067997339	NA	NA	SegRatio=-0.02,AbsMeanSigma=0.74,pvalue=4.71114296233069e-06,pvalueTTest=0.0726694276171792,
chr21	30419324	30419437	USP16	USP1600037	-0.115683631690662	2	-0.0238975464930743	2	0.0184325067997339	2	0.0184325067997339	NA	NA	SegRatio=-0.02,AbsMeanSigma=0.74,pvalue=4.71114296233069e-06,pvalueTTest=0.0726694276171792,
chr21	30419438	30419552	USP16	USP1600038	-0.15266990490121	2	-0.0238975464930743	2	0.0184325067997339	2	0.0184325067997339	NA	NA	SegRatio=-0.02,AbsMeanSigma=0.74,pvalue=4.71114296233069e-06,pvalueTTest=0.0726694276171792,
chr21	30419478	30419592	USP16	USP1600039	0.0409807539794675	2	-0.0238975464930743	2	0.0184325067997339	2	0.0184325067997339	NA	NA	SegRatio=-0.02,AbsMeanSigma=0.74,pvalue=4.71114296233069e-06,pvalueTTest=0.0726694276171792,
chr21	30419576	30419689	USP16	USP1600040	-0.0224811346271231	2	-0.0238975464930743	2	0.0184325067997339	2	0.0184325067997339	NA	NA	SegRatio=-0.02,AbsMeanSigma=0.74,pvalue=4.71114296233069e-06,pvalueTTest=0.0726694276171792,
chr21	30421006	30421120	USP16	USP1600041	0.0279704544193005	2	-0.0238975464930743	2	0.0184325067997339	2	0.0184325067997339	NA	NA	SegRatio=-0.02,AbsMeanSigma=0.74,pvalue=4.71114296233069e-06,pvalueTTest=0.0726694276171792,
chr21	30421090	30421180	USP16	USP1600042	-0.327059393653153	2	-0.0238975464930743	2	0.0184325067997339	2	0.0184325067997339	NA	NA	SegRatio=-0.02,AbsMeanSigma=0.74,pvalue=4.71114296233069e-06,pvalueTTest=0.0726694276171792,
chr21	30421178	30421289	USP16	USP1600043	NA	2	-0.0238975464930743	2	0.0184325067997339	2	0.0184325067997339	NA	NA	SegRatio=-0.02,AbsMeanSigma=0.74,pvalue=4.71114296233069e-06,pvalueTTest=0.0726694276171792,
chr21	30422380	30422492	USP16	USP1600044	0.0293853651494939	2	-0.0238975464930743	2	0.0184325067997339	2	0.0184325067997339	NA	NA	SegRatio=-0.02,AbsMeanSigma=0.74,pvalue=4.71114296233069e-06,pvalueTTest=0.0726694276171792,
chr21	30422478	30422589	USP16	USP1600045	-0.0238975464930743	2	-0.0238975464930743	2	0.0184325067997339	2	0.0184325067997339	NA	NA	SegRatio=-0.02,AbsMeanSigma=0.74,pvalue=4.71114296233069e-06,pvalueTTest=0.0726694276171792,
chr21	30426083	30426199	USP16	USP1600046	-0.0837428965092112	2	-0.0238975464930743	2	0.0184325067997339	2	0.0184325067997339	NA	NA	SegRatio=-0.02,AbsMeanSigma=0.74,pvalue=4.71114296233069e-06,pvalueTTest=0.0726694276171792,
chr21	30426194	30426309	USP16	USP1600047	-0.11648519307013	2	-0.0238975464930743	2	0.0184325067997339	2	0.0184325067997339	NA	NA	SegRatio=-0.02,AbsMeanSigma=0.74,pvalue=4.71114296233069e-06,pvalueTTest=0.0726694276171792,
chr21	30426354	30426466	USP16	USP1600048	NA	2	-0.0238975464930743	2	0.0184325067997339	2	0.0184325067997339	NA	NA	SegRatio=-0.02,AbsMeanSigma=0.74,pvalue=4.71114296233069e-06,pvalueTTest=0.0726694276171792,
chr21	30426420	30426534	USP16	USP1600049	-0.106301853280319	2	-0.0238975464930743	2	0.0184325067997339	2	0.0184325067997339	NA	NA	SegRatio=-0.02,AbsMeanSigma=0.74,pvalue=4.71114296233069e-06,pvalueTTest=0.0726694276171792,
chr21	36164631	36164734	RUNX1	RUNX100001	NA	2	-0.0238975464930743	2	0.245295076009245	2	0.245295076009245	NA	NA	SegRatio=-0.02,AbsMeanSigma=0.74,pvalue=4.71114296233069e-06,pvalueTTest=0.0726694276171792,
chr21	36164668	36164807	RUNX1	RUNX100002	NA	2	-0.0238975464930743	2	0.245295076009245	2	0.245295076009245	NA	NA	SegRatio=-0.02,AbsMeanSigma=0.74,pvalue=4.71114296233069e-06,pvalueTTest=0.0726694276171792,
chr21	36164746	36164882	RUNX1	RUNX100003	NA	2	-0.0238975464930743	2	0.245295076009245	2	0.245295076009245	NA	NA	SegRatio=-0.02,AbsMeanSigma=0.74,pvalue=4.71114296233069e-06,pvalueTTest=0.0726694276171792,
chr21	36164830	36164939	RUNX1	RUNX100004	-0.62196682462046	2	-0.0238975464930743	2	0.245295076009245	2	0.245295076009245	NA	NA	SegRatio=-0.02,AbsMeanSigma=0.74,pvalue=4.71114296233069e-06,pvalueTTest=0.0726694276171792,
chr21	36171575	36171694	RUNX1	RUNX100005	-0.0297436598036389	2	-0.0238975464930743	2	0.245295076009245	2	0.245295076009245	NA	NA	SegRatio=-0.02,AbsMeanSigma=0.74,pvalue=4.71114296233069e-06,pvalueTTest=0.0726694276171792,
chr21	36171694	36171787	RUNX1	RUNX100006	0.0581703609278483	2	-0.0238975464930743	2	0.245295076009245	2	0.245295076009245	NA	NA	SegRatio=-0.02,AbsMeanSigma=0.74,pvalue=4.71114296233069e-06,pvalueTTest=0.0726694276171792,
chr21	36193930	36194042	RUNX1	RUNX100007	-0.00820090120108622	2	-0.0238975464930743	2	0.245295076009245	2	0.245295076009245	NA	NA	SegRatio=-0.02,AbsMeanSigma=0.74,pvalue=4.71114296233069e-06,pvalueTTest=0.0726694276171792,
chr21	36206622	36206739	RUNX1	RUNX100008	0.135675676765311	2	-0.0238975464930743	2	0.245295076009245	2	0.245295076009245	NA	NA	SegRatio=-0.02,AbsMeanSigma=0.74,pvalue=4.71114296233069e-06,pvalueTTest=0.0726694276171792,
chr21	36206725	36206847	RUNX1	RUNX100009	0.0213588879352922	2	-0.0238975464930743	2	0.245295076009245	2	0.245295076009245	NA	NA	SegRatio=-0.02,AbsMeanSigma=0.74,pvalue=4.71114296233069e-06,pvalueTTest=0.0726694276171792,
chr21	36206806	36206884	RUNX1	RUNX100010	0.230458661079527	2	-0.0238975464930743	2	0.245295076009245	2	0.245295076009245	NA	NA	SegRatio=-0.02,AbsMeanSigma=0.74,pvalue=4.71114296233069e-06,pvalueTTest=0.0726694276171792,
chr21	36206885	36206983	RUNX1	RUNX100011	-0.141069005647751	2	-0.0238975464930743	2	0.245295076009245	2	0.245295076009245	NA	NA	SegRatio=-0.02,AbsMeanSigma=0.74,pvalue=4.71114296233069e-06,pvalueTTest=0.0726694276171792,
chr21	36231720	36231836	RUNX1	RUNX100012	0.0133035253186127	2	-0.0238975464930743	2	0.245295076009245	2	0.245295076009245	NA	NA	SegRatio=-0.02,AbsMeanSigma=0.74,pvalue=4.71114296233069e-06,pvalueTTest=0.0726694276171792,
chr21	36231822	36231933	RUNX1	RUNX100013	-0.0525412761366967	2	-0.0238975464930743	2	0.245295076009245	2	0.245295076009245	NA	NA	SegRatio=-0.02,AbsMeanSigma=0.74,pvalue=4.71114296233069e-06,pvalueTTest=0.0726694276171792,
chr21	36252825	36252940	RUNX1	RUNX100014	-0.190389967366121	2	-0.0238975464930743	2	0.245295076009245	2	0.245295076009245	NA	NA	SegRatio=-0.02,AbsMeanSigma=0.74,pvalue=4.71114296233069e-06,pvalueTTest=0.0726694276171792,
chr21	36252896	36253009	RUNX1	RUNX100015	-0.00351892368568854	2	-0.0238975464930743	2	0.245295076009245	2	0.245295076009245	NA	NA	SegRatio=-0.02,AbsMeanSigma=0.74,pvalue=4.71114296233069e-06,pvalueTTest=0.0726694276171792,
chr21	36252952	36253064	RUNX1	RUNX100016	-0.202706036329882	2	-0.0238975464930743	2	0.245295076009245	2	0.245295076009245	NA	NA	SegRatio=-0.02,AbsMeanSigma=0.74,pvalue=4.71114296233069e-06,pvalueTTest=0.0726694276171792,
chr21	36259049	36259193	RUNX1	RUNX100017	NA	2	-1.22408853234454	2	0.245295076009245	2	0.245295076009245	NA	NA	SegRatio=-1.22,AbsMeanSigma=2.95,pvalue=4.15820706668877e-11,pvalueTTest=0.476932846726281,Adjusted:byPvalueTTestRatio;
chr21	36259204	36259334	RUNX1	RUNX100018	NA	2	-1.22408853234454	2	0.245295076009245	2	0.245295076009245	NA	NA	SegRatio=-1.22,AbsMeanSigma=2.95,pvalue=4.15820706668877e-11,pvalueTTest=0.476932846726281,Adjusted:byPvalueTTestRatio;
chr21	36259340	36259439	RUNX1	RUNX100019	-0.123191193343624	2	-1.22408853234454	2	0.245295076009245	2	0.245295076009245	NA	NA	SegRatio=-1.22,AbsMeanSigma=2.95,pvalue=4.15820706668877e-11,pvalueTTest=0.476932846726281,Adjusted:byPvalueTTestRatio;
chr21	36265188	36265254	RUNX1	RUNX100020	NA	2	-1.22408853234454	2	0.245295076009245	2	0.245295076009245	NA	NA	SegRatio=-1.22,AbsMeanSigma=2.95,pvalue=4.15820706668877e-11,pvalueTTest=0.476932846726281,Adjusted:byPvalueTTestRatio;
chr21	36265263	36265395	RUNX1	RUNX100021	-1.41492557880009	2	-1.22408853234454	2	0.245295076009245	2	0.245295076009245	NA	NA	SegRatio=-1.22,AbsMeanSigma=2.95,pvalue=4.15820706668877e-11,pvalueTTest=0.476932846726281,Adjusted:byPvalueTTestRatio;
chr21	36421091	36421209	RUNX1	RUNX100022	0.102170961844075	2	-0.0906326752482863	2	0.245295076009245	2	0.245295076009245	NA	NA	SegRatio=-0.09,AbsMeanSigma=0.64,pvalue=0.000661184341804016,pvalueTTest=0.00718053933917694,
chr21	36421190	36421301	RUNX1	RUNX100023	NA	2	-0.0906326752482863	2	0.245295076009245	2	0.245295076009245	NA	NA	SegRatio=-0.09,AbsMeanSigma=0.64,pvalue=0.000661184341804016,pvalueTTest=0.00718053933917694,
chr21	44473904	44474020	CBS	CBS00001	-0.361244599540517	2	-0.0906326752482863	2	0.00359533352474849	2	0.00359533352474849	NA	NA	SegRatio=-0.09,AbsMeanSigma=0.64,pvalue=0.000661184341804016,pvalueTTest=0.00718053933917694,
chr21	44473995	44474100	CBS	CBS00002	-0.0786700957619749	2	-0.0906326752482863	2	0.00359533352474849	2	0.00359533352474849	NA	NA	SegRatio=-0.09,AbsMeanSigma=0.64,pvalue=0.000661184341804016,pvalueTTest=0.00718053933917694,
chr21	44476884	44476994	CBS	CBS00003	0.111423122975338	2	-0.0906326752482863	2	0.00359533352474849	2	0.00359533352474849	NA	NA	SegRatio=-0.09,AbsMeanSigma=0.64,pvalue=0.000661184341804016,pvalueTTest=0.00718053933917694,
chr21	44476961	44477044	CBS	CBS00004	0.0772320626919227	2	-0.0906326752482863	2	0.00359533352474849	2	0.00359533352474849	NA	NA	SegRatio=-0.09,AbsMeanSigma=0.64,pvalue=0.000661184341804016,pvalueTTest=0.00718053933917694,
chr21	44478232	44478353	CBS	CBS00005	-0.202654058853329	2	-0.0906326752482863	2	0.00359533352474849	2	0.00359533352474849	NA	NA	SegRatio=-0.09,AbsMeanSigma=0.64,pvalue=0.000661184341804016,pvalueTTest=0.00718053933917694,
chr21	44478341	44478462	CBS	CBS00006	-0.0407648671290502	2	-0.0906326752482863	2	0.00359533352474849	2	0.00359533352474849	NA	NA	SegRatio=-0.09,AbsMeanSigma=0.64,pvalue=0.000661184341804016,pvalueTTest=0.00718053933917694,
chr21	44478881	44478989	CBS	CBS00007	-0.287891996966776	2	-0.0906326752482863	2	0.00359533352474849	2	0.00359533352474849	NA	NA	SegRatio=-0.09,AbsMeanSigma=0.64,pvalue=0.000661184341804016,pvalueTTest=0.00718053933917694,
chr21	44478983	44479104	CBS	CBS00008	-0.00422286956442601	2	-0.0906326752482863	2	0.00359533352474849	2	0.00359533352474849	NA	NA	SegRatio=-0.09,AbsMeanSigma=0.64,pvalue=0.000661184341804016,pvalueTTest=0.00718053933917694,
chr21	44480568	44480704	CBS	CBS00009	NA	2	-0.0906326752482863	2	0.00359533352474849	2	0.00359533352474849	NA	NA	SegRatio=-0.09,AbsMeanSigma=0.64,pvalue=0.000661184341804016,pvalueTTest=0.00718053933917694,
chr21	44482396	44482493	CBS	CBS00010	-0.0620745481835264	2	-0.0906326752482863	2	0.00359533352474849	2	0.00359533352474849	NA	NA	SegRatio=-0.09,AbsMeanSigma=0.64,pvalue=0.000661184341804016,pvalueTTest=0.00718053933917694,
chr21	44482487	44482557	CBS	CBS00011	0.115987035464289	2	-0.0906326752482863	2	0.00359533352474849	2	0.00359533352474849	NA	NA	SegRatio=-0.09,AbsMeanSigma=0.64,pvalue=0.000661184341804016,pvalueTTest=0.00718053933917694,
chr21	44483019	44483113	CBS	CBS00012	0.0179648705967544	2	-0.0906326752482863	2	0.00359533352474849	2	0.00359533352474849	NA	NA	SegRatio=-0.09,AbsMeanSigma=0.64,pvalue=0.000661184341804016,pvalueTTest=0.00718053933917694,
chr21	44483061	44483182	CBS	CBS00013	NA	2	-0.0906326752482863	2	0.00359533352474849	2	0.00359533352474849	NA	NA	SegRatio=-0.09,AbsMeanSigma=0.64,pvalue=0.000661184341804016,pvalueTTest=0.00718053933917694,
chr21	44483122	44483234	CBS	CBS00014	NA	2	-0.0906326752482863	2	0.00359533352474849	2	0.00359533352474849	NA	NA	SegRatio=-0.09,AbsMeanSigma=0.64,pvalue=0.000661184341804016,pvalueTTest=0.00718053933917694,
chr21	44483952	44484072	CBS	CBS00015	-0.371049158658175	2	-0.0906326752482863	2	0.00359533352474849	2	0.00359533352474849	NA	NA	SegRatio=-0.09,AbsMeanSigma=0.64,pvalue=0.000661184341804016,pvalueTTest=0.00718053933917694,
chr21	44484049	44484167	CBS	CBS00016	-0.131587190904076	2	-0.0906326752482863	2	0.00359533352474849	2	0.00359533352474849	NA	NA	SegRatio=-0.09,AbsMeanSigma=0.64,pvalue=0.000661184341804016,pvalueTTest=0.00718053933917694,
chr21	44485255	44485372	CBS	CBS00017	0.0801054284818205	2	-0.0906326752482863	2	0.00359533352474849	2	0.00359533352474849	NA	NA	SegRatio=-0.09,AbsMeanSigma=0.64,pvalue=0.000661184341804016,pvalueTTest=0.00718053933917694,
chr21	44485338	44485459	CBS	CBS00018	-0.0906326752482863	2	-0.0906326752482863	2	0.00359533352474849	2	0.00359533352474849	NA	NA	SegRatio=-0.09,AbsMeanSigma=0.64,pvalue=0.000661184341804016,pvalueTTest=0.00718053933917694,
chr21	44485468	44485565	CBS	CBS00019	-0.16670064044836	2	-0.0906326752482863	2	0.00359533352474849	2	0.00359533352474849	NA	NA	SegRatio=-0.09,AbsMeanSigma=0.64,pvalue=0.000661184341804016,pvalueTTest=0.00718053933917694,
chr21	44485583	44485724	CBS	CBS00020	NA	2	-0.0906326752482863	2	0.00359533352474849	2	0.00359533352474849	NA	NA	SegRatio=-0.09,AbsMeanSigma=0.64,pvalue=0.000661184341804016,pvalueTTest=0.00718053933917694,
chr21	44485770	44485911	CBS	CBS00021	NA	2	-0.0906326752482863	2	0.00359533352474849	2	0.00359533352474849	NA	NA	SegRatio=-0.09,AbsMeanSigma=0.64,pvalue=0.000661184341804016,pvalueTTest=0.00718053933917694,
chr21	44486382	44486493	CBS	CBS00022	-0.291574737841082	2	-0.0906326752482863	2	0.00359533352474849	2	0.00359533352474849	NA	NA	SegRatio=-0.09,AbsMeanSigma=0.64,pvalue=0.000661184341804016,pvalueTTest=0.00718053933917694,
chr21	44486476	44486613	CBS	CBS00023	-0.279398496233539	2	-0.0906326752482863	2	0.00359533352474849	2	0.00359533352474849	NA	NA	SegRatio=-0.09,AbsMeanSigma=0.64,pvalue=0.000661184341804016,pvalueTTest=0.00718053933917694,
chr21	44488593	44488713	CBS	CBS00024	-0.530120582901468	2	-0.0906326752482863	2	0.00359533352474849	2	0.00359533352474849	NA	NA	SegRatio=-0.09,AbsMeanSigma=0.64,pvalue=0.000661184341804016,pvalueTTest=0.00718053933917694,
chr21	44488692	44488801	CBS	CBS00025	-0.0347300470326161	2	-0.0906326752482863	2	0.00359533352474849	2	0.00359533352474849	NA	NA	SegRatio=-0.09,AbsMeanSigma=0.64,pvalue=0.000661184341804016,pvalueTTest=0.00718053933917694,
chr21	44492073	44492192	CBS	CBS00026	-0.159191347025303	2	-0.0906326752482863	2	0.00359533352474849	2	0.00359533352474849	NA	NA	SegRatio=-0.09,AbsMeanSigma=0.64,pvalue=0.000661184341804016,pvalueTTest=0.00718053933917694,
chr21	44492199	44492293	CBS	CBS00027	NA	NA	NA	NA	0.00359533352474849	2	0.00359533352474849	NA	NA	SegRatio=NA, AbsMeanSigma=NA, pvalue=NA, pvalueTTest=NA,
chrX	14861624	14861710	FANCB	FANCB00001	NA	1	-0.679135596955902	2	0.685924510519364	1	2.34413323128065e-07	NA	NA	SegRatio=-0.68,AbsMeanSigma=4.15,pvalue=5.09766642731526e-77,pvalueTTest=9.41621102742512e-05,
chrX	14861651	14861762	FANCB	FANCB00002	-0.357304666576928	1	-0.679135596955902	2	0.685924510519364	1	2.34413323128065e-07	NA	NA	SegRatio=-0.68,AbsMeanSigma=4.15,pvalue=5.09766642731526e-77,pvalueTTest=9.41621102742512e-05,
chrX	14861737	14861853	FANCB	FANCB00003	-0.76126163049674	1	-0.679135596955902	2	0.685924510519364	1	2.34413323128065e-07	NA	NA	SegRatio=-0.68,AbsMeanSigma=4.15,pvalue=5.09766642731526e-77,pvalueTTest=9.41621102742512e-05,
chrX	14861843	14861955	FANCB	FANCB00004	-0.683397311871024	1	-0.679135596955902	2	0.685924510519364	1	2.34413323128065e-07	NA	NA	SegRatio=-0.68,AbsMeanSigma=4.15,pvalue=5.09766642731526e-77,pvalueTTest=9.41621102742512e-05,
chrX	14861949	14862065	FANCB	FANCB00005	-0.739089218072145	1	-0.679135596955902	2	0.685924510519364	1	2.34413323128065e-07	NA	NA	SegRatio=-0.68,AbsMeanSigma=4.15,pvalue=5.09766642731526e-77,pvalueTTest=9.41621102742512e-05,
chrX	14862058	14862149	FANCB	FANCB00006	NA	1	-0.679135596955902	2	0.685924510519364	1	2.34413323128065e-07	NA	NA	SegRatio=-0.68,AbsMeanSigma=4.15,pvalue=5.09766642731526e-77,pvalueTTest=9.41621102742512e-05,
chrX	14862602	14862714	FANCB	FANCB00007	-0.461325748374991	1	-0.679135596955902	2	0.685924510519364	1	2.34413323128065e-07	NA	NA	SegRatio=-0.68,AbsMeanSigma=4.15,pvalue=5.09766642731526e-77,pvalueTTest=9.41621102742512e-05,
chrX	14862706	14862825	FANCB	FANCB00008	-0.679135596955902	1	-0.679135596955902	2	0.685924510519364	1	2.34413323128065e-07	NA	NA	SegRatio=-0.68,AbsMeanSigma=4.15,pvalue=5.09766642731526e-77,pvalueTTest=9.41621102742512e-05,
chrX	14862778	14862876	FANCB	FANCB00009	-0.675111340063203	1	-0.679135596955902	2	0.685924510519364	1	2.34413323128065e-07	NA	NA	SegRatio=-0.68,AbsMeanSigma=4.15,pvalue=5.09766642731526e-77,pvalueTTest=9.41621102742512e-05,
chrX	14862845	14862957	FANCB	FANCB00010	-1.26965288898496	1	-0.679135596955902	2	0.685924510519364	1	2.34413323128065e-07	NA	NA	SegRatio=-0.68,AbsMeanSigma=4.15,pvalue=5.09766642731526e-77,pvalueTTest=9.41621102742512e-05,
chrX	14862899	14863005	FANCB	FANCB00011	-0.00157058024186719	1	-0.679135596955902	2	0.685924510519364	1	2.34413323128065e-07	NA	NA	SegRatio=-0.68,AbsMeanSigma=4.15,pvalue=5.09766642731526e-77,pvalueTTest=9.41621102742512e-05,
chrX	14863005	14863112	FANCB	FANCB00012	-0.524194044989802	1	-0.679135596955902	2	0.685924510519364	1	2.34413323128065e-07	NA	NA	SegRatio=-0.68,AbsMeanSigma=4.15,pvalue=5.09766642731526e-77,pvalueTTest=9.41621102742512e-05,
chrX	14863067	14863182	FANCB	FANCB00013	-0.558673041270618	1	-0.679135596955902	2	0.685924510519364	1	2.34413323128065e-07	NA	NA	SegRatio=-0.68,AbsMeanSigma=4.15,pvalue=5.09766642731526e-77,pvalueTTest=9.41621102742512e-05,
chrX	14863166	14863273	FANCB	FANCB00014	-0.765045431253505	1	-0.679135596955902	2	0.685924510519364	1	2.34413323128065e-07	NA	NA	SegRatio=-0.68,AbsMeanSigma=4.15,pvalue=5.09766642731526e-77,pvalueTTest=9.41621102742512e-05,
chrX	14863238	14863337	FANCB	FANCB00015	-0.699917066881238	1	-0.679135596955902	2	0.685924510519364	1	2.34413323128065e-07	NA	NA	SegRatio=-0.68,AbsMeanSigma=4.15,pvalue=5.09766642731526e-77,pvalueTTest=9.41621102742512e-05,
chrX	14863277	14863383	FANCB	FANCB00016	-0.630481344536667	1	-0.679135596955902	2	0.685924510519364	1	2.34413323128065e-07	NA	NA	SegRatio=-0.68,AbsMeanSigma=4.15,pvalue=5.09766642731526e-77,pvalueTTest=9.41621102742512e-05,
chrX	14863311	14863426	FANCB	FANCB00017	-0.624249093981402	1	-0.679135596955902	2	0.685924510519364	1	2.34413323128065e-07	NA	NA	SegRatio=-0.68,AbsMeanSigma=4.15,pvalue=5.09766642731526e-77,pvalueTTest=9.41621102742512e-05,
chrX	14863403	14863513	FANCB	FANCB00018	NA	1	-0.679135596955902	2	0.685924510519364	1	2.34413323128065e-07	NA	NA	SegRatio=-0.68,AbsMeanSigma=4.15,pvalue=5.09766642731526e-77,pvalueTTest=9.41621102742512e-05,
chrX	14868601	14868713	FANCB	FANCB00019	-0.414614336728766	1	-0.679135596955902	2	0.685924510519364	1	2.34413323128065e-07	NA	NA	SegRatio=-0.68,AbsMeanSigma=4.15,pvalue=5.09766642731526e-77,pvalueTTest=9.41621102742512e-05,
chrX	14868670	14868767	FANCB	FANCB00020	-3.37921936380023	2	-0.958579995055955	2	0.685924510519364	1	2.34413323128065e-07	q-value=8.807011087465e-28, copies=0	NA	SegRatio=-0.96,AbsMeanSigma=10.97,pvalue=7.41383638375851e-133,pvalueTTest=0.060316019415319,Adjusted:byPvalueTTestRatio;
chrX	14868758	14868870	FANCB	FANCB00021	NA	2	-0.958579995055955	2	0.685924510519364	1	2.34413323128065e-07	NA	NA	SegRatio=-0.96,AbsMeanSigma=10.97,pvalue=7.41383638375851e-133,pvalueTTest=0.060316019415319,Adjusted:byPvalueTTestRatio;
chrX	14871063	14871174	FANCB	FANCB00022	NA	2	-0.958579995055955	2	0.685924510519364	1	2.34413323128065e-07	NA	NA	SegRatio=-0.96,AbsMeanSigma=10.97,pvalue=7.41383638375851e-133,pvalueTTest=0.060316019415319,Adjusted:byPvalueTTestRatio;
chrX	14871155	14871259	FANCB	FANCB00023	-0.958579995055955	2	-0.958579995055955	2	0.685924510519364	1	2.34413323128065e-07	NA	NA	SegRatio=-0.96,AbsMeanSigma=10.97,pvalue=7.41383638375851e-133,pvalueTTest=0.060316019415319,Adjusted:byPvalueTTestRatio;
chrX	14871204	14871313	FANCB	FANCB00024	-2.78358324067361	2	-2.13138685276252	2	0.685924510519364	1	2.34413323128065e-07	NA	NA	SegRatio=-2.13,AbsMeanSigma=9.26,pvalue=3.82321475868755e-95,pvalueTTest=0.0118691517426619,Adjusted:byPvalueTTestRatio;
chrX	14875926	14876038	FANCB	FANCB00025	-0.69029374735879	2	-2.13138685276252	2	0.685924510519364	1	2.34413323128065e-07	q-value=0.000650780746621203, copies=1	NA	SegRatio=-2.13,AbsMeanSigma=9.26,pvalue=3.82321475868755e-95,pvalueTTest=0.0118691517426619,Adjusted:byPvalueTTestRatio;
chrX	14876008	14876120	FANCB	FANCB00026	-2.13138685276252	2	-2.13138685276252	2	0.685924510519364	1	2.34413323128065e-07	NA	NA	SegRatio=-2.13,AbsMeanSigma=9.26,pvalue=3.82321475868755e-95,pvalueTTest=0.0118691517426619,Adjusted:byPvalueTTestRatio;
chrX	14877269	14877379	FANCB	FANCB00027	-2.83937563920484	2	-2.13138685276252	2	0.685924510519364	1	2.34413323128065e-07	q-value=0.00714077583065546, copies=0	NA	SegRatio=-2.13,AbsMeanSigma=9.26,pvalue=3.82321475868755e-95,pvalueTTest=0.0118691517426619,Adjusted:byPvalueTTestRatio;
chrX	14877356	14877461	FANCB	FANCB00028	-0.699579618721146	2	-0.699579618721146	2	0.685924510519364	1	2.34413323128065e-07	NA	NA	SegRatio=-0.7,AbsMeanSigma=5.3,pvalue=1.72409828761245e-38,pvalueTTest=0.0832008078991351,Adjusted:byPvalueTTestRatio;
chrX	14877416	14877520	FANCB	FANCB00029	-2.77153385705768	2	-0.699579618721146	2	0.685924510519364	1	2.34413323128065e-07	q-value=4.69697095165564e-36, copies=0	NA	SegRatio=-0.7,AbsMeanSigma=5.3,pvalue=1.72409828761245e-38,pvalueTTest=0.0832008078991351,Adjusted:byPvalueTTestRatio;
chrX	14882657	14882775	FANCB	FANCB00030	-0.638799235031416	2	-0.699579618721146	2	0.685924510519364	1	2.34413323128065e-07	NA	NA	SegRatio=-0.7,AbsMeanSigma=5.3,pvalue=1.72409828761245e-38,pvalueTTest=0.0832008078991351,Adjusted:byPvalueTTestRatio;
chrX	14882769	14882886	FANCB	FANCB00031	-0.572174754614637	2	-0.699579618721146	2	0.685924510519364	1	2.34413323128065e-07	NA	NA	SegRatio=-0.7,AbsMeanSigma=5.3,pvalue=1.72409828761245e-38,pvalueTTest=0.0832008078991351,Adjusted:byPvalueTTestRatio;
chrX	14882810	14882925	FANCB	FANCB00032	-0.451339121494211	2	-0.699579618721146	2	0.685924510519364	1	2.34413323128065e-07	NA	NA	SegRatio=-0.7,AbsMeanSigma=5.3,pvalue=1.72409828761245e-38,pvalueTTest=0.0832008078991351,Adjusted:byPvalueTTestRatio;
chrX	14882907	14883022	FANCB	FANCB00033	-2.06082859944149	1	-0.540039697207634	2	0.685924510519364	1	2.34413323128065e-07	NA	NA	SegRatio=-0.54,AbsMeanSigma=3.06,pvalue=2.37816574848454e-193,pvalueTTest=1.66299908925275e-37,
chrX	14883023	14883139	FANCB	FANCB00034	-0.433345454328548	1	-0.540039697207634	2	0.685924510519364	1	2.34413323128065e-07	NA	NA	SegRatio=-0.54,AbsMeanSigma=3.06,pvalue=2.37816574848454e-193,pvalueTTest=1.66299908925275e-37,
chrX	14883071	14883178	FANCB	FANCB00035	-0.31573826206783	1	-0.540039697207634	2	0.685924510519364	1	2.34413323128065e-07	NA	NA	SegRatio=-0.54,AbsMeanSigma=3.06,pvalue=2.37816574848454e-193,pvalueTTest=1.66299908925275e-37,
chrX	14883159	14883265	FANCB	FANCB00036	-0.454628418476942	1	-0.540039697207634	2	0.685924510519364	1	2.34413323128065e-07	NA	NA	SegRatio=-0.54,AbsMeanSigma=3.06,pvalue=2.37816574848454e-193,pvalueTTest=1.66299908925275e-37,
chrX	14883248	14883358	FANCB	FANCB00037	1.16407282507915	1	-0.540039697207634	2	0.685924510519364	1	2.34413323128065e-07	NA	NA	SegRatio=-0.54,AbsMeanSigma=3.06,pvalue=2.37816574848454e-193,pvalueTTest=1.66299908925275e-37,
chrX	14883281	14883412	FANCB	FANCB00038	0.192969933577754	1	-0.540039697207634	2	0.685924510519364	1	2.34413323128065e-07	NA	NA	SegRatio=-0.54,AbsMeanSigma=3.06,pvalue=2.37816574848454e-193,pvalueTTest=1.66299908925275e-37,
chrX	14883383	14883474	FANCB	FANCB00039	-0.891224912947949	1	-0.540039697207634	2	0.685924510519364	1	2.34413323128065e-07	NA	NA	SegRatio=-0.54,AbsMeanSigma=3.06,pvalue=2.37816574848454e-193,pvalueTTest=1.66299908925275e-37,
chrX	14883462	14883573	FANCB	FANCB00040	-0.43536003167979	1	-0.540039697207634	2	0.685924510519364	1	2.34413323128065e-07	NA	NA	SegRatio=-0.54,AbsMeanSigma=3.06,pvalue=2.37816574848454e-193,pvalueTTest=1.66299908925275e-37,
chrX	14883498	14883608	FANCB	FANCB00041	-0.706219997119363	1	-0.540039697207634	2	0.685924510519364	1	2.34413323128065e-07	NA	NA	SegRatio=-0.54,AbsMeanSigma=3.06,pvalue=2.37816574848454e-193,pvalueTTest=1.66299908925275e-37,
chrX	14883605	14883723	FANCB	FANCB00042	-0.323659794181371	1	-0.540039697207634	2	0.685924510519364	1	2.34413323128065e-07	NA	NA	SegRatio=-0.54,AbsMeanSigma=3.06,pvalue=2.37816574848454e-193,pvalueTTest=1.66299908925275e-37,
chrX	47058147	47058250	UBA1	UBA100001	-0.319279303791885	1	-0.540039697207634	1	2.771802284067e-34	1	2.771802284067e-34	NA	NA	SegRatio=-0.54,AbsMeanSigma=3.06,pvalue=2.37816574848454e-193,pvalueTTest=1.66299908925275e-37,
chrX	47058189	47058310	UBA1	UBA100002	-0.634236023615402	1	-0.540039697207634	1	2.771802284067e-34	1	2.771802284067e-34	NA	NA	SegRatio=-0.54,AbsMeanSigma=3.06,pvalue=2.37816574848454e-193,pvalueTTest=1.66299908925275e-37,
chrX	47058267	47058388	UBA1	UBA100003	-0.237103792169577	1	-0.540039697207634	1	2.771802284067e-34	1	2.771802284067e-34	NA	NA	SegRatio=-0.54,AbsMeanSigma=3.06,pvalue=2.37816574848454e-193,pvalueTTest=1.66299908925275e-37,
chrX	47058423	47058539	UBA1	UBA100004	-0.576399553454746	1	-0.540039697207634	1	2.771802284067e-34	1	2.771802284067e-34	NA	NA	SegRatio=-0.54,AbsMeanSigma=3.06,pvalue=2.37816574848454e-193,pvalueTTest=1.66299908925275e-37,
chrX	47058566	47058682	UBA1	UBA100005	-0.338396707288108	1	-0.540039697207634	1	2.771802284067e-34	1	2.771802284067e-34	NA	NA	SegRatio=-0.54,AbsMeanSigma=3.06,pvalue=2.37816574848454e-193,pvalueTTest=1.66299908925275e-37,
chrX	47058662	47058779	UBA1	UBA100006	-0.539181613744715	1	-0.540039697207634	1	2.771802284067e-34	1	2.771802284067e-34	NA	NA	SegRatio=-0.54,AbsMeanSigma=3.06,pvalue=2.37816574848454e-193,pvalueTTest=1.66299908925275e-37,
chrX	47058771	47058875	UBA1	UBA100007	-0.556159489647786	1	-0.540039697207634	1	2.771802284067e-34	1	2.771802284067e-34	NA	NA	SegRatio=-0.54,AbsMeanSigma=3.06,pvalue=2.37816574848454e-193,pvalueTTest=1.66299908925275e-37,
chrX	47058875	47058993	UBA1	UBA100008	-0.490922332151912	1	-0.540039697207634	1	2.771802284067e-34	1	2.771802284067e-34	NA	NA	SegRatio=-0.54,AbsMeanSigma=3.06,pvalue=2.37816574848454e-193,pvalueTTest=1.66299908925275e-37,
chrX	47058966	47059062	UBA1	UBA100009	-0.492656478401734	1	-0.540039697207634	1	2.771802284067e-34	1	2.771802284067e-34	NA	NA	SegRatio=-0.54,AbsMeanSigma=3.06,pvalue=2.37816574848454e-193,pvalueTTest=1.66299908925275e-37,
chrX	47060245	47060360	UBA1	UBA100010	-0.380781749263633	1	-0.540039697207634	1	2.771802284067e-34	1	2.771802284067e-34	NA	NA	SegRatio=-0.54,AbsMeanSigma=3.06,pvalue=2.37816574848454e-193,pvalueTTest=1.66299908925275e-37,
chrX	47060354	47060461	UBA1	UBA100011	-1.09246485752661	1	-0.540039697207634	1	2.771802284067e-34	1	2.771802284067e-34	NA	NA	SegRatio=-0.54,AbsMeanSigma=3.06,pvalue=2.37816574848454e-193,pvalueTTest=1.66299908925275e-37,
chrX	47060595	47060712	UBA1	UBA100012	NA	1	-0.540039697207634	1	2.771802284067e-34	1	2.771802284067e-34	NA	NA	SegRatio=-0.54,AbsMeanSigma=3.06,pvalue=2.37816574848454e-193,pvalueTTest=1.66299908925275e-37,
chrX	47060697	47060809	UBA1	UBA100013	-0.431289064687919	1	-0.540039697207634	1	2.771802284067e-34	1	2.771802284067e-34	NA	NA	SegRatio=-0.54,AbsMeanSigma=3.06,pvalue=2.37816574848454e-193,pvalueTTest=1.66299908925275e-37,
chrX	47060836	47060954	UBA1	UBA100014	-0.50512058041667	1	-0.540039697207634	1	2.771802284067e-34	1	2.771802284067e-34	NA	NA	SegRatio=-0.54,AbsMeanSigma=3.06,pvalue=2.37816574848454e-193,pvalueTTest=1.66299908925275e-37,
chrX	47060880	47060995	UBA1	UBA100015	-0.626843138289934	1	-0.540039697207634	1	2.771802284067e-34	1	2.771802284067e-34	NA	NA	SegRatio=-0.54,AbsMeanSigma=3.06,pvalue=2.37816574848454e-193,pvalueTTest=1.66299908925275e-37,
chrX	47060987	47061107	UBA1	UBA100016	-0.389251689489191	1	-0.540039697207634	1	2.771802284067e-34	1	2.771802284067e-34	NA	NA	SegRatio=-0.54,AbsMeanSigma=3.06,pvalue=2.37816574848454e-193,pvalueTTest=1.66299908925275e-37,
chrX	47061533	47061652	UBA1	UBA100017	-0.46863093728805	1	-0.540039697207634	1	2.771802284067e-34	1	2.771802284067e-34	NA	NA	SegRatio=-0.54,AbsMeanSigma=3.06,pvalue=2.37816574848454e-193,pvalueTTest=1.66299908925275e-37,
chrX	47061592	47061706	UBA1	UBA100018	-0.369846876734998	1	-0.540039697207634	1	2.771802284067e-34	1	2.771802284067e-34	NA	NA	SegRatio=-0.54,AbsMeanSigma=3.06,pvalue=2.37816574848454e-193,pvalueTTest=1.66299908925275e-37,
chrX	47061663	47061777	UBA1	UBA100019	-0.599027440159688	1	-0.540039697207634	1	2.771802284067e-34	1	2.771802284067e-34	NA	NA	SegRatio=-0.54,AbsMeanSigma=3.06,pvalue=2.37816574848454e-193,pvalueTTest=1.66299908925275e-37,
chrX	47061740	47061858	UBA1	UBA100020	-0.601035798813985	1	-0.540039697207634	1	2.771802284067e-34	1	2.771802284067e-34	NA	NA	SegRatio=-0.54,AbsMeanSigma=3.06,pvalue=2.37816574848454e-193,pvalueTTest=1.66299908925275e-37,
chrX	47061784	47061896	UBA1	UBA100021	-0.441027003374704	1	-0.540039697207634	1	2.771802284067e-34	1	2.771802284067e-34	NA	NA	SegRatio=-0.54,AbsMeanSigma=3.06,pvalue=2.37816574848454e-193,pvalueTTest=1.66299908925275e-37,
chrX	47061878	47061997	UBA1	UBA100022	-0.474830332319209	1	-0.540039697207634	1	2.771802284067e-34	1	2.771802284067e-34	NA	NA	SegRatio=-0.54,AbsMeanSigma=3.06,pvalue=2.37816574848454e-193,pvalueTTest=1.66299908925275e-37,
chrX	47062010	47062130	UBA1	UBA100023	-0.365549842691229	1	-0.540039697207634	1	2.771802284067e-34	1	2.771802284067e-34	NA	NA	SegRatio=-0.54,AbsMeanSigma=3.06,pvalue=2.37816574848454e-193,pvalueTTest=1.66299908925275e-37,
chrX	47062113	47062202	UBA1	UBA100024	-0.507263945219339	1	-0.540039697207634	1	2.771802284067e-34	1	2.771802284067e-34	NA	NA	SegRatio=-0.54,AbsMeanSigma=3.06,pvalue=2.37816574848454e-193,pvalueTTest=1.66299908925275e-37,
chrX	47062182	47062296	UBA1	UBA100025	-0.424902228927517	1	-0.540039697207634	1	2.771802284067e-34	1	2.771802284067e-34	NA	NA	SegRatio=-0.54,AbsMeanSigma=3.06,pvalue=2.37816574848454e-193,pvalueTTest=1.66299908925275e-37,
chrX	47062310	47062424	UBA1	UBA100026	-0.635184437167199	1	-0.540039697207634	1	2.771802284067e-34	1	2.771802284067e-34	NA	NA	SegRatio=-0.54,AbsMeanSigma=3.06,pvalue=2.37816574848454e-193,pvalueTTest=1.66299908925275e-37,
chrX	47062384	47062502	UBA1	UBA100027	-0.400095055703099	1	-0.540039697207634	1	2.771802284067e-34	1	2.771802284067e-34	NA	NA	SegRatio=-0.54,AbsMeanSigma=3.06,pvalue=2.37816574848454e-193,pvalueTTest=1.66299908925275e-37,
chrX	47062451	47062570	UBA1	UBA100028	-0.352613171176228	1	-0.540039697207634	1	2.771802284067e-34	1	2.771802284067e-34	NA	NA	SegRatio=-0.54,AbsMeanSigma=3.06,pvalue=2.37816574848454e-193,pvalueTTest=1.66299908925275e-37,
chrX	47062569	47062685	UBA1	UBA100029	-0.471954547788826	1	-0.540039697207634	1	2.771802284067e-34	1	2.771802284067e-34	NA	NA	SegRatio=-0.54,AbsMeanSigma=3.06,pvalue=2.37816574848454e-193,pvalueTTest=1.66299908925275e-37,
chrX	47062898	47063013	UBA1	UBA100030	-0.733007292420683	1	-0.540039697207634	1	2.771802284067e-34	1	2.771802284067e-34	NA	NA	SegRatio=-0.54,AbsMeanSigma=3.06,pvalue=2.37816574848454e-193,pvalueTTest=1.66299908925275e-37,
chrX	47062977	47063095	UBA1	UBA100031	-0.538356869423975	1	-0.540039697207634	1	2.771802284067e-34	1	2.771802284067e-34	NA	NA	SegRatio=-0.54,AbsMeanSigma=3.06,pvalue=2.37816574848454e-193,pvalueTTest=1.66299908925275e-37,
chrX	47063068	47063206	UBA1	UBA100032	-0.6506479282114	1	-0.540039697207634	1	2.771802284067e-34	1	2.771802284067e-34	NA	NA	SegRatio=-0.54,AbsMeanSigma=3.06,pvalue=2.37816574848454e-193,pvalueTTest=1.66299908925275e-37,
chrX	47065284	47065392	UBA1	UBA100033	-0.576220980349897	1	-0.540039697207634	1	2.771802284067e-34	1	2.771802284067e-34	NA	NA	SegRatio=-0.54,AbsMeanSigma=3.06,pvalue=2.37816574848454e-193,pvalueTTest=1.66299908925275e-37,
chrX	47065347	47065463	UBA1	UBA100034	-0.575440521546557	1	-0.540039697207634	1	2.771802284067e-34	1	2.771802284067e-34	NA	NA	SegRatio=-0.54,AbsMeanSigma=3.06,pvalue=2.37816574848454e-193,pvalueTTest=1.66299908925275e-37,
chrX	47065454	47065570	UBA1	UBA100035	-0.503440907993216	1	-0.540039697207634	1	2.771802284067e-34	1	2.771802284067e-34	NA	NA	SegRatio=-0.54,AbsMeanSigma=3.06,pvalue=2.37816574848454e-193,pvalueTTest=1.66299908925275e-37,
chrX	47065610	47065719	UBA1	UBA100036	-0.517671262853202	1	-0.540039697207634	1	2.771802284067e-34	1	2.771802284067e-34	NA	NA	SegRatio=-0.54,AbsMeanSigma=3.06,pvalue=2.37816574848454e-193,pvalueTTest=1.66299908925275e-37,
chrX	47065678	47065796	UBA1	UBA100037	-0.551414168737147	1	-0.540039697207634	1	2.771802284067e-34	1	2.771802284067e-34	NA	NA	SegRatio=-0.54,AbsMeanSigma=3.06,pvalue=2.37816574848454e-193,pvalueTTest=1.66299908925275e-37,
chrX	47065752	47065846	UBA1	UBA100038	-1.20830072167645	1	-0.540039697207634	1	2.771802284067e-34	1	2.771802284067e-34	NA	NA	SegRatio=-0.54,AbsMeanSigma=3.06,pvalue=2.37816574848454e-193,pvalueTTest=1.66299908925275e-37,
chrX	47065828	47065942	UBA1	UBA100039	-0.486076556154375	1	-0.540039697207634	1	2.771802284067e-34	1	2.771802284067e-34	NA	NA	SegRatio=-0.54,AbsMeanSigma=3.06,pvalue=2.37816574848454e-193,pvalueTTest=1.66299908925275e-37,
chrX	47068952	47069068	UBA1	UBA100040	-0.838832384755865	1	-0.540039697207634	1	2.771802284067e-34	1	2.771802284067e-34	NA	NA	SegRatio=-0.54,AbsMeanSigma=3.06,pvalue=2.37816574848454e-193,pvalueTTest=1.66299908925275e-37,
chrX	47069043	47069159	UBA1	UBA100041	-0.526664236459752	1	-0.540039697207634	1	2.771802284067e-34	1	2.771802284067e-34	NA	NA	SegRatio=-0.54,AbsMeanSigma=3.06,pvalue=2.37816574848454e-193,pvalueTTest=1.66299908925275e-37,
chrX	47069245	47069365	UBA1	UBA100042	-0.785176953788593	1	-0.540039697207634	1	2.771802284067e-34	1	2.771802284067e-34	NA	NA	SegRatio=-0.54,AbsMeanSigma=3.06,pvalue=2.37816574848454e-193,pvalueTTest=1.66299908925275e-37,
chrX	47069353	47069473	UBA1	UBA100043	-1.01048735346797	1	-0.540039697207634	1	2.771802284067e-34	1	2.771802284067e-34	NA	NA	SegRatio=-0.54,AbsMeanSigma=3.06,pvalue=2.37816574848454e-193,pvalueTTest=1.66299908925275e-37,
chrX	47069483	47069595	UBA1	UBA100044	-0.495636643016218	1	-0.540039697207634	1	2.771802284067e-34	1	2.771802284067e-34	NA	NA	SegRatio=-0.54,AbsMeanSigma=3.06,pvalue=2.37816574848454e-193,pvalueTTest=1.66299908925275e-37,
chrX	47070208	47070325	UBA1	UBA100045	-0.531499074848104	1	-0.540039697207634	1	2.771802284067e-34	1	2.771802284067e-34	NA	NA	SegRatio=-0.54,AbsMeanSigma=3.06,pvalue=2.37816574848454e-193,pvalueTTest=1.66299908925275e-37,
chrX	47070325	47070441	UBA1	UBA100046	-0.481923975499379	1	-0.540039697207634	1	2.771802284067e-34	1	2.771802284067e-34	NA	NA	SegRatio=-0.54,AbsMeanSigma=3.06,pvalue=2.37816574848454e-193,pvalueTTest=1.66299908925275e-37,
chrX	47070409	47070526	UBA1	UBA100047	-0.564464028524858	1	-0.540039697207634	1	2.771802284067e-34	1	2.771802284067e-34	NA	NA	SegRatio=-0.54,AbsMeanSigma=3.06,pvalue=2.37816574848454e-193,pvalueTTest=1.66299908925275e-37,
chrX	47070456	47070574	UBA1	UBA100048	-0.619288053661997	1	-0.540039697207634	1	2.771802284067e-34	1	2.771802284067e-34	NA	NA	SegRatio=-0.54,AbsMeanSigma=3.06,pvalue=2.37816574848454e-193,pvalueTTest=1.66299908925275e-37,
chrX	47070539	47070629	UBA1	UBA100049	-0.353038015850153	1	-0.540039697207634	1	2.771802284067e-34	1	2.771802284067e-34	NA	NA	SegRatio=-0.54,AbsMeanSigma=3.06,pvalue=2.37816574848454e-193,pvalueTTest=1.66299908925275e-37,
chrX	47070629	47070750	UBA1	UBA100050	-0.640166288268362	1	-0.540039697207634	1	2.771802284067e-34	1	2.771802284067e-34	NA	NA	SegRatio=-0.54,AbsMeanSigma=3.06,pvalue=2.37816574848454e-193,pvalueTTest=1.66299908925275e-37,
chrX	47071780	47071894	UBA1	UBA100051	-0.635157694080818	1	-0.540039697207634	1	2.771802284067e-34	1	2.771802284067e-34	NA	NA	SegRatio=-0.54,AbsMeanSigma=3.06,pvalue=2.37816574848454e-193,pvalueTTest=1.66299908925275e-37,
chrX	47071883	47072001	UBA1	UBA100052	-0.635066824054766	1	-0.540039697207634	1	2.771802284067e-34	1	2.771802284067e-34	NA	NA	SegRatio=-0.54,AbsMeanSigma=3.06,pvalue=2.37816574848454e-193,pvalueTTest=1.66299908925275e-37,
chrX	47072112	47072227	UBA1	UBA100053	-0.668092851428243	1	-0.540039697207634	1	2.771802284067e-34	1	2.771802284067e-34	NA	NA	SegRatio=-0.54,AbsMeanSigma=3.06,pvalue=2.37816574848454e-193,pvalueTTest=1.66299908925275e-37,
chrX	47072209	47072327	UBA1	UBA100054	-0.623614696953343	1	-0.540039697207634	1	2.771802284067e-34	1	2.771802284067e-34	NA	NA	SegRatio=-0.54,AbsMeanSigma=3.06,pvalue=2.37816574848454e-193,pvalueTTest=1.66299908925275e-37,
chrX	47072349	47072464	UBA1	UBA100055	-0.561169079684461	1	-0.540039697207634	1	2.771802284067e-34	1	2.771802284067e-34	NA	NA	SegRatio=-0.54,AbsMeanSigma=3.06,pvalue=2.37816574848454e-193,pvalueTTest=1.66299908925275e-37,
chrX	47072393	47072511	UBA1	UBA100056	-0.569368695889476	1	-0.540039697207634	1	2.771802284067e-34	1	2.771802284067e-34	NA	NA	SegRatio=-0.54,AbsMeanSigma=3.06,pvalue=2.37816574848454e-193,pvalueTTest=1.66299908925275e-37,
chrX	47072510	47072629	UBA1	UBA100057	-0.806988745793439	1	-0.540039697207634	1	2.771802284067e-34	1	2.771802284067e-34	NA	NA	SegRatio=-0.54,AbsMeanSigma=3.06,pvalue=2.37816574848454e-193,pvalueTTest=1.66299908925275e-37,
chrX	47073703	47073809	UBA1	UBA100058	-0.758596484242348	1	-0.540039697207634	1	2.771802284067e-34	1	2.771802284067e-34	NA	NA	SegRatio=-0.54,AbsMeanSigma=3.06,pvalue=2.37816574848454e-193,pvalueTTest=1.66299908925275e-37,
chrX	47073808	47073927	UBA1	UBA100059	-0.610004081611852	1	-0.540039697207634	1	2.771802284067e-34	1	2.771802284067e-34	NA	NA	SegRatio=-0.54,AbsMeanSigma=3.06,pvalue=2.37816574848454e-193,pvalueTTest=1.66299908925275e-37,
chrX	47073919	47074037	UBA1	UBA100060	-0.517171183055876	1	-0.540039697207634	1	2.771802284067e-34	1	2.771802284067e-34	NA	NA	SegRatio=-0.54,AbsMeanSigma=3.06,pvalue=2.37816574848454e-193,pvalueTTest=1.66299908925275e-37,
chrX	47074028	47074136	UBA1	UBA100061	-0.755196198559703	1	-0.540039697207634	1	2.771802284067e-34	1	2.771802284067e-34	NA	NA	SegRatio=-0.54,AbsMeanSigma=3.06,pvalue=2.37816574848454e-193,pvalueTTest=1.66299908925275e-37,
chrX	47074147	47074261	UBA1	UBA100062	-0.629256667005199	1	-0.540039697207634	1	2.771802284067e-34	1	2.771802284067e-34	NA	NA	SegRatio=-0.54,AbsMeanSigma=3.06,pvalue=2.37816574848454e-193,pvalueTTest=1.66299908925275e-37,
chrX	47074210	47074302	UBA1	UBA100063	-0.642984586402827	1	-0.540039697207634	1	2.771802284067e-34	1	2.771802284067e-34	NA	NA	SegRatio=-0.54,AbsMeanSigma=3.06,pvalue=2.37816574848454e-193,pvalueTTest=1.66299908925275e-37,
chrX	47074303	47074424	UBA1	UBA100064	-0.354695034010086	1	-0.540039697207634	1	2.771802284067e-34	1	2.771802284067e-34	NA	NA	SegRatio=-0.54,AbsMeanSigma=3.06,pvalue=2.37816574848454e-193,pvalueTTest=1.66299908925275e-37,
chrX	48649478	48649595	GATA1	GATA100001	NA	1	-0.540039697207634	1	6.44740158023004e-07	1	6.44740158023004e-07	NA	NA	SegRatio=-0.54,AbsMeanSigma=3.06,pvalue=2.37816574848454e-193,pvalueTTest=1.66299908925275e-37,
chrX	48649584	48649743	GATA1	GATA100002.GATA100003	NA	1	-0.540039697207634	1	6.44740158023004e-07	1	6.44740158023004e-07	NA	NA	SegRatio=-0.54,AbsMeanSigma=3.06,pvalue=2.37816574848454e-193,pvalueTTest=1.66299908925275e-37,
chrX	48649739	48649860	GATA1	GATA100004	-0.961226283251933	1	-0.540039697207634	1	6.44740158023004e-07	1	6.44740158023004e-07	NA	NA	SegRatio=-0.54,AbsMeanSigma=3.06,pvalue=2.37816574848454e-193,pvalueTTest=1.66299908925275e-37,
chrX	48650210	48650272	GATA1	GATA100005	NA	1	-0.540039697207634	1	6.44740158023004e-07	1	6.44740158023004e-07	NA	NA	SegRatio=-0.54,AbsMeanSigma=3.06,pvalue=2.37816574848454e-193,pvalueTTest=1.66299908925275e-37,
chrX	48650273	48650390	GATA1	GATA100006	-0.378161972051647	1	-0.540039697207634	1	6.44740158023004e-07	1	6.44740158023004e-07	NA	NA	SegRatio=-0.54,AbsMeanSigma=3.06,pvalue=2.37816574848454e-193,pvalueTTest=1.66299908925275e-37,
chrX	48650361	48650431	GATA1	GATA100007	-0.16629863097217	1	-0.540039697207634	1	6.44740158023004e-07	1	6.44740158023004e-07	NA	NA	SegRatio=-0.54,AbsMeanSigma=3.06,pvalue=2.37816574848454e-193,pvalueTTest=1.66299908925275e-37,
chrX	48650408	48650524	GATA1	GATA100008	-0.66315774427578	1	-0.540039697207634	1	6.44740158023004e-07	1	6.44740158023004e-07	NA	NA	SegRatio=-0.54,AbsMeanSigma=3.06,pvalue=2.37816574848454e-193,pvalueTTest=1.66299908925275e-37,
chrX	48650513	48650621	GATA1	GATA100009	-0.446697762047306	1	-0.540039697207634	1	6.44740158023004e-07	1	6.44740158023004e-07	NA	NA	SegRatio=-0.54,AbsMeanSigma=3.06,pvalue=2.37816574848454e-193,pvalueTTest=1.66299908925275e-37,
chrX	48650584	48650679	GATA1	GATA100010	-0.265905860386031	1	-0.540039697207634	1	6.44740158023004e-07	1	6.44740158023004e-07	NA	NA	SegRatio=-0.54,AbsMeanSigma=3.06,pvalue=2.37816574848454e-193,pvalueTTest=1.66299908925275e-37,
chrX	48650691	48650795	GATA1	GATA100011	-0.305785558284028	1	-0.540039697207634	1	6.44740158023004e-07	1	6.44740158023004e-07	NA	NA	SegRatio=-0.54,AbsMeanSigma=3.06,pvalue=2.37816574848454e-193,pvalueTTest=1.66299908925275e-37,
chrX	48650748	48650862	GATA1	GATA100012	-0.732356181640887	1	-0.540039697207634	1	6.44740158023004e-07	1	6.44740158023004e-07	NA	NA	SegRatio=-0.54,AbsMeanSigma=3.06,pvalue=2.37816574848454e-193,pvalueTTest=1.66299908925275e-37,
chrX	48650844	48650956	GATA1	GATA100013	-0.26550150354159	1	-0.540039697207634	1	6.44740158023004e-07	1	6.44740158023004e-07	NA	NA	SegRatio=-0.54,AbsMeanSigma=3.06,pvalue=2.37816574848454e-193,pvalueTTest=1.66299908925275e-37,
chrX	48651491	48651597	GATA1	GATA100014	-0.579586464439529	1	-0.540039697207634	1	6.44740158023004e-07	1	6.44740158023004e-07	NA	NA	SegRatio=-0.54,AbsMeanSigma=3.06,pvalue=2.37816574848454e-193,pvalueTTest=1.66299908925275e-37,
chrX	48651581	48651689	GATA1	GATA100015	-0.46323847902224	1	-0.540039697207634	1	6.44740158023004e-07	1	6.44740158023004e-07	NA	NA	SegRatio=-0.54,AbsMeanSigma=3.06,pvalue=2.37816574848454e-193,pvalueTTest=1.66299908925275e-37,
chrX	48651650	48651742	GATA1	GATA100016	-0.540039697207634	1	-0.540039697207634	1	6.44740158023004e-07	1	6.44740158023004e-07	NA	NA	SegRatio=-0.54,AbsMeanSigma=3.06,pvalue=2.37816574848454e-193,pvalueTTest=1.66299908925275e-37,
chrX	48652121	48652231	GATA1	GATA100017	-0.662361586689435	1	-0.540039697207634	1	6.44740158023004e-07	1	6.44740158023004e-07	NA	NA	SegRatio=-0.54,AbsMeanSigma=3.06,pvalue=2.37816574848454e-193,pvalueTTest=1.66299908925275e-37,
chrX	48652229	48652351	GATA1	GATA100018	-0.461754171818793	1	-0.540039697207634	1	6.44740158023004e-07	1	6.44740158023004e-07	NA	NA	SegRatio=-0.54,AbsMeanSigma=3.06,pvalue=2.37816574848454e-193,pvalueTTest=1.66299908925275e-37,
chrX	48652336	48652454	GATA1	GATA100019	NA	1	-0.540039697207634	1	6.44740158023004e-07	1	6.44740158023004e-07	NA	NA	SegRatio=-0.54,AbsMeanSigma=3.06,pvalue=2.37816574848454e-193,pvalueTTest=1.66299908925275e-37,
chrX	48652417	48652541	GATA1	GATA100020	-0.593244346072354	1	-0.540039697207634	1	6.44740158023004e-07	1	6.44740158023004e-07	NA	NA	SegRatio=-0.54,AbsMeanSigma=3.06,pvalue=2.37816574848454e-193,pvalueTTest=1.66299908925275e-37,
chrX	48652489	48652607	GATA1	GATA100021	-1.11770977669651	1	-0.540039697207634	1	6.44740158023004e-07	1	6.44740158023004e-07	NA	NA	SegRatio=-0.54,AbsMeanSigma=3.06,pvalue=2.37816574848454e-193,pvalueTTest=1.66299908925275e-37,
chrX	77227092	77227212	ATP7A	ATP7A00001	0.60200039031929	2.5	0.258678463756174	2	0.111833563776587	2	0.0172235648928093	NA	NA	SegRatio=0.26,AbsMeanSigma=1.13,pvalue=8.40332276531362e-09,pvalueTTest=0.00572446966696926,
chrX	77227210	77227327	ATP7A	ATP7A00002	0.258678463756174	2.5	0.258678463756174	2	0.111833563776587	2	0.0172235648928093	NA	NA	SegRatio=0.26,AbsMeanSigma=1.13,pvalue=8.40332276531362e-09,pvalueTTest=0.00572446966696926,
chrX	77243672	77243790	ATP7A	ATP7A00003	-1.34969555872425	2.5	0.258678463756174	2	0.111833563776587	2	0.0172235648928093	q-value=0.000348729817646297, copies=0.5	NA	SegRatio=0.26,AbsMeanSigma=1.13,pvalue=8.40332276531362e-09,pvalueTTest=0.00572446966696926,
chrX	77243746	77243860	ATP7A	ATP7A00004	0.353824840992676	2.5	0.258678463756174	2	0.111833563776587	2	0.0172235648928093	NA	NA	SegRatio=0.26,AbsMeanSigma=1.13,pvalue=8.40332276531362e-09,pvalueTTest=0.00572446966696926,
chrX	77243804	77243916	ATP7A	ATP7A00005	0.21104042111516	2.5	0.258678463756174	2	0.111833563776587	2	0.0172235648928093	NA	NA	SegRatio=0.26,AbsMeanSigma=1.13,pvalue=8.40332276531362e-09,pvalueTTest=0.00572446966696926,
chrX	77243909	77244027	ATP7A	ATP7A00006	0.211848611911444	2.5	0.258678463756174	2	0.111833563776587	2	0.0172235648928093	NA	NA	SegRatio=0.26,AbsMeanSigma=1.13,pvalue=8.40332276531362e-09,pvalueTTest=0.00572446966696926,
chrX	77244012	77244123	ATP7A	ATP7A00007	0.345575631740358	2.5	0.258678463756174	2	0.111833563776587	2	0.0172235648928093	NA	NA	SegRatio=0.26,AbsMeanSigma=1.13,pvalue=8.40332276531362e-09,pvalueTTest=0.00572446966696926,
chrX	77244108	77244204	ATP7A	ATP7A00008	0.392748589018682	2.5	0.258678463756174	2	0.111833563776587	2	0.0172235648928093	NA	NA	SegRatio=0.26,AbsMeanSigma=1.13,pvalue=8.40332276531362e-09,pvalueTTest=0.00572446966696926,
chrX	77244179	77244293	ATP7A	ATP7A00009	0.138865672808495	2.5	0.258678463756174	2	0.111833563776587	2	0.0172235648928093	NA	NA	SegRatio=0.26,AbsMeanSigma=1.13,pvalue=8.40332276531362e-09,pvalueTTest=0.00572446966696926,
chrX	77244697	77244814	ATP7A	ATP7A00010	0.0398721691793952	2.5	0.258678463756174	2	0.111833563776587	2	0.0172235648928093	NA	NA	SegRatio=0.26,AbsMeanSigma=1.13,pvalue=8.40332276531362e-09,pvalueTTest=0.00572446966696926,
chrX	77244790	77244905	ATP7A	ATP7A00011	0.307760824477002	2.5	0.258678463756174	2	0.111833563776587	2	0.0172235648928093	NA	NA	SegRatio=0.26,AbsMeanSigma=1.13,pvalue=8.40332276531362e-09,pvalueTTest=0.00572446966696926,
chrX	77244906	77245018	ATP7A	ATP7A00012	0.341955163540181	2.5	0.258678463756174	2	0.111833563776587	2	0.0172235648928093	NA	NA	SegRatio=0.26,AbsMeanSigma=1.13,pvalue=8.40332276531362e-09,pvalueTTest=0.00572446966696926,
chrX	77244996	77245084	ATP7A	ATP7A00013	NA	2.5	0.258678463756174	2	0.111833563776587	2	0.0172235648928093	NA	NA	SegRatio=0.26,AbsMeanSigma=1.13,pvalue=8.40332276531362e-09,pvalueTTest=0.00572446966696926,
chrX	77245079	77245195	ATP7A	ATP7A00014	0.193950958298962	2.5	0.258678463756174	2	0.111833563776587	2	0.0172235648928093	NA	NA	SegRatio=0.26,AbsMeanSigma=1.13,pvalue=8.40332276531362e-09,pvalueTTest=0.00572446966696926,
chrX	77245186	77245295	ATP7A	ATP7A00015	0.365508228364915	2.5	0.258678463756174	2	0.111833563776587	2	0.0172235648928093	NA	NA	SegRatio=0.26,AbsMeanSigma=1.13,pvalue=8.40332276531362e-09,pvalueTTest=0.00572446966696926,
chrX	77245295	77245411	ATP7A	ATP7A00016	0.209913658045941	2.5	0.258678463756174	2	0.111833563776587	2	0.0172235648928093	NA	NA	SegRatio=0.26,AbsMeanSigma=1.13,pvalue=8.40332276531362e-09,pvalueTTest=0.00572446966696926,
chrX	77245412	77245529	ATP7A	ATP7A00017	0.24679691396429	2.5	0.258678463756174	2	0.111833563776587	2	0.0172235648928093	NA	NA	SegRatio=0.26,AbsMeanSigma=1.13,pvalue=8.40332276531362e-09,pvalueTTest=0.00572446966696926,
chrX	77253892	77253993	ATP7A	ATP7A00018	0.0699760108223038	2.5	0.258678463756174	2	0.111833563776587	2	0.0172235648928093	NA	NA	SegRatio=0.26,AbsMeanSigma=1.13,pvalue=8.40332276531362e-09,pvalueTTest=0.00572446966696926,
chrX	77253976	77254071	ATP7A	ATP7A00019	0.279980355687951	2.5	0.258678463756174	2	0.111833563776587	2	0.0172235648928093	NA	NA	SegRatio=0.26,AbsMeanSigma=1.13,pvalue=8.40332276531362e-09,pvalueTTest=0.00572446966696926,
chrX	77254070	77254181	ATP7A	ATP7A00020	0.146656237438817	2.5	0.258678463756174	2	0.111833563776587	2	0.0172235648928093	NA	NA	SegRatio=0.26,AbsMeanSigma=1.13,pvalue=8.40332276531362e-09,pvalueTTest=0.00572446966696926,
chrX	77254179	77254297	ATP7A	ATP7A00021	0.238248097625496	2.5	0.258678463756174	2	0.111833563776587	2	0.0172235648928093	NA	NA	SegRatio=0.26,AbsMeanSigma=1.13,pvalue=8.40332276531362e-09,pvalueTTest=0.00572446966696926,
chrX	77258596	77258711	ATP7A	ATP7A00022	0.0590938389635041	2.5	0.258678463756174	2	0.111833563776587	2	0.0172235648928093	NA	NA	SegRatio=0.26,AbsMeanSigma=1.13,pvalue=8.40332276531362e-09,pvalueTTest=0.00572446966696926,
chrX	77258668	77258782	ATP7A	ATP7A00023	0.507291871021074	2.5	0.258678463756174	2	0.111833563776587	2	0.0172235648928093	NA	NA	SegRatio=0.26,AbsMeanSigma=1.13,pvalue=8.40332276531362e-09,pvalueTTest=0.00572446966696926,
chrX	77264557	77264664	ATP7A	ATP7A00024	0.404190085349595	2.5	0.258678463756174	2	0.111833563776587	2	0.0172235648928093	NA	NA	SegRatio=0.26,AbsMeanSigma=1.13,pvalue=8.40332276531362e-09,pvalueTTest=0.00572446966696926,
chrX	77264632	77264749	ATP7A	ATP7A00025	0.165536366446711	2.5	0.258678463756174	2	0.111833563776587	2	0.0172235648928093	NA	NA	SegRatio=0.26,AbsMeanSigma=1.13,pvalue=8.40332276531362e-09,pvalueTTest=0.00572446966696926,
chrX	77264732	77264827	ATP7A	ATP7A00026	-1.69959090137107	2	0.190721084389421	2	0.111833563776587	2	0.0172235648928093	q-value=0.00129315863927993, copies=0.5	NA	SegRatio=0.19,AbsMeanSigma=0.31,pvalue=0.0730061924693716,pvalueTTest=0.46261102623845,Adjusted:byPvalueMeanRatio;
chrX	77266602	77266711	ATP7A	ATP7A00027	-0.582013136325789	2	0.190721084389421	2	0.111833563776587	2	0.0172235648928093	NA	NA	SegRatio=0.19,AbsMeanSigma=0.31,pvalue=0.0730061924693716,pvalueTTest=0.46261102623845,Adjusted:byPvalueMeanRatio;
chrX	77266707	77266842	ATP7A	ATP7A00028	0.630658730259335	2	0.190721084389421	2	0.111833563776587	2	0.0172235648928093	NA	NA	SegRatio=0.19,AbsMeanSigma=0.31,pvalue=0.0730061924693716,pvalueTTest=0.46261102623845,Adjusted:byPvalueMeanRatio;
chrX	77266914	77267026	ATP7A	ATP7A00029	0.343215706011078	2	0.190721084389421	2	0.111833563776587	2	0.0172235648928093	NA	NA	SegRatio=0.19,AbsMeanSigma=0.31,pvalue=0.0730061924693716,pvalueTTest=0.46261102623845,Adjusted:byPvalueMeanRatio;
chrX	77266969	77267087	ATP7A	ATP7A00030	0.222463341194825	2	0.190721084389421	2	0.111833563776587	2	0.0172235648928093	NA	NA	SegRatio=0.19,AbsMeanSigma=0.31,pvalue=0.0730061924693716,pvalueTTest=0.46261102623845,Adjusted:byPvalueMeanRatio;
chrX	77267052	77267167	ATP7A	ATP7A00031	0.362734158262783	2	0.190721084389421	2	0.111833563776587	2	0.0172235648928093	NA	NA	SegRatio=0.19,AbsMeanSigma=0.31,pvalue=0.0730061924693716,pvalueTTest=0.46261102623845,Adjusted:byPvalueMeanRatio;
chrX	77267143	77267253	ATP7A	ATP7A00032	-0.344439605297476	2	0.190721084389421	2	0.111833563776587	2	0.0172235648928093	NA	NA	SegRatio=0.19,AbsMeanSigma=0.31,pvalue=0.0730061924693716,pvalueTTest=0.46261102623845,Adjusted:byPvalueMeanRatio;
chrX	77268298	77268413	ATP7A	ATP7A00033	-4.52332738912666	2	0.190721084389421	2	0.111833563776587	2	0.0172235648928093	q-value=2.66244457764704e-07, copies=0	NA	SegRatio=0.19,AbsMeanSigma=0.31,pvalue=0.0730061924693716,pvalueTTest=0.46261102623845,Adjusted:byPvalueMeanRatio;
chrX	77268399	77268508	ATP7A	ATP7A00034	0.0895766121888222	2	0.190721084389421	2	0.111833563776587	2	0.0172235648928093	NA	NA	SegRatio=0.19,AbsMeanSigma=0.31,pvalue=0.0730061924693716,pvalueTTest=0.46261102623845,Adjusted:byPvalueMeanRatio;
chrX	77268489	77268603	ATP7A	ATP7A00035	0.277592220494883	2	0.190721084389421	2	0.111833563776587	2	0.0172235648928093	NA	NA	SegRatio=0.19,AbsMeanSigma=0.31,pvalue=0.0730061924693716,pvalueTTest=0.46261102623845,Adjusted:byPvalueMeanRatio;
chrX	77268526	77268640	ATP7A	ATP7A00036	0.0568528253598836	2	0.190721084389421	2	0.111833563776587	2	0.0172235648928093	NA	NA	SegRatio=0.19,AbsMeanSigma=0.31,pvalue=0.0730061924693716,pvalueTTest=0.46261102623845,Adjusted:byPvalueMeanRatio;
chrX	77270087	77270196	ATP7A	ATP7A00037	-0.979110538947865	2	0.190721084389421	2	0.111833563776587	2	0.0172235648928093	q-value=1.48955933849024e-07, copies=1	NA	SegRatio=0.19,AbsMeanSigma=0.31,pvalue=0.0730061924693716,pvalueTTest=0.46261102623845,Adjusted:byPvalueMeanRatio;
chrX	77270169	77270255	ATP7A	ATP7A00038	-0.250974319895675	2	0.190721084389421	2	0.111833563776587	2	0.0172235648928093	NA	NA	SegRatio=0.19,AbsMeanSigma=0.31,pvalue=0.0730061924693716,pvalueTTest=0.46261102623845,Adjusted:byPvalueMeanRatio;
chrX	77270235	77270342	ATP7A	ATP7A00039	NA	2	0.190721084389421	2	0.111833563776587	2	0.0172235648928093	NA	NA	SegRatio=0.19,AbsMeanSigma=0.31,pvalue=0.0730061924693716,pvalueTTest=0.46261102623845,Adjusted:byPvalueMeanRatio;
chrX	77271226	77271332	ATP7A	ATP7A00040	0.149091485103424	2	0.190721084389421	2	0.111833563776587	2	0.0172235648928093	NA	NA	SegRatio=0.19,AbsMeanSigma=0.31,pvalue=0.0730061924693716,pvalueTTest=0.46261102623845,Adjusted:byPvalueMeanRatio;
chrX	77271267	77271369	ATP7A	ATP7A00041	0.030253416796083	2	0.190721084389421	2	0.111833563776587	2	0.0172235648928093	NA	NA	SegRatio=0.19,AbsMeanSigma=0.31,pvalue=0.0730061924693716,pvalueTTest=0.46261102623845,Adjusted:byPvalueMeanRatio;
chrX	77271318	77271419	ATP7A	ATP7A00042	0.217150535526985	2	0.190721084389421	2	0.111833563776587	2	0.0172235648928093	NA	NA	SegRatio=0.19,AbsMeanSigma=0.31,pvalue=0.0730061924693716,pvalueTTest=0.46261102623845,Adjusted:byPvalueMeanRatio;
chrX	77275715	77275829	ATP7A	ATP7A00043	0.231920142416673	2	0.190721084389421	2	0.111833563776587	2	0.0172235648928093	NA	NA	SegRatio=0.19,AbsMeanSigma=0.31,pvalue=0.0730061924693716,pvalueTTest=0.46261102623845,Adjusted:byPvalueMeanRatio;
chrX	77275767	77275879	ATP7A	ATP7A00044	0.303869815165471	2	0.190721084389421	2	0.111833563776587	2	0.0172235648928093	NA	NA	SegRatio=0.19,AbsMeanSigma=0.31,pvalue=0.0730061924693716,pvalueTTest=0.46261102623845,Adjusted:byPvalueMeanRatio;
chrX	77275876	77275991	ATP7A	ATP7A00045	-0.329088182278867	2	0.190721084389421	2	0.111833563776587	2	0.0172235648928093	NA	NA	SegRatio=0.19,AbsMeanSigma=0.31,pvalue=0.0730061924693716,pvalueTTest=0.46261102623845,Adjusted:byPvalueMeanRatio;
chrX	77276394	77276500	ATP7A	ATP7A00046	0.430560888553606	2	0.190721084389421	2	0.111833563776587	2	0.0172235648928093	NA	NA	SegRatio=0.19,AbsMeanSigma=0.31,pvalue=0.0730061924693716,pvalueTTest=0.46261102623845,Adjusted:byPvalueMeanRatio;
chrX	77276487	77276595	ATP7A	ATP7A00047	0.373488574629323	2	0.190721084389421	2	0.111833563776587	2	0.0172235648928093	NA	NA	SegRatio=0.19,AbsMeanSigma=0.31,pvalue=0.0730061924693716,pvalueTTest=0.46261102623845,Adjusted:byPvalueMeanRatio;
chrX	77284710	77284825	ATP7A	ATP7A00048	0.228208785952961	2	0.190721084389421	2	0.111833563776587	2	0.0172235648928093	NA	NA	SegRatio=0.19,AbsMeanSigma=0.31,pvalue=0.0730061924693716,pvalueTTest=0.46261102623845,Adjusted:byPvalueMeanRatio;
chrX	77284813	77284927	ATP7A	ATP7A00049	-0.0193933207439592	2	0.190721084389421	2	0.111833563776587	2	0.0172235648928093	NA	NA	SegRatio=0.19,AbsMeanSigma=0.31,pvalue=0.0730061924693716,pvalueTTest=0.46261102623845,Adjusted:byPvalueMeanRatio;
chrX	77284914	77285029	ATP7A	ATP7A00050	0.0131759231079281	2	0.190721084389421	2	0.111833563776587	2	0.0172235648928093	NA	NA	SegRatio=0.19,AbsMeanSigma=0.31,pvalue=0.0730061924693716,pvalueTTest=0.46261102623845,Adjusted:byPvalueMeanRatio;
chrX	77286875	77286993	ATP7A	ATP7A00051	0.349185889054047	2	0.190721084389421	2	0.111833563776587	2	0.0172235648928093	NA	NA	SegRatio=0.19,AbsMeanSigma=0.31,pvalue=0.0730061924693716,pvalueTTest=0.46261102623845,Adjusted:byPvalueMeanRatio;
chrX	77286940	77287044	ATP7A	ATP7A00052	0.255841475211184	2	0.190721084389421	2	0.111833563776587	2	0.0172235648928093	NA	NA	SegRatio=0.19,AbsMeanSigma=0.31,pvalue=0.0730061924693716,pvalueTTest=0.46261102623845,Adjusted:byPvalueMeanRatio;
chrX	77287044	77287150	ATP7A	ATP7A00053	-0.156004903116039	2	0.190721084389421	2	0.111833563776587	2	0.0172235648928093	NA	NA	SegRatio=0.19,AbsMeanSigma=0.31,pvalue=0.0730061924693716,pvalueTTest=0.46261102623845,Adjusted:byPvalueMeanRatio;
chrX	77289057	77289153	ATP7A	ATP7A00054	0.137620620335156	2	0.190721084389421	2	0.111833563776587	2	0.0172235648928093	NA	NA	SegRatio=0.19,AbsMeanSigma=0.31,pvalue=0.0730061924693716,pvalueTTest=0.46261102623845,Adjusted:byPvalueMeanRatio;
chrX	77289150	77289257	ATP7A	ATP7A00055	0.300958550193214	2	0.190721084389421	2	0.111833563776587	2	0.0172235648928093	NA	NA	SegRatio=0.19,AbsMeanSigma=0.31,pvalue=0.0730061924693716,pvalueTTest=0.46261102623845,Adjusted:byPvalueMeanRatio;
chrX	77289257	77289368	ATP7A	ATP7A00056	0.190721084389421	2	0.190721084389421	2	0.111833563776587	2	0.0172235648928093	NA	NA	SegRatio=0.19,AbsMeanSigma=0.31,pvalue=0.0730061924693716,pvalueTTest=0.46261102623845,Adjusted:byPvalueMeanRatio;
chrX	77294264	77294378	ATP7A	ATP7A00057	0.12984391481627	2	0.190721084389421	2	0.111833563776587	2	0.0172235648928093	NA	NA	SegRatio=0.19,AbsMeanSigma=0.31,pvalue=0.0730061924693716,pvalueTTest=0.46261102623845,Adjusted:byPvalueMeanRatio;
chrX	77294346	77294457	ATP7A	ATP7A00058	0.173013917267308	2	0.190721084389421	2	0.111833563776587	2	0.0172235648928093	NA	NA	SegRatio=0.19,AbsMeanSigma=0.31,pvalue=0.0730061924693716,pvalueTTest=0.46261102623845,Adjusted:byPvalueMeanRatio;
chrX	77294458	77294567	ATP7A	ATP7A00059	-1.99049349634923	2	0.198100949147575	2	0.111833563776587	2	0.0172235648928093	q-value=0.000184008638414267, copies=0.5	NA	SegRatio=0.2,AbsMeanSigma=0.78,pvalue=0.000357510850585402,pvalueTTest=0.150567867970309,Adjusted:byPvalueTTestRatio;
chrX	77295991	77296103	ATP7A	ATP7A00060	0.445570032176554	2	0.198100949147575	2	0.111833563776587	2	0.0172235648928093	NA	NA	SegRatio=0.2,AbsMeanSigma=0.78,pvalue=0.000357510850585402,pvalueTTest=0.150567867970309,Adjusted:byPvalueTTestRatio;
chrX	77296089	77296191	ATP7A	ATP7A00061	0.198100949147575	2	0.198100949147575	2	0.111833563776587	2	0.0172235648928093	NA	NA	SegRatio=0.2,AbsMeanSigma=0.78,pvalue=0.000357510850585402,pvalueTTest=0.150567867970309,Adjusted:byPvalueTTestRatio;
chrX	77296181	77296289	ATP7A	ATP7A00062	NA	2	0.198100949147575	2	0.111833563776587	2	0.0172235648928093	NA	NA	SegRatio=0.2,AbsMeanSigma=0.78,pvalue=0.000357510850585402,pvalueTTest=0.150567867970309,Adjusted:byPvalueTTestRatio;
chrX	77298021	77298120	ATP7A	ATP7A00063	0.343506461891651	2	0.198100949147575	2	0.111833563776587	2	0.0172235648928093	NA	NA	SegRatio=0.2,AbsMeanSigma=0.78,pvalue=0.000357510850585402,pvalueTTest=0.150567867970309,Adjusted:byPvalueTTestRatio;
chrX	77298116	77298229	ATP7A	ATP7A00064	0.254787386442645	2	0.198100949147575	2	0.111833563776587	2	0.0172235648928093	NA	NA	SegRatio=0.2,AbsMeanSigma=0.78,pvalue=0.000357510850585402,pvalueTTest=0.150567867970309,Adjusted:byPvalueTTestRatio;
chrX	77298222	77298328	ATP7A	ATP7A00065	-0.0988870420641909	2	0.198100949147575	2	0.111833563776587	2	0.0172235648928093	NA	NA	SegRatio=0.2,AbsMeanSigma=0.78,pvalue=0.000357510850585402,pvalueTTest=0.150567867970309,Adjusted:byPvalueTTestRatio;
chrX	77298751	77298862	ATP7A	ATP7A00066	NA	2	0.198100949147575	2	0.111833563776587	2	0.0172235648928093	NA	NA	SegRatio=0.2,AbsMeanSigma=0.78,pvalue=0.000357510850585402,pvalueTTest=0.150567867970309,Adjusted:byPvalueTTestRatio;
chrX	77298827	77298925	ATP7A	ATP7A00067	0.506969721388093	2	0.198100949147575	2	0.111833563776587	2	0.0172235648928093	NA	NA	SegRatio=0.2,AbsMeanSigma=0.78,pvalue=0.000357510850585402,pvalueTTest=0.150567867970309,Adjusted:byPvalueTTestRatio;
chrX	77298875	77298981	ATP7A	ATP7A00068	0.406648942669136	2	0.198100949147575	2	0.111833563776587	2	0.0172235648928093	NA	NA	SegRatio=0.2,AbsMeanSigma=0.78,pvalue=0.000357510850585402,pvalueTTest=0.150567867970309,Adjusted:byPvalueTTestRatio;
chrX	77300900	77301015	ATP7A	ATP7A00069	-0.269125256124352	2	0.198100949147575	2	0.111833563776587	2	0.0172235648928093	NA	NA	SegRatio=0.2,AbsMeanSigma=0.78,pvalue=0.000357510850585402,pvalueTTest=0.150567867970309,Adjusted:byPvalueTTestRatio;
chrX	77300990	77301081	ATP7A	ATP7A00070	0.529544310269852	2	0.198100949147575	2	0.111833563776587	2	0.0172235648928093	NA	NA	SegRatio=0.2,AbsMeanSigma=0.78,pvalue=0.000357510850585402,pvalueTTest=0.150567867970309,Adjusted:byPvalueTTestRatio;
chrX	77301036	77301156	ATP7A	ATP7A00071	-0.460068509319185	2	0.198100949147575	2	0.111833563776587	2	0.0172235648928093	NA	NA	SegRatio=0.2,AbsMeanSigma=0.78,pvalue=0.000357510850585402,pvalueTTest=0.150567867970309,Adjusted:byPvalueTTestRatio;
chrX	77301749	77301864	ATP7A	ATP7A00072	NA	2	0.198100949147575	2	0.111833563776587	2	0.0172235648928093	NA	NA	SegRatio=0.2,AbsMeanSigma=0.78,pvalue=0.000357510850585402,pvalueTTest=0.150567867970309,Adjusted:byPvalueTTestRatio;
chrX	77301855	77301959	ATP7A	ATP7A00073	0.190695391867254	2	0.198100949147575	2	0.111833563776587	2	0.0172235648928093	NA	NA	SegRatio=0.2,AbsMeanSigma=0.78,pvalue=0.000357510850585402,pvalueTTest=0.150567867970309,Adjusted:byPvalueTTestRatio;
chrX	77301888	77302003	ATP7A	ATP7A00074	0.0144257319222682	2	0.198100949147575	2	0.111833563776587	2	0.0172235648928093	NA	NA	SegRatio=0.2,AbsMeanSigma=0.78,pvalue=0.000357510850585402,pvalueTTest=0.150567867970309,Adjusted:byPvalueTTestRatio;
chrX	77302004	77302115	ATP7A	ATP7A00075	0.228966929612697	2	0.198100949147575	2	0.111833563776587	2	0.0172235648928093	NA	NA	SegRatio=0.2,AbsMeanSigma=0.78,pvalue=0.000357510850585402,pvalueTTest=0.150567867970309,Adjusted:byPvalueTTestRatio;
chrX	85119576	85119690	CHM	CHM00001	-0.0157129260491198	2	0.198100949147575	2.5	0.115326214976281	2	0.955179559921695	NA	NA	SegRatio=0.2,AbsMeanSigma=0.78,pvalue=0.000357510850585402,pvalueTTest=0.150567867970309,Adjusted:byPvalueTTestRatio;
chrX	85119689	85119807	CHM	CHM00002	0.0832986366924608	2	0.198100949147575	2.5	0.115326214976281	2	0.955179559921695	NA	NA	SegRatio=0.2,AbsMeanSigma=0.78,pvalue=0.000357510850585402,pvalueTTest=0.150567867970309,Adjusted:byPvalueTTestRatio;
chrX	85119760	85119876	CHM	CHM00003	0.224951647717372	2	0.198100949147575	2.5	0.115326214976281	2	0.955179559921695	NA	NA	SegRatio=0.2,AbsMeanSigma=0.78,pvalue=0.000357510850585402,pvalueTTest=0.150567867970309,Adjusted:byPvalueTTestRatio;
chrX	85128029	85128142	CHM	CHM00004	0.048189141982358	2	0.198100949147575	2.5	0.115326214976281	2	0.955179559921695	NA	NA	SegRatio=0.2,AbsMeanSigma=0.78,pvalue=0.000357510850585402,pvalueTTest=0.150567867970309,Adjusted:byPvalueTTestRatio;
chrX	85128143	85128269	CHM	CHM00005	-1.87158462840573	2	-1.87158462840573	2.5	0.115326214976281	2	0.955179559921695	NA	NA	SegRatio=-1.87,AbsMeanSigma=7.72,pvalue=8.96112974735723e-41,pvalueTTest=0.0629142705771191,Adjusted:byPvalueTTestRatio;
chrX	85133941	85134048	CHM	CHM00006	-3.18911694119102	2	-1.87158462840573	2.5	0.115326214976281	2	0.955179559921695	NA	NA	SegRatio=-1.87,AbsMeanSigma=7.72,pvalue=8.96112974735723e-41,pvalueTTest=0.0629142705771191,Adjusted:byPvalueTTestRatio;
chrX	85134049	85134163	CHM	CHM00007	-1.1335248041541	2	-1.87158462840573	2.5	0.115326214976281	2	0.955179559921695	q-value=0.00208096376965807, copies=0.5	NA	SegRatio=-1.87,AbsMeanSigma=7.72,pvalue=8.96112974735723e-41,pvalueTTest=0.0629142705771191,Adjusted:byPvalueTTestRatio;
chrX	85149137	85149249	CHM	CHM00008	0.0504411568838496	2.5	0.144122184138521	2.5	0.115326214976281	2	0.955179559921695	NA	NA	SegRatio=0.14,AbsMeanSigma=0.97,pvalue=1.40730958624699e-15,pvalueTTest=1.91343311396976e-14,
chrX	85149223	85149336	CHM	CHM00009	0.245892653412884	2.5	0.144122184138521	2.5	0.115326214976281	2	0.955179559921695	NA	NA	SegRatio=0.14,AbsMeanSigma=0.97,pvalue=1.40730958624699e-15,pvalueTTest=1.91343311396976e-14,
chrX	85155584	85155685	CHM	CHM00010	NA	2.5	0.144122184138521	2.5	0.115326214976281	2	0.955179559921695	NA	NA	SegRatio=0.14,AbsMeanSigma=0.97,pvalue=1.40730958624699e-15,pvalueTTest=1.91343311396976e-14,
chrX	85155662	85155778	CHM	CHM00011	0.194088307572841	2.5	0.144122184138521	2.5	0.115326214976281	2	0.955179559921695	NA	NA	SegRatio=0.14,AbsMeanSigma=0.97,pvalue=1.40730958624699e-15,pvalueTTest=1.91343311396976e-14,
chrX	85156020	85156134	CHM	CHM00012	-0.0394959429785455	2.5	0.144122184138521	2.5	0.115326214976281	2	0.955179559921695	NA	NA	SegRatio=0.14,AbsMeanSigma=0.97,pvalue=1.40730958624699e-15,pvalueTTest=1.91343311396976e-14,
chrX	85156101	85156199	CHM	CHM00013	0.141814345582265	2.5	0.144122184138521	2.5	0.115326214976281	2	0.955179559921695	NA	NA	SegRatio=0.14,AbsMeanSigma=0.97,pvalue=1.40730958624699e-15,pvalueTTest=1.91343311396976e-14,
chrX	85156186	85156296	CHM	CHM00014	NA	2.5	0.144122184138521	2.5	0.115326214976281	2	0.955179559921695	NA	NA	SegRatio=0.14,AbsMeanSigma=0.97,pvalue=1.40730958624699e-15,pvalueTTest=1.91343311396976e-14,
chrX	85166280	85166376	CHM	CHM00015	0.155076144013065	2.5	0.144122184138521	2.5	0.115326214976281	2	0.955179559921695	NA	NA	SegRatio=0.14,AbsMeanSigma=0.97,pvalue=1.40730958624699e-15,pvalueTTest=1.91343311396976e-14,
chrX	85211135	85211245	CHM	CHM00016	0.0685105762350817	2.5	0.144122184138521	2.5	0.115326214976281	2	0.955179559921695	NA	NA	SegRatio=0.14,AbsMeanSigma=0.97,pvalue=1.40730958624699e-15,pvalueTTest=1.91343311396976e-14,
chrX	85211165	85211281	CHM	CHM00017	0.219564906506751	2.5	0.144122184138521	2.5	0.115326214976281	2	0.955179559921695	NA	NA	SegRatio=0.14,AbsMeanSigma=0.97,pvalue=1.40730958624699e-15,pvalueTTest=1.91343311396976e-14,
chrX	85211271	85211365	CHM	CHM00018	0.332100257279635	2.5	0.144122184138521	2.5	0.115326214976281	2	0.955179559921695	NA	NA	SegRatio=0.14,AbsMeanSigma=0.97,pvalue=1.40730958624699e-15,pvalueTTest=1.91343311396976e-14,
chrX	85211315	85211452	CHM	CHM00019	NA	2.5	0.144122184138521	2.5	0.115326214976281	2	0.955179559921695	NA	NA	SegRatio=0.14,AbsMeanSigma=0.97,pvalue=1.40730958624699e-15,pvalueTTest=1.91343311396976e-14,
chrX	85212838	85212947	CHM	CHM00020	NA	2.5	0.144122184138521	2.5	0.115326214976281	2	0.955179559921695	NA	NA	SegRatio=0.14,AbsMeanSigma=0.97,pvalue=1.40730958624699e-15,pvalueTTest=1.91343311396976e-14,
chrX	85212927	85213011	CHM	CHM00021	NA	2.5	0.144122184138521	2.5	0.115326214976281	2	0.955179559921695	NA	NA	SegRatio=0.14,AbsMeanSigma=0.97,pvalue=1.40730958624699e-15,pvalueTTest=1.91343311396976e-14,
chrX	85213766	85213883	CHM	CHM00022	0.166269599327012	2.5	0.144122184138521	2.5	0.115326214976281	2	0.955179559921695	NA	NA	SegRatio=0.14,AbsMeanSigma=0.97,pvalue=1.40730958624699e-15,pvalueTTest=1.91343311396976e-14,
chrX	85213858	85213969	CHM	CHM00023	0.223942259194222	2.5	0.144122184138521	2.5	0.115326214976281	2	0.955179559921695	NA	NA	SegRatio=0.14,AbsMeanSigma=0.97,pvalue=1.40730958624699e-15,pvalueTTest=1.91343311396976e-14,
chrX	85213982	85214114	CHM	CHM00024	NA	2.5	0.144122184138521	2.5	0.115326214976281	2	0.955179559921695	NA	NA	SegRatio=0.14,AbsMeanSigma=0.97,pvalue=1.40730958624699e-15,pvalueTTest=1.91343311396976e-14,
chrX	85218648	85218761	CHM	CHM00025	-0.388510683722466	2.5	0.144122184138521	2.5	0.115326214976281	2	0.955179559921695	NA	NA	SegRatio=0.14,AbsMeanSigma=0.97,pvalue=1.40730958624699e-15,pvalueTTest=1.91343311396976e-14,
chrX	85218759	85218865	CHM	CHM00026	0.130137985542128	2.5	0.144122184138521	2.5	0.115326214976281	2	0.955179559921695	NA	NA	SegRatio=0.14,AbsMeanSigma=0.97,pvalue=1.40730958624699e-15,pvalueTTest=1.91343311396976e-14,
chrX	85218863	85218981	CHM	CHM00027	0.15708705676669	2.5	0.144122184138521	2.5	0.115326214976281	2	0.955179559921695	NA	NA	SegRatio=0.14,AbsMeanSigma=0.97,pvalue=1.40730958624699e-15,pvalueTTest=1.91343311396976e-14,
chrX	85218918	85219034	CHM	CHM00028	0.0691467239848154	2.5	0.144122184138521	2.5	0.115326214976281	2	0.955179559921695	NA	NA	SegRatio=0.14,AbsMeanSigma=0.97,pvalue=1.40730958624699e-15,pvalueTTest=1.91343311396976e-14,
chrX	85219012	85219125	CHM	CHM00029	0.290561575058099	2.5	0.144122184138521	2.5	0.115326214976281	2	0.955179559921695	NA	NA	SegRatio=0.14,AbsMeanSigma=0.97,pvalue=1.40730958624699e-15,pvalueTTest=1.91343311396976e-14,
chrX	85226593	85226723	CHM	CHM00030	0.449156139860781	2.5	0.144122184138521	2.5	0.115326214976281	2	0.955179559921695	NA	NA	SegRatio=0.14,AbsMeanSigma=0.97,pvalue=1.40730958624699e-15,pvalueTTest=1.91343311396976e-14,
chrX	85233710	85233823	CHM	CHM00031	-0.0557789016387037	2.5	0.144122184138521	2.5	0.115326214976281	2	0.955179559921695	NA	NA	SegRatio=0.14,AbsMeanSigma=0.97,pvalue=1.40730958624699e-15,pvalueTTest=1.91343311396976e-14,
chrX	85233811	85233925	CHM	CHM00032	0.00970859110826773	2.5	0.144122184138521	2.5	0.115326214976281	2	0.955179559921695	NA	NA	SegRatio=0.14,AbsMeanSigma=0.97,pvalue=1.40730958624699e-15,pvalueTTest=1.91343311396976e-14,
chrX	85236686	85236796	CHM	CHM00033	0.227696540779726	2.5	0.144122184138521	2.5	0.115326214976281	2	0.955179559921695	NA	NA	SegRatio=0.14,AbsMeanSigma=0.97,pvalue=1.40730958624699e-15,pvalueTTest=1.91343311396976e-14,
chrX	85236774	85236886	CHM	CHM00034	NA	2.5	0.144122184138521	2.5	0.115326214976281	2	0.955179559921695	NA	NA	SegRatio=0.14,AbsMeanSigma=0.97,pvalue=1.40730958624699e-15,pvalueTTest=1.91343311396976e-14,
chrX	85282484	85282571	CHM	CHM00035	0.431431050667637	2.5	0.144122184138521	2.5	0.115326214976281	2	0.955179559921695	NA	NA	SegRatio=0.14,AbsMeanSigma=0.97,pvalue=1.40730958624699e-15,pvalueTTest=1.91343311396976e-14,
chrX	85282560	85282672	CHM	CHM00036	NA	2.5	0.144122184138521	2.5	0.115326214976281	2	0.955179559921695	NA	NA	SegRatio=0.14,AbsMeanSigma=0.97,pvalue=1.40730958624699e-15,pvalueTTest=1.91343311396976e-14,
chrX	85302466	85302568	CHM	CHM00037	0.0882689734342336	2.5	0.144122184138521	2.5	0.115326214976281	2	0.955179559921695	NA	NA	SegRatio=0.14,AbsMeanSigma=0.97,pvalue=1.40730958624699e-15,pvalueTTest=1.91343311396976e-14,
chrX	100604852	100604964	BTK	BTK00001	-0.217897103075732	2.5	0.144122184138521	2.5	3.96474050540083e-10	2.5	3.96474050540083e-10	NA	NA	SegRatio=0.14,AbsMeanSigma=0.97,pvalue=1.40730958624699e-15,pvalueTTest=1.91343311396976e-14,
chrX	100608148	100608263	BTK	BTK00002	0.252404949938008	2.5	0.144122184138521	2.5	3.96474050540083e-10	2.5	3.96474050540083e-10	NA	NA	SegRatio=0.14,AbsMeanSigma=0.97,pvalue=1.40730958624699e-15,pvalueTTest=1.91343311396976e-14,
chrX	100608205	100608315	BTK	BTK00003	0.0509586265311208	2.5	0.144122184138521	2.5	3.96474050540083e-10	2.5	3.96474050540083e-10	NA	NA	SegRatio=0.14,AbsMeanSigma=0.97,pvalue=1.40730958624699e-15,pvalueTTest=1.91343311396976e-14,
chrX	100608308	100608416	BTK	BTK00004	0.0441744764909602	2.5	0.144122184138521	2.5	3.96474050540083e-10	2.5	3.96474050540083e-10	NA	NA	SegRatio=0.14,AbsMeanSigma=0.97,pvalue=1.40730958624699e-15,pvalueTTest=1.91343311396976e-14,
chrX	100608831	100608943	BTK	BTK00005	NA	2.5	0.144122184138521	2.5	3.96474050540083e-10	2.5	3.96474050540083e-10	NA	NA	SegRatio=0.14,AbsMeanSigma=0.97,pvalue=1.40730958624699e-15,pvalueTTest=1.91343311396976e-14,
chrX	100608901	100609011	BTK	BTK00006	0.133847149950911	2.5	0.144122184138521	2.5	3.96474050540083e-10	2.5	3.96474050540083e-10	NA	NA	SegRatio=0.14,AbsMeanSigma=0.97,pvalue=1.40730958624699e-15,pvalueTTest=1.91343311396976e-14,
chrX	100609574	100609689	BTK	BTK00007	0.225326564424487	2.5	0.144122184138521	2.5	3.96474050540083e-10	2.5	3.96474050540083e-10	NA	NA	SegRatio=0.14,AbsMeanSigma=0.97,pvalue=1.40730958624699e-15,pvalueTTest=1.91343311396976e-14,
chrX	100609649	100609755	BTK	BTK00008	0.101591712488955	2.5	0.144122184138521	2.5	3.96474050540083e-10	2.5	3.96474050540083e-10	NA	NA	SegRatio=0.14,AbsMeanSigma=0.97,pvalue=1.40730958624699e-15,pvalueTTest=1.91343311396976e-14,
chrX	100610949	100611058	BTK	BTK00009	0.12072615058056	2.5	0.144122184138521	2.5	3.96474050540083e-10	2.5	3.96474050540083e-10	NA	NA	SegRatio=0.14,AbsMeanSigma=0.97,pvalue=1.40730958624699e-15,pvalueTTest=1.91343311396976e-14,
chrX	100611059	100611174	BTK	BTK00010	0.330753255486062	2.5	0.144122184138521	2.5	3.96474050540083e-10	2.5	3.96474050540083e-10	NA	NA	SegRatio=0.14,AbsMeanSigma=0.97,pvalue=1.40730958624699e-15,pvalueTTest=1.91343311396976e-14,
chrX	100611159	100611255	BTK	BTK00011	0.334577769030363	2.5	0.144122184138521	2.5	3.96474050540083e-10	2.5	3.96474050540083e-10	NA	NA	SegRatio=0.14,AbsMeanSigma=0.97,pvalue=1.40730958624699e-15,pvalueTTest=1.91343311396976e-14,
chrX	100611245	100611363	BTK	BTK00012	0.134162183204102	2.5	0.144122184138521	2.5	3.96474050540083e-10	2.5	3.96474050540083e-10	NA	NA	SegRatio=0.14,AbsMeanSigma=0.97,pvalue=1.40730958624699e-15,pvalueTTest=1.91343311396976e-14,
chrX	100611681	100611798	BTK	BTK00013	0.0771300742441313	2.5	0.144122184138521	2.5	3.96474050540083e-10	2.5	3.96474050540083e-10	NA	NA	SegRatio=0.14,AbsMeanSigma=0.97,pvalue=1.40730958624699e-15,pvalueTTest=1.91343311396976e-14,
chrX	100611795	100611911	BTK	BTK00014	0.211072005910118	2.5	0.144122184138521	2.5	3.96474050540083e-10	2.5	3.96474050540083e-10	NA	NA	SegRatio=0.14,AbsMeanSigma=0.97,pvalue=1.40730958624699e-15,pvalueTTest=1.91343311396976e-14,
chrX	100611890	100612006	BTK	BTK00015	0.334792274931814	2.5	0.144122184138521	2.5	3.96474050540083e-10	2.5	3.96474050540083e-10	NA	NA	SegRatio=0.14,AbsMeanSigma=0.97,pvalue=1.40730958624699e-15,pvalueTTest=1.91343311396976e-14,
chrX	100612429	100612543	BTK	BTK00016	0.0626927404392504	2.5	0.144122184138521	2.5	3.96474050540083e-10	2.5	3.96474050540083e-10	NA	NA	SegRatio=0.14,AbsMeanSigma=0.97,pvalue=1.40730958624699e-15,pvalueTTest=1.91343311396976e-14,
chrX	100612533	100612650	BTK	BTK00017	0.0774904013022051	2.5	0.144122184138521	2.5	3.96474050540083e-10	2.5	3.96474050540083e-10	NA	NA	SegRatio=0.14,AbsMeanSigma=0.97,pvalue=1.40730958624699e-15,pvalueTTest=1.91343311396976e-14,
chrX	100613269	100613382	BTK	BTK00018	0.213101792403935	2.5	0.144122184138521	2.5	3.96474050540083e-10	2.5	3.96474050540083e-10	NA	NA	SegRatio=0.14,AbsMeanSigma=0.97,pvalue=1.40730958624699e-15,pvalueTTest=1.91343311396976e-14,
chrX	100613328	100613443	BTK	BTK00019	0.144122184138521	2.5	0.144122184138521	2.5	3.96474050540083e-10	2.5	3.96474050540083e-10	NA	NA	SegRatio=0.14,AbsMeanSigma=0.97,pvalue=1.40730958624699e-15,pvalueTTest=1.91343311396976e-14,
chrX	100613406	100613501	BTK	BTK00020	0.0709626343024668	2.5	0.144122184138521	2.5	3.96474050540083e-10	2.5	3.96474050540083e-10	NA	NA	SegRatio=0.14,AbsMeanSigma=0.97,pvalue=1.40730958624699e-15,pvalueTTest=1.91343311396976e-14,
chrX	100613554	100613657	BTK	BTK00021	0.115275132157529	2.5	0.144122184138521	2.5	3.96474050540083e-10	2.5	3.96474050540083e-10	NA	NA	SegRatio=0.14,AbsMeanSigma=0.97,pvalue=1.40730958624699e-15,pvalueTTest=1.91343311396976e-14,
chrX	100613602	100613707	BTK	BTK00022	0.13327936707781	2.5	0.144122184138521	2.5	3.96474050540083e-10	2.5	3.96474050540083e-10	NA	NA	SegRatio=0.14,AbsMeanSigma=0.97,pvalue=1.40730958624699e-15,pvalueTTest=1.91343311396976e-14,
chrX	100614255	100614370	BTK	BTK00023	0.301590666311332	2.5	0.144122184138521	2.5	3.96474050540083e-10	2.5	3.96474050540083e-10	NA	NA	SegRatio=0.14,AbsMeanSigma=0.97,pvalue=1.40730958624699e-15,pvalueTTest=1.91343311396976e-14,
chrX	100615049	100615157	BTK	BTK00024	0.0282836425085363	2.5	0.144122184138521	2.5	3.96474050540083e-10	2.5	3.96474050540083e-10	NA	NA	SegRatio=0.14,AbsMeanSigma=0.97,pvalue=1.40730958624699e-15,pvalueTTest=1.91343311396976e-14,
chrX	100615470	100615582	BTK	BTK00025	0.125519384150672	2.5	0.144122184138521	2.5	3.96474050540083e-10	2.5	3.96474050540083e-10	NA	NA	SegRatio=0.14,AbsMeanSigma=0.97,pvalue=1.40730958624699e-15,pvalueTTest=1.91343311396976e-14,
chrX	100615561	100615680	BTK	BTK00026	0.103455429193153	2.5	0.144122184138521	2.5	3.96474050540083e-10	2.5	3.96474050540083e-10	NA	NA	SegRatio=0.14,AbsMeanSigma=0.97,pvalue=1.40730958624699e-15,pvalueTTest=1.91343311396976e-14,
chrX	100615652	100615766	BTK	BTK00027	0.0899847348116762	2.5	0.144122184138521	2.5	3.96474050540083e-10	2.5	3.96474050540083e-10	NA	NA	SegRatio=0.14,AbsMeanSigma=0.97,pvalue=1.40730958624699e-15,pvalueTTest=1.91343311396976e-14,
chrX	100617137	100617249	BTK	BTK00028	0.329557206857939	2.5	0.144122184138521	2.5	3.96474050540083e-10	2.5	3.96474050540083e-10	NA	NA	SegRatio=0.14,AbsMeanSigma=0.97,pvalue=1.40730958624699e-15,pvalueTTest=1.91343311396976e-14,
chrX	100617518	100617634	BTK	BTK00029	0.171395250960023	2.5	0.144122184138521	2.5	3.96474050540083e-10	2.5	3.96474050540083e-10	NA	NA	SegRatio=0.14,AbsMeanSigma=0.97,pvalue=1.40730958624699e-15,pvalueTTest=1.91343311396976e-14,
chrX	100617562	100617676	BTK	BTK00030	0.19275006375429	2.5	0.144122184138521	2.5	3.96474050540083e-10	2.5	3.96474050540083e-10	NA	NA	SegRatio=0.14,AbsMeanSigma=0.97,pvalue=1.40730958624699e-15,pvalueTTest=1.91343311396976e-14,
chrX	100617676	100617793	BTK	BTK00031	0.331717940757231	2.5	0.144122184138521	2.5	3.96474050540083e-10	2.5	3.96474050540083e-10	NA	NA	SegRatio=0.14,AbsMeanSigma=0.97,pvalue=1.40730958624699e-15,pvalueTTest=1.91343311396976e-14,
chrX	100624986	100625088	BTK	BTK00032	0.283835328573928	2.5	0.144122184138521	2.5	3.96474050540083e-10	2.5	3.96474050540083e-10	NA	NA	SegRatio=0.14,AbsMeanSigma=0.97,pvalue=1.40730958624699e-15,pvalueTTest=1.91343311396976e-14,
chrX	100626577	100626672	BTK	BTK00033	-0.00418639092889709	2.5	0.144122184138521	2.5	3.96474050540083e-10	2.5	3.96474050540083e-10	NA	NA	SegRatio=0.14,AbsMeanSigma=0.97,pvalue=1.40730958624699e-15,pvalueTTest=1.91343311396976e-14,
chrX	100626671	100626784	BTK	BTK00034	0.305217138961707	2.5	0.144122184138521	2.5	3.96474050540083e-10	2.5	3.96474050540083e-10	NA	NA	SegRatio=0.14,AbsMeanSigma=0.97,pvalue=1.40730958624699e-15,pvalueTTest=1.91343311396976e-14,
chrX	100629456	100629569	BTK	BTK00035	0.171015579368435	2.5	0.144122184138521	2.5	3.96474050540083e-10	2.5	3.96474050540083e-10	NA	NA	SegRatio=0.14,AbsMeanSigma=0.97,pvalue=1.40730958624699e-15,pvalueTTest=1.91343311396976e-14,
chrX	100629550	100629664	BTK	BTK00036	0.195484672557644	2.5	0.144122184138521	2.5	3.96474050540083e-10	2.5	3.96474050540083e-10	NA	NA	SegRatio=0.14,AbsMeanSigma=0.97,pvalue=1.40730958624699e-15,pvalueTTest=1.91343311396976e-14,
chrX	100630103	100630220	BTK	BTK00037	0.223066255480922	2.5	0.144122184138521	2.5	3.96474050540083e-10	2.5	3.96474050540083e-10	NA	NA	SegRatio=0.14,AbsMeanSigma=0.97,pvalue=1.40730958624699e-15,pvalueTTest=1.91343311396976e-14,
chrX	100630200	100630314	BTK	BTK00038	0.188594423279277	2.5	0.144122184138521	2.5	3.96474050540083e-10	2.5	3.96474050540083e-10	NA	NA	SegRatio=0.14,AbsMeanSigma=0.97,pvalue=1.40730958624699e-15,pvalueTTest=1.91343311396976e-14,
