# Supplementary material for: Quantitative analysis of differences in copy numbers using read depth obtained from PCR-enriched samples and controls
Source: BMC Bioinformatics. 2015 Jan 28;16:17. doi: 10.1186/s12859-014-0428-5 (PMC4384318; doi:10.1186/s12859-014-0428-5)
Supplement: Additional file 4 — Comparison with ONCOCNV. This archive (zip) contains all output-files generated for the comparison of quandico and ONCOCNV. [file 12859_2014_428_MOESM4_ESM.zip › ONCOCNV/M063_S7_NA13019.summary.txt]

gene	chr	start	end	copy.number	p.value	q.values	comments
NPHP4	chr1	5923229	6046380	2	0.0046311566923314	0.115778917308285	p-value_correction=0.0149757266448653
ALK	chr2	29416015	30143141	2	0.410778449228593	1	p-value_correction=0.453011017845853
EPCAM	chr2	47600571	47613837	2	0.410778449228593	1	p-value_correction=0.717982587904434
TFG	chr3	100432492	100467397	2	0.179317315760478	1	p-value_correction=0.274056173934734
SLC9A9	chr3	142985490	143567266	2	0.179317315760478	1	p-value_correction=0.0481992075266437
PIK3CA	chr3	178916573	178952243	2	0.341313957486371	1	p-value_correction=0.189096049634407
SLC26A2	chr5	149357195	149361451	2	0.293298371138887	1	p-value_correction=0.278096862821145
POLH	chr6	43550021	43582377	2	0.714807094312523	1	p-value_correction=0.759046608110445
POU6F2	chr7	39046422	39504325	2	0.202212338032253	1	p-value_correction=0.202212338032253
RUNX1T1	chr8	92972414	93115138	2	0.0608363091438043	1	p-value_correction=0.395011772617509
CSMD3	chr8	113236979	114449173	2	0.0608363091438043	1	p-value_correction=0.00127900116626867
RAD21	chr8	117859670	117878965	2	0.00238352524357488	0.0619716563329469	p-value_correction=0.0148646268350788
JAK2	chr9	5021949	5126829	2	0.364754622043686	1	p-value_correction=0.164041922849099
MTAP	chr9	21802705	21941111	2	0.30390143679113	1	p-value_correction=0.30390143679113
ERCC6	chr10	50666825	50741100	2	0.893971545125548	1	p-value_correction=0.852746661245097
MYPN	chr10	69881165	69970327	2	0.185028305716461	1	p-value_correction=0.788563634507881
PSAP	chr10	73577133	73594382	2	0.185028305716461	1	p-value_correction=0.182215591811259
KCNQ1	chr11	2466611	2869300	2	0.110558391577316	1	p-value_correction=0.127844180420118
FLT3	chr13	28578153	28644812	2	0.0411775611337744	0.905906344943037	p-value_correction=0.00509704674891847
RB1	chr13	48881353	49054294	2	0.777502486549964	1	p-value_correction=0.0202879539916372
ATP7B	chr13	52508863	52585495	2	0.781416344789816	1	p-value_correction=0.124666899237351
MEFV	chr16	3293094	3306636	2	0.378800167619729	1	p-value_correction=0.0305245488354908
CDH1	chr16	68772146	68867432	2	0.378800167619729	1	p-value_correction=0.247984920822783
MAP2K2	chr19	4090533	4117656	2	0.0111665120883588	0.256829778032252	p-value_correction=0.0112665743591896
ITCH	chr20	32981586	33095643	2	0.267053610878686	1	p-value_correction=0.0143774688721479
USP25	chr21	17135161	17250862	2	0.0951351039842001	1	p-value_correction=0.0102176126407946
USP16	chr21	30396983	30426534	2	0.368578599867778	1	p-value_correction=0.0184325067997339
RUNX1	chr21	36164631	36421301	2	0.0726694276171792	1	p-value_correction=0.245295076009245
CBS	chr21	44473904	44492293	2	0.00718053933917694	0.172332944140247	p-value_correction=0.00359533352474849
FANCB	chrX	14861624	14883723	2	0.060316019415319	1	p-value_correction=0.685924510519364
UBA1	chrX	47058147	47074424	1	1.66299908925275e-37	4.6563974499077e-36	p-value_correction=2.771802284067e-34
GATA1	chrX	48649478	48652607	1	1.66299908925275e-37	4.6563974499077e-36	p-value_correction=6.44740158023004e-07
ATP7A	chrX	77227092	77302115	2	0.46261102623845	1	p-value_correction=0.111833563776587
CHM	chrX	85119576	85302568	2.5	1.91343311396976e-14	5.16626940771835e-13	p-value_correction=0.115326214976281
BTK	chrX	100604852	100630314	2.5	1.91343311396976e-14	5.16626940771835e-13	p-value_correction=3.96474050540083e-10
